# Supplementary material for: Core-periphery structure in sectoral international trade networks: A new approach to an old theory
Source: PLoS One. 2020 Apr 2;15(4):e0229547. doi: 10.1371/journal.pone.0229547 (PMC7117750; doi:10.1371/journal.pone.0229547)
Supplement: S7 File — (ZIP) [file pone.0229547.s007.zip › S7_File/RawData 2016/comtrade (55).csv]

Classification	Year	Period	Period Desc.	Aggregate Level	Is Leaf Code	Trade Flow Code	Trade Flow	Reporter Code	Reporter	Reporter ISO	Partner Code	Partner	Partner ISO	2nd Partner Code	2nd Partner	2nd Partner ISO	Customs Proc. Code	Customs	Mode of Transport Code	Mode of Transport	Commodity Code	Commodity	Qty Unit Code	Qty Unit	Qty	Alt Qty Unit Code	Alt Qty Unit	Alt Qty	Netweight (kg)	Gross weight (kg)	Trade Value (US$)	CIF Trade Value (US$)	FOB Trade Value (US$)	Flag
S3	2016	2016	2016	2	0	2	Export	600	Paraguay	PRY	0	World	WLD								00	LIVE ANIMALS	1	No Quantity			0		0		2225350			0
S3	2016	2016	2016	2	0	2	Export	600	Paraguay	PRY	32	Argentina	ARG								00	LIVE ANIMALS	1	No Quantity			0		0		5000			0
S3	2016	2016	2016	2	0	2	Export	600	Paraguay	PRY	68	Bolivia (Plurinational State of)	BOL								00	LIVE ANIMALS	1	No Quantity			0		0		33350			0
S3	2016	2016	2016	2	0	2	Export	600	Paraguay	PRY	218	Ecuador	ECU								00	LIVE ANIMALS	1	No Quantity			0		0		2187000			0
S3	2016	2016	2016	2	0	2	Export	604	Peru	PER	0	World	WLD								00	LIVE ANIMALS	1	No Quantity			0		0		8889933			0
S3	2016	2016	2016	2	0	2	Export	604	Peru	PER	32	Argentina	ARG								00	LIVE ANIMALS	1	No Quantity			0		0		14500			0
S3	2016	2016	2016	2	0	2	Export	604	Peru	PER	56	Belgium	BEL								00	LIVE ANIMALS	1	No Quantity			0		0		3800			0
S3	2016	2016	2016	2	0	2	Export	604	Peru	PER	68	Bolivia (Plurinational State of)	BOL								00	LIVE ANIMALS	1	No Quantity			0		0		383411			0
S3	2016	2016	2016	2	0	2	Export	604	Peru	PER	124	Canada	CAN								00	LIVE ANIMALS	1	No Quantity			0		0		19150			0
S3	2016	2016	2016	2	0	2	Export	604	Peru	PER	152	Chile	CHL								00	LIVE ANIMALS	1	No Quantity			0		0		95498			0
S3	2016	2016	2016	2	0	2	Export	604	Peru	PER	156	China	CHN								00	LIVE ANIMALS	1	No Quantity			0		0		404724			0
S3	2016	2016	2016	2	0	2	Export	604	Peru	PER	170	Colombia	COL								00	LIVE ANIMALS	1	No Quantity			0		0		29000			0
S3	2016	2016	2016	2	0	2	Export	604	Peru	PER	218	Ecuador	ECU								00	LIVE ANIMALS	1	No Quantity			0		0		4935657			0
S3	2016	2016	2016	2	0	2	Export	604	Peru	PER	222	El Salvador	SLV								00	LIVE ANIMALS	1	No Quantity			0		0		408114			0
S3	2016	2016	2016	2	0	2	Export	604	Peru	PER	276	Germany	DEU								00	LIVE ANIMALS	1	No Quantity			0		0		10005			0
S3	2016	2016	2016	2	0	2	Export	604	Peru	PER	344	China, Hong Kong SAR	HKG								00	LIVE ANIMALS	1	No Quantity			0		0		2220806			0
S3	2016	2016	2016	2	0	2	Export	604	Peru	PER	360	Indonesia	IDN								00	LIVE ANIMALS	1	No Quantity			0		0		300			0
S3	2016	2016	2016	2	0	2	Export	604	Peru	PER	392	Japan	JPN								00	LIVE ANIMALS	1	No Quantity			0		0		14330			0
S3	2016	2016	2016	2	0	2	Export	604	Peru	PER	458	Malaysia	MYS								00	LIVE ANIMALS	1	No Quantity			0		0		1050			0
S3	2016	2016	2016	2	0	2	Export	604	Peru	PER	490	Other Asia, nes									00	LIVE ANIMALS	1	No Quantity			0		0		4300			0
S3	2016	2016	2016	2	0	2	Export	604	Peru	PER	710	South Africa	ZAF								00	LIVE ANIMALS	1	No Quantity			0		0		2400			0
S3	2016	2016	2016	2	0	2	Export	604	Peru	PER	724	Spain	ESP								00	LIVE ANIMALS	1	No Quantity			0		0		32521			0
S3	2016	2016	2016	2	0	2	Export	604	Peru	PER	804	Ukraine	UKR								00	LIVE ANIMALS	1	No Quantity			0		0		16116			0
S3	2016	2016	2016	2	0	2	Export	604	Peru	PER	842	USA	USA								00	LIVE ANIMALS	1	No Quantity			0		0		257356			0
S3	2016	2016	2016	2	0	2	Export	604	Peru	PER	862	Venezuela	VEN								00	LIVE ANIMALS	1	No Quantity			0		0		36893			0
S3	2016	2016	2016	2	0	2	Export	600	Paraguay	PRY	0	World	WLD								01	MEAT, MEAT PREPARATIONS	1	No Quantity			0		0		1155840869			0
S3	2016	2016	2016	2	0	2	Export	600	Paraguay	PRY	8	Albania	ALB								01	MEAT, MEAT PREPARATIONS	1	No Quantity			0		0		477948			0
S3	2016	2016	2016	2	0	2	Export	600	Paraguay	PRY	24	Angola	AGO								01	MEAT, MEAT PREPARATIONS	1	No Quantity			0		0		5586152			0
S3	2016	2016	2016	2	0	2	Export	600	Paraguay	PRY	31	Azerbaijan	AZE								01	MEAT, MEAT PREPARATIONS	1	No Quantity			0		0		204432			0
S3	2016	2016	2016	2	0	2	Export	600	Paraguay	PRY	48	Bahrain	BHR								01	MEAT, MEAT PREPARATIONS	1	No Quantity			0		0		2945543			0
S3	2016	2016	2016	2	0	2	Export	600	Paraguay	PRY	51	Armenia	ARM								01	MEAT, MEAT PREPARATIONS	1	No Quantity			0		0		151805			0
S3	2016	2016	2016	2	0	2	Export	600	Paraguay	PRY	76	Brazil	BRA								01	MEAT, MEAT PREPARATIONS	1	No Quantity			0		0		135274641			0
S3	2016	2016	2016	2	0	2	Export	600	Paraguay	PRY	112	Belarus	BLR								01	MEAT, MEAT PREPARATIONS	1	No Quantity			0		0		44794			0
S3	2016	2016	2016	2	0	2	Export	600	Paraguay	PRY	132	Cabo Verde	CPV								01	MEAT, MEAT PREPARATIONS	1	No Quantity			0		0		819033			0
S3	2016	2016	2016	2	0	2	Export	600	Paraguay	PRY	152	Chile	CHL								01	MEAT, MEAT PREPARATIONS	1	No Quantity			0		0		359926085			0
S3	2016	2016	2016	2	0	2	Export	600	Paraguay	PRY	170	Colombia	COL								01	MEAT, MEAT PREPARATIONS	1	No Quantity			0		0		1265027			0
S3	2016	2016	2016	2	0	2	Export	600	Paraguay	PRY	174	Comoros	COM								01	MEAT, MEAT PREPARATIONS	1	No Quantity			0		0		190206			0
S3	2016	2016	2016	2	0	2	Export	600	Paraguay	PRY	178	Congo	COG								01	MEAT, MEAT PREPARATIONS	1	No Quantity			0		0		1481936			0
S3	2016	2016	2016	2	0	2	Export	600	Paraguay	PRY	180	Dem. Rep. of the Congo	COD								01	MEAT, MEAT PREPARATIONS	1	No Quantity			0		0		553550			0
S3	2016	2016	2016	2	0	2	Export	600	Paraguay	PRY	218	Ecuador	ECU								01	MEAT, MEAT PREPARATIONS	1	No Quantity			0		0		12243			0
S3	2016	2016	2016	2	0	2	Export	600	Paraguay	PRY	226	Equatorial Guinea	GNQ								01	MEAT, MEAT PREPARATIONS	1	No Quantity			0		0		340187			0
S3	2016	2016	2016	2	0	2	Export	600	Paraguay	PRY	251	France	FRA								01	MEAT, MEAT PREPARATIONS	1	No Quantity			0		0		144113			0
S3	2016	2016	2016	2	0	2	Export	600	Paraguay	PRY	266	Gabon	GAB								01	MEAT, MEAT PREPARATIONS	1	No Quantity			0		0		4942534			0
S3	2016	2016	2016	2	0	2	Export	600	Paraguay	PRY	268	Georgia	GEO								01	MEAT, MEAT PREPARATIONS	1	No Quantity			0		0		2746857			0
S3	2016	2016	2016	2	0	2	Export	600	Paraguay	PRY	275	State of Palestine	PSE								01	MEAT, MEAT PREPARATIONS	1	No Quantity			0		0		3126204			0
S3	2016	2016	2016	2	0	2	Export	600	Paraguay	PRY	276	Germany	DEU								01	MEAT, MEAT PREPARATIONS	1	No Quantity			0		0		7746905			0
S3	2016	2016	2016	2	0	2	Export	600	Paraguay	PRY	288	Ghana	GHA								01	MEAT, MEAT PREPARATIONS	1	No Quantity			0		0		351916			0
S3	2016	2016	2016	2	0	2	Export	600	Paraguay	PRY	332	Haiti	HTI								01	MEAT, MEAT PREPARATIONS	1	No Quantity			0		0		42044			0
S3	2016	2016	2016	2	0	2	Export	600	Paraguay	PRY	344	China, Hong Kong SAR	HKG								01	MEAT, MEAT PREPARATIONS	1	No Quantity			0		0		10836234			0
S3	2016	2016	2016	2	0	2	Export	600	Paraguay	PRY	364	Iran	IRN								01	MEAT, MEAT PREPARATIONS	1	No Quantity			0		0		673401			0
S3	2016	2016	2016	2	0	2	Export	600	Paraguay	PRY	368	Iraq	IRQ								01	MEAT, MEAT PREPARATIONS	1	No Quantity			0		0		16020148			0
S3	2016	2016	2016	2	0	2	Export	600	Paraguay	PRY	376	Israel	ISR								01	MEAT, MEAT PREPARATIONS	1	No Quantity			0		0		85276097			0
S3	2016	2016	2016	2	0	2	Export	600	Paraguay	PRY	381	Italy	ITA								01	MEAT, MEAT PREPARATIONS	1	No Quantity			0		0		6410887			0
S3	2016	2016	2016	2	0	2	Export	600	Paraguay	PRY	384	Côte d'Ivoire	CIV								01	MEAT, MEAT PREPARATIONS	1	No Quantity			0		0		226255			0
S3	2016	2016	2016	2	0	2	Export	600	Paraguay	PRY	398	Kazakhstan	KAZ								01	MEAT, MEAT PREPARATIONS	1	No Quantity			0		0		4510357			0
S3	2016	2016	2016	2	0	2	Export	600	Paraguay	PRY	400	Jordan	JOR								01	MEAT, MEAT PREPARATIONS	1	No Quantity			0		0		1497345			0
S3	2016	2016	2016	2	0	2	Export	600	Paraguay	PRY	410	Rep. of Korea	KOR								01	MEAT, MEAT PREPARATIONS	1	No Quantity			0		0		981257			0
S3	2016	2016	2016	2	0	2	Export	600	Paraguay	PRY	414	Kuwait	KWT								01	MEAT, MEAT PREPARATIONS	1	No Quantity			0		0		13903728			0
S3	2016	2016	2016	2	0	2	Export	600	Paraguay	PRY	422	Lebanon	LBN								01	MEAT, MEAT PREPARATIONS	1	No Quantity			0		0		18274702			0
S3	2016	2016	2016	2	0	2	Export	600	Paraguay	PRY	430	Liberia	LBR								01	MEAT, MEAT PREPARATIONS	1	No Quantity			0		0		81215			0
S3	2016	2016	2016	2	0	2	Export	600	Paraguay	PRY	434	Libya	LBY								01	MEAT, MEAT PREPARATIONS	1	No Quantity			0		0		5187983			0
S3	2016	2016	2016	2	0	2	Export	600	Paraguay	PRY	458	Malaysia	MYS								01	MEAT, MEAT PREPARATIONS	1	No Quantity			0		0		151405			0
S3	2016	2016	2016	2	0	2	Export	600	Paraguay	PRY	490	Other Asia, nes									01	MEAT, MEAT PREPARATIONS	1	No Quantity			0		0		12285121			0
S3	2016	2016	2016	2	0	2	Export	600	Paraguay	PRY	499	Montenegro	MNE								01	MEAT, MEAT PREPARATIONS	1	No Quantity			0		0		257398			0
S3	2016	2016	2016	2	0	2	Export	600	Paraguay	PRY	508	Mozambique	MOZ								01	MEAT, MEAT PREPARATIONS	1	No Quantity			0		0		68169			0
S3	2016	2016	2016	2	0	2	Export	600	Paraguay	PRY	528	Netherlands	NLD								01	MEAT, MEAT PREPARATIONS	1	No Quantity			0		0		12162756			0
S3	2016	2016	2016	2	0	2	Export	600	Paraguay	PRY	531	Curaçao	CUW								01	MEAT, MEAT PREPARATIONS	1	No Quantity			0		0		2324276			0
S3	2016	2016	2016	2	0	2	Export	600	Paraguay	PRY	533	Aruba	ABW								01	MEAT, MEAT PREPARATIONS	1	No Quantity			0		0		2225076			0
S3	2016	2016	2016	2	0	2	Export	600	Paraguay	PRY	604	Peru	PER								01	MEAT, MEAT PREPARATIONS	1	No Quantity			0		0		2804007			0
S3	2016	2016	2016	2	0	2	Export	600	Paraguay	PRY	620	Portugal	PRT								01	MEAT, MEAT PREPARATIONS	1	No Quantity			0		0		736563			0
S3	2016	2016	2016	2	0	2	Export	600	Paraguay	PRY	634	Qatar	QAT								01	MEAT, MEAT PREPARATIONS	1	No Quantity			0		0		1716574			0
S3	2016	2016	2016	2	0	2	Export	600	Paraguay	PRY	643	Russian Federation	RUS								01	MEAT, MEAT PREPARATIONS	1	No Quantity			0		0		289919218			0
S3	2016	2016	2016	2	0	2	Export	600	Paraguay	PRY	686	Senegal	SEN								01	MEAT, MEAT PREPARATIONS	1	No Quantity			0		0		213798			0
S3	2016	2016	2016	2	0	2	Export	600	Paraguay	PRY	688	Serbia	SRB								01	MEAT, MEAT PREPARATIONS	1	No Quantity			0		0		3493001			0
S3	2016	2016	2016	2	0	2	Export	600	Paraguay	PRY	690	Seychelles	SYC								01	MEAT, MEAT PREPARATIONS	1	No Quantity			0		0		57734			0
S3	2016	2016	2016	2	0	2	Export	600	Paraguay	PRY	694	Sierra Leone	SLE								01	MEAT, MEAT PREPARATIONS	1	No Quantity			0		0		59850			0
S3	2016	2016	2016	2	0	2	Export	600	Paraguay	PRY	702	Singapore	SGP								01	MEAT, MEAT PREPARATIONS	1	No Quantity			0		0		1299129			0
S3	2016	2016	2016	2	0	2	Export	600	Paraguay	PRY	704	Viet Nam	VNM								01	MEAT, MEAT PREPARATIONS	1	No Quantity			0		0		95365432			0
S3	2016	2016	2016	2	0	2	Export	600	Paraguay	PRY	706	Somalia	SOM								01	MEAT, MEAT PREPARATIONS	1	No Quantity			0		0		210467			0
S3	2016	2016	2016	2	0	2	Export	600	Paraguay	PRY	710	South Africa	ZAF								01	MEAT, MEAT PREPARATIONS	1	No Quantity			0		0		66569			0
S3	2016	2016	2016	2	0	2	Export	600	Paraguay	PRY	724	Spain	ESP								01	MEAT, MEAT PREPARATIONS	1	No Quantity			0		0		4333329			0
S3	2016	2016	2016	2	0	2	Export	600	Paraguay	PRY	729	Sudan	SDN								01	MEAT, MEAT PREPARATIONS	1	No Quantity			0		0		100152			0
S3	2016	2016	2016	2	0	2	Export	600	Paraguay	PRY	757	Switzerland	CHE								01	MEAT, MEAT PREPARATIONS	1	No Quantity			0		0		8854319			0
S3	2016	2016	2016	2	0	2	Export	600	Paraguay	PRY	768	Togo	TGO								01	MEAT, MEAT PREPARATIONS	1	No Quantity			0		0		12256			0
S3	2016	2016	2016	2	0	2	Export	600	Paraguay	PRY	795	Turkmenistan	TKM								01	MEAT, MEAT PREPARATIONS	1	No Quantity			0		0		195561			0
S3	2016	2016	2016	2	0	2	Export	600	Paraguay	PRY	807	North Macedonia	MKD								01	MEAT, MEAT PREPARATIONS	1	No Quantity			0		0		44358			0
S3	2016	2016	2016	2	0	2	Export	600	Paraguay	PRY	818	Egypt	EGY								01	MEAT, MEAT PREPARATIONS	1	No Quantity			0		0		12424992			0
S3	2016	2016	2016	2	0	2	Export	600	Paraguay	PRY	826	United Kingdom	GBR								01	MEAT, MEAT PREPARATIONS	1	No Quantity			0		0		4428123			0
S3	2016	2016	2016	2	0	2	Export	600	Paraguay	PRY	858	Uruguay	URY								01	MEAT, MEAT PREPARATIONS	1	No Quantity			0		0		7777472			0
S3	2016	2016	2016	2	0	2	Export	604	Peru	PER	0	World	WLD								01	MEAT, MEAT PREPARATIONS	1	No Quantity			0		0		19992447			0
S3	2016	2016	2016	2	0	2	Export	604	Peru	PER	24	Angola	AGO								01	MEAT, MEAT PREPARATIONS	1	No Quantity			0		0		61036			0
S3	2016	2016	2016	2	0	2	Export	604	Peru	PER	156	China	CHN								01	MEAT, MEAT PREPARATIONS	1	No Quantity			0		0		340250			0
S3	2016	2016	2016	2	0	2	Export	604	Peru	PER	170	Colombia	COL								01	MEAT, MEAT PREPARATIONS	1	No Quantity			0		0		6026451			0
S3	2016	2016	2016	2	0	2	Export	604	Peru	PER	332	Haiti	HTI								01	MEAT, MEAT PREPARATIONS	1	No Quantity			0		0		67950			0
S3	2016	2016	2016	2	0	2	Export	604	Peru	PER	344	China, Hong Kong SAR	HKG								01	MEAT, MEAT PREPARATIONS	1	No Quantity			0		0		268761			0
S3	2016	2016	2016	2	0	2	Export	604	Peru	PER	410	Rep. of Korea	KOR								01	MEAT, MEAT PREPARATIONS	1	No Quantity			0		0		3178			0
S3	2016	2016	2016	2	0	2	Export	604	Peru	PER	490	Other Asia, nes									01	MEAT, MEAT PREPARATIONS	1	No Quantity			0		0		192500			0
S3	2016	2016	2016	2	0	2	Export	604	Peru	PER	591	Panama	PAN								01	MEAT, MEAT PREPARATIONS	1	No Quantity			0		0		1045760			0
S3	2016	2016	2016	2	0	2	Export	604	Peru	PER	600	Paraguay	PRY								01	MEAT, MEAT PREPARATIONS	1	No Quantity			0		0		233559			0
S3	2016	2016	2016	2	0	2	Export	604	Peru	PER	704	Viet Nam	VNM								01	MEAT, MEAT PREPARATIONS	1	No Quantity			0		0		11299093			0
S3	2016	2016	2016	2	0	2	Export	604	Peru	PER	842	USA	USA								01	MEAT, MEAT PREPARATIONS	1	No Quantity			0		0		209308			0
S3	2016	2016	2016	2	0	2	Export	604	Peru	PER	899	Areas, nes									01	MEAT, MEAT PREPARATIONS	1	No Quantity			0		0		244598			0
S3	2016	2016	2016	2	0	2	Export	600	Paraguay	PRY	0	World	WLD								02	DAIRY PRODUCTS,BIRD EGGS	1	No Quantity			0		0		6111970			0
S3	2016	2016	2016	2	0	2	Export	600	Paraguay	PRY	68	Bolivia (Plurinational State of)	BOL								02	DAIRY PRODUCTS,BIRD EGGS	1	No Quantity			0		0		2796920			0
S3	2016	2016	2016	2	0	2	Export	600	Paraguay	PRY	76	Brazil	BRA								02	DAIRY PRODUCTS,BIRD EGGS	1	No Quantity			0		0		2815000			0
S3	2016	2016	2016	2	0	2	Export	600	Paraguay	PRY	528	Netherlands	NLD								02	DAIRY PRODUCTS,BIRD EGGS	1	No Quantity			0		0		50000			0
S3	2016	2016	2016	2	0	2	Export	600	Paraguay	PRY	643	Russian Federation	RUS								02	DAIRY PRODUCTS,BIRD EGGS	1	No Quantity			0		0		350050			0
S3	2016	2016	2016	2	0	2	Export	600	Paraguay	PRY	842	USA	USA								02	DAIRY PRODUCTS,BIRD EGGS	1	No Quantity			0		0		100000			0
S3	2016	2016	2016	2	0	2	Export	604	Peru	PER	0	World	WLD								02	DAIRY PRODUCTS,BIRD EGGS	1	No Quantity			0		0		119865568			0
S3	2016	2016	2016	2	0	2	Export	604	Peru	PER	24	Angola	AGO								02	DAIRY PRODUCTS,BIRD EGGS	1	No Quantity			0		0		44680			0
S3	2016	2016	2016	2	0	2	Export	604	Peru	PER	28	Antigua and Barbuda	ATG								02	DAIRY PRODUCTS,BIRD EGGS	1	No Quantity			0		0		320809			0
S3	2016	2016	2016	2	0	2	Export	604	Peru	PER	44	Bahamas	BHS								02	DAIRY PRODUCTS,BIRD EGGS	1	No Quantity			0		0		2222194			0
S3	2016	2016	2016	2	0	2	Export	604	Peru	PER	48	Bahrain	BHR								02	DAIRY PRODUCTS,BIRD EGGS	1	No Quantity			0		0		350044			0
S3	2016	2016	2016	2	0	2	Export	604	Peru	PER	68	Bolivia (Plurinational State of)	BOL								02	DAIRY PRODUCTS,BIRD EGGS	1	No Quantity			0		0		8896317			0
S3	2016	2016	2016	2	0	2	Export	604	Peru	PER	76	Brazil	BRA								02	DAIRY PRODUCTS,BIRD EGGS	1	No Quantity			0		0		2733			0
S3	2016	2016	2016	2	0	2	Export	604	Peru	PER	84	Belize	BLZ								02	DAIRY PRODUCTS,BIRD EGGS	1	No Quantity			0		0		333339			0
S3	2016	2016	2016	2	0	2	Export	604	Peru	PER	92	Br. Virgin Isds	VGB								02	DAIRY PRODUCTS,BIRD EGGS	1	No Quantity			0		0		86971			0
S3	2016	2016	2016	2	0	2	Export	604	Peru	PER	136	Cayman Isds	CYM								02	DAIRY PRODUCTS,BIRD EGGS	1	No Quantity			0		0		136624			0
S3	2016	2016	2016	2	0	2	Export	604	Peru	PER	152	Chile	CHL								02	DAIRY PRODUCTS,BIRD EGGS	1	No Quantity			0		0		6440862			0
S3	2016	2016	2016	2	0	2	Export	604	Peru	PER	156	China	CHN								02	DAIRY PRODUCTS,BIRD EGGS	1	No Quantity			0		0		86130			0
S3	2016	2016	2016	2	0	2	Export	604	Peru	PER	170	Colombia	COL								02	DAIRY PRODUCTS,BIRD EGGS	1	No Quantity			0		0		453954			0
S3	2016	2016	2016	2	0	2	Export	604	Peru	PER	178	Congo	COG								02	DAIRY PRODUCTS,BIRD EGGS	1	No Quantity			0		0		36030			0
S3	2016	2016	2016	2	0	2	Export	604	Peru	PER	180	Dem. Rep. of the Congo	COD								02	DAIRY PRODUCTS,BIRD EGGS	1	No Quantity			0		0		83551			0
S3	2016	2016	2016	2	0	2	Export	604	Peru	PER	204	Benin	BEN								02	DAIRY PRODUCTS,BIRD EGGS	1	No Quantity			0		0		303659			0
S3	2016	2016	2016	2	0	2	Export	604	Peru	PER	212	Dominica	DMA								02	DAIRY PRODUCTS,BIRD EGGS	1	No Quantity			0		0		324185			0
S3	2016	2016	2016	2	0	2	Export	604	Peru	PER	214	Dominican Rep.	DOM								02	DAIRY PRODUCTS,BIRD EGGS	1	No Quantity			0		0		9812114			0
S3	2016	2016	2016	2	0	2	Export	604	Peru	PER	218	Ecuador	ECU								02	DAIRY PRODUCTS,BIRD EGGS	1	No Quantity			0		0		11564775			0
S3	2016	2016	2016	2	0	2	Export	604	Peru	PER	226	Equatorial Guinea	GNQ								02	DAIRY PRODUCTS,BIRD EGGS	1	No Quantity			0		0		1231767			0
S3	2016	2016	2016	2	0	2	Export	604	Peru	PER	270	Gambia	GMB								02	DAIRY PRODUCTS,BIRD EGGS	1	No Quantity			0		0		4227462			0
S3	2016	2016	2016	2	0	2	Export	604	Peru	PER	276	Germany	DEU								02	DAIRY PRODUCTS,BIRD EGGS	1	No Quantity			0		0		28659			0
S3	2016	2016	2016	2	0	2	Export	604	Peru	PER	288	Ghana	GHA								02	DAIRY PRODUCTS,BIRD EGGS	1	No Quantity			0		0		125372			0
S3	2016	2016	2016	2	0	2	Export	604	Peru	PER	308	Grenada	GRD								02	DAIRY PRODUCTS,BIRD EGGS	1	No Quantity			0		0		151339			0
S3	2016	2016	2016	2	0	2	Export	604	Peru	PER	324	Guinea	GIN								02	DAIRY PRODUCTS,BIRD EGGS	1	No Quantity			0		0		4782			0
S3	2016	2016	2016	2	0	2	Export	604	Peru	PER	328	Guyana	GUY								02	DAIRY PRODUCTS,BIRD EGGS	1	No Quantity			0		0		1550650			0
S3	2016	2016	2016	2	0	2	Export	604	Peru	PER	332	Haiti	HTI								02	DAIRY PRODUCTS,BIRD EGGS	1	No Quantity			0		0		34174860			0
S3	2016	2016	2016	2	0	2	Export	604	Peru	PER	344	China, Hong Kong SAR	HKG								02	DAIRY PRODUCTS,BIRD EGGS	1	No Quantity			0		0		825500			0
S3	2016	2016	2016	2	0	2	Export	604	Peru	PER	381	Italy	ITA								02	DAIRY PRODUCTS,BIRD EGGS	1	No Quantity			0		0		24			0
S3	2016	2016	2016	2	0	2	Export	604	Peru	PER	392	Japan	JPN								02	DAIRY PRODUCTS,BIRD EGGS	1	No Quantity			0		0		713752			0
S3	2016	2016	2016	2	0	2	Export	604	Peru	PER	414	Kuwait	KWT								02	DAIRY PRODUCTS,BIRD EGGS	1	No Quantity			0		0		78709			0
S3	2016	2016	2016	2	0	2	Export	604	Peru	PER	430	Liberia	LBR								02	DAIRY PRODUCTS,BIRD EGGS	1	No Quantity			0		0		1241097			0
S3	2016	2016	2016	2	0	2	Export	604	Peru	PER	458	Malaysia	MYS								02	DAIRY PRODUCTS,BIRD EGGS	1	No Quantity			0		0		5			0
S3	2016	2016	2016	2	0	2	Export	604	Peru	PER	478	Mauritania	MRT								02	DAIRY PRODUCTS,BIRD EGGS	1	No Quantity			0		0		1191913			0
S3	2016	2016	2016	2	0	2	Export	604	Peru	PER	512	Oman	OMN								02	DAIRY PRODUCTS,BIRD EGGS	1	No Quantity			0		0		1003721			0
S3	2016	2016	2016	2	0	2	Export	604	Peru	PER	528	Netherlands	NLD								02	DAIRY PRODUCTS,BIRD EGGS	1	No Quantity			0		0		89			0
S3	2016	2016	2016	2	0	2	Export	604	Peru	PER	531	Curaçao	CUW								02	DAIRY PRODUCTS,BIRD EGGS	1	No Quantity			0		0		702138			0
S3	2016	2016	2016	2	0	2	Export	604	Peru	PER	533	Aruba	ABW								02	DAIRY PRODUCTS,BIRD EGGS	1	No Quantity			0		0		580063			0
S3	2016	2016	2016	2	0	2	Export	604	Peru	PER	534	Saint Maarten	SXM								02	DAIRY PRODUCTS,BIRD EGGS	1	No Quantity			0		0		595998			0
S3	2016	2016	2016	2	0	2	Export	604	Peru	PER	566	Nigeria	NGA								02	DAIRY PRODUCTS,BIRD EGGS	1	No Quantity			0		0		225096			0
S3	2016	2016	2016	2	0	2	Export	604	Peru	PER	591	Panama	PAN								02	DAIRY PRODUCTS,BIRD EGGS	1	No Quantity			0		0		2198525			0
S3	2016	2016	2016	2	0	2	Export	604	Peru	PER	624	Guinea-Bissau	GNB								02	DAIRY PRODUCTS,BIRD EGGS	1	No Quantity			0		0		94684			0
S3	2016	2016	2016	2	0	2	Export	604	Peru	PER	659	Saint Kitts and Nevis	KNA								02	DAIRY PRODUCTS,BIRD EGGS	1	No Quantity			0		0		926227			0
S3	2016	2016	2016	2	0	2	Export	604	Peru	PER	662	Saint Lucia	LCA								02	DAIRY PRODUCTS,BIRD EGGS	1	No Quantity			0		0		1903985			0
S3	2016	2016	2016	2	0	2	Export	604	Peru	PER	670	Saint Vincent and the Grenadines	VCT								02	DAIRY PRODUCTS,BIRD EGGS	1	No Quantity			0		0		518413			0
S3	2016	2016	2016	2	0	2	Export	604	Peru	PER	686	Senegal	SEN								02	DAIRY PRODUCTS,BIRD EGGS	1	No Quantity			0		0		267409			0
S3	2016	2016	2016	2	0	2	Export	604	Peru	PER	694	Sierra Leone	SLE								02	DAIRY PRODUCTS,BIRD EGGS	1	No Quantity			0		0		742488			0
S3	2016	2016	2016	2	0	2	Export	604	Peru	PER	740	Suriname	SUR								02	DAIRY PRODUCTS,BIRD EGGS	1	No Quantity			0		0		67160			0
S3	2016	2016	2016	2	0	2	Export	604	Peru	PER	757	Switzerland	CHE								02	DAIRY PRODUCTS,BIRD EGGS	1	No Quantity			0		0		301			0
S3	2016	2016	2016	2	0	2	Export	604	Peru	PER	764	Thailand	THA								02	DAIRY PRODUCTS,BIRD EGGS	1	No Quantity			0		0		260020			0
S3	2016	2016	2016	2	0	2	Export	604	Peru	PER	768	Togo	TGO								02	DAIRY PRODUCTS,BIRD EGGS	1	No Quantity			0		0		189464			0
S3	2016	2016	2016	2	0	2	Export	604	Peru	PER	780	Trinidad and Tobago	TTO								02	DAIRY PRODUCTS,BIRD EGGS	1	No Quantity			0		0		1803224			0
S3	2016	2016	2016	2	0	2	Export	604	Peru	PER	784	United Arab Emirates	ARE								02	DAIRY PRODUCTS,BIRD EGGS	1	No Quantity			0		0		22444			0
S3	2016	2016	2016	2	0	2	Export	604	Peru	PER	826	United Kingdom	GBR								02	DAIRY PRODUCTS,BIRD EGGS	1	No Quantity			0		0		57319			0
S3	2016	2016	2016	2	0	2	Export	604	Peru	PER	838	Free Zones									02	DAIRY PRODUCTS,BIRD EGGS	1	No Quantity			0		0		214			0
S3	2016	2016	2016	2	0	2	Export	604	Peru	PER	842	USA	USA								02	DAIRY PRODUCTS,BIRD EGGS	1	No Quantity			0		0		19535276			0
S3	2016	2016	2016	2	0	2	Export	604	Peru	PER	862	Venezuela	VEN								02	DAIRY PRODUCTS,BIRD EGGS	1	No Quantity			0		0		844144			0
S3	2016	2016	2016	2	0	2	Export	604	Peru	PER	899	Areas, nes									02	DAIRY PRODUCTS,BIRD EGGS	1	No Quantity			0		0		282276			0
S3	2016	2016	2016	2	0	2	Export	600	Paraguay	PRY	0	World	WLD								03	FISH,CRUSTACEANS,MOLLUSC	1	No Quantity			0		0		61338			0
S3	2016	2016	2016	2	0	2	Export	600	Paraguay	PRY	156	China	CHN								03	FISH,CRUSTACEANS,MOLLUSC	1	No Quantity			0		0		250			0
S3	2016	2016	2016	2	0	2	Export	600	Paraguay	PRY	276	Germany	DEU								03	FISH,CRUSTACEANS,MOLLUSC	1	No Quantity			0		0		5114			0
S3	2016	2016	2016	2	0	2	Export	600	Paraguay	PRY	344	China, Hong Kong SAR	HKG								03	FISH,CRUSTACEANS,MOLLUSC	1	No Quantity			0		0		855			0
S3	2016	2016	2016	2	0	2	Export	600	Paraguay	PRY	392	Japan	JPN								03	FISH,CRUSTACEANS,MOLLUSC	1	No Quantity			0		0		1600			0
S3	2016	2016	2016	2	0	2	Export	600	Paraguay	PRY	490	Other Asia, nes									03	FISH,CRUSTACEANS,MOLLUSC	1	No Quantity			0		0		1582			0
S3	2016	2016	2016	2	0	2	Export	600	Paraguay	PRY	528	Netherlands	NLD								03	FISH,CRUSTACEANS,MOLLUSC	1	No Quantity			0		0		416			0
S3	2016	2016	2016	2	0	2	Export	600	Paraguay	PRY	724	Spain	ESP								03	FISH,CRUSTACEANS,MOLLUSC	1	No Quantity			0		0		50960			0
S3	2016	2016	2016	2	0	2	Export	600	Paraguay	PRY	826	United Kingdom	GBR								03	FISH,CRUSTACEANS,MOLLUSC	1	No Quantity			0		0		311			0
S3	2016	2016	2016	2	0	2	Export	600	Paraguay	PRY	842	USA	USA								03	FISH,CRUSTACEANS,MOLLUSC	1	No Quantity			0		0		250			0
S3	2016	2016	2016	2	0	2	Export	604	Peru	PER	0	World	WLD								03	FISH,CRUSTACEANS,MOLLUSC	1	No Quantity			0		0		894379901			4
S3	2016	2016	2016	2	0	2	Export	604	Peru	PER	8	Albania	ALB								03	FISH,CRUSTACEANS,MOLLUSC	1	No Quantity			0		0		71034			0
S3	2016	2016	2016	2	0	2	Export	604	Peru	PER	12	Algeria	DZA								03	FISH,CRUSTACEANS,MOLLUSC	1	No Quantity			0		0		686925			0
S3	2016	2016	2016	2	0	2	Export	604	Peru	PER	16	American Samoa	ASM								03	FISH,CRUSTACEANS,MOLLUSC	1	No Quantity			0		0		736173			0
S3	2016	2016	2016	2	0	2	Export	604	Peru	PER	24	Angola	AGO								03	FISH,CRUSTACEANS,MOLLUSC	1	No Quantity			0		0		56682			0
S3	2016	2016	2016	2	0	2	Export	604	Peru	PER	32	Argentina	ARG								03	FISH,CRUSTACEANS,MOLLUSC	1	No Quantity			0		0		710564			0
S3	2016	2016	2016	2	0	2	Export	604	Peru	PER	36	Australia	AUS								03	FISH,CRUSTACEANS,MOLLUSC	1	No Quantity			0		0		868413			0
S3	2016	2016	2016	2	0	2	Export	604	Peru	PER	40	Austria	AUT								03	FISH,CRUSTACEANS,MOLLUSC	1	No Quantity			0		0		14177			0
S3	2016	2016	2016	2	0	2	Export	604	Peru	PER	44	Bahamas	BHS								03	FISH,CRUSTACEANS,MOLLUSC	1	No Quantity			0		0		162100			0
S3	2016	2016	2016	2	0	2	Export	604	Peru	PER	51	Armenia	ARM								03	FISH,CRUSTACEANS,MOLLUSC	1	No Quantity			0		0		80242			0
S3	2016	2016	2016	2	0	2	Export	604	Peru	PER	52	Barbados	BRB								03	FISH,CRUSTACEANS,MOLLUSC	1	No Quantity			0		0		149793			0
S3	2016	2016	2016	2	0	2	Export	604	Peru	PER	56	Belgium	BEL								03	FISH,CRUSTACEANS,MOLLUSC	1	No Quantity			0		0		14215969			0
S3	2016	2016	2016	2	0	2	Export	604	Peru	PER	68	Bolivia (Plurinational State of)	BOL								03	FISH,CRUSTACEANS,MOLLUSC	1	No Quantity			0		0		1677726			0
S3	2016	2016	2016	2	0	2	Export	604	Peru	PER	76	Brazil	BRA								03	FISH,CRUSTACEANS,MOLLUSC	1	No Quantity			0		0		13150028			0
S3	2016	2016	2016	2	0	2	Export	604	Peru	PER	92	Br. Virgin Isds	VGB								03	FISH,CRUSTACEANS,MOLLUSC	1	No Quantity			0		0		91101			0
S3	2016	2016	2016	2	0	2	Export	604	Peru	PER	100	Bulgaria	BGR								03	FISH,CRUSTACEANS,MOLLUSC	1	No Quantity			0		0		415440			0
S3	2016	2016	2016	2	0	2	Export	604	Peru	PER	124	Canada	CAN								03	FISH,CRUSTACEANS,MOLLUSC	1	No Quantity			0		0		13490398			0
S3	2016	2016	2016	2	0	2	Export	604	Peru	PER	132	Cabo Verde	CPV								03	FISH,CRUSTACEANS,MOLLUSC	1	No Quantity			0		0		185395			0
S3	2016	2016	2016	2	0	2	Export	604	Peru	PER	152	Chile	CHL								03	FISH,CRUSTACEANS,MOLLUSC	1	No Quantity			0		0		4291812			0
S3	2016	2016	2016	2	0	2	Export	604	Peru	PER	156	China	CHN								03	FISH,CRUSTACEANS,MOLLUSC	1	No Quantity			0		0		61213248			0
S3	2016	2016	2016	2	0	2	Export	604	Peru	PER	170	Colombia	COL								03	FISH,CRUSTACEANS,MOLLUSC	1	No Quantity			0		0		8578038			0
S3	2016	2016	2016	2	0	2	Export	604	Peru	PER	188	Costa Rica	CRI								03	FISH,CRUSTACEANS,MOLLUSC	1	No Quantity			0		0		858105			0
S3	2016	2016	2016	2	0	2	Export	604	Peru	PER	192	Cuba	CUB								03	FISH,CRUSTACEANS,MOLLUSC	1	No Quantity			0		0		709312			0
S3	2016	2016	2016	2	0	2	Export	604	Peru	PER	196	Cyprus	CYP								03	FISH,CRUSTACEANS,MOLLUSC	1	No Quantity			0		0		271672			0
S3	2016	2016	2016	2	0	2	Export	604	Peru	PER	203	Czechia	CZE								03	FISH,CRUSTACEANS,MOLLUSC	1	No Quantity			0		0		212314			0
S3	2016	2016	2016	2	0	2	Export	604	Peru	PER	204	Benin	BEN								03	FISH,CRUSTACEANS,MOLLUSC	1	No Quantity			0		0		414450			0
S3	2016	2016	2016	2	0	2	Export	604	Peru	PER	208	Denmark	DNK								03	FISH,CRUSTACEANS,MOLLUSC	1	No Quantity			0		0		1457191			0
S3	2016	2016	2016	2	0	2	Export	604	Peru	PER	214	Dominican Rep.	DOM								03	FISH,CRUSTACEANS,MOLLUSC	1	No Quantity			0		0		1446699			0
S3	2016	2016	2016	2	0	2	Export	604	Peru	PER	218	Ecuador	ECU								03	FISH,CRUSTACEANS,MOLLUSC	1	No Quantity			0		0		19385227			0
S3	2016	2016	2016	2	0	2	Export	604	Peru	PER	233	Estonia	EST								03	FISH,CRUSTACEANS,MOLLUSC	1	No Quantity			0		0		1000151			0
S3	2016	2016	2016	2	0	2	Export	604	Peru	PER	251	France	FRA								03	FISH,CRUSTACEANS,MOLLUSC	1	No Quantity			0		0		51857559			0
S3	2016	2016	2016	2	0	2	Export	604	Peru	PER	276	Germany	DEU								03	FISH,CRUSTACEANS,MOLLUSC	1	No Quantity			0		0		15172462			0
S3	2016	2016	2016	2	0	2	Export	604	Peru	PER	288	Ghana	GHA								03	FISH,CRUSTACEANS,MOLLUSC	1	No Quantity			0		0		5429222			0
S3	2016	2016	2016	2	0	2	Export	604	Peru	PER	296	Kiribati	KIR								03	FISH,CRUSTACEANS,MOLLUSC	1	No Quantity			0		0		29117			0
S3	2016	2016	2016	2	0	2	Export	604	Peru	PER	300	Greece	GRC								03	FISH,CRUSTACEANS,MOLLUSC	1	No Quantity			0		0		1411327			0
S3	2016	2016	2016	2	0	2	Export	604	Peru	PER	320	Guatemala	GTM								03	FISH,CRUSTACEANS,MOLLUSC	1	No Quantity			0		0		1190053			0
S3	2016	2016	2016	2	0	2	Export	604	Peru	PER	332	Haiti	HTI								03	FISH,CRUSTACEANS,MOLLUSC	1	No Quantity			0		0		887260			0
S3	2016	2016	2016	2	0	2	Export	604	Peru	PER	344	China, Hong Kong SAR	HKG								03	FISH,CRUSTACEANS,MOLLUSC	1	No Quantity			0		0		12283501			0
S3	2016	2016	2016	2	0	2	Export	604	Peru	PER	352	Iceland	ISL								03	FISH,CRUSTACEANS,MOLLUSC	1	No Quantity			0		0		473550			0
S3	2016	2016	2016	2	0	2	Export	604	Peru	PER	360	Indonesia	IDN								03	FISH,CRUSTACEANS,MOLLUSC	1	No Quantity			0		0		82394			0
S3	2016	2016	2016	2	0	2	Export	604	Peru	PER	376	Israel	ISR								03	FISH,CRUSTACEANS,MOLLUSC	1	No Quantity			0		0		306983			0
S3	2016	2016	2016	2	0	2	Export	604	Peru	PER	381	Italy	ITA								03	FISH,CRUSTACEANS,MOLLUSC	1	No Quantity			0		0		42492241			0
S3	2016	2016	2016	2	0	2	Export	604	Peru	PER	384	Côte d'Ivoire	CIV								03	FISH,CRUSTACEANS,MOLLUSC	1	No Quantity			0		0		237050			0
S3	2016	2016	2016	2	0	2	Export	604	Peru	PER	388	Jamaica	JAM								03	FISH,CRUSTACEANS,MOLLUSC	1	No Quantity			0		0		1212101			0
S3	2016	2016	2016	2	0	2	Export	604	Peru	PER	392	Japan	JPN								03	FISH,CRUSTACEANS,MOLLUSC	1	No Quantity			0		0		50195893			4
S3	2016	2016	2016	2	0	2	Export	604	Peru	PER	408	Dem. People's Rep. of Korea	PRK								03	FISH,CRUSTACEANS,MOLLUSC	1	No Quantity			0		0		34020			0
S3	2016	2016	2016	2	0	2	Export	604	Peru	PER	410	Rep. of Korea	KOR								03	FISH,CRUSTACEANS,MOLLUSC	1	No Quantity			0		0		85873996			0
S3	2016	2016	2016	2	0	2	Export	604	Peru	PER	440	Lithuania	LTU								03	FISH,CRUSTACEANS,MOLLUSC	1	No Quantity			0		0		1499106			0
S3	2016	2016	2016	2	0	2	Export	604	Peru	PER	450	Madagascar	MDG								03	FISH,CRUSTACEANS,MOLLUSC	1	No Quantity			0		0		30780			0
S3	2016	2016	2016	2	0	2	Export	604	Peru	PER	458	Malaysia	MYS								03	FISH,CRUSTACEANS,MOLLUSC	1	No Quantity			0		0		29138			0
S3	2016	2016	2016	2	0	2	Export	604	Peru	PER	466	Mali	MLI								03	FISH,CRUSTACEANS,MOLLUSC	1	No Quantity			0		0		85657			0
S3	2016	2016	2016	2	0	2	Export	604	Peru	PER	470	Malta	MLT								03	FISH,CRUSTACEANS,MOLLUSC	1	No Quantity			0		0		60307			0
S3	2016	2016	2016	2	0	2	Export	604	Peru	PER	480	Mauritius	MUS								03	FISH,CRUSTACEANS,MOLLUSC	1	No Quantity			0		0		337707			0
S3	2016	2016	2016	2	0	2	Export	604	Peru	PER	484	Mexico	MEX								03	FISH,CRUSTACEANS,MOLLUSC	1	No Quantity			0		0		9973857			4
S3	2016	2016	2016	2	0	2	Export	604	Peru	PER	490	Other Asia, nes									03	FISH,CRUSTACEANS,MOLLUSC	1	No Quantity			0		0		13468562			0
S3	2016	2016	2016	2	0	2	Export	604	Peru	PER	504	Morocco	MAR								03	FISH,CRUSTACEANS,MOLLUSC	1	No Quantity			0		0		1087821			0
S3	2016	2016	2016	2	0	2	Export	604	Peru	PER	508	Mozambique	MOZ								03	FISH,CRUSTACEANS,MOLLUSC	1	No Quantity			0		0		53652			0
S3	2016	2016	2016	2	0	2	Export	604	Peru	PER	528	Netherlands	NLD								03	FISH,CRUSTACEANS,MOLLUSC	1	No Quantity			0		0		15154471			0
S3	2016	2016	2016	2	0	2	Export	604	Peru	PER	531	Curaçao	CUW								03	FISH,CRUSTACEANS,MOLLUSC	1	No Quantity			0		0		1241448			0
S3	2016	2016	2016	2	0	2	Export	604	Peru	PER	534	Saint Maarten	SXM								03	FISH,CRUSTACEANS,MOLLUSC	1	No Quantity			0		0		129520			0
S3	2016	2016	2016	2	0	2	Export	604	Peru	PER	554	New Zealand	NZL								03	FISH,CRUSTACEANS,MOLLUSC	1	No Quantity			0		0		356278			0
S3	2016	2016	2016	2	0	2	Export	604	Peru	PER	558	Nicaragua	NIC								03	FISH,CRUSTACEANS,MOLLUSC	1	No Quantity			0		0		27580			0
S3	2016	2016	2016	2	0	2	Export	604	Peru	PER	566	Nigeria	NGA								03	FISH,CRUSTACEANS,MOLLUSC	1	No Quantity			0		0		3225432			0
S3	2016	2016	2016	2	0	2	Export	604	Peru	PER	579	Norway	NOR								03	FISH,CRUSTACEANS,MOLLUSC	1	No Quantity			0		0		275556			0
S3	2016	2016	2016	2	0	2	Export	604	Peru	PER	583	FS Micronesia	FSM								03	FISH,CRUSTACEANS,MOLLUSC	1	No Quantity			0		0		150087			0
S3	2016	2016	2016	2	0	2	Export	604	Peru	PER	591	Panama	PAN								03	FISH,CRUSTACEANS,MOLLUSC	1	No Quantity			0		0		9220750			0
S3	2016	2016	2016	2	0	2	Export	604	Peru	PER	600	Paraguay	PRY								03	FISH,CRUSTACEANS,MOLLUSC	1	No Quantity			0		0		202693			0
S3	2016	2016	2016	2	0	2	Export	604	Peru	PER	608	Philippines	PHL								03	FISH,CRUSTACEANS,MOLLUSC	1	No Quantity			0		0		156614			0
S3	2016	2016	2016	2	0	2	Export	604	Peru	PER	616	Poland	POL								03	FISH,CRUSTACEANS,MOLLUSC	1	No Quantity			0		0		1180579			0
S3	2016	2016	2016	2	0	2	Export	604	Peru	PER	620	Portugal	PRT								03	FISH,CRUSTACEANS,MOLLUSC	1	No Quantity			0		0		4742775			0
S3	2016	2016	2016	2	0	2	Export	604	Peru	PER	642	Romania	ROU								03	FISH,CRUSTACEANS,MOLLUSC	1	No Quantity			0		0		201100			0
S3	2016	2016	2016	2	0	2	Export	604	Peru	PER	643	Russian Federation	RUS								03	FISH,CRUSTACEANS,MOLLUSC	1	No Quantity			0		0		18864942			0
S3	2016	2016	2016	2	0	2	Export	604	Peru	PER	682	Saudi Arabia	SAU								03	FISH,CRUSTACEANS,MOLLUSC	1	No Quantity			0		0		524304			0
S3	2016	2016	2016	2	0	2	Export	604	Peru	PER	686	Senegal	SEN								03	FISH,CRUSTACEANS,MOLLUSC	1	No Quantity			0		0		68705			0
S3	2016	2016	2016	2	0	2	Export	604	Peru	PER	702	Singapore	SGP								03	FISH,CRUSTACEANS,MOLLUSC	1	No Quantity			0		0		1149094			0
S3	2016	2016	2016	2	0	2	Export	604	Peru	PER	704	Viet Nam	VNM								03	FISH,CRUSTACEANS,MOLLUSC	1	No Quantity			0		0		3474674			0
S3	2016	2016	2016	2	0	2	Export	604	Peru	PER	710	South Africa	ZAF								03	FISH,CRUSTACEANS,MOLLUSC	1	No Quantity			0		0		840364			0
S3	2016	2016	2016	2	0	2	Export	604	Peru	PER	724	Spain	ESP								03	FISH,CRUSTACEANS,MOLLUSC	1	No Quantity			0		0		164901376			0
S3	2016	2016	2016	2	0	2	Export	604	Peru	PER	752	Sweden	SWE								03	FISH,CRUSTACEANS,MOLLUSC	1	No Quantity			0		0		46047			0
S3	2016	2016	2016	2	0	2	Export	604	Peru	PER	757	Switzerland	CHE								03	FISH,CRUSTACEANS,MOLLUSC	1	No Quantity			0		0		16474			0
S3	2016	2016	2016	2	0	2	Export	604	Peru	PER	764	Thailand	THA								03	FISH,CRUSTACEANS,MOLLUSC	1	No Quantity			0		0		18083756			0
S3	2016	2016	2016	2	0	2	Export	604	Peru	PER	768	Togo	TGO								03	FISH,CRUSTACEANS,MOLLUSC	1	No Quantity			0		0		30780			0
S3	2016	2016	2016	2	0	2	Export	604	Peru	PER	784	United Arab Emirates	ARE								03	FISH,CRUSTACEANS,MOLLUSC	1	No Quantity			0		0		14670			0
S3	2016	2016	2016	2	0	2	Export	604	Peru	PER	792	Turkey	TUR								03	FISH,CRUSTACEANS,MOLLUSC	1	No Quantity			0		0		8070			0
S3	2016	2016	2016	2	0	2	Export	604	Peru	PER	804	Ukraine	UKR								03	FISH,CRUSTACEANS,MOLLUSC	1	No Quantity			0		0		389668			0
S3	2016	2016	2016	2	0	2	Export	604	Peru	PER	826	United Kingdom	GBR								03	FISH,CRUSTACEANS,MOLLUSC	1	No Quantity			0		0		1919944			0
S3	2016	2016	2016	2	0	2	Export	604	Peru	PER	838	Free Zones									03	FISH,CRUSTACEANS,MOLLUSC	1	No Quantity			0		0		187387			0
S3	2016	2016	2016	2	0	2	Export	604	Peru	PER	842	USA	USA								03	FISH,CRUSTACEANS,MOLLUSC	1	No Quantity			0		0		203435374			0
S3	2016	2016	2016	2	0	2	Export	604	Peru	PER	854	Burkina Faso	BFA								03	FISH,CRUSTACEANS,MOLLUSC	1	No Quantity			0		0		203547			0
S3	2016	2016	2016	2	0	2	Export	604	Peru	PER	858	Uruguay	URY								03	FISH,CRUSTACEANS,MOLLUSC	1	No Quantity			0		0		1392518			0
S3	2016	2016	2016	2	0	2	Export	604	Peru	PER	862	Venezuela	VEN								03	FISH,CRUSTACEANS,MOLLUSC	1	No Quantity			0		0		114776			0
S3	2016	2016	2016	2	0	2	Export	604	Peru	PER	899	Areas, nes									03	FISH,CRUSTACEANS,MOLLUSC	1	No Quantity			0		0		52818			0
S3	2016	2016	2016	2	0	2	Export	600	Paraguay	PRY	0	World	WLD								04	CEREALS,CEREAL PREPRTNS.	1	No Quantity			0		0		694180708			0
S3	2016	2016	2016	2	0	2	Export	600	Paraguay	PRY	24	Angola	AGO								04	CEREALS,CEREAL PREPRTNS.	1	No Quantity			0		0		711879			0
S3	2016	2016	2016	2	0	2	Export	600	Paraguay	PRY	32	Argentina	ARG								04	CEREALS,CEREAL PREPRTNS.	1	No Quantity			0		0		2835474			0
S3	2016	2016	2016	2	0	2	Export	600	Paraguay	PRY	36	Australia	AUS								04	CEREALS,CEREAL PREPRTNS.	1	No Quantity			0		0		51820			0
S3	2016	2016	2016	2	0	2	Export	600	Paraguay	PRY	56	Belgium	BEL								04	CEREALS,CEREAL PREPRTNS.	1	No Quantity			0		0		3974182			0
S3	2016	2016	2016	2	0	2	Export	600	Paraguay	PRY	68	Bolivia (Plurinational State of)	BOL								04	CEREALS,CEREAL PREPRTNS.	1	No Quantity			0		0		503109			0
S3	2016	2016	2016	2	0	2	Export	600	Paraguay	PRY	76	Brazil	BRA								04	CEREALS,CEREAL PREPRTNS.	1	No Quantity			0		0		570060475			0
S3	2016	2016	2016	2	0	2	Export	600	Paraguay	PRY	124	Canada	CAN								04	CEREALS,CEREAL PREPRTNS.	1	No Quantity			0		0		5809			0
S3	2016	2016	2016	2	0	2	Export	600	Paraguay	PRY	152	Chile	CHL								04	CEREALS,CEREAL PREPRTNS.	1	No Quantity			0		0		18712858			0
S3	2016	2016	2016	2	0	2	Export	600	Paraguay	PRY	170	Colombia	COL								04	CEREALS,CEREAL PREPRTNS.	1	No Quantity			0		0		10373732			0
S3	2016	2016	2016	2	0	2	Export	600	Paraguay	PRY	188	Costa Rica	CRI								04	CEREALS,CEREAL PREPRTNS.	1	No Quantity			0		0		6015300			0
S3	2016	2016	2016	2	0	2	Export	600	Paraguay	PRY	214	Dominican Rep.	DOM								04	CEREALS,CEREAL PREPRTNS.	1	No Quantity			0		0		5571723			0
S3	2016	2016	2016	2	0	2	Export	600	Paraguay	PRY	251	France	FRA								04	CEREALS,CEREAL PREPRTNS.	1	No Quantity			0		0		250			0
S3	2016	2016	2016	2	0	2	Export	600	Paraguay	PRY	270	Gambia	GMB								04	CEREALS,CEREAL PREPRTNS.	1	No Quantity			0		0		3682756			0
S3	2016	2016	2016	2	0	2	Export	600	Paraguay	PRY	276	Germany	DEU								04	CEREALS,CEREAL PREPRTNS.	1	No Quantity			0		0		282336			0
S3	2016	2016	2016	2	0	2	Export	600	Paraguay	PRY	320	Guatemala	GTM								04	CEREALS,CEREAL PREPRTNS.	1	No Quantity			0		0		25177			0
S3	2016	2016	2016	2	0	2	Export	600	Paraguay	PRY	324	Guinea	GIN								04	CEREALS,CEREAL PREPRTNS.	1	No Quantity			0		0		26069			0
S3	2016	2016	2016	2	0	2	Export	600	Paraguay	PRY	340	Honduras	HND								04	CEREALS,CEREAL PREPRTNS.	1	No Quantity			0		0		164090			0
S3	2016	2016	2016	2	0	2	Export	600	Paraguay	PRY	360	Indonesia	IDN								04	CEREALS,CEREAL PREPRTNS.	1	No Quantity			0		0		257559			0
S3	2016	2016	2016	2	0	2	Export	600	Paraguay	PRY	364	Iran	IRN								04	CEREALS,CEREAL PREPRTNS.	1	No Quantity			0		0		14598991			0
S3	2016	2016	2016	2	0	2	Export	600	Paraguay	PRY	376	Israel	ISR								04	CEREALS,CEREAL PREPRTNS.	1	No Quantity			0		0		183793			0
S3	2016	2016	2016	2	0	2	Export	600	Paraguay	PRY	381	Italy	ITA								04	CEREALS,CEREAL PREPRTNS.	1	No Quantity			0		0		92			0
S3	2016	2016	2016	2	0	2	Export	600	Paraguay	PRY	422	Lebanon	LBN								04	CEREALS,CEREAL PREPRTNS.	1	No Quantity			0		0		52042			0
S3	2016	2016	2016	2	0	2	Export	600	Paraguay	PRY	450	Madagascar	MDG								04	CEREALS,CEREAL PREPRTNS.	1	No Quantity			0		0		114			0
S3	2016	2016	2016	2	0	2	Export	600	Paraguay	PRY	490	Other Asia, nes									04	CEREALS,CEREAL PREPRTNS.	1	No Quantity			0		0		497588			0
S3	2016	2016	2016	2	0	2	Export	600	Paraguay	PRY	504	Morocco	MAR								04	CEREALS,CEREAL PREPRTNS.	1	No Quantity			0		0		4536041			0
S3	2016	2016	2016	2	0	2	Export	600	Paraguay	PRY	512	Oman	OMN								04	CEREALS,CEREAL PREPRTNS.	1	No Quantity			0		0		2194577			0
S3	2016	2016	2016	2	0	2	Export	600	Paraguay	PRY	528	Netherlands	NLD								04	CEREALS,CEREAL PREPRTNS.	1	No Quantity			0		0		2069896			0
S3	2016	2016	2016	2	0	2	Export	600	Paraguay	PRY	558	Nicaragua	NIC								04	CEREALS,CEREAL PREPRTNS.	1	No Quantity			0		0		6083975			0
S3	2016	2016	2016	2	0	2	Export	600	Paraguay	PRY	591	Panama	PAN								04	CEREALS,CEREAL PREPRTNS.	1	No Quantity			0		0		286228			0
S3	2016	2016	2016	2	0	2	Export	600	Paraguay	PRY	604	Peru	PER								04	CEREALS,CEREAL PREPRTNS.	1	No Quantity			0		0		749345			0
S3	2016	2016	2016	2	0	2	Export	600	Paraguay	PRY	616	Poland	POL								04	CEREALS,CEREAL PREPRTNS.	1	No Quantity			0		0		4432			0
S3	2016	2016	2016	2	0	2	Export	600	Paraguay	PRY	624	Guinea-Bissau	GNB								04	CEREALS,CEREAL PREPRTNS.	1	No Quantity			0		0		765356			0
S3	2016	2016	2016	2	0	2	Export	600	Paraguay	PRY	694	Sierra Leone	SLE								04	CEREALS,CEREAL PREPRTNS.	1	No Quantity			0		0		2222612			0
S3	2016	2016	2016	2	0	2	Export	600	Paraguay	PRY	702	Singapore	SGP								04	CEREALS,CEREAL PREPRTNS.	1	No Quantity			0		0		130044			0
S3	2016	2016	2016	2	0	2	Export	600	Paraguay	PRY	710	South Africa	ZAF								04	CEREALS,CEREAL PREPRTNS.	1	No Quantity			0		0		14199970			0
S3	2016	2016	2016	2	0	2	Export	600	Paraguay	PRY	724	Spain	ESP								04	CEREALS,CEREAL PREPRTNS.	1	No Quantity			0		0		47551			0
S3	2016	2016	2016	2	0	2	Export	600	Paraguay	PRY	780	Trinidad and Tobago	TTO								04	CEREALS,CEREAL PREPRTNS.	1	No Quantity			0		0		931509			0
S3	2016	2016	2016	2	0	2	Export	600	Paraguay	PRY	784	United Arab Emirates	ARE								04	CEREALS,CEREAL PREPRTNS.	1	No Quantity			0		0		34027			0
S3	2016	2016	2016	2	0	2	Export	600	Paraguay	PRY	792	Turkey	TUR								04	CEREALS,CEREAL PREPRTNS.	1	No Quantity			0		0		38000			0
S3	2016	2016	2016	2	0	2	Export	600	Paraguay	PRY	826	United Kingdom	GBR								04	CEREALS,CEREAL PREPRTNS.	1	No Quantity			0		0		318183			0
S3	2016	2016	2016	2	0	2	Export	600	Paraguay	PRY	842	USA	USA								04	CEREALS,CEREAL PREPRTNS.	1	No Quantity			0		0		2586909			0
S3	2016	2016	2016	2	0	2	Export	600	Paraguay	PRY	858	Uruguay	URY								04	CEREALS,CEREAL PREPRTNS.	1	No Quantity			0		0		18311235			0
S3	2016	2016	2016	2	0	2	Export	600	Paraguay	PRY	862	Venezuela	VEN								04	CEREALS,CEREAL PREPRTNS.	1	No Quantity			0		0		83600			0
S3	2016	2016	2016	2	0	2	Export	604	Peru	PER	0	World	WLD								04	CEREALS,CEREAL PREPRTNS.	1	No Quantity			0		0		286416138			4
S3	2016	2016	2016	2	0	2	Export	604	Peru	PER	24	Angola	AGO								04	CEREALS,CEREAL PREPRTNS.	1	No Quantity			0		0		30			0
S3	2016	2016	2016	2	0	2	Export	604	Peru	PER	28	Antigua and Barbuda	ATG								04	CEREALS,CEREAL PREPRTNS.	1	No Quantity			0		0		7268			0
S3	2016	2016	2016	2	0	2	Export	604	Peru	PER	32	Argentina	ARG								04	CEREALS,CEREAL PREPRTNS.	1	No Quantity			0		0		481533			0
S3	2016	2016	2016	2	0	2	Export	604	Peru	PER	36	Australia	AUS								04	CEREALS,CEREAL PREPRTNS.	1	No Quantity			0		0		4037474			0
S3	2016	2016	2016	2	0	2	Export	604	Peru	PER	40	Austria	AUT								04	CEREALS,CEREAL PREPRTNS.	1	No Quantity			0		0		2473			0
S3	2016	2016	2016	2	0	2	Export	604	Peru	PER	44	Bahamas	BHS								04	CEREALS,CEREAL PREPRTNS.	1	No Quantity			0		0		25311			0
S3	2016	2016	2016	2	0	2	Export	604	Peru	PER	48	Bahrain	BHR								04	CEREALS,CEREAL PREPRTNS.	1	No Quantity			0		0		44127			0
S3	2016	2016	2016	2	0	2	Export	604	Peru	PER	52	Barbados	BRB								04	CEREALS,CEREAL PREPRTNS.	1	No Quantity			0		0		11809			0
S3	2016	2016	2016	2	0	2	Export	604	Peru	PER	56	Belgium	BEL								04	CEREALS,CEREAL PREPRTNS.	1	No Quantity			0		0		1228997			0
S3	2016	2016	2016	2	0	2	Export	604	Peru	PER	68	Bolivia (Plurinational State of)	BOL								04	CEREALS,CEREAL PREPRTNS.	1	No Quantity			0		0		18452813			4
S3	2016	2016	2016	2	0	2	Export	604	Peru	PER	76	Brazil	BRA								04	CEREALS,CEREAL PREPRTNS.	1	No Quantity			0		0		3191853			0
S3	2016	2016	2016	2	0	2	Export	604	Peru	PER	100	Bulgaria	BGR								04	CEREALS,CEREAL PREPRTNS.	1	No Quantity			0		0		135285			0
S3	2016	2016	2016	2	0	2	Export	604	Peru	PER	124	Canada	CAN								04	CEREALS,CEREAL PREPRTNS.	1	No Quantity			0		0		8966583			0
S3	2016	2016	2016	2	0	2	Export	604	Peru	PER	132	Cabo Verde	CPV								04	CEREALS,CEREAL PREPRTNS.	1	No Quantity			0		0		456			0
S3	2016	2016	2016	2	0	2	Export	604	Peru	PER	152	Chile	CHL								04	CEREALS,CEREAL PREPRTNS.	1	No Quantity			0		0		29572611			0
S3	2016	2016	2016	2	0	2	Export	604	Peru	PER	156	China	CHN								04	CEREALS,CEREAL PREPRTNS.	1	No Quantity			0		0		788136			0
S3	2016	2016	2016	2	0	2	Export	604	Peru	PER	170	Colombia	COL								04	CEREALS,CEREAL PREPRTNS.	1	No Quantity			0		0		26229904			0
S3	2016	2016	2016	2	0	2	Export	604	Peru	PER	188	Costa Rica	CRI								04	CEREALS,CEREAL PREPRTNS.	1	No Quantity			0		0		2001541			4
S3	2016	2016	2016	2	0	2	Export	604	Peru	PER	191	Croatia	HRV								04	CEREALS,CEREAL PREPRTNS.	1	No Quantity			0		0		11051			0
S3	2016	2016	2016	2	0	2	Export	604	Peru	PER	192	Cuba	CUB								04	CEREALS,CEREAL PREPRTNS.	1	No Quantity			0		0		94017			0
S3	2016	2016	2016	2	0	2	Export	604	Peru	PER	196	Cyprus	CYP								04	CEREALS,CEREAL PREPRTNS.	1	No Quantity			0		0		47322			0
S3	2016	2016	2016	2	0	2	Export	604	Peru	PER	203	Czechia	CZE								04	CEREALS,CEREAL PREPRTNS.	1	No Quantity			0		0		23771			0
S3	2016	2016	2016	2	0	2	Export	604	Peru	PER	208	Denmark	DNK								04	CEREALS,CEREAL PREPRTNS.	1	No Quantity			0		0		530888			0
S3	2016	2016	2016	2	0	2	Export	604	Peru	PER	214	Dominican Rep.	DOM								04	CEREALS,CEREAL PREPRTNS.	1	No Quantity			0		0		3377895			0
S3	2016	2016	2016	2	0	2	Export	604	Peru	PER	218	Ecuador	ECU								04	CEREALS,CEREAL PREPRTNS.	1	No Quantity			0		0		19516577			0
S3	2016	2016	2016	2	0	2	Export	604	Peru	PER	222	El Salvador	SLV								04	CEREALS,CEREAL PREPRTNS.	1	No Quantity			0		0		2250538			0
S3	2016	2016	2016	2	0	2	Export	604	Peru	PER	226	Equatorial Guinea	GNQ								04	CEREALS,CEREAL PREPRTNS.	1	No Quantity			0		0		1053			0
S3	2016	2016	2016	2	0	2	Export	604	Peru	PER	246	Finland	FIN								04	CEREALS,CEREAL PREPRTNS.	1	No Quantity			0		0		6529			0
S3	2016	2016	2016	2	0	2	Export	604	Peru	PER	251	France	FRA								04	CEREALS,CEREAL PREPRTNS.	1	No Quantity			0		0		7115040			0
S3	2016	2016	2016	2	0	2	Export	604	Peru	PER	276	Germany	DEU								04	CEREALS,CEREAL PREPRTNS.	1	No Quantity			0		0		5366925			0
S3	2016	2016	2016	2	0	2	Export	604	Peru	PER	300	Greece	GRC								04	CEREALS,CEREAL PREPRTNS.	1	No Quantity			0		0		421256			0
S3	2016	2016	2016	2	0	2	Export	604	Peru	PER	320	Guatemala	GTM								04	CEREALS,CEREAL PREPRTNS.	1	No Quantity			0		0		1290721			0
S3	2016	2016	2016	2	0	2	Export	604	Peru	PER	328	Guyana	GUY								04	CEREALS,CEREAL PREPRTNS.	1	No Quantity			0		0		248624			0
S3	2016	2016	2016	2	0	2	Export	604	Peru	PER	332	Haiti	HTI								04	CEREALS,CEREAL PREPRTNS.	1	No Quantity			0		0		7153272			0
S3	2016	2016	2016	2	0	2	Export	604	Peru	PER	340	Honduras	HND								04	CEREALS,CEREAL PREPRTNS.	1	No Quantity			0		0		906445			0
S3	2016	2016	2016	2	0	2	Export	604	Peru	PER	344	China, Hong Kong SAR	HKG								04	CEREALS,CEREAL PREPRTNS.	1	No Quantity			0		0		1002703			0
S3	2016	2016	2016	2	0	2	Export	604	Peru	PER	360	Indonesia	IDN								04	CEREALS,CEREAL PREPRTNS.	1	No Quantity			0		0		81770			0
S3	2016	2016	2016	2	0	2	Export	604	Peru	PER	364	Iran	IRN								04	CEREALS,CEREAL PREPRTNS.	1	No Quantity			0		0		42540			0
S3	2016	2016	2016	2	0	2	Export	604	Peru	PER	376	Israel	ISR								04	CEREALS,CEREAL PREPRTNS.	1	No Quantity			0		0		2182999			0
S3	2016	2016	2016	2	0	2	Export	604	Peru	PER	381	Italy	ITA								04	CEREALS,CEREAL PREPRTNS.	1	No Quantity			0		0		8107216			0
S3	2016	2016	2016	2	0	2	Export	604	Peru	PER	388	Jamaica	JAM								04	CEREALS,CEREAL PREPRTNS.	1	No Quantity			0		0		209837			0
S3	2016	2016	2016	2	0	2	Export	604	Peru	PER	392	Japan	JPN								04	CEREALS,CEREAL PREPRTNS.	1	No Quantity			0		0		4925292			0
S3	2016	2016	2016	2	0	2	Export	604	Peru	PER	400	Jordan	JOR								04	CEREALS,CEREAL PREPRTNS.	1	No Quantity			0		0		31689			0
S3	2016	2016	2016	2	0	2	Export	604	Peru	PER	410	Rep. of Korea	KOR								04	CEREALS,CEREAL PREPRTNS.	1	No Quantity			0		0		656883			0
S3	2016	2016	2016	2	0	2	Export	604	Peru	PER	414	Kuwait	KWT								04	CEREALS,CEREAL PREPRTNS.	1	No Quantity			0		0		255349			0
S3	2016	2016	2016	2	0	2	Export	604	Peru	PER	422	Lebanon	LBN								04	CEREALS,CEREAL PREPRTNS.	1	No Quantity			0		0		166641			0
S3	2016	2016	2016	2	0	2	Export	604	Peru	PER	440	Lithuania	LTU								04	CEREALS,CEREAL PREPRTNS.	1	No Quantity			0		0		156637			0
S3	2016	2016	2016	2	0	2	Export	604	Peru	PER	446	China, Macao SAR	MAC								04	CEREALS,CEREAL PREPRTNS.	1	No Quantity			0		0		6433			0
S3	2016	2016	2016	2	0	2	Export	604	Peru	PER	458	Malaysia	MYS								04	CEREALS,CEREAL PREPRTNS.	1	No Quantity			0		0		58446			0
S3	2016	2016	2016	2	0	2	Export	604	Peru	PER	470	Malta	MLT								04	CEREALS,CEREAL PREPRTNS.	1	No Quantity			0		0		163895			0
S3	2016	2016	2016	2	0	2	Export	604	Peru	PER	484	Mexico	MEX								04	CEREALS,CEREAL PREPRTNS.	1	No Quantity			0		0		2181361			0
S3	2016	2016	2016	2	0	2	Export	604	Peru	PER	490	Other Asia, nes									04	CEREALS,CEREAL PREPRTNS.	1	No Quantity			0		0		1034418			0
S3	2016	2016	2016	2	0	2	Export	604	Peru	PER	528	Netherlands	NLD								04	CEREALS,CEREAL PREPRTNS.	1	No Quantity			0		0		12847188			4
S3	2016	2016	2016	2	0	2	Export	604	Peru	PER	531	Curaçao	CUW								04	CEREALS,CEREAL PREPRTNS.	1	No Quantity			0		0		274369			0
S3	2016	2016	2016	2	0	2	Export	604	Peru	PER	533	Aruba	ABW								04	CEREALS,CEREAL PREPRTNS.	1	No Quantity			0		0		102180			0
S3	2016	2016	2016	2	0	2	Export	604	Peru	PER	534	Saint Maarten	SXM								04	CEREALS,CEREAL PREPRTNS.	1	No Quantity			0		0		15796			0
S3	2016	2016	2016	2	0	2	Export	604	Peru	PER	554	New Zealand	NZL								04	CEREALS,CEREAL PREPRTNS.	1	No Quantity			0		0		523270			0
S3	2016	2016	2016	2	0	2	Export	604	Peru	PER	558	Nicaragua	NIC								04	CEREALS,CEREAL PREPRTNS.	1	No Quantity			0		0		3336903			0
S3	2016	2016	2016	2	0	2	Export	604	Peru	PER	579	Norway	NOR								04	CEREALS,CEREAL PREPRTNS.	1	No Quantity			0		0		14270			0
S3	2016	2016	2016	2	0	2	Export	604	Peru	PER	591	Panama	PAN								04	CEREALS,CEREAL PREPRTNS.	1	No Quantity			0		0		5276274			0
S3	2016	2016	2016	2	0	2	Export	604	Peru	PER	600	Paraguay	PRY								04	CEREALS,CEREAL PREPRTNS.	1	No Quantity			0		0		139209			0
S3	2016	2016	2016	2	0	2	Export	604	Peru	PER	616	Poland	POL								04	CEREALS,CEREAL PREPRTNS.	1	No Quantity			0		0		625072			0
S3	2016	2016	2016	2	0	2	Export	604	Peru	PER	620	Portugal	PRT								04	CEREALS,CEREAL PREPRTNS.	1	No Quantity			0		0		235574			0
S3	2016	2016	2016	2	0	2	Export	604	Peru	PER	634	Qatar	QAT								04	CEREALS,CEREAL PREPRTNS.	1	No Quantity			0		0		37170			0
S3	2016	2016	2016	2	0	2	Export	604	Peru	PER	643	Russian Federation	RUS								04	CEREALS,CEREAL PREPRTNS.	1	No Quantity			0		0		604336			0
S3	2016	2016	2016	2	0	2	Export	604	Peru	PER	662	Saint Lucia	LCA								04	CEREALS,CEREAL PREPRTNS.	1	No Quantity			0		0		2640			0
S3	2016	2016	2016	2	0	2	Export	604	Peru	PER	682	Saudi Arabia	SAU								04	CEREALS,CEREAL PREPRTNS.	1	No Quantity			0		0		180767			0
S3	2016	2016	2016	2	0	2	Export	604	Peru	PER	699	India	IND								04	CEREALS,CEREAL PREPRTNS.	1	No Quantity			0		0		250764			0
S3	2016	2016	2016	2	0	2	Export	604	Peru	PER	702	Singapore	SGP								04	CEREALS,CEREAL PREPRTNS.	1	No Quantity			0		0		520942			0
S3	2016	2016	2016	2	0	2	Export	604	Peru	PER	704	Viet Nam	VNM								04	CEREALS,CEREAL PREPRTNS.	1	No Quantity			0		0		269336			0
S3	2016	2016	2016	2	0	2	Export	604	Peru	PER	705	Slovenia	SVN								04	CEREALS,CEREAL PREPRTNS.	1	No Quantity			0		0		62140			0
S3	2016	2016	2016	2	0	2	Export	604	Peru	PER	710	South Africa	ZAF								04	CEREALS,CEREAL PREPRTNS.	1	No Quantity			0		0		291180			0
S3	2016	2016	2016	2	0	2	Export	604	Peru	PER	724	Spain	ESP								04	CEREALS,CEREAL PREPRTNS.	1	No Quantity			0		0		14480471			0
S3	2016	2016	2016	2	0	2	Export	604	Peru	PER	740	Suriname	SUR								04	CEREALS,CEREAL PREPRTNS.	1	No Quantity			0		0		61851			0
S3	2016	2016	2016	2	0	2	Export	604	Peru	PER	752	Sweden	SWE								04	CEREALS,CEREAL PREPRTNS.	1	No Quantity			0		0		509040			0
S3	2016	2016	2016	2	0	2	Export	604	Peru	PER	757	Switzerland	CHE								04	CEREALS,CEREAL PREPRTNS.	1	No Quantity			0		0		77370			0
S3	2016	2016	2016	2	0	2	Export	604	Peru	PER	764	Thailand	THA								04	CEREALS,CEREAL PREPRTNS.	1	No Quantity			0		0		435907			0
S3	2016	2016	2016	2	0	2	Export	604	Peru	PER	780	Trinidad and Tobago	TTO								04	CEREALS,CEREAL PREPRTNS.	1	No Quantity			0		0		159045			0
S3	2016	2016	2016	2	0	2	Export	604	Peru	PER	784	United Arab Emirates	ARE								04	CEREALS,CEREAL PREPRTNS.	1	No Quantity			0		0		474032			0
S3	2016	2016	2016	2	0	2	Export	604	Peru	PER	792	Turkey	TUR								04	CEREALS,CEREAL PREPRTNS.	1	No Quantity			0		0		621281			0
S3	2016	2016	2016	2	0	2	Export	604	Peru	PER	804	Ukraine	UKR								04	CEREALS,CEREAL PREPRTNS.	1	No Quantity			0		0		8554			0
S3	2016	2016	2016	2	0	2	Export	604	Peru	PER	818	Egypt	EGY								04	CEREALS,CEREAL PREPRTNS.	1	No Quantity			0		0		14506			0
S3	2016	2016	2016	2	0	2	Export	604	Peru	PER	826	United Kingdom	GBR								04	CEREALS,CEREAL PREPRTNS.	1	No Quantity			0		0		7809622			0
S3	2016	2016	2016	2	0	2	Export	604	Peru	PER	842	USA	USA								04	CEREALS,CEREAL PREPRTNS.	1	No Quantity			0		0		70284039			0
S3	2016	2016	2016	2	0	2	Export	604	Peru	PER	858	Uruguay	URY								04	CEREALS,CEREAL PREPRTNS.	1	No Quantity			0		0		186646			0
S3	2016	2016	2016	2	0	2	Export	604	Peru	PER	862	Venezuela	VEN								04	CEREALS,CEREAL PREPRTNS.	1	No Quantity			0		0		849821			0
S3	2016	2016	2016	2	0	2	Export	604	Peru	PER	899	Areas, nes									04	CEREALS,CEREAL PREPRTNS.	1	No Quantity			0		0		30297			0
S3	2016	2016	2016	2	0	2	Export	600	Paraguay	PRY	0	World	WLD								05	VEGETABLES AND FRUIT	1	No Quantity			0		0		22670423			0
S3	2016	2016	2016	2	0	2	Export	600	Paraguay	PRY	32	Argentina	ARG								05	VEGETABLES AND FRUIT	1	No Quantity			0		0		10385007			0
S3	2016	2016	2016	2	0	2	Export	600	Paraguay	PRY	36	Australia	AUS								05	VEGETABLES AND FRUIT	1	No Quantity			0		0		22800			0
S3	2016	2016	2016	2	0	2	Export	600	Paraguay	PRY	76	Brazil	BRA								05	VEGETABLES AND FRUIT	1	No Quantity			0		0		1602445			0
S3	2016	2016	2016	2	0	2	Export	600	Paraguay	PRY	124	Canada	CAN								05	VEGETABLES AND FRUIT	1	No Quantity			0		0		1333			0
S3	2016	2016	2016	2	0	2	Export	600	Paraguay	PRY	152	Chile	CHL								05	VEGETABLES AND FRUIT	1	No Quantity			0		0		595461			0
S3	2016	2016	2016	2	0	2	Export	600	Paraguay	PRY	156	China	CHN								05	VEGETABLES AND FRUIT	1	No Quantity			0		0		2012099			0
S3	2016	2016	2016	2	0	2	Export	600	Paraguay	PRY	196	Cyprus	CYP								05	VEGETABLES AND FRUIT	1	No Quantity			0		0		257178			0
S3	2016	2016	2016	2	0	2	Export	600	Paraguay	PRY	218	Ecuador	ECU								05	VEGETABLES AND FRUIT	1	No Quantity			0		0		66835			0
S3	2016	2016	2016	2	0	2	Export	600	Paraguay	PRY	251	France	FRA								05	VEGETABLES AND FRUIT	1	No Quantity			0		0		21033			0
S3	2016	2016	2016	2	0	2	Export	600	Paraguay	PRY	276	Germany	DEU								05	VEGETABLES AND FRUIT	1	No Quantity			0		0		1731034			0
S3	2016	2016	2016	2	0	2	Export	600	Paraguay	PRY	320	Guatemala	GTM								05	VEGETABLES AND FRUIT	1	No Quantity			0		0		500			0
S3	2016	2016	2016	2	0	2	Export	600	Paraguay	PRY	344	China, Hong Kong SAR	HKG								05	VEGETABLES AND FRUIT	1	No Quantity			0		0		291830			0
S3	2016	2016	2016	2	0	2	Export	600	Paraguay	PRY	376	Israel	ISR								05	VEGETABLES AND FRUIT	1	No Quantity			0		0		70125			0
S3	2016	2016	2016	2	0	2	Export	600	Paraguay	PRY	381	Italy	ITA								05	VEGETABLES AND FRUIT	1	No Quantity			0		0		30927			0
S3	2016	2016	2016	2	0	2	Export	600	Paraguay	PRY	392	Japan	JPN								05	VEGETABLES AND FRUIT	1	No Quantity			0		0		95040			0
S3	2016	2016	2016	2	0	2	Export	600	Paraguay	PRY	410	Rep. of Korea	KOR								05	VEGETABLES AND FRUIT	1	No Quantity			0		0		41629			0
S3	2016	2016	2016	2	0	2	Export	600	Paraguay	PRY	458	Malaysia	MYS								05	VEGETABLES AND FRUIT	1	No Quantity			0		0		96425			0
S3	2016	2016	2016	2	0	2	Export	600	Paraguay	PRY	484	Mexico	MEX								05	VEGETABLES AND FRUIT	1	No Quantity			0		0		16754			0
S3	2016	2016	2016	2	0	2	Export	600	Paraguay	PRY	528	Netherlands	NLD								05	VEGETABLES AND FRUIT	1	No Quantity			0		0		3936745			0
S3	2016	2016	2016	2	0	2	Export	600	Paraguay	PRY	616	Poland	POL								05	VEGETABLES AND FRUIT	1	No Quantity			0		0		35468			0
S3	2016	2016	2016	2	0	2	Export	600	Paraguay	PRY	643	Russian Federation	RUS								05	VEGETABLES AND FRUIT	1	No Quantity			0		0		91800			0
S3	2016	2016	2016	2	0	2	Export	600	Paraguay	PRY	699	India	IND								05	VEGETABLES AND FRUIT	1	No Quantity			0		0		244634			0
S3	2016	2016	2016	2	0	2	Export	600	Paraguay	PRY	724	Spain	ESP								05	VEGETABLES AND FRUIT	1	No Quantity			0		0		409573			0
S3	2016	2016	2016	2	0	2	Export	600	Paraguay	PRY	757	Switzerland	CHE								05	VEGETABLES AND FRUIT	1	No Quantity			0		0		400			0
S3	2016	2016	2016	2	0	2	Export	600	Paraguay	PRY	804	Ukraine	UKR								05	VEGETABLES AND FRUIT	1	No Quantity			0		0		34400			0
S3	2016	2016	2016	2	0	2	Export	600	Paraguay	PRY	842	USA	USA								05	VEGETABLES AND FRUIT	1	No Quantity			0		0		547852			0
S3	2016	2016	2016	2	0	2	Export	600	Paraguay	PRY	858	Uruguay	URY								05	VEGETABLES AND FRUIT	1	No Quantity			0		0		31096			0
S3	2016	2016	2016	2	0	2	Export	604	Peru	PER	0	World	WLD								05	VEGETABLES AND FRUIT	1	No Quantity			0		0		3293884201			4
S3	2016	2016	2016	2	0	2	Export	604	Peru	PER	12	Algeria	DZA								05	VEGETABLES AND FRUIT	1	No Quantity			0		0		310696			0
S3	2016	2016	2016	2	0	2	Export	604	Peru	PER	24	Angola	AGO								05	VEGETABLES AND FRUIT	1	No Quantity			0		0		59580			0
S3	2016	2016	2016	2	0	2	Export	604	Peru	PER	32	Argentina	ARG								05	VEGETABLES AND FRUIT	1	No Quantity			0		0		5580589			0
S3	2016	2016	2016	2	0	2	Export	604	Peru	PER	36	Australia	AUS								05	VEGETABLES AND FRUIT	1	No Quantity			0		0		16357532			0
S3	2016	2016	2016	2	0	2	Export	604	Peru	PER	40	Austria	AUT								05	VEGETABLES AND FRUIT	1	No Quantity			0		0		381979			0
S3	2016	2016	2016	2	0	2	Export	604	Peru	PER	44	Bahamas	BHS								05	VEGETABLES AND FRUIT	1	No Quantity			0		0		303630			0
S3	2016	2016	2016	2	0	2	Export	604	Peru	PER	48	Bahrain	BHR								05	VEGETABLES AND FRUIT	1	No Quantity			0		0		138940			0
S3	2016	2016	2016	2	0	2	Export	604	Peru	PER	52	Barbados	BRB								05	VEGETABLES AND FRUIT	1	No Quantity			0		0		84597			0
S3	2016	2016	2016	2	0	2	Export	604	Peru	PER	56	Belgium	BEL								05	VEGETABLES AND FRUIT	1	No Quantity			0		0		28416665			0
S3	2016	2016	2016	2	0	2	Export	604	Peru	PER	68	Bolivia (Plurinational State of)	BOL								05	VEGETABLES AND FRUIT	1	No Quantity			0		0		3111031			0
S3	2016	2016	2016	2	0	2	Export	604	Peru	PER	76	Brazil	BRA								05	VEGETABLES AND FRUIT	1	No Quantity			0		0		42619107			0
S3	2016	2016	2016	2	0	2	Export	604	Peru	PER	100	Bulgaria	BGR								05	VEGETABLES AND FRUIT	1	No Quantity			0		0		27880			0
S3	2016	2016	2016	2	0	2	Export	604	Peru	PER	120	Cameroon	CMR								05	VEGETABLES AND FRUIT	1	No Quantity			0		0		33090			0
S3	2016	2016	2016	2	0	2	Export	604	Peru	PER	124	Canada	CAN								05	VEGETABLES AND FRUIT	1	No Quantity			0		0		81959853			0
S3	2016	2016	2016	2	0	2	Export	604	Peru	PER	132	Cabo Verde	CPV								05	VEGETABLES AND FRUIT	1	No Quantity			0		0		557716			0
S3	2016	2016	2016	2	0	2	Export	604	Peru	PER	152	Chile	CHL								05	VEGETABLES AND FRUIT	1	No Quantity			0		0		58636836			0
S3	2016	2016	2016	2	0	2	Export	604	Peru	PER	156	China	CHN								05	VEGETABLES AND FRUIT	1	No Quantity			0		0		64014322			4
S3	2016	2016	2016	2	0	2	Export	604	Peru	PER	170	Colombia	COL								05	VEGETABLES AND FRUIT	1	No Quantity			0		0		37659398			0
S3	2016	2016	2016	2	0	2	Export	604	Peru	PER	188	Costa Rica	CRI								05	VEGETABLES AND FRUIT	1	No Quantity			0		0		14381469			0
S3	2016	2016	2016	2	0	2	Export	604	Peru	PER	191	Croatia	HRV								05	VEGETABLES AND FRUIT	1	No Quantity			0		0		6500			0
S3	2016	2016	2016	2	0	2	Export	604	Peru	PER	192	Cuba	CUB								05	VEGETABLES AND FRUIT	1	No Quantity			0		0		183601			0
S3	2016	2016	2016	2	0	2	Export	604	Peru	PER	196	Cyprus	CYP								05	VEGETABLES AND FRUIT	1	No Quantity			0		0		120616			0
S3	2016	2016	2016	2	0	2	Export	604	Peru	PER	203	Czechia	CZE								05	VEGETABLES AND FRUIT	1	No Quantity			0		0		325461			0
S3	2016	2016	2016	2	0	2	Export	604	Peru	PER	208	Denmark	DNK								05	VEGETABLES AND FRUIT	1	No Quantity			0		0		7663376			0
S3	2016	2016	2016	2	0	2	Export	604	Peru	PER	214	Dominican Rep.	DOM								05	VEGETABLES AND FRUIT	1	No Quantity			0		0		3815276			0
S3	2016	2016	2016	2	0	2	Export	604	Peru	PER	218	Ecuador	ECU								05	VEGETABLES AND FRUIT	1	No Quantity			0		0		19749007			0
S3	2016	2016	2016	2	0	2	Export	604	Peru	PER	222	El Salvador	SLV								05	VEGETABLES AND FRUIT	1	No Quantity			0		0		3307067			0
S3	2016	2016	2016	2	0	2	Export	604	Peru	PER	233	Estonia	EST								05	VEGETABLES AND FRUIT	1	No Quantity			0		0		36800			0
S3	2016	2016	2016	2	0	2	Export	604	Peru	PER	246	Finland	FIN								05	VEGETABLES AND FRUIT	1	No Quantity			0		0		7822684			0
S3	2016	2016	2016	2	0	2	Export	604	Peru	PER	251	France	FRA								05	VEGETABLES AND FRUIT	1	No Quantity			0		0		66960089			0
S3	2016	2016	2016	2	0	2	Export	604	Peru	PER	258	French Polynesia	PYF								05	VEGETABLES AND FRUIT	1	No Quantity			0		0		72500			0
S3	2016	2016	2016	2	0	2	Export	604	Peru	PER	266	Gabon	GAB								05	VEGETABLES AND FRUIT	1	No Quantity			0		0		34482			0
S3	2016	2016	2016	2	0	2	Export	604	Peru	PER	276	Germany	DEU								05	VEGETABLES AND FRUIT	1	No Quantity			0		0		78515952			0
S3	2016	2016	2016	2	0	2	Export	604	Peru	PER	288	Ghana	GHA								05	VEGETABLES AND FRUIT	1	No Quantity			0		0		91843			0
S3	2016	2016	2016	2	0	2	Export	604	Peru	PER	300	Greece	GRC								05	VEGETABLES AND FRUIT	1	No Quantity			0		0		510339			0
S3	2016	2016	2016	2	0	2	Export	604	Peru	PER	320	Guatemala	GTM								05	VEGETABLES AND FRUIT	1	No Quantity			0		0		5119662			4
S3	2016	2016	2016	2	0	2	Export	604	Peru	PER	332	Haiti	HTI								05	VEGETABLES AND FRUIT	1	No Quantity			0		0		90534			0
S3	2016	2016	2016	2	0	2	Export	604	Peru	PER	340	Honduras	HND								05	VEGETABLES AND FRUIT	1	No Quantity			0		0		1427347			0
S3	2016	2016	2016	2	0	2	Export	604	Peru	PER	344	China, Hong Kong SAR	HKG								05	VEGETABLES AND FRUIT	1	No Quantity			0		0		83310084			4
S3	2016	2016	2016	2	0	2	Export	604	Peru	PER	352	Iceland	ISL								05	VEGETABLES AND FRUIT	1	No Quantity			0		0		130914			0
S3	2016	2016	2016	2	0	2	Export	604	Peru	PER	360	Indonesia	IDN								05	VEGETABLES AND FRUIT	1	No Quantity			0		0		12125267			0
S3	2016	2016	2016	2	0	2	Export	604	Peru	PER	364	Iran	IRN								05	VEGETABLES AND FRUIT	1	No Quantity			0		0		9992			0
S3	2016	2016	2016	2	0	2	Export	604	Peru	PER	372	Ireland	IRL								05	VEGETABLES AND FRUIT	1	No Quantity			0		0		5914759			0
S3	2016	2016	2016	2	0	2	Export	604	Peru	PER	376	Israel	ISR								05	VEGETABLES AND FRUIT	1	No Quantity			0		0		2307718			0
S3	2016	2016	2016	2	0	2	Export	604	Peru	PER	381	Italy	ITA								05	VEGETABLES AND FRUIT	1	No Quantity			0		0		14252281			4
S3	2016	2016	2016	2	0	2	Export	604	Peru	PER	388	Jamaica	JAM								05	VEGETABLES AND FRUIT	1	No Quantity			0		0		714406			0
S3	2016	2016	2016	2	0	2	Export	604	Peru	PER	392	Japan	JPN								05	VEGETABLES AND FRUIT	1	No Quantity			0		0		37613768			0
S3	2016	2016	2016	2	0	2	Export	604	Peru	PER	400	Jordan	JOR								05	VEGETABLES AND FRUIT	1	No Quantity			0		0		421335			0
S3	2016	2016	2016	2	0	2	Export	604	Peru	PER	404	Kenya	KEN								05	VEGETABLES AND FRUIT	1	No Quantity			0		0		24487			0
S3	2016	2016	2016	2	0	2	Export	604	Peru	PER	408	Dem. People's Rep. of Korea	PRK								05	VEGETABLES AND FRUIT	1	No Quantity			0		0		29714			0
S3	2016	2016	2016	2	0	2	Export	604	Peru	PER	410	Rep. of Korea	KOR								05	VEGETABLES AND FRUIT	1	No Quantity			0		0		38263435			0
S3	2016	2016	2016	2	0	2	Export	604	Peru	PER	414	Kuwait	KWT								05	VEGETABLES AND FRUIT	1	No Quantity			0		0		925123			0
S3	2016	2016	2016	2	0	2	Export	604	Peru	PER	417	Kyrgyzstan	KGZ								05	VEGETABLES AND FRUIT	1	No Quantity			0		0		1935			0
S3	2016	2016	2016	2	0	2	Export	604	Peru	PER	418	Lao People's Dem. Rep.	LAO								05	VEGETABLES AND FRUIT	1	No Quantity			0		0		31512			0
S3	2016	2016	2016	2	0	2	Export	604	Peru	PER	422	Lebanon	LBN								05	VEGETABLES AND FRUIT	1	No Quantity			0		0		2475730			0
S3	2016	2016	2016	2	0	2	Export	604	Peru	PER	440	Lithuania	LTU								05	VEGETABLES AND FRUIT	1	No Quantity			0		0		1754577			0
S3	2016	2016	2016	2	0	2	Export	604	Peru	PER	442	Luxembourg	LUX								05	VEGETABLES AND FRUIT	1	No Quantity			0		0		8624			0
S3	2016	2016	2016	2	0	2	Export	604	Peru	PER	446	China, Macao SAR	MAC								05	VEGETABLES AND FRUIT	1	No Quantity			0		0		8460			0
S3	2016	2016	2016	2	0	2	Export	604	Peru	PER	458	Malaysia	MYS								05	VEGETABLES AND FRUIT	1	No Quantity			0		0		1802004			0
S3	2016	2016	2016	2	0	2	Export	604	Peru	PER	470	Malta	MLT								05	VEGETABLES AND FRUIT	1	No Quantity			0		0		152551			0
S3	2016	2016	2016	2	0	2	Export	604	Peru	PER	480	Mauritius	MUS								05	VEGETABLES AND FRUIT	1	No Quantity			0		0		3400			0
S3	2016	2016	2016	2	0	2	Export	604	Peru	PER	484	Mexico	MEX								05	VEGETABLES AND FRUIT	1	No Quantity			0		0		34545437			0
S3	2016	2016	2016	2	0	2	Export	604	Peru	PER	490	Other Asia, nes									05	VEGETABLES AND FRUIT	1	No Quantity			0		0		6271177			0
S3	2016	2016	2016	2	0	2	Export	604	Peru	PER	504	Morocco	MAR								05	VEGETABLES AND FRUIT	1	No Quantity			0		0		643403			0
S3	2016	2016	2016	2	0	2	Export	604	Peru	PER	512	Oman	OMN								05	VEGETABLES AND FRUIT	1	No Quantity			0		0		51620			0
S3	2016	2016	2016	2	0	2	Export	604	Peru	PER	528	Netherlands	NLD								05	VEGETABLES AND FRUIT	1	No Quantity			0		0		566159655			0
S3	2016	2016	2016	2	0	2	Export	604	Peru	PER	531	Curaçao	CUW								05	VEGETABLES AND FRUIT	1	No Quantity			0		0		12631			0
S3	2016	2016	2016	2	0	2	Export	604	Peru	PER	533	Aruba	ABW								05	VEGETABLES AND FRUIT	1	No Quantity			0		0		38561			0
S3	2016	2016	2016	2	0	2	Export	604	Peru	PER	534	Saint Maarten	SXM								05	VEGETABLES AND FRUIT	1	No Quantity			0		0		28146			0
S3	2016	2016	2016	2	0	2	Export	604	Peru	PER	540	New Caledonia	NCL								05	VEGETABLES AND FRUIT	1	No Quantity			0		0		16210			0
S3	2016	2016	2016	2	0	2	Export	604	Peru	PER	554	New Zealand	NZL								05	VEGETABLES AND FRUIT	1	No Quantity			0		0		4850213			0
S3	2016	2016	2016	2	0	2	Export	604	Peru	PER	558	Nicaragua	NIC								05	VEGETABLES AND FRUIT	1	No Quantity			0		0		1078849			0
S3	2016	2016	2016	2	0	2	Export	604	Peru	PER	566	Nigeria	NGA								05	VEGETABLES AND FRUIT	1	No Quantity			0		0		37551			0
S3	2016	2016	2016	2	0	2	Export	604	Peru	PER	579	Norway	NOR								05	VEGETABLES AND FRUIT	1	No Quantity			0		0		2642018			0
S3	2016	2016	2016	2	0	2	Export	604	Peru	PER	586	Pakistan	PAK								05	VEGETABLES AND FRUIT	1	No Quantity			0		0		162774			0
S3	2016	2016	2016	2	0	2	Export	604	Peru	PER	591	Panama	PAN								05	VEGETABLES AND FRUIT	1	No Quantity			0		0		14242967			4
S3	2016	2016	2016	2	0	2	Export	604	Peru	PER	600	Paraguay	PRY								05	VEGETABLES AND FRUIT	1	No Quantity			0		0		372			0
S3	2016	2016	2016	2	0	2	Export	604	Peru	PER	608	Philippines	PHL								05	VEGETABLES AND FRUIT	1	No Quantity			0		0		72274			0
S3	2016	2016	2016	2	0	2	Export	604	Peru	PER	616	Poland	POL								05	VEGETABLES AND FRUIT	1	No Quantity			0		0		3728766			4
S3	2016	2016	2016	2	0	2	Export	604	Peru	PER	620	Portugal	PRT								05	VEGETABLES AND FRUIT	1	No Quantity			0		0		3905375			0
S3	2016	2016	2016	2	0	2	Export	604	Peru	PER	634	Qatar	QAT								05	VEGETABLES AND FRUIT	1	No Quantity			0		0		228469			0
S3	2016	2016	2016	2	0	2	Export	604	Peru	PER	643	Russian Federation	RUS								05	VEGETABLES AND FRUIT	1	No Quantity			0		0		24233463			0
S3	2016	2016	2016	2	0	2	Export	604	Peru	PER	682	Saudi Arabia	SAU								05	VEGETABLES AND FRUIT	1	No Quantity			0		0		4225248			0
S3	2016	2016	2016	2	0	2	Export	604	Peru	PER	686	Senegal	SEN								05	VEGETABLES AND FRUIT	1	No Quantity			0		0		103008			0
S3	2016	2016	2016	2	0	2	Export	604	Peru	PER	688	Serbia	SRB								05	VEGETABLES AND FRUIT	1	No Quantity			0		0		13625			0
S3	2016	2016	2016	2	0	2	Export	604	Peru	PER	699	India	IND								05	VEGETABLES AND FRUIT	1	No Quantity			0		0		1466687			0
S3	2016	2016	2016	2	0	2	Export	604	Peru	PER	702	Singapore	SGP								05	VEGETABLES AND FRUIT	1	No Quantity			0		0		5227136			0
S3	2016	2016	2016	2	0	2	Export	604	Peru	PER	703	Slovakia	SVK								05	VEGETABLES AND FRUIT	1	No Quantity			0		0		8476			0
S3	2016	2016	2016	2	0	2	Export	604	Peru	PER	704	Viet Nam	VNM								05	VEGETABLES AND FRUIT	1	No Quantity			0		0		5405174			0
S3	2016	2016	2016	2	0	2	Export	604	Peru	PER	705	Slovenia	SVN								05	VEGETABLES AND FRUIT	1	No Quantity			0		0		36756			0
S3	2016	2016	2016	2	0	2	Export	604	Peru	PER	710	South Africa	ZAF								05	VEGETABLES AND FRUIT	1	No Quantity			0		0		609218			0
S3	2016	2016	2016	2	0	2	Export	604	Peru	PER	724	Spain	ESP								05	VEGETABLES AND FRUIT	1	No Quantity			0		0		271102183			0
S3	2016	2016	2016	2	0	2	Export	604	Peru	PER	748	Swaziland	SWZ								05	VEGETABLES AND FRUIT	1	No Quantity			0		0		27487			0
S3	2016	2016	2016	2	0	2	Export	604	Peru	PER	752	Sweden	SWE								05	VEGETABLES AND FRUIT	1	No Quantity			0		0		4506433			0
S3	2016	2016	2016	2	0	2	Export	604	Peru	PER	757	Switzerland	CHE								05	VEGETABLES AND FRUIT	1	No Quantity			0		0		5450805			0
S3	2016	2016	2016	2	0	2	Export	604	Peru	PER	764	Thailand	THA								05	VEGETABLES AND FRUIT	1	No Quantity			0		0		20318100			0
S3	2016	2016	2016	2	0	2	Export	604	Peru	PER	780	Trinidad and Tobago	TTO								05	VEGETABLES AND FRUIT	1	No Quantity			0		0		1272212			0
S3	2016	2016	2016	2	0	2	Export	604	Peru	PER	784	United Arab Emirates	ARE								05	VEGETABLES AND FRUIT	1	No Quantity			0		0		6483589			0
S3	2016	2016	2016	2	0	2	Export	604	Peru	PER	788	Tunisia	TUN								05	VEGETABLES AND FRUIT	1	No Quantity			0		0		2640			0
S3	2016	2016	2016	2	0	2	Export	604	Peru	PER	792	Turkey	TUR								05	VEGETABLES AND FRUIT	1	No Quantity			0		0		945508			0
S3	2016	2016	2016	2	0	2	Export	604	Peru	PER	804	Ukraine	UKR								05	VEGETABLES AND FRUIT	1	No Quantity			0		0		37982			0
S3	2016	2016	2016	2	0	2	Export	604	Peru	PER	818	Egypt	EGY								05	VEGETABLES AND FRUIT	1	No Quantity			0		0		5349			0
S3	2016	2016	2016	2	0	2	Export	604	Peru	PER	826	United Kingdom	GBR								05	VEGETABLES AND FRUIT	1	No Quantity			0		0		247237373			4
S3	2016	2016	2016	2	0	2	Export	604	Peru	PER	838	Free Zones									05	VEGETABLES AND FRUIT	1	No Quantity			0		0		714049			0
S3	2016	2016	2016	2	0	2	Export	604	Peru	PER	842	USA	USA								05	VEGETABLES AND FRUIT	1	No Quantity			0		0		1298416976			0
S3	2016	2016	2016	2	0	2	Export	604	Peru	PER	858	Uruguay	URY								05	VEGETABLES AND FRUIT	1	No Quantity			0		0		1153209			0
S3	2016	2016	2016	2	0	2	Export	604	Peru	PER	862	Venezuela	VEN								05	VEGETABLES AND FRUIT	1	No Quantity			0		0		3195990			0
S3	2016	2016	2016	2	0	2	Export	604	Peru	PER	899	Areas, nes									05	VEGETABLES AND FRUIT	1	No Quantity			0		0		198886			0
S3	2016	2016	2016	2	0	2	Export	600	Paraguay	PRY	0	World	WLD								06	SUGAR,SUGR.PREPTNS,HONEY	1	No Quantity			0		0		79247728			0
S3	2016	2016	2016	2	0	2	Export	600	Paraguay	PRY	32	Argentina	ARG								06	SUGAR,SUGR.PREPTNS,HONEY	1	No Quantity			0		0		78946			0
S3	2016	2016	2016	2	0	2	Export	600	Paraguay	PRY	36	Australia	AUS								06	SUGAR,SUGR.PREPTNS,HONEY	1	No Quantity			0		0		87160			0
S3	2016	2016	2016	2	0	2	Export	600	Paraguay	PRY	56	Belgium	BEL								06	SUGAR,SUGR.PREPTNS,HONEY	1	No Quantity			0		0		1011640			0
S3	2016	2016	2016	2	0	2	Export	600	Paraguay	PRY	76	Brazil	BRA								06	SUGAR,SUGR.PREPTNS,HONEY	1	No Quantity			0		0		26931			0
S3	2016	2016	2016	2	0	2	Export	600	Paraguay	PRY	124	Canada	CAN								06	SUGAR,SUGR.PREPTNS,HONEY	1	No Quantity			0		0		1159558			0
S3	2016	2016	2016	2	0	2	Export	600	Paraguay	PRY	188	Costa Rica	CRI								06	SUGAR,SUGR.PREPTNS,HONEY	1	No Quantity			0		0		338030			0
S3	2016	2016	2016	2	0	2	Export	600	Paraguay	PRY	203	Czechia	CZE								06	SUGAR,SUGR.PREPTNS,HONEY	1	No Quantity			0		0		52652			0
S3	2016	2016	2016	2	0	2	Export	600	Paraguay	PRY	214	Dominican Rep.	DOM								06	SUGAR,SUGR.PREPTNS,HONEY	1	No Quantity			0		0		9500			0
S3	2016	2016	2016	2	0	2	Export	600	Paraguay	PRY	251	France	FRA								06	SUGAR,SUGR.PREPTNS,HONEY	1	No Quantity			0		0		866975			0
S3	2016	2016	2016	2	0	2	Export	600	Paraguay	PRY	276	Germany	DEU								06	SUGAR,SUGR.PREPTNS,HONEY	1	No Quantity			0		0		4198578			0
S3	2016	2016	2016	2	0	2	Export	600	Paraguay	PRY	381	Italy	ITA								06	SUGAR,SUGR.PREPTNS,HONEY	1	No Quantity			0		0		1593126			0
S3	2016	2016	2016	2	0	2	Export	600	Paraguay	PRY	392	Japan	JPN								06	SUGAR,SUGR.PREPTNS,HONEY	1	No Quantity			0		0		22840			0
S3	2016	2016	2016	2	0	2	Export	600	Paraguay	PRY	410	Rep. of Korea	KOR								06	SUGAR,SUGR.PREPTNS,HONEY	1	No Quantity			0		0		289720			0
S3	2016	2016	2016	2	0	2	Export	600	Paraguay	PRY	458	Malaysia	MYS								06	SUGAR,SUGR.PREPTNS,HONEY	1	No Quantity			0		0		4400			0
S3	2016	2016	2016	2	0	2	Export	600	Paraguay	PRY	484	Mexico	MEX								06	SUGAR,SUGR.PREPTNS,HONEY	1	No Quantity			0		0		124000			0
S3	2016	2016	2016	2	0	2	Export	600	Paraguay	PRY	490	Other Asia, nes									06	SUGAR,SUGR.PREPTNS,HONEY	1	No Quantity			0		0		17600			0
S3	2016	2016	2016	2	0	2	Export	600	Paraguay	PRY	528	Netherlands	NLD								06	SUGAR,SUGR.PREPTNS,HONEY	1	No Quantity			0		0		3406751			0
S3	2016	2016	2016	2	0	2	Export	600	Paraguay	PRY	554	New Zealand	NZL								06	SUGAR,SUGR.PREPTNS,HONEY	1	No Quantity			0		0		109738			0
S3	2016	2016	2016	2	0	2	Export	600	Paraguay	PRY	604	Peru	PER								06	SUGAR,SUGR.PREPTNS,HONEY	1	No Quantity			0		0		353150			0
S3	2016	2016	2016	2	0	2	Export	600	Paraguay	PRY	608	Philippines	PHL								06	SUGAR,SUGR.PREPTNS,HONEY	1	No Quantity			0		0		69000			0
S3	2016	2016	2016	2	0	2	Export	600	Paraguay	PRY	682	Saudi Arabia	SAU								06	SUGAR,SUGR.PREPTNS,HONEY	1	No Quantity			0		0		47600			0
S3	2016	2016	2016	2	0	2	Export	600	Paraguay	PRY	724	Spain	ESP								06	SUGAR,SUGR.PREPTNS,HONEY	1	No Quantity			0		0		76176			0
S3	2016	2016	2016	2	0	2	Export	600	Paraguay	PRY	752	Sweden	SWE								06	SUGAR,SUGR.PREPTNS,HONEY	1	No Quantity			0		0		11827468			0
S3	2016	2016	2016	2	0	2	Export	600	Paraguay	PRY	757	Switzerland	CHE								06	SUGAR,SUGR.PREPTNS,HONEY	1	No Quantity			0		0		2642036			0
S3	2016	2016	2016	2	0	2	Export	600	Paraguay	PRY	788	Tunisia	TUN								06	SUGAR,SUGR.PREPTNS,HONEY	1	No Quantity			0		0		175000			0
S3	2016	2016	2016	2	0	2	Export	600	Paraguay	PRY	826	United Kingdom	GBR								06	SUGAR,SUGR.PREPTNS,HONEY	1	No Quantity			0		0		220529			0
S3	2016	2016	2016	2	0	2	Export	600	Paraguay	PRY	842	USA	USA								06	SUGAR,SUGR.PREPTNS,HONEY	1	No Quantity			0		0		50380503			0
S3	2016	2016	2016	2	0	2	Export	600	Paraguay	PRY	858	Uruguay	URY								06	SUGAR,SUGR.PREPTNS,HONEY	1	No Quantity			0		0		58121			0
S3	2016	2016	2016	2	0	2	Export	604	Peru	PER	0	World	WLD								06	SUGAR,SUGR.PREPTNS,HONEY	1	No Quantity			0		0		78431088			0
S3	2016	2016	2016	2	0	2	Export	604	Peru	PER	32	Argentina	ARG								06	SUGAR,SUGR.PREPTNS,HONEY	1	No Quantity			0		0		2			0
S3	2016	2016	2016	2	0	2	Export	604	Peru	PER	36	Australia	AUS								06	SUGAR,SUGR.PREPTNS,HONEY	1	No Quantity			0		0		10794			0
S3	2016	2016	2016	2	0	2	Export	604	Peru	PER	40	Austria	AUT								06	SUGAR,SUGR.PREPTNS,HONEY	1	No Quantity			0		0		5643			0
S3	2016	2016	2016	2	0	2	Export	604	Peru	PER	68	Bolivia (Plurinational State of)	BOL								06	SUGAR,SUGR.PREPTNS,HONEY	1	No Quantity			0		0		939574			0
S3	2016	2016	2016	2	0	2	Export	604	Peru	PER	124	Canada	CAN								06	SUGAR,SUGR.PREPTNS,HONEY	1	No Quantity			0		0		265729			0
S3	2016	2016	2016	2	0	2	Export	604	Peru	PER	152	Chile	CHL								06	SUGAR,SUGR.PREPTNS,HONEY	1	No Quantity			0		0		2999639			0
S3	2016	2016	2016	2	0	2	Export	604	Peru	PER	170	Colombia	COL								06	SUGAR,SUGR.PREPTNS,HONEY	1	No Quantity			0		0		27457128			0
S3	2016	2016	2016	2	0	2	Export	604	Peru	PER	188	Costa Rica	CRI								06	SUGAR,SUGR.PREPTNS,HONEY	1	No Quantity			0		0		2174			0
S3	2016	2016	2016	2	0	2	Export	604	Peru	PER	203	Czechia	CZE								06	SUGAR,SUGR.PREPTNS,HONEY	1	No Quantity			0		0		1045			0
S3	2016	2016	2016	2	0	2	Export	604	Peru	PER	208	Denmark	DNK								06	SUGAR,SUGR.PREPTNS,HONEY	1	No Quantity			0		0		2242			0
S3	2016	2016	2016	2	0	2	Export	604	Peru	PER	214	Dominican Rep.	DOM								06	SUGAR,SUGR.PREPTNS,HONEY	1	No Quantity			0		0		36156			0
S3	2016	2016	2016	2	0	2	Export	604	Peru	PER	218	Ecuador	ECU								06	SUGAR,SUGR.PREPTNS,HONEY	1	No Quantity			0		0		3096486			0
S3	2016	2016	2016	2	0	2	Export	604	Peru	PER	251	France	FRA								06	SUGAR,SUGR.PREPTNS,HONEY	1	No Quantity			0		0		422515			0
S3	2016	2016	2016	2	0	2	Export	604	Peru	PER	276	Germany	DEU								06	SUGAR,SUGR.PREPTNS,HONEY	1	No Quantity			0		0		121907			0
S3	2016	2016	2016	2	0	2	Export	604	Peru	PER	332	Haiti	HTI								06	SUGAR,SUGR.PREPTNS,HONEY	1	No Quantity			0		0		36283			0
S3	2016	2016	2016	2	0	2	Export	604	Peru	PER	340	Honduras	HND								06	SUGAR,SUGR.PREPTNS,HONEY	1	No Quantity			0		0		1040			0
S3	2016	2016	2016	2	0	2	Export	604	Peru	PER	344	China, Hong Kong SAR	HKG								06	SUGAR,SUGR.PREPTNS,HONEY	1	No Quantity			0		0		24			0
S3	2016	2016	2016	2	0	2	Export	604	Peru	PER	376	Israel	ISR								06	SUGAR,SUGR.PREPTNS,HONEY	1	No Quantity			0		0		3359			0
S3	2016	2016	2016	2	0	2	Export	604	Peru	PER	381	Italy	ITA								06	SUGAR,SUGR.PREPTNS,HONEY	1	No Quantity			0		0		1932340			0
S3	2016	2016	2016	2	0	2	Export	604	Peru	PER	392	Japan	JPN								06	SUGAR,SUGR.PREPTNS,HONEY	1	No Quantity			0		0		8592			0
S3	2016	2016	2016	2	0	2	Export	604	Peru	PER	410	Rep. of Korea	KOR								06	SUGAR,SUGR.PREPTNS,HONEY	1	No Quantity			0		0		1			0
S3	2016	2016	2016	2	0	2	Export	604	Peru	PER	484	Mexico	MEX								06	SUGAR,SUGR.PREPTNS,HONEY	1	No Quantity			0		0		2552			0
S3	2016	2016	2016	2	0	2	Export	604	Peru	PER	490	Other Asia, nes									06	SUGAR,SUGR.PREPTNS,HONEY	1	No Quantity			0		0		51493			0
S3	2016	2016	2016	2	0	2	Export	604	Peru	PER	528	Netherlands	NLD								06	SUGAR,SUGR.PREPTNS,HONEY	1	No Quantity			0		0		6940			0
S3	2016	2016	2016	2	0	2	Export	604	Peru	PER	531	Curaçao	CUW								06	SUGAR,SUGR.PREPTNS,HONEY	1	No Quantity			0		0		28			0
S3	2016	2016	2016	2	0	2	Export	604	Peru	PER	533	Aruba	ABW								06	SUGAR,SUGR.PREPTNS,HONEY	1	No Quantity			0		0		1625			0
S3	2016	2016	2016	2	0	2	Export	604	Peru	PER	534	Saint Maarten	SXM								06	SUGAR,SUGR.PREPTNS,HONEY	1	No Quantity			0		0		52			0
S3	2016	2016	2016	2	0	2	Export	604	Peru	PER	554	New Zealand	NZL								06	SUGAR,SUGR.PREPTNS,HONEY	1	No Quantity			0		0		2187			0
S3	2016	2016	2016	2	0	2	Export	604	Peru	PER	591	Panama	PAN								06	SUGAR,SUGR.PREPTNS,HONEY	1	No Quantity			0		0		5312			0
S3	2016	2016	2016	2	0	2	Export	604	Peru	PER	643	Russian Federation	RUS								06	SUGAR,SUGR.PREPTNS,HONEY	1	No Quantity			0		0		9950			0
S3	2016	2016	2016	2	0	2	Export	604	Peru	PER	662	Saint Lucia	LCA								06	SUGAR,SUGR.PREPTNS,HONEY	1	No Quantity			0		0		8			0
S3	2016	2016	2016	2	0	2	Export	604	Peru	PER	682	Saudi Arabia	SAU								06	SUGAR,SUGR.PREPTNS,HONEY	1	No Quantity			0		0		126127			0
S3	2016	2016	2016	2	0	2	Export	604	Peru	PER	702	Singapore	SGP								06	SUGAR,SUGR.PREPTNS,HONEY	1	No Quantity			0		0		47			0
S3	2016	2016	2016	2	0	2	Export	604	Peru	PER	724	Spain	ESP								06	SUGAR,SUGR.PREPTNS,HONEY	1	No Quantity			0		0		11440891			0
S3	2016	2016	2016	2	0	2	Export	604	Peru	PER	752	Sweden	SWE								06	SUGAR,SUGR.PREPTNS,HONEY	1	No Quantity			0		0		180			0
S3	2016	2016	2016	2	0	2	Export	604	Peru	PER	757	Switzerland	CHE								06	SUGAR,SUGR.PREPTNS,HONEY	1	No Quantity			0		0		2319			0
S3	2016	2016	2016	2	0	2	Export	604	Peru	PER	784	United Arab Emirates	ARE								06	SUGAR,SUGR.PREPTNS,HONEY	1	No Quantity			0		0		16622			0
S3	2016	2016	2016	2	0	2	Export	604	Peru	PER	826	United Kingdom	GBR								06	SUGAR,SUGR.PREPTNS,HONEY	1	No Quantity			0		0		1127			0
S3	2016	2016	2016	2	0	2	Export	604	Peru	PER	838	Free Zones									06	SUGAR,SUGR.PREPTNS,HONEY	1	No Quantity			0		0		241738			0
S3	2016	2016	2016	2	0	2	Export	604	Peru	PER	842	USA	USA								06	SUGAR,SUGR.PREPTNS,HONEY	1	No Quantity			0		0		29133525			0
S3	2016	2016	2016	2	0	2	Export	604	Peru	PER	858	Uruguay	URY								06	SUGAR,SUGR.PREPTNS,HONEY	1	No Quantity			0		0		35476			0
S3	2016	2016	2016	2	0	2	Export	604	Peru	PER	862	Venezuela	VEN								06	SUGAR,SUGR.PREPTNS,HONEY	1	No Quantity			0		0		10198			0
S3	2016	2016	2016	2	0	2	Export	600	Paraguay	PRY	0	World	WLD								07	COFFEE,TEA,COCOA,SPICES	1	No Quantity			0		0		5671408			4
S3	2016	2016	2016	2	0	2	Export	600	Paraguay	PRY	32	Argentina	ARG								07	COFFEE,TEA,COCOA,SPICES	1	No Quantity			0		0		5400			0
S3	2016	2016	2016	2	0	2	Export	600	Paraguay	PRY	36	Australia	AUS								07	COFFEE,TEA,COCOA,SPICES	1	No Quantity			0		0		11437			0
S3	2016	2016	2016	2	0	2	Export	600	Paraguay	PRY	68	Bolivia (Plurinational State of)	BOL								07	COFFEE,TEA,COCOA,SPICES	1	No Quantity			0		0		617667			4
S3	2016	2016	2016	2	0	2	Export	600	Paraguay	PRY	124	Canada	CAN								07	COFFEE,TEA,COCOA,SPICES	1	No Quantity			0		0		117304			0
S3	2016	2016	2016	2	0	2	Export	600	Paraguay	PRY	152	Chile	CHL								07	COFFEE,TEA,COCOA,SPICES	1	No Quantity			0		0		233780			0
S3	2016	2016	2016	2	0	2	Export	600	Paraguay	PRY	188	Costa Rica	CRI								07	COFFEE,TEA,COCOA,SPICES	1	No Quantity			0		0		382500			0
S3	2016	2016	2016	2	0	2	Export	600	Paraguay	PRY	251	France	FRA								07	COFFEE,TEA,COCOA,SPICES	1	No Quantity			0		0		15671			0
S3	2016	2016	2016	2	0	2	Export	600	Paraguay	PRY	276	Germany	DEU								07	COFFEE,TEA,COCOA,SPICES	1	No Quantity			0		0		704995			0
S3	2016	2016	2016	2	0	2	Export	600	Paraguay	PRY	320	Guatemala	GTM								07	COFFEE,TEA,COCOA,SPICES	1	No Quantity			0		0		18000			0
S3	2016	2016	2016	2	0	2	Export	600	Paraguay	PRY	372	Ireland	IRL								07	COFFEE,TEA,COCOA,SPICES	1	No Quantity			0		0		39463			0
S3	2016	2016	2016	2	0	2	Export	600	Paraguay	PRY	376	Israel	ISR								07	COFFEE,TEA,COCOA,SPICES	1	No Quantity			0		0		205837			0
S3	2016	2016	2016	2	0	2	Export	600	Paraguay	PRY	381	Italy	ITA								07	COFFEE,TEA,COCOA,SPICES	1	No Quantity			0		0		37071			0
S3	2016	2016	2016	2	0	2	Export	600	Paraguay	PRY	392	Japan	JPN								07	COFFEE,TEA,COCOA,SPICES	1	No Quantity			0		0		47832			0
S3	2016	2016	2016	2	0	2	Export	600	Paraguay	PRY	410	Rep. of Korea	KOR								07	COFFEE,TEA,COCOA,SPICES	1	No Quantity			0		0		46200			0
S3	2016	2016	2016	2	0	2	Export	600	Paraguay	PRY	484	Mexico	MEX								07	COFFEE,TEA,COCOA,SPICES	1	No Quantity			0		0		2603			0
S3	2016	2016	2016	2	0	2	Export	600	Paraguay	PRY	616	Poland	POL								07	COFFEE,TEA,COCOA,SPICES	1	No Quantity			0		0		259040			0
S3	2016	2016	2016	2	0	2	Export	600	Paraguay	PRY	724	Spain	ESP								07	COFFEE,TEA,COCOA,SPICES	1	No Quantity			0		0		1007585			0
S3	2016	2016	2016	2	0	2	Export	600	Paraguay	PRY	792	Turkey	TUR								07	COFFEE,TEA,COCOA,SPICES	1	No Quantity			0		0		102712			0
S3	2016	2016	2016	2	0	2	Export	600	Paraguay	PRY	842	USA	USA								07	COFFEE,TEA,COCOA,SPICES	1	No Quantity			0		0		1789046			0
S3	2016	2016	2016	2	0	2	Export	600	Paraguay	PRY	858	Uruguay	URY								07	COFFEE,TEA,COCOA,SPICES	1	No Quantity			0		0		14215			0
S3	2016	2016	2016	2	0	2	Export	600	Paraguay	PRY	862	Venezuela	VEN								07	COFFEE,TEA,COCOA,SPICES	1	No Quantity			0		0		13050			0
S3	2016	2016	2016	2	0	2	Export	604	Peru	PER	0	World	WLD								07	COFFEE,TEA,COCOA,SPICES	1	No Quantity			0		0		1178353370			0
S3	2016	2016	2016	2	0	2	Export	604	Peru	PER	24	Angola	AGO								07	COFFEE,TEA,COCOA,SPICES	1	No Quantity			0		0		5			0
S3	2016	2016	2016	2	0	2	Export	604	Peru	PER	32	Argentina	ARG								07	COFFEE,TEA,COCOA,SPICES	1	No Quantity			0		0		2575528			0
S3	2016	2016	2016	2	0	2	Export	604	Peru	PER	36	Australia	AUS								07	COFFEE,TEA,COCOA,SPICES	1	No Quantity			0		0		9282358			0
S3	2016	2016	2016	2	0	2	Export	604	Peru	PER	40	Austria	AUT								07	COFFEE,TEA,COCOA,SPICES	1	No Quantity			0		0		121496			0
S3	2016	2016	2016	2	0	2	Export	604	Peru	PER	56	Belgium	BEL								07	COFFEE,TEA,COCOA,SPICES	1	No Quantity			0		0		122979494			0
S3	2016	2016	2016	2	0	2	Export	604	Peru	PER	68	Bolivia (Plurinational State of)	BOL								07	COFFEE,TEA,COCOA,SPICES	1	No Quantity			0		0		3783873			0
S3	2016	2016	2016	2	0	2	Export	604	Peru	PER	76	Brazil	BRA								07	COFFEE,TEA,COCOA,SPICES	1	No Quantity			0		0		4183753			0
S3	2016	2016	2016	2	0	2	Export	604	Peru	PER	100	Bulgaria	BGR								07	COFFEE,TEA,COCOA,SPICES	1	No Quantity			0		0		842236			0
S3	2016	2016	2016	2	0	2	Export	604	Peru	PER	124	Canada	CAN								07	COFFEE,TEA,COCOA,SPICES	1	No Quantity			0		0		56238205			0
S3	2016	2016	2016	2	0	2	Export	604	Peru	PER	144	Sri Lanka	LKA								07	COFFEE,TEA,COCOA,SPICES	1	No Quantity			0		0		92600			0
S3	2016	2016	2016	2	0	2	Export	604	Peru	PER	152	Chile	CHL								07	COFFEE,TEA,COCOA,SPICES	1	No Quantity			0		0		5490662			0
S3	2016	2016	2016	2	0	2	Export	604	Peru	PER	156	China	CHN								07	COFFEE,TEA,COCOA,SPICES	1	No Quantity			0		0		90229			0
S3	2016	2016	2016	2	0	2	Export	604	Peru	PER	170	Colombia	COL								07	COFFEE,TEA,COCOA,SPICES	1	No Quantity			0		0		16785214			0
S3	2016	2016	2016	2	0	2	Export	604	Peru	PER	188	Costa Rica	CRI								07	COFFEE,TEA,COCOA,SPICES	1	No Quantity			0		0		2107439			0
S3	2016	2016	2016	2	0	2	Export	604	Peru	PER	196	Cyprus	CYP								07	COFFEE,TEA,COCOA,SPICES	1	No Quantity			0		0		71345			0
S3	2016	2016	2016	2	0	2	Export	604	Peru	PER	203	Czechia	CZE								07	COFFEE,TEA,COCOA,SPICES	1	No Quantity			0		0		60234			0
S3	2016	2016	2016	2	0	2	Export	604	Peru	PER	208	Denmark	DNK								07	COFFEE,TEA,COCOA,SPICES	1	No Quantity			0		0		1667358			0
S3	2016	2016	2016	2	0	2	Export	604	Peru	PER	214	Dominican Rep.	DOM								07	COFFEE,TEA,COCOA,SPICES	1	No Quantity			0		0		2675464			0
S3	2016	2016	2016	2	0	2	Export	604	Peru	PER	218	Ecuador	ECU								07	COFFEE,TEA,COCOA,SPICES	1	No Quantity			0		0		4000812			0
S3	2016	2016	2016	2	0	2	Export	604	Peru	PER	222	El Salvador	SLV								07	COFFEE,TEA,COCOA,SPICES	1	No Quantity			0		0		61565			0
S3	2016	2016	2016	2	0	2	Export	604	Peru	PER	233	Estonia	EST								07	COFFEE,TEA,COCOA,SPICES	1	No Quantity			0		0		6900234			0
S3	2016	2016	2016	2	0	2	Export	604	Peru	PER	246	Finland	FIN								07	COFFEE,TEA,COCOA,SPICES	1	No Quantity			0		0		557188			0
S3	2016	2016	2016	2	0	2	Export	604	Peru	PER	251	France	FRA								07	COFFEE,TEA,COCOA,SPICES	1	No Quantity			0		0		25445042			0
S3	2016	2016	2016	2	0	2	Export	604	Peru	PER	276	Germany	DEU								07	COFFEE,TEA,COCOA,SPICES	1	No Quantity			0		0		209030910			0
S3	2016	2016	2016	2	0	2	Export	604	Peru	PER	300	Greece	GRC								07	COFFEE,TEA,COCOA,SPICES	1	No Quantity			0		0		4879606			0
S3	2016	2016	2016	2	0	2	Export	604	Peru	PER	320	Guatemala	GTM								07	COFFEE,TEA,COCOA,SPICES	1	No Quantity			0		0		2743696			0
S3	2016	2016	2016	2	0	2	Export	604	Peru	PER	328	Guyana	GUY								07	COFFEE,TEA,COCOA,SPICES	1	No Quantity			0		0		19126			0
S3	2016	2016	2016	2	0	2	Export	604	Peru	PER	340	Honduras	HND								07	COFFEE,TEA,COCOA,SPICES	1	No Quantity			0		0		44125			0
S3	2016	2016	2016	2	0	2	Export	604	Peru	PER	344	China, Hong Kong SAR	HKG								07	COFFEE,TEA,COCOA,SPICES	1	No Quantity			0		0		378619			0
S3	2016	2016	2016	2	0	2	Export	604	Peru	PER	348	Hungary	HUN								07	COFFEE,TEA,COCOA,SPICES	1	No Quantity			0		0		4800			0
S3	2016	2016	2016	2	0	2	Export	604	Peru	PER	360	Indonesia	IDN								07	COFFEE,TEA,COCOA,SPICES	1	No Quantity			0		0		1185625			0
S3	2016	2016	2016	2	0	2	Export	604	Peru	PER	364	Iran	IRN								07	COFFEE,TEA,COCOA,SPICES	1	No Quantity			0		0		55025			0
S3	2016	2016	2016	2	0	2	Export	604	Peru	PER	372	Ireland	IRL								07	COFFEE,TEA,COCOA,SPICES	1	No Quantity			0		0		2201192			0
S3	2016	2016	2016	2	0	2	Export	604	Peru	PER	376	Israel	ISR								07	COFFEE,TEA,COCOA,SPICES	1	No Quantity			0		0		992202			0
S3	2016	2016	2016	2	0	2	Export	604	Peru	PER	381	Italy	ITA								07	COFFEE,TEA,COCOA,SPICES	1	No Quantity			0		0		39858532			0
S3	2016	2016	2016	2	0	2	Export	604	Peru	PER	392	Japan	JPN								07	COFFEE,TEA,COCOA,SPICES	1	No Quantity			0		0		7784685			0
S3	2016	2016	2016	2	0	2	Export	604	Peru	PER	400	Jordan	JOR								07	COFFEE,TEA,COCOA,SPICES	1	No Quantity			0		0		31339			0
S3	2016	2016	2016	2	0	2	Export	604	Peru	PER	410	Rep. of Korea	KOR								07	COFFEE,TEA,COCOA,SPICES	1	No Quantity			0		0		37442255			0
S3	2016	2016	2016	2	0	2	Export	604	Peru	PER	428	Latvia	LVA								07	COFFEE,TEA,COCOA,SPICES	1	No Quantity			0		0		231874			0
S3	2016	2016	2016	2	0	2	Export	604	Peru	PER	458	Malaysia	MYS								07	COFFEE,TEA,COCOA,SPICES	1	No Quantity			0		0		8845585			0
S3	2016	2016	2016	2	0	2	Export	604	Peru	PER	470	Malta	MLT								07	COFFEE,TEA,COCOA,SPICES	1	No Quantity			0		0		13372			0
S3	2016	2016	2016	2	0	2	Export	604	Peru	PER	484	Mexico	MEX								07	COFFEE,TEA,COCOA,SPICES	1	No Quantity			0		0		40423098			0
S3	2016	2016	2016	2	0	2	Export	604	Peru	PER	490	Other Asia, nes									07	COFFEE,TEA,COCOA,SPICES	1	No Quantity			0		0		203491			0
S3	2016	2016	2016	2	0	2	Export	604	Peru	PER	528	Netherlands	NLD								07	COFFEE,TEA,COCOA,SPICES	1	No Quantity			0		0		113958842			0
S3	2016	2016	2016	2	0	2	Export	604	Peru	PER	531	Curaçao	CUW								07	COFFEE,TEA,COCOA,SPICES	1	No Quantity			0		0		1			0
S3	2016	2016	2016	2	0	2	Export	604	Peru	PER	533	Aruba	ABW								07	COFFEE,TEA,COCOA,SPICES	1	No Quantity			0		0		2126			0
S3	2016	2016	2016	2	0	2	Export	604	Peru	PER	534	Saint Maarten	SXM								07	COFFEE,TEA,COCOA,SPICES	1	No Quantity			0		0		1071			0
S3	2016	2016	2016	2	0	2	Export	604	Peru	PER	554	New Zealand	NZL								07	COFFEE,TEA,COCOA,SPICES	1	No Quantity			0		0		1475765			0
S3	2016	2016	2016	2	0	2	Export	604	Peru	PER	558	Nicaragua	NIC								07	COFFEE,TEA,COCOA,SPICES	1	No Quantity			0		0		61213			0
S3	2016	2016	2016	2	0	2	Export	604	Peru	PER	579	Norway	NOR								07	COFFEE,TEA,COCOA,SPICES	1	No Quantity			0		0		892105			0
S3	2016	2016	2016	2	0	2	Export	604	Peru	PER	591	Panama	PAN								07	COFFEE,TEA,COCOA,SPICES	1	No Quantity			0		0		3449880			0
S3	2016	2016	2016	2	0	2	Export	604	Peru	PER	616	Poland	POL								07	COFFEE,TEA,COCOA,SPICES	1	No Quantity			0		0		663198			0
S3	2016	2016	2016	2	0	2	Export	604	Peru	PER	620	Portugal	PRT								07	COFFEE,TEA,COCOA,SPICES	1	No Quantity			0		0		254800			0
S3	2016	2016	2016	2	0	2	Export	604	Peru	PER	642	Romania	ROU								07	COFFEE,TEA,COCOA,SPICES	1	No Quantity			0		0		443518			0
S3	2016	2016	2016	2	0	2	Export	604	Peru	PER	643	Russian Federation	RUS								07	COFFEE,TEA,COCOA,SPICES	1	No Quantity			0		0		6273046			0
S3	2016	2016	2016	2	0	2	Export	604	Peru	PER	682	Saudi Arabia	SAU								07	COFFEE,TEA,COCOA,SPICES	1	No Quantity			0		0		344105			0
S3	2016	2016	2016	2	0	2	Export	604	Peru	PER	688	Serbia	SRB								07	COFFEE,TEA,COCOA,SPICES	1	No Quantity			0		0		350			0
S3	2016	2016	2016	2	0	2	Export	604	Peru	PER	699	India	IND								07	COFFEE,TEA,COCOA,SPICES	1	No Quantity			0		0		4127751			0
S3	2016	2016	2016	2	0	2	Export	604	Peru	PER	702	Singapore	SGP								07	COFFEE,TEA,COCOA,SPICES	1	No Quantity			0		0		313105			0
S3	2016	2016	2016	2	0	2	Export	604	Peru	PER	704	Viet Nam	VNM								07	COFFEE,TEA,COCOA,SPICES	1	No Quantity			0		0		26430			0
S3	2016	2016	2016	2	0	2	Export	604	Peru	PER	705	Slovenia	SVN								07	COFFEE,TEA,COCOA,SPICES	1	No Quantity			0		0		308807			0
S3	2016	2016	2016	2	0	2	Export	604	Peru	PER	710	South Africa	ZAF								07	COFFEE,TEA,COCOA,SPICES	1	No Quantity			0		0		165470			0
S3	2016	2016	2016	2	0	2	Export	604	Peru	PER	724	Spain	ESP								07	COFFEE,TEA,COCOA,SPICES	1	No Quantity			0		0		33738156			0
S3	2016	2016	2016	2	0	2	Export	604	Peru	PER	752	Sweden	SWE								07	COFFEE,TEA,COCOA,SPICES	1	No Quantity			0		0		40789166			0
S3	2016	2016	2016	2	0	2	Export	604	Peru	PER	757	Switzerland	CHE								07	COFFEE,TEA,COCOA,SPICES	1	No Quantity			0		0		1097672			0
S3	2016	2016	2016	2	0	2	Export	604	Peru	PER	764	Thailand	THA								07	COFFEE,TEA,COCOA,SPICES	1	No Quantity			0		0		7792			0
S3	2016	2016	2016	2	0	2	Export	604	Peru	PER	784	United Arab Emirates	ARE								07	COFFEE,TEA,COCOA,SPICES	1	No Quantity			0		0		759032			0
S3	2016	2016	2016	2	0	2	Export	604	Peru	PER	792	Turkey	TUR								07	COFFEE,TEA,COCOA,SPICES	1	No Quantity			0		0		2487			0
S3	2016	2016	2016	2	0	2	Export	604	Peru	PER	804	Ukraine	UKR								07	COFFEE,TEA,COCOA,SPICES	1	No Quantity			0		0		27008			0
S3	2016	2016	2016	2	0	2	Export	604	Peru	PER	818	Egypt	EGY								07	COFFEE,TEA,COCOA,SPICES	1	No Quantity			0		0		2875502			0
S3	2016	2016	2016	2	0	2	Export	604	Peru	PER	826	United Kingdom	GBR								07	COFFEE,TEA,COCOA,SPICES	1	No Quantity			0		0		31524774			0
S3	2016	2016	2016	2	0	2	Export	604	Peru	PER	838	Free Zones									07	COFFEE,TEA,COCOA,SPICES	1	No Quantity			0		0		212			0
S3	2016	2016	2016	2	0	2	Export	604	Peru	PER	842	USA	USA								07	COFFEE,TEA,COCOA,SPICES	1	No Quantity			0		0		311963031			0
S3	2016	2016	2016	2	0	2	Export	604	Peru	PER	858	Uruguay	URY								07	COFFEE,TEA,COCOA,SPICES	1	No Quantity			0		0		14447			0
S3	2016	2016	2016	2	0	2	Export	604	Peru	PER	862	Venezuela	VEN								07	COFFEE,TEA,COCOA,SPICES	1	No Quantity			0		0		410988			0
S3	2016	2016	2016	2	0	2	Export	600	Paraguay	PRY	0	World	WLD								08	ANIMAL FEED STUFF	1	No Quantity			0		0		889588575			0
S3	2016	2016	2016	2	0	2	Export	600	Paraguay	PRY	4	Afghanistan	AFG								08	ANIMAL FEED STUFF	1	No Quantity			0		0		225502			0
S3	2016	2016	2016	2	0	2	Export	600	Paraguay	PRY	12	Algeria	DZA								08	ANIMAL FEED STUFF	1	No Quantity			0		0		4587173			0
S3	2016	2016	2016	2	0	2	Export	600	Paraguay	PRY	32	Argentina	ARG								08	ANIMAL FEED STUFF	1	No Quantity			0		0		947456			0
S3	2016	2016	2016	2	0	2	Export	600	Paraguay	PRY	50	Bangladesh	BGD								08	ANIMAL FEED STUFF	1	No Quantity			0		0		4035350			0
S3	2016	2016	2016	2	0	2	Export	600	Paraguay	PRY	68	Bolivia (Plurinational State of)	BOL								08	ANIMAL FEED STUFF	1	No Quantity			0		0		202403			0
S3	2016	2016	2016	2	0	2	Export	600	Paraguay	PRY	76	Brazil	BRA								08	ANIMAL FEED STUFF	1	No Quantity			0		0		8782298			0
S3	2016	2016	2016	2	0	2	Export	600	Paraguay	PRY	104	Myanmar	MMR								08	ANIMAL FEED STUFF	1	No Quantity			0		0		7821477			0
S3	2016	2016	2016	2	0	2	Export	600	Paraguay	PRY	152	Chile	CHL								08	ANIMAL FEED STUFF	1	No Quantity			0		0		116180634			0
S3	2016	2016	2016	2	0	2	Export	600	Paraguay	PRY	208	Denmark	DNK								08	ANIMAL FEED STUFF	1	No Quantity			0		0		47292293			0
S3	2016	2016	2016	2	0	2	Export	600	Paraguay	PRY	218	Ecuador	ECU								08	ANIMAL FEED STUFF	1	No Quantity			0		0		28962808			0
S3	2016	2016	2016	2	0	2	Export	600	Paraguay	PRY	276	Germany	DEU								08	ANIMAL FEED STUFF	1	No Quantity			0		0		4914725			0
S3	2016	2016	2016	2	0	2	Export	600	Paraguay	PRY	288	Ghana	GHA								08	ANIMAL FEED STUFF	1	No Quantity			0		0		142270			0
S3	2016	2016	2016	2	0	2	Export	600	Paraguay	PRY	360	Indonesia	IDN								08	ANIMAL FEED STUFF	1	No Quantity			0		0		41225565			0
S3	2016	2016	2016	2	0	2	Export	600	Paraguay	PRY	381	Italy	ITA								08	ANIMAL FEED STUFF	1	No Quantity			0		0		109374155			0
S3	2016	2016	2016	2	0	2	Export	600	Paraguay	PRY	392	Japan	JPN								08	ANIMAL FEED STUFF	1	No Quantity			0		0		22155986			0
S3	2016	2016	2016	2	0	2	Export	600	Paraguay	PRY	414	Kuwait	KWT								08	ANIMAL FEED STUFF	1	No Quantity			0		0		942951			0
S3	2016	2016	2016	2	0	2	Export	600	Paraguay	PRY	422	Lebanon	LBN								08	ANIMAL FEED STUFF	1	No Quantity			0		0		2358195			0
S3	2016	2016	2016	2	0	2	Export	600	Paraguay	PRY	450	Madagascar	MDG								08	ANIMAL FEED STUFF	1	No Quantity			0		0		124393			0
S3	2016	2016	2016	2	0	2	Export	600	Paraguay	PRY	480	Mauritius	MUS								08	ANIMAL FEED STUFF	1	No Quantity			0		0		78627			0
S3	2016	2016	2016	2	0	2	Export	600	Paraguay	PRY	508	Mozambique	MOZ								08	ANIMAL FEED STUFF	1	No Quantity			0		0		385975			0
S3	2016	2016	2016	2	0	2	Export	600	Paraguay	PRY	512	Oman	OMN								08	ANIMAL FEED STUFF	1	No Quantity			0		0		6312863			0
S3	2016	2016	2016	2	0	2	Export	600	Paraguay	PRY	524	Nepal	NPL								08	ANIMAL FEED STUFF	1	No Quantity			0		0		2864773			0
S3	2016	2016	2016	2	0	2	Export	600	Paraguay	PRY	528	Netherlands	NLD								08	ANIMAL FEED STUFF	1	No Quantity			0		0		14417197			0
S3	2016	2016	2016	2	0	2	Export	600	Paraguay	PRY	586	Pakistan	PAK								08	ANIMAL FEED STUFF	1	No Quantity			0		0		1739239			0
S3	2016	2016	2016	2	0	2	Export	600	Paraguay	PRY	591	Panama	PAN								08	ANIMAL FEED STUFF	1	No Quantity			0		0		72580			0
S3	2016	2016	2016	2	0	2	Export	600	Paraguay	PRY	604	Peru	PER								08	ANIMAL FEED STUFF	1	No Quantity			0		0		69068852			0
S3	2016	2016	2016	2	0	2	Export	600	Paraguay	PRY	616	Poland	POL								08	ANIMAL FEED STUFF	1	No Quantity			0		0		151049284			0
S3	2016	2016	2016	2	0	2	Export	600	Paraguay	PRY	699	India	IND								08	ANIMAL FEED STUFF	1	No Quantity			0		0		323114			0
S3	2016	2016	2016	2	0	2	Export	600	Paraguay	PRY	704	Viet Nam	VNM								08	ANIMAL FEED STUFF	1	No Quantity			0		0		7115237			0
S3	2016	2016	2016	2	0	2	Export	600	Paraguay	PRY	710	South Africa	ZAF								08	ANIMAL FEED STUFF	1	No Quantity			0		0		2445549			0
S3	2016	2016	2016	2	0	2	Export	600	Paraguay	PRY	716	Zimbabwe	ZWE								08	ANIMAL FEED STUFF	1	No Quantity			0		0		113238			0
S3	2016	2016	2016	2	0	2	Export	600	Paraguay	PRY	724	Spain	ESP								08	ANIMAL FEED STUFF	1	No Quantity			0		0		15609343			0
S3	2016	2016	2016	2	0	2	Export	600	Paraguay	PRY	764	Thailand	THA								08	ANIMAL FEED STUFF	1	No Quantity			0		0		45151776			0
S3	2016	2016	2016	2	0	2	Export	600	Paraguay	PRY	784	United Arab Emirates	ARE								08	ANIMAL FEED STUFF	1	No Quantity			0		0		23471418			0
S3	2016	2016	2016	2	0	2	Export	600	Paraguay	PRY	818	Egypt	EGY								08	ANIMAL FEED STUFF	1	No Quantity			0		0		2297747			0
S3	2016	2016	2016	2	0	2	Export	600	Paraguay	PRY	826	United Kingdom	GBR								08	ANIMAL FEED STUFF	1	No Quantity			0		0		94536633			0
S3	2016	2016	2016	2	0	2	Export	600	Paraguay	PRY	842	USA	USA								08	ANIMAL FEED STUFF	1	No Quantity			0		0		6429896			0
S3	2016	2016	2016	2	0	2	Export	600	Paraguay	PRY	858	Uruguay	URY								08	ANIMAL FEED STUFF	1	No Quantity			0		0		27866500			0
S3	2016	2016	2016	2	0	2	Export	600	Paraguay	PRY	862	Venezuela	VEN								08	ANIMAL FEED STUFF	1	No Quantity			0		0		17963100			0
S3	2016	2016	2016	2	0	2	Export	604	Peru	PER	0	World	WLD								08	ANIMAL FEED STUFF	1	No Quantity			0		0		1208059493			0
S3	2016	2016	2016	2	0	2	Export	604	Peru	PER	24	Angola	AGO								08	ANIMAL FEED STUFF	1	No Quantity			0		0		90862			0
S3	2016	2016	2016	2	0	2	Export	604	Peru	PER	36	Australia	AUS								08	ANIMAL FEED STUFF	1	No Quantity			0		0		12229791			0
S3	2016	2016	2016	2	0	2	Export	604	Peru	PER	56	Belgium	BEL								08	ANIMAL FEED STUFF	1	No Quantity			0		0		86038			0
S3	2016	2016	2016	2	0	2	Export	604	Peru	PER	68	Bolivia (Plurinational State of)	BOL								08	ANIMAL FEED STUFF	1	No Quantity			0		0		2547788			0
S3	2016	2016	2016	2	0	2	Export	604	Peru	PER	76	Brazil	BRA								08	ANIMAL FEED STUFF	1	No Quantity			0		0		2197315			0
S3	2016	2016	2016	2	0	2	Export	604	Peru	PER	100	Bulgaria	BGR								08	ANIMAL FEED STUFF	1	No Quantity			0		0		1253963			0
S3	2016	2016	2016	2	0	2	Export	604	Peru	PER	124	Canada	CAN								08	ANIMAL FEED STUFF	1	No Quantity			0		0		8193734			0
S3	2016	2016	2016	2	0	2	Export	604	Peru	PER	152	Chile	CHL								08	ANIMAL FEED STUFF	1	No Quantity			0		0		30122337			0
S3	2016	2016	2016	2	0	2	Export	604	Peru	PER	156	China	CHN								08	ANIMAL FEED STUFF	1	No Quantity			0		0		714345264			0
S3	2016	2016	2016	2	0	2	Export	604	Peru	PER	170	Colombia	COL								08	ANIMAL FEED STUFF	1	No Quantity			0		0		7617679			0
S3	2016	2016	2016	2	0	2	Export	604	Peru	PER	188	Costa Rica	CRI								08	ANIMAL FEED STUFF	1	No Quantity			0		0		2546105			0
S3	2016	2016	2016	2	0	2	Export	604	Peru	PER	208	Denmark	DNK								08	ANIMAL FEED STUFF	1	No Quantity			0		0		9			0
S3	2016	2016	2016	2	0	2	Export	604	Peru	PER	214	Dominican Rep.	DOM								08	ANIMAL FEED STUFF	1	No Quantity			0		0		41758			0
S3	2016	2016	2016	2	0	2	Export	604	Peru	PER	218	Ecuador	ECU								08	ANIMAL FEED STUFF	1	No Quantity			0		0		151682600			0
S3	2016	2016	2016	2	0	2	Export	604	Peru	PER	222	El Salvador	SLV								08	ANIMAL FEED STUFF	1	No Quantity			0		0		2100			0
S3	2016	2016	2016	2	0	2	Export	604	Peru	PER	251	France	FRA								08	ANIMAL FEED STUFF	1	No Quantity			0		0		3217170			0
S3	2016	2016	2016	2	0	2	Export	604	Peru	PER	276	Germany	DEU								08	ANIMAL FEED STUFF	1	No Quantity			0		0		89140190			0
S3	2016	2016	2016	2	0	2	Export	604	Peru	PER	320	Guatemala	GTM								08	ANIMAL FEED STUFF	1	No Quantity			0		0		630740			0
S3	2016	2016	2016	2	0	2	Export	604	Peru	PER	340	Honduras	HND								08	ANIMAL FEED STUFF	1	No Quantity			0		0		8776855			0
S3	2016	2016	2016	2	0	2	Export	604	Peru	PER	344	China, Hong Kong SAR	HKG								08	ANIMAL FEED STUFF	1	No Quantity			0		0		1912238			0
S3	2016	2016	2016	2	0	2	Export	604	Peru	PER	360	Indonesia	IDN								08	ANIMAL FEED STUFF	1	No Quantity			0		0		12327195			0
S3	2016	2016	2016	2	0	2	Export	604	Peru	PER	381	Italy	ITA								08	ANIMAL FEED STUFF	1	No Quantity			0		0		79323			0
S3	2016	2016	2016	2	0	2	Export	604	Peru	PER	388	Jamaica	JAM								08	ANIMAL FEED STUFF	1	No Quantity			0		0		141200			0
S3	2016	2016	2016	2	0	2	Export	604	Peru	PER	392	Japan	JPN								08	ANIMAL FEED STUFF	1	No Quantity			0		0		37315681			0
S3	2016	2016	2016	2	0	2	Export	604	Peru	PER	410	Rep. of Korea	KOR								08	ANIMAL FEED STUFF	1	No Quantity			0		0		4098132			0
S3	2016	2016	2016	2	0	2	Export	604	Peru	PER	480	Mauritius	MUS								08	ANIMAL FEED STUFF	1	No Quantity			0		0		127863			0
S3	2016	2016	2016	2	0	2	Export	604	Peru	PER	484	Mexico	MEX								08	ANIMAL FEED STUFF	1	No Quantity			0		0		768445			0
S3	2016	2016	2016	2	0	2	Export	604	Peru	PER	490	Other Asia, nes									08	ANIMAL FEED STUFF	1	No Quantity			0		0		25611197			0
S3	2016	2016	2016	2	0	2	Export	604	Peru	PER	540	New Caledonia	NCL								08	ANIMAL FEED STUFF	1	No Quantity			0		0		1262965			0
S3	2016	2016	2016	2	0	2	Export	604	Peru	PER	558	Nicaragua	NIC								08	ANIMAL FEED STUFF	1	No Quantity			0		0		9451699			0
S3	2016	2016	2016	2	0	2	Export	604	Peru	PER	566	Nigeria	NGA								08	ANIMAL FEED STUFF	1	No Quantity			0		0		53472			0
S3	2016	2016	2016	2	0	2	Export	604	Peru	PER	579	Norway	NOR								08	ANIMAL FEED STUFF	1	No Quantity			0		0		1700			0
S3	2016	2016	2016	2	0	2	Export	604	Peru	PER	591	Panama	PAN								08	ANIMAL FEED STUFF	1	No Quantity			0		0		15449209			0
S3	2016	2016	2016	2	0	2	Export	604	Peru	PER	600	Paraguay	PRY								08	ANIMAL FEED STUFF	1	No Quantity			0		0		126276			0
S3	2016	2016	2016	2	0	2	Export	604	Peru	PER	608	Philippines	PHL								08	ANIMAL FEED STUFF	1	No Quantity			0		0		835354			0
S3	2016	2016	2016	2	0	2	Export	604	Peru	PER	699	India	IND								08	ANIMAL FEED STUFF	1	No Quantity			0		0		1050764			0
S3	2016	2016	2016	2	0	2	Export	604	Peru	PER	702	Singapore	SGP								08	ANIMAL FEED STUFF	1	No Quantity			0		0		18848			0
S3	2016	2016	2016	2	0	2	Export	604	Peru	PER	704	Viet Nam	VNM								08	ANIMAL FEED STUFF	1	No Quantity			0		0		41225010			0
S3	2016	2016	2016	2	0	2	Export	604	Peru	PER	724	Spain	ESP								08	ANIMAL FEED STUFF	1	No Quantity			0		0		4030002			0
S3	2016	2016	2016	2	0	2	Export	604	Peru	PER	764	Thailand	THA								08	ANIMAL FEED STUFF	1	No Quantity			0		0		657996			0
S3	2016	2016	2016	2	0	2	Export	604	Peru	PER	792	Turkey	TUR								08	ANIMAL FEED STUFF	1	No Quantity			0		0		2088852			0
S3	2016	2016	2016	2	0	2	Export	604	Peru	PER	826	United Kingdom	GBR								08	ANIMAL FEED STUFF	1	No Quantity			0		0		2611113			0
S3	2016	2016	2016	2	0	2	Export	604	Peru	PER	838	Free Zones									08	ANIMAL FEED STUFF	1	No Quantity			0		0		108576			0
S3	2016	2016	2016	2	0	2	Export	604	Peru	PER	842	USA	USA								08	ANIMAL FEED STUFF	1	No Quantity			0		0		3260935			0
S3	2016	2016	2016	2	0	2	Export	604	Peru	PER	858	Uruguay	URY								08	ANIMAL FEED STUFF	1	No Quantity			0		0		161509			0
S3	2016	2016	2016	2	0	2	Export	604	Peru	PER	862	Venezuela	VEN								08	ANIMAL FEED STUFF	1	No Quantity			0		0		8561622			0
S3	2016	2016	2016	2	0	2	Export	600	Paraguay	PRY	0	World	WLD								09	MISC.EDIBLE PRODUCTS ETC	1	No Quantity			0		0		14524102			0
S3	2016	2016	2016	2	0	2	Export	600	Paraguay	PRY	32	Argentina	ARG								09	MISC.EDIBLE PRODUCTS ETC	1	No Quantity			0		0		3811000			0
S3	2016	2016	2016	2	0	2	Export	600	Paraguay	PRY	68	Bolivia (Plurinational State of)	BOL								09	MISC.EDIBLE PRODUCTS ETC	1	No Quantity			0		0		487460			0
S3	2016	2016	2016	2	0	2	Export	600	Paraguay	PRY	76	Brazil	BRA								09	MISC.EDIBLE PRODUCTS ETC	1	No Quantity			0		0		8470502			0
S3	2016	2016	2016	2	0	2	Export	600	Paraguay	PRY	124	Canada	CAN								09	MISC.EDIBLE PRODUCTS ETC	1	No Quantity			0		0		3824			0
S3	2016	2016	2016	2	0	2	Export	600	Paraguay	PRY	156	China	CHN								09	MISC.EDIBLE PRODUCTS ETC	1	No Quantity			0		0		15			0
S3	2016	2016	2016	2	0	2	Export	600	Paraguay	PRY	170	Colombia	COL								09	MISC.EDIBLE PRODUCTS ETC	1	No Quantity			0		0		193335			0
S3	2016	2016	2016	2	0	2	Export	600	Paraguay	PRY	214	Dominican Rep.	DOM								09	MISC.EDIBLE PRODUCTS ETC	1	No Quantity			0		0		33985			0
S3	2016	2016	2016	2	0	2	Export	600	Paraguay	PRY	251	France	FRA								09	MISC.EDIBLE PRODUCTS ETC	1	No Quantity			0		0		666			0
S3	2016	2016	2016	2	0	2	Export	600	Paraguay	PRY	276	Germany	DEU								09	MISC.EDIBLE PRODUCTS ETC	1	No Quantity			0		0		457			0
S3	2016	2016	2016	2	0	2	Export	600	Paraguay	PRY	381	Italy	ITA								09	MISC.EDIBLE PRODUCTS ETC	1	No Quantity			0		0		36180			0
S3	2016	2016	2016	2	0	2	Export	600	Paraguay	PRY	392	Japan	JPN								09	MISC.EDIBLE PRODUCTS ETC	1	No Quantity			0		0		2500			0
S3	2016	2016	2016	2	0	2	Export	600	Paraguay	PRY	410	Rep. of Korea	KOR								09	MISC.EDIBLE PRODUCTS ETC	1	No Quantity			0		0		4874			0
S3	2016	2016	2016	2	0	2	Export	600	Paraguay	PRY	490	Other Asia, nes									09	MISC.EDIBLE PRODUCTS ETC	1	No Quantity			0		0		260			0
S3	2016	2016	2016	2	0	2	Export	600	Paraguay	PRY	604	Peru	PER								09	MISC.EDIBLE PRODUCTS ETC	1	No Quantity			0		0		177660			0
S3	2016	2016	2016	2	0	2	Export	600	Paraguay	PRY	724	Spain	ESP								09	MISC.EDIBLE PRODUCTS ETC	1	No Quantity			0		0		39708			0
S3	2016	2016	2016	2	0	2	Export	600	Paraguay	PRY	842	USA	USA								09	MISC.EDIBLE PRODUCTS ETC	1	No Quantity			0		0		237479			0
S3	2016	2016	2016	2	0	2	Export	600	Paraguay	PRY	858	Uruguay	URY								09	MISC.EDIBLE PRODUCTS ETC	1	No Quantity			0		0		1024197			0
S3	2016	2016	2016	2	0	2	Export	604	Peru	PER	0	World	WLD								09	MISC.EDIBLE PRODUCTS ETC	1	No Quantity			0		0		76414564			4
S3	2016	2016	2016	2	0	2	Export	604	Peru	PER	12	Algeria	DZA								09	MISC.EDIBLE PRODUCTS ETC	1	No Quantity			0		0		3920			0
S3	2016	2016	2016	2	0	2	Export	604	Peru	PER	24	Angola	AGO								09	MISC.EDIBLE PRODUCTS ETC	1	No Quantity			0		0		2			0
S3	2016	2016	2016	2	0	2	Export	604	Peru	PER	32	Argentina	ARG								09	MISC.EDIBLE PRODUCTS ETC	1	No Quantity			0		0		127119			0
S3	2016	2016	2016	2	0	2	Export	604	Peru	PER	36	Australia	AUS								09	MISC.EDIBLE PRODUCTS ETC	1	No Quantity			0		0		207594			0
S3	2016	2016	2016	2	0	2	Export	604	Peru	PER	40	Austria	AUT								09	MISC.EDIBLE PRODUCTS ETC	1	No Quantity			0		0		2983			0
S3	2016	2016	2016	2	0	2	Export	604	Peru	PER	44	Bahamas	BHS								09	MISC.EDIBLE PRODUCTS ETC	1	No Quantity			0		0		27499			0
S3	2016	2016	2016	2	0	2	Export	604	Peru	PER	56	Belgium	BEL								09	MISC.EDIBLE PRODUCTS ETC	1	No Quantity			0		0		37527			0
S3	2016	2016	2016	2	0	2	Export	604	Peru	PER	68	Bolivia (Plurinational State of)	BOL								09	MISC.EDIBLE PRODUCTS ETC	1	No Quantity			0		0		12168469			4
S3	2016	2016	2016	2	0	2	Export	604	Peru	PER	76	Brazil	BRA								09	MISC.EDIBLE PRODUCTS ETC	1	No Quantity			0		0		266245			0
S3	2016	2016	2016	2	0	2	Export	604	Peru	PER	124	Canada	CAN								09	MISC.EDIBLE PRODUCTS ETC	1	No Quantity			0		0		2050779			0
S3	2016	2016	2016	2	0	2	Export	604	Peru	PER	152	Chile	CHL								09	MISC.EDIBLE PRODUCTS ETC	1	No Quantity			0		0		7889232			0
S3	2016	2016	2016	2	0	2	Export	604	Peru	PER	156	China	CHN								09	MISC.EDIBLE PRODUCTS ETC	1	No Quantity			0		0		64331			0
S3	2016	2016	2016	2	0	2	Export	604	Peru	PER	170	Colombia	COL								09	MISC.EDIBLE PRODUCTS ETC	1	No Quantity			0		0		12167393			0
S3	2016	2016	2016	2	0	2	Export	604	Peru	PER	188	Costa Rica	CRI								09	MISC.EDIBLE PRODUCTS ETC	1	No Quantity			0		0		937831			0
S3	2016	2016	2016	2	0	2	Export	604	Peru	PER	192	Cuba	CUB								09	MISC.EDIBLE PRODUCTS ETC	1	No Quantity			0		0		5642			0
S3	2016	2016	2016	2	0	2	Export	604	Peru	PER	203	Czechia	CZE								09	MISC.EDIBLE PRODUCTS ETC	1	No Quantity			0		0		19064			0
S3	2016	2016	2016	2	0	2	Export	604	Peru	PER	208	Denmark	DNK								09	MISC.EDIBLE PRODUCTS ETC	1	No Quantity			0		0		54787			0
S3	2016	2016	2016	2	0	2	Export	604	Peru	PER	214	Dominican Rep.	DOM								09	MISC.EDIBLE PRODUCTS ETC	1	No Quantity			0		0		3190			0
S3	2016	2016	2016	2	0	2	Export	604	Peru	PER	218	Ecuador	ECU								09	MISC.EDIBLE PRODUCTS ETC	1	No Quantity			0		0		13115488			0
S3	2016	2016	2016	2	0	2	Export	604	Peru	PER	222	El Salvador	SLV								09	MISC.EDIBLE PRODUCTS ETC	1	No Quantity			0		0		210743			0
S3	2016	2016	2016	2	0	2	Export	604	Peru	PER	246	Finland	FIN								09	MISC.EDIBLE PRODUCTS ETC	1	No Quantity			0		0		16			0
S3	2016	2016	2016	2	0	2	Export	604	Peru	PER	251	France	FRA								09	MISC.EDIBLE PRODUCTS ETC	1	No Quantity			0		0		272900			0
S3	2016	2016	2016	2	0	2	Export	604	Peru	PER	276	Germany	DEU								09	MISC.EDIBLE PRODUCTS ETC	1	No Quantity			0		0		217814			0
S3	2016	2016	2016	2	0	2	Export	604	Peru	PER	300	Greece	GRC								09	MISC.EDIBLE PRODUCTS ETC	1	No Quantity			0		0		1500			0
S3	2016	2016	2016	2	0	2	Export	604	Peru	PER	320	Guatemala	GTM								09	MISC.EDIBLE PRODUCTS ETC	1	No Quantity			0		0		976531			0
S3	2016	2016	2016	2	0	2	Export	604	Peru	PER	332	Haiti	HTI								09	MISC.EDIBLE PRODUCTS ETC	1	No Quantity			0		0		9340			0
S3	2016	2016	2016	2	0	2	Export	604	Peru	PER	340	Honduras	HND								09	MISC.EDIBLE PRODUCTS ETC	1	No Quantity			0		0		950			0
S3	2016	2016	2016	2	0	2	Export	604	Peru	PER	344	China, Hong Kong SAR	HKG								09	MISC.EDIBLE PRODUCTS ETC	1	No Quantity			0		0		142940			0
S3	2016	2016	2016	2	0	2	Export	604	Peru	PER	348	Hungary	HUN								09	MISC.EDIBLE PRODUCTS ETC	1	No Quantity			0		0		32096			0
S3	2016	2016	2016	2	0	2	Export	604	Peru	PER	352	Iceland	ISL								09	MISC.EDIBLE PRODUCTS ETC	1	No Quantity			0		0		100181			0
S3	2016	2016	2016	2	0	2	Export	604	Peru	PER	372	Ireland	IRL								09	MISC.EDIBLE PRODUCTS ETC	1	No Quantity			0		0		2000			0
S3	2016	2016	2016	2	0	2	Export	604	Peru	PER	376	Israel	ISR								09	MISC.EDIBLE PRODUCTS ETC	1	No Quantity			0		0		123			0
S3	2016	2016	2016	2	0	2	Export	604	Peru	PER	381	Italy	ITA								09	MISC.EDIBLE PRODUCTS ETC	1	No Quantity			0		0		402562			0
S3	2016	2016	2016	2	0	2	Export	604	Peru	PER	392	Japan	JPN								09	MISC.EDIBLE PRODUCTS ETC	1	No Quantity			0		0		186571			0
S3	2016	2016	2016	2	0	2	Export	604	Peru	PER	410	Rep. of Korea	KOR								09	MISC.EDIBLE PRODUCTS ETC	1	No Quantity			0		0		34404			0
S3	2016	2016	2016	2	0	2	Export	604	Peru	PER	450	Madagascar	MDG								09	MISC.EDIBLE PRODUCTS ETC	1	No Quantity			0		0		77789			0
S3	2016	2016	2016	2	0	2	Export	604	Peru	PER	458	Malaysia	MYS								09	MISC.EDIBLE PRODUCTS ETC	1	No Quantity			0		0		1142			0
S3	2016	2016	2016	2	0	2	Export	604	Peru	PER	484	Mexico	MEX								09	MISC.EDIBLE PRODUCTS ETC	1	No Quantity			0		0		1530950			0
S3	2016	2016	2016	2	0	2	Export	604	Peru	PER	490	Other Asia, nes									09	MISC.EDIBLE PRODUCTS ETC	1	No Quantity			0		0		40710			0
S3	2016	2016	2016	2	0	2	Export	604	Peru	PER	528	Netherlands	NLD								09	MISC.EDIBLE PRODUCTS ETC	1	No Quantity			0		0		318161			0
S3	2016	2016	2016	2	0	2	Export	604	Peru	PER	531	Curaçao	CUW								09	MISC.EDIBLE PRODUCTS ETC	1	No Quantity			0		0		19392			0
S3	2016	2016	2016	2	0	2	Export	604	Peru	PER	533	Aruba	ABW								09	MISC.EDIBLE PRODUCTS ETC	1	No Quantity			0		0		51010			0
S3	2016	2016	2016	2	0	2	Export	604	Peru	PER	534	Saint Maarten	SXM								09	MISC.EDIBLE PRODUCTS ETC	1	No Quantity			0		0		1898			0
S3	2016	2016	2016	2	0	2	Export	604	Peru	PER	554	New Zealand	NZL								09	MISC.EDIBLE PRODUCTS ETC	1	No Quantity			0		0		101781			0
S3	2016	2016	2016	2	0	2	Export	604	Peru	PER	558	Nicaragua	NIC								09	MISC.EDIBLE PRODUCTS ETC	1	No Quantity			0		0		101373			0
S3	2016	2016	2016	2	0	2	Export	604	Peru	PER	566	Nigeria	NGA								09	MISC.EDIBLE PRODUCTS ETC	1	No Quantity			0		0		468442			0
S3	2016	2016	2016	2	0	2	Export	604	Peru	PER	579	Norway	NOR								09	MISC.EDIBLE PRODUCTS ETC	1	No Quantity			0		0		19250			0
S3	2016	2016	2016	2	0	2	Export	604	Peru	PER	591	Panama	PAN								09	MISC.EDIBLE PRODUCTS ETC	1	No Quantity			0		0		2435226			0
S3	2016	2016	2016	2	0	2	Export	604	Peru	PER	600	Paraguay	PRY								09	MISC.EDIBLE PRODUCTS ETC	1	No Quantity			0		0		108550			0
S3	2016	2016	2016	2	0	2	Export	604	Peru	PER	643	Russian Federation	RUS								09	MISC.EDIBLE PRODUCTS ETC	1	No Quantity			0		0		264			0
S3	2016	2016	2016	2	0	2	Export	604	Peru	PER	659	Saint Kitts and Nevis	KNA								09	MISC.EDIBLE PRODUCTS ETC	1	No Quantity			0		0		4343			0
S3	2016	2016	2016	2	0	2	Export	604	Peru	PER	662	Saint Lucia	LCA								09	MISC.EDIBLE PRODUCTS ETC	1	No Quantity			0		0		76			0
S3	2016	2016	2016	2	0	2	Export	604	Peru	PER	682	Saudi Arabia	SAU								09	MISC.EDIBLE PRODUCTS ETC	1	No Quantity			0		0		113			0
S3	2016	2016	2016	2	0	2	Export	604	Peru	PER	699	India	IND								09	MISC.EDIBLE PRODUCTS ETC	1	No Quantity			0		0		85059			0
S3	2016	2016	2016	2	0	2	Export	604	Peru	PER	702	Singapore	SGP								09	MISC.EDIBLE PRODUCTS ETC	1	No Quantity			0		0		3879			0
S3	2016	2016	2016	2	0	2	Export	604	Peru	PER	703	Slovakia	SVK								09	MISC.EDIBLE PRODUCTS ETC	1	No Quantity			0		0		675			0
S3	2016	2016	2016	2	0	2	Export	604	Peru	PER	704	Viet Nam	VNM								09	MISC.EDIBLE PRODUCTS ETC	1	No Quantity			0		0		2215			0
S3	2016	2016	2016	2	0	2	Export	604	Peru	PER	724	Spain	ESP								09	MISC.EDIBLE PRODUCTS ETC	1	No Quantity			0		0		906594			0
S3	2016	2016	2016	2	0	2	Export	604	Peru	PER	752	Sweden	SWE								09	MISC.EDIBLE PRODUCTS ETC	1	No Quantity			0		0		12975			0
S3	2016	2016	2016	2	0	2	Export	604	Peru	PER	757	Switzerland	CHE								09	MISC.EDIBLE PRODUCTS ETC	1	No Quantity			0		0		19926			0
S3	2016	2016	2016	2	0	2	Export	604	Peru	PER	764	Thailand	THA								09	MISC.EDIBLE PRODUCTS ETC	1	No Quantity			0		0		68747			0
S3	2016	2016	2016	2	0	2	Export	604	Peru	PER	784	United Arab Emirates	ARE								09	MISC.EDIBLE PRODUCTS ETC	1	No Quantity			0		0		44993			0
S3	2016	2016	2016	2	0	2	Export	604	Peru	PER	818	Egypt	EGY								09	MISC.EDIBLE PRODUCTS ETC	1	No Quantity			0		0		11700			0
S3	2016	2016	2016	2	0	2	Export	604	Peru	PER	826	United Kingdom	GBR								09	MISC.EDIBLE PRODUCTS ETC	1	No Quantity			0		0		171452			0
S3	2016	2016	2016	2	0	2	Export	604	Peru	PER	838	Free Zones									09	MISC.EDIBLE PRODUCTS ETC	1	No Quantity			0		0		1226			0
S3	2016	2016	2016	2	0	2	Export	604	Peru	PER	842	USA	USA								09	MISC.EDIBLE PRODUCTS ETC	1	No Quantity			0		0		17351740			0
S3	2016	2016	2016	2	0	2	Export	604	Peru	PER	858	Uruguay	URY								09	MISC.EDIBLE PRODUCTS ETC	1	No Quantity			0		0		96595			0
S3	2016	2016	2016	2	0	2	Export	604	Peru	PER	862	Venezuela	VEN								09	MISC.EDIBLE PRODUCTS ETC	1	No Quantity			0		0		589480			0
S3	2016	2016	2016	2	0	2	Export	604	Peru	PER	899	Areas, nes									09	MISC.EDIBLE PRODUCTS ETC	1	No Quantity			0		0		27046			0
S3	2016	2016	2016	2	0	2	Export	600	Paraguay	PRY	0	World	WLD								11	BEVERAGES	1	No Quantity			0		0		371381			0
S3	2016	2016	2016	2	0	2	Export	600	Paraguay	PRY	32	Argentina	ARG								11	BEVERAGES	1	No Quantity			0		0		53850			0
S3	2016	2016	2016	2	0	2	Export	600	Paraguay	PRY	56	Belgium	BEL								11	BEVERAGES	1	No Quantity			0		0		42635			0
S3	2016	2016	2016	2	0	2	Export	600	Paraguay	PRY	68	Bolivia (Plurinational State of)	BOL								11	BEVERAGES	1	No Quantity			0		0		8465			0
S3	2016	2016	2016	2	0	2	Export	600	Paraguay	PRY	76	Brazil	BRA								11	BEVERAGES	1	No Quantity			0		0		483			0
S3	2016	2016	2016	2	0	2	Export	600	Paraguay	PRY	152	Chile	CHL								11	BEVERAGES	1	No Quantity			0		0		9580			0
S3	2016	2016	2016	2	0	2	Export	600	Paraguay	PRY	156	China	CHN								11	BEVERAGES	1	No Quantity			0		0		33368			0
S3	2016	2016	2016	2	0	2	Export	600	Paraguay	PRY	276	Germany	DEU								11	BEVERAGES	1	No Quantity			0		0		34097			0
S3	2016	2016	2016	2	0	2	Export	600	Paraguay	PRY	381	Italy	ITA								11	BEVERAGES	1	No Quantity			0		0		20100			0
S3	2016	2016	2016	2	0	2	Export	600	Paraguay	PRY	392	Japan	JPN								11	BEVERAGES	1	No Quantity			0		0		5000			0
S3	2016	2016	2016	2	0	2	Export	600	Paraguay	PRY	484	Mexico	MEX								11	BEVERAGES	1	No Quantity			0		0		232			0
S3	2016	2016	2016	2	0	2	Export	600	Paraguay	PRY	508	Mozambique	MOZ								11	BEVERAGES	1	No Quantity			0		0		108000			0
S3	2016	2016	2016	2	0	2	Export	600	Paraguay	PRY	528	Netherlands	NLD								11	BEVERAGES	1	No Quantity			0		0		25600			0
S3	2016	2016	2016	2	0	2	Export	600	Paraguay	PRY	591	Panama	PAN								11	BEVERAGES	1	No Quantity			0		0		34			0
S3	2016	2016	2016	2	0	2	Export	600	Paraguay	PRY	724	Spain	ESP								11	BEVERAGES	1	No Quantity			0		0		369			0
S3	2016	2016	2016	2	0	2	Export	600	Paraguay	PRY	842	USA	USA								11	BEVERAGES	1	No Quantity			0		0		29568			0
S3	2016	2016	2016	2	0	2	Export	604	Peru	PER	0	World	WLD								11	BEVERAGES	1	No Quantity			0		0		40974695			0
S3	2016	2016	2016	2	0	2	Export	604	Peru	PER	28	Antigua and Barbuda	ATG								11	BEVERAGES	1	No Quantity			0		0		106908			0
S3	2016	2016	2016	2	0	2	Export	604	Peru	PER	32	Argentina	ARG								11	BEVERAGES	1	No Quantity			0		0		233159			0
S3	2016	2016	2016	2	0	2	Export	604	Peru	PER	36	Australia	AUS								11	BEVERAGES	1	No Quantity			0		0		174526			0
S3	2016	2016	2016	2	0	2	Export	604	Peru	PER	44	Bahamas	BHS								11	BEVERAGES	1	No Quantity			0		0		14840			0
S3	2016	2016	2016	2	0	2	Export	604	Peru	PER	56	Belgium	BEL								11	BEVERAGES	1	No Quantity			0		0		253005			0
S3	2016	2016	2016	2	0	2	Export	604	Peru	PER	68	Bolivia (Plurinational State of)	BOL								11	BEVERAGES	1	No Quantity			0		0		2379379			0
S3	2016	2016	2016	2	0	2	Export	604	Peru	PER	76	Brazil	BRA								11	BEVERAGES	1	No Quantity			0		0		130943			0
S3	2016	2016	2016	2	0	2	Export	604	Peru	PER	120	Cameroon	CMR								11	BEVERAGES	1	No Quantity			0		0		79180			0
S3	2016	2016	2016	2	0	2	Export	604	Peru	PER	124	Canada	CAN								11	BEVERAGES	1	No Quantity			0		0		82363			0
S3	2016	2016	2016	2	0	2	Export	604	Peru	PER	132	Cabo Verde	CPV								11	BEVERAGES	1	No Quantity			0		0		28356			0
S3	2016	2016	2016	2	0	2	Export	604	Peru	PER	152	Chile	CHL								11	BEVERAGES	1	No Quantity			0		0		18982356			0
S3	2016	2016	2016	2	0	2	Export	604	Peru	PER	156	China	CHN								11	BEVERAGES	1	No Quantity			0		0		180489			0
S3	2016	2016	2016	2	0	2	Export	604	Peru	PER	170	Colombia	COL								11	BEVERAGES	1	No Quantity			0		0		330133			0
S3	2016	2016	2016	2	0	2	Export	604	Peru	PER	178	Congo	COG								11	BEVERAGES	1	No Quantity			0		0		6119			0
S3	2016	2016	2016	2	0	2	Export	604	Peru	PER	188	Costa Rica	CRI								11	BEVERAGES	1	No Quantity			0		0		98771			0
S3	2016	2016	2016	2	0	2	Export	604	Peru	PER	192	Cuba	CUB								11	BEVERAGES	1	No Quantity			0		0		536			0
S3	2016	2016	2016	2	0	2	Export	604	Peru	PER	204	Benin	BEN								11	BEVERAGES	1	No Quantity			0		0		27299			0
S3	2016	2016	2016	2	0	2	Export	604	Peru	PER	208	Denmark	DNK								11	BEVERAGES	1	No Quantity			0		0		27747			0
S3	2016	2016	2016	2	0	2	Export	604	Peru	PER	212	Dominica	DMA								11	BEVERAGES	1	No Quantity			0		0		49252			0
S3	2016	2016	2016	2	0	2	Export	604	Peru	PER	214	Dominican Rep.	DOM								11	BEVERAGES	1	No Quantity			0		0		118218			0
S3	2016	2016	2016	2	0	2	Export	604	Peru	PER	218	Ecuador	ECU								11	BEVERAGES	1	No Quantity			0		0		101987			0
S3	2016	2016	2016	2	0	2	Export	604	Peru	PER	222	El Salvador	SLV								11	BEVERAGES	1	No Quantity			0		0		60366			0
S3	2016	2016	2016	2	0	2	Export	604	Peru	PER	226	Equatorial Guinea	GNQ								11	BEVERAGES	1	No Quantity			0		0		22326			0
S3	2016	2016	2016	2	0	2	Export	604	Peru	PER	246	Finland	FIN								11	BEVERAGES	1	No Quantity			0		0		60			0
S3	2016	2016	2016	2	0	2	Export	604	Peru	PER	251	France	FRA								11	BEVERAGES	1	No Quantity			0		0		332228			0
S3	2016	2016	2016	2	0	2	Export	604	Peru	PER	266	Gabon	GAB								11	BEVERAGES	1	No Quantity			0		0		51103			0
S3	2016	2016	2016	2	0	2	Export	604	Peru	PER	270	Gambia	GMB								11	BEVERAGES	1	No Quantity			0		0		200324			0
S3	2016	2016	2016	2	0	2	Export	604	Peru	PER	276	Germany	DEU								11	BEVERAGES	1	No Quantity			0		0		288873			0
S3	2016	2016	2016	2	0	2	Export	604	Peru	PER	288	Ghana	GHA								11	BEVERAGES	1	No Quantity			0		0		14313			0
S3	2016	2016	2016	2	0	2	Export	604	Peru	PER	308	Grenada	GRD								11	BEVERAGES	1	No Quantity			0		0		10272			0
S3	2016	2016	2016	2	0	2	Export	604	Peru	PER	324	Guinea	GIN								11	BEVERAGES	1	No Quantity			0		0		19559			0
S3	2016	2016	2016	2	0	2	Export	604	Peru	PER	328	Guyana	GUY								11	BEVERAGES	1	No Quantity			0		0		141441			0
S3	2016	2016	2016	2	0	2	Export	604	Peru	PER	332	Haiti	HTI								11	BEVERAGES	1	No Quantity			0		0		3148839			0
S3	2016	2016	2016	2	0	2	Export	604	Peru	PER	344	China, Hong Kong SAR	HKG								11	BEVERAGES	1	No Quantity			0		0		14628			0
S3	2016	2016	2016	2	0	2	Export	604	Peru	PER	360	Indonesia	IDN								11	BEVERAGES	1	No Quantity			0		0		3000			0
S3	2016	2016	2016	2	0	2	Export	604	Peru	PER	376	Israel	ISR								11	BEVERAGES	1	No Quantity			0		0		10674			0
S3	2016	2016	2016	2	0	2	Export	604	Peru	PER	381	Italy	ITA								11	BEVERAGES	1	No Quantity			0		0		185001			0
S3	2016	2016	2016	2	0	2	Export	604	Peru	PER	392	Japan	JPN								11	BEVERAGES	1	No Quantity			0		0		643135			0
S3	2016	2016	2016	2	0	2	Export	604	Peru	PER	410	Rep. of Korea	KOR								11	BEVERAGES	1	No Quantity			0		0		4852			0
S3	2016	2016	2016	2	0	2	Export	604	Peru	PER	428	Latvia	LVA								11	BEVERAGES	1	No Quantity			0		0		34161			0
S3	2016	2016	2016	2	0	2	Export	604	Peru	PER	430	Liberia	LBR								11	BEVERAGES	1	No Quantity			0		0		42309			0
S3	2016	2016	2016	2	0	2	Export	604	Peru	PER	442	Luxembourg	LUX								11	BEVERAGES	1	No Quantity			0		0		720			0
S3	2016	2016	2016	2	0	2	Export	604	Peru	PER	458	Malaysia	MYS								11	BEVERAGES	1	No Quantity			0		0		3970			0
S3	2016	2016	2016	2	0	2	Export	604	Peru	PER	478	Mauritania	MRT								11	BEVERAGES	1	No Quantity			0		0		16850			0
S3	2016	2016	2016	2	0	2	Export	604	Peru	PER	484	Mexico	MEX								11	BEVERAGES	1	No Quantity			0		0		34181			0
S3	2016	2016	2016	2	0	2	Export	604	Peru	PER	490	Other Asia, nes									11	BEVERAGES	1	No Quantity			0		0		25218			0
S3	2016	2016	2016	2	0	2	Export	604	Peru	PER	528	Netherlands	NLD								11	BEVERAGES	1	No Quantity			0		0		1428078			0
S3	2016	2016	2016	2	0	2	Export	604	Peru	PER	531	Curaçao	CUW								11	BEVERAGES	1	No Quantity			0		0		421403			0
S3	2016	2016	2016	2	0	2	Export	604	Peru	PER	533	Aruba	ABW								11	BEVERAGES	1	No Quantity			0		0		498835			0
S3	2016	2016	2016	2	0	2	Export	604	Peru	PER	534	Saint Maarten	SXM								11	BEVERAGES	1	No Quantity			0		0		79910			0
S3	2016	2016	2016	2	0	2	Export	604	Peru	PER	554	New Zealand	NZL								11	BEVERAGES	1	No Quantity			0		0		4620			0
S3	2016	2016	2016	2	0	2	Export	604	Peru	PER	558	Nicaragua	NIC								11	BEVERAGES	1	No Quantity			0		0		6868			0
S3	2016	2016	2016	2	0	2	Export	604	Peru	PER	579	Norway	NOR								11	BEVERAGES	1	No Quantity			0		0		9504			0
S3	2016	2016	2016	2	0	2	Export	604	Peru	PER	591	Panama	PAN								11	BEVERAGES	1	No Quantity			0		0		281041			0
S3	2016	2016	2016	2	0	2	Export	604	Peru	PER	600	Paraguay	PRY								11	BEVERAGES	1	No Quantity			0		0		369055			0
S3	2016	2016	2016	2	0	2	Export	604	Peru	PER	624	Guinea-Bissau	GNB								11	BEVERAGES	1	No Quantity			0		0		21070			0
S3	2016	2016	2016	2	0	2	Export	604	Peru	PER	659	Saint Kitts and Nevis	KNA								11	BEVERAGES	1	No Quantity			0		0		65051			0
S3	2016	2016	2016	2	0	2	Export	604	Peru	PER	662	Saint Lucia	LCA								11	BEVERAGES	1	No Quantity			0		0		28196			0
S3	2016	2016	2016	2	0	2	Export	604	Peru	PER	686	Senegal	SEN								11	BEVERAGES	1	No Quantity			0		0		82658			0
S3	2016	2016	2016	2	0	2	Export	604	Peru	PER	699	India	IND								11	BEVERAGES	1	No Quantity			0		0		22666			0
S3	2016	2016	2016	2	0	2	Export	604	Peru	PER	702	Singapore	SGP								11	BEVERAGES	1	No Quantity			0		0		23738			0
S3	2016	2016	2016	2	0	2	Export	604	Peru	PER	704	Viet Nam	VNM								11	BEVERAGES	1	No Quantity			0		0		240			0
S3	2016	2016	2016	2	0	2	Export	604	Peru	PER	724	Spain	ESP								11	BEVERAGES	1	No Quantity			0		0		870328			0
S3	2016	2016	2016	2	0	2	Export	604	Peru	PER	740	Suriname	SUR								11	BEVERAGES	1	No Quantity			0		0		118564			0
S3	2016	2016	2016	2	0	2	Export	604	Peru	PER	752	Sweden	SWE								11	BEVERAGES	1	No Quantity			0		0		44251			0
S3	2016	2016	2016	2	0	2	Export	604	Peru	PER	757	Switzerland	CHE								11	BEVERAGES	1	No Quantity			0		0		180315			0
S3	2016	2016	2016	2	0	2	Export	604	Peru	PER	764	Thailand	THA								11	BEVERAGES	1	No Quantity			0		0		3974			0
S3	2016	2016	2016	2	0	2	Export	604	Peru	PER	768	Togo	TGO								11	BEVERAGES	1	No Quantity			0		0		6587			0
S3	2016	2016	2016	2	0	2	Export	604	Peru	PER	780	Trinidad and Tobago	TTO								11	BEVERAGES	1	No Quantity			0		0		42840			0
S3	2016	2016	2016	2	0	2	Export	604	Peru	PER	784	United Arab Emirates	ARE								11	BEVERAGES	1	No Quantity			0		0		76085			0
S3	2016	2016	2016	2	0	2	Export	604	Peru	PER	826	United Kingdom	GBR								11	BEVERAGES	1	No Quantity			0		0		500082			0
S3	2016	2016	2016	2	0	2	Export	604	Peru	PER	838	Free Zones									11	BEVERAGES	1	No Quantity			0		0		404			0
S3	2016	2016	2016	2	0	2	Export	604	Peru	PER	842	USA	USA								11	BEVERAGES	1	No Quantity			0		0		6945870			0
S3	2016	2016	2016	2	0	2	Export	604	Peru	PER	858	Uruguay	URY								11	BEVERAGES	1	No Quantity			0		0		12431			0
S3	2016	2016	2016	2	0	2	Export	604	Peru	PER	862	Venezuela	VEN								11	BEVERAGES	1	No Quantity			0		0		18323			0
S3	2016	2016	2016	2	0	2	Export	604	Peru	PER	899	Areas, nes									11	BEVERAGES	1	No Quantity			0		0		97709			0
S3	2016	2016	2016	2	0	2	Export	600	Paraguay	PRY	0	World	WLD								12	TOBACCO,TOBACCO MANUFACT	1	No Quantity			0		0		37494617			4
S3	2016	2016	2016	2	0	2	Export	600	Paraguay	PRY	32	Argentina	ARG								12	TOBACCO,TOBACCO MANUFACT	1	No Quantity			0		0		150217			0
S3	2016	2016	2016	2	0	2	Export	600	Paraguay	PRY	56	Belgium	BEL								12	TOBACCO,TOBACCO MANUFACT	1	No Quantity			0		0		555741			0
S3	2016	2016	2016	2	0	2	Export	600	Paraguay	PRY	68	Bolivia (Plurinational State of)	BOL								12	TOBACCO,TOBACCO MANUFACT	1	No Quantity			0		0		7887700			0
S3	2016	2016	2016	2	0	2	Export	600	Paraguay	PRY	76	Brazil	BRA								12	TOBACCO,TOBACCO MANUFACT	1	No Quantity			0		0		833138			0
S3	2016	2016	2016	2	0	2	Export	600	Paraguay	PRY	84	Belize	BLZ								12	TOBACCO,TOBACCO MANUFACT	1	No Quantity			0		0		827172			0
S3	2016	2016	2016	2	0	2	Export	600	Paraguay	PRY	152	Chile	CHL								12	TOBACCO,TOBACCO MANUFACT	1	No Quantity			0		0		447151			0
S3	2016	2016	2016	2	0	2	Export	600	Paraguay	PRY	208	Denmark	DNK								12	TOBACCO,TOBACCO MANUFACT	1	No Quantity			0		0		64152			0
S3	2016	2016	2016	2	0	2	Export	600	Paraguay	PRY	214	Dominican Rep.	DOM								12	TOBACCO,TOBACCO MANUFACT	1	No Quantity			0		0		125409			0
S3	2016	2016	2016	2	0	2	Export	600	Paraguay	PRY	276	Germany	DEU								12	TOBACCO,TOBACCO MANUFACT	1	No Quantity			0		0		8654			0
S3	2016	2016	2016	2	0	2	Export	600	Paraguay	PRY	340	Honduras	HND								12	TOBACCO,TOBACCO MANUFACT	1	No Quantity			0		0		313732			0
S3	2016	2016	2016	2	0	2	Export	600	Paraguay	PRY	410	Rep. of Korea	KOR								12	TOBACCO,TOBACCO MANUFACT	1	No Quantity			0		0		136352			0
S3	2016	2016	2016	2	0	2	Export	600	Paraguay	PRY	484	Mexico	MEX								12	TOBACCO,TOBACCO MANUFACT	1	No Quantity			0		0		252000			0
S3	2016	2016	2016	2	0	2	Export	600	Paraguay	PRY	528	Netherlands	NLD								12	TOBACCO,TOBACCO MANUFACT	1	No Quantity			0		0		293930			0
S3	2016	2016	2016	2	0	2	Export	600	Paraguay	PRY	531	Curaçao	CUW								12	TOBACCO,TOBACCO MANUFACT	1	No Quantity			0		0		683731			0
S3	2016	2016	2016	2	0	2	Export	600	Paraguay	PRY	533	Aruba	ABW								12	TOBACCO,TOBACCO MANUFACT	1	No Quantity			0		0		5692316			0
S3	2016	2016	2016	2	0	2	Export	600	Paraguay	PRY	591	Panama	PAN								12	TOBACCO,TOBACCO MANUFACT	1	No Quantity			0		0		830682			0
S3	2016	2016	2016	2	0	2	Export	600	Paraguay	PRY	724	Spain	ESP								12	TOBACCO,TOBACCO MANUFACT	1	No Quantity			0		0		935127			4
S3	2016	2016	2016	2	0	2	Export	600	Paraguay	PRY	768	Togo	TGO								12	TOBACCO,TOBACCO MANUFACT	1	No Quantity			0		0		95000			0
S3	2016	2016	2016	2	0	2	Export	600	Paraguay	PRY	780	Trinidad and Tobago	TTO								12	TOBACCO,TOBACCO MANUFACT	1	No Quantity			0		0		60750			0
S3	2016	2016	2016	2	0	2	Export	600	Paraguay	PRY	784	United Arab Emirates	ARE								12	TOBACCO,TOBACCO MANUFACT	1	No Quantity			0		0		46642			0
S3	2016	2016	2016	2	0	2	Export	600	Paraguay	PRY	818	Egypt	EGY								12	TOBACCO,TOBACCO MANUFACT	1	No Quantity			0		0		438779			0
S3	2016	2016	2016	2	0	2	Export	600	Paraguay	PRY	826	United Kingdom	GBR								12	TOBACCO,TOBACCO MANUFACT	1	No Quantity			0		0		2227			0
S3	2016	2016	2016	2	0	2	Export	600	Paraguay	PRY	842	USA	USA								12	TOBACCO,TOBACCO MANUFACT	1	No Quantity			0		0		2565533			0
S3	2016	2016	2016	2	0	2	Export	600	Paraguay	PRY	858	Uruguay	URY								12	TOBACCO,TOBACCO MANUFACT	1	No Quantity			0		0		14227638			0
S3	2016	2016	2016	2	0	2	Export	600	Paraguay	PRY	899	Areas, nes									12	TOBACCO,TOBACCO MANUFACT	1	No Quantity			0		0		20844			0
S3	2016	2016	2016	2	0	2	Export	604	Peru	PER	0	World	WLD								12	TOBACCO,TOBACCO MANUFACT	1	No Quantity			0		0		3086227			0
S3	2016	2016	2016	2	0	2	Export	604	Peru	PER	144	Sri Lanka	LKA								12	TOBACCO,TOBACCO MANUFACT	1	No Quantity			0		0		290073			0
S3	2016	2016	2016	2	0	2	Export	604	Peru	PER	188	Costa Rica	CRI								12	TOBACCO,TOBACCO MANUFACT	1	No Quantity			0		0		20485			0
S3	2016	2016	2016	2	0	2	Export	604	Peru	PER	214	Dominican Rep.	DOM								12	TOBACCO,TOBACCO MANUFACT	1	No Quantity			0		0		157020			0
S3	2016	2016	2016	2	0	2	Export	604	Peru	PER	251	France	FRA								12	TOBACCO,TOBACCO MANUFACT	1	No Quantity			0		0		36761			0
S3	2016	2016	2016	2	0	2	Export	604	Peru	PER	276	Germany	DEU								12	TOBACCO,TOBACCO MANUFACT	1	No Quantity			0		0		3788			0
S3	2016	2016	2016	2	0	2	Export	604	Peru	PER	360	Indonesia	IDN								12	TOBACCO,TOBACCO MANUFACT	1	No Quantity			0		0		290073			0
S3	2016	2016	2016	2	0	2	Export	604	Peru	PER	372	Ireland	IRL								12	TOBACCO,TOBACCO MANUFACT	1	No Quantity			0		0		1042			0
S3	2016	2016	2016	2	0	2	Export	604	Peru	PER	381	Italy	ITA								12	TOBACCO,TOBACCO MANUFACT	1	No Quantity			0		0		2126882			0
S3	2016	2016	2016	2	0	2	Export	604	Peru	PER	558	Nicaragua	NIC								12	TOBACCO,TOBACCO MANUFACT	1	No Quantity			0		0		65542			0
S3	2016	2016	2016	2	0	2	Export	604	Peru	PER	804	Ukraine	UKR								12	TOBACCO,TOBACCO MANUFACT	1	No Quantity			0		0		4			0
S3	2016	2016	2016	2	0	2	Export	604	Peru	PER	826	United Kingdom	GBR								12	TOBACCO,TOBACCO MANUFACT	1	No Quantity			0		0		35979			0
S3	2016	2016	2016	2	0	2	Export	604	Peru	PER	842	USA	USA								12	TOBACCO,TOBACCO MANUFACT	1	No Quantity			0		0		30892			0
S3	2016	2016	2016	2	0	2	Export	604	Peru	PER	899	Areas, nes									12	TOBACCO,TOBACCO MANUFACT	1	No Quantity			0		0		27683			0
S3	2016	2016	2016	2	0	2	Export	600	Paraguay	PRY	0	World	WLD								21	HIDES,SKINS,FURSKINS,RAW	1	No Quantity			0		0		18381			0
S3	2016	2016	2016	2	0	2	Export	600	Paraguay	PRY	818	Egypt	EGY								21	HIDES,SKINS,FURSKINS,RAW	1	No Quantity			0		0		18351			0
S3	2016	2016	2016	2	0	2	Export	600	Paraguay	PRY	842	USA	USA								21	HIDES,SKINS,FURSKINS,RAW	1	No Quantity			0		0		30			0
S3	2016	2016	2016	2	0	2	Export	604	Peru	PER	0	World	WLD								21	HIDES,SKINS,FURSKINS,RAW	1	No Quantity			0		0		17059756			4
S3	2016	2016	2016	2	0	2	Export	604	Peru	PER	156	China	CHN								21	HIDES,SKINS,FURSKINS,RAW	1	No Quantity			0		0		5347808			0
S3	2016	2016	2016	2	0	2	Export	604	Peru	PER	218	Ecuador	ECU								21	HIDES,SKINS,FURSKINS,RAW	1	No Quantity			0		0		1226843			0
S3	2016	2016	2016	2	0	2	Export	604	Peru	PER	344	China, Hong Kong SAR	HKG								21	HIDES,SKINS,FURSKINS,RAW	1	No Quantity			0		0		6571234			0
S3	2016	2016	2016	2	0	2	Export	604	Peru	PER	348	Hungary	HUN								21	HIDES,SKINS,FURSKINS,RAW	1	No Quantity			0		0		20700			0
S3	2016	2016	2016	2	0	2	Export	604	Peru	PER	381	Italy	ITA								21	HIDES,SKINS,FURSKINS,RAW	1	No Quantity			0		0		228679			0
S3	2016	2016	2016	2	0	2	Export	604	Peru	PER	410	Rep. of Korea	KOR								21	HIDES,SKINS,FURSKINS,RAW	1	No Quantity			0		0		50150			0
S3	2016	2016	2016	2	0	2	Export	604	Peru	PER	484	Mexico	MEX								21	HIDES,SKINS,FURSKINS,RAW	1	No Quantity			0		0		2804255			0
S3	2016	2016	2016	2	0	2	Export	604	Peru	PER	554	New Zealand	NZL								21	HIDES,SKINS,FURSKINS,RAW	1	No Quantity			0		0		1050			0
S3	2016	2016	2016	2	0	2	Export	604	Peru	PER	704	Viet Nam	VNM								21	HIDES,SKINS,FURSKINS,RAW	1	No Quantity			0		0		407308			4
S3	2016	2016	2016	2	0	2	Export	604	Peru	PER	724	Spain	ESP								21	HIDES,SKINS,FURSKINS,RAW	1	No Quantity			0		0		225689			0
S3	2016	2016	2016	2	0	2	Export	604	Peru	PER	842	USA	USA								21	HIDES,SKINS,FURSKINS,RAW	1	No Quantity			0		0		176038			0
S3	2016	2016	2016	2	0	2	Export	600	Paraguay	PRY	0	World	WLD								22	OIL SEED,OLEAGINUS FRUIT	1	No Quantity			0		0		1893465433			0
S3	2016	2016	2016	2	0	2	Export	600	Paraguay	PRY	32	Argentina	ARG								22	OIL SEED,OLEAGINUS FRUIT	1	No Quantity			0		0		240212150			0
S3	2016	2016	2016	2	0	2	Export	600	Paraguay	PRY	36	Australia	AUS								22	OIL SEED,OLEAGINUS FRUIT	1	No Quantity			0		0		2331123			0
S3	2016	2016	2016	2	0	2	Export	600	Paraguay	PRY	50	Bangladesh	BGD								22	OIL SEED,OLEAGINUS FRUIT	1	No Quantity			0		0		1737961			0
S3	2016	2016	2016	2	0	2	Export	600	Paraguay	PRY	56	Belgium	BEL								22	OIL SEED,OLEAGINUS FRUIT	1	No Quantity			0		0		21900			0
S3	2016	2016	2016	2	0	2	Export	600	Paraguay	PRY	68	Bolivia (Plurinational State of)	BOL								22	OIL SEED,OLEAGINUS FRUIT	1	No Quantity			0		0		246259			0
S3	2016	2016	2016	2	0	2	Export	600	Paraguay	PRY	76	Brazil	BRA								22	OIL SEED,OLEAGINUS FRUIT	1	No Quantity			0		0		121224217			0
S3	2016	2016	2016	2	0	2	Export	600	Paraguay	PRY	100	Bulgaria	BGR								22	OIL SEED,OLEAGINUS FRUIT	1	No Quantity			0		0		140700			0
S3	2016	2016	2016	2	0	2	Export	600	Paraguay	PRY	104	Myanmar	MMR								22	OIL SEED,OLEAGINUS FRUIT	1	No Quantity			0		0		270180			0
S3	2016	2016	2016	2	0	2	Export	600	Paraguay	PRY	124	Canada	CAN								22	OIL SEED,OLEAGINUS FRUIT	1	No Quantity			0		0		696480			0
S3	2016	2016	2016	2	0	2	Export	600	Paraguay	PRY	152	Chile	CHL								22	OIL SEED,OLEAGINUS FRUIT	1	No Quantity			0		0		386340			0
S3	2016	2016	2016	2	0	2	Export	600	Paraguay	PRY	156	China	CHN								22	OIL SEED,OLEAGINUS FRUIT	1	No Quantity			0		0		1971808			0
S3	2016	2016	2016	2	0	2	Export	600	Paraguay	PRY	203	Czechia	CZE								22	OIL SEED,OLEAGINUS FRUIT	1	No Quantity			0		0		413650			0
S3	2016	2016	2016	2	0	2	Export	600	Paraguay	PRY	208	Denmark	DNK								22	OIL SEED,OLEAGINUS FRUIT	1	No Quantity			0		0		551400			0
S3	2016	2016	2016	2	0	2	Export	600	Paraguay	PRY	214	Dominican Rep.	DOM								22	OIL SEED,OLEAGINUS FRUIT	1	No Quantity			0		0		53622			0
S3	2016	2016	2016	2	0	2	Export	600	Paraguay	PRY	218	Ecuador	ECU								22	OIL SEED,OLEAGINUS FRUIT	1	No Quantity			0		0		386467			0
S3	2016	2016	2016	2	0	2	Export	600	Paraguay	PRY	233	Estonia	EST								22	OIL SEED,OLEAGINUS FRUIT	1	No Quantity			0		0		113000			0
S3	2016	2016	2016	2	0	2	Export	600	Paraguay	PRY	251	France	FRA								22	OIL SEED,OLEAGINUS FRUIT	1	No Quantity			0		0		850			0
S3	2016	2016	2016	2	0	2	Export	600	Paraguay	PRY	275	State of Palestine	PSE								22	OIL SEED,OLEAGINUS FRUIT	1	No Quantity			0		0		121250			0
S3	2016	2016	2016	2	0	2	Export	600	Paraguay	PRY	276	Germany	DEU								22	OIL SEED,OLEAGINUS FRUIT	1	No Quantity			0		0		138740787			0
S3	2016	2016	2016	2	0	2	Export	600	Paraguay	PRY	300	Greece	GRC								22	OIL SEED,OLEAGINUS FRUIT	1	No Quantity			0		0		28039314			0
S3	2016	2016	2016	2	0	2	Export	600	Paraguay	PRY	352	Iceland	ISL								22	OIL SEED,OLEAGINUS FRUIT	1	No Quantity			0		0		6700			0
S3	2016	2016	2016	2	0	2	Export	600	Paraguay	PRY	364	Iran	IRN								22	OIL SEED,OLEAGINUS FRUIT	1	No Quantity			0		0		119000			0
S3	2016	2016	2016	2	0	2	Export	600	Paraguay	PRY	372	Ireland	IRL								22	OIL SEED,OLEAGINUS FRUIT	1	No Quantity			0		0		58000			0
S3	2016	2016	2016	2	0	2	Export	600	Paraguay	PRY	376	Israel	ISR								22	OIL SEED,OLEAGINUS FRUIT	1	No Quantity			0		0		69037021			0
S3	2016	2016	2016	2	0	2	Export	600	Paraguay	PRY	381	Italy	ITA								22	OIL SEED,OLEAGINUS FRUIT	1	No Quantity			0		0		77069600			0
S3	2016	2016	2016	2	0	2	Export	600	Paraguay	PRY	392	Japan	JPN								22	OIL SEED,OLEAGINUS FRUIT	1	No Quantity			0		0		17034827			0
S3	2016	2016	2016	2	0	2	Export	600	Paraguay	PRY	410	Rep. of Korea	KOR								22	OIL SEED,OLEAGINUS FRUIT	1	No Quantity			0		0		55937698			0
S3	2016	2016	2016	2	0	2	Export	600	Paraguay	PRY	422	Lebanon	LBN								22	OIL SEED,OLEAGINUS FRUIT	1	No Quantity			0		0		154645			0
S3	2016	2016	2016	2	0	2	Export	600	Paraguay	PRY	458	Malaysia	MYS								22	OIL SEED,OLEAGINUS FRUIT	1	No Quantity			0		0		4283112			0
S3	2016	2016	2016	2	0	2	Export	600	Paraguay	PRY	484	Mexico	MEX								22	OIL SEED,OLEAGINUS FRUIT	1	No Quantity			0		0		98469069			0
S3	2016	2016	2016	2	0	2	Export	600	Paraguay	PRY	490	Other Asia, nes									22	OIL SEED,OLEAGINUS FRUIT	1	No Quantity			0		0		1170716			0
S3	2016	2016	2016	2	0	2	Export	600	Paraguay	PRY	512	Oman	OMN								22	OIL SEED,OLEAGINUS FRUIT	1	No Quantity			0		0		222860			0
S3	2016	2016	2016	2	0	2	Export	600	Paraguay	PRY	524	Nepal	NPL								22	OIL SEED,OLEAGINUS FRUIT	1	No Quantity			0		0		2936400			0
S3	2016	2016	2016	2	0	2	Export	600	Paraguay	PRY	528	Netherlands	NLD								22	OIL SEED,OLEAGINUS FRUIT	1	No Quantity			0		0		35919422			0
S3	2016	2016	2016	2	0	2	Export	600	Paraguay	PRY	554	New Zealand	NZL								22	OIL SEED,OLEAGINUS FRUIT	1	No Quantity			0		0		161638			0
S3	2016	2016	2016	2	0	2	Export	600	Paraguay	PRY	586	Pakistan	PAK								22	OIL SEED,OLEAGINUS FRUIT	1	No Quantity			0		0		339085			0
S3	2016	2016	2016	2	0	2	Export	600	Paraguay	PRY	604	Peru	PER								22	OIL SEED,OLEAGINUS FRUIT	1	No Quantity			0		0		15622218			0
S3	2016	2016	2016	2	0	2	Export	600	Paraguay	PRY	616	Poland	POL								22	OIL SEED,OLEAGINUS FRUIT	1	No Quantity			0		0		70428			0
S3	2016	2016	2016	2	0	2	Export	600	Paraguay	PRY	620	Portugal	PRT								22	OIL SEED,OLEAGINUS FRUIT	1	No Quantity			0		0		68358191			0
S3	2016	2016	2016	2	0	2	Export	600	Paraguay	PRY	643	Russian Federation	RUS								22	OIL SEED,OLEAGINUS FRUIT	1	No Quantity			0		0		359558690			0
S3	2016	2016	2016	2	0	2	Export	600	Paraguay	PRY	699	India	IND								22	OIL SEED,OLEAGINUS FRUIT	1	No Quantity			0		0		3312295			0
S3	2016	2016	2016	2	0	2	Export	600	Paraguay	PRY	702	Singapore	SGP								22	OIL SEED,OLEAGINUS FRUIT	1	No Quantity			0		0		29340			0
S3	2016	2016	2016	2	0	2	Export	600	Paraguay	PRY	703	Slovakia	SVK								22	OIL SEED,OLEAGINUS FRUIT	1	No Quantity			0		0		84800			0
S3	2016	2016	2016	2	0	2	Export	600	Paraguay	PRY	704	Viet Nam	VNM								22	OIL SEED,OLEAGINUS FRUIT	1	No Quantity			0		0		26852064			0
S3	2016	2016	2016	2	0	2	Export	600	Paraguay	PRY	710	South Africa	ZAF								22	OIL SEED,OLEAGINUS FRUIT	1	No Quantity			0		0		82825669			0
S3	2016	2016	2016	2	0	2	Export	600	Paraguay	PRY	724	Spain	ESP								22	OIL SEED,OLEAGINUS FRUIT	1	No Quantity			0		0		121035110			0
S3	2016	2016	2016	2	0	2	Export	600	Paraguay	PRY	760	Syria	SYR								22	OIL SEED,OLEAGINUS FRUIT	1	No Quantity			0		0		95050			0
S3	2016	2016	2016	2	0	2	Export	600	Paraguay	PRY	764	Thailand	THA								22	OIL SEED,OLEAGINUS FRUIT	1	No Quantity			0		0		439167			0
S3	2016	2016	2016	2	0	2	Export	600	Paraguay	PRY	784	United Arab Emirates	ARE								22	OIL SEED,OLEAGINUS FRUIT	1	No Quantity			0		0		153390			0
S3	2016	2016	2016	2	0	2	Export	600	Paraguay	PRY	788	Tunisia	TUN								22	OIL SEED,OLEAGINUS FRUIT	1	No Quantity			0		0		28926849			0
S3	2016	2016	2016	2	0	2	Export	600	Paraguay	PRY	792	Turkey	TUR								22	OIL SEED,OLEAGINUS FRUIT	1	No Quantity			0		0		214358125			0
S3	2016	2016	2016	2	0	2	Export	600	Paraguay	PRY	818	Egypt	EGY								22	OIL SEED,OLEAGINUS FRUIT	1	No Quantity			0		0		219123			0
S3	2016	2016	2016	2	0	2	Export	600	Paraguay	PRY	826	United Kingdom	GBR								22	OIL SEED,OLEAGINUS FRUIT	1	No Quantity			0		0		12894703			0
S3	2016	2016	2016	2	0	2	Export	600	Paraguay	PRY	842	USA	USA								22	OIL SEED,OLEAGINUS FRUIT	1	No Quantity			0		0		13412106			0
S3	2016	2016	2016	2	0	2	Export	600	Paraguay	PRY	858	Uruguay	URY								22	OIL SEED,OLEAGINUS FRUIT	1	No Quantity			0		0		44638864			0
S3	2016	2016	2016	2	0	2	Export	604	Peru	PER	0	World	WLD								22	OIL SEED,OLEAGINUS FRUIT	1	No Quantity			0		0		35999693			0
S3	2016	2016	2016	2	0	2	Export	604	Peru	PER	36	Australia	AUS								22	OIL SEED,OLEAGINUS FRUIT	1	No Quantity			0		0		1215119			0
S3	2016	2016	2016	2	0	2	Export	604	Peru	PER	40	Austria	AUT								22	OIL SEED,OLEAGINUS FRUIT	1	No Quantity			0		0		622			0
S3	2016	2016	2016	2	0	2	Export	604	Peru	PER	48	Bahrain	BHR								22	OIL SEED,OLEAGINUS FRUIT	1	No Quantity			0		0		6227			0
S3	2016	2016	2016	2	0	2	Export	604	Peru	PER	56	Belgium	BEL								22	OIL SEED,OLEAGINUS FRUIT	1	No Quantity			0		0		10			0
S3	2016	2016	2016	2	0	2	Export	604	Peru	PER	76	Brazil	BRA								22	OIL SEED,OLEAGINUS FRUIT	1	No Quantity			0		0		29077			0
S3	2016	2016	2016	2	0	2	Export	604	Peru	PER	100	Bulgaria	BGR								22	OIL SEED,OLEAGINUS FRUIT	1	No Quantity			0		0		13003			0
S3	2016	2016	2016	2	0	2	Export	604	Peru	PER	124	Canada	CAN								22	OIL SEED,OLEAGINUS FRUIT	1	No Quantity			0		0		299798			0
S3	2016	2016	2016	2	0	2	Export	604	Peru	PER	152	Chile	CHL								22	OIL SEED,OLEAGINUS FRUIT	1	No Quantity			0		0		690033			0
S3	2016	2016	2016	2	0	2	Export	604	Peru	PER	156	China	CHN								22	OIL SEED,OLEAGINUS FRUIT	1	No Quantity			0		0		54355			0
S3	2016	2016	2016	2	0	2	Export	604	Peru	PER	170	Colombia	COL								22	OIL SEED,OLEAGINUS FRUIT	1	No Quantity			0		0		2675			0
S3	2016	2016	2016	2	0	2	Export	604	Peru	PER	191	Croatia	HRV								22	OIL SEED,OLEAGINUS FRUIT	1	No Quantity			0		0		59819			0
S3	2016	2016	2016	2	0	2	Export	604	Peru	PER	196	Cyprus	CYP								22	OIL SEED,OLEAGINUS FRUIT	1	No Quantity			0		0		8812			0
S3	2016	2016	2016	2	0	2	Export	604	Peru	PER	203	Czechia	CZE								22	OIL SEED,OLEAGINUS FRUIT	1	No Quantity			0		0		86934			0
S3	2016	2016	2016	2	0	2	Export	604	Peru	PER	208	Denmark	DNK								22	OIL SEED,OLEAGINUS FRUIT	1	No Quantity			0		0		233070			0
S3	2016	2016	2016	2	0	2	Export	604	Peru	PER	214	Dominican Rep.	DOM								22	OIL SEED,OLEAGINUS FRUIT	1	No Quantity			0		0		4500			0
S3	2016	2016	2016	2	0	2	Export	604	Peru	PER	218	Ecuador	ECU								22	OIL SEED,OLEAGINUS FRUIT	1	No Quantity			0		0		905820			0
S3	2016	2016	2016	2	0	2	Export	604	Peru	PER	246	Finland	FIN								22	OIL SEED,OLEAGINUS FRUIT	1	No Quantity			0		0		31688			0
S3	2016	2016	2016	2	0	2	Export	604	Peru	PER	251	France	FRA								22	OIL SEED,OLEAGINUS FRUIT	1	No Quantity			0		0		294309			0
S3	2016	2016	2016	2	0	2	Export	604	Peru	PER	276	Germany	DEU								22	OIL SEED,OLEAGINUS FRUIT	1	No Quantity			0		0		604388			0
S3	2016	2016	2016	2	0	2	Export	604	Peru	PER	300	Greece	GRC								22	OIL SEED,OLEAGINUS FRUIT	1	No Quantity			0		0		190695			0
S3	2016	2016	2016	2	0	2	Export	604	Peru	PER	344	China, Hong Kong SAR	HKG								22	OIL SEED,OLEAGINUS FRUIT	1	No Quantity			0		0		116308			0
S3	2016	2016	2016	2	0	2	Export	604	Peru	PER	360	Indonesia	IDN								22	OIL SEED,OLEAGINUS FRUIT	1	No Quantity			0		0		84015			0
S3	2016	2016	2016	2	0	2	Export	604	Peru	PER	372	Ireland	IRL								22	OIL SEED,OLEAGINUS FRUIT	1	No Quantity			0		0		91			0
S3	2016	2016	2016	2	0	2	Export	604	Peru	PER	376	Israel	ISR								22	OIL SEED,OLEAGINUS FRUIT	1	No Quantity			0		0		38959			0
S3	2016	2016	2016	2	0	2	Export	604	Peru	PER	381	Italy	ITA								22	OIL SEED,OLEAGINUS FRUIT	1	No Quantity			0		0		1083165			0
S3	2016	2016	2016	2	0	2	Export	604	Peru	PER	392	Japan	JPN								22	OIL SEED,OLEAGINUS FRUIT	1	No Quantity			0		0		1058912			0
S3	2016	2016	2016	2	0	2	Export	604	Peru	PER	400	Jordan	JOR								22	OIL SEED,OLEAGINUS FRUIT	1	No Quantity			0		0		12257			0
S3	2016	2016	2016	2	0	2	Export	604	Peru	PER	410	Rep. of Korea	KOR								22	OIL SEED,OLEAGINUS FRUIT	1	No Quantity			0		0		235232			0
S3	2016	2016	2016	2	0	2	Export	604	Peru	PER	414	Kuwait	KWT								22	OIL SEED,OLEAGINUS FRUIT	1	No Quantity			0		0		7126			0
S3	2016	2016	2016	2	0	2	Export	604	Peru	PER	422	Lebanon	LBN								22	OIL SEED,OLEAGINUS FRUIT	1	No Quantity			0		0		10839			0
S3	2016	2016	2016	2	0	2	Export	604	Peru	PER	440	Lithuania	LTU								22	OIL SEED,OLEAGINUS FRUIT	1	No Quantity			0		0		51748			0
S3	2016	2016	2016	2	0	2	Export	604	Peru	PER	458	Malaysia	MYS								22	OIL SEED,OLEAGINUS FRUIT	1	No Quantity			0		0		16400			0
S3	2016	2016	2016	2	0	2	Export	604	Peru	PER	470	Malta	MLT								22	OIL SEED,OLEAGINUS FRUIT	1	No Quantity			0		0		6800			0
S3	2016	2016	2016	2	0	2	Export	604	Peru	PER	484	Mexico	MEX								22	OIL SEED,OLEAGINUS FRUIT	1	No Quantity			0		0		106400			0
S3	2016	2016	2016	2	0	2	Export	604	Peru	PER	490	Other Asia, nes									22	OIL SEED,OLEAGINUS FRUIT	1	No Quantity			0		0		61612			0
S3	2016	2016	2016	2	0	2	Export	604	Peru	PER	528	Netherlands	NLD								22	OIL SEED,OLEAGINUS FRUIT	1	No Quantity			0		0		9151667			0
S3	2016	2016	2016	2	0	2	Export	604	Peru	PER	533	Aruba	ABW								22	OIL SEED,OLEAGINUS FRUIT	1	No Quantity			0		0		2142			0
S3	2016	2016	2016	2	0	2	Export	604	Peru	PER	554	New Zealand	NZL								22	OIL SEED,OLEAGINUS FRUIT	1	No Quantity			0		0		41303			0
S3	2016	2016	2016	2	0	2	Export	604	Peru	PER	579	Norway	NOR								22	OIL SEED,OLEAGINUS FRUIT	1	No Quantity			0		0		48100			0
S3	2016	2016	2016	2	0	2	Export	604	Peru	PER	591	Panama	PAN								22	OIL SEED,OLEAGINUS FRUIT	1	No Quantity			0		0		4706530			0
S3	2016	2016	2016	2	0	2	Export	604	Peru	PER	616	Poland	POL								22	OIL SEED,OLEAGINUS FRUIT	1	No Quantity			0		0		175118			0
S3	2016	2016	2016	2	0	2	Export	604	Peru	PER	682	Saudi Arabia	SAU								22	OIL SEED,OLEAGINUS FRUIT	1	No Quantity			0		0		27314			0
S3	2016	2016	2016	2	0	2	Export	604	Peru	PER	702	Singapore	SGP								22	OIL SEED,OLEAGINUS FRUIT	1	No Quantity			0		0		151526			0
S3	2016	2016	2016	2	0	2	Export	604	Peru	PER	704	Viet Nam	VNM								22	OIL SEED,OLEAGINUS FRUIT	1	No Quantity			0		0		82256			0
S3	2016	2016	2016	2	0	2	Export	604	Peru	PER	710	South Africa	ZAF								22	OIL SEED,OLEAGINUS FRUIT	1	No Quantity			0		0		30836			0
S3	2016	2016	2016	2	0	2	Export	604	Peru	PER	724	Spain	ESP								22	OIL SEED,OLEAGINUS FRUIT	1	No Quantity			0		0		2438474			0
S3	2016	2016	2016	2	0	2	Export	604	Peru	PER	752	Sweden	SWE								22	OIL SEED,OLEAGINUS FRUIT	1	No Quantity			0		0		35158			0
S3	2016	2016	2016	2	0	2	Export	604	Peru	PER	757	Switzerland	CHE								22	OIL SEED,OLEAGINUS FRUIT	1	No Quantity			0		0		3477			0
S3	2016	2016	2016	2	0	2	Export	604	Peru	PER	764	Thailand	THA								22	OIL SEED,OLEAGINUS FRUIT	1	No Quantity			0		0		146811			0
S3	2016	2016	2016	2	0	2	Export	604	Peru	PER	784	United Arab Emirates	ARE								22	OIL SEED,OLEAGINUS FRUIT	1	No Quantity			0		0		71119			0
S3	2016	2016	2016	2	0	2	Export	604	Peru	PER	792	Turkey	TUR								22	OIL SEED,OLEAGINUS FRUIT	1	No Quantity			0		0		287696			0
S3	2016	2016	2016	2	0	2	Export	604	Peru	PER	818	Egypt	EGY								22	OIL SEED,OLEAGINUS FRUIT	1	No Quantity			0		0		6864			0
S3	2016	2016	2016	2	0	2	Export	604	Peru	PER	826	United Kingdom	GBR								22	OIL SEED,OLEAGINUS FRUIT	1	No Quantity			0		0		356021			0
S3	2016	2016	2016	2	0	2	Export	604	Peru	PER	842	USA	USA								22	OIL SEED,OLEAGINUS FRUIT	1	No Quantity			0		0		10613187			0
S3	2016	2016	2016	2	0	2	Export	604	Peru	PER	858	Uruguay	URY								22	OIL SEED,OLEAGINUS FRUIT	1	No Quantity			0		0		3253			0
S3	2016	2016	2016	2	0	2	Export	604	Peru	PER	0	World	WLD								23	CRUDE RUBBER	1	No Quantity			0		0		398629			0
S3	2016	2016	2016	2	0	2	Export	604	Peru	PER	68	Bolivia (Plurinational State of)	BOL								23	CRUDE RUBBER	1	No Quantity			0		0		57990			0
S3	2016	2016	2016	2	0	2	Export	604	Peru	PER	76	Brazil	BRA								23	CRUDE RUBBER	1	No Quantity			0		0		73440			0
S3	2016	2016	2016	2	0	2	Export	604	Peru	PER	152	Chile	CHL								23	CRUDE RUBBER	1	No Quantity			0		0		64291			0
S3	2016	2016	2016	2	0	2	Export	604	Peru	PER	170	Colombia	COL								23	CRUDE RUBBER	1	No Quantity			0		0		67275			0
S3	2016	2016	2016	2	0	2	Export	604	Peru	PER	192	Cuba	CUB								23	CRUDE RUBBER	1	No Quantity			0		0		300			0
S3	2016	2016	2016	2	0	2	Export	604	Peru	PER	218	Ecuador	ECU								23	CRUDE RUBBER	1	No Quantity			0		0		119542			0
S3	2016	2016	2016	2	0	2	Export	604	Peru	PER	591	Panama	PAN								23	CRUDE RUBBER	1	No Quantity			0		0		9674			0
S3	2016	2016	2016	2	0	2	Export	604	Peru	PER	842	USA	USA								23	CRUDE RUBBER	1	No Quantity			0		0		6115			0
S3	2016	2016	2016	2	0	2	Export	600	Paraguay	PRY	0	World	WLD								24	CORK AND WOOD	1	No Quantity			0		0		49313548			0
S3	2016	2016	2016	2	0	2	Export	600	Paraguay	PRY	32	Argentina	ARG								24	CORK AND WOOD	1	No Quantity			0		0		2193218			0
S3	2016	2016	2016	2	0	2	Export	600	Paraguay	PRY	36	Australia	AUS								24	CORK AND WOOD	1	No Quantity			0		0		145051			0
S3	2016	2016	2016	2	0	2	Export	600	Paraguay	PRY	56	Belgium	BEL								24	CORK AND WOOD	1	No Quantity			0		0		843089			0
S3	2016	2016	2016	2	0	2	Export	600	Paraguay	PRY	68	Bolivia (Plurinational State of)	BOL								24	CORK AND WOOD	1	No Quantity			0		0		335066			0
S3	2016	2016	2016	2	0	2	Export	600	Paraguay	PRY	76	Brazil	BRA								24	CORK AND WOOD	1	No Quantity			0		0		1401913			0
S3	2016	2016	2016	2	0	2	Export	600	Paraguay	PRY	124	Canada	CAN								24	CORK AND WOOD	1	No Quantity			0		0		836375			0
S3	2016	2016	2016	2	0	2	Export	600	Paraguay	PRY	152	Chile	CHL								24	CORK AND WOOD	1	No Quantity			0		0		2441880			0
S3	2016	2016	2016	2	0	2	Export	600	Paraguay	PRY	156	China	CHN								24	CORK AND WOOD	1	No Quantity			0		0		2534326			0
S3	2016	2016	2016	2	0	2	Export	600	Paraguay	PRY	170	Colombia	COL								24	CORK AND WOOD	1	No Quantity			0		0		40157			0
S3	2016	2016	2016	2	0	2	Export	600	Paraguay	PRY	188	Costa Rica	CRI								24	CORK AND WOOD	1	No Quantity			0		0		150576			0
S3	2016	2016	2016	2	0	2	Export	600	Paraguay	PRY	196	Cyprus	CYP								24	CORK AND WOOD	1	No Quantity			0		0		7539			0
S3	2016	2016	2016	2	0	2	Export	600	Paraguay	PRY	208	Denmark	DNK								24	CORK AND WOOD	1	No Quantity			0		0		50			0
S3	2016	2016	2016	2	0	2	Export	600	Paraguay	PRY	226	Equatorial Guinea	GNQ								24	CORK AND WOOD	1	No Quantity			0		0		2130			0
S3	2016	2016	2016	2	0	2	Export	600	Paraguay	PRY	251	France	FRA								24	CORK AND WOOD	1	No Quantity			0		0		268422			0
S3	2016	2016	2016	2	0	2	Export	600	Paraguay	PRY	266	Gabon	GAB								24	CORK AND WOOD	1	No Quantity			0		0		5250			0
S3	2016	2016	2016	2	0	2	Export	600	Paraguay	PRY	275	State of Palestine	PSE								24	CORK AND WOOD	1	No Quantity			0		0		13151			0
S3	2016	2016	2016	2	0	2	Export	600	Paraguay	PRY	276	Germany	DEU								24	CORK AND WOOD	1	No Quantity			0		0		7736180			0
S3	2016	2016	2016	2	0	2	Export	600	Paraguay	PRY	320	Guatemala	GTM								24	CORK AND WOOD	1	No Quantity			0		0		62536			0
S3	2016	2016	2016	2	0	2	Export	600	Paraguay	PRY	324	Guinea	GIN								24	CORK AND WOOD	1	No Quantity			0		0		6138			0
S3	2016	2016	2016	2	0	2	Export	600	Paraguay	PRY	344	China, Hong Kong SAR	HKG								24	CORK AND WOOD	1	No Quantity			0		0		3384			0
S3	2016	2016	2016	2	0	2	Export	600	Paraguay	PRY	360	Indonesia	IDN								24	CORK AND WOOD	1	No Quantity			0		0		157759			0
S3	2016	2016	2016	2	0	2	Export	600	Paraguay	PRY	372	Ireland	IRL								24	CORK AND WOOD	1	No Quantity			0		0		6558			0
S3	2016	2016	2016	2	0	2	Export	600	Paraguay	PRY	376	Israel	ISR								24	CORK AND WOOD	1	No Quantity			0		0		2116046			0
S3	2016	2016	2016	2	0	2	Export	600	Paraguay	PRY	381	Italy	ITA								24	CORK AND WOOD	1	No Quantity			0		0		326540			0
S3	2016	2016	2016	2	0	2	Export	600	Paraguay	PRY	392	Japan	JPN								24	CORK AND WOOD	1	No Quantity			0		0		65770			0
S3	2016	2016	2016	2	0	2	Export	600	Paraguay	PRY	400	Jordan	JOR								24	CORK AND WOOD	1	No Quantity			0		0		51381			0
S3	2016	2016	2016	2	0	2	Export	600	Paraguay	PRY	410	Rep. of Korea	KOR								24	CORK AND WOOD	1	No Quantity			0		0		183975			0
S3	2016	2016	2016	2	0	2	Export	600	Paraguay	PRY	414	Kuwait	KWT								24	CORK AND WOOD	1	No Quantity			0		0		1893939			0
S3	2016	2016	2016	2	0	2	Export	600	Paraguay	PRY	422	Lebanon	LBN								24	CORK AND WOOD	1	No Quantity			0		0		1045318			0
S3	2016	2016	2016	2	0	2	Export	600	Paraguay	PRY	428	Latvia	LVA								24	CORK AND WOOD	1	No Quantity			0		0		15048			0
S3	2016	2016	2016	2	0	2	Export	600	Paraguay	PRY	470	Malta	MLT								24	CORK AND WOOD	1	No Quantity			0		0		10144			0
S3	2016	2016	2016	2	0	2	Export	600	Paraguay	PRY	490	Other Asia, nes									24	CORK AND WOOD	1	No Quantity			0		0		406512			0
S3	2016	2016	2016	2	0	2	Export	600	Paraguay	PRY	512	Oman	OMN								24	CORK AND WOOD	1	No Quantity			0		0		9127			0
S3	2016	2016	2016	2	0	2	Export	600	Paraguay	PRY	528	Netherlands	NLD								24	CORK AND WOOD	1	No Quantity			0		0		189800			0
S3	2016	2016	2016	2	0	2	Export	600	Paraguay	PRY	579	Norway	NOR								24	CORK AND WOOD	1	No Quantity			0		0		9475			0
S3	2016	2016	2016	2	0	2	Export	600	Paraguay	PRY	616	Poland	POL								24	CORK AND WOOD	1	No Quantity			0		0		229362			0
S3	2016	2016	2016	2	0	2	Export	600	Paraguay	PRY	620	Portugal	PRT								24	CORK AND WOOD	1	No Quantity			0		0		75927			0
S3	2016	2016	2016	2	0	2	Export	600	Paraguay	PRY	634	Qatar	QAT								24	CORK AND WOOD	1	No Quantity			0		0		75616			0
S3	2016	2016	2016	2	0	2	Export	600	Paraguay	PRY	682	Saudi Arabia	SAU								24	CORK AND WOOD	1	No Quantity			0		0		1767842			0
S3	2016	2016	2016	2	0	2	Export	600	Paraguay	PRY	699	India	IND								24	CORK AND WOOD	1	No Quantity			0		0		22278			0
S3	2016	2016	2016	2	0	2	Export	600	Paraguay	PRY	702	Singapore	SGP								24	CORK AND WOOD	1	No Quantity			0		0		76789			0
S3	2016	2016	2016	2	0	2	Export	600	Paraguay	PRY	704	Viet Nam	VNM								24	CORK AND WOOD	1	No Quantity			0		0		96570			0
S3	2016	2016	2016	2	0	2	Export	600	Paraguay	PRY	705	Slovenia	SVN								24	CORK AND WOOD	1	No Quantity			0		0		251750			0
S3	2016	2016	2016	2	0	2	Export	600	Paraguay	PRY	724	Spain	ESP								24	CORK AND WOOD	1	No Quantity			0		0		2218832			0
S3	2016	2016	2016	2	0	2	Export	600	Paraguay	PRY	757	Switzerland	CHE								24	CORK AND WOOD	1	No Quantity			0		0		6633			0
S3	2016	2016	2016	2	0	2	Export	600	Paraguay	PRY	784	United Arab Emirates	ARE								24	CORK AND WOOD	1	No Quantity			0		0		289130			0
S3	2016	2016	2016	2	0	2	Export	600	Paraguay	PRY	792	Turkey	TUR								24	CORK AND WOOD	1	No Quantity			0		0		667576			0
S3	2016	2016	2016	2	0	2	Export	600	Paraguay	PRY	818	Egypt	EGY								24	CORK AND WOOD	1	No Quantity			0		0		4588			0
S3	2016	2016	2016	2	0	2	Export	600	Paraguay	PRY	826	United Kingdom	GBR								24	CORK AND WOOD	1	No Quantity			0		0		5227098			0
S3	2016	2016	2016	2	0	2	Export	600	Paraguay	PRY	842	USA	USA								24	CORK AND WOOD	1	No Quantity			0		0		7434990			0
S3	2016	2016	2016	2	0	2	Export	600	Paraguay	PRY	858	Uruguay	URY								24	CORK AND WOOD	1	No Quantity			0		0		5191455			0
S3	2016	2016	2016	2	0	2	Export	600	Paraguay	PRY	899	Areas, nes									24	CORK AND WOOD	1	No Quantity			0		0		163289			0
S3	2016	2016	2016	2	0	2	Export	604	Peru	PER	0	World	WLD								24	CORK AND WOOD	1	No Quantity			0		0		101890738			0
S3	2016	2016	2016	2	0	2	Export	604	Peru	PER	32	Argentina	ARG								24	CORK AND WOOD	1	No Quantity			0		0		32745			0
S3	2016	2016	2016	2	0	2	Export	604	Peru	PER	36	Australia	AUS								24	CORK AND WOOD	1	No Quantity			0		0		1579310			0
S3	2016	2016	2016	2	0	2	Export	604	Peru	PER	44	Bahamas	BHS								24	CORK AND WOOD	1	No Quantity			0		0		38275			0
S3	2016	2016	2016	2	0	2	Export	604	Peru	PER	56	Belgium	BEL								24	CORK AND WOOD	1	No Quantity			0		0		2299767			0
S3	2016	2016	2016	2	0	2	Export	604	Peru	PER	68	Bolivia (Plurinational State of)	BOL								24	CORK AND WOOD	1	No Quantity			0		0		65			0
S3	2016	2016	2016	2	0	2	Export	604	Peru	PER	100	Bulgaria	BGR								24	CORK AND WOOD	1	No Quantity			0		0		21688			0
S3	2016	2016	2016	2	0	2	Export	604	Peru	PER	124	Canada	CAN								24	CORK AND WOOD	1	No Quantity			0		0		95579			0
S3	2016	2016	2016	2	0	2	Export	604	Peru	PER	152	Chile	CHL								24	CORK AND WOOD	1	No Quantity			0		0		205919			0
S3	2016	2016	2016	2	0	2	Export	604	Peru	PER	156	China	CHN								24	CORK AND WOOD	1	No Quantity			0		0		59602680			0
S3	2016	2016	2016	2	0	2	Export	604	Peru	PER	170	Colombia	COL								24	CORK AND WOOD	1	No Quantity			0		0		35650			0
S3	2016	2016	2016	2	0	2	Export	604	Peru	PER	188	Costa Rica	CRI								24	CORK AND WOOD	1	No Quantity			0		0		97877			0
S3	2016	2016	2016	2	0	2	Export	604	Peru	PER	192	Cuba	CUB								24	CORK AND WOOD	1	No Quantity			0		0		105802			0
S3	2016	2016	2016	2	0	2	Export	604	Peru	PER	203	Czechia	CZE								24	CORK AND WOOD	1	No Quantity			0		0		32308			0
S3	2016	2016	2016	2	0	2	Export	604	Peru	PER	208	Denmark	DNK								24	CORK AND WOOD	1	No Quantity			0		0		1700092			0
S3	2016	2016	2016	2	0	2	Export	604	Peru	PER	214	Dominican Rep.	DOM								24	CORK AND WOOD	1	No Quantity			0		0		6803900			0
S3	2016	2016	2016	2	0	2	Export	604	Peru	PER	218	Ecuador	ECU								24	CORK AND WOOD	1	No Quantity			0		0		128869			0
S3	2016	2016	2016	2	0	2	Export	604	Peru	PER	251	France	FRA								24	CORK AND WOOD	1	No Quantity			0		0		4692954			0
S3	2016	2016	2016	2	0	2	Export	604	Peru	PER	276	Germany	DEU								24	CORK AND WOOD	1	No Quantity			0		0		1424871			0
S3	2016	2016	2016	2	0	2	Export	604	Peru	PER	320	Guatemala	GTM								24	CORK AND WOOD	1	No Quantity			0		0		86478			0
S3	2016	2016	2016	2	0	2	Export	604	Peru	PER	340	Honduras	HND								24	CORK AND WOOD	1	No Quantity			0		0		40			0
S3	2016	2016	2016	2	0	2	Export	604	Peru	PER	344	China, Hong Kong SAR	HKG								24	CORK AND WOOD	1	No Quantity			0		0		377647			0
S3	2016	2016	2016	2	0	2	Export	604	Peru	PER	360	Indonesia	IDN								24	CORK AND WOOD	1	No Quantity			0		0		20212			0
S3	2016	2016	2016	2	0	2	Export	604	Peru	PER	376	Israel	ISR								24	CORK AND WOOD	1	No Quantity			0		0		34439			0
S3	2016	2016	2016	2	0	2	Export	604	Peru	PER	381	Italy	ITA								24	CORK AND WOOD	1	No Quantity			0		0		21826			0
S3	2016	2016	2016	2	0	2	Export	604	Peru	PER	388	Jamaica	JAM								24	CORK AND WOOD	1	No Quantity			0		0		80404			0
S3	2016	2016	2016	2	0	2	Export	604	Peru	PER	392	Japan	JPN								24	CORK AND WOOD	1	No Quantity			0		0		174561			0
S3	2016	2016	2016	2	0	2	Export	604	Peru	PER	410	Rep. of Korea	KOR								24	CORK AND WOOD	1	No Quantity			0		0		1207515			0
S3	2016	2016	2016	2	0	2	Export	604	Peru	PER	442	Luxembourg	LUX								24	CORK AND WOOD	1	No Quantity			0		0		57936			0
S3	2016	2016	2016	2	0	2	Export	604	Peru	PER	458	Malaysia	MYS								24	CORK AND WOOD	1	No Quantity			0		0		138168			0
S3	2016	2016	2016	2	0	2	Export	604	Peru	PER	480	Mauritius	MUS								24	CORK AND WOOD	1	No Quantity			0		0		25497			0
S3	2016	2016	2016	2	0	2	Export	604	Peru	PER	484	Mexico	MEX								24	CORK AND WOOD	1	No Quantity			0		0		7658685			0
S3	2016	2016	2016	2	0	2	Export	604	Peru	PER	490	Other Asia, nes									24	CORK AND WOOD	1	No Quantity			0		0		605872			0
S3	2016	2016	2016	2	0	2	Export	604	Peru	PER	504	Morocco	MAR								24	CORK AND WOOD	1	No Quantity			0		0		64727			0
S3	2016	2016	2016	2	0	2	Export	604	Peru	PER	528	Netherlands	NLD								24	CORK AND WOOD	1	No Quantity			0		0		1178438			0
S3	2016	2016	2016	2	0	2	Export	604	Peru	PER	540	New Caledonia	NCL								24	CORK AND WOOD	1	No Quantity			0		0		64305			0
S3	2016	2016	2016	2	0	2	Export	604	Peru	PER	554	New Zealand	NZL								24	CORK AND WOOD	1	No Quantity			0		0		544842			0
S3	2016	2016	2016	2	0	2	Export	604	Peru	PER	579	Norway	NOR								24	CORK AND WOOD	1	No Quantity			0		0		174000			0
S3	2016	2016	2016	2	0	2	Export	604	Peru	PER	591	Panama	PAN								24	CORK AND WOOD	1	No Quantity			0		0		216362			0
S3	2016	2016	2016	2	0	2	Export	604	Peru	PER	608	Philippines	PHL								24	CORK AND WOOD	1	No Quantity			0		0		74545			0
S3	2016	2016	2016	2	0	2	Export	604	Peru	PER	616	Poland	POL								24	CORK AND WOOD	1	No Quantity			0		0		31537			0
S3	2016	2016	2016	2	0	2	Export	604	Peru	PER	620	Portugal	PRT								24	CORK AND WOOD	1	No Quantity			0		0		38080			0
S3	2016	2016	2016	2	0	2	Export	604	Peru	PER	643	Russian Federation	RUS								24	CORK AND WOOD	1	No Quantity			0		0		205699			0
S3	2016	2016	2016	2	0	2	Export	604	Peru	PER	686	Senegal	SEN								24	CORK AND WOOD	1	No Quantity			0		0		29900			0
S3	2016	2016	2016	2	0	2	Export	604	Peru	PER	699	India	IND								24	CORK AND WOOD	1	No Quantity			0		0		7413			0
S3	2016	2016	2016	2	0	2	Export	604	Peru	PER	724	Spain	ESP								24	CORK AND WOOD	1	No Quantity			0		0		295087			0
S3	2016	2016	2016	2	0	2	Export	604	Peru	PER	752	Sweden	SWE								24	CORK AND WOOD	1	No Quantity			0		0		373382			0
S3	2016	2016	2016	2	0	2	Export	604	Peru	PER	826	United Kingdom	GBR								24	CORK AND WOOD	1	No Quantity			0		0		439898			0
S3	2016	2016	2016	2	0	2	Export	604	Peru	PER	842	USA	USA								24	CORK AND WOOD	1	No Quantity			0		0		8675826			0
S3	2016	2016	2016	2	0	2	Export	604	Peru	PER	858	Uruguay	URY								24	CORK AND WOOD	1	No Quantity			0		0		89042			0
S3	2016	2016	2016	2	0	2	Export	600	Paraguay	PRY	0	World	WLD								25	PULP AND WASTE PAPER	1	No Quantity			0		0		937432			0
S3	2016	2016	2016	2	0	2	Export	600	Paraguay	PRY	68	Bolivia (Plurinational State of)	BOL								25	PULP AND WASTE PAPER	1	No Quantity			0		0		6300			0
S3	2016	2016	2016	2	0	2	Export	600	Paraguay	PRY	76	Brazil	BRA								25	PULP AND WASTE PAPER	1	No Quantity			0		0		931132			0
S3	2016	2016	2016	2	0	2	Export	604	Peru	PER	0	World	WLD								25	PULP AND WASTE PAPER	1	No Quantity			0		0		3847405			0
S3	2016	2016	2016	2	0	2	Export	604	Peru	PER	56	Belgium	BEL								25	PULP AND WASTE PAPER	1	No Quantity			0		0		23969			0
S3	2016	2016	2016	2	0	2	Export	604	Peru	PER	68	Bolivia (Plurinational State of)	BOL								25	PULP AND WASTE PAPER	1	No Quantity			0		0		23448			0
S3	2016	2016	2016	2	0	2	Export	604	Peru	PER	170	Colombia	COL								25	PULP AND WASTE PAPER	1	No Quantity			0		0		2323944			0
S3	2016	2016	2016	2	0	2	Export	604	Peru	PER	218	Ecuador	ECU								25	PULP AND WASTE PAPER	1	No Quantity			0		0		1406446			0
S3	2016	2016	2016	2	0	2	Export	604	Peru	PER	410	Rep. of Korea	KOR								25	PULP AND WASTE PAPER	1	No Quantity			0		0		63295			0
S3	2016	2016	2016	2	0	2	Export	604	Peru	PER	591	Panama	PAN								25	PULP AND WASTE PAPER	1	No Quantity			0		0		6302			0
S3	2016	2016	2016	2	0	2	Export	600	Paraguay	PRY	0	World	WLD								26	TEXTILE FIBRES	1	No Quantity			0		0		5341239			0
S3	2016	2016	2016	2	0	2	Export	600	Paraguay	PRY	76	Brazil	BRA								26	TEXTILE FIBRES	1	No Quantity			0		0		238233			0
S3	2016	2016	2016	2	0	2	Export	600	Paraguay	PRY	100	Bulgaria	BGR								26	TEXTILE FIBRES	1	No Quantity			0		0		4495			0
S3	2016	2016	2016	2	0	2	Export	600	Paraguay	PRY	170	Colombia	COL								26	TEXTILE FIBRES	1	No Quantity			0		0		423467			0
S3	2016	2016	2016	2	0	2	Export	600	Paraguay	PRY	360	Indonesia	IDN								26	TEXTILE FIBRES	1	No Quantity			0		0		4139480			0
S3	2016	2016	2016	2	0	2	Export	600	Paraguay	PRY	410	Rep. of Korea	KOR								26	TEXTILE FIBRES	1	No Quantity			0		0		27171			0
S3	2016	2016	2016	2	0	2	Export	600	Paraguay	PRY	490	Other Asia, nes									26	TEXTILE FIBRES	1	No Quantity			0		0		121337			0
S3	2016	2016	2016	2	0	2	Export	600	Paraguay	PRY	724	Spain	ESP								26	TEXTILE FIBRES	1	No Quantity			0		0		24959			0
S3	2016	2016	2016	2	0	2	Export	600	Paraguay	PRY	792	Turkey	TUR								26	TEXTILE FIBRES	1	No Quantity			0		0		352307			0
S3	2016	2016	2016	2	0	2	Export	600	Paraguay	PRY	858	Uruguay	URY								26	TEXTILE FIBRES	1	No Quantity			0		0		9790			0
S3	2016	2016	2016	2	0	2	Export	604	Peru	PER	0	World	WLD								26	TEXTILE FIBRES	1	No Quantity			0		0		97070330			0
S3	2016	2016	2016	2	0	2	Export	604	Peru	PER	32	Argentina	ARG								26	TEXTILE FIBRES	1	No Quantity			0		0		59569			0
S3	2016	2016	2016	2	0	2	Export	604	Peru	PER	36	Australia	AUS								26	TEXTILE FIBRES	1	No Quantity			0		0		327996			0
S3	2016	2016	2016	2	0	2	Export	604	Peru	PER	44	Bahamas	BHS								26	TEXTILE FIBRES	1	No Quantity			0		0		73102			0
S3	2016	2016	2016	2	0	2	Export	604	Peru	PER	56	Belgium	BEL								26	TEXTILE FIBRES	1	No Quantity			0		0		258758			0
S3	2016	2016	2016	2	0	2	Export	604	Peru	PER	68	Bolivia (Plurinational State of)	BOL								26	TEXTILE FIBRES	1	No Quantity			0		0		9189697			0
S3	2016	2016	2016	2	0	2	Export	604	Peru	PER	76	Brazil	BRA								26	TEXTILE FIBRES	1	No Quantity			0		0		5329872			0
S3	2016	2016	2016	2	0	2	Export	604	Peru	PER	100	Bulgaria	BGR								26	TEXTILE FIBRES	1	No Quantity			0		0		640125			0
S3	2016	2016	2016	2	0	2	Export	604	Peru	PER	124	Canada	CAN								26	TEXTILE FIBRES	1	No Quantity			0		0		420337			0
S3	2016	2016	2016	2	0	2	Export	604	Peru	PER	152	Chile	CHL								26	TEXTILE FIBRES	1	No Quantity			0		0		1189697			0
S3	2016	2016	2016	2	0	2	Export	604	Peru	PER	156	China	CHN								26	TEXTILE FIBRES	1	No Quantity			0		0		18504760			0
S3	2016	2016	2016	2	0	2	Export	604	Peru	PER	170	Colombia	COL								26	TEXTILE FIBRES	1	No Quantity			0		0		1010635			0
S3	2016	2016	2016	2	0	2	Export	604	Peru	PER	188	Costa Rica	CRI								26	TEXTILE FIBRES	1	No Quantity			0		0		423			0
S3	2016	2016	2016	2	0	2	Export	604	Peru	PER	218	Ecuador	ECU								26	TEXTILE FIBRES	1	No Quantity			0		0		4239069			0
S3	2016	2016	2016	2	0	2	Export	604	Peru	PER	246	Finland	FIN								26	TEXTILE FIBRES	1	No Quantity			0		0		1			0
S3	2016	2016	2016	2	0	2	Export	604	Peru	PER	251	France	FRA								26	TEXTILE FIBRES	1	No Quantity			0		0		889			0
S3	2016	2016	2016	2	0	2	Export	604	Peru	PER	276	Germany	DEU								26	TEXTILE FIBRES	1	No Quantity			0		0		4637157			0
S3	2016	2016	2016	2	0	2	Export	604	Peru	PER	320	Guatemala	GTM								26	TEXTILE FIBRES	1	No Quantity			0		0		866759			0
S3	2016	2016	2016	2	0	2	Export	604	Peru	PER	344	China, Hong Kong SAR	HKG								26	TEXTILE FIBRES	1	No Quantity			0		0		37148			0
S3	2016	2016	2016	2	0	2	Export	604	Peru	PER	348	Hungary	HUN								26	TEXTILE FIBRES	1	No Quantity			0		0		147070			0
S3	2016	2016	2016	2	0	2	Export	604	Peru	PER	360	Indonesia	IDN								26	TEXTILE FIBRES	1	No Quantity			0		0		221447			0
S3	2016	2016	2016	2	0	2	Export	604	Peru	PER	381	Italy	ITA								26	TEXTILE FIBRES	1	No Quantity			0		0		18283294			0
S3	2016	2016	2016	2	0	2	Export	604	Peru	PER	392	Japan	JPN								26	TEXTILE FIBRES	1	No Quantity			0		0		1516400			0
S3	2016	2016	2016	2	0	2	Export	604	Peru	PER	410	Rep. of Korea	KOR								26	TEXTILE FIBRES	1	No Quantity			0		0		2551659			0
S3	2016	2016	2016	2	0	2	Export	604	Peru	PER	440	Lithuania	LTU								26	TEXTILE FIBRES	1	No Quantity			0		0		27323			0
S3	2016	2016	2016	2	0	2	Export	604	Peru	PER	458	Malaysia	MYS								26	TEXTILE FIBRES	1	No Quantity			0		0		148154			0
S3	2016	2016	2016	2	0	2	Export	604	Peru	PER	484	Mexico	MEX								26	TEXTILE FIBRES	1	No Quantity			0		0		334602			0
S3	2016	2016	2016	2	0	2	Export	604	Peru	PER	490	Other Asia, nes									26	TEXTILE FIBRES	1	No Quantity			0		0		1176372			0
S3	2016	2016	2016	2	0	2	Export	604	Peru	PER	524	Nepal	NPL								26	TEXTILE FIBRES	1	No Quantity			0		0		4243			0
S3	2016	2016	2016	2	0	2	Export	604	Peru	PER	528	Netherlands	NLD								26	TEXTILE FIBRES	1	No Quantity			0		0		60561			0
S3	2016	2016	2016	2	0	2	Export	604	Peru	PER	554	New Zealand	NZL								26	TEXTILE FIBRES	1	No Quantity			0		0		421266			0
S3	2016	2016	2016	2	0	2	Export	604	Peru	PER	579	Norway	NOR								26	TEXTILE FIBRES	1	No Quantity			0		0		179308			0
S3	2016	2016	2016	2	0	2	Export	604	Peru	PER	591	Panama	PAN								26	TEXTILE FIBRES	1	No Quantity			0		0		119267			0
S3	2016	2016	2016	2	0	2	Export	604	Peru	PER	620	Portugal	PRT								26	TEXTILE FIBRES	1	No Quantity			0		0		7022			0
S3	2016	2016	2016	2	0	2	Export	604	Peru	PER	699	India	IND								26	TEXTILE FIBRES	1	No Quantity			0		0		5624537			0
S3	2016	2016	2016	2	0	2	Export	604	Peru	PER	710	South Africa	ZAF								26	TEXTILE FIBRES	1	No Quantity			0		0		635094			0
S3	2016	2016	2016	2	0	2	Export	604	Peru	PER	724	Spain	ESP								26	TEXTILE FIBRES	1	No Quantity			0		0		452718			0
S3	2016	2016	2016	2	0	2	Export	604	Peru	PER	757	Switzerland	CHE								26	TEXTILE FIBRES	1	No Quantity			0		0		199095			0
S3	2016	2016	2016	2	0	2	Export	604	Peru	PER	764	Thailand	THA								26	TEXTILE FIBRES	1	No Quantity			0		0		8009			0
S3	2016	2016	2016	2	0	2	Export	604	Peru	PER	784	United Arab Emirates	ARE								26	TEXTILE FIBRES	1	No Quantity			0		0		4514			0
S3	2016	2016	2016	2	0	2	Export	604	Peru	PER	792	Turkey	TUR								26	TEXTILE FIBRES	1	No Quantity			0		0		35440			0
S3	2016	2016	2016	2	0	2	Export	604	Peru	PER	818	Egypt	EGY								26	TEXTILE FIBRES	1	No Quantity			0		0		120286			0
S3	2016	2016	2016	2	0	2	Export	604	Peru	PER	826	United Kingdom	GBR								26	TEXTILE FIBRES	1	No Quantity			0		0		2484028			0
S3	2016	2016	2016	2	0	2	Export	604	Peru	PER	842	USA	USA								26	TEXTILE FIBRES	1	No Quantity			0		0		2230871			0
S3	2016	2016	2016	2	0	2	Export	604	Peru	PER	858	Uruguay	URY								26	TEXTILE FIBRES	1	No Quantity			0		0		13189156			0
S3	2016	2016	2016	2	0	2	Export	604	Peru	PER	862	Venezuela	VEN								26	TEXTILE FIBRES	1	No Quantity			0		0		102578			0
S3	2016	2016	2016	2	0	2	Export	600	Paraguay	PRY	0	World	WLD								27	CRUDE FERTILIZER,MINERAL	1	No Quantity			0		0		3058940			4
S3	2016	2016	2016	2	0	2	Export	600	Paraguay	PRY	32	Argentina	ARG								27	CRUDE FERTILIZER,MINERAL	1	No Quantity			0		0		2827500			0
S3	2016	2016	2016	2	0	2	Export	600	Paraguay	PRY	124	Canada	CAN								27	CRUDE FERTILIZER,MINERAL	1	No Quantity			0		0		1077			0
S3	2016	2016	2016	2	0	2	Export	600	Paraguay	PRY	170	Colombia	COL								27	CRUDE FERTILIZER,MINERAL	1	No Quantity			0		0		100			0
S3	2016	2016	2016	2	0	2	Export	600	Paraguay	PRY	381	Italy	ITA								27	CRUDE FERTILIZER,MINERAL	1	No Quantity			0		0		56994			0
S3	2016	2016	2016	2	0	2	Export	600	Paraguay	PRY	528	Netherlands	NLD								27	CRUDE FERTILIZER,MINERAL	1	No Quantity			0		0		67929			0
S3	2016	2016	2016	2	0	2	Export	600	Paraguay	PRY	842	USA	USA								27	CRUDE FERTILIZER,MINERAL	1	No Quantity			0		0		4530			0
S3	2016	2016	2016	2	0	2	Export	600	Paraguay	PRY	858	Uruguay	URY								27	CRUDE FERTILIZER,MINERAL	1	No Quantity			0		0		100810			4
S3	2016	2016	2016	2	0	2	Export	604	Peru	PER	0	World	WLD								27	CRUDE FERTILIZER,MINERAL	1	No Quantity			0		0		344360624			4
S3	2016	2016	2016	2	0	2	Export	604	Peru	PER	28	Antigua and Barbuda	ATG								27	CRUDE FERTILIZER,MINERAL	1	No Quantity			0		0		110			0
S3	2016	2016	2016	2	0	2	Export	604	Peru	PER	32	Argentina	ARG								27	CRUDE FERTILIZER,MINERAL	1	No Quantity			0		0		17586140			0
S3	2016	2016	2016	2	0	2	Export	604	Peru	PER	36	Australia	AUS								27	CRUDE FERTILIZER,MINERAL	1	No Quantity			0		0		3907735			0
S3	2016	2016	2016	2	0	2	Export	604	Peru	PER	40	Austria	AUT								27	CRUDE FERTILIZER,MINERAL	1	No Quantity			0		0		6501			0
S3	2016	2016	2016	2	0	2	Export	604	Peru	PER	52	Barbados	BRB								27	CRUDE FERTILIZER,MINERAL	1	No Quantity			0		0		6000			0
S3	2016	2016	2016	2	0	2	Export	604	Peru	PER	56	Belgium	BEL								27	CRUDE FERTILIZER,MINERAL	1	No Quantity			0		0		816556			0
S3	2016	2016	2016	2	0	2	Export	604	Peru	PER	68	Bolivia (Plurinational State of)	BOL								27	CRUDE FERTILIZER,MINERAL	1	No Quantity			0		0		1255459			0
S3	2016	2016	2016	2	0	2	Export	604	Peru	PER	76	Brazil	BRA								27	CRUDE FERTILIZER,MINERAL	1	No Quantity			0		0		78521235			0
S3	2016	2016	2016	2	0	2	Export	604	Peru	PER	124	Canada	CAN								27	CRUDE FERTILIZER,MINERAL	1	No Quantity			0		0		265677			0
S3	2016	2016	2016	2	0	2	Export	604	Peru	PER	152	Chile	CHL								27	CRUDE FERTILIZER,MINERAL	1	No Quantity			0		0		7697954			4
S3	2016	2016	2016	2	0	2	Export	604	Peru	PER	156	China	CHN								27	CRUDE FERTILIZER,MINERAL	1	No Quantity			0		0		1280827			0
S3	2016	2016	2016	2	0	2	Export	604	Peru	PER	170	Colombia	COL								27	CRUDE FERTILIZER,MINERAL	1	No Quantity			0		0		3355797			0
S3	2016	2016	2016	2	0	2	Export	604	Peru	PER	188	Costa Rica	CRI								27	CRUDE FERTILIZER,MINERAL	1	No Quantity			0		0		66962			0
S3	2016	2016	2016	2	0	2	Export	604	Peru	PER	203	Czechia	CZE								27	CRUDE FERTILIZER,MINERAL	1	No Quantity			0		0		2495			0
S3	2016	2016	2016	2	0	2	Export	604	Peru	PER	214	Dominican Rep.	DOM								27	CRUDE FERTILIZER,MINERAL	1	No Quantity			0		0		71663			0
S3	2016	2016	2016	2	0	2	Export	604	Peru	PER	218	Ecuador	ECU								27	CRUDE FERTILIZER,MINERAL	1	No Quantity			0		0		5366254			0
S3	2016	2016	2016	2	0	2	Export	604	Peru	PER	222	El Salvador	SLV								27	CRUDE FERTILIZER,MINERAL	1	No Quantity			0		0		179188			0
S3	2016	2016	2016	2	0	2	Export	604	Peru	PER	246	Finland	FIN								27	CRUDE FERTILIZER,MINERAL	1	No Quantity			0		0		360			0
S3	2016	2016	2016	2	0	2	Export	604	Peru	PER	251	France	FRA								27	CRUDE FERTILIZER,MINERAL	1	No Quantity			0		0		190578			0
S3	2016	2016	2016	2	0	2	Export	604	Peru	PER	276	Germany	DEU								27	CRUDE FERTILIZER,MINERAL	1	No Quantity			0		0		1475596			0
S3	2016	2016	2016	2	0	2	Export	604	Peru	PER	300	Greece	GRC								27	CRUDE FERTILIZER,MINERAL	1	No Quantity			0		0		91853			0
S3	2016	2016	2016	2	0	2	Export	604	Peru	PER	332	Haiti	HTI								27	CRUDE FERTILIZER,MINERAL	1	No Quantity			0		0		3410			0
S3	2016	2016	2016	2	0	2	Export	604	Peru	PER	340	Honduras	HND								27	CRUDE FERTILIZER,MINERAL	1	No Quantity			0		0		5520			0
S3	2016	2016	2016	2	0	2	Export	604	Peru	PER	344	China, Hong Kong SAR	HKG								27	CRUDE FERTILIZER,MINERAL	1	No Quantity			0		0		18307			0
S3	2016	2016	2016	2	0	2	Export	604	Peru	PER	360	Indonesia	IDN								27	CRUDE FERTILIZER,MINERAL	1	No Quantity			0		0		12292640			0
S3	2016	2016	2016	2	0	2	Export	604	Peru	PER	376	Israel	ISR								27	CRUDE FERTILIZER,MINERAL	1	No Quantity			0		0		38			0
S3	2016	2016	2016	2	0	2	Export	604	Peru	PER	381	Italy	ITA								27	CRUDE FERTILIZER,MINERAL	1	No Quantity			0		0		811462			0
S3	2016	2016	2016	2	0	2	Export	604	Peru	PER	392	Japan	JPN								27	CRUDE FERTILIZER,MINERAL	1	No Quantity			0		0		151012			0
S3	2016	2016	2016	2	0	2	Export	604	Peru	PER	410	Rep. of Korea	KOR								27	CRUDE FERTILIZER,MINERAL	1	No Quantity			0		0		107641			0
S3	2016	2016	2016	2	0	2	Export	604	Peru	PER	440	Lithuania	LTU								27	CRUDE FERTILIZER,MINERAL	1	No Quantity			0		0		9103			0
S3	2016	2016	2016	2	0	2	Export	604	Peru	PER	458	Malaysia	MYS								27	CRUDE FERTILIZER,MINERAL	1	No Quantity			0		0		9054799			0
S3	2016	2016	2016	2	0	2	Export	604	Peru	PER	484	Mexico	MEX								27	CRUDE FERTILIZER,MINERAL	1	No Quantity			0		0		3466560			0
S3	2016	2016	2016	2	0	2	Export	604	Peru	PER	490	Other Asia, nes									27	CRUDE FERTILIZER,MINERAL	1	No Quantity			0		0		37779			0
S3	2016	2016	2016	2	0	2	Export	604	Peru	PER	528	Netherlands	NLD								27	CRUDE FERTILIZER,MINERAL	1	No Quantity			0		0		3425914			0
S3	2016	2016	2016	2	0	2	Export	604	Peru	PER	531	Curaçao	CUW								27	CRUDE FERTILIZER,MINERAL	1	No Quantity			0		0		30855			0
S3	2016	2016	2016	2	0	2	Export	604	Peru	PER	534	Saint Maarten	SXM								27	CRUDE FERTILIZER,MINERAL	1	No Quantity			0		0		29			0
S3	2016	2016	2016	2	0	2	Export	604	Peru	PER	554	New Zealand	NZL								27	CRUDE FERTILIZER,MINERAL	1	No Quantity			0		0		1751324			0
S3	2016	2016	2016	2	0	2	Export	604	Peru	PER	558	Nicaragua	NIC								27	CRUDE FERTILIZER,MINERAL	1	No Quantity			0		0		218140			0
S3	2016	2016	2016	2	0	2	Export	604	Peru	PER	591	Panama	PAN								27	CRUDE FERTILIZER,MINERAL	1	No Quantity			0		0		247606			4
S3	2016	2016	2016	2	0	2	Export	604	Peru	PER	600	Paraguay	PRY								27	CRUDE FERTILIZER,MINERAL	1	No Quantity			0		0		34245			0
S3	2016	2016	2016	2	0	2	Export	604	Peru	PER	608	Philippines	PHL								27	CRUDE FERTILIZER,MINERAL	1	No Quantity			0		0		200753			0
S3	2016	2016	2016	2	0	2	Export	604	Peru	PER	616	Poland	POL								27	CRUDE FERTILIZER,MINERAL	1	No Quantity			0		0		12382			0
S3	2016	2016	2016	2	0	2	Export	604	Peru	PER	620	Portugal	PRT								27	CRUDE FERTILIZER,MINERAL	1	No Quantity			0		0		71373			0
S3	2016	2016	2016	2	0	2	Export	604	Peru	PER	643	Russian Federation	RUS								27	CRUDE FERTILIZER,MINERAL	1	No Quantity			0		0		100310			0
S3	2016	2016	2016	2	0	2	Export	604	Peru	PER	682	Saudi Arabia	SAU								27	CRUDE FERTILIZER,MINERAL	1	No Quantity			0		0		13584			0
S3	2016	2016	2016	2	0	2	Export	604	Peru	PER	699	India	IND								27	CRUDE FERTILIZER,MINERAL	1	No Quantity			0		0		66250627			0
S3	2016	2016	2016	2	0	2	Export	604	Peru	PER	704	Viet Nam	VNM								27	CRUDE FERTILIZER,MINERAL	1	No Quantity			0		0		13230			0
S3	2016	2016	2016	2	0	2	Export	604	Peru	PER	705	Slovenia	SVN								27	CRUDE FERTILIZER,MINERAL	1	No Quantity			0		0		7384			0
S3	2016	2016	2016	2	0	2	Export	604	Peru	PER	724	Spain	ESP								27	CRUDE FERTILIZER,MINERAL	1	No Quantity			0		0		1506822			0
S3	2016	2016	2016	2	0	2	Export	604	Peru	PER	757	Switzerland	CHE								27	CRUDE FERTILIZER,MINERAL	1	No Quantity			0		0		1529			0
S3	2016	2016	2016	2	0	2	Export	604	Peru	PER	764	Thailand	THA								27	CRUDE FERTILIZER,MINERAL	1	No Quantity			0		0		17801			0
S3	2016	2016	2016	2	0	2	Export	604	Peru	PER	780	Trinidad and Tobago	TTO								27	CRUDE FERTILIZER,MINERAL	1	No Quantity			0		0		42000			0
S3	2016	2016	2016	2	0	2	Export	604	Peru	PER	792	Turkey	TUR								27	CRUDE FERTILIZER,MINERAL	1	No Quantity			0		0		1358011			0
S3	2016	2016	2016	2	0	2	Export	604	Peru	PER	804	Ukraine	UKR								27	CRUDE FERTILIZER,MINERAL	1	No Quantity			0		0		16848			0
S3	2016	2016	2016	2	0	2	Export	604	Peru	PER	826	United Kingdom	GBR								27	CRUDE FERTILIZER,MINERAL	1	No Quantity			0		0		57945			0
S3	2016	2016	2016	2	0	2	Export	604	Peru	PER	838	Free Zones									27	CRUDE FERTILIZER,MINERAL	1	No Quantity			0		0		573313			0
S3	2016	2016	2016	2	0	2	Export	604	Peru	PER	842	USA	USA								27	CRUDE FERTILIZER,MINERAL	1	No Quantity			0		0		119791088			0
S3	2016	2016	2016	2	0	2	Export	604	Peru	PER	862	Venezuela	VEN								27	CRUDE FERTILIZER,MINERAL	1	No Quantity			0		0		514276			0
S3	2016	2016	2016	2	0	2	Export	600	Paraguay	PRY	0	World	WLD								28	METALLIFEROUS ORE,SCRAP	1	No Quantity			0		0		36740571			0
S3	2016	2016	2016	2	0	2	Export	600	Paraguay	PRY	32	Argentina	ARG								28	METALLIFEROUS ORE,SCRAP	1	No Quantity			0		0		723725			0
S3	2016	2016	2016	2	0	2	Export	600	Paraguay	PRY	50	Bangladesh	BGD								28	METALLIFEROUS ORE,SCRAP	1	No Quantity			0		0		120088			0
S3	2016	2016	2016	2	0	2	Export	600	Paraguay	PRY	56	Belgium	BEL								28	METALLIFEROUS ORE,SCRAP	1	No Quantity			0		0		1244109			0
S3	2016	2016	2016	2	0	2	Export	600	Paraguay	PRY	76	Brazil	BRA								28	METALLIFEROUS ORE,SCRAP	1	No Quantity			0		0		10694487			0
S3	2016	2016	2016	2	0	2	Export	600	Paraguay	PRY	156	China	CHN								28	METALLIFEROUS ORE,SCRAP	1	No Quantity			0		0		5014633			0
S3	2016	2016	2016	2	0	2	Export	600	Paraguay	PRY	276	Germany	DEU								28	METALLIFEROUS ORE,SCRAP	1	No Quantity			0		0		108544			0
S3	2016	2016	2016	2	0	2	Export	600	Paraguay	PRY	300	Greece	GRC								28	METALLIFEROUS ORE,SCRAP	1	No Quantity			0		0		4623			0
S3	2016	2016	2016	2	0	2	Export	600	Paraguay	PRY	381	Italy	ITA								28	METALLIFEROUS ORE,SCRAP	1	No Quantity			0		0		327090			0
S3	2016	2016	2016	2	0	2	Export	600	Paraguay	PRY	392	Japan	JPN								28	METALLIFEROUS ORE,SCRAP	1	No Quantity			0		0		176531			0
S3	2016	2016	2016	2	0	2	Export	600	Paraguay	PRY	410	Rep. of Korea	KOR								28	METALLIFEROUS ORE,SCRAP	1	No Quantity			0		0		2098157			0
S3	2016	2016	2016	2	0	2	Export	600	Paraguay	PRY	484	Mexico	MEX								28	METALLIFEROUS ORE,SCRAP	1	No Quantity			0		0		135759			0
S3	2016	2016	2016	2	0	2	Export	600	Paraguay	PRY	490	Other Asia, nes									28	METALLIFEROUS ORE,SCRAP	1	No Quantity			0		0		827804			0
S3	2016	2016	2016	2	0	2	Export	600	Paraguay	PRY	528	Netherlands	NLD								28	METALLIFEROUS ORE,SCRAP	1	No Quantity			0		0		2216630			0
S3	2016	2016	2016	2	0	2	Export	600	Paraguay	PRY	699	India	IND								28	METALLIFEROUS ORE,SCRAP	1	No Quantity			0		0		5771350			0
S3	2016	2016	2016	2	0	2	Export	600	Paraguay	PRY	704	Viet Nam	VNM								28	METALLIFEROUS ORE,SCRAP	1	No Quantity			0		0		140940			0
S3	2016	2016	2016	2	0	2	Export	600	Paraguay	PRY	724	Spain	ESP								28	METALLIFEROUS ORE,SCRAP	1	No Quantity			0		0		2415792			0
S3	2016	2016	2016	2	0	2	Export	600	Paraguay	PRY	764	Thailand	THA								28	METALLIFEROUS ORE,SCRAP	1	No Quantity			0		0		143086			0
S3	2016	2016	2016	2	0	2	Export	600	Paraguay	PRY	842	USA	USA								28	METALLIFEROUS ORE,SCRAP	1	No Quantity			0		0		4577223			0
S3	2016	2016	2016	2	0	2	Export	604	Peru	PER	0	World	WLD								28	METALLIFEROUS ORE,SCRAP	1	No Quantity			0				12305864688			4
S3	2016	2016	2016	2	0	2	Export	604	Peru	PER	36	Australia	AUS								28	METALLIFEROUS ORE,SCRAP	1	No Quantity			0		0		181594068			4
S3	2016	2016	2016	2	0	2	Export	604	Peru	PER	40	Austria	AUT								28	METALLIFEROUS ORE,SCRAP	1	No Quantity			0		0		2			4
S3	2016	2016	2016	2	0	2	Export	604	Peru	PER	56	Belgium	BEL								28	METALLIFEROUS ORE,SCRAP	1	No Quantity			0		0		267412305			0
S3	2016	2016	2016	2	0	2	Export	604	Peru	PER	68	Bolivia (Plurinational State of)	BOL								28	METALLIFEROUS ORE,SCRAP	1	No Quantity			0		0		8875			0
S3	2016	2016	2016	2	0	2	Export	604	Peru	PER	76	Brazil	BRA								28	METALLIFEROUS ORE,SCRAP	1	No Quantity			0		0		442809283			0
S3	2016	2016	2016	2	0	2	Export	604	Peru	PER	100	Bulgaria	BGR								28	METALLIFEROUS ORE,SCRAP	1	No Quantity			0		0		164034446			0
S3	2016	2016	2016	2	0	2	Export	604	Peru	PER	124	Canada	CAN								28	METALLIFEROUS ORE,SCRAP	1	No Quantity			0		0		340200394			4
S3	2016	2016	2016	2	0	2	Export	604	Peru	PER	152	Chile	CHL								28	METALLIFEROUS ORE,SCRAP	1	No Quantity			0		0		296862972			0
S3	2016	2016	2016	2	0	2	Export	604	Peru	PER	156	China	CHN								28	METALLIFEROUS ORE,SCRAP	1	No Quantity			0		0		6599552785			0
S3	2016	2016	2016	2	0	2	Export	604	Peru	PER	170	Colombia	COL								28	METALLIFEROUS ORE,SCRAP	1	No Quantity			0		0		49059			0
S3	2016	2016	2016	2	0	2	Export	604	Peru	PER	188	Costa Rica	CRI								28	METALLIFEROUS ORE,SCRAP	1	No Quantity			0		0		43			0
S3	2016	2016	2016	2	0	2	Export	604	Peru	PER	218	Ecuador	ECU								28	METALLIFEROUS ORE,SCRAP	1	No Quantity			0		0		2324346			0
S3	2016	2016	2016	2	0	2	Export	604	Peru	PER	246	Finland	FIN								28	METALLIFEROUS ORE,SCRAP	1	No Quantity			0		0		67327100			0
S3	2016	2016	2016	2	0	2	Export	604	Peru	PER	251	France	FRA								28	METALLIFEROUS ORE,SCRAP	1	No Quantity			0		0		7272			0
S3	2016	2016	2016	2	0	2	Export	604	Peru	PER	268	Georgia	GEO								28	METALLIFEROUS ORE,SCRAP	1	No Quantity			0		0		11313497			0
S3	2016	2016	2016	2	0	2	Export	604	Peru	PER	276	Germany	DEU								28	METALLIFEROUS ORE,SCRAP	1	No Quantity			0		0		372147330			0
S3	2016	2016	2016	2	0	2	Export	604	Peru	PER	344	China, Hong Kong SAR	HKG								28	METALLIFEROUS ORE,SCRAP	1	No Quantity			0		0		3173674			0
S3	2016	2016	2016	2	0	2	Export	604	Peru	PER	381	Italy	ITA								28	METALLIFEROUS ORE,SCRAP	1	No Quantity			0		0		37329417			0
S3	2016	2016	2016	2	0	2	Export	604	Peru	PER	392	Japan	JPN								28	METALLIFEROUS ORE,SCRAP	1	No Quantity			0		0		953820242			0
S3	2016	2016	2016	2	0	2	Export	604	Peru	PER	410	Rep. of Korea	KOR								28	METALLIFEROUS ORE,SCRAP	1	No Quantity			0		0		1058755121			0
S3	2016	2016	2016	2	0	2	Export	604	Peru	PER	458	Malaysia	MYS								28	METALLIFEROUS ORE,SCRAP	1	No Quantity			0		0		81140659			0
S3	2016	2016	2016	2	0	2	Export	604	Peru	PER	484	Mexico	MEX								28	METALLIFEROUS ORE,SCRAP	1	No Quantity			0		0		40706605			0
S3	2016	2016	2016	2	0	2	Export	604	Peru	PER	490	Other Asia, nes									28	METALLIFEROUS ORE,SCRAP	1	No Quantity			0		0		155733194			0
S3	2016	2016	2016	2	0	2	Export	604	Peru	PER	512	Oman	OMN								28	METALLIFEROUS ORE,SCRAP	1	No Quantity			0		0		11136532			0
S3	2016	2016	2016	2	0	2	Export	604	Peru	PER	516	Namibia	NAM								28	METALLIFEROUS ORE,SCRAP	1	No Quantity			0		0		51548313			0
S3	2016	2016	2016	2	0	2	Export	604	Peru	PER	528	Netherlands	NLD								28	METALLIFEROUS ORE,SCRAP	1	No Quantity			0		0		40945474			0
S3	2016	2016	2016	2	0	2	Export	604	Peru	PER	591	Panama	PAN								28	METALLIFEROUS ORE,SCRAP	1	No Quantity			0		0		4920555			0
S3	2016	2016	2016	2	0	2	Export	604	Peru	PER	608	Philippines	PHL								28	METALLIFEROUS ORE,SCRAP	1	No Quantity			0		0		156724241			0
S3	2016	2016	2016	2	0	2	Export	604	Peru	PER	643	Russian Federation	RUS								28	METALLIFEROUS ORE,SCRAP	1	No Quantity			0		0		29753171			0
S3	2016	2016	2016	2	0	2	Export	604	Peru	PER	699	India	IND								28	METALLIFEROUS ORE,SCRAP	1	No Quantity			0		0		383085021			0
S3	2016	2016	2016	2	0	2	Export	604	Peru	PER	702	Singapore	SGP								28	METALLIFEROUS ORE,SCRAP	1	No Quantity			0		0		742256			0
S3	2016	2016	2016	2	0	2	Export	604	Peru	PER	704	Viet Nam	VNM								28	METALLIFEROUS ORE,SCRAP	1	No Quantity			0		0		24229538			0
S3	2016	2016	2016	2	0	2	Export	604	Peru	PER	710	South Africa	ZAF								28	METALLIFEROUS ORE,SCRAP	1	No Quantity			0				1			4
S3	2016	2016	2016	2	0	2	Export	604	Peru	PER	724	Spain	ESP								28	METALLIFEROUS ORE,SCRAP	1	No Quantity			0		0		380903495			0
S3	2016	2016	2016	2	0	2	Export	604	Peru	PER	764	Thailand	THA								28	METALLIFEROUS ORE,SCRAP	1	No Quantity			0		0		11821676			0
S3	2016	2016	2016	2	0	2	Export	604	Peru	PER	826	United Kingdom	GBR								28	METALLIFEROUS ORE,SCRAP	1	No Quantity			0		0		272130			0
S3	2016	2016	2016	2	0	2	Export	604	Peru	PER	842	USA	USA								28	METALLIFEROUS ORE,SCRAP	1	No Quantity			0		0		133479578			0
S3	2016	2016	2016	2	0	2	Export	600	Paraguay	PRY	0	World	WLD								29	CRUDE ANIMAL,VEG.MATERL.	1	No Quantity			0		0		75189942			0
S3	2016	2016	2016	2	0	2	Export	600	Paraguay	PRY	24	Angola	AGO								29	CRUDE ANIMAL,VEG.MATERL.	1	No Quantity			0		0		113441			0
S3	2016	2016	2016	2	0	2	Export	600	Paraguay	PRY	32	Argentina	ARG								29	CRUDE ANIMAL,VEG.MATERL.	1	No Quantity			0		0		6633095			0
S3	2016	2016	2016	2	0	2	Export	600	Paraguay	PRY	40	Austria	AUT								29	CRUDE ANIMAL,VEG.MATERL.	1	No Quantity			0		0		736872			0
S3	2016	2016	2016	2	0	2	Export	600	Paraguay	PRY	48	Bahrain	BHR								29	CRUDE ANIMAL,VEG.MATERL.	1	No Quantity			0		0		5029			0
S3	2016	2016	2016	2	0	2	Export	600	Paraguay	PRY	76	Brazil	BRA								29	CRUDE ANIMAL,VEG.MATERL.	1	No Quantity			0		0		6206630			0
S3	2016	2016	2016	2	0	2	Export	600	Paraguay	PRY	100	Bulgaria	BGR								29	CRUDE ANIMAL,VEG.MATERL.	1	No Quantity			0		0		78443			0
S3	2016	2016	2016	2	0	2	Export	600	Paraguay	PRY	112	Belarus	BLR								29	CRUDE ANIMAL,VEG.MATERL.	1	No Quantity			0		0		112936			0
S3	2016	2016	2016	2	0	2	Export	600	Paraguay	PRY	152	Chile	CHL								29	CRUDE ANIMAL,VEG.MATERL.	1	No Quantity			0		0		395422			0
S3	2016	2016	2016	2	0	2	Export	600	Paraguay	PRY	156	China	CHN								29	CRUDE ANIMAL,VEG.MATERL.	1	No Quantity			0		0		195000			0
S3	2016	2016	2016	2	0	2	Export	600	Paraguay	PRY	178	Congo	COG								29	CRUDE ANIMAL,VEG.MATERL.	1	No Quantity			0		0		103418			0
S3	2016	2016	2016	2	0	2	Export	600	Paraguay	PRY	180	Dem. Rep. of the Congo	COD								29	CRUDE ANIMAL,VEG.MATERL.	1	No Quantity			0		0		7395			0
S3	2016	2016	2016	2	0	2	Export	600	Paraguay	PRY	203	Czechia	CZE								29	CRUDE ANIMAL,VEG.MATERL.	1	No Quantity			0		0		76776			0
S3	2016	2016	2016	2	0	2	Export	600	Paraguay	PRY	251	France	FRA								29	CRUDE ANIMAL,VEG.MATERL.	1	No Quantity			0		0		2433668			0
S3	2016	2016	2016	2	0	2	Export	600	Paraguay	PRY	266	Gabon	GAB								29	CRUDE ANIMAL,VEG.MATERL.	1	No Quantity			0		0		451609			0
S3	2016	2016	2016	2	0	2	Export	600	Paraguay	PRY	276	Germany	DEU								29	CRUDE ANIMAL,VEG.MATERL.	1	No Quantity			0		0		2513511			0
S3	2016	2016	2016	2	0	2	Export	600	Paraguay	PRY	288	Ghana	GHA								29	CRUDE ANIMAL,VEG.MATERL.	1	No Quantity			0		0		18882			0
S3	2016	2016	2016	2	0	2	Export	600	Paraguay	PRY	344	China, Hong Kong SAR	HKG								29	CRUDE ANIMAL,VEG.MATERL.	1	No Quantity			0		0		14970817			0
S3	2016	2016	2016	2	0	2	Export	600	Paraguay	PRY	381	Italy	ITA								29	CRUDE ANIMAL,VEG.MATERL.	1	No Quantity			0		0		3752666			0
S3	2016	2016	2016	2	0	2	Export	600	Paraguay	PRY	384	Côte d'Ivoire	CIV								29	CRUDE ANIMAL,VEG.MATERL.	1	No Quantity			0		0		15699			0
S3	2016	2016	2016	2	0	2	Export	600	Paraguay	PRY	392	Japan	JPN								29	CRUDE ANIMAL,VEG.MATERL.	1	No Quantity			0		0		4570			0
S3	2016	2016	2016	2	0	2	Export	600	Paraguay	PRY	398	Kazakhstan	KAZ								29	CRUDE ANIMAL,VEG.MATERL.	1	No Quantity			0		0		189727			0
S3	2016	2016	2016	2	0	2	Export	600	Paraguay	PRY	414	Kuwait	KWT								29	CRUDE ANIMAL,VEG.MATERL.	1	No Quantity			0		0		10466			0
S3	2016	2016	2016	2	0	2	Export	600	Paraguay	PRY	484	Mexico	MEX								29	CRUDE ANIMAL,VEG.MATERL.	1	No Quantity			0		0		29400			0
S3	2016	2016	2016	2	0	2	Export	600	Paraguay	PRY	528	Netherlands	NLD								29	CRUDE ANIMAL,VEG.MATERL.	1	No Quantity			0		0		623711			0
S3	2016	2016	2016	2	0	2	Export	600	Paraguay	PRY	531	Curaçao	CUW								29	CRUDE ANIMAL,VEG.MATERL.	1	No Quantity			0		0		13059			0
S3	2016	2016	2016	2	0	2	Export	600	Paraguay	PRY	533	Aruba	ABW								29	CRUDE ANIMAL,VEG.MATERL.	1	No Quantity			0		0		16517			0
S3	2016	2016	2016	2	0	2	Export	600	Paraguay	PRY	604	Peru	PER								29	CRUDE ANIMAL,VEG.MATERL.	1	No Quantity			0		0		1262445			0
S3	2016	2016	2016	2	0	2	Export	600	Paraguay	PRY	608	Philippines	PHL								29	CRUDE ANIMAL,VEG.MATERL.	1	No Quantity			0		0		121600			0
S3	2016	2016	2016	2	0	2	Export	600	Paraguay	PRY	616	Poland	POL								29	CRUDE ANIMAL,VEG.MATERL.	1	No Quantity			0		0		100436			0
S3	2016	2016	2016	2	0	2	Export	600	Paraguay	PRY	620	Portugal	PRT								29	CRUDE ANIMAL,VEG.MATERL.	1	No Quantity			0		0		446340			0
S3	2016	2016	2016	2	0	2	Export	600	Paraguay	PRY	642	Romania	ROU								29	CRUDE ANIMAL,VEG.MATERL.	1	No Quantity			0		0		265882			0
S3	2016	2016	2016	2	0	2	Export	600	Paraguay	PRY	643	Russian Federation	RUS								29	CRUDE ANIMAL,VEG.MATERL.	1	No Quantity			0		0		7339715			0
S3	2016	2016	2016	2	0	2	Export	600	Paraguay	PRY	699	India	IND								29	CRUDE ANIMAL,VEG.MATERL.	1	No Quantity			0		0		642658			0
S3	2016	2016	2016	2	0	2	Export	600	Paraguay	PRY	704	Viet Nam	VNM								29	CRUDE ANIMAL,VEG.MATERL.	1	No Quantity			0		0		20014764			0
S3	2016	2016	2016	2	0	2	Export	600	Paraguay	PRY	710	South Africa	ZAF								29	CRUDE ANIMAL,VEG.MATERL.	1	No Quantity			0		0		388775			0
S3	2016	2016	2016	2	0	2	Export	600	Paraguay	PRY	724	Spain	ESP								29	CRUDE ANIMAL,VEG.MATERL.	1	No Quantity			0		0		3659537			0
S3	2016	2016	2016	2	0	2	Export	600	Paraguay	PRY	757	Switzerland	CHE								29	CRUDE ANIMAL,VEG.MATERL.	1	No Quantity			0		0		541294			0
S3	2016	2016	2016	2	0	2	Export	600	Paraguay	PRY	826	United Kingdom	GBR								29	CRUDE ANIMAL,VEG.MATERL.	1	No Quantity			0		0		43448			0
S3	2016	2016	2016	2	0	2	Export	600	Paraguay	PRY	842	USA	USA								29	CRUDE ANIMAL,VEG.MATERL.	1	No Quantity			0		0		507408			0
S3	2016	2016	2016	2	0	2	Export	600	Paraguay	PRY	858	Uruguay	URY								29	CRUDE ANIMAL,VEG.MATERL.	1	No Quantity			0		0		146881			0
S3	2016	2016	2016	2	0	2	Export	604	Peru	PER	0	World	WLD								29	CRUDE ANIMAL,VEG.MATERL.	1	No Quantity			0		0		147360946			0
S3	2016	2016	2016	2	0	2	Export	604	Peru	PER	12	Algeria	DZA								29	CRUDE ANIMAL,VEG.MATERL.	1	No Quantity			0		0		4900			0
S3	2016	2016	2016	2	0	2	Export	604	Peru	PER	24	Angola	AGO								29	CRUDE ANIMAL,VEG.MATERL.	1	No Quantity			0		0		343514			0
S3	2016	2016	2016	2	0	2	Export	604	Peru	PER	32	Argentina	ARG								29	CRUDE ANIMAL,VEG.MATERL.	1	No Quantity			0		0		5092951			0
S3	2016	2016	2016	2	0	2	Export	604	Peru	PER	36	Australia	AUS								29	CRUDE ANIMAL,VEG.MATERL.	1	No Quantity			0		0		193105			0
S3	2016	2016	2016	2	0	2	Export	604	Peru	PER	40	Austria	AUT								29	CRUDE ANIMAL,VEG.MATERL.	1	No Quantity			0		0		44658			0
S3	2016	2016	2016	2	0	2	Export	604	Peru	PER	48	Bahrain	BHR								29	CRUDE ANIMAL,VEG.MATERL.	1	No Quantity			0		0		5231			0
S3	2016	2016	2016	2	0	2	Export	604	Peru	PER	50	Bangladesh	BGD								29	CRUDE ANIMAL,VEG.MATERL.	1	No Quantity			0		0		571522			0
S3	2016	2016	2016	2	0	2	Export	604	Peru	PER	56	Belgium	BEL								29	CRUDE ANIMAL,VEG.MATERL.	1	No Quantity			0		0		1136207			0
S3	2016	2016	2016	2	0	2	Export	604	Peru	PER	68	Bolivia (Plurinational State of)	BOL								29	CRUDE ANIMAL,VEG.MATERL.	1	No Quantity			0		0		236271			0
S3	2016	2016	2016	2	0	2	Export	604	Peru	PER	76	Brazil	BRA								29	CRUDE ANIMAL,VEG.MATERL.	1	No Quantity			0		0		11510546			0
S3	2016	2016	2016	2	0	2	Export	604	Peru	PER	124	Canada	CAN								29	CRUDE ANIMAL,VEG.MATERL.	1	No Quantity			0		0		760309			0
S3	2016	2016	2016	2	0	2	Export	604	Peru	PER	152	Chile	CHL								29	CRUDE ANIMAL,VEG.MATERL.	1	No Quantity			0		0		2316279			0
S3	2016	2016	2016	2	0	2	Export	604	Peru	PER	156	China	CHN								29	CRUDE ANIMAL,VEG.MATERL.	1	No Quantity			0		0		27324380			0
S3	2016	2016	2016	2	0	2	Export	604	Peru	PER	170	Colombia	COL								29	CRUDE ANIMAL,VEG.MATERL.	1	No Quantity			0		0		683491			0
S3	2016	2016	2016	2	0	2	Export	604	Peru	PER	188	Costa Rica	CRI								29	CRUDE ANIMAL,VEG.MATERL.	1	No Quantity			0		0		42226			0
S3	2016	2016	2016	2	0	2	Export	604	Peru	PER	203	Czechia	CZE								29	CRUDE ANIMAL,VEG.MATERL.	1	No Quantity			0		0		170906			0
S3	2016	2016	2016	2	0	2	Export	604	Peru	PER	208	Denmark	DNK								29	CRUDE ANIMAL,VEG.MATERL.	1	No Quantity			0		0		110680			0
S3	2016	2016	2016	2	0	2	Export	604	Peru	PER	214	Dominican Rep.	DOM								29	CRUDE ANIMAL,VEG.MATERL.	1	No Quantity			0		0		48783			0
S3	2016	2016	2016	2	0	2	Export	604	Peru	PER	218	Ecuador	ECU								29	CRUDE ANIMAL,VEG.MATERL.	1	No Quantity			0		0		1110199			0
S3	2016	2016	2016	2	0	2	Export	604	Peru	PER	222	El Salvador	SLV								29	CRUDE ANIMAL,VEG.MATERL.	1	No Quantity			0		0		1210			0
S3	2016	2016	2016	2	0	2	Export	604	Peru	PER	246	Finland	FIN								29	CRUDE ANIMAL,VEG.MATERL.	1	No Quantity			0		0		8100			0
S3	2016	2016	2016	2	0	2	Export	604	Peru	PER	251	France	FRA								29	CRUDE ANIMAL,VEG.MATERL.	1	No Quantity			0		0		3523820			0
S3	2016	2016	2016	2	0	2	Export	604	Peru	PER	266	Gabon	GAB								29	CRUDE ANIMAL,VEG.MATERL.	1	No Quantity			0		0		56818			0
S3	2016	2016	2016	2	0	2	Export	604	Peru	PER	276	Germany	DEU								29	CRUDE ANIMAL,VEG.MATERL.	1	No Quantity			0		0		2564913			0
S3	2016	2016	2016	2	0	2	Export	604	Peru	PER	300	Greece	GRC								29	CRUDE ANIMAL,VEG.MATERL.	1	No Quantity			0		0		240			0
S3	2016	2016	2016	2	0	2	Export	604	Peru	PER	320	Guatemala	GTM								29	CRUDE ANIMAL,VEG.MATERL.	1	No Quantity			0		0		148577			0
S3	2016	2016	2016	2	0	2	Export	604	Peru	PER	344	China, Hong Kong SAR	HKG								29	CRUDE ANIMAL,VEG.MATERL.	1	No Quantity			0		0		819248			0
S3	2016	2016	2016	2	0	2	Export	604	Peru	PER	348	Hungary	HUN								29	CRUDE ANIMAL,VEG.MATERL.	1	No Quantity			0		0		8041			0
S3	2016	2016	2016	2	0	2	Export	604	Peru	PER	360	Indonesia	IDN								29	CRUDE ANIMAL,VEG.MATERL.	1	No Quantity			0		0		42242			0
S3	2016	2016	2016	2	0	2	Export	604	Peru	PER	364	Iran	IRN								29	CRUDE ANIMAL,VEG.MATERL.	1	No Quantity			0		0		193974			0
S3	2016	2016	2016	2	0	2	Export	604	Peru	PER	372	Ireland	IRL								29	CRUDE ANIMAL,VEG.MATERL.	1	No Quantity			0		0		3481			0
S3	2016	2016	2016	2	0	2	Export	604	Peru	PER	376	Israel	ISR								29	CRUDE ANIMAL,VEG.MATERL.	1	No Quantity			0		0		468723			0
S3	2016	2016	2016	2	0	2	Export	604	Peru	PER	381	Italy	ITA								29	CRUDE ANIMAL,VEG.MATERL.	1	No Quantity			0		0		5098769			0
S3	2016	2016	2016	2	0	2	Export	604	Peru	PER	392	Japan	JPN								29	CRUDE ANIMAL,VEG.MATERL.	1	No Quantity			0		0		3618767			0
S3	2016	2016	2016	2	0	2	Export	604	Peru	PER	410	Rep. of Korea	KOR								29	CRUDE ANIMAL,VEG.MATERL.	1	No Quantity			0		0		412346			0
S3	2016	2016	2016	2	0	2	Export	604	Peru	PER	414	Kuwait	KWT								29	CRUDE ANIMAL,VEG.MATERL.	1	No Quantity			0		0		46520			0
S3	2016	2016	2016	2	0	2	Export	604	Peru	PER	422	Lebanon	LBN								29	CRUDE ANIMAL,VEG.MATERL.	1	No Quantity			0		0		5116			0
S3	2016	2016	2016	2	0	2	Export	604	Peru	PER	442	Luxembourg	LUX								29	CRUDE ANIMAL,VEG.MATERL.	1	No Quantity			0		0		8362			0
S3	2016	2016	2016	2	0	2	Export	604	Peru	PER	458	Malaysia	MYS								29	CRUDE ANIMAL,VEG.MATERL.	1	No Quantity			0		0		152495			0
S3	2016	2016	2016	2	0	2	Export	604	Peru	PER	480	Mauritius	MUS								29	CRUDE ANIMAL,VEG.MATERL.	1	No Quantity			0		0		1155			0
S3	2016	2016	2016	2	0	2	Export	604	Peru	PER	484	Mexico	MEX								29	CRUDE ANIMAL,VEG.MATERL.	1	No Quantity			0		0		5790634			0
S3	2016	2016	2016	2	0	2	Export	604	Peru	PER	490	Other Asia, nes									29	CRUDE ANIMAL,VEG.MATERL.	1	No Quantity			0		0		441165			0
S3	2016	2016	2016	2	0	2	Export	604	Peru	PER	528	Netherlands	NLD								29	CRUDE ANIMAL,VEG.MATERL.	1	No Quantity			0		0		30373988			0
S3	2016	2016	2016	2	0	2	Export	604	Peru	PER	531	Curaçao	CUW								29	CRUDE ANIMAL,VEG.MATERL.	1	No Quantity			0		0		12056			0
S3	2016	2016	2016	2	0	2	Export	604	Peru	PER	533	Aruba	ABW								29	CRUDE ANIMAL,VEG.MATERL.	1	No Quantity			0		0		3794			0
S3	2016	2016	2016	2	0	2	Export	604	Peru	PER	534	Saint Maarten	SXM								29	CRUDE ANIMAL,VEG.MATERL.	1	No Quantity			0		0		122			0
S3	2016	2016	2016	2	0	2	Export	604	Peru	PER	554	New Zealand	NZL								29	CRUDE ANIMAL,VEG.MATERL.	1	No Quantity			0		0		20342			0
S3	2016	2016	2016	2	0	2	Export	604	Peru	PER	558	Nicaragua	NIC								29	CRUDE ANIMAL,VEG.MATERL.	1	No Quantity			0		0		52285			0
S3	2016	2016	2016	2	0	2	Export	604	Peru	PER	579	Norway	NOR								29	CRUDE ANIMAL,VEG.MATERL.	1	No Quantity			0		0		35251			0
S3	2016	2016	2016	2	0	2	Export	604	Peru	PER	586	Pakistan	PAK								29	CRUDE ANIMAL,VEG.MATERL.	1	No Quantity			0		0		544928			0
S3	2016	2016	2016	2	0	2	Export	604	Peru	PER	591	Panama	PAN								29	CRUDE ANIMAL,VEG.MATERL.	1	No Quantity			0		0		751123			0
S3	2016	2016	2016	2	0	2	Export	604	Peru	PER	600	Paraguay	PRY								29	CRUDE ANIMAL,VEG.MATERL.	1	No Quantity			0		0		126242			0
S3	2016	2016	2016	2	0	2	Export	604	Peru	PER	608	Philippines	PHL								29	CRUDE ANIMAL,VEG.MATERL.	1	No Quantity			0		0		73694			0
S3	2016	2016	2016	2	0	2	Export	604	Peru	PER	616	Poland	POL								29	CRUDE ANIMAL,VEG.MATERL.	1	No Quantity			0		0		118988			0
S3	2016	2016	2016	2	0	2	Export	604	Peru	PER	620	Portugal	PRT								29	CRUDE ANIMAL,VEG.MATERL.	1	No Quantity			0		0		264335			0
S3	2016	2016	2016	2	0	2	Export	604	Peru	PER	643	Russian Federation	RUS								29	CRUDE ANIMAL,VEG.MATERL.	1	No Quantity			0		0		178639			0
S3	2016	2016	2016	2	0	2	Export	604	Peru	PER	682	Saudi Arabia	SAU								29	CRUDE ANIMAL,VEG.MATERL.	1	No Quantity			0		0		0			0
S3	2016	2016	2016	2	0	2	Export	604	Peru	PER	688	Serbia	SRB								29	CRUDE ANIMAL,VEG.MATERL.	1	No Quantity			0		0		2000			0
S3	2016	2016	2016	2	0	2	Export	604	Peru	PER	699	India	IND								29	CRUDE ANIMAL,VEG.MATERL.	1	No Quantity			0		0		843362			0
S3	2016	2016	2016	2	0	2	Export	604	Peru	PER	702	Singapore	SGP								29	CRUDE ANIMAL,VEG.MATERL.	1	No Quantity			0		0		164965			0
S3	2016	2016	2016	2	0	2	Export	604	Peru	PER	703	Slovakia	SVK								29	CRUDE ANIMAL,VEG.MATERL.	1	No Quantity			0		0		10975			0
S3	2016	2016	2016	2	0	2	Export	604	Peru	PER	704	Viet Nam	VNM								29	CRUDE ANIMAL,VEG.MATERL.	1	No Quantity			0		0		73834			0
S3	2016	2016	2016	2	0	2	Export	604	Peru	PER	705	Slovenia	SVN								29	CRUDE ANIMAL,VEG.MATERL.	1	No Quantity			0		0		26658			0
S3	2016	2016	2016	2	0	2	Export	604	Peru	PER	710	South Africa	ZAF								29	CRUDE ANIMAL,VEG.MATERL.	1	No Quantity			0		0		122519			0
S3	2016	2016	2016	2	0	2	Export	604	Peru	PER	724	Spain	ESP								29	CRUDE ANIMAL,VEG.MATERL.	1	No Quantity			0		0		4805750			0
S3	2016	2016	2016	2	0	2	Export	604	Peru	PER	752	Sweden	SWE								29	CRUDE ANIMAL,VEG.MATERL.	1	No Quantity			0		0		958282			0
S3	2016	2016	2016	2	0	2	Export	604	Peru	PER	757	Switzerland	CHE								29	CRUDE ANIMAL,VEG.MATERL.	1	No Quantity			0		0		117085			0
S3	2016	2016	2016	2	0	2	Export	604	Peru	PER	764	Thailand	THA								29	CRUDE ANIMAL,VEG.MATERL.	1	No Quantity			0		0		27246			0
S3	2016	2016	2016	2	0	2	Export	604	Peru	PER	784	United Arab Emirates	ARE								29	CRUDE ANIMAL,VEG.MATERL.	1	No Quantity			0		0		27			0
S3	2016	2016	2016	2	0	2	Export	604	Peru	PER	788	Tunisia	TUN								29	CRUDE ANIMAL,VEG.MATERL.	1	No Quantity			0		0		17393			0
S3	2016	2016	2016	2	0	2	Export	604	Peru	PER	792	Turkey	TUR								29	CRUDE ANIMAL,VEG.MATERL.	1	No Quantity			0		0		363877			0
S3	2016	2016	2016	2	0	2	Export	604	Peru	PER	804	Ukraine	UKR								29	CRUDE ANIMAL,VEG.MATERL.	1	No Quantity			0		0		45206			0
S3	2016	2016	2016	2	0	2	Export	604	Peru	PER	818	Egypt	EGY								29	CRUDE ANIMAL,VEG.MATERL.	1	No Quantity			0		0		54456			0
S3	2016	2016	2016	2	0	2	Export	604	Peru	PER	826	United Kingdom	GBR								29	CRUDE ANIMAL,VEG.MATERL.	1	No Quantity			0		0		811480			0
S3	2016	2016	2016	2	0	2	Export	604	Peru	PER	838	Free Zones									29	CRUDE ANIMAL,VEG.MATERL.	1	No Quantity			0		0		1400122			0
S3	2016	2016	2016	2	0	2	Export	604	Peru	PER	842	USA	USA								29	CRUDE ANIMAL,VEG.MATERL.	1	No Quantity			0		0		28334916			0
S3	2016	2016	2016	2	0	2	Export	604	Peru	PER	858	Uruguay	URY								29	CRUDE ANIMAL,VEG.MATERL.	1	No Quantity			0		0		1455698			0
S3	2016	2016	2016	2	0	2	Export	604	Peru	PER	862	Venezuela	VEN								29	CRUDE ANIMAL,VEG.MATERL.	1	No Quantity			0		0		44947			0
S3	2016	2016	2016	2	0	2	Export	604	Peru	PER	899	Areas, nes									29	CRUDE ANIMAL,VEG.MATERL.	1	No Quantity			0		0		3455			0
S3	2016	2016	2016	2	0	2	Export	604	Peru	PER	0	World	WLD								32	COAL, COKE, BRIQUETTES	1	No Quantity			0		0		10926673			0
S3	2016	2016	2016	2	0	2	Export	604	Peru	PER	68	Bolivia (Plurinational State of)	BOL								32	COAL, COKE, BRIQUETTES	1	No Quantity			0		0		771595			0
S3	2016	2016	2016	2	0	2	Export	604	Peru	PER	76	Brazil	BRA								32	COAL, COKE, BRIQUETTES	1	No Quantity			0		0		2659352			0
S3	2016	2016	2016	2	0	2	Export	604	Peru	PER	152	Chile	CHL								32	COAL, COKE, BRIQUETTES	1	No Quantity			0		0		498420			0
S3	2016	2016	2016	2	0	2	Export	604	Peru	PER	170	Colombia	COL								32	COAL, COKE, BRIQUETTES	1	No Quantity			0		0		7085			0
S3	2016	2016	2016	2	0	2	Export	604	Peru	PER	188	Costa Rica	CRI								32	COAL, COKE, BRIQUETTES	1	No Quantity			0		0		12779			0
S3	2016	2016	2016	2	0	2	Export	604	Peru	PER	192	Cuba	CUB								32	COAL, COKE, BRIQUETTES	1	No Quantity			0		0		6295			0
S3	2016	2016	2016	2	0	2	Export	604	Peru	PER	218	Ecuador	ECU								32	COAL, COKE, BRIQUETTES	1	No Quantity			0		0		1603962			0
S3	2016	2016	2016	2	0	2	Export	604	Peru	PER	276	Germany	DEU								32	COAL, COKE, BRIQUETTES	1	No Quantity			0		0		1500			0
S3	2016	2016	2016	2	0	2	Export	604	Peru	PER	320	Guatemala	GTM								32	COAL, COKE, BRIQUETTES	1	No Quantity			0		0		42872			0
S3	2016	2016	2016	2	0	2	Export	604	Peru	PER	340	Honduras	HND								32	COAL, COKE, BRIQUETTES	1	No Quantity			0		0		73950			0
S3	2016	2016	2016	2	0	2	Export	604	Peru	PER	392	Japan	JPN								32	COAL, COKE, BRIQUETTES	1	No Quantity			0		0		1464949			0
S3	2016	2016	2016	2	0	2	Export	604	Peru	PER	484	Mexico	MEX								32	COAL, COKE, BRIQUETTES	1	No Quantity			0		0		2685375			0
S3	2016	2016	2016	2	0	2	Export	604	Peru	PER	591	Panama	PAN								32	COAL, COKE, BRIQUETTES	1	No Quantity			0		0		52588			0
S3	2016	2016	2016	2	0	2	Export	604	Peru	PER	724	Spain	ESP								32	COAL, COKE, BRIQUETTES	1	No Quantity			0		0		5082			0
S3	2016	2016	2016	2	0	2	Export	604	Peru	PER	842	USA	USA								32	COAL, COKE, BRIQUETTES	1	No Quantity			0		0		23228			0
S3	2016	2016	2016	2	0	2	Export	604	Peru	PER	862	Venezuela	VEN								32	COAL, COKE, BRIQUETTES	1	No Quantity			0		0		1017636			0
S3	2016	2016	2016	2	0	2	Export	600	Paraguay	PRY	0	World	WLD								33	PETROLEUM,PETROL.PRODUCT	1	No Quantity			0		0		28768981			0
S3	2016	2016	2016	2	0	2	Export	600	Paraguay	PRY	32	Argentina	ARG								33	PETROLEUM,PETROL.PRODUCT	1	No Quantity			0		0		18679768			0
S3	2016	2016	2016	2	0	2	Export	600	Paraguay	PRY	68	Bolivia (Plurinational State of)	BOL								33	PETROLEUM,PETROL.PRODUCT	1	No Quantity			0		0		164424			0
S3	2016	2016	2016	2	0	2	Export	600	Paraguay	PRY	76	Brazil	BRA								33	PETROLEUM,PETROL.PRODUCT	1	No Quantity			0		0		5305815			0
S3	2016	2016	2016	2	0	2	Export	600	Paraguay	PRY	512	Oman	OMN								33	PETROLEUM,PETROL.PRODUCT	1	No Quantity			0		0		209450			0
S3	2016	2016	2016	2	0	2	Export	600	Paraguay	PRY	842	USA	USA								33	PETROLEUM,PETROL.PRODUCT	1	No Quantity			0		0		48644			0
S3	2016	2016	2016	2	0	2	Export	600	Paraguay	PRY	858	Uruguay	URY								33	PETROLEUM,PETROL.PRODUCT	1	No Quantity			0		0		4360880			0
S3	2016	2016	2016	2	0	2	Export	604	Peru	PER	0	World	WLD								33	PETROLEUM,PETROL.PRODUCT	1	No Quantity			0		0		1751781204			0
S3	2016	2016	2016	2	0	2	Export	604	Peru	PER	32	Argentina	ARG								33	PETROLEUM,PETROL.PRODUCT	1	No Quantity			0		0		21748123			0
S3	2016	2016	2016	2	0	2	Export	604	Peru	PER	44	Bahamas	BHS								33	PETROLEUM,PETROL.PRODUCT	1	No Quantity			0		0		27771			0
S3	2016	2016	2016	2	0	2	Export	604	Peru	PER	56	Belgium	BEL								33	PETROLEUM,PETROL.PRODUCT	1	No Quantity			0		0		2683			0
S3	2016	2016	2016	2	0	2	Export	604	Peru	PER	68	Bolivia (Plurinational State of)	BOL								33	PETROLEUM,PETROL.PRODUCT	1	No Quantity			0		0		52411052			0
S3	2016	2016	2016	2	0	2	Export	604	Peru	PER	76	Brazil	BRA								33	PETROLEUM,PETROL.PRODUCT	1	No Quantity			0		0		217596437			0
S3	2016	2016	2016	2	0	2	Export	604	Peru	PER	124	Canada	CAN								33	PETROLEUM,PETROL.PRODUCT	1	No Quantity			0		0		292504			0
S3	2016	2016	2016	2	0	2	Export	604	Peru	PER	132	Cabo Verde	CPV								33	PETROLEUM,PETROL.PRODUCT	1	No Quantity			0		0		2943			0
S3	2016	2016	2016	2	0	2	Export	604	Peru	PER	136	Cayman Isds	CYM								33	PETROLEUM,PETROL.PRODUCT	1	No Quantity			0		0		2530			0
S3	2016	2016	2016	2	0	2	Export	604	Peru	PER	152	Chile	CHL								33	PETROLEUM,PETROL.PRODUCT	1	No Quantity			0		0		21864886			0
S3	2016	2016	2016	2	0	2	Export	604	Peru	PER	156	China	CHN								33	PETROLEUM,PETROL.PRODUCT	1	No Quantity			0		0		42334118			0
S3	2016	2016	2016	2	0	2	Export	604	Peru	PER	170	Colombia	COL								33	PETROLEUM,PETROL.PRODUCT	1	No Quantity			0		0		44847763			0
S3	2016	2016	2016	2	0	2	Export	604	Peru	PER	188	Costa Rica	CRI								33	PETROLEUM,PETROL.PRODUCT	1	No Quantity			0		0		2269475			0
S3	2016	2016	2016	2	0	2	Export	604	Peru	PER	192	Cuba	CUB								33	PETROLEUM,PETROL.PRODUCT	1	No Quantity			0		0		4337633			0
S3	2016	2016	2016	2	0	2	Export	604	Peru	PER	214	Dominican Rep.	DOM								33	PETROLEUM,PETROL.PRODUCT	1	No Quantity			0		0		5846713			0
S3	2016	2016	2016	2	0	2	Export	604	Peru	PER	218	Ecuador	ECU								33	PETROLEUM,PETROL.PRODUCT	1	No Quantity			0		0		18795796			0
S3	2016	2016	2016	2	0	2	Export	604	Peru	PER	222	El Salvador	SLV								33	PETROLEUM,PETROL.PRODUCT	1	No Quantity			0		0		15306810			0
S3	2016	2016	2016	2	0	2	Export	604	Peru	PER	251	France	FRA								33	PETROLEUM,PETROL.PRODUCT	1	No Quantity			0		0		9157528			0
S3	2016	2016	2016	2	0	2	Export	604	Peru	PER	276	Germany	DEU								33	PETROLEUM,PETROL.PRODUCT	1	No Quantity			0		0		1074			0
S3	2016	2016	2016	2	0	2	Export	604	Peru	PER	328	Guyana	GUY								33	PETROLEUM,PETROL.PRODUCT	1	No Quantity			0		0		44510			0
S3	2016	2016	2016	2	0	2	Export	604	Peru	PER	340	Honduras	HND								33	PETROLEUM,PETROL.PRODUCT	1	No Quantity			0		0		136746			0
S3	2016	2016	2016	2	0	2	Export	604	Peru	PER	392	Japan	JPN								33	PETROLEUM,PETROL.PRODUCT	1	No Quantity			0		0		61096622			0
S3	2016	2016	2016	2	0	2	Export	604	Peru	PER	410	Rep. of Korea	KOR								33	PETROLEUM,PETROL.PRODUCT	1	No Quantity			0		0		69300391			0
S3	2016	2016	2016	2	0	2	Export	604	Peru	PER	414	Kuwait	KWT								33	PETROLEUM,PETROL.PRODUCT	1	No Quantity			0		0		5177			0
S3	2016	2016	2016	2	0	2	Export	604	Peru	PER	430	Liberia	LBR								33	PETROLEUM,PETROL.PRODUCT	1	No Quantity			0		0		7435			0
S3	2016	2016	2016	2	0	2	Export	604	Peru	PER	484	Mexico	MEX								33	PETROLEUM,PETROL.PRODUCT	1	No Quantity			0		0		19211430			0
S3	2016	2016	2016	2	0	2	Export	604	Peru	PER	528	Netherlands	NLD								33	PETROLEUM,PETROL.PRODUCT	1	No Quantity			0		0		31194719			0
S3	2016	2016	2016	2	0	2	Export	604	Peru	PER	531	Curaçao	CUW								33	PETROLEUM,PETROL.PRODUCT	1	No Quantity			0		0		122503			0
S3	2016	2016	2016	2	0	2	Export	604	Peru	PER	558	Nicaragua	NIC								33	PETROLEUM,PETROL.PRODUCT	1	No Quantity			0		0		189610			0
S3	2016	2016	2016	2	0	2	Export	604	Peru	PER	579	Norway	NOR								33	PETROLEUM,PETROL.PRODUCT	1	No Quantity			0		0		10			0
S3	2016	2016	2016	2	0	2	Export	604	Peru	PER	591	Panama	PAN								33	PETROLEUM,PETROL.PRODUCT	1	No Quantity			0		0		415394382			0
S3	2016	2016	2016	2	0	2	Export	604	Peru	PER	600	Paraguay	PRY								33	PETROLEUM,PETROL.PRODUCT	1	No Quantity			0		0		3148190			0
S3	2016	2016	2016	2	0	2	Export	604	Peru	PER	699	India	IND								33	PETROLEUM,PETROL.PRODUCT	1	No Quantity			0		0		3085			0
S3	2016	2016	2016	2	0	2	Export	604	Peru	PER	724	Spain	ESP								33	PETROLEUM,PETROL.PRODUCT	1	No Quantity			0		0		31531013			0
S3	2016	2016	2016	2	0	2	Export	604	Peru	PER	740	Suriname	SUR								33	PETROLEUM,PETROL.PRODUCT	1	No Quantity			0		0		3707			0
S3	2016	2016	2016	2	0	2	Export	604	Peru	PER	752	Sweden	SWE								33	PETROLEUM,PETROL.PRODUCT	1	No Quantity			0		0		10			0
S3	2016	2016	2016	2	0	2	Export	604	Peru	PER	757	Switzerland	CHE								33	PETROLEUM,PETROL.PRODUCT	1	No Quantity			0		0		2238			0
S3	2016	2016	2016	2	0	2	Export	604	Peru	PER	826	United Kingdom	GBR								33	PETROLEUM,PETROL.PRODUCT	1	No Quantity			0		0		3899583			0
S3	2016	2016	2016	2	0	2	Export	604	Peru	PER	838	Free Zones									33	PETROLEUM,PETROL.PRODUCT	1	No Quantity			0		0		41121			0
S3	2016	2016	2016	2	0	2	Export	604	Peru	PER	842	USA	USA								33	PETROLEUM,PETROL.PRODUCT	1	No Quantity			0		0		564926389			0
S3	2016	2016	2016	2	0	2	Export	604	Peru	PER	858	Uruguay	URY								33	PETROLEUM,PETROL.PRODUCT	1	No Quantity			0		0		3646712			0
S3	2016	2016	2016	2	0	2	Export	604	Peru	PER	862	Venezuela	VEN								33	PETROLEUM,PETROL.PRODUCT	1	No Quantity			0		0		2280371			0
S3	2016	2016	2016	2	0	2	Export	604	Peru	PER	899	Areas, nes									33	PETROLEUM,PETROL.PRODUCT	1	No Quantity			0		0		88749393			0
S3	2016	2016	2016	2	0	2	Export	604	Peru	PER	0	World	WLD								34	GAS,NATURAL,MANUFACTURED	1	No Quantity			0		0		560838008			0
S3	2016	2016	2016	2	0	2	Export	604	Peru	PER	152	Chile	CHL								34	GAS,NATURAL,MANUFACTURED	1	No Quantity			0		0		987276			0
S3	2016	2016	2016	2	0	2	Export	604	Peru	PER	156	China	CHN								34	GAS,NATURAL,MANUFACTURED	1	No Quantity			0		0		45852821			0
S3	2016	2016	2016	2	0	2	Export	604	Peru	PER	218	Ecuador	ECU								34	GAS,NATURAL,MANUFACTURED	1	No Quantity			0		0		16810814			0
S3	2016	2016	2016	2	0	2	Export	604	Peru	PER	251	France	FRA								34	GAS,NATURAL,MANUFACTURED	1	No Quantity			0		0		15474144			0
S3	2016	2016	2016	2	0	2	Export	604	Peru	PER	276	Germany	DEU								34	GAS,NATURAL,MANUFACTURED	1	No Quantity			0		0		20			0
S3	2016	2016	2016	2	0	2	Export	604	Peru	PER	340	Honduras	HND								34	GAS,NATURAL,MANUFACTURED	1	No Quantity			0		0		6450809			0
S3	2016	2016	2016	2	0	2	Export	604	Peru	PER	381	Italy	ITA								34	GAS,NATURAL,MANUFACTURED	1	No Quantity			0		0		9920329			0
S3	2016	2016	2016	2	0	2	Export	604	Peru	PER	392	Japan	JPN								34	GAS,NATURAL,MANUFACTURED	1	No Quantity			0		0		37923391			0
S3	2016	2016	2016	2	0	2	Export	604	Peru	PER	410	Rep. of Korea	KOR								34	GAS,NATURAL,MANUFACTURED	1	No Quantity			0		0		59238435			0
S3	2016	2016	2016	2	0	2	Export	604	Peru	PER	484	Mexico	MEX								34	GAS,NATURAL,MANUFACTURED	1	No Quantity			0		0		136582691			0
S3	2016	2016	2016	2	0	2	Export	604	Peru	PER	531	Curaçao	CUW								34	GAS,NATURAL,MANUFACTURED	1	No Quantity			0		0		1460			0
S3	2016	2016	2016	2	0	2	Export	604	Peru	PER	533	Aruba	ABW								34	GAS,NATURAL,MANUFACTURED	1	No Quantity			0		0		3592463			0
S3	2016	2016	2016	2	0	2	Export	604	Peru	PER	699	India	IND								34	GAS,NATURAL,MANUFACTURED	1	No Quantity			0		0		10175360			0
S3	2016	2016	2016	2	0	2	Export	604	Peru	PER	724	Spain	ESP								34	GAS,NATURAL,MANUFACTURED	1	No Quantity			0		0		213945287			0
S3	2016	2016	2016	2	0	2	Export	604	Peru	PER	838	Free Zones									34	GAS,NATURAL,MANUFACTURED	1	No Quantity			0		0		2385970			0
S3	2016	2016	2016	2	0	2	Export	604	Peru	PER	842	USA	USA								34	GAS,NATURAL,MANUFACTURED	1	No Quantity			0		0		1496732			0
S3	2016	2016	2016	2	0	2	Export	600	Paraguay	PRY	0	World	WLD								35	ELECTRIC CURRENT	1	No Quantity			0				2130504915			4
S3	2016	2016	2016	2	0	2	Export	600	Paraguay	PRY	32	Argentina	ARG								35	ELECTRIC CURRENT	1	No Quantity			0				406355292			4
S3	2016	2016	2016	2	0	2	Export	600	Paraguay	PRY	76	Brazil	BRA								35	ELECTRIC CURRENT	1	No Quantity			0				1724149623			4
S3	2016	2016	2016	2	0	2	Export	604	Peru	PER	0	World	WLD								35	ELECTRIC CURRENT	1	No Quantity			0				5610111			4
S3	2016	2016	2016	2	0	2	Export	604	Peru	PER	218	Ecuador	ECU								35	ELECTRIC CURRENT	1	No Quantity			0				4678025			4
S3	2016	2016	2016	2	0	2	Export	604	Peru	PER	838	Free Zones									35	ELECTRIC CURRENT	1	No Quantity			0				932085			4
S3	2016	2016	2016	2	0	2	Export	600	Paraguay	PRY	0	World	WLD								41	ANIMAL OILS AND FATS	1	No Quantity			0		0		22722245			0
S3	2016	2016	2016	2	0	2	Export	600	Paraguay	PRY	48	Bahrain	BHR								41	ANIMAL OILS AND FATS	1	No Quantity			0		0		1830			0
S3	2016	2016	2016	2	0	2	Export	600	Paraguay	PRY	76	Brazil	BRA								41	ANIMAL OILS AND FATS	1	No Quantity			0		0		20898821			0
S3	2016	2016	2016	2	0	2	Export	600	Paraguay	PRY	364	Iran	IRN								41	ANIMAL OILS AND FATS	1	No Quantity			0		0		51174			0
S3	2016	2016	2016	2	0	2	Export	600	Paraguay	PRY	376	Israel	ISR								41	ANIMAL OILS AND FATS	1	No Quantity			0		0		596130			0
S3	2016	2016	2016	2	0	2	Export	600	Paraguay	PRY	400	Jordan	JOR								41	ANIMAL OILS AND FATS	1	No Quantity			0		0		91650			0
S3	2016	2016	2016	2	0	2	Export	600	Paraguay	PRY	414	Kuwait	KWT								41	ANIMAL OILS AND FATS	1	No Quantity			0		0		36516			0
S3	2016	2016	2016	2	0	2	Export	600	Paraguay	PRY	422	Lebanon	LBN								41	ANIMAL OILS AND FATS	1	No Quantity			0		0		67248			0
S3	2016	2016	2016	2	0	2	Export	600	Paraguay	PRY	430	Liberia	LBR								41	ANIMAL OILS AND FATS	1	No Quantity			0		0		34394			0
S3	2016	2016	2016	2	0	2	Export	600	Paraguay	PRY	604	Peru	PER								41	ANIMAL OILS AND FATS	1	No Quantity			0		0		53868			0
S3	2016	2016	2016	2	0	2	Export	600	Paraguay	PRY	643	Russian Federation	RUS								41	ANIMAL OILS AND FATS	1	No Quantity			0		0		846248			0
S3	2016	2016	2016	2	0	2	Export	600	Paraguay	PRY	688	Serbia	SRB								41	ANIMAL OILS AND FATS	1	No Quantity			0		0		44366			0
S3	2016	2016	2016	2	0	2	Export	604	Peru	PER	0	World	WLD								41	ANIMAL OILS AND FATS	1	No Quantity			0		0		270346799			0
S3	2016	2016	2016	2	0	2	Export	604	Peru	PER	36	Australia	AUS								41	ANIMAL OILS AND FATS	1	No Quantity			0		0		11077801			0
S3	2016	2016	2016	2	0	2	Export	604	Peru	PER	56	Belgium	BEL								41	ANIMAL OILS AND FATS	1	No Quantity			0		0		36333990			0
S3	2016	2016	2016	2	0	2	Export	604	Peru	PER	68	Bolivia (Plurinational State of)	BOL								41	ANIMAL OILS AND FATS	1	No Quantity			0		0		10250			0
S3	2016	2016	2016	2	0	2	Export	604	Peru	PER	76	Brazil	BRA								41	ANIMAL OILS AND FATS	1	No Quantity			0		0		6348627			0
S3	2016	2016	2016	2	0	2	Export	604	Peru	PER	124	Canada	CAN								41	ANIMAL OILS AND FATS	1	No Quantity			0		0		50810250			0
S3	2016	2016	2016	2	0	2	Export	604	Peru	PER	152	Chile	CHL								41	ANIMAL OILS AND FATS	1	No Quantity			0		0		18094245			0
S3	2016	2016	2016	2	0	2	Export	604	Peru	PER	156	China	CHN								41	ANIMAL OILS AND FATS	1	No Quantity			0		0		19356293			0
S3	2016	2016	2016	2	0	2	Export	604	Peru	PER	170	Colombia	COL								41	ANIMAL OILS AND FATS	1	No Quantity			0		0		2717006			0
S3	2016	2016	2016	2	0	2	Export	604	Peru	PER	208	Denmark	DNK								41	ANIMAL OILS AND FATS	1	No Quantity			0		0		48017513			0
S3	2016	2016	2016	2	0	2	Export	604	Peru	PER	251	France	FRA								41	ANIMAL OILS AND FATS	1	No Quantity			0		0		883			0
S3	2016	2016	2016	2	0	2	Export	604	Peru	PER	276	Germany	DEU								41	ANIMAL OILS AND FATS	1	No Quantity			0		0		360261			0
S3	2016	2016	2016	2	0	2	Export	604	Peru	PER	392	Japan	JPN								41	ANIMAL OILS AND FATS	1	No Quantity			0		0		1658833			0
S3	2016	2016	2016	2	0	2	Export	604	Peru	PER	410	Rep. of Korea	KOR								41	ANIMAL OILS AND FATS	1	No Quantity			0		0		3979927			0
S3	2016	2016	2016	2	0	2	Export	604	Peru	PER	490	Other Asia, nes									41	ANIMAL OILS AND FATS	1	No Quantity			0		0		160034			0
S3	2016	2016	2016	2	0	2	Export	604	Peru	PER	528	Netherlands	NLD								41	ANIMAL OILS AND FATS	1	No Quantity			0		0		12666189			0
S3	2016	2016	2016	2	0	2	Export	604	Peru	PER	554	New Zealand	NZL								41	ANIMAL OILS AND FATS	1	No Quantity			0		0		4166532			0
S3	2016	2016	2016	2	0	2	Export	604	Peru	PER	579	Norway	NOR								41	ANIMAL OILS AND FATS	1	No Quantity			0		0		10527326			0
S3	2016	2016	2016	2	0	2	Export	604	Peru	PER	591	Panama	PAN								41	ANIMAL OILS AND FATS	1	No Quantity			0		0		2864046			0
S3	2016	2016	2016	2	0	2	Export	604	Peru	PER	704	Viet Nam	VNM								41	ANIMAL OILS AND FATS	1	No Quantity			0		0		211857			0
S3	2016	2016	2016	2	0	2	Export	604	Peru	PER	764	Thailand	THA								41	ANIMAL OILS AND FATS	1	No Quantity			0		0		141238			0
S3	2016	2016	2016	2	0	2	Export	604	Peru	PER	826	United Kingdom	GBR								41	ANIMAL OILS AND FATS	1	No Quantity			0		0		1920454			0
S3	2016	2016	2016	2	0	2	Export	604	Peru	PER	842	USA	USA								41	ANIMAL OILS AND FATS	1	No Quantity			0		0		38773500			0
S3	2016	2016	2016	2	0	2	Export	604	Peru	PER	858	Uruguay	URY								41	ANIMAL OILS AND FATS	1	No Quantity			0		0		620			0
S3	2016	2016	2016	2	0	2	Export	604	Peru	PER	862	Venezuela	VEN								41	ANIMAL OILS AND FATS	1	No Quantity			0		0		141888			0
S3	2016	2016	2016	2	0	2	Export	604	Peru	PER	899	Areas, nes									41	ANIMAL OILS AND FATS	1	No Quantity			0		0		7226			0
S3	2016	2016	2016	2	0	2	Export	600	Paraguay	PRY	0	World	WLD								42	FIXED VEG. FATS AND OILS	1	No Quantity			0		0		483861933			0
S3	2016	2016	2016	2	0	2	Export	600	Paraguay	PRY	12	Algeria	DZA								42	FIXED VEG. FATS AND OILS	1	No Quantity			0		0		8394916			0
S3	2016	2016	2016	2	0	2	Export	600	Paraguay	PRY	32	Argentina	ARG								42	FIXED VEG. FATS AND OILS	1	No Quantity			0		0		57287233			0
S3	2016	2016	2016	2	0	2	Export	600	Paraguay	PRY	36	Australia	AUS								42	FIXED VEG. FATS AND OILS	1	No Quantity			0		0		18277			0
S3	2016	2016	2016	2	0	2	Export	600	Paraguay	PRY	50	Bangladesh	BGD								42	FIXED VEG. FATS AND OILS	1	No Quantity			0		0		131130629			0
S3	2016	2016	2016	2	0	2	Export	600	Paraguay	PRY	56	Belgium	BEL								42	FIXED VEG. FATS AND OILS	1	No Quantity			0		0		939693			0
S3	2016	2016	2016	2	0	2	Export	600	Paraguay	PRY	76	Brazil	BRA								42	FIXED VEG. FATS AND OILS	1	No Quantity			0		0		18940204			0
S3	2016	2016	2016	2	0	2	Export	600	Paraguay	PRY	152	Chile	CHL								42	FIXED VEG. FATS AND OILS	1	No Quantity			0		0		59196			0
S3	2016	2016	2016	2	0	2	Export	600	Paraguay	PRY	170	Colombia	COL								42	FIXED VEG. FATS AND OILS	1	No Quantity			0		0		71194			0
S3	2016	2016	2016	2	0	2	Export	600	Paraguay	PRY	276	Germany	DEU								42	FIXED VEG. FATS AND OILS	1	No Quantity			0		0		1057330			0
S3	2016	2016	2016	2	0	2	Export	600	Paraguay	PRY	364	Iran	IRN								42	FIXED VEG. FATS AND OILS	1	No Quantity			0		0		12294929			0
S3	2016	2016	2016	2	0	2	Export	600	Paraguay	PRY	392	Japan	JPN								42	FIXED VEG. FATS AND OILS	1	No Quantity			0		0		312			0
S3	2016	2016	2016	2	0	2	Export	600	Paraguay	PRY	458	Malaysia	MYS								42	FIXED VEG. FATS AND OILS	1	No Quantity			0		0		9618097			0
S3	2016	2016	2016	2	0	2	Export	600	Paraguay	PRY	480	Mauritius	MUS								42	FIXED VEG. FATS AND OILS	1	No Quantity			0		0		2821880			0
S3	2016	2016	2016	2	0	2	Export	600	Paraguay	PRY	484	Mexico	MEX								42	FIXED VEG. FATS AND OILS	1	No Quantity			0		0		555904			0
S3	2016	2016	2016	2	0	2	Export	600	Paraguay	PRY	490	Other Asia, nes									42	FIXED VEG. FATS AND OILS	1	No Quantity			0		0		1200			0
S3	2016	2016	2016	2	0	2	Export	600	Paraguay	PRY	528	Netherlands	NLD								42	FIXED VEG. FATS AND OILS	1	No Quantity			0		0		1011618			0
S3	2016	2016	2016	2	0	2	Export	600	Paraguay	PRY	554	New Zealand	NZL								42	FIXED VEG. FATS AND OILS	1	No Quantity			0		0		232			0
S3	2016	2016	2016	2	0	2	Export	600	Paraguay	PRY	586	Pakistan	PAK								42	FIXED VEG. FATS AND OILS	1	No Quantity			0		0		5214699			0
S3	2016	2016	2016	2	0	2	Export	600	Paraguay	PRY	699	India	IND								42	FIXED VEG. FATS AND OILS	1	No Quantity			0		0		181681642			0
S3	2016	2016	2016	2	0	2	Export	600	Paraguay	PRY	724	Spain	ESP								42	FIXED VEG. FATS AND OILS	1	No Quantity			0		0		23938695			0
S3	2016	2016	2016	2	0	2	Export	600	Paraguay	PRY	818	Egypt	EGY								42	FIXED VEG. FATS AND OILS	1	No Quantity			0		0		16331843			0
S3	2016	2016	2016	2	0	2	Export	600	Paraguay	PRY	842	USA	USA								42	FIXED VEG. FATS AND OILS	1	No Quantity			0		0		2780919			0
S3	2016	2016	2016	2	0	2	Export	600	Paraguay	PRY	858	Uruguay	URY								42	FIXED VEG. FATS AND OILS	1	No Quantity			0		0		3482002			0
S3	2016	2016	2016	2	0	2	Export	600	Paraguay	PRY	862	Venezuela	VEN								42	FIXED VEG. FATS AND OILS	1	No Quantity			0		0		6229289			0
S3	2016	2016	2016	2	0	2	Export	604	Peru	PER	0	World	WLD								42	FIXED VEG. FATS AND OILS	1	No Quantity			0		0		39199906			0
S3	2016	2016	2016	2	0	2	Export	604	Peru	PER	36	Australia	AUS								42	FIXED VEG. FATS AND OILS	1	No Quantity			0		0		2863			0
S3	2016	2016	2016	2	0	2	Export	604	Peru	PER	56	Belgium	BEL								42	FIXED VEG. FATS AND OILS	1	No Quantity			0		0		14061			0
S3	2016	2016	2016	2	0	2	Export	604	Peru	PER	68	Bolivia (Plurinational State of)	BOL								42	FIXED VEG. FATS AND OILS	1	No Quantity			0		0		1196303			0
S3	2016	2016	2016	2	0	2	Export	604	Peru	PER	76	Brazil	BRA								42	FIXED VEG. FATS AND OILS	1	No Quantity			0		0		810790			0
S3	2016	2016	2016	2	0	2	Export	604	Peru	PER	124	Canada	CAN								42	FIXED VEG. FATS AND OILS	1	No Quantity			0		0		204195			0
S3	2016	2016	2016	2	0	2	Export	604	Peru	PER	152	Chile	CHL								42	FIXED VEG. FATS AND OILS	1	No Quantity			0		0		6924754			0
S3	2016	2016	2016	2	0	2	Export	604	Peru	PER	156	China	CHN								42	FIXED VEG. FATS AND OILS	1	No Quantity			0		0		221595			0
S3	2016	2016	2016	2	0	2	Export	604	Peru	PER	170	Colombia	COL								42	FIXED VEG. FATS AND OILS	1	No Quantity			0		0		22020287			0
S3	2016	2016	2016	2	0	2	Export	604	Peru	PER	192	Cuba	CUB								42	FIXED VEG. FATS AND OILS	1	No Quantity			0		0		233419			0
S3	2016	2016	2016	2	0	2	Export	604	Peru	PER	203	Czechia	CZE								42	FIXED VEG. FATS AND OILS	1	No Quantity			0		0		24630			0
S3	2016	2016	2016	2	0	2	Export	604	Peru	PER	208	Denmark	DNK								42	FIXED VEG. FATS AND OILS	1	No Quantity			0		0		797			0
S3	2016	2016	2016	2	0	2	Export	604	Peru	PER	218	Ecuador	ECU								42	FIXED VEG. FATS AND OILS	1	No Quantity			0		0		1828736			0
S3	2016	2016	2016	2	0	2	Export	604	Peru	PER	251	France	FRA								42	FIXED VEG. FATS AND OILS	1	No Quantity			0		0		1661738			0
S3	2016	2016	2016	2	0	2	Export	604	Peru	PER	276	Germany	DEU								42	FIXED VEG. FATS AND OILS	1	No Quantity			0		0		490246			0
S3	2016	2016	2016	2	0	2	Export	604	Peru	PER	344	China, Hong Kong SAR	HKG								42	FIXED VEG. FATS AND OILS	1	No Quantity			0		0		4448			0
S3	2016	2016	2016	2	0	2	Export	604	Peru	PER	372	Ireland	IRL								42	FIXED VEG. FATS AND OILS	1	No Quantity			0		0		328			0
S3	2016	2016	2016	2	0	2	Export	604	Peru	PER	381	Italy	ITA								42	FIXED VEG. FATS AND OILS	1	No Quantity			0		0		317954			0
S3	2016	2016	2016	2	0	2	Export	604	Peru	PER	392	Japan	JPN								42	FIXED VEG. FATS AND OILS	1	No Quantity			0		0		359727			0
S3	2016	2016	2016	2	0	2	Export	604	Peru	PER	410	Rep. of Korea	KOR								42	FIXED VEG. FATS AND OILS	1	No Quantity			0		0		96239			0
S3	2016	2016	2016	2	0	2	Export	604	Peru	PER	440	Lithuania	LTU								42	FIXED VEG. FATS AND OILS	1	No Quantity			0		0		11440			0
S3	2016	2016	2016	2	0	2	Export	604	Peru	PER	484	Mexico	MEX								42	FIXED VEG. FATS AND OILS	1	No Quantity			0		0		83159			0
S3	2016	2016	2016	2	0	2	Export	604	Peru	PER	490	Other Asia, nes									42	FIXED VEG. FATS AND OILS	1	No Quantity			0		0		3850			0
S3	2016	2016	2016	2	0	2	Export	604	Peru	PER	528	Netherlands	NLD								42	FIXED VEG. FATS AND OILS	1	No Quantity			0		0		6119			0
S3	2016	2016	2016	2	0	2	Export	604	Peru	PER	534	Saint Maarten	SXM								42	FIXED VEG. FATS AND OILS	1	No Quantity			0		0		169			0
S3	2016	2016	2016	2	0	2	Export	604	Peru	PER	554	New Zealand	NZL								42	FIXED VEG. FATS AND OILS	1	No Quantity			0		0		2345			0
S3	2016	2016	2016	2	0	2	Export	604	Peru	PER	591	Panama	PAN								42	FIXED VEG. FATS AND OILS	1	No Quantity			0		0		93978			0
S3	2016	2016	2016	2	0	2	Export	604	Peru	PER	643	Russian Federation	RUS								42	FIXED VEG. FATS AND OILS	1	No Quantity			0		0		383			0
S3	2016	2016	2016	2	0	2	Export	604	Peru	PER	724	Spain	ESP								42	FIXED VEG. FATS AND OILS	1	No Quantity			0		0		732198			0
S3	2016	2016	2016	2	0	2	Export	604	Peru	PER	757	Switzerland	CHE								42	FIXED VEG. FATS AND OILS	1	No Quantity			0		0		12			0
S3	2016	2016	2016	2	0	2	Export	604	Peru	PER	764	Thailand	THA								42	FIXED VEG. FATS AND OILS	1	No Quantity			0		0		21376			0
S3	2016	2016	2016	2	0	2	Export	604	Peru	PER	826	United Kingdom	GBR								42	FIXED VEG. FATS AND OILS	1	No Quantity			0		0		755730			0
S3	2016	2016	2016	2	0	2	Export	604	Peru	PER	838	Free Zones									42	FIXED VEG. FATS AND OILS	1	No Quantity			0		0		2254			0
S3	2016	2016	2016	2	0	2	Export	604	Peru	PER	842	USA	USA								42	FIXED VEG. FATS AND OILS	1	No Quantity			0		0		1002104			0
S3	2016	2016	2016	2	0	2	Export	604	Peru	PER	858	Uruguay	URY								42	FIXED VEG. FATS AND OILS	1	No Quantity			0		0		3707			0
S3	2016	2016	2016	2	0	2	Export	604	Peru	PER	862	Venezuela	VEN								42	FIXED VEG. FATS AND OILS	1	No Quantity			0		0		57408			0
S3	2016	2016	2016	2	0	2	Export	604	Peru	PER	899	Areas, nes									42	FIXED VEG. FATS AND OILS	1	No Quantity			0		0		10550			0
S3	2016	2016	2016	2	0	2	Export	600	Paraguay	PRY	0	World	WLD								43	ANIMAL,VEG.FATS,OILS,NES	1	No Quantity			0		0		638228			0
S3	2016	2016	2016	2	0	2	Export	600	Paraguay	PRY	68	Bolivia (Plurinational State of)	BOL								43	ANIMAL,VEG.FATS,OILS,NES	1	No Quantity			0		0		22328			0
S3	2016	2016	2016	2	0	2	Export	600	Paraguay	PRY	76	Brazil	BRA								43	ANIMAL,VEG.FATS,OILS,NES	1	No Quantity			0		0		615900			0
S3	2016	2016	2016	2	0	2	Export	604	Peru	PER	0	World	WLD								43	ANIMAL,VEG.FATS,OILS,NES	1	No Quantity			0		0		13540073			0
S3	2016	2016	2016	2	0	2	Export	604	Peru	PER	68	Bolivia (Plurinational State of)	BOL								43	ANIMAL,VEG.FATS,OILS,NES	1	No Quantity			0		0		3741			0
S3	2016	2016	2016	2	0	2	Export	604	Peru	PER	152	Chile	CHL								43	ANIMAL,VEG.FATS,OILS,NES	1	No Quantity			0		0		6148134			0
S3	2016	2016	2016	2	0	2	Export	604	Peru	PER	156	China	CHN								43	ANIMAL,VEG.FATS,OILS,NES	1	No Quantity			0		0		392818			0
S3	2016	2016	2016	2	0	2	Export	604	Peru	PER	170	Colombia	COL								43	ANIMAL,VEG.FATS,OILS,NES	1	No Quantity			0		0		12038			0
S3	2016	2016	2016	2	0	2	Export	604	Peru	PER	218	Ecuador	ECU								43	ANIMAL,VEG.FATS,OILS,NES	1	No Quantity			0		0		277974			0
S3	2016	2016	2016	2	0	2	Export	604	Peru	PER	392	Japan	JPN								43	ANIMAL,VEG.FATS,OILS,NES	1	No Quantity			0		0		267673			0
S3	2016	2016	2016	2	0	2	Export	604	Peru	PER	528	Netherlands	NLD								43	ANIMAL,VEG.FATS,OILS,NES	1	No Quantity			0		0		2623535			0
S3	2016	2016	2016	2	0	2	Export	604	Peru	PER	591	Panama	PAN								43	ANIMAL,VEG.FATS,OILS,NES	1	No Quantity			0		0		728			0
S3	2016	2016	2016	2	0	2	Export	604	Peru	PER	724	Spain	ESP								43	ANIMAL,VEG.FATS,OILS,NES	1	No Quantity			0		0		3762671			0
S3	2016	2016	2016	2	0	2	Export	604	Peru	PER	792	Turkey	TUR								43	ANIMAL,VEG.FATS,OILS,NES	1	No Quantity			0		0		22174			0
S3	2016	2016	2016	2	0	2	Export	604	Peru	PER	899	Areas, nes									43	ANIMAL,VEG.FATS,OILS,NES	1	No Quantity			0		0		28582			0
S3	2016	2016	2016	2	0	2	Export	600	Paraguay	PRY	0	World	WLD								51	ORGANIC CHEMICALS	1	No Quantity			0				5489928			4
S3	2016	2016	2016	2	0	2	Export	600	Paraguay	PRY	32	Argentina	ARG								51	ORGANIC CHEMICALS	1	No Quantity			0		0		375654			4
S3	2016	2016	2016	2	0	2	Export	600	Paraguay	PRY	68	Bolivia (Plurinational State of)	BOL								51	ORGANIC CHEMICALS	1	No Quantity			0		0		107128			4
S3	2016	2016	2016	2	0	2	Export	600	Paraguay	PRY	76	Brazil	BRA								51	ORGANIC CHEMICALS	1	No Quantity			0		0		3642974			4
S3	2016	2016	2016	2	0	2	Export	600	Paraguay	PRY	100	Bulgaria	BGR								51	ORGANIC CHEMICALS	1	No Quantity			0		0		120			0
S3	2016	2016	2016	2	0	2	Export	600	Paraguay	PRY	152	Chile	CHL								51	ORGANIC CHEMICALS	1	No Quantity			0		0		71768			4
S3	2016	2016	2016	2	0	2	Export	600	Paraguay	PRY	156	China	CHN								51	ORGANIC CHEMICALS	1	No Quantity			0		0		100			0
S3	2016	2016	2016	2	0	2	Export	600	Paraguay	PRY	218	Ecuador	ECU								51	ORGANIC CHEMICALS	1	No Quantity			0				183			4
S3	2016	2016	2016	2	0	2	Export	600	Paraguay	PRY	320	Guatemala	GTM								51	ORGANIC CHEMICALS	1	No Quantity			0		0		2155			4
S3	2016	2016	2016	2	0	2	Export	600	Paraguay	PRY	381	Italy	ITA								51	ORGANIC CHEMICALS	1	No Quantity			0		0		4117			0
S3	2016	2016	2016	2	0	2	Export	600	Paraguay	PRY	484	Mexico	MEX								51	ORGANIC CHEMICALS	1	No Quantity			0		0		535			4
S3	2016	2016	2016	2	0	2	Export	600	Paraguay	PRY	490	Other Asia, nes									51	ORGANIC CHEMICALS	1	No Quantity			0		0		61500			0
S3	2016	2016	2016	2	0	2	Export	600	Paraguay	PRY	703	Slovakia	SVK								51	ORGANIC CHEMICALS	1	No Quantity			0		0		12162			0
S3	2016	2016	2016	2	0	2	Export	600	Paraguay	PRY	724	Spain	ESP								51	ORGANIC CHEMICALS	1	No Quantity			0		0		8841			0
S3	2016	2016	2016	2	0	2	Export	600	Paraguay	PRY	842	USA	USA								51	ORGANIC CHEMICALS	1	No Quantity			0		0		1172571			0
S3	2016	2016	2016	2	0	2	Export	600	Paraguay	PRY	858	Uruguay	URY								51	ORGANIC CHEMICALS	1	No Quantity			0		0		30120			4
S3	2016	2016	2016	2	0	2	Export	604	Peru	PER	0	World	WLD								51	ORGANIC CHEMICALS	1	No Quantity			0		0		89445010			4
S3	2016	2016	2016	2	0	2	Export	604	Peru	PER	32	Argentina	ARG								51	ORGANIC CHEMICALS	1	No Quantity			0		0		530146			0
S3	2016	2016	2016	2	0	2	Export	604	Peru	PER	68	Bolivia (Plurinational State of)	BOL								51	ORGANIC CHEMICALS	1	No Quantity			0		0		3187153			0
S3	2016	2016	2016	2	0	2	Export	604	Peru	PER	76	Brazil	BRA								51	ORGANIC CHEMICALS	1	No Quantity			0		0		48235			0
S3	2016	2016	2016	2	0	2	Export	604	Peru	PER	80	Br. Antarctic Terr.									51	ORGANIC CHEMICALS	1	No Quantity			0		0		219			0
S3	2016	2016	2016	2	0	2	Export	604	Peru	PER	124	Canada	CAN								51	ORGANIC CHEMICALS	1	No Quantity			0		0		10			0
S3	2016	2016	2016	2	0	2	Export	604	Peru	PER	152	Chile	CHL								51	ORGANIC CHEMICALS	1	No Quantity			0		0		1100320			0
S3	2016	2016	2016	2	0	2	Export	604	Peru	PER	156	China	CHN								51	ORGANIC CHEMICALS	1	No Quantity			0		0		68386			0
S3	2016	2016	2016	2	0	2	Export	604	Peru	PER	170	Colombia	COL								51	ORGANIC CHEMICALS	1	No Quantity			0		0		13555793			0
S3	2016	2016	2016	2	0	2	Export	604	Peru	PER	188	Costa Rica	CRI								51	ORGANIC CHEMICALS	1	No Quantity			0		0		513			0
S3	2016	2016	2016	2	0	2	Export	604	Peru	PER	214	Dominican Rep.	DOM								51	ORGANIC CHEMICALS	1	No Quantity			0		0		747			0
S3	2016	2016	2016	2	0	2	Export	604	Peru	PER	218	Ecuador	ECU								51	ORGANIC CHEMICALS	1	No Quantity			0		0		7895460			0
S3	2016	2016	2016	2	0	2	Export	604	Peru	PER	222	El Salvador	SLV								51	ORGANIC CHEMICALS	1	No Quantity			0		0		48735			0
S3	2016	2016	2016	2	0	2	Export	604	Peru	PER	251	France	FRA								51	ORGANIC CHEMICALS	1	No Quantity			0		0		4394344			0
S3	2016	2016	2016	2	0	2	Export	604	Peru	PER	276	Germany	DEU								51	ORGANIC CHEMICALS	1	No Quantity			0		0		45487			0
S3	2016	2016	2016	2	0	2	Export	604	Peru	PER	320	Guatemala	GTM								51	ORGANIC CHEMICALS	1	No Quantity			0		0		44103			0
S3	2016	2016	2016	2	0	2	Export	604	Peru	PER	340	Honduras	HND								51	ORGANIC CHEMICALS	1	No Quantity			0		0		9			0
S3	2016	2016	2016	2	0	2	Export	604	Peru	PER	381	Italy	ITA								51	ORGANIC CHEMICALS	1	No Quantity			0		0		23428			0
S3	2016	2016	2016	2	0	2	Export	604	Peru	PER	392	Japan	JPN								51	ORGANIC CHEMICALS	1	No Quantity			0		0		2			4
S3	2016	2016	2016	2	0	2	Export	604	Peru	PER	484	Mexico	MEX								51	ORGANIC CHEMICALS	1	No Quantity			0		0		292794			0
S3	2016	2016	2016	2	0	2	Export	604	Peru	PER	490	Other Asia, nes									51	ORGANIC CHEMICALS	1	No Quantity			0		0		2149			0
S3	2016	2016	2016	2	0	2	Export	604	Peru	PER	528	Netherlands	NLD								51	ORGANIC CHEMICALS	1	No Quantity			0		0		53220440			0
S3	2016	2016	2016	2	0	2	Export	604	Peru	PER	533	Aruba	ABW								51	ORGANIC CHEMICALS	1	No Quantity			0		0		587			0
S3	2016	2016	2016	2	0	2	Export	604	Peru	PER	558	Nicaragua	NIC								51	ORGANIC CHEMICALS	1	No Quantity			0		0		7398			0
S3	2016	2016	2016	2	0	2	Export	604	Peru	PER	579	Norway	NOR								51	ORGANIC CHEMICALS	1	No Quantity			0		0		64			0
S3	2016	2016	2016	2	0	2	Export	604	Peru	PER	591	Panama	PAN								51	ORGANIC CHEMICALS	1	No Quantity			0		0		29962			0
S3	2016	2016	2016	2	0	2	Export	604	Peru	PER	600	Paraguay	PRY								51	ORGANIC CHEMICALS	1	No Quantity			0		0		552			0
S3	2016	2016	2016	2	0	2	Export	604	Peru	PER	608	Philippines	PHL								51	ORGANIC CHEMICALS	1	No Quantity			0		0		11			0
S3	2016	2016	2016	2	0	2	Export	604	Peru	PER	699	India	IND								51	ORGANIC CHEMICALS	1	No Quantity			0		0		64715			0
S3	2016	2016	2016	2	0	2	Export	604	Peru	PER	724	Spain	ESP								51	ORGANIC CHEMICALS	1	No Quantity			0		0		102821			0
S3	2016	2016	2016	2	0	2	Export	604	Peru	PER	740	Suriname	SUR								51	ORGANIC CHEMICALS	1	No Quantity			0		0		359			0
S3	2016	2016	2016	2	0	2	Export	604	Peru	PER	757	Switzerland	CHE								51	ORGANIC CHEMICALS	1	No Quantity			0		0		6700			0
S3	2016	2016	2016	2	0	2	Export	604	Peru	PER	792	Turkey	TUR								51	ORGANIC CHEMICALS	1	No Quantity			0		0		48780			0
S3	2016	2016	2016	2	0	2	Export	604	Peru	PER	838	Free Zones									51	ORGANIC CHEMICALS	1	No Quantity			0		0		4041580			0
S3	2016	2016	2016	2	0	2	Export	604	Peru	PER	842	USA	USA								51	ORGANIC CHEMICALS	1	No Quantity			0		0		607046			0
S3	2016	2016	2016	2	0	2	Export	604	Peru	PER	858	Uruguay	URY								51	ORGANIC CHEMICALS	1	No Quantity			0		0		1235			0
S3	2016	2016	2016	2	0	2	Export	604	Peru	PER	862	Venezuela	VEN								51	ORGANIC CHEMICALS	1	No Quantity			0		0		73992			0
S3	2016	2016	2016	2	0	2	Export	604	Peru	PER	899	Areas, nes									51	ORGANIC CHEMICALS	1	No Quantity			0		0		720			0
S3	2016	2016	2016	2	0	2	Export	600	Paraguay	PRY	0	World	WLD								52	INORGANIC CHEMICALS	1	No Quantity			0				660988			4
S3	2016	2016	2016	2	0	2	Export	600	Paraguay	PRY	32	Argentina	ARG								52	INORGANIC CHEMICALS	1	No Quantity			0		0		215440			0
S3	2016	2016	2016	2	0	2	Export	600	Paraguay	PRY	68	Bolivia (Plurinational State of)	BOL								52	INORGANIC CHEMICALS	1	No Quantity			0		0		22022			4
S3	2016	2016	2016	2	0	2	Export	600	Paraguay	PRY	76	Brazil	BRA								52	INORGANIC CHEMICALS	1	No Quantity			0		0		405792			0
S3	2016	2016	2016	2	0	2	Export	600	Paraguay	PRY	320	Guatemala	GTM								52	INORGANIC CHEMICALS	1	No Quantity			0				471			4
S3	2016	2016	2016	2	0	2	Export	600	Paraguay	PRY	842	USA	USA								52	INORGANIC CHEMICALS	1	No Quantity			0				13			4
S3	2016	2016	2016	2	0	2	Export	600	Paraguay	PRY	858	Uruguay	URY								52	INORGANIC CHEMICALS	1	No Quantity			0		0		17250			0
S3	2016	2016	2016	2	0	2	Export	604	Peru	PER	0	World	WLD								52	INORGANIC CHEMICALS	1	No Quantity			0		0		256009601			4
S3	2016	2016	2016	2	0	2	Export	604	Peru	PER	32	Argentina	ARG								52	INORGANIC CHEMICALS	1	No Quantity			0		0		3759794			0
S3	2016	2016	2016	2	0	2	Export	604	Peru	PER	36	Australia	AUS								52	INORGANIC CHEMICALS	1	No Quantity			0		0		997271			0
S3	2016	2016	2016	2	0	2	Export	604	Peru	PER	50	Bangladesh	BGD								52	INORGANIC CHEMICALS	1	No Quantity			0		0		195238			0
S3	2016	2016	2016	2	0	2	Export	604	Peru	PER	56	Belgium	BEL								52	INORGANIC CHEMICALS	1	No Quantity			0		0		2554535			0
S3	2016	2016	2016	2	0	2	Export	604	Peru	PER	68	Bolivia (Plurinational State of)	BOL								52	INORGANIC CHEMICALS	1	No Quantity			0		0		12688301			0
S3	2016	2016	2016	2	0	2	Export	604	Peru	PER	76	Brazil	BRA								52	INORGANIC CHEMICALS	1	No Quantity			0		0		30894069			0
S3	2016	2016	2016	2	0	2	Export	604	Peru	PER	80	Br. Antarctic Terr.									52	INORGANIC CHEMICALS	1	No Quantity			0		0		20			0
S3	2016	2016	2016	2	0	2	Export	604	Peru	PER	124	Canada	CAN								52	INORGANIC CHEMICALS	1	No Quantity			0		0		610137			0
S3	2016	2016	2016	2	0	2	Export	604	Peru	PER	144	Sri Lanka	LKA								52	INORGANIC CHEMICALS	1	No Quantity			0		0		54247			0
S3	2016	2016	2016	2	0	2	Export	604	Peru	PER	152	Chile	CHL								52	INORGANIC CHEMICALS	1	No Quantity			0		0		62856915			0
S3	2016	2016	2016	2	0	2	Export	604	Peru	PER	156	China	CHN								52	INORGANIC CHEMICALS	1	No Quantity			0		0		10550345			0
S3	2016	2016	2016	2	0	2	Export	604	Peru	PER	170	Colombia	COL								52	INORGANIC CHEMICALS	1	No Quantity			0		0		18621258			0
S3	2016	2016	2016	2	0	2	Export	604	Peru	PER	188	Costa Rica	CRI								52	INORGANIC CHEMICALS	1	No Quantity			0		0		1352746			0
S3	2016	2016	2016	2	0	2	Export	604	Peru	PER	192	Cuba	CUB								52	INORGANIC CHEMICALS	1	No Quantity			0		0		84210			0
S3	2016	2016	2016	2	0	2	Export	604	Peru	PER	203	Czechia	CZE								52	INORGANIC CHEMICALS	1	No Quantity			0		0		250863			0
S3	2016	2016	2016	2	0	2	Export	604	Peru	PER	208	Denmark	DNK								52	INORGANIC CHEMICALS	1	No Quantity			0		0		96446			0
S3	2016	2016	2016	2	0	2	Export	604	Peru	PER	212	Dominica	DMA								52	INORGANIC CHEMICALS	1	No Quantity			0		0		6163			0
S3	2016	2016	2016	2	0	2	Export	604	Peru	PER	214	Dominican Rep.	DOM								52	INORGANIC CHEMICALS	1	No Quantity			0		0		1558027			0
S3	2016	2016	2016	2	0	2	Export	604	Peru	PER	218	Ecuador	ECU								52	INORGANIC CHEMICALS	1	No Quantity			0		0		13738279			0
S3	2016	2016	2016	2	0	2	Export	604	Peru	PER	222	El Salvador	SLV								52	INORGANIC CHEMICALS	1	No Quantity			0		0		325048			0
S3	2016	2016	2016	2	0	2	Export	604	Peru	PER	246	Finland	FIN								52	INORGANIC CHEMICALS	1	No Quantity			0		0		250797			0
S3	2016	2016	2016	2	0	2	Export	604	Peru	PER	251	France	FRA								52	INORGANIC CHEMICALS	1	No Quantity			0		0		943223			0
S3	2016	2016	2016	2	0	2	Export	604	Peru	PER	276	Germany	DEU								52	INORGANIC CHEMICALS	1	No Quantity			0		0		9910453			0
S3	2016	2016	2016	2	0	2	Export	604	Peru	PER	300	Greece	GRC								52	INORGANIC CHEMICALS	1	No Quantity			0		0		36764			0
S3	2016	2016	2016	2	0	2	Export	604	Peru	PER	320	Guatemala	GTM								52	INORGANIC CHEMICALS	1	No Quantity			0		0		1193097			0
S3	2016	2016	2016	2	0	2	Export	604	Peru	PER	340	Honduras	HND								52	INORGANIC CHEMICALS	1	No Quantity			0		0		376890			0
S3	2016	2016	2016	2	0	2	Export	604	Peru	PER	344	China, Hong Kong SAR	HKG								52	INORGANIC CHEMICALS	1	No Quantity			0		0		571579			0
S3	2016	2016	2016	2	0	2	Export	604	Peru	PER	348	Hungary	HUN								52	INORGANIC CHEMICALS	1	No Quantity			0		0		18005			0
S3	2016	2016	2016	2	0	2	Export	604	Peru	PER	364	Iran	IRN								52	INORGANIC CHEMICALS	1	No Quantity			0		0		942577			0
S3	2016	2016	2016	2	0	2	Export	604	Peru	PER	372	Ireland	IRL								52	INORGANIC CHEMICALS	1	No Quantity			0		0		106144			0
S3	2016	2016	2016	2	0	2	Export	604	Peru	PER	376	Israel	ISR								52	INORGANIC CHEMICALS	1	No Quantity			0		0		92983			0
S3	2016	2016	2016	2	0	2	Export	604	Peru	PER	381	Italy	ITA								52	INORGANIC CHEMICALS	1	No Quantity			0		0		3948133			0
S3	2016	2016	2016	2	0	2	Export	604	Peru	PER	388	Jamaica	JAM								52	INORGANIC CHEMICALS	1	No Quantity			0		0		8540			0
S3	2016	2016	2016	2	0	2	Export	604	Peru	PER	392	Japan	JPN								52	INORGANIC CHEMICALS	1	No Quantity			0		0		307291			0
S3	2016	2016	2016	2	0	2	Export	604	Peru	PER	400	Jordan	JOR								52	INORGANIC CHEMICALS	1	No Quantity			0		0		305650			0
S3	2016	2016	2016	2	0	2	Export	604	Peru	PER	410	Rep. of Korea	KOR								52	INORGANIC CHEMICALS	1	No Quantity			0		0		7787548			0
S3	2016	2016	2016	2	0	2	Export	604	Peru	PER	458	Malaysia	MYS								52	INORGANIC CHEMICALS	1	No Quantity			0		0		838325			0
S3	2016	2016	2016	2	0	2	Export	604	Peru	PER	484	Mexico	MEX								52	INORGANIC CHEMICALS	1	No Quantity			0		0		549723			0
S3	2016	2016	2016	2	0	2	Export	604	Peru	PER	490	Other Asia, nes									52	INORGANIC CHEMICALS	1	No Quantity			0		0		5902041			0
S3	2016	2016	2016	2	0	2	Export	604	Peru	PER	504	Morocco	MAR								52	INORGANIC CHEMICALS	1	No Quantity			0		0		9644			0
S3	2016	2016	2016	2	0	2	Export	604	Peru	PER	528	Netherlands	NLD								52	INORGANIC CHEMICALS	1	No Quantity			0		0		6754707			0
S3	2016	2016	2016	2	0	2	Export	604	Peru	PER	531	Curaçao	CUW								52	INORGANIC CHEMICALS	1	No Quantity			0		0		24879			0
S3	2016	2016	2016	2	0	2	Export	604	Peru	PER	533	Aruba	ABW								52	INORGANIC CHEMICALS	1	No Quantity			0		0		6240			0
S3	2016	2016	2016	2	0	2	Export	604	Peru	PER	554	New Zealand	NZL								52	INORGANIC CHEMICALS	1	No Quantity			0		0		208410			0
S3	2016	2016	2016	2	0	2	Export	604	Peru	PER	558	Nicaragua	NIC								52	INORGANIC CHEMICALS	1	No Quantity			0		0		854549			0
S3	2016	2016	2016	2	0	2	Export	604	Peru	PER	586	Pakistan	PAK								52	INORGANIC CHEMICALS	1	No Quantity			0		0		196198			0
S3	2016	2016	2016	2	0	2	Export	604	Peru	PER	591	Panama	PAN								52	INORGANIC CHEMICALS	1	No Quantity			0		0		1248383			0
S3	2016	2016	2016	2	0	2	Export	604	Peru	PER	600	Paraguay	PRY								52	INORGANIC CHEMICALS	1	No Quantity			0		0		40895			0
S3	2016	2016	2016	2	0	2	Export	604	Peru	PER	608	Philippines	PHL								52	INORGANIC CHEMICALS	1	No Quantity			0		0		49828			0
S3	2016	2016	2016	2	0	2	Export	604	Peru	PER	616	Poland	POL								52	INORGANIC CHEMICALS	1	No Quantity			0		0		1637991			0
S3	2016	2016	2016	2	0	2	Export	604	Peru	PER	620	Portugal	PRT								52	INORGANIC CHEMICALS	1	No Quantity			0		0		3488661			0
S3	2016	2016	2016	2	0	2	Export	604	Peru	PER	642	Romania	ROU								52	INORGANIC CHEMICALS	1	No Quantity			0		0		311207			0
S3	2016	2016	2016	2	0	2	Export	604	Peru	PER	643	Russian Federation	RUS								52	INORGANIC CHEMICALS	1	No Quantity			0		0		279927			0
S3	2016	2016	2016	2	0	2	Export	604	Peru	PER	662	Saint Lucia	LCA								52	INORGANIC CHEMICALS	1	No Quantity			0		0		106			0
S3	2016	2016	2016	2	0	2	Export	604	Peru	PER	670	Saint Vincent and the Grenadines	VCT								52	INORGANIC CHEMICALS	1	No Quantity			0		0		4282			0
S3	2016	2016	2016	2	0	2	Export	604	Peru	PER	682	Saudi Arabia	SAU								52	INORGANIC CHEMICALS	1	No Quantity			0		0		710840			0
S3	2016	2016	2016	2	0	2	Export	604	Peru	PER	699	India	IND								52	INORGANIC CHEMICALS	1	No Quantity			0		0		3012456			0
S3	2016	2016	2016	2	0	2	Export	604	Peru	PER	704	Viet Nam	VNM								52	INORGANIC CHEMICALS	1	No Quantity			0		0		510389			0
S3	2016	2016	2016	2	0	2	Export	604	Peru	PER	710	South Africa	ZAF								52	INORGANIC CHEMICALS	1	No Quantity			0		0		1379088			0
S3	2016	2016	2016	2	0	2	Export	604	Peru	PER	724	Spain	ESP								52	INORGANIC CHEMICALS	1	No Quantity			0		0		1779628			0
S3	2016	2016	2016	2	0	2	Export	604	Peru	PER	740	Suriname	SUR								52	INORGANIC CHEMICALS	1	No Quantity			0		0		1413			0
S3	2016	2016	2016	2	0	2	Export	604	Peru	PER	764	Thailand	THA								52	INORGANIC CHEMICALS	1	No Quantity			0		0		624430			0
S3	2016	2016	2016	2	0	2	Export	604	Peru	PER	780	Trinidad and Tobago	TTO								52	INORGANIC CHEMICALS	1	No Quantity			0		0		11953			0
S3	2016	2016	2016	2	0	2	Export	604	Peru	PER	784	United Arab Emirates	ARE								52	INORGANIC CHEMICALS	1	No Quantity			0		0		35891			0
S3	2016	2016	2016	2	0	2	Export	604	Peru	PER	792	Turkey	TUR								52	INORGANIC CHEMICALS	1	No Quantity			0		0		859610			0
S3	2016	2016	2016	2	0	2	Export	604	Peru	PER	804	Ukraine	UKR								52	INORGANIC CHEMICALS	1	No Quantity			0		0		83564			0
S3	2016	2016	2016	2	0	2	Export	604	Peru	PER	818	Egypt	EGY								52	INORGANIC CHEMICALS	1	No Quantity			0		0		65457			0
S3	2016	2016	2016	2	0	2	Export	604	Peru	PER	826	United Kingdom	GBR								52	INORGANIC CHEMICALS	1	No Quantity			0		0		7661152			0
S3	2016	2016	2016	2	0	2	Export	604	Peru	PER	838	Free Zones									52	INORGANIC CHEMICALS	1	No Quantity			0		0		187592			0
S3	2016	2016	2016	2	0	2	Export	604	Peru	PER	842	USA	USA								52	INORGANIC CHEMICALS	1	No Quantity			0		0		21269650			4
S3	2016	2016	2016	2	0	2	Export	604	Peru	PER	858	Uruguay	URY								52	INORGANIC CHEMICALS	1	No Quantity			0		0		80532			0
S3	2016	2016	2016	2	0	2	Export	604	Peru	PER	862	Venezuela	VEN								52	INORGANIC CHEMICALS	1	No Quantity			0		0		7336341			0
S3	2016	2016	2016	2	0	2	Export	600	Paraguay	PRY	0	World	WLD								53	DYES,COLOURING MATERIALS	1	No Quantity			0		0		4713434			0
S3	2016	2016	2016	2	0	2	Export	600	Paraguay	PRY	32	Argentina	ARG								53	DYES,COLOURING MATERIALS	1	No Quantity			0		0		188325			0
S3	2016	2016	2016	2	0	2	Export	600	Paraguay	PRY	68	Bolivia (Plurinational State of)	BOL								53	DYES,COLOURING MATERIALS	1	No Quantity			0		0		1024354			0
S3	2016	2016	2016	2	0	2	Export	600	Paraguay	PRY	76	Brazil	BRA								53	DYES,COLOURING MATERIALS	1	No Quantity			0		0		3387712			0
S3	2016	2016	2016	2	0	2	Export	600	Paraguay	PRY	170	Colombia	COL								53	DYES,COLOURING MATERIALS	1	No Quantity			0		0		4738			0
S3	2016	2016	2016	2	0	2	Export	600	Paraguay	PRY	276	Germany	DEU								53	DYES,COLOURING MATERIALS	1	No Quantity			0		0		9			0
S3	2016	2016	2016	2	0	2	Export	600	Paraguay	PRY	484	Mexico	MEX								53	DYES,COLOURING MATERIALS	1	No Quantity			0		0		3395			0
S3	2016	2016	2016	2	0	2	Export	600	Paraguay	PRY	604	Peru	PER								53	DYES,COLOURING MATERIALS	1	No Quantity			0		0		26884			0
S3	2016	2016	2016	2	0	2	Export	600	Paraguay	PRY	724	Spain	ESP								53	DYES,COLOURING MATERIALS	1	No Quantity			0		0		180			0
S3	2016	2016	2016	2	0	2	Export	600	Paraguay	PRY	858	Uruguay	URY								53	DYES,COLOURING MATERIALS	1	No Quantity			0		0		77837			0
S3	2016	2016	2016	2	0	2	Export	604	Peru	PER	0	World	WLD								53	DYES,COLOURING MATERIALS	1	No Quantity			0		0		162002833			0
S3	2016	2016	2016	2	0	2	Export	604	Peru	PER	32	Argentina	ARG								53	DYES,COLOURING MATERIALS	1	No Quantity			0		0		2826582			0
S3	2016	2016	2016	2	0	2	Export	604	Peru	PER	36	Australia	AUS								53	DYES,COLOURING MATERIALS	1	No Quantity			0		0		1531829			0
S3	2016	2016	2016	2	0	2	Export	604	Peru	PER	40	Austria	AUT								53	DYES,COLOURING MATERIALS	1	No Quantity			0		0		497600			0
S3	2016	2016	2016	2	0	2	Export	604	Peru	PER	56	Belgium	BEL								53	DYES,COLOURING MATERIALS	1	No Quantity			0		0		1780802			0
S3	2016	2016	2016	2	0	2	Export	604	Peru	PER	68	Bolivia (Plurinational State of)	BOL								53	DYES,COLOURING MATERIALS	1	No Quantity			0		0		3540745			0
S3	2016	2016	2016	2	0	2	Export	604	Peru	PER	76	Brazil	BRA								53	DYES,COLOURING MATERIALS	1	No Quantity			0		0		15633405			0
S3	2016	2016	2016	2	0	2	Export	604	Peru	PER	100	Bulgaria	BGR								53	DYES,COLOURING MATERIALS	1	No Quantity			0		0		221592			0
S3	2016	2016	2016	2	0	2	Export	604	Peru	PER	112	Belarus	BLR								53	DYES,COLOURING MATERIALS	1	No Quantity			0		0		19180			0
S3	2016	2016	2016	2	0	2	Export	604	Peru	PER	124	Canada	CAN								53	DYES,COLOURING MATERIALS	1	No Quantity			0		0		161028			0
S3	2016	2016	2016	2	0	2	Export	604	Peru	PER	152	Chile	CHL								53	DYES,COLOURING MATERIALS	1	No Quantity			0		0		6169804			0
S3	2016	2016	2016	2	0	2	Export	604	Peru	PER	156	China	CHN								53	DYES,COLOURING MATERIALS	1	No Quantity			0		0		5735232			0
S3	2016	2016	2016	2	0	2	Export	604	Peru	PER	170	Colombia	COL								53	DYES,COLOURING MATERIALS	1	No Quantity			0		0		6032710			0
S3	2016	2016	2016	2	0	2	Export	604	Peru	PER	188	Costa Rica	CRI								53	DYES,COLOURING MATERIALS	1	No Quantity			0		0		1730703			0
S3	2016	2016	2016	2	0	2	Export	604	Peru	PER	191	Croatia	HRV								53	DYES,COLOURING MATERIALS	1	No Quantity			0		0		18978			0
S3	2016	2016	2016	2	0	2	Export	604	Peru	PER	192	Cuba	CUB								53	DYES,COLOURING MATERIALS	1	No Quantity			0		0		24988			0
S3	2016	2016	2016	2	0	2	Export	604	Peru	PER	196	Cyprus	CYP								53	DYES,COLOURING MATERIALS	1	No Quantity			0		0		3434			0
S3	2016	2016	2016	2	0	2	Export	604	Peru	PER	203	Czechia	CZE								53	DYES,COLOURING MATERIALS	1	No Quantity			0		0		349402			0
S3	2016	2016	2016	2	0	2	Export	604	Peru	PER	208	Denmark	DNK								53	DYES,COLOURING MATERIALS	1	No Quantity			0		0		24101752			0
S3	2016	2016	2016	2	0	2	Export	604	Peru	PER	214	Dominican Rep.	DOM								53	DYES,COLOURING MATERIALS	1	No Quantity			0		0		1418957			0
S3	2016	2016	2016	2	0	2	Export	604	Peru	PER	218	Ecuador	ECU								53	DYES,COLOURING MATERIALS	1	No Quantity			0		0		5981488			0
S3	2016	2016	2016	2	0	2	Export	604	Peru	PER	222	El Salvador	SLV								53	DYES,COLOURING MATERIALS	1	No Quantity			0		0		866497			0
S3	2016	2016	2016	2	0	2	Export	604	Peru	PER	246	Finland	FIN								53	DYES,COLOURING MATERIALS	1	No Quantity			0		0		18217			0
S3	2016	2016	2016	2	0	2	Export	604	Peru	PER	251	France	FRA								53	DYES,COLOURING MATERIALS	1	No Quantity			0		0		3765342			0
S3	2016	2016	2016	2	0	2	Export	604	Peru	PER	276	Germany	DEU								53	DYES,COLOURING MATERIALS	1	No Quantity			0		0		10865200			0
S3	2016	2016	2016	2	0	2	Export	604	Peru	PER	300	Greece	GRC								53	DYES,COLOURING MATERIALS	1	No Quantity			0		0		164316			0
S3	2016	2016	2016	2	0	2	Export	604	Peru	PER	320	Guatemala	GTM								53	DYES,COLOURING MATERIALS	1	No Quantity			0		0		2989874			0
S3	2016	2016	2016	2	0	2	Export	604	Peru	PER	340	Honduras	HND								53	DYES,COLOURING MATERIALS	1	No Quantity			0		0		241285			0
S3	2016	2016	2016	2	0	2	Export	604	Peru	PER	344	China, Hong Kong SAR	HKG								53	DYES,COLOURING MATERIALS	1	No Quantity			0		0		105729			0
S3	2016	2016	2016	2	0	2	Export	604	Peru	PER	348	Hungary	HUN								53	DYES,COLOURING MATERIALS	1	No Quantity			0		0		827500			0
S3	2016	2016	2016	2	0	2	Export	604	Peru	PER	364	Iran	IRN								53	DYES,COLOURING MATERIALS	1	No Quantity			0		0		573354			0
S3	2016	2016	2016	2	0	2	Export	604	Peru	PER	372	Ireland	IRL								53	DYES,COLOURING MATERIALS	1	No Quantity			0		0		126792			0
S3	2016	2016	2016	2	0	2	Export	604	Peru	PER	376	Israel	ISR								53	DYES,COLOURING MATERIALS	1	No Quantity			0		0		32722			0
S3	2016	2016	2016	2	0	2	Export	604	Peru	PER	381	Italy	ITA								53	DYES,COLOURING MATERIALS	1	No Quantity			0		0		2692478			0
S3	2016	2016	2016	2	0	2	Export	604	Peru	PER	392	Japan	JPN								53	DYES,COLOURING MATERIALS	1	No Quantity			0		0		2019927			0
S3	2016	2016	2016	2	0	2	Export	604	Peru	PER	400	Jordan	JOR								53	DYES,COLOURING MATERIALS	1	No Quantity			0		0		7735			0
S3	2016	2016	2016	2	0	2	Export	604	Peru	PER	410	Rep. of Korea	KOR								53	DYES,COLOURING MATERIALS	1	No Quantity			0		0		1922138			0
S3	2016	2016	2016	2	0	2	Export	604	Peru	PER	428	Latvia	LVA								53	DYES,COLOURING MATERIALS	1	No Quantity			0		0		9695			0
S3	2016	2016	2016	2	0	2	Export	604	Peru	PER	440	Lithuania	LTU								53	DYES,COLOURING MATERIALS	1	No Quantity			0		0		33990			0
S3	2016	2016	2016	2	0	2	Export	604	Peru	PER	454	Malawi	MWI								53	DYES,COLOURING MATERIALS	1	No Quantity			0		0		2767			0
S3	2016	2016	2016	2	0	2	Export	604	Peru	PER	458	Malaysia	MYS								53	DYES,COLOURING MATERIALS	1	No Quantity			0		0		585261			0
S3	2016	2016	2016	2	0	2	Export	604	Peru	PER	484	Mexico	MEX								53	DYES,COLOURING MATERIALS	1	No Quantity			0		0		6857544			0
S3	2016	2016	2016	2	0	2	Export	604	Peru	PER	490	Other Asia, nes									53	DYES,COLOURING MATERIALS	1	No Quantity			0		0		25741			0
S3	2016	2016	2016	2	0	2	Export	604	Peru	PER	504	Morocco	MAR								53	DYES,COLOURING MATERIALS	1	No Quantity			0		0		33674			0
S3	2016	2016	2016	2	0	2	Export	604	Peru	PER	528	Netherlands	NLD								53	DYES,COLOURING MATERIALS	1	No Quantity			0		0		2310197			0
S3	2016	2016	2016	2	0	2	Export	604	Peru	PER	531	Curaçao	CUW								53	DYES,COLOURING MATERIALS	1	No Quantity			0		0		253			0
S3	2016	2016	2016	2	0	2	Export	604	Peru	PER	533	Aruba	ABW								53	DYES,COLOURING MATERIALS	1	No Quantity			0		0		8458			0
S3	2016	2016	2016	2	0	2	Export	604	Peru	PER	554	New Zealand	NZL								53	DYES,COLOURING MATERIALS	1	No Quantity			0		0		257830			0
S3	2016	2016	2016	2	0	2	Export	604	Peru	PER	558	Nicaragua	NIC								53	DYES,COLOURING MATERIALS	1	No Quantity			0		0		92955			0
S3	2016	2016	2016	2	0	2	Export	604	Peru	PER	586	Pakistan	PAK								53	DYES,COLOURING MATERIALS	1	No Quantity			0		0		206591			0
S3	2016	2016	2016	2	0	2	Export	604	Peru	PER	591	Panama	PAN								53	DYES,COLOURING MATERIALS	1	No Quantity			0		0		98292			0
S3	2016	2016	2016	2	0	2	Export	604	Peru	PER	600	Paraguay	PRY								53	DYES,COLOURING MATERIALS	1	No Quantity			0		0		56616			0
S3	2016	2016	2016	2	0	2	Export	604	Peru	PER	608	Philippines	PHL								53	DYES,COLOURING MATERIALS	1	No Quantity			0		0		76942			0
S3	2016	2016	2016	2	0	2	Export	604	Peru	PER	616	Poland	POL								53	DYES,COLOURING MATERIALS	1	No Quantity			0		0		882954			0
S3	2016	2016	2016	2	0	2	Export	604	Peru	PER	620	Portugal	PRT								53	DYES,COLOURING MATERIALS	1	No Quantity			0		0		258576			0
S3	2016	2016	2016	2	0	2	Export	604	Peru	PER	642	Romania	ROU								53	DYES,COLOURING MATERIALS	1	No Quantity			0		0		445946			0
S3	2016	2016	2016	2	0	2	Export	604	Peru	PER	643	Russian Federation	RUS								53	DYES,COLOURING MATERIALS	1	No Quantity			0		0		9114077			0
S3	2016	2016	2016	2	0	2	Export	604	Peru	PER	682	Saudi Arabia	SAU								53	DYES,COLOURING MATERIALS	1	No Quantity			0		0		71858			0
S3	2016	2016	2016	2	0	2	Export	604	Peru	PER	688	Serbia	SRB								53	DYES,COLOURING MATERIALS	1	No Quantity			0		0		54898			0
S3	2016	2016	2016	2	0	2	Export	604	Peru	PER	699	India	IND								53	DYES,COLOURING MATERIALS	1	No Quantity			0		0		366784			0
S3	2016	2016	2016	2	0	2	Export	604	Peru	PER	703	Slovakia	SVK								53	DYES,COLOURING MATERIALS	1	No Quantity			0		0		484			0
S3	2016	2016	2016	2	0	2	Export	604	Peru	PER	704	Viet Nam	VNM								53	DYES,COLOURING MATERIALS	1	No Quantity			0		0		347100			0
S3	2016	2016	2016	2	0	2	Export	604	Peru	PER	705	Slovenia	SVN								53	DYES,COLOURING MATERIALS	1	No Quantity			0		0		301311			0
S3	2016	2016	2016	2	0	2	Export	604	Peru	PER	710	South Africa	ZAF								53	DYES,COLOURING MATERIALS	1	No Quantity			0		0		428977			0
S3	2016	2016	2016	2	0	2	Export	604	Peru	PER	724	Spain	ESP								53	DYES,COLOURING MATERIALS	1	No Quantity			0		0		7313236			0
S3	2016	2016	2016	2	0	2	Export	604	Peru	PER	740	Suriname	SUR								53	DYES,COLOURING MATERIALS	1	No Quantity			0		0		7700			0
S3	2016	2016	2016	2	0	2	Export	604	Peru	PER	752	Sweden	SWE								53	DYES,COLOURING MATERIALS	1	No Quantity			0		0		57109			0
S3	2016	2016	2016	2	0	2	Export	604	Peru	PER	757	Switzerland	CHE								53	DYES,COLOURING MATERIALS	1	No Quantity			0		0		5111			0
S3	2016	2016	2016	2	0	2	Export	604	Peru	PER	764	Thailand	THA								53	DYES,COLOURING MATERIALS	1	No Quantity			0		0		541147			0
S3	2016	2016	2016	2	0	2	Export	604	Peru	PER	780	Trinidad and Tobago	TTO								53	DYES,COLOURING MATERIALS	1	No Quantity			0		0		19937			0
S3	2016	2016	2016	2	0	2	Export	604	Peru	PER	784	United Arab Emirates	ARE								53	DYES,COLOURING MATERIALS	1	No Quantity			0		0		126978			0
S3	2016	2016	2016	2	0	2	Export	604	Peru	PER	788	Tunisia	TUN								53	DYES,COLOURING MATERIALS	1	No Quantity			0		0		60778			0
S3	2016	2016	2016	2	0	2	Export	604	Peru	PER	792	Turkey	TUR								53	DYES,COLOURING MATERIALS	1	No Quantity			0		0		993730			0
S3	2016	2016	2016	2	0	2	Export	604	Peru	PER	804	Ukraine	UKR								53	DYES,COLOURING MATERIALS	1	No Quantity			0		0		104815			0
S3	2016	2016	2016	2	0	2	Export	604	Peru	PER	818	Egypt	EGY								53	DYES,COLOURING MATERIALS	1	No Quantity			0		0		3329512			0
S3	2016	2016	2016	2	0	2	Export	604	Peru	PER	826	United Kingdom	GBR								53	DYES,COLOURING MATERIALS	1	No Quantity			0		0		5521350			0
S3	2016	2016	2016	2	0	2	Export	604	Peru	PER	838	Free Zones									53	DYES,COLOURING MATERIALS	1	No Quantity			0		0		130025			0
S3	2016	2016	2016	2	0	2	Export	604	Peru	PER	842	USA	USA								53	DYES,COLOURING MATERIALS	1	No Quantity			0		0		14702610			0
S3	2016	2016	2016	2	0	2	Export	604	Peru	PER	858	Uruguay	URY								53	DYES,COLOURING MATERIALS	1	No Quantity			0		0		389971			0
S3	2016	2016	2016	2	0	2	Export	604	Peru	PER	862	Venezuela	VEN								53	DYES,COLOURING MATERIALS	1	No Quantity			0		0		707155			0
S3	2016	2016	2016	2	0	2	Export	604	Peru	PER	899	Areas, nes									53	DYES,COLOURING MATERIALS	1	No Quantity			0		0		62548			0
S3	2016	2016	2016	2	0	2	Export	600	Paraguay	PRY	0	World	WLD								54	MEDICINAL,PHARM.PRODUCTS	1	No Quantity			0		0		43154131			4
S3	2016	2016	2016	2	0	2	Export	600	Paraguay	PRY	24	Angola	AGO								54	MEDICINAL,PHARM.PRODUCTS	1	No Quantity			0		0		31410			0
S3	2016	2016	2016	2	0	2	Export	600	Paraguay	PRY	31	Azerbaijan	AZE								54	MEDICINAL,PHARM.PRODUCTS	1	No Quantity			0		0		6500			0
S3	2016	2016	2016	2	0	2	Export	600	Paraguay	PRY	32	Argentina	ARG								54	MEDICINAL,PHARM.PRODUCTS	1	No Quantity			0		0		959273			4
[truncated: 2,698 more rows]
