# Supplementary material for: Core-periphery structure in sectoral international trade networks: A new approach to an old theory
Source: PLoS One. 2020 Apr 2;15(4):e0229547. doi: 10.1371/journal.pone.0229547 (PMC7117750; doi:10.1371/journal.pone.0229547)
Supplement: S7 File — (ZIP) [file pone.0229547.s007.zip › S7_File/RawData 2016/comtrade (56).csv]

Classification	Year	Period	Period Desc.	Aggregate Level	Is Leaf Code	Trade Flow Code	Trade Flow	Reporter Code	Reporter	Reporter ISO	Partner Code	Partner	Partner ISO	2nd Partner Code	2nd Partner	2nd Partner ISO	Customs Proc. Code	Customs	Mode of Transport Code	Mode of Transport	Commodity Code	Commodity	Qty Unit Code	Qty Unit	Qty	Alt Qty Unit Code	Alt Qty Unit	Alt Qty	Netweight (kg)	Gross weight (kg)	Trade Value (US$)	CIF Trade Value (US$)	FOB Trade Value (US$)	Flag
S3	2016	2016	2016	2	0	2	Export	608	Philippines	PHL	0	World	WLD								00	LIVE ANIMALS	1	No Quantity							1881722			0
S3	2016	2016	2016	2	0	2	Export	608	Philippines	PHL	96	Brunei Darussalam	BRN								00	LIVE ANIMALS	1	No Quantity							110489			0
S3	2016	2016	2016	2	0	2	Export	608	Philippines	PHL	116	Cambodia	KHM								00	LIVE ANIMALS	1	No Quantity							1386			0
S3	2016	2016	2016	2	0	2	Export	608	Philippines	PHL	124	Canada	CAN								00	LIVE ANIMALS	1	No Quantity							48921			0
S3	2016	2016	2016	2	0	2	Export	608	Philippines	PHL	156	China	CHN								00	LIVE ANIMALS	1	No Quantity							441549			0
S3	2016	2016	2016	2	0	2	Export	608	Philippines	PHL	203	Czechia	CZE								00	LIVE ANIMALS	1	No Quantity							22400			0
S3	2016	2016	2016	2	0	2	Export	608	Philippines	PHL	251	France	FRA								00	LIVE ANIMALS	1	No Quantity							788			0
S3	2016	2016	2016	2	0	2	Export	608	Philippines	PHL	276	Germany	DEU								00	LIVE ANIMALS	1	No Quantity							9200			0
S3	2016	2016	2016	2	0	2	Export	608	Philippines	PHL	300	Greece	GRC								00	LIVE ANIMALS	1	No Quantity							130			0
S3	2016	2016	2016	2	0	2	Export	608	Philippines	PHL	344	China, Hong Kong SAR	HKG								00	LIVE ANIMALS	1	No Quantity							1855			0
S3	2016	2016	2016	2	0	2	Export	608	Philippines	PHL	360	Indonesia	IDN								00	LIVE ANIMALS	1	No Quantity							5600			0
S3	2016	2016	2016	2	0	2	Export	608	Philippines	PHL	392	Japan	JPN								00	LIVE ANIMALS	1	No Quantity							29046			0
S3	2016	2016	2016	2	0	2	Export	608	Philippines	PHL	410	Rep. of Korea	KOR								00	LIVE ANIMALS	1	No Quantity							74966			0
S3	2016	2016	2016	2	0	2	Export	608	Philippines	PHL	458	Malaysia	MYS								00	LIVE ANIMALS	1	No Quantity							426			0
S3	2016	2016	2016	2	0	2	Export	608	Philippines	PHL	490	Other Asia, nes									00	LIVE ANIMALS	1	No Quantity							220345			0
S3	2016	2016	2016	2	0	2	Export	608	Philippines	PHL	524	Nepal	NPL								00	LIVE ANIMALS	1	No Quantity							694149			0
S3	2016	2016	2016	2	0	2	Export	608	Philippines	PHL	554	New Zealand	NZL								00	LIVE ANIMALS	1	No Quantity							15321			0
S3	2016	2016	2016	2	0	2	Export	608	Philippines	PHL	586	Pakistan	PAK								00	LIVE ANIMALS	1	No Quantity							1620			0
S3	2016	2016	2016	2	0	2	Export	608	Philippines	PHL	643	Russian Federation	RUS								00	LIVE ANIMALS	1	No Quantity							29429			0
S3	2016	2016	2016	2	0	2	Export	608	Philippines	PHL	702	Singapore	SGP								00	LIVE ANIMALS	1	No Quantity							6036			0
S3	2016	2016	2016	2	0	2	Export	608	Philippines	PHL	704	Viet Nam	VNM								00	LIVE ANIMALS	1	No Quantity							1052			0
S3	2016	2016	2016	2	0	2	Export	608	Philippines	PHL	752	Sweden	SWE								00	LIVE ANIMALS	1	No Quantity							100			0
S3	2016	2016	2016	2	0	2	Export	608	Philippines	PHL	764	Thailand	THA								00	LIVE ANIMALS	1	No Quantity							34180			0
S3	2016	2016	2016	2	0	2	Export	608	Philippines	PHL	784	United Arab Emirates	ARE								00	LIVE ANIMALS	1	No Quantity							31377			0
S3	2016	2016	2016	2	0	2	Export	608	Philippines	PHL	788	Tunisia	TUN								00	LIVE ANIMALS	1	No Quantity							140			0
S3	2016	2016	2016	2	0	2	Export	608	Philippines	PHL	792	Turkey	TUR								00	LIVE ANIMALS	1	No Quantity							24785			0
S3	2016	2016	2016	2	0	2	Export	608	Philippines	PHL	826	United Kingdom	GBR								00	LIVE ANIMALS	1	No Quantity							24761			0
S3	2016	2016	2016	2	0	2	Export	608	Philippines	PHL	842	USA	USA								00	LIVE ANIMALS	1	No Quantity							50540			0
S3	2016	2016	2016	2	0	2	Export	608	Philippines	PHL	860	Uzbekistan	UZB								00	LIVE ANIMALS	1	No Quantity							1131			0
S3	2016	2016	2016	2	0	2	Export	616	Poland	POL	0	World	WLD								00	LIVE ANIMALS	1	No Quantity							151285712			0
S3	2016	2016	2016	2	0	2	Export	616	Poland	POL	24	Angola	AGO								00	LIVE ANIMALS	1	No Quantity							25			0
S3	2016	2016	2016	2	0	2	Export	616	Poland	POL	32	Argentina	ARG								00	LIVE ANIMALS	1	No Quantity							1354			0
S3	2016	2016	2016	2	0	2	Export	616	Poland	POL	36	Australia	AUS								00	LIVE ANIMALS	1	No Quantity							9953			0
S3	2016	2016	2016	2	0	2	Export	616	Poland	POL	40	Austria	AUT								00	LIVE ANIMALS	1	No Quantity							3			0
S3	2016	2016	2016	2	0	2	Export	616	Poland	POL	48	Bahrain	BHR								00	LIVE ANIMALS	1	No Quantity							1470			0
S3	2016	2016	2016	2	0	2	Export	616	Poland	POL	51	Armenia	ARM								00	LIVE ANIMALS	1	No Quantity							554			0
S3	2016	2016	2016	2	0	2	Export	616	Poland	POL	56	Belgium	BEL								00	LIVE ANIMALS	1	No Quantity							1239015			0
S3	2016	2016	2016	2	0	2	Export	616	Poland	POL	70	Bosnia Herzegovina	BIH								00	LIVE ANIMALS	1	No Quantity							2815574			0
S3	2016	2016	2016	2	0	2	Export	616	Poland	POL	76	Brazil	BRA								00	LIVE ANIMALS	1	No Quantity							1010			0
S3	2016	2016	2016	2	0	2	Export	616	Poland	POL	96	Brunei Darussalam	BRN								00	LIVE ANIMALS	1	No Quantity							13			0
S3	2016	2016	2016	2	0	2	Export	616	Poland	POL	112	Belarus	BLR								00	LIVE ANIMALS	1	No Quantity							6454200			0
S3	2016	2016	2016	2	0	2	Export	616	Poland	POL	124	Canada	CAN								00	LIVE ANIMALS	1	No Quantity							116229			0
S3	2016	2016	2016	2	0	2	Export	616	Poland	POL	144	Sri Lanka	LKA								00	LIVE ANIMALS	1	No Quantity							458894			0
S3	2016	2016	2016	2	0	2	Export	616	Poland	POL	152	Chile	CHL								00	LIVE ANIMALS	1	No Quantity							100			0
S3	2016	2016	2016	2	0	2	Export	616	Poland	POL	156	China	CHN								00	LIVE ANIMALS	1	No Quantity							4683129			0
S3	2016	2016	2016	2	0	2	Export	616	Poland	POL	170	Colombia	COL								00	LIVE ANIMALS	1	No Quantity							161			0
S3	2016	2016	2016	2	0	2	Export	616	Poland	POL	191	Croatia	HRV								00	LIVE ANIMALS	1	No Quantity							6334915			0
S3	2016	2016	2016	2	0	2	Export	616	Poland	POL	203	Czechia	CZE								00	LIVE ANIMALS	1	No Quantity							3030245			0
S3	2016	2016	2016	2	0	2	Export	616	Poland	POL	208	Denmark	DNK								00	LIVE ANIMALS	1	No Quantity							335109			0
S3	2016	2016	2016	2	0	2	Export	616	Poland	POL	233	Estonia	EST								00	LIVE ANIMALS	1	No Quantity							372015			0
S3	2016	2016	2016	2	0	2	Export	616	Poland	POL	251	France	FRA								00	LIVE ANIMALS	1	No Quantity							181033			0
S3	2016	2016	2016	2	0	2	Export	616	Poland	POL	276	Germany	DEU								00	LIVE ANIMALS	1	No Quantity							40586569			0
S3	2016	2016	2016	2	0	2	Export	616	Poland	POL	288	Ghana	GHA								00	LIVE ANIMALS	1	No Quantity							75			0
S3	2016	2016	2016	2	0	2	Export	616	Poland	POL	300	Greece	GRC								00	LIVE ANIMALS	1	No Quantity							5492783			0
S3	2016	2016	2016	2	0	2	Export	616	Poland	POL	344	China, Hong Kong SAR	HKG								00	LIVE ANIMALS	1	No Quantity							63255			0
S3	2016	2016	2016	2	0	2	Export	616	Poland	POL	348	Hungary	HUN								00	LIVE ANIMALS	1	No Quantity							3749910			0
S3	2016	2016	2016	2	0	2	Export	616	Poland	POL	360	Indonesia	IDN								00	LIVE ANIMALS	1	No Quantity							3652			0
S3	2016	2016	2016	2	0	2	Export	616	Poland	POL	368	Iraq	IRQ								00	LIVE ANIMALS	1	No Quantity							795			0
S3	2016	2016	2016	2	0	2	Export	616	Poland	POL	376	Israel	ISR								00	LIVE ANIMALS	1	No Quantity							1406			0
S3	2016	2016	2016	2	0	2	Export	616	Poland	POL	381	Italy	ITA								00	LIVE ANIMALS	1	No Quantity							25355709			0
S3	2016	2016	2016	2	0	2	Export	616	Poland	POL	392	Japan	JPN								00	LIVE ANIMALS	1	No Quantity							19461			0
S3	2016	2016	2016	2	0	2	Export	616	Poland	POL	398	Kazakhstan	KAZ								00	LIVE ANIMALS	1	No Quantity							113274			0
S3	2016	2016	2016	2	0	2	Export	616	Poland	POL	400	Jordan	JOR								00	LIVE ANIMALS	1	No Quantity							309964			0
S3	2016	2016	2016	2	0	2	Export	616	Poland	POL	404	Kenya	KEN								00	LIVE ANIMALS	1	No Quantity							191			0
S3	2016	2016	2016	2	0	2	Export	616	Poland	POL	410	Rep. of Korea	KOR								00	LIVE ANIMALS	1	No Quantity							622269			0
S3	2016	2016	2016	2	0	2	Export	616	Poland	POL	414	Kuwait	KWT								00	LIVE ANIMALS	1	No Quantity							111074			0
S3	2016	2016	2016	2	0	2	Export	616	Poland	POL	417	Kyrgyzstan	KGZ								00	LIVE ANIMALS	1	No Quantity							171741			0
S3	2016	2016	2016	2	0	2	Export	616	Poland	POL	422	Lebanon	LBN								00	LIVE ANIMALS	1	No Quantity							2479204			0
S3	2016	2016	2016	2	0	2	Export	616	Poland	POL	428	Latvia	LVA								00	LIVE ANIMALS	1	No Quantity							33168			0
S3	2016	2016	2016	2	0	2	Export	616	Poland	POL	440	Lithuania	LTU								00	LIVE ANIMALS	1	No Quantity							2546131			0
S3	2016	2016	2016	2	0	2	Export	616	Poland	POL	450	Madagascar	MDG								00	LIVE ANIMALS	1	No Quantity							49499			0
S3	2016	2016	2016	2	0	2	Export	616	Poland	POL	458	Malaysia	MYS								00	LIVE ANIMALS	1	No Quantity							626			0
S3	2016	2016	2016	2	0	2	Export	616	Poland	POL	466	Mali	MLI								00	LIVE ANIMALS	1	No Quantity							27429			0
S3	2016	2016	2016	2	0	2	Export	616	Poland	POL	484	Mexico	MEX								00	LIVE ANIMALS	1	No Quantity							4591			0
S3	2016	2016	2016	2	0	2	Export	616	Poland	POL	490	Other Asia, nes									00	LIVE ANIMALS	1	No Quantity							121			0
S3	2016	2016	2016	2	0	2	Export	616	Poland	POL	496	Mongolia	MNG								00	LIVE ANIMALS	1	No Quantity							3393			0
S3	2016	2016	2016	2	0	2	Export	616	Poland	POL	498	Rep. of Moldova	MDA								00	LIVE ANIMALS	1	No Quantity							55934			0
S3	2016	2016	2016	2	0	2	Export	616	Poland	POL	512	Oman	OMN								00	LIVE ANIMALS	1	No Quantity							205145			0
S3	2016	2016	2016	2	0	2	Export	616	Poland	POL	524	Nepal	NPL								00	LIVE ANIMALS	1	No Quantity							2600			0
S3	2016	2016	2016	2	0	2	Export	616	Poland	POL	528	Netherlands	NLD								00	LIVE ANIMALS	1	No Quantity							4202771			0
S3	2016	2016	2016	2	0	2	Export	616	Poland	POL	554	New Zealand	NZL								00	LIVE ANIMALS	1	No Quantity							774			0
S3	2016	2016	2016	2	0	2	Export	616	Poland	POL	566	Nigeria	NGA								00	LIVE ANIMALS	1	No Quantity							26			0
S3	2016	2016	2016	2	0	2	Export	616	Poland	POL	579	Norway	NOR								00	LIVE ANIMALS	1	No Quantity							38125			0
S3	2016	2016	2016	2	0	2	Export	616	Poland	POL	586	Pakistan	PAK								00	LIVE ANIMALS	1	No Quantity							25568			0
S3	2016	2016	2016	2	0	2	Export	616	Poland	POL	591	Panama	PAN								00	LIVE ANIMALS	1	No Quantity							150			0
S3	2016	2016	2016	2	0	2	Export	616	Poland	POL	604	Peru	PER								00	LIVE ANIMALS	1	No Quantity							50			0
S3	2016	2016	2016	2	0	2	Export	616	Poland	POL	608	Philippines	PHL								00	LIVE ANIMALS	1	No Quantity							1147			0
S3	2016	2016	2016	2	0	2	Export	616	Poland	POL	620	Portugal	PRT								00	LIVE ANIMALS	1	No Quantity							20			0
S3	2016	2016	2016	2	0	2	Export	616	Poland	POL	634	Qatar	QAT								00	LIVE ANIMALS	1	No Quantity							334864			0
S3	2016	2016	2016	2	0	2	Export	616	Poland	POL	642	Romania	ROU								00	LIVE ANIMALS	1	No Quantity							686536			0
S3	2016	2016	2016	2	0	2	Export	616	Poland	POL	643	Russian Federation	RUS								00	LIVE ANIMALS	1	No Quantity							9250250			0
S3	2016	2016	2016	2	0	2	Export	616	Poland	POL	682	Saudi Arabia	SAU								00	LIVE ANIMALS	1	No Quantity							368091			0
S3	2016	2016	2016	2	0	2	Export	616	Poland	POL	688	Serbia	SRB								00	LIVE ANIMALS	1	No Quantity							28776			0
S3	2016	2016	2016	2	0	2	Export	616	Poland	POL	699	India	IND								00	LIVE ANIMALS	1	No Quantity							1494552			0
S3	2016	2016	2016	2	0	2	Export	616	Poland	POL	702	Singapore	SGP								00	LIVE ANIMALS	1	No Quantity							684			0
S3	2016	2016	2016	2	0	2	Export	616	Poland	POL	703	Slovakia	SVK								00	LIVE ANIMALS	1	No Quantity							1707857			0
S3	2016	2016	2016	2	0	2	Export	616	Poland	POL	704	Viet Nam	VNM								00	LIVE ANIMALS	1	No Quantity							359			0
S3	2016	2016	2016	2	0	2	Export	616	Poland	POL	710	South Africa	ZAF								00	LIVE ANIMALS	1	No Quantity							12772			0
S3	2016	2016	2016	2	0	2	Export	616	Poland	POL	724	Spain	ESP								00	LIVE ANIMALS	1	No Quantity							3684626			0
S3	2016	2016	2016	2	0	2	Export	616	Poland	POL	752	Sweden	SWE								00	LIVE ANIMALS	1	No Quantity							913			0
S3	2016	2016	2016	2	0	2	Export	616	Poland	POL	757	Switzerland	CHE								00	LIVE ANIMALS	1	No Quantity							93909			0
S3	2016	2016	2016	2	0	2	Export	616	Poland	POL	764	Thailand	THA								00	LIVE ANIMALS	1	No Quantity							894572			0
S3	2016	2016	2016	2	0	2	Export	616	Poland	POL	780	Trinidad and Tobago	TTO								00	LIVE ANIMALS	1	No Quantity							710			0
S3	2016	2016	2016	2	0	2	Export	616	Poland	POL	784	United Arab Emirates	ARE								00	LIVE ANIMALS	1	No Quantity							87455			0
S3	2016	2016	2016	2	0	2	Export	616	Poland	POL	792	Turkey	TUR								00	LIVE ANIMALS	1	No Quantity							1617			0
S3	2016	2016	2016	2	0	2	Export	616	Poland	POL	804	Ukraine	UKR								00	LIVE ANIMALS	1	No Quantity							19005086			0
S3	2016	2016	2016	2	0	2	Export	616	Poland	POL	818	Egypt	EGY								00	LIVE ANIMALS	1	No Quantity							541410			0
S3	2016	2016	2016	2	0	2	Export	616	Poland	POL	826	United Kingdom	GBR								00	LIVE ANIMALS	1	No Quantity							270			0
S3	2016	2016	2016	2	0	2	Export	616	Poland	POL	834	United Rep. of Tanzania	TZA								00	LIVE ANIMALS	1	No Quantity							9450			0
S3	2016	2016	2016	2	0	2	Export	616	Poland	POL	837	Bunkers									00	LIVE ANIMALS	1	No Quantity							135837			0
S3	2016	2016	2016	2	0	2	Export	616	Poland	POL	839	Special Categories									00	LIVE ANIMALS	1	No Quantity							105			0
S3	2016	2016	2016	2	0	2	Export	616	Poland	POL	842	USA	USA								00	LIVE ANIMALS	1	No Quantity							248873			0
S3	2016	2016	2016	2	0	2	Export	616	Poland	POL	858	Uruguay	URY								00	LIVE ANIMALS	1	No Quantity							1127			0
S3	2016	2016	2016	2	0	2	Export	616	Poland	POL	860	Uzbekistan	UZB								00	LIVE ANIMALS	1	No Quantity							381410			0
S3	2016	2016	2016	2	0	2	Export	608	Philippines	PHL	0	World	WLD								01	MEAT, MEAT PREPARATIONS	1	No Quantity							23873944			0
S3	2016	2016	2016	2	0	2	Export	608	Philippines	PHL	36	Australia	AUS								01	MEAT, MEAT PREPARATIONS	1	No Quantity							64508			0
S3	2016	2016	2016	2	0	2	Export	608	Philippines	PHL	48	Bahrain	BHR								01	MEAT, MEAT PREPARATIONS	1	No Quantity							312694			0
S3	2016	2016	2016	2	0	2	Export	608	Philippines	PHL	96	Brunei Darussalam	BRN								01	MEAT, MEAT PREPARATIONS	1	No Quantity							131578			0
S3	2016	2016	2016	2	0	2	Export	608	Philippines	PHL	116	Cambodia	KHM								01	MEAT, MEAT PREPARATIONS	1	No Quantity							5765			0
S3	2016	2016	2016	2	0	2	Export	608	Philippines	PHL	124	Canada	CAN								01	MEAT, MEAT PREPARATIONS	1	No Quantity							6085			0
S3	2016	2016	2016	2	0	2	Export	608	Philippines	PHL	136	Cayman Isds	CYM								01	MEAT, MEAT PREPARATIONS	1	No Quantity							6957			0
S3	2016	2016	2016	2	0	2	Export	608	Philippines	PHL	296	Kiribati	KIR								01	MEAT, MEAT PREPARATIONS	1	No Quantity							16490			0
S3	2016	2016	2016	2	0	2	Export	608	Philippines	PHL	316	Guam	GUM								01	MEAT, MEAT PREPARATIONS	1	No Quantity							387			0
S3	2016	2016	2016	2	0	2	Export	608	Philippines	PHL	344	China, Hong Kong SAR	HKG								01	MEAT, MEAT PREPARATIONS	1	No Quantity							957861			0
S3	2016	2016	2016	2	0	2	Export	608	Philippines	PHL	381	Italy	ITA								01	MEAT, MEAT PREPARATIONS	1	No Quantity							68			0
S3	2016	2016	2016	2	0	2	Export	608	Philippines	PHL	392	Japan	JPN								01	MEAT, MEAT PREPARATIONS	1	No Quantity							15306296			0
S3	2016	2016	2016	2	0	2	Export	608	Philippines	PHL	410	Rep. of Korea	KOR								01	MEAT, MEAT PREPARATIONS	1	No Quantity							25996			0
S3	2016	2016	2016	2	0	2	Export	608	Philippines	PHL	414	Kuwait	KWT								01	MEAT, MEAT PREPARATIONS	1	No Quantity							71890			0
S3	2016	2016	2016	2	0	2	Export	608	Philippines	PHL	446	China, Macao SAR	MAC								01	MEAT, MEAT PREPARATIONS	1	No Quantity							25654			0
S3	2016	2016	2016	2	0	2	Export	608	Philippines	PHL	458	Malaysia	MYS								01	MEAT, MEAT PREPARATIONS	1	No Quantity							73653			0
S3	2016	2016	2016	2	0	2	Export	608	Philippines	PHL	490	Other Asia, nes									01	MEAT, MEAT PREPARATIONS	1	No Quantity							476061			0
S3	2016	2016	2016	2	0	2	Export	608	Philippines	PHL	528	Netherlands	NLD								01	MEAT, MEAT PREPARATIONS	1	No Quantity							55096			0
S3	2016	2016	2016	2	0	2	Export	608	Philippines	PHL	554	New Zealand	NZL								01	MEAT, MEAT PREPARATIONS	1	No Quantity							26902			0
S3	2016	2016	2016	2	0	2	Export	608	Philippines	PHL	598	Papua New Guinea	PNG								01	MEAT, MEAT PREPARATIONS	1	No Quantity							92712			0
S3	2016	2016	2016	2	0	2	Export	608	Philippines	PHL	634	Qatar	QAT								01	MEAT, MEAT PREPARATIONS	1	No Quantity							967450			0
S3	2016	2016	2016	2	0	2	Export	608	Philippines	PHL	682	Saudi Arabia	SAU								01	MEAT, MEAT PREPARATIONS	1	No Quantity							388570			0
S3	2016	2016	2016	2	0	2	Export	608	Philippines	PHL	704	Viet Nam	VNM								01	MEAT, MEAT PREPARATIONS	1	No Quantity							17711			0
S3	2016	2016	2016	2	0	2	Export	608	Philippines	PHL	784	United Arab Emirates	ARE								01	MEAT, MEAT PREPARATIONS	1	No Quantity							4843560			0
S3	2016	2016	2016	2	0	2	Export	616	Poland	POL	0	World	WLD								01	MEAT, MEAT PREPARATIONS	1	No Quantity							5120919659			0
S3	2016	2016	2016	2	0	2	Export	616	Poland	POL	4	Afghanistan	AFG								01	MEAT, MEAT PREPARATIONS	1	No Quantity							158229			0
S3	2016	2016	2016	2	0	2	Export	616	Poland	POL	8	Albania	ALB								01	MEAT, MEAT PREPARATIONS	1	No Quantity							1856246			0
S3	2016	2016	2016	2	0	2	Export	616	Poland	POL	10	Antarctica	ATA								01	MEAT, MEAT PREPARATIONS	1	No Quantity							15125			0
S3	2016	2016	2016	2	0	2	Export	616	Poland	POL	12	Algeria	DZA								01	MEAT, MEAT PREPARATIONS	1	No Quantity							758603			0
S3	2016	2016	2016	2	0	2	Export	616	Poland	POL	24	Angola	AGO								01	MEAT, MEAT PREPARATIONS	1	No Quantity							830376			0
S3	2016	2016	2016	2	0	2	Export	616	Poland	POL	31	Azerbaijan	AZE								01	MEAT, MEAT PREPARATIONS	1	No Quantity							488541			0
S3	2016	2016	2016	2	0	2	Export	616	Poland	POL	32	Argentina	ARG								01	MEAT, MEAT PREPARATIONS	1	No Quantity							405			0
S3	2016	2016	2016	2	0	2	Export	616	Poland	POL	36	Australia	AUS								01	MEAT, MEAT PREPARATIONS	1	No Quantity							85900			0
S3	2016	2016	2016	2	0	2	Export	616	Poland	POL	40	Austria	AUT								01	MEAT, MEAT PREPARATIONS	1	No Quantity							50195967			0
S3	2016	2016	2016	2	0	2	Export	616	Poland	POL	44	Bahamas	BHS								01	MEAT, MEAT PREPARATIONS	1	No Quantity							384756			0
S3	2016	2016	2016	2	0	2	Export	616	Poland	POL	48	Bahrain	BHR								01	MEAT, MEAT PREPARATIONS	1	No Quantity							100325			0
S3	2016	2016	2016	2	0	2	Export	616	Poland	POL	51	Armenia	ARM								01	MEAT, MEAT PREPARATIONS	1	No Quantity							22545			0
S3	2016	2016	2016	2	0	2	Export	616	Poland	POL	56	Belgium	BEL								01	MEAT, MEAT PREPARATIONS	1	No Quantity							69452301			0
S3	2016	2016	2016	2	0	2	Export	616	Poland	POL	70	Bosnia Herzegovina	BIH								01	MEAT, MEAT PREPARATIONS	1	No Quantity							25120805			0
S3	2016	2016	2016	2	0	2	Export	616	Poland	POL	96	Brunei Darussalam	BRN								01	MEAT, MEAT PREPARATIONS	1	No Quantity							42875			0
S3	2016	2016	2016	2	0	2	Export	616	Poland	POL	100	Bulgaria	BGR								01	MEAT, MEAT PREPARATIONS	1	No Quantity							67214984			0
S3	2016	2016	2016	2	0	2	Export	616	Poland	POL	112	Belarus	BLR								01	MEAT, MEAT PREPARATIONS	1	No Quantity							4228574			0
S3	2016	2016	2016	2	0	2	Export	616	Poland	POL	120	Cameroon	CMR								01	MEAT, MEAT PREPARATIONS	1	No Quantity							148894			0
S3	2016	2016	2016	2	0	2	Export	616	Poland	POL	124	Canada	CAN								01	MEAT, MEAT PREPARATIONS	1	No Quantity							18988013			0
S3	2016	2016	2016	2	0	2	Export	616	Poland	POL	132	Cabo Verde	CPV								01	MEAT, MEAT PREPARATIONS	1	No Quantity							21789			0
S3	2016	2016	2016	2	0	2	Export	616	Poland	POL	140	Central African Rep.	CAF								01	MEAT, MEAT PREPARATIONS	1	No Quantity							146131			0
S3	2016	2016	2016	2	0	2	Export	616	Poland	POL	144	Sri Lanka	LKA								01	MEAT, MEAT PREPARATIONS	1	No Quantity							267742			0
S3	2016	2016	2016	2	0	2	Export	616	Poland	POL	152	Chile	CHL								01	MEAT, MEAT PREPARATIONS	1	No Quantity							13136660			0
S3	2016	2016	2016	2	0	2	Export	616	Poland	POL	156	China	CHN								01	MEAT, MEAT PREPARATIONS	1	No Quantity							33039341			0
S3	2016	2016	2016	2	0	2	Export	616	Poland	POL	174	Comoros	COM								01	MEAT, MEAT PREPARATIONS	1	No Quantity							764611			0
S3	2016	2016	2016	2	0	2	Export	616	Poland	POL	178	Congo	COG								01	MEAT, MEAT PREPARATIONS	1	No Quantity							15179343			0
S3	2016	2016	2016	2	0	2	Export	616	Poland	POL	180	Dem. Rep. of the Congo	COD								01	MEAT, MEAT PREPARATIONS	1	No Quantity							4337438			0
S3	2016	2016	2016	2	0	2	Export	616	Poland	POL	191	Croatia	HRV								01	MEAT, MEAT PREPARATIONS	1	No Quantity							36087552			0
S3	2016	2016	2016	2	0	2	Export	616	Poland	POL	192	Cuba	CUB								01	MEAT, MEAT PREPARATIONS	1	No Quantity							8609559			0
S3	2016	2016	2016	2	0	2	Export	616	Poland	POL	196	Cyprus	CYP								01	MEAT, MEAT PREPARATIONS	1	No Quantity							9771207			0
S3	2016	2016	2016	2	0	2	Export	616	Poland	POL	203	Czechia	CZE								01	MEAT, MEAT PREPARATIONS	1	No Quantity							278646960			0
S3	2016	2016	2016	2	0	2	Export	616	Poland	POL	204	Benin	BEN								01	MEAT, MEAT PREPARATIONS	1	No Quantity							12962432			0
S3	2016	2016	2016	2	0	2	Export	616	Poland	POL	208	Denmark	DNK								01	MEAT, MEAT PREPARATIONS	1	No Quantity							142467207			0
S3	2016	2016	2016	2	0	2	Export	616	Poland	POL	226	Equatorial Guinea	GNQ								01	MEAT, MEAT PREPARATIONS	1	No Quantity							512839			0
S3	2016	2016	2016	2	0	2	Export	616	Poland	POL	233	Estonia	EST								01	MEAT, MEAT PREPARATIONS	1	No Quantity							45996172			0
S3	2016	2016	2016	2	0	2	Export	616	Poland	POL	246	Finland	FIN								01	MEAT, MEAT PREPARATIONS	1	No Quantity							25275220			0
S3	2016	2016	2016	2	0	2	Export	616	Poland	POL	251	France	FRA								01	MEAT, MEAT PREPARATIONS	1	No Quantity							291996579			0
S3	2016	2016	2016	2	0	2	Export	616	Poland	POL	260	Fr. South Antarctic Terr.	ATF								01	MEAT, MEAT PREPARATIONS	1	No Quantity							206196			0
S3	2016	2016	2016	2	0	2	Export	616	Poland	POL	266	Gabon	GAB								01	MEAT, MEAT PREPARATIONS	1	No Quantity							7125115			0
S3	2016	2016	2016	2	0	2	Export	616	Poland	POL	268	Georgia	GEO								01	MEAT, MEAT PREPARATIONS	1	No Quantity							599256			0
S3	2016	2016	2016	2	0	2	Export	616	Poland	POL	270	Gambia	GMB								01	MEAT, MEAT PREPARATIONS	1	No Quantity							266184			0
S3	2016	2016	2016	2	0	2	Export	616	Poland	POL	275	State of Palestine	PSE								01	MEAT, MEAT PREPARATIONS	1	No Quantity							893399			0
S3	2016	2016	2016	2	0	2	Export	616	Poland	POL	276	Germany	DEU								01	MEAT, MEAT PREPARATIONS	1	No Quantity							793910782			0
S3	2016	2016	2016	2	0	2	Export	616	Poland	POL	288	Ghana	GHA								01	MEAT, MEAT PREPARATIONS	1	No Quantity							8832076			0
S3	2016	2016	2016	2	0	2	Export	616	Poland	POL	300	Greece	GRC								01	MEAT, MEAT PREPARATIONS	1	No Quantity							45264708			0
S3	2016	2016	2016	2	0	2	Export	616	Poland	POL	324	Guinea	GIN								01	MEAT, MEAT PREPARATIONS	1	No Quantity							2076586			0
S3	2016	2016	2016	2	0	2	Export	616	Poland	POL	332	Haiti	HTI								01	MEAT, MEAT PREPARATIONS	1	No Quantity							2606047			0
S3	2016	2016	2016	2	0	2	Export	616	Poland	POL	344	China, Hong Kong SAR	HKG								01	MEAT, MEAT PREPARATIONS	1	No Quantity							159070404			0
S3	2016	2016	2016	2	0	2	Export	616	Poland	POL	348	Hungary	HUN								01	MEAT, MEAT PREPARATIONS	1	No Quantity							118253812			0
S3	2016	2016	2016	2	0	2	Export	616	Poland	POL	352	Iceland	ISL								01	MEAT, MEAT PREPARATIONS	1	No Quantity							973908			0
S3	2016	2016	2016	2	0	2	Export	616	Poland	POL	364	Iran	IRN								01	MEAT, MEAT PREPARATIONS	1	No Quantity							83221			0
S3	2016	2016	2016	2	0	2	Export	616	Poland	POL	372	Ireland	IRL								01	MEAT, MEAT PREPARATIONS	1	No Quantity							72521556			0
S3	2016	2016	2016	2	0	2	Export	616	Poland	POL	376	Israel	ISR								01	MEAT, MEAT PREPARATIONS	1	No Quantity							62705159			0
S3	2016	2016	2016	2	0	2	Export	616	Poland	POL	381	Italy	ITA								01	MEAT, MEAT PREPARATIONS	1	No Quantity							484273388			0
S3	2016	2016	2016	2	0	2	Export	616	Poland	POL	384	Côte d'Ivoire	CIV								01	MEAT, MEAT PREPARATIONS	1	No Quantity							3390203			0
S3	2016	2016	2016	2	0	2	Export	616	Poland	POL	392	Japan	JPN								01	MEAT, MEAT PREPARATIONS	1	No Quantity							6519549			0
S3	2016	2016	2016	2	0	2	Export	616	Poland	POL	398	Kazakhstan	KAZ								01	MEAT, MEAT PREPARATIONS	1	No Quantity							3799260			0
S3	2016	2016	2016	2	0	2	Export	616	Poland	POL	400	Jordan	JOR								01	MEAT, MEAT PREPARATIONS	1	No Quantity							63096			0
S3	2016	2016	2016	2	0	2	Export	616	Poland	POL	404	Kenya	KEN								01	MEAT, MEAT PREPARATIONS	1	No Quantity							105679			0
S3	2016	2016	2016	2	0	2	Export	616	Poland	POL	422	Lebanon	LBN								01	MEAT, MEAT PREPARATIONS	1	No Quantity							528975			0
S3	2016	2016	2016	2	0	2	Export	616	Poland	POL	428	Latvia	LVA								01	MEAT, MEAT PREPARATIONS	1	No Quantity							69953282			0
S3	2016	2016	2016	2	0	2	Export	616	Poland	POL	430	Liberia	LBR								01	MEAT, MEAT PREPARATIONS	1	No Quantity							5748790			0
S3	2016	2016	2016	2	0	2	Export	616	Poland	POL	434	Libya	LBY								01	MEAT, MEAT PREPARATIONS	1	No Quantity							30351			0
S3	2016	2016	2016	2	0	2	Export	616	Poland	POL	440	Lithuania	LTU								01	MEAT, MEAT PREPARATIONS	1	No Quantity							140699800			0
S3	2016	2016	2016	2	0	2	Export	616	Poland	POL	442	Luxembourg	LUX								01	MEAT, MEAT PREPARATIONS	1	No Quantity							758506			0
S3	2016	2016	2016	2	0	2	Export	616	Poland	POL	446	China, Macao SAR	MAC								01	MEAT, MEAT PREPARATIONS	1	No Quantity							1009113			0
S3	2016	2016	2016	2	0	2	Export	616	Poland	POL	458	Malaysia	MYS								01	MEAT, MEAT PREPARATIONS	1	No Quantity							3057535			0
S3	2016	2016	2016	2	0	2	Export	616	Poland	POL	470	Malta	MLT								01	MEAT, MEAT PREPARATIONS	1	No Quantity							4947669			0
S3	2016	2016	2016	2	0	2	Export	616	Poland	POL	480	Mauritius	MUS								01	MEAT, MEAT PREPARATIONS	1	No Quantity							160516			0
S3	2016	2016	2016	2	0	2	Export	616	Poland	POL	496	Mongolia	MNG								01	MEAT, MEAT PREPARATIONS	1	No Quantity							3190845			0
S3	2016	2016	2016	2	0	2	Export	616	Poland	POL	498	Rep. of Moldova	MDA								01	MEAT, MEAT PREPARATIONS	1	No Quantity							8415360			0
S3	2016	2016	2016	2	0	2	Export	616	Poland	POL	499	Montenegro	MNE								01	MEAT, MEAT PREPARATIONS	1	No Quantity							1076907			0
S3	2016	2016	2016	2	0	2	Export	616	Poland	POL	504	Morocco	MAR								01	MEAT, MEAT PREPARATIONS	1	No Quantity							34894			0
S3	2016	2016	2016	2	0	2	Export	616	Poland	POL	508	Mozambique	MOZ								01	MEAT, MEAT PREPARATIONS	1	No Quantity							199861			0
S3	2016	2016	2016	2	0	2	Export	616	Poland	POL	512	Oman	OMN								01	MEAT, MEAT PREPARATIONS	1	No Quantity							250471			0
S3	2016	2016	2016	2	0	2	Export	616	Poland	POL	516	Namibia	NAM								01	MEAT, MEAT PREPARATIONS	1	No Quantity							10945			0
S3	2016	2016	2016	2	0	2	Export	616	Poland	POL	528	Netherlands	NLD								01	MEAT, MEAT PREPARATIONS	1	No Quantity							273910134			0
S3	2016	2016	2016	2	0	2	Export	616	Poland	POL	531	Curaçao	CUW								01	MEAT, MEAT PREPARATIONS	1	No Quantity							63552			0
S3	2016	2016	2016	2	0	2	Export	616	Poland	POL	534	Saint Maarten	SXM								01	MEAT, MEAT PREPARATIONS	1	No Quantity							5342			0
S3	2016	2016	2016	2	0	2	Export	616	Poland	POL	540	New Caledonia	NCL								01	MEAT, MEAT PREPARATIONS	1	No Quantity							412718			0
S3	2016	2016	2016	2	0	2	Export	616	Poland	POL	554	New Zealand	NZL								01	MEAT, MEAT PREPARATIONS	1	No Quantity							3259325			0
S3	2016	2016	2016	2	0	2	Export	616	Poland	POL	562	Niger	NER								01	MEAT, MEAT PREPARATIONS	1	No Quantity							61338			0
S3	2016	2016	2016	2	0	2	Export	616	Poland	POL	568	Other Europe, nes									01	MEAT, MEAT PREPARATIONS	1	No Quantity							82759			0
S3	2016	2016	2016	2	0	2	Export	616	Poland	POL	579	Norway	NOR								01	MEAT, MEAT PREPARATIONS	1	No Quantity							1044615			0
S3	2016	2016	2016	2	0	2	Export	616	Poland	POL	580	N. Mariana Isds	MNP								01	MEAT, MEAT PREPARATIONS	1	No Quantity							63509			0
S3	2016	2016	2016	2	0	2	Export	616	Poland	POL	591	Panama	PAN								01	MEAT, MEAT PREPARATIONS	1	No Quantity							265460			0
S3	2016	2016	2016	2	0	2	Export	616	Poland	POL	608	Philippines	PHL								01	MEAT, MEAT PREPARATIONS	1	No Quantity							3613444			0
S3	2016	2016	2016	2	0	2	Export	616	Poland	POL	620	Portugal	PRT								01	MEAT, MEAT PREPARATIONS	1	No Quantity							38220682			0
S3	2016	2016	2016	2	0	2	Export	616	Poland	POL	624	Guinea-Bissau	GNB								01	MEAT, MEAT PREPARATIONS	1	No Quantity							55287			0
S3	2016	2016	2016	2	0	2	Export	616	Poland	POL	642	Romania	ROU								01	MEAT, MEAT PREPARATIONS	1	No Quantity							81102239			0
S3	2016	2016	2016	2	0	2	Export	616	Poland	POL	643	Russian Federation	RUS								01	MEAT, MEAT PREPARATIONS	1	No Quantity							951317			0
S3	2016	2016	2016	2	0	2	Export	616	Poland	POL	678	Sao Tome and Principe	STP								01	MEAT, MEAT PREPARATIONS	1	No Quantity							15054			0
S3	2016	2016	2016	2	0	2	Export	616	Poland	POL	682	Saudi Arabia	SAU								01	MEAT, MEAT PREPARATIONS	1	No Quantity							126769			0
S3	2016	2016	2016	2	0	2	Export	616	Poland	POL	686	Senegal	SEN								01	MEAT, MEAT PREPARATIONS	1	No Quantity							13486			0
S3	2016	2016	2016	2	0	2	Export	616	Poland	POL	688	Serbia	SRB								01	MEAT, MEAT PREPARATIONS	1	No Quantity							9422102			0
S3	2016	2016	2016	2	0	2	Export	616	Poland	POL	694	Sierra Leone	SLE								01	MEAT, MEAT PREPARATIONS	1	No Quantity							240929			0
S3	2016	2016	2016	2	0	2	Export	616	Poland	POL	702	Singapore	SGP								01	MEAT, MEAT PREPARATIONS	1	No Quantity							102			0
S3	2016	2016	2016	2	0	2	Export	616	Poland	POL	703	Slovakia	SVK								01	MEAT, MEAT PREPARATIONS	1	No Quantity							204904905			0
S3	2016	2016	2016	2	0	2	Export	616	Poland	POL	704	Viet Nam	VNM								01	MEAT, MEAT PREPARATIONS	1	No Quantity							26668673			0
S3	2016	2016	2016	2	0	2	Export	616	Poland	POL	705	Slovenia	SVN								01	MEAT, MEAT PREPARATIONS	1	No Quantity							17974647			0
S3	2016	2016	2016	2	0	2	Export	616	Poland	POL	710	South Africa	ZAF								01	MEAT, MEAT PREPARATIONS	1	No Quantity							5074644			0
S3	2016	2016	2016	2	0	2	Export	616	Poland	POL	724	Spain	ESP								01	MEAT, MEAT PREPARATIONS	1	No Quantity							206209580			0
S3	2016	2016	2016	2	0	2	Export	616	Poland	POL	752	Sweden	SWE								01	MEAT, MEAT PREPARATIONS	1	No Quantity							117654593			0
S3	2016	2016	2016	2	0	2	Export	616	Poland	POL	757	Switzerland	CHE								01	MEAT, MEAT PREPARATIONS	1	No Quantity							4365965			0
S3	2016	2016	2016	2	0	2	Export	616	Poland	POL	762	Tajikistan	TJK								01	MEAT, MEAT PREPARATIONS	1	No Quantity							157405			0
S3	2016	2016	2016	2	0	2	Export	616	Poland	POL	764	Thailand	THA								01	MEAT, MEAT PREPARATIONS	1	No Quantity							88502			0
S3	2016	2016	2016	2	0	2	Export	616	Poland	POL	768	Togo	TGO								01	MEAT, MEAT PREPARATIONS	1	No Quantity							2818990			0
S3	2016	2016	2016	2	0	2	Export	616	Poland	POL	784	United Arab Emirates	ARE								01	MEAT, MEAT PREPARATIONS	1	No Quantity							2776476			0
S3	2016	2016	2016	2	0	2	Export	616	Poland	POL	788	Tunisia	TUN								01	MEAT, MEAT PREPARATIONS	1	No Quantity							14476			0
S3	2016	2016	2016	2	0	2	Export	616	Poland	POL	792	Turkey	TUR								01	MEAT, MEAT PREPARATIONS	1	No Quantity							29772403			0
S3	2016	2016	2016	2	0	2	Export	616	Poland	POL	795	Turkmenistan	TKM								01	MEAT, MEAT PREPARATIONS	1	No Quantity							9714732			0
S3	2016	2016	2016	2	0	2	Export	616	Poland	POL	804	Ukraine	UKR								01	MEAT, MEAT PREPARATIONS	1	No Quantity							26042194			0
S3	2016	2016	2016	2	0	2	Export	616	Poland	POL	807	North Macedonia	MKD								01	MEAT, MEAT PREPARATIONS	1	No Quantity							15670287			0
S3	2016	2016	2016	2	0	2	Export	616	Poland	POL	818	Egypt	EGY								01	MEAT, MEAT PREPARATIONS	1	No Quantity							678484			0
S3	2016	2016	2016	2	0	2	Export	616	Poland	POL	826	United Kingdom	GBR								01	MEAT, MEAT PREPARATIONS	1	No Quantity							715503612			0
S3	2016	2016	2016	2	0	2	Export	616	Poland	POL	834	United Rep. of Tanzania	TZA								01	MEAT, MEAT PREPARATIONS	1	No Quantity							19536			0
S3	2016	2016	2016	2	0	2	Export	616	Poland	POL	842	USA	USA								01	MEAT, MEAT PREPARATIONS	1	No Quantity							137086368			0
S3	2016	2016	2016	2	0	2	Export	616	Poland	POL	860	Uzbekistan	UZB								01	MEAT, MEAT PREPARATIONS	1	No Quantity							11532376			0
S3	2016	2016	2016	2	0	2	Export	616	Poland	POL	899	Areas, nes									01	MEAT, MEAT PREPARATIONS	1	No Quantity							334998			0
S3	2016	2016	2016	2	0	2	Export	608	Philippines	PHL	0	World	WLD								02	DAIRY PRODUCTS,BIRD EGGS	1	No Quantity							92035613			0
S3	2016	2016	2016	2	0	2	Export	608	Philippines	PHL	16	American Samoa	ASM								02	DAIRY PRODUCTS,BIRD EGGS	1	No Quantity							59106			0
S3	2016	2016	2016	2	0	2	Export	608	Philippines	PHL	36	Australia	AUS								02	DAIRY PRODUCTS,BIRD EGGS	1	No Quantity							886599			0
S3	2016	2016	2016	2	0	2	Export	608	Philippines	PHL	48	Bahrain	BHR								02	DAIRY PRODUCTS,BIRD EGGS	1	No Quantity							109114			0
S3	2016	2016	2016	2	0	2	Export	608	Philippines	PHL	50	Bangladesh	BGD								02	DAIRY PRODUCTS,BIRD EGGS	1	No Quantity							1194856			0
S3	2016	2016	2016	2	0	2	Export	608	Philippines	PHL	96	Brunei Darussalam	BRN								02	DAIRY PRODUCTS,BIRD EGGS	1	No Quantity							231014			0
S3	2016	2016	2016	2	0	2	Export	608	Philippines	PHL	104	Myanmar	MMR								02	DAIRY PRODUCTS,BIRD EGGS	1	No Quantity							725916			0
S3	2016	2016	2016	2	0	2	Export	608	Philippines	PHL	116	Cambodia	KHM								02	DAIRY PRODUCTS,BIRD EGGS	1	No Quantity							805334			0
S3	2016	2016	2016	2	0	2	Export	608	Philippines	PHL	120	Cameroon	CMR								02	DAIRY PRODUCTS,BIRD EGGS	1	No Quantity							2175074			0
S3	2016	2016	2016	2	0	2	Export	608	Philippines	PHL	124	Canada	CAN								02	DAIRY PRODUCTS,BIRD EGGS	1	No Quantity							1116628			0
S3	2016	2016	2016	2	0	2	Export	608	Philippines	PHL	144	Sri Lanka	LKA								02	DAIRY PRODUCTS,BIRD EGGS	1	No Quantity							7001789			0
S3	2016	2016	2016	2	0	2	Export	608	Philippines	PHL	156	China	CHN								02	DAIRY PRODUCTS,BIRD EGGS	1	No Quantity							14250			0
S3	2016	2016	2016	2	0	2	Export	608	Philippines	PHL	242	Fiji	FJI								02	DAIRY PRODUCTS,BIRD EGGS	1	No Quantity							222779			0
S3	2016	2016	2016	2	0	2	Export	608	Philippines	PHL	288	Ghana	GHA								02	DAIRY PRODUCTS,BIRD EGGS	1	No Quantity							641078			0
S3	2016	2016	2016	2	0	2	Export	608	Philippines	PHL	316	Guam	GUM								02	DAIRY PRODUCTS,BIRD EGGS	1	No Quantity							145677			0
S3	2016	2016	2016	2	0	2	Export	608	Philippines	PHL	344	China, Hong Kong SAR	HKG								02	DAIRY PRODUCTS,BIRD EGGS	1	No Quantity							66335			0
S3	2016	2016	2016	2	0	2	Export	608	Philippines	PHL	360	Indonesia	IDN								02	DAIRY PRODUCTS,BIRD EGGS	1	No Quantity							159542			0
S3	2016	2016	2016	2	0	2	Export	608	Philippines	PHL	368	Iraq	IRQ								02	DAIRY PRODUCTS,BIRD EGGS	1	No Quantity							412689			0
S3	2016	2016	2016	2	0	2	Export	608	Philippines	PHL	384	Côte d'Ivoire	CIV								02	DAIRY PRODUCTS,BIRD EGGS	1	No Quantity							551366			0
S3	2016	2016	2016	2	0	2	Export	608	Philippines	PHL	392	Japan	JPN								02	DAIRY PRODUCTS,BIRD EGGS	1	No Quantity							1103612			0
S3	2016	2016	2016	2	0	2	Export	608	Philippines	PHL	410	Rep. of Korea	KOR								02	DAIRY PRODUCTS,BIRD EGGS	1	No Quantity							3587			0
S3	2016	2016	2016	2	0	2	Export	608	Philippines	PHL	414	Kuwait	KWT								02	DAIRY PRODUCTS,BIRD EGGS	1	No Quantity							68936			0
S3	2016	2016	2016	2	0	2	Export	608	Philippines	PHL	440	Lithuania	LTU								02	DAIRY PRODUCTS,BIRD EGGS	1	No Quantity							22774			0
S3	2016	2016	2016	2	0	2	Export	608	Philippines	PHL	446	China, Macao SAR	MAC								02	DAIRY PRODUCTS,BIRD EGGS	1	No Quantity							64951			0
S3	2016	2016	2016	2	0	2	Export	608	Philippines	PHL	458	Malaysia	MYS								02	DAIRY PRODUCTS,BIRD EGGS	1	No Quantity							43589288			0
S3	2016	2016	2016	2	0	2	Export	608	Philippines	PHL	490	Other Asia, nes									02	DAIRY PRODUCTS,BIRD EGGS	1	No Quantity							332243			0
S3	2016	2016	2016	2	0	2	Export	608	Philippines	PHL	512	Oman	OMN								02	DAIRY PRODUCTS,BIRD EGGS	1	No Quantity							45488			0
S3	2016	2016	2016	2	0	2	Export	608	Philippines	PHL	554	New Zealand	NZL								02	DAIRY PRODUCTS,BIRD EGGS	1	No Quantity							3372			0
S3	2016	2016	2016	2	0	2	Export	608	Philippines	PHL	579	Norway	NOR								02	DAIRY PRODUCTS,BIRD EGGS	1	No Quantity							17856			0
S3	2016	2016	2016	2	0	2	Export	608	Philippines	PHL	580	N. Mariana Isds	MNP								02	DAIRY PRODUCTS,BIRD EGGS	1	No Quantity							85690			0
S3	2016	2016	2016	2	0	2	Export	608	Philippines	PHL	583	FS Micronesia	FSM								02	DAIRY PRODUCTS,BIRD EGGS	1	No Quantity							55367			0
S3	2016	2016	2016	2	0	2	Export	608	Philippines	PHL	584	Marshall Isds	MHL								02	DAIRY PRODUCTS,BIRD EGGS	1	No Quantity							8432			0
S3	2016	2016	2016	2	0	2	Export	608	Philippines	PHL	585	Palau	PLW								02	DAIRY PRODUCTS,BIRD EGGS	1	No Quantity							2753			0
S3	2016	2016	2016	2	0	2	Export	608	Philippines	PHL	586	Pakistan	PAK								02	DAIRY PRODUCTS,BIRD EGGS	1	No Quantity							3262892			0
S3	2016	2016	2016	2	0	2	Export	608	Philippines	PHL	591	Panama	PAN								02	DAIRY PRODUCTS,BIRD EGGS	1	No Quantity							99			0
S3	2016	2016	2016	2	0	2	Export	608	Philippines	PHL	598	Papua New Guinea	PNG								02	DAIRY PRODUCTS,BIRD EGGS	1	No Quantity							592733			0
S3	2016	2016	2016	2	0	2	Export	608	Philippines	PHL	634	Qatar	QAT								02	DAIRY PRODUCTS,BIRD EGGS	1	No Quantity							382560			0
S3	2016	2016	2016	2	0	2	Export	608	Philippines	PHL	643	Russian Federation	RUS								02	DAIRY PRODUCTS,BIRD EGGS	1	No Quantity							212747			0
S3	2016	2016	2016	2	0	2	Export	608	Philippines	PHL	682	Saudi Arabia	SAU								02	DAIRY PRODUCTS,BIRD EGGS	1	No Quantity							121346			0
S3	2016	2016	2016	2	0	2	Export	608	Philippines	PHL	702	Singapore	SGP								02	DAIRY PRODUCTS,BIRD EGGS	1	No Quantity							1225221			0
S3	2016	2016	2016	2	0	2	Export	608	Philippines	PHL	704	Viet Nam	VNM								02	DAIRY PRODUCTS,BIRD EGGS	1	No Quantity							3680615			0
S3	2016	2016	2016	2	0	2	Export	608	Philippines	PHL	710	South Africa	ZAF								02	DAIRY PRODUCTS,BIRD EGGS	1	No Quantity							386675			0
S3	2016	2016	2016	2	0	2	Export	608	Philippines	PHL	764	Thailand	THA								02	DAIRY PRODUCTS,BIRD EGGS	1	No Quantity							12907835			0
S3	2016	2016	2016	2	0	2	Export	608	Philippines	PHL	784	United Arab Emirates	ARE								02	DAIRY PRODUCTS,BIRD EGGS	1	No Quantity							2772722			0
S3	2016	2016	2016	2	0	2	Export	608	Philippines	PHL	792	Turkey	TUR								02	DAIRY PRODUCTS,BIRD EGGS	1	No Quantity							158617			0
S3	2016	2016	2016	2	0	2	Export	608	Philippines	PHL	826	United Kingdom	GBR								02	DAIRY PRODUCTS,BIRD EGGS	1	No Quantity							1611			0
S3	2016	2016	2016	2	0	2	Export	608	Philippines	PHL	842	USA	USA								02	DAIRY PRODUCTS,BIRD EGGS	1	No Quantity							2133473			0
S3	2016	2016	2016	2	0	2	Export	608	Philippines	PHL	862	Venezuela	VEN								02	DAIRY PRODUCTS,BIRD EGGS	1	No Quantity							449406			0
S3	2016	2016	2016	2	0	2	Export	608	Philippines	PHL	887	Yemen	YEM								02	DAIRY PRODUCTS,BIRD EGGS	1	No Quantity							1823566			0
S3	2016	2016	2016	2	0	2	Export	616	Poland	POL	0	World	WLD								02	DAIRY PRODUCTS,BIRD EGGS	1	No Quantity							1956742322			0
S3	2016	2016	2016	2	0	2	Export	616	Poland	POL	4	Afghanistan	AFG								02	DAIRY PRODUCTS,BIRD EGGS	1	No Quantity							441838			0
S3	2016	2016	2016	2	0	2	Export	616	Poland	POL	8	Albania	ALB								02	DAIRY PRODUCTS,BIRD EGGS	1	No Quantity							412676			0
S3	2016	2016	2016	2	0	2	Export	616	Poland	POL	10	Antarctica	ATA								02	DAIRY PRODUCTS,BIRD EGGS	1	No Quantity							7783			0
S3	2016	2016	2016	2	0	2	Export	616	Poland	POL	12	Algeria	DZA								02	DAIRY PRODUCTS,BIRD EGGS	1	No Quantity							45996282			0
S3	2016	2016	2016	2	0	2	Export	616	Poland	POL	24	Angola	AGO								02	DAIRY PRODUCTS,BIRD EGGS	1	No Quantity							469246			0
S3	2016	2016	2016	2	0	2	Export	616	Poland	POL	28	Antigua and Barbuda	ATG								02	DAIRY PRODUCTS,BIRD EGGS	1	No Quantity							37688			0
S3	2016	2016	2016	2	0	2	Export	616	Poland	POL	31	Azerbaijan	AZE								02	DAIRY PRODUCTS,BIRD EGGS	1	No Quantity							1348594			0
S3	2016	2016	2016	2	0	2	Export	616	Poland	POL	32	Argentina	ARG								02	DAIRY PRODUCTS,BIRD EGGS	1	No Quantity							1275			0
S3	2016	2016	2016	2	0	2	Export	616	Poland	POL	36	Australia	AUS								02	DAIRY PRODUCTS,BIRD EGGS	1	No Quantity							2956608			0
S3	2016	2016	2016	2	0	2	Export	616	Poland	POL	40	Austria	AUT								02	DAIRY PRODUCTS,BIRD EGGS	1	No Quantity							13653767			0
S3	2016	2016	2016	2	0	2	Export	616	Poland	POL	48	Bahrain	BHR								02	DAIRY PRODUCTS,BIRD EGGS	1	No Quantity							333704			0
S3	2016	2016	2016	2	0	2	Export	616	Poland	POL	50	Bangladesh	BGD								02	DAIRY PRODUCTS,BIRD EGGS	1	No Quantity							3373092			0
S3	2016	2016	2016	2	0	2	Export	616	Poland	POL	51	Armenia	ARM								02	DAIRY PRODUCTS,BIRD EGGS	1	No Quantity							7512316			0
S3	2016	2016	2016	2	0	2	Export	616	Poland	POL	56	Belgium	BEL								02	DAIRY PRODUCTS,BIRD EGGS	1	No Quantity							19593760			0
S3	2016	2016	2016	2	0	2	Export	616	Poland	POL	70	Bosnia Herzegovina	BIH								02	DAIRY PRODUCTS,BIRD EGGS	1	No Quantity							801507			0
S3	2016	2016	2016	2	0	2	Export	616	Poland	POL	76	Brazil	BRA								02	DAIRY PRODUCTS,BIRD EGGS	1	No Quantity							89002			0
S3	2016	2016	2016	2	0	2	Export	616	Poland	POL	100	Bulgaria	BGR								02	DAIRY PRODUCTS,BIRD EGGS	1	No Quantity							40543676			0
S3	2016	2016	2016	2	0	2	Export	616	Poland	POL	104	Myanmar	MMR								02	DAIRY PRODUCTS,BIRD EGGS	1	No Quantity							890463			0
S3	2016	2016	2016	2	0	2	Export	616	Poland	POL	112	Belarus	BLR								02	DAIRY PRODUCTS,BIRD EGGS	1	No Quantity							41736983			0
S3	2016	2016	2016	2	0	2	Export	616	Poland	POL	116	Cambodia	KHM								02	DAIRY PRODUCTS,BIRD EGGS	1	No Quantity							1267333			0
S3	2016	2016	2016	2	0	2	Export	616	Poland	POL	120	Cameroon	CMR								02	DAIRY PRODUCTS,BIRD EGGS	1	No Quantity							20582			0
S3	2016	2016	2016	2	0	2	Export	616	Poland	POL	124	Canada	CAN								02	DAIRY PRODUCTS,BIRD EGGS	1	No Quantity							1632250			0
S3	2016	2016	2016	2	0	2	Export	616	Poland	POL	140	Central African Rep.	CAF								02	DAIRY PRODUCTS,BIRD EGGS	1	No Quantity							203753			0
S3	2016	2016	2016	2	0	2	Export	616	Poland	POL	144	Sri Lanka	LKA								02	DAIRY PRODUCTS,BIRD EGGS	1	No Quantity							398628			0
S3	2016	2016	2016	2	0	2	Export	616	Poland	POL	152	Chile	CHL								02	DAIRY PRODUCTS,BIRD EGGS	1	No Quantity							353451			0
S3	2016	2016	2016	2	0	2	Export	616	Poland	POL	156	China	CHN								02	DAIRY PRODUCTS,BIRD EGGS	1	No Quantity							35128619			0
S3	2016	2016	2016	2	0	2	Export	616	Poland	POL	170	Colombia	COL								02	DAIRY PRODUCTS,BIRD EGGS	1	No Quantity							3391318			0
S3	2016	2016	2016	2	0	2	Export	616	Poland	POL	174	Comoros	COM								02	DAIRY PRODUCTS,BIRD EGGS	1	No Quantity							24444			0
S3	2016	2016	2016	2	0	2	Export	616	Poland	POL	178	Congo	COG								02	DAIRY PRODUCTS,BIRD EGGS	1	No Quantity							444256			0
S3	2016	2016	2016	2	0	2	Export	616	Poland	POL	180	Dem. Rep. of the Congo	COD								02	DAIRY PRODUCTS,BIRD EGGS	1	No Quantity							52596			0
S3	2016	2016	2016	2	0	2	Export	616	Poland	POL	191	Croatia	HRV								02	DAIRY PRODUCTS,BIRD EGGS	1	No Quantity							12766316			0
S3	2016	2016	2016	2	0	2	Export	616	Poland	POL	192	Cuba	CUB								02	DAIRY PRODUCTS,BIRD EGGS	1	No Quantity							13526725			0
S3	2016	2016	2016	2	0	2	Export	616	Poland	POL	196	Cyprus	CYP								02	DAIRY PRODUCTS,BIRD EGGS	1	No Quantity							2391577			0
S3	2016	2016	2016	2	0	2	Export	616	Poland	POL	203	Czechia	CZE								02	DAIRY PRODUCTS,BIRD EGGS	1	No Quantity							171308976			0
S3	2016	2016	2016	2	0	2	Export	616	Poland	POL	204	Benin	BEN								02	DAIRY PRODUCTS,BIRD EGGS	1	No Quantity							2			0
S3	2016	2016	2016	2	0	2	Export	616	Poland	POL	208	Denmark	DNK								02	DAIRY PRODUCTS,BIRD EGGS	1	No Quantity							42875704			0
S3	2016	2016	2016	2	0	2	Export	616	Poland	POL	233	Estonia	EST								02	DAIRY PRODUCTS,BIRD EGGS	1	No Quantity							12768380			0
S3	2016	2016	2016	2	0	2	Export	616	Poland	POL	246	Finland	FIN								02	DAIRY PRODUCTS,BIRD EGGS	1	No Quantity							6384197			0
S3	2016	2016	2016	2	0	2	Export	616	Poland	POL	251	France	FRA								02	DAIRY PRODUCTS,BIRD EGGS	1	No Quantity							39502843			0
S3	2016	2016	2016	2	0	2	Export	616	Poland	POL	262	Djibouti	DJI								02	DAIRY PRODUCTS,BIRD EGGS	1	No Quantity							11167			0
S3	2016	2016	2016	2	0	2	Export	616	Poland	POL	268	Georgia	GEO								02	DAIRY PRODUCTS,BIRD EGGS	1	No Quantity							1857191			0
S3	2016	2016	2016	2	0	2	Export	616	Poland	POL	270	Gambia	GMB								02	DAIRY PRODUCTS,BIRD EGGS	1	No Quantity							574790			0
S3	2016	2016	2016	2	0	2	Export	616	Poland	POL	275	State of Palestine	PSE								02	DAIRY PRODUCTS,BIRD EGGS	1	No Quantity							1720246			0
S3	2016	2016	2016	2	0	2	Export	616	Poland	POL	276	Germany	DEU								02	DAIRY PRODUCTS,BIRD EGGS	1	No Quantity							406134724			0
S3	2016	2016	2016	2	0	2	Export	616	Poland	POL	288	Ghana	GHA								02	DAIRY PRODUCTS,BIRD EGGS	1	No Quantity							3750312			0
S3	2016	2016	2016	2	0	2	Export	616	Poland	POL	300	Greece	GRC								02	DAIRY PRODUCTS,BIRD EGGS	1	No Quantity							14859454			0
S3	2016	2016	2016	2	0	2	Export	616	Poland	POL	324	Guinea	GIN								02	DAIRY PRODUCTS,BIRD EGGS	1	No Quantity							190807			0
S3	2016	2016	2016	2	0	2	Export	616	Poland	POL	344	China, Hong Kong SAR	HKG								02	DAIRY PRODUCTS,BIRD EGGS	1	No Quantity							1795496			0
S3	2016	2016	2016	2	0	2	Export	616	Poland	POL	348	Hungary	HUN								02	DAIRY PRODUCTS,BIRD EGGS	1	No Quantity							71911782			0
S3	2016	2016	2016	2	0	2	Export	616	Poland	POL	352	Iceland	ISL								02	DAIRY PRODUCTS,BIRD EGGS	1	No Quantity							141575			0
S3	2016	2016	2016	2	0	2	Export	616	Poland	POL	360	Indonesia	IDN								02	DAIRY PRODUCTS,BIRD EGGS	1	No Quantity							21012662			0
S3	2016	2016	2016	2	0	2	Export	616	Poland	POL	364	Iran	IRN								02	DAIRY PRODUCTS,BIRD EGGS	1	No Quantity							442061			0
S3	2016	2016	2016	2	0	2	Export	616	Poland	POL	368	Iraq	IRQ								02	DAIRY PRODUCTS,BIRD EGGS	1	No Quantity							19696418			0
S3	2016	2016	2016	2	0	2	Export	616	Poland	POL	372	Ireland	IRL								02	DAIRY PRODUCTS,BIRD EGGS	1	No Quantity							12036683			0
S3	2016	2016	2016	2	0	2	Export	616	Poland	POL	376	Israel	ISR								02	DAIRY PRODUCTS,BIRD EGGS	1	No Quantity							15797191			0
S3	2016	2016	2016	2	0	2	Export	616	Poland	POL	381	Italy	ITA								02	DAIRY PRODUCTS,BIRD EGGS	1	No Quantity							101915938			0
S3	2016	2016	2016	2	0	2	Export	616	Poland	POL	384	Côte d'Ivoire	CIV								02	DAIRY PRODUCTS,BIRD EGGS	1	No Quantity							59739			0
S3	2016	2016	2016	2	0	2	Export	616	Poland	POL	392	Japan	JPN								02	DAIRY PRODUCTS,BIRD EGGS	1	No Quantity							766855			0
S3	2016	2016	2016	2	0	2	Export	616	Poland	POL	398	Kazakhstan	KAZ								02	DAIRY PRODUCTS,BIRD EGGS	1	No Quantity							3633824			0
S3	2016	2016	2016	2	0	2	Export	616	Poland	POL	400	Jordan	JOR								02	DAIRY PRODUCTS,BIRD EGGS	1	No Quantity							6055336			0
S3	2016	2016	2016	2	0	2	Export	616	Poland	POL	404	Kenya	KEN								02	DAIRY PRODUCTS,BIRD EGGS	1	No Quantity							24542			0
S3	2016	2016	2016	2	0	2	Export	616	Poland	POL	410	Rep. of Korea	KOR								02	DAIRY PRODUCTS,BIRD EGGS	1	No Quantity							2631478			0
S3	2016	2016	2016	2	0	2	Export	616	Poland	POL	414	Kuwait	KWT								02	DAIRY PRODUCTS,BIRD EGGS	1	No Quantity							3293278			0
S3	2016	2016	2016	2	0	2	Export	616	Poland	POL	417	Kyrgyzstan	KGZ								02	DAIRY PRODUCTS,BIRD EGGS	1	No Quantity							2758			0
S3	2016	2016	2016	2	0	2	Export	616	Poland	POL	422	Lebanon	LBN								02	DAIRY PRODUCTS,BIRD EGGS	1	No Quantity							2798944			0
S3	2016	2016	2016	2	0	2	Export	616	Poland	POL	428	Latvia	LVA								02	DAIRY PRODUCTS,BIRD EGGS	1	No Quantity							25607924			0
S3	2016	2016	2016	2	0	2	Export	616	Poland	POL	430	Liberia	LBR								02	DAIRY PRODUCTS,BIRD EGGS	1	No Quantity							118276			0
S3	2016	2016	2016	2	0	2	Export	616	Poland	POL	434	Libya	LBY								02	DAIRY PRODUCTS,BIRD EGGS	1	No Quantity							8186043			0
S3	2016	2016	2016	2	0	2	Export	616	Poland	POL	440	Lithuania	LTU								02	DAIRY PRODUCTS,BIRD EGGS	1	No Quantity							55984502			0
S3	2016	2016	2016	2	0	2	Export	616	Poland	POL	442	Luxembourg	LUX								02	DAIRY PRODUCTS,BIRD EGGS	1	No Quantity							1423028			0
S3	2016	2016	2016	2	0	2	Export	616	Poland	POL	446	China, Macao SAR	MAC								02	DAIRY PRODUCTS,BIRD EGGS	1	No Quantity							24515			0
S3	2016	2016	2016	2	0	2	Export	616	Poland	POL	450	Madagascar	MDG								02	DAIRY PRODUCTS,BIRD EGGS	1	No Quantity							19296			0
S3	2016	2016	2016	2	0	2	Export	616	Poland	POL	458	Malaysia	MYS								02	DAIRY PRODUCTS,BIRD EGGS	1	No Quantity							8524184			0
S3	2016	2016	2016	2	0	2	Export	616	Poland	POL	466	Mali	MLI								02	DAIRY PRODUCTS,BIRD EGGS	1	No Quantity							456551			0
S3	2016	2016	2016	2	0	2	Export	616	Poland	POL	470	Malta	MLT								02	DAIRY PRODUCTS,BIRD EGGS	1	No Quantity							486763			0
S3	2016	2016	2016	2	0	2	Export	616	Poland	POL	478	Mauritania	MRT								02	DAIRY PRODUCTS,BIRD EGGS	1	No Quantity							288279			0
S3	2016	2016	2016	2	0	2	Export	616	Poland	POL	480	Mauritius	MUS								02	DAIRY PRODUCTS,BIRD EGGS	1	No Quantity							189252			0
S3	2016	2016	2016	2	0	2	Export	616	Poland	POL	490	Other Asia, nes									02	DAIRY PRODUCTS,BIRD EGGS	1	No Quantity							853474			0
S3	2016	2016	2016	2	0	2	Export	616	Poland	POL	496	Mongolia	MNG								02	DAIRY PRODUCTS,BIRD EGGS	1	No Quantity							93548			0
S3	2016	2016	2016	2	0	2	Export	616	Poland	POL	498	Rep. of Moldova	MDA								02	DAIRY PRODUCTS,BIRD EGGS	1	No Quantity							1842493			0
S3	2016	2016	2016	2	0	2	Export	616	Poland	POL	499	Montenegro	MNE								02	DAIRY PRODUCTS,BIRD EGGS	1	No Quantity							62			0
S3	2016	2016	2016	2	0	2	Export	616	Poland	POL	504	Morocco	MAR								02	DAIRY PRODUCTS,BIRD EGGS	1	No Quantity							4051456			0
S3	2016	2016	2016	2	0	2	Export	616	Poland	POL	508	Mozambique	MOZ								02	DAIRY PRODUCTS,BIRD EGGS	1	No Quantity							136416			0
S3	2016	2016	2016	2	0	2	Export	616	Poland	POL	512	Oman	OMN								02	DAIRY PRODUCTS,BIRD EGGS	1	No Quantity							1686804			0
S3	2016	2016	2016	2	0	2	Export	616	Poland	POL	524	Nepal	NPL								02	DAIRY PRODUCTS,BIRD EGGS	1	No Quantity							87320			0
S3	2016	2016	2016	2	0	2	Export	616	Poland	POL	528	Netherlands	NLD								02	DAIRY PRODUCTS,BIRD EGGS	1	No Quantity							134335909			0
S3	2016	2016	2016	2	0	2	Export	616	Poland	POL	531	Curaçao	CUW								02	DAIRY PRODUCTS,BIRD EGGS	1	No Quantity							9235			0
S3	2016	2016	2016	2	0	2	Export	616	Poland	POL	533	Aruba	ABW								02	DAIRY PRODUCTS,BIRD EGGS	1	No Quantity							47718			0
S3	2016	2016	2016	2	0	2	Export	616	Poland	POL	558	Nicaragua	NIC								02	DAIRY PRODUCTS,BIRD EGGS	1	No Quantity							234892			0
S3	2016	2016	2016	2	0	2	Export	616	Poland	POL	566	Nigeria	NGA								02	DAIRY PRODUCTS,BIRD EGGS	1	No Quantity							4091077			0
S3	2016	2016	2016	2	0	2	Export	616	Poland	POL	577	Other Africa, nes									02	DAIRY PRODUCTS,BIRD EGGS	1	No Quantity							217392			0
S3	2016	2016	2016	2	0	2	Export	616	Poland	POL	579	Norway	NOR								02	DAIRY PRODUCTS,BIRD EGGS	1	No Quantity							239291			0
S3	2016	2016	2016	2	0	2	Export	616	Poland	POL	586	Pakistan	PAK								02	DAIRY PRODUCTS,BIRD EGGS	1	No Quantity							4825853			0
S3	2016	2016	2016	2	0	2	Export	616	Poland	POL	591	Panama	PAN								02	DAIRY PRODUCTS,BIRD EGGS	1	No Quantity							229694			0
S3	2016	2016	2016	2	0	2	Export	616	Poland	POL	604	Peru	PER								02	DAIRY PRODUCTS,BIRD EGGS	1	No Quantity							2169977			0
S3	2016	2016	2016	2	0	2	Export	616	Poland	POL	608	Philippines	PHL								02	DAIRY PRODUCTS,BIRD EGGS	1	No Quantity							9409377			0
S3	2016	2016	2016	2	0	2	Export	616	Poland	POL	620	Portugal	PRT								02	DAIRY PRODUCTS,BIRD EGGS	1	No Quantity							2672057			0
S3	2016	2016	2016	2	0	2	Export	616	Poland	POL	634	Qatar	QAT								02	DAIRY PRODUCTS,BIRD EGGS	1	No Quantity							577117			0
S3	2016	2016	2016	2	0	2	Export	616	Poland	POL	642	Romania	ROU								02	DAIRY PRODUCTS,BIRD EGGS	1	No Quantity							85444640			0
S3	2016	2016	2016	2	0	2	Export	616	Poland	POL	643	Russian Federation	RUS								02	DAIRY PRODUCTS,BIRD EGGS	1	No Quantity							3183575			0
S3	2016	2016	2016	2	0	2	Export	616	Poland	POL	660	Anguilla	AIA								02	DAIRY PRODUCTS,BIRD EGGS	1	No Quantity							6697			0
S3	2016	2016	2016	2	0	2	Export	616	Poland	POL	662	Saint Lucia	LCA								02	DAIRY PRODUCTS,BIRD EGGS	1	No Quantity							18559			0
S3	2016	2016	2016	2	0	2	Export	616	Poland	POL	682	Saudi Arabia	SAU								02	DAIRY PRODUCTS,BIRD EGGS	1	No Quantity							29348530			0
S3	2016	2016	2016	2	0	2	Export	616	Poland	POL	686	Senegal	SEN								02	DAIRY PRODUCTS,BIRD EGGS	1	No Quantity							178993			0
S3	2016	2016	2016	2	0	2	Export	616	Poland	POL	688	Serbia	SRB								02	DAIRY PRODUCTS,BIRD EGGS	1	No Quantity							9327308			0
S3	2016	2016	2016	2	0	2	Export	616	Poland	POL	690	Seychelles	SYC								02	DAIRY PRODUCTS,BIRD EGGS	1	No Quantity							12238			0
S3	2016	2016	2016	2	0	2	Export	616	Poland	POL	694	Sierra Leone	SLE								02	DAIRY PRODUCTS,BIRD EGGS	1	No Quantity							31527			0
S3	2016	2016	2016	2	0	2	Export	616	Poland	POL	699	India	IND								02	DAIRY PRODUCTS,BIRD EGGS	1	No Quantity							180772			0
S3	2016	2016	2016	2	0	2	Export	616	Poland	POL	702	Singapore	SGP								02	DAIRY PRODUCTS,BIRD EGGS	1	No Quantity							1657494			0
S3	2016	2016	2016	2	0	2	Export	616	Poland	POL	703	Slovakia	SVK								02	DAIRY PRODUCTS,BIRD EGGS	1	No Quantity							73739661			0
S3	2016	2016	2016	2	0	2	Export	616	Poland	POL	704	Viet Nam	VNM								02	DAIRY PRODUCTS,BIRD EGGS	1	No Quantity							24685458			0
S3	2016	2016	2016	2	0	2	Export	616	Poland	POL	705	Slovenia	SVN								02	DAIRY PRODUCTS,BIRD EGGS	1	No Quantity							5085948			0
S3	2016	2016	2016	2	0	2	Export	616	Poland	POL	706	Somalia	SOM								02	DAIRY PRODUCTS,BIRD EGGS	1	No Quantity							321176			0
S3	2016	2016	2016	2	0	2	Export	616	Poland	POL	710	South Africa	ZAF								02	DAIRY PRODUCTS,BIRD EGGS	1	No Quantity							6801943			0
S3	2016	2016	2016	2	0	2	Export	616	Poland	POL	716	Zimbabwe	ZWE								02	DAIRY PRODUCTS,BIRD EGGS	1	No Quantity							44159			0
S3	2016	2016	2016	2	0	2	Export	616	Poland	POL	724	Spain	ESP								02	DAIRY PRODUCTS,BIRD EGGS	1	No Quantity							24119285			0
S3	2016	2016	2016	2	0	2	Export	616	Poland	POL	729	Sudan	SDN								02	DAIRY PRODUCTS,BIRD EGGS	1	No Quantity							775746			0
S3	2016	2016	2016	2	0	2	Export	616	Poland	POL	740	Suriname	SUR								02	DAIRY PRODUCTS,BIRD EGGS	1	No Quantity							122748			0
S3	2016	2016	2016	2	0	2	Export	616	Poland	POL	752	Sweden	SWE								02	DAIRY PRODUCTS,BIRD EGGS	1	No Quantity							20758262			0
S3	2016	2016	2016	2	0	2	Export	616	Poland	POL	757	Switzerland	CHE								02	DAIRY PRODUCTS,BIRD EGGS	1	No Quantity							2802448			0
S3	2016	2016	2016	2	0	2	Export	616	Poland	POL	760	Syria	SYR								02	DAIRY PRODUCTS,BIRD EGGS	1	No Quantity							154690			0
S3	2016	2016	2016	2	0	2	Export	616	Poland	POL	762	Tajikistan	TJK								02	DAIRY PRODUCTS,BIRD EGGS	1	No Quantity							48640			0
S3	2016	2016	2016	2	0	2	Export	616	Poland	POL	764	Thailand	THA								02	DAIRY PRODUCTS,BIRD EGGS	1	No Quantity							7358121			0
S3	2016	2016	2016	2	0	2	Export	616	Poland	POL	768	Togo	TGO								02	DAIRY PRODUCTS,BIRD EGGS	1	No Quantity							686086			0
S3	2016	2016	2016	2	0	2	Export	616	Poland	POL	784	United Arab Emirates	ARE								02	DAIRY PRODUCTS,BIRD EGGS	1	No Quantity							5790592			0
S3	2016	2016	2016	2	0	2	Export	616	Poland	POL	788	Tunisia	TUN								02	DAIRY PRODUCTS,BIRD EGGS	1	No Quantity							669767			0
S3	2016	2016	2016	2	0	2	Export	616	Poland	POL	792	Turkey	TUR								02	DAIRY PRODUCTS,BIRD EGGS	1	No Quantity							1681265			0
S3	2016	2016	2016	2	0	2	Export	616	Poland	POL	795	Turkmenistan	TKM								02	DAIRY PRODUCTS,BIRD EGGS	1	No Quantity							86560			0
S3	2016	2016	2016	2	0	2	Export	616	Poland	POL	800	Uganda	UGA								02	DAIRY PRODUCTS,BIRD EGGS	1	No Quantity							190			0
S3	2016	2016	2016	2	0	2	Export	616	Poland	POL	804	Ukraine	UKR								02	DAIRY PRODUCTS,BIRD EGGS	1	No Quantity							12272521			0
S3	2016	2016	2016	2	0	2	Export	616	Poland	POL	807	North Macedonia	MKD								02	DAIRY PRODUCTS,BIRD EGGS	1	No Quantity							1145836			0
S3	2016	2016	2016	2	0	2	Export	616	Poland	POL	818	Egypt	EGY								02	DAIRY PRODUCTS,BIRD EGGS	1	No Quantity							14515402			0
S3	2016	2016	2016	2	0	2	Export	616	Poland	POL	826	United Kingdom	GBR								02	DAIRY PRODUCTS,BIRD EGGS	1	No Quantity							122295653			0
S3	2016	2016	2016	2	0	2	Export	616	Poland	POL	837	Bunkers									02	DAIRY PRODUCTS,BIRD EGGS	1	No Quantity							73730			0
S3	2016	2016	2016	2	0	2	Export	616	Poland	POL	842	USA	USA								02	DAIRY PRODUCTS,BIRD EGGS	1	No Quantity							9894181			0
S3	2016	2016	2016	2	0	2	Export	616	Poland	POL	858	Uruguay	URY								02	DAIRY PRODUCTS,BIRD EGGS	1	No Quantity							61684			0
S3	2016	2016	2016	2	0	2	Export	616	Poland	POL	860	Uzbekistan	UZB								02	DAIRY PRODUCTS,BIRD EGGS	1	No Quantity							17527			0
S3	2016	2016	2016	2	0	2	Export	616	Poland	POL	887	Yemen	YEM								02	DAIRY PRODUCTS,BIRD EGGS	1	No Quantity							4348275			0
S3	2016	2016	2016	2	0	2	Export	616	Poland	POL	894	Zambia	ZMB								02	DAIRY PRODUCTS,BIRD EGGS	1	No Quantity							3220			0
S3	2016	2016	2016	2	0	2	Export	616	Poland	POL	899	Areas, nes									02	DAIRY PRODUCTS,BIRD EGGS	1	No Quantity							113979			0
S3	2016	2016	2016	2	0	2	Export	608	Philippines	PHL	0	World	WLD								03	FISH,CRUSTACEANS,MOLLUSC	1	No Quantity							711371437			0
S3	2016	2016	2016	2	0	2	Export	608	Philippines	PHL	16	American Samoa	ASM								03	FISH,CRUSTACEANS,MOLLUSC	1	No Quantity							31202			0
S3	2016	2016	2016	2	0	2	Export	608	Philippines	PHL	32	Argentina	ARG								03	FISH,CRUSTACEANS,MOLLUSC	1	No Quantity							5361			0
S3	2016	2016	2016	2	0	2	Export	608	Philippines	PHL	36	Australia	AUS								03	FISH,CRUSTACEANS,MOLLUSC	1	No Quantity							1446243			0
S3	2016	2016	2016	2	0	2	Export	608	Philippines	PHL	40	Austria	AUT								03	FISH,CRUSTACEANS,MOLLUSC	1	No Quantity							56358			0
S3	2016	2016	2016	2	0	2	Export	608	Philippines	PHL	44	Bahamas	BHS								03	FISH,CRUSTACEANS,MOLLUSC	1	No Quantity							521264			0
S3	2016	2016	2016	2	0	2	Export	608	Philippines	PHL	48	Bahrain	BHR								03	FISH,CRUSTACEANS,MOLLUSC	1	No Quantity							392379			0
S3	2016	2016	2016	2	0	2	Export	608	Philippines	PHL	56	Belgium	BEL								03	FISH,CRUSTACEANS,MOLLUSC	1	No Quantity							2778090			0
S3	2016	2016	2016	2	0	2	Export	608	Philippines	PHL	76	Brazil	BRA								03	FISH,CRUSTACEANS,MOLLUSC	1	No Quantity							10041			0
S3	2016	2016	2016	2	0	2	Export	608	Philippines	PHL	96	Brunei Darussalam	BRN								03	FISH,CRUSTACEANS,MOLLUSC	1	No Quantity							102817			0
S3	2016	2016	2016	2	0	2	Export	608	Philippines	PHL	100	Bulgaria	BGR								03	FISH,CRUSTACEANS,MOLLUSC	1	No Quantity							59678			0
S3	2016	2016	2016	2	0	2	Export	608	Philippines	PHL	116	Cambodia	KHM								03	FISH,CRUSTACEANS,MOLLUSC	1	No Quantity							20123			0
S3	2016	2016	2016	2	0	2	Export	608	Philippines	PHL	124	Canada	CAN								03	FISH,CRUSTACEANS,MOLLUSC	1	No Quantity							11833071			0
S3	2016	2016	2016	2	0	2	Export	608	Philippines	PHL	136	Cayman Isds	CYM								03	FISH,CRUSTACEANS,MOLLUSC	1	No Quantity							10380			0
S3	2016	2016	2016	2	0	2	Export	608	Philippines	PHL	156	China	CHN								03	FISH,CRUSTACEANS,MOLLUSC	1	No Quantity							44045382			0
S3	2016	2016	2016	2	0	2	Export	608	Philippines	PHL	191	Croatia	HRV								03	FISH,CRUSTACEANS,MOLLUSC	1	No Quantity							238820			0
S3	2016	2016	2016	2	0	2	Export	608	Philippines	PHL	196	Cyprus	CYP								03	FISH,CRUSTACEANS,MOLLUSC	1	No Quantity							1543931			0
S3	2016	2016	2016	2	0	2	Export	608	Philippines	PHL	203	Czechia	CZE								03	FISH,CRUSTACEANS,MOLLUSC	1	No Quantity							2384543			0
S3	2016	2016	2016	2	0	2	Export	608	Philippines	PHL	208	Denmark	DNK								03	FISH,CRUSTACEANS,MOLLUSC	1	No Quantity							246213			0
S3	2016	2016	2016	2	0	2	Export	608	Philippines	PHL	212	Dominica	DMA								03	FISH,CRUSTACEANS,MOLLUSC	1	No Quantity							25020			0
S3	2016	2016	2016	2	0	2	Export	608	Philippines	PHL	222	El Salvador	SLV								03	FISH,CRUSTACEANS,MOLLUSC	1	No Quantity							221250			0
S3	2016	2016	2016	2	0	2	Export	608	Philippines	PHL	246	Finland	FIN								03	FISH,CRUSTACEANS,MOLLUSC	1	No Quantity							1150276			0
S3	2016	2016	2016	2	0	2	Export	608	Philippines	PHL	251	France	FRA								03	FISH,CRUSTACEANS,MOLLUSC	1	No Quantity							11366796			0
S3	2016	2016	2016	2	0	2	Export	608	Philippines	PHL	276	Germany	DEU								03	FISH,CRUSTACEANS,MOLLUSC	1	No Quantity							37810820			0
S3	2016	2016	2016	2	0	2	Export	608	Philippines	PHL	300	Greece	GRC								03	FISH,CRUSTACEANS,MOLLUSC	1	No Quantity							2252176			0
S3	2016	2016	2016	2	0	2	Export	608	Philippines	PHL	316	Guam	GUM								03	FISH,CRUSTACEANS,MOLLUSC	1	No Quantity							1493548			0
S3	2016	2016	2016	2	0	2	Export	608	Philippines	PHL	320	Guatemala	GTM								03	FISH,CRUSTACEANS,MOLLUSC	1	No Quantity							144752			0
S3	2016	2016	2016	2	0	2	Export	608	Philippines	PHL	340	Honduras	HND								03	FISH,CRUSTACEANS,MOLLUSC	1	No Quantity							3600			0
S3	2016	2016	2016	2	0	2	Export	608	Philippines	PHL	344	China, Hong Kong SAR	HKG								03	FISH,CRUSTACEANS,MOLLUSC	1	No Quantity							93135702			0
S3	2016	2016	2016	2	0	2	Export	608	Philippines	PHL	348	Hungary	HUN								03	FISH,CRUSTACEANS,MOLLUSC	1	No Quantity							39344			0
S3	2016	2016	2016	2	0	2	Export	608	Philippines	PHL	360	Indonesia	IDN								03	FISH,CRUSTACEANS,MOLLUSC	1	No Quantity							1083377			0
S3	2016	2016	2016	2	0	2	Export	608	Philippines	PHL	364	Iran	IRN								03	FISH,CRUSTACEANS,MOLLUSC	1	No Quantity							1110			0
S3	2016	2016	2016	2	0	2	Export	608	Philippines	PHL	372	Ireland	IRL								03	FISH,CRUSTACEANS,MOLLUSC	1	No Quantity							1081008			0
S3	2016	2016	2016	2	0	2	Export	608	Philippines	PHL	376	Israel	ISR								03	FISH,CRUSTACEANS,MOLLUSC	1	No Quantity							11507794			0
S3	2016	2016	2016	2	0	2	Export	608	Philippines	PHL	381	Italy	ITA								03	FISH,CRUSTACEANS,MOLLUSC	1	No Quantity							22908216			0
S3	2016	2016	2016	2	0	2	Export	608	Philippines	PHL	392	Japan	JPN								03	FISH,CRUSTACEANS,MOLLUSC	1	No Quantity							120898595			0
S3	2016	2016	2016	2	0	2	Export	608	Philippines	PHL	400	Jordan	JOR								03	FISH,CRUSTACEANS,MOLLUSC	1	No Quantity							43061			0
S3	2016	2016	2016	2	0	2	Export	608	Philippines	PHL	408	Dem. People's Rep. of Korea	PRK								03	FISH,CRUSTACEANS,MOLLUSC	1	No Quantity							129465			0
S3	2016	2016	2016	2	0	2	Export	608	Philippines	PHL	410	Rep. of Korea	KOR								03	FISH,CRUSTACEANS,MOLLUSC	1	No Quantity							16180811			0
S3	2016	2016	2016	2	0	2	Export	608	Philippines	PHL	414	Kuwait	KWT								03	FISH,CRUSTACEANS,MOLLUSC	1	No Quantity							456350			0
S3	2016	2016	2016	2	0	2	Export	608	Philippines	PHL	422	Lebanon	LBN								03	FISH,CRUSTACEANS,MOLLUSC	1	No Quantity							8282			0
S3	2016	2016	2016	2	0	2	Export	608	Philippines	PHL	428	Latvia	LVA								03	FISH,CRUSTACEANS,MOLLUSC	1	No Quantity							59225			0
S3	2016	2016	2016	2	0	2	Export	608	Philippines	PHL	440	Lithuania	LTU								03	FISH,CRUSTACEANS,MOLLUSC	1	No Quantity							230314			0
S3	2016	2016	2016	2	0	2	Export	608	Philippines	PHL	446	China, Macao SAR	MAC								03	FISH,CRUSTACEANS,MOLLUSC	1	No Quantity							13067215			0
S3	2016	2016	2016	2	0	2	Export	608	Philippines	PHL	458	Malaysia	MYS								03	FISH,CRUSTACEANS,MOLLUSC	1	No Quantity							1906956			0
S3	2016	2016	2016	2	0	2	Export	608	Philippines	PHL	470	Malta	MLT								03	FISH,CRUSTACEANS,MOLLUSC	1	No Quantity							916001			0
S3	2016	2016	2016	2	0	2	Export	608	Philippines	PHL	480	Mauritius	MUS								03	FISH,CRUSTACEANS,MOLLUSC	1	No Quantity							1166626			0
S3	2016	2016	2016	2	0	2	Export	608	Philippines	PHL	484	Mexico	MEX								03	FISH,CRUSTACEANS,MOLLUSC	1	No Quantity							1006704			0
S3	2016	2016	2016	2	0	2	Export	608	Philippines	PHL	490	Other Asia, nes									03	FISH,CRUSTACEANS,MOLLUSC	1	No Quantity							34526760			0
S3	2016	2016	2016	2	0	2	Export	608	Philippines	PHL	512	Oman	OMN								03	FISH,CRUSTACEANS,MOLLUSC	1	No Quantity							359747			0
S3	2016	2016	2016	2	0	2	Export	608	Philippines	PHL	528	Netherlands	NLD								03	FISH,CRUSTACEANS,MOLLUSC	1	No Quantity							11015936			0
S3	2016	2016	2016	2	0	2	Export	608	Philippines	PHL	531	Curaçao	CUW								03	FISH,CRUSTACEANS,MOLLUSC	1	No Quantity							94952			0
S3	2016	2016	2016	2	0	2	Export	608	Philippines	PHL	533	Aruba	ABW								03	FISH,CRUSTACEANS,MOLLUSC	1	No Quantity							117210			0
S3	2016	2016	2016	2	0	2	Export	608	Philippines	PHL	554	New Zealand	NZL								03	FISH,CRUSTACEANS,MOLLUSC	1	No Quantity							338202			0
S3	2016	2016	2016	2	0	2	Export	608	Philippines	PHL	579	Norway	NOR								03	FISH,CRUSTACEANS,MOLLUSC	1	No Quantity							206518			0
S3	2016	2016	2016	2	0	2	Export	608	Philippines	PHL	580	N. Mariana Isds	MNP								03	FISH,CRUSTACEANS,MOLLUSC	1	No Quantity							52867			0
S3	2016	2016	2016	2	0	2	Export	608	Philippines	PHL	581	United States Minor Outlying Islands	UMI								03	FISH,CRUSTACEANS,MOLLUSC	1	No Quantity							3362			0
S3	2016	2016	2016	2	0	2	Export	608	Philippines	PHL	583	FS Micronesia	FSM								03	FISH,CRUSTACEANS,MOLLUSC	1	No Quantity							151510			0
S3	2016	2016	2016	2	0	2	Export	608	Philippines	PHL	584	Marshall Isds	MHL								03	FISH,CRUSTACEANS,MOLLUSC	1	No Quantity							167874			0
S3	2016	2016	2016	2	0	2	Export	608	Philippines	PHL	585	Palau	PLW								03	FISH,CRUSTACEANS,MOLLUSC	1	No Quantity							362376			0
S3	2016	2016	2016	2	0	2	Export	608	Philippines	PHL	586	Pakistan	PAK								03	FISH,CRUSTACEANS,MOLLUSC	1	No Quantity							764			0
S3	2016	2016	2016	2	0	2	Export	608	Philippines	PHL	591	Panama	PAN								03	FISH,CRUSTACEANS,MOLLUSC	1	No Quantity							106816			0
S3	2016	2016	2016	2	0	2	Export	608	Philippines	PHL	598	Papua New Guinea	PNG								03	FISH,CRUSTACEANS,MOLLUSC	1	No Quantity							1274678			0
S3	2016	2016	2016	2	0	2	Export	608	Philippines	PHL	604	Peru	PER								03	FISH,CRUSTACEANS,MOLLUSC	1	No Quantity							2526799			0
S3	2016	2016	2016	2	0	2	Export	608	Philippines	PHL	616	Poland	POL								03	FISH,CRUSTACEANS,MOLLUSC	1	No Quantity							3572072			0
S3	2016	2016	2016	2	0	2	Export	608	Philippines	PHL	620	Portugal	PRT								03	FISH,CRUSTACEANS,MOLLUSC	1	No Quantity							1465024			0
S3	2016	2016	2016	2	0	2	Export	608	Philippines	PHL	634	Qatar	QAT								03	FISH,CRUSTACEANS,MOLLUSC	1	No Quantity							1257172			0
S3	2016	2016	2016	2	0	2	Export	608	Philippines	PHL	642	Romania	ROU								03	FISH,CRUSTACEANS,MOLLUSC	1	No Quantity							1711122			0
S3	2016	2016	2016	2	0	2	Export	608	Philippines	PHL	643	Russian Federation	RUS								03	FISH,CRUSTACEANS,MOLLUSC	1	No Quantity							27183			0
S3	2016	2016	2016	2	0	2	Export	608	Philippines	PHL	682	Saudi Arabia	SAU								03	FISH,CRUSTACEANS,MOLLUSC	1	No Quantity							3351734			0
S3	2016	2016	2016	2	0	2	Export	608	Philippines	PHL	699	India	IND								03	FISH,CRUSTACEANS,MOLLUSC	1	No Quantity							6923			0
S3	2016	2016	2016	2	0	2	Export	608	Philippines	PHL	702	Singapore	SGP								03	FISH,CRUSTACEANS,MOLLUSC	1	No Quantity							9475225			0
S3	2016	2016	2016	2	0	2	Export	608	Philippines	PHL	703	Slovakia	SVK								03	FISH,CRUSTACEANS,MOLLUSC	1	No Quantity							244773			0
S3	2016	2016	2016	2	0	2	Export	608	Philippines	PHL	704	Viet Nam	VNM								03	FISH,CRUSTACEANS,MOLLUSC	1	No Quantity							8774245			0
S3	2016	2016	2016	2	0	2	Export	608	Philippines	PHL	705	Slovenia	SVN								03	FISH,CRUSTACEANS,MOLLUSC	1	No Quantity							238216			0
S3	2016	2016	2016	2	0	2	Export	608	Philippines	PHL	706	Somalia	SOM								03	FISH,CRUSTACEANS,MOLLUSC	1	No Quantity							221859			0
S3	2016	2016	2016	2	0	2	Export	608	Philippines	PHL	710	South Africa	ZAF								03	FISH,CRUSTACEANS,MOLLUSC	1	No Quantity							60997			0
S3	2016	2016	2016	2	0	2	Export	608	Philippines	PHL	724	Spain	ESP								03	FISH,CRUSTACEANS,MOLLUSC	1	No Quantity							23188286			0
S3	2016	2016	2016	2	0	2	Export	608	Philippines	PHL	752	Sweden	SWE								03	FISH,CRUSTACEANS,MOLLUSC	1	No Quantity							986986			0
S3	2016	2016	2016	2	0	2	Export	608	Philippines	PHL	757	Switzerland	CHE								03	FISH,CRUSTACEANS,MOLLUSC	1	No Quantity							4472115			0
S3	2016	2016	2016	2	0	2	Export	608	Philippines	PHL	764	Thailand	THA								03	FISH,CRUSTACEANS,MOLLUSC	1	No Quantity							5229850			0
S3	2016	2016	2016	2	0	2	Export	608	Philippines	PHL	784	United Arab Emirates	ARE								03	FISH,CRUSTACEANS,MOLLUSC	1	No Quantity							7203145			0
S3	2016	2016	2016	2	0	2	Export	608	Philippines	PHL	792	Turkey	TUR								03	FISH,CRUSTACEANS,MOLLUSC	1	No Quantity							547925			0
S3	2016	2016	2016	2	0	2	Export	608	Philippines	PHL	804	Ukraine	UKR								03	FISH,CRUSTACEANS,MOLLUSC	1	No Quantity							1857			0
S3	2016	2016	2016	2	0	2	Export	608	Philippines	PHL	818	Egypt	EGY								03	FISH,CRUSTACEANS,MOLLUSC	1	No Quantity							1865325			0
S3	2016	2016	2016	2	0	2	Export	608	Philippines	PHL	826	United Kingdom	GBR								03	FISH,CRUSTACEANS,MOLLUSC	1	No Quantity							34285917			0
S3	2016	2016	2016	2	0	2	Export	608	Philippines	PHL	842	USA	USA								03	FISH,CRUSTACEANS,MOLLUSC	1	No Quantity							145615029			0
S3	2016	2016	2016	2	0	2	Export	608	Philippines	PHL	882	Samoa	WSM								03	FISH,CRUSTACEANS,MOLLUSC	1	No Quantity							241796			0
S3	2016	2016	2016	2	0	2	Export	616	Poland	POL	0	World	WLD								03	FISH,CRUSTACEANS,MOLLUSC	1	No Quantity							1859106372			0
S3	2016	2016	2016	2	0	2	Export	616	Poland	POL	8	Albania	ALB								03	FISH,CRUSTACEANS,MOLLUSC	1	No Quantity							6864			0
S3	2016	2016	2016	2	0	2	Export	616	Poland	POL	10	Antarctica	ATA								03	FISH,CRUSTACEANS,MOLLUSC	1	No Quantity							5648			0
S3	2016	2016	2016	2	0	2	Export	616	Poland	POL	31	Azerbaijan	AZE								03	FISH,CRUSTACEANS,MOLLUSC	1	No Quantity							80719			0
S3	2016	2016	2016	2	0	2	Export	616	Poland	POL	32	Argentina	ARG								03	FISH,CRUSTACEANS,MOLLUSC	1	No Quantity							782			0
S3	2016	2016	2016	2	0	2	Export	616	Poland	POL	36	Australia	AUS								03	FISH,CRUSTACEANS,MOLLUSC	1	No Quantity							13930285			0
S3	2016	2016	2016	2	0	2	Export	616	Poland	POL	40	Austria	AUT								03	FISH,CRUSTACEANS,MOLLUSC	1	No Quantity							4141450			0
S3	2016	2016	2016	2	0	2	Export	616	Poland	POL	56	Belgium	BEL								03	FISH,CRUSTACEANS,MOLLUSC	1	No Quantity							38413347			0
S3	2016	2016	2016	2	0	2	Export	616	Poland	POL	70	Bosnia Herzegovina	BIH								03	FISH,CRUSTACEANS,MOLLUSC	1	No Quantity							948382			0
S3	2016	2016	2016	2	0	2	Export	616	Poland	POL	100	Bulgaria	BGR								03	FISH,CRUSTACEANS,MOLLUSC	1	No Quantity							5605201			0
S3	2016	2016	2016	2	0	2	Export	616	Poland	POL	112	Belarus	BLR								03	FISH,CRUSTACEANS,MOLLUSC	1	No Quantity							596944			0
S3	2016	2016	2016	2	0	2	Export	616	Poland	POL	124	Canada	CAN								03	FISH,CRUSTACEANS,MOLLUSC	1	No Quantity							1695941			0
S3	2016	2016	2016	2	0	2	Export	616	Poland	POL	152	Chile	CHL								03	FISH,CRUSTACEANS,MOLLUSC	1	No Quantity							341545			0
S3	2016	2016	2016	2	0	2	Export	616	Poland	POL	156	China	CHN								03	FISH,CRUSTACEANS,MOLLUSC	1	No Quantity							207062			0
S3	2016	2016	2016	2	0	2	Export	616	Poland	POL	184	Cook Isds	COK								03	FISH,CRUSTACEANS,MOLLUSC	1	No Quantity							547			0
S3	2016	2016	2016	2	0	2	Export	616	Poland	POL	191	Croatia	HRV								03	FISH,CRUSTACEANS,MOLLUSC	1	No Quantity							1907067			0
S3	2016	2016	2016	2	0	2	Export	616	Poland	POL	196	Cyprus	CYP								03	FISH,CRUSTACEANS,MOLLUSC	1	No Quantity							2007098			0
S3	2016	2016	2016	2	0	2	Export	616	Poland	POL	203	Czechia	CZE								03	FISH,CRUSTACEANS,MOLLUSC	1	No Quantity							34836855			0
S3	2016	2016	2016	2	0	2	Export	616	Poland	POL	204	Benin	BEN								03	FISH,CRUSTACEANS,MOLLUSC	1	No Quantity							30718			0
S3	2016	2016	2016	2	0	2	Export	616	Poland	POL	208	Denmark	DNK								03	FISH,CRUSTACEANS,MOLLUSC	1	No Quantity							97085919			0
S3	2016	2016	2016	2	0	2	Export	616	Poland	POL	233	Estonia	EST								03	FISH,CRUSTACEANS,MOLLUSC	1	No Quantity							2008454			0
S3	2016	2016	2016	2	0	2	Export	616	Poland	POL	246	Finland	FIN								03	FISH,CRUSTACEANS,MOLLUSC	1	No Quantity							8420265			0
S3	2016	2016	2016	2	0	2	Export	616	Poland	POL	251	France	FRA								03	FISH,CRUSTACEANS,MOLLUSC	1	No Quantity							136531656			0
S3	2016	2016	2016	2	0	2	Export	616	Poland	POL	266	Gabon	GAB								03	FISH,CRUSTACEANS,MOLLUSC	1	No Quantity							16177			0
S3	2016	2016	2016	2	0	2	Export	616	Poland	POL	268	Georgia	GEO								03	FISH,CRUSTACEANS,MOLLUSC	1	No Quantity							87155			0
S3	2016	2016	2016	2	0	2	Export	616	Poland	POL	270	Gambia	GMB								03	FISH,CRUSTACEANS,MOLLUSC	1	No Quantity							3813			0
S3	2016	2016	2016	2	0	2	Export	616	Poland	POL	276	Germany	DEU								03	FISH,CRUSTACEANS,MOLLUSC	1	No Quantity							1019850238			0
S3	2016	2016	2016	2	0	2	Export	616	Poland	POL	288	Ghana	GHA								03	FISH,CRUSTACEANS,MOLLUSC	1	No Quantity							446061			0
S3	2016	2016	2016	2	0	2	Export	616	Poland	POL	300	Greece	GRC								03	FISH,CRUSTACEANS,MOLLUSC	1	No Quantity							1655221			0
S3	2016	2016	2016	2	0	2	Export	616	Poland	POL	332	Haiti	HTI								03	FISH,CRUSTACEANS,MOLLUSC	1	No Quantity							11850			0
S3	2016	2016	2016	2	0	2	Export	616	Poland	POL	336	Holy See (Vatican City State)	VAT								03	FISH,CRUSTACEANS,MOLLUSC	1	No Quantity							40970			0
S3	2016	2016	2016	2	0	2	Export	616	Poland	POL	344	China, Hong Kong SAR	HKG								03	FISH,CRUSTACEANS,MOLLUSC	1	No Quantity							108432			0
S3	2016	2016	2016	2	0	2	Export	616	Poland	POL	348	Hungary	HUN								03	FISH,CRUSTACEANS,MOLLUSC	1	No Quantity							16574470			0
S3	2016	2016	2016	2	0	2	Export	616	Poland	POL	352	Iceland	ISL								03	FISH,CRUSTACEANS,MOLLUSC	1	No Quantity							88870			0
S3	2016	2016	2016	2	0	2	Export	616	Poland	POL	372	Ireland	IRL								03	FISH,CRUSTACEANS,MOLLUSC	1	No Quantity							3000043			0
S3	2016	2016	2016	2	0	2	Export	616	Poland	POL	376	Israel	ISR								03	FISH,CRUSTACEANS,MOLLUSC	1	No Quantity							5657977			0
S3	2016	2016	2016	2	0	2	Export	616	Poland	POL	381	Italy	ITA								03	FISH,CRUSTACEANS,MOLLUSC	1	No Quantity							107356468			0
S3	2016	2016	2016	2	0	2	Export	616	Poland	POL	388	Jamaica	JAM								03	FISH,CRUSTACEANS,MOLLUSC	1	No Quantity							1288367			0
S3	2016	2016	2016	2	0	2	Export	616	Poland	POL	392	Japan	JPN								03	FISH,CRUSTACEANS,MOLLUSC	1	No Quantity							8482273			0
S3	2016	2016	2016	2	0	2	Export	616	Poland	POL	410	Rep. of Korea	KOR								03	FISH,CRUSTACEANS,MOLLUSC	1	No Quantity							15703			0
S3	2016	2016	2016	2	0	2	Export	616	Poland	POL	422	Lebanon	LBN								03	FISH,CRUSTACEANS,MOLLUSC	1	No Quantity							185248			0
S3	2016	2016	2016	2	0	2	Export	616	Poland	POL	428	Latvia	LVA								03	FISH,CRUSTACEANS,MOLLUSC	1	No Quantity							5811449			0
S3	2016	2016	2016	2	0	2	Export	616	Poland	POL	434	Libya	LBY								03	FISH,CRUSTACEANS,MOLLUSC	1	No Quantity							1902			0
S3	2016	2016	2016	2	0	2	Export	616	Poland	POL	440	Lithuania	LTU								03	FISH,CRUSTACEANS,MOLLUSC	1	No Quantity							12995358			0
S3	2016	2016	2016	2	0	2	Export	616	Poland	POL	442	Luxembourg	LUX								03	FISH,CRUSTACEANS,MOLLUSC	1	No Quantity							2456			0
S3	2016	2016	2016	2	0	2	Export	616	Poland	POL	458	Malaysia	MYS								03	FISH,CRUSTACEANS,MOLLUSC	1	No Quantity							28			0
S3	2016	2016	2016	2	0	2	Export	616	Poland	POL	470	Malta	MLT								03	FISH,CRUSTACEANS,MOLLUSC	1	No Quantity							212928			0
S3	2016	2016	2016	2	0	2	Export	616	Poland	POL	490	Other Asia, nes									03	FISH,CRUSTACEANS,MOLLUSC	1	No Quantity							84800			0
S3	2016	2016	2016	2	0	2	Export	616	Poland	POL	496	Mongolia	MNG								03	FISH,CRUSTACEANS,MOLLUSC	1	No Quantity							41660			0
S3	2016	2016	2016	2	0	2	Export	616	Poland	POL	498	Rep. of Moldova	MDA								03	FISH,CRUSTACEANS,MOLLUSC	1	No Quantity							1358277			0
S3	2016	2016	2016	2	0	2	Export	616	Poland	POL	499	Montenegro	MNE								03	FISH,CRUSTACEANS,MOLLUSC	1	No Quantity							168297			0
S3	2016	2016	2016	2	0	2	Export	616	Poland	POL	528	Netherlands	NLD								03	FISH,CRUSTACEANS,MOLLUSC	1	No Quantity							20491490			0
S3	2016	2016	2016	2	0	2	Export	616	Poland	POL	554	New Zealand	NZL								03	FISH,CRUSTACEANS,MOLLUSC	1	No Quantity							203667			0
S3	2016	2016	2016	2	0	2	Export	616	Poland	POL	579	Norway	NOR								03	FISH,CRUSTACEANS,MOLLUSC	1	No Quantity							10826622			0
S3	2016	2016	2016	2	0	2	Export	616	Poland	POL	620	Portugal	PRT								03	FISH,CRUSTACEANS,MOLLUSC	1	No Quantity							264291			0
S3	2016	2016	2016	2	0	2	Export	616	Poland	POL	642	Romania	ROU								03	FISH,CRUSTACEANS,MOLLUSC	1	No Quantity							22595452			0
S3	2016	2016	2016	2	0	2	Export	616	Poland	POL	643	Russian Federation	RUS								03	FISH,CRUSTACEANS,MOLLUSC	1	No Quantity							118066			0
S3	2016	2016	2016	2	0	2	Export	616	Poland	POL	682	Saudi Arabia	SAU								03	FISH,CRUSTACEANS,MOLLUSC	1	No Quantity							136025			0
S3	2016	2016	2016	2	0	2	Export	616	Poland	POL	686	Senegal	SEN								03	FISH,CRUSTACEANS,MOLLUSC	1	No Quantity							14981			0
S3	2016	2016	2016	2	0	2	Export	616	Poland	POL	688	Serbia	SRB								03	FISH,CRUSTACEANS,MOLLUSC	1	No Quantity							4143508			0
S3	2016	2016	2016	2	0	2	Export	616	Poland	POL	699	India	IND								03	FISH,CRUSTACEANS,MOLLUSC	1	No Quantity							284962			0
S3	2016	2016	2016	2	0	2	Export	616	Poland	POL	702	Singapore	SGP								03	FISH,CRUSTACEANS,MOLLUSC	1	No Quantity							51455			0
S3	2016	2016	2016	2	0	2	Export	616	Poland	POL	703	Slovakia	SVK								03	FISH,CRUSTACEANS,MOLLUSC	1	No Quantity							16117400			0
S3	2016	2016	2016	2	0	2	Export	616	Poland	POL	704	Viet Nam	VNM								03	FISH,CRUSTACEANS,MOLLUSC	1	No Quantity							29301343			0
S3	2016	2016	2016	2	0	2	Export	616	Poland	POL	705	Slovenia	SVN								03	FISH,CRUSTACEANS,MOLLUSC	1	No Quantity							1162222			0
S3	2016	2016	2016	2	0	2	Export	616	Poland	POL	710	South Africa	ZAF								03	FISH,CRUSTACEANS,MOLLUSC	1	No Quantity							724331			0
S3	2016	2016	2016	2	0	2	Export	616	Poland	POL	724	Spain	ESP								03	FISH,CRUSTACEANS,MOLLUSC	1	No Quantity							13184061			0
S3	2016	2016	2016	2	0	2	Export	616	Poland	POL	752	Sweden	SWE								03	FISH,CRUSTACEANS,MOLLUSC	1	No Quantity							29848712			0
S3	2016	2016	2016	2	0	2	Export	616	Poland	POL	757	Switzerland	CHE								03	FISH,CRUSTACEANS,MOLLUSC	1	No Quantity							13669700			0
S3	2016	2016	2016	2	0	2	Export	616	Poland	POL	764	Thailand	THA								03	FISH,CRUSTACEANS,MOLLUSC	1	No Quantity							4545698			0
S3	2016	2016	2016	2	0	2	Export	616	Poland	POL	780	Trinidad and Tobago	TTO								03	FISH,CRUSTACEANS,MOLLUSC	1	No Quantity							74703			0
S3	2016	2016	2016	2	0	2	Export	616	Poland	POL	784	United Arab Emirates	ARE								03	FISH,CRUSTACEANS,MOLLUSC	1	No Quantity							972552			0
S3	2016	2016	2016	2	0	2	Export	616	Poland	POL	792	Turkey	TUR								03	FISH,CRUSTACEANS,MOLLUSC	1	No Quantity							458057			0
S3	2016	2016	2016	2	0	2	Export	616	Poland	POL	804	Ukraine	UKR								03	FISH,CRUSTACEANS,MOLLUSC	1	No Quantity							8751260			0
S3	2016	2016	2016	2	0	2	Export	616	Poland	POL	807	North Macedonia	MKD								03	FISH,CRUSTACEANS,MOLLUSC	1	No Quantity							374765			0
S3	2016	2016	2016	2	0	2	Export	616	Poland	POL	818	Egypt	EGY								03	FISH,CRUSTACEANS,MOLLUSC	1	No Quantity							206612			0
S3	2016	2016	2016	2	0	2	Export	616	Poland	POL	826	United Kingdom	GBR								03	FISH,CRUSTACEANS,MOLLUSC	1	No Quantity							109251674			0
S3	2016	2016	2016	2	0	2	Export	616	Poland	POL	842	USA	USA								03	FISH,CRUSTACEANS,MOLLUSC	1	No Quantity							36968088			0
S3	2016	2016	2016	2	0	2	Export	616	Poland	POL	858	Uruguay	URY								03	FISH,CRUSTACEANS,MOLLUSC	1	No Quantity							12309			0
S3	2016	2016	2016	2	0	2	Export	616	Poland	POL	899	Areas, nes									03	FISH,CRUSTACEANS,MOLLUSC	1	No Quantity							3126			0
S3	2016	2016	2016	2	0	2	Export	608	Philippines	PHL	0	World	WLD								04	CEREALS,CEREAL PREPRTNS.	1	No Quantity							151774982			0
S3	2016	2016	2016	2	0	2	Export	608	Philippines	PHL	4	Afghanistan	AFG								04	CEREALS,CEREAL PREPRTNS.	1	No Quantity							43934			0
S3	2016	2016	2016	2	0	2	Export	608	Philippines	PHL	16	American Samoa	ASM								04	CEREALS,CEREAL PREPRTNS.	1	No Quantity							175399			0
S3	2016	2016	2016	2	0	2	Export	608	Philippines	PHL	28	Antigua and Barbuda	ATG								04	CEREALS,CEREAL PREPRTNS.	1	No Quantity							16162			0
S3	2016	2016	2016	2	0	2	Export	608	Philippines	PHL	36	Australia	AUS								04	CEREALS,CEREAL PREPRTNS.	1	No Quantity							2679368			0
S3	2016	2016	2016	2	0	2	Export	608	Philippines	PHL	48	Bahrain	BHR								04	CEREALS,CEREAL PREPRTNS.	1	No Quantity							1425228			0
S3	2016	2016	2016	2	0	2	Export	608	Philippines	PHL	50	Bangladesh	BGD								04	CEREALS,CEREAL PREPRTNS.	1	No Quantity							229151			0
S3	2016	2016	2016	2	0	2	Export	608	Philippines	PHL	56	Belgium	BEL								04	CEREALS,CEREAL PREPRTNS.	1	No Quantity							635			0
S3	2016	2016	2016	2	0	2	Export	608	Philippines	PHL	90	Solomon Isds	SLB								04	CEREALS,CEREAL PREPRTNS.	1	No Quantity							219553			0
S3	2016	2016	2016	2	0	2	Export	608	Philippines	PHL	96	Brunei Darussalam	BRN								04	CEREALS,CEREAL PREPRTNS.	1	No Quantity							762987			0
S3	2016	2016	2016	2	0	2	Export	608	Philippines	PHL	104	Myanmar	MMR								04	CEREALS,CEREAL PREPRTNS.	1	No Quantity							456269			0
S3	2016	2016	2016	2	0	2	Export	608	Philippines	PHL	116	Cambodia	KHM								04	CEREALS,CEREAL PREPRTNS.	1	No Quantity							2123			0
S3	2016	2016	2016	2	0	2	Export	608	Philippines	PHL	124	Canada	CAN								04	CEREALS,CEREAL PREPRTNS.	1	No Quantity							10330358			0
S3	2016	2016	2016	2	0	2	Export	608	Philippines	PHL	136	Cayman Isds	CYM								04	CEREALS,CEREAL PREPRTNS.	1	No Quantity							16635			0
S3	2016	2016	2016	2	0	2	Export	608	Philippines	PHL	144	Sri Lanka	LKA								04	CEREALS,CEREAL PREPRTNS.	1	No Quantity							204900			0
S3	2016	2016	2016	2	0	2	Export	608	Philippines	PHL	156	China	CHN								04	CEREALS,CEREAL PREPRTNS.	1	No Quantity							2698384			0
S3	2016	2016	2016	2	0	2	Export	608	Philippines	PHL	188	Costa Rica	CRI								04	CEREALS,CEREAL PREPRTNS.	1	No Quantity							19105			0
S3	2016	2016	2016	2	0	2	Export	608	Philippines	PHL	191	Croatia	HRV								04	CEREALS,CEREAL PREPRTNS.	1	No Quantity							13964			0
S3	2016	2016	2016	2	0	2	Export	608	Philippines	PHL	196	Cyprus	CYP								04	CEREALS,CEREAL PREPRTNS.	1	No Quantity							370975			0
S3	2016	2016	2016	2	0	2	Export	608	Philippines	PHL	203	Czechia	CZE								04	CEREALS,CEREAL PREPRTNS.	1	No Quantity							738			0
S3	2016	2016	2016	2	0	2	Export	608	Philippines	PHL	214	Dominican Rep.	DOM								04	CEREALS,CEREAL PREPRTNS.	1	No Quantity							29786			0
S3	2016	2016	2016	2	0	2	Export	608	Philippines	PHL	242	Fiji	FJI								04	CEREALS,CEREAL PREPRTNS.	1	No Quantity							109908			0
S3	2016	2016	2016	2	0	2	Export	608	Philippines	PHL	251	France	FRA								04	CEREALS,CEREAL PREPRTNS.	1	No Quantity							500			0
S3	2016	2016	2016	2	0	2	Export	608	Philippines	PHL	258	French Polynesia	PYF								04	CEREALS,CEREAL PREPRTNS.	1	No Quantity							31594			0
S3	2016	2016	2016	2	0	2	Export	608	Philippines	PHL	276	Germany	DEU								04	CEREALS,CEREAL PREPRTNS.	1	No Quantity							92717			0
S3	2016	2016	2016	2	0	2	Export	608	Philippines	PHL	300	Greece	GRC								04	CEREALS,CEREAL PREPRTNS.	1	No Quantity							20215			0
S3	2016	2016	2016	2	0	2	Export	608	Philippines	PHL	316	Guam	GUM								04	CEREALS,CEREAL PREPRTNS.	1	No Quantity							893174			0
S3	2016	2016	2016	2	0	2	Export	608	Philippines	PHL	320	Guatemala	GTM								04	CEREALS,CEREAL PREPRTNS.	1	No Quantity							202			0
S3	2016	2016	2016	2	0	2	Export	608	Philippines	PHL	344	China, Hong Kong SAR	HKG								04	CEREALS,CEREAL PREPRTNS.	1	No Quantity							6036608			0
S3	2016	2016	2016	2	0	2	Export	608	Philippines	PHL	360	Indonesia	IDN								04	CEREALS,CEREAL PREPRTNS.	1	No Quantity							4711614			0
S3	2016	2016	2016	2	0	2	Export	608	Philippines	PHL	364	Iran	IRN								04	CEREALS,CEREAL PREPRTNS.	1	No Quantity							58650			0
S3	2016	2016	2016	2	0	2	Export	608	Philippines	PHL	376	Israel	ISR								04	CEREALS,CEREAL PREPRTNS.	1	No Quantity							373753			0
S3	2016	2016	2016	2	0	2	Export	608	Philippines	PHL	381	Italy	ITA								04	CEREALS,CEREAL PREPRTNS.	1	No Quantity							1985152			0
S3	2016	2016	2016	2	0	2	Export	608	Philippines	PHL	384	Côte d'Ivoire	CIV								04	CEREALS,CEREAL PREPRTNS.	1	No Quantity							1570			0
S3	2016	2016	2016	2	0	2	Export	608	Philippines	PHL	392	Japan	JPN								04	CEREALS,CEREAL PREPRTNS.	1	No Quantity							1216881			0
S3	2016	2016	2016	2	0	2	Export	608	Philippines	PHL	400	Jordan	JOR								04	CEREALS,CEREAL PREPRTNS.	1	No Quantity							69790			0
S3	2016	2016	2016	2	0	2	Export	608	Philippines	PHL	404	Kenya	KEN								04	CEREALS,CEREAL PREPRTNS.	1	No Quantity							45050			0
S3	2016	2016	2016	2	0	2	Export	608	Philippines	PHL	408	Dem. People's Rep. of Korea	PRK								04	CEREALS,CEREAL PREPRTNS.	1	No Quantity							144185			0
S3	2016	2016	2016	2	0	2	Export	608	Philippines	PHL	410	Rep. of Korea	KOR								04	CEREALS,CEREAL PREPRTNS.	1	No Quantity							11168095			0
S3	2016	2016	2016	2	0	2	Export	608	Philippines	PHL	414	Kuwait	KWT								04	CEREALS,CEREAL PREPRTNS.	1	No Quantity							2404078			0
S3	2016	2016	2016	2	0	2	Export	608	Philippines	PHL	422	Lebanon	LBN								04	CEREALS,CEREAL PREPRTNS.	1	No Quantity							205266			0
S3	2016	2016	2016	2	0	2	Export	608	Philippines	PHL	446	China, Macao SAR	MAC								04	CEREALS,CEREAL PREPRTNS.	1	No Quantity							24813			0
S3	2016	2016	2016	2	0	2	Export	608	Philippines	PHL	458	Malaysia	MYS								04	CEREALS,CEREAL PREPRTNS.	1	No Quantity							8386554			0
S3	2016	2016	2016	2	0	2	Export	608	Philippines	PHL	462	Maldives	MDV								04	CEREALS,CEREAL PREPRTNS.	1	No Quantity							143315			0
S3	2016	2016	2016	2	0	2	Export	608	Philippines	PHL	470	Malta	MLT								04	CEREALS,CEREAL PREPRTNS.	1	No Quantity							11141			0
S3	2016	2016	2016	2	0	2	Export	608	Philippines	PHL	480	Mauritius	MUS								04	CEREALS,CEREAL PREPRTNS.	1	No Quantity							267565			0
S3	2016	2016	2016	2	0	2	Export	608	Philippines	PHL	490	Other Asia, nes									04	CEREALS,CEREAL PREPRTNS.	1	No Quantity							8951395			0
S3	2016	2016	2016	2	0	2	Export	608	Philippines	PHL	496	Mongolia	MNG								04	CEREALS,CEREAL PREPRTNS.	1	No Quantity							144555			0
S3	2016	2016	2016	2	0	2	Export	608	Philippines	PHL	512	Oman	OMN								04	CEREALS,CEREAL PREPRTNS.	1	No Quantity							729199			0
S3	2016	2016	2016	2	0	2	Export	608	Philippines	PHL	524	Nepal	NPL								04	CEREALS,CEREAL PREPRTNS.	1	No Quantity							51006			0
S3	2016	2016	2016	2	0	2	Export	608	Philippines	PHL	528	Netherlands	NLD								04	CEREALS,CEREAL PREPRTNS.	1	No Quantity							1723966			0
S3	2016	2016	2016	2	0	2	Export	608	Philippines	PHL	533	Aruba	ABW								04	CEREALS,CEREAL PREPRTNS.	1	No Quantity							77552			0
S3	2016	2016	2016	2	0	2	Export	608	Philippines	PHL	540	New Caledonia	NCL								04	CEREALS,CEREAL PREPRTNS.	1	No Quantity							88928			0
S3	2016	2016	2016	2	0	2	Export	608	Philippines	PHL	548	Vanuatu	VUT								04	CEREALS,CEREAL PREPRTNS.	1	No Quantity							123154			0
S3	2016	2016	2016	2	0	2	Export	608	Philippines	PHL	554	New Zealand	NZL								04	CEREALS,CEREAL PREPRTNS.	1	No Quantity							1952036			0
S3	2016	2016	2016	2	0	2	Export	608	Philippines	PHL	579	Norway	NOR								04	CEREALS,CEREAL PREPRTNS.	1	No Quantity							220497			0
S3	2016	2016	2016	2	0	2	Export	608	Philippines	PHL	580	N. Mariana Isds	MNP								04	CEREALS,CEREAL PREPRTNS.	1	No Quantity							532855			0
S3	2016	2016	2016	2	0	2	Export	608	Philippines	PHL	581	United States Minor Outlying Islands	UMI								04	CEREALS,CEREAL PREPRTNS.	1	No Quantity							1747			0
S3	2016	2016	2016	2	0	2	Export	608	Philippines	PHL	583	FS Micronesia	FSM								04	CEREALS,CEREAL PREPRTNS.	1	No Quantity							896431			0
S3	2016	2016	2016	2	0	2	Export	608	Philippines	PHL	584	Marshall Isds	MHL								04	CEREALS,CEREAL PREPRTNS.	1	No Quantity							610314			0
S3	2016	2016	2016	2	0	2	Export	608	Philippines	PHL	585	Palau	PLW								04	CEREALS,CEREAL PREPRTNS.	1	No Quantity							562216			0
S3	2016	2016	2016	2	0	2	Export	608	Philippines	PHL	586	Pakistan	PAK								04	CEREALS,CEREAL PREPRTNS.	1	No Quantity							354646			0
S3	2016	2016	2016	2	0	2	Export	608	Philippines	PHL	598	Papua New Guinea	PNG								04	CEREALS,CEREAL PREPRTNS.	1	No Quantity							1029500			0
S3	2016	2016	2016	2	0	2	Export	608	Philippines	PHL	620	Portugal	PRT								04	CEREALS,CEREAL PREPRTNS.	1	No Quantity							21469			0
S3	2016	2016	2016	2	0	2	Export	608	Philippines	PHL	626	Timor-Leste	TLS								04	CEREALS,CEREAL PREPRTNS.	1	No Quantity							46260			0
S3	2016	2016	2016	2	0	2	Export	608	Philippines	PHL	634	Qatar	QAT								04	CEREALS,CEREAL PREPRTNS.	1	No Quantity							4007143			0
S3	2016	2016	2016	2	0	2	Export	608	Philippines	PHL	682	Saudi Arabia	SAU								04	CEREALS,CEREAL PREPRTNS.	1	No Quantity							9701046			0
S3	2016	2016	2016	2	0	2	Export	608	Philippines	PHL	699	India	IND								04	CEREALS,CEREAL PREPRTNS.	1	No Quantity							53729			0
S3	2016	2016	2016	2	0	2	Export	608	Philippines	PHL	702	Singapore	SGP								04	CEREALS,CEREAL PREPRTNS.	1	No Quantity							4975581			0
S3	2016	2016	2016	2	0	2	Export	608	Philippines	PHL	704	Viet Nam	VNM								04	CEREALS,CEREAL PREPRTNS.	1	No Quantity							2666806			0
S3	2016	2016	2016	2	0	2	Export	608	Philippines	PHL	706	Somalia	SOM								04	CEREALS,CEREAL PREPRTNS.	1	No Quantity							49709			0
S3	2016	2016	2016	2	0	2	Export	608	Philippines	PHL	724	Spain	ESP								04	CEREALS,CEREAL PREPRTNS.	1	No Quantity							179119			0
S3	2016	2016	2016	2	0	2	Export	608	Philippines	PHL	740	Suriname	SUR								04	CEREALS,CEREAL PREPRTNS.	1	No Quantity							16925			0
S3	2016	2016	2016	2	0	2	Export	608	Philippines	PHL	752	Sweden	SWE								04	CEREALS,CEREAL PREPRTNS.	1	No Quantity							43127			0
S3	2016	2016	2016	2	0	2	Export	608	Philippines	PHL	757	Switzerland	CHE								04	CEREALS,CEREAL PREPRTNS.	1	No Quantity							190202			0
S3	2016	2016	2016	2	0	2	Export	608	Philippines	PHL	764	Thailand	THA								04	CEREALS,CEREAL PREPRTNS.	1	No Quantity							9519632			0
S3	2016	2016	2016	2	0	2	Export	608	Philippines	PHL	776	Tonga	TON								04	CEREALS,CEREAL PREPRTNS.	1	No Quantity							106307			0
S3	2016	2016	2016	2	0	2	Export	608	Philippines	PHL	784	United Arab Emirates	ARE								04	CEREALS,CEREAL PREPRTNS.	1	No Quantity							18842210			0
S3	2016	2016	2016	2	0	2	Export	608	Philippines	PHL	826	United Kingdom	GBR								04	CEREALS,CEREAL PREPRTNS.	1	No Quantity							2013579			0
S3	2016	2016	2016	2	0	2	Export	608	Philippines	PHL	842	USA	USA								04	CEREALS,CEREAL PREPRTNS.	1	No Quantity							22779543			0
S3	2016	2016	2016	2	0	2	Export	608	Philippines	PHL	858	Uruguay	URY								04	CEREALS,CEREAL PREPRTNS.	1	No Quantity							40620			0
S3	2016	2016	2016	2	0	2	Export	608	Philippines	PHL	882	Samoa	WSM								04	CEREALS,CEREAL PREPRTNS.	1	No Quantity							373934			0
S3	2016	2016	2016	2	0	2	Export	616	Poland	POL	0	World	WLD								04	CEREALS,CEREAL PREPRTNS.	1	No Quantity							2988624412			0
S3	2016	2016	2016	2	0	2	Export	616	Poland	POL	4	Afghanistan	AFG								04	CEREALS,CEREAL PREPRTNS.	1	No Quantity							155272			0
S3	2016	2016	2016	2	0	2	Export	616	Poland	POL	8	Albania	ALB								04	CEREALS,CEREAL PREPRTNS.	1	No Quantity							1362247			0
S3	2016	2016	2016	2	0	2	Export	616	Poland	POL	10	Antarctica	ATA								04	CEREALS,CEREAL PREPRTNS.	1	No Quantity							3224			0
S3	2016	2016	2016	2	0	2	Export	616	Poland	POL	12	Algeria	DZA								04	CEREALS,CEREAL PREPRTNS.	1	No Quantity							54378926			0
S3	2016	2016	2016	2	0	2	Export	616	Poland	POL	24	Angola	AGO								04	CEREALS,CEREAL PREPRTNS.	1	No Quantity							2410559			0
S3	2016	2016	2016	2	0	2	Export	616	Poland	POL	31	Azerbaijan	AZE								04	CEREALS,CEREAL PREPRTNS.	1	No Quantity							989987			0
S3	2016	2016	2016	2	0	2	Export	616	Poland	POL	32	Argentina	ARG								04	CEREALS,CEREAL PREPRTNS.	1	No Quantity							657065			0
S3	2016	2016	2016	2	0	2	Export	616	Poland	POL	36	Australia	AUS								04	CEREALS,CEREAL PREPRTNS.	1	No Quantity							1393957			0
S3	2016	2016	2016	2	0	2	Export	616	Poland	POL	40	Austria	AUT								04	CEREALS,CEREAL PREPRTNS.	1	No Quantity							30710337			0
S3	2016	2016	2016	2	0	2	Export	616	Poland	POL	48	Bahrain	BHR								04	CEREALS,CEREAL PREPRTNS.	1	No Quantity							167968			0
S3	2016	2016	2016	2	0	2	Export	616	Poland	POL	51	Armenia	ARM								04	CEREALS,CEREAL PREPRTNS.	1	No Quantity							659853			0
S3	2016	2016	2016	2	0	2	Export	616	Poland	POL	56	Belgium	BEL								04	CEREALS,CEREAL PREPRTNS.	1	No Quantity							78432939			0
S3	2016	2016	2016	2	0	2	Export	616	Poland	POL	70	Bosnia Herzegovina	BIH								04	CEREALS,CEREAL PREPRTNS.	1	No Quantity							3721790			0
S3	2016	2016	2016	2	0	2	Export	616	Poland	POL	76	Brazil	BRA								04	CEREALS,CEREAL PREPRTNS.	1	No Quantity							4403859			0
S3	2016	2016	2016	2	0	2	Export	616	Poland	POL	100	Bulgaria	BGR								04	CEREALS,CEREAL PREPRTNS.	1	No Quantity							17116519			0
S3	2016	2016	2016	2	0	2	Export	616	Poland	POL	104	Myanmar	MMR								04	CEREALS,CEREAL PREPRTNS.	1	No Quantity							370364			0
S3	2016	2016	2016	2	0	2	Export	616	Poland	POL	112	Belarus	BLR								04	CEREALS,CEREAL PREPRTNS.	1	No Quantity							3892855			0
S3	2016	2016	2016	2	0	2	Export	616	Poland	POL	116	Cambodia	KHM								04	CEREALS,CEREAL PREPRTNS.	1	No Quantity							5061372			0
S3	2016	2016	2016	2	0	2	Export	616	Poland	POL	120	Cameroon	CMR								04	CEREALS,CEREAL PREPRTNS.	1	No Quantity							720			0
S3	2016	2016	2016	2	0	2	Export	616	Poland	POL	124	Canada	CAN								04	CEREALS,CEREAL PREPRTNS.	1	No Quantity							4834431			0
S3	2016	2016	2016	2	0	2	Export	616	Poland	POL	144	Sri Lanka	LKA								04	CEREALS,CEREAL PREPRTNS.	1	No Quantity							25240			0
S3	2016	2016	2016	2	0	2	Export	616	Poland	POL	152	Chile	CHL								04	CEREALS,CEREAL PREPRTNS.	1	No Quantity							1618934			0
S3	2016	2016	2016	2	0	2	Export	616	Poland	POL	156	China	CHN								04	CEREALS,CEREAL PREPRTNS.	1	No Quantity							3418681			0
S3	2016	2016	2016	2	0	2	Export	616	Poland	POL	170	Colombia	COL								04	CEREALS,CEREAL PREPRTNS.	1	No Quantity							1096606			0
S3	2016	2016	2016	2	0	2	Export	616	Poland	POL	174	Comoros	COM								04	CEREALS,CEREAL PREPRTNS.	1	No Quantity							5643			0
S3	2016	2016	2016	2	0	2	Export	616	Poland	POL	178	Congo	COG								04	CEREALS,CEREAL PREPRTNS.	1	No Quantity							1602823			0
S3	2016	2016	2016	2	0	2	Export	616	Poland	POL	188	Costa Rica	CRI								04	CEREALS,CEREAL PREPRTNS.	1	No Quantity							159830			0
S3	2016	2016	2016	2	0	2	Export	616	Poland	POL	191	Croatia	HRV								04	CEREALS,CEREAL PREPRTNS.	1	No Quantity							21989495			0
S3	2016	2016	2016	2	0	2	Export	616	Poland	POL	192	Cuba	CUB								04	CEREALS,CEREAL PREPRTNS.	1	No Quantity							19094577			0
S3	2016	2016	2016	2	0	2	Export	616	Poland	POL	196	Cyprus	CYP								04	CEREALS,CEREAL PREPRTNS.	1	No Quantity							993780			0
S3	2016	2016	2016	2	0	2	Export	616	Poland	POL	203	Czechia	CZE								04	CEREALS,CEREAL PREPRTNS.	1	No Quantity							122407661			0
S3	2016	2016	2016	2	0	2	Export	616	Poland	POL	204	Benin	BEN								04	CEREALS,CEREAL PREPRTNS.	1	No Quantity							36192			0
S3	2016	2016	2016	2	0	2	Export	616	Poland	POL	208	Denmark	DNK								04	CEREALS,CEREAL PREPRTNS.	1	No Quantity							49005952			0
S3	2016	2016	2016	2	0	2	Export	616	Poland	POL	214	Dominican Rep.	DOM								04	CEREALS,CEREAL PREPRTNS.	1	No Quantity							95078			0
S3	2016	2016	2016	2	0	2	Export	616	Poland	POL	218	Ecuador	ECU								04	CEREALS,CEREAL PREPRTNS.	1	No Quantity							238247			0
S3	2016	2016	2016	2	0	2	Export	616	Poland	POL	222	El Salvador	SLV								04	CEREALS,CEREAL PREPRTNS.	1	No Quantity							19218			0
S3	2016	2016	2016	2	0	2	Export	616	Poland	POL	231	Ethiopia	ETH								04	CEREALS,CEREAL PREPRTNS.	1	No Quantity							483580			0
S3	2016	2016	2016	2	0	2	Export	616	Poland	POL	233	Estonia	EST								04	CEREALS,CEREAL PREPRTNS.	1	No Quantity							11115129			0
S3	2016	2016	2016	2	0	2	Export	616	Poland	POL	246	Finland	FIN								04	CEREALS,CEREAL PREPRTNS.	1	No Quantity							14407257			0
S3	2016	2016	2016	2	0	2	Export	616	Poland	POL	251	France	FRA								04	CEREALS,CEREAL PREPRTNS.	1	No Quantity							136435827			0
S3	2016	2016	2016	2	0	2	Export	616	Poland	POL	262	Djibouti	DJI								04	CEREALS,CEREAL PREPRTNS.	1	No Quantity							3453			0
S3	2016	2016	2016	2	0	2	Export	616	Poland	POL	266	Gabon	GAB								04	CEREALS,CEREAL PREPRTNS.	1	No Quantity							140237			0
S3	2016	2016	2016	2	0	2	Export	616	Poland	POL	268	Georgia	GEO								04	CEREALS,CEREAL PREPRTNS.	1	No Quantity							774144			0
S3	2016	2016	2016	2	0	2	Export	616	Poland	POL	270	Gambia	GMB								04	CEREALS,CEREAL PREPRTNS.	1	No Quantity							18602			0
S3	2016	2016	2016	2	0	2	Export	616	Poland	POL	275	State of Palestine	PSE								04	CEREALS,CEREAL PREPRTNS.	1	No Quantity							837615			0
S3	2016	2016	2016	2	0	2	Export	616	Poland	POL	276	Germany	DEU								04	CEREALS,CEREAL PREPRTNS.	1	No Quantity							804285235			0
S3	2016	2016	2016	2	0	2	Export	616	Poland	POL	288	Ghana	GHA								04	CEREALS,CEREAL PREPRTNS.	1	No Quantity							201062			0
S3	2016	2016	2016	2	0	2	Export	616	Poland	POL	300	Greece	GRC								04	CEREALS,CEREAL PREPRTNS.	1	No Quantity							17224742			0
S3	2016	2016	2016	2	0	2	Export	616	Poland	POL	320	Guatemala	GTM								04	CEREALS,CEREAL PREPRTNS.	1	No Quantity							45806			0
S3	2016	2016	2016	2	0	2	Export	616	Poland	POL	324	Guinea	GIN								04	CEREALS,CEREAL PREPRTNS.	1	No Quantity							12173			0
S3	2016	2016	2016	2	0	2	Export	616	Poland	POL	340	Honduras	HND								04	CEREALS,CEREAL PREPRTNS.	1	No Quantity							16313			0
S3	2016	2016	2016	2	0	2	Export	616	Poland	POL	344	China, Hong Kong SAR	HKG								04	CEREALS,CEREAL PREPRTNS.	1	No Quantity							3081944			0
S3	2016	2016	2016	2	0	2	Export	616	Poland	POL	348	Hungary	HUN								04	CEREALS,CEREAL PREPRTNS.	1	No Quantity							51738267			0
S3	2016	2016	2016	2	0	2	Export	616	Poland	POL	352	Iceland	ISL								04	CEREALS,CEREAL PREPRTNS.	1	No Quantity							2722472			0
S3	2016	2016	2016	2	0	2	Export	616	Poland	POL	360	Indonesia	IDN								04	CEREALS,CEREAL PREPRTNS.	1	No Quantity							38254			0
S3	2016	2016	2016	2	0	2	Export	616	Poland	POL	364	Iran	IRN								04	CEREALS,CEREAL PREPRTNS.	1	No Quantity							211293			0
S3	2016	2016	2016	2	0	2	Export	616	Poland	POL	368	Iraq	IRQ								04	CEREALS,CEREAL PREPRTNS.	1	No Quantity							2072256			0
S3	2016	2016	2016	2	0	2	Export	616	Poland	POL	372	Ireland	IRL								04	CEREALS,CEREAL PREPRTNS.	1	No Quantity							13050018			0
S3	2016	2016	2016	2	0	2	Export	616	Poland	POL	376	Israel	ISR								04	CEREALS,CEREAL PREPRTNS.	1	No Quantity							18497804			0
S3	2016	2016	2016	2	0	2	Export	616	Poland	POL	381	Italy	ITA								04	CEREALS,CEREAL PREPRTNS.	1	No Quantity							103015052			0
S3	2016	2016	2016	2	0	2	Export	616	Poland	POL	384	Côte d'Ivoire	CIV								04	CEREALS,CEREAL PREPRTNS.	1	No Quantity							26891			0
S3	2016	2016	2016	2	0	2	Export	616	Poland	POL	392	Japan	JPN								04	CEREALS,CEREAL PREPRTNS.	1	No Quantity							1156422			0
S3	2016	2016	2016	2	0	2	Export	616	Poland	POL	398	Kazakhstan	KAZ								04	CEREALS,CEREAL PREPRTNS.	1	No Quantity							909881			0
S3	2016	2016	2016	2	0	2	Export	616	Poland	POL	400	Jordan	JOR								04	CEREALS,CEREAL PREPRTNS.	1	No Quantity							2189516			0
S3	2016	2016	2016	2	0	2	Export	616	Poland	POL	404	Kenya	KEN								04	CEREALS,CEREAL PREPRTNS.	1	No Quantity							18269806			0
S3	2016	2016	2016	2	0	2	Export	616	Poland	POL	410	Rep. of Korea	KOR								04	CEREALS,CEREAL PREPRTNS.	1	No Quantity							1763152			0
S3	2016	2016	2016	2	0	2	Export	616	Poland	POL	414	Kuwait	KWT								04	CEREALS,CEREAL PREPRTNS.	1	No Quantity							7821110			0
S3	2016	2016	2016	2	0	2	Export	616	Poland	POL	417	Kyrgyzstan	KGZ								04	CEREALS,CEREAL PREPRTNS.	1	No Quantity							204447			0
S3	2016	2016	2016	2	0	2	Export	616	Poland	POL	422	Lebanon	LBN								04	CEREALS,CEREAL PREPRTNS.	1	No Quantity							2070120			0
S3	2016	2016	2016	2	0	2	Export	616	Poland	POL	428	Latvia	LVA								04	CEREALS,CEREAL PREPRTNS.	1	No Quantity							19722894			0
S3	2016	2016	2016	2	0	2	Export	616	Poland	POL	430	Liberia	LBR								04	CEREALS,CEREAL PREPRTNS.	1	No Quantity							200225			0
S3	2016	2016	2016	2	0	2	Export	616	Poland	POL	434	Libya	LBY								04	CEREALS,CEREAL PREPRTNS.	1	No Quantity							2543496			0
S3	2016	2016	2016	2	0	2	Export	616	Poland	POL	440	Lithuania	LTU								04	CEREALS,CEREAL PREPRTNS.	1	No Quantity							40922970			0
S3	2016	2016	2016	2	0	2	Export	616	Poland	POL	442	Luxembourg	LUX								04	CEREALS,CEREAL PREPRTNS.	1	No Quantity							43629			0
S3	2016	2016	2016	2	0	2	Export	616	Poland	POL	454	Malawi	MWI								04	CEREALS,CEREAL PREPRTNS.	1	No Quantity							1535303			0
S3	2016	2016	2016	2	0	2	Export	616	Poland	POL	458	Malaysia	MYS								04	CEREALS,CEREAL PREPRTNS.	1	No Quantity							1933891			0
S3	2016	2016	2016	2	0	2	Export	616	Poland	POL	462	Maldives	MDV								04	CEREALS,CEREAL PREPRTNS.	1	No Quantity							17772			0
S3	2016	2016	2016	2	0	2	Export	616	Poland	POL	466	Mali	MLI								04	CEREALS,CEREAL PREPRTNS.	1	No Quantity							56965			0
S3	2016	2016	2016	2	0	2	Export	616	Poland	POL	470	Malta	MLT								04	CEREALS,CEREAL PREPRTNS.	1	No Quantity							711418			0
S3	2016	2016	2016	2	0	2	Export	616	Poland	POL	478	Mauritania	MRT								04	CEREALS,CEREAL PREPRTNS.	1	No Quantity							36191			0
S3	2016	2016	2016	2	0	2	Export	616	Poland	POL	480	Mauritius	MUS								04	CEREALS,CEREAL PREPRTNS.	1	No Quantity							134103			0
S3	2016	2016	2016	2	0	2	Export	616	Poland	POL	484	Mexico	MEX								04	CEREALS,CEREAL PREPRTNS.	1	No Quantity							600962			0
S3	2016	2016	2016	2	0	2	Export	616	Poland	POL	490	Other Asia, nes									04	CEREALS,CEREAL PREPRTNS.	1	No Quantity							1770675			0
S3	2016	2016	2016	2	0	2	Export	616	Poland	POL	496	Mongolia	MNG								04	CEREALS,CEREAL PREPRTNS.	1	No Quantity							498458			0
S3	2016	2016	2016	2	0	2	Export	616	Poland	POL	498	Rep. of Moldova	MDA								04	CEREALS,CEREAL PREPRTNS.	1	No Quantity							442933			0
S3	2016	2016	2016	2	0	2	Export	616	Poland	POL	499	Montenegro	MNE								04	CEREALS,CEREAL PREPRTNS.	1	No Quantity							934652			0
S3	2016	2016	2016	2	0	2	Export	616	Poland	POL	504	Morocco	MAR								04	CEREALS,CEREAL PREPRTNS.	1	No Quantity							10566249			0
S3	2016	2016	2016	2	0	2	Export	616	Poland	POL	508	Mozambique	MOZ								04	CEREALS,CEREAL PREPRTNS.	1	No Quantity							25278600			0
S3	2016	2016	2016	2	0	2	Export	616	Poland	POL	512	Oman	OMN								04	CEREALS,CEREAL PREPRTNS.	1	No Quantity							975574			0
S3	2016	2016	2016	2	0	2	Export	616	Poland	POL	528	Netherlands	NLD								04	CEREALS,CEREAL PREPRTNS.	1	No Quantity							64092555			0
S3	2016	2016	2016	2	0	2	Export	616	Poland	POL	540	New Caledonia	NCL								04	CEREALS,CEREAL PREPRTNS.	1	No Quantity							2889			0
S3	2016	2016	2016	2	0	2	Export	616	Poland	POL	554	New Zealand	NZL								04	CEREALS,CEREAL PREPRTNS.	1	No Quantity							227148			0
S3	2016	2016	2016	2	0	2	Export	616	Poland	POL	558	Nicaragua	NIC								04	CEREALS,CEREAL PREPRTNS.	1	No Quantity							17821			0
S3	2016	2016	2016	2	0	2	Export	616	Poland	POL	566	Nigeria	NGA								04	CEREALS,CEREAL PREPRTNS.	1	No Quantity							44027404			0
S3	2016	2016	2016	2	0	2	Export	616	Poland	POL	577	Other Africa, nes									04	CEREALS,CEREAL PREPRTNS.	1	No Quantity							166510			0
S3	2016	2016	2016	2	0	2	Export	616	Poland	POL	579	Norway	NOR								04	CEREALS,CEREAL PREPRTNS.	1	No Quantity							27288070			0
S3	2016	2016	2016	2	0	2	Export	616	Poland	POL	586	Pakistan	PAK								04	CEREALS,CEREAL PREPRTNS.	1	No Quantity							139008			0
S3	2016	2016	2016	2	0	2	Export	616	Poland	POL	591	Panama	PAN								04	CEREALS,CEREAL PREPRTNS.	1	No Quantity							1622512			0
S3	2016	2016	2016	2	0	2	Export	616	Poland	POL	600	Paraguay	PRY								04	CEREALS,CEREAL PREPRTNS.	1	No Quantity							37308			0
S3	2016	2016	2016	2	0	2	Export	616	Poland	POL	604	Peru	PER								04	CEREALS,CEREAL PREPRTNS.	1	No Quantity							100365			0
S3	2016	2016	2016	2	0	2	Export	616	Poland	POL	608	Philippines	PHL								04	CEREALS,CEREAL PREPRTNS.	1	No Quantity							731655			0
S3	2016	2016	2016	2	0	2	Export	616	Poland	POL	620	Portugal	PRT								04	CEREALS,CEREAL PREPRTNS.	1	No Quantity							19188016			0
S3	2016	2016	2016	2	0	2	Export	616	Poland	POL	624	Guinea-Bissau	GNB								04	CEREALS,CEREAL PREPRTNS.	1	No Quantity							10232			0
S3	2016	2016	2016	2	0	2	Export	616	Poland	POL	634	Qatar	QAT								04	CEREALS,CEREAL PREPRTNS.	1	No Quantity							1918829			0
S3	2016	2016	2016	2	0	2	Export	616	Poland	POL	642	Romania	ROU								04	CEREALS,CEREAL PREPRTNS.	1	No Quantity							74008561			0
S3	2016	2016	2016	2	0	2	Export	616	Poland	POL	643	Russian Federation	RUS								04	CEREALS,CEREAL PREPRTNS.	1	No Quantity							59920591			0
S3	2016	2016	2016	2	0	2	Export	616	Poland	POL	646	Rwanda	RWA								04	CEREALS,CEREAL PREPRTNS.	1	No Quantity							507973			0
S3	2016	2016	2016	2	0	2	Export	616	Poland	POL	662	Saint Lucia	LCA								04	CEREALS,CEREAL PREPRTNS.	1	No Quantity							80973			0
S3	2016	2016	2016	2	0	2	Export	616	Poland	POL	682	Saudi Arabia	SAU								04	CEREALS,CEREAL PREPRTNS.	1	No Quantity							277976390			0
S3	2016	2016	2016	2	0	2	Export	616	Poland	POL	686	Senegal	SEN								04	CEREALS,CEREAL PREPRTNS.	1	No Quantity							3450274			0
S3	2016	2016	2016	2	0	2	Export	616	Poland	POL	688	Serbia	SRB								04	CEREALS,CEREAL PREPRTNS.	1	No Quantity							6919283			0
S3	2016	2016	2016	2	0	2	Export	616	Poland	POL	690	Seychelles	SYC								04	CEREALS,CEREAL PREPRTNS.	1	No Quantity							49104			0
S3	2016	2016	2016	2	0	2	Export	616	Poland	POL	699	India	IND								04	CEREALS,CEREAL PREPRTNS.	1	No Quantity							50057			0
S3	2016	2016	2016	2	0	2	Export	616	Poland	POL	702	Singapore	SGP								04	CEREALS,CEREAL PREPRTNS.	1	No Quantity							2008242			0
S3	2016	2016	2016	2	0	2	Export	616	Poland	POL	703	Slovakia	SVK								04	CEREALS,CEREAL PREPRTNS.	1	No Quantity							43016564			0
S3	2016	2016	2016	2	0	2	Export	616	Poland	POL	704	Viet Nam	VNM								04	CEREALS,CEREAL PREPRTNS.	1	No Quantity							196324			0
S3	2016	2016	2016	2	0	2	Export	616	Poland	POL	705	Slovenia	SVN								04	CEREALS,CEREAL PREPRTNS.	1	No Quantity							8282059			0
S3	2016	2016	2016	2	0	2	Export	616	Poland	POL	710	South Africa	ZAF								04	CEREALS,CEREAL PREPRTNS.	1	No Quantity							37034239			0
S3	2016	2016	2016	2	0	2	Export	616	Poland	POL	716	Zimbabwe	ZWE								04	CEREALS,CEREAL PREPRTNS.	1	No Quantity							6540105			0
S3	2016	2016	2016	2	0	2	Export	616	Poland	POL	724	Spain	ESP								04	CEREALS,CEREAL PREPRTNS.	1	No Quantity							123723446			0
S3	2016	2016	2016	2	0	2	Export	616	Poland	POL	729	Sudan	SDN								04	CEREALS,CEREAL PREPRTNS.	1	No Quantity							13739			0
S3	2016	2016	2016	2	0	2	Export	616	Poland	POL	732	Western Sahara	ESH								04	CEREALS,CEREAL PREPRTNS.	1	No Quantity							31196			0
S3	2016	2016	2016	2	0	2	Export	616	Poland	POL	740	Suriname	SUR								04	CEREALS,CEREAL PREPRTNS.	1	No Quantity							8165			0
S3	2016	2016	2016	2	0	2	Export	616	Poland	POL	752	Sweden	SWE								04	CEREALS,CEREAL PREPRTNS.	1	No Quantity							42389387			0
S3	2016	2016	2016	2	0	2	Export	616	Poland	POL	757	Switzerland	CHE								04	CEREALS,CEREAL PREPRTNS.	1	No Quantity							11556747			0
S3	2016	2016	2016	2	0	2	Export	616	Poland	POL	762	Tajikistan	TJK								04	CEREALS,CEREAL PREPRTNS.	1	No Quantity							125969			0
S3	2016	2016	2016	2	0	2	Export	616	Poland	POL	764	Thailand	THA								04	CEREALS,CEREAL PREPRTNS.	1	No Quantity							1469943			0
S3	2016	2016	2016	2	0	2	Export	616	Poland	POL	780	Trinidad and Tobago	TTO								04	CEREALS,CEREAL PREPRTNS.	1	No Quantity							225250			0
S3	2016	2016	2016	2	0	2	Export	616	Poland	POL	784	United Arab Emirates	ARE								04	CEREALS,CEREAL PREPRTNS.	1	No Quantity							6694250			0
S3	2016	2016	2016	2	0	2	Export	616	Poland	POL	788	Tunisia	TUN								04	CEREALS,CEREAL PREPRTNS.	1	No Quantity							125997			0
S3	2016	2016	2016	2	0	2	Export	616	Poland	POL	792	Turkey	TUR								04	CEREALS,CEREAL PREPRTNS.	1	No Quantity							5869492			0
S3	2016	2016	2016	2	0	2	Export	616	Poland	POL	795	Turkmenistan	TKM								04	CEREALS,CEREAL PREPRTNS.	1	No Quantity							1847585			0
S3	2016	2016	2016	2	0	2	Export	616	Poland	POL	800	Uganda	UGA								04	CEREALS,CEREAL PREPRTNS.	1	No Quantity							2926619			0
S3	2016	2016	2016	2	0	2	Export	616	Poland	POL	804	Ukraine	UKR								04	CEREALS,CEREAL PREPRTNS.	1	No Quantity							14370535			0
S3	2016	2016	2016	2	0	2	Export	616	Poland	POL	807	North Macedonia	MKD								04	CEREALS,CEREAL PREPRTNS.	1	No Quantity							1050697			0
S3	2016	2016	2016	2	0	2	Export	616	Poland	POL	818	Egypt	EGY								04	CEREALS,CEREAL PREPRTNS.	1	No Quantity							77860682			0
S3	2016	2016	2016	2	0	2	Export	616	Poland	POL	826	United Kingdom	GBR								04	CEREALS,CEREAL PREPRTNS.	1	No Quantity							219533901			0
S3	2016	2016	2016	2	0	2	Export	616	Poland	POL	834	United Rep. of Tanzania	TZA								04	CEREALS,CEREAL PREPRTNS.	1	No Quantity							16942851			0
S3	2016	2016	2016	2	0	2	Export	616	Poland	POL	837	Bunkers									04	CEREALS,CEREAL PREPRTNS.	1	No Quantity							367403			0
S3	2016	2016	2016	2	0	2	Export	616	Poland	POL	842	USA	USA								04	CEREALS,CEREAL PREPRTNS.	1	No Quantity							18891752			0
S3	2016	2016	2016	2	0	2	Export	616	Poland	POL	858	Uruguay	URY								04	CEREALS,CEREAL PREPRTNS.	1	No Quantity							203622			0
S3	2016	2016	2016	2	0	2	Export	616	Poland	POL	860	Uzbekistan	UZB								04	CEREALS,CEREAL PREPRTNS.	1	No Quantity							119330			0
S3	2016	2016	2016	2	0	2	Export	616	Poland	POL	887	Yemen	YEM								04	CEREALS,CEREAL PREPRTNS.	1	No Quantity							6038980			0
S3	2016	2016	2016	2	0	2	Export	616	Poland	POL	899	Areas, nes									04	CEREALS,CEREAL PREPRTNS.	1	No Quantity							326772			0
S3	2016	2016	2016	2	0	2	Export	608	Philippines	PHL	0	World	WLD								05	VEGETABLES AND FRUIT	1	No Quantity							1776688855			0
S3	2016	2016	2016	2	0	2	Export	608	Philippines	PHL	4	Afghanistan	AFG								05	VEGETABLES AND FRUIT	1	No Quantity							28031			0
S3	2016	2016	2016	2	0	2	Export	608	Philippines	PHL	12	Algeria	DZA								05	VEGETABLES AND FRUIT	1	No Quantity							1400000			0
S3	2016	2016	2016	2	0	2	Export	608	Philippines	PHL	16	American Samoa	ASM								05	VEGETABLES AND FRUIT	1	No Quantity							838755			0
S3	2016	2016	2016	2	0	2	Export	608	Philippines	PHL	32	Argentina	ARG								05	VEGETABLES AND FRUIT	1	No Quantity							990331			0
S3	2016	2016	2016	2	0	2	Export	608	Philippines	PHL	36	Australia	AUS								05	VEGETABLES AND FRUIT	1	No Quantity							28505010			0
S3	2016	2016	2016	2	0	2	Export	608	Philippines	PHL	40	Austria	AUT								05	VEGETABLES AND FRUIT	1	No Quantity							1965			0
S3	2016	2016	2016	2	0	2	Export	608	Philippines	PHL	44	Bahamas	BHS								05	VEGETABLES AND FRUIT	1	No Quantity							143036			0
S3	2016	2016	2016	2	0	2	Export	608	Philippines	PHL	48	Bahrain	BHR								05	VEGETABLES AND FRUIT	1	No Quantity							359671			0
S3	2016	2016	2016	2	0	2	Export	608	Philippines	PHL	50	Bangladesh	BGD								05	VEGETABLES AND FRUIT	1	No Quantity							12990			0
S3	2016	2016	2016	2	0	2	Export	608	Philippines	PHL	52	Barbados	BRB								05	VEGETABLES AND FRUIT	1	No Quantity							103221			0
S3	2016	2016	2016	2	0	2	Export	608	Philippines	PHL	56	Belgium	BEL								05	VEGETABLES AND FRUIT	1	No Quantity							14810746			0
S3	2016	2016	2016	2	0	2	Export	608	Philippines	PHL	60	Bermuda	BMU								05	VEGETABLES AND FRUIT	1	No Quantity							47352			0
S3	2016	2016	2016	2	0	2	Export	608	Philippines	PHL	76	Brazil	BRA								05	VEGETABLES AND FRUIT	1	No Quantity							11005848			0
S3	2016	2016	2016	2	0	2	Export	608	Philippines	PHL	96	Brunei Darussalam	BRN								05	VEGETABLES AND FRUIT	1	No Quantity							563495			0
S3	2016	2016	2016	2	0	2	Export	608	Philippines	PHL	100	Bulgaria	BGR								05	VEGETABLES AND FRUIT	1	No Quantity							32606			0
S3	2016	2016	2016	2	0	2	Export	608	Philippines	PHL	116	Cambodia	KHM								05	VEGETABLES AND FRUIT	1	No Quantity							16442			0
S3	2016	2016	2016	2	0	2	Export	608	Philippines	PHL	124	Canada	CAN								05	VEGETABLES AND FRUIT	1	No Quantity							38176533			0
S3	2016	2016	2016	2	0	2	Export	608	Philippines	PHL	136	Cayman Isds	CYM								05	VEGETABLES AND FRUIT	1	No Quantity							2984			0
S3	2016	2016	2016	2	0	2	Export	608	Philippines	PHL	144	Sri Lanka	LKA								05	VEGETABLES AND FRUIT	1	No Quantity							45090			0
S3	2016	2016	2016	2	0	2	Export	608	Philippines	PHL	152	Chile	CHL								05	VEGETABLES AND FRUIT	1	No Quantity							1777901			0
S3	2016	2016	2016	2	0	2	Export	608	Philippines	PHL	156	China	CHN								05	VEGETABLES AND FRUIT	1	No Quantity							226912221			0
S3	2016	2016	2016	2	0	2	Export	608	Philippines	PHL	170	Colombia	COL								05	VEGETABLES AND FRUIT	1	No Quantity							318330			0
S3	2016	2016	2016	2	0	2	Export	608	Philippines	PHL	188	Costa Rica	CRI								05	VEGETABLES AND FRUIT	1	No Quantity							126519			0
S3	2016	2016	2016	2	0	2	Export	608	Philippines	PHL	191	Croatia	HRV								05	VEGETABLES AND FRUIT	1	No Quantity							336965			0
S3	2016	2016	2016	2	0	2	Export	608	Philippines	PHL	196	Cyprus	CYP								05	VEGETABLES AND FRUIT	1	No Quantity							413419			0
S3	2016	2016	2016	2	0	2	Export	608	Philippines	PHL	203	Czechia	CZE								05	VEGETABLES AND FRUIT	1	No Quantity							698902			0
S3	2016	2016	2016	2	0	2	Export	608	Philippines	PHL	208	Denmark	DNK								05	VEGETABLES AND FRUIT	1	No Quantity							892248			0
S3	2016	2016	2016	2	0	2	Export	608	Philippines	PHL	214	Dominican Rep.	DOM								05	VEGETABLES AND FRUIT	1	No Quantity							93191			0
S3	2016	2016	2016	2	0	2	Export	608	Philippines	PHL	218	Ecuador	ECU								05	VEGETABLES AND FRUIT	1	No Quantity							253264			0
S3	2016	2016	2016	2	0	2	Export	608	Philippines	PHL	222	El Salvador	SLV								05	VEGETABLES AND FRUIT	1	No Quantity							31350			0
S3	2016	2016	2016	2	0	2	Export	608	Philippines	PHL	233	Estonia	EST								05	VEGETABLES AND FRUIT	1	No Quantity							182817			0
S3	2016	2016	2016	2	0	2	Export	608	Philippines	PHL	242	Fiji	FJI								05	VEGETABLES AND FRUIT	1	No Quantity							93182			0
S3	2016	2016	2016	2	0	2	Export	608	Philippines	PHL	246	Finland	FIN								05	VEGETABLES AND FRUIT	1	No Quantity							881017			0
S3	2016	2016	2016	2	0	2	Export	608	Philippines	PHL	251	France	FRA								05	VEGETABLES AND FRUIT	1	No Quantity							20808225			0
S3	2016	2016	2016	2	0	2	Export	608	Philippines	PHL	258	French Polynesia	PYF								05	VEGETABLES AND FRUIT	1	No Quantity							1400000			0
S3	2016	2016	2016	2	0	2	Export	608	Philippines	PHL	268	Georgia	GEO								05	VEGETABLES AND FRUIT	1	No Quantity							185944			0
S3	2016	2016	2016	2	0	2	Export	608	Philippines	PHL	276	Germany	DEU								05	VEGETABLES AND FRUIT	1	No Quantity							25413791			0
S3	2016	2016	2016	2	0	2	Export	608	Philippines	PHL	288	Ghana	GHA								05	VEGETABLES AND FRUIT	1	No Quantity							10544			0
S3	2016	2016	2016	2	0	2	Export	608	Philippines	PHL	300	Greece	GRC								05	VEGETABLES AND FRUIT	1	No Quantity							587477			0
S3	2016	2016	2016	2	0	2	Export	608	Philippines	PHL	316	Guam	GUM								05	VEGETABLES AND FRUIT	1	No Quantity							6962370			0
S3	2016	2016	2016	2	0	2	Export	608	Philippines	PHL	320	Guatemala	GTM								05	VEGETABLES AND FRUIT	1	No Quantity							90545			0
S3	2016	2016	2016	2	0	2	Export	608	Philippines	PHL	344	China, Hong Kong SAR	HKG								05	VEGETABLES AND FRUIT	1	No Quantity							45343302			0
S3	2016	2016	2016	2	0	2	Export	608	Philippines	PHL	348	Hungary	HUN								05	VEGETABLES AND FRUIT	1	No Quantity							803976			0
S3	2016	2016	2016	2	0	2	Export	608	Philippines	PHL	360	Indonesia	IDN								05	VEGETABLES AND FRUIT	1	No Quantity							1925473			0
S3	2016	2016	2016	2	0	2	Export	608	Philippines	PHL	364	Iran	IRN								05	VEGETABLES AND FRUIT	1	No Quantity							33378924			0
S3	2016	2016	2016	2	0	2	Export	608	Philippines	PHL	368	Iraq	IRQ								05	VEGETABLES AND FRUIT	1	No Quantity							4019070			0
S3	2016	2016	2016	2	0	2	Export	608	Philippines	PHL	372	Ireland	IRL								05	VEGETABLES AND FRUIT	1	No Quantity							2507404			0
S3	2016	2016	2016	2	0	2	Export	608	Philippines	PHL	376	Israel	ISR								05	VEGETABLES AND FRUIT	1	No Quantity							5595586			0
S3	2016	2016	2016	2	0	2	Export	608	Philippines	PHL	381	Italy	ITA								05	VEGETABLES AND FRUIT	1	No Quantity							5555454			0
S3	2016	2016	2016	2	0	2	Export	608	Philippines	PHL	384	Côte d'Ivoire	CIV								05	VEGETABLES AND FRUIT	1	No Quantity							51920			0
S3	2016	2016	2016	2	0	2	Export	608	Philippines	PHL	388	Jamaica	JAM								05	VEGETABLES AND FRUIT	1	No Quantity							78598			0
S3	2016	2016	2016	2	0	2	Export	608	Philippines	PHL	392	Japan	JPN								05	VEGETABLES AND FRUIT	1	No Quantity							364628745			0
S3	2016	2016	2016	2	0	2	Export	608	Philippines	PHL	400	Jordan	JOR								05	VEGETABLES AND FRUIT	1	No Quantity							118870			0
S3	2016	2016	2016	2	0	2	Export	608	Philippines	PHL	408	Dem. People's Rep. of Korea	PRK								05	VEGETABLES AND FRUIT	1	No Quantity							1354409			0
S3	2016	2016	2016	2	0	2	Export	608	Philippines	PHL	410	Rep. of Korea	KOR								05	VEGETABLES AND FRUIT	1	No Quantity							228462368			0
S3	2016	2016	2016	2	0	2	Export	608	Philippines	PHL	414	Kuwait	KWT								05	VEGETABLES AND FRUIT	1	No Quantity							21310552			0
S3	2016	2016	2016	2	0	2	Export	608	Philippines	PHL	422	Lebanon	LBN								05	VEGETABLES AND FRUIT	1	No Quantity							2951331			0
S3	2016	2016	2016	2	0	2	Export	608	Philippines	PHL	428	Latvia	LVA								05	VEGETABLES AND FRUIT	1	No Quantity							57897			0
S3	2016	2016	2016	2	0	2	Export	608	Philippines	PHL	434	Libya	LBY								05	VEGETABLES AND FRUIT	1	No Quantity							400000			0
S3	2016	2016	2016	2	0	2	Export	608	Philippines	PHL	440	Lithuania	LTU								05	VEGETABLES AND FRUIT	1	No Quantity							363831			0
S3	2016	2016	2016	2	0	2	Export	608	Philippines	PHL	446	China, Macao SAR	MAC								05	VEGETABLES AND FRUIT	1	No Quantity							13220			0
S3	2016	2016	2016	2	0	2	Export	608	Philippines	PHL	458	Malaysia	MYS								05	VEGETABLES AND FRUIT	1	No Quantity							12830494			0
S3	2016	2016	2016	2	0	2	Export	608	Philippines	PHL	462	Maldives	MDV								05	VEGETABLES AND FRUIT	1	No Quantity							1002090			0
S3	2016	2016	2016	2	0	2	Export	608	Philippines	PHL	470	Malta	MLT								05	VEGETABLES AND FRUIT	1	No Quantity							31528			0
S3	2016	2016	2016	2	0	2	Export	608	Philippines	PHL	484	Mexico	MEX								05	VEGETABLES AND FRUIT	1	No Quantity							1173964			0
S3	2016	2016	2016	2	0	2	Export	608	Philippines	PHL	490	Other Asia, nes									05	VEGETABLES AND FRUIT	1	No Quantity							11819479			0
S3	2016	2016	2016	2	0	2	Export	608	Philippines	PHL	496	Mongolia	MNG								05	VEGETABLES AND FRUIT	1	No Quantity							1710555			0
S3	2016	2016	2016	2	0	2	Export	608	Philippines	PHL	504	Morocco	MAR								05	VEGETABLES AND FRUIT	1	No Quantity							79438			0
S3	2016	2016	2016	2	0	2	Export	608	Philippines	PHL	512	Oman	OMN								05	VEGETABLES AND FRUIT	1	No Quantity							425816			0
S3	2016	2016	2016	2	0	2	Export	608	Philippines	PHL	528	Netherlands	NLD								05	VEGETABLES AND FRUIT	1	No Quantity							33046617			0
S3	2016	2016	2016	2	0	2	Export	608	Philippines	PHL	540	New Caledonia	NCL								05	VEGETABLES AND FRUIT	1	No Quantity							282964			0
S3	2016	2016	2016	2	0	2	Export	608	Philippines	PHL	548	Vanuatu	VUT								05	VEGETABLES AND FRUIT	1	No Quantity							23545			0
S3	2016	2016	2016	2	0	2	Export	608	Philippines	PHL	554	New Zealand	NZL								05	VEGETABLES AND FRUIT	1	No Quantity							15384342			0
S3	2016	2016	2016	2	0	2	Export	608	Philippines	PHL	579	Norway	NOR								05	VEGETABLES AND FRUIT	1	No Quantity							696887			0
S3	2016	2016	2016	2	0	2	Export	608	Philippines	PHL	580	N. Mariana Isds	MNP								05	VEGETABLES AND FRUIT	1	No Quantity							227707			0
S3	2016	2016	2016	2	0	2	Export	608	Philippines	PHL	581	United States Minor Outlying Islands	UMI								05	VEGETABLES AND FRUIT	1	No Quantity							1238242			0
S3	2016	2016	2016	2	0	2	Export	608	Philippines	PHL	583	FS Micronesia	FSM								05	VEGETABLES AND FRUIT	1	No Quantity							182754			0
S3	2016	2016	2016	2	0	2	Export	608	Philippines	PHL	584	Marshall Isds	MHL								05	VEGETABLES AND FRUIT	1	No Quantity							116176			0
S3	2016	2016	2016	2	0	2	Export	608	Philippines	PHL	585	Palau	PLW								05	VEGETABLES AND FRUIT	1	No Quantity							12528			0
S3	2016	2016	2016	2	0	2	Export	608	Philippines	PHL	586	Pakistan	PAK								05	VEGETABLES AND FRUIT	1	No Quantity							8196606			0
S3	2016	2016	2016	2	0	2	Export	608	Philippines	PHL	591	Panama	PAN								05	VEGETABLES AND FRUIT	1	No Quantity							68687			0
S3	2016	2016	2016	2	0	2	Export	608	Philippines	PHL	598	Papua New Guinea	PNG								05	VEGETABLES AND FRUIT	1	No Quantity							179546			0
S3	2016	2016	2016	2	0	2	Export	608	Philippines	PHL	600	Paraguay	PRY								05	VEGETABLES AND FRUIT	1	No Quantity							120051			0
S3	2016	2016	2016	2	0	2	Export	608	Philippines	PHL	604	Peru	PER								05	VEGETABLES AND FRUIT	1	No Quantity							86286			0
S3	2016	2016	2016	2	0	2	Export	608	Philippines	PHL	616	Poland	POL								05	VEGETABLES AND FRUIT	1	No Quantity							3077518			0
S3	2016	2016	2016	2	0	2	Export	608	Philippines	PHL	620	Portugal	PRT								05	VEGETABLES AND FRUIT	1	No Quantity							1687991			0
S3	2016	2016	2016	2	0	2	Export	608	Philippines	PHL	634	Qatar	QAT								05	VEGETABLES AND FRUIT	1	No Quantity							2591021			0
S3	2016	2016	2016	2	0	2	Export	608	Philippines	PHL	642	Romania	ROU								05	VEGETABLES AND FRUIT	1	No Quantity							728782			0
S3	2016	2016	2016	2	0	2	Export	608	Philippines	PHL	643	Russian Federation	RUS								05	VEGETABLES AND FRUIT	1	No Quantity							6828323			0
S3	2016	2016	2016	2	0	2	Export	608	Philippines	PHL	682	Saudi Arabia	SAU								05	VEGETABLES AND FRUIT	1	No Quantity							26262458			0
S3	2016	2016	2016	2	0	2	Export	608	Philippines	PHL	688	Serbia	SRB								05	VEGETABLES AND FRUIT	1	No Quantity							23400			0
S3	2016	2016	2016	2	0	2	Export	608	Philippines	PHL	699	India	IND								05	VEGETABLES AND FRUIT	1	No Quantity							7206378			0
S3	2016	2016	2016	2	0	2	Export	608	Philippines	PHL	702	Singapore	SGP								05	VEGETABLES AND FRUIT	1	No Quantity							16573215			0
S3	2016	2016	2016	2	0	2	Export	608	Philippines	PHL	703	Slovakia	SVK								05	VEGETABLES AND FRUIT	1	No Quantity							81529			0
S3	2016	2016	2016	2	0	2	Export	608	Philippines	PHL	704	Viet Nam	VNM								05	VEGETABLES AND FRUIT	1	No Quantity							5963984			0
S3	2016	2016	2016	2	0	2	Export	608	Philippines	PHL	705	Slovenia	SVN								05	VEGETABLES AND FRUIT	1	No Quantity							200000			0
S3	2016	2016	2016	2	0	2	Export	608	Philippines	PHL	710	South Africa	ZAF								05	VEGETABLES AND FRUIT	1	No Quantity							1633818			0
S3	2016	2016	2016	2	0	2	Export	608	Philippines	PHL	724	Spain	ESP								05	VEGETABLES AND FRUIT	1	No Quantity							13123679			0
S3	2016	2016	2016	2	0	2	Export	608	Philippines	PHL	752	Sweden	SWE								05	VEGETABLES AND FRUIT	1	No Quantity							2235572			0
S3	2016	2016	2016	2	0	2	Export	608	Philippines	PHL	757	Switzerland	CHE								05	VEGETABLES AND FRUIT	1	No Quantity							634489			0
S3	2016	2016	2016	2	0	2	Export	608	Philippines	PHL	764	Thailand	THA								05	VEGETABLES AND FRUIT	1	No Quantity							6572601			0
S3	2016	2016	2016	2	0	2	Export	608	Philippines	PHL	776	Tonga	TON								05	VEGETABLES AND FRUIT	1	No Quantity							22453			0
S3	2016	2016	2016	2	0	2	Export	608	Philippines	PHL	780	Trinidad and Tobago	TTO								05	VEGETABLES AND FRUIT	1	No Quantity							168013			0
S3	2016	2016	2016	2	0	2	Export	608	Philippines	PHL	784	United Arab Emirates	ARE								05	VEGETABLES AND FRUIT	1	No Quantity							45836337			0
S3	2016	2016	2016	2	0	2	Export	608	Philippines	PHL	792	Turkey	TUR								05	VEGETABLES AND FRUIT	1	No Quantity							4791525			0
S3	2016	2016	2016	2	0	2	Export	608	Philippines	PHL	798	Tuvalu	TUV								05	VEGETABLES AND FRUIT	1	No Quantity							21240			0
S3	2016	2016	2016	2	0	2	Export	608	Philippines	PHL	804	Ukraine	UKR								05	VEGETABLES AND FRUIT	1	No Quantity							52092			0
S3	2016	2016	2016	2	0	2	Export	608	Philippines	PHL	818	Egypt	EGY								05	VEGETABLES AND FRUIT	1	No Quantity							1362690			0
S3	2016	2016	2016	2	0	2	Export	608	Philippines	PHL	826	United Kingdom	GBR								05	VEGETABLES AND FRUIT	1	No Quantity							25978289			0
S3	2016	2016	2016	2	0	2	Export	608	Philippines	PHL	842	USA	USA								05	VEGETABLES AND FRUIT	1	No Quantity							409406614			0
S3	2016	2016	2016	2	0	2	Export	608	Philippines	PHL	858	Uruguay	URY								05	VEGETABLES AND FRUIT	1	No Quantity							98249			0
S3	2016	2016	2016	2	0	2	Export	608	Philippines	PHL	862	Venezuela	VEN								05	VEGETABLES AND FRUIT	1	No Quantity							56100			0
S3	2016	2016	2016	2	0	2	Export	608	Philippines	PHL	882	Samoa	WSM								05	VEGETABLES AND FRUIT	1	No Quantity							58935			0
S3	2016	2016	2016	2	0	2	Export	616	Poland	POL	0	World	WLD								05	VEGETABLES AND FRUIT	1	No Quantity							3345409755			0
S3	2016	2016	2016	2	0	2	Export	616	Poland	POL	4	Afghanistan	AFG								05	VEGETABLES AND FRUIT	1	No Quantity							27692			0
S3	2016	2016	2016	2	0	2	Export	616	Poland	POL	8	Albania	ALB								05	VEGETABLES AND FRUIT	1	No Quantity							555495			0
S3	2016	2016	2016	2	0	2	Export	616	Poland	POL	10	Antarctica	ATA								05	VEGETABLES AND FRUIT	1	No Quantity							27991			0
S3	2016	2016	2016	2	0	2	Export	616	Poland	POL	12	Algeria	DZA								05	VEGETABLES AND FRUIT	1	No Quantity							2125470			0
S3	2016	2016	2016	2	0	2	Export	616	Poland	POL	31	Azerbaijan	AZE								05	VEGETABLES AND FRUIT	1	No Quantity							1650741			0
S3	2016	2016	2016	2	0	2	Export	616	Poland	POL	32	Argentina	ARG								05	VEGETABLES AND FRUIT	1	No Quantity							649880			0
S3	2016	2016	2016	2	0	2	Export	616	Poland	POL	36	Australia	AUS								05	VEGETABLES AND FRUIT	1	No Quantity							4667068			0
S3	2016	2016	2016	2	0	2	Export	616	Poland	POL	40	Austria	AUT								05	VEGETABLES AND FRUIT	1	No Quantity							106545956			0
S3	2016	2016	2016	2	0	2	Export	616	Poland	POL	44	Bahamas	BHS								05	VEGETABLES AND FRUIT	1	No Quantity							33703			0
S3	2016	2016	2016	2	0	2	Export	616	Poland	POL	48	Bahrain	BHR								05	VEGETABLES AND FRUIT	1	No Quantity							163841			0
S3	2016	2016	2016	2	0	2	Export	616	Poland	POL	50	Bangladesh	BGD								05	VEGETABLES AND FRUIT	1	No Quantity							129456			0
S3	2016	2016	2016	2	0	2	Export	616	Poland	POL	51	Armenia	ARM								05	VEGETABLES AND FRUIT	1	No Quantity							533880			0
S3	2016	2016	2016	2	0	2	Export	616	Poland	POL	56	Belgium	BEL								05	VEGETABLES AND FRUIT	1	No Quantity							93845389			0
S3	2016	2016	2016	2	0	2	Export	616	Poland	POL	70	Bosnia Herzegovina	BIH								05	VEGETABLES AND FRUIT	1	No Quantity							4922322			0
S3	2016	2016	2016	2	0	2	Export	616	Poland	POL	76	Brazil	BRA								05	VEGETABLES AND FRUIT	1	No Quantity							2850558			0
S3	2016	2016	2016	2	0	2	Export	616	Poland	POL	100	Bulgaria	BGR								05	VEGETABLES AND FRUIT	1	No Quantity							35448667			0
S3	2016	2016	2016	2	0	2	Export	616	Poland	POL	112	Belarus	BLR								05	VEGETABLES AND FRUIT	1	No Quantity							270538332			0
S3	2016	2016	2016	2	0	2	Export	616	Poland	POL	116	Cambodia	KHM								05	VEGETABLES AND FRUIT	1	No Quantity							88498			0
S3	2016	2016	2016	2	0	2	Export	616	Poland	POL	124	Canada	CAN								05	VEGETABLES AND FRUIT	1	No Quantity							11591329			0
S3	2016	2016	2016	2	0	2	Export	616	Poland	POL	152	Chile	CHL								05	VEGETABLES AND FRUIT	1	No Quantity							1000035			0
S3	2016	2016	2016	2	0	2	Export	616	Poland	POL	156	China	CHN								05	VEGETABLES AND FRUIT	1	No Quantity							6295668			0
S3	2016	2016	2016	2	0	2	Export	616	Poland	POL	170	Colombia	COL								05	VEGETABLES AND FRUIT	1	No Quantity							445642			0
S3	2016	2016	2016	2	0	2	Export	616	Poland	POL	178	Congo	COG								05	VEGETABLES AND FRUIT	1	No Quantity							22159			0
S3	2016	2016	2016	2	0	2	Export	616	Poland	POL	180	Dem. Rep. of the Congo	COD								05	VEGETABLES AND FRUIT	1	No Quantity							10080			0
S3	2016	2016	2016	2	0	2	Export	616	Poland	POL	184	Cook Isds	COK								05	VEGETABLES AND FRUIT	1	No Quantity							800			0
S3	2016	2016	2016	2	0	2	Export	616	Poland	POL	188	Costa Rica	CRI								05	VEGETABLES AND FRUIT	1	No Quantity							1317			0
S3	2016	2016	2016	2	0	2	Export	616	Poland	POL	191	Croatia	HRV								05	VEGETABLES AND FRUIT	1	No Quantity							19118864			0
S3	2016	2016	2016	2	0	2	Export	616	Poland	POL	192	Cuba	CUB								05	VEGETABLES AND FRUIT	1	No Quantity							1729			0
S3	2016	2016	2016	2	0	2	Export	616	Poland	POL	196	Cyprus	CYP								05	VEGETABLES AND FRUIT	1	No Quantity							7606638			0
S3	2016	2016	2016	2	0	2	Export	616	Poland	POL	203	Czechia	CZE								05	VEGETABLES AND FRUIT	1	No Quantity							134662446			0
S3	2016	2016	2016	2	0	2	Export	616	Poland	POL	204	Benin	BEN								05	VEGETABLES AND FRUIT	1	No Quantity							25868			0
S3	2016	2016	2016	2	0	2	Export	616	Poland	POL	208	Denmark	DNK								05	VEGETABLES AND FRUIT	1	No Quantity							58732797			0
S3	2016	2016	2016	2	0	2	Export	616	Poland	POL	214	Dominican Rep.	DOM								05	VEGETABLES AND FRUIT	1	No Quantity							85245			0
S3	2016	2016	2016	2	0	2	Export	616	Poland	POL	231	Ethiopia	ETH								05	VEGETABLES AND FRUIT	1	No Quantity							103300			0
S3	2016	2016	2016	2	0	2	Export	616	Poland	POL	233	Estonia	EST								05	VEGETABLES AND FRUIT	1	No Quantity							23964123			0
S3	2016	2016	2016	2	0	2	Export	616	Poland	POL	246	Finland	FIN								05	VEGETABLES AND FRUIT	1	No Quantity							25144153			0
S3	2016	2016	2016	2	0	2	Export	616	Poland	POL	251	France	FRA								05	VEGETABLES AND FRUIT	1	No Quantity							173274012			0
S3	2016	2016	2016	2	0	2	Export	616	Poland	POL	260	Fr. South Antarctic Terr.	ATF								05	VEGETABLES AND FRUIT	1	No Quantity							39478			0
S3	2016	2016	2016	2	0	2	Export	616	Poland	POL	262	Djibouti	DJI								05	VEGETABLES AND FRUIT	1	No Quantity							12686			0
S3	2016	2016	2016	2	0	2	Export	616	Poland	POL	266	Gabon	GAB								05	VEGETABLES AND FRUIT	1	No Quantity							88034			0
S3	2016	2016	2016	2	0	2	Export	616	Poland	POL	268	Georgia	GEO								05	VEGETABLES AND FRUIT	1	No Quantity							2765260			0
S3	2016	2016	2016	2	0	2	Export	616	Poland	POL	270	Gambia	GMB								05	VEGETABLES AND FRUIT	1	No Quantity							79938			0
S3	2016	2016	2016	2	0	2	Export	616	Poland	POL	275	State of Palestine	PSE								05	VEGETABLES AND FRUIT	1	No Quantity							131004			0
S3	2016	2016	2016	2	0	2	Export	616	Poland	POL	276	Germany	DEU								05	VEGETABLES AND FRUIT	1	No Quantity							811846417			0
S3	2016	2016	2016	2	0	2	Export	616	Poland	POL	288	Ghana	GHA								05	VEGETABLES AND FRUIT	1	No Quantity							48209			0
S3	2016	2016	2016	2	0	2	Export	616	Poland	POL	300	Greece	GRC								05	VEGETABLES AND FRUIT	1	No Quantity							24254928			0
S3	2016	2016	2016	2	0	2	Export	616	Poland	POL	320	Guatemala	GTM								05	VEGETABLES AND FRUIT	1	No Quantity							25360			0
S3	2016	2016	2016	2	0	2	Export	616	Poland	POL	324	Guinea	GIN								05	VEGETABLES AND FRUIT	1	No Quantity							8884			0
S3	2016	2016	2016	2	0	2	Export	616	Poland	POL	340	Honduras	HND								05	VEGETABLES AND FRUIT	1	No Quantity							20370			0
S3	2016	2016	2016	2	0	2	Export	616	Poland	POL	344	China, Hong Kong SAR	HKG								05	VEGETABLES AND FRUIT	1	No Quantity							974164			0
S3	2016	2016	2016	2	0	2	Export	616	Poland	POL	348	Hungary	HUN								05	VEGETABLES AND FRUIT	1	No Quantity							54334155			0
S3	2016	2016	2016	2	0	2	Export	616	Poland	POL	352	Iceland	ISL								05	VEGETABLES AND FRUIT	1	No Quantity							324555			0
S3	2016	2016	2016	2	0	2	Export	616	Poland	POL	360	Indonesia	IDN								05	VEGETABLES AND FRUIT	1	No Quantity							298686			0
S3	2016	2016	2016	2	0	2	Export	616	Poland	POL	364	Iran	IRN								05	VEGETABLES AND FRUIT	1	No Quantity							30880			0
S3	2016	2016	2016	2	0	2	Export	616	Poland	POL	368	Iraq	IRQ								05	VEGETABLES AND FRUIT	1	No Quantity							165470			0
S3	2016	2016	2016	2	0	2	Export	616	Poland	POL	372	Ireland	IRL								05	VEGETABLES AND FRUIT	1	No Quantity							14727385			0
S3	2016	2016	2016	2	0	2	Export	616	Poland	POL	376	Israel	ISR								05	VEGETABLES AND FRUIT	1	No Quantity							8765392			0
S3	2016	2016	2016	2	0	2	Export	616	Poland	POL	381	Italy	ITA								05	VEGETABLES AND FRUIT	1	No Quantity							79426941			0
S3	2016	2016	2016	2	0	2	Export	616	Poland	POL	388	Jamaica	JAM								05	VEGETABLES AND FRUIT	1	No Quantity							11006			0
S3	2016	2016	2016	2	0	2	Export	616	Poland	POL	392	Japan	JPN								05	VEGETABLES AND FRUIT	1	No Quantity							4626803			0
S3	2016	2016	2016	2	0	2	Export	616	Poland	POL	398	Kazakhstan	KAZ								05	VEGETABLES AND FRUIT	1	No Quantity							26892857			0
S3	2016	2016	2016	2	0	2	Export	616	Poland	POL	400	Jordan	JOR								05	VEGETABLES AND FRUIT	1	No Quantity							2792952			0
S3	2016	2016	2016	2	0	2	Export	616	Poland	POL	404	Kenya	KEN								05	VEGETABLES AND FRUIT	1	No Quantity							175343			0
S3	2016	2016	2016	2	0	2	Export	616	Poland	POL	410	Rep. of Korea	KOR								05	VEGETABLES AND FRUIT	1	No Quantity							18405754			0
S3	2016	2016	2016	2	0	2	Export	616	Poland	POL	414	Kuwait	KWT								05	VEGETABLES AND FRUIT	1	No Quantity							1000589			0
S3	2016	2016	2016	2	0	2	Export	616	Poland	POL	417	Kyrgyzstan	KGZ								05	VEGETABLES AND FRUIT	1	No Quantity							300892			0
S3	2016	2016	2016	2	0	2	Export	616	Poland	POL	422	Lebanon	LBN								05	VEGETABLES AND FRUIT	1	No Quantity							1357505			0
S3	2016	2016	2016	2	0	2	Export	616	Poland	POL	428	Latvia	LVA								05	VEGETABLES AND FRUIT	1	No Quantity							38237734			0
S3	2016	2016	2016	2	0	2	Export	616	Poland	POL	430	Liberia	LBR								05	VEGETABLES AND FRUIT	1	No Quantity							2276			0
S3	2016	2016	2016	2	0	2	Export	616	Poland	POL	434	Libya	LBY								05	VEGETABLES AND FRUIT	1	No Quantity							401082			0
S3	2016	2016	2016	2	0	2	Export	616	Poland	POL	440	Lithuania	LTU								05	VEGETABLES AND FRUIT	1	No Quantity							70541583			0
S3	2016	2016	2016	2	0	2	Export	616	Poland	POL	442	Luxembourg	LUX								05	VEGETABLES AND FRUIT	1	No Quantity							542825			0
S3	2016	2016	2016	2	0	2	Export	616	Poland	POL	458	Malaysia	MYS								05	VEGETABLES AND FRUIT	1	No Quantity							1520716			0
S3	2016	2016	2016	2	0	2	Export	616	Poland	POL	462	Maldives	MDV								05	VEGETABLES AND FRUIT	1	No Quantity							14617			0
S3	2016	2016	2016	2	0	2	Export	616	Poland	POL	470	Malta	MLT								05	VEGETABLES AND FRUIT	1	No Quantity							488417			0
S3	2016	2016	2016	2	0	2	Export	616	Poland	POL	478	Mauritania	MRT								05	VEGETABLES AND FRUIT	1	No Quantity							22800			0
S3	2016	2016	2016	2	0	2	Export	616	Poland	POL	480	Mauritius	MUS								05	VEGETABLES AND FRUIT	1	No Quantity							46585			0
S3	2016	2016	2016	2	0	2	Export	616	Poland	POL	484	Mexico	MEX								05	VEGETABLES AND FRUIT	1	No Quantity							3412147			0
S3	2016	2016	2016	2	0	2	Export	616	Poland	POL	490	Other Asia, nes									05	VEGETABLES AND FRUIT	1	No Quantity							434019			0
S3	2016	2016	2016	2	0	2	Export	616	Poland	POL	496	Mongolia	MNG								05	VEGETABLES AND FRUIT	1	No Quantity							8771142			0
S3	2016	2016	2016	2	0	2	Export	616	Poland	POL	498	Rep. of Moldova	MDA								05	VEGETABLES AND FRUIT	1	No Quantity							3504248			0
S3	2016	2016	2016	2	0	2	Export	616	Poland	POL	499	Montenegro	MNE								05	VEGETABLES AND FRUIT	1	No Quantity							880288			0
S3	2016	2016	2016	2	0	2	Export	616	Poland	POL	504	Morocco	MAR								05	VEGETABLES AND FRUIT	1	No Quantity							782373			0
S3	2016	2016	2016	2	0	2	Export	616	Poland	POL	512	Oman	OMN								05	VEGETABLES AND FRUIT	1	No Quantity							336652			0
S3	2016	2016	2016	2	0	2	Export	616	Poland	POL	524	Nepal	NPL								05	VEGETABLES AND FRUIT	1	No Quantity							50462			0
S3	2016	2016	2016	2	0	2	Export	616	Poland	POL	528	Netherlands	NLD								05	VEGETABLES AND FRUIT	1	No Quantity							210821344			0
S3	2016	2016	2016	2	0	2	Export	616	Poland	POL	533	Aruba	ABW								05	VEGETABLES AND FRUIT	1	No Quantity							39987			0
S3	2016	2016	2016	2	0	2	Export	616	Poland	POL	554	New Zealand	NZL								05	VEGETABLES AND FRUIT	1	No Quantity							1350594			0
S3	2016	2016	2016	2	0	2	Export	616	Poland	POL	566	Nigeria	NGA								05	VEGETABLES AND FRUIT	1	No Quantity							64861			0
S3	2016	2016	2016	2	0	2	Export	616	Poland	POL	568	Other Europe, nes									05	VEGETABLES AND FRUIT	1	No Quantity							132270			0
S3	2016	2016	2016	2	0	2	Export	616	Poland	POL	579	Norway	NOR								05	VEGETABLES AND FRUIT	1	No Quantity							50567385			0
S3	2016	2016	2016	2	0	2	Export	616	Poland	POL	586	Pakistan	PAK								05	VEGETABLES AND FRUIT	1	No Quantity							943664			0
S3	2016	2016	2016	2	0	2	Export	616	Poland	POL	608	Philippines	PHL								05	VEGETABLES AND FRUIT	1	No Quantity							272135			0
S3	2016	2016	2016	2	0	2	Export	616	Poland	POL	620	Portugal	PRT								05	VEGETABLES AND FRUIT	1	No Quantity							8942634			0
S3	2016	2016	2016	2	0	2	Export	616	Poland	POL	634	Qatar	QAT								05	VEGETABLES AND FRUIT	1	No Quantity							712571			0
S3	2016	2016	2016	2	0	2	Export	616	Poland	POL	642	Romania	ROU								05	VEGETABLES AND FRUIT	1	No Quantity							100114406			0
S3	2016	2016	2016	2	0	2	Export	616	Poland	POL	643	Russian Federation	RUS								05	VEGETABLES AND FRUIT	1	No Quantity							102433441			0
S3	2016	2016	2016	2	0	2	Export	616	Poland	POL	662	Saint Lucia	LCA								05	VEGETABLES AND FRUIT	1	No Quantity							10322			0
S3	2016	2016	2016	2	0	2	Export	616	Poland	POL	682	Saudi Arabia	SAU								05	VEGETABLES AND FRUIT	1	No Quantity							7951642			0
S3	2016	2016	2016	2	0	2	Export	616	Poland	POL	686	Senegal	SEN								05	VEGETABLES AND FRUIT	1	No Quantity							191833			0
S3	2016	2016	2016	2	0	2	Export	616	Poland	POL	688	Serbia	SRB								05	VEGETABLES AND FRUIT	1	No Quantity							27789447			0
S3	2016	2016	2016	2	0	2	Export	616	Poland	POL	690	Seychelles	SYC								05	VEGETABLES AND FRUIT	1	No Quantity							17813			0
S3	2016	2016	2016	2	0	2	Export	616	Poland	POL	699	India	IND								05	VEGETABLES AND FRUIT	1	No Quantity							2091053			0
S3	2016	2016	2016	2	0	2	Export	616	Poland	POL	702	Singapore	SGP								05	VEGETABLES AND FRUIT	1	No Quantity							365899			0
S3	2016	2016	2016	2	0	2	Export	616	Poland	POL	703	Slovakia	SVK								05	VEGETABLES AND FRUIT	1	No Quantity							72037172			0
S3	2016	2016	2016	2	0	2	Export	616	Poland	POL	704	Viet Nam	VNM								05	VEGETABLES AND FRUIT	1	No Quantity							1193137			0
S3	2016	2016	2016	2	0	2	Export	616	Poland	POL	705	Slovenia	SVN								05	VEGETABLES AND FRUIT	1	No Quantity							8649254			0
S3	2016	2016	2016	2	0	2	Export	616	Poland	POL	710	South Africa	ZAF								05	VEGETABLES AND FRUIT	1	No Quantity							4777155			0
S3	2016	2016	2016	2	0	2	Export	616	Poland	POL	724	Spain	ESP								05	VEGETABLES AND FRUIT	1	No Quantity							25946493			0
S3	2016	2016	2016	2	0	2	Export	616	Poland	POL	729	Sudan	SDN								05	VEGETABLES AND FRUIT	1	No Quantity							64129			0
S3	2016	2016	2016	2	0	2	Export	616	Poland	POL	740	Suriname	SUR								05	VEGETABLES AND FRUIT	1	No Quantity							228175			0
S3	2016	2016	2016	2	0	2	Export	616	Poland	POL	752	Sweden	SWE								05	VEGETABLES AND FRUIT	1	No Quantity							74547730			0
S3	2016	2016	2016	2	0	2	Export	616	Poland	POL	757	Switzerland	CHE								05	VEGETABLES AND FRUIT	1	No Quantity							15492721			0
S3	2016	2016	2016	2	0	2	Export	616	Poland	POL	762	Tajikistan	TJK								05	VEGETABLES AND FRUIT	1	No Quantity							212677			0
S3	2016	2016	2016	2	0	2	Export	616	Poland	POL	764	Thailand	THA								05	VEGETABLES AND FRUIT	1	No Quantity							338785			0
S3	2016	2016	2016	2	0	2	Export	616	Poland	POL	768	Togo	TGO								05	VEGETABLES AND FRUIT	1	No Quantity							12519			0
S3	2016	2016	2016	2	0	2	Export	616	Poland	POL	784	United Arab Emirates	ARE								05	VEGETABLES AND FRUIT	1	No Quantity							3649855			0
S3	2016	2016	2016	2	0	2	Export	616	Poland	POL	788	Tunisia	TUN								05	VEGETABLES AND FRUIT	1	No Quantity							49877			0
S3	2016	2016	2016	2	0	2	Export	616	Poland	POL	792	Turkey	TUR								05	VEGETABLES AND FRUIT	1	No Quantity							4355755			0
S3	2016	2016	2016	2	0	2	Export	616	Poland	POL	795	Turkmenistan	TKM								05	VEGETABLES AND FRUIT	1	No Quantity							646227			0
S3	2016	2016	2016	2	0	2	Export	616	Poland	POL	804	Ukraine	UKR								05	VEGETABLES AND FRUIT	1	No Quantity							92027360			0
S3	2016	2016	2016	2	0	2	Export	616	Poland	POL	807	North Macedonia	MKD								05	VEGETABLES AND FRUIT	1	No Quantity							1655469			0
S3	2016	2016	2016	2	0	2	Export	616	Poland	POL	818	Egypt	EGY								05	VEGETABLES AND FRUIT	1	No Quantity							16295808			0
S3	2016	2016	2016	2	0	2	Export	616	Poland	POL	826	United Kingdom	GBR								05	VEGETABLES AND FRUIT	1	No Quantity							284431368			0
S3	2016	2016	2016	2	0	2	Export	616	Poland	POL	837	Bunkers									05	VEGETABLES AND FRUIT	1	No Quantity							256012			0
S3	2016	2016	2016	2	0	2	Export	616	Poland	POL	842	USA	USA								05	VEGETABLES AND FRUIT	1	No Quantity							51950490			0
S3	2016	2016	2016	2	0	2	Export	616	Poland	POL	858	Uruguay	URY								05	VEGETABLES AND FRUIT	1	No Quantity							242336			0
S3	2016	2016	2016	2	0	2	Export	616	Poland	POL	860	Uzbekistan	UZB								05	VEGETABLES AND FRUIT	1	No Quantity							308764			0
S3	2016	2016	2016	2	0	2	Export	616	Poland	POL	862	Venezuela	VEN								05	VEGETABLES AND FRUIT	1	No Quantity							28624			0
S3	2016	2016	2016	2	0	2	Export	616	Poland	POL	899	Areas, nes									05	VEGETABLES AND FRUIT	1	No Quantity							385555			0
S3	2016	2016	2016	2	0	2	Export	608	Philippines	PHL	0	World	WLD								06	SUGAR,SUGR.PREPTNS,HONEY	1	No Quantity							115472908			0
S3	2016	2016	2016	2	0	2	Export	608	Philippines	PHL	16	American Samoa	ASM								06	SUGAR,SUGR.PREPTNS,HONEY	1	No Quantity							25577			0
S3	2016	2016	2016	2	0	2	Export	608	Philippines	PHL	36	Australia	AUS								06	SUGAR,SUGR.PREPTNS,HONEY	1	No Quantity							914380			0
S3	2016	2016	2016	2	0	2	Export	608	Philippines	PHL	48	Bahrain	BHR								06	SUGAR,SUGR.PREPTNS,HONEY	1	No Quantity							80541			0
S3	2016	2016	2016	2	0	2	Export	608	Philippines	PHL	50	Bangladesh	BGD								06	SUGAR,SUGR.PREPTNS,HONEY	1	No Quantity							2102			0
S3	2016	2016	2016	2	0	2	Export	608	Philippines	PHL	96	Brunei Darussalam	BRN								06	SUGAR,SUGR.PREPTNS,HONEY	1	No Quantity							33998			0
S3	2016	2016	2016	2	0	2	Export	608	Philippines	PHL	104	Myanmar	MMR								06	SUGAR,SUGR.PREPTNS,HONEY	1	No Quantity							7850			0
S3	2016	2016	2016	2	0	2	Export	608	Philippines	PHL	116	Cambodia	KHM								06	SUGAR,SUGR.PREPTNS,HONEY	1	No Quantity							864667			0
S3	2016	2016	2016	2	0	2	Export	608	Philippines	PHL	124	Canada	CAN								06	SUGAR,SUGR.PREPTNS,HONEY	1	No Quantity							906636			0
S3	2016	2016	2016	2	0	2	Export	608	Philippines	PHL	156	China	CHN								06	SUGAR,SUGR.PREPTNS,HONEY	1	No Quantity							719684			0
S3	2016	2016	2016	2	0	2	Export	608	Philippines	PHL	196	Cyprus	CYP								06	SUGAR,SUGR.PREPTNS,HONEY	1	No Quantity							3095			0
S3	2016	2016	2016	2	0	2	Export	608	Philippines	PHL	242	Fiji	FJI								06	SUGAR,SUGR.PREPTNS,HONEY	1	No Quantity							8936			0
S3	2016	2016	2016	2	0	2	Export	608	Philippines	PHL	251	France	FRA								06	SUGAR,SUGR.PREPTNS,HONEY	1	No Quantity							551488			0
S3	2016	2016	2016	2	0	2	Export	608	Philippines	PHL	276	Germany	DEU								06	SUGAR,SUGR.PREPTNS,HONEY	1	No Quantity							1536583			0
S3	2016	2016	2016	2	0	2	Export	608	Philippines	PHL	296	Kiribati	KIR								06	SUGAR,SUGR.PREPTNS,HONEY	1	No Quantity							16610			0
S3	2016	2016	2016	2	0	2	Export	608	Philippines	PHL	304	Greenland	GRL								06	SUGAR,SUGR.PREPTNS,HONEY	1	No Quantity							1127			0
S3	2016	2016	2016	2	0	2	Export	608	Philippines	PHL	316	Guam	GUM								06	SUGAR,SUGR.PREPTNS,HONEY	1	No Quantity							24189			0
S3	2016	2016	2016	2	0	2	Export	608	Philippines	PHL	344	China, Hong Kong SAR	HKG								06	SUGAR,SUGR.PREPTNS,HONEY	1	No Quantity							361763			0
S3	2016	2016	2016	2	0	2	Export	608	Philippines	PHL	348	Hungary	HUN								06	SUGAR,SUGR.PREPTNS,HONEY	1	No Quantity							9684			0
S3	2016	2016	2016	2	0	2	Export	608	Philippines	PHL	360	Indonesia	IDN								06	SUGAR,SUGR.PREPTNS,HONEY	1	No Quantity							2585533			0
S3	2016	2016	2016	2	0	2	Export	608	Philippines	PHL	372	Ireland	IRL								06	SUGAR,SUGR.PREPTNS,HONEY	1	No Quantity							4462			0
S3	2016	2016	2016	2	0	2	Export	608	Philippines	PHL	376	Israel	ISR								06	SUGAR,SUGR.PREPTNS,HONEY	1	No Quantity							10127			0
S3	2016	2016	2016	2	0	2	Export	608	Philippines	PHL	381	Italy	ITA								06	SUGAR,SUGR.PREPTNS,HONEY	1	No Quantity							805079			0
S3	2016	2016	2016	2	0	2	Export	608	Philippines	PHL	388	Jamaica	JAM								06	SUGAR,SUGR.PREPTNS,HONEY	1	No Quantity							124880			0
S3	2016	2016	2016	2	0	2	Export	608	Philippines	PHL	392	Japan	JPN								06	SUGAR,SUGR.PREPTNS,HONEY	1	No Quantity							2142956			0
S3	2016	2016	2016	2	0	2	Export	608	Philippines	PHL	400	Jordan	JOR								06	SUGAR,SUGR.PREPTNS,HONEY	1	No Quantity							39653			0
S3	2016	2016	2016	2	0	2	Export	608	Philippines	PHL	408	Dem. People's Rep. of Korea	PRK								06	SUGAR,SUGR.PREPTNS,HONEY	1	No Quantity							25638			0
S3	2016	2016	2016	2	0	2	Export	608	Philippines	PHL	410	Rep. of Korea	KOR								06	SUGAR,SUGR.PREPTNS,HONEY	1	No Quantity							2214551			0
S3	2016	2016	2016	2	0	2	Export	608	Philippines	PHL	414	Kuwait	KWT								06	SUGAR,SUGR.PREPTNS,HONEY	1	No Quantity							3144			0
S3	2016	2016	2016	2	0	2	Export	608	Philippines	PHL	422	Lebanon	LBN								06	SUGAR,SUGR.PREPTNS,HONEY	1	No Quantity							45492			0
S3	2016	2016	2016	2	0	2	Export	608	Philippines	PHL	428	Latvia	LVA								06	SUGAR,SUGR.PREPTNS,HONEY	1	No Quantity							501463			0
S3	2016	2016	2016	2	0	2	Export	608	Philippines	PHL	440	Lithuania	LTU								06	SUGAR,SUGR.PREPTNS,HONEY	1	No Quantity							23310			0
S3	2016	2016	2016	2	0	2	Export	608	Philippines	PHL	446	China, Macao SAR	MAC								06	SUGAR,SUGR.PREPTNS,HONEY	1	No Quantity							37088			0
S3	2016	2016	2016	2	0	2	Export	608	Philippines	PHL	458	Malaysia	MYS								06	SUGAR,SUGR.PREPTNS,HONEY	1	No Quantity							2261702			0
S3	2016	2016	2016	2	0	2	Export	608	Philippines	PHL	470	Malta	MLT								06	SUGAR,SUGR.PREPTNS,HONEY	1	No Quantity							3021			0
S3	2016	2016	2016	2	0	2	Export	608	Philippines	PHL	480	Mauritius	MUS								06	SUGAR,SUGR.PREPTNS,HONEY	1	No Quantity							27673			0
S3	2016	2016	2016	2	0	2	Export	608	Philippines	PHL	490	Other Asia, nes									06	SUGAR,SUGR.PREPTNS,HONEY	1	No Quantity							850501			0
S3	2016	2016	2016	2	0	2	Export	608	Philippines	PHL	512	Oman	OMN								06	SUGAR,SUGR.PREPTNS,HONEY	1	No Quantity							16784			0
S3	2016	2016	2016	2	0	2	Export	608	Philippines	PHL	528	Netherlands	NLD								06	SUGAR,SUGR.PREPTNS,HONEY	1	No Quantity							98893			0
S3	2016	2016	2016	2	0	2	Export	608	Philippines	PHL	548	Vanuatu	VUT								06	SUGAR,SUGR.PREPTNS,HONEY	1	No Quantity							11518			0
S3	2016	2016	2016	2	0	2	Export	608	Philippines	PHL	554	New Zealand	NZL								06	SUGAR,SUGR.PREPTNS,HONEY	1	No Quantity							280797			0
S3	2016	2016	2016	2	0	2	Export	608	Philippines	PHL	566	Nigeria	NGA								06	SUGAR,SUGR.PREPTNS,HONEY	1	No Quantity							11476			0
S3	2016	2016	2016	2	0	2	Export	608	Philippines	PHL	579	Norway	NOR								06	SUGAR,SUGR.PREPTNS,HONEY	1	No Quantity							60790			0
S3	2016	2016	2016	2	0	2	Export	608	Philippines	PHL	580	N. Mariana Isds	MNP								06	SUGAR,SUGR.PREPTNS,HONEY	1	No Quantity							43110			0
S3	2016	2016	2016	2	0	2	Export	608	Philippines	PHL	581	United States Minor Outlying Islands	UMI								06	SUGAR,SUGR.PREPTNS,HONEY	1	No Quantity							440			0
S3	2016	2016	2016	2	0	2	Export	608	Philippines	PHL	583	FS Micronesia	FSM								06	SUGAR,SUGR.PREPTNS,HONEY	1	No Quantity							80449			0
S3	2016	2016	2016	2	0	2	Export	608	Philippines	PHL	584	Marshall Isds	MHL								06	SUGAR,SUGR.PREPTNS,HONEY	1	No Quantity							51483			0
S3	2016	2016	2016	2	0	2	Export	608	Philippines	PHL	585	Palau	PLW								06	SUGAR,SUGR.PREPTNS,HONEY	1	No Quantity							31457			0
S3	2016	2016	2016	2	0	2	Export	608	Philippines	PHL	598	Papua New Guinea	PNG								06	SUGAR,SUGR.PREPTNS,HONEY	1	No Quantity							1015860			0
S3	2016	2016	2016	2	0	2	Export	608	Philippines	PHL	634	Qatar	QAT								06	SUGAR,SUGR.PREPTNS,HONEY	1	No Quantity							25477			0
S3	2016	2016	2016	2	0	2	Export	608	Philippines	PHL	643	Russian Federation	RUS								06	SUGAR,SUGR.PREPTNS,HONEY	1	No Quantity							12855			0
S3	2016	2016	2016	2	0	2	Export	608	Philippines	PHL	682	Saudi Arabia	SAU								06	SUGAR,SUGR.PREPTNS,HONEY	1	No Quantity							855953			0
S3	2016	2016	2016	2	0	2	Export	608	Philippines	PHL	702	Singapore	SGP								06	SUGAR,SUGR.PREPTNS,HONEY	1	No Quantity							244832			0
S3	2016	2016	2016	2	0	2	Export	608	Philippines	PHL	704	Viet Nam	VNM								06	SUGAR,SUGR.PREPTNS,HONEY	1	No Quantity							3819216			0
S3	2016	2016	2016	2	0	2	Export	608	Philippines	PHL	710	South Africa	ZAF								06	SUGAR,SUGR.PREPTNS,HONEY	1	No Quantity							9660			0
S3	2016	2016	2016	2	0	2	Export	608	Philippines	PHL	724	Spain	ESP								06	SUGAR,SUGR.PREPTNS,HONEY	1	No Quantity							35238			0
S3	2016	2016	2016	2	0	2	Export	608	Philippines	PHL	752	Sweden	SWE								06	SUGAR,SUGR.PREPTNS,HONEY	1	No Quantity							27810			0
S3	2016	2016	2016	2	0	2	Export	608	Philippines	PHL	757	Switzerland	CHE								06	SUGAR,SUGR.PREPTNS,HONEY	1	No Quantity							229161			0
S3	2016	2016	2016	2	0	2	Export	608	Philippines	PHL	764	Thailand	THA								06	SUGAR,SUGR.PREPTNS,HONEY	1	No Quantity							2253013			0
S3	2016	2016	2016	2	0	2	Export	608	Philippines	PHL	780	Trinidad and Tobago	TTO								06	SUGAR,SUGR.PREPTNS,HONEY	1	No Quantity							26686			0
S3	2016	2016	2016	2	0	2	Export	608	Philippines	PHL	784	United Arab Emirates	ARE								06	SUGAR,SUGR.PREPTNS,HONEY	1	No Quantity							541595			0
S3	2016	2016	2016	2	0	2	Export	608	Philippines	PHL	826	United Kingdom	GBR								06	SUGAR,SUGR.PREPTNS,HONEY	1	No Quantity							2416116			0
S3	2016	2016	2016	2	0	2	Export	608	Philippines	PHL	842	USA	USA								06	SUGAR,SUGR.PREPTNS,HONEY	1	No Quantity							85497056			0
S3	2016	2016	2016	2	0	2	Export	616	Poland	POL	0	World	WLD								06	SUGAR,SUGR.PREPTNS,HONEY	1	No Quantity							694660400			0
S3	2016	2016	2016	2	0	2	Export	616	Poland	POL	4	Afghanistan	AFG								06	SUGAR,SUGR.PREPTNS,HONEY	1	No Quantity							159194			0
S3	2016	2016	2016	2	0	2	Export	616	Poland	POL	8	Albania	ALB								06	SUGAR,SUGR.PREPTNS,HONEY	1	No Quantity							378216			0
S3	2016	2016	2016	2	0	2	Export	616	Poland	POL	10	Antarctica	ATA								06	SUGAR,SUGR.PREPTNS,HONEY	1	No Quantity							1268			0
S3	2016	2016	2016	2	0	2	Export	616	Poland	POL	12	Algeria	DZA								06	SUGAR,SUGR.PREPTNS,HONEY	1	No Quantity							3861662			0
S3	2016	2016	2016	2	0	2	Export	616	Poland	POL	24	Angola	AGO								06	SUGAR,SUGR.PREPTNS,HONEY	1	No Quantity							22457			0
S3	2016	2016	2016	2	0	2	Export	616	Poland	POL	31	Azerbaijan	AZE								06	SUGAR,SUGR.PREPTNS,HONEY	1	No Quantity							1392693			0
S3	2016	2016	2016	2	0	2	Export	616	Poland	POL	32	Argentina	ARG								06	SUGAR,SUGR.PREPTNS,HONEY	1	No Quantity							172632			0
S3	2016	2016	2016	2	0	2	Export	616	Poland	POL	36	Australia	AUS								06	SUGAR,SUGR.PREPTNS,HONEY	1	No Quantity							4577128			0
S3	2016	2016	2016	2	0	2	Export	616	Poland	POL	40	Austria	AUT								06	SUGAR,SUGR.PREPTNS,HONEY	1	No Quantity							9216372			0
S3	2016	2016	2016	2	0	2	Export	616	Poland	POL	48	Bahrain	BHR								06	SUGAR,SUGR.PREPTNS,HONEY	1	No Quantity							251510			0
S3	2016	2016	2016	2	0	2	Export	616	Poland	POL	51	Armenia	ARM								06	SUGAR,SUGR.PREPTNS,HONEY	1	No Quantity							1615006			0
S3	2016	2016	2016	2	0	2	Export	616	Poland	POL	56	Belgium	BEL								06	SUGAR,SUGR.PREPTNS,HONEY	1	No Quantity							16522704			0
S3	2016	2016	2016	2	0	2	Export	616	Poland	POL	70	Bosnia Herzegovina	BIH								06	SUGAR,SUGR.PREPTNS,HONEY	1	No Quantity							1119182			0
S3	2016	2016	2016	2	0	2	Export	616	Poland	POL	76	Brazil	BRA								06	SUGAR,SUGR.PREPTNS,HONEY	1	No Quantity							1323847			0
S3	2016	2016	2016	2	0	2	Export	616	Poland	POL	100	Bulgaria	BGR								06	SUGAR,SUGR.PREPTNS,HONEY	1	No Quantity							6641300			0
S3	2016	2016	2016	2	0	2	Export	616	Poland	POL	104	Myanmar	MMR								06	SUGAR,SUGR.PREPTNS,HONEY	1	No Quantity							640100			0
S3	2016	2016	2016	2	0	2	Export	616	Poland	POL	112	Belarus	BLR								06	SUGAR,SUGR.PREPTNS,HONEY	1	No Quantity							2184949			0
S3	2016	2016	2016	2	0	2	Export	616	Poland	POL	120	Cameroon	CMR								06	SUGAR,SUGR.PREPTNS,HONEY	1	No Quantity							630910			0
S3	2016	2016	2016	2	0	2	Export	616	Poland	POL	124	Canada	CAN								06	SUGAR,SUGR.PREPTNS,HONEY	1	No Quantity							8813808			0
S3	2016	2016	2016	2	0	2	Export	616	Poland	POL	144	Sri Lanka	LKA								06	SUGAR,SUGR.PREPTNS,HONEY	1	No Quantity							5471887			0
S3	2016	2016	2016	2	0	2	Export	616	Poland	POL	152	Chile	CHL								06	SUGAR,SUGR.PREPTNS,HONEY	1	No Quantity							573988			0
S3	2016	2016	2016	2	0	2	Export	616	Poland	POL	156	China	CHN								06	SUGAR,SUGR.PREPTNS,HONEY	1	No Quantity							6681097			0
S3	2016	2016	2016	2	0	2	Export	616	Poland	POL	170	Colombia	COL								06	SUGAR,SUGR.PREPTNS,HONEY	1	No Quantity							131954			0
S3	2016	2016	2016	2	0	2	Export	616	Poland	POL	184	Cook Isds	COK								06	SUGAR,SUGR.PREPTNS,HONEY	1	No Quantity							547			0
S3	2016	2016	2016	2	0	2	Export	616	Poland	POL	191	Croatia	HRV								06	SUGAR,SUGR.PREPTNS,HONEY	1	No Quantity							3648093			0
S3	2016	2016	2016	2	0	2	Export	616	Poland	POL	192	Cuba	CUB								06	SUGAR,SUGR.PREPTNS,HONEY	1	No Quantity							1957			0
S3	2016	2016	2016	2	0	2	Export	616	Poland	POL	196	Cyprus	CYP								06	SUGAR,SUGR.PREPTNS,HONEY	1	No Quantity							651241			0
S3	2016	2016	2016	2	0	2	Export	616	Poland	POL	203	Czechia	CZE								06	SUGAR,SUGR.PREPTNS,HONEY	1	No Quantity							31223131			0
S3	2016	2016	2016	2	0	2	Export	616	Poland	POL	208	Denmark	DNK								06	SUGAR,SUGR.PREPTNS,HONEY	1	No Quantity							13689421			0
S3	2016	2016	2016	2	0	2	Export	616	Poland	POL	218	Ecuador	ECU								06	SUGAR,SUGR.PREPTNS,HONEY	1	No Quantity							314903			0
S3	2016	2016	2016	2	0	2	Export	616	Poland	POL	231	Ethiopia	ETH								06	SUGAR,SUGR.PREPTNS,HONEY	1	No Quantity							2543			0
S3	2016	2016	2016	2	0	2	Export	616	Poland	POL	233	Estonia	EST								06	SUGAR,SUGR.PREPTNS,HONEY	1	No Quantity							5005219			0
S3	2016	2016	2016	2	0	2	Export	616	Poland	POL	234	Faeroe Isds	FRO								06	SUGAR,SUGR.PREPTNS,HONEY	1	No Quantity							14177			0
S3	2016	2016	2016	2	0	2	Export	616	Poland	POL	246	Finland	FIN								06	SUGAR,SUGR.PREPTNS,HONEY	1	No Quantity							4722284			0
S3	2016	2016	2016	2	0	2	Export	616	Poland	POL	251	France	FRA								06	SUGAR,SUGR.PREPTNS,HONEY	1	No Quantity							23042852			0
S3	2016	2016	2016	2	0	2	Export	616	Poland	POL	262	Djibouti	DJI								06	SUGAR,SUGR.PREPTNS,HONEY	1	No Quantity							72609			0
S3	2016	2016	2016	2	0	2	Export	616	Poland	POL	268	Georgia	GEO								06	SUGAR,SUGR.PREPTNS,HONEY	1	No Quantity							10336097			0
S3	2016	2016	2016	2	0	2	Export	616	Poland	POL	275	State of Palestine	PSE								06	SUGAR,SUGR.PREPTNS,HONEY	1	No Quantity							154329			0
S3	2016	2016	2016	2	0	2	Export	616	Poland	POL	276	Germany	DEU								06	SUGAR,SUGR.PREPTNS,HONEY	1	No Quantity							151876276			0
S3	2016	2016	2016	2	0	2	Export	616	Poland	POL	288	Ghana	GHA								06	SUGAR,SUGR.PREPTNS,HONEY	1	No Quantity							95191			0
S3	2016	2016	2016	2	0	2	Export	616	Poland	POL	300	Greece	GRC								06	SUGAR,SUGR.PREPTNS,HONEY	1	No Quantity							11445836			0
S3	2016	2016	2016	2	0	2	Export	616	Poland	POL	344	China, Hong Kong SAR	HKG								06	SUGAR,SUGR.PREPTNS,HONEY	1	No Quantity							2113071			0
S3	2016	2016	2016	2	0	2	Export	616	Poland	POL	348	Hungary	HUN								06	SUGAR,SUGR.PREPTNS,HONEY	1	No Quantity							25042361			0
S3	2016	2016	2016	2	0	2	Export	616	Poland	POL	352	Iceland	ISL								06	SUGAR,SUGR.PREPTNS,HONEY	1	No Quantity							106371			0
S3	2016	2016	2016	2	0	2	Export	616	Poland	POL	360	Indonesia	IDN								06	SUGAR,SUGR.PREPTNS,HONEY	1	No Quantity							23			0
S3	2016	2016	2016	2	0	2	Export	616	Poland	POL	364	Iran	IRN								06	SUGAR,SUGR.PREPTNS,HONEY	1	No Quantity							178078			0
S3	2016	2016	2016	2	0	2	Export	616	Poland	POL	368	Iraq	IRQ								06	SUGAR,SUGR.PREPTNS,HONEY	1	No Quantity							1702783			0
S3	2016	2016	2016	2	0	2	Export	616	Poland	POL	372	Ireland	IRL								06	SUGAR,SUGR.PREPTNS,HONEY	1	No Quantity							2000621			0
S3	2016	2016	2016	2	0	2	Export	616	Poland	POL	376	Israel	ISR								06	SUGAR,SUGR.PREPTNS,HONEY	1	No Quantity							23988206			0
S3	2016	2016	2016	2	0	2	Export	616	Poland	POL	381	Italy	ITA								06	SUGAR,SUGR.PREPTNS,HONEY	1	No Quantity							29376724			0
S3	2016	2016	2016	2	0	2	Export	616	Poland	POL	392	Japan	JPN								06	SUGAR,SUGR.PREPTNS,HONEY	1	No Quantity							326333			0
S3	2016	2016	2016	2	0	2	Export	616	Poland	POL	398	Kazakhstan	KAZ								06	SUGAR,SUGR.PREPTNS,HONEY	1	No Quantity							5748829			0
S3	2016	2016	2016	2	0	2	Export	616	Poland	POL	400	Jordan	JOR								06	SUGAR,SUGR.PREPTNS,HONEY	1	No Quantity							243279			0
S3	2016	2016	2016	2	0	2	Export	616	Poland	POL	404	Kenya	KEN								06	SUGAR,SUGR.PREPTNS,HONEY	1	No Quantity							10350			0
S3	2016	2016	2016	2	0	2	Export	616	Poland	POL	410	Rep. of Korea	KOR								06	SUGAR,SUGR.PREPTNS,HONEY	1	No Quantity							2970750			0
S3	2016	2016	2016	2	0	2	Export	616	Poland	POL	414	Kuwait	KWT								06	SUGAR,SUGR.PREPTNS,HONEY	1	No Quantity							1550743			0
S3	2016	2016	2016	2	0	2	Export	616	Poland	POL	417	Kyrgyzstan	KGZ								06	SUGAR,SUGR.PREPTNS,HONEY	1	No Quantity							5443			0
S3	2016	2016	2016	2	0	2	Export	616	Poland	POL	422	Lebanon	LBN								06	SUGAR,SUGR.PREPTNS,HONEY	1	No Quantity							4578177			0
S3	2016	2016	2016	2	0	2	Export	616	Poland	POL	428	Latvia	LVA								06	SUGAR,SUGR.PREPTNS,HONEY	1	No Quantity							17995438			0
S3	2016	2016	2016	2	0	2	Export	616	Poland	POL	434	Libya	LBY								06	SUGAR,SUGR.PREPTNS,HONEY	1	No Quantity							739316			0
S3	2016	2016	2016	2	0	2	Export	616	Poland	POL	440	Lithuania	LTU								06	SUGAR,SUGR.PREPTNS,HONEY	1	No Quantity							27579677			0
S3	2016	2016	2016	2	0	2	Export	616	Poland	POL	442	Luxembourg	LUX								06	SUGAR,SUGR.PREPTNS,HONEY	1	No Quantity							353042			0
S3	2016	2016	2016	2	0	2	Export	616	Poland	POL	458	Malaysia	MYS								06	SUGAR,SUGR.PREPTNS,HONEY	1	No Quantity							12588			0
S3	2016	2016	2016	2	0	2	Export	616	Poland	POL	462	Maldives	MDV								06	SUGAR,SUGR.PREPTNS,HONEY	1	No Quantity							8870			0
S3	2016	2016	2016	2	0	2	Export	616	Poland	POL	470	Malta	MLT								06	SUGAR,SUGR.PREPTNS,HONEY	1	No Quantity							45253			0
S3	2016	2016	2016	2	0	2	Export	616	Poland	POL	478	Mauritania	MRT								06	SUGAR,SUGR.PREPTNS,HONEY	1	No Quantity							165725			0
S3	2016	2016	2016	2	0	2	Export	616	Poland	POL	484	Mexico	MEX								06	SUGAR,SUGR.PREPTNS,HONEY	1	No Quantity							1413595			0
S3	2016	2016	2016	2	0	2	Export	616	Poland	POL	490	Other Asia, nes									06	SUGAR,SUGR.PREPTNS,HONEY	1	No Quantity							1335			0
S3	2016	2016	2016	2	0	2	Export	616	Poland	POL	496	Mongolia	MNG								06	SUGAR,SUGR.PREPTNS,HONEY	1	No Quantity							3038738			0
S3	2016	2016	2016	2	0	2	Export	616	Poland	POL	498	Rep. of Moldova	MDA								06	SUGAR,SUGR.PREPTNS,HONEY	1	No Quantity							3071004			0
S3	2016	2016	2016	2	0	2	Export	616	Poland	POL	499	Montenegro	MNE								06	SUGAR,SUGR.PREPTNS,HONEY	1	No Quantity							196040			0
S3	2016	2016	2016	2	0	2	Export	616	Poland	POL	504	Morocco	MAR								06	SUGAR,SUGR.PREPTNS,HONEY	1	No Quantity							66033			0
S3	2016	2016	2016	2	0	2	Export	616	Poland	POL	512	Oman	OMN								06	SUGAR,SUGR.PREPTNS,HONEY	1	No Quantity							1749970			0
S3	2016	2016	2016	2	0	2	Export	616	Poland	POL	528	Netherlands	NLD								06	SUGAR,SUGR.PREPTNS,HONEY	1	No Quantity							15111783			0
S3	2016	2016	2016	2	0	2	Export	616	Poland	POL	554	New Zealand	NZL								06	SUGAR,SUGR.PREPTNS,HONEY	1	No Quantity							220911			0
S3	2016	2016	2016	2	0	2	Export	616	Poland	POL	566	Nigeria	NGA								06	SUGAR,SUGR.PREPTNS,HONEY	1	No Quantity							57570			0
S3	2016	2016	2016	2	0	2	Export	616	Poland	POL	577	Other Africa, nes									06	SUGAR,SUGR.PREPTNS,HONEY	1	No Quantity							90817			0
S3	2016	2016	2016	2	0	2	Export	616	Poland	POL	579	Norway	NOR								06	SUGAR,SUGR.PREPTNS,HONEY	1	No Quantity							2661109			0
S3	2016	2016	2016	2	0	2	Export	616	Poland	POL	586	Pakistan	PAK								06	SUGAR,SUGR.PREPTNS,HONEY	1	No Quantity							236262			0
S3	2016	2016	2016	2	0	2	Export	616	Poland	POL	591	Panama	PAN								06	SUGAR,SUGR.PREPTNS,HONEY	1	No Quantity							1116			0
S3	2016	2016	2016	2	0	2	Export	616	Poland	POL	600	Paraguay	PRY								06	SUGAR,SUGR.PREPTNS,HONEY	1	No Quantity							128			0
S3	2016	2016	2016	2	0	2	Export	616	Poland	POL	608	Philippines	PHL								06	SUGAR,SUGR.PREPTNS,HONEY	1	No Quantity							70910			0
S3	2016	2016	2016	2	0	2	Export	616	Poland	POL	620	Portugal	PRT								06	SUGAR,SUGR.PREPTNS,HONEY	1	No Quantity							193179			0
S3	2016	2016	2016	2	0	2	Export	616	Poland	POL	634	Qatar	QAT								06	SUGAR,SUGR.PREPTNS,HONEY	1	No Quantity							1150229			0
S3	2016	2016	2016	2	0	2	Export	616	Poland	POL	642	Romania	ROU								06	SUGAR,SUGR.PREPTNS,HONEY	1	No Quantity							18864835			0
S3	2016	2016	2016	2	0	2	Export	616	Poland	POL	643	Russian Federation	RUS								06	SUGAR,SUGR.PREPTNS,HONEY	1	No Quantity							18806242			0
S3	2016	2016	2016	2	0	2	Export	616	Poland	POL	682	Saudi Arabia	SAU								06	SUGAR,SUGR.PREPTNS,HONEY	1	No Quantity							22706214			0
S3	2016	2016	2016	2	0	2	Export	616	Poland	POL	686	Senegal	SEN								06	SUGAR,SUGR.PREPTNS,HONEY	1	No Quantity							23453			0
S3	2016	2016	2016	2	0	2	Export	616	Poland	POL	688	Serbia	SRB								06	SUGAR,SUGR.PREPTNS,HONEY	1	No Quantity							1605206			0
S3	2016	2016	2016	2	0	2	Export	616	Poland	POL	690	Seychelles	SYC								06	SUGAR,SUGR.PREPTNS,HONEY	1	No Quantity							3320			0
S3	2016	2016	2016	2	0	2	Export	616	Poland	POL	699	India	IND								06	SUGAR,SUGR.PREPTNS,HONEY	1	No Quantity							133350			0
S3	2016	2016	2016	2	0	2	Export	616	Poland	POL	702	Singapore	SGP								06	SUGAR,SUGR.PREPTNS,HONEY	1	No Quantity							1702384			0
S3	2016	2016	2016	2	0	2	Export	616	Poland	POL	703	Slovakia	SVK								06	SUGAR,SUGR.PREPTNS,HONEY	1	No Quantity							13556308			0
S3	2016	2016	2016	2	0	2	Export	616	Poland	POL	704	Viet Nam	VNM								06	SUGAR,SUGR.PREPTNS,HONEY	1	No Quantity							1261795			0
S3	2016	2016	2016	2	0	2	Export	616	Poland	POL	705	Slovenia	SVN								06	SUGAR,SUGR.PREPTNS,HONEY	1	No Quantity							2270623			0
S3	2016	2016	2016	2	0	2	Export	616	Poland	POL	710	South Africa	ZAF								06	SUGAR,SUGR.PREPTNS,HONEY	1	No Quantity							1182369			0
S3	2016	2016	2016	2	0	2	Export	616	Poland	POL	724	Spain	ESP								06	SUGAR,SUGR.PREPTNS,HONEY	1	No Quantity							5264454			0
S3	2016	2016	2016	2	0	2	Export	616	Poland	POL	729	Sudan	SDN								06	SUGAR,SUGR.PREPTNS,HONEY	1	No Quantity							5158079			0
S3	2016	2016	2016	2	0	2	Export	616	Poland	POL	752	Sweden	SWE								06	SUGAR,SUGR.PREPTNS,HONEY	1	No Quantity							9759916			0
S3	2016	2016	2016	2	0	2	Export	616	Poland	POL	757	Switzerland	CHE								06	SUGAR,SUGR.PREPTNS,HONEY	1	No Quantity							2567243			0
S3	2016	2016	2016	2	0	2	Export	616	Poland	POL	760	Syria	SYR								06	SUGAR,SUGR.PREPTNS,HONEY	1	No Quantity							667574			0
S3	2016	2016	2016	2	0	2	Export	616	Poland	POL	762	Tajikistan	TJK								06	SUGAR,SUGR.PREPTNS,HONEY	1	No Quantity							15015			0
S3	2016	2016	2016	2	0	2	Export	616	Poland	POL	764	Thailand	THA								06	SUGAR,SUGR.PREPTNS,HONEY	1	No Quantity							11253			0
S3	2016	2016	2016	2	0	2	Export	616	Poland	POL	784	United Arab Emirates	ARE								06	SUGAR,SUGR.PREPTNS,HONEY	1	No Quantity							11314035			0
S3	2016	2016	2016	2	0	2	Export	616	Poland	POL	788	Tunisia	TUN								06	SUGAR,SUGR.PREPTNS,HONEY	1	No Quantity							87914			0
S3	2016	2016	2016	2	0	2	Export	616	Poland	POL	792	Turkey	TUR								06	SUGAR,SUGR.PREPTNS,HONEY	1	No Quantity							3507773			0
S3	2016	2016	2016	2	0	2	Export	616	Poland	POL	795	Turkmenistan	TKM								06	SUGAR,SUGR.PREPTNS,HONEY	1	No Quantity							677821			0
S3	2016	2016	2016	2	0	2	Export	616	Poland	POL	800	Uganda	UGA								06	SUGAR,SUGR.PREPTNS,HONEY	1	No Quantity							3307			0
S3	2016	2016	2016	2	0	2	Export	616	Poland	POL	804	Ukraine	UKR								06	SUGAR,SUGR.PREPTNS,HONEY	1	No Quantity							8888912			0
S3	2016	2016	2016	2	0	2	Export	616	Poland	POL	807	North Macedonia	MKD								06	SUGAR,SUGR.PREPTNS,HONEY	1	No Quantity							297413			0
S3	2016	2016	2016	2	0	2	Export	616	Poland	POL	818	Egypt	EGY								06	SUGAR,SUGR.PREPTNS,HONEY	1	No Quantity							2606754			0
S3	2016	2016	2016	2	0	2	Export	616	Poland	POL	826	United Kingdom	GBR								06	SUGAR,SUGR.PREPTNS,HONEY	1	No Quantity							37085403			0
S3	2016	2016	2016	2	0	2	Export	616	Poland	POL	837	Bunkers									06	SUGAR,SUGR.PREPTNS,HONEY	1	No Quantity							186230			0
S3	2016	2016	2016	2	0	2	Export	616	Poland	POL	842	USA	USA								06	SUGAR,SUGR.PREPTNS,HONEY	1	No Quantity							14812570			0
S3	2016	2016	2016	2	0	2	Export	616	Poland	POL	858	Uruguay	URY								06	SUGAR,SUGR.PREPTNS,HONEY	1	No Quantity							2			0
S3	2016	2016	2016	2	0	2	Export	616	Poland	POL	860	Uzbekistan	UZB								06	SUGAR,SUGR.PREPTNS,HONEY	1	No Quantity							129103			0
S3	2016	2016	2016	2	0	2	Export	616	Poland	POL	887	Yemen	YEM								06	SUGAR,SUGR.PREPTNS,HONEY	1	No Quantity							3813602			0
S3	2016	2016	2016	2	0	2	Export	616	Poland	POL	899	Areas, nes									06	SUGAR,SUGR.PREPTNS,HONEY	1	No Quantity							836578			0
S3	2016	2016	2016	2	0	2	Export	608	Philippines	PHL	0	World	WLD								07	COFFEE,TEA,COCOA,SPICES	1	No Quantity							26065112			0
S3	2016	2016	2016	2	0	2	Export	608	Philippines	PHL	16	American Samoa	ASM								07	COFFEE,TEA,COCOA,SPICES	1	No Quantity							27588			0
S3	2016	2016	2016	2	0	2	Export	608	Philippines	PHL	36	Australia	AUS								07	COFFEE,TEA,COCOA,SPICES	1	No Quantity							222644			0
S3	2016	2016	2016	2	0	2	Export	608	Philippines	PHL	48	Bahrain	BHR								07	COFFEE,TEA,COCOA,SPICES	1	No Quantity							27102			0
S3	2016	2016	2016	2	0	2	Export	608	Philippines	PHL	90	Solomon Isds	SLB								07	COFFEE,TEA,COCOA,SPICES	1	No Quantity							72954			0
S3	2016	2016	2016	2	0	2	Export	608	Philippines	PHL	96	Brunei Darussalam	BRN								07	COFFEE,TEA,COCOA,SPICES	1	No Quantity							29613			0
S3	2016	2016	2016	2	0	2	Export	608	Philippines	PHL	116	Cambodia	KHM								07	COFFEE,TEA,COCOA,SPICES	1	No Quantity							1337			0
S3	2016	2016	2016	2	0	2	Export	608	Philippines	PHL	124	Canada	CAN								07	COFFEE,TEA,COCOA,SPICES	1	No Quantity							339926			0
S3	2016	2016	2016	2	0	2	Export	608	Philippines	PHL	156	China	CHN								07	COFFEE,TEA,COCOA,SPICES	1	No Quantity							191459			0
S3	2016	2016	2016	2	0	2	Export	608	Philippines	PHL	196	Cyprus	CYP								07	COFFEE,TEA,COCOA,SPICES	1	No Quantity							3216			0
S3	2016	2016	2016	2	0	2	Export	608	Philippines	PHL	203	Czechia	CZE								07	COFFEE,TEA,COCOA,SPICES	1	No Quantity							1800			0
S3	2016	2016	2016	2	0	2	Export	608	Philippines	PHL	208	Denmark	DNK								07	COFFEE,TEA,COCOA,SPICES	1	No Quantity							614			0
S3	2016	2016	2016	2	0	2	Export	608	Philippines	PHL	276	Germany	DEU								07	COFFEE,TEA,COCOA,SPICES	1	No Quantity							275884			0
S3	2016	2016	2016	2	0	2	Export	608	Philippines	PHL	288	Ghana	GHA								07	COFFEE,TEA,COCOA,SPICES	1	No Quantity							67043			0
S3	2016	2016	2016	2	0	2	Export	608	Philippines	PHL	316	Guam	GUM								07	COFFEE,TEA,COCOA,SPICES	1	No Quantity							424081			0
S3	2016	2016	2016	2	0	2	Export	608	Philippines	PHL	344	China, Hong Kong SAR	HKG								07	COFFEE,TEA,COCOA,SPICES	1	No Quantity							118176			0
S3	2016	2016	2016	2	0	2	Export	608	Philippines	PHL	360	Indonesia	IDN								07	COFFEE,TEA,COCOA,SPICES	1	No Quantity							754120			0
S3	2016	2016	2016	2	0	2	Export	608	Philippines	PHL	381	Italy	ITA								07	COFFEE,TEA,COCOA,SPICES	1	No Quantity							19330			0
S3	2016	2016	2016	2	0	2	Export	608	Philippines	PHL	384	Côte d'Ivoire	CIV								07	COFFEE,TEA,COCOA,SPICES	1	No Quantity							25485			0
S3	2016	2016	2016	2	0	2	Export	608	Philippines	PHL	392	Japan	JPN								07	COFFEE,TEA,COCOA,SPICES	1	No Quantity							121203			0
S3	2016	2016	2016	2	0	2	Export	608	Philippines	PHL	404	Kenya	KEN								07	COFFEE,TEA,COCOA,SPICES	1	No Quantity							47383			0
S3	2016	2016	2016	2	0	2	Export	608	Philippines	PHL	410	Rep. of Korea	KOR								07	COFFEE,TEA,COCOA,SPICES	1	No Quantity							388897			0
S3	2016	2016	2016	2	0	2	Export	608	Philippines	PHL	414	Kuwait	KWT								07	COFFEE,TEA,COCOA,SPICES	1	No Quantity							26958			0
S3	2016	2016	2016	2	0	2	Export	608	Philippines	PHL	422	Lebanon	LBN								07	COFFEE,TEA,COCOA,SPICES	1	No Quantity							164152			0
S3	2016	2016	2016	2	0	2	Export	608	Philippines	PHL	458	Malaysia	MYS								07	COFFEE,TEA,COCOA,SPICES	1	No Quantity							9318314			0
S3	2016	2016	2016	2	0	2	Export	608	Philippines	PHL	490	Other Asia, nes									07	COFFEE,TEA,COCOA,SPICES	1	No Quantity							251269			0
S3	2016	2016	2016	2	0	2	Export	608	Philippines	PHL	512	Oman	OMN								07	COFFEE,TEA,COCOA,SPICES	1	No Quantity							14127			0
S3	2016	2016	2016	2	0	2	Export	608	Philippines	PHL	528	Netherlands	NLD								07	COFFEE,TEA,COCOA,SPICES	1	No Quantity							695217			0
S3	2016	2016	2016	2	0	2	Export	608	Philippines	PHL	548	Vanuatu	VUT								07	COFFEE,TEA,COCOA,SPICES	1	No Quantity							22533			0
S3	2016	2016	2016	2	0	2	Export	608	Philippines	PHL	554	New Zealand	NZL								07	COFFEE,TEA,COCOA,SPICES	1	No Quantity							21461			0
S3	2016	2016	2016	2	0	2	Export	608	Philippines	PHL	566	Nigeria	NGA								07	COFFEE,TEA,COCOA,SPICES	1	No Quantity							1083048			0
S3	2016	2016	2016	2	0	2	Export	608	Philippines	PHL	580	N. Mariana Isds	MNP								07	COFFEE,TEA,COCOA,SPICES	1	No Quantity							20733			0
S3	2016	2016	2016	2	0	2	Export	608	Philippines	PHL	581	United States Minor Outlying Islands	UMI								07	COFFEE,TEA,COCOA,SPICES	1	No Quantity							95100			0
S3	2016	2016	2016	2	0	2	Export	608	Philippines	PHL	583	FS Micronesia	FSM								07	COFFEE,TEA,COCOA,SPICES	1	No Quantity							3722			0
S3	2016	2016	2016	2	0	2	Export	608	Philippines	PHL	584	Marshall Isds	MHL								07	COFFEE,TEA,COCOA,SPICES	1	No Quantity							85269			0
S3	2016	2016	2016	2	0	2	Export	608	Philippines	PHL	585	Palau	PLW								07	COFFEE,TEA,COCOA,SPICES	1	No Quantity							45383			0
S3	2016	2016	2016	2	0	2	Export	608	Philippines	PHL	598	Papua New Guinea	PNG								07	COFFEE,TEA,COCOA,SPICES	1	No Quantity							73348			0
S3	2016	2016	2016	2	0	2	Export	608	Philippines	PHL	634	Qatar	QAT								07	COFFEE,TEA,COCOA,SPICES	1	No Quantity							20534			0
S3	2016	2016	2016	2	0	2	Export	608	Philippines	PHL	682	Saudi Arabia	SAU								07	COFFEE,TEA,COCOA,SPICES	1	No Quantity							217394			0
S3	2016	2016	2016	2	0	2	Export	608	Philippines	PHL	702	Singapore	SGP								07	COFFEE,TEA,COCOA,SPICES	1	No Quantity							149659			0
S3	2016	2016	2016	2	0	2	Export	608	Philippines	PHL	704	Viet Nam	VNM								07	COFFEE,TEA,COCOA,SPICES	1	No Quantity							786497			0
S3	2016	2016	2016	2	0	2	Export	608	Philippines	PHL	764	Thailand	THA								07	COFFEE,TEA,COCOA,SPICES	1	No Quantity							3254686			0
S3	2016	2016	2016	2	0	2	Export	608	Philippines	PHL	784	United Arab Emirates	ARE								07	COFFEE,TEA,COCOA,SPICES	1	No Quantity							486263			0
S3	2016	2016	2016	2	0	2	Export	608	Philippines	PHL	800	Uganda	UGA								07	COFFEE,TEA,COCOA,SPICES	1	No Quantity							130280			0
S3	2016	2016	2016	2	0	2	Export	608	Philippines	PHL	826	United Kingdom	GBR								07	COFFEE,TEA,COCOA,SPICES	1	No Quantity							29499			0
S3	2016	2016	2016	2	0	2	Export	608	Philippines	PHL	842	USA	USA								07	COFFEE,TEA,COCOA,SPICES	1	No Quantity							5909811			0
S3	2016	2016	2016	2	0	2	Export	616	Poland	POL	0	World	WLD								07	COFFEE,TEA,COCOA,SPICES	1	No Quantity							2446006079			0
S3	2016	2016	2016	2	0	2	Export	616	Poland	POL	8	Albania	ALB								07	COFFEE,TEA,COCOA,SPICES	1	No Quantity							2294348			0
S3	2016	2016	2016	2	0	2	Export	616	Poland	POL	10	Antarctica	ATA								07	COFFEE,TEA,COCOA,SPICES	1	No Quantity							6788			0
S3	2016	2016	2016	2	0	2	Export	616	Poland	POL	12	Algeria	DZA								07	COFFEE,TEA,COCOA,SPICES	1	No Quantity							5298800			0
S3	2016	2016	2016	2	0	2	Export	616	Poland	POL	24	Angola	AGO								07	COFFEE,TEA,COCOA,SPICES	1	No Quantity							96852			0
S3	2016	2016	2016	2	0	2	Export	616	Poland	POL	28	Antigua and Barbuda	ATG								07	COFFEE,TEA,COCOA,SPICES	1	No Quantity							16357			0
S3	2016	2016	2016	2	0	2	Export	616	Poland	POL	31	Azerbaijan	AZE								07	COFFEE,TEA,COCOA,SPICES	1	No Quantity							1441851			0
S3	2016	2016	2016	2	0	2	Export	616	Poland	POL	32	Argentina	ARG								07	COFFEE,TEA,COCOA,SPICES	1	No Quantity							162931			0
S3	2016	2016	2016	2	0	2	Export	616	Poland	POL	36	Australia	AUS								07	COFFEE,TEA,COCOA,SPICES	1	No Quantity							14139940			0
S3	2016	2016	2016	2	0	2	Export	616	Poland	POL	40	Austria	AUT								07	COFFEE,TEA,COCOA,SPICES	1	No Quantity							31854465			0
S3	2016	2016	2016	2	0	2	Export	616	Poland	POL	44	Bahamas	BHS								07	COFFEE,TEA,COCOA,SPICES	1	No Quantity							109761			0
S3	2016	2016	2016	2	0	2	Export	616	Poland	POL	48	Bahrain	BHR								07	COFFEE,TEA,COCOA,SPICES	1	No Quantity							471518			0
S3	2016	2016	2016	2	0	2	Export	616	Poland	POL	51	Armenia	ARM								07	COFFEE,TEA,COCOA,SPICES	1	No Quantity							2771402			0
S3	2016	2016	2016	2	0	2	Export	616	Poland	POL	52	Barbados	BRB								07	COFFEE,TEA,COCOA,SPICES	1	No Quantity							118407			0
S3	2016	2016	2016	2	0	2	Export	616	Poland	POL	56	Belgium	BEL								07	COFFEE,TEA,COCOA,SPICES	1	No Quantity							37595985			0
S3	2016	2016	2016	2	0	2	Export	616	Poland	POL	60	Bermuda	BMU								07	COFFEE,TEA,COCOA,SPICES	1	No Quantity							40384			0
S3	2016	2016	2016	2	0	2	Export	616	Poland	POL	70	Bosnia Herzegovina	BIH								07	COFFEE,TEA,COCOA,SPICES	1	No Quantity							8141540			0
S3	2016	2016	2016	2	0	2	Export	616	Poland	POL	76	Brazil	BRA								07	COFFEE,TEA,COCOA,SPICES	1	No Quantity							2908490			0
S3	2016	2016	2016	2	0	2	Export	616	Poland	POL	100	Bulgaria	BGR								07	COFFEE,TEA,COCOA,SPICES	1	No Quantity							17749565			0
S3	2016	2016	2016	2	0	2	Export	616	Poland	POL	104	Myanmar	MMR								07	COFFEE,TEA,COCOA,SPICES	1	No Quantity							8734			0
S3	2016	2016	2016	2	0	2	Export	616	Poland	POL	112	Belarus	BLR								07	COFFEE,TEA,COCOA,SPICES	1	No Quantity							7700827			0
S3	2016	2016	2016	2	0	2	Export	616	Poland	POL	120	Cameroon	CMR								07	COFFEE,TEA,COCOA,SPICES	1	No Quantity							5470			0
S3	2016	2016	2016	2	0	2	Export	616	Poland	POL	124	Canada	CAN								07	COFFEE,TEA,COCOA,SPICES	1	No Quantity							15420155			0
S3	2016	2016	2016	2	0	2	Export	616	Poland	POL	136	Cayman Isds	CYM								07	COFFEE,TEA,COCOA,SPICES	1	No Quantity							50753			0
S3	2016	2016	2016	2	0	2	Export	616	Poland	POL	144	Sri Lanka	LKA								07	COFFEE,TEA,COCOA,SPICES	1	No Quantity							119348			0
S3	2016	2016	2016	2	0	2	Export	616	Poland	POL	152	Chile	CHL								07	COFFEE,TEA,COCOA,SPICES	1	No Quantity							1418959			0
S3	2016	2016	2016	2	0	2	Export	616	Poland	POL	156	China	CHN								07	COFFEE,TEA,COCOA,SPICES	1	No Quantity							4708955			0
S3	2016	2016	2016	2	0	2	Export	616	Poland	POL	170	Colombia	COL								07	COFFEE,TEA,COCOA,SPICES	1	No Quantity							391382			0
S3	2016	2016	2016	2	0	2	Export	616	Poland	POL	178	Congo	COG								07	COFFEE,TEA,COCOA,SPICES	1	No Quantity							1394			0
S3	2016	2016	2016	2	0	2	Export	616	Poland	POL	188	Costa Rica	CRI								07	COFFEE,TEA,COCOA,SPICES	1	No Quantity							438150			0
S3	2016	2016	2016	2	0	2	Export	616	Poland	POL	191	Croatia	HRV								07	COFFEE,TEA,COCOA,SPICES	1	No Quantity							17455057			0
S3	2016	2016	2016	2	0	2	Export	616	Poland	POL	192	Cuba	CUB								07	COFFEE,TEA,COCOA,SPICES	1	No Quantity							8627			0
S3	2016	2016	2016	2	0	2	Export	616	Poland	POL	196	Cyprus	CYP								07	COFFEE,TEA,COCOA,SPICES	1	No Quantity							6101809			0
S3	2016	2016	2016	2	0	2	Export	616	Poland	POL	203	Czechia	CZE								07	COFFEE,TEA,COCOA,SPICES	1	No Quantity							267827748			0
S3	2016	2016	2016	2	0	2	Export	616	Poland	POL	204	Benin	BEN								07	COFFEE,TEA,COCOA,SPICES	1	No Quantity							460421			0
S3	2016	2016	2016	2	0	2	Export	616	Poland	POL	208	Denmark	DNK								07	COFFEE,TEA,COCOA,SPICES	1	No Quantity							18742942			0
S3	2016	2016	2016	2	0	2	Export	616	Poland	POL	214	Dominican Rep.	DOM								07	COFFEE,TEA,COCOA,SPICES	1	No Quantity							363987			0
S3	2016	2016	2016	2	0	2	Export	616	Poland	POL	222	El Salvador	SLV								07	COFFEE,TEA,COCOA,SPICES	1	No Quantity							8532			0
S3	2016	2016	2016	2	0	2	Export	616	Poland	POL	231	Ethiopia	ETH								07	COFFEE,TEA,COCOA,SPICES	1	No Quantity							728			0
S3	2016	2016	2016	2	0	2	Export	616	Poland	POL	233	Estonia	EST								07	COFFEE,TEA,COCOA,SPICES	1	No Quantity							13235908			0
S3	2016	2016	2016	2	0	2	Export	616	Poland	POL	246	Finland	FIN								07	COFFEE,TEA,COCOA,SPICES	1	No Quantity							5678178			0
S3	2016	2016	2016	2	0	2	Export	616	Poland	POL	251	France	FRA								07	COFFEE,TEA,COCOA,SPICES	1	No Quantity							142712048			0
S3	2016	2016	2016	2	0	2	Export	616	Poland	POL	258	French Polynesia	PYF								07	COFFEE,TEA,COCOA,SPICES	1	No Quantity							73			0
S3	2016	2016	2016	2	0	2	Export	616	Poland	POL	260	Fr. South Antarctic Terr.	ATF								07	COFFEE,TEA,COCOA,SPICES	1	No Quantity							34377			0
S3	2016	2016	2016	2	0	2	Export	616	Poland	POL	262	Djibouti	DJI								07	COFFEE,TEA,COCOA,SPICES	1	No Quantity							112664			0
S3	2016	2016	2016	2	0	2	Export	616	Poland	POL	268	Georgia	GEO								07	COFFEE,TEA,COCOA,SPICES	1	No Quantity							899634			0
S3	2016	2016	2016	2	0	2	Export	616	Poland	POL	270	Gambia	GMB								07	COFFEE,TEA,COCOA,SPICES	1	No Quantity							77601			0
S3	2016	2016	2016	2	0	2	Export	616	Poland	POL	275	State of Palestine	PSE								07	COFFEE,TEA,COCOA,SPICES	1	No Quantity							1780066			0
S3	2016	2016	2016	2	0	2	Export	616	Poland	POL	276	Germany	DEU								07	COFFEE,TEA,COCOA,SPICES	1	No Quantity							434728600			0
S3	2016	2016	2016	2	0	2	Export	616	Poland	POL	288	Ghana	GHA								07	COFFEE,TEA,COCOA,SPICES	1	No Quantity							95143			0
S3	2016	2016	2016	2	0	2	Export	616	Poland	POL	300	Greece	GRC								07	COFFEE,TEA,COCOA,SPICES	1	No Quantity							12289885			0
S3	2016	2016	2016	2	0	2	Export	616	Poland	POL	320	Guatemala	GTM								07	COFFEE,TEA,COCOA,SPICES	1	No Quantity							48500			0
S3	2016	2016	2016	2	0	2	Export	616	Poland	POL	340	Honduras	HND								07	COFFEE,TEA,COCOA,SPICES	1	No Quantity							9004			0
S3	2016	2016	2016	2	0	2	Export	616	Poland	POL	344	China, Hong Kong SAR	HKG								07	COFFEE,TEA,COCOA,SPICES	1	No Quantity							5730659			0
S3	2016	2016	2016	2	0	2	Export	616	Poland	POL	348	Hungary	HUN								07	COFFEE,TEA,COCOA,SPICES	1	No Quantity							59175384			0
S3	2016	2016	2016	2	0	2	Export	616	Poland	POL	352	Iceland	ISL								07	COFFEE,TEA,COCOA,SPICES	1	No Quantity							521831			0
S3	2016	2016	2016	2	0	2	Export	616	Poland	POL	360	Indonesia	IDN								07	COFFEE,TEA,COCOA,SPICES	1	No Quantity							180371			0
S3	2016	2016	2016	2	0	2	Export	616	Poland	POL	364	Iran	IRN								07	COFFEE,TEA,COCOA,SPICES	1	No Quantity							4299972			0
S3	2016	2016	2016	2	0	2	Export	616	Poland	POL	368	Iraq	IRQ								07	COFFEE,TEA,COCOA,SPICES	1	No Quantity							812726			0
S3	2016	2016	2016	2	0	2	Export	616	Poland	POL	372	Ireland	IRL								07	COFFEE,TEA,COCOA,SPICES	1	No Quantity							4652168			0
S3	2016	2016	2016	2	0	2	Export	616	Poland	POL	376	Israel	ISR								07	COFFEE,TEA,COCOA,SPICES	1	No Quantity							17591279			0
S3	2016	2016	2016	2	0	2	Export	616	Poland	POL	381	Italy	ITA								07	COFFEE,TEA,COCOA,SPICES	1	No Quantity							75752152			0
S3	2016	2016	2016	2	0	2	Export	616	Poland	POL	388	Jamaica	JAM								07	COFFEE,TEA,COCOA,SPICES	1	No Quantity							79861			0
S3	2016	2016	2016	2	0	2	Export	616	Poland	POL	392	Japan	JPN								07	COFFEE,TEA,COCOA,SPICES	1	No Quantity							3381772			0
S3	2016	2016	2016	2	0	2	Export	616	Poland	POL	398	Kazakhstan	KAZ								07	COFFEE,TEA,COCOA,SPICES	1	No Quantity							1106944			0
S3	2016	2016	2016	2	0	2	Export	616	Poland	POL	400	Jordan	JOR								07	COFFEE,TEA,COCOA,SPICES	1	No Quantity							4202415			0
S3	2016	2016	2016	2	0	2	Export	616	Poland	POL	404	Kenya	KEN								07	COFFEE,TEA,COCOA,SPICES	1	No Quantity							74263			0
S3	2016	2016	2016	2	0	2	Export	616	Poland	POL	410	Rep. of Korea	KOR								07	COFFEE,TEA,COCOA,SPICES	1	No Quantity							3224385			0
S3	2016	2016	2016	2	0	2	Export	616	Poland	POL	414	Kuwait	KWT								07	COFFEE,TEA,COCOA,SPICES	1	No Quantity							3825584			0
S3	2016	2016	2016	2	0	2	Export	616	Poland	POL	417	Kyrgyzstan	KGZ								07	COFFEE,TEA,COCOA,SPICES	1	No Quantity							198011			0
S3	2016	2016	2016	2	0	2	Export	616	Poland	POL	422	Lebanon	LBN								07	COFFEE,TEA,COCOA,SPICES	1	No Quantity							7721742			0
S3	2016	2016	2016	2	0	2	Export	616	Poland	POL	428	Latvia	LVA								07	COFFEE,TEA,COCOA,SPICES	1	No Quantity							27906509			0
S3	2016	2016	2016	2	0	2	Export	616	Poland	POL	434	Libya	LBY								07	COFFEE,TEA,COCOA,SPICES	1	No Quantity							3109463			0
S3	2016	2016	2016	2	0	2	Export	616	Poland	POL	440	Lithuania	LTU								07	COFFEE,TEA,COCOA,SPICES	1	No Quantity							64404795			0
S3	2016	2016	2016	2	0	2	Export	616	Poland	POL	442	Luxembourg	LUX								07	COFFEE,TEA,COCOA,SPICES	1	No Quantity							3886276			0
S3	2016	2016	2016	2	0	2	Export	616	Poland	POL	458	Malaysia	MYS								07	COFFEE,TEA,COCOA,SPICES	1	No Quantity							186886			0
S3	2016	2016	2016	2	0	2	Export	616	Poland	POL	462	Maldives	MDV								07	COFFEE,TEA,COCOA,SPICES	1	No Quantity							527049			0
S3	2016	2016	2016	2	0	2	Export	616	Poland	POL	466	Mali	MLI								07	COFFEE,TEA,COCOA,SPICES	1	No Quantity							83443			0
S3	2016	2016	2016	2	0	2	Export	616	Poland	POL	470	Malta	MLT								07	COFFEE,TEA,COCOA,SPICES	1	No Quantity							514408			0
S3	2016	2016	2016	2	0	2	Export	616	Poland	POL	478	Mauritania	MRT								07	COFFEE,TEA,COCOA,SPICES	1	No Quantity							77832			0
S3	2016	2016	2016	2	0	2	Export	616	Poland	POL	480	Mauritius	MUS								07	COFFEE,TEA,COCOA,SPICES	1	No Quantity							152335			0
S3	2016	2016	2016	2	0	2	Export	616	Poland	POL	484	Mexico	MEX								07	COFFEE,TEA,COCOA,SPICES	1	No Quantity							2475226			0
S3	2016	2016	2016	2	0	2	Export	616	Poland	POL	490	Other Asia, nes									07	COFFEE,TEA,COCOA,SPICES	1	No Quantity							6219216			0
S3	2016	2016	2016	2	0	2	Export	616	Poland	POL	496	Mongolia	MNG								07	COFFEE,TEA,COCOA,SPICES	1	No Quantity							2242773			0
S3	2016	2016	2016	2	0	2	Export	616	Poland	POL	498	Rep. of Moldova	MDA								07	COFFEE,TEA,COCOA,SPICES	1	No Quantity							4231412			0
S3	2016	2016	2016	2	0	2	Export	616	Poland	POL	499	Montenegro	MNE								07	COFFEE,TEA,COCOA,SPICES	1	No Quantity							950906			0
S3	2016	2016	2016	2	0	2	Export	616	Poland	POL	504	Morocco	MAR								07	COFFEE,TEA,COCOA,SPICES	1	No Quantity							864350			0
S3	2016	2016	2016	2	0	2	Export	616	Poland	POL	508	Mozambique	MOZ								07	COFFEE,TEA,COCOA,SPICES	1	No Quantity							18152			0
S3	2016	2016	2016	2	0	2	Export	616	Poland	POL	512	Oman	OMN								07	COFFEE,TEA,COCOA,SPICES	1	No Quantity							2193587			0
S3	2016	2016	2016	2	0	2	Export	616	Poland	POL	528	Netherlands	NLD								07	COFFEE,TEA,COCOA,SPICES	1	No Quantity							126439377			0
S3	2016	2016	2016	2	0	2	Export	616	Poland	POL	531	Curaçao	CUW								07	COFFEE,TEA,COCOA,SPICES	1	No Quantity							19473			0
S3	2016	2016	2016	2	0	2	Export	616	Poland	POL	534	Saint Maarten	SXM								07	COFFEE,TEA,COCOA,SPICES	1	No Quantity							39085			0
S3	2016	2016	2016	2	0	2	Export	616	Poland	POL	540	New Caledonia	NCL								07	COFFEE,TEA,COCOA,SPICES	1	No Quantity							2571			0
S3	2016	2016	2016	2	0	2	Export	616	Poland	POL	554	New Zealand	NZL								07	COFFEE,TEA,COCOA,SPICES	1	No Quantity							1346104			0
S3	2016	2016	2016	2	0	2	Export	616	Poland	POL	558	Nicaragua	NIC								07	COFFEE,TEA,COCOA,SPICES	1	No Quantity							11342			0
S3	2016	2016	2016	2	0	2	Export	616	Poland	POL	566	Nigeria	NGA								07	COFFEE,TEA,COCOA,SPICES	1	No Quantity							294412			0
S3	2016	2016	2016	2	0	2	Export	616	Poland	POL	577	Other Africa, nes									07	COFFEE,TEA,COCOA,SPICES	1	No Quantity							1460679			0
S3	2016	2016	2016	2	0	2	Export	616	Poland	POL	579	Norway	NOR								07	COFFEE,TEA,COCOA,SPICES	1	No Quantity							10615825			0
S3	2016	2016	2016	2	0	2	Export	616	Poland	POL	586	Pakistan	PAK								07	COFFEE,TEA,COCOA,SPICES	1	No Quantity							445381			0
S3	2016	2016	2016	2	0	2	Export	616	Poland	POL	591	Panama	PAN								07	COFFEE,TEA,COCOA,SPICES	1	No Quantity							6583			0
S3	2016	2016	2016	2	0	2	Export	616	Poland	POL	600	Paraguay	PRY								07	COFFEE,TEA,COCOA,SPICES	1	No Quantity							36662			0
S3	2016	2016	2016	2	0	2	Export	616	Poland	POL	604	Peru	PER								07	COFFEE,TEA,COCOA,SPICES	1	No Quantity							198764			0
S3	2016	2016	2016	2	0	2	Export	616	Poland	POL	608	Philippines	PHL								07	COFFEE,TEA,COCOA,SPICES	1	No Quantity							517123			0
S3	2016	2016	2016	2	0	2	Export	616	Poland	POL	620	Portugal	PRT								07	COFFEE,TEA,COCOA,SPICES	1	No Quantity							5351859			0
S3	2016	2016	2016	2	0	2	Export	616	Poland	POL	624	Guinea-Bissau	GNB								07	COFFEE,TEA,COCOA,SPICES	1	No Quantity							15222			0
S3	2016	2016	2016	2	0	2	Export	616	Poland	POL	634	Qatar	QAT								07	COFFEE,TEA,COCOA,SPICES	1	No Quantity							1514536			0
S3	2016	2016	2016	2	0	2	Export	616	Poland	POL	642	Romania	ROU								07	COFFEE,TEA,COCOA,SPICES	1	No Quantity							95251652			0
S3	2016	2016	2016	2	0	2	Export	616	Poland	POL	643	Russian Federation	RUS								07	COFFEE,TEA,COCOA,SPICES	1	No Quantity							81971366			0
S3	2016	2016	2016	2	0	2	Export	616	Poland	POL	662	Saint Lucia	LCA								07	COFFEE,TEA,COCOA,SPICES	1	No Quantity							25567			0
S3	2016	2016	2016	2	0	2	Export	616	Poland	POL	682	Saudi Arabia	SAU								07	COFFEE,TEA,COCOA,SPICES	1	No Quantity							15416873			0
S3	2016	2016	2016	2	0	2	Export	616	Poland	POL	686	Senegal	SEN								07	COFFEE,TEA,COCOA,SPICES	1	No Quantity							136146			0
S3	2016	2016	2016	2	0	2	Export	616	Poland	POL	688	Serbia	SRB								07	COFFEE,TEA,COCOA,SPICES	1	No Quantity							22452147			0
S3	2016	2016	2016	2	0	2	Export	616	Poland	POL	690	Seychelles	SYC								07	COFFEE,TEA,COCOA,SPICES	1	No Quantity							31322			0
S3	2016	2016	2016	2	0	2	Export	616	Poland	POL	699	India	IND								07	COFFEE,TEA,COCOA,SPICES	1	No Quantity							646508			0
S3	2016	2016	2016	2	0	2	Export	616	Poland	POL	702	Singapore	SGP								07	COFFEE,TEA,COCOA,SPICES	1	No Quantity							4476864			0
S3	2016	2016	2016	2	0	2	Export	616	Poland	POL	703	Slovakia	SVK								07	COFFEE,TEA,COCOA,SPICES	1	No Quantity							74547723			0
S3	2016	2016	2016	2	0	2	Export	616	Poland	POL	704	Viet Nam	VNM								07	COFFEE,TEA,COCOA,SPICES	1	No Quantity							750855			0
S3	2016	2016	2016	2	0	2	Export	616	Poland	POL	705	Slovenia	SVN								07	COFFEE,TEA,COCOA,SPICES	1	No Quantity							6852141			0
S3	2016	2016	2016	2	0	2	Export	616	Poland	POL	710	South Africa	ZAF								07	COFFEE,TEA,COCOA,SPICES	1	No Quantity							8189324			0
S3	2016	2016	2016	2	0	2	Export	616	Poland	POL	724	Spain	ESP								07	COFFEE,TEA,COCOA,SPICES	1	No Quantity							19248842			0
S3	2016	2016	2016	2	0	2	Export	616	Poland	POL	729	Sudan	SDN								07	COFFEE,TEA,COCOA,SPICES	1	No Quantity							73996			0
S3	2016	2016	2016	2	0	2	Export	616	Poland	POL	740	Suriname	SUR								07	COFFEE,TEA,COCOA,SPICES	1	No Quantity							94880			0
S3	2016	2016	2016	2	0	2	Export	616	Poland	POL	752	Sweden	SWE								07	COFFEE,TEA,COCOA,SPICES	1	No Quantity							35058285			0
S3	2016	2016	2016	2	0	2	Export	616	Poland	POL	757	Switzerland	CHE								07	COFFEE,TEA,COCOA,SPICES	1	No Quantity							19338768			0
S3	2016	2016	2016	2	0	2	Export	616	Poland	POL	760	Syria	SYR								07	COFFEE,TEA,COCOA,SPICES	1	No Quantity							260410			0
S3	2016	2016	2016	2	0	2	Export	616	Poland	POL	762	Tajikistan	TJK								07	COFFEE,TEA,COCOA,SPICES	1	No Quantity							181481			0
S3	2016	2016	2016	2	0	2	Export	616	Poland	POL	764	Thailand	THA								07	COFFEE,TEA,COCOA,SPICES	1	No Quantity							358472			0
S3	2016	2016	2016	2	0	2	Export	616	Poland	POL	780	Trinidad and Tobago	TTO								07	COFFEE,TEA,COCOA,SPICES	1	No Quantity							152292			0
S3	2016	2016	2016	2	0	2	Export	616	Poland	POL	784	United Arab Emirates	ARE								07	COFFEE,TEA,COCOA,SPICES	1	No Quantity							15569596			0
S3	2016	2016	2016	2	0	2	Export	616	Poland	POL	788	Tunisia	TUN								07	COFFEE,TEA,COCOA,SPICES	1	No Quantity							348395			0
S3	2016	2016	2016	2	0	2	Export	616	Poland	POL	792	Turkey	TUR								07	COFFEE,TEA,COCOA,SPICES	1	No Quantity							13796783			0
S3	2016	2016	2016	2	0	2	Export	616	Poland	POL	795	Turkmenistan	TKM								07	COFFEE,TEA,COCOA,SPICES	1	No Quantity							551594			0
S3	2016	2016	2016	2	0	2	Export	616	Poland	POL	800	Uganda	UGA								07	COFFEE,TEA,COCOA,SPICES	1	No Quantity							43378			0
S3	2016	2016	2016	2	0	2	Export	616	Poland	POL	804	Ukraine	UKR								07	COFFEE,TEA,COCOA,SPICES	1	No Quantity							57202148			0
S3	2016	2016	2016	2	0	2	Export	616	Poland	POL	807	North Macedonia	MKD								07	COFFEE,TEA,COCOA,SPICES	1	No Quantity							2754984			0
S3	2016	2016	2016	2	0	2	Export	616	Poland	POL	818	Egypt	EGY								07	COFFEE,TEA,COCOA,SPICES	1	No Quantity							4364753			0
S3	2016	2016	2016	2	0	2	Export	616	Poland	POL	826	United Kingdom	GBR								07	COFFEE,TEA,COCOA,SPICES	1	No Quantity							367485662			0
S3	2016	2016	2016	2	0	2	Export	616	Poland	POL	834	United Rep. of Tanzania	TZA								07	COFFEE,TEA,COCOA,SPICES	1	No Quantity							13			0
S3	2016	2016	2016	2	0	2	Export	616	Poland	POL	837	Bunkers									07	COFFEE,TEA,COCOA,SPICES	1	No Quantity							456341			0
S3	2016	2016	2016	2	0	2	Export	616	Poland	POL	842	USA	USA								07	COFFEE,TEA,COCOA,SPICES	1	No Quantity							53724470			0
S3	2016	2016	2016	2	0	2	Export	616	Poland	POL	858	Uruguay	URY								07	COFFEE,TEA,COCOA,SPICES	1	No Quantity							440254			0
S3	2016	2016	2016	2	0	2	Export	616	Poland	POL	860	Uzbekistan	UZB								07	COFFEE,TEA,COCOA,SPICES	1	No Quantity							938379			0
S3	2016	2016	2016	2	0	2	Export	616	Poland	POL	887	Yemen	YEM								07	COFFEE,TEA,COCOA,SPICES	1	No Quantity							418500			0
S3	2016	2016	2016	2	0	2	Export	616	Poland	POL	899	Areas, nes									07	COFFEE,TEA,COCOA,SPICES	1	No Quantity							3348737			0
S3	2016	2016	2016	2	0	2	Export	608	Philippines	PHL	0	World	WLD								08	ANIMAL FEED STUFF	1	No Quantity							64179474			0
S3	2016	2016	2016	2	0	2	Export	608	Philippines	PHL	36	Australia	AUS								08	ANIMAL FEED STUFF	1	No Quantity							807905			0
S3	2016	2016	2016	2	0	2	Export	608	Philippines	PHL	156	China	CHN								08	ANIMAL FEED STUFF	1	No Quantity							70602			0
S3	2016	2016	2016	2	0	2	Export	608	Philippines	PHL	242	Fiji	FJI								08	ANIMAL FEED STUFF	1	No Quantity							51820			0
S3	2016	2016	2016	2	0	2	Export	608	Philippines	PHL	316	Guam	GUM								08	ANIMAL FEED STUFF	1	No Quantity							97060			0
S3	2016	2016	2016	2	0	2	Export	608	Philippines	PHL	344	China, Hong Kong SAR	HKG								08	ANIMAL FEED STUFF	1	No Quantity							16681			0
S3	2016	2016	2016	2	0	2	Export	608	Philippines	PHL	360	Indonesia	IDN								08	ANIMAL FEED STUFF	1	No Quantity							13586			0
S3	2016	2016	2016	2	0	2	Export	608	Philippines	PHL	392	Japan	JPN								08	ANIMAL FEED STUFF	1	No Quantity							6330747			0
S3	2016	2016	2016	2	0	2	Export	608	Philippines	PHL	410	Rep. of Korea	KOR								08	ANIMAL FEED STUFF	1	No Quantity							22542164			0
S3	2016	2016	2016	2	0	2	Export	608	Philippines	PHL	446	China, Macao SAR	MAC								08	ANIMAL FEED STUFF	1	No Quantity							2760			0
S3	2016	2016	2016	2	0	2	Export	608	Philippines	PHL	458	Malaysia	MYS								08	ANIMAL FEED STUFF	1	No Quantity							507778			0
S3	2016	2016	2016	2	0	2	Export	608	Philippines	PHL	490	Other Asia, nes									08	ANIMAL FEED STUFF	1	No Quantity							4615441			0
S3	2016	2016	2016	2	0	2	Export	608	Philippines	PHL	528	Netherlands	NLD								08	ANIMAL FEED STUFF	1	No Quantity							6077			0
S3	2016	2016	2016	2	0	2	Export	608	Philippines	PHL	580	N. Mariana Isds	MNP								08	ANIMAL FEED STUFF	1	No Quantity							368985			0
S3	2016	2016	2016	2	0	2	Export	608	Philippines	PHL	585	Palau	PLW								08	ANIMAL FEED STUFF	1	No Quantity							17183			0
S3	2016	2016	2016	2	0	2	Export	608	Philippines	PHL	598	Papua New Guinea	PNG								08	ANIMAL FEED STUFF	1	No Quantity							728554			0
S3	2016	2016	2016	2	0	2	Export	608	Philippines	PHL	626	Timor-Leste	TLS								08	ANIMAL FEED STUFF	1	No Quantity							9735			0
S3	2016	2016	2016	2	0	2	Export	608	Philippines	PHL	699	India	IND								08	ANIMAL FEED STUFF	1	No Quantity							11116295			0
S3	2016	2016	2016	2	0	2	Export	608	Philippines	PHL	702	Singapore	SGP								08	ANIMAL FEED STUFF	1	No Quantity							22895			0
S3	2016	2016	2016	2	0	2	Export	608	Philippines	PHL	704	Viet Nam	VNM								08	ANIMAL FEED STUFF	1	No Quantity							16801531			0
S3	2016	2016	2016	2	0	2	Export	608	Philippines	PHL	764	Thailand	THA								08	ANIMAL FEED STUFF	1	No Quantity							25756			0
S3	2016	2016	2016	2	0	2	Export	608	Philippines	PHL	842	USA	USA								08	ANIMAL FEED STUFF	1	No Quantity							25919			0
S3	2016	2016	2016	2	0	2	Export	616	Poland	POL	0	World	WLD								08	ANIMAL FEED STUFF	1	No Quantity							779572282			0
S3	2016	2016	2016	2	0	2	Export	616	Poland	POL	8	Albania	ALB								08	ANIMAL FEED STUFF	1	No Quantity							103123			0
S3	2016	2016	2016	2	0	2	Export	616	Poland	POL	12	Algeria	DZA								08	ANIMAL FEED STUFF	1	No Quantity							246360			0
S3	2016	2016	2016	2	0	2	Export	616	Poland	POL	31	Azerbaijan	AZE								08	ANIMAL FEED STUFF	1	No Quantity							81513			0
S3	2016	2016	2016	2	0	2	Export	616	Poland	POL	36	Australia	AUS								08	ANIMAL FEED STUFF	1	No Quantity							1840020			0
S3	2016	2016	2016	2	0	2	Export	616	Poland	POL	40	Austria	AUT								08	ANIMAL FEED STUFF	1	No Quantity							11506018			0
S3	2016	2016	2016	2	0	2	Export	616	Poland	POL	48	Bahrain	BHR								08	ANIMAL FEED STUFF	1	No Quantity							42491			0
S3	2016	2016	2016	2	0	2	Export	616	Poland	POL	50	Bangladesh	BGD								08	ANIMAL FEED STUFF	1	No Quantity							3066182			0
S3	2016	2016	2016	2	0	2	Export	616	Poland	POL	51	Armenia	ARM								08	ANIMAL FEED STUFF	1	No Quantity							947575			0
S3	2016	2016	2016	2	0	2	Export	616	Poland	POL	56	Belgium	BEL								08	ANIMAL FEED STUFF	1	No Quantity							11575023			0
S3	2016	2016	2016	2	0	2	Export	616	Poland	POL	70	Bosnia Herzegovina	BIH								08	ANIMAL FEED STUFF	1	No Quantity							709553			0
S3	2016	2016	2016	2	0	2	Export	616	Poland	POL	76	Brazil	BRA								08	ANIMAL FEED STUFF	1	No Quantity							497415			0
S3	2016	2016	2016	2	0	2	Export	616	Poland	POL	84	Belize	BLZ								08	ANIMAL FEED STUFF	1	No Quantity							245743			0
S3	2016	2016	2016	2	0	2	Export	616	Poland	POL	100	Bulgaria	BGR								08	ANIMAL FEED STUFF	1	No Quantity							6781303			0
S3	2016	2016	2016	2	0	2	Export	616	Poland	POL	104	Myanmar	MMR								08	ANIMAL FEED STUFF	1	No Quantity							71861			0
S3	2016	2016	2016	2	0	2	Export	616	Poland	POL	112	Belarus	BLR								08	ANIMAL FEED STUFF	1	No Quantity							4527293			0
S3	2016	2016	2016	2	0	2	Export	616	Poland	POL	116	Cambodia	KHM								08	ANIMAL FEED STUFF	1	No Quantity							59442			0
S3	2016	2016	2016	2	0	2	Export	616	Poland	POL	120	Cameroon	CMR								08	ANIMAL FEED STUFF	1	No Quantity							2183			0
S3	2016	2016	2016	2	0	2	Export	616	Poland	POL	124	Canada	CAN								08	ANIMAL FEED STUFF	1	No Quantity							274381			0
S3	2016	2016	2016	2	0	2	Export	616	Poland	POL	144	Sri Lanka	LKA								08	ANIMAL FEED STUFF	1	No Quantity							18720			0
S3	2016	2016	2016	2	0	2	Export	616	Poland	POL	152	Chile	CHL								08	ANIMAL FEED STUFF	1	No Quantity							313044			0
S3	2016	2016	2016	2	0	2	Export	616	Poland	POL	156	China	CHN								08	ANIMAL FEED STUFF	1	No Quantity							272189			0
S3	2016	2016	2016	2	0	2	Export	616	Poland	POL	170	Colombia	COL								08	ANIMAL FEED STUFF	1	No Quantity							61247			0
S3	2016	2016	2016	2	0	2	Export	616	Poland	POL	184	Cook Isds	COK								08	ANIMAL FEED STUFF	1	No Quantity							3801			0
S3	2016	2016	2016	2	0	2	Export	616	Poland	POL	191	Croatia	HRV								08	ANIMAL FEED STUFF	1	No Quantity							1606135			0
S3	2016	2016	2016	2	0	2	Export	616	Poland	POL	192	Cuba	CUB								08	ANIMAL FEED STUFF	1	No Quantity							1033067			0
S3	2016	2016	2016	2	0	2	Export	616	Poland	POL	196	Cyprus	CYP								08	ANIMAL FEED STUFF	1	No Quantity							418300			0
S3	2016	2016	2016	2	0	2	Export	616	Poland	POL	203	Czechia	CZE								08	ANIMAL FEED STUFF	1	No Quantity							45608522			0
S3	2016	2016	2016	2	0	2	Export	616	Poland	POL	208	Denmark	DNK								08	ANIMAL FEED STUFF	1	No Quantity							31906659			0
S3	2016	2016	2016	2	0	2	Export	616	Poland	POL	233	Estonia	EST								08	ANIMAL FEED STUFF	1	No Quantity							5211573			0
S3	2016	2016	2016	2	0	2	Export	616	Poland	POL	246	Finland	FIN								08	ANIMAL FEED STUFF	1	No Quantity							12238373			0
S3	2016	2016	2016	2	0	2	Export	616	Poland	POL	251	France	FRA								08	ANIMAL FEED STUFF	1	No Quantity							34663521			0
S3	2016	2016	2016	2	0	2	Export	616	Poland	POL	268	Georgia	GEO								08	ANIMAL FEED STUFF	1	No Quantity							1498033			0
S3	2016	2016	2016	2	0	2	Export	616	Poland	POL	276	Germany	DEU								08	ANIMAL FEED STUFF	1	No Quantity							189671457			0
S3	2016	2016	2016	2	0	2	Export	616	Poland	POL	288	Ghana	GHA								08	ANIMAL FEED STUFF	1	No Quantity							2190951			0
S3	2016	2016	2016	2	0	2	Export	616	Poland	POL	300	Greece	GRC								08	ANIMAL FEED STUFF	1	No Quantity							1965009			0
S3	2016	2016	2016	2	0	2	Export	616	Poland	POL	344	China, Hong Kong SAR	HKG								08	ANIMAL FEED STUFF	1	No Quantity							286600			0
S3	2016	2016	2016	2	0	2	Export	616	Poland	POL	348	Hungary	HUN								08	ANIMAL FEED STUFF	1	No Quantity							18944191			0
S3	2016	2016	2016	2	0	2	Export	616	Poland	POL	352	Iceland	ISL								08	ANIMAL FEED STUFF	1	No Quantity							1181706			0
S3	2016	2016	2016	2	0	2	Export	616	Poland	POL	360	Indonesia	IDN								08	ANIMAL FEED STUFF	1	No Quantity							218410			0
S3	2016	2016	2016	2	0	2	Export	616	Poland	POL	364	Iran	IRN								08	ANIMAL FEED STUFF	1	No Quantity							627080			0
S3	2016	2016	2016	2	0	2	Export	616	Poland	POL	368	Iraq	IRQ								08	ANIMAL FEED STUFF	1	No Quantity							846393			0
S3	2016	2016	2016	2	0	2	Export	616	Poland	POL	372	Ireland	IRL								08	ANIMAL FEED STUFF	1	No Quantity							6241626			0
S3	2016	2016	2016	2	0	2	Export	616	Poland	POL	376	Israel	ISR								08	ANIMAL FEED STUFF	1	No Quantity							240067			0
S3	2016	2016	2016	2	0	2	Export	616	Poland	POL	381	Italy	ITA								08	ANIMAL FEED STUFF	1	No Quantity							8570159			0
S3	2016	2016	2016	2	0	2	Export	616	Poland	POL	392	Japan	JPN								08	ANIMAL FEED STUFF	1	No Quantity							39769			0
S3	2016	2016	2016	2	0	2	Export	616	Poland	POL	398	Kazakhstan	KAZ								08	ANIMAL FEED STUFF	1	No Quantity							441573			0
S3	2016	2016	2016	2	0	2	Export	616	Poland	POL	400	Jordan	JOR								08	ANIMAL FEED STUFF	1	No Quantity							72170			0
S3	2016	2016	2016	2	0	2	Export	616	Poland	POL	404	Kenya	KEN								08	ANIMAL FEED STUFF	1	No Quantity							408441			0
S3	2016	2016	2016	2	0	2	Export	616	Poland	POL	410	Rep. of Korea	KOR								08	ANIMAL FEED STUFF	1	No Quantity							422745			0
S3	2016	2016	2016	2	0	2	Export	616	Poland	POL	414	Kuwait	KWT								08	ANIMAL FEED STUFF	1	No Quantity							218515			0
S3	2016	2016	2016	2	0	2	Export	616	Poland	POL	417	Kyrgyzstan	KGZ								08	ANIMAL FEED STUFF	1	No Quantity							346285			0
S3	2016	2016	2016	2	0	2	Export	616	Poland	POL	422	Lebanon	LBN								08	ANIMAL FEED STUFF	1	No Quantity							222923			0
S3	2016	2016	2016	2	0	2	Export	616	Poland	POL	428	Latvia	LVA								08	ANIMAL FEED STUFF	1	No Quantity							7169999			0
S3	2016	2016	2016	2	0	2	Export	616	Poland	POL	434	Libya	LBY								08	ANIMAL FEED STUFF	1	No Quantity							51757			0
S3	2016	2016	2016	2	0	2	Export	616	Poland	POL	440	Lithuania	LTU								08	ANIMAL FEED STUFF	1	No Quantity							36414917			0
S3	2016	2016	2016	2	0	2	Export	616	Poland	POL	442	Luxembourg	LUX								08	ANIMAL FEED STUFF	1	No Quantity							119288			0
S3	2016	2016	2016	2	0	2	Export	616	Poland	POL	458	Malaysia	MYS								08	ANIMAL FEED STUFF	1	No Quantity							1081616			0
S3	2016	2016	2016	2	0	2	Export	616	Poland	POL	470	Malta	MLT								08	ANIMAL FEED STUFF	1	No Quantity							20514			0
S3	2016	2016	2016	2	0	2	Export	616	Poland	POL	480	Mauritius	MUS								08	ANIMAL FEED STUFF	1	No Quantity							4307			0
S3	2016	2016	2016	2	0	2	Export	616	Poland	POL	484	Mexico	MEX								08	ANIMAL FEED STUFF	1	No Quantity							133398			0
S3	2016	2016	2016	2	0	2	Export	616	Poland	POL	490	Other Asia, nes									08	ANIMAL FEED STUFF	1	No Quantity							406848			0
S3	2016	2016	2016	2	0	2	Export	616	Poland	POL	498	Rep. of Moldova	MDA								08	ANIMAL FEED STUFF	1	No Quantity							431995			0
S3	2016	2016	2016	2	0	2	Export	616	Poland	POL	499	Montenegro	MNE								08	ANIMAL FEED STUFF	1	No Quantity							133504			0
S3	2016	2016	2016	2	0	2	Export	616	Poland	POL	504	Morocco	MAR								08	ANIMAL FEED STUFF	1	No Quantity							1891798			0
S3	2016	2016	2016	2	0	2	Export	616	Poland	POL	524	Nepal	NPL								08	ANIMAL FEED STUFF	1	No Quantity							82642			0
S3	2016	2016	2016	2	0	2	Export	616	Poland	POL	528	Netherlands	NLD								08	ANIMAL FEED STUFF	1	No Quantity							69952125			0
S3	2016	2016	2016	2	0	2	Export	616	Poland	POL	554	New Zealand	NZL								08	ANIMAL FEED STUFF	1	No Quantity							77567			0
S3	2016	2016	2016	2	0	2	Export	616	Poland	POL	566	Nigeria	NGA								08	ANIMAL FEED STUFF	1	No Quantity							56227			0
S3	2016	2016	2016	2	0	2	Export	616	Poland	POL	568	Other Europe, nes									08	ANIMAL FEED STUFF	1	No Quantity							117			0
S3	2016	2016	2016	2	0	2	Export	616	Poland	POL	579	Norway	NOR								08	ANIMAL FEED STUFF	1	No Quantity							10193705			0
S3	2016	2016	2016	2	0	2	Export	616	Poland	POL	586	Pakistan	PAK								08	ANIMAL FEED STUFF	1	No Quantity							486210			0
S3	2016	2016	2016	2	0	2	Export	616	Poland	POL	591	Panama	PAN								08	ANIMAL FEED STUFF	1	No Quantity							8072			0
S3	2016	2016	2016	2	0	2	Export	616	Poland	POL	604	Peru	PER								08	ANIMAL FEED STUFF	1	No Quantity							46574			0
S3	2016	2016	2016	2	0	2	Export	616	Poland	POL	608	Philippines	PHL								08	ANIMAL FEED STUFF	1	No Quantity							85522			0
S3	2016	2016	2016	2	0	2	Export	616	Poland	POL	620	Portugal	PRT								08	ANIMAL FEED STUFF	1	No Quantity							1938985			0
S3	2016	2016	2016	2	0	2	Export	616	Poland	POL	634	Qatar	QAT								08	ANIMAL FEED STUFF	1	No Quantity							112523			0
S3	2016	2016	2016	2	0	2	Export	616	Poland	POL	642	Romania	ROU								08	ANIMAL FEED STUFF	1	No Quantity							16476531			0
S3	2016	2016	2016	2	0	2	Export	616	Poland	POL	643	Russian Federation	RUS								08	ANIMAL FEED STUFF	1	No Quantity							17298877			0
S3	2016	2016	2016	2	0	2	Export	616	Poland	POL	682	Saudi Arabia	SAU								08	ANIMAL FEED STUFF	1	No Quantity							574210			0
S3	2016	2016	2016	2	0	2	Export	616	Poland	POL	686	Senegal	SEN								08	ANIMAL FEED STUFF	1	No Quantity							69			0
S3	2016	2016	2016	2	0	2	Export	616	Poland	POL	688	Serbia	SRB								08	ANIMAL FEED STUFF	1	No Quantity							2626926			0
S3	2016	2016	2016	2	0	2	Export	616	Poland	POL	699	India	IND								08	ANIMAL FEED STUFF	1	No Quantity							330334			0
S3	2016	2016	2016	2	0	2	Export	616	Poland	POL	702	Singapore	SGP								08	ANIMAL FEED STUFF	1	No Quantity							42102			0
S3	2016	2016	2016	2	0	2	Export	616	Poland	POL	703	Slovakia	SVK								08	ANIMAL FEED STUFF	1	No Quantity							28652925			0
S3	2016	2016	2016	2	0	2	Export	616	Poland	POL	704	Viet Nam	VNM								08	ANIMAL FEED STUFF	1	No Quantity							22044564			0
S3	2016	2016	2016	2	0	2	Export	616	Poland	POL	705	Slovenia	SVN								08	ANIMAL FEED STUFF	1	No Quantity							1660525			0
S3	2016	2016	2016	2	0	2	Export	616	Poland	POL	710	South Africa	ZAF								08	ANIMAL FEED STUFF	1	No Quantity							40147			0
S3	2016	2016	2016	2	0	2	Export	616	Poland	POL	724	Spain	ESP								08	ANIMAL FEED STUFF	1	No Quantity							31373382			0
S3	2016	2016	2016	2	0	2	Export	616	Poland	POL	752	Sweden	SWE								08	ANIMAL FEED STUFF	1	No Quantity							28922285			0
S3	2016	2016	2016	2	0	2	Export	616	Poland	POL	757	Switzerland	CHE								08	ANIMAL FEED STUFF	1	No Quantity							3127802			0
S3	2016	2016	2016	2	0	2	Export	616	Poland	POL	762	Tajikistan	TJK								08	ANIMAL FEED STUFF	1	No Quantity							106692			0
S3	2016	2016	2016	2	0	2	Export	616	Poland	POL	764	Thailand	THA								08	ANIMAL FEED STUFF	1	No Quantity							606368			0
S3	2016	2016	2016	2	0	2	Export	616	Poland	POL	784	United Arab Emirates	ARE								08	ANIMAL FEED STUFF	1	No Quantity							78084			0
S3	2016	2016	2016	2	0	2	Export	616	Poland	POL	788	Tunisia	TUN								08	ANIMAL FEED STUFF	1	No Quantity							11519			0
S3	2016	2016	2016	2	0	2	Export	616	Poland	POL	792	Turkey	TUR								08	ANIMAL FEED STUFF	1	No Quantity							11966336			0
S3	2016	2016	2016	2	0	2	Export	616	Poland	POL	795	Turkmenistan	TKM								08	ANIMAL FEED STUFF	1	No Quantity							95552			0
S3	2016	2016	2016	2	0	2	Export	616	Poland	POL	804	Ukraine	UKR								08	ANIMAL FEED STUFF	1	No Quantity							34711482			0
S3	2016	2016	2016	2	0	2	Export	616	Poland	POL	807	North Macedonia	MKD								08	ANIMAL FEED STUFF	1	No Quantity							869301			0
S3	2016	2016	2016	2	0	2	Export	616	Poland	POL	818	Egypt	EGY								08	ANIMAL FEED STUFF	1	No Quantity							211878			0
S3	2016	2016	2016	2	0	2	Export	616	Poland	POL	826	United Kingdom	GBR								08	ANIMAL FEED STUFF	1	No Quantity							34175746			0
S3	2016	2016	2016	2	0	2	Export	616	Poland	POL	834	United Rep. of Tanzania	TZA								08	ANIMAL FEED STUFF	1	No Quantity							49099			0
S3	2016	2016	2016	2	0	2	Export	616	Poland	POL	842	USA	USA								08	ANIMAL FEED STUFF	1	No Quantity							1628070			0
S3	2016	2016	2016	2	0	2	Export	616	Poland	POL	860	Uzbekistan	UZB								08	ANIMAL FEED STUFF	1	No Quantity							404533			0
S3	2016	2016	2016	2	0	2	Export	608	Philippines	PHL	0	World	WLD								09	MISC.EDIBLE PRODUCTS ETC	1	No Quantity							198989274			0
S3	2016	2016	2016	2	0	2	Export	608	Philippines	PHL	4	Afghanistan	AFG								09	MISC.EDIBLE PRODUCTS ETC	1	No Quantity							239883			0
S3	2016	2016	2016	2	0	2	Export	608	Philippines	PHL	16	American Samoa	ASM								09	MISC.EDIBLE PRODUCTS ETC	1	No Quantity							80911			0
S3	2016	2016	2016	2	0	2	Export	608	Philippines	PHL	20	Andorra	AND								09	MISC.EDIBLE PRODUCTS ETC	1	No Quantity							1050			0
S3	2016	2016	2016	2	0	2	Export	608	Philippines	PHL	36	Australia	AUS								09	MISC.EDIBLE PRODUCTS ETC	1	No Quantity							11951580			0
S3	2016	2016	2016	2	0	2	Export	608	Philippines	PHL	40	Austria	AUT								09	MISC.EDIBLE PRODUCTS ETC	1	No Quantity							12452			0
S3	2016	2016	2016	2	0	2	Export	608	Philippines	PHL	48	Bahrain	BHR								09	MISC.EDIBLE PRODUCTS ETC	1	No Quantity							2088717			0
S3	2016	2016	2016	2	0	2	Export	608	Philippines	PHL	50	Bangladesh	BGD								09	MISC.EDIBLE PRODUCTS ETC	1	No Quantity							33319			0
S3	2016	2016	2016	2	0	2	Export	608	Philippines	PHL	56	Belgium	BEL								09	MISC.EDIBLE PRODUCTS ETC	1	No Quantity							52584			0
S3	2016	2016	2016	2	0	2	Export	608	Philippines	PHL	90	Solomon Isds	SLB								09	MISC.EDIBLE PRODUCTS ETC	1	No Quantity							101414			0
S3	2016	2016	2016	2	0	2	Export	608	Philippines	PHL	96	Brunei Darussalam	BRN								09	MISC.EDIBLE PRODUCTS ETC	1	No Quantity							1815356			0
S3	2016	2016	2016	2	0	2	Export	608	Philippines	PHL	104	Myanmar	MMR								09	MISC.EDIBLE PRODUCTS ETC	1	No Quantity							307360			0
S3	2016	2016	2016	2	0	2	Export	608	Philippines	PHL	116	Cambodia	KHM								09	MISC.EDIBLE PRODUCTS ETC	1	No Quantity							128185			0
S3	2016	2016	2016	2	0	2	Export	608	Philippines	PHL	120	Cameroon	CMR								09	MISC.EDIBLE PRODUCTS ETC	1	No Quantity							78374			0
S3	2016	2016	2016	2	0	2	Export	608	Philippines	PHL	124	Canada	CAN								09	MISC.EDIBLE PRODUCTS ETC	1	No Quantity							14858488			0
S3	2016	2016	2016	2	0	2	Export	608	Philippines	PHL	136	Cayman Isds	CYM								09	MISC.EDIBLE PRODUCTS ETC	1	No Quantity							51904			0
S3	2016	2016	2016	2	0	2	Export	608	Philippines	PHL	144	Sri Lanka	LKA								09	MISC.EDIBLE PRODUCTS ETC	1	No Quantity							745485			0
S3	2016	2016	2016	2	0	2	Export	608	Philippines	PHL	152	Chile	CHL								09	MISC.EDIBLE PRODUCTS ETC	1	No Quantity							19612			0
S3	2016	2016	2016	2	0	2	Export	608	Philippines	PHL	156	China	CHN								09	MISC.EDIBLE PRODUCTS ETC	1	No Quantity							3932202			0
S3	2016	2016	2016	2	0	2	Export	608	Philippines	PHL	170	Colombia	COL								09	MISC.EDIBLE PRODUCTS ETC	1	No Quantity							34138			0
S3	2016	2016	2016	2	0	2	Export	608	Philippines	PHL	188	Costa Rica	CRI								09	MISC.EDIBLE PRODUCTS ETC	1	No Quantity							47911			0
S3	2016	2016	2016	2	0	2	Export	608	Philippines	PHL	196	Cyprus	CYP								09	MISC.EDIBLE PRODUCTS ETC	1	No Quantity							90180			0
S3	2016	2016	2016	2	0	2	Export	608	Philippines	PHL	242	Fiji	FJI								09	MISC.EDIBLE PRODUCTS ETC	1	No Quantity							18518			0
S3	2016	2016	2016	2	0	2	Export	608	Philippines	PHL	251	France	FRA								09	MISC.EDIBLE PRODUCTS ETC	1	No Quantity							197546			0
S3	2016	2016	2016	2	0	2	Export	608	Philippines	PHL	276	Germany	DEU								09	MISC.EDIBLE PRODUCTS ETC	1	No Quantity							165496			0
S3	2016	2016	2016	2	0	2	Export	608	Philippines	PHL	288	Ghana	GHA								09	MISC.EDIBLE PRODUCTS ETC	1	No Quantity							116632			0
S3	2016	2016	2016	2	0	2	Export	608	Philippines	PHL	296	Kiribati	KIR								09	MISC.EDIBLE PRODUCTS ETC	1	No Quantity							196950			0
S3	2016	2016	2016	2	0	2	Export	608	Philippines	PHL	300	Greece	GRC								09	MISC.EDIBLE PRODUCTS ETC	1	No Quantity							45006			0
S3	2016	2016	2016	2	0	2	Export	608	Philippines	PHL	316	Guam	GUM								09	MISC.EDIBLE PRODUCTS ETC	1	No Quantity							1616010			0
S3	2016	2016	2016	2	0	2	Export	608	Philippines	PHL	344	China, Hong Kong SAR	HKG								09	MISC.EDIBLE PRODUCTS ETC	1	No Quantity							3297930			0
S3	2016	2016	2016	2	0	2	Export	608	Philippines	PHL	360	Indonesia	IDN								09	MISC.EDIBLE PRODUCTS ETC	1	No Quantity							2257841			0
S3	2016	2016	2016	2	0	2	Export	608	Philippines	PHL	364	Iran	IRN								09	MISC.EDIBLE PRODUCTS ETC	1	No Quantity							58650			0
S3	2016	2016	2016	2	0	2	Export	608	Philippines	PHL	376	Israel	ISR								09	MISC.EDIBLE PRODUCTS ETC	1	No Quantity							264670			0
S3	2016	2016	2016	2	0	2	Export	608	Philippines	PHL	381	Italy	ITA								09	MISC.EDIBLE PRODUCTS ETC	1	No Quantity							2934841			0
S3	2016	2016	2016	2	0	2	Export	608	Philippines	PHL	384	Côte d'Ivoire	CIV								09	MISC.EDIBLE PRODUCTS ETC	1	No Quantity							105496			0
S3	2016	2016	2016	2	0	2	Export	608	Philippines	PHL	392	Japan	JPN								09	MISC.EDIBLE PRODUCTS ETC	1	No Quantity							6255383			0
S3	2016	2016	2016	2	0	2	Export	608	Philippines	PHL	400	Jordan	JOR								09	MISC.EDIBLE PRODUCTS ETC	1	No Quantity							222077			0
S3	2016	2016	2016	2	0	2	Export	608	Philippines	PHL	404	Kenya	KEN								09	MISC.EDIBLE PRODUCTS ETC	1	No Quantity							142375			0
S3	2016	2016	2016	2	0	2	Export	608	Philippines	PHL	408	Dem. People's Rep. of Korea	PRK								09	MISC.EDIBLE PRODUCTS ETC	1	No Quantity							246022			0
S3	2016	2016	2016	2	0	2	Export	608	Philippines	PHL	410	Rep. of Korea	KOR								09	MISC.EDIBLE PRODUCTS ETC	1	No Quantity							4614242			0
S3	2016	2016	2016	2	0	2	Export	608	Philippines	PHL	414	Kuwait	KWT								09	MISC.EDIBLE PRODUCTS ETC	1	No Quantity							3990357			0
S3	2016	2016	2016	2	0	2	Export	608	Philippines	PHL	422	Lebanon	LBN								09	MISC.EDIBLE PRODUCTS ETC	1	No Quantity							427177			0
S3	2016	2016	2016	2	0	2	Export	608	Philippines	PHL	446	China, Macao SAR	MAC								09	MISC.EDIBLE PRODUCTS ETC	1	No Quantity							44518			0
S3	2016	2016	2016	2	0	2	Export	608	Philippines	PHL	458	Malaysia	MYS								09	MISC.EDIBLE PRODUCTS ETC	1	No Quantity							5396967			0
S3	2016	2016	2016	2	0	2	Export	608	Philippines	PHL	462	Maldives	MDV								09	MISC.EDIBLE PRODUCTS ETC	1	No Quantity							22275			0
S3	2016	2016	2016	2	0	2	Export	608	Philippines	PHL	470	Malta	MLT								09	MISC.EDIBLE PRODUCTS ETC	1	No Quantity							21715			0
S3	2016	2016	2016	2	0	2	Export	608	Philippines	PHL	490	Other Asia, nes									09	MISC.EDIBLE PRODUCTS ETC	1	No Quantity							3466957			0
S3	2016	2016	2016	2	0	2	Export	608	Philippines	PHL	496	Mongolia	MNG								09	MISC.EDIBLE PRODUCTS ETC	1	No Quantity							15428			0
S3	2016	2016	2016	2	0	2	Export	608	Philippines	PHL	512	Oman	OMN								09	MISC.EDIBLE PRODUCTS ETC	1	No Quantity							1090906			0
S3	2016	2016	2016	2	0	2	Export	608	Philippines	PHL	528	Netherlands	NLD								09	MISC.EDIBLE PRODUCTS ETC	1	No Quantity							2040206			0
S3	2016	2016	2016	2	0	2	Export	608	Philippines	PHL	533	Aruba	ABW								09	MISC.EDIBLE PRODUCTS ETC	1	No Quantity							32795			0
S3	2016	2016	2016	2	0	2	Export	608	Philippines	PHL	540	New Caledonia	NCL								09	MISC.EDIBLE PRODUCTS ETC	1	No Quantity							8273			0
S3	2016	2016	2016	2	0	2	Export	608	Philippines	PHL	548	Vanuatu	VUT								09	MISC.EDIBLE PRODUCTS ETC	1	No Quantity							14537			0
S3	2016	2016	2016	2	0	2	Export	608	Philippines	PHL	554	New Zealand	NZL								09	MISC.EDIBLE PRODUCTS ETC	1	No Quantity							1477233			0
S3	2016	2016	2016	2	0	2	Export	608	Philippines	PHL	566	Nigeria	NGA								09	MISC.EDIBLE PRODUCTS ETC	1	No Quantity							205238			0
S3	2016	2016	2016	2	0	2	Export	608	Philippines	PHL	579	Norway	NOR								09	MISC.EDIBLE PRODUCTS ETC	1	No Quantity							747284			0
S3	2016	2016	2016	2	0	2	Export	608	Philippines	PHL	580	N. Mariana Isds	MNP								09	MISC.EDIBLE PRODUCTS ETC	1	No Quantity							168870			0
S3	2016	2016	2016	2	0	2	Export	608	Philippines	PHL	581	United States Minor Outlying Islands	UMI								09	MISC.EDIBLE PRODUCTS ETC	1	No Quantity							159819			0
S3	2016	2016	2016	2	0	2	Export	608	Philippines	PHL	583	FS Micronesia	FSM								09	MISC.EDIBLE PRODUCTS ETC	1	No Quantity							903169			0
S3	2016	2016	2016	2	0	2	Export	608	Philippines	PHL	584	Marshall Isds	MHL								09	MISC.EDIBLE PRODUCTS ETC	1	No Quantity							128723			0
S3	2016	2016	2016	2	0	2	Export	608	Philippines	PHL	585	Palau	PLW								09	MISC.EDIBLE PRODUCTS ETC	1	No Quantity							545922			0
S3	2016	2016	2016	2	0	2	Export	608	Philippines	PHL	586	Pakistan	PAK								09	MISC.EDIBLE PRODUCTS ETC	1	No Quantity							1747938			0
S3	2016	2016	2016	2	0	2	Export	608	Philippines	PHL	591	Panama	PAN								09	MISC.EDIBLE PRODUCTS ETC	1	No Quantity							437			0
S3	2016	2016	2016	2	0	2	Export	608	Philippines	PHL	598	Papua New Guinea	PNG								09	MISC.EDIBLE PRODUCTS ETC	1	No Quantity							840446			0
S3	2016	2016	2016	2	0	2	Export	608	Philippines	PHL	620	Portugal	PRT								09	MISC.EDIBLE PRODUCTS ETC	1	No Quantity							124224			0
S3	2016	2016	2016	2	0	2	Export	608	Philippines	PHL	626	Timor-Leste	TLS								09	MISC.EDIBLE PRODUCTS ETC	1	No Quantity							72146			0
S3	2016	2016	2016	2	0	2	Export	608	Philippines	PHL	634	Qatar	QAT								09	MISC.EDIBLE PRODUCTS ETC	1	No Quantity							7730527			0
S3	2016	2016	2016	2	0	2	Export	608	Philippines	PHL	643	Russian Federation	RUS								09	MISC.EDIBLE PRODUCTS ETC	1	No Quantity							27223			0
S3	2016	2016	2016	2	0	2	Export	608	Philippines	PHL	682	Saudi Arabia	SAU								09	MISC.EDIBLE PRODUCTS ETC	1	No Quantity							16820080			0
S3	2016	2016	2016	2	0	2	Export	608	Philippines	PHL	699	India	IND								09	MISC.EDIBLE PRODUCTS ETC	1	No Quantity							8395			0
S3	2016	2016	2016	2	0	2	Export	608	Philippines	PHL	702	Singapore	SGP								09	MISC.EDIBLE PRODUCTS ETC	1	No Quantity							3158647			0
S3	2016	2016	2016	2	0	2	Export	608	Philippines	PHL	704	Viet Nam	VNM								09	MISC.EDIBLE PRODUCTS ETC	1	No Quantity							5281624			0
S3	2016	2016	2016	2	0	2	Export	608	Philippines	PHL	706	Somalia	SOM								09	MISC.EDIBLE PRODUCTS ETC	1	No Quantity							207982			0
S3	2016	2016	2016	2	0	2	Export	608	Philippines	PHL	724	Spain	ESP								09	MISC.EDIBLE PRODUCTS ETC	1	No Quantity							392428			0
S3	2016	2016	2016	2	0	2	Export	608	Philippines	PHL	752	Sweden	SWE								09	MISC.EDIBLE PRODUCTS ETC	1	No Quantity							166188			0
S3	2016	2016	2016	2	0	2	Export	608	Philippines	PHL	757	Switzerland	CHE								09	MISC.EDIBLE PRODUCTS ETC	1	No Quantity							256661			0
S3	2016	2016	2016	2	0	2	Export	608	Philippines	PHL	764	Thailand	THA								09	MISC.EDIBLE PRODUCTS ETC	1	No Quantity							3353151			0
S3	2016	2016	2016	2	0	2	Export	608	Philippines	PHL	776	Tonga	TON								09	MISC.EDIBLE PRODUCTS ETC	1	No Quantity							66787			0
S3	2016	2016	2016	2	0	2	Export	608	Philippines	PHL	780	Trinidad and Tobago	TTO								09	MISC.EDIBLE PRODUCTS ETC	1	No Quantity							16825			0
S3	2016	2016	2016	2	0	2	Export	608	Philippines	PHL	784	United Arab Emirates	ARE								09	MISC.EDIBLE PRODUCTS ETC	1	No Quantity							36366142			0
S3	2016	2016	2016	2	0	2	Export	608	Philippines	PHL	792	Turkey	TUR								09	MISC.EDIBLE PRODUCTS ETC	1	No Quantity							16445			0
S3	2016	2016	2016	2	0	2	Export	608	Philippines	PHL	800	Uganda	UGA								09	MISC.EDIBLE PRODUCTS ETC	1	No Quantity							146691			0
S3	2016	2016	2016	2	0	2	Export	608	Philippines	PHL	826	United Kingdom	GBR								09	MISC.EDIBLE PRODUCTS ETC	1	No Quantity							2862265			0
S3	2016	2016	2016	2	0	2	Export	608	Philippines	PHL	842	USA	USA								09	MISC.EDIBLE PRODUCTS ETC	1	No Quantity							38642446			0
S3	2016	2016	2016	2	0	2	Export	608	Philippines	PHL	858	Uruguay	URY								09	MISC.EDIBLE PRODUCTS ETC	1	No Quantity							14100			0
S3	2016	2016	2016	2	0	2	Export	608	Philippines	PHL	882	Samoa	WSM								09	MISC.EDIBLE PRODUCTS ETC	1	No Quantity							114158			0
S3	2016	2016	2016	2	0	2	Export	608	Philippines	PHL	887	Yemen	YEM								09	MISC.EDIBLE PRODUCTS ETC	1	No Quantity							220159			0
S3	2016	2016	2016	2	0	2	Export	616	Poland	POL	0	World	WLD								09	MISC.EDIBLE PRODUCTS ETC	1	No Quantity							1919418030			0
S3	2016	2016	2016	2	0	2	Export	616	Poland	POL	4	Afghanistan	AFG								09	MISC.EDIBLE PRODUCTS ETC	1	No Quantity							1891403			0
S3	2016	2016	2016	2	0	2	Export	616	Poland	POL	8	Albania	ALB								09	MISC.EDIBLE PRODUCTS ETC	1	No Quantity							943023			0
S3	2016	2016	2016	2	0	2	Export	616	Poland	POL	10	Antarctica	ATA								09	MISC.EDIBLE PRODUCTS ETC	1	No Quantity							7836			0
S3	2016	2016	2016	2	0	2	Export	616	Poland	POL	12	Algeria	DZA								09	MISC.EDIBLE PRODUCTS ETC	1	No Quantity							17807837			0
S3	2016	2016	2016	2	0	2	Export	616	Poland	POL	20	Andorra	AND								09	MISC.EDIBLE PRODUCTS ETC	1	No Quantity							268			0
S3	2016	2016	2016	2	0	2	Export	616	Poland	POL	24	Angola	AGO								09	MISC.EDIBLE PRODUCTS ETC	1	No Quantity							609308			0
S3	2016	2016	2016	2	0	2	Export	616	Poland	POL	28	Antigua and Barbuda	ATG								09	MISC.EDIBLE PRODUCTS ETC	1	No Quantity							2775			0
S3	2016	2016	2016	2	0	2	Export	616	Poland	POL	31	Azerbaijan	AZE								09	MISC.EDIBLE PRODUCTS ETC	1	No Quantity							4335844			0
S3	2016	2016	2016	2	0	2	Export	616	Poland	POL	32	Argentina	ARG								09	MISC.EDIBLE PRODUCTS ETC	1	No Quantity							208390			0
S3	2016	2016	2016	2	0	2	Export	616	Poland	POL	36	Australia	AUS								09	MISC.EDIBLE PRODUCTS ETC	1	No Quantity							2124762			0
S3	2016	2016	2016	2	0	2	Export	616	Poland	POL	40	Austria	AUT								09	MISC.EDIBLE PRODUCTS ETC	1	No Quantity							26741634			0
S3	2016	2016	2016	2	0	2	Export	616	Poland	POL	44	Bahamas	BHS								09	MISC.EDIBLE PRODUCTS ETC	1	No Quantity							28557			0
S3	2016	2016	2016	2	0	2	Export	616	Poland	POL	48	Bahrain	BHR								09	MISC.EDIBLE PRODUCTS ETC	1	No Quantity							380508			0
S3	2016	2016	2016	2	0	2	Export	616	Poland	POL	50	Bangladesh	BGD								09	MISC.EDIBLE PRODUCTS ETC	1	No Quantity							51914			0
S3	2016	2016	2016	2	0	2	Export	616	Poland	POL	51	Armenia	ARM								09	MISC.EDIBLE PRODUCTS ETC	1	No Quantity							884314			0
S3	2016	2016	2016	2	0	2	Export	616	Poland	POL	52	Barbados	BRB								09	MISC.EDIBLE PRODUCTS ETC	1	No Quantity							48136			0
S3	2016	2016	2016	2	0	2	Export	616	Poland	POL	56	Belgium	BEL								09	MISC.EDIBLE PRODUCTS ETC	1	No Quantity							24593140			0
S3	2016	2016	2016	2	0	2	Export	616	Poland	POL	60	Bermuda	BMU								09	MISC.EDIBLE PRODUCTS ETC	1	No Quantity							7068			0
S3	2016	2016	2016	2	0	2	Export	616	Poland	POL	68	Bolivia (Plurinational State of)	BOL								09	MISC.EDIBLE PRODUCTS ETC	1	No Quantity							53			0
S3	2016	2016	2016	2	0	2	Export	616	Poland	POL	70	Bosnia Herzegovina	BIH								09	MISC.EDIBLE PRODUCTS ETC	1	No Quantity							2282084			0
S3	2016	2016	2016	2	0	2	Export	616	Poland	POL	72	Botswana	BWA								09	MISC.EDIBLE PRODUCTS ETC	1	No Quantity							388			0
S3	2016	2016	2016	2	0	2	Export	616	Poland	POL	76	Brazil	BRA								09	MISC.EDIBLE PRODUCTS ETC	1	No Quantity							1923568			0
S3	2016	2016	2016	2	0	2	Export	616	Poland	POL	96	Brunei Darussalam	BRN								09	MISC.EDIBLE PRODUCTS ETC	1	No Quantity							978			0
S3	2016	2016	2016	2	0	2	Export	616	Poland	POL	100	Bulgaria	BGR								09	MISC.EDIBLE PRODUCTS ETC	1	No Quantity							21410933			0
S3	2016	2016	2016	2	0	2	Export	616	Poland	POL	104	Myanmar	MMR								09	MISC.EDIBLE PRODUCTS ETC	1	No Quantity							522896			0
S3	2016	2016	2016	2	0	2	Export	616	Poland	POL	108	Burundi	BDI								09	MISC.EDIBLE PRODUCTS ETC	1	No Quantity							656			0
S3	2016	2016	2016	2	0	2	Export	616	Poland	POL	112	Belarus	BLR								09	MISC.EDIBLE PRODUCTS ETC	1	No Quantity							14992812			0
S3	2016	2016	2016	2	0	2	Export	616	Poland	POL	116	Cambodia	KHM								09	MISC.EDIBLE PRODUCTS ETC	1	No Quantity							33062			0
S3	2016	2016	2016	2	0	2	Export	616	Poland	POL	120	Cameroon	CMR								09	MISC.EDIBLE PRODUCTS ETC	1	No Quantity							2537521			0
S3	2016	2016	2016	2	0	2	Export	616	Poland	POL	124	Canada	CAN								09	MISC.EDIBLE PRODUCTS ETC	1	No Quantity							6138271			0
S3	2016	2016	2016	2	0	2	Export	616	Poland	POL	132	Cabo Verde	CPV								09	MISC.EDIBLE PRODUCTS ETC	1	No Quantity							738881			0
S3	2016	2016	2016	2	0	2	Export	616	Poland	POL	136	Cayman Isds	CYM								09	MISC.EDIBLE PRODUCTS ETC	1	No Quantity							7246			0
S3	2016	2016	2016	2	0	2	Export	616	Poland	POL	140	Central African Rep.	CAF								09	MISC.EDIBLE PRODUCTS ETC	1	No Quantity							45024			0
S3	2016	2016	2016	2	0	2	Export	616	Poland	POL	144	Sri Lanka	LKA								09	MISC.EDIBLE PRODUCTS ETC	1	No Quantity							28860			0
S3	2016	2016	2016	2	0	2	Export	616	Poland	POL	148	Chad	TCD								09	MISC.EDIBLE PRODUCTS ETC	1	No Quantity							2576682			0
S3	2016	2016	2016	2	0	2	Export	616	Poland	POL	152	Chile	CHL								09	MISC.EDIBLE PRODUCTS ETC	1	No Quantity							1574785			0
S3	2016	2016	2016	2	0	2	Export	616	Poland	POL	156	China	CHN								09	MISC.EDIBLE PRODUCTS ETC	1	No Quantity							10061544			0
S3	2016	2016	2016	2	0	2	Export	616	Poland	POL	170	Colombia	COL								09	MISC.EDIBLE PRODUCTS ETC	1	No Quantity							1776268			0
S3	2016	2016	2016	2	0	2	Export	616	Poland	POL	178	Congo	COG								09	MISC.EDIBLE PRODUCTS ETC	1	No Quantity							528707			0
S3	2016	2016	2016	2	0	2	Export	616	Poland	POL	180	Dem. Rep. of the Congo	COD								09	MISC.EDIBLE PRODUCTS ETC	1	No Quantity							805267			0
S3	2016	2016	2016	2	0	2	Export	616	Poland	POL	184	Cook Isds	COK								09	MISC.EDIBLE PRODUCTS ETC	1	No Quantity							815			0
S3	2016	2016	2016	2	0	2	Export	616	Poland	POL	188	Costa Rica	CRI								09	MISC.EDIBLE PRODUCTS ETC	1	No Quantity							366414			0
S3	2016	2016	2016	2	0	2	Export	616	Poland	POL	191	Croatia	HRV								09	MISC.EDIBLE PRODUCTS ETC	1	No Quantity							4276618			0
S3	2016	2016	2016	2	0	2	Export	616	Poland	POL	192	Cuba	CUB								09	MISC.EDIBLE PRODUCTS ETC	1	No Quantity							194321			0
S3	2016	2016	2016	2	0	2	Export	616	Poland	POL	196	Cyprus	CYP								09	MISC.EDIBLE PRODUCTS ETC	1	No Quantity							2286115			0
S3	2016	2016	2016	2	0	2	Export	616	Poland	POL	203	Czechia	CZE								09	MISC.EDIBLE PRODUCTS ETC	1	No Quantity							107480246			0
S3	2016	2016	2016	2	0	2	Export	616	Poland	POL	204	Benin	BEN								09	MISC.EDIBLE PRODUCTS ETC	1	No Quantity							173183			0
S3	2016	2016	2016	2	0	2	Export	616	Poland	POL	208	Denmark	DNK								09	MISC.EDIBLE PRODUCTS ETC	1	No Quantity							22778786			0
S3	2016	2016	2016	2	0	2	Export	616	Poland	POL	214	Dominican Rep.	DOM								09	MISC.EDIBLE PRODUCTS ETC	1	No Quantity							513317			0
S3	2016	2016	2016	2	0	2	Export	616	Poland	POL	218	Ecuador	ECU								09	MISC.EDIBLE PRODUCTS ETC	1	No Quantity							786962			0
S3	2016	2016	2016	2	0	2	Export	616	Poland	POL	222	El Salvador	SLV								09	MISC.EDIBLE PRODUCTS ETC	1	No Quantity							503656			0
S3	2016	2016	2016	2	0	2	Export	616	Poland	POL	226	Equatorial Guinea	GNQ								09	MISC.EDIBLE PRODUCTS ETC	1	No Quantity							55400			0
S3	2016	2016	2016	2	0	2	Export	616	Poland	POL	231	Ethiopia	ETH								09	MISC.EDIBLE PRODUCTS ETC	1	No Quantity							680704			0
S3	2016	2016	2016	2	0	2	Export	616	Poland	POL	233	Estonia	EST								09	MISC.EDIBLE PRODUCTS ETC	1	No Quantity							12132920			0
S3	2016	2016	2016	2	0	2	Export	616	Poland	POL	234	Faeroe Isds	FRO								09	MISC.EDIBLE PRODUCTS ETC	1	No Quantity							4669			0
S3	2016	2016	2016	2	0	2	Export	616	Poland	POL	242	Fiji	FJI								09	MISC.EDIBLE PRODUCTS ETC	1	No Quantity							46			0
S3	2016	2016	2016	2	0	2	Export	616	Poland	POL	246	Finland	FIN								09	MISC.EDIBLE PRODUCTS ETC	1	No Quantity							8861264			0
S3	2016	2016	2016	2	0	2	Export	616	Poland	POL	251	France	FRA								09	MISC.EDIBLE PRODUCTS ETC	1	No Quantity							140434640			0
S3	2016	2016	2016	2	0	2	Export	616	Poland	POL	258	French Polynesia	PYF								09	MISC.EDIBLE PRODUCTS ETC	1	No Quantity							46841			0
S3	2016	2016	2016	2	0	2	Export	616	Poland	POL	260	Fr. South Antarctic Terr.	ATF								09	MISC.EDIBLE PRODUCTS ETC	1	No Quantity							1021			0
S3	2016	2016	2016	2	0	2	Export	616	Poland	POL	262	Djibouti	DJI								09	MISC.EDIBLE PRODUCTS ETC	1	No Quantity							563060			0
S3	2016	2016	2016	2	0	2	Export	616	Poland	POL	266	Gabon	GAB								09	MISC.EDIBLE PRODUCTS ETC	1	No Quantity							135620			0
S3	2016	2016	2016	2	0	2	Export	616	Poland	POL	268	Georgia	GEO								09	MISC.EDIBLE PRODUCTS ETC	1	No Quantity							3087964			0
S3	2016	2016	2016	2	0	2	Export	616	Poland	POL	270	Gambia	GMB								09	MISC.EDIBLE PRODUCTS ETC	1	No Quantity							501093			0
S3	2016	2016	2016	2	0	2	Export	616	Poland	POL	275	State of Palestine	PSE								09	MISC.EDIBLE PRODUCTS ETC	1	No Quantity							897238			0
S3	2016	2016	2016	2	0	2	Export	616	Poland	POL	276	Germany	DEU								09	MISC.EDIBLE PRODUCTS ETC	1	No Quantity							318195419			0
S3	2016	2016	2016	2	0	2	Export	616	Poland	POL	288	Ghana	GHA								09	MISC.EDIBLE PRODUCTS ETC	1	No Quantity							43157			0
S3	2016	2016	2016	2	0	2	Export	616	Poland	POL	292	Gibraltar	GIB								09	MISC.EDIBLE PRODUCTS ETC	1	No Quantity							12793			0
S3	2016	2016	2016	2	0	2	Export	616	Poland	POL	300	Greece	GRC								09	MISC.EDIBLE PRODUCTS ETC	1	No Quantity							14274716			0
S3	2016	2016	2016	2	0	2	Export	616	Poland	POL	304	Greenland	GRL								09	MISC.EDIBLE PRODUCTS ETC	1	No Quantity							504			0
S3	2016	2016	2016	2	0	2	Export	616	Poland	POL	308	Grenada	GRD								09	MISC.EDIBLE PRODUCTS ETC	1	No Quantity							94			0
S3	2016	2016	2016	2	0	2	Export	616	Poland	POL	316	Guam	GUM								09	MISC.EDIBLE PRODUCTS ETC	1	No Quantity							433			0
S3	2016	2016	2016	2	0	2	Export	616	Poland	POL	320	Guatemala	GTM								09	MISC.EDIBLE PRODUCTS ETC	1	No Quantity							203808			0
S3	2016	2016	2016	2	0	2	Export	616	Poland	POL	324	Guinea	GIN								09	MISC.EDIBLE PRODUCTS ETC	1	No Quantity							220635			0
S3	2016	2016	2016	2	0	2	Export	616	Poland	POL	328	Guyana	GUY								09	MISC.EDIBLE PRODUCTS ETC	1	No Quantity							332			0
S3	2016	2016	2016	2	0	2	Export	616	Poland	POL	332	Haiti	HTI								09	MISC.EDIBLE PRODUCTS ETC	1	No Quantity							709799			0
S3	2016	2016	2016	2	0	2	Export	616	Poland	POL	340	Honduras	HND								09	MISC.EDIBLE PRODUCTS ETC	1	No Quantity							77529			0
S3	2016	2016	2016	2	0	2	Export	616	Poland	POL	344	China, Hong Kong SAR	HKG								09	MISC.EDIBLE PRODUCTS ETC	1	No Quantity							2285222			0
S3	2016	2016	2016	2	0	2	Export	616	Poland	POL	348	Hungary	HUN								09	MISC.EDIBLE PRODUCTS ETC	1	No Quantity							69135838			0
S3	2016	2016	2016	2	0	2	Export	616	Poland	POL	352	Iceland	ISL								09	MISC.EDIBLE PRODUCTS ETC	1	No Quantity							741363			0
S3	2016	2016	2016	2	0	2	Export	616	Poland	POL	360	Indonesia	IDN								09	MISC.EDIBLE PRODUCTS ETC	1	No Quantity							7939154			0
S3	2016	2016	2016	2	0	2	Export	616	Poland	POL	364	Iran	IRN								09	MISC.EDIBLE PRODUCTS ETC	1	No Quantity							4306977			0
S3	2016	2016	2016	2	0	2	Export	616	Poland	POL	368	Iraq	IRQ								09	MISC.EDIBLE PRODUCTS ETC	1	No Quantity							3135438			0
S3	2016	2016	2016	2	0	2	Export	616	Poland	POL	372	Ireland	IRL								09	MISC.EDIBLE PRODUCTS ETC	1	No Quantity							26730808			0
S3	2016	2016	2016	2	0	2	Export	616	Poland	POL	376	Israel	ISR								09	MISC.EDIBLE PRODUCTS ETC	1	No Quantity							11893594			0
S3	2016	2016	2016	2	0	2	Export	616	Poland	POL	381	Italy	ITA								09	MISC.EDIBLE PRODUCTS ETC	1	No Quantity							98152222			0
S3	2016	2016	2016	2	0	2	Export	616	Poland	POL	384	Côte d'Ivoire	CIV								09	MISC.EDIBLE PRODUCTS ETC	1	No Quantity							563964			0
S3	2016	2016	2016	2	0	2	Export	616	Poland	POL	388	Jamaica	JAM								09	MISC.EDIBLE PRODUCTS ETC	1	No Quantity							173595			0
S3	2016	2016	2016	2	0	2	Export	616	Poland	POL	392	Japan	JPN								09	MISC.EDIBLE PRODUCTS ETC	1	No Quantity							1440430			0
S3	2016	2016	2016	2	0	2	Export	616	Poland	POL	398	Kazakhstan	KAZ								09	MISC.EDIBLE PRODUCTS ETC	1	No Quantity							5575332			0
S3	2016	2016	2016	2	0	2	Export	616	Poland	POL	400	Jordan	JOR								09	MISC.EDIBLE PRODUCTS ETC	1	No Quantity							5904511			0
S3	2016	2016	2016	2	0	2	Export	616	Poland	POL	404	Kenya	KEN								09	MISC.EDIBLE PRODUCTS ETC	1	No Quantity							754455			0
S3	2016	2016	2016	2	0	2	Export	616	Poland	POL	410	Rep. of Korea	KOR								09	MISC.EDIBLE PRODUCTS ETC	1	No Quantity							1719679			0
S3	2016	2016	2016	2	0	2	Export	616	Poland	POL	414	Kuwait	KWT								09	MISC.EDIBLE PRODUCTS ETC	1	No Quantity							1566940			0
S3	2016	2016	2016	2	0	2	Export	616	Poland	POL	417	Kyrgyzstan	KGZ								09	MISC.EDIBLE PRODUCTS ETC	1	No Quantity							900385			0
S3	2016	2016	2016	2	0	2	Export	616	Poland	POL	422	Lebanon	LBN								09	MISC.EDIBLE PRODUCTS ETC	1	No Quantity							463218			0
S3	2016	2016	2016	2	0	2	Export	616	Poland	POL	426	Lesotho	LSO								09	MISC.EDIBLE PRODUCTS ETC	1	No Quantity							30			0
S3	2016	2016	2016	2	0	2	Export	616	Poland	POL	428	Latvia	LVA								09	MISC.EDIBLE PRODUCTS ETC	1	No Quantity							26525218			0
S3	2016	2016	2016	2	0	2	Export	616	Poland	POL	430	Liberia	LBR								09	MISC.EDIBLE PRODUCTS ETC	1	No Quantity							33172			0
S3	2016	2016	2016	2	0	2	Export	616	Poland	POL	434	Libya	LBY								09	MISC.EDIBLE PRODUCTS ETC	1	No Quantity							7524794			0
S3	2016	2016	2016	2	0	2	Export	616	Poland	POL	440	Lithuania	LTU								09	MISC.EDIBLE PRODUCTS ETC	1	No Quantity							39730259			0
S3	2016	2016	2016	2	0	2	Export	616	Poland	POL	442	Luxembourg	LUX								09	MISC.EDIBLE PRODUCTS ETC	1	No Quantity							452576			0
S3	2016	2016	2016	2	0	2	Export	616	Poland	POL	446	China, Macao SAR	MAC								09	MISC.EDIBLE PRODUCTS ETC	1	No Quantity							987			0
S3	2016	2016	2016	2	0	2	Export	616	Poland	POL	450	Madagascar	MDG								09	MISC.EDIBLE PRODUCTS ETC	1	No Quantity							162306			0
S3	2016	2016	2016	2	0	2	Export	616	Poland	POL	454	Malawi	MWI								09	MISC.EDIBLE PRODUCTS ETC	1	No Quantity							32374			0
S3	2016	2016	2016	2	0	2	Export	616	Poland	POL	458	Malaysia	MYS								09	MISC.EDIBLE PRODUCTS ETC	1	No Quantity							2264988			0
S3	2016	2016	2016	2	0	2	Export	616	Poland	POL	462	Maldives	MDV								09	MISC.EDIBLE PRODUCTS ETC	1	No Quantity							52821			0
S3	2016	2016	2016	2	0	2	Export	616	Poland	POL	466	Mali	MLI								09	MISC.EDIBLE PRODUCTS ETC	1	No Quantity							2431202			0
S3	2016	2016	2016	2	0	2	Export	616	Poland	POL	470	Malta	MLT								09	MISC.EDIBLE PRODUCTS ETC	1	No Quantity							1288331			0
S3	2016	2016	2016	2	0	2	Export	616	Poland	POL	478	Mauritania	MRT								09	MISC.EDIBLE PRODUCTS ETC	1	No Quantity							4965666			0
S3	2016	2016	2016	2	0	2	Export	616	Poland	POL	480	Mauritius	MUS								09	MISC.EDIBLE PRODUCTS ETC	1	No Quantity							137236			0
S3	2016	2016	2016	2	0	2	Export	616	Poland	POL	484	Mexico	MEX								09	MISC.EDIBLE PRODUCTS ETC	1	No Quantity							5532606			0
S3	2016	2016	2016	2	0	2	Export	616	Poland	POL	490	Other Asia, nes									09	MISC.EDIBLE PRODUCTS ETC	1	No Quantity							346615			0
S3	2016	2016	2016	2	0	2	Export	616	Poland	POL	496	Mongolia	MNG								09	MISC.EDIBLE PRODUCTS ETC	1	No Quantity							1435570			0
S3	2016	2016	2016	2	0	2	Export	616	Poland	POL	498	Rep. of Moldova	MDA								09	MISC.EDIBLE PRODUCTS ETC	1	No Quantity							1142903			0
S3	2016	2016	2016	2	0	2	Export	616	Poland	POL	499	Montenegro	MNE								09	MISC.EDIBLE PRODUCTS ETC	1	No Quantity							1219264			0
S3	2016	2016	2016	2	0	2	Export	616	Poland	POL	504	Morocco	MAR								09	MISC.EDIBLE PRODUCTS ETC	1	No Quantity							1200333			0
S3	2016	2016	2016	2	0	2	Export	616	Poland	POL	508	Mozambique	MOZ								09	MISC.EDIBLE PRODUCTS ETC	1	No Quantity							153446			0
S3	2016	2016	2016	2	0	2	Export	616	Poland	POL	512	Oman	OMN								09	MISC.EDIBLE PRODUCTS ETC	1	No Quantity							567742			0
S3	2016	2016	2016	2	0	2	Export	616	Poland	POL	516	Namibia	NAM								09	MISC.EDIBLE PRODUCTS ETC	1	No Quantity							128			0
S3	2016	2016	2016	2	0	2	Export	616	Poland	POL	524	Nepal	NPL								09	MISC.EDIBLE PRODUCTS ETC	1	No Quantity							63994			0
S3	2016	2016	2016	2	0	2	Export	616	Poland	POL	528	Netherlands	NLD								09	MISC.EDIBLE PRODUCTS ETC	1	No Quantity							107168631			0
S3	2016	2016	2016	2	0	2	Export	616	Poland	POL	531	Curaçao	CUW								09	MISC.EDIBLE PRODUCTS ETC	1	No Quantity							266214			0
S3	2016	2016	2016	2	0	2	Export	616	Poland	POL	533	Aruba	ABW								09	MISC.EDIBLE PRODUCTS ETC	1	No Quantity							204227			0
S3	2016	2016	2016	2	0	2	Export	616	Poland	POL	535	Bonaire	BES								09	MISC.EDIBLE PRODUCTS ETC	1	No Quantity							198			0
S3	2016	2016	2016	2	0	2	Export	616	Poland	POL	540	New Caledonia	NCL								09	MISC.EDIBLE PRODUCTS ETC	1	No Quantity							92941			0
S3	2016	2016	2016	2	0	2	Export	616	Poland	POL	554	New Zealand	NZL								09	MISC.EDIBLE PRODUCTS ETC	1	No Quantity							606914			0
S3	2016	2016	2016	2	0	2	Export	616	Poland	POL	562	Niger	NER								09	MISC.EDIBLE PRODUCTS ETC	1	No Quantity							408778			0
S3	2016	2016	2016	2	0	2	Export	616	Poland	POL	566	Nigeria	NGA								09	MISC.EDIBLE PRODUCTS ETC	1	No Quantity							8554482			0
S3	2016	2016	2016	2	0	2	Export	616	Poland	POL	568	Other Europe, nes									09	MISC.EDIBLE PRODUCTS ETC	1	No Quantity							14243			0
S3	2016	2016	2016	2	0	2	Export	616	Poland	POL	577	Other Africa, nes									09	MISC.EDIBLE PRODUCTS ETC	1	No Quantity							317208			0
S3	2016	2016	2016	2	0	2	Export	616	Poland	POL	579	Norway	NOR								09	MISC.EDIBLE PRODUCTS ETC	1	No Quantity							10089817			0
S3	2016	2016	2016	2	0	2	Export	616	Poland	POL	580	N. Mariana Isds	MNP								09	MISC.EDIBLE PRODUCTS ETC	1	No Quantity							37			0
S3	2016	2016	2016	2	0	2	Export	616	Poland	POL	581	United States Minor Outlying Islands	UMI								09	MISC.EDIBLE PRODUCTS ETC	1	No Quantity							394			0
S3	2016	2016	2016	2	0	2	Export	616	Poland	POL	586	Pakistan	PAK								09	MISC.EDIBLE PRODUCTS ETC	1	No Quantity							3692777			0
S3	2016	2016	2016	2	0	2	Export	616	Poland	POL	591	Panama	PAN								09	MISC.EDIBLE PRODUCTS ETC	1	No Quantity							544438			0
S3	2016	2016	2016	2	0	2	Export	616	Poland	POL	598	Papua New Guinea	PNG								09	MISC.EDIBLE PRODUCTS ETC	1	No Quantity							630			0
S3	2016	2016	2016	2	0	2	Export	616	Poland	POL	600	Paraguay	PRY								09	MISC.EDIBLE PRODUCTS ETC	1	No Quantity							202597			0
S3	2016	2016	2016	2	0	2	Export	616	Poland	POL	604	Peru	PER								09	MISC.EDIBLE PRODUCTS ETC	1	No Quantity							348470			0
S3	2016	2016	2016	2	0	2	Export	616	Poland	POL	608	Philippines	PHL								09	MISC.EDIBLE PRODUCTS ETC	1	No Quantity							542387			0
S3	2016	2016	2016	2	0	2	Export	616	Poland	POL	620	Portugal	PRT								09	MISC.EDIBLE PRODUCTS ETC	1	No Quantity							7150620			0
S3	2016	2016	2016	2	0	2	Export	616	Poland	POL	626	Timor-Leste	TLS								09	MISC.EDIBLE PRODUCTS ETC	1	No Quantity							46			0
S3	2016	2016	2016	2	0	2	Export	616	Poland	POL	634	Qatar	QAT								09	MISC.EDIBLE PRODUCTS ETC	1	No Quantity							64028			0
S3	2016	2016	2016	2	0	2	Export	616	Poland	POL	642	Romania	ROU								09	MISC.EDIBLE PRODUCTS ETC	1	No Quantity							50435982			0
S3	2016	2016	2016	2	0	2	Export	616	Poland	POL	643	Russian Federation	RUS								09	MISC.EDIBLE PRODUCTS ETC	1	No Quantity							62340953			0
S3	2016	2016	2016	2	0	2	Export	616	Poland	POL	646	Rwanda	RWA								09	MISC.EDIBLE PRODUCTS ETC	1	No Quantity							715			0
S3	2016	2016	2016	2	0	2	Export	616	Poland	POL	654	Saint Helena	SHN								09	MISC.EDIBLE PRODUCTS ETC	1	No Quantity							92			0
S3	2016	2016	2016	2	0	2	Export	616	Poland	POL	659	Saint Kitts and Nevis	KNA								09	MISC.EDIBLE PRODUCTS ETC	1	No Quantity							44			0
S3	2016	2016	2016	2	0	2	Export	616	Poland	POL	662	Saint Lucia	LCA								09	MISC.EDIBLE PRODUCTS ETC	1	No Quantity							2669			0
S3	2016	2016	2016	2	0	2	Export	616	Poland	POL	674	San Marino	SMR								09	MISC.EDIBLE PRODUCTS ETC	1	No Quantity							304			0
S3	2016	2016	2016	2	0	2	Export	616	Poland	POL	678	Sao Tome and Principe	STP								09	MISC.EDIBLE PRODUCTS ETC	1	No Quantity							38			0
S3	2016	2016	2016	2	0	2	Export	616	Poland	POL	682	Saudi Arabia	SAU								09	MISC.EDIBLE PRODUCTS ETC	1	No Quantity							17689310			0
S3	2016	2016	2016	2	0	2	Export	616	Poland	POL	686	Senegal	SEN								09	MISC.EDIBLE PRODUCTS ETC	1	No Quantity							35054193			0
S3	2016	2016	2016	2	0	2	Export	616	Poland	POL	688	Serbia	SRB								09	MISC.EDIBLE PRODUCTS ETC	1	No Quantity							12774690			0
S3	2016	2016	2016	2	0	2	Export	616	Poland	POL	690	Seychelles	SYC								09	MISC.EDIBLE PRODUCTS ETC	1	No Quantity							23885			0
S3	2016	2016	2016	2	0	2	Export	616	Poland	POL	694	Sierra Leone	SLE								09	MISC.EDIBLE PRODUCTS ETC	1	No Quantity							305143			0
S3	2016	2016	2016	2	0	2	Export	616	Poland	POL	699	India	IND								09	MISC.EDIBLE PRODUCTS ETC	1	No Quantity							229123			0
S3	2016	2016	2016	2	0	2	Export	616	Poland	POL	702	Singapore	SGP								09	MISC.EDIBLE PRODUCTS ETC	1	No Quantity							330811			0
S3	2016	2016	2016	2	0	2	Export	616	Poland	POL	703	Slovakia	SVK								09	MISC.EDIBLE PRODUCTS ETC	1	No Quantity							48945657			0
S3	2016	2016	2016	2	0	2	Export	616	Poland	POL	704	Viet Nam	VNM								09	MISC.EDIBLE PRODUCTS ETC	1	No Quantity							3062478			0
S3	2016	2016	2016	2	0	2	Export	616	Poland	POL	705	Slovenia	SVN								09	MISC.EDIBLE PRODUCTS ETC	1	No Quantity							15186416			0
S3	2016	2016	2016	2	0	2	Export	616	Poland	POL	706	Somalia	SOM								09	MISC.EDIBLE PRODUCTS ETC	1	No Quantity							186011			0
S3	2016	2016	2016	2	0	2	Export	616	Poland	POL	710	South Africa	ZAF								09	MISC.EDIBLE PRODUCTS ETC	1	No Quantity							11959247			0
S3	2016	2016	2016	2	0	2	Export	616	Poland	POL	716	Zimbabwe	ZWE								09	MISC.EDIBLE PRODUCTS ETC	1	No Quantity							144			0
S3	2016	2016	2016	2	0	2	Export	616	Poland	POL	724	Spain	ESP								09	MISC.EDIBLE PRODUCTS ETC	1	No Quantity							59824026			0
S3	2016	2016	2016	2	0	2	Export	616	Poland	POL	729	Sudan	SDN								09	MISC.EDIBLE PRODUCTS ETC	1	No Quantity							604023			0
S3	2016	2016	2016	2	0	2	Export	616	Poland	POL	740	Suriname	SUR								09	MISC.EDIBLE PRODUCTS ETC	1	No Quantity							1276120			0
S3	2016	2016	2016	2	0	2	Export	616	Poland	POL	752	Sweden	SWE								09	MISC.EDIBLE PRODUCTS ETC	1	No Quantity							34870543			0
S3	2016	2016	2016	2	0	2	Export	616	Poland	POL	757	Switzerland	CHE								09	MISC.EDIBLE PRODUCTS ETC	1	No Quantity							14016055			0
S3	2016	2016	2016	2	0	2	Export	616	Poland	POL	760	Syria	SYR								09	MISC.EDIBLE PRODUCTS ETC	1	No Quantity							1995713			0
S3	2016	2016	2016	2	0	2	Export	616	Poland	POL	762	Tajikistan	TJK								09	MISC.EDIBLE PRODUCTS ETC	1	No Quantity							859876			0
S3	2016	2016	2016	2	0	2	Export	616	Poland	POL	764	Thailand	THA								09	MISC.EDIBLE PRODUCTS ETC	1	No Quantity							254150			0
S3	2016	2016	2016	2	0	2	Export	616	Poland	POL	768	Togo	TGO								09	MISC.EDIBLE PRODUCTS ETC	1	No Quantity							57497			0
S3	2016	2016	2016	2	0	2	Export	616	Poland	POL	780	Trinidad and Tobago	TTO								09	MISC.EDIBLE PRODUCTS ETC	1	No Quantity							19701			0
S3	2016	2016	2016	2	0	2	Export	616	Poland	POL	784	United Arab Emirates	ARE								09	MISC.EDIBLE PRODUCTS ETC	1	No Quantity							15484650			0
S3	2016	2016	2016	2	0	2	Export	616	Poland	POL	788	Tunisia	TUN								09	MISC.EDIBLE PRODUCTS ETC	1	No Quantity							399948			0
S3	2016	2016	2016	2	0	2	Export	616	Poland	POL	792	Turkey	TUR								09	MISC.EDIBLE PRODUCTS ETC	1	No Quantity							42634267			0
S3	2016	2016	2016	2	0	2	Export	616	Poland	POL	795	Turkmenistan	TKM								09	MISC.EDIBLE PRODUCTS ETC	1	No Quantity							2247331			0
S3	2016	2016	2016	2	0	2	Export	616	Poland	POL	796	Turks and Caicos Isds	TCA								09	MISC.EDIBLE PRODUCTS ETC	1	No Quantity							43			0
S3	2016	2016	2016	2	0	2	Export	616	Poland	POL	800	Uganda	UGA								09	MISC.EDIBLE PRODUCTS ETC	1	No Quantity							317803			0
S3	2016	2016	2016	2	0	2	Export	616	Poland	POL	804	Ukraine	UKR								09	MISC.EDIBLE PRODUCTS ETC	1	No Quantity							50321301			0
S3	2016	2016	2016	2	0	2	Export	616	Poland	POL	807	North Macedonia	MKD								09	MISC.EDIBLE PRODUCTS ETC	1	No Quantity							2841905			0
S3	2016	2016	2016	2	0	2	Export	616	Poland	POL	818	Egypt	EGY								09	MISC.EDIBLE PRODUCTS ETC	1	No Quantity							3036063			0
S3	2016	2016	2016	2	0	2	Export	616	Poland	POL	826	United Kingdom	GBR								09	MISC.EDIBLE PRODUCTS ETC	1	No Quantity							138716397			0
S3	2016	2016	2016	2	0	2	Export	616	Poland	POL	837	Bunkers									09	MISC.EDIBLE PRODUCTS ETC	1	No Quantity							4545314			0
S3	2016	2016	2016	2	0	2	Export	616	Poland	POL	839	Special Categories									09	MISC.EDIBLE PRODUCTS ETC	1	No Quantity							42			0
S3	2016	2016	2016	2	0	2	Export	616	Poland	POL	842	USA	USA								09	MISC.EDIBLE PRODUCTS ETC	1	No Quantity							12789942			0
S3	2016	2016	2016	2	0	2	Export	616	Poland	POL	854	Burkina Faso	BFA								09	MISC.EDIBLE PRODUCTS ETC	1	No Quantity							224751			0
S3	2016	2016	2016	2	0	2	Export	616	Poland	POL	858	Uruguay	URY								09	MISC.EDIBLE PRODUCTS ETC	1	No Quantity							96029			0
S3	2016	2016	2016	2	0	2	Export	616	Poland	POL	860	Uzbekistan	UZB								09	MISC.EDIBLE PRODUCTS ETC	1	No Quantity							789292			0
S3	2016	2016	2016	2	0	2	Export	616	Poland	POL	862	Venezuela	VEN								09	MISC.EDIBLE PRODUCTS ETC	1	No Quantity							97098			0
S3	2016	2016	2016	2	0	2	Export	616	Poland	POL	887	Yemen	YEM								09	MISC.EDIBLE PRODUCTS ETC	1	No Quantity							2171059			0
S3	2016	2016	2016	2	0	2	Export	616	Poland	POL	894	Zambia	ZMB								09	MISC.EDIBLE PRODUCTS ETC	1	No Quantity							308			0
S3	2016	2016	2016	2	0	2	Export	616	Poland	POL	899	Areas, nes									09	MISC.EDIBLE PRODUCTS ETC	1	No Quantity							325780			0
S3	2016	2016	2016	2	0	2	Export	608	Philippines	PHL	0	World	WLD								11	BEVERAGES	1	No Quantity							100158020			0
S3	2016	2016	2016	2	0	2	Export	608	Philippines	PHL	36	Australia	AUS								11	BEVERAGES	1	No Quantity							1774111			0
S3	2016	2016	2016	2	0	2	Export	608	Philippines	PHL	48	Bahrain	BHR								11	BEVERAGES	1	No Quantity							72433			0
S3	2016	2016	2016	2	0	2	Export	608	Philippines	PHL	56	Belgium	BEL								11	BEVERAGES	1	No Quantity							277984			0
S3	2016	2016	2016	2	0	2	Export	608	Philippines	PHL	76	Brazil	BRA								11	BEVERAGES	1	No Quantity							2616921			0
S3	2016	2016	2016	2	0	2	Export	608	Philippines	PHL	90	Solomon Isds	SLB								11	BEVERAGES	1	No Quantity							7189			0
S3	2016	2016	2016	2	0	2	Export	608	Philippines	PHL	96	Brunei Darussalam	BRN								11	BEVERAGES	1	No Quantity							1767710			0
S3	2016	2016	2016	2	0	2	Export	608	Philippines	PHL	116	Cambodia	KHM								11	BEVERAGES	1	No Quantity							20833			0
S3	2016	2016	2016	2	0	2	Export	608	Philippines	PHL	124	Canada	CAN								11	BEVERAGES	1	No Quantity							2522892			0
S3	2016	2016	2016	2	0	2	Export	608	Philippines	PHL	144	Sri Lanka	LKA								11	BEVERAGES	1	No Quantity							23740			0
S3	2016	2016	2016	2	0	2	Export	608	Philippines	PHL	156	China	CHN								11	BEVERAGES	1	No Quantity							1032248			0
S3	2016	2016	2016	2	0	2	Export	608	Philippines	PHL	196	Cyprus	CYP								11	BEVERAGES	1	No Quantity							1261			0
S3	2016	2016	2016	2	0	2	Export	608	Philippines	PHL	251	France	FRA								11	BEVERAGES	1	No Quantity							2007773			0
S3	2016	2016	2016	2	0	2	Export	608	Philippines	PHL	276	Germany	DEU								11	BEVERAGES	1	No Quantity							279105			0
S3	2016	2016	2016	2	0	2	Export	608	Philippines	PHL	316	Guam	GUM								11	BEVERAGES	1	No Quantity							348510			0
S3	2016	2016	2016	2	0	2	Export	608	Philippines	PHL	344	China, Hong Kong SAR	HKG								11	BEVERAGES	1	No Quantity							1188476			0
S3	2016	2016	2016	2	0	2	Export	608	Philippines	PHL	348	Hungary	HUN								11	BEVERAGES	1	No Quantity							4455			0
S3	2016	2016	2016	2	0	2	Export	608	Philippines	PHL	372	Ireland	IRL								11	BEVERAGES	1	No Quantity							15610			0
S3	2016	2016	2016	2	0	2	Export	608	Philippines	PHL	376	Israel	ISR								11	BEVERAGES	1	No Quantity							13223			0
S3	2016	2016	2016	2	0	2	Export	608	Philippines	PHL	381	Italy	ITA								11	BEVERAGES	1	No Quantity							161302			0
S3	2016	2016	2016	2	0	2	Export	608	Philippines	PHL	392	Japan	JPN								11	BEVERAGES	1	No Quantity							1300268			0
S3	2016	2016	2016	2	0	2	Export	608	Philippines	PHL	408	Dem. People's Rep. of Korea	PRK								11	BEVERAGES	1	No Quantity							214023			0
S3	2016	2016	2016	2	0	2	Export	608	Philippines	PHL	410	Rep. of Korea	KOR								11	BEVERAGES	1	No Quantity							2435287			0
S3	2016	2016	2016	2	0	2	Export	608	Philippines	PHL	414	Kuwait	KWT								11	BEVERAGES	1	No Quantity							94625			0
S3	2016	2016	2016	2	0	2	Export	608	Philippines	PHL	440	Lithuania	LTU								11	BEVERAGES	1	No Quantity							146667			0
S3	2016	2016	2016	2	0	2	Export	608	Philippines	PHL	446	China, Macao SAR	MAC								11	BEVERAGES	1	No Quantity							79468			0
S3	2016	2016	2016	2	0	2	Export	608	Philippines	PHL	458	Malaysia	MYS								11	BEVERAGES	1	No Quantity							3677336			0
S3	2016	2016	2016	2	0	2	Export	608	Philippines	PHL	462	Maldives	MDV								11	BEVERAGES	1	No Quantity							75501			0
S3	2016	2016	2016	2	0	2	Export	608	Philippines	PHL	484	Mexico	MEX								11	BEVERAGES	1	No Quantity							63676			0
S3	2016	2016	2016	2	0	2	Export	608	Philippines	PHL	490	Other Asia, nes									11	BEVERAGES	1	No Quantity							1021117			0
S3	2016	2016	2016	2	0	2	Export	608	Philippines	PHL	496	Mongolia	MNG								11	BEVERAGES	1	No Quantity							39474			0
S3	2016	2016	2016	2	0	2	Export	608	Philippines	PHL	512	Oman	OMN								11	BEVERAGES	1	No Quantity							83917			0
S3	2016	2016	2016	2	0	2	Export	608	Philippines	PHL	528	Netherlands	NLD								11	BEVERAGES	1	No Quantity							2512930			0
S3	2016	2016	2016	2	0	2	Export	608	Philippines	PHL	554	New Zealand	NZL								11	BEVERAGES	1	No Quantity							454926			0
S3	2016	2016	2016	2	0	2	Export	608	Philippines	PHL	579	Norway	NOR								11	BEVERAGES	1	No Quantity							23540			0
S3	2016	2016	2016	2	0	2	Export	608	Philippines	PHL	580	N. Mariana Isds	MNP								11	BEVERAGES	1	No Quantity							147148			0
S3	2016	2016	2016	2	0	2	Export	608	Philippines	PHL	581	United States Minor Outlying Islands	UMI								11	BEVERAGES	1	No Quantity							9565			0
S3	2016	2016	2016	2	0	2	Export	608	Philippines	PHL	583	FS Micronesia	FSM								11	BEVERAGES	1	No Quantity							129631			0
S3	2016	2016	2016	2	0	2	Export	608	Philippines	PHL	584	Marshall Isds	MHL								11	BEVERAGES	1	No Quantity							143			0
S3	2016	2016	2016	2	0	2	Export	608	Philippines	PHL	585	Palau	PLW								11	BEVERAGES	1	No Quantity							30644			0
S3	2016	2016	2016	2	0	2	Export	608	Philippines	PHL	598	Papua New Guinea	PNG								11	BEVERAGES	1	No Quantity							45561			0
S3	2016	2016	2016	2	0	2	Export	608	Philippines	PHL	600	Paraguay	PRY								11	BEVERAGES	1	No Quantity							12701			0
S3	2016	2016	2016	2	0	2	Export	608	Philippines	PHL	616	Poland	POL								11	BEVERAGES	1	No Quantity							56198			0
S3	2016	2016	2016	2	0	2	Export	608	Philippines	PHL	626	Timor-Leste	TLS								11	BEVERAGES	1	No Quantity							9816			0
S3	2016	2016	2016	2	0	2	Export	608	Philippines	PHL	634	Qatar	QAT								11	BEVERAGES	1	No Quantity							302583			0
S3	2016	2016	2016	2	0	2	Export	608	Philippines	PHL	682	Saudi Arabia	SAU								11	BEVERAGES	1	No Quantity							508040			0
S3	2016	2016	2016	2	0	2	Export	608	Philippines	PHL	699	India	IND								11	BEVERAGES	1	No Quantity							3535			0
S3	2016	2016	2016	2	0	2	Export	608	Philippines	PHL	702	Singapore	SGP								11	BEVERAGES	1	No Quantity							7101558			0
S3	2016	2016	2016	2	0	2	Export	608	Philippines	PHL	704	Viet Nam	VNM								11	BEVERAGES	1	No Quantity							3624336			0
S3	2016	2016	2016	2	0	2	Export	608	Philippines	PHL	710	South Africa	ZAF								11	BEVERAGES	1	No Quantity							95213			0
S3	2016	2016	2016	2	0	2	Export	608	Philippines	PHL	724	Spain	ESP								11	BEVERAGES	1	No Quantity							350341			0
S3	2016	2016	2016	2	0	2	Export	608	Philippines	PHL	740	Suriname	SUR								11	BEVERAGES	1	No Quantity							8662			0
S3	2016	2016	2016	2	0	2	Export	608	Philippines	PHL	752	Sweden	SWE								11	BEVERAGES	1	No Quantity							42162			0
S3	2016	2016	2016	2	0	2	Export	608	Philippines	PHL	764	Thailand	THA								11	BEVERAGES	1	No Quantity							218727			0
S3	2016	2016	2016	2	0	2	Export	608	Philippines	PHL	780	Trinidad and Tobago	TTO								11	BEVERAGES	1	No Quantity							10750			0
S3	2016	2016	2016	2	0	2	Export	608	Philippines	PHL	784	United Arab Emirates	ARE								11	BEVERAGES	1	No Quantity							4649478			0
S3	2016	2016	2016	2	0	2	Export	608	Philippines	PHL	826	United Kingdom	GBR								11	BEVERAGES	1	No Quantity							8424382			0
S3	2016	2016	2016	2	0	2	Export	608	Philippines	PHL	842	USA	USA								11	BEVERAGES	1	No Quantity							47906245			0
S3	2016	2016	2016	2	0	2	Export	608	Philippines	PHL	882	Samoa	WSM								11	BEVERAGES	1	No Quantity							112070			0
S3	2016	2016	2016	2	0	2	Export	616	Poland	POL	0	World	WLD								11	BEVERAGES	1	No Quantity							758279819			0
S3	2016	2016	2016	2	0	2	Export	616	Poland	POL	4	Afghanistan	AFG								11	BEVERAGES	1	No Quantity							57115			0
S3	2016	2016	2016	2	0	2	Export	616	Poland	POL	8	Albania	ALB								11	BEVERAGES	1	No Quantity							178223			0
S3	2016	2016	2016	2	0	2	Export	616	Poland	POL	10	Antarctica	ATA								11	BEVERAGES	1	No Quantity							1461			0
S3	2016	2016	2016	2	0	2	Export	616	Poland	POL	12	Algeria	DZA								11	BEVERAGES	1	No Quantity							354743			0
S3	2016	2016	2016	2	0	2	Export	616	Poland	POL	20	Andorra	AND								11	BEVERAGES	1	No Quantity							86502			0
S3	2016	2016	2016	2	0	2	Export	616	Poland	POL	24	Angola	AGO								11	BEVERAGES	1	No Quantity							50136			0
S3	2016	2016	2016	2	0	2	Export	616	Poland	POL	31	Azerbaijan	AZE								11	BEVERAGES	1	No Quantity							645283			0
S3	2016	2016	2016	2	0	2	Export	616	Poland	POL	32	Argentina	ARG								11	BEVERAGES	1	No Quantity							37909			0
S3	2016	2016	2016	2	0	2	Export	616	Poland	POL	36	Australia	AUS								11	BEVERAGES	1	No Quantity							1391357			0
S3	2016	2016	2016	2	0	2	Export	616	Poland	POL	40	Austria	AUT								11	BEVERAGES	1	No Quantity							13898288			0
S3	2016	2016	2016	2	0	2	Export	616	Poland	POL	48	Bahrain	BHR								11	BEVERAGES	1	No Quantity							170868			0
S3	2016	2016	2016	2	0	2	Export	616	Poland	POL	51	Armenia	ARM								11	BEVERAGES	1	No Quantity							58115			0
S3	2016	2016	2016	2	0	2	Export	616	Poland	POL	52	Barbados	BRB								11	BEVERAGES	1	No Quantity							326			0
S3	2016	2016	2016	2	0	2	Export	616	Poland	POL	56	Belgium	BEL								11	BEVERAGES	1	No Quantity							5158343			0
S3	2016	2016	2016	2	0	2	Export	616	Poland	POL	70	Bosnia Herzegovina	BIH								11	BEVERAGES	1	No Quantity							1808554			0
S3	2016	2016	2016	2	0	2	Export	616	Poland	POL	76	Brazil	BRA								11	BEVERAGES	1	No Quantity							114653			0
S3	2016	2016	2016	2	0	2	Export	616	Poland	POL	84	Belize	BLZ								11	BEVERAGES	1	No Quantity							30465			0
S3	2016	2016	2016	2	0	2	Export	616	Poland	POL	100	Bulgaria	BGR								11	BEVERAGES	1	No Quantity							27355156			0
S3	2016	2016	2016	2	0	2	Export	616	Poland	POL	112	Belarus	BLR								11	BEVERAGES	1	No Quantity							660017			0
S3	2016	2016	2016	2	0	2	Export	616	Poland	POL	116	Cambodia	KHM								11	BEVERAGES	1	No Quantity							162536			0
S3	2016	2016	2016	2	0	2	Export	616	Poland	POL	120	Cameroon	CMR								11	BEVERAGES	1	No Quantity							10467			0
S3	2016	2016	2016	2	0	2	Export	616	Poland	POL	124	Canada	CAN								11	BEVERAGES	1	No Quantity							10340406			0
S3	2016	2016	2016	2	0	2	Export	616	Poland	POL	132	Cabo Verde	CPV								11	BEVERAGES	1	No Quantity							8126			0
S3	2016	2016	2016	2	0	2	Export	616	Poland	POL	140	Central African Rep.	CAF								11	BEVERAGES	1	No Quantity							43406			0
S3	2016	2016	2016	2	0	2	Export	616	Poland	POL	144	Sri Lanka	LKA								11	BEVERAGES	1	No Quantity							133080			0
S3	2016	2016	2016	2	0	2	Export	616	Poland	POL	148	Chad	TCD								11	BEVERAGES	1	No Quantity							219004			0
S3	2016	2016	2016	2	0	2	Export	616	Poland	POL	152	Chile	CHL								11	BEVERAGES	1	No Quantity							2956433			0
S3	2016	2016	2016	2	0	2	Export	616	Poland	POL	156	China	CHN								11	BEVERAGES	1	No Quantity							4444670			0
S3	2016	2016	2016	2	0	2	Export	616	Poland	POL	170	Colombia	COL								11	BEVERAGES	1	No Quantity							89404			0
S3	2016	2016	2016	2	0	2	Export	616	Poland	POL	174	Comoros	COM								11	BEVERAGES	1	No Quantity							44268			0
S3	2016	2016	2016	2	0	2	Export	616	Poland	POL	178	Congo	COG								11	BEVERAGES	1	No Quantity							25734			0
S3	2016	2016	2016	2	0	2	Export	616	Poland	POL	184	Cook Isds	COK								11	BEVERAGES	1	No Quantity							14648			0
S3	2016	2016	2016	2	0	2	Export	616	Poland	POL	188	Costa Rica	CRI								11	BEVERAGES	1	No Quantity							165683			0
S3	2016	2016	2016	2	0	2	Export	616	Poland	POL	191	Croatia	HRV								11	BEVERAGES	1	No Quantity							2137268			0
S3	2016	2016	2016	2	0	2	Export	616	Poland	POL	192	Cuba	CUB								11	BEVERAGES	1	No Quantity							379148			0
S3	2016	2016	2016	2	0	2	Export	616	Poland	POL	196	Cyprus	CYP								11	BEVERAGES	1	No Quantity							6316430			0
S3	2016	2016	2016	2	0	2	Export	616	Poland	POL	203	Czechia	CZE								11	BEVERAGES	1	No Quantity							63751168			0
S3	2016	2016	2016	2	0	2	Export	616	Poland	POL	204	Benin	BEN								11	BEVERAGES	1	No Quantity							615800			0
S3	2016	2016	2016	2	0	2	Export	616	Poland	POL	208	Denmark	DNK								11	BEVERAGES	1	No Quantity							3605047			0
S3	2016	2016	2016	2	0	2	Export	616	Poland	POL	214	Dominican Rep.	DOM								11	BEVERAGES	1	No Quantity							7828			0
S3	2016	2016	2016	2	0	2	Export	616	Poland	POL	222	El Salvador	SLV								11	BEVERAGES	1	No Quantity							6753			0
S3	2016	2016	2016	2	0	2	Export	616	Poland	POL	226	Equatorial Guinea	GNQ								11	BEVERAGES	1	No Quantity							81240			0
S3	2016	2016	2016	2	0	2	Export	616	Poland	POL	233	Estonia	EST								11	BEVERAGES	1	No Quantity							3621260			0
S3	2016	2016	2016	2	0	2	Export	616	Poland	POL	234	Faeroe Isds	FRO								11	BEVERAGES	1	No Quantity							4281			0
S3	2016	2016	2016	2	0	2	Export	616	Poland	POL	246	Finland	FIN								11	BEVERAGES	1	No Quantity							1475809			0
S3	2016	2016	2016	2	0	2	Export	616	Poland	POL	251	France	FRA								11	BEVERAGES	1	No Quantity							118492470			0
S3	2016	2016	2016	2	0	2	Export	616	Poland	POL	260	Fr. South Antarctic Terr.	ATF								11	BEVERAGES	1	No Quantity							82307			0
S3	2016	2016	2016	2	0	2	Export	616	Poland	POL	262	Djibouti	DJI								11	BEVERAGES	1	No Quantity							34091			0
S3	2016	2016	2016	2	0	2	Export	616	Poland	POL	266	Gabon	GAB								11	BEVERAGES	1	No Quantity							79320			0
S3	2016	2016	2016	2	0	2	Export	616	Poland	POL	268	Georgia	GEO								11	BEVERAGES	1	No Quantity							2139140			0
S3	2016	2016	2016	2	0	2	Export	616	Poland	POL	270	Gambia	GMB								11	BEVERAGES	1	No Quantity							3916			0
S3	2016	2016	2016	2	0	2	Export	616	Poland	POL	275	State of Palestine	PSE								11	BEVERAGES	1	No Quantity							3359635			0
S3	2016	2016	2016	2	0	2	Export	616	Poland	POL	276	Germany	DEU								11	BEVERAGES	1	No Quantity							52965345			0
S3	2016	2016	2016	2	0	2	Export	616	Poland	POL	288	Ghana	GHA								11	BEVERAGES	1	No Quantity							500624			0
S3	2016	2016	2016	2	0	2	Export	616	Poland	POL	300	Greece	GRC								11	BEVERAGES	1	No Quantity							2471765			0
S3	2016	2016	2016	2	0	2	Export	616	Poland	POL	320	Guatemala	GTM								11	BEVERAGES	1	No Quantity							10701			0
S3	2016	2016	2016	2	0	2	Export	616	Poland	POL	324	Guinea	GIN								11	BEVERAGES	1	No Quantity							12253			0
S3	2016	2016	2016	2	0	2	Export	616	Poland	POL	328	Guyana	GUY								11	BEVERAGES	1	No Quantity							315024			0
S3	2016	2016	2016	2	0	2	Export	616	Poland	POL	332	Haiti	HTI								11	BEVERAGES	1	No Quantity							16947			0
S3	2016	2016	2016	2	0	2	Export	616	Poland	POL	344	China, Hong Kong SAR	HKG								11	BEVERAGES	1	No Quantity							270815			0
S3	2016	2016	2016	2	0	2	Export	616	Poland	POL	348	Hungary	HUN								11	BEVERAGES	1	No Quantity							38913141			0
S3	2016	2016	2016	2	0	2	Export	616	Poland	POL	352	Iceland	ISL								11	BEVERAGES	1	No Quantity							225522			0
S3	2016	2016	2016	2	0	2	Export	616	Poland	POL	360	Indonesia	IDN								11	BEVERAGES	1	No Quantity							61940			0
S3	2016	2016	2016	2	0	2	Export	616	Poland	POL	364	Iran	IRN								11	BEVERAGES	1	No Quantity							296881			0
S3	2016	2016	2016	2	0	2	Export	616	Poland	POL	368	Iraq	IRQ								11	BEVERAGES	1	No Quantity							1707696			0
S3	2016	2016	2016	2	0	2	Export	616	Poland	POL	372	Ireland	IRL								11	BEVERAGES	1	No Quantity							10575575			0
S3	2016	2016	2016	2	0	2	Export	616	Poland	POL	376	Israel	ISR								11	BEVERAGES	1	No Quantity							23597900			0
S3	2016	2016	2016	2	0	2	Export	616	Poland	POL	381	Italy	ITA								11	BEVERAGES	1	No Quantity							27373116			0
S3	2016	2016	2016	2	0	2	Export	616	Poland	POL	384	Côte d'Ivoire	CIV								11	BEVERAGES	1	No Quantity							262839			0
S3	2016	2016	2016	2	0	2	Export	616	Poland	POL	392	Japan	JPN								11	BEVERAGES	1	No Quantity							866036			0
S3	2016	2016	2016	2	0	2	Export	616	Poland	POL	398	Kazakhstan	KAZ								11	BEVERAGES	1	No Quantity							182125			0
[truncated: 10,469 more rows]
