# Supplementary material for: Core-periphery structure in sectoral international trade networks: A new approach to an old theory
Source: PLoS One. 2020 Apr 2;15(4):e0229547. doi: 10.1371/journal.pone.0229547 (PMC7117750; doi:10.1371/journal.pone.0229547)
Supplement: S7 File — (ZIP) [file pone.0229547.s007.zip › S7_File/RawData 2016/comtrade (57).csv]

Classification	Year	Period	Period Desc.	Aggregate Level	Is Leaf Code	Trade Flow Code	Trade Flow	Reporter Code	Reporter	Reporter ISO	Partner Code	Partner	Partner ISO	2nd Partner Code	2nd Partner	2nd Partner ISO	Customs Proc. Code	Customs	Mode of Transport Code	Mode of Transport	Commodity Code	Commodity	Qty Unit Code	Qty Unit	Qty	Alt Qty Unit Code	Alt Qty Unit	Alt Qty	Netweight (kg)	Gross weight (kg)	Trade Value (US$)	CIF Trade Value (US$)	FOB Trade Value (US$)	Flag
S3	2016	2016	2016	2	0	2	Export	620	Portugal	PRT	0	World	WLD								00	LIVE ANIMALS	1	No Quantity			0		0		173111520			4
S3	2016	2016	2016	2	0	2	Export	620	Portugal	PRT	24	Angola	AGO								00	LIVE ANIMALS	1	No Quantity			0		0		231891			0
S3	2016	2016	2016	2	0	2	Export	620	Portugal	PRT	28	Antigua and Barbuda	ATG								00	LIVE ANIMALS	1	No Quantity			0		0		331			0
S3	2016	2016	2016	2	0	2	Export	620	Portugal	PRT	32	Argentina	ARG								00	LIVE ANIMALS	1	No Quantity			0		0		23989			0
S3	2016	2016	2016	2	0	2	Export	620	Portugal	PRT	36	Australia	AUS								00	LIVE ANIMALS	1	No Quantity			0		0		3541			0
S3	2016	2016	2016	2	0	2	Export	620	Portugal	PRT	48	Bahrain	BHR								00	LIVE ANIMALS	1	No Quantity			0		0		3485			0
S3	2016	2016	2016	2	0	2	Export	620	Portugal	PRT	50	Bangladesh	BGD								00	LIVE ANIMALS	1	No Quantity			0		0		331			0
S3	2016	2016	2016	2	0	2	Export	620	Portugal	PRT	56	Belgium	BEL								00	LIVE ANIMALS	1	No Quantity			0		0		302792			0
S3	2016	2016	2016	2	0	2	Export	620	Portugal	PRT	76	Brazil	BRA								00	LIVE ANIMALS	1	No Quantity			0		0		71618			0
S3	2016	2016	2016	2	0	2	Export	620	Portugal	PRT	124	Canada	CAN								00	LIVE ANIMALS	1	No Quantity			0		0		18203			0
S3	2016	2016	2016	2	0	2	Export	620	Portugal	PRT	132	Cabo Verde	CPV								00	LIVE ANIMALS	1	No Quantity			0		0		167327			4
S3	2016	2016	2016	2	0	2	Export	620	Portugal	PRT	156	China	CHN								00	LIVE ANIMALS	1	No Quantity			0		0		188			4
S3	2016	2016	2016	2	0	2	Export	620	Portugal	PRT	188	Costa Rica	CRI								00	LIVE ANIMALS	1	No Quantity			0		0		65289			0
S3	2016	2016	2016	2	0	2	Export	620	Portugal	PRT	233	Estonia	EST								00	LIVE ANIMALS	1	No Quantity			0		0		19312			0
S3	2016	2016	2016	2	0	2	Export	620	Portugal	PRT	251	France	FRA								00	LIVE ANIMALS	1	No Quantity			0		0		473641			4
S3	2016	2016	2016	2	0	2	Export	620	Portugal	PRT	276	Germany	DEU								00	LIVE ANIMALS	1	No Quantity			0		0		832622			0
S3	2016	2016	2016	2	0	2	Export	620	Portugal	PRT	320	Guatemala	GTM								00	LIVE ANIMALS	1	No Quantity			0		0		5068			0
S3	2016	2016	2016	2	0	2	Export	620	Portugal	PRT	344	China, Hong Kong SAR	HKG								00	LIVE ANIMALS	1	No Quantity			0		0		1438			0
S3	2016	2016	2016	2	0	2	Export	620	Portugal	PRT	348	Hungary	HUN								00	LIVE ANIMALS	1	No Quantity			0		0		23012			0
S3	2016	2016	2016	2	0	2	Export	620	Portugal	PRT	360	Indonesia	IDN								00	LIVE ANIMALS	1	No Quantity			0		0		165			0
S3	2016	2016	2016	2	0	2	Export	620	Portugal	PRT	368	Iraq	IRQ								00	LIVE ANIMALS	1	No Quantity			0		0		995			0
S3	2016	2016	2016	2	0	2	Export	620	Portugal	PRT	376	Israel	ISR								00	LIVE ANIMALS	1	No Quantity			0		0		63086964			0
S3	2016	2016	2016	2	0	2	Export	620	Portugal	PRT	381	Italy	ITA								00	LIVE ANIMALS	1	No Quantity			0		0		734727			0
S3	2016	2016	2016	2	0	2	Export	620	Portugal	PRT	400	Jordan	JOR								00	LIVE ANIMALS	1	No Quantity			0		0		143586			0
S3	2016	2016	2016	2	0	2	Export	620	Portugal	PRT	414	Kuwait	KWT								00	LIVE ANIMALS	1	No Quantity			0		0		1881			0
S3	2016	2016	2016	2	0	2	Export	620	Portugal	PRT	446	China, Macao SAR	MAC								00	LIVE ANIMALS	1	No Quantity			0		0		221			0
S3	2016	2016	2016	2	0	2	Export	620	Portugal	PRT	458	Malaysia	MYS								00	LIVE ANIMALS	1	No Quantity			0		0		885			0
S3	2016	2016	2016	2	0	2	Export	620	Portugal	PRT	484	Mexico	MEX								00	LIVE ANIMALS	1	No Quantity			0		0		1760286			4
S3	2016	2016	2016	2	0	2	Export	620	Portugal	PRT	490	Other Asia, nes									00	LIVE ANIMALS	1	No Quantity			0		0		8327			0
S3	2016	2016	2016	2	0	2	Export	620	Portugal	PRT	504	Morocco	MAR								00	LIVE ANIMALS	1	No Quantity			0		0		338412			0
S3	2016	2016	2016	2	0	2	Export	620	Portugal	PRT	508	Mozambique	MOZ								00	LIVE ANIMALS	1	No Quantity			0		0		719			0
S3	2016	2016	2016	2	0	2	Export	620	Portugal	PRT	528	Netherlands	NLD								00	LIVE ANIMALS	1	No Quantity			0		0		159016			0
S3	2016	2016	2016	2	0	2	Export	620	Portugal	PRT	554	New Zealand	NZL								00	LIVE ANIMALS	1	No Quantity			0		0		331			0
S3	2016	2016	2016	2	0	2	Export	620	Portugal	PRT	558	Nicaragua	NIC								00	LIVE ANIMALS	1	No Quantity			0		0		52494			0
S3	2016	2016	2016	2	0	2	Export	620	Portugal	PRT	579	Norway	NOR								00	LIVE ANIMALS	1	No Quantity			0		0		138			0
S3	2016	2016	2016	2	0	2	Export	620	Portugal	PRT	608	Philippines	PHL								00	LIVE ANIMALS	1	No Quantity			0		0		276			0
S3	2016	2016	2016	2	0	2	Export	620	Portugal	PRT	616	Poland	POL								00	LIVE ANIMALS	1	No Quantity			0		0		64653			0
S3	2016	2016	2016	2	0	2	Export	620	Portugal	PRT	624	Guinea-Bissau	GNB								00	LIVE ANIMALS	1	No Quantity			0		0		1383			0
S3	2016	2016	2016	2	0	2	Export	620	Portugal	PRT	634	Qatar	QAT								00	LIVE ANIMALS	1	No Quantity			0		0		58383			0
S3	2016	2016	2016	2	0	2	Export	620	Portugal	PRT	643	Russian Federation	RUS								00	LIVE ANIMALS	1	No Quantity			0		0		553			0
S3	2016	2016	2016	2	0	2	Export	620	Portugal	PRT	678	Sao Tome and Principe	STP								00	LIVE ANIMALS	1	No Quantity			0		0		38257			0
S3	2016	2016	2016	2	0	2	Export	620	Portugal	PRT	682	Saudi Arabia	SAU								00	LIVE ANIMALS	1	No Quantity			0		0		55			0
S3	2016	2016	2016	2	0	2	Export	620	Portugal	PRT	686	Senegal	SEN								00	LIVE ANIMALS	1	No Quantity			0		0		221			0
S3	2016	2016	2016	2	0	2	Export	620	Portugal	PRT	710	South Africa	ZAF								00	LIVE ANIMALS	1	No Quantity			0		0		2716			0
S3	2016	2016	2016	2	0	2	Export	620	Portugal	PRT	724	Spain	ESP								00	LIVE ANIMALS	1	No Quantity			0		0		104232988			0
S3	2016	2016	2016	2	0	2	Export	620	Portugal	PRT	757	Switzerland	CHE								00	LIVE ANIMALS	1	No Quantity			0		0		3386			4
S3	2016	2016	2016	2	0	2	Export	620	Portugal	PRT	784	United Arab Emirates	ARE								00	LIVE ANIMALS	1	No Quantity			0		0		64809			0
S3	2016	2016	2016	2	0	2	Export	620	Portugal	PRT	792	Turkey	TUR								00	LIVE ANIMALS	1	No Quantity			0		0		110			0
S3	2016	2016	2016	2	0	2	Export	620	Portugal	PRT	842	USA	USA								00	LIVE ANIMALS	1	No Quantity			0		0		110149			0
S3	2016	2016	2016	2	0	2	Export	620	Portugal	PRT	858	Uruguay	URY								00	LIVE ANIMALS	1	No Quantity			0		0		331			0
S3	2016	2016	2016	2	0	2	Export	620	Portugal	PRT	0	World	WLD								01	MEAT, MEAT PREPARATIONS	1	No Quantity			0				373944952			4
S3	2016	2016	2016	2	0	2	Export	620	Portugal	PRT	20	Andorra	AND								01	MEAT, MEAT PREPARATIONS	1	No Quantity			0		0		1446			0
S3	2016	2016	2016	2	0	2	Export	620	Portugal	PRT	24	Angola	AGO								01	MEAT, MEAT PREPARATIONS	1	No Quantity			0		0		86378344			0
S3	2016	2016	2016	2	0	2	Export	620	Portugal	PRT	28	Antigua and Barbuda	ATG								01	MEAT, MEAT PREPARATIONS	1	No Quantity			0		0		295			0
S3	2016	2016	2016	2	0	2	Export	620	Portugal	PRT	36	Australia	AUS								01	MEAT, MEAT PREPARATIONS	1	No Quantity			0		0		989			4
S3	2016	2016	2016	2	0	2	Export	620	Portugal	PRT	40	Austria	AUT								01	MEAT, MEAT PREPARATIONS	1	No Quantity			0		0		69814			4
S3	2016	2016	2016	2	0	2	Export	620	Portugal	PRT	56	Belgium	BEL								01	MEAT, MEAT PREPARATIONS	1	No Quantity			0		0		2850515			0
S3	2016	2016	2016	2	0	2	Export	620	Portugal	PRT	76	Brazil	BRA								01	MEAT, MEAT PREPARATIONS	1	No Quantity			0		0		849810			0
S3	2016	2016	2016	2	0	2	Export	620	Portugal	PRT	100	Bulgaria	BGR								01	MEAT, MEAT PREPARATIONS	1	No Quantity			0		0		967548			4
S3	2016	2016	2016	2	0	2	Export	620	Portugal	PRT	124	Canada	CAN								01	MEAT, MEAT PREPARATIONS	1	No Quantity			0		0		422118			0
S3	2016	2016	2016	2	0	2	Export	620	Portugal	PRT	132	Cabo Verde	CPV								01	MEAT, MEAT PREPARATIONS	1	No Quantity			0		0		5462332			0
S3	2016	2016	2016	2	0	2	Export	620	Portugal	PRT	152	Chile	CHL								01	MEAT, MEAT PREPARATIONS	1	No Quantity			0		0		217215			0
S3	2016	2016	2016	2	0	2	Export	620	Portugal	PRT	156	China	CHN								01	MEAT, MEAT PREPARATIONS	1	No Quantity			0		0		53092			0
S3	2016	2016	2016	2	0	2	Export	620	Portugal	PRT	174	Comoros	COM								01	MEAT, MEAT PREPARATIONS	1	No Quantity			0		0		34222			0
S3	2016	2016	2016	2	0	2	Export	620	Portugal	PRT	178	Congo	COG								01	MEAT, MEAT PREPARATIONS	1	No Quantity			0		0		333304			4
S3	2016	2016	2016	2	0	2	Export	620	Portugal	PRT	180	Dem. Rep. of the Congo	COD								01	MEAT, MEAT PREPARATIONS	1	No Quantity			0		0		4925			0
S3	2016	2016	2016	2	0	2	Export	620	Portugal	PRT	191	Croatia	HRV								01	MEAT, MEAT PREPARATIONS	1	No Quantity			0		0		1365844			0
S3	2016	2016	2016	2	0	2	Export	620	Portugal	PRT	192	Cuba	CUB								01	MEAT, MEAT PREPARATIONS	1	No Quantity			0		0		4			0
S3	2016	2016	2016	2	0	2	Export	620	Portugal	PRT	196	Cyprus	CYP								01	MEAT, MEAT PREPARATIONS	1	No Quantity			0		0		305316			0
S3	2016	2016	2016	2	0	2	Export	620	Portugal	PRT	203	Czechia	CZE								01	MEAT, MEAT PREPARATIONS	1	No Quantity			0		0		637423			4
S3	2016	2016	2016	2	0	2	Export	620	Portugal	PRT	204	Benin	BEN								01	MEAT, MEAT PREPARATIONS	1	No Quantity			0		0		176665			0
S3	2016	2016	2016	2	0	2	Export	620	Portugal	PRT	208	Denmark	DNK								01	MEAT, MEAT PREPARATIONS	1	No Quantity			0		0		549020			0
S3	2016	2016	2016	2	0	2	Export	620	Portugal	PRT	226	Equatorial Guinea	GNQ								01	MEAT, MEAT PREPARATIONS	1	No Quantity			0		0		105422			4
S3	2016	2016	2016	2	0	2	Export	620	Portugal	PRT	231	Ethiopia	ETH								01	MEAT, MEAT PREPARATIONS	1	No Quantity			0		0		4570			0
S3	2016	2016	2016	2	0	2	Export	620	Portugal	PRT	233	Estonia	EST								01	MEAT, MEAT PREPARATIONS	1	No Quantity			0		0		637635			0
S3	2016	2016	2016	2	0	2	Export	620	Portugal	PRT	246	Finland	FIN								01	MEAT, MEAT PREPARATIONS	1	No Quantity			0		0		61046			0
S3	2016	2016	2016	2	0	2	Export	620	Portugal	PRT	251	France	FRA								01	MEAT, MEAT PREPARATIONS	1	No Quantity			0		0		28511998			0
S3	2016	2016	2016	2	0	2	Export	620	Portugal	PRT	266	Gabon	GAB								01	MEAT, MEAT PREPARATIONS	1	No Quantity			0		0		714118			0
S3	2016	2016	2016	2	0	2	Export	620	Portugal	PRT	268	Georgia	GEO								01	MEAT, MEAT PREPARATIONS	1	No Quantity			0		0		180			0
S3	2016	2016	2016	2	0	2	Export	620	Portugal	PRT	270	Gambia	GMB								01	MEAT, MEAT PREPARATIONS	1	No Quantity			0		0		24311			0
S3	2016	2016	2016	2	0	2	Export	620	Portugal	PRT	276	Germany	DEU								01	MEAT, MEAT PREPARATIONS	1	No Quantity			0		0		4767222			0
S3	2016	2016	2016	2	0	2	Export	620	Portugal	PRT	292	Gibraltar	GIB								01	MEAT, MEAT PREPARATIONS	1	No Quantity			0		0		3474			0
S3	2016	2016	2016	2	0	2	Export	620	Portugal	PRT	300	Greece	GRC								01	MEAT, MEAT PREPARATIONS	1	No Quantity			0		0		8726			0
S3	2016	2016	2016	2	0	2	Export	620	Portugal	PRT	324	Guinea	GIN								01	MEAT, MEAT PREPARATIONS	1	No Quantity			0		0		111724			0
S3	2016	2016	2016	2	0	2	Export	620	Portugal	PRT	344	China, Hong Kong SAR	HKG								01	MEAT, MEAT PREPARATIONS	1	No Quantity			0		0		4756125			4
S3	2016	2016	2016	2	0	2	Export	620	Portugal	PRT	348	Hungary	HUN								01	MEAT, MEAT PREPARATIONS	1	No Quantity			0				102852			4
S3	2016	2016	2016	2	0	2	Export	620	Portugal	PRT	372	Ireland	IRL								01	MEAT, MEAT PREPARATIONS	1	No Quantity			0		0		263727			0
S3	2016	2016	2016	2	0	2	Export	620	Portugal	PRT	381	Italy	ITA								01	MEAT, MEAT PREPARATIONS	1	No Quantity			0		0		3780701			0
S3	2016	2016	2016	2	0	2	Export	620	Portugal	PRT	384	Côte d'Ivoire	CIV								01	MEAT, MEAT PREPARATIONS	1	No Quantity			0		0		81947			0
S3	2016	2016	2016	2	0	2	Export	620	Portugal	PRT	392	Japan	JPN								01	MEAT, MEAT PREPARATIONS	1	No Quantity			0		0		15972			0
S3	2016	2016	2016	2	0	2	Export	620	Portugal	PRT	398	Kazakhstan	KAZ								01	MEAT, MEAT PREPARATIONS	1	No Quantity			0		0		10498			0
S3	2016	2016	2016	2	0	2	Export	620	Portugal	PRT	410	Rep. of Korea	KOR								01	MEAT, MEAT PREPARATIONS	1	No Quantity			0		0		1			0
S3	2016	2016	2016	2	0	2	Export	620	Portugal	PRT	422	Lebanon	LBN								01	MEAT, MEAT PREPARATIONS	1	No Quantity			0		0		121587			0
S3	2016	2016	2016	2	0	2	Export	620	Portugal	PRT	428	Latvia	LVA								01	MEAT, MEAT PREPARATIONS	1	No Quantity			0		0		294			0
S3	2016	2016	2016	2	0	2	Export	620	Portugal	PRT	430	Liberia	LBR								01	MEAT, MEAT PREPARATIONS	1	No Quantity			0		0		448609			0
S3	2016	2016	2016	2	0	2	Export	620	Portugal	PRT	442	Luxembourg	LUX								01	MEAT, MEAT PREPARATIONS	1	No Quantity			0		0		4479987			0
S3	2016	2016	2016	2	0	2	Export	620	Portugal	PRT	446	China, Macao SAR	MAC								01	MEAT, MEAT PREPARATIONS	1	No Quantity			0		0		1893298			0
S3	2016	2016	2016	2	0	2	Export	620	Portugal	PRT	470	Malta	MLT								01	MEAT, MEAT PREPARATIONS	1	No Quantity			0		0		616875			0
S3	2016	2016	2016	2	0	2	Export	620	Portugal	PRT	480	Mauritius	MUS								01	MEAT, MEAT PREPARATIONS	1	No Quantity			0		0		36931			0
S3	2016	2016	2016	2	0	2	Export	620	Portugal	PRT	508	Mozambique	MOZ								01	MEAT, MEAT PREPARATIONS	1	No Quantity			0		0		2240939			4
S3	2016	2016	2016	2	0	2	Export	620	Portugal	PRT	516	Namibia	NAM								01	MEAT, MEAT PREPARATIONS	1	No Quantity			0		0		2884			0
S3	2016	2016	2016	2	0	2	Export	620	Portugal	PRT	528	Netherlands	NLD								01	MEAT, MEAT PREPARATIONS	1	No Quantity			0		0		4363778			4
S3	2016	2016	2016	2	0	2	Export	620	Portugal	PRT	566	Nigeria	NGA								01	MEAT, MEAT PREPARATIONS	1	No Quantity			0		0		48178			0
S3	2016	2016	2016	2	0	2	Export	620	Portugal	PRT	579	Norway	NOR								01	MEAT, MEAT PREPARATIONS	1	No Quantity			0		0		13292			0
S3	2016	2016	2016	2	0	2	Export	620	Portugal	PRT	616	Poland	POL								01	MEAT, MEAT PREPARATIONS	1	No Quantity			0		0		2270834			0
S3	2016	2016	2016	2	0	2	Export	620	Portugal	PRT	624	Guinea-Bissau	GNB								01	MEAT, MEAT PREPARATIONS	1	No Quantity			0		0		1758086			4
S3	2016	2016	2016	2	0	2	Export	620	Portugal	PRT	626	Timor-Leste	TLS								01	MEAT, MEAT PREPARATIONS	1	No Quantity			0		0		305394			0
S3	2016	2016	2016	2	0	2	Export	620	Portugal	PRT	634	Qatar	QAT								01	MEAT, MEAT PREPARATIONS	1	No Quantity			0		0		157901			0
S3	2016	2016	2016	2	0	2	Export	620	Portugal	PRT	642	Romania	ROU								01	MEAT, MEAT PREPARATIONS	1	No Quantity			0		0		148573			4
S3	2016	2016	2016	2	0	2	Export	620	Portugal	PRT	643	Russian Federation	RUS								01	MEAT, MEAT PREPARATIONS	1	No Quantity			0		0		92580			0
S3	2016	2016	2016	2	0	2	Export	620	Portugal	PRT	652	Saint Barthélemy	BLM								01	MEAT, MEAT PREPARATIONS	1	No Quantity			0		0		15655			0
S3	2016	2016	2016	2	0	2	Export	620	Portugal	PRT	678	Sao Tome and Principe	STP								01	MEAT, MEAT PREPARATIONS	1	No Quantity			0		0		2486163			0
S3	2016	2016	2016	2	0	2	Export	620	Portugal	PRT	686	Senegal	SEN								01	MEAT, MEAT PREPARATIONS	1	No Quantity			0		0		812			0
S3	2016	2016	2016	2	0	2	Export	620	Portugal	PRT	703	Slovakia	SVK								01	MEAT, MEAT PREPARATIONS	1	No Quantity			0		0		83363			4
S3	2016	2016	2016	2	0	2	Export	620	Portugal	PRT	704	Viet Nam	VNM								01	MEAT, MEAT PREPARATIONS	1	No Quantity			0		0		319471			0
S3	2016	2016	2016	2	0	2	Export	620	Portugal	PRT	710	South Africa	ZAF								01	MEAT, MEAT PREPARATIONS	1	No Quantity			0		0		41610			0
S3	2016	2016	2016	2	0	2	Export	620	Portugal	PRT	724	Spain	ESP								01	MEAT, MEAT PREPARATIONS	1	No Quantity			0		0		124066969			0
S3	2016	2016	2016	2	0	2	Export	620	Portugal	PRT	752	Sweden	SWE								01	MEAT, MEAT PREPARATIONS	1	No Quantity			0		0		121441			0
S3	2016	2016	2016	2	0	2	Export	620	Portugal	PRT	757	Switzerland	CHE								01	MEAT, MEAT PREPARATIONS	1	No Quantity			0		0		3195341			4
S3	2016	2016	2016	2	0	2	Export	620	Portugal	PRT	764	Thailand	THA								01	MEAT, MEAT PREPARATIONS	1	No Quantity			0		0		8065			0
S3	2016	2016	2016	2	0	2	Export	620	Portugal	PRT	768	Togo	TGO								01	MEAT, MEAT PREPARATIONS	1	No Quantity			0		0		47869			0
S3	2016	2016	2016	2	0	2	Export	620	Portugal	PRT	784	United Arab Emirates	ARE								01	MEAT, MEAT PREPARATIONS	1	No Quantity			0		0		2			4
S3	2016	2016	2016	2	0	2	Export	620	Portugal	PRT	826	United Kingdom	GBR								01	MEAT, MEAT PREPARATIONS	1	No Quantity			0		0		9658826			0
S3	2016	2016	2016	2	0	2	Export	620	Portugal	PRT	834	United Rep. of Tanzania	TZA								01	MEAT, MEAT PREPARATIONS	1	No Quantity			0		0		25			0
S3	2016	2016	2016	2	0	2	Export	620	Portugal	PRT	837	Bunkers									01	MEAT, MEAT PREPARATIONS	1	No Quantity			0		0		5321264			0
S3	2016	2016	2016	2	0	2	Export	620	Portugal	PRT	842	USA	USA								01	MEAT, MEAT PREPARATIONS	1	No Quantity			0		0		59532			4
S3	2016	2016	2016	2	0	2	Export	620	Portugal	PRT	862	Venezuela	VEN								01	MEAT, MEAT PREPARATIONS	1	No Quantity			0		0		64875998			0
S3	2016	2016	2016	2	0	2	Export	620	Portugal	PRT	0	World	WLD								02	DAIRY PRODUCTS,BIRD EGGS	1	No Quantity			0		0		363742183			4
S3	2016	2016	2016	2	0	2	Export	620	Portugal	PRT	12	Algeria	DZA								02	DAIRY PRODUCTS,BIRD EGGS	1	No Quantity			0		0		847240			0
S3	2016	2016	2016	2	0	2	Export	620	Portugal	PRT	20	Andorra	AND								02	DAIRY PRODUCTS,BIRD EGGS	1	No Quantity			0		0		16624			0
S3	2016	2016	2016	2	0	2	Export	620	Portugal	PRT	24	Angola	AGO								02	DAIRY PRODUCTS,BIRD EGGS	1	No Quantity			0		0		62804470			0
S3	2016	2016	2016	2	0	2	Export	620	Portugal	PRT	36	Australia	AUS								02	DAIRY PRODUCTS,BIRD EGGS	1	No Quantity			0		0		38508			4
S3	2016	2016	2016	2	0	2	Export	620	Portugal	PRT	40	Austria	AUT								02	DAIRY PRODUCTS,BIRD EGGS	1	No Quantity			0		0		1078235			0
S3	2016	2016	2016	2	0	2	Export	620	Portugal	PRT	48	Bahrain	BHR								02	DAIRY PRODUCTS,BIRD EGGS	1	No Quantity			0		0		254635			0
S3	2016	2016	2016	2	0	2	Export	620	Portugal	PRT	56	Belgium	BEL								02	DAIRY PRODUCTS,BIRD EGGS	1	No Quantity			0		0		7303737			0
S3	2016	2016	2016	2	0	2	Export	620	Portugal	PRT	76	Brazil	BRA								02	DAIRY PRODUCTS,BIRD EGGS	1	No Quantity			0		0		332435			0
S3	2016	2016	2016	2	0	2	Export	620	Portugal	PRT	100	Bulgaria	BGR								02	DAIRY PRODUCTS,BIRD EGGS	1	No Quantity			0		0		1031176			0
S3	2016	2016	2016	2	0	2	Export	620	Portugal	PRT	124	Canada	CAN								02	DAIRY PRODUCTS,BIRD EGGS	1	No Quantity			0		0		1869555			0
S3	2016	2016	2016	2	0	2	Export	620	Portugal	PRT	132	Cabo Verde	CPV								02	DAIRY PRODUCTS,BIRD EGGS	1	No Quantity			0		0		9533999			0
S3	2016	2016	2016	2	0	2	Export	620	Portugal	PRT	152	Chile	CHL								02	DAIRY PRODUCTS,BIRD EGGS	1	No Quantity			0		0		1657			0
S3	2016	2016	2016	2	0	2	Export	620	Portugal	PRT	156	China	CHN								02	DAIRY PRODUCTS,BIRD EGGS	1	No Quantity			0		0		644894			0
S3	2016	2016	2016	2	0	2	Export	620	Portugal	PRT	170	Colombia	COL								02	DAIRY PRODUCTS,BIRD EGGS	1	No Quantity			0		0		334191			0
S3	2016	2016	2016	2	0	2	Export	620	Portugal	PRT	174	Comoros	COM								02	DAIRY PRODUCTS,BIRD EGGS	1	No Quantity			0		0		1460			0
S3	2016	2016	2016	2	0	2	Export	620	Portugal	PRT	178	Congo	COG								02	DAIRY PRODUCTS,BIRD EGGS	1	No Quantity			0		0		345843			0
S3	2016	2016	2016	2	0	2	Export	620	Portugal	PRT	180	Dem. Rep. of the Congo	COD								02	DAIRY PRODUCTS,BIRD EGGS	1	No Quantity			0		0		151176			0
S3	2016	2016	2016	2	0	2	Export	620	Portugal	PRT	191	Croatia	HRV								02	DAIRY PRODUCTS,BIRD EGGS	1	No Quantity			0		0		59385			0
S3	2016	2016	2016	2	0	2	Export	620	Portugal	PRT	192	Cuba	CUB								02	DAIRY PRODUCTS,BIRD EGGS	1	No Quantity			0		0		9181			0
S3	2016	2016	2016	2	0	2	Export	620	Portugal	PRT	196	Cyprus	CYP								02	DAIRY PRODUCTS,BIRD EGGS	1	No Quantity			0		0		63609			0
S3	2016	2016	2016	2	0	2	Export	620	Portugal	PRT	203	Czechia	CZE								02	DAIRY PRODUCTS,BIRD EGGS	1	No Quantity			0		0		708691			0
S3	2016	2016	2016	2	0	2	Export	620	Portugal	PRT	208	Denmark	DNK								02	DAIRY PRODUCTS,BIRD EGGS	1	No Quantity			0		0		546802			0
S3	2016	2016	2016	2	0	2	Export	620	Portugal	PRT	226	Equatorial Guinea	GNQ								02	DAIRY PRODUCTS,BIRD EGGS	1	No Quantity			0		0		132730			0
S3	2016	2016	2016	2	0	2	Export	620	Portugal	PRT	233	Estonia	EST								02	DAIRY PRODUCTS,BIRD EGGS	1	No Quantity			0		0		4565			0
S3	2016	2016	2016	2	0	2	Export	620	Portugal	PRT	246	Finland	FIN								02	DAIRY PRODUCTS,BIRD EGGS	1	No Quantity			0		0		8963			0
S3	2016	2016	2016	2	0	2	Export	620	Portugal	PRT	251	France	FRA								02	DAIRY PRODUCTS,BIRD EGGS	1	No Quantity			0		0		26258585			4
S3	2016	2016	2016	2	0	2	Export	620	Portugal	PRT	262	Djibouti	DJI								02	DAIRY PRODUCTS,BIRD EGGS	1	No Quantity			0		0		24680			0
S3	2016	2016	2016	2	0	2	Export	620	Portugal	PRT	266	Gabon	GAB								02	DAIRY PRODUCTS,BIRD EGGS	1	No Quantity			0		0		3730			0
S3	2016	2016	2016	2	0	2	Export	620	Portugal	PRT	270	Gambia	GMB								02	DAIRY PRODUCTS,BIRD EGGS	1	No Quantity			0		0		671756			0
S3	2016	2016	2016	2	0	2	Export	620	Portugal	PRT	276	Germany	DEU								02	DAIRY PRODUCTS,BIRD EGGS	1	No Quantity			0		0		7886734			0
S3	2016	2016	2016	2	0	2	Export	620	Portugal	PRT	288	Ghana	GHA								02	DAIRY PRODUCTS,BIRD EGGS	1	No Quantity			0		0		434			0
S3	2016	2016	2016	2	0	2	Export	620	Portugal	PRT	292	Gibraltar	GIB								02	DAIRY PRODUCTS,BIRD EGGS	1	No Quantity			0		0		3842			0
S3	2016	2016	2016	2	0	2	Export	620	Portugal	PRT	300	Greece	GRC								02	DAIRY PRODUCTS,BIRD EGGS	1	No Quantity			0		0		1771406			0
S3	2016	2016	2016	2	0	2	Export	620	Portugal	PRT	324	Guinea	GIN								02	DAIRY PRODUCTS,BIRD EGGS	1	No Quantity			0		0		2860			0
S3	2016	2016	2016	2	0	2	Export	620	Portugal	PRT	332	Haiti	HTI								02	DAIRY PRODUCTS,BIRD EGGS	1	No Quantity			0		0		8877			0
S3	2016	2016	2016	2	0	2	Export	620	Portugal	PRT	344	China, Hong Kong SAR	HKG								02	DAIRY PRODUCTS,BIRD EGGS	1	No Quantity			0		0		158415			0
S3	2016	2016	2016	2	0	2	Export	620	Portugal	PRT	348	Hungary	HUN								02	DAIRY PRODUCTS,BIRD EGGS	1	No Quantity			0		0		163571			0
S3	2016	2016	2016	2	0	2	Export	620	Portugal	PRT	364	Iran	IRN								02	DAIRY PRODUCTS,BIRD EGGS	1	No Quantity			0		0		154841			0
S3	2016	2016	2016	2	0	2	Export	620	Portugal	PRT	368	Iraq	IRQ								02	DAIRY PRODUCTS,BIRD EGGS	1	No Quantity			0		0		2229916			0
S3	2016	2016	2016	2	0	2	Export	620	Portugal	PRT	372	Ireland	IRL								02	DAIRY PRODUCTS,BIRD EGGS	1	No Quantity			0		0		80206			0
S3	2016	2016	2016	2	0	2	Export	620	Portugal	PRT	376	Israel	ISR								02	DAIRY PRODUCTS,BIRD EGGS	1	No Quantity			0		0		485508			0
S3	2016	2016	2016	2	0	2	Export	620	Portugal	PRT	381	Italy	ITA								02	DAIRY PRODUCTS,BIRD EGGS	1	No Quantity			0		0		9945748			0
S3	2016	2016	2016	2	0	2	Export	620	Portugal	PRT	384	Côte d'Ivoire	CIV								02	DAIRY PRODUCTS,BIRD EGGS	1	No Quantity			0		0		1445			0
S3	2016	2016	2016	2	0	2	Export	620	Portugal	PRT	392	Japan	JPN								02	DAIRY PRODUCTS,BIRD EGGS	1	No Quantity			0		0		4763			0
S3	2016	2016	2016	2	0	2	Export	620	Portugal	PRT	410	Rep. of Korea	KOR								02	DAIRY PRODUCTS,BIRD EGGS	1	No Quantity			0		0		31750			0
S3	2016	2016	2016	2	0	2	Export	620	Portugal	PRT	414	Kuwait	KWT								02	DAIRY PRODUCTS,BIRD EGGS	1	No Quantity			0		0		278553			0
S3	2016	2016	2016	2	0	2	Export	620	Portugal	PRT	422	Lebanon	LBN								02	DAIRY PRODUCTS,BIRD EGGS	1	No Quantity			0		0		389490			0
S3	2016	2016	2016	2	0	2	Export	620	Portugal	PRT	428	Latvia	LVA								02	DAIRY PRODUCTS,BIRD EGGS	1	No Quantity			0		0		65			0
S3	2016	2016	2016	2	0	2	Export	620	Portugal	PRT	430	Liberia	LBR								02	DAIRY PRODUCTS,BIRD EGGS	1	No Quantity			0		0		654164			0
S3	2016	2016	2016	2	0	2	Export	620	Portugal	PRT	434	Libya	LBY								02	DAIRY PRODUCTS,BIRD EGGS	1	No Quantity			0		0		250487			0
S3	2016	2016	2016	2	0	2	Export	620	Portugal	PRT	440	Lithuania	LTU								02	DAIRY PRODUCTS,BIRD EGGS	1	No Quantity			0		0		19321			4
S3	2016	2016	2016	2	0	2	Export	620	Portugal	PRT	442	Luxembourg	LUX								02	DAIRY PRODUCTS,BIRD EGGS	1	No Quantity			0		0		1810843			0
S3	2016	2016	2016	2	0	2	Export	620	Portugal	PRT	446	China, Macao SAR	MAC								02	DAIRY PRODUCTS,BIRD EGGS	1	No Quantity			0		0		1038987			0
S3	2016	2016	2016	2	0	2	Export	620	Portugal	PRT	470	Malta	MLT								02	DAIRY PRODUCTS,BIRD EGGS	1	No Quantity			0		0		21905			0
S3	2016	2016	2016	2	0	2	Export	620	Portugal	PRT	478	Mauritania	MRT								02	DAIRY PRODUCTS,BIRD EGGS	1	No Quantity			0		0		140104			0
S3	2016	2016	2016	2	0	2	Export	620	Portugal	PRT	480	Mauritius	MUS								02	DAIRY PRODUCTS,BIRD EGGS	1	No Quantity			0		0		128684			0
S3	2016	2016	2016	2	0	2	Export	620	Portugal	PRT	504	Morocco	MAR								02	DAIRY PRODUCTS,BIRD EGGS	1	No Quantity			0		0		7717994			0
S3	2016	2016	2016	2	0	2	Export	620	Portugal	PRT	508	Mozambique	MOZ								02	DAIRY PRODUCTS,BIRD EGGS	1	No Quantity			0		0		1267207			0
S3	2016	2016	2016	2	0	2	Export	620	Portugal	PRT	512	Oman	OMN								02	DAIRY PRODUCTS,BIRD EGGS	1	No Quantity			0		0		191011			0
S3	2016	2016	2016	2	0	2	Export	620	Portugal	PRT	516	Namibia	NAM								02	DAIRY PRODUCTS,BIRD EGGS	1	No Quantity			0		0		7591			0
S3	2016	2016	2016	2	0	2	Export	620	Portugal	PRT	528	Netherlands	NLD								02	DAIRY PRODUCTS,BIRD EGGS	1	No Quantity			0		0		23841987			0
S3	2016	2016	2016	2	0	2	Export	620	Portugal	PRT	554	New Zealand	NZL								02	DAIRY PRODUCTS,BIRD EGGS	1	No Quantity			0		0		156941			0
S3	2016	2016	2016	2	0	2	Export	620	Portugal	PRT	558	Nicaragua	NIC								02	DAIRY PRODUCTS,BIRD EGGS	1	No Quantity			0		0		233051			0
S3	2016	2016	2016	2	0	2	Export	620	Portugal	PRT	566	Nigeria	NGA								02	DAIRY PRODUCTS,BIRD EGGS	1	No Quantity			0		0		9310			0
S3	2016	2016	2016	2	0	2	Export	620	Portugal	PRT	577	Other Africa, nes									02	DAIRY PRODUCTS,BIRD EGGS	1	No Quantity			0		0		18564			0
S3	2016	2016	2016	2	0	2	Export	620	Portugal	PRT	579	Norway	NOR								02	DAIRY PRODUCTS,BIRD EGGS	1	No Quantity			0		0		2			4
S3	2016	2016	2016	2	0	2	Export	620	Portugal	PRT	586	Pakistan	PAK								02	DAIRY PRODUCTS,BIRD EGGS	1	No Quantity			0		0		530653			0
S3	2016	2016	2016	2	0	2	Export	620	Portugal	PRT	604	Peru	PER								02	DAIRY PRODUCTS,BIRD EGGS	1	No Quantity			0		0		261			0
S3	2016	2016	2016	2	0	2	Export	620	Portugal	PRT	616	Poland	POL								02	DAIRY PRODUCTS,BIRD EGGS	1	No Quantity			0		0		8244392			0
S3	2016	2016	2016	2	0	2	Export	620	Portugal	PRT	624	Guinea-Bissau	GNB								02	DAIRY PRODUCTS,BIRD EGGS	1	No Quantity			0		0		2172637			4
S3	2016	2016	2016	2	0	2	Export	620	Portugal	PRT	626	Timor-Leste	TLS								02	DAIRY PRODUCTS,BIRD EGGS	1	No Quantity			0		0		229709			0
S3	2016	2016	2016	2	0	2	Export	620	Portugal	PRT	634	Qatar	QAT								02	DAIRY PRODUCTS,BIRD EGGS	1	No Quantity			0		0		597341			0
S3	2016	2016	2016	2	0	2	Export	620	Portugal	PRT	642	Romania	ROU								02	DAIRY PRODUCTS,BIRD EGGS	1	No Quantity			0		0		874986			4
S3	2016	2016	2016	2	0	2	Export	620	Portugal	PRT	643	Russian Federation	RUS								02	DAIRY PRODUCTS,BIRD EGGS	1	No Quantity			0		0		5775852			0
S3	2016	2016	2016	2	0	2	Export	620	Portugal	PRT	652	Saint Barthélemy	BLM								02	DAIRY PRODUCTS,BIRD EGGS	1	No Quantity			0		0		4668			0
S3	2016	2016	2016	2	0	2	Export	620	Portugal	PRT	678	Sao Tome and Principe	STP								02	DAIRY PRODUCTS,BIRD EGGS	1	No Quantity			0		0		2037979			0
S3	2016	2016	2016	2	0	2	Export	620	Portugal	PRT	682	Saudi Arabia	SAU								02	DAIRY PRODUCTS,BIRD EGGS	1	No Quantity			0		0		4191651			0
S3	2016	2016	2016	2	0	2	Export	620	Portugal	PRT	686	Senegal	SEN								02	DAIRY PRODUCTS,BIRD EGGS	1	No Quantity			0		0		19544			0
S3	2016	2016	2016	2	0	2	Export	620	Portugal	PRT	688	Serbia	SRB								02	DAIRY PRODUCTS,BIRD EGGS	1	No Quantity			0		0		121122			0
S3	2016	2016	2016	2	0	2	Export	620	Portugal	PRT	690	Seychelles	SYC								02	DAIRY PRODUCTS,BIRD EGGS	1	No Quantity			0		0		365			0
S3	2016	2016	2016	2	0	2	Export	620	Portugal	PRT	694	Sierra Leone	SLE								02	DAIRY PRODUCTS,BIRD EGGS	1	No Quantity			0		0		767599			0
S3	2016	2016	2016	2	0	2	Export	620	Portugal	PRT	702	Singapore	SGP								02	DAIRY PRODUCTS,BIRD EGGS	1	No Quantity			0		0		848			0
S3	2016	2016	2016	2	0	2	Export	620	Portugal	PRT	703	Slovakia	SVK								02	DAIRY PRODUCTS,BIRD EGGS	1	No Quantity			0		0		22			0
S3	2016	2016	2016	2	0	2	Export	620	Portugal	PRT	705	Slovenia	SVN								02	DAIRY PRODUCTS,BIRD EGGS	1	No Quantity			0		0		40169			0
S3	2016	2016	2016	2	0	2	Export	620	Portugal	PRT	710	South Africa	ZAF								02	DAIRY PRODUCTS,BIRD EGGS	1	No Quantity			0		0		1632876			0
S3	2016	2016	2016	2	0	2	Export	620	Portugal	PRT	724	Spain	ESP								02	DAIRY PRODUCTS,BIRD EGGS	1	No Quantity			0		0		128440477			4
S3	2016	2016	2016	2	0	2	Export	620	Portugal	PRT	752	Sweden	SWE								02	DAIRY PRODUCTS,BIRD EGGS	1	No Quantity			0		0		706538			0
S3	2016	2016	2016	2	0	2	Export	620	Portugal	PRT	757	Switzerland	CHE								02	DAIRY PRODUCTS,BIRD EGGS	1	No Quantity			0		0		4332421			0
S3	2016	2016	2016	2	0	2	Export	620	Portugal	PRT	760	Syria	SYR								02	DAIRY PRODUCTS,BIRD EGGS	1	No Quantity			0		0		3497802			0
S3	2016	2016	2016	2	0	2	Export	620	Portugal	PRT	764	Thailand	THA								02	DAIRY PRODUCTS,BIRD EGGS	1	No Quantity			0		0		44726			0
S3	2016	2016	2016	2	0	2	Export	620	Portugal	PRT	768	Togo	TGO								02	DAIRY PRODUCTS,BIRD EGGS	1	No Quantity			0		0		492			0
S3	2016	2016	2016	2	0	2	Export	620	Portugal	PRT	784	United Arab Emirates	ARE								02	DAIRY PRODUCTS,BIRD EGGS	1	No Quantity			0		0		1949298			0
S3	2016	2016	2016	2	0	2	Export	620	Portugal	PRT	788	Tunisia	TUN								02	DAIRY PRODUCTS,BIRD EGGS	1	No Quantity			0		0		42329			0
S3	2016	2016	2016	2	0	2	Export	620	Portugal	PRT	792	Turkey	TUR								02	DAIRY PRODUCTS,BIRD EGGS	1	No Quantity			0		0		570244			0
S3	2016	2016	2016	2	0	2	Export	620	Portugal	PRT	804	Ukraine	UKR								02	DAIRY PRODUCTS,BIRD EGGS	1	No Quantity			0		0		1004288			0
S3	2016	2016	2016	2	0	2	Export	620	Portugal	PRT	818	Egypt	EGY								02	DAIRY PRODUCTS,BIRD EGGS	1	No Quantity			0		0		211722			0
S3	2016	2016	2016	2	0	2	Export	620	Portugal	PRT	826	United Kingdom	GBR								02	DAIRY PRODUCTS,BIRD EGGS	1	No Quantity			0		0		11676209			0
S3	2016	2016	2016	2	0	2	Export	620	Portugal	PRT	837	Bunkers									02	DAIRY PRODUCTS,BIRD EGGS	1	No Quantity			0		0		1867670			0
S3	2016	2016	2016	2	0	2	Export	620	Portugal	PRT	842	USA	USA								02	DAIRY PRODUCTS,BIRD EGGS	1	No Quantity			0		0		5966153			0
S3	2016	2016	2016	2	0	2	Export	620	Portugal	PRT	862	Venezuela	VEN								02	DAIRY PRODUCTS,BIRD EGGS	1	No Quantity			0		0		4			0
S3	2016	2016	2016	2	0	2	Export	634	Qatar	QAT	0	World	WLD								02	DAIRY PRODUCTS,BIRD EGGS	1	No Quantity							5009452			0
S3	2016	2016	2016	2	0	2	Export	634	Qatar	QAT	512	Oman	OMN								02	DAIRY PRODUCTS,BIRD EGGS	1	No Quantity							728405			0
S3	2016	2016	2016	2	0	2	Export	634	Qatar	QAT	682	Saudi Arabia	SAU								02	DAIRY PRODUCTS,BIRD EGGS	1	No Quantity							4224735			0
S3	2016	2016	2016	2	0	2	Export	634	Qatar	QAT	710	South Africa	ZAF								02	DAIRY PRODUCTS,BIRD EGGS	1	No Quantity							14681			0
S3	2016	2016	2016	2	0	2	Export	634	Qatar	QAT	784	United Arab Emirates	ARE								02	DAIRY PRODUCTS,BIRD EGGS	1	No Quantity							41632			0
S3	2016	2016	2016	2	0	2	Export	620	Portugal	PRT	0	World	WLD								03	FISH,CRUSTACEANS,MOLLUSC	1	No Quantity			0		0		1043974407			4
S3	2016	2016	2016	2	0	2	Export	620	Portugal	PRT	8	Albania	ALB								03	FISH,CRUSTACEANS,MOLLUSC	1	No Quantity			0		0		83798			0
S3	2016	2016	2016	2	0	2	Export	620	Portugal	PRT	12	Algeria	DZA								03	FISH,CRUSTACEANS,MOLLUSC	1	No Quantity			0		0		21906			0
S3	2016	2016	2016	2	0	2	Export	620	Portugal	PRT	20	Andorra	AND								03	FISH,CRUSTACEANS,MOLLUSC	1	No Quantity			0		0		98105			0
S3	2016	2016	2016	2	0	2	Export	620	Portugal	PRT	24	Angola	AGO								03	FISH,CRUSTACEANS,MOLLUSC	1	No Quantity			0		0		32131339			0
S3	2016	2016	2016	2	0	2	Export	620	Portugal	PRT	28	Antigua and Barbuda	ATG								03	FISH,CRUSTACEANS,MOLLUSC	1	No Quantity			0		0		13573			0
S3	2016	2016	2016	2	0	2	Export	620	Portugal	PRT	32	Argentina	ARG								03	FISH,CRUSTACEANS,MOLLUSC	1	No Quantity			0		0		285665			0
S3	2016	2016	2016	2	0	2	Export	620	Portugal	PRT	36	Australia	AUS								03	FISH,CRUSTACEANS,MOLLUSC	1	No Quantity			0		0		994541			0
S3	2016	2016	2016	2	0	2	Export	620	Portugal	PRT	40	Austria	AUT								03	FISH,CRUSTACEANS,MOLLUSC	1	No Quantity			0		0		2376292			4
S3	2016	2016	2016	2	0	2	Export	620	Portugal	PRT	56	Belgium	BEL								03	FISH,CRUSTACEANS,MOLLUSC	1	No Quantity			0		0		8195936			0
S3	2016	2016	2016	2	0	2	Export	620	Portugal	PRT	68	Bolivia (Plurinational State of)	BOL								03	FISH,CRUSTACEANS,MOLLUSC	1	No Quantity			0		0		31353			0
S3	2016	2016	2016	2	0	2	Export	620	Portugal	PRT	70	Bosnia Herzegovina	BIH								03	FISH,CRUSTACEANS,MOLLUSC	1	No Quantity			0		0		289948			0
S3	2016	2016	2016	2	0	2	Export	620	Portugal	PRT	76	Brazil	BRA								03	FISH,CRUSTACEANS,MOLLUSC	1	No Quantity			0		0		63192162			0
S3	2016	2016	2016	2	0	2	Export	620	Portugal	PRT	100	Bulgaria	BGR								03	FISH,CRUSTACEANS,MOLLUSC	1	No Quantity			0		0		181547			0
S3	2016	2016	2016	2	0	2	Export	620	Portugal	PRT	120	Cameroon	CMR								03	FISH,CRUSTACEANS,MOLLUSC	1	No Quantity			0		0		66			0
S3	2016	2016	2016	2	0	2	Export	620	Portugal	PRT	124	Canada	CAN								03	FISH,CRUSTACEANS,MOLLUSC	1	No Quantity			0		0		10364440			0
S3	2016	2016	2016	2	0	2	Export	620	Portugal	PRT	132	Cabo Verde	CPV								03	FISH,CRUSTACEANS,MOLLUSC	1	No Quantity			0		0		892003			0
S3	2016	2016	2016	2	0	2	Export	620	Portugal	PRT	144	Sri Lanka	LKA								03	FISH,CRUSTACEANS,MOLLUSC	1	No Quantity			0		0		5561			0
S3	2016	2016	2016	2	0	2	Export	620	Portugal	PRT	156	China	CHN								03	FISH,CRUSTACEANS,MOLLUSC	1	No Quantity			0		0		3077261			0
S3	2016	2016	2016	2	0	2	Export	620	Portugal	PRT	170	Colombia	COL								03	FISH,CRUSTACEANS,MOLLUSC	1	No Quantity			0		0		167082			4
S3	2016	2016	2016	2	0	2	Export	620	Portugal	PRT	178	Congo	COG								03	FISH,CRUSTACEANS,MOLLUSC	1	No Quantity			0		0		101480			4
S3	2016	2016	2016	2	0	2	Export	620	Portugal	PRT	180	Dem. Rep. of the Congo	COD								03	FISH,CRUSTACEANS,MOLLUSC	1	No Quantity			0		0		200665			0
S3	2016	2016	2016	2	0	2	Export	620	Portugal	PRT	188	Costa Rica	CRI								03	FISH,CRUSTACEANS,MOLLUSC	1	No Quantity			0		0		73392			0
S3	2016	2016	2016	2	0	2	Export	620	Portugal	PRT	191	Croatia	HRV								03	FISH,CRUSTACEANS,MOLLUSC	1	No Quantity			0		0		505180			0
S3	2016	2016	2016	2	0	2	Export	620	Portugal	PRT	192	Cuba	CUB								03	FISH,CRUSTACEANS,MOLLUSC	1	No Quantity			0		0		663211			0
S3	2016	2016	2016	2	0	2	Export	620	Portugal	PRT	196	Cyprus	CYP								03	FISH,CRUSTACEANS,MOLLUSC	1	No Quantity			0		0		2206806			0
S3	2016	2016	2016	2	0	2	Export	620	Portugal	PRT	203	Czechia	CZE								03	FISH,CRUSTACEANS,MOLLUSC	1	No Quantity			0		0		128481			4
S3	2016	2016	2016	2	0	2	Export	620	Portugal	PRT	204	Benin	BEN								03	FISH,CRUSTACEANS,MOLLUSC	1	No Quantity			0		0		18900			0
S3	2016	2016	2016	2	0	2	Export	620	Portugal	PRT	208	Denmark	DNK								03	FISH,CRUSTACEANS,MOLLUSC	1	No Quantity			0		0		1846111			0
S3	2016	2016	2016	2	0	2	Export	620	Portugal	PRT	214	Dominican Rep.	DOM								03	FISH,CRUSTACEANS,MOLLUSC	1	No Quantity			0		0		154781			0
S3	2016	2016	2016	2	0	2	Export	620	Portugal	PRT	226	Equatorial Guinea	GNQ								03	FISH,CRUSTACEANS,MOLLUSC	1	No Quantity			0		0		187025			0
S3	2016	2016	2016	2	0	2	Export	620	Portugal	PRT	231	Ethiopia	ETH								03	FISH,CRUSTACEANS,MOLLUSC	1	No Quantity			0		0		12522			0
S3	2016	2016	2016	2	0	2	Export	620	Portugal	PRT	233	Estonia	EST								03	FISH,CRUSTACEANS,MOLLUSC	1	No Quantity			0		0		142156			0
S3	2016	2016	2016	2	0	2	Export	620	Portugal	PRT	246	Finland	FIN								03	FISH,CRUSTACEANS,MOLLUSC	1	No Quantity			0		0		211336			0
S3	2016	2016	2016	2	0	2	Export	620	Portugal	PRT	251	France	FRA								03	FISH,CRUSTACEANS,MOLLUSC	1	No Quantity			0		0		105078517			4
S3	2016	2016	2016	2	0	2	Export	620	Portugal	PRT	266	Gabon	GAB								03	FISH,CRUSTACEANS,MOLLUSC	1	No Quantity			0		0		27828			0
S3	2016	2016	2016	2	0	2	Export	620	Portugal	PRT	268	Georgia	GEO								03	FISH,CRUSTACEANS,MOLLUSC	1	No Quantity			0		0		55993			0
S3	2016	2016	2016	2	0	2	Export	620	Portugal	PRT	270	Gambia	GMB								03	FISH,CRUSTACEANS,MOLLUSC	1	No Quantity			0		0		1093			0
S3	2016	2016	2016	2	0	2	Export	620	Portugal	PRT	276	Germany	DEU								03	FISH,CRUSTACEANS,MOLLUSC	1	No Quantity			0		0		7518051			4
S3	2016	2016	2016	2	0	2	Export	620	Portugal	PRT	292	Gibraltar	GIB								03	FISH,CRUSTACEANS,MOLLUSC	1	No Quantity			0		0		6966			0
S3	2016	2016	2016	2	0	2	Export	620	Portugal	PRT	300	Greece	GRC								03	FISH,CRUSTACEANS,MOLLUSC	1	No Quantity			0		0		929977			0
S3	2016	2016	2016	2	0	2	Export	620	Portugal	PRT	344	China, Hong Kong SAR	HKG								03	FISH,CRUSTACEANS,MOLLUSC	1	No Quantity			0		0		5312507			0
S3	2016	2016	2016	2	0	2	Export	620	Portugal	PRT	348	Hungary	HUN								03	FISH,CRUSTACEANS,MOLLUSC	1	No Quantity			0		0		1617			0
S3	2016	2016	2016	2	0	2	Export	620	Portugal	PRT	352	Iceland	ISL								03	FISH,CRUSTACEANS,MOLLUSC	1	No Quantity			0		0		8984			0
S3	2016	2016	2016	2	0	2	Export	620	Portugal	PRT	372	Ireland	IRL								03	FISH,CRUSTACEANS,MOLLUSC	1	No Quantity			0		0		589424			0
S3	2016	2016	2016	2	0	2	Export	620	Portugal	PRT	376	Israel	ISR								03	FISH,CRUSTACEANS,MOLLUSC	1	No Quantity			0		0		1663534			0
S3	2016	2016	2016	2	0	2	Export	620	Portugal	PRT	381	Italy	ITA								03	FISH,CRUSTACEANS,MOLLUSC	1	No Quantity			0		0		134239813			0
S3	2016	2016	2016	2	0	2	Export	620	Portugal	PRT	384	Côte d'Ivoire	CIV								03	FISH,CRUSTACEANS,MOLLUSC	1	No Quantity			0		0		1351			0
S3	2016	2016	2016	2	0	2	Export	620	Portugal	PRT	392	Japan	JPN								03	FISH,CRUSTACEANS,MOLLUSC	1	No Quantity			0		0		2515425			0
S3	2016	2016	2016	2	0	2	Export	620	Portugal	PRT	398	Kazakhstan	KAZ								03	FISH,CRUSTACEANS,MOLLUSC	1	No Quantity			0		0		4238			0
S3	2016	2016	2016	2	0	2	Export	620	Portugal	PRT	400	Jordan	JOR								03	FISH,CRUSTACEANS,MOLLUSC	1	No Quantity			0		0		119			0
S3	2016	2016	2016	2	0	2	Export	620	Portugal	PRT	404	Kenya	KEN								03	FISH,CRUSTACEANS,MOLLUSC	1	No Quantity			0		0		5			0
S3	2016	2016	2016	2	0	2	Export	620	Portugal	PRT	410	Rep. of Korea	KOR								03	FISH,CRUSTACEANS,MOLLUSC	1	No Quantity			0		0		651447			0
S3	2016	2016	2016	2	0	2	Export	620	Portugal	PRT	422	Lebanon	LBN								03	FISH,CRUSTACEANS,MOLLUSC	1	No Quantity			0		0		201278			0
S3	2016	2016	2016	2	0	2	Export	620	Portugal	PRT	428	Latvia	LVA								03	FISH,CRUSTACEANS,MOLLUSC	1	No Quantity			0		0		5184			0
S3	2016	2016	2016	2	0	2	Export	620	Portugal	PRT	430	Liberia	LBR								03	FISH,CRUSTACEANS,MOLLUSC	1	No Quantity			0		0		57402			0
S3	2016	2016	2016	2	0	2	Export	620	Portugal	PRT	434	Libya	LBY								03	FISH,CRUSTACEANS,MOLLUSC	1	No Quantity			0		0		2065684			0
S3	2016	2016	2016	2	0	2	Export	620	Portugal	PRT	440	Lithuania	LTU								03	FISH,CRUSTACEANS,MOLLUSC	1	No Quantity			0		0		10091			0
S3	2016	2016	2016	2	0	2	Export	620	Portugal	PRT	442	Luxembourg	LUX								03	FISH,CRUSTACEANS,MOLLUSC	1	No Quantity			0		0		5996379			4
S3	2016	2016	2016	2	0	2	Export	620	Portugal	PRT	446	China, Macao SAR	MAC								03	FISH,CRUSTACEANS,MOLLUSC	1	No Quantity			0		0		2490842			0
S3	2016	2016	2016	2	0	2	Export	620	Portugal	PRT	458	Malaysia	MYS								03	FISH,CRUSTACEANS,MOLLUSC	1	No Quantity			0		0		15363			0
S3	2016	2016	2016	2	0	2	Export	620	Portugal	PRT	470	Malta	MLT								03	FISH,CRUSTACEANS,MOLLUSC	1	No Quantity			0		0		644919			0
S3	2016	2016	2016	2	0	2	Export	620	Portugal	PRT	478	Mauritania	MRT								03	FISH,CRUSTACEANS,MOLLUSC	1	No Quantity			0		0		571027			0
S3	2016	2016	2016	2	0	2	Export	620	Portugal	PRT	480	Mauritius	MUS								03	FISH,CRUSTACEANS,MOLLUSC	1	No Quantity			0		0		16103			0
S3	2016	2016	2016	2	0	2	Export	620	Portugal	PRT	484	Mexico	MEX								03	FISH,CRUSTACEANS,MOLLUSC	1	No Quantity			0		0		216374			0
S3	2016	2016	2016	2	0	2	Export	620	Portugal	PRT	490	Other Asia, nes									03	FISH,CRUSTACEANS,MOLLUSC	1	No Quantity			0		0		49983			0
S3	2016	2016	2016	2	0	2	Export	620	Portugal	PRT	499	Montenegro	MNE								03	FISH,CRUSTACEANS,MOLLUSC	1	No Quantity			0		0		76170			0
S3	2016	2016	2016	2	0	2	Export	620	Portugal	PRT	508	Mozambique	MOZ								03	FISH,CRUSTACEANS,MOLLUSC	1	No Quantity			0		0		3997332			4
S3	2016	2016	2016	2	0	2	Export	620	Portugal	PRT	516	Namibia	NAM								03	FISH,CRUSTACEANS,MOLLUSC	1	No Quantity			0		0		169			0
S3	2016	2016	2016	2	0	2	Export	620	Portugal	PRT	528	Netherlands	NLD								03	FISH,CRUSTACEANS,MOLLUSC	1	No Quantity			0		0		3505343			0
S3	2016	2016	2016	2	0	2	Export	620	Portugal	PRT	531	Curaçao	CUW								03	FISH,CRUSTACEANS,MOLLUSC	1	No Quantity			0		0		102204			0
S3	2016	2016	2016	2	0	2	Export	620	Portugal	PRT	533	Aruba	ABW								03	FISH,CRUSTACEANS,MOLLUSC	1	No Quantity			0		0		121282			0
S3	2016	2016	2016	2	0	2	Export	620	Portugal	PRT	554	New Zealand	NZL								03	FISH,CRUSTACEANS,MOLLUSC	1	No Quantity			0		0		744			0
S3	2016	2016	2016	2	0	2	Export	620	Portugal	PRT	577	Other Africa, nes									03	FISH,CRUSTACEANS,MOLLUSC	1	No Quantity			0		0		1538231			0
S3	2016	2016	2016	2	0	2	Export	620	Portugal	PRT	579	Norway	NOR								03	FISH,CRUSTACEANS,MOLLUSC	1	No Quantity			0		0		178921			0
S3	2016	2016	2016	2	0	2	Export	620	Portugal	PRT	591	Panama	PAN								03	FISH,CRUSTACEANS,MOLLUSC	1	No Quantity			0		0		71913			0
S3	2016	2016	2016	2	0	2	Export	620	Portugal	PRT	608	Philippines	PHL								03	FISH,CRUSTACEANS,MOLLUSC	1	No Quantity			0		0		52949			0
S3	2016	2016	2016	2	0	2	Export	620	Portugal	PRT	616	Poland	POL								03	FISH,CRUSTACEANS,MOLLUSC	1	No Quantity			0		0		3028937			0
S3	2016	2016	2016	2	0	2	Export	620	Portugal	PRT	624	Guinea-Bissau	GNB								03	FISH,CRUSTACEANS,MOLLUSC	1	No Quantity			0		0		229851			4
S3	2016	2016	2016	2	0	2	Export	620	Portugal	PRT	626	Timor-Leste	TLS								03	FISH,CRUSTACEANS,MOLLUSC	1	No Quantity			0		0		238258			0
S3	2016	2016	2016	2	0	2	Export	620	Portugal	PRT	634	Qatar	QAT								03	FISH,CRUSTACEANS,MOLLUSC	1	No Quantity			0		0		131			0
S3	2016	2016	2016	2	0	2	Export	620	Portugal	PRT	642	Romania	ROU								03	FISH,CRUSTACEANS,MOLLUSC	1	No Quantity			0		0		227601			4
S3	2016	2016	2016	2	0	2	Export	620	Portugal	PRT	652	Saint Barthélemy	BLM								03	FISH,CRUSTACEANS,MOLLUSC	1	No Quantity			0		0		23039			0
S3	2016	2016	2016	2	0	2	Export	620	Portugal	PRT	674	San Marino	SMR								03	FISH,CRUSTACEANS,MOLLUSC	1	No Quantity			0		0		39566			0
S3	2016	2016	2016	2	0	2	Export	620	Portugal	PRT	678	Sao Tome and Principe	STP								03	FISH,CRUSTACEANS,MOLLUSC	1	No Quantity			0		0		289739			4
S3	2016	2016	2016	2	0	2	Export	620	Portugal	PRT	686	Senegal	SEN								03	FISH,CRUSTACEANS,MOLLUSC	1	No Quantity			0		0		1250			0
S3	2016	2016	2016	2	0	2	Export	620	Portugal	PRT	688	Serbia	SRB								03	FISH,CRUSTACEANS,MOLLUSC	1	No Quantity			0		0		18491			0
S3	2016	2016	2016	2	0	2	Export	620	Portugal	PRT	690	Seychelles	SYC								03	FISH,CRUSTACEANS,MOLLUSC	1	No Quantity			0		0		39646			0
S3	2016	2016	2016	2	0	2	Export	620	Portugal	PRT	699	India	IND								03	FISH,CRUSTACEANS,MOLLUSC	1	No Quantity			0		0		100134			0
S3	2016	2016	2016	2	0	2	Export	620	Portugal	PRT	702	Singapore	SGP								03	FISH,CRUSTACEANS,MOLLUSC	1	No Quantity			0		0		16920			4
S3	2016	2016	2016	2	0	2	Export	620	Portugal	PRT	703	Slovakia	SVK								03	FISH,CRUSTACEANS,MOLLUSC	1	No Quantity			0		0		7213			0
S3	2016	2016	2016	2	0	2	Export	620	Portugal	PRT	704	Viet Nam	VNM								03	FISH,CRUSTACEANS,MOLLUSC	1	No Quantity			0		0		1510358			0
S3	2016	2016	2016	2	0	2	Export	620	Portugal	PRT	705	Slovenia	SVN								03	FISH,CRUSTACEANS,MOLLUSC	1	No Quantity			0		0		567519			0
S3	2016	2016	2016	2	0	2	Export	620	Portugal	PRT	710	South Africa	ZAF								03	FISH,CRUSTACEANS,MOLLUSC	1	No Quantity			0		0		929668			0
S3	2016	2016	2016	2	0	2	Export	620	Portugal	PRT	724	Spain	ESP								03	FISH,CRUSTACEANS,MOLLUSC	1	No Quantity			0		0		532959917			4
S3	2016	2016	2016	2	0	2	Export	620	Portugal	PRT	752	Sweden	SWE								03	FISH,CRUSTACEANS,MOLLUSC	1	No Quantity			0		0		935672			4
S3	2016	2016	2016	2	0	2	Export	620	Portugal	PRT	757	Switzerland	CHE								03	FISH,CRUSTACEANS,MOLLUSC	1	No Quantity			0		0		14531166			4
S3	2016	2016	2016	2	0	2	Export	620	Portugal	PRT	764	Thailand	THA								03	FISH,CRUSTACEANS,MOLLUSC	1	No Quantity			0		0		564987			0
S3	2016	2016	2016	2	0	2	Export	620	Portugal	PRT	768	Togo	TGO								03	FISH,CRUSTACEANS,MOLLUSC	1	No Quantity			0		0		1776			0
S3	2016	2016	2016	2	0	2	Export	620	Portugal	PRT	784	United Arab Emirates	ARE								03	FISH,CRUSTACEANS,MOLLUSC	1	No Quantity			0		0		163250			0
S3	2016	2016	2016	2	0	2	Export	620	Portugal	PRT	788	Tunisia	TUN								03	FISH,CRUSTACEANS,MOLLUSC	1	No Quantity			0		0		102198			0
S3	2016	2016	2016	2	0	2	Export	620	Portugal	PRT	792	Turkey	TUR								03	FISH,CRUSTACEANS,MOLLUSC	1	No Quantity			0		0		474585			0
S3	2016	2016	2016	2	0	2	Export	620	Portugal	PRT	804	Ukraine	UKR								03	FISH,CRUSTACEANS,MOLLUSC	1	No Quantity			0		0		74594			0
S3	2016	2016	2016	2	0	2	Export	620	Portugal	PRT	818	Egypt	EGY								03	FISH,CRUSTACEANS,MOLLUSC	1	No Quantity			0		0		199731			0
S3	2016	2016	2016	2	0	2	Export	620	Portugal	PRT	826	United Kingdom	GBR								03	FISH,CRUSTACEANS,MOLLUSC	1	No Quantity			0		0		45860623			4
S3	2016	2016	2016	2	0	2	Export	620	Portugal	PRT	834	United Rep. of Tanzania	TZA								03	FISH,CRUSTACEANS,MOLLUSC	1	No Quantity			0		0		35411			0
S3	2016	2016	2016	2	0	2	Export	620	Portugal	PRT	837	Bunkers									03	FISH,CRUSTACEANS,MOLLUSC	1	No Quantity			0		0		2639516			0
S3	2016	2016	2016	2	0	2	Export	620	Portugal	PRT	842	USA	USA								03	FISH,CRUSTACEANS,MOLLUSC	1	No Quantity			0		0		28469806			0
S3	2016	2016	2016	2	0	2	Export	620	Portugal	PRT	854	Burkina Faso	BFA								03	FISH,CRUSTACEANS,MOLLUSC	1	No Quantity			0		0		444			0
S3	2016	2016	2016	2	0	2	Export	620	Portugal	PRT	858	Uruguay	URY								03	FISH,CRUSTACEANS,MOLLUSC	1	No Quantity			0		0		131263			0
S3	2016	2016	2016	2	0	2	Export	620	Portugal	PRT	862	Venezuela	VEN								03	FISH,CRUSTACEANS,MOLLUSC	1	No Quantity			0		0		113692			0
S3	2016	2016	2016	2	0	2	Export	620	Portugal	PRT	0	World	WLD								04	CEREALS,CEREAL PREPRTNS.	1	No Quantity			0		0		425872781			4
S3	2016	2016	2016	2	0	2	Export	620	Portugal	PRT	8	Albania	ALB								04	CEREALS,CEREAL PREPRTNS.	1	No Quantity			0		0		1091572			0
S3	2016	2016	2016	2	0	2	Export	620	Portugal	PRT	12	Algeria	DZA								04	CEREALS,CEREAL PREPRTNS.	1	No Quantity			0		0		70904			0
S3	2016	2016	2016	2	0	2	Export	620	Portugal	PRT	20	Andorra	AND								04	CEREALS,CEREAL PREPRTNS.	1	No Quantity			0		0		33651			0
S3	2016	2016	2016	2	0	2	Export	620	Portugal	PRT	24	Angola	AGO								04	CEREALS,CEREAL PREPRTNS.	1	No Quantity			0		0		64021984			4
S3	2016	2016	2016	2	0	2	Export	620	Portugal	PRT	28	Antigua and Barbuda	ATG								04	CEREALS,CEREAL PREPRTNS.	1	No Quantity			0		0		482			0
S3	2016	2016	2016	2	0	2	Export	620	Portugal	PRT	31	Azerbaijan	AZE								04	CEREALS,CEREAL PREPRTNS.	1	No Quantity			0		0		149640			0
S3	2016	2016	2016	2	0	2	Export	620	Portugal	PRT	32	Argentina	ARG								04	CEREALS,CEREAL PREPRTNS.	1	No Quantity			0		0		18962			0
S3	2016	2016	2016	2	0	2	Export	620	Portugal	PRT	36	Australia	AUS								04	CEREALS,CEREAL PREPRTNS.	1	No Quantity			0		0		1259194			0
S3	2016	2016	2016	2	0	2	Export	620	Portugal	PRT	40	Austria	AUT								04	CEREALS,CEREAL PREPRTNS.	1	No Quantity			0		0		747527			0
S3	2016	2016	2016	2	0	2	Export	620	Portugal	PRT	48	Bahrain	BHR								04	CEREALS,CEREAL PREPRTNS.	1	No Quantity			0		0		39870			0
S3	2016	2016	2016	2	0	2	Export	620	Portugal	PRT	51	Armenia	ARM								04	CEREALS,CEREAL PREPRTNS.	1	No Quantity			0		0		39007			0
S3	2016	2016	2016	2	0	2	Export	620	Portugal	PRT	56	Belgium	BEL								04	CEREALS,CEREAL PREPRTNS.	1	No Quantity			0		0		4151960			0
S3	2016	2016	2016	2	0	2	Export	620	Portugal	PRT	76	Brazil	BRA								04	CEREALS,CEREAL PREPRTNS.	1	No Quantity			0		0		3103535			0
S3	2016	2016	2016	2	0	2	Export	620	Portugal	PRT	100	Bulgaria	BGR								04	CEREALS,CEREAL PREPRTNS.	1	No Quantity			0		0		697698			0
S3	2016	2016	2016	2	0	2	Export	620	Portugal	PRT	116	Cambodia	KHM								04	CEREALS,CEREAL PREPRTNS.	1	No Quantity			0		0		1			0
S3	2016	2016	2016	2	0	2	Export	620	Portugal	PRT	120	Cameroon	CMR								04	CEREALS,CEREAL PREPRTNS.	1	No Quantity			0		0		395565			0
S3	2016	2016	2016	2	0	2	Export	620	Portugal	PRT	124	Canada	CAN								04	CEREALS,CEREAL PREPRTNS.	1	No Quantity			0		0		2872954			0
S3	2016	2016	2016	2	0	2	Export	620	Portugal	PRT	132	Cabo Verde	CPV								04	CEREALS,CEREAL PREPRTNS.	1	No Quantity			0		0		5332595			4
S3	2016	2016	2016	2	0	2	Export	620	Portugal	PRT	152	Chile	CHL								04	CEREALS,CEREAL PREPRTNS.	1	No Quantity			0		0		804176			0
S3	2016	2016	2016	2	0	2	Export	620	Portugal	PRT	156	China	CHN								04	CEREALS,CEREAL PREPRTNS.	1	No Quantity			0		0		2686061			0
S3	2016	2016	2016	2	0	2	Export	620	Portugal	PRT	170	Colombia	COL								04	CEREALS,CEREAL PREPRTNS.	1	No Quantity			0		0		117428			0
S3	2016	2016	2016	2	0	2	Export	620	Portugal	PRT	174	Comoros	COM								04	CEREALS,CEREAL PREPRTNS.	1	No Quantity			0		0		1399			0
S3	2016	2016	2016	2	0	2	Export	620	Portugal	PRT	178	Congo	COG								04	CEREALS,CEREAL PREPRTNS.	1	No Quantity			0		0		66934			4
S3	2016	2016	2016	2	0	2	Export	620	Portugal	PRT	180	Dem. Rep. of the Congo	COD								04	CEREALS,CEREAL PREPRTNS.	1	No Quantity			0		0		70897			0
S3	2016	2016	2016	2	0	2	Export	620	Portugal	PRT	188	Costa Rica	CRI								04	CEREALS,CEREAL PREPRTNS.	1	No Quantity			0		0		22131			0
S3	2016	2016	2016	2	0	2	Export	620	Portugal	PRT	191	Croatia	HRV								04	CEREALS,CEREAL PREPRTNS.	1	No Quantity			0		0		88952			0
S3	2016	2016	2016	2	0	2	Export	620	Portugal	PRT	192	Cuba	CUB								04	CEREALS,CEREAL PREPRTNS.	1	No Quantity			0		0		37659			4
S3	2016	2016	2016	2	0	2	Export	620	Portugal	PRT	196	Cyprus	CYP								04	CEREALS,CEREAL PREPRTNS.	1	No Quantity			0		0		343404			0
S3	2016	2016	2016	2	0	2	Export	620	Portugal	PRT	203	Czechia	CZE								04	CEREALS,CEREAL PREPRTNS.	1	No Quantity			0		0		190971			0
S3	2016	2016	2016	2	0	2	Export	620	Portugal	PRT	204	Benin	BEN								04	CEREALS,CEREAL PREPRTNS.	1	No Quantity			0		0		10619			0
S3	2016	2016	2016	2	0	2	Export	620	Portugal	PRT	208	Denmark	DNK								04	CEREALS,CEREAL PREPRTNS.	1	No Quantity			0		0		688818			0
S3	2016	2016	2016	2	0	2	Export	620	Portugal	PRT	214	Dominican Rep.	DOM								04	CEREALS,CEREAL PREPRTNS.	1	No Quantity			0		0		707444			0
S3	2016	2016	2016	2	0	2	Export	620	Portugal	PRT	218	Ecuador	ECU								04	CEREALS,CEREAL PREPRTNS.	1	No Quantity			0		0		54887			0
S3	2016	2016	2016	2	0	2	Export	620	Portugal	PRT	226	Equatorial Guinea	GNQ								04	CEREALS,CEREAL PREPRTNS.	1	No Quantity			0		0		21139			0
S3	2016	2016	2016	2	0	2	Export	620	Portugal	PRT	231	Ethiopia	ETH								04	CEREALS,CEREAL PREPRTNS.	1	No Quantity			0		0		2897098			0
S3	2016	2016	2016	2	0	2	Export	620	Portugal	PRT	233	Estonia	EST								04	CEREALS,CEREAL PREPRTNS.	1	No Quantity			0		0		71833			0
S3	2016	2016	2016	2	0	2	Export	620	Portugal	PRT	246	Finland	FIN								04	CEREALS,CEREAL PREPRTNS.	1	No Quantity			0		0		496935			0
S3	2016	2016	2016	2	0	2	Export	620	Portugal	PRT	251	France	FRA								04	CEREALS,CEREAL PREPRTNS.	1	No Quantity			0		0		41884670			0
S3	2016	2016	2016	2	0	2	Export	620	Portugal	PRT	258	French Polynesia	PYF								04	CEREALS,CEREAL PREPRTNS.	1	No Quantity			0		0		36061			0
S3	2016	2016	2016	2	0	2	Export	620	Portugal	PRT	266	Gabon	GAB								04	CEREALS,CEREAL PREPRTNS.	1	No Quantity			0		0		164151			0
S3	2016	2016	2016	2	0	2	Export	620	Portugal	PRT	268	Georgia	GEO								04	CEREALS,CEREAL PREPRTNS.	1	No Quantity			0		0		5532			0
S3	2016	2016	2016	2	0	2	Export	620	Portugal	PRT	270	Gambia	GMB								04	CEREALS,CEREAL PREPRTNS.	1	No Quantity			0		0		1043			0
S3	2016	2016	2016	2	0	2	Export	620	Portugal	PRT	275	State of Palestine	PSE								04	CEREALS,CEREAL PREPRTNS.	1	No Quantity			0		0		75435			0
S3	2016	2016	2016	2	0	2	Export	620	Portugal	PRT	276	Germany	DEU								04	CEREALS,CEREAL PREPRTNS.	1	No Quantity			0		0		8607786			0
S3	2016	2016	2016	2	0	2	Export	620	Portugal	PRT	288	Ghana	GHA								04	CEREALS,CEREAL PREPRTNS.	1	No Quantity			0		0		513584			0
S3	2016	2016	2016	2	0	2	Export	620	Portugal	PRT	292	Gibraltar	GIB								04	CEREALS,CEREAL PREPRTNS.	1	No Quantity			0		0		1075			0
S3	2016	2016	2016	2	0	2	Export	620	Portugal	PRT	300	Greece	GRC								04	CEREALS,CEREAL PREPRTNS.	1	No Quantity			0		0		587026			0
S3	2016	2016	2016	2	0	2	Export	620	Portugal	PRT	320	Guatemala	GTM								04	CEREALS,CEREAL PREPRTNS.	1	No Quantity			0		0		6523			0
S3	2016	2016	2016	2	0	2	Export	620	Portugal	PRT	324	Guinea	GIN								04	CEREALS,CEREAL PREPRTNS.	1	No Quantity			0		0		46697			0
S3	2016	2016	2016	2	0	2	Export	620	Portugal	PRT	332	Haiti	HTI								04	CEREALS,CEREAL PREPRTNS.	1	No Quantity			0		0		20200			0
S3	2016	2016	2016	2	0	2	Export	620	Portugal	PRT	344	China, Hong Kong SAR	HKG								04	CEREALS,CEREAL PREPRTNS.	1	No Quantity			0		0		1127201			0
S3	2016	2016	2016	2	0	2	Export	620	Portugal	PRT	348	Hungary	HUN								04	CEREALS,CEREAL PREPRTNS.	1	No Quantity			0		0		167863			0
S3	2016	2016	2016	2	0	2	Export	620	Portugal	PRT	364	Iran	IRN								04	CEREALS,CEREAL PREPRTNS.	1	No Quantity			0		0		1			0
S3	2016	2016	2016	2	0	2	Export	620	Portugal	PRT	368	Iraq	IRQ								04	CEREALS,CEREAL PREPRTNS.	1	No Quantity			0		0		135737			0
S3	2016	2016	2016	2	0	2	Export	620	Portugal	PRT	372	Ireland	IRL								04	CEREALS,CEREAL PREPRTNS.	1	No Quantity			0		0		4525909			0
S3	2016	2016	2016	2	0	2	Export	620	Portugal	PRT	376	Israel	ISR								04	CEREALS,CEREAL PREPRTNS.	1	No Quantity			0		0		2445649			0
S3	2016	2016	2016	2	0	2	Export	620	Portugal	PRT	381	Italy	ITA								04	CEREALS,CEREAL PREPRTNS.	1	No Quantity			0		0		12228732			0
S3	2016	2016	2016	2	0	2	Export	620	Portugal	PRT	384	Côte d'Ivoire	CIV								04	CEREALS,CEREAL PREPRTNS.	1	No Quantity			0		0		75247			0
S3	2016	2016	2016	2	0	2	Export	620	Portugal	PRT	392	Japan	JPN								04	CEREALS,CEREAL PREPRTNS.	1	No Quantity			0		0		1258435			0
S3	2016	2016	2016	2	0	2	Export	620	Portugal	PRT	398	Kazakhstan	KAZ								04	CEREALS,CEREAL PREPRTNS.	1	No Quantity			0		0		6			4
S3	2016	2016	2016	2	0	2	Export	620	Portugal	PRT	400	Jordan	JOR								04	CEREALS,CEREAL PREPRTNS.	1	No Quantity			0		0		3280838			0
S3	2016	2016	2016	2	0	2	Export	620	Portugal	PRT	404	Kenya	KEN								04	CEREALS,CEREAL PREPRTNS.	1	No Quantity			0		0		25765			0
S3	2016	2016	2016	2	0	2	Export	620	Portugal	PRT	410	Rep. of Korea	KOR								04	CEREALS,CEREAL PREPRTNS.	1	No Quantity			0		0		1211740			0
S3	2016	2016	2016	2	0	2	Export	620	Portugal	PRT	414	Kuwait	KWT								04	CEREALS,CEREAL PREPRTNS.	1	No Quantity			0		0		87123			0
S3	2016	2016	2016	2	0	2	Export	620	Portugal	PRT	422	Lebanon	LBN								04	CEREALS,CEREAL PREPRTNS.	1	No Quantity			0		0		210471			0
S3	2016	2016	2016	2	0	2	Export	620	Portugal	PRT	428	Latvia	LVA								04	CEREALS,CEREAL PREPRTNS.	1	No Quantity			0		0		11272			0
S3	2016	2016	2016	2	0	2	Export	620	Portugal	PRT	434	Libya	LBY								04	CEREALS,CEREAL PREPRTNS.	1	No Quantity			0		0		660552			0
S3	2016	2016	2016	2	0	2	Export	620	Portugal	PRT	440	Lithuania	LTU								04	CEREALS,CEREAL PREPRTNS.	1	No Quantity			0		0		141846			4
S3	2016	2016	2016	2	0	2	Export	620	Portugal	PRT	442	Luxembourg	LUX								04	CEREALS,CEREAL PREPRTNS.	1	No Quantity			0		0		3767262			0
S3	2016	2016	2016	2	0	2	Export	620	Portugal	PRT	446	China, Macao SAR	MAC								04	CEREALS,CEREAL PREPRTNS.	1	No Quantity			0		0		170217			0
S3	2016	2016	2016	2	0	2	Export	620	Portugal	PRT	458	Malaysia	MYS								04	CEREALS,CEREAL PREPRTNS.	1	No Quantity			0		0		140832			4
S3	2016	2016	2016	2	0	2	Export	620	Portugal	PRT	462	Maldives	MDV								04	CEREALS,CEREAL PREPRTNS.	1	No Quantity			0		0		32290			0
S3	2016	2016	2016	2	0	2	Export	620	Portugal	PRT	466	Mali	MLI								04	CEREALS,CEREAL PREPRTNS.	1	No Quantity			0		0		15165			0
S3	2016	2016	2016	2	0	2	Export	620	Portugal	PRT	470	Malta	MLT								04	CEREALS,CEREAL PREPRTNS.	1	No Quantity			0		0		385951			0
S3	2016	2016	2016	2	0	2	Export	620	Portugal	PRT	478	Mauritania	MRT								04	CEREALS,CEREAL PREPRTNS.	1	No Quantity			0		0		1196			0
S3	2016	2016	2016	2	0	2	Export	620	Portugal	PRT	480	Mauritius	MUS								04	CEREALS,CEREAL PREPRTNS.	1	No Quantity			0		0		153005			0
S3	2016	2016	2016	2	0	2	Export	620	Portugal	PRT	484	Mexico	MEX								04	CEREALS,CEREAL PREPRTNS.	1	No Quantity			0		0		220236			0
S3	2016	2016	2016	2	0	2	Export	620	Portugal	PRT	490	Other Asia, nes									04	CEREALS,CEREAL PREPRTNS.	1	No Quantity			0		0		64337			0
S3	2016	2016	2016	2	0	2	Export	620	Portugal	PRT	499	Montenegro	MNE								04	CEREALS,CEREAL PREPRTNS.	1	No Quantity			0		0		12406			0
S3	2016	2016	2016	2	0	2	Export	620	Portugal	PRT	504	Morocco	MAR								04	CEREALS,CEREAL PREPRTNS.	1	No Quantity			0		0		816163			0
S3	2016	2016	2016	2	0	2	Export	620	Portugal	PRT	508	Mozambique	MOZ								04	CEREALS,CEREAL PREPRTNS.	1	No Quantity			0		0		1067508			0
S3	2016	2016	2016	2	0	2	Export	620	Portugal	PRT	512	Oman	OMN								04	CEREALS,CEREAL PREPRTNS.	1	No Quantity			0		0		544292			0
S3	2016	2016	2016	2	0	2	Export	620	Portugal	PRT	516	Namibia	NAM								04	CEREALS,CEREAL PREPRTNS.	1	No Quantity			0		0		33503			0
S3	2016	2016	2016	2	0	2	Export	620	Portugal	PRT	528	Netherlands	NLD								04	CEREALS,CEREAL PREPRTNS.	1	No Quantity			0		0		7811153			0
S3	2016	2016	2016	2	0	2	Export	620	Portugal	PRT	531	Curaçao	CUW								04	CEREALS,CEREAL PREPRTNS.	1	No Quantity			0		0		26431			0
S3	2016	2016	2016	2	0	2	Export	620	Portugal	PRT	554	New Zealand	NZL								04	CEREALS,CEREAL PREPRTNS.	1	No Quantity			0		0		80716			0
S3	2016	2016	2016	2	0	2	Export	620	Portugal	PRT	558	Nicaragua	NIC								04	CEREALS,CEREAL PREPRTNS.	1	No Quantity			0		0		18			0
S3	2016	2016	2016	2	0	2	Export	620	Portugal	PRT	566	Nigeria	NGA								04	CEREALS,CEREAL PREPRTNS.	1	No Quantity			0		0		5362471			0
S3	2016	2016	2016	2	0	2	Export	620	Portugal	PRT	577	Other Africa, nes									04	CEREALS,CEREAL PREPRTNS.	1	No Quantity			0		0		22045			0
S3	2016	2016	2016	2	0	2	Export	620	Portugal	PRT	579	Norway	NOR								04	CEREALS,CEREAL PREPRTNS.	1	No Quantity			0		0		5391			0
S3	2016	2016	2016	2	0	2	Export	620	Portugal	PRT	586	Pakistan	PAK								04	CEREALS,CEREAL PREPRTNS.	1	No Quantity			0		0		37899			0
S3	2016	2016	2016	2	0	2	Export	620	Portugal	PRT	591	Panama	PAN								04	CEREALS,CEREAL PREPRTNS.	1	No Quantity			0		0		87294			0
S3	2016	2016	2016	2	0	2	Export	620	Portugal	PRT	604	Peru	PER								04	CEREALS,CEREAL PREPRTNS.	1	No Quantity			0		0		492397			0
S3	2016	2016	2016	2	0	2	Export	620	Portugal	PRT	608	Philippines	PHL								04	CEREALS,CEREAL PREPRTNS.	1	No Quantity			0		0		40467			0
S3	2016	2016	2016	2	0	2	Export	620	Portugal	PRT	616	Poland	POL								04	CEREALS,CEREAL PREPRTNS.	1	No Quantity			0		0		9291533			0
S3	2016	2016	2016	2	0	2	Export	620	Portugal	PRT	624	Guinea-Bissau	GNB								04	CEREALS,CEREAL PREPRTNS.	1	No Quantity			0		0		1168196			0
S3	2016	2016	2016	2	0	2	Export	620	Portugal	PRT	626	Timor-Leste	TLS								04	CEREALS,CEREAL PREPRTNS.	1	No Quantity			0		0		143127			0
S3	2016	2016	2016	2	0	2	Export	620	Portugal	PRT	634	Qatar	QAT								04	CEREALS,CEREAL PREPRTNS.	1	No Quantity			0		0		182490			0
S3	2016	2016	2016	2	0	2	Export	620	Portugal	PRT	642	Romania	ROU								04	CEREALS,CEREAL PREPRTNS.	1	No Quantity			0		0		1042025			0
S3	2016	2016	2016	2	0	2	Export	620	Portugal	PRT	643	Russian Federation	RUS								04	CEREALS,CEREAL PREPRTNS.	1	No Quantity			0		0		468622			0
S3	2016	2016	2016	2	0	2	Export	620	Portugal	PRT	652	Saint Barthélemy	BLM								04	CEREALS,CEREAL PREPRTNS.	1	No Quantity			0		0		7269			0
S3	2016	2016	2016	2	0	2	Export	620	Portugal	PRT	678	Sao Tome and Principe	STP								04	CEREALS,CEREAL PREPRTNS.	1	No Quantity			0		0		6799266			4
S3	2016	2016	2016	2	0	2	Export	620	Portugal	PRT	682	Saudi Arabia	SAU								04	CEREALS,CEREAL PREPRTNS.	1	No Quantity			0		0		857857			0
S3	2016	2016	2016	2	0	2	Export	620	Portugal	PRT	686	Senegal	SEN								04	CEREALS,CEREAL PREPRTNS.	1	No Quantity			0		0		116531			0
S3	2016	2016	2016	2	0	2	Export	620	Portugal	PRT	688	Serbia	SRB								04	CEREALS,CEREAL PREPRTNS.	1	No Quantity			0		0		18834			0
S3	2016	2016	2016	2	0	2	Export	620	Portugal	PRT	690	Seychelles	SYC								04	CEREALS,CEREAL PREPRTNS.	1	No Quantity			0		0		18556			0
S3	2016	2016	2016	2	0	2	Export	620	Portugal	PRT	702	Singapore	SGP								04	CEREALS,CEREAL PREPRTNS.	1	No Quantity			0		0		94996			0
S3	2016	2016	2016	2	0	2	Export	620	Portugal	PRT	703	Slovakia	SVK								04	CEREALS,CEREAL PREPRTNS.	1	No Quantity			0		0		94246			4
S3	2016	2016	2016	2	0	2	Export	620	Portugal	PRT	704	Viet Nam	VNM								04	CEREALS,CEREAL PREPRTNS.	1	No Quantity			0		0		30665			0
S3	2016	2016	2016	2	0	2	Export	620	Portugal	PRT	705	Slovenia	SVN								04	CEREALS,CEREAL PREPRTNS.	1	No Quantity			0		0		46297			0
S3	2016	2016	2016	2	0	2	Export	620	Portugal	PRT	710	South Africa	ZAF								04	CEREALS,CEREAL PREPRTNS.	1	No Quantity			0		0		3658442			0
S3	2016	2016	2016	2	0	2	Export	620	Portugal	PRT	724	Spain	ESP								04	CEREALS,CEREAL PREPRTNS.	1	No Quantity			0		0		163430173			4
S3	2016	2016	2016	2	0	2	Export	620	Portugal	PRT	729	Sudan	SDN								04	CEREALS,CEREAL PREPRTNS.	1	No Quantity			0		0		87879			0
S3	2016	2016	2016	2	0	2	Export	620	Portugal	PRT	740	Suriname	SUR								04	CEREALS,CEREAL PREPRTNS.	1	No Quantity			0		0		76140			0
S3	2016	2016	2016	2	0	2	Export	620	Portugal	PRT	752	Sweden	SWE								04	CEREALS,CEREAL PREPRTNS.	1	No Quantity			0		0		54752			0
S3	2016	2016	2016	2	0	2	Export	620	Portugal	PRT	757	Switzerland	CHE								04	CEREALS,CEREAL PREPRTNS.	1	No Quantity			0		0		3827981			0
S3	2016	2016	2016	2	0	2	Export	620	Portugal	PRT	760	Syria	SYR								04	CEREALS,CEREAL PREPRTNS.	1	No Quantity			0		0		1679193			0
S3	2016	2016	2016	2	0	2	Export	620	Portugal	PRT	764	Thailand	THA								04	CEREALS,CEREAL PREPRTNS.	1	No Quantity			0		0		182379			0
S3	2016	2016	2016	2	0	2	Export	620	Portugal	PRT	768	Togo	TGO								04	CEREALS,CEREAL PREPRTNS.	1	No Quantity			0		0		8476			0
S3	2016	2016	2016	2	0	2	Export	620	Portugal	PRT	784	United Arab Emirates	ARE								04	CEREALS,CEREAL PREPRTNS.	1	No Quantity			0		0		859023			0
S3	2016	2016	2016	2	0	2	Export	620	Portugal	PRT	788	Tunisia	TUN								04	CEREALS,CEREAL PREPRTNS.	1	No Quantity			0		0		3291			0
S3	2016	2016	2016	2	0	2	Export	620	Portugal	PRT	792	Turkey	TUR								04	CEREALS,CEREAL PREPRTNS.	1	No Quantity			0		0		2064352			0
S3	2016	2016	2016	2	0	2	Export	620	Portugal	PRT	804	Ukraine	UKR								04	CEREALS,CEREAL PREPRTNS.	1	No Quantity			0		0		233173			0
S3	2016	2016	2016	2	0	2	Export	620	Portugal	PRT	818	Egypt	EGY								04	CEREALS,CEREAL PREPRTNS.	1	No Quantity			0		0		47927			0
S3	2016	2016	2016	2	0	2	Export	620	Portugal	PRT	826	United Kingdom	GBR								04	CEREALS,CEREAL PREPRTNS.	1	No Quantity			0		0		19889316			0
S3	2016	2016	2016	2	0	2	Export	620	Portugal	PRT	837	Bunkers									04	CEREALS,CEREAL PREPRTNS.	1	No Quantity			0		0		3982301			0
S3	2016	2016	2016	2	0	2	Export	620	Portugal	PRT	842	USA	USA								04	CEREALS,CEREAL PREPRTNS.	1	No Quantity			0		0		10989780			0
S3	2016	2016	2016	2	0	2	Export	620	Portugal	PRT	854	Burkina Faso	BFA								04	CEREALS,CEREAL PREPRTNS.	1	No Quantity			0		0		12816			0
S3	2016	2016	2016	2	0	2	Export	620	Portugal	PRT	858	Uruguay	URY								04	CEREALS,CEREAL PREPRTNS.	1	No Quantity			0		0		64105			0
S3	2016	2016	2016	2	0	2	Export	620	Portugal	PRT	862	Venezuela	VEN								04	CEREALS,CEREAL PREPRTNS.	1	No Quantity			0		0		5			0
S3	2016	2016	2016	2	0	2	Export	634	Qatar	QAT	0	World	WLD								04	CEREALS,CEREAL PREPRTNS.	1	No Quantity							9093850			0
S3	2016	2016	2016	2	0	2	Export	634	Qatar	QAT	48	Bahrain	BHR								04	CEREALS,CEREAL PREPRTNS.	1	No Quantity							41238			0
S3	2016	2016	2016	2	0	2	Export	634	Qatar	QAT	400	Jordan	JOR								04	CEREALS,CEREAL PREPRTNS.	1	No Quantity							112727			0
S3	2016	2016	2016	2	0	2	Export	634	Qatar	QAT	682	Saudi Arabia	SAU								04	CEREALS,CEREAL PREPRTNS.	1	No Quantity							7816271			0
S3	2016	2016	2016	2	0	2	Export	634	Qatar	QAT	699	India	IND								04	CEREALS,CEREAL PREPRTNS.	1	No Quantity							26985			0
S3	2016	2016	2016	2	0	2	Export	634	Qatar	QAT	784	United Arab Emirates	ARE								04	CEREALS,CEREAL PREPRTNS.	1	No Quantity							1096629			0
S3	2016	2016	2016	2	0	2	Export	620	Portugal	PRT	0	World	WLD								05	VEGETABLES AND FRUIT	1	No Quantity			0		0		1336507842			4
S3	2016	2016	2016	2	0	2	Export	620	Portugal	PRT	12	Algeria	DZA								05	VEGETABLES AND FRUIT	1	No Quantity			0		0		3528565			0
S3	2016	2016	2016	2	0	2	Export	620	Portugal	PRT	20	Andorra	AND								05	VEGETABLES AND FRUIT	1	No Quantity			0		0		17752			4
S3	2016	2016	2016	2	0	2	Export	620	Portugal	PRT	24	Angola	AGO								05	VEGETABLES AND FRUIT	1	No Quantity			0		0		34446509			4
S3	2016	2016	2016	2	0	2	Export	620	Portugal	PRT	28	Antigua and Barbuda	ATG								05	VEGETABLES AND FRUIT	1	No Quantity			0		0		267			0
S3	2016	2016	2016	2	0	2	Export	620	Portugal	PRT	32	Argentina	ARG								05	VEGETABLES AND FRUIT	1	No Quantity			0		0		13405			0
S3	2016	2016	2016	2	0	2	Export	620	Portugal	PRT	36	Australia	AUS								05	VEGETABLES AND FRUIT	1	No Quantity			0		0		908133			0
S3	2016	2016	2016	2	0	2	Export	620	Portugal	PRT	40	Austria	AUT								05	VEGETABLES AND FRUIT	1	No Quantity			0		0		2990699			0
S3	2016	2016	2016	2	0	2	Export	620	Portugal	PRT	50	Bangladesh	BGD								05	VEGETABLES AND FRUIT	1	No Quantity			0		0		12884			0
S3	2016	2016	2016	2	0	2	Export	620	Portugal	PRT	51	Armenia	ARM								05	VEGETABLES AND FRUIT	1	No Quantity			0		0		268456			0
S3	2016	2016	2016	2	0	2	Export	620	Portugal	PRT	56	Belgium	BEL								05	VEGETABLES AND FRUIT	1	No Quantity			0		0		66494463			0
S3	2016	2016	2016	2	0	2	Export	620	Portugal	PRT	60	Bermuda	BMU								05	VEGETABLES AND FRUIT	1	No Quantity			0		0		26730			0
S3	2016	2016	2016	2	0	2	Export	620	Portugal	PRT	68	Bolivia (Plurinational State of)	BOL								05	VEGETABLES AND FRUIT	1	No Quantity			0		0		1964			0
S3	2016	2016	2016	2	0	2	Export	620	Portugal	PRT	70	Bosnia Herzegovina	BIH								05	VEGETABLES AND FRUIT	1	No Quantity			0		0		24997			0
S3	2016	2016	2016	2	0	2	Export	620	Portugal	PRT	72	Botswana	BWA								05	VEGETABLES AND FRUIT	1	No Quantity			0		0		45164			0
S3	2016	2016	2016	2	0	2	Export	620	Portugal	PRT	76	Brazil	BRA								05	VEGETABLES AND FRUIT	1	No Quantity			0		0		53409467			0
S3	2016	2016	2016	2	0	2	Export	620	Portugal	PRT	100	Bulgaria	BGR								05	VEGETABLES AND FRUIT	1	No Quantity			0		0		482640			0
S3	2016	2016	2016	2	0	2	Export	620	Portugal	PRT	112	Belarus	BLR								05	VEGETABLES AND FRUIT	1	No Quantity			0		0		460205			0
S3	2016	2016	2016	2	0	2	Export	620	Portugal	PRT	120	Cameroon	CMR								05	VEGETABLES AND FRUIT	1	No Quantity			0		0		148			0
S3	2016	2016	2016	2	0	2	Export	620	Portugal	PRT	124	Canada	CAN								05	VEGETABLES AND FRUIT	1	No Quantity			0		0		10751995			4
S3	2016	2016	2016	2	0	2	Export	620	Portugal	PRT	132	Cabo Verde	CPV								05	VEGETABLES AND FRUIT	1	No Quantity			0		0		17398685			4
S3	2016	2016	2016	2	0	2	Export	620	Portugal	PRT	144	Sri Lanka	LKA								05	VEGETABLES AND FRUIT	1	No Quantity			0		0		20204			0
S3	2016	2016	2016	2	0	2	Export	620	Portugal	PRT	152	Chile	CHL								05	VEGETABLES AND FRUIT	1	No Quantity			0		0		692090			0
S3	2016	2016	2016	2	0	2	Export	620	Portugal	PRT	156	China	CHN								05	VEGETABLES AND FRUIT	1	No Quantity			0		0		840793			4
S3	2016	2016	2016	2	0	2	Export	620	Portugal	PRT	170	Colombia	COL								05	VEGETABLES AND FRUIT	1	No Quantity			0		0		414081			0
S3	2016	2016	2016	2	0	2	Export	620	Portugal	PRT	178	Congo	COG								05	VEGETABLES AND FRUIT	1	No Quantity			0		0		16554			4
S3	2016	2016	2016	2	0	2	Export	620	Portugal	PRT	180	Dem. Rep. of the Congo	COD								05	VEGETABLES AND FRUIT	1	No Quantity			0		0		90600			0
S3	2016	2016	2016	2	0	2	Export	620	Portugal	PRT	188	Costa Rica	CRI								05	VEGETABLES AND FRUIT	1	No Quantity			0		0		14050			0
S3	2016	2016	2016	2	0	2	Export	620	Portugal	PRT	191	Croatia	HRV								05	VEGETABLES AND FRUIT	1	No Quantity			0		0		261875			0
S3	2016	2016	2016	2	0	2	Export	620	Portugal	PRT	192	Cuba	CUB								05	VEGETABLES AND FRUIT	1	No Quantity			0		0		3013			4
S3	2016	2016	2016	2	0	2	Export	620	Portugal	PRT	196	Cyprus	CYP								05	VEGETABLES AND FRUIT	1	No Quantity			0		0		111893			0
S3	2016	2016	2016	2	0	2	Export	620	Portugal	PRT	203	Czechia	CZE								05	VEGETABLES AND FRUIT	1	No Quantity			0		0		7432221			0
S3	2016	2016	2016	2	0	2	Export	620	Portugal	PRT	204	Benin	BEN								05	VEGETABLES AND FRUIT	1	No Quantity			0		0		30236			0
S3	2016	2016	2016	2	0	2	Export	620	Portugal	PRT	208	Denmark	DNK								05	VEGETABLES AND FRUIT	1	No Quantity			0		0		4303447			0
S3	2016	2016	2016	2	0	2	Export	620	Portugal	PRT	214	Dominican Rep.	DOM								05	VEGETABLES AND FRUIT	1	No Quantity			0		0		27656			0
S3	2016	2016	2016	2	0	2	Export	620	Portugal	PRT	218	Ecuador	ECU								05	VEGETABLES AND FRUIT	1	No Quantity			0		0		6584			0
S3	2016	2016	2016	2	0	2	Export	620	Portugal	PRT	222	El Salvador	SLV								05	VEGETABLES AND FRUIT	1	No Quantity			0		0		5305			0
S3	2016	2016	2016	2	0	2	Export	620	Portugal	PRT	226	Equatorial Guinea	GNQ								05	VEGETABLES AND FRUIT	1	No Quantity			0		0		39580			4
S3	2016	2016	2016	2	0	2	Export	620	Portugal	PRT	231	Ethiopia	ETH								05	VEGETABLES AND FRUIT	1	No Quantity			0		0		335930			0
S3	2016	2016	2016	2	0	2	Export	620	Portugal	PRT	233	Estonia	EST								05	VEGETABLES AND FRUIT	1	No Quantity			0		0		1031263			0
S3	2016	2016	2016	2	0	2	Export	620	Portugal	PRT	246	Finland	FIN								05	VEGETABLES AND FRUIT	1	No Quantity			0		0		4033246			0
S3	2016	2016	2016	2	0	2	Export	620	Portugal	PRT	251	France	FRA								05	VEGETABLES AND FRUIT	1	No Quantity			0		0		165739412			0
S3	2016	2016	2016	2	0	2	Export	620	Portugal	PRT	266	Gabon	GAB								05	VEGETABLES AND FRUIT	1	No Quantity			0		0		12130			0
S3	2016	2016	2016	2	0	2	Export	620	Portugal	PRT	268	Georgia	GEO								05	VEGETABLES AND FRUIT	1	No Quantity			0		0		2			0
S3	2016	2016	2016	2	0	2	Export	620	Portugal	PRT	270	Gambia	GMB								05	VEGETABLES AND FRUIT	1	No Quantity			0		0		330			0
S3	2016	2016	2016	2	0	2	Export	620	Portugal	PRT	276	Germany	DEU								05	VEGETABLES AND FRUIT	1	No Quantity			0		0		90251324			4
S3	2016	2016	2016	2	0	2	Export	620	Portugal	PRT	288	Ghana	GHA								05	VEGETABLES AND FRUIT	1	No Quantity			0		0		75597			0
S3	2016	2016	2016	2	0	2	Export	620	Portugal	PRT	292	Gibraltar	GIB								05	VEGETABLES AND FRUIT	1	No Quantity			0		0		4955			0
S3	2016	2016	2016	2	0	2	Export	620	Portugal	PRT	300	Greece	GRC								05	VEGETABLES AND FRUIT	1	No Quantity			0		0		425250			0
S3	2016	2016	2016	2	0	2	Export	620	Portugal	PRT	324	Guinea	GIN								05	VEGETABLES AND FRUIT	1	No Quantity			0		0		97092			0
S3	2016	2016	2016	2	0	2	Export	620	Portugal	PRT	332	Haiti	HTI								05	VEGETABLES AND FRUIT	1	No Quantity			0		0		349			0
S3	2016	2016	2016	2	0	2	Export	620	Portugal	PRT	344	China, Hong Kong SAR	HKG								05	VEGETABLES AND FRUIT	1	No Quantity			0		0		62512			0
S3	2016	2016	2016	2	0	2	Export	620	Portugal	PRT	348	Hungary	HUN								05	VEGETABLES AND FRUIT	1	No Quantity			0		0		1718292			0
S3	2016	2016	2016	2	0	2	Export	620	Portugal	PRT	352	Iceland	ISL								05	VEGETABLES AND FRUIT	1	No Quantity			0		0		114821			0
S3	2016	2016	2016	2	0	2	Export	620	Portugal	PRT	360	Indonesia	IDN								05	VEGETABLES AND FRUIT	1	No Quantity			0		0		12919			0
S3	2016	2016	2016	2	0	2	Export	620	Portugal	PRT	364	Iran	IRN								05	VEGETABLES AND FRUIT	1	No Quantity			0		0		344359			0
S3	2016	2016	2016	2	0	2	Export	620	Portugal	PRT	368	Iraq	IRQ								05	VEGETABLES AND FRUIT	1	No Quantity			0		0		1302148			0
S3	2016	2016	2016	2	0	2	Export	620	Portugal	PRT	372	Ireland	IRL								05	VEGETABLES AND FRUIT	1	No Quantity			0		0		12051241			4
S3	2016	2016	2016	2	0	2	Export	620	Portugal	PRT	376	Israel	ISR								05	VEGETABLES AND FRUIT	1	No Quantity			0		0		450936			0
S3	2016	2016	2016	2	0	2	Export	620	Portugal	PRT	381	Italy	ITA								05	VEGETABLES AND FRUIT	1	No Quantity			0		0		60942374			0
S3	2016	2016	2016	2	0	2	Export	620	Portugal	PRT	384	Côte d'Ivoire	CIV								05	VEGETABLES AND FRUIT	1	No Quantity			0		0		70053			0
S3	2016	2016	2016	2	0	2	Export	620	Portugal	PRT	388	Jamaica	JAM								05	VEGETABLES AND FRUIT	1	No Quantity			0		0		12819			0
S3	2016	2016	2016	2	0	2	Export	620	Portugal	PRT	392	Japan	JPN								05	VEGETABLES AND FRUIT	1	No Quantity			0		0		26155281			4
S3	2016	2016	2016	2	0	2	Export	620	Portugal	PRT	398	Kazakhstan	KAZ								05	VEGETABLES AND FRUIT	1	No Quantity			0		0		241910			4
S3	2016	2016	2016	2	0	2	Export	620	Portugal	PRT	400	Jordan	JOR								05	VEGETABLES AND FRUIT	1	No Quantity			0		0		13086			0
S3	2016	2016	2016	2	0	2	Export	620	Portugal	PRT	410	Rep. of Korea	KOR								05	VEGETABLES AND FRUIT	1	No Quantity			0		0		280627			0
S3	2016	2016	2016	2	0	2	Export	620	Portugal	PRT	414	Kuwait	KWT								05	VEGETABLES AND FRUIT	1	No Quantity			0		0		5201818			0
S3	2016	2016	2016	2	0	2	Export	620	Portugal	PRT	422	Lebanon	LBN								05	VEGETABLES AND FRUIT	1	No Quantity			0		0		530386			0
S3	2016	2016	2016	2	0	2	Export	620	Portugal	PRT	428	Latvia	LVA								05	VEGETABLES AND FRUIT	1	No Quantity			0		0		1054740			0
S3	2016	2016	2016	2	0	2	Export	620	Portugal	PRT	434	Libya	LBY								05	VEGETABLES AND FRUIT	1	No Quantity			0		0		406172			0
S3	2016	2016	2016	2	0	2	Export	620	Portugal	PRT	440	Lithuania	LTU								05	VEGETABLES AND FRUIT	1	No Quantity			0		0		1147980			0
S3	2016	2016	2016	2	0	2	Export	620	Portugal	PRT	442	Luxembourg	LUX								05	VEGETABLES AND FRUIT	1	No Quantity			0		0		4512352			4
S3	2016	2016	2016	2	0	2	Export	620	Portugal	PRT	446	China, Macao SAR	MAC								05	VEGETABLES AND FRUIT	1	No Quantity			0		0		177506			0
S3	2016	2016	2016	2	0	2	Export	620	Portugal	PRT	450	Madagascar	MDG								05	VEGETABLES AND FRUIT	1	No Quantity			0		0		48691			0
S3	2016	2016	2016	2	0	2	Export	620	Portugal	PRT	458	Malaysia	MYS								05	VEGETABLES AND FRUIT	1	No Quantity			0		0		97093			0
S3	2016	2016	2016	2	0	2	Export	620	Portugal	PRT	462	Maldives	MDV								05	VEGETABLES AND FRUIT	1	No Quantity			0		0		22727			0
S3	2016	2016	2016	2	0	2	Export	620	Portugal	PRT	466	Mali	MLI								05	VEGETABLES AND FRUIT	1	No Quantity			0		0		63030			0
S3	2016	2016	2016	2	0	2	Export	620	Portugal	PRT	470	Malta	MLT								05	VEGETABLES AND FRUIT	1	No Quantity			0		0		70913			0
S3	2016	2016	2016	2	0	2	Export	620	Portugal	PRT	478	Mauritania	MRT								05	VEGETABLES AND FRUIT	1	No Quantity			0		0		18906			0
S3	2016	2016	2016	2	0	2	Export	620	Portugal	PRT	480	Mauritius	MUS								05	VEGETABLES AND FRUIT	1	No Quantity			0		0		1554264			0
S3	2016	2016	2016	2	0	2	Export	620	Portugal	PRT	484	Mexico	MEX								05	VEGETABLES AND FRUIT	1	No Quantity			0		0		27169			0
S3	2016	2016	2016	2	0	2	Export	620	Portugal	PRT	490	Other Asia, nes									05	VEGETABLES AND FRUIT	1	No Quantity			0		0		76578			0
S3	2016	2016	2016	2	0	2	Export	620	Portugal	PRT	498	Rep. of Moldova	MDA								05	VEGETABLES AND FRUIT	1	No Quantity			0		0		2485			0
S3	2016	2016	2016	2	0	2	Export	620	Portugal	PRT	504	Morocco	MAR								05	VEGETABLES AND FRUIT	1	No Quantity			0		0		2708405			0
S3	2016	2016	2016	2	0	2	Export	620	Portugal	PRT	508	Mozambique	MOZ								05	VEGETABLES AND FRUIT	1	No Quantity			0		0		2289095			4
S3	2016	2016	2016	2	0	2	Export	620	Portugal	PRT	512	Oman	OMN								05	VEGETABLES AND FRUIT	1	No Quantity			0		0		4347779			0
S3	2016	2016	2016	2	0	2	Export	620	Portugal	PRT	516	Namibia	NAM								05	VEGETABLES AND FRUIT	1	No Quantity			0		0		12880			0
S3	2016	2016	2016	2	0	2	Export	620	Portugal	PRT	528	Netherlands	NLD								05	VEGETABLES AND FRUIT	1	No Quantity			0		0		87371243			0
S3	2016	2016	2016	2	0	2	Export	620	Portugal	PRT	534	Saint Maarten	SXM								05	VEGETABLES AND FRUIT	1	No Quantity			0		0		78527			0
S3	2016	2016	2016	2	0	2	Export	620	Portugal	PRT	540	New Caledonia	NCL								05	VEGETABLES AND FRUIT	1	No Quantity			0		0		55390			0
S3	2016	2016	2016	2	0	2	Export	620	Portugal	PRT	554	New Zealand	NZL								05	VEGETABLES AND FRUIT	1	No Quantity			0		0		204439			0
S3	2016	2016	2016	2	0	2	Export	620	Portugal	PRT	566	Nigeria	NGA								05	VEGETABLES AND FRUIT	1	No Quantity			0		0		160124			0
S3	2016	2016	2016	2	0	2	Export	620	Portugal	PRT	577	Other Africa, nes									05	VEGETABLES AND FRUIT	1	No Quantity			0		0		57791			0
S3	2016	2016	2016	2	0	2	Export	620	Portugal	PRT	579	Norway	NOR								05	VEGETABLES AND FRUIT	1	No Quantity			0		0		2467557			0
S3	2016	2016	2016	2	0	2	Export	620	Portugal	PRT	586	Pakistan	PAK								05	VEGETABLES AND FRUIT	1	No Quantity			0		0		234354			0
S3	2016	2016	2016	2	0	2	Export	620	Portugal	PRT	591	Panama	PAN								05	VEGETABLES AND FRUIT	1	No Quantity			0		0		867			0
S3	2016	2016	2016	2	0	2	Export	620	Portugal	PRT	600	Paraguay	PRY								05	VEGETABLES AND FRUIT	1	No Quantity			0		0		1104			0
S3	2016	2016	2016	2	0	2	Export	620	Portugal	PRT	616	Poland	POL								05	VEGETABLES AND FRUIT	1	No Quantity			0		0		60058120			0
S3	2016	2016	2016	2	0	2	Export	620	Portugal	PRT	624	Guinea-Bissau	GNB								05	VEGETABLES AND FRUIT	1	No Quantity			0		0		808264			4
S3	2016	2016	2016	2	0	2	Export	620	Portugal	PRT	626	Timor-Leste	TLS								05	VEGETABLES AND FRUIT	1	No Quantity			0		0		270958			0
S3	2016	2016	2016	2	0	2	Export	620	Portugal	PRT	642	Romania	ROU								05	VEGETABLES AND FRUIT	1	No Quantity			0		0		783769			0
S3	2016	2016	2016	2	0	2	Export	620	Portugal	PRT	643	Russian Federation	RUS								05	VEGETABLES AND FRUIT	1	No Quantity			0		0		13297533			0
S3	2016	2016	2016	2	0	2	Export	620	Portugal	PRT	652	Saint Barthélemy	BLM								05	VEGETABLES AND FRUIT	1	No Quantity			0		0		15860			0
S3	2016	2016	2016	2	0	2	Export	620	Portugal	PRT	678	Sao Tome and Principe	STP								05	VEGETABLES AND FRUIT	1	No Quantity			0		0		2511403			4
S3	2016	2016	2016	2	0	2	Export	620	Portugal	PRT	682	Saudi Arabia	SAU								05	VEGETABLES AND FRUIT	1	No Quantity			0		0		8919007			0
S3	2016	2016	2016	2	0	2	Export	620	Portugal	PRT	686	Senegal	SEN								05	VEGETABLES AND FRUIT	1	No Quantity			0		0		70704			0
S3	2016	2016	2016	2	0	2	Export	620	Portugal	PRT	688	Serbia	SRB								05	VEGETABLES AND FRUIT	1	No Quantity			0		0		45439			0
S3	2016	2016	2016	2	0	2	Export	620	Portugal	PRT	690	Seychelles	SYC								05	VEGETABLES AND FRUIT	1	No Quantity			0		0		11033			0
S3	2016	2016	2016	2	0	2	Export	620	Portugal	PRT	699	India	IND								05	VEGETABLES AND FRUIT	1	No Quantity			0		0		145428			0
S3	2016	2016	2016	2	0	2	Export	620	Portugal	PRT	702	Singapore	SGP								05	VEGETABLES AND FRUIT	1	No Quantity			0		0		13766			0
S3	2016	2016	2016	2	0	2	Export	620	Portugal	PRT	703	Slovakia	SVK								05	VEGETABLES AND FRUIT	1	No Quantity			0		0		1014250			4
S3	2016	2016	2016	2	0	2	Export	620	Portugal	PRT	705	Slovenia	SVN								05	VEGETABLES AND FRUIT	1	No Quantity			0		0		196477			0
S3	2016	2016	2016	2	0	2	Export	620	Portugal	PRT	710	South Africa	ZAF								05	VEGETABLES AND FRUIT	1	No Quantity			0		0		2381939			0
S3	2016	2016	2016	2	0	2	Export	620	Portugal	PRT	724	Spain	ESP								05	VEGETABLES AND FRUIT	1	No Quantity			0		0		389510993			4
S3	2016	2016	2016	2	0	2	Export	620	Portugal	PRT	729	Sudan	SDN								05	VEGETABLES AND FRUIT	1	No Quantity			0		0		124162			0
S3	2016	2016	2016	2	0	2	Export	620	Portugal	PRT	752	Sweden	SWE								05	VEGETABLES AND FRUIT	1	No Quantity			0		0		11679748			0
S3	2016	2016	2016	2	0	2	Export	620	Portugal	PRT	757	Switzerland	CHE								05	VEGETABLES AND FRUIT	1	No Quantity			0		0		7571762			0
S3	2016	2016	2016	2	0	2	Export	620	Portugal	PRT	764	Thailand	THA								05	VEGETABLES AND FRUIT	1	No Quantity			0		0		740195			0
S3	2016	2016	2016	2	0	2	Export	620	Portugal	PRT	768	Togo	TGO								05	VEGETABLES AND FRUIT	1	No Quantity			0		0		5662			0
S3	2016	2016	2016	2	0	2	Export	620	Portugal	PRT	784	United Arab Emirates	ARE								05	VEGETABLES AND FRUIT	1	No Quantity			0		0		3035213			4
S3	2016	2016	2016	2	0	2	Export	620	Portugal	PRT	788	Tunisia	TUN								05	VEGETABLES AND FRUIT	1	No Quantity			0		0		17021			0
S3	2016	2016	2016	2	0	2	Export	620	Portugal	PRT	792	Turkey	TUR								05	VEGETABLES AND FRUIT	1	No Quantity			0		0		1547001			0
S3	2016	2016	2016	2	0	2	Export	620	Portugal	PRT	800	Uganda	UGA								05	VEGETABLES AND FRUIT	1	No Quantity			0		0		118			0
S3	2016	2016	2016	2	0	2	Export	620	Portugal	PRT	804	Ukraine	UKR								05	VEGETABLES AND FRUIT	1	No Quantity			0		0		139452			0
S3	2016	2016	2016	2	0	2	Export	620	Portugal	PRT	818	Egypt	EGY								05	VEGETABLES AND FRUIT	1	No Quantity			0		0		660926			0
S3	2016	2016	2016	2	0	2	Export	620	Portugal	PRT	826	United Kingdom	GBR								05	VEGETABLES AND FRUIT	1	No Quantity			0		0		126187520			0
S3	2016	2016	2016	2	0	2	Export	620	Portugal	PRT	837	Bunkers									05	VEGETABLES AND FRUIT	1	No Quantity			0		0		2466343			0
S3	2016	2016	2016	2	0	2	Export	620	Portugal	PRT	842	USA	USA								05	VEGETABLES AND FRUIT	1	No Quantity			0		0		15668921			4
S3	2016	2016	2016	2	0	2	Export	620	Portugal	PRT	854	Burkina Faso	BFA								05	VEGETABLES AND FRUIT	1	No Quantity			0		0		28215			0
S3	2016	2016	2016	2	0	2	Export	620	Portugal	PRT	858	Uruguay	URY								05	VEGETABLES AND FRUIT	1	No Quantity			0		0		2286			0
S3	2016	2016	2016	2	0	2	Export	620	Portugal	PRT	862	Venezuela	VEN								05	VEGETABLES AND FRUIT	1	No Quantity			0		0		202359			4
S3	2016	2016	2016	2	0	2	Export	620	Portugal	PRT	0	World	WLD								06	SUGAR,SUGR.PREPTNS,HONEY	1	No Quantity			0		0		165723134			4
S3	2016	2016	2016	2	0	2	Export	620	Portugal	PRT	12	Algeria	DZA								06	SUGAR,SUGR.PREPTNS,HONEY	1	No Quantity			0		0		25560			0
S3	2016	2016	2016	2	0	2	Export	620	Portugal	PRT	20	Andorra	AND								06	SUGAR,SUGR.PREPTNS,HONEY	1	No Quantity			0		0		1123			0
S3	2016	2016	2016	2	0	2	Export	620	Portugal	PRT	24	Angola	AGO								06	SUGAR,SUGR.PREPTNS,HONEY	1	No Quantity			0		0		13293767			0
S3	2016	2016	2016	2	0	2	Export	620	Portugal	PRT	36	Australia	AUS								06	SUGAR,SUGR.PREPTNS,HONEY	1	No Quantity			0		0		4229			4
S3	2016	2016	2016	2	0	2	Export	620	Portugal	PRT	40	Austria	AUT								06	SUGAR,SUGR.PREPTNS,HONEY	1	No Quantity			0		0		157			0
S3	2016	2016	2016	2	0	2	Export	620	Portugal	PRT	48	Bahrain	BHR								06	SUGAR,SUGR.PREPTNS,HONEY	1	No Quantity			0		0		1500			0
S3	2016	2016	2016	2	0	2	Export	620	Portugal	PRT	56	Belgium	BEL								06	SUGAR,SUGR.PREPTNS,HONEY	1	No Quantity			0		0		1270774			0
S3	2016	2016	2016	2	0	2	Export	620	Portugal	PRT	76	Brazil	BRA								06	SUGAR,SUGR.PREPTNS,HONEY	1	No Quantity			0		0		116889			0
S3	2016	2016	2016	2	0	2	Export	620	Portugal	PRT	124	Canada	CAN								06	SUGAR,SUGR.PREPTNS,HONEY	1	No Quantity			0		0		225544			4
S3	2016	2016	2016	2	0	2	Export	620	Portugal	PRT	132	Cabo Verde	CPV								06	SUGAR,SUGR.PREPTNS,HONEY	1	No Quantity			0		0		819451			4
S3	2016	2016	2016	2	0	2	Export	620	Portugal	PRT	156	China	CHN								06	SUGAR,SUGR.PREPTNS,HONEY	1	No Quantity			0		0		97429			0
S3	2016	2016	2016	2	0	2	Export	620	Portugal	PRT	178	Congo	COG								06	SUGAR,SUGR.PREPTNS,HONEY	1	No Quantity			0		0		4450			0
S3	2016	2016	2016	2	0	2	Export	620	Portugal	PRT	180	Dem. Rep. of the Congo	COD								06	SUGAR,SUGR.PREPTNS,HONEY	1	No Quantity			0		0		1880			0
S3	2016	2016	2016	2	0	2	Export	620	Portugal	PRT	188	Costa Rica	CRI								06	SUGAR,SUGR.PREPTNS,HONEY	1	No Quantity			0		0		2987			0
S3	2016	2016	2016	2	0	2	Export	620	Portugal	PRT	192	Cuba	CUB								06	SUGAR,SUGR.PREPTNS,HONEY	1	No Quantity			0		0		4			0
S3	2016	2016	2016	2	0	2	Export	620	Portugal	PRT	196	Cyprus	CYP								06	SUGAR,SUGR.PREPTNS,HONEY	1	No Quantity			0		0		1919			0
S3	2016	2016	2016	2	0	2	Export	620	Portugal	PRT	203	Czechia	CZE								06	SUGAR,SUGR.PREPTNS,HONEY	1	No Quantity			0		0		286			0
S3	2016	2016	2016	2	0	2	Export	620	Portugal	PRT	214	Dominican Rep.	DOM								06	SUGAR,SUGR.PREPTNS,HONEY	1	No Quantity			0		0		6032			0
S3	2016	2016	2016	2	0	2	Export	620	Portugal	PRT	226	Equatorial Guinea	GNQ								06	SUGAR,SUGR.PREPTNS,HONEY	1	No Quantity			0		0		6628			4
S3	2016	2016	2016	2	0	2	Export	620	Portugal	PRT	246	Finland	FIN								06	SUGAR,SUGR.PREPTNS,HONEY	1	No Quantity			0		0		68			0
S3	2016	2016	2016	2	0	2	Export	620	Portugal	PRT	251	France	FRA								06	SUGAR,SUGR.PREPTNS,HONEY	1	No Quantity			0		0		4009739			0
S3	2016	2016	2016	2	0	2	Export	620	Portugal	PRT	276	Germany	DEU								06	SUGAR,SUGR.PREPTNS,HONEY	1	No Quantity			0		0		3723312			0
S3	2016	2016	2016	2	0	2	Export	620	Portugal	PRT	292	Gibraltar	GIB								06	SUGAR,SUGR.PREPTNS,HONEY	1	No Quantity			0		0		343			0
S3	2016	2016	2016	2	0	2	Export	620	Portugal	PRT	300	Greece	GRC								06	SUGAR,SUGR.PREPTNS,HONEY	1	No Quantity			0		0		13923			0
S3	2016	2016	2016	2	0	2	Export	620	Portugal	PRT	324	Guinea	GIN								06	SUGAR,SUGR.PREPTNS,HONEY	1	No Quantity			0		0		24581			0
S3	2016	2016	2016	2	0	2	Export	620	Portugal	PRT	344	China, Hong Kong SAR	HKG								06	SUGAR,SUGR.PREPTNS,HONEY	1	No Quantity			0		0		6670			0
S3	2016	2016	2016	2	0	2	Export	620	Portugal	PRT	364	Iran	IRN								06	SUGAR,SUGR.PREPTNS,HONEY	1	No Quantity			0		0		11			0
S3	2016	2016	2016	2	0	2	Export	620	Portugal	PRT	372	Ireland	IRL								06	SUGAR,SUGR.PREPTNS,HONEY	1	No Quantity			0		0		6359			0
S3	2016	2016	2016	2	0	2	Export	620	Portugal	PRT	376	Israel	ISR								06	SUGAR,SUGR.PREPTNS,HONEY	1	No Quantity			0		0		95635			0
S3	2016	2016	2016	2	0	2	Export	620	Portugal	PRT	381	Italy	ITA								06	SUGAR,SUGR.PREPTNS,HONEY	1	No Quantity			0		0		6428			0
S3	2016	2016	2016	2	0	2	Export	620	Portugal	PRT	384	Côte d'Ivoire	CIV								06	SUGAR,SUGR.PREPTNS,HONEY	1	No Quantity			0		0		1398			0
S3	2016	2016	2016	2	0	2	Export	620	Portugal	PRT	392	Japan	JPN								06	SUGAR,SUGR.PREPTNS,HONEY	1	No Quantity			0		0		52092			0
S3	2016	2016	2016	2	0	2	Export	620	Portugal	PRT	398	Kazakhstan	KAZ								06	SUGAR,SUGR.PREPTNS,HONEY	1	No Quantity			0		0		26			4
S3	2016	2016	2016	2	0	2	Export	620	Portugal	PRT	400	Jordan	JOR								06	SUGAR,SUGR.PREPTNS,HONEY	1	No Quantity			0		0		21085			0
S3	2016	2016	2016	2	0	2	Export	620	Portugal	PRT	410	Rep. of Korea	KOR								06	SUGAR,SUGR.PREPTNS,HONEY	1	No Quantity			0		0		21			0
S3	2016	2016	2016	2	0	2	Export	620	Portugal	PRT	414	Kuwait	KWT								06	SUGAR,SUGR.PREPTNS,HONEY	1	No Quantity			0		0		11013			0
S3	2016	2016	2016	2	0	2	Export	620	Portugal	PRT	422	Lebanon	LBN								06	SUGAR,SUGR.PREPTNS,HONEY	1	No Quantity			0		0		5835			0
S3	2016	2016	2016	2	0	2	Export	620	Portugal	PRT	428	Latvia	LVA								06	SUGAR,SUGR.PREPTNS,HONEY	1	No Quantity			0		0		1221			0
S3	2016	2016	2016	2	0	2	Export	620	Portugal	PRT	434	Libya	LBY								06	SUGAR,SUGR.PREPTNS,HONEY	1	No Quantity			0		0		11143			0
S3	2016	2016	2016	2	0	2	Export	620	Portugal	PRT	440	Lithuania	LTU								06	SUGAR,SUGR.PREPTNS,HONEY	1	No Quantity			0		0		262			0
S3	2016	2016	2016	2	0	2	Export	620	Portugal	PRT	442	Luxembourg	LUX								06	SUGAR,SUGR.PREPTNS,HONEY	1	No Quantity			0		0		520810			0
S3	2016	2016	2016	2	0	2	Export	620	Portugal	PRT	446	China, Macao SAR	MAC								06	SUGAR,SUGR.PREPTNS,HONEY	1	No Quantity			0		0		39032			0
S3	2016	2016	2016	2	0	2	Export	620	Portugal	PRT	470	Malta	MLT								06	SUGAR,SUGR.PREPTNS,HONEY	1	No Quantity			0		0		5493			0
S3	2016	2016	2016	2	0	2	Export	620	Portugal	PRT	478	Mauritania	MRT								06	SUGAR,SUGR.PREPTNS,HONEY	1	No Quantity			0		0		29			0
S3	2016	2016	2016	2	0	2	Export	620	Portugal	PRT	480	Mauritius	MUS								06	SUGAR,SUGR.PREPTNS,HONEY	1	No Quantity			0		0		563			0
S3	2016	2016	2016	2	0	2	Export	620	Portugal	PRT	484	Mexico	MEX								06	SUGAR,SUGR.PREPTNS,HONEY	1	No Quantity			0		0		11			0
S3	2016	2016	2016	2	0	2	Export	620	Portugal	PRT	504	Morocco	MAR								06	SUGAR,SUGR.PREPTNS,HONEY	1	No Quantity			0		0		103176			0
S3	2016	2016	2016	2	0	2	Export	620	Portugal	PRT	508	Mozambique	MOZ								06	SUGAR,SUGR.PREPTNS,HONEY	1	No Quantity			0		0		135716			0
S3	2016	2016	2016	2	0	2	Export	620	Portugal	PRT	528	Netherlands	NLD								06	SUGAR,SUGR.PREPTNS,HONEY	1	No Quantity			0		0		57901			0
S3	2016	2016	2016	2	0	2	Export	620	Portugal	PRT	558	Nicaragua	NIC								06	SUGAR,SUGR.PREPTNS,HONEY	1	No Quantity			0		0		1			0
S3	2016	2016	2016	2	0	2	Export	620	Portugal	PRT	566	Nigeria	NGA								06	SUGAR,SUGR.PREPTNS,HONEY	1	No Quantity			0		0		689			0
S3	2016	2016	2016	2	0	2	Export	620	Portugal	PRT	568	Other Europe, nes									06	SUGAR,SUGR.PREPTNS,HONEY	1	No Quantity			0		0		16026546			0
S3	2016	2016	2016	2	0	2	Export	620	Portugal	PRT	577	Other Africa, nes									06	SUGAR,SUGR.PREPTNS,HONEY	1	No Quantity			0		0		32498			0
S3	2016	2016	2016	2	0	2	Export	620	Portugal	PRT	579	Norway	NOR								06	SUGAR,SUGR.PREPTNS,HONEY	1	No Quantity			0		0		1264			0
S3	2016	2016	2016	2	0	2	Export	620	Portugal	PRT	586	Pakistan	PAK								06	SUGAR,SUGR.PREPTNS,HONEY	1	No Quantity			0		0		6275			0
S3	2016	2016	2016	2	0	2	Export	620	Portugal	PRT	591	Panama	PAN								06	SUGAR,SUGR.PREPTNS,HONEY	1	No Quantity			0		0		161			0
S3	2016	2016	2016	2	0	2	Export	620	Portugal	PRT	608	Philippines	PHL								06	SUGAR,SUGR.PREPTNS,HONEY	1	No Quantity			0		0		21901			0
S3	2016	2016	2016	2	0	2	Export	620	Portugal	PRT	616	Poland	POL								06	SUGAR,SUGR.PREPTNS,HONEY	1	No Quantity			0		0		477459			0
S3	2016	2016	2016	2	0	2	Export	620	Portugal	PRT	624	Guinea-Bissau	GNB								06	SUGAR,SUGR.PREPTNS,HONEY	1	No Quantity			0		0		92575			4
S3	2016	2016	2016	2	0	2	Export	620	Portugal	PRT	626	Timor-Leste	TLS								06	SUGAR,SUGR.PREPTNS,HONEY	1	No Quantity			0		0		25239			0
S3	2016	2016	2016	2	0	2	Export	620	Portugal	PRT	634	Qatar	QAT								06	SUGAR,SUGR.PREPTNS,HONEY	1	No Quantity			0		0		17			0
S3	2016	2016	2016	2	0	2	Export	620	Portugal	PRT	643	Russian Federation	RUS								06	SUGAR,SUGR.PREPTNS,HONEY	1	No Quantity			0		0		63257			0
S3	2016	2016	2016	2	0	2	Export	620	Portugal	PRT	652	Saint Barthélemy	BLM								06	SUGAR,SUGR.PREPTNS,HONEY	1	No Quantity			0		0		516			0
S3	2016	2016	2016	2	0	2	Export	620	Portugal	PRT	678	Sao Tome and Principe	STP								06	SUGAR,SUGR.PREPTNS,HONEY	1	No Quantity			0		0		1336678			4
S3	2016	2016	2016	2	0	2	Export	620	Portugal	PRT	682	Saudi Arabia	SAU								06	SUGAR,SUGR.PREPTNS,HONEY	1	No Quantity			0		0		6133			0
S3	2016	2016	2016	2	0	2	Export	620	Portugal	PRT	686	Senegal	SEN								06	SUGAR,SUGR.PREPTNS,HONEY	1	No Quantity			0		0		6530			0
S3	2016	2016	2016	2	0	2	Export	620	Portugal	PRT	699	India	IND								06	SUGAR,SUGR.PREPTNS,HONEY	1	No Quantity			0		0		6357			0
S3	2016	2016	2016	2	0	2	Export	620	Portugal	PRT	702	Singapore	SGP								06	SUGAR,SUGR.PREPTNS,HONEY	1	No Quantity			0		0		566			0
S3	2016	2016	2016	2	0	2	Export	620	Portugal	PRT	703	Slovakia	SVK								06	SUGAR,SUGR.PREPTNS,HONEY	1	No Quantity			0		0		105			0
S3	2016	2016	2016	2	0	2	Export	620	Portugal	PRT	704	Viet Nam	VNM								06	SUGAR,SUGR.PREPTNS,HONEY	1	No Quantity			0		0		6553			0
S3	2016	2016	2016	2	0	2	Export	620	Portugal	PRT	710	South Africa	ZAF								06	SUGAR,SUGR.PREPTNS,HONEY	1	No Quantity			0		0		4738			0
S3	2016	2016	2016	2	0	2	Export	620	Portugal	PRT	724	Spain	ESP								06	SUGAR,SUGR.PREPTNS,HONEY	1	No Quantity			0		0		118595060			0
S3	2016	2016	2016	2	0	2	Export	620	Portugal	PRT	729	Sudan	SDN								06	SUGAR,SUGR.PREPTNS,HONEY	1	No Quantity			0		0		3029			0
S3	2016	2016	2016	2	0	2	Export	620	Portugal	PRT	752	Sweden	SWE								06	SUGAR,SUGR.PREPTNS,HONEY	1	No Quantity			0		0		33763			0
S3	2016	2016	2016	2	0	2	Export	620	Portugal	PRT	757	Switzerland	CHE								06	SUGAR,SUGR.PREPTNS,HONEY	1	No Quantity			0		0		287724			0
S3	2016	2016	2016	2	0	2	Export	620	Portugal	PRT	768	Togo	TGO								06	SUGAR,SUGR.PREPTNS,HONEY	1	No Quantity			0		0		2075			0
S3	2016	2016	2016	2	0	2	Export	620	Portugal	PRT	784	United Arab Emirates	ARE								06	SUGAR,SUGR.PREPTNS,HONEY	1	No Quantity			0		0		172763			0
S3	2016	2016	2016	2	0	2	Export	620	Portugal	PRT	788	Tunisia	TUN								06	SUGAR,SUGR.PREPTNS,HONEY	1	No Quantity			0		0		1			0
S3	2016	2016	2016	2	0	2	Export	620	Portugal	PRT	826	United Kingdom	GBR								06	SUGAR,SUGR.PREPTNS,HONEY	1	No Quantity			0		0		2803225			4
S3	2016	2016	2016	2	0	2	Export	620	Portugal	PRT	834	United Rep. of Tanzania	TZA								06	SUGAR,SUGR.PREPTNS,HONEY	1	No Quantity			0		0		405897			0
S3	2016	2016	2016	2	0	2	Export	620	Portugal	PRT	837	Bunkers									06	SUGAR,SUGR.PREPTNS,HONEY	1	No Quantity			0		0		9468			0
S3	2016	2016	2016	2	0	2	Export	620	Portugal	PRT	842	USA	USA								06	SUGAR,SUGR.PREPTNS,HONEY	1	No Quantity			0		0		559307			4
S3	2016	2016	2016	2	0	2	Export	620	Portugal	PRT	862	Venezuela	VEN								06	SUGAR,SUGR.PREPTNS,HONEY	1	No Quantity			0		0		221			0
S3	2016	2016	2016	2	0	2	Export	634	Qatar	QAT	0	World	WLD								06	SUGAR,SUGR.PREPTNS,HONEY	1	No Quantity							58693			0
S3	2016	2016	2016	2	0	2	Export	634	Qatar	QAT	887	Yemen	YEM								06	SUGAR,SUGR.PREPTNS,HONEY	1	No Quantity							58693			0
S3	2016	2016	2016	2	0	2	Export	620	Portugal	PRT	0	World	WLD								07	COFFEE,TEA,COCOA,SPICES	1	No Quantity			0		0		140633634			4
S3	2016	2016	2016	2	0	2	Export	620	Portugal	PRT	8	Albania	ALB								07	COFFEE,TEA,COCOA,SPICES	1	No Quantity			0		0		212340			0
S3	2016	2016	2016	2	0	2	Export	620	Portugal	PRT	20	Andorra	AND								07	COFFEE,TEA,COCOA,SPICES	1	No Quantity			0		0		30164			0
S3	2016	2016	2016	2	0	2	Export	620	Portugal	PRT	24	Angola	AGO								07	COFFEE,TEA,COCOA,SPICES	1	No Quantity			0		0		12347871			4
S3	2016	2016	2016	2	0	2	Export	620	Portugal	PRT	31	Azerbaijan	AZE								07	COFFEE,TEA,COCOA,SPICES	1	No Quantity			0		0		23			0
S3	2016	2016	2016	2	0	2	Export	620	Portugal	PRT	32	Argentina	ARG								07	COFFEE,TEA,COCOA,SPICES	1	No Quantity			0		0		2808629			0
S3	2016	2016	2016	2	0	2	Export	620	Portugal	PRT	36	Australia	AUS								07	COFFEE,TEA,COCOA,SPICES	1	No Quantity			0		0		469737			4
S3	2016	2016	2016	2	0	2	Export	620	Portugal	PRT	40	Austria	AUT								07	COFFEE,TEA,COCOA,SPICES	1	No Quantity			0		0		36142			0
S3	2016	2016	2016	2	0	2	Export	620	Portugal	PRT	48	Bahrain	BHR								07	COFFEE,TEA,COCOA,SPICES	1	No Quantity			0		0		58575			0
S3	2016	2016	2016	2	0	2	Export	620	Portugal	PRT	51	Armenia	ARM								07	COFFEE,TEA,COCOA,SPICES	1	No Quantity			0		0		7486			0
S3	2016	2016	2016	2	0	2	Export	620	Portugal	PRT	56	Belgium	BEL								07	COFFEE,TEA,COCOA,SPICES	1	No Quantity			0		0		945155			4
S3	2016	2016	2016	2	0	2	Export	620	Portugal	PRT	60	Bermuda	BMU								07	COFFEE,TEA,COCOA,SPICES	1	No Quantity			0		0		3855			0
S3	2016	2016	2016	2	0	2	Export	620	Portugal	PRT	76	Brazil	BRA								07	COFFEE,TEA,COCOA,SPICES	1	No Quantity			0		0		1951729			0
S3	2016	2016	2016	2	0	2	Export	620	Portugal	PRT	100	Bulgaria	BGR								07	COFFEE,TEA,COCOA,SPICES	1	No Quantity			0		0		445233			4
S3	2016	2016	2016	2	0	2	Export	620	Portugal	PRT	124	Canada	CAN								07	COFFEE,TEA,COCOA,SPICES	1	No Quantity			0		0		2235475			4
S3	2016	2016	2016	2	0	2	Export	620	Portugal	PRT	132	Cabo Verde	CPV								07	COFFEE,TEA,COCOA,SPICES	1	No Quantity			0		0		2693407			4
S3	2016	2016	2016	2	0	2	Export	620	Portugal	PRT	144	Sri Lanka	LKA								07	COFFEE,TEA,COCOA,SPICES	1	No Quantity			0		0		113			0
S3	2016	2016	2016	2	0	2	Export	620	Portugal	PRT	152	Chile	CHL								07	COFFEE,TEA,COCOA,SPICES	1	No Quantity			0		0		8337			0
S3	2016	2016	2016	2	0	2	Export	620	Portugal	PRT	156	China	CHN								07	COFFEE,TEA,COCOA,SPICES	1	No Quantity			0		0		607854			0
S3	2016	2016	2016	2	0	2	Export	620	Portugal	PRT	170	Colombia	COL								07	COFFEE,TEA,COCOA,SPICES	1	No Quantity			0		0		25618			4
S3	2016	2016	2016	2	0	2	Export	620	Portugal	PRT	178	Congo	COG								07	COFFEE,TEA,COCOA,SPICES	1	No Quantity			0		0		11173			4
S3	2016	2016	2016	2	0	2	Export	620	Portugal	PRT	180	Dem. Rep. of the Congo	COD								07	COFFEE,TEA,COCOA,SPICES	1	No Quantity			0		0		3916			0
S3	2016	2016	2016	2	0	2	Export	620	Portugal	PRT	188	Costa Rica	CRI								07	COFFEE,TEA,COCOA,SPICES	1	No Quantity			0		0		1851			0
S3	2016	2016	2016	2	0	2	Export	620	Portugal	PRT	191	Croatia	HRV								07	COFFEE,TEA,COCOA,SPICES	1	No Quantity			0		0		2084			0
S3	2016	2016	2016	2	0	2	Export	620	Portugal	PRT	192	Cuba	CUB								07	COFFEE,TEA,COCOA,SPICES	1	No Quantity			0		0		113152			0
S3	2016	2016	2016	2	0	2	Export	620	Portugal	PRT	196	Cyprus	CYP								07	COFFEE,TEA,COCOA,SPICES	1	No Quantity			0		0		12112			0
S3	2016	2016	2016	2	0	2	Export	620	Portugal	PRT	203	Czechia	CZE								07	COFFEE,TEA,COCOA,SPICES	1	No Quantity			0		0		313131			0
S3	2016	2016	2016	2	0	2	Export	620	Portugal	PRT	208	Denmark	DNK								07	COFFEE,TEA,COCOA,SPICES	1	No Quantity			0		0		75385			0
S3	2016	2016	2016	2	0	2	Export	620	Portugal	PRT	214	Dominican Rep.	DOM								07	COFFEE,TEA,COCOA,SPICES	1	No Quantity			0		0		5696			0
S3	2016	2016	2016	2	0	2	Export	620	Portugal	PRT	226	Equatorial Guinea	GNQ								07	COFFEE,TEA,COCOA,SPICES	1	No Quantity			0		0		27096			4
S3	2016	2016	2016	2	0	2	Export	620	Portugal	PRT	231	Ethiopia	ETH								07	COFFEE,TEA,COCOA,SPICES	1	No Quantity			0		0		147			0
S3	2016	2016	2016	2	0	2	Export	620	Portugal	PRT	233	Estonia	EST								07	COFFEE,TEA,COCOA,SPICES	1	No Quantity			0		0		5203			0
S3	2016	2016	2016	2	0	2	Export	620	Portugal	PRT	246	Finland	FIN								07	COFFEE,TEA,COCOA,SPICES	1	No Quantity			0		0		40			0
S3	2016	2016	2016	2	0	2	Export	620	Portugal	PRT	251	France	FRA								07	COFFEE,TEA,COCOA,SPICES	1	No Quantity			0		0		13339928			4
S3	2016	2016	2016	2	0	2	Export	620	Portugal	PRT	268	Georgia	GEO								07	COFFEE,TEA,COCOA,SPICES	1	No Quantity			0		0		18			0
S3	2016	2016	2016	2	0	2	Export	620	Portugal	PRT	275	State of Palestine	PSE								07	COFFEE,TEA,COCOA,SPICES	1	No Quantity			0		0		140223			0
S3	2016	2016	2016	2	0	2	Export	620	Portugal	PRT	276	Germany	DEU								07	COFFEE,TEA,COCOA,SPICES	1	No Quantity			0		0		1571270			4
S3	2016	2016	2016	2	0	2	Export	620	Portugal	PRT	292	Gibraltar	GIB								07	COFFEE,TEA,COCOA,SPICES	1	No Quantity			0		0		948			0
S3	2016	2016	2016	2	0	2	Export	620	Portugal	PRT	300	Greece	GRC								07	COFFEE,TEA,COCOA,SPICES	1	No Quantity			0		0		8554660			4
S3	2016	2016	2016	2	0	2	Export	620	Portugal	PRT	324	Guinea	GIN								07	COFFEE,TEA,COCOA,SPICES	1	No Quantity			0		0		5416			0
S3	2016	2016	2016	2	0	2	Export	620	Portugal	PRT	344	China, Hong Kong SAR	HKG								07	COFFEE,TEA,COCOA,SPICES	1	No Quantity			0		0		315429			0
S3	2016	2016	2016	2	0	2	Export	620	Portugal	PRT	348	Hungary	HUN								07	COFFEE,TEA,COCOA,SPICES	1	No Quantity			0		0		105839			0
S3	2016	2016	2016	2	0	2	Export	620	Portugal	PRT	360	Indonesia	IDN								07	COFFEE,TEA,COCOA,SPICES	1	No Quantity			0		0		44			0
S3	2016	2016	2016	2	0	2	Export	620	Portugal	PRT	364	Iran	IRN								07	COFFEE,TEA,COCOA,SPICES	1	No Quantity			0		0		8613			0
S3	2016	2016	2016	2	0	2	Export	620	Portugal	PRT	372	Ireland	IRL								07	COFFEE,TEA,COCOA,SPICES	1	No Quantity			0		0		591841			4
S3	2016	2016	2016	2	0	2	Export	620	Portugal	PRT	376	Israel	ISR								07	COFFEE,TEA,COCOA,SPICES	1	No Quantity			0		0		63903			4
S3	2016	2016	2016	2	0	2	Export	620	Portugal	PRT	381	Italy	ITA								07	COFFEE,TEA,COCOA,SPICES	1	No Quantity			0		0		1146570			0
S3	2016	2016	2016	2	0	2	Export	620	Portugal	PRT	384	Côte d'Ivoire	CIV								07	COFFEE,TEA,COCOA,SPICES	1	No Quantity			0		0		2094			0
S3	2016	2016	2016	2	0	2	Export	620	Portugal	PRT	392	Japan	JPN								07	COFFEE,TEA,COCOA,SPICES	1	No Quantity			0		0		514508			0
S3	2016	2016	2016	2	0	2	Export	620	Portugal	PRT	398	Kazakhstan	KAZ								07	COFFEE,TEA,COCOA,SPICES	1	No Quantity			0		0		4			4
S3	2016	2016	2016	2	0	2	Export	620	Portugal	PRT	400	Jordan	JOR								07	COFFEE,TEA,COCOA,SPICES	1	No Quantity			0		0		525593			0
S3	2016	2016	2016	2	0	2	Export	620	Portugal	PRT	410	Rep. of Korea	KOR								07	COFFEE,TEA,COCOA,SPICES	1	No Quantity			0		0		4711			0
S3	2016	2016	2016	2	0	2	Export	620	Portugal	PRT	414	Kuwait	KWT								07	COFFEE,TEA,COCOA,SPICES	1	No Quantity			0		0		632780			0
S3	2016	2016	2016	2	0	2	Export	620	Portugal	PRT	422	Lebanon	LBN								07	COFFEE,TEA,COCOA,SPICES	1	No Quantity			0		0		1088774			0
S3	2016	2016	2016	2	0	2	Export	620	Portugal	PRT	434	Libya	LBY								07	COFFEE,TEA,COCOA,SPICES	1	No Quantity			0		0		149601			0
S3	2016	2016	2016	2	0	2	Export	620	Portugal	PRT	440	Lithuania	LTU								07	COFFEE,TEA,COCOA,SPICES	1	No Quantity			0		0		1128			4
S3	2016	2016	2016	2	0	2	Export	620	Portugal	PRT	442	Luxembourg	LUX								07	COFFEE,TEA,COCOA,SPICES	1	No Quantity			0		0		2806529			4
S3	2016	2016	2016	2	0	2	Export	620	Portugal	PRT	446	China, Macao SAR	MAC								07	COFFEE,TEA,COCOA,SPICES	1	No Quantity			0		0		161854			0
S3	2016	2016	2016	2	0	2	Export	620	Portugal	PRT	458	Malaysia	MYS								07	COFFEE,TEA,COCOA,SPICES	1	No Quantity			0		0		40127			0
S3	2016	2016	2016	2	0	2	Export	620	Portugal	PRT	466	Mali	MLI								07	COFFEE,TEA,COCOA,SPICES	1	No Quantity			0		0		15724			0
S3	2016	2016	2016	2	0	2	Export	620	Portugal	PRT	470	Malta	MLT								07	COFFEE,TEA,COCOA,SPICES	1	No Quantity			0		0		44440			0
S3	2016	2016	2016	2	0	2	Export	620	Portugal	PRT	480	Mauritius	MUS								07	COFFEE,TEA,COCOA,SPICES	1	No Quantity			0		0		68362			4
S3	2016	2016	2016	2	0	2	Export	620	Portugal	PRT	484	Mexico	MEX								07	COFFEE,TEA,COCOA,SPICES	1	No Quantity			0		0		61587			0
S3	2016	2016	2016	2	0	2	Export	620	Portugal	PRT	490	Other Asia, nes									07	COFFEE,TEA,COCOA,SPICES	1	No Quantity			0		0		538781			0
S3	2016	2016	2016	2	0	2	Export	620	Portugal	PRT	498	Rep. of Moldova	MDA								07	COFFEE,TEA,COCOA,SPICES	1	No Quantity			0		0		39281			0
S3	2016	2016	2016	2	0	2	Export	620	Portugal	PRT	504	Morocco	MAR								07	COFFEE,TEA,COCOA,SPICES	1	No Quantity			0		0		634105			0
S3	2016	2016	2016	2	0	2	Export	620	Portugal	PRT	508	Mozambique	MOZ								07	COFFEE,TEA,COCOA,SPICES	1	No Quantity			0		0		1581080			4
S3	2016	2016	2016	2	0	2	Export	620	Portugal	PRT	512	Oman	OMN								07	COFFEE,TEA,COCOA,SPICES	1	No Quantity			0		0		121000			0
S3	2016	2016	2016	2	0	2	Export	620	Portugal	PRT	528	Netherlands	NLD								07	COFFEE,TEA,COCOA,SPICES	1	No Quantity			0		0		1260752			4
S3	2016	2016	2016	2	0	2	Export	620	Portugal	PRT	554	New Zealand	NZL								07	COFFEE,TEA,COCOA,SPICES	1	No Quantity			0		0		4			0
S3	2016	2016	2016	2	0	2	Export	620	Portugal	PRT	558	Nicaragua	NIC								07	COFFEE,TEA,COCOA,SPICES	1	No Quantity			0		0		5			0
S3	2016	2016	2016	2	0	2	Export	620	Portugal	PRT	566	Nigeria	NGA								07	COFFEE,TEA,COCOA,SPICES	1	No Quantity			0		0		48235			0
S3	2016	2016	2016	2	0	2	Export	620	Portugal	PRT	577	Other Africa, nes									07	COFFEE,TEA,COCOA,SPICES	1	No Quantity			0		0		516500			0
S3	2016	2016	2016	2	0	2	Export	620	Portugal	PRT	579	Norway	NOR								07	COFFEE,TEA,COCOA,SPICES	1	No Quantity			0		0		7093			0
S3	2016	2016	2016	2	0	2	Export	620	Portugal	PRT	586	Pakistan	PAK								07	COFFEE,TEA,COCOA,SPICES	1	No Quantity			0		0		367259			0
S3	2016	2016	2016	2	0	2	Export	620	Portugal	PRT	591	Panama	PAN								07	COFFEE,TEA,COCOA,SPICES	1	No Quantity			0		0		37			4
S3	2016	2016	2016	2	0	2	Export	620	Portugal	PRT	604	Peru	PER								07	COFFEE,TEA,COCOA,SPICES	1	No Quantity			0		0		187239			0
S3	2016	2016	2016	2	0	2	Export	620	Portugal	PRT	608	Philippines	PHL								07	COFFEE,TEA,COCOA,SPICES	1	No Quantity			0		0		49485			4
S3	2016	2016	2016	2	0	2	Export	620	Portugal	PRT	616	Poland	POL								07	COFFEE,TEA,COCOA,SPICES	1	No Quantity			0		0		1656427			0
S3	2016	2016	2016	2	0	2	Export	620	Portugal	PRT	624	Guinea-Bissau	GNB								07	COFFEE,TEA,COCOA,SPICES	1	No Quantity			0		0		208809			4
S3	2016	2016	2016	2	0	2	Export	620	Portugal	PRT	626	Timor-Leste	TLS								07	COFFEE,TEA,COCOA,SPICES	1	No Quantity			0		0		151383			4
S3	2016	2016	2016	2	0	2	Export	620	Portugal	PRT	642	Romania	ROU								07	COFFEE,TEA,COCOA,SPICES	1	No Quantity			0		0		190656			0
S3	2016	2016	2016	2	0	2	Export	620	Portugal	PRT	643	Russian Federation	RUS								07	COFFEE,TEA,COCOA,SPICES	1	No Quantity			0		0		2163194			0
S3	2016	2016	2016	2	0	2	Export	620	Portugal	PRT	652	Saint Barthélemy	BLM								07	COFFEE,TEA,COCOA,SPICES	1	No Quantity			0		0		5641			0
S3	2016	2016	2016	2	0	2	Export	620	Portugal	PRT	678	Sao Tome and Principe	STP								07	COFFEE,TEA,COCOA,SPICES	1	No Quantity			0		0		311128			4
S3	2016	2016	2016	2	0	2	Export	620	Portugal	PRT	682	Saudi Arabia	SAU								07	COFFEE,TEA,COCOA,SPICES	1	No Quantity			0		0		918949			4
S3	2016	2016	2016	2	0	2	Export	620	Portugal	PRT	686	Senegal	SEN								07	COFFEE,TEA,COCOA,SPICES	1	No Quantity			0		0		25881			0
S3	2016	2016	2016	2	0	2	Export	620	Portugal	PRT	688	Serbia	SRB								07	COFFEE,TEA,COCOA,SPICES	1	No Quantity			0		0		92166			0
S3	2016	2016	2016	2	0	2	Export	620	Portugal	PRT	694	Sierra Leone	SLE								07	COFFEE,TEA,COCOA,SPICES	1	No Quantity			0		0		1377			0
S3	2016	2016	2016	2	0	2	Export	620	Portugal	PRT	699	India	IND								07	COFFEE,TEA,COCOA,SPICES	1	No Quantity			0		0		90104			0
S3	2016	2016	2016	2	0	2	Export	620	Portugal	PRT	702	Singapore	SGP								07	COFFEE,TEA,COCOA,SPICES	1	No Quantity			0		0		729065			0
S3	2016	2016	2016	2	0	2	Export	620	Portugal	PRT	703	Slovakia	SVK								07	COFFEE,TEA,COCOA,SPICES	1	No Quantity			0		0		4917			4
S3	2016	2016	2016	2	0	2	Export	620	Portugal	PRT	705	Slovenia	SVN								07	COFFEE,TEA,COCOA,SPICES	1	No Quantity			0		0		537831			0
S3	2016	2016	2016	2	0	2	Export	620	Portugal	PRT	710	South Africa	ZAF								07	COFFEE,TEA,COCOA,SPICES	1	No Quantity			0		0		1085633			0
S3	2016	2016	2016	2	0	2	Export	620	Portugal	PRT	724	Spain	ESP								07	COFFEE,TEA,COCOA,SPICES	1	No Quantity			0		0		39702459			4
S3	2016	2016	2016	2	0	2	Export	620	Portugal	PRT	729	Sudan	SDN								07	COFFEE,TEA,COCOA,SPICES	1	No Quantity			0		0		37914			0
S3	2016	2016	2016	2	0	2	Export	620	Portugal	PRT	748	Swaziland	SWZ								07	COFFEE,TEA,COCOA,SPICES	1	No Quantity			0		0		924			4
S3	2016	2016	2016	2	0	2	Export	620	Portugal	PRT	752	Sweden	SWE								07	COFFEE,TEA,COCOA,SPICES	1	No Quantity			0		0		26241			0
S3	2016	2016	2016	2	0	2	Export	620	Portugal	PRT	757	Switzerland	CHE								07	COFFEE,TEA,COCOA,SPICES	1	No Quantity			0		0		2280263			4
S3	2016	2016	2016	2	0	2	Export	620	Portugal	PRT	768	Togo	TGO								07	COFFEE,TEA,COCOA,SPICES	1	No Quantity			0		0		4605			0
S3	2016	2016	2016	2	0	2	Export	620	Portugal	PRT	780	Trinidad and Tobago	TTO								07	COFFEE,TEA,COCOA,SPICES	1	No Quantity			0		0		39			0
S3	2016	2016	2016	2	0	2	Export	620	Portugal	PRT	784	United Arab Emirates	ARE								07	COFFEE,TEA,COCOA,SPICES	1	No Quantity			0		0		9881615			4
S3	2016	2016	2016	2	0	2	Export	620	Portugal	PRT	788	Tunisia	TUN								07	COFFEE,TEA,COCOA,SPICES	1	No Quantity			0		0		912			0
S3	2016	2016	2016	2	0	2	Export	620	Portugal	PRT	792	Turkey	TUR								07	COFFEE,TEA,COCOA,SPICES	1	No Quantity			0		0		211038			0
S3	2016	2016	2016	2	0	2	Export	620	Portugal	PRT	800	Uganda	UGA								07	COFFEE,TEA,COCOA,SPICES	1	No Quantity			0		0		7542			0
S3	2016	2016	2016	2	0	2	Export	620	Portugal	PRT	804	Ukraine	UKR								07	COFFEE,TEA,COCOA,SPICES	1	No Quantity			0		0		1761059			0
S3	2016	2016	2016	2	0	2	Export	620	Portugal	PRT	807	North Macedonia	MKD								07	COFFEE,TEA,COCOA,SPICES	1	No Quantity			0		0		5			0
S3	2016	2016	2016	2	0	2	Export	620	Portugal	PRT	818	Egypt	EGY								07	COFFEE,TEA,COCOA,SPICES	1	No Quantity			0		0		73054			0
S3	2016	2016	2016	2	0	2	Export	620	Portugal	PRT	826	United Kingdom	GBR								07	COFFEE,TEA,COCOA,SPICES	1	No Quantity			0		0		11724560			4
S3	2016	2016	2016	2	0	2	Export	620	Portugal	PRT	834	United Rep. of Tanzania	TZA								07	COFFEE,TEA,COCOA,SPICES	1	No Quantity			0		0		15			0
S3	2016	2016	2016	2	0	2	Export	620	Portugal	PRT	837	Bunkers									07	COFFEE,TEA,COCOA,SPICES	1	No Quantity			0		0		289183			0
S3	2016	2016	2016	2	0	2	Export	620	Portugal	PRT	842	USA	USA								07	COFFEE,TEA,COCOA,SPICES	1	No Quantity			0		0		3640290			4
S3	2016	2016	2016	2	0	2	Export	620	Portugal	PRT	858	Uruguay	URY								07	COFFEE,TEA,COCOA,SPICES	1	No Quantity			0		0		46527			0
S3	2016	2016	2016	2	0	2	Export	620	Portugal	PRT	862	Venezuela	VEN								07	COFFEE,TEA,COCOA,SPICES	1	No Quantity			0		0		67			4
S3	2016	2016	2016	2	0	2	Export	620	Portugal	PRT	0	World	WLD								08	ANIMAL FEED STUFF	1	No Quantity			0		0		107641968			4
S3	2016	2016	2016	2	0	2	Export	620	Portugal	PRT	8	Albania	ALB								08	ANIMAL FEED STUFF	1	No Quantity			0		0		95277			0
S3	2016	2016	2016	2	0	2	Export	620	Portugal	PRT	20	Andorra	AND								08	ANIMAL FEED STUFF	1	No Quantity			0		0		869			0
S3	2016	2016	2016	2	0	2	Export	620	Portugal	PRT	24	Angola	AGO								08	ANIMAL FEED STUFF	1	No Quantity			0		0		9743386			0
S3	2016	2016	2016	2	0	2	Export	620	Portugal	PRT	36	Australia	AUS								08	ANIMAL FEED STUFF	1	No Quantity			0		0		703			0
S3	2016	2016	2016	2	0	2	Export	620	Portugal	PRT	40	Austria	AUT								08	ANIMAL FEED STUFF	1	No Quantity			0		0		353			0
S3	2016	2016	2016	2	0	2	Export	620	Portugal	PRT	48	Bahrain	BHR								08	ANIMAL FEED STUFF	1	No Quantity			0		0		14			0
S3	2016	2016	2016	2	0	2	Export	620	Portugal	PRT	50	Bangladesh	BGD								08	ANIMAL FEED STUFF	1	No Quantity			0		0		10042			0
S3	2016	2016	2016	2	0	2	Export	620	Portugal	PRT	51	Armenia	ARM								08	ANIMAL FEED STUFF	1	No Quantity			0		0		488980			0
S3	2016	2016	2016	2	0	2	Export	620	Portugal	PRT	56	Belgium	BEL								08	ANIMAL FEED STUFF	1	No Quantity			0		0		35539			0
S3	2016	2016	2016	2	0	2	Export	620	Portugal	PRT	76	Brazil	BRA								08	ANIMAL FEED STUFF	1	No Quantity			0		0		91309			0
S3	2016	2016	2016	2	0	2	Export	620	Portugal	PRT	100	Bulgaria	BGR								08	ANIMAL FEED STUFF	1	No Quantity			0		0		48070			0
S3	2016	2016	2016	2	0	2	Export	620	Portugal	PRT	124	Canada	CAN								08	ANIMAL FEED STUFF	1	No Quantity			0		0		8553			0
S3	2016	2016	2016	2	0	2	Export	620	Portugal	PRT	132	Cabo Verde	CPV								08	ANIMAL FEED STUFF	1	No Quantity			0		0		2779685			0
S3	2016	2016	2016	2	0	2	Export	620	Portugal	PRT	156	China	CHN								08	ANIMAL FEED STUFF	1	No Quantity			0		0		62252			0
S3	2016	2016	2016	2	0	2	Export	620	Portugal	PRT	170	Colombia	COL								08	ANIMAL FEED STUFF	1	No Quantity			0		0		139394			0
S3	2016	2016	2016	2	0	2	Export	620	Portugal	PRT	180	Dem. Rep. of the Congo	COD								08	ANIMAL FEED STUFF	1	No Quantity			0		0		3824			0
S3	2016	2016	2016	2	0	2	Export	620	Portugal	PRT	192	Cuba	CUB								08	ANIMAL FEED STUFF	1	No Quantity			0		0		6			0
S3	2016	2016	2016	2	0	2	Export	620	Portugal	PRT	196	Cyprus	CYP								08	ANIMAL FEED STUFF	1	No Quantity			0		0		148811			0
S3	2016	2016	2016	2	0	2	Export	620	Portugal	PRT	203	Czechia	CZE								08	ANIMAL FEED STUFF	1	No Quantity			0		0		122992			0
S3	2016	2016	2016	2	0	2	Export	620	Portugal	PRT	208	Denmark	DNK								08	ANIMAL FEED STUFF	1	No Quantity			0		0		152688			0
S3	2016	2016	2016	2	0	2	Export	620	Portugal	PRT	233	Estonia	EST								08	ANIMAL FEED STUFF	1	No Quantity			0		0		30397			0
S3	2016	2016	2016	2	0	2	Export	620	Portugal	PRT	246	Finland	FIN								08	ANIMAL FEED STUFF	1	No Quantity			0		0		58951			0
S3	2016	2016	2016	2	0	2	Export	620	Portugal	PRT	251	France	FRA								08	ANIMAL FEED STUFF	1	No Quantity			0		0		1075499			0
S3	2016	2016	2016	2	0	2	Export	620	Portugal	PRT	258	French Polynesia	PYF								08	ANIMAL FEED STUFF	1	No Quantity			0		0		21216			0
S3	2016	2016	2016	2	0	2	Export	620	Portugal	PRT	268	Georgia	GEO								08	ANIMAL FEED STUFF	1	No Quantity			0		0		80478			0
S3	2016	2016	2016	2	0	2	Export	620	Portugal	PRT	276	Germany	DEU								08	ANIMAL FEED STUFF	1	No Quantity			0		0		125011			0
S3	2016	2016	2016	2	0	2	Export	620	Portugal	PRT	300	Greece	GRC								08	ANIMAL FEED STUFF	1	No Quantity			0		0		7107681			0
S3	2016	2016	2016	2	0	2	Export	620	Portugal	PRT	324	Guinea	GIN								08	ANIMAL FEED STUFF	1	No Quantity			0		0		12438			0
S3	2016	2016	2016	2	0	2	Export	620	Portugal	PRT	344	China, Hong Kong SAR	HKG								08	ANIMAL FEED STUFF	1	No Quantity			0		0		398152			0
S3	2016	2016	2016	2	0	2	Export	620	Portugal	PRT	364	Iran	IRN								08	ANIMAL FEED STUFF	1	No Quantity			0		0		19			4
S3	2016	2016	2016	2	0	2	Export	620	Portugal	PRT	372	Ireland	IRL								08	ANIMAL FEED STUFF	1	No Quantity			0		0		7164			0
S3	2016	2016	2016	2	0	2	Export	620	Portugal	PRT	376	Israel	ISR								08	ANIMAL FEED STUFF	1	No Quantity			0		0		922630			0
S3	2016	2016	2016	2	0	2	Export	620	Portugal	PRT	381	Italy	ITA								08	ANIMAL FEED STUFF	1	No Quantity			0		0		5413202			4
S3	2016	2016	2016	2	0	2	Export	620	Portugal	PRT	400	Jordan	JOR								08	ANIMAL FEED STUFF	1	No Quantity			0		0		23419			0
S3	2016	2016	2016	2	0	2	Export	620	Portugal	PRT	410	Rep. of Korea	KOR								08	ANIMAL FEED STUFF	1	No Quantity			0		0		14485			0
S3	2016	2016	2016	2	0	2	Export	620	Portugal	PRT	414	Kuwait	KWT								08	ANIMAL FEED STUFF	1	No Quantity			0		0		44249			0
S3	2016	2016	2016	2	0	2	Export	620	Portugal	PRT	422	Lebanon	LBN								08	ANIMAL FEED STUFF	1	No Quantity			0		0		167136			0
S3	2016	2016	2016	2	0	2	Export	620	Portugal	PRT	428	Latvia	LVA								08	ANIMAL FEED STUFF	1	No Quantity			0		0		75075			0
S3	2016	2016	2016	2	0	2	Export	620	Portugal	PRT	440	Lithuania	LTU								08	ANIMAL FEED STUFF	1	No Quantity			0		0		14366			0
S3	2016	2016	2016	2	0	2	Export	620	Portugal	PRT	442	Luxembourg	LUX								08	ANIMAL FEED STUFF	1	No Quantity			0		0		7926			0
S3	2016	2016	2016	2	0	2	Export	620	Portugal	PRT	446	China, Macao SAR	MAC								08	ANIMAL FEED STUFF	1	No Quantity			0		0		6033			0
S3	2016	2016	2016	2	0	2	Export	620	Portugal	PRT	450	Madagascar	MDG								08	ANIMAL FEED STUFF	1	No Quantity			0		0		334			0
S3	2016	2016	2016	2	0	2	Export	620	Portugal	PRT	454	Malawi	MWI								08	ANIMAL FEED STUFF	1	No Quantity			0		0		451			0
S3	2016	2016	2016	2	0	2	Export	620	Portugal	PRT	458	Malaysia	MYS								08	ANIMAL FEED STUFF	1	No Quantity			0		0		30652			0
S3	2016	2016	2016	2	0	2	Export	620	Portugal	PRT	470	Malta	MLT								08	ANIMAL FEED STUFF	1	No Quantity			0		0		69183			0
S3	2016	2016	2016	2	0	2	Export	620	Portugal	PRT	478	Mauritania	MRT								08	ANIMAL FEED STUFF	1	No Quantity			0		0		1690			0
S3	2016	2016	2016	2	0	2	Export	620	Portugal	PRT	490	Other Asia, nes									08	ANIMAL FEED STUFF	1	No Quantity			0		0		228777			0
S3	2016	2016	2016	2	0	2	Export	620	Portugal	PRT	498	Rep. of Moldova	MDA								08	ANIMAL FEED STUFF	1	No Quantity			0		0		29114			0
S3	2016	2016	2016	2	0	2	Export	620	Portugal	PRT	504	Morocco	MAR								08	ANIMAL FEED STUFF	1	No Quantity			0		0		178843			0
S3	2016	2016	2016	2	0	2	Export	620	Portugal	PRT	508	Mozambique	MOZ								08	ANIMAL FEED STUFF	1	No Quantity			0		0		600916			0
S3	2016	2016	2016	2	0	2	Export	620	Portugal	PRT	516	Namibia	NAM								08	ANIMAL FEED STUFF	1	No Quantity			0		0		470			0
S3	2016	2016	2016	2	0	2	Export	620	Portugal	PRT	528	Netherlands	NLD								08	ANIMAL FEED STUFF	1	No Quantity			0		0		599610			0
S3	2016	2016	2016	2	0	2	Export	620	Portugal	PRT	531	Curaçao	CUW								08	ANIMAL FEED STUFF	1	No Quantity			0		0		34832			0
S3	2016	2016	2016	2	0	2	Export	620	Portugal	PRT	566	Nigeria	NGA								08	ANIMAL FEED STUFF	1	No Quantity			0		0		93186			0
S3	2016	2016	2016	2	0	2	Export	620	Portugal	PRT	579	Norway	NOR								08	ANIMAL FEED STUFF	1	No Quantity			0		0		10250			0
S3	2016	2016	2016	2	0	2	Export	620	Portugal	PRT	586	Pakistan	PAK								08	ANIMAL FEED STUFF	1	No Quantity			0		0		72355			0
S3	2016	2016	2016	2	0	2	Export	620	Portugal	PRT	591	Panama	PAN								08	ANIMAL FEED STUFF	1	No Quantity			0		0		108990			0
S3	2016	2016	2016	2	0	2	Export	620	Portugal	PRT	616	Poland	POL								08	ANIMAL FEED STUFF	1	No Quantity			0		0		649312			0
S3	2016	2016	2016	2	0	2	Export	620	Portugal	PRT	624	Guinea-Bissau	GNB								08	ANIMAL FEED STUFF	1	No Quantity			0		0		41268			0
S3	2016	2016	2016	2	0	2	Export	620	Portugal	PRT	626	Timor-Leste	TLS								08	ANIMAL FEED STUFF	1	No Quantity			0		0		10029			0
S3	2016	2016	2016	2	0	2	Export	620	Portugal	PRT	634	Qatar	QAT								08	ANIMAL FEED STUFF	1	No Quantity			0		0		16523			0
S3	2016	2016	2016	2	0	2	Export	620	Portugal	PRT	642	Romania	ROU								08	ANIMAL FEED STUFF	1	No Quantity			0		0		25128			0
S3	2016	2016	2016	2	0	2	Export	620	Portugal	PRT	646	Rwanda	RWA								08	ANIMAL FEED STUFF	1	No Quantity			0		0		132			0
S3	2016	2016	2016	2	0	2	Export	620	Portugal	PRT	678	Sao Tome and Principe	STP								08	ANIMAL FEED STUFF	1	No Quantity			0		0		924652			0
S3	2016	2016	2016	2	0	2	Export	620	Portugal	PRT	686	Senegal	SEN								08	ANIMAL FEED STUFF	1	No Quantity			0		0		8965			0
S3	2016	2016	2016	2	0	2	Export	620	Portugal	PRT	703	Slovakia	SVK								08	ANIMAL FEED STUFF	1	No Quantity			0		0		22213			0
S3	2016	2016	2016	2	0	2	Export	620	Portugal	PRT	704	Viet Nam	VNM								08	ANIMAL FEED STUFF	1	No Quantity			0		0		337268			0
S3	2016	2016	2016	2	0	2	Export	620	Portugal	PRT	705	Slovenia	SVN								08	ANIMAL FEED STUFF	1	No Quantity			0		0		10208			0
S3	2016	2016	2016	2	0	2	Export	620	Portugal	PRT	710	South Africa	ZAF								08	ANIMAL FEED STUFF	1	No Quantity			0		0		1585			0
S3	2016	2016	2016	2	0	2	Export	620	Portugal	PRT	724	Spain	ESP								08	ANIMAL FEED STUFF	1	No Quantity			0		0		70793992			4
S3	2016	2016	2016	2	0	2	Export	620	Portugal	PRT	752	Sweden	SWE								08	ANIMAL FEED STUFF	1	No Quantity			0		0		76620			0
S3	2016	2016	2016	2	0	2	Export	620	Portugal	PRT	757	Switzerland	CHE								08	ANIMAL FEED STUFF	1	No Quantity			0		0		33898			0
S3	2016	2016	2016	2	0	2	Export	620	Portugal	PRT	764	Thailand	THA								08	ANIMAL FEED STUFF	1	No Quantity			0		0		144006			0
S3	2016	2016	2016	2	0	2	Export	620	Portugal	PRT	768	Togo	TGO								08	ANIMAL FEED STUFF	1	No Quantity			0		0		21076			0
S3	2016	2016	2016	2	0	2	Export	620	Portugal	PRT	788	Tunisia	TUN								08	ANIMAL FEED STUFF	1	No Quantity			0		0		1677865			0
S3	2016	2016	2016	2	0	2	Export	620	Portugal	PRT	792	Turkey	TUR								08	ANIMAL FEED STUFF	1	No Quantity			0		0		572162			0
S3	2016	2016	2016	2	0	2	Export	620	Portugal	PRT	826	United Kingdom	GBR								08	ANIMAL FEED STUFF	1	No Quantity			0		0		383799			0
S3	2016	2016	2016	2	0	2	Export	620	Portugal	PRT	842	USA	USA								08	ANIMAL FEED STUFF	1	No Quantity			0		0		62441			0
S3	2016	2016	2016	2	0	2	Export	620	Portugal	PRT	887	Yemen	YEM								08	ANIMAL FEED STUFF	1	No Quantity			0		0		230858			0
S3	2016	2016	2016	2	0	2	Export	634	Qatar	QAT	0	World	WLD								08	ANIMAL FEED STUFF	1	No Quantity							21191			0
S3	2016	2016	2016	2	0	2	Export	634	Qatar	QAT	784	United Arab Emirates	ARE								08	ANIMAL FEED STUFF	1	No Quantity							21191			0
S3	2016	2016	2016	2	0	2	Export	620	Portugal	PRT	0	World	WLD								09	MISC.EDIBLE PRODUCTS ETC	1	No Quantity			0		0		240918158			4
S3	2016	2016	2016	2	0	2	Export	620	Portugal	PRT	8	Albania	ALB								09	MISC.EDIBLE PRODUCTS ETC	1	No Quantity			0		0		15548			0
S3	2016	2016	2016	2	0	2	Export	620	Portugal	PRT	12	Algeria	DZA								09	MISC.EDIBLE PRODUCTS ETC	1	No Quantity			0		0		540181			0
S3	2016	2016	2016	2	0	2	Export	620	Portugal	PRT	20	Andorra	AND								09	MISC.EDIBLE PRODUCTS ETC	1	No Quantity			0		0		7867			0
S3	2016	2016	2016	2	0	2	Export	620	Portugal	PRT	24	Angola	AGO								09	MISC.EDIBLE PRODUCTS ETC	1	No Quantity			0		0		29351940			0
S3	2016	2016	2016	2	0	2	Export	620	Portugal	PRT	31	Azerbaijan	AZE								09	MISC.EDIBLE PRODUCTS ETC	1	No Quantity			0		0		130177			0
S3	2016	2016	2016	2	0	2	Export	620	Portugal	PRT	32	Argentina	ARG								09	MISC.EDIBLE PRODUCTS ETC	1	No Quantity			0		0		629			0
S3	2016	2016	2016	2	0	2	Export	620	Portugal	PRT	36	Australia	AUS								09	MISC.EDIBLE PRODUCTS ETC	1	No Quantity			0		0		44406			4
S3	2016	2016	2016	2	0	2	Export	620	Portugal	PRT	40	Austria	AUT								09	MISC.EDIBLE PRODUCTS ETC	1	No Quantity			0		0		6427304			0
S3	2016	2016	2016	2	0	2	Export	620	Portugal	PRT	48	Bahrain	BHR								09	MISC.EDIBLE PRODUCTS ETC	1	No Quantity			0		0		4274			0
S3	2016	2016	2016	2	0	2	Export	620	Portugal	PRT	51	Armenia	ARM								09	MISC.EDIBLE PRODUCTS ETC	1	No Quantity			0		0		4740			0
S3	2016	2016	2016	2	0	2	Export	620	Portugal	PRT	56	Belgium	BEL								09	MISC.EDIBLE PRODUCTS ETC	1	No Quantity			0		0		3775000			0
S3	2016	2016	2016	2	0	2	Export	620	Portugal	PRT	68	Bolivia (Plurinational State of)	BOL								09	MISC.EDIBLE PRODUCTS ETC	1	No Quantity			0		0		1487			0
S3	2016	2016	2016	2	0	2	Export	620	Portugal	PRT	76	Brazil	BRA								09	MISC.EDIBLE PRODUCTS ETC	1	No Quantity			0		0		1252697			0
S3	2016	2016	2016	2	0	2	Export	620	Portugal	PRT	96	Brunei Darussalam	BRN								09	MISC.EDIBLE PRODUCTS ETC	1	No Quantity			0		0		40			0
S3	2016	2016	2016	2	0	2	Export	620	Portugal	PRT	100	Bulgaria	BGR								09	MISC.EDIBLE PRODUCTS ETC	1	No Quantity			0		0		75967			0
S3	2016	2016	2016	2	0	2	Export	620	Portugal	PRT	104	Myanmar	MMR								09	MISC.EDIBLE PRODUCTS ETC	1	No Quantity			0		0		8			0
S3	2016	2016	2016	2	0	2	Export	620	Portugal	PRT	116	Cambodia	KHM								09	MISC.EDIBLE PRODUCTS ETC	1	No Quantity			0		0		9741			0
S3	2016	2016	2016	2	0	2	Export	620	Portugal	PRT	120	Cameroon	CMR								09	MISC.EDIBLE PRODUCTS ETC	1	No Quantity			0		0		19			0
S3	2016	2016	2016	2	0	2	Export	620	Portugal	PRT	124	Canada	CAN								09	MISC.EDIBLE PRODUCTS ETC	1	No Quantity			0		0		1860998			0
S3	2016	2016	2016	2	0	2	Export	620	Portugal	PRT	132	Cabo Verde	CPV								09	MISC.EDIBLE PRODUCTS ETC	1	No Quantity			0		0		7519469			0
S3	2016	2016	2016	2	0	2	Export	620	Portugal	PRT	144	Sri Lanka	LKA								09	MISC.EDIBLE PRODUCTS ETC	1	No Quantity			0		0		51412			0
S3	2016	2016	2016	2	0	2	Export	620	Portugal	PRT	152	Chile	CHL								09	MISC.EDIBLE PRODUCTS ETC	1	No Quantity			0		0		551			0
S3	2016	2016	2016	2	0	2	Export	620	Portugal	PRT	156	China	CHN								09	MISC.EDIBLE PRODUCTS ETC	1	No Quantity			0		0		205861			0
S3	2016	2016	2016	2	0	2	Export	620	Portugal	PRT	170	Colombia	COL								09	MISC.EDIBLE PRODUCTS ETC	1	No Quantity			0		0		6785			0
S3	2016	2016	2016	2	0	2	Export	620	Portugal	PRT	174	Comoros	COM								09	MISC.EDIBLE PRODUCTS ETC	1	No Quantity			0		0		11306			0
S3	2016	2016	2016	2	0	2	Export	620	Portugal	PRT	178	Congo	COG								09	MISC.EDIBLE PRODUCTS ETC	1	No Quantity			0		0		5701			0
S3	2016	2016	2016	2	0	2	Export	620	Portugal	PRT	180	Dem. Rep. of the Congo	COD								09	MISC.EDIBLE PRODUCTS ETC	1	No Quantity			0		0		8264			0
S3	2016	2016	2016	2	0	2	Export	620	Portugal	PRT	188	Costa Rica	CRI								09	MISC.EDIBLE PRODUCTS ETC	1	No Quantity			0		0		36			0
S3	2016	2016	2016	2	0	2	Export	620	Portugal	PRT	191	Croatia	HRV								09	MISC.EDIBLE PRODUCTS ETC	1	No Quantity			0		0		96127			0
S3	2016	2016	2016	2	0	2	Export	620	Portugal	PRT	192	Cuba	CUB								09	MISC.EDIBLE PRODUCTS ETC	1	No Quantity			0		0		65			0
S3	2016	2016	2016	2	0	2	Export	620	Portugal	PRT	196	Cyprus	CYP								09	MISC.EDIBLE PRODUCTS ETC	1	No Quantity			0		0		185152			0
S3	2016	2016	2016	2	0	2	Export	620	Portugal	PRT	203	Czechia	CZE								09	MISC.EDIBLE PRODUCTS ETC	1	No Quantity			0		0		69489			0
S3	2016	2016	2016	2	0	2	Export	620	Portugal	PRT	204	Benin	BEN								09	MISC.EDIBLE PRODUCTS ETC	1	No Quantity			0		0		34348			0
S3	2016	2016	2016	2	0	2	Export	620	Portugal	PRT	208	Denmark	DNK								09	MISC.EDIBLE PRODUCTS ETC	1	No Quantity			0		0		1083693			0
S3	2016	2016	2016	2	0	2	Export	620	Portugal	PRT	214	Dominican Rep.	DOM								09	MISC.EDIBLE PRODUCTS ETC	1	No Quantity			0		0		48392			0
S3	2016	2016	2016	2	0	2	Export	620	Portugal	PRT	218	Ecuador	ECU								09	MISC.EDIBLE PRODUCTS ETC	1	No Quantity			0		0		3345			0
S3	2016	2016	2016	2	0	2	Export	620	Portugal	PRT	226	Equatorial Guinea	GNQ								09	MISC.EDIBLE PRODUCTS ETC	1	No Quantity			0		0		301457			0
S3	2016	2016	2016	2	0	2	Export	620	Portugal	PRT	231	Ethiopia	ETH								09	MISC.EDIBLE PRODUCTS ETC	1	No Quantity			0		0		7061			0
S3	2016	2016	2016	2	0	2	Export	620	Portugal	PRT	233	Estonia	EST								09	MISC.EDIBLE PRODUCTS ETC	1	No Quantity			0		0		17592			0
S3	2016	2016	2016	2	0	2	Export	620	Portugal	PRT	234	Faeroe Isds	FRO								09	MISC.EDIBLE PRODUCTS ETC	1	No Quantity			0		0		661			0
S3	2016	2016	2016	2	0	2	Export	620	Portugal	PRT	246	Finland	FIN								09	MISC.EDIBLE PRODUCTS ETC	1	No Quantity			0		0		1304841			0
S3	2016	2016	2016	2	0	2	Export	620	Portugal	PRT	251	France	FRA								09	MISC.EDIBLE PRODUCTS ETC	1	No Quantity			0		0		18389194			4
S3	2016	2016	2016	2	0	2	Export	620	Portugal	PRT	258	French Polynesia	PYF								09	MISC.EDIBLE PRODUCTS ETC	1	No Quantity			0		0		171			0
S3	2016	2016	2016	2	0	2	Export	620	Portugal	PRT	266	Gabon	GAB								09	MISC.EDIBLE PRODUCTS ETC	1	No Quantity			0		0		204616			0
S3	2016	2016	2016	2	0	2	Export	620	Portugal	PRT	268	Georgia	GEO								09	MISC.EDIBLE PRODUCTS ETC	1	No Quantity			0		0		862			0
S3	2016	2016	2016	2	0	2	Export	620	Portugal	PRT	270	Gambia	GMB								09	MISC.EDIBLE PRODUCTS ETC	1	No Quantity			0		0		9099			0
S3	2016	2016	2016	2	0	2	Export	620	Portugal	PRT	276	Germany	DEU								09	MISC.EDIBLE PRODUCTS ETC	1	No Quantity			0		0		11761346			0
S3	2016	2016	2016	2	0	2	Export	620	Portugal	PRT	288	Ghana	GHA								09	MISC.EDIBLE PRODUCTS ETC	1	No Quantity			0		0		124278			0
S3	2016	2016	2016	2	0	2	Export	620	Portugal	PRT	292	Gibraltar	GIB								09	MISC.EDIBLE PRODUCTS ETC	1	No Quantity			0		0		131			0
S3	2016	2016	2016	2	0	2	Export	620	Portugal	PRT	300	Greece	GRC								09	MISC.EDIBLE PRODUCTS ETC	1	No Quantity			0		0		11684298			0
S3	2016	2016	2016	2	0	2	Export	620	Portugal	PRT	320	Guatemala	GTM								09	MISC.EDIBLE PRODUCTS ETC	1	No Quantity			0		0		49			0
S3	2016	2016	2016	2	0	2	Export	620	Portugal	PRT	324	Guinea	GIN								09	MISC.EDIBLE PRODUCTS ETC	1	No Quantity			0		0		67676			0
S3	2016	2016	2016	2	0	2	Export	620	Portugal	PRT	332	Haiti	HTI								09	MISC.EDIBLE PRODUCTS ETC	1	No Quantity			0		0		44813			0
S3	2016	2016	2016	2	0	2	Export	620	Portugal	PRT	344	China, Hong Kong SAR	HKG								09	MISC.EDIBLE PRODUCTS ETC	1	No Quantity			0		0		370171			0
S3	2016	2016	2016	2	0	2	Export	620	Portugal	PRT	348	Hungary	HUN								09	MISC.EDIBLE PRODUCTS ETC	1	No Quantity			0		0		382273			0
S3	2016	2016	2016	2	0	2	Export	620	Portugal	PRT	352	Iceland	ISL								09	MISC.EDIBLE PRODUCTS ETC	1	No Quantity			0		0		33241			0
S3	2016	2016	2016	2	0	2	Export	620	Portugal	PRT	360	Indonesia	IDN								09	MISC.EDIBLE PRODUCTS ETC	1	No Quantity			0		0		221			0
S3	2016	2016	2016	2	0	2	Export	620	Portugal	PRT	364	Iran	IRN								09	MISC.EDIBLE PRODUCTS ETC	1	No Quantity			0		0		358986			0
S3	2016	2016	2016	2	0	2	Export	620	Portugal	PRT	368	Iraq	IRQ								09	MISC.EDIBLE PRODUCTS ETC	1	No Quantity			0		0		270126			0
S3	2016	2016	2016	2	0	2	Export	620	Portugal	PRT	372	Ireland	IRL								09	MISC.EDIBLE PRODUCTS ETC	1	No Quantity			0		0		407138			0
S3	2016	2016	2016	2	0	2	Export	620	Portugal	PRT	376	Israel	ISR								09	MISC.EDIBLE PRODUCTS ETC	1	No Quantity			0		0		1506527			0
S3	2016	2016	2016	2	0	2	Export	620	Portugal	PRT	381	Italy	ITA								09	MISC.EDIBLE PRODUCTS ETC	1	No Quantity			0		0		2466084			0
S3	2016	2016	2016	2	0	2	Export	620	Portugal	PRT	384	Côte d'Ivoire	CIV								09	MISC.EDIBLE PRODUCTS ETC	1	No Quantity			0		0		16130			0
S3	2016	2016	2016	2	0	2	Export	620	Portugal	PRT	392	Japan	JPN								09	MISC.EDIBLE PRODUCTS ETC	1	No Quantity			0		0		4238			0
S3	2016	2016	2016	2	0	2	Export	620	Portugal	PRT	400	Jordan	JOR								09	MISC.EDIBLE PRODUCTS ETC	1	No Quantity			0		0		67133			0
S3	2016	2016	2016	2	0	2	Export	620	Portugal	PRT	410	Rep. of Korea	KOR								09	MISC.EDIBLE PRODUCTS ETC	1	No Quantity			0		0		80632			0
S3	2016	2016	2016	2	0	2	Export	620	Portugal	PRT	414	Kuwait	KWT								09	MISC.EDIBLE PRODUCTS ETC	1	No Quantity			0		0		152279			0
S3	2016	2016	2016	2	0	2	Export	620	Portugal	PRT	422	Lebanon	LBN								09	MISC.EDIBLE PRODUCTS ETC	1	No Quantity			0		0		873180			0
S3	2016	2016	2016	2	0	2	Export	620	Portugal	PRT	428	Latvia	LVA								09	MISC.EDIBLE PRODUCTS ETC	1	No Quantity			0		0		59767			0
S3	2016	2016	2016	2	0	2	Export	620	Portugal	PRT	434	Libya	LBY								09	MISC.EDIBLE PRODUCTS ETC	1	No Quantity			0		0		190642			0
S3	2016	2016	2016	2	0	2	Export	620	Portugal	PRT	440	Lithuania	LTU								09	MISC.EDIBLE PRODUCTS ETC	1	No Quantity			0		0		105955			0
S3	2016	2016	2016	2	0	2	Export	620	Portugal	PRT	442	Luxembourg	LUX								09	MISC.EDIBLE PRODUCTS ETC	1	No Quantity			0		0		1568731			0
S3	2016	2016	2016	2	0	2	Export	620	Portugal	PRT	446	China, Macao SAR	MAC								09	MISC.EDIBLE PRODUCTS ETC	1	No Quantity			0		0		150345			0
S3	2016	2016	2016	2	0	2	Export	620	Portugal	PRT	458	Malaysia	MYS								09	MISC.EDIBLE PRODUCTS ETC	1	No Quantity			0		0		61852			0
S3	2016	2016	2016	2	0	2	Export	620	Portugal	PRT	462	Maldives	MDV								09	MISC.EDIBLE PRODUCTS ETC	1	No Quantity			0		0		47944			0
S3	2016	2016	2016	2	0	2	Export	620	Portugal	PRT	470	Malta	MLT								09	MISC.EDIBLE PRODUCTS ETC	1	No Quantity			0		0		222222			0
S3	2016	2016	2016	2	0	2	Export	620	Portugal	PRT	478	Mauritania	MRT								09	MISC.EDIBLE PRODUCTS ETC	1	No Quantity			0		0		2323			0
S3	2016	2016	2016	2	0	2	Export	620	Portugal	PRT	480	Mauritius	MUS								09	MISC.EDIBLE PRODUCTS ETC	1	No Quantity			0		0		5892			0
S3	2016	2016	2016	2	0	2	Export	620	Portugal	PRT	484	Mexico	MEX								09	MISC.EDIBLE PRODUCTS ETC	1	No Quantity			0		0		47383			0
S3	2016	2016	2016	2	0	2	Export	620	Portugal	PRT	490	Other Asia, nes									09	MISC.EDIBLE PRODUCTS ETC	1	No Quantity			0		0		41470			0
S3	2016	2016	2016	2	0	2	Export	620	Portugal	PRT	504	Morocco	MAR								09	MISC.EDIBLE PRODUCTS ETC	1	No Quantity			0		0		1135192			0
S3	2016	2016	2016	2	0	2	Export	620	Portugal	PRT	508	Mozambique	MOZ								09	MISC.EDIBLE PRODUCTS ETC	1	No Quantity			0		0		3919350			4
S3	2016	2016	2016	2	0	2	Export	620	Portugal	PRT	512	Oman	OMN								09	MISC.EDIBLE PRODUCTS ETC	1	No Quantity			0		0		3832			0
S3	2016	2016	2016	2	0	2	Export	620	Portugal	PRT	516	Namibia	NAM								09	MISC.EDIBLE PRODUCTS ETC	1	No Quantity			0		0		28729			0
S3	2016	2016	2016	2	0	2	Export	620	Portugal	PRT	528	Netherlands	NLD								09	MISC.EDIBLE PRODUCTS ETC	1	No Quantity			0		0		5065212			0
S3	2016	2016	2016	2	0	2	Export	620	Portugal	PRT	531	Curaçao	CUW								09	MISC.EDIBLE PRODUCTS ETC	1	No Quantity			0		0		95			0
S3	2016	2016	2016	2	0	2	Export	620	Portugal	PRT	534	Saint Maarten	SXM								09	MISC.EDIBLE PRODUCTS ETC	1	No Quantity			0		0		576			0
S3	2016	2016	2016	2	0	2	Export	620	Portugal	PRT	540	New Caledonia	NCL								09	MISC.EDIBLE PRODUCTS ETC	1	No Quantity			0		0		4973			0
S3	2016	2016	2016	2	0	2	Export	620	Portugal	PRT	566	Nigeria	NGA								09	MISC.EDIBLE PRODUCTS ETC	1	No Quantity			0		0		131494			0
S3	2016	2016	2016	2	0	2	Export	620	Portugal	PRT	577	Other Africa, nes									09	MISC.EDIBLE PRODUCTS ETC	1	No Quantity			0		0		95001			0
S3	2016	2016	2016	2	0	2	Export	620	Portugal	PRT	579	Norway	NOR								09	MISC.EDIBLE PRODUCTS ETC	1	No Quantity			0		0		48379			0
S3	2016	2016	2016	2	0	2	Export	620	Portugal	PRT	586	Pakistan	PAK								09	MISC.EDIBLE PRODUCTS ETC	1	No Quantity			0		0		108851			0
S3	2016	2016	2016	2	0	2	Export	620	Portugal	PRT	591	Panama	PAN								09	MISC.EDIBLE PRODUCTS ETC	1	No Quantity			0		0		8			0
S3	2016	2016	2016	2	0	2	Export	620	Portugal	PRT	600	Paraguay	PRY								09	MISC.EDIBLE PRODUCTS ETC	1	No Quantity			0		0		203			0
S3	2016	2016	2016	2	0	2	Export	620	Portugal	PRT	604	Peru	PER								09	MISC.EDIBLE PRODUCTS ETC	1	No Quantity			0		0		13991			0
S3	2016	2016	2016	2	0	2	Export	620	Portugal	PRT	608	Philippines	PHL								09	MISC.EDIBLE PRODUCTS ETC	1	No Quantity			0		0		30652			0
S3	2016	2016	2016	2	0	2	Export	620	Portugal	PRT	616	Poland	POL								09	MISC.EDIBLE PRODUCTS ETC	1	No Quantity			0		0		4566990			0
S3	2016	2016	2016	2	0	2	Export	620	Portugal	PRT	624	Guinea-Bissau	GNB								09	MISC.EDIBLE PRODUCTS ETC	1	No Quantity			0		0		870439			0
S3	2016	2016	2016	2	0	2	Export	620	Portugal	PRT	626	Timor-Leste	TLS								09	MISC.EDIBLE PRODUCTS ETC	1	No Quantity			0		0		105206			0
S3	2016	2016	2016	2	0	2	Export	620	Portugal	PRT	634	Qatar	QAT								09	MISC.EDIBLE PRODUCTS ETC	1	No Quantity			0		0		2099			0
S3	2016	2016	2016	2	0	2	Export	620	Portugal	PRT	642	Romania	ROU								09	MISC.EDIBLE PRODUCTS ETC	1	No Quantity			0		0		585149			0
S3	2016	2016	2016	2	0	2	Export	620	Portugal	PRT	643	Russian Federation	RUS								09	MISC.EDIBLE PRODUCTS ETC	1	No Quantity			0		0		1620			0
S3	2016	2016	2016	2	0	2	Export	620	Portugal	PRT	652	Saint Barthélemy	BLM								09	MISC.EDIBLE PRODUCTS ETC	1	No Quantity			0		0		3783			0
S3	2016	2016	2016	2	0	2	Export	620	Portugal	PRT	674	San Marino	SMR								09	MISC.EDIBLE PRODUCTS ETC	1	No Quantity			0		0		151			0
S3	2016	2016	2016	2	0	2	Export	620	Portugal	PRT	678	Sao Tome and Principe	STP								09	MISC.EDIBLE PRODUCTS ETC	1	No Quantity			0		0		1265539			4
S3	2016	2016	2016	2	0	2	Export	620	Portugal	PRT	682	Saudi Arabia	SAU								09	MISC.EDIBLE PRODUCTS ETC	1	No Quantity			0		0		512412			0
S3	2016	2016	2016	2	0	2	Export	620	Portugal	PRT	686	Senegal	SEN								09	MISC.EDIBLE PRODUCTS ETC	1	No Quantity			0		0		989081			0
S3	2016	2016	2016	2	0	2	Export	620	Portugal	PRT	688	Serbia	SRB								09	MISC.EDIBLE PRODUCTS ETC	1	No Quantity			0		0		78789			0
S3	2016	2016	2016	2	0	2	Export	620	Portugal	PRT	690	Seychelles	SYC								09	MISC.EDIBLE PRODUCTS ETC	1	No Quantity			0		0		11901			0
S3	2016	2016	2016	2	0	2	Export	620	Portugal	PRT	699	India	IND								09	MISC.EDIBLE PRODUCTS ETC	1	No Quantity			0		0		101142			0
S3	2016	2016	2016	2	0	2	Export	620	Portugal	PRT	702	Singapore	SGP								09	MISC.EDIBLE PRODUCTS ETC	1	No Quantity			0		0		2563			4
S3	2016	2016	2016	2	0	2	Export	620	Portugal	PRT	703	Slovakia	SVK								09	MISC.EDIBLE PRODUCTS ETC	1	No Quantity			0		0		10531			0
S3	2016	2016	2016	2	0	2	Export	620	Portugal	PRT	705	Slovenia	SVN								09	MISC.EDIBLE PRODUCTS ETC	1	No Quantity			0		0		302655			0
S3	2016	2016	2016	2	0	2	Export	620	Portugal	PRT	706	Somalia	SOM								09	MISC.EDIBLE PRODUCTS ETC	1	No Quantity			0		0		15050			0
S3	2016	2016	2016	2	0	2	Export	620	Portugal	PRT	710	South Africa	ZAF								09	MISC.EDIBLE PRODUCTS ETC	1	No Quantity			0		0		3562806			4
S3	2016	2016	2016	2	0	2	Export	620	Portugal	PRT	724	Spain	ESP								09	MISC.EDIBLE PRODUCTS ETC	1	No Quantity			0		0		71155509			4
S3	2016	2016	2016	2	0	2	Export	620	Portugal	PRT	729	Sudan	SDN								09	MISC.EDIBLE PRODUCTS ETC	1	No Quantity			0		0		1548			0
S3	2016	2016	2016	2	0	2	Export	620	Portugal	PRT	748	Swaziland	SWZ								09	MISC.EDIBLE PRODUCTS ETC	1	No Quantity			0		0		133			0
S3	2016	2016	2016	2	0	2	Export	620	Portugal	PRT	752	Sweden	SWE								09	MISC.EDIBLE PRODUCTS ETC	1	No Quantity			0		0		8603782			0
S3	2016	2016	2016	2	0	2	Export	620	Portugal	PRT	757	Switzerland	CHE								09	MISC.EDIBLE PRODUCTS ETC	1	No Quantity			0		0		4199008			4
S3	2016	2016	2016	2	0	2	Export	620	Portugal	PRT	762	Tajikistan	TJK								09	MISC.EDIBLE PRODUCTS ETC	1	No Quantity			0		0		79			0
S3	2016	2016	2016	2	0	2	Export	620	Portugal	PRT	764	Thailand	THA								09	MISC.EDIBLE PRODUCTS ETC	1	No Quantity			0		0		121798			0
S3	2016	2016	2016	2	0	2	Export	620	Portugal	PRT	768	Togo	TGO								09	MISC.EDIBLE PRODUCTS ETC	1	No Quantity			0		0		3506			0
S3	2016	2016	2016	2	0	2	Export	620	Portugal	PRT	784	United Arab Emirates	ARE								09	MISC.EDIBLE PRODUCTS ETC	1	No Quantity			0		0		540229			4
S3	2016	2016	2016	2	0	2	Export	620	Portugal	PRT	788	Tunisia	TUN								09	MISC.EDIBLE PRODUCTS ETC	1	No Quantity			0		0		40576			0
S3	2016	2016	2016	2	0	2	Export	620	Portugal	PRT	792	Turkey	TUR								09	MISC.EDIBLE PRODUCTS ETC	1	No Quantity			0		0		313739			0
S3	2016	2016	2016	2	0	2	Export	620	Portugal	PRT	804	Ukraine	UKR								09	MISC.EDIBLE PRODUCTS ETC	1	No Quantity			0		0		265837			0
S3	2016	2016	2016	2	0	2	Export	620	Portugal	PRT	807	North Macedonia	MKD								09	MISC.EDIBLE PRODUCTS ETC	1	No Quantity			0		0		45178			0
S3	2016	2016	2016	2	0	2	Export	620	Portugal	PRT	818	Egypt	EGY								09	MISC.EDIBLE PRODUCTS ETC	1	No Quantity			0		0		91			0
S3	2016	2016	2016	2	0	2	Export	620	Portugal	PRT	826	United Kingdom	GBR								09	MISC.EDIBLE PRODUCTS ETC	1	No Quantity			0		0		19445238			0
S3	2016	2016	2016	2	0	2	Export	620	Portugal	PRT	837	Bunkers									09	MISC.EDIBLE PRODUCTS ETC	1	No Quantity			0		0		4384808			0
S3	2016	2016	2016	2	0	2	Export	620	Portugal	PRT	842	USA	USA								09	MISC.EDIBLE PRODUCTS ETC	1	No Quantity			0		0		1535361			4
S3	2016	2016	2016	2	0	2	Export	620	Portugal	PRT	854	Burkina Faso	BFA								09	MISC.EDIBLE PRODUCTS ETC	1	No Quantity			0		0		19770			0
S3	2016	2016	2016	2	0	2	Export	620	Portugal	PRT	862	Venezuela	VEN								09	MISC.EDIBLE PRODUCTS ETC	1	No Quantity			0		0		295370			0
S3	2016	2016	2016	2	0	2	Export	620	Portugal	PRT	887	Yemen	YEM								09	MISC.EDIBLE PRODUCTS ETC	1	No Quantity			0		0		128039			0
S3	2016	2016	2016	2	0	2	Export	620	Portugal	PRT	0	World	WLD								11	BEVERAGES	1	No Quantity			0		0		1107427627			4
S3	2016	2016	2016	2	0	2	Export	620	Portugal	PRT	8	Albania	ALB								11	BEVERAGES	1	No Quantity			0		0		76301			0
S3	2016	2016	2016	2	0	2	Export	620	Portugal	PRT	12	Algeria	DZA								11	BEVERAGES	1	No Quantity			0		0		150017			0
S3	2016	2016	2016	2	0	2	Export	620	Portugal	PRT	20	Andorra	AND								11	BEVERAGES	1	No Quantity			0		0		994317			0
S3	2016	2016	2016	2	0	2	Export	620	Portugal	PRT	24	Angola	AGO								11	BEVERAGES	1	No Quantity			0		0		50962159			4
S3	2016	2016	2016	2	0	2	Export	620	Portugal	PRT	28	Antigua and Barbuda	ATG								11	BEVERAGES	1	No Quantity			0		0		4762			0
S3	2016	2016	2016	2	0	2	Export	620	Portugal	PRT	31	Azerbaijan	AZE								11	BEVERAGES	1	No Quantity			0		0		3045			0
S3	2016	2016	2016	2	0	2	Export	620	Portugal	PRT	32	Argentina	ARG								11	BEVERAGES	1	No Quantity			0		0		137			0
S3	2016	2016	2016	2	0	2	Export	620	Portugal	PRT	36	Australia	AUS								11	BEVERAGES	1	No Quantity			0		0		3666863			0
S3	2016	2016	2016	2	0	2	Export	620	Portugal	PRT	40	Austria	AUT								11	BEVERAGES	1	No Quantity			0		0		2538101			0
S3	2016	2016	2016	2	0	2	Export	620	Portugal	PRT	48	Bahrain	BHR								11	BEVERAGES	1	No Quantity			0		0		60241			0
S3	2016	2016	2016	2	0	2	Export	620	Portugal	PRT	50	Bangladesh	BGD								11	BEVERAGES	1	No Quantity			0		0		95			0
S3	2016	2016	2016	2	0	2	Export	620	Portugal	PRT	51	Armenia	ARM								11	BEVERAGES	1	No Quantity			0		0		1466			0
S3	2016	2016	2016	2	0	2	Export	620	Portugal	PRT	56	Belgium	BEL								11	BEVERAGES	1	No Quantity			0		0		55707593			0
S3	2016	2016	2016	2	0	2	Export	620	Portugal	PRT	60	Bermuda	BMU								11	BEVERAGES	1	No Quantity			0		0		621130			0
S3	2016	2016	2016	2	0	2	Export	620	Portugal	PRT	68	Bolivia (Plurinational State of)	BOL								11	BEVERAGES	1	No Quantity			0		0		33265			0
S3	2016	2016	2016	2	0	2	Export	620	Portugal	PRT	70	Bosnia Herzegovina	BIH								11	BEVERAGES	1	No Quantity			0		0		7409			0
S3	2016	2016	2016	2	0	2	Export	620	Portugal	PRT	76	Brazil	BRA								11	BEVERAGES	1	No Quantity			0		0		32213466			0
S3	2016	2016	2016	2	0	2	Export	620	Portugal	PRT	84	Belize	BLZ								11	BEVERAGES	1	No Quantity			0		0		3247			0
S3	2016	2016	2016	2	0	2	Export	620	Portugal	PRT	90	Solomon Isds	SLB								11	BEVERAGES	1	No Quantity			0		0		372			0
S3	2016	2016	2016	2	0	2	Export	620	Portugal	PRT	92	Br. Virgin Isds	VGB								11	BEVERAGES	1	No Quantity			0		0		4268			0
S3	2016	2016	2016	2	0	2	Export	620	Portugal	PRT	100	Bulgaria	BGR								11	BEVERAGES	1	No Quantity			0		0		234123			0
S3	2016	2016	2016	2	0	2	Export	620	Portugal	PRT	104	Myanmar	MMR								11	BEVERAGES	1	No Quantity			0		0		15895			0
S3	2016	2016	2016	2	0	2	Export	620	Portugal	PRT	112	Belarus	BLR								11	BEVERAGES	1	No Quantity			0		0		150783			0
S3	2016	2016	2016	2	0	2	Export	620	Portugal	PRT	116	Cambodia	KHM								11	BEVERAGES	1	No Quantity			0		0		7319			0
S3	2016	2016	2016	2	0	2	Export	620	Portugal	PRT	120	Cameroon	CMR								11	BEVERAGES	1	No Quantity			0		0		233460			0
S3	2016	2016	2016	2	0	2	Export	620	Portugal	PRT	124	Canada	CAN								11	BEVERAGES	1	No Quantity			0		0		48201932			0
S3	2016	2016	2016	2	0	2	Export	620	Portugal	PRT	132	Cabo Verde	CPV								11	BEVERAGES	1	No Quantity			0		0		12381488			0
S3	2016	2016	2016	2	0	2	Export	620	Portugal	PRT	136	Cayman Isds	CYM								11	BEVERAGES	1	No Quantity			0		0		30263			0
S3	2016	2016	2016	2	0	2	Export	620	Portugal	PRT	144	Sri Lanka	LKA								11	BEVERAGES	1	No Quantity			0		0		35910			0
S3	2016	2016	2016	2	0	2	Export	620	Portugal	PRT	152	Chile	CHL								11	BEVERAGES	1	No Quantity			0		0		271066			0
S3	2016	2016	2016	2	0	2	Export	620	Portugal	PRT	156	China	CHN								11	BEVERAGES	1	No Quantity			0		0		65082413			0
S3	2016	2016	2016	2	0	2	Export	620	Portugal	PRT	170	Colombia	COL								11	BEVERAGES	1	No Quantity			0		0		1024261			0
S3	2016	2016	2016	2	0	2	Export	620	Portugal	PRT	174	Comoros	COM								11	BEVERAGES	1	No Quantity			0		0		221			0
S3	2016	2016	2016	2	0	2	Export	620	Portugal	PRT	178	Congo	COG								11	BEVERAGES	1	No Quantity			0		0		158897			0
S3	2016	2016	2016	2	0	2	Export	620	Portugal	PRT	180	Dem. Rep. of the Congo	COD								11	BEVERAGES	1	No Quantity			0		0		331179			0
S3	2016	2016	2016	2	0	2	Export	620	Portugal	PRT	188	Costa Rica	CRI								11	BEVERAGES	1	No Quantity			0		0		612075			0
S3	2016	2016	2016	2	0	2	Export	620	Portugal	PRT	191	Croatia	HRV								11	BEVERAGES	1	No Quantity			0		0		61253			0
S3	2016	2016	2016	2	0	2	Export	620	Portugal	PRT	192	Cuba	CUB								11	BEVERAGES	1	No Quantity			0		0		43233			0
S3	2016	2016	2016	2	0	2	Export	620	Portugal	PRT	196	Cyprus	CYP								11	BEVERAGES	1	No Quantity			0		0		665236			0
S3	2016	2016	2016	2	0	2	Export	620	Portugal	PRT	203	Czechia	CZE								11	BEVERAGES	1	No Quantity			0		0		2790866			0
S3	2016	2016	2016	2	0	2	Export	620	Portugal	PRT	204	Benin	BEN								11	BEVERAGES	1	No Quantity			0		0		613018			0
S3	2016	2016	2016	2	0	2	Export	620	Portugal	PRT	208	Denmark	DNK								11	BEVERAGES	1	No Quantity			0		0		20738781			0
S3	2016	2016	2016	2	0	2	Export	620	Portugal	PRT	214	Dominican Rep.	DOM								11	BEVERAGES	1	No Quantity			0		0		71191			0
S3	2016	2016	2016	2	0	2	Export	620	Portugal	PRT	218	Ecuador	ECU								11	BEVERAGES	1	No Quantity			0		0		46548			0
S3	2016	2016	2016	2	0	2	Export	620	Portugal	PRT	222	El Salvador	SLV								11	BEVERAGES	1	No Quantity			0		0		399082			0
S3	2016	2016	2016	2	0	2	Export	620	Portugal	PRT	226	Equatorial Guinea	GNQ								11	BEVERAGES	1	No Quantity			0		0		213035			0
S3	2016	2016	2016	2	0	2	Export	620	Portugal	PRT	231	Ethiopia	ETH								11	BEVERAGES	1	No Quantity			0		0		131922			0
S3	2016	2016	2016	2	0	2	Export	620	Portugal	PRT	233	Estonia	EST								11	BEVERAGES	1	No Quantity			0		0		1263134			0
S3	2016	2016	2016	2	0	2	Export	620	Portugal	PRT	246	Finland	FIN								11	BEVERAGES	1	No Quantity			0		0		4925993			0
S3	2016	2016	2016	2	0	2	Export	620	Portugal	PRT	251	France	FRA								11	BEVERAGES	1	No Quantity			0		0		147412118			0
S3	2016	2016	2016	2	0	2	Export	620	Portugal	PRT	258	French Polynesia	PYF								11	BEVERAGES	1	No Quantity			0		0		200			0
S3	2016	2016	2016	2	0	2	Export	620	Portugal	PRT	266	Gabon	GAB								11	BEVERAGES	1	No Quantity			0		0		97748			0
S3	2016	2016	2016	2	0	2	Export	620	Portugal	PRT	268	Georgia	GEO								11	BEVERAGES	1	No Quantity			0		0		4221			0
S3	2016	2016	2016	2	0	2	Export	620	Portugal	PRT	270	Gambia	GMB								11	BEVERAGES	1	No Quantity			0		0		11653			0
S3	2016	2016	2016	2	0	2	Export	620	Portugal	PRT	276	Germany	DEU								11	BEVERAGES	1	No Quantity			0		0		53679260			0
S3	2016	2016	2016	2	0	2	Export	620	Portugal	PRT	288	Ghana	GHA								11	BEVERAGES	1	No Quantity			0		0		260741			0
S3	2016	2016	2016	2	0	2	Export	620	Portugal	PRT	292	Gibraltar	GIB								11	BEVERAGES	1	No Quantity			0		0		57672			0
S3	2016	2016	2016	2	0	2	Export	620	Portugal	PRT	300	Greece	GRC								11	BEVERAGES	1	No Quantity			0		0		209344			0
S3	2016	2016	2016	2	0	2	Export	620	Portugal	PRT	320	Guatemala	GTM								11	BEVERAGES	1	No Quantity			0		0		219653			0
S3	2016	2016	2016	2	0	2	Export	620	Portugal	PRT	324	Guinea	GIN								11	BEVERAGES	1	No Quantity			0		0		300263			0
S3	2016	2016	2016	2	0	2	Export	620	Portugal	PRT	332	Haiti	HTI								11	BEVERAGES	1	No Quantity			0		0		2380			0
S3	2016	2016	2016	2	0	2	Export	620	Portugal	PRT	340	Honduras	HND								11	BEVERAGES	1	No Quantity			0		0		275502			0
S3	2016	2016	2016	2	0	2	Export	620	Portugal	PRT	344	China, Hong Kong SAR	HKG								11	BEVERAGES	1	No Quantity			0		0		2577841			4
S3	2016	2016	2016	2	0	2	Export	620	Portugal	PRT	348	Hungary	HUN								11	BEVERAGES	1	No Quantity			0		0		301250			0
S3	2016	2016	2016	2	0	2	Export	620	Portugal	PRT	352	Iceland	ISL								11	BEVERAGES	1	No Quantity			0		0		251364			0
S3	2016	2016	2016	2	0	2	Export	620	Portugal	PRT	360	Indonesia	IDN								11	BEVERAGES	1	No Quantity			0		0		38372			0
S3	2016	2016	2016	2	0	2	Export	620	Portugal	PRT	368	Iraq	IRQ								11	BEVERAGES	1	No Quantity			0		0		284458			0
S3	2016	2016	2016	2	0	2	Export	620	Portugal	PRT	372	Ireland	IRL								11	BEVERAGES	1	No Quantity			0		0		4529765			0
S3	2016	2016	2016	2	0	2	Export	620	Portugal	PRT	376	Israel	ISR								11	BEVERAGES	1	No Quantity			0		0		467303			0
S3	2016	2016	2016	2	0	2	Export	620	Portugal	PRT	381	Italy	ITA								11	BEVERAGES	1	No Quantity			0		0		8992281			0
S3	2016	2016	2016	2	0	2	Export	620	Portugal	PRT	384	Côte d'Ivoire	CIV								11	BEVERAGES	1	No Quantity			0		0		242648			0
S3	2016	2016	2016	2	0	2	Export	620	Portugal	PRT	392	Japan	JPN								11	BEVERAGES	1	No Quantity			0		0		6984834			0
S3	2016	2016	2016	2	0	2	Export	620	Portugal	PRT	398	Kazakhstan	KAZ								11	BEVERAGES	1	No Quantity			0		0		20377			0
S3	2016	2016	2016	2	0	2	Export	620	Portugal	PRT	400	Jordan	JOR								11	BEVERAGES	1	No Quantity			0		0		19996			0
S3	2016	2016	2016	2	0	2	Export	620	Portugal	PRT	404	Kenya	KEN								11	BEVERAGES	1	No Quantity			0		0		18090			0
S3	2016	2016	2016	2	0	2	Export	620	Portugal	PRT	410	Rep. of Korea	KOR								11	BEVERAGES	1	No Quantity			0		0		778808			0
S3	2016	2016	2016	2	0	2	Export	620	Portugal	PRT	414	Kuwait	KWT								11	BEVERAGES	1	No Quantity			0		0		126125			0
S3	2016	2016	2016	2	0	2	Export	620	Portugal	PRT	422	Lebanon	LBN								11	BEVERAGES	1	No Quantity			0		0		86167			0
S3	2016	2016	2016	2	0	2	Export	620	Portugal	PRT	428	Latvia	LVA								11	BEVERAGES	1	No Quantity			0		0		1644807			0
S3	2016	2016	2016	2	0	2	Export	620	Portugal	PRT	434	Libya	LBY								11	BEVERAGES	1	No Quantity			0		0		39398			0
S3	2016	2016	2016	2	0	2	Export	620	Portugal	PRT	440	Lithuania	LTU								11	BEVERAGES	1	No Quantity			0		0		430745			0
S3	2016	2016	2016	2	0	2	Export	620	Portugal	PRT	442	Luxembourg	LUX								11	BEVERAGES	1	No Quantity			0		0		15902831			0
S3	2016	2016	2016	2	0	2	Export	620	Portugal	PRT	446	China, Macao SAR	MAC								11	BEVERAGES	1	No Quantity			0		0		8304162			0
S3	2016	2016	2016	2	0	2	Export	620	Portugal	PRT	454	Malawi	MWI								11	BEVERAGES	1	No Quantity			0		0		1512			0
S3	2016	2016	2016	2	0	2	Export	620	Portugal	PRT	458	Malaysia	MYS								11	BEVERAGES	1	No Quantity			0		0		169761			0
S3	2016	2016	2016	2	0	2	Export	620	Portugal	PRT	462	Maldives	MDV								11	BEVERAGES	1	No Quantity			0		0		14438			0
S3	2016	2016	2016	2	0	2	Export	620	Portugal	PRT	466	Mali	MLI								11	BEVERAGES	1	No Quantity			0		0		60032			0
S3	2016	2016	2016	2	0	2	Export	620	Portugal	PRT	470	Malta	MLT								11	BEVERAGES	1	No Quantity			0		0		1000795			0
S3	2016	2016	2016	2	0	2	Export	620	Portugal	PRT	478	Mauritania	MRT								11	BEVERAGES	1	No Quantity			0		0		6057			0
S3	2016	2016	2016	2	0	2	Export	620	Portugal	PRT	480	Mauritius	MUS								11	BEVERAGES	1	No Quantity			0		0		131316			0
S3	2016	2016	2016	2	0	2	Export	620	Portugal	PRT	484	Mexico	MEX								11	BEVERAGES	1	No Quantity			0		0		1348693			4
S3	2016	2016	2016	2	0	2	Export	620	Portugal	PRT	490	Other Asia, nes									11	BEVERAGES	1	No Quantity			0		0		997039			0
S3	2016	2016	2016	2	0	2	Export	620	Portugal	PRT	498	Rep. of Moldova	MDA								11	BEVERAGES	1	No Quantity			0		0		4			0
S3	2016	2016	2016	2	0	2	Export	620	Portugal	PRT	504	Morocco	MAR								11	BEVERAGES	1	No Quantity			0		0		429271			0
S3	2016	2016	2016	2	0	2	Export	620	Portugal	PRT	508	Mozambique	MOZ								11	BEVERAGES	1	No Quantity			0		0		9421128			0
S3	2016	2016	2016	2	0	2	Export	620	Portugal	PRT	516	Namibia	NAM								11	BEVERAGES	1	No Quantity			0		0		158818			4
S3	2016	2016	2016	2	0	2	Export	620	Portugal	PRT	528	Netherlands	NLD								11	BEVERAGES	1	No Quantity			0		0		59731192			0
S3	2016	2016	2016	2	0	2	Export	620	Portugal	PRT	531	Curaçao	CUW								11	BEVERAGES	1	No Quantity			0		0		191640			0
S3	2016	2016	2016	2	0	2	Export	620	Portugal	PRT	533	Aruba	ABW								11	BEVERAGES	1	No Quantity			0		0		12721			0
S3	2016	2016	2016	2	0	2	Export	620	Portugal	PRT	534	Saint Maarten	SXM								11	BEVERAGES	1	No Quantity			0		0		67193			0
S3	2016	2016	2016	2	0	2	Export	620	Portugal	PRT	535	Bonaire	BES								11	BEVERAGES	1	No Quantity			0		0		692			0
S3	2016	2016	2016	2	0	2	Export	620	Portugal	PRT	540	New Caledonia	NCL								11	BEVERAGES	1	No Quantity			0		0		61629			0
S3	2016	2016	2016	2	0	2	Export	620	Portugal	PRT	554	New Zealand	NZL								11	BEVERAGES	1	No Quantity			0		0		1219351			0
S3	2016	2016	2016	2	0	2	Export	620	Portugal	PRT	558	Nicaragua	NIC								11	BEVERAGES	1	No Quantity			0		0		188662			0
S3	2016	2016	2016	2	0	2	Export	620	Portugal	PRT	562	Niger	NER								11	BEVERAGES	1	No Quantity			0		0		103603			0
S3	2016	2016	2016	2	0	2	Export	620	Portugal	PRT	566	Nigeria	NGA								11	BEVERAGES	1	No Quantity			0		0		378834			0
S3	2016	2016	2016	2	0	2	Export	620	Portugal	PRT	577	Other Africa, nes									11	BEVERAGES	1	No Quantity			0		0		225214			0
S3	2016	2016	2016	2	0	2	Export	620	Portugal	PRT	579	Norway	NOR								11	BEVERAGES	1	No Quantity			0		0		10077122			0
S3	2016	2016	2016	2	0	2	Export	620	Portugal	PRT	586	Pakistan	PAK								11	BEVERAGES	1	No Quantity			0		0		10953			0
S3	2016	2016	2016	2	0	2	Export	620	Portugal	PRT	591	Panama	PAN								11	BEVERAGES	1	No Quantity			0		0		362718			0
S3	2016	2016	2016	2	0	2	Export	620	Portugal	PRT	600	Paraguay	PRY								11	BEVERAGES	1	No Quantity			0		0		230689			0
S3	2016	2016	2016	2	0	2	Export	620	Portugal	PRT	604	Peru	PER								11	BEVERAGES	1	No Quantity			0		0		209108			0
S3	2016	2016	2016	2	0	2	Export	620	Portugal	PRT	608	Philippines	PHL								11	BEVERAGES	1	No Quantity			0		0		422334			0
S3	2016	2016	2016	2	0	2	Export	620	Portugal	PRT	616	Poland	POL								11	BEVERAGES	1	No Quantity			0		0		22019901			0
S3	2016	2016	2016	2	0	2	Export	620	Portugal	PRT	624	Guinea-Bissau	GNB								11	BEVERAGES	1	No Quantity			0		0		14887609			0
S3	2016	2016	2016	2	0	2	Export	620	Portugal	PRT	626	Timor-Leste	TLS								11	BEVERAGES	1	No Quantity			0		0		1158440			0
S3	2016	2016	2016	2	0	2	Export	620	Portugal	PRT	634	Qatar	QAT								11	BEVERAGES	1	No Quantity			0		0		199991			0
S3	2016	2016	2016	2	0	2	Export	620	Portugal	PRT	642	Romania	ROU								11	BEVERAGES	1	No Quantity			0		0		526853			0
S3	2016	2016	2016	2	0	2	Export	620	Portugal	PRT	643	Russian Federation	RUS								11	BEVERAGES	1	No Quantity			0		0		4168164			0
S3	2016	2016	2016	2	0	2	Export	620	Portugal	PRT	646	Rwanda	RWA								11	BEVERAGES	1	No Quantity			0		0		99			0
S3	2016	2016	2016	2	0	2	Export	620	Portugal	PRT	652	Saint Barthélemy	BLM								11	BEVERAGES	1	No Quantity			0		0		361590			0
S3	2016	2016	2016	2	0	2	Export	620	Portugal	PRT	662	Saint Lucia	LCA								11	BEVERAGES	1	No Quantity			0		0		50			0
S3	2016	2016	2016	2	0	2	Export	620	Portugal	PRT	678	Sao Tome and Principe	STP								11	BEVERAGES	1	No Quantity			0		0		7611400			0
S3	2016	2016	2016	2	0	2	Export	620	Portugal	PRT	686	Senegal	SEN								11	BEVERAGES	1	No Quantity			0		0		1273219			0
S3	2016	2016	2016	2	0	2	Export	620	Portugal	PRT	688	Serbia	SRB								11	BEVERAGES	1	No Quantity			0		0		268947			0
S3	2016	2016	2016	2	0	2	Export	620	Portugal	PRT	690	Seychelles	SYC								11	BEVERAGES	1	No Quantity			0		0		953			0
S3	2016	2016	2016	2	0	2	Export	620	Portugal	PRT	699	India	IND								11	BEVERAGES	1	No Quantity			0		0		69209			0
S3	2016	2016	2016	2	0	2	Export	620	Portugal	PRT	702	Singapore	SGP								11	BEVERAGES	1	No Quantity			0		0		1389719			0
S3	2016	2016	2016	2	0	2	Export	620	Portugal	PRT	703	Slovakia	SVK								11	BEVERAGES	1	No Quantity			0		0		125370			0
S3	2016	2016	2016	2	0	2	Export	620	Portugal	PRT	704	Viet Nam	VNM								11	BEVERAGES	1	No Quantity			0		0		28798			0
S3	2016	2016	2016	2	0	2	Export	620	Portugal	PRT	705	Slovenia	SVN								11	BEVERAGES	1	No Quantity			0		0		400770			0
S3	2016	2016	2016	2	0	2	Export	620	Portugal	PRT	710	South Africa	ZAF								11	BEVERAGES	1	No Quantity			0		0		1094271			0
S3	2016	2016	2016	2	0	2	Export	620	Portugal	PRT	716	Zimbabwe	ZWE								11	BEVERAGES	1	No Quantity			0		0		1807			0
S3	2016	2016	2016	2	0	2	Export	620	Portugal	PRT	724	Spain	ESP								11	BEVERAGES	1	No Quantity			0		0		132849248			0
S3	2016	2016	2016	2	0	2	Export	620	Portugal	PRT	748	Swaziland	SWZ								11	BEVERAGES	1	No Quantity			0		0		2203762			0
S3	2016	2016	2016	2	0	2	Export	620	Portugal	PRT	752	Sweden	SWE								11	BEVERAGES	1	No Quantity			0		0		18799702			0
S3	2016	2016	2016	2	0	2	Export	620	Portugal	PRT	757	Switzerland	CHE								11	BEVERAGES	1	No Quantity			0		0		51902186			0
S3	2016	2016	2016	2	0	2	Export	620	Portugal	PRT	764	Thailand	THA								11	BEVERAGES	1	No Quantity			0		0		225287			0
S3	2016	2016	2016	2	0	2	Export	620	Portugal	PRT	768	Togo	TGO								11	BEVERAGES	1	No Quantity			0		0		171538			0
S3	2016	2016	2016	2	0	2	Export	620	Portugal	PRT	780	Trinidad and Tobago	TTO								11	BEVERAGES	1	No Quantity			0		0		57239			0
S3	2016	2016	2016	2	0	2	Export	620	Portugal	PRT	784	United Arab Emirates	ARE								11	BEVERAGES	1	No Quantity			0		0		3708001			0
S3	2016	2016	2016	2	0	2	Export	620	Portugal	PRT	788	Tunisia	TUN								11	BEVERAGES	1	No Quantity			0		0		4103			0
S3	2016	2016	2016	2	0	2	Export	620	Portugal	PRT	792	Turkey	TUR								11	BEVERAGES	1	No Quantity			0		0		371113			0
S3	2016	2016	2016	2	0	2	Export	620	Portugal	PRT	796	Turks and Caicos Isds	TCA								11	BEVERAGES	1	No Quantity			0		0		3008			0
S3	2016	2016	2016	2	0	2	Export	620	Portugal	PRT	800	Uganda	UGA								11	BEVERAGES	1	No Quantity			0		0		99			0
S3	2016	2016	2016	2	0	2	Export	620	Portugal	PRT	804	Ukraine	UKR								11	BEVERAGES	1	No Quantity			0		0		841194			0
S3	2016	2016	2016	2	0	2	Export	620	Portugal	PRT	826	United Kingdom	GBR								11	BEVERAGES	1	No Quantity			0		0		90233442			0
S3	2016	2016	2016	2	0	2	Export	620	Portugal	PRT	834	United Rep. of Tanzania	TZA								11	BEVERAGES	1	No Quantity			0		0		51976			0
S3	2016	2016	2016	2	0	2	Export	620	Portugal	PRT	837	Bunkers									11	BEVERAGES	1	No Quantity			0		0		827568			0
S3	2016	2016	2016	2	0	2	Export	620	Portugal	PRT	842	USA	USA								11	BEVERAGES	1	No Quantity			0		0		89301312			0
S3	2016	2016	2016	2	0	2	Export	620	Portugal	PRT	854	Burkina Faso	BFA								11	BEVERAGES	1	No Quantity			0		0		391672			0
S3	2016	2016	2016	2	0	2	Export	620	Portugal	PRT	858	Uruguay	URY								11	BEVERAGES	1	No Quantity			0		0		213788			0
S3	2016	2016	2016	2	0	2	Export	620	Portugal	PRT	862	Venezuela	VEN								11	BEVERAGES	1	No Quantity			0		0		385581			0
S3	2016	2016	2016	2	0	2	Export	620	Portugal	PRT	894	Zambia	ZMB								11	BEVERAGES	1	No Quantity			0		0		10523			0
S3	2016	2016	2016	2	0	2	Export	620	Portugal	PRT	899	Areas, nes									11	BEVERAGES	1	No Quantity			0		0		9700313			0
S3	2016	2016	2016	2	0	2	Export	620	Portugal	PRT	0	World	WLD								12	TOBACCO,TOBACCO MANUFACT	1	No Quantity			0		0		726147145			4
S3	2016	2016	2016	2	0	2	Export	620	Portugal	PRT	12	Algeria	DZA								12	TOBACCO,TOBACCO MANUFACT	1	No Quantity			0		0		15000974			0
S3	2016	2016	2016	2	0	2	Export	620	Portugal	PRT	20	Andorra	AND								12	TOBACCO,TOBACCO MANUFACT	1	No Quantity			0		0		2049392			0
S3	2016	2016	2016	2	0	2	Export	620	Portugal	PRT	24	Angola	AGO								12	TOBACCO,TOBACCO MANUFACT	1	No Quantity			0		0		201034			0
S3	2016	2016	2016	2	0	2	Export	620	Portugal	PRT	32	Argentina	ARG								12	TOBACCO,TOBACCO MANUFACT	1	No Quantity			0		0		50			0
S3	2016	2016	2016	2	0	2	Export	620	Portugal	PRT	56	Belgium	BEL								12	TOBACCO,TOBACCO MANUFACT	1	No Quantity			0		0		1132			0
S3	2016	2016	2016	2	0	2	Export	620	Portugal	PRT	124	Canada	CAN								12	TOBACCO,TOBACCO MANUFACT	1	No Quantity			0		0		320			0
S3	2016	2016	2016	2	0	2	Export	620	Portugal	PRT	132	Cabo Verde	CPV								12	TOBACCO,TOBACCO MANUFACT	1	No Quantity			0		0		292791			4
S3	2016	2016	2016	2	0	2	Export	620	Portugal	PRT	170	Colombia	COL								12	TOBACCO,TOBACCO MANUFACT	1	No Quantity			0		0		88			0
S3	2016	2016	2016	2	0	2	Export	620	Portugal	PRT	188	Costa Rica	CRI								12	TOBACCO,TOBACCO MANUFACT	1	No Quantity			0		0		88			0
S3	2016	2016	2016	2	0	2	Export	620	Portugal	PRT	196	Cyprus	CYP								12	TOBACCO,TOBACCO MANUFACT	1	No Quantity			0		0		12335			0
S3	2016	2016	2016	2	0	2	Export	620	Portugal	PRT	203	Czechia	CZE								12	TOBACCO,TOBACCO MANUFACT	1	No Quantity			0		0		17371208			0
S3	2016	2016	2016	2	0	2	Export	620	Portugal	PRT	208	Denmark	DNK								12	TOBACCO,TOBACCO MANUFACT	1	No Quantity			0		0		1810439			0
S3	2016	2016	2016	2	0	2	Export	620	Portugal	PRT	214	Dominican Rep.	DOM								12	TOBACCO,TOBACCO MANUFACT	1	No Quantity			0		0		88			0
S3	2016	2016	2016	2	0	2	Export	620	Portugal	PRT	218	Ecuador	ECU								12	TOBACCO,TOBACCO MANUFACT	1	No Quantity			0		0		88			0
S3	2016	2016	2016	2	0	2	Export	620	Portugal	PRT	231	Ethiopia	ETH								12	TOBACCO,TOBACCO MANUFACT	1	No Quantity			0		0		87437			0
S3	2016	2016	2016	2	0	2	Export	620	Portugal	PRT	246	Finland	FIN								12	TOBACCO,TOBACCO MANUFACT	1	No Quantity			0		0		320027			0
S3	2016	2016	2016	2	0	2	Export	620	Portugal	PRT	251	France	FRA								12	TOBACCO,TOBACCO MANUFACT	1	No Quantity			0		0		160515821			0
S3	2016	2016	2016	2	0	2	Export	620	Portugal	PRT	276	Germany	DEU								12	TOBACCO,TOBACCO MANUFACT	1	No Quantity			0		0		792689			0
S3	2016	2016	2016	2	0	2	Export	620	Portugal	PRT	292	Gibraltar	GIB								12	TOBACCO,TOBACCO MANUFACT	1	No Quantity			0		0		2928592			0
S3	2016	2016	2016	2	0	2	Export	620	Portugal	PRT	300	Greece	GRC								12	TOBACCO,TOBACCO MANUFACT	1	No Quantity			0		0		355942			0
S3	2016	2016	2016	2	0	2	Export	620	Portugal	PRT	360	Indonesia	IDN								12	TOBACCO,TOBACCO MANUFACT	1	No Quantity			0		0		1552			0
S3	2016	2016	2016	2	0	2	Export	620	Portugal	PRT	372	Ireland	IRL								12	TOBACCO,TOBACCO MANUFACT	1	No Quantity			0		0		3313479			0
S3	2016	2016	2016	2	0	2	Export	620	Portugal	PRT	381	Italy	ITA								12	TOBACCO,TOBACCO MANUFACT	1	No Quantity			0		0		58159590			0
S3	2016	2016	2016	2	0	2	Export	620	Portugal	PRT	384	Côte d'Ivoire	CIV								12	TOBACCO,TOBACCO MANUFACT	1	No Quantity			0		0		24663			0
S3	2016	2016	2016	2	0	2	Export	620	Portugal	PRT	400	Jordan	JOR								12	TOBACCO,TOBACCO MANUFACT	1	No Quantity			0		0		5638676			0
S3	2016	2016	2016	2	0	2	Export	620	Portugal	PRT	410	Rep. of Korea	KOR								12	TOBACCO,TOBACCO MANUFACT	1	No Quantity			0		0		88			0
S3	2016	2016	2016	2	0	2	Export	620	Portugal	PRT	422	Lebanon	LBN								12	TOBACCO,TOBACCO MANUFACT	1	No Quantity			0		0		1127793			0
S3	2016	2016	2016	2	0	2	Export	620	Portugal	PRT	440	Lithuania	LTU								12	TOBACCO,TOBACCO MANUFACT	1	No Quantity			0		0		893039			0
S3	2016	2016	2016	2	0	2	Export	620	Portugal	PRT	458	Malaysia	MYS								12	TOBACCO,TOBACCO MANUFACT	1	No Quantity			0		0		6333			0
S3	2016	2016	2016	2	0	2	Export	620	Portugal	PRT	484	Mexico	MEX								12	TOBACCO,TOBACCO MANUFACT	1	No Quantity			0		0		12			0
S3	2016	2016	2016	2	0	2	Export	620	Portugal	PRT	490	Other Asia, nes									12	TOBACCO,TOBACCO MANUFACT	1	No Quantity			0		0		88			0
S3	2016	2016	2016	2	0	2	Export	620	Portugal	PRT	504	Morocco	MAR								12	TOBACCO,TOBACCO MANUFACT	1	No Quantity			0		0		136929			0
S3	2016	2016	2016	2	0	2	Export	620	Portugal	PRT	528	Netherlands	NLD								12	TOBACCO,TOBACCO MANUFACT	1	No Quantity			0		0		13783415			4
S3	2016	2016	2016	2	0	2	Export	620	Portugal	PRT	554	New Zealand	NZL								12	TOBACCO,TOBACCO MANUFACT	1	No Quantity			0		0		8			4
S3	2016	2016	2016	2	0	2	Export	620	Portugal	PRT	579	Norway	NOR								12	TOBACCO,TOBACCO MANUFACT	1	No Quantity			0		0		42161183			0
S3	2016	2016	2016	2	0	2	Export	620	Portugal	PRT	584	Marshall Isds	MHL								12	TOBACCO,TOBACCO MANUFACT	1	No Quantity			0		0		227			0
S3	2016	2016	2016	2	0	2	Export	620	Portugal	PRT	586	Pakistan	PAK								12	TOBACCO,TOBACCO MANUFACT	1	No Quantity			0		0		177			0
S3	2016	2016	2016	2	0	2	Export	620	Portugal	PRT	591	Panama	PAN								12	TOBACCO,TOBACCO MANUFACT	1	No Quantity			0		0		1107			0
S3	2016	2016	2016	2	0	2	Export	620	Portugal	PRT	608	Philippines	PHL								12	TOBACCO,TOBACCO MANUFACT	1	No Quantity			0		0		276			0
S3	2016	2016	2016	2	0	2	Export	620	Portugal	PRT	616	Poland	POL								12	TOBACCO,TOBACCO MANUFACT	1	No Quantity			0		0		713837			0
S3	2016	2016	2016	2	0	2	Export	620	Portugal	PRT	643	Russian Federation	RUS								12	TOBACCO,TOBACCO MANUFACT	1	No Quantity			0		0		177			0
S3	2016	2016	2016	2	0	2	Export	620	Portugal	PRT	686	Senegal	SEN								12	TOBACCO,TOBACCO MANUFACT	1	No Quantity			0		0		3021656			0
S3	2016	2016	2016	2	0	2	Export	620	Portugal	PRT	690	Seychelles	SYC								12	TOBACCO,TOBACCO MANUFACT	1	No Quantity			0		0		28554			0
S3	2016	2016	2016	2	0	2	Export	620	Portugal	PRT	702	Singapore	SGP								12	TOBACCO,TOBACCO MANUFACT	1	No Quantity			0		0		608			0
S3	2016	2016	2016	2	0	2	Export	620	Portugal	PRT	703	Slovakia	SVK								12	TOBACCO,TOBACCO MANUFACT	1	No Quantity			0		0		4439522			0
S3	2016	2016	2016	2	0	2	Export	620	Portugal	PRT	704	Viet Nam	VNM								12	TOBACCO,TOBACCO MANUFACT	1	No Quantity			0		0		88			0
S3	2016	2016	2016	2	0	2	Export	620	Portugal	PRT	724	Spain	ESP								12	TOBACCO,TOBACCO MANUFACT	1	No Quantity			0		0		350925659			0
S3	2016	2016	2016	2	0	2	Export	620	Portugal	PRT	752	Sweden	SWE								12	TOBACCO,TOBACCO MANUFACT	1	No Quantity			0		0		207644			0
S3	2016	2016	2016	2	0	2	Export	620	Portugal	PRT	757	Switzerland	CHE								12	TOBACCO,TOBACCO MANUFACT	1	No Quantity			0		0		910172			4
S3	2016	2016	2016	2	0	2	Export	620	Portugal	PRT	784	United Arab Emirates	ARE								12	TOBACCO,TOBACCO MANUFACT	1	No Quantity			0		0		339183			0
S3	2016	2016	2016	2	0	2	Export	620	Portugal	PRT	792	Turkey	TUR								12	TOBACCO,TOBACCO MANUFACT	1	No Quantity			0		0		827167			4
S3	2016	2016	2016	2	0	2	Export	620	Portugal	PRT	804	Ukraine	UKR								12	TOBACCO,TOBACCO MANUFACT	1	No Quantity			0		0		111052			0
S3	2016	2016	2016	2	0	2	Export	620	Portugal	PRT	826	United Kingdom	GBR								12	TOBACCO,TOBACCO MANUFACT	1	No Quantity			0		0		32311041			0
S3	2016	2016	2016	2	0	2	Export	620	Portugal	PRT	837	Bunkers									12	TOBACCO,TOBACCO MANUFACT	1	No Quantity			0		0		669245			4
S3	2016	2016	2016	2	0	2	Export	620	Portugal	PRT	842	USA	USA								12	TOBACCO,TOBACCO MANUFACT	1	No Quantity			0		0		2741			0
S3	2016	2016	2016	2	0	2	Export	620	Portugal	PRT	862	Venezuela	VEN								12	TOBACCO,TOBACCO MANUFACT	1	No Quantity			0		0		88			0
S3	2016	2016	2016	2	0	2	Export	620	Portugal	PRT	899	Areas, nes									12	TOBACCO,TOBACCO MANUFACT	1	No Quantity			0		0		4649513			0
S3	2016	2016	2016	2	0	2	Export	620	Portugal	PRT	0	World	WLD								21	HIDES,SKINS,FURSKINS,RAW	1	No Quantity			0		0		17794907			0
S3	2016	2016	2016	2	0	2	Export	620	Portugal	PRT	36	Australia	AUS								21	HIDES,SKINS,FURSKINS,RAW	1	No Quantity			0		0		13			0
S3	2016	2016	2016	2	0	2	Export	620	Portugal	PRT	76	Brazil	BRA								21	HIDES,SKINS,FURSKINS,RAW	1	No Quantity			0		0		6918			0
S3	2016	2016	2016	2	0	2	Export	620	Portugal	PRT	124	Canada	CAN								21	HIDES,SKINS,FURSKINS,RAW	1	No Quantity			0		0		954			0
S3	2016	2016	2016	2	0	2	Export	620	Portugal	PRT	132	Cabo Verde	CPV								21	HIDES,SKINS,FURSKINS,RAW	1	No Quantity			0		0		77			0
S3	2016	2016	2016	2	0	2	Export	620	Portugal	PRT	156	China	CHN								21	HIDES,SKINS,FURSKINS,RAW	1	No Quantity			0		0		38363			0
S3	2016	2016	2016	2	0	2	Export	620	Portugal	PRT	203	Czechia	CZE								21	HIDES,SKINS,FURSKINS,RAW	1	No Quantity			0		0		115114			0
S3	2016	2016	2016	2	0	2	Export	620	Portugal	PRT	208	Denmark	DNK								21	HIDES,SKINS,FURSKINS,RAW	1	No Quantity			0		0		30			0
S3	2016	2016	2016	2	0	2	Export	620	Portugal	PRT	251	France	FRA								21	HIDES,SKINS,FURSKINS,RAW	1	No Quantity			0		0		112167			0
S3	2016	2016	2016	2	0	2	Export	620	Portugal	PRT	276	Germany	DEU								21	HIDES,SKINS,FURSKINS,RAW	1	No Quantity			0		0		651813			0
S3	2016	2016	2016	2	0	2	Export	620	Portugal	PRT	344	China, Hong Kong SAR	HKG								21	HIDES,SKINS,FURSKINS,RAW	1	No Quantity			0		0		2511			0
S3	2016	2016	2016	2	0	2	Export	620	Portugal	PRT	360	Indonesia	IDN								21	HIDES,SKINS,FURSKINS,RAW	1	No Quantity			0		0		8718			0
S3	2016	2016	2016	2	0	2	Export	620	Portugal	PRT	372	Ireland	IRL								21	HIDES,SKINS,FURSKINS,RAW	1	No Quantity			0		0		242			0
S3	2016	2016	2016	2	0	2	Export	620	Portugal	PRT	381	Italy	ITA								21	HIDES,SKINS,FURSKINS,RAW	1	No Quantity			0		0		250968			0
S3	2016	2016	2016	2	0	2	Export	620	Portugal	PRT	392	Japan	JPN								21	HIDES,SKINS,FURSKINS,RAW	1	No Quantity			0		0		73			0
S3	2016	2016	2016	2	0	2	Export	620	Portugal	PRT	504	Morocco	MAR								21	HIDES,SKINS,FURSKINS,RAW	1	No Quantity			0		0		74428			0
S3	2016	2016	2016	2	0	2	Export	620	Portugal	PRT	528	Netherlands	NLD								21	HIDES,SKINS,FURSKINS,RAW	1	No Quantity			0		0		112078			0
S3	2016	2016	2016	2	0	2	Export	620	Portugal	PRT	699	India	IND								21	HIDES,SKINS,FURSKINS,RAW	1	No Quantity			0		0		113450			0
S3	2016	2016	2016	2	0	2	Export	620	Portugal	PRT	704	Viet Nam	VNM								21	HIDES,SKINS,FURSKINS,RAW	1	No Quantity			0		0		230			0
S3	2016	2016	2016	2	0	2	Export	620	Portugal	PRT	710	South Africa	ZAF								21	HIDES,SKINS,FURSKINS,RAW	1	No Quantity			0		0		553			0
S3	2016	2016	2016	2	0	2	Export	620	Portugal	PRT	724	Spain	ESP								21	HIDES,SKINS,FURSKINS,RAW	1	No Quantity			0		0		16304850			0
S3	2016	2016	2016	2	0	2	Export	620	Portugal	PRT	804	Ukraine	UKR								21	HIDES,SKINS,FURSKINS,RAW	1	No Quantity			0		0		64			0
S3	2016	2016	2016	2	0	2	Export	620	Portugal	PRT	842	USA	USA								21	HIDES,SKINS,FURSKINS,RAW	1	No Quantity			0		0		1282			0
S3	2016	2016	2016	2	0	2	Export	620	Portugal	PRT	0	World	WLD								22	OIL SEED,OLEAGINUS FRUIT	1	No Quantity			0		0		17844296			4
S3	2016	2016	2016	2	0	2	Export	620	Portugal	PRT	24	Angola	AGO								22	OIL SEED,OLEAGINUS FRUIT	1	No Quantity			0		0		438740			4
S3	2016	2016	2016	2	0	2	Export	620	Portugal	PRT	36	Australia	AUS								22	OIL SEED,OLEAGINUS FRUIT	1	No Quantity			0		0		22			0
S3	2016	2016	2016	2	0	2	Export	620	Portugal	PRT	56	Belgium	BEL								22	OIL SEED,OLEAGINUS FRUIT	1	No Quantity			0		0		16			0
S3	2016	2016	2016	2	0	2	Export	620	Portugal	PRT	124	Canada	CAN								22	OIL SEED,OLEAGINUS FRUIT	1	No Quantity			0		0		356			0
S3	2016	2016	2016	2	0	2	Export	620	Portugal	PRT	132	Cabo Verde	CPV								22	OIL SEED,OLEAGINUS FRUIT	1	No Quantity			0		0		52937			0
S3	2016	2016	2016	2	0	2	Export	620	Portugal	PRT	156	China	CHN								22	OIL SEED,OLEAGINUS FRUIT	1	No Quantity			0		0		25261			0
S3	2016	2016	2016	2	0	2	Export	620	Portugal	PRT	226	Equatorial Guinea	GNQ								22	OIL SEED,OLEAGINUS FRUIT	1	No Quantity			0		0		558			0
S3	2016	2016	2016	2	0	2	Export	620	Portugal	PRT	233	Estonia	EST								22	OIL SEED,OLEAGINUS FRUIT	1	No Quantity			0		0		130402			0
S3	2016	2016	2016	2	0	2	Export	620	Portugal	PRT	251	France	FRA								22	OIL SEED,OLEAGINUS FRUIT	1	No Quantity			0		0		174987			4
S3	2016	2016	2016	2	0	2	Export	620	Portugal	PRT	276	Germany	DEU								22	OIL SEED,OLEAGINUS FRUIT	1	No Quantity			0		0		39			0
S3	2016	2016	2016	2	0	2	Export	620	Portugal	PRT	381	Italy	ITA								22	OIL SEED,OLEAGINUS FRUIT	1	No Quantity			0		0		1169			0
S3	2016	2016	2016	2	0	2	Export	620	Portugal	PRT	442	Luxembourg	LUX								22	OIL SEED,OLEAGINUS FRUIT	1	No Quantity			0		0		1083			0
S3	2016	2016	2016	2	0	2	Export	620	Portugal	PRT	446	China, Macao SAR	MAC								22	OIL SEED,OLEAGINUS FRUIT	1	No Quantity			0		0		10097			0
S3	2016	2016	2016	2	0	2	Export	620	Portugal	PRT	480	Mauritius	MUS								22	OIL SEED,OLEAGINUS FRUIT	1	No Quantity			0		0		90			0
S3	2016	2016	2016	2	0	2	Export	620	Portugal	PRT	504	Morocco	MAR								22	OIL SEED,OLEAGINUS FRUIT	1	No Quantity			0		0		240			0
S3	2016	2016	2016	2	0	2	Export	620	Portugal	PRT	508	Mozambique	MOZ								22	OIL SEED,OLEAGINUS FRUIT	1	No Quantity			0		0		16549			0
S3	2016	2016	2016	2	0	2	Export	620	Portugal	PRT	528	Netherlands	NLD								22	OIL SEED,OLEAGINUS FRUIT	1	No Quantity			0		0		6			0
S3	2016	2016	2016	2	0	2	Export	620	Portugal	PRT	591	Panama	PAN								22	OIL SEED,OLEAGINUS FRUIT	1	No Quantity			0		0		3			0
S3	2016	2016	2016	2	0	2	Export	620	Portugal	PRT	616	Poland	POL								22	OIL SEED,OLEAGINUS FRUIT	1	No Quantity			0		0		66			0
S3	2016	2016	2016	2	0	2	Export	620	Portugal	PRT	624	Guinea-Bissau	GNB								22	OIL SEED,OLEAGINUS FRUIT	1	No Quantity			0		0		802			0
S3	2016	2016	2016	2	0	2	Export	620	Portugal	PRT	626	Timor-Leste	TLS								22	OIL SEED,OLEAGINUS FRUIT	1	No Quantity			0		0		2452			0
S3	2016	2016	2016	2	0	2	Export	620	Portugal	PRT	678	Sao Tome and Principe	STP								22	OIL SEED,OLEAGINUS FRUIT	1	No Quantity			0		0		1418			0
S3	2016	2016	2016	2	0	2	Export	620	Portugal	PRT	686	Senegal	SEN								22	OIL SEED,OLEAGINUS FRUIT	1	No Quantity			0		0		67			0
S3	2016	2016	2016	2	0	2	Export	620	Portugal	PRT	724	Spain	ESP								22	OIL SEED,OLEAGINUS FRUIT	1	No Quantity			0		0		16290362			0
S3	2016	2016	2016	2	0	2	Export	620	Portugal	PRT	729	Sudan	SDN								22	OIL SEED,OLEAGINUS FRUIT	1	No Quantity			0		0		392			0
S3	2016	2016	2016	2	0	2	Export	620	Portugal	PRT	757	Switzerland	CHE								22	OIL SEED,OLEAGINUS FRUIT	1	No Quantity			0		0		26404			0
S3	2016	2016	2016	2	0	2	Export	620	Portugal	PRT	768	Togo	TGO								22	OIL SEED,OLEAGINUS FRUIT	1	No Quantity			0		0		110			0
S3	2016	2016	2016	2	0	2	Export	620	Portugal	PRT	826	United Kingdom	GBR								22	OIL SEED,OLEAGINUS FRUIT	1	No Quantity			0		0		669652			0
S3	2016	2016	2016	2	0	2	Export	620	Portugal	PRT	862	Venezuela	VEN								22	OIL SEED,OLEAGINUS FRUIT	1	No Quantity			0		0		3			4
S3	2016	2016	2016	2	0	2	Export	620	Portugal	PRT	0	World	WLD								23	CRUDE RUBBER	1	No Quantity			0				9350766			4
S3	2016	2016	2016	2	0	2	Export	620	Portugal	PRT	12	Algeria	DZA								23	CRUDE RUBBER	1	No Quantity			0		0		232029			0
S3	2016	2016	2016	2	0	2	Export	620	Portugal	PRT	24	Angola	AGO								23	CRUDE RUBBER	1	No Quantity			0		0		145344			0
S3	2016	2016	2016	2	0	2	Export	620	Portugal	PRT	32	Argentina	ARG								23	CRUDE RUBBER	1	No Quantity			0		0		22139			0
S3	2016	2016	2016	2	0	2	Export	620	Portugal	PRT	36	Australia	AUS								23	CRUDE RUBBER	1	No Quantity			0		0		383591			0
S3	2016	2016	2016	2	0	2	Export	620	Portugal	PRT	48	Bahrain	BHR								23	CRUDE RUBBER	1	No Quantity			0		0		9458			0
S3	2016	2016	2016	2	0	2	Export	620	Portugal	PRT	56	Belgium	BEL								23	CRUDE RUBBER	1	No Quantity			0		0		1050			0
S3	2016	2016	2016	2	0	2	Export	620	Portugal	PRT	76	Brazil	BRA								23	CRUDE RUBBER	1	No Quantity			0		0		114898			4
S3	2016	2016	2016	2	0	2	Export	620	Portugal	PRT	132	Cabo Verde	CPV								23	CRUDE RUBBER	1	No Quantity			0		0		42665			0
S3	2016	2016	2016	2	0	2	Export	620	Portugal	PRT	152	Chile	CHL								23	CRUDE RUBBER	1	No Quantity			0				67268			4
S3	2016	2016	2016	2	0	2	Export	620	Portugal	PRT	156	China	CHN								23	CRUDE RUBBER	1	No Quantity			0		0		129828			0
S3	2016	2016	2016	2	0	2	Export	620	Portugal	PRT	191	Croatia	HRV								23	CRUDE RUBBER	1	No Quantity			0		0		1521			0
S3	2016	2016	2016	2	0	2	Export	620	Portugal	PRT	203	Czechia	CZE								23	CRUDE RUBBER	1	No Quantity			0		0		375889			0
S3	2016	2016	2016	2	0	2	Export	620	Portugal	PRT	218	Ecuador	ECU								23	CRUDE RUBBER	1	No Quantity			0		0		28296			0
S3	2016	2016	2016	2	0	2	Export	620	Portugal	PRT	226	Equatorial Guinea	GNQ								23	CRUDE RUBBER	1	No Quantity			0		0		3577			0
S3	2016	2016	2016	2	0	2	Export	620	Portugal	PRT	242	Fiji	FJI								23	CRUDE RUBBER	1	No Quantity			0		0		4580			0
S3	2016	2016	2016	2	0	2	Export	620	Portugal	PRT	251	France	FRA								23	CRUDE RUBBER	1	No Quantity			0		0		1384213			0
S3	2016	2016	2016	2	0	2	Export	620	Portugal	PRT	276	Germany	DEU								23	CRUDE RUBBER	1	No Quantity			0		0		602213			0
S3	2016	2016	2016	2	0	2	Export	620	Portugal	PRT	288	Ghana	GHA								23	CRUDE RUBBER	1	No Quantity			0		0		45			0
S3	2016	2016	2016	2	0	2	Export	620	Portugal	PRT	292	Gibraltar	GIB								23	CRUDE RUBBER	1	No Quantity			0		0		7808			0
S3	2016	2016	2016	2	0	2	Export	620	Portugal	PRT	324	Guinea	GIN								23	CRUDE RUBBER	1	No Quantity			0		0		1			0
S3	2016	2016	2016	2	0	2	Export	620	Portugal	PRT	332	Haiti	HTI								23	CRUDE RUBBER	1	No Quantity			0		0		4913			0
S3	2016	2016	2016	2	0	2	Export	620	Portugal	PRT	344	China, Hong Kong SAR	HKG								23	CRUDE RUBBER	1	No Quantity			0		0		46344			0
S3	2016	2016	2016	2	0	2	Export	620	Portugal	PRT	348	Hungary	HUN								23	CRUDE RUBBER	1	No Quantity			0		0		293			0
S3	2016	2016	2016	2	0	2	Export	620	Portugal	PRT	376	Israel	ISR								23	CRUDE RUBBER	1	No Quantity			0		0		93953			0
S3	2016	2016	2016	2	0	2	Export	620	Portugal	PRT	381	Italy	ITA								23	CRUDE RUBBER	1	No Quantity			0		0		119209			0
S3	2016	2016	2016	2	0	2	Export	620	Portugal	PRT	392	Japan	JPN								23	CRUDE RUBBER	1	No Quantity			0		0		59			0
S3	2016	2016	2016	2	0	2	Export	620	Portugal	PRT	410	Rep. of Korea	KOR								23	CRUDE RUBBER	1	No Quantity			0		0		6192			0
S3	2016	2016	2016	2	0	2	Export	620	Portugal	PRT	428	Latvia	LVA								23	CRUDE RUBBER	1	No Quantity			0		0		56			4
S3	2016	2016	2016	2	0	2	Export	620	Portugal	PRT	446	China, Macao SAR	MAC								23	CRUDE RUBBER	1	No Quantity			0		0		2371			0
S3	2016	2016	2016	2	0	2	Export	620	Portugal	PRT	450	Madagascar	MDG								23	CRUDE RUBBER	1	No Quantity			0		0		82224			0
S3	2016	2016	2016	2	0	2	Export	620	Portugal	PRT	458	Malaysia	MYS								23	CRUDE RUBBER	1	No Quantity			0		0		42337			0
S3	2016	2016	2016	2	0	2	Export	620	Portugal	PRT	504	Morocco	MAR								23	CRUDE RUBBER	1	No Quantity			0		0		606459			0
S3	2016	2016	2016	2	0	2	Export	620	Portugal	PRT	508	Mozambique	MOZ								23	CRUDE RUBBER	1	No Quantity			0		0		4975			4
S3	2016	2016	2016	2	0	2	Export	620	Portugal	PRT	528	Netherlands	NLD								23	CRUDE RUBBER	1	No Quantity			0		0		27202			0
S3	2016	2016	2016	2	0	2	Export	620	Portugal	PRT	554	New Zealand	NZL								23	CRUDE RUBBER	1	No Quantity			0		0		26898			0
S3	2016	2016	2016	2	0	2	Export	620	Portugal	PRT	586	Pakistan	PAK								23	CRUDE RUBBER	1	No Quantity			0		0		28295			0
S3	2016	2016	2016	2	0	2	Export	620	Portugal	PRT	591	Panama	PAN								23	CRUDE RUBBER	1	No Quantity			0		0		78188			0
S3	2016	2016	2016	2	0	2	Export	620	Portugal	PRT	598	Papua New Guinea	PNG								23	CRUDE RUBBER	1	No Quantity			0		0		4540			0
S3	2016	2016	2016	2	0	2	Export	620	Portugal	PRT	604	Peru	PER								23	CRUDE RUBBER	1	No Quantity			0		0		254			0
S3	2016	2016	2016	2	0	2	Export	620	Portugal	PRT	616	Poland	POL								23	CRUDE RUBBER	1	No Quantity			0		0		46131			0
S3	2016	2016	2016	2	0	2	Export	620	Portugal	PRT	624	Guinea-Bissau	GNB								23	CRUDE RUBBER	1	No Quantity			0		0		43501			0
S3	2016	2016	2016	2	0	2	Export	620	Portugal	PRT	642	Romania	ROU								23	CRUDE RUBBER	1	No Quantity			0		0		23674			0
S3	2016	2016	2016	2	0	2	Export	620	Portugal	PRT	678	Sao Tome and Principe	STP								23	CRUDE RUBBER	1	No Quantity			0				1983			4
S3	2016	2016	2016	2	0	2	Export	620	Portugal	PRT	686	Senegal	SEN								23	CRUDE RUBBER	1	No Quantity			0		0		4977			0
S3	2016	2016	2016	2	0	2	Export	620	Portugal	PRT	699	India	IND								23	CRUDE RUBBER	1	No Quantity			0		0		12898			0
S3	2016	2016	2016	2	0	2	Export	620	Portugal	PRT	703	Slovakia	SVK								23	CRUDE RUBBER	1	No Quantity			0		0		293717			0
S3	2016	2016	2016	2	0	2	Export	620	Portugal	PRT	705	Slovenia	SVN								23	CRUDE RUBBER	1	No Quantity			0		0		2788			0
S3	2016	2016	2016	2	0	2	Export	620	Portugal	PRT	710	South Africa	ZAF								23	CRUDE RUBBER	1	No Quantity			0		0		71587			0
S3	2016	2016	2016	2	0	2	Export	620	Portugal	PRT	724	Spain	ESP								23	CRUDE RUBBER	1	No Quantity			0		0		3851377			0
S3	2016	2016	2016	2	0	2	Export	620	Portugal	PRT	757	Switzerland	CHE								23	CRUDE RUBBER	1	No Quantity			0		0		2963			0
S3	2016	2016	2016	2	0	2	Export	620	Portugal	PRT	784	United Arab Emirates	ARE								23	CRUDE RUBBER	1	No Quantity			0		0		3185			0
S3	2016	2016	2016	2	0	2	Export	620	Portugal	PRT	788	Tunisia	TUN								23	CRUDE RUBBER	1	No Quantity			0		0		22546			0
S3	2016	2016	2016	2	0	2	Export	620	Portugal	PRT	792	Turkey	TUR								23	CRUDE RUBBER	1	No Quantity			0		0		4426			0
S3	2016	2016	2016	2	0	2	Export	620	Portugal	PRT	807	North Macedonia	MKD								23	CRUDE RUBBER	1	No Quantity			0		0		2073			0
S3	2016	2016	2016	2	0	2	Export	620	Portugal	PRT	826	United Kingdom	GBR								23	CRUDE RUBBER	1	No Quantity			0		0		108693			0
S3	2016	2016	2016	2	0	2	Export	620	Portugal	PRT	842	USA	USA								23	CRUDE RUBBER	1	No Quantity			0		0		37639			0
S3	2016	2016	2016	2	0	2	Export	620	Portugal	PRT	862	Venezuela	VEN								23	CRUDE RUBBER	1	No Quantity			0		0		85407			0
S3	2016	2016	2016	2	0	2	Export	634	Qatar	QAT	0	World	WLD								23	CRUDE RUBBER	1	No Quantity							319337			0
S3	2016	2016	2016	2	0	2	Export	634	Qatar	QAT	586	Pakistan	PAK								23	CRUDE RUBBER	1	No Quantity							15243			0
S3	2016	2016	2016	2	0	2	Export	634	Qatar	QAT	784	United Arab Emirates	ARE								23	CRUDE RUBBER	1	No Quantity							304094			0
S3	2016	2016	2016	2	0	2	Export	620	Portugal	PRT	0	World	WLD								24	CORK AND WOOD	1	No Quantity			0		0		265200581			4
S3	2016	2016	2016	2	0	2	Export	620	Portugal	PRT	8	Albania	ALB								24	CORK AND WOOD	1	No Quantity			0		0		25759			0
S3	2016	2016	2016	2	0	2	Export	620	Portugal	PRT	12	Algeria	DZA								24	CORK AND WOOD	1	No Quantity			0		0		2275261			0
S3	2016	2016	2016	2	0	2	Export	620	Portugal	PRT	24	Angola	AGO								24	CORK AND WOOD	1	No Quantity			0		0		661040			0
S3	2016	2016	2016	2	0	2	Export	620	Portugal	PRT	32	Argentina	ARG								24	CORK AND WOOD	1	No Quantity			0		0		371613			0
S3	2016	2016	2016	2	0	2	Export	620	Portugal	PRT	36	Australia	AUS								24	CORK AND WOOD	1	No Quantity			0		0		86551			0
S3	2016	2016	2016	2	0	2	Export	620	Portugal	PRT	40	Austria	AUT								24	CORK AND WOOD	1	No Quantity			0		0		1008326			0
S3	2016	2016	2016	2	0	2	Export	620	Portugal	PRT	48	Bahrain	BHR								24	CORK AND WOOD	1	No Quantity			0		0		23329			0
S3	2016	2016	2016	2	0	2	Export	620	Portugal	PRT	50	Bangladesh	BGD								24	CORK AND WOOD	1	No Quantity			0		0		53588			0
S3	2016	2016	2016	2	0	2	Export	620	Portugal	PRT	51	Armenia	ARM								24	CORK AND WOOD	1	No Quantity			0		0		3638			0
S3	2016	2016	2016	2	0	2	Export	620	Portugal	PRT	56	Belgium	BEL								24	CORK AND WOOD	1	No Quantity			0		0		8254315			4
S3	2016	2016	2016	2	0	2	Export	620	Portugal	PRT	76	Brazil	BRA								24	CORK AND WOOD	1	No Quantity			0		0		1203149			0
S3	2016	2016	2016	2	0	2	Export	620	Portugal	PRT	100	Bulgaria	BGR								24	CORK AND WOOD	1	No Quantity			0		0		8793			0
S3	2016	2016	2016	2	0	2	Export	620	Portugal	PRT	124	Canada	CAN								24	CORK AND WOOD	1	No Quantity			0		0		257223			0
S3	2016	2016	2016	2	0	2	Export	620	Portugal	PRT	132	Cabo Verde	CPV								24	CORK AND WOOD	1	No Quantity			0		0		1068061			0
S3	2016	2016	2016	2	0	2	Export	620	Portugal	PRT	152	Chile	CHL								24	CORK AND WOOD	1	No Quantity			0		0		90426			0
S3	2016	2016	2016	2	0	2	Export	620	Portugal	PRT	156	China	CHN								24	CORK AND WOOD	1	No Quantity			0		0		5856971			0
S3	2016	2016	2016	2	0	2	Export	620	Portugal	PRT	170	Colombia	COL								24	CORK AND WOOD	1	No Quantity			0		0		220212			0
S3	2016	2016	2016	2	0	2	Export	620	Portugal	PRT	178	Congo	COG								24	CORK AND WOOD	1	No Quantity			0		0		68			0
S3	2016	2016	2016	2	0	2	Export	620	Portugal	PRT	191	Croatia	HRV								24	CORK AND WOOD	1	No Quantity			0		0		70185			0
S3	2016	2016	2016	2	0	2	Export	620	Portugal	PRT	192	Cuba	CUB								24	CORK AND WOOD	1	No Quantity			0		0		105			0
S3	2016	2016	2016	2	0	2	Export	620	Portugal	PRT	196	Cyprus	CYP								24	CORK AND WOOD	1	No Quantity			0		0		69537			0
S3	2016	2016	2016	2	0	2	Export	620	Portugal	PRT	203	Czechia	CZE								24	CORK AND WOOD	1	No Quantity			0		0		231893			0
S3	2016	2016	2016	2	0	2	Export	620	Portugal	PRT	208	Denmark	DNK								24	CORK AND WOOD	1	No Quantity			0		0		19326617			0
S3	2016	2016	2016	2	0	2	Export	620	Portugal	PRT	218	Ecuador	ECU								24	CORK AND WOOD	1	No Quantity			0		0		3068			0
S3	2016	2016	2016	2	0	2	Export	620	Portugal	PRT	226	Equatorial Guinea	GNQ								24	CORK AND WOOD	1	No Quantity			0		0		5372			0
S3	2016	2016	2016	2	0	2	Export	620	Portugal	PRT	233	Estonia	EST								24	CORK AND WOOD	1	No Quantity			0		0		69131			0
S3	2016	2016	2016	2	0	2	Export	620	Portugal	PRT	246	Finland	FIN								24	CORK AND WOOD	1	No Quantity			0		0		37475			0
S3	2016	2016	2016	2	0	2	Export	620	Portugal	PRT	251	France	FRA								24	CORK AND WOOD	1	No Quantity			0		0		14796358			0
S3	2016	2016	2016	2	0	2	Export	620	Portugal	PRT	268	Georgia	GEO								24	CORK AND WOOD	1	No Quantity			0		0		423			0
S3	2016	2016	2016	2	0	2	Export	620	Portugal	PRT	276	Germany	DEU								24	CORK AND WOOD	1	No Quantity			0		0		7868117			0
S3	2016	2016	2016	2	0	2	Export	620	Portugal	PRT	288	Ghana	GHA								24	CORK AND WOOD	1	No Quantity			0		0		92119			0
S3	2016	2016	2016	2	0	2	Export	620	Portugal	PRT	292	Gibraltar	GIB								24	CORK AND WOOD	1	No Quantity			0		0		27792			0
S3	2016	2016	2016	2	0	2	Export	620	Portugal	PRT	300	Greece	GRC								24	CORK AND WOOD	1	No Quantity			0		0		131692			0
S3	2016	2016	2016	2	0	2	Export	620	Portugal	PRT	324	Guinea	GIN								24	CORK AND WOOD	1	No Quantity			0		0		7148			0
S3	2016	2016	2016	2	0	2	Export	620	Portugal	PRT	344	China, Hong Kong SAR	HKG								24	CORK AND WOOD	1	No Quantity			0		0		8786			0
S3	2016	2016	2016	2	0	2	Export	620	Portugal	PRT	348	Hungary	HUN								24	CORK AND WOOD	1	No Quantity			0		0		6336			0
S3	2016	2016	2016	2	0	2	Export	620	Portugal	PRT	352	Iceland	ISL								24	CORK AND WOOD	1	No Quantity			0		0		8			0
S3	2016	2016	2016	2	0	2	Export	620	Portugal	PRT	364	Iran	IRN								24	CORK AND WOOD	1	No Quantity			0		0		11			0
S3	2016	2016	2016	2	0	2	Export	620	Portugal	PRT	372	Ireland	IRL								24	CORK AND WOOD	1	No Quantity			0		0		82844			0
S3	2016	2016	2016	2	0	2	Export	620	Portugal	PRT	376	Israel	ISR								24	CORK AND WOOD	1	No Quantity			0		0		296338			0
S3	2016	2016	2016	2	0	2	Export	620	Portugal	PRT	381	Italy	ITA								24	CORK AND WOOD	1	No Quantity			0		0		5627993			0
S3	2016	2016	2016	2	0	2	Export	620	Portugal	PRT	392	Japan	JPN								24	CORK AND WOOD	1	No Quantity			0		0		2183213			0
S3	2016	2016	2016	2	0	2	Export	620	Portugal	PRT	398	Kazakhstan	KAZ								24	CORK AND WOOD	1	No Quantity			0		0		10955			0
S3	2016	2016	2016	2	0	2	Export	620	Portugal	PRT	400	Jordan	JOR								24	CORK AND WOOD	1	No Quantity			0		0		24404			0
S3	2016	2016	2016	2	0	2	Export	620	Portugal	PRT	410	Rep. of Korea	KOR								24	CORK AND WOOD	1	No Quantity			0		0		485008			0
S3	2016	2016	2016	2	0	2	Export	620	Portugal	PRT	414	Kuwait	KWT								24	CORK AND WOOD	1	No Quantity			0		0		71230			0
S3	2016	2016	2016	2	0	2	Export	620	Portugal	PRT	422	Lebanon	LBN								24	CORK AND WOOD	1	No Quantity			0		0		32255			0
S3	2016	2016	2016	2	0	2	Export	620	Portugal	PRT	428	Latvia	LVA								24	CORK AND WOOD	1	No Quantity			0		0		1603			0
S3	2016	2016	2016	2	0	2	Export	620	Portugal	PRT	434	Libya	LBY								24	CORK AND WOOD	1	No Quantity			0		0		1306			0
S3	2016	2016	2016	2	0	2	Export	620	Portugal	PRT	440	Lithuania	LTU								24	CORK AND WOOD	1	No Quantity			0		0		9474			0
S3	2016	2016	2016	2	0	2	Export	620	Portugal	PRT	442	Luxembourg	LUX								24	CORK AND WOOD	1	No Quantity			0		0		98287			0
S3	2016	2016	2016	2	0	2	Export	620	Portugal	PRT	446	China, Macao SAR	MAC								24	CORK AND WOOD	1	No Quantity			0		0		5			0
S3	2016	2016	2016	2	0	2	Export	620	Portugal	PRT	450	Madagascar	MDG								24	CORK AND WOOD	1	No Quantity			0		0		17589			0
S3	2016	2016	2016	2	0	2	Export	620	Portugal	PRT	454	Malawi	MWI								24	CORK AND WOOD	1	No Quantity			0		0		1050			0
S3	2016	2016	2016	2	0	2	Export	620	Portugal	PRT	458	Malaysia	MYS								24	CORK AND WOOD	1	No Quantity			0		0		34			0
S3	2016	2016	2016	2	0	2	Export	620	Portugal	PRT	470	Malta	MLT								24	CORK AND WOOD	1	No Quantity			0		0		73545			0
S3	2016	2016	2016	2	0	2	Export	620	Portugal	PRT	484	Mexico	MEX								24	CORK AND WOOD	1	No Quantity			0		0		103300			0
S3	2016	2016	2016	2	0	2	Export	620	Portugal	PRT	490	Other Asia, nes									24	CORK AND WOOD	1	No Quantity			0		0		349502			0
S3	2016	2016	2016	2	0	2	Export	620	Portugal	PRT	498	Rep. of Moldova	MDA								24	CORK AND WOOD	1	No Quantity			0		0		973			0
S3	2016	2016	2016	2	0	2	Export	620	Portugal	PRT	504	Morocco	MAR								24	CORK AND WOOD	1	No Quantity			0		0		12445966			0
S3	2016	2016	2016	2	0	2	Export	620	Portugal	PRT	508	Mozambique	MOZ								24	CORK AND WOOD	1	No Quantity			0		0		337412			0
S3	2016	2016	2016	2	0	2	Export	620	Portugal	PRT	512	Oman	OMN								24	CORK AND WOOD	1	No Quantity			0		0		1958			0
S3	2016	2016	2016	2	0	2	Export	620	Portugal	PRT	528	Netherlands	NLD								24	CORK AND WOOD	1	No Quantity			0		0		15699687			0
S3	2016	2016	2016	2	0	2	Export	620	Portugal	PRT	535	Bonaire	BES								24	CORK AND WOOD	1	No Quantity			0		0		53420			0
S3	2016	2016	2016	2	0	2	Export	620	Portugal	PRT	554	New Zealand	NZL								24	CORK AND WOOD	1	No Quantity			0		0		35			0
S3	2016	2016	2016	2	0	2	Export	620	Portugal	PRT	579	Norway	NOR								24	CORK AND WOOD	1	No Quantity			0		0		245722			0
S3	2016	2016	2016	2	0	2	Export	620	Portugal	PRT	586	Pakistan	PAK								24	CORK AND WOOD	1	No Quantity			0		0		52276			0
S3	2016	2016	2016	2	0	2	Export	620	Portugal	PRT	591	Panama	PAN								24	CORK AND WOOD	1	No Quantity			0		0		36867			0
S3	2016	2016	2016	2	0	2	Export	620	Portugal	PRT	604	Peru	PER								24	CORK AND WOOD	1	No Quantity			0		0		338847			0
S3	2016	2016	2016	2	0	2	Export	620	Portugal	PRT	608	Philippines	PHL								24	CORK AND WOOD	1	No Quantity			0		0		252148			0
S3	2016	2016	2016	2	0	2	Export	620	Portugal	PRT	616	Poland	POL								24	CORK AND WOOD	1	No Quantity			0		0		253091			0
S3	2016	2016	2016	2	0	2	Export	620	Portugal	PRT	624	Guinea-Bissau	GNB								24	CORK AND WOOD	1	No Quantity			0		0		47599			0
S3	2016	2016	2016	2	0	2	Export	620	Portugal	PRT	634	Qatar	QAT								24	CORK AND WOOD	1	No Quantity			0		0		32843			0
S3	2016	2016	2016	2	0	2	Export	620	Portugal	PRT	642	Romania	ROU								24	CORK AND WOOD	1	No Quantity			0		0		32173			0
S3	2016	2016	2016	2	0	2	Export	620	Portugal	PRT	643	Russian Federation	RUS								24	CORK AND WOOD	1	No Quantity			0		0		336261			0
S3	2016	2016	2016	2	0	2	Export	620	Portugal	PRT	652	Saint Barthélemy	BLM								24	CORK AND WOOD	1	No Quantity			0		0		370026			0
S3	2016	2016	2016	2	0	2	Export	620	Portugal	PRT	678	Sao Tome and Principe	STP								24	CORK AND WOOD	1	No Quantity			0		0		270443			0
S3	2016	2016	2016	2	0	2	Export	620	Portugal	PRT	682	Saudi Arabia	SAU								24	CORK AND WOOD	1	No Quantity			0		0		172524			0
S3	2016	2016	2016	2	0	2	Export	620	Portugal	PRT	686	Senegal	SEN								24	CORK AND WOOD	1	No Quantity			0		0		599039			0
S3	2016	2016	2016	2	0	2	Export	620	Portugal	PRT	688	Serbia	SRB								24	CORK AND WOOD	1	No Quantity			0		0		746			0
S3	2016	2016	2016	2	0	2	Export	620	Portugal	PRT	699	India	IND								24	CORK AND WOOD	1	No Quantity			0		0		1580218			0
S3	2016	2016	2016	2	0	2	Export	620	Portugal	PRT	702	Singapore	SGP								24	CORK AND WOOD	1	No Quantity			0		0		5037			0
S3	2016	2016	2016	2	0	2	Export	620	Portugal	PRT	703	Slovakia	SVK								24	CORK AND WOOD	1	No Quantity			0		0		169700			4
S3	2016	2016	2016	2	0	2	Export	620	Portugal	PRT	704	Viet Nam	VNM								24	CORK AND WOOD	1	No Quantity			0		0		650667			0
S3	2016	2016	2016	2	0	2	Export	620	Portugal	PRT	705	Slovenia	SVN								24	CORK AND WOOD	1	No Quantity			0		0		19678			0
S3	2016	2016	2016	2	0	2	Export	620	Portugal	PRT	710	South Africa	ZAF								24	CORK AND WOOD	1	No Quantity			0		0		33465			0
S3	2016	2016	2016	2	0	2	Export	620	Portugal	PRT	724	Spain	ESP								24	CORK AND WOOD	1	No Quantity			0		0		114123698			0
S3	2016	2016	2016	2	0	2	Export	620	Portugal	PRT	752	Sweden	SWE								24	CORK AND WOOD	1	No Quantity			0		0		419396			0
S3	2016	2016	2016	2	0	2	Export	620	Portugal	PRT	757	Switzerland	CHE								24	CORK AND WOOD	1	No Quantity			0		0		1061511			0
S3	2016	2016	2016	2	0	2	Export	620	Portugal	PRT	764	Thailand	THA								24	CORK AND WOOD	1	No Quantity			0		0		6097			0
S3	2016	2016	2016	2	0	2	Export	620	Portugal	PRT	784	United Arab Emirates	ARE								24	CORK AND WOOD	1	No Quantity			0		0		3838725			0
S3	2016	2016	2016	2	0	2	Export	620	Portugal	PRT	788	Tunisia	TUN								24	CORK AND WOOD	1	No Quantity			0		0		13991			0
S3	2016	2016	2016	2	0	2	Export	620	Portugal	PRT	792	Turkey	TUR								24	CORK AND WOOD	1	No Quantity			0		0		113672			0
S3	2016	2016	2016	2	0	2	Export	620	Portugal	PRT	804	Ukraine	UKR								24	CORK AND WOOD	1	No Quantity			0		0		11026			0
S3	2016	2016	2016	2	0	2	Export	620	Portugal	PRT	818	Egypt	EGY								24	CORK AND WOOD	1	No Quantity			0		0		25096			0
S3	2016	2016	2016	2	0	2	Export	620	Portugal	PRT	826	United Kingdom	GBR								24	CORK AND WOOD	1	No Quantity			0		0		32986560			4
S3	2016	2016	2016	2	0	2	Export	620	Portugal	PRT	842	USA	USA								24	CORK AND WOOD	1	No Quantity			0		0		4825998			0
S3	2016	2016	2016	2	0	2	Export	620	Portugal	PRT	862	Venezuela	VEN								24	CORK AND WOOD	1	No Quantity			0		0		45507			0
S3	2016	2016	2016	2	0	2	Export	620	Portugal	PRT	0	World	WLD								25	PULP AND WASTE PAPER	1	No Quantity			0		0		696878382			4
S3	2016	2016	2016	2	0	2	Export	620	Portugal	PRT	24	Angola	AGO								25	PULP AND WASTE PAPER	1	No Quantity			0		0		889			0
S3	2016	2016	2016	2	0	2	Export	620	Portugal	PRT	36	Australia	AUS								25	PULP AND WASTE PAPER	1	No Quantity			0		0		3			0
S3	2016	2016	2016	2	0	2	Export	620	Portugal	PRT	50	Bangladesh	BGD								25	PULP AND WASTE PAPER	1	No Quantity			0		0		11043			0
S3	2016	2016	2016	2	0	2	Export	620	Portugal	PRT	56	Belgium	BEL								25	PULP AND WASTE PAPER	1	No Quantity			0		0		8755			0
S3	2016	2016	2016	2	0	2	Export	620	Portugal	PRT	132	Cabo Verde	CPV								25	PULP AND WASTE PAPER	1	No Quantity			0		0		513			0
S3	2016	2016	2016	2	0	2	Export	620	Portugal	PRT	156	China	CHN								25	PULP AND WASTE PAPER	1	No Quantity			0		0		100631250			0
S3	2016	2016	2016	2	0	2	Export	620	Portugal	PRT	196	Cyprus	CYP								25	PULP AND WASTE PAPER	1	No Quantity			0		0		214			0
S3	2016	2016	2016	2	0	2	Export	620	Portugal	PRT	208	Denmark	DNK								25	PULP AND WASTE PAPER	1	No Quantity			0		0		5609			0
S3	2016	2016	2016	2	0	2	Export	620	Portugal	PRT	233	Estonia	EST								25	PULP AND WASTE PAPER	1	No Quantity			0		0		9221			0
S3	2016	2016	2016	2	0	2	Export	620	Portugal	PRT	246	Finland	FIN								25	PULP AND WASTE PAPER	1	No Quantity			0		0		2655990			0
S3	2016	2016	2016	2	0	2	Export	620	Portugal	PRT	251	France	FRA								25	PULP AND WASTE PAPER	1	No Quantity			0		0		21289936			0
S3	2016	2016	2016	2	0	2	Export	620	Portugal	PRT	276	Germany	DEU								25	PULP AND WASTE PAPER	1	No Quantity			0		0		87224262			0
S3	2016	2016	2016	2	0	2	Export	620	Portugal	PRT	324	Guinea	GIN								25	PULP AND WASTE PAPER	1	No Quantity			0		0		39			0
S3	2016	2016	2016	2	0	2	Export	620	Portugal	PRT	344	China, Hong Kong SAR	HKG								25	PULP AND WASTE PAPER	1	No Quantity			0		0		8823275			0
S3	2016	2016	2016	2	0	2	Export	620	Portugal	PRT	348	Hungary	HUN								25	PULP AND WASTE PAPER	1	No Quantity			0		0		1686422			0
S3	2016	2016	2016	2	0	2	Export	620	Portugal	PRT	360	Indonesia	IDN								25	PULP AND WASTE PAPER	1	No Quantity			0		0		350863			0
S3	2016	2016	2016	2	0	2	Export	620	Portugal	PRT	376	Israel	ISR								25	PULP AND WASTE PAPER	1	No Quantity			0		0		4715787			0
S3	2016	2016	2016	2	0	2	Export	620	Portugal	PRT	381	Italy	ITA								25	PULP AND WASTE PAPER	1	No Quantity			0		0		29066058			0
S3	2016	2016	2016	2	0	2	Export	620	Portugal	PRT	410	Rep. of Korea	KOR								25	PULP AND WASTE PAPER	1	No Quantity			0		0		199180			0
S3	2016	2016	2016	2	0	2	Export	620	Portugal	PRT	414	Kuwait	KWT								25	PULP AND WASTE PAPER	1	No Quantity			0		0		26			0
S3	2016	2016	2016	2	0	2	Export	620	Portugal	PRT	422	Lebanon	LBN								25	PULP AND WASTE PAPER	1	No Quantity			0		0		75080			0
S3	2016	2016	2016	2	0	2	Export	620	Portugal	PRT	504	Morocco	MAR								25	PULP AND WASTE PAPER	1	No Quantity			0		0		1557879			0
S3	2016	2016	2016	2	0	2	Export	620	Portugal	PRT	508	Mozambique	MOZ								25	PULP AND WASTE PAPER	1	No Quantity			0		0		41187			4
S3	2016	2016	2016	2	0	2	Export	620	Portugal	PRT	528	Netherlands	NLD								25	PULP AND WASTE PAPER	1	No Quantity			0		0		98651465			0
S3	2016	2016	2016	2	0	2	Export	620	Portugal	PRT	579	Norway	NOR								25	PULP AND WASTE PAPER	1	No Quantity			0		0		100			0
S3	2016	2016	2016	2	0	2	Export	620	Portugal	PRT	586	Pakistan	PAK								25	PULP AND WASTE PAPER	1	No Quantity			0		0		100690			0
S3	2016	2016	2016	2	0	2	Export	620	Portugal	PRT	616	Poland	POL								25	PULP AND WASTE PAPER	1	No Quantity			0		0		65820586			0
S3	2016	2016	2016	2	0	2	Export	620	Portugal	PRT	634	Qatar	QAT								25	PULP AND WASTE PAPER	1	No Quantity			0		0		3			0
S3	2016	2016	2016	2	0	2	Export	620	Portugal	PRT	643	Russian Federation	RUS								25	PULP AND WASTE PAPER	1	No Quantity			0		0		1676715			0
S3	2016	2016	2016	2	0	2	Export	620	Portugal	PRT	682	Saudi Arabia	SAU								25	PULP AND WASTE PAPER	1	No Quantity			0		0		239936			0
S3	2016	2016	2016	2	0	2	Export	620	Portugal	PRT	699	India	IND								25	PULP AND WASTE PAPER	1	No Quantity			0		0		752724			0
S3	2016	2016	2016	2	0	2	Export	620	Portugal	PRT	704	Viet Nam	VNM								25	PULP AND WASTE PAPER	1	No Quantity			0		0		226039			0
S3	2016	2016	2016	2	0	2	Export	620	Portugal	PRT	724	Spain	ESP								25	PULP AND WASTE PAPER	1	No Quantity			0		0		166150495			0
S3	2016	2016	2016	2	0	2	Export	620	Portugal	PRT	752	Sweden	SWE								25	PULP AND WASTE PAPER	1	No Quantity			0		0		36354693			0
S3	2016	2016	2016	2	0	2	Export	620	Portugal	PRT	757	Switzerland	CHE								25	PULP AND WASTE PAPER	1	No Quantity			0		0		11			0
S3	2016	2016	2016	2	0	2	Export	620	Portugal	PRT	788	Tunisia	TUN								25	PULP AND WASTE PAPER	1	No Quantity			0		0		1871520			0
S3	2016	2016	2016	2	0	2	Export	620	Portugal	PRT	792	Turkey	TUR								25	PULP AND WASTE PAPER	1	No Quantity			0		0		54077094			0
S3	2016	2016	2016	2	0	2	Export	620	Portugal	PRT	818	Egypt	EGY								25	PULP AND WASTE PAPER	1	No Quantity			0		0		121811			0
S3	2016	2016	2016	2	0	2	Export	620	Portugal	PRT	826	United Kingdom	GBR								25	PULP AND WASTE PAPER	1	No Quantity			0		0		12479872			0
S3	2016	2016	2016	2	0	2	Export	620	Portugal	PRT	842	USA	USA								25	PULP AND WASTE PAPER	1	No Quantity			0		0		1114			4
S3	2016	2016	2016	2	0	2	Export	620	Portugal	PRT	862	Venezuela	VEN								25	PULP AND WASTE PAPER	1	No Quantity			0		0		16			0
S3	2016	2016	2016	2	0	2	Export	620	Portugal	PRT	0	World	WLD								26	TEXTILE FIBRES	1	No Quantity			0		0		132982640			4
S3	2016	2016	2016	2	0	2	Export	620	Portugal	PRT	4	Afghanistan	AFG								26	TEXTILE FIBRES	1	No Quantity			0		0		1481			0
S3	2016	2016	2016	2	0	2	Export	620	Portugal	PRT	12	Algeria	DZA								26	TEXTILE FIBRES	1	No Quantity			0		0		479732			0
S3	2016	2016	2016	2	0	2	Export	620	Portugal	PRT	24	Angola	AGO								26	TEXTILE FIBRES	1	No Quantity			0		0		180476			4
S3	2016	2016	2016	2	0	2	Export	620	Portugal	PRT	32	Argentina	ARG								26	TEXTILE FIBRES	1	No Quantity			0		0		4196263			0
S3	2016	2016	2016	2	0	2	Export	620	Portugal	PRT	36	Australia	AUS								26	TEXTILE FIBRES	1	No Quantity			0		0		366437			4
S3	2016	2016	2016	2	0	2	Export	620	Portugal	PRT	40	Austria	AUT								26	TEXTILE FIBRES	1	No Quantity			0		0		46843			0
S3	2016	2016	2016	2	0	2	Export	620	Portugal	PRT	48	Bahrain	BHR								26	TEXTILE FIBRES	1	No Quantity			0		0		1123			0
S3	2016	2016	2016	2	0	2	Export	620	Portugal	PRT	50	Bangladesh	BGD								26	TEXTILE FIBRES	1	No Quantity			0		0		558670			0
S3	2016	2016	2016	2	0	2	Export	620	Portugal	PRT	51	Armenia	ARM								26	TEXTILE FIBRES	1	No Quantity			0		0		116			0
S3	2016	2016	2016	2	0	2	Export	620	Portugal	PRT	56	Belgium	BEL								26	TEXTILE FIBRES	1	No Quantity			0		0		797470			0
S3	2016	2016	2016	2	0	2	Export	620	Portugal	PRT	68	Bolivia (Plurinational State of)	BOL								26	TEXTILE FIBRES	1	No Quantity			0		0		417838			0
S3	2016	2016	2016	2	0	2	Export	620	Portugal	PRT	76	Brazil	BRA								26	TEXTILE FIBRES	1	No Quantity			0		0		6597614			0
S3	2016	2016	2016	2	0	2	Export	620	Portugal	PRT	100	Bulgaria	BGR								26	TEXTILE FIBRES	1	No Quantity			0		0		10565			0
S3	2016	2016	2016	2	0	2	Export	620	Portugal	PRT	112	Belarus	BLR								26	TEXTILE FIBRES	1	No Quantity			0		0		27312			0
S3	2016	2016	2016	2	0	2	Export	620	Portugal	PRT	116	Cambodia	KHM								26	TEXTILE FIBRES	1	No Quantity			0		0		3836			0
S3	2016	2016	2016	2	0	2	Export	620	Portugal	PRT	120	Cameroon	CMR								26	TEXTILE FIBRES	1	No Quantity			0		0		3057155			0
S3	2016	2016	2016	2	0	2	Export	620	Portugal	PRT	124	Canada	CAN								26	TEXTILE FIBRES	1	No Quantity			0		0		2492728			0
S3	2016	2016	2016	2	0	2	Export	620	Portugal	PRT	132	Cabo Verde	CPV								26	TEXTILE FIBRES	1	No Quantity			0		0		190446			0
S3	2016	2016	2016	2	0	2	Export	620	Portugal	PRT	148	Chad	TCD								26	TEXTILE FIBRES	1	No Quantity			0		0		171			0
S3	2016	2016	2016	2	0	2	Export	620	Portugal	PRT	152	Chile	CHL								26	TEXTILE FIBRES	1	No Quantity			0		0		561462			0
S3	2016	2016	2016	2	0	2	Export	620	Portugal	PRT	156	China	CHN								26	TEXTILE FIBRES	1	No Quantity			0		0		2620127			0
S3	2016	2016	2016	2	0	2	Export	620	Portugal	PRT	170	Colombia	COL								26	TEXTILE FIBRES	1	No Quantity			0		0		190436			0
S3	2016	2016	2016	2	0	2	Export	620	Portugal	PRT	178	Congo	COG								26	TEXTILE FIBRES	1	No Quantity			0		0		312041			0
S3	2016	2016	2016	2	0	2	Export	620	Portugal	PRT	180	Dem. Rep. of the Congo	COD								26	TEXTILE FIBRES	1	No Quantity			0		0		351			0
S3	2016	2016	2016	2	0	2	Export	620	Portugal	PRT	192	Cuba	CUB								26	TEXTILE FIBRES	1	No Quantity			0		0		232276			0
S3	2016	2016	2016	2	0	2	Export	620	Portugal	PRT	196	Cyprus	CYP								26	TEXTILE FIBRES	1	No Quantity			0		0		9585			0
S3	2016	2016	2016	2	0	2	Export	620	Portugal	PRT	203	Czechia	CZE								26	TEXTILE FIBRES	1	No Quantity			0		0		149190			0
S3	2016	2016	2016	2	0	2	Export	620	Portugal	PRT	204	Benin	BEN								26	TEXTILE FIBRES	1	No Quantity			0		0		68			0
S3	2016	2016	2016	2	0	2	Export	620	Portugal	PRT	208	Denmark	DNK								26	TEXTILE FIBRES	1	No Quantity			0		0		46409			0
S3	2016	2016	2016	2	0	2	Export	620	Portugal	PRT	214	Dominican Rep.	DOM								26	TEXTILE FIBRES	1	No Quantity			0		0		102964			0
S3	2016	2016	2016	2	0	2	Export	620	Portugal	PRT	218	Ecuador	ECU								26	TEXTILE FIBRES	1	No Quantity			0		0		1661			0
S3	2016	2016	2016	2	0	2	Export	620	Portugal	PRT	226	Equatorial Guinea	GNQ								26	TEXTILE FIBRES	1	No Quantity			0		0		2069			4
S3	2016	2016	2016	2	0	2	Export	620	Portugal	PRT	231	Ethiopia	ETH								26	TEXTILE FIBRES	1	No Quantity			0		0		215			0
S3	2016	2016	2016	2	0	2	Export	620	Portugal	PRT	246	Finland	FIN								26	TEXTILE FIBRES	1	No Quantity			0		0		72458			0
S3	2016	2016	2016	2	0	2	Export	620	Portugal	PRT	251	France	FRA								26	TEXTILE FIBRES	1	No Quantity			0		0		1215854			4
S3	2016	2016	2016	2	0	2	Export	620	Portugal	PRT	266	Gabon	GAB								26	TEXTILE FIBRES	1	No Quantity			0		0		32867			0
S3	2016	2016	2016	2	0	2	Export	620	Portugal	PRT	270	Gambia	GMB								26	TEXTILE FIBRES	1	No Quantity			0		0		157977			0
S3	2016	2016	2016	2	0	2	Export	620	Portugal	PRT	276	Germany	DEU								26	TEXTILE FIBRES	1	No Quantity			0		0		4859031			0
S3	2016	2016	2016	2	0	2	Export	620	Portugal	PRT	288	Ghana	GHA								26	TEXTILE FIBRES	1	No Quantity			0		0		1010			0
S3	2016	2016	2016	2	0	2	Export	620	Portugal	PRT	300	Greece	GRC								26	TEXTILE FIBRES	1	No Quantity			0		0		3945			0
S3	2016	2016	2016	2	0	2	Export	620	Portugal	PRT	324	Guinea	GIN								26	TEXTILE FIBRES	1	No Quantity			0		0		15027			0
S3	2016	2016	2016	2	0	2	Export	620	Portugal	PRT	344	China, Hong Kong SAR	HKG								26	TEXTILE FIBRES	1	No Quantity			0		0		270			0
S3	2016	2016	2016	2	0	2	Export	620	Portugal	PRT	360	Indonesia	IDN								26	TEXTILE FIBRES	1	No Quantity			0		0		3873			0
S3	2016	2016	2016	2	0	2	Export	620	Portugal	PRT	364	Iran	IRN								26	TEXTILE FIBRES	1	No Quantity			0		0		35749			0
S3	2016	2016	2016	2	0	2	Export	620	Portugal	PRT	368	Iraq	IRQ								26	TEXTILE FIBRES	1	No Quantity			0		0		1097491			0
S3	2016	2016	2016	2	0	2	Export	620	Portugal	PRT	372	Ireland	IRL								26	TEXTILE FIBRES	1	No Quantity			0		0		16669			0
S3	2016	2016	2016	2	0	2	Export	620	Portugal	PRT	376	Israel	ISR								26	TEXTILE FIBRES	1	No Quantity			0		0		93345			0
S3	2016	2016	2016	2	0	2	Export	620	Portugal	PRT	381	Italy	ITA								26	TEXTILE FIBRES	1	No Quantity			0		0		14866928			0
S3	2016	2016	2016	2	0	2	Export	620	Portugal	PRT	392	Japan	JPN								26	TEXTILE FIBRES	1	No Quantity			0		0		10606			0
S3	2016	2016	2016	2	0	2	Export	620	Portugal	PRT	400	Jordan	JOR								26	TEXTILE FIBRES	1	No Quantity			0		0		2405			0
S3	2016	2016	2016	2	0	2	Export	620	Portugal	PRT	404	Kenya	KEN								26	TEXTILE FIBRES	1	No Quantity			0		0		2349717			0
S3	2016	2016	2016	2	0	2	Export	620	Portugal	PRT	410	Rep. of Korea	KOR								26	TEXTILE FIBRES	1	No Quantity			0		0		160			0
S3	2016	2016	2016	2	0	2	Export	620	Portugal	PRT	414	Kuwait	KWT								26	TEXTILE FIBRES	1	No Quantity			0		0		55			0
S3	2016	2016	2016	2	0	2	Export	620	Portugal	PRT	422	Lebanon	LBN								26	TEXTILE FIBRES	1	No Quantity			0		0		73676			0
S3	2016	2016	2016	2	0	2	Export	620	Portugal	PRT	440	Lithuania	LTU								26	TEXTILE FIBRES	1	No Quantity			0		0		73276			0
S3	2016	2016	2016	2	0	2	Export	620	Portugal	PRT	442	Luxembourg	LUX								26	TEXTILE FIBRES	1	No Quantity			0		0		2022			0
S3	2016	2016	2016	2	0	2	Export	620	Portugal	PRT	446	China, Macao SAR	MAC								26	TEXTILE FIBRES	1	No Quantity			0		0		2292			0
S3	2016	2016	2016	2	0	2	Export	620	Portugal	PRT	454	Malawi	MWI								26	TEXTILE FIBRES	1	No Quantity			0		0		44654			0
S3	2016	2016	2016	2	0	2	Export	620	Portugal	PRT	458	Malaysia	MYS								26	TEXTILE FIBRES	1	No Quantity			0		0		10392			0
S3	2016	2016	2016	2	0	2	Export	620	Portugal	PRT	466	Mali	MLI								26	TEXTILE FIBRES	1	No Quantity			0		0		9			0
S3	2016	2016	2016	2	0	2	Export	620	Portugal	PRT	470	Malta	MLT								26	TEXTILE FIBRES	1	No Quantity			0		0		8901			0
S3	2016	2016	2016	2	0	2	Export	620	Portugal	PRT	480	Mauritius	MUS								26	TEXTILE FIBRES	1	No Quantity			0		0		116452			0
S3	2016	2016	2016	2	0	2	Export	620	Portugal	PRT	484	Mexico	MEX								26	TEXTILE FIBRES	1	No Quantity			0		0		6090836			0
S3	2016	2016	2016	2	0	2	Export	620	Portugal	PRT	490	Other Asia, nes									26	TEXTILE FIBRES	1	No Quantity			0		0		331			0
S3	2016	2016	2016	2	0	2	Export	620	Portugal	PRT	504	Morocco	MAR								26	TEXTILE FIBRES	1	No Quantity			0		0		6689268			0
S3	2016	2016	2016	2	0	2	Export	620	Portugal	PRT	508	Mozambique	MOZ								26	TEXTILE FIBRES	1	No Quantity			0		0		53838			4
S3	2016	2016	2016	2	0	2	Export	620	Portugal	PRT	512	Oman	OMN								26	TEXTILE FIBRES	1	No Quantity			0		0		5689			0
S3	2016	2016	2016	2	0	2	Export	620	Portugal	PRT	524	Nepal	NPL								26	TEXTILE FIBRES	1	No Quantity			0		0		126			0
S3	2016	2016	2016	2	0	2	Export	620	Portugal	PRT	528	Netherlands	NLD								26	TEXTILE FIBRES	1	No Quantity			0		0		1347392			4
S3	2016	2016	2016	2	0	2	Export	620	Portugal	PRT	540	New Caledonia	NCL								26	TEXTILE FIBRES	1	No Quantity			0		0		287			0
S3	2016	2016	2016	2	0	2	Export	620	Portugal	PRT	554	New Zealand	NZL								26	TEXTILE FIBRES	1	No Quantity			0		0		3596			0
S3	2016	2016	2016	2	0	2	Export	620	Portugal	PRT	562	Niger	NER								26	TEXTILE FIBRES	1	No Quantity			0		0		306427			0
S3	2016	2016	2016	2	0	2	Export	620	Portugal	PRT	566	Nigeria	NGA								26	TEXTILE FIBRES	1	No Quantity			0		0		399727			0
S3	2016	2016	2016	2	0	2	Export	620	Portugal	PRT	579	Norway	NOR								26	TEXTILE FIBRES	1	No Quantity			0		0		29161			0
S3	2016	2016	2016	2	0	2	Export	620	Portugal	PRT	586	Pakistan	PAK								26	TEXTILE FIBRES	1	No Quantity			0		0		6261816			0
S3	2016	2016	2016	2	0	2	Export	620	Portugal	PRT	591	Panama	PAN								26	TEXTILE FIBRES	1	No Quantity			0		0		4434			0
S3	2016	2016	2016	2	0	2	Export	620	Portugal	PRT	604	Peru	PER								26	TEXTILE FIBRES	1	No Quantity			0		0		759			0
S3	2016	2016	2016	2	0	2	Export	620	Portugal	PRT	616	Poland	POL								26	TEXTILE FIBRES	1	No Quantity			0		0		116929			0
S3	2016	2016	2016	2	0	2	Export	620	Portugal	PRT	624	Guinea-Bissau	GNB								26	TEXTILE FIBRES	1	No Quantity			0		0		59672			0
S3	2016	2016	2016	2	0	2	Export	620	Portugal	PRT	626	Timor-Leste	TLS								26	TEXTILE FIBRES	1	No Quantity			0		0		349			4
S3	2016	2016	2016	2	0	2	Export	620	Portugal	PRT	634	Qatar	QAT								26	TEXTILE FIBRES	1	No Quantity			0		0		631			0
S3	2016	2016	2016	2	0	2	Export	620	Portugal	PRT	642	Romania	ROU								26	TEXTILE FIBRES	1	No Quantity			0		0		638936			0
S3	2016	2016	2016	2	0	2	Export	620	Portugal	PRT	678	Sao Tome and Principe	STP								26	TEXTILE FIBRES	1	No Quantity			0		0		274161			0
S3	2016	2016	2016	2	0	2	Export	620	Portugal	PRT	682	Saudi Arabia	SAU								26	TEXTILE FIBRES	1	No Quantity			0		0		27			0
S3	2016	2016	2016	2	0	2	Export	620	Portugal	PRT	686	Senegal	SEN								26	TEXTILE FIBRES	1	No Quantity			0		0		22664			0
S3	2016	2016	2016	2	0	2	Export	620	Portugal	PRT	694	Sierra Leone	SLE								26	TEXTILE FIBRES	1	No Quantity			0		0		334			0
S3	2016	2016	2016	2	0	2	Export	620	Portugal	PRT	699	India	IND								26	TEXTILE FIBRES	1	No Quantity			0		0		591303			0
S3	2016	2016	2016	2	0	2	Export	620	Portugal	PRT	702	Singapore	SGP								26	TEXTILE FIBRES	1	No Quantity			0		0		10387			0
S3	2016	2016	2016	2	0	2	Export	620	Portugal	PRT	703	Slovakia	SVK								26	TEXTILE FIBRES	1	No Quantity			0		0		569			0
S3	2016	2016	2016	2	0	2	Export	620	Portugal	PRT	705	Slovenia	SVN								26	TEXTILE FIBRES	1	No Quantity			0		0		447833			0
S3	2016	2016	2016	2	0	2	Export	620	Portugal	PRT	710	South Africa	ZAF								26	TEXTILE FIBRES	1	No Quantity			0		0		2036684			0
S3	2016	2016	2016	2	0	2	Export	620	Portugal	PRT	724	Spain	ESP								26	TEXTILE FIBRES	1	No Quantity			0		0		26921361			4
S3	2016	2016	2016	2	0	2	Export	620	Portugal	PRT	752	Sweden	SWE								26	TEXTILE FIBRES	1	No Quantity			0		0		6190			4
S3	2016	2016	2016	2	0	2	Export	620	Portugal	PRT	757	Switzerland	CHE								26	TEXTILE FIBRES	1	No Quantity			0		0		204007			0
S3	2016	2016	2016	2	0	2	Export	620	Portugal	PRT	764	Thailand	THA								26	TEXTILE FIBRES	1	No Quantity			0		0		210338			0
S3	2016	2016	2016	2	0	2	Export	620	Portugal	PRT	768	Togo	TGO								26	TEXTILE FIBRES	1	No Quantity			0		0		38848			0
S3	2016	2016	2016	2	0	2	Export	620	Portugal	PRT	784	United Arab Emirates	ARE								26	TEXTILE FIBRES	1	No Quantity			0		0		375843			0
S3	2016	2016	2016	2	0	2	Export	620	Portugal	PRT	788	Tunisia	TUN								26	TEXTILE FIBRES	1	No Quantity			0		0		1460039			0
S3	2016	2016	2016	2	0	2	Export	620	Portugal	PRT	792	Turkey	TUR								26	TEXTILE FIBRES	1	No Quantity			0		0		4669858			0
S3	2016	2016	2016	2	0	2	Export	620	Portugal	PRT	818	Egypt	EGY								26	TEXTILE FIBRES	1	No Quantity			0		0		1929842			0
S3	2016	2016	2016	2	0	2	Export	620	Portugal	PRT	826	United Kingdom	GBR								26	TEXTILE FIBRES	1	No Quantity			0		0		5822246			0
S3	2016	2016	2016	2	0	2	Export	620	Portugal	PRT	834	United Rep. of Tanzania	TZA								26	TEXTILE FIBRES	1	No Quantity			0		0		56739			0
S3	2016	2016	2016	2	0	2	Export	620	Portugal	PRT	837	Bunkers									26	TEXTILE FIBRES	1	No Quantity			0		0		271			4
S3	2016	2016	2016	2	0	2	Export	620	Portugal	PRT	842	USA	USA								26	TEXTILE FIBRES	1	No Quantity			0		0		16616719			4
S3	2016	2016	2016	2	0	2	Export	620	Portugal	PRT	862	Venezuela	VEN								26	TEXTILE FIBRES	1	No Quantity			0		0		158			0
S3	2016	2016	2016	2	0	2	Export	620	Portugal	PRT	894	Zambia	ZMB								26	TEXTILE FIBRES	1	No Quantity			0		0		453726			0
S3	2016	2016	2016	2	0	2	Export	634	Qatar	QAT	0	World	WLD								26	TEXTILE FIBRES	1	No Quantity							1558773			0
S3	2016	2016	2016	2	0	2	Export	634	Qatar	QAT	251	France	FRA								26	TEXTILE FIBRES	1	No Quantity							112542			0
S3	2016	2016	2016	2	0	2	Export	634	Qatar	QAT	400	Jordan	JOR								26	TEXTILE FIBRES	1	No Quantity							56287			0
S3	2016	2016	2016	2	0	2	Export	634	Qatar	QAT	478	Mauritania	MRT								26	TEXTILE FIBRES	1	No Quantity							20588			0
S3	2016	2016	2016	2	0	2	Export	634	Qatar	QAT	784	United Arab Emirates	ARE								26	TEXTILE FIBRES	1	No Quantity							1369356			0
S3	2016	2016	2016	2	0	2	Export	620	Portugal	PRT	0	World	WLD								27	CRUDE FERTILIZER,MINERAL	1	No Quantity			0		0		167311228			4
S3	2016	2016	2016	2	0	2	Export	620	Portugal	PRT	8	Albania	ALB								27	CRUDE FERTILIZER,MINERAL	1	No Quantity			0		0		17485			0
S3	2016	2016	2016	2	0	2	Export	620	Portugal	PRT	12	Algeria	DZA								27	CRUDE FERTILIZER,MINERAL	1	No Quantity			0		0		3809009			0
S3	2016	2016	2016	2	0	2	Export	620	Portugal	PRT	24	Angola	AGO								27	CRUDE FERTILIZER,MINERAL	1	No Quantity			0		0		3774174			4
S3	2016	2016	2016	2	0	2	Export	620	Portugal	PRT	28	Antigua and Barbuda	ATG								27	CRUDE FERTILIZER,MINERAL	1	No Quantity			0		0		16687			0
S3	2016	2016	2016	2	0	2	Export	620	Portugal	PRT	32	Argentina	ARG								27	CRUDE FERTILIZER,MINERAL	1	No Quantity			0		0		263865			0
S3	2016	2016	2016	2	0	2	Export	620	Portugal	PRT	36	Australia	AUS								27	CRUDE FERTILIZER,MINERAL	1	No Quantity			0		0		18999			0
S3	2016	2016	2016	2	0	2	Export	620	Portugal	PRT	40	Austria	AUT								27	CRUDE FERTILIZER,MINERAL	1	No Quantity			0		0		34400			0
S3	2016	2016	2016	2	0	2	Export	620	Portugal	PRT	50	Bangladesh	BGD								27	CRUDE FERTILIZER,MINERAL	1	No Quantity			0		0		74868			0
S3	2016	2016	2016	2	0	2	Export	620	Portugal	PRT	51	Armenia	ARM								27	CRUDE FERTILIZER,MINERAL	1	No Quantity			0		0		101174			0
S3	2016	2016	2016	2	0	2	Export	620	Portugal	PRT	56	Belgium	BEL								27	CRUDE FERTILIZER,MINERAL	1	No Quantity			0		0		2552695			0
S3	2016	2016	2016	2	0	2	Export	620	Portugal	PRT	76	Brazil	BRA								27	CRUDE FERTILIZER,MINERAL	1	No Quantity			0		0		632290			4
S3	2016	2016	2016	2	0	2	Export	620	Portugal	PRT	96	Brunei Darussalam	BRN								27	CRUDE FERTILIZER,MINERAL	1	No Quantity			0		0		513			0
S3	2016	2016	2016	2	0	2	Export	620	Portugal	PRT	100	Bulgaria	BGR								27	CRUDE FERTILIZER,MINERAL	1	No Quantity			0		0		17543			0
S3	2016	2016	2016	2	0	2	Export	620	Portugal	PRT	112	Belarus	BLR								27	CRUDE FERTILIZER,MINERAL	1	No Quantity			0		0		16997			0
S3	2016	2016	2016	2	0	2	Export	620	Portugal	PRT	124	Canada	CAN								27	CRUDE FERTILIZER,MINERAL	1	No Quantity			0		0		167893			0
S3	2016	2016	2016	2	0	2	Export	620	Portugal	PRT	132	Cabo Verde	CPV								27	CRUDE FERTILIZER,MINERAL	1	No Quantity			0		0		658255			0
S3	2016	2016	2016	2	0	2	Export	620	Portugal	PRT	148	Chad	TCD								27	CRUDE FERTILIZER,MINERAL	1	No Quantity			0		0		39			0
S3	2016	2016	2016	2	0	2	Export	620	Portugal	PRT	152	Chile	CHL								27	CRUDE FERTILIZER,MINERAL	1	No Quantity			0		0		30690			0
S3	2016	2016	2016	2	0	2	Export	620	Portugal	PRT	156	China	CHN								27	CRUDE FERTILIZER,MINERAL	1	No Quantity			0		0		43601627			0
S3	2016	2016	2016	2	0	2	Export	620	Portugal	PRT	170	Colombia	COL								27	CRUDE FERTILIZER,MINERAL	1	No Quantity			0		0		68390			0
S3	2016	2016	2016	2	0	2	Export	620	Portugal	PRT	178	Congo	COG								27	CRUDE FERTILIZER,MINERAL	1	No Quantity			0		0		15515			0
S3	2016	2016	2016	2	0	2	Export	620	Portugal	PRT	180	Dem. Rep. of the Congo	COD								27	CRUDE FERTILIZER,MINERAL	1	No Quantity			0		0		1244			0
S3	2016	2016	2016	2	0	2	Export	620	Portugal	PRT	188	Costa Rica	CRI								27	CRUDE FERTILIZER,MINERAL	1	No Quantity			0		0		26850			0
S3	2016	2016	2016	2	0	2	Export	620	Portugal	PRT	203	Czechia	CZE								27	CRUDE FERTILIZER,MINERAL	1	No Quantity			0		0		85713			0
S3	2016	2016	2016	2	0	2	Export	620	Portugal	PRT	208	Denmark	DNK								27	CRUDE FERTILIZER,MINERAL	1	No Quantity			0		0		813882			0
S3	2016	2016	2016	2	0	2	Export	620	Portugal	PRT	218	Ecuador	ECU								27	CRUDE FERTILIZER,MINERAL	1	No Quantity			0		0		15259			0
S3	2016	2016	2016	2	0	2	Export	620	Portugal	PRT	226	Equatorial Guinea	GNQ								27	CRUDE FERTILIZER,MINERAL	1	No Quantity			0		0		375			0
S3	2016	2016	2016	2	0	2	Export	620	Portugal	PRT	233	Estonia	EST								27	CRUDE FERTILIZER,MINERAL	1	No Quantity			0		0		10636			0
S3	2016	2016	2016	2	0	2	Export	620	Portugal	PRT	251	France	FRA								27	CRUDE FERTILIZER,MINERAL	1	No Quantity			0		0		16178305			4
S3	2016	2016	2016	2	0	2	Export	620	Portugal	PRT	276	Germany	DEU								27	CRUDE FERTILIZER,MINERAL	1	No Quantity			0		0		8379140			0
S3	2016	2016	2016	2	0	2	Export	620	Portugal	PRT	288	Ghana	GHA								27	CRUDE FERTILIZER,MINERAL	1	No Quantity			0		0		54323			0
S3	2016	2016	2016	2	0	2	Export	620	Portugal	PRT	300	Greece	GRC								27	CRUDE FERTILIZER,MINERAL	1	No Quantity			0		0		204485			0
S3	2016	2016	2016	2	0	2	Export	620	Portugal	PRT	324	Guinea	GIN								27	CRUDE FERTILIZER,MINERAL	1	No Quantity			0		0		18732			4
S3	2016	2016	2016	2	0	2	Export	620	Portugal	PRT	344	China, Hong Kong SAR	HKG								27	CRUDE FERTILIZER,MINERAL	1	No Quantity			0		0		364805			0
S3	2016	2016	2016	2	0	2	Export	620	Portugal	PRT	348	Hungary	HUN								27	CRUDE FERTILIZER,MINERAL	1	No Quantity			0		0		4304			0
S3	2016	2016	2016	2	0	2	Export	620	Portugal	PRT	352	Iceland	ISL								27	CRUDE FERTILIZER,MINERAL	1	No Quantity			0		0		2763			0
S3	2016	2016	2016	2	0	2	Export	620	Portugal	PRT	360	Indonesia	IDN								27	CRUDE FERTILIZER,MINERAL	1	No Quantity			0		0		193196			0
S3	2016	2016	2016	2	0	2	Export	620	Portugal	PRT	364	Iran	IRN								27	CRUDE FERTILIZER,MINERAL	1	No Quantity			0		0		123769			0
S3	2016	2016	2016	2	0	2	Export	620	Portugal	PRT	368	Iraq	IRQ								27	CRUDE FERTILIZER,MINERAL	1	No Quantity			0		0		9874			0
S3	2016	2016	2016	2	0	2	Export	620	Portugal	PRT	372	Ireland	IRL								27	CRUDE FERTILIZER,MINERAL	1	No Quantity			0		0		434412			0
S3	2016	2016	2016	2	0	2	Export	620	Portugal	PRT	376	Israel	ISR								27	CRUDE FERTILIZER,MINERAL	1	No Quantity			0		0		3003009			0
S3	2016	2016	2016	2	0	2	Export	620	Portugal	PRT	381	Italy	ITA								27	CRUDE FERTILIZER,MINERAL	1	No Quantity			0		0		8948499			0
S3	2016	2016	2016	2	0	2	Export	620	Portugal	PRT	384	Côte d'Ivoire	CIV								27	CRUDE FERTILIZER,MINERAL	1	No Quantity			0		0		19301			0
S3	2016	2016	2016	2	0	2	Export	620	Portugal	PRT	392	Japan	JPN								27	CRUDE FERTILIZER,MINERAL	1	No Quantity			0		0		254301			0
S3	2016	2016	2016	2	0	2	Export	620	Portugal	PRT	400	Jordan	JOR								27	CRUDE FERTILIZER,MINERAL	1	No Quantity			0		0		9240			0
S3	2016	2016	2016	2	0	2	Export	620	Portugal	PRT	404	Kenya	KEN								27	CRUDE FERTILIZER,MINERAL	1	No Quantity			0		0		219105			0
S3	2016	2016	2016	2	0	2	Export	620	Portugal	PRT	410	Rep. of Korea	KOR								27	CRUDE FERTILIZER,MINERAL	1	No Quantity			0		0		237528			0
S3	2016	2016	2016	2	0	2	Export	620	Portugal	PRT	414	Kuwait	KWT								27	CRUDE FERTILIZER,MINERAL	1	No Quantity			0		0		64032			0
S3	2016	2016	2016	2	0	2	Export	620	Portugal	PRT	422	Lebanon	LBN								27	CRUDE FERTILIZER,MINERAL	1	No Quantity			0		0		836101			0
S3	2016	2016	2016	2	0	2	Export	620	Portugal	PRT	440	Lithuania	LTU								27	CRUDE FERTILIZER,MINERAL	1	No Quantity			0		0		15272			0
S3	2016	2016	2016	2	0	2	Export	620	Portugal	PRT	442	Luxembourg	LUX								27	CRUDE FERTILIZER,MINERAL	1	No Quantity			0		0		173899			0
S3	2016	2016	2016	2	0	2	Export	620	Portugal	PRT	446	China, Macao SAR	MAC								27	CRUDE FERTILIZER,MINERAL	1	No Quantity			0		0		19845			4
S3	2016	2016	2016	2	0	2	Export	620	Portugal	PRT	458	Malaysia	MYS								27	CRUDE FERTILIZER,MINERAL	1	No Quantity			0		0		196731			0
S3	2016	2016	2016	2	0	2	Export	620	Portugal	PRT	466	Mali	MLI								27	CRUDE FERTILIZER,MINERAL	1	No Quantity			0		0		23			0
S3	2016	2016	2016	2	0	2	Export	620	Portugal	PRT	470	Malta	MLT								27	CRUDE FERTILIZER,MINERAL	1	No Quantity			0		0		5464			0
S3	2016	2016	2016	2	0	2	Export	620	Portugal	PRT	478	Mauritania	MRT								27	CRUDE FERTILIZER,MINERAL	1	No Quantity			0		0		8532			0
S3	2016	2016	2016	2	0	2	Export	620	Portugal	PRT	480	Mauritius	MUS								27	CRUDE FERTILIZER,MINERAL	1	No Quantity			0		0		31526			0
S3	2016	2016	2016	2	0	2	Export	620	Portugal	PRT	484	Mexico	MEX								27	CRUDE FERTILIZER,MINERAL	1	No Quantity			0		0		151117			0
S3	2016	2016	2016	2	0	2	Export	620	Portugal	PRT	490	Other Asia, nes									27	CRUDE FERTILIZER,MINERAL	1	No Quantity			0		0		1374861			0
S3	2016	2016	2016	2	0	2	Export	620	Portugal	PRT	498	Rep. of Moldova	MDA								27	CRUDE FERTILIZER,MINERAL	1	No Quantity			0		0		17194			0
S3	2016	2016	2016	2	0	2	Export	620	Portugal	PRT	504	Morocco	MAR								27	CRUDE FERTILIZER,MINERAL	1	No Quantity			0		0		2120925			0
S3	2016	2016	2016	2	0	2	Export	620	Portugal	PRT	508	Mozambique	MOZ								27	CRUDE FERTILIZER,MINERAL	1	No Quantity			0		0		711371			0
S3	2016	2016	2016	2	0	2	Export	620	Portugal	PRT	512	Oman	OMN								27	CRUDE FERTILIZER,MINERAL	1	No Quantity			0		0		28284			0
S3	2016	2016	2016	2	0	2	Export	620	Portugal	PRT	528	Netherlands	NLD								27	CRUDE FERTILIZER,MINERAL	1	No Quantity			0		0		697376			0
S3	2016	2016	2016	2	0	2	Export	620	Portugal	PRT	531	Curaçao	CUW								27	CRUDE FERTILIZER,MINERAL	1	No Quantity			0		0		4866			0
S3	2016	2016	2016	2	0	2	Export	620	Portugal	PRT	554	New Zealand	NZL								27	CRUDE FERTILIZER,MINERAL	1	No Quantity			0		0		15811			0
S3	2016	2016	2016	2	0	2	Export	620	Portugal	PRT	579	Norway	NOR								27	CRUDE FERTILIZER,MINERAL	1	No Quantity			0		0		1696			0
S3	2016	2016	2016	2	0	2	Export	620	Portugal	PRT	586	Pakistan	PAK								27	CRUDE FERTILIZER,MINERAL	1	No Quantity			0		0		14385			0
S3	2016	2016	2016	2	0	2	Export	620	Portugal	PRT	591	Panama	PAN								27	CRUDE FERTILIZER,MINERAL	1	No Quantity			0		0		15			0
S3	2016	2016	2016	2	0	2	Export	620	Portugal	PRT	604	Peru	PER								27	CRUDE FERTILIZER,MINERAL	1	No Quantity			0		0		982963			0
S3	2016	2016	2016	2	0	2	Export	620	Portugal	PRT	616	Poland	POL								27	CRUDE FERTILIZER,MINERAL	1	No Quantity			0		0		678841			0
S3	2016	2016	2016	2	0	2	Export	620	Portugal	PRT	624	Guinea-Bissau	GNB								27	CRUDE FERTILIZER,MINERAL	1	No Quantity			0		0		463831			0
S3	2016	2016	2016	2	0	2	Export	620	Portugal	PRT	626	Timor-Leste	TLS								27	CRUDE FERTILIZER,MINERAL	1	No Quantity			0		0		1808			0
S3	2016	2016	2016	2	0	2	Export	620	Portugal	PRT	634	Qatar	QAT								27	CRUDE FERTILIZER,MINERAL	1	No Quantity			0		0		669304			0
S3	2016	2016	2016	2	0	2	Export	620	Portugal	PRT	642	Romania	ROU								27	CRUDE FERTILIZER,MINERAL	1	No Quantity			0		0		3112			0
S3	2016	2016	2016	2	0	2	Export	620	Portugal	PRT	643	Russian Federation	RUS								27	CRUDE FERTILIZER,MINERAL	1	No Quantity			0		0		128203			0
S3	2016	2016	2016	2	0	2	Export	620	Portugal	PRT	652	Saint Barthélemy	BLM								27	CRUDE FERTILIZER,MINERAL	1	No Quantity			0		0		39206			0
S3	2016	2016	2016	2	0	2	Export	620	Portugal	PRT	678	Sao Tome and Principe	STP								27	CRUDE FERTILIZER,MINERAL	1	No Quantity			0		0		326284			0
S3	2016	2016	2016	2	0	2	Export	620	Portugal	PRT	682	Saudi Arabia	SAU								27	CRUDE FERTILIZER,MINERAL	1	No Quantity			0		0		430649			0
S3	2016	2016	2016	2	0	2	Export	620	Portugal	PRT	686	Senegal	SEN								27	CRUDE FERTILIZER,MINERAL	1	No Quantity			0		0		199327			0
S3	2016	2016	2016	2	0	2	Export	620	Portugal	PRT	699	India	IND								27	CRUDE FERTILIZER,MINERAL	1	No Quantity			0		0		3288623			0
S3	2016	2016	2016	2	0	2	Export	620	Portugal	PRT	702	Singapore	SGP								27	CRUDE FERTILIZER,MINERAL	1	No Quantity			0		0		39248			0
S3	2016	2016	2016	2	0	2	Export	620	Portugal	PRT	703	Slovakia	SVK								27	CRUDE FERTILIZER,MINERAL	1	No Quantity			0		0		20040			0
S3	2016	2016	2016	2	0	2	Export	620	Portugal	PRT	704	Viet Nam	VNM								27	CRUDE FERTILIZER,MINERAL	1	No Quantity			0		0		52919			0
S3	2016	2016	2016	2	0	2	Export	620	Portugal	PRT	710	South Africa	ZAF								27	CRUDE FERTILIZER,MINERAL	1	No Quantity			0		0		106641			0
S3	2016	2016	2016	2	0	2	Export	620	Portugal	PRT	724	Spain	ESP								27	CRUDE FERTILIZER,MINERAL	1	No Quantity			0		0		44271189			4
S3	2016	2016	2016	2	0	2	Export	620	Portugal	PRT	752	Sweden	SWE								27	CRUDE FERTILIZER,MINERAL	1	No Quantity			0		0		618161			0
S3	2016	2016	2016	2	0	2	Export	620	Portugal	PRT	757	Switzerland	CHE								27	CRUDE FERTILIZER,MINERAL	1	No Quantity			0		0		435498			0
S3	2016	2016	2016	2	0	2	Export	620	Portugal	PRT	760	Syria	SYR								27	CRUDE FERTILIZER,MINERAL	1	No Quantity			0		0		28277			0
S3	2016	2016	2016	2	0	2	Export	620	Portugal	PRT	764	Thailand	THA								27	CRUDE FERTILIZER,MINERAL	1	No Quantity			0		0		446032			0
S3	2016	2016	2016	2	0	2	Export	620	Portugal	PRT	768	Togo	TGO								27	CRUDE FERTILIZER,MINERAL	1	No Quantity			0		0		182			0
S3	2016	2016	2016	2	0	2	Export	620	Portugal	PRT	784	United Arab Emirates	ARE								27	CRUDE FERTILIZER,MINERAL	1	No Quantity			0		0		107377			0
S3	2016	2016	2016	2	0	2	Export	620	Portugal	PRT	788	Tunisia	TUN								27	CRUDE FERTILIZER,MINERAL	1	No Quantity			0		0		674646			0
S3	2016	2016	2016	2	0	2	Export	620	Portugal	PRT	792	Turkey	TUR								27	CRUDE FERTILIZER,MINERAL	1	No Quantity			0		0		1551995			0
S3	2016	2016	2016	2	0	2	Export	620	Portugal	PRT	804	Ukraine	UKR								27	CRUDE FERTILIZER,MINERAL	1	No Quantity			0		0		21706			0
S3	2016	2016	2016	2	0	2	Export	620	Portugal	PRT	807	North Macedonia	MKD								27	CRUDE FERTILIZER,MINERAL	1	No Quantity			0		0		17264			0
S3	2016	2016	2016	2	0	2	Export	620	Portugal	PRT	818	Egypt	EGY								27	CRUDE FERTILIZER,MINERAL	1	No Quantity			0		0		2825648			0
S3	2016	2016	2016	2	0	2	Export	620	Portugal	PRT	826	United Kingdom	GBR								27	CRUDE FERTILIZER,MINERAL	1	No Quantity			0		0		5715637			0
S3	2016	2016	2016	2	0	2	Export	620	Portugal	PRT	837	Bunkers									27	CRUDE FERTILIZER,MINERAL	1	No Quantity			0		0		721			0
S3	2016	2016	2016	2	0	2	Export	620	Portugal	PRT	842	USA	USA								27	CRUDE FERTILIZER,MINERAL	1	No Quantity			0		0		1188428			0
S3	2016	2016	2016	2	0	2	Export	620	Portugal	PRT	858	Uruguay	URY								27	CRUDE FERTILIZER,MINERAL	1	No Quantity			0		0		3			0
S3	2016	2016	2016	2	0	2	Export	620	Portugal	PRT	862	Venezuela	VEN								27	CRUDE FERTILIZER,MINERAL	1	No Quantity			0		0		1931			0
S3	2016	2016	2016	2	0	2	Export	634	Qatar	QAT	0	World	WLD								27	CRUDE FERTILIZER,MINERAL	1	No Quantity							199256362			0
S3	2016	2016	2016	2	0	2	Export	634	Qatar	QAT	36	Australia	AUS								27	CRUDE FERTILIZER,MINERAL	1	No Quantity							21208759			0
S3	2016	2016	2016	2	0	2	Export	634	Qatar	QAT	156	China	CHN								27	CRUDE FERTILIZER,MINERAL	1	No Quantity							71468207			0
S3	2016	2016	2016	2	0	2	Export	634	Qatar	QAT	324	Guinea	GIN								27	CRUDE FERTILIZER,MINERAL	1	No Quantity							3346185			0
S3	2016	2016	2016	2	0	2	Export	634	Qatar	QAT	360	Indonesia	IDN								27	CRUDE FERTILIZER,MINERAL	1	No Quantity							7946727			0
S3	2016	2016	2016	2	0	2	Export	634	Qatar	QAT	400	Jordan	JOR								27	CRUDE FERTILIZER,MINERAL	1	No Quantity							8391070			0
S3	2016	2016	2016	2	0	2	Export	634	Qatar	QAT	450	Madagascar	MDG								27	CRUDE FERTILIZER,MINERAL	1	No Quantity							29531697			0
S3	2016	2016	2016	2	0	2	Export	634	Qatar	QAT	458	Malaysia	MYS								27	CRUDE FERTILIZER,MINERAL	1	No Quantity							3407188			0
S3	2016	2016	2016	2	0	2	Export	634	Qatar	QAT	598	Papua New Guinea	PNG								27	CRUDE FERTILIZER,MINERAL	1	No Quantity							3245014			0
S3	2016	2016	2016	2	0	2	Export	634	Qatar	QAT	699	India	IND								27	CRUDE FERTILIZER,MINERAL	1	No Quantity							28896929			0
S3	2016	2016	2016	2	0	2	Export	634	Qatar	QAT	704	Viet Nam	VNM								27	CRUDE FERTILIZER,MINERAL	1	No Quantity							4847693			0
S3	2016	2016	2016	2	0	2	Export	634	Qatar	QAT	710	South Africa	ZAF								27	CRUDE FERTILIZER,MINERAL	1	No Quantity							12567222			0
S3	2016	2016	2016	2	0	2	Export	634	Qatar	QAT	784	United Arab Emirates	ARE								27	CRUDE FERTILIZER,MINERAL	1	No Quantity							16560			0
S3	2016	2016	2016	2	0	2	Export	634	Qatar	QAT	862	Venezuela	VEN								27	CRUDE FERTILIZER,MINERAL	1	No Quantity							4383112			0
S3	2016	2016	2016	2	0	2	Export	620	Portugal	PRT	0	World	WLD								28	METALLIFEROUS ORE,SCRAP	1	No Quantity			0				661494990			4
S3	2016	2016	2016	2	0	2	Export	620	Portugal	PRT	36	Australia	AUS								28	METALLIFEROUS ORE,SCRAP	1	No Quantity			0		0		11			0
S3	2016	2016	2016	2	0	2	Export	620	Portugal	PRT	40	Austria	AUT								28	METALLIFEROUS ORE,SCRAP	1	No Quantity			0		0		1022263			0
S3	2016	2016	2016	2	0	2	Export	620	Portugal	PRT	56	Belgium	BEL								28	METALLIFEROUS ORE,SCRAP	1	No Quantity			0		0		40981630			0
S3	2016	2016	2016	2	0	2	Export	620	Portugal	PRT	76	Brazil	BRA								28	METALLIFEROUS ORE,SCRAP	1	No Quantity			0		0		617			0
S3	2016	2016	2016	2	0	2	Export	620	Portugal	PRT	100	Bulgaria	BGR								28	METALLIFEROUS ORE,SCRAP	1	No Quantity			0		0		18034674			0
S3	2016	2016	2016	2	0	2	Export	620	Portugal	PRT	124	Canada	CAN								28	METALLIFEROUS ORE,SCRAP	1	No Quantity			0		0		8			0
S3	2016	2016	2016	2	0	2	Export	620	Portugal	PRT	132	Cabo Verde	CPV								28	METALLIFEROUS ORE,SCRAP	1	No Quantity			0		0		11			0
S3	2016	2016	2016	2	0	2	Export	620	Portugal	PRT	156	China	CHN								28	METALLIFEROUS ORE,SCRAP	1	No Quantity			0		0		96789697			0
S3	2016	2016	2016	2	0	2	Export	620	Portugal	PRT	208	Denmark	DNK								28	METALLIFEROUS ORE,SCRAP	1	No Quantity			0		0		108			0
S3	2016	2016	2016	2	0	2	Export	620	Portugal	PRT	233	Estonia	EST								28	METALLIFEROUS ORE,SCRAP	1	No Quantity			0		0		130182			0
S3	2016	2016	2016	2	0	2	Export	620	Portugal	PRT	246	Finland	FIN								28	METALLIFEROUS ORE,SCRAP	1	No Quantity			0		0		122865557			0
S3	2016	2016	2016	2	0	2	Export	620	Portugal	PRT	251	France	FRA								28	METALLIFEROUS ORE,SCRAP	1	No Quantity			0		0		27121447			0
S3	2016	2016	2016	2	0	2	Export	620	Portugal	PRT	276	Germany	DEU								28	METALLIFEROUS ORE,SCRAP	1	No Quantity			0		0		23725996			0
S3	2016	2016	2016	2	0	2	Export	620	Portugal	PRT	300	Greece	GRC								28	METALLIFEROUS ORE,SCRAP	1	No Quantity			0		0		455887			0
S3	2016	2016	2016	2	0	2	Export	620	Portugal	PRT	344	China, Hong Kong SAR	HKG								28	METALLIFEROUS ORE,SCRAP	1	No Quantity			0		0		53156			0
S3	2016	2016	2016	2	0	2	Export	620	Portugal	PRT	360	Indonesia	IDN								28	METALLIFEROUS ORE,SCRAP	1	No Quantity			0		0		56756			0
S3	2016	2016	2016	2	0	2	Export	620	Portugal	PRT	381	Italy	ITA								28	METALLIFEROUS ORE,SCRAP	1	No Quantity			0		0		11025831			0
S3	2016	2016	2016	2	0	2	Export	620	Portugal	PRT	392	Japan	JPN								28	METALLIFEROUS ORE,SCRAP	1	No Quantity			0		0		700283			0
S3	2016	2016	2016	2	0	2	Export	620	Portugal	PRT	410	Rep. of Korea	KOR								28	METALLIFEROUS ORE,SCRAP	1	No Quantity			0		0		17906			0
S3	2016	2016	2016	2	0	2	Export	620	Portugal	PRT	442	Luxembourg	LUX								28	METALLIFEROUS ORE,SCRAP	1	No Quantity			0		0		784147			0
S3	2016	2016	2016	2	0	2	Export	620	Portugal	PRT	458	Malaysia	MYS								28	METALLIFEROUS ORE,SCRAP	1	No Quantity			0		0		235159			0
S3	2016	2016	2016	2	0	2	Export	620	Portugal	PRT	490	Other Asia, nes									28	METALLIFEROUS ORE,SCRAP	1	No Quantity			0		0		233013			0
S3	2016	2016	2016	2	0	2	Export	620	Portugal	PRT	508	Mozambique	MOZ								28	METALLIFEROUS ORE,SCRAP	1	No Quantity			0				4046			4
S3	2016	2016	2016	2	0	2	Export	620	Portugal	PRT	528	Netherlands	NLD								28	METALLIFEROUS ORE,SCRAP	1	No Quantity			0		0		7838607			0
S3	2016	2016	2016	2	0	2	Export	620	Portugal	PRT	579	Norway	NOR								28	METALLIFEROUS ORE,SCRAP	1	No Quantity			0		0		23174819			0
S3	2016	2016	2016	2	0	2	Export	620	Portugal	PRT	586	Pakistan	PAK								28	METALLIFEROUS ORE,SCRAP	1	No Quantity			0		0		603589			0
S3	2016	2016	2016	2	0	2	Export	620	Portugal	PRT	616	Poland	POL								28	METALLIFEROUS ORE,SCRAP	1	No Quantity			0		0		615896			0
S3	2016	2016	2016	2	0	2	Export	620	Portugal	PRT	634	Qatar	QAT								28	METALLIFEROUS ORE,SCRAP	1	No Quantity			0		0		128			0
S3	2016	2016	2016	2	0	2	Export	620	Portugal	PRT	678	Sao Tome and Principe	STP								28	METALLIFEROUS ORE,SCRAP	1	No Quantity			0		0		64			0
S3	2016	2016	2016	2	0	2	Export	620	Portugal	PRT	699	India	IND								28	METALLIFEROUS ORE,SCRAP	1	No Quantity			0		0		4819283			0
S3	2016	2016	2016	2	0	2	Export	620	Portugal	PRT	703	Slovakia	SVK								28	METALLIFEROUS ORE,SCRAP	1	No Quantity			0		0		433151			0
S3	2016	2016	2016	2	0	2	Export	620	Portugal	PRT	705	Slovenia	SVN								28	METALLIFEROUS ORE,SCRAP	1	No Quantity			0		0		28047			0
S3	2016	2016	2016	2	0	2	Export	620	Portugal	PRT	724	Spain	ESP								28	METALLIFEROUS ORE,SCRAP	1	No Quantity			0		0		241738933			0
S3	2016	2016	2016	2	0	2	Export	620	Portugal	PRT	729	Sudan	SDN								28	METALLIFEROUS ORE,SCRAP	1	No Quantity			0		0		5835			0
S3	2016	2016	2016	2	0	2	Export	620	Portugal	PRT	752	Sweden	SWE								28	METALLIFEROUS ORE,SCRAP	1	No Quantity			0		0		19104211			0
S3	2016	2016	2016	2	0	2	Export	620	Portugal	PRT	757	Switzerland	CHE								28	METALLIFEROUS ORE,SCRAP	1	No Quantity			0		0		131			0
S3	2016	2016	2016	2	0	2	Export	620	Portugal	PRT	764	Thailand	THA								28	METALLIFEROUS ORE,SCRAP	1	No Quantity			0		0		894936			0
S3	2016	2016	2016	2	0	2	Export	620	Portugal	PRT	784	United Arab Emirates	ARE								28	METALLIFEROUS ORE,SCRAP	1	No Quantity			0		0		151018			0
S3	2016	2016	2016	2	0	2	Export	620	Portugal	PRT	792	Turkey	TUR								28	METALLIFEROUS ORE,SCRAP	1	No Quantity			0		0		3491688			0
S3	2016	2016	2016	2	0	2	Export	620	Portugal	PRT	826	United Kingdom	GBR								28	METALLIFEROUS ORE,SCRAP	1	No Quantity			0		0		3236896			0
S3	2016	2016	2016	2	0	2	Export	620	Portugal	PRT	842	USA	USA								28	METALLIFEROUS ORE,SCRAP	1	No Quantity			0		0		11119355			0
S3	2016	2016	2016	2	0	2	Export	634	Qatar	QAT	0	World	WLD								28	METALLIFEROUS ORE,SCRAP	1	No Quantity							51630142			0
S3	2016	2016	2016	2	0	2	Export	634	Qatar	QAT	276	Germany	DEU								28	METALLIFEROUS ORE,SCRAP	1	No Quantity							31412			0
S3	2016	2016	2016	2	0	2	Export	634	Qatar	QAT	364	Iran	IRN								28	METALLIFEROUS ORE,SCRAP	1	No Quantity							79773			0
S3	2016	2016	2016	2	0	2	Export	634	Qatar	QAT	410	Rep. of Korea	KOR								28	METALLIFEROUS ORE,SCRAP	1	No Quantity							57692			0
S3	2016	2016	2016	2	0	2	Export	634	Qatar	QAT	586	Pakistan	PAK								28	METALLIFEROUS ORE,SCRAP	1	No Quantity							17857			0
S3	2016	2016	2016	2	0	2	Export	634	Qatar	QAT	682	Saudi Arabia	SAU								28	METALLIFEROUS ORE,SCRAP	1	No Quantity							23044			0
S3	2016	2016	2016	2	0	2	Export	634	Qatar	QAT	699	India	IND								28	METALLIFEROUS ORE,SCRAP	1	No Quantity							607695			0
S3	2016	2016	2016	2	0	2	Export	634	Qatar	QAT	784	United Arab Emirates	ARE								28	METALLIFEROUS ORE,SCRAP	1	No Quantity							50812669			0
S3	2016	2016	2016	2	0	2	Export	620	Portugal	PRT	0	World	WLD								29	CRUDE ANIMAL,VEG.MATERL.	1	No Quantity			0		0		186206705			4
S3	2016	2016	2016	2	0	2	Export	620	Portugal	PRT	12	Algeria	DZA								29	CRUDE ANIMAL,VEG.MATERL.	1	No Quantity			0		0		18458			0
S3	2016	2016	2016	2	0	2	Export	620	Portugal	PRT	24	Angola	AGO								29	CRUDE ANIMAL,VEG.MATERL.	1	No Quantity			0		0		3683391			4
S3	2016	2016	2016	2	0	2	Export	620	Portugal	PRT	36	Australia	AUS								29	CRUDE ANIMAL,VEG.MATERL.	1	No Quantity			0		0		31780			0
S3	2016	2016	2016	2	0	2	Export	620	Portugal	PRT	40	Austria	AUT								29	CRUDE ANIMAL,VEG.MATERL.	1	No Quantity			0		0		255200			4
S3	2016	2016	2016	2	0	2	Export	620	Portugal	PRT	56	Belgium	BEL								29	CRUDE ANIMAL,VEG.MATERL.	1	No Quantity			0		0		673726			4
S3	2016	2016	2016	2	0	2	Export	620	Portugal	PRT	76	Brazil	BRA								29	CRUDE ANIMAL,VEG.MATERL.	1	No Quantity			0		0		911074			0
S3	2016	2016	2016	2	0	2	Export	620	Portugal	PRT	100	Bulgaria	BGR								29	CRUDE ANIMAL,VEG.MATERL.	1	No Quantity			0		0		406070			0
S3	2016	2016	2016	2	0	2	Export	620	Portugal	PRT	112	Belarus	BLR								29	CRUDE ANIMAL,VEG.MATERL.	1	No Quantity			0		0		2136938			0
S3	2016	2016	2016	2	0	2	Export	620	Portugal	PRT	124	Canada	CAN								29	CRUDE ANIMAL,VEG.MATERL.	1	No Quantity			0		0		354921			4
S3	2016	2016	2016	2	0	2	Export	620	Portugal	PRT	132	Cabo Verde	CPV								29	CRUDE ANIMAL,VEG.MATERL.	1	No Quantity			0		0		67552			0
S3	2016	2016	2016	2	0	2	Export	620	Portugal	PRT	152	Chile	CHL								29	CRUDE ANIMAL,VEG.MATERL.	1	No Quantity			0		0		2766			0
S3	2016	2016	2016	2	0	2	Export	620	Portugal	PRT	156	China	CHN								29	CRUDE ANIMAL,VEG.MATERL.	1	No Quantity			0		0		107532			0
S3	2016	2016	2016	2	0	2	Export	620	Portugal	PRT	170	Colombia	COL								29	CRUDE ANIMAL,VEG.MATERL.	1	No Quantity			0		0		428			0
S3	2016	2016	2016	2	0	2	Export	620	Portugal	PRT	178	Congo	COG								29	CRUDE ANIMAL,VEG.MATERL.	1	No Quantity			0		0		538			0
S3	2016	2016	2016	2	0	2	Export	620	Portugal	PRT	180	Dem. Rep. of the Congo	COD								29	CRUDE ANIMAL,VEG.MATERL.	1	No Quantity			0		0		649			0
S3	2016	2016	2016	2	0	2	Export	620	Portugal	PRT	191	Croatia	HRV								29	CRUDE ANIMAL,VEG.MATERL.	1	No Quantity			0		0		47020			0
S3	2016	2016	2016	2	0	2	Export	620	Portugal	PRT	196	Cyprus	CYP								29	CRUDE ANIMAL,VEG.MATERL.	1	No Quantity			0		0		49			4
S3	2016	2016	2016	2	0	2	Export	620	Portugal	PRT	203	Czechia	CZE								29	CRUDE ANIMAL,VEG.MATERL.	1	No Quantity			0		0		25450			4
S3	2016	2016	2016	2	0	2	Export	620	Portugal	PRT	208	Denmark	DNK								29	CRUDE ANIMAL,VEG.MATERL.	1	No Quantity			0		0		13917735			0
S3	2016	2016	2016	2	0	2	Export	620	Portugal	PRT	214	Dominican Rep.	DOM								29	CRUDE ANIMAL,VEG.MATERL.	1	No Quantity			0		0		13			4
S3	2016	2016	2016	2	0	2	Export	620	Portugal	PRT	226	Equatorial Guinea	GNQ								29	CRUDE ANIMAL,VEG.MATERL.	1	No Quantity			0		0		1125			4
S3	2016	2016	2016	2	0	2	Export	620	Portugal	PRT	231	Ethiopia	ETH								29	CRUDE ANIMAL,VEG.MATERL.	1	No Quantity			0		0		5628			0
S3	2016	2016	2016	2	0	2	Export	620	Portugal	PRT	233	Estonia	EST								29	CRUDE ANIMAL,VEG.MATERL.	1	No Quantity			0		0		104786			4
S3	2016	2016	2016	2	0	2	Export	620	Portugal	PRT	246	Finland	FIN								29	CRUDE ANIMAL,VEG.MATERL.	1	No Quantity			0		0		56			0
S3	2016	2016	2016	2	0	2	Export	620	Portugal	PRT	251	France	FRA								29	CRUDE ANIMAL,VEG.MATERL.	1	No Quantity			0		0		20580138			4
S3	2016	2016	2016	2	0	2	Export	620	Portugal	PRT	276	Germany	DEU								29	CRUDE ANIMAL,VEG.MATERL.	1	No Quantity			0		0		16869859			4
S3	2016	2016	2016	2	0	2	Export	620	Portugal	PRT	292	Gibraltar	GIB								29	CRUDE ANIMAL,VEG.MATERL.	1	No Quantity			0		0		4776			0
S3	2016	2016	2016	2	0	2	Export	620	Portugal	PRT	300	Greece	GRC								29	CRUDE ANIMAL,VEG.MATERL.	1	No Quantity			0		0		26491			4
S3	2016	2016	2016	2	0	2	Export	620	Portugal	PRT	320	Guatemala	GTM								29	CRUDE ANIMAL,VEG.MATERL.	1	No Quantity			0		0		156			0
S3	2016	2016	2016	2	0	2	Export	620	Portugal	PRT	344	China, Hong Kong SAR	HKG								29	CRUDE ANIMAL,VEG.MATERL.	1	No Quantity			0		0		1007133			0
S3	2016	2016	2016	2	0	2	Export	620	Portugal	PRT	348	Hungary	HUN								29	CRUDE ANIMAL,VEG.MATERL.	1	No Quantity			0		0		67921			0
S3	2016	2016	2016	2	0	2	Export	620	Portugal	PRT	360	Indonesia	IDN								29	CRUDE ANIMAL,VEG.MATERL.	1	No Quantity			0		0		1385			0
S3	2016	2016	2016	2	0	2	Export	620	Portugal	PRT	372	Ireland	IRL								29	CRUDE ANIMAL,VEG.MATERL.	1	No Quantity			0		0		480689			0
S3	2016	2016	2016	2	0	2	Export	620	Portugal	PRT	376	Israel	ISR								29	CRUDE ANIMAL,VEG.MATERL.	1	No Quantity			0		0		1430			0
S3	2016	2016	2016	2	0	2	Export	620	Portugal	PRT	381	Italy	ITA								29	CRUDE ANIMAL,VEG.MATERL.	1	No Quantity			0		0		11739054			0
S3	2016	2016	2016	2	0	2	Export	620	Portugal	PRT	392	Japan	JPN								29	CRUDE ANIMAL,VEG.MATERL.	1	No Quantity			0		0		213317			0
S3	2016	2016	2016	2	0	2	Export	620	Portugal	PRT	398	Kazakhstan	KAZ								29	CRUDE ANIMAL,VEG.MATERL.	1	No Quantity			0		0		694157			0
S3	2016	2016	2016	2	0	2	Export	620	Portugal	PRT	404	Kenya	KEN								29	CRUDE ANIMAL,VEG.MATERL.	1	No Quantity			0		0		26712			0
S3	2016	2016	2016	2	0	2	Export	620	Portugal	PRT	414	Kuwait	KWT								29	CRUDE ANIMAL,VEG.MATERL.	1	No Quantity			0		0		102			0
S3	2016	2016	2016	2	0	2	Export	620	Portugal	PRT	428	Latvia	LVA								29	CRUDE ANIMAL,VEG.MATERL.	1	No Quantity			0		0		2149			0
S3	2016	2016	2016	2	0	2	Export	620	Portugal	PRT	440	Lithuania	LTU								29	CRUDE ANIMAL,VEG.MATERL.	1	No Quantity			0		0		2			0
S3	2016	2016	2016	2	0	2	Export	620	Portugal	PRT	442	Luxembourg	LUX								29	CRUDE ANIMAL,VEG.MATERL.	1	No Quantity			0		0		16754			0
S3	2016	2016	2016	2	0	2	Export	620	Portugal	PRT	446	China, Macao SAR	MAC								29	CRUDE ANIMAL,VEG.MATERL.	1	No Quantity			0		0		33940			0
S3	2016	2016	2016	2	0	2	Export	620	Portugal	PRT	454	Malawi	MWI								29	CRUDE ANIMAL,VEG.MATERL.	1	No Quantity			0		0		153			0
S3	2016	2016	2016	2	0	2	Export	620	Portugal	PRT	470	Malta	MLT								29	CRUDE ANIMAL,VEG.MATERL.	1	No Quantity			0		0		883			0
S3	2016	2016	2016	2	0	2	Export	620	Portugal	PRT	484	Mexico	MEX								29	CRUDE ANIMAL,VEG.MATERL.	1	No Quantity			0		0		8708			0
S3	2016	2016	2016	2	0	2	Export	620	Portugal	PRT	490	Other Asia, nes									29	CRUDE ANIMAL,VEG.MATERL.	1	No Quantity			0		0		221			0
S3	2016	2016	2016	2	0	2	Export	620	Portugal	PRT	504	Morocco	MAR								29	CRUDE ANIMAL,VEG.MATERL.	1	No Quantity			0		0		185324			0
S3	2016	2016	2016	2	0	2	Export	620	Portugal	PRT	508	Mozambique	MOZ								29	CRUDE ANIMAL,VEG.MATERL.	1	No Quantity			0		0		146191			0
S3	2016	2016	2016	2	0	2	Export	620	Portugal	PRT	528	Netherlands	NLD								29	CRUDE ANIMAL,VEG.MATERL.	1	No Quantity			0		0		35046435			0
S3	2016	2016	2016	2	0	2	Export	620	Portugal	PRT	554	New Zealand	NZL								29	CRUDE ANIMAL,VEG.MATERL.	1	No Quantity			0		0		151603			0
S3	2016	2016	2016	2	0	2	Export	620	Portugal	PRT	566	Nigeria	NGA								29	CRUDE ANIMAL,VEG.MATERL.	1	No Quantity			0		0		209708			0
S3	2016	2016	2016	2	0	2	Export	620	Portugal	PRT	579	Norway	NOR								29	CRUDE ANIMAL,VEG.MATERL.	1	No Quantity			0		0		399327			0
S3	2016	2016	2016	2	0	2	Export	620	Portugal	PRT	586	Pakistan	PAK								29	CRUDE ANIMAL,VEG.MATERL.	1	No Quantity			0		0		166070			0
S3	2016	2016	2016	2	0	2	Export	620	Portugal	PRT	608	Philippines	PHL								29	CRUDE ANIMAL,VEG.MATERL.	1	No Quantity			0		0		3325			0
S3	2016	2016	2016	2	0	2	Export	620	Portugal	PRT	616	Poland	POL								29	CRUDE ANIMAL,VEG.MATERL.	1	No Quantity			0		0		2998916			0
S3	2016	2016	2016	2	0	2	Export	620	Portugal	PRT	624	Guinea-Bissau	GNB								29	CRUDE ANIMAL,VEG.MATERL.	1	No Quantity			0		0		36450			0
S3	2016	2016	2016	2	0	2	Export	620	Portugal	PRT	626	Timor-Leste	TLS								29	CRUDE ANIMAL,VEG.MATERL.	1	No Quantity			0		0		2176			0
S3	2016	2016	2016	2	0	2	Export	620	Portugal	PRT	642	Romania	ROU								29	CRUDE ANIMAL,VEG.MATERL.	1	No Quantity			0		0		1741			4
S3	2016	2016	2016	2	0	2	Export	620	Portugal	PRT	643	Russian Federation	RUS								29	CRUDE ANIMAL,VEG.MATERL.	1	No Quantity			0		0		10923643			0
S3	2016	2016	2016	2	0	2	Export	620	Portugal	PRT	652	Saint Barthélemy	BLM								29	CRUDE ANIMAL,VEG.MATERL.	1	No Quantity			0		0		3761			0
S3	2016	2016	2016	2	0	2	Export	620	Portugal	PRT	678	Sao Tome and Principe	STP								29	CRUDE ANIMAL,VEG.MATERL.	1	No Quantity			0		0		103674			4
S3	2016	2016	2016	2	0	2	Export	620	Portugal	PRT	699	India	IND								29	CRUDE ANIMAL,VEG.MATERL.	1	No Quantity			0		0		2991			0
S3	2016	2016	2016	2	0	2	Export	620	Portugal	PRT	702	Singapore	SGP								29	CRUDE ANIMAL,VEG.MATERL.	1	No Quantity			0		0		48863			0
S3	2016	2016	2016	2	0	2	Export	620	Portugal	PRT	703	Slovakia	SVK								29	CRUDE ANIMAL,VEG.MATERL.	1	No Quantity			0		0		319375			0
S3	2016	2016	2016	2	0	2	Export	620	Portugal	PRT	704	Viet Nam	VNM								29	CRUDE ANIMAL,VEG.MATERL.	1	No Quantity			0		0		318204			0
S3	2016	2016	2016	2	0	2	Export	620	Portugal	PRT	705	Slovenia	SVN								29	CRUDE ANIMAL,VEG.MATERL.	1	No Quantity			0		0		27590			0
S3	2016	2016	2016	2	0	2	Export	620	Portugal	PRT	710	South Africa	ZAF								29	CRUDE ANIMAL,VEG.MATERL.	1	No Quantity			0		0		600226			0
S3	2016	2016	2016	2	0	2	Export	620	Portugal	PRT	724	Spain	ESP								29	CRUDE ANIMAL,VEG.MATERL.	1	No Quantity			0		0		49651302			4
S3	2016	2016	2016	2	0	2	Export	620	Portugal	PRT	752	Sweden	SWE								29	CRUDE ANIMAL,VEG.MATERL.	1	No Quantity			0		0		57560			0
S3	2016	2016	2016	2	0	2	Export	620	Portugal	PRT	757	Switzerland	CHE								29	CRUDE ANIMAL,VEG.MATERL.	1	No Quantity			0		0		312109			4
S3	2016	2016	2016	2	0	2	Export	620	Portugal	PRT	784	United Arab Emirates	ARE								29	CRUDE ANIMAL,VEG.MATERL.	1	No Quantity			0		0		2			4
S3	2016	2016	2016	2	0	2	Export	620	Portugal	PRT	792	Turkey	TUR								29	CRUDE ANIMAL,VEG.MATERL.	1	No Quantity			0		0		1059838			0
S3	2016	2016	2016	2	0	2	Export	620	Portugal	PRT	826	United Kingdom	GBR								29	CRUDE ANIMAL,VEG.MATERL.	1	No Quantity			0		0		4689859			4
S3	2016	2016	2016	2	0	2	Export	620	Portugal	PRT	842	USA	USA								29	CRUDE ANIMAL,VEG.MATERL.	1	No Quantity			0		0		4114527			4
S3	2016	2016	2016	2	0	2	Export	620	Portugal	PRT	858	Uruguay	URY								29	CRUDE ANIMAL,VEG.MATERL.	1	No Quantity			0		0		96849			0
S3	2016	2016	2016	2	0	2	Export	620	Portugal	PRT	862	Venezuela	VEN								29	CRUDE ANIMAL,VEG.MATERL.	1	No Quantity			0		0		11			4
S3	2016	2016	2016	2	0	2	Export	634	Qatar	QAT	0	World	WLD								29	CRUDE ANIMAL,VEG.MATERL.	1	No Quantity							868190			0
S3	2016	2016	2016	2	0	2	Export	634	Qatar	QAT	792	Turkey	TUR								29	CRUDE ANIMAL,VEG.MATERL.	1	No Quantity							868190			0
S3	2016	2016	2016	2	0	2	Export	620	Portugal	PRT	0	World	WLD								32	COAL, COKE, BRIQUETTES	1	No Quantity			0				1103793			4
S3	2016	2016	2016	2	0	2	Export	620	Portugal	PRT	24	Angola	AGO								32	COAL, COKE, BRIQUETTES	1	No Quantity			0		0		86284			0
S3	2016	2016	2016	2	0	2	Export	620	Portugal	PRT	56	Belgium	BEL								32	COAL, COKE, BRIQUETTES	1	No Quantity			0		0		55			0
S3	2016	2016	2016	2	0	2	Export	620	Portugal	PRT	124	Canada	CAN								32	COAL, COKE, BRIQUETTES	1	No Quantity			0		0		9			0
S3	2016	2016	2016	2	0	2	Export	620	Portugal	PRT	132	Cabo Verde	CPV								32	COAL, COKE, BRIQUETTES	1	No Quantity			0		0		1988			0
S3	2016	2016	2016	2	0	2	Export	620	Portugal	PRT	251	France	FRA								32	COAL, COKE, BRIQUETTES	1	No Quantity			0		0		299			0
S3	2016	2016	2016	2	0	2	Export	620	Portugal	PRT	324	Guinea	GIN								32	COAL, COKE, BRIQUETTES	1	No Quantity			0		0		528			0
S3	2016	2016	2016	2	0	2	Export	620	Portugal	PRT	442	Luxembourg	LUX								32	COAL, COKE, BRIQUETTES	1	No Quantity			0		0		554			0
S3	2016	2016	2016	2	0	2	Export	620	Portugal	PRT	484	Mexico	MEX								32	COAL, COKE, BRIQUETTES	1	No Quantity			0				2102			4
S3	2016	2016	2016	2	0	2	Export	620	Portugal	PRT	504	Morocco	MAR								32	COAL, COKE, BRIQUETTES	1	No Quantity			0		0		68936			0
S3	2016	2016	2016	2	0	2	Export	620	Portugal	PRT	508	Mozambique	MOZ								32	COAL, COKE, BRIQUETTES	1	No Quantity			0		0		11652			0
S3	2016	2016	2016	2	0	2	Export	620	Portugal	PRT	624	Guinea-Bissau	GNB								32	COAL, COKE, BRIQUETTES	1	No Quantity			0		0		22			0
S3	2016	2016	2016	2	0	2	Export	620	Portugal	PRT	678	Sao Tome and Principe	STP								32	COAL, COKE, BRIQUETTES	1	No Quantity			0		0		10623			0
S3	2016	2016	2016	2	0	2	Export	620	Portugal	PRT	724	Spain	ESP								32	COAL, COKE, BRIQUETTES	1	No Quantity			0		0		920180			0
S3	2016	2016	2016	2	0	2	Export	620	Portugal	PRT	757	Switzerland	CHE								32	COAL, COKE, BRIQUETTES	1	No Quantity			0		0		60			0
S3	2016	2016	2016	2	0	2	Export	620	Portugal	PRT	826	United Kingdom	GBR								32	COAL, COKE, BRIQUETTES	1	No Quantity			0		0		493			0
S3	2016	2016	2016	2	0	2	Export	620	Portugal	PRT	0	World	WLD								33	PETROLEUM,PETROL.PRODUCT	1	No Quantity			0		0		3091522521			4
S3	2016	2016	2016	2	0	2	Export	620	Portugal	PRT	8	Albania	ALB								33	PETROLEUM,PETROL.PRODUCT	1	No Quantity			0		0		111009			0
S3	2016	2016	2016	2	0	2	Export	620	Portugal	PRT	12	Algeria	DZA								33	PETROLEUM,PETROL.PRODUCT	1	No Quantity			0		0		2244708			0
S3	2016	2016	2016	2	0	2	Export	620	Portugal	PRT	24	Angola	AGO								33	PETROLEUM,PETROL.PRODUCT	1	No Quantity			0		0		25854885			4
S3	2016	2016	2016	2	0	2	Export	620	Portugal	PRT	28	Antigua and Barbuda	ATG								33	PETROLEUM,PETROL.PRODUCT	1	No Quantity			0		0		60020			0
S3	2016	2016	2016	2	0	2	Export	620	Portugal	PRT	32	Argentina	ARG								33	PETROLEUM,PETROL.PRODUCT	1	No Quantity			0		0		38112925			0
S3	2016	2016	2016	2	0	2	Export	620	Portugal	PRT	36	Australia	AUS								33	PETROLEUM,PETROL.PRODUCT	1	No Quantity			0		0		39060			0
S3	2016	2016	2016	2	0	2	Export	620	Portugal	PRT	44	Bahamas	BHS								33	PETROLEUM,PETROL.PRODUCT	1	No Quantity			0		0		11743			0
S3	2016	2016	2016	2	0	2	Export	620	Portugal	PRT	50	Bangladesh	BGD								33	PETROLEUM,PETROL.PRODUCT	1	No Quantity			0		0		48867			0
S3	2016	2016	2016	2	0	2	Export	620	Portugal	PRT	51	Armenia	ARM								33	PETROLEUM,PETROL.PRODUCT	1	No Quantity			0		0		15393			0
S3	2016	2016	2016	2	0	2	Export	620	Portugal	PRT	56	Belgium	BEL								33	PETROLEUM,PETROL.PRODUCT	1	No Quantity			0		0		111577905			0
S3	2016	2016	2016	2	0	2	Export	620	Portugal	PRT	76	Brazil	BRA								33	PETROLEUM,PETROL.PRODUCT	1	No Quantity			0		0		14693345			4
S3	2016	2016	2016	2	0	2	Export	620	Portugal	PRT	100	Bulgaria	BGR								33	PETROLEUM,PETROL.PRODUCT	1	No Quantity			0		0		4950			0
S3	2016	2016	2016	2	0	2	Export	620	Portugal	PRT	124	Canada	CAN								33	PETROLEUM,PETROL.PRODUCT	1	No Quantity			0		0		1850801			0
S3	2016	2016	2016	2	0	2	Export	620	Portugal	PRT	132	Cabo Verde	CPV								33	PETROLEUM,PETROL.PRODUCT	1	No Quantity			0		0		2181467			4
S3	2016	2016	2016	2	0	2	Export	620	Portugal	PRT	152	Chile	CHL								33	PETROLEUM,PETROL.PRODUCT	1	No Quantity			0		0		176389			0
S3	2016	2016	2016	2	0	2	Export	620	Portugal	PRT	156	China	CHN								33	PETROLEUM,PETROL.PRODUCT	1	No Quantity			0		0		102911			0
S3	2016	2016	2016	2	0	2	Export	620	Portugal	PRT	170	Colombia	COL								33	PETROLEUM,PETROL.PRODUCT	1	No Quantity			0		0		19590			0
S3	2016	2016	2016	2	0	2	Export	620	Portugal	PRT	178	Congo	COG								33	PETROLEUM,PETROL.PRODUCT	1	No Quantity			0		0		16177			0
S3	2016	2016	2016	2	0	2	Export	620	Portugal	PRT	180	Dem. Rep. of the Congo	COD								33	PETROLEUM,PETROL.PRODUCT	1	No Quantity			0		0		1732			0
S3	2016	2016	2016	2	0	2	Export	620	Portugal	PRT	188	Costa Rica	CRI								33	PETROLEUM,PETROL.PRODUCT	1	No Quantity			0		0		49			0
S3	2016	2016	2016	2	0	2	Export	620	Portugal	PRT	192	Cuba	CUB								33	PETROLEUM,PETROL.PRODUCT	1	No Quantity			0		0		1889306			0
S3	2016	2016	2016	2	0	2	Export	620	Portugal	PRT	196	Cyprus	CYP								33	PETROLEUM,PETROL.PRODUCT	1	No Quantity			0		0		14679831			0
S3	2016	2016	2016	2	0	2	Export	620	Portugal	PRT	203	Czechia	CZE								33	PETROLEUM,PETROL.PRODUCT	1	No Quantity			0		0		709			0
S3	2016	2016	2016	2	0	2	Export	620	Portugal	PRT	208	Denmark	DNK								33	PETROLEUM,PETROL.PRODUCT	1	No Quantity			0		0		108009			0
S3	2016	2016	2016	2	0	2	Export	620	Portugal	PRT	214	Dominican Rep.	DOM								33	PETROLEUM,PETROL.PRODUCT	1	No Quantity			0		0		250			0
S3	2016	2016	2016	2	0	2	Export	620	Portugal	PRT	218	Ecuador	ECU								33	PETROLEUM,PETROL.PRODUCT	1	No Quantity			0		0		13174			0
S3	2016	2016	2016	2	0	2	Export	620	Portugal	PRT	226	Equatorial Guinea	GNQ								33	PETROLEUM,PETROL.PRODUCT	1	No Quantity			0		0		363520			0
S3	2016	2016	2016	2	0	2	Export	620	Portugal	PRT	246	Finland	FIN								33	PETROLEUM,PETROL.PRODUCT	1	No Quantity			0		0		4128			0
S3	2016	2016	2016	2	0	2	Export	620	Portugal	PRT	251	France	FRA								33	PETROLEUM,PETROL.PRODUCT	1	No Quantity			0		0		179810915			0
S3	2016	2016	2016	2	0	2	Export	620	Portugal	PRT	258	French Polynesia	PYF								33	PETROLEUM,PETROL.PRODUCT	1	No Quantity			0		0		170603			0
S3	2016	2016	2016	2	0	2	Export	620	Portugal	PRT	266	Gabon	GAB								33	PETROLEUM,PETROL.PRODUCT	1	No Quantity			0		0		1320495			0
S3	2016	2016	2016	2	0	2	Export	620	Portugal	PRT	276	Germany	DEU								33	PETROLEUM,PETROL.PRODUCT	1	No Quantity			0		0		506158			0
S3	2016	2016	2016	2	0	2	Export	620	Portugal	PRT	288	Ghana	GHA								33	PETROLEUM,PETROL.PRODUCT	1	No Quantity			0		0		10550220			0
S3	2016	2016	2016	2	0	2	Export	620	Portugal	PRT	292	Gibraltar	GIB								33	PETROLEUM,PETROL.PRODUCT	1	No Quantity			0		0		142405423			0
S3	2016	2016	2016	2	0	2	Export	620	Portugal	PRT	300	Greece	GRC								33	PETROLEUM,PETROL.PRODUCT	1	No Quantity			0		0		2789560			0
S3	2016	2016	2016	2	0	2	Export	620	Portugal	PRT	324	Guinea	GIN								33	PETROLEUM,PETROL.PRODUCT	1	No Quantity			0		0		100173			4
S3	2016	2016	2016	2	0	2	Export	620	Portugal	PRT	348	Hungary	HUN								33	PETROLEUM,PETROL.PRODUCT	1	No Quantity			0		0		27767			0
S3	2016	2016	2016	2	0	2	Export	620	Portugal	PRT	360	Indonesia	IDN								33	PETROLEUM,PETROL.PRODUCT	1	No Quantity			0		0		99224			0
S3	2016	2016	2016	2	0	2	Export	620	Portugal	PRT	372	Ireland	IRL								33	PETROLEUM,PETROL.PRODUCT	1	No Quantity			0		0		14195			0
S3	2016	2016	2016	2	0	2	Export	620	Portugal	PRT	376	Israel	ISR								33	PETROLEUM,PETROL.PRODUCT	1	No Quantity			0		0		686485			0
S3	2016	2016	2016	2	0	2	Export	620	Portugal	PRT	381	Italy	ITA								33	PETROLEUM,PETROL.PRODUCT	1	No Quantity			0		0		19178835			0
S3	2016	2016	2016	2	0	2	Export	620	Portugal	PRT	384	Côte d'Ivoire	CIV								33	PETROLEUM,PETROL.PRODUCT	1	No Quantity			0		0		20231			0
S3	2016	2016	2016	2	0	2	Export	620	Portugal	PRT	388	Jamaica	JAM								33	PETROLEUM,PETROL.PRODUCT	1	No Quantity			0		0		102			0
S3	2016	2016	2016	2	0	2	Export	620	Portugal	PRT	392	Japan	JPN								33	PETROLEUM,PETROL.PRODUCT	1	No Quantity			0		0		92			0
S3	2016	2016	2016	2	0	2	Export	620	Portugal	PRT	400	Jordan	JOR								33	PETROLEUM,PETROL.PRODUCT	1	No Quantity			0		0		547815			0
S3	2016	2016	2016	2	0	2	Export	620	Portugal	PRT	404	Kenya	KEN								33	PETROLEUM,PETROL.PRODUCT	1	No Quantity			0		0		695163			0
S3	2016	2016	2016	2	0	2	Export	620	Portugal	PRT	422	Lebanon	LBN								33	PETROLEUM,PETROL.PRODUCT	1	No Quantity			0		0		7473420			0
S3	2016	2016	2016	2	0	2	Export	620	Portugal	PRT	430	Liberia	LBR								33	PETROLEUM,PETROL.PRODUCT	1	No Quantity			0		0		287366			0
S3	2016	2016	2016	2	0	2	Export	620	Portugal	PRT	442	Luxembourg	LUX								33	PETROLEUM,PETROL.PRODUCT	1	No Quantity			0		0		5635			0
S3	2016	2016	2016	2	0	2	Export	620	Portugal	PRT	446	China, Macao SAR	MAC								33	PETROLEUM,PETROL.PRODUCT	1	No Quantity			0		0		12749146			0
S3	2016	2016	2016	2	0	2	Export	620	Portugal	PRT	454	Malawi	MWI								33	PETROLEUM,PETROL.PRODUCT	1	No Quantity			0		0		34789			0
S3	2016	2016	2016	2	0	2	Export	620	Portugal	PRT	458	Malaysia	MYS								33	PETROLEUM,PETROL.PRODUCT	1	No Quantity			0		0		10802			0
S3	2016	2016	2016	2	0	2	Export	620	Portugal	PRT	462	Maldives	MDV								33	PETROLEUM,PETROL.PRODUCT	1	No Quantity			0		0		994			0
S3	2016	2016	2016	2	0	2	Export	620	Portugal	PRT	466	Mali	MLI								33	PETROLEUM,PETROL.PRODUCT	1	No Quantity			0		0		42			0
S3	2016	2016	2016	2	0	2	Export	620	Portugal	PRT	470	Malta	MLT								33	PETROLEUM,PETROL.PRODUCT	1	No Quantity			0		0		3686217			0
S3	2016	2016	2016	2	0	2	Export	620	Portugal	PRT	484	Mexico	MEX								33	PETROLEUM,PETROL.PRODUCT	1	No Quantity			0		0		125410			0
S3	2016	2016	2016	2	0	2	Export	620	Portugal	PRT	504	Morocco	MAR								33	PETROLEUM,PETROL.PRODUCT	1	No Quantity			0		0		308939824			0
S3	2016	2016	2016	2	0	2	Export	620	Portugal	PRT	508	Mozambique	MOZ								33	PETROLEUM,PETROL.PRODUCT	1	No Quantity			0		0		3452468			4
S3	2016	2016	2016	2	0	2	Export	620	Portugal	PRT	512	Oman	OMN								33	PETROLEUM,PETROL.PRODUCT	1	No Quantity			0		0		5606927			0
S3	2016	2016	2016	2	0	2	Export	620	Portugal	PRT	528	Netherlands	NLD								33	PETROLEUM,PETROL.PRODUCT	1	No Quantity			0		0		209555744			0
S3	2016	2016	2016	2	0	2	Export	620	Portugal	PRT	566	Nigeria	NGA								33	PETROLEUM,PETROL.PRODUCT	1	No Quantity			0		0		752838			0
S3	2016	2016	2016	2	0	2	Export	620	Portugal	PRT	577	Other Africa, nes									33	PETROLEUM,PETROL.PRODUCT	1	No Quantity			0		0		6132995			0
S3	2016	2016	2016	2	0	2	Export	620	Portugal	PRT	579	Norway	NOR								33	PETROLEUM,PETROL.PRODUCT	1	No Quantity			0		0		2091			0
S3	2016	2016	2016	2	0	2	Export	620	Portugal	PRT	584	Marshall Isds	MHL								33	PETROLEUM,PETROL.PRODUCT	1	No Quantity			0		0		97194			0
S3	2016	2016	2016	2	0	2	Export	620	Portugal	PRT	586	Pakistan	PAK								33	PETROLEUM,PETROL.PRODUCT	1	No Quantity			0		0		9288816			0
S3	2016	2016	2016	2	0	2	Export	620	Portugal	PRT	591	Panama	PAN								33	PETROLEUM,PETROL.PRODUCT	1	No Quantity			0		0		31838			0
S3	2016	2016	2016	2	0	2	Export	620	Portugal	PRT	608	Philippines	PHL								33	PETROLEUM,PETROL.PRODUCT	1	No Quantity			0		0		65259			0
S3	2016	2016	2016	2	0	2	Export	620	Portugal	PRT	616	Poland	POL								33	PETROLEUM,PETROL.PRODUCT	1	No Quantity			0		0		284029			0
S3	2016	2016	2016	2	0	2	Export	620	Portugal	PRT	624	Guinea-Bissau	GNB								33	PETROLEUM,PETROL.PRODUCT	1	No Quantity			0		0		31653131			4
S3	2016	2016	2016	2	0	2	Export	620	Portugal	PRT	626	Timor-Leste	TLS								33	PETROLEUM,PETROL.PRODUCT	1	No Quantity			0		0		53130			0
S3	2016	2016	2016	2	0	2	Export	620	Portugal	PRT	634	Qatar	QAT								33	PETROLEUM,PETROL.PRODUCT	1	No Quantity			0		0		524798			0
S3	2016	2016	2016	2	0	2	Export	620	Portugal	PRT	642	Romania	ROU								33	PETROLEUM,PETROL.PRODUCT	1	No Quantity			0		0		6			0
S3	2016	2016	2016	2	0	2	Export	620	Portugal	PRT	652	Saint Barthélemy	BLM								33	PETROLEUM,PETROL.PRODUCT	1	No Quantity			0		0		37223			0
S3	2016	2016	2016	2	0	2	Export	620	Portugal	PRT	678	Sao Tome and Principe	STP								33	PETROLEUM,PETROL.PRODUCT	1	No Quantity			0		0		855488			4
S3	2016	2016	2016	2	0	2	Export	620	Portugal	PRT	682	Saudi Arabia	SAU								33	PETROLEUM,PETROL.PRODUCT	1	No Quantity			0		0		5619			0
S3	2016	2016	2016	2	0	2	Export	620	Portugal	PRT	686	Senegal	SEN								33	PETROLEUM,PETROL.PRODUCT	1	No Quantity			0		0		7771			0
S3	2016	2016	2016	2	0	2	Export	620	Portugal	PRT	694	Sierra Leone	SLE								33	PETROLEUM,PETROL.PRODUCT	1	No Quantity			0		0		433			0
S3	2016	2016	2016	2	0	2	Export	620	Portugal	PRT	699	India	IND								33	PETROLEUM,PETROL.PRODUCT	1	No Quantity			0		0		5782193			0
S3	2016	2016	2016	2	0	2	Export	620	Portugal	PRT	703	Slovakia	SVK								33	PETROLEUM,PETROL.PRODUCT	1	No Quantity			0		0		75			0
S3	2016	2016	2016	2	0	2	Export	620	Portugal	PRT	710	South Africa	ZAF								33	PETROLEUM,PETROL.PRODUCT	1	No Quantity			0		0		1412484			0
S3	2016	2016	2016	2	0	2	Export	620	Portugal	PRT	724	Spain	ESP								33	PETROLEUM,PETROL.PRODUCT	1	No Quantity			0		0		547992301			4
S3	2016	2016	2016	2	0	2	Export	620	Portugal	PRT	729	Sudan	SDN								33	PETROLEUM,PETROL.PRODUCT	1	No Quantity			0		0		9719			0
S3	2016	2016	2016	2	0	2	Export	620	Portugal	PRT	748	Swaziland	SWZ								33	PETROLEUM,PETROL.PRODUCT	1	No Quantity			0		0		271285			0
S3	2016	2016	2016	2	0	2	Export	620	Portugal	PRT	752	Sweden	SWE								33	PETROLEUM,PETROL.PRODUCT	1	No Quantity			0		0		3514			4
S3	2016	2016	2016	2	0	2	Export	620	Portugal	PRT	757	Switzerland	CHE								33	PETROLEUM,PETROL.PRODUCT	1	No Quantity			0		0		22514			0
S3	2016	2016	2016	2	0	2	Export	620	Portugal	PRT	768	Togo	TGO								33	PETROLEUM,PETROL.PRODUCT	1	No Quantity			0		0		13874456			0
S3	2016	2016	2016	2	0	2	Export	620	Portugal	PRT	780	Trinidad and Tobago	TTO								33	PETROLEUM,PETROL.PRODUCT	1	No Quantity			0		0		502			0
S3	2016	2016	2016	2	0	2	Export	620	Portugal	PRT	784	United Arab Emirates	ARE								33	PETROLEUM,PETROL.PRODUCT	1	No Quantity			0		0		7639045			0
S3	2016	2016	2016	2	0	2	Export	620	Portugal	PRT	788	Tunisia	TUN								33	PETROLEUM,PETROL.PRODUCT	1	No Quantity			0		0		23185672			0
S3	2016	2016	2016	2	0	2	Export	620	Portugal	PRT	792	Turkey	TUR								33	PETROLEUM,PETROL.PRODUCT	1	No Quantity			0		0		55948057			0
S3	2016	2016	2016	2	0	2	Export	620	Portugal	PRT	818	Egypt	EGY								33	PETROLEUM,PETROL.PRODUCT	1	No Quantity			0		0		8005371			0
S3	2016	2016	2016	2	0	2	Export	620	Portugal	PRT	826	United Kingdom	GBR								33	PETROLEUM,PETROL.PRODUCT	1	No Quantity			0		0		11963042			0
S3	2016	2016	2016	2	0	2	Export	620	Portugal	PRT	834	United Rep. of Tanzania	TZA								33	PETROLEUM,PETROL.PRODUCT	1	No Quantity			0		0		1256074			0
S3	2016	2016	2016	2	0	2	Export	620	Portugal	PRT	837	Bunkers									33	PETROLEUM,PETROL.PRODUCT	1	No Quantity			0		0		652576133			4
S3	2016	2016	2016	2	0	2	Export	620	Portugal	PRT	842	USA	USA								33	PETROLEUM,PETROL.PRODUCT	1	No Quantity			0		0		586723393			0
S3	2016	2016	2016	2	0	2	Export	620	Portugal	PRT	854	Burkina Faso	BFA								33	PETROLEUM,PETROL.PRODUCT	1	No Quantity			0		0		15586			0
S3	2016	2016	2016	2	0	2	Export	620	Portugal	PRT	858	Uruguay	URY								33	PETROLEUM,PETROL.PRODUCT	1	No Quantity			0		0		11028			0
S3	2016	2016	2016	2	0	2	Export	620	Portugal	PRT	862	Venezuela	VEN								33	PETROLEUM,PETROL.PRODUCT	1	No Quantity			0		0		2277			0
S3	2016	2016	2016	2	0	2	Export	634	Qatar	QAT	0	World	WLD								33	PETROLEUM,PETROL.PRODUCT	1	No Quantity							11582139064			0
S3	2016	2016	2016	2	0	2	Export	634	Qatar	QAT	48	Bahrain	BHR								33	PETROLEUM,PETROL.PRODUCT	1	No Quantity							43578270			0
S3	2016	2016	2016	2	0	2	Export	634	Qatar	QAT	50	Bangladesh	BGD								33	PETROLEUM,PETROL.PRODUCT	1	No Quantity							43729			0
S3	2016	2016	2016	2	0	2	Export	634	Qatar	QAT	156	China	CHN								33	PETROLEUM,PETROL.PRODUCT	1	No Quantity							565888947			0
S3	2016	2016	2016	2	0	2	Export	634	Qatar	QAT	208	Denmark	DNK								33	PETROLEUM,PETROL.PRODUCT	1	No Quantity							11778397			0
S3	2016	2016	2016	2	0	2	Export	634	Qatar	QAT	368	Iraq	IRQ								33	PETROLEUM,PETROL.PRODUCT	1	No Quantity							12787489			0
S3	2016	2016	2016	2	0	2	Export	634	Qatar	QAT	392	Japan	JPN								33	PETROLEUM,PETROL.PRODUCT	1	No Quantity							4395533831			0
S3	2016	2016	2016	2	0	2	Export	634	Qatar	QAT	400	Jordan	JOR								33	PETROLEUM,PETROL.PRODUCT	1	No Quantity							382991			0
S3	2016	2016	2016	2	0	2	Export	634	Qatar	QAT	404	Kenya	KEN								33	PETROLEUM,PETROL.PRODUCT	1	No Quantity							40621575			0
S3	2016	2016	2016	2	0	2	Export	634	Qatar	QAT	408	Dem. People's Rep. of Korea	PRK								33	PETROLEUM,PETROL.PRODUCT	1	No Quantity							3357875			0
S3	2016	2016	2016	2	0	2	Export	634	Qatar	QAT	410	Rep. of Korea	KOR								33	PETROLEUM,PETROL.PRODUCT	1	No Quantity							1206284868			0
S3	2016	2016	2016	2	0	2	Export	634	Qatar	QAT	422	Lebanon	LBN								33	PETROLEUM,PETROL.PRODUCT	1	No Quantity							103164			0
S3	2016	2016	2016	2	0	2	Export	634	Qatar	QAT	458	Malaysia	MYS								33	PETROLEUM,PETROL.PRODUCT	1	No Quantity							283598007			0
S3	2016	2016	2016	2	0	2	Export	634	Qatar	QAT	490	Other Asia, nes									33	PETROLEUM,PETROL.PRODUCT	1	No Quantity							37731420			0
S3	2016	2016	2016	2	0	2	Export	634	Qatar	QAT	512	Oman	OMN								33	PETROLEUM,PETROL.PRODUCT	1	No Quantity							119712			0
S3	2016	2016	2016	2	0	2	Export	634	Qatar	QAT	554	New Zealand	NZL								33	PETROLEUM,PETROL.PRODUCT	1	No Quantity							123633813			0
S3	2016	2016	2016	2	0	2	Export	634	Qatar	QAT	579	Norway	NOR								33	PETROLEUM,PETROL.PRODUCT	1	No Quantity							15000675			0
S3	2016	2016	2016	2	0	2	Export	634	Qatar	QAT	586	Pakistan	PAK								33	PETROLEUM,PETROL.PRODUCT	1	No Quantity							13201860			0
S3	2016	2016	2016	2	0	2	Export	634	Qatar	QAT	608	Philippines	PHL								33	PETROLEUM,PETROL.PRODUCT	1	No Quantity							207045977			0
S3	2016	2016	2016	2	0	2	Export	634	Qatar	QAT	682	Saudi Arabia	SAU								33	PETROLEUM,PETROL.PRODUCT	1	No Quantity							407363			0
S3	2016	2016	2016	2	0	2	Export	634	Qatar	QAT	699	India	IND								33	PETROLEUM,PETROL.PRODUCT	1	No Quantity							1263844908			0
S3	2016	2016	2016	2	0	2	Export	634	Qatar	QAT	702	Singapore	SGP								33	PETROLEUM,PETROL.PRODUCT	1	No Quantity							1544137340			0
S3	2016	2016	2016	2	0	2	Export	634	Qatar	QAT	710	South Africa	ZAF								33	PETROLEUM,PETROL.PRODUCT	1	No Quantity							151978192			0
S3	2016	2016	2016	2	0	2	Export	634	Qatar	QAT	729	Sudan	SDN								33	PETROLEUM,PETROL.PRODUCT	1	No Quantity							30808			0
S3	2016	2016	2016	2	0	2	Export	634	Qatar	QAT	764	Thailand	THA								33	PETROLEUM,PETROL.PRODUCT	1	No Quantity							973884234			0
S3	2016	2016	2016	2	0	2	Export	634	Qatar	QAT	784	United Arab Emirates	ARE								33	PETROLEUM,PETROL.PRODUCT	1	No Quantity							305910612			0
[truncated: 5,658 more rows]
