# Supplementary material for: Core-periphery structure in sectoral international trade networks: A new approach to an old theory
Source: PLoS One. 2020 Apr 2;15(4):e0229547. doi: 10.1371/journal.pone.0229547 (PMC7117750; doi:10.1371/journal.pone.0229547)
Supplement: S7 File — (ZIP) [file pone.0229547.s007.zip › S7_File/RawData 2016/comtrade (58).csv]

Classification	Year	Period	Period Desc.	Aggregate Level	Is Leaf Code	Trade Flow Code	Trade Flow	Reporter Code	Reporter	Reporter ISO	Partner Code	Partner	Partner ISO	2nd Partner Code	2nd Partner	2nd Partner ISO	Customs Proc. Code	Customs	Mode of Transport Code	Mode of Transport	Commodity Code	Commodity	Qty Unit Code	Qty Unit	Qty	Alt Qty Unit Code	Alt Qty Unit	Alt Qty	Netweight (kg)	Gross weight (kg)	Trade Value (US$)	CIF Trade Value (US$)	FOB Trade Value (US$)	Flag
S3	2016	2016	2016	2	0	2	Export	642	Romania	ROU	0	World	WLD								00	LIVE ANIMALS	1	No Quantity							393121289			0
S3	2016	2016	2016	2	0	2	Export	642	Romania	ROU	8	Albania	ALB								00	LIVE ANIMALS	1	No Quantity							3535262			0
S3	2016	2016	2016	2	0	2	Export	642	Romania	ROU	40	Austria	AUT								00	LIVE ANIMALS	1	No Quantity							108888			0
S3	2016	2016	2016	2	0	2	Export	642	Romania	ROU	48	Bahrain	BHR								00	LIVE ANIMALS	1	No Quantity							60624			0
S3	2016	2016	2016	2	0	2	Export	642	Romania	ROU	56	Belgium	BEL								00	LIVE ANIMALS	1	No Quantity							34301			0
S3	2016	2016	2016	2	0	2	Export	642	Romania	ROU	70	Bosnia Herzegovina	BIH								00	LIVE ANIMALS	1	No Quantity							7545466			0
S3	2016	2016	2016	2	0	2	Export	642	Romania	ROU	100	Bulgaria	BGR								00	LIVE ANIMALS	1	No Quantity							6754092			0
S3	2016	2016	2016	2	0	2	Export	642	Romania	ROU	191	Croatia	HRV								00	LIVE ANIMALS	1	No Quantity							37820918			0
S3	2016	2016	2016	2	0	2	Export	642	Romania	ROU	203	Czechia	CZE								00	LIVE ANIMALS	1	No Quantity							32014			0
S3	2016	2016	2016	2	0	2	Export	642	Romania	ROU	251	France	FRA								00	LIVE ANIMALS	1	No Quantity							562082			0
S3	2016	2016	2016	2	0	2	Export	642	Romania	ROU	268	Georgia	GEO								00	LIVE ANIMALS	1	No Quantity							188571			0
S3	2016	2016	2016	2	0	2	Export	642	Romania	ROU	275	State of Palestine	PSE								00	LIVE ANIMALS	1	No Quantity							1502720			0
S3	2016	2016	2016	2	0	2	Export	642	Romania	ROU	276	Germany	DEU								00	LIVE ANIMALS	1	No Quantity							675890			0
S3	2016	2016	2016	2	0	2	Export	642	Romania	ROU	300	Greece	GRC								00	LIVE ANIMALS	1	No Quantity							26903447			0
S3	2016	2016	2016	2	0	2	Export	642	Romania	ROU	348	Hungary	HUN								00	LIVE ANIMALS	1	No Quantity							36706030			0
S3	2016	2016	2016	2	0	2	Export	642	Romania	ROU	368	Iraq	IRQ								00	LIVE ANIMALS	1	No Quantity							2657952			0
S3	2016	2016	2016	2	0	2	Export	642	Romania	ROU	376	Israel	ISR								00	LIVE ANIMALS	1	No Quantity							66863714			0
S3	2016	2016	2016	2	0	2	Export	642	Romania	ROU	381	Italy	ITA								00	LIVE ANIMALS	1	No Quantity							21339832			0
S3	2016	2016	2016	2	0	2	Export	642	Romania	ROU	400	Jordan	JOR								00	LIVE ANIMALS	1	No Quantity							91972886			0
S3	2016	2016	2016	2	0	2	Export	642	Romania	ROU	422	Lebanon	LBN								00	LIVE ANIMALS	1	No Quantity							5384218			0
S3	2016	2016	2016	2	0	2	Export	642	Romania	ROU	434	Libya	LBY								00	LIVE ANIMALS	1	No Quantity							54375285			0
S3	2016	2016	2016	2	0	2	Export	642	Romania	ROU	498	Rep. of Moldova	MDA								00	LIVE ANIMALS	1	No Quantity							1077576			0
S3	2016	2016	2016	2	0	2	Export	642	Romania	ROU	499	Montenegro	MNE								00	LIVE ANIMALS	1	No Quantity							1061072			0
S3	2016	2016	2016	2	0	2	Export	642	Romania	ROU	512	Oman	OMN								00	LIVE ANIMALS	1	No Quantity							1421			0
S3	2016	2016	2016	2	0	2	Export	642	Romania	ROU	528	Netherlands	NLD								00	LIVE ANIMALS	1	No Quantity							385682			0
S3	2016	2016	2016	2	0	2	Export	642	Romania	ROU	616	Poland	POL								00	LIVE ANIMALS	1	No Quantity							650198			0
S3	2016	2016	2016	2	0	2	Export	642	Romania	ROU	620	Portugal	PRT								00	LIVE ANIMALS	1	No Quantity							195834			0
S3	2016	2016	2016	2	0	2	Export	642	Romania	ROU	688	Serbia	SRB								00	LIVE ANIMALS	1	No Quantity							1148520			0
S3	2016	2016	2016	2	0	2	Export	642	Romania	ROU	703	Slovakia	SVK								00	LIVE ANIMALS	1	No Quantity							92408			0
S3	2016	2016	2016	2	0	2	Export	642	Romania	ROU	705	Slovenia	SVN								00	LIVE ANIMALS	1	No Quantity							1982567			0
S3	2016	2016	2016	2	0	2	Export	642	Romania	ROU	724	Spain	ESP								00	LIVE ANIMALS	1	No Quantity							4914952			0
S3	2016	2016	2016	2	0	2	Export	642	Romania	ROU	757	Switzerland	CHE								00	LIVE ANIMALS	1	No Quantity							30127			0
S3	2016	2016	2016	2	0	2	Export	642	Romania	ROU	760	Syria	SYR								00	LIVE ANIMALS	1	No Quantity							1515430			0
S3	2016	2016	2016	2	0	2	Export	642	Romania	ROU	784	United Arab Emirates	ARE								00	LIVE ANIMALS	1	No Quantity							754			0
S3	2016	2016	2016	2	0	2	Export	642	Romania	ROU	792	Turkey	TUR								00	LIVE ANIMALS	1	No Quantity							14589067			0
S3	2016	2016	2016	2	0	2	Export	642	Romania	ROU	804	Ukraine	UKR								00	LIVE ANIMALS	1	No Quantity							27516			0
S3	2016	2016	2016	2	0	2	Export	642	Romania	ROU	826	United Kingdom	GBR								00	LIVE ANIMALS	1	No Quantity							423974			0
S3	2016	2016	2016	2	0	2	Export	643	Russian Federation	RUS	0	World	WLD								00	LIVE ANIMALS	1	No Quantity							22644710			0
S3	2016	2016	2016	2	0	2	Export	643	Russian Federation	RUS	31	Azerbaijan	AZE								00	LIVE ANIMALS	1	No Quantity							1591435			0
S3	2016	2016	2016	2	0	2	Export	643	Russian Federation	RUS	51	Armenia	ARM								00	LIVE ANIMALS	1	No Quantity							283021			0
S3	2016	2016	2016	2	0	2	Export	643	Russian Federation	RUS	112	Belarus	BLR								00	LIVE ANIMALS	1	No Quantity							910503			0
S3	2016	2016	2016	2	0	2	Export	643	Russian Federation	RUS	156	China	CHN								00	LIVE ANIMALS	1	No Quantity							7295449			0
S3	2016	2016	2016	2	0	2	Export	643	Russian Federation	RUS	196	Cyprus	CYP								00	LIVE ANIMALS	1	No Quantity							63424			0
S3	2016	2016	2016	2	0	2	Export	643	Russian Federation	RUS	203	Czechia	CZE								00	LIVE ANIMALS	1	No Quantity							100			0
S3	2016	2016	2016	2	0	2	Export	643	Russian Federation	RUS	233	Estonia	EST								00	LIVE ANIMALS	1	No Quantity							1747			0
S3	2016	2016	2016	2	0	2	Export	643	Russian Federation	RUS	246	Finland	FIN								00	LIVE ANIMALS	1	No Quantity							500			0
S3	2016	2016	2016	2	0	2	Export	643	Russian Federation	RUS	251	France	FRA								00	LIVE ANIMALS	1	No Quantity							191292			0
S3	2016	2016	2016	2	0	2	Export	643	Russian Federation	RUS	268	Georgia	GEO								00	LIVE ANIMALS	1	No Quantity							1183721			0
S3	2016	2016	2016	2	0	2	Export	643	Russian Federation	RUS	276	Germany	DEU								00	LIVE ANIMALS	1	No Quantity							34871			0
S3	2016	2016	2016	2	0	2	Export	643	Russian Federation	RUS	348	Hungary	HUN								00	LIVE ANIMALS	1	No Quantity							93209			0
S3	2016	2016	2016	2	0	2	Export	643	Russian Federation	RUS	364	Iran	IRN								00	LIVE ANIMALS	1	No Quantity							37250			0
S3	2016	2016	2016	2	0	2	Export	643	Russian Federation	RUS	392	Japan	JPN								00	LIVE ANIMALS	1	No Quantity							105650			0
S3	2016	2016	2016	2	0	2	Export	643	Russian Federation	RUS	398	Kazakhstan	KAZ								00	LIVE ANIMALS	1	No Quantity							7768077			0
S3	2016	2016	2016	2	0	2	Export	643	Russian Federation	RUS	400	Jordan	JOR								00	LIVE ANIMALS	1	No Quantity							6940			0
S3	2016	2016	2016	2	0	2	Export	643	Russian Federation	RUS	408	Dem. People's Rep. of Korea	PRK								00	LIVE ANIMALS	1	No Quantity							17005			0
S3	2016	2016	2016	2	0	2	Export	643	Russian Federation	RUS	410	Rep. of Korea	KOR								00	LIVE ANIMALS	1	No Quantity							289			0
S3	2016	2016	2016	2	0	2	Export	643	Russian Federation	RUS	417	Kyrgyzstan	KGZ								00	LIVE ANIMALS	1	No Quantity							98295			0
S3	2016	2016	2016	2	0	2	Export	643	Russian Federation	RUS	422	Lebanon	LBN								00	LIVE ANIMALS	1	No Quantity							14845			0
S3	2016	2016	2016	2	0	2	Export	643	Russian Federation	RUS	428	Latvia	LVA								00	LIVE ANIMALS	1	No Quantity							52145			0
S3	2016	2016	2016	2	0	2	Export	643	Russian Federation	RUS	496	Mongolia	MNG								00	LIVE ANIMALS	1	No Quantity							311581			0
S3	2016	2016	2016	2	0	2	Export	643	Russian Federation	RUS	498	Rep. of Moldova	MDA								00	LIVE ANIMALS	1	No Quantity							2			0
S3	2016	2016	2016	2	0	2	Export	643	Russian Federation	RUS	616	Poland	POL								00	LIVE ANIMALS	1	No Quantity							96483			0
S3	2016	2016	2016	2	0	2	Export	643	Russian Federation	RUS	634	Qatar	QAT								00	LIVE ANIMALS	1	No Quantity							6900			0
S3	2016	2016	2016	2	0	2	Export	643	Russian Federation	RUS	688	Serbia	SRB								00	LIVE ANIMALS	1	No Quantity							4644			0
S3	2016	2016	2016	2	0	2	Export	643	Russian Federation	RUS	757	Switzerland	CHE								00	LIVE ANIMALS	1	No Quantity							2194			0
S3	2016	2016	2016	2	0	2	Export	643	Russian Federation	RUS	762	Tajikistan	TJK								00	LIVE ANIMALS	1	No Quantity							261908			0
S3	2016	2016	2016	2	0	2	Export	643	Russian Federation	RUS	784	United Arab Emirates	ARE								00	LIVE ANIMALS	1	No Quantity							173004			0
S3	2016	2016	2016	2	0	2	Export	643	Russian Federation	RUS	795	Turkmenistan	TKM								00	LIVE ANIMALS	1	No Quantity							444289			0
S3	2016	2016	2016	2	0	2	Export	643	Russian Federation	RUS	804	Ukraine	UKR								00	LIVE ANIMALS	1	No Quantity							1368086			0
S3	2016	2016	2016	2	0	2	Export	643	Russian Federation	RUS	842	USA	USA								00	LIVE ANIMALS	1	No Quantity							4817			0
S3	2016	2016	2016	2	0	2	Export	643	Russian Federation	RUS	860	Uzbekistan	UZB								00	LIVE ANIMALS	1	No Quantity							221034			0
S3	2016	2016	2016	2	0	2	Export	642	Romania	ROU	0	World	WLD								01	MEAT, MEAT PREPARATIONS	1	No Quantity							384124344			0
S3	2016	2016	2016	2	0	2	Export	642	Romania	ROU	8	Albania	ALB								01	MEAT, MEAT PREPARATIONS	1	No Quantity							17300			0
S3	2016	2016	2016	2	0	2	Export	642	Romania	ROU	36	Australia	AUS								01	MEAT, MEAT PREPARATIONS	1	No Quantity							50455			0
S3	2016	2016	2016	2	0	2	Export	642	Romania	ROU	40	Austria	AUT								01	MEAT, MEAT PREPARATIONS	1	No Quantity							17955536			0
S3	2016	2016	2016	2	0	2	Export	642	Romania	ROU	56	Belgium	BEL								01	MEAT, MEAT PREPARATIONS	1	No Quantity							7178958			0
S3	2016	2016	2016	2	0	2	Export	642	Romania	ROU	70	Bosnia Herzegovina	BIH								01	MEAT, MEAT PREPARATIONS	1	No Quantity							3555668			0
S3	2016	2016	2016	2	0	2	Export	642	Romania	ROU	100	Bulgaria	BGR								01	MEAT, MEAT PREPARATIONS	1	No Quantity							31438289			0
S3	2016	2016	2016	2	0	2	Export	642	Romania	ROU	124	Canada	CAN								01	MEAT, MEAT PREPARATIONS	1	No Quantity							14885			0
S3	2016	2016	2016	2	0	2	Export	642	Romania	ROU	156	China	CHN								01	MEAT, MEAT PREPARATIONS	1	No Quantity							14480414			0
S3	2016	2016	2016	2	0	2	Export	642	Romania	ROU	174	Comoros	COM								01	MEAT, MEAT PREPARATIONS	1	No Quantity							194512			0
S3	2016	2016	2016	2	0	2	Export	642	Romania	ROU	191	Croatia	HRV								01	MEAT, MEAT PREPARATIONS	1	No Quantity							3327657			0
S3	2016	2016	2016	2	0	2	Export	642	Romania	ROU	196	Cyprus	CYP								01	MEAT, MEAT PREPARATIONS	1	No Quantity							1707381			0
S3	2016	2016	2016	2	0	2	Export	642	Romania	ROU	203	Czechia	CZE								01	MEAT, MEAT PREPARATIONS	1	No Quantity							1829211			0
S3	2016	2016	2016	2	0	2	Export	642	Romania	ROU	208	Denmark	DNK								01	MEAT, MEAT PREPARATIONS	1	No Quantity							2687500			0
S3	2016	2016	2016	2	0	2	Export	642	Romania	ROU	233	Estonia	EST								01	MEAT, MEAT PREPARATIONS	1	No Quantity							639829			0
S3	2016	2016	2016	2	0	2	Export	642	Romania	ROU	246	Finland	FIN								01	MEAT, MEAT PREPARATIONS	1	No Quantity							710057			0
S3	2016	2016	2016	2	0	2	Export	642	Romania	ROU	251	France	FRA								01	MEAT, MEAT PREPARATIONS	1	No Quantity							41490017			0
S3	2016	2016	2016	2	0	2	Export	642	Romania	ROU	268	Georgia	GEO								01	MEAT, MEAT PREPARATIONS	1	No Quantity							237873			0
S3	2016	2016	2016	2	0	2	Export	642	Romania	ROU	276	Germany	DEU								01	MEAT, MEAT PREPARATIONS	1	No Quantity							25775621			0
S3	2016	2016	2016	2	0	2	Export	642	Romania	ROU	300	Greece	GRC								01	MEAT, MEAT PREPARATIONS	1	No Quantity							23740395			0
S3	2016	2016	2016	2	0	2	Export	642	Romania	ROU	344	China, Hong Kong SAR	HKG								01	MEAT, MEAT PREPARATIONS	1	No Quantity							2229295			0
S3	2016	2016	2016	2	0	2	Export	642	Romania	ROU	348	Hungary	HUN								01	MEAT, MEAT PREPARATIONS	1	No Quantity							19640100			0
S3	2016	2016	2016	2	0	2	Export	642	Romania	ROU	372	Ireland	IRL								01	MEAT, MEAT PREPARATIONS	1	No Quantity							3010465			0
S3	2016	2016	2016	2	0	2	Export	642	Romania	ROU	381	Italy	ITA								01	MEAT, MEAT PREPARATIONS	1	No Quantity							34737975			0
S3	2016	2016	2016	2	0	2	Export	642	Romania	ROU	400	Jordan	JOR								01	MEAT, MEAT PREPARATIONS	1	No Quantity							6176406			0
S3	2016	2016	2016	2	0	2	Export	642	Romania	ROU	428	Latvia	LVA								01	MEAT, MEAT PREPARATIONS	1	No Quantity							54820			0
S3	2016	2016	2016	2	0	2	Export	642	Romania	ROU	430	Liberia	LBR								01	MEAT, MEAT PREPARATIONS	1	No Quantity							24300			0
S3	2016	2016	2016	2	0	2	Export	642	Romania	ROU	434	Libya	LBY								01	MEAT, MEAT PREPARATIONS	1	No Quantity							3278379			0
S3	2016	2016	2016	2	0	2	Export	642	Romania	ROU	440	Lithuania	LTU								01	MEAT, MEAT PREPARATIONS	1	No Quantity							193943			0
S3	2016	2016	2016	2	0	2	Export	642	Romania	ROU	442	Luxembourg	LUX								01	MEAT, MEAT PREPARATIONS	1	No Quantity							56614			0
S3	2016	2016	2016	2	0	2	Export	642	Romania	ROU	458	Malaysia	MYS								01	MEAT, MEAT PREPARATIONS	1	No Quantity							74889			0
S3	2016	2016	2016	2	0	2	Export	642	Romania	ROU	470	Malta	MLT								01	MEAT, MEAT PREPARATIONS	1	No Quantity							2398149			0
S3	2016	2016	2016	2	0	2	Export	642	Romania	ROU	498	Rep. of Moldova	MDA								01	MEAT, MEAT PREPARATIONS	1	No Quantity							3687997			0
S3	2016	2016	2016	2	0	2	Export	642	Romania	ROU	499	Montenegro	MNE								01	MEAT, MEAT PREPARATIONS	1	No Quantity							1193171			0
S3	2016	2016	2016	2	0	2	Export	642	Romania	ROU	528	Netherlands	NLD								01	MEAT, MEAT PREPARATIONS	1	No Quantity							22597236			0
S3	2016	2016	2016	2	0	2	Export	642	Romania	ROU	554	New Zealand	NZL								01	MEAT, MEAT PREPARATIONS	1	No Quantity							2370			0
S3	2016	2016	2016	2	0	2	Export	642	Romania	ROU	566	Nigeria	NGA								01	MEAT, MEAT PREPARATIONS	1	No Quantity							48629			0
S3	2016	2016	2016	2	0	2	Export	642	Romania	ROU	608	Philippines	PHL								01	MEAT, MEAT PREPARATIONS	1	No Quantity							90			0
S3	2016	2016	2016	2	0	2	Export	642	Romania	ROU	616	Poland	POL								01	MEAT, MEAT PREPARATIONS	1	No Quantity							5264219			0
S3	2016	2016	2016	2	0	2	Export	642	Romania	ROU	620	Portugal	PRT								01	MEAT, MEAT PREPARATIONS	1	No Quantity							3008			0
S3	2016	2016	2016	2	0	2	Export	642	Romania	ROU	688	Serbia	SRB								01	MEAT, MEAT PREPARATIONS	1	No Quantity							1698715			0
S3	2016	2016	2016	2	0	2	Export	642	Romania	ROU	694	Sierra Leone	SLE								01	MEAT, MEAT PREPARATIONS	1	No Quantity							15795			0
S3	2016	2016	2016	2	0	2	Export	642	Romania	ROU	703	Slovakia	SVK								01	MEAT, MEAT PREPARATIONS	1	No Quantity							652814			0
S3	2016	2016	2016	2	0	2	Export	642	Romania	ROU	704	Viet Nam	VNM								01	MEAT, MEAT PREPARATIONS	1	No Quantity							867748			0
S3	2016	2016	2016	2	0	2	Export	642	Romania	ROU	705	Slovenia	SVN								01	MEAT, MEAT PREPARATIONS	1	No Quantity							425455			0
S3	2016	2016	2016	2	0	2	Export	642	Romania	ROU	706	Somalia	SOM								01	MEAT, MEAT PREPARATIONS	1	No Quantity							6688			0
S3	2016	2016	2016	2	0	2	Export	642	Romania	ROU	724	Spain	ESP								01	MEAT, MEAT PREPARATIONS	1	No Quantity							20479862			0
S3	2016	2016	2016	2	0	2	Export	642	Romania	ROU	752	Sweden	SWE								01	MEAT, MEAT PREPARATIONS	1	No Quantity							5744083			0
S3	2016	2016	2016	2	0	2	Export	642	Romania	ROU	757	Switzerland	CHE								01	MEAT, MEAT PREPARATIONS	1	No Quantity							267390			0
S3	2016	2016	2016	2	0	2	Export	642	Romania	ROU	760	Syria	SYR								01	MEAT, MEAT PREPARATIONS	1	No Quantity							228840			0
S3	2016	2016	2016	2	0	2	Export	642	Romania	ROU	784	United Arab Emirates	ARE								01	MEAT, MEAT PREPARATIONS	1	No Quantity							27012			0
S3	2016	2016	2016	2	0	2	Export	642	Romania	ROU	792	Turkey	TUR								01	MEAT, MEAT PREPARATIONS	1	No Quantity							622007			0
S3	2016	2016	2016	2	0	2	Export	642	Romania	ROU	804	Ukraine	UKR								01	MEAT, MEAT PREPARATIONS	1	No Quantity							24273			0
S3	2016	2016	2016	2	0	2	Export	642	Romania	ROU	807	North Macedonia	MKD								01	MEAT, MEAT PREPARATIONS	1	No Quantity							399305			0
S3	2016	2016	2016	2	0	2	Export	642	Romania	ROU	818	Egypt	EGY								01	MEAT, MEAT PREPARATIONS	1	No Quantity							73557			0
S3	2016	2016	2016	2	0	2	Export	642	Romania	ROU	826	United Kingdom	GBR								01	MEAT, MEAT PREPARATIONS	1	No Quantity							70829682			0
S3	2016	2016	2016	2	0	2	Export	642	Romania	ROU	834	United Rep. of Tanzania	TZA								01	MEAT, MEAT PREPARATIONS	1	No Quantity							24483			0
S3	2016	2016	2016	2	0	2	Export	642	Romania	ROU	860	Uzbekistan	UZB								01	MEAT, MEAT PREPARATIONS	1	No Quantity							1005			0
S3	2016	2016	2016	2	0	2	Export	642	Romania	ROU	899	Areas, nes									01	MEAT, MEAT PREPARATIONS	1	No Quantity							32018			0
S3	2016	2016	2016	2	0	2	Export	643	Russian Federation	RUS	0	World	WLD								01	MEAT, MEAT PREPARATIONS	1	No Quantity							300912039			0
S3	2016	2016	2016	2	0	2	Export	643	Russian Federation	RUS	24	Angola	AGO								01	MEAT, MEAT PREPARATIONS	1	No Quantity							330590			0
S3	2016	2016	2016	2	0	2	Export	643	Russian Federation	RUS	31	Azerbaijan	AZE								01	MEAT, MEAT PREPARATIONS	1	No Quantity							6988432			0
S3	2016	2016	2016	2	0	2	Export	643	Russian Federation	RUS	36	Australia	AUS								01	MEAT, MEAT PREPARATIONS	1	No Quantity							2854			0
S3	2016	2016	2016	2	0	2	Export	643	Russian Federation	RUS	48	Bahrain	BHR								01	MEAT, MEAT PREPARATIONS	1	No Quantity							658613			0
S3	2016	2016	2016	2	0	2	Export	643	Russian Federation	RUS	51	Armenia	ARM								01	MEAT, MEAT PREPARATIONS	1	No Quantity							2823671			0
S3	2016	2016	2016	2	0	2	Export	643	Russian Federation	RUS	84	Belize	BLZ								01	MEAT, MEAT PREPARATIONS	1	No Quantity							777			0
S3	2016	2016	2016	2	0	2	Export	643	Russian Federation	RUS	112	Belarus	BLR								01	MEAT, MEAT PREPARATIONS	1	No Quantity							28187060			0
S3	2016	2016	2016	2	0	2	Export	643	Russian Federation	RUS	124	Canada	CAN								01	MEAT, MEAT PREPARATIONS	1	No Quantity							1397			0
S3	2016	2016	2016	2	0	2	Export	643	Russian Federation	RUS	156	China	CHN								01	MEAT, MEAT PREPARATIONS	1	No Quantity							73601			0
S3	2016	2016	2016	2	0	2	Export	643	Russian Federation	RUS	178	Congo	COG								01	MEAT, MEAT PREPARATIONS	1	No Quantity							79721			0
S3	2016	2016	2016	2	0	2	Export	643	Russian Federation	RUS	192	Cuba	CUB								01	MEAT, MEAT PREPARATIONS	1	No Quantity							4647			0
S3	2016	2016	2016	2	0	2	Export	643	Russian Federation	RUS	226	Equatorial Guinea	GNQ								01	MEAT, MEAT PREPARATIONS	1	No Quantity							85076			0
S3	2016	2016	2016	2	0	2	Export	643	Russian Federation	RUS	233	Estonia	EST								01	MEAT, MEAT PREPARATIONS	1	No Quantity							28991			0
S3	2016	2016	2016	2	0	2	Export	643	Russian Federation	RUS	238	Falkland Isds (Malvinas)	FLK								01	MEAT, MEAT PREPARATIONS	1	No Quantity							15094			0
S3	2016	2016	2016	2	0	2	Export	643	Russian Federation	RUS	246	Finland	FIN								01	MEAT, MEAT PREPARATIONS	1	No Quantity							2786202			0
S3	2016	2016	2016	2	0	2	Export	643	Russian Federation	RUS	251	France	FRA								01	MEAT, MEAT PREPARATIONS	1	No Quantity							554			0
S3	2016	2016	2016	2	0	2	Export	643	Russian Federation	RUS	266	Gabon	GAB								01	MEAT, MEAT PREPARATIONS	1	No Quantity							84240			0
S3	2016	2016	2016	2	0	2	Export	643	Russian Federation	RUS	268	Georgia	GEO								01	MEAT, MEAT PREPARATIONS	1	No Quantity							10104229			0
S3	2016	2016	2016	2	0	2	Export	643	Russian Federation	RUS	276	Germany	DEU								01	MEAT, MEAT PREPARATIONS	1	No Quantity							129480			0
S3	2016	2016	2016	2	0	2	Export	643	Russian Federation	RUS	288	Ghana	GHA								01	MEAT, MEAT PREPARATIONS	1	No Quantity							305417			0
S3	2016	2016	2016	2	0	2	Export	643	Russian Federation	RUS	320	Guatemala	GTM								01	MEAT, MEAT PREPARATIONS	1	No Quantity							1627			0
S3	2016	2016	2016	2	0	2	Export	643	Russian Federation	RUS	332	Haiti	HTI								01	MEAT, MEAT PREPARATIONS	1	No Quantity							63309			0
S3	2016	2016	2016	2	0	2	Export	643	Russian Federation	RUS	344	China, Hong Kong SAR	HKG								01	MEAT, MEAT PREPARATIONS	1	No Quantity							41505067			0
S3	2016	2016	2016	2	0	2	Export	643	Russian Federation	RUS	360	Indonesia	IDN								01	MEAT, MEAT PREPARATIONS	1	No Quantity							1403			0
S3	2016	2016	2016	2	0	2	Export	643	Russian Federation	RUS	372	Ireland	IRL								01	MEAT, MEAT PREPARATIONS	1	No Quantity							151073			0
S3	2016	2016	2016	2	0	2	Export	643	Russian Federation	RUS	376	Israel	ISR								01	MEAT, MEAT PREPARATIONS	1	No Quantity							20794			0
S3	2016	2016	2016	2	0	2	Export	643	Russian Federation	RUS	381	Italy	ITA								01	MEAT, MEAT PREPARATIONS	1	No Quantity							107973			0
S3	2016	2016	2016	2	0	2	Export	643	Russian Federation	RUS	384	Côte d'Ivoire	CIV								01	MEAT, MEAT PREPARATIONS	1	No Quantity							56678			0
S3	2016	2016	2016	2	0	2	Export	643	Russian Federation	RUS	392	Japan	JPN								01	MEAT, MEAT PREPARATIONS	1	No Quantity							39691			0
S3	2016	2016	2016	2	0	2	Export	643	Russian Federation	RUS	398	Kazakhstan	KAZ								01	MEAT, MEAT PREPARATIONS	1	No Quantity							91090233			0
S3	2016	2016	2016	2	0	2	Export	643	Russian Federation	RUS	400	Jordan	JOR								01	MEAT, MEAT PREPARATIONS	1	No Quantity							154440			0
S3	2016	2016	2016	2	0	2	Export	643	Russian Federation	RUS	410	Rep. of Korea	KOR								01	MEAT, MEAT PREPARATIONS	1	No Quantity							712833			0
S3	2016	2016	2016	2	0	2	Export	643	Russian Federation	RUS	417	Kyrgyzstan	KGZ								01	MEAT, MEAT PREPARATIONS	1	No Quantity							11703178			0
S3	2016	2016	2016	2	0	2	Export	643	Russian Federation	RUS	418	Lao People's Dem. Rep.	LAO								01	MEAT, MEAT PREPARATIONS	1	No Quantity							333815			0
S3	2016	2016	2016	2	0	2	Export	643	Russian Federation	RUS	430	Liberia	LBR								01	MEAT, MEAT PREPARATIONS	1	No Quantity							85370			0
S3	2016	2016	2016	2	0	2	Export	643	Russian Federation	RUS	462	Maldives	MDV								01	MEAT, MEAT PREPARATIONS	1	No Quantity							119308			0
S3	2016	2016	2016	2	0	2	Export	643	Russian Federation	RUS	490	Other Asia, nes									01	MEAT, MEAT PREPARATIONS	1	No Quantity							4570			0
S3	2016	2016	2016	2	0	2	Export	643	Russian Federation	RUS	496	Mongolia	MNG								01	MEAT, MEAT PREPARATIONS	1	No Quantity							2270858			0
S3	2016	2016	2016	2	0	2	Export	643	Russian Federation	RUS	498	Rep. of Moldova	MDA								01	MEAT, MEAT PREPARATIONS	1	No Quantity							69423			0
S3	2016	2016	2016	2	0	2	Export	643	Russian Federation	RUS	504	Morocco	MAR								01	MEAT, MEAT PREPARATIONS	1	No Quantity							184338			0
S3	2016	2016	2016	2	0	2	Export	643	Russian Federation	RUS	508	Mozambique	MOZ								01	MEAT, MEAT PREPARATIONS	1	No Quantity							72344			0
S3	2016	2016	2016	2	0	2	Export	643	Russian Federation	RUS	512	Oman	OMN								01	MEAT, MEAT PREPARATIONS	1	No Quantity							113239			0
S3	2016	2016	2016	2	0	2	Export	643	Russian Federation	RUS	528	Netherlands	NLD								01	MEAT, MEAT PREPARATIONS	1	No Quantity							303006			0
S3	2016	2016	2016	2	0	2	Export	643	Russian Federation	RUS	579	Norway	NOR								01	MEAT, MEAT PREPARATIONS	1	No Quantity							85708			0
S3	2016	2016	2016	2	0	2	Export	643	Russian Federation	RUS	608	Philippines	PHL								01	MEAT, MEAT PREPARATIONS	1	No Quantity							1833			0
S3	2016	2016	2016	2	0	2	Export	643	Russian Federation	RUS	688	Serbia	SRB								01	MEAT, MEAT PREPARATIONS	1	No Quantity							1085188			0
S3	2016	2016	2016	2	0	2	Export	643	Russian Federation	RUS	694	Sierra Leone	SLE								01	MEAT, MEAT PREPARATIONS	1	No Quantity							24703			0
S3	2016	2016	2016	2	0	2	Export	643	Russian Federation	RUS	704	Viet Nam	VNM								01	MEAT, MEAT PREPARATIONS	1	No Quantity							15779227			0
S3	2016	2016	2016	2	0	2	Export	643	Russian Federation	RUS	716	Zimbabwe	ZWE								01	MEAT, MEAT PREPARATIONS	1	No Quantity							29783			0
S3	2016	2016	2016	2	0	2	Export	643	Russian Federation	RUS	762	Tajikistan	TJK								01	MEAT, MEAT PREPARATIONS	1	No Quantity							3562802			0
S3	2016	2016	2016	2	0	2	Export	643	Russian Federation	RUS	764	Thailand	THA								01	MEAT, MEAT PREPARATIONS	1	No Quantity							106187			0
S3	2016	2016	2016	2	0	2	Export	643	Russian Federation	RUS	768	Togo	TGO								01	MEAT, MEAT PREPARATIONS	1	No Quantity							78895			0
S3	2016	2016	2016	2	0	2	Export	643	Russian Federation	RUS	784	United Arab Emirates	ARE								01	MEAT, MEAT PREPARATIONS	1	No Quantity							2756789			0
S3	2016	2016	2016	2	0	2	Export	643	Russian Federation	RUS	795	Turkmenistan	TKM								01	MEAT, MEAT PREPARATIONS	1	No Quantity							141043			0
S3	2016	2016	2016	2	0	2	Export	643	Russian Federation	RUS	804	Ukraine	UKR								01	MEAT, MEAT PREPARATIONS	1	No Quantity							72370333			0
S3	2016	2016	2016	2	0	2	Export	643	Russian Federation	RUS	818	Egypt	EGY								01	MEAT, MEAT PREPARATIONS	1	No Quantity							2419076			0
S3	2016	2016	2016	2	0	2	Export	643	Russian Federation	RUS	834	United Rep. of Tanzania	TZA								01	MEAT, MEAT PREPARATIONS	1	No Quantity							313851			0
S3	2016	2016	2016	2	0	2	Export	643	Russian Federation	RUS	842	USA	USA								01	MEAT, MEAT PREPARATIONS	1	No Quantity							5581			0
S3	2016	2016	2016	2	0	2	Export	643	Russian Federation	RUS	860	Uzbekistan	UZB								01	MEAT, MEAT PREPARATIONS	1	No Quantity							127187			0
S3	2016	2016	2016	2	0	2	Export	643	Russian Federation	RUS	899	Areas, nes									01	MEAT, MEAT PREPARATIONS	1	No Quantity							168641			0
S3	2016	2016	2016	2	0	2	Export	642	Romania	ROU	0	World	WLD								02	DAIRY PRODUCTS,BIRD EGGS	1	No Quantity							118608037			0
S3	2016	2016	2016	2	0	2	Export	642	Romania	ROU	8	Albania	ALB								02	DAIRY PRODUCTS,BIRD EGGS	1	No Quantity							841832			0
S3	2016	2016	2016	2	0	2	Export	642	Romania	ROU	36	Australia	AUS								02	DAIRY PRODUCTS,BIRD EGGS	1	No Quantity							56499			0
S3	2016	2016	2016	2	0	2	Export	642	Romania	ROU	40	Austria	AUT								02	DAIRY PRODUCTS,BIRD EGGS	1	No Quantity							16307			0
S3	2016	2016	2016	2	0	2	Export	642	Romania	ROU	48	Bahrain	BHR								02	DAIRY PRODUCTS,BIRD EGGS	1	No Quantity							15991			0
S3	2016	2016	2016	2	0	2	Export	642	Romania	ROU	56	Belgium	BEL								02	DAIRY PRODUCTS,BIRD EGGS	1	No Quantity							1210220			0
S3	2016	2016	2016	2	0	2	Export	642	Romania	ROU	70	Bosnia Herzegovina	BIH								02	DAIRY PRODUCTS,BIRD EGGS	1	No Quantity							17719			0
S3	2016	2016	2016	2	0	2	Export	642	Romania	ROU	100	Bulgaria	BGR								02	DAIRY PRODUCTS,BIRD EGGS	1	No Quantity							28637020			0
S3	2016	2016	2016	2	0	2	Export	642	Romania	ROU	156	China	CHN								02	DAIRY PRODUCTS,BIRD EGGS	1	No Quantity							28521			0
S3	2016	2016	2016	2	0	2	Export	642	Romania	ROU	191	Croatia	HRV								02	DAIRY PRODUCTS,BIRD EGGS	1	No Quantity							180219			0
S3	2016	2016	2016	2	0	2	Export	642	Romania	ROU	196	Cyprus	CYP								02	DAIRY PRODUCTS,BIRD EGGS	1	No Quantity							1071784			0
S3	2016	2016	2016	2	0	2	Export	642	Romania	ROU	203	Czechia	CZE								02	DAIRY PRODUCTS,BIRD EGGS	1	No Quantity							496851			0
S3	2016	2016	2016	2	0	2	Export	642	Romania	ROU	208	Denmark	DNK								02	DAIRY PRODUCTS,BIRD EGGS	1	No Quantity							636666			0
S3	2016	2016	2016	2	0	2	Export	642	Romania	ROU	251	France	FRA								02	DAIRY PRODUCTS,BIRD EGGS	1	No Quantity							292790			0
S3	2016	2016	2016	2	0	2	Export	642	Romania	ROU	276	Germany	DEU								02	DAIRY PRODUCTS,BIRD EGGS	1	No Quantity							2210142			0
S3	2016	2016	2016	2	0	2	Export	642	Romania	ROU	300	Greece	GRC								02	DAIRY PRODUCTS,BIRD EGGS	1	No Quantity							27705428			0
S3	2016	2016	2016	2	0	2	Export	642	Romania	ROU	344	China, Hong Kong SAR	HKG								02	DAIRY PRODUCTS,BIRD EGGS	1	No Quantity							6800			0
S3	2016	2016	2016	2	0	2	Export	642	Romania	ROU	348	Hungary	HUN								02	DAIRY PRODUCTS,BIRD EGGS	1	No Quantity							10707469			0
S3	2016	2016	2016	2	0	2	Export	642	Romania	ROU	368	Iraq	IRQ								02	DAIRY PRODUCTS,BIRD EGGS	1	No Quantity							129583			0
S3	2016	2016	2016	2	0	2	Export	642	Romania	ROU	372	Ireland	IRL								02	DAIRY PRODUCTS,BIRD EGGS	1	No Quantity							128841			0
S3	2016	2016	2016	2	0	2	Export	642	Romania	ROU	381	Italy	ITA								02	DAIRY PRODUCTS,BIRD EGGS	1	No Quantity							19260248			0
S3	2016	2016	2016	2	0	2	Export	642	Romania	ROU	392	Japan	JPN								02	DAIRY PRODUCTS,BIRD EGGS	1	No Quantity							78			0
S3	2016	2016	2016	2	0	2	Export	642	Romania	ROU	400	Jordan	JOR								02	DAIRY PRODUCTS,BIRD EGGS	1	No Quantity							20237			0
S3	2016	2016	2016	2	0	2	Export	642	Romania	ROU	414	Kuwait	KWT								02	DAIRY PRODUCTS,BIRD EGGS	1	No Quantity							15911			0
S3	2016	2016	2016	2	0	2	Export	642	Romania	ROU	422	Lebanon	LBN								02	DAIRY PRODUCTS,BIRD EGGS	1	No Quantity							1451541			0
S3	2016	2016	2016	2	0	2	Export	642	Romania	ROU	442	Luxembourg	LUX								02	DAIRY PRODUCTS,BIRD EGGS	1	No Quantity							8163			0
S3	2016	2016	2016	2	0	2	Export	642	Romania	ROU	480	Mauritius	MUS								02	DAIRY PRODUCTS,BIRD EGGS	1	No Quantity							21510			0
S3	2016	2016	2016	2	0	2	Export	642	Romania	ROU	490	Other Asia, nes									02	DAIRY PRODUCTS,BIRD EGGS	1	No Quantity							4907			0
S3	2016	2016	2016	2	0	2	Export	642	Romania	ROU	498	Rep. of Moldova	MDA								02	DAIRY PRODUCTS,BIRD EGGS	1	No Quantity							8031548			0
S3	2016	2016	2016	2	0	2	Export	642	Romania	ROU	499	Montenegro	MNE								02	DAIRY PRODUCTS,BIRD EGGS	1	No Quantity							434206			0
S3	2016	2016	2016	2	0	2	Export	642	Romania	ROU	512	Oman	OMN								02	DAIRY PRODUCTS,BIRD EGGS	1	No Quantity							207475			0
S3	2016	2016	2016	2	0	2	Export	642	Romania	ROU	528	Netherlands	NLD								02	DAIRY PRODUCTS,BIRD EGGS	1	No Quantity							567142			0
S3	2016	2016	2016	2	0	2	Export	642	Romania	ROU	616	Poland	POL								02	DAIRY PRODUCTS,BIRD EGGS	1	No Quantity							458277			0
S3	2016	2016	2016	2	0	2	Export	642	Romania	ROU	620	Portugal	PRT								02	DAIRY PRODUCTS,BIRD EGGS	1	No Quantity							31116			0
S3	2016	2016	2016	2	0	2	Export	642	Romania	ROU	634	Qatar	QAT								02	DAIRY PRODUCTS,BIRD EGGS	1	No Quantity							19189			0
S3	2016	2016	2016	2	0	2	Export	642	Romania	ROU	643	Russian Federation	RUS								02	DAIRY PRODUCTS,BIRD EGGS	1	No Quantity							21076			0
S3	2016	2016	2016	2	0	2	Export	642	Romania	ROU	688	Serbia	SRB								02	DAIRY PRODUCTS,BIRD EGGS	1	No Quantity							505800			0
S3	2016	2016	2016	2	0	2	Export	642	Romania	ROU	703	Slovakia	SVK								02	DAIRY PRODUCTS,BIRD EGGS	1	No Quantity							1827105			0
S3	2016	2016	2016	2	0	2	Export	642	Romania	ROU	705	Slovenia	SVN								02	DAIRY PRODUCTS,BIRD EGGS	1	No Quantity							10741			0
S3	2016	2016	2016	2	0	2	Export	642	Romania	ROU	724	Spain	ESP								02	DAIRY PRODUCTS,BIRD EGGS	1	No Quantity							4121297			0
S3	2016	2016	2016	2	0	2	Export	642	Romania	ROU	752	Sweden	SWE								02	DAIRY PRODUCTS,BIRD EGGS	1	No Quantity							141498			0
S3	2016	2016	2016	2	0	2	Export	642	Romania	ROU	757	Switzerland	CHE								02	DAIRY PRODUCTS,BIRD EGGS	1	No Quantity							1617			0
S3	2016	2016	2016	2	0	2	Export	642	Romania	ROU	784	United Arab Emirates	ARE								02	DAIRY PRODUCTS,BIRD EGGS	1	No Quantity							68890			0
S3	2016	2016	2016	2	0	2	Export	642	Romania	ROU	804	Ukraine	UKR								02	DAIRY PRODUCTS,BIRD EGGS	1	No Quantity							222062			0
S3	2016	2016	2016	2	0	2	Export	642	Romania	ROU	807	North Macedonia	MKD								02	DAIRY PRODUCTS,BIRD EGGS	1	No Quantity							287981			0
S3	2016	2016	2016	2	0	2	Export	642	Romania	ROU	826	United Kingdom	GBR								02	DAIRY PRODUCTS,BIRD EGGS	1	No Quantity							3715948			0
S3	2016	2016	2016	2	0	2	Export	642	Romania	ROU	842	USA	USA								02	DAIRY PRODUCTS,BIRD EGGS	1	No Quantity							2728632			0
S3	2016	2016	2016	2	0	2	Export	642	Romania	ROU	899	Areas, nes									02	DAIRY PRODUCTS,BIRD EGGS	1	No Quantity							33160			0
S3	2016	2016	2016	2	0	2	Export	643	Russian Federation	RUS	0	World	WLD								02	DAIRY PRODUCTS,BIRD EGGS	1	No Quantity							257925247			0
S3	2016	2016	2016	2	0	2	Export	643	Russian Federation	RUS	31	Azerbaijan	AZE								02	DAIRY PRODUCTS,BIRD EGGS	1	No Quantity							11644166			0
S3	2016	2016	2016	2	0	2	Export	643	Russian Federation	RUS	51	Armenia	ARM								02	DAIRY PRODUCTS,BIRD EGGS	1	No Quantity							3321832			0
S3	2016	2016	2016	2	0	2	Export	643	Russian Federation	RUS	84	Belize	BLZ								02	DAIRY PRODUCTS,BIRD EGGS	1	No Quantity							216			0
S3	2016	2016	2016	2	0	2	Export	643	Russian Federation	RUS	100	Bulgaria	BGR								02	DAIRY PRODUCTS,BIRD EGGS	1	No Quantity							47712			0
S3	2016	2016	2016	2	0	2	Export	643	Russian Federation	RUS	112	Belarus	BLR								02	DAIRY PRODUCTS,BIRD EGGS	1	No Quantity							35351367			0
S3	2016	2016	2016	2	0	2	Export	643	Russian Federation	RUS	124	Canada	CAN								02	DAIRY PRODUCTS,BIRD EGGS	1	No Quantity							9609			0
S3	2016	2016	2016	2	0	2	Export	643	Russian Federation	RUS	152	Chile	CHL								02	DAIRY PRODUCTS,BIRD EGGS	1	No Quantity							166942			0
S3	2016	2016	2016	2	0	2	Export	643	Russian Federation	RUS	156	China	CHN								02	DAIRY PRODUCTS,BIRD EGGS	1	No Quantity							5540455			0
S3	2016	2016	2016	2	0	2	Export	643	Russian Federation	RUS	180	Dem. Rep. of the Congo	COD								02	DAIRY PRODUCTS,BIRD EGGS	1	No Quantity							9456			0
S3	2016	2016	2016	2	0	2	Export	643	Russian Federation	RUS	192	Cuba	CUB								02	DAIRY PRODUCTS,BIRD EGGS	1	No Quantity							963			0
S3	2016	2016	2016	2	0	2	Export	643	Russian Federation	RUS	233	Estonia	EST								02	DAIRY PRODUCTS,BIRD EGGS	1	No Quantity							235818			0
S3	2016	2016	2016	2	0	2	Export	643	Russian Federation	RUS	268	Georgia	GEO								02	DAIRY PRODUCTS,BIRD EGGS	1	No Quantity							14359758			0
S3	2016	2016	2016	2	0	2	Export	643	Russian Federation	RUS	276	Germany	DEU								02	DAIRY PRODUCTS,BIRD EGGS	1	No Quantity							503991			0
S3	2016	2016	2016	2	0	2	Export	643	Russian Federation	RUS	300	Greece	GRC								02	DAIRY PRODUCTS,BIRD EGGS	1	No Quantity							28244			0
S3	2016	2016	2016	2	0	2	Export	643	Russian Federation	RUS	344	China, Hong Kong SAR	HKG								02	DAIRY PRODUCTS,BIRD EGGS	1	No Quantity							28321			0
S3	2016	2016	2016	2	0	2	Export	643	Russian Federation	RUS	360	Indonesia	IDN								02	DAIRY PRODUCTS,BIRD EGGS	1	No Quantity							461			0
S3	2016	2016	2016	2	0	2	Export	643	Russian Federation	RUS	376	Israel	ISR								02	DAIRY PRODUCTS,BIRD EGGS	1	No Quantity							305798			0
S3	2016	2016	2016	2	0	2	Export	643	Russian Federation	RUS	392	Japan	JPN								02	DAIRY PRODUCTS,BIRD EGGS	1	No Quantity							100188			0
S3	2016	2016	2016	2	0	2	Export	643	Russian Federation	RUS	398	Kazakhstan	KAZ								02	DAIRY PRODUCTS,BIRD EGGS	1	No Quantity							103236169			0
S3	2016	2016	2016	2	0	2	Export	643	Russian Federation	RUS	400	Jordan	JOR								02	DAIRY PRODUCTS,BIRD EGGS	1	No Quantity							1721			0
S3	2016	2016	2016	2	0	2	Export	643	Russian Federation	RUS	408	Dem. People's Rep. of Korea	PRK								02	DAIRY PRODUCTS,BIRD EGGS	1	No Quantity							10431			0
S3	2016	2016	2016	2	0	2	Export	643	Russian Federation	RUS	410	Rep. of Korea	KOR								02	DAIRY PRODUCTS,BIRD EGGS	1	No Quantity							615050			0
S3	2016	2016	2016	2	0	2	Export	643	Russian Federation	RUS	417	Kyrgyzstan	KGZ								02	DAIRY PRODUCTS,BIRD EGGS	1	No Quantity							5884092			0
S3	2016	2016	2016	2	0	2	Export	643	Russian Federation	RUS	428	Latvia	LVA								02	DAIRY PRODUCTS,BIRD EGGS	1	No Quantity							71172			0
S3	2016	2016	2016	2	0	2	Export	643	Russian Federation	RUS	496	Mongolia	MNG								02	DAIRY PRODUCTS,BIRD EGGS	1	No Quantity							12426475			0
S3	2016	2016	2016	2	0	2	Export	643	Russian Federation	RUS	498	Rep. of Moldova	MDA								02	DAIRY PRODUCTS,BIRD EGGS	1	No Quantity							2383426			0
S3	2016	2016	2016	2	0	2	Export	643	Russian Federation	RUS	524	Nepal	NPL								02	DAIRY PRODUCTS,BIRD EGGS	1	No Quantity							27089			0
S3	2016	2016	2016	2	0	2	Export	643	Russian Federation	RUS	554	New Zealand	NZL								02	DAIRY PRODUCTS,BIRD EGGS	1	No Quantity							6912			0
S3	2016	2016	2016	2	0	2	Export	643	Russian Federation	RUS	579	Norway	NOR								02	DAIRY PRODUCTS,BIRD EGGS	1	No Quantity							25251			0
S3	2016	2016	2016	2	0	2	Export	643	Russian Federation	RUS	616	Poland	POL								02	DAIRY PRODUCTS,BIRD EGGS	1	No Quantity							83611			0
S3	2016	2016	2016	2	0	2	Export	643	Russian Federation	RUS	642	Romania	ROU								02	DAIRY PRODUCTS,BIRD EGGS	1	No Quantity							117			0
S3	2016	2016	2016	2	0	2	Export	643	Russian Federation	RUS	704	Viet Nam	VNM								02	DAIRY PRODUCTS,BIRD EGGS	1	No Quantity							3952			0
S3	2016	2016	2016	2	0	2	Export	643	Russian Federation	RUS	760	Syria	SYR								02	DAIRY PRODUCTS,BIRD EGGS	1	No Quantity							77087			0
S3	2016	2016	2016	2	0	2	Export	643	Russian Federation	RUS	762	Tajikistan	TJK								02	DAIRY PRODUCTS,BIRD EGGS	1	No Quantity							7015759			0
S3	2016	2016	2016	2	0	2	Export	643	Russian Federation	RUS	784	United Arab Emirates	ARE								02	DAIRY PRODUCTS,BIRD EGGS	1	No Quantity							13633			0
S3	2016	2016	2016	2	0	2	Export	643	Russian Federation	RUS	795	Turkmenistan	TKM								02	DAIRY PRODUCTS,BIRD EGGS	1	No Quantity							6669256			0
S3	2016	2016	2016	2	0	2	Export	643	Russian Federation	RUS	804	Ukraine	UKR								02	DAIRY PRODUCTS,BIRD EGGS	1	No Quantity							45169819			0
S3	2016	2016	2016	2	0	2	Export	643	Russian Federation	RUS	842	USA	USA								02	DAIRY PRODUCTS,BIRD EGGS	1	No Quantity							585030			0
S3	2016	2016	2016	2	0	2	Export	643	Russian Federation	RUS	860	Uzbekistan	UZB								02	DAIRY PRODUCTS,BIRD EGGS	1	No Quantity							1915246			0
S3	2016	2016	2016	2	0	2	Export	643	Russian Federation	RUS	899	Areas, nes									02	DAIRY PRODUCTS,BIRD EGGS	1	No Quantity							48653			0
S3	2016	2016	2016	2	0	2	Export	642	Romania	ROU	0	World	WLD								03	FISH,CRUSTACEANS,MOLLUSC	1	No Quantity							24918191			0
S3	2016	2016	2016	2	0	2	Export	642	Romania	ROU	40	Austria	AUT								03	FISH,CRUSTACEANS,MOLLUSC	1	No Quantity							2158			0
S3	2016	2016	2016	2	0	2	Export	642	Romania	ROU	56	Belgium	BEL								03	FISH,CRUSTACEANS,MOLLUSC	1	No Quantity							38301			0
S3	2016	2016	2016	2	0	2	Export	642	Romania	ROU	100	Bulgaria	BGR								03	FISH,CRUSTACEANS,MOLLUSC	1	No Quantity							3023040			0
S3	2016	2016	2016	2	0	2	Export	642	Romania	ROU	156	China	CHN								03	FISH,CRUSTACEANS,MOLLUSC	1	No Quantity							23975			0
S3	2016	2016	2016	2	0	2	Export	642	Romania	ROU	191	Croatia	HRV								03	FISH,CRUSTACEANS,MOLLUSC	1	No Quantity							96622			0
S3	2016	2016	2016	2	0	2	Export	642	Romania	ROU	196	Cyprus	CYP								03	FISH,CRUSTACEANS,MOLLUSC	1	No Quantity							58723			0
S3	2016	2016	2016	2	0	2	Export	642	Romania	ROU	203	Czechia	CZE								03	FISH,CRUSTACEANS,MOLLUSC	1	No Quantity							207164			0
S3	2016	2016	2016	2	0	2	Export	642	Romania	ROU	208	Denmark	DNK								03	FISH,CRUSTACEANS,MOLLUSC	1	No Quantity							13830			0
S3	2016	2016	2016	2	0	2	Export	642	Romania	ROU	251	France	FRA								03	FISH,CRUSTACEANS,MOLLUSC	1	No Quantity							10157203			0
S3	2016	2016	2016	2	0	2	Export	642	Romania	ROU	276	Germany	DEU								03	FISH,CRUSTACEANS,MOLLUSC	1	No Quantity							170048			0
S3	2016	2016	2016	2	0	2	Export	642	Romania	ROU	300	Greece	GRC								03	FISH,CRUSTACEANS,MOLLUSC	1	No Quantity							8664			0
S3	2016	2016	2016	2	0	2	Export	642	Romania	ROU	348	Hungary	HUN								03	FISH,CRUSTACEANS,MOLLUSC	1	No Quantity							1234470			0
S3	2016	2016	2016	2	0	2	Export	642	Romania	ROU	368	Iraq	IRQ								03	FISH,CRUSTACEANS,MOLLUSC	1	No Quantity							430139			0
S3	2016	2016	2016	2	0	2	Export	642	Romania	ROU	372	Ireland	IRL								03	FISH,CRUSTACEANS,MOLLUSC	1	No Quantity							15589			0
S3	2016	2016	2016	2	0	2	Export	642	Romania	ROU	381	Italy	ITA								03	FISH,CRUSTACEANS,MOLLUSC	1	No Quantity							1987458			0
S3	2016	2016	2016	2	0	2	Export	642	Romania	ROU	392	Japan	JPN								03	FISH,CRUSTACEANS,MOLLUSC	1	No Quantity							34141			0
S3	2016	2016	2016	2	0	2	Export	642	Romania	ROU	410	Rep. of Korea	KOR								03	FISH,CRUSTACEANS,MOLLUSC	1	No Quantity							966861			0
S3	2016	2016	2016	2	0	2	Export	642	Romania	ROU	442	Luxembourg	LUX								03	FISH,CRUSTACEANS,MOLLUSC	1	No Quantity							233			0
S3	2016	2016	2016	2	0	2	Export	642	Romania	ROU	498	Rep. of Moldova	MDA								03	FISH,CRUSTACEANS,MOLLUSC	1	No Quantity							2875497			0
S3	2016	2016	2016	2	0	2	Export	642	Romania	ROU	528	Netherlands	NLD								03	FISH,CRUSTACEANS,MOLLUSC	1	No Quantity							28526			0
S3	2016	2016	2016	2	0	2	Export	642	Romania	ROU	554	New Zealand	NZL								03	FISH,CRUSTACEANS,MOLLUSC	1	No Quantity							349			0
S3	2016	2016	2016	2	0	2	Export	642	Romania	ROU	616	Poland	POL								03	FISH,CRUSTACEANS,MOLLUSC	1	No Quantity							1814			0
S3	2016	2016	2016	2	0	2	Export	642	Romania	ROU	688	Serbia	SRB								03	FISH,CRUSTACEANS,MOLLUSC	1	No Quantity							30794			0
S3	2016	2016	2016	2	0	2	Export	642	Romania	ROU	703	Slovakia	SVK								03	FISH,CRUSTACEANS,MOLLUSC	1	No Quantity							10025			0
S3	2016	2016	2016	2	0	2	Export	642	Romania	ROU	704	Viet Nam	VNM								03	FISH,CRUSTACEANS,MOLLUSC	1	No Quantity							827433			0
S3	2016	2016	2016	2	0	2	Export	642	Romania	ROU	705	Slovenia	SVN								03	FISH,CRUSTACEANS,MOLLUSC	1	No Quantity							1880			0
S3	2016	2016	2016	2	0	2	Export	642	Romania	ROU	724	Spain	ESP								03	FISH,CRUSTACEANS,MOLLUSC	1	No Quantity							1026081			0
S3	2016	2016	2016	2	0	2	Export	642	Romania	ROU	752	Sweden	SWE								03	FISH,CRUSTACEANS,MOLLUSC	1	No Quantity							4180			0
S3	2016	2016	2016	2	0	2	Export	642	Romania	ROU	764	Thailand	THA								03	FISH,CRUSTACEANS,MOLLUSC	1	No Quantity							183941			0
S3	2016	2016	2016	2	0	2	Export	642	Romania	ROU	784	United Arab Emirates	ARE								03	FISH,CRUSTACEANS,MOLLUSC	1	No Quantity							30000			0
S3	2016	2016	2016	2	0	2	Export	642	Romania	ROU	826	United Kingdom	GBR								03	FISH,CRUSTACEANS,MOLLUSC	1	No Quantity							1424049			0
S3	2016	2016	2016	2	0	2	Export	642	Romania	ROU	899	Areas, nes									03	FISH,CRUSTACEANS,MOLLUSC	1	No Quantity							5002			0
S3	2016	2016	2016	2	0	2	Export	643	Russian Federation	RUS	0	World	WLD								03	FISH,CRUSTACEANS,MOLLUSC	1	No Quantity							3061265697			0
S3	2016	2016	2016	2	0	2	Export	643	Russian Federation	RUS	31	Azerbaijan	AZE								03	FISH,CRUSTACEANS,MOLLUSC	1	No Quantity							5155414			0
S3	2016	2016	2016	2	0	2	Export	643	Russian Federation	RUS	36	Australia	AUS								03	FISH,CRUSTACEANS,MOLLUSC	1	No Quantity							213792			0
S3	2016	2016	2016	2	0	2	Export	643	Russian Federation	RUS	40	Austria	AUT								03	FISH,CRUSTACEANS,MOLLUSC	1	No Quantity							95958			0
S3	2016	2016	2016	2	0	2	Export	643	Russian Federation	RUS	51	Armenia	ARM								03	FISH,CRUSTACEANS,MOLLUSC	1	No Quantity							1015373			0
S3	2016	2016	2016	2	0	2	Export	643	Russian Federation	RUS	56	Belgium	BEL								03	FISH,CRUSTACEANS,MOLLUSC	1	No Quantity							8708589			0
S3	2016	2016	2016	2	0	2	Export	643	Russian Federation	RUS	112	Belarus	BLR								03	FISH,CRUSTACEANS,MOLLUSC	1	No Quantity							56906634			0
S3	2016	2016	2016	2	0	2	Export	643	Russian Federation	RUS	124	Canada	CAN								03	FISH,CRUSTACEANS,MOLLUSC	1	No Quantity							4560851			0
S3	2016	2016	2016	2	0	2	Export	643	Russian Federation	RUS	144	Sri Lanka	LKA								03	FISH,CRUSTACEANS,MOLLUSC	1	No Quantity							2470			0
S3	2016	2016	2016	2	0	2	Export	643	Russian Federation	RUS	152	Chile	CHL								03	FISH,CRUSTACEANS,MOLLUSC	1	No Quantity							481			0
S3	2016	2016	2016	2	0	2	Export	643	Russian Federation	RUS	156	China	CHN								03	FISH,CRUSTACEANS,MOLLUSC	1	No Quantity							1033621710			0
S3	2016	2016	2016	2	0	2	Export	643	Russian Federation	RUS	188	Costa Rica	CRI								03	FISH,CRUSTACEANS,MOLLUSC	1	No Quantity							1833			0
S3	2016	2016	2016	2	0	2	Export	643	Russian Federation	RUS	191	Croatia	HRV								03	FISH,CRUSTACEANS,MOLLUSC	1	No Quantity							17333			0
S3	2016	2016	2016	2	0	2	Export	643	Russian Federation	RUS	192	Cuba	CUB								03	FISH,CRUSTACEANS,MOLLUSC	1	No Quantity							7323			0
S3	2016	2016	2016	2	0	2	Export	643	Russian Federation	RUS	203	Czechia	CZE								03	FISH,CRUSTACEANS,MOLLUSC	1	No Quantity							59773			0
S3	2016	2016	2016	2	0	2	Export	643	Russian Federation	RUS	208	Denmark	DNK								03	FISH,CRUSTACEANS,MOLLUSC	1	No Quantity							2667789			0
S3	2016	2016	2016	2	0	2	Export	643	Russian Federation	RUS	233	Estonia	EST								03	FISH,CRUSTACEANS,MOLLUSC	1	No Quantity							6258672			0
S3	2016	2016	2016	2	0	2	Export	643	Russian Federation	RUS	246	Finland	FIN								03	FISH,CRUSTACEANS,MOLLUSC	1	No Quantity							17813			0
S3	2016	2016	2016	2	0	2	Export	643	Russian Federation	RUS	251	France	FRA								03	FISH,CRUSTACEANS,MOLLUSC	1	No Quantity							7589809			0
S3	2016	2016	2016	2	0	2	Export	643	Russian Federation	RUS	268	Georgia	GEO								03	FISH,CRUSTACEANS,MOLLUSC	1	No Quantity							2579695			0
S3	2016	2016	2016	2	0	2	Export	643	Russian Federation	RUS	276	Germany	DEU								03	FISH,CRUSTACEANS,MOLLUSC	1	No Quantity							13877005			0
S3	2016	2016	2016	2	0	2	Export	643	Russian Federation	RUS	344	China, Hong Kong SAR	HKG								03	FISH,CRUSTACEANS,MOLLUSC	1	No Quantity							1592278			0
S3	2016	2016	2016	2	0	2	Export	643	Russian Federation	RUS	352	Iceland	ISL								03	FISH,CRUSTACEANS,MOLLUSC	1	No Quantity							826021			0
S3	2016	2016	2016	2	0	2	Export	643	Russian Federation	RUS	360	Indonesia	IDN								03	FISH,CRUSTACEANS,MOLLUSC	1	No Quantity							860249			0
S3	2016	2016	2016	2	0	2	Export	643	Russian Federation	RUS	364	Iran	IRN								03	FISH,CRUSTACEANS,MOLLUSC	1	No Quantity							29920			0
S3	2016	2016	2016	2	0	2	Export	643	Russian Federation	RUS	368	Iraq	IRQ								03	FISH,CRUSTACEANS,MOLLUSC	1	No Quantity							12640			0
S3	2016	2016	2016	2	0	2	Export	643	Russian Federation	RUS	376	Israel	ISR								03	FISH,CRUSTACEANS,MOLLUSC	1	No Quantity							206261			0
S3	2016	2016	2016	2	0	2	Export	643	Russian Federation	RUS	381	Italy	ITA								03	FISH,CRUSTACEANS,MOLLUSC	1	No Quantity							256484			0
S3	2016	2016	2016	2	0	2	Export	643	Russian Federation	RUS	392	Japan	JPN								03	FISH,CRUSTACEANS,MOLLUSC	1	No Quantity							275590929			0
S3	2016	2016	2016	2	0	2	Export	643	Russian Federation	RUS	398	Kazakhstan	KAZ								03	FISH,CRUSTACEANS,MOLLUSC	1	No Quantity							24325444			0
S3	2016	2016	2016	2	0	2	Export	643	Russian Federation	RUS	400	Jordan	JOR								03	FISH,CRUSTACEANS,MOLLUSC	1	No Quantity							2252			0
S3	2016	2016	2016	2	0	2	Export	643	Russian Federation	RUS	404	Kenya	KEN								03	FISH,CRUSTACEANS,MOLLUSC	1	No Quantity							774			0
S3	2016	2016	2016	2	0	2	Export	643	Russian Federation	RUS	408	Dem. People's Rep. of Korea	PRK								03	FISH,CRUSTACEANS,MOLLUSC	1	No Quantity							2110129			0
S3	2016	2016	2016	2	0	2	Export	643	Russian Federation	RUS	410	Rep. of Korea	KOR								03	FISH,CRUSTACEANS,MOLLUSC	1	No Quantity							1011836435			0
S3	2016	2016	2016	2	0	2	Export	643	Russian Federation	RUS	417	Kyrgyzstan	KGZ								03	FISH,CRUSTACEANS,MOLLUSC	1	No Quantity							3078343			0
S3	2016	2016	2016	2	0	2	Export	643	Russian Federation	RUS	428	Latvia	LVA								03	FISH,CRUSTACEANS,MOLLUSC	1	No Quantity							36206			0
S3	2016	2016	2016	2	0	2	Export	643	Russian Federation	RUS	440	Lithuania	LTU								03	FISH,CRUSTACEANS,MOLLUSC	1	No Quantity							31581538			0
S3	2016	2016	2016	2	0	2	Export	643	Russian Federation	RUS	446	China, Macao SAR	MAC								03	FISH,CRUSTACEANS,MOLLUSC	1	No Quantity							34672			0
S3	2016	2016	2016	2	0	2	Export	643	Russian Federation	RUS	458	Malaysia	MYS								03	FISH,CRUSTACEANS,MOLLUSC	1	No Quantity							95239			0
S3	2016	2016	2016	2	0	2	Export	643	Russian Federation	RUS	490	Other Asia, nes									03	FISH,CRUSTACEANS,MOLLUSC	1	No Quantity							1523361			0
S3	2016	2016	2016	2	0	2	Export	643	Russian Federation	RUS	496	Mongolia	MNG								03	FISH,CRUSTACEANS,MOLLUSC	1	No Quantity							1022246			0
S3	2016	2016	2016	2	0	2	Export	643	Russian Federation	RUS	498	Rep. of Moldova	MDA								03	FISH,CRUSTACEANS,MOLLUSC	1	No Quantity							3423708			0
S3	2016	2016	2016	2	0	2	Export	643	Russian Federation	RUS	528	Netherlands	NLD								03	FISH,CRUSTACEANS,MOLLUSC	1	No Quantity							431768992			0
S3	2016	2016	2016	2	0	2	Export	643	Russian Federation	RUS	554	New Zealand	NZL								03	FISH,CRUSTACEANS,MOLLUSC	1	No Quantity							1974			0
S3	2016	2016	2016	2	0	2	Export	643	Russian Federation	RUS	566	Nigeria	NGA								03	FISH,CRUSTACEANS,MOLLUSC	1	No Quantity							8757000			0
S3	2016	2016	2016	2	0	2	Export	643	Russian Federation	RUS	579	Norway	NOR								03	FISH,CRUSTACEANS,MOLLUSC	1	No Quantity							23121275			0
S3	2016	2016	2016	2	0	2	Export	643	Russian Federation	RUS	608	Philippines	PHL								03	FISH,CRUSTACEANS,MOLLUSC	1	No Quantity							190432			0
S3	2016	2016	2016	2	0	2	Export	643	Russian Federation	RUS	616	Poland	POL								03	FISH,CRUSTACEANS,MOLLUSC	1	No Quantity							4854096			0
S3	2016	2016	2016	2	0	2	Export	643	Russian Federation	RUS	620	Portugal	PRT								03	FISH,CRUSTACEANS,MOLLUSC	1	No Quantity							11724622			0
S3	2016	2016	2016	2	0	2	Export	643	Russian Federation	RUS	682	Saudi Arabia	SAU								03	FISH,CRUSTACEANS,MOLLUSC	1	No Quantity							1802			0
S3	2016	2016	2016	2	0	2	Export	643	Russian Federation	RUS	688	Serbia	SRB								03	FISH,CRUSTACEANS,MOLLUSC	1	No Quantity							607780			0
S3	2016	2016	2016	2	0	2	Export	643	Russian Federation	RUS	699	India	IND								03	FISH,CRUSTACEANS,MOLLUSC	1	No Quantity							7553			0
S3	2016	2016	2016	2	0	2	Export	643	Russian Federation	RUS	702	Singapore	SGP								03	FISH,CRUSTACEANS,MOLLUSC	1	No Quantity							113713			0
S3	2016	2016	2016	2	0	2	Export	643	Russian Federation	RUS	704	Viet Nam	VNM								03	FISH,CRUSTACEANS,MOLLUSC	1	No Quantity							7957901			0
S3	2016	2016	2016	2	0	2	Export	643	Russian Federation	RUS	724	Spain	ESP								03	FISH,CRUSTACEANS,MOLLUSC	1	No Quantity							7745053			0
S3	2016	2016	2016	2	0	2	Export	643	Russian Federation	RUS	757	Switzerland	CHE								03	FISH,CRUSTACEANS,MOLLUSC	1	No Quantity							2733835			0
S3	2016	2016	2016	2	0	2	Export	643	Russian Federation	RUS	762	Tajikistan	TJK								03	FISH,CRUSTACEANS,MOLLUSC	1	No Quantity							856101			0
S3	2016	2016	2016	2	0	2	Export	643	Russian Federation	RUS	764	Thailand	THA								03	FISH,CRUSTACEANS,MOLLUSC	1	No Quantity							8519714			0
S3	2016	2016	2016	2	0	2	Export	643	Russian Federation	RUS	784	United Arab Emirates	ARE								03	FISH,CRUSTACEANS,MOLLUSC	1	No Quantity							61509			0
S3	2016	2016	2016	2	0	2	Export	643	Russian Federation	RUS	792	Turkey	TUR								03	FISH,CRUSTACEANS,MOLLUSC	1	No Quantity							16712			0
S3	2016	2016	2016	2	0	2	Export	643	Russian Federation	RUS	795	Turkmenistan	TKM								03	FISH,CRUSTACEANS,MOLLUSC	1	No Quantity							718223			0
S3	2016	2016	2016	2	0	2	Export	643	Russian Federation	RUS	804	Ukraine	UKR								03	FISH,CRUSTACEANS,MOLLUSC	1	No Quantity							29297267			0
S3	2016	2016	2016	2	0	2	Export	643	Russian Federation	RUS	826	United Kingdom	GBR								03	FISH,CRUSTACEANS,MOLLUSC	1	No Quantity							9656162			0
S3	2016	2016	2016	2	0	2	Export	643	Russian Federation	RUS	842	USA	USA								03	FISH,CRUSTACEANS,MOLLUSC	1	No Quantity							7581905			0
S3	2016	2016	2016	2	0	2	Export	643	Russian Federation	RUS	860	Uzbekistan	UZB								03	FISH,CRUSTACEANS,MOLLUSC	1	No Quantity							415648			0
S3	2016	2016	2016	2	0	2	Export	643	Russian Federation	RUS	899	Areas, nes									03	FISH,CRUSTACEANS,MOLLUSC	1	No Quantity							2752977			0
S3	2016	2016	2016	2	0	2	Export	642	Romania	ROU	0	World	WLD								04	CEREALS,CEREAL PREPRTNS.	1	No Quantity							2454164970			0
S3	2016	2016	2016	2	0	2	Export	642	Romania	ROU	8	Albania	ALB								04	CEREALS,CEREAL PREPRTNS.	1	No Quantity							2163859			0
S3	2016	2016	2016	2	0	2	Export	642	Romania	ROU	12	Algeria	DZA								04	CEREALS,CEREAL PREPRTNS.	1	No Quantity							15595818			0
S3	2016	2016	2016	2	0	2	Export	642	Romania	ROU	24	Angola	AGO								04	CEREALS,CEREAL PREPRTNS.	1	No Quantity							303383			0
S3	2016	2016	2016	2	0	2	Export	642	Romania	ROU	31	Azerbaijan	AZE								04	CEREALS,CEREAL PREPRTNS.	1	No Quantity							85208			0
S3	2016	2016	2016	2	0	2	Export	642	Romania	ROU	32	Argentina	ARG								04	CEREALS,CEREAL PREPRTNS.	1	No Quantity							17869			0
S3	2016	2016	2016	2	0	2	Export	642	Romania	ROU	36	Australia	AUS								04	CEREALS,CEREAL PREPRTNS.	1	No Quantity							513312			0
S3	2016	2016	2016	2	0	2	Export	642	Romania	ROU	40	Austria	AUT								04	CEREALS,CEREAL PREPRTNS.	1	No Quantity							20389634			0
S3	2016	2016	2016	2	0	2	Export	642	Romania	ROU	48	Bahrain	BHR								04	CEREALS,CEREAL PREPRTNS.	1	No Quantity							4462500			0
S3	2016	2016	2016	2	0	2	Export	642	Romania	ROU	51	Armenia	ARM								04	CEREALS,CEREAL PREPRTNS.	1	No Quantity							65527			0
S3	2016	2016	2016	2	0	2	Export	642	Romania	ROU	56	Belgium	BEL								04	CEREALS,CEREAL PREPRTNS.	1	No Quantity							23593979			0
S3	2016	2016	2016	2	0	2	Export	642	Romania	ROU	70	Bosnia Herzegovina	BIH								04	CEREALS,CEREAL PREPRTNS.	1	No Quantity							1615532			0
S3	2016	2016	2016	2	0	2	Export	642	Romania	ROU	76	Brazil	BRA								04	CEREALS,CEREAL PREPRTNS.	1	No Quantity							69856			0
S3	2016	2016	2016	2	0	2	Export	642	Romania	ROU	100	Bulgaria	BGR								04	CEREALS,CEREAL PREPRTNS.	1	No Quantity							54005925			0
S3	2016	2016	2016	2	0	2	Export	642	Romania	ROU	112	Belarus	BLR								04	CEREALS,CEREAL PREPRTNS.	1	No Quantity							1894884			0
S3	2016	2016	2016	2	0	2	Export	642	Romania	ROU	124	Canada	CAN								04	CEREALS,CEREAL PREPRTNS.	1	No Quantity							3085051			0
S3	2016	2016	2016	2	0	2	Export	642	Romania	ROU	144	Sri Lanka	LKA								04	CEREALS,CEREAL PREPRTNS.	1	No Quantity							1441491			0
S3	2016	2016	2016	2	0	2	Export	642	Romania	ROU	152	Chile	CHL								04	CEREALS,CEREAL PREPRTNS.	1	No Quantity							64514			0
S3	2016	2016	2016	2	0	2	Export	642	Romania	ROU	156	China	CHN								04	CEREALS,CEREAL PREPRTNS.	1	No Quantity							647532			0
S3	2016	2016	2016	2	0	2	Export	642	Romania	ROU	170	Colombia	COL								04	CEREALS,CEREAL PREPRTNS.	1	No Quantity							5			0
S3	2016	2016	2016	2	0	2	Export	642	Romania	ROU	178	Congo	COG								04	CEREALS,CEREAL PREPRTNS.	1	No Quantity							5360667			0
S3	2016	2016	2016	2	0	2	Export	642	Romania	ROU	180	Dem. Rep. of the Congo	COD								04	CEREALS,CEREAL PREPRTNS.	1	No Quantity							7124641			0
S3	2016	2016	2016	2	0	2	Export	642	Romania	ROU	188	Costa Rica	CRI								04	CEREALS,CEREAL PREPRTNS.	1	No Quantity							9308			0
S3	2016	2016	2016	2	0	2	Export	642	Romania	ROU	191	Croatia	HRV								04	CEREALS,CEREAL PREPRTNS.	1	No Quantity							2592374			0
S3	2016	2016	2016	2	0	2	Export	642	Romania	ROU	196	Cyprus	CYP								04	CEREALS,CEREAL PREPRTNS.	1	No Quantity							22748333			0
S3	2016	2016	2016	2	0	2	Export	642	Romania	ROU	203	Czechia	CZE								04	CEREALS,CEREAL PREPRTNS.	1	No Quantity							5573023			0
S3	2016	2016	2016	2	0	2	Export	642	Romania	ROU	208	Denmark	DNK								04	CEREALS,CEREAL PREPRTNS.	1	No Quantity							1421476			0
S3	2016	2016	2016	2	0	2	Export	642	Romania	ROU	231	Ethiopia	ETH								04	CEREALS,CEREAL PREPRTNS.	1	No Quantity							77865598			0
S3	2016	2016	2016	2	0	2	Export	642	Romania	ROU	232	Eritrea	ERI								04	CEREALS,CEREAL PREPRTNS.	1	No Quantity							1985000			0
S3	2016	2016	2016	2	0	2	Export	642	Romania	ROU	233	Estonia	EST								04	CEREALS,CEREAL PREPRTNS.	1	No Quantity							62874			0
S3	2016	2016	2016	2	0	2	Export	642	Romania	ROU	246	Finland	FIN								04	CEREALS,CEREAL PREPRTNS.	1	No Quantity							50451			0
S3	2016	2016	2016	2	0	2	Export	642	Romania	ROU	251	France	FRA								04	CEREALS,CEREAL PREPRTNS.	1	No Quantity							50460326			0
S3	2016	2016	2016	2	0	2	Export	642	Romania	ROU	262	Djibouti	DJI								04	CEREALS,CEREAL PREPRTNS.	1	No Quantity							48456610			0
S3	2016	2016	2016	2	0	2	Export	642	Romania	ROU	268	Georgia	GEO								04	CEREALS,CEREAL PREPRTNS.	1	No Quantity							389877			0
S3	2016	2016	2016	2	0	2	Export	642	Romania	ROU	276	Germany	DEU								04	CEREALS,CEREAL PREPRTNS.	1	No Quantity							33409518			0
S3	2016	2016	2016	2	0	2	Export	642	Romania	ROU	300	Greece	GRC								04	CEREALS,CEREAL PREPRTNS.	1	No Quantity							57359111			0
S3	2016	2016	2016	2	0	2	Export	642	Romania	ROU	344	China, Hong Kong SAR	HKG								04	CEREALS,CEREAL PREPRTNS.	1	No Quantity							3308			0
S3	2016	2016	2016	2	0	2	Export	642	Romania	ROU	348	Hungary	HUN								04	CEREALS,CEREAL PREPRTNS.	1	No Quantity							56629512			0
S3	2016	2016	2016	2	0	2	Export	642	Romania	ROU	360	Indonesia	IDN								04	CEREALS,CEREAL PREPRTNS.	1	No Quantity							21641552			0
S3	2016	2016	2016	2	0	2	Export	642	Romania	ROU	364	Iran	IRN								04	CEREALS,CEREAL PREPRTNS.	1	No Quantity							10760096			0
S3	2016	2016	2016	2	0	2	Export	642	Romania	ROU	368	Iraq	IRQ								04	CEREALS,CEREAL PREPRTNS.	1	No Quantity							25601800			0
S3	2016	2016	2016	2	0	2	Export	642	Romania	ROU	372	Ireland	IRL								04	CEREALS,CEREAL PREPRTNS.	1	No Quantity							24840706			0
S3	2016	2016	2016	2	0	2	Export	642	Romania	ROU	376	Israel	ISR								04	CEREALS,CEREAL PREPRTNS.	1	No Quantity							66663809			0
S3	2016	2016	2016	2	0	2	Export	642	Romania	ROU	381	Italy	ITA								04	CEREALS,CEREAL PREPRTNS.	1	No Quantity							113217682			0
S3	2016	2016	2016	2	0	2	Export	642	Romania	ROU	384	Côte d'Ivoire	CIV								04	CEREALS,CEREAL PREPRTNS.	1	No Quantity							4093718			0
S3	2016	2016	2016	2	0	2	Export	642	Romania	ROU	392	Japan	JPN								04	CEREALS,CEREAL PREPRTNS.	1	No Quantity							10912176			0
S3	2016	2016	2016	2	0	2	Export	642	Romania	ROU	398	Kazakhstan	KAZ								04	CEREALS,CEREAL PREPRTNS.	1	No Quantity							72			0
S3	2016	2016	2016	2	0	2	Export	642	Romania	ROU	400	Jordan	JOR								04	CEREALS,CEREAL PREPRTNS.	1	No Quantity							188326872			0
S3	2016	2016	2016	2	0	2	Export	642	Romania	ROU	410	Rep. of Korea	KOR								04	CEREALS,CEREAL PREPRTNS.	1	No Quantity							20439524			0
S3	2016	2016	2016	2	0	2	Export	642	Romania	ROU	414	Kuwait	KWT								04	CEREALS,CEREAL PREPRTNS.	1	No Quantity							40902			0
S3	2016	2016	2016	2	0	2	Export	642	Romania	ROU	422	Lebanon	LBN								04	CEREALS,CEREAL PREPRTNS.	1	No Quantity							38998646			0
S3	2016	2016	2016	2	0	2	Export	642	Romania	ROU	428	Latvia	LVA								04	CEREALS,CEREAL PREPRTNS.	1	No Quantity							291637			0
S3	2016	2016	2016	2	0	2	Export	642	Romania	ROU	434	Libya	LBY								04	CEREALS,CEREAL PREPRTNS.	1	No Quantity							144375154			0
S3	2016	2016	2016	2	0	2	Export	642	Romania	ROU	440	Lithuania	LTU								04	CEREALS,CEREAL PREPRTNS.	1	No Quantity							333031			0
S3	2016	2016	2016	2	0	2	Export	642	Romania	ROU	442	Luxembourg	LUX								04	CEREALS,CEREAL PREPRTNS.	1	No Quantity							97521			0
S3	2016	2016	2016	2	0	2	Export	642	Romania	ROU	450	Madagascar	MDG								04	CEREALS,CEREAL PREPRTNS.	1	No Quantity							214300			0
S3	2016	2016	2016	2	0	2	Export	642	Romania	ROU	458	Malaysia	MYS								04	CEREALS,CEREAL PREPRTNS.	1	No Quantity							8443139			0
S3	2016	2016	2016	2	0	2	Export	642	Romania	ROU	470	Malta	MLT								04	CEREALS,CEREAL PREPRTNS.	1	No Quantity							5364922			0
S3	2016	2016	2016	2	0	2	Export	642	Romania	ROU	484	Mexico	MEX								04	CEREALS,CEREAL PREPRTNS.	1	No Quantity							71507			0
S3	2016	2016	2016	2	0	2	Export	642	Romania	ROU	498	Rep. of Moldova	MDA								04	CEREALS,CEREAL PREPRTNS.	1	No Quantity							11568580			0
S3	2016	2016	2016	2	0	2	Export	642	Romania	ROU	499	Montenegro	MNE								04	CEREALS,CEREAL PREPRTNS.	1	No Quantity							29888			0
S3	2016	2016	2016	2	0	2	Export	642	Romania	ROU	504	Morocco	MAR								04	CEREALS,CEREAL PREPRTNS.	1	No Quantity							44940751			0
S3	2016	2016	2016	2	0	2	Export	642	Romania	ROU	508	Mozambique	MOZ								04	CEREALS,CEREAL PREPRTNS.	1	No Quantity							1094973			0
S3	2016	2016	2016	2	0	2	Export	642	Romania	ROU	512	Oman	OMN								04	CEREALS,CEREAL PREPRTNS.	1	No Quantity							3701975			0
S3	2016	2016	2016	2	0	2	Export	642	Romania	ROU	528	Netherlands	NLD								04	CEREALS,CEREAL PREPRTNS.	1	No Quantity							61543180			0
S3	2016	2016	2016	2	0	2	Export	642	Romania	ROU	554	New Zealand	NZL								04	CEREALS,CEREAL PREPRTNS.	1	No Quantity							2119			0
S3	2016	2016	2016	2	0	2	Export	642	Romania	ROU	566	Nigeria	NGA								04	CEREALS,CEREAL PREPRTNS.	1	No Quantity							8879820			0
S3	2016	2016	2016	2	0	2	Export	642	Romania	ROU	579	Norway	NOR								04	CEREALS,CEREAL PREPRTNS.	1	No Quantity							37431			0
S3	2016	2016	2016	2	0	2	Export	642	Romania	ROU	608	Philippines	PHL								04	CEREALS,CEREAL PREPRTNS.	1	No Quantity							2332260			0
S3	2016	2016	2016	2	0	2	Export	642	Romania	ROU	616	Poland	POL								04	CEREALS,CEREAL PREPRTNS.	1	No Quantity							13335184			0
S3	2016	2016	2016	2	0	2	Export	642	Romania	ROU	620	Portugal	PRT								04	CEREALS,CEREAL PREPRTNS.	1	No Quantity							37923040			0
S3	2016	2016	2016	2	0	2	Export	642	Romania	ROU	634	Qatar	QAT								04	CEREALS,CEREAL PREPRTNS.	1	No Quantity							3864000			0
S3	2016	2016	2016	2	0	2	Export	642	Romania	ROU	643	Russian Federation	RUS								04	CEREALS,CEREAL PREPRTNS.	1	No Quantity							35598516			0
S3	2016	2016	2016	2	0	2	Export	642	Romania	ROU	682	Saudi Arabia	SAU								04	CEREALS,CEREAL PREPRTNS.	1	No Quantity							95677526			0
S3	2016	2016	2016	2	0	2	Export	642	Romania	ROU	686	Senegal	SEN								04	CEREALS,CEREAL PREPRTNS.	1	No Quantity							27			0
S3	2016	2016	2016	2	0	2	Export	642	Romania	ROU	688	Serbia	SRB								04	CEREALS,CEREAL PREPRTNS.	1	No Quantity							16674141			0
S3	2016	2016	2016	2	0	2	Export	642	Romania	ROU	703	Slovakia	SVK								04	CEREALS,CEREAL PREPRTNS.	1	No Quantity							4282733			0
S3	2016	2016	2016	2	0	2	Export	642	Romania	ROU	704	Viet Nam	VNM								04	CEREALS,CEREAL PREPRTNS.	1	No Quantity							169260426			0
S3	2016	2016	2016	2	0	2	Export	642	Romania	ROU	705	Slovenia	SVN								04	CEREALS,CEREAL PREPRTNS.	1	No Quantity							467967			0
S3	2016	2016	2016	2	0	2	Export	642	Romania	ROU	706	Somalia	SOM								04	CEREALS,CEREAL PREPRTNS.	1	No Quantity							3847356			0
S3	2016	2016	2016	2	0	2	Export	642	Romania	ROU	710	South Africa	ZAF								04	CEREALS,CEREAL PREPRTNS.	1	No Quantity							1859717			0
S3	2016	2016	2016	2	0	2	Export	642	Romania	ROU	716	Zimbabwe	ZWE								04	CEREALS,CEREAL PREPRTNS.	1	No Quantity							1553100			0
S3	2016	2016	2016	2	0	2	Export	642	Romania	ROU	724	Spain	ESP								04	CEREALS,CEREAL PREPRTNS.	1	No Quantity							186946421			0
S3	2016	2016	2016	2	0	2	Export	642	Romania	ROU	729	Sudan	SDN								04	CEREALS,CEREAL PREPRTNS.	1	No Quantity							52156389			0
S3	2016	2016	2016	2	0	2	Export	642	Romania	ROU	740	Suriname	SUR								04	CEREALS,CEREAL PREPRTNS.	1	No Quantity							2832			0
S3	2016	2016	2016	2	0	2	Export	642	Romania	ROU	752	Sweden	SWE								04	CEREALS,CEREAL PREPRTNS.	1	No Quantity							564652			0
S3	2016	2016	2016	2	0	2	Export	642	Romania	ROU	757	Switzerland	CHE								04	CEREALS,CEREAL PREPRTNS.	1	No Quantity							4450764			0
S3	2016	2016	2016	2	0	2	Export	642	Romania	ROU	760	Syria	SYR								04	CEREALS,CEREAL PREPRTNS.	1	No Quantity							26292353			0
S3	2016	2016	2016	2	0	2	Export	642	Romania	ROU	784	United Arab Emirates	ARE								04	CEREALS,CEREAL PREPRTNS.	1	No Quantity							36988998			0
S3	2016	2016	2016	2	0	2	Export	642	Romania	ROU	788	Tunisia	TUN								04	CEREALS,CEREAL PREPRTNS.	1	No Quantity							36491119			0
S3	2016	2016	2016	2	0	2	Export	642	Romania	ROU	792	Turkey	TUR								04	CEREALS,CEREAL PREPRTNS.	1	No Quantity							41681523			0
S3	2016	2016	2016	2	0	2	Export	642	Romania	ROU	800	Uganda	UGA								04	CEREALS,CEREAL PREPRTNS.	1	No Quantity							142450			0
S3	2016	2016	2016	2	0	2	Export	642	Romania	ROU	804	Ukraine	UKR								04	CEREALS,CEREAL PREPRTNS.	1	No Quantity							34409294			0
S3	2016	2016	2016	2	0	2	Export	642	Romania	ROU	807	North Macedonia	MKD								04	CEREALS,CEREAL PREPRTNS.	1	No Quantity							1653832			0
S3	2016	2016	2016	2	0	2	Export	642	Romania	ROU	818	Egypt	EGY								04	CEREALS,CEREAL PREPRTNS.	1	No Quantity							286553079			0
S3	2016	2016	2016	2	0	2	Export	642	Romania	ROU	826	United Kingdom	GBR								04	CEREALS,CEREAL PREPRTNS.	1	No Quantity							18571093			0
S3	2016	2016	2016	2	0	2	Export	642	Romania	ROU	842	USA	USA								04	CEREALS,CEREAL PREPRTNS.	1	No Quantity							9041398			0
S3	2016	2016	2016	2	0	2	Export	642	Romania	ROU	858	Uruguay	URY								04	CEREALS,CEREAL PREPRTNS.	1	No Quantity							32077			0
S3	2016	2016	2016	2	0	2	Export	642	Romania	ROU	860	Uzbekistan	UZB								04	CEREALS,CEREAL PREPRTNS.	1	No Quantity							65410			0
S3	2016	2016	2016	2	0	2	Export	642	Romania	ROU	887	Yemen	YEM								04	CEREALS,CEREAL PREPRTNS.	1	No Quantity							13320967			0
S3	2016	2016	2016	2	0	2	Export	642	Romania	ROU	899	Areas, nes									04	CEREALS,CEREAL PREPRTNS.	1	No Quantity							78957			0
S3	2016	2016	2016	2	0	2	Export	643	Russian Federation	RUS	0	World	WLD								04	CEREALS,CEREAL PREPRTNS.	1	No Quantity							6144388142			0
S3	2016	2016	2016	2	0	2	Export	643	Russian Federation	RUS	4	Afghanistan	AFG								04	CEREALS,CEREAL PREPRTNS.	1	No Quantity							13924			0
S3	2016	2016	2016	2	0	2	Export	643	Russian Federation	RUS	8	Albania	ALB								04	CEREALS,CEREAL PREPRTNS.	1	No Quantity							22835928			0
S3	2016	2016	2016	2	0	2	Export	643	Russian Federation	RUS	12	Algeria	DZA								04	CEREALS,CEREAL PREPRTNS.	1	No Quantity							44126485			0
S3	2016	2016	2016	2	0	2	Export	643	Russian Federation	RUS	31	Azerbaijan	AZE								04	CEREALS,CEREAL PREPRTNS.	1	No Quantity							234480412			0
S3	2016	2016	2016	2	0	2	Export	643	Russian Federation	RUS	36	Australia	AUS								04	CEREALS,CEREAL PREPRTNS.	1	No Quantity							80323			0
S3	2016	2016	2016	2	0	2	Export	643	Russian Federation	RUS	40	Austria	AUT								04	CEREALS,CEREAL PREPRTNS.	1	No Quantity							112290			0
S3	2016	2016	2016	2	0	2	Export	643	Russian Federation	RUS	48	Bahrain	BHR								04	CEREALS,CEREAL PREPRTNS.	1	No Quantity							8717			0
S3	2016	2016	2016	2	0	2	Export	643	Russian Federation	RUS	50	Bangladesh	BGD								04	CEREALS,CEREAL PREPRTNS.	1	No Quantity							288800258			0
S3	2016	2016	2016	2	0	2	Export	643	Russian Federation	RUS	51	Armenia	ARM								04	CEREALS,CEREAL PREPRTNS.	1	No Quantity							48898905			0
S3	2016	2016	2016	2	0	2	Export	643	Russian Federation	RUS	56	Belgium	BEL								04	CEREALS,CEREAL PREPRTNS.	1	No Quantity							2657606			0
S3	2016	2016	2016	2	0	2	Export	643	Russian Federation	RUS	76	Brazil	BRA								04	CEREALS,CEREAL PREPRTNS.	1	No Quantity							1176680			0
S3	2016	2016	2016	2	0	2	Export	643	Russian Federation	RUS	84	Belize	BLZ								04	CEREALS,CEREAL PREPRTNS.	1	No Quantity							118			0
S3	2016	2016	2016	2	0	2	Export	643	Russian Federation	RUS	100	Bulgaria	BGR								04	CEREALS,CEREAL PREPRTNS.	1	No Quantity							214304			0
S3	2016	2016	2016	2	0	2	Export	643	Russian Federation	RUS	108	Burundi	BDI								04	CEREALS,CEREAL PREPRTNS.	1	No Quantity							6332744			0
S3	2016	2016	2016	2	0	2	Export	643	Russian Federation	RUS	112	Belarus	BLR								04	CEREALS,CEREAL PREPRTNS.	1	No Quantity							95052007			0
S3	2016	2016	2016	2	0	2	Export	643	Russian Federation	RUS	120	Cameroon	CMR								04	CEREALS,CEREAL PREPRTNS.	1	No Quantity							21544639			0
S3	2016	2016	2016	2	0	2	Export	643	Russian Federation	RUS	124	Canada	CAN								04	CEREALS,CEREAL PREPRTNS.	1	No Quantity							744308			0
S3	2016	2016	2016	2	0	2	Export	643	Russian Federation	RUS	132	Cabo Verde	CPV								04	CEREALS,CEREAL PREPRTNS.	1	No Quantity							897500			0
S3	2016	2016	2016	2	0	2	Export	643	Russian Federation	RUS	144	Sri Lanka	LKA								04	CEREALS,CEREAL PREPRTNS.	1	No Quantity							35619776			0
S3	2016	2016	2016	2	0	2	Export	643	Russian Federation	RUS	152	Chile	CHL								04	CEREALS,CEREAL PREPRTNS.	1	No Quantity							7128			0
S3	2016	2016	2016	2	0	2	Export	643	Russian Federation	RUS	156	China	CHN								04	CEREALS,CEREAL PREPRTNS.	1	No Quantity							67819094			0
S3	2016	2016	2016	2	0	2	Export	643	Russian Federation	RUS	178	Congo	COG								04	CEREALS,CEREAL PREPRTNS.	1	No Quantity							5945963			0
S3	2016	2016	2016	2	0	2	Export	643	Russian Federation	RUS	180	Dem. Rep. of the Congo	COD								04	CEREALS,CEREAL PREPRTNS.	1	No Quantity							16906731			0
S3	2016	2016	2016	2	0	2	Export	643	Russian Federation	RUS	188	Costa Rica	CRI								04	CEREALS,CEREAL PREPRTNS.	1	No Quantity							16524			0
S3	2016	2016	2016	2	0	2	Export	643	Russian Federation	RUS	191	Croatia	HRV								04	CEREALS,CEREAL PREPRTNS.	1	No Quantity							113581			0
S3	2016	2016	2016	2	0	2	Export	643	Russian Federation	RUS	192	Cuba	CUB								04	CEREALS,CEREAL PREPRTNS.	1	No Quantity							13237			0
S3	2016	2016	2016	2	0	2	Export	643	Russian Federation	RUS	196	Cyprus	CYP								04	CEREALS,CEREAL PREPRTNS.	1	No Quantity							22497998			0
S3	2016	2016	2016	2	0	2	Export	643	Russian Federation	RUS	203	Czechia	CZE								04	CEREALS,CEREAL PREPRTNS.	1	No Quantity							237775			0
S3	2016	2016	2016	2	0	2	Export	643	Russian Federation	RUS	204	Benin	BEN								04	CEREALS,CEREAL PREPRTNS.	1	No Quantity							11153			0
S3	2016	2016	2016	2	0	2	Export	643	Russian Federation	RUS	208	Denmark	DNK								04	CEREALS,CEREAL PREPRTNS.	1	No Quantity							13048823			0
S3	2016	2016	2016	2	0	2	Export	643	Russian Federation	RUS	214	Dominican Rep.	DOM								04	CEREALS,CEREAL PREPRTNS.	1	No Quantity							4025141			0
S3	2016	2016	2016	2	0	2	Export	643	Russian Federation	RUS	218	Ecuador	ECU								04	CEREALS,CEREAL PREPRTNS.	1	No Quantity							1458724			0
S3	2016	2016	2016	2	0	2	Export	643	Russian Federation	RUS	231	Ethiopia	ETH								04	CEREALS,CEREAL PREPRTNS.	1	No Quantity							17802748			0
S3	2016	2016	2016	2	0	2	Export	643	Russian Federation	RUS	233	Estonia	EST								04	CEREALS,CEREAL PREPRTNS.	1	No Quantity							929471			0
S3	2016	2016	2016	2	0	2	Export	643	Russian Federation	RUS	246	Finland	FIN								04	CEREALS,CEREAL PREPRTNS.	1	No Quantity							165811			0
S3	2016	2016	2016	2	0	2	Export	643	Russian Federation	RUS	251	France	FRA								04	CEREALS,CEREAL PREPRTNS.	1	No Quantity							1169			0
S3	2016	2016	2016	2	0	2	Export	643	Russian Federation	RUS	262	Djibouti	DJI								04	CEREALS,CEREAL PREPRTNS.	1	No Quantity							7107377			0
S3	2016	2016	2016	2	0	2	Export	643	Russian Federation	RUS	268	Georgia	GEO								04	CEREALS,CEREAL PREPRTNS.	1	No Quantity							116823764			0
S3	2016	2016	2016	2	0	2	Export	643	Russian Federation	RUS	270	Gambia	GMB								04	CEREALS,CEREAL PREPRTNS.	1	No Quantity							3018642			0
S3	2016	2016	2016	2	0	2	Export	643	Russian Federation	RUS	275	State of Palestine	PSE								04	CEREALS,CEREAL PREPRTNS.	1	No Quantity							1018092			0
S3	2016	2016	2016	2	0	2	Export	643	Russian Federation	RUS	276	Germany	DEU								04	CEREALS,CEREAL PREPRTNS.	1	No Quantity							21597375			0
S3	2016	2016	2016	2	0	2	Export	643	Russian Federation	RUS	288	Ghana	GHA								04	CEREALS,CEREAL PREPRTNS.	1	No Quantity							28055141			0
S3	2016	2016	2016	2	0	2	Export	643	Russian Federation	RUS	300	Greece	GRC								04	CEREALS,CEREAL PREPRTNS.	1	No Quantity							50281528			0
S3	2016	2016	2016	2	0	2	Export	643	Russian Federation	RUS	332	Haiti	HTI								04	CEREALS,CEREAL PREPRTNS.	1	No Quantity							4800109			0
S3	2016	2016	2016	2	0	2	Export	643	Russian Federation	RUS	344	China, Hong Kong SAR	HKG								04	CEREALS,CEREAL PREPRTNS.	1	No Quantity							75506			0
S3	2016	2016	2016	2	0	2	Export	643	Russian Federation	RUS	348	Hungary	HUN								04	CEREALS,CEREAL PREPRTNS.	1	No Quantity							9501			0
S3	2016	2016	2016	2	0	2	Export	643	Russian Federation	RUS	352	Iceland	ISL								04	CEREALS,CEREAL PREPRTNS.	1	No Quantity							642448			0
S3	2016	2016	2016	2	0	2	Export	643	Russian Federation	RUS	360	Indonesia	IDN								04	CEREALS,CEREAL PREPRTNS.	1	No Quantity							29053827			0
S3	2016	2016	2016	2	0	2	Export	643	Russian Federation	RUS	364	Iran	IRN								04	CEREALS,CEREAL PREPRTNS.	1	No Quantity							314981268			0
S3	2016	2016	2016	2	0	2	Export	643	Russian Federation	RUS	368	Iraq	IRQ								04	CEREALS,CEREAL PREPRTNS.	1	No Quantity							4905883			0
S3	2016	2016	2016	2	0	2	Export	643	Russian Federation	RUS	372	Ireland	IRL								04	CEREALS,CEREAL PREPRTNS.	1	No Quantity							1663			0
S3	2016	2016	2016	2	0	2	Export	643	Russian Federation	RUS	376	Israel	ISR								04	CEREALS,CEREAL PREPRTNS.	1	No Quantity							100262955			0
S3	2016	2016	2016	2	0	2	Export	643	Russian Federation	RUS	381	Italy	ITA								04	CEREALS,CEREAL PREPRTNS.	1	No Quantity							56808925			0
S3	2016	2016	2016	2	0	2	Export	643	Russian Federation	RUS	384	Côte d'Ivoire	CIV								04	CEREALS,CEREAL PREPRTNS.	1	No Quantity							14422677			0
S3	2016	2016	2016	2	0	2	Export	643	Russian Federation	RUS	392	Japan	JPN								04	CEREALS,CEREAL PREPRTNS.	1	No Quantity							51162893			0
S3	2016	2016	2016	2	0	2	Export	643	Russian Federation	RUS	398	Kazakhstan	KAZ								04	CEREALS,CEREAL PREPRTNS.	1	No Quantity							138201423			0
S3	2016	2016	2016	2	0	2	Export	643	Russian Federation	RUS	400	Jordan	JOR								04	CEREALS,CEREAL PREPRTNS.	1	No Quantity							79099271			0
S3	2016	2016	2016	2	0	2	Export	643	Russian Federation	RUS	404	Kenya	KEN								04	CEREALS,CEREAL PREPRTNS.	1	No Quantity							72022355			0
S3	2016	2016	2016	2	0	2	Export	643	Russian Federation	RUS	408	Dem. People's Rep. of Korea	PRK								04	CEREALS,CEREAL PREPRTNS.	1	No Quantity							3667585			0
S3	2016	2016	2016	2	0	2	Export	643	Russian Federation	RUS	410	Rep. of Korea	KOR								04	CEREALS,CEREAL PREPRTNS.	1	No Quantity							174191899			0
S3	2016	2016	2016	2	0	2	Export	643	Russian Federation	RUS	414	Kuwait	KWT								04	CEREALS,CEREAL PREPRTNS.	1	No Quantity							9372			0
S3	2016	2016	2016	2	0	2	Export	643	Russian Federation	RUS	417	Kyrgyzstan	KGZ								04	CEREALS,CEREAL PREPRTNS.	1	No Quantity							28204573			0
S3	2016	2016	2016	2	0	2	Export	643	Russian Federation	RUS	422	Lebanon	LBN								04	CEREALS,CEREAL PREPRTNS.	1	No Quantity							197053398			0
S3	2016	2016	2016	2	0	2	Export	643	Russian Federation	RUS	428	Latvia	LVA								04	CEREALS,CEREAL PREPRTNS.	1	No Quantity							81453749			0
S3	2016	2016	2016	2	0	2	Export	643	Russian Federation	RUS	434	Libya	LBY								04	CEREALS,CEREAL PREPRTNS.	1	No Quantity							57479519			0
S3	2016	2016	2016	2	0	2	Export	643	Russian Federation	RUS	440	Lithuania	LTU								04	CEREALS,CEREAL PREPRTNS.	1	No Quantity							5871898			0
S3	2016	2016	2016	2	0	2	Export	643	Russian Federation	RUS	454	Malawi	MWI								04	CEREALS,CEREAL PREPRTNS.	1	No Quantity							9896831			0
S3	2016	2016	2016	2	0	2	Export	643	Russian Federation	RUS	458	Malaysia	MYS								04	CEREALS,CEREAL PREPRTNS.	1	No Quantity							12565767			0
S3	2016	2016	2016	2	0	2	Export	643	Russian Federation	RUS	466	Mali	MLI								04	CEREALS,CEREAL PREPRTNS.	1	No Quantity							9985843			0
S3	2016	2016	2016	2	0	2	Export	643	Russian Federation	RUS	470	Malta	MLT								04	CEREALS,CEREAL PREPRTNS.	1	No Quantity							481685			0
S3	2016	2016	2016	2	0	2	Export	643	Russian Federation	RUS	478	Mauritania	MRT								04	CEREALS,CEREAL PREPRTNS.	1	No Quantity							19585155			0
S3	2016	2016	2016	2	0	2	Export	643	Russian Federation	RUS	480	Mauritius	MUS								04	CEREALS,CEREAL PREPRTNS.	1	No Quantity							18963			0
S3	2016	2016	2016	2	0	2	Export	643	Russian Federation	RUS	484	Mexico	MEX								04	CEREALS,CEREAL PREPRTNS.	1	No Quantity							82553928			0
S3	2016	2016	2016	2	0	2	Export	643	Russian Federation	RUS	490	Other Asia, nes									04	CEREALS,CEREAL PREPRTNS.	1	No Quantity							12261957			0
S3	2016	2016	2016	2	0	2	Export	643	Russian Federation	RUS	496	Mongolia	MNG								04	CEREALS,CEREAL PREPRTNS.	1	No Quantity							63382183			0
S3	2016	2016	2016	2	0	2	Export	643	Russian Federation	RUS	498	Rep. of Moldova	MDA								04	CEREALS,CEREAL PREPRTNS.	1	No Quantity							11508604			0
S3	2016	2016	2016	2	0	2	Export	643	Russian Federation	RUS	499	Montenegro	MNE								04	CEREALS,CEREAL PREPRTNS.	1	No Quantity							7774			0
S3	2016	2016	2016	2	0	2	Export	643	Russian Federation	RUS	504	Morocco	MAR								04	CEREALS,CEREAL PREPRTNS.	1	No Quantity							123974365			0
S3	2016	2016	2016	2	0	2	Export	643	Russian Federation	RUS	508	Mozambique	MOZ								04	CEREALS,CEREAL PREPRTNS.	1	No Quantity							36338966			0
S3	2016	2016	2016	2	0	2	Export	643	Russian Federation	RUS	512	Oman	OMN								04	CEREALS,CEREAL PREPRTNS.	1	No Quantity							26639038			0
S3	2016	2016	2016	2	0	2	Export	643	Russian Federation	RUS	516	Namibia	NAM								04	CEREALS,CEREAL PREPRTNS.	1	No Quantity							3643110			0
S3	2016	2016	2016	2	0	2	Export	643	Russian Federation	RUS	524	Nepal	NPL								04	CEREALS,CEREAL PREPRTNS.	1	No Quantity							41950			0
S3	2016	2016	2016	2	0	2	Export	643	Russian Federation	RUS	528	Netherlands	NLD								04	CEREALS,CEREAL PREPRTNS.	1	No Quantity							96120931			0
S3	2016	2016	2016	2	0	2	Export	643	Russian Federation	RUS	554	New Zealand	NZL								04	CEREALS,CEREAL PREPRTNS.	1	No Quantity							49745			0
S3	2016	2016	2016	2	0	2	Export	643	Russian Federation	RUS	558	Nicaragua	NIC								04	CEREALS,CEREAL PREPRTNS.	1	No Quantity							11306745			0
S3	2016	2016	2016	2	0	2	Export	643	Russian Federation	RUS	566	Nigeria	NGA								04	CEREALS,CEREAL PREPRTNS.	1	No Quantity							244537825			0
S3	2016	2016	2016	2	0	2	Export	643	Russian Federation	RUS	579	Norway	NOR								04	CEREALS,CEREAL PREPRTNS.	1	No Quantity							13375967			0
S3	2016	2016	2016	2	0	2	Export	643	Russian Federation	RUS	586	Pakistan	PAK								04	CEREALS,CEREAL PREPRTNS.	1	No Quantity							13772			0
S3	2016	2016	2016	2	0	2	Export	643	Russian Federation	RUS	604	Peru	PER								04	CEREALS,CEREAL PREPRTNS.	1	No Quantity							25661357			0
S3	2016	2016	2016	2	0	2	Export	643	Russian Federation	RUS	608	Philippines	PHL								04	CEREALS,CEREAL PREPRTNS.	1	No Quantity							2895815			0
S3	2016	2016	2016	2	0	2	Export	643	Russian Federation	RUS	616	Poland	POL								04	CEREALS,CEREAL PREPRTNS.	1	No Quantity							1486705			0
S3	2016	2016	2016	2	0	2	Export	643	Russian Federation	RUS	634	Qatar	QAT								04	CEREALS,CEREAL PREPRTNS.	1	No Quantity							16094389			0
S3	2016	2016	2016	2	0	2	Export	643	Russian Federation	RUS	642	Romania	ROU								04	CEREALS,CEREAL PREPRTNS.	1	No Quantity							24027952			0
S3	2016	2016	2016	2	0	2	Export	643	Russian Federation	RUS	646	Rwanda	RWA								04	CEREALS,CEREAL PREPRTNS.	1	No Quantity							8434266			0
S3	2016	2016	2016	2	0	2	Export	643	Russian Federation	RUS	682	Saudi Arabia	SAU								04	CEREALS,CEREAL PREPRTNS.	1	No Quantity							208634164			0
S3	2016	2016	2016	2	0	2	Export	643	Russian Federation	RUS	686	Senegal	SEN								04	CEREALS,CEREAL PREPRTNS.	1	No Quantity							35049823			0
S3	2016	2016	2016	2	0	2	Export	643	Russian Federation	RUS	688	Serbia	SRB								04	CEREALS,CEREAL PREPRTNS.	1	No Quantity							999275			0
S3	2016	2016	2016	2	0	2	Export	643	Russian Federation	RUS	690	Seychelles	SYC								04	CEREALS,CEREAL PREPRTNS.	1	No Quantity							6149			0
S3	2016	2016	2016	2	0	2	Export	643	Russian Federation	RUS	694	Sierra Leone	SLE								04	CEREALS,CEREAL PREPRTNS.	1	No Quantity							1228605			0
S3	2016	2016	2016	2	0	2	Export	643	Russian Federation	RUS	699	India	IND								04	CEREALS,CEREAL PREPRTNS.	1	No Quantity							8126525			0
S3	2016	2016	2016	2	0	2	Export	643	Russian Federation	RUS	702	Singapore	SGP								04	CEREALS,CEREAL PREPRTNS.	1	No Quantity							75660			0
S3	2016	2016	2016	2	0	2	Export	643	Russian Federation	RUS	703	Slovakia	SVK								04	CEREALS,CEREAL PREPRTNS.	1	No Quantity							477			0
S3	2016	2016	2016	2	0	2	Export	643	Russian Federation	RUS	704	Viet Nam	VNM								04	CEREALS,CEREAL PREPRTNS.	1	No Quantity							25354122			0
S3	2016	2016	2016	2	0	2	Export	643	Russian Federation	RUS	705	Slovenia	SVN								04	CEREALS,CEREAL PREPRTNS.	1	No Quantity							196			0
S3	2016	2016	2016	2	0	2	Export	643	Russian Federation	RUS	706	Somalia	SOM								04	CEREALS,CEREAL PREPRTNS.	1	No Quantity							371			0
S3	2016	2016	2016	2	0	2	Export	643	Russian Federation	RUS	710	South Africa	ZAF								04	CEREALS,CEREAL PREPRTNS.	1	No Quantity							119041866			0
S3	2016	2016	2016	2	0	2	Export	643	Russian Federation	RUS	716	Zimbabwe	ZWE								04	CEREALS,CEREAL PREPRTNS.	1	No Quantity							8461565			0
S3	2016	2016	2016	2	0	2	Export	643	Russian Federation	RUS	724	Spain	ESP								04	CEREALS,CEREAL PREPRTNS.	1	No Quantity							30281217			0
S3	2016	2016	2016	2	0	2	Export	643	Russian Federation	RUS	729	Sudan	SDN								04	CEREALS,CEREAL PREPRTNS.	1	No Quantity							147825867			0
S3	2016	2016	2016	2	0	2	Export	643	Russian Federation	RUS	752	Sweden	SWE								04	CEREALS,CEREAL PREPRTNS.	1	No Quantity							1570164			0
S3	2016	2016	2016	2	0	2	Export	643	Russian Federation	RUS	757	Switzerland	CHE								04	CEREALS,CEREAL PREPRTNS.	1	No Quantity							20193550			0
S3	2016	2016	2016	2	0	2	Export	643	Russian Federation	RUS	760	Syria	SYR								04	CEREALS,CEREAL PREPRTNS.	1	No Quantity							32875605			0
S3	2016	2016	2016	2	0	2	Export	643	Russian Federation	RUS	762	Tajikistan	TJK								04	CEREALS,CEREAL PREPRTNS.	1	No Quantity							19675233			0
S3	2016	2016	2016	2	0	2	Export	643	Russian Federation	RUS	764	Thailand	THA								04	CEREALS,CEREAL PREPRTNS.	1	No Quantity							9545058			0
S3	2016	2016	2016	2	0	2	Export	643	Russian Federation	RUS	784	United Arab Emirates	ARE								04	CEREALS,CEREAL PREPRTNS.	1	No Quantity							73699689			0
S3	2016	2016	2016	2	0	2	Export	643	Russian Federation	RUS	788	Tunisia	TUN								04	CEREALS,CEREAL PREPRTNS.	1	No Quantity							25216457			0
S3	2016	2016	2016	2	0	2	Export	643	Russian Federation	RUS	792	Turkey	TUR								04	CEREALS,CEREAL PREPRTNS.	1	No Quantity							602050529			0
S3	2016	2016	2016	2	0	2	Export	643	Russian Federation	RUS	795	Turkmenistan	TKM								04	CEREALS,CEREAL PREPRTNS.	1	No Quantity							27472388			0
S3	2016	2016	2016	2	0	2	Export	643	Russian Federation	RUS	800	Uganda	UGA								04	CEREALS,CEREAL PREPRTNS.	1	No Quantity							12555996			0
S3	2016	2016	2016	2	0	2	Export	643	Russian Federation	RUS	804	Ukraine	UKR								04	CEREALS,CEREAL PREPRTNS.	1	No Quantity							24904341			0
S3	2016	2016	2016	2	0	2	Export	643	Russian Federation	RUS	818	Egypt	EGY								04	CEREALS,CEREAL PREPRTNS.	1	No Quantity							998647651			0
S3	2016	2016	2016	2	0	2	Export	643	Russian Federation	RUS	826	United Kingdom	GBR								04	CEREALS,CEREAL PREPRTNS.	1	No Quantity							11844679			0
S3	2016	2016	2016	2	0	2	Export	643	Russian Federation	RUS	834	United Rep. of Tanzania	TZA								04	CEREALS,CEREAL PREPRTNS.	1	No Quantity							62879684			0
S3	2016	2016	2016	2	0	2	Export	643	Russian Federation	RUS	842	USA	USA								04	CEREALS,CEREAL PREPRTNS.	1	No Quantity							5912731			0
S3	2016	2016	2016	2	0	2	Export	643	Russian Federation	RUS	854	Burkina Faso	BFA								04	CEREALS,CEREAL PREPRTNS.	1	No Quantity							1823804			0
S3	2016	2016	2016	2	0	2	Export	643	Russian Federation	RUS	858	Uruguay	URY								04	CEREALS,CEREAL PREPRTNS.	1	No Quantity							614			0
S3	2016	2016	2016	2	0	2	Export	643	Russian Federation	RUS	860	Uzbekistan	UZB								04	CEREALS,CEREAL PREPRTNS.	1	No Quantity							22698020			0
S3	2016	2016	2016	2	0	2	Export	643	Russian Federation	RUS	862	Venezuela	VEN								04	CEREALS,CEREAL PREPRTNS.	1	No Quantity							268644			0
S3	2016	2016	2016	2	0	2	Export	643	Russian Federation	RUS	887	Yemen	YEM								04	CEREALS,CEREAL PREPRTNS.	1	No Quantity							151388251			0
S3	2016	2016	2016	2	0	2	Export	643	Russian Federation	RUS	899	Areas, nes									04	CEREALS,CEREAL PREPRTNS.	1	No Quantity							304978			0
S3	2016	2016	2016	2	0	2	Export	642	Romania	ROU	0	World	WLD								05	VEGETABLES AND FRUIT	1	No Quantity							188961674			0
S3	2016	2016	2016	2	0	2	Export	642	Romania	ROU	8	Albania	ALB								05	VEGETABLES AND FRUIT	1	No Quantity							1744			0
S3	2016	2016	2016	2	0	2	Export	642	Romania	ROU	31	Azerbaijan	AZE								05	VEGETABLES AND FRUIT	1	No Quantity							11318			0
S3	2016	2016	2016	2	0	2	Export	642	Romania	ROU	36	Australia	AUS								05	VEGETABLES AND FRUIT	1	No Quantity							85785			0
S3	2016	2016	2016	2	0	2	Export	642	Romania	ROU	40	Austria	AUT								05	VEGETABLES AND FRUIT	1	No Quantity							4204928			0
S3	2016	2016	2016	2	0	2	Export	642	Romania	ROU	51	Armenia	ARM								05	VEGETABLES AND FRUIT	1	No Quantity							108850			0
S3	2016	2016	2016	2	0	2	Export	642	Romania	ROU	56	Belgium	BEL								05	VEGETABLES AND FRUIT	1	No Quantity							867530			0
S3	2016	2016	2016	2	0	2	Export	642	Romania	ROU	70	Bosnia Herzegovina	BIH								05	VEGETABLES AND FRUIT	1	No Quantity							1049735			0
S3	2016	2016	2016	2	0	2	Export	642	Romania	ROU	76	Brazil	BRA								05	VEGETABLES AND FRUIT	1	No Quantity							51077			0
S3	2016	2016	2016	2	0	2	Export	642	Romania	ROU	100	Bulgaria	BGR								05	VEGETABLES AND FRUIT	1	No Quantity							17694690			0
S3	2016	2016	2016	2	0	2	Export	642	Romania	ROU	104	Myanmar	MMR								05	VEGETABLES AND FRUIT	1	No Quantity							336690			0
S3	2016	2016	2016	2	0	2	Export	642	Romania	ROU	112	Belarus	BLR								05	VEGETABLES AND FRUIT	1	No Quantity							386043			0
S3	2016	2016	2016	2	0	2	Export	642	Romania	ROU	124	Canada	CAN								05	VEGETABLES AND FRUIT	1	No Quantity							249011			0
S3	2016	2016	2016	2	0	2	Export	642	Romania	ROU	156	China	CHN								05	VEGETABLES AND FRUIT	1	No Quantity							137641			0
S3	2016	2016	2016	2	0	2	Export	642	Romania	ROU	188	Costa Rica	CRI								05	VEGETABLES AND FRUIT	1	No Quantity							6322			0
S3	2016	2016	2016	2	0	2	Export	642	Romania	ROU	191	Croatia	HRV								05	VEGETABLES AND FRUIT	1	No Quantity							3497144			0
S3	2016	2016	2016	2	0	2	Export	642	Romania	ROU	196	Cyprus	CYP								05	VEGETABLES AND FRUIT	1	No Quantity							228692			0
S3	2016	2016	2016	2	0	2	Export	642	Romania	ROU	203	Czechia	CZE								05	VEGETABLES AND FRUIT	1	No Quantity							1600828			0
S3	2016	2016	2016	2	0	2	Export	642	Romania	ROU	208	Denmark	DNK								05	VEGETABLES AND FRUIT	1	No Quantity							32623			0
S3	2016	2016	2016	2	0	2	Export	642	Romania	ROU	231	Ethiopia	ETH								05	VEGETABLES AND FRUIT	1	No Quantity							364589			0
S3	2016	2016	2016	2	0	2	Export	642	Romania	ROU	233	Estonia	EST								05	VEGETABLES AND FRUIT	1	No Quantity							104248			0
S3	2016	2016	2016	2	0	2	Export	642	Romania	ROU	246	Finland	FIN								05	VEGETABLES AND FRUIT	1	No Quantity							5726			0
S3	2016	2016	2016	2	0	2	Export	642	Romania	ROU	251	France	FRA								05	VEGETABLES AND FRUIT	1	No Quantity							6953747			0
S3	2016	2016	2016	2	0	2	Export	642	Romania	ROU	262	Djibouti	DJI								05	VEGETABLES AND FRUIT	1	No Quantity							154775			0
S3	2016	2016	2016	2	0	2	Export	642	Romania	ROU	268	Georgia	GEO								05	VEGETABLES AND FRUIT	1	No Quantity							256439			0
S3	2016	2016	2016	2	0	2	Export	642	Romania	ROU	276	Germany	DEU								05	VEGETABLES AND FRUIT	1	No Quantity							20936933			0
S3	2016	2016	2016	2	0	2	Export	642	Romania	ROU	300	Greece	GRC								05	VEGETABLES AND FRUIT	1	No Quantity							1771148			0
S3	2016	2016	2016	2	0	2	Export	642	Romania	ROU	320	Guatemala	GTM								05	VEGETABLES AND FRUIT	1	No Quantity							10249			0
S3	2016	2016	2016	2	0	2	Export	642	Romania	ROU	348	Hungary	HUN								05	VEGETABLES AND FRUIT	1	No Quantity							10278673			0
S3	2016	2016	2016	2	0	2	Export	642	Romania	ROU	352	Iceland	ISL								05	VEGETABLES AND FRUIT	1	No Quantity							32567			0
S3	2016	2016	2016	2	0	2	Export	642	Romania	ROU	364	Iran	IRN								05	VEGETABLES AND FRUIT	1	No Quantity							312650			0
S3	2016	2016	2016	2	0	2	Export	642	Romania	ROU	368	Iraq	IRQ								05	VEGETABLES AND FRUIT	1	No Quantity							23969			0
S3	2016	2016	2016	2	0	2	Export	642	Romania	ROU	372	Ireland	IRL								05	VEGETABLES AND FRUIT	1	No Quantity							280247			0
S3	2016	2016	2016	2	0	2	Export	642	Romania	ROU	376	Israel	ISR								05	VEGETABLES AND FRUIT	1	No Quantity							197250			0
S3	2016	2016	2016	2	0	2	Export	642	Romania	ROU	381	Italy	ITA								05	VEGETABLES AND FRUIT	1	No Quantity							53857850			0
S3	2016	2016	2016	2	0	2	Export	642	Romania	ROU	384	Côte d'Ivoire	CIV								05	VEGETABLES AND FRUIT	1	No Quantity							9385			0
S3	2016	2016	2016	2	0	2	Export	642	Romania	ROU	392	Japan	JPN								05	VEGETABLES AND FRUIT	1	No Quantity							2499			0
S3	2016	2016	2016	2	0	2	Export	642	Romania	ROU	400	Jordan	JOR								05	VEGETABLES AND FRUIT	1	No Quantity							1257342			0
S3	2016	2016	2016	2	0	2	Export	642	Romania	ROU	404	Kenya	KEN								05	VEGETABLES AND FRUIT	1	No Quantity							7973			0
S3	2016	2016	2016	2	0	2	Export	642	Romania	ROU	414	Kuwait	KWT								05	VEGETABLES AND FRUIT	1	No Quantity							6032			0
S3	2016	2016	2016	2	0	2	Export	642	Romania	ROU	422	Lebanon	LBN								05	VEGETABLES AND FRUIT	1	No Quantity							497820			0
S3	2016	2016	2016	2	0	2	Export	642	Romania	ROU	440	Lithuania	LTU								05	VEGETABLES AND FRUIT	1	No Quantity							187975			0
S3	2016	2016	2016	2	0	2	Export	642	Romania	ROU	442	Luxembourg	LUX								05	VEGETABLES AND FRUIT	1	No Quantity							56751			0
S3	2016	2016	2016	2	0	2	Export	642	Romania	ROU	470	Malta	MLT								05	VEGETABLES AND FRUIT	1	No Quantity							75800			0
S3	2016	2016	2016	2	0	2	Export	642	Romania	ROU	484	Mexico	MEX								05	VEGETABLES AND FRUIT	1	No Quantity							65906			0
S3	2016	2016	2016	2	0	2	Export	642	Romania	ROU	498	Rep. of Moldova	MDA								05	VEGETABLES AND FRUIT	1	No Quantity							4589380			0
S3	2016	2016	2016	2	0	2	Export	642	Romania	ROU	499	Montenegro	MNE								05	VEGETABLES AND FRUIT	1	No Quantity							9711			0
S3	2016	2016	2016	2	0	2	Export	642	Romania	ROU	504	Morocco	MAR								05	VEGETABLES AND FRUIT	1	No Quantity							67116			0
S3	2016	2016	2016	2	0	2	Export	642	Romania	ROU	524	Nepal	NPL								05	VEGETABLES AND FRUIT	1	No Quantity							38740			0
S3	2016	2016	2016	2	0	2	Export	642	Romania	ROU	528	Netherlands	NLD								05	VEGETABLES AND FRUIT	1	No Quantity							4775833			0
S3	2016	2016	2016	2	0	2	Export	642	Romania	ROU	554	New Zealand	NZL								05	VEGETABLES AND FRUIT	1	No Quantity							6451			0
S3	2016	2016	2016	2	0	2	Export	642	Romania	ROU	566	Nigeria	NGA								05	VEGETABLES AND FRUIT	1	No Quantity							21927			0
S3	2016	2016	2016	2	0	2	Export	642	Romania	ROU	579	Norway	NOR								05	VEGETABLES AND FRUIT	1	No Quantity							4180			0
S3	2016	2016	2016	2	0	2	Export	642	Romania	ROU	586	Pakistan	PAK								05	VEGETABLES AND FRUIT	1	No Quantity							1954845			0
S3	2016	2016	2016	2	0	2	Export	642	Romania	ROU	616	Poland	POL								05	VEGETABLES AND FRUIT	1	No Quantity							2616441			0
S3	2016	2016	2016	2	0	2	Export	642	Romania	ROU	620	Portugal	PRT								05	VEGETABLES AND FRUIT	1	No Quantity							799944			0
S3	2016	2016	2016	2	0	2	Export	642	Romania	ROU	643	Russian Federation	RUS								05	VEGETABLES AND FRUIT	1	No Quantity							662967			0
S3	2016	2016	2016	2	0	2	Export	642	Romania	ROU	674	San Marino	SMR								05	VEGETABLES AND FRUIT	1	No Quantity							47230			0
S3	2016	2016	2016	2	0	2	Export	642	Romania	ROU	682	Saudi Arabia	SAU								05	VEGETABLES AND FRUIT	1	No Quantity							849695			0
S3	2016	2016	2016	2	0	2	Export	642	Romania	ROU	688	Serbia	SRB								05	VEGETABLES AND FRUIT	1	No Quantity							354189			0
S3	2016	2016	2016	2	0	2	Export	642	Romania	ROU	699	India	IND								05	VEGETABLES AND FRUIT	1	No Quantity							12283980			0
S3	2016	2016	2016	2	0	2	Export	642	Romania	ROU	703	Slovakia	SVK								05	VEGETABLES AND FRUIT	1	No Quantity							1177614			0
S3	2016	2016	2016	2	0	2	Export	642	Romania	ROU	705	Slovenia	SVN								05	VEGETABLES AND FRUIT	1	No Quantity							2983705			0
S3	2016	2016	2016	2	0	2	Export	642	Romania	ROU	710	South Africa	ZAF								05	VEGETABLES AND FRUIT	1	No Quantity							24			0
S3	2016	2016	2016	2	0	2	Export	642	Romania	ROU	724	Spain	ESP								05	VEGETABLES AND FRUIT	1	No Quantity							10567105			0
S3	2016	2016	2016	2	0	2	Export	642	Romania	ROU	752	Sweden	SWE								05	VEGETABLES AND FRUIT	1	No Quantity							59223			0
S3	2016	2016	2016	2	0	2	Export	642	Romania	ROU	757	Switzerland	CHE								05	VEGETABLES AND FRUIT	1	No Quantity							430306			0
S3	2016	2016	2016	2	0	2	Export	642	Romania	ROU	760	Syria	SYR								05	VEGETABLES AND FRUIT	1	No Quantity							96000			0
S3	2016	2016	2016	2	0	2	Export	642	Romania	ROU	780	Trinidad and Tobago	TTO								05	VEGETABLES AND FRUIT	1	No Quantity							57096			0
S3	2016	2016	2016	2	0	2	Export	642	Romania	ROU	784	United Arab Emirates	ARE								05	VEGETABLES AND FRUIT	1	No Quantity							25291			0
S3	2016	2016	2016	2	0	2	Export	642	Romania	ROU	792	Turkey	TUR								05	VEGETABLES AND FRUIT	1	No Quantity							5126992			0
S3	2016	2016	2016	2	0	2	Export	642	Romania	ROU	804	Ukraine	UKR								05	VEGETABLES AND FRUIT	1	No Quantity							116486			0
S3	2016	2016	2016	2	0	2	Export	642	Romania	ROU	807	North Macedonia	MKD								05	VEGETABLES AND FRUIT	1	No Quantity							89258			0
S3	2016	2016	2016	2	0	2	Export	642	Romania	ROU	818	Egypt	EGY								05	VEGETABLES AND FRUIT	1	No Quantity							162832			0
S3	2016	2016	2016	2	0	2	Export	642	Romania	ROU	826	United Kingdom	GBR								05	VEGETABLES AND FRUIT	1	No Quantity							8064315			0
S3	2016	2016	2016	2	0	2	Export	642	Romania	ROU	834	United Rep. of Tanzania	TZA								05	VEGETABLES AND FRUIT	1	No Quantity							2923			0
S3	2016	2016	2016	2	0	2	Export	642	Romania	ROU	842	USA	USA								05	VEGETABLES AND FRUIT	1	No Quantity							2629679			0
S3	2016	2016	2016	2	0	2	Export	642	Romania	ROU	899	Areas, nes									05	VEGETABLES AND FRUIT	1	No Quantity							31005			0
S3	2016	2016	2016	2	0	2	Export	643	Russian Federation	RUS	0	World	WLD								05	VEGETABLES AND FRUIT	1	No Quantity							771908358			0
S3	2016	2016	2016	2	0	2	Export	643	Russian Federation	RUS	4	Afghanistan	AFG								05	VEGETABLES AND FRUIT	1	No Quantity							89370			0
S3	2016	2016	2016	2	0	2	Export	643	Russian Federation	RUS	8	Albania	ALB								05	VEGETABLES AND FRUIT	1	No Quantity							64583			0
S3	2016	2016	2016	2	0	2	Export	643	Russian Federation	RUS	12	Algeria	DZA								05	VEGETABLES AND FRUIT	1	No Quantity							446374			0
S3	2016	2016	2016	2	0	2	Export	643	Russian Federation	RUS	31	Azerbaijan	AZE								05	VEGETABLES AND FRUIT	1	No Quantity							20583229			0
S3	2016	2016	2016	2	0	2	Export	643	Russian Federation	RUS	32	Argentina	ARG								05	VEGETABLES AND FRUIT	1	No Quantity							371119			0
S3	2016	2016	2016	2	0	2	Export	643	Russian Federation	RUS	36	Australia	AUS								05	VEGETABLES AND FRUIT	1	No Quantity							164544			0
S3	2016	2016	2016	2	0	2	Export	643	Russian Federation	RUS	40	Austria	AUT								05	VEGETABLES AND FRUIT	1	No Quantity							9016961			0
S3	2016	2016	2016	2	0	2	Export	643	Russian Federation	RUS	50	Bangladesh	BGD								05	VEGETABLES AND FRUIT	1	No Quantity							8100376			0
S3	2016	2016	2016	2	0	2	Export	643	Russian Federation	RUS	51	Armenia	ARM								05	VEGETABLES AND FRUIT	1	No Quantity							5596622			0
S3	2016	2016	2016	2	0	2	Export	643	Russian Federation	RUS	56	Belgium	BEL								05	VEGETABLES AND FRUIT	1	No Quantity							764965			0
S3	2016	2016	2016	2	0	2	Export	643	Russian Federation	RUS	76	Brazil	BRA								05	VEGETABLES AND FRUIT	1	No Quantity							600771			0
S3	2016	2016	2016	2	0	2	Export	643	Russian Federation	RUS	84	Belize	BLZ								05	VEGETABLES AND FRUIT	1	No Quantity							266			0
S3	2016	2016	2016	2	0	2	Export	643	Russian Federation	RUS	92	Br. Virgin Isds	VGB								05	VEGETABLES AND FRUIT	1	No Quantity							90330			0
S3	2016	2016	2016	2	0	2	Export	643	Russian Federation	RUS	100	Bulgaria	BGR								05	VEGETABLES AND FRUIT	1	No Quantity							1139760			0
S3	2016	2016	2016	2	0	2	Export	643	Russian Federation	RUS	104	Myanmar	MMR								05	VEGETABLES AND FRUIT	1	No Quantity							1033714			0
S3	2016	2016	2016	2	0	2	Export	643	Russian Federation	RUS	112	Belarus	BLR								05	VEGETABLES AND FRUIT	1	No Quantity							67062008			0
S3	2016	2016	2016	2	0	2	Export	643	Russian Federation	RUS	124	Canada	CAN								05	VEGETABLES AND FRUIT	1	No Quantity							542129			0
S3	2016	2016	2016	2	0	2	Export	643	Russian Federation	RUS	144	Sri Lanka	LKA								05	VEGETABLES AND FRUIT	1	No Quantity							781545			0
S3	2016	2016	2016	2	0	2	Export	643	Russian Federation	RUS	152	Chile	CHL								05	VEGETABLES AND FRUIT	1	No Quantity							563794			0
S3	2016	2016	2016	2	0	2	Export	643	Russian Federation	RUS	156	China	CHN								05	VEGETABLES AND FRUIT	1	No Quantity							13799317			0
S3	2016	2016	2016	2	0	2	Export	643	Russian Federation	RUS	192	Cuba	CUB								05	VEGETABLES AND FRUIT	1	No Quantity							19040			0
S3	2016	2016	2016	2	0	2	Export	643	Russian Federation	RUS	196	Cyprus	CYP								05	VEGETABLES AND FRUIT	1	No Quantity							17852			0
S3	2016	2016	2016	2	0	2	Export	643	Russian Federation	RUS	203	Czechia	CZE								05	VEGETABLES AND FRUIT	1	No Quantity							410048			0
S3	2016	2016	2016	2	0	2	Export	643	Russian Federation	RUS	208	Denmark	DNK								05	VEGETABLES AND FRUIT	1	No Quantity							204752			0
S3	2016	2016	2016	2	0	2	Export	643	Russian Federation	RUS	233	Estonia	EST								05	VEGETABLES AND FRUIT	1	No Quantity							2857137			0
S3	2016	2016	2016	2	0	2	Export	643	Russian Federation	RUS	246	Finland	FIN								05	VEGETABLES AND FRUIT	1	No Quantity							2459241			0
S3	2016	2016	2016	2	0	2	Export	643	Russian Federation	RUS	251	France	FRA								05	VEGETABLES AND FRUIT	1	No Quantity							1501767			0
S3	2016	2016	2016	2	0	2	Export	643	Russian Federation	RUS	268	Georgia	GEO								05	VEGETABLES AND FRUIT	1	No Quantity							5810752			0
S3	2016	2016	2016	2	0	2	Export	643	Russian Federation	RUS	275	State of Palestine	PSE								05	VEGETABLES AND FRUIT	1	No Quantity							41808			0
S3	2016	2016	2016	2	0	2	Export	643	Russian Federation	RUS	276	Germany	DEU								05	VEGETABLES AND FRUIT	1	No Quantity							24204247			0
S3	2016	2016	2016	2	0	2	Export	643	Russian Federation	RUS	300	Greece	GRC								05	VEGETABLES AND FRUIT	1	No Quantity							420996			0
S3	2016	2016	2016	2	0	2	Export	643	Russian Federation	RUS	344	China, Hong Kong SAR	HKG								05	VEGETABLES AND FRUIT	1	No Quantity							10120			0
S3	2016	2016	2016	2	0	2	Export	643	Russian Federation	RUS	348	Hungary	HUN								05	VEGETABLES AND FRUIT	1	No Quantity							529198			0
S3	2016	2016	2016	2	0	2	Export	643	Russian Federation	RUS	360	Indonesia	IDN								05	VEGETABLES AND FRUIT	1	No Quantity							10363			0
S3	2016	2016	2016	2	0	2	Export	643	Russian Federation	RUS	364	Iran	IRN								05	VEGETABLES AND FRUIT	1	No Quantity							4447189			0
S3	2016	2016	2016	2	0	2	Export	643	Russian Federation	RUS	368	Iraq	IRQ								05	VEGETABLES AND FRUIT	1	No Quantity							2687898			0
S3	2016	2016	2016	2	0	2	Export	643	Russian Federation	RUS	376	Israel	ISR								05	VEGETABLES AND FRUIT	1	No Quantity							5311849			0
S3	2016	2016	2016	2	0	2	Export	643	Russian Federation	RUS	381	Italy	ITA								05	VEGETABLES AND FRUIT	1	No Quantity							6142448			0
S3	2016	2016	2016	2	0	2	Export	643	Russian Federation	RUS	392	Japan	JPN								05	VEGETABLES AND FRUIT	1	No Quantity							945318			0
S3	2016	2016	2016	2	0	2	Export	643	Russian Federation	RUS	398	Kazakhstan	KAZ								05	VEGETABLES AND FRUIT	1	No Quantity							95795998			0
S3	2016	2016	2016	2	0	2	Export	643	Russian Federation	RUS	400	Jordan	JOR								05	VEGETABLES AND FRUIT	1	No Quantity							5382906			0
S3	2016	2016	2016	2	0	2	Export	643	Russian Federation	RUS	408	Dem. People's Rep. of Korea	PRK								05	VEGETABLES AND FRUIT	1	No Quantity							40862			0
S3	2016	2016	2016	2	0	2	Export	643	Russian Federation	RUS	410	Rep. of Korea	KOR								05	VEGETABLES AND FRUIT	1	No Quantity							371828			0
S3	2016	2016	2016	2	0	2	Export	643	Russian Federation	RUS	414	Kuwait	KWT								05	VEGETABLES AND FRUIT	1	No Quantity							66754			0
S3	2016	2016	2016	2	0	2	Export	643	Russian Federation	RUS	417	Kyrgyzstan	KGZ								05	VEGETABLES AND FRUIT	1	No Quantity							9892171			0
S3	2016	2016	2016	2	0	2	Export	643	Russian Federation	RUS	422	Lebanon	LBN								05	VEGETABLES AND FRUIT	1	No Quantity							638348			0
S3	2016	2016	2016	2	0	2	Export	643	Russian Federation	RUS	428	Latvia	LVA								05	VEGETABLES AND FRUIT	1	No Quantity							22392136			0
S3	2016	2016	2016	2	0	2	Export	643	Russian Federation	RUS	434	Libya	LBY								05	VEGETABLES AND FRUIT	1	No Quantity							91883			0
S3	2016	2016	2016	2	0	2	Export	643	Russian Federation	RUS	440	Lithuania	LTU								05	VEGETABLES AND FRUIT	1	No Quantity							31178076			0
S3	2016	2016	2016	2	0	2	Export	643	Russian Federation	RUS	458	Malaysia	MYS								05	VEGETABLES AND FRUIT	1	No Quantity							953619			0
S3	2016	2016	2016	2	0	2	Export	643	Russian Federation	RUS	490	Other Asia, nes									05	VEGETABLES AND FRUIT	1	No Quantity							198344			0
S3	2016	2016	2016	2	0	2	Export	643	Russian Federation	RUS	496	Mongolia	MNG								05	VEGETABLES AND FRUIT	1	No Quantity							5426291			0
S3	2016	2016	2016	2	0	2	Export	643	Russian Federation	RUS	498	Rep. of Moldova	MDA								05	VEGETABLES AND FRUIT	1	No Quantity							987601			0
S3	2016	2016	2016	2	0	2	Export	643	Russian Federation	RUS	499	Montenegro	MNE								05	VEGETABLES AND FRUIT	1	No Quantity							149342			0
S3	2016	2016	2016	2	0	2	Export	643	Russian Federation	RUS	504	Morocco	MAR								05	VEGETABLES AND FRUIT	1	No Quantity							630919			0
S3	2016	2016	2016	2	0	2	Export	643	Russian Federation	RUS	524	Nepal	NPL								05	VEGETABLES AND FRUIT	1	No Quantity							760785			0
S3	2016	2016	2016	2	0	2	Export	643	Russian Federation	RUS	528	Netherlands	NLD								05	VEGETABLES AND FRUIT	1	No Quantity							930708			0
S3	2016	2016	2016	2	0	2	Export	643	Russian Federation	RUS	554	New Zealand	NZL								05	VEGETABLES AND FRUIT	1	No Quantity							39385			0
S3	2016	2016	2016	2	0	2	Export	643	Russian Federation	RUS	579	Norway	NOR								05	VEGETABLES AND FRUIT	1	No Quantity							3275071			0
S3	2016	2016	2016	2	0	2	Export	643	Russian Federation	RUS	586	Pakistan	PAK								05	VEGETABLES AND FRUIT	1	No Quantity							35952662			0
S3	2016	2016	2016	2	0	2	Export	643	Russian Federation	RUS	616	Poland	POL								05	VEGETABLES AND FRUIT	1	No Quantity							6404687			0
S3	2016	2016	2016	2	0	2	Export	643	Russian Federation	RUS	642	Romania	ROU								05	VEGETABLES AND FRUIT	1	No Quantity							1183299			0
S3	2016	2016	2016	2	0	2	Export	643	Russian Federation	RUS	682	Saudi Arabia	SAU								05	VEGETABLES AND FRUIT	1	No Quantity							1076546			0
S3	2016	2016	2016	2	0	2	Export	643	Russian Federation	RUS	686	Senegal	SEN								05	VEGETABLES AND FRUIT	1	No Quantity							16367			0
S3	2016	2016	2016	2	0	2	Export	643	Russian Federation	RUS	688	Serbia	SRB								05	VEGETABLES AND FRUIT	1	No Quantity							2227316			0
S3	2016	2016	2016	2	0	2	Export	643	Russian Federation	RUS	690	Seychelles	SYC								05	VEGETABLES AND FRUIT	1	No Quantity							1263			0
S3	2016	2016	2016	2	0	2	Export	643	Russian Federation	RUS	699	India	IND								05	VEGETABLES AND FRUIT	1	No Quantity							51803480			0
S3	2016	2016	2016	2	0	2	Export	643	Russian Federation	RUS	702	Singapore	SGP								05	VEGETABLES AND FRUIT	1	No Quantity							240448			0
S3	2016	2016	2016	2	0	2	Export	643	Russian Federation	RUS	703	Slovakia	SVK								05	VEGETABLES AND FRUIT	1	No Quantity							511			0
S3	2016	2016	2016	2	0	2	Export	643	Russian Federation	RUS	704	Viet Nam	VNM								05	VEGETABLES AND FRUIT	1	No Quantity							670131			0
S3	2016	2016	2016	2	0	2	Export	643	Russian Federation	RUS	705	Slovenia	SVN								05	VEGETABLES AND FRUIT	1	No Quantity							14191			0
S3	2016	2016	2016	2	0	2	Export	643	Russian Federation	RUS	706	Somalia	SOM								05	VEGETABLES AND FRUIT	1	No Quantity							354454			0
S3	2016	2016	2016	2	0	2	Export	643	Russian Federation	RUS	724	Spain	ESP								05	VEGETABLES AND FRUIT	1	No Quantity							470058			0
S3	2016	2016	2016	2	0	2	Export	643	Russian Federation	RUS	752	Sweden	SWE								05	VEGETABLES AND FRUIT	1	No Quantity							1094008			0
S3	2016	2016	2016	2	0	2	Export	643	Russian Federation	RUS	757	Switzerland	CHE								05	VEGETABLES AND FRUIT	1	No Quantity							122708			0
S3	2016	2016	2016	2	0	2	Export	643	Russian Federation	RUS	760	Syria	SYR								05	VEGETABLES AND FRUIT	1	No Quantity							26691			0
S3	2016	2016	2016	2	0	2	Export	643	Russian Federation	RUS	762	Tajikistan	TJK								05	VEGETABLES AND FRUIT	1	No Quantity							4444996			0
S3	2016	2016	2016	2	0	2	Export	643	Russian Federation	RUS	764	Thailand	THA								05	VEGETABLES AND FRUIT	1	No Quantity							1823			0
S3	2016	2016	2016	2	0	2	Export	643	Russian Federation	RUS	784	United Arab Emirates	ARE								05	VEGETABLES AND FRUIT	1	No Quantity							4477476			0
S3	2016	2016	2016	2	0	2	Export	643	Russian Federation	RUS	792	Turkey	TUR								05	VEGETABLES AND FRUIT	1	No Quantity							201745516			0
S3	2016	2016	2016	2	0	2	Export	643	Russian Federation	RUS	795	Turkmenistan	TKM								05	VEGETABLES AND FRUIT	1	No Quantity							2575887			0
S3	2016	2016	2016	2	0	2	Export	643	Russian Federation	RUS	804	Ukraine	UKR								05	VEGETABLES AND FRUIT	1	No Quantity							61813404			0
S3	2016	2016	2016	2	0	2	Export	643	Russian Federation	RUS	807	North Macedonia	MKD								05	VEGETABLES AND FRUIT	1	No Quantity							205274			0
S3	2016	2016	2016	2	0	2	Export	643	Russian Federation	RUS	818	Egypt	EGY								05	VEGETABLES AND FRUIT	1	No Quantity							12722830			0
S3	2016	2016	2016	2	0	2	Export	643	Russian Federation	RUS	826	United Kingdom	GBR								05	VEGETABLES AND FRUIT	1	No Quantity							1929868			0
S3	2016	2016	2016	2	0	2	Export	643	Russian Federation	RUS	842	USA	USA								05	VEGETABLES AND FRUIT	1	No Quantity							6235086			0
S3	2016	2016	2016	2	0	2	Export	643	Russian Federation	RUS	858	Uruguay	URY								05	VEGETABLES AND FRUIT	1	No Quantity							16830			0
S3	2016	2016	2016	2	0	2	Export	643	Russian Federation	RUS	860	Uzbekistan	UZB								05	VEGETABLES AND FRUIT	1	No Quantity							4721805			0
S3	2016	2016	2016	2	0	2	Export	643	Russian Federation	RUS	887	Yemen	YEM								05	VEGETABLES AND FRUIT	1	No Quantity							1044361			0
S3	2016	2016	2016	2	0	2	Export	643	Russian Federation	RUS	899	Areas, nes									05	VEGETABLES AND FRUIT	1	No Quantity							267559			0
S3	2016	2016	2016	2	0	2	Export	642	Romania	ROU	0	World	WLD								06	SUGAR,SUGR.PREPTNS,HONEY	1	No Quantity							109428773			0
S3	2016	2016	2016	2	0	2	Export	642	Romania	ROU	31	Azerbaijan	AZE								06	SUGAR,SUGR.PREPTNS,HONEY	1	No Quantity							435			0
S3	2016	2016	2016	2	0	2	Export	642	Romania	ROU	36	Australia	AUS								06	SUGAR,SUGR.PREPTNS,HONEY	1	No Quantity							9887			0
S3	2016	2016	2016	2	0	2	Export	642	Romania	ROU	40	Austria	AUT								06	SUGAR,SUGR.PREPTNS,HONEY	1	No Quantity							3229366			0
S3	2016	2016	2016	2	0	2	Export	642	Romania	ROU	51	Armenia	ARM								06	SUGAR,SUGR.PREPTNS,HONEY	1	No Quantity							152670			0
S3	2016	2016	2016	2	0	2	Export	642	Romania	ROU	56	Belgium	BEL								06	SUGAR,SUGR.PREPTNS,HONEY	1	No Quantity							1371657			0
S3	2016	2016	2016	2	0	2	Export	642	Romania	ROU	70	Bosnia Herzegovina	BIH								06	SUGAR,SUGR.PREPTNS,HONEY	1	No Quantity							137831			0
S3	2016	2016	2016	2	0	2	Export	642	Romania	ROU	76	Brazil	BRA								06	SUGAR,SUGR.PREPTNS,HONEY	1	No Quantity							3662			0
S3	2016	2016	2016	2	0	2	Export	642	Romania	ROU	100	Bulgaria	BGR								06	SUGAR,SUGR.PREPTNS,HONEY	1	No Quantity							22312880			0
S3	2016	2016	2016	2	0	2	Export	642	Romania	ROU	112	Belarus	BLR								06	SUGAR,SUGR.PREPTNS,HONEY	1	No Quantity							3453			0
S3	2016	2016	2016	2	0	2	Export	642	Romania	ROU	124	Canada	CAN								06	SUGAR,SUGR.PREPTNS,HONEY	1	No Quantity							57664			0
S3	2016	2016	2016	2	0	2	Export	642	Romania	ROU	152	Chile	CHL								06	SUGAR,SUGR.PREPTNS,HONEY	1	No Quantity							2513			0
S3	2016	2016	2016	2	0	2	Export	642	Romania	ROU	156	China	CHN								06	SUGAR,SUGR.PREPTNS,HONEY	1	No Quantity							631265			0
S3	2016	2016	2016	2	0	2	Export	642	Romania	ROU	188	Costa Rica	CRI								06	SUGAR,SUGR.PREPTNS,HONEY	1	No Quantity							31589			0
S3	2016	2016	2016	2	0	2	Export	642	Romania	ROU	191	Croatia	HRV								06	SUGAR,SUGR.PREPTNS,HONEY	1	No Quantity							411074			0
S3	2016	2016	2016	2	0	2	Export	642	Romania	ROU	196	Cyprus	CYP								06	SUGAR,SUGR.PREPTNS,HONEY	1	No Quantity							39957			0
S3	2016	2016	2016	2	0	2	Export	642	Romania	ROU	203	Czechia	CZE								06	SUGAR,SUGR.PREPTNS,HONEY	1	No Quantity							1586715			0
S3	2016	2016	2016	2	0	2	Export	642	Romania	ROU	208	Denmark	DNK								06	SUGAR,SUGR.PREPTNS,HONEY	1	No Quantity							1942715			0
S3	2016	2016	2016	2	0	2	Export	642	Romania	ROU	233	Estonia	EST								06	SUGAR,SUGR.PREPTNS,HONEY	1	No Quantity							43137			0
S3	2016	2016	2016	2	0	2	Export	642	Romania	ROU	246	Finland	FIN								06	SUGAR,SUGR.PREPTNS,HONEY	1	No Quantity							67350			0
S3	2016	2016	2016	2	0	2	Export	642	Romania	ROU	251	France	FRA								06	SUGAR,SUGR.PREPTNS,HONEY	1	No Quantity							4038963			0
S3	2016	2016	2016	2	0	2	Export	642	Romania	ROU	268	Georgia	GEO								06	SUGAR,SUGR.PREPTNS,HONEY	1	No Quantity							927030			0
S3	2016	2016	2016	2	0	2	Export	642	Romania	ROU	276	Germany	DEU								06	SUGAR,SUGR.PREPTNS,HONEY	1	No Quantity							15868569			0
S3	2016	2016	2016	2	0	2	Export	642	Romania	ROU	300	Greece	GRC								06	SUGAR,SUGR.PREPTNS,HONEY	1	No Quantity							5161287			0
S3	2016	2016	2016	2	0	2	Export	642	Romania	ROU	320	Guatemala	GTM								06	SUGAR,SUGR.PREPTNS,HONEY	1	No Quantity							1537			0
S3	2016	2016	2016	2	0	2	Export	642	Romania	ROU	344	China, Hong Kong SAR	HKG								06	SUGAR,SUGR.PREPTNS,HONEY	1	No Quantity							25649			0
S3	2016	2016	2016	2	0	2	Export	642	Romania	ROU	348	Hungary	HUN								06	SUGAR,SUGR.PREPTNS,HONEY	1	No Quantity							13033601			0
S3	2016	2016	2016	2	0	2	Export	642	Romania	ROU	364	Iran	IRN								06	SUGAR,SUGR.PREPTNS,HONEY	1	No Quantity							7370			0
S3	2016	2016	2016	2	0	2	Export	642	Romania	ROU	368	Iraq	IRQ								06	SUGAR,SUGR.PREPTNS,HONEY	1	No Quantity							81432			0
S3	2016	2016	2016	2	0	2	Export	642	Romania	ROU	372	Ireland	IRL								06	SUGAR,SUGR.PREPTNS,HONEY	1	No Quantity							83286			0
S3	2016	2016	2016	2	0	2	Export	642	Romania	ROU	376	Israel	ISR								06	SUGAR,SUGR.PREPTNS,HONEY	1	No Quantity							1065148			0
S3	2016	2016	2016	2	0	2	Export	642	Romania	ROU	381	Italy	ITA								06	SUGAR,SUGR.PREPTNS,HONEY	1	No Quantity							5770486			0
S3	2016	2016	2016	2	0	2	Export	642	Romania	ROU	384	Côte d'Ivoire	CIV								06	SUGAR,SUGR.PREPTNS,HONEY	1	No Quantity							1727			0
S3	2016	2016	2016	2	0	2	Export	642	Romania	ROU	392	Japan	JPN								06	SUGAR,SUGR.PREPTNS,HONEY	1	No Quantity							3547384			0
S3	2016	2016	2016	2	0	2	Export	642	Romania	ROU	398	Kazakhstan	KAZ								06	SUGAR,SUGR.PREPTNS,HONEY	1	No Quantity							3438209			0
S3	2016	2016	2016	2	0	2	Export	642	Romania	ROU	400	Jordan	JOR								06	SUGAR,SUGR.PREPTNS,HONEY	1	No Quantity							35383			0
S3	2016	2016	2016	2	0	2	Export	642	Romania	ROU	417	Kyrgyzstan	KGZ								06	SUGAR,SUGR.PREPTNS,HONEY	1	No Quantity							1014718			0
S3	2016	2016	2016	2	0	2	Export	642	Romania	ROU	428	Latvia	LVA								06	SUGAR,SUGR.PREPTNS,HONEY	1	No Quantity							1918			0
S3	2016	2016	2016	2	0	2	Export	642	Romania	ROU	440	Lithuania	LTU								06	SUGAR,SUGR.PREPTNS,HONEY	1	No Quantity							250906			0
S3	2016	2016	2016	2	0	2	Export	642	Romania	ROU	442	Luxembourg	LUX								06	SUGAR,SUGR.PREPTNS,HONEY	1	No Quantity							198067			0
S3	2016	2016	2016	2	0	2	Export	642	Romania	ROU	490	Other Asia, nes									06	SUGAR,SUGR.PREPTNS,HONEY	1	No Quantity							220			0
S3	2016	2016	2016	2	0	2	Export	642	Romania	ROU	498	Rep. of Moldova	MDA								06	SUGAR,SUGR.PREPTNS,HONEY	1	No Quantity							2639298			0
S3	2016	2016	2016	2	0	2	Export	642	Romania	ROU	512	Oman	OMN								06	SUGAR,SUGR.PREPTNS,HONEY	1	No Quantity							220			0
S3	2016	2016	2016	2	0	2	Export	642	Romania	ROU	528	Netherlands	NLD								06	SUGAR,SUGR.PREPTNS,HONEY	1	No Quantity							3654508			0
S3	2016	2016	2016	2	0	2	Export	642	Romania	ROU	554	New Zealand	NZL								06	SUGAR,SUGR.PREPTNS,HONEY	1	No Quantity							92			0
S3	2016	2016	2016	2	0	2	Export	642	Romania	ROU	579	Norway	NOR								06	SUGAR,SUGR.PREPTNS,HONEY	1	No Quantity							14905			0
S3	2016	2016	2016	2	0	2	Export	642	Romania	ROU	608	Philippines	PHL								06	SUGAR,SUGR.PREPTNS,HONEY	1	No Quantity							22392			0
S3	2016	2016	2016	2	0	2	Export	642	Romania	ROU	616	Poland	POL								06	SUGAR,SUGR.PREPTNS,HONEY	1	No Quantity							4815832			0
S3	2016	2016	2016	2	0	2	Export	642	Romania	ROU	620	Portugal	PRT								06	SUGAR,SUGR.PREPTNS,HONEY	1	No Quantity							21561			0
S3	2016	2016	2016	2	0	2	Export	642	Romania	ROU	643	Russian Federation	RUS								06	SUGAR,SUGR.PREPTNS,HONEY	1	No Quantity							334879			0
S3	2016	2016	2016	2	0	2	Export	642	Romania	ROU	682	Saudi Arabia	SAU								06	SUGAR,SUGR.PREPTNS,HONEY	1	No Quantity							453071			0
S3	2016	2016	2016	2	0	2	Export	642	Romania	ROU	688	Serbia	SRB								06	SUGAR,SUGR.PREPTNS,HONEY	1	No Quantity							245034			0
S3	2016	2016	2016	2	0	2	Export	642	Romania	ROU	699	India	IND								06	SUGAR,SUGR.PREPTNS,HONEY	1	No Quantity							54344			0
S3	2016	2016	2016	2	0	2	Export	642	Romania	ROU	702	Singapore	SGP								06	SUGAR,SUGR.PREPTNS,HONEY	1	No Quantity							472			0
S3	2016	2016	2016	2	0	2	Export	642	Romania	ROU	703	Slovakia	SVK								06	SUGAR,SUGR.PREPTNS,HONEY	1	No Quantity							4017756			0
S3	2016	2016	2016	2	0	2	Export	642	Romania	ROU	705	Slovenia	SVN								06	SUGAR,SUGR.PREPTNS,HONEY	1	No Quantity							19429			0
S3	2016	2016	2016	2	0	2	Export	642	Romania	ROU	724	Spain	ESP								06	SUGAR,SUGR.PREPTNS,HONEY	1	No Quantity							3382150			0
S3	2016	2016	2016	2	0	2	Export	642	Romania	ROU	752	Sweden	SWE								06	SUGAR,SUGR.PREPTNS,HONEY	1	No Quantity							5074			0
S3	2016	2016	2016	2	0	2	Export	642	Romania	ROU	757	Switzerland	CHE								06	SUGAR,SUGR.PREPTNS,HONEY	1	No Quantity							421928			0
S3	2016	2016	2016	2	0	2	Export	642	Romania	ROU	764	Thailand	THA								06	SUGAR,SUGR.PREPTNS,HONEY	1	No Quantity							2876			0
S3	2016	2016	2016	2	0	2	Export	642	Romania	ROU	784	United Arab Emirates	ARE								06	SUGAR,SUGR.PREPTNS,HONEY	1	No Quantity							152322			0
S3	2016	2016	2016	2	0	2	Export	642	Romania	ROU	792	Turkey	TUR								06	SUGAR,SUGR.PREPTNS,HONEY	1	No Quantity							66696			0
S3	2016	2016	2016	2	0	2	Export	642	Romania	ROU	804	Ukraine	UKR								06	SUGAR,SUGR.PREPTNS,HONEY	1	No Quantity							141735			0
S3	2016	2016	2016	2	0	2	Export	642	Romania	ROU	807	North Macedonia	MKD								06	SUGAR,SUGR.PREPTNS,HONEY	1	No Quantity							32316			0
S3	2016	2016	2016	2	0	2	Export	642	Romania	ROU	818	Egypt	EGY								06	SUGAR,SUGR.PREPTNS,HONEY	1	No Quantity							2115			0
S3	2016	2016	2016	2	0	2	Export	642	Romania	ROU	826	United Kingdom	GBR								06	SUGAR,SUGR.PREPTNS,HONEY	1	No Quantity							2064198			0
S3	2016	2016	2016	2	0	2	Export	642	Romania	ROU	842	USA	USA								06	SUGAR,SUGR.PREPTNS,HONEY	1	No Quantity							145771			0
S3	2016	2016	2016	2	0	2	Export	642	Romania	ROU	899	Areas, nes									06	SUGAR,SUGR.PREPTNS,HONEY	1	No Quantity							129092			0
S3	2016	2016	2016	2	0	2	Export	643	Russian Federation	RUS	0	World	WLD								06	SUGAR,SUGR.PREPTNS,HONEY	1	No Quantity							251041099			0
S3	2016	2016	2016	2	0	2	Export	643	Russian Federation	RUS	4	Afghanistan	AFG								06	SUGAR,SUGR.PREPTNS,HONEY	1	No Quantity							1580892			0
S3	2016	2016	2016	2	0	2	Export	643	Russian Federation	RUS	12	Algeria	DZA								06	SUGAR,SUGR.PREPTNS,HONEY	1	No Quantity							73919			0
S3	2016	2016	2016	2	0	2	Export	643	Russian Federation	RUS	31	Azerbaijan	AZE								06	SUGAR,SUGR.PREPTNS,HONEY	1	No Quantity							16322110			0
S3	2016	2016	2016	2	0	2	Export	643	Russian Federation	RUS	36	Australia	AUS								06	SUGAR,SUGR.PREPTNS,HONEY	1	No Quantity							114627			0
S3	2016	2016	2016	2	0	2	Export	643	Russian Federation	RUS	51	Armenia	ARM								06	SUGAR,SUGR.PREPTNS,HONEY	1	No Quantity							4266946			0
S3	2016	2016	2016	2	0	2	Export	643	Russian Federation	RUS	56	Belgium	BEL								06	SUGAR,SUGR.PREPTNS,HONEY	1	No Quantity							785725			0
S3	2016	2016	2016	2	0	2	Export	643	Russian Federation	RUS	76	Brazil	BRA								06	SUGAR,SUGR.PREPTNS,HONEY	1	No Quantity							245364			0
S3	2016	2016	2016	2	0	2	Export	643	Russian Federation	RUS	84	Belize	BLZ								06	SUGAR,SUGR.PREPTNS,HONEY	1	No Quantity							55			0
S3	2016	2016	2016	2	0	2	Export	643	Russian Federation	RUS	100	Bulgaria	BGR								06	SUGAR,SUGR.PREPTNS,HONEY	1	No Quantity							45245			0
S3	2016	2016	2016	2	0	2	Export	643	Russian Federation	RUS	112	Belarus	BLR								06	SUGAR,SUGR.PREPTNS,HONEY	1	No Quantity							31964860			0
S3	2016	2016	2016	2	0	2	Export	643	Russian Federation	RUS	124	Canada	CAN								06	SUGAR,SUGR.PREPTNS,HONEY	1	No Quantity							224083			0
S3	2016	2016	2016	2	0	2	Export	643	Russian Federation	RUS	144	Sri Lanka	LKA								06	SUGAR,SUGR.PREPTNS,HONEY	1	No Quantity							244000			0
S3	2016	2016	2016	2	0	2	Export	643	Russian Federation	RUS	152	Chile	CHL								06	SUGAR,SUGR.PREPTNS,HONEY	1	No Quantity							250			0
S3	2016	2016	2016	2	0	2	Export	643	Russian Federation	RUS	156	China	CHN								06	SUGAR,SUGR.PREPTNS,HONEY	1	No Quantity							10563783			0
S3	2016	2016	2016	2	0	2	Export	643	Russian Federation	RUS	192	Cuba	CUB								06	SUGAR,SUGR.PREPTNS,HONEY	1	No Quantity							2253			0
S3	2016	2016	2016	2	0	2	Export	643	Russian Federation	RUS	196	Cyprus	CYP								06	SUGAR,SUGR.PREPTNS,HONEY	1	No Quantity							252			0
S3	2016	2016	2016	2	0	2	Export	643	Russian Federation	RUS	203	Czechia	CZE								06	SUGAR,SUGR.PREPTNS,HONEY	1	No Quantity							1404642			0
S3	2016	2016	2016	2	0	2	Export	643	Russian Federation	RUS	233	Estonia	EST								06	SUGAR,SUGR.PREPTNS,HONEY	1	No Quantity							289978			0
S3	2016	2016	2016	2	0	2	Export	643	Russian Federation	RUS	246	Finland	FIN								06	SUGAR,SUGR.PREPTNS,HONEY	1	No Quantity							635991			0
S3	2016	2016	2016	2	0	2	Export	643	Russian Federation	RUS	251	France	FRA								06	SUGAR,SUGR.PREPTNS,HONEY	1	No Quantity							14100			0
S3	2016	2016	2016	2	0	2	Export	643	Russian Federation	RUS	268	Georgia	GEO								06	SUGAR,SUGR.PREPTNS,HONEY	1	No Quantity							6214072			0
S3	2016	2016	2016	2	0	2	Export	643	Russian Federation	RUS	276	Germany	DEU								06	SUGAR,SUGR.PREPTNS,HONEY	1	No Quantity							6537921			0
S3	2016	2016	2016	2	0	2	Export	643	Russian Federation	RUS	300	Greece	GRC								06	SUGAR,SUGR.PREPTNS,HONEY	1	No Quantity							1269343			0
S3	2016	2016	2016	2	0	2	Export	643	Russian Federation	RUS	344	China, Hong Kong SAR	HKG								06	SUGAR,SUGR.PREPTNS,HONEY	1	No Quantity							78340			0
S3	2016	2016	2016	2	0	2	Export	643	Russian Federation	RUS	364	Iran	IRN								06	SUGAR,SUGR.PREPTNS,HONEY	1	No Quantity							220108			0
S3	2016	2016	2016	2	0	2	Export	643	Russian Federation	RUS	368	Iraq	IRQ								06	SUGAR,SUGR.PREPTNS,HONEY	1	No Quantity							91102			0
S3	2016	2016	2016	2	0	2	Export	643	Russian Federation	RUS	372	Ireland	IRL								06	SUGAR,SUGR.PREPTNS,HONEY	1	No Quantity							167			0
S3	2016	2016	2016	2	0	2	Export	643	Russian Federation	RUS	376	Israel	ISR								06	SUGAR,SUGR.PREPTNS,HONEY	1	No Quantity							656654			0
S3	2016	2016	2016	2	0	2	Export	643	Russian Federation	RUS	381	Italy	ITA								06	SUGAR,SUGR.PREPTNS,HONEY	1	No Quantity							2038646			0
S3	2016	2016	2016	2	0	2	Export	643	Russian Federation	RUS	392	Japan	JPN								06	SUGAR,SUGR.PREPTNS,HONEY	1	No Quantity							9455			0
S3	2016	2016	2016	2	0	2	Export	643	Russian Federation	RUS	398	Kazakhstan	KAZ								06	SUGAR,SUGR.PREPTNS,HONEY	1	No Quantity							51863987			0
S3	2016	2016	2016	2	0	2	Export	643	Russian Federation	RUS	400	Jordan	JOR								06	SUGAR,SUGR.PREPTNS,HONEY	1	No Quantity							12394			0
S3	2016	2016	2016	2	0	2	Export	643	Russian Federation	RUS	408	Dem. People's Rep. of Korea	PRK								06	SUGAR,SUGR.PREPTNS,HONEY	1	No Quantity							24575			0
S3	2016	2016	2016	2	0	2	Export	643	Russian Federation	RUS	410	Rep. of Korea	KOR								06	SUGAR,SUGR.PREPTNS,HONEY	1	No Quantity							13571			0
S3	2016	2016	2016	2	0	2	Export	643	Russian Federation	RUS	414	Kuwait	KWT								06	SUGAR,SUGR.PREPTNS,HONEY	1	No Quantity							37743			0
S3	2016	2016	2016	2	0	2	Export	643	Russian Federation	RUS	417	Kyrgyzstan	KGZ								06	SUGAR,SUGR.PREPTNS,HONEY	1	No Quantity							9047838			0
S3	2016	2016	2016	2	0	2	Export	643	Russian Federation	RUS	422	Lebanon	LBN								06	SUGAR,SUGR.PREPTNS,HONEY	1	No Quantity							78434			0
S3	2016	2016	2016	2	0	2	Export	643	Russian Federation	RUS	428	Latvia	LVA								06	SUGAR,SUGR.PREPTNS,HONEY	1	No Quantity							1697248			0
S3	2016	2016	2016	2	0	2	Export	643	Russian Federation	RUS	434	Libya	LBY								06	SUGAR,SUGR.PREPTNS,HONEY	1	No Quantity							24311			0
S3	2016	2016	2016	2	0	2	Export	643	Russian Federation	RUS	440	Lithuania	LTU								06	SUGAR,SUGR.PREPTNS,HONEY	1	No Quantity							1307082			0
S3	2016	2016	2016	2	0	2	Export	643	Russian Federation	RUS	484	Mexico	MEX								06	SUGAR,SUGR.PREPTNS,HONEY	1	No Quantity							139112			0
S3	2016	2016	2016	2	0	2	Export	643	Russian Federation	RUS	490	Other Asia, nes									06	SUGAR,SUGR.PREPTNS,HONEY	1	No Quantity							15230			0
S3	2016	2016	2016	2	0	2	Export	643	Russian Federation	RUS	496	Mongolia	MNG								06	SUGAR,SUGR.PREPTNS,HONEY	1	No Quantity							7393999			0
S3	2016	2016	2016	2	0	2	Export	643	Russian Federation	RUS	498	Rep. of Moldova	MDA								06	SUGAR,SUGR.PREPTNS,HONEY	1	No Quantity							2515936			0
S3	2016	2016	2016	2	0	2	Export	643	Russian Federation	RUS	499	Montenegro	MNE								06	SUGAR,SUGR.PREPTNS,HONEY	1	No Quantity							3987			0
S3	2016	2016	2016	2	0	2	Export	643	Russian Federation	RUS	528	Netherlands	NLD								06	SUGAR,SUGR.PREPTNS,HONEY	1	No Quantity							4132469			0
S3	2016	2016	2016	2	0	2	Export	643	Russian Federation	RUS	554	New Zealand	NZL								06	SUGAR,SUGR.PREPTNS,HONEY	1	No Quantity							18416			0
S3	2016	2016	2016	2	0	2	Export	643	Russian Federation	RUS	579	Norway	NOR								06	SUGAR,SUGR.PREPTNS,HONEY	1	No Quantity							4359			0
S3	2016	2016	2016	2	0	2	Export	643	Russian Federation	RUS	604	Peru	PER								06	SUGAR,SUGR.PREPTNS,HONEY	1	No Quantity							90			0
S3	2016	2016	2016	2	0	2	Export	643	Russian Federation	RUS	608	Philippines	PHL								06	SUGAR,SUGR.PREPTNS,HONEY	1	No Quantity							213028			0
S3	2016	2016	2016	2	0	2	Export	643	Russian Federation	RUS	616	Poland	POL								06	SUGAR,SUGR.PREPTNS,HONEY	1	No Quantity							2700987			0
S3	2016	2016	2016	2	0	2	Export	643	Russian Federation	RUS	634	Qatar	QAT								06	SUGAR,SUGR.PREPTNS,HONEY	1	No Quantity							15539			0
S3	2016	2016	2016	2	0	2	Export	643	Russian Federation	RUS	682	Saudi Arabia	SAU								06	SUGAR,SUGR.PREPTNS,HONEY	1	No Quantity							9223			0
S3	2016	2016	2016	2	0	2	Export	643	Russian Federation	RUS	688	Serbia	SRB								06	SUGAR,SUGR.PREPTNS,HONEY	1	No Quantity							648325			0
S3	2016	2016	2016	2	0	2	Export	643	Russian Federation	RUS	699	India	IND								06	SUGAR,SUGR.PREPTNS,HONEY	1	No Quantity							3443			0
S3	2016	2016	2016	2	0	2	Export	643	Russian Federation	RUS	702	Singapore	SGP								06	SUGAR,SUGR.PREPTNS,HONEY	1	No Quantity							21251			0
S3	2016	2016	2016	2	0	2	Export	643	Russian Federation	RUS	703	Slovakia	SVK								06	SUGAR,SUGR.PREPTNS,HONEY	1	No Quantity							6729			0
S3	2016	2016	2016	2	0	2	Export	643	Russian Federation	RUS	704	Viet Nam	VNM								06	SUGAR,SUGR.PREPTNS,HONEY	1	No Quantity							4169309			0
S3	2016	2016	2016	2	0	2	Export	643	Russian Federation	RUS	724	Spain	ESP								06	SUGAR,SUGR.PREPTNS,HONEY	1	No Quantity							8294434			0
S3	2016	2016	2016	2	0	2	Export	643	Russian Federation	RUS	752	Sweden	SWE								06	SUGAR,SUGR.PREPTNS,HONEY	1	No Quantity							6			0
S3	2016	2016	2016	2	0	2	Export	643	Russian Federation	RUS	757	Switzerland	CHE								06	SUGAR,SUGR.PREPTNS,HONEY	1	No Quantity							3743			0
S3	2016	2016	2016	2	0	2	Export	643	Russian Federation	RUS	762	Tajikistan	TJK								06	SUGAR,SUGR.PREPTNS,HONEY	1	No Quantity							19363963			0
S3	2016	2016	2016	2	0	2	Export	643	Russian Federation	RUS	764	Thailand	THA								06	SUGAR,SUGR.PREPTNS,HONEY	1	No Quantity							7			0
S3	2016	2016	2016	2	0	2	Export	643	Russian Federation	RUS	784	United Arab Emirates	ARE								06	SUGAR,SUGR.PREPTNS,HONEY	1	No Quantity							254395			0
S3	2016	2016	2016	2	0	2	Export	643	Russian Federation	RUS	792	Turkey	TUR								06	SUGAR,SUGR.PREPTNS,HONEY	1	No Quantity							23831543			0
S3	2016	2016	2016	2	0	2	Export	643	Russian Federation	RUS	795	Turkmenistan	TKM								06	SUGAR,SUGR.PREPTNS,HONEY	1	No Quantity							4300982			0
S3	2016	2016	2016	2	0	2	Export	643	Russian Federation	RUS	804	Ukraine	UKR								06	SUGAR,SUGR.PREPTNS,HONEY	1	No Quantity							18169831			0
S3	2016	2016	2016	2	0	2	Export	643	Russian Federation	RUS	807	North Macedonia	MKD								06	SUGAR,SUGR.PREPTNS,HONEY	1	No Quantity							10853			0
S3	2016	2016	2016	2	0	2	Export	643	Russian Federation	RUS	826	United Kingdom	GBR								06	SUGAR,SUGR.PREPTNS,HONEY	1	No Quantity							210109			0
S3	2016	2016	2016	2	0	2	Export	643	Russian Federation	RUS	842	USA	USA								06	SUGAR,SUGR.PREPTNS,HONEY	1	No Quantity							2432778			0
S3	2016	2016	2016	2	0	2	Export	643	Russian Federation	RUS	858	Uruguay	URY								06	SUGAR,SUGR.PREPTNS,HONEY	1	No Quantity							178			0
S3	2016	2016	2016	2	0	2	Export	643	Russian Federation	RUS	860	Uzbekistan	UZB								06	SUGAR,SUGR.PREPTNS,HONEY	1	No Quantity							1671997			0
S3	2016	2016	2016	2	0	2	Export	643	Russian Federation	RUS	899	Areas, nes									06	SUGAR,SUGR.PREPTNS,HONEY	1	No Quantity							482788			0
S3	2016	2016	2016	2	0	2	Export	642	Romania	ROU	0	World	WLD								07	COFFEE,TEA,COCOA,SPICES	1	No Quantity							124210969			0
S3	2016	2016	2016	2	0	2	Export	642	Romania	ROU	8	Albania	ALB								07	COFFEE,TEA,COCOA,SPICES	1	No Quantity							160531			0
S3	2016	2016	2016	2	0	2	Export	642	Romania	ROU	31	Azerbaijan	AZE								07	COFFEE,TEA,COCOA,SPICES	1	No Quantity							4693			0
S3	2016	2016	2016	2	0	2	Export	642	Romania	ROU	36	Australia	AUS								07	COFFEE,TEA,COCOA,SPICES	1	No Quantity							8522			0
S3	2016	2016	2016	2	0	2	Export	642	Romania	ROU	40	Austria	AUT								07	COFFEE,TEA,COCOA,SPICES	1	No Quantity							1338732			0
S3	2016	2016	2016	2	0	2	Export	642	Romania	ROU	48	Bahrain	BHR								07	COFFEE,TEA,COCOA,SPICES	1	No Quantity							5505			0
S3	2016	2016	2016	2	0	2	Export	642	Romania	ROU	56	Belgium	BEL								07	COFFEE,TEA,COCOA,SPICES	1	No Quantity							2027802			0
S3	2016	2016	2016	2	0	2	Export	642	Romania	ROU	70	Bosnia Herzegovina	BIH								07	COFFEE,TEA,COCOA,SPICES	1	No Quantity							669459			0
S3	2016	2016	2016	2	0	2	Export	642	Romania	ROU	76	Brazil	BRA								07	COFFEE,TEA,COCOA,SPICES	1	No Quantity							288430			0
S3	2016	2016	2016	2	0	2	Export	642	Romania	ROU	100	Bulgaria	BGR								07	COFFEE,TEA,COCOA,SPICES	1	No Quantity							26959887			0
S3	2016	2016	2016	2	0	2	Export	642	Romania	ROU	104	Myanmar	MMR								07	COFFEE,TEA,COCOA,SPICES	1	No Quantity							10454			0
S3	2016	2016	2016	2	0	2	Export	642	Romania	ROU	124	Canada	CAN								07	COFFEE,TEA,COCOA,SPICES	1	No Quantity							426603			0
S3	2016	2016	2016	2	0	2	Export	642	Romania	ROU	144	Sri Lanka	LKA								07	COFFEE,TEA,COCOA,SPICES	1	No Quantity							111210			0
S3	2016	2016	2016	2	0	2	Export	642	Romania	ROU	152	Chile	CHL								07	COFFEE,TEA,COCOA,SPICES	1	No Quantity							294340			0
S3	2016	2016	2016	2	0	2	Export	642	Romania	ROU	156	China	CHN								07	COFFEE,TEA,COCOA,SPICES	1	No Quantity							778828			0
S3	2016	2016	2016	2	0	2	Export	642	Romania	ROU	180	Dem. Rep. of the Congo	COD								07	COFFEE,TEA,COCOA,SPICES	1	No Quantity							700			0
S3	2016	2016	2016	2	0	2	Export	642	Romania	ROU	188	Costa Rica	CRI								07	COFFEE,TEA,COCOA,SPICES	1	No Quantity							110839			0
S3	2016	2016	2016	2	0	2	Export	642	Romania	ROU	191	Croatia	HRV								07	COFFEE,TEA,COCOA,SPICES	1	No Quantity							701843			0
S3	2016	2016	2016	2	0	2	Export	642	Romania	ROU	196	Cyprus	CYP								07	COFFEE,TEA,COCOA,SPICES	1	No Quantity							887116			0
S3	2016	2016	2016	2	0	2	Export	642	Romania	ROU	203	Czechia	CZE								07	COFFEE,TEA,COCOA,SPICES	1	No Quantity							4805357			0
S3	2016	2016	2016	2	0	2	Export	642	Romania	ROU	208	Denmark	DNK								07	COFFEE,TEA,COCOA,SPICES	1	No Quantity							238181			0
S3	2016	2016	2016	2	0	2	Export	642	Romania	ROU	218	Ecuador	ECU								07	COFFEE,TEA,COCOA,SPICES	1	No Quantity							4003			0
S3	2016	2016	2016	2	0	2	Export	642	Romania	ROU	233	Estonia	EST								07	COFFEE,TEA,COCOA,SPICES	1	No Quantity							3661			0
S3	2016	2016	2016	2	0	2	Export	642	Romania	ROU	246	Finland	FIN								07	COFFEE,TEA,COCOA,SPICES	1	No Quantity							7192			0
S3	2016	2016	2016	2	0	2	Export	642	Romania	ROU	251	France	FRA								07	COFFEE,TEA,COCOA,SPICES	1	No Quantity							1041784			0
S3	2016	2016	2016	2	0	2	Export	642	Romania	ROU	268	Georgia	GEO								07	COFFEE,TEA,COCOA,SPICES	1	No Quantity							168025			0
S3	2016	2016	2016	2	0	2	Export	642	Romania	ROU	275	State of Palestine	PSE								07	COFFEE,TEA,COCOA,SPICES	1	No Quantity							375847			0
S3	2016	2016	2016	2	0	2	Export	642	Romania	ROU	276	Germany	DEU								07	COFFEE,TEA,COCOA,SPICES	1	No Quantity							10860854			0
S3	2016	2016	2016	2	0	2	Export	642	Romania	ROU	300	Greece	GRC								07	COFFEE,TEA,COCOA,SPICES	1	No Quantity							4218063			0
S3	2016	2016	2016	2	0	2	Export	642	Romania	ROU	320	Guatemala	GTM								07	COFFEE,TEA,COCOA,SPICES	1	No Quantity							67275			0
S3	2016	2016	2016	2	0	2	Export	642	Romania	ROU	328	Guyana	GUY								07	COFFEE,TEA,COCOA,SPICES	1	No Quantity							18970			0
S3	2016	2016	2016	2	0	2	Export	642	Romania	ROU	344	China, Hong Kong SAR	HKG								07	COFFEE,TEA,COCOA,SPICES	1	No Quantity							262876			0
S3	2016	2016	2016	2	0	2	Export	642	Romania	ROU	348	Hungary	HUN								07	COFFEE,TEA,COCOA,SPICES	1	No Quantity							3538401			0
S3	2016	2016	2016	2	0	2	Export	642	Romania	ROU	364	Iran	IRN								07	COFFEE,TEA,COCOA,SPICES	1	No Quantity							3580304			0
S3	2016	2016	2016	2	0	2	Export	642	Romania	ROU	368	Iraq	IRQ								07	COFFEE,TEA,COCOA,SPICES	1	No Quantity							222265			0
S3	2016	2016	2016	2	0	2	Export	642	Romania	ROU	372	Ireland	IRL								07	COFFEE,TEA,COCOA,SPICES	1	No Quantity							82236			0
S3	2016	2016	2016	2	0	2	Export	642	Romania	ROU	376	Israel	ISR								07	COFFEE,TEA,COCOA,SPICES	1	No Quantity							1327800			0
S3	2016	2016	2016	2	0	2	Export	642	Romania	ROU	381	Italy	ITA								07	COFFEE,TEA,COCOA,SPICES	1	No Quantity							8438994			0
S3	2016	2016	2016	2	0	2	Export	642	Romania	ROU	384	Côte d'Ivoire	CIV								07	COFFEE,TEA,COCOA,SPICES	1	No Quantity							5488			0
S3	2016	2016	2016	2	0	2	Export	642	Romania	ROU	392	Japan	JPN								07	COFFEE,TEA,COCOA,SPICES	1	No Quantity							14015			0
S3	2016	2016	2016	2	0	2	Export	642	Romania	ROU	400	Jordan	JOR								07	COFFEE,TEA,COCOA,SPICES	1	No Quantity							588767			0
S3	2016	2016	2016	2	0	2	Export	642	Romania	ROU	414	Kuwait	KWT								07	COFFEE,TEA,COCOA,SPICES	1	No Quantity							38021			0
S3	2016	2016	2016	2	0	2	Export	642	Romania	ROU	422	Lebanon	LBN								07	COFFEE,TEA,COCOA,SPICES	1	No Quantity							826024			0
S3	2016	2016	2016	2	0	2	Export	642	Romania	ROU	428	Latvia	LVA								07	COFFEE,TEA,COCOA,SPICES	1	No Quantity							60749			0
S3	2016	2016	2016	2	0	2	Export	642	Romania	ROU	440	Lithuania	LTU								07	COFFEE,TEA,COCOA,SPICES	1	No Quantity							994867			0
S3	2016	2016	2016	2	0	2	Export	642	Romania	ROU	442	Luxembourg	LUX								07	COFFEE,TEA,COCOA,SPICES	1	No Quantity							8337			0
S3	2016	2016	2016	2	0	2	Export	642	Romania	ROU	458	Malaysia	MYS								07	COFFEE,TEA,COCOA,SPICES	1	No Quantity							10992			0
S3	2016	2016	2016	2	0	2	Export	642	Romania	ROU	470	Malta	MLT								07	COFFEE,TEA,COCOA,SPICES	1	No Quantity							14078			0
S3	2016	2016	2016	2	0	2	Export	642	Romania	ROU	484	Mexico	MEX								07	COFFEE,TEA,COCOA,SPICES	1	No Quantity							117094			0
S3	2016	2016	2016	2	0	2	Export	642	Romania	ROU	490	Other Asia, nes									07	COFFEE,TEA,COCOA,SPICES	1	No Quantity							169623			0
S3	2016	2016	2016	2	0	2	Export	642	Romania	ROU	498	Rep. of Moldova	MDA								07	COFFEE,TEA,COCOA,SPICES	1	No Quantity							5498177			0
S3	2016	2016	2016	2	0	2	Export	642	Romania	ROU	499	Montenegro	MNE								07	COFFEE,TEA,COCOA,SPICES	1	No Quantity							11776			0
S3	2016	2016	2016	2	0	2	Export	642	Romania	ROU	504	Morocco	MAR								07	COFFEE,TEA,COCOA,SPICES	1	No Quantity							35600			0
S3	2016	2016	2016	2	0	2	Export	642	Romania	ROU	512	Oman	OMN								07	COFFEE,TEA,COCOA,SPICES	1	No Quantity							11668			0
S3	2016	2016	2016	2	0	2	Export	642	Romania	ROU	528	Netherlands	NLD								07	COFFEE,TEA,COCOA,SPICES	1	No Quantity							1221647			0
S3	2016	2016	2016	2	0	2	Export	642	Romania	ROU	554	New Zealand	NZL								07	COFFEE,TEA,COCOA,SPICES	1	No Quantity							16991			0
S3	2016	2016	2016	2	0	2	Export	642	Romania	ROU	579	Norway	NOR								07	COFFEE,TEA,COCOA,SPICES	1	No Quantity							34375			0
S3	2016	2016	2016	2	0	2	Export	642	Romania	ROU	591	Panama	PAN								07	COFFEE,TEA,COCOA,SPICES	1	No Quantity							13496			0
S3	2016	2016	2016	2	0	2	Export	642	Romania	ROU	608	Philippines	PHL								07	COFFEE,TEA,COCOA,SPICES	1	No Quantity							565543			0
S3	2016	2016	2016	2	0	2	Export	642	Romania	ROU	616	Poland	POL								07	COFFEE,TEA,COCOA,SPICES	1	No Quantity							4065084			0
S3	2016	2016	2016	2	0	2	Export	642	Romania	ROU	620	Portugal	PRT								07	COFFEE,TEA,COCOA,SPICES	1	No Quantity							3901			0
S3	2016	2016	2016	2	0	2	Export	642	Romania	ROU	634	Qatar	QAT								07	COFFEE,TEA,COCOA,SPICES	1	No Quantity							3067			0
S3	2016	2016	2016	2	0	2	Export	642	Romania	ROU	643	Russian Federation	RUS								07	COFFEE,TEA,COCOA,SPICES	1	No Quantity							358540			0
S3	2016	2016	2016	2	0	2	Export	642	Romania	ROU	682	Saudi Arabia	SAU								07	COFFEE,TEA,COCOA,SPICES	1	No Quantity							8621470			0
S3	2016	2016	2016	2	0	2	Export	642	Romania	ROU	688	Serbia	SRB								07	COFFEE,TEA,COCOA,SPICES	1	No Quantity							7166573			0
S3	2016	2016	2016	2	0	2	Export	642	Romania	ROU	699	India	IND								07	COFFEE,TEA,COCOA,SPICES	1	No Quantity							285007			0
S3	2016	2016	2016	2	0	2	Export	642	Romania	ROU	702	Singapore	SGP								07	COFFEE,TEA,COCOA,SPICES	1	No Quantity							27800			0
S3	2016	2016	2016	2	0	2	Export	642	Romania	ROU	703	Slovakia	SVK								07	COFFEE,TEA,COCOA,SPICES	1	No Quantity							7746332			0
S3	2016	2016	2016	2	0	2	Export	642	Romania	ROU	704	Viet Nam	VNM								07	COFFEE,TEA,COCOA,SPICES	1	No Quantity							116852			0
S3	2016	2016	2016	2	0	2	Export	642	Romania	ROU	705	Slovenia	SVN								07	COFFEE,TEA,COCOA,SPICES	1	No Quantity							63821			0
S3	2016	2016	2016	2	0	2	Export	642	Romania	ROU	710	South Africa	ZAF								07	COFFEE,TEA,COCOA,SPICES	1	No Quantity							515216			0
S3	2016	2016	2016	2	0	2	Export	642	Romania	ROU	724	Spain	ESP								07	COFFEE,TEA,COCOA,SPICES	1	No Quantity							2010668			0
S3	2016	2016	2016	2	0	2	Export	642	Romania	ROU	740	Suriname	SUR								07	COFFEE,TEA,COCOA,SPICES	1	No Quantity							19720			0
S3	2016	2016	2016	2	0	2	Export	642	Romania	ROU	752	Sweden	SWE								07	COFFEE,TEA,COCOA,SPICES	1	No Quantity							32648			0
S3	2016	2016	2016	2	0	2	Export	642	Romania	ROU	757	Switzerland	CHE								07	COFFEE,TEA,COCOA,SPICES	1	No Quantity							19879			0
S3	2016	2016	2016	2	0	2	Export	642	Romania	ROU	764	Thailand	THA								07	COFFEE,TEA,COCOA,SPICES	1	No Quantity							156826			0
S3	2016	2016	2016	2	0	2	Export	642	Romania	ROU	784	United Arab Emirates	ARE								07	COFFEE,TEA,COCOA,SPICES	1	No Quantity							1052509			0
S3	2016	2016	2016	2	0	2	Export	642	Romania	ROU	792	Turkey	TUR								07	COFFEE,TEA,COCOA,SPICES	1	No Quantity							1402670			0
S3	2016	2016	2016	2	0	2	Export	642	Romania	ROU	804	Ukraine	UKR								07	COFFEE,TEA,COCOA,SPICES	1	No Quantity							567993			0
S3	2016	2016	2016	2	0	2	Export	642	Romania	ROU	807	North Macedonia	MKD								07	COFFEE,TEA,COCOA,SPICES	1	No Quantity							437634			0
S3	2016	2016	2016	2	0	2	Export	642	Romania	ROU	818	Egypt	EGY								07	COFFEE,TEA,COCOA,SPICES	1	No Quantity							372473			0
S3	2016	2016	2016	2	0	2	Export	642	Romania	ROU	826	United Kingdom	GBR								07	COFFEE,TEA,COCOA,SPICES	1	No Quantity							3480280			0
S3	2016	2016	2016	2	0	2	Export	642	Romania	ROU	842	USA	USA								07	COFFEE,TEA,COCOA,SPICES	1	No Quantity							338456			0
S3	2016	2016	2016	2	0	2	Export	642	Romania	ROU	887	Yemen	YEM								07	COFFEE,TEA,COCOA,SPICES	1	No Quantity							2			0
S3	2016	2016	2016	2	0	2	Export	642	Romania	ROU	899	Areas, nes									07	COFFEE,TEA,COCOA,SPICES	1	No Quantity							1040640			0
S3	2016	2016	2016	2	0	2	Export	643	Russian Federation	RUS	0	World	WLD								07	COFFEE,TEA,COCOA,SPICES	1	No Quantity							753711541			0
S3	2016	2016	2016	2	0	2	Export	643	Russian Federation	RUS	4	Afghanistan	AFG								07	COFFEE,TEA,COCOA,SPICES	1	No Quantity							46238			0
S3	2016	2016	2016	2	0	2	Export	643	Russian Federation	RUS	12	Algeria	DZA								07	COFFEE,TEA,COCOA,SPICES	1	No Quantity							57229			0
S3	2016	2016	2016	2	0	2	Export	643	Russian Federation	RUS	31	Azerbaijan	AZE								07	COFFEE,TEA,COCOA,SPICES	1	No Quantity							28079974			0
S3	2016	2016	2016	2	0	2	Export	643	Russian Federation	RUS	36	Australia	AUS								07	COFFEE,TEA,COCOA,SPICES	1	No Quantity							446355			0
S3	2016	2016	2016	2	0	2	Export	643	Russian Federation	RUS	40	Austria	AUT								07	COFFEE,TEA,COCOA,SPICES	1	No Quantity							51856			0
S3	2016	2016	2016	2	0	2	Export	643	Russian Federation	RUS	48	Bahrain	BHR								07	COFFEE,TEA,COCOA,SPICES	1	No Quantity							1952			0
S3	2016	2016	2016	2	0	2	Export	643	Russian Federation	RUS	50	Bangladesh	BGD								07	COFFEE,TEA,COCOA,SPICES	1	No Quantity							9082			0
S3	2016	2016	2016	2	0	2	Export	643	Russian Federation	RUS	51	Armenia	ARM								07	COFFEE,TEA,COCOA,SPICES	1	No Quantity							21958762			0
S3	2016	2016	2016	2	0	2	Export	643	Russian Federation	RUS	56	Belgium	BEL								07	COFFEE,TEA,COCOA,SPICES	1	No Quantity							87145			0
S3	2016	2016	2016	2	0	2	Export	643	Russian Federation	RUS	84	Belize	BLZ								07	COFFEE,TEA,COCOA,SPICES	1	No Quantity							82			0
S3	2016	2016	2016	2	0	2	Export	643	Russian Federation	RUS	100	Bulgaria	BGR								07	COFFEE,TEA,COCOA,SPICES	1	No Quantity							486197			0
S3	2016	2016	2016	2	0	2	Export	643	Russian Federation	RUS	112	Belarus	BLR								07	COFFEE,TEA,COCOA,SPICES	1	No Quantity							139932189			0
S3	2016	2016	2016	2	0	2	Export	643	Russian Federation	RUS	124	Canada	CAN								07	COFFEE,TEA,COCOA,SPICES	1	No Quantity							918187			0
S3	2016	2016	2016	2	0	2	Export	643	Russian Federation	RUS	144	Sri Lanka	LKA								07	COFFEE,TEA,COCOA,SPICES	1	No Quantity							3445697			0
S3	2016	2016	2016	2	0	2	Export	643	Russian Federation	RUS	152	Chile	CHL								07	COFFEE,TEA,COCOA,SPICES	1	No Quantity							7722			0
S3	2016	2016	2016	2	0	2	Export	643	Russian Federation	RUS	156	China	CHN								07	COFFEE,TEA,COCOA,SPICES	1	No Quantity							67557869			0
S3	2016	2016	2016	2	0	2	Export	643	Russian Federation	RUS	188	Costa Rica	CRI								07	COFFEE,TEA,COCOA,SPICES	1	No Quantity							18144			0
S3	2016	2016	2016	2	0	2	Export	643	Russian Federation	RUS	192	Cuba	CUB								07	COFFEE,TEA,COCOA,SPICES	1	No Quantity							26854			0
S3	2016	2016	2016	2	0	2	Export	643	Russian Federation	RUS	196	Cyprus	CYP								07	COFFEE,TEA,COCOA,SPICES	1	No Quantity							12461			0
S3	2016	2016	2016	2	0	2	Export	643	Russian Federation	RUS	203	Czechia	CZE								07	COFFEE,TEA,COCOA,SPICES	1	No Quantity							1138420			0
S3	2016	2016	2016	2	0	2	Export	643	Russian Federation	RUS	208	Denmark	DNK								07	COFFEE,TEA,COCOA,SPICES	1	No Quantity							27732			0
S3	2016	2016	2016	2	0	2	Export	643	Russian Federation	RUS	233	Estonia	EST								07	COFFEE,TEA,COCOA,SPICES	1	No Quantity							4156272			0
S3	2016	2016	2016	2	0	2	Export	643	Russian Federation	RUS	246	Finland	FIN								07	COFFEE,TEA,COCOA,SPICES	1	No Quantity							110473			0
S3	2016	2016	2016	2	0	2	Export	643	Russian Federation	RUS	251	France	FRA								07	COFFEE,TEA,COCOA,SPICES	1	No Quantity							1144776			0
S3	2016	2016	2016	2	0	2	Export	643	Russian Federation	RUS	268	Georgia	GEO								07	COFFEE,TEA,COCOA,SPICES	1	No Quantity							32897447			0
S3	2016	2016	2016	2	0	2	Export	643	Russian Federation	RUS	275	State of Palestine	PSE								07	COFFEE,TEA,COCOA,SPICES	1	No Quantity							57443			0
S3	2016	2016	2016	2	0	2	Export	643	Russian Federation	RUS	276	Germany	DEU								07	COFFEE,TEA,COCOA,SPICES	1	No Quantity							15145988			0
S3	2016	2016	2016	2	0	2	Export	643	Russian Federation	RUS	300	Greece	GRC								07	COFFEE,TEA,COCOA,SPICES	1	No Quantity							103043			0
S3	2016	2016	2016	2	0	2	Export	643	Russian Federation	RUS	344	China, Hong Kong SAR	HKG								07	COFFEE,TEA,COCOA,SPICES	1	No Quantity							38636			0
S3	2016	2016	2016	2	0	2	Export	643	Russian Federation	RUS	348	Hungary	HUN								07	COFFEE,TEA,COCOA,SPICES	1	No Quantity							151297			0
S3	2016	2016	2016	2	0	2	Export	643	Russian Federation	RUS	360	Indonesia	IDN								07	COFFEE,TEA,COCOA,SPICES	1	No Quantity							3958477			0
S3	2016	2016	2016	2	0	2	Export	643	Russian Federation	RUS	364	Iran	IRN								07	COFFEE,TEA,COCOA,SPICES	1	No Quantity							243591			0
S3	2016	2016	2016	2	0	2	Export	643	Russian Federation	RUS	368	Iraq	IRQ								07	COFFEE,TEA,COCOA,SPICES	1	No Quantity							751032			0
S3	2016	2016	2016	2	0	2	Export	643	Russian Federation	RUS	376	Israel	ISR								07	COFFEE,TEA,COCOA,SPICES	1	No Quantity							11112398			0
S3	2016	2016	2016	2	0	2	Export	643	Russian Federation	RUS	381	Italy	ITA								07	COFFEE,TEA,COCOA,SPICES	1	No Quantity							590559			0
S3	2016	2016	2016	2	0	2	Export	643	Russian Federation	RUS	392	Japan	JPN								07	COFFEE,TEA,COCOA,SPICES	1	No Quantity							35559			0
S3	2016	2016	2016	2	0	2	Export	643	Russian Federation	RUS	398	Kazakhstan	KAZ								07	COFFEE,TEA,COCOA,SPICES	1	No Quantity							171050939			0
S3	2016	2016	2016	2	0	2	Export	643	Russian Federation	RUS	400	Jordan	JOR								07	COFFEE,TEA,COCOA,SPICES	1	No Quantity							349172			0
S3	2016	2016	2016	2	0	2	Export	643	Russian Federation	RUS	410	Rep. of Korea	KOR								07	COFFEE,TEA,COCOA,SPICES	1	No Quantity							633084			0
S3	2016	2016	2016	2	0	2	Export	643	Russian Federation	RUS	414	Kuwait	KWT								07	COFFEE,TEA,COCOA,SPICES	1	No Quantity							2121			0
S3	2016	2016	2016	2	0	2	Export	643	Russian Federation	RUS	417	Kyrgyzstan	KGZ								07	COFFEE,TEA,COCOA,SPICES	1	No Quantity							34669595			0
S3	2016	2016	2016	2	0	2	Export	643	Russian Federation	RUS	422	Lebanon	LBN								07	COFFEE,TEA,COCOA,SPICES	1	No Quantity							26536			0
S3	2016	2016	2016	2	0	2	Export	643	Russian Federation	RUS	428	Latvia	LVA								07	COFFEE,TEA,COCOA,SPICES	1	No Quantity							6547887			0
S3	2016	2016	2016	2	0	2	Export	643	Russian Federation	RUS	434	Libya	LBY								07	COFFEE,TEA,COCOA,SPICES	1	No Quantity							477059			0
S3	2016	2016	2016	2	0	2	Export	643	Russian Federation	RUS	440	Lithuania	LTU								07	COFFEE,TEA,COCOA,SPICES	1	No Quantity							5528786			0
S3	2016	2016	2016	2	0	2	Export	643	Russian Federation	RUS	458	Malaysia	MYS								07	COFFEE,TEA,COCOA,SPICES	1	No Quantity							250754			0
S3	2016	2016	2016	2	0	2	Export	643	Russian Federation	RUS	480	Mauritius	MUS								07	COFFEE,TEA,COCOA,SPICES	1	No Quantity							14275			0
S3	2016	2016	2016	2	0	2	Export	643	Russian Federation	RUS	484	Mexico	MEX								07	COFFEE,TEA,COCOA,SPICES	1	No Quantity							47808			0
S3	2016	2016	2016	2	0	2	Export	643	Russian Federation	RUS	490	Other Asia, nes									07	COFFEE,TEA,COCOA,SPICES	1	No Quantity							961896			0
S3	2016	2016	2016	2	0	2	Export	643	Russian Federation	RUS	496	Mongolia	MNG								07	COFFEE,TEA,COCOA,SPICES	1	No Quantity							20546074			0
S3	2016	2016	2016	2	0	2	Export	643	Russian Federation	RUS	498	Rep. of Moldova	MDA								07	COFFEE,TEA,COCOA,SPICES	1	No Quantity							17472016			0
S3	2016	2016	2016	2	0	2	Export	643	Russian Federation	RUS	499	Montenegro	MNE								07	COFFEE,TEA,COCOA,SPICES	1	No Quantity							6929			0
S3	2016	2016	2016	2	0	2	Export	643	Russian Federation	RUS	504	Morocco	MAR								07	COFFEE,TEA,COCOA,SPICES	1	No Quantity							9061			0
S3	2016	2016	2016	2	0	2	Export	643	Russian Federation	RUS	524	Nepal	NPL								07	COFFEE,TEA,COCOA,SPICES	1	No Quantity							1107630			0
S3	2016	2016	2016	2	0	2	Export	643	Russian Federation	RUS	528	Netherlands	NLD								07	COFFEE,TEA,COCOA,SPICES	1	No Quantity							3010664			0
S3	2016	2016	2016	2	0	2	Export	643	Russian Federation	RUS	554	New Zealand	NZL								07	COFFEE,TEA,COCOA,SPICES	1	No Quantity							189144			0
S3	2016	2016	2016	2	0	2	Export	643	Russian Federation	RUS	579	Norway	NOR								07	COFFEE,TEA,COCOA,SPICES	1	No Quantity							20542			0
S3	2016	2016	2016	2	0	2	Export	643	Russian Federation	RUS	580	N. Mariana Isds	MNP								07	COFFEE,TEA,COCOA,SPICES	1	No Quantity							11940			0
S3	2016	2016	2016	2	0	2	Export	643	Russian Federation	RUS	586	Pakistan	PAK								07	COFFEE,TEA,COCOA,SPICES	1	No Quantity							1311956			0
S3	2016	2016	2016	2	0	2	Export	643	Russian Federation	RUS	604	Peru	PER								07	COFFEE,TEA,COCOA,SPICES	1	No Quantity							47614			0
S3	2016	2016	2016	2	0	2	Export	643	Russian Federation	RUS	616	Poland	POL								07	COFFEE,TEA,COCOA,SPICES	1	No Quantity							2008005			0
S3	2016	2016	2016	2	0	2	Export	643	Russian Federation	RUS	634	Qatar	QAT								07	COFFEE,TEA,COCOA,SPICES	1	No Quantity							43438			0
S3	2016	2016	2016	2	0	2	Export	643	Russian Federation	RUS	642	Romania	ROU								07	COFFEE,TEA,COCOA,SPICES	1	No Quantity							28403			0
S3	2016	2016	2016	2	0	2	Export	643	Russian Federation	RUS	682	Saudi Arabia	SAU								07	COFFEE,TEA,COCOA,SPICES	1	No Quantity							2197625			0
S3	2016	2016	2016	2	0	2	Export	643	Russian Federation	RUS	688	Serbia	SRB								07	COFFEE,TEA,COCOA,SPICES	1	No Quantity							750616			0
S3	2016	2016	2016	2	0	2	Export	643	Russian Federation	RUS	699	India	IND								07	COFFEE,TEA,COCOA,SPICES	1	No Quantity							15976363			0
S3	2016	2016	2016	2	0	2	Export	643	Russian Federation	RUS	702	Singapore	SGP								07	COFFEE,TEA,COCOA,SPICES	1	No Quantity							125047			0
S3	2016	2016	2016	2	0	2	Export	643	Russian Federation	RUS	703	Slovakia	SVK								07	COFFEE,TEA,COCOA,SPICES	1	No Quantity							14094			0
S3	2016	2016	2016	2	0	2	Export	643	Russian Federation	RUS	704	Viet Nam	VNM								07	COFFEE,TEA,COCOA,SPICES	1	No Quantity							574718			0
S3	2016	2016	2016	2	0	2	Export	643	Russian Federation	RUS	706	Somalia	SOM								07	COFFEE,TEA,COCOA,SPICES	1	No Quantity							27			0
S3	2016	2016	2016	2	0	2	Export	643	Russian Federation	RUS	710	South Africa	ZAF								07	COFFEE,TEA,COCOA,SPICES	1	No Quantity							232497			0
S3	2016	2016	2016	2	0	2	Export	643	Russian Federation	RUS	724	Spain	ESP								07	COFFEE,TEA,COCOA,SPICES	1	No Quantity							560019			0
S3	2016	2016	2016	2	0	2	Export	643	Russian Federation	RUS	752	Sweden	SWE								07	COFFEE,TEA,COCOA,SPICES	1	No Quantity							4			0
S3	2016	2016	2016	2	0	2	Export	643	Russian Federation	RUS	757	Switzerland	CHE								07	COFFEE,TEA,COCOA,SPICES	1	No Quantity							16955			0
S3	2016	2016	2016	2	0	2	Export	643	Russian Federation	RUS	762	Tajikistan	TJK								07	COFFEE,TEA,COCOA,SPICES	1	No Quantity							20038310			0
S3	2016	2016	2016	2	0	2	Export	643	Russian Federation	RUS	764	Thailand	THA								07	COFFEE,TEA,COCOA,SPICES	1	No Quantity							624			0
S3	2016	2016	2016	2	0	2	Export	643	Russian Federation	RUS	784	United Arab Emirates	ARE								07	COFFEE,TEA,COCOA,SPICES	1	No Quantity							6202775			0
S3	2016	2016	2016	2	0	2	Export	643	Russian Federation	RUS	788	Tunisia	TUN								07	COFFEE,TEA,COCOA,SPICES	1	No Quantity							88744			0
S3	2016	2016	2016	2	0	2	Export	643	Russian Federation	RUS	792	Turkey	TUR								07	COFFEE,TEA,COCOA,SPICES	1	No Quantity							774064			0
S3	2016	2016	2016	2	0	2	Export	643	Russian Federation	RUS	795	Turkmenistan	TKM								07	COFFEE,TEA,COCOA,SPICES	1	No Quantity							14662476			0
S3	2016	2016	2016	2	0	2	Export	643	Russian Federation	RUS	804	Ukraine	UKR								07	COFFEE,TEA,COCOA,SPICES	1	No Quantity							57284379			0
S3	2016	2016	2016	2	0	2	Export	643	Russian Federation	RUS	818	Egypt	EGY								07	COFFEE,TEA,COCOA,SPICES	1	No Quantity							80			0
S3	2016	2016	2016	2	0	2	Export	643	Russian Federation	RUS	826	United Kingdom	GBR								07	COFFEE,TEA,COCOA,SPICES	1	No Quantity							242228			0
S3	2016	2016	2016	2	0	2	Export	643	Russian Federation	RUS	842	USA	USA								07	COFFEE,TEA,COCOA,SPICES	1	No Quantity							6680994			0
S3	2016	2016	2016	2	0	2	Export	643	Russian Federation	RUS	860	Uzbekistan	UZB								07	COFFEE,TEA,COCOA,SPICES	1	No Quantity							23070641			0
S3	2016	2016	2016	2	0	2	Export	643	Russian Federation	RUS	862	Venezuela	VEN								07	COFFEE,TEA,COCOA,SPICES	1	No Quantity							11666			0
S3	2016	2016	2016	2	0	2	Export	643	Russian Federation	RUS	887	Yemen	YEM								07	COFFEE,TEA,COCOA,SPICES	1	No Quantity							282931			0
S3	2016	2016	2016	2	0	2	Export	643	Russian Federation	RUS	899	Areas, nes									07	COFFEE,TEA,COCOA,SPICES	1	No Quantity							2743194			0
S3	2016	2016	2016	2	0	2	Export	642	Romania	ROU	0	World	WLD								08	ANIMAL FEED STUFF	1	No Quantity							211651505			0
S3	2016	2016	2016	2	0	2	Export	642	Romania	ROU	36	Australia	AUS								08	ANIMAL FEED STUFF	1	No Quantity							323321			0
S3	2016	2016	2016	2	0	2	Export	642	Romania	ROU	40	Austria	AUT								08	ANIMAL FEED STUFF	1	No Quantity							784551			0
S3	2016	2016	2016	2	0	2	Export	642	Romania	ROU	56	Belgium	BEL								08	ANIMAL FEED STUFF	1	No Quantity							32615			0
S3	2016	2016	2016	2	0	2	Export	642	Romania	ROU	70	Bosnia Herzegovina	BIH								08	ANIMAL FEED STUFF	1	No Quantity							373887			0
S3	2016	2016	2016	2	0	2	Export	642	Romania	ROU	100	Bulgaria	BGR								08	ANIMAL FEED STUFF	1	No Quantity							45470841			0
S3	2016	2016	2016	2	0	2	Export	642	Romania	ROU	124	Canada	CAN								08	ANIMAL FEED STUFF	1	No Quantity							1343179			0
S3	2016	2016	2016	2	0	2	Export	642	Romania	ROU	156	China	CHN								08	ANIMAL FEED STUFF	1	No Quantity							34389			0
S3	2016	2016	2016	2	0	2	Export	642	Romania	ROU	191	Croatia	HRV								08	ANIMAL FEED STUFF	1	No Quantity							39631			0
S3	2016	2016	2016	2	0	2	Export	642	Romania	ROU	196	Cyprus	CYP								08	ANIMAL FEED STUFF	1	No Quantity							612736			0
S3	2016	2016	2016	2	0	2	Export	642	Romania	ROU	203	Czechia	CZE								08	ANIMAL FEED STUFF	1	No Quantity							279927			0
S3	2016	2016	2016	2	0	2	Export	642	Romania	ROU	251	France	FRA								08	ANIMAL FEED STUFF	1	No Quantity							14698090			0
S3	2016	2016	2016	2	0	2	Export	642	Romania	ROU	268	Georgia	GEO								08	ANIMAL FEED STUFF	1	No Quantity							1583502			0
S3	2016	2016	2016	2	0	2	Export	642	Romania	ROU	276	Germany	DEU								08	ANIMAL FEED STUFF	1	No Quantity							1684235			0
S3	2016	2016	2016	2	0	2	Export	642	Romania	ROU	300	Greece	GRC								08	ANIMAL FEED STUFF	1	No Quantity							2434567			0
S3	2016	2016	2016	2	0	2	Export	642	Romania	ROU	348	Hungary	HUN								08	ANIMAL FEED STUFF	1	No Quantity							8001334			0
S3	2016	2016	2016	2	0	2	Export	642	Romania	ROU	360	Indonesia	IDN								08	ANIMAL FEED STUFF	1	No Quantity							73869			0
S3	2016	2016	2016	2	0	2	Export	642	Romania	ROU	364	Iran	IRN								08	ANIMAL FEED STUFF	1	No Quantity							5702140			0
S3	2016	2016	2016	2	0	2	Export	642	Romania	ROU	372	Ireland	IRL								08	ANIMAL FEED STUFF	1	No Quantity							941943			0
S3	2016	2016	2016	2	0	2	Export	642	Romania	ROU	376	Israel	ISR								08	ANIMAL FEED STUFF	1	No Quantity							26973991			0
S3	2016	2016	2016	2	0	2	Export	642	Romania	ROU	381	Italy	ITA								08	ANIMAL FEED STUFF	1	No Quantity							9834538			0
S3	2016	2016	2016	2	0	2	Export	642	Romania	ROU	414	Kuwait	KWT								08	ANIMAL FEED STUFF	1	No Quantity							448629			0
S3	2016	2016	2016	2	0	2	Export	642	Romania	ROU	422	Lebanon	LBN								08	ANIMAL FEED STUFF	1	No Quantity							2798122			0
S3	2016	2016	2016	2	0	2	Export	642	Romania	ROU	434	Libya	LBY								08	ANIMAL FEED STUFF	1	No Quantity							289049			0
S3	2016	2016	2016	2	0	2	Export	642	Romania	ROU	440	Lithuania	LTU								08	ANIMAL FEED STUFF	1	No Quantity							13521			0
S3	2016	2016	2016	2	0	2	Export	642	Romania	ROU	498	Rep. of Moldova	MDA								08	ANIMAL FEED STUFF	1	No Quantity							7787343			0
S3	2016	2016	2016	2	0	2	Export	642	Romania	ROU	504	Morocco	MAR								08	ANIMAL FEED STUFF	1	No Quantity							12048672			0
S3	2016	2016	2016	2	0	2	Export	642	Romania	ROU	512	Oman	OMN								08	ANIMAL FEED STUFF	1	No Quantity							2118			0
S3	2016	2016	2016	2	0	2	Export	642	Romania	ROU	528	Netherlands	NLD								08	ANIMAL FEED STUFF	1	No Quantity							675721			0
S3	2016	2016	2016	2	0	2	Export	642	Romania	ROU	616	Poland	POL								08	ANIMAL FEED STUFF	1	No Quantity							421944			0
S3	2016	2016	2016	2	0	2	Export	642	Romania	ROU	634	Qatar	QAT								08	ANIMAL FEED STUFF	1	No Quantity							53018			0
S3	2016	2016	2016	2	0	2	Export	642	Romania	ROU	682	Saudi Arabia	SAU								08	ANIMAL FEED STUFF	1	No Quantity							783757			0
S3	2016	2016	2016	2	0	2	Export	642	Romania	ROU	688	Serbia	SRB								08	ANIMAL FEED STUFF	1	No Quantity							195128			0
S3	2016	2016	2016	2	0	2	Export	642	Romania	ROU	703	Slovakia	SVK								08	ANIMAL FEED STUFF	1	No Quantity							1980882			0
S3	2016	2016	2016	2	0	2	Export	642	Romania	ROU	704	Viet Nam	VNM								08	ANIMAL FEED STUFF	1	No Quantity							2711618			0
S3	2016	2016	2016	2	0	2	Export	642	Romania	ROU	705	Slovenia	SVN								08	ANIMAL FEED STUFF	1	No Quantity							304916			0
S3	2016	2016	2016	2	0	2	Export	642	Romania	ROU	724	Spain	ESP								08	ANIMAL FEED STUFF	1	No Quantity							12391449			0
S3	2016	2016	2016	2	0	2	Export	642	Romania	ROU	752	Sweden	SWE								08	ANIMAL FEED STUFF	1	No Quantity							136			0
S3	2016	2016	2016	2	0	2	Export	642	Romania	ROU	757	Switzerland	CHE								08	ANIMAL FEED STUFF	1	No Quantity							792616			0
S3	2016	2016	2016	2	0	2	Export	642	Romania	ROU	784	United Arab Emirates	ARE								08	ANIMAL FEED STUFF	1	No Quantity							12001165			0
S3	2016	2016	2016	2	0	2	Export	642	Romania	ROU	792	Turkey	TUR								08	ANIMAL FEED STUFF	1	No Quantity							31524623			0
S3	2016	2016	2016	2	0	2	Export	642	Romania	ROU	804	Ukraine	UKR								08	ANIMAL FEED STUFF	1	No Quantity							35929			0
S3	2016	2016	2016	2	0	2	Export	642	Romania	ROU	807	North Macedonia	MKD								08	ANIMAL FEED STUFF	1	No Quantity							12621			0
S3	2016	2016	2016	2	0	2	Export	642	Romania	ROU	826	United Kingdom	GBR								08	ANIMAL FEED STUFF	1	No Quantity							3153734			0
S3	2016	2016	2016	2	0	2	Export	642	Romania	ROU	842	USA	USA								08	ANIMAL FEED STUFF	1	No Quantity							1509			0
S3	2016	2016	2016	2	0	2	Export	643	Russian Federation	RUS	0	World	WLD								08	ANIMAL FEED STUFF	1	No Quantity							946894442			0
S3	2016	2016	2016	2	0	2	Export	643	Russian Federation	RUS	31	Azerbaijan	AZE								08	ANIMAL FEED STUFF	1	No Quantity							7857189			0
S3	2016	2016	2016	2	0	2	Export	643	Russian Federation	RUS	36	Australia	AUS								08	ANIMAL FEED STUFF	1	No Quantity							187			0
S3	2016	2016	2016	2	0	2	Export	643	Russian Federation	RUS	51	Armenia	ARM								08	ANIMAL FEED STUFF	1	No Quantity							3214948			0
S3	2016	2016	2016	2	0	2	Export	643	Russian Federation	RUS	56	Belgium	BEL								08	ANIMAL FEED STUFF	1	No Quantity							6797875			0
S3	2016	2016	2016	2	0	2	Export	643	Russian Federation	RUS	70	Bosnia Herzegovina	BIH								08	ANIMAL FEED STUFF	1	No Quantity							1756			0
S3	2016	2016	2016	2	0	2	Export	643	Russian Federation	RUS	100	Bulgaria	BGR								08	ANIMAL FEED STUFF	1	No Quantity							29539			0
S3	2016	2016	2016	2	0	2	Export	643	Russian Federation	RUS	104	Myanmar	MMR								08	ANIMAL FEED STUFF	1	No Quantity							671068			0
S3	2016	2016	2016	2	0	2	Export	643	Russian Federation	RUS	112	Belarus	BLR								08	ANIMAL FEED STUFF	1	No Quantity							58447636			0
S3	2016	2016	2016	2	0	2	Export	643	Russian Federation	RUS	124	Canada	CAN								08	ANIMAL FEED STUFF	1	No Quantity							200			0
S3	2016	2016	2016	2	0	2	Export	643	Russian Federation	RUS	156	China	CHN								08	ANIMAL FEED STUFF	1	No Quantity							42718762			0
S3	2016	2016	2016	2	0	2	Export	643	Russian Federation	RUS	196	Cyprus	CYP								08	ANIMAL FEED STUFF	1	No Quantity							8163616			0
S3	2016	2016	2016	2	0	2	Export	643	Russian Federation	RUS	203	Czechia	CZE								08	ANIMAL FEED STUFF	1	No Quantity							219395			0
S3	2016	2016	2016	2	0	2	Export	643	Russian Federation	RUS	208	Denmark	DNK								08	ANIMAL FEED STUFF	1	No Quantity							31859595			0
S3	2016	2016	2016	2	0	2	Export	643	Russian Federation	RUS	233	Estonia	EST								08	ANIMAL FEED STUFF	1	No Quantity							132164			0
S3	2016	2016	2016	2	0	2	Export	643	Russian Federation	RUS	246	Finland	FIN								08	ANIMAL FEED STUFF	1	No Quantity							29610704			0
S3	2016	2016	2016	2	0	2	Export	643	Russian Federation	RUS	251	France	FRA								08	ANIMAL FEED STUFF	1	No Quantity							10263788			0
S3	2016	2016	2016	2	0	2	Export	643	Russian Federation	RUS	268	Georgia	GEO								08	ANIMAL FEED STUFF	1	No Quantity							3991376			0
S3	2016	2016	2016	2	0	2	Export	643	Russian Federation	RUS	276	Germany	DEU								08	ANIMAL FEED STUFF	1	No Quantity							9616648			0
S3	2016	2016	2016	2	0	2	Export	643	Russian Federation	RUS	300	Greece	GRC								08	ANIMAL FEED STUFF	1	No Quantity							3733352			0
S3	2016	2016	2016	2	0	2	Export	643	Russian Federation	RUS	344	China, Hong Kong SAR	HKG								08	ANIMAL FEED STUFF	1	No Quantity							20400			0
S3	2016	2016	2016	2	0	2	Export	643	Russian Federation	RUS	348	Hungary	HUN								08	ANIMAL FEED STUFF	1	No Quantity							40980			0
S3	2016	2016	2016	2	0	2	Export	643	Russian Federation	RUS	352	Iceland	ISL								08	ANIMAL FEED STUFF	1	No Quantity							32020			0
S3	2016	2016	2016	2	0	2	Export	643	Russian Federation	RUS	364	Iran	IRN								08	ANIMAL FEED STUFF	1	No Quantity							4435872			0
S3	2016	2016	2016	2	0	2	Export	643	Russian Federation	RUS	372	Ireland	IRL								08	ANIMAL FEED STUFF	1	No Quantity							5498826			0
S3	2016	2016	2016	2	0	2	Export	643	Russian Federation	RUS	376	Israel	ISR								08	ANIMAL FEED STUFF	1	No Quantity							941571			0
S3	2016	2016	2016	2	0	2	Export	643	Russian Federation	RUS	381	Italy	ITA								08	ANIMAL FEED STUFF	1	No Quantity							35045175			0
S3	2016	2016	2016	2	0	2	Export	643	Russian Federation	RUS	392	Japan	JPN								08	ANIMAL FEED STUFF	1	No Quantity							518277			0
S3	2016	2016	2016	2	0	2	Export	643	Russian Federation	RUS	398	Kazakhstan	KAZ								08	ANIMAL FEED STUFF	1	No Quantity							42358543			0
S3	2016	2016	2016	2	0	2	Export	643	Russian Federation	RUS	408	Dem. People's Rep. of Korea	PRK								08	ANIMAL FEED STUFF	1	No Quantity							51014			0
S3	2016	2016	2016	2	0	2	Export	643	Russian Federation	RUS	410	Rep. of Korea	KOR								08	ANIMAL FEED STUFF	1	No Quantity							37366708			0
S3	2016	2016	2016	2	0	2	Export	643	Russian Federation	RUS	417	Kyrgyzstan	KGZ								08	ANIMAL FEED STUFF	1	No Quantity							1403394			0
S3	2016	2016	2016	2	0	2	Export	643	Russian Federation	RUS	422	Lebanon	LBN								08	ANIMAL FEED STUFF	1	No Quantity							1260512			0
S3	2016	2016	2016	2	0	2	Export	643	Russian Federation	RUS	428	Latvia	LVA								08	ANIMAL FEED STUFF	1	No Quantity							94695569			0
S3	2016	2016	2016	2	0	2	Export	643	Russian Federation	RUS	440	Lithuania	LTU								08	ANIMAL FEED STUFF	1	No Quantity							14095898			0
S3	2016	2016	2016	2	0	2	Export	643	Russian Federation	RUS	496	Mongolia	MNG								08	ANIMAL FEED STUFF	1	No Quantity							4416370			0
S3	2016	2016	2016	2	0	2	Export	643	Russian Federation	RUS	498	Rep. of Moldova	MDA								08	ANIMAL FEED STUFF	1	No Quantity							999860			0
S3	2016	2016	2016	2	0	2	Export	643	Russian Federation	RUS	504	Morocco	MAR								08	ANIMAL FEED STUFF	1	No Quantity							1822674			0
S3	2016	2016	2016	2	0	2	Export	643	Russian Federation	RUS	528	Netherlands	NLD								08	ANIMAL FEED STUFF	1	No Quantity							65145065			0
S3	2016	2016	2016	2	0	2	Export	643	Russian Federation	RUS	579	Norway	NOR								08	ANIMAL FEED STUFF	1	No Quantity							36303923			0
S3	2016	2016	2016	2	0	2	Export	643	Russian Federation	RUS	616	Poland	POL								08	ANIMAL FEED STUFF	1	No Quantity							44904629			0
S3	2016	2016	2016	2	0	2	Export	643	Russian Federation	RUS	634	Qatar	QAT								08	ANIMAL FEED STUFF	1	No Quantity							12870			0
S3	2016	2016	2016	2	0	2	Export	643	Russian Federation	RUS	642	Romania	ROU								08	ANIMAL FEED STUFF	1	No Quantity							2657			0
S3	2016	2016	2016	2	0	2	Export	643	Russian Federation	RUS	688	Serbia	SRB								08	ANIMAL FEED STUFF	1	No Quantity							1192164			0
S3	2016	2016	2016	2	0	2	Export	643	Russian Federation	RUS	699	India	IND								08	ANIMAL FEED STUFF	1	No Quantity							20200			0
S3	2016	2016	2016	2	0	2	Export	643	Russian Federation	RUS	703	Slovakia	SVK								08	ANIMAL FEED STUFF	1	No Quantity							239999			0
S3	2016	2016	2016	2	0	2	Export	643	Russian Federation	RUS	704	Viet Nam	VNM								08	ANIMAL FEED STUFF	1	No Quantity							2753839			0
S3	2016	2016	2016	2	0	2	Export	643	Russian Federation	RUS	724	Spain	ESP								08	ANIMAL FEED STUFF	1	No Quantity							8801163			0
S3	2016	2016	2016	2	0	2	Export	643	Russian Federation	RUS	752	Sweden	SWE								08	ANIMAL FEED STUFF	1	No Quantity							19652704			0
S3	2016	2016	2016	2	0	2	Export	643	Russian Federation	RUS	757	Switzerland	CHE								08	ANIMAL FEED STUFF	1	No Quantity							5639			0
S3	2016	2016	2016	2	0	2	Export	643	Russian Federation	RUS	762	Tajikistan	TJK								08	ANIMAL FEED STUFF	1	No Quantity							3630799			0
S3	2016	2016	2016	2	0	2	Export	643	Russian Federation	RUS	764	Thailand	THA								08	ANIMAL FEED STUFF	1	No Quantity							729054			0
S3	2016	2016	2016	2	0	2	Export	643	Russian Federation	RUS	784	United Arab Emirates	ARE								08	ANIMAL FEED STUFF	1	No Quantity							104543			0
S3	2016	2016	2016	2	0	2	Export	643	Russian Federation	RUS	788	Tunisia	TUN								08	ANIMAL FEED STUFF	1	No Quantity							277826			0
S3	2016	2016	2016	2	0	2	Export	643	Russian Federation	RUS	792	Turkey	TUR								08	ANIMAL FEED STUFF	1	No Quantity							227983444			0
S3	2016	2016	2016	2	0	2	Export	643	Russian Federation	RUS	795	Turkmenistan	TKM								08	ANIMAL FEED STUFF	1	No Quantity							287220			0
S3	2016	2016	2016	2	0	2	Export	643	Russian Federation	RUS	804	Ukraine	UKR								08	ANIMAL FEED STUFF	1	No Quantity							24947657			0
S3	2016	2016	2016	2	0	2	Export	643	Russian Federation	RUS	818	Egypt	EGY								08	ANIMAL FEED STUFF	1	No Quantity							3034465			0
S3	2016	2016	2016	2	0	2	Export	643	Russian Federation	RUS	826	United Kingdom	GBR								08	ANIMAL FEED STUFF	1	No Quantity							14816341			0
S3	2016	2016	2016	2	0	2	Export	643	Russian Federation	RUS	842	USA	USA								08	ANIMAL FEED STUFF	1	No Quantity							3645			0
S3	2016	2016	2016	2	0	2	Export	643	Russian Federation	RUS	860	Uzbekistan	UZB								08	ANIMAL FEED STUFF	1	No Quantity							29711132			0
S3	2016	2016	2016	2	0	2	Export	642	Romania	ROU	0	World	WLD								09	MISC.EDIBLE PRODUCTS ETC	1	No Quantity							200265179			0
S3	2016	2016	2016	2	0	2	Export	642	Romania	ROU	8	Albania	ALB								09	MISC.EDIBLE PRODUCTS ETC	1	No Quantity							992209			0
S3	2016	2016	2016	2	0	2	Export	642	Romania	ROU	12	Algeria	DZA								09	MISC.EDIBLE PRODUCTS ETC	1	No Quantity							12746			0
S3	2016	2016	2016	2	0	2	Export	642	Romania	ROU	31	Azerbaijan	AZE								09	MISC.EDIBLE PRODUCTS ETC	1	No Quantity							707374			0
S3	2016	2016	2016	2	0	2	Export	642	Romania	ROU	36	Australia	AUS								09	MISC.EDIBLE PRODUCTS ETC	1	No Quantity							6820720			0
S3	2016	2016	2016	2	0	2	Export	642	Romania	ROU	40	Austria	AUT								09	MISC.EDIBLE PRODUCTS ETC	1	No Quantity							4798570			0
S3	2016	2016	2016	2	0	2	Export	642	Romania	ROU	48	Bahrain	BHR								09	MISC.EDIBLE PRODUCTS ETC	1	No Quantity							11990			0
S3	2016	2016	2016	2	0	2	Export	642	Romania	ROU	51	Armenia	ARM								09	MISC.EDIBLE PRODUCTS ETC	1	No Quantity							72208			0
S3	2016	2016	2016	2	0	2	Export	642	Romania	ROU	56	Belgium	BEL								09	MISC.EDIBLE PRODUCTS ETC	1	No Quantity							982196			0
S3	2016	2016	2016	2	0	2	Export	642	Romania	ROU	70	Bosnia Herzegovina	BIH								09	MISC.EDIBLE PRODUCTS ETC	1	No Quantity							332483			0
S3	2016	2016	2016	2	0	2	Export	642	Romania	ROU	100	Bulgaria	BGR								09	MISC.EDIBLE PRODUCTS ETC	1	No Quantity							13529074			0
S3	2016	2016	2016	2	0	2	Export	642	Romania	ROU	112	Belarus	BLR								09	MISC.EDIBLE PRODUCTS ETC	1	No Quantity							292087			0
S3	2016	2016	2016	2	0	2	Export	642	Romania	ROU	124	Canada	CAN								09	MISC.EDIBLE PRODUCTS ETC	1	No Quantity							160890			0
S3	2016	2016	2016	2	0	2	Export	642	Romania	ROU	144	Sri Lanka	LKA								09	MISC.EDIBLE PRODUCTS ETC	1	No Quantity							545			0
S3	2016	2016	2016	2	0	2	Export	642	Romania	ROU	152	Chile	CHL								09	MISC.EDIBLE PRODUCTS ETC	1	No Quantity							175559			0
S3	2016	2016	2016	2	0	2	Export	642	Romania	ROU	156	China	CHN								09	MISC.EDIBLE PRODUCTS ETC	1	No Quantity							64523			0
S3	2016	2016	2016	2	0	2	Export	642	Romania	ROU	188	Costa Rica	CRI								09	MISC.EDIBLE PRODUCTS ETC	1	No Quantity							9896			0
S3	2016	2016	2016	2	0	2	Export	642	Romania	ROU	191	Croatia	HRV								09	MISC.EDIBLE PRODUCTS ETC	1	No Quantity							824909			0
S3	2016	2016	2016	2	0	2	Export	642	Romania	ROU	196	Cyprus	CYP								09	MISC.EDIBLE PRODUCTS ETC	1	No Quantity							466915			0
S3	2016	2016	2016	2	0	2	Export	642	Romania	ROU	203	Czechia	CZE								09	MISC.EDIBLE PRODUCTS ETC	1	No Quantity							2578500			0
S3	2016	2016	2016	2	0	2	Export	642	Romania	ROU	208	Denmark	DNK								09	MISC.EDIBLE PRODUCTS ETC	1	No Quantity							8475764			0
S3	2016	2016	2016	2	0	2	Export	642	Romania	ROU	233	Estonia	EST								09	MISC.EDIBLE PRODUCTS ETC	1	No Quantity							66443			0
S3	2016	2016	2016	2	0	2	Export	642	Romania	ROU	246	Finland	FIN								09	MISC.EDIBLE PRODUCTS ETC	1	No Quantity							832370			0
S3	2016	2016	2016	2	0	2	Export	642	Romania	ROU	251	France	FRA								09	MISC.EDIBLE PRODUCTS ETC	1	No Quantity							8261709			0
S3	2016	2016	2016	2	0	2	Export	642	Romania	ROU	268	Georgia	GEO								09	MISC.EDIBLE PRODUCTS ETC	1	No Quantity							180305			0
S3	2016	2016	2016	2	0	2	Export	642	Romania	ROU	276	Germany	DEU								09	MISC.EDIBLE PRODUCTS ETC	1	No Quantity							50616707			0
S3	2016	2016	2016	2	0	2	Export	642	Romania	ROU	300	Greece	GRC								09	MISC.EDIBLE PRODUCTS ETC	1	No Quantity							8329201			0
S3	2016	2016	2016	2	0	2	Export	642	Romania	ROU	320	Guatemala	GTM								09	MISC.EDIBLE PRODUCTS ETC	1	No Quantity							31530			0
S3	2016	2016	2016	2	0	2	Export	642	Romania	ROU	344	China, Hong Kong SAR	HKG								09	MISC.EDIBLE PRODUCTS ETC	1	No Quantity							137966			0
S3	2016	2016	2016	2	0	2	Export	642	Romania	ROU	348	Hungary	HUN								09	MISC.EDIBLE PRODUCTS ETC	1	No Quantity							18783947			0
S3	2016	2016	2016	2	0	2	Export	642	Romania	ROU	352	Iceland	ISL								09	MISC.EDIBLE PRODUCTS ETC	1	No Quantity							1269			0
S3	2016	2016	2016	2	0	2	Export	642	Romania	ROU	364	Iran	IRN								09	MISC.EDIBLE PRODUCTS ETC	1	No Quantity							8686			0
S3	2016	2016	2016	2	0	2	Export	642	Romania	ROU	368	Iraq	IRQ								09	MISC.EDIBLE PRODUCTS ETC	1	No Quantity							43994			0
S3	2016	2016	2016	2	0	2	Export	642	Romania	ROU	372	Ireland	IRL								09	MISC.EDIBLE PRODUCTS ETC	1	No Quantity							1687452			0
S3	2016	2016	2016	2	0	2	Export	642	Romania	ROU	376	Israel	ISR								09	MISC.EDIBLE PRODUCTS ETC	1	No Quantity							595882			0
S3	2016	2016	2016	2	0	2	Export	642	Romania	ROU	381	Italy	ITA								09	MISC.EDIBLE PRODUCTS ETC	1	No Quantity							7978585			0
S3	2016	2016	2016	2	0	2	Export	642	Romania	ROU	384	Côte d'Ivoire	CIV								09	MISC.EDIBLE PRODUCTS ETC	1	No Quantity							9283			0
S3	2016	2016	2016	2	0	2	Export	642	Romania	ROU	392	Japan	JPN								09	MISC.EDIBLE PRODUCTS ETC	1	No Quantity							208			0
S3	2016	2016	2016	2	0	2	Export	642	Romania	ROU	398	Kazakhstan	KAZ								09	MISC.EDIBLE PRODUCTS ETC	1	No Quantity							13787			0
S3	2016	2016	2016	2	0	2	Export	642	Romania	ROU	400	Jordan	JOR								09	MISC.EDIBLE PRODUCTS ETC	1	No Quantity							71826			0
S3	2016	2016	2016	2	0	2	Export	642	Romania	ROU	404	Kenya	KEN								09	MISC.EDIBLE PRODUCTS ETC	1	No Quantity							8			0
S3	2016	2016	2016	2	0	2	Export	642	Romania	ROU	410	Rep. of Korea	KOR								09	MISC.EDIBLE PRODUCTS ETC	1	No Quantity							101920			0
S3	2016	2016	2016	2	0	2	Export	642	Romania	ROU	414	Kuwait	KWT								09	MISC.EDIBLE PRODUCTS ETC	1	No Quantity							140486			0
S3	2016	2016	2016	2	0	2	Export	642	Romania	ROU	422	Lebanon	LBN								09	MISC.EDIBLE PRODUCTS ETC	1	No Quantity							68543			0
S3	2016	2016	2016	2	0	2	Export	642	Romania	ROU	428	Latvia	LVA								09	MISC.EDIBLE PRODUCTS ETC	1	No Quantity							38514			0
S3	2016	2016	2016	2	0	2	Export	642	Romania	ROU	434	Libya	LBY								09	MISC.EDIBLE PRODUCTS ETC	1	No Quantity							82801			0
S3	2016	2016	2016	2	0	2	Export	642	Romania	ROU	440	Lithuania	LTU								09	MISC.EDIBLE PRODUCTS ETC	1	No Quantity							357250			0
S3	2016	2016	2016	2	0	2	Export	642	Romania	ROU	442	Luxembourg	LUX								09	MISC.EDIBLE PRODUCTS ETC	1	No Quantity							30384			0
S3	2016	2016	2016	2	0	2	Export	642	Romania	ROU	450	Madagascar	MDG								09	MISC.EDIBLE PRODUCTS ETC	1	No Quantity							130933			0
S3	2016	2016	2016	2	0	2	Export	642	Romania	ROU	470	Malta	MLT								09	MISC.EDIBLE PRODUCTS ETC	1	No Quantity							24777			0
S3	2016	2016	2016	2	0	2	Export	642	Romania	ROU	484	Mexico	MEX								09	MISC.EDIBLE PRODUCTS ETC	1	No Quantity							650826			0
S3	2016	2016	2016	2	0	2	Export	642	Romania	ROU	498	Rep. of Moldova	MDA								09	MISC.EDIBLE PRODUCTS ETC	1	No Quantity							6053744			0
S3	2016	2016	2016	2	0	2	Export	642	Romania	ROU	499	Montenegro	MNE								09	MISC.EDIBLE PRODUCTS ETC	1	No Quantity							33660			0
S3	2016	2016	2016	2	0	2	Export	642	Romania	ROU	512	Oman	OMN								09	MISC.EDIBLE PRODUCTS ETC	1	No Quantity							28886			0
S3	2016	2016	2016	2	0	2	Export	642	Romania	ROU	524	Nepal	NPL								09	MISC.EDIBLE PRODUCTS ETC	1	No Quantity							1182			0
S3	2016	2016	2016	2	0	2	Export	642	Romania	ROU	528	Netherlands	NLD								09	MISC.EDIBLE PRODUCTS ETC	1	No Quantity							1804843			0
S3	2016	2016	2016	2	0	2	Export	642	Romania	ROU	554	New Zealand	NZL								09	MISC.EDIBLE PRODUCTS ETC	1	No Quantity							147300			0
S3	2016	2016	2016	2	0	2	Export	642	Romania	ROU	566	Nigeria	NGA								09	MISC.EDIBLE PRODUCTS ETC	1	No Quantity							3068			0
S3	2016	2016	2016	2	0	2	Export	642	Romania	ROU	568	Other Europe, nes									09	MISC.EDIBLE PRODUCTS ETC	1	No Quantity							7931			0
S3	2016	2016	2016	2	0	2	Export	642	Romania	ROU	579	Norway	NOR								09	MISC.EDIBLE PRODUCTS ETC	1	No Quantity							2012438			0
S3	2016	2016	2016	2	0	2	Export	642	Romania	ROU	586	Pakistan	PAK								09	MISC.EDIBLE PRODUCTS ETC	1	No Quantity							189130			0
S3	2016	2016	2016	2	0	2	Export	642	Romania	ROU	616	Poland	POL								09	MISC.EDIBLE PRODUCTS ETC	1	No Quantity							9170625			0
S3	2016	2016	2016	2	0	2	Export	642	Romania	ROU	620	Portugal	PRT								09	MISC.EDIBLE PRODUCTS ETC	1	No Quantity							192261			0
S3	2016	2016	2016	2	0	2	Export	642	Romania	ROU	634	Qatar	QAT								09	MISC.EDIBLE PRODUCTS ETC	1	No Quantity							104968			0
S3	2016	2016	2016	2	0	2	Export	642	Romania	ROU	643	Russian Federation	RUS								09	MISC.EDIBLE PRODUCTS ETC	1	No Quantity							983733			0
S3	2016	2016	2016	2	0	2	Export	642	Romania	ROU	682	Saudi Arabia	SAU								09	MISC.EDIBLE PRODUCTS ETC	1	No Quantity							1983695			0
S3	2016	2016	2016	2	0	2	Export	642	Romania	ROU	686	Senegal	SEN								09	MISC.EDIBLE PRODUCTS ETC	1	No Quantity							1151			0
S3	2016	2016	2016	2	0	2	Export	642	Romania	ROU	688	Serbia	SRB								09	MISC.EDIBLE PRODUCTS ETC	1	No Quantity							2239767			0
S3	2016	2016	2016	2	0	2	Export	642	Romania	ROU	699	India	IND								09	MISC.EDIBLE PRODUCTS ETC	1	No Quantity							34			0
S3	2016	2016	2016	2	0	2	Export	642	Romania	ROU	702	Singapore	SGP								09	MISC.EDIBLE PRODUCTS ETC	1	No Quantity							458591			0
S3	2016	2016	2016	2	0	2	Export	642	Romania	ROU	703	Slovakia	SVK								09	MISC.EDIBLE PRODUCTS ETC	1	No Quantity							1649337			0
S3	2016	2016	2016	2	0	2	Export	642	Romania	ROU	704	Viet Nam	VNM								09	MISC.EDIBLE PRODUCTS ETC	1	No Quantity							16651			0
S3	2016	2016	2016	2	0	2	Export	642	Romania	ROU	705	Slovenia	SVN								09	MISC.EDIBLE PRODUCTS ETC	1	No Quantity							236372			0
S3	2016	2016	2016	2	0	2	Export	642	Romania	ROU	710	South Africa	ZAF								09	MISC.EDIBLE PRODUCTS ETC	1	No Quantity							339500			0
S3	2016	2016	2016	2	0	2	Export	642	Romania	ROU	724	Spain	ESP								09	MISC.EDIBLE PRODUCTS ETC	1	No Quantity							4623458			0
S3	2016	2016	2016	2	0	2	Export	642	Romania	ROU	752	Sweden	SWE								09	MISC.EDIBLE PRODUCTS ETC	1	No Quantity							2604429			0
S3	2016	2016	2016	2	0	2	Export	642	Romania	ROU	757	Switzerland	CHE								09	MISC.EDIBLE PRODUCTS ETC	1	No Quantity							2334599			0
S3	2016	2016	2016	2	0	2	Export	642	Romania	ROU	762	Tajikistan	TJK								09	MISC.EDIBLE PRODUCTS ETC	1	No Quantity							22341			0
S3	2016	2016	2016	2	0	2	Export	642	Romania	ROU	764	Thailand	THA								09	MISC.EDIBLE PRODUCTS ETC	1	No Quantity							275			0
S3	2016	2016	2016	2	0	2	Export	642	Romania	ROU	784	United Arab Emirates	ARE								09	MISC.EDIBLE PRODUCTS ETC	1	No Quantity							506500			0
S3	2016	2016	2016	2	0	2	Export	642	Romania	ROU	792	Turkey	TUR								09	MISC.EDIBLE PRODUCTS ETC	1	No Quantity							536988			0
S3	2016	2016	2016	2	0	2	Export	642	Romania	ROU	804	Ukraine	UKR								09	MISC.EDIBLE PRODUCTS ETC	1	No Quantity							2428688			0
S3	2016	2016	2016	2	0	2	Export	642	Romania	ROU	807	North Macedonia	MKD								09	MISC.EDIBLE PRODUCTS ETC	1	No Quantity							615439			0
S3	2016	2016	2016	2	0	2	Export	642	Romania	ROU	818	Egypt	EGY								09	MISC.EDIBLE PRODUCTS ETC	1	No Quantity							7960			0
S3	2016	2016	2016	2	0	2	Export	642	Romania	ROU	826	United Kingdom	GBR								09	MISC.EDIBLE PRODUCTS ETC	1	No Quantity							17680287			0
S3	2016	2016	2016	2	0	2	Export	642	Romania	ROU	842	USA	USA								09	MISC.EDIBLE PRODUCTS ETC	1	No Quantity							478140			0
S3	2016	2016	2016	2	0	2	Export	642	Romania	ROU	858	Uruguay	URY								09	MISC.EDIBLE PRODUCTS ETC	1	No Quantity							86429			0
S3	2016	2016	2016	2	0	2	Export	642	Romania	ROU	887	Yemen	YEM								09	MISC.EDIBLE PRODUCTS ETC	1	No Quantity							93414			0
S3	2016	2016	2016	2	0	2	Export	642	Romania	ROU	899	Areas, nes									09	MISC.EDIBLE PRODUCTS ETC	1	No Quantity							616			0
S3	2016	2016	2016	2	0	2	Export	643	Russian Federation	RUS	0	World	WLD								09	MISC.EDIBLE PRODUCTS ETC	1	No Quantity							677914074			0
S3	2016	2016	2016	2	0	2	Export	643	Russian Federation	RUS	4	Afghanistan	AFG								09	MISC.EDIBLE PRODUCTS ETC	1	No Quantity							419317			0
S3	2016	2016	2016	2	0	2	Export	643	Russian Federation	RUS	31	Azerbaijan	AZE								09	MISC.EDIBLE PRODUCTS ETC	1	No Quantity							39552099			0
S3	2016	2016	2016	2	0	2	Export	643	Russian Federation	RUS	36	Australia	AUS								09	MISC.EDIBLE PRODUCTS ETC	1	No Quantity							151736			0
S3	2016	2016	2016	2	0	2	Export	643	Russian Federation	RUS	40	Austria	AUT								09	MISC.EDIBLE PRODUCTS ETC	1	No Quantity							236864			0
S3	2016	2016	2016	2	0	2	Export	643	Russian Federation	RUS	51	Armenia	ARM								09	MISC.EDIBLE PRODUCTS ETC	1	No Quantity							21035357			0
S3	2016	2016	2016	2	0	2	Export	643	Russian Federation	RUS	70	Bosnia Herzegovina	BIH								09	MISC.EDIBLE PRODUCTS ETC	1	No Quantity							748677			0
S3	2016	2016	2016	2	0	2	Export	643	Russian Federation	RUS	84	Belize	BLZ								09	MISC.EDIBLE PRODUCTS ETC	1	No Quantity							88			0
S3	2016	2016	2016	2	0	2	Export	643	Russian Federation	RUS	100	Bulgaria	BGR								09	MISC.EDIBLE PRODUCTS ETC	1	No Quantity							540946			0
S3	2016	2016	2016	2	0	2	Export	643	Russian Federation	RUS	112	Belarus	BLR								09	MISC.EDIBLE PRODUCTS ETC	1	No Quantity							124534819			0
S3	2016	2016	2016	2	0	2	Export	643	Russian Federation	RUS	116	Cambodia	KHM								09	MISC.EDIBLE PRODUCTS ETC	1	No Quantity							40000			0
S3	2016	2016	2016	2	0	2	Export	643	Russian Federation	RUS	124	Canada	CAN								09	MISC.EDIBLE PRODUCTS ETC	1	No Quantity							135815			0
S3	2016	2016	2016	2	0	2	Export	643	Russian Federation	RUS	144	Sri Lanka	LKA								09	MISC.EDIBLE PRODUCTS ETC	1	No Quantity							925			0
S3	2016	2016	2016	2	0	2	Export	643	Russian Federation	RUS	152	Chile	CHL								09	MISC.EDIBLE PRODUCTS ETC	1	No Quantity							337			0
S3	2016	2016	2016	2	0	2	Export	643	Russian Federation	RUS	156	China	CHN								09	MISC.EDIBLE PRODUCTS ETC	1	No Quantity							6877211			0
S3	2016	2016	2016	2	0	2	Export	643	Russian Federation	RUS	191	Croatia	HRV								09	MISC.EDIBLE PRODUCTS ETC	1	No Quantity							13584			0
S3	2016	2016	2016	2	0	2	Export	643	Russian Federation	RUS	192	Cuba	CUB								09	MISC.EDIBLE PRODUCTS ETC	1	No Quantity							3265			0
S3	2016	2016	2016	2	0	2	Export	643	Russian Federation	RUS	196	Cyprus	CYP								09	MISC.EDIBLE PRODUCTS ETC	1	No Quantity							247661			0
S3	2016	2016	2016	2	0	2	Export	643	Russian Federation	RUS	203	Czechia	CZE								09	MISC.EDIBLE PRODUCTS ETC	1	No Quantity							3120699			0
S3	2016	2016	2016	2	0	2	Export	643	Russian Federation	RUS	208	Denmark	DNK								09	MISC.EDIBLE PRODUCTS ETC	1	No Quantity							3196109			0
S3	2016	2016	2016	2	0	2	Export	643	Russian Federation	RUS	233	Estonia	EST								09	MISC.EDIBLE PRODUCTS ETC	1	No Quantity							7182234			0
S3	2016	2016	2016	2	0	2	Export	643	Russian Federation	RUS	246	Finland	FIN								09	MISC.EDIBLE PRODUCTS ETC	1	No Quantity							97524			0
S3	2016	2016	2016	2	0	2	Export	643	Russian Federation	RUS	251	France	FRA								09	MISC.EDIBLE PRODUCTS ETC	1	No Quantity							250654			0
S3	2016	2016	2016	2	0	2	Export	643	Russian Federation	RUS	268	Georgia	GEO								09	MISC.EDIBLE PRODUCTS ETC	1	No Quantity							30892473			0
S3	2016	2016	2016	2	0	2	Export	643	Russian Federation	RUS	276	Germany	DEU								09	MISC.EDIBLE PRODUCTS ETC	1	No Quantity							2630157			0
S3	2016	2016	2016	2	0	2	Export	643	Russian Federation	RUS	300	Greece	GRC								09	MISC.EDIBLE PRODUCTS ETC	1	No Quantity							496523			0
S3	2016	2016	2016	2	0	2	Export	643	Russian Federation	RUS	344	China, Hong Kong SAR	HKG								09	MISC.EDIBLE PRODUCTS ETC	1	No Quantity							12410			0
S3	2016	2016	2016	2	0	2	Export	643	Russian Federation	RUS	348	Hungary	HUN								09	MISC.EDIBLE PRODUCTS ETC	1	No Quantity							102476			0
S3	2016	2016	2016	2	0	2	Export	643	Russian Federation	RUS	364	Iran	IRN								09	MISC.EDIBLE PRODUCTS ETC	1	No Quantity							334894			0
S3	2016	2016	2016	2	0	2	Export	643	Russian Federation	RUS	372	Ireland	IRL								09	MISC.EDIBLE PRODUCTS ETC	1	No Quantity							240263			0
S3	2016	2016	2016	2	0	2	Export	643	Russian Federation	RUS	376	Israel	ISR								09	MISC.EDIBLE PRODUCTS ETC	1	No Quantity							1800545			0
S3	2016	2016	2016	2	0	2	Export	643	Russian Federation	RUS	381	Italy	ITA								09	MISC.EDIBLE PRODUCTS ETC	1	No Quantity							460889			0
S3	2016	2016	2016	2	0	2	Export	643	Russian Federation	RUS	392	Japan	JPN								09	MISC.EDIBLE PRODUCTS ETC	1	No Quantity							724091			0
S3	2016	2016	2016	2	0	2	Export	643	Russian Federation	RUS	398	Kazakhstan	KAZ								09	MISC.EDIBLE PRODUCTS ETC	1	No Quantity							181687576			0
S3	2016	2016	2016	2	0	2	Export	643	Russian Federation	RUS	400	Jordan	JOR								09	MISC.EDIBLE PRODUCTS ETC	1	No Quantity							207380			0
S3	2016	2016	2016	2	0	2	Export	643	Russian Federation	RUS	408	Dem. People's Rep. of Korea	PRK								09	MISC.EDIBLE PRODUCTS ETC	1	No Quantity							7246			0
S3	2016	2016	2016	2	0	2	Export	643	Russian Federation	RUS	410	Rep. of Korea	KOR								09	MISC.EDIBLE PRODUCTS ETC	1	No Quantity							2286366			0
S3	2016	2016	2016	2	0	2	Export	643	Russian Federation	RUS	414	Kuwait	KWT								09	MISC.EDIBLE PRODUCTS ETC	1	No Quantity							28419			0
S3	2016	2016	2016	2	0	2	Export	643	Russian Federation	RUS	417	Kyrgyzstan	KGZ								09	MISC.EDIBLE PRODUCTS ETC	1	No Quantity							14231400			0
S3	2016	2016	2016	2	0	2	Export	643	Russian Federation	RUS	422	Lebanon	LBN								09	MISC.EDIBLE PRODUCTS ETC	1	No Quantity							190927			0
S3	2016	2016	2016	2	0	2	Export	643	Russian Federation	RUS	428	Latvia	LVA								09	MISC.EDIBLE PRODUCTS ETC	1	No Quantity							3192599			0
S3	2016	2016	2016	2	0	2	Export	643	Russian Federation	RUS	440	Lithuania	LTU								09	MISC.EDIBLE PRODUCTS ETC	1	No Quantity							3722780			0
S3	2016	2016	2016	2	0	2	Export	643	Russian Federation	RUS	484	Mexico	MEX								09	MISC.EDIBLE PRODUCTS ETC	1	No Quantity							5252			0
S3	2016	2016	2016	2	0	2	Export	643	Russian Federation	RUS	490	Other Asia, nes									09	MISC.EDIBLE PRODUCTS ETC	1	No Quantity							60775			0
S3	2016	2016	2016	2	0	2	Export	643	Russian Federation	RUS	496	Mongolia	MNG								09	MISC.EDIBLE PRODUCTS ETC	1	No Quantity							17822512			0
S3	2016	2016	2016	2	0	2	Export	643	Russian Federation	RUS	498	Rep. of Moldova	MDA								09	MISC.EDIBLE PRODUCTS ETC	1	No Quantity							20200013			0
S3	2016	2016	2016	2	0	2	Export	643	Russian Federation	RUS	499	Montenegro	MNE								09	MISC.EDIBLE PRODUCTS ETC	1	No Quantity							200526			0
S3	2016	2016	2016	2	0	2	Export	643	Russian Federation	RUS	504	Morocco	MAR								09	MISC.EDIBLE PRODUCTS ETC	1	No Quantity							192395			0
S3	2016	2016	2016	2	0	2	Export	643	Russian Federation	RUS	512	Oman	OMN								09	MISC.EDIBLE PRODUCTS ETC	1	No Quantity							28572			0
S3	2016	2016	2016	2	0	2	Export	643	Russian Federation	RUS	528	Netherlands	NLD								09	MISC.EDIBLE PRODUCTS ETC	1	No Quantity							142693			0
S3	2016	2016	2016	2	0	2	Export	643	Russian Federation	RUS	554	New Zealand	NZL								09	MISC.EDIBLE PRODUCTS ETC	1	No Quantity							15743			0
S3	2016	2016	2016	2	0	2	Export	643	Russian Federation	RUS	566	Nigeria	NGA								09	MISC.EDIBLE PRODUCTS ETC	1	No Quantity							501357			0
S3	2016	2016	2016	2	0	2	Export	643	Russian Federation	RUS	579	Norway	NOR								09	MISC.EDIBLE PRODUCTS ETC	1	No Quantity							11056			0
S3	2016	2016	2016	2	0	2	Export	643	Russian Federation	RUS	586	Pakistan	PAK								09	MISC.EDIBLE PRODUCTS ETC	1	No Quantity							17705			0
S3	2016	2016	2016	2	0	2	Export	643	Russian Federation	RUS	616	Poland	POL								09	MISC.EDIBLE PRODUCTS ETC	1	No Quantity							6020295			0
S3	2016	2016	2016	2	0	2	Export	643	Russian Federation	RUS	642	Romania	ROU								09	MISC.EDIBLE PRODUCTS ETC	1	No Quantity							263231			0
S3	2016	2016	2016	2	0	2	Export	643	Russian Federation	RUS	682	Saudi Arabia	SAU								09	MISC.EDIBLE PRODUCTS ETC	1	No Quantity							43109			0
S3	2016	2016	2016	2	0	2	Export	643	Russian Federation	RUS	688	Serbia	SRB								09	MISC.EDIBLE PRODUCTS ETC	1	No Quantity							8090960			0
S3	2016	2016	2016	2	0	2	Export	643	Russian Federation	RUS	690	Seychelles	SYC								09	MISC.EDIBLE PRODUCTS ETC	1	No Quantity							771			0
S3	2016	2016	2016	2	0	2	Export	643	Russian Federation	RUS	699	India	IND								09	MISC.EDIBLE PRODUCTS ETC	1	No Quantity							329717			0
S3	2016	2016	2016	2	0	2	Export	643	Russian Federation	RUS	702	Singapore	SGP								09	MISC.EDIBLE PRODUCTS ETC	1	No Quantity							63253			0
S3	2016	2016	2016	2	0	2	Export	643	Russian Federation	RUS	703	Slovakia	SVK								09	MISC.EDIBLE PRODUCTS ETC	1	No Quantity							231664			0
S3	2016	2016	2016	2	0	2	Export	643	Russian Federation	RUS	704	Viet Nam	VNM								09	MISC.EDIBLE PRODUCTS ETC	1	No Quantity							3757400			0
S3	2016	2016	2016	2	0	2	Export	643	Russian Federation	RUS	705	Slovenia	SVN								09	MISC.EDIBLE PRODUCTS ETC	1	No Quantity							72250			0
S3	2016	2016	2016	2	0	2	Export	643	Russian Federation	RUS	706	Somalia	SOM								09	MISC.EDIBLE PRODUCTS ETC	1	No Quantity							832			0
S3	2016	2016	2016	2	0	2	Export	643	Russian Federation	RUS	710	South Africa	ZAF								09	MISC.EDIBLE PRODUCTS ETC	1	No Quantity							867992			0
S3	2016	2016	2016	2	0	2	Export	643	Russian Federation	RUS	724	Spain	ESP								09	MISC.EDIBLE PRODUCTS ETC	1	No Quantity							520977			0
S3	2016	2016	2016	2	0	2	Export	643	Russian Federation	RUS	752	Sweden	SWE								09	MISC.EDIBLE PRODUCTS ETC	1	No Quantity							105853			0
S3	2016	2016	2016	2	0	2	Export	643	Russian Federation	RUS	757	Switzerland	CHE								09	MISC.EDIBLE PRODUCTS ETC	1	No Quantity							312296			0
S3	2016	2016	2016	2	0	2	Export	643	Russian Federation	RUS	762	Tajikistan	TJK								09	MISC.EDIBLE PRODUCTS ETC	1	No Quantity							29055227			0
S3	2016	2016	2016	2	0	2	Export	643	Russian Federation	RUS	764	Thailand	THA								09	MISC.EDIBLE PRODUCTS ETC	1	No Quantity							128902			0
S3	2016	2016	2016	2	0	2	Export	643	Russian Federation	RUS	784	United Arab Emirates	ARE								09	MISC.EDIBLE PRODUCTS ETC	1	No Quantity							6510795			0
S3	2016	2016	2016	2	0	2	Export	643	Russian Federation	RUS	792	Turkey	TUR								09	MISC.EDIBLE PRODUCTS ETC	1	No Quantity							8406442			0
S3	2016	2016	2016	2	0	2	Export	643	Russian Federation	RUS	795	Turkmenistan	TKM								09	MISC.EDIBLE PRODUCTS ETC	1	No Quantity							24575653			0
S3	2016	2016	2016	2	0	2	Export	643	Russian Federation	RUS	804	Ukraine	UKR								09	MISC.EDIBLE PRODUCTS ETC	1	No Quantity							47245486			0
S3	2016	2016	2016	2	0	2	Export	643	Russian Federation	RUS	807	North Macedonia	MKD								09	MISC.EDIBLE PRODUCTS ETC	1	No Quantity							23439			0
S3	2016	2016	2016	2	0	2	Export	643	Russian Federation	RUS	826	United Kingdom	GBR								09	MISC.EDIBLE PRODUCTS ETC	1	No Quantity							404596			0
S3	2016	2016	2016	2	0	2	Export	643	Russian Federation	RUS	834	United Rep. of Tanzania	TZA								09	MISC.EDIBLE PRODUCTS ETC	1	No Quantity							1710			0
S3	2016	2016	2016	2	0	2	Export	643	Russian Federation	RUS	842	USA	USA								09	MISC.EDIBLE PRODUCTS ETC	1	No Quantity							1932198			0
S3	2016	2016	2016	2	0	2	Export	643	Russian Federation	RUS	860	Uzbekistan	UZB								09	MISC.EDIBLE PRODUCTS ETC	1	No Quantity							48084244			0
S3	2016	2016	2016	2	0	2	Export	643	Russian Federation	RUS	899	Areas, nes									09	MISC.EDIBLE PRODUCTS ETC	1	No Quantity							30839			0
S3	2016	2016	2016	2	0	2	Export	642	Romania	ROU	0	World	WLD								11	BEVERAGES	1	No Quantity							117272876			0
S3	2016	2016	2016	2	0	2	Export	642	Romania	ROU	8	Albania	ALB								11	BEVERAGES	1	No Quantity							755905			0
S3	2016	2016	2016	2	0	2	Export	642	Romania	ROU	20	Andorra	AND								11	BEVERAGES	1	No Quantity							9409			0
S3	2016	2016	2016	2	0	2	Export	642	Romania	ROU	32	Argentina	ARG								11	BEVERAGES	1	No Quantity							91			0
S3	2016	2016	2016	2	0	2	Export	642	Romania	ROU	36	Australia	AUS								11	BEVERAGES	1	No Quantity							145593			0
S3	2016	2016	2016	2	0	2	Export	642	Romania	ROU	40	Austria	AUT								11	BEVERAGES	1	No Quantity							214041			0
S3	2016	2016	2016	2	0	2	Export	642	Romania	ROU	50	Bangladesh	BGD								11	BEVERAGES	1	No Quantity							11071			0
S3	2016	2016	2016	2	0	2	Export	642	Romania	ROU	56	Belgium	BEL								11	BEVERAGES	1	No Quantity							414154			0
S3	2016	2016	2016	2	0	2	Export	642	Romania	ROU	70	Bosnia Herzegovina	BIH								11	BEVERAGES	1	No Quantity							983730			0
S3	2016	2016	2016	2	0	2	Export	642	Romania	ROU	76	Brazil	BRA								11	BEVERAGES	1	No Quantity							47138			0
S3	2016	2016	2016	2	0	2	Export	642	Romania	ROU	100	Bulgaria	BGR								11	BEVERAGES	1	No Quantity							24898967			0
S3	2016	2016	2016	2	0	2	Export	642	Romania	ROU	104	Myanmar	MMR								11	BEVERAGES	1	No Quantity							46866			0
S3	2016	2016	2016	2	0	2	Export	642	Romania	ROU	120	Cameroon	CMR								11	BEVERAGES	1	No Quantity							11800			0
S3	2016	2016	2016	2	0	2	Export	642	Romania	ROU	124	Canada	CAN								11	BEVERAGES	1	No Quantity							909426			0
S3	2016	2016	2016	2	0	2	Export	642	Romania	ROU	156	China	CHN								11	BEVERAGES	1	No Quantity							3489535			0
S3	2016	2016	2016	2	0	2	Export	642	Romania	ROU	191	Croatia	HRV								11	BEVERAGES	1	No Quantity							1100889			0
S3	2016	2016	2016	2	0	2	Export	642	Romania	ROU	196	Cyprus	CYP								11	BEVERAGES	1	No Quantity							1159400			0
S3	2016	2016	2016	2	0	2	Export	642	Romania	ROU	203	Czechia	CZE								11	BEVERAGES	1	No Quantity							918031			0
S3	2016	2016	2016	2	0	2	Export	642	Romania	ROU	208	Denmark	DNK								11	BEVERAGES	1	No Quantity							105914			0
S3	2016	2016	2016	2	0	2	Export	642	Romania	ROU	233	Estonia	EST								11	BEVERAGES	1	No Quantity							862894			0
S3	2016	2016	2016	2	0	2	Export	642	Romania	ROU	246	Finland	FIN								11	BEVERAGES	1	No Quantity							30840			0
S3	2016	2016	2016	2	0	2	Export	642	Romania	ROU	251	France	FRA								11	BEVERAGES	1	No Quantity							488248			0
S3	2016	2016	2016	2	0	2	Export	642	Romania	ROU	270	Gambia	GMB								11	BEVERAGES	1	No Quantity							23789			0
S3	2016	2016	2016	2	0	2	Export	642	Romania	ROU	276	Germany	DEU								11	BEVERAGES	1	No Quantity							4111105			0
S3	2016	2016	2016	2	0	2	Export	642	Romania	ROU	288	Ghana	GHA								11	BEVERAGES	1	No Quantity							22357			0
S3	2016	2016	2016	2	0	2	Export	642	Romania	ROU	300	Greece	GRC								11	BEVERAGES	1	No Quantity							7948109			0
S3	2016	2016	2016	2	0	2	Export	642	Romania	ROU	344	China, Hong Kong SAR	HKG								11	BEVERAGES	1	No Quantity							19344			0
S3	2016	2016	2016	2	0	2	Export	642	Romania	ROU	348	Hungary	HUN								11	BEVERAGES	1	No Quantity							6312031			0
S3	2016	2016	2016	2	0	2	Export	642	Romania	ROU	372	Ireland	IRL								11	BEVERAGES	1	No Quantity							120166			0
S3	2016	2016	2016	2	0	2	Export	642	Romania	ROU	376	Israel	ISR								11	BEVERAGES	1	No Quantity							1143374			0
S3	2016	2016	2016	2	0	2	Export	642	Romania	ROU	381	Italy	ITA								11	BEVERAGES	1	No Quantity							8146296			0
S3	2016	2016	2016	2	0	2	Export	642	Romania	ROU	392	Japan	JPN								11	BEVERAGES	1	No Quantity							344290			0
S3	2016	2016	2016	2	0	2	Export	642	Romania	ROU	398	Kazakhstan	KAZ								11	BEVERAGES	1	No Quantity							29035			0
S3	2016	2016	2016	2	0	2	Export	642	Romania	ROU	400	Jordan	JOR								11	BEVERAGES	1	No Quantity							2437			0
S3	2016	2016	2016	2	0	2	Export	642	Romania	ROU	410	Rep. of Korea	KOR								11	BEVERAGES	1	No Quantity							103988			0
S3	2016	2016	2016	2	0	2	Export	642	Romania	ROU	422	Lebanon	LBN								11	BEVERAGES	1	No Quantity							26980			0
S3	2016	2016	2016	2	0	2	Export	642	Romania	ROU	428	Latvia	LVA								11	BEVERAGES	1	No Quantity							126747			0
S3	2016	2016	2016	2	0	2	Export	642	Romania	ROU	434	Libya	LBY								11	BEVERAGES	1	No Quantity							9972			0
S3	2016	2016	2016	2	0	2	Export	642	Romania	ROU	440	Lithuania	LTU								11	BEVERAGES	1	No Quantity							22514			0
S3	2016	2016	2016	2	0	2	Export	642	Romania	ROU	442	Luxembourg	LUX								11	BEVERAGES	1	No Quantity							70551			0
S3	2016	2016	2016	2	0	2	Export	642	Romania	ROU	458	Malaysia	MYS								11	BEVERAGES	1	No Quantity							16641			0
S3	2016	2016	2016	2	0	2	Export	642	Romania	ROU	470	Malta	MLT								11	BEVERAGES	1	No Quantity							17043			0
S3	2016	2016	2016	2	0	2	Export	642	Romania	ROU	484	Mexico	MEX								11	BEVERAGES	1	No Quantity							44760			0
S3	2016	2016	2016	2	0	2	Export	642	Romania	ROU	490	Other Asia, nes									11	BEVERAGES	1	No Quantity							50488			0
S3	2016	2016	2016	2	0	2	Export	642	Romania	ROU	496	Mongolia	MNG								11	BEVERAGES	1	No Quantity							152648			0
S3	2016	2016	2016	2	0	2	Export	642	Romania	ROU	498	Rep. of Moldova	MDA								11	BEVERAGES	1	No Quantity							6433963			0
S3	2016	2016	2016	2	0	2	Export	642	Romania	ROU	512	Oman	OMN								11	BEVERAGES	1	No Quantity							34136			0
S3	2016	2016	2016	2	0	2	Export	642	Romania	ROU	528	Netherlands	NLD								11	BEVERAGES	1	No Quantity							6695760			0
S3	2016	2016	2016	2	0	2	Export	642	Romania	ROU	554	New Zealand	NZL								11	BEVERAGES	1	No Quantity							509			0
S3	2016	2016	2016	2	0	2	Export	642	Romania	ROU	566	Nigeria	NGA								11	BEVERAGES	1	No Quantity							18613			0
S3	2016	2016	2016	2	0	2	Export	642	Romania	ROU	604	Peru	PER								11	BEVERAGES	1	No Quantity							14540			0
S3	2016	2016	2016	2	0	2	Export	642	Romania	ROU	608	Philippines	PHL								11	BEVERAGES	1	No Quantity							22908			0
S3	2016	2016	2016	2	0	2	Export	642	Romania	ROU	616	Poland	POL								11	BEVERAGES	1	No Quantity							757457			0
S3	2016	2016	2016	2	0	2	Export	642	Romania	ROU	620	Portugal	PRT								11	BEVERAGES	1	No Quantity							61			0
S3	2016	2016	2016	2	0	2	Export	642	Romania	ROU	634	Qatar	QAT								11	BEVERAGES	1	No Quantity							599			0
S3	2016	2016	2016	2	0	2	Export	642	Romania	ROU	643	Russian Federation	RUS								11	BEVERAGES	1	No Quantity							301012			0
S3	2016	2016	2016	2	0	2	Export	642	Romania	ROU	682	Saudi Arabia	SAU								11	BEVERAGES	1	No Quantity							381585			0
S3	2016	2016	2016	2	0	2	Export	642	Romania	ROU	686	Senegal	SEN								11	BEVERAGES	1	No Quantity							1913			0
S3	2016	2016	2016	2	0	2	Export	642	Romania	ROU	688	Serbia	SRB								11	BEVERAGES	1	No Quantity							12537383			0
S3	2016	2016	2016	2	0	2	Export	642	Romania	ROU	694	Sierra Leone	SLE								11	BEVERAGES	1	No Quantity							26228			0
S3	2016	2016	2016	2	0	2	Export	642	Romania	ROU	702	Singapore	SGP								11	BEVERAGES	1	No Quantity							24452			0
S3	2016	2016	2016	2	0	2	Export	642	Romania	ROU	703	Slovakia	SVK								11	BEVERAGES	1	No Quantity							1301105			0
S3	2016	2016	2016	2	0	2	Export	642	Romania	ROU	704	Viet Nam	VNM								11	BEVERAGES	1	No Quantity							28210			0
S3	2016	2016	2016	2	0	2	Export	642	Romania	ROU	705	Slovenia	SVN								11	BEVERAGES	1	No Quantity							6644			0
S3	2016	2016	2016	2	0	2	Export	642	Romania	ROU	706	Somalia	SOM								11	BEVERAGES	1	No Quantity							17959			0
S3	2016	2016	2016	2	0	2	Export	642	Romania	ROU	724	Spain	ESP								11	BEVERAGES	1	No Quantity							5458765			0
S3	2016	2016	2016	2	0	2	Export	642	Romania	ROU	752	Sweden	SWE								11	BEVERAGES	1	No Quantity							115498			0
S3	2016	2016	2016	2	0	2	Export	642	Romania	ROU	757	Switzerland	CHE								11	BEVERAGES	1	No Quantity							92295			0
S3	2016	2016	2016	2	0	2	Export	642	Romania	ROU	784	United Arab Emirates	ARE								11	BEVERAGES	1	No Quantity							20198			0
S3	2016	2016	2016	2	0	2	Export	642	Romania	ROU	792	Turkey	TUR								11	BEVERAGES	1	No Quantity							3756518			0
S3	2016	2016	2016	2	0	2	Export	642	Romania	ROU	804	Ukraine	UKR								11	BEVERAGES	1	No Quantity							124552			0
S3	2016	2016	2016	2	0	2	Export	642	Romania	ROU	807	North Macedonia	MKD								11	BEVERAGES	1	No Quantity							1971271			0
S3	2016	2016	2016	2	0	2	Export	642	Romania	ROU	826	United Kingdom	GBR								11	BEVERAGES	1	No Quantity							7902650			0
S3	2016	2016	2016	2	0	2	Export	642	Romania	ROU	842	USA	USA								11	BEVERAGES	1	No Quantity							2192868			0
S3	2016	2016	2016	2	0	2	Export	642	Romania	ROU	899	Areas, nes									11	BEVERAGES	1	No Quantity							1564615			0
S3	2016	2016	2016	2	0	2	Export	643	Russian Federation	RUS	0	World	WLD								11	BEVERAGES	1	No Quantity							404880514			0
S3	2016	2016	2016	2	0	2	Export	643	Russian Federation	RUS	12	Algeria	DZA								11	BEVERAGES	1	No Quantity							38700			0
S3	2016	2016	2016	2	0	2	Export	643	Russian Federation	RUS	31	Azerbaijan	AZE								11	BEVERAGES	1	No Quantity							8880049			0
S3	2016	2016	2016	2	0	2	Export	643	Russian Federation	RUS	32	Argentina	ARG								11	BEVERAGES	1	No Quantity							48457			0
S3	2016	2016	2016	2	0	2	Export	643	Russian Federation	RUS	36	Australia	AUS								11	BEVERAGES	1	No Quantity							1472417			0
S3	2016	2016	2016	2	0	2	Export	643	Russian Federation	RUS	40	Austria	AUT								11	BEVERAGES	1	No Quantity							236759			0
S3	2016	2016	2016	2	0	2	Export	643	Russian Federation	RUS	48	Bahrain	BHR								11	BEVERAGES	1	No Quantity							503203			0
S3	2016	2016	2016	2	0	2	Export	643	Russian Federation	RUS	50	Bangladesh	BGD								11	BEVERAGES	1	No Quantity							23582			0
S3	2016	2016	2016	2	0	2	Export	643	Russian Federation	RUS	51	Armenia	ARM								11	BEVERAGES	1	No Quantity							14010227			0
S3	2016	2016	2016	2	0	2	Export	643	Russian Federation	RUS	56	Belgium	BEL								11	BEVERAGES	1	No Quantity							274541			0
S3	2016	2016	2016	2	0	2	Export	643	Russian Federation	RUS	76	Brazil	BRA								11	BEVERAGES	1	No Quantity							98067			0
S3	2016	2016	2016	2	0	2	Export	643	Russian Federation	RUS	84	Belize	BLZ								11	BEVERAGES	1	No Quantity							152			0
S3	2016	2016	2016	2	0	2	Export	643	Russian Federation	RUS	100	Bulgaria	BGR								11	BEVERAGES	1	No Quantity							1647014			0
S3	2016	2016	2016	2	0	2	Export	643	Russian Federation	RUS	112	Belarus	BLR								11	BEVERAGES	1	No Quantity							43036897			0
S3	2016	2016	2016	2	0	2	Export	643	Russian Federation	RUS	120	Cameroon	CMR								11	BEVERAGES	1	No Quantity							24096			0
S3	2016	2016	2016	2	0	2	Export	643	Russian Federation	RUS	124	Canada	CAN								11	BEVERAGES	1	No Quantity							872946			0
S3	2016	2016	2016	2	0	2	Export	643	Russian Federation	RUS	144	Sri Lanka	LKA								11	BEVERAGES	1	No Quantity							26057			0
S3	2016	2016	2016	2	0	2	Export	643	Russian Federation	RUS	152	Chile	CHL								11	BEVERAGES	1	No Quantity							1126719			0
S3	2016	2016	2016	2	0	2	Export	643	Russian Federation	RUS	156	China	CHN								11	BEVERAGES	1	No Quantity							20952358			0
S3	2016	2016	2016	2	0	2	Export	643	Russian Federation	RUS	170	Colombia	COL								11	BEVERAGES	1	No Quantity							34318			0
S3	2016	2016	2016	2	0	2	Export	643	Russian Federation	RUS	178	Congo	COG								11	BEVERAGES	1	No Quantity							152146			0
S3	2016	2016	2016	2	0	2	Export	643	Russian Federation	RUS	180	Dem. Rep. of the Congo	COD								11	BEVERAGES	1	No Quantity							61504			0
S3	2016	2016	2016	2	0	2	Export	643	Russian Federation	RUS	188	Costa Rica	CRI								11	BEVERAGES	1	No Quantity							266902			0
S3	2016	2016	2016	2	0	2	Export	643	Russian Federation	RUS	191	Croatia	HRV								11	BEVERAGES	1	No Quantity							37522			0
S3	2016	2016	2016	2	0	2	Export	643	Russian Federation	RUS	196	Cyprus	CYP								11	BEVERAGES	1	No Quantity							659836			0
S3	2016	2016	2016	2	0	2	Export	643	Russian Federation	RUS	203	Czechia	CZE								11	BEVERAGES	1	No Quantity							903132			0
S3	2016	2016	2016	2	0	2	Export	643	Russian Federation	RUS	204	Benin	BEN								11	BEVERAGES	1	No Quantity							13800			0
S3	2016	2016	2016	2	0	2	Export	643	Russian Federation	RUS	208	Denmark	DNK								11	BEVERAGES	1	No Quantity							41785			0
S3	2016	2016	2016	2	0	2	Export	643	Russian Federation	RUS	214	Dominican Rep.	DOM								11	BEVERAGES	1	No Quantity							204			0
S3	2016	2016	2016	2	0	2	Export	643	Russian Federation	RUS	218	Ecuador	ECU								11	BEVERAGES	1	No Quantity							204			0
S3	2016	2016	2016	2	0	2	Export	643	Russian Federation	RUS	222	El Salvador	SLV								11	BEVERAGES	1	No Quantity							4409			0
S3	2016	2016	2016	2	0	2	Export	643	Russian Federation	RUS	226	Equatorial Guinea	GNQ								11	BEVERAGES	1	No Quantity							66013			0
S3	2016	2016	2016	2	0	2	Export	643	Russian Federation	RUS	231	Ethiopia	ETH								11	BEVERAGES	1	No Quantity							390494			0
S3	2016	2016	2016	2	0	2	Export	643	Russian Federation	RUS	233	Estonia	EST								11	BEVERAGES	1	No Quantity							3063798			0
S3	2016	2016	2016	2	0	2	Export	643	Russian Federation	RUS	234	Faeroe Isds	FRO								11	BEVERAGES	1	No Quantity							204			0
S3	2016	2016	2016	2	0	2	Export	643	Russian Federation	RUS	246	Finland	FIN								11	BEVERAGES	1	No Quantity							231416			0
S3	2016	2016	2016	2	0	2	Export	643	Russian Federation	RUS	251	France	FRA								11	BEVERAGES	1	No Quantity							2332962			0
S3	2016	2016	2016	2	0	2	Export	643	Russian Federation	RUS	262	Djibouti	DJI								11	BEVERAGES	1	No Quantity							87490			0
S3	2016	2016	2016	2	0	2	Export	643	Russian Federation	RUS	268	Georgia	GEO								11	BEVERAGES	1	No Quantity							16440087			0
S3	2016	2016	2016	2	0	2	Export	643	Russian Federation	RUS	276	Germany	DEU								11	BEVERAGES	1	No Quantity							22503581			0
S3	2016	2016	2016	2	0	2	Export	643	Russian Federation	RUS	288	Ghana	GHA								11	BEVERAGES	1	No Quantity							41429			0
S3	2016	2016	2016	2	0	2	Export	643	Russian Federation	RUS	300	Greece	GRC								11	BEVERAGES	1	No Quantity							426026			0
S3	2016	2016	2016	2	0	2	Export	643	Russian Federation	RUS	320	Guatemala	GTM								11	BEVERAGES	1	No Quantity							21060			0
S3	2016	2016	2016	2	0	2	Export	643	Russian Federation	RUS	340	Honduras	HND								11	BEVERAGES	1	No Quantity							4			0
S3	2016	2016	2016	2	0	2	Export	643	Russian Federation	RUS	344	China, Hong Kong SAR	HKG								11	BEVERAGES	1	No Quantity							86819			0
S3	2016	2016	2016	2	0	2	Export	643	Russian Federation	RUS	348	Hungary	HUN								11	BEVERAGES	1	No Quantity							217757			0
S3	2016	2016	2016	2	0	2	Export	643	Russian Federation	RUS	352	Iceland	ISL								11	BEVERAGES	1	No Quantity							8236			0
S3	2016	2016	2016	2	0	2	Export	643	Russian Federation	RUS	360	Indonesia	IDN								11	BEVERAGES	1	No Quantity							1693			0
S3	2016	2016	2016	2	0	2	Export	643	Russian Federation	RUS	368	Iraq	IRQ								11	BEVERAGES	1	No Quantity							246805			0
S3	2016	2016	2016	2	0	2	Export	643	Russian Federation	RUS	372	Ireland	IRL								11	BEVERAGES	1	No Quantity							262098			0
S3	2016	2016	2016	2	0	2	Export	643	Russian Federation	RUS	376	Israel	ISR								11	BEVERAGES	1	No Quantity							4750511			0
S3	2016	2016	2016	2	0	2	Export	643	Russian Federation	RUS	381	Italy	ITA								11	BEVERAGES	1	No Quantity							1224789			0
S3	2016	2016	2016	2	0	2	Export	643	Russian Federation	RUS	384	Côte d'Ivoire	CIV								11	BEVERAGES	1	No Quantity							10089			0
S3	2016	2016	2016	2	0	2	Export	643	Russian Federation	RUS	388	Jamaica	JAM								11	BEVERAGES	1	No Quantity							2016			0
S3	2016	2016	2016	2	0	2	Export	643	Russian Federation	RUS	392	Japan	JPN								11	BEVERAGES	1	No Quantity							92738			0
S3	2016	2016	2016	2	0	2	Export	643	Russian Federation	RUS	398	Kazakhstan	KAZ								11	BEVERAGES	1	No Quantity							70188058			0
S3	2016	2016	2016	2	0	2	Export	643	Russian Federation	RUS	400	Jordan	JOR								11	BEVERAGES	1	No Quantity							365563			0
S3	2016	2016	2016	2	0	2	Export	643	Russian Federation	RUS	404	Kenya	KEN								11	BEVERAGES	1	No Quantity							122262			0
S3	2016	2016	2016	2	0	2	Export	643	Russian Federation	RUS	408	Dem. People's Rep. of Korea	PRK								11	BEVERAGES	1	No Quantity							51910			0
S3	2016	2016	2016	2	0	2	Export	643	Russian Federation	RUS	410	Rep. of Korea	KOR								11	BEVERAGES	1	No Quantity							338564			0
S3	2016	2016	2016	2	0	2	Export	643	Russian Federation	RUS	414	Kuwait	KWT								11	BEVERAGES	1	No Quantity							19628			0
S3	2016	2016	2016	2	0	2	Export	643	Russian Federation	RUS	417	Kyrgyzstan	KGZ								11	BEVERAGES	1	No Quantity							11294255			0
S3	2016	2016	2016	2	0	2	Export	643	Russian Federation	RUS	418	Lao People's Dem. Rep.	LAO								11	BEVERAGES	1	No Quantity							134208			0
S3	2016	2016	2016	2	0	2	Export	643	Russian Federation	RUS	422	Lebanon	LBN								11	BEVERAGES	1	No Quantity							729170			0
S3	2016	2016	2016	2	0	2	Export	643	Russian Federation	RUS	428	Latvia	LVA								11	BEVERAGES	1	No Quantity							19982447			0
S3	2016	2016	2016	2	0	2	Export	643	Russian Federation	RUS	440	Lithuania	LTU								11	BEVERAGES	1	No Quantity							3731802			0
S3	2016	2016	2016	2	0	2	Export	643	Russian Federation	RUS	458	Malaysia	MYS								11	BEVERAGES	1	No Quantity							1712			0
S3	2016	2016	2016	2	0	2	Export	643	Russian Federation	RUS	470	Malta	MLT								11	BEVERAGES	1	No Quantity							9672			0
S3	2016	2016	2016	2	0	2	Export	643	Russian Federation	RUS	478	Mauritania	MRT								11	BEVERAGES	1	No Quantity							816			0
S3	2016	2016	2016	2	0	2	Export	643	Russian Federation	RUS	484	Mexico	MEX								11	BEVERAGES	1	No Quantity							93996			0
S3	2016	2016	2016	2	0	2	Export	643	Russian Federation	RUS	490	Other Asia, nes									11	BEVERAGES	1	No Quantity							26501			0
S3	2016	2016	2016	2	0	2	Export	643	Russian Federation	RUS	496	Mongolia	MNG								11	BEVERAGES	1	No Quantity							9709459			0
S3	2016	2016	2016	2	0	2	Export	643	Russian Federation	RUS	498	Rep. of Moldova	MDA								11	BEVERAGES	1	No Quantity							1710519			0
S3	2016	2016	2016	2	0	2	Export	643	Russian Federation	RUS	499	Montenegro	MNE								11	BEVERAGES	1	No Quantity							54318			0
S3	2016	2016	2016	2	0	2	Export	643	Russian Federation	RUS	504	Morocco	MAR								11	BEVERAGES	1	No Quantity							58686			0
S3	2016	2016	2016	2	0	2	Export	643	Russian Federation	RUS	508	Mozambique	MOZ								11	BEVERAGES	1	No Quantity							10773			0
S3	2016	2016	2016	2	0	2	Export	643	Russian Federation	RUS	512	Oman	OMN								11	BEVERAGES	1	No Quantity							300782			0
S3	2016	2016	2016	2	0	2	Export	643	Russian Federation	RUS	528	Netherlands	NLD								11	BEVERAGES	1	No Quantity							594740			0
S3	2016	2016	2016	2	0	2	Export	643	Russian Federation	RUS	540	New Caledonia	NCL								11	BEVERAGES	1	No Quantity							323			0
S3	2016	2016	2016	2	0	2	Export	643	Russian Federation	RUS	554	New Zealand	NZL								11	BEVERAGES	1	No Quantity							676662			0
S3	2016	2016	2016	2	0	2	Export	643	Russian Federation	RUS	566	Nigeria	NGA								11	BEVERAGES	1	No Quantity							41342			0
S3	2016	2016	2016	2	0	2	Export	643	Russian Federation	RUS	579	Norway	NOR								11	BEVERAGES	1	No Quantity							759423			0
S3	2016	2016	2016	2	0	2	Export	643	Russian Federation	RUS	586	Pakistan	PAK								11	BEVERAGES	1	No Quantity							10681			0
S3	2016	2016	2016	2	0	2	Export	643	Russian Federation	RUS	591	Panama	PAN								11	BEVERAGES	1	No Quantity							280512			0
S3	2016	2016	2016	2	0	2	Export	643	Russian Federation	RUS	598	Papua New Guinea	PNG								11	BEVERAGES	1	No Quantity							1330			0
S3	2016	2016	2016	2	0	2	Export	643	Russian Federation	RUS	600	Paraguay	PRY								11	BEVERAGES	1	No Quantity							85661			0
S3	2016	2016	2016	2	0	2	Export	643	Russian Federation	RUS	604	Peru	PER								11	BEVERAGES	1	No Quantity							47893			0
S3	2016	2016	2016	2	0	2	Export	643	Russian Federation	RUS	608	Philippines	PHL								11	BEVERAGES	1	No Quantity							163			0
S3	2016	2016	2016	2	0	2	Export	643	Russian Federation	RUS	616	Poland	POL								11	BEVERAGES	1	No Quantity							1160168			0
S3	2016	2016	2016	2	0	2	Export	643	Russian Federation	RUS	620	Portugal	PRT								11	BEVERAGES	1	No Quantity							160836			0
S3	2016	2016	2016	2	0	2	Export	643	Russian Federation	RUS	634	Qatar	QAT								11	BEVERAGES	1	No Quantity							399587			0
S3	2016	2016	2016	2	0	2	Export	643	Russian Federation	RUS	642	Romania	ROU								11	BEVERAGES	1	No Quantity							203561			0
S3	2016	2016	2016	2	0	2	Export	643	Russian Federation	RUS	682	Saudi Arabia	SAU								11	BEVERAGES	1	No Quantity							1902			0
S3	2016	2016	2016	2	0	2	Export	643	Russian Federation	RUS	686	Senegal	SEN								11	BEVERAGES	1	No Quantity							48108			0
S3	2016	2016	2016	2	0	2	Export	643	Russian Federation	RUS	688	Serbia	SRB								11	BEVERAGES	1	No Quantity							133784			0
S3	2016	2016	2016	2	0	2	Export	643	Russian Federation	RUS	690	Seychelles	SYC								11	BEVERAGES	1	No Quantity							93601			0
S3	2016	2016	2016	2	0	2	Export	643	Russian Federation	RUS	694	Sierra Leone	SLE								11	BEVERAGES	1	No Quantity							301647			0
S3	2016	2016	2016	2	0	2	Export	643	Russian Federation	RUS	699	India	IND								11	BEVERAGES	1	No Quantity							40003			0
S3	2016	2016	2016	2	0	2	Export	643	Russian Federation	RUS	702	Singapore	SGP								11	BEVERAGES	1	No Quantity							57840			0
S3	2016	2016	2016	2	0	2	Export	643	Russian Federation	RUS	703	Slovakia	SVK								11	BEVERAGES	1	No Quantity							227243			0
S3	2016	2016	2016	2	0	2	Export	643	Russian Federation	RUS	704	Viet Nam	VNM								11	BEVERAGES	1	No Quantity							2013547			0
S3	2016	2016	2016	2	0	2	Export	643	Russian Federation	RUS	706	Somalia	SOM								11	BEVERAGES	1	No Quantity							148			0
S3	2016	2016	2016	2	0	2	Export	643	Russian Federation	RUS	710	South Africa	ZAF								11	BEVERAGES	1	No Quantity							87730			0
S3	2016	2016	2016	2	0	2	Export	643	Russian Federation	RUS	724	Spain	ESP								11	BEVERAGES	1	No Quantity							284091			0
S3	2016	2016	2016	2	0	2	Export	643	Russian Federation	RUS	729	Sudan	SDN								11	BEVERAGES	1	No Quantity							41126			0
S3	2016	2016	2016	2	0	2	Export	643	Russian Federation	RUS	752	Sweden	SWE								11	BEVERAGES	1	No Quantity							32909			0
S3	2016	2016	2016	2	0	2	Export	643	Russian Federation	RUS	757	Switzerland	CHE								11	BEVERAGES	1	No Quantity							307592			0
S3	2016	2016	2016	2	0	2	Export	643	Russian Federation	RUS	760	Syria	SYR								11	BEVERAGES	1	No Quantity							57846			0
S3	2016	2016	2016	2	0	2	Export	643	Russian Federation	RUS	762	Tajikistan	TJK								11	BEVERAGES	1	No Quantity							8009949			0
S3	2016	2016	2016	2	0	2	Export	643	Russian Federation	RUS	764	Thailand	THA								11	BEVERAGES	1	No Quantity							29734			0
S3	2016	2016	2016	2	0	2	Export	643	Russian Federation	RUS	768	Togo	TGO								11	BEVERAGES	1	No Quantity							1000			0
S3	2016	2016	2016	2	0	2	Export	643	Russian Federation	RUS	780	Trinidad and Tobago	TTO								11	BEVERAGES	1	No Quantity							1500			0
S3	2016	2016	2016	2	0	2	Export	643	Russian Federation	RUS	784	United Arab Emirates	ARE								11	BEVERAGES	1	No Quantity							4320155			0
S3	2016	2016	2016	2	0	2	Export	643	Russian Federation	RUS	792	Turkey	TUR								11	BEVERAGES	1	No Quantity							126012			0
S3	2016	2016	2016	2	0	2	Export	643	Russian Federation	RUS	795	Turkmenistan	TKM								11	BEVERAGES	1	No Quantity							2375025			0
S3	2016	2016	2016	2	0	2	Export	643	Russian Federation	RUS	804	Ukraine	UKR								11	BEVERAGES	1	No Quantity							73478969			0
S3	2016	2016	2016	2	0	2	Export	643	Russian Federation	RUS	807	North Macedonia	MKD								11	BEVERAGES	1	No Quantity							9875			0
S3	2016	2016	2016	2	0	2	Export	643	Russian Federation	RUS	818	Egypt	EGY								11	BEVERAGES	1	No Quantity							15820			0
S3	2016	2016	2016	2	0	2	Export	643	Russian Federation	RUS	826	United Kingdom	GBR								11	BEVERAGES	1	No Quantity							18630858			0
S3	2016	2016	2016	2	0	2	Export	643	Russian Federation	RUS	834	United Rep. of Tanzania	TZA								11	BEVERAGES	1	No Quantity							1223506			0
S3	2016	2016	2016	2	0	2	Export	643	Russian Federation	RUS	842	USA	USA								11	BEVERAGES	1	No Quantity							11249668			0
S3	2016	2016	2016	2	0	2	Export	643	Russian Federation	RUS	854	Burkina Faso	BFA								11	BEVERAGES	1	No Quantity							34679			0
S3	2016	2016	2016	2	0	2	Export	643	Russian Federation	RUS	858	Uruguay	URY								11	BEVERAGES	1	No Quantity							82043			0
S3	2016	2016	2016	2	0	2	Export	643	Russian Federation	RUS	860	Uzbekistan	UZB								11	BEVERAGES	1	No Quantity							8543494			0
S3	2016	2016	2016	2	0	2	Export	643	Russian Federation	RUS	862	Venezuela	VEN								11	BEVERAGES	1	No Quantity							98250			0
S3	2016	2016	2016	2	0	2	Export	643	Russian Federation	RUS	899	Areas, nes									11	BEVERAGES	1	No Quantity							1606750			0
S3	2016	2016	2016	2	0	2	Export	642	Romania	ROU	0	World	WLD								12	TOBACCO,TOBACCO MANUFACT	1	No Quantity							831425710			0
S3	2016	2016	2016	2	0	2	Export	642	Romania	ROU	8	Albania	ALB								12	TOBACCO,TOBACCO MANUFACT	1	No Quantity							458361			0
S3	2016	2016	2016	2	0	2	Export	642	Romania	ROU	12	Algeria	DZA								12	TOBACCO,TOBACCO MANUFACT	1	No Quantity							14280			0
S3	2016	2016	2016	2	0	2	Export	642	Romania	ROU	40	Austria	AUT								12	TOBACCO,TOBACCO MANUFACT	1	No Quantity							19660758			0
S3	2016	2016	2016	2	0	2	Export	642	Romania	ROU	51	Armenia	ARM								12	TOBACCO,TOBACCO MANUFACT	1	No Quantity							172476			0
S3	2016	2016	2016	2	0	2	Export	642	Romania	ROU	56	Belgium	BEL								12	TOBACCO,TOBACCO MANUFACT	1	No Quantity							826524			0
S3	2016	2016	2016	2	0	2	Export	642	Romania	ROU	70	Bosnia Herzegovina	BIH								12	TOBACCO,TOBACCO MANUFACT	1	No Quantity							858683			0
S3	2016	2016	2016	2	0	2	Export	642	Romania	ROU	76	Brazil	BRA								12	TOBACCO,TOBACCO MANUFACT	1	No Quantity							1121092			0
S3	2016	2016	2016	2	0	2	Export	642	Romania	ROU	100	Bulgaria	BGR								12	TOBACCO,TOBACCO MANUFACT	1	No Quantity							26589472			0
S3	2016	2016	2016	2	0	2	Export	642	Romania	ROU	124	Canada	CAN								12	TOBACCO,TOBACCO MANUFACT	1	No Quantity							1302			0
S3	2016	2016	2016	2	0	2	Export	642	Romania	ROU	191	Croatia	HRV								12	TOBACCO,TOBACCO MANUFACT	1	No Quantity							68162			0
S3	2016	2016	2016	2	0	2	Export	642	Romania	ROU	196	Cyprus	CYP								12	TOBACCO,TOBACCO MANUFACT	1	No Quantity							2204690			0
S3	2016	2016	2016	2	0	2	Export	642	Romania	ROU	203	Czechia	CZE								12	TOBACCO,TOBACCO MANUFACT	1	No Quantity							76332114			0
S3	2016	2016	2016	2	0	2	Export	642	Romania	ROU	208	Denmark	DNK								12	TOBACCO,TOBACCO MANUFACT	1	No Quantity							6933538			0
S3	2016	2016	2016	2	0	2	Export	642	Romania	ROU	233	Estonia	EST								12	TOBACCO,TOBACCO MANUFACT	1	No Quantity							1292305			0
S3	2016	2016	2016	2	0	2	Export	642	Romania	ROU	246	Finland	FIN								12	TOBACCO,TOBACCO MANUFACT	1	No Quantity							2819558			0
S3	2016	2016	2016	2	0	2	Export	642	Romania	ROU	268	Georgia	GEO								12	TOBACCO,TOBACCO MANUFACT	1	No Quantity							270			0
S3	2016	2016	2016	2	0	2	Export	642	Romania	ROU	276	Germany	DEU								12	TOBACCO,TOBACCO MANUFACT	1	No Quantity							40668441			0
S3	2016	2016	2016	2	0	2	Export	642	Romania	ROU	300	Greece	GRC								12	TOBACCO,TOBACCO MANUFACT	1	No Quantity							35790365			0
S3	2016	2016	2016	2	0	2	Export	642	Romania	ROU	344	China, Hong Kong SAR	HKG								12	TOBACCO,TOBACCO MANUFACT	1	No Quantity							674889			0
S3	2016	2016	2016	2	0	2	Export	642	Romania	ROU	348	Hungary	HUN								12	TOBACCO,TOBACCO MANUFACT	1	No Quantity							8250768			0
S3	2016	2016	2016	2	0	2	Export	642	Romania	ROU	360	Indonesia	IDN								12	TOBACCO,TOBACCO MANUFACT	1	No Quantity							52359			0
S3	2016	2016	2016	2	0	2	Export	642	Romania	ROU	364	Iran	IRN								12	TOBACCO,TOBACCO MANUFACT	1	No Quantity							1354664			0
S3	2016	2016	2016	2	0	2	Export	642	Romania	ROU	368	Iraq	IRQ								12	TOBACCO,TOBACCO MANUFACT	1	No Quantity							2347772			0
S3	2016	2016	2016	2	0	2	Export	642	Romania	ROU	372	Ireland	IRL								12	TOBACCO,TOBACCO MANUFACT	1	No Quantity							166358			0
S3	2016	2016	2016	2	0	2	Export	642	Romania	ROU	376	Israel	ISR								12	TOBACCO,TOBACCO MANUFACT	1	No Quantity							1614632			0
S3	2016	2016	2016	2	0	2	Export	642	Romania	ROU	381	Italy	ITA								12	TOBACCO,TOBACCO MANUFACT	1	No Quantity							499801363			0
S3	2016	2016	2016	2	0	2	Export	642	Romania	ROU	392	Japan	JPN								12	TOBACCO,TOBACCO MANUFACT	1	No Quantity							479294			0
S3	2016	2016	2016	2	0	2	Export	642	Romania	ROU	410	Rep. of Korea	KOR								12	TOBACCO,TOBACCO MANUFACT	1	No Quantity							1423			0
S3	2016	2016	2016	2	0	2	Export	642	Romania	ROU	428	Latvia	LVA								12	TOBACCO,TOBACCO MANUFACT	1	No Quantity							4028386			0
S3	2016	2016	2016	2	0	2	Export	642	Romania	ROU	434	Libya	LBY								12	TOBACCO,TOBACCO MANUFACT	1	No Quantity							1804125			0
S3	2016	2016	2016	2	0	2	Export	642	Romania	ROU	440	Lithuania	LTU								12	TOBACCO,TOBACCO MANUFACT	1	No Quantity							5193471			0
S3	2016	2016	2016	2	0	2	Export	642	Romania	ROU	442	Luxembourg	LUX								12	TOBACCO,TOBACCO MANUFACT	1	No Quantity							17263			0
S3	2016	2016	2016	2	0	2	Export	642	Romania	ROU	458	Malaysia	MYS								12	TOBACCO,TOBACCO MANUFACT	1	No Quantity							6055			0
S3	2016	2016	2016	2	0	2	Export	642	Romania	ROU	490	Other Asia, nes									12	TOBACCO,TOBACCO MANUFACT	1	No Quantity							172340			0
S3	2016	2016	2016	2	0	2	Export	642	Romania	ROU	498	Rep. of Moldova	MDA								12	TOBACCO,TOBACCO MANUFACT	1	No Quantity							409168			0
S3	2016	2016	2016	2	0	2	Export	642	Romania	ROU	528	Netherlands	NLD								12	TOBACCO,TOBACCO MANUFACT	1	No Quantity							28700022			0
S3	2016	2016	2016	2	0	2	Export	642	Romania	ROU	608	Philippines	PHL								12	TOBACCO,TOBACCO MANUFACT	1	No Quantity							840850			0
S3	2016	2016	2016	2	0	2	Export	642	Romania	ROU	616	Poland	POL								12	TOBACCO,TOBACCO MANUFACT	1	No Quantity							14957566			0
S3	2016	2016	2016	2	0	2	Export	642	Romania	ROU	620	Portugal	PRT								12	TOBACCO,TOBACCO MANUFACT	1	No Quantity							524261			0
S3	2016	2016	2016	2	0	2	Export	642	Romania	ROU	643	Russian Federation	RUS								12	TOBACCO,TOBACCO MANUFACT	1	No Quantity							187820			0
S3	2016	2016	2016	2	0	2	Export	642	Romania	ROU	688	Serbia	SRB								12	TOBACCO,TOBACCO MANUFACT	1	No Quantity							4933507			0
S3	2016	2016	2016	2	0	2	Export	642	Romania	ROU	702	Singapore	SGP								12	TOBACCO,TOBACCO MANUFACT	1	No Quantity							26832			0
S3	2016	2016	2016	2	0	2	Export	642	Romania	ROU	703	Slovakia	SVK								12	TOBACCO,TOBACCO MANUFACT	1	No Quantity							3882208			0
S3	2016	2016	2016	2	0	2	Export	642	Romania	ROU	705	Slovenia	SVN								12	TOBACCO,TOBACCO MANUFACT	1	No Quantity							2582384			0
S3	2016	2016	2016	2	0	2	Export	642	Romania	ROU	710	South Africa	ZAF								12	TOBACCO,TOBACCO MANUFACT	1	No Quantity							153			0
S3	2016	2016	2016	2	0	2	Export	642	Romania	ROU	752	Sweden	SWE								12	TOBACCO,TOBACCO MANUFACT	1	No Quantity							4839414			0
S3	2016	2016	2016	2	0	2	Export	642	Romania	ROU	757	Switzerland	CHE								12	TOBACCO,TOBACCO MANUFACT	1	No Quantity							1886977			0
S3	2016	2016	2016	2	0	2	Export	642	Romania	ROU	760	Syria	SYR								12	TOBACCO,TOBACCO MANUFACT	1	No Quantity							1499850			0
S3	2016	2016	2016	2	0	2	Export	642	Romania	ROU	784	United Arab Emirates	ARE								12	TOBACCO,TOBACCO MANUFACT	1	No Quantity							1854691			0
S3	2016	2016	2016	2	0	2	Export	642	Romania	ROU	792	Turkey	TUR								12	TOBACCO,TOBACCO MANUFACT	1	No Quantity							1986901			0
S3	2016	2016	2016	2	0	2	Export	642	Romania	ROU	804	Ukraine	UKR								12	TOBACCO,TOBACCO MANUFACT	1	No Quantity							201591			0
S3	2016	2016	2016	2	0	2	Export	642	Romania	ROU	826	United Kingdom	GBR								12	TOBACCO,TOBACCO MANUFACT	1	No Quantity							18576427			0
S3	2016	2016	2016	2	0	2	Export	642	Romania	ROU	899	Areas, nes									12	TOBACCO,TOBACCO MANUFACT	1	No Quantity							1757534			0
S3	2016	2016	2016	2	0	2	Export	643	Russian Federation	RUS	0	World	WLD								12	TOBACCO,TOBACCO MANUFACT	1	No Quantity							685890314			0
S3	2016	2016	2016	2	0	2	Export	643	Russian Federation	RUS	8	Albania	ALB								12	TOBACCO,TOBACCO MANUFACT	1	No Quantity							156420			0
S3	2016	2016	2016	2	0	2	Export	643	Russian Federation	RUS	31	Azerbaijan	AZE								12	TOBACCO,TOBACCO MANUFACT	1	No Quantity							96908843			0
S3	2016	2016	2016	2	0	2	Export	643	Russian Federation	RUS	51	Armenia	ARM								12	TOBACCO,TOBACCO MANUFACT	1	No Quantity							14625105			0
S3	2016	2016	2016	2	0	2	Export	643	Russian Federation	RUS	70	Bosnia Herzegovina	BIH								12	TOBACCO,TOBACCO MANUFACT	1	No Quantity							381882			0
S3	2016	2016	2016	2	0	2	Export	643	Russian Federation	RUS	76	Brazil	BRA								12	TOBACCO,TOBACCO MANUFACT	1	No Quantity							232			0
S3	2016	2016	2016	2	0	2	Export	643	Russian Federation	RUS	84	Belize	BLZ								12	TOBACCO,TOBACCO MANUFACT	1	No Quantity							499			0
S3	2016	2016	2016	2	0	2	Export	643	Russian Federation	RUS	112	Belarus	BLR								12	TOBACCO,TOBACCO MANUFACT	1	No Quantity							36657357			0
S3	2016	2016	2016	2	0	2	Export	643	Russian Federation	RUS	116	Cambodia	KHM								12	TOBACCO,TOBACCO MANUFACT	1	No Quantity							847500			0
S3	2016	2016	2016	2	0	2	Export	643	Russian Federation	RUS	124	Canada	CAN								12	TOBACCO,TOBACCO MANUFACT	1	No Quantity							1399530			0
S3	2016	2016	2016	2	0	2	Export	643	Russian Federation	RUS	156	China	CHN								12	TOBACCO,TOBACCO MANUFACT	1	No Quantity							15254641			0
S3	2016	2016	2016	2	0	2	Export	643	Russian Federation	RUS	203	Czechia	CZE								12	TOBACCO,TOBACCO MANUFACT	1	No Quantity							542495			0
S3	2016	2016	2016	2	0	2	Export	643	Russian Federation	RUS	208	Denmark	DNK								12	TOBACCO,TOBACCO MANUFACT	1	No Quantity							133992			0
S3	2016	2016	2016	2	0	2	Export	643	Russian Federation	RUS	246	Finland	FIN								12	TOBACCO,TOBACCO MANUFACT	1	No Quantity							3679			0
S3	2016	2016	2016	2	0	2	Export	643	Russian Federation	RUS	268	Georgia	GEO								12	TOBACCO,TOBACCO MANUFACT	1	No Quantity							38271085			0
S3	2016	2016	2016	2	0	2	Export	643	Russian Federation	RUS	276	Germany	DEU								12	TOBACCO,TOBACCO MANUFACT	1	No Quantity							9661907			0
S3	2016	2016	2016	2	0	2	Export	643	Russian Federation	RUS	300	Greece	GRC								12	TOBACCO,TOBACCO MANUFACT	1	No Quantity							401576			0
S3	2016	2016	2016	2	0	2	Export	643	Russian Federation	RUS	348	Hungary	HUN								12	TOBACCO,TOBACCO MANUFACT	1	No Quantity							58212			0
S3	2016	2016	2016	2	0	2	Export	643	Russian Federation	RUS	352	Iceland	ISL								12	TOBACCO,TOBACCO MANUFACT	1	No Quantity							126983			0
S3	2016	2016	2016	2	0	2	Export	643	Russian Federation	RUS	364	Iran	IRN								12	TOBACCO,TOBACCO MANUFACT	1	No Quantity							273978			0
S3	2016	2016	2016	2	0	2	Export	643	Russian Federation	RUS	368	Iraq	IRQ								12	TOBACCO,TOBACCO MANUFACT	1	No Quantity							14914407			0
S3	2016	2016	2016	2	0	2	Export	643	Russian Federation	RUS	381	Italy	ITA								12	TOBACCO,TOBACCO MANUFACT	1	No Quantity							122964			0
S3	2016	2016	2016	2	0	2	Export	643	Russian Federation	RUS	392	Japan	JPN								12	TOBACCO,TOBACCO MANUFACT	1	No Quantity							9096365			0
S3	2016	2016	2016	2	0	2	Export	643	Russian Federation	RUS	398	Kazakhstan	KAZ								12	TOBACCO,TOBACCO MANUFACT	1	No Quantity							161640287			0
S3	2016	2016	2016	2	0	2	Export	643	Russian Federation	RUS	400	Jordan	JOR								12	TOBACCO,TOBACCO MANUFACT	1	No Quantity							1492130			0
S3	2016	2016	2016	2	0	2	Export	643	Russian Federation	RUS	410	Rep. of Korea	KOR								12	TOBACCO,TOBACCO MANUFACT	1	No Quantity							8219622			0
S3	2016	2016	2016	2	0	2	Export	643	Russian Federation	RUS	417	Kyrgyzstan	KGZ								12	TOBACCO,TOBACCO MANUFACT	1	No Quantity							19145655			0
S3	2016	2016	2016	2	0	2	Export	643	Russian Federation	RUS	422	Lebanon	LBN								12	TOBACCO,TOBACCO MANUFACT	1	No Quantity							5509			0
S3	2016	2016	2016	2	0	2	Export	643	Russian Federation	RUS	428	Latvia	LVA								12	TOBACCO,TOBACCO MANUFACT	1	No Quantity							34496			0
S3	2016	2016	2016	2	0	2	Export	643	Russian Federation	RUS	434	Libya	LBY								12	TOBACCO,TOBACCO MANUFACT	1	No Quantity							60000			0
S3	2016	2016	2016	2	0	2	Export	643	Russian Federation	RUS	440	Lithuania	LTU								12	TOBACCO,TOBACCO MANUFACT	1	No Quantity							3856629			0
S3	2016	2016	2016	2	0	2	Export	643	Russian Federation	RUS	458	Malaysia	MYS								12	TOBACCO,TOBACCO MANUFACT	1	No Quantity							9563962			0
S3	2016	2016	2016	2	0	2	Export	643	Russian Federation	RUS	484	Mexico	MEX								12	TOBACCO,TOBACCO MANUFACT	1	No Quantity							1439039			0
S3	2016	2016	2016	2	0	2	Export	643	Russian Federation	RUS	490	Other Asia, nes									12	TOBACCO,TOBACCO MANUFACT	1	No Quantity							13725021			0
S3	2016	2016	2016	2	0	2	Export	643	Russian Federation	RUS	496	Mongolia	MNG								12	TOBACCO,TOBACCO MANUFACT	1	No Quantity							3456776			0
S3	2016	2016	2016	2	0	2	Export	643	Russian Federation	RUS	498	Rep. of Moldova	MDA								12	TOBACCO,TOBACCO MANUFACT	1	No Quantity							1853809			0
S3	2016	2016	2016	2	0	2	Export	643	Russian Federation	RUS	499	Montenegro	MNE								12	TOBACCO,TOBACCO MANUFACT	1	No Quantity							882068			0
S3	2016	2016	2016	2	0	2	Export	643	Russian Federation	RUS	528	Netherlands	NLD								12	TOBACCO,TOBACCO MANUFACT	1	No Quantity							489699			0
S3	2016	2016	2016	2	0	2	Export	643	Russian Federation	RUS	533	Aruba	ABW								12	TOBACCO,TOBACCO MANUFACT	1	No Quantity							74130			0
S3	2016	2016	2016	2	0	2	Export	643	Russian Federation	RUS	566	Nigeria	NGA								12	TOBACCO,TOBACCO MANUFACT	1	No Quantity							71234			0
S3	2016	2016	2016	2	0	2	Export	643	Russian Federation	RUS	579	Norway	NOR								12	TOBACCO,TOBACCO MANUFACT	1	No Quantity							48329			0
S3	2016	2016	2016	2	0	2	Export	643	Russian Federation	RUS	616	Poland	POL								12	TOBACCO,TOBACCO MANUFACT	1	No Quantity							6308161			0
S3	2016	2016	2016	2	0	2	Export	643	Russian Federation	RUS	642	Romania	ROU								12	TOBACCO,TOBACCO MANUFACT	1	No Quantity							5370113			0
S3	2016	2016	2016	2	0	2	Export	643	Russian Federation	RUS	688	Serbia	SRB								12	TOBACCO,TOBACCO MANUFACT	1	No Quantity							44418725			0
S3	2016	2016	2016	2	0	2	Export	643	Russian Federation	RUS	702	Singapore	SGP								12	TOBACCO,TOBACCO MANUFACT	1	No Quantity							909467			0
S3	2016	2016	2016	2	0	2	Export	643	Russian Federation	RUS	710	South Africa	ZAF								12	TOBACCO,TOBACCO MANUFACT	1	No Quantity							564678			0
S3	2016	2016	2016	2	0	2	Export	643	Russian Federation	RUS	757	Switzerland	CHE								12	TOBACCO,TOBACCO MANUFACT	1	No Quantity							9135801			0
S3	2016	2016	2016	2	0	2	Export	643	Russian Federation	RUS	760	Syria	SYR								12	TOBACCO,TOBACCO MANUFACT	1	No Quantity							13882196			0
S3	2016	2016	2016	2	0	2	Export	643	Russian Federation	RUS	762	Tajikistan	TJK								12	TOBACCO,TOBACCO MANUFACT	1	No Quantity							4823588			0
S3	2016	2016	2016	2	0	2	Export	643	Russian Federation	RUS	784	United Arab Emirates	ARE								12	TOBACCO,TOBACCO MANUFACT	1	No Quantity							1971535			0
S3	2016	2016	2016	2	0	2	Export	643	Russian Federation	RUS	792	Turkey	TUR								12	TOBACCO,TOBACCO MANUFACT	1	No Quantity							24111138			0
S3	2016	2016	2016	2	0	2	Export	643	Russian Federation	RUS	804	Ukraine	UKR								12	TOBACCO,TOBACCO MANUFACT	1	No Quantity							81911904			0
S3	2016	2016	2016	2	0	2	Export	643	Russian Federation	RUS	807	North Macedonia	MKD								12	TOBACCO,TOBACCO MANUFACT	1	No Quantity							351550			0
S3	2016	2016	2016	2	0	2	Export	643	Russian Federation	RUS	818	Egypt	EGY								12	TOBACCO,TOBACCO MANUFACT	1	No Quantity							24650819			0
S3	2016	2016	2016	2	0	2	Export	643	Russian Federation	RUS	826	United Kingdom	GBR								12	TOBACCO,TOBACCO MANUFACT	1	No Quantity							37777			0
S3	2016	2016	2016	2	0	2	Export	643	Russian Federation	RUS	842	USA	USA								12	TOBACCO,TOBACCO MANUFACT	1	No Quantity							74550			0
S3	2016	2016	2016	2	0	2	Export	643	Russian Federation	RUS	860	Uzbekistan	UZB								12	TOBACCO,TOBACCO MANUFACT	1	No Quantity							1263111			0
S3	2016	2016	2016	2	0	2	Export	643	Russian Federation	RUS	899	Areas, nes									12	TOBACCO,TOBACCO MANUFACT	1	No Quantity							207157			0
S3	2016	2016	2016	2	0	2	Export	642	Romania	ROU	0	World	WLD								21	HIDES,SKINS,FURSKINS,RAW	1	No Quantity							29603554			0
S3	2016	2016	2016	2	0	2	Export	642	Romania	ROU	8	Albania	ALB								21	HIDES,SKINS,FURSKINS,RAW	1	No Quantity							47178			0
S3	2016	2016	2016	2	0	2	Export	642	Romania	ROU	32	Argentina	ARG								21	HIDES,SKINS,FURSKINS,RAW	1	No Quantity							60			0
S3	2016	2016	2016	2	0	2	Export	642	Romania	ROU	56	Belgium	BEL								21	HIDES,SKINS,FURSKINS,RAW	1	No Quantity							141444			0
S3	2016	2016	2016	2	0	2	Export	642	Romania	ROU	70	Bosnia Herzegovina	BIH								21	HIDES,SKINS,FURSKINS,RAW	1	No Quantity							992805			0
S3	2016	2016	2016	2	0	2	Export	642	Romania	ROU	100	Bulgaria	BGR								21	HIDES,SKINS,FURSKINS,RAW	1	No Quantity							41837			0
S3	2016	2016	2016	2	0	2	Export	642	Romania	ROU	124	Canada	CAN								21	HIDES,SKINS,FURSKINS,RAW	1	No Quantity							700			0
S3	2016	2016	2016	2	0	2	Export	642	Romania	ROU	156	China	CHN								21	HIDES,SKINS,FURSKINS,RAW	1	No Quantity							61420			0
S3	2016	2016	2016	2	0	2	Export	642	Romania	ROU	191	Croatia	HRV								21	HIDES,SKINS,FURSKINS,RAW	1	No Quantity							621340			0
S3	2016	2016	2016	2	0	2	Export	642	Romania	ROU	208	Denmark	DNK								21	HIDES,SKINS,FURSKINS,RAW	1	No Quantity							1750975			0
S3	2016	2016	2016	2	0	2	Export	642	Romania	ROU	251	France	FRA								21	HIDES,SKINS,FURSKINS,RAW	1	No Quantity							82573			0
S3	2016	2016	2016	2	0	2	Export	642	Romania	ROU	276	Germany	DEU								21	HIDES,SKINS,FURSKINS,RAW	1	No Quantity							195906			0
S3	2016	2016	2016	2	0	2	Export	642	Romania	ROU	300	Greece	GRC								21	HIDES,SKINS,FURSKINS,RAW	1	No Quantity							71774			0
S3	2016	2016	2016	2	0	2	Export	642	Romania	ROU	344	China, Hong Kong SAR	HKG								21	HIDES,SKINS,FURSKINS,RAW	1	No Quantity							14997			0
S3	2016	2016	2016	2	0	2	Export	642	Romania	ROU	348	Hungary	HUN								21	HIDES,SKINS,FURSKINS,RAW	1	No Quantity							309612			0
S3	2016	2016	2016	2	0	2	Export	642	Romania	ROU	381	Italy	ITA								21	HIDES,SKINS,FURSKINS,RAW	1	No Quantity							20318387			0
S3	2016	2016	2016	2	0	2	Export	642	Romania	ROU	422	Lebanon	LBN								21	HIDES,SKINS,FURSKINS,RAW	1	No Quantity							182177			0
S3	2016	2016	2016	2	0	2	Export	642	Romania	ROU	498	Rep. of Moldova	MDA								21	HIDES,SKINS,FURSKINS,RAW	1	No Quantity							5623			0
S3	2016	2016	2016	2	0	2	Export	642	Romania	ROU	528	Netherlands	NLD								21	HIDES,SKINS,FURSKINS,RAW	1	No Quantity							77846			0
S3	2016	2016	2016	2	0	2	Export	642	Romania	ROU	616	Poland	POL								21	HIDES,SKINS,FURSKINS,RAW	1	No Quantity							276940			0
S3	2016	2016	2016	2	0	2	Export	642	Romania	ROU	643	Russian Federation	RUS								21	HIDES,SKINS,FURSKINS,RAW	1	No Quantity							80888			0
S3	2016	2016	2016	2	0	2	Export	642	Romania	ROU	688	Serbia	SRB								21	HIDES,SKINS,FURSKINS,RAW	1	No Quantity							1401871			0
S3	2016	2016	2016	2	0	2	Export	642	Romania	ROU	703	Slovakia	SVK								21	HIDES,SKINS,FURSKINS,RAW	1	No Quantity							89168			0
S3	2016	2016	2016	2	0	2	Export	642	Romania	ROU	705	Slovenia	SVN								21	HIDES,SKINS,FURSKINS,RAW	1	No Quantity							128528			0
S3	2016	2016	2016	2	0	2	Export	642	Romania	ROU	788	Tunisia	TUN								21	HIDES,SKINS,FURSKINS,RAW	1	No Quantity							3154			0
S3	2016	2016	2016	2	0	2	Export	642	Romania	ROU	792	Turkey	TUR								21	HIDES,SKINS,FURSKINS,RAW	1	No Quantity							2160880			0
S3	2016	2016	2016	2	0	2	Export	642	Romania	ROU	804	Ukraine	UKR								21	HIDES,SKINS,FURSKINS,RAW	1	No Quantity							545473			0
S3	2016	2016	2016	2	0	2	Export	643	Russian Federation	RUS	0	World	WLD								21	HIDES,SKINS,FURSKINS,RAW	1	No Quantity							52757478			0
S3	2016	2016	2016	2	0	2	Export	643	Russian Federation	RUS	40	Austria	AUT								21	HIDES,SKINS,FURSKINS,RAW	1	No Quantity							659128			0
S3	2016	2016	2016	2	0	2	Export	643	Russian Federation	RUS	84	Belize	BLZ								21	HIDES,SKINS,FURSKINS,RAW	1	No Quantity							137285			0
S3	2016	2016	2016	2	0	2	Export	643	Russian Federation	RUS	156	China	CHN								21	HIDES,SKINS,FURSKINS,RAW	1	No Quantity							642382			0
S3	2016	2016	2016	2	0	2	Export	643	Russian Federation	RUS	191	Croatia	HRV								21	HIDES,SKINS,FURSKINS,RAW	1	No Quantity							252360			0
S3	2016	2016	2016	2	0	2	Export	643	Russian Federation	RUS	208	Denmark	DNK								21	HIDES,SKINS,FURSKINS,RAW	1	No Quantity							573283			0
S3	2016	2016	2016	2	0	2	Export	643	Russian Federation	RUS	233	Estonia	EST								21	HIDES,SKINS,FURSKINS,RAW	1	No Quantity							206707			0
S3	2016	2016	2016	2	0	2	Export	643	Russian Federation	RUS	246	Finland	FIN								21	HIDES,SKINS,FURSKINS,RAW	1	No Quantity							3327033			0
S3	2016	2016	2016	2	0	2	Export	643	Russian Federation	RUS	251	France	FRA								21	HIDES,SKINS,FURSKINS,RAW	1	No Quantity							2304215			0
S3	2016	2016	2016	2	0	2	Export	643	Russian Federation	RUS	276	Germany	DEU								21	HIDES,SKINS,FURSKINS,RAW	1	No Quantity							4238915			0
S3	2016	2016	2016	2	0	2	Export	643	Russian Federation	RUS	300	Greece	GRC								21	HIDES,SKINS,FURSKINS,RAW	1	No Quantity							5379078			0
S3	2016	2016	2016	2	0	2	Export	643	Russian Federation	RUS	344	China, Hong Kong SAR	HKG								21	HIDES,SKINS,FURSKINS,RAW	1	No Quantity							3228021			0
S3	2016	2016	2016	2	0	2	Export	643	Russian Federation	RUS	381	Italy	ITA								21	HIDES,SKINS,FURSKINS,RAW	1	No Quantity							22505480			0
S3	2016	2016	2016	2	0	2	Export	643	Russian Federation	RUS	392	Japan	JPN								21	HIDES,SKINS,FURSKINS,RAW	1	No Quantity							911424			0
S3	2016	2016	2016	2	0	2	Export	643	Russian Federation	RUS	398	Kazakhstan	KAZ								21	HIDES,SKINS,FURSKINS,RAW	1	No Quantity							171930			0
S3	2016	2016	2016	2	0	2	Export	643	Russian Federation	RUS	410	Rep. of Korea	KOR								21	HIDES,SKINS,FURSKINS,RAW	1	No Quantity							499331			0
S3	2016	2016	2016	2	0	2	Export	643	Russian Federation	RUS	417	Kyrgyzstan	KGZ								21	HIDES,SKINS,FURSKINS,RAW	1	No Quantity							15384			0
S3	2016	2016	2016	2	0	2	Export	643	Russian Federation	RUS	496	Mongolia	MNG								21	HIDES,SKINS,FURSKINS,RAW	1	No Quantity							1622			0
S3	2016	2016	2016	2	0	2	Export	643	Russian Federation	RUS	616	Poland	POL								21	HIDES,SKINS,FURSKINS,RAW	1	No Quantity							1471203			0
S3	2016	2016	2016	2	0	2	Export	643	Russian Federation	RUS	704	Viet Nam	VNM								21	HIDES,SKINS,FURSKINS,RAW	1	No Quantity							8181			0
S3	2016	2016	2016	2	0	2	Export	643	Russian Federation	RUS	757	Switzerland	CHE								21	HIDES,SKINS,FURSKINS,RAW	1	No Quantity							1616826			0
S3	2016	2016	2016	2	0	2	Export	643	Russian Federation	RUS	784	United Arab Emirates	ARE								21	HIDES,SKINS,FURSKINS,RAW	1	No Quantity							831672			0
S3	2016	2016	2016	2	0	2	Export	643	Russian Federation	RUS	792	Turkey	TUR								21	HIDES,SKINS,FURSKINS,RAW	1	No Quantity							47430			0
S3	2016	2016	2016	2	0	2	Export	643	Russian Federation	RUS	804	Ukraine	UKR								21	HIDES,SKINS,FURSKINS,RAW	1	No Quantity							1802			0
S3	2016	2016	2016	2	0	2	Export	643	Russian Federation	RUS	826	United Kingdom	GBR								21	HIDES,SKINS,FURSKINS,RAW	1	No Quantity							1953307			0
S3	2016	2016	2016	2	0	2	Export	643	Russian Federation	RUS	842	USA	USA								21	HIDES,SKINS,FURSKINS,RAW	1	No Quantity							1761500			0
S3	2016	2016	2016	2	0	2	Export	643	Russian Federation	RUS	860	Uzbekistan	UZB								21	HIDES,SKINS,FURSKINS,RAW	1	No Quantity							11978			0
S3	2016	2016	2016	2	0	2	Export	642	Romania	ROU	0	World	WLD								22	OIL SEED,OLEAGINUS FRUIT	1	No Quantity							1201839169			0
S3	2016	2016	2016	2	0	2	Export	642	Romania	ROU	32	Argentina	ARG								22	OIL SEED,OLEAGINUS FRUIT	1	No Quantity							854106			0
S3	2016	2016	2016	2	0	2	Export	642	Romania	ROU	36	Australia	AUS								22	OIL SEED,OLEAGINUS FRUIT	1	No Quantity							63719			0
S3	2016	2016	2016	2	0	2	Export	642	Romania	ROU	40	Austria	AUT								22	OIL SEED,OLEAGINUS FRUIT	1	No Quantity							11780647			0
S3	2016	2016	2016	2	0	2	Export	642	Romania	ROU	56	Belgium	BEL								22	OIL SEED,OLEAGINUS FRUIT	1	No Quantity							183003723			0
S3	2016	2016	2016	2	0	2	Export	642	Romania	ROU	70	Bosnia Herzegovina	BIH								22	OIL SEED,OLEAGINUS FRUIT	1	No Quantity							2028895			0
S3	2016	2016	2016	2	0	2	Export	642	Romania	ROU	100	Bulgaria	BGR								22	OIL SEED,OLEAGINUS FRUIT	1	No Quantity							68931195			0
S3	2016	2016	2016	2	0	2	Export	642	Romania	ROU	124	Canada	CAN								22	OIL SEED,OLEAGINUS FRUIT	1	No Quantity							11494			0
S3	2016	2016	2016	2	0	2	Export	642	Romania	ROU	152	Chile	CHL								22	OIL SEED,OLEAGINUS FRUIT	1	No Quantity							222			0
S3	2016	2016	2016	2	0	2	Export	642	Romania	ROU	191	Croatia	HRV								22	OIL SEED,OLEAGINUS FRUIT	1	No Quantity							348949			0
S3	2016	2016	2016	2	0	2	Export	642	Romania	ROU	196	Cyprus	CYP								22	OIL SEED,OLEAGINUS FRUIT	1	No Quantity							10370			0
S3	2016	2016	2016	2	0	2	Export	642	Romania	ROU	203	Czechia	CZE								22	OIL SEED,OLEAGINUS FRUIT	1	No Quantity							14219340			0
S3	2016	2016	2016	2	0	2	Export	642	Romania	ROU	208	Denmark	DNK								22	OIL SEED,OLEAGINUS FRUIT	1	No Quantity							624774			0
S3	2016	2016	2016	2	0	2	Export	642	Romania	ROU	233	Estonia	EST								22	OIL SEED,OLEAGINUS FRUIT	1	No Quantity							683109			0
S3	2016	2016	2016	2	0	2	Export	642	Romania	ROU	251	France	FRA								22	OIL SEED,OLEAGINUS FRUIT	1	No Quantity							141328632			0
S3	2016	2016	2016	2	0	2	Export	642	Romania	ROU	276	Germany	DEU								22	OIL SEED,OLEAGINUS FRUIT	1	No Quantity							87846161			0
S3	2016	2016	2016	2	0	2	Export	642	Romania	ROU	300	Greece	GRC								22	OIL SEED,OLEAGINUS FRUIT	1	No Quantity							6194919			0
S3	2016	2016	2016	2	0	2	Export	642	Romania	ROU	348	Hungary	HUN								22	OIL SEED,OLEAGINUS FRUIT	1	No Quantity							52981561			0
S3	2016	2016	2016	2	0	2	Export	642	Romania	ROU	364	Iran	IRN								22	OIL SEED,OLEAGINUS FRUIT	1	No Quantity							3548517			0
S3	2016	2016	2016	2	0	2	Export	642	Romania	ROU	372	Ireland	IRL								22	OIL SEED,OLEAGINUS FRUIT	1	No Quantity							17197			0
S3	2016	2016	2016	2	0	2	Export	642	Romania	ROU	376	Israel	ISR								22	OIL SEED,OLEAGINUS FRUIT	1	No Quantity							4393660			0
S3	2016	2016	2016	2	0	2	Export	642	Romania	ROU	381	Italy	ITA								22	OIL SEED,OLEAGINUS FRUIT	1	No Quantity							42216206			0
S3	2016	2016	2016	2	0	2	Export	642	Romania	ROU	398	Kazakhstan	KAZ								22	OIL SEED,OLEAGINUS FRUIT	1	No Quantity							21636			0
S3	2016	2016	2016	2	0	2	Export	642	Romania	ROU	400	Jordan	JOR								22	OIL SEED,OLEAGINUS FRUIT	1	No Quantity							34000			0
S3	2016	2016	2016	2	0	2	Export	642	Romania	ROU	422	Lebanon	LBN								22	OIL SEED,OLEAGINUS FRUIT	1	No Quantity							6288677			0
S3	2016	2016	2016	2	0	2	Export	642	Romania	ROU	442	Luxembourg	LUX								22	OIL SEED,OLEAGINUS FRUIT	1	No Quantity							487			0
S3	2016	2016	2016	2	0	2	Export	642	Romania	ROU	498	Rep. of Moldova	MDA								22	OIL SEED,OLEAGINUS FRUIT	1	No Quantity							11480379			0
S3	2016	2016	2016	2	0	2	Export	642	Romania	ROU	499	Montenegro	MNE								22	OIL SEED,OLEAGINUS FRUIT	1	No Quantity							1542			0
S3	2016	2016	2016	2	0	2	Export	642	Romania	ROU	504	Morocco	MAR								22	OIL SEED,OLEAGINUS FRUIT	1	No Quantity							17107			0
S3	2016	2016	2016	2	0	2	Export	642	Romania	ROU	528	Netherlands	NLD								22	OIL SEED,OLEAGINUS FRUIT	1	No Quantity							223652305			0
S3	2016	2016	2016	2	0	2	Export	642	Romania	ROU	579	Norway	NOR								22	OIL SEED,OLEAGINUS FRUIT	1	No Quantity							302739			0
S3	2016	2016	2016	2	0	2	Export	642	Romania	ROU	586	Pakistan	PAK								22	OIL SEED,OLEAGINUS FRUIT	1	No Quantity							43141362			0
S3	2016	2016	2016	2	0	2	Export	642	Romania	ROU	616	Poland	POL								22	OIL SEED,OLEAGINUS FRUIT	1	No Quantity							15953755			0
S3	2016	2016	2016	2	0	2	Export	642	Romania	ROU	620	Portugal	PRT								22	OIL SEED,OLEAGINUS FRUIT	1	No Quantity							40271444			0
S3	2016	2016	2016	2	0	2	Export	642	Romania	ROU	643	Russian Federation	RUS								22	OIL SEED,OLEAGINUS FRUIT	1	No Quantity							25511034			0
S3	2016	2016	2016	2	0	2	Export	642	Romania	ROU	688	Serbia	SRB								22	OIL SEED,OLEAGINUS FRUIT	1	No Quantity							1671745			0
S3	2016	2016	2016	2	0	2	Export	642	Romania	ROU	703	Slovakia	SVK								22	OIL SEED,OLEAGINUS FRUIT	1	No Quantity							9577253			0
S3	2016	2016	2016	2	0	2	Export	642	Romania	ROU	705	Slovenia	SVN								22	OIL SEED,OLEAGINUS FRUIT	1	No Quantity							15994			0
S3	2016	2016	2016	2	0	2	Export	642	Romania	ROU	710	South Africa	ZAF								22	OIL SEED,OLEAGINUS FRUIT	1	No Quantity							12475857			0
S3	2016	2016	2016	2	0	2	Export	642	Romania	ROU	724	Spain	ESP								22	OIL SEED,OLEAGINUS FRUIT	1	No Quantity							32964944			0
S3	2016	2016	2016	2	0	2	Export	642	Romania	ROU	752	Sweden	SWE								22	OIL SEED,OLEAGINUS FRUIT	1	No Quantity							238			0
S3	2016	2016	2016	2	0	2	Export	642	Romania	ROU	757	Switzerland	CHE								22	OIL SEED,OLEAGINUS FRUIT	1	No Quantity							153470			0
S3	2016	2016	2016	2	0	2	Export	642	Romania	ROU	784	United Arab Emirates	ARE								22	OIL SEED,OLEAGINUS FRUIT	1	No Quantity							53581115			0
S3	2016	2016	2016	2	0	2	Export	642	Romania	ROU	792	Turkey	TUR								22	OIL SEED,OLEAGINUS FRUIT	1	No Quantity							80317136			0
S3	2016	2016	2016	2	0	2	Export	642	Romania	ROU	804	Ukraine	UKR								22	OIL SEED,OLEAGINUS FRUIT	1	No Quantity							16541060			0
S3	2016	2016	2016	2	0	2	Export	642	Romania	ROU	826	United Kingdom	GBR								22	OIL SEED,OLEAGINUS FRUIT	1	No Quantity							342237			0
S3	2016	2016	2016	2	0	2	Export	642	Romania	ROU	842	USA	USA								22	OIL SEED,OLEAGINUS FRUIT	1	No Quantity							5405757			0
S3	2016	2016	2016	2	0	2	Export	642	Romania	ROU	862	Venezuela	VEN								22	OIL SEED,OLEAGINUS FRUIT	1	No Quantity							1028500			0
S3	2016	2016	2016	2	0	2	Export	643	Russian Federation	RUS	0	World	WLD								22	OIL SEED,OLEAGINUS FRUIT	1	No Quantity							500371351			0
S3	2016	2016	2016	2	0	2	Export	643	Russian Federation	RUS	12	Algeria	DZA								22	OIL SEED,OLEAGINUS FRUIT	1	No Quantity							13881			0
S3	2016	2016	2016	2	0	2	Export	643	Russian Federation	RUS	31	Azerbaijan	AZE								22	OIL SEED,OLEAGINUS FRUIT	1	No Quantity							3841508			0
S3	2016	2016	2016	2	0	2	Export	643	Russian Federation	RUS	40	Austria	AUT								22	OIL SEED,OLEAGINUS FRUIT	1	No Quantity							465986			0
S3	2016	2016	2016	2	0	2	Export	643	Russian Federation	RUS	48	Bahrain	BHR								22	OIL SEED,OLEAGINUS FRUIT	1	No Quantity							12030			0
S3	2016	2016	2016	2	0	2	Export	643	Russian Federation	RUS	50	Bangladesh	BGD								22	OIL SEED,OLEAGINUS FRUIT	1	No Quantity							3133084			0
S3	2016	2016	2016	2	0	2	Export	643	Russian Federation	RUS	51	Armenia	ARM								22	OIL SEED,OLEAGINUS FRUIT	1	No Quantity							3385346			0
S3	2016	2016	2016	2	0	2	Export	643	Russian Federation	RUS	56	Belgium	BEL								22	OIL SEED,OLEAGINUS FRUIT	1	No Quantity							70112467			0
S3	2016	2016	2016	2	0	2	Export	643	Russian Federation	RUS	100	Bulgaria	BGR								22	OIL SEED,OLEAGINUS FRUIT	1	No Quantity							2373226			0
S3	2016	2016	2016	2	0	2	Export	643	Russian Federation	RUS	112	Belarus	BLR								22	OIL SEED,OLEAGINUS FRUIT	1	No Quantity							20951166			0
S3	2016	2016	2016	2	0	2	Export	643	Russian Federation	RUS	124	Canada	CAN								22	OIL SEED,OLEAGINUS FRUIT	1	No Quantity							74			0
S3	2016	2016	2016	2	0	2	Export	643	Russian Federation	RUS	156	China	CHN								22	OIL SEED,OLEAGINUS FRUIT	1	No Quantity							144342066			0
S3	2016	2016	2016	2	0	2	Export	643	Russian Federation	RUS	203	Czechia	CZE								22	OIL SEED,OLEAGINUS FRUIT	1	No Quantity							928349			0
S3	2016	2016	2016	2	0	2	Export	643	Russian Federation	RUS	208	Denmark	DNK								22	OIL SEED,OLEAGINUS FRUIT	1	No Quantity							1277074			0
S3	2016	2016	2016	2	0	2	Export	643	Russian Federation	RUS	233	Estonia	EST								22	OIL SEED,OLEAGINUS FRUIT	1	No Quantity							46862			0
S3	2016	2016	2016	2	0	2	Export	643	Russian Federation	RUS	246	Finland	FIN								22	OIL SEED,OLEAGINUS FRUIT	1	No Quantity							128228			0
S3	2016	2016	2016	2	0	2	Export	643	Russian Federation	RUS	251	France	FRA								22	OIL SEED,OLEAGINUS FRUIT	1	No Quantity							7179460			0
S3	2016	2016	2016	2	0	2	Export	643	Russian Federation	RUS	268	Georgia	GEO								22	OIL SEED,OLEAGINUS FRUIT	1	No Quantity							1929443			0
S3	2016	2016	2016	2	0	2	Export	643	Russian Federation	RUS	276	Germany	DEU								22	OIL SEED,OLEAGINUS FRUIT	1	No Quantity							7935986			0
S3	2016	2016	2016	2	0	2	Export	643	Russian Federation	RUS	300	Greece	GRC								22	OIL SEED,OLEAGINUS FRUIT	1	No Quantity							1061577			0
S3	2016	2016	2016	2	0	2	Export	643	Russian Federation	RUS	344	China, Hong Kong SAR	HKG								22	OIL SEED,OLEAGINUS FRUIT	1	No Quantity							1368			0
S3	2016	2016	2016	2	0	2	Export	643	Russian Federation	RUS	348	Hungary	HUN								22	OIL SEED,OLEAGINUS FRUIT	1	No Quantity							272521			0
S3	2016	2016	2016	2	0	2	Export	643	Russian Federation	RUS	364	Iran	IRN								22	OIL SEED,OLEAGINUS FRUIT	1	No Quantity							13690281			0
S3	2016	2016	2016	2	0	2	Export	643	Russian Federation	RUS	376	Israel	ISR								22	OIL SEED,OLEAGINUS FRUIT	1	No Quantity							19652			0
S3	2016	2016	2016	2	0	2	Export	643	Russian Federation	RUS	381	Italy	ITA								22	OIL SEED,OLEAGINUS FRUIT	1	No Quantity							5923026			0
S3	2016	2016	2016	2	0	2	Export	643	Russian Federation	RUS	392	Japan	JPN								22	OIL SEED,OLEAGINUS FRUIT	1	No Quantity							28586			0
S3	2016	2016	2016	2	0	2	Export	643	Russian Federation	RUS	398	Kazakhstan	KAZ								22	OIL SEED,OLEAGINUS FRUIT	1	No Quantity							13228141			0
S3	2016	2016	2016	2	0	2	Export	643	Russian Federation	RUS	400	Jordan	JOR								22	OIL SEED,OLEAGINUS FRUIT	1	No Quantity							5238			0
S3	2016	2016	2016	2	0	2	Export	643	Russian Federation	RUS	410	Rep. of Korea	KOR								22	OIL SEED,OLEAGINUS FRUIT	1	No Quantity							653361			0
S3	2016	2016	2016	2	0	2	Export	643	Russian Federation	RUS	414	Kuwait	KWT								22	OIL SEED,OLEAGINUS FRUIT	1	No Quantity							19080			0
S3	2016	2016	2016	2	0	2	Export	643	Russian Federation	RUS	417	Kyrgyzstan	KGZ								22	OIL SEED,OLEAGINUS FRUIT	1	No Quantity							18862			0
S3	2016	2016	2016	2	0	2	Export	643	Russian Federation	RUS	422	Lebanon	LBN								22	OIL SEED,OLEAGINUS FRUIT	1	No Quantity							4627			0
S3	2016	2016	2016	2	0	2	Export	643	Russian Federation	RUS	428	Latvia	LVA								22	OIL SEED,OLEAGINUS FRUIT	1	No Quantity							29228927			0
S3	2016	2016	2016	2	0	2	Export	643	Russian Federation	RUS	440	Lithuania	LTU								22	OIL SEED,OLEAGINUS FRUIT	1	No Quantity							43813			0
S3	2016	2016	2016	2	0	2	Export	643	Russian Federation	RUS	490	Other Asia, nes									22	OIL SEED,OLEAGINUS FRUIT	1	No Quantity							10285			0
S3	2016	2016	2016	2	0	2	Export	643	Russian Federation	RUS	496	Mongolia	MNG								22	OIL SEED,OLEAGINUS FRUIT	1	No Quantity							2718844			0
S3	2016	2016	2016	2	0	2	Export	643	Russian Federation	RUS	498	Rep. of Moldova	MDA								22	OIL SEED,OLEAGINUS FRUIT	1	No Quantity							87921			0
S3	2016	2016	2016	2	0	2	Export	643	Russian Federation	RUS	504	Morocco	MAR								22	OIL SEED,OLEAGINUS FRUIT	1	No Quantity							66717			0
S3	2016	2016	2016	2	0	2	Export	643	Russian Federation	RUS	524	Nepal	NPL								22	OIL SEED,OLEAGINUS FRUIT	1	No Quantity							598260			0
S3	2016	2016	2016	2	0	2	Export	643	Russian Federation	RUS	528	Netherlands	NLD								22	OIL SEED,OLEAGINUS FRUIT	1	No Quantity							2308306			0
S3	2016	2016	2016	2	0	2	Export	643	Russian Federation	RUS	586	Pakistan	PAK								22	OIL SEED,OLEAGINUS FRUIT	1	No Quantity							129974			0
S3	2016	2016	2016	2	0	2	Export	643	Russian Federation	RUS	616	Poland	POL								22	OIL SEED,OLEAGINUS FRUIT	1	No Quantity							11340484			0
S3	2016	2016	2016	2	0	2	Export	643	Russian Federation	RUS	620	Portugal	PRT								22	OIL SEED,OLEAGINUS FRUIT	1	No Quantity							16875			0
S3	2016	2016	2016	2	0	2	Export	643	Russian Federation	RUS	642	Romania	ROU								22	OIL SEED,OLEAGINUS FRUIT	1	No Quantity							2553653			0
S3	2016	2016	2016	2	0	2	Export	643	Russian Federation	RUS	688	Serbia	SRB								22	OIL SEED,OLEAGINUS FRUIT	1	No Quantity							62071			0
S3	2016	2016	2016	2	0	2	Export	643	Russian Federation	RUS	699	India	IND								22	OIL SEED,OLEAGINUS FRUIT	1	No Quantity							713534			0
S3	2016	2016	2016	2	0	2	Export	643	Russian Federation	RUS	703	Slovakia	SVK								22	OIL SEED,OLEAGINUS FRUIT	1	No Quantity							35584			0
S3	2016	2016	2016	2	0	2	Export	643	Russian Federation	RUS	704	Viet Nam	VNM								22	OIL SEED,OLEAGINUS FRUIT	1	No Quantity							4251797			0
S3	2016	2016	2016	2	0	2	Export	643	Russian Federation	RUS	705	Slovenia	SVN								22	OIL SEED,OLEAGINUS FRUIT	1	No Quantity							142385			0
S3	2016	2016	2016	2	0	2	Export	643	Russian Federation	RUS	710	South Africa	ZAF								22	OIL SEED,OLEAGINUS FRUIT	1	No Quantity							8250			0
S3	2016	2016	2016	2	0	2	Export	643	Russian Federation	RUS	724	Spain	ESP								22	OIL SEED,OLEAGINUS FRUIT	1	No Quantity							1514438			0
S3	2016	2016	2016	2	0	2	Export	643	Russian Federation	RUS	757	Switzerland	CHE								22	OIL SEED,OLEAGINUS FRUIT	1	No Quantity							280827			0
S3	2016	2016	2016	2	0	2	Export	643	Russian Federation	RUS	762	Tajikistan	TJK								22	OIL SEED,OLEAGINUS FRUIT	1	No Quantity							89091			0
S3	2016	2016	2016	2	0	2	Export	643	Russian Federation	RUS	784	United Arab Emirates	ARE								22	OIL SEED,OLEAGINUS FRUIT	1	No Quantity							99909			0
S3	2016	2016	2016	2	0	2	Export	643	Russian Federation	RUS	792	Turkey	TUR								22	OIL SEED,OLEAGINUS FRUIT	1	No Quantity							128997180			0
S3	2016	2016	2016	2	0	2	Export	643	Russian Federation	RUS	795	Turkmenistan	TKM								22	OIL SEED,OLEAGINUS FRUIT	1	No Quantity							24828			0
S3	2016	2016	2016	2	0	2	Export	643	Russian Federation	RUS	804	Ukraine	UKR								22	OIL SEED,OLEAGINUS FRUIT	1	No Quantity							4281541			0
S3	2016	2016	2016	2	0	2	Export	643	Russian Federation	RUS	818	Egypt	EGY								22	OIL SEED,OLEAGINUS FRUIT	1	No Quantity							3487585			0
S3	2016	2016	2016	2	0	2	Export	643	Russian Federation	RUS	826	United Kingdom	GBR								22	OIL SEED,OLEAGINUS FRUIT	1	No Quantity							107418			0
S3	2016	2016	2016	2	0	2	Export	643	Russian Federation	RUS	842	USA	USA								22	OIL SEED,OLEAGINUS FRUIT	1	No Quantity							2838607			0
S3	2016	2016	2016	2	0	2	Export	643	Russian Federation	RUS	860	Uzbekistan	UZB								22	OIL SEED,OLEAGINUS FRUIT	1	No Quantity							1349097			0
S3	2016	2016	2016	2	0	2	Export	643	Russian Federation	RUS	899	Areas, nes									22	OIL SEED,OLEAGINUS FRUIT	1	No Quantity							595			0
S3	2016	2016	2016	2	0	2	Export	642	Romania	ROU	0	World	WLD								23	CRUDE RUBBER	1	No Quantity							6365596			0
S3	2016	2016	2016	2	0	2	Export	642	Romania	ROU	8	Albania	ALB								23	CRUDE RUBBER	1	No Quantity							46			0
S3	2016	2016	2016	2	0	2	Export	642	Romania	ROU	40	Austria	AUT								23	CRUDE RUBBER	1	No Quantity							11455			0
S3	2016	2016	2016	2	0	2	Export	642	Romania	ROU	76	Brazil	BRA								23	CRUDE RUBBER	1	No Quantity							47051			0
S3	2016	2016	2016	2	0	2	Export	642	Romania	ROU	100	Bulgaria	BGR								23	CRUDE RUBBER	1	No Quantity							71651			0
S3	2016	2016	2016	2	0	2	Export	642	Romania	ROU	124	Canada	CAN								23	CRUDE RUBBER	1	No Quantity							9			0
S3	2016	2016	2016	2	0	2	Export	642	Romania	ROU	152	Chile	CHL								23	CRUDE RUBBER	1	No Quantity							3912			0
S3	2016	2016	2016	2	0	2	Export	642	Romania	ROU	156	China	CHN								23	CRUDE RUBBER	1	No Quantity							584			0
S3	2016	2016	2016	2	0	2	Export	642	Romania	ROU	191	Croatia	HRV								23	CRUDE RUBBER	1	No Quantity							100195			0
S3	2016	2016	2016	2	0	2	Export	642	Romania	ROU	203	Czechia	CZE								23	CRUDE RUBBER	1	No Quantity							538113			0
S3	2016	2016	2016	2	0	2	Export	642	Romania	ROU	208	Denmark	DNK								23	CRUDE RUBBER	1	No Quantity							6			0
S3	2016	2016	2016	2	0	2	Export	642	Romania	ROU	251	France	FRA								23	CRUDE RUBBER	1	No Quantity							68610			0
S3	2016	2016	2016	2	0	2	Export	642	Romania	ROU	276	Germany	DEU								23	CRUDE RUBBER	1	No Quantity							1516444			0
S3	2016	2016	2016	2	0	2	Export	642	Romania	ROU	300	Greece	GRC								23	CRUDE RUBBER	1	No Quantity							152460			0
S3	2016	2016	2016	2	0	2	Export	642	Romania	ROU	348	Hungary	HUN								23	CRUDE RUBBER	1	No Quantity							44368			0
S3	2016	2016	2016	2	0	2	Export	642	Romania	ROU	376	Israel	ISR								23	CRUDE RUBBER	1	No Quantity							69657			0
S3	2016	2016	2016	2	0	2	Export	642	Romania	ROU	381	Italy	ITA								23	CRUDE RUBBER	1	No Quantity							1352321			0
S3	2016	2016	2016	2	0	2	Export	642	Romania	ROU	458	Malaysia	MYS								23	CRUDE RUBBER	1	No Quantity							239			0
S3	2016	2016	2016	2	0	2	Export	642	Romania	ROU	498	Rep. of Moldova	MDA								23	CRUDE RUBBER	1	No Quantity							5225			0
S3	2016	2016	2016	2	0	2	Export	642	Romania	ROU	504	Morocco	MAR								23	CRUDE RUBBER	1	No Quantity							732			0
S3	2016	2016	2016	2	0	2	Export	642	Romania	ROU	528	Netherlands	NLD								23	CRUDE RUBBER	1	No Quantity							32856			0
S3	2016	2016	2016	2	0	2	Export	642	Romania	ROU	616	Poland	POL								23	CRUDE RUBBER	1	No Quantity							9841			0
S3	2016	2016	2016	2	0	2	Export	642	Romania	ROU	620	Portugal	PRT								23	CRUDE RUBBER	1	No Quantity							211709			0
S3	2016	2016	2016	2	0	2	Export	642	Romania	ROU	643	Russian Federation	RUS								23	CRUDE RUBBER	1	No Quantity							683023			0
S3	2016	2016	2016	2	0	2	Export	642	Romania	ROU	688	Serbia	SRB								23	CRUDE RUBBER	1	No Quantity							130218			0
S3	2016	2016	2016	2	0	2	Export	642	Romania	ROU	703	Slovakia	SVK								23	CRUDE RUBBER	1	No Quantity							240167			0
S3	2016	2016	2016	2	0	2	Export	642	Romania	ROU	705	Slovenia	SVN								23	CRUDE RUBBER	1	No Quantity							21498			0
S3	2016	2016	2016	2	0	2	Export	642	Romania	ROU	724	Spain	ESP								23	CRUDE RUBBER	1	No Quantity							181643			0
S3	2016	2016	2016	2	0	2	Export	642	Romania	ROU	752	Sweden	SWE								23	CRUDE RUBBER	1	No Quantity							25759			0
S3	2016	2016	2016	2	0	2	Export	642	Romania	ROU	764	Thailand	THA								23	CRUDE RUBBER	1	No Quantity							428			0
S3	2016	2016	2016	2	0	2	Export	642	Romania	ROU	792	Turkey	TUR								23	CRUDE RUBBER	1	No Quantity							224298			0
S3	2016	2016	2016	2	0	2	Export	642	Romania	ROU	804	Ukraine	UKR								23	CRUDE RUBBER	1	No Quantity							4792			0
S3	2016	2016	2016	2	0	2	Export	642	Romania	ROU	826	United Kingdom	GBR								23	CRUDE RUBBER	1	No Quantity							613830			0
S3	2016	2016	2016	2	0	2	Export	642	Romania	ROU	842	USA	USA								23	CRUDE RUBBER	1	No Quantity							2456			0
S3	2016	2016	2016	2	0	2	Export	643	Russian Federation	RUS	0	World	WLD								23	CRUDE RUBBER	1	No Quantity							1294443352			0
S3	2016	2016	2016	2	0	2	Export	643	Russian Federation	RUS	12	Algeria	DZA								23	CRUDE RUBBER	1	No Quantity							17035			0
S3	2016	2016	2016	2	0	2	Export	643	Russian Federation	RUS	31	Azerbaijan	AZE								23	CRUDE RUBBER	1	No Quantity							25535			0
S3	2016	2016	2016	2	0	2	Export	643	Russian Federation	RUS	32	Argentina	ARG								23	CRUDE RUBBER	1	No Quantity							288876			0
S3	2016	2016	2016	2	0	2	Export	643	Russian Federation	RUS	36	Australia	AUS								23	CRUDE RUBBER	1	No Quantity							77087			0
S3	2016	2016	2016	2	0	2	Export	643	Russian Federation	RUS	40	Austria	AUT								23	CRUDE RUBBER	1	No Quantity							2460330			0
S3	2016	2016	2016	2	0	2	Export	643	Russian Federation	RUS	50	Bangladesh	BGD								23	CRUDE RUBBER	1	No Quantity							59475			0
S3	2016	2016	2016	2	0	2	Export	643	Russian Federation	RUS	51	Armenia	ARM								23	CRUDE RUBBER	1	No Quantity							56716			0
S3	2016	2016	2016	2	0	2	Export	643	Russian Federation	RUS	56	Belgium	BEL								23	CRUDE RUBBER	1	No Quantity							28098893			0
S3	2016	2016	2016	2	0	2	Export	643	Russian Federation	RUS	76	Brazil	BRA								23	CRUDE RUBBER	1	No Quantity							34525978			0
S3	2016	2016	2016	2	0	2	Export	643	Russian Federation	RUS	100	Bulgaria	BGR								23	CRUDE RUBBER	1	No Quantity							1062331			0
S3	2016	2016	2016	2	0	2	Export	643	Russian Federation	RUS	112	Belarus	BLR								23	CRUDE RUBBER	1	No Quantity							41588646			0
S3	2016	2016	2016	2	0	2	Export	643	Russian Federation	RUS	116	Cambodia	KHM								23	CRUDE RUBBER	1	No Quantity							21361			0
S3	2016	2016	2016	2	0	2	Export	643	Russian Federation	RUS	124	Canada	CAN								23	CRUDE RUBBER	1	No Quantity							22802398			0
S3	2016	2016	2016	2	0	2	Export	643	Russian Federation	RUS	144	Sri Lanka	LKA								23	CRUDE RUBBER	1	No Quantity							1519402			0
S3	2016	2016	2016	2	0	2	Export	643	Russian Federation	RUS	152	Chile	CHL								23	CRUDE RUBBER	1	No Quantity							6807239			0
S3	2016	2016	2016	2	0	2	Export	643	Russian Federation	RUS	156	China	CHN								23	CRUDE RUBBER	1	No Quantity							155877435			0
S3	2016	2016	2016	2	0	2	Export	643	Russian Federation	RUS	170	Colombia	COL								23	CRUDE RUBBER	1	No Quantity							33043			0
S3	2016	2016	2016	2	0	2	Export	643	Russian Federation	RUS	203	Czechia	CZE								23	CRUDE RUBBER	1	No Quantity							39738521			0
S3	2016	2016	2016	2	0	2	Export	643	Russian Federation	RUS	218	Ecuador	ECU								23	CRUDE RUBBER	1	No Quantity							2664629			0
S3	2016	2016	2016	2	0	2	Export	643	Russian Federation	RUS	233	Estonia	EST								23	CRUDE RUBBER	1	No Quantity							1821703			0
S3	2016	2016	2016	2	0	2	Export	643	Russian Federation	RUS	246	Finland	FIN								23	CRUDE RUBBER	1	No Quantity							3552416			0
S3	2016	2016	2016	2	0	2	Export	643	Russian Federation	RUS	251	France	FRA								23	CRUDE RUBBER	1	No Quantity							3797754			0
S3	2016	2016	2016	2	0	2	Export	643	Russian Federation	RUS	268	Georgia	GEO								23	CRUDE RUBBER	1	No Quantity							28167			0
S3	2016	2016	2016	2	0	2	Export	643	Russian Federation	RUS	276	Germany	DEU								23	CRUDE RUBBER	1	No Quantity							36861052			0
S3	2016	2016	2016	2	0	2	Export	643	Russian Federation	RUS	300	Greece	GRC								23	CRUDE RUBBER	1	No Quantity							215496			0
S3	2016	2016	2016	2	0	2	Export	643	Russian Federation	RUS	344	China, Hong Kong SAR	HKG								23	CRUDE RUBBER	1	No Quantity							149333			0
S3	2016	2016	2016	2	0	2	Export	643	Russian Federation	RUS	348	Hungary	HUN								23	CRUDE RUBBER	1	No Quantity							108938341			0
S3	2016	2016	2016	2	0	2	Export	643	Russian Federation	RUS	360	Indonesia	IDN								23	CRUDE RUBBER	1	No Quantity							3294957			0
S3	2016	2016	2016	2	0	2	Export	643	Russian Federation	RUS	364	Iran	IRN								23	CRUDE RUBBER	1	No Quantity							1664			0
S3	2016	2016	2016	2	0	2	Export	643	Russian Federation	RUS	381	Italy	ITA								23	CRUDE RUBBER	1	No Quantity							8792237			0
S3	2016	2016	2016	2	0	2	Export	643	Russian Federation	RUS	392	Japan	JPN								23	CRUDE RUBBER	1	No Quantity							28755324			0
S3	2016	2016	2016	2	0	2	Export	643	Russian Federation	RUS	398	Kazakhstan	KAZ								23	CRUDE RUBBER	1	No Quantity							1050454			0
S3	2016	2016	2016	2	0	2	Export	643	Russian Federation	RUS	404	Kenya	KEN								23	CRUDE RUBBER	1	No Quantity							101337			0
S3	2016	2016	2016	2	0	2	Export	643	Russian Federation	RUS	410	Rep. of Korea	KOR								23	CRUDE RUBBER	1	No Quantity							11266270			0
S3	2016	2016	2016	2	0	2	Export	643	Russian Federation	RUS	417	Kyrgyzstan	KGZ								23	CRUDE RUBBER	1	No Quantity							20684			0
S3	2016	2016	2016	2	0	2	Export	643	Russian Federation	RUS	428	Latvia	LVA								23	CRUDE RUBBER	1	No Quantity							6285079			0
S3	2016	2016	2016	2	0	2	Export	643	Russian Federation	RUS	440	Lithuania	LTU								23	CRUDE RUBBER	1	No Quantity							10011768			0
S3	2016	2016	2016	2	0	2	Export	643	Russian Federation	RUS	442	Luxembourg	LUX								23	CRUDE RUBBER	1	No Quantity							18098			0
S3	2016	2016	2016	2	0	2	Export	643	Russian Federation	RUS	458	Malaysia	MYS								23	CRUDE RUBBER	1	No Quantity							4481939			0
S3	2016	2016	2016	2	0	2	Export	643	Russian Federation	RUS	470	Malta	MLT								23	CRUDE RUBBER	1	No Quantity							18258			0
S3	2016	2016	2016	2	0	2	Export	643	Russian Federation	RUS	484	Mexico	MEX								23	CRUDE RUBBER	1	No Quantity							41939172			0
S3	2016	2016	2016	2	0	2	Export	643	Russian Federation	RUS	490	Other Asia, nes									23	CRUDE RUBBER	1	No Quantity							17484539			0
S3	2016	2016	2016	2	0	2	Export	643	Russian Federation	RUS	496	Mongolia	MNG								23	CRUDE RUBBER	1	No Quantity							48			0
S3	2016	2016	2016	2	0	2	Export	643	Russian Federation	RUS	498	Rep. of Moldova	MDA								23	CRUDE RUBBER	1	No Quantity							14324			0
S3	2016	2016	2016	2	0	2	Export	643	Russian Federation	RUS	504	Morocco	MAR								23	CRUDE RUBBER	1	No Quantity							292481			0
S3	2016	2016	2016	2	0	2	Export	643	Russian Federation	RUS	528	Netherlands	NLD								23	CRUDE RUBBER	1	No Quantity							1079494			0
S3	2016	2016	2016	2	0	2	Export	643	Russian Federation	RUS	579	Norway	NOR								23	CRUDE RUBBER	1	No Quantity							461300			0
S3	2016	2016	2016	2	0	2	Export	643	Russian Federation	RUS	586	Pakistan	PAK								23	CRUDE RUBBER	1	No Quantity							1385338			0
S3	2016	2016	2016	2	0	2	Export	643	Russian Federation	RUS	591	Panama	PAN								23	CRUDE RUBBER	1	No Quantity							53812			0
S3	2016	2016	2016	2	0	2	Export	643	Russian Federation	RUS	604	Peru	PER								23	CRUDE RUBBER	1	No Quantity							3154026			0
S3	2016	2016	2016	2	0	2	Export	643	Russian Federation	RUS	608	Philippines	PHL								23	CRUDE RUBBER	1	No Quantity							3252912			0
S3	2016	2016	2016	2	0	2	Export	643	Russian Federation	RUS	616	Poland	POL								23	CRUDE RUBBER	1	No Quantity							173560337			0
S3	2016	2016	2016	2	0	2	Export	643	Russian Federation	RUS	620	Portugal	PRT								23	CRUDE RUBBER	1	No Quantity							7045403			0
S3	2016	2016	2016	2	0	2	Export	643	Russian Federation	RUS	642	Romania	ROU								23	CRUDE RUBBER	1	No Quantity							48237439			0
S3	2016	2016	2016	2	0	2	Export	643	Russian Federation	RUS	682	Saudi Arabia	SAU								23	CRUDE RUBBER	1	No Quantity							2549210			0
S3	2016	2016	2016	2	0	2	Export	643	Russian Federation	RUS	688	Serbia	SRB								23	CRUDE RUBBER	1	No Quantity							22981761			0
S3	2016	2016	2016	2	0	2	Export	643	Russian Federation	RUS	699	India	IND								23	CRUDE RUBBER	1	No Quantity							146776773			0
S3	2016	2016	2016	2	0	2	Export	643	Russian Federation	RUS	702	Singapore	SGP								23	CRUDE RUBBER	1	No Quantity							45522			0
S3	2016	2016	2016	2	0	2	Export	643	Russian Federation	RUS	703	Slovakia	SVK								23	CRUDE RUBBER	1	No Quantity							44932587			0
S3	2016	2016	2016	2	0	2	Export	643	Russian Federation	RUS	704	Viet Nam	VNM								23	CRUDE RUBBER	1	No Quantity							12871081			0
S3	2016	2016	2016	2	0	2	Export	643	Russian Federation	RUS	705	Slovenia	SVN								23	CRUDE RUBBER	1	No Quantity							169698			0
S3	2016	2016	2016	2	0	2	Export	643	Russian Federation	RUS	710	South Africa	ZAF								23	CRUDE RUBBER	1	No Quantity							6152625			0
S3	2016	2016	2016	2	0	2	Export	643	Russian Federation	RUS	724	Spain	ESP								23	CRUDE RUBBER	1	No Quantity							14134903			0
S3	2016	2016	2016	2	0	2	Export	643	Russian Federation	RUS	752	Sweden	SWE								23	CRUDE RUBBER	1	No Quantity							156138			0
S3	2016	2016	2016	2	0	2	Export	643	Russian Federation	RUS	757	Switzerland	CHE								23	CRUDE RUBBER	1	No Quantity							21711			0
S3	2016	2016	2016	2	0	2	Export	643	Russian Federation	RUS	762	Tajikistan	TJK								23	CRUDE RUBBER	1	No Quantity							5032			0
S3	2016	2016	2016	2	0	2	Export	643	Russian Federation	RUS	764	Thailand	THA								23	CRUDE RUBBER	1	No Quantity							3129210			0
S3	2016	2016	2016	2	0	2	Export	643	Russian Federation	RUS	784	United Arab Emirates	ARE								23	CRUDE RUBBER	1	No Quantity							348251			0
S3	2016	2016	2016	2	0	2	Export	643	Russian Federation	RUS	788	Tunisia	TUN								23	CRUDE RUBBER	1	No Quantity							83834			0
S3	2016	2016	2016	2	0	2	Export	643	Russian Federation	RUS	792	Turkey	TUR								23	CRUDE RUBBER	1	No Quantity							53025463			0
S3	2016	2016	2016	2	0	2	Export	643	Russian Federation	RUS	795	Turkmenistan	TKM								23	CRUDE RUBBER	1	No Quantity							9649			0
S3	2016	2016	2016	2	0	2	Export	643	Russian Federation	RUS	804	Ukraine	UKR								23	CRUDE RUBBER	1	No Quantity							34004653			0
S3	2016	2016	2016	2	0	2	Export	643	Russian Federation	RUS	826	United Kingdom	GBR								23	CRUDE RUBBER	1	No Quantity							540083			0
S3	2016	2016	2016	2	0	2	Export	643	Russian Federation	RUS	842	USA	USA								23	CRUDE RUBBER	1	No Quantity							83074642			0
S3	2016	2016	2016	2	0	2	Export	643	Russian Federation	RUS	860	Uzbekistan	UZB								23	CRUDE RUBBER	1	No Quantity							3795272			0
S3	2016	2016	2016	2	0	2	Export	643	Russian Federation	RUS	862	Venezuela	VEN								23	CRUDE RUBBER	1	No Quantity							487372			0
S3	2016	2016	2016	2	0	2	Export	642	Romania	ROU	0	World	WLD								24	CORK AND WOOD	1	No Quantity							630574381			0
S3	2016	2016	2016	2	0	2	Export	642	Romania	ROU	8	Albania	ALB								24	CORK AND WOOD	1	No Quantity							1774996			0
S3	2016	2016	2016	2	0	2	Export	642	Romania	ROU	12	Algeria	DZA								24	CORK AND WOOD	1	No Quantity							2808072			0
S3	2016	2016	2016	2	0	2	Export	642	Romania	ROU	32	Argentina	ARG								24	CORK AND WOOD	1	No Quantity							14447			0
S3	2016	2016	2016	2	0	2	Export	642	Romania	ROU	36	Australia	AUS								24	CORK AND WOOD	1	No Quantity							1300225			0
S3	2016	2016	2016	2	0	2	Export	642	Romania	ROU	40	Austria	AUT								24	CORK AND WOOD	1	No Quantity							33881912			0
S3	2016	2016	2016	2	0	2	Export	642	Romania	ROU	48	Bahrain	BHR								24	CORK AND WOOD	1	No Quantity							284606			0
S3	2016	2016	2016	2	0	2	Export	642	Romania	ROU	50	Bangladesh	BGD								24	CORK AND WOOD	1	No Quantity							21842			0
S3	2016	2016	2016	2	0	2	Export	642	Romania	ROU	56	Belgium	BEL								24	CORK AND WOOD	1	No Quantity							1026761			0
S3	2016	2016	2016	2	0	2	Export	642	Romania	ROU	70	Bosnia Herzegovina	BIH								24	CORK AND WOOD	1	No Quantity							106966			0
S3	2016	2016	2016	2	0	2	Export	642	Romania	ROU	76	Brazil	BRA								24	CORK AND WOOD	1	No Quantity							29767			0
S3	2016	2016	2016	2	0	2	Export	642	Romania	ROU	100	Bulgaria	BGR								24	CORK AND WOOD	1	No Quantity							8300476			0
S3	2016	2016	2016	2	0	2	Export	642	Romania	ROU	112	Belarus	BLR								24	CORK AND WOOD	1	No Quantity							6206			0
S3	2016	2016	2016	2	0	2	Export	642	Romania	ROU	124	Canada	CAN								24	CORK AND WOOD	1	No Quantity							877			0
S3	2016	2016	2016	2	0	2	Export	642	Romania	ROU	132	Cabo Verde	CPV								24	CORK AND WOOD	1	No Quantity							3644			0
S3	2016	2016	2016	2	0	2	Export	642	Romania	ROU	152	Chile	CHL								24	CORK AND WOOD	1	No Quantity							249232			0
S3	2016	2016	2016	2	0	2	Export	642	Romania	ROU	156	China	CHN								24	CORK AND WOOD	1	No Quantity							91359552			0
S3	2016	2016	2016	2	0	2	Export	642	Romania	ROU	170	Colombia	COL								24	CORK AND WOOD	1	No Quantity							9607			0
S3	2016	2016	2016	2	0	2	Export	642	Romania	ROU	191	Croatia	HRV								24	CORK AND WOOD	1	No Quantity							35018			0
S3	2016	2016	2016	2	0	2	Export	642	Romania	ROU	196	Cyprus	CYP								24	CORK AND WOOD	1	No Quantity							1922			0
S3	2016	2016	2016	2	0	2	Export	642	Romania	ROU	203	Czechia	CZE								24	CORK AND WOOD	1	No Quantity							3448317			0
S3	2016	2016	2016	2	0	2	Export	642	Romania	ROU	208	Denmark	DNK								24	CORK AND WOOD	1	No Quantity							559342			0
S3	2016	2016	2016	2	0	2	Export	642	Romania	ROU	214	Dominican Rep.	DOM								24	CORK AND WOOD	1	No Quantity							21358			0
S3	2016	2016	2016	2	0	2	Export	642	Romania	ROU	233	Estonia	EST								24	CORK AND WOOD	1	No Quantity							28687			0
S3	2016	2016	2016	2	0	2	Export	642	Romania	ROU	246	Finland	FIN								24	CORK AND WOOD	1	No Quantity							17640			0
S3	2016	2016	2016	2	0	2	Export	642	Romania	ROU	251	France	FRA								24	CORK AND WOOD	1	No Quantity							9393287			0
S3	2016	2016	2016	2	0	2	Export	642	Romania	ROU	275	State of Palestine	PSE								24	CORK AND WOOD	1	No Quantity							29667			0
S3	2016	2016	2016	2	0	2	Export	642	Romania	ROU	276	Germany	DEU								24	CORK AND WOOD	1	No Quantity							16982119			0
S3	2016	2016	2016	2	0	2	Export	642	Romania	ROU	288	Ghana	GHA								24	CORK AND WOOD	1	No Quantity							77598			0
S3	2016	2016	2016	2	0	2	Export	642	Romania	ROU	300	Greece	GRC								24	CORK AND WOOD	1	No Quantity							6218356			0
S3	2016	2016	2016	2	0	2	Export	642	Romania	ROU	344	China, Hong Kong SAR	HKG								24	CORK AND WOOD	1	No Quantity							1231448			0
S3	2016	2016	2016	2	0	2	Export	642	Romania	ROU	348	Hungary	HUN								24	CORK AND WOOD	1	No Quantity							11753836			0
S3	2016	2016	2016	2	0	2	Export	642	Romania	ROU	360	Indonesia	IDN								24	CORK AND WOOD	1	No Quantity							516829			0
S3	2016	2016	2016	2	0	2	Export	642	Romania	ROU	364	Iran	IRN								24	CORK AND WOOD	1	No Quantity							47669			0
S3	2016	2016	2016	2	0	2	Export	642	Romania	ROU	368	Iraq	IRQ								24	CORK AND WOOD	1	No Quantity							5478137			0
S3	2016	2016	2016	2	0	2	Export	642	Romania	ROU	372	Ireland	IRL								24	CORK AND WOOD	1	No Quantity							35275			0
S3	2016	2016	2016	2	0	2	Export	642	Romania	ROU	376	Israel	ISR								24	CORK AND WOOD	1	No Quantity							7550400			0
S3	2016	2016	2016	2	0	2	Export	642	Romania	ROU	381	Italy	ITA								24	CORK AND WOOD	1	No Quantity							24873197			0
S3	2016	2016	2016	2	0	2	Export	642	Romania	ROU	392	Japan	JPN								24	CORK AND WOOD	1	No Quantity							81707437			0
[truncated: 9,537 more rows]
