# Supplementary material for: Core-periphery structure in sectoral international trade networks: A new approach to an old theory
Source: PLoS One. 2020 Apr 2;15(4):e0229547. doi: 10.1371/journal.pone.0229547 (PMC7117750; doi:10.1371/journal.pone.0229547)
Supplement: S7 File — (ZIP) [file pone.0229547.s007.zip › S7_File/RawData 2016/comtrade (59).csv]

Classification	Year	Period	Period Desc.	Aggregate Level	Is Leaf Code	Trade Flow Code	Trade Flow	Reporter Code	Reporter	Reporter ISO	Partner Code	Partner	Partner ISO	2nd Partner Code	2nd Partner	2nd Partner ISO	Customs Proc. Code	Customs	Mode of Transport Code	Mode of Transport	Commodity Code	Commodity	Qty Unit Code	Qty Unit	Qty	Alt Qty Unit Code	Alt Qty Unit	Alt Qty	Netweight (kg)	Gross weight (kg)	Trade Value (US$)	CIF Trade Value (US$)	FOB Trade Value (US$)	Flag
S3	2016	2016	2016	2	0	2	Export	646	Rwanda	RWA	0	World	WLD								00	LIVE ANIMALS	1	No Quantity							6512694			0
S3	2016	2016	2016	2	0	2	Export	646	Rwanda	RWA	108	Burundi	BDI								00	LIVE ANIMALS	1	No Quantity							709			0
S3	2016	2016	2016	2	0	2	Export	646	Rwanda	RWA	180	Dem. Rep. of the Congo	COD								00	LIVE ANIMALS	1	No Quantity							6506060			0
S3	2016	2016	2016	2	0	2	Export	646	Rwanda	RWA	404	Kenya	KEN								00	LIVE ANIMALS	1	No Quantity							1819			0
S3	2016	2016	2016	2	0	2	Export	646	Rwanda	RWA	800	Uganda	UGA								00	LIVE ANIMALS	1	No Quantity							4106			0
S3	2016	2016	2016	2	0	2	Export	659	Saint Kitts and Nevis	KNA	0	World	WLD								00	LIVE ANIMALS	1	No Quantity			0		0		296435			0
S3	2016	2016	2016	2	0	2	Export	659	Saint Kitts and Nevis	KNA	660	Anguilla	AIA								00	LIVE ANIMALS	1	No Quantity			0		0		299			0
S3	2016	2016	2016	2	0	2	Export	659	Saint Kitts and Nevis	KNA	842	USA	USA								00	LIVE ANIMALS	1	No Quantity			0		0		2340			0
S3	2016	2016	2016	2	0	2	Export	659	Saint Kitts and Nevis	KNA	899	Areas, nes									00	LIVE ANIMALS	1	No Quantity			0		0		293794			0
S3	2016	2016	2016	2	0	2	Export	646	Rwanda	RWA	0	World	WLD								01	MEAT, MEAT PREPARATIONS	1	No Quantity							1554			0
S3	2016	2016	2016	2	0	2	Export	646	Rwanda	RWA	108	Burundi	BDI								01	MEAT, MEAT PREPARATIONS	1	No Quantity							430			0
S3	2016	2016	2016	2	0	2	Export	646	Rwanda	RWA	178	Congo	COG								01	MEAT, MEAT PREPARATIONS	1	No Quantity							102			0
S3	2016	2016	2016	2	0	2	Export	646	Rwanda	RWA	180	Dem. Rep. of the Congo	COD								01	MEAT, MEAT PREPARATIONS	1	No Quantity							1022			0
S3	2016	2016	2016	2	0	2	Export	659	Saint Kitts and Nevis	KNA	0	World	WLD								01	MEAT, MEAT PREPARATIONS	1	No Quantity			0		0		41915			0
S3	2016	2016	2016	2	0	2	Export	659	Saint Kitts and Nevis	KNA	92	Br. Virgin Isds	VGB								01	MEAT, MEAT PREPARATIONS	1	No Quantity			0		0		249			0
S3	2016	2016	2016	2	0	2	Export	659	Saint Kitts and Nevis	KNA	500	Montserrat	MSR								01	MEAT, MEAT PREPARATIONS	1	No Quantity			0		0		38288			0
S3	2016	2016	2016	2	0	2	Export	659	Saint Kitts and Nevis	KNA	535	Bonaire	BES								01	MEAT, MEAT PREPARATIONS	1	No Quantity			0		0		3144			0
S3	2016	2016	2016	2	0	2	Export	659	Saint Kitts and Nevis	KNA	842	USA	USA								01	MEAT, MEAT PREPARATIONS	1	No Quantity			0		0		10			0
S3	2016	2016	2016	2	0	2	Export	659	Saint Kitts and Nevis	KNA	899	Areas, nes									01	MEAT, MEAT PREPARATIONS	1	No Quantity			0		0		222			0
S3	2016	2016	2016	2	0	2	Export	646	Rwanda	RWA	0	World	WLD								02	DAIRY PRODUCTS,BIRD EGGS	1	No Quantity							2767816			0
S3	2016	2016	2016	2	0	2	Export	646	Rwanda	RWA	108	Burundi	BDI								02	DAIRY PRODUCTS,BIRD EGGS	1	No Quantity							19158			0
S3	2016	2016	2016	2	0	2	Export	646	Rwanda	RWA	180	Dem. Rep. of the Congo	COD								02	DAIRY PRODUCTS,BIRD EGGS	1	No Quantity							2316374			0
S3	2016	2016	2016	2	0	2	Export	646	Rwanda	RWA	204	Benin	BEN								02	DAIRY PRODUCTS,BIRD EGGS	1	No Quantity							88			0
S3	2016	2016	2016	2	0	2	Export	646	Rwanda	RWA	728	South Sudan	SSD								02	DAIRY PRODUCTS,BIRD EGGS	1	No Quantity							161457			0
S3	2016	2016	2016	2	0	2	Export	646	Rwanda	RWA	729	Sudan	SDN								02	DAIRY PRODUCTS,BIRD EGGS	1	No Quantity							225845			0
S3	2016	2016	2016	2	0	2	Export	646	Rwanda	RWA	800	Uganda	UGA								02	DAIRY PRODUCTS,BIRD EGGS	1	No Quantity							8751			0
S3	2016	2016	2016	2	0	2	Export	646	Rwanda	RWA	834	United Rep. of Tanzania	TZA								02	DAIRY PRODUCTS,BIRD EGGS	1	No Quantity							36142			0
S3	2016	2016	2016	2	0	2	Export	659	Saint Kitts and Nevis	KNA	0	World	WLD								02	DAIRY PRODUCTS,BIRD EGGS	1	No Quantity			0		0		177			0
S3	2016	2016	2016	2	0	2	Export	659	Saint Kitts and Nevis	KNA	660	Anguilla	AIA								02	DAIRY PRODUCTS,BIRD EGGS	1	No Quantity			0		0		177			0
S3	2016	2016	2016	2	0	2	Export	646	Rwanda	RWA	0	World	WLD								03	FISH,CRUSTACEANS,MOLLUSC	1	No Quantity							2550841			0
S3	2016	2016	2016	2	0	2	Export	646	Rwanda	RWA	108	Burundi	BDI								03	FISH,CRUSTACEANS,MOLLUSC	1	No Quantity							55125			0
S3	2016	2016	2016	2	0	2	Export	646	Rwanda	RWA	180	Dem. Rep. of the Congo	COD								03	FISH,CRUSTACEANS,MOLLUSC	1	No Quantity							2423074			0
S3	2016	2016	2016	2	0	2	Export	646	Rwanda	RWA	800	Uganda	UGA								03	FISH,CRUSTACEANS,MOLLUSC	1	No Quantity							72642			0
S3	2016	2016	2016	2	0	2	Export	659	Saint Kitts and Nevis	KNA	0	World	WLD								03	FISH,CRUSTACEANS,MOLLUSC	1	No Quantity			0		0		318401			0
S3	2016	2016	2016	2	0	2	Export	659	Saint Kitts and Nevis	KNA	28	Antigua and Barbuda	ATG								03	FISH,CRUSTACEANS,MOLLUSC	1	No Quantity			0		0		14814			0
S3	2016	2016	2016	2	0	2	Export	659	Saint Kitts and Nevis	KNA	212	Dominica	DMA								03	FISH,CRUSTACEANS,MOLLUSC	1	No Quantity			0		0		18888			0
S3	2016	2016	2016	2	0	2	Export	659	Saint Kitts and Nevis	KNA	251	France	FRA								03	FISH,CRUSTACEANS,MOLLUSC	1	No Quantity			0		0		6666			0
S3	2016	2016	2016	2	0	2	Export	659	Saint Kitts and Nevis	KNA	500	Montserrat	MSR								03	FISH,CRUSTACEANS,MOLLUSC	1	No Quantity			0		0		49177			0
S3	2016	2016	2016	2	0	2	Export	659	Saint Kitts and Nevis	KNA	534	Saint Maarten	SXM								03	FISH,CRUSTACEANS,MOLLUSC	1	No Quantity			0		0		11857			0
S3	2016	2016	2016	2	0	2	Export	659	Saint Kitts and Nevis	KNA	662	Saint Lucia	LCA								03	FISH,CRUSTACEANS,MOLLUSC	1	No Quantity			0		0		68148			0
S3	2016	2016	2016	2	0	2	Export	659	Saint Kitts and Nevis	KNA	842	USA	USA								03	FISH,CRUSTACEANS,MOLLUSC	1	No Quantity			0		0		116495			0
S3	2016	2016	2016	2	0	2	Export	659	Saint Kitts and Nevis	KNA	899	Areas, nes									03	FISH,CRUSTACEANS,MOLLUSC	1	No Quantity			0		0		32352			0
S3	2016	2016	2016	2	0	2	Export	646	Rwanda	RWA	0	World	WLD								04	CEREALS,CEREAL PREPRTNS.	1	No Quantity							50688124			0
S3	2016	2016	2016	2	0	2	Export	646	Rwanda	RWA	56	Belgium	BEL								04	CEREALS,CEREAL PREPRTNS.	1	No Quantity							1153			0
S3	2016	2016	2016	2	0	2	Export	646	Rwanda	RWA	108	Burundi	BDI								04	CEREALS,CEREAL PREPRTNS.	1	No Quantity							935747			0
S3	2016	2016	2016	2	0	2	Export	646	Rwanda	RWA	180	Dem. Rep. of the Congo	COD								04	CEREALS,CEREAL PREPRTNS.	1	No Quantity							46959342			0
S3	2016	2016	2016	2	0	2	Export	646	Rwanda	RWA	404	Kenya	KEN								04	CEREALS,CEREAL PREPRTNS.	1	No Quantity							120788			0
S3	2016	2016	2016	2	0	2	Export	646	Rwanda	RWA	800	Uganda	UGA								04	CEREALS,CEREAL PREPRTNS.	1	No Quantity							2651662			0
S3	2016	2016	2016	2	0	2	Export	646	Rwanda	RWA	842	USA	USA								04	CEREALS,CEREAL PREPRTNS.	1	No Quantity							19431			0
S3	2016	2016	2016	2	0	2	Export	659	Saint Kitts and Nevis	KNA	0	World	WLD								04	CEREALS,CEREAL PREPRTNS.	1	No Quantity			0		0		16129			0
S3	2016	2016	2016	2	0	2	Export	659	Saint Kitts and Nevis	KNA	332	Haiti	HTI								04	CEREALS,CEREAL PREPRTNS.	1	No Quantity			0		0		870			0
S3	2016	2016	2016	2	0	2	Export	659	Saint Kitts and Nevis	KNA	500	Montserrat	MSR								04	CEREALS,CEREAL PREPRTNS.	1	No Quantity			0		0		1974			0
S3	2016	2016	2016	2	0	2	Export	659	Saint Kitts and Nevis	KNA	531	Curaçao	CUW								04	CEREALS,CEREAL PREPRTNS.	1	No Quantity			0		0		58			0
S3	2016	2016	2016	2	0	2	Export	659	Saint Kitts and Nevis	KNA	780	Trinidad and Tobago	TTO								04	CEREALS,CEREAL PREPRTNS.	1	No Quantity			0		0		12999			0
S3	2016	2016	2016	2	0	2	Export	659	Saint Kitts and Nevis	KNA	842	USA	USA								04	CEREALS,CEREAL PREPRTNS.	1	No Quantity			0		0		218			0
S3	2016	2016	2016	2	0	2	Export	659	Saint Kitts and Nevis	KNA	899	Areas, nes									04	CEREALS,CEREAL PREPRTNS.	1	No Quantity			0		0		7			0
S3	2016	2016	2016	2	0	2	Export	646	Rwanda	RWA	0	World	WLD								05	VEGETABLES AND FRUIT	1	No Quantity							6694223			0
S3	2016	2016	2016	2	0	2	Export	646	Rwanda	RWA	56	Belgium	BEL								05	VEGETABLES AND FRUIT	1	No Quantity							18302			0
S3	2016	2016	2016	2	0	2	Export	646	Rwanda	RWA	108	Burundi	BDI								05	VEGETABLES AND FRUIT	1	No Quantity							699101			0
S3	2016	2016	2016	2	0	2	Export	646	Rwanda	RWA	178	Congo	COG								05	VEGETABLES AND FRUIT	1	No Quantity							225			0
S3	2016	2016	2016	2	0	2	Export	646	Rwanda	RWA	180	Dem. Rep. of the Congo	COD								05	VEGETABLES AND FRUIT	1	No Quantity							2217354			0
S3	2016	2016	2016	2	0	2	Export	646	Rwanda	RWA	251	France	FRA								05	VEGETABLES AND FRUIT	1	No Quantity							540106			0
S3	2016	2016	2016	2	0	2	Export	646	Rwanda	RWA	384	Côte d'Ivoire	CIV								05	VEGETABLES AND FRUIT	1	No Quantity							17			0
S3	2016	2016	2016	2	0	2	Export	646	Rwanda	RWA	392	Japan	JPN								05	VEGETABLES AND FRUIT	1	No Quantity							517			0
S3	2016	2016	2016	2	0	2	Export	646	Rwanda	RWA	404	Kenya	KEN								05	VEGETABLES AND FRUIT	1	No Quantity							34631			0
S3	2016	2016	2016	2	0	2	Export	646	Rwanda	RWA	704	Viet Nam	VNM								05	VEGETABLES AND FRUIT	1	No Quantity							170834			0
S3	2016	2016	2016	2	0	2	Export	646	Rwanda	RWA	728	South Sudan	SSD								05	VEGETABLES AND FRUIT	1	No Quantity							981359			0
S3	2016	2016	2016	2	0	2	Export	646	Rwanda	RWA	784	United Arab Emirates	ARE								05	VEGETABLES AND FRUIT	1	No Quantity							1983			0
S3	2016	2016	2016	2	0	2	Export	646	Rwanda	RWA	800	Uganda	UGA								05	VEGETABLES AND FRUIT	1	No Quantity							1661859			0
S3	2016	2016	2016	2	0	2	Export	646	Rwanda	RWA	826	United Kingdom	GBR								05	VEGETABLES AND FRUIT	1	No Quantity							7442			0
S3	2016	2016	2016	2	0	2	Export	646	Rwanda	RWA	834	United Rep. of Tanzania	TZA								05	VEGETABLES AND FRUIT	1	No Quantity							4733			0
S3	2016	2016	2016	2	0	2	Export	646	Rwanda	RWA	842	USA	USA								05	VEGETABLES AND FRUIT	1	No Quantity							355534			0
S3	2016	2016	2016	2	0	2	Export	646	Rwanda	RWA	894	Zambia	ZMB								05	VEGETABLES AND FRUIT	1	No Quantity							224			0
S3	2016	2016	2016	2	0	2	Export	659	Saint Kitts and Nevis	KNA	0	World	WLD								05	VEGETABLES AND FRUIT	1	No Quantity			0		0		667991			0
S3	2016	2016	2016	2	0	2	Export	659	Saint Kitts and Nevis	KNA	28	Antigua and Barbuda	ATG								05	VEGETABLES AND FRUIT	1	No Quantity			0		0		149499			0
S3	2016	2016	2016	2	0	2	Export	659	Saint Kitts and Nevis	KNA	92	Br. Virgin Isds	VGB								05	VEGETABLES AND FRUIT	1	No Quantity			0		0		139919			0
S3	2016	2016	2016	2	0	2	Export	659	Saint Kitts and Nevis	KNA	212	Dominica	DMA								05	VEGETABLES AND FRUIT	1	No Quantity			0		0		27109			0
S3	2016	2016	2016	2	0	2	Export	659	Saint Kitts and Nevis	KNA	214	Dominican Rep.	DOM								05	VEGETABLES AND FRUIT	1	No Quantity			0		0		4749			0
S3	2016	2016	2016	2	0	2	Export	659	Saint Kitts and Nevis	KNA	500	Montserrat	MSR								05	VEGETABLES AND FRUIT	1	No Quantity			0		0		46075			0
S3	2016	2016	2016	2	0	2	Export	659	Saint Kitts and Nevis	KNA	534	Saint Maarten	SXM								05	VEGETABLES AND FRUIT	1	No Quantity			0		0		63646			0
S3	2016	2016	2016	2	0	2	Export	659	Saint Kitts and Nevis	KNA	535	Bonaire	BES								05	VEGETABLES AND FRUIT	1	No Quantity			0		0		8403			0
S3	2016	2016	2016	2	0	2	Export	659	Saint Kitts and Nevis	KNA	660	Anguilla	AIA								05	VEGETABLES AND FRUIT	1	No Quantity			0		0		48917			0
S3	2016	2016	2016	2	0	2	Export	659	Saint Kitts and Nevis	KNA	662	Saint Lucia	LCA								05	VEGETABLES AND FRUIT	1	No Quantity			0		0		43149			0
S3	2016	2016	2016	2	0	2	Export	659	Saint Kitts and Nevis	KNA	780	Trinidad and Tobago	TTO								05	VEGETABLES AND FRUIT	1	No Quantity			0		0		15179			0
S3	2016	2016	2016	2	0	2	Export	659	Saint Kitts and Nevis	KNA	842	USA	USA								05	VEGETABLES AND FRUIT	1	No Quantity			0		0		16388			0
S3	2016	2016	2016	2	0	2	Export	659	Saint Kitts and Nevis	KNA	899	Areas, nes									05	VEGETABLES AND FRUIT	1	No Quantity			0		0		104949			0
S3	2016	2016	2016	2	0	2	Export	646	Rwanda	RWA	0	World	WLD								06	SUGAR,SUGR.PREPTNS,HONEY	1	No Quantity							1510170			0
S3	2016	2016	2016	2	0	2	Export	646	Rwanda	RWA	108	Burundi	BDI								06	SUGAR,SUGR.PREPTNS,HONEY	1	No Quantity							1576			0
S3	2016	2016	2016	2	0	2	Export	646	Rwanda	RWA	180	Dem. Rep. of the Congo	COD								06	SUGAR,SUGR.PREPTNS,HONEY	1	No Quantity							1261106			0
S3	2016	2016	2016	2	0	2	Export	646	Rwanda	RWA	384	Côte d'Ivoire	CIV								06	SUGAR,SUGR.PREPTNS,HONEY	1	No Quantity							4			0
S3	2016	2016	2016	2	0	2	Export	646	Rwanda	RWA	404	Kenya	KEN								06	SUGAR,SUGR.PREPTNS,HONEY	1	No Quantity							129			0
S3	2016	2016	2016	2	0	2	Export	646	Rwanda	RWA	702	Singapore	SGP								06	SUGAR,SUGR.PREPTNS,HONEY	1	No Quantity							12112			0
S3	2016	2016	2016	2	0	2	Export	646	Rwanda	RWA	800	Uganda	UGA								06	SUGAR,SUGR.PREPTNS,HONEY	1	No Quantity							235242			0
S3	2016	2016	2016	2	0	2	Export	659	Saint Kitts and Nevis	KNA	0	World	WLD								06	SUGAR,SUGR.PREPTNS,HONEY	1	No Quantity			0		0		9272			0
S3	2016	2016	2016	2	0	2	Export	659	Saint Kitts and Nevis	KNA	28	Antigua and Barbuda	ATG								06	SUGAR,SUGR.PREPTNS,HONEY	1	No Quantity			0		0		59			0
S3	2016	2016	2016	2	0	2	Export	659	Saint Kitts and Nevis	KNA	92	Br. Virgin Isds	VGB								06	SUGAR,SUGR.PREPTNS,HONEY	1	No Quantity			0		0		703			0
S3	2016	2016	2016	2	0	2	Export	659	Saint Kitts and Nevis	KNA	531	Curaçao	CUW								06	SUGAR,SUGR.PREPTNS,HONEY	1	No Quantity			0		0		828			0
S3	2016	2016	2016	2	0	2	Export	659	Saint Kitts and Nevis	KNA	534	Saint Maarten	SXM								06	SUGAR,SUGR.PREPTNS,HONEY	1	No Quantity			0		0		33			0
S3	2016	2016	2016	2	0	2	Export	659	Saint Kitts and Nevis	KNA	660	Anguilla	AIA								06	SUGAR,SUGR.PREPTNS,HONEY	1	No Quantity			0		0		6760			0
S3	2016	2016	2016	2	0	2	Export	659	Saint Kitts and Nevis	KNA	842	USA	USA								06	SUGAR,SUGR.PREPTNS,HONEY	1	No Quantity			0		0		498			0
S3	2016	2016	2016	2	0	2	Export	659	Saint Kitts and Nevis	KNA	899	Areas, nes									06	SUGAR,SUGR.PREPTNS,HONEY	1	No Quantity			0		0		388			0
S3	2016	2016	2016	2	0	2	Export	646	Rwanda	RWA	0	World	WLD								07	COFFEE,TEA,COCOA,SPICES	1	No Quantity							133272610			0
S3	2016	2016	2016	2	0	2	Export	646	Rwanda	RWA	36	Australia	AUS								07	COFFEE,TEA,COCOA,SPICES	1	No Quantity							929002			0
S3	2016	2016	2016	2	0	2	Export	646	Rwanda	RWA	56	Belgium	BEL								07	COFFEE,TEA,COCOA,SPICES	1	No Quantity							6322588			0
S3	2016	2016	2016	2	0	2	Export	646	Rwanda	RWA	92	Br. Virgin Isds	VGB								07	COFFEE,TEA,COCOA,SPICES	1	No Quantity							303495			0
S3	2016	2016	2016	2	0	2	Export	646	Rwanda	RWA	124	Canada	CAN								07	COFFEE,TEA,COCOA,SPICES	1	No Quantity							588525			0
S3	2016	2016	2016	2	0	2	Export	646	Rwanda	RWA	156	China	CHN								07	COFFEE,TEA,COCOA,SPICES	1	No Quantity							66541			0
S3	2016	2016	2016	2	0	2	Export	646	Rwanda	RWA	180	Dem. Rep. of the Congo	COD								07	COFFEE,TEA,COCOA,SPICES	1	No Quantity							8353			0
S3	2016	2016	2016	2	0	2	Export	646	Rwanda	RWA	203	Czechia	CZE								07	COFFEE,TEA,COCOA,SPICES	1	No Quantity							100678			0
S3	2016	2016	2016	2	0	2	Export	646	Rwanda	RWA	208	Denmark	DNK								07	COFFEE,TEA,COCOA,SPICES	1	No Quantity							185937			0
S3	2016	2016	2016	2	0	2	Export	646	Rwanda	RWA	246	Finland	FIN								07	COFFEE,TEA,COCOA,SPICES	1	No Quantity							2072373			0
S3	2016	2016	2016	2	0	2	Export	646	Rwanda	RWA	251	France	FRA								07	COFFEE,TEA,COCOA,SPICES	1	No Quantity							125483			0
S3	2016	2016	2016	2	0	2	Export	646	Rwanda	RWA	266	Gabon	GAB								07	COFFEE,TEA,COCOA,SPICES	1	No Quantity							20459			0
S3	2016	2016	2016	2	0	2	Export	646	Rwanda	RWA	276	Germany	DEU								07	COFFEE,TEA,COCOA,SPICES	1	No Quantity							1110142			0
S3	2016	2016	2016	2	0	2	Export	646	Rwanda	RWA	288	Ghana	GHA								07	COFFEE,TEA,COCOA,SPICES	1	No Quantity							6068			0
S3	2016	2016	2016	2	0	2	Export	646	Rwanda	RWA	381	Italy	ITA								07	COFFEE,TEA,COCOA,SPICES	1	No Quantity							1837247			0
S3	2016	2016	2016	2	0	2	Export	646	Rwanda	RWA	392	Japan	JPN								07	COFFEE,TEA,COCOA,SPICES	1	No Quantity							1203349			0
S3	2016	2016	2016	2	0	2	Export	646	Rwanda	RWA	404	Kenya	KEN								07	COFFEE,TEA,COCOA,SPICES	1	No Quantity							74458888			0
S3	2016	2016	2016	2	0	2	Export	646	Rwanda	RWA	410	Rep. of Korea	KOR								07	COFFEE,TEA,COCOA,SPICES	1	No Quantity							912746			0
S3	2016	2016	2016	2	0	2	Export	646	Rwanda	RWA	442	Luxembourg	LUX								07	COFFEE,TEA,COCOA,SPICES	1	No Quantity							39			0
S3	2016	2016	2016	2	0	2	Export	646	Rwanda	RWA	490	Other Asia, nes									07	COFFEE,TEA,COCOA,SPICES	1	No Quantity							140621			0
S3	2016	2016	2016	2	0	2	Export	646	Rwanda	RWA	528	Netherlands	NLD								07	COFFEE,TEA,COCOA,SPICES	1	No Quantity							110344			0
S3	2016	2016	2016	2	0	2	Export	646	Rwanda	RWA	554	New Zealand	NZL								07	COFFEE,TEA,COCOA,SPICES	1	No Quantity							317624			0
S3	2016	2016	2016	2	0	2	Export	646	Rwanda	RWA	566	Nigeria	NGA								07	COFFEE,TEA,COCOA,SPICES	1	No Quantity							7645			0
S3	2016	2016	2016	2	0	2	Export	646	Rwanda	RWA	579	Norway	NOR								07	COFFEE,TEA,COCOA,SPICES	1	No Quantity							382604			0
S3	2016	2016	2016	2	0	2	Export	646	Rwanda	RWA	616	Poland	POL								07	COFFEE,TEA,COCOA,SPICES	1	No Quantity							174962			0
S3	2016	2016	2016	2	0	2	Export	646	Rwanda	RWA	642	Romania	ROU								07	COFFEE,TEA,COCOA,SPICES	1	No Quantity							154346			0
S3	2016	2016	2016	2	0	2	Export	646	Rwanda	RWA	682	Saudi Arabia	SAU								07	COFFEE,TEA,COCOA,SPICES	1	No Quantity							152709			0
S3	2016	2016	2016	2	0	2	Export	646	Rwanda	RWA	702	Singapore	SGP								07	COFFEE,TEA,COCOA,SPICES	1	No Quantity							4415674			0
S3	2016	2016	2016	2	0	2	Export	646	Rwanda	RWA	703	Slovakia	SVK								07	COFFEE,TEA,COCOA,SPICES	1	No Quantity							3842			0
S3	2016	2016	2016	2	0	2	Export	646	Rwanda	RWA	704	Viet Nam	VNM								07	COFFEE,TEA,COCOA,SPICES	1	No Quantity							22501			0
S3	2016	2016	2016	2	0	2	Export	646	Rwanda	RWA	710	South Africa	ZAF								07	COFFEE,TEA,COCOA,SPICES	1	No Quantity							521360			0
S3	2016	2016	2016	2	0	2	Export	646	Rwanda	RWA	724	Spain	ESP								07	COFFEE,TEA,COCOA,SPICES	1	No Quantity							58246			0
S3	2016	2016	2016	2	0	2	Export	646	Rwanda	RWA	748	Swaziland	SWZ								07	COFFEE,TEA,COCOA,SPICES	1	No Quantity							10339			0
S3	2016	2016	2016	2	0	2	Export	646	Rwanda	RWA	752	Sweden	SWE								07	COFFEE,TEA,COCOA,SPICES	1	No Quantity							984141			0
S3	2016	2016	2016	2	0	2	Export	646	Rwanda	RWA	757	Switzerland	CHE								07	COFFEE,TEA,COCOA,SPICES	1	No Quantity							20590763			0
S3	2016	2016	2016	2	0	2	Export	646	Rwanda	RWA	784	United Arab Emirates	ARE								07	COFFEE,TEA,COCOA,SPICES	1	No Quantity							61564			0
S3	2016	2016	2016	2	0	2	Export	646	Rwanda	RWA	788	Tunisia	TUN								07	COFFEE,TEA,COCOA,SPICES	1	No Quantity							1			0
S3	2016	2016	2016	2	0	2	Export	646	Rwanda	RWA	800	Uganda	UGA								07	COFFEE,TEA,COCOA,SPICES	1	No Quantity							1117665			0
S3	2016	2016	2016	2	0	2	Export	646	Rwanda	RWA	826	United Kingdom	GBR								07	COFFEE,TEA,COCOA,SPICES	1	No Quantity							4429441			0
S3	2016	2016	2016	2	0	2	Export	646	Rwanda	RWA	834	United Rep. of Tanzania	TZA								07	COFFEE,TEA,COCOA,SPICES	1	No Quantity							312162			0
S3	2016	2016	2016	2	0	2	Export	646	Rwanda	RWA	842	USA	USA								07	COFFEE,TEA,COCOA,SPICES	1	No Quantity							9051775			0
S3	2016	2016	2016	2	0	2	Export	646	Rwanda	RWA	894	Zambia	ZMB								07	COFFEE,TEA,COCOA,SPICES	1	No Quantity							372			0
S3	2016	2016	2016	2	0	2	Export	659	Saint Kitts and Nevis	KNA	0	World	WLD								07	COFFEE,TEA,COCOA,SPICES	1	No Quantity			0		0		104758			0
S3	2016	2016	2016	2	0	2	Export	659	Saint Kitts and Nevis	KNA	28	Antigua and Barbuda	ATG								07	COFFEE,TEA,COCOA,SPICES	1	No Quantity			0		0		17613			0
S3	2016	2016	2016	2	0	2	Export	659	Saint Kitts and Nevis	KNA	92	Br. Virgin Isds	VGB								07	COFFEE,TEA,COCOA,SPICES	1	No Quantity			0		0		61			0
S3	2016	2016	2016	2	0	2	Export	659	Saint Kitts and Nevis	KNA	212	Dominica	DMA								07	COFFEE,TEA,COCOA,SPICES	1	No Quantity			0		0		2099			0
S3	2016	2016	2016	2	0	2	Export	659	Saint Kitts and Nevis	KNA	214	Dominican Rep.	DOM								07	COFFEE,TEA,COCOA,SPICES	1	No Quantity			0		0		2799			0
S3	2016	2016	2016	2	0	2	Export	659	Saint Kitts and Nevis	KNA	531	Curaçao	CUW								07	COFFEE,TEA,COCOA,SPICES	1	No Quantity			0		0		6703			0
S3	2016	2016	2016	2	0	2	Export	659	Saint Kitts and Nevis	KNA	535	Bonaire	BES								07	COFFEE,TEA,COCOA,SPICES	1	No Quantity			0		0		29			0
S3	2016	2016	2016	2	0	2	Export	659	Saint Kitts and Nevis	KNA	660	Anguilla	AIA								07	COFFEE,TEA,COCOA,SPICES	1	No Quantity			0		0		24267			0
S3	2016	2016	2016	2	0	2	Export	659	Saint Kitts and Nevis	KNA	662	Saint Lucia	LCA								07	COFFEE,TEA,COCOA,SPICES	1	No Quantity			0		0		14111			0
S3	2016	2016	2016	2	0	2	Export	659	Saint Kitts and Nevis	KNA	670	Saint Vincent and the Grenadines	VCT								07	COFFEE,TEA,COCOA,SPICES	1	No Quantity			0		0		34999			0
S3	2016	2016	2016	2	0	2	Export	659	Saint Kitts and Nevis	KNA	842	USA	USA								07	COFFEE,TEA,COCOA,SPICES	1	No Quantity			0		0		1945			0
S3	2016	2016	2016	2	0	2	Export	659	Saint Kitts and Nevis	KNA	899	Areas, nes									07	COFFEE,TEA,COCOA,SPICES	1	No Quantity			0		0		124			0
S3	2016	2016	2016	2	0	2	Export	646	Rwanda	RWA	0	World	WLD								08	ANIMAL FEED STUFF	1	No Quantity							8361807			0
S3	2016	2016	2016	2	0	2	Export	646	Rwanda	RWA	180	Dem. Rep. of the Congo	COD								08	ANIMAL FEED STUFF	1	No Quantity							701			0
S3	2016	2016	2016	2	0	2	Export	646	Rwanda	RWA	251	France	FRA								08	ANIMAL FEED STUFF	1	No Quantity							1			0
S3	2016	2016	2016	2	0	2	Export	646	Rwanda	RWA	404	Kenya	KEN								08	ANIMAL FEED STUFF	1	No Quantity							6729504			0
S3	2016	2016	2016	2	0	2	Export	646	Rwanda	RWA	704	Viet Nam	VNM								08	ANIMAL FEED STUFF	1	No Quantity							14474			0
S3	2016	2016	2016	2	0	2	Export	646	Rwanda	RWA	784	United Arab Emirates	ARE								08	ANIMAL FEED STUFF	1	No Quantity							1589595			0
S3	2016	2016	2016	2	0	2	Export	646	Rwanda	RWA	800	Uganda	UGA								08	ANIMAL FEED STUFF	1	No Quantity							27532			0
S3	2016	2016	2016	2	0	2	Export	659	Saint Kitts and Nevis	KNA	0	World	WLD								08	ANIMAL FEED STUFF	1	No Quantity			0		0		99			0
S3	2016	2016	2016	2	0	2	Export	659	Saint Kitts and Nevis	KNA	842	USA	USA								08	ANIMAL FEED STUFF	1	No Quantity			0		0		99			0
S3	2016	2016	2016	2	0	2	Export	646	Rwanda	RWA	0	World	WLD								09	MISC.EDIBLE PRODUCTS ETC	1	No Quantity							3300829			0
S3	2016	2016	2016	2	0	2	Export	646	Rwanda	RWA	56	Belgium	BEL								09	MISC.EDIBLE PRODUCTS ETC	1	No Quantity							3924			0
S3	2016	2016	2016	2	0	2	Export	646	Rwanda	RWA	108	Burundi	BDI								09	MISC.EDIBLE PRODUCTS ETC	1	No Quantity							351248			0
S3	2016	2016	2016	2	0	2	Export	646	Rwanda	RWA	124	Canada	CAN								09	MISC.EDIBLE PRODUCTS ETC	1	No Quantity							240			0
S3	2016	2016	2016	2	0	2	Export	646	Rwanda	RWA	180	Dem. Rep. of the Congo	COD								09	MISC.EDIBLE PRODUCTS ETC	1	No Quantity							2785007			0
S3	2016	2016	2016	2	0	2	Export	646	Rwanda	RWA	231	Ethiopia	ETH								09	MISC.EDIBLE PRODUCTS ETC	1	No Quantity							219			0
S3	2016	2016	2016	2	0	2	Export	646	Rwanda	RWA	384	Côte d'Ivoire	CIV								09	MISC.EDIBLE PRODUCTS ETC	1	No Quantity							16575			0
S3	2016	2016	2016	2	0	2	Export	646	Rwanda	RWA	404	Kenya	KEN								09	MISC.EDIBLE PRODUCTS ETC	1	No Quantity							1201			0
S3	2016	2016	2016	2	0	2	Export	646	Rwanda	RWA	466	Mali	MLI								09	MISC.EDIBLE PRODUCTS ETC	1	No Quantity							50			0
S3	2016	2016	2016	2	0	2	Export	646	Rwanda	RWA	800	Uganda	UGA								09	MISC.EDIBLE PRODUCTS ETC	1	No Quantity							139404			0
S3	2016	2016	2016	2	0	2	Export	646	Rwanda	RWA	834	United Rep. of Tanzania	TZA								09	MISC.EDIBLE PRODUCTS ETC	1	No Quantity							191			0
S3	2016	2016	2016	2	0	2	Export	646	Rwanda	RWA	842	USA	USA								09	MISC.EDIBLE PRODUCTS ETC	1	No Quantity							2521			0
S3	2016	2016	2016	2	0	2	Export	646	Rwanda	RWA	854	Burkina Faso	BFA								09	MISC.EDIBLE PRODUCTS ETC	1	No Quantity							248			0
S3	2016	2016	2016	2	0	2	Export	659	Saint Kitts and Nevis	KNA	0	World	WLD								09	MISC.EDIBLE PRODUCTS ETC	1	No Quantity			0		0		78798			0
S3	2016	2016	2016	2	0	2	Export	659	Saint Kitts and Nevis	KNA	28	Antigua and Barbuda	ATG								09	MISC.EDIBLE PRODUCTS ETC	1	No Quantity			0		0		4681			0
S3	2016	2016	2016	2	0	2	Export	659	Saint Kitts and Nevis	KNA	52	Barbados	BRB								09	MISC.EDIBLE PRODUCTS ETC	1	No Quantity			0		0		370			0
S3	2016	2016	2016	2	0	2	Export	659	Saint Kitts and Nevis	KNA	92	Br. Virgin Isds	VGB								09	MISC.EDIBLE PRODUCTS ETC	1	No Quantity			0		0		259			0
S3	2016	2016	2016	2	0	2	Export	659	Saint Kitts and Nevis	KNA	214	Dominican Rep.	DOM								09	MISC.EDIBLE PRODUCTS ETC	1	No Quantity			0		0		685			0
S3	2016	2016	2016	2	0	2	Export	659	Saint Kitts and Nevis	KNA	332	Haiti	HTI								09	MISC.EDIBLE PRODUCTS ETC	1	No Quantity			0		0		52846			0
S3	2016	2016	2016	2	0	2	Export	659	Saint Kitts and Nevis	KNA	500	Montserrat	MSR								09	MISC.EDIBLE PRODUCTS ETC	1	No Quantity			0		0		5106			0
S3	2016	2016	2016	2	0	2	Export	659	Saint Kitts and Nevis	KNA	531	Curaçao	CUW								09	MISC.EDIBLE PRODUCTS ETC	1	No Quantity			0		0		561			0
S3	2016	2016	2016	2	0	2	Export	659	Saint Kitts and Nevis	KNA	660	Anguilla	AIA								09	MISC.EDIBLE PRODUCTS ETC	1	No Quantity			0		0		3758			0
S3	2016	2016	2016	2	0	2	Export	659	Saint Kitts and Nevis	KNA	670	Saint Vincent and the Grenadines	VCT								09	MISC.EDIBLE PRODUCTS ETC	1	No Quantity			0		0		1529			0
S3	2016	2016	2016	2	0	2	Export	659	Saint Kitts and Nevis	KNA	780	Trinidad and Tobago	TTO								09	MISC.EDIBLE PRODUCTS ETC	1	No Quantity			0		0		6364			0
S3	2016	2016	2016	2	0	2	Export	659	Saint Kitts and Nevis	KNA	842	USA	USA								09	MISC.EDIBLE PRODUCTS ETC	1	No Quantity			0		0		2479			0
S3	2016	2016	2016	2	0	2	Export	659	Saint Kitts and Nevis	KNA	899	Areas, nes									09	MISC.EDIBLE PRODUCTS ETC	1	No Quantity			0		0		155			0
S3	2016	2016	2016	2	0	2	Export	646	Rwanda	RWA	0	World	WLD								11	BEVERAGES	1	No Quantity							3737081			0
S3	2016	2016	2016	2	0	2	Export	646	Rwanda	RWA	56	Belgium	BEL								11	BEVERAGES	1	No Quantity							1265			0
S3	2016	2016	2016	2	0	2	Export	646	Rwanda	RWA	108	Burundi	BDI								11	BEVERAGES	1	No Quantity							564773			0
S3	2016	2016	2016	2	0	2	Export	646	Rwanda	RWA	180	Dem. Rep. of the Congo	COD								11	BEVERAGES	1	No Quantity							2983166			0
S3	2016	2016	2016	2	0	2	Export	646	Rwanda	RWA	384	Côte d'Ivoire	CIV								11	BEVERAGES	1	No Quantity							71			0
S3	2016	2016	2016	2	0	2	Export	646	Rwanda	RWA	404	Kenya	KEN								11	BEVERAGES	1	No Quantity							81702			0
S3	2016	2016	2016	2	0	2	Export	646	Rwanda	RWA	480	Mauritius	MUS								11	BEVERAGES	1	No Quantity							15467			0
S3	2016	2016	2016	2	0	2	Export	646	Rwanda	RWA	784	United Arab Emirates	ARE								11	BEVERAGES	1	No Quantity							37356			0
S3	2016	2016	2016	2	0	2	Export	646	Rwanda	RWA	800	Uganda	UGA								11	BEVERAGES	1	No Quantity							14254			0
S3	2016	2016	2016	2	0	2	Export	646	Rwanda	RWA	834	United Rep. of Tanzania	TZA								11	BEVERAGES	1	No Quantity							4398			0
S3	2016	2016	2016	2	0	2	Export	646	Rwanda	RWA	842	USA	USA								11	BEVERAGES	1	No Quantity							33862			0
S3	2016	2016	2016	2	0	2	Export	646	Rwanda	RWA	894	Zambia	ZMB								11	BEVERAGES	1	No Quantity							767			0
S3	2016	2016	2016	2	0	2	Export	659	Saint Kitts and Nevis	KNA	0	World	WLD								11	BEVERAGES	1	No Quantity			0		0		2445825			0
S3	2016	2016	2016	2	0	2	Export	659	Saint Kitts and Nevis	KNA	28	Antigua and Barbuda	ATG								11	BEVERAGES	1	No Quantity			0		0		289056			0
S3	2016	2016	2016	2	0	2	Export	659	Saint Kitts and Nevis	KNA	84	Belize	BLZ								11	BEVERAGES	1	No Quantity			0		0		502984			0
S3	2016	2016	2016	2	0	2	Export	659	Saint Kitts and Nevis	KNA	92	Br. Virgin Isds	VGB								11	BEVERAGES	1	No Quantity			0		0		1809			0
S3	2016	2016	2016	2	0	2	Export	659	Saint Kitts and Nevis	KNA	124	Canada	CAN								11	BEVERAGES	1	No Quantity			0		0		45313			0
S3	2016	2016	2016	2	0	2	Export	659	Saint Kitts and Nevis	KNA	212	Dominica	DMA								11	BEVERAGES	1	No Quantity			0		0		298883			0
S3	2016	2016	2016	2	0	2	Export	659	Saint Kitts and Nevis	KNA	214	Dominican Rep.	DOM								11	BEVERAGES	1	No Quantity			0		0		24359			0
S3	2016	2016	2016	2	0	2	Export	659	Saint Kitts and Nevis	KNA	276	Germany	DEU								11	BEVERAGES	1	No Quantity			0		0		77449			0
S3	2016	2016	2016	2	0	2	Export	659	Saint Kitts and Nevis	KNA	490	Other Asia, nes									11	BEVERAGES	1	No Quantity			0		0		239			0
S3	2016	2016	2016	2	0	2	Export	659	Saint Kitts and Nevis	KNA	500	Montserrat	MSR								11	BEVERAGES	1	No Quantity			0		0		20270			0
S3	2016	2016	2016	2	0	2	Export	659	Saint Kitts and Nevis	KNA	531	Curaçao	CUW								11	BEVERAGES	1	No Quantity			0		0		1573			0
S3	2016	2016	2016	2	0	2	Export	659	Saint Kitts and Nevis	KNA	534	Saint Maarten	SXM								11	BEVERAGES	1	No Quantity			0		0		385			0
S3	2016	2016	2016	2	0	2	Export	659	Saint Kitts and Nevis	KNA	535	Bonaire	BES								11	BEVERAGES	1	No Quantity			0		0		3808			0
S3	2016	2016	2016	2	0	2	Export	659	Saint Kitts and Nevis	KNA	660	Anguilla	AIA								11	BEVERAGES	1	No Quantity			0		0		24142			0
S3	2016	2016	2016	2	0	2	Export	659	Saint Kitts and Nevis	KNA	662	Saint Lucia	LCA								11	BEVERAGES	1	No Quantity			0		0		536643			0
S3	2016	2016	2016	2	0	2	Export	659	Saint Kitts and Nevis	KNA	670	Saint Vincent and the Grenadines	VCT								11	BEVERAGES	1	No Quantity			0		0		24899			0
S3	2016	2016	2016	2	0	2	Export	659	Saint Kitts and Nevis	KNA	842	USA	USA								11	BEVERAGES	1	No Quantity			0		0		593914			0
S3	2016	2016	2016	2	0	2	Export	659	Saint Kitts and Nevis	KNA	899	Areas, nes									11	BEVERAGES	1	No Quantity			0		0		90			0
S3	2016	2016	2016	2	0	2	Export	646	Rwanda	RWA	0	World	WLD								12	TOBACCO,TOBACCO MANUFACT	1	No Quantity							56928			0
S3	2016	2016	2016	2	0	2	Export	646	Rwanda	RWA	156	China	CHN								12	TOBACCO,TOBACCO MANUFACT	1	No Quantity							3194			0
S3	2016	2016	2016	2	0	2	Export	646	Rwanda	RWA	180	Dem. Rep. of the Congo	COD								12	TOBACCO,TOBACCO MANUFACT	1	No Quantity							4875			0
S3	2016	2016	2016	2	0	2	Export	646	Rwanda	RWA	404	Kenya	KEN								12	TOBACCO,TOBACCO MANUFACT	1	No Quantity							519			0
S3	2016	2016	2016	2	0	2	Export	646	Rwanda	RWA	440	Lithuania	LTU								12	TOBACCO,TOBACCO MANUFACT	1	No Quantity							9290			0
S3	2016	2016	2016	2	0	2	Export	646	Rwanda	RWA	784	United Arab Emirates	ARE								12	TOBACCO,TOBACCO MANUFACT	1	No Quantity							39050			0
S3	2016	2016	2016	2	0	2	Export	659	Saint Kitts and Nevis	KNA	0	World	WLD								12	TOBACCO,TOBACCO MANUFACT	1	No Quantity			0		0		125367			0
S3	2016	2016	2016	2	0	2	Export	659	Saint Kitts and Nevis	KNA	899	Areas, nes									12	TOBACCO,TOBACCO MANUFACT	1	No Quantity			0		0		125367			0
S3	2016	2016	2016	2	0	2	Export	646	Rwanda	RWA	0	World	WLD								21	HIDES,SKINS,FURSKINS,RAW	1	No Quantity							6717322			0
S3	2016	2016	2016	2	0	2	Export	646	Rwanda	RWA	108	Burundi	BDI								21	HIDES,SKINS,FURSKINS,RAW	1	No Quantity							27300			0
S3	2016	2016	2016	2	0	2	Export	646	Rwanda	RWA	156	China	CHN								21	HIDES,SKINS,FURSKINS,RAW	1	No Quantity							116556			0
S3	2016	2016	2016	2	0	2	Export	646	Rwanda	RWA	404	Kenya	KEN								21	HIDES,SKINS,FURSKINS,RAW	1	No Quantity							4533208			0
S3	2016	2016	2016	2	0	2	Export	646	Rwanda	RWA	800	Uganda	UGA								21	HIDES,SKINS,FURSKINS,RAW	1	No Quantity							2040258			0
S3	2016	2016	2016	2	0	2	Export	646	Rwanda	RWA	0	World	WLD								22	OIL SEED,OLEAGINUS FRUIT	1	No Quantity							526572			0
S3	2016	2016	2016	2	0	2	Export	646	Rwanda	RWA	180	Dem. Rep. of the Congo	COD								22	OIL SEED,OLEAGINUS FRUIT	1	No Quantity							113954			0
S3	2016	2016	2016	2	0	2	Export	646	Rwanda	RWA	800	Uganda	UGA								22	OIL SEED,OLEAGINUS FRUIT	1	No Quantity							4738			0
S3	2016	2016	2016	2	0	2	Export	646	Rwanda	RWA	826	United Kingdom	GBR								22	OIL SEED,OLEAGINUS FRUIT	1	No Quantity							737			0
S3	2016	2016	2016	2	0	2	Export	646	Rwanda	RWA	834	United Rep. of Tanzania	TZA								22	OIL SEED,OLEAGINUS FRUIT	1	No Quantity							407142			0
S3	2016	2016	2016	2	0	2	Export	646	Rwanda	RWA	0	World	WLD								24	CORK AND WOOD	1	No Quantity							82068			0
S3	2016	2016	2016	2	0	2	Export	646	Rwanda	RWA	180	Dem. Rep. of the Congo	COD								24	CORK AND WOOD	1	No Quantity							2295			0
S3	2016	2016	2016	2	0	2	Export	646	Rwanda	RWA	404	Kenya	KEN								24	CORK AND WOOD	1	No Quantity							75690			0
S3	2016	2016	2016	2	0	2	Export	646	Rwanda	RWA	800	Uganda	UGA								24	CORK AND WOOD	1	No Quantity							4082			0
S3	2016	2016	2016	2	0	2	Export	659	Saint Kitts and Nevis	KNA	0	World	WLD								24	CORK AND WOOD	1	No Quantity			0		0		1148			0
S3	2016	2016	2016	2	0	2	Export	659	Saint Kitts and Nevis	KNA	660	Anguilla	AIA								24	CORK AND WOOD	1	No Quantity			0		0		1148			0
S3	2016	2016	2016	2	0	2	Export	646	Rwanda	RWA	0	World	WLD								25	PULP AND WASTE PAPER	1	No Quantity							8441			0
S3	2016	2016	2016	2	0	2	Export	646	Rwanda	RWA	834	United Rep. of Tanzania	TZA								25	PULP AND WASTE PAPER	1	No Quantity							8441			0
S3	2016	2016	2016	2	0	2	Export	646	Rwanda	RWA	0	World	WLD								26	TEXTILE FIBRES	1	No Quantity							4277990			0
S3	2016	2016	2016	2	0	2	Export	646	Rwanda	RWA	40	Austria	AUT								26	TEXTILE FIBRES	1	No Quantity							40186			0
S3	2016	2016	2016	2	0	2	Export	646	Rwanda	RWA	56	Belgium	BEL								26	TEXTILE FIBRES	1	No Quantity							126700			0
S3	2016	2016	2016	2	0	2	Export	646	Rwanda	RWA	64	Bhutan	BTN								26	TEXTILE FIBRES	1	No Quantity							14901			0
S3	2016	2016	2016	2	0	2	Export	646	Rwanda	RWA	72	Botswana	BWA								26	TEXTILE FIBRES	1	No Quantity							1431			0
S3	2016	2016	2016	2	0	2	Export	646	Rwanda	RWA	104	Myanmar	MMR								26	TEXTILE FIBRES	1	No Quantity							11068			0
S3	2016	2016	2016	2	0	2	Export	646	Rwanda	RWA	108	Burundi	BDI								26	TEXTILE FIBRES	1	No Quantity							51594			0
S3	2016	2016	2016	2	0	2	Export	646	Rwanda	RWA	120	Cameroon	CMR								26	TEXTILE FIBRES	1	No Quantity							27989			0
S3	2016	2016	2016	2	0	2	Export	646	Rwanda	RWA	124	Canada	CAN								26	TEXTILE FIBRES	1	No Quantity							80565			0
S3	2016	2016	2016	2	0	2	Export	646	Rwanda	RWA	180	Dem. Rep. of the Congo	COD								26	TEXTILE FIBRES	1	No Quantity							3159732			0
S3	2016	2016	2016	2	0	2	Export	646	Rwanda	RWA	208	Denmark	DNK								26	TEXTILE FIBRES	1	No Quantity							4997			0
S3	2016	2016	2016	2	0	2	Export	646	Rwanda	RWA	218	Ecuador	ECU								26	TEXTILE FIBRES	1	No Quantity							19134			0
S3	2016	2016	2016	2	0	2	Export	646	Rwanda	RWA	231	Ethiopia	ETH								26	TEXTILE FIBRES	1	No Quantity							2795			0
S3	2016	2016	2016	2	0	2	Export	646	Rwanda	RWA	251	France	FRA								26	TEXTILE FIBRES	1	No Quantity							5465			0
S3	2016	2016	2016	2	0	2	Export	646	Rwanda	RWA	276	Germany	DEU								26	TEXTILE FIBRES	1	No Quantity							82752			0
S3	2016	2016	2016	2	0	2	Export	646	Rwanda	RWA	360	Indonesia	IDN								26	TEXTILE FIBRES	1	No Quantity							9527			0
S3	2016	2016	2016	2	0	2	Export	646	Rwanda	RWA	404	Kenya	KEN								26	TEXTILE FIBRES	1	No Quantity							39218			0
S3	2016	2016	2016	2	0	2	Export	646	Rwanda	RWA	408	Dem. People's Rep. of Korea	PRK								26	TEXTILE FIBRES	1	No Quantity							4991			0
S3	2016	2016	2016	2	0	2	Export	646	Rwanda	RWA	410	Rep. of Korea	KOR								26	TEXTILE FIBRES	1	No Quantity							5791			0
S3	2016	2016	2016	2	0	2	Export	646	Rwanda	RWA	418	Lao People's Dem. Rep.	LAO								26	TEXTILE FIBRES	1	No Quantity							11956			0
S3	2016	2016	2016	2	0	2	Export	646	Rwanda	RWA	454	Malawi	MWI								26	TEXTILE FIBRES	1	No Quantity							8110			0
S3	2016	2016	2016	2	0	2	Export	646	Rwanda	RWA	504	Morocco	MAR								26	TEXTILE FIBRES	1	No Quantity							24064			0
S3	2016	2016	2016	2	0	2	Export	646	Rwanda	RWA	524	Nepal	NPL								26	TEXTILE FIBRES	1	No Quantity							44336			0
S3	2016	2016	2016	2	0	2	Export	646	Rwanda	RWA	528	Netherlands	NLD								26	TEXTILE FIBRES	1	No Quantity							75786			0
S3	2016	2016	2016	2	0	2	Export	646	Rwanda	RWA	586	Pakistan	PAK								26	TEXTILE FIBRES	1	No Quantity							1524			0
S3	2016	2016	2016	2	0	2	Export	646	Rwanda	RWA	591	Panama	PAN								26	TEXTILE FIBRES	1	No Quantity							64383			0
S3	2016	2016	2016	2	0	2	Export	646	Rwanda	RWA	686	Senegal	SEN								26	TEXTILE FIBRES	1	No Quantity							2213			0
S3	2016	2016	2016	2	0	2	Export	646	Rwanda	RWA	699	India	IND								26	TEXTILE FIBRES	1	No Quantity							19568			0
S3	2016	2016	2016	2	0	2	Export	646	Rwanda	RWA	704	Viet Nam	VNM								26	TEXTILE FIBRES	1	No Quantity							15078			0
S3	2016	2016	2016	2	0	2	Export	646	Rwanda	RWA	710	South Africa	ZAF								26	TEXTILE FIBRES	1	No Quantity							7926			0
S3	2016	2016	2016	2	0	2	Export	646	Rwanda	RWA	716	Zimbabwe	ZWE								26	TEXTILE FIBRES	1	No Quantity							15745			0
S3	2016	2016	2016	2	0	2	Export	646	Rwanda	RWA	748	Swaziland	SWZ								26	TEXTILE FIBRES	1	No Quantity							5650			0
S3	2016	2016	2016	2	0	2	Export	646	Rwanda	RWA	752	Sweden	SWE								26	TEXTILE FIBRES	1	No Quantity							40308			0
S3	2016	2016	2016	2	0	2	Export	646	Rwanda	RWA	757	Switzerland	CHE								26	TEXTILE FIBRES	1	No Quantity							2869			0
S3	2016	2016	2016	2	0	2	Export	646	Rwanda	RWA	768	Togo	TGO								26	TEXTILE FIBRES	1	No Quantity							15472			0
S3	2016	2016	2016	2	0	2	Export	646	Rwanda	RWA	800	Uganda	UGA								26	TEXTILE FIBRES	1	No Quantity							181686			0
S3	2016	2016	2016	2	0	2	Export	646	Rwanda	RWA	818	Egypt	EGY								26	TEXTILE FIBRES	1	No Quantity							520			0
S3	2016	2016	2016	2	0	2	Export	646	Rwanda	RWA	834	United Rep. of Tanzania	TZA								26	TEXTILE FIBRES	1	No Quantity							8023			0
S3	2016	2016	2016	2	0	2	Export	646	Rwanda	RWA	842	USA	USA								26	TEXTILE FIBRES	1	No Quantity							43934			0
S3	2016	2016	2016	2	0	2	Export	659	Saint Kitts and Nevis	KNA	0	World	WLD								26	TEXTILE FIBRES	1	No Quantity			0		0		585			0
S3	2016	2016	2016	2	0	2	Export	659	Saint Kitts and Nevis	KNA	28	Antigua and Barbuda	ATG								26	TEXTILE FIBRES	1	No Quantity			0		0		185			0
S3	2016	2016	2016	2	0	2	Export	659	Saint Kitts and Nevis	KNA	842	USA	USA								26	TEXTILE FIBRES	1	No Quantity			0		0		399			0
S3	2016	2016	2016	2	0	2	Export	646	Rwanda	RWA	0	World	WLD								27	CRUDE FERTILIZER,MINERAL	1	No Quantity							1188558			0
S3	2016	2016	2016	2	0	2	Export	646	Rwanda	RWA	36	Australia	AUS								27	CRUDE FERTILIZER,MINERAL	1	No Quantity							104			0
S3	2016	2016	2016	2	0	2	Export	646	Rwanda	RWA	56	Belgium	BEL								27	CRUDE FERTILIZER,MINERAL	1	No Quantity							211			0
S3	2016	2016	2016	2	0	2	Export	646	Rwanda	RWA	100	Bulgaria	BGR								27	CRUDE FERTILIZER,MINERAL	1	No Quantity							1137			0
S3	2016	2016	2016	2	0	2	Export	646	Rwanda	RWA	108	Burundi	BDI								27	CRUDE FERTILIZER,MINERAL	1	No Quantity							3174			0
S3	2016	2016	2016	2	0	2	Export	646	Rwanda	RWA	144	Sri Lanka	LKA								27	CRUDE FERTILIZER,MINERAL	1	No Quantity							8218			0
S3	2016	2016	2016	2	0	2	Export	646	Rwanda	RWA	156	China	CHN								27	CRUDE FERTILIZER,MINERAL	1	No Quantity							52646			0
S3	2016	2016	2016	2	0	2	Export	646	Rwanda	RWA	180	Dem. Rep. of the Congo	COD								27	CRUDE FERTILIZER,MINERAL	1	No Quantity							1011925			0
S3	2016	2016	2016	2	0	2	Export	646	Rwanda	RWA	251	France	FRA								27	CRUDE FERTILIZER,MINERAL	1	No Quantity							17			0
S3	2016	2016	2016	2	0	2	Export	646	Rwanda	RWA	276	Germany	DEU								27	CRUDE FERTILIZER,MINERAL	1	No Quantity							357			0
S3	2016	2016	2016	2	0	2	Export	646	Rwanda	RWA	344	China, Hong Kong SAR	HKG								27	CRUDE FERTILIZER,MINERAL	1	No Quantity							79882			0
S3	2016	2016	2016	2	0	2	Export	646	Rwanda	RWA	381	Italy	ITA								27	CRUDE FERTILIZER,MINERAL	1	No Quantity							77			0
S3	2016	2016	2016	2	0	2	Export	646	Rwanda	RWA	392	Japan	JPN								27	CRUDE FERTILIZER,MINERAL	1	No Quantity							21			0
S3	2016	2016	2016	2	0	2	Export	646	Rwanda	RWA	404	Kenya	KEN								27	CRUDE FERTILIZER,MINERAL	1	No Quantity							1898			0
S3	2016	2016	2016	2	0	2	Export	646	Rwanda	RWA	490	Other Asia, nes									27	CRUDE FERTILIZER,MINERAL	1	No Quantity							1			0
S3	2016	2016	2016	2	0	2	Export	646	Rwanda	RWA	616	Poland	POL								27	CRUDE FERTILIZER,MINERAL	1	No Quantity							948			0
S3	2016	2016	2016	2	0	2	Export	646	Rwanda	RWA	634	Qatar	QAT								27	CRUDE FERTILIZER,MINERAL	1	No Quantity							229			0
S3	2016	2016	2016	2	0	2	Export	646	Rwanda	RWA	643	Russian Federation	RUS								27	CRUDE FERTILIZER,MINERAL	1	No Quantity							5			0
S3	2016	2016	2016	2	0	2	Export	646	Rwanda	RWA	699	India	IND								27	CRUDE FERTILIZER,MINERAL	1	No Quantity							15827			0
S3	2016	2016	2016	2	0	2	Export	646	Rwanda	RWA	704	Viet Nam	VNM								27	CRUDE FERTILIZER,MINERAL	1	No Quantity							10			0
S3	2016	2016	2016	2	0	2	Export	646	Rwanda	RWA	710	South Africa	ZAF								27	CRUDE FERTILIZER,MINERAL	1	No Quantity							179			0
S3	2016	2016	2016	2	0	2	Export	646	Rwanda	RWA	716	Zimbabwe	ZWE								27	CRUDE FERTILIZER,MINERAL	1	No Quantity							27			0
S3	2016	2016	2016	2	0	2	Export	646	Rwanda	RWA	764	Thailand	THA								27	CRUDE FERTILIZER,MINERAL	1	No Quantity							3915			0
S3	2016	2016	2016	2	0	2	Export	646	Rwanda	RWA	784	United Arab Emirates	ARE								27	CRUDE FERTILIZER,MINERAL	1	No Quantity							395			0
S3	2016	2016	2016	2	0	2	Export	646	Rwanda	RWA	800	Uganda	UGA								27	CRUDE FERTILIZER,MINERAL	1	No Quantity							4969			0
S3	2016	2016	2016	2	0	2	Export	646	Rwanda	RWA	826	United Kingdom	GBR								27	CRUDE FERTILIZER,MINERAL	1	No Quantity							104			0
S3	2016	2016	2016	2	0	2	Export	646	Rwanda	RWA	834	United Rep. of Tanzania	TZA								27	CRUDE FERTILIZER,MINERAL	1	No Quantity							567			0
S3	2016	2016	2016	2	0	2	Export	646	Rwanda	RWA	842	USA	USA								27	CRUDE FERTILIZER,MINERAL	1	No Quantity							1716			0
S3	2016	2016	2016	2	0	2	Export	659	Saint Kitts and Nevis	KNA	0	World	WLD								27	CRUDE FERTILIZER,MINERAL	1	No Quantity			0		0		269			0
S3	2016	2016	2016	2	0	2	Export	659	Saint Kitts and Nevis	KNA	212	Dominica	DMA								27	CRUDE FERTILIZER,MINERAL	1	No Quantity			0		0		266			0
S3	2016	2016	2016	2	0	2	Export	659	Saint Kitts and Nevis	KNA	388	Jamaica	JAM								27	CRUDE FERTILIZER,MINERAL	1	No Quantity			0		0		2			0
S3	2016	2016	2016	2	0	2	Export	646	Rwanda	RWA	0	World	WLD								28	METALLIFEROUS ORE,SCRAP	1	No Quantity							87835300			0
S3	2016	2016	2016	2	0	2	Export	646	Rwanda	RWA	36	Australia	AUS								28	METALLIFEROUS ORE,SCRAP	1	No Quantity							21			0
S3	2016	2016	2016	2	0	2	Export	646	Rwanda	RWA	40	Austria	AUT								28	METALLIFEROUS ORE,SCRAP	1	No Quantity							916955			0
S3	2016	2016	2016	2	0	2	Export	646	Rwanda	RWA	56	Belgium	BEL								28	METALLIFEROUS ORE,SCRAP	1	No Quantity							5900270			0
S3	2016	2016	2016	2	0	2	Export	646	Rwanda	RWA	100	Bulgaria	BGR								28	METALLIFEROUS ORE,SCRAP	1	No Quantity							190			0
S3	2016	2016	2016	2	0	2	Export	646	Rwanda	RWA	108	Burundi	BDI								28	METALLIFEROUS ORE,SCRAP	1	No Quantity							408			0
S3	2016	2016	2016	2	0	2	Export	646	Rwanda	RWA	144	Sri Lanka	LKA								28	METALLIFEROUS ORE,SCRAP	1	No Quantity							50			0
S3	2016	2016	2016	2	0	2	Export	646	Rwanda	RWA	156	China	CHN								28	METALLIFEROUS ORE,SCRAP	1	No Quantity							3576707			0
S3	2016	2016	2016	2	0	2	Export	646	Rwanda	RWA	203	Czechia	CZE								28	METALLIFEROUS ORE,SCRAP	1	No Quantity							777388			0
S3	2016	2016	2016	2	0	2	Export	646	Rwanda	RWA	276	Germany	DEU								28	METALLIFEROUS ORE,SCRAP	1	No Quantity							353047			0
S3	2016	2016	2016	2	0	2	Export	646	Rwanda	RWA	344	China, Hong Kong SAR	HKG								28	METALLIFEROUS ORE,SCRAP	1	No Quantity							11382411			0
S3	2016	2016	2016	2	0	2	Export	646	Rwanda	RWA	372	Ireland	IRL								28	METALLIFEROUS ORE,SCRAP	1	No Quantity							20			0
S3	2016	2016	2016	2	0	2	Export	646	Rwanda	RWA	392	Japan	JPN								28	METALLIFEROUS ORE,SCRAP	1	No Quantity							371571			0
S3	2016	2016	2016	2	0	2	Export	646	Rwanda	RWA	398	Kazakhstan	KAZ								28	METALLIFEROUS ORE,SCRAP	1	No Quantity							28891			0
S3	2016	2016	2016	2	0	2	Export	646	Rwanda	RWA	404	Kenya	KEN								28	METALLIFEROUS ORE,SCRAP	1	No Quantity							163458			0
S3	2016	2016	2016	2	0	2	Export	646	Rwanda	RWA	410	Rep. of Korea	KOR								28	METALLIFEROUS ORE,SCRAP	1	No Quantity							48533			0
S3	2016	2016	2016	2	0	2	Export	646	Rwanda	RWA	440	Lithuania	LTU								28	METALLIFEROUS ORE,SCRAP	1	No Quantity							1413			0
S3	2016	2016	2016	2	0	2	Export	646	Rwanda	RWA	442	Luxembourg	LUX								28	METALLIFEROUS ORE,SCRAP	1	No Quantity							2212687			0
S3	2016	2016	2016	2	0	2	Export	646	Rwanda	RWA	458	Malaysia	MYS								28	METALLIFEROUS ORE,SCRAP	1	No Quantity							7362479			0
S3	2016	2016	2016	2	0	2	Export	646	Rwanda	RWA	490	Other Asia, nes									28	METALLIFEROUS ORE,SCRAP	1	No Quantity							24396			0
S3	2016	2016	2016	2	0	2	Export	646	Rwanda	RWA	528	Netherlands	NLD								28	METALLIFEROUS ORE,SCRAP	1	No Quantity							15			0
S3	2016	2016	2016	2	0	2	Export	646	Rwanda	RWA	643	Russian Federation	RUS								28	METALLIFEROUS ORE,SCRAP	1	No Quantity							10			0
S3	2016	2016	2016	2	0	2	Export	646	Rwanda	RWA	699	India	IND								28	METALLIFEROUS ORE,SCRAP	1	No Quantity							336404			0
S3	2016	2016	2016	2	0	2	Export	646	Rwanda	RWA	702	Singapore	SGP								28	METALLIFEROUS ORE,SCRAP	1	No Quantity							15685946			0
S3	2016	2016	2016	2	0	2	Export	646	Rwanda	RWA	710	South Africa	ZAF								28	METALLIFEROUS ORE,SCRAP	1	No Quantity							10			0
S3	2016	2016	2016	2	0	2	Export	646	Rwanda	RWA	757	Switzerland	CHE								28	METALLIFEROUS ORE,SCRAP	1	No Quantity							33358116			0
S3	2016	2016	2016	2	0	2	Export	646	Rwanda	RWA	764	Thailand	THA								28	METALLIFEROUS ORE,SCRAP	1	No Quantity							751852			0
S3	2016	2016	2016	2	0	2	Export	646	Rwanda	RWA	784	United Arab Emirates	ARE								28	METALLIFEROUS ORE,SCRAP	1	No Quantity							1614842			0
S3	2016	2016	2016	2	0	2	Export	646	Rwanda	RWA	800	Uganda	UGA								28	METALLIFEROUS ORE,SCRAP	1	No Quantity							526628			0
S3	2016	2016	2016	2	0	2	Export	646	Rwanda	RWA	804	Ukraine	UKR								28	METALLIFEROUS ORE,SCRAP	1	No Quantity							1643			0
S3	2016	2016	2016	2	0	2	Export	646	Rwanda	RWA	826	United Kingdom	GBR								28	METALLIFEROUS ORE,SCRAP	1	No Quantity							122729			0
S3	2016	2016	2016	2	0	2	Export	646	Rwanda	RWA	834	United Rep. of Tanzania	TZA								28	METALLIFEROUS ORE,SCRAP	1	No Quantity							3224			0
S3	2016	2016	2016	2	0	2	Export	646	Rwanda	RWA	842	USA	USA								28	METALLIFEROUS ORE,SCRAP	1	No Quantity							2312988			0
S3	2016	2016	2016	2	0	2	Export	646	Rwanda	RWA	0	World	WLD								29	CRUDE ANIMAL,VEG.MATERL.	1	No Quantity							3735443			0
S3	2016	2016	2016	2	0	2	Export	646	Rwanda	RWA	108	Burundi	BDI								29	CRUDE ANIMAL,VEG.MATERL.	1	No Quantity							5903			0
S3	2016	2016	2016	2	0	2	Export	646	Rwanda	RWA	116	Cambodia	KHM								29	CRUDE ANIMAL,VEG.MATERL.	1	No Quantity							5848			0
S3	2016	2016	2016	2	0	2	Export	646	Rwanda	RWA	156	China	CHN								29	CRUDE ANIMAL,VEG.MATERL.	1	No Quantity							42980			0
S3	2016	2016	2016	2	0	2	Export	646	Rwanda	RWA	178	Congo	COG								29	CRUDE ANIMAL,VEG.MATERL.	1	No Quantity							9920			0
S3	2016	2016	2016	2	0	2	Export	646	Rwanda	RWA	180	Dem. Rep. of the Congo	COD								29	CRUDE ANIMAL,VEG.MATERL.	1	No Quantity							156335			0
S3	2016	2016	2016	2	0	2	Export	646	Rwanda	RWA	251	France	FRA								29	CRUDE ANIMAL,VEG.MATERL.	1	No Quantity							44495			0
S3	2016	2016	2016	2	0	2	Export	646	Rwanda	RWA	276	Germany	DEU								29	CRUDE ANIMAL,VEG.MATERL.	1	No Quantity							2			0
S3	2016	2016	2016	2	0	2	Export	646	Rwanda	RWA	288	Ghana	GHA								29	CRUDE ANIMAL,VEG.MATERL.	1	No Quantity							2			0
S3	2016	2016	2016	2	0	2	Export	646	Rwanda	RWA	344	China, Hong Kong SAR	HKG								29	CRUDE ANIMAL,VEG.MATERL.	1	No Quantity							2186			0
S3	2016	2016	2016	2	0	2	Export	646	Rwanda	RWA	381	Italy	ITA								29	CRUDE ANIMAL,VEG.MATERL.	1	No Quantity							712196			0
S3	2016	2016	2016	2	0	2	Export	646	Rwanda	RWA	392	Japan	JPN								29	CRUDE ANIMAL,VEG.MATERL.	1	No Quantity							9			0
S3	2016	2016	2016	2	0	2	Export	646	Rwanda	RWA	404	Kenya	KEN								29	CRUDE ANIMAL,VEG.MATERL.	1	No Quantity							102			0
S3	2016	2016	2016	2	0	2	Export	646	Rwanda	RWA	410	Rep. of Korea	KOR								29	CRUDE ANIMAL,VEG.MATERL.	1	No Quantity							128215			0
S3	2016	2016	2016	2	0	2	Export	646	Rwanda	RWA	528	Netherlands	NLD								29	CRUDE ANIMAL,VEG.MATERL.	1	No Quantity							282650			0
S3	2016	2016	2016	2	0	2	Export	646	Rwanda	RWA	554	New Zealand	NZL								29	CRUDE ANIMAL,VEG.MATERL.	1	No Quantity							45458			0
S3	2016	2016	2016	2	0	2	Export	646	Rwanda	RWA	643	Russian Federation	RUS								29	CRUDE ANIMAL,VEG.MATERL.	1	No Quantity							22805			0
S3	2016	2016	2016	2	0	2	Export	646	Rwanda	RWA	704	Viet Nam	VNM								29	CRUDE ANIMAL,VEG.MATERL.	1	No Quantity							65644			0
S3	2016	2016	2016	2	0	2	Export	646	Rwanda	RWA	710	South Africa	ZAF								29	CRUDE ANIMAL,VEG.MATERL.	1	No Quantity							11719			0
S3	2016	2016	2016	2	0	2	Export	646	Rwanda	RWA	757	Switzerland	CHE								29	CRUDE ANIMAL,VEG.MATERL.	1	No Quantity							21720			0
S3	2016	2016	2016	2	0	2	Export	646	Rwanda	RWA	784	United Arab Emirates	ARE								29	CRUDE ANIMAL,VEG.MATERL.	1	No Quantity							187			0
S3	2016	2016	2016	2	0	2	Export	646	Rwanda	RWA	792	Turkey	TUR								29	CRUDE ANIMAL,VEG.MATERL.	1	No Quantity							5749			0
S3	2016	2016	2016	2	0	2	Export	646	Rwanda	RWA	826	United Kingdom	GBR								29	CRUDE ANIMAL,VEG.MATERL.	1	No Quantity							110			0
S3	2016	2016	2016	2	0	2	Export	646	Rwanda	RWA	842	USA	USA								29	CRUDE ANIMAL,VEG.MATERL.	1	No Quantity							2171207			0
S3	2016	2016	2016	2	0	2	Export	659	Saint Kitts and Nevis	KNA	0	World	WLD								29	CRUDE ANIMAL,VEG.MATERL.	1	No Quantity			0		0		13034			0
S3	2016	2016	2016	2	0	2	Export	659	Saint Kitts and Nevis	KNA	84	Belize	BLZ								29	CRUDE ANIMAL,VEG.MATERL.	1	No Quantity			0		0		99			0
S3	2016	2016	2016	2	0	2	Export	659	Saint Kitts and Nevis	KNA	92	Br. Virgin Isds	VGB								29	CRUDE ANIMAL,VEG.MATERL.	1	No Quantity			0		0		383			0
S3	2016	2016	2016	2	0	2	Export	659	Saint Kitts and Nevis	KNA	535	Bonaire	BES								29	CRUDE ANIMAL,VEG.MATERL.	1	No Quantity			0		0		2499			0
S3	2016	2016	2016	2	0	2	Export	659	Saint Kitts and Nevis	KNA	660	Anguilla	AIA								29	CRUDE ANIMAL,VEG.MATERL.	1	No Quantity			0		0		270			0
S3	2016	2016	2016	2	0	2	Export	659	Saint Kitts and Nevis	KNA	842	USA	USA								29	CRUDE ANIMAL,VEG.MATERL.	1	No Quantity			0		0		9761			0
S3	2016	2016	2016	2	0	2	Export	659	Saint Kitts and Nevis	KNA	899	Areas, nes									29	CRUDE ANIMAL,VEG.MATERL.	1	No Quantity			0		0		18			0
S3	2016	2016	2016	2	0	2	Export	646	Rwanda	RWA	0	World	WLD								32	COAL, COKE, BRIQUETTES	1	No Quantity							13273			0
S3	2016	2016	2016	2	0	2	Export	646	Rwanda	RWA	180	Dem. Rep. of the Congo	COD								32	COAL, COKE, BRIQUETTES	1	No Quantity							133			0
S3	2016	2016	2016	2	0	2	Export	646	Rwanda	RWA	800	Uganda	UGA								32	COAL, COKE, BRIQUETTES	1	No Quantity							13140			0
S3	2016	2016	2016	2	0	2	Export	646	Rwanda	RWA	0	World	WLD								33	PETROLEUM,PETROL.PRODUCT	1	No Quantity							108242774			0
S3	2016	2016	2016	2	0	2	Export	646	Rwanda	RWA	24	Angola	AGO								33	PETROLEUM,PETROL.PRODUCT	1	No Quantity							8165			0
S3	2016	2016	2016	2	0	2	Export	646	Rwanda	RWA	56	Belgium	BEL								33	PETROLEUM,PETROL.PRODUCT	1	No Quantity							4881916			0
S3	2016	2016	2016	2	0	2	Export	646	Rwanda	RWA	108	Burundi	BDI								33	PETROLEUM,PETROL.PRODUCT	1	No Quantity							20060052			0
S3	2016	2016	2016	2	0	2	Export	646	Rwanda	RWA	178	Congo	COG								33	PETROLEUM,PETROL.PRODUCT	1	No Quantity							22847			0
S3	2016	2016	2016	2	0	2	Export	646	Rwanda	RWA	180	Dem. Rep. of the Congo	COD								33	PETROLEUM,PETROL.PRODUCT	1	No Quantity							70265191			0
S3	2016	2016	2016	2	0	2	Export	646	Rwanda	RWA	231	Ethiopia	ETH								33	PETROLEUM,PETROL.PRODUCT	1	No Quantity							2504403			0
S3	2016	2016	2016	2	0	2	Export	646	Rwanda	RWA	266	Gabon	GAB								33	PETROLEUM,PETROL.PRODUCT	1	No Quantity							5479			0
S3	2016	2016	2016	2	0	2	Export	646	Rwanda	RWA	276	Germany	DEU								33	PETROLEUM,PETROL.PRODUCT	1	No Quantity							109			0
S3	2016	2016	2016	2	0	2	Export	646	Rwanda	RWA	300	Greece	GRC								33	PETROLEUM,PETROL.PRODUCT	1	No Quantity							97305			0
S3	2016	2016	2016	2	0	2	Export	646	Rwanda	RWA	344	China, Hong Kong SAR	HKG								33	PETROLEUM,PETROL.PRODUCT	1	No Quantity							43169			0
S3	2016	2016	2016	2	0	2	Export	646	Rwanda	RWA	360	Indonesia	IDN								33	PETROLEUM,PETROL.PRODUCT	1	No Quantity							28514			0
S3	2016	2016	2016	2	0	2	Export	646	Rwanda	RWA	381	Italy	ITA								33	PETROLEUM,PETROL.PRODUCT	1	No Quantity							398			0
S3	2016	2016	2016	2	0	2	Export	646	Rwanda	RWA	404	Kenya	KEN								33	PETROLEUM,PETROL.PRODUCT	1	No Quantity							7949359			0
S3	2016	2016	2016	2	0	2	Export	646	Rwanda	RWA	450	Madagascar	MDG								33	PETROLEUM,PETROL.PRODUCT	1	No Quantity							4070			0
S3	2016	2016	2016	2	0	2	Export	646	Rwanda	RWA	480	Mauritius	MUS								33	PETROLEUM,PETROL.PRODUCT	1	No Quantity							2935			0
S3	2016	2016	2016	2	0	2	Export	646	Rwanda	RWA	566	Nigeria	NGA								33	PETROLEUM,PETROL.PRODUCT	1	No Quantity							5970			0
S3	2016	2016	2016	2	0	2	Export	646	Rwanda	RWA	634	Qatar	QAT								33	PETROLEUM,PETROL.PRODUCT	1	No Quantity							21265			0
S3	2016	2016	2016	2	0	2	Export	646	Rwanda	RWA	682	Saudi Arabia	SAU								33	PETROLEUM,PETROL.PRODUCT	1	No Quantity							50688			0
S3	2016	2016	2016	2	0	2	Export	646	Rwanda	RWA	710	South Africa	ZAF								33	PETROLEUM,PETROL.PRODUCT	1	No Quantity							40327			0
S3	2016	2016	2016	2	0	2	Export	646	Rwanda	RWA	784	United Arab Emirates	ARE								33	PETROLEUM,PETROL.PRODUCT	1	No Quantity							605052			0
S3	2016	2016	2016	2	0	2	Export	646	Rwanda	RWA	792	Turkey	TUR								33	PETROLEUM,PETROL.PRODUCT	1	No Quantity							449000			0
S3	2016	2016	2016	2	0	2	Export	646	Rwanda	RWA	800	Uganda	UGA								33	PETROLEUM,PETROL.PRODUCT	1	No Quantity							32274			0
S3	2016	2016	2016	2	0	2	Export	646	Rwanda	RWA	826	United Kingdom	GBR								33	PETROLEUM,PETROL.PRODUCT	1	No Quantity							1156066			0
S3	2016	2016	2016	2	0	2	Export	646	Rwanda	RWA	834	United Rep. of Tanzania	TZA								33	PETROLEUM,PETROL.PRODUCT	1	No Quantity							4699			0
S3	2016	2016	2016	2	0	2	Export	646	Rwanda	RWA	842	USA	USA								33	PETROLEUM,PETROL.PRODUCT	1	No Quantity							3521			0
S3	2016	2016	2016	2	0	2	Export	659	Saint Kitts and Nevis	KNA	0	World	WLD								33	PETROLEUM,PETROL.PRODUCT	1	No Quantity			0		0		7165			0
S3	2016	2016	2016	2	0	2	Export	659	Saint Kitts and Nevis	KNA	28	Antigua and Barbuda	ATG								33	PETROLEUM,PETROL.PRODUCT	1	No Quantity			0		0		44			0
S3	2016	2016	2016	2	0	2	Export	659	Saint Kitts and Nevis	KNA	92	Br. Virgin Isds	VGB								33	PETROLEUM,PETROL.PRODUCT	1	No Quantity			0		0		724			0
S3	2016	2016	2016	2	0	2	Export	659	Saint Kitts and Nevis	KNA	842	USA	USA								33	PETROLEUM,PETROL.PRODUCT	1	No Quantity			0		0		933			0
S3	2016	2016	2016	2	0	2	Export	659	Saint Kitts and Nevis	KNA	899	Areas, nes									33	PETROLEUM,PETROL.PRODUCT	1	No Quantity			0		0		5462			0
S3	2016	2016	2016	2	0	2	Export	646	Rwanda	RWA	0	World	WLD								34	GAS,NATURAL,MANUFACTURED	1	No Quantity							147195			0
S3	2016	2016	2016	2	0	2	Export	646	Rwanda	RWA	108	Burundi	BDI								34	GAS,NATURAL,MANUFACTURED	1	No Quantity							129247			0
S3	2016	2016	2016	2	0	2	Export	646	Rwanda	RWA	180	Dem. Rep. of the Congo	COD								34	GAS,NATURAL,MANUFACTURED	1	No Quantity							17948			0
S3	2016	2016	2016	2	0	2	Export	646	Rwanda	RWA	0	World	WLD								35	ELECTRIC CURRENT	1	No Quantity							9851			0
S3	2016	2016	2016	2	0	2	Export	646	Rwanda	RWA	180	Dem. Rep. of the Congo	COD								35	ELECTRIC CURRENT	1	No Quantity							9851			0
S3	2016	2016	2016	2	0	2	Export	646	Rwanda	RWA	0	World	WLD								42	FIXED VEG. FATS AND OILS	1	No Quantity							10932957			0
S3	2016	2016	2016	2	0	2	Export	646	Rwanda	RWA	180	Dem. Rep. of the Congo	COD								42	FIXED VEG. FATS AND OILS	1	No Quantity							10781659			0
S3	2016	2016	2016	2	0	2	Export	646	Rwanda	RWA	251	France	FRA								42	FIXED VEG. FATS AND OILS	1	No Quantity							34356			0
S3	2016	2016	2016	2	0	2	Export	646	Rwanda	RWA	800	Uganda	UGA								42	FIXED VEG. FATS AND OILS	1	No Quantity							14069			0
S3	2016	2016	2016	2	0	2	Export	646	Rwanda	RWA	826	United Kingdom	GBR								42	FIXED VEG. FATS AND OILS	1	No Quantity							80580			0
S3	2016	2016	2016	2	0	2	Export	646	Rwanda	RWA	842	USA	USA								42	FIXED VEG. FATS AND OILS	1	No Quantity							22293			0
S3	2016	2016	2016	2	0	2	Export	646	Rwanda	RWA	0	World	WLD								43	ANIMAL,VEG.FATS,OILS,NES	1	No Quantity							14513926			0
S3	2016	2016	2016	2	0	2	Export	646	Rwanda	RWA	56	Belgium	BEL								43	ANIMAL,VEG.FATS,OILS,NES	1	No Quantity							1334			0
S3	2016	2016	2016	2	0	2	Export	646	Rwanda	RWA	180	Dem. Rep. of the Congo	COD								43	ANIMAL,VEG.FATS,OILS,NES	1	No Quantity							14512592			0
S3	2016	2016	2016	2	0	2	Export	646	Rwanda	RWA	0	World	WLD								51	ORGANIC CHEMICALS	1	No Quantity							380351			0
S3	2016	2016	2016	2	0	2	Export	646	Rwanda	RWA	108	Burundi	BDI								51	ORGANIC CHEMICALS	1	No Quantity							13237			0
S3	2016	2016	2016	2	0	2	Export	646	Rwanda	RWA	180	Dem. Rep. of the Congo	COD								51	ORGANIC CHEMICALS	1	No Quantity							354986			0
S3	2016	2016	2016	2	0	2	Export	646	Rwanda	RWA	404	Kenya	KEN								51	ORGANIC CHEMICALS	1	No Quantity							12129			0
S3	2016	2016	2016	2	0	2	Export	659	Saint Kitts and Nevis	KNA	0	World	WLD								51	ORGANIC CHEMICALS	1	No Quantity			0		0		2065			0
S3	2016	2016	2016	2	0	2	Export	659	Saint Kitts and Nevis	KNA	500	Montserrat	MSR								51	ORGANIC CHEMICALS	1	No Quantity			0		0		751			0
S3	2016	2016	2016	2	0	2	Export	659	Saint Kitts and Nevis	KNA	660	Anguilla	AIA								51	ORGANIC CHEMICALS	1	No Quantity			0		0		185			0
S3	2016	2016	2016	2	0	2	Export	659	Saint Kitts and Nevis	KNA	842	USA	USA								51	ORGANIC CHEMICALS	1	No Quantity			0		0		1128			0
S3	2016	2016	2016	2	0	2	Export	646	Rwanda	RWA	0	World	WLD								52	INORGANIC CHEMICALS	1	No Quantity							257374			0
S3	2016	2016	2016	2	0	2	Export	646	Rwanda	RWA	108	Burundi	BDI								52	INORGANIC CHEMICALS	1	No Quantity							1023			0
S3	2016	2016	2016	2	0	2	Export	646	Rwanda	RWA	180	Dem. Rep. of the Congo	COD								52	INORGANIC CHEMICALS	1	No Quantity							254492			0
S3	2016	2016	2016	2	0	2	Export	646	Rwanda	RWA	404	Kenya	KEN								52	INORGANIC CHEMICALS	1	No Quantity							1602			0
S3	2016	2016	2016	2	0	2	Export	646	Rwanda	RWA	710	South Africa	ZAF								52	INORGANIC CHEMICALS	1	No Quantity							58			0
S3	2016	2016	2016	2	0	2	Export	646	Rwanda	RWA	800	Uganda	UGA								52	INORGANIC CHEMICALS	1	No Quantity							199			0
S3	2016	2016	2016	2	0	2	Export	659	Saint Kitts and Nevis	KNA	0	World	WLD								52	INORGANIC CHEMICALS	1	No Quantity			0		0		15356			0
S3	2016	2016	2016	2	0	2	Export	659	Saint Kitts and Nevis	KNA	28	Antigua and Barbuda	ATG								52	INORGANIC CHEMICALS	1	No Quantity			0		0		1019			0
S3	2016	2016	2016	2	0	2	Export	659	Saint Kitts and Nevis	KNA	780	Trinidad and Tobago	TTO								52	INORGANIC CHEMICALS	1	No Quantity			0		0		5337			0
S3	2016	2016	2016	2	0	2	Export	659	Saint Kitts and Nevis	KNA	842	USA	USA								52	INORGANIC CHEMICALS	1	No Quantity			0		0		7499			0
S3	2016	2016	2016	2	0	2	Export	659	Saint Kitts and Nevis	KNA	899	Areas, nes									52	INORGANIC CHEMICALS	1	No Quantity			0		0		1499			0
S3	2016	2016	2016	2	0	2	Export	646	Rwanda	RWA	0	World	WLD								53	DYES,COLOURING MATERIALS	1	No Quantity							264571			0
S3	2016	2016	2016	2	0	2	Export	646	Rwanda	RWA	108	Burundi	BDI								53	DYES,COLOURING MATERIALS	1	No Quantity							677			0
S3	2016	2016	2016	2	0	2	Export	646	Rwanda	RWA	180	Dem. Rep. of the Congo	COD								53	DYES,COLOURING MATERIALS	1	No Quantity							189543			0
S3	2016	2016	2016	2	0	2	Export	646	Rwanda	RWA	404	Kenya	KEN								53	DYES,COLOURING MATERIALS	1	No Quantity							221			0
S3	2016	2016	2016	2	0	2	Export	646	Rwanda	RWA	682	Saudi Arabia	SAU								53	DYES,COLOURING MATERIALS	1	No Quantity							28			0
S3	2016	2016	2016	2	0	2	Export	646	Rwanda	RWA	800	Uganda	UGA								53	DYES,COLOURING MATERIALS	1	No Quantity							45419			0
S3	2016	2016	2016	2	0	2	Export	646	Rwanda	RWA	834	United Rep. of Tanzania	TZA								53	DYES,COLOURING MATERIALS	1	No Quantity							28683			0
S3	2016	2016	2016	2	0	2	Export	659	Saint Kitts and Nevis	KNA	0	World	WLD								53	DYES,COLOURING MATERIALS	1	No Quantity			0		0		6443			0
S3	2016	2016	2016	2	0	2	Export	659	Saint Kitts and Nevis	KNA	212	Dominica	DMA								53	DYES,COLOURING MATERIALS	1	No Quantity			0		0		6155			0
S3	2016	2016	2016	2	0	2	Export	659	Saint Kitts and Nevis	KNA	842	USA	USA								53	DYES,COLOURING MATERIALS	1	No Quantity			0		0		287			0
S3	2016	2016	2016	2	0	2	Export	646	Rwanda	RWA	0	World	WLD								54	MEDICINAL,PHARM.PRODUCTS	1	No Quantity							269559			0
S3	2016	2016	2016	2	0	2	Export	646	Rwanda	RWA	108	Burundi	BDI								54	MEDICINAL,PHARM.PRODUCTS	1	No Quantity							55864			0
S3	2016	2016	2016	2	0	2	Export	646	Rwanda	RWA	180	Dem. Rep. of the Congo	COD								54	MEDICINAL,PHARM.PRODUCTS	1	No Quantity							46716			0
S3	2016	2016	2016	2	0	2	Export	646	Rwanda	RWA	276	Germany	DEU								54	MEDICINAL,PHARM.PRODUCTS	1	No Quantity							600			0
S3	2016	2016	2016	2	0	2	Export	646	Rwanda	RWA	404	Kenya	KEN								54	MEDICINAL,PHARM.PRODUCTS	1	No Quantity							95336			0
S3	2016	2016	2016	2	0	2	Export	646	Rwanda	RWA	508	Mozambique	MOZ								54	MEDICINAL,PHARM.PRODUCTS	1	No Quantity							10283			0
S3	2016	2016	2016	2	0	2	Export	646	Rwanda	RWA	699	India	IND								54	MEDICINAL,PHARM.PRODUCTS	1	No Quantity							38735			0
S3	2016	2016	2016	2	0	2	Export	646	Rwanda	RWA	702	Singapore	SGP								54	MEDICINAL,PHARM.PRODUCTS	1	No Quantity							621			0
S3	2016	2016	2016	2	0	2	Export	646	Rwanda	RWA	710	South Africa	ZAF								54	MEDICINAL,PHARM.PRODUCTS	1	No Quantity							96			0
S3	2016	2016	2016	2	0	2	Export	646	Rwanda	RWA	800	Uganda	UGA								54	MEDICINAL,PHARM.PRODUCTS	1	No Quantity							11219			0
S3	2016	2016	2016	2	0	2	Export	646	Rwanda	RWA	826	United Kingdom	GBR								54	MEDICINAL,PHARM.PRODUCTS	1	No Quantity							11			0
S3	2016	2016	2016	2	0	2	Export	646	Rwanda	RWA	842	USA	USA								54	MEDICINAL,PHARM.PRODUCTS	1	No Quantity							10			0
S3	2016	2016	2016	2	0	2	Export	646	Rwanda	RWA	894	Zambia	ZMB								54	MEDICINAL,PHARM.PRODUCTS	1	No Quantity							10067			0
S3	2016	2016	2016	2	0	2	Export	659	Saint Kitts and Nevis	KNA	0	World	WLD								54	MEDICINAL,PHARM.PRODUCTS	1	No Quantity			0		0		1240			0
S3	2016	2016	2016	2	0	2	Export	659	Saint Kitts and Nevis	KNA	500	Montserrat	MSR								54	MEDICINAL,PHARM.PRODUCTS	1	No Quantity			0		0		586			0
S3	2016	2016	2016	2	0	2	Export	659	Saint Kitts and Nevis	KNA	660	Anguilla	AIA								54	MEDICINAL,PHARM.PRODUCTS	1	No Quantity			0		0		201			0
S3	2016	2016	2016	2	0	2	Export	659	Saint Kitts and Nevis	KNA	842	USA	USA								54	MEDICINAL,PHARM.PRODUCTS	1	No Quantity			0		0		453			0
S3	2016	2016	2016	2	0	2	Export	646	Rwanda	RWA	0	World	WLD								55	ESSENTL.OILS,PERFUME,ETC	1	No Quantity							6361440			0
S3	2016	2016	2016	2	0	2	Export	646	Rwanda	RWA	108	Burundi	BDI								55	ESSENTL.OILS,PERFUME,ETC	1	No Quantity							17303			0
S3	2016	2016	2016	2	0	2	Export	646	Rwanda	RWA	180	Dem. Rep. of the Congo	COD								55	ESSENTL.OILS,PERFUME,ETC	1	No Quantity							5569825			0
S3	2016	2016	2016	2	0	2	Export	646	Rwanda	RWA	251	France	FRA								55	ESSENTL.OILS,PERFUME,ETC	1	No Quantity							3			0
S3	2016	2016	2016	2	0	2	Export	646	Rwanda	RWA	276	Germany	DEU								55	ESSENTL.OILS,PERFUME,ETC	1	No Quantity							37549			0
S3	2016	2016	2016	2	0	2	Export	646	Rwanda	RWA	348	Hungary	HUN								55	ESSENTL.OILS,PERFUME,ETC	1	No Quantity							95			0
S3	2016	2016	2016	2	0	2	Export	646	Rwanda	RWA	404	Kenya	KEN								55	ESSENTL.OILS,PERFUME,ETC	1	No Quantity							14845			0
S3	2016	2016	2016	2	0	2	Export	646	Rwanda	RWA	784	United Arab Emirates	ARE								55	ESSENTL.OILS,PERFUME,ETC	1	No Quantity							88899			0
S3	2016	2016	2016	2	0	2	Export	646	Rwanda	RWA	800	Uganda	UGA								55	ESSENTL.OILS,PERFUME,ETC	1	No Quantity							513490			0
S3	2016	2016	2016	2	0	2	Export	646	Rwanda	RWA	826	United Kingdom	GBR								55	ESSENTL.OILS,PERFUME,ETC	1	No Quantity							29831			0
S3	2016	2016	2016	2	0	2	Export	646	Rwanda	RWA	834	United Rep. of Tanzania	TZA								55	ESSENTL.OILS,PERFUME,ETC	1	No Quantity							2573			0
S3	2016	2016	2016	2	0	2	Export	646	Rwanda	RWA	842	USA	USA								55	ESSENTL.OILS,PERFUME,ETC	1	No Quantity							87027			0
S3	2016	2016	2016	2	0	2	Export	659	Saint Kitts and Nevis	KNA	0	World	WLD								55	ESSENTL.OILS,PERFUME,ETC	1	No Quantity			0		0		30623			0
S3	2016	2016	2016	2	0	2	Export	659	Saint Kitts and Nevis	KNA	28	Antigua and Barbuda	ATG								55	ESSENTL.OILS,PERFUME,ETC	1	No Quantity			0		0		129			0
S3	2016	2016	2016	2	0	2	Export	659	Saint Kitts and Nevis	KNA	136	Cayman Isds	CYM								55	ESSENTL.OILS,PERFUME,ETC	1	No Quantity			0		0		29999			0
S3	2016	2016	2016	2	0	2	Export	659	Saint Kitts and Nevis	KNA	500	Montserrat	MSR								55	ESSENTL.OILS,PERFUME,ETC	1	No Quantity			0		0		167			0
S3	2016	2016	2016	2	0	2	Export	659	Saint Kitts and Nevis	KNA	660	Anguilla	AIA								55	ESSENTL.OILS,PERFUME,ETC	1	No Quantity			0		0		315			0
S3	2016	2016	2016	2	0	2	Export	659	Saint Kitts and Nevis	KNA	899	Areas, nes									55	ESSENTL.OILS,PERFUME,ETC	1	No Quantity			0		0		11			0
S3	2016	2016	2016	2	0	2	Export	646	Rwanda	RWA	0	World	WLD								56	FERTILIZER,EXCEPT GRP272	1	No Quantity							167319			0
S3	2016	2016	2016	2	0	2	Export	646	Rwanda	RWA	180	Dem. Rep. of the Congo	COD								56	FERTILIZER,EXCEPT GRP272	1	No Quantity							16692			0
S3	2016	2016	2016	2	0	2	Export	646	Rwanda	RWA	834	United Rep. of Tanzania	TZA								56	FERTILIZER,EXCEPT GRP272	1	No Quantity							150627			0
S3	2016	2016	2016	2	0	2	Export	659	Saint Kitts and Nevis	KNA	0	World	WLD								56	FERTILIZER,EXCEPT GRP272	1	No Quantity			0		0		360			0
S3	2016	2016	2016	2	0	2	Export	659	Saint Kitts and Nevis	KNA	660	Anguilla	AIA								56	FERTILIZER,EXCEPT GRP272	1	No Quantity			0		0		360			0
S3	2016	2016	2016	2	0	2	Export	646	Rwanda	RWA	0	World	WLD								57	PLASTICS IN PRIMARY FORM	1	No Quantity							187252			0
S3	2016	2016	2016	2	0	2	Export	646	Rwanda	RWA	108	Burundi	BDI								57	PLASTICS IN PRIMARY FORM	1	No Quantity							96385			0
S3	2016	2016	2016	2	0	2	Export	646	Rwanda	RWA	404	Kenya	KEN								57	PLASTICS IN PRIMARY FORM	1	No Quantity							1221			0
S3	2016	2016	2016	2	0	2	Export	646	Rwanda	RWA	699	India	IND								57	PLASTICS IN PRIMARY FORM	1	No Quantity							12909			0
S3	2016	2016	2016	2	0	2	Export	646	Rwanda	RWA	800	Uganda	UGA								57	PLASTICS IN PRIMARY FORM	1	No Quantity							76738			0
S3	2016	2016	2016	2	0	2	Export	659	Saint Kitts and Nevis	KNA	0	World	WLD								57	PLASTICS IN PRIMARY FORM	1	No Quantity			0		0		645			0
S3	2016	2016	2016	2	0	2	Export	659	Saint Kitts and Nevis	KNA	92	Br. Virgin Isds	VGB								57	PLASTICS IN PRIMARY FORM	1	No Quantity			0		0		413			0
S3	2016	2016	2016	2	0	2	Export	659	Saint Kitts and Nevis	KNA	899	Areas, nes									57	PLASTICS IN PRIMARY FORM	1	No Quantity			0		0		231			0
S3	2016	2016	2016	2	0	2	Export	646	Rwanda	RWA	0	World	WLD								58	PLASTIC,NON-PRIMARY FORM	1	No Quantity							340410			0
S3	2016	2016	2016	2	0	2	Export	646	Rwanda	RWA	108	Burundi	BDI								58	PLASTIC,NON-PRIMARY FORM	1	No Quantity							157399			0
S3	2016	2016	2016	2	0	2	Export	646	Rwanda	RWA	180	Dem. Rep. of the Congo	COD								58	PLASTIC,NON-PRIMARY FORM	1	No Quantity							168141			0
S3	2016	2016	2016	2	0	2	Export	646	Rwanda	RWA	251	France	FRA								58	PLASTIC,NON-PRIMARY FORM	1	No Quantity							1482			0
S3	2016	2016	2016	2	0	2	Export	646	Rwanda	RWA	276	Germany	DEU								58	PLASTIC,NON-PRIMARY FORM	1	No Quantity							683			0
S3	2016	2016	2016	2	0	2	Export	646	Rwanda	RWA	404	Kenya	KEN								58	PLASTIC,NON-PRIMARY FORM	1	No Quantity							9573			0
S3	2016	2016	2016	2	0	2	Export	646	Rwanda	RWA	682	Saudi Arabia	SAU								58	PLASTIC,NON-PRIMARY FORM	1	No Quantity							1535			0
S3	2016	2016	2016	2	0	2	Export	646	Rwanda	RWA	800	Uganda	UGA								58	PLASTIC,NON-PRIMARY FORM	1	No Quantity							1516			0
S3	2016	2016	2016	2	0	2	Export	646	Rwanda	RWA	818	Egypt	EGY								58	PLASTIC,NON-PRIMARY FORM	1	No Quantity							42			0
S3	2016	2016	2016	2	0	2	Export	646	Rwanda	RWA	826	United Kingdom	GBR								58	PLASTIC,NON-PRIMARY FORM	1	No Quantity							42			0
S3	2016	2016	2016	2	0	2	Export	659	Saint Kitts and Nevis	KNA	0	World	WLD								58	PLASTIC,NON-PRIMARY FORM	1	No Quantity			0		0		12847			0
S3	2016	2016	2016	2	0	2	Export	659	Saint Kitts and Nevis	KNA	28	Antigua and Barbuda	ATG								58	PLASTIC,NON-PRIMARY FORM	1	No Quantity			0		0		499			0
S3	2016	2016	2016	2	0	2	Export	659	Saint Kitts and Nevis	KNA	124	Canada	CAN								58	PLASTIC,NON-PRIMARY FORM	1	No Quantity			0		0		7			0
S3	2016	2016	2016	2	0	2	Export	659	Saint Kitts and Nevis	KNA	212	Dominica	DMA								58	PLASTIC,NON-PRIMARY FORM	1	No Quantity			0		0		2063			0
S3	2016	2016	2016	2	0	2	Export	659	Saint Kitts and Nevis	KNA	500	Montserrat	MSR								58	PLASTIC,NON-PRIMARY FORM	1	No Quantity			0		0		8086			0
S3	2016	2016	2016	2	0	2	Export	659	Saint Kitts and Nevis	KNA	842	USA	USA								58	PLASTIC,NON-PRIMARY FORM	1	No Quantity			0		0		1832			0
S3	2016	2016	2016	2	0	2	Export	659	Saint Kitts and Nevis	KNA	899	Areas, nes									58	PLASTIC,NON-PRIMARY FORM	1	No Quantity			0		0		357			0
S3	2016	2016	2016	2	0	2	Export	646	Rwanda	RWA	0	World	WLD								59	CHEMICAL MATERIALS NES	1	No Quantity							395336			0
S3	2016	2016	2016	2	0	2	Export	646	Rwanda	RWA	36	Australia	AUS								59	CHEMICAL MATERIALS NES	1	No Quantity							39060			0
S3	2016	2016	2016	2	0	2	Export	646	Rwanda	RWA	56	Belgium	BEL								59	CHEMICAL MATERIALS NES	1	No Quantity							62985			0
S3	2016	2016	2016	2	0	2	Export	646	Rwanda	RWA	108	Burundi	BDI								59	CHEMICAL MATERIALS NES	1	No Quantity							12207			0
S3	2016	2016	2016	2	0	2	Export	646	Rwanda	RWA	156	China	CHN								59	CHEMICAL MATERIALS NES	1	No Quantity							33			0
S3	2016	2016	2016	2	0	2	Export	646	Rwanda	RWA	178	Congo	COG								59	CHEMICAL MATERIALS NES	1	No Quantity							1399			0
S3	2016	2016	2016	2	0	2	Export	646	Rwanda	RWA	180	Dem. Rep. of the Congo	COD								59	CHEMICAL MATERIALS NES	1	No Quantity							151970			0
S3	2016	2016	2016	2	0	2	Export	646	Rwanda	RWA	196	Cyprus	CYP								59	CHEMICAL MATERIALS NES	1	No Quantity							748			0
S3	2016	2016	2016	2	0	2	Export	646	Rwanda	RWA	404	Kenya	KEN								59	CHEMICAL MATERIALS NES	1	No Quantity							78			0
S3	2016	2016	2016	2	0	2	Export	646	Rwanda	RWA	528	Netherlands	NLD								59	CHEMICAL MATERIALS NES	1	No Quantity							196			0
S3	2016	2016	2016	2	0	2	Export	646	Rwanda	RWA	768	Togo	TGO								59	CHEMICAL MATERIALS NES	1	No Quantity							69			0
S3	2016	2016	2016	2	0	2	Export	646	Rwanda	RWA	800	Uganda	UGA								59	CHEMICAL MATERIALS NES	1	No Quantity							33119			0
S3	2016	2016	2016	2	0	2	Export	646	Rwanda	RWA	842	USA	USA								59	CHEMICAL MATERIALS NES	1	No Quantity							93472			0
S3	2016	2016	2016	2	0	2	Export	659	Saint Kitts and Nevis	KNA	0	World	WLD								59	CHEMICAL MATERIALS NES	1	No Quantity			0		0		1428			0
S3	2016	2016	2016	2	0	2	Export	659	Saint Kitts and Nevis	KNA	92	Br. Virgin Isds	VGB								59	CHEMICAL MATERIALS NES	1	No Quantity			0		0		868			0
S3	2016	2016	2016	2	0	2	Export	659	Saint Kitts and Nevis	KNA	212	Dominica	DMA								59	CHEMICAL MATERIALS NES	1	No Quantity			0		0		177			0
S3	2016	2016	2016	2	0	2	Export	659	Saint Kitts and Nevis	KNA	826	United Kingdom	GBR								59	CHEMICAL MATERIALS NES	1	No Quantity			0		0		14			0
S3	2016	2016	2016	2	0	2	Export	659	Saint Kitts and Nevis	KNA	899	Areas, nes									59	CHEMICAL MATERIALS NES	1	No Quantity			0		0		366			0
S3	2016	2016	2016	2	0	2	Export	646	Rwanda	RWA	0	World	WLD								61	LEATHER, LEATHER GOODS	1	No Quantity							695002			0
S3	2016	2016	2016	2	0	2	Export	646	Rwanda	RWA	156	China	CHN								61	LEATHER, LEATHER GOODS	1	No Quantity							590905			0
S3	2016	2016	2016	2	0	2	Export	646	Rwanda	RWA	381	Italy	ITA								61	LEATHER, LEATHER GOODS	1	No Quantity							97356			0
S3	2016	2016	2016	2	0	2	Export	646	Rwanda	RWA	404	Kenya	KEN								61	LEATHER, LEATHER GOODS	1	No Quantity							6741			0
S3	2016	2016	2016	2	0	2	Export	646	Rwanda	RWA	0	World	WLD								62	RUBBER MANUFACTURES, NES	1	No Quantity							216088			0
S3	2016	2016	2016	2	0	2	Export	646	Rwanda	RWA	108	Burundi	BDI								62	RUBBER MANUFACTURES, NES	1	No Quantity							18348			0
S3	2016	2016	2016	2	0	2	Export	646	Rwanda	RWA	178	Congo	COG								62	RUBBER MANUFACTURES, NES	1	No Quantity							2104			0
S3	2016	2016	2016	2	0	2	Export	646	Rwanda	RWA	180	Dem. Rep. of the Congo	COD								62	RUBBER MANUFACTURES, NES	1	No Quantity							155707			0
S3	2016	2016	2016	2	0	2	Export	646	Rwanda	RWA	404	Kenya	KEN								62	RUBBER MANUFACTURES, NES	1	No Quantity							1454			0
S3	2016	2016	2016	2	0	2	Export	646	Rwanda	RWA	682	Saudi Arabia	SAU								62	RUBBER MANUFACTURES, NES	1	No Quantity							6			0
S3	2016	2016	2016	2	0	2	Export	646	Rwanda	RWA	800	Uganda	UGA								62	RUBBER MANUFACTURES, NES	1	No Quantity							15143			0
S3	2016	2016	2016	2	0	2	Export	646	Rwanda	RWA	826	United Kingdom	GBR								62	RUBBER MANUFACTURES, NES	1	No Quantity							20262			0
S3	2016	2016	2016	2	0	2	Export	646	Rwanda	RWA	834	United Rep. of Tanzania	TZA								62	RUBBER MANUFACTURES, NES	1	No Quantity							2106			0
S3	2016	2016	2016	2	0	2	Export	646	Rwanda	RWA	842	USA	USA								62	RUBBER MANUFACTURES, NES	1	No Quantity							958			0
S3	2016	2016	2016	2	0	2	Export	659	Saint Kitts and Nevis	KNA	0	World	WLD								62	RUBBER MANUFACTURES, NES	1	No Quantity			0		0		1887			0
S3	2016	2016	2016	2	0	2	Export	659	Saint Kitts and Nevis	KNA	212	Dominica	DMA								62	RUBBER MANUFACTURES, NES	1	No Quantity			0		0		37			0
S3	2016	2016	2016	2	0	2	Export	659	Saint Kitts and Nevis	KNA	670	Saint Vincent and the Grenadines	VCT								62	RUBBER MANUFACTURES, NES	1	No Quantity			0		0		349			0
S3	2016	2016	2016	2	0	2	Export	659	Saint Kitts and Nevis	KNA	842	USA	USA								62	RUBBER MANUFACTURES, NES	1	No Quantity			0		0		1499			0
S3	2016	2016	2016	2	0	2	Export	646	Rwanda	RWA	0	World	WLD								63	CORK, WOOD MANUFACTURES	1	No Quantity							49670			0
S3	2016	2016	2016	2	0	2	Export	646	Rwanda	RWA	180	Dem. Rep. of the Congo	COD								63	CORK, WOOD MANUFACTURES	1	No Quantity							3015			0
S3	2016	2016	2016	2	0	2	Export	646	Rwanda	RWA	251	France	FRA								63	CORK, WOOD MANUFACTURES	1	No Quantity							31260			0
S3	2016	2016	2016	2	0	2	Export	646	Rwanda	RWA	404	Kenya	KEN								63	CORK, WOOD MANUFACTURES	1	No Quantity							5964			0
S3	2016	2016	2016	2	0	2	Export	646	Rwanda	RWA	620	Portugal	PRT								63	CORK, WOOD MANUFACTURES	1	No Quantity							140			0
S3	2016	2016	2016	2	0	2	Export	646	Rwanda	RWA	800	Uganda	UGA								63	CORK, WOOD MANUFACTURES	1	No Quantity							2043			0
S3	2016	2016	2016	2	0	2	Export	646	Rwanda	RWA	818	Egypt	EGY								63	CORK, WOOD MANUFACTURES	1	No Quantity							42			0
S3	2016	2016	2016	2	0	2	Export	646	Rwanda	RWA	826	United Kingdom	GBR								63	CORK, WOOD MANUFACTURES	1	No Quantity							1480			0
S3	2016	2016	2016	2	0	2	Export	646	Rwanda	RWA	842	USA	USA								63	CORK, WOOD MANUFACTURES	1	No Quantity							5727			0
S3	2016	2016	2016	2	0	2	Export	659	Saint Kitts and Nevis	KNA	0	World	WLD								63	CORK, WOOD MANUFACTURES	1	No Quantity			0		0		8263			0
S3	2016	2016	2016	2	0	2	Export	659	Saint Kitts and Nevis	KNA	28	Antigua and Barbuda	ATG								63	CORK, WOOD MANUFACTURES	1	No Quantity			0		0		40			0
S3	2016	2016	2016	2	0	2	Export	659	Saint Kitts and Nevis	KNA	124	Canada	CAN								63	CORK, WOOD MANUFACTURES	1	No Quantity			0		0		11			0
S3	2016	2016	2016	2	0	2	Export	659	Saint Kitts and Nevis	KNA	660	Anguilla	AIA								63	CORK, WOOD MANUFACTURES	1	No Quantity			0		0		199			0
S3	2016	2016	2016	2	0	2	Export	659	Saint Kitts and Nevis	KNA	780	Trinidad and Tobago	TTO								63	CORK, WOOD MANUFACTURES	1	No Quantity			0		0		5099			0
S3	2016	2016	2016	2	0	2	Export	659	Saint Kitts and Nevis	KNA	842	USA	USA								63	CORK, WOOD MANUFACTURES	1	No Quantity			0		0		2725			0
S3	2016	2016	2016	2	0	2	Export	659	Saint Kitts and Nevis	KNA	899	Areas, nes									63	CORK, WOOD MANUFACTURES	1	No Quantity			0		0		186			0
S3	2016	2016	2016	2	0	2	Export	646	Rwanda	RWA	0	World	WLD								64	PAPER,PAPERBOARD,ETC.	1	No Quantity							3618914			0
S3	2016	2016	2016	2	0	2	Export	646	Rwanda	RWA	56	Belgium	BEL								64	PAPER,PAPERBOARD,ETC.	1	No Quantity							56			0
S3	2016	2016	2016	2	0	2	Export	646	Rwanda	RWA	108	Burundi	BDI								64	PAPER,PAPERBOARD,ETC.	1	No Quantity							47698			0
S3	2016	2016	2016	2	0	2	Export	646	Rwanda	RWA	180	Dem. Rep. of the Congo	COD								64	PAPER,PAPERBOARD,ETC.	1	No Quantity							2846036			0
S3	2016	2016	2016	2	0	2	Export	646	Rwanda	RWA	251	France	FRA								64	PAPER,PAPERBOARD,ETC.	1	No Quantity							6			0
S3	2016	2016	2016	2	0	2	Export	646	Rwanda	RWA	404	Kenya	KEN								64	PAPER,PAPERBOARD,ETC.	1	No Quantity							428710			0
S3	2016	2016	2016	2	0	2	Export	646	Rwanda	RWA	682	Saudi Arabia	SAU								64	PAPER,PAPERBOARD,ETC.	1	No Quantity							13			0
S3	2016	2016	2016	2	0	2	Export	646	Rwanda	RWA	699	India	IND								64	PAPER,PAPERBOARD,ETC.	1	No Quantity							52			0
S3	2016	2016	2016	2	0	2	Export	646	Rwanda	RWA	784	United Arab Emirates	ARE								64	PAPER,PAPERBOARD,ETC.	1	No Quantity							1307			0
S3	2016	2016	2016	2	0	2	Export	646	Rwanda	RWA	800	Uganda	UGA								64	PAPER,PAPERBOARD,ETC.	1	No Quantity							18643			0
S3	2016	2016	2016	2	0	2	Export	646	Rwanda	RWA	826	United Kingdom	GBR								64	PAPER,PAPERBOARD,ETC.	1	No Quantity							158280			0
S3	2016	2016	2016	2	0	2	Export	646	Rwanda	RWA	834	United Rep. of Tanzania	TZA								64	PAPER,PAPERBOARD,ETC.	1	No Quantity							1802			0
S3	2016	2016	2016	2	0	2	Export	646	Rwanda	RWA	842	USA	USA								64	PAPER,PAPERBOARD,ETC.	1	No Quantity							116312			0
S3	2016	2016	2016	2	0	2	Export	659	Saint Kitts and Nevis	KNA	0	World	WLD								64	PAPER,PAPERBOARD,ETC.	1	No Quantity			0		0		63433			0
S3	2016	2016	2016	2	0	2	Export	659	Saint Kitts and Nevis	KNA	28	Antigua and Barbuda	ATG								64	PAPER,PAPERBOARD,ETC.	1	No Quantity			0		0		74			0
S3	2016	2016	2016	2	0	2	Export	659	Saint Kitts and Nevis	KNA	156	China	CHN								64	PAPER,PAPERBOARD,ETC.	1	No Quantity			0		0		45145			0
S3	2016	2016	2016	2	0	2	Export	659	Saint Kitts and Nevis	KNA	212	Dominica	DMA								64	PAPER,PAPERBOARD,ETC.	1	No Quantity			0		0		131			0
S3	2016	2016	2016	2	0	2	Export	659	Saint Kitts and Nevis	KNA	308	Grenada	GRD								64	PAPER,PAPERBOARD,ETC.	1	No Quantity			0		0		425			0
S3	2016	2016	2016	2	0	2	Export	659	Saint Kitts and Nevis	KNA	500	Montserrat	MSR								64	PAPER,PAPERBOARD,ETC.	1	No Quantity			0		0		1			0
S3	2016	2016	2016	2	0	2	Export	659	Saint Kitts and Nevis	KNA	662	Saint Lucia	LCA								64	PAPER,PAPERBOARD,ETC.	1	No Quantity			0		0		333			0
S3	2016	2016	2016	2	0	2	Export	659	Saint Kitts and Nevis	KNA	670	Saint Vincent and the Grenadines	VCT								64	PAPER,PAPERBOARD,ETC.	1	No Quantity			0		0		729			0
S3	2016	2016	2016	2	0	2	Export	659	Saint Kitts and Nevis	KNA	780	Trinidad and Tobago	TTO								64	PAPER,PAPERBOARD,ETC.	1	No Quantity			0		0		1864			0
S3	2016	2016	2016	2	0	2	Export	659	Saint Kitts and Nevis	KNA	826	United Kingdom	GBR								64	PAPER,PAPERBOARD,ETC.	1	No Quantity			0		0		14			0
S3	2016	2016	2016	2	0	2	Export	659	Saint Kitts and Nevis	KNA	842	USA	USA								64	PAPER,PAPERBOARD,ETC.	1	No Quantity			0		0		13763			0
S3	2016	2016	2016	2	0	2	Export	659	Saint Kitts and Nevis	KNA	899	Areas, nes									64	PAPER,PAPERBOARD,ETC.	1	No Quantity			0		0		949			0
S3	2016	2016	2016	2	0	2	Export	646	Rwanda	RWA	0	World	WLD								65	TEXTILE YARN,FABRIC,ETC.	1	No Quantity							1356938			0
S3	2016	2016	2016	2	0	2	Export	646	Rwanda	RWA	36	Australia	AUS								65	TEXTILE YARN,FABRIC,ETC.	1	No Quantity							379			0
S3	2016	2016	2016	2	0	2	Export	646	Rwanda	RWA	56	Belgium	BEL								65	TEXTILE YARN,FABRIC,ETC.	1	No Quantity							23753			0
S3	2016	2016	2016	2	0	2	Export	646	Rwanda	RWA	108	Burundi	BDI								65	TEXTILE YARN,FABRIC,ETC.	1	No Quantity							23888			0
S3	2016	2016	2016	2	0	2	Export	646	Rwanda	RWA	120	Cameroon	CMR								65	TEXTILE YARN,FABRIC,ETC.	1	No Quantity							209			0
S3	2016	2016	2016	2	0	2	Export	646	Rwanda	RWA	180	Dem. Rep. of the Congo	COD								65	TEXTILE YARN,FABRIC,ETC.	1	No Quantity							746943			0
S3	2016	2016	2016	2	0	2	Export	646	Rwanda	RWA	251	France	FRA								65	TEXTILE YARN,FABRIC,ETC.	1	No Quantity							4959			0
S3	2016	2016	2016	2	0	2	Export	646	Rwanda	RWA	276	Germany	DEU								65	TEXTILE YARN,FABRIC,ETC.	1	No Quantity							122			0
S3	2016	2016	2016	2	0	2	Export	646	Rwanda	RWA	381	Italy	ITA								65	TEXTILE YARN,FABRIC,ETC.	1	No Quantity							3521			0
S3	2016	2016	2016	2	0	2	Export	646	Rwanda	RWA	404	Kenya	KEN								65	TEXTILE YARN,FABRIC,ETC.	1	No Quantity							8643			0
S3	2016	2016	2016	2	0	2	Export	646	Rwanda	RWA	686	Senegal	SEN								65	TEXTILE YARN,FABRIC,ETC.	1	No Quantity							12776			0
S3	2016	2016	2016	2	0	2	Export	646	Rwanda	RWA	694	Sierra Leone	SLE								65	TEXTILE YARN,FABRIC,ETC.	1	No Quantity							9080			0
S3	2016	2016	2016	2	0	2	Export	646	Rwanda	RWA	699	India	IND								65	TEXTILE YARN,FABRIC,ETC.	1	No Quantity							311			0
S3	2016	2016	2016	2	0	2	Export	646	Rwanda	RWA	704	Viet Nam	VNM								65	TEXTILE YARN,FABRIC,ETC.	1	No Quantity							512			0
S3	2016	2016	2016	2	0	2	Export	646	Rwanda	RWA	710	South Africa	ZAF								65	TEXTILE YARN,FABRIC,ETC.	1	No Quantity							342			0
S3	2016	2016	2016	2	0	2	Export	646	Rwanda	RWA	757	Switzerland	CHE								65	TEXTILE YARN,FABRIC,ETC.	1	No Quantity							127671			0
S3	2016	2016	2016	2	0	2	Export	646	Rwanda	RWA	800	Uganda	UGA								65	TEXTILE YARN,FABRIC,ETC.	1	No Quantity							331573			0
S3	2016	2016	2016	2	0	2	Export	646	Rwanda	RWA	818	Egypt	EGY								65	TEXTILE YARN,FABRIC,ETC.	1	No Quantity							42			0
S3	2016	2016	2016	2	0	2	Export	646	Rwanda	RWA	826	United Kingdom	GBR								65	TEXTILE YARN,FABRIC,ETC.	1	No Quantity							495			0
S3	2016	2016	2016	2	0	2	Export	646	Rwanda	RWA	834	United Rep. of Tanzania	TZA								65	TEXTILE YARN,FABRIC,ETC.	1	No Quantity							27002			0
S3	2016	2016	2016	2	0	2	Export	646	Rwanda	RWA	842	USA	USA								65	TEXTILE YARN,FABRIC,ETC.	1	No Quantity							28632			0
S3	2016	2016	2016	2	0	2	Export	646	Rwanda	RWA	894	Zambia	ZMB								65	TEXTILE YARN,FABRIC,ETC.	1	No Quantity							6083			0
S3	2016	2016	2016	2	0	2	Export	659	Saint Kitts and Nevis	KNA	0	World	WLD								65	TEXTILE YARN,FABRIC,ETC.	1	No Quantity			0		0		112363			0
S3	2016	2016	2016	2	0	2	Export	659	Saint Kitts and Nevis	KNA	28	Antigua and Barbuda	ATG								65	TEXTILE YARN,FABRIC,ETC.	1	No Quantity			0		0		607			0
S3	2016	2016	2016	2	0	2	Export	659	Saint Kitts and Nevis	KNA	52	Barbados	BRB								65	TEXTILE YARN,FABRIC,ETC.	1	No Quantity			0		0		370			0
S3	2016	2016	2016	2	0	2	Export	659	Saint Kitts and Nevis	KNA	124	Canada	CAN								65	TEXTILE YARN,FABRIC,ETC.	1	No Quantity			0		0		662			0
S3	2016	2016	2016	2	0	2	Export	659	Saint Kitts and Nevis	KNA	136	Cayman Isds	CYM								65	TEXTILE YARN,FABRIC,ETC.	1	No Quantity			0		0		185			0
S3	2016	2016	2016	2	0	2	Export	659	Saint Kitts and Nevis	KNA	328	Guyana	GUY								65	TEXTILE YARN,FABRIC,ETC.	1	No Quantity			0		0		89			0
S3	2016	2016	2016	2	0	2	Export	659	Saint Kitts and Nevis	KNA	534	Saint Maarten	SXM								65	TEXTILE YARN,FABRIC,ETC.	1	No Quantity			0		0		294			0
S3	2016	2016	2016	2	0	2	Export	659	Saint Kitts and Nevis	KNA	660	Anguilla	AIA								65	TEXTILE YARN,FABRIC,ETC.	1	No Quantity			0		0		666			0
S3	2016	2016	2016	2	0	2	Export	659	Saint Kitts and Nevis	KNA	670	Saint Vincent and the Grenadines	VCT								65	TEXTILE YARN,FABRIC,ETC.	1	No Quantity			0		0		199			0
S3	2016	2016	2016	2	0	2	Export	659	Saint Kitts and Nevis	KNA	780	Trinidad and Tobago	TTO								65	TEXTILE YARN,FABRIC,ETC.	1	No Quantity			0		0		103018			0
S3	2016	2016	2016	2	0	2	Export	659	Saint Kitts and Nevis	KNA	842	USA	USA								65	TEXTILE YARN,FABRIC,ETC.	1	No Quantity			0		0		6167			0
S3	2016	2016	2016	2	0	2	Export	659	Saint Kitts and Nevis	KNA	899	Areas, nes									65	TEXTILE YARN,FABRIC,ETC.	1	No Quantity			0		0		99			0
S3	2016	2016	2016	2	0	2	Export	646	Rwanda	RWA	0	World	WLD								66	NON-METAL.MINERAL MANFCT	1	No Quantity							9752194			0
S3	2016	2016	2016	2	0	2	Export	646	Rwanda	RWA	100	Bulgaria	BGR								66	NON-METAL.MINERAL MANFCT	1	No Quantity							96			0
S3	2016	2016	2016	2	0	2	Export	646	Rwanda	RWA	108	Burundi	BDI								66	NON-METAL.MINERAL MANFCT	1	No Quantity							543237			0
S3	2016	2016	2016	2	0	2	Export	646	Rwanda	RWA	120	Cameroon	CMR								66	NON-METAL.MINERAL MANFCT	1	No Quantity							1003			0
S3	2016	2016	2016	2	0	2	Export	646	Rwanda	RWA	124	Canada	CAN								66	NON-METAL.MINERAL MANFCT	1	No Quantity							342			0
S3	2016	2016	2016	2	0	2	Export	646	Rwanda	RWA	144	Sri Lanka	LKA								66	NON-METAL.MINERAL MANFCT	1	No Quantity							567			0
S3	2016	2016	2016	2	0	2	Export	646	Rwanda	RWA	156	China	CHN								66	NON-METAL.MINERAL MANFCT	1	No Quantity							12042			0
S3	2016	2016	2016	2	0	2	Export	646	Rwanda	RWA	180	Dem. Rep. of the Congo	COD								66	NON-METAL.MINERAL MANFCT	1	No Quantity							5640236			0
S3	2016	2016	2016	2	0	2	Export	646	Rwanda	RWA	276	Germany	DEU								66	NON-METAL.MINERAL MANFCT	1	No Quantity							121			0
S3	2016	2016	2016	2	0	2	Export	646	Rwanda	RWA	344	China, Hong Kong SAR	HKG								66	NON-METAL.MINERAL MANFCT	1	No Quantity							9201			0
S3	2016	2016	2016	2	0	2	Export	646	Rwanda	RWA	404	Kenya	KEN								66	NON-METAL.MINERAL MANFCT	1	No Quantity							608748			0
S3	2016	2016	2016	2	0	2	Export	646	Rwanda	RWA	410	Rep. of Korea	KOR								66	NON-METAL.MINERAL MANFCT	1	No Quantity							223			0
S3	2016	2016	2016	2	0	2	Export	646	Rwanda	RWA	454	Malawi	MWI								66	NON-METAL.MINERAL MANFCT	1	No Quantity							4652			0
S3	2016	2016	2016	2	0	2	Export	646	Rwanda	RWA	512	Oman	OMN								66	NON-METAL.MINERAL MANFCT	1	No Quantity							52			0
S3	2016	2016	2016	2	0	2	Export	646	Rwanda	RWA	699	India	IND								66	NON-METAL.MINERAL MANFCT	1	No Quantity							3962			0
S3	2016	2016	2016	2	0	2	Export	646	Rwanda	RWA	710	South Africa	ZAF								66	NON-METAL.MINERAL MANFCT	1	No Quantity							16			0
S3	2016	2016	2016	2	0	2	Export	646	Rwanda	RWA	724	Spain	ESP								66	NON-METAL.MINERAL MANFCT	1	No Quantity							147			0
S3	2016	2016	2016	2	0	2	Export	646	Rwanda	RWA	784	United Arab Emirates	ARE								66	NON-METAL.MINERAL MANFCT	1	No Quantity							356586			0
S3	2016	2016	2016	2	0	2	Export	646	Rwanda	RWA	800	Uganda	UGA								66	NON-METAL.MINERAL MANFCT	1	No Quantity							2485093			0
S3	2016	2016	2016	2	0	2	Export	646	Rwanda	RWA	834	United Rep. of Tanzania	TZA								66	NON-METAL.MINERAL MANFCT	1	No Quantity							85040			0
S3	2016	2016	2016	2	0	2	Export	646	Rwanda	RWA	842	USA	USA								66	NON-METAL.MINERAL MANFCT	1	No Quantity							831			0
S3	2016	2016	2016	2	0	2	Export	659	Saint Kitts and Nevis	KNA	0	World	WLD								66	NON-METAL.MINERAL MANFCT	1	No Quantity			0		0		27725			0
S3	2016	2016	2016	2	0	2	Export	659	Saint Kitts and Nevis	KNA	8	Albania	ALB								66	NON-METAL.MINERAL MANFCT	1	No Quantity			0		0		874			0
S3	2016	2016	2016	2	0	2	Export	659	Saint Kitts and Nevis	KNA	28	Antigua and Barbuda	ATG								66	NON-METAL.MINERAL MANFCT	1	No Quantity			0		0		686			0
S3	2016	2016	2016	2	0	2	Export	659	Saint Kitts and Nevis	KNA	92	Br. Virgin Isds	VGB								66	NON-METAL.MINERAL MANFCT	1	No Quantity			0		0		555			0
S3	2016	2016	2016	2	0	2	Export	659	Saint Kitts and Nevis	KNA	124	Canada	CAN								66	NON-METAL.MINERAL MANFCT	1	No Quantity			0		0		99			0
S3	2016	2016	2016	2	0	2	Export	659	Saint Kitts and Nevis	KNA	308	Grenada	GRD								66	NON-METAL.MINERAL MANFCT	1	No Quantity			0		0		199			0
S3	2016	2016	2016	2	0	2	Export	659	Saint Kitts and Nevis	KNA	388	Jamaica	JAM								66	NON-METAL.MINERAL MANFCT	1	No Quantity			0		0		3			0
S3	2016	2016	2016	2	0	2	Export	659	Saint Kitts and Nevis	KNA	531	Curaçao	CUW								66	NON-METAL.MINERAL MANFCT	1	No Quantity			0		0		86			0
S3	2016	2016	2016	2	0	2	Export	659	Saint Kitts and Nevis	KNA	534	Saint Maarten	SXM								66	NON-METAL.MINERAL MANFCT	1	No Quantity			0		0		74			0
S3	2016	2016	2016	2	0	2	Export	659	Saint Kitts and Nevis	KNA	662	Saint Lucia	LCA								66	NON-METAL.MINERAL MANFCT	1	No Quantity			0		0		14974			0
S3	2016	2016	2016	2	0	2	Export	659	Saint Kitts and Nevis	KNA	670	Saint Vincent and the Grenadines	VCT								66	NON-METAL.MINERAL MANFCT	1	No Quantity			0		0		369			0
S3	2016	2016	2016	2	0	2	Export	659	Saint Kitts and Nevis	KNA	780	Trinidad and Tobago	TTO								66	NON-METAL.MINERAL MANFCT	1	No Quantity			0		0		2557			0
S3	2016	2016	2016	2	0	2	Export	659	Saint Kitts and Nevis	KNA	842	USA	USA								66	NON-METAL.MINERAL MANFCT	1	No Quantity			0		0		5546			0
S3	2016	2016	2016	2	0	2	Export	659	Saint Kitts and Nevis	KNA	899	Areas, nes									66	NON-METAL.MINERAL MANFCT	1	No Quantity			0		0		1694			0
S3	2016	2016	2016	2	0	2	Export	646	Rwanda	RWA	0	World	WLD								67	IRON AND STEEL	1	No Quantity							2000673			0
S3	2016	2016	2016	2	0	2	Export	646	Rwanda	RWA	108	Burundi	BDI								67	IRON AND STEEL	1	No Quantity							46395			0
S3	2016	2016	2016	2	0	2	Export	646	Rwanda	RWA	180	Dem. Rep. of the Congo	COD								67	IRON AND STEEL	1	No Quantity							1886923			0
S3	2016	2016	2016	2	0	2	Export	646	Rwanda	RWA	251	France	FRA								67	IRON AND STEEL	1	No Quantity							2649			0
S3	2016	2016	2016	2	0	2	Export	646	Rwanda	RWA	276	Germany	DEU								67	IRON AND STEEL	1	No Quantity							26			0
S3	2016	2016	2016	2	0	2	Export	646	Rwanda	RWA	404	Kenya	KEN								67	IRON AND STEEL	1	No Quantity							7965			0
S3	2016	2016	2016	2	0	2	Export	646	Rwanda	RWA	682	Saudi Arabia	SAU								67	IRON AND STEEL	1	No Quantity							1069			0
S3	2016	2016	2016	2	0	2	Export	646	Rwanda	RWA	710	South Africa	ZAF								67	IRON AND STEEL	1	No Quantity							7438			0
S3	2016	2016	2016	2	0	2	Export	646	Rwanda	RWA	800	Uganda	UGA								67	IRON AND STEEL	1	No Quantity							44116			0
S3	2016	2016	2016	2	0	2	Export	646	Rwanda	RWA	834	United Rep. of Tanzania	TZA								67	IRON AND STEEL	1	No Quantity							4094			0
S3	2016	2016	2016	2	0	2	Export	659	Saint Kitts and Nevis	KNA	0	World	WLD								67	IRON AND STEEL	1	No Quantity			0		0		17266			0
S3	2016	2016	2016	2	0	2	Export	659	Saint Kitts and Nevis	KNA	328	Guyana	GUY								67	IRON AND STEEL	1	No Quantity			0		0		13766			0
S3	2016	2016	2016	2	0	2	Export	659	Saint Kitts and Nevis	KNA	842	USA	USA								67	IRON AND STEEL	1	No Quantity			0		0		3499			0
S3	2016	2016	2016	2	0	2	Export	646	Rwanda	RWA	0	World	WLD								68	NON-FERROUS METALS	1	No Quantity							2586194			0
S3	2016	2016	2016	2	0	2	Export	646	Rwanda	RWA	108	Burundi	BDI								68	NON-FERROUS METALS	1	No Quantity							81			0
S3	2016	2016	2016	2	0	2	Export	646	Rwanda	RWA	180	Dem. Rep. of the Congo	COD								68	NON-FERROUS METALS	1	No Quantity							111199			0
S3	2016	2016	2016	2	0	2	Export	646	Rwanda	RWA	251	France	FRA								68	NON-FERROUS METALS	1	No Quantity							8961			0
S3	2016	2016	2016	2	0	2	Export	646	Rwanda	RWA	562	Niger	NER								68	NON-FERROUS METALS	1	No Quantity							1091			0
S3	2016	2016	2016	2	0	2	Export	646	Rwanda	RWA	682	Saudi Arabia	SAU								68	NON-FERROUS METALS	1	No Quantity							775			0
S3	2016	2016	2016	2	0	2	Export	646	Rwanda	RWA	699	India	IND								68	NON-FERROUS METALS	1	No Quantity							212188			0
S3	2016	2016	2016	2	0	2	Export	646	Rwanda	RWA	784	United Arab Emirates	ARE								68	NON-FERROUS METALS	1	No Quantity							2251242			0
S3	2016	2016	2016	2	0	2	Export	646	Rwanda	RWA	800	Uganda	UGA								68	NON-FERROUS METALS	1	No Quantity							631			0
S3	2016	2016	2016	2	0	2	Export	646	Rwanda	RWA	826	United Kingdom	GBR								68	NON-FERROUS METALS	1	No Quantity							27			0
S3	2016	2016	2016	2	0	2	Export	659	Saint Kitts and Nevis	KNA	0	World	WLD								68	NON-FERROUS METALS	1	No Quantity			0		0		1499			0
S3	2016	2016	2016	2	0	2	Export	659	Saint Kitts and Nevis	KNA	842	USA	USA								68	NON-FERROUS METALS	1	No Quantity			0		0		1499			0
S3	2016	2016	2016	2	0	2	Export	646	Rwanda	RWA	0	World	WLD								69	METALS MANUFACTURES,NES	1	No Quantity							2499569			0
S3	2016	2016	2016	2	0	2	Export	646	Rwanda	RWA	56	Belgium	BEL								69	METALS MANUFACTURES,NES	1	No Quantity							253			0
S3	2016	2016	2016	2	0	2	Export	646	Rwanda	RWA	108	Burundi	BDI								69	METALS MANUFACTURES,NES	1	No Quantity							680903			0
S3	2016	2016	2016	2	0	2	Export	646	Rwanda	RWA	120	Cameroon	CMR								69	METALS MANUFACTURES,NES	1	No Quantity							6832			0
S3	2016	2016	2016	2	0	2	Export	646	Rwanda	RWA	124	Canada	CAN								69	METALS MANUFACTURES,NES	1	No Quantity							2076			0
S3	2016	2016	2016	2	0	2	Export	646	Rwanda	RWA	156	China	CHN								69	METALS MANUFACTURES,NES	1	No Quantity							106628			0
S3	2016	2016	2016	2	0	2	Export	646	Rwanda	RWA	180	Dem. Rep. of the Congo	COD								69	METALS MANUFACTURES,NES	1	No Quantity							715604			0
S3	2016	2016	2016	2	0	2	Export	646	Rwanda	RWA	191	Croatia	HRV								69	METALS MANUFACTURES,NES	1	No Quantity							3698			0
S3	2016	2016	2016	2	0	2	Export	646	Rwanda	RWA	231	Ethiopia	ETH								69	METALS MANUFACTURES,NES	1	No Quantity							5294			0
S3	2016	2016	2016	2	0	2	Export	646	Rwanda	RWA	246	Finland	FIN								69	METALS MANUFACTURES,NES	1	No Quantity							10240			0
S3	2016	2016	2016	2	0	2	Export	646	Rwanda	RWA	251	France	FRA								69	METALS MANUFACTURES,NES	1	No Quantity							340398			0
S3	2016	2016	2016	2	0	2	Export	646	Rwanda	RWA	276	Germany	DEU								69	METALS MANUFACTURES,NES	1	No Quantity							28207			0
S3	2016	2016	2016	2	0	2	Export	646	Rwanda	RWA	344	China, Hong Kong SAR	HKG								69	METALS MANUFACTURES,NES	1	No Quantity							1537			0
S3	2016	2016	2016	2	0	2	Export	646	Rwanda	RWA	381	Italy	ITA								69	METALS MANUFACTURES,NES	1	No Quantity							59183			0
S3	2016	2016	2016	2	0	2	Export	646	Rwanda	RWA	404	Kenya	KEN								69	METALS MANUFACTURES,NES	1	No Quantity							113598			0
S3	2016	2016	2016	2	0	2	Export	646	Rwanda	RWA	440	Lithuania	LTU								69	METALS MANUFACTURES,NES	1	No Quantity							207			0
S3	2016	2016	2016	2	0	2	Export	646	Rwanda	RWA	450	Madagascar	MDG								69	METALS MANUFACTURES,NES	1	No Quantity							46348			0
S3	2016	2016	2016	2	0	2	Export	646	Rwanda	RWA	454	Malawi	MWI								69	METALS MANUFACTURES,NES	1	No Quantity							94243			0
S3	2016	2016	2016	2	0	2	Export	646	Rwanda	RWA	508	Mozambique	MOZ								69	METALS MANUFACTURES,NES	1	No Quantity							1035			0
S3	2016	2016	2016	2	0	2	Export	646	Rwanda	RWA	528	Netherlands	NLD								69	METALS MANUFACTURES,NES	1	No Quantity							50682			0
S3	2016	2016	2016	2	0	2	Export	646	Rwanda	RWA	682	Saudi Arabia	SAU								69	METALS MANUFACTURES,NES	1	No Quantity							6530			0
S3	2016	2016	2016	2	0	2	Export	646	Rwanda	RWA	699	India	IND								69	METALS MANUFACTURES,NES	1	No Quantity							31065			0
S3	2016	2016	2016	2	0	2	Export	646	Rwanda	RWA	710	South Africa	ZAF								69	METALS MANUFACTURES,NES	1	No Quantity							46556			0
S3	2016	2016	2016	2	0	2	Export	646	Rwanda	RWA	729	Sudan	SDN								69	METALS MANUFACTURES,NES	1	No Quantity							8709			0
S3	2016	2016	2016	2	0	2	Export	646	Rwanda	RWA	762	Tajikistan	TJK								69	METALS MANUFACTURES,NES	1	No Quantity							1039			0
S3	2016	2016	2016	2	0	2	Export	646	Rwanda	RWA	800	Uganda	UGA								69	METALS MANUFACTURES,NES	1	No Quantity							14083			0
S3	2016	2016	2016	2	0	2	Export	646	Rwanda	RWA	826	United Kingdom	GBR								69	METALS MANUFACTURES,NES	1	No Quantity							1426			0
S3	2016	2016	2016	2	0	2	Export	646	Rwanda	RWA	834	United Rep. of Tanzania	TZA								69	METALS MANUFACTURES,NES	1	No Quantity							62476			0
S3	2016	2016	2016	2	0	2	Export	646	Rwanda	RWA	842	USA	USA								69	METALS MANUFACTURES,NES	1	No Quantity							60720			0
S3	2016	2016	2016	2	0	2	Export	659	Saint Kitts and Nevis	KNA	0	World	WLD								69	METALS MANUFACTURES,NES	1	No Quantity			0		0		1329647			4
S3	2016	2016	2016	2	0	2	Export	659	Saint Kitts and Nevis	KNA	28	Antigua and Barbuda	ATG								69	METALS MANUFACTURES,NES	1	No Quantity			0		0		128986			0
S3	2016	2016	2016	2	0	2	Export	659	Saint Kitts and Nevis	KNA	52	Barbados	BRB								69	METALS MANUFACTURES,NES	1	No Quantity			0		0		9370			0
S3	2016	2016	2016	2	0	2	Export	659	Saint Kitts and Nevis	KNA	92	Br. Virgin Isds	VGB								69	METALS MANUFACTURES,NES	1	No Quantity			0		0		11295			0
S3	2016	2016	2016	2	0	2	Export	659	Saint Kitts and Nevis	KNA	124	Canada	CAN								69	METALS MANUFACTURES,NES	1	No Quantity			0		0		44			0
S3	2016	2016	2016	2	0	2	Export	659	Saint Kitts and Nevis	KNA	152	Chile	CHL								69	METALS MANUFACTURES,NES	1	No Quantity			0		0		1666			0
S3	2016	2016	2016	2	0	2	Export	659	Saint Kitts and Nevis	KNA	212	Dominica	DMA								69	METALS MANUFACTURES,NES	1	No Quantity			0		0		399			0
S3	2016	2016	2016	2	0	2	Export	659	Saint Kitts and Nevis	KNA	214	Dominican Rep.	DOM								69	METALS MANUFACTURES,NES	1	No Quantity			0		0		111			0
S3	2016	2016	2016	2	0	2	Export	659	Saint Kitts and Nevis	KNA	276	Germany	DEU								69	METALS MANUFACTURES,NES	1	No Quantity			0		0		7964			0
S3	2016	2016	2016	2	0	2	Export	659	Saint Kitts and Nevis	KNA	308	Grenada	GRD								69	METALS MANUFACTURES,NES	1	No Quantity			0		0		7693			0
S3	2016	2016	2016	2	0	2	Export	659	Saint Kitts and Nevis	KNA	381	Italy	ITA								69	METALS MANUFACTURES,NES	1	No Quantity			0		0		12499			0
S3	2016	2016	2016	2	0	2	Export	659	Saint Kitts and Nevis	KNA	388	Jamaica	JAM								69	METALS MANUFACTURES,NES	1	No Quantity			0		0		499			0
S3	2016	2016	2016	2	0	2	Export	659	Saint Kitts and Nevis	KNA	500	Montserrat	MSR								69	METALS MANUFACTURES,NES	1	No Quantity			0		0		2149			0
S3	2016	2016	2016	2	0	2	Export	659	Saint Kitts and Nevis	KNA	531	Curaçao	CUW								69	METALS MANUFACTURES,NES	1	No Quantity			0		0		259			0
S3	2016	2016	2016	2	0	2	Export	659	Saint Kitts and Nevis	KNA	534	Saint Maarten	SXM								69	METALS MANUFACTURES,NES	1	No Quantity			0		0		5927			0
S3	2016	2016	2016	2	0	2	Export	659	Saint Kitts and Nevis	KNA	660	Anguilla	AIA								69	METALS MANUFACTURES,NES	1	No Quantity			0		0		3308			0
S3	2016	2016	2016	2	0	2	Export	659	Saint Kitts and Nevis	KNA	662	Saint Lucia	LCA								69	METALS MANUFACTURES,NES	1	No Quantity			0		0		122771			0
S3	2016	2016	2016	2	0	2	Export	659	Saint Kitts and Nevis	KNA	670	Saint Vincent and the Grenadines	VCT								69	METALS MANUFACTURES,NES	1	No Quantity			0		0		17936			0
S3	2016	2016	2016	2	0	2	Export	659	Saint Kitts and Nevis	KNA	780	Trinidad and Tobago	TTO								69	METALS MANUFACTURES,NES	1	No Quantity			0		0		251484			0
S3	2016	2016	2016	2	0	2	Export	659	Saint Kitts and Nevis	KNA	826	United Kingdom	GBR								69	METALS MANUFACTURES,NES	1	No Quantity			0		0		1851			0
S3	2016	2016	2016	2	0	2	Export	659	Saint Kitts and Nevis	KNA	842	USA	USA								69	METALS MANUFACTURES,NES	1	No Quantity			0		0		637328			0
S3	2016	2016	2016	2	0	2	Export	659	Saint Kitts and Nevis	KNA	899	Areas, nes									69	METALS MANUFACTURES,NES	1	No Quantity			0		0		106094			4
S3	2016	2016	2016	2	0	2	Export	646	Rwanda	RWA	0	World	WLD								71	POWER GENERATNG.MACHINES	1	No Quantity							1761406			0
S3	2016	2016	2016	2	0	2	Export	646	Rwanda	RWA	40	Austria	AUT								71	POWER GENERATNG.MACHINES	1	No Quantity							812403			0
S3	2016	2016	2016	2	0	2	Export	646	Rwanda	RWA	56	Belgium	BEL								71	POWER GENERATNG.MACHINES	1	No Quantity							729			0
S3	2016	2016	2016	2	0	2	Export	646	Rwanda	RWA	108	Burundi	BDI								71	POWER GENERATNG.MACHINES	1	No Quantity							441672			0
S3	2016	2016	2016	2	0	2	Export	646	Rwanda	RWA	180	Dem. Rep. of the Congo	COD								71	POWER GENERATNG.MACHINES	1	No Quantity							39087			0
S3	2016	2016	2016	2	0	2	Export	646	Rwanda	RWA	231	Ethiopia	ETH								71	POWER GENERATNG.MACHINES	1	No Quantity							588			0
S3	2016	2016	2016	2	0	2	Export	646	Rwanda	RWA	251	France	FRA								71	POWER GENERATNG.MACHINES	1	No Quantity							3673			0
S3	2016	2016	2016	2	0	2	Export	646	Rwanda	RWA	276	Germany	DEU								71	POWER GENERATNG.MACHINES	1	No Quantity							12475			0
S3	2016	2016	2016	2	0	2	Export	646	Rwanda	RWA	404	Kenya	KEN								71	POWER GENERATNG.MACHINES	1	No Quantity							299553			0
S3	2016	2016	2016	2	0	2	Export	646	Rwanda	RWA	454	Malawi	MWI								71	POWER GENERATNG.MACHINES	1	No Quantity							97490			0
S3	2016	2016	2016	2	0	2	Export	646	Rwanda	RWA	528	Netherlands	NLD								71	POWER GENERATNG.MACHINES	1	No Quantity							1			0
S3	2016	2016	2016	2	0	2	Export	646	Rwanda	RWA	682	Saudi Arabia	SAU								71	POWER GENERATNG.MACHINES	1	No Quantity							1346			0
S3	2016	2016	2016	2	0	2	Export	646	Rwanda	RWA	710	South Africa	ZAF								71	POWER GENERATNG.MACHINES	1	No Quantity							1217			0
S3	2016	2016	2016	2	0	2	Export	646	Rwanda	RWA	800	Uganda	UGA								71	POWER GENERATNG.MACHINES	1	No Quantity							4593			0
S3	2016	2016	2016	2	0	2	Export	646	Rwanda	RWA	834	United Rep. of Tanzania	TZA								71	POWER GENERATNG.MACHINES	1	No Quantity							43228			0
S3	2016	2016	2016	2	0	2	Export	646	Rwanda	RWA	842	USA	USA								71	POWER GENERATNG.MACHINES	1	No Quantity							3353			0
S3	2016	2016	2016	2	0	2	Export	659	Saint Kitts and Nevis	KNA	0	World	WLD								71	POWER GENERATNG.MACHINES	1	No Quantity			0		0		245016			0
S3	2016	2016	2016	2	0	2	Export	659	Saint Kitts and Nevis	KNA	124	Canada	CAN								71	POWER GENERATNG.MACHINES	1	No Quantity			0		0		425			0
S3	2016	2016	2016	2	0	2	Export	659	Saint Kitts and Nevis	KNA	660	Anguilla	AIA								71	POWER GENERATNG.MACHINES	1	No Quantity			0		0		2777			0
S3	2016	2016	2016	2	0	2	Export	659	Saint Kitts and Nevis	KNA	780	Trinidad and Tobago	TTO								71	POWER GENERATNG.MACHINES	1	No Quantity			0		0		153988			0
S3	2016	2016	2016	2	0	2	Export	659	Saint Kitts and Nevis	KNA	826	United Kingdom	GBR								71	POWER GENERATNG.MACHINES	1	No Quantity			0		0		2499			0
S3	2016	2016	2016	2	0	2	Export	659	Saint Kitts and Nevis	KNA	842	USA	USA								71	POWER GENERATNG.MACHINES	1	No Quantity			0		0		84874			0
S3	2016	2016	2016	2	0	2	Export	659	Saint Kitts and Nevis	KNA	899	Areas, nes									71	POWER GENERATNG.MACHINES	1	No Quantity			0		0		449			0
S3	2016	2016	2016	2	0	2	Export	646	Rwanda	RWA	0	World	WLD								72	SPECIAL.INDUST.MACHINERY	1	No Quantity							8922619			0
S3	2016	2016	2016	2	0	2	Export	646	Rwanda	RWA	72	Botswana	BWA								72	SPECIAL.INDUST.MACHINERY	1	No Quantity							5029			0
S3	2016	2016	2016	2	0	2	Export	646	Rwanda	RWA	108	Burundi	BDI								72	SPECIAL.INDUST.MACHINERY	1	No Quantity							3706890			0
S3	2016	2016	2016	2	0	2	Export	646	Rwanda	RWA	180	Dem. Rep. of the Congo	COD								72	SPECIAL.INDUST.MACHINERY	1	No Quantity							128065			0
S3	2016	2016	2016	2	0	2	Export	646	Rwanda	RWA	251	France	FRA								72	SPECIAL.INDUST.MACHINERY	1	No Quantity							74806			0
S3	2016	2016	2016	2	0	2	Export	646	Rwanda	RWA	276	Germany	DEU								72	SPECIAL.INDUST.MACHINERY	1	No Quantity							168852			0
S3	2016	2016	2016	2	0	2	Export	646	Rwanda	RWA	404	Kenya	KEN								72	SPECIAL.INDUST.MACHINERY	1	No Quantity							97367			0
S3	2016	2016	2016	2	0	2	Export	646	Rwanda	RWA	454	Malawi	MWI								72	SPECIAL.INDUST.MACHINERY	1	No Quantity							2025929			0
S3	2016	2016	2016	2	0	2	Export	646	Rwanda	RWA	710	South Africa	ZAF								72	SPECIAL.INDUST.MACHINERY	1	No Quantity							80			0
S3	2016	2016	2016	2	0	2	Export	646	Rwanda	RWA	784	United Arab Emirates	ARE								72	SPECIAL.INDUST.MACHINERY	1	No Quantity							24595			0
S3	2016	2016	2016	2	0	2	Export	646	Rwanda	RWA	792	Turkey	TUR								72	SPECIAL.INDUST.MACHINERY	1	No Quantity							1770			0
S3	2016	2016	2016	2	0	2	Export	646	Rwanda	RWA	800	Uganda	UGA								72	SPECIAL.INDUST.MACHINERY	1	No Quantity							912811			0
S3	2016	2016	2016	2	0	2	Export	646	Rwanda	RWA	826	United Kingdom	GBR								72	SPECIAL.INDUST.MACHINERY	1	No Quantity							7260			0
S3	2016	2016	2016	2	0	2	Export	646	Rwanda	RWA	834	United Rep. of Tanzania	TZA								72	SPECIAL.INDUST.MACHINERY	1	No Quantity							1769165			0
S3	2016	2016	2016	2	0	2	Export	659	Saint Kitts and Nevis	KNA	0	World	WLD								72	SPECIAL.INDUST.MACHINERY	1	No Quantity			0		0		27807			0
S3	2016	2016	2016	2	0	2	Export	659	Saint Kitts and Nevis	KNA	28	Antigua and Barbuda	ATG								72	SPECIAL.INDUST.MACHINERY	1	No Quantity			0		0		499			0
S3	2016	2016	2016	2	0	2	Export	659	Saint Kitts and Nevis	KNA	308	Grenada	GRD								72	SPECIAL.INDUST.MACHINERY	1	No Quantity			0		0		92			0
S3	2016	2016	2016	2	0	2	Export	659	Saint Kitts and Nevis	KNA	328	Guyana	GUY								72	SPECIAL.INDUST.MACHINERY	1	No Quantity			0		0		25111			0
S3	2016	2016	2016	2	0	2	Export	659	Saint Kitts and Nevis	KNA	842	USA	USA								72	SPECIAL.INDUST.MACHINERY	1	No Quantity			0		0		1804			0
S3	2016	2016	2016	2	0	2	Export	659	Saint Kitts and Nevis	KNA	899	Areas, nes									72	SPECIAL.INDUST.MACHINERY	1	No Quantity			0		0		299			0
S3	2016	2016	2016	2	0	2	Export	646	Rwanda	RWA	0	World	WLD								73	METALWORKING MACHINERY	1	No Quantity							1971061			0
S3	2016	2016	2016	2	0	2	Export	646	Rwanda	RWA	108	Burundi	BDI								73	METALWORKING MACHINERY	1	No Quantity							388963			0
S3	2016	2016	2016	2	0	2	Export	646	Rwanda	RWA	180	Dem. Rep. of the Congo	COD								73	METALWORKING MACHINERY	1	No Quantity							3876			0
S3	2016	2016	2016	2	0	2	Export	646	Rwanda	RWA	246	Finland	FIN								73	METALWORKING MACHINERY	1	No Quantity							4777			0
S3	2016	2016	2016	2	0	2	Export	646	Rwanda	RWA	251	France	FRA								73	METALWORKING MACHINERY	1	No Quantity							1758			0
S3	2016	2016	2016	2	0	2	Export	646	Rwanda	RWA	276	Germany	DEU								73	METALWORKING MACHINERY	1	No Quantity							3067			0
S3	2016	2016	2016	2	0	2	Export	646	Rwanda	RWA	404	Kenya	KEN								73	METALWORKING MACHINERY	1	No Quantity							12648			0
S3	2016	2016	2016	2	0	2	Export	646	Rwanda	RWA	682	Saudi Arabia	SAU								73	METALWORKING MACHINERY	1	No Quantity							454309			0
S3	2016	2016	2016	2	0	2	Export	646	Rwanda	RWA	710	South Africa	ZAF								73	METALWORKING MACHINERY	1	No Quantity							297597			0
S3	2016	2016	2016	2	0	2	Export	646	Rwanda	RWA	800	Uganda	UGA								73	METALWORKING MACHINERY	1	No Quantity							162592			0
S3	2016	2016	2016	2	0	2	Export	646	Rwanda	RWA	834	United Rep. of Tanzania	TZA								73	METALWORKING MACHINERY	1	No Quantity							641472			0
S3	2016	2016	2016	2	0	2	Export	659	Saint Kitts and Nevis	KNA	0	World	WLD								73	METALWORKING MACHINERY	1	No Quantity			0		0		21999			0
S3	2016	2016	2016	2	0	2	Export	659	Saint Kitts and Nevis	KNA	842	USA	USA								73	METALWORKING MACHINERY	1	No Quantity			0		0		21999			0
S3	2016	2016	2016	2	0	2	Export	646	Rwanda	RWA	0	World	WLD								74	GENERAL INDUSTL.MACH.NES	1	No Quantity							3917846			0
S3	2016	2016	2016	2	0	2	Export	646	Rwanda	RWA	108	Burundi	BDI								74	GENERAL INDUSTL.MACH.NES	1	No Quantity							1906832			0
S3	2016	2016	2016	2	0	2	Export	646	Rwanda	RWA	180	Dem. Rep. of the Congo	COD								74	GENERAL INDUSTL.MACH.NES	1	No Quantity							255975			0
S3	2016	2016	2016	2	0	2	Export	646	Rwanda	RWA	246	Finland	FIN								74	GENERAL INDUSTL.MACH.NES	1	No Quantity							2754			0
S3	2016	2016	2016	2	0	2	Export	646	Rwanda	RWA	251	France	FRA								74	GENERAL INDUSTL.MACH.NES	1	No Quantity							305468			0
S3	2016	2016	2016	2	0	2	Export	646	Rwanda	RWA	276	Germany	DEU								74	GENERAL INDUSTL.MACH.NES	1	No Quantity							13818			0
S3	2016	2016	2016	2	0	2	Export	646	Rwanda	RWA	404	Kenya	KEN								74	GENERAL INDUSTL.MACH.NES	1	No Quantity							173445			0
S3	2016	2016	2016	2	0	2	Export	646	Rwanda	RWA	454	Malawi	MWI								74	GENERAL INDUSTL.MACH.NES	1	No Quantity							144473			0
S3	2016	2016	2016	2	0	2	Export	646	Rwanda	RWA	528	Netherlands	NLD								74	GENERAL INDUSTL.MACH.NES	1	No Quantity							1			0
S3	2016	2016	2016	2	0	2	Export	646	Rwanda	RWA	682	Saudi Arabia	SAU								74	GENERAL INDUSTL.MACH.NES	1	No Quantity							5233			0
S3	2016	2016	2016	2	0	2	Export	646	Rwanda	RWA	699	India	IND								74	GENERAL INDUSTL.MACH.NES	1	No Quantity							1538			0
S3	2016	2016	2016	2	0	2	Export	646	Rwanda	RWA	710	South Africa	ZAF								74	GENERAL INDUSTL.MACH.NES	1	No Quantity							73			0
S3	2016	2016	2016	2	0	2	Export	646	Rwanda	RWA	784	United Arab Emirates	ARE								74	GENERAL INDUSTL.MACH.NES	1	No Quantity							970			0
S3	2016	2016	2016	2	0	2	Export	646	Rwanda	RWA	800	Uganda	UGA								74	GENERAL INDUSTL.MACH.NES	1	No Quantity							56709			0
S3	2016	2016	2016	2	0	2	Export	646	Rwanda	RWA	818	Egypt	EGY								74	GENERAL INDUSTL.MACH.NES	1	No Quantity							42			0
S3	2016	2016	2016	2	0	2	Export	646	Rwanda	RWA	826	United Kingdom	GBR								74	GENERAL INDUSTL.MACH.NES	1	No Quantity							1			0
S3	2016	2016	2016	2	0	2	Export	646	Rwanda	RWA	834	United Rep. of Tanzania	TZA								74	GENERAL INDUSTL.MACH.NES	1	No Quantity							1049523			0
S3	2016	2016	2016	2	0	2	Export	646	Rwanda	RWA	842	USA	USA								74	GENERAL INDUSTL.MACH.NES	1	No Quantity							992			0
S3	2016	2016	2016	2	0	2	Export	659	Saint Kitts and Nevis	KNA	0	World	WLD								74	GENERAL INDUSTL.MACH.NES	1	No Quantity			0		0		155581			0
S3	2016	2016	2016	2	0	2	Export	659	Saint Kitts and Nevis	KNA	28	Antigua and Barbuda	ATG								74	GENERAL INDUSTL.MACH.NES	1	No Quantity			0		0		6605			0
S3	2016	2016	2016	2	0	2	Export	659	Saint Kitts and Nevis	KNA	44	Bahamas	BHS								74	GENERAL INDUSTL.MACH.NES	1	No Quantity			0		0		2962			0
S3	2016	2016	2016	2	0	2	Export	659	Saint Kitts and Nevis	KNA	124	Canada	CAN								74	GENERAL INDUSTL.MACH.NES	1	No Quantity			0		0		740			0
S3	2016	2016	2016	2	0	2	Export	659	Saint Kitts and Nevis	KNA	212	Dominica	DMA								74	GENERAL INDUSTL.MACH.NES	1	No Quantity			0		0		385			0
S3	2016	2016	2016	2	0	2	Export	659	Saint Kitts and Nevis	KNA	328	Guyana	GUY								74	GENERAL INDUSTL.MACH.NES	1	No Quantity			0		0		7999			0
S3	2016	2016	2016	2	0	2	Export	659	Saint Kitts and Nevis	KNA	534	Saint Maarten	SXM								74	GENERAL INDUSTL.MACH.NES	1	No Quantity			0		0		12599			0
S3	2016	2016	2016	2	0	2	Export	659	Saint Kitts and Nevis	KNA	660	Anguilla	AIA								74	GENERAL INDUSTL.MACH.NES	1	No Quantity			0		0		6440			0
S3	2016	2016	2016	2	0	2	Export	659	Saint Kitts and Nevis	KNA	662	Saint Lucia	LCA								74	GENERAL INDUSTL.MACH.NES	1	No Quantity			0		0		38683			0
S3	2016	2016	2016	2	0	2	Export	659	Saint Kitts and Nevis	KNA	780	Trinidad and Tobago	TTO								74	GENERAL INDUSTL.MACH.NES	1	No Quantity			0		0		1282			0
S3	2016	2016	2016	2	0	2	Export	659	Saint Kitts and Nevis	KNA	826	United Kingdom	GBR								74	GENERAL INDUSTL.MACH.NES	1	No Quantity			0		0		767			0
S3	2016	2016	2016	2	0	2	Export	659	Saint Kitts and Nevis	KNA	842	USA	USA								74	GENERAL INDUSTL.MACH.NES	1	No Quantity			0		0		76406			0
S3	2016	2016	2016	2	0	2	Export	659	Saint Kitts and Nevis	KNA	899	Areas, nes									74	GENERAL INDUSTL.MACH.NES	1	No Quantity			0		0		708			0
S3	2016	2016	2016	2	0	2	Export	646	Rwanda	RWA	0	World	WLD								75	OFFICE MACHINES,ADP MACH	1	No Quantity							586337			0
S3	2016	2016	2016	2	0	2	Export	646	Rwanda	RWA	108	Burundi	BDI								75	OFFICE MACHINES,ADP MACH	1	No Quantity							173480			0
S3	2016	2016	2016	2	0	2	Export	646	Rwanda	RWA	156	China	CHN								75	OFFICE MACHINES,ADP MACH	1	No Quantity							17742			0
S3	2016	2016	2016	2	0	2	Export	646	Rwanda	RWA	178	Congo	COG								75	OFFICE MACHINES,ADP MACH	1	No Quantity							1460			0
S3	2016	2016	2016	2	0	2	Export	646	Rwanda	RWA	180	Dem. Rep. of the Congo	COD								75	OFFICE MACHINES,ADP MACH	1	No Quantity							19859			0
S3	2016	2016	2016	2	0	2	Export	646	Rwanda	RWA	231	Ethiopia	ETH								75	OFFICE MACHINES,ADP MACH	1	No Quantity							124041			0
S3	2016	2016	2016	2	0	2	Export	646	Rwanda	RWA	251	France	FRA								75	OFFICE MACHINES,ADP MACH	1	No Quantity							2996			0
S3	2016	2016	2016	2	0	2	Export	646	Rwanda	RWA	404	Kenya	KEN								75	OFFICE MACHINES,ADP MACH	1	No Quantity							10224			0
S3	2016	2016	2016	2	0	2	Export	646	Rwanda	RWA	410	Rep. of Korea	KOR								75	OFFICE MACHINES,ADP MACH	1	No Quantity							570			0
S3	2016	2016	2016	2	0	2	Export	646	Rwanda	RWA	710	South Africa	ZAF								75	OFFICE MACHINES,ADP MACH	1	No Quantity							110061			0
S3	2016	2016	2016	2	0	2	Export	646	Rwanda	RWA	784	United Arab Emirates	ARE								75	OFFICE MACHINES,ADP MACH	1	No Quantity							15282			0
S3	2016	2016	2016	2	0	2	Export	646	Rwanda	RWA	800	Uganda	UGA								75	OFFICE MACHINES,ADP MACH	1	No Quantity							79609			0
S3	2016	2016	2016	2	0	2	Export	646	Rwanda	RWA	818	Egypt	EGY								75	OFFICE MACHINES,ADP MACH	1	No Quantity							1930			0
S3	2016	2016	2016	2	0	2	Export	646	Rwanda	RWA	834	United Rep. of Tanzania	TZA								75	OFFICE MACHINES,ADP MACH	1	No Quantity							9627			0
S3	2016	2016	2016	2	0	2	Export	646	Rwanda	RWA	842	USA	USA								75	OFFICE MACHINES,ADP MACH	1	No Quantity							19456			0
S3	2016	2016	2016	2	0	2	Export	659	Saint Kitts and Nevis	KNA	0	World	WLD								75	OFFICE MACHINES,ADP MACH	1	No Quantity			0		0		29376			0
S3	2016	2016	2016	2	0	2	Export	659	Saint Kitts and Nevis	KNA	28	Antigua and Barbuda	ATG								75	OFFICE MACHINES,ADP MACH	1	No Quantity			0		0		3555			0
S3	2016	2016	2016	2	0	2	Export	659	Saint Kitts and Nevis	KNA	124	Canada	CAN								75	OFFICE MACHINES,ADP MACH	1	No Quantity			0		0		11			0
S3	2016	2016	2016	2	0	2	Export	659	Saint Kitts and Nevis	KNA	136	Cayman Isds	CYM								75	OFFICE MACHINES,ADP MACH	1	No Quantity			0		0		1481			0
S3	2016	2016	2016	2	0	2	Export	659	Saint Kitts and Nevis	KNA	212	Dominica	DMA								75	OFFICE MACHINES,ADP MACH	1	No Quantity			0		0		1649			0
S3	2016	2016	2016	2	0	2	Export	659	Saint Kitts and Nevis	KNA	308	Grenada	GRD								75	OFFICE MACHINES,ADP MACH	1	No Quantity			0		0		999			0
S3	2016	2016	2016	2	0	2	Export	659	Saint Kitts and Nevis	KNA	500	Montserrat	MSR								75	OFFICE MACHINES,ADP MACH	1	No Quantity			0		0		2218			0
S3	2016	2016	2016	2	0	2	Export	659	Saint Kitts and Nevis	KNA	591	Panama	PAN								75	OFFICE MACHINES,ADP MACH	1	No Quantity			0		0		2999			0
S3	2016	2016	2016	2	0	2	Export	659	Saint Kitts and Nevis	KNA	660	Anguilla	AIA								75	OFFICE MACHINES,ADP MACH	1	No Quantity			0		0		925			0
S3	2016	2016	2016	2	0	2	Export	659	Saint Kitts and Nevis	KNA	670	Saint Vincent and the Grenadines	VCT								75	OFFICE MACHINES,ADP MACH	1	No Quantity			0		0		999			0
S3	2016	2016	2016	2	0	2	Export	659	Saint Kitts and Nevis	KNA	842	USA	USA								75	OFFICE MACHINES,ADP MACH	1	No Quantity			0		0		14533			0
S3	2016	2016	2016	2	0	2	Export	646	Rwanda	RWA	0	World	WLD								76	TELECOMM.SOUND EQUIP ETC	1	No Quantity							5654335			0
S3	2016	2016	2016	2	0	2	Export	646	Rwanda	RWA	56	Belgium	BEL								76	TELECOMM.SOUND EQUIP ETC	1	No Quantity							22988			0
S3	2016	2016	2016	2	0	2	Export	646	Rwanda	RWA	108	Burundi	BDI								76	TELECOMM.SOUND EQUIP ETC	1	No Quantity							167432			0
S3	2016	2016	2016	2	0	2	Export	646	Rwanda	RWA	120	Cameroon	CMR								76	TELECOMM.SOUND EQUIP ETC	1	No Quantity							6820			0
S3	2016	2016	2016	2	0	2	Export	646	Rwanda	RWA	156	China	CHN								76	TELECOMM.SOUND EQUIP ETC	1	No Quantity							75916			0
S3	2016	2016	2016	2	0	2	Export	646	Rwanda	RWA	180	Dem. Rep. of the Congo	COD								76	TELECOMM.SOUND EQUIP ETC	1	No Quantity							213172			0
S3	2016	2016	2016	2	0	2	Export	646	Rwanda	RWA	204	Benin	BEN								76	TELECOMM.SOUND EQUIP ETC	1	No Quantity							603			0
S3	2016	2016	2016	2	0	2	Export	646	Rwanda	RWA	246	Finland	FIN								76	TELECOMM.SOUND EQUIP ETC	1	No Quantity							3200			0
S3	2016	2016	2016	2	0	2	Export	646	Rwanda	RWA	251	France	FRA								76	TELECOMM.SOUND EQUIP ETC	1	No Quantity							17604			0
S3	2016	2016	2016	2	0	2	Export	646	Rwanda	RWA	276	Germany	DEU								76	TELECOMM.SOUND EQUIP ETC	1	No Quantity							124509			0
S3	2016	2016	2016	2	0	2	Export	646	Rwanda	RWA	344	China, Hong Kong SAR	HKG								76	TELECOMM.SOUND EQUIP ETC	1	No Quantity							204			0
S3	2016	2016	2016	2	0	2	Export	646	Rwanda	RWA	376	Israel	ISR								76	TELECOMM.SOUND EQUIP ETC	1	No Quantity							15342			0
S3	2016	2016	2016	2	0	2	Export	646	Rwanda	RWA	404	Kenya	KEN								76	TELECOMM.SOUND EQUIP ETC	1	No Quantity							1713285			0
S3	2016	2016	2016	2	0	2	Export	646	Rwanda	RWA	410	Rep. of Korea	KOR								76	TELECOMM.SOUND EQUIP ETC	1	No Quantity							102864			0
S3	2016	2016	2016	2	0	2	Export	646	Rwanda	RWA	490	Other Asia, nes									76	TELECOMM.SOUND EQUIP ETC	1	No Quantity							3827			0
S3	2016	2016	2016	2	0	2	Export	646	Rwanda	RWA	504	Morocco	MAR								76	TELECOMM.SOUND EQUIP ETC	1	No Quantity							376378			0
S3	2016	2016	2016	2	0	2	Export	646	Rwanda	RWA	528	Netherlands	NLD								76	TELECOMM.SOUND EQUIP ETC	1	No Quantity							55851			0
S3	2016	2016	2016	2	0	2	Export	646	Rwanda	RWA	643	Russian Federation	RUS								76	TELECOMM.SOUND EQUIP ETC	1	No Quantity							16612			0
S3	2016	2016	2016	2	0	2	Export	646	Rwanda	RWA	702	Singapore	SGP								76	TELECOMM.SOUND EQUIP ETC	1	No Quantity							829			0
S3	2016	2016	2016	2	0	2	Export	646	Rwanda	RWA	710	South Africa	ZAF								76	TELECOMM.SOUND EQUIP ETC	1	No Quantity							1155143			0
S3	2016	2016	2016	2	0	2	Export	646	Rwanda	RWA	724	Spain	ESP								76	TELECOMM.SOUND EQUIP ETC	1	No Quantity							114821			0
S3	2016	2016	2016	2	0	2	Export	646	Rwanda	RWA	728	South Sudan	SSD								76	TELECOMM.SOUND EQUIP ETC	1	No Quantity							71540			0
S3	2016	2016	2016	2	0	2	Export	646	Rwanda	RWA	757	Switzerland	CHE								76	TELECOMM.SOUND EQUIP ETC	1	No Quantity							683558			0
S3	2016	2016	2016	2	0	2	Export	646	Rwanda	RWA	784	United Arab Emirates	ARE								76	TELECOMM.SOUND EQUIP ETC	1	No Quantity							528688			0
S3	2016	2016	2016	2	0	2	Export	646	Rwanda	RWA	800	Uganda	UGA								76	TELECOMM.SOUND EQUIP ETC	1	No Quantity							51864			0
S3	2016	2016	2016	2	0	2	Export	646	Rwanda	RWA	826	United Kingdom	GBR								76	TELECOMM.SOUND EQUIP ETC	1	No Quantity							41677			0
S3	2016	2016	2016	2	0	2	Export	646	Rwanda	RWA	834	United Rep. of Tanzania	TZA								76	TELECOMM.SOUND EQUIP ETC	1	No Quantity							72862			0
S3	2016	2016	2016	2	0	2	Export	646	Rwanda	RWA	842	USA	USA								76	TELECOMM.SOUND EQUIP ETC	1	No Quantity							16748			0
S3	2016	2016	2016	2	0	2	Export	659	Saint Kitts and Nevis	KNA	0	World	WLD								76	TELECOMM.SOUND EQUIP ETC	1	No Quantity			0		0		11429738			4
S3	2016	2016	2016	2	0	2	Export	659	Saint Kitts and Nevis	KNA	28	Antigua and Barbuda	ATG								76	TELECOMM.SOUND EQUIP ETC	1	No Quantity			0		0		13082			0
S3	2016	2016	2016	2	0	2	Export	659	Saint Kitts and Nevis	KNA	52	Barbados	BRB								76	TELECOMM.SOUND EQUIP ETC	1	No Quantity			0		0		873563			0
S3	2016	2016	2016	2	0	2	Export	659	Saint Kitts and Nevis	KNA	92	Br. Virgin Isds	VGB								76	TELECOMM.SOUND EQUIP ETC	1	No Quantity			0		0		333			0
S3	2016	2016	2016	2	0	2	Export	659	Saint Kitts and Nevis	KNA	212	Dominica	DMA								76	TELECOMM.SOUND EQUIP ETC	1	No Quantity			0		0		64949			0
S3	2016	2016	2016	2	0	2	Export	659	Saint Kitts and Nevis	KNA	534	Saint Maarten	SXM								76	TELECOMM.SOUND EQUIP ETC	1	No Quantity			0		0		1111			0
S3	2016	2016	2016	2	0	2	Export	659	Saint Kitts and Nevis	KNA	660	Anguilla	AIA								76	TELECOMM.SOUND EQUIP ETC	1	No Quantity			0		0		1296			0
S3	2016	2016	2016	2	0	2	Export	659	Saint Kitts and Nevis	KNA	662	Saint Lucia	LCA								76	TELECOMM.SOUND EQUIP ETC	1	No Quantity			0		0		3999			0
S3	2016	2016	2016	2	0	2	Export	659	Saint Kitts and Nevis	KNA	780	Trinidad and Tobago	TTO								76	TELECOMM.SOUND EQUIP ETC	1	No Quantity			0		0		1064964			0
S3	2016	2016	2016	2	0	2	Export	659	Saint Kitts and Nevis	KNA	826	United Kingdom	GBR								76	TELECOMM.SOUND EQUIP ETC	1	No Quantity			0		0		38735			0
S3	2016	2016	2016	2	0	2	Export	659	Saint Kitts and Nevis	KNA	842	USA	USA								76	TELECOMM.SOUND EQUIP ETC	1	No Quantity			0		0		9364252			0
S3	2016	2016	2016	2	0	2	Export	659	Saint Kitts and Nevis	KNA	899	Areas, nes									76	TELECOMM.SOUND EQUIP ETC	1	No Quantity			0		0		3449			4
S3	2016	2016	2016	2	0	2	Export	646	Rwanda	RWA	0	World	WLD								77	ELEC MCH APPAR,PARTS,NES	1	No Quantity							2595547			0
S3	2016	2016	2016	2	0	2	Export	646	Rwanda	RWA	56	Belgium	BEL								77	ELEC MCH APPAR,PARTS,NES	1	No Quantity							184			0
S3	2016	2016	2016	2	0	2	Export	646	Rwanda	RWA	108	Burundi	BDI								77	ELEC MCH APPAR,PARTS,NES	1	No Quantity							205981			0
S3	2016	2016	2016	2	0	2	Export	646	Rwanda	RWA	156	China	CHN								77	ELEC MCH APPAR,PARTS,NES	1	No Quantity							98			0
S3	2016	2016	2016	2	0	2	Export	646	Rwanda	RWA	180	Dem. Rep. of the Congo	COD								77	ELEC MCH APPAR,PARTS,NES	1	No Quantity							1500910			0
S3	2016	2016	2016	2	0	2	Export	646	Rwanda	RWA	231	Ethiopia	ETH								77	ELEC MCH APPAR,PARTS,NES	1	No Quantity							854			0
S3	2016	2016	2016	2	0	2	Export	646	Rwanda	RWA	246	Finland	FIN								77	ELEC MCH APPAR,PARTS,NES	1	No Quantity							1139			0
S3	2016	2016	2016	2	0	2	Export	646	Rwanda	RWA	251	France	FRA								77	ELEC MCH APPAR,PARTS,NES	1	No Quantity							186705			0
S3	2016	2016	2016	2	0	2	Export	646	Rwanda	RWA	276	Germany	DEU								77	ELEC MCH APPAR,PARTS,NES	1	No Quantity							80550			0
S3	2016	2016	2016	2	0	2	Export	646	Rwanda	RWA	324	Guinea	GIN								77	ELEC MCH APPAR,PARTS,NES	1	No Quantity							539			0
S3	2016	2016	2016	2	0	2	Export	646	Rwanda	RWA	344	China, Hong Kong SAR	HKG								77	ELEC MCH APPAR,PARTS,NES	1	No Quantity							655			0
S3	2016	2016	2016	2	0	2	Export	646	Rwanda	RWA	376	Israel	ISR								77	ELEC MCH APPAR,PARTS,NES	1	No Quantity							1077			0
S3	2016	2016	2016	2	0	2	Export	646	Rwanda	RWA	384	Côte d'Ivoire	CIV								77	ELEC MCH APPAR,PARTS,NES	1	No Quantity							23927			0
S3	2016	2016	2016	2	0	2	Export	646	Rwanda	RWA	404	Kenya	KEN								77	ELEC MCH APPAR,PARTS,NES	1	No Quantity							139010			0
S3	2016	2016	2016	2	0	2	Export	646	Rwanda	RWA	528	Netherlands	NLD								77	ELEC MCH APPAR,PARTS,NES	1	No Quantity							4844			0
S3	2016	2016	2016	2	0	2	Export	646	Rwanda	RWA	682	Saudi Arabia	SAU								77	ELEC MCH APPAR,PARTS,NES	1	No Quantity							8353			0
S3	2016	2016	2016	2	0	2	Export	646	Rwanda	RWA	699	India	IND								77	ELEC MCH APPAR,PARTS,NES	1	No Quantity							249			0
S3	2016	2016	2016	2	0	2	Export	646	Rwanda	RWA	705	Slovenia	SVN								77	ELEC MCH APPAR,PARTS,NES	1	No Quantity							468			0
S3	2016	2016	2016	2	0	2	Export	646	Rwanda	RWA	710	South Africa	ZAF								77	ELEC MCH APPAR,PARTS,NES	1	No Quantity							24510			0
S3	2016	2016	2016	2	0	2	Export	646	Rwanda	RWA	724	Spain	ESP								77	ELEC MCH APPAR,PARTS,NES	1	No Quantity							418			0
S3	2016	2016	2016	2	0	2	Export	646	Rwanda	RWA	729	Sudan	SDN								77	ELEC MCH APPAR,PARTS,NES	1	No Quantity							1031			0
S3	2016	2016	2016	2	0	2	Export	646	Rwanda	RWA	752	Sweden	SWE								77	ELEC MCH APPAR,PARTS,NES	1	No Quantity							16371			0
S3	2016	2016	2016	2	0	2	Export	646	Rwanda	RWA	757	Switzerland	CHE								77	ELEC MCH APPAR,PARTS,NES	1	No Quantity							74920			0
S3	2016	2016	2016	2	0	2	Export	646	Rwanda	RWA	784	United Arab Emirates	ARE								77	ELEC MCH APPAR,PARTS,NES	1	No Quantity							103			0
S3	2016	2016	2016	2	0	2	Export	646	Rwanda	RWA	792	Turkey	TUR								77	ELEC MCH APPAR,PARTS,NES	1	No Quantity							1152			0
S3	2016	2016	2016	2	0	2	Export	646	Rwanda	RWA	800	Uganda	UGA								77	ELEC MCH APPAR,PARTS,NES	1	No Quantity							102023			0
S3	2016	2016	2016	2	0	2	Export	646	Rwanda	RWA	818	Egypt	EGY								77	ELEC MCH APPAR,PARTS,NES	1	No Quantity							42			0
S3	2016	2016	2016	2	0	2	Export	646	Rwanda	RWA	826	United Kingdom	GBR								77	ELEC MCH APPAR,PARTS,NES	1	No Quantity							18718			0
S3	2016	2016	2016	2	0	2	Export	646	Rwanda	RWA	834	United Rep. of Tanzania	TZA								77	ELEC MCH APPAR,PARTS,NES	1	No Quantity							196243			0
S3	2016	2016	2016	2	0	2	Export	646	Rwanda	RWA	842	USA	USA								77	ELEC MCH APPAR,PARTS,NES	1	No Quantity							4202			0
S3	2016	2016	2016	2	0	2	Export	646	Rwanda	RWA	894	Zambia	ZMB								77	ELEC MCH APPAR,PARTS,NES	1	No Quantity							272			0
S3	2016	2016	2016	2	0	2	Export	659	Saint Kitts and Nevis	KNA	0	World	WLD								77	ELEC MCH APPAR,PARTS,NES	1	No Quantity			0		0		10801981			4
S3	2016	2016	2016	2	0	2	Export	659	Saint Kitts and Nevis	KNA	28	Antigua and Barbuda	ATG								77	ELEC MCH APPAR,PARTS,NES	1	No Quantity			0		0		399			0
S3	2016	2016	2016	2	0	2	Export	659	Saint Kitts and Nevis	KNA	52	Barbados	BRB								77	ELEC MCH APPAR,PARTS,NES	1	No Quantity			0		0		555			0
S3	2016	2016	2016	2	0	2	Export	659	Saint Kitts and Nevis	KNA	124	Canada	CAN								77	ELEC MCH APPAR,PARTS,NES	1	No Quantity			0		0		26118			0
S3	2016	2016	2016	2	0	2	Export	659	Saint Kitts and Nevis	KNA	214	Dominican Rep.	DOM								77	ELEC MCH APPAR,PARTS,NES	1	No Quantity			0		0		111			0
S3	2016	2016	2016	2	0	2	Export	659	Saint Kitts and Nevis	KNA	251	France	FRA								77	ELEC MCH APPAR,PARTS,NES	1	No Quantity			0		0		139563			0
S3	2016	2016	2016	2	0	2	Export	659	Saint Kitts and Nevis	KNA	328	Guyana	GUY								77	ELEC MCH APPAR,PARTS,NES	1	No Quantity			0		0		7999			0
S3	2016	2016	2016	2	0	2	Export	659	Saint Kitts and Nevis	KNA	388	Jamaica	JAM								77	ELEC MCH APPAR,PARTS,NES	1	No Quantity			0		0		4999			0
S3	2016	2016	2016	2	0	2	Export	659	Saint Kitts and Nevis	KNA	531	Curaçao	CUW								77	ELEC MCH APPAR,PARTS,NES	1	No Quantity			0		0		366			0
S3	2016	2016	2016	2	0	2	Export	659	Saint Kitts and Nevis	KNA	534	Saint Maarten	SXM								77	ELEC MCH APPAR,PARTS,NES	1	No Quantity			0		0		746			0
S3	2016	2016	2016	2	0	2	Export	659	Saint Kitts and Nevis	KNA	660	Anguilla	AIA								77	ELEC MCH APPAR,PARTS,NES	1	No Quantity			0		0		925			0
S3	2016	2016	2016	2	0	2	Export	659	Saint Kitts and Nevis	KNA	662	Saint Lucia	LCA								77	ELEC MCH APPAR,PARTS,NES	1	No Quantity			0		0		925			0
S3	2016	2016	2016	2	0	2	Export	659	Saint Kitts and Nevis	KNA	780	Trinidad and Tobago	TTO								77	ELEC MCH APPAR,PARTS,NES	1	No Quantity			0		0		24097			0
S3	2016	2016	2016	2	0	2	Export	659	Saint Kitts and Nevis	KNA	826	United Kingdom	GBR								77	ELEC MCH APPAR,PARTS,NES	1	No Quantity			0		0		16519			0
S3	2016	2016	2016	2	0	2	Export	659	Saint Kitts and Nevis	KNA	842	USA	USA								77	ELEC MCH APPAR,PARTS,NES	1	No Quantity			0		0		10574243			0
S3	2016	2016	2016	2	0	2	Export	659	Saint Kitts and Nevis	KNA	899	Areas, nes									77	ELEC MCH APPAR,PARTS,NES	1	No Quantity			0		0		4406			4
S3	2016	2016	2016	2	0	2	Export	646	Rwanda	RWA	0	World	WLD								78	ROAD VEHICLES	1	No Quantity							8143237			0
S3	2016	2016	2016	2	0	2	Export	646	Rwanda	RWA	56	Belgium	BEL								78	ROAD VEHICLES	1	No Quantity							75045			0
S3	2016	2016	2016	2	0	2	Export	646	Rwanda	RWA	108	Burundi	BDI								78	ROAD VEHICLES	1	No Quantity							3913135			0
S3	2016	2016	2016	2	0	2	Export	646	Rwanda	RWA	120	Cameroon	CMR								78	ROAD VEHICLES	1	No Quantity							18266			0
S3	2016	2016	2016	2	0	2	Export	646	Rwanda	RWA	124	Canada	CAN								78	ROAD VEHICLES	1	No Quantity							3790			0
S3	2016	2016	2016	2	0	2	Export	646	Rwanda	RWA	178	Congo	COG								78	ROAD VEHICLES	1	No Quantity							246			0
S3	2016	2016	2016	2	0	2	Export	646	Rwanda	RWA	180	Dem. Rep. of the Congo	COD								78	ROAD VEHICLES	1	No Quantity							1934300			0
S3	2016	2016	2016	2	0	2	Export	646	Rwanda	RWA	231	Ethiopia	ETH								78	ROAD VEHICLES	1	No Quantity							256488			0
S3	2016	2016	2016	2	0	2	Export	646	Rwanda	RWA	251	France	FRA								78	ROAD VEHICLES	1	No Quantity							6038			0
S3	2016	2016	2016	2	0	2	Export	646	Rwanda	RWA	262	Djibouti	DJI								78	ROAD VEHICLES	1	No Quantity							4934			0
S3	2016	2016	2016	2	0	2	Export	646	Rwanda	RWA	276	Germany	DEU								78	ROAD VEHICLES	1	No Quantity							43171			0
S3	2016	2016	2016	2	0	2	Export	646	Rwanda	RWA	300	Greece	GRC								78	ROAD VEHICLES	1	No Quantity							27161			0
S3	2016	2016	2016	2	0	2	Export	646	Rwanda	RWA	332	Haiti	HTI								78	ROAD VEHICLES	1	No Quantity							37164			0
S3	2016	2016	2016	2	0	2	Export	646	Rwanda	RWA	404	Kenya	KEN								78	ROAD VEHICLES	1	No Quantity							299223			0
S3	2016	2016	2016	2	0	2	Export	646	Rwanda	RWA	408	Dem. People's Rep. of Korea	PRK								78	ROAD VEHICLES	1	No Quantity							7983			0
S3	2016	2016	2016	2	0	2	Export	646	Rwanda	RWA	450	Madagascar	MDG								78	ROAD VEHICLES	1	No Quantity							7150			0
S3	2016	2016	2016	2	0	2	Export	646	Rwanda	RWA	454	Malawi	MWI								78	ROAD VEHICLES	1	No Quantity							16981			0
S3	2016	2016	2016	2	0	2	Export	646	Rwanda	RWA	508	Mozambique	MOZ								78	ROAD VEHICLES	1	No Quantity							23370			0
S3	2016	2016	2016	2	0	2	Export	646	Rwanda	RWA	528	Netherlands	NLD								78	ROAD VEHICLES	1	No Quantity							3843			0
S3	2016	2016	2016	2	0	2	Export	646	Rwanda	RWA	591	Panama	PAN								78	ROAD VEHICLES	1	No Quantity							42210			0
S3	2016	2016	2016	2	0	2	Export	646	Rwanda	RWA	682	Saudi Arabia	SAU								78	ROAD VEHICLES	1	No Quantity							23			0
S3	2016	2016	2016	2	0	2	Export	646	Rwanda	RWA	710	South Africa	ZAF								78	ROAD VEHICLES	1	No Quantity							11946			0
S3	2016	2016	2016	2	0	2	Export	646	Rwanda	RWA	716	Zimbabwe	ZWE								78	ROAD VEHICLES	1	No Quantity							4127			0
S3	2016	2016	2016	2	0	2	Export	646	Rwanda	RWA	728	South Sudan	SSD								78	ROAD VEHICLES	1	No Quantity							130028			0
S3	2016	2016	2016	2	0	2	Export	646	Rwanda	RWA	729	Sudan	SDN								78	ROAD VEHICLES	1	No Quantity							23180			0
S3	2016	2016	2016	2	0	2	Export	646	Rwanda	RWA	768	Togo	TGO								78	ROAD VEHICLES	1	No Quantity							97323			0
S3	2016	2016	2016	2	0	2	Export	646	Rwanda	RWA	784	United Arab Emirates	ARE								78	ROAD VEHICLES	1	No Quantity							1662			0
S3	2016	2016	2016	2	0	2	Export	646	Rwanda	RWA	800	Uganda	UGA								78	ROAD VEHICLES	1	No Quantity							525922			0
S3	2016	2016	2016	2	0	2	Export	646	Rwanda	RWA	834	United Rep. of Tanzania	TZA								78	ROAD VEHICLES	1	No Quantity							628526			0
S3	2016	2016	2016	2	0	2	Export	659	Saint Kitts and Nevis	KNA	0	World	WLD								78	ROAD VEHICLES	1	No Quantity			0		0		637338			0
S3	2016	2016	2016	2	0	2	Export	659	Saint Kitts and Nevis	KNA	28	Antigua and Barbuda	ATG								78	ROAD VEHICLES	1	No Quantity			0		0		12340			0
S3	2016	2016	2016	2	0	2	Export	659	Saint Kitts and Nevis	KNA	92	Br. Virgin Isds	VGB								78	ROAD VEHICLES	1	No Quantity			0		0		82316			0
S3	2016	2016	2016	2	0	2	Export	659	Saint Kitts and Nevis	KNA	212	Dominica	DMA								78	ROAD VEHICLES	1	No Quantity			0		0		3933			0
S3	2016	2016	2016	2	0	2	Export	659	Saint Kitts and Nevis	KNA	308	Grenada	GRD								78	ROAD VEHICLES	1	No Quantity			0		0		37			0
S3	2016	2016	2016	2	0	2	Export	659	Saint Kitts and Nevis	KNA	328	Guyana	GUY								78	ROAD VEHICLES	1	No Quantity			0		0		331497			0
S3	2016	2016	2016	2	0	2	Export	659	Saint Kitts and Nevis	KNA	500	Montserrat	MSR								78	ROAD VEHICLES	1	No Quantity			0		0		31454			0
S3	2016	2016	2016	2	0	2	Export	659	Saint Kitts and Nevis	KNA	534	Saint Maarten	SXM								78	ROAD VEHICLES	1	No Quantity			0		0		599			0
S3	2016	2016	2016	2	0	2	Export	659	Saint Kitts and Nevis	KNA	535	Bonaire	BES								78	ROAD VEHICLES	1	No Quantity			0		0		1428			0
S3	2016	2016	2016	2	0	2	Export	659	Saint Kitts and Nevis	KNA	826	United Kingdom	GBR								78	ROAD VEHICLES	1	No Quantity			0		0		11111			0
S3	2016	2016	2016	2	0	2	Export	659	Saint Kitts and Nevis	KNA	842	USA	USA								78	ROAD VEHICLES	1	No Quantity			0		0		154051			0
S3	2016	2016	2016	2	0	2	Export	659	Saint Kitts and Nevis	KNA	899	Areas, nes									78	ROAD VEHICLES	1	No Quantity			0		0		8565			0
S3	2016	2016	2016	2	0	2	Export	646	Rwanda	RWA	0	World	WLD								79	OTHR.TRANSPORT EQUIPMENT	1	No Quantity							3052545			0
S3	2016	2016	2016	2	0	2	Export	646	Rwanda	RWA	112	Belarus	BLR								79	OTHR.TRANSPORT EQUIPMENT	1	No Quantity							480			0
S3	2016	2016	2016	2	0	2	Export	646	Rwanda	RWA	231	Ethiopia	ETH								79	OTHR.TRANSPORT EQUIPMENT	1	No Quantity							2043163			0
S3	2016	2016	2016	2	0	2	Export	646	Rwanda	RWA	276	Germany	DEU								79	OTHR.TRANSPORT EQUIPMENT	1	No Quantity							283912			0
S3	2016	2016	2016	2	0	2	Export	646	Rwanda	RWA	404	Kenya	KEN								79	OTHR.TRANSPORT EQUIPMENT	1	No Quantity							614849			0
S3	2016	2016	2016	2	0	2	Export	646	Rwanda	RWA	643	Russian Federation	RUS								79	OTHR.TRANSPORT EQUIPMENT	1	No Quantity							39860			0
S3	2016	2016	2016	2	0	2	Export	646	Rwanda	RWA	834	United Rep. of Tanzania	TZA								79	OTHR.TRANSPORT EQUIPMENT	1	No Quantity							26846			0
S3	2016	2016	2016	2	0	2	Export	646	Rwanda	RWA	842	USA	USA								79	OTHR.TRANSPORT EQUIPMENT	1	No Quantity							43435			0
S3	2016	2016	2016	2	0	2	Export	659	Saint Kitts and Nevis	KNA	0	World	WLD								79	OTHR.TRANSPORT EQUIPMENT	1	No Quantity			0		0		900757			0
S3	2016	2016	2016	2	0	2	Export	659	Saint Kitts and Nevis	KNA	500	Montserrat	MSR								79	OTHR.TRANSPORT EQUIPMENT	1	No Quantity			0		0		240			0
S3	2016	2016	2016	2	0	2	Export	659	Saint Kitts and Nevis	KNA	534	Saint Maarten	SXM								79	OTHR.TRANSPORT EQUIPMENT	1	No Quantity			0		0		185			0
S3	2016	2016	2016	2	0	2	Export	659	Saint Kitts and Nevis	KNA	660	Anguilla	AIA								79	OTHR.TRANSPORT EQUIPMENT	1	No Quantity			0		0		94999			0
S3	2016	2016	2016	2	0	2	Export	659	Saint Kitts and Nevis	KNA	842	USA	USA								79	OTHR.TRANSPORT EQUIPMENT	1	No Quantity			0		0		805331			0
S3	2016	2016	2016	2	0	2	Export	646	Rwanda	RWA	0	World	WLD								81	PREFAB BUILDGS,FTTNG ETC	1	No Quantity							383433			0
S3	2016	2016	2016	2	0	2	Export	646	Rwanda	RWA	56	Belgium	BEL								81	PREFAB BUILDGS,FTTNG ETC	1	No Quantity							1986			0
S3	2016	2016	2016	2	0	2	Export	646	Rwanda	RWA	108	Burundi	BDI								81	PREFAB BUILDGS,FTTNG ETC	1	No Quantity							168385			0
S3	2016	2016	2016	2	0	2	Export	646	Rwanda	RWA	180	Dem. Rep. of the Congo	COD								81	PREFAB BUILDGS,FTTNG ETC	1	No Quantity							8571			0
S3	2016	2016	2016	2	0	2	Export	646	Rwanda	RWA	404	Kenya	KEN								81	PREFAB BUILDGS,FTTNG ETC	1	No Quantity							170478			0
S3	2016	2016	2016	2	0	2	Export	646	Rwanda	RWA	682	Saudi Arabia	SAU								81	PREFAB BUILDGS,FTTNG ETC	1	No Quantity							439			0
S3	2016	2016	2016	2	0	2	Export	646	Rwanda	RWA	800	Uganda	UGA								81	PREFAB BUILDGS,FTTNG ETC	1	No Quantity							11090			0
S3	2016	2016	2016	2	0	2	Export	646	Rwanda	RWA	818	Egypt	EGY								81	PREFAB BUILDGS,FTTNG ETC	1	No Quantity							87			0
S3	2016	2016	2016	2	0	2	Export	646	Rwanda	RWA	826	United Kingdom	GBR								81	PREFAB BUILDGS,FTTNG ETC	1	No Quantity							21703			0
S3	2016	2016	2016	2	0	2	Export	646	Rwanda	RWA	834	United Rep. of Tanzania	TZA								81	PREFAB BUILDGS,FTTNG ETC	1	No Quantity							693			0
S3	2016	2016	2016	2	0	2	Export	659	Saint Kitts and Nevis	KNA	0	World	WLD								81	PREFAB BUILDGS,FTTNG ETC	1	No Quantity			0		0		548866			0
S3	2016	2016	2016	2	0	2	Export	659	Saint Kitts and Nevis	KNA	780	Trinidad and Tobago	TTO								81	PREFAB BUILDGS,FTTNG ETC	1	No Quantity			0		0		546866			0
S3	2016	2016	2016	2	0	2	Export	659	Saint Kitts and Nevis	KNA	842	USA	USA								81	PREFAB BUILDGS,FTTNG ETC	1	No Quantity			0		0		1999			0
S3	2016	2016	2016	2	0	2	Export	646	Rwanda	RWA	0	World	WLD								82	FURNITURE,BEDDING,ETC.	1	No Quantity							2592623			0
S3	2016	2016	2016	2	0	2	Export	646	Rwanda	RWA	56	Belgium	BEL								82	FURNITURE,BEDDING,ETC.	1	No Quantity							76395			0
S3	2016	2016	2016	2	0	2	Export	646	Rwanda	RWA	108	Burundi	BDI								82	FURNITURE,BEDDING,ETC.	1	No Quantity							147388			0
S3	2016	2016	2016	2	0	2	Export	646	Rwanda	RWA	180	Dem. Rep. of the Congo	COD								82	FURNITURE,BEDDING,ETC.	1	No Quantity							2001287			0
S3	2016	2016	2016	2	0	2	Export	646	Rwanda	RWA	404	Kenya	KEN								82	FURNITURE,BEDDING,ETC.	1	No Quantity							35738			0
S3	2016	2016	2016	2	0	2	Export	646	Rwanda	RWA	528	Netherlands	NLD								82	FURNITURE,BEDDING,ETC.	1	No Quantity							1264			0
S3	2016	2016	2016	2	0	2	Export	646	Rwanda	RWA	566	Nigeria	NGA								82	FURNITURE,BEDDING,ETC.	1	No Quantity							695			0
S3	2016	2016	2016	2	0	2	Export	646	Rwanda	RWA	586	Pakistan	PAK								82	FURNITURE,BEDDING,ETC.	1	No Quantity							486			0
S3	2016	2016	2016	2	0	2	Export	646	Rwanda	RWA	699	India	IND								82	FURNITURE,BEDDING,ETC.	1	No Quantity							10			0
S3	2016	2016	2016	2	0	2	Export	646	Rwanda	RWA	710	South Africa	ZAF								82	FURNITURE,BEDDING,ETC.	1	No Quantity							311770			0
S3	2016	2016	2016	2	0	2	Export	646	Rwanda	RWA	800	Uganda	UGA								82	FURNITURE,BEDDING,ETC.	1	No Quantity							12966			0
S3	2016	2016	2016	2	0	2	Export	646	Rwanda	RWA	818	Egypt	EGY								82	FURNITURE,BEDDING,ETC.	1	No Quantity							125			0
S3	2016	2016	2016	2	0	2	Export	646	Rwanda	RWA	834	United Rep. of Tanzania	TZA								82	FURNITURE,BEDDING,ETC.	1	No Quantity							3867			0
S3	2016	2016	2016	2	0	2	Export	646	Rwanda	RWA	842	USA	USA								82	FURNITURE,BEDDING,ETC.	1	No Quantity							632			0
S3	2016	2016	2016	2	0	2	Export	659	Saint Kitts and Nevis	KNA	0	World	WLD								82	FURNITURE,BEDDING,ETC.	1	No Quantity			0		0		32475			0
S3	2016	2016	2016	2	0	2	Export	659	Saint Kitts and Nevis	KNA	52	Barbados	BRB								82	FURNITURE,BEDDING,ETC.	1	No Quantity			0		0		1666			0
S3	2016	2016	2016	2	0	2	Export	659	Saint Kitts and Nevis	KNA	124	Canada	CAN								82	FURNITURE,BEDDING,ETC.	1	No Quantity			0		0		185			0
S3	2016	2016	2016	2	0	2	Export	659	Saint Kitts and Nevis	KNA	212	Dominica	DMA								82	FURNITURE,BEDDING,ETC.	1	No Quantity			0		0		740			0
S3	2016	2016	2016	2	0	2	Export	659	Saint Kitts and Nevis	KNA	214	Dominican Rep.	DOM								82	FURNITURE,BEDDING,ETC.	1	No Quantity			0		0		92			0
S3	2016	2016	2016	2	0	2	Export	659	Saint Kitts and Nevis	KNA	660	Anguilla	AIA								82	FURNITURE,BEDDING,ETC.	1	No Quantity			0		0		4111			0
S3	2016	2016	2016	2	0	2	Export	659	Saint Kitts and Nevis	KNA	662	Saint Lucia	LCA								82	FURNITURE,BEDDING,ETC.	1	No Quantity			0		0		138			0
S3	2016	2016	2016	2	0	2	Export	659	Saint Kitts and Nevis	KNA	670	Saint Vincent and the Grenadines	VCT								82	FURNITURE,BEDDING,ETC.	1	No Quantity			0		0		1149			0
S3	2016	2016	2016	2	0	2	Export	659	Saint Kitts and Nevis	KNA	780	Trinidad and Tobago	TTO								82	FURNITURE,BEDDING,ETC.	1	No Quantity			0		0		22353			0
S3	2016	2016	2016	2	0	2	Export	659	Saint Kitts and Nevis	KNA	842	USA	USA								82	FURNITURE,BEDDING,ETC.	1	No Quantity			0		0		1111			0
S3	2016	2016	2016	2	0	2	Export	659	Saint Kitts and Nevis	KNA	899	Areas, nes									82	FURNITURE,BEDDING,ETC.	1	No Quantity			0		0		925			0
S3	2016	2016	2016	2	0	2	Export	646	Rwanda	RWA	0	World	WLD								83	TRAVEL GOODS,HANDBGS ETC	1	No Quantity							3478434			0
S3	2016	2016	2016	2	0	2	Export	646	Rwanda	RWA	4	Afghanistan	AFG								83	TRAVEL GOODS,HANDBGS ETC	1	No Quantity							5366			0
S3	2016	2016	2016	2	0	2	Export	646	Rwanda	RWA	12	Algeria	DZA								83	TRAVEL GOODS,HANDBGS ETC	1	No Quantity							2010			0
S3	2016	2016	2016	2	0	2	Export	646	Rwanda	RWA	40	Austria	AUT								83	TRAVEL GOODS,HANDBGS ETC	1	No Quantity							970			0
S3	2016	2016	2016	2	0	2	Export	646	Rwanda	RWA	56	Belgium	BEL								83	TRAVEL GOODS,HANDBGS ETC	1	No Quantity							767190			0
S3	2016	2016	2016	2	0	2	Export	646	Rwanda	RWA	100	Bulgaria	BGR								83	TRAVEL GOODS,HANDBGS ETC	1	No Quantity							728			0
S3	2016	2016	2016	2	0	2	Export	646	Rwanda	RWA	104	Myanmar	MMR								83	TRAVEL GOODS,HANDBGS ETC	1	No Quantity							197			0
S3	2016	2016	2016	2	0	2	Export	646	Rwanda	RWA	108	Burundi	BDI								83	TRAVEL GOODS,HANDBGS ETC	1	No Quantity							587			0
S3	2016	2016	2016	2	0	2	Export	646	Rwanda	RWA	120	Cameroon	CMR								83	TRAVEL GOODS,HANDBGS ETC	1	No Quantity							7547			0
S3	2016	2016	2016	2	0	2	Export	646	Rwanda	RWA	124	Canada	CAN								83	TRAVEL GOODS,HANDBGS ETC	1	No Quantity							3952			0
S3	2016	2016	2016	2	0	2	Export	646	Rwanda	RWA	140	Central African Rep.	CAF								83	TRAVEL GOODS,HANDBGS ETC	1	No Quantity							1602			0
S3	2016	2016	2016	2	0	2	Export	646	Rwanda	RWA	148	Chad	TCD								83	TRAVEL GOODS,HANDBGS ETC	1	No Quantity							1575			0
S3	2016	2016	2016	2	0	2	Export	646	Rwanda	RWA	156	China	CHN								83	TRAVEL GOODS,HANDBGS ETC	1	No Quantity							4191			0
S3	2016	2016	2016	2	0	2	Export	646	Rwanda	RWA	178	Congo	COG								83	TRAVEL GOODS,HANDBGS ETC	1	No Quantity							1774			0
S3	2016	2016	2016	2	0	2	Export	646	Rwanda	RWA	180	Dem. Rep. of the Congo	COD								83	TRAVEL GOODS,HANDBGS ETC	1	No Quantity							20603			0
S3	2016	2016	2016	2	0	2	Export	646	Rwanda	RWA	204	Benin	BEN								83	TRAVEL GOODS,HANDBGS ETC	1	No Quantity							3226			0
S3	2016	2016	2016	2	0	2	Export	646	Rwanda	RWA	208	Denmark	DNK								83	TRAVEL GOODS,HANDBGS ETC	1	No Quantity							20793			0
S3	2016	2016	2016	2	0	2	Export	646	Rwanda	RWA	231	Ethiopia	ETH								83	TRAVEL GOODS,HANDBGS ETC	1	No Quantity							15328			0
S3	2016	2016	2016	2	0	2	Export	646	Rwanda	RWA	251	France	FRA								83	TRAVEL GOODS,HANDBGS ETC	1	No Quantity							19051			0
S3	2016	2016	2016	2	0	2	Export	646	Rwanda	RWA	276	Germany	DEU								83	TRAVEL GOODS,HANDBGS ETC	1	No Quantity							17516			0
S3	2016	2016	2016	2	0	2	Export	646	Rwanda	RWA	288	Ghana	GHA								83	TRAVEL GOODS,HANDBGS ETC	1	No Quantity							4783			0
S3	2016	2016	2016	2	0	2	Export	646	Rwanda	RWA	300	Greece	GRC								83	TRAVEL GOODS,HANDBGS ETC	1	No Quantity							1040			0
S3	2016	2016	2016	2	0	2	Export	646	Rwanda	RWA	344	China, Hong Kong SAR	HKG								83	TRAVEL GOODS,HANDBGS ETC	1	No Quantity							129800			0
S3	2016	2016	2016	2	0	2	Export	646	Rwanda	RWA	348	Hungary	HUN								83	TRAVEL GOODS,HANDBGS ETC	1	No Quantity							519			0
S3	2016	2016	2016	2	0	2	Export	646	Rwanda	RWA	368	Iraq	IRQ								83	TRAVEL GOODS,HANDBGS ETC	1	No Quantity							2116			0
S3	2016	2016	2016	2	0	2	Export	646	Rwanda	RWA	372	Ireland	IRL								83	TRAVEL GOODS,HANDBGS ETC	1	No Quantity							100			0
S3	2016	2016	2016	2	0	2	Export	646	Rwanda	RWA	381	Italy	ITA								83	TRAVEL GOODS,HANDBGS ETC	1	No Quantity							22740			0
S3	2016	2016	2016	2	0	2	Export	646	Rwanda	RWA	384	Côte d'Ivoire	CIV								83	TRAVEL GOODS,HANDBGS ETC	1	No Quantity							7473			0
S3	2016	2016	2016	2	0	2	Export	646	Rwanda	RWA	388	Jamaica	JAM								83	TRAVEL GOODS,HANDBGS ETC	1	No Quantity							4592			0
S3	2016	2016	2016	2	0	2	Export	646	Rwanda	RWA	392	Japan	JPN								83	TRAVEL GOODS,HANDBGS ETC	1	No Quantity							2233			0
S3	2016	2016	2016	2	0	2	Export	646	Rwanda	RWA	404	Kenya	KEN								83	TRAVEL GOODS,HANDBGS ETC	1	No Quantity							25171			0
S3	2016	2016	2016	2	0	2	Export	646	Rwanda	RWA	410	Rep. of Korea	KOR								83	TRAVEL GOODS,HANDBGS ETC	1	No Quantity							3081			0
S3	2016	2016	2016	2	0	2	Export	646	Rwanda	RWA	422	Lebanon	LBN								83	TRAVEL GOODS,HANDBGS ETC	1	No Quantity							1546			0
S3	2016	2016	2016	2	0	2	Export	646	Rwanda	RWA	430	Liberia	LBR								83	TRAVEL GOODS,HANDBGS ETC	1	No Quantity							5335			0
S3	2016	2016	2016	2	0	2	Export	646	Rwanda	RWA	466	Mali	MLI								83	TRAVEL GOODS,HANDBGS ETC	1	No Quantity							6453			0
S3	2016	2016	2016	2	0	2	Export	646	Rwanda	RWA	484	Mexico	MEX								83	TRAVEL GOODS,HANDBGS ETC	1	No Quantity							1202			0
S3	2016	2016	2016	2	0	2	Export	646	Rwanda	RWA	504	Morocco	MAR								83	TRAVEL GOODS,HANDBGS ETC	1	No Quantity							536			0
S3	2016	2016	2016	2	0	2	Export	646	Rwanda	RWA	524	Nepal	NPL								83	TRAVEL GOODS,HANDBGS ETC	1	No Quantity							40406			0
S3	2016	2016	2016	2	0	2	Export	646	Rwanda	RWA	528	Netherlands	NLD								83	TRAVEL GOODS,HANDBGS ETC	1	No Quantity							3686			0
S3	2016	2016	2016	2	0	2	Export	646	Rwanda	RWA	548	Vanuatu	VUT								83	TRAVEL GOODS,HANDBGS ETC	1	No Quantity							873			0
S3	2016	2016	2016	2	0	2	Export	646	Rwanda	RWA	558	Nicaragua	NIC								83	TRAVEL GOODS,HANDBGS ETC	1	No Quantity							833			0
S3	2016	2016	2016	2	0	2	Export	646	Rwanda	RWA	566	Nigeria	NGA								83	TRAVEL GOODS,HANDBGS ETC	1	No Quantity							1423			0
S3	2016	2016	2016	2	0	2	Export	646	Rwanda	RWA	586	Pakistan	PAK								83	TRAVEL GOODS,HANDBGS ETC	1	No Quantity							156875			0
S3	2016	2016	2016	2	0	2	Export	646	Rwanda	RWA	591	Panama	PAN								83	TRAVEL GOODS,HANDBGS ETC	1	No Quantity							495			0
S3	2016	2016	2016	2	0	2	Export	646	Rwanda	RWA	608	Philippines	PHL								83	TRAVEL GOODS,HANDBGS ETC	1	No Quantity							3143			0
S3	2016	2016	2016	2	0	2	Export	646	Rwanda	RWA	634	Qatar	QAT								83	TRAVEL GOODS,HANDBGS ETC	1	No Quantity							790			0
S3	2016	2016	2016	2	0	2	Export	646	Rwanda	RWA	642	Romania	ROU								83	TRAVEL GOODS,HANDBGS ETC	1	No Quantity							804			0
S3	2016	2016	2016	2	0	2	Export	646	Rwanda	RWA	694	Sierra Leone	SLE								83	TRAVEL GOODS,HANDBGS ETC	1	No Quantity							1523			0
S3	2016	2016	2016	2	0	2	Export	646	Rwanda	RWA	699	India	IND								83	TRAVEL GOODS,HANDBGS ETC	1	No Quantity							354			0
S3	2016	2016	2016	2	0	2	Export	646	Rwanda	RWA	710	South Africa	ZAF								83	TRAVEL GOODS,HANDBGS ETC	1	No Quantity							845			0
S3	2016	2016	2016	2	0	2	Export	646	Rwanda	RWA	716	Zimbabwe	ZWE								83	TRAVEL GOODS,HANDBGS ETC	1	No Quantity							4021			0
S3	2016	2016	2016	2	0	2	Export	646	Rwanda	RWA	724	Spain	ESP								83	TRAVEL GOODS,HANDBGS ETC	1	No Quantity							1039			0
S3	2016	2016	2016	2	0	2	Export	646	Rwanda	RWA	728	South Sudan	SSD								83	TRAVEL GOODS,HANDBGS ETC	1	No Quantity							2362			0
S3	2016	2016	2016	2	0	2	Export	646	Rwanda	RWA	729	Sudan	SDN								83	TRAVEL GOODS,HANDBGS ETC	1	No Quantity							3850			0
S3	2016	2016	2016	2	0	2	Export	646	Rwanda	RWA	757	Switzerland	CHE								83	TRAVEL GOODS,HANDBGS ETC	1	No Quantity							40310			0
S3	2016	2016	2016	2	0	2	Export	646	Rwanda	RWA	764	Thailand	THA								83	TRAVEL GOODS,HANDBGS ETC	1	No Quantity							2076			0
S3	2016	2016	2016	2	0	2	Export	646	Rwanda	RWA	768	Togo	TGO								83	TRAVEL GOODS,HANDBGS ETC	1	No Quantity							968			0
S3	2016	2016	2016	2	0	2	Export	646	Rwanda	RWA	784	United Arab Emirates	ARE								83	TRAVEL GOODS,HANDBGS ETC	1	No Quantity							2329			0
S3	2016	2016	2016	2	0	2	Export	646	Rwanda	RWA	792	Turkey	TUR								83	TRAVEL GOODS,HANDBGS ETC	1	No Quantity							511			0
S3	2016	2016	2016	2	0	2	Export	646	Rwanda	RWA	800	Uganda	UGA								83	TRAVEL GOODS,HANDBGS ETC	1	No Quantity							5204			0
S3	2016	2016	2016	2	0	2	Export	646	Rwanda	RWA	818	Egypt	EGY								83	TRAVEL GOODS,HANDBGS ETC	1	No Quantity							10854			0
S3	2016	2016	2016	2	0	2	Export	646	Rwanda	RWA	826	United Kingdom	GBR								83	TRAVEL GOODS,HANDBGS ETC	1	No Quantity							40192			0
S3	2016	2016	2016	2	0	2	Export	646	Rwanda	RWA	834	United Rep. of Tanzania	TZA								83	TRAVEL GOODS,HANDBGS ETC	1	No Quantity							11792			0
S3	2016	2016	2016	2	0	2	Export	646	Rwanda	RWA	842	USA	USA								83	TRAVEL GOODS,HANDBGS ETC	1	No Quantity							2023836			0
S3	2016	2016	2016	2	0	2	Export	646	Rwanda	RWA	854	Burkina Faso	BFA								83	TRAVEL GOODS,HANDBGS ETC	1	No Quantity							1230			0
S3	2016	2016	2016	2	0	2	Export	646	Rwanda	RWA	894	Zambia	ZMB								83	TRAVEL GOODS,HANDBGS ETC	1	No Quantity							2883			0
S3	2016	2016	2016	2	0	2	Export	659	Saint Kitts and Nevis	KNA	0	World	WLD								83	TRAVEL GOODS,HANDBGS ETC	1	No Quantity			0		0		2200			0
S3	2016	2016	2016	2	0	2	Export	659	Saint Kitts and Nevis	KNA	92	Br. Virgin Isds	VGB								83	TRAVEL GOODS,HANDBGS ETC	1	No Quantity			0		0		370			0
S3	2016	2016	2016	2	0	2	Export	659	Saint Kitts and Nevis	KNA	500	Montserrat	MSR								83	TRAVEL GOODS,HANDBGS ETC	1	No Quantity			0		0		54			0
S3	2016	2016	2016	2	0	2	Export	659	Saint Kitts and Nevis	KNA	660	Anguilla	AIA								83	TRAVEL GOODS,HANDBGS ETC	1	No Quantity			0		0		71			0
S3	2016	2016	2016	2	0	2	Export	659	Saint Kitts and Nevis	KNA	842	USA	USA								83	TRAVEL GOODS,HANDBGS ETC	1	No Quantity			0		0		199			0
S3	2016	2016	2016	2	0	2	Export	659	Saint Kitts and Nevis	KNA	899	Areas, nes									83	TRAVEL GOODS,HANDBGS ETC	1	No Quantity			0		0		1503			0
S3	2016	2016	2016	2	0	2	Export	646	Rwanda	RWA	0	World	WLD								84	CLOTHING AND ACCESSORIES	1	No Quantity							1533719			0
S3	2016	2016	2016	2	0	2	Export	646	Rwanda	RWA	56	Belgium	BEL								84	CLOTHING AND ACCESSORIES	1	No Quantity							209			0
S3	2016	2016	2016	2	0	2	Export	646	Rwanda	RWA	108	Burundi	BDI								84	CLOTHING AND ACCESSORIES	1	No Quantity							6831			0
S3	2016	2016	2016	2	0	2	Export	646	Rwanda	RWA	156	China	CHN								84	CLOTHING AND ACCESSORIES	1	No Quantity							138177			0
S3	2016	2016	2016	2	0	2	Export	646	Rwanda	RWA	180	Dem. Rep. of the Congo	COD								84	CLOTHING AND ACCESSORIES	1	No Quantity							129198			0
S3	2016	2016	2016	2	0	2	Export	646	Rwanda	RWA	276	Germany	DEU								84	CLOTHING AND ACCESSORIES	1	No Quantity							1875			0
S3	2016	2016	2016	2	0	2	Export	646	Rwanda	RWA	404	Kenya	KEN								84	CLOTHING AND ACCESSORIES	1	No Quantity							30594			0
S3	2016	2016	2016	2	0	2	Export	646	Rwanda	RWA	682	Saudi Arabia	SAU								84	CLOTHING AND ACCESSORIES	1	No Quantity							507			0
S3	2016	2016	2016	2	0	2	Export	646	Rwanda	RWA	710	South Africa	ZAF								84	CLOTHING AND ACCESSORIES	1	No Quantity							59			0
S3	2016	2016	2016	2	0	2	Export	646	Rwanda	RWA	784	United Arab Emirates	ARE								84	CLOTHING AND ACCESSORIES	1	No Quantity							5212			0
S3	2016	2016	2016	2	0	2	Export	646	Rwanda	RWA	800	Uganda	UGA								84	CLOTHING AND ACCESSORIES	1	No Quantity							22926			0
S3	2016	2016	2016	2	0	2	Export	646	Rwanda	RWA	826	United Kingdom	GBR								84	CLOTHING AND ACCESSORIES	1	No Quantity							65			0
S3	2016	2016	2016	2	0	2	Export	646	Rwanda	RWA	842	USA	USA								84	CLOTHING AND ACCESSORIES	1	No Quantity							1198066			0
S3	2016	2016	2016	2	0	2	Export	659	Saint Kitts and Nevis	KNA	0	World	WLD								84	CLOTHING AND ACCESSORIES	1	No Quantity			0		0		99532			0
S3	2016	2016	2016	2	0	2	Export	659	Saint Kitts and Nevis	KNA	28	Antigua and Barbuda	ATG								84	CLOTHING AND ACCESSORIES	1	No Quantity			0		0		4745			0
S3	2016	2016	2016	2	0	2	Export	659	Saint Kitts and Nevis	KNA	52	Barbados	BRB								84	CLOTHING AND ACCESSORIES	1	No Quantity			0		0		2937			0
S3	2016	2016	2016	2	0	2	Export	659	Saint Kitts and Nevis	KNA	60	Bermuda	BMU								84	CLOTHING AND ACCESSORIES	1	No Quantity			0		0		740			0
S3	2016	2016	2016	2	0	2	Export	659	Saint Kitts and Nevis	KNA	92	Br. Virgin Isds	VGB								84	CLOTHING AND ACCESSORIES	1	No Quantity			0		0		2163			0
S3	2016	2016	2016	2	0	2	Export	659	Saint Kitts and Nevis	KNA	124	Canada	CAN								84	CLOTHING AND ACCESSORIES	1	No Quantity			0		0		555			0
S3	2016	2016	2016	2	0	2	Export	659	Saint Kitts and Nevis	KNA	136	Cayman Isds	CYM								84	CLOTHING AND ACCESSORIES	1	No Quantity			0		0		1111			0
S3	2016	2016	2016	2	0	2	Export	659	Saint Kitts and Nevis	KNA	212	Dominica	DMA								84	CLOTHING AND ACCESSORIES	1	No Quantity			0		0		3516			0
S3	2016	2016	2016	2	0	2	Export	659	Saint Kitts and Nevis	KNA	214	Dominican Rep.	DOM								84	CLOTHING AND ACCESSORIES	1	No Quantity			0		0		111			0
S3	2016	2016	2016	2	0	2	Export	659	Saint Kitts and Nevis	KNA	308	Grenada	GRD								84	CLOTHING AND ACCESSORIES	1	No Quantity			0		0		74			0
S3	2016	2016	2016	2	0	2	Export	659	Saint Kitts and Nevis	KNA	328	Guyana	GUY								84	CLOTHING AND ACCESSORIES	1	No Quantity			0		0		1340			0
S3	2016	2016	2016	2	0	2	Export	659	Saint Kitts and Nevis	KNA	388	Jamaica	JAM								84	CLOTHING AND ACCESSORIES	1	No Quantity			0		0		499			0
S3	2016	2016	2016	2	0	2	Export	659	Saint Kitts and Nevis	KNA	500	Montserrat	MSR								84	CLOTHING AND ACCESSORIES	1	No Quantity			0		0		55			0
S3	2016	2016	2016	2	0	2	Export	659	Saint Kitts and Nevis	KNA	533	Aruba	ABW								84	CLOTHING AND ACCESSORIES	1	No Quantity			0		0		91			0
S3	2016	2016	2016	2	0	2	Export	659	Saint Kitts and Nevis	KNA	534	Saint Maarten	SXM								84	CLOTHING AND ACCESSORIES	1	No Quantity			0		0		486			0
S3	2016	2016	2016	2	0	2	Export	659	Saint Kitts and Nevis	KNA	660	Anguilla	AIA								84	CLOTHING AND ACCESSORIES	1	No Quantity			0		0		7634			0
S3	2016	2016	2016	2	0	2	Export	659	Saint Kitts and Nevis	KNA	662	Saint Lucia	LCA								84	CLOTHING AND ACCESSORIES	1	No Quantity			0		0		1740			0
S3	2016	2016	2016	2	0	2	Export	659	Saint Kitts and Nevis	KNA	670	Saint Vincent and the Grenadines	VCT								84	CLOTHING AND ACCESSORIES	1	No Quantity			0		0		639			0
S3	2016	2016	2016	2	0	2	Export	659	Saint Kitts and Nevis	KNA	757	Switzerland	CHE								84	CLOTHING AND ACCESSORIES	1	No Quantity			0		0		1675			0
S3	2016	2016	2016	2	0	2	Export	659	Saint Kitts and Nevis	KNA	780	Trinidad and Tobago	TTO								84	CLOTHING AND ACCESSORIES	1	No Quantity			0		0		3714			0
S3	2016	2016	2016	2	0	2	Export	659	Saint Kitts and Nevis	KNA	826	United Kingdom	GBR								84	CLOTHING AND ACCESSORIES	1	No Quantity			0		0		2742			0
S3	2016	2016	2016	2	0	2	Export	659	Saint Kitts and Nevis	KNA	842	USA	USA								84	CLOTHING AND ACCESSORIES	1	No Quantity			0		0		26000			0
S3	2016	2016	2016	2	0	2	Export	659	Saint Kitts and Nevis	KNA	899	Areas, nes									84	CLOTHING AND ACCESSORIES	1	No Quantity			0		0		36953			0
S3	2016	2016	2016	2	0	2	Export	646	Rwanda	RWA	0	World	WLD								85	FOOTWEAR	1	No Quantity							3682703			0
S3	2016	2016	2016	2	0	2	Export	646	Rwanda	RWA	56	Belgium	BEL								85	FOOTWEAR	1	No Quantity							989			0
S3	2016	2016	2016	2	0	2	Export	646	Rwanda	RWA	108	Burundi	BDI								85	FOOTWEAR	1	No Quantity							1428			0
S3	2016	2016	2016	2	0	2	Export	646	Rwanda	RWA	120	Cameroon	CMR								85	FOOTWEAR	1	No Quantity							505			0
S3	2016	2016	2016	2	0	2	Export	646	Rwanda	RWA	180	Dem. Rep. of the Congo	COD								85	FOOTWEAR	1	No Quantity							3653285			0
S3	2016	2016	2016	2	0	2	Export	646	Rwanda	RWA	288	Ghana	GHA								85	FOOTWEAR	1	No Quantity							196			0
S3	2016	2016	2016	2	0	2	Export	646	Rwanda	RWA	384	Côte d'Ivoire	CIV								85	FOOTWEAR	1	No Quantity							1819			0
S3	2016	2016	2016	2	0	2	Export	646	Rwanda	RWA	404	Kenya	KEN								85	FOOTWEAR	1	No Quantity							20730			0
S3	2016	2016	2016	2	0	2	Export	646	Rwanda	RWA	682	Saudi Arabia	SAU								85	FOOTWEAR	1	No Quantity							369			0
S3	2016	2016	2016	2	0	2	Export	646	Rwanda	RWA	699	India	IND								85	FOOTWEAR	1	No Quantity							73			0
S3	2016	2016	2016	2	0	2	Export	646	Rwanda	RWA	710	South Africa	ZAF								85	FOOTWEAR	1	No Quantity							225			0
S3	2016	2016	2016	2	0	2	Export	646	Rwanda	RWA	800	Uganda	UGA								85	FOOTWEAR	1	No Quantity							1049			0
S3	2016	2016	2016	2	0	2	Export	646	Rwanda	RWA	818	Egypt	EGY								85	FOOTWEAR	1	No Quantity							42			0
S3	2016	2016	2016	2	0	2	Export	646	Rwanda	RWA	842	USA	USA								85	FOOTWEAR	1	No Quantity							1993			0
S3	2016	2016	2016	2	0	2	Export	659	Saint Kitts and Nevis	KNA	0	World	WLD								85	FOOTWEAR	1	No Quantity			0		0		1999			0
S3	2016	2016	2016	2	0	2	Export	659	Saint Kitts and Nevis	KNA	842	USA	USA								85	FOOTWEAR	1	No Quantity			0		0		1999			0
S3	2016	2016	2016	2	0	2	Export	646	Rwanda	RWA	0	World	WLD								87	SCIENTIFIC EQUIPMENT NES	1	No Quantity							1431217			0
S3	2016	2016	2016	2	0	2	Export	646	Rwanda	RWA	56	Belgium	BEL								87	SCIENTIFIC EQUIPMENT NES	1	No Quantity							553			0
S3	2016	2016	2016	2	0	2	Export	646	Rwanda	RWA	70	Bosnia Herzegovina	BIH								87	SCIENTIFIC EQUIPMENT NES	1	No Quantity							7383			0
S3	2016	2016	2016	2	0	2	Export	646	Rwanda	RWA	108	Burundi	BDI								87	SCIENTIFIC EQUIPMENT NES	1	No Quantity							60837			0
S3	2016	2016	2016	2	0	2	Export	646	Rwanda	RWA	180	Dem. Rep. of the Congo	COD								87	SCIENTIFIC EQUIPMENT NES	1	No Quantity							14791			0
S3	2016	2016	2016	2	0	2	Export	646	Rwanda	RWA	196	Cyprus	CYP								87	SCIENTIFIC EQUIPMENT NES	1	No Quantity							10			0
S3	2016	2016	2016	2	0	2	Export	646	Rwanda	RWA	251	France	FRA								87	SCIENTIFIC EQUIPMENT NES	1	No Quantity							195306			0
S3	2016	2016	2016	2	0	2	Export	646	Rwanda	RWA	276	Germany	DEU								87	SCIENTIFIC EQUIPMENT NES	1	No Quantity							88149			0
S3	2016	2016	2016	2	0	2	Export	646	Rwanda	RWA	344	China, Hong Kong SAR	HKG								87	SCIENTIFIC EQUIPMENT NES	1	No Quantity							42943			0
S3	2016	2016	2016	2	0	2	Export	646	Rwanda	RWA	376	Israel	ISR								87	SCIENTIFIC EQUIPMENT NES	1	No Quantity							10145			0
S3	2016	2016	2016	2	0	2	Export	646	Rwanda	RWA	381	Italy	ITA								87	SCIENTIFIC EQUIPMENT NES	1	No Quantity							3537			0
S3	2016	2016	2016	2	0	2	Export	646	Rwanda	RWA	404	Kenya	KEN								87	SCIENTIFIC EQUIPMENT NES	1	No Quantity							191339			0
S3	2016	2016	2016	2	0	2	Export	646	Rwanda	RWA	458	Malaysia	MYS								87	SCIENTIFIC EQUIPMENT NES	1	No Quantity							18372			0
S3	2016	2016	2016	2	0	2	Export	646	Rwanda	RWA	528	Netherlands	NLD								87	SCIENTIFIC EQUIPMENT NES	1	No Quantity							187266			0
S3	2016	2016	2016	2	0	2	Export	646	Rwanda	RWA	566	Nigeria	NGA								87	SCIENTIFIC EQUIPMENT NES	1	No Quantity							5506			0
S3	2016	2016	2016	2	0	2	Export	646	Rwanda	RWA	620	Portugal	PRT								87	SCIENTIFIC EQUIPMENT NES	1	No Quantity							13193			0
S3	2016	2016	2016	2	0	2	Export	646	Rwanda	RWA	643	Russian Federation	RUS								87	SCIENTIFIC EQUIPMENT NES	1	No Quantity							210			0
S3	2016	2016	2016	2	0	2	Export	646	Rwanda	RWA	682	Saudi Arabia	SAU								87	SCIENTIFIC EQUIPMENT NES	1	No Quantity							45328			0
S3	2016	2016	2016	2	0	2	Export	646	Rwanda	RWA	702	Singapore	SGP								87	SCIENTIFIC EQUIPMENT NES	1	No Quantity							139			0
S3	2016	2016	2016	2	0	2	Export	646	Rwanda	RWA	710	South Africa	ZAF								87	SCIENTIFIC EQUIPMENT NES	1	No Quantity							43562			0
S3	2016	2016	2016	2	0	2	Export	646	Rwanda	RWA	757	Switzerland	CHE								87	SCIENTIFIC EQUIPMENT NES	1	No Quantity							3416			0
S3	2016	2016	2016	2	0	2	Export	646	Rwanda	RWA	784	United Arab Emirates	ARE								87	SCIENTIFIC EQUIPMENT NES	1	No Quantity							4383			0
S3	2016	2016	2016	2	0	2	Export	646	Rwanda	RWA	800	Uganda	UGA								87	SCIENTIFIC EQUIPMENT NES	1	No Quantity							240796			0
S3	2016	2016	2016	2	0	2	Export	646	Rwanda	RWA	826	United Kingdom	GBR								87	SCIENTIFIC EQUIPMENT NES	1	No Quantity							6823			0
S3	2016	2016	2016	2	0	2	Export	646	Rwanda	RWA	834	United Rep. of Tanzania	TZA								87	SCIENTIFIC EQUIPMENT NES	1	No Quantity							211792			0
S3	2016	2016	2016	2	0	2	Export	646	Rwanda	RWA	842	USA	USA								87	SCIENTIFIC EQUIPMENT NES	1	No Quantity							35436			0
S3	2016	2016	2016	2	0	2	Export	646	Rwanda	RWA	894	Zambia	ZMB								87	SCIENTIFIC EQUIPMENT NES	1	No Quantity							4			0
S3	2016	2016	2016	2	0	2	Export	659	Saint Kitts and Nevis	KNA	0	World	WLD								87	SCIENTIFIC EQUIPMENT NES	1	No Quantity			0		0		27707			0
S3	2016	2016	2016	2	0	2	Export	659	Saint Kitts and Nevis	KNA	212	Dominica	DMA								87	SCIENTIFIC EQUIPMENT NES	1	No Quantity			0		0		92			0
S3	2016	2016	2016	2	0	2	Export	659	Saint Kitts and Nevis	KNA	842	USA	USA								87	SCIENTIFIC EQUIPMENT NES	1	No Quantity			0		0		26314			0
S3	2016	2016	2016	2	0	2	Export	659	Saint Kitts and Nevis	KNA	899	Areas, nes									87	SCIENTIFIC EQUIPMENT NES	1	No Quantity			0		0		1299			0
S3	2016	2016	2016	2	0	2	Export	646	Rwanda	RWA	0	World	WLD								88	PHOTO.APPARAT.NES;CLOCKS	1	No Quantity							113002			0
S3	2016	2016	2016	2	0	2	Export	646	Rwanda	RWA	180	Dem. Rep. of the Congo	COD								88	PHOTO.APPARAT.NES;CLOCKS	1	No Quantity							22038			0
S3	2016	2016	2016	2	0	2	Export	646	Rwanda	RWA	404	Kenya	KEN								88	PHOTO.APPARAT.NES;CLOCKS	1	No Quantity							14868			0
S3	2016	2016	2016	2	0	2	Export	646	Rwanda	RWA	682	Saudi Arabia	SAU								88	PHOTO.APPARAT.NES;CLOCKS	1	No Quantity							41			0
S3	2016	2016	2016	2	0	2	Export	646	Rwanda	RWA	710	South Africa	ZAF								88	PHOTO.APPARAT.NES;CLOCKS	1	No Quantity							44302			0
S3	2016	2016	2016	2	0	2	Export	646	Rwanda	RWA	800	Uganda	UGA								88	PHOTO.APPARAT.NES;CLOCKS	1	No Quantity							193			0
S3	2016	2016	2016	2	0	2	Export	646	Rwanda	RWA	842	USA	USA								88	PHOTO.APPARAT.NES;CLOCKS	1	No Quantity							31561			0
S3	2016	2016	2016	2	0	2	Export	659	Saint Kitts and Nevis	KNA	0	World	WLD								88	PHOTO.APPARAT.NES;CLOCKS	1	No Quantity			0		0		27077			0
S3	2016	2016	2016	2	0	2	Export	659	Saint Kitts and Nevis	KNA	28	Antigua and Barbuda	ATG								88	PHOTO.APPARAT.NES;CLOCKS	1	No Quantity			0		0		4908			0
S3	2016	2016	2016	2	0	2	Export	659	Saint Kitts and Nevis	KNA	591	Panama	PAN								88	PHOTO.APPARAT.NES;CLOCKS	1	No Quantity			0		0		4999			0
S3	2016	2016	2016	2	0	2	Export	659	Saint Kitts and Nevis	KNA	842	USA	USA								88	PHOTO.APPARAT.NES;CLOCKS	1	No Quantity			0		0		8474			0
S3	2016	2016	2016	2	0	2	Export	659	Saint Kitts and Nevis	KNA	899	Areas, nes									88	PHOTO.APPARAT.NES;CLOCKS	1	No Quantity			0		0		8694			0
S3	2016	2016	2016	2	0	2	Export	646	Rwanda	RWA	0	World	WLD								89	MISC MANUFCTRD GOODS NES	1	No Quantity							2995368			0
S3	2016	2016	2016	2	0	2	Export	646	Rwanda	RWA	31	Azerbaijan	AZE								89	MISC MANUFCTRD GOODS NES	1	No Quantity							601			0
S3	2016	2016	2016	2	0	2	Export	646	Rwanda	RWA	56	Belgium	BEL								89	MISC MANUFCTRD GOODS NES	1	No Quantity							10741			0
S3	2016	2016	2016	2	0	2	Export	646	Rwanda	RWA	108	Burundi	BDI								89	MISC MANUFCTRD GOODS NES	1	No Quantity							13221			0
S3	2016	2016	2016	2	0	2	Export	646	Rwanda	RWA	120	Cameroon	CMR								89	MISC MANUFCTRD GOODS NES	1	No Quantity							1515			0
S3	2016	2016	2016	2	0	2	Export	646	Rwanda	RWA	124	Canada	CAN								89	MISC MANUFCTRD GOODS NES	1	No Quantity							158			0
S3	2016	2016	2016	2	0	2	Export	646	Rwanda	RWA	180	Dem. Rep. of the Congo	COD								89	MISC MANUFCTRD GOODS NES	1	No Quantity							1509101			0
S3	2016	2016	2016	2	0	2	Export	646	Rwanda	RWA	231	Ethiopia	ETH								89	MISC MANUFCTRD GOODS NES	1	No Quantity							51			0
S3	2016	2016	2016	2	0	2	Export	646	Rwanda	RWA	232	Eritrea	ERI								89	MISC MANUFCTRD GOODS NES	1	No Quantity							143			0
S3	2016	2016	2016	2	0	2	Export	646	Rwanda	RWA	251	France	FRA								89	MISC MANUFCTRD GOODS NES	1	No Quantity							17332			0
S3	2016	2016	2016	2	0	2	Export	646	Rwanda	RWA	276	Germany	DEU								89	MISC MANUFCTRD GOODS NES	1	No Quantity							471			0
S3	2016	2016	2016	2	0	2	Export	646	Rwanda	RWA	344	China, Hong Kong SAR	HKG								89	MISC MANUFCTRD GOODS NES	1	No Quantity							9871			0
S3	2016	2016	2016	2	0	2	Export	646	Rwanda	RWA	381	Italy	ITA								89	MISC MANUFCTRD GOODS NES	1	No Quantity							474			0
S3	2016	2016	2016	2	0	2	Export	646	Rwanda	RWA	384	Côte d'Ivoire	CIV								89	MISC MANUFCTRD GOODS NES	1	No Quantity							2998			0
S3	2016	2016	2016	2	0	2	Export	646	Rwanda	RWA	392	Japan	JPN								89	MISC MANUFCTRD GOODS NES	1	No Quantity							3321			0
S3	2016	2016	2016	2	0	2	Export	646	Rwanda	RWA	404	Kenya	KEN								89	MISC MANUFCTRD GOODS NES	1	No Quantity							101726			0
S3	2016	2016	2016	2	0	2	Export	646	Rwanda	RWA	442	Luxembourg	LUX								89	MISC MANUFCTRD GOODS NES	1	No Quantity							91			0
S3	2016	2016	2016	2	0	2	Export	646	Rwanda	RWA	454	Malawi	MWI								89	MISC MANUFCTRD GOODS NES	1	No Quantity							86698			0
S3	2016	2016	2016	2	0	2	Export	646	Rwanda	RWA	458	Malaysia	MYS								89	MISC MANUFCTRD GOODS NES	1	No Quantity							5398			0
S3	2016	2016	2016	2	0	2	Export	646	Rwanda	RWA	490	Other Asia, nes									89	MISC MANUFCTRD GOODS NES	1	No Quantity							102			0
S3	2016	2016	2016	2	0	2	Export	646	Rwanda	RWA	528	Netherlands	NLD								89	MISC MANUFCTRD GOODS NES	1	No Quantity							3528			0
S3	2016	2016	2016	2	0	2	Export	646	Rwanda	RWA	643	Russian Federation	RUS								89	MISC MANUFCTRD GOODS NES	1	No Quantity							62			0
S3	2016	2016	2016	2	0	2	Export	646	Rwanda	RWA	682	Saudi Arabia	SAU								89	MISC MANUFCTRD GOODS NES	1	No Quantity							71			0
S3	2016	2016	2016	2	0	2	Export	646	Rwanda	RWA	699	India	IND								89	MISC MANUFCTRD GOODS NES	1	No Quantity							1706			0
S3	2016	2016	2016	2	0	2	Export	646	Rwanda	RWA	710	South Africa	ZAF								89	MISC MANUFCTRD GOODS NES	1	No Quantity							7242			0
S3	2016	2016	2016	2	0	2	Export	646	Rwanda	RWA	724	Spain	ESP								89	MISC MANUFCTRD GOODS NES	1	No Quantity							763			0
S3	2016	2016	2016	2	0	2	Export	646	Rwanda	RWA	728	South Sudan	SSD								89	MISC MANUFCTRD GOODS NES	1	No Quantity							51			0
S3	2016	2016	2016	2	0	2	Export	646	Rwanda	RWA	757	Switzerland	CHE								89	MISC MANUFCTRD GOODS NES	1	No Quantity							1664			0
S3	2016	2016	2016	2	0	2	Export	646	Rwanda	RWA	784	United Arab Emirates	ARE								89	MISC MANUFCTRD GOODS NES	1	No Quantity							89469			0
S3	2016	2016	2016	2	0	2	Export	646	Rwanda	RWA	792	Turkey	TUR								89	MISC MANUFCTRD GOODS NES	1	No Quantity							20752			0
S3	2016	2016	2016	2	0	2	Export	646	Rwanda	RWA	800	Uganda	UGA								89	MISC MANUFCTRD GOODS NES	1	No Quantity							103601			0
S3	2016	2016	2016	2	0	2	Export	646	Rwanda	RWA	818	Egypt	EGY								89	MISC MANUFCTRD GOODS NES	1	No Quantity							360			0
S3	2016	2016	2016	2	0	2	Export	646	Rwanda	RWA	826	United Kingdom	GBR								89	MISC MANUFCTRD GOODS NES	1	No Quantity							3513			0
S3	2016	2016	2016	2	0	2	Export	646	Rwanda	RWA	834	United Rep. of Tanzania	TZA								89	MISC MANUFCTRD GOODS NES	1	No Quantity							48836			0
S3	2016	2016	2016	2	0	2	Export	646	Rwanda	RWA	842	USA	USA								89	MISC MANUFCTRD GOODS NES	1	No Quantity							949570			0
S3	2016	2016	2016	2	0	2	Export	646	Rwanda	RWA	894	Zambia	ZMB								89	MISC MANUFCTRD GOODS NES	1	No Quantity							169			0
S3	2016	2016	2016	2	0	2	Export	659	Saint Kitts and Nevis	KNA	0	World	WLD								89	MISC MANUFCTRD GOODS NES	1	No Quantity			0		0		6114772			0
S3	2016	2016	2016	2	0	2	Export	659	Saint Kitts and Nevis	KNA	28	Antigua and Barbuda	ATG								89	MISC MANUFCTRD GOODS NES	1	No Quantity			0		0		529710			0
S3	2016	2016	2016	2	0	2	Export	659	Saint Kitts and Nevis	KNA	52	Barbados	BRB								89	MISC MANUFCTRD GOODS NES	1	No Quantity			0		0		15962			0
S3	2016	2016	2016	2	0	2	Export	659	Saint Kitts and Nevis	KNA	60	Bermuda	BMU								89	MISC MANUFCTRD GOODS NES	1	No Quantity			0		0		740			0
S3	2016	2016	2016	2	0	2	Export	659	Saint Kitts and Nevis	KNA	92	Br. Virgin Isds	VGB								89	MISC MANUFCTRD GOODS NES	1	No Quantity			0		0		19978			0
S3	2016	2016	2016	2	0	2	Export	659	Saint Kitts and Nevis	KNA	124	Canada	CAN								89	MISC MANUFCTRD GOODS NES	1	No Quantity			0		0		2929			0
S3	2016	2016	2016	2	0	2	Export	659	Saint Kitts and Nevis	KNA	136	Cayman Isds	CYM								89	MISC MANUFCTRD GOODS NES	1	No Quantity			0		0		3333			0
S3	2016	2016	2016	2	0	2	Export	659	Saint Kitts and Nevis	KNA	152	Chile	CHL								89	MISC MANUFCTRD GOODS NES	1	No Quantity			0		0		1851			0
S3	2016	2016	2016	2	0	2	Export	659	Saint Kitts and Nevis	KNA	212	Dominica	DMA								89	MISC MANUFCTRD GOODS NES	1	No Quantity			0		0		284211			0
S3	2016	2016	2016	2	0	2	Export	659	Saint Kitts and Nevis	KNA	308	Grenada	GRD								89	MISC MANUFCTRD GOODS NES	1	No Quantity			0		0		407351			0
S3	2016	2016	2016	2	0	2	Export	659	Saint Kitts and Nevis	KNA	328	Guyana	GUY								89	MISC MANUFCTRD GOODS NES	1	No Quantity			0		0		1758			0
S3	2016	2016	2016	2	0	2	Export	659	Saint Kitts and Nevis	KNA	372	Ireland	IRL								89	MISC MANUFCTRD GOODS NES	1	No Quantity			0		0		20125			0
S3	2016	2016	2016	2	0	2	Export	659	Saint Kitts and Nevis	KNA	500	Montserrat	MSR								89	MISC MANUFCTRD GOODS NES	1	No Quantity			0		0		45526			0
S3	2016	2016	2016	2	0	2	Export	659	Saint Kitts and Nevis	KNA	533	Aruba	ABW								89	MISC MANUFCTRD GOODS NES	1	No Quantity			0		0		999			0
S3	2016	2016	2016	2	0	2	Export	659	Saint Kitts and Nevis	KNA	534	Saint Maarten	SXM								89	MISC MANUFCTRD GOODS NES	1	No Quantity			0		0		18169			0
S3	2016	2016	2016	2	0	2	Export	659	Saint Kitts and Nevis	KNA	535	Bonaire	BES								89	MISC MANUFCTRD GOODS NES	1	No Quantity			0		0		39469			0
S3	2016	2016	2016	2	0	2	Export	659	Saint Kitts and Nevis	KNA	660	Anguilla	AIA								89	MISC MANUFCTRD GOODS NES	1	No Quantity			0		0		47847			0
S3	2016	2016	2016	2	0	2	Export	659	Saint Kitts and Nevis	KNA	662	Saint Lucia	LCA								89	MISC MANUFCTRD GOODS NES	1	No Quantity			0		0		704127			0
S3	2016	2016	2016	2	0	2	Export	659	Saint Kitts and Nevis	KNA	670	Saint Vincent and the Grenadines	VCT								89	MISC MANUFCTRD GOODS NES	1	No Quantity			0		0		327907			0
S3	2016	2016	2016	2	0	2	Export	659	Saint Kitts and Nevis	KNA	780	Trinidad and Tobago	TTO								89	MISC MANUFCTRD GOODS NES	1	No Quantity			0		0		462681			0
S3	2016	2016	2016	2	0	2	Export	659	Saint Kitts and Nevis	KNA	826	United Kingdom	GBR								89	MISC MANUFCTRD GOODS NES	1	No Quantity			0		0		193782			0
S3	2016	2016	2016	2	0	2	Export	659	Saint Kitts and Nevis	KNA	842	USA	USA								89	MISC MANUFCTRD GOODS NES	1	No Quantity			0		0		2939812			0
S3	2016	2016	2016	2	0	2	Export	659	Saint Kitts and Nevis	KNA	899	Areas, nes									89	MISC MANUFCTRD GOODS NES	1	No Quantity			0		0		46492			0
S3	2016	2016	2016	2	0	2	Export	646	Rwanda	RWA	0	World	WLD								97	GOLD,NONMONTRY EXCL ORES	1	No Quantity							79705158			0
S3	2016	2016	2016	2	0	2	Export	646	Rwanda	RWA	784	United Arab Emirates	ARE								97	GOLD,NONMONTRY EXCL ORES	1	No Quantity							79705158			0
