# Supplementary material for: Core-periphery structure in sectoral international trade networks: A new approach to an old theory
Source: PLoS One. 2020 Apr 2;15(4):e0229547. doi: 10.1371/journal.pone.0229547 (PMC7117750; doi:10.1371/journal.pone.0229547)
Supplement: S7 File — (ZIP) [file pone.0229547.s007.zip › S7_File/RawData 2016/comtrade (6).csv]

Classification	Year	Period	Period Desc.	Aggregate Level	Is Leaf Code	Trade Flow Code	Trade Flow	Reporter Code	Reporter	Reporter ISO	Partner Code	Partner	Partner ISO	2nd Partner Code	2nd Partner	2nd Partner ISO	Customs Proc. Code	Customs	Mode of Transport Code	Mode of Transport	Commodity Code	Commodity	Qty Unit Code	Qty Unit	Qty	Alt Qty Unit Code	Alt Qty Unit	Alt Qty	Netweight (kg)	Gross weight (kg)	Trade Value (US$)	CIF Trade Value (US$)	FOB Trade Value (US$)	Flag
S3	2016	2016	2016	2	0	2	Export	52	Barbados	BRB	0	World	WLD								00	LIVE ANIMALS	1	No Quantity							853629			0
S3	2016	2016	2016	2	0	2	Export	52	Barbados	BRB	28	Antigua and Barbuda	ATG								00	LIVE ANIMALS	1	No Quantity							53382			0
S3	2016	2016	2016	2	0	2	Export	52	Barbados	BRB	56	Belgium	BEL								00	LIVE ANIMALS	1	No Quantity							150			0
S3	2016	2016	2016	2	0	2	Export	52	Barbados	BRB	92	Br. Virgin Isds	VGB								00	LIVE ANIMALS	1	No Quantity							50114			0
S3	2016	2016	2016	2	0	2	Export	52	Barbados	BRB	124	Canada	CAN								00	LIVE ANIMALS	1	No Quantity							3830			0
S3	2016	2016	2016	2	0	2	Export	52	Barbados	BRB	212	Dominica	DMA								00	LIVE ANIMALS	1	No Quantity							164307			0
S3	2016	2016	2016	2	0	2	Export	52	Barbados	BRB	251	France	FRA								00	LIVE ANIMALS	1	No Quantity							8409			0
S3	2016	2016	2016	2	0	2	Export	52	Barbados	BRB	276	Germany	DEU								00	LIVE ANIMALS	1	No Quantity							725			0
S3	2016	2016	2016	2	0	2	Export	52	Barbados	BRB	308	Grenada	GRD								00	LIVE ANIMALS	1	No Quantity							253878			0
S3	2016	2016	2016	2	0	2	Export	52	Barbados	BRB	328	Guyana	GUY								00	LIVE ANIMALS	1	No Quantity							100			0
S3	2016	2016	2016	2	0	2	Export	52	Barbados	BRB	372	Ireland	IRL								00	LIVE ANIMALS	1	No Quantity							100			0
S3	2016	2016	2016	2	0	2	Export	52	Barbados	BRB	381	Italy	ITA								00	LIVE ANIMALS	1	No Quantity							175			0
S3	2016	2016	2016	2	0	2	Export	52	Barbados	BRB	392	Japan	JPN								00	LIVE ANIMALS	1	No Quantity							3300			0
S3	2016	2016	2016	2	0	2	Export	52	Barbados	BRB	500	Montserrat	MSR								00	LIVE ANIMALS	1	No Quantity							18030			0
S3	2016	2016	2016	2	0	2	Export	52	Barbados	BRB	533	Aruba	ABW								00	LIVE ANIMALS	1	No Quantity							325			0
S3	2016	2016	2016	2	0	2	Export	52	Barbados	BRB	534	Saint Maarten	SXM								00	LIVE ANIMALS	1	No Quantity							501			0
S3	2016	2016	2016	2	0	2	Export	52	Barbados	BRB	659	Saint Kitts and Nevis	KNA								00	LIVE ANIMALS	1	No Quantity							20135			0
S3	2016	2016	2016	2	0	2	Export	52	Barbados	BRB	660	Anguilla	AIA								00	LIVE ANIMALS	1	No Quantity							11063			0
S3	2016	2016	2016	2	0	2	Export	52	Barbados	BRB	662	Saint Lucia	LCA								00	LIVE ANIMALS	1	No Quantity							27238			0
S3	2016	2016	2016	2	0	2	Export	52	Barbados	BRB	670	Saint Vincent and the Grenadines	VCT								00	LIVE ANIMALS	1	No Quantity							93507			0
S3	2016	2016	2016	2	0	2	Export	52	Barbados	BRB	752	Sweden	SWE								00	LIVE ANIMALS	1	No Quantity							125			0
S3	2016	2016	2016	2	0	2	Export	52	Barbados	BRB	780	Trinidad and Tobago	TTO								00	LIVE ANIMALS	1	No Quantity							1419			0
S3	2016	2016	2016	2	0	2	Export	52	Barbados	BRB	784	United Arab Emirates	ARE								00	LIVE ANIMALS	1	No Quantity							25			0
S3	2016	2016	2016	2	0	2	Export	52	Barbados	BRB	826	United Kingdom	GBR								00	LIVE ANIMALS	1	No Quantity							22395			0
S3	2016	2016	2016	2	0	2	Export	52	Barbados	BRB	842	USA	USA								00	LIVE ANIMALS	1	No Quantity							120200			0
S3	2016	2016	2016	2	0	2	Export	52	Barbados	BRB	862	Venezuela	VEN								00	LIVE ANIMALS	1	No Quantity							200			0
S3	2016	2016	2016	2	0	2	Export	56	Belgium	BEL	0	World	WLD								00	LIVE ANIMALS	1	No Quantity							526986498			0
S3	2016	2016	2016	2	0	2	Export	56	Belgium	BEL	8	Albania	ALB								00	LIVE ANIMALS	1	No Quantity							38065			0
S3	2016	2016	2016	2	0	2	Export	56	Belgium	BEL	12	Algeria	DZA								00	LIVE ANIMALS	1	No Quantity							25169			0
S3	2016	2016	2016	2	0	2	Export	56	Belgium	BEL	24	Angola	AGO								00	LIVE ANIMALS	1	No Quantity							82491			0
S3	2016	2016	2016	2	0	2	Export	56	Belgium	BEL	28	Antigua and Barbuda	ATG								00	LIVE ANIMALS	1	No Quantity							1992			0
S3	2016	2016	2016	2	0	2	Export	56	Belgium	BEL	31	Azerbaijan	AZE								00	LIVE ANIMALS	1	No Quantity							34360			0
S3	2016	2016	2016	2	0	2	Export	56	Belgium	BEL	32	Argentina	ARG								00	LIVE ANIMALS	1	No Quantity							148597			0
S3	2016	2016	2016	2	0	2	Export	56	Belgium	BEL	36	Australia	AUS								00	LIVE ANIMALS	1	No Quantity							93835			0
S3	2016	2016	2016	2	0	2	Export	56	Belgium	BEL	40	Austria	AUT								00	LIVE ANIMALS	1	No Quantity							744932			0
S3	2016	2016	2016	2	0	2	Export	56	Belgium	BEL	48	Bahrain	BHR								00	LIVE ANIMALS	1	No Quantity							847198			0
S3	2016	2016	2016	2	0	2	Export	56	Belgium	BEL	50	Bangladesh	BGD								00	LIVE ANIMALS	1	No Quantity							31477			0
S3	2016	2016	2016	2	0	2	Export	56	Belgium	BEL	51	Armenia	ARM								00	LIVE ANIMALS	1	No Quantity							38520			0
S3	2016	2016	2016	2	0	2	Export	56	Belgium	BEL	70	Bosnia Herzegovina	BIH								00	LIVE ANIMALS	1	No Quantity							8787			0
S3	2016	2016	2016	2	0	2	Export	56	Belgium	BEL	76	Brazil	BRA								00	LIVE ANIMALS	1	No Quantity							2575087			0
S3	2016	2016	2016	2	0	2	Export	56	Belgium	BEL	100	Bulgaria	BGR								00	LIVE ANIMALS	1	No Quantity							80114			0
S3	2016	2016	2016	2	0	2	Export	56	Belgium	BEL	108	Burundi	BDI								00	LIVE ANIMALS	1	No Quantity							27778			0
S3	2016	2016	2016	2	0	2	Export	56	Belgium	BEL	112	Belarus	BLR								00	LIVE ANIMALS	1	No Quantity							81327			0
S3	2016	2016	2016	2	0	2	Export	56	Belgium	BEL	120	Cameroon	CMR								00	LIVE ANIMALS	1	No Quantity							175724			0
S3	2016	2016	2016	2	0	2	Export	56	Belgium	BEL	124	Canada	CAN								00	LIVE ANIMALS	1	No Quantity							7504156			0
S3	2016	2016	2016	2	0	2	Export	56	Belgium	BEL	148	Chad	TCD								00	LIVE ANIMALS	1	No Quantity							57834			0
S3	2016	2016	2016	2	0	2	Export	56	Belgium	BEL	152	Chile	CHL								00	LIVE ANIMALS	1	No Quantity							963783			0
S3	2016	2016	2016	2	0	2	Export	56	Belgium	BEL	156	China	CHN								00	LIVE ANIMALS	1	No Quantity							4864144			0
S3	2016	2016	2016	2	0	2	Export	56	Belgium	BEL	170	Colombia	COL								00	LIVE ANIMALS	1	No Quantity							1339394			0
S3	2016	2016	2016	2	0	2	Export	56	Belgium	BEL	178	Congo	COG								00	LIVE ANIMALS	1	No Quantity							38331			0
S3	2016	2016	2016	2	0	2	Export	56	Belgium	BEL	180	Dem. Rep. of the Congo	COD								00	LIVE ANIMALS	1	No Quantity							452829			0
S3	2016	2016	2016	2	0	2	Export	56	Belgium	BEL	188	Costa Rica	CRI								00	LIVE ANIMALS	1	No Quantity							77702			0
S3	2016	2016	2016	2	0	2	Export	56	Belgium	BEL	191	Croatia	HRV								00	LIVE ANIMALS	1	No Quantity							47373			0
S3	2016	2016	2016	2	0	2	Export	56	Belgium	BEL	196	Cyprus	CYP								00	LIVE ANIMALS	1	No Quantity							30613			0
S3	2016	2016	2016	2	0	2	Export	56	Belgium	BEL	203	Czechia	CZE								00	LIVE ANIMALS	1	No Quantity							881254			0
S3	2016	2016	2016	2	0	2	Export	56	Belgium	BEL	204	Benin	BEN								00	LIVE ANIMALS	1	No Quantity							279417			0
S3	2016	2016	2016	2	0	2	Export	56	Belgium	BEL	208	Denmark	DNK								00	LIVE ANIMALS	1	No Quantity							3611319			0
S3	2016	2016	2016	2	0	2	Export	56	Belgium	BEL	214	Dominican Rep.	DOM								00	LIVE ANIMALS	1	No Quantity							184			0
S3	2016	2016	2016	2	0	2	Export	56	Belgium	BEL	218	Ecuador	ECU								00	LIVE ANIMALS	1	No Quantity							2435			0
S3	2016	2016	2016	2	0	2	Export	56	Belgium	BEL	231	Ethiopia	ETH								00	LIVE ANIMALS	1	No Quantity							199716			0
S3	2016	2016	2016	2	0	2	Export	56	Belgium	BEL	233	Estonia	EST								00	LIVE ANIMALS	1	No Quantity							25230			0
S3	2016	2016	2016	2	0	2	Export	56	Belgium	BEL	246	Finland	FIN								00	LIVE ANIMALS	1	No Quantity							846481			0
S3	2016	2016	2016	2	0	2	Export	56	Belgium	BEL	251	France	FRA								00	LIVE ANIMALS	1	No Quantity							53277472			0
S3	2016	2016	2016	2	0	2	Export	56	Belgium	BEL	266	Gabon	GAB								00	LIVE ANIMALS	1	No Quantity							4624			0
S3	2016	2016	2016	2	0	2	Export	56	Belgium	BEL	268	Georgia	GEO								00	LIVE ANIMALS	1	No Quantity							22367			0
S3	2016	2016	2016	2	0	2	Export	56	Belgium	BEL	270	Gambia	GMB								00	LIVE ANIMALS	1	No Quantity							14660			0
S3	2016	2016	2016	2	0	2	Export	56	Belgium	BEL	276	Germany	DEU								00	LIVE ANIMALS	1	No Quantity							41554975			0
S3	2016	2016	2016	2	0	2	Export	56	Belgium	BEL	288	Ghana	GHA								00	LIVE ANIMALS	1	No Quantity							319258			0
S3	2016	2016	2016	2	0	2	Export	56	Belgium	BEL	300	Greece	GRC								00	LIVE ANIMALS	1	No Quantity							1610134			0
S3	2016	2016	2016	2	0	2	Export	56	Belgium	BEL	320	Guatemala	GTM								00	LIVE ANIMALS	1	No Quantity							4734			0
S3	2016	2016	2016	2	0	2	Export	56	Belgium	BEL	324	Guinea	GIN								00	LIVE ANIMALS	1	No Quantity							602346			0
S3	2016	2016	2016	2	0	2	Export	56	Belgium	BEL	344	China, Hong Kong SAR	HKG								00	LIVE ANIMALS	1	No Quantity							70586			0
S3	2016	2016	2016	2	0	2	Export	56	Belgium	BEL	348	Hungary	HUN								00	LIVE ANIMALS	1	No Quantity							2927504			0
S3	2016	2016	2016	2	0	2	Export	56	Belgium	BEL	360	Indonesia	IDN								00	LIVE ANIMALS	1	No Quantity							623516			0
S3	2016	2016	2016	2	0	2	Export	56	Belgium	BEL	368	Iraq	IRQ								00	LIVE ANIMALS	1	No Quantity							641911			0
S3	2016	2016	2016	2	0	2	Export	56	Belgium	BEL	372	Ireland	IRL								00	LIVE ANIMALS	1	No Quantity							3659179			0
S3	2016	2016	2016	2	0	2	Export	56	Belgium	BEL	376	Israel	ISR								00	LIVE ANIMALS	1	No Quantity							1424763			0
S3	2016	2016	2016	2	0	2	Export	56	Belgium	BEL	381	Italy	ITA								00	LIVE ANIMALS	1	No Quantity							12657354			0
S3	2016	2016	2016	2	0	2	Export	56	Belgium	BEL	384	Côte d'Ivoire	CIV								00	LIVE ANIMALS	1	No Quantity							149813			0
S3	2016	2016	2016	2	0	2	Export	56	Belgium	BEL	392	Japan	JPN								00	LIVE ANIMALS	1	No Quantity							9478171			0
S3	2016	2016	2016	2	0	2	Export	56	Belgium	BEL	398	Kazakhstan	KAZ								00	LIVE ANIMALS	1	No Quantity							47533			0
S3	2016	2016	2016	2	0	2	Export	56	Belgium	BEL	400	Jordan	JOR								00	LIVE ANIMALS	1	No Quantity							352517			0
S3	2016	2016	2016	2	0	2	Export	56	Belgium	BEL	404	Kenya	KEN								00	LIVE ANIMALS	1	No Quantity							581			0
S3	2016	2016	2016	2	0	2	Export	56	Belgium	BEL	410	Rep. of Korea	KOR								00	LIVE ANIMALS	1	No Quantity							848058			0
S3	2016	2016	2016	2	0	2	Export	56	Belgium	BEL	414	Kuwait	KWT								00	LIVE ANIMALS	1	No Quantity							1975938			0
S3	2016	2016	2016	2	0	2	Export	56	Belgium	BEL	417	Kyrgyzstan	KGZ								00	LIVE ANIMALS	1	No Quantity							5656			0
S3	2016	2016	2016	2	0	2	Export	56	Belgium	BEL	422	Lebanon	LBN								00	LIVE ANIMALS	1	No Quantity							695323			0
S3	2016	2016	2016	2	0	2	Export	56	Belgium	BEL	428	Latvia	LVA								00	LIVE ANIMALS	1	No Quantity							109793			0
S3	2016	2016	2016	2	0	2	Export	56	Belgium	BEL	434	Libya	LBY								00	LIVE ANIMALS	1	No Quantity							523926			0
S3	2016	2016	2016	2	0	2	Export	56	Belgium	BEL	440	Lithuania	LTU								00	LIVE ANIMALS	1	No Quantity							181			0
S3	2016	2016	2016	2	0	2	Export	56	Belgium	BEL	442	Luxembourg	LUX								00	LIVE ANIMALS	1	No Quantity							2495697			0
S3	2016	2016	2016	2	0	2	Export	56	Belgium	BEL	450	Madagascar	MDG								00	LIVE ANIMALS	1	No Quantity							194385			0
S3	2016	2016	2016	2	0	2	Export	56	Belgium	BEL	458	Malaysia	MYS								00	LIVE ANIMALS	1	No Quantity							30516			0
S3	2016	2016	2016	2	0	2	Export	56	Belgium	BEL	462	Maldives	MDV								00	LIVE ANIMALS	1	No Quantity							26738			0
S3	2016	2016	2016	2	0	2	Export	56	Belgium	BEL	466	Mali	MLI								00	LIVE ANIMALS	1	No Quantity							1767359			0
S3	2016	2016	2016	2	0	2	Export	56	Belgium	BEL	470	Malta	MLT								00	LIVE ANIMALS	1	No Quantity							3519413			0
S3	2016	2016	2016	2	0	2	Export	56	Belgium	BEL	484	Mexico	MEX								00	LIVE ANIMALS	1	No Quantity							1300924			0
S3	2016	2016	2016	2	0	2	Export	56	Belgium	BEL	490	Other Asia, nes									00	LIVE ANIMALS	1	No Quantity							9073975			0
S3	2016	2016	2016	2	0	2	Export	56	Belgium	BEL	498	Rep. of Moldova	MDA								00	LIVE ANIMALS	1	No Quantity							21900			0
S3	2016	2016	2016	2	0	2	Export	56	Belgium	BEL	504	Morocco	MAR								00	LIVE ANIMALS	1	No Quantity							1888401			0
S3	2016	2016	2016	2	0	2	Export	56	Belgium	BEL	512	Oman	OMN								00	LIVE ANIMALS	1	No Quantity							11798			0
S3	2016	2016	2016	2	0	2	Export	56	Belgium	BEL	516	Namibia	NAM								00	LIVE ANIMALS	1	No Quantity							26663			0
S3	2016	2016	2016	2	0	2	Export	56	Belgium	BEL	524	Nepal	NPL								00	LIVE ANIMALS	1	No Quantity							42513			0
S3	2016	2016	2016	2	0	2	Export	56	Belgium	BEL	528	Netherlands	NLD								00	LIVE ANIMALS	1	No Quantity							260692555			0
S3	2016	2016	2016	2	0	2	Export	56	Belgium	BEL	531	Curaçao	CUW								00	LIVE ANIMALS	1	No Quantity							109683			0
S3	2016	2016	2016	2	0	2	Export	56	Belgium	BEL	533	Aruba	ABW								00	LIVE ANIMALS	1	No Quantity							21702			0
S3	2016	2016	2016	2	0	2	Export	56	Belgium	BEL	534	Saint Maarten	SXM								00	LIVE ANIMALS	1	No Quantity							5702			0
S3	2016	2016	2016	2	0	2	Export	56	Belgium	BEL	535	Bonaire	BES								00	LIVE ANIMALS	1	No Quantity							25603			0
S3	2016	2016	2016	2	0	2	Export	56	Belgium	BEL	554	New Zealand	NZL								00	LIVE ANIMALS	1	No Quantity							24905			0
S3	2016	2016	2016	2	0	2	Export	56	Belgium	BEL	562	Niger	NER								00	LIVE ANIMALS	1	No Quantity							49656			0
S3	2016	2016	2016	2	0	2	Export	56	Belgium	BEL	579	Norway	NOR								00	LIVE ANIMALS	1	No Quantity							281491			0
S3	2016	2016	2016	2	0	2	Export	56	Belgium	BEL	586	Pakistan	PAK								00	LIVE ANIMALS	1	No Quantity							797986			0
S3	2016	2016	2016	2	0	2	Export	56	Belgium	BEL	591	Panama	PAN								00	LIVE ANIMALS	1	No Quantity							2431			0
S3	2016	2016	2016	2	0	2	Export	56	Belgium	BEL	604	Peru	PER								00	LIVE ANIMALS	1	No Quantity							276793			0
S3	2016	2016	2016	2	0	2	Export	56	Belgium	BEL	608	Philippines	PHL								00	LIVE ANIMALS	1	No Quantity							9656			0
S3	2016	2016	2016	2	0	2	Export	56	Belgium	BEL	616	Poland	POL								00	LIVE ANIMALS	1	No Quantity							1281466			0
S3	2016	2016	2016	2	0	2	Export	56	Belgium	BEL	620	Portugal	PRT								00	LIVE ANIMALS	1	No Quantity							13620			0
S3	2016	2016	2016	2	0	2	Export	56	Belgium	BEL	634	Qatar	QAT								00	LIVE ANIMALS	1	No Quantity							4860203			0
S3	2016	2016	2016	2	0	2	Export	56	Belgium	BEL	642	Romania	ROU								00	LIVE ANIMALS	1	No Quantity							49152			0
S3	2016	2016	2016	2	0	2	Export	56	Belgium	BEL	643	Russian Federation	RUS								00	LIVE ANIMALS	1	No Quantity							1291936			0
S3	2016	2016	2016	2	0	2	Export	56	Belgium	BEL	646	Rwanda	RWA								00	LIVE ANIMALS	1	No Quantity							164198			0
S3	2016	2016	2016	2	0	2	Export	56	Belgium	BEL	682	Saudi Arabia	SAU								00	LIVE ANIMALS	1	No Quantity							438444			0
S3	2016	2016	2016	2	0	2	Export	56	Belgium	BEL	686	Senegal	SEN								00	LIVE ANIMALS	1	No Quantity							51039			0
S3	2016	2016	2016	2	0	2	Export	56	Belgium	BEL	688	Serbia	SRB								00	LIVE ANIMALS	1	No Quantity							91539			0
S3	2016	2016	2016	2	0	2	Export	56	Belgium	BEL	694	Sierra Leone	SLE								00	LIVE ANIMALS	1	No Quantity							21048			0
S3	2016	2016	2016	2	0	2	Export	56	Belgium	BEL	699	India	IND								00	LIVE ANIMALS	1	No Quantity							111			0
S3	2016	2016	2016	2	0	2	Export	56	Belgium	BEL	702	Singapore	SGP								00	LIVE ANIMALS	1	No Quantity							74378			0
S3	2016	2016	2016	2	0	2	Export	56	Belgium	BEL	703	Slovakia	SVK								00	LIVE ANIMALS	1	No Quantity							255461			0
S3	2016	2016	2016	2	0	2	Export	56	Belgium	BEL	704	Viet Nam	VNM								00	LIVE ANIMALS	1	No Quantity							102983			0
S3	2016	2016	2016	2	0	2	Export	56	Belgium	BEL	710	South Africa	ZAF								00	LIVE ANIMALS	1	No Quantity							799457			0
S3	2016	2016	2016	2	0	2	Export	56	Belgium	BEL	716	Zimbabwe	ZWE								00	LIVE ANIMALS	1	No Quantity							28192			0
S3	2016	2016	2016	2	0	2	Export	56	Belgium	BEL	724	Spain	ESP								00	LIVE ANIMALS	1	No Quantity							6938342			0
S3	2016	2016	2016	2	0	2	Export	56	Belgium	BEL	728	South Sudan	SSD								00	LIVE ANIMALS	1	No Quantity							20477			0
S3	2016	2016	2016	2	0	2	Export	56	Belgium	BEL	729	Sudan	SDN								00	LIVE ANIMALS	1	No Quantity							2204454			0
S3	2016	2016	2016	2	0	2	Export	56	Belgium	BEL	752	Sweden	SWE								00	LIVE ANIMALS	1	No Quantity							7889358			0
S3	2016	2016	2016	2	0	2	Export	56	Belgium	BEL	757	Switzerland	CHE								00	LIVE ANIMALS	1	No Quantity							6224031			0
S3	2016	2016	2016	2	0	2	Export	56	Belgium	BEL	764	Thailand	THA								00	LIVE ANIMALS	1	No Quantity							297632			0
S3	2016	2016	2016	2	0	2	Export	56	Belgium	BEL	768	Togo	TGO								00	LIVE ANIMALS	1	No Quantity							278350			0
S3	2016	2016	2016	2	0	2	Export	56	Belgium	BEL	780	Trinidad and Tobago	TTO								00	LIVE ANIMALS	1	No Quantity							3095			0
S3	2016	2016	2016	2	0	2	Export	56	Belgium	BEL	784	United Arab Emirates	ARE								00	LIVE ANIMALS	1	No Quantity							2970826			0
S3	2016	2016	2016	2	0	2	Export	56	Belgium	BEL	788	Tunisia	TUN								00	LIVE ANIMALS	1	No Quantity							96719			0
S3	2016	2016	2016	2	0	2	Export	56	Belgium	BEL	792	Turkey	TUR								00	LIVE ANIMALS	1	No Quantity							931032			0
S3	2016	2016	2016	2	0	2	Export	56	Belgium	BEL	800	Uganda	UGA								00	LIVE ANIMALS	1	No Quantity							158881			0
S3	2016	2016	2016	2	0	2	Export	56	Belgium	BEL	804	Ukraine	UKR								00	LIVE ANIMALS	1	No Quantity							43719			0
S3	2016	2016	2016	2	0	2	Export	56	Belgium	BEL	807	North Macedonia	MKD								00	LIVE ANIMALS	1	No Quantity							15231			0
S3	2016	2016	2016	2	0	2	Export	56	Belgium	BEL	818	Egypt	EGY								00	LIVE ANIMALS	1	No Quantity							1715096			0
S3	2016	2016	2016	2	0	2	Export	56	Belgium	BEL	826	United Kingdom	GBR								00	LIVE ANIMALS	1	No Quantity							10287126			0
S3	2016	2016	2016	2	0	2	Export	56	Belgium	BEL	834	United Rep. of Tanzania	TZA								00	LIVE ANIMALS	1	No Quantity							20718			0
S3	2016	2016	2016	2	0	2	Export	56	Belgium	BEL	842	USA	USA								00	LIVE ANIMALS	1	No Quantity							34218586			0
S3	2016	2016	2016	2	0	2	Export	56	Belgium	BEL	854	Burkina Faso	BFA								00	LIVE ANIMALS	1	No Quantity							572645			0
S3	2016	2016	2016	2	0	2	Export	56	Belgium	BEL	858	Uruguay	URY								00	LIVE ANIMALS	1	No Quantity							17991			0
S3	2016	2016	2016	2	0	2	Export	52	Barbados	BRB	0	World	WLD								01	MEAT, MEAT PREPARATIONS	1	No Quantity							1775482			0
S3	2016	2016	2016	2	0	2	Export	52	Barbados	BRB	28	Antigua and Barbuda	ATG								01	MEAT, MEAT PREPARATIONS	1	No Quantity							62330			0
S3	2016	2016	2016	2	0	2	Export	52	Barbados	BRB	212	Dominica	DMA								01	MEAT, MEAT PREPARATIONS	1	No Quantity							15905			0
S3	2016	2016	2016	2	0	2	Export	52	Barbados	BRB	308	Grenada	GRD								01	MEAT, MEAT PREPARATIONS	1	No Quantity							59233			0
S3	2016	2016	2016	2	0	2	Export	52	Barbados	BRB	328	Guyana	GUY								01	MEAT, MEAT PREPARATIONS	1	No Quantity							101153			0
S3	2016	2016	2016	2	0	2	Export	52	Barbados	BRB	388	Jamaica	JAM								01	MEAT, MEAT PREPARATIONS	1	No Quantity							462999			0
S3	2016	2016	2016	2	0	2	Export	52	Barbados	BRB	392	Japan	JPN								01	MEAT, MEAT PREPARATIONS	1	No Quantity							1500			0
S3	2016	2016	2016	2	0	2	Export	52	Barbados	BRB	528	Netherlands	NLD								01	MEAT, MEAT PREPARATIONS	1	No Quantity							5656			0
S3	2016	2016	2016	2	0	2	Export	52	Barbados	BRB	531	Curaçao	CUW								01	MEAT, MEAT PREPARATIONS	1	No Quantity							31472			0
S3	2016	2016	2016	2	0	2	Export	52	Barbados	BRB	534	Saint Maarten	SXM								01	MEAT, MEAT PREPARATIONS	1	No Quantity							2446			0
S3	2016	2016	2016	2	0	2	Export	52	Barbados	BRB	659	Saint Kitts and Nevis	KNA								01	MEAT, MEAT PREPARATIONS	1	No Quantity							5553			0
S3	2016	2016	2016	2	0	2	Export	52	Barbados	BRB	662	Saint Lucia	LCA								01	MEAT, MEAT PREPARATIONS	1	No Quantity							488146			0
S3	2016	2016	2016	2	0	2	Export	52	Barbados	BRB	670	Saint Vincent and the Grenadines	VCT								01	MEAT, MEAT PREPARATIONS	1	No Quantity							287898			0
S3	2016	2016	2016	2	0	2	Export	52	Barbados	BRB	740	Suriname	SUR								01	MEAT, MEAT PREPARATIONS	1	No Quantity							51			0
S3	2016	2016	2016	2	0	2	Export	52	Barbados	BRB	780	Trinidad and Tobago	TTO								01	MEAT, MEAT PREPARATIONS	1	No Quantity							100517			0
S3	2016	2016	2016	2	0	2	Export	52	Barbados	BRB	826	United Kingdom	GBR								01	MEAT, MEAT PREPARATIONS	1	No Quantity							141412			0
S3	2016	2016	2016	2	0	2	Export	52	Barbados	BRB	842	USA	USA								01	MEAT, MEAT PREPARATIONS	1	No Quantity							9215			0
S3	2016	2016	2016	2	0	2	Export	56	Belgium	BEL	0	World	WLD								01	MEAT, MEAT PREPARATIONS	1	No Quantity							4191158242			0
S3	2016	2016	2016	2	0	2	Export	56	Belgium	BEL	4	Afghanistan	AFG								01	MEAT, MEAT PREPARATIONS	1	No Quantity							185797			0
S3	2016	2016	2016	2	0	2	Export	56	Belgium	BEL	8	Albania	ALB								01	MEAT, MEAT PREPARATIONS	1	No Quantity							973338			0
S3	2016	2016	2016	2	0	2	Export	56	Belgium	BEL	24	Angola	AGO								01	MEAT, MEAT PREPARATIONS	1	No Quantity							1045628			0
S3	2016	2016	2016	2	0	2	Export	56	Belgium	BEL	31	Azerbaijan	AZE								01	MEAT, MEAT PREPARATIONS	1	No Quantity							136464			0
S3	2016	2016	2016	2	0	2	Export	56	Belgium	BEL	36	Australia	AUS								01	MEAT, MEAT PREPARATIONS	1	No Quantity							9735471			0
S3	2016	2016	2016	2	0	2	Export	56	Belgium	BEL	40	Austria	AUT								01	MEAT, MEAT PREPARATIONS	1	No Quantity							7894944			0
S3	2016	2016	2016	2	0	2	Export	56	Belgium	BEL	48	Bahrain	BHR								01	MEAT, MEAT PREPARATIONS	1	No Quantity							46651			0
S3	2016	2016	2016	2	0	2	Export	56	Belgium	BEL	51	Armenia	ARM								01	MEAT, MEAT PREPARATIONS	1	No Quantity							663426			0
S3	2016	2016	2016	2	0	2	Export	56	Belgium	BEL	70	Bosnia Herzegovina	BIH								01	MEAT, MEAT PREPARATIONS	1	No Quantity							482517			0
S3	2016	2016	2016	2	0	2	Export	56	Belgium	BEL	96	Brunei Darussalam	BRN								01	MEAT, MEAT PREPARATIONS	1	No Quantity							96706			0
S3	2016	2016	2016	2	0	2	Export	56	Belgium	BEL	100	Bulgaria	BGR								01	MEAT, MEAT PREPARATIONS	1	No Quantity							9299754			0
S3	2016	2016	2016	2	0	2	Export	56	Belgium	BEL	108	Burundi	BDI								01	MEAT, MEAT PREPARATIONS	1	No Quantity							3417			0
S3	2016	2016	2016	2	0	2	Export	56	Belgium	BEL	112	Belarus	BLR								01	MEAT, MEAT PREPARATIONS	1	No Quantity							1201905			0
S3	2016	2016	2016	2	0	2	Export	56	Belgium	BEL	120	Cameroon	CMR								01	MEAT, MEAT PREPARATIONS	1	No Quantity							457921			0
S3	2016	2016	2016	2	0	2	Export	56	Belgium	BEL	124	Canada	CAN								01	MEAT, MEAT PREPARATIONS	1	No Quantity							349360			0
S3	2016	2016	2016	2	0	2	Export	56	Belgium	BEL	132	Cabo Verde	CPV								01	MEAT, MEAT PREPARATIONS	1	No Quantity							34950			0
S3	2016	2016	2016	2	0	2	Export	56	Belgium	BEL	140	Central African Rep.	CAF								01	MEAT, MEAT PREPARATIONS	1	No Quantity							222188			0
S3	2016	2016	2016	2	0	2	Export	56	Belgium	BEL	144	Sri Lanka	LKA								01	MEAT, MEAT PREPARATIONS	1	No Quantity							74127			0
S3	2016	2016	2016	2	0	2	Export	56	Belgium	BEL	152	Chile	CHL								01	MEAT, MEAT PREPARATIONS	1	No Quantity							27554			0
S3	2016	2016	2016	2	0	2	Export	56	Belgium	BEL	156	China	CHN								01	MEAT, MEAT PREPARATIONS	1	No Quantity							47957609			0
S3	2016	2016	2016	2	0	2	Export	56	Belgium	BEL	170	Colombia	COL								01	MEAT, MEAT PREPARATIONS	1	No Quantity							4763			0
S3	2016	2016	2016	2	0	2	Export	56	Belgium	BEL	174	Comoros	COM								01	MEAT, MEAT PREPARATIONS	1	No Quantity							241163			0
S3	2016	2016	2016	2	0	2	Export	56	Belgium	BEL	178	Congo	COG								01	MEAT, MEAT PREPARATIONS	1	No Quantity							5678141			0
S3	2016	2016	2016	2	0	2	Export	56	Belgium	BEL	180	Dem. Rep. of the Congo	COD								01	MEAT, MEAT PREPARATIONS	1	No Quantity							18776999			0
S3	2016	2016	2016	2	0	2	Export	56	Belgium	BEL	188	Costa Rica	CRI								01	MEAT, MEAT PREPARATIONS	1	No Quantity							456			0
S3	2016	2016	2016	2	0	2	Export	56	Belgium	BEL	191	Croatia	HRV								01	MEAT, MEAT PREPARATIONS	1	No Quantity							4076986			0
S3	2016	2016	2016	2	0	2	Export	56	Belgium	BEL	192	Cuba	CUB								01	MEAT, MEAT PREPARATIONS	1	No Quantity							186256			0
S3	2016	2016	2016	2	0	2	Export	56	Belgium	BEL	196	Cyprus	CYP								01	MEAT, MEAT PREPARATIONS	1	No Quantity							4167983			0
S3	2016	2016	2016	2	0	2	Export	56	Belgium	BEL	203	Czechia	CZE								01	MEAT, MEAT PREPARATIONS	1	No Quantity							63326742			0
S3	2016	2016	2016	2	0	2	Export	56	Belgium	BEL	204	Benin	BEN								01	MEAT, MEAT PREPARATIONS	1	No Quantity							3461287			0
S3	2016	2016	2016	2	0	2	Export	56	Belgium	BEL	208	Denmark	DNK								01	MEAT, MEAT PREPARATIONS	1	No Quantity							34961100			0
S3	2016	2016	2016	2	0	2	Export	56	Belgium	BEL	214	Dominican Rep.	DOM								01	MEAT, MEAT PREPARATIONS	1	No Quantity							994			0
S3	2016	2016	2016	2	0	2	Export	56	Belgium	BEL	222	El Salvador	SLV								01	MEAT, MEAT PREPARATIONS	1	No Quantity							881			0
S3	2016	2016	2016	2	0	2	Export	56	Belgium	BEL	226	Equatorial Guinea	GNQ								01	MEAT, MEAT PREPARATIONS	1	No Quantity							2713436			0
S3	2016	2016	2016	2	0	2	Export	56	Belgium	BEL	231	Ethiopia	ETH								01	MEAT, MEAT PREPARATIONS	1	No Quantity							6253			0
S3	2016	2016	2016	2	0	2	Export	56	Belgium	BEL	233	Estonia	EST								01	MEAT, MEAT PREPARATIONS	1	No Quantity							7150543			0
S3	2016	2016	2016	2	0	2	Export	56	Belgium	BEL	246	Finland	FIN								01	MEAT, MEAT PREPARATIONS	1	No Quantity							5906693			0
S3	2016	2016	2016	2	0	2	Export	56	Belgium	BEL	251	France	FRA								01	MEAT, MEAT PREPARATIONS	1	No Quantity							864688936			0
S3	2016	2016	2016	2	0	2	Export	56	Belgium	BEL	258	French Polynesia	PYF								01	MEAT, MEAT PREPARATIONS	1	No Quantity							236411			0
S3	2016	2016	2016	2	0	2	Export	56	Belgium	BEL	266	Gabon	GAB								01	MEAT, MEAT PREPARATIONS	1	No Quantity							3781110			0
S3	2016	2016	2016	2	0	2	Export	56	Belgium	BEL	268	Georgia	GEO								01	MEAT, MEAT PREPARATIONS	1	No Quantity							1515287			0
S3	2016	2016	2016	2	0	2	Export	56	Belgium	BEL	270	Gambia	GMB								01	MEAT, MEAT PREPARATIONS	1	No Quantity							915			0
S3	2016	2016	2016	2	0	2	Export	56	Belgium	BEL	276	Germany	DEU								01	MEAT, MEAT PREPARATIONS	1	No Quantity							815894602			0
S3	2016	2016	2016	2	0	2	Export	56	Belgium	BEL	288	Ghana	GHA								01	MEAT, MEAT PREPARATIONS	1	No Quantity							12442072			0
S3	2016	2016	2016	2	0	2	Export	56	Belgium	BEL	300	Greece	GRC								01	MEAT, MEAT PREPARATIONS	1	No Quantity							32333323			0
S3	2016	2016	2016	2	0	2	Export	56	Belgium	BEL	324	Guinea	GIN								01	MEAT, MEAT PREPARATIONS	1	No Quantity							932989			0
S3	2016	2016	2016	2	0	2	Export	56	Belgium	BEL	332	Haiti	HTI								01	MEAT, MEAT PREPARATIONS	1	No Quantity							440094			0
S3	2016	2016	2016	2	0	2	Export	56	Belgium	BEL	344	China, Hong Kong SAR	HKG								01	MEAT, MEAT PREPARATIONS	1	No Quantity							30535721			0
S3	2016	2016	2016	2	0	2	Export	56	Belgium	BEL	348	Hungary	HUN								01	MEAT, MEAT PREPARATIONS	1	No Quantity							7810726			0
S3	2016	2016	2016	2	0	2	Export	56	Belgium	BEL	352	Iceland	ISL								01	MEAT, MEAT PREPARATIONS	1	No Quantity							178422			0
S3	2016	2016	2016	2	0	2	Export	56	Belgium	BEL	360	Indonesia	IDN								01	MEAT, MEAT PREPARATIONS	1	No Quantity							124255			0
S3	2016	2016	2016	2	0	2	Export	56	Belgium	BEL	368	Iraq	IRQ								01	MEAT, MEAT PREPARATIONS	1	No Quantity							146535			0
S3	2016	2016	2016	2	0	2	Export	56	Belgium	BEL	372	Ireland	IRL								01	MEAT, MEAT PREPARATIONS	1	No Quantity							22433654			0
S3	2016	2016	2016	2	0	2	Export	56	Belgium	BEL	376	Israel	ISR								01	MEAT, MEAT PREPARATIONS	1	No Quantity							196476			0
S3	2016	2016	2016	2	0	2	Export	56	Belgium	BEL	381	Italy	ITA								01	MEAT, MEAT PREPARATIONS	1	No Quantity							173089347			0
S3	2016	2016	2016	2	0	2	Export	56	Belgium	BEL	384	Côte d'Ivoire	CIV								01	MEAT, MEAT PREPARATIONS	1	No Quantity							6000938			0
S3	2016	2016	2016	2	0	2	Export	56	Belgium	BEL	392	Japan	JPN								01	MEAT, MEAT PREPARATIONS	1	No Quantity							2495824			0
S3	2016	2016	2016	2	0	2	Export	56	Belgium	BEL	398	Kazakhstan	KAZ								01	MEAT, MEAT PREPARATIONS	1	No Quantity							955653			0
S3	2016	2016	2016	2	0	2	Export	56	Belgium	BEL	400	Jordan	JOR								01	MEAT, MEAT PREPARATIONS	1	No Quantity							3222451			0
S3	2016	2016	2016	2	0	2	Export	56	Belgium	BEL	404	Kenya	KEN								01	MEAT, MEAT PREPARATIONS	1	No Quantity							28223			0
S3	2016	2016	2016	2	0	2	Export	56	Belgium	BEL	410	Rep. of Korea	KOR								01	MEAT, MEAT PREPARATIONS	1	No Quantity							32409089			0
S3	2016	2016	2016	2	0	2	Export	56	Belgium	BEL	414	Kuwait	KWT								01	MEAT, MEAT PREPARATIONS	1	No Quantity							68929			0
S3	2016	2016	2016	2	0	2	Export	56	Belgium	BEL	422	Lebanon	LBN								01	MEAT, MEAT PREPARATIONS	1	No Quantity							1946955			0
S3	2016	2016	2016	2	0	2	Export	56	Belgium	BEL	428	Latvia	LVA								01	MEAT, MEAT PREPARATIONS	1	No Quantity							3603293			0
S3	2016	2016	2016	2	0	2	Export	56	Belgium	BEL	430	Liberia	LBR								01	MEAT, MEAT PREPARATIONS	1	No Quantity							1732613			0
S3	2016	2016	2016	2	0	2	Export	56	Belgium	BEL	440	Lithuania	LTU								01	MEAT, MEAT PREPARATIONS	1	No Quantity							16912248			0
S3	2016	2016	2016	2	0	2	Export	56	Belgium	BEL	442	Luxembourg	LUX								01	MEAT, MEAT PREPARATIONS	1	No Quantity							123230833			0
S3	2016	2016	2016	2	0	2	Export	56	Belgium	BEL	458	Malaysia	MYS								01	MEAT, MEAT PREPARATIONS	1	No Quantity							5120469			0
S3	2016	2016	2016	2	0	2	Export	56	Belgium	BEL	462	Maldives	MDV								01	MEAT, MEAT PREPARATIONS	1	No Quantity							272352			0
S3	2016	2016	2016	2	0	2	Export	56	Belgium	BEL	466	Mali	MLI								01	MEAT, MEAT PREPARATIONS	1	No Quantity							69273			0
S3	2016	2016	2016	2	0	2	Export	56	Belgium	BEL	470	Malta	MLT								01	MEAT, MEAT PREPARATIONS	1	No Quantity							6350669			0
S3	2016	2016	2016	2	0	2	Export	56	Belgium	BEL	478	Mauritania	MRT								01	MEAT, MEAT PREPARATIONS	1	No Quantity							492080			0
S3	2016	2016	2016	2	0	2	Export	56	Belgium	BEL	480	Mauritius	MUS								01	MEAT, MEAT PREPARATIONS	1	No Quantity							45476			0
S3	2016	2016	2016	2	0	2	Export	56	Belgium	BEL	484	Mexico	MEX								01	MEAT, MEAT PREPARATIONS	1	No Quantity							2690			0
S3	2016	2016	2016	2	0	2	Export	56	Belgium	BEL	498	Rep. of Moldova	MDA								01	MEAT, MEAT PREPARATIONS	1	No Quantity							1212458			0
S3	2016	2016	2016	2	0	2	Export	56	Belgium	BEL	499	Montenegro	MNE								01	MEAT, MEAT PREPARATIONS	1	No Quantity							2971953			0
S3	2016	2016	2016	2	0	2	Export	56	Belgium	BEL	504	Morocco	MAR								01	MEAT, MEAT PREPARATIONS	1	No Quantity							53262			0
S3	2016	2016	2016	2	0	2	Export	56	Belgium	BEL	508	Mozambique	MOZ								01	MEAT, MEAT PREPARATIONS	1	No Quantity							102091			0
S3	2016	2016	2016	2	0	2	Export	56	Belgium	BEL	512	Oman	OMN								01	MEAT, MEAT PREPARATIONS	1	No Quantity							53553			0
S3	2016	2016	2016	2	0	2	Export	56	Belgium	BEL	516	Namibia	NAM								01	MEAT, MEAT PREPARATIONS	1	No Quantity							144969			0
S3	2016	2016	2016	2	0	2	Export	56	Belgium	BEL	528	Netherlands	NLD								01	MEAT, MEAT PREPARATIONS	1	No Quantity							892467444			0
S3	2016	2016	2016	2	0	2	Export	56	Belgium	BEL	531	Curaçao	CUW								01	MEAT, MEAT PREPARATIONS	1	No Quantity							2600			0
S3	2016	2016	2016	2	0	2	Export	56	Belgium	BEL	533	Aruba	ABW								01	MEAT, MEAT PREPARATIONS	1	No Quantity							32110			0
S3	2016	2016	2016	2	0	2	Export	56	Belgium	BEL	540	New Caledonia	NCL								01	MEAT, MEAT PREPARATIONS	1	No Quantity							3955120			0
S3	2016	2016	2016	2	0	2	Export	56	Belgium	BEL	554	New Zealand	NZL								01	MEAT, MEAT PREPARATIONS	1	No Quantity							4172577			0
S3	2016	2016	2016	2	0	2	Export	56	Belgium	BEL	562	Niger	NER								01	MEAT, MEAT PREPARATIONS	1	No Quantity							66584			0
S3	2016	2016	2016	2	0	2	Export	56	Belgium	BEL	566	Nigeria	NGA								01	MEAT, MEAT PREPARATIONS	1	No Quantity							527			0
S3	2016	2016	2016	2	0	2	Export	56	Belgium	BEL	579	Norway	NOR								01	MEAT, MEAT PREPARATIONS	1	No Quantity							756579			0
S3	2016	2016	2016	2	0	2	Export	56	Belgium	BEL	600	Paraguay	PRY								01	MEAT, MEAT PREPARATIONS	1	No Quantity							63			0
S3	2016	2016	2016	2	0	2	Export	56	Belgium	BEL	604	Peru	PER								01	MEAT, MEAT PREPARATIONS	1	No Quantity							6345			0
S3	2016	2016	2016	2	0	2	Export	56	Belgium	BEL	608	Philippines	PHL								01	MEAT, MEAT PREPARATIONS	1	No Quantity							18889444			0
S3	2016	2016	2016	2	0	2	Export	56	Belgium	BEL	616	Poland	POL								01	MEAT, MEAT PREPARATIONS	1	No Quantity							346713110			0
S3	2016	2016	2016	2	0	2	Export	56	Belgium	BEL	620	Portugal	PRT								01	MEAT, MEAT PREPARATIONS	1	No Quantity							15024784			0
S3	2016	2016	2016	2	0	2	Export	56	Belgium	BEL	626	Timor-Leste	TLS								01	MEAT, MEAT PREPARATIONS	1	No Quantity							111289			0
S3	2016	2016	2016	2	0	2	Export	56	Belgium	BEL	634	Qatar	QAT								01	MEAT, MEAT PREPARATIONS	1	No Quantity							769765			0
S3	2016	2016	2016	2	0	2	Export	56	Belgium	BEL	642	Romania	ROU								01	MEAT, MEAT PREPARATIONS	1	No Quantity							14653617			0
S3	2016	2016	2016	2	0	2	Export	56	Belgium	BEL	643	Russian Federation	RUS								01	MEAT, MEAT PREPARATIONS	1	No Quantity							2263978			0
S3	2016	2016	2016	2	0	2	Export	56	Belgium	BEL	646	Rwanda	RWA								01	MEAT, MEAT PREPARATIONS	1	No Quantity							9302			0
S3	2016	2016	2016	2	0	2	Export	56	Belgium	BEL	678	Sao Tome and Principe	STP								01	MEAT, MEAT PREPARATIONS	1	No Quantity							278965			0
S3	2016	2016	2016	2	0	2	Export	56	Belgium	BEL	682	Saudi Arabia	SAU								01	MEAT, MEAT PREPARATIONS	1	No Quantity							1418753			0
S3	2016	2016	2016	2	0	2	Export	56	Belgium	BEL	686	Senegal	SEN								01	MEAT, MEAT PREPARATIONS	1	No Quantity							393359			0
S3	2016	2016	2016	2	0	2	Export	56	Belgium	BEL	688	Serbia	SRB								01	MEAT, MEAT PREPARATIONS	1	No Quantity							1171327			0
S3	2016	2016	2016	2	0	2	Export	56	Belgium	BEL	690	Seychelles	SYC								01	MEAT, MEAT PREPARATIONS	1	No Quantity							1359854			0
S3	2016	2016	2016	2	0	2	Export	56	Belgium	BEL	694	Sierra Leone	SLE								01	MEAT, MEAT PREPARATIONS	1	No Quantity							20732			0
S3	2016	2016	2016	2	0	2	Export	56	Belgium	BEL	699	India	IND								01	MEAT, MEAT PREPARATIONS	1	No Quantity							1070165			0
S3	2016	2016	2016	2	0	2	Export	56	Belgium	BEL	702	Singapore	SGP								01	MEAT, MEAT PREPARATIONS	1	No Quantity							2422884			0
S3	2016	2016	2016	2	0	2	Export	56	Belgium	BEL	703	Slovakia	SVK								01	MEAT, MEAT PREPARATIONS	1	No Quantity							25821213			0
S3	2016	2016	2016	2	0	2	Export	56	Belgium	BEL	704	Viet Nam	VNM								01	MEAT, MEAT PREPARATIONS	1	No Quantity							4112553			0
S3	2016	2016	2016	2	0	2	Export	56	Belgium	BEL	705	Slovenia	SVN								01	MEAT, MEAT PREPARATIONS	1	No Quantity							9406269			0
S3	2016	2016	2016	2	0	2	Export	56	Belgium	BEL	710	South Africa	ZAF								01	MEAT, MEAT PREPARATIONS	1	No Quantity							17351870			0
S3	2016	2016	2016	2	0	2	Export	56	Belgium	BEL	724	Spain	ESP								01	MEAT, MEAT PREPARATIONS	1	No Quantity							85818868			0
S3	2016	2016	2016	2	0	2	Export	56	Belgium	BEL	740	Suriname	SUR								01	MEAT, MEAT PREPARATIONS	1	No Quantity							16820			0
S3	2016	2016	2016	2	0	2	Export	56	Belgium	BEL	752	Sweden	SWE								01	MEAT, MEAT PREPARATIONS	1	No Quantity							21949937			0
S3	2016	2016	2016	2	0	2	Export	56	Belgium	BEL	757	Switzerland	CHE								01	MEAT, MEAT PREPARATIONS	1	No Quantity							10386005			0
S3	2016	2016	2016	2	0	2	Export	56	Belgium	BEL	760	Syria	SYR								01	MEAT, MEAT PREPARATIONS	1	No Quantity							513630			0
S3	2016	2016	2016	2	0	2	Export	56	Belgium	BEL	764	Thailand	THA								01	MEAT, MEAT PREPARATIONS	1	No Quantity							1826425			0
S3	2016	2016	2016	2	0	2	Export	56	Belgium	BEL	768	Togo	TGO								01	MEAT, MEAT PREPARATIONS	1	No Quantity							1370313			0
S3	2016	2016	2016	2	0	2	Export	56	Belgium	BEL	784	United Arab Emirates	ARE								01	MEAT, MEAT PREPARATIONS	1	No Quantity							1760816			0
S3	2016	2016	2016	2	0	2	Export	56	Belgium	BEL	788	Tunisia	TUN								01	MEAT, MEAT PREPARATIONS	1	No Quantity							135224			0
S3	2016	2016	2016	2	0	2	Export	56	Belgium	BEL	792	Turkey	TUR								01	MEAT, MEAT PREPARATIONS	1	No Quantity							142534			0
S3	2016	2016	2016	2	0	2	Export	56	Belgium	BEL	800	Uganda	UGA								01	MEAT, MEAT PREPARATIONS	1	No Quantity							7734			0
S3	2016	2016	2016	2	0	2	Export	56	Belgium	BEL	804	Ukraine	UKR								01	MEAT, MEAT PREPARATIONS	1	No Quantity							1836485			0
S3	2016	2016	2016	2	0	2	Export	56	Belgium	BEL	807	North Macedonia	MKD								01	MEAT, MEAT PREPARATIONS	1	No Quantity							1120311			0
S3	2016	2016	2016	2	0	2	Export	56	Belgium	BEL	826	United Kingdom	GBR								01	MEAT, MEAT PREPARATIONS	1	No Quantity							288195725			0
S3	2016	2016	2016	2	0	2	Export	56	Belgium	BEL	834	United Rep. of Tanzania	TZA								01	MEAT, MEAT PREPARATIONS	1	No Quantity							100138			0
S3	2016	2016	2016	2	0	2	Export	56	Belgium	BEL	837	Bunkers									01	MEAT, MEAT PREPARATIONS	1	No Quantity							1633			0
S3	2016	2016	2016	2	0	2	Export	56	Belgium	BEL	842	USA	USA								01	MEAT, MEAT PREPARATIONS	1	No Quantity							1736			0
S3	2016	2016	2016	2	0	2	Export	56	Belgium	BEL	854	Burkina Faso	BFA								01	MEAT, MEAT PREPARATIONS	1	No Quantity							288			0
S3	2016	2016	2016	2	0	2	Export	56	Belgium	BEL	858	Uruguay	URY								01	MEAT, MEAT PREPARATIONS	1	No Quantity							712549			0
S3	2016	2016	2016	2	0	2	Export	56	Belgium	BEL	860	Uzbekistan	UZB								01	MEAT, MEAT PREPARATIONS	1	No Quantity							2028654			0
S3	2016	2016	2016	2	0	2	Export	56	Belgium	BEL	894	Zambia	ZMB								01	MEAT, MEAT PREPARATIONS	1	No Quantity							679615			0
S3	2016	2016	2016	2	0	2	Export	52	Barbados	BRB	0	World	WLD								02	DAIRY PRODUCTS,BIRD EGGS	1	No Quantity							396511			0
S3	2016	2016	2016	2	0	2	Export	52	Barbados	BRB	28	Antigua and Barbuda	ATG								02	DAIRY PRODUCTS,BIRD EGGS	1	No Quantity							37261			0
S3	2016	2016	2016	2	0	2	Export	52	Barbados	BRB	44	Bahamas	BHS								02	DAIRY PRODUCTS,BIRD EGGS	1	No Quantity							2250			0
S3	2016	2016	2016	2	0	2	Export	52	Barbados	BRB	212	Dominica	DMA								02	DAIRY PRODUCTS,BIRD EGGS	1	No Quantity							975			0
S3	2016	2016	2016	2	0	2	Export	52	Barbados	BRB	308	Grenada	GRD								02	DAIRY PRODUCTS,BIRD EGGS	1	No Quantity							27915			0
S3	2016	2016	2016	2	0	2	Export	52	Barbados	BRB	328	Guyana	GUY								02	DAIRY PRODUCTS,BIRD EGGS	1	No Quantity							189177			0
S3	2016	2016	2016	2	0	2	Export	52	Barbados	BRB	534	Saint Maarten	SXM								02	DAIRY PRODUCTS,BIRD EGGS	1	No Quantity							85			0
S3	2016	2016	2016	2	0	2	Export	52	Barbados	BRB	554	New Zealand	NZL								02	DAIRY PRODUCTS,BIRD EGGS	1	No Quantity							5			0
S3	2016	2016	2016	2	0	2	Export	52	Barbados	BRB	660	Anguilla	AIA								02	DAIRY PRODUCTS,BIRD EGGS	1	No Quantity							1055			0
S3	2016	2016	2016	2	0	2	Export	52	Barbados	BRB	662	Saint Lucia	LCA								02	DAIRY PRODUCTS,BIRD EGGS	1	No Quantity							21852			0
S3	2016	2016	2016	2	0	2	Export	52	Barbados	BRB	670	Saint Vincent and the Grenadines	VCT								02	DAIRY PRODUCTS,BIRD EGGS	1	No Quantity							13382			0
S3	2016	2016	2016	2	0	2	Export	52	Barbados	BRB	780	Trinidad and Tobago	TTO								02	DAIRY PRODUCTS,BIRD EGGS	1	No Quantity							42503			0
S3	2016	2016	2016	2	0	2	Export	52	Barbados	BRB	826	United Kingdom	GBR								02	DAIRY PRODUCTS,BIRD EGGS	1	No Quantity							46090			0
S3	2016	2016	2016	2	0	2	Export	52	Barbados	BRB	842	USA	USA								02	DAIRY PRODUCTS,BIRD EGGS	1	No Quantity							13961			0
S3	2016	2016	2016	2	0	2	Export	56	Belgium	BEL	0	World	WLD								02	DAIRY PRODUCTS,BIRD EGGS	1	No Quantity							3611121291			0
S3	2016	2016	2016	2	0	2	Export	56	Belgium	BEL	4	Afghanistan	AFG								02	DAIRY PRODUCTS,BIRD EGGS	1	No Quantity							27318			0
S3	2016	2016	2016	2	0	2	Export	56	Belgium	BEL	8	Albania	ALB								02	DAIRY PRODUCTS,BIRD EGGS	1	No Quantity							139630			0
S3	2016	2016	2016	2	0	2	Export	56	Belgium	BEL	12	Algeria	DZA								02	DAIRY PRODUCTS,BIRD EGGS	1	No Quantity							39471148			0
S3	2016	2016	2016	2	0	2	Export	56	Belgium	BEL	24	Angola	AGO								02	DAIRY PRODUCTS,BIRD EGGS	1	No Quantity							1303538			0
S3	2016	2016	2016	2	0	2	Export	56	Belgium	BEL	28	Antigua and Barbuda	ATG								02	DAIRY PRODUCTS,BIRD EGGS	1	No Quantity							274142			0
S3	2016	2016	2016	2	0	2	Export	56	Belgium	BEL	31	Azerbaijan	AZE								02	DAIRY PRODUCTS,BIRD EGGS	1	No Quantity							232865			0
S3	2016	2016	2016	2	0	2	Export	56	Belgium	BEL	32	Argentina	ARG								02	DAIRY PRODUCTS,BIRD EGGS	1	No Quantity							54477			0
S3	2016	2016	2016	2	0	2	Export	56	Belgium	BEL	36	Australia	AUS								02	DAIRY PRODUCTS,BIRD EGGS	1	No Quantity							14462550			0
S3	2016	2016	2016	2	0	2	Export	56	Belgium	BEL	40	Austria	AUT								02	DAIRY PRODUCTS,BIRD EGGS	1	No Quantity							28030407			0
S3	2016	2016	2016	2	0	2	Export	56	Belgium	BEL	48	Bahrain	BHR								02	DAIRY PRODUCTS,BIRD EGGS	1	No Quantity							1098198			0
S3	2016	2016	2016	2	0	2	Export	56	Belgium	BEL	50	Bangladesh	BGD								02	DAIRY PRODUCTS,BIRD EGGS	1	No Quantity							10945846			0
S3	2016	2016	2016	2	0	2	Export	56	Belgium	BEL	51	Armenia	ARM								02	DAIRY PRODUCTS,BIRD EGGS	1	No Quantity							306615			0
S3	2016	2016	2016	2	0	2	Export	56	Belgium	BEL	68	Bolivia (Plurinational State of)	BOL								02	DAIRY PRODUCTS,BIRD EGGS	1	No Quantity							26709			0
S3	2016	2016	2016	2	0	2	Export	56	Belgium	BEL	70	Bosnia Herzegovina	BIH								02	DAIRY PRODUCTS,BIRD EGGS	1	No Quantity							401843			0
S3	2016	2016	2016	2	0	2	Export	56	Belgium	BEL	76	Brazil	BRA								02	DAIRY PRODUCTS,BIRD EGGS	1	No Quantity							203623			0
S3	2016	2016	2016	2	0	2	Export	56	Belgium	BEL	84	Belize	BLZ								02	DAIRY PRODUCTS,BIRD EGGS	1	No Quantity							134662			0
S3	2016	2016	2016	2	0	2	Export	56	Belgium	BEL	92	Br. Virgin Isds	VGB								02	DAIRY PRODUCTS,BIRD EGGS	1	No Quantity							90647			0
S3	2016	2016	2016	2	0	2	Export	56	Belgium	BEL	100	Bulgaria	BGR								02	DAIRY PRODUCTS,BIRD EGGS	1	No Quantity							7302446			0
S3	2016	2016	2016	2	0	2	Export	56	Belgium	BEL	104	Myanmar	MMR								02	DAIRY PRODUCTS,BIRD EGGS	1	No Quantity							224998			0
S3	2016	2016	2016	2	0	2	Export	56	Belgium	BEL	108	Burundi	BDI								02	DAIRY PRODUCTS,BIRD EGGS	1	No Quantity							31459			0
S3	2016	2016	2016	2	0	2	Export	56	Belgium	BEL	120	Cameroon	CMR								02	DAIRY PRODUCTS,BIRD EGGS	1	No Quantity							5068707			0
S3	2016	2016	2016	2	0	2	Export	56	Belgium	BEL	124	Canada	CAN								02	DAIRY PRODUCTS,BIRD EGGS	1	No Quantity							3052923			0
S3	2016	2016	2016	2	0	2	Export	56	Belgium	BEL	132	Cabo Verde	CPV								02	DAIRY PRODUCTS,BIRD EGGS	1	No Quantity							6792647			0
S3	2016	2016	2016	2	0	2	Export	56	Belgium	BEL	140	Central African Rep.	CAF								02	DAIRY PRODUCTS,BIRD EGGS	1	No Quantity							494544			0
S3	2016	2016	2016	2	0	2	Export	56	Belgium	BEL	144	Sri Lanka	LKA								02	DAIRY PRODUCTS,BIRD EGGS	1	No Quantity							1161614			0
S3	2016	2016	2016	2	0	2	Export	56	Belgium	BEL	148	Chad	TCD								02	DAIRY PRODUCTS,BIRD EGGS	1	No Quantity							14607			0
S3	2016	2016	2016	2	0	2	Export	56	Belgium	BEL	152	Chile	CHL								02	DAIRY PRODUCTS,BIRD EGGS	1	No Quantity							1213739			0
S3	2016	2016	2016	2	0	2	Export	56	Belgium	BEL	156	China	CHN								02	DAIRY PRODUCTS,BIRD EGGS	1	No Quantity							26199042			0
S3	2016	2016	2016	2	0	2	Export	56	Belgium	BEL	170	Colombia	COL								02	DAIRY PRODUCTS,BIRD EGGS	1	No Quantity							1711			0
S3	2016	2016	2016	2	0	2	Export	56	Belgium	BEL	174	Comoros	COM								02	DAIRY PRODUCTS,BIRD EGGS	1	No Quantity							207984			0
S3	2016	2016	2016	2	0	2	Export	56	Belgium	BEL	178	Congo	COG								02	DAIRY PRODUCTS,BIRD EGGS	1	No Quantity							1691889			0
S3	2016	2016	2016	2	0	2	Export	56	Belgium	BEL	180	Dem. Rep. of the Congo	COD								02	DAIRY PRODUCTS,BIRD EGGS	1	No Quantity							3981871			0
S3	2016	2016	2016	2	0	2	Export	56	Belgium	BEL	188	Costa Rica	CRI								02	DAIRY PRODUCTS,BIRD EGGS	1	No Quantity							49415			0
S3	2016	2016	2016	2	0	2	Export	56	Belgium	BEL	191	Croatia	HRV								02	DAIRY PRODUCTS,BIRD EGGS	1	No Quantity							3361460			0
S3	2016	2016	2016	2	0	2	Export	56	Belgium	BEL	192	Cuba	CUB								02	DAIRY PRODUCTS,BIRD EGGS	1	No Quantity							6873646			0
S3	2016	2016	2016	2	0	2	Export	56	Belgium	BEL	196	Cyprus	CYP								02	DAIRY PRODUCTS,BIRD EGGS	1	No Quantity							1970245			0
S3	2016	2016	2016	2	0	2	Export	56	Belgium	BEL	203	Czechia	CZE								02	DAIRY PRODUCTS,BIRD EGGS	1	No Quantity							14120780			0
S3	2016	2016	2016	2	0	2	Export	56	Belgium	BEL	204	Benin	BEN								02	DAIRY PRODUCTS,BIRD EGGS	1	No Quantity							1090864			0
S3	2016	2016	2016	2	0	2	Export	56	Belgium	BEL	208	Denmark	DNK								02	DAIRY PRODUCTS,BIRD EGGS	1	No Quantity							33552989			0
S3	2016	2016	2016	2	0	2	Export	56	Belgium	BEL	212	Dominica	DMA								02	DAIRY PRODUCTS,BIRD EGGS	1	No Quantity							141593			0
S3	2016	2016	2016	2	0	2	Export	56	Belgium	BEL	214	Dominican Rep.	DOM								02	DAIRY PRODUCTS,BIRD EGGS	1	No Quantity							2839516			0
S3	2016	2016	2016	2	0	2	Export	56	Belgium	BEL	218	Ecuador	ECU								02	DAIRY PRODUCTS,BIRD EGGS	1	No Quantity							200795			0
S3	2016	2016	2016	2	0	2	Export	56	Belgium	BEL	226	Equatorial Guinea	GNQ								02	DAIRY PRODUCTS,BIRD EGGS	1	No Quantity							1115841			0
S3	2016	2016	2016	2	0	2	Export	56	Belgium	BEL	231	Ethiopia	ETH								02	DAIRY PRODUCTS,BIRD EGGS	1	No Quantity							266566			0
S3	2016	2016	2016	2	0	2	Export	56	Belgium	BEL	232	Eritrea	ERI								02	DAIRY PRODUCTS,BIRD EGGS	1	No Quantity							1833			0
S3	2016	2016	2016	2	0	2	Export	56	Belgium	BEL	233	Estonia	EST								02	DAIRY PRODUCTS,BIRD EGGS	1	No Quantity							1814436			0
S3	2016	2016	2016	2	0	2	Export	56	Belgium	BEL	246	Finland	FIN								02	DAIRY PRODUCTS,BIRD EGGS	1	No Quantity							14114611			0
S3	2016	2016	2016	2	0	2	Export	56	Belgium	BEL	251	France	FRA								02	DAIRY PRODUCTS,BIRD EGGS	1	No Quantity							708761851			0
S3	2016	2016	2016	2	0	2	Export	56	Belgium	BEL	258	French Polynesia	PYF								02	DAIRY PRODUCTS,BIRD EGGS	1	No Quantity							338314			0
S3	2016	2016	2016	2	0	2	Export	56	Belgium	BEL	262	Djibouti	DJI								02	DAIRY PRODUCTS,BIRD EGGS	1	No Quantity							409811			0
S3	2016	2016	2016	2	0	2	Export	56	Belgium	BEL	266	Gabon	GAB								02	DAIRY PRODUCTS,BIRD EGGS	1	No Quantity							2376630			0
S3	2016	2016	2016	2	0	2	Export	56	Belgium	BEL	268	Georgia	GEO								02	DAIRY PRODUCTS,BIRD EGGS	1	No Quantity							3374098			0
S3	2016	2016	2016	2	0	2	Export	56	Belgium	BEL	270	Gambia	GMB								02	DAIRY PRODUCTS,BIRD EGGS	1	No Quantity							500758			0
S3	2016	2016	2016	2	0	2	Export	56	Belgium	BEL	276	Germany	DEU								02	DAIRY PRODUCTS,BIRD EGGS	1	No Quantity							471202266			0
S3	2016	2016	2016	2	0	2	Export	56	Belgium	BEL	288	Ghana	GHA								02	DAIRY PRODUCTS,BIRD EGGS	1	No Quantity							4349676			0
S3	2016	2016	2016	2	0	2	Export	56	Belgium	BEL	300	Greece	GRC								02	DAIRY PRODUCTS,BIRD EGGS	1	No Quantity							33208213			0
S3	2016	2016	2016	2	0	2	Export	56	Belgium	BEL	308	Grenada	GRD								02	DAIRY PRODUCTS,BIRD EGGS	1	No Quantity							261326			0
S3	2016	2016	2016	2	0	2	Export	56	Belgium	BEL	324	Guinea	GIN								02	DAIRY PRODUCTS,BIRD EGGS	1	No Quantity							4308038			0
S3	2016	2016	2016	2	0	2	Export	56	Belgium	BEL	328	Guyana	GUY								02	DAIRY PRODUCTS,BIRD EGGS	1	No Quantity							114128			0
S3	2016	2016	2016	2	0	2	Export	56	Belgium	BEL	332	Haiti	HTI								02	DAIRY PRODUCTS,BIRD EGGS	1	No Quantity							540968			0
S3	2016	2016	2016	2	0	2	Export	56	Belgium	BEL	344	China, Hong Kong SAR	HKG								02	DAIRY PRODUCTS,BIRD EGGS	1	No Quantity							4641170			0
S3	2016	2016	2016	2	0	2	Export	56	Belgium	BEL	348	Hungary	HUN								02	DAIRY PRODUCTS,BIRD EGGS	1	No Quantity							10396884			0
S3	2016	2016	2016	2	0	2	Export	56	Belgium	BEL	352	Iceland	ISL								02	DAIRY PRODUCTS,BIRD EGGS	1	No Quantity							19247			0
S3	2016	2016	2016	2	0	2	Export	56	Belgium	BEL	360	Indonesia	IDN								02	DAIRY PRODUCTS,BIRD EGGS	1	No Quantity							40895292			0
S3	2016	2016	2016	2	0	2	Export	56	Belgium	BEL	364	Iran	IRN								02	DAIRY PRODUCTS,BIRD EGGS	1	No Quantity							576177			0
S3	2016	2016	2016	2	0	2	Export	56	Belgium	BEL	368	Iraq	IRQ								02	DAIRY PRODUCTS,BIRD EGGS	1	No Quantity							38548936			0
S3	2016	2016	2016	2	0	2	Export	56	Belgium	BEL	372	Ireland	IRL								02	DAIRY PRODUCTS,BIRD EGGS	1	No Quantity							12625180			0
S3	2016	2016	2016	2	0	2	Export	56	Belgium	BEL	376	Israel	ISR								02	DAIRY PRODUCTS,BIRD EGGS	1	No Quantity							6453868			0
S3	2016	2016	2016	2	0	2	Export	56	Belgium	BEL	381	Italy	ITA								02	DAIRY PRODUCTS,BIRD EGGS	1	No Quantity							300530231			0
S3	2016	2016	2016	2	0	2	Export	56	Belgium	BEL	384	Côte d'Ivoire	CIV								02	DAIRY PRODUCTS,BIRD EGGS	1	No Quantity							899557			0
S3	2016	2016	2016	2	0	2	Export	56	Belgium	BEL	388	Jamaica	JAM								02	DAIRY PRODUCTS,BIRD EGGS	1	No Quantity							146017			0
S3	2016	2016	2016	2	0	2	Export	56	Belgium	BEL	392	Japan	JPN								02	DAIRY PRODUCTS,BIRD EGGS	1	No Quantity							8749378			0
S3	2016	2016	2016	2	0	2	Export	56	Belgium	BEL	398	Kazakhstan	KAZ								02	DAIRY PRODUCTS,BIRD EGGS	1	No Quantity							815949			0
S3	2016	2016	2016	2	0	2	Export	56	Belgium	BEL	400	Jordan	JOR								02	DAIRY PRODUCTS,BIRD EGGS	1	No Quantity							11531804			0
S3	2016	2016	2016	2	0	2	Export	56	Belgium	BEL	404	Kenya	KEN								02	DAIRY PRODUCTS,BIRD EGGS	1	No Quantity							83578			0
S3	2016	2016	2016	2	0	2	Export	56	Belgium	BEL	408	Dem. People's Rep. of Korea	PRK								02	DAIRY PRODUCTS,BIRD EGGS	1	No Quantity							52480			0
S3	2016	2016	2016	2	0	2	Export	56	Belgium	BEL	410	Rep. of Korea	KOR								02	DAIRY PRODUCTS,BIRD EGGS	1	No Quantity							15957617			0
S3	2016	2016	2016	2	0	2	Export	56	Belgium	BEL	414	Kuwait	KWT								02	DAIRY PRODUCTS,BIRD EGGS	1	No Quantity							4410417			0
S3	2016	2016	2016	2	0	2	Export	56	Belgium	BEL	422	Lebanon	LBN								02	DAIRY PRODUCTS,BIRD EGGS	1	No Quantity							15523701			0
S3	2016	2016	2016	2	0	2	Export	56	Belgium	BEL	428	Latvia	LVA								02	DAIRY PRODUCTS,BIRD EGGS	1	No Quantity							375340			0
S3	2016	2016	2016	2	0	2	Export	56	Belgium	BEL	430	Liberia	LBR								02	DAIRY PRODUCTS,BIRD EGGS	1	No Quantity							294402			0
S3	2016	2016	2016	2	0	2	Export	56	Belgium	BEL	434	Libya	LBY								02	DAIRY PRODUCTS,BIRD EGGS	1	No Quantity							18465900			0
S3	2016	2016	2016	2	0	2	Export	56	Belgium	BEL	440	Lithuania	LTU								02	DAIRY PRODUCTS,BIRD EGGS	1	No Quantity							5186594			0
S3	2016	2016	2016	2	0	2	Export	56	Belgium	BEL	442	Luxembourg	LUX								02	DAIRY PRODUCTS,BIRD EGGS	1	No Quantity							88260770			0
S3	2016	2016	2016	2	0	2	Export	56	Belgium	BEL	450	Madagascar	MDG								02	DAIRY PRODUCTS,BIRD EGGS	1	No Quantity							1357556			0
S3	2016	2016	2016	2	0	2	Export	56	Belgium	BEL	454	Malawi	MWI								02	DAIRY PRODUCTS,BIRD EGGS	1	No Quantity							637072			0
S3	2016	2016	2016	2	0	2	Export	56	Belgium	BEL	458	Malaysia	MYS								02	DAIRY PRODUCTS,BIRD EGGS	1	No Quantity							11668682			0
S3	2016	2016	2016	2	0	2	Export	56	Belgium	BEL	462	Maldives	MDV								02	DAIRY PRODUCTS,BIRD EGGS	1	No Quantity							484064			0
S3	2016	2016	2016	2	0	2	Export	56	Belgium	BEL	466	Mali	MLI								02	DAIRY PRODUCTS,BIRD EGGS	1	No Quantity							2556617			0
S3	2016	2016	2016	2	0	2	Export	56	Belgium	BEL	470	Malta	MLT								02	DAIRY PRODUCTS,BIRD EGGS	1	No Quantity							1994560			0
S3	2016	2016	2016	2	0	2	Export	56	Belgium	BEL	478	Mauritania	MRT								02	DAIRY PRODUCTS,BIRD EGGS	1	No Quantity							10732098			0
S3	2016	2016	2016	2	0	2	Export	56	Belgium	BEL	480	Mauritius	MUS								02	DAIRY PRODUCTS,BIRD EGGS	1	No Quantity							292097			0
S3	2016	2016	2016	2	0	2	Export	56	Belgium	BEL	484	Mexico	MEX								02	DAIRY PRODUCTS,BIRD EGGS	1	No Quantity							976541			0
S3	2016	2016	2016	2	0	2	Export	56	Belgium	BEL	490	Other Asia, nes									02	DAIRY PRODUCTS,BIRD EGGS	1	No Quantity							10602532			0
S3	2016	2016	2016	2	0	2	Export	56	Belgium	BEL	498	Rep. of Moldova	MDA								02	DAIRY PRODUCTS,BIRD EGGS	1	No Quantity							352611			0
S3	2016	2016	2016	2	0	2	Export	56	Belgium	BEL	499	Montenegro	MNE								02	DAIRY PRODUCTS,BIRD EGGS	1	No Quantity							50972			0
S3	2016	2016	2016	2	0	2	Export	56	Belgium	BEL	504	Morocco	MAR								02	DAIRY PRODUCTS,BIRD EGGS	1	No Quantity							9026339			0
S3	2016	2016	2016	2	0	2	Export	56	Belgium	BEL	508	Mozambique	MOZ								02	DAIRY PRODUCTS,BIRD EGGS	1	No Quantity							131658			0
S3	2016	2016	2016	2	0	2	Export	56	Belgium	BEL	512	Oman	OMN								02	DAIRY PRODUCTS,BIRD EGGS	1	No Quantity							4835613			0
S3	2016	2016	2016	2	0	2	Export	56	Belgium	BEL	524	Nepal	NPL								02	DAIRY PRODUCTS,BIRD EGGS	1	No Quantity							12552			0
S3	2016	2016	2016	2	0	2	Export	56	Belgium	BEL	528	Netherlands	NLD								02	DAIRY PRODUCTS,BIRD EGGS	1	No Quantity							849773105			0
S3	2016	2016	2016	2	0	2	Export	56	Belgium	BEL	531	Curaçao	CUW								02	DAIRY PRODUCTS,BIRD EGGS	1	No Quantity							625245			0
S3	2016	2016	2016	2	0	2	Export	56	Belgium	BEL	533	Aruba	ABW								02	DAIRY PRODUCTS,BIRD EGGS	1	No Quantity							316622			0
S3	2016	2016	2016	2	0	2	Export	56	Belgium	BEL	534	Saint Maarten	SXM								02	DAIRY PRODUCTS,BIRD EGGS	1	No Quantity							94195			0
S3	2016	2016	2016	2	0	2	Export	56	Belgium	BEL	540	New Caledonia	NCL								02	DAIRY PRODUCTS,BIRD EGGS	1	No Quantity							47468			0
S3	2016	2016	2016	2	0	2	Export	56	Belgium	BEL	554	New Zealand	NZL								02	DAIRY PRODUCTS,BIRD EGGS	1	No Quantity							572827			0
S3	2016	2016	2016	2	0	2	Export	56	Belgium	BEL	558	Nicaragua	NIC								02	DAIRY PRODUCTS,BIRD EGGS	1	No Quantity							72002			0
S3	2016	2016	2016	2	0	2	Export	56	Belgium	BEL	562	Niger	NER								02	DAIRY PRODUCTS,BIRD EGGS	1	No Quantity							862470			0
S3	2016	2016	2016	2	0	2	Export	56	Belgium	BEL	566	Nigeria	NGA								02	DAIRY PRODUCTS,BIRD EGGS	1	No Quantity							17559288			0
S3	2016	2016	2016	2	0	2	Export	56	Belgium	BEL	577	Other Africa, nes									02	DAIRY PRODUCTS,BIRD EGGS	1	No Quantity							31756			0
S3	2016	2016	2016	2	0	2	Export	56	Belgium	BEL	579	Norway	NOR								02	DAIRY PRODUCTS,BIRD EGGS	1	No Quantity							684916			0
S3	2016	2016	2016	2	0	2	Export	56	Belgium	BEL	586	Pakistan	PAK								02	DAIRY PRODUCTS,BIRD EGGS	1	No Quantity							5812919			0
S3	2016	2016	2016	2	0	2	Export	56	Belgium	BEL	591	Panama	PAN								02	DAIRY PRODUCTS,BIRD EGGS	1	No Quantity							78112			0
S3	2016	2016	2016	2	0	2	Export	56	Belgium	BEL	598	Papua New Guinea	PNG								02	DAIRY PRODUCTS,BIRD EGGS	1	No Quantity							155405			0
S3	2016	2016	2016	2	0	2	Export	56	Belgium	BEL	604	Peru	PER								02	DAIRY PRODUCTS,BIRD EGGS	1	No Quantity							646583			0
S3	2016	2016	2016	2	0	2	Export	56	Belgium	BEL	608	Philippines	PHL								02	DAIRY PRODUCTS,BIRD EGGS	1	No Quantity							15356899			0
S3	2016	2016	2016	2	0	2	Export	56	Belgium	BEL	616	Poland	POL								02	DAIRY PRODUCTS,BIRD EGGS	1	No Quantity							33360826			0
S3	2016	2016	2016	2	0	2	Export	56	Belgium	BEL	620	Portugal	PRT								02	DAIRY PRODUCTS,BIRD EGGS	1	No Quantity							27053321			0
S3	2016	2016	2016	2	0	2	Export	56	Belgium	BEL	624	Guinea-Bissau	GNB								02	DAIRY PRODUCTS,BIRD EGGS	1	No Quantity							191794			0
S3	2016	2016	2016	2	0	2	Export	56	Belgium	BEL	634	Qatar	QAT								02	DAIRY PRODUCTS,BIRD EGGS	1	No Quantity							2418655			0
S3	2016	2016	2016	2	0	2	Export	56	Belgium	BEL	642	Romania	ROU								02	DAIRY PRODUCTS,BIRD EGGS	1	No Quantity							11071533			0
S3	2016	2016	2016	2	0	2	Export	56	Belgium	BEL	643	Russian Federation	RUS								02	DAIRY PRODUCTS,BIRD EGGS	1	No Quantity							3025949			0
S3	2016	2016	2016	2	0	2	Export	56	Belgium	BEL	646	Rwanda	RWA								02	DAIRY PRODUCTS,BIRD EGGS	1	No Quantity							679767			0
S3	2016	2016	2016	2	0	2	Export	56	Belgium	BEL	662	Saint Lucia	LCA								02	DAIRY PRODUCTS,BIRD EGGS	1	No Quantity							47928			0
S3	2016	2016	2016	2	0	2	Export	56	Belgium	BEL	682	Saudi Arabia	SAU								02	DAIRY PRODUCTS,BIRD EGGS	1	No Quantity							28374833			0
S3	2016	2016	2016	2	0	2	Export	56	Belgium	BEL	686	Senegal	SEN								02	DAIRY PRODUCTS,BIRD EGGS	1	No Quantity							2304952			0
S3	2016	2016	2016	2	0	2	Export	56	Belgium	BEL	688	Serbia	SRB								02	DAIRY PRODUCTS,BIRD EGGS	1	No Quantity							1631663			0
S3	2016	2016	2016	2	0	2	Export	56	Belgium	BEL	690	Seychelles	SYC								02	DAIRY PRODUCTS,BIRD EGGS	1	No Quantity							439224			0
S3	2016	2016	2016	2	0	2	Export	56	Belgium	BEL	694	Sierra Leone	SLE								02	DAIRY PRODUCTS,BIRD EGGS	1	No Quantity							784108			0
S3	2016	2016	2016	2	0	2	Export	56	Belgium	BEL	699	India	IND								02	DAIRY PRODUCTS,BIRD EGGS	1	No Quantity							98247			0
S3	2016	2016	2016	2	0	2	Export	56	Belgium	BEL	702	Singapore	SGP								02	DAIRY PRODUCTS,BIRD EGGS	1	No Quantity							3942629			0
S3	2016	2016	2016	2	0	2	Export	56	Belgium	BEL	703	Slovakia	SVK								02	DAIRY PRODUCTS,BIRD EGGS	1	No Quantity							1380106			0
S3	2016	2016	2016	2	0	2	Export	56	Belgium	BEL	704	Viet Nam	VNM								02	DAIRY PRODUCTS,BIRD EGGS	1	No Quantity							3614884			0
S3	2016	2016	2016	2	0	2	Export	56	Belgium	BEL	705	Slovenia	SVN								02	DAIRY PRODUCTS,BIRD EGGS	1	No Quantity							2134251			0
S3	2016	2016	2016	2	0	2	Export	56	Belgium	BEL	706	Somalia	SOM								02	DAIRY PRODUCTS,BIRD EGGS	1	No Quantity							48534			0
S3	2016	2016	2016	2	0	2	Export	56	Belgium	BEL	710	South Africa	ZAF								02	DAIRY PRODUCTS,BIRD EGGS	1	No Quantity							2841126			0
S3	2016	2016	2016	2	0	2	Export	56	Belgium	BEL	716	Zimbabwe	ZWE								02	DAIRY PRODUCTS,BIRD EGGS	1	No Quantity							757111			0
S3	2016	2016	2016	2	0	2	Export	56	Belgium	BEL	724	Spain	ESP								02	DAIRY PRODUCTS,BIRD EGGS	1	No Quantity							97568761			0
S3	2016	2016	2016	2	0	2	Export	56	Belgium	BEL	729	Sudan	SDN								02	DAIRY PRODUCTS,BIRD EGGS	1	No Quantity							4696186			0
S3	2016	2016	2016	2	0	2	Export	56	Belgium	BEL	740	Suriname	SUR								02	DAIRY PRODUCTS,BIRD EGGS	1	No Quantity							626464			0
S3	2016	2016	2016	2	0	2	Export	56	Belgium	BEL	752	Sweden	SWE								02	DAIRY PRODUCTS,BIRD EGGS	1	No Quantity							18754781			0
S3	2016	2016	2016	2	0	2	Export	56	Belgium	BEL	757	Switzerland	CHE								02	DAIRY PRODUCTS,BIRD EGGS	1	No Quantity							6982162			0
S3	2016	2016	2016	2	0	2	Export	56	Belgium	BEL	760	Syria	SYR								02	DAIRY PRODUCTS,BIRD EGGS	1	No Quantity							2044848			0
S3	2016	2016	2016	2	0	2	Export	56	Belgium	BEL	764	Thailand	THA								02	DAIRY PRODUCTS,BIRD EGGS	1	No Quantity							15557238			0
S3	2016	2016	2016	2	0	2	Export	56	Belgium	BEL	768	Togo	TGO								02	DAIRY PRODUCTS,BIRD EGGS	1	No Quantity							1002192			0
S3	2016	2016	2016	2	0	2	Export	56	Belgium	BEL	780	Trinidad and Tobago	TTO								02	DAIRY PRODUCTS,BIRD EGGS	1	No Quantity							274381			0
S3	2016	2016	2016	2	0	2	Export	56	Belgium	BEL	784	United Arab Emirates	ARE								02	DAIRY PRODUCTS,BIRD EGGS	1	No Quantity							22455563			0
S3	2016	2016	2016	2	0	2	Export	56	Belgium	BEL	788	Tunisia	TUN								02	DAIRY PRODUCTS,BIRD EGGS	1	No Quantity							1421332			0
S3	2016	2016	2016	2	0	2	Export	56	Belgium	BEL	792	Turkey	TUR								02	DAIRY PRODUCTS,BIRD EGGS	1	No Quantity							3076105			0
S3	2016	2016	2016	2	0	2	Export	56	Belgium	BEL	800	Uganda	UGA								02	DAIRY PRODUCTS,BIRD EGGS	1	No Quantity							5404			0
S3	2016	2016	2016	2	0	2	Export	56	Belgium	BEL	804	Ukraine	UKR								02	DAIRY PRODUCTS,BIRD EGGS	1	No Quantity							2775321			0
S3	2016	2016	2016	2	0	2	Export	56	Belgium	BEL	807	North Macedonia	MKD								02	DAIRY PRODUCTS,BIRD EGGS	1	No Quantity							665157			0
S3	2016	2016	2016	2	0	2	Export	56	Belgium	BEL	818	Egypt	EGY								02	DAIRY PRODUCTS,BIRD EGGS	1	No Quantity							11780663			0
S3	2016	2016	2016	2	0	2	Export	56	Belgium	BEL	826	United Kingdom	GBR								02	DAIRY PRODUCTS,BIRD EGGS	1	No Quantity							284220558			0
S3	2016	2016	2016	2	0	2	Export	56	Belgium	BEL	834	United Rep. of Tanzania	TZA								02	DAIRY PRODUCTS,BIRD EGGS	1	No Quantity							251664			0
S3	2016	2016	2016	2	0	2	Export	56	Belgium	BEL	837	Bunkers									02	DAIRY PRODUCTS,BIRD EGGS	1	No Quantity							1490			0
S3	2016	2016	2016	2	0	2	Export	56	Belgium	BEL	842	USA	USA								02	DAIRY PRODUCTS,BIRD EGGS	1	No Quantity							9501825			0
S3	2016	2016	2016	2	0	2	Export	56	Belgium	BEL	854	Burkina Faso	BFA								02	DAIRY PRODUCTS,BIRD EGGS	1	No Quantity							87658			0
S3	2016	2016	2016	2	0	2	Export	56	Belgium	BEL	858	Uruguay	URY								02	DAIRY PRODUCTS,BIRD EGGS	1	No Quantity							6650			0
S3	2016	2016	2016	2	0	2	Export	56	Belgium	BEL	860	Uzbekistan	UZB								02	DAIRY PRODUCTS,BIRD EGGS	1	No Quantity							120811			0
S3	2016	2016	2016	2	0	2	Export	56	Belgium	BEL	862	Venezuela	VEN								02	DAIRY PRODUCTS,BIRD EGGS	1	No Quantity							40			0
S3	2016	2016	2016	2	0	2	Export	56	Belgium	BEL	887	Yemen	YEM								02	DAIRY PRODUCTS,BIRD EGGS	1	No Quantity							1045736			0
S3	2016	2016	2016	2	0	2	Export	56	Belgium	BEL	894	Zambia	ZMB								02	DAIRY PRODUCTS,BIRD EGGS	1	No Quantity							249933			0
S3	2016	2016	2016	2	0	2	Export	52	Barbados	BRB	0	World	WLD								03	FISH,CRUSTACEANS,MOLLUSC	1	No Quantity							642619			0
S3	2016	2016	2016	2	0	2	Export	52	Barbados	BRB	28	Antigua and Barbuda	ATG								03	FISH,CRUSTACEANS,MOLLUSC	1	No Quantity							2085			0
S3	2016	2016	2016	2	0	2	Export	52	Barbados	BRB	212	Dominica	DMA								03	FISH,CRUSTACEANS,MOLLUSC	1	No Quantity							2999			0
S3	2016	2016	2016	2	0	2	Export	52	Barbados	BRB	308	Grenada	GRD								03	FISH,CRUSTACEANS,MOLLUSC	1	No Quantity							6617			0
S3	2016	2016	2016	2	0	2	Export	52	Barbados	BRB	392	Japan	JPN								03	FISH,CRUSTACEANS,MOLLUSC	1	No Quantity							1000			0
S3	2016	2016	2016	2	0	2	Export	52	Barbados	BRB	659	Saint Kitts and Nevis	KNA								03	FISH,CRUSTACEANS,MOLLUSC	1	No Quantity							2700			0
S3	2016	2016	2016	2	0	2	Export	52	Barbados	BRB	662	Saint Lucia	LCA								03	FISH,CRUSTACEANS,MOLLUSC	1	No Quantity							58067			0
S3	2016	2016	2016	2	0	2	Export	52	Barbados	BRB	670	Saint Vincent and the Grenadines	VCT								03	FISH,CRUSTACEANS,MOLLUSC	1	No Quantity							20909			0
S3	2016	2016	2016	2	0	2	Export	52	Barbados	BRB	740	Suriname	SUR								03	FISH,CRUSTACEANS,MOLLUSC	1	No Quantity							12			0
S3	2016	2016	2016	2	0	2	Export	52	Barbados	BRB	780	Trinidad and Tobago	TTO								03	FISH,CRUSTACEANS,MOLLUSC	1	No Quantity							189			0
S3	2016	2016	2016	2	0	2	Export	52	Barbados	BRB	842	USA	USA								03	FISH,CRUSTACEANS,MOLLUSC	1	No Quantity							548042			0
S3	2016	2016	2016	2	0	2	Export	56	Belgium	BEL	0	World	WLD								03	FISH,CRUSTACEANS,MOLLUSC	1	No Quantity							1101231217			0
S3	2016	2016	2016	2	0	2	Export	56	Belgium	BEL	8	Albania	ALB								03	FISH,CRUSTACEANS,MOLLUSC	1	No Quantity							54564			0
S3	2016	2016	2016	2	0	2	Export	56	Belgium	BEL	32	Argentina	ARG								03	FISH,CRUSTACEANS,MOLLUSC	1	No Quantity							244			0
S3	2016	2016	2016	2	0	2	Export	56	Belgium	BEL	36	Australia	AUS								03	FISH,CRUSTACEANS,MOLLUSC	1	No Quantity							1674			0
S3	2016	2016	2016	2	0	2	Export	56	Belgium	BEL	40	Austria	AUT								03	FISH,CRUSTACEANS,MOLLUSC	1	No Quantity							4818886			0
S3	2016	2016	2016	2	0	2	Export	56	Belgium	BEL	50	Bangladesh	BGD								03	FISH,CRUSTACEANS,MOLLUSC	1	No Quantity							23961			0
S3	2016	2016	2016	2	0	2	Export	56	Belgium	BEL	100	Bulgaria	BGR								03	FISH,CRUSTACEANS,MOLLUSC	1	No Quantity							1161786			0
S3	2016	2016	2016	2	0	2	Export	56	Belgium	BEL	108	Burundi	BDI								03	FISH,CRUSTACEANS,MOLLUSC	1	No Quantity							35149			0
S3	2016	2016	2016	2	0	2	Export	56	Belgium	BEL	120	Cameroon	CMR								03	FISH,CRUSTACEANS,MOLLUSC	1	No Quantity							7542			0
S3	2016	2016	2016	2	0	2	Export	56	Belgium	BEL	124	Canada	CAN								03	FISH,CRUSTACEANS,MOLLUSC	1	No Quantity							165104			0
S3	2016	2016	2016	2	0	2	Export	56	Belgium	BEL	140	Central African Rep.	CAF								03	FISH,CRUSTACEANS,MOLLUSC	1	No Quantity							21310			0
S3	2016	2016	2016	2	0	2	Export	56	Belgium	BEL	156	China	CHN								03	FISH,CRUSTACEANS,MOLLUSC	1	No Quantity							486237			0
S3	2016	2016	2016	2	0	2	Export	56	Belgium	BEL	178	Congo	COG								03	FISH,CRUSTACEANS,MOLLUSC	1	No Quantity							7734			0
S3	2016	2016	2016	2	0	2	Export	56	Belgium	BEL	180	Dem. Rep. of the Congo	COD								03	FISH,CRUSTACEANS,MOLLUSC	1	No Quantity							516179			0
S3	2016	2016	2016	2	0	2	Export	56	Belgium	BEL	188	Costa Rica	CRI								03	FISH,CRUSTACEANS,MOLLUSC	1	No Quantity							308			0
S3	2016	2016	2016	2	0	2	Export	56	Belgium	BEL	191	Croatia	HRV								03	FISH,CRUSTACEANS,MOLLUSC	1	No Quantity							968455			0
S3	2016	2016	2016	2	0	2	Export	56	Belgium	BEL	192	Cuba	CUB								03	FISH,CRUSTACEANS,MOLLUSC	1	No Quantity							372527			0
S3	2016	2016	2016	2	0	2	Export	56	Belgium	BEL	196	Cyprus	CYP								03	FISH,CRUSTACEANS,MOLLUSC	1	No Quantity							831892			0
S3	2016	2016	2016	2	0	2	Export	56	Belgium	BEL	203	Czechia	CZE								03	FISH,CRUSTACEANS,MOLLUSC	1	No Quantity							2396909			0
S3	2016	2016	2016	2	0	2	Export	56	Belgium	BEL	204	Benin	BEN								03	FISH,CRUSTACEANS,MOLLUSC	1	No Quantity							435769			0
S3	2016	2016	2016	2	0	2	Export	56	Belgium	BEL	208	Denmark	DNK								03	FISH,CRUSTACEANS,MOLLUSC	1	No Quantity							10200046			0
S3	2016	2016	2016	2	0	2	Export	56	Belgium	BEL	214	Dominican Rep.	DOM								03	FISH,CRUSTACEANS,MOLLUSC	1	No Quantity							73291			0
S3	2016	2016	2016	2	0	2	Export	56	Belgium	BEL	226	Equatorial Guinea	GNQ								03	FISH,CRUSTACEANS,MOLLUSC	1	No Quantity							4891			0
S3	2016	2016	2016	2	0	2	Export	56	Belgium	BEL	231	Ethiopia	ETH								03	FISH,CRUSTACEANS,MOLLUSC	1	No Quantity							83466			0
S3	2016	2016	2016	2	0	2	Export	56	Belgium	BEL	232	Eritrea	ERI								03	FISH,CRUSTACEANS,MOLLUSC	1	No Quantity							1218			0
S3	2016	2016	2016	2	0	2	Export	56	Belgium	BEL	233	Estonia	EST								03	FISH,CRUSTACEANS,MOLLUSC	1	No Quantity							1686036			0
S3	2016	2016	2016	2	0	2	Export	56	Belgium	BEL	242	Fiji	FJI								03	FISH,CRUSTACEANS,MOLLUSC	1	No Quantity							5092			0
S3	2016	2016	2016	2	0	2	Export	56	Belgium	BEL	246	Finland	FIN								03	FISH,CRUSTACEANS,MOLLUSC	1	No Quantity							2089986			0
S3	2016	2016	2016	2	0	2	Export	56	Belgium	BEL	251	France	FRA								03	FISH,CRUSTACEANS,MOLLUSC	1	No Quantity							376751261			0
S3	2016	2016	2016	2	0	2	Export	56	Belgium	BEL	258	French Polynesia	PYF								03	FISH,CRUSTACEANS,MOLLUSC	1	No Quantity							25406			0
S3	2016	2016	2016	2	0	2	Export	56	Belgium	BEL	266	Gabon	GAB								03	FISH,CRUSTACEANS,MOLLUSC	1	No Quantity							155100			0
S3	2016	2016	2016	2	0	2	Export	56	Belgium	BEL	268	Georgia	GEO								03	FISH,CRUSTACEANS,MOLLUSC	1	No Quantity							31268			0
S3	2016	2016	2016	2	0	2	Export	56	Belgium	BEL	270	Gambia	GMB								03	FISH,CRUSTACEANS,MOLLUSC	1	No Quantity							1198			0
S3	2016	2016	2016	2	0	2	Export	56	Belgium	BEL	276	Germany	DEU								03	FISH,CRUSTACEANS,MOLLUSC	1	No Quantity							121319581			0
S3	2016	2016	2016	2	0	2	Export	56	Belgium	BEL	288	Ghana	GHA								03	FISH,CRUSTACEANS,MOLLUSC	1	No Quantity							372836			0
S3	2016	2016	2016	2	0	2	Export	56	Belgium	BEL	300	Greece	GRC								03	FISH,CRUSTACEANS,MOLLUSC	1	No Quantity							2559362			0
S3	2016	2016	2016	2	0	2	Export	56	Belgium	BEL	324	Guinea	GIN								03	FISH,CRUSTACEANS,MOLLUSC	1	No Quantity							513			0
S3	2016	2016	2016	2	0	2	Export	56	Belgium	BEL	332	Haiti	HTI								03	FISH,CRUSTACEANS,MOLLUSC	1	No Quantity							1376			0
S3	2016	2016	2016	2	0	2	Export	56	Belgium	BEL	344	China, Hong Kong SAR	HKG								03	FISH,CRUSTACEANS,MOLLUSC	1	No Quantity							446075			0
S3	2016	2016	2016	2	0	2	Export	56	Belgium	BEL	348	Hungary	HUN								03	FISH,CRUSTACEANS,MOLLUSC	1	No Quantity							1642795			0
S3	2016	2016	2016	2	0	2	Export	56	Belgium	BEL	352	Iceland	ISL								03	FISH,CRUSTACEANS,MOLLUSC	1	No Quantity							208871			0
S3	2016	2016	2016	2	0	2	Export	56	Belgium	BEL	372	Ireland	IRL								03	FISH,CRUSTACEANS,MOLLUSC	1	No Quantity							1405953			0
S3	2016	2016	2016	2	0	2	Export	56	Belgium	BEL	376	Israel	ISR								03	FISH,CRUSTACEANS,MOLLUSC	1	No Quantity							2354			0
S3	2016	2016	2016	2	0	2	Export	56	Belgium	BEL	381	Italy	ITA								03	FISH,CRUSTACEANS,MOLLUSC	1	No Quantity							46520805			0
S3	2016	2016	2016	2	0	2	Export	56	Belgium	BEL	384	Côte d'Ivoire	CIV								03	FISH,CRUSTACEANS,MOLLUSC	1	No Quantity							17489			0
S3	2016	2016	2016	2	0	2	Export	56	Belgium	BEL	392	Japan	JPN								03	FISH,CRUSTACEANS,MOLLUSC	1	No Quantity							1036678			0
S3	2016	2016	2016	2	0	2	Export	56	Belgium	BEL	404	Kenya	KEN								03	FISH,CRUSTACEANS,MOLLUSC	1	No Quantity							162			0
S3	2016	2016	2016	2	0	2	Export	56	Belgium	BEL	410	Rep. of Korea	KOR								03	FISH,CRUSTACEANS,MOLLUSC	1	No Quantity							11			0
S3	2016	2016	2016	2	0	2	Export	56	Belgium	BEL	422	Lebanon	LBN								03	FISH,CRUSTACEANS,MOLLUSC	1	No Quantity							3681509			0
S3	2016	2016	2016	2	0	2	Export	56	Belgium	BEL	428	Latvia	LVA								03	FISH,CRUSTACEANS,MOLLUSC	1	No Quantity							1942013			0
S3	2016	2016	2016	2	0	2	Export	56	Belgium	BEL	430	Liberia	LBR								03	FISH,CRUSTACEANS,MOLLUSC	1	No Quantity							23548			0
S3	2016	2016	2016	2	0	2	Export	56	Belgium	BEL	440	Lithuania	LTU								03	FISH,CRUSTACEANS,MOLLUSC	1	No Quantity							1581777			0
S3	2016	2016	2016	2	0	2	Export	56	Belgium	BEL	442	Luxembourg	LUX								03	FISH,CRUSTACEANS,MOLLUSC	1	No Quantity							44913906			0
S3	2016	2016	2016	2	0	2	Export	56	Belgium	BEL	450	Madagascar	MDG								03	FISH,CRUSTACEANS,MOLLUSC	1	No Quantity							5259			0
S3	2016	2016	2016	2	0	2	Export	56	Belgium	BEL	458	Malaysia	MYS								03	FISH,CRUSTACEANS,MOLLUSC	1	No Quantity							4832			0
S3	2016	2016	2016	2	0	2	Export	56	Belgium	BEL	462	Maldives	MDV								03	FISH,CRUSTACEANS,MOLLUSC	1	No Quantity							101747			0
S3	2016	2016	2016	2	0	2	Export	56	Belgium	BEL	466	Mali	MLI								03	FISH,CRUSTACEANS,MOLLUSC	1	No Quantity							1854			0
S3	2016	2016	2016	2	0	2	Export	56	Belgium	BEL	470	Malta	MLT								03	FISH,CRUSTACEANS,MOLLUSC	1	No Quantity							315955			0
S3	2016	2016	2016	2	0	2	Export	56	Belgium	BEL	478	Mauritania	MRT								03	FISH,CRUSTACEANS,MOLLUSC	1	No Quantity							338			0
S3	2016	2016	2016	2	0	2	Export	56	Belgium	BEL	480	Mauritius	MUS								03	FISH,CRUSTACEANS,MOLLUSC	1	No Quantity							115032			0
S3	2016	2016	2016	2	0	2	Export	56	Belgium	BEL	484	Mexico	MEX								03	FISH,CRUSTACEANS,MOLLUSC	1	No Quantity							108141			0
S3	2016	2016	2016	2	0	2	Export	56	Belgium	BEL	498	Rep. of Moldova	MDA								03	FISH,CRUSTACEANS,MOLLUSC	1	No Quantity							20395			0
S3	2016	2016	2016	2	0	2	Export	56	Belgium	BEL	504	Morocco	MAR								03	FISH,CRUSTACEANS,MOLLUSC	1	No Quantity							727944			0
S3	2016	2016	2016	2	0	2	Export	56	Belgium	BEL	528	Netherlands	NLD								03	FISH,CRUSTACEANS,MOLLUSC	1	No Quantity							332006952			0
S3	2016	2016	2016	2	0	2	Export	56	Belgium	BEL	540	New Caledonia	NCL								03	FISH,CRUSTACEANS,MOLLUSC	1	No Quantity							440			0
S3	2016	2016	2016	2	0	2	Export	56	Belgium	BEL	562	Niger	NER								03	FISH,CRUSTACEANS,MOLLUSC	1	No Quantity							3609			0
S3	2016	2016	2016	2	0	2	Export	56	Belgium	BEL	566	Nigeria	NGA								03	FISH,CRUSTACEANS,MOLLUSC	1	No Quantity							98			0
S3	2016	2016	2016	2	0	2	Export	56	Belgium	BEL	577	Other Africa, nes									03	FISH,CRUSTACEANS,MOLLUSC	1	No Quantity							219430			0
S3	2016	2016	2016	2	0	2	Export	56	Belgium	BEL	579	Norway	NOR								03	FISH,CRUSTACEANS,MOLLUSC	1	No Quantity							1594388			0
S3	2016	2016	2016	2	0	2	Export	56	Belgium	BEL	608	Philippines	PHL								03	FISH,CRUSTACEANS,MOLLUSC	1	No Quantity							21440			0
S3	2016	2016	2016	2	0	2	Export	56	Belgium	BEL	616	Poland	POL								03	FISH,CRUSTACEANS,MOLLUSC	1	No Quantity							12244640			0
S3	2016	2016	2016	2	0	2	Export	56	Belgium	BEL	620	Portugal	PRT								03	FISH,CRUSTACEANS,MOLLUSC	1	No Quantity							15292881			0
S3	2016	2016	2016	2	0	2	Export	56	Belgium	BEL	634	Qatar	QAT								03	FISH,CRUSTACEANS,MOLLUSC	1	No Quantity							116			0
S3	2016	2016	2016	2	0	2	Export	56	Belgium	BEL	642	Romania	ROU								03	FISH,CRUSTACEANS,MOLLUSC	1	No Quantity							3243017			0
S3	2016	2016	2016	2	0	2	Export	56	Belgium	BEL	646	Rwanda	RWA								03	FISH,CRUSTACEANS,MOLLUSC	1	No Quantity							97702			0
S3	2016	2016	2016	2	0	2	Export	56	Belgium	BEL	682	Saudi Arabia	SAU								03	FISH,CRUSTACEANS,MOLLUSC	1	No Quantity							5852			0
S3	2016	2016	2016	2	0	2	Export	56	Belgium	BEL	686	Senegal	SEN								03	FISH,CRUSTACEANS,MOLLUSC	1	No Quantity							8709			0
S3	2016	2016	2016	2	0	2	Export	56	Belgium	BEL	690	Seychelles	SYC								03	FISH,CRUSTACEANS,MOLLUSC	1	No Quantity							86864			0
S3	2016	2016	2016	2	0	2	Export	56	Belgium	BEL	694	Sierra Leone	SLE								03	FISH,CRUSTACEANS,MOLLUSC	1	No Quantity							165			0
S3	2016	2016	2016	2	0	2	Export	56	Belgium	BEL	699	India	IND								03	FISH,CRUSTACEANS,MOLLUSC	1	No Quantity							377918			0
S3	2016	2016	2016	2	0	2	Export	56	Belgium	BEL	702	Singapore	SGP								03	FISH,CRUSTACEANS,MOLLUSC	1	No Quantity							6016			0
S3	2016	2016	2016	2	0	2	Export	56	Belgium	BEL	703	Slovakia	SVK								03	FISH,CRUSTACEANS,MOLLUSC	1	No Quantity							181508			0
S3	2016	2016	2016	2	0	2	Export	56	Belgium	BEL	704	Viet Nam	VNM								03	FISH,CRUSTACEANS,MOLLUSC	1	No Quantity							1292206			0
S3	2016	2016	2016	2	0	2	Export	56	Belgium	BEL	705	Slovenia	SVN								03	FISH,CRUSTACEANS,MOLLUSC	1	No Quantity							250282			0
S3	2016	2016	2016	2	0	2	Export	56	Belgium	BEL	710	South Africa	ZAF								03	FISH,CRUSTACEANS,MOLLUSC	1	No Quantity							55193			0
S3	2016	2016	2016	2	0	2	Export	56	Belgium	BEL	724	Spain	ESP								03	FISH,CRUSTACEANS,MOLLUSC	1	No Quantity							49029042			0
S3	2016	2016	2016	2	0	2	Export	56	Belgium	BEL	740	Suriname	SUR								03	FISH,CRUSTACEANS,MOLLUSC	1	No Quantity							20841			0
S3	2016	2016	2016	2	0	2	Export	56	Belgium	BEL	752	Sweden	SWE								03	FISH,CRUSTACEANS,MOLLUSC	1	No Quantity							10738447			0
S3	2016	2016	2016	2	0	2	Export	56	Belgium	BEL	757	Switzerland	CHE								03	FISH,CRUSTACEANS,MOLLUSC	1	No Quantity							1365781			0
S3	2016	2016	2016	2	0	2	Export	56	Belgium	BEL	764	Thailand	THA								03	FISH,CRUSTACEANS,MOLLUSC	1	No Quantity							1357			0
S3	2016	2016	2016	2	0	2	Export	56	Belgium	BEL	768	Togo	TGO								03	FISH,CRUSTACEANS,MOLLUSC	1	No Quantity							62097			0
S3	2016	2016	2016	2	0	2	Export	56	Belgium	BEL	784	United Arab Emirates	ARE								03	FISH,CRUSTACEANS,MOLLUSC	1	No Quantity							28767			0
S3	2016	2016	2016	2	0	2	Export	56	Belgium	BEL	788	Tunisia	TUN								03	FISH,CRUSTACEANS,MOLLUSC	1	No Quantity							36489			0
S3	2016	2016	2016	2	0	2	Export	56	Belgium	BEL	792	Turkey	TUR								03	FISH,CRUSTACEANS,MOLLUSC	1	No Quantity							322362			0
S3	2016	2016	2016	2	0	2	Export	56	Belgium	BEL	800	Uganda	UGA								03	FISH,CRUSTACEANS,MOLLUSC	1	No Quantity							762			0
S3	2016	2016	2016	2	0	2	Export	56	Belgium	BEL	804	Ukraine	UKR								03	FISH,CRUSTACEANS,MOLLUSC	1	No Quantity							15038			0
S3	2016	2016	2016	2	0	2	Export	56	Belgium	BEL	818	Egypt	EGY								03	FISH,CRUSTACEANS,MOLLUSC	1	No Quantity							210696			0
S3	2016	2016	2016	2	0	2	Export	56	Belgium	BEL	826	United Kingdom	GBR								03	FISH,CRUSTACEANS,MOLLUSC	1	No Quantity							38952751			0
S3	2016	2016	2016	2	0	2	Export	56	Belgium	BEL	834	United Rep. of Tanzania	TZA								03	FISH,CRUSTACEANS,MOLLUSC	1	No Quantity							71656			0
S3	2016	2016	2016	2	0	2	Export	56	Belgium	BEL	842	USA	USA								03	FISH,CRUSTACEANS,MOLLUSC	1	No Quantity							867712			0
S3	2016	2016	2016	2	0	2	Export	56	Belgium	BEL	854	Burkina Faso	BFA								03	FISH,CRUSTACEANS,MOLLUSC	1	No Quantity							1700			0
S3	2016	2016	2016	2	0	2	Export	56	Belgium	BEL	894	Zambia	ZMB								03	FISH,CRUSTACEANS,MOLLUSC	1	No Quantity							22697			0
S3	2016	2016	2016	2	0	2	Export	52	Barbados	BRB	0	World	WLD								04	CEREALS,CEREAL PREPRTNS.	1	No Quantity							12718795			0
S3	2016	2016	2016	2	0	2	Export	52	Barbados	BRB	28	Antigua and Barbuda	ATG								04	CEREALS,CEREAL PREPRTNS.	1	No Quantity							406513			0
S3	2016	2016	2016	2	0	2	Export	52	Barbados	BRB	44	Bahamas	BHS								04	CEREALS,CEREAL PREPRTNS.	1	No Quantity							40			0
S3	2016	2016	2016	2	0	2	Export	52	Barbados	BRB	92	Br. Virgin Isds	VGB								04	CEREALS,CEREAL PREPRTNS.	1	No Quantity							54679			0
S3	2016	2016	2016	2	0	2	Export	52	Barbados	BRB	124	Canada	CAN								04	CEREALS,CEREAL PREPRTNS.	1	No Quantity							126450			0
S3	2016	2016	2016	2	0	2	Export	52	Barbados	BRB	136	Cayman Isds	CYM								04	CEREALS,CEREAL PREPRTNS.	1	No Quantity							20383			0
S3	2016	2016	2016	2	0	2	Export	52	Barbados	BRB	170	Colombia	COL								04	CEREALS,CEREAL PREPRTNS.	1	No Quantity							2			0
S3	2016	2016	2016	2	0	2	Export	52	Barbados	BRB	192	Cuba	CUB								04	CEREALS,CEREAL PREPRTNS.	1	No Quantity							506			0
S3	2016	2016	2016	2	0	2	Export	52	Barbados	BRB	212	Dominica	DMA								04	CEREALS,CEREAL PREPRTNS.	1	No Quantity							107102			0
S3	2016	2016	2016	2	0	2	Export	52	Barbados	BRB	214	Dominican Rep.	DOM								04	CEREALS,CEREAL PREPRTNS.	1	No Quantity							15			0
S3	2016	2016	2016	2	0	2	Export	52	Barbados	BRB	251	France	FRA								04	CEREALS,CEREAL PREPRTNS.	1	No Quantity							1355			0
S3	2016	2016	2016	2	0	2	Export	52	Barbados	BRB	276	Germany	DEU								04	CEREALS,CEREAL PREPRTNS.	1	No Quantity							22			0
S3	2016	2016	2016	2	0	2	Export	52	Barbados	BRB	300	Greece	GRC								04	CEREALS,CEREAL PREPRTNS.	1	No Quantity							40			0
S3	2016	2016	2016	2	0	2	Export	52	Barbados	BRB	308	Grenada	GRD								04	CEREALS,CEREAL PREPRTNS.	1	No Quantity							298287			0
S3	2016	2016	2016	2	0	2	Export	52	Barbados	BRB	328	Guyana	GUY								04	CEREALS,CEREAL PREPRTNS.	1	No Quantity							2576253			0
S3	2016	2016	2016	2	0	2	Export	52	Barbados	BRB	372	Ireland	IRL								04	CEREALS,CEREAL PREPRTNS.	1	No Quantity							3			0
S3	2016	2016	2016	2	0	2	Export	52	Barbados	BRB	381	Italy	ITA								04	CEREALS,CEREAL PREPRTNS.	1	No Quantity							10			0
S3	2016	2016	2016	2	0	2	Export	52	Barbados	BRB	388	Jamaica	JAM								04	CEREALS,CEREAL PREPRTNS.	1	No Quantity							2627764			0
S3	2016	2016	2016	2	0	2	Export	52	Barbados	BRB	500	Montserrat	MSR								04	CEREALS,CEREAL PREPRTNS.	1	No Quantity							17232			0
S3	2016	2016	2016	2	0	2	Export	52	Barbados	BRB	528	Netherlands	NLD								04	CEREALS,CEREAL PREPRTNS.	1	No Quantity							179			0
S3	2016	2016	2016	2	0	2	Export	52	Barbados	BRB	531	Curaçao	CUW								04	CEREALS,CEREAL PREPRTNS.	1	No Quantity							1798			0
S3	2016	2016	2016	2	0	2	Export	52	Barbados	BRB	533	Aruba	ABW								04	CEREALS,CEREAL PREPRTNS.	1	No Quantity							10			0
S3	2016	2016	2016	2	0	2	Export	52	Barbados	BRB	534	Saint Maarten	SXM								04	CEREALS,CEREAL PREPRTNS.	1	No Quantity							85			0
S3	2016	2016	2016	2	0	2	Export	52	Barbados	BRB	554	New Zealand	NZL								04	CEREALS,CEREAL PREPRTNS.	1	No Quantity							65			0
S3	2016	2016	2016	2	0	2	Export	52	Barbados	BRB	591	Panama	PAN								04	CEREALS,CEREAL PREPRTNS.	1	No Quantity							11			0
S3	2016	2016	2016	2	0	2	Export	52	Barbados	BRB	604	Peru	PER								04	CEREALS,CEREAL PREPRTNS.	1	No Quantity							10			0
S3	2016	2016	2016	2	0	2	Export	52	Barbados	BRB	659	Saint Kitts and Nevis	KNA								04	CEREALS,CEREAL PREPRTNS.	1	No Quantity							116781			0
S3	2016	2016	2016	2	0	2	Export	52	Barbados	BRB	660	Anguilla	AIA								04	CEREALS,CEREAL PREPRTNS.	1	No Quantity							147274			0
S3	2016	2016	2016	2	0	2	Export	52	Barbados	BRB	662	Saint Lucia	LCA								04	CEREALS,CEREAL PREPRTNS.	1	No Quantity							2035997			0
S3	2016	2016	2016	2	0	2	Export	52	Barbados	BRB	670	Saint Vincent and the Grenadines	VCT								04	CEREALS,CEREAL PREPRTNS.	1	No Quantity							478105			0
S3	2016	2016	2016	2	0	2	Export	52	Barbados	BRB	740	Suriname	SUR								04	CEREALS,CEREAL PREPRTNS.	1	No Quantity							212183			0
S3	2016	2016	2016	2	0	2	Export	52	Barbados	BRB	780	Trinidad and Tobago	TTO								04	CEREALS,CEREAL PREPRTNS.	1	No Quantity							1374577			0
S3	2016	2016	2016	2	0	2	Export	52	Barbados	BRB	796	Turks and Caicos Isds	TCA								04	CEREALS,CEREAL PREPRTNS.	1	No Quantity							40			0
S3	2016	2016	2016	2	0	2	Export	52	Barbados	BRB	826	United Kingdom	GBR								04	CEREALS,CEREAL PREPRTNS.	1	No Quantity							125803			0
S3	2016	2016	2016	2	0	2	Export	52	Barbados	BRB	842	USA	USA								04	CEREALS,CEREAL PREPRTNS.	1	No Quantity							1989225			0
S3	2016	2016	2016	2	0	2	Export	56	Belgium	BEL	0	World	WLD								04	CEREALS,CEREAL PREPRTNS.	1	No Quantity							4196439789			0
S3	2016	2016	2016	2	0	2	Export	56	Belgium	BEL	4	Afghanistan	AFG								04	CEREALS,CEREAL PREPRTNS.	1	No Quantity							12400			0
S3	2016	2016	2016	2	0	2	Export	56	Belgium	BEL	8	Albania	ALB								04	CEREALS,CEREAL PREPRTNS.	1	No Quantity							48773			0
S3	2016	2016	2016	2	0	2	Export	56	Belgium	BEL	12	Algeria	DZA								04	CEREALS,CEREAL PREPRTNS.	1	No Quantity							7928686			0
S3	2016	2016	2016	2	0	2	Export	56	Belgium	BEL	20	Andorra	AND								04	CEREALS,CEREAL PREPRTNS.	1	No Quantity							6898			0
S3	2016	2016	2016	2	0	2	Export	56	Belgium	BEL	24	Angola	AGO								04	CEREALS,CEREAL PREPRTNS.	1	No Quantity							30115384			0
S3	2016	2016	2016	2	0	2	Export	56	Belgium	BEL	31	Azerbaijan	AZE								04	CEREALS,CEREAL PREPRTNS.	1	No Quantity							24513			0
S3	2016	2016	2016	2	0	2	Export	56	Belgium	BEL	32	Argentina	ARG								04	CEREALS,CEREAL PREPRTNS.	1	No Quantity							263277			0
S3	2016	2016	2016	2	0	2	Export	56	Belgium	BEL	36	Australia	AUS								04	CEREALS,CEREAL PREPRTNS.	1	No Quantity							20574410			0
S3	2016	2016	2016	2	0	2	Export	56	Belgium	BEL	40	Austria	AUT								04	CEREALS,CEREAL PREPRTNS.	1	No Quantity							28277707			0
S3	2016	2016	2016	2	0	2	Export	56	Belgium	BEL	44	Bahamas	BHS								04	CEREALS,CEREAL PREPRTNS.	1	No Quantity							738969			0
S3	2016	2016	2016	2	0	2	Export	56	Belgium	BEL	48	Bahrain	BHR								04	CEREALS,CEREAL PREPRTNS.	1	No Quantity							2008977			0
S3	2016	2016	2016	2	0	2	Export	56	Belgium	BEL	50	Bangladesh	BGD								04	CEREALS,CEREAL PREPRTNS.	1	No Quantity							112830			0
S3	2016	2016	2016	2	0	2	Export	56	Belgium	BEL	51	Armenia	ARM								04	CEREALS,CEREAL PREPRTNS.	1	No Quantity							69102			0
S3	2016	2016	2016	2	0	2	Export	56	Belgium	BEL	52	Barbados	BRB								04	CEREALS,CEREAL PREPRTNS.	1	No Quantity							17938			0
S3	2016	2016	2016	2	0	2	Export	56	Belgium	BEL	68	Bolivia (Plurinational State of)	BOL								04	CEREALS,CEREAL PREPRTNS.	1	No Quantity							4107			0
S3	2016	2016	2016	2	0	2	Export	56	Belgium	BEL	70	Bosnia Herzegovina	BIH								04	CEREALS,CEREAL PREPRTNS.	1	No Quantity							292389			0
S3	2016	2016	2016	2	0	2	Export	56	Belgium	BEL	72	Botswana	BWA								04	CEREALS,CEREAL PREPRTNS.	1	No Quantity							509858			0
S3	2016	2016	2016	2	0	2	Export	56	Belgium	BEL	76	Brazil	BRA								04	CEREALS,CEREAL PREPRTNS.	1	No Quantity							42116768			0
S3	2016	2016	2016	2	0	2	Export	56	Belgium	BEL	96	Brunei Darussalam	BRN								04	CEREALS,CEREAL PREPRTNS.	1	No Quantity							11060			0
S3	2016	2016	2016	2	0	2	Export	56	Belgium	BEL	100	Bulgaria	BGR								04	CEREALS,CEREAL PREPRTNS.	1	No Quantity							2847042			0
S3	2016	2016	2016	2	0	2	Export	56	Belgium	BEL	104	Myanmar	MMR								04	CEREALS,CEREAL PREPRTNS.	1	No Quantity							516671			0
S3	2016	2016	2016	2	0	2	Export	56	Belgium	BEL	108	Burundi	BDI								04	CEREALS,CEREAL PREPRTNS.	1	No Quantity							5375378			0
S3	2016	2016	2016	2	0	2	Export	56	Belgium	BEL	112	Belarus	BLR								04	CEREALS,CEREAL PREPRTNS.	1	No Quantity							100870			0
S3	2016	2016	2016	2	0	2	Export	56	Belgium	BEL	116	Cambodia	KHM								04	CEREALS,CEREAL PREPRTNS.	1	No Quantity							3257749			0
S3	2016	2016	2016	2	0	2	Export	56	Belgium	BEL	120	Cameroon	CMR								04	CEREALS,CEREAL PREPRTNS.	1	No Quantity							2647583			0
S3	2016	2016	2016	2	0	2	Export	56	Belgium	BEL	124	Canada	CAN								04	CEREALS,CEREAL PREPRTNS.	1	No Quantity							26689288			0
S3	2016	2016	2016	2	0	2	Export	56	Belgium	BEL	132	Cabo Verde	CPV								04	CEREALS,CEREAL PREPRTNS.	1	No Quantity							660			0
S3	2016	2016	2016	2	0	2	Export	56	Belgium	BEL	144	Sri Lanka	LKA								04	CEREALS,CEREAL PREPRTNS.	1	No Quantity							1071375			0
S3	2016	2016	2016	2	0	2	Export	56	Belgium	BEL	148	Chad	TCD								04	CEREALS,CEREAL PREPRTNS.	1	No Quantity							9402516			0
S3	2016	2016	2016	2	0	2	Export	56	Belgium	BEL	152	Chile	CHL								04	CEREALS,CEREAL PREPRTNS.	1	No Quantity							3064561			0
S3	2016	2016	2016	2	0	2	Export	56	Belgium	BEL	156	China	CHN								04	CEREALS,CEREAL PREPRTNS.	1	No Quantity							9970437			0
S3	2016	2016	2016	2	0	2	Export	56	Belgium	BEL	170	Colombia	COL								04	CEREALS,CEREAL PREPRTNS.	1	No Quantity							829690			0
S3	2016	2016	2016	2	0	2	Export	56	Belgium	BEL	174	Comoros	COM								04	CEREALS,CEREAL PREPRTNS.	1	No Quantity							252389			0
S3	2016	2016	2016	2	0	2	Export	56	Belgium	BEL	178	Congo	COG								04	CEREALS,CEREAL PREPRTNS.	1	No Quantity							6272819			0
S3	2016	2016	2016	2	0	2	Export	56	Belgium	BEL	180	Dem. Rep. of the Congo	COD								04	CEREALS,CEREAL PREPRTNS.	1	No Quantity							17648404			0
S3	2016	2016	2016	2	0	2	Export	56	Belgium	BEL	184	Cook Isds	COK								04	CEREALS,CEREAL PREPRTNS.	1	No Quantity							53948			0
S3	2016	2016	2016	2	0	2	Export	56	Belgium	BEL	188	Costa Rica	CRI								04	CEREALS,CEREAL PREPRTNS.	1	No Quantity							475484			0
S3	2016	2016	2016	2	0	2	Export	56	Belgium	BEL	191	Croatia	HRV								04	CEREALS,CEREAL PREPRTNS.	1	No Quantity							8583045			0
S3	2016	2016	2016	2	0	2	Export	56	Belgium	BEL	192	Cuba	CUB								04	CEREALS,CEREAL PREPRTNS.	1	No Quantity							215502			0
S3	2016	2016	2016	2	0	2	Export	56	Belgium	BEL	196	Cyprus	CYP								04	CEREALS,CEREAL PREPRTNS.	1	No Quantity							3191370			0
S3	2016	2016	2016	2	0	2	Export	56	Belgium	BEL	203	Czechia	CZE								04	CEREALS,CEREAL PREPRTNS.	1	No Quantity							26441971			0
S3	2016	2016	2016	2	0	2	Export	56	Belgium	BEL	204	Benin	BEN								04	CEREALS,CEREAL PREPRTNS.	1	No Quantity							3310024			0
S3	2016	2016	2016	2	0	2	Export	56	Belgium	BEL	208	Denmark	DNK								04	CEREALS,CEREAL PREPRTNS.	1	No Quantity							40085360			0
S3	2016	2016	2016	2	0	2	Export	56	Belgium	BEL	214	Dominican Rep.	DOM								04	CEREALS,CEREAL PREPRTNS.	1	No Quantity							566734			0
S3	2016	2016	2016	2	0	2	Export	56	Belgium	BEL	218	Ecuador	ECU								04	CEREALS,CEREAL PREPRTNS.	1	No Quantity							150119			0
S3	2016	2016	2016	2	0	2	Export	56	Belgium	BEL	222	El Salvador	SLV								04	CEREALS,CEREAL PREPRTNS.	1	No Quantity							3829157			0
S3	2016	2016	2016	2	0	2	Export	56	Belgium	BEL	226	Equatorial Guinea	GNQ								04	CEREALS,CEREAL PREPRTNS.	1	No Quantity							2411421			0
S3	2016	2016	2016	2	0	2	Export	56	Belgium	BEL	231	Ethiopia	ETH								04	CEREALS,CEREAL PREPRTNS.	1	No Quantity							8173547			0
S3	2016	2016	2016	2	0	2	Export	56	Belgium	BEL	232	Eritrea	ERI								04	CEREALS,CEREAL PREPRTNS.	1	No Quantity							2256			0
S3	2016	2016	2016	2	0	2	Export	56	Belgium	BEL	233	Estonia	EST								04	CEREALS,CEREAL PREPRTNS.	1	No Quantity							3716551			0
S3	2016	2016	2016	2	0	2	Export	56	Belgium	BEL	234	Faeroe Isds	FRO								04	CEREALS,CEREAL PREPRTNS.	1	No Quantity							6222			0
S3	2016	2016	2016	2	0	2	Export	56	Belgium	BEL	242	Fiji	FJI								04	CEREALS,CEREAL PREPRTNS.	1	No Quantity							100			0
S3	2016	2016	2016	2	0	2	Export	56	Belgium	BEL	246	Finland	FIN								04	CEREALS,CEREAL PREPRTNS.	1	No Quantity							23725146			0
S3	2016	2016	2016	2	0	2	Export	56	Belgium	BEL	251	France	FRA								04	CEREALS,CEREAL PREPRTNS.	1	No Quantity							914265383			0
S3	2016	2016	2016	2	0	2	Export	56	Belgium	BEL	258	French Polynesia	PYF								04	CEREALS,CEREAL PREPRTNS.	1	No Quantity							496352			0
S3	2016	2016	2016	2	0	2	Export	56	Belgium	BEL	262	Djibouti	DJI								04	CEREALS,CEREAL PREPRTNS.	1	No Quantity							1806824			0
S3	2016	2016	2016	2	0	2	Export	56	Belgium	BEL	266	Gabon	GAB								04	CEREALS,CEREAL PREPRTNS.	1	No Quantity							6874460			0
S3	2016	2016	2016	2	0	2	Export	56	Belgium	BEL	268	Georgia	GEO								04	CEREALS,CEREAL PREPRTNS.	1	No Quantity							141057			0
S3	2016	2016	2016	2	0	2	Export	56	Belgium	BEL	270	Gambia	GMB								04	CEREALS,CEREAL PREPRTNS.	1	No Quantity							20796			0
S3	2016	2016	2016	2	0	2	Export	56	Belgium	BEL	276	Germany	DEU								04	CEREALS,CEREAL PREPRTNS.	1	No Quantity							456006426			0
S3	2016	2016	2016	2	0	2	Export	56	Belgium	BEL	288	Ghana	GHA								04	CEREALS,CEREAL PREPRTNS.	1	No Quantity							3719966			0
S3	2016	2016	2016	2	0	2	Export	56	Belgium	BEL	292	Gibraltar	GIB								04	CEREALS,CEREAL PREPRTNS.	1	No Quantity							384			0
S3	2016	2016	2016	2	0	2	Export	56	Belgium	BEL	300	Greece	GRC								04	CEREALS,CEREAL PREPRTNS.	1	No Quantity							16192006			0
S3	2016	2016	2016	2	0	2	Export	56	Belgium	BEL	320	Guatemala	GTM								04	CEREALS,CEREAL PREPRTNS.	1	No Quantity							3820251			0
S3	2016	2016	2016	2	0	2	Export	56	Belgium	BEL	324	Guinea	GIN								04	CEREALS,CEREAL PREPRTNS.	1	No Quantity							1269917			0
S3	2016	2016	2016	2	0	2	Export	56	Belgium	BEL	328	Guyana	GUY								04	CEREALS,CEREAL PREPRTNS.	1	No Quantity							1701280			0
S3	2016	2016	2016	2	0	2	Export	56	Belgium	BEL	332	Haiti	HTI								04	CEREALS,CEREAL PREPRTNS.	1	No Quantity							2311373			0
S3	2016	2016	2016	2	0	2	Export	56	Belgium	BEL	340	Honduras	HND								04	CEREALS,CEREAL PREPRTNS.	1	No Quantity							242714			0
S3	2016	2016	2016	2	0	2	Export	56	Belgium	BEL	344	China, Hong Kong SAR	HKG								04	CEREALS,CEREAL PREPRTNS.	1	No Quantity							3910986			0
S3	2016	2016	2016	2	0	2	Export	56	Belgium	BEL	348	Hungary	HUN								04	CEREALS,CEREAL PREPRTNS.	1	No Quantity							11056065			0
S3	2016	2016	2016	2	0	2	Export	56	Belgium	BEL	352	Iceland	ISL								04	CEREALS,CEREAL PREPRTNS.	1	No Quantity							4367792			0
S3	2016	2016	2016	2	0	2	Export	56	Belgium	BEL	360	Indonesia	IDN								04	CEREALS,CEREAL PREPRTNS.	1	No Quantity							5317937			0
S3	2016	2016	2016	2	0	2	Export	56	Belgium	BEL	364	Iran	IRN								04	CEREALS,CEREAL PREPRTNS.	1	No Quantity							2640144			0
S3	2016	2016	2016	2	0	2	Export	56	Belgium	BEL	368	Iraq	IRQ								04	CEREALS,CEREAL PREPRTNS.	1	No Quantity							3920729			0
S3	2016	2016	2016	2	0	2	Export	56	Belgium	BEL	372	Ireland	IRL								04	CEREALS,CEREAL PREPRTNS.	1	No Quantity							21129452			0
S3	2016	2016	2016	2	0	2	Export	56	Belgium	BEL	376	Israel	ISR								04	CEREALS,CEREAL PREPRTNS.	1	No Quantity							12506666			0
S3	2016	2016	2016	2	0	2	Export	56	Belgium	BEL	381	Italy	ITA								04	CEREALS,CEREAL PREPRTNS.	1	No Quantity							125647961			0
S3	2016	2016	2016	2	0	2	Export	56	Belgium	BEL	384	Côte d'Ivoire	CIV								04	CEREALS,CEREAL PREPRTNS.	1	No Quantity							11711923			0
S3	2016	2016	2016	2	0	2	Export	56	Belgium	BEL	388	Jamaica	JAM								04	CEREALS,CEREAL PREPRTNS.	1	No Quantity							590855			0
S3	2016	2016	2016	2	0	2	Export	56	Belgium	BEL	392	Japan	JPN								04	CEREALS,CEREAL PREPRTNS.	1	No Quantity							36485833			0
S3	2016	2016	2016	2	0	2	Export	56	Belgium	BEL	398	Kazakhstan	KAZ								04	CEREALS,CEREAL PREPRTNS.	1	No Quantity							83798			0
S3	2016	2016	2016	2	0	2	Export	56	Belgium	BEL	400	Jordan	JOR								04	CEREALS,CEREAL PREPRTNS.	1	No Quantity							3312587			0
S3	2016	2016	2016	2	0	2	Export	56	Belgium	BEL	404	Kenya	KEN								04	CEREALS,CEREAL PREPRTNS.	1	No Quantity							839276			0
S3	2016	2016	2016	2	0	2	Export	56	Belgium	BEL	410	Rep. of Korea	KOR								04	CEREALS,CEREAL PREPRTNS.	1	No Quantity							24564484			0
S3	2016	2016	2016	2	0	2	Export	56	Belgium	BEL	414	Kuwait	KWT								04	CEREALS,CEREAL PREPRTNS.	1	No Quantity							12707602			0
S3	2016	2016	2016	2	0	2	Export	56	Belgium	BEL	417	Kyrgyzstan	KGZ								04	CEREALS,CEREAL PREPRTNS.	1	No Quantity							15602			0
S3	2016	2016	2016	2	0	2	Export	56	Belgium	BEL	418	Lao People's Dem. Rep.	LAO								04	CEREALS,CEREAL PREPRTNS.	1	No Quantity							873622			0
S3	2016	2016	2016	2	0	2	Export	56	Belgium	BEL	422	Lebanon	LBN								04	CEREALS,CEREAL PREPRTNS.	1	No Quantity							11250673			0
S3	2016	2016	2016	2	0	2	Export	56	Belgium	BEL	426	Lesotho	LSO								04	CEREALS,CEREAL PREPRTNS.	1	No Quantity							273672			0
S3	2016	2016	2016	2	0	2	Export	56	Belgium	BEL	428	Latvia	LVA								04	CEREALS,CEREAL PREPRTNS.	1	No Quantity							2528810			0
S3	2016	2016	2016	2	0	2	Export	56	Belgium	BEL	430	Liberia	LBR								04	CEREALS,CEREAL PREPRTNS.	1	No Quantity							343210			0
S3	2016	2016	2016	2	0	2	Export	56	Belgium	BEL	434	Libya	LBY								04	CEREALS,CEREAL PREPRTNS.	1	No Quantity							584429			0
S3	2016	2016	2016	2	0	2	Export	56	Belgium	BEL	440	Lithuania	LTU								04	CEREALS,CEREAL PREPRTNS.	1	No Quantity							2249177			0
S3	2016	2016	2016	2	0	2	Export	56	Belgium	BEL	442	Luxembourg	LUX								04	CEREALS,CEREAL PREPRTNS.	1	No Quantity							84838261			0
S3	2016	2016	2016	2	0	2	Export	56	Belgium	BEL	446	China, Macao SAR	MAC								04	CEREALS,CEREAL PREPRTNS.	1	No Quantity							10723			0
S3	2016	2016	2016	2	0	2	Export	56	Belgium	BEL	450	Madagascar	MDG								04	CEREALS,CEREAL PREPRTNS.	1	No Quantity							6903216			0
S3	2016	2016	2016	2	0	2	Export	56	Belgium	BEL	458	Malaysia	MYS								04	CEREALS,CEREAL PREPRTNS.	1	No Quantity							4902853			0
S3	2016	2016	2016	2	0	2	Export	56	Belgium	BEL	462	Maldives	MDV								04	CEREALS,CEREAL PREPRTNS.	1	No Quantity							110206			0
S3	2016	2016	2016	2	0	2	Export	56	Belgium	BEL	466	Mali	MLI								04	CEREALS,CEREAL PREPRTNS.	1	No Quantity							1197818			0
S3	2016	2016	2016	2	0	2	Export	56	Belgium	BEL	470	Malta	MLT								04	CEREALS,CEREAL PREPRTNS.	1	No Quantity							2222566			0
S3	2016	2016	2016	2	0	2	Export	56	Belgium	BEL	478	Mauritania	MRT								04	CEREALS,CEREAL PREPRTNS.	1	No Quantity							32539			0
S3	2016	2016	2016	2	0	2	Export	56	Belgium	BEL	480	Mauritius	MUS								04	CEREALS,CEREAL PREPRTNS.	1	No Quantity							1642077			0
S3	2016	2016	2016	2	0	2	Export	56	Belgium	BEL	484	Mexico	MEX								04	CEREALS,CEREAL PREPRTNS.	1	No Quantity							19922192			0
S3	2016	2016	2016	2	0	2	Export	56	Belgium	BEL	490	Other Asia, nes									04	CEREALS,CEREAL PREPRTNS.	1	No Quantity							2561790			0
S3	2016	2016	2016	2	0	2	Export	56	Belgium	BEL	496	Mongolia	MNG								04	CEREALS,CEREAL PREPRTNS.	1	No Quantity							1585			0
S3	2016	2016	2016	2	0	2	Export	56	Belgium	BEL	498	Rep. of Moldova	MDA								04	CEREALS,CEREAL PREPRTNS.	1	No Quantity							176253			0
S3	2016	2016	2016	2	0	2	Export	56	Belgium	BEL	499	Montenegro	MNE								04	CEREALS,CEREAL PREPRTNS.	1	No Quantity							45055			0
S3	2016	2016	2016	2	0	2	Export	56	Belgium	BEL	504	Morocco	MAR								04	CEREALS,CEREAL PREPRTNS.	1	No Quantity							3674593			0
S3	2016	2016	2016	2	0	2	Export	56	Belgium	BEL	508	Mozambique	MOZ								04	CEREALS,CEREAL PREPRTNS.	1	No Quantity							3335036			0
S3	2016	2016	2016	2	0	2	Export	56	Belgium	BEL	512	Oman	OMN								04	CEREALS,CEREAL PREPRTNS.	1	No Quantity							4325757			0
S3	2016	2016	2016	2	0	2	Export	56	Belgium	BEL	516	Namibia	NAM								04	CEREALS,CEREAL PREPRTNS.	1	No Quantity							511963			0
S3	2016	2016	2016	2	0	2	Export	56	Belgium	BEL	524	Nepal	NPL								04	CEREALS,CEREAL PREPRTNS.	1	No Quantity							4667			0
S3	2016	2016	2016	2	0	2	Export	56	Belgium	BEL	528	Netherlands	NLD								04	CEREALS,CEREAL PREPRTNS.	1	No Quantity							951440167			0
S3	2016	2016	2016	2	0	2	Export	56	Belgium	BEL	531	Curaçao	CUW								04	CEREALS,CEREAL PREPRTNS.	1	No Quantity							402566			0
S3	2016	2016	2016	2	0	2	Export	56	Belgium	BEL	533	Aruba	ABW								04	CEREALS,CEREAL PREPRTNS.	1	No Quantity							271554			0
S3	2016	2016	2016	2	0	2	Export	56	Belgium	BEL	534	Saint Maarten	SXM								04	CEREALS,CEREAL PREPRTNS.	1	No Quantity							72290			0
S3	2016	2016	2016	2	0	2	Export	56	Belgium	BEL	535	Bonaire	BES								04	CEREALS,CEREAL PREPRTNS.	1	No Quantity							210479			0
S3	2016	2016	2016	2	0	2	Export	56	Belgium	BEL	540	New Caledonia	NCL								04	CEREALS,CEREAL PREPRTNS.	1	No Quantity							973003			0
S3	2016	2016	2016	2	0	2	Export	56	Belgium	BEL	554	New Zealand	NZL								04	CEREALS,CEREAL PREPRTNS.	1	No Quantity							1698050			0
S3	2016	2016	2016	2	0	2	Export	56	Belgium	BEL	558	Nicaragua	NIC								04	CEREALS,CEREAL PREPRTNS.	1	No Quantity							7063			0
S3	2016	2016	2016	2	0	2	Export	56	Belgium	BEL	562	Niger	NER								04	CEREALS,CEREAL PREPRTNS.	1	No Quantity							159998			0
S3	2016	2016	2016	2	0	2	Export	56	Belgium	BEL	566	Nigeria	NGA								04	CEREALS,CEREAL PREPRTNS.	1	No Quantity							35340502			0
S3	2016	2016	2016	2	0	2	Export	56	Belgium	BEL	577	Other Africa, nes									04	CEREALS,CEREAL PREPRTNS.	1	No Quantity							121592			0
S3	2016	2016	2016	2	0	2	Export	56	Belgium	BEL	579	Norway	NOR								04	CEREALS,CEREAL PREPRTNS.	1	No Quantity							26249735			0
S3	2016	2016	2016	2	0	2	Export	56	Belgium	BEL	586	Pakistan	PAK								04	CEREALS,CEREAL PREPRTNS.	1	No Quantity							12742			0
S3	2016	2016	2016	2	0	2	Export	56	Belgium	BEL	591	Panama	PAN								04	CEREALS,CEREAL PREPRTNS.	1	No Quantity							3228070			0
S3	2016	2016	2016	2	0	2	Export	56	Belgium	BEL	600	Paraguay	PRY								04	CEREALS,CEREAL PREPRTNS.	1	No Quantity							28233			0
S3	2016	2016	2016	2	0	2	Export	56	Belgium	BEL	604	Peru	PER								04	CEREALS,CEREAL PREPRTNS.	1	No Quantity							10257837			0
S3	2016	2016	2016	2	0	2	Export	56	Belgium	BEL	608	Philippines	PHL								04	CEREALS,CEREAL PREPRTNS.	1	No Quantity							9983209			0
S3	2016	2016	2016	2	0	2	Export	56	Belgium	BEL	616	Poland	POL								04	CEREALS,CEREAL PREPRTNS.	1	No Quantity							54036025			0
S3	2016	2016	2016	2	0	2	Export	56	Belgium	BEL	620	Portugal	PRT								04	CEREALS,CEREAL PREPRTNS.	1	No Quantity							13812094			0
S3	2016	2016	2016	2	0	2	Export	56	Belgium	BEL	624	Guinea-Bissau	GNB								04	CEREALS,CEREAL PREPRTNS.	1	No Quantity							1251472			0
S3	2016	2016	2016	2	0	2	Export	56	Belgium	BEL	626	Timor-Leste	TLS								04	CEREALS,CEREAL PREPRTNS.	1	No Quantity							146320			0
S3	2016	2016	2016	2	0	2	Export	56	Belgium	BEL	634	Qatar	QAT								04	CEREALS,CEREAL PREPRTNS.	1	No Quantity							4131070			0
S3	2016	2016	2016	2	0	2	Export	56	Belgium	BEL	642	Romania	ROU								04	CEREALS,CEREAL PREPRTNS.	1	No Quantity							9901778			0
S3	2016	2016	2016	2	0	2	Export	56	Belgium	BEL	643	Russian Federation	RUS								04	CEREALS,CEREAL PREPRTNS.	1	No Quantity							15369534			0
S3	2016	2016	2016	2	0	2	Export	56	Belgium	BEL	646	Rwanda	RWA								04	CEREALS,CEREAL PREPRTNS.	1	No Quantity							3415066			0
S3	2016	2016	2016	2	0	2	Export	56	Belgium	BEL	660	Anguilla	AIA								04	CEREALS,CEREAL PREPRTNS.	1	No Quantity							133974			0
S3	2016	2016	2016	2	0	2	Export	56	Belgium	BEL	662	Saint Lucia	LCA								04	CEREALS,CEREAL PREPRTNS.	1	No Quantity							405963			0
S3	2016	2016	2016	2	0	2	Export	56	Belgium	BEL	678	Sao Tome and Principe	STP								04	CEREALS,CEREAL PREPRTNS.	1	No Quantity							196674			0
S3	2016	2016	2016	2	0	2	Export	56	Belgium	BEL	682	Saudi Arabia	SAU								04	CEREALS,CEREAL PREPRTNS.	1	No Quantity							26387859			0
S3	2016	2016	2016	2	0	2	Export	56	Belgium	BEL	686	Senegal	SEN								04	CEREALS,CEREAL PREPRTNS.	1	No Quantity							219838			0
S3	2016	2016	2016	2	0	2	Export	56	Belgium	BEL	688	Serbia	SRB								04	CEREALS,CEREAL PREPRTNS.	1	No Quantity							1595882			0
S3	2016	2016	2016	2	0	2	Export	56	Belgium	BEL	690	Seychelles	SYC								04	CEREALS,CEREAL PREPRTNS.	1	No Quantity							77124			0
S3	2016	2016	2016	2	0	2	Export	56	Belgium	BEL	694	Sierra Leone	SLE								04	CEREALS,CEREAL PREPRTNS.	1	No Quantity							1079328			0
S3	2016	2016	2016	2	0	2	Export	56	Belgium	BEL	699	India	IND								04	CEREALS,CEREAL PREPRTNS.	1	No Quantity							728283			0
S3	2016	2016	2016	2	0	2	Export	56	Belgium	BEL	702	Singapore	SGP								04	CEREALS,CEREAL PREPRTNS.	1	No Quantity							7336165			0
S3	2016	2016	2016	2	0	2	Export	56	Belgium	BEL	703	Slovakia	SVK								04	CEREALS,CEREAL PREPRTNS.	1	No Quantity							2381309			0
S3	2016	2016	2016	2	0	2	Export	56	Belgium	BEL	704	Viet Nam	VNM								04	CEREALS,CEREAL PREPRTNS.	1	No Quantity							25177633			0
S3	2016	2016	2016	2	0	2	Export	56	Belgium	BEL	705	Slovenia	SVN								04	CEREALS,CEREAL PREPRTNS.	1	No Quantity							6260678			0
S3	2016	2016	2016	2	0	2	Export	56	Belgium	BEL	710	South Africa	ZAF								04	CEREALS,CEREAL PREPRTNS.	1	No Quantity							22270590			0
S3	2016	2016	2016	2	0	2	Export	56	Belgium	BEL	716	Zimbabwe	ZWE								04	CEREALS,CEREAL PREPRTNS.	1	No Quantity							1462			0
S3	2016	2016	2016	2	0	2	Export	56	Belgium	BEL	724	Spain	ESP								04	CEREALS,CEREAL PREPRTNS.	1	No Quantity							99172016			0
S3	2016	2016	2016	2	0	2	Export	56	Belgium	BEL	729	Sudan	SDN								04	CEREALS,CEREAL PREPRTNS.	1	No Quantity							8929			0
S3	2016	2016	2016	2	0	2	Export	56	Belgium	BEL	740	Suriname	SUR								04	CEREALS,CEREAL PREPRTNS.	1	No Quantity							848424			0
S3	2016	2016	2016	2	0	2	Export	56	Belgium	BEL	752	Sweden	SWE								04	CEREALS,CEREAL PREPRTNS.	1	No Quantity							60320689			0
S3	2016	2016	2016	2	0	2	Export	56	Belgium	BEL	757	Switzerland	CHE								04	CEREALS,CEREAL PREPRTNS.	1	No Quantity							29238967			0
S3	2016	2016	2016	2	0	2	Export	56	Belgium	BEL	760	Syria	SYR								04	CEREALS,CEREAL PREPRTNS.	1	No Quantity							162882			0
S3	2016	2016	2016	2	0	2	Export	56	Belgium	BEL	764	Thailand	THA								04	CEREALS,CEREAL PREPRTNS.	1	No Quantity							3039827			0
S3	2016	2016	2016	2	0	2	Export	56	Belgium	BEL	768	Togo	TGO								04	CEREALS,CEREAL PREPRTNS.	1	No Quantity							4563121			0
S3	2016	2016	2016	2	0	2	Export	56	Belgium	BEL	780	Trinidad and Tobago	TTO								04	CEREALS,CEREAL PREPRTNS.	1	No Quantity							135772			0
S3	2016	2016	2016	2	0	2	Export	56	Belgium	BEL	784	United Arab Emirates	ARE								04	CEREALS,CEREAL PREPRTNS.	1	No Quantity							19258772			0
S3	2016	2016	2016	2	0	2	Export	56	Belgium	BEL	788	Tunisia	TUN								04	CEREALS,CEREAL PREPRTNS.	1	No Quantity							1777097			0
S3	2016	2016	2016	2	0	2	Export	56	Belgium	BEL	792	Turkey	TUR								04	CEREALS,CEREAL PREPRTNS.	1	No Quantity							19922619			0
S3	2016	2016	2016	2	0	2	Export	56	Belgium	BEL	795	Turkmenistan	TKM								04	CEREALS,CEREAL PREPRTNS.	1	No Quantity							107688			0
S3	2016	2016	2016	2	0	2	Export	56	Belgium	BEL	800	Uganda	UGA								04	CEREALS,CEREAL PREPRTNS.	1	No Quantity							82386			0
S3	2016	2016	2016	2	0	2	Export	56	Belgium	BEL	804	Ukraine	UKR								04	CEREALS,CEREAL PREPRTNS.	1	No Quantity							1141494			0
S3	2016	2016	2016	2	0	2	Export	56	Belgium	BEL	807	North Macedonia	MKD								04	CEREALS,CEREAL PREPRTNS.	1	No Quantity							30252			0
S3	2016	2016	2016	2	0	2	Export	56	Belgium	BEL	818	Egypt	EGY								04	CEREALS,CEREAL PREPRTNS.	1	No Quantity							5193182			0
S3	2016	2016	2016	2	0	2	Export	56	Belgium	BEL	826	United Kingdom	GBR								04	CEREALS,CEREAL PREPRTNS.	1	No Quantity							407664215			0
S3	2016	2016	2016	2	0	2	Export	56	Belgium	BEL	834	United Rep. of Tanzania	TZA								04	CEREALS,CEREAL PREPRTNS.	1	No Quantity							5829119			0
S3	2016	2016	2016	2	0	2	Export	56	Belgium	BEL	837	Bunkers									04	CEREALS,CEREAL PREPRTNS.	1	No Quantity							5213			0
S3	2016	2016	2016	2	0	2	Export	56	Belgium	BEL	842	USA	USA								04	CEREALS,CEREAL PREPRTNS.	1	No Quantity							94248233			0
S3	2016	2016	2016	2	0	2	Export	56	Belgium	BEL	854	Burkina Faso	BFA								04	CEREALS,CEREAL PREPRTNS.	1	No Quantity							1608693			0
S3	2016	2016	2016	2	0	2	Export	56	Belgium	BEL	858	Uruguay	URY								04	CEREALS,CEREAL PREPRTNS.	1	No Quantity							191633			0
S3	2016	2016	2016	2	0	2	Export	56	Belgium	BEL	862	Venezuela	VEN								04	CEREALS,CEREAL PREPRTNS.	1	No Quantity							12744720			0
S3	2016	2016	2016	2	0	2	Export	56	Belgium	BEL	887	Yemen	YEM								04	CEREALS,CEREAL PREPRTNS.	1	No Quantity							122751			0
S3	2016	2016	2016	2	0	2	Export	56	Belgium	BEL	894	Zambia	ZMB								04	CEREALS,CEREAL PREPRTNS.	1	No Quantity							26824			0
S3	2016	2016	2016	2	0	2	Export	52	Barbados	BRB	0	World	WLD								05	VEGETABLES AND FRUIT	1	No Quantity							5676917			0
S3	2016	2016	2016	2	0	2	Export	52	Barbados	BRB	28	Antigua and Barbuda	ATG								05	VEGETABLES AND FRUIT	1	No Quantity							1377765			0
S3	2016	2016	2016	2	0	2	Export	52	Barbados	BRB	76	Brazil	BRA								05	VEGETABLES AND FRUIT	1	No Quantity							25			0
S3	2016	2016	2016	2	0	2	Export	52	Barbados	BRB	92	Br. Virgin Isds	VGB								05	VEGETABLES AND FRUIT	1	No Quantity							36493			0
S3	2016	2016	2016	2	0	2	Export	52	Barbados	BRB	100	Bulgaria	BGR								05	VEGETABLES AND FRUIT	1	No Quantity							3468			0
S3	2016	2016	2016	2	0	2	Export	52	Barbados	BRB	124	Canada	CAN								05	VEGETABLES AND FRUIT	1	No Quantity							33008			0
S3	2016	2016	2016	2	0	2	Export	52	Barbados	BRB	156	China	CHN								05	VEGETABLES AND FRUIT	1	No Quantity							1			0
S3	2016	2016	2016	2	0	2	Export	52	Barbados	BRB	192	Cuba	CUB								05	VEGETABLES AND FRUIT	1	No Quantity							410			0
S3	2016	2016	2016	2	0	2	Export	52	Barbados	BRB	212	Dominica	DMA								05	VEGETABLES AND FRUIT	1	No Quantity							131216			0
S3	2016	2016	2016	2	0	2	Export	52	Barbados	BRB	214	Dominican Rep.	DOM								05	VEGETABLES AND FRUIT	1	No Quantity							10			0
S3	2016	2016	2016	2	0	2	Export	52	Barbados	BRB	308	Grenada	GRD								05	VEGETABLES AND FRUIT	1	No Quantity							341339			0
S3	2016	2016	2016	2	0	2	Export	52	Barbados	BRB	320	Guatemala	GTM								05	VEGETABLES AND FRUIT	1	No Quantity							20			0
S3	2016	2016	2016	2	0	2	Export	52	Barbados	BRB	328	Guyana	GUY								05	VEGETABLES AND FRUIT	1	No Quantity							417394			0
S3	2016	2016	2016	2	0	2	Export	52	Barbados	BRB	388	Jamaica	JAM								05	VEGETABLES AND FRUIT	1	No Quantity							4371			0
S3	2016	2016	2016	2	0	2	Export	52	Barbados	BRB	534	Saint Maarten	SXM								05	VEGETABLES AND FRUIT	1	No Quantity							1025			0
S3	2016	2016	2016	2	0	2	Export	52	Barbados	BRB	659	Saint Kitts and Nevis	KNA								05	VEGETABLES AND FRUIT	1	No Quantity							639350			0
S3	2016	2016	2016	2	0	2	Export	52	Barbados	BRB	660	Anguilla	AIA								05	VEGETABLES AND FRUIT	1	No Quantity							210763			0
S3	2016	2016	2016	2	0	2	Export	52	Barbados	BRB	662	Saint Lucia	LCA								05	VEGETABLES AND FRUIT	1	No Quantity							1453137			0
S3	2016	2016	2016	2	0	2	Export	52	Barbados	BRB	670	Saint Vincent and the Grenadines	VCT								05	VEGETABLES AND FRUIT	1	No Quantity							499726			0
S3	2016	2016	2016	2	0	2	Export	52	Barbados	BRB	710	South Africa	ZAF								05	VEGETABLES AND FRUIT	1	No Quantity							3			0
S3	2016	2016	2016	2	0	2	Export	52	Barbados	BRB	740	Suriname	SUR								05	VEGETABLES AND FRUIT	1	No Quantity							689			0
S3	2016	2016	2016	2	0	2	Export	52	Barbados	BRB	780	Trinidad and Tobago	TTO								05	VEGETABLES AND FRUIT	1	No Quantity							299100			0
S3	2016	2016	2016	2	0	2	Export	52	Barbados	BRB	826	United Kingdom	GBR								05	VEGETABLES AND FRUIT	1	No Quantity							119584			0
S3	2016	2016	2016	2	0	2	Export	52	Barbados	BRB	842	USA	USA								05	VEGETABLES AND FRUIT	1	No Quantity							108023			0
S3	2016	2016	2016	2	0	2	Export	56	Belgium	BEL	0	World	WLD								05	VEGETABLES AND FRUIT	1	No Quantity							9026219125			0
S3	2016	2016	2016	2	0	2	Export	56	Belgium	BEL	4	Afghanistan	AFG								05	VEGETABLES AND FRUIT	1	No Quantity							306394			0
S3	2016	2016	2016	2	0	2	Export	56	Belgium	BEL	8	Albania	ALB								05	VEGETABLES AND FRUIT	1	No Quantity							384146			0
S3	2016	2016	2016	2	0	2	Export	56	Belgium	BEL	12	Algeria	DZA								05	VEGETABLES AND FRUIT	1	No Quantity							12618877			0
S3	2016	2016	2016	2	0	2	Export	56	Belgium	BEL	20	Andorra	AND								05	VEGETABLES AND FRUIT	1	No Quantity							126			0
S3	2016	2016	2016	2	0	2	Export	56	Belgium	BEL	24	Angola	AGO								05	VEGETABLES AND FRUIT	1	No Quantity							1791425			0
S3	2016	2016	2016	2	0	2	Export	56	Belgium	BEL	28	Antigua and Barbuda	ATG								05	VEGETABLES AND FRUIT	1	No Quantity							185422			0
S3	2016	2016	2016	2	0	2	Export	56	Belgium	BEL	31	Azerbaijan	AZE								05	VEGETABLES AND FRUIT	1	No Quantity							1808186			0
S3	2016	2016	2016	2	0	2	Export	56	Belgium	BEL	32	Argentina	ARG								05	VEGETABLES AND FRUIT	1	No Quantity							1123153			0
S3	2016	2016	2016	2	0	2	Export	56	Belgium	BEL	36	Australia	AUS								05	VEGETABLES AND FRUIT	1	No Quantity							35683745			0
S3	2016	2016	2016	2	0	2	Export	56	Belgium	BEL	40	Austria	AUT								05	VEGETABLES AND FRUIT	1	No Quantity							125570573			0
S3	2016	2016	2016	2	0	2	Export	56	Belgium	BEL	44	Bahamas	BHS								05	VEGETABLES AND FRUIT	1	No Quantity							1282405			0
S3	2016	2016	2016	2	0	2	Export	56	Belgium	BEL	48	Bahrain	BHR								05	VEGETABLES AND FRUIT	1	No Quantity							2691466			0
S3	2016	2016	2016	2	0	2	Export	56	Belgium	BEL	50	Bangladesh	BGD								05	VEGETABLES AND FRUIT	1	No Quantity							247810			0
S3	2016	2016	2016	2	0	2	Export	56	Belgium	BEL	51	Armenia	ARM								05	VEGETABLES AND FRUIT	1	No Quantity							1144050			0
S3	2016	2016	2016	2	0	2	Export	56	Belgium	BEL	52	Barbados	BRB								05	VEGETABLES AND FRUIT	1	No Quantity							597709			0
S3	2016	2016	2016	2	0	2	Export	56	Belgium	BEL	68	Bolivia (Plurinational State of)	BOL								05	VEGETABLES AND FRUIT	1	No Quantity							660149			0
S3	2016	2016	2016	2	0	2	Export	56	Belgium	BEL	70	Bosnia Herzegovina	BIH								05	VEGETABLES AND FRUIT	1	No Quantity							4020200			0
S3	2016	2016	2016	2	0	2	Export	56	Belgium	BEL	72	Botswana	BWA								05	VEGETABLES AND FRUIT	1	No Quantity							21005			0
S3	2016	2016	2016	2	0	2	Export	56	Belgium	BEL	76	Brazil	BRA								05	VEGETABLES AND FRUIT	1	No Quantity							72176920			0
S3	2016	2016	2016	2	0	2	Export	56	Belgium	BEL	84	Belize	BLZ								05	VEGETABLES AND FRUIT	1	No Quantity							416607			0
S3	2016	2016	2016	2	0	2	Export	56	Belgium	BEL	96	Brunei Darussalam	BRN								05	VEGETABLES AND FRUIT	1	No Quantity							450029			0
S3	2016	2016	2016	2	0	2	Export	56	Belgium	BEL	100	Bulgaria	BGR								05	VEGETABLES AND FRUIT	1	No Quantity							16920702			0
S3	2016	2016	2016	2	0	2	Export	56	Belgium	BEL	104	Myanmar	MMR								05	VEGETABLES AND FRUIT	1	No Quantity							46372			0
S3	2016	2016	2016	2	0	2	Export	56	Belgium	BEL	108	Burundi	BDI								05	VEGETABLES AND FRUIT	1	No Quantity							66851			0
S3	2016	2016	2016	2	0	2	Export	56	Belgium	BEL	112	Belarus	BLR								05	VEGETABLES AND FRUIT	1	No Quantity							5147429			0
S3	2016	2016	2016	2	0	2	Export	56	Belgium	BEL	116	Cambodia	KHM								05	VEGETABLES AND FRUIT	1	No Quantity							65682			0
S3	2016	2016	2016	2	0	2	Export	56	Belgium	BEL	120	Cameroon	CMR								05	VEGETABLES AND FRUIT	1	No Quantity							345686			0
S3	2016	2016	2016	2	0	2	Export	56	Belgium	BEL	124	Canada	CAN								05	VEGETABLES AND FRUIT	1	No Quantity							12501855			0
S3	2016	2016	2016	2	0	2	Export	56	Belgium	BEL	132	Cabo Verde	CPV								05	VEGETABLES AND FRUIT	1	No Quantity							1217253			0
S3	2016	2016	2016	2	0	2	Export	56	Belgium	BEL	140	Central African Rep.	CAF								05	VEGETABLES AND FRUIT	1	No Quantity							455702			0
S3	2016	2016	2016	2	0	2	Export	56	Belgium	BEL	144	Sri Lanka	LKA								05	VEGETABLES AND FRUIT	1	No Quantity							991171			0
S3	2016	2016	2016	2	0	2	Export	56	Belgium	BEL	148	Chad	TCD								05	VEGETABLES AND FRUIT	1	No Quantity							26244			0
S3	2016	2016	2016	2	0	2	Export	56	Belgium	BEL	152	Chile	CHL								05	VEGETABLES AND FRUIT	1	No Quantity							39485975			0
S3	2016	2016	2016	2	0	2	Export	56	Belgium	BEL	156	China	CHN								05	VEGETABLES AND FRUIT	1	No Quantity							21617881			0
S3	2016	2016	2016	2	0	2	Export	56	Belgium	BEL	170	Colombia	COL								05	VEGETABLES AND FRUIT	1	No Quantity							20140906			0
S3	2016	2016	2016	2	0	2	Export	56	Belgium	BEL	174	Comoros	COM								05	VEGETABLES AND FRUIT	1	No Quantity							30485			0
S3	2016	2016	2016	2	0	2	Export	56	Belgium	BEL	178	Congo	COG								05	VEGETABLES AND FRUIT	1	No Quantity							902251			0
S3	2016	2016	2016	2	0	2	Export	56	Belgium	BEL	180	Dem. Rep. of the Congo	COD								05	VEGETABLES AND FRUIT	1	No Quantity							3045471			0
S3	2016	2016	2016	2	0	2	Export	56	Belgium	BEL	184	Cook Isds	COK								05	VEGETABLES AND FRUIT	1	No Quantity							32780			0
S3	2016	2016	2016	2	0	2	Export	56	Belgium	BEL	188	Costa Rica	CRI								05	VEGETABLES AND FRUIT	1	No Quantity							2198888			0
S3	2016	2016	2016	2	0	2	Export	56	Belgium	BEL	191	Croatia	HRV								05	VEGETABLES AND FRUIT	1	No Quantity							8004255			0
S3	2016	2016	2016	2	0	2	Export	56	Belgium	BEL	192	Cuba	CUB								05	VEGETABLES AND FRUIT	1	No Quantity							1770358			0
S3	2016	2016	2016	2	0	2	Export	56	Belgium	BEL	196	Cyprus	CYP								05	VEGETABLES AND FRUIT	1	No Quantity							11234861			0
S3	2016	2016	2016	2	0	2	Export	56	Belgium	BEL	203	Czechia	CZE								05	VEGETABLES AND FRUIT	1	No Quantity							134762856			0
S3	2016	2016	2016	2	0	2	Export	56	Belgium	BEL	204	Benin	BEN								05	VEGETABLES AND FRUIT	1	No Quantity							981577			0
S3	2016	2016	2016	2	0	2	Export	56	Belgium	BEL	208	Denmark	DNK								05	VEGETABLES AND FRUIT	1	No Quantity							69048214			0
S3	2016	2016	2016	2	0	2	Export	56	Belgium	BEL	212	Dominica	DMA								05	VEGETABLES AND FRUIT	1	No Quantity							91303			0
S3	2016	2016	2016	2	0	2	Export	56	Belgium	BEL	214	Dominican Rep.	DOM								05	VEGETABLES AND FRUIT	1	No Quantity							7755544			0
S3	2016	2016	2016	2	0	2	Export	56	Belgium	BEL	218	Ecuador	ECU								05	VEGETABLES AND FRUIT	1	No Quantity							2237872			0
S3	2016	2016	2016	2	0	2	Export	56	Belgium	BEL	222	El Salvador	SLV								05	VEGETABLES AND FRUIT	1	No Quantity							23623			0
S3	2016	2016	2016	2	0	2	Export	56	Belgium	BEL	226	Equatorial Guinea	GNQ								05	VEGETABLES AND FRUIT	1	No Quantity							221852			0
S3	2016	2016	2016	2	0	2	Export	56	Belgium	BEL	231	Ethiopia	ETH								05	VEGETABLES AND FRUIT	1	No Quantity							277953			0
S3	2016	2016	2016	2	0	2	Export	56	Belgium	BEL	232	Eritrea	ERI								05	VEGETABLES AND FRUIT	1	No Quantity							289			0
S3	2016	2016	2016	2	0	2	Export	56	Belgium	BEL	233	Estonia	EST								05	VEGETABLES AND FRUIT	1	No Quantity							18095956			0
S3	2016	2016	2016	2	0	2	Export	56	Belgium	BEL	234	Faeroe Isds	FRO								05	VEGETABLES AND FRUIT	1	No Quantity							110591			0
S3	2016	2016	2016	2	0	2	Export	56	Belgium	BEL	242	Fiji	FJI								05	VEGETABLES AND FRUIT	1	No Quantity							1621420			0
S3	2016	2016	2016	2	0	2	Export	56	Belgium	BEL	246	Finland	FIN								05	VEGETABLES AND FRUIT	1	No Quantity							68211633			0
S3	2016	2016	2016	2	0	2	Export	56	Belgium	BEL	251	France	FRA								05	VEGETABLES AND FRUIT	1	No Quantity							2268329792			0
S3	2016	2016	2016	2	0	2	Export	56	Belgium	BEL	258	French Polynesia	PYF								05	VEGETABLES AND FRUIT	1	No Quantity							2813308			0
S3	2016	2016	2016	2	0	2	Export	56	Belgium	BEL	262	Djibouti	DJI								05	VEGETABLES AND FRUIT	1	No Quantity							158054			0
S3	2016	2016	2016	2	0	2	Export	56	Belgium	BEL	266	Gabon	GAB								05	VEGETABLES AND FRUIT	1	No Quantity							1806025			0
S3	2016	2016	2016	2	0	2	Export	56	Belgium	BEL	268	Georgia	GEO								05	VEGETABLES AND FRUIT	1	No Quantity							519936			0
S3	2016	2016	2016	2	0	2	Export	56	Belgium	BEL	270	Gambia	GMB								05	VEGETABLES AND FRUIT	1	No Quantity							172158			0
S3	2016	2016	2016	2	0	2	Export	56	Belgium	BEL	275	State of Palestine	PSE								05	VEGETABLES AND FRUIT	1	No Quantity							24150			0
S3	2016	2016	2016	2	0	2	Export	56	Belgium	BEL	276	Germany	DEU								05	VEGETABLES AND FRUIT	1	No Quantity							1703275832			0
S3	2016	2016	2016	2	0	2	Export	56	Belgium	BEL	288	Ghana	GHA								05	VEGETABLES AND FRUIT	1	No Quantity							819440			0
S3	2016	2016	2016	2	0	2	Export	56	Belgium	BEL	300	Greece	GRC								05	VEGETABLES AND FRUIT	1	No Quantity							44239463			0
S3	2016	2016	2016	2	0	2	Export	56	Belgium	BEL	308	Grenada	GRD								05	VEGETABLES AND FRUIT	1	No Quantity							115188			0
S3	2016	2016	2016	2	0	2	Export	56	Belgium	BEL	320	Guatemala	GTM								05	VEGETABLES AND FRUIT	1	No Quantity							575170			0
S3	2016	2016	2016	2	0	2	Export	56	Belgium	BEL	324	Guinea	GIN								05	VEGETABLES AND FRUIT	1	No Quantity							833069			0
S3	2016	2016	2016	2	0	2	Export	56	Belgium	BEL	328	Guyana	GUY								05	VEGETABLES AND FRUIT	1	No Quantity							153032			0
S3	2016	2016	2016	2	0	2	Export	56	Belgium	BEL	332	Haiti	HTI								05	VEGETABLES AND FRUIT	1	No Quantity							50122			0
S3	2016	2016	2016	2	0	2	Export	56	Belgium	BEL	340	Honduras	HND								05	VEGETABLES AND FRUIT	1	No Quantity							3507348			0
S3	2016	2016	2016	2	0	2	Export	56	Belgium	BEL	344	China, Hong Kong SAR	HKG								05	VEGETABLES AND FRUIT	1	No Quantity							5624434			0
S3	2016	2016	2016	2	0	2	Export	56	Belgium	BEL	348	Hungary	HUN								05	VEGETABLES AND FRUIT	1	No Quantity							36681076			0
S3	2016	2016	2016	2	0	2	Export	56	Belgium	BEL	352	Iceland	ISL								05	VEGETABLES AND FRUIT	1	No Quantity							5768502			0
S3	2016	2016	2016	2	0	2	Export	56	Belgium	BEL	360	Indonesia	IDN								05	VEGETABLES AND FRUIT	1	No Quantity							6097041			0
S3	2016	2016	2016	2	0	2	Export	56	Belgium	BEL	364	Iran	IRN								05	VEGETABLES AND FRUIT	1	No Quantity							218362			0
S3	2016	2016	2016	2	0	2	Export	56	Belgium	BEL	368	Iraq	IRQ								05	VEGETABLES AND FRUIT	1	No Quantity							1786391			0
S3	2016	2016	2016	2	0	2	Export	56	Belgium	BEL	372	Ireland	IRL								05	VEGETABLES AND FRUIT	1	No Quantity							76141440			0
S3	2016	2016	2016	2	0	2	Export	56	Belgium	BEL	376	Israel	ISR								05	VEGETABLES AND FRUIT	1	No Quantity							14923556			0
S3	2016	2016	2016	2	0	2	Export	56	Belgium	BEL	381	Italy	ITA								05	VEGETABLES AND FRUIT	1	No Quantity							241908374			0
S3	2016	2016	2016	2	0	2	Export	56	Belgium	BEL	384	Côte d'Ivoire	CIV								05	VEGETABLES AND FRUIT	1	No Quantity							4206809			0
S3	2016	2016	2016	2	0	2	Export	56	Belgium	BEL	388	Jamaica	JAM								05	VEGETABLES AND FRUIT	1	No Quantity							2422265			0
S3	2016	2016	2016	2	0	2	Export	56	Belgium	BEL	392	Japan	JPN								05	VEGETABLES AND FRUIT	1	No Quantity							31856704			0
S3	2016	2016	2016	2	0	2	Export	56	Belgium	BEL	398	Kazakhstan	KAZ								05	VEGETABLES AND FRUIT	1	No Quantity							2673452			0
S3	2016	2016	2016	2	0	2	Export	56	Belgium	BEL	400	Jordan	JOR								05	VEGETABLES AND FRUIT	1	No Quantity							23137821			0
S3	2016	2016	2016	2	0	2	Export	56	Belgium	BEL	404	Kenya	KEN								05	VEGETABLES AND FRUIT	1	No Quantity							603650			0
S3	2016	2016	2016	2	0	2	Export	56	Belgium	BEL	410	Rep. of Korea	KOR								05	VEGETABLES AND FRUIT	1	No Quantity							12287773			0
S3	2016	2016	2016	2	0	2	Export	56	Belgium	BEL	414	Kuwait	KWT								05	VEGETABLES AND FRUIT	1	No Quantity							5922069			0
S3	2016	2016	2016	2	0	2	Export	56	Belgium	BEL	417	Kyrgyzstan	KGZ								05	VEGETABLES AND FRUIT	1	No Quantity							8371			0
S3	2016	2016	2016	2	0	2	Export	56	Belgium	BEL	422	Lebanon	LBN								05	VEGETABLES AND FRUIT	1	No Quantity							5500483			0
S3	2016	2016	2016	2	0	2	Export	56	Belgium	BEL	428	Latvia	LVA								05	VEGETABLES AND FRUIT	1	No Quantity							31368601			0
S3	2016	2016	2016	2	0	2	Export	56	Belgium	BEL	430	Liberia	LBR								05	VEGETABLES AND FRUIT	1	No Quantity							480961			0
S3	2016	2016	2016	2	0	2	Export	56	Belgium	BEL	434	Libya	LBY								05	VEGETABLES AND FRUIT	1	No Quantity							5646329			0
S3	2016	2016	2016	2	0	2	Export	56	Belgium	BEL	440	Lithuania	LTU								05	VEGETABLES AND FRUIT	1	No Quantity							46043829			0
S3	2016	2016	2016	2	0	2	Export	56	Belgium	BEL	442	Luxembourg	LUX								05	VEGETABLES AND FRUIT	1	No Quantity							144647051			0
S3	2016	2016	2016	2	0	2	Export	56	Belgium	BEL	450	Madagascar	MDG								05	VEGETABLES AND FRUIT	1	No Quantity							23904			0
S3	2016	2016	2016	2	0	2	Export	56	Belgium	BEL	458	Malaysia	MYS								05	VEGETABLES AND FRUIT	1	No Quantity							13873829			0
S3	2016	2016	2016	2	0	2	Export	56	Belgium	BEL	462	Maldives	MDV								05	VEGETABLES AND FRUIT	1	No Quantity							628017			0
S3	2016	2016	2016	2	0	2	Export	56	Belgium	BEL	466	Mali	MLI								05	VEGETABLES AND FRUIT	1	No Quantity							335718			0
S3	2016	2016	2016	2	0	2	Export	56	Belgium	BEL	470	Malta	MLT								05	VEGETABLES AND FRUIT	1	No Quantity							6108004			0
S3	2016	2016	2016	2	0	2	Export	56	Belgium	BEL	478	Mauritania	MRT								05	VEGETABLES AND FRUIT	1	No Quantity							750153			0
S3	2016	2016	2016	2	0	2	Export	56	Belgium	BEL	480	Mauritius	MUS								05	VEGETABLES AND FRUIT	1	No Quantity							1844852			0
S3	2016	2016	2016	2	0	2	Export	56	Belgium	BEL	484	Mexico	MEX								05	VEGETABLES AND FRUIT	1	No Quantity							5818045			0
S3	2016	2016	2016	2	0	2	Export	56	Belgium	BEL	490	Other Asia, nes									05	VEGETABLES AND FRUIT	1	No Quantity							4792861			0
S3	2016	2016	2016	2	0	2	Export	56	Belgium	BEL	496	Mongolia	MNG								05	VEGETABLES AND FRUIT	1	No Quantity							298189			0
S3	2016	2016	2016	2	0	2	Export	56	Belgium	BEL	499	Montenegro	MNE								05	VEGETABLES AND FRUIT	1	No Quantity							425242			0
S3	2016	2016	2016	2	0	2	Export	56	Belgium	BEL	504	Morocco	MAR								05	VEGETABLES AND FRUIT	1	No Quantity							3225483			0
S3	2016	2016	2016	2	0	2	Export	56	Belgium	BEL	508	Mozambique	MOZ								05	VEGETABLES AND FRUIT	1	No Quantity							63493			0
S3	2016	2016	2016	2	0	2	Export	56	Belgium	BEL	512	Oman	OMN								05	VEGETABLES AND FRUIT	1	No Quantity							9105947			0
S3	2016	2016	2016	2	0	2	Export	56	Belgium	BEL	516	Namibia	NAM								05	VEGETABLES AND FRUIT	1	No Quantity							123000			0
S3	2016	2016	2016	2	0	2	Export	56	Belgium	BEL	524	Nepal	NPL								05	VEGETABLES AND FRUIT	1	No Quantity							23625			0
S3	2016	2016	2016	2	0	2	Export	56	Belgium	BEL	528	Netherlands	NLD								05	VEGETABLES AND FRUIT	1	No Quantity							1344079571			0
S3	2016	2016	2016	2	0	2	Export	56	Belgium	BEL	531	Curaçao	CUW								05	VEGETABLES AND FRUIT	1	No Quantity							211963			0
S3	2016	2016	2016	2	0	2	Export	56	Belgium	BEL	533	Aruba	ABW								05	VEGETABLES AND FRUIT	1	No Quantity							294183			0
S3	2016	2016	2016	2	0	2	Export	56	Belgium	BEL	534	Saint Maarten	SXM								05	VEGETABLES AND FRUIT	1	No Quantity							90407			0
S3	2016	2016	2016	2	0	2	Export	56	Belgium	BEL	540	New Caledonia	NCL								05	VEGETABLES AND FRUIT	1	No Quantity							2033816			0
S3	2016	2016	2016	2	0	2	Export	56	Belgium	BEL	548	Vanuatu	VUT								05	VEGETABLES AND FRUIT	1	No Quantity							10392			0
S3	2016	2016	2016	2	0	2	Export	56	Belgium	BEL	554	New Zealand	NZL								05	VEGETABLES AND FRUIT	1	No Quantity							5056597			0
S3	2016	2016	2016	2	0	2	Export	56	Belgium	BEL	558	Nicaragua	NIC								05	VEGETABLES AND FRUIT	1	No Quantity							30716			0
S3	2016	2016	2016	2	0	2	Export	56	Belgium	BEL	562	Niger	NER								05	VEGETABLES AND FRUIT	1	No Quantity							53507			0
S3	2016	2016	2016	2	0	2	Export	56	Belgium	BEL	566	Nigeria	NGA								05	VEGETABLES AND FRUIT	1	No Quantity							2394051			0
S3	2016	2016	2016	2	0	2	Export	56	Belgium	BEL	577	Other Africa, nes									05	VEGETABLES AND FRUIT	1	No Quantity							14486			0
S3	2016	2016	2016	2	0	2	Export	56	Belgium	BEL	579	Norway	NOR								05	VEGETABLES AND FRUIT	1	No Quantity							45789428			0
S3	2016	2016	2016	2	0	2	Export	56	Belgium	BEL	581	United States Minor Outlying Islands	UMI								05	VEGETABLES AND FRUIT	1	No Quantity							16342			0
S3	2016	2016	2016	2	0	2	Export	56	Belgium	BEL	586	Pakistan	PAK								05	VEGETABLES AND FRUIT	1	No Quantity							943816			0
S3	2016	2016	2016	2	0	2	Export	56	Belgium	BEL	591	Panama	PAN								05	VEGETABLES AND FRUIT	1	No Quantity							2092710			0
S3	2016	2016	2016	2	0	2	Export	56	Belgium	BEL	598	Papua New Guinea	PNG								05	VEGETABLES AND FRUIT	1	No Quantity							2256440			0
S3	2016	2016	2016	2	0	2	Export	56	Belgium	BEL	600	Paraguay	PRY								05	VEGETABLES AND FRUIT	1	No Quantity							53536			0
S3	2016	2016	2016	2	0	2	Export	56	Belgium	BEL	604	Peru	PER								05	VEGETABLES AND FRUIT	1	No Quantity							5373673			0
S3	2016	2016	2016	2	0	2	Export	56	Belgium	BEL	608	Philippines	PHL								05	VEGETABLES AND FRUIT	1	No Quantity							23077147			0
S3	2016	2016	2016	2	0	2	Export	56	Belgium	BEL	616	Poland	POL								05	VEGETABLES AND FRUIT	1	No Quantity							177050523			0
S3	2016	2016	2016	2	0	2	Export	56	Belgium	BEL	620	Portugal	PRT								05	VEGETABLES AND FRUIT	1	No Quantity							67775092			0
S3	2016	2016	2016	2	0	2	Export	56	Belgium	BEL	626	Timor-Leste	TLS								05	VEGETABLES AND FRUIT	1	No Quantity							33486			0
S3	2016	2016	2016	2	0	2	Export	56	Belgium	BEL	634	Qatar	QAT								05	VEGETABLES AND FRUIT	1	No Quantity							5987724			0
S3	2016	2016	2016	2	0	2	Export	56	Belgium	BEL	642	Romania	ROU								05	VEGETABLES AND FRUIT	1	No Quantity							57460476			0
S3	2016	2016	2016	2	0	2	Export	56	Belgium	BEL	643	Russian Federation	RUS								05	VEGETABLES AND FRUIT	1	No Quantity							11080261			0
S3	2016	2016	2016	2	0	2	Export	56	Belgium	BEL	646	Rwanda	RWA								05	VEGETABLES AND FRUIT	1	No Quantity							215032			0
S3	2016	2016	2016	2	0	2	Export	56	Belgium	BEL	659	Saint Kitts and Nevis	KNA								05	VEGETABLES AND FRUIT	1	No Quantity							49293			0
S3	2016	2016	2016	2	0	2	Export	56	Belgium	BEL	662	Saint Lucia	LCA								05	VEGETABLES AND FRUIT	1	No Quantity							170167			0
S3	2016	2016	2016	2	0	2	Export	56	Belgium	BEL	670	Saint Vincent and the Grenadines	VCT								05	VEGETABLES AND FRUIT	1	No Quantity							38577			0
S3	2016	2016	2016	2	0	2	Export	56	Belgium	BEL	674	San Marino	SMR								05	VEGETABLES AND FRUIT	1	No Quantity							429301			0
S3	2016	2016	2016	2	0	2	Export	56	Belgium	BEL	682	Saudi Arabia	SAU								05	VEGETABLES AND FRUIT	1	No Quantity							79507073			0
S3	2016	2016	2016	2	0	2	Export	56	Belgium	BEL	686	Senegal	SEN								05	VEGETABLES AND FRUIT	1	No Quantity							3325406			0
S3	2016	2016	2016	2	0	2	Export	56	Belgium	BEL	688	Serbia	SRB								05	VEGETABLES AND FRUIT	1	No Quantity							7668042			0
S3	2016	2016	2016	2	0	2	Export	56	Belgium	BEL	690	Seychelles	SYC								05	VEGETABLES AND FRUIT	1	No Quantity							962462			0
S3	2016	2016	2016	2	0	2	Export	56	Belgium	BEL	694	Sierra Leone	SLE								05	VEGETABLES AND FRUIT	1	No Quantity							604110			0
S3	2016	2016	2016	2	0	2	Export	56	Belgium	BEL	699	India	IND								05	VEGETABLES AND FRUIT	1	No Quantity							9495401			0
S3	2016	2016	2016	2	0	2	Export	56	Belgium	BEL	702	Singapore	SGP								05	VEGETABLES AND FRUIT	1	No Quantity							4898008			0
S3	2016	2016	2016	2	0	2	Export	56	Belgium	BEL	703	Slovakia	SVK								05	VEGETABLES AND FRUIT	1	No Quantity							16912476			0
S3	2016	2016	2016	2	0	2	Export	56	Belgium	BEL	704	Viet Nam	VNM								05	VEGETABLES AND FRUIT	1	No Quantity							2228220			0
S3	2016	2016	2016	2	0	2	Export	56	Belgium	BEL	705	Slovenia	SVN								05	VEGETABLES AND FRUIT	1	No Quantity							9562846			0
S3	2016	2016	2016	2	0	2	Export	56	Belgium	BEL	706	Somalia	SOM								05	VEGETABLES AND FRUIT	1	No Quantity							453408			0
S3	2016	2016	2016	2	0	2	Export	56	Belgium	BEL	710	South Africa	ZAF								05	VEGETABLES AND FRUIT	1	No Quantity							14265619			0
S3	2016	2016	2016	2	0	2	Export	56	Belgium	BEL	716	Zimbabwe	ZWE								05	VEGETABLES AND FRUIT	1	No Quantity							13430			0
S3	2016	2016	2016	2	0	2	Export	56	Belgium	BEL	724	Spain	ESP								05	VEGETABLES AND FRUIT	1	No Quantity							294179351			0
S3	2016	2016	2016	2	0	2	Export	56	Belgium	BEL	728	South Sudan	SSD								05	VEGETABLES AND FRUIT	1	No Quantity							20102			0
S3	2016	2016	2016	2	0	2	Export	56	Belgium	BEL	729	Sudan	SDN								05	VEGETABLES AND FRUIT	1	No Quantity							729662			0
S3	2016	2016	2016	2	0	2	Export	56	Belgium	BEL	740	Suriname	SUR								05	VEGETABLES AND FRUIT	1	No Quantity							1906927			0
S3	2016	2016	2016	2	0	2	Export	56	Belgium	BEL	752	Sweden	SWE								05	VEGETABLES AND FRUIT	1	No Quantity							153227957			0
S3	2016	2016	2016	2	0	2	Export	56	Belgium	BEL	757	Switzerland	CHE								05	VEGETABLES AND FRUIT	1	No Quantity							25156930			0
S3	2016	2016	2016	2	0	2	Export	56	Belgium	BEL	760	Syria	SYR								05	VEGETABLES AND FRUIT	1	No Quantity							617676			0
S3	2016	2016	2016	2	0	2	Export	56	Belgium	BEL	762	Tajikistan	TJK								05	VEGETABLES AND FRUIT	1	No Quantity							39765			0
S3	2016	2016	2016	2	0	2	Export	56	Belgium	BEL	764	Thailand	THA								05	VEGETABLES AND FRUIT	1	No Quantity							8581476			0
S3	2016	2016	2016	2	0	2	Export	56	Belgium	BEL	768	Togo	TGO								05	VEGETABLES AND FRUIT	1	No Quantity							577668			0
S3	2016	2016	2016	2	0	2	Export	56	Belgium	BEL	776	Tonga	TON								05	VEGETABLES AND FRUIT	1	No Quantity							18870			0
S3	2016	2016	2016	2	0	2	Export	56	Belgium	BEL	780	Trinidad and Tobago	TTO								05	VEGETABLES AND FRUIT	1	No Quantity							2487383			0
S3	2016	2016	2016	2	0	2	Export	56	Belgium	BEL	784	United Arab Emirates	ARE								05	VEGETABLES AND FRUIT	1	No Quantity							28133992			0
S3	2016	2016	2016	2	0	2	Export	56	Belgium	BEL	788	Tunisia	TUN								05	VEGETABLES AND FRUIT	1	No Quantity							883698			0
S3	2016	2016	2016	2	0	2	Export	56	Belgium	BEL	792	Turkey	TUR								05	VEGETABLES AND FRUIT	1	No Quantity							6066724			0
S3	2016	2016	2016	2	0	2	Export	56	Belgium	BEL	795	Turkmenistan	TKM								05	VEGETABLES AND FRUIT	1	No Quantity							62770			0
S3	2016	2016	2016	2	0	2	Export	56	Belgium	BEL	800	Uganda	UGA								05	VEGETABLES AND FRUIT	1	No Quantity							2239			0
S3	2016	2016	2016	2	0	2	Export	56	Belgium	BEL	804	Ukraine	UKR								05	VEGETABLES AND FRUIT	1	No Quantity							347678			0
S3	2016	2016	2016	2	0	2	Export	56	Belgium	BEL	807	North Macedonia	MKD								05	VEGETABLES AND FRUIT	1	No Quantity							1195003			0
S3	2016	2016	2016	2	0	2	Export	56	Belgium	BEL	818	Egypt	EGY								05	VEGETABLES AND FRUIT	1	No Quantity							3977602			0
S3	2016	2016	2016	2	0	2	Export	56	Belgium	BEL	826	United Kingdom	GBR								05	VEGETABLES AND FRUIT	1	No Quantity							1016471205			0
S3	2016	2016	2016	2	0	2	Export	56	Belgium	BEL	834	United Rep. of Tanzania	TZA								05	VEGETABLES AND FRUIT	1	No Quantity							95744			0
S3	2016	2016	2016	2	0	2	Export	56	Belgium	BEL	837	Bunkers									05	VEGETABLES AND FRUIT	1	No Quantity							40413			0
S3	2016	2016	2016	2	0	2	Export	56	Belgium	BEL	842	USA	USA								05	VEGETABLES AND FRUIT	1	No Quantity							75465524			0
S3	2016	2016	2016	2	0	2	Export	56	Belgium	BEL	854	Burkina Faso	BFA								05	VEGETABLES AND FRUIT	1	No Quantity							36243			0
S3	2016	2016	2016	2	0	2	Export	56	Belgium	BEL	858	Uruguay	URY								05	VEGETABLES AND FRUIT	1	No Quantity							6447689			0
S3	2016	2016	2016	2	0	2	Export	56	Belgium	BEL	860	Uzbekistan	UZB								05	VEGETABLES AND FRUIT	1	No Quantity							32112			0
S3	2016	2016	2016	2	0	2	Export	56	Belgium	BEL	862	Venezuela	VEN								05	VEGETABLES AND FRUIT	1	No Quantity							340050			0
S3	2016	2016	2016	2	0	2	Export	56	Belgium	BEL	882	Samoa	WSM								05	VEGETABLES AND FRUIT	1	No Quantity							20110			0
S3	2016	2016	2016	2	0	2	Export	56	Belgium	BEL	887	Yemen	YEM								05	VEGETABLES AND FRUIT	1	No Quantity							230136			0
S3	2016	2016	2016	2	0	2	Export	56	Belgium	BEL	894	Zambia	ZMB								05	VEGETABLES AND FRUIT	1	No Quantity							1109279			0
S3	2016	2016	2016	2	0	2	Export	52	Barbados	BRB	0	World	WLD								06	SUGAR,SUGR.PREPTNS,HONEY	1	No Quantity							3765969			0
S3	2016	2016	2016	2	0	2	Export	52	Barbados	BRB	28	Antigua and Barbuda	ATG								06	SUGAR,SUGR.PREPTNS,HONEY	1	No Quantity							114638			0
S3	2016	2016	2016	2	0	2	Export	52	Barbados	BRB	192	Cuba	CUB								06	SUGAR,SUGR.PREPTNS,HONEY	1	No Quantity							2			0
S3	2016	2016	2016	2	0	2	Export	52	Barbados	BRB	212	Dominica	DMA								06	SUGAR,SUGR.PREPTNS,HONEY	1	No Quantity							734			0
S3	2016	2016	2016	2	0	2	Export	52	Barbados	BRB	308	Grenada	GRD								06	SUGAR,SUGR.PREPTNS,HONEY	1	No Quantity							1337			0
S3	2016	2016	2016	2	0	2	Export	52	Barbados	BRB	500	Montserrat	MSR								06	SUGAR,SUGR.PREPTNS,HONEY	1	No Quantity							98			0
S3	2016	2016	2016	2	0	2	Export	52	Barbados	BRB	659	Saint Kitts and Nevis	KNA								06	SUGAR,SUGR.PREPTNS,HONEY	1	No Quantity							10266			0
S3	2016	2016	2016	2	0	2	Export	52	Barbados	BRB	660	Anguilla	AIA								06	SUGAR,SUGR.PREPTNS,HONEY	1	No Quantity							8934			0
S3	2016	2016	2016	2	0	2	Export	52	Barbados	BRB	662	Saint Lucia	LCA								06	SUGAR,SUGR.PREPTNS,HONEY	1	No Quantity							4936			0
S3	2016	2016	2016	2	0	2	Export	52	Barbados	BRB	670	Saint Vincent and the Grenadines	VCT								06	SUGAR,SUGR.PREPTNS,HONEY	1	No Quantity							39957			0
S3	2016	2016	2016	2	0	2	Export	52	Barbados	BRB	780	Trinidad and Tobago	TTO								06	SUGAR,SUGR.PREPTNS,HONEY	1	No Quantity							7989			0
S3	2016	2016	2016	2	0	2	Export	52	Barbados	BRB	826	United Kingdom	GBR								06	SUGAR,SUGR.PREPTNS,HONEY	1	No Quantity							3545643			0
S3	2016	2016	2016	2	0	2	Export	52	Barbados	BRB	842	USA	USA								06	SUGAR,SUGR.PREPTNS,HONEY	1	No Quantity							31437			0
S3	2016	2016	2016	2	0	2	Export	56	Belgium	BEL	0	World	WLD								06	SUGAR,SUGR.PREPTNS,HONEY	1	No Quantity							1314539639			0
S3	2016	2016	2016	2	0	2	Export	56	Belgium	BEL	4	Afghanistan	AFG								06	SUGAR,SUGR.PREPTNS,HONEY	1	No Quantity							1093			0
S3	2016	2016	2016	2	0	2	Export	56	Belgium	BEL	8	Albania	ALB								06	SUGAR,SUGR.PREPTNS,HONEY	1	No Quantity							12857			0
S3	2016	2016	2016	2	0	2	Export	56	Belgium	BEL	12	Algeria	DZA								06	SUGAR,SUGR.PREPTNS,HONEY	1	No Quantity							12315156			0
S3	2016	2016	2016	2	0	2	Export	56	Belgium	BEL	20	Andorra	AND								06	SUGAR,SUGR.PREPTNS,HONEY	1	No Quantity							12234			0
S3	2016	2016	2016	2	0	2	Export	56	Belgium	BEL	24	Angola	AGO								06	SUGAR,SUGR.PREPTNS,HONEY	1	No Quantity							491462			0
S3	2016	2016	2016	2	0	2	Export	56	Belgium	BEL	31	Azerbaijan	AZE								06	SUGAR,SUGR.PREPTNS,HONEY	1	No Quantity							44305			0
S3	2016	2016	2016	2	0	2	Export	56	Belgium	BEL	32	Argentina	ARG								06	SUGAR,SUGR.PREPTNS,HONEY	1	No Quantity							167604			0
S3	2016	2016	2016	2	0	2	Export	56	Belgium	BEL	36	Australia	AUS								06	SUGAR,SUGR.PREPTNS,HONEY	1	No Quantity							4330623			0
S3	2016	2016	2016	2	0	2	Export	56	Belgium	BEL	40	Austria	AUT								06	SUGAR,SUGR.PREPTNS,HONEY	1	No Quantity							13777899			0
S3	2016	2016	2016	2	0	2	Export	56	Belgium	BEL	48	Bahrain	BHR								06	SUGAR,SUGR.PREPTNS,HONEY	1	No Quantity							550073			0
S3	2016	2016	2016	2	0	2	Export	56	Belgium	BEL	50	Bangladesh	BGD								06	SUGAR,SUGR.PREPTNS,HONEY	1	No Quantity							27475			0
S3	2016	2016	2016	2	0	2	Export	56	Belgium	BEL	51	Armenia	ARM								06	SUGAR,SUGR.PREPTNS,HONEY	1	No Quantity							36909			0
S3	2016	2016	2016	2	0	2	Export	56	Belgium	BEL	52	Barbados	BRB								06	SUGAR,SUGR.PREPTNS,HONEY	1	No Quantity							10251			0
S3	2016	2016	2016	2	0	2	Export	56	Belgium	BEL	70	Bosnia Herzegovina	BIH								06	SUGAR,SUGR.PREPTNS,HONEY	1	No Quantity							54469			0
S3	2016	2016	2016	2	0	2	Export	56	Belgium	BEL	76	Brazil	BRA								06	SUGAR,SUGR.PREPTNS,HONEY	1	No Quantity							2766669			0
S3	2016	2016	2016	2	0	2	Export	56	Belgium	BEL	96	Brunei Darussalam	BRN								06	SUGAR,SUGR.PREPTNS,HONEY	1	No Quantity							2162			0
S3	2016	2016	2016	2	0	2	Export	56	Belgium	BEL	100	Bulgaria	BGR								06	SUGAR,SUGR.PREPTNS,HONEY	1	No Quantity							665040			0
S3	2016	2016	2016	2	0	2	Export	56	Belgium	BEL	104	Myanmar	MMR								06	SUGAR,SUGR.PREPTNS,HONEY	1	No Quantity							40992			0
S3	2016	2016	2016	2	0	2	Export	56	Belgium	BEL	108	Burundi	BDI								06	SUGAR,SUGR.PREPTNS,HONEY	1	No Quantity							167258			0
S3	2016	2016	2016	2	0	2	Export	56	Belgium	BEL	112	Belarus	BLR								06	SUGAR,SUGR.PREPTNS,HONEY	1	No Quantity							74845			0
S3	2016	2016	2016	2	0	2	Export	56	Belgium	BEL	116	Cambodia	KHM								06	SUGAR,SUGR.PREPTNS,HONEY	1	No Quantity							4826			0
S3	2016	2016	2016	2	0	2	Export	56	Belgium	BEL	120	Cameroon	CMR								06	SUGAR,SUGR.PREPTNS,HONEY	1	No Quantity							1611589			0
S3	2016	2016	2016	2	0	2	Export	56	Belgium	BEL	124	Canada	CAN								06	SUGAR,SUGR.PREPTNS,HONEY	1	No Quantity							12668072			0
S3	2016	2016	2016	2	0	2	Export	56	Belgium	BEL	144	Sri Lanka	LKA								06	SUGAR,SUGR.PREPTNS,HONEY	1	No Quantity							2188628			0
S3	2016	2016	2016	2	0	2	Export	56	Belgium	BEL	148	Chad	TCD								06	SUGAR,SUGR.PREPTNS,HONEY	1	No Quantity							95			0
S3	2016	2016	2016	2	0	2	Export	56	Belgium	BEL	152	Chile	CHL								06	SUGAR,SUGR.PREPTNS,HONEY	1	No Quantity							4556163			0
S3	2016	2016	2016	2	0	2	Export	56	Belgium	BEL	156	China	CHN								06	SUGAR,SUGR.PREPTNS,HONEY	1	No Quantity							5685630			0
S3	2016	2016	2016	2	0	2	Export	56	Belgium	BEL	170	Colombia	COL								06	SUGAR,SUGR.PREPTNS,HONEY	1	No Quantity							56004			0
S3	2016	2016	2016	2	0	2	Export	56	Belgium	BEL	174	Comoros	COM								06	SUGAR,SUGR.PREPTNS,HONEY	1	No Quantity							4093			0
S3	2016	2016	2016	2	0	2	Export	56	Belgium	BEL	178	Congo	COG								06	SUGAR,SUGR.PREPTNS,HONEY	1	No Quantity							114833			0
S3	2016	2016	2016	2	0	2	Export	56	Belgium	BEL	180	Dem. Rep. of the Congo	COD								06	SUGAR,SUGR.PREPTNS,HONEY	1	No Quantity							1308554			0
S3	2016	2016	2016	2	0	2	Export	56	Belgium	BEL	188	Costa Rica	CRI								06	SUGAR,SUGR.PREPTNS,HONEY	1	No Quantity							22048			0
S3	2016	2016	2016	2	0	2	Export	56	Belgium	BEL	191	Croatia	HRV								06	SUGAR,SUGR.PREPTNS,HONEY	1	No Quantity							793172			0
S3	2016	2016	2016	2	0	2	Export	56	Belgium	BEL	192	Cuba	CUB								06	SUGAR,SUGR.PREPTNS,HONEY	1	No Quantity							771			0
S3	2016	2016	2016	2	0	2	Export	56	Belgium	BEL	196	Cyprus	CYP								06	SUGAR,SUGR.PREPTNS,HONEY	1	No Quantity							3219606			0
S3	2016	2016	2016	2	0	2	Export	56	Belgium	BEL	203	Czechia	CZE								06	SUGAR,SUGR.PREPTNS,HONEY	1	No Quantity							6256514			0
S3	2016	2016	2016	2	0	2	Export	56	Belgium	BEL	204	Benin	BEN								06	SUGAR,SUGR.PREPTNS,HONEY	1	No Quantity							2720			0
S3	2016	2016	2016	2	0	2	Export	56	Belgium	BEL	208	Denmark	DNK								06	SUGAR,SUGR.PREPTNS,HONEY	1	No Quantity							10879277			0
S3	2016	2016	2016	2	0	2	Export	56	Belgium	BEL	214	Dominican Rep.	DOM								06	SUGAR,SUGR.PREPTNS,HONEY	1	No Quantity							143801			0
S3	2016	2016	2016	2	0	2	Export	56	Belgium	BEL	218	Ecuador	ECU								06	SUGAR,SUGR.PREPTNS,HONEY	1	No Quantity							5368			0
S3	2016	2016	2016	2	0	2	Export	56	Belgium	BEL	222	El Salvador	SLV								06	SUGAR,SUGR.PREPTNS,HONEY	1	No Quantity							12506			0
S3	2016	2016	2016	2	0	2	Export	56	Belgium	BEL	226	Equatorial Guinea	GNQ								06	SUGAR,SUGR.PREPTNS,HONEY	1	No Quantity							262030			0
S3	2016	2016	2016	2	0	2	Export	56	Belgium	BEL	231	Ethiopia	ETH								06	SUGAR,SUGR.PREPTNS,HONEY	1	No Quantity							92813			0
S3	2016	2016	2016	2	0	2	Export	56	Belgium	BEL	232	Eritrea	ERI								06	SUGAR,SUGR.PREPTNS,HONEY	1	No Quantity							368			0
S3	2016	2016	2016	2	0	2	Export	56	Belgium	BEL	233	Estonia	EST								06	SUGAR,SUGR.PREPTNS,HONEY	1	No Quantity							700705			0
S3	2016	2016	2016	2	0	2	Export	56	Belgium	BEL	234	Faeroe Isds	FRO								06	SUGAR,SUGR.PREPTNS,HONEY	1	No Quantity							8328			0
S3	2016	2016	2016	2	0	2	Export	56	Belgium	BEL	246	Finland	FIN								06	SUGAR,SUGR.PREPTNS,HONEY	1	No Quantity							14215263			0
S3	2016	2016	2016	2	0	2	Export	56	Belgium	BEL	251	France	FRA								06	SUGAR,SUGR.PREPTNS,HONEY	1	No Quantity							202435580			0
S3	2016	2016	2016	2	0	2	Export	56	Belgium	BEL	258	French Polynesia	PYF								06	SUGAR,SUGR.PREPTNS,HONEY	1	No Quantity							65534			0
S3	2016	2016	2016	2	0	2	Export	56	Belgium	BEL	266	Gabon	GAB								06	SUGAR,SUGR.PREPTNS,HONEY	1	No Quantity							411414			0
S3	2016	2016	2016	2	0	2	Export	56	Belgium	BEL	268	Georgia	GEO								06	SUGAR,SUGR.PREPTNS,HONEY	1	No Quantity							1017418			0
S3	2016	2016	2016	2	0	2	Export	56	Belgium	BEL	270	Gambia	GMB								06	SUGAR,SUGR.PREPTNS,HONEY	1	No Quantity							1809			0
S3	2016	2016	2016	2	0	2	Export	56	Belgium	BEL	275	State of Palestine	PSE								06	SUGAR,SUGR.PREPTNS,HONEY	1	No Quantity							478492			0
S3	2016	2016	2016	2	0	2	Export	56	Belgium	BEL	276	Germany	DEU								06	SUGAR,SUGR.PREPTNS,HONEY	1	No Quantity							285429490			0
S3	2016	2016	2016	2	0	2	Export	56	Belgium	BEL	288	Ghana	GHA								06	SUGAR,SUGR.PREPTNS,HONEY	1	No Quantity							11497			0
S3	2016	2016	2016	2	0	2	Export	56	Belgium	BEL	300	Greece	GRC								06	SUGAR,SUGR.PREPTNS,HONEY	1	No Quantity							26762657			0
S3	2016	2016	2016	2	0	2	Export	56	Belgium	BEL	320	Guatemala	GTM								06	SUGAR,SUGR.PREPTNS,HONEY	1	No Quantity							18985			0
S3	2016	2016	2016	2	0	2	Export	56	Belgium	BEL	324	Guinea	GIN								06	SUGAR,SUGR.PREPTNS,HONEY	1	No Quantity							119351			0
S3	2016	2016	2016	2	0	2	Export	56	Belgium	BEL	344	China, Hong Kong SAR	HKG								06	SUGAR,SUGR.PREPTNS,HONEY	1	No Quantity							1260835			0
S3	2016	2016	2016	2	0	2	Export	56	Belgium	BEL	348	Hungary	HUN								06	SUGAR,SUGR.PREPTNS,HONEY	1	No Quantity							3963641			0
S3	2016	2016	2016	2	0	2	Export	56	Belgium	BEL	352	Iceland	ISL								06	SUGAR,SUGR.PREPTNS,HONEY	1	No Quantity							352763			0
S3	2016	2016	2016	2	0	2	Export	56	Belgium	BEL	360	Indonesia	IDN								06	SUGAR,SUGR.PREPTNS,HONEY	1	No Quantity							2331670			0
S3	2016	2016	2016	2	0	2	Export	56	Belgium	BEL	364	Iran	IRN								06	SUGAR,SUGR.PREPTNS,HONEY	1	No Quantity							84337			0
S3	2016	2016	2016	2	0	2	Export	56	Belgium	BEL	368	Iraq	IRQ								06	SUGAR,SUGR.PREPTNS,HONEY	1	No Quantity							155377			0
S3	2016	2016	2016	2	0	2	Export	56	Belgium	BEL	372	Ireland	IRL								06	SUGAR,SUGR.PREPTNS,HONEY	1	No Quantity							16082990			0
S3	2016	2016	2016	2	0	2	Export	56	Belgium	BEL	376	Israel	ISR								06	SUGAR,SUGR.PREPTNS,HONEY	1	No Quantity							11571840			0
S3	2016	2016	2016	2	0	2	Export	56	Belgium	BEL	381	Italy	ITA								06	SUGAR,SUGR.PREPTNS,HONEY	1	No Quantity							39572483			0
S3	2016	2016	2016	2	0	2	Export	56	Belgium	BEL	384	Côte d'Ivoire	CIV								06	SUGAR,SUGR.PREPTNS,HONEY	1	No Quantity							401022			0
S3	2016	2016	2016	2	0	2	Export	56	Belgium	BEL	388	Jamaica	JAM								06	SUGAR,SUGR.PREPTNS,HONEY	1	No Quantity							1857			0
S3	2016	2016	2016	2	0	2	Export	56	Belgium	BEL	392	Japan	JPN								06	SUGAR,SUGR.PREPTNS,HONEY	1	No Quantity							6889203			0
S3	2016	2016	2016	2	0	2	Export	56	Belgium	BEL	398	Kazakhstan	KAZ								06	SUGAR,SUGR.PREPTNS,HONEY	1	No Quantity							81615			0
S3	2016	2016	2016	2	0	2	Export	56	Belgium	BEL	400	Jordan	JOR								06	SUGAR,SUGR.PREPTNS,HONEY	1	No Quantity							651870			0
S3	2016	2016	2016	2	0	2	Export	56	Belgium	BEL	404	Kenya	KEN								06	SUGAR,SUGR.PREPTNS,HONEY	1	No Quantity							65958			0
S3	2016	2016	2016	2	0	2	Export	56	Belgium	BEL	410	Rep. of Korea	KOR								06	SUGAR,SUGR.PREPTNS,HONEY	1	No Quantity							9571539			0
S3	2016	2016	2016	2	0	2	Export	56	Belgium	BEL	414	Kuwait	KWT								06	SUGAR,SUGR.PREPTNS,HONEY	1	No Quantity							3560719			0
S3	2016	2016	2016	2	0	2	Export	56	Belgium	BEL	417	Kyrgyzstan	KGZ								06	SUGAR,SUGR.PREPTNS,HONEY	1	No Quantity							13809			0
S3	2016	2016	2016	2	0	2	Export	56	Belgium	BEL	422	Lebanon	LBN								06	SUGAR,SUGR.PREPTNS,HONEY	1	No Quantity							4942421			0
S3	2016	2016	2016	2	0	2	Export	56	Belgium	BEL	428	Latvia	LVA								06	SUGAR,SUGR.PREPTNS,HONEY	1	No Quantity							397184			0
S3	2016	2016	2016	2	0	2	Export	56	Belgium	BEL	434	Libya	LBY								06	SUGAR,SUGR.PREPTNS,HONEY	1	No Quantity							6574			0
S3	2016	2016	2016	2	0	2	Export	56	Belgium	BEL	440	Lithuania	LTU								06	SUGAR,SUGR.PREPTNS,HONEY	1	No Quantity							1939360			0
S3	2016	2016	2016	2	0	2	Export	56	Belgium	BEL	442	Luxembourg	LUX								06	SUGAR,SUGR.PREPTNS,HONEY	1	No Quantity							17410470			0
S3	2016	2016	2016	2	0	2	Export	56	Belgium	BEL	446	China, Macao SAR	MAC								06	SUGAR,SUGR.PREPTNS,HONEY	1	No Quantity							736			0
S3	2016	2016	2016	2	0	2	Export	56	Belgium	BEL	458	Malaysia	MYS								06	SUGAR,SUGR.PREPTNS,HONEY	1	No Quantity							738299			0
S3	2016	2016	2016	2	0	2	Export	56	Belgium	BEL	462	Maldives	MDV								06	SUGAR,SUGR.PREPTNS,HONEY	1	No Quantity							80512			0
S3	2016	2016	2016	2	0	2	Export	56	Belgium	BEL	466	Mali	MLI								06	SUGAR,SUGR.PREPTNS,HONEY	1	No Quantity							19183			0
S3	2016	2016	2016	2	0	2	Export	56	Belgium	BEL	470	Malta	MLT								06	SUGAR,SUGR.PREPTNS,HONEY	1	No Quantity							1344246			0
S3	2016	2016	2016	2	0	2	Export	56	Belgium	BEL	478	Mauritania	MRT								06	SUGAR,SUGR.PREPTNS,HONEY	1	No Quantity							22500			0
S3	2016	2016	2016	2	0	2	Export	56	Belgium	BEL	480	Mauritius	MUS								06	SUGAR,SUGR.PREPTNS,HONEY	1	No Quantity							2969			0
S3	2016	2016	2016	2	0	2	Export	56	Belgium	BEL	484	Mexico	MEX								06	SUGAR,SUGR.PREPTNS,HONEY	1	No Quantity							1331138			0
S3	2016	2016	2016	2	0	2	Export	56	Belgium	BEL	490	Other Asia, nes									06	SUGAR,SUGR.PREPTNS,HONEY	1	No Quantity							1006821			0
S3	2016	2016	2016	2	0	2	Export	56	Belgium	BEL	496	Mongolia	MNG								06	SUGAR,SUGR.PREPTNS,HONEY	1	No Quantity							12954			0
S3	2016	2016	2016	2	0	2	Export	56	Belgium	BEL	498	Rep. of Moldova	MDA								06	SUGAR,SUGR.PREPTNS,HONEY	1	No Quantity							25348			0
S3	2016	2016	2016	2	0	2	Export	56	Belgium	BEL	499	Montenegro	MNE								06	SUGAR,SUGR.PREPTNS,HONEY	1	No Quantity							4352			0
S3	2016	2016	2016	2	0	2	Export	56	Belgium	BEL	504	Morocco	MAR								06	SUGAR,SUGR.PREPTNS,HONEY	1	No Quantity							722187			0
S3	2016	2016	2016	2	0	2	Export	56	Belgium	BEL	508	Mozambique	MOZ								06	SUGAR,SUGR.PREPTNS,HONEY	1	No Quantity							5228			0
S3	2016	2016	2016	2	0	2	Export	56	Belgium	BEL	512	Oman	OMN								06	SUGAR,SUGR.PREPTNS,HONEY	1	No Quantity							11118			0
S3	2016	2016	2016	2	0	2	Export	56	Belgium	BEL	524	Nepal	NPL								06	SUGAR,SUGR.PREPTNS,HONEY	1	No Quantity							11966			0
S3	2016	2016	2016	2	0	2	Export	56	Belgium	BEL	528	Netherlands	NLD								06	SUGAR,SUGR.PREPTNS,HONEY	1	No Quantity							250811441			0
S3	2016	2016	2016	2	0	2	Export	56	Belgium	BEL	531	Curaçao	CUW								06	SUGAR,SUGR.PREPTNS,HONEY	1	No Quantity							23255			0
S3	2016	2016	2016	2	0	2	Export	56	Belgium	BEL	533	Aruba	ABW								06	SUGAR,SUGR.PREPTNS,HONEY	1	No Quantity							9663			0
S3	2016	2016	2016	2	0	2	Export	56	Belgium	BEL	535	Bonaire	BES								06	SUGAR,SUGR.PREPTNS,HONEY	1	No Quantity							291			0
S3	2016	2016	2016	2	0	2	Export	56	Belgium	BEL	540	New Caledonia	NCL								06	SUGAR,SUGR.PREPTNS,HONEY	1	No Quantity							8890			0
S3	2016	2016	2016	2	0	2	Export	56	Belgium	BEL	554	New Zealand	NZL								06	SUGAR,SUGR.PREPTNS,HONEY	1	No Quantity							2312440			0
S3	2016	2016	2016	2	0	2	Export	56	Belgium	BEL	562	Niger	NER								06	SUGAR,SUGR.PREPTNS,HONEY	1	No Quantity							7066			0
S3	2016	2016	2016	2	0	2	Export	56	Belgium	BEL	566	Nigeria	NGA								06	SUGAR,SUGR.PREPTNS,HONEY	1	No Quantity							994550			0
S3	2016	2016	2016	2	0	2	Export	56	Belgium	BEL	577	Other Africa, nes									06	SUGAR,SUGR.PREPTNS,HONEY	1	No Quantity							510712			0
S3	2016	2016	2016	2	0	2	Export	56	Belgium	BEL	579	Norway	NOR								06	SUGAR,SUGR.PREPTNS,HONEY	1	No Quantity							2884573			0
S3	2016	2016	2016	2	0	2	Export	56	Belgium	BEL	586	Pakistan	PAK								06	SUGAR,SUGR.PREPTNS,HONEY	1	No Quantity							563030			0
S3	2016	2016	2016	2	0	2	Export	56	Belgium	BEL	591	Panama	PAN								06	SUGAR,SUGR.PREPTNS,HONEY	1	No Quantity							27381			0
S3	2016	2016	2016	2	0	2	Export	56	Belgium	BEL	598	Papua New Guinea	PNG								06	SUGAR,SUGR.PREPTNS,HONEY	1	No Quantity							4531			0
S3	2016	2016	2016	2	0	2	Export	56	Belgium	BEL	600	Paraguay	PRY								06	SUGAR,SUGR.PREPTNS,HONEY	1	No Quantity							27008			0
S3	2016	2016	2016	2	0	2	Export	56	Belgium	BEL	604	Peru	PER								06	SUGAR,SUGR.PREPTNS,HONEY	1	No Quantity							98459			0
S3	2016	2016	2016	2	0	2	Export	56	Belgium	BEL	608	Philippines	PHL								06	SUGAR,SUGR.PREPTNS,HONEY	1	No Quantity							3019456			0
S3	2016	2016	2016	2	0	2	Export	56	Belgium	BEL	616	Poland	POL								06	SUGAR,SUGR.PREPTNS,HONEY	1	No Quantity							10169988			0
S3	2016	2016	2016	2	0	2	Export	56	Belgium	BEL	620	Portugal	PRT								06	SUGAR,SUGR.PREPTNS,HONEY	1	No Quantity							5555639			0
S3	2016	2016	2016	2	0	2	Export	56	Belgium	BEL	634	Qatar	QAT								06	SUGAR,SUGR.PREPTNS,HONEY	1	No Quantity							363205			0
S3	2016	2016	2016	2	0	2	Export	56	Belgium	BEL	642	Romania	ROU								06	SUGAR,SUGR.PREPTNS,HONEY	1	No Quantity							4349456			0
S3	2016	2016	2016	2	0	2	Export	56	Belgium	BEL	643	Russian Federation	RUS								06	SUGAR,SUGR.PREPTNS,HONEY	1	No Quantity							11467982			0
S3	2016	2016	2016	2	0	2	Export	56	Belgium	BEL	646	Rwanda	RWA								06	SUGAR,SUGR.PREPTNS,HONEY	1	No Quantity							124869			0
S3	2016	2016	2016	2	0	2	Export	56	Belgium	BEL	662	Saint Lucia	LCA								06	SUGAR,SUGR.PREPTNS,HONEY	1	No Quantity							4342			0
S3	2016	2016	2016	2	0	2	Export	56	Belgium	BEL	678	Sao Tome and Principe	STP								06	SUGAR,SUGR.PREPTNS,HONEY	1	No Quantity							285460			0
S3	2016	2016	2016	2	0	2	Export	56	Belgium	BEL	682	Saudi Arabia	SAU								06	SUGAR,SUGR.PREPTNS,HONEY	1	No Quantity							3540877			0
S3	2016	2016	2016	2	0	2	Export	56	Belgium	BEL	686	Senegal	SEN								06	SUGAR,SUGR.PREPTNS,HONEY	1	No Quantity							557039			0
S3	2016	2016	2016	2	0	2	Export	56	Belgium	BEL	688	Serbia	SRB								06	SUGAR,SUGR.PREPTNS,HONEY	1	No Quantity							666082			0
S3	2016	2016	2016	2	0	2	Export	56	Belgium	BEL	690	Seychelles	SYC								06	SUGAR,SUGR.PREPTNS,HONEY	1	No Quantity							22356			0
S3	2016	2016	2016	2	0	2	Export	56	Belgium	BEL	694	Sierra Leone	SLE								06	SUGAR,SUGR.PREPTNS,HONEY	1	No Quantity							4784			0
S3	2016	2016	2016	2	0	2	Export	56	Belgium	BEL	699	India	IND								06	SUGAR,SUGR.PREPTNS,HONEY	1	No Quantity							899363			0
S3	2016	2016	2016	2	0	2	Export	56	Belgium	BEL	702	Singapore	SGP								06	SUGAR,SUGR.PREPTNS,HONEY	1	No Quantity							4114095			0
S3	2016	2016	2016	2	0	2	Export	56	Belgium	BEL	703	Slovakia	SVK								06	SUGAR,SUGR.PREPTNS,HONEY	1	No Quantity							2188931			0
S3	2016	2016	2016	2	0	2	Export	56	Belgium	BEL	704	Viet Nam	VNM								06	SUGAR,SUGR.PREPTNS,HONEY	1	No Quantity							2642771			0
S3	2016	2016	2016	2	0	2	Export	56	Belgium	BEL	705	Slovenia	SVN								06	SUGAR,SUGR.PREPTNS,HONEY	1	No Quantity							930350			0
S3	2016	2016	2016	2	0	2	Export	56	Belgium	BEL	710	South Africa	ZAF								06	SUGAR,SUGR.PREPTNS,HONEY	1	No Quantity							8573768			0
S3	2016	2016	2016	2	0	2	Export	56	Belgium	BEL	716	Zimbabwe	ZWE								06	SUGAR,SUGR.PREPTNS,HONEY	1	No Quantity							10909			0
S3	2016	2016	2016	2	0	2	Export	56	Belgium	BEL	724	Spain	ESP								06	SUGAR,SUGR.PREPTNS,HONEY	1	No Quantity							43448710			0
S3	2016	2016	2016	2	0	2	Export	56	Belgium	BEL	729	Sudan	SDN								06	SUGAR,SUGR.PREPTNS,HONEY	1	No Quantity							34156			0
S3	2016	2016	2016	2	0	2	Export	56	Belgium	BEL	740	Suriname	SUR								06	SUGAR,SUGR.PREPTNS,HONEY	1	No Quantity							349243			0
S3	2016	2016	2016	2	0	2	Export	56	Belgium	BEL	752	Sweden	SWE								06	SUGAR,SUGR.PREPTNS,HONEY	1	No Quantity							19239359			0
S3	2016	2016	2016	2	0	2	Export	56	Belgium	BEL	757	Switzerland	CHE								06	SUGAR,SUGR.PREPTNS,HONEY	1	No Quantity							9717687			0
S3	2016	2016	2016	2	0	2	Export	56	Belgium	BEL	760	Syria	SYR								06	SUGAR,SUGR.PREPTNS,HONEY	1	No Quantity							1713177			0
S3	2016	2016	2016	2	0	2	Export	56	Belgium	BEL	764	Thailand	THA								06	SUGAR,SUGR.PREPTNS,HONEY	1	No Quantity							1524873			0
S3	2016	2016	2016	2	0	2	Export	56	Belgium	BEL	768	Togo	TGO								06	SUGAR,SUGR.PREPTNS,HONEY	1	No Quantity							592			0
S3	2016	2016	2016	2	0	2	Export	56	Belgium	BEL	784	United Arab Emirates	ARE								06	SUGAR,SUGR.PREPTNS,HONEY	1	No Quantity							10942593			0
S3	2016	2016	2016	2	0	2	Export	56	Belgium	BEL	788	Tunisia	TUN								06	SUGAR,SUGR.PREPTNS,HONEY	1	No Quantity							241098			0
S3	2016	2016	2016	2	0	2	Export	56	Belgium	BEL	792	Turkey	TUR								06	SUGAR,SUGR.PREPTNS,HONEY	1	No Quantity							19261947			0
S3	2016	2016	2016	2	0	2	Export	56	Belgium	BEL	795	Turkmenistan	TKM								06	SUGAR,SUGR.PREPTNS,HONEY	1	No Quantity							5039			0
S3	2016	2016	2016	2	0	2	Export	56	Belgium	BEL	800	Uganda	UGA								06	SUGAR,SUGR.PREPTNS,HONEY	1	No Quantity							21644			0
S3	2016	2016	2016	2	0	2	Export	56	Belgium	BEL	804	Ukraine	UKR								06	SUGAR,SUGR.PREPTNS,HONEY	1	No Quantity							734821			0
S3	2016	2016	2016	2	0	2	Export	56	Belgium	BEL	807	North Macedonia	MKD								06	SUGAR,SUGR.PREPTNS,HONEY	1	No Quantity							22003			0
S3	2016	2016	2016	2	0	2	Export	56	Belgium	BEL	818	Egypt	EGY								06	SUGAR,SUGR.PREPTNS,HONEY	1	No Quantity							2208895			0
S3	2016	2016	2016	2	0	2	Export	56	Belgium	BEL	826	United Kingdom	GBR								06	SUGAR,SUGR.PREPTNS,HONEY	1	No Quantity							120683133			0
S3	2016	2016	2016	2	0	2	Export	56	Belgium	BEL	834	United Rep. of Tanzania	TZA								06	SUGAR,SUGR.PREPTNS,HONEY	1	No Quantity							9399			0
S3	2016	2016	2016	2	0	2	Export	56	Belgium	BEL	837	Bunkers									06	SUGAR,SUGR.PREPTNS,HONEY	1	No Quantity							25129			0
S3	2016	2016	2016	2	0	2	Export	56	Belgium	BEL	842	USA	USA								06	SUGAR,SUGR.PREPTNS,HONEY	1	No Quantity							22688961			0
S3	2016	2016	2016	2	0	2	Export	56	Belgium	BEL	854	Burkina Faso	BFA								06	SUGAR,SUGR.PREPTNS,HONEY	1	No Quantity							265			0
S3	2016	2016	2016	2	0	2	Export	56	Belgium	BEL	858	Uruguay	URY								06	SUGAR,SUGR.PREPTNS,HONEY	1	No Quantity							105113			0
S3	2016	2016	2016	2	0	2	Export	56	Belgium	BEL	860	Uzbekistan	UZB								06	SUGAR,SUGR.PREPTNS,HONEY	1	No Quantity							1600			0
S3	2016	2016	2016	2	0	2	Export	56	Belgium	BEL	862	Venezuela	VEN								06	SUGAR,SUGR.PREPTNS,HONEY	1	No Quantity							1			0
S3	2016	2016	2016	2	0	2	Export	56	Belgium	BEL	887	Yemen	YEM								06	SUGAR,SUGR.PREPTNS,HONEY	1	No Quantity							20719			0
S3	2016	2016	2016	2	0	2	Export	52	Barbados	BRB	0	World	WLD								07	COFFEE,TEA,COCOA,SPICES	1	No Quantity							459329			0
S3	2016	2016	2016	2	0	2	Export	52	Barbados	BRB	28	Antigua and Barbuda	ATG								07	COFFEE,TEA,COCOA,SPICES	1	No Quantity							37811			0
S3	2016	2016	2016	2	0	2	Export	52	Barbados	BRB	44	Bahamas	BHS								07	COFFEE,TEA,COCOA,SPICES	1	No Quantity							240			0
S3	2016	2016	2016	2	0	2	Export	52	Barbados	BRB	84	Belize	BLZ								07	COFFEE,TEA,COCOA,SPICES	1	No Quantity							1790			0
S3	2016	2016	2016	2	0	2	Export	52	Barbados	BRB	92	Br. Virgin Isds	VGB								07	COFFEE,TEA,COCOA,SPICES	1	No Quantity							24			0
S3	2016	2016	2016	2	0	2	Export	52	Barbados	BRB	124	Canada	CAN								07	COFFEE,TEA,COCOA,SPICES	1	No Quantity							25			0
S3	2016	2016	2016	2	0	2	Export	52	Barbados	BRB	136	Cayman Isds	CYM								07	COFFEE,TEA,COCOA,SPICES	1	No Quantity							10			0
S3	2016	2016	2016	2	0	2	Export	52	Barbados	BRB	188	Costa Rica	CRI								07	COFFEE,TEA,COCOA,SPICES	1	No Quantity							3554			0
S3	2016	2016	2016	2	0	2	Export	52	Barbados	BRB	212	Dominica	DMA								07	COFFEE,TEA,COCOA,SPICES	1	No Quantity							4631			0
S3	2016	2016	2016	2	0	2	Export	52	Barbados	BRB	308	Grenada	GRD								07	COFFEE,TEA,COCOA,SPICES	1	No Quantity							2731			0
S3	2016	2016	2016	2	0	2	Export	52	Barbados	BRB	328	Guyana	GUY								07	COFFEE,TEA,COCOA,SPICES	1	No Quantity							2			0
S3	2016	2016	2016	2	0	2	Export	52	Barbados	BRB	533	Aruba	ABW								07	COFFEE,TEA,COCOA,SPICES	1	No Quantity							5			0
S3	2016	2016	2016	2	0	2	Export	52	Barbados	BRB	534	Saint Maarten	SXM								07	COFFEE,TEA,COCOA,SPICES	1	No Quantity							5			0
S3	2016	2016	2016	2	0	2	Export	52	Barbados	BRB	659	Saint Kitts and Nevis	KNA								07	COFFEE,TEA,COCOA,SPICES	1	No Quantity							2346			0
S3	2016	2016	2016	2	0	2	Export	52	Barbados	BRB	660	Anguilla	AIA								07	COFFEE,TEA,COCOA,SPICES	1	No Quantity							206			0
S3	2016	2016	2016	2	0	2	Export	52	Barbados	BRB	662	Saint Lucia	LCA								07	COFFEE,TEA,COCOA,SPICES	1	No Quantity							82111			0
S3	2016	2016	2016	2	0	2	Export	52	Barbados	BRB	670	Saint Vincent and the Grenadines	VCT								07	COFFEE,TEA,COCOA,SPICES	1	No Quantity							20878			0
S3	2016	2016	2016	2	0	2	Export	52	Barbados	BRB	740	Suriname	SUR								07	COFFEE,TEA,COCOA,SPICES	1	No Quantity							102			0
S3	2016	2016	2016	2	0	2	Export	52	Barbados	BRB	780	Trinidad and Tobago	TTO								07	COFFEE,TEA,COCOA,SPICES	1	No Quantity							51			0
S3	2016	2016	2016	2	0	2	Export	52	Barbados	BRB	842	USA	USA								07	COFFEE,TEA,COCOA,SPICES	1	No Quantity							302811			0
S3	2016	2016	2016	2	0	2	Export	56	Belgium	BEL	0	World	WLD								07	COFFEE,TEA,COCOA,SPICES	1	No Quantity							4970200393			0
S3	2016	2016	2016	2	0	2	Export	56	Belgium	BEL	4	Afghanistan	AFG								07	COFFEE,TEA,COCOA,SPICES	1	No Quantity							2131			0
S3	2016	2016	2016	2	0	2	Export	56	Belgium	BEL	8	Albania	ALB								07	COFFEE,TEA,COCOA,SPICES	1	No Quantity							168718			0
S3	2016	2016	2016	2	0	2	Export	56	Belgium	BEL	12	Algeria	DZA								07	COFFEE,TEA,COCOA,SPICES	1	No Quantity							2320181			0
S3	2016	2016	2016	2	0	2	Export	56	Belgium	BEL	20	Andorra	AND								07	COFFEE,TEA,COCOA,SPICES	1	No Quantity							139332			0
S3	2016	2016	2016	2	0	2	Export	56	Belgium	BEL	24	Angola	AGO								07	COFFEE,TEA,COCOA,SPICES	1	No Quantity							120452			0
S3	2016	2016	2016	2	0	2	Export	56	Belgium	BEL	31	Azerbaijan	AZE								07	COFFEE,TEA,COCOA,SPICES	1	No Quantity							337045			0
S3	2016	2016	2016	2	0	2	Export	56	Belgium	BEL	32	Argentina	ARG								07	COFFEE,TEA,COCOA,SPICES	1	No Quantity							3151899			0
S3	2016	2016	2016	2	0	2	Export	56	Belgium	BEL	36	Australia	AUS								07	COFFEE,TEA,COCOA,SPICES	1	No Quantity							28665090			0
S3	2016	2016	2016	2	0	2	Export	56	Belgium	BEL	40	Austria	AUT								07	COFFEE,TEA,COCOA,SPICES	1	No Quantity							112034382			0
S3	2016	2016	2016	2	0	2	Export	56	Belgium	BEL	48	Bahrain	BHR								07	COFFEE,TEA,COCOA,SPICES	1	No Quantity							1383148			0
S3	2016	2016	2016	2	0	2	Export	56	Belgium	BEL	50	Bangladesh	BGD								07	COFFEE,TEA,COCOA,SPICES	1	No Quantity							63412			0
S3	2016	2016	2016	2	0	2	Export	56	Belgium	BEL	51	Armenia	ARM								07	COFFEE,TEA,COCOA,SPICES	1	No Quantity							549999			0
S3	2016	2016	2016	2	0	2	Export	56	Belgium	BEL	52	Barbados	BRB								07	COFFEE,TEA,COCOA,SPICES	1	No Quantity							32805			0
S3	2016	2016	2016	2	0	2	Export	56	Belgium	BEL	60	Bermuda	BMU								07	COFFEE,TEA,COCOA,SPICES	1	No Quantity							14722			0
S3	2016	2016	2016	2	0	2	Export	56	Belgium	BEL	70	Bosnia Herzegovina	BIH								07	COFFEE,TEA,COCOA,SPICES	1	No Quantity							1823125			0
S3	2016	2016	2016	2	0	2	Export	56	Belgium	BEL	72	Botswana	BWA								07	COFFEE,TEA,COCOA,SPICES	1	No Quantity							43260			0
S3	2016	2016	2016	2	0	2	Export	56	Belgium	BEL	76	Brazil	BRA								07	COFFEE,TEA,COCOA,SPICES	1	No Quantity							12198001			0
S3	2016	2016	2016	2	0	2	Export	56	Belgium	BEL	96	Brunei Darussalam	BRN								07	COFFEE,TEA,COCOA,SPICES	1	No Quantity							49595			0
S3	2016	2016	2016	2	0	2	Export	56	Belgium	BEL	100	Bulgaria	BGR								07	COFFEE,TEA,COCOA,SPICES	1	No Quantity							3810849			0
S3	2016	2016	2016	2	0	2	Export	56	Belgium	BEL	104	Myanmar	MMR								07	COFFEE,TEA,COCOA,SPICES	1	No Quantity							237338			0
S3	2016	2016	2016	2	0	2	Export	56	Belgium	BEL	108	Burundi	BDI								07	COFFEE,TEA,COCOA,SPICES	1	No Quantity							97139			0
S3	2016	2016	2016	2	0	2	Export	56	Belgium	BEL	112	Belarus	BLR								07	COFFEE,TEA,COCOA,SPICES	1	No Quantity							706181			0
S3	2016	2016	2016	2	0	2	Export	56	Belgium	BEL	116	Cambodia	KHM								07	COFFEE,TEA,COCOA,SPICES	1	No Quantity							73057			0
S3	2016	2016	2016	2	0	2	Export	56	Belgium	BEL	120	Cameroon	CMR								07	COFFEE,TEA,COCOA,SPICES	1	No Quantity							160413			0
S3	2016	2016	2016	2	0	2	Export	56	Belgium	BEL	124	Canada	CAN								07	COFFEE,TEA,COCOA,SPICES	1	No Quantity							55294507			0
S3	2016	2016	2016	2	0	2	Export	56	Belgium	BEL	132	Cabo Verde	CPV								07	COFFEE,TEA,COCOA,SPICES	1	No Quantity							20631			0
S3	2016	2016	2016	2	0	2	Export	56	Belgium	BEL	144	Sri Lanka	LKA								07	COFFEE,TEA,COCOA,SPICES	1	No Quantity							137460			0
S3	2016	2016	2016	2	0	2	Export	56	Belgium	BEL	148	Chad	TCD								07	COFFEE,TEA,COCOA,SPICES	1	No Quantity							616			0
S3	2016	2016	2016	2	0	2	Export	56	Belgium	BEL	152	Chile	CHL								07	COFFEE,TEA,COCOA,SPICES	1	No Quantity							5574173			0
S3	2016	2016	2016	2	0	2	Export	56	Belgium	BEL	156	China	CHN								07	COFFEE,TEA,COCOA,SPICES	1	No Quantity							36987983			0
S3	2016	2016	2016	2	0	2	Export	56	Belgium	BEL	170	Colombia	COL								07	COFFEE,TEA,COCOA,SPICES	1	No Quantity							594570			0
S3	2016	2016	2016	2	0	2	Export	56	Belgium	BEL	178	Congo	COG								07	COFFEE,TEA,COCOA,SPICES	1	No Quantity							85011			0
S3	2016	2016	2016	2	0	2	Export	56	Belgium	BEL	180	Dem. Rep. of the Congo	COD								07	COFFEE,TEA,COCOA,SPICES	1	No Quantity							1709469			0
S3	2016	2016	2016	2	0	2	Export	56	Belgium	BEL	188	Costa Rica	CRI								07	COFFEE,TEA,COCOA,SPICES	1	No Quantity							625229			0
S3	2016	2016	2016	2	0	2	Export	56	Belgium	BEL	191	Croatia	HRV								07	COFFEE,TEA,COCOA,SPICES	1	No Quantity							4579319			0
S3	2016	2016	2016	2	0	2	Export	56	Belgium	BEL	192	Cuba	CUB								07	COFFEE,TEA,COCOA,SPICES	1	No Quantity							6702			0
S3	2016	2016	2016	2	0	2	Export	56	Belgium	BEL	196	Cyprus	CYP								07	COFFEE,TEA,COCOA,SPICES	1	No Quantity							1731140			0
S3	2016	2016	2016	2	0	2	Export	56	Belgium	BEL	203	Czechia	CZE								07	COFFEE,TEA,COCOA,SPICES	1	No Quantity							34946724			0
S3	2016	2016	2016	2	0	2	Export	56	Belgium	BEL	204	Benin	BEN								07	COFFEE,TEA,COCOA,SPICES	1	No Quantity							31955			0
S3	2016	2016	2016	2	0	2	Export	56	Belgium	BEL	208	Denmark	DNK								07	COFFEE,TEA,COCOA,SPICES	1	No Quantity							26654184			0
S3	2016	2016	2016	2	0	2	Export	56	Belgium	BEL	214	Dominican Rep.	DOM								07	COFFEE,TEA,COCOA,SPICES	1	No Quantity							472431			0
S3	2016	2016	2016	2	0	2	Export	56	Belgium	BEL	218	Ecuador	ECU								07	COFFEE,TEA,COCOA,SPICES	1	No Quantity							999084			0
S3	2016	2016	2016	2	0	2	Export	56	Belgium	BEL	222	El Salvador	SLV								07	COFFEE,TEA,COCOA,SPICES	1	No Quantity							57181			0
S3	2016	2016	2016	2	0	2	Export	56	Belgium	BEL	226	Equatorial Guinea	GNQ								07	COFFEE,TEA,COCOA,SPICES	1	No Quantity							6420			0
S3	2016	2016	2016	2	0	2	Export	56	Belgium	BEL	231	Ethiopia	ETH								07	COFFEE,TEA,COCOA,SPICES	1	No Quantity							41642			0
S3	2016	2016	2016	2	0	2	Export	56	Belgium	BEL	232	Eritrea	ERI								07	COFFEE,TEA,COCOA,SPICES	1	No Quantity							1534			0
S3	2016	2016	2016	2	0	2	Export	56	Belgium	BEL	233	Estonia	EST								07	COFFEE,TEA,COCOA,SPICES	1	No Quantity							2325169			0
S3	2016	2016	2016	2	0	2	Export	56	Belgium	BEL	234	Faeroe Isds	FRO								07	COFFEE,TEA,COCOA,SPICES	1	No Quantity							79126			0
S3	2016	2016	2016	2	0	2	Export	56	Belgium	BEL	242	Fiji	FJI								07	COFFEE,TEA,COCOA,SPICES	1	No Quantity							24415			0
S3	2016	2016	2016	2	0	2	Export	56	Belgium	BEL	246	Finland	FIN								07	COFFEE,TEA,COCOA,SPICES	1	No Quantity							9463198			0
S3	2016	2016	2016	2	0	2	Export	56	Belgium	BEL	251	France	FRA								07	COFFEE,TEA,COCOA,SPICES	1	No Quantity							1078104626			0
S3	2016	2016	2016	2	0	2	Export	56	Belgium	BEL	258	French Polynesia	PYF								07	COFFEE,TEA,COCOA,SPICES	1	No Quantity							177981			0
S3	2016	2016	2016	2	0	2	Export	56	Belgium	BEL	262	Djibouti	DJI								07	COFFEE,TEA,COCOA,SPICES	1	No Quantity							107668			0
S3	2016	2016	2016	2	0	2	Export	56	Belgium	BEL	266	Gabon	GAB								07	COFFEE,TEA,COCOA,SPICES	1	No Quantity							213267			0
S3	2016	2016	2016	2	0	2	Export	56	Belgium	BEL	268	Georgia	GEO								07	COFFEE,TEA,COCOA,SPICES	1	No Quantity							3217970			0
S3	2016	2016	2016	2	0	2	Export	56	Belgium	BEL	270	Gambia	GMB								07	COFFEE,TEA,COCOA,SPICES	1	No Quantity							10792			0
S3	2016	2016	2016	2	0	2	Export	56	Belgium	BEL	275	State of Palestine	PSE								07	COFFEE,TEA,COCOA,SPICES	1	No Quantity							195950			0
S3	2016	2016	2016	2	0	2	Export	56	Belgium	BEL	276	Germany	DEU								07	COFFEE,TEA,COCOA,SPICES	1	No Quantity							938039568			0
S3	2016	2016	2016	2	0	2	Export	56	Belgium	BEL	288	Ghana	GHA								07	COFFEE,TEA,COCOA,SPICES	1	No Quantity							84823			0
S3	2016	2016	2016	2	0	2	Export	56	Belgium	BEL	292	Gibraltar	GIB								07	COFFEE,TEA,COCOA,SPICES	1	No Quantity							32054			0
S3	2016	2016	2016	2	0	2	Export	56	Belgium	BEL	300	Greece	GRC								07	COFFEE,TEA,COCOA,SPICES	1	No Quantity							25160055			0
S3	2016	2016	2016	2	0	2	Export	56	Belgium	BEL	316	Guam	GUM								07	COFFEE,TEA,COCOA,SPICES	1	No Quantity							144223			0
S3	2016	2016	2016	2	0	2	Export	56	Belgium	BEL	320	Guatemala	GTM								07	COFFEE,TEA,COCOA,SPICES	1	No Quantity							1099031			0
S3	2016	2016	2016	2	0	2	Export	56	Belgium	BEL	324	Guinea	GIN								07	COFFEE,TEA,COCOA,SPICES	1	No Quantity							5417			0
S3	2016	2016	2016	2	0	2	Export	56	Belgium	BEL	328	Guyana	GUY								07	COFFEE,TEA,COCOA,SPICES	1	No Quantity							952			0
S3	2016	2016	2016	2	0	2	Export	56	Belgium	BEL	332	Haiti	HTI								07	COFFEE,TEA,COCOA,SPICES	1	No Quantity							22538			0
S3	2016	2016	2016	2	0	2	Export	56	Belgium	BEL	340	Honduras	HND								07	COFFEE,TEA,COCOA,SPICES	1	No Quantity							20506			0
S3	2016	2016	2016	2	0	2	Export	56	Belgium	BEL	344	China, Hong Kong SAR	HKG								07	COFFEE,TEA,COCOA,SPICES	1	No Quantity							19358466			0
S3	2016	2016	2016	2	0	2	Export	56	Belgium	BEL	348	Hungary	HUN								07	COFFEE,TEA,COCOA,SPICES	1	No Quantity							13196348			0
S3	2016	2016	2016	2	0	2	Export	56	Belgium	BEL	352	Iceland	ISL								07	COFFEE,TEA,COCOA,SPICES	1	No Quantity							1887218			0
S3	2016	2016	2016	2	0	2	Export	56	Belgium	BEL	360	Indonesia	IDN								07	COFFEE,TEA,COCOA,SPICES	1	No Quantity							6316406			0
S3	2016	2016	2016	2	0	2	Export	56	Belgium	BEL	364	Iran	IRN								07	COFFEE,TEA,COCOA,SPICES	1	No Quantity							473762			0
S3	2016	2016	2016	2	0	2	Export	56	Belgium	BEL	368	Iraq	IRQ								07	COFFEE,TEA,COCOA,SPICES	1	No Quantity							139086			0
S3	2016	2016	2016	2	0	2	Export	56	Belgium	BEL	372	Ireland	IRL								07	COFFEE,TEA,COCOA,SPICES	1	No Quantity							20146028			0
S3	2016	2016	2016	2	0	2	Export	56	Belgium	BEL	376	Israel	ISR								07	COFFEE,TEA,COCOA,SPICES	1	No Quantity							15697992			0
S3	2016	2016	2016	2	0	2	Export	56	Belgium	BEL	381	Italy	ITA								07	COFFEE,TEA,COCOA,SPICES	1	No Quantity							103663973			0
S3	2016	2016	2016	2	0	2	Export	56	Belgium	BEL	384	Côte d'Ivoire	CIV								07	COFFEE,TEA,COCOA,SPICES	1	No Quantity							313635			0
S3	2016	2016	2016	2	0	2	Export	56	Belgium	BEL	388	Jamaica	JAM								07	COFFEE,TEA,COCOA,SPICES	1	No Quantity							757			0
S3	2016	2016	2016	2	0	2	Export	56	Belgium	BEL	392	Japan	JPN								07	COFFEE,TEA,COCOA,SPICES	1	No Quantity							71077162			0
S3	2016	2016	2016	2	0	2	Export	56	Belgium	BEL	398	Kazakhstan	KAZ								07	COFFEE,TEA,COCOA,SPICES	1	No Quantity							441201			0
S3	2016	2016	2016	2	0	2	Export	56	Belgium	BEL	400	Jordan	JOR								07	COFFEE,TEA,COCOA,SPICES	1	No Quantity							3458060			0
S3	2016	2016	2016	2	0	2	Export	56	Belgium	BEL	404	Kenya	KEN								07	COFFEE,TEA,COCOA,SPICES	1	No Quantity							1954310			0
S3	2016	2016	2016	2	0	2	Export	56	Belgium	BEL	410	Rep. of Korea	KOR								07	COFFEE,TEA,COCOA,SPICES	1	No Quantity							27156552			0
S3	2016	2016	2016	2	0	2	Export	56	Belgium	BEL	414	Kuwait	KWT								07	COFFEE,TEA,COCOA,SPICES	1	No Quantity							10276411			0
S3	2016	2016	2016	2	0	2	Export	56	Belgium	BEL	417	Kyrgyzstan	KGZ								07	COFFEE,TEA,COCOA,SPICES	1	No Quantity							39188			0
S3	2016	2016	2016	2	0	2	Export	56	Belgium	BEL	422	Lebanon	LBN								07	COFFEE,TEA,COCOA,SPICES	1	No Quantity							10060033			0
S3	2016	2016	2016	2	0	2	Export	56	Belgium	BEL	428	Latvia	LVA								07	COFFEE,TEA,COCOA,SPICES	1	No Quantity							2243586			0
S3	2016	2016	2016	2	0	2	Export	56	Belgium	BEL	430	Liberia	LBR								07	COFFEE,TEA,COCOA,SPICES	1	No Quantity							680			0
S3	2016	2016	2016	2	0	2	Export	56	Belgium	BEL	434	Libya	LBY								07	COFFEE,TEA,COCOA,SPICES	1	No Quantity							1112545			0
S3	2016	2016	2016	2	0	2	Export	56	Belgium	BEL	440	Lithuania	LTU								07	COFFEE,TEA,COCOA,SPICES	1	No Quantity							11772533			0
S3	2016	2016	2016	2	0	2	Export	56	Belgium	BEL	442	Luxembourg	LUX								07	COFFEE,TEA,COCOA,SPICES	1	No Quantity							90004297			0
S3	2016	2016	2016	2	0	2	Export	56	Belgium	BEL	446	China, Macao SAR	MAC								07	COFFEE,TEA,COCOA,SPICES	1	No Quantity							61307			0
S3	2016	2016	2016	2	0	2	Export	56	Belgium	BEL	450	Madagascar	MDG								07	COFFEE,TEA,COCOA,SPICES	1	No Quantity							1902			0
S3	2016	2016	2016	2	0	2	Export	56	Belgium	BEL	454	Malawi	MWI								07	COFFEE,TEA,COCOA,SPICES	1	No Quantity							878			0
S3	2016	2016	2016	2	0	2	Export	56	Belgium	BEL	458	Malaysia	MYS								07	COFFEE,TEA,COCOA,SPICES	1	No Quantity							3369606			0
S3	2016	2016	2016	2	0	2	Export	56	Belgium	BEL	462	Maldives	MDV								07	COFFEE,TEA,COCOA,SPICES	1	No Quantity							648409			0
S3	2016	2016	2016	2	0	2	Export	56	Belgium	BEL	466	Mali	MLI								07	COFFEE,TEA,COCOA,SPICES	1	No Quantity							16871			0
S3	2016	2016	2016	2	0	2	Export	56	Belgium	BEL	470	Malta	MLT								07	COFFEE,TEA,COCOA,SPICES	1	No Quantity							990653			0
S3	2016	2016	2016	2	0	2	Export	56	Belgium	BEL	478	Mauritania	MRT								07	COFFEE,TEA,COCOA,SPICES	1	No Quantity							158670			0
S3	2016	2016	2016	2	0	2	Export	56	Belgium	BEL	480	Mauritius	MUS								07	COFFEE,TEA,COCOA,SPICES	1	No Quantity							463721			0
S3	2016	2016	2016	2	0	2	Export	56	Belgium	BEL	484	Mexico	MEX								07	COFFEE,TEA,COCOA,SPICES	1	No Quantity							6176958			0
S3	2016	2016	2016	2	0	2	Export	56	Belgium	BEL	490	Other Asia, nes									07	COFFEE,TEA,COCOA,SPICES	1	No Quantity							6982775			0
S3	2016	2016	2016	2	0	2	Export	56	Belgium	BEL	496	Mongolia	MNG								07	COFFEE,TEA,COCOA,SPICES	1	No Quantity							417436			0
S3	2016	2016	2016	2	0	2	Export	56	Belgium	BEL	498	Rep. of Moldova	MDA								07	COFFEE,TEA,COCOA,SPICES	1	No Quantity							176666			0
S3	2016	2016	2016	2	0	2	Export	56	Belgium	BEL	499	Montenegro	MNE								07	COFFEE,TEA,COCOA,SPICES	1	No Quantity							84621			0
S3	2016	2016	2016	2	0	2	Export	56	Belgium	BEL	504	Morocco	MAR								07	COFFEE,TEA,COCOA,SPICES	1	No Quantity							3318022			0
S3	2016	2016	2016	2	0	2	Export	56	Belgium	BEL	508	Mozambique	MOZ								07	COFFEE,TEA,COCOA,SPICES	1	No Quantity							7609			0
S3	2016	2016	2016	2	0	2	Export	56	Belgium	BEL	512	Oman	OMN								07	COFFEE,TEA,COCOA,SPICES	1	No Quantity							418422			0
S3	2016	2016	2016	2	0	2	Export	56	Belgium	BEL	516	Namibia	NAM								07	COFFEE,TEA,COCOA,SPICES	1	No Quantity							121144			0
S3	2016	2016	2016	2	0	2	Export	56	Belgium	BEL	524	Nepal	NPL								07	COFFEE,TEA,COCOA,SPICES	1	No Quantity							42217			0
S3	2016	2016	2016	2	0	2	Export	56	Belgium	BEL	528	Netherlands	NLD								07	COFFEE,TEA,COCOA,SPICES	1	No Quantity							1122380080			0
S3	2016	2016	2016	2	0	2	Export	56	Belgium	BEL	531	Curaçao	CUW								07	COFFEE,TEA,COCOA,SPICES	1	No Quantity							503796			0
S3	2016	2016	2016	2	0	2	Export	56	Belgium	BEL	533	Aruba	ABW								07	COFFEE,TEA,COCOA,SPICES	1	No Quantity							108952			0
S3	2016	2016	2016	2	0	2	Export	56	Belgium	BEL	534	Saint Maarten	SXM								07	COFFEE,TEA,COCOA,SPICES	1	No Quantity							26247			0
S3	2016	2016	2016	2	0	2	Export	56	Belgium	BEL	535	Bonaire	BES								07	COFFEE,TEA,COCOA,SPICES	1	No Quantity							61800			0
S3	2016	2016	2016	2	0	2	Export	56	Belgium	BEL	540	New Caledonia	NCL								07	COFFEE,TEA,COCOA,SPICES	1	No Quantity							30144			0
S3	2016	2016	2016	2	0	2	Export	56	Belgium	BEL	554	New Zealand	NZL								07	COFFEE,TEA,COCOA,SPICES	1	No Quantity							4630072			0
S3	2016	2016	2016	2	0	2	Export	56	Belgium	BEL	558	Nicaragua	NIC								07	COFFEE,TEA,COCOA,SPICES	1	No Quantity							20822			0
S3	2016	2016	2016	2	0	2	Export	56	Belgium	BEL	562	Niger	NER								07	COFFEE,TEA,COCOA,SPICES	1	No Quantity							12844			0
S3	2016	2016	2016	2	0	2	Export	56	Belgium	BEL	566	Nigeria	NGA								07	COFFEE,TEA,COCOA,SPICES	1	No Quantity							289040			0
S3	2016	2016	2016	2	0	2	Export	56	Belgium	BEL	577	Other Africa, nes									07	COFFEE,TEA,COCOA,SPICES	1	No Quantity							833115			0
S3	2016	2016	2016	2	0	2	Export	56	Belgium	BEL	579	Norway	NOR								07	COFFEE,TEA,COCOA,SPICES	1	No Quantity							22977594			0
S3	2016	2016	2016	2	0	2	Export	56	Belgium	BEL	586	Pakistan	PAK								07	COFFEE,TEA,COCOA,SPICES	1	No Quantity							980240			0
S3	2016	2016	2016	2	0	2	Export	56	Belgium	BEL	591	Panama	PAN								07	COFFEE,TEA,COCOA,SPICES	1	No Quantity							295425			0
S3	2016	2016	2016	2	0	2	Export	56	Belgium	BEL	600	Paraguay	PRY								07	COFFEE,TEA,COCOA,SPICES	1	No Quantity							219824			0
S3	2016	2016	2016	2	0	2	Export	56	Belgium	BEL	604	Peru	PER								07	COFFEE,TEA,COCOA,SPICES	1	No Quantity							737553			0
S3	2016	2016	2016	2	0	2	Export	56	Belgium	BEL	608	Philippines	PHL								07	COFFEE,TEA,COCOA,SPICES	1	No Quantity							3124174			0
S3	2016	2016	2016	2	0	2	Export	56	Belgium	BEL	616	Poland	POL								07	COFFEE,TEA,COCOA,SPICES	1	No Quantity							65990968			0
S3	2016	2016	2016	2	0	2	Export	56	Belgium	BEL	620	Portugal	PRT								07	COFFEE,TEA,COCOA,SPICES	1	No Quantity							19713797			0
S3	2016	2016	2016	2	0	2	Export	56	Belgium	BEL	624	Guinea-Bissau	GNB								07	COFFEE,TEA,COCOA,SPICES	1	No Quantity							358			0
S3	2016	2016	2016	2	0	2	Export	56	Belgium	BEL	634	Qatar	QAT								07	COFFEE,TEA,COCOA,SPICES	1	No Quantity							3264015			0
S3	2016	2016	2016	2	0	2	Export	56	Belgium	BEL	642	Romania	ROU								07	COFFEE,TEA,COCOA,SPICES	1	No Quantity							16212410			0
S3	2016	2016	2016	2	0	2	Export	56	Belgium	BEL	643	Russian Federation	RUS								07	COFFEE,TEA,COCOA,SPICES	1	No Quantity							41847065			0
S3	2016	2016	2016	2	0	2	Export	56	Belgium	BEL	646	Rwanda	RWA								07	COFFEE,TEA,COCOA,SPICES	1	No Quantity							275529			0
S3	2016	2016	2016	2	0	2	Export	56	Belgium	BEL	662	Saint Lucia	LCA								07	COFFEE,TEA,COCOA,SPICES	1	No Quantity							13066			0
S3	2016	2016	2016	2	0	2	Export	56	Belgium	BEL	674	San Marino	SMR								07	COFFEE,TEA,COCOA,SPICES	1	No Quantity							587089			0
S3	2016	2016	2016	2	0	2	Export	56	Belgium	BEL	682	Saudi Arabia	SAU								07	COFFEE,TEA,COCOA,SPICES	1	No Quantity							19007131			0
S3	2016	2016	2016	2	0	2	Export	56	Belgium	BEL	686	Senegal	SEN								07	COFFEE,TEA,COCOA,SPICES	1	No Quantity							298853			0
S3	2016	2016	2016	2	0	2	Export	56	Belgium	BEL	688	Serbia	SRB								07	COFFEE,TEA,COCOA,SPICES	1	No Quantity							3341827			0
S3	2016	2016	2016	2	0	2	Export	56	Belgium	BEL	690	Seychelles	SYC								07	COFFEE,TEA,COCOA,SPICES	1	No Quantity							130438			0
S3	2016	2016	2016	2	0	2	Export	56	Belgium	BEL	694	Sierra Leone	SLE								07	COFFEE,TEA,COCOA,SPICES	1	No Quantity							16043			0
S3	2016	2016	2016	2	0	2	Export	56	Belgium	BEL	699	India	IND								07	COFFEE,TEA,COCOA,SPICES	1	No Quantity							2538514			0
S3	2016	2016	2016	2	0	2	Export	56	Belgium	BEL	702	Singapore	SGP								07	COFFEE,TEA,COCOA,SPICES	1	No Quantity							6661597			0
S3	2016	2016	2016	2	0	2	Export	56	Belgium	BEL	703	Slovakia	SVK								07	COFFEE,TEA,COCOA,SPICES	1	No Quantity							48777584			0
S3	2016	2016	2016	2	0	2	Export	56	Belgium	BEL	704	Viet Nam	VNM								07	COFFEE,TEA,COCOA,SPICES	1	No Quantity							2238567			0
S3	2016	2016	2016	2	0	2	Export	56	Belgium	BEL	705	Slovenia	SVN								07	COFFEE,TEA,COCOA,SPICES	1	No Quantity							2480064			0
S3	2016	2016	2016	2	0	2	Export	56	Belgium	BEL	710	South Africa	ZAF								07	COFFEE,TEA,COCOA,SPICES	1	No Quantity							10291446			0
S3	2016	2016	2016	2	0	2	Export	56	Belgium	BEL	716	Zimbabwe	ZWE								07	COFFEE,TEA,COCOA,SPICES	1	No Quantity							38642			0
S3	2016	2016	2016	2	0	2	Export	56	Belgium	BEL	724	Spain	ESP								07	COFFEE,TEA,COCOA,SPICES	1	No Quantity							83047047			0
S3	2016	2016	2016	2	0	2	Export	56	Belgium	BEL	729	Sudan	SDN								07	COFFEE,TEA,COCOA,SPICES	1	No Quantity							140980			0
S3	2016	2016	2016	2	0	2	Export	56	Belgium	BEL	740	Suriname	SUR								07	COFFEE,TEA,COCOA,SPICES	1	No Quantity							188997			0
S3	2016	2016	2016	2	0	2	Export	56	Belgium	BEL	752	Sweden	SWE								07	COFFEE,TEA,COCOA,SPICES	1	No Quantity							61086073			0
S3	2016	2016	2016	2	0	2	Export	56	Belgium	BEL	757	Switzerland	CHE								07	COFFEE,TEA,COCOA,SPICES	1	No Quantity							28247955			0
S3	2016	2016	2016	2	0	2	Export	56	Belgium	BEL	760	Syria	SYR								07	COFFEE,TEA,COCOA,SPICES	1	No Quantity							277775			0
S3	2016	2016	2016	2	0	2	Export	56	Belgium	BEL	764	Thailand	THA								07	COFFEE,TEA,COCOA,SPICES	1	No Quantity							7194591			0
S3	2016	2016	2016	2	0	2	Export	56	Belgium	BEL	768	Togo	TGO								07	COFFEE,TEA,COCOA,SPICES	1	No Quantity							7372			0
S3	2016	2016	2016	2	0	2	Export	56	Belgium	BEL	780	Trinidad and Tobago	TTO								07	COFFEE,TEA,COCOA,SPICES	1	No Quantity							92476			0
S3	2016	2016	2016	2	0	2	Export	56	Belgium	BEL	784	United Arab Emirates	ARE								07	COFFEE,TEA,COCOA,SPICES	1	No Quantity							20483553			0
S3	2016	2016	2016	2	0	2	Export	56	Belgium	BEL	788	Tunisia	TUN								07	COFFEE,TEA,COCOA,SPICES	1	No Quantity							501676			0
S3	2016	2016	2016	2	0	2	Export	56	Belgium	BEL	792	Turkey	TUR								07	COFFEE,TEA,COCOA,SPICES	1	No Quantity							17410766			0
S3	2016	2016	2016	2	0	2	Export	56	Belgium	BEL	795	Turkmenistan	TKM								07	COFFEE,TEA,COCOA,SPICES	1	No Quantity							31052			0
S3	2016	2016	2016	2	0	2	Export	56	Belgium	BEL	800	Uganda	UGA								07	COFFEE,TEA,COCOA,SPICES	1	No Quantity							18121			0
S3	2016	2016	2016	2	0	2	Export	56	Belgium	BEL	804	Ukraine	UKR								07	COFFEE,TEA,COCOA,SPICES	1	No Quantity							12838758			0
S3	2016	2016	2016	2	0	2	Export	56	Belgium	BEL	807	North Macedonia	MKD								07	COFFEE,TEA,COCOA,SPICES	1	No Quantity							745563			0
S3	2016	2016	2016	2	0	2	Export	56	Belgium	BEL	818	Egypt	EGY								07	COFFEE,TEA,COCOA,SPICES	1	No Quantity							3124927			0
S3	2016	2016	2016	2	0	2	Export	56	Belgium	BEL	826	United Kingdom	GBR								07	COFFEE,TEA,COCOA,SPICES	1	No Quantity							343987601			0
S3	2016	2016	2016	2	0	2	Export	56	Belgium	BEL	834	United Rep. of Tanzania	TZA								07	COFFEE,TEA,COCOA,SPICES	1	No Quantity							39411			0
S3	2016	2016	2016	2	0	2	Export	56	Belgium	BEL	837	Bunkers									07	COFFEE,TEA,COCOA,SPICES	1	No Quantity							112769			0
S3	2016	2016	2016	2	0	2	Export	56	Belgium	BEL	842	USA	USA								07	COFFEE,TEA,COCOA,SPICES	1	No Quantity							156653588			0
S3	2016	2016	2016	2	0	2	Export	56	Belgium	BEL	854	Burkina Faso	BFA								07	COFFEE,TEA,COCOA,SPICES	1	No Quantity							9182			0
S3	2016	2016	2016	2	0	2	Export	56	Belgium	BEL	858	Uruguay	URY								07	COFFEE,TEA,COCOA,SPICES	1	No Quantity							1056600			0
S3	2016	2016	2016	2	0	2	Export	56	Belgium	BEL	860	Uzbekistan	UZB								07	COFFEE,TEA,COCOA,SPICES	1	No Quantity							70854			0
S3	2016	2016	2016	2	0	2	Export	56	Belgium	BEL	862	Venezuela	VEN								07	COFFEE,TEA,COCOA,SPICES	1	No Quantity							202070			0
S3	2016	2016	2016	2	0	2	Export	56	Belgium	BEL	887	Yemen	YEM								07	COFFEE,TEA,COCOA,SPICES	1	No Quantity							156231			0
S3	2016	2016	2016	2	0	2	Export	52	Barbados	BRB	0	World	WLD								08	ANIMAL FEED STUFF	1	No Quantity							1260381			0
S3	2016	2016	2016	2	0	2	Export	52	Barbados	BRB	192	Cuba	CUB								08	ANIMAL FEED STUFF	1	No Quantity							8			0
S3	2016	2016	2016	2	0	2	Export	52	Barbados	BRB	212	Dominica	DMA								08	ANIMAL FEED STUFF	1	No Quantity							75			0
S3	2016	2016	2016	2	0	2	Export	52	Barbados	BRB	251	France	FRA								08	ANIMAL FEED STUFF	1	No Quantity							62108			0
S3	2016	2016	2016	2	0	2	Export	52	Barbados	BRB	308	Grenada	GRD								08	ANIMAL FEED STUFF	1	No Quantity							852595			0
S3	2016	2016	2016	2	0	2	Export	52	Barbados	BRB	340	Honduras	HND								08	ANIMAL FEED STUFF	1	No Quantity							2			0
S3	2016	2016	2016	2	0	2	Export	52	Barbados	BRB	531	Curaçao	CUW								08	ANIMAL FEED STUFF	1	No Quantity							498			0
S3	2016	2016	2016	2	0	2	Export	52	Barbados	BRB	659	Saint Kitts and Nevis	KNA								08	ANIMAL FEED STUFF	1	No Quantity							21858			0
S3	2016	2016	2016	2	0	2	Export	52	Barbados	BRB	662	Saint Lucia	LCA								08	ANIMAL FEED STUFF	1	No Quantity							235657			0
S3	2016	2016	2016	2	0	2	Export	52	Barbados	BRB	780	Trinidad and Tobago	TTO								08	ANIMAL FEED STUFF	1	No Quantity							86953			0
S3	2016	2016	2016	2	0	2	Export	52	Barbados	BRB	842	USA	USA								08	ANIMAL FEED STUFF	1	No Quantity							630			0
S3	2016	2016	2016	2	0	2	Export	56	Belgium	BEL	0	World	WLD								08	ANIMAL FEED STUFF	1	No Quantity							2294315930			0
S3	2016	2016	2016	2	0	2	Export	56	Belgium	BEL	4	Afghanistan	AFG								08	ANIMAL FEED STUFF	1	No Quantity							1288			0
S3	2016	2016	2016	2	0	2	Export	56	Belgium	BEL	8	Albania	ALB								08	ANIMAL FEED STUFF	1	No Quantity							54862			0
S3	2016	2016	2016	2	0	2	Export	56	Belgium	BEL	12	Algeria	DZA								08	ANIMAL FEED STUFF	1	No Quantity							25886451			0
S3	2016	2016	2016	2	0	2	Export	56	Belgium	BEL	24	Angola	AGO								08	ANIMAL FEED STUFF	1	No Quantity							287745			0
S3	2016	2016	2016	2	0	2	Export	56	Belgium	BEL	31	Azerbaijan	AZE								08	ANIMAL FEED STUFF	1	No Quantity							849054			0
S3	2016	2016	2016	2	0	2	Export	56	Belgium	BEL	32	Argentina	ARG								08	ANIMAL FEED STUFF	1	No Quantity							902835			0
S3	2016	2016	2016	2	0	2	Export	56	Belgium	BEL	36	Australia	AUS								08	ANIMAL FEED STUFF	1	No Quantity							1885934			0
S3	2016	2016	2016	2	0	2	Export	56	Belgium	BEL	40	Austria	AUT								08	ANIMAL FEED STUFF	1	No Quantity							6233838			0
S3	2016	2016	2016	2	0	2	Export	56	Belgium	BEL	48	Bahrain	BHR								08	ANIMAL FEED STUFF	1	No Quantity							1368229			0
S3	2016	2016	2016	2	0	2	Export	56	Belgium	BEL	50	Bangladesh	BGD								08	ANIMAL FEED STUFF	1	No Quantity							4896259			0
S3	2016	2016	2016	2	0	2	Export	56	Belgium	BEL	51	Armenia	ARM								08	ANIMAL FEED STUFF	1	No Quantity							275402			0
S3	2016	2016	2016	2	0	2	Export	56	Belgium	BEL	52	Barbados	BRB								08	ANIMAL FEED STUFF	1	No Quantity							18935			0
S3	2016	2016	2016	2	0	2	Export	56	Belgium	BEL	68	Bolivia (Plurinational State of)	BOL								08	ANIMAL FEED STUFF	1	No Quantity							4817			0
S3	2016	2016	2016	2	0	2	Export	56	Belgium	BEL	70	Bosnia Herzegovina	BIH								08	ANIMAL FEED STUFF	1	No Quantity							134575			0
S3	2016	2016	2016	2	0	2	Export	56	Belgium	BEL	76	Brazil	BRA								08	ANIMAL FEED STUFF	1	No Quantity							4157481			0
S3	2016	2016	2016	2	0	2	Export	56	Belgium	BEL	84	Belize	BLZ								08	ANIMAL FEED STUFF	1	No Quantity							81444			0
S3	2016	2016	2016	2	0	2	Export	56	Belgium	BEL	96	Brunei Darussalam	BRN								08	ANIMAL FEED STUFF	1	No Quantity							53487			0
S3	2016	2016	2016	2	0	2	Export	56	Belgium	BEL	100	Bulgaria	BGR								08	ANIMAL FEED STUFF	1	No Quantity							4103751			0
S3	2016	2016	2016	2	0	2	Export	56	Belgium	BEL	104	Myanmar	MMR								08	ANIMAL FEED STUFF	1	No Quantity							1085531			0
S3	2016	2016	2016	2	0	2	Export	56	Belgium	BEL	108	Burundi	BDI								08	ANIMAL FEED STUFF	1	No Quantity							5189			0
S3	2016	2016	2016	2	0	2	Export	56	Belgium	BEL	112	Belarus	BLR								08	ANIMAL FEED STUFF	1	No Quantity							5717760			0
S3	2016	2016	2016	2	0	2	Export	56	Belgium	BEL	116	Cambodia	KHM								08	ANIMAL FEED STUFF	1	No Quantity							37969			0
S3	2016	2016	2016	2	0	2	Export	56	Belgium	BEL	120	Cameroon	CMR								08	ANIMAL FEED STUFF	1	No Quantity							7437349			0
S3	2016	2016	2016	2	0	2	Export	56	Belgium	BEL	124	Canada	CAN								08	ANIMAL FEED STUFF	1	No Quantity							2502809			0
S3	2016	2016	2016	2	0	2	Export	56	Belgium	BEL	132	Cabo Verde	CPV								08	ANIMAL FEED STUFF	1	No Quantity							29760			0
S3	2016	2016	2016	2	0	2	Export	56	Belgium	BEL	144	Sri Lanka	LKA								08	ANIMAL FEED STUFF	1	No Quantity							1318712			0
S3	2016	2016	2016	2	0	2	Export	56	Belgium	BEL	148	Chad	TCD								08	ANIMAL FEED STUFF	1	No Quantity							9718			0
S3	2016	2016	2016	2	0	2	Export	56	Belgium	BEL	152	Chile	CHL								08	ANIMAL FEED STUFF	1	No Quantity							2126218			0
S3	2016	2016	2016	2	0	2	Export	56	Belgium	BEL	156	China	CHN								08	ANIMAL FEED STUFF	1	No Quantity							11269249			0
S3	2016	2016	2016	2	0	2	Export	56	Belgium	BEL	170	Colombia	COL								08	ANIMAL FEED STUFF	1	No Quantity							554068			0
S3	2016	2016	2016	2	0	2	Export	56	Belgium	BEL	178	Congo	COG								08	ANIMAL FEED STUFF	1	No Quantity							425793			0
S3	2016	2016	2016	2	0	2	Export	56	Belgium	BEL	180	Dem. Rep. of the Congo	COD								08	ANIMAL FEED STUFF	1	No Quantity							1602501			0
S3	2016	2016	2016	2	0	2	Export	56	Belgium	BEL	188	Costa Rica	CRI								08	ANIMAL FEED STUFF	1	No Quantity							319548			0
S3	2016	2016	2016	2	0	2	Export	56	Belgium	BEL	191	Croatia	HRV								08	ANIMAL FEED STUFF	1	No Quantity							4532003			0
S3	2016	2016	2016	2	0	2	Export	56	Belgium	BEL	192	Cuba	CUB								08	ANIMAL FEED STUFF	1	No Quantity							418612			0
S3	2016	2016	2016	2	0	2	Export	56	Belgium	BEL	196	Cyprus	CYP								08	ANIMAL FEED STUFF	1	No Quantity							4803181			0
S3	2016	2016	2016	2	0	2	Export	56	Belgium	BEL	203	Czechia	CZE								08	ANIMAL FEED STUFF	1	No Quantity							15095026			0
S3	2016	2016	2016	2	0	2	Export	56	Belgium	BEL	204	Benin	BEN								08	ANIMAL FEED STUFF	1	No Quantity							1032840			0
S3	2016	2016	2016	2	0	2	Export	56	Belgium	BEL	208	Denmark	DNK								08	ANIMAL FEED STUFF	1	No Quantity							61103322			0
S3	2016	2016	2016	2	0	2	Export	56	Belgium	BEL	214	Dominican Rep.	DOM								08	ANIMAL FEED STUFF	1	No Quantity							1429942			0
S3	2016	2016	2016	2	0	2	Export	56	Belgium	BEL	218	Ecuador	ECU								08	ANIMAL FEED STUFF	1	No Quantity							1463775			0
S3	2016	2016	2016	2	0	2	Export	56	Belgium	BEL	226	Equatorial Guinea	GNQ								08	ANIMAL FEED STUFF	1	No Quantity							213			0
S3	2016	2016	2016	2	0	2	Export	56	Belgium	BEL	231	Ethiopia	ETH								08	ANIMAL FEED STUFF	1	No Quantity							232288			0
S3	2016	2016	2016	2	0	2	Export	56	Belgium	BEL	233	Estonia	EST								08	ANIMAL FEED STUFF	1	No Quantity							2767635			0
S3	2016	2016	2016	2	0	2	Export	56	Belgium	BEL	246	Finland	FIN								08	ANIMAL FEED STUFF	1	No Quantity							34265329			0
S3	2016	2016	2016	2	0	2	Export	56	Belgium	BEL	251	France	FRA								08	ANIMAL FEED STUFF	1	No Quantity							652814337			0
S3	2016	2016	2016	2	0	2	Export	56	Belgium	BEL	258	French Polynesia	PYF								08	ANIMAL FEED STUFF	1	No Quantity							30082			0
S3	2016	2016	2016	2	0	2	Export	56	Belgium	BEL	266	Gabon	GAB								08	ANIMAL FEED STUFF	1	No Quantity							570524			0
S3	2016	2016	2016	2	0	2	Export	56	Belgium	BEL	268	Georgia	GEO								08	ANIMAL FEED STUFF	1	No Quantity							1401925			0
S3	2016	2016	2016	2	0	2	Export	56	Belgium	BEL	270	Gambia	GMB								08	ANIMAL FEED STUFF	1	No Quantity							19876			0
S3	2016	2016	2016	2	0	2	Export	56	Belgium	BEL	276	Germany	DEU								08	ANIMAL FEED STUFF	1	No Quantity							180096326			0
S3	2016	2016	2016	2	0	2	Export	56	Belgium	BEL	288	Ghana	GHA								08	ANIMAL FEED STUFF	1	No Quantity							5862463			0
S3	2016	2016	2016	2	0	2	Export	56	Belgium	BEL	300	Greece	GRC								08	ANIMAL FEED STUFF	1	No Quantity							15827983			0
S3	2016	2016	2016	2	0	2	Export	56	Belgium	BEL	308	Grenada	GRD								08	ANIMAL FEED STUFF	1	No Quantity							15632			0
S3	2016	2016	2016	2	0	2	Export	56	Belgium	BEL	320	Guatemala	GTM								08	ANIMAL FEED STUFF	1	No Quantity							490320			0
S3	2016	2016	2016	2	0	2	Export	56	Belgium	BEL	324	Guinea	GIN								08	ANIMAL FEED STUFF	1	No Quantity							2256047			0
S3	2016	2016	2016	2	0	2	Export	56	Belgium	BEL	328	Guyana	GUY								08	ANIMAL FEED STUFF	1	No Quantity							197488			0
S3	2016	2016	2016	2	0	2	Export	56	Belgium	BEL	332	Haiti	HTI								08	ANIMAL FEED STUFF	1	No Quantity							199			0
S3	2016	2016	2016	2	0	2	Export	56	Belgium	BEL	340	Honduras	HND								08	ANIMAL FEED STUFF	1	No Quantity							289069			0
S3	2016	2016	2016	2	0	2	Export	56	Belgium	BEL	344	China, Hong Kong SAR	HKG								08	ANIMAL FEED STUFF	1	No Quantity							1332721			0
S3	2016	2016	2016	2	0	2	Export	56	Belgium	BEL	348	Hungary	HUN								08	ANIMAL FEED STUFF	1	No Quantity							20239522			0
S3	2016	2016	2016	2	0	2	Export	56	Belgium	BEL	352	Iceland	ISL								08	ANIMAL FEED STUFF	1	No Quantity							423085			0
S3	2016	2016	2016	2	0	2	Export	56	Belgium	BEL	360	Indonesia	IDN								08	ANIMAL FEED STUFF	1	No Quantity							6500977			0
S3	2016	2016	2016	2	0	2	Export	56	Belgium	BEL	364	Iran	IRN								08	ANIMAL FEED STUFF	1	No Quantity							5803679			0
S3	2016	2016	2016	2	0	2	Export	56	Belgium	BEL	368	Iraq	IRQ								08	ANIMAL FEED STUFF	1	No Quantity							14789934			0
S3	2016	2016	2016	2	0	2	Export	56	Belgium	BEL	372	Ireland	IRL								08	ANIMAL FEED STUFF	1	No Quantity							29797228			0
S3	2016	2016	2016	2	0	2	Export	56	Belgium	BEL	376	Israel	ISR								08	ANIMAL FEED STUFF	1	No Quantity							12040636			0
S3	2016	2016	2016	2	0	2	Export	56	Belgium	BEL	381	Italy	ITA								08	ANIMAL FEED STUFF	1	No Quantity							46807397			0
S3	2016	2016	2016	2	0	2	Export	56	Belgium	BEL	384	Côte d'Ivoire	CIV								08	ANIMAL FEED STUFF	1	No Quantity							7714693			0
S3	2016	2016	2016	2	0	2	Export	56	Belgium	BEL	388	Jamaica	JAM								08	ANIMAL FEED STUFF	1	No Quantity							1079348			0
S3	2016	2016	2016	2	0	2	Export	56	Belgium	BEL	392	Japan	JPN								08	ANIMAL FEED STUFF	1	No Quantity							38883614			0
S3	2016	2016	2016	2	0	2	Export	56	Belgium	BEL	398	Kazakhstan	KAZ								08	ANIMAL FEED STUFF	1	No Quantity							692333			0
S3	2016	2016	2016	2	0	2	Export	56	Belgium	BEL	400	Jordan	JOR								08	ANIMAL FEED STUFF	1	No Quantity							4543115			0
S3	2016	2016	2016	2	0	2	Export	56	Belgium	BEL	404	Kenya	KEN								08	ANIMAL FEED STUFF	1	No Quantity							329510			0
S3	2016	2016	2016	2	0	2	Export	56	Belgium	BEL	410	Rep. of Korea	KOR								08	ANIMAL FEED STUFF	1	No Quantity							3373468			0
S3	2016	2016	2016	2	0	2	Export	56	Belgium	BEL	414	Kuwait	KWT								08	ANIMAL FEED STUFF	1	No Quantity							5215795			0
S3	2016	2016	2016	2	0	2	Export	56	Belgium	BEL	417	Kyrgyzstan	KGZ								08	ANIMAL FEED STUFF	1	No Quantity							34483			0
S3	2016	2016	2016	2	0	2	Export	56	Belgium	BEL	422	Lebanon	LBN								08	ANIMAL FEED STUFF	1	No Quantity							3595263			0
S3	2016	2016	2016	2	0	2	Export	56	Belgium	BEL	426	Lesotho	LSO								08	ANIMAL FEED STUFF	1	No Quantity							144749			0
S3	2016	2016	2016	2	0	2	Export	56	Belgium	BEL	428	Latvia	LVA								08	ANIMAL FEED STUFF	1	No Quantity							3004209			0
S3	2016	2016	2016	2	0	2	Export	56	Belgium	BEL	430	Liberia	LBR								08	ANIMAL FEED STUFF	1	No Quantity							12231			0
S3	2016	2016	2016	2	0	2	Export	56	Belgium	BEL	434	Libya	LBY								08	ANIMAL FEED STUFF	1	No Quantity							2654268			0
S3	2016	2016	2016	2	0	2	Export	56	Belgium	BEL	440	Lithuania	LTU								08	ANIMAL FEED STUFF	1	No Quantity							8565405			0
S3	2016	2016	2016	2	0	2	Export	56	Belgium	BEL	442	Luxembourg	LUX								08	ANIMAL FEED STUFF	1	No Quantity							30540725			0
S3	2016	2016	2016	2	0	2	Export	56	Belgium	BEL	450	Madagascar	MDG								08	ANIMAL FEED STUFF	1	No Quantity							288345			0
S3	2016	2016	2016	2	0	2	Export	56	Belgium	BEL	458	Malaysia	MYS								08	ANIMAL FEED STUFF	1	No Quantity							7106541			0
S3	2016	2016	2016	2	0	2	Export	56	Belgium	BEL	466	Mali	MLI								08	ANIMAL FEED STUFF	1	No Quantity							3701084			0
S3	2016	2016	2016	2	0	2	Export	56	Belgium	BEL	470	Malta	MLT								08	ANIMAL FEED STUFF	1	No Quantity							1975285			0
S3	2016	2016	2016	2	0	2	Export	56	Belgium	BEL	478	Mauritania	MRT								08	ANIMAL FEED STUFF	1	No Quantity							200657			0
S3	2016	2016	2016	2	0	2	Export	56	Belgium	BEL	480	Mauritius	MUS								08	ANIMAL FEED STUFF	1	No Quantity							416862			0
S3	2016	2016	2016	2	0	2	Export	56	Belgium	BEL	484	Mexico	MEX								08	ANIMAL FEED STUFF	1	No Quantity							6172404			0
S3	2016	2016	2016	2	0	2	Export	56	Belgium	BEL	490	Other Asia, nes									08	ANIMAL FEED STUFF	1	No Quantity							6107501			0
S3	2016	2016	2016	2	0	2	Export	56	Belgium	BEL	496	Mongolia	MNG								08	ANIMAL FEED STUFF	1	No Quantity							33020			0
S3	2016	2016	2016	2	0	2	Export	56	Belgium	BEL	498	Rep. of Moldova	MDA								08	ANIMAL FEED STUFF	1	No Quantity							117837			0
S3	2016	2016	2016	2	0	2	Export	56	Belgium	BEL	499	Montenegro	MNE								08	ANIMAL FEED STUFF	1	No Quantity							6712			0
S3	2016	2016	2016	2	0	2	Export	56	Belgium	BEL	504	Morocco	MAR								08	ANIMAL FEED STUFF	1	No Quantity							3329481			0
S3	2016	2016	2016	2	0	2	Export	56	Belgium	BEL	508	Mozambique	MOZ								08	ANIMAL FEED STUFF	1	No Quantity							139			0
S3	2016	2016	2016	2	0	2	Export	56	Belgium	BEL	512	Oman	OMN								08	ANIMAL FEED STUFF	1	No Quantity							446737			0
S3	2016	2016	2016	2	0	2	Export	56	Belgium	BEL	524	Nepal	NPL								08	ANIMAL FEED STUFF	1	No Quantity							176586			0
S3	2016	2016	2016	2	0	2	Export	56	Belgium	BEL	528	Netherlands	NLD								08	ANIMAL FEED STUFF	1	No Quantity							487530950			0
S3	2016	2016	2016	2	0	2	Export	56	Belgium	BEL	531	Curaçao	CUW								08	ANIMAL FEED STUFF	1	No Quantity							42262			0
S3	2016	2016	2016	2	0	2	Export	56	Belgium	BEL	533	Aruba	ABW								08	ANIMAL FEED STUFF	1	No Quantity							252			0
S3	2016	2016	2016	2	0	2	Export	56	Belgium	BEL	540	New Caledonia	NCL								08	ANIMAL FEED STUFF	1	No Quantity							73108			0
S3	2016	2016	2016	2	0	2	Export	56	Belgium	BEL	554	New Zealand	NZL								08	ANIMAL FEED STUFF	1	No Quantity							225313			0
S3	2016	2016	2016	2	0	2	Export	56	Belgium	BEL	558	Nicaragua	NIC								08	ANIMAL FEED STUFF	1	No Quantity							104852			0
S3	2016	2016	2016	2	0	2	Export	56	Belgium	BEL	562	Niger	NER								08	ANIMAL FEED STUFF	1	No Quantity							276603			0
S3	2016	2016	2016	2	0	2	Export	56	Belgium	BEL	566	Nigeria	NGA								08	ANIMAL FEED STUFF	1	No Quantity							9126036			0
S3	2016	2016	2016	2	0	2	Export	56	Belgium	BEL	579	Norway	NOR								08	ANIMAL FEED STUFF	1	No Quantity							3148445			0
S3	2016	2016	2016	2	0	2	Export	56	Belgium	BEL	586	Pakistan	PAK								08	ANIMAL FEED STUFF	1	No Quantity							5849395			0
S3	2016	2016	2016	2	0	2	Export	56	Belgium	BEL	591	Panama	PAN								08	ANIMAL FEED STUFF	1	No Quantity							255848			0
S3	2016	2016	2016	2	0	2	Export	56	Belgium	BEL	604	Peru	PER								08	ANIMAL FEED STUFF	1	No Quantity							1111265			0
S3	2016	2016	2016	2	0	2	Export	56	Belgium	BEL	608	Philippines	PHL								08	ANIMAL FEED STUFF	1	No Quantity							10347506			0
S3	2016	2016	2016	2	0	2	Export	56	Belgium	BEL	616	Poland	POL								08	ANIMAL FEED STUFF	1	No Quantity							42771209			0
S3	2016	2016	2016	2	0	2	Export	56	Belgium	BEL	620	Portugal	PRT								08	ANIMAL FEED STUFF	1	No Quantity							15529594			0
S3	2016	2016	2016	2	0	2	Export	56	Belgium	BEL	634	Qatar	QAT								08	ANIMAL FEED STUFF	1	No Quantity							668738			0
S3	2016	2016	2016	2	0	2	Export	56	Belgium	BEL	642	Romania	ROU								08	ANIMAL FEED STUFF	1	No Quantity							10643700			0
S3	2016	2016	2016	2	0	2	Export	56	Belgium	BEL	643	Russian Federation	RUS								08	ANIMAL FEED STUFF	1	No Quantity							30667287			0
S3	2016	2016	2016	2	0	2	Export	56	Belgium	BEL	646	Rwanda	RWA								08	ANIMAL FEED STUFF	1	No Quantity							54861			0
S3	2016	2016	2016	2	0	2	Export	56	Belgium	BEL	660	Anguilla	AIA								08	ANIMAL FEED STUFF	1	No Quantity							131			0
S3	2016	2016	2016	2	0	2	Export	56	Belgium	BEL	682	Saudi Arabia	SAU								08	ANIMAL FEED STUFF	1	No Quantity							6602896			0
S3	2016	2016	2016	2	0	2	Export	56	Belgium	BEL	686	Senegal	SEN								08	ANIMAL FEED STUFF	1	No Quantity							684096			0
S3	2016	2016	2016	2	0	2	Export	56	Belgium	BEL	688	Serbia	SRB								08	ANIMAL FEED STUFF	1	No Quantity							1568161			0
S3	2016	2016	2016	2	0	2	Export	56	Belgium	BEL	690	Seychelles	SYC								08	ANIMAL FEED STUFF	1	No Quantity							95980			0
S3	2016	2016	2016	2	0	2	Export	56	Belgium	BEL	694	Sierra Leone	SLE								08	ANIMAL FEED STUFF	1	No Quantity							63			0
S3	2016	2016	2016	2	0	2	Export	56	Belgium	BEL	699	India	IND								08	ANIMAL FEED STUFF	1	No Quantity							4817210			0
S3	2016	2016	2016	2	0	2	Export	56	Belgium	BEL	702	Singapore	SGP								08	ANIMAL FEED STUFF	1	No Quantity							573583			0
S3	2016	2016	2016	2	0	2	Export	56	Belgium	BEL	703	Slovakia	SVK								08	ANIMAL FEED STUFF	1	No Quantity							1625120			0
S3	2016	2016	2016	2	0	2	Export	56	Belgium	BEL	704	Viet Nam	VNM								08	ANIMAL FEED STUFF	1	No Quantity							11149854			0
S3	2016	2016	2016	2	0	2	Export	56	Belgium	BEL	705	Slovenia	SVN								08	ANIMAL FEED STUFF	1	No Quantity							2699923			0
S3	2016	2016	2016	2	0	2	Export	56	Belgium	BEL	706	Somalia	SOM								08	ANIMAL FEED STUFF	1	No Quantity							13969			0
S3	2016	2016	2016	2	0	2	Export	56	Belgium	BEL	710	South Africa	ZAF								08	ANIMAL FEED STUFF	1	No Quantity							4022620			0
S3	2016	2016	2016	2	0	2	Export	56	Belgium	BEL	724	Spain	ESP								08	ANIMAL FEED STUFF	1	No Quantity							63711478			0
S3	2016	2016	2016	2	0	2	Export	56	Belgium	BEL	729	Sudan	SDN								08	ANIMAL FEED STUFF	1	No Quantity							2977967			0
S3	2016	2016	2016	2	0	2	Export	56	Belgium	BEL	740	Suriname	SUR								08	ANIMAL FEED STUFF	1	No Quantity							2116125			0
S3	2016	2016	2016	2	0	2	Export	56	Belgium	BEL	748	Swaziland	SWZ								08	ANIMAL FEED STUFF	1	No Quantity							4901			0
S3	2016	2016	2016	2	0	2	Export	56	Belgium	BEL	752	Sweden	SWE								08	ANIMAL FEED STUFF	1	No Quantity							13896174			0
S3	2016	2016	2016	2	0	2	Export	56	Belgium	BEL	757	Switzerland	CHE								08	ANIMAL FEED STUFF	1	No Quantity							5105173			0
S3	2016	2016	2016	2	0	2	Export	56	Belgium	BEL	760	Syria	SYR								08	ANIMAL FEED STUFF	1	No Quantity							903173			0
S3	2016	2016	2016	2	0	2	Export	56	Belgium	BEL	764	Thailand	THA								08	ANIMAL FEED STUFF	1	No Quantity							14576724			0
S3	2016	2016	2016	2	0	2	Export	56	Belgium	BEL	768	Togo	TGO								08	ANIMAL FEED STUFF	1	No Quantity							908626			0
S3	2016	2016	2016	2	0	2	Export	56	Belgium	BEL	780	Trinidad and Tobago	TTO								08	ANIMAL FEED STUFF	1	No Quantity							2722330			0
S3	2016	2016	2016	2	0	2	Export	56	Belgium	BEL	784	United Arab Emirates	ARE								08	ANIMAL FEED STUFF	1	No Quantity							3626024			0
S3	2016	2016	2016	2	0	2	Export	56	Belgium	BEL	788	Tunisia	TUN								08	ANIMAL FEED STUFF	1	No Quantity							1076624			0
S3	2016	2016	2016	2	0	2	Export	56	Belgium	BEL	792	Turkey	TUR								08	ANIMAL FEED STUFF	1	No Quantity							10873907			0
S3	2016	2016	2016	2	0	2	Export	56	Belgium	BEL	795	Turkmenistan	TKM								08	ANIMAL FEED STUFF	1	No Quantity							13270			0
S3	2016	2016	2016	2	0	2	Export	56	Belgium	BEL	800	Uganda	UGA								08	ANIMAL FEED STUFF	1	No Quantity							206239			0
S3	2016	2016	2016	2	0	2	Export	56	Belgium	BEL	804	Ukraine	UKR								08	ANIMAL FEED STUFF	1	No Quantity							4583870			0
S3	2016	2016	2016	2	0	2	Export	56	Belgium	BEL	807	North Macedonia	MKD								08	ANIMAL FEED STUFF	1	No Quantity							372293			0
S3	2016	2016	2016	2	0	2	Export	56	Belgium	BEL	818	Egypt	EGY								08	ANIMAL FEED STUFF	1	No Quantity							5215000			0
S3	2016	2016	2016	2	0	2	Export	56	Belgium	BEL	826	United Kingdom	GBR								08	ANIMAL FEED STUFF	1	No Quantity							130876964			0
S3	2016	2016	2016	2	0	2	Export	56	Belgium	BEL	834	United Rep. of Tanzania	TZA								08	ANIMAL FEED STUFF	1	No Quantity							219337			0
S3	2016	2016	2016	2	0	2	Export	56	Belgium	BEL	837	Bunkers									08	ANIMAL FEED STUFF	1	No Quantity							20699			0
S3	2016	2016	2016	2	0	2	Export	56	Belgium	BEL	842	USA	USA								08	ANIMAL FEED STUFF	1	No Quantity							16311281			0
S3	2016	2016	2016	2	0	2	Export	56	Belgium	BEL	854	Burkina Faso	BFA								08	ANIMAL FEED STUFF	1	No Quantity							347625			0
S3	2016	2016	2016	2	0	2	Export	56	Belgium	BEL	858	Uruguay	URY								08	ANIMAL FEED STUFF	1	No Quantity							500766			0
S3	2016	2016	2016	2	0	2	Export	56	Belgium	BEL	860	Uzbekistan	UZB								08	ANIMAL FEED STUFF	1	No Quantity							42364			0
S3	2016	2016	2016	2	0	2	Export	56	Belgium	BEL	862	Venezuela	VEN								08	ANIMAL FEED STUFF	1	No Quantity							467			0
S3	2016	2016	2016	2	0	2	Export	56	Belgium	BEL	887	Yemen	YEM								08	ANIMAL FEED STUFF	1	No Quantity							9973125			0
S3	2016	2016	2016	2	0	2	Export	52	Barbados	BRB	0	World	WLD								09	MISC.EDIBLE PRODUCTS ETC	1	No Quantity							10372007			0
S3	2016	2016	2016	2	0	2	Export	52	Barbados	BRB	28	Antigua and Barbuda	ATG								09	MISC.EDIBLE PRODUCTS ETC	1	No Quantity							511711			0
S3	2016	2016	2016	2	0	2	Export	52	Barbados	BRB	84	Belize	BLZ								09	MISC.EDIBLE PRODUCTS ETC	1	No Quantity							577			0
S3	2016	2016	2016	2	0	2	Export	52	Barbados	BRB	92	Br. Virgin Isds	VGB								09	MISC.EDIBLE PRODUCTS ETC	1	No Quantity							48258			0
S3	2016	2016	2016	2	0	2	Export	52	Barbados	BRB	124	Canada	CAN								09	MISC.EDIBLE PRODUCTS ETC	1	No Quantity							27025			0
S3	2016	2016	2016	2	0	2	Export	52	Barbados	BRB	136	Cayman Isds	CYM								09	MISC.EDIBLE PRODUCTS ETC	1	No Quantity							3350			0
S3	2016	2016	2016	2	0	2	Export	52	Barbados	BRB	156	China	CHN								09	MISC.EDIBLE PRODUCTS ETC	1	No Quantity							2			0
S3	2016	2016	2016	2	0	2	Export	52	Barbados	BRB	192	Cuba	CUB								09	MISC.EDIBLE PRODUCTS ETC	1	No Quantity							770			0
S3	2016	2016	2016	2	0	2	Export	52	Barbados	BRB	212	Dominica	DMA								09	MISC.EDIBLE PRODUCTS ETC	1	No Quantity							433439			0
S3	2016	2016	2016	2	0	2	Export	52	Barbados	BRB	288	Ghana	GHA								09	MISC.EDIBLE PRODUCTS ETC	1	No Quantity							45			0
S3	2016	2016	2016	2	0	2	Export	52	Barbados	BRB	308	Grenada	GRD								09	MISC.EDIBLE PRODUCTS ETC	1	No Quantity							385035			0
S3	2016	2016	2016	2	0	2	Export	52	Barbados	BRB	328	Guyana	GUY								09	MISC.EDIBLE PRODUCTS ETC	1	No Quantity							711476			0
S3	2016	2016	2016	2	0	2	Export	52	Barbados	BRB	332	Haiti	HTI								09	MISC.EDIBLE PRODUCTS ETC	1	No Quantity							16			0
S3	2016	2016	2016	2	0	2	Export	52	Barbados	BRB	372	Ireland	IRL								09	MISC.EDIBLE PRODUCTS ETC	1	No Quantity							2			0
S3	2016	2016	2016	2	0	2	Export	52	Barbados	BRB	381	Italy	ITA								09	MISC.EDIBLE PRODUCTS ETC	1	No Quantity							245			0
S3	2016	2016	2016	2	0	2	Export	52	Barbados	BRB	388	Jamaica	JAM								09	MISC.EDIBLE PRODUCTS ETC	1	No Quantity							442707			0
S3	2016	2016	2016	2	0	2	Export	52	Barbados	BRB	392	Japan	JPN								09	MISC.EDIBLE PRODUCTS ETC	1	No Quantity							40			0
S3	2016	2016	2016	2	0	2	Export	52	Barbados	BRB	500	Montserrat	MSR								09	MISC.EDIBLE PRODUCTS ETC	1	No Quantity							12686			0
S3	2016	2016	2016	2	0	2	Export	52	Barbados	BRB	528	Netherlands	NLD								09	MISC.EDIBLE PRODUCTS ETC	1	No Quantity							20			0
S3	2016	2016	2016	2	0	2	Export	52	Barbados	BRB	531	Curaçao	CUW								09	MISC.EDIBLE PRODUCTS ETC	1	No Quantity							16794			0
S3	2016	2016	2016	2	0	2	Export	52	Barbados	BRB	554	New Zealand	NZL								09	MISC.EDIBLE PRODUCTS ETC	1	No Quantity							2			0
S3	2016	2016	2016	2	0	2	Export	52	Barbados	BRB	591	Panama	PAN								09	MISC.EDIBLE PRODUCTS ETC	1	No Quantity							4607			0
S3	2016	2016	2016	2	0	2	Export	52	Barbados	BRB	659	Saint Kitts and Nevis	KNA								09	MISC.EDIBLE PRODUCTS ETC	1	No Quantity							158617			0
S3	2016	2016	2016	2	0	2	Export	52	Barbados	BRB	660	Anguilla	AIA								09	MISC.EDIBLE PRODUCTS ETC	1	No Quantity							128582			0
S3	2016	2016	2016	2	0	2	Export	52	Barbados	BRB	662	Saint Lucia	LCA								09	MISC.EDIBLE PRODUCTS ETC	1	No Quantity							1503055			0
S3	2016	2016	2016	2	0	2	Export	52	Barbados	BRB	670	Saint Vincent and the Grenadines	VCT								09	MISC.EDIBLE PRODUCTS ETC	1	No Quantity							1049980			0
S3	2016	2016	2016	2	0	2	Export	52	Barbados	BRB	699	India	IND								09	MISC.EDIBLE PRODUCTS ETC	1	No Quantity							1			0
S3	2016	2016	2016	2	0	2	Export	52	Barbados	BRB	710	South Africa	ZAF								09	MISC.EDIBLE PRODUCTS ETC	1	No Quantity							45			0
S3	2016	2016	2016	2	0	2	Export	52	Barbados	BRB	757	Switzerland	CHE								09	MISC.EDIBLE PRODUCTS ETC	1	No Quantity							2284			0
S3	2016	2016	2016	2	0	2	Export	52	Barbados	BRB	760	Syria	SYR								09	MISC.EDIBLE PRODUCTS ETC	1	No Quantity							60			0
S3	2016	2016	2016	2	0	2	Export	52	Barbados	BRB	780	Trinidad and Tobago	TTO								09	MISC.EDIBLE PRODUCTS ETC	1	No Quantity							4532170			0
S3	2016	2016	2016	2	0	2	Export	52	Barbados	BRB	796	Turks and Caicos Isds	TCA								09	MISC.EDIBLE PRODUCTS ETC	1	No Quantity							73			0
S3	2016	2016	2016	2	0	2	Export	52	Barbados	BRB	826	United Kingdom	GBR								09	MISC.EDIBLE PRODUCTS ETC	1	No Quantity							168252			0
S3	2016	2016	2016	2	0	2	Export	52	Barbados	BRB	842	USA	USA								09	MISC.EDIBLE PRODUCTS ETC	1	No Quantity							230086			0
S3	2016	2016	2016	2	0	2	Export	56	Belgium	BEL	0	World	WLD								09	MISC.EDIBLE PRODUCTS ETC	1	No Quantity							2763192365			0
S3	2016	2016	2016	2	0	2	Export	56	Belgium	BEL	4	Afghanistan	AFG								09	MISC.EDIBLE PRODUCTS ETC	1	No Quantity							496729			0
S3	2016	2016	2016	2	0	2	Export	56	Belgium	BEL	8	Albania	ALB								09	MISC.EDIBLE PRODUCTS ETC	1	No Quantity							377910			0
S3	2016	2016	2016	2	0	2	Export	56	Belgium	BEL	12	Algeria	DZA								09	MISC.EDIBLE PRODUCTS ETC	1	No Quantity							9043197			0
S3	2016	2016	2016	2	0	2	Export	56	Belgium	BEL	20	Andorra	AND								09	MISC.EDIBLE PRODUCTS ETC	1	No Quantity							3760			0
S3	2016	2016	2016	2	0	2	Export	56	Belgium	BEL	24	Angola	AGO								09	MISC.EDIBLE PRODUCTS ETC	1	No Quantity							5239692			0
S3	2016	2016	2016	2	0	2	Export	56	Belgium	BEL	28	Antigua and Barbuda	ATG								09	MISC.EDIBLE PRODUCTS ETC	1	No Quantity							11193			0
S3	2016	2016	2016	2	0	2	Export	56	Belgium	BEL	31	Azerbaijan	AZE								09	MISC.EDIBLE PRODUCTS ETC	1	No Quantity							110945			0
S3	2016	2016	2016	2	0	2	Export	56	Belgium	BEL	32	Argentina	ARG								09	MISC.EDIBLE PRODUCTS ETC	1	No Quantity							369115			0
S3	2016	2016	2016	2	0	2	Export	56	Belgium	BEL	36	Australia	AUS								09	MISC.EDIBLE PRODUCTS ETC	1	No Quantity							7011776			0
S3	2016	2016	2016	2	0	2	Export	56	Belgium	BEL	40	Austria	AUT								09	MISC.EDIBLE PRODUCTS ETC	1	No Quantity							22902960			0
S3	2016	2016	2016	2	0	2	Export	56	Belgium	BEL	48	Bahrain	BHR								09	MISC.EDIBLE PRODUCTS ETC	1	No Quantity							957186			0
S3	2016	2016	2016	2	0	2	Export	56	Belgium	BEL	50	Bangladesh	BGD								09	MISC.EDIBLE PRODUCTS ETC	1	No Quantity							2747005			0
S3	2016	2016	2016	2	0	2	Export	56	Belgium	BEL	51	Armenia	ARM								09	MISC.EDIBLE PRODUCTS ETC	1	No Quantity							949993			0
S3	2016	2016	2016	2	0	2	Export	56	Belgium	BEL	52	Barbados	BRB								09	MISC.EDIBLE PRODUCTS ETC	1	No Quantity							42634			0
S3	2016	2016	2016	2	0	2	Export	56	Belgium	BEL	70	Bosnia Herzegovina	BIH								09	MISC.EDIBLE PRODUCTS ETC	1	No Quantity							626359			0
S3	2016	2016	2016	2	0	2	Export	56	Belgium	BEL	76	Brazil	BRA								09	MISC.EDIBLE PRODUCTS ETC	1	No Quantity							9672272			0
S3	2016	2016	2016	2	0	2	Export	56	Belgium	BEL	84	Belize	BLZ								09	MISC.EDIBLE PRODUCTS ETC	1	No Quantity							66617			0
S3	2016	2016	2016	2	0	2	Export	56	Belgium	BEL	100	Bulgaria	BGR								09	MISC.EDIBLE PRODUCTS ETC	1	No Quantity							4492400			0
S3	2016	2016	2016	2	0	2	Export	56	Belgium	BEL	104	Myanmar	MMR								09	MISC.EDIBLE PRODUCTS ETC	1	No Quantity							434284			0
S3	2016	2016	2016	2	0	2	Export	56	Belgium	BEL	108	Burundi	BDI								09	MISC.EDIBLE PRODUCTS ETC	1	No Quantity							653892			0
S3	2016	2016	2016	2	0	2	Export	56	Belgium	BEL	112	Belarus	BLR								09	MISC.EDIBLE PRODUCTS ETC	1	No Quantity							257767			0
S3	2016	2016	2016	2	0	2	Export	56	Belgium	BEL	116	Cambodia	KHM								09	MISC.EDIBLE PRODUCTS ETC	1	No Quantity							29196			0
S3	2016	2016	2016	2	0	2	Export	56	Belgium	BEL	120	Cameroon	CMR								09	MISC.EDIBLE PRODUCTS ETC	1	No Quantity							6182321			0
S3	2016	2016	2016	2	0	2	Export	56	Belgium	BEL	124	Canada	CAN								09	MISC.EDIBLE PRODUCTS ETC	1	No Quantity							12152932			0
S3	2016	2016	2016	2	0	2	Export	56	Belgium	BEL	132	Cabo Verde	CPV								09	MISC.EDIBLE PRODUCTS ETC	1	No Quantity							80612			0
S3	2016	2016	2016	2	0	2	Export	56	Belgium	BEL	140	Central African Rep.	CAF								09	MISC.EDIBLE PRODUCTS ETC	1	No Quantity							427323			0
S3	2016	2016	2016	2	0	2	Export	56	Belgium	BEL	144	Sri Lanka	LKA								09	MISC.EDIBLE PRODUCTS ETC	1	No Quantity							1709642			0
S3	2016	2016	2016	2	0	2	Export	56	Belgium	BEL	148	Chad	TCD								09	MISC.EDIBLE PRODUCTS ETC	1	No Quantity							1975542			0
S3	2016	2016	2016	2	0	2	Export	56	Belgium	BEL	152	Chile	CHL								09	MISC.EDIBLE PRODUCTS ETC	1	No Quantity							7596586			0
S3	2016	2016	2016	2	0	2	Export	56	Belgium	BEL	156	China	CHN								09	MISC.EDIBLE PRODUCTS ETC	1	No Quantity							10879923			0
S3	2016	2016	2016	2	0	2	Export	56	Belgium	BEL	170	Colombia	COL								09	MISC.EDIBLE PRODUCTS ETC	1	No Quantity							2941684			0
S3	2016	2016	2016	2	0	2	Export	56	Belgium	BEL	174	Comoros	COM								09	MISC.EDIBLE PRODUCTS ETC	1	No Quantity							34969			0
S3	2016	2016	2016	2	0	2	Export	56	Belgium	BEL	178	Congo	COG								09	MISC.EDIBLE PRODUCTS ETC	1	No Quantity							3091597			0
S3	2016	2016	2016	2	0	2	Export	56	Belgium	BEL	180	Dem. Rep. of the Congo	COD								09	MISC.EDIBLE PRODUCTS ETC	1	No Quantity							15825718			0
S3	2016	2016	2016	2	0	2	Export	56	Belgium	BEL	188	Costa Rica	CRI								09	MISC.EDIBLE PRODUCTS ETC	1	No Quantity							1147770			0
S3	2016	2016	2016	2	0	2	Export	56	Belgium	BEL	191	Croatia	HRV								09	MISC.EDIBLE PRODUCTS ETC	1	No Quantity							3007094			0
S3	2016	2016	2016	2	0	2	Export	56	Belgium	BEL	192	Cuba	CUB								09	MISC.EDIBLE PRODUCTS ETC	1	No Quantity							326135			0
S3	2016	2016	2016	2	0	2	Export	56	Belgium	BEL	196	Cyprus	CYP								09	MISC.EDIBLE PRODUCTS ETC	1	No Quantity							3223300			0
S3	2016	2016	2016	2	0	2	Export	56	Belgium	BEL	203	Czechia	CZE								09	MISC.EDIBLE PRODUCTS ETC	1	No Quantity							14009375			0
S3	2016	2016	2016	2	0	2	Export	56	Belgium	BEL	204	Benin	BEN								09	MISC.EDIBLE PRODUCTS ETC	1	No Quantity							913632			0
S3	2016	2016	2016	2	0	2	Export	56	Belgium	BEL	208	Denmark	DNK								09	MISC.EDIBLE PRODUCTS ETC	1	No Quantity							21249698			0
S3	2016	2016	2016	2	0	2	Export	56	Belgium	BEL	212	Dominica	DMA								09	MISC.EDIBLE PRODUCTS ETC	1	No Quantity							146558			0
S3	2016	2016	2016	2	0	2	Export	56	Belgium	BEL	214	Dominican Rep.	DOM								09	MISC.EDIBLE PRODUCTS ETC	1	No Quantity							5832420			0
S3	2016	2016	2016	2	0	2	Export	56	Belgium	BEL	218	Ecuador	ECU								09	MISC.EDIBLE PRODUCTS ETC	1	No Quantity							2093068			0
S3	2016	2016	2016	2	0	2	Export	56	Belgium	BEL	222	El Salvador	SLV								09	MISC.EDIBLE PRODUCTS ETC	1	No Quantity							303932			0
S3	2016	2016	2016	2	0	2	Export	56	Belgium	BEL	226	Equatorial Guinea	GNQ								09	MISC.EDIBLE PRODUCTS ETC	1	No Quantity							147275			0
S3	2016	2016	2016	2	0	2	Export	56	Belgium	BEL	231	Ethiopia	ETH								09	MISC.EDIBLE PRODUCTS ETC	1	No Quantity							21504818			0
S3	2016	2016	2016	2	0	2	Export	56	Belgium	BEL	232	Eritrea	ERI								09	MISC.EDIBLE PRODUCTS ETC	1	No Quantity							1380508			0
S3	2016	2016	2016	2	0	2	Export	56	Belgium	BEL	233	Estonia	EST								09	MISC.EDIBLE PRODUCTS ETC	1	No Quantity							1876696			0
S3	2016	2016	2016	2	0	2	Export	56	Belgium	BEL	246	Finland	FIN								09	MISC.EDIBLE PRODUCTS ETC	1	No Quantity							30990848			0
S3	2016	2016	2016	2	0	2	Export	56	Belgium	BEL	251	France	FRA								09	MISC.EDIBLE PRODUCTS ETC	1	No Quantity							595339163			0
S3	2016	2016	2016	2	0	2	Export	56	Belgium	BEL	258	French Polynesia	PYF								09	MISC.EDIBLE PRODUCTS ETC	1	No Quantity							88715			0
S3	2016	2016	2016	2	0	2	Export	56	Belgium	BEL	262	Djibouti	DJI								09	MISC.EDIBLE PRODUCTS ETC	1	No Quantity							1799499			0
S3	2016	2016	2016	2	0	2	Export	56	Belgium	BEL	266	Gabon	GAB								09	MISC.EDIBLE PRODUCTS ETC	1	No Quantity							2465748			0
S3	2016	2016	2016	2	0	2	Export	56	Belgium	BEL	268	Georgia	GEO								09	MISC.EDIBLE PRODUCTS ETC	1	No Quantity							1207127			0
S3	2016	2016	2016	2	0	2	Export	56	Belgium	BEL	270	Gambia	GMB								09	MISC.EDIBLE PRODUCTS ETC	1	No Quantity							948464			0
S3	2016	2016	2016	2	0	2	Export	56	Belgium	BEL	276	Germany	DEU								09	MISC.EDIBLE PRODUCTS ETC	1	No Quantity							283553209			0
S3	2016	2016	2016	2	0	2	Export	56	Belgium	BEL	288	Ghana	GHA								09	MISC.EDIBLE PRODUCTS ETC	1	No Quantity							811801			0
S3	2016	2016	2016	2	0	2	Export	56	Belgium	BEL	292	Gibraltar	GIB								09	MISC.EDIBLE PRODUCTS ETC	1	No Quantity							119609			0
S3	2016	2016	2016	2	0	2	Export	56	Belgium	BEL	300	Greece	GRC								09	MISC.EDIBLE PRODUCTS ETC	1	No Quantity							20758380			0
S3	2016	2016	2016	2	0	2	Export	56	Belgium	BEL	320	Guatemala	GTM								09	MISC.EDIBLE PRODUCTS ETC	1	No Quantity							1070775			0
S3	2016	2016	2016	2	0	2	Export	56	Belgium	BEL	324	Guinea	GIN								09	MISC.EDIBLE PRODUCTS ETC	1	No Quantity							903092			0
S3	2016	2016	2016	2	0	2	Export	56	Belgium	BEL	332	Haiti	HTI								09	MISC.EDIBLE PRODUCTS ETC	1	No Quantity							633590			0
S3	2016	2016	2016	2	0	2	Export	56	Belgium	BEL	340	Honduras	HND								09	MISC.EDIBLE PRODUCTS ETC	1	No Quantity							777762			0
S3	2016	2016	2016	2	0	2	Export	56	Belgium	BEL	344	China, Hong Kong SAR	HKG								09	MISC.EDIBLE PRODUCTS ETC	1	No Quantity							3642648			0
S3	2016	2016	2016	2	0	2	Export	56	Belgium	BEL	348	Hungary	HUN								09	MISC.EDIBLE PRODUCTS ETC	1	No Quantity							34170744			0
S3	2016	2016	2016	2	0	2	Export	56	Belgium	BEL	352	Iceland	ISL								09	MISC.EDIBLE PRODUCTS ETC	1	No Quantity							1575811			0
S3	2016	2016	2016	2	0	2	Export	56	Belgium	BEL	360	Indonesia	IDN								09	MISC.EDIBLE PRODUCTS ETC	1	No Quantity							5395430			0
S3	2016	2016	2016	2	0	2	Export	56	Belgium	BEL	364	Iran	IRN								09	MISC.EDIBLE PRODUCTS ETC	1	No Quantity							3184146			0
S3	2016	2016	2016	2	0	2	Export	56	Belgium	BEL	368	Iraq	IRQ								09	MISC.EDIBLE PRODUCTS ETC	1	No Quantity							1103297			0
S3	2016	2016	2016	2	0	2	Export	56	Belgium	BEL	372	Ireland	IRL								09	MISC.EDIBLE PRODUCTS ETC	1	No Quantity							59075287			0
S3	2016	2016	2016	2	0	2	Export	56	Belgium	BEL	376	Israel	ISR								09	MISC.EDIBLE PRODUCTS ETC	1	No Quantity							6033652			0
S3	2016	2016	2016	2	0	2	Export	56	Belgium	BEL	381	Italy	ITA								09	MISC.EDIBLE PRODUCTS ETC	1	No Quantity							109955053			0
S3	2016	2016	2016	2	0	2	Export	56	Belgium	BEL	384	Côte d'Ivoire	CIV								09	MISC.EDIBLE PRODUCTS ETC	1	No Quantity							653739			0
S3	2016	2016	2016	2	0	2	Export	56	Belgium	BEL	388	Jamaica	JAM								09	MISC.EDIBLE PRODUCTS ETC	1	No Quantity							20960572			0
S3	2016	2016	2016	2	0	2	Export	56	Belgium	BEL	392	Japan	JPN								09	MISC.EDIBLE PRODUCTS ETC	1	No Quantity							24913939			0
S3	2016	2016	2016	2	0	2	Export	56	Belgium	BEL	398	Kazakhstan	KAZ								09	MISC.EDIBLE PRODUCTS ETC	1	No Quantity							744294			0
S3	2016	2016	2016	2	0	2	Export	56	Belgium	BEL	400	Jordan	JOR								09	MISC.EDIBLE PRODUCTS ETC	1	No Quantity							2127867			0
S3	2016	2016	2016	2	0	2	Export	56	Belgium	BEL	404	Kenya	KEN								09	MISC.EDIBLE PRODUCTS ETC	1	No Quantity							10484273			0
S3	2016	2016	2016	2	0	2	Export	56	Belgium	BEL	408	Dem. People's Rep. of Korea	PRK								09	MISC.EDIBLE PRODUCTS ETC	1	No Quantity							33697			0
S3	2016	2016	2016	2	0	2	Export	56	Belgium	BEL	410	Rep. of Korea	KOR								09	MISC.EDIBLE PRODUCTS ETC	1	No Quantity							9635441			0
S3	2016	2016	2016	2	0	2	Export	56	Belgium	BEL	414	Kuwait	KWT								09	MISC.EDIBLE PRODUCTS ETC	1	No Quantity							9865864			0
S3	2016	2016	2016	2	0	2	Export	56	Belgium	BEL	417	Kyrgyzstan	KGZ								09	MISC.EDIBLE PRODUCTS ETC	1	No Quantity							6241			0
S3	2016	2016	2016	2	0	2	Export	56	Belgium	BEL	422	Lebanon	LBN								09	MISC.EDIBLE PRODUCTS ETC	1	No Quantity							4948448			0
S3	2016	2016	2016	2	0	2	Export	56	Belgium	BEL	426	Lesotho	LSO								09	MISC.EDIBLE PRODUCTS ETC	1	No Quantity							203126			0
S3	2016	2016	2016	2	0	2	Export	56	Belgium	BEL	428	Latvia	LVA								09	MISC.EDIBLE PRODUCTS ETC	1	No Quantity							1454094			0
S3	2016	2016	2016	2	0	2	Export	56	Belgium	BEL	430	Liberia	LBR								09	MISC.EDIBLE PRODUCTS ETC	1	No Quantity							331803			0
S3	2016	2016	2016	2	0	2	Export	56	Belgium	BEL	434	Libya	LBY								09	MISC.EDIBLE PRODUCTS ETC	1	No Quantity							2709644			0
S3	2016	2016	2016	2	0	2	Export	56	Belgium	BEL	440	Lithuania	LTU								09	MISC.EDIBLE PRODUCTS ETC	1	No Quantity							1439361			0
S3	2016	2016	2016	2	0	2	Export	56	Belgium	BEL	442	Luxembourg	LUX								09	MISC.EDIBLE PRODUCTS ETC	1	No Quantity							50277090			0
S3	2016	2016	2016	2	0	2	Export	56	Belgium	BEL	450	Madagascar	MDG								09	MISC.EDIBLE PRODUCTS ETC	1	No Quantity							187492			0
S3	2016	2016	2016	2	0	2	Export	56	Belgium	BEL	454	Malawi	MWI								09	MISC.EDIBLE PRODUCTS ETC	1	No Quantity							1068481			0
S3	2016	2016	2016	2	0	2	Export	56	Belgium	BEL	458	Malaysia	MYS								09	MISC.EDIBLE PRODUCTS ETC	1	No Quantity							3981104			0
S3	2016	2016	2016	2	0	2	Export	56	Belgium	BEL	462	Maldives	MDV								09	MISC.EDIBLE PRODUCTS ETC	1	No Quantity							273839			0
S3	2016	2016	2016	2	0	2	Export	56	Belgium	BEL	466	Mali	MLI								09	MISC.EDIBLE PRODUCTS ETC	1	No Quantity							5793999			0
S3	2016	2016	2016	2	0	2	Export	56	Belgium	BEL	470	Malta	MLT								09	MISC.EDIBLE PRODUCTS ETC	1	No Quantity							1936394			0
S3	2016	2016	2016	2	0	2	Export	56	Belgium	BEL	478	Mauritania	MRT								09	MISC.EDIBLE PRODUCTS ETC	1	No Quantity							1738974			0
S3	2016	2016	2016	2	0	2	Export	56	Belgium	BEL	480	Mauritius	MUS								09	MISC.EDIBLE PRODUCTS ETC	1	No Quantity							409591			0
S3	2016	2016	2016	2	0	2	Export	56	Belgium	BEL	484	Mexico	MEX								09	MISC.EDIBLE PRODUCTS ETC	1	No Quantity							6387717			0
S3	2016	2016	2016	2	0	2	Export	56	Belgium	BEL	490	Other Asia, nes									09	MISC.EDIBLE PRODUCTS ETC	1	No Quantity							2963311			0
S3	2016	2016	2016	2	0	2	Export	56	Belgium	BEL	496	Mongolia	MNG								09	MISC.EDIBLE PRODUCTS ETC	1	No Quantity							338			0
S3	2016	2016	2016	2	0	2	Export	56	Belgium	BEL	498	Rep. of Moldova	MDA								09	MISC.EDIBLE PRODUCTS ETC	1	No Quantity							574649			0
S3	2016	2016	2016	2	0	2	Export	56	Belgium	BEL	499	Montenegro	MNE								09	MISC.EDIBLE PRODUCTS ETC	1	No Quantity							53979			0
S3	2016	2016	2016	2	0	2	Export	56	Belgium	BEL	500	Montserrat	MSR								09	MISC.EDIBLE PRODUCTS ETC	1	No Quantity							2024			0
S3	2016	2016	2016	2	0	2	Export	56	Belgium	BEL	504	Morocco	MAR								09	MISC.EDIBLE PRODUCTS ETC	1	No Quantity							5112475			0
S3	2016	2016	2016	2	0	2	Export	56	Belgium	BEL	508	Mozambique	MOZ								09	MISC.EDIBLE PRODUCTS ETC	1	No Quantity							1437260			0
S3	2016	2016	2016	2	0	2	Export	56	Belgium	BEL	512	Oman	OMN								09	MISC.EDIBLE PRODUCTS ETC	1	No Quantity							1233218			0
S3	2016	2016	2016	2	0	2	Export	56	Belgium	BEL	516	Namibia	NAM								09	MISC.EDIBLE PRODUCTS ETC	1	No Quantity							114919			0
S3	2016	2016	2016	2	0	2	Export	56	Belgium	BEL	524	Nepal	NPL								09	MISC.EDIBLE PRODUCTS ETC	1	No Quantity							2125			0
S3	2016	2016	2016	2	0	2	Export	56	Belgium	BEL	528	Netherlands	NLD								09	MISC.EDIBLE PRODUCTS ETC	1	No Quantity							516856784			0
S3	2016	2016	2016	2	0	2	Export	56	Belgium	BEL	531	Curaçao	CUW								09	MISC.EDIBLE PRODUCTS ETC	1	No Quantity							50318			0
S3	2016	2016	2016	2	0	2	Export	56	Belgium	BEL	533	Aruba	ABW								09	MISC.EDIBLE PRODUCTS ETC	1	No Quantity							27923			0
S3	2016	2016	2016	2	0	2	Export	56	Belgium	BEL	534	Saint Maarten	SXM								09	MISC.EDIBLE PRODUCTS ETC	1	No Quantity							4815			0
S3	2016	2016	2016	2	0	2	Export	56	Belgium	BEL	535	Bonaire	BES								09	MISC.EDIBLE PRODUCTS ETC	1	No Quantity							6196			0
S3	2016	2016	2016	2	0	2	Export	56	Belgium	BEL	540	New Caledonia	NCL								09	MISC.EDIBLE PRODUCTS ETC	1	No Quantity							186241			0
S3	2016	2016	2016	2	0	2	Export	56	Belgium	BEL	554	New Zealand	NZL								09	MISC.EDIBLE PRODUCTS ETC	1	No Quantity							738157			0
S3	2016	2016	2016	2	0	2	Export	56	Belgium	BEL	558	Nicaragua	NIC								09	MISC.EDIBLE PRODUCTS ETC	1	No Quantity							6844031			0
S3	2016	2016	2016	2	0	2	Export	56	Belgium	BEL	562	Niger	NER								09	MISC.EDIBLE PRODUCTS ETC	1	No Quantity							4881493			0
S3	2016	2016	2016	2	0	2	Export	56	Belgium	BEL	566	Nigeria	NGA								09	MISC.EDIBLE PRODUCTS ETC	1	No Quantity							4766315			0
S3	2016	2016	2016	2	0	2	Export	56	Belgium	BEL	577	Other Africa, nes									09	MISC.EDIBLE PRODUCTS ETC	1	No Quantity							27820			0
S3	2016	2016	2016	2	0	2	Export	56	Belgium	BEL	579	Norway	NOR								09	MISC.EDIBLE PRODUCTS ETC	1	No Quantity							12925176			0
S3	2016	2016	2016	2	0	2	Export	56	Belgium	BEL	586	Pakistan	PAK								09	MISC.EDIBLE PRODUCTS ETC	1	No Quantity							480991			0
S3	2016	2016	2016	2	0	2	Export	56	Belgium	BEL	591	Panama	PAN								09	MISC.EDIBLE PRODUCTS ETC	1	No Quantity							114032			0
S3	2016	2016	2016	2	0	2	Export	56	Belgium	BEL	598	Papua New Guinea	PNG								09	MISC.EDIBLE PRODUCTS ETC	1	No Quantity							56020			0
S3	2016	2016	2016	2	0	2	Export	56	Belgium	BEL	600	Paraguay	PRY								09	MISC.EDIBLE PRODUCTS ETC	1	No Quantity							5515			0
S3	2016	2016	2016	2	0	2	Export	56	Belgium	BEL	604	Peru	PER								09	MISC.EDIBLE PRODUCTS ETC	1	No Quantity							877237			0
S3	2016	2016	2016	2	0	2	Export	56	Belgium	BEL	608	Philippines	PHL								09	MISC.EDIBLE PRODUCTS ETC	1	No Quantity							1791209			0
S3	2016	2016	2016	2	0	2	Export	56	Belgium	BEL	616	Poland	POL								09	MISC.EDIBLE PRODUCTS ETC	1	No Quantity							53700314			0
S3	2016	2016	2016	2	0	2	Export	56	Belgium	BEL	620	Portugal	PRT								09	MISC.EDIBLE PRODUCTS ETC	1	No Quantity							25780813			0
S3	2016	2016	2016	2	0	2	Export	56	Belgium	BEL	624	Guinea-Bissau	GNB								09	MISC.EDIBLE PRODUCTS ETC	1	No Quantity							389084			0
S3	2016	2016	2016	2	0	2	Export	56	Belgium	BEL	634	Qatar	QAT								09	MISC.EDIBLE PRODUCTS ETC	1	No Quantity							1569950			0
S3	2016	2016	2016	2	0	2	Export	56	Belgium	BEL	642	Romania	ROU								09	MISC.EDIBLE PRODUCTS ETC	1	No Quantity							14977390			0
S3	2016	2016	2016	2	0	2	Export	56	Belgium	BEL	643	Russian Federation	RUS								09	MISC.EDIBLE PRODUCTS ETC	1	No Quantity							21680521			0
S3	2016	2016	2016	2	0	2	Export	56	Belgium	BEL	646	Rwanda	RWA								09	MISC.EDIBLE PRODUCTS ETC	1	No Quantity							1519632			0
S3	2016	2016	2016	2	0	2	Export	56	Belgium	BEL	659	Saint Kitts and Nevis	KNA								09	MISC.EDIBLE PRODUCTS ETC	1	No Quantity							42142			0
S3	2016	2016	2016	2	0	2	Export	56	Belgium	BEL	660	Anguilla	AIA								09	MISC.EDIBLE PRODUCTS ETC	1	No Quantity							49276			0
S3	2016	2016	2016	2	0	2	Export	56	Belgium	BEL	670	Saint Vincent and the Grenadines	VCT								09	MISC.EDIBLE PRODUCTS ETC	1	No Quantity							68305			0
S3	2016	2016	2016	2	0	2	Export	56	Belgium	BEL	682	Saudi Arabia	SAU								09	MISC.EDIBLE PRODUCTS ETC	1	No Quantity							21070414			0
S3	2016	2016	2016	2	0	2	Export	56	Belgium	BEL	686	Senegal	SEN								09	MISC.EDIBLE PRODUCTS ETC	1	No Quantity							3272212			0
S3	2016	2016	2016	2	0	2	Export	56	Belgium	BEL	688	Serbia	SRB								09	MISC.EDIBLE PRODUCTS ETC	1	No Quantity							2432646			0
S3	2016	2016	2016	2	0	2	Export	56	Belgium	BEL	690	Seychelles	SYC								09	MISC.EDIBLE PRODUCTS ETC	1	No Quantity							134543			0
S3	2016	2016	2016	2	0	2	Export	56	Belgium	BEL	694	Sierra Leone	SLE								09	MISC.EDIBLE PRODUCTS ETC	1	No Quantity							746083			0
S3	2016	2016	2016	2	0	2	Export	56	Belgium	BEL	699	India	IND								09	MISC.EDIBLE PRODUCTS ETC	1	No Quantity							2321709			0
S3	2016	2016	2016	2	0	2	Export	56	Belgium	BEL	702	Singapore	SGP								09	MISC.EDIBLE PRODUCTS ETC	1	No Quantity							1910807			0
S3	2016	2016	2016	2	0	2	Export	56	Belgium	BEL	703	Slovakia	SVK								09	MISC.EDIBLE PRODUCTS ETC	1	No Quantity							2981441			0
S3	2016	2016	2016	2	0	2	Export	56	Belgium	BEL	704	Viet Nam	VNM								09	MISC.EDIBLE PRODUCTS ETC	1	No Quantity							2917129			0
S3	2016	2016	2016	2	0	2	Export	56	Belgium	BEL	705	Slovenia	SVN								09	MISC.EDIBLE PRODUCTS ETC	1	No Quantity							2163838			0
S3	2016	2016	2016	2	0	2	Export	56	Belgium	BEL	706	Somalia	SOM								09	MISC.EDIBLE PRODUCTS ETC	1	No Quantity							4738294			0
S3	2016	2016	2016	2	0	2	Export	56	Belgium	BEL	710	South Africa	ZAF								09	MISC.EDIBLE PRODUCTS ETC	1	No Quantity							7166987			0
S3	2016	2016	2016	2	0	2	Export	56	Belgium	BEL	716	Zimbabwe	ZWE								09	MISC.EDIBLE PRODUCTS ETC	1	No Quantity							379340			0
S3	2016	2016	2016	2	0	2	Export	56	Belgium	BEL	724	Spain	ESP								09	MISC.EDIBLE PRODUCTS ETC	1	No Quantity							102937034			0
S3	2016	2016	2016	2	0	2	Export	56	Belgium	BEL	728	South Sudan	SSD								09	MISC.EDIBLE PRODUCTS ETC	1	No Quantity							400641			0
S3	2016	2016	2016	2	0	2	Export	56	Belgium	BEL	729	Sudan	SDN								09	MISC.EDIBLE PRODUCTS ETC	1	No Quantity							88436			0
S3	2016	2016	2016	2	0	2	Export	56	Belgium	BEL	740	Suriname	SUR								09	MISC.EDIBLE PRODUCTS ETC	1	No Quantity							477249			0
S3	2016	2016	2016	2	0	2	Export	56	Belgium	BEL	752	Sweden	SWE								09	MISC.EDIBLE PRODUCTS ETC	1	No Quantity							39848179			0
S3	2016	2016	2016	2	0	2	Export	56	Belgium	BEL	757	Switzerland	CHE								09	MISC.EDIBLE PRODUCTS ETC	1	No Quantity							17358562			0
S3	2016	2016	2016	2	0	2	Export	56	Belgium	BEL	760	Syria	SYR								09	MISC.EDIBLE PRODUCTS ETC	1	No Quantity							1767137			0
S3	2016	2016	2016	2	0	2	Export	56	Belgium	BEL	764	Thailand	THA								09	MISC.EDIBLE PRODUCTS ETC	1	No Quantity							3094517			0
S3	2016	2016	2016	2	0	2	Export	56	Belgium	BEL	768	Togo	TGO								09	MISC.EDIBLE PRODUCTS ETC	1	No Quantity							4669525			0
S3	2016	2016	2016	2	0	2	Export	56	Belgium	BEL	780	Trinidad and Tobago	TTO								09	MISC.EDIBLE PRODUCTS ETC	1	No Quantity							344520			0
S3	2016	2016	2016	2	0	2	Export	56	Belgium	BEL	784	United Arab Emirates	ARE								09	MISC.EDIBLE PRODUCTS ETC	1	No Quantity							11537589			0
S3	2016	2016	2016	2	0	2	Export	56	Belgium	BEL	788	Tunisia	TUN								09	MISC.EDIBLE PRODUCTS ETC	1	No Quantity							81956			0
S3	2016	2016	2016	2	0	2	Export	56	Belgium	BEL	792	Turkey	TUR								09	MISC.EDIBLE PRODUCTS ETC	1	No Quantity							9193380			0
S3	2016	2016	2016	2	0	2	Export	56	Belgium	BEL	795	Turkmenistan	TKM								09	MISC.EDIBLE PRODUCTS ETC	1	No Quantity							822063			0
S3	2016	2016	2016	2	0	2	Export	56	Belgium	BEL	796	Turks and Caicos Isds	TCA								09	MISC.EDIBLE PRODUCTS ETC	1	No Quantity							9776			0
S3	2016	2016	2016	2	0	2	Export	56	Belgium	BEL	800	Uganda	UGA								09	MISC.EDIBLE PRODUCTS ETC	1	No Quantity							291983			0
S3	2016	2016	2016	2	0	2	Export	56	Belgium	BEL	804	Ukraine	UKR								09	MISC.EDIBLE PRODUCTS ETC	1	No Quantity							5042426			0
S3	2016	2016	2016	2	0	2	Export	56	Belgium	BEL	807	North Macedonia	MKD								09	MISC.EDIBLE PRODUCTS ETC	1	No Quantity							177366			0
S3	2016	2016	2016	2	0	2	Export	56	Belgium	BEL	818	Egypt	EGY								09	MISC.EDIBLE PRODUCTS ETC	1	No Quantity							24448678			0
S3	2016	2016	2016	2	0	2	Export	56	Belgium	BEL	826	United Kingdom	GBR								09	MISC.EDIBLE PRODUCTS ETC	1	No Quantity							236743994			0
S3	2016	2016	2016	2	0	2	Export	56	Belgium	BEL	834	United Rep. of Tanzania	TZA								09	MISC.EDIBLE PRODUCTS ETC	1	No Quantity							577030			0
S3	2016	2016	2016	2	0	2	Export	56	Belgium	BEL	837	Bunkers									09	MISC.EDIBLE PRODUCTS ETC	1	No Quantity							5119			0
S3	2016	2016	2016	2	0	2	Export	56	Belgium	BEL	842	USA	USA								09	MISC.EDIBLE PRODUCTS ETC	1	No Quantity							27718031			0
S3	2016	2016	2016	2	0	2	Export	56	Belgium	BEL	854	Burkina Faso	BFA								09	MISC.EDIBLE PRODUCTS ETC	1	No Quantity							1720753			0
S3	2016	2016	2016	2	0	2	Export	56	Belgium	BEL	858	Uruguay	URY								09	MISC.EDIBLE PRODUCTS ETC	1	No Quantity							405563			0
S3	2016	2016	2016	2	0	2	Export	56	Belgium	BEL	862	Venezuela	VEN								09	MISC.EDIBLE PRODUCTS ETC	1	No Quantity							79877			0
S3	2016	2016	2016	2	0	2	Export	56	Belgium	BEL	887	Yemen	YEM								09	MISC.EDIBLE PRODUCTS ETC	1	No Quantity							4372696			0
S3	2016	2016	2016	2	0	2	Export	56	Belgium	BEL	894	Zambia	ZMB								09	MISC.EDIBLE PRODUCTS ETC	1	No Quantity							101900			0
S3	2016	2016	2016	2	0	2	Export	52	Barbados	BRB	0	World	WLD								11	BEVERAGES	1	No Quantity							53272911			0
S3	2016	2016	2016	2	0	2	Export	52	Barbados	BRB	4	Afghanistan	AFG								11	BEVERAGES	1	No Quantity							181			0
S3	2016	2016	2016	2	0	2	Export	52	Barbados	BRB	28	Antigua and Barbuda	ATG								11	BEVERAGES	1	No Quantity							529871			0
S3	2016	2016	2016	2	0	2	Export	52	Barbados	BRB	36	Australia	AUS								11	BEVERAGES	1	No Quantity							32176			0
S3	2016	2016	2016	2	0	2	Export	52	Barbados	BRB	44	Bahamas	BHS								11	BEVERAGES	1	No Quantity							150785			0
S3	2016	2016	2016	2	0	2	Export	52	Barbados	BRB	48	Bahrain	BHR								11	BEVERAGES	1	No Quantity							4001			0
S3	2016	2016	2016	2	0	2	Export	52	Barbados	BRB	60	Bermuda	BMU								11	BEVERAGES	1	No Quantity							342689			0
S3	2016	2016	2016	2	0	2	Export	52	Barbados	BRB	74	Bouvet Island	BVT								11	BEVERAGES	1	No Quantity							50			0
S3	2016	2016	2016	2	0	2	Export	52	Barbados	BRB	76	Brazil	BRA								11	BEVERAGES	1	No Quantity							10			0
S3	2016	2016	2016	2	0	2	Export	52	Barbados	BRB	84	Belize	BLZ								11	BEVERAGES	1	No Quantity							7766			0
S3	2016	2016	2016	2	0	2	Export	52	Barbados	BRB	92	Br. Virgin Isds	VGB								11	BEVERAGES	1	No Quantity							312603			0
S3	2016	2016	2016	2	0	2	Export	52	Barbados	BRB	124	Canada	CAN								11	BEVERAGES	1	No Quantity							7291398			0
S3	2016	2016	2016	2	0	2	Export	52	Barbados	BRB	132	Cabo Verde	CPV								11	BEVERAGES	1	No Quantity							14263			0
S3	2016	2016	2016	2	0	2	Export	52	Barbados	BRB	136	Cayman Isds	CYM								11	BEVERAGES	1	No Quantity							271604			0
S3	2016	2016	2016	2	0	2	Export	52	Barbados	BRB	170	Colombia	COL								11	BEVERAGES	1	No Quantity							39200			0
S3	2016	2016	2016	2	0	2	Export	52	Barbados	BRB	192	Cuba	CUB								11	BEVERAGES	1	No Quantity							4050195			0
S3	2016	2016	2016	2	0	2	Export	52	Barbados	BRB	196	Cyprus	CYP								11	BEVERAGES	1	No Quantity							4			0
S3	2016	2016	2016	2	0	2	Export	52	Barbados	BRB	208	Denmark	DNK								11	BEVERAGES	1	No Quantity							50512			0
S3	2016	2016	2016	2	0	2	Export	52	Barbados	BRB	212	Dominica	DMA								11	BEVERAGES	1	No Quantity							76923			0
S3	2016	2016	2016	2	0	2	Export	52	Barbados	BRB	214	Dominican Rep.	DOM								11	BEVERAGES	1	No Quantity							433950			0
S3	2016	2016	2016	2	0	2	Export	52	Barbados	BRB	251	France	FRA								11	BEVERAGES	1	No Quantity							3553179			0
S3	2016	2016	2016	2	0	2	Export	52	Barbados	BRB	276	Germany	DEU								11	BEVERAGES	1	No Quantity							581420			0
S3	2016	2016	2016	2	0	2	Export	52	Barbados	BRB	308	Grenada	GRD								11	BEVERAGES	1	No Quantity							323622			0
S3	2016	2016	2016	2	0	2	Export	52	Barbados	BRB	328	Guyana	GUY								11	BEVERAGES	1	No Quantity							684538			0
S3	2016	2016	2016	2	0	2	Export	52	Barbados	BRB	340	Honduras	HND								11	BEVERAGES	1	No Quantity							3902			0
S3	2016	2016	2016	2	0	2	Export	52	Barbados	BRB	344	China, Hong Kong SAR	HKG								11	BEVERAGES	1	No Quantity							4526			0
S3	2016	2016	2016	2	0	2	Export	52	Barbados	BRB	372	Ireland	IRL								11	BEVERAGES	1	No Quantity							17725			0
S3	2016	2016	2016	2	0	2	Export	52	Barbados	BRB	381	Italy	ITA								11	BEVERAGES	1	No Quantity							149251			0
S3	2016	2016	2016	2	0	2	Export	52	Barbados	BRB	388	Jamaica	JAM								11	BEVERAGES	1	No Quantity							2075906			0
S3	2016	2016	2016	2	0	2	Export	52	Barbados	BRB	392	Japan	JPN								11	BEVERAGES	1	No Quantity							20208			0
S3	2016	2016	2016	2	0	2	Export	52	Barbados	BRB	430	Liberia	LBR								11	BEVERAGES	1	No Quantity							22			0
S3	2016	2016	2016	2	0	2	Export	52	Barbados	BRB	484	Mexico	MEX								11	BEVERAGES	1	No Quantity							92			0
S3	2016	2016	2016	2	0	2	Export	52	Barbados	BRB	500	Montserrat	MSR								11	BEVERAGES	1	No Quantity							18624			0
S3	2016	2016	2016	2	0	2	Export	52	Barbados	BRB	528	Netherlands	NLD								11	BEVERAGES	1	No Quantity							2429776			0
S3	2016	2016	2016	2	0	2	Export	52	Barbados	BRB	531	Curaçao	CUW								11	BEVERAGES	1	No Quantity							991012			0
S3	2016	2016	2016	2	0	2	Export	52	Barbados	BRB	533	Aruba	ABW								11	BEVERAGES	1	No Quantity							73003			0
S3	2016	2016	2016	2	0	2	Export	52	Barbados	BRB	534	Saint Maarten	SXM								11	BEVERAGES	1	No Quantity							96447			0
S3	2016	2016	2016	2	0	2	Export	52	Barbados	BRB	554	New Zealand	NZL								11	BEVERAGES	1	No Quantity							46			0
S3	2016	2016	2016	2	0	2	Export	52	Barbados	BRB	591	Panama	PAN								11	BEVERAGES	1	No Quantity							178949			0
S3	2016	2016	2016	2	0	2	Export	52	Barbados	BRB	659	Saint Kitts and Nevis	KNA								11	BEVERAGES	1	No Quantity							228306			0
S3	2016	2016	2016	2	0	2	Export	52	Barbados	BRB	660	Anguilla	AIA								11	BEVERAGES	1	No Quantity							316583			0
S3	2016	2016	2016	2	0	2	Export	52	Barbados	BRB	662	Saint Lucia	LCA								11	BEVERAGES	1	No Quantity							420174			0
S3	2016	2016	2016	2	0	2	Export	52	Barbados	BRB	670	Saint Vincent and the Grenadines	VCT								11	BEVERAGES	1	No Quantity							307914			0
S3	2016	2016	2016	2	0	2	Export	52	Barbados	BRB	690	Seychelles	SYC								11	BEVERAGES	1	No Quantity							375			0
S3	2016	2016	2016	2	0	2	Export	52	Barbados	BRB	702	Singapore	SGP								11	BEVERAGES	1	No Quantity							5109			0
S3	2016	2016	2016	2	0	2	Export	52	Barbados	BRB	710	South Africa	ZAF								11	BEVERAGES	1	No Quantity							50			0
S3	2016	2016	2016	2	0	2	Export	52	Barbados	BRB	724	Spain	ESP								11	BEVERAGES	1	No Quantity							1165995			0
S3	2016	2016	2016	2	0	2	Export	52	Barbados	BRB	740	Suriname	SUR								11	BEVERAGES	1	No Quantity							666145			0
S3	2016	2016	2016	2	0	2	Export	52	Barbados	BRB	752	Sweden	SWE								11	BEVERAGES	1	No Quantity							712			0
S3	2016	2016	2016	2	0	2	Export	52	Barbados	BRB	780	Trinidad and Tobago	TTO								11	BEVERAGES	1	No Quantity							1074797			0
S3	2016	2016	2016	2	0	2	Export	52	Barbados	BRB	796	Turks and Caicos Isds	TCA								11	BEVERAGES	1	No Quantity							109918			0
S3	2016	2016	2016	2	0	2	Export	52	Barbados	BRB	826	United Kingdom	GBR								11	BEVERAGES	1	No Quantity							2184784			0
S3	2016	2016	2016	2	0	2	Export	52	Barbados	BRB	842	USA	USA								11	BEVERAGES	1	No Quantity							21981633			0
S3	2016	2016	2016	2	0	2	Export	56	Belgium	BEL	0	World	WLD								11	BEVERAGES	1	No Quantity							2942540971			0
S3	2016	2016	2016	2	0	2	Export	56	Belgium	BEL	4	Afghanistan	AFG								11	BEVERAGES	1	No Quantity							61182			0
S3	2016	2016	2016	2	0	2	Export	56	Belgium	BEL	8	Albania	ALB								11	BEVERAGES	1	No Quantity							139094			0
S3	2016	2016	2016	2	0	2	Export	56	Belgium	BEL	12	Algeria	DZA								11	BEVERAGES	1	No Quantity							565566			0
S3	2016	2016	2016	2	0	2	Export	56	Belgium	BEL	20	Andorra	AND								11	BEVERAGES	1	No Quantity							593434			0
S3	2016	2016	2016	2	0	2	Export	56	Belgium	BEL	24	Angola	AGO								11	BEVERAGES	1	No Quantity							91241			0
S3	2016	2016	2016	2	0	2	Export	56	Belgium	BEL	31	Azerbaijan	AZE								11	BEVERAGES	1	No Quantity							664662			0
S3	2016	2016	2016	2	0	2	Export	56	Belgium	BEL	32	Argentina	ARG								11	BEVERAGES	1	No Quantity							938618			0
S3	2016	2016	2016	2	0	2	Export	56	Belgium	BEL	36	Australia	AUS								11	BEVERAGES	1	No Quantity							7840797			0
S3	2016	2016	2016	2	0	2	Export	56	Belgium	BEL	40	Austria	AUT								11	BEVERAGES	1	No Quantity							15118386			0
S3	2016	2016	2016	2	0	2	Export	56	Belgium	BEL	44	Bahamas	BHS								11	BEVERAGES	1	No Quantity							9710			0
S3	2016	2016	2016	2	0	2	Export	56	Belgium	BEL	48	Bahrain	BHR								11	BEVERAGES	1	No Quantity							319063			0
S3	2016	2016	2016	2	0	2	Export	56	Belgium	BEL	50	Bangladesh	BGD								11	BEVERAGES	1	No Quantity							1358321			0
S3	2016	2016	2016	2	0	2	Export	56	Belgium	BEL	51	Armenia	ARM								11	BEVERAGES	1	No Quantity							82322			0
S3	2016	2016	2016	2	0	2	Export	56	Belgium	BEL	52	Barbados	BRB								11	BEVERAGES	1	No Quantity							515706			0
S3	2016	2016	2016	2	0	2	Export	56	Belgium	BEL	60	Bermuda	BMU								11	BEVERAGES	1	No Quantity							223927			0
S3	2016	2016	2016	2	0	2	Export	56	Belgium	BEL	68	Bolivia (Plurinational State of)	BOL								11	BEVERAGES	1	No Quantity							1458			0
S3	2016	2016	2016	2	0	2	Export	56	Belgium	BEL	70	Bosnia Herzegovina	BIH								11	BEVERAGES	1	No Quantity							205575			0
S3	2016	2016	2016	2	0	2	Export	56	Belgium	BEL	72	Botswana	BWA								11	BEVERAGES	1	No Quantity							541914			0
S3	2016	2016	2016	2	0	2	Export	56	Belgium	BEL	76	Brazil	BRA								11	BEVERAGES	1	No Quantity							4282949			0
S3	2016	2016	2016	2	0	2	Export	56	Belgium	BEL	84	Belize	BLZ								11	BEVERAGES	1	No Quantity							203477			0
S3	2016	2016	2016	2	0	2	Export	56	Belgium	BEL	92	Br. Virgin Isds	VGB								11	BEVERAGES	1	No Quantity							20842			0
S3	2016	2016	2016	2	0	2	Export	56	Belgium	BEL	96	Brunei Darussalam	BRN								11	BEVERAGES	1	No Quantity							170474			0
S3	2016	2016	2016	2	0	2	Export	56	Belgium	BEL	100	Bulgaria	BGR								11	BEVERAGES	1	No Quantity							2293271			0
S3	2016	2016	2016	2	0	2	Export	56	Belgium	BEL	104	Myanmar	MMR								11	BEVERAGES	1	No Quantity							30741			0
S3	2016	2016	2016	2	0	2	Export	56	Belgium	BEL	108	Burundi	BDI								11	BEVERAGES	1	No Quantity							376299			0
S3	2016	2016	2016	2	0	2	Export	56	Belgium	BEL	112	Belarus	BLR								11	BEVERAGES	1	No Quantity							590429			0
S3	2016	2016	2016	2	0	2	Export	56	Belgium	BEL	116	Cambodia	KHM								11	BEVERAGES	1	No Quantity							817405			0
S3	2016	2016	2016	2	0	2	Export	56	Belgium	BEL	120	Cameroon	CMR								11	BEVERAGES	1	No Quantity							1475473			0
S3	2016	2016	2016	2	0	2	Export	56	Belgium	BEL	124	Canada	CAN								11	BEVERAGES	1	No Quantity							44720627			0
S3	2016	2016	2016	2	0	2	Export	56	Belgium	BEL	132	Cabo Verde	CPV								11	BEVERAGES	1	No Quantity							617056			0
S3	2016	2016	2016	2	0	2	Export	56	Belgium	BEL	136	Cayman Isds	CYM								11	BEVERAGES	1	No Quantity							120577			0
S3	2016	2016	2016	2	0	2	Export	56	Belgium	BEL	140	Central African Rep.	CAF								11	BEVERAGES	1	No Quantity							19402			0
S3	2016	2016	2016	2	0	2	Export	56	Belgium	BEL	144	Sri Lanka	LKA								11	BEVERAGES	1	No Quantity							868230			0
S3	2016	2016	2016	2	0	2	Export	56	Belgium	BEL	148	Chad	TCD								11	BEVERAGES	1	No Quantity							86184			0
S3	2016	2016	2016	2	0	2	Export	56	Belgium	BEL	152	Chile	CHL								11	BEVERAGES	1	No Quantity							1940758			0
S3	2016	2016	2016	2	0	2	Export	56	Belgium	BEL	156	China	CHN								11	BEVERAGES	1	No Quantity							91703942			0
S3	2016	2016	2016	2	0	2	Export	56	Belgium	BEL	170	Colombia	COL								11	BEVERAGES	1	No Quantity							597515			0
S3	2016	2016	2016	2	0	2	Export	56	Belgium	BEL	174	Comoros	COM								11	BEVERAGES	1	No Quantity							112015			0
S3	2016	2016	2016	2	0	2	Export	56	Belgium	BEL	178	Congo	COG								11	BEVERAGES	1	No Quantity							382357			0
S3	2016	2016	2016	2	0	2	Export	56	Belgium	BEL	180	Dem. Rep. of the Congo	COD								11	BEVERAGES	1	No Quantity							2978348			0
S3	2016	2016	2016	2	0	2	Export	56	Belgium	BEL	188	Costa Rica	CRI								11	BEVERAGES	1	No Quantity							877227			0
S3	2016	2016	2016	2	0	2	Export	56	Belgium	BEL	191	Croatia	HRV								11	BEVERAGES	1	No Quantity							1643279			0
S3	2016	2016	2016	2	0	2	Export	56	Belgium	BEL	192	Cuba	CUB								11	BEVERAGES	1	No Quantity							438099			0
S3	2016	2016	2016	2	0	2	Export	56	Belgium	BEL	196	Cyprus	CYP								11	BEVERAGES	1	No Quantity							10469239			0
S3	2016	2016	2016	2	0	2	Export	56	Belgium	BEL	203	Czechia	CZE								11	BEVERAGES	1	No Quantity							6884202			0
S3	2016	2016	2016	2	0	2	Export	56	Belgium	BEL	204	Benin	BEN								11	BEVERAGES	1	No Quantity							1614956			0
S3	2016	2016	2016	2	0	2	Export	56	Belgium	BEL	208	Denmark	DNK								11	BEVERAGES	1	No Quantity							20849704			0
S3	2016	2016	2016	2	0	2	Export	56	Belgium	BEL	214	Dominican Rep.	DOM								11	BEVERAGES	1	No Quantity							804178			0
S3	2016	2016	2016	2	0	2	Export	56	Belgium	BEL	218	Ecuador	ECU								11	BEVERAGES	1	No Quantity							36545			0
S3	2016	2016	2016	2	0	2	Export	56	Belgium	BEL	222	El Salvador	SLV								11	BEVERAGES	1	No Quantity							6819			0
S3	2016	2016	2016	2	0	2	Export	56	Belgium	BEL	226	Equatorial Guinea	GNQ								11	BEVERAGES	1	No Quantity							473274			0
S3	2016	2016	2016	2	0	2	Export	56	Belgium	BEL	231	Ethiopia	ETH								11	BEVERAGES	1	No Quantity							139414			0
S3	2016	2016	2016	2	0	2	Export	56	Belgium	BEL	233	Estonia	EST								11	BEVERAGES	1	No Quantity							1894181			0
S3	2016	2016	2016	2	0	2	Export	56	Belgium	BEL	242	Fiji	FJI								11	BEVERAGES	1	No Quantity							12669			0
S3	2016	2016	2016	2	0	2	Export	56	Belgium	BEL	246	Finland	FIN								11	BEVERAGES	1	No Quantity							12302497			0
S3	2016	2016	2016	2	0	2	Export	56	Belgium	BEL	251	France	FRA								11	BEVERAGES	1	No Quantity							591226376			0
S3	2016	2016	2016	2	0	2	Export	56	Belgium	BEL	258	French Polynesia	PYF								11	BEVERAGES	1	No Quantity							3252212			0
S3	2016	2016	2016	2	0	2	Export	56	Belgium	BEL	262	Djibouti	DJI								11	BEVERAGES	1	No Quantity							352733			0
S3	2016	2016	2016	2	0	2	Export	56	Belgium	BEL	266	Gabon	GAB								11	BEVERAGES	1	No Quantity							690243			0
S3	2016	2016	2016	2	0	2	Export	56	Belgium	BEL	268	Georgia	GEO								11	BEVERAGES	1	No Quantity							2252265			0
S3	2016	2016	2016	2	0	2	Export	56	Belgium	BEL	270	Gambia	GMB								11	BEVERAGES	1	No Quantity							262672			0
S3	2016	2016	2016	2	0	2	Export	56	Belgium	BEL	275	State of Palestine	PSE								11	BEVERAGES	1	No Quantity							21411			0
S3	2016	2016	2016	2	0	2	Export	56	Belgium	BEL	276	Germany	DEU								11	BEVERAGES	1	No Quantity							146792611			0
S3	2016	2016	2016	2	0	2	Export	56	Belgium	BEL	288	Ghana	GHA								11	BEVERAGES	1	No Quantity							9443784			0
S3	2016	2016	2016	2	0	2	Export	56	Belgium	BEL	292	Gibraltar	GIB								11	BEVERAGES	1	No Quantity							279248			0
S3	2016	2016	2016	2	0	2	Export	56	Belgium	BEL	300	Greece	GRC								11	BEVERAGES	1	No Quantity							7570823			0
S3	2016	2016	2016	2	0	2	Export	56	Belgium	BEL	316	Guam	GUM								11	BEVERAGES	1	No Quantity							510412			0
S3	2016	2016	2016	2	0	2	Export	56	Belgium	BEL	320	Guatemala	GTM								11	BEVERAGES	1	No Quantity							270443			0
S3	2016	2016	2016	2	0	2	Export	56	Belgium	BEL	324	Guinea	GIN								11	BEVERAGES	1	No Quantity							1162191			0
S3	2016	2016	2016	2	0	2	Export	56	Belgium	BEL	328	Guyana	GUY								11	BEVERAGES	1	No Quantity							136856			0
S3	2016	2016	2016	2	0	2	Export	56	Belgium	BEL	332	Haiti	HTI								11	BEVERAGES	1	No Quantity							278009			0
S3	2016	2016	2016	2	0	2	Export	56	Belgium	BEL	340	Honduras	HND								11	BEVERAGES	1	No Quantity							149055			0
S3	2016	2016	2016	2	0	2	Export	56	Belgium	BEL	344	China, Hong Kong SAR	HKG								11	BEVERAGES	1	No Quantity							9845432			0
S3	2016	2016	2016	2	0	2	Export	56	Belgium	BEL	348	Hungary	HUN								11	BEVERAGES	1	No Quantity							8045098			0
S3	2016	2016	2016	2	0	2	Export	56	Belgium	BEL	352	Iceland	ISL								11	BEVERAGES	1	No Quantity							1957607			0
S3	2016	2016	2016	2	0	2	Export	56	Belgium	BEL	360	Indonesia	IDN								11	BEVERAGES	1	No Quantity							197470			0
S3	2016	2016	2016	2	0	2	Export	56	Belgium	BEL	368	Iraq	IRQ								11	BEVERAGES	1	No Quantity							217097			0
S3	2016	2016	2016	2	0	2	Export	56	Belgium	BEL	372	Ireland	IRL								11	BEVERAGES	1	No Quantity							15954058			0
S3	2016	2016	2016	2	0	2	Export	56	Belgium	BEL	376	Israel	ISR								11	BEVERAGES	1	No Quantity							13243031			0
S3	2016	2016	2016	2	0	2	Export	56	Belgium	BEL	381	Italy	ITA								11	BEVERAGES	1	No Quantity							74935920			0
S3	2016	2016	2016	2	0	2	Export	56	Belgium	BEL	384	Côte d'Ivoire	CIV								11	BEVERAGES	1	No Quantity							2727635			0
S3	2016	2016	2016	2	0	2	Export	56	Belgium	BEL	388	Jamaica	JAM								11	BEVERAGES	1	No Quantity							224437			0
S3	2016	2016	2016	2	0	2	Export	56	Belgium	BEL	392	Japan	JPN								11	BEVERAGES	1	No Quantity							27472349			0
S3	2016	2016	2016	2	0	2	Export	56	Belgium	BEL	398	Kazakhstan	KAZ								11	BEVERAGES	1	No Quantity							752386			0
S3	2016	2016	2016	2	0	2	Export	56	Belgium	BEL	400	Jordan	JOR								11	BEVERAGES	1	No Quantity							524466			0
S3	2016	2016	2016	2	0	2	Export	56	Belgium	BEL	404	Kenya	KEN								11	BEVERAGES	1	No Quantity							884846			0
S3	2016	2016	2016	2	0	2	Export	56	Belgium	BEL	410	Rep. of Korea	KOR								11	BEVERAGES	1	No Quantity							12632193			0
S3	2016	2016	2016	2	0	2	Export	56	Belgium	BEL	414	Kuwait	KWT								11	BEVERAGES	1	No Quantity							501207			0
S3	2016	2016	2016	2	0	2	Export	56	Belgium	BEL	418	Lao People's Dem. Rep.	LAO								11	BEVERAGES	1	No Quantity							408412			0
S3	2016	2016	2016	2	0	2	Export	56	Belgium	BEL	422	Lebanon	LBN								11	BEVERAGES	1	No Quantity							887561			0
S3	2016	2016	2016	2	0	2	Export	56	Belgium	BEL	428	Latvia	LVA								11	BEVERAGES	1	No Quantity							4840411			0
S3	2016	2016	2016	2	0	2	Export	56	Belgium	BEL	430	Liberia	LBR								11	BEVERAGES	1	No Quantity							318154			0
S3	2016	2016	2016	2	0	2	Export	56	Belgium	BEL	434	Libya	LBY								11	BEVERAGES	1	No Quantity							348134			0
S3	2016	2016	2016	2	0	2	Export	56	Belgium	BEL	440	Lithuania	LTU								11	BEVERAGES	1	No Quantity							2845179			0
S3	2016	2016	2016	2	0	2	Export	56	Belgium	BEL	442	Luxembourg	LUX								11	BEVERAGES	1	No Quantity							216752768			0
S3	2016	2016	2016	2	0	2	Export	56	Belgium	BEL	446	China, Macao SAR	MAC								11	BEVERAGES	1	No Quantity							526			0
S3	2016	2016	2016	2	0	2	Export	56	Belgium	BEL	450	Madagascar	MDG								11	BEVERAGES	1	No Quantity							204640			0
S3	2016	2016	2016	2	0	2	Export	56	Belgium	BEL	458	Malaysia	MYS								11	BEVERAGES	1	No Quantity							5663960			0
S3	2016	2016	2016	2	0	2	Export	56	Belgium	BEL	462	Maldives	MDV								11	BEVERAGES	1	No Quantity							436221			0
S3	2016	2016	2016	2	0	2	Export	56	Belgium	BEL	466	Mali	MLI								11	BEVERAGES	1	No Quantity							386242			0
S3	2016	2016	2016	2	0	2	Export	56	Belgium	BEL	470	Malta	MLT								11	BEVERAGES	1	No Quantity							1355075			0
S3	2016	2016	2016	2	0	2	Export	56	Belgium	BEL	478	Mauritania	MRT								11	BEVERAGES	1	No Quantity							20287			0
S3	2016	2016	2016	2	0	2	Export	56	Belgium	BEL	480	Mauritius	MUS								11	BEVERAGES	1	No Quantity							598178			0
S3	2016	2016	2016	2	0	2	Export	56	Belgium	BEL	484	Mexico	MEX								11	BEVERAGES	1	No Quantity							13028257			0
S3	2016	2016	2016	2	0	2	Export	56	Belgium	BEL	490	Other Asia, nes									11	BEVERAGES	1	No Quantity							2495461			0
S3	2016	2016	2016	2	0	2	Export	56	Belgium	BEL	496	Mongolia	MNG								11	BEVERAGES	1	No Quantity							11935			0
S3	2016	2016	2016	2	0	2	Export	56	Belgium	BEL	498	Rep. of Moldova	MDA								11	BEVERAGES	1	No Quantity							346481			0
S3	2016	2016	2016	2	0	2	Export	56	Belgium	BEL	499	Montenegro	MNE								11	BEVERAGES	1	No Quantity							152658			0
S3	2016	2016	2016	2	0	2	Export	56	Belgium	BEL	504	Morocco	MAR								11	BEVERAGES	1	No Quantity							574307			0
S3	2016	2016	2016	2	0	2	Export	56	Belgium	BEL	508	Mozambique	MOZ								11	BEVERAGES	1	No Quantity							42997			0
S3	2016	2016	2016	2	0	2	Export	56	Belgium	BEL	512	Oman	OMN								11	BEVERAGES	1	No Quantity							192809			0
S3	2016	2016	2016	2	0	2	Export	56	Belgium	BEL	516	Namibia	NAM								11	BEVERAGES	1	No Quantity							68620			0
S3	2016	2016	2016	2	0	2	Export	56	Belgium	BEL	524	Nepal	NPL								11	BEVERAGES	1	No Quantity							677208			0
S3	2016	2016	2016	2	0	2	Export	56	Belgium	BEL	528	Netherlands	NLD								11	BEVERAGES	1	No Quantity							559760292			0
S3	2016	2016	2016	2	0	2	Export	56	Belgium	BEL	531	Curaçao	CUW								11	BEVERAGES	1	No Quantity							963536			0
S3	2016	2016	2016	2	0	2	Export	56	Belgium	BEL	533	Aruba	ABW								11	BEVERAGES	1	No Quantity							226187			0
S3	2016	2016	2016	2	0	2	Export	56	Belgium	BEL	534	Saint Maarten	SXM								11	BEVERAGES	1	No Quantity							965447			0
S3	2016	2016	2016	2	0	2	Export	56	Belgium	BEL	535	Bonaire	BES								11	BEVERAGES	1	No Quantity							167296			0
S3	2016	2016	2016	2	0	2	Export	56	Belgium	BEL	540	New Caledonia	NCL								11	BEVERAGES	1	No Quantity							2896166			0
S3	2016	2016	2016	2	0	2	Export	56	Belgium	BEL	554	New Zealand	NZL								11	BEVERAGES	1	No Quantity							1620518			0
S3	2016	2016	2016	2	0	2	Export	56	Belgium	BEL	562	Niger	NER								11	BEVERAGES	1	No Quantity							1865717			0
S3	2016	2016	2016	2	0	2	Export	56	Belgium	BEL	566	Nigeria	NGA								11	BEVERAGES	1	No Quantity							20761992			0
S3	2016	2016	2016	2	0	2	Export	56	Belgium	BEL	577	Other Africa, nes									11	BEVERAGES	1	No Quantity							66105			0
S3	2016	2016	2016	2	0	2	Export	56	Belgium	BEL	579	Norway	NOR								11	BEVERAGES	1	No Quantity							7978072			0
S3	2016	2016	2016	2	0	2	Export	56	Belgium	BEL	586	Pakistan	PAK								11	BEVERAGES	1	No Quantity							37178			0
S3	2016	2016	2016	2	0	2	Export	56	Belgium	BEL	591	Panama	PAN								11	BEVERAGES	1	No Quantity							1798656			0
S3	2016	2016	2016	2	0	2	Export	56	Belgium	BEL	600	Paraguay	PRY								11	BEVERAGES	1	No Quantity							373896			0
S3	2016	2016	2016	2	0	2	Export	56	Belgium	BEL	604	Peru	PER								11	BEVERAGES	1	No Quantity							511362			0
S3	2016	2016	2016	2	0	2	Export	56	Belgium	BEL	608	Philippines	PHL								11	BEVERAGES	1	No Quantity							2882881			0
S3	2016	2016	2016	2	0	2	Export	56	Belgium	BEL	616	Poland	POL								11	BEVERAGES	1	No Quantity							12111834			0
S3	2016	2016	2016	2	0	2	Export	56	Belgium	BEL	620	Portugal	PRT								11	BEVERAGES	1	No Quantity							7183694			0
S3	2016	2016	2016	2	0	2	Export	56	Belgium	BEL	624	Guinea-Bissau	GNB								11	BEVERAGES	1	No Quantity							50751			0
S3	2016	2016	2016	2	0	2	Export	56	Belgium	BEL	634	Qatar	QAT								11	BEVERAGES	1	No Quantity							1539281			0
S3	2016	2016	2016	2	0	2	Export	56	Belgium	BEL	642	Romania	ROU								11	BEVERAGES	1	No Quantity							6253874			0
S3	2016	2016	2016	2	0	2	Export	56	Belgium	BEL	643	Russian Federation	RUS								11	BEVERAGES	1	No Quantity							27294253			0
S3	2016	2016	2016	2	0	2	Export	56	Belgium	BEL	646	Rwanda	RWA								11	BEVERAGES	1	No Quantity							489543			0
S3	2016	2016	2016	2	0	2	Export	56	Belgium	BEL	652	Saint Barthélemy	BLM								11	BEVERAGES	1	No Quantity							569776			0
S3	2016	2016	2016	2	0	2	Export	56	Belgium	BEL	659	Saint Kitts and Nevis	KNA								11	BEVERAGES	1	No Quantity							5208			0
S3	2016	2016	2016	2	0	2	Export	56	Belgium	BEL	660	Anguilla	AIA								11	BEVERAGES	1	No Quantity							178579			0
S3	2016	2016	2016	2	0	2	Export	56	Belgium	BEL	662	Saint Lucia	LCA								11	BEVERAGES	1	No Quantity							535251			0
S3	2016	2016	2016	2	0	2	Export	56	Belgium	BEL	666	Saint Pierre and Miquelon	SPM								11	BEVERAGES	1	No Quantity							116437			0
S3	2016	2016	2016	2	0	2	Export	56	Belgium	BEL	682	Saudi Arabia	SAU								11	BEVERAGES	1	No Quantity							1143988			0
S3	2016	2016	2016	2	0	2	Export	56	Belgium	BEL	686	Senegal	SEN								11	BEVERAGES	1	No Quantity							1142857			0
S3	2016	2016	2016	2	0	2	Export	56	Belgium	BEL	688	Serbia	SRB								11	BEVERAGES	1	No Quantity							1908412			0
S3	2016	2016	2016	2	0	2	Export	56	Belgium	BEL	690	Seychelles	SYC								11	BEVERAGES	1	No Quantity							709102			0
S3	2016	2016	2016	2	0	2	Export	56	Belgium	BEL	694	Sierra Leone	SLE								11	BEVERAGES	1	No Quantity							1259448			0
S3	2016	2016	2016	2	0	2	Export	56	Belgium	BEL	699	India	IND								11	BEVERAGES	1	No Quantity							4074985			0
S3	2016	2016	2016	2	0	2	Export	56	Belgium	BEL	702	Singapore	SGP								11	BEVERAGES	1	No Quantity							26617117			0
S3	2016	2016	2016	2	0	2	Export	56	Belgium	BEL	703	Slovakia	SVK								11	BEVERAGES	1	No Quantity							1649513			0
S3	2016	2016	2016	2	0	2	Export	56	Belgium	BEL	704	Viet Nam	VNM								11	BEVERAGES	1	No Quantity							18107008			0
S3	2016	2016	2016	2	0	2	Export	56	Belgium	BEL	705	Slovenia	SVN								11	BEVERAGES	1	No Quantity							545657			0
S3	2016	2016	2016	2	0	2	Export	56	Belgium	BEL	706	Somalia	SOM								11	BEVERAGES	1	No Quantity							16555			0
S3	2016	2016	2016	2	0	2	Export	56	Belgium	BEL	710	South Africa	ZAF								11	BEVERAGES	1	No Quantity							6757900			0
S3	2016	2016	2016	2	0	2	Export	56	Belgium	BEL	716	Zimbabwe	ZWE								11	BEVERAGES	1	No Quantity							563			0
S3	2016	2016	2016	2	0	2	Export	56	Belgium	BEL	724	Spain	ESP								11	BEVERAGES	1	No Quantity							46809511			0
S3	2016	2016	2016	2	0	2	Export	56	Belgium	BEL	740	Suriname	SUR								11	BEVERAGES	1	No Quantity							96647			0
S3	2016	2016	2016	2	0	2	Export	56	Belgium	BEL	752	Sweden	SWE								11	BEVERAGES	1	No Quantity							22794656			0
S3	2016	2016	2016	2	0	2	Export	56	Belgium	BEL	757	Switzerland	CHE								11	BEVERAGES	1	No Quantity							16947681			0
S3	2016	2016	2016	2	0	2	Export	56	Belgium	BEL	760	Syria	SYR								11	BEVERAGES	1	No Quantity							199			0
S3	2016	2016	2016	2	0	2	Export	56	Belgium	BEL	764	Thailand	THA								11	BEVERAGES	1	No Quantity							2838942			0
S3	2016	2016	2016	2	0	2	Export	56	Belgium	BEL	768	Togo	TGO								11	BEVERAGES	1	No Quantity							1696046			0
S3	2016	2016	2016	2	0	2	Export	56	Belgium	BEL	780	Trinidad and Tobago	TTO								11	BEVERAGES	1	No Quantity							174095			0
S3	2016	2016	2016	2	0	2	Export	56	Belgium	BEL	784	United Arab Emirates	ARE								11	BEVERAGES	1	No Quantity							9892278			0
S3	2016	2016	2016	2	0	2	Export	56	Belgium	BEL	788	Tunisia	TUN								11	BEVERAGES	1	No Quantity							4223			0
S3	2016	2016	2016	2	0	2	Export	56	Belgium	BEL	792	Turkey	TUR								11	BEVERAGES	1	No Quantity							3868064			0
S3	2016	2016	2016	2	0	2	Export	56	Belgium	BEL	795	Turkmenistan	TKM								11	BEVERAGES	1	No Quantity							10396			0
S3	2016	2016	2016	2	0	2	Export	56	Belgium	BEL	800	Uganda	UGA								11	BEVERAGES	1	No Quantity							14918			0
S3	2016	2016	2016	2	0	2	Export	56	Belgium	BEL	804	Ukraine	UKR								11	BEVERAGES	1	No Quantity							15869986			0
S3	2016	2016	2016	2	0	2	Export	56	Belgium	BEL	807	North Macedonia	MKD								11	BEVERAGES	1	No Quantity							37151			0
S3	2016	2016	2016	2	0	2	Export	56	Belgium	BEL	818	Egypt	EGY								11	BEVERAGES	1	No Quantity							235309			0
S3	2016	2016	2016	2	0	2	Export	56	Belgium	BEL	826	United Kingdom	GBR								11	BEVERAGES	1	No Quantity							334177575			0
S3	2016	2016	2016	2	0	2	Export	56	Belgium	BEL	834	United Rep. of Tanzania	TZA								11	BEVERAGES	1	No Quantity							210199			0
S3	2016	2016	2016	2	0	2	Export	56	Belgium	BEL	837	Bunkers									11	BEVERAGES	1	No Quantity							5418189			0
S3	2016	2016	2016	2	0	2	Export	56	Belgium	BEL	842	USA	USA								11	BEVERAGES	1	No Quantity							325865689			0
S3	2016	2016	2016	2	0	2	Export	56	Belgium	BEL	854	Burkina Faso	BFA								11	BEVERAGES	1	No Quantity							1710850			0
S3	2016	2016	2016	2	0	2	Export	56	Belgium	BEL	858	Uruguay	URY								11	BEVERAGES	1	No Quantity							170224			0
S3	2016	2016	2016	2	0	2	Export	56	Belgium	BEL	860	Uzbekistan	UZB								11	BEVERAGES	1	No Quantity							855131			0
S3	2016	2016	2016	2	0	2	Export	56	Belgium	BEL	876	Wallis and Futuna Isds	WLF								11	BEVERAGES	1	No Quantity							114141			0
[truncated: 9,610 more rows]
