# Supplementary material for: Core-periphery structure in sectoral international trade networks: A new approach to an old theory
Source: PLoS One. 2020 Apr 2;15(4):e0229547. doi: 10.1371/journal.pone.0229547 (PMC7117750; doi:10.1371/journal.pone.0229547)
Supplement: S7 File — (ZIP) [file pone.0229547.s007.zip › S7_File/RawData 2016/comtrade (60).csv]

Classification	Year	Period	Period Desc.	Aggregate Level	Is Leaf Code	Trade Flow Code	Trade Flow	Reporter Code	Reporter	Reporter ISO	Partner Code	Partner	Partner ISO	2nd Partner Code	2nd Partner	2nd Partner ISO	Customs Proc. Code	Customs	Mode of Transport Code	Mode of Transport	Commodity Code	Commodity	Qty Unit Code	Qty Unit	Qty	Alt Qty Unit Code	Alt Qty Unit	Alt Qty	Netweight (kg)	Gross weight (kg)	Trade Value (US$)	CIF Trade Value (US$)	FOB Trade Value (US$)	Flag
S3	2016	2016	2016	2	0	2	Export	662	Saint Lucia	LCA	0	World	WLD								00	LIVE ANIMALS	1	No Quantity							8639			0
S3	2016	2016	2016	2	0	2	Export	670	Saint Vincent and the Grenadines	VCT	0	World	WLD								00	LIVE ANIMALS	1	No Quantity			0		0		71281			0
S3	2016	2016	2016	2	0	2	Export	662	Saint Lucia	LCA	0	World	WLD								01	MEAT, MEAT PREPARATIONS	1	No Quantity							33394			0
S3	2016	2016	2016	2	0	2	Export	662	Saint Lucia	LCA	0	World	WLD								02	DAIRY PRODUCTS,BIRD EGGS	1	No Quantity							6962			0
S3	2016	2016	2016	2	0	2	Export	670	Saint Vincent and the Grenadines	VCT	0	World	WLD								01	MEAT, MEAT PREPARATIONS	1	No Quantity			0		0		1188			0
S3	2016	2016	2016	2	0	2	Export	670	Saint Vincent and the Grenadines	VCT	0	World	WLD								02	DAIRY PRODUCTS,BIRD EGGS	1	No Quantity			0		0		62			0
S3	2016	2016	2016	2	0	2	Export	662	Saint Lucia	LCA	0	World	WLD								03	FISH,CRUSTACEANS,MOLLUSC	1	No Quantity							8047			0
S3	2016	2016	2016	2	0	2	Export	662	Saint Lucia	LCA	0	World	WLD								04	CEREALS,CEREAL PREPRTNS.	1	No Quantity							134730			0
S3	2016	2016	2016	2	0	2	Export	662	Saint Lucia	LCA	0	World	WLD								05	VEGETABLES AND FRUIT	1	No Quantity							9438599			0
S3	2016	2016	2016	2	0	2	Export	670	Saint Vincent and the Grenadines	VCT	0	World	WLD								05	VEGETABLES AND FRUIT	1	No Quantity			0		0		7605684			0
S3	2016	2016	2016	2	0	2	Export	670	Saint Vincent and the Grenadines	VCT	0	World	WLD								04	CEREALS,CEREAL PREPRTNS.	1	No Quantity			0		0		14746013			0
S3	2016	2016	2016	2	0	2	Export	662	Saint Lucia	LCA	0	World	WLD								06	SUGAR,SUGR.PREPTNS,HONEY	1	No Quantity							18288			0
S3	2016	2016	2016	2	0	2	Export	670	Saint Vincent and the Grenadines	VCT	0	World	WLD								03	FISH,CRUSTACEANS,MOLLUSC	1	No Quantity			0		0		632291			0
S3	2016	2016	2016	2	0	2	Export	670	Saint Vincent and the Grenadines	VCT	0	World	WLD								06	SUGAR,SUGR.PREPTNS,HONEY	1	No Quantity			0		0		428			0
S3	2016	2016	2016	2	0	2	Export	662	Saint Lucia	LCA	0	World	WLD								07	COFFEE,TEA,COCOA,SPICES	1	No Quantity							396538			0
S3	2016	2016	2016	2	0	2	Export	670	Saint Vincent and the Grenadines	VCT	0	World	WLD								07	COFFEE,TEA,COCOA,SPICES	1	No Quantity			0		0		772762			0
S3	2016	2016	2016	2	0	2	Export	662	Saint Lucia	LCA	0	World	WLD								09	MISC.EDIBLE PRODUCTS ETC	1	No Quantity							1041718			0
S3	2016	2016	2016	2	0	2	Export	670	Saint Vincent and the Grenadines	VCT	0	World	WLD								08	ANIMAL FEED STUFF	1	No Quantity			0		0		3542973			0
S3	2016	2016	2016	2	0	2	Export	670	Saint Vincent and the Grenadines	VCT	0	World	WLD								09	MISC.EDIBLE PRODUCTS ETC	1	No Quantity			0		0		111106			0
S3	2016	2016	2016	2	0	2	Export	662	Saint Lucia	LCA	0	World	WLD								11	BEVERAGES	1	No Quantity							28916540			0
S3	2016	2016	2016	2	0	2	Export	670	Saint Vincent and the Grenadines	VCT	0	World	WLD								11	BEVERAGES	1	No Quantity			0		0		6903050			0
S3	2016	2016	2016	2	0	2	Export	662	Saint Lucia	LCA	0	World	WLD								12	TOBACCO,TOBACCO MANUFACT	1	No Quantity							448750			0
S3	2016	2016	2016	2	0	2	Export	662	Saint Lucia	LCA	0	World	WLD								08	ANIMAL FEED STUFF	1	No Quantity							2904955			0
S3	2016	2016	2016	2	0	2	Export	670	Saint Vincent and the Grenadines	VCT	0	World	WLD								12	TOBACCO,TOBACCO MANUFACT	1	No Quantity			0		0		1268			0
S3	2016	2016	2016	2	0	2	Export	662	Saint Lucia	LCA	0	World	WLD								22	OIL SEED,OLEAGINUS FRUIT	1	No Quantity							21072			0
S3	2016	2016	2016	2	0	2	Export	662	Saint Lucia	LCA	0	World	WLD								24	CORK AND WOOD	1	No Quantity							3535			0
S3	2016	2016	2016	2	0	2	Export	670	Saint Vincent and the Grenadines	VCT	0	World	WLD								24	CORK AND WOOD	1	No Quantity			0		0		3908			0
S3	2016	2016	2016	2	0	2	Export	662	Saint Lucia	LCA	0	World	WLD								25	PULP AND WASTE PAPER	1	No Quantity							125487			0
S3	2016	2016	2016	2	0	2	Export	662	Saint Lucia	LCA	0	World	WLD								26	TEXTILE FIBRES	1	No Quantity							2854			0
S3	2016	2016	2016	2	0	2	Export	662	Saint Lucia	LCA	0	World	WLD								27	CRUDE FERTILIZER,MINERAL	1	No Quantity							1094005			0
S3	2016	2016	2016	2	0	2	Export	670	Saint Vincent and the Grenadines	VCT	0	World	WLD								26	TEXTILE FIBRES	1	No Quantity			0		0		11124			0
S3	2016	2016	2016	2	0	2	Export	670	Saint Vincent and the Grenadines	VCT	0	World	WLD								22	OIL SEED,OLEAGINUS FRUIT	1	No Quantity			0		0		359			0
S3	2016	2016	2016	2	0	2	Export	670	Saint Vincent and the Grenadines	VCT	0	World	WLD								27	CRUDE FERTILIZER,MINERAL	1	No Quantity			0		0		909			0
S3	2016	2016	2016	2	0	2	Export	662	Saint Lucia	LCA	0	World	WLD								28	METALLIFEROUS ORE,SCRAP	1	No Quantity							756215			0
S3	2016	2016	2016	2	0	2	Export	662	Saint Lucia	LCA	0	World	WLD								29	CRUDE ANIMAL,VEG.MATERL.	1	No Quantity							40088			0
S3	2016	2016	2016	2	0	2	Export	662	Saint Lucia	LCA	0	World	WLD								33	PETROLEUM,PETROL.PRODUCT	1	No Quantity							2678792			0
S3	2016	2016	2016	2	0	2	Export	670	Saint Vincent and the Grenadines	VCT	0	World	WLD								29	CRUDE ANIMAL,VEG.MATERL.	1	No Quantity			0		0		42541			0
S3	2016	2016	2016	2	0	2	Export	670	Saint Vincent and the Grenadines	VCT	0	World	WLD								28	METALLIFEROUS ORE,SCRAP	1	No Quantity			0		0		65341			0
S3	2016	2016	2016	2	0	2	Export	662	Saint Lucia	LCA	0	World	WLD								32	COAL, COKE, BRIQUETTES	1	No Quantity							69			0
S3	2016	2016	2016	2	0	2	Export	670	Saint Vincent and the Grenadines	VCT	0	World	WLD								33	PETROLEUM,PETROL.PRODUCT	1	No Quantity			0		0		5370			0
S3	2016	2016	2016	2	0	2	Export	670	Saint Vincent and the Grenadines	VCT	0	World	WLD								32	COAL, COKE, BRIQUETTES	1	No Quantity			0		0		904			0
S3	2016	2016	2016	2	0	2	Export	662	Saint Lucia	LCA	0	World	WLD								34	GAS,NATURAL,MANUFACTURED	1	No Quantity							2170			0
S3	2016	2016	2016	2	0	2	Export	662	Saint Lucia	LCA	0	World	WLD								42	FIXED VEG. FATS AND OILS	1	No Quantity							57208			0
S3	2016	2016	2016	2	0	2	Export	670	Saint Vincent and the Grenadines	VCT	0	World	WLD								42	FIXED VEG. FATS AND OILS	1	No Quantity			0		0		4787			0
S3	2016	2016	2016	2	0	2	Export	662	Saint Lucia	LCA	0	World	WLD								43	ANIMAL,VEG.FATS,OILS,NES	1	No Quantity							2572			0
S3	2016	2016	2016	2	0	2	Export	670	Saint Vincent and the Grenadines	VCT	0	World	WLD								41	ANIMAL OILS AND FATS	1	No Quantity			0		0		117			0
S3	2016	2016	2016	2	0	2	Export	670	Saint Vincent and the Grenadines	VCT	0	World	WLD								43	ANIMAL,VEG.FATS,OILS,NES	1	No Quantity			0		0		145			0
S3	2016	2016	2016	2	0	2	Export	662	Saint Lucia	LCA	0	World	WLD								51	ORGANIC CHEMICALS	1	No Quantity							2868911			0
S3	2016	2016	2016	2	0	2	Export	662	Saint Lucia	LCA	0	World	WLD								52	INORGANIC CHEMICALS	1	No Quantity							28276			0
S3	2016	2016	2016	2	0	2	Export	670	Saint Vincent and the Grenadines	VCT	0	World	WLD								51	ORGANIC CHEMICALS	1	No Quantity			0		0		504			0
S3	2016	2016	2016	2	0	2	Export	670	Saint Vincent and the Grenadines	VCT	0	World	WLD								52	INORGANIC CHEMICALS	1	No Quantity			0		0		6982			0
S3	2016	2016	2016	2	0	2	Export	662	Saint Lucia	LCA	0	World	WLD								53	DYES,COLOURING MATERIALS	1	No Quantity							1449687			0
S3	2016	2016	2016	2	0	2	Export	662	Saint Lucia	LCA	0	World	WLD								54	MEDICINAL,PHARM.PRODUCTS	1	No Quantity							488605			0
S3	2016	2016	2016	2	0	2	Export	662	Saint Lucia	LCA	0	World	WLD								55	ESSENTL.OILS,PERFUME,ETC	1	No Quantity							3195404			0
S3	2016	2016	2016	2	0	2	Export	670	Saint Vincent and the Grenadines	VCT	0	World	WLD								53	DYES,COLOURING MATERIALS	1	No Quantity			0		0		32696			0
S3	2016	2016	2016	2	0	2	Export	670	Saint Vincent and the Grenadines	VCT	0	World	WLD								54	MEDICINAL,PHARM.PRODUCTS	1	No Quantity			0		0		8946			0
S3	2016	2016	2016	2	0	2	Export	670	Saint Vincent and the Grenadines	VCT	0	World	WLD								55	ESSENTL.OILS,PERFUME,ETC	1	No Quantity			0		0		1130			0
S3	2016	2016	2016	2	0	2	Export	662	Saint Lucia	LCA	0	World	WLD								56	FERTILIZER,EXCEPT GRP272	1	No Quantity							384			0
S3	2016	2016	2016	2	0	2	Export	670	Saint Vincent and the Grenadines	VCT	0	World	WLD								56	FERTILIZER,EXCEPT GRP272	1	No Quantity			0		0		661			0
S3	2016	2016	2016	2	0	2	Export	662	Saint Lucia	LCA	0	World	WLD								57	PLASTICS IN PRIMARY FORM	1	No Quantity							20323			0
S3	2016	2016	2016	2	0	2	Export	662	Saint Lucia	LCA	0	World	WLD								58	PLASTIC,NON-PRIMARY FORM	1	No Quantity							207430			0
S3	2016	2016	2016	2	0	2	Export	662	Saint Lucia	LCA	0	World	WLD								59	CHEMICAL MATERIALS NES	1	No Quantity							702416			0
S3	2016	2016	2016	2	0	2	Export	670	Saint Vincent and the Grenadines	VCT	0	World	WLD								58	PLASTIC,NON-PRIMARY FORM	1	No Quantity			0		0		255959			0
S3	2016	2016	2016	2	0	2	Export	670	Saint Vincent and the Grenadines	VCT	0	World	WLD								57	PLASTICS IN PRIMARY FORM	1	No Quantity			0		0		66897			0
S3	2016	2016	2016	2	0	2	Export	670	Saint Vincent and the Grenadines	VCT	0	World	WLD								59	CHEMICAL MATERIALS NES	1	No Quantity			0		0		4296			0
S3	2016	2016	2016	2	0	2	Export	662	Saint Lucia	LCA	0	World	WLD								62	RUBBER MANUFACTURES, NES	1	No Quantity							447333			0
S3	2016	2016	2016	2	0	2	Export	670	Saint Vincent and the Grenadines	VCT	0	World	WLD								62	RUBBER MANUFACTURES, NES	1	No Quantity			0		0		49024			0
S3	2016	2016	2016	2	0	2	Export	662	Saint Lucia	LCA	0	World	WLD								63	CORK, WOOD MANUFACTURES	1	No Quantity							126996			0
S3	2016	2016	2016	2	0	2	Export	662	Saint Lucia	LCA	0	World	WLD								64	PAPER,PAPERBOARD,ETC.	1	No Quantity							6399101			0
S3	2016	2016	2016	2	0	2	Export	662	Saint Lucia	LCA	0	World	WLD								61	LEATHER, LEATHER GOODS	1	No Quantity							855			0
S3	2016	2016	2016	2	0	2	Export	670	Saint Vincent and the Grenadines	VCT	0	World	WLD								61	LEATHER, LEATHER GOODS	1	No Quantity			0		0		196			0
S3	2016	2016	2016	2	0	2	Export	670	Saint Vincent and the Grenadines	VCT	0	World	WLD								63	CORK, WOOD MANUFACTURES	1	No Quantity			0		0		3983			0
S3	2016	2016	2016	2	0	2	Export	670	Saint Vincent and the Grenadines	VCT	0	World	WLD								64	PAPER,PAPERBOARD,ETC.	1	No Quantity			0		0		677253			0
S3	2016	2016	2016	2	0	2	Export	662	Saint Lucia	LCA	0	World	WLD								65	TEXTILE YARN,FABRIC,ETC.	1	No Quantity							602823			0
S3	2016	2016	2016	2	0	2	Export	662	Saint Lucia	LCA	0	World	WLD								66	NON-METAL.MINERAL MANFCT	1	No Quantity							1033610			0
S3	2016	2016	2016	2	0	2	Export	670	Saint Vincent and the Grenadines	VCT	0	World	WLD								65	TEXTILE YARN,FABRIC,ETC.	1	No Quantity			0		0		16422			0
S3	2016	2016	2016	2	0	2	Export	670	Saint Vincent and the Grenadines	VCT	0	World	WLD								66	NON-METAL.MINERAL MANFCT	1	No Quantity			0		0		45732			0
S3	2016	2016	2016	2	0	2	Export	662	Saint Lucia	LCA	0	World	WLD								69	METALS MANUFACTURES,NES	1	No Quantity							1979166			0
S3	2016	2016	2016	2	0	2	Export	662	Saint Lucia	LCA	0	World	WLD								67	IRON AND STEEL	1	No Quantity							828681			0
S3	2016	2016	2016	2	0	2	Export	670	Saint Vincent and the Grenadines	VCT	0	World	WLD								67	IRON AND STEEL	1	No Quantity			0		0		1607376			0
S3	2016	2016	2016	2	0	2	Export	670	Saint Vincent and the Grenadines	VCT	0	World	WLD								69	METALS MANUFACTURES,NES	1	No Quantity			0		0		1633683			0
S3	2016	2016	2016	2	0	2	Export	662	Saint Lucia	LCA	0	World	WLD								71	POWER GENERATNG.MACHINES	1	No Quantity							1960276			0
S3	2016	2016	2016	2	0	2	Export	662	Saint Lucia	LCA	0	World	WLD								68	NON-FERROUS METALS	1	No Quantity							42867			0
S3	2016	2016	2016	2	0	2	Export	670	Saint Vincent and the Grenadines	VCT	0	World	WLD								71	POWER GENERATNG.MACHINES	1	No Quantity			0		0		507765			0
S3	2016	2016	2016	2	0	2	Export	662	Saint Lucia	LCA	0	World	WLD								72	SPECIAL.INDUST.MACHINERY	1	No Quantity							2074018			0
S3	2016	2016	2016	2	0	2	Export	670	Saint Vincent and the Grenadines	VCT	0	World	WLD								68	NON-FERROUS METALS	1	No Quantity			0		0		7820			0
S3	2016	2016	2016	2	0	2	Export	670	Saint Vincent and the Grenadines	VCT	0	World	WLD								72	SPECIAL.INDUST.MACHINERY	1	No Quantity			0		0		45585			0
S3	2016	2016	2016	2	0	2	Export	662	Saint Lucia	LCA	0	World	WLD								73	METALWORKING MACHINERY	1	No Quantity							121131			0
S3	2016	2016	2016	2	0	2	Export	662	Saint Lucia	LCA	0	World	WLD								74	GENERAL INDUSTL.MACH.NES	1	No Quantity							3155258			0
S3	2016	2016	2016	2	0	2	Export	662	Saint Lucia	LCA	0	World	WLD								75	OFFICE MACHINES,ADP MACH	1	No Quantity							409718			0
S3	2016	2016	2016	2	0	2	Export	670	Saint Vincent and the Grenadines	VCT	0	World	WLD								74	GENERAL INDUSTL.MACH.NES	1	No Quantity			0		0		108372			0
S3	2016	2016	2016	2	0	2	Export	670	Saint Vincent and the Grenadines	VCT	0	World	WLD								75	OFFICE MACHINES,ADP MACH	1	No Quantity			0		0		203378			0
S3	2016	2016	2016	2	0	2	Export	662	Saint Lucia	LCA	0	World	WLD								76	TELECOMM.SOUND EQUIP ETC	1	No Quantity							12721456			0
S3	2016	2016	2016	2	0	2	Export	662	Saint Lucia	LCA	0	World	WLD								77	ELEC MCH APPAR,PARTS,NES	1	No Quantity							2729946			0
S3	2016	2016	2016	2	0	2	Export	670	Saint Vincent and the Grenadines	VCT	0	World	WLD								76	TELECOMM.SOUND EQUIP ETC	1	No Quantity			0		0		554887			0
S3	2016	2016	2016	2	0	2	Export	670	Saint Vincent and the Grenadines	VCT	0	World	WLD								77	ELEC MCH APPAR,PARTS,NES	1	No Quantity			0		0		261482			0
S3	2016	2016	2016	2	0	2	Export	662	Saint Lucia	LCA	0	World	WLD								78	ROAD VEHICLES	1	No Quantity							1653521			0
S3	2016	2016	2016	2	0	2	Export	670	Saint Vincent and the Grenadines	VCT	0	World	WLD								78	ROAD VEHICLES	1	No Quantity			0		0		575348			0
S3	2016	2016	2016	2	0	2	Export	662	Saint Lucia	LCA	0	World	WLD								79	OTHR.TRANSPORT EQUIPMENT	1	No Quantity							610996			0
S3	2016	2016	2016	2	0	2	Export	670	Saint Vincent and the Grenadines	VCT	0	World	WLD								79	OTHR.TRANSPORT EQUIPMENT	1	No Quantity			0		0		124152			0
S3	2016	2016	2016	2	0	2	Export	662	Saint Lucia	LCA	0	World	WLD								81	PREFAB BUILDGS,FTTNG ETC	1	No Quantity							1063428			0
S3	2016	2016	2016	2	0	2	Export	670	Saint Vincent and the Grenadines	VCT	0	World	WLD								81	PREFAB BUILDGS,FTTNG ETC	1	No Quantity			0		0		59658			0
S3	2016	2016	2016	2	0	2	Export	662	Saint Lucia	LCA	0	World	WLD								82	FURNITURE,BEDDING,ETC.	1	No Quantity							396436			0
S3	2016	2016	2016	2	0	2	Export	670	Saint Vincent and the Grenadines	VCT	0	World	WLD								82	FURNITURE,BEDDING,ETC.	1	No Quantity			0		0		142659			0
S3	2016	2016	2016	2	0	2	Export	662	Saint Lucia	LCA	0	World	WLD								84	CLOTHING AND ACCESSORIES	1	No Quantity							3937498			0
S3	2016	2016	2016	2	0	2	Export	670	Saint Vincent and the Grenadines	VCT	0	World	WLD								84	CLOTHING AND ACCESSORIES	1	No Quantity			0		0		165075			0
S3	2016	2016	2016	2	0	2	Export	662	Saint Lucia	LCA	0	World	WLD								83	TRAVEL GOODS,HANDBGS ETC	1	No Quantity							414704			0
S3	2016	2016	2016	2	0	2	Export	662	Saint Lucia	LCA	0	World	WLD								85	FOOTWEAR	1	No Quantity							1109156			0
S3	2016	2016	2016	2	0	2	Export	662	Saint Lucia	LCA	0	World	WLD								87	SCIENTIFIC EQUIPMENT NES	1	No Quantity							709430			0
S3	2016	2016	2016	2	0	2	Export	670	Saint Vincent and the Grenadines	VCT	0	World	WLD								73	METALWORKING MACHINERY	1	No Quantity			0		0		9568			0
S3	2016	2016	2016	2	0	2	Export	670	Saint Vincent and the Grenadines	VCT	0	World	WLD								83	TRAVEL GOODS,HANDBGS ETC	1	No Quantity			0		0		185			0
S3	2016	2016	2016	2	0	2	Export	670	Saint Vincent and the Grenadines	VCT	0	World	WLD								85	FOOTWEAR	1	No Quantity			0		0		3106			0
S3	2016	2016	2016	2	0	2	Export	670	Saint Vincent and the Grenadines	VCT	0	World	WLD								87	SCIENTIFIC EQUIPMENT NES	1	No Quantity			0		0		370868			0
S3	2016	2016	2016	2	0	2	Export	662	Saint Lucia	LCA	0	World	WLD								89	MISC MANUFCTRD GOODS NES	1	No Quantity							11671160			0
S3	2016	2016	2016	2	0	2	Export	662	Saint Lucia	LCA	0	World	WLD								88	PHOTO.APPARAT.NES;CLOCKS	1	No Quantity							5835003			0
S3	2016	2016	2016	2	0	2	Export	670	Saint Vincent and the Grenadines	VCT	0	World	WLD								89	MISC MANUFCTRD GOODS NES	1	No Quantity			0		0		759607			0
S3	2016	2016	2016	2	0	2	Export	662	Saint Lucia	LCA	0	World	WLD								93	SPEC.TRANSACT.NOT CLASSD	1	No Quantity							669376			0
S3	2016	2016	2016	2	0	2	Export	670	Saint Vincent and the Grenadines	VCT	0	World	WLD								88	PHOTO.APPARAT.NES;CLOCKS	1	No Quantity			0		0		177971			0
S3	2016	2016	2016	2	0	2	Export	662	Saint Lucia	LCA	28	Antigua and Barbuda	ATG								93	SPEC.TRANSACT.NOT CLASSD	1	No Quantity							40185			0
S3	2016	2016	2016	2	0	2	Export	670	Saint Vincent and the Grenadines	VCT	28	Antigua and Barbuda	ATG								89	MISC MANUFCTRD GOODS NES	1	No Quantity			0		0		5994			0
S3	2016	2016	2016	2	0	2	Export	662	Saint Lucia	LCA	28	Antigua and Barbuda	ATG								88	PHOTO.APPARAT.NES;CLOCKS	1	No Quantity							27604			0
S3	2016	2016	2016	2	0	2	Export	662	Saint Lucia	LCA	28	Antigua and Barbuda	ATG								89	MISC MANUFCTRD GOODS NES	1	No Quantity							25110			0
S3	2016	2016	2016	2	0	2	Export	670	Saint Vincent and the Grenadines	VCT	28	Antigua and Barbuda	ATG								85	FOOTWEAR	1	No Quantity			0		0		2264			0
S3	2016	2016	2016	2	0	2	Export	662	Saint Lucia	LCA	28	Antigua and Barbuda	ATG								87	SCIENTIFIC EQUIPMENT NES	1	No Quantity							1167			0
S3	2016	2016	2016	2	0	2	Export	670	Saint Vincent and the Grenadines	VCT	28	Antigua and Barbuda	ATG								84	CLOTHING AND ACCESSORIES	1	No Quantity			0		0		3357			0
S3	2016	2016	2016	2	0	2	Export	662	Saint Lucia	LCA	28	Antigua and Barbuda	ATG								84	CLOTHING AND ACCESSORIES	1	No Quantity							9776			0
S3	2016	2016	2016	2	0	2	Export	662	Saint Lucia	LCA	28	Antigua and Barbuda	ATG								82	FURNITURE,BEDDING,ETC.	1	No Quantity							17062			0
S3	2016	2016	2016	2	0	2	Export	662	Saint Lucia	LCA	28	Antigua and Barbuda	ATG								81	PREFAB BUILDGS,FTTNG ETC	1	No Quantity							2667			0
S3	2016	2016	2016	2	0	2	Export	662	Saint Lucia	LCA	28	Antigua and Barbuda	ATG								78	ROAD VEHICLES	1	No Quantity							11517			0
S3	2016	2016	2016	2	0	2	Export	670	Saint Vincent and the Grenadines	VCT	28	Antigua and Barbuda	ATG								77	ELEC MCH APPAR,PARTS,NES	1	No Quantity			0		0		185			0
S3	2016	2016	2016	2	0	2	Export	662	Saint Lucia	LCA	28	Antigua and Barbuda	ATG								77	ELEC MCH APPAR,PARTS,NES	1	No Quantity							15401			0
S3	2016	2016	2016	2	0	2	Export	662	Saint Lucia	LCA	28	Antigua and Barbuda	ATG								76	TELECOMM.SOUND EQUIP ETC	1	No Quantity							7756			0
S3	2016	2016	2016	2	0	2	Export	670	Saint Vincent and the Grenadines	VCT	28	Antigua and Barbuda	ATG								75	OFFICE MACHINES,ADP MACH	1	No Quantity			0		0		225			0
S3	2016	2016	2016	2	0	2	Export	662	Saint Lucia	LCA	28	Antigua and Barbuda	ATG								75	OFFICE MACHINES,ADP MACH	1	No Quantity							1848			0
S3	2016	2016	2016	2	0	2	Export	662	Saint Lucia	LCA	28	Antigua and Barbuda	ATG								74	GENERAL INDUSTL.MACH.NES	1	No Quantity							4842			0
S3	2016	2016	2016	2	0	2	Export	670	Saint Vincent and the Grenadines	VCT	28	Antigua and Barbuda	ATG								68	NON-FERROUS METALS	1	No Quantity			0		0		3807			0
S3	2016	2016	2016	2	0	2	Export	662	Saint Lucia	LCA	28	Antigua and Barbuda	ATG								72	SPECIAL.INDUST.MACHINERY	1	No Quantity							14407			0
S3	2016	2016	2016	2	0	2	Export	670	Saint Vincent and the Grenadines	VCT	28	Antigua and Barbuda	ATG								69	METALS MANUFACTURES,NES	1	No Quantity			0		0		217179			0
S3	2016	2016	2016	2	0	2	Export	670	Saint Vincent and the Grenadines	VCT	28	Antigua and Barbuda	ATG								67	IRON AND STEEL	1	No Quantity			0		0		108457			0
S3	2016	2016	2016	2	0	2	Export	662	Saint Lucia	LCA	28	Antigua and Barbuda	ATG								69	METALS MANUFACTURES,NES	1	No Quantity							5575			0
S3	2016	2016	2016	2	0	2	Export	662	Saint Lucia	LCA	28	Antigua and Barbuda	ATG								66	NON-METAL.MINERAL MANFCT	1	No Quantity							7693			0
S3	2016	2016	2016	2	0	2	Export	662	Saint Lucia	LCA	28	Antigua and Barbuda	ATG								65	TEXTILE YARN,FABRIC,ETC.	1	No Quantity							588			0
S3	2016	2016	2016	2	0	2	Export	662	Saint Lucia	LCA	28	Antigua and Barbuda	ATG								64	PAPER,PAPERBOARD,ETC.	1	No Quantity							76412			0
S3	2016	2016	2016	2	0	2	Export	662	Saint Lucia	LCA	28	Antigua and Barbuda	ATG								63	CORK, WOOD MANUFACTURES	1	No Quantity							741			0
S3	2016	2016	2016	2	0	2	Export	670	Saint Vincent and the Grenadines	VCT	28	Antigua and Barbuda	ATG								62	RUBBER MANUFACTURES, NES	1	No Quantity			0		0		816			0
S3	2016	2016	2016	2	0	2	Export	670	Saint Vincent and the Grenadines	VCT	28	Antigua and Barbuda	ATG								58	PLASTIC,NON-PRIMARY FORM	1	No Quantity			0		0		18293			0
S3	2016	2016	2016	2	0	2	Export	662	Saint Lucia	LCA	28	Antigua and Barbuda	ATG								59	CHEMICAL MATERIALS NES	1	No Quantity							149			0
S3	2016	2016	2016	2	0	2	Export	670	Saint Vincent and the Grenadines	VCT	28	Antigua and Barbuda	ATG								53	DYES,COLOURING MATERIALS	1	No Quantity			0		0		281			0
S3	2016	2016	2016	2	0	2	Export	662	Saint Lucia	LCA	28	Antigua and Barbuda	ATG								55	ESSENTL.OILS,PERFUME,ETC	1	No Quantity							2128			0
S3	2016	2016	2016	2	0	2	Export	662	Saint Lucia	LCA	28	Antigua and Barbuda	ATG								54	MEDICINAL,PHARM.PRODUCTS	1	No Quantity							10444			0
S3	2016	2016	2016	2	0	2	Export	662	Saint Lucia	LCA	28	Antigua and Barbuda	ATG								53	DYES,COLOURING MATERIALS	1	No Quantity							34557			0
S3	2016	2016	2016	2	0	2	Export	670	Saint Vincent and the Grenadines	VCT	28	Antigua and Barbuda	ATG								42	FIXED VEG. FATS AND OILS	1	No Quantity			0		0		1666			0
S3	2016	2016	2016	2	0	2	Export	670	Saint Vincent and the Grenadines	VCT	28	Antigua and Barbuda	ATG								33	PETROLEUM,PETROL.PRODUCT	1	No Quantity			0		0		111			0
S3	2016	2016	2016	2	0	2	Export	662	Saint Lucia	LCA	28	Antigua and Barbuda	ATG								33	PETROLEUM,PETROL.PRODUCT	1	No Quantity							505883			0
S3	2016	2016	2016	2	0	2	Export	662	Saint Lucia	LCA	28	Antigua and Barbuda	ATG								29	CRUDE ANIMAL,VEG.MATERL.	1	No Quantity							1504			0
S3	2016	2016	2016	2	0	2	Export	670	Saint Vincent and the Grenadines	VCT	28	Antigua and Barbuda	ATG								22	OIL SEED,OLEAGINUS FRUIT	1	No Quantity			0		0		359			0
S3	2016	2016	2016	2	0	2	Export	662	Saint Lucia	LCA	28	Antigua and Barbuda	ATG								26	TEXTILE FIBRES	1	No Quantity							148			0
S3	2016	2016	2016	2	0	2	Export	670	Saint Vincent and the Grenadines	VCT	28	Antigua and Barbuda	ATG								11	BEVERAGES	1	No Quantity			0		0		3262924			0
S3	2016	2016	2016	2	0	2	Export	662	Saint Lucia	LCA	28	Antigua and Barbuda	ATG								11	BEVERAGES	1	No Quantity							358929			0
S3	2016	2016	2016	2	0	2	Export	670	Saint Vincent and the Grenadines	VCT	28	Antigua and Barbuda	ATG								09	MISC.EDIBLE PRODUCTS ETC	1	No Quantity			0		0		11007			0
S3	2016	2016	2016	2	0	2	Export	670	Saint Vincent and the Grenadines	VCT	28	Antigua and Barbuda	ATG								08	ANIMAL FEED STUFF	1	No Quantity			0		0		240200			0
S3	2016	2016	2016	2	0	2	Export	662	Saint Lucia	LCA	28	Antigua and Barbuda	ATG								09	MISC.EDIBLE PRODUCTS ETC	1	No Quantity							190			0
S3	2016	2016	2016	2	0	2	Export	670	Saint Vincent and the Grenadines	VCT	28	Antigua and Barbuda	ATG								07	COFFEE,TEA,COCOA,SPICES	1	No Quantity			0		0		39			0
S3	2016	2016	2016	2	0	2	Export	670	Saint Vincent and the Grenadines	VCT	28	Antigua and Barbuda	ATG								04	CEREALS,CEREAL PREPRTNS.	1	No Quantity			0		0		2425668			0
S3	2016	2016	2016	2	0	2	Export	670	Saint Vincent and the Grenadines	VCT	28	Antigua and Barbuda	ATG								05	VEGETABLES AND FRUIT	1	No Quantity			0		0		2432			0
S3	2016	2016	2016	2	0	2	Export	662	Saint Lucia	LCA	28	Antigua and Barbuda	ATG								05	VEGETABLES AND FRUIT	1	No Quantity							615526			0
S3	2016	2016	2016	2	0	2	Export	662	Saint Lucia	LCA	28	Antigua and Barbuda	ATG								02	DAIRY PRODUCTS,BIRD EGGS	1	No Quantity							103			0
S3	2016	2016	2016	2	0	2	Export	670	Saint Vincent and the Grenadines	VCT	36	Australia	AUS								11	BEVERAGES	1	No Quantity			0		0		1595			0
S3	2016	2016	2016	2	0	2	Export	662	Saint Lucia	LCA	36	Australia	AUS								74	GENERAL INDUSTL.MACH.NES	1	No Quantity							50			0
S3	2016	2016	2016	2	0	2	Export	662	Saint Lucia	LCA	36	Australia	AUS								89	MISC MANUFCTRD GOODS NES	1	No Quantity							28577			0
S3	2016	2016	2016	2	0	2	Export	662	Saint Lucia	LCA	44	Bahamas	BHS								89	MISC MANUFCTRD GOODS NES	1	No Quantity							1358			0
S3	2016	2016	2016	2	0	2	Export	662	Saint Lucia	LCA	44	Bahamas	BHS								88	PHOTO.APPARAT.NES;CLOCKS	1	No Quantity							1976			0
S3	2016	2016	2016	2	0	2	Export	662	Saint Lucia	LCA	44	Bahamas	BHS								93	SPEC.TRANSACT.NOT CLASSD	1	No Quantity							1832			0
S3	2016	2016	2016	2	0	2	Export	662	Saint Lucia	LCA	44	Bahamas	BHS								74	GENERAL INDUSTL.MACH.NES	1	No Quantity							100626			0
S3	2016	2016	2016	2	0	2	Export	670	Saint Vincent and the Grenadines	VCT	44	Bahamas	BHS								74	GENERAL INDUSTL.MACH.NES	1	No Quantity			0		0		6641			0
S3	2016	2016	2016	2	0	2	Export	662	Saint Lucia	LCA	44	Bahamas	BHS								76	TELECOMM.SOUND EQUIP ETC	1	No Quantity							173565			0
S3	2016	2016	2016	2	0	2	Export	662	Saint Lucia	LCA	44	Bahamas	BHS								77	ELEC MCH APPAR,PARTS,NES	1	No Quantity							4604			0
S3	2016	2016	2016	2	0	2	Export	670	Saint Vincent and the Grenadines	VCT	44	Bahamas	BHS								77	ELEC MCH APPAR,PARTS,NES	1	No Quantity			0		0		1318			0
S3	2016	2016	2016	2	0	2	Export	662	Saint Lucia	LCA	44	Bahamas	BHS								67	IRON AND STEEL	1	No Quantity							4025			0
S3	2016	2016	2016	2	0	2	Export	670	Saint Vincent and the Grenadines	VCT	44	Bahamas	BHS								69	METALS MANUFACTURES,NES	1	No Quantity			0		0		1207			0
S3	2016	2016	2016	2	0	2	Export	670	Saint Vincent and the Grenadines	VCT	44	Bahamas	BHS								71	POWER GENERATNG.MACHINES	1	No Quantity			0		0		5031			0
S3	2016	2016	2016	2	0	2	Export	662	Saint Lucia	LCA	44	Bahamas	BHS								11	BEVERAGES	1	No Quantity							139587			0
S3	2016	2016	2016	2	0	2	Export	662	Saint Lucia	LCA	44	Bahamas	BHS								05	VEGETABLES AND FRUIT	1	No Quantity							111			0
S3	2016	2016	2016	2	0	2	Export	662	Saint Lucia	LCA	44	Bahamas	BHS								58	PLASTIC,NON-PRIMARY FORM	1	No Quantity							1006			0
S3	2016	2016	2016	2	0	2	Export	662	Saint Lucia	LCA	44	Bahamas	BHS								57	PLASTICS IN PRIMARY FORM	1	No Quantity							1315			0
S3	2016	2016	2016	2	0	2	Export	662	Saint Lucia	LCA	51	Armenia	ARM								93	SPEC.TRANSACT.NOT CLASSD	1	No Quantity							16797			0
S3	2016	2016	2016	2	0	2	Export	662	Saint Lucia	LCA	51	Armenia	ARM								78	ROAD VEHICLES	1	No Quantity							22396			0
S3	2016	2016	2016	2	0	2	Export	662	Saint Lucia	LCA	52	Barbados	BRB								78	ROAD VEHICLES	1	No Quantity							119100			0
S3	2016	2016	2016	2	0	2	Export	662	Saint Lucia	LCA	52	Barbados	BRB								79	OTHR.TRANSPORT EQUIPMENT	1	No Quantity							13069			0
S3	2016	2016	2016	2	0	2	Export	670	Saint Vincent and the Grenadines	VCT	52	Barbados	BRB								78	ROAD VEHICLES	1	No Quantity			0		0		151919			0
S3	2016	2016	2016	2	0	2	Export	662	Saint Lucia	LCA	52	Barbados	BRB								81	PREFAB BUILDGS,FTTNG ETC	1	No Quantity							30598			0
S3	2016	2016	2016	2	0	2	Export	670	Saint Vincent and the Grenadines	VCT	52	Barbados	BRB								81	PREFAB BUILDGS,FTTNG ETC	1	No Quantity			0		0		28339			0
S3	2016	2016	2016	2	0	2	Export	662	Saint Lucia	LCA	52	Barbados	BRB								82	FURNITURE,BEDDING,ETC.	1	No Quantity							2812			0
S3	2016	2016	2016	2	0	2	Export	662	Saint Lucia	LCA	52	Barbados	BRB								84	CLOTHING AND ACCESSORIES	1	No Quantity							101696			0
S3	2016	2016	2016	2	0	2	Export	670	Saint Vincent and the Grenadines	VCT	52	Barbados	BRB								82	FURNITURE,BEDDING,ETC.	1	No Quantity			0		0		7555			0
S3	2016	2016	2016	2	0	2	Export	670	Saint Vincent and the Grenadines	VCT	52	Barbados	BRB								84	CLOTHING AND ACCESSORIES	1	No Quantity			0		0		7732			0
S3	2016	2016	2016	2	0	2	Export	662	Saint Lucia	LCA	52	Barbados	BRB								83	TRAVEL GOODS,HANDBGS ETC	1	No Quantity							15055			0
S3	2016	2016	2016	2	0	2	Export	662	Saint Lucia	LCA	52	Barbados	BRB								93	SPEC.TRANSACT.NOT CLASSD	1	No Quantity							30791			0
S3	2016	2016	2016	2	0	2	Export	670	Saint Vincent and the Grenadines	VCT	52	Barbados	BRB								88	PHOTO.APPARAT.NES;CLOCKS	1	No Quantity			0		0		79			0
S3	2016	2016	2016	2	0	2	Export	662	Saint Lucia	LCA	52	Barbados	BRB								88	PHOTO.APPARAT.NES;CLOCKS	1	No Quantity							60153			0
S3	2016	2016	2016	2	0	2	Export	670	Saint Vincent and the Grenadines	VCT	52	Barbados	BRB								89	MISC MANUFCTRD GOODS NES	1	No Quantity			0		0		13288			0
S3	2016	2016	2016	2	0	2	Export	662	Saint Lucia	LCA	52	Barbados	BRB								89	MISC MANUFCTRD GOODS NES	1	No Quantity							338413			0
S3	2016	2016	2016	2	0	2	Export	662	Saint Lucia	LCA	52	Barbados	BRB								87	SCIENTIFIC EQUIPMENT NES	1	No Quantity							1729			0
S3	2016	2016	2016	2	0	2	Export	670	Saint Vincent and the Grenadines	VCT	52	Barbados	BRB								71	POWER GENERATNG.MACHINES	1	No Quantity			0		0		4345			0
S3	2016	2016	2016	2	0	2	Export	662	Saint Lucia	LCA	52	Barbados	BRB								68	NON-FERROUS METALS	1	No Quantity							2345			0
S3	2016	2016	2016	2	0	2	Export	662	Saint Lucia	LCA	52	Barbados	BRB								71	POWER GENERATNG.MACHINES	1	No Quantity							5738			0
S3	2016	2016	2016	2	0	2	Export	670	Saint Vincent and the Grenadines	VCT	52	Barbados	BRB								69	METALS MANUFACTURES,NES	1	No Quantity			0		0		50863			0
S3	2016	2016	2016	2	0	2	Export	662	Saint Lucia	LCA	52	Barbados	BRB								67	IRON AND STEEL	1	No Quantity							118461			0
S3	2016	2016	2016	2	0	2	Export	670	Saint Vincent and the Grenadines	VCT	52	Barbados	BRB								67	IRON AND STEEL	1	No Quantity			0		0		4263			0
S3	2016	2016	2016	2	0	2	Export	662	Saint Lucia	LCA	52	Barbados	BRB								66	NON-METAL.MINERAL MANFCT	1	No Quantity							58605			0
S3	2016	2016	2016	2	0	2	Export	670	Saint Vincent and the Grenadines	VCT	52	Barbados	BRB								66	NON-METAL.MINERAL MANFCT	1	No Quantity			0		0		254			0
S3	2016	2016	2016	2	0	2	Export	670	Saint Vincent and the Grenadines	VCT	52	Barbados	BRB								65	TEXTILE YARN,FABRIC,ETC.	1	No Quantity			0		0		399			0
S3	2016	2016	2016	2	0	2	Export	662	Saint Lucia	LCA	52	Barbados	BRB								69	METALS MANUFACTURES,NES	1	No Quantity							45538			0
S3	2016	2016	2016	2	0	2	Export	670	Saint Vincent and the Grenadines	VCT	52	Barbados	BRB								77	ELEC MCH APPAR,PARTS,NES	1	No Quantity			0		0		13084			0
S3	2016	2016	2016	2	0	2	Export	670	Saint Vincent and the Grenadines	VCT	52	Barbados	BRB								76	TELECOMM.SOUND EQUIP ETC	1	No Quantity			0		0		5085			0
S3	2016	2016	2016	2	0	2	Export	662	Saint Lucia	LCA	52	Barbados	BRB								77	ELEC MCH APPAR,PARTS,NES	1	No Quantity							71516			0
S3	2016	2016	2016	2	0	2	Export	662	Saint Lucia	LCA	52	Barbados	BRB								76	TELECOMM.SOUND EQUIP ETC	1	No Quantity							63578			0
S3	2016	2016	2016	2	0	2	Export	670	Saint Vincent and the Grenadines	VCT	52	Barbados	BRB								74	GENERAL INDUSTL.MACH.NES	1	No Quantity			0		0		2719			0
S3	2016	2016	2016	2	0	2	Export	670	Saint Vincent and the Grenadines	VCT	52	Barbados	BRB								75	OFFICE MACHINES,ADP MACH	1	No Quantity			0		0		3018			0
S3	2016	2016	2016	2	0	2	Export	662	Saint Lucia	LCA	52	Barbados	BRB								74	GENERAL INDUSTL.MACH.NES	1	No Quantity							663230			0
S3	2016	2016	2016	2	0	2	Export	662	Saint Lucia	LCA	52	Barbados	BRB								75	OFFICE MACHINES,ADP MACH	1	No Quantity							14582			0
S3	2016	2016	2016	2	0	2	Export	670	Saint Vincent and the Grenadines	VCT	52	Barbados	BRB								68	NON-FERROUS METALS	1	No Quantity			0		0		466			0
S3	2016	2016	2016	2	0	2	Export	670	Saint Vincent and the Grenadines	VCT	52	Barbados	BRB								72	SPECIAL.INDUST.MACHINERY	1	No Quantity			0		0		18616			0
S3	2016	2016	2016	2	0	2	Export	662	Saint Lucia	LCA	52	Barbados	BRB								73	METALWORKING MACHINERY	1	No Quantity							694			0
S3	2016	2016	2016	2	0	2	Export	662	Saint Lucia	LCA	52	Barbados	BRB								59	CHEMICAL MATERIALS NES	1	No Quantity							38795			0
S3	2016	2016	2016	2	0	2	Export	670	Saint Vincent and the Grenadines	VCT	52	Barbados	BRB								58	PLASTIC,NON-PRIMARY FORM	1	No Quantity			0		0		683			0
S3	2016	2016	2016	2	0	2	Export	670	Saint Vincent and the Grenadines	VCT	52	Barbados	BRB								59	CHEMICAL MATERIALS NES	1	No Quantity			0		0		2762			0
S3	2016	2016	2016	2	0	2	Export	662	Saint Lucia	LCA	52	Barbados	BRB								62	RUBBER MANUFACTURES, NES	1	No Quantity							215			0
S3	2016	2016	2016	2	0	2	Export	670	Saint Vincent and the Grenadines	VCT	52	Barbados	BRB								62	RUBBER MANUFACTURES, NES	1	No Quantity			0		0		1605			0
S3	2016	2016	2016	2	0	2	Export	662	Saint Lucia	LCA	52	Barbados	BRB								63	CORK, WOOD MANUFACTURES	1	No Quantity							43492			0
S3	2016	2016	2016	2	0	2	Export	662	Saint Lucia	LCA	52	Barbados	BRB								64	PAPER,PAPERBOARD,ETC.	1	No Quantity							851337			0
S3	2016	2016	2016	2	0	2	Export	662	Saint Lucia	LCA	52	Barbados	BRB								65	TEXTILE YARN,FABRIC,ETC.	1	No Quantity							27308			0
S3	2016	2016	2016	2	0	2	Export	670	Saint Vincent and the Grenadines	VCT	52	Barbados	BRB								64	PAPER,PAPERBOARD,ETC.	1	No Quantity			0		0		399521			0
S3	2016	2016	2016	2	0	2	Export	670	Saint Vincent and the Grenadines	VCT	52	Barbados	BRB								63	CORK, WOOD MANUFACTURES	1	No Quantity			0		0		355			0
S3	2016	2016	2016	2	0	2	Export	670	Saint Vincent and the Grenadines	VCT	52	Barbados	BRB								33	PETROLEUM,PETROL.PRODUCT	1	No Quantity			0		0		1217			0
S3	2016	2016	2016	2	0	2	Export	670	Saint Vincent and the Grenadines	VCT	52	Barbados	BRB								42	FIXED VEG. FATS AND OILS	1	No Quantity			0		0		11			0
S3	2016	2016	2016	2	0	2	Export	662	Saint Lucia	LCA	52	Barbados	BRB								42	FIXED VEG. FATS AND OILS	1	No Quantity							6079			0
S3	2016	2016	2016	2	0	2	Export	670	Saint Vincent and the Grenadines	VCT	52	Barbados	BRB								32	COAL, COKE, BRIQUETTES	1	No Quantity			0		0		270			0
S3	2016	2016	2016	2	0	2	Export	670	Saint Vincent and the Grenadines	VCT	52	Barbados	BRB								52	INORGANIC CHEMICALS	1	No Quantity			0		0		205			0
S3	2016	2016	2016	2	0	2	Export	670	Saint Vincent and the Grenadines	VCT	52	Barbados	BRB								51	ORGANIC CHEMICALS	1	No Quantity			0		0		37			0
S3	2016	2016	2016	2	0	2	Export	662	Saint Lucia	LCA	52	Barbados	BRB								52	INORGANIC CHEMICALS	1	No Quantity							503			0
S3	2016	2016	2016	2	0	2	Export	662	Saint Lucia	LCA	52	Barbados	BRB								51	ORGANIC CHEMICALS	1	No Quantity							408			0
S3	2016	2016	2016	2	0	2	Export	670	Saint Vincent and the Grenadines	VCT	52	Barbados	BRB								43	ANIMAL,VEG.FATS,OILS,NES	1	No Quantity			0		0		135			0
S3	2016	2016	2016	2	0	2	Export	670	Saint Vincent and the Grenadines	VCT	52	Barbados	BRB								41	ANIMAL OILS AND FATS	1	No Quantity			0		0		117			0
S3	2016	2016	2016	2	0	2	Export	662	Saint Lucia	LCA	52	Barbados	BRB								54	MEDICINAL,PHARM.PRODUCTS	1	No Quantity							11314			0
S3	2016	2016	2016	2	0	2	Export	662	Saint Lucia	LCA	52	Barbados	BRB								55	ESSENTL.OILS,PERFUME,ETC	1	No Quantity							10408			0
S3	2016	2016	2016	2	0	2	Export	670	Saint Vincent and the Grenadines	VCT	52	Barbados	BRB								53	DYES,COLOURING MATERIALS	1	No Quantity			0		0		22087			0
S3	2016	2016	2016	2	0	2	Export	670	Saint Vincent and the Grenadines	VCT	52	Barbados	BRB								55	ESSENTL.OILS,PERFUME,ETC	1	No Quantity			0		0		100			0
S3	2016	2016	2016	2	0	2	Export	670	Saint Vincent and the Grenadines	VCT	52	Barbados	BRB								54	MEDICINAL,PHARM.PRODUCTS	1	No Quantity			0		0		4477			0
S3	2016	2016	2016	2	0	2	Export	662	Saint Lucia	LCA	52	Barbados	BRB								05	VEGETABLES AND FRUIT	1	No Quantity							637535			0
S3	2016	2016	2016	2	0	2	Export	670	Saint Vincent and the Grenadines	VCT	52	Barbados	BRB								05	VEGETABLES AND FRUIT	1	No Quantity			0		0		1476408			0
S3	2016	2016	2016	2	0	2	Export	670	Saint Vincent and the Grenadines	VCT	52	Barbados	BRB								00	LIVE ANIMALS	1	No Quantity			0		0		111			0
S3	2016	2016	2016	2	0	2	Export	662	Saint Lucia	LCA	52	Barbados	BRB								04	CEREALS,CEREAL PREPRTNS.	1	No Quantity							370			0
S3	2016	2016	2016	2	0	2	Export	670	Saint Vincent and the Grenadines	VCT	52	Barbados	BRB								04	CEREALS,CEREAL PREPRTNS.	1	No Quantity			0		0		2619994			0
S3	2016	2016	2016	2	0	2	Export	662	Saint Lucia	LCA	52	Barbados	BRB								06	SUGAR,SUGR.PREPTNS,HONEY	1	No Quantity							381			0
S3	2016	2016	2016	2	0	2	Export	662	Saint Lucia	LCA	52	Barbados	BRB								07	COFFEE,TEA,COCOA,SPICES	1	No Quantity							9907			0
S3	2016	2016	2016	2	0	2	Export	670	Saint Vincent and the Grenadines	VCT	52	Barbados	BRB								06	SUGAR,SUGR.PREPTNS,HONEY	1	No Quantity			0		0		199			0
S3	2016	2016	2016	2	0	2	Export	670	Saint Vincent and the Grenadines	VCT	52	Barbados	BRB								03	FISH,CRUSTACEANS,MOLLUSC	1	No Quantity			0		0		390799			0
S3	2016	2016	2016	2	0	2	Export	670	Saint Vincent and the Grenadines	VCT	52	Barbados	BRB								07	COFFEE,TEA,COCOA,SPICES	1	No Quantity			0		0		24877			0
S3	2016	2016	2016	2	0	2	Export	662	Saint Lucia	LCA	52	Barbados	BRB								09	MISC.EDIBLE PRODUCTS ETC	1	No Quantity							97568			0
S3	2016	2016	2016	2	0	2	Export	662	Saint Lucia	LCA	52	Barbados	BRB								11	BEVERAGES	1	No Quantity							2916251			0
S3	2016	2016	2016	2	0	2	Export	670	Saint Vincent and the Grenadines	VCT	52	Barbados	BRB								08	ANIMAL FEED STUFF	1	No Quantity			0		0		660991			0
S3	2016	2016	2016	2	0	2	Export	670	Saint Vincent and the Grenadines	VCT	52	Barbados	BRB								09	MISC.EDIBLE PRODUCTS ETC	1	No Quantity			0		0		67170			0
S3	2016	2016	2016	2	0	2	Export	670	Saint Vincent and the Grenadines	VCT	52	Barbados	BRB								11	BEVERAGES	1	No Quantity			0		0		1453681			0
S3	2016	2016	2016	2	0	2	Export	670	Saint Vincent and the Grenadines	VCT	52	Barbados	BRB								12	TOBACCO,TOBACCO MANUFACT	1	No Quantity			0		0		972			0
S3	2016	2016	2016	2	0	2	Export	662	Saint Lucia	LCA	52	Barbados	BRB								08	ANIMAL FEED STUFF	1	No Quantity							156312			0
S3	2016	2016	2016	2	0	2	Export	670	Saint Vincent and the Grenadines	VCT	52	Barbados	BRB								24	CORK AND WOOD	1	No Quantity			0		0		1129			0
S3	2016	2016	2016	2	0	2	Export	662	Saint Lucia	LCA	52	Barbados	BRB								24	CORK AND WOOD	1	No Quantity							15			0
S3	2016	2016	2016	2	0	2	Export	670	Saint Vincent and the Grenadines	VCT	52	Barbados	BRB								27	CRUDE FERTILIZER,MINERAL	1	No Quantity			0		0		897			0
S3	2016	2016	2016	2	0	2	Export	662	Saint Lucia	LCA	52	Barbados	BRB								27	CRUDE FERTILIZER,MINERAL	1	No Quantity							29986			0
S3	2016	2016	2016	2	0	2	Export	662	Saint Lucia	LCA	52	Barbados	BRB								29	CRUDE ANIMAL,VEG.MATERL.	1	No Quantity							99			0
S3	2016	2016	2016	2	0	2	Export	662	Saint Lucia	LCA	52	Barbados	BRB								33	PETROLEUM,PETROL.PRODUCT	1	No Quantity							49265			0
S3	2016	2016	2016	2	0	2	Export	662	Saint Lucia	LCA	56	Belgium	BEL								53	DYES,COLOURING MATERIALS	1	No Quantity							1264			0
S3	2016	2016	2016	2	0	2	Export	662	Saint Lucia	LCA	56	Belgium	BEL								59	CHEMICAL MATERIALS NES	1	No Quantity							13674			0
S3	2016	2016	2016	2	0	2	Export	662	Saint Lucia	LCA	56	Belgium	BEL								72	SPECIAL.INDUST.MACHINERY	1	No Quantity							354285			0
S3	2016	2016	2016	2	0	2	Export	670	Saint Vincent and the Grenadines	VCT	56	Belgium	BEL								89	MISC MANUFCTRD GOODS NES	1	No Quantity			0		0		185			0
S3	2016	2016	2016	2	0	2	Export	662	Saint Lucia	LCA	56	Belgium	BEL								78	ROAD VEHICLES	1	No Quantity							3041			0
S3	2016	2016	2016	2	0	2	Export	662	Saint Lucia	LCA	60	Bermuda	BMU								88	PHOTO.APPARAT.NES;CLOCKS	1	No Quantity							72545			0
S3	2016	2016	2016	2	0	2	Export	662	Saint Lucia	LCA	60	Bermuda	BMU								89	MISC MANUFCTRD GOODS NES	1	No Quantity							45861			0
S3	2016	2016	2016	2	0	2	Export	662	Saint Lucia	LCA	60	Bermuda	BMU								55	ESSENTL.OILS,PERFUME,ETC	1	No Quantity							5293			0
S3	2016	2016	2016	2	0	2	Export	662	Saint Lucia	LCA	70	Bosnia Herzegovina	BIH								11	BEVERAGES	1	No Quantity							12421			0
S3	2016	2016	2016	2	0	2	Export	662	Saint Lucia	LCA	70	Bosnia Herzegovina	BIH								78	ROAD VEHICLES	1	No Quantity							370			0
S3	2016	2016	2016	2	0	2	Export	670	Saint Vincent and the Grenadines	VCT	76	Brazil	BRA								04	CEREALS,CEREAL PREPRTNS.	1	No Quantity			0		0		2			0
S3	2016	2016	2016	2	0	2	Export	662	Saint Lucia	LCA	76	Brazil	BRA								01	MEAT, MEAT PREPARATIONS	1	No Quantity							2314			0
S3	2016	2016	2016	2	0	2	Export	662	Saint Lucia	LCA	84	Belize	BLZ								11	BEVERAGES	1	No Quantity							951076			0
S3	2016	2016	2016	2	0	2	Export	670	Saint Vincent and the Grenadines	VCT	84	Belize	BLZ								11	BEVERAGES	1	No Quantity			0		0		1361319			0
S3	2016	2016	2016	2	0	2	Export	662	Saint Lucia	LCA	84	Belize	BLZ								64	PAPER,PAPERBOARD,ETC.	1	No Quantity							370			0
S3	2016	2016	2016	2	0	2	Export	662	Saint Lucia	LCA	84	Belize	BLZ								63	CORK, WOOD MANUFACTURES	1	No Quantity							25			0
S3	2016	2016	2016	2	0	2	Export	662	Saint Lucia	LCA	92	Br. Virgin Isds	VGB								63	CORK, WOOD MANUFACTURES	1	No Quantity							588			0
S3	2016	2016	2016	2	0	2	Export	670	Saint Vincent and the Grenadines	VCT	92	Br. Virgin Isds	VGB								62	RUBBER MANUFACTURES, NES	1	No Quantity			0		0		6054			0
S3	2016	2016	2016	2	0	2	Export	670	Saint Vincent and the Grenadines	VCT	92	Br. Virgin Isds	VGB								64	PAPER,PAPERBOARD,ETC.	1	No Quantity			0		0		6589			0
S3	2016	2016	2016	2	0	2	Export	670	Saint Vincent and the Grenadines	VCT	92	Br. Virgin Isds	VGB								56	FERTILIZER,EXCEPT GRP272	1	No Quantity			0		0		620			0
S3	2016	2016	2016	2	0	2	Export	670	Saint Vincent and the Grenadines	VCT	92	Br. Virgin Isds	VGB								59	CHEMICAL MATERIALS NES	1	No Quantity			0		0		345			0
S3	2016	2016	2016	2	0	2	Export	670	Saint Vincent and the Grenadines	VCT	92	Br. Virgin Isds	VGB								58	PLASTIC,NON-PRIMARY FORM	1	No Quantity			0		0		5293			0
S3	2016	2016	2016	2	0	2	Export	670	Saint Vincent and the Grenadines	VCT	92	Br. Virgin Isds	VGB								54	MEDICINAL,PHARM.PRODUCTS	1	No Quantity			0		0		14			0
S3	2016	2016	2016	2	0	2	Export	670	Saint Vincent and the Grenadines	VCT	92	Br. Virgin Isds	VGB								53	DYES,COLOURING MATERIALS	1	No Quantity			0		0		945			0
S3	2016	2016	2016	2	0	2	Export	662	Saint Lucia	LCA	92	Br. Virgin Isds	VGB								54	MEDICINAL,PHARM.PRODUCTS	1	No Quantity							26680			0
S3	2016	2016	2016	2	0	2	Export	670	Saint Vincent and the Grenadines	VCT	92	Br. Virgin Isds	VGB								32	COAL, COKE, BRIQUETTES	1	No Quantity			0		0		633			0
S3	2016	2016	2016	2	0	2	Export	670	Saint Vincent and the Grenadines	VCT	92	Br. Virgin Isds	VGB								42	FIXED VEG. FATS AND OILS	1	No Quantity			0		0		133			0
S3	2016	2016	2016	2	0	2	Export	670	Saint Vincent and the Grenadines	VCT	92	Br. Virgin Isds	VGB								29	CRUDE ANIMAL,VEG.MATERL.	1	No Quantity			0		0		849			0
S3	2016	2016	2016	2	0	2	Export	670	Saint Vincent and the Grenadines	VCT	92	Br. Virgin Isds	VGB								11	BEVERAGES	1	No Quantity			0		0		87978			0
S3	2016	2016	2016	2	0	2	Export	662	Saint Lucia	LCA	92	Br. Virgin Isds	VGB								08	ANIMAL FEED STUFF	1	No Quantity							6285			0
S3	2016	2016	2016	2	0	2	Export	670	Saint Vincent and the Grenadines	VCT	92	Br. Virgin Isds	VGB								12	TOBACCO,TOBACCO MANUFACT	1	No Quantity			0		0		296			0
S3	2016	2016	2016	2	0	2	Export	662	Saint Lucia	LCA	92	Br. Virgin Isds	VGB								11	BEVERAGES	1	No Quantity							12184			0
S3	2016	2016	2016	2	0	2	Export	670	Saint Vincent and the Grenadines	VCT	92	Br. Virgin Isds	VGB								09	MISC.EDIBLE PRODUCTS ETC	1	No Quantity			0		0		11231			0
S3	2016	2016	2016	2	0	2	Export	670	Saint Vincent and the Grenadines	VCT	92	Br. Virgin Isds	VGB								08	ANIMAL FEED STUFF	1	No Quantity			0		0		415			0
S3	2016	2016	2016	2	0	2	Export	662	Saint Lucia	LCA	92	Br. Virgin Isds	VGB								29	CRUDE ANIMAL,VEG.MATERL.	1	No Quantity							168			0
S3	2016	2016	2016	2	0	2	Export	662	Saint Lucia	LCA	92	Br. Virgin Isds	VGB								27	CRUDE FERTILIZER,MINERAL	1	No Quantity							28			0
S3	2016	2016	2016	2	0	2	Export	670	Saint Vincent and the Grenadines	VCT	92	Br. Virgin Isds	VGB								24	CORK AND WOOD	1	No Quantity			0		0		925			0
S3	2016	2016	2016	2	0	2	Export	670	Saint Vincent and the Grenadines	VCT	92	Br. Virgin Isds	VGB								01	MEAT, MEAT PREPARATIONS	1	No Quantity			0		0		1157			0
S3	2016	2016	2016	2	0	2	Export	670	Saint Vincent and the Grenadines	VCT	92	Br. Virgin Isds	VGB								05	VEGETABLES AND FRUIT	1	No Quantity			0		0		55213			0
S3	2016	2016	2016	2	0	2	Export	662	Saint Lucia	LCA	92	Br. Virgin Isds	VGB								05	VEGETABLES AND FRUIT	1	No Quantity							1616			0
S3	2016	2016	2016	2	0	2	Export	670	Saint Vincent and the Grenadines	VCT	92	Br. Virgin Isds	VGB								06	SUGAR,SUGR.PREPTNS,HONEY	1	No Quantity			0		0		222			0
S3	2016	2016	2016	2	0	2	Export	662	Saint Lucia	LCA	92	Br. Virgin Isds	VGB								09	MISC.EDIBLE PRODUCTS ETC	1	No Quantity							6086			0
S3	2016	2016	2016	2	0	2	Export	670	Saint Vincent and the Grenadines	VCT	92	Br. Virgin Isds	VGB								07	COFFEE,TEA,COCOA,SPICES	1	No Quantity			0		0		492			0
S3	2016	2016	2016	2	0	2	Export	662	Saint Lucia	LCA	92	Br. Virgin Isds	VGB								78	ROAD VEHICLES	1	No Quantity							1289			0
S3	2016	2016	2016	2	0	2	Export	670	Saint Vincent and the Grenadines	VCT	92	Br. Virgin Isds	VGB								78	ROAD VEHICLES	1	No Quantity			0		0		37			0
S3	2016	2016	2016	2	0	2	Export	670	Saint Vincent and the Grenadines	VCT	92	Br. Virgin Isds	VGB								82	FURNITURE,BEDDING,ETC.	1	No Quantity			0		0		5634			0
S3	2016	2016	2016	2	0	2	Export	662	Saint Lucia	LCA	92	Br. Virgin Isds	VGB								89	MISC MANUFCTRD GOODS NES	1	No Quantity							1462			0
S3	2016	2016	2016	2	0	2	Export	670	Saint Vincent and the Grenadines	VCT	92	Br. Virgin Isds	VGB								89	MISC MANUFCTRD GOODS NES	1	No Quantity			0		0		488			0
S3	2016	2016	2016	2	0	2	Export	662	Saint Lucia	LCA	92	Br. Virgin Isds	VGB								93	SPEC.TRANSACT.NOT CLASSD	1	No Quantity							74			0
S3	2016	2016	2016	2	0	2	Export	670	Saint Vincent and the Grenadines	VCT	92	Br. Virgin Isds	VGB								68	NON-FERROUS METALS	1	No Quantity			0		0		180			0
S3	2016	2016	2016	2	0	2	Export	670	Saint Vincent and the Grenadines	VCT	92	Br. Virgin Isds	VGB								74	GENERAL INDUSTL.MACH.NES	1	No Quantity			0		0		814			0
S3	2016	2016	2016	2	0	2	Export	662	Saint Lucia	LCA	92	Br. Virgin Isds	VGB								76	TELECOMM.SOUND EQUIP ETC	1	No Quantity							2757			0
S3	2016	2016	2016	2	0	2	Export	670	Saint Vincent and the Grenadines	VCT	92	Br. Virgin Isds	VGB								76	TELECOMM.SOUND EQUIP ETC	1	No Quantity			0		0		1006			0
S3	2016	2016	2016	2	0	2	Export	662	Saint Lucia	LCA	92	Br. Virgin Isds	VGB								69	METALS MANUFACTURES,NES	1	No Quantity							352			0
S3	2016	2016	2016	2	0	2	Export	670	Saint Vincent and the Grenadines	VCT	92	Br. Virgin Isds	VGB								65	TEXTILE YARN,FABRIC,ETC.	1	No Quantity			0		0		823			0
S3	2016	2016	2016	2	0	2	Export	670	Saint Vincent and the Grenadines	VCT	92	Br. Virgin Isds	VGB								66	NON-METAL.MINERAL MANFCT	1	No Quantity			0		0		777			0
S3	2016	2016	2016	2	0	2	Export	662	Saint Lucia	LCA	92	Br. Virgin Isds	VGB								66	NON-METAL.MINERAL MANFCT	1	No Quantity							44			0
S3	2016	2016	2016	2	0	2	Export	670	Saint Vincent and the Grenadines	VCT	92	Br. Virgin Isds	VGB								67	IRON AND STEEL	1	No Quantity			0		0		204378			0
S3	2016	2016	2016	2	0	2	Export	662	Saint Lucia	LCA	92	Br. Virgin Isds	VGB								67	IRON AND STEEL	1	No Quantity							7089			0
S3	2016	2016	2016	2	0	2	Export	670	Saint Vincent and the Grenadines	VCT	92	Br. Virgin Isds	VGB								69	METALS MANUFACTURES,NES	1	No Quantity			0		0		18720			0
S3	2016	2016	2016	2	0	2	Export	670	Saint Vincent and the Grenadines	VCT	124	Canada	CAN								69	METALS MANUFACTURES,NES	1	No Quantity			0		0		2384			0
S3	2016	2016	2016	2	0	2	Export	662	Saint Lucia	LCA	124	Canada	CAN								67	IRON AND STEEL	1	No Quantity							319			0
S3	2016	2016	2016	2	0	2	Export	662	Saint Lucia	LCA	124	Canada	CAN								71	POWER GENERATNG.MACHINES	1	No Quantity							311			0
S3	2016	2016	2016	2	0	2	Export	662	Saint Lucia	LCA	124	Canada	CAN								66	NON-METAL.MINERAL MANFCT	1	No Quantity							403			0
S3	2016	2016	2016	2	0	2	Export	670	Saint Vincent and the Grenadines	VCT	124	Canada	CAN								65	TEXTILE YARN,FABRIC,ETC.	1	No Quantity			0		0		555			0
S3	2016	2016	2016	2	0	2	Export	662	Saint Lucia	LCA	124	Canada	CAN								69	METALS MANUFACTURES,NES	1	No Quantity							3581			0
S3	2016	2016	2016	2	0	2	Export	670	Saint Vincent and the Grenadines	VCT	124	Canada	CAN								76	TELECOMM.SOUND EQUIP ETC	1	No Quantity			0		0		624			0
S3	2016	2016	2016	2	0	2	Export	670	Saint Vincent and the Grenadines	VCT	124	Canada	CAN								77	ELEC MCH APPAR,PARTS,NES	1	No Quantity			0		0		2515			0
S3	2016	2016	2016	2	0	2	Export	662	Saint Lucia	LCA	124	Canada	CAN								77	ELEC MCH APPAR,PARTS,NES	1	No Quantity							1822			0
S3	2016	2016	2016	2	0	2	Export	662	Saint Lucia	LCA	124	Canada	CAN								76	TELECOMM.SOUND EQUIP ETC	1	No Quantity							37284			0
S3	2016	2016	2016	2	0	2	Export	670	Saint Vincent and the Grenadines	VCT	124	Canada	CAN								74	GENERAL INDUSTL.MACH.NES	1	No Quantity			0		0		1811			0
S3	2016	2016	2016	2	0	2	Export	670	Saint Vincent and the Grenadines	VCT	124	Canada	CAN								75	OFFICE MACHINES,ADP MACH	1	No Quantity			0		0		961			0
S3	2016	2016	2016	2	0	2	Export	662	Saint Lucia	LCA	124	Canada	CAN								73	METALWORKING MACHINERY	1	No Quantity							4795			0
S3	2016	2016	2016	2	0	2	Export	662	Saint Lucia	LCA	124	Canada	CAN								72	SPECIAL.INDUST.MACHINERY	1	No Quantity							213			0
S3	2016	2016	2016	2	0	2	Export	662	Saint Lucia	LCA	124	Canada	CAN								75	OFFICE MACHINES,ADP MACH	1	No Quantity							2011			0
S3	2016	2016	2016	2	0	2	Export	662	Saint Lucia	LCA	124	Canada	CAN								74	GENERAL INDUSTL.MACH.NES	1	No Quantity							805			0
S3	2016	2016	2016	2	0	2	Export	662	Saint Lucia	LCA	124	Canada	CAN								93	SPEC.TRANSACT.NOT CLASSD	1	No Quantity							8763			0
S3	2016	2016	2016	2	0	2	Export	670	Saint Vincent and the Grenadines	VCT	124	Canada	CAN								88	PHOTO.APPARAT.NES;CLOCKS	1	No Quantity			0		0		10			0
S3	2016	2016	2016	2	0	2	Export	670	Saint Vincent and the Grenadines	VCT	124	Canada	CAN								89	MISC MANUFCTRD GOODS NES	1	No Quantity			0		0		12644			0
S3	2016	2016	2016	2	0	2	Export	662	Saint Lucia	LCA	124	Canada	CAN								89	MISC MANUFCTRD GOODS NES	1	No Quantity							4788			0
S3	2016	2016	2016	2	0	2	Export	662	Saint Lucia	LCA	124	Canada	CAN								87	SCIENTIFIC EQUIPMENT NES	1	No Quantity							37152			0
S3	2016	2016	2016	2	0	2	Export	670	Saint Vincent and the Grenadines	VCT	124	Canada	CAN								85	FOOTWEAR	1	No Quantity			0		0		201			0
S3	2016	2016	2016	2	0	2	Export	670	Saint Vincent and the Grenadines	VCT	124	Canada	CAN								87	SCIENTIFIC EQUIPMENT NES	1	No Quantity			0		0		322			0
S3	2016	2016	2016	2	0	2	Export	662	Saint Lucia	LCA	124	Canada	CAN								84	CLOTHING AND ACCESSORIES	1	No Quantity							6831			0
S3	2016	2016	2016	2	0	2	Export	670	Saint Vincent and the Grenadines	VCT	124	Canada	CAN								84	CLOTHING AND ACCESSORIES	1	No Quantity			0		0		8408			0
S3	2016	2016	2016	2	0	2	Export	670	Saint Vincent and the Grenadines	VCT	124	Canada	CAN								78	ROAD VEHICLES	1	No Quantity			0		0		30188			0
S3	2016	2016	2016	2	0	2	Export	662	Saint Lucia	LCA	124	Canada	CAN								79	OTHR.TRANSPORT EQUIPMENT	1	No Quantity							692			0
S3	2016	2016	2016	2	0	2	Export	662	Saint Lucia	LCA	124	Canada	CAN								78	ROAD VEHICLES	1	No Quantity							2194			0
S3	2016	2016	2016	2	0	2	Export	662	Saint Lucia	LCA	124	Canada	CAN								82	FURNITURE,BEDDING,ETC.	1	No Quantity							935			0
S3	2016	2016	2016	2	0	2	Export	670	Saint Vincent and the Grenadines	VCT	124	Canada	CAN								81	PREFAB BUILDGS,FTTNG ETC	1	No Quantity			0		0		30			0
S3	2016	2016	2016	2	0	2	Export	662	Saint Lucia	LCA	124	Canada	CAN								81	PREFAB BUILDGS,FTTNG ETC	1	No Quantity							11033			0
S3	2016	2016	2016	2	0	2	Export	670	Saint Vincent and the Grenadines	VCT	124	Canada	CAN								07	COFFEE,TEA,COCOA,SPICES	1	No Quantity			0		0		2188			0
S3	2016	2016	2016	2	0	2	Export	662	Saint Lucia	LCA	124	Canada	CAN								09	MISC.EDIBLE PRODUCTS ETC	1	No Quantity							3220			0
S3	2016	2016	2016	2	0	2	Export	662	Saint Lucia	LCA	124	Canada	CAN								07	COFFEE,TEA,COCOA,SPICES	1	No Quantity							25582			0
S3	2016	2016	2016	2	0	2	Export	662	Saint Lucia	LCA	124	Canada	CAN								05	VEGETABLES AND FRUIT	1	No Quantity							50839			0
S3	2016	2016	2016	2	0	2	Export	670	Saint Vincent and the Grenadines	VCT	124	Canada	CAN								05	VEGETABLES AND FRUIT	1	No Quantity			0		0		1904			0
S3	2016	2016	2016	2	0	2	Export	662	Saint Lucia	LCA	124	Canada	CAN								03	FISH,CRUSTACEANS,MOLLUSC	1	No Quantity							6839			0
S3	2016	2016	2016	2	0	2	Export	662	Saint Lucia	LCA	124	Canada	CAN								04	CEREALS,CEREAL PREPRTNS.	1	No Quantity							3972			0
S3	2016	2016	2016	2	0	2	Export	662	Saint Lucia	LCA	124	Canada	CAN								01	MEAT, MEAT PREPARATIONS	1	No Quantity							2175			0
S3	2016	2016	2016	2	0	2	Export	662	Saint Lucia	LCA	124	Canada	CAN								00	LIVE ANIMALS	1	No Quantity							370			0
S3	2016	2016	2016	2	0	2	Export	662	Saint Lucia	LCA	124	Canada	CAN								29	CRUDE ANIMAL,VEG.MATERL.	1	No Quantity							1852			0
S3	2016	2016	2016	2	0	2	Export	662	Saint Lucia	LCA	124	Canada	CAN								28	METALLIFEROUS ORE,SCRAP	1	No Quantity							94588			0
S3	2016	2016	2016	2	0	2	Export	662	Saint Lucia	LCA	124	Canada	CAN								33	PETROLEUM,PETROL.PRODUCT	1	No Quantity							10			0
S3	2016	2016	2016	2	0	2	Export	662	Saint Lucia	LCA	124	Canada	CAN								11	BEVERAGES	1	No Quantity							201290			0
S3	2016	2016	2016	2	0	2	Export	670	Saint Vincent and the Grenadines	VCT	124	Canada	CAN								11	BEVERAGES	1	No Quantity			0		0		33072			0
S3	2016	2016	2016	2	0	2	Export	662	Saint Lucia	LCA	124	Canada	CAN								53	DYES,COLOURING MATERIALS	1	No Quantity							333			0
S3	2016	2016	2016	2	0	2	Export	662	Saint Lucia	LCA	124	Canada	CAN								62	RUBBER MANUFACTURES, NES	1	No Quantity							913			0
S3	2016	2016	2016	2	0	2	Export	662	Saint Lucia	LCA	124	Canada	CAN								65	TEXTILE YARN,FABRIC,ETC.	1	No Quantity							931			0
S3	2016	2016	2016	2	0	2	Export	662	Saint Lucia	LCA	136	Cayman Isds	CYM								58	PLASTIC,NON-PRIMARY FORM	1	No Quantity							60			0
S3	2016	2016	2016	2	0	2	Export	662	Saint Lucia	LCA	136	Cayman Isds	CYM								89	MISC MANUFCTRD GOODS NES	1	No Quantity							667			0
S3	2016	2016	2016	2	0	2	Export	662	Saint Lucia	LCA	136	Cayman Isds	CYM								93	SPEC.TRANSACT.NOT CLASSD	1	No Quantity							8050			0
S3	2016	2016	2016	2	0	2	Export	662	Saint Lucia	LCA	156	China	CHN								88	PHOTO.APPARAT.NES;CLOCKS	1	No Quantity							811			0
S3	2016	2016	2016	2	0	2	Export	662	Saint Lucia	LCA	156	China	CHN								89	MISC MANUFCTRD GOODS NES	1	No Quantity							21569			0
S3	2016	2016	2016	2	0	2	Export	662	Saint Lucia	LCA	156	China	CHN								87	SCIENTIFIC EQUIPMENT NES	1	No Quantity							6			0
S3	2016	2016	2016	2	0	2	Export	662	Saint Lucia	LCA	156	China	CHN								82	FURNITURE,BEDDING,ETC.	1	No Quantity							6708			0
S3	2016	2016	2016	2	0	2	Export	662	Saint Lucia	LCA	156	China	CHN								78	ROAD VEHICLES	1	No Quantity							1173			0
S3	2016	2016	2016	2	0	2	Export	662	Saint Lucia	LCA	156	China	CHN								83	TRAVEL GOODS,HANDBGS ETC	1	No Quantity							56372			0
S3	2016	2016	2016	2	0	2	Export	662	Saint Lucia	LCA	156	China	CHN								85	FOOTWEAR	1	No Quantity							56272			0
S3	2016	2016	2016	2	0	2	Export	662	Saint Lucia	LCA	156	China	CHN								84	CLOTHING AND ACCESSORIES	1	No Quantity							896259			0
S3	2016	2016	2016	2	0	2	Export	670	Saint Vincent and the Grenadines	VCT	156	China	CHN								82	FURNITURE,BEDDING,ETC.	1	No Quantity			0		0		3562			0
S3	2016	2016	2016	2	0	2	Export	662	Saint Lucia	LCA	156	China	CHN								74	GENERAL INDUSTL.MACH.NES	1	No Quantity							7300			0
S3	2016	2016	2016	2	0	2	Export	662	Saint Lucia	LCA	156	China	CHN								75	OFFICE MACHINES,ADP MACH	1	No Quantity							503			0
S3	2016	2016	2016	2	0	2	Export	662	Saint Lucia	LCA	156	China	CHN								77	ELEC MCH APPAR,PARTS,NES	1	No Quantity							8654			0
S3	2016	2016	2016	2	0	2	Export	670	Saint Vincent and the Grenadines	VCT	156	China	CHN								76	TELECOMM.SOUND EQUIP ETC	1	No Quantity			0		0		462			0
S3	2016	2016	2016	2	0	2	Export	662	Saint Lucia	LCA	156	China	CHN								69	METALS MANUFACTURES,NES	1	No Quantity							1984			0
S3	2016	2016	2016	2	0	2	Export	662	Saint Lucia	LCA	156	China	CHN								71	POWER GENERATNG.MACHINES	1	No Quantity							35			0
S3	2016	2016	2016	2	0	2	Export	662	Saint Lucia	LCA	156	China	CHN								58	PLASTIC,NON-PRIMARY FORM	1	No Quantity							32955			0
S3	2016	2016	2016	2	0	2	Export	662	Saint Lucia	LCA	156	China	CHN								62	RUBBER MANUFACTURES, NES	1	No Quantity							74			0
S3	2016	2016	2016	2	0	2	Export	670	Saint Vincent and the Grenadines	VCT	156	China	CHN								57	PLASTICS IN PRIMARY FORM	1	No Quantity			0		0		4729			0
S3	2016	2016	2016	2	0	2	Export	662	Saint Lucia	LCA	156	China	CHN								65	TEXTILE YARN,FABRIC,ETC.	1	No Quantity							2139			0
S3	2016	2016	2016	2	0	2	Export	662	Saint Lucia	LCA	156	China	CHN								64	PAPER,PAPERBOARD,ETC.	1	No Quantity							24			0
S3	2016	2016	2016	2	0	2	Export	662	Saint Lucia	LCA	156	China	CHN								55	ESSENTL.OILS,PERFUME,ETC	1	No Quantity							4026			0
S3	2016	2016	2016	2	0	2	Export	662	Saint Lucia	LCA	156	China	CHN								28	METALLIFEROUS ORE,SCRAP	1	No Quantity							75972			0
S3	2016	2016	2016	2	0	2	Export	662	Saint Lucia	LCA	192	Cuba	CUB								07	COFFEE,TEA,COCOA,SPICES	1	No Quantity							3			0
S3	2016	2016	2016	2	0	2	Export	662	Saint Lucia	LCA	192	Cuba	CUB								09	MISC.EDIBLE PRODUCTS ETC	1	No Quantity							12			0
S3	2016	2016	2016	2	0	2	Export	662	Saint Lucia	LCA	192	Cuba	CUB								62	RUBBER MANUFACTURES, NES	1	No Quantity							208			0
S3	2016	2016	2016	2	0	2	Export	662	Saint Lucia	LCA	192	Cuba	CUB								93	SPEC.TRANSACT.NOT CLASSD	1	No Quantity							23075			0
S3	2016	2016	2016	2	0	2	Export	662	Saint Lucia	LCA	208	Denmark	DNK								11	BEVERAGES	1	No Quantity							73859			0
S3	2016	2016	2016	2	0	2	Export	662	Saint Lucia	LCA	212	Dominica	DMA								11	BEVERAGES	1	No Quantity							2099343			0
S3	2016	2016	2016	2	0	2	Export	670	Saint Vincent and the Grenadines	VCT	212	Dominica	DMA								08	ANIMAL FEED STUFF	1	No Quantity			0		0		612438			0
S3	2016	2016	2016	2	0	2	Export	670	Saint Vincent and the Grenadines	VCT	212	Dominica	DMA								09	MISC.EDIBLE PRODUCTS ETC	1	No Quantity			0		0		2133			0
S3	2016	2016	2016	2	0	2	Export	670	Saint Vincent and the Grenadines	VCT	212	Dominica	DMA								11	BEVERAGES	1	No Quantity			0		0		105983			0
S3	2016	2016	2016	2	0	2	Export	662	Saint Lucia	LCA	212	Dominica	DMA								29	CRUDE ANIMAL,VEG.MATERL.	1	No Quantity							3352			0
S3	2016	2016	2016	2	0	2	Export	662	Saint Lucia	LCA	212	Dominica	DMA								33	PETROLEUM,PETROL.PRODUCT	1	No Quantity							20182			0
S3	2016	2016	2016	2	0	2	Export	662	Saint Lucia	LCA	212	Dominica	DMA								09	MISC.EDIBLE PRODUCTS ETC	1	No Quantity							5123			0
S3	2016	2016	2016	2	0	2	Export	670	Saint Vincent and the Grenadines	VCT	212	Dominica	DMA								07	COFFEE,TEA,COCOA,SPICES	1	No Quantity			0		0		14			0
S3	2016	2016	2016	2	0	2	Export	670	Saint Vincent and the Grenadines	VCT	212	Dominica	DMA								03	FISH,CRUSTACEANS,MOLLUSC	1	No Quantity			0		0		109288			0
S3	2016	2016	2016	2	0	2	Export	670	Saint Vincent and the Grenadines	VCT	212	Dominica	DMA								04	CEREALS,CEREAL PREPRTNS.	1	No Quantity			0		0		1516637			0
S3	2016	2016	2016	2	0	2	Export	662	Saint Lucia	LCA	212	Dominica	DMA								04	CEREALS,CEREAL PREPRTNS.	1	No Quantity							440			0
S3	2016	2016	2016	2	0	2	Export	670	Saint Vincent and the Grenadines	VCT	212	Dominica	DMA								05	VEGETABLES AND FRUIT	1	No Quantity			0		0		2907			0
S3	2016	2016	2016	2	0	2	Export	662	Saint Lucia	LCA	212	Dominica	DMA								62	RUBBER MANUFACTURES, NES	1	No Quantity							1446			0
S3	2016	2016	2016	2	0	2	Export	670	Saint Vincent and the Grenadines	VCT	212	Dominica	DMA								59	CHEMICAL MATERIALS NES	1	No Quantity			0		0		66			0
S3	2016	2016	2016	2	0	2	Export	670	Saint Vincent and the Grenadines	VCT	212	Dominica	DMA								58	PLASTIC,NON-PRIMARY FORM	1	No Quantity			0		0		31608			0
S3	2016	2016	2016	2	0	2	Export	662	Saint Lucia	LCA	212	Dominica	DMA								58	PLASTIC,NON-PRIMARY FORM	1	No Quantity							18045			0
S3	2016	2016	2016	2	0	2	Export	670	Saint Vincent and the Grenadines	VCT	212	Dominica	DMA								56	FERTILIZER,EXCEPT GRP272	1	No Quantity			0		0		41			0
S3	2016	2016	2016	2	0	2	Export	662	Saint Lucia	LCA	212	Dominica	DMA								59	CHEMICAL MATERIALS NES	1	No Quantity							76231			0
S3	2016	2016	2016	2	0	2	Export	662	Saint Lucia	LCA	212	Dominica	DMA								64	PAPER,PAPERBOARD,ETC.	1	No Quantity							668024			0
S3	2016	2016	2016	2	0	2	Export	670	Saint Vincent and the Grenadines	VCT	212	Dominica	DMA								62	RUBBER MANUFACTURES, NES	1	No Quantity			0		0		12380			0
S3	2016	2016	2016	2	0	2	Export	662	Saint Lucia	LCA	212	Dominica	DMA								65	TEXTILE YARN,FABRIC,ETC.	1	No Quantity							1449			0
S3	2016	2016	2016	2	0	2	Export	662	Saint Lucia	LCA	212	Dominica	DMA								55	ESSENTL.OILS,PERFUME,ETC	1	No Quantity							418			0
S3	2016	2016	2016	2	0	2	Export	670	Saint Vincent and the Grenadines	VCT	212	Dominica	DMA								53	DYES,COLOURING MATERIALS	1	No Quantity			0		0		777			0
S3	2016	2016	2016	2	0	2	Export	662	Saint Lucia	LCA	212	Dominica	DMA								53	DYES,COLOURING MATERIALS	1	No Quantity							40372			0
S3	2016	2016	2016	2	0	2	Export	662	Saint Lucia	LCA	212	Dominica	DMA								54	MEDICINAL,PHARM.PRODUCTS	1	No Quantity							67945			0
S3	2016	2016	2016	2	0	2	Export	662	Saint Lucia	LCA	212	Dominica	DMA								52	INORGANIC CHEMICALS	1	No Quantity							740			0
S3	2016	2016	2016	2	0	2	Export	662	Saint Lucia	LCA	212	Dominica	DMA								93	SPEC.TRANSACT.NOT CLASSD	1	No Quantity							33655			0
S3	2016	2016	2016	2	0	2	Export	670	Saint Vincent and the Grenadines	VCT	212	Dominica	DMA								88	PHOTO.APPARAT.NES;CLOCKS	1	No Quantity			0		0		149			0
S3	2016	2016	2016	2	0	2	Export	662	Saint Lucia	LCA	212	Dominica	DMA								88	PHOTO.APPARAT.NES;CLOCKS	1	No Quantity							3114			0
S3	2016	2016	2016	2	0	2	Export	670	Saint Vincent and the Grenadines	VCT	212	Dominica	DMA								89	MISC MANUFCTRD GOODS NES	1	No Quantity			0		0		35416			0
S3	2016	2016	2016	2	0	2	Export	662	Saint Lucia	LCA	212	Dominica	DMA								87	SCIENTIFIC EQUIPMENT NES	1	No Quantity							4698			0
S3	2016	2016	2016	2	0	2	Export	670	Saint Vincent and the Grenadines	VCT	212	Dominica	DMA								73	METALWORKING MACHINERY	1	No Quantity			0		0		6853			0
S3	2016	2016	2016	2	0	2	Export	662	Saint Lucia	LCA	212	Dominica	DMA								89	MISC MANUFCTRD GOODS NES	1	No Quantity							476181			0
S3	2016	2016	2016	2	0	2	Export	670	Saint Vincent and the Grenadines	VCT	212	Dominica	DMA								82	FURNITURE,BEDDING,ETC.	1	No Quantity			0		0		6147			0
S3	2016	2016	2016	2	0	2	Export	662	Saint Lucia	LCA	212	Dominica	DMA								84	CLOTHING AND ACCESSORIES	1	No Quantity							6901			0
S3	2016	2016	2016	2	0	2	Export	670	Saint Vincent and the Grenadines	VCT	212	Dominica	DMA								84	CLOTHING AND ACCESSORIES	1	No Quantity			0		0		1066			0
S3	2016	2016	2016	2	0	2	Export	662	Saint Lucia	LCA	212	Dominica	DMA								78	ROAD VEHICLES	1	No Quantity							325727			0
S3	2016	2016	2016	2	0	2	Export	662	Saint Lucia	LCA	212	Dominica	DMA								82	FURNITURE,BEDDING,ETC.	1	No Quantity							53125			0
S3	2016	2016	2016	2	0	2	Export	662	Saint Lucia	LCA	212	Dominica	DMA								81	PREFAB BUILDGS,FTTNG ETC	1	No Quantity							480430			0
S3	2016	2016	2016	2	0	2	Export	662	Saint Lucia	LCA	212	Dominica	DMA								71	POWER GENERATNG.MACHINES	1	No Quantity							226767			0
S3	2016	2016	2016	2	0	2	Export	662	Saint Lucia	LCA	212	Dominica	DMA								67	IRON AND STEEL	1	No Quantity							261375			0
S3	2016	2016	2016	2	0	2	Export	670	Saint Vincent and the Grenadines	VCT	212	Dominica	DMA								67	IRON AND STEEL	1	No Quantity			0		0		428253			0
S3	2016	2016	2016	2	0	2	Export	670	Saint Vincent and the Grenadines	VCT	212	Dominica	DMA								69	METALS MANUFACTURES,NES	1	No Quantity			0		0		652052			0
S3	2016	2016	2016	2	0	2	Export	662	Saint Lucia	LCA	212	Dominica	DMA								69	METALS MANUFACTURES,NES	1	No Quantity							389336			0
S3	2016	2016	2016	2	0	2	Export	670	Saint Vincent and the Grenadines	VCT	212	Dominica	DMA								65	TEXTILE YARN,FABRIC,ETC.	1	No Quantity			0		0		3904			0
S3	2016	2016	2016	2	0	2	Export	662	Saint Lucia	LCA	212	Dominica	DMA								66	NON-METAL.MINERAL MANFCT	1	No Quantity							26206			0
S3	2016	2016	2016	2	0	2	Export	662	Saint Lucia	LCA	212	Dominica	DMA								77	ELEC MCH APPAR,PARTS,NES	1	No Quantity							17314			0
S3	2016	2016	2016	2	0	2	Export	670	Saint Vincent and the Grenadines	VCT	212	Dominica	DMA								75	OFFICE MACHINES,ADP MACH	1	No Quantity			0		0		201			0
S3	2016	2016	2016	2	0	2	Export	662	Saint Lucia	LCA	212	Dominica	DMA								76	TELECOMM.SOUND EQUIP ETC	1	No Quantity							5244			0
S3	2016	2016	2016	2	0	2	Export	662	Saint Lucia	LCA	212	Dominica	DMA								75	OFFICE MACHINES,ADP MACH	1	No Quantity							7271			0
S3	2016	2016	2016	2	0	2	Export	662	Saint Lucia	LCA	212	Dominica	DMA								74	GENERAL INDUSTL.MACH.NES	1	No Quantity							103042			0
S3	2016	2016	2016	2	0	2	Export	662	Saint Lucia	LCA	212	Dominica	DMA								72	SPECIAL.INDUST.MACHINERY	1	No Quantity							66289			0
S3	2016	2016	2016	2	0	2	Export	662	Saint Lucia	LCA	212	Dominica	DMA								73	METALWORKING MACHINERY	1	No Quantity							14570			0
S3	2016	2016	2016	2	0	2	Export	670	Saint Vincent and the Grenadines	VCT	212	Dominica	DMA								68	NON-FERROUS METALS	1	No Quantity			0		0		37			0
S3	2016	2016	2016	2	0	2	Export	670	Saint Vincent and the Grenadines	VCT	212	Dominica	DMA								72	SPECIAL.INDUST.MACHINERY	1	No Quantity			0		0		1610			0
S3	2016	2016	2016	2	0	2	Export	670	Saint Vincent and the Grenadines	VCT	214	Dominican Rep.	DOM								77	ELEC MCH APPAR,PARTS,NES	1	No Quantity			0		0		56956			0
S3	2016	2016	2016	2	0	2	Export	662	Saint Lucia	LCA	214	Dominican Rep.	DOM								69	METALS MANUFACTURES,NES	1	No Quantity							8050			0
S3	2016	2016	2016	2	0	2	Export	662	Saint Lucia	LCA	214	Dominican Rep.	DOM								83	TRAVEL GOODS,HANDBGS ETC	1	No Quantity							517			0
S3	2016	2016	2016	2	0	2	Export	662	Saint Lucia	LCA	214	Dominican Rep.	DOM								84	CLOTHING AND ACCESSORIES	1	No Quantity							20			0
S3	2016	2016	2016	2	0	2	Export	670	Saint Vincent and the Grenadines	VCT	214	Dominican Rep.	DOM								82	FURNITURE,BEDDING,ETC.	1	No Quantity			0		0		2592			0
S3	2016	2016	2016	2	0	2	Export	670	Saint Vincent and the Grenadines	VCT	214	Dominican Rep.	DOM								87	SCIENTIFIC EQUIPMENT NES	1	No Quantity			0		0		670			0
S3	2016	2016	2016	2	0	2	Export	662	Saint Lucia	LCA	214	Dominican Rep.	DOM								87	SCIENTIFIC EQUIPMENT NES	1	No Quantity							3904			0
S3	2016	2016	2016	2	0	2	Export	662	Saint Lucia	LCA	214	Dominican Rep.	DOM								54	MEDICINAL,PHARM.PRODUCTS	1	No Quantity							7216			0
S3	2016	2016	2016	2	0	2	Export	662	Saint Lucia	LCA	214	Dominican Rep.	DOM								59	CHEMICAL MATERIALS NES	1	No Quantity							11384			0
S3	2016	2016	2016	2	0	2	Export	662	Saint Lucia	LCA	214	Dominican Rep.	DOM								27	CRUDE FERTILIZER,MINERAL	1	No Quantity							10			0
S3	2016	2016	2016	2	0	2	Export	670	Saint Vincent and the Grenadines	VCT	214	Dominican Rep.	DOM								11	BEVERAGES	1	No Quantity			0		0		41			0
S3	2016	2016	2016	2	0	2	Export	662	Saint Lucia	LCA	251	France	FRA								08	ANIMAL FEED STUFF	1	No Quantity							355865			0
S3	2016	2016	2016	2	0	2	Export	662	Saint Lucia	LCA	251	France	FRA								12	TOBACCO,TOBACCO MANUFACT	1	No Quantity							2777			0
S3	2016	2016	2016	2	0	2	Export	662	Saint Lucia	LCA	251	France	FRA								11	BEVERAGES	1	No Quantity							449520			0
S3	2016	2016	2016	2	0	2	Export	662	Saint Lucia	LCA	251	France	FRA								27	CRUDE FERTILIZER,MINERAL	1	No Quantity							5596			0
S3	2016	2016	2016	2	0	2	Export	662	Saint Lucia	LCA	251	France	FRA								24	CORK AND WOOD	1	No Quantity							1541			0
S3	2016	2016	2016	2	0	2	Export	662	Saint Lucia	LCA	251	France	FRA								33	PETROLEUM,PETROL.PRODUCT	1	No Quantity							124851			0
S3	2016	2016	2016	2	0	2	Export	662	Saint Lucia	LCA	251	France	FRA								29	CRUDE ANIMAL,VEG.MATERL.	1	No Quantity							1715			0
S3	2016	2016	2016	2	0	2	Export	670	Saint Vincent and the Grenadines	VCT	251	France	FRA								05	VEGETABLES AND FRUIT	1	No Quantity			0		0		162071			0
S3	2016	2016	2016	2	0	2	Export	662	Saint Lucia	LCA	251	France	FRA								04	CEREALS,CEREAL PREPRTNS.	1	No Quantity							829			0
S3	2016	2016	2016	2	0	2	Export	662	Saint Lucia	LCA	251	France	FRA								02	DAIRY PRODUCTS,BIRD EGGS	1	No Quantity							890			0
S3	2016	2016	2016	2	0	2	Export	670	Saint Vincent and the Grenadines	VCT	251	France	FRA								07	COFFEE,TEA,COCOA,SPICES	1	No Quantity			0		0		47804			0
S3	2016	2016	2016	2	0	2	Export	662	Saint Lucia	LCA	251	France	FRA								09	MISC.EDIBLE PRODUCTS ETC	1	No Quantity							162623			0
S3	2016	2016	2016	2	0	2	Export	662	Saint Lucia	LCA	251	France	FRA								59	CHEMICAL MATERIALS NES	1	No Quantity							6926			0
S3	2016	2016	2016	2	0	2	Export	662	Saint Lucia	LCA	251	France	FRA								58	PLASTIC,NON-PRIMARY FORM	1	No Quantity							22			0
S3	2016	2016	2016	2	0	2	Export	662	Saint Lucia	LCA	251	France	FRA								62	RUBBER MANUFACTURES, NES	1	No Quantity							6			0
S3	2016	2016	2016	2	0	2	Export	662	Saint Lucia	LCA	251	France	FRA								65	TEXTILE YARN,FABRIC,ETC.	1	No Quantity							179			0
S3	2016	2016	2016	2	0	2	Export	662	Saint Lucia	LCA	251	France	FRA								64	PAPER,PAPERBOARD,ETC.	1	No Quantity							352424			0
S3	2016	2016	2016	2	0	2	Export	662	Saint Lucia	LCA	251	France	FRA								54	MEDICINAL,PHARM.PRODUCTS	1	No Quantity							7820			0
S3	2016	2016	2016	2	0	2	Export	662	Saint Lucia	LCA	251	France	FRA								53	DYES,COLOURING MATERIALS	1	No Quantity							4584			0
S3	2016	2016	2016	2	0	2	Export	662	Saint Lucia	LCA	251	France	FRA								55	ESSENTL.OILS,PERFUME,ETC	1	No Quantity							167			0
S3	2016	2016	2016	2	0	2	Export	662	Saint Lucia	LCA	251	France	FRA								52	INORGANIC CHEMICALS	1	No Quantity							11526			0
S3	2016	2016	2016	2	0	2	Export	662	Saint Lucia	LCA	251	France	FRA								51	ORGANIC CHEMICALS	1	No Quantity							2002			0
S3	2016	2016	2016	2	0	2	Export	662	Saint Lucia	LCA	251	France	FRA								42	FIXED VEG. FATS AND OILS	1	No Quantity							46780			0
S3	2016	2016	2016	2	0	2	Export	662	Saint Lucia	LCA	251	France	FRA								87	SCIENTIFIC EQUIPMENT NES	1	No Quantity							34726			0
S3	2016	2016	2016	2	0	2	Export	670	Saint Vincent and the Grenadines	VCT	251	France	FRA								87	SCIENTIFIC EQUIPMENT NES	1	No Quantity			0		0		35131			0
S3	2016	2016	2016	2	0	2	Export	662	Saint Lucia	LCA	251	France	FRA								89	MISC MANUFCTRD GOODS NES	1	No Quantity							871			0
S3	2016	2016	2016	2	0	2	Export	662	Saint Lucia	LCA	251	France	FRA								93	SPEC.TRANSACT.NOT CLASSD	1	No Quantity							2300			0
S3	2016	2016	2016	2	0	2	Export	670	Saint Vincent and the Grenadines	VCT	251	France	FRA								82	FURNITURE,BEDDING,ETC.	1	No Quantity			0		0		1811			0
S3	2016	2016	2016	2	0	2	Export	662	Saint Lucia	LCA	251	France	FRA								84	CLOTHING AND ACCESSORIES	1	No Quantity							3824			0
S3	2016	2016	2016	2	0	2	Export	662	Saint Lucia	LCA	251	France	FRA								85	FOOTWEAR	1	No Quantity							1035			0
S3	2016	2016	2016	2	0	2	Export	662	Saint Lucia	LCA	251	France	FRA								78	ROAD VEHICLES	1	No Quantity							10030			0
S3	2016	2016	2016	2	0	2	Export	662	Saint Lucia	LCA	251	France	FRA								69	METALS MANUFACTURES,NES	1	No Quantity							5834			0
S3	2016	2016	2016	2	0	2	Export	670	Saint Vincent and the Grenadines	VCT	251	France	FRA								69	METALS MANUFACTURES,NES	1	No Quantity			0		0		1090			0
S3	2016	2016	2016	2	0	2	Export	662	Saint Lucia	LCA	251	France	FRA								71	POWER GENERATNG.MACHINES	1	No Quantity							104			0
S3	2016	2016	2016	2	0	2	Export	670	Saint Vincent and the Grenadines	VCT	251	France	FRA								76	TELECOMM.SOUND EQUIP ETC	1	No Quantity			0		0		36			0
S3	2016	2016	2016	2	0	2	Export	662	Saint Lucia	LCA	251	France	FRA								77	ELEC MCH APPAR,PARTS,NES	1	No Quantity							64021			0
S3	2016	2016	2016	2	0	2	Export	662	Saint Lucia	LCA	251	France	FRA								76	TELECOMM.SOUND EQUIP ETC	1	No Quantity							737			0
S3	2016	2016	2016	2	0	2	Export	670	Saint Vincent and the Grenadines	VCT	251	France	FRA								75	OFFICE MACHINES,ADP MACH	1	No Quantity			0		0		619			0
S3	2016	2016	2016	2	0	2	Export	662	Saint Lucia	LCA	251	France	FRA								73	METALWORKING MACHINERY	1	No Quantity							1530			0
S3	2016	2016	2016	2	0	2	Export	662	Saint Lucia	LCA	251	France	FRA								72	SPECIAL.INDUST.MACHINERY	1	No Quantity							316229			0
S3	2016	2016	2016	2	0	2	Export	662	Saint Lucia	LCA	251	France	FRA								74	GENERAL INDUSTL.MACH.NES	1	No Quantity							77722			0
S3	2016	2016	2016	2	0	2	Export	662	Saint Lucia	LCA	251	France	FRA								75	OFFICE MACHINES,ADP MACH	1	No Quantity							7257			0
S3	2016	2016	2016	2	0	2	Export	662	Saint Lucia	LCA	266	Gabon	GAB								89	MISC MANUFCTRD GOODS NES	1	No Quantity							458			0
S3	2016	2016	2016	2	0	2	Export	662	Saint Lucia	LCA	266	Gabon	GAB								07	COFFEE,TEA,COCOA,SPICES	1	No Quantity							1193			0
S3	2016	2016	2016	2	0	2	Export	662	Saint Lucia	LCA	266	Gabon	GAB								05	VEGETABLES AND FRUIT	1	No Quantity							87778			0
S3	2016	2016	2016	2	0	2	Export	662	Saint Lucia	LCA	268	Georgia	GEO								75	OFFICE MACHINES,ADP MACH	1	No Quantity							741			0
S3	2016	2016	2016	2	0	2	Export	662	Saint Lucia	LCA	276	Germany	DEU								74	GENERAL INDUSTL.MACH.NES	1	No Quantity							77933			0
S3	2016	2016	2016	2	0	2	Export	662	Saint Lucia	LCA	276	Germany	DEU								76	TELECOMM.SOUND EQUIP ETC	1	No Quantity							93			0
S3	2016	2016	2016	2	0	2	Export	662	Saint Lucia	LCA	276	Germany	DEU								77	ELEC MCH APPAR,PARTS,NES	1	No Quantity							1836			0
S3	2016	2016	2016	2	0	2	Export	670	Saint Vincent and the Grenadines	VCT	276	Germany	DEU								77	ELEC MCH APPAR,PARTS,NES	1	No Quantity			0		0		1817			0
S3	2016	2016	2016	2	0	2	Export	662	Saint Lucia	LCA	276	Germany	DEU								71	POWER GENERATNG.MACHINES	1	No Quantity							4934			0
S3	2016	2016	2016	2	0	2	Export	662	Saint Lucia	LCA	276	Germany	DEU								67	IRON AND STEEL	1	No Quantity							33			0
S3	2016	2016	2016	2	0	2	Export	662	Saint Lucia	LCA	276	Germany	DEU								69	METALS MANUFACTURES,NES	1	No Quantity							5217			0
S3	2016	2016	2016	2	0	2	Export	662	Saint Lucia	LCA	276	Germany	DEU								66	NON-METAL.MINERAL MANFCT	1	No Quantity							183			0
S3	2016	2016	2016	2	0	2	Export	662	Saint Lucia	LCA	276	Germany	DEU								89	MISC MANUFCTRD GOODS NES	1	No Quantity							11163			0
S3	2016	2016	2016	2	0	2	Export	662	Saint Lucia	LCA	276	Germany	DEU								87	SCIENTIFIC EQUIPMENT NES	1	No Quantity							403			0
S3	2016	2016	2016	2	0	2	Export	662	Saint Lucia	LCA	276	Germany	DEU								78	ROAD VEHICLES	1	No Quantity							35707			0
S3	2016	2016	2016	2	0	2	Export	662	Saint Lucia	LCA	276	Germany	DEU								83	TRAVEL GOODS,HANDBGS ETC	1	No Quantity							48			0
S3	2016	2016	2016	2	0	2	Export	662	Saint Lucia	LCA	276	Germany	DEU								84	CLOTHING AND ACCESSORIES	1	No Quantity							675			0
S3	2016	2016	2016	2	0	2	Export	662	Saint Lucia	LCA	276	Germany	DEU								07	COFFEE,TEA,COCOA,SPICES	1	No Quantity							88704			0
S3	2016	2016	2016	2	0	2	Export	662	Saint Lucia	LCA	276	Germany	DEU								33	PETROLEUM,PETROL.PRODUCT	1	No Quantity							5410			0
S3	2016	2016	2016	2	0	2	Export	662	Saint Lucia	LCA	276	Germany	DEU								11	BEVERAGES	1	No Quantity							22802			0
S3	2016	2016	2016	2	0	2	Export	670	Saint Vincent and the Grenadines	VCT	276	Germany	DEU								29	CRUDE ANIMAL,VEG.MATERL.	1	No Quantity			0		0		92			0
S3	2016	2016	2016	2	0	2	Export	670	Saint Vincent and the Grenadines	VCT	276	Germany	DEU								33	PETROLEUM,PETROL.PRODUCT	1	No Quantity			0		0		13			0
S3	2016	2016	2016	2	0	2	Export	662	Saint Lucia	LCA	276	Germany	DEU								55	ESSENTL.OILS,PERFUME,ETC	1	No Quantity							111			0
S3	2016	2016	2016	2	0	2	Export	662	Saint Lucia	LCA	276	Germany	DEU								64	PAPER,PAPERBOARD,ETC.	1	No Quantity							9			0
S3	2016	2016	2016	2	0	2	Export	662	Saint Lucia	LCA	276	Germany	DEU								65	TEXTILE YARN,FABRIC,ETC.	1	No Quantity							11			0
S3	2016	2016	2016	2	0	2	Export	662	Saint Lucia	LCA	276	Germany	DEU								62	RUBBER MANUFACTURES, NES	1	No Quantity							289			0
S3	2016	2016	2016	2	0	2	Export	662	Saint Lucia	LCA	276	Germany	DEU								58	PLASTIC,NON-PRIMARY FORM	1	No Quantity							6896			0
S3	2016	2016	2016	2	0	2	Export	662	Saint Lucia	LCA	300	Greece	GRC								69	METALS MANUFACTURES,NES	1	No Quantity							23106			0
S3	2016	2016	2016	2	0	2	Export	662	Saint Lucia	LCA	308	Grenada	GRD								69	METALS MANUFACTURES,NES	1	No Quantity							3547			0
S3	2016	2016	2016	2	0	2	Export	662	Saint Lucia	LCA	308	Grenada	GRD								66	NON-METAL.MINERAL MANFCT	1	No Quantity							3265			0
S3	2016	2016	2016	2	0	2	Export	670	Saint Vincent and the Grenadines	VCT	308	Grenada	GRD								65	TEXTILE YARN,FABRIC,ETC.	1	No Quantity			0		0		218			0
S3	2016	2016	2016	2	0	2	Export	670	Saint Vincent and the Grenadines	VCT	308	Grenada	GRD								66	NON-METAL.MINERAL MANFCT	1	No Quantity			0		0		10187			0
S3	2016	2016	2016	2	0	2	Export	662	Saint Lucia	LCA	308	Grenada	GRD								67	IRON AND STEEL	1	No Quantity							926			0
S3	2016	2016	2016	2	0	2	Export	670	Saint Vincent and the Grenadines	VCT	308	Grenada	GRD								67	IRON AND STEEL	1	No Quantity			0		0		141165			0
S3	2016	2016	2016	2	0	2	Export	670	Saint Vincent and the Grenadines	VCT	308	Grenada	GRD								69	METALS MANUFACTURES,NES	1	No Quantity			0		0		148075			0
S3	2016	2016	2016	2	0	2	Export	662	Saint Lucia	LCA	308	Grenada	GRD								71	POWER GENERATNG.MACHINES	1	No Quantity							1643			0
S3	2016	2016	2016	2	0	2	Export	662	Saint Lucia	LCA	308	Grenada	GRD								68	NON-FERROUS METALS	1	No Quantity							554			0
S3	2016	2016	2016	2	0	2	Export	670	Saint Vincent and the Grenadines	VCT	308	Grenada	GRD								77	ELEC MCH APPAR,PARTS,NES	1	No Quantity			0		0		3119			0
S3	2016	2016	2016	2	0	2	Export	670	Saint Vincent and the Grenadines	VCT	308	Grenada	GRD								76	TELECOMM.SOUND EQUIP ETC	1	No Quantity			0		0		2073			0
S3	2016	2016	2016	2	0	2	Export	662	Saint Lucia	LCA	308	Grenada	GRD								77	ELEC MCH APPAR,PARTS,NES	1	No Quantity							1690			0
S3	2016	2016	2016	2	0	2	Export	662	Saint Lucia	LCA	308	Grenada	GRD								76	TELECOMM.SOUND EQUIP ETC	1	No Quantity							10750			0
S3	2016	2016	2016	2	0	2	Export	670	Saint Vincent and the Grenadines	VCT	308	Grenada	GRD								75	OFFICE MACHINES,ADP MACH	1	No Quantity			0		0		44			0
S3	2016	2016	2016	2	0	2	Export	670	Saint Vincent and the Grenadines	VCT	308	Grenada	GRD								74	GENERAL INDUSTL.MACH.NES	1	No Quantity			0		0		6167			0
S3	2016	2016	2016	2	0	2	Export	662	Saint Lucia	LCA	308	Grenada	GRD								74	GENERAL INDUSTL.MACH.NES	1	No Quantity							6316			0
S3	2016	2016	2016	2	0	2	Export	662	Saint Lucia	LCA	308	Grenada	GRD								75	OFFICE MACHINES,ADP MACH	1	No Quantity							12151			0
S3	2016	2016	2016	2	0	2	Export	662	Saint Lucia	LCA	308	Grenada	GRD								72	SPECIAL.INDUST.MACHINERY	1	No Quantity							14323			0
S3	2016	2016	2016	2	0	2	Export	670	Saint Vincent and the Grenadines	VCT	308	Grenada	GRD								72	SPECIAL.INDUST.MACHINERY	1	No Quantity			0		0		185			0
S3	2016	2016	2016	2	0	2	Export	662	Saint Lucia	LCA	308	Grenada	GRD								84	CLOTHING AND ACCESSORIES	1	No Quantity							6336			0
S3	2016	2016	2016	2	0	2	Export	670	Saint Vincent and the Grenadines	VCT	308	Grenada	GRD								82	FURNITURE,BEDDING,ETC.	1	No Quantity			0		0		696			0
S3	2016	2016	2016	2	0	2	Export	670	Saint Vincent and the Grenadines	VCT	308	Grenada	GRD								84	CLOTHING AND ACCESSORIES	1	No Quantity			0		0		62404			0
S3	2016	2016	2016	2	0	2	Export	662	Saint Lucia	LCA	308	Grenada	GRD								78	ROAD VEHICLES	1	No Quantity							62257			0
S3	2016	2016	2016	2	0	2	Export	670	Saint Vincent and the Grenadines	VCT	308	Grenada	GRD								78	ROAD VEHICLES	1	No Quantity			0		0		132348			0
S3	2016	2016	2016	2	0	2	Export	662	Saint Lucia	LCA	308	Grenada	GRD								81	PREFAB BUILDGS,FTTNG ETC	1	No Quantity							5778			0
S3	2016	2016	2016	2	0	2	Export	662	Saint Lucia	LCA	308	Grenada	GRD								82	FURNITURE,BEDDING,ETC.	1	No Quantity							72163			0
S3	2016	2016	2016	2	0	2	Export	662	Saint Lucia	LCA	308	Grenada	GRD								87	SCIENTIFIC EQUIPMENT NES	1	No Quantity							1403			0
S3	2016	2016	2016	2	0	2	Export	670	Saint Vincent and the Grenadines	VCT	308	Grenada	GRD								83	TRAVEL GOODS,HANDBGS ETC	1	No Quantity			0		0		185			0
S3	2016	2016	2016	2	0	2	Export	662	Saint Lucia	LCA	308	Grenada	GRD								89	MISC MANUFCTRD GOODS NES	1	No Quantity							61966			0
S3	2016	2016	2016	2	0	2	Export	662	Saint Lucia	LCA	308	Grenada	GRD								93	SPEC.TRANSACT.NOT CLASSD	1	No Quantity							2120			0
S3	2016	2016	2016	2	0	2	Export	670	Saint Vincent and the Grenadines	VCT	308	Grenada	GRD								89	MISC MANUFCTRD GOODS NES	1	No Quantity			0		0		1686			0
S3	2016	2016	2016	2	0	2	Export	662	Saint Lucia	LCA	308	Grenada	GRD								59	CHEMICAL MATERIALS NES	1	No Quantity							65113			0
S3	2016	2016	2016	2	0	2	Export	662	Saint Lucia	LCA	308	Grenada	GRD								62	RUBBER MANUFACTURES, NES	1	No Quantity							609			0
S3	2016	2016	2016	2	0	2	Export	670	Saint Vincent and the Grenadines	VCT	308	Grenada	GRD								58	PLASTIC,NON-PRIMARY FORM	1	No Quantity			0		0		13196			0
S3	2016	2016	2016	2	0	2	Export	662	Saint Lucia	LCA	308	Grenada	GRD								65	TEXTILE YARN,FABRIC,ETC.	1	No Quantity							10402			0
S3	2016	2016	2016	2	0	2	Export	670	Saint Vincent and the Grenadines	VCT	308	Grenada	GRD								64	PAPER,PAPERBOARD,ETC.	1	No Quantity			0		0		26001			0
S3	2016	2016	2016	2	0	2	Export	670	Saint Vincent and the Grenadines	VCT	308	Grenada	GRD								63	CORK, WOOD MANUFACTURES	1	No Quantity			0		0		1962			0
S3	2016	2016	2016	2	0	2	Export	662	Saint Lucia	LCA	308	Grenada	GRD								64	PAPER,PAPERBOARD,ETC.	1	No Quantity							244870			0
S3	2016	2016	2016	2	0	2	Export	662	Saint Lucia	LCA	308	Grenada	GRD								55	ESSENTL.OILS,PERFUME,ETC	1	No Quantity							416			0
S3	2016	2016	2016	2	0	2	Export	670	Saint Vincent and the Grenadines	VCT	308	Grenada	GRD								54	MEDICINAL,PHARM.PRODUCTS	1	No Quantity			0		0		2042			0
S3	2016	2016	2016	2	0	2	Export	662	Saint Lucia	LCA	308	Grenada	GRD								53	DYES,COLOURING MATERIALS	1	No Quantity							4937			0
S3	2016	2016	2016	2	0	2	Export	662	Saint Lucia	LCA	308	Grenada	GRD								54	MEDICINAL,PHARM.PRODUCTS	1	No Quantity							14040			0
S3	2016	2016	2016	2	0	2	Export	670	Saint Vincent and the Grenadines	VCT	308	Grenada	GRD								29	CRUDE ANIMAL,VEG.MATERL.	1	No Quantity			0		0		727			0
S3	2016	2016	2016	2	0	2	Export	670	Saint Vincent and the Grenadines	VCT	308	Grenada	GRD								42	FIXED VEG. FATS AND OILS	1	No Quantity			0		0		398			0
S3	2016	2016	2016	2	0	2	Export	662	Saint Lucia	LCA	308	Grenada	GRD								51	ORGANIC CHEMICALS	1	No Quantity							2064			0
S3	2016	2016	2016	2	0	2	Export	662	Saint Lucia	LCA	308	Grenada	GRD								52	INORGANIC CHEMICALS	1	No Quantity							552			0
S3	2016	2016	2016	2	0	2	Export	662	Saint Lucia	LCA	308	Grenada	GRD								11	BEVERAGES	1	No Quantity							585544			0
S3	2016	2016	2016	2	0	2	Export	670	Saint Vincent and the Grenadines	VCT	308	Grenada	GRD								09	MISC.EDIBLE PRODUCTS ETC	1	No Quantity			0		0		7976			0
S3	2016	2016	2016	2	0	2	Export	670	Saint Vincent and the Grenadines	VCT	308	Grenada	GRD								08	ANIMAL FEED STUFF	1	No Quantity			0		0		61190			0
S3	2016	2016	2016	2	0	2	Export	670	Saint Vincent and the Grenadines	VCT	308	Grenada	GRD								11	BEVERAGES	1	No Quantity			0		0		142202			0
S3	2016	2016	2016	2	0	2	Export	662	Saint Lucia	LCA	308	Grenada	GRD								33	PETROLEUM,PETROL.PRODUCT	1	No Quantity							5431			0
S3	2016	2016	2016	2	0	2	Export	662	Saint Lucia	LCA	308	Grenada	GRD								27	CRUDE FERTILIZER,MINERAL	1	No Quantity							32959			0
S3	2016	2016	2016	2	0	2	Export	662	Saint Lucia	LCA	308	Grenada	GRD								07	COFFEE,TEA,COCOA,SPICES	1	No Quantity							29519			0
S3	2016	2016	2016	2	0	2	Export	670	Saint Vincent and the Grenadines	VCT	308	Grenada	GRD								04	CEREALS,CEREAL PREPRTNS.	1	No Quantity			0		0		820211			0
S3	2016	2016	2016	2	0	2	Export	662	Saint Lucia	LCA	308	Grenada	GRD								06	SUGAR,SUGR.PREPTNS,HONEY	1	No Quantity							575			0
S3	2016	2016	2016	2	0	2	Export	662	Saint Lucia	LCA	308	Grenada	GRD								09	MISC.EDIBLE PRODUCTS ETC	1	No Quantity							73991			0
S3	2016	2016	2016	2	0	2	Export	670	Saint Vincent and the Grenadines	VCT	308	Grenada	GRD								07	COFFEE,TEA,COCOA,SPICES	1	No Quantity			0		0		138			0
S3	2016	2016	2016	2	0	2	Export	662	Saint Lucia	LCA	308	Grenada	GRD								05	VEGETABLES AND FRUIT	1	No Quantity							30972			0
S3	2016	2016	2016	2	0	2	Export	670	Saint Vincent and the Grenadines	VCT	308	Grenada	GRD								05	VEGETABLES AND FRUIT	1	No Quantity			0		0		5836			0
S3	2016	2016	2016	2	0	2	Export	662	Saint Lucia	LCA	308	Grenada	GRD								00	LIVE ANIMALS	1	No Quantity							741			0
S3	2016	2016	2016	2	0	2	Export	670	Saint Vincent and the Grenadines	VCT	308	Grenada	GRD								00	LIVE ANIMALS	1	No Quantity			0		0		68518			0
S3	2016	2016	2016	2	0	2	Export	662	Saint Lucia	LCA	308	Grenada	GRD								04	CEREALS,CEREAL PREPRTNS.	1	No Quantity							31771			0
S3	2016	2016	2016	2	0	2	Export	662	Saint Lucia	LCA	328	Guyana	GUY								05	VEGETABLES AND FRUIT	1	No Quantity							5791			0
S3	2016	2016	2016	2	0	2	Export	670	Saint Vincent and the Grenadines	VCT	328	Guyana	GUY								07	COFFEE,TEA,COCOA,SPICES	1	No Quantity			0		0		1356			0
S3	2016	2016	2016	2	0	2	Export	662	Saint Lucia	LCA	328	Guyana	GUY								09	MISC.EDIBLE PRODUCTS ETC	1	No Quantity							105623			0
S3	2016	2016	2016	2	0	2	Export	662	Saint Lucia	LCA	328	Guyana	GUY								06	SUGAR,SUGR.PREPTNS,HONEY	1	No Quantity							1046			0
S3	2016	2016	2016	2	0	2	Export	670	Saint Vincent and the Grenadines	VCT	328	Guyana	GUY								04	CEREALS,CEREAL PREPRTNS.	1	No Quantity			0		0		116			0
S3	2016	2016	2016	2	0	2	Export	662	Saint Lucia	LCA	328	Guyana	GUY								07	COFFEE,TEA,COCOA,SPICES	1	No Quantity							5669			0
S3	2016	2016	2016	2	0	2	Export	662	Saint Lucia	LCA	328	Guyana	GUY								27	CRUDE FERTILIZER,MINERAL	1	No Quantity							746903			0
S3	2016	2016	2016	2	0	2	Export	670	Saint Vincent and the Grenadines	VCT	328	Guyana	GUY								24	CORK AND WOOD	1	No Quantity			0		0		251			0
S3	2016	2016	2016	2	0	2	Export	662	Saint Lucia	LCA	328	Guyana	GUY								33	PETROLEUM,PETROL.PRODUCT	1	No Quantity							93529			0
S3	2016	2016	2016	2	0	2	Export	662	Saint Lucia	LCA	328	Guyana	GUY								29	CRUDE ANIMAL,VEG.MATERL.	1	No Quantity							304			0
S3	2016	2016	2016	2	0	2	Export	670	Saint Vincent and the Grenadines	VCT	328	Guyana	GUY								11	BEVERAGES	1	No Quantity			0		0		122			0
S3	2016	2016	2016	2	0	2	Export	662	Saint Lucia	LCA	328	Guyana	GUY								12	TOBACCO,TOBACCO MANUFACT	1	No Quantity							1771			0
S3	2016	2016	2016	2	0	2	Export	670	Saint Vincent and the Grenadines	VCT	328	Guyana	GUY								09	MISC.EDIBLE PRODUCTS ETC	1	No Quantity			0		0		11			0
S3	2016	2016	2016	2	0	2	Export	662	Saint Lucia	LCA	328	Guyana	GUY								11	BEVERAGES	1	No Quantity							1635600			0
S3	2016	2016	2016	2	0	2	Export	670	Saint Vincent and the Grenadines	VCT	328	Guyana	GUY								51	ORGANIC CHEMICALS	1	No Quantity			0		0		251			0
S3	2016	2016	2016	2	0	2	Export	662	Saint Lucia	LCA	328	Guyana	GUY								51	ORGANIC CHEMICALS	1	No Quantity							174			0
S3	2016	2016	2016	2	0	2	Export	662	Saint Lucia	LCA	328	Guyana	GUY								53	DYES,COLOURING MATERIALS	1	No Quantity							45603			0
S3	2016	2016	2016	2	0	2	Export	662	Saint Lucia	LCA	328	Guyana	GUY								64	PAPER,PAPERBOARD,ETC.	1	No Quantity							73680			0
S3	2016	2016	2016	2	0	2	Export	670	Saint Vincent and the Grenadines	VCT	328	Guyana	GUY								62	RUBBER MANUFACTURES, NES	1	No Quantity			0		0		126			0
S3	2016	2016	2016	2	0	2	Export	670	Saint Vincent and the Grenadines	VCT	328	Guyana	GUY								63	CORK, WOOD MANUFACTURES	1	No Quantity			0		0		7			0
S3	2016	2016	2016	2	0	2	Export	670	Saint Vincent and the Grenadines	VCT	328	Guyana	GUY								61	LEATHER, LEATHER GOODS	1	No Quantity			0		0		196			0
S3	2016	2016	2016	2	0	2	Export	670	Saint Vincent and the Grenadines	VCT	328	Guyana	GUY								64	PAPER,PAPERBOARD,ETC.	1	No Quantity			0		0		66120			0
S3	2016	2016	2016	2	0	2	Export	662	Saint Lucia	LCA	328	Guyana	GUY								65	TEXTILE YARN,FABRIC,ETC.	1	No Quantity							791			0
S3	2016	2016	2016	2	0	2	Export	670	Saint Vincent and the Grenadines	VCT	328	Guyana	GUY								58	PLASTIC,NON-PRIMARY FORM	1	No Quantity			0		0		745			0
S3	2016	2016	2016	2	0	2	Export	662	Saint Lucia	LCA	328	Guyana	GUY								59	CHEMICAL MATERIALS NES	1	No Quantity							1932			0
S3	2016	2016	2016	2	0	2	Export	670	Saint Vincent and the Grenadines	VCT	328	Guyana	GUY								89	MISC MANUFCTRD GOODS NES	1	No Quantity			0		0		1459			0
S3	2016	2016	2016	2	0	2	Export	662	Saint Lucia	LCA	328	Guyana	GUY								93	SPEC.TRANSACT.NOT CLASSD	1	No Quantity							10593			0
S3	2016	2016	2016	2	0	2	Export	662	Saint Lucia	LCA	328	Guyana	GUY								89	MISC MANUFCTRD GOODS NES	1	No Quantity							4895			0
S3	2016	2016	2016	2	0	2	Export	670	Saint Vincent and the Grenadines	VCT	328	Guyana	GUY								87	SCIENTIFIC EQUIPMENT NES	1	No Quantity			0		0		150			0
S3	2016	2016	2016	2	0	2	Export	662	Saint Lucia	LCA	328	Guyana	GUY								82	FURNITURE,BEDDING,ETC.	1	No Quantity							3136			0
S3	2016	2016	2016	2	0	2	Export	670	Saint Vincent and the Grenadines	VCT	328	Guyana	GUY								81	PREFAB BUILDGS,FTTNG ETC	1	No Quantity			0		0		161			0
S3	2016	2016	2016	2	0	2	Export	670	Saint Vincent and the Grenadines	VCT	328	Guyana	GUY								84	CLOTHING AND ACCESSORIES	1	No Quantity			0		0		796			0
S3	2016	2016	2016	2	0	2	Export	670	Saint Vincent and the Grenadines	VCT	328	Guyana	GUY								72	SPECIAL.INDUST.MACHINERY	1	No Quantity			0		0		3823			0
S3	2016	2016	2016	2	0	2	Export	662	Saint Lucia	LCA	328	Guyana	GUY								74	GENERAL INDUSTL.MACH.NES	1	No Quantity							20			0
S3	2016	2016	2016	2	0	2	Export	670	Saint Vincent and the Grenadines	VCT	328	Guyana	GUY								74	GENERAL INDUSTL.MACH.NES	1	No Quantity			0		0		8221			0
S3	2016	2016	2016	2	0	2	Export	662	Saint Lucia	LCA	328	Guyana	GUY								76	TELECOMM.SOUND EQUIP ETC	1	No Quantity							1296			0
S3	2016	2016	2016	2	0	2	Export	662	Saint Lucia	LCA	328	Guyana	GUY								77	ELEC MCH APPAR,PARTS,NES	1	No Quantity							1111			0
S3	2016	2016	2016	2	0	2	Export	670	Saint Vincent and the Grenadines	VCT	328	Guyana	GUY								76	TELECOMM.SOUND EQUIP ETC	1	No Quantity			0		0		296			0
S3	2016	2016	2016	2	0	2	Export	670	Saint Vincent and the Grenadines	VCT	328	Guyana	GUY								77	ELEC MCH APPAR,PARTS,NES	1	No Quantity			0		0		1006			0
S3	2016	2016	2016	2	0	2	Export	662	Saint Lucia	LCA	328	Guyana	GUY								68	NON-FERROUS METALS	1	No Quantity							75			0
S3	2016	2016	2016	2	0	2	Export	670	Saint Vincent and the Grenadines	VCT	328	Guyana	GUY								71	POWER GENERATNG.MACHINES	1	No Quantity			0		0		4025			0
S3	2016	2016	2016	2	0	2	Export	670	Saint Vincent and the Grenadines	VCT	328	Guyana	GUY								69	METALS MANUFACTURES,NES	1	No Quantity			0		0		1146			0
S3	2016	2016	2016	2	0	2	Export	670	Saint Vincent and the Grenadines	VCT	328	Guyana	GUY								67	IRON AND STEEL	1	No Quantity			0		0		493			0
S3	2016	2016	2016	2	0	2	Export	662	Saint Lucia	LCA	328	Guyana	GUY								69	METALS MANUFACTURES,NES	1	No Quantity							1797			0
S3	2016	2016	2016	2	0	2	Export	670	Saint Vincent and the Grenadines	VCT	332	Haiti	HTI								84	CLOTHING AND ACCESSORIES	1	No Quantity			0		0		370			0
S3	2016	2016	2016	2	0	2	Export	670	Saint Vincent and the Grenadines	VCT	332	Haiti	HTI								89	MISC MANUFCTRD GOODS NES	1	No Quantity			0		0		174			0
S3	2016	2016	2016	2	0	2	Export	662	Saint Lucia	LCA	344	China, Hong Kong SAR	HKG								78	ROAD VEHICLES	1	No Quantity							17385			0
S3	2016	2016	2016	2	0	2	Export	662	Saint Lucia	LCA	344	China, Hong Kong SAR	HKG								67	IRON AND STEEL	1	No Quantity							20930			0
S3	2016	2016	2016	2	0	2	Export	670	Saint Vincent and the Grenadines	VCT	344	China, Hong Kong SAR	HKG								69	METALS MANUFACTURES,NES	1	No Quantity			0		0		1106			0
S3	2016	2016	2016	2	0	2	Export	662	Saint Lucia	LCA	344	China, Hong Kong SAR	HKG								74	GENERAL INDUSTL.MACH.NES	1	No Quantity							1094			0
S3	2016	2016	2016	2	0	2	Export	662	Saint Lucia	LCA	344	China, Hong Kong SAR	HKG								72	SPECIAL.INDUST.MACHINERY	1	No Quantity							1001			0
S3	2016	2016	2016	2	0	2	Export	662	Saint Lucia	LCA	344	China, Hong Kong SAR	HKG								62	RUBBER MANUFACTURES, NES	1	No Quantity							98951			0
S3	2016	2016	2016	2	0	2	Export	670	Saint Vincent and the Grenadines	VCT	348	Hungary	HUN								84	CLOTHING AND ACCESSORIES	1	No Quantity			0		0		402			0
S3	2016	2016	2016	2	0	2	Export	670	Saint Vincent and the Grenadines	VCT	348	Hungary	HUN								89	MISC MANUFCTRD GOODS NES	1	No Quantity			0		0		100			0
S3	2016	2016	2016	2	0	2	Export	662	Saint Lucia	LCA	360	Indonesia	IDN								82	FURNITURE,BEDDING,ETC.	1	No Quantity							282			0
S3	2016	2016	2016	2	0	2	Export	662	Saint Lucia	LCA	372	Ireland	IRL								89	MISC MANUFCTRD GOODS NES	1	No Quantity							4226			0
S3	2016	2016	2016	2	0	2	Export	662	Saint Lucia	LCA	372	Ireland	IRL								75	OFFICE MACHINES,ADP MACH	1	No Quantity							1087			0
S3	2016	2016	2016	2	0	2	Export	670	Saint Vincent and the Grenadines	VCT	372	Ireland	IRL								11	BEVERAGES	1	No Quantity			0		0		20			0
S3	2016	2016	2016	2	0	2	Export	670	Saint Vincent and the Grenadines	VCT	372	Ireland	IRL								06	SUGAR,SUGR.PREPTNS,HONEY	1	No Quantity			0		0		1			0
S3	2016	2016	2016	2	0	2	Export	670	Saint Vincent and the Grenadines	VCT	372	Ireland	IRL								04	CEREALS,CEREAL PREPRTNS.	1	No Quantity			0		0		2			0
S3	2016	2016	2016	2	0	2	Export	670	Saint Vincent and the Grenadines	VCT	372	Ireland	IRL								05	VEGETABLES AND FRUIT	1	No Quantity			0		0		2			0
S3	2016	2016	2016	2	0	2	Export	662	Saint Lucia	LCA	381	Italy	ITA								11	BEVERAGES	1	No Quantity							410			0
S3	2016	2016	2016	2	0	2	Export	670	Saint Vincent and the Grenadines	VCT	381	Italy	ITA								62	RUBBER MANUFACTURES, NES	1	No Quantity			0		0		70			0
S3	2016	2016	2016	2	0	2	Export	670	Saint Vincent and the Grenadines	VCT	381	Italy	ITA								55	ESSENTL.OILS,PERFUME,ETC	1	No Quantity			0		0		22			0
S3	2016	2016	2016	2	0	2	Export	662	Saint Lucia	LCA	381	Italy	ITA								75	OFFICE MACHINES,ADP MACH	1	No Quantity							3345			0
S3	2016	2016	2016	2	0	2	Export	662	Saint Lucia	LCA	381	Italy	ITA								72	SPECIAL.INDUST.MACHINERY	1	No Quantity							6507			0
S3	2016	2016	2016	2	0	2	Export	662	Saint Lucia	LCA	381	Italy	ITA								77	ELEC MCH APPAR,PARTS,NES	1	No Quantity							1851			0
S3	2016	2016	2016	2	0	2	Export	670	Saint Vincent and the Grenadines	VCT	381	Italy	ITA								69	METALS MANUFACTURES,NES	1	No Quantity			0		0		15			0
S3	2016	2016	2016	2	0	2	Export	662	Saint Lucia	LCA	381	Italy	ITA								69	METALS MANUFACTURES,NES	1	No Quantity							877			0
S3	2016	2016	2016	2	0	2	Export	670	Saint Vincent and the Grenadines	VCT	381	Italy	ITA								65	TEXTILE YARN,FABRIC,ETC.	1	No Quantity			0		0		28			0
S3	2016	2016	2016	2	0	2	Export	670	Saint Vincent and the Grenadines	VCT	381	Italy	ITA								89	MISC MANUFCTRD GOODS NES	1	No Quantity			0		0		563			0
S3	2016	2016	2016	2	0	2	Export	670	Saint Vincent and the Grenadines	VCT	381	Italy	ITA								84	CLOTHING AND ACCESSORIES	1	No Quantity			0		0		408			0
S3	2016	2016	2016	2	0	2	Export	670	Saint Vincent and the Grenadines	VCT	381	Italy	ITA								82	FURNITURE,BEDDING,ETC.	1	No Quantity			0		0		11			0
S3	2016	2016	2016	2	0	2	Export	670	Saint Vincent and the Grenadines	VCT	388	Jamaica	JAM								82	FURNITURE,BEDDING,ETC.	1	No Quantity			0		0		35371			0
S3	2016	2016	2016	2	0	2	Export	670	Saint Vincent and the Grenadines	VCT	388	Jamaica	JAM								84	CLOTHING AND ACCESSORIES	1	No Quantity			0		0		857			0
S3	2016	2016	2016	2	0	2	Export	662	Saint Lucia	LCA	388	Jamaica	JAM								82	FURNITURE,BEDDING,ETC.	1	No Quantity							604			0
S3	2016	2016	2016	2	0	2	Export	662	Saint Lucia	LCA	388	Jamaica	JAM								78	ROAD VEHICLES	1	No Quantity							55556			0
S3	2016	2016	2016	2	0	2	Export	670	Saint Vincent and the Grenadines	VCT	388	Jamaica	JAM								89	MISC MANUFCTRD GOODS NES	1	No Quantity			0		0		756			0
S3	2016	2016	2016	2	0	2	Export	662	Saint Lucia	LCA	388	Jamaica	JAM								93	SPEC.TRANSACT.NOT CLASSD	1	No Quantity							83454			0
S3	2016	2016	2016	2	0	2	Export	662	Saint Lucia	LCA	388	Jamaica	JAM								89	MISC MANUFCTRD GOODS NES	1	No Quantity							5612			0
S3	2016	2016	2016	2	0	2	Export	662	Saint Lucia	LCA	388	Jamaica	JAM								87	SCIENTIFIC EQUIPMENT NES	1	No Quantity							30188			0
S3	2016	2016	2016	2	0	2	Export	670	Saint Vincent and the Grenadines	VCT	388	Jamaica	JAM								65	TEXTILE YARN,FABRIC,ETC.	1	No Quantity			0		0		1312			0
S3	2016	2016	2016	2	0	2	Export	662	Saint Lucia	LCA	388	Jamaica	JAM								66	NON-METAL.MINERAL MANFCT	1	No Quantity							34294			0
S3	2016	2016	2016	2	0	2	Export	662	Saint Lucia	LCA	388	Jamaica	JAM								69	METALS MANUFACTURES,NES	1	No Quantity							9783			0
S3	2016	2016	2016	2	0	2	Export	670	Saint Vincent and the Grenadines	VCT	388	Jamaica	JAM								69	METALS MANUFACTURES,NES	1	No Quantity			0		0		301			0
S3	2016	2016	2016	2	0	2	Export	662	Saint Lucia	LCA	388	Jamaica	JAM								77	ELEC MCH APPAR,PARTS,NES	1	No Quantity							13414			0
S3	2016	2016	2016	2	0	2	Export	670	Saint Vincent and the Grenadines	VCT	388	Jamaica	JAM								77	ELEC MCH APPAR,PARTS,NES	1	No Quantity			0		0		185			0
S3	2016	2016	2016	2	0	2	Export	670	Saint Vincent and the Grenadines	VCT	388	Jamaica	JAM								76	TELECOMM.SOUND EQUIP ETC	1	No Quantity			0		0		2111			0
S3	2016	2016	2016	2	0	2	Export	662	Saint Lucia	LCA	388	Jamaica	JAM								76	TELECOMM.SOUND EQUIP ETC	1	No Quantity							837203			0
S3	2016	2016	2016	2	0	2	Export	662	Saint Lucia	LCA	388	Jamaica	JAM								72	SPECIAL.INDUST.MACHINERY	1	No Quantity							3857			0
S3	2016	2016	2016	2	0	2	Export	662	Saint Lucia	LCA	388	Jamaica	JAM								73	METALWORKING MACHINERY	1	No Quantity							115			0
S3	2016	2016	2016	2	0	2	Export	662	Saint Lucia	LCA	388	Jamaica	JAM								75	OFFICE MACHINES,ADP MACH	1	No Quantity							131			0
S3	2016	2016	2016	2	0	2	Export	662	Saint Lucia	LCA	388	Jamaica	JAM								74	GENERAL INDUSTL.MACH.NES	1	No Quantity							344			0
S3	2016	2016	2016	2	0	2	Export	662	Saint Lucia	LCA	388	Jamaica	JAM								55	ESSENTL.OILS,PERFUME,ETC	1	No Quantity							13			0
S3	2016	2016	2016	2	0	2	Export	662	Saint Lucia	LCA	388	Jamaica	JAM								43	ANIMAL,VEG.FATS,OILS,NES	1	No Quantity							16			0
S3	2016	2016	2016	2	0	2	Export	662	Saint Lucia	LCA	388	Jamaica	JAM								64	PAPER,PAPERBOARD,ETC.	1	No Quantity							56142			0
S3	2016	2016	2016	2	0	2	Export	662	Saint Lucia	LCA	388	Jamaica	JAM								65	TEXTILE YARN,FABRIC,ETC.	1	No Quantity							683			0
S3	2016	2016	2016	2	0	2	Export	662	Saint Lucia	LCA	388	Jamaica	JAM								62	RUBBER MANUFACTURES, NES	1	No Quantity							452			0
S3	2016	2016	2016	2	0	2	Export	662	Saint Lucia	LCA	388	Jamaica	JAM								57	PLASTICS IN PRIMARY FORM	1	No Quantity							14360			0
S3	2016	2016	2016	2	0	2	Export	662	Saint Lucia	LCA	388	Jamaica	JAM								11	BEVERAGES	1	No Quantity							992254			0
S3	2016	2016	2016	2	0	2	Export	670	Saint Vincent and the Grenadines	VCT	388	Jamaica	JAM								09	MISC.EDIBLE PRODUCTS ETC	1	No Quantity			0		0		555			0
S3	2016	2016	2016	2	0	2	Export	662	Saint Lucia	LCA	388	Jamaica	JAM								29	CRUDE ANIMAL,VEG.MATERL.	1	No Quantity							635			0
S3	2016	2016	2016	2	0	2	Export	662	Saint Lucia	LCA	388	Jamaica	JAM								28	METALLIFEROUS ORE,SCRAP	1	No Quantity							58288			0
S3	2016	2016	2016	2	0	2	Export	662	Saint Lucia	LCA	388	Jamaica	JAM								25	PULP AND WASTE PAPER	1	No Quantity							11222			0
S3	2016	2016	2016	2	0	2	Export	662	Saint Lucia	LCA	388	Jamaica	JAM								05	VEGETABLES AND FRUIT	1	No Quantity							2289			0
S3	2016	2016	2016	2	0	2	Export	662	Saint Lucia	LCA	388	Jamaica	JAM								04	CEREALS,CEREAL PREPRTNS.	1	No Quantity							20			0
S3	2016	2016	2016	2	0	2	Export	662	Saint Lucia	LCA	388	Jamaica	JAM								01	MEAT, MEAT PREPARATIONS	1	No Quantity							10			0
S3	2016	2016	2016	2	0	2	Export	670	Saint Vincent and the Grenadines	VCT	388	Jamaica	JAM								04	CEREALS,CEREAL PREPRTNS.	1	No Quantity			0		0		311494			0
S3	2016	2016	2016	2	0	2	Export	662	Saint Lucia	LCA	388	Jamaica	JAM								07	COFFEE,TEA,COCOA,SPICES	1	No Quantity							5154			0
S3	2016	2016	2016	2	0	2	Export	662	Saint Lucia	LCA	388	Jamaica	JAM								09	MISC.EDIBLE PRODUCTS ETC	1	No Quantity							7647			0
S3	2016	2016	2016	2	0	2	Export	662	Saint Lucia	LCA	392	Japan	JPN								74	GENERAL INDUSTL.MACH.NES	1	No Quantity							1688			0
S3	2016	2016	2016	2	0	2	Export	670	Saint Vincent and the Grenadines	VCT	392	Japan	JPN								75	OFFICE MACHINES,ADP MACH	1	No Quantity			0		0		747			0
S3	2016	2016	2016	2	0	2	Export	662	Saint Lucia	LCA	392	Japan	JPN								71	POWER GENERATNG.MACHINES	1	No Quantity							42411			0
S3	2016	2016	2016	2	0	2	Export	662	Saint Lucia	LCA	392	Japan	JPN								66	NON-METAL.MINERAL MANFCT	1	No Quantity							561			0
S3	2016	2016	2016	2	0	2	Export	662	Saint Lucia	LCA	392	Japan	JPN								89	MISC MANUFCTRD GOODS NES	1	No Quantity							1852			0
S3	2016	2016	2016	2	0	2	Export	662	Saint Lucia	LCA	392	Japan	JPN								78	ROAD VEHICLES	1	No Quantity							1637			0
S3	2016	2016	2016	2	0	2	Export	670	Saint Vincent and the Grenadines	VCT	410	Rep. of Korea	KOR								87	SCIENTIFIC EQUIPMENT NES	1	No Quantity			0		0		301			0
S3	2016	2016	2016	2	0	2	Export	662	Saint Lucia	LCA	410	Rep. of Korea	KOR								77	ELEC MCH APPAR,PARTS,NES	1	No Quantity							68			0
S3	2016	2016	2016	2	0	2	Export	662	Saint Lucia	LCA	410	Rep. of Korea	KOR								74	GENERAL INDUSTL.MACH.NES	1	No Quantity							526			0
S3	2016	2016	2016	2	0	2	Export	662	Saint Lucia	LCA	410	Rep. of Korea	KOR								28	METALLIFEROUS ORE,SCRAP	1	No Quantity							2593			0
S3	2016	2016	2016	2	0	2	Export	662	Saint Lucia	LCA	422	Lebanon	LBN								89	MISC MANUFCTRD GOODS NES	1	No Quantity							333			0
S3	2016	2016	2016	2	0	2	Export	662	Saint Lucia	LCA	428	Latvia	LVA								74	GENERAL INDUSTL.MACH.NES	1	No Quantity							101			0
S3	2016	2016	2016	2	0	2	Export	662	Saint Lucia	LCA	484	Mexico	MEX								74	GENERAL INDUSTL.MACH.NES	1	No Quantity							2856			0
S3	2016	2016	2016	2	0	2	Export	662	Saint Lucia	LCA	484	Mexico	MEX								77	ELEC MCH APPAR,PARTS,NES	1	No Quantity							22823			0
S3	2016	2016	2016	2	0	2	Export	662	Saint Lucia	LCA	484	Mexico	MEX								69	METALS MANUFACTURES,NES	1	No Quantity							40			0
S3	2016	2016	2016	2	0	2	Export	662	Saint Lucia	LCA	484	Mexico	MEX								89	MISC MANUFCTRD GOODS NES	1	No Quantity							20			0
S3	2016	2016	2016	2	0	2	Export	662	Saint Lucia	LCA	484	Mexico	MEX								87	SCIENTIFIC EQUIPMENT NES	1	No Quantity							523			0
S3	2016	2016	2016	2	0	2	Export	662	Saint Lucia	LCA	484	Mexico	MEX								83	TRAVEL GOODS,HANDBGS ETC	1	No Quantity							15			0
S3	2016	2016	2016	2	0	2	Export	662	Saint Lucia	LCA	484	Mexico	MEX								84	CLOTHING AND ACCESSORIES	1	No Quantity							1429			0
S3	2016	2016	2016	2	0	2	Export	662	Saint Lucia	LCA	484	Mexico	MEX								29	CRUDE ANIMAL,VEG.MATERL.	1	No Quantity							4428			0
S3	2016	2016	2016	2	0	2	Export	662	Saint Lucia	LCA	484	Mexico	MEX								11	BEVERAGES	1	No Quantity							33059			0
S3	2016	2016	2016	2	0	2	Export	662	Saint Lucia	LCA	484	Mexico	MEX								04	CEREALS,CEREAL PREPRTNS.	1	No Quantity							15853			0
S3	2016	2016	2016	2	0	2	Export	662	Saint Lucia	LCA	490	Other Asia, nes									25	PULP AND WASTE PAPER	1	No Quantity							4472			0
S3	2016	2016	2016	2	0	2	Export	662	Saint Lucia	LCA	490	Other Asia, nes									76	TELECOMM.SOUND EQUIP ETC	1	No Quantity							276077			0
S3	2016	2016	2016	2	0	2	Export	662	Saint Lucia	LCA	500	Montserrat	MSR								76	TELECOMM.SOUND EQUIP ETC	1	No Quantity							3722			0
S3	2016	2016	2016	2	0	2	Export	670	Saint Vincent and the Grenadines	VCT	500	Montserrat	MSR								75	OFFICE MACHINES,ADP MACH	1	No Quantity			0		0		201			0
S3	2016	2016	2016	2	0	2	Export	662	Saint Lucia	LCA	500	Montserrat	MSR								77	ELEC MCH APPAR,PARTS,NES	1	No Quantity							10639			0
S3	2016	2016	2016	2	0	2	Export	662	Saint Lucia	LCA	500	Montserrat	MSR								75	OFFICE MACHINES,ADP MACH	1	No Quantity							1848			0
S3	2016	2016	2016	2	0	2	Export	662	Saint Lucia	LCA	500	Montserrat	MSR								69	METALS MANUFACTURES,NES	1	No Quantity							2504			0
S3	2016	2016	2016	2	0	2	Export	670	Saint Vincent and the Grenadines	VCT	500	Montserrat	MSR								65	TEXTILE YARN,FABRIC,ETC.	1	No Quantity			0		0		675			0
S3	2016	2016	2016	2	0	2	Export	670	Saint Vincent and the Grenadines	VCT	500	Montserrat	MSR								69	METALS MANUFACTURES,NES	1	No Quantity			0		0		3296			0
S3	2016	2016	2016	2	0	2	Export	670	Saint Vincent and the Grenadines	VCT	500	Montserrat	MSR								67	IRON AND STEEL	1	No Quantity			0		0		50231			0
S3	2016	2016	2016	2	0	2	Export	662	Saint Lucia	LCA	500	Montserrat	MSR								78	ROAD VEHICLES	1	No Quantity							481			0
S3	2016	2016	2016	2	0	2	Export	670	Saint Vincent and the Grenadines	VCT	500	Montserrat	MSR								08	ANIMAL FEED STUFF	1	No Quantity			0		0		73796			0
S3	2016	2016	2016	2	0	2	Export	670	Saint Vincent and the Grenadines	VCT	500	Montserrat	MSR								04	CEREALS,CEREAL PREPRTNS.	1	No Quantity			0		0		131479			0
S3	2016	2016	2016	2	0	2	Export	662	Saint Lucia	LCA	500	Montserrat	MSR								65	TEXTILE YARN,FABRIC,ETC.	1	No Quantity							1619			0
S3	2016	2016	2016	2	0	2	Export	670	Saint Vincent and the Grenadines	VCT	500	Montserrat	MSR								62	RUBBER MANUFACTURES, NES	1	No Quantity			0		0		512			0
S3	2016	2016	2016	2	0	2	Export	670	Saint Vincent and the Grenadines	VCT	500	Montserrat	MSR								53	DYES,COLOURING MATERIALS	1	No Quantity			0		0		274			0
S3	2016	2016	2016	2	0	2	Export	662	Saint Lucia	LCA	500	Montserrat	MSR								54	MEDICINAL,PHARM.PRODUCTS	1	No Quantity							593			0
S3	2016	2016	2016	2	0	2	Export	662	Saint Lucia	LCA	504	Morocco	MAR								84	CLOTHING AND ACCESSORIES	1	No Quantity							3522			0
S3	2016	2016	2016	2	0	2	Export	662	Saint Lucia	LCA	516	Namibia	NAM								89	MISC MANUFCTRD GOODS NES	1	No Quantity							852			0
S3	2016	2016	2016	2	0	2	Export	662	Saint Lucia	LCA	528	Netherlands	NLD								87	SCIENTIFIC EQUIPMENT NES	1	No Quantity							18387			0
S3	2016	2016	2016	2	0	2	Export	670	Saint Vincent and the Grenadines	VCT	528	Netherlands	NLD								84	CLOTHING AND ACCESSORIES	1	No Quantity			0		0		5851			0
S3	2016	2016	2016	2	0	2	Export	662	Saint Lucia	LCA	528	Netherlands	NLD								78	ROAD VEHICLES	1	No Quantity							3919			0
S3	2016	2016	2016	2	0	2	Export	662	Saint Lucia	LCA	528	Netherlands	NLD								71	POWER GENERATNG.MACHINES	1	No Quantity							43626			0
S3	2016	2016	2016	2	0	2	Export	670	Saint Vincent and the Grenadines	VCT	528	Netherlands	NLD								71	POWER GENERATNG.MACHINES	1	No Quantity			0		0		46289			0
S3	2016	2016	2016	2	0	2	Export	662	Saint Lucia	LCA	528	Netherlands	NLD								69	METALS MANUFACTURES,NES	1	No Quantity							936			0
S3	2016	2016	2016	2	0	2	Export	662	Saint Lucia	LCA	528	Netherlands	NLD								74	GENERAL INDUSTL.MACH.NES	1	No Quantity							9731			0
S3	2016	2016	2016	2	0	2	Export	662	Saint Lucia	LCA	528	Netherlands	NLD								77	ELEC MCH APPAR,PARTS,NES	1	No Quantity							420894			0
S3	2016	2016	2016	2	0	2	Export	662	Saint Lucia	LCA	528	Netherlands	NLD								53	DYES,COLOURING MATERIALS	1	No Quantity							49896			0
S3	2016	2016	2016	2	0	2	Export	662	Saint Lucia	LCA	528	Netherlands	NLD								43	ANIMAL,VEG.FATS,OILS,NES	1	No Quantity							1509			0
S3	2016	2016	2016	2	0	2	Export	670	Saint Vincent and the Grenadines	VCT	528	Netherlands	NLD								62	RUBBER MANUFACTURES, NES	1	No Quantity			0		0		733			0
S3	2016	2016	2016	2	0	2	Export	662	Saint Lucia	LCA	528	Netherlands	NLD								65	TEXTILE YARN,FABRIC,ETC.	1	No Quantity							45			0
S3	2016	2016	2016	2	0	2	Export	662	Saint Lucia	LCA	528	Netherlands	NLD								58	PLASTIC,NON-PRIMARY FORM	1	No Quantity							224			0
S3	2016	2016	2016	2	0	2	Export	662	Saint Lucia	LCA	528	Netherlands	NLD								62	RUBBER MANUFACTURES, NES	1	No Quantity							224			0
S3	2016	2016	2016	2	0	2	Export	670	Saint Vincent and the Grenadines	VCT	528	Netherlands	NLD								07	COFFEE,TEA,COCOA,SPICES	1	No Quantity			0		0		27			0
S3	2016	2016	2016	2	0	2	Export	670	Saint Vincent and the Grenadines	VCT	528	Netherlands	NLD								05	VEGETABLES AND FRUIT	1	No Quantity			0		0		3973			0
S3	2016	2016	2016	2	0	2	Export	662	Saint Lucia	LCA	528	Netherlands	NLD								11	BEVERAGES	1	No Quantity							908			0
S3	2016	2016	2016	2	0	2	Export	662	Saint Lucia	LCA	528	Netherlands	NLD								12	TOBACCO,TOBACCO MANUFACT	1	No Quantity							886			0
S3	2016	2016	2016	2	0	2	Export	662	Saint Lucia	LCA	528	Netherlands	NLD								33	PETROLEUM,PETROL.PRODUCT	1	No Quantity							90			0
S3	2016	2016	2016	2	0	2	Export	670	Saint Vincent and the Grenadines	VCT	531	Curaçao	CUW								11	BEVERAGES	1	No Quantity			0		0		994			0
S3	2016	2016	2016	2	0	2	Export	670	Saint Vincent and the Grenadines	VCT	531	Curaçao	CUW								05	VEGETABLES AND FRUIT	1	No Quantity			0		0		4212			0
S3	2016	2016	2016	2	0	2	Export	670	Saint Vincent and the Grenadines	VCT	531	Curaçao	CUW								07	COFFEE,TEA,COCOA,SPICES	1	No Quantity			0		0		22			0
S3	2016	2016	2016	2	0	2	Export	670	Saint Vincent and the Grenadines	VCT	531	Curaçao	CUW								58	PLASTIC,NON-PRIMARY FORM	1	No Quantity			0		0		30426			0
S3	2016	2016	2016	2	0	2	Export	670	Saint Vincent and the Grenadines	VCT	531	Curaçao	CUW								51	ORGANIC CHEMICALS	1	No Quantity			0		0		215			0
S3	2016	2016	2016	2	0	2	Export	670	Saint Vincent and the Grenadines	VCT	531	Curaçao	CUW								42	FIXED VEG. FATS AND OILS	1	No Quantity			0		0		101			0
S3	2016	2016	2016	2	0	2	Export	670	Saint Vincent and the Grenadines	VCT	531	Curaçao	CUW								75	OFFICE MACHINES,ADP MACH	1	No Quantity			0		0		3741			0
S3	2016	2016	2016	2	0	2	Export	670	Saint Vincent and the Grenadines	VCT	531	Curaçao	CUW								67	IRON AND STEEL	1	No Quantity			0		0		6831			0
S3	2016	2016	2016	2	0	2	Export	670	Saint Vincent and the Grenadines	VCT	531	Curaçao	CUW								69	METALS MANUFACTURES,NES	1	No Quantity			0		0		20125			0
S3	2016	2016	2016	2	0	2	Export	670	Saint Vincent and the Grenadines	VCT	531	Curaçao	CUW								84	CLOTHING AND ACCESSORIES	1	No Quantity			0		0		19825			0
S3	2016	2016	2016	2	0	2	Export	670	Saint Vincent and the Grenadines	VCT	531	Curaçao	CUW								89	MISC MANUFCTRD GOODS NES	1	No Quantity			0		0		2264			0
S3	2016	2016	2016	2	0	2	Export	662	Saint Lucia	LCA	533	Aruba	ABW								88	PHOTO.APPARAT.NES;CLOCKS	1	No Quantity							5389			0
S3	2016	2016	2016	2	0	2	Export	662	Saint Lucia	LCA	533	Aruba	ABW								89	MISC MANUFCTRD GOODS NES	1	No Quantity							2923			0
S3	2016	2016	2016	2	0	2	Export	670	Saint Vincent and the Grenadines	VCT	533	Aruba	ABW								78	ROAD VEHICLES	1	No Quantity			0		0		90			0
S3	2016	2016	2016	2	0	2	Export	670	Saint Vincent and the Grenadines	VCT	533	Aruba	ABW								79	OTHR.TRANSPORT EQUIPMENT	1	No Quantity			0		0		4025			0
S3	2016	2016	2016	2	0	2	Export	670	Saint Vincent and the Grenadines	VCT	533	Aruba	ABW								69	METALS MANUFACTURES,NES	1	No Quantity			0		0		36278			0
S3	2016	2016	2016	2	0	2	Export	670	Saint Vincent and the Grenadines	VCT	533	Aruba	ABW								74	GENERAL INDUSTL.MACH.NES	1	No Quantity			0		0		16100			0
S3	2016	2016	2016	2	0	2	Export	670	Saint Vincent and the Grenadines	VCT	534	Saint Maarten	SXM								65	TEXTILE YARN,FABRIC,ETC.	1	No Quantity			0		0		25			0
S3	2016	2016	2016	2	0	2	Export	670	Saint Vincent and the Grenadines	VCT	534	Saint Maarten	SXM								89	MISC MANUFCTRD GOODS NES	1	No Quantity			0		0		22113			0
S3	2016	2016	2016	2	0	2	Export	670	Saint Vincent and the Grenadines	VCT	534	Saint Maarten	SXM								05	VEGETABLES AND FRUIT	1	No Quantity			0		0		1056			0
S3	2016	2016	2016	2	0	2	Export	670	Saint Vincent and the Grenadines	VCT	566	Nigeria	NGA								89	MISC MANUFCTRD GOODS NES	1	No Quantity			0		0		185			0
S3	2016	2016	2016	2	0	2	Export	670	Saint Vincent and the Grenadines	VCT	566	Nigeria	NGA								84	CLOTHING AND ACCESSORIES	1	No Quantity			0		0		185			0
S3	2016	2016	2016	2	0	2	Export	670	Saint Vincent and the Grenadines	VCT	566	Nigeria	NGA								75	OFFICE MACHINES,ADP MACH	1	No Quantity			0		0		185			0
S3	2016	2016	2016	2	0	2	Export	662	Saint Lucia	LCA	586	Pakistan	PAK								54	MEDICINAL,PHARM.PRODUCTS	1	No Quantity							793			0
S3	2016	2016	2016	2	0	2	Export	662	Saint Lucia	LCA	591	Panama	PAN								53	DYES,COLOURING MATERIALS	1	No Quantity							58			0
S3	2016	2016	2016	2	0	2	Export	662	Saint Lucia	LCA	591	Panama	PAN								55	ESSENTL.OILS,PERFUME,ETC	1	No Quantity							610			0
S3	2016	2016	2016	2	0	2	Export	662	Saint Lucia	LCA	591	Panama	PAN								62	RUBBER MANUFACTURES, NES	1	No Quantity							300			0
S3	2016	2016	2016	2	0	2	Export	662	Saint Lucia	LCA	591	Panama	PAN								58	PLASTIC,NON-PRIMARY FORM	1	No Quantity							2157			0
S3	2016	2016	2016	2	0	2	Export	662	Saint Lucia	LCA	591	Panama	PAN								59	CHEMICAL MATERIALS NES	1	No Quantity							1423			0
S3	2016	2016	2016	2	0	2	Export	662	Saint Lucia	LCA	591	Panama	PAN								65	TEXTILE YARN,FABRIC,ETC.	1	No Quantity							6732			0
S3	2016	2016	2016	2	0	2	Export	662	Saint Lucia	LCA	591	Panama	PAN								61	LEATHER, LEATHER GOODS	1	No Quantity							100			0
S3	2016	2016	2016	2	0	2	Export	662	Saint Lucia	LCA	591	Panama	PAN								64	PAPER,PAPERBOARD,ETC.	1	No Quantity							958			0
S3	2016	2016	2016	2	0	2	Export	662	Saint Lucia	LCA	591	Panama	PAN								11	BEVERAGES	1	No Quantity							4166			0
S3	2016	2016	2016	2	0	2	Export	662	Saint Lucia	LCA	591	Panama	PAN								33	PETROLEUM,PETROL.PRODUCT	1	No Quantity							45503			0
S3	2016	2016	2016	2	0	2	Export	662	Saint Lucia	LCA	591	Panama	PAN								76	TELECOMM.SOUND EQUIP ETC	1	No Quantity							13405			0
S3	2016	2016	2016	2	0	2	Export	662	Saint Lucia	LCA	591	Panama	PAN								77	ELEC MCH APPAR,PARTS,NES	1	No Quantity							15635			0
S3	2016	2016	2016	2	0	2	Export	662	Saint Lucia	LCA	591	Panama	PAN								74	GENERAL INDUSTL.MACH.NES	1	No Quantity							2026			0
S3	2016	2016	2016	2	0	2	Export	662	Saint Lucia	LCA	591	Panama	PAN								75	OFFICE MACHINES,ADP MACH	1	No Quantity							76			0
S3	2016	2016	2016	2	0	2	Export	662	Saint Lucia	LCA	591	Panama	PAN								72	SPECIAL.INDUST.MACHINERY	1	No Quantity							358598			0
S3	2016	2016	2016	2	0	2	Export	662	Saint Lucia	LCA	591	Panama	PAN								66	NON-METAL.MINERAL MANFCT	1	No Quantity							1542			0
S3	2016	2016	2016	2	0	2	Export	662	Saint Lucia	LCA	591	Panama	PAN								69	METALS MANUFACTURES,NES	1	No Quantity							17301			0
S3	2016	2016	2016	2	0	2	Export	662	Saint Lucia	LCA	591	Panama	PAN								83	TRAVEL GOODS,HANDBGS ETC	1	No Quantity							22499			0
S3	2016	2016	2016	2	0	2	Export	662	Saint Lucia	LCA	591	Panama	PAN								85	FOOTWEAR	1	No Quantity							762552			0
S3	2016	2016	2016	2	0	2	Export	662	Saint Lucia	LCA	591	Panama	PAN								84	CLOTHING AND ACCESSORIES	1	No Quantity							213211			0
S3	2016	2016	2016	2	0	2	Export	662	Saint Lucia	LCA	591	Panama	PAN								78	ROAD VEHICLES	1	No Quantity							1584			0
S3	2016	2016	2016	2	0	2	Export	662	Saint Lucia	LCA	591	Panama	PAN								82	FURNITURE,BEDDING,ETC.	1	No Quantity							1418			0
S3	2016	2016	2016	2	0	2	Export	662	Saint Lucia	LCA	591	Panama	PAN								81	PREFAB BUILDGS,FTTNG ETC	1	No Quantity							80			0
S3	2016	2016	2016	2	0	2	Export	662	Saint Lucia	LCA	591	Panama	PAN								88	PHOTO.APPARAT.NES;CLOCKS	1	No Quantity							4392			0
S3	2016	2016	2016	2	0	2	Export	662	Saint Lucia	LCA	591	Panama	PAN								89	MISC MANUFCTRD GOODS NES	1	No Quantity							41766			0
S3	2016	2016	2016	2	0	2	Export	662	Saint Lucia	LCA	591	Panama	PAN								87	SCIENTIFIC EQUIPMENT NES	1	No Quantity							181			0
S3	2016	2016	2016	2	0	2	Export	662	Saint Lucia	LCA	604	Peru	PER								02	DAIRY PRODUCTS,BIRD EGGS	1	No Quantity							5922			0
S3	2016	2016	2016	2	0	2	Export	662	Saint Lucia	LCA	616	Poland	POL								65	TEXTILE YARN,FABRIC,ETC.	1	No Quantity							2013			0
S3	2016	2016	2016	2	0	2	Export	662	Saint Lucia	LCA	616	Poland	POL								87	SCIENTIFIC EQUIPMENT NES	1	No Quantity							2244			0
S3	2016	2016	2016	2	0	2	Export	662	Saint Lucia	LCA	643	Russian Federation	RUS								11	BEVERAGES	1	No Quantity							60375			0
S3	2016	2016	2016	2	0	2	Export	662	Saint Lucia	LCA	659	Saint Kitts and Nevis	KNA								11	BEVERAGES	1	No Quantity							410661			0
S3	2016	2016	2016	2	0	2	Export	670	Saint Vincent and the Grenadines	VCT	659	Saint Kitts and Nevis	KNA								08	ANIMAL FEED STUFF	1	No Quantity			0		0		815443			0
S3	2016	2016	2016	2	0	2	Export	670	Saint Vincent and the Grenadines	VCT	659	Saint Kitts and Nevis	KNA								09	MISC.EDIBLE PRODUCTS ETC	1	No Quantity			0		0		2604			0
S3	2016	2016	2016	2	0	2	Export	670	Saint Vincent and the Grenadines	VCT	659	Saint Kitts and Nevis	KNA								11	BEVERAGES	1	No Quantity			0		0		25528			0
S3	2016	2016	2016	2	0	2	Export	662	Saint Lucia	LCA	659	Saint Kitts and Nevis	KNA								33	PETROLEUM,PETROL.PRODUCT	1	No Quantity							163			0
S3	2016	2016	2016	2	0	2	Export	670	Saint Vincent and the Grenadines	VCT	659	Saint Kitts and Nevis	KNA								24	CORK AND WOOD	1	No Quantity			0		0		231			0
S3	2016	2016	2016	2	0	2	Export	670	Saint Vincent and the Grenadines	VCT	659	Saint Kitts and Nevis	KNA								05	VEGETABLES AND FRUIT	1	No Quantity			0		0		49919			0
S3	2016	2016	2016	2	0	2	Export	670	Saint Vincent and the Grenadines	VCT	659	Saint Kitts and Nevis	KNA								07	COFFEE,TEA,COCOA,SPICES	1	No Quantity			0		0		3399			0
S3	2016	2016	2016	2	0	2	Export	662	Saint Lucia	LCA	659	Saint Kitts and Nevis	KNA								09	MISC.EDIBLE PRODUCTS ETC	1	No Quantity							515			0
S3	2016	2016	2016	2	0	2	Export	670	Saint Vincent and the Grenadines	VCT	659	Saint Kitts and Nevis	KNA								04	CEREALS,CEREAL PREPRTNS.	1	No Quantity			0		0		1166672			0
S3	2016	2016	2016	2	0	2	Export	662	Saint Lucia	LCA	659	Saint Kitts and Nevis	KNA								07	COFFEE,TEA,COCOA,SPICES	1	No Quantity							455			0
S3	2016	2016	2016	2	0	2	Export	670	Saint Vincent and the Grenadines	VCT	659	Saint Kitts and Nevis	KNA								03	FISH,CRUSTACEANS,MOLLUSC	1	No Quantity			0		0		11603			0
S3	2016	2016	2016	2	0	2	Export	662	Saint Lucia	LCA	659	Saint Kitts and Nevis	KNA								65	TEXTILE YARN,FABRIC,ETC.	1	No Quantity							10420			0
S3	2016	2016	2016	2	0	2	Export	662	Saint Lucia	LCA	659	Saint Kitts and Nevis	KNA								64	PAPER,PAPERBOARD,ETC.	1	No Quantity							37164			0
S3	2016	2016	2016	2	0	2	Export	670	Saint Vincent and the Grenadines	VCT	659	Saint Kitts and Nevis	KNA								62	RUBBER MANUFACTURES, NES	1	No Quantity			0		0		19993			0
S3	2016	2016	2016	2	0	2	Export	662	Saint Lucia	LCA	659	Saint Kitts and Nevis	KNA								59	CHEMICAL MATERIALS NES	1	No Quantity							671			0
S3	2016	2016	2016	2	0	2	Export	662	Saint Lucia	LCA	659	Saint Kitts and Nevis	KNA								58	PLASTIC,NON-PRIMARY FORM	1	No Quantity							756			0
S3	2016	2016	2016	2	0	2	Export	662	Saint Lucia	LCA	659	Saint Kitts and Nevis	KNA								62	RUBBER MANUFACTURES, NES	1	No Quantity							93			0
S3	2016	2016	2016	2	0	2	Export	670	Saint Vincent and the Grenadines	VCT	659	Saint Kitts and Nevis	KNA								58	PLASTIC,NON-PRIMARY FORM	1	No Quantity			0		0		24955			0
S3	2016	2016	2016	2	0	2	Export	662	Saint Lucia	LCA	659	Saint Kitts and Nevis	KNA								55	ESSENTL.OILS,PERFUME,ETC	1	No Quantity							2298			0
S3	2016	2016	2016	2	0	2	Export	670	Saint Vincent and the Grenadines	VCT	659	Saint Kitts and Nevis	KNA								53	DYES,COLOURING MATERIALS	1	No Quantity			0		0		6042			0
S3	2016	2016	2016	2	0	2	Export	662	Saint Lucia	LCA	659	Saint Kitts and Nevis	KNA								54	MEDICINAL,PHARM.PRODUCTS	1	No Quantity							18495			0
S3	2016	2016	2016	2	0	2	Export	670	Saint Vincent and the Grenadines	VCT	659	Saint Kitts and Nevis	KNA								42	FIXED VEG. FATS AND OILS	1	No Quantity			0		0		122			0
S3	2016	2016	2016	2	0	2	Export	670	Saint Vincent and the Grenadines	VCT	659	Saint Kitts and Nevis	KNA								29	CRUDE ANIMAL,VEG.MATERL.	1	No Quantity			0		0		44			0
S3	2016	2016	2016	2	0	2	Export	670	Saint Vincent and the Grenadines	VCT	659	Saint Kitts and Nevis	KNA								52	INORGANIC CHEMICALS	1	No Quantity			0		0		6388			0
S3	2016	2016	2016	2	0	2	Export	662	Saint Lucia	LCA	659	Saint Kitts and Nevis	KNA								87	SCIENTIFIC EQUIPMENT NES	1	No Quantity							60			0
S3	2016	2016	2016	2	0	2	Export	662	Saint Lucia	LCA	659	Saint Kitts and Nevis	KNA								89	MISC MANUFCTRD GOODS NES	1	No Quantity							25885			0
S3	2016	2016	2016	2	0	2	Export	662	Saint Lucia	LCA	659	Saint Kitts and Nevis	KNA								88	PHOTO.APPARAT.NES;CLOCKS	1	No Quantity							3226			0
S3	2016	2016	2016	2	0	2	Export	670	Saint Vincent and the Grenadines	VCT	659	Saint Kitts and Nevis	KNA								89	MISC MANUFCTRD GOODS NES	1	No Quantity			0		0		135007			0
S3	2016	2016	2016	2	0	2	Export	662	Saint Lucia	LCA	659	Saint Kitts and Nevis	KNA								81	PREFAB BUILDGS,FTTNG ETC	1	No Quantity							5183			0
S3	2016	2016	2016	2	0	2	Export	670	Saint Vincent and the Grenadines	VCT	659	Saint Kitts and Nevis	KNA								81	PREFAB BUILDGS,FTTNG ETC	1	No Quantity			0		0		298			0
S3	2016	2016	2016	2	0	2	Export	662	Saint Lucia	LCA	659	Saint Kitts and Nevis	KNA								82	FURNITURE,BEDDING,ETC.	1	No Quantity							96665			0
S3	2016	2016	2016	2	0	2	Export	662	Saint Lucia	LCA	659	Saint Kitts and Nevis	KNA								78	ROAD VEHICLES	1	No Quantity							157059			0
S3	2016	2016	2016	2	0	2	Export	670	Saint Vincent and the Grenadines	VCT	659	Saint Kitts and Nevis	KNA								78	ROAD VEHICLES	1	No Quantity			0		0		221			0
S3	2016	2016	2016	2	0	2	Export	662	Saint Lucia	LCA	659	Saint Kitts and Nevis	KNA								84	CLOTHING AND ACCESSORIES	1	No Quantity							936			0
S3	2016	2016	2016	2	0	2	Export	670	Saint Vincent and the Grenadines	VCT	659	Saint Kitts and Nevis	KNA								82	FURNITURE,BEDDING,ETC.	1	No Quantity			0		0		185			0
S3	2016	2016	2016	2	0	2	Export	662	Saint Lucia	LCA	659	Saint Kitts and Nevis	KNA								83	TRAVEL GOODS,HANDBGS ETC	1	No Quantity							39			0
S3	2016	2016	2016	2	0	2	Export	662	Saint Lucia	LCA	659	Saint Kitts and Nevis	KNA								69	METALS MANUFACTURES,NES	1	No Quantity							47816			0
S3	2016	2016	2016	2	0	2	Export	662	Saint Lucia	LCA	659	Saint Kitts and Nevis	KNA								66	NON-METAL.MINERAL MANFCT	1	No Quantity							31462			0
S3	2016	2016	2016	2	0	2	Export	670	Saint Vincent and the Grenadines	VCT	659	Saint Kitts and Nevis	KNA								65	TEXTILE YARN,FABRIC,ETC.	1	No Quantity			0		0		1638			0
S3	2016	2016	2016	2	0	2	Export	670	Saint Vincent and the Grenadines	VCT	659	Saint Kitts and Nevis	KNA								66	NON-METAL.MINERAL MANFCT	1	No Quantity			0		0		5630			0
S3	2016	2016	2016	2	0	2	Export	670	Saint Vincent and the Grenadines	VCT	659	Saint Kitts and Nevis	KNA								69	METALS MANUFACTURES,NES	1	No Quantity			0		0		63669			0
S3	2016	2016	2016	2	0	2	Export	670	Saint Vincent and the Grenadines	VCT	659	Saint Kitts and Nevis	KNA								67	IRON AND STEEL	1	No Quantity			0		0		609538			0
S3	2016	2016	2016	2	0	2	Export	662	Saint Lucia	LCA	659	Saint Kitts and Nevis	KNA								67	IRON AND STEEL	1	No Quantity							7619			0
S3	2016	2016	2016	2	0	2	Export	670	Saint Vincent and the Grenadines	VCT	659	Saint Kitts and Nevis	KNA								71	POWER GENERATNG.MACHINES	1	No Quantity			0		0		555			0
S3	2016	2016	2016	2	0	2	Export	662	Saint Lucia	LCA	659	Saint Kitts and Nevis	KNA								71	POWER GENERATNG.MACHINES	1	No Quantity							21			0
S3	2016	2016	2016	2	0	2	Export	662	Saint Lucia	LCA	659	Saint Kitts and Nevis	KNA								72	SPECIAL.INDUST.MACHINERY	1	No Quantity							14797			0
S3	2016	2016	2016	2	0	2	Export	670	Saint Vincent and the Grenadines	VCT	659	Saint Kitts and Nevis	KNA								68	NON-FERROUS METALS	1	No Quantity			0		0		991			0
S3	2016	2016	2016	2	0	2	Export	662	Saint Lucia	LCA	659	Saint Kitts and Nevis	KNA								75	OFFICE MACHINES,ADP MACH	1	No Quantity							32677			0
S3	2016	2016	2016	2	0	2	Export	662	Saint Lucia	LCA	659	Saint Kitts and Nevis	KNA								74	GENERAL INDUSTL.MACH.NES	1	No Quantity							51019			0
S3	2016	2016	2016	2	0	2	Export	662	Saint Lucia	LCA	659	Saint Kitts and Nevis	KNA								77	ELEC MCH APPAR,PARTS,NES	1	No Quantity							683			0
S3	2016	2016	2016	2	0	2	Export	670	Saint Vincent and the Grenadines	VCT	659	Saint Kitts and Nevis	KNA								77	ELEC MCH APPAR,PARTS,NES	1	No Quantity			0		0		796			0
S3	2016	2016	2016	2	0	2	Export	662	Saint Lucia	LCA	659	Saint Kitts and Nevis	KNA								76	TELECOMM.SOUND EQUIP ETC	1	No Quantity							5296			0
S3	2016	2016	2016	2	0	2	Export	670	Saint Vincent and the Grenadines	VCT	659	Saint Kitts and Nevis	KNA								74	GENERAL INDUSTL.MACH.NES	1	No Quantity			0		0		956			0
S3	2016	2016	2016	2	0	2	Export	670	Saint Vincent and the Grenadines	VCT	660	Anguilla	AIA								82	FURNITURE,BEDDING,ETC.	1	No Quantity			0		0		111			0
S3	2016	2016	2016	2	0	2	Export	670	Saint Vincent and the Grenadines	VCT	660	Anguilla	AIA								89	MISC MANUFCTRD GOODS NES	1	No Quantity			0		0		2			0
S3	2016	2016	2016	2	0	2	Export	662	Saint Lucia	LCA	660	Anguilla	AIA								89	MISC MANUFCTRD GOODS NES	1	No Quantity							5432			0
S3	2016	2016	2016	2	0	2	Export	662	Saint Lucia	LCA	660	Anguilla	AIA								54	MEDICINAL,PHARM.PRODUCTS	1	No Quantity							1675			0
S3	2016	2016	2016	2	0	2	Export	670	Saint Vincent and the Grenadines	VCT	660	Anguilla	AIA								07	COFFEE,TEA,COCOA,SPICES	1	No Quantity			0		0		18			0
S3	2016	2016	2016	2	0	2	Export	670	Saint Vincent and the Grenadines	VCT	660	Anguilla	AIA								05	VEGETABLES AND FRUIT	1	No Quantity			0		0		1162			0
S3	2016	2016	2016	2	0	2	Export	670	Saint Vincent and the Grenadines	VCT	660	Anguilla	AIA								24	CORK AND WOOD	1	No Quantity			0		0		925			0
S3	2016	2016	2016	2	0	2	Export	670	Saint Vincent and the Grenadines	VCT	660	Anguilla	AIA								11	BEVERAGES	1	No Quantity			0		0		1774			0
S3	2016	2016	2016	2	0	2	Export	670	Saint Vincent and the Grenadines	VCT	662	Saint Lucia	LCA								11	BEVERAGES	1	No Quantity			0		0		337597			0
S3	2016	2016	2016	2	0	2	Export	670	Saint Vincent and the Grenadines	VCT	662	Saint Lucia	LCA								09	MISC.EDIBLE PRODUCTS ETC	1	No Quantity			0		0		4629			0
S3	2016	2016	2016	2	0	2	Export	670	Saint Vincent and the Grenadines	VCT	662	Saint Lucia	LCA								08	ANIMAL FEED STUFF	1	No Quantity			0		0		1078496			0
S3	2016	2016	2016	2	0	2	Export	670	Saint Vincent and the Grenadines	VCT	662	Saint Lucia	LCA								27	CRUDE FERTILIZER,MINERAL	1	No Quantity			0		0		12			0
S3	2016	2016	2016	2	0	2	Export	670	Saint Vincent and the Grenadines	VCT	662	Saint Lucia	LCA								00	LIVE ANIMALS	1	No Quantity			0		0		2327			0
S3	2016	2016	2016	2	0	2	Export	670	Saint Vincent and the Grenadines	VCT	662	Saint Lucia	LCA								03	FISH,CRUSTACEANS,MOLLUSC	1	No Quantity			0		0		55425			0
S3	2016	2016	2016	2	0	2	Export	670	Saint Vincent and the Grenadines	VCT	662	Saint Lucia	LCA								04	CEREALS,CEREAL PREPRTNS.	1	No Quantity			0		0		5753384			0
S3	2016	2016	2016	2	0	2	Export	670	Saint Vincent and the Grenadines	VCT	662	Saint Lucia	LCA								53	DYES,COLOURING MATERIALS	1	No Quantity			0		0		1581			0
S3	2016	2016	2016	2	0	2	Export	670	Saint Vincent and the Grenadines	VCT	662	Saint Lucia	LCA								54	MEDICINAL,PHARM.PRODUCTS	1	No Quantity			0		0		2264			0
S3	2016	2016	2016	2	0	2	Export	670	Saint Vincent and the Grenadines	VCT	662	Saint Lucia	LCA								58	PLASTIC,NON-PRIMARY FORM	1	No Quantity			0		0		23154			0
S3	2016	2016	2016	2	0	2	Export	670	Saint Vincent and the Grenadines	VCT	662	Saint Lucia	LCA								57	PLASTICS IN PRIMARY FORM	1	No Quantity			0		0		370			0
S3	2016	2016	2016	2	0	2	Export	670	Saint Vincent and the Grenadines	VCT	662	Saint Lucia	LCA								62	RUBBER MANUFACTURES, NES	1	No Quantity			0		0		361			0
S3	2016	2016	2016	2	0	2	Export	670	Saint Vincent and the Grenadines	VCT	662	Saint Lucia	LCA								87	SCIENTIFIC EQUIPMENT NES	1	No Quantity			0		0		758			0
S3	2016	2016	2016	2	0	2	Export	670	Saint Vincent and the Grenadines	VCT	662	Saint Lucia	LCA								89	MISC MANUFCTRD GOODS NES	1	No Quantity			0		0		63741			0
S3	2016	2016	2016	2	0	2	Export	670	Saint Vincent and the Grenadines	VCT	662	Saint Lucia	LCA								88	PHOTO.APPARAT.NES;CLOCKS	1	No Quantity			0		0		1888			0
S3	2016	2016	2016	2	0	2	Export	670	Saint Vincent and the Grenadines	VCT	662	Saint Lucia	LCA								82	FURNITURE,BEDDING,ETC.	1	No Quantity			0		0		14837			0
S3	2016	2016	2016	2	0	2	Export	670	Saint Vincent and the Grenadines	VCT	662	Saint Lucia	LCA								84	CLOTHING AND ACCESSORIES	1	No Quantity			0		0		17114			0
S3	2016	2016	2016	2	0	2	Export	670	Saint Vincent and the Grenadines	VCT	662	Saint Lucia	LCA								78	ROAD VEHICLES	1	No Quantity			0		0		82475			0
S3	2016	2016	2016	2	0	2	Export	670	Saint Vincent and the Grenadines	VCT	662	Saint Lucia	LCA								74	GENERAL INDUSTL.MACH.NES	1	No Quantity			0		0		1435			0
S3	2016	2016	2016	2	0	2	Export	670	Saint Vincent and the Grenadines	VCT	662	Saint Lucia	LCA								77	ELEC MCH APPAR,PARTS,NES	1	No Quantity			0		0		444			0
S3	2016	2016	2016	2	0	2	Export	670	Saint Vincent and the Grenadines	VCT	662	Saint Lucia	LCA								76	TELECOMM.SOUND EQUIP ETC	1	No Quantity			0		0		7674			0
S3	2016	2016	2016	2	0	2	Export	670	Saint Vincent and the Grenadines	VCT	662	Saint Lucia	LCA								72	SPECIAL.INDUST.MACHINERY	1	No Quantity			0		0		7657			0
S3	2016	2016	2016	2	0	2	Export	670	Saint Vincent and the Grenadines	VCT	662	Saint Lucia	LCA								71	POWER GENERATNG.MACHINES	1	No Quantity			0		0		1314			0
S3	2016	2016	2016	2	0	2	Export	670	Saint Vincent and the Grenadines	VCT	662	Saint Lucia	LCA								67	IRON AND STEEL	1	No Quantity			0		0		23987			0
S3	2016	2016	2016	2	0	2	Export	670	Saint Vincent and the Grenadines	VCT	662	Saint Lucia	LCA								69	METALS MANUFACTURES,NES	1	No Quantity			0		0		9698			0
S3	2016	2016	2016	2	0	2	Export	670	Saint Vincent and the Grenadines	VCT	662	Saint Lucia	LCA								66	NON-METAL.MINERAL MANFCT	1	No Quantity			0		0		7870			0
S3	2016	2016	2016	2	0	2	Export	670	Saint Vincent and the Grenadines	VCT	662	Saint Lucia	LCA								65	TEXTILE YARN,FABRIC,ETC.	1	No Quantity			0		0		2169			0
S3	2016	2016	2016	2	0	2	Export	662	Saint Lucia	LCA	670	Saint Vincent and the Grenadines	VCT								66	NON-METAL.MINERAL MANFCT	1	No Quantity							57324			0
S3	2016	2016	2016	2	0	2	Export	662	Saint Lucia	LCA	670	Saint Vincent and the Grenadines	VCT								69	METALS MANUFACTURES,NES	1	No Quantity							8342			0
S3	2016	2016	2016	2	0	2	Export	662	Saint Lucia	LCA	670	Saint Vincent and the Grenadines	VCT								67	IRON AND STEEL	1	No Quantity							88189			0
S3	2016	2016	2016	2	0	2	Export	662	Saint Lucia	LCA	670	Saint Vincent and the Grenadines	VCT								71	POWER GENERATNG.MACHINES	1	No Quantity							4567			0
S3	2016	2016	2016	2	0	2	Export	662	Saint Lucia	LCA	670	Saint Vincent and the Grenadines	VCT								72	SPECIAL.INDUST.MACHINERY	1	No Quantity							43434			0
S3	2016	2016	2016	2	0	2	Export	662	Saint Lucia	LCA	670	Saint Vincent and the Grenadines	VCT								74	GENERAL INDUSTL.MACH.NES	1	No Quantity							14693			0
S3	2016	2016	2016	2	0	2	Export	662	Saint Lucia	LCA	670	Saint Vincent and the Grenadines	VCT								75	OFFICE MACHINES,ADP MACH	1	No Quantity							5341			0
S3	2016	2016	2016	2	0	2	Export	662	Saint Lucia	LCA	670	Saint Vincent and the Grenadines	VCT								77	ELEC MCH APPAR,PARTS,NES	1	No Quantity							25395			0
S3	2016	2016	2016	2	0	2	Export	662	Saint Lucia	LCA	670	Saint Vincent and the Grenadines	VCT								76	TELECOMM.SOUND EQUIP ETC	1	No Quantity							2013			0
S3	2016	2016	2016	2	0	2	Export	662	Saint Lucia	LCA	670	Saint Vincent and the Grenadines	VCT								79	OTHR.TRANSPORT EQUIPMENT	1	No Quantity							2222			0
S3	2016	2016	2016	2	0	2	Export	662	Saint Lucia	LCA	670	Saint Vincent and the Grenadines	VCT								78	ROAD VEHICLES	1	No Quantity							234323			0
S3	2016	2016	2016	2	0	2	Export	662	Saint Lucia	LCA	670	Saint Vincent and the Grenadines	VCT								82	FURNITURE,BEDDING,ETC.	1	No Quantity							59590			0
S3	2016	2016	2016	2	0	2	Export	662	Saint Lucia	LCA	670	Saint Vincent and the Grenadines	VCT								81	PREFAB BUILDGS,FTTNG ETC	1	No Quantity							2393			0
S3	2016	2016	2016	2	0	2	Export	662	Saint Lucia	LCA	670	Saint Vincent and the Grenadines	VCT								85	FOOTWEAR	1	No Quantity							667			0
S3	2016	2016	2016	2	0	2	Export	662	Saint Lucia	LCA	670	Saint Vincent and the Grenadines	VCT								84	CLOTHING AND ACCESSORIES	1	No Quantity							25776			0
S3	2016	2016	2016	2	0	2	Export	662	Saint Lucia	LCA	670	Saint Vincent and the Grenadines	VCT								93	SPEC.TRANSACT.NOT CLASSD	1	No Quantity							15537			0
S3	2016	2016	2016	2	0	2	Export	662	Saint Lucia	LCA	670	Saint Vincent and the Grenadines	VCT								87	SCIENTIFIC EQUIPMENT NES	1	No Quantity							830			0
S3	2016	2016	2016	2	0	2	Export	662	Saint Lucia	LCA	670	Saint Vincent and the Grenadines	VCT								89	MISC MANUFCTRD GOODS NES	1	No Quantity							21118			0
S3	2016	2016	2016	2	0	2	Export	662	Saint Lucia	LCA	670	Saint Vincent and the Grenadines	VCT								64	PAPER,PAPERBOARD,ETC.	1	No Quantity							4027			0
S3	2016	2016	2016	2	0	2	Export	662	Saint Lucia	LCA	670	Saint Vincent and the Grenadines	VCT								65	TEXTILE YARN,FABRIC,ETC.	1	No Quantity							6413			0
S3	2016	2016	2016	2	0	2	Export	662	Saint Lucia	LCA	670	Saint Vincent and the Grenadines	VCT								62	RUBBER MANUFACTURES, NES	1	No Quantity							50			0
S3	2016	2016	2016	2	0	2	Export	662	Saint Lucia	LCA	670	Saint Vincent and the Grenadines	VCT								58	PLASTIC,NON-PRIMARY FORM	1	No Quantity							3808			0
S3	2016	2016	2016	2	0	2	Export	662	Saint Lucia	LCA	670	Saint Vincent and the Grenadines	VCT								59	CHEMICAL MATERIALS NES	1	No Quantity							73061			0
S3	2016	2016	2016	2	0	2	Export	662	Saint Lucia	LCA	670	Saint Vincent and the Grenadines	VCT								55	ESSENTL.OILS,PERFUME,ETC	1	No Quantity							12142			0
S3	2016	2016	2016	2	0	2	Export	662	Saint Lucia	LCA	670	Saint Vincent and the Grenadines	VCT								54	MEDICINAL,PHARM.PRODUCTS	1	No Quantity							15230			0
S3	2016	2016	2016	2	0	2	Export	662	Saint Lucia	LCA	670	Saint Vincent and the Grenadines	VCT								53	DYES,COLOURING MATERIALS	1	No Quantity							6802			0
S3	2016	2016	2016	2	0	2	Export	662	Saint Lucia	LCA	670	Saint Vincent and the Grenadines	VCT								52	INORGANIC CHEMICALS	1	No Quantity							14			0
S3	2016	2016	2016	2	0	2	Export	662	Saint Lucia	LCA	670	Saint Vincent and the Grenadines	VCT								06	SUGAR,SUGR.PREPTNS,HONEY	1	No Quantity							2071			0
S3	2016	2016	2016	2	0	2	Export	662	Saint Lucia	LCA	670	Saint Vincent and the Grenadines	VCT								07	COFFEE,TEA,COCOA,SPICES	1	No Quantity							5807			0
S3	2016	2016	2016	2	0	2	Export	662	Saint Lucia	LCA	670	Saint Vincent and the Grenadines	VCT								09	MISC.EDIBLE PRODUCTS ETC	1	No Quantity							2410			0
S3	2016	2016	2016	2	0	2	Export	662	Saint Lucia	LCA	670	Saint Vincent and the Grenadines	VCT								04	CEREALS,CEREAL PREPRTNS.	1	No Quantity							6422			0
S3	2016	2016	2016	2	0	2	Export	662	Saint Lucia	LCA	670	Saint Vincent and the Grenadines	VCT								05	VEGETABLES AND FRUIT	1	No Quantity							1885			0
S3	2016	2016	2016	2	0	2	Export	662	Saint Lucia	LCA	670	Saint Vincent and the Grenadines	VCT								27	CRUDE FERTILIZER,MINERAL	1	No Quantity							141077			0
S3	2016	2016	2016	2	0	2	Export	662	Saint Lucia	LCA	670	Saint Vincent and the Grenadines	VCT								33	PETROLEUM,PETROL.PRODUCT	1	No Quantity							196056			0
S3	2016	2016	2016	2	0	2	Export	662	Saint Lucia	LCA	670	Saint Vincent and the Grenadines	VCT								29	CRUDE ANIMAL,VEG.MATERL.	1	No Quantity							2771			0
S3	2016	2016	2016	2	0	2	Export	662	Saint Lucia	LCA	670	Saint Vincent and the Grenadines	VCT								11	BEVERAGES	1	No Quantity							881288			0
S3	2016	2016	2016	2	0	2	Export	662	Saint Lucia	LCA	682	Saudi Arabia	SAU								89	MISC MANUFCTRD GOODS NES	1	No Quantity							24373			0
S3	2016	2016	2016	2	0	2	Export	662	Saint Lucia	LCA	682	Saudi Arabia	SAU								88	PHOTO.APPARAT.NES;CLOCKS	1	No Quantity							15866			0
S3	2016	2016	2016	2	0	2	Export	670	Saint Vincent and the Grenadines	VCT	694	Sierra Leone	SLE								58	PLASTIC,NON-PRIMARY FORM	1	No Quantity			0		0		2407			0
S3	2016	2016	2016	2	0	2	Export	662	Saint Lucia	LCA	699	India	IND								62	RUBBER MANUFACTURES, NES	1	No Quantity							80			0
S3	2016	2016	2016	2	0	2	Export	662	Saint Lucia	LCA	699	India	IND								59	CHEMICAL MATERIALS NES	1	No Quantity							12142			0
S3	2016	2016	2016	2	0	2	Export	662	Saint Lucia	LCA	699	India	IND								63	CORK, WOOD MANUFACTURES	1	No Quantity							9			0
S3	2016	2016	2016	2	0	2	Export	662	Saint Lucia	LCA	699	India	IND								54	MEDICINAL,PHARM.PRODUCTS	1	No Quantity							236857			0
S3	2016	2016	2016	2	0	2	Export	662	Saint Lucia	LCA	699	India	IND								55	ESSENTL.OILS,PERFUME,ETC	1	No Quantity							9926			0
S3	2016	2016	2016	2	0	2	Export	662	Saint Lucia	LCA	699	India	IND								28	METALLIFEROUS ORE,SCRAP	1	No Quantity							140989			0
S3	2016	2016	2016	2	0	2	Export	662	Saint Lucia	LCA	699	India	IND								26	TEXTILE FIBRES	1	No Quantity							34			0
S3	2016	2016	2016	2	0	2	Export	662	Saint Lucia	LCA	699	India	IND								09	MISC.EDIBLE PRODUCTS ETC	1	No Quantity							2527			0
S3	2016	2016	2016	2	0	2	Export	662	Saint Lucia	LCA	699	India	IND								89	MISC MANUFCTRD GOODS NES	1	No Quantity							96533			0
S3	2016	2016	2016	2	0	2	Export	662	Saint Lucia	LCA	699	India	IND								87	SCIENTIFIC EQUIPMENT NES	1	No Quantity							552			0
S3	2016	2016	2016	2	0	2	Export	662	Saint Lucia	LCA	699	India	IND								69	METALS MANUFACTURES,NES	1	No Quantity							4948			0
S3	2016	2016	2016	2	0	2	Export	662	Saint Lucia	LCA	704	Viet Nam	VNM								69	METALS MANUFACTURES,NES	1	No Quantity							7044			0
S3	2016	2016	2016	2	0	2	Export	662	Saint Lucia	LCA	704	Viet Nam	VNM								55	ESSENTL.OILS,PERFUME,ETC	1	No Quantity							64962			0
S3	2016	2016	2016	2	0	2	Export	662	Saint Lucia	LCA	704	Viet Nam	VNM								59	CHEMICAL MATERIALS NES	1	No Quantity							1950			0
S3	2016	2016	2016	2	0	2	Export	662	Saint Lucia	LCA	710	South Africa	ZAF								53	DYES,COLOURING MATERIALS	1	No Quantity							572			0
S3	2016	2016	2016	2	0	2	Export	662	Saint Lucia	LCA	710	South Africa	ZAF								69	METALS MANUFACTURES,NES	1	No Quantity							1193			0
S3	2016	2016	2016	2	0	2	Export	662	Saint Lucia	LCA	710	South Africa	ZAF								93	SPEC.TRANSACT.NOT CLASSD	1	No Quantity							20125			0
S3	2016	2016	2016	2	0	2	Export	662	Saint Lucia	LCA	724	Spain	ESP								71	POWER GENERATNG.MACHINES	1	No Quantity							1123			0
S3	2016	2016	2016	2	0	2	Export	662	Saint Lucia	LCA	724	Spain	ESP								77	ELEC MCH APPAR,PARTS,NES	1	No Quantity							88780			0
S3	2016	2016	2016	2	0	2	Export	670	Saint Vincent and the Grenadines	VCT	740	Suriname	SUR								89	MISC MANUFCTRD GOODS NES	1	No Quantity			0		0		185			0
S3	2016	2016	2016	2	0	2	Export	662	Saint Lucia	LCA	740	Suriname	SUR								89	MISC MANUFCTRD GOODS NES	1	No Quantity							3156			0
S3	2016	2016	2016	2	0	2	Export	662	Saint Lucia	LCA	740	Suriname	SUR								81	PREFAB BUILDGS,FTTNG ETC	1	No Quantity							85067			0
S3	2016	2016	2016	2	0	2	Export	662	Saint Lucia	LCA	740	Suriname	SUR								64	PAPER,PAPERBOARD,ETC.	1	No Quantity							81659			0
S3	2016	2016	2016	2	0	2	Export	670	Saint Vincent and the Grenadines	VCT	740	Suriname	SUR								64	PAPER,PAPERBOARD,ETC.	1	No Quantity			0		0		150933			0
S3	2016	2016	2016	2	0	2	Export	670	Saint Vincent and the Grenadines	VCT	752	Sweden	SWE								84	CLOTHING AND ACCESSORIES	1	No Quantity			0		0		2012			0
S3	2016	2016	2016	2	0	2	Export	670	Saint Vincent and the Grenadines	VCT	752	Sweden	SWE								71	POWER GENERATNG.MACHINES	1	No Quantity			0		0		2264			0
S3	2016	2016	2016	2	0	2	Export	662	Saint Lucia	LCA	757	Switzerland	CHE								68	NON-FERROUS METALS	1	No Quantity							8			0
S3	2016	2016	2016	2	0	2	Export	662	Saint Lucia	LCA	757	Switzerland	CHE								71	POWER GENERATNG.MACHINES	1	No Quantity							945			0
S3	2016	2016	2016	2	0	2	Export	662	Saint Lucia	LCA	757	Switzerland	CHE								69	METALS MANUFACTURES,NES	1	No Quantity							2652			0
S3	2016	2016	2016	2	0	2	Export	662	Saint Lucia	LCA	757	Switzerland	CHE								77	ELEC MCH APPAR,PARTS,NES	1	No Quantity							207			0
S3	2016	2016	2016	2	0	2	Export	662	Saint Lucia	LCA	757	Switzerland	CHE								74	GENERAL INDUSTL.MACH.NES	1	No Quantity							4847			0
S3	2016	2016	2016	2	0	2	Export	662	Saint Lucia	LCA	757	Switzerland	CHE								73	METALWORKING MACHINERY	1	No Quantity							333			0
S3	2016	2016	2016	2	0	2	Export	670	Saint Vincent and the Grenadines	VCT	757	Switzerland	CHE								87	SCIENTIFIC EQUIPMENT NES	1	No Quantity			0		0		1851			0
S3	2016	2016	2016	2	0	2	Export	670	Saint Vincent and the Grenadines	VCT	757	Switzerland	CHE								89	MISC MANUFCTRD GOODS NES	1	No Quantity			0		0		296666			0
S3	2016	2016	2016	2	0	2	Export	662	Saint Lucia	LCA	757	Switzerland	CHE								88	PHOTO.APPARAT.NES;CLOCKS	1	No Quantity							102700			0
S3	2016	2016	2016	2	0	2	Export	662	Saint Lucia	LCA	757	Switzerland	CHE								11	BEVERAGES	1	No Quantity							661			0
S3	2016	2016	2016	2	0	2	Export	662	Saint Lucia	LCA	757	Switzerland	CHE								12	TOBACCO,TOBACCO MANUFACT	1	No Quantity							4065			0
S3	2016	2016	2016	2	0	2	Export	662	Saint Lucia	LCA	764	Thailand	THA								03	FISH,CRUSTACEANS,MOLLUSC	1	No Quantity							853			0
S3	2016	2016	2016	2	0	2	Export	662	Saint Lucia	LCA	764	Thailand	THA								78	ROAD VEHICLES	1	No Quantity							1475			0
S3	2016	2016	2016	2	0	2	Export	662	Saint Lucia	LCA	780	Trinidad and Tobago	TTO								78	ROAD VEHICLES	1	No Quantity							21820			0
S3	2016	2016	2016	2	0	2	Export	662	Saint Lucia	LCA	780	Trinidad and Tobago	TTO								79	OTHR.TRANSPORT EQUIPMENT	1	No Quantity							2674			0
S3	2016	2016	2016	2	0	2	Export	670	Saint Vincent and the Grenadines	VCT	780	Trinidad and Tobago	TTO								79	OTHR.TRANSPORT EQUIPMENT	1	No Quantity			0		0		20125			0
S3	2016	2016	2016	2	0	2	Export	670	Saint Vincent and the Grenadines	VCT	780	Trinidad and Tobago	TTO								78	ROAD VEHICLES	1	No Quantity			0		0		39802			0
S3	2016	2016	2016	2	0	2	Export	662	Saint Lucia	LCA	780	Trinidad and Tobago	TTO								81	PREFAB BUILDGS,FTTNG ETC	1	No Quantity							155940			0
S3	2016	2016	2016	2	0	2	Export	670	Saint Vincent and the Grenadines	VCT	780	Trinidad and Tobago	TTO								81	PREFAB BUILDGS,FTTNG ETC	1	No Quantity			0		0		27871			0
S3	2016	2016	2016	2	0	2	Export	662	Saint Lucia	LCA	780	Trinidad and Tobago	TTO								82	FURNITURE,BEDDING,ETC.	1	No Quantity							5140			0
S3	2016	2016	2016	2	0	2	Export	670	Saint Vincent and the Grenadines	VCT	780	Trinidad and Tobago	TTO								84	CLOTHING AND ACCESSORIES	1	No Quantity			0		0		7417			0
S3	2016	2016	2016	2	0	2	Export	662	Saint Lucia	LCA	780	Trinidad and Tobago	TTO								85	FOOTWEAR	1	No Quantity							448			0
S3	2016	2016	2016	2	0	2	Export	662	Saint Lucia	LCA	780	Trinidad and Tobago	TTO								84	CLOTHING AND ACCESSORIES	1	No Quantity							3475			0
S3	2016	2016	2016	2	0	2	Export	670	Saint Vincent and the Grenadines	VCT	780	Trinidad and Tobago	TTO								82	FURNITURE,BEDDING,ETC.	1	No Quantity			0		0		203			0
S3	2016	2016	2016	2	0	2	Export	662	Saint Lucia	LCA	780	Trinidad and Tobago	TTO								88	PHOTO.APPARAT.NES;CLOCKS	1	No Quantity							76387			0
S3	2016	2016	2016	2	0	2	Export	670	Saint Vincent and the Grenadines	VCT	780	Trinidad and Tobago	TTO								89	MISC MANUFCTRD GOODS NES	1	No Quantity			0		0		128838			0
S3	2016	2016	2016	2	0	2	Export	662	Saint Lucia	LCA	780	Trinidad and Tobago	TTO								93	SPEC.TRANSACT.NOT CLASSD	1	No Quantity							81031			0
S3	2016	2016	2016	2	0	2	Export	670	Saint Vincent and the Grenadines	VCT	780	Trinidad and Tobago	TTO								88	PHOTO.APPARAT.NES;CLOCKS	1	No Quantity			0		0		169621			0
S3	2016	2016	2016	2	0	2	Export	670	Saint Vincent and the Grenadines	VCT	780	Trinidad and Tobago	TTO								87	SCIENTIFIC EQUIPMENT NES	1	No Quantity			0		0		402			0
S3	2016	2016	2016	2	0	2	Export	670	Saint Vincent and the Grenadines	VCT	780	Trinidad and Tobago	TTO								85	FOOTWEAR	1	No Quantity			0		0		37			0
S3	2016	2016	2016	2	0	2	Export	662	Saint Lucia	LCA	780	Trinidad and Tobago	TTO								87	SCIENTIFIC EQUIPMENT NES	1	No Quantity							36267			0
S3	2016	2016	2016	2	0	2	Export	662	Saint Lucia	LCA	780	Trinidad and Tobago	TTO								89	MISC MANUFCTRD GOODS NES	1	No Quantity							52454			0
S3	2016	2016	2016	2	0	2	Export	662	Saint Lucia	LCA	780	Trinidad and Tobago	TTO								73	METALWORKING MACHINERY	1	No Quantity							13185			0
S3	2016	2016	2016	2	0	2	Export	670	Saint Vincent and the Grenadines	VCT	780	Trinidad and Tobago	TTO								72	SPECIAL.INDUST.MACHINERY	1	No Quantity			0		0		13693			0
S3	2016	2016	2016	2	0	2	Export	662	Saint Lucia	LCA	780	Trinidad and Tobago	TTO								72	SPECIAL.INDUST.MACHINERY	1	No Quantity							223250			0
S3	2016	2016	2016	2	0	2	Export	662	Saint Lucia	LCA	780	Trinidad and Tobago	TTO								74	GENERAL INDUSTL.MACH.NES	1	No Quantity							369764			0
S3	2016	2016	2016	2	0	2	Export	662	Saint Lucia	LCA	780	Trinidad and Tobago	TTO								75	OFFICE MACHINES,ADP MACH	1	No Quantity							15654			0
S3	2016	2016	2016	2	0	2	Export	662	Saint Lucia	LCA	780	Trinidad and Tobago	TTO								77	ELEC MCH APPAR,PARTS,NES	1	No Quantity							171567			0
S3	2016	2016	2016	2	0	2	Export	670	Saint Vincent and the Grenadines	VCT	780	Trinidad and Tobago	TTO								76	TELECOMM.SOUND EQUIP ETC	1	No Quantity			0		0		934			0
S3	2016	2016	2016	2	0	2	Export	670	Saint Vincent and the Grenadines	VCT	780	Trinidad and Tobago	TTO								77	ELEC MCH APPAR,PARTS,NES	1	No Quantity			0		0		33061			0
S3	2016	2016	2016	2	0	2	Export	662	Saint Lucia	LCA	780	Trinidad and Tobago	TTO								76	TELECOMM.SOUND EQUIP ETC	1	No Quantity							158517			0
S3	2016	2016	2016	2	0	2	Export	670	Saint Vincent and the Grenadines	VCT	780	Trinidad and Tobago	TTO								74	GENERAL INDUSTL.MACH.NES	1	No Quantity			0		0		2587			0
S3	2016	2016	2016	2	0	2	Export	670	Saint Vincent and the Grenadines	VCT	780	Trinidad and Tobago	TTO								75	OFFICE MACHINES,ADP MACH	1	No Quantity			0		0		85			0
S3	2016	2016	2016	2	0	2	Export	662	Saint Lucia	LCA	780	Trinidad and Tobago	TTO								69	METALS MANUFACTURES,NES	1	No Quantity							170545			0
S3	2016	2016	2016	2	0	2	Export	662	Saint Lucia	LCA	780	Trinidad and Tobago	TTO								66	NON-METAL.MINERAL MANFCT	1	No Quantity							145479			0
S3	2016	2016	2016	2	0	2	Export	670	Saint Vincent and the Grenadines	VCT	780	Trinidad and Tobago	TTO								65	TEXTILE YARN,FABRIC,ETC.	1	No Quantity			0		0		444			0
S3	2016	2016	2016	2	0	2	Export	670	Saint Vincent and the Grenadines	VCT	780	Trinidad and Tobago	TTO								66	NON-METAL.MINERAL MANFCT	1	No Quantity			0		0		10492			0
S3	2016	2016	2016	2	0	2	Export	662	Saint Lucia	LCA	780	Trinidad and Tobago	TTO								71	POWER GENERATNG.MACHINES	1	No Quantity							38892			0
S3	2016	2016	2016	2	0	2	Export	662	Saint Lucia	LCA	780	Trinidad and Tobago	TTO								68	NON-FERROUS METALS	1	No Quantity							25			0
S3	2016	2016	2016	2	0	2	Export	670	Saint Vincent and the Grenadines	VCT	780	Trinidad and Tobago	TTO								71	POWER GENERATNG.MACHINES	1	No Quantity			0		0		33533			0
S3	2016	2016	2016	2	0	2	Export	670	Saint Vincent and the Grenadines	VCT	780	Trinidad and Tobago	TTO								69	METALS MANUFACTURES,NES	1	No Quantity			0		0		301957			0
S3	2016	2016	2016	2	0	2	Export	670	Saint Vincent and the Grenadines	VCT	780	Trinidad and Tobago	TTO								01	MEAT, MEAT PREPARATIONS	1	No Quantity			0		0		31			0
S3	2016	2016	2016	2	0	2	Export	662	Saint Lucia	LCA	780	Trinidad and Tobago	TTO								05	VEGETABLES AND FRUIT	1	No Quantity							2074853			0
S3	2016	2016	2016	2	0	2	Export	670	Saint Vincent and the Grenadines	VCT	780	Trinidad and Tobago	TTO								05	VEGETABLES AND FRUIT	1	No Quantity			0		0		5172593			0
S3	2016	2016	2016	2	0	2	Export	670	Saint Vincent and the Grenadines	VCT	780	Trinidad and Tobago	TTO								07	COFFEE,TEA,COCOA,SPICES	1	No Quantity			0		0		690472			0
S3	2016	2016	2016	2	0	2	Export	670	Saint Vincent and the Grenadines	VCT	780	Trinidad and Tobago	TTO								03	FISH,CRUSTACEANS,MOLLUSC	1	No Quantity			0		0		61241			0
S3	2016	2016	2016	2	0	2	Export	662	Saint Lucia	LCA	780	Trinidad and Tobago	TTO								12	TOBACCO,TOBACCO MANUFACT	1	No Quantity							2038			0
S3	2016	2016	2016	2	0	2	Export	662	Saint Lucia	LCA	780	Trinidad and Tobago	TTO								22	OIL SEED,OLEAGINUS FRUIT	1	No Quantity							21035			0
S3	2016	2016	2016	2	0	2	Export	670	Saint Vincent and the Grenadines	VCT	780	Trinidad and Tobago	TTO								11	BEVERAGES	1	No Quantity			0		0		554			0
S3	2016	2016	2016	2	0	2	Export	662	Saint Lucia	LCA	780	Trinidad and Tobago	TTO								11	BEVERAGES	1	No Quantity							4354654			0
S3	2016	2016	2016	2	0	2	Export	670	Saint Vincent and the Grenadines	VCT	780	Trinidad and Tobago	TTO								09	MISC.EDIBLE PRODUCTS ETC	1	No Quantity			0		0		619			0
S3	2016	2016	2016	2	0	2	Export	662	Saint Lucia	LCA	780	Trinidad and Tobago	TTO								26	TEXTILE FIBRES	1	No Quantity							185			0
S3	2016	2016	2016	2	0	2	Export	662	Saint Lucia	LCA	780	Trinidad and Tobago	TTO								25	PULP AND WASTE PAPER	1	No Quantity							13978			0
S3	2016	2016	2016	2	0	2	Export	662	Saint Lucia	LCA	780	Trinidad and Tobago	TTO								27	CRUDE FERTILIZER,MINERAL	1	No Quantity							90070			0
S3	2016	2016	2016	2	0	2	Export	670	Saint Vincent and the Grenadines	VCT	780	Trinidad and Tobago	TTO								26	TEXTILE FIBRES	1	No Quantity			0		0		50			0
S3	2016	2016	2016	2	0	2	Export	662	Saint Lucia	LCA	780	Trinidad and Tobago	TTO								29	CRUDE ANIMAL,VEG.MATERL.	1	No Quantity							2037			0
S3	2016	2016	2016	2	0	2	Export	662	Saint Lucia	LCA	780	Trinidad and Tobago	TTO								33	PETROLEUM,PETROL.PRODUCT	1	No Quantity							479046			0
S3	2016	2016	2016	2	0	2	Export	670	Saint Vincent and the Grenadines	VCT	780	Trinidad and Tobago	TTO								64	PAPER,PAPERBOARD,ETC.	1	No Quantity			0		0		28031			0
S3	2016	2016	2016	2	0	2	Export	662	Saint Lucia	LCA	780	Trinidad and Tobago	TTO								65	TEXTILE YARN,FABRIC,ETC.	1	No Quantity							54352			0
S3	2016	2016	2016	2	0	2	Export	662	Saint Lucia	LCA	780	Trinidad and Tobago	TTO								64	PAPER,PAPERBOARD,ETC.	1	No Quantity							1194917			0
S3	2016	2016	2016	2	0	2	Export	662	Saint Lucia	LCA	780	Trinidad and Tobago	TTO								63	CORK, WOOD MANUFACTURES	1	No Quantity							12262			0
S3	2016	2016	2016	2	0	2	Export	670	Saint Vincent and the Grenadines	VCT	780	Trinidad and Tobago	TTO								62	RUBBER MANUFACTURES, NES	1	No Quantity			0		0		370			0
S3	2016	2016	2016	2	0	2	Export	662	Saint Lucia	LCA	780	Trinidad and Tobago	TTO								59	CHEMICAL MATERIALS NES	1	No Quantity							22083			0
S3	2016	2016	2016	2	0	2	Export	662	Saint Lucia	LCA	780	Trinidad and Tobago	TTO								58	PLASTIC,NON-PRIMARY FORM	1	No Quantity							17700			0
S3	2016	2016	2016	2	0	2	Export	662	Saint Lucia	LCA	780	Trinidad and Tobago	TTO								62	RUBBER MANUFACTURES, NES	1	No Quantity							1753			0
S3	2016	2016	2016	2	0	2	Export	670	Saint Vincent and the Grenadines	VCT	780	Trinidad and Tobago	TTO								58	PLASTIC,NON-PRIMARY FORM	1	No Quantity			0		0		5878			0
S3	2016	2016	2016	2	0	2	Export	670	Saint Vincent and the Grenadines	VCT	780	Trinidad and Tobago	TTO								57	PLASTICS IN PRIMARY FORM	1	No Quantity			0		0		2103			0
S3	2016	2016	2016	2	0	2	Export	670	Saint Vincent and the Grenadines	VCT	780	Trinidad and Tobago	TTO								59	CHEMICAL MATERIALS NES	1	No Quantity			0		0		1117			0
S3	2016	2016	2016	2	0	2	Export	662	Saint Lucia	LCA	780	Trinidad and Tobago	TTO								53	DYES,COLOURING MATERIALS	1	No Quantity							5260			0
S3	2016	2016	2016	2	0	2	Export	662	Saint Lucia	LCA	780	Trinidad and Tobago	TTO								54	MEDICINAL,PHARM.PRODUCTS	1	No Quantity							849			0
S3	2016	2016	2016	2	0	2	Export	670	Saint Vincent and the Grenadines	VCT	780	Trinidad and Tobago	TTO								55	ESSENTL.OILS,PERFUME,ETC	1	No Quantity			0		0		129			0
S3	2016	2016	2016	2	0	2	Export	662	Saint Lucia	LCA	780	Trinidad and Tobago	TTO								52	INORGANIC CHEMICALS	1	No Quantity							7637			0
S3	2016	2016	2016	2	0	2	Export	662	Saint Lucia	LCA	780	Trinidad and Tobago	TTO								51	ORGANIC CHEMICALS	1	No Quantity							1342			0
S3	2016	2016	2016	2	0	2	Export	670	Saint Vincent and the Grenadines	VCT	780	Trinidad and Tobago	TTO								29	CRUDE ANIMAL,VEG.MATERL.	1	No Quantity			0		0		92			0
S3	2016	2016	2016	2	0	2	Export	670	Saint Vincent and the Grenadines	VCT	780	Trinidad and Tobago	TTO								33	PETROLEUM,PETROL.PRODUCT	1	No Quantity			0		0		4028			0
S3	2016	2016	2016	2	0	2	Export	670	Saint Vincent and the Grenadines	VCT	780	Trinidad and Tobago	TTO								28	METALLIFEROUS ORE,SCRAP	1	No Quantity			0		0		55			0
S3	2016	2016	2016	2	0	2	Export	670	Saint Vincent and the Grenadines	VCT	780	Trinidad and Tobago	TTO								42	FIXED VEG. FATS AND OILS	1	No Quantity			0		0		2098			0
S3	2016	2016	2016	2	0	2	Export	662	Saint Lucia	LCA	780	Trinidad and Tobago	TTO								42	FIXED VEG. FATS AND OILS	1	No Quantity							133			0
S3	2016	2016	2016	2	0	2	Export	662	Saint Lucia	LCA	784	United Arab Emirates	ARE								28	METALLIFEROUS ORE,SCRAP	1	No Quantity							57463			0
S3	2016	2016	2016	2	0	2	Export	662	Saint Lucia	LCA	784	United Arab Emirates	ARE								67	IRON AND STEEL	1	No Quantity							5031			0
S3	2016	2016	2016	2	0	2	Export	662	Saint Lucia	LCA	784	United Arab Emirates	ARE								69	METALS MANUFACTURES,NES	1	No Quantity							93915			0
S3	2016	2016	2016	2	0	2	Export	662	Saint Lucia	LCA	792	Turkey	TUR								69	METALS MANUFACTURES,NES	1	No Quantity							324053			0
S3	2016	2016	2016	2	0	2	Export	662	Saint Lucia	LCA	792	Turkey	TUR								67	IRON AND STEEL	1	No Quantity							177165			0
S3	2016	2016	2016	2	0	2	Export	662	Saint Lucia	LCA	792	Turkey	TUR								77	ELEC MCH APPAR,PARTS,NES	1	No Quantity							79956			0
S3	2016	2016	2016	2	0	2	Export	662	Saint Lucia	LCA	792	Turkey	TUR								75	OFFICE MACHINES,ADP MACH	1	No Quantity							5005			0
S3	2016	2016	2016	2	0	2	Export	662	Saint Lucia	LCA	796	Turks and Caicos Isds	TCA								75	OFFICE MACHINES,ADP MACH	1	No Quantity							503			0
S3	2016	2016	2016	2	0	2	Export	662	Saint Lucia	LCA	796	Turks and Caicos Isds	TCA								74	GENERAL INDUSTL.MACH.NES	1	No Quantity							1509			0
S3	2016	2016	2016	2	0	2	Export	662	Saint Lucia	LCA	796	Turks and Caicos Isds	TCA								69	METALS MANUFACTURES,NES	1	No Quantity							1006			0
S3	2016	2016	2016	2	0	2	Export	662	Saint Lucia	LCA	796	Turks and Caicos Isds	TCA								89	MISC MANUFCTRD GOODS NES	1	No Quantity							5568			0
S3	2016	2016	2016	2	0	2	Export	662	Saint Lucia	LCA	796	Turks and Caicos Isds	TCA								88	PHOTO.APPARAT.NES;CLOCKS	1	No Quantity							752			0
S3	2016	2016	2016	2	0	2	Export	662	Saint Lucia	LCA	796	Turks and Caicos Isds	TCA								27	CRUDE FERTILIZER,MINERAL	1	No Quantity							7			0
S3	2016	2016	2016	2	0	2	Export	662	Saint Lucia	LCA	796	Turks and Caicos Isds	TCA								11	BEVERAGES	1	No Quantity							19720			0
S3	2016	2016	2016	2	0	2	Export	662	Saint Lucia	LCA	796	Turks and Caicos Isds	TCA								05	VEGETABLES AND FRUIT	1	No Quantity							35037			0
S3	2016	2016	2016	2	0	2	Export	662	Saint Lucia	LCA	796	Turks and Caicos Isds	TCA								53	DYES,COLOURING MATERIALS	1	No Quantity							2013			0
S3	2016	2016	2016	2	0	2	Export	662	Saint Lucia	LCA	826	United Kingdom	GBR								53	DYES,COLOURING MATERIALS	1	No Quantity							7344			0
S3	2016	2016	2016	2	0	2	Export	662	Saint Lucia	LCA	826	United Kingdom	GBR								54	MEDICINAL,PHARM.PRODUCTS	1	No Quantity							51453			0
S3	2016	2016	2016	2	0	2	Export	662	Saint Lucia	LCA	826	United Kingdom	GBR								55	ESSENTL.OILS,PERFUME,ETC	1	No Quantity							1822			0
S3	2016	2016	2016	2	0	2	Export	662	Saint Lucia	LCA	826	United Kingdom	GBR								42	FIXED VEG. FATS AND OILS	1	No Quantity							2688			0
S3	2016	2016	2016	2	0	2	Export	662	Saint Lucia	LCA	826	United Kingdom	GBR								34	GAS,NATURAL,MANUFACTURED	1	No Quantity							1832			0
S3	2016	2016	2016	2	0	2	Export	670	Saint Vincent and the Grenadines	VCT	826	United Kingdom	GBR								29	CRUDE ANIMAL,VEG.MATERL.	1	No Quantity			0		0		222			0
S3	2016	2016	2016	2	0	2	Export	662	Saint Lucia	LCA	826	United Kingdom	GBR								51	ORGANIC CHEMICALS	1	No Quantity							209			0
S3	2016	2016	2016	2	0	2	Export	662	Saint Lucia	LCA	826	United Kingdom	GBR								52	INORGANIC CHEMICALS	1	No Quantity							249			0
S3	2016	2016	2016	2	0	2	Export	670	Saint Vincent and the Grenadines	VCT	826	United Kingdom	GBR								59	CHEMICAL MATERIALS NES	1	No Quantity			0		0		5			0
S3	2016	2016	2016	2	0	2	Export	662	Saint Lucia	LCA	826	United Kingdom	GBR								62	RUBBER MANUFACTURES, NES	1	No Quantity							16847			0
S3	2016	2016	2016	2	0	2	Export	662	Saint Lucia	LCA	826	United Kingdom	GBR								58	PLASTIC,NON-PRIMARY FORM	1	No Quantity							3735			0
S3	2016	2016	2016	2	0	2	Export	662	Saint Lucia	LCA	826	United Kingdom	GBR								57	PLASTICS IN PRIMARY FORM	1	No Quantity							318			0
S3	2016	2016	2016	2	0	2	Export	662	Saint Lucia	LCA	826	United Kingdom	GBR								59	CHEMICAL MATERIALS NES	1	No Quantity							8085			0
S3	2016	2016	2016	2	0	2	Export	662	Saint Lucia	LCA	826	United Kingdom	GBR								63	CORK, WOOD MANUFACTURES	1	No Quantity							14774			0
S3	2016	2016	2016	2	0	2	Export	662	Saint Lucia	LCA	826	United Kingdom	GBR								64	PAPER,PAPERBOARD,ETC.	1	No Quantity							10390			0
S3	2016	2016	2016	2	0	2	Export	662	Saint Lucia	LCA	826	United Kingdom	GBR								65	TEXTILE YARN,FABRIC,ETC.	1	No Quantity							31059			0
S3	2016	2016	2016	2	0	2	Export	670	Saint Vincent and the Grenadines	VCT	826	United Kingdom	GBR								64	PAPER,PAPERBOARD,ETC.	1	No Quantity			0		0		56			0
S3	2016	2016	2016	2	0	2	Export	670	Saint Vincent and the Grenadines	VCT	826	United Kingdom	GBR								63	CORK, WOOD MANUFACTURES	1	No Quantity			0		0		1502			0
S3	2016	2016	2016	2	0	2	Export	662	Saint Lucia	LCA	826	United Kingdom	GBR								05	VEGETABLES AND FRUIT	1	No Quantity							5667063			0
S3	2016	2016	2016	2	0	2	Export	670	Saint Vincent and the Grenadines	VCT	826	United Kingdom	GBR								05	VEGETABLES AND FRUIT	1	No Quantity			0		0		415192			0
S3	2016	2016	2016	2	0	2	Export	662	Saint Lucia	LCA	826	United Kingdom	GBR								04	CEREALS,CEREAL PREPRTNS.	1	No Quantity							21081			0
S3	2016	2016	2016	2	0	2	Export	670	Saint Vincent and the Grenadines	VCT	826	United Kingdom	GBR								00	LIVE ANIMALS	1	No Quantity			0		0		73			0
S3	2016	2016	2016	2	0	2	Export	662	Saint Lucia	LCA	826	United Kingdom	GBR								00	LIVE ANIMALS	1	No Quantity							5821			0
S3	2016	2016	2016	2	0	2	Export	662	Saint Lucia	LCA	826	United Kingdom	GBR								07	COFFEE,TEA,COCOA,SPICES	1	No Quantity							72553			0
S3	2016	2016	2016	2	0	2	Export	662	Saint Lucia	LCA	826	United Kingdom	GBR								06	SUGAR,SUGR.PREPTNS,HONEY	1	No Quantity							275			0
S3	2016	2016	2016	2	0	2	Export	670	Saint Vincent and the Grenadines	VCT	826	United Kingdom	GBR								04	CEREALS,CEREAL PREPRTNS.	1	No Quantity			0		0		34			0
S3	2016	2016	2016	2	0	2	Export	670	Saint Vincent and the Grenadines	VCT	826	United Kingdom	GBR								07	COFFEE,TEA,COCOA,SPICES	1	No Quantity			0		0		243			0
S3	2016	2016	2016	2	0	2	Export	662	Saint Lucia	LCA	826	United Kingdom	GBR								09	MISC.EDIBLE PRODUCTS ETC	1	No Quantity							140914			0
S3	2016	2016	2016	2	0	2	Export	662	Saint Lucia	LCA	826	United Kingdom	GBR								11	BEVERAGES	1	No Quantity							375213			0
S3	2016	2016	2016	2	0	2	Export	670	Saint Vincent and the Grenadines	VCT	826	United Kingdom	GBR								09	MISC.EDIBLE PRODUCTS ETC	1	No Quantity			0		0		304			0
S3	2016	2016	2016	2	0	2	Export	670	Saint Vincent and the Grenadines	VCT	826	United Kingdom	GBR								11	BEVERAGES	1	No Quantity			0		0		16181			0
S3	2016	2016	2016	2	0	2	Export	662	Saint Lucia	LCA	826	United Kingdom	GBR								22	OIL SEED,OLEAGINUS FRUIT	1	No Quantity							37			0
S3	2016	2016	2016	2	0	2	Export	662	Saint Lucia	LCA	826	United Kingdom	GBR								08	ANIMAL FEED STUFF	1	No Quantity							141868			0
S3	2016	2016	2016	2	0	2	Export	662	Saint Lucia	LCA	826	United Kingdom	GBR								12	TOBACCO,TOBACCO MANUFACT	1	No Quantity							4649			0
S3	2016	2016	2016	2	0	2	Export	662	Saint Lucia	LCA	826	United Kingdom	GBR								27	CRUDE FERTILIZER,MINERAL	1	No Quantity							259			0
S3	2016	2016	2016	2	0	2	Export	670	Saint Vincent and the Grenadines	VCT	826	United Kingdom	GBR								26	TEXTILE FIBRES	1	No Quantity			0		0		11058			0
S3	2016	2016	2016	2	0	2	Export	662	Saint Lucia	LCA	826	United Kingdom	GBR								28	METALLIFEROUS ORE,SCRAP	1	No Quantity							102864			0
S3	2016	2016	2016	2	0	2	Export	662	Saint Lucia	LCA	826	United Kingdom	GBR								29	CRUDE ANIMAL,VEG.MATERL.	1	No Quantity							10761			0
S3	2016	2016	2016	2	0	2	Export	662	Saint Lucia	LCA	826	United Kingdom	GBR								33	PETROLEUM,PETROL.PRODUCT	1	No Quantity							940140			0
S3	2016	2016	2016	2	0	2	Export	662	Saint Lucia	LCA	826	United Kingdom	GBR								88	PHOTO.APPARAT.NES;CLOCKS	1	No Quantity							20			0
S3	2016	2016	2016	2	0	2	Export	670	Saint Vincent and the Grenadines	VCT	826	United Kingdom	GBR								89	MISC MANUFCTRD GOODS NES	1	No Quantity			0		0		20505			0
S3	2016	2016	2016	2	0	2	Export	670	Saint Vincent and the Grenadines	VCT	826	United Kingdom	GBR								88	PHOTO.APPARAT.NES;CLOCKS	1	No Quantity			0		0		2555			0
S3	2016	2016	2016	2	0	2	Export	662	Saint Lucia	LCA	826	United Kingdom	GBR								93	SPEC.TRANSACT.NOT CLASSD	1	No Quantity							135896			0
S3	2016	2016	2016	2	0	2	Export	662	Saint Lucia	LCA	826	United Kingdom	GBR								89	MISC MANUFCTRD GOODS NES	1	No Quantity							86057			0
S3	2016	2016	2016	2	0	2	Export	662	Saint Lucia	LCA	826	United Kingdom	GBR								87	SCIENTIFIC EQUIPMENT NES	1	No Quantity							84391			0
S3	2016	2016	2016	2	0	2	Export	670	Saint Vincent and the Grenadines	VCT	826	United Kingdom	GBR								87	SCIENTIFIC EQUIPMENT NES	1	No Quantity			0		0		309979			0
S3	2016	2016	2016	2	0	2	Export	670	Saint Vincent and the Grenadines	VCT	826	United Kingdom	GBR								82	FURNITURE,BEDDING,ETC.	1	No Quantity			0		0		21536			0
S3	2016	2016	2016	2	0	2	Export	662	Saint Lucia	LCA	826	United Kingdom	GBR								84	CLOTHING AND ACCESSORIES	1	No Quantity							52218			0
S3	2016	2016	2016	2	0	2	Export	662	Saint Lucia	LCA	826	United Kingdom	GBR								85	FOOTWEAR	1	No Quantity							2081			0
S3	2016	2016	2016	2	0	2	Export	662	Saint Lucia	LCA	826	United Kingdom	GBR								83	TRAVEL GOODS,HANDBGS ETC	1	No Quantity							291			0
S3	2016	2016	2016	2	0	2	Export	670	Saint Vincent and the Grenadines	VCT	826	United Kingdom	GBR								84	CLOTHING AND ACCESSORIES	1	No Quantity			0		0		17947			0
S3	2016	2016	2016	2	0	2	Export	662	Saint Lucia	LCA	826	United Kingdom	GBR								82	FURNITURE,BEDDING,ETC.	1	No Quantity							15894			0
S3	2016	2016	2016	2	0	2	Export	670	Saint Vincent and the Grenadines	VCT	826	United Kingdom	GBR								81	PREFAB BUILDGS,FTTNG ETC	1	No Quantity			0		0		2588			0
S3	2016	2016	2016	2	0	2	Export	662	Saint Lucia	LCA	826	United Kingdom	GBR								81	PREFAB BUILDGS,FTTNG ETC	1	No Quantity							8130			0
S3	2016	2016	2016	2	0	2	Export	670	Saint Vincent and the Grenadines	VCT	826	United Kingdom	GBR								78	ROAD VEHICLES	1	No Quantity			0		0		99242			0
S3	2016	2016	2016	2	0	2	Export	670	Saint Vincent and the Grenadines	VCT	826	United Kingdom	GBR								79	OTHR.TRANSPORT EQUIPMENT	1	No Quantity			0		0		603			0
S3	2016	2016	2016	2	0	2	Export	662	Saint Lucia	LCA	826	United Kingdom	GBR								79	OTHR.TRANSPORT EQUIPMENT	1	No Quantity							30823			0
S3	2016	2016	2016	2	0	2	Export	662	Saint Lucia	LCA	826	United Kingdom	GBR								78	ROAD VEHICLES	1	No Quantity							109613			0
S3	2016	2016	2016	2	0	2	Export	662	Saint Lucia	LCA	826	United Kingdom	GBR								69	METALS MANUFACTURES,NES	1	No Quantity							69685			0
S3	2016	2016	2016	2	0	2	Export	670	Saint Vincent and the Grenadines	VCT	826	United Kingdom	GBR								66	NON-METAL.MINERAL MANFCT	1	No Quantity			0		0		4615			0
S3	2016	2016	2016	2	0	2	Export	670	Saint Vincent and the Grenadines	VCT	826	United Kingdom	GBR								65	TEXTILE YARN,FABRIC,ETC.	1	No Quantity			0		0		4098			0
S3	2016	2016	2016	2	0	2	Export	662	Saint Lucia	LCA	826	United Kingdom	GBR								66	NON-METAL.MINERAL MANFCT	1	No Quantity							329			0
S3	2016	2016	2016	2	0	2	Export	662	Saint Lucia	LCA	826	United Kingdom	GBR								67	IRON AND STEEL	1	No Quantity							4819			0
S3	2016	2016	2016	2	0	2	Export	670	Saint Vincent and the Grenadines	VCT	826	United Kingdom	GBR								69	METALS MANUFACTURES,NES	1	No Quantity			0		0		86171			0
S3	2016	2016	2016	2	0	2	Export	662	Saint Lucia	LCA	826	United Kingdom	GBR								71	POWER GENERATNG.MACHINES	1	No Quantity							115453			0
S3	2016	2016	2016	2	0	2	Export	662	Saint Lucia	LCA	826	United Kingdom	GBR								74	GENERAL INDUSTL.MACH.NES	1	No Quantity							251614			0
S3	2016	2016	2016	2	0	2	Export	662	Saint Lucia	LCA	826	United Kingdom	GBR								75	OFFICE MACHINES,ADP MACH	1	No Quantity							5657			0
S3	2016	2016	2016	2	0	2	Export	662	Saint Lucia	LCA	826	United Kingdom	GBR								72	SPECIAL.INDUST.MACHINERY	1	No Quantity							66044			0
S3	2016	2016	2016	2	0	2	Export	662	Saint Lucia	LCA	826	United Kingdom	GBR								73	METALWORKING MACHINERY	1	No Quantity							1326			0
S3	2016	2016	2016	2	0	2	Export	662	Saint Lucia	LCA	826	United Kingdom	GBR								77	ELEC MCH APPAR,PARTS,NES	1	No Quantity							65612			0
S3	2016	2016	2016	2	0	2	Export	670	Saint Vincent and the Grenadines	VCT	826	United Kingdom	GBR								77	ELEC MCH APPAR,PARTS,NES	1	No Quantity			0		0		20405			0
S3	2016	2016	2016	2	0	2	Export	670	Saint Vincent and the Grenadines	VCT	826	United Kingdom	GBR								76	TELECOMM.SOUND EQUIP ETC	1	No Quantity			0		0		375868			0
S3	2016	2016	2016	2	0	2	Export	670	Saint Vincent and the Grenadines	VCT	826	United Kingdom	GBR								75	OFFICE MACHINES,ADP MACH	1	No Quantity			0		0		186017			0
S3	2016	2016	2016	2	0	2	Export	670	Saint Vincent and the Grenadines	VCT	826	United Kingdom	GBR								74	GENERAL INDUSTL.MACH.NES	1	No Quantity			0		0		167			0
S3	2016	2016	2016	2	0	2	Export	662	Saint Lucia	LCA	826	United Kingdom	GBR								76	TELECOMM.SOUND EQUIP ETC	1	No Quantity							260386			0
S3	2016	2016	2016	2	0	2	Export	662	Saint Lucia	LCA	842	USA	USA								76	TELECOMM.SOUND EQUIP ETC	1	No Quantity							10861179			0
S3	2016	2016	2016	2	0	2	Export	670	Saint Vincent and the Grenadines	VCT	842	USA	USA								74	GENERAL INDUSTL.MACH.NES	1	No Quantity			0		0		60376			0
S3	2016	2016	2016	2	0	2	Export	670	Saint Vincent and the Grenadines	VCT	842	USA	USA								75	OFFICE MACHINES,ADP MACH	1	No Quantity			0		0		7328			0
S3	2016	2016	2016	2	0	2	Export	670	Saint Vincent and the Grenadines	VCT	842	USA	USA								76	TELECOMM.SOUND EQUIP ETC	1	No Quantity			0		0		158714			0
S3	2016	2016	2016	2	0	2	Export	670	Saint Vincent and the Grenadines	VCT	842	USA	USA								77	ELEC MCH APPAR,PARTS,NES	1	No Quantity			0		0		126584			0
S3	2016	2016	2016	2	0	2	Export	662	Saint Lucia	LCA	842	USA	USA								77	ELEC MCH APPAR,PARTS,NES	1	No Quantity							1591503			0
S3	2016	2016	2016	2	0	2	Export	662	Saint Lucia	LCA	842	USA	USA								73	METALWORKING MACHINERY	1	No Quantity							84582			0
S3	2016	2016	2016	2	0	2	Export	670	Saint Vincent and the Grenadines	VCT	842	USA	USA								68	NON-FERROUS METALS	1	No Quantity			0		0		2337			0
S3	2016	2016	2016	2	0	2	Export	662	Saint Lucia	LCA	842	USA	USA								72	SPECIAL.INDUST.MACHINERY	1	No Quantity							585657			0
S3	2016	2016	2016	2	0	2	Export	662	Saint Lucia	LCA	842	USA	USA								75	OFFICE MACHINES,ADP MACH	1	No Quantity							288340			0
S3	2016	2016	2016	2	0	2	Export	662	Saint Lucia	LCA	842	USA	USA								74	GENERAL INDUSTL.MACH.NES	1	No Quantity							1390743			0
S3	2016	2016	2016	2	0	2	Export	662	Saint Lucia	LCA	842	USA	USA								71	POWER GENERATNG.MACHINES	1	No Quantity							1473559			0
S3	2016	2016	2016	2	0	2	Export	670	Saint Vincent and the Grenadines	VCT	842	USA	USA								71	POWER GENERATNG.MACHINES	1	No Quantity			0		0		410405			0
S3	2016	2016	2016	2	0	2	Export	662	Saint Lucia	LCA	842	USA	USA								68	NON-FERROUS METALS	1	No Quantity							13251			0
S3	2016	2016	2016	2	0	2	Export	670	Saint Vincent and the Grenadines	VCT	842	USA	USA								69	METALS MANUFACTURES,NES	1	No Quantity			0		0		18340			0
S3	2016	2016	2016	2	0	2	Export	662	Saint Lucia	LCA	842	USA	USA								67	IRON AND STEEL	1	No Quantity							132699			0
S3	2016	2016	2016	2	0	2	Export	670	Saint Vincent and the Grenadines	VCT	842	USA	USA								67	IRON AND STEEL	1	No Quantity			0		0		29776			0
S3	2016	2016	2016	2	0	2	Export	662	Saint Lucia	LCA	842	USA	USA								66	NON-METAL.MINERAL MANFCT	1	No Quantity							616162			0
S3	2016	2016	2016	2	0	2	Export	670	Saint Vincent and the Grenadines	VCT	842	USA	USA								65	TEXTILE YARN,FABRIC,ETC.	1	No Quantity			0		0		127			0
S3	2016	2016	2016	2	0	2	Export	670	Saint Vincent and the Grenadines	VCT	842	USA	USA								66	NON-METAL.MINERAL MANFCT	1	No Quantity			0		0		5903			0
S3	2016	2016	2016	2	0	2	Export	662	Saint Lucia	LCA	842	USA	USA								69	METALS MANUFACTURES,NES	1	No Quantity							684406			0
S3	2016	2016	2016	2	0	2	Export	662	Saint Lucia	LCA	842	USA	USA								78	ROAD VEHICLES	1	No Quantity							442604			0
S3	2016	2016	2016	2	0	2	Export	662	Saint Lucia	LCA	842	USA	USA								79	OTHR.TRANSPORT EQUIPMENT	1	No Quantity							561515			0
S3	2016	2016	2016	2	0	2	Export	670	Saint Vincent and the Grenadines	VCT	842	USA	USA								79	OTHR.TRANSPORT EQUIPMENT	1	No Quantity			0		0		99397			0
S3	2016	2016	2016	2	0	2	Export	670	Saint Vincent and the Grenadines	VCT	842	USA	USA								78	ROAD VEHICLES	1	No Quantity			0		0		39023			0
S3	2016	2016	2016	2	0	2	Export	662	Saint Lucia	LCA	842	USA	USA								81	PREFAB BUILDGS,FTTNG ETC	1	No Quantity							268309			0
S3	2016	2016	2016	2	0	2	Export	670	Saint Vincent and the Grenadines	VCT	842	USA	USA								81	PREFAB BUILDGS,FTTNG ETC	1	No Quantity			0		0		370			0
S3	2016	2016	2016	2	0	2	Export	662	Saint Lucia	LCA	842	USA	USA								82	FURNITURE,BEDDING,ETC.	1	No Quantity							55928			0
S3	2016	2016	2016	2	0	2	Export	670	Saint Vincent and the Grenadines	VCT	842	USA	USA								84	CLOTHING AND ACCESSORIES	1	No Quantity			0		0		8917			0
S3	2016	2016	2016	2	0	2	Export	662	Saint Lucia	LCA	842	USA	USA								83	TRAVEL GOODS,HANDBGS ETC	1	No Quantity							286064			0
S3	2016	2016	2016	2	0	2	Export	662	Saint Lucia	LCA	842	USA	USA								85	FOOTWEAR	1	No Quantity							245373			0
S3	2016	2016	2016	2	0	2	Export	662	Saint Lucia	LCA	842	USA	USA								84	CLOTHING AND ACCESSORIES	1	No Quantity							2331497			0
S3	2016	2016	2016	2	0	2	Export	670	Saint Vincent and the Grenadines	VCT	842	USA	USA								82	FURNITURE,BEDDING,ETC.	1	No Quantity			0		0		42404			0
S3	2016	2016	2016	2	0	2	Export	670	Saint Vincent and the Grenadines	VCT	842	USA	USA								87	SCIENTIFIC EQUIPMENT NES	1	No Quantity			0		0		21299			0
S3	2016	2016	2016	2	0	2	Export	670	Saint Vincent and the Grenadines	VCT	842	USA	USA								85	FOOTWEAR	1	No Quantity			0		0		603			0
S3	2016	2016	2016	2	0	2	Export	670	Saint Vincent and the Grenadines	VCT	842	USA	USA								73	METALWORKING MACHINERY	1	No Quantity			0		0		2715			0
S3	2016	2016	2016	2	0	2	Export	662	Saint Lucia	LCA	842	USA	USA								87	SCIENTIFIC EQUIPMENT NES	1	No Quantity							448889			0
S3	2016	2016	2016	2	0	2	Export	662	Saint Lucia	LCA	842	USA	USA								89	MISC MANUFCTRD GOODS NES	1	No Quantity							10163695			0
S3	2016	2016	2016	2	0	2	Export	662	Saint Lucia	LCA	842	USA	USA								93	SPEC.TRANSACT.NOT CLASSD	1	No Quantity							129859			0
S3	2016	2016	2016	2	0	2	Export	670	Saint Vincent and the Grenadines	VCT	842	USA	USA								88	PHOTO.APPARAT.NES;CLOCKS	1	No Quantity			0		0		3665			0
S3	2016	2016	2016	2	0	2	Export	670	Saint Vincent and the Grenadines	VCT	842	USA	USA								89	MISC MANUFCTRD GOODS NES	1	No Quantity			0		0		17339			0
S3	2016	2016	2016	2	0	2	Export	662	Saint Lucia	LCA	842	USA	USA								88	PHOTO.APPARAT.NES;CLOCKS	1	No Quantity							5447186			0
S3	2016	2016	2016	2	0	2	Export	662	Saint Lucia	LCA	842	USA	USA								33	PETROLEUM,PETROL.PRODUCT	1	No Quantity							197528			0
S3	2016	2016	2016	2	0	2	Export	662	Saint Lucia	LCA	842	USA	USA								29	CRUDE ANIMAL,VEG.MATERL.	1	No Quantity							9959			0
S3	2016	2016	2016	2	0	2	Export	662	Saint Lucia	LCA	842	USA	USA								28	METALLIFEROUS ORE,SCRAP	1	No Quantity							214771			0
S3	2016	2016	2016	2	0	2	Export	670	Saint Vincent and the Grenadines	VCT	842	USA	USA								26	TEXTILE FIBRES	1	No Quantity			0		0		16			0
S3	2016	2016	2016	2	0	2	Export	662	Saint Lucia	LCA	842	USA	USA								27	CRUDE FERTILIZER,MINERAL	1	No Quantity							47110			0
S3	2016	2016	2016	2	0	2	Export	662	Saint Lucia	LCA	842	USA	USA								25	PULP AND WASTE PAPER	1	No Quantity							73470			0
S3	2016	2016	2016	2	0	2	Export	662	Saint Lucia	LCA	842	USA	USA								26	TEXTILE FIBRES	1	No Quantity							2487			0
S3	2016	2016	2016	2	0	2	Export	670	Saint Vincent and the Grenadines	VCT	842	USA	USA								24	CORK AND WOOD	1	No Quantity			0		0		444			0
S3	2016	2016	2016	2	0	2	Export	662	Saint Lucia	LCA	842	USA	USA								24	CORK AND WOOD	1	No Quantity							1979			0
S3	2016	2016	2016	2	0	2	Export	662	Saint Lucia	LCA	842	USA	USA								12	TOBACCO,TOBACCO MANUFACT	1	No Quantity							417420			0
S3	2016	2016	2016	2	0	2	Export	662	Saint Lucia	LCA	842	USA	USA								08	ANIMAL FEED STUFF	1	No Quantity							2244626			0
S3	2016	2016	2016	2	0	2	Export	670	Saint Vincent and the Grenadines	VCT	842	USA	USA								11	BEVERAGES	1	No Quantity			0		0		71480			0
S3	2016	2016	2016	2	0	2	Export	670	Saint Vincent and the Grenadines	VCT	842	USA	USA								09	MISC.EDIBLE PRODUCTS ETC	1	No Quantity			0		0		2862			0
S3	2016	2016	2016	2	0	2	Export	662	Saint Lucia	LCA	842	USA	USA								11	BEVERAGES	1	No Quantity							1216365			0
S3	2016	2016	2016	2	0	2	Export	662	Saint Lucia	LCA	842	USA	USA								09	MISC.EDIBLE PRODUCTS ETC	1	No Quantity							414449			0
S3	2016	2016	2016	2	0	2	Export	670	Saint Vincent and the Grenadines	VCT	842	USA	USA								07	COFFEE,TEA,COCOA,SPICES	1	No Quantity			0		0		1664			0
S3	2016	2016	2016	2	0	2	Export	670	Saint Vincent and the Grenadines	VCT	842	USA	USA								04	CEREALS,CEREAL PREPRTNS.	1	No Quantity			0		0		315			0
S3	2016	2016	2016	2	0	2	Export	662	Saint Lucia	LCA	842	USA	USA								06	SUGAR,SUGR.PREPTNS,HONEY	1	No Quantity							13559			0
S3	2016	2016	2016	2	0	2	Export	662	Saint Lucia	LCA	842	USA	USA								07	COFFEE,TEA,COCOA,SPICES	1	No Quantity							140654			0
S3	2016	2016	2016	2	0	2	Export	670	Saint Vincent and the Grenadines	VCT	842	USA	USA								03	FISH,CRUSTACEANS,MOLLUSC	1	No Quantity			0		0		3931			0
S3	2016	2016	2016	2	0	2	Export	670	Saint Vincent and the Grenadines	VCT	842	USA	USA								06	SUGAR,SUGR.PREPTNS,HONEY	1	No Quantity			0		0		5			0
S3	2016	2016	2016	2	0	2	Export	662	Saint Lucia	LCA	842	USA	USA								00	LIVE ANIMALS	1	No Quantity							1296			0
S3	2016	2016	2016	2	0	2	Export	670	Saint Vincent and the Grenadines	VCT	842	USA	USA								00	LIVE ANIMALS	1	No Quantity			0		0		251			0
S3	2016	2016	2016	2	0	2	Export	662	Saint Lucia	LCA	842	USA	USA								02	DAIRY PRODUCTS,BIRD EGGS	1	No Quantity							47			0
S3	2016	2016	2016	2	0	2	Export	662	Saint Lucia	LCA	842	USA	USA								01	MEAT, MEAT PREPARATIONS	1	No Quantity							28894			0
S3	2016	2016	2016	2	0	2	Export	662	Saint Lucia	LCA	842	USA	USA								04	CEREALS,CEREAL PREPRTNS.	1	No Quantity							45081			0
S3	2016	2016	2016	2	0	2	Export	670	Saint Vincent and the Grenadines	VCT	842	USA	USA								02	DAIRY PRODUCTS,BIRD EGGS	1	No Quantity			0		0		62			0
S3	2016	2016	2016	2	0	2	Export	662	Saint Lucia	LCA	842	USA	USA								03	FISH,CRUSTACEANS,MOLLUSC	1	No Quantity							189			0
S3	2016	2016	2016	2	0	2	Export	670	Saint Vincent and the Grenadines	VCT	842	USA	USA								05	VEGETABLES AND FRUIT	1	No Quantity			0		0		250797			0
S3	2016	2016	2016	2	0	2	Export	662	Saint Lucia	LCA	842	USA	USA								05	VEGETABLES AND FRUIT	1	No Quantity							227197			0
S3	2016	2016	2016	2	0	2	Export	670	Saint Vincent and the Grenadines	VCT	842	USA	USA								63	CORK, WOOD MANUFACTURES	1	No Quantity			0		0		154			0
S3	2016	2016	2016	2	0	2	Export	662	Saint Lucia	LCA	842	USA	USA								61	LEATHER, LEATHER GOODS	1	No Quantity							755			0
S3	2016	2016	2016	2	0	2	Export	662	Saint Lucia	LCA	842	USA	USA								65	TEXTILE YARN,FABRIC,ETC.	1	No Quantity							419576			0
S3	2016	2016	2016	2	0	2	Export	662	Saint Lucia	LCA	842	USA	USA								64	PAPER,PAPERBOARD,ETC.	1	No Quantity							2740150			0
S3	2016	2016	2016	2	0	2	Export	662	Saint Lucia	LCA	842	USA	USA								63	CORK, WOOD MANUFACTURES	1	No Quantity							43879			0
S3	2016	2016	2016	2	0	2	Export	670	Saint Vincent and the Grenadines	VCT	842	USA	USA								62	RUBBER MANUFACTURES, NES	1	No Quantity			0		0		6000			0
S3	2016	2016	2016	2	0	2	Export	662	Saint Lucia	LCA	842	USA	USA								59	CHEMICAL MATERIALS NES	1	No Quantity							368447			0
S3	2016	2016	2016	2	0	2	Export	662	Saint Lucia	LCA	842	USA	USA								57	PLASTICS IN PRIMARY FORM	1	No Quantity							4331			0
S3	2016	2016	2016	2	0	2	Export	662	Saint Lucia	LCA	842	USA	USA								56	FERTILIZER,EXCEPT GRP272	1	No Quantity							384			0
S3	2016	2016	2016	2	0	2	Export	662	Saint Lucia	LCA	842	USA	USA								58	PLASTIC,NON-PRIMARY FORM	1	No Quantity							119684			0
S3	2016	2016	2016	2	0	2	Export	662	Saint Lucia	LCA	842	USA	USA								62	RUBBER MANUFACTURES, NES	1	No Quantity							282147			0
S3	2016	2016	2016	2	0	2	Export	670	Saint Vincent and the Grenadines	VCT	842	USA	USA								57	PLASTICS IN PRIMARY FORM	1	No Quantity			0		0		59694			0
S3	2016	2016	2016	2	0	2	Export	670	Saint Vincent and the Grenadines	VCT	842	USA	USA								58	PLASTIC,NON-PRIMARY FORM	1	No Quantity			0		0		64			0
S3	2016	2016	2016	2	0	2	Export	662	Saint Lucia	LCA	842	USA	USA								52	INORGANIC CHEMICALS	1	No Quantity							7055			0
S3	2016	2016	2016	2	0	2	Export	670	Saint Vincent and the Grenadines	VCT	842	USA	USA								52	INORGANIC CHEMICALS	1	No Quantity			0		0		388			0
S3	2016	2016	2016	2	0	2	Export	662	Saint Lucia	LCA	842	USA	USA								51	ORGANIC CHEMICALS	1	No Quantity							7623			0
S3	2016	2016	2016	2	0	2	Export	662	Saint Lucia	LCA	842	USA	USA								43	ANIMAL,VEG.FATS,OILS,NES	1	No Quantity							1046			0
S3	2016	2016	2016	2	0	2	Export	670	Saint Vincent and the Grenadines	VCT	842	USA	USA								43	ANIMAL,VEG.FATS,OILS,NES	1	No Quantity			0		0		10			0
S3	2016	2016	2016	2	0	2	Export	670	Saint Vincent and the Grenadines	VCT	842	USA	USA								29	CRUDE ANIMAL,VEG.MATERL.	1	No Quantity			0		0		40512			0
S3	2016	2016	2016	2	0	2	Export	670	Saint Vincent and the Grenadines	VCT	842	USA	USA								28	METALLIFEROUS ORE,SCRAP	1	No Quantity			0		0		65286			0
S3	2016	2016	2016	2	0	2	Export	662	Saint Lucia	LCA	842	USA	USA								32	COAL, COKE, BRIQUETTES	1	No Quantity							69			0
S3	2016	2016	2016	2	0	2	Export	662	Saint Lucia	LCA	842	USA	USA								34	GAS,NATURAL,MANUFACTURED	1	No Quantity							338			0
S3	2016	2016	2016	2	0	2	Export	662	Saint Lucia	LCA	842	USA	USA								42	FIXED VEG. FATS AND OILS	1	No Quantity							1527			0
S3	2016	2016	2016	2	0	2	Export	670	Saint Vincent and the Grenadines	VCT	842	USA	USA								42	FIXED VEG. FATS AND OILS	1	No Quantity			0		0		257			0
S3	2016	2016	2016	2	0	2	Export	662	Saint Lucia	LCA	842	USA	USA								55	ESSENTL.OILS,PERFUME,ETC	1	No Quantity							3074677			0
S3	2016	2016	2016	2	0	2	Export	670	Saint Vincent and the Grenadines	VCT	842	USA	USA								55	ESSENTL.OILS,PERFUME,ETC	1	No Quantity			0		0		877			0
S3	2016	2016	2016	2	0	2	Export	670	Saint Vincent and the Grenadines	VCT	842	USA	USA								53	DYES,COLOURING MATERIALS	1	No Quantity			0		0		705			0
S3	2016	2016	2016	2	0	2	Export	662	Saint Lucia	LCA	842	USA	USA								54	MEDICINAL,PHARM.PRODUCTS	1	No Quantity							16812			0
S3	2016	2016	2016	2	0	2	Export	662	Saint Lucia	LCA	842	USA	USA								53	DYES,COLOURING MATERIALS	1	No Quantity							1246093			0
S3	2016	2016	2016	2	0	2	Export	670	Saint Vincent and the Grenadines	VCT	862	Venezuela	VEN								54	MEDICINAL,PHARM.PRODUCTS	1	No Quantity			0		0		148			0
S3	2016	2016	2016	2	0	2	Export	670	Saint Vincent and the Grenadines	VCT	862	Venezuela	VEN								58	PLASTIC,NON-PRIMARY FORM	1	No Quantity			0		0		99252			0
S3	2016	2016	2016	2	0	2	Export	670	Saint Vincent and the Grenadines	VCT	862	Venezuela	VEN								74	GENERAL INDUSTL.MACH.NES	1	No Quantity			0		0		370			0
S3	2016	2016	2016	2	0	2	Export	662	Saint Lucia	LCA	899	Areas, nes									76	TELECOMM.SOUND EQUIP ETC	1	No Quantity							599			0
S3	2016	2016	2016	2	0	2	Export	662	Saint Lucia	LCA	899	Areas, nes									77	ELEC MCH APPAR,PARTS,NES	1	No Quantity							32948			0
S3	2016	2016	2016	2	0	2	Export	662	Saint Lucia	LCA	899	Areas, nes									74	GENERAL INDUSTL.MACH.NES	1	No Quantity							10816			0
S3	2016	2016	2016	2	0	2	Export	662	Saint Lucia	LCA	899	Areas, nes									75	OFFICE MACHINES,ADP MACH	1	No Quantity							3690			0
S3	2016	2016	2016	2	0	2	Export	662	Saint Lucia	LCA	899	Areas, nes									72	SPECIAL.INDUST.MACHINERY	1	No Quantity							5126			0
S3	2016	2016	2016	2	0	2	Export	662	Saint Lucia	LCA	899	Areas, nes									69	METALS MANUFACTURES,NES	1	No Quantity							38200			0
S3	2016	2016	2016	2	0	2	Export	662	Saint Lucia	LCA	899	Areas, nes									66	NON-METAL.MINERAL MANFCT	1	No Quantity							50061			0
S3	2016	2016	2016	2	0	2	Export	662	Saint Lucia	LCA	899	Areas, nes									68	NON-FERROUS METALS	1	No Quantity							26608			0
S3	2016	2016	2016	2	0	2	Export	662	Saint Lucia	LCA	899	Areas, nes									71	POWER GENERATNG.MACHINES	1	No Quantity							147			0
S3	2016	2016	2016	2	0	2	Export	662	Saint Lucia	LCA	899	Areas, nes									88	PHOTO.APPARAT.NES;CLOCKS	1	No Quantity							12882			0
S3	2016	2016	2016	2	0	2	Export	662	Saint Lucia	LCA	899	Areas, nes									93	SPEC.TRANSACT.NOT CLASSD	1	No Quantity							25238			0
S3	2016	2016	2016	2	0	2	Export	662	Saint Lucia	LCA	899	Areas, nes									89	MISC MANUFCTRD GOODS NES	1	No Quantity							105963			0
S3	2016	2016	2016	2	0	2	Export	662	Saint Lucia	LCA	899	Areas, nes									87	SCIENTIFIC EQUIPMENT NES	1	No Quantity							1731			0
S3	2016	2016	2016	2	0	2	Export	662	Saint Lucia	LCA	899	Areas, nes									84	CLOTHING AND ACCESSORIES	1	No Quantity							273117			0
S3	2016	2016	2016	2	0	2	Export	662	Saint Lucia	LCA	899	Areas, nes									85	FOOTWEAR	1	No Quantity							40728			0
S3	2016	2016	2016	2	0	2	Export	662	Saint Lucia	LCA	899	Areas, nes									83	TRAVEL GOODS,HANDBGS ETC	1	No Quantity							33804			0
S3	2016	2016	2016	2	0	2	Export	662	Saint Lucia	LCA	899	Areas, nes									82	FURNITURE,BEDDING,ETC.	1	No Quantity							4974			0
S3	2016	2016	2016	2	0	2	Export	662	Saint Lucia	LCA	899	Areas, nes									81	PREFAB BUILDGS,FTTNG ETC	1	No Quantity							7819			0
S3	2016	2016	2016	2	0	2	Export	662	Saint Lucia	LCA	899	Areas, nes									78	ROAD VEHICLES	1	No Quantity							11265			0
S3	2016	2016	2016	2	0	2	Export	662	Saint Lucia	LCA	899	Areas, nes									62	RUBBER MANUFACTURES, NES	1	No Quantity							42675			0
S3	2016	2016	2016	2	0	2	Export	662	Saint Lucia	LCA	899	Areas, nes									58	PLASTIC,NON-PRIMARY FORM	1	No Quantity							382			0
S3	2016	2016	2016	2	0	2	Export	662	Saint Lucia	LCA	899	Areas, nes									59	CHEMICAL MATERIALS NES	1	No Quantity							348			0
S3	2016	2016	2016	2	0	2	Export	662	Saint Lucia	LCA	899	Areas, nes									63	CORK, WOOD MANUFACTURES	1	No Quantity							11227			0
S3	2016	2016	2016	2	0	2	Export	662	Saint Lucia	LCA	899	Areas, nes									64	PAPER,PAPERBOARD,ETC.	1	No Quantity							6543			0
S3	2016	2016	2016	2	0	2	Export	662	Saint Lucia	LCA	899	Areas, nes									65	TEXTILE YARN,FABRIC,ETC.	1	No Quantity							26113			0
S3	2016	2016	2016	2	0	2	Export	662	Saint Lucia	LCA	899	Areas, nes									55	ESSENTL.OILS,PERFUME,ETC	1	No Quantity							5987			0
S3	2016	2016	2016	2	0	2	Export	662	Saint Lucia	LCA	899	Areas, nes									54	MEDICINAL,PHARM.PRODUCTS	1	No Quantity							389			0
S3	2016	2016	2016	2	0	2	Export	662	Saint Lucia	LCA	899	Areas, nes									51	ORGANIC CHEMICALS	1	No Quantity							2855090			0
S3	2016	2016	2016	2	0	2	Export	662	Saint Lucia	LCA	899	Areas, nes									05	VEGETABLES AND FRUIT	1	No Quantity							108			0
S3	2016	2016	2016	2	0	2	Export	662	Saint Lucia	LCA	899	Areas, nes									03	FISH,CRUSTACEANS,MOLLUSC	1	No Quantity							167			0
S3	2016	2016	2016	2	0	2	Export	662	Saint Lucia	LCA	899	Areas, nes									04	CEREALS,CEREAL PREPRTNS.	1	No Quantity							8891			0
S3	2016	2016	2016	2	0	2	Export	662	Saint Lucia	LCA	899	Areas, nes									00	LIVE ANIMALS	1	No Quantity							410			0
S3	2016	2016	2016	2	0	2	Export	662	Saint Lucia	LCA	899	Areas, nes									07	COFFEE,TEA,COCOA,SPICES	1	No Quantity							11338			0
S3	2016	2016	2016	2	0	2	Export	662	Saint Lucia	LCA	899	Areas, nes									06	SUGAR,SUGR.PREPTNS,HONEY	1	No Quantity							380			0
S3	2016	2016	2016	2	0	2	Export	662	Saint Lucia	LCA	899	Areas, nes									09	MISC.EDIBLE PRODUCTS ETC	1	No Quantity							18819			0
S3	2016	2016	2016	2	0	2	Export	662	Saint Lucia	LCA	899	Areas, nes									11	BEVERAGES	1	No Quantity							11108398			0
S3	2016	2016	2016	2	0	2	Export	662	Saint Lucia	LCA	899	Areas, nes									12	TOBACCO,TOBACCO MANUFACT	1	No Quantity							15145			0
S3	2016	2016	2016	2	0	2	Export	662	Saint Lucia	LCA	899	Areas, nes									25	PULP AND WASTE PAPER	1	No Quantity							22344			0
S3	2016	2016	2016	2	0	2	Export	662	Saint Lucia	LCA	899	Areas, nes									28	METALLIFEROUS ORE,SCRAP	1	No Quantity							8687			0
S3	2016	2016	2016	2	0	2	Export	662	Saint Lucia	LCA	899	Areas, nes									29	CRUDE ANIMAL,VEG.MATERL.	1	No Quantity							503			0
S3	2016	2016	2016	2	0	2	Export	662	Saint Lucia	LCA	899	Areas, nes									33	PETROLEUM,PETROL.PRODUCT	1	No Quantity							15704			0
