# Supplementary material for: Core-periphery structure in sectoral international trade networks: A new approach to an old theory
Source: PLoS One. 2020 Apr 2;15(4):e0229547. doi: 10.1371/journal.pone.0229547 (PMC7117750; doi:10.1371/journal.pone.0229547)
Supplement: S7 File — (ZIP) [file pone.0229547.s007.zip › S7_File/RawData 2016/comtrade (61).csv]

Classification	Year	Period	Period Desc.	Aggregate Level	Is Leaf Code	Trade Flow Code	Trade Flow	Reporter Code	Reporter	Reporter ISO	Partner Code	Partner	Partner ISO	2nd Partner Code	2nd Partner	2nd Partner ISO	Customs Proc. Code	Customs	Mode of Transport Code	Mode of Transport	Commodity Code	Commodity	Qty Unit Code	Qty Unit	Qty	Alt Qty Unit Code	Alt Qty Unit	Alt Qty	Netweight (kg)	Gross weight (kg)	Trade Value (US$)	CIF Trade Value (US$)	FOB Trade Value (US$)	Flag
S3	2016	2016	2016	2	0	2	Export	678	Sao Tome and Principe	STP	0	World	WLD								00	LIVE ANIMALS	1	No Quantity							108			0
S3	2016	2016	2016	2	0	2	Export	678	Sao Tome and Principe	STP	24	Angola	AGO								00	LIVE ANIMALS	1	No Quantity							108			0
S3	2016	2016	2016	2	0	2	Export	682	Saudi Arabia	SAU	0	World	WLD								00	LIVE ANIMALS	1	No Quantity			0		0		77182879			4
S3	2016	2016	2016	2	0	2	Export	682	Saudi Arabia	SAU	48	Bahrain	BHR								00	LIVE ANIMALS	1	No Quantity			0		0		292035			4
S3	2016	2016	2016	2	0	2	Export	682	Saudi Arabia	SAU	400	Jordan	JOR								00	LIVE ANIMALS	1	No Quantity			0		0		1721273			4
S3	2016	2016	2016	2	0	2	Export	682	Saudi Arabia	SAU	414	Kuwait	KWT								00	LIVE ANIMALS	1	No Quantity			0		0		35210099			4
S3	2016	2016	2016	2	0	2	Export	682	Saudi Arabia	SAU	512	Oman	OMN								00	LIVE ANIMALS	1	No Quantity			0		0		321905			4
S3	2016	2016	2016	2	0	2	Export	682	Saudi Arabia	SAU	634	Qatar	QAT								00	LIVE ANIMALS	1	No Quantity			0		0		10976786			4
S3	2016	2016	2016	2	0	2	Export	682	Saudi Arabia	SAU	702	Singapore	SGP								00	LIVE ANIMALS	1	No Quantity			0		0		172287			0
S3	2016	2016	2016	2	0	2	Export	682	Saudi Arabia	SAU	784	United Arab Emirates	ARE								00	LIVE ANIMALS	1	No Quantity			0		0		11820887			4
S3	2016	2016	2016	2	0	2	Export	682	Saudi Arabia	SAU	887	Yemen	YEM								00	LIVE ANIMALS	1	No Quantity			0		0		16667603			4
S3	2016	2016	2016	2	0	2	Export	678	Sao Tome and Principe	STP	0	World	WLD								01	MEAT, MEAT PREPARATIONS	1	No Quantity							234			0
S3	2016	2016	2016	2	0	2	Export	678	Sao Tome and Principe	STP	266	Gabon	GAB								01	MEAT, MEAT PREPARATIONS	1	No Quantity							122			0
S3	2016	2016	2016	2	0	2	Export	678	Sao Tome and Principe	STP	838	Free Zones									01	MEAT, MEAT PREPARATIONS	1	No Quantity							113			0
S3	2016	2016	2016	2	0	2	Export	682	Saudi Arabia	SAU	0	World	WLD								01	MEAT, MEAT PREPARATIONS	1	No Quantity			0				250629598			4
S3	2016	2016	2016	2	0	2	Export	682	Saudi Arabia	SAU	31	Azerbaijan	AZE								01	MEAT, MEAT PREPARATIONS	1	No Quantity			0		0		26669			0
S3	2016	2016	2016	2	0	2	Export	682	Saudi Arabia	SAU	36	Australia	AUS								01	MEAT, MEAT PREPARATIONS	1	No Quantity			0				96811			4
S3	2016	2016	2016	2	0	2	Export	682	Saudi Arabia	SAU	48	Bahrain	BHR								01	MEAT, MEAT PREPARATIONS	1	No Quantity			0		0		35794703			4
S3	2016	2016	2016	2	0	2	Export	682	Saudi Arabia	SAU	50	Bangladesh	BGD								01	MEAT, MEAT PREPARATIONS	1	No Quantity			0		0		455254			4
S3	2016	2016	2016	2	0	2	Export	682	Saudi Arabia	SAU	76	Brazil	BRA								01	MEAT, MEAT PREPARATIONS	1	No Quantity			0				373111			4
S3	2016	2016	2016	2	0	2	Export	682	Saudi Arabia	SAU	262	Djibouti	DJI								01	MEAT, MEAT PREPARATIONS	1	No Quantity			0		0		53339			0
S3	2016	2016	2016	2	0	2	Export	682	Saudi Arabia	SAU	270	Gambia	GMB								01	MEAT, MEAT PREPARATIONS	1	No Quantity			0		0		33337			0
S3	2016	2016	2016	2	0	2	Export	682	Saudi Arabia	SAU	276	Germany	DEU								01	MEAT, MEAT PREPARATIONS	1	No Quantity			0		0		51206			0
S3	2016	2016	2016	2	0	2	Export	682	Saudi Arabia	SAU	288	Ghana	GHA								01	MEAT, MEAT PREPARATIONS	1	No Quantity			0				44805			4
S3	2016	2016	2016	2	0	2	Export	682	Saudi Arabia	SAU	324	Guinea	GIN								01	MEAT, MEAT PREPARATIONS	1	No Quantity			0		0		33337			0
S3	2016	2016	2016	2	0	2	Export	682	Saudi Arabia	SAU	368	Iraq	IRQ								01	MEAT, MEAT PREPARATIONS	1	No Quantity			0		0		3848996			4
S3	2016	2016	2016	2	0	2	Export	682	Saudi Arabia	SAU	400	Jordan	JOR								01	MEAT, MEAT PREPARATIONS	1	No Quantity			0		0		4022350			4
S3	2016	2016	2016	2	0	2	Export	682	Saudi Arabia	SAU	414	Kuwait	KWT								01	MEAT, MEAT PREPARATIONS	1	No Quantity			0				40849977			4
S3	2016	2016	2016	2	0	2	Export	682	Saudi Arabia	SAU	422	Lebanon	LBN								01	MEAT, MEAT PREPARATIONS	1	No Quantity			0		0		4748304			4
S3	2016	2016	2016	2	0	2	Export	682	Saudi Arabia	SAU	430	Liberia	LBR								01	MEAT, MEAT PREPARATIONS	1	No Quantity			0		0		68541			0
S3	2016	2016	2016	2	0	2	Export	682	Saudi Arabia	SAU	478	Mauritania	MRT								01	MEAT, MEAT PREPARATIONS	1	No Quantity			0		0		66674			0
S3	2016	2016	2016	2	0	2	Export	682	Saudi Arabia	SAU	512	Oman	OMN								01	MEAT, MEAT PREPARATIONS	1	No Quantity			0		0		8386608			4
S3	2016	2016	2016	2	0	2	Export	682	Saudi Arabia	SAU	554	New Zealand	NZL								01	MEAT, MEAT PREPARATIONS	1	No Quantity			0				309370			4
S3	2016	2016	2016	2	0	2	Export	682	Saudi Arabia	SAU	586	Pakistan	PAK								01	MEAT, MEAT PREPARATIONS	1	No Quantity			0		0		1572989			4
S3	2016	2016	2016	2	0	2	Export	682	Saudi Arabia	SAU	608	Philippines	PHL								01	MEAT, MEAT PREPARATIONS	1	No Quantity			0				336573			4
S3	2016	2016	2016	2	0	2	Export	682	Saudi Arabia	SAU	624	Guinea-Bissau	GNB								01	MEAT, MEAT PREPARATIONS	1	No Quantity			0		0		33337			0
S3	2016	2016	2016	2	0	2	Export	682	Saudi Arabia	SAU	634	Qatar	QAT								01	MEAT, MEAT PREPARATIONS	1	No Quantity			0		0		55907254			4
S3	2016	2016	2016	2	0	2	Export	682	Saudi Arabia	SAU	686	Senegal	SEN								01	MEAT, MEAT PREPARATIONS	1	No Quantity			0		0		66674			0
S3	2016	2016	2016	2	0	2	Export	682	Saudi Arabia	SAU	694	Sierra Leone	SLE								01	MEAT, MEAT PREPARATIONS	1	No Quantity			0		0		33337			0
S3	2016	2016	2016	2	0	2	Export	682	Saudi Arabia	SAU	699	India	IND								01	MEAT, MEAT PREPARATIONS	1	No Quantity			0				6888561			4
S3	2016	2016	2016	2	0	2	Export	682	Saudi Arabia	SAU	704	Viet Nam	VNM								01	MEAT, MEAT PREPARATIONS	1	No Quantity			0		0		571268			4
S3	2016	2016	2016	2	0	2	Export	682	Saudi Arabia	SAU	729	Sudan	SDN								01	MEAT, MEAT PREPARATIONS	1	No Quantity			0		0		166686			4
S3	2016	2016	2016	2	0	2	Export	682	Saudi Arabia	SAU	784	United Arab Emirates	ARE								01	MEAT, MEAT PREPARATIONS	1	No Quantity			0		0		78024580			4
S3	2016	2016	2016	2	0	2	Export	682	Saudi Arabia	SAU	792	Turkey	TUR								01	MEAT, MEAT PREPARATIONS	1	No Quantity			0		0		272299			4
S3	2016	2016	2016	2	0	2	Export	682	Saudi Arabia	SAU	818	Egypt	EGY								01	MEAT, MEAT PREPARATIONS	1	No Quantity			0				824899			4
S3	2016	2016	2016	2	0	2	Export	682	Saudi Arabia	SAU	834	United Rep. of Tanzania	TZA								01	MEAT, MEAT PREPARATIONS	1	No Quantity			0		0		40004			0
S3	2016	2016	2016	2	0	2	Export	682	Saudi Arabia	SAU	887	Yemen	YEM								01	MEAT, MEAT PREPARATIONS	1	No Quantity			0		0		6627730			4
S3	2016	2016	2016	2	0	2	Export	682	Saudi Arabia	SAU	0	World	WLD								02	DAIRY PRODUCTS,BIRD EGGS	1	No Quantity			0				1196673734			4
S3	2016	2016	2016	2	0	2	Export	682	Saudi Arabia	SAU	12	Algeria	DZA								02	DAIRY PRODUCTS,BIRD EGGS	1	No Quantity			0				522196			4
S3	2016	2016	2016	2	0	2	Export	682	Saudi Arabia	SAU	31	Azerbaijan	AZE								02	DAIRY PRODUCTS,BIRD EGGS	1	No Quantity			0				334173			4
S3	2016	2016	2016	2	0	2	Export	682	Saudi Arabia	SAU	36	Australia	AUS								02	DAIRY PRODUCTS,BIRD EGGS	1	No Quantity			0				233361			4
S3	2016	2016	2016	2	0	2	Export	682	Saudi Arabia	SAU	48	Bahrain	BHR								02	DAIRY PRODUCTS,BIRD EGGS	1	No Quantity			0				119650651			4
S3	2016	2016	2016	2	0	2	Export	682	Saudi Arabia	SAU	116	Cambodia	KHM								02	DAIRY PRODUCTS,BIRD EGGS	1	No Quantity			0				72542			4
S3	2016	2016	2016	2	0	2	Export	682	Saudi Arabia	SAU	144	Sri Lanka	LKA								02	DAIRY PRODUCTS,BIRD EGGS	1	No Quantity			0				27469			4
S3	2016	2016	2016	2	0	2	Export	682	Saudi Arabia	SAU	148	Chad	TCD								02	DAIRY PRODUCTS,BIRD EGGS	1	No Quantity			0				95478			4
S3	2016	2016	2016	2	0	2	Export	682	Saudi Arabia	SAU	156	China	CHN								02	DAIRY PRODUCTS,BIRD EGGS	1	No Quantity			0				83210			4
S3	2016	2016	2016	2	0	2	Export	682	Saudi Arabia	SAU	262	Djibouti	DJI								02	DAIRY PRODUCTS,BIRD EGGS	1	No Quantity			0		0		10291637			4
S3	2016	2016	2016	2	0	2	Export	682	Saudi Arabia	SAU	270	Gambia	GMB								02	DAIRY PRODUCTS,BIRD EGGS	1	No Quantity			0		0		1795949			4
S3	2016	2016	2016	2	0	2	Export	682	Saudi Arabia	SAU	275	State of Palestine	PSE								02	DAIRY PRODUCTS,BIRD EGGS	1	No Quantity			0				715819			4
S3	2016	2016	2016	2	0	2	Export	682	Saudi Arabia	SAU	324	Guinea	GIN								02	DAIRY PRODUCTS,BIRD EGGS	1	No Quantity			0		0		140283			4
S3	2016	2016	2016	2	0	2	Export	682	Saudi Arabia	SAU	332	Haiti	HTI								02	DAIRY PRODUCTS,BIRD EGGS	1	No Quantity			0		0		1467909			4
S3	2016	2016	2016	2	0	2	Export	682	Saudi Arabia	SAU	344	China, Hong Kong SAR	HKG								02	DAIRY PRODUCTS,BIRD EGGS	1	No Quantity			0				411249			4
S3	2016	2016	2016	2	0	2	Export	682	Saudi Arabia	SAU	368	Iraq	IRQ								02	DAIRY PRODUCTS,BIRD EGGS	1	No Quantity			0		0		63912483			4
S3	2016	2016	2016	2	0	2	Export	682	Saudi Arabia	SAU	384	Côte d'Ivoire	CIV								02	DAIRY PRODUCTS,BIRD EGGS	1	No Quantity			0		0		125615			0
S3	2016	2016	2016	2	0	2	Export	682	Saudi Arabia	SAU	400	Jordan	JOR								02	DAIRY PRODUCTS,BIRD EGGS	1	No Quantity			0		0		34654299			4
S3	2016	2016	2016	2	0	2	Export	682	Saudi Arabia	SAU	404	Kenya	KEN								02	DAIRY PRODUCTS,BIRD EGGS	1	No Quantity			0		0		171487			0
S3	2016	2016	2016	2	0	2	Export	682	Saudi Arabia	SAU	414	Kuwait	KWT								02	DAIRY PRODUCTS,BIRD EGGS	1	No Quantity			0		0		194345498			4
S3	2016	2016	2016	2	0	2	Export	682	Saudi Arabia	SAU	422	Lebanon	LBN								02	DAIRY PRODUCTS,BIRD EGGS	1	No Quantity			0				22303214			4
S3	2016	2016	2016	2	0	2	Export	682	Saudi Arabia	SAU	430	Liberia	LBR								02	DAIRY PRODUCTS,BIRD EGGS	1	No Quantity			0				82676			4
S3	2016	2016	2016	2	0	2	Export	682	Saudi Arabia	SAU	434	Libya	LBY								02	DAIRY PRODUCTS,BIRD EGGS	1	No Quantity			0		0		15596275			4
S3	2016	2016	2016	2	0	2	Export	682	Saudi Arabia	SAU	458	Malaysia	MYS								02	DAIRY PRODUCTS,BIRD EGGS	1	No Quantity			0		0		372844			4
S3	2016	2016	2016	2	0	2	Export	682	Saudi Arabia	SAU	462	Maldives	MDV								02	DAIRY PRODUCTS,BIRD EGGS	1	No Quantity			0				295235			4
S3	2016	2016	2016	2	0	2	Export	682	Saudi Arabia	SAU	478	Mauritania	MRT								02	DAIRY PRODUCTS,BIRD EGGS	1	No Quantity			0		0		2344015			4
S3	2016	2016	2016	2	0	2	Export	682	Saudi Arabia	SAU	480	Mauritius	MUS								02	DAIRY PRODUCTS,BIRD EGGS	1	No Quantity			0				278166			4
S3	2016	2016	2016	2	0	2	Export	682	Saudi Arabia	SAU	490	Other Asia, nes									02	DAIRY PRODUCTS,BIRD EGGS	1	No Quantity			0				153618			4
S3	2016	2016	2016	2	0	2	Export	682	Saudi Arabia	SAU	512	Oman	OMN								02	DAIRY PRODUCTS,BIRD EGGS	1	No Quantity			0				145434817			4
S3	2016	2016	2016	2	0	2	Export	682	Saudi Arabia	SAU	586	Pakistan	PAK								02	DAIRY PRODUCTS,BIRD EGGS	1	No Quantity			0				1392167			4
S3	2016	2016	2016	2	0	2	Export	682	Saudi Arabia	SAU	608	Philippines	PHL								02	DAIRY PRODUCTS,BIRD EGGS	1	No Quantity			0				51206			4
S3	2016	2016	2016	2	0	2	Export	682	Saudi Arabia	SAU	634	Qatar	QAT								02	DAIRY PRODUCTS,BIRD EGGS	1	No Quantity			0				188236230			4
S3	2016	2016	2016	2	0	2	Export	682	Saudi Arabia	SAU	686	Senegal	SEN								02	DAIRY PRODUCTS,BIRD EGGS	1	No Quantity			0				130682			4
S3	2016	2016	2016	2	0	2	Export	682	Saudi Arabia	SAU	690	Seychelles	SYC								02	DAIRY PRODUCTS,BIRD EGGS	1	No Quantity			0				65341			4
S3	2016	2016	2016	2	0	2	Export	682	Saudi Arabia	SAU	699	India	IND								02	DAIRY PRODUCTS,BIRD EGGS	1	No Quantity			0		0		348841			0
S3	2016	2016	2016	2	0	2	Export	682	Saudi Arabia	SAU	702	Singapore	SGP								02	DAIRY PRODUCTS,BIRD EGGS	1	No Quantity			0		0		277099			4
S3	2016	2016	2016	2	0	2	Export	682	Saudi Arabia	SAU	706	Somalia	SOM								02	DAIRY PRODUCTS,BIRD EGGS	1	No Quantity			0				11622463			4
S3	2016	2016	2016	2	0	2	Export	682	Saudi Arabia	SAU	729	Sudan	SDN								02	DAIRY PRODUCTS,BIRD EGGS	1	No Quantity			0				2458428			4
S3	2016	2016	2016	2	0	2	Export	682	Saudi Arabia	SAU	784	United Arab Emirates	ARE								02	DAIRY PRODUCTS,BIRD EGGS	1	No Quantity			0		0		342163535			4
S3	2016	2016	2016	2	0	2	Export	682	Saudi Arabia	SAU	792	Turkey	TUR								02	DAIRY PRODUCTS,BIRD EGGS	1	No Quantity			0				667546			4
S3	2016	2016	2016	2	0	2	Export	682	Saudi Arabia	SAU	818	Egypt	EGY								02	DAIRY PRODUCTS,BIRD EGGS	1	No Quantity			0		0		4627222			4
S3	2016	2016	2016	2	0	2	Export	682	Saudi Arabia	SAU	834	United Rep. of Tanzania	TZA								02	DAIRY PRODUCTS,BIRD EGGS	1	No Quantity			0		0		273366			4
S3	2016	2016	2016	2	0	2	Export	682	Saudi Arabia	SAU	842	USA	USA								02	DAIRY PRODUCTS,BIRD EGGS	1	No Quantity			0				921710			4
S3	2016	2016	2016	2	0	2	Export	682	Saudi Arabia	SAU	887	Yemen	YEM								02	DAIRY PRODUCTS,BIRD EGGS	1	No Quantity			0		0		27418229			4
S3	2016	2016	2016	2	0	2	Export	682	Saudi Arabia	SAU	894	Zambia	ZMB								02	DAIRY PRODUCTS,BIRD EGGS	1	No Quantity			0				107479			4
S3	2016	2016	2016	2	0	2	Export	678	Sao Tome and Principe	STP	0	World	WLD								03	FISH,CRUSTACEANS,MOLLUSC	1	No Quantity							28769			0
S3	2016	2016	2016	2	0	2	Export	678	Sao Tome and Principe	STP	24	Angola	AGO								03	FISH,CRUSTACEANS,MOLLUSC	1	No Quantity							4910			0
S3	2016	2016	2016	2	0	2	Export	678	Sao Tome and Principe	STP	132	Cabo Verde	CPV								03	FISH,CRUSTACEANS,MOLLUSC	1	No Quantity							2741			0
S3	2016	2016	2016	2	0	2	Export	678	Sao Tome and Principe	STP	266	Gabon	GAB								03	FISH,CRUSTACEANS,MOLLUSC	1	No Quantity							239			0
S3	2016	2016	2016	2	0	2	Export	678	Sao Tome and Principe	STP	620	Portugal	PRT								03	FISH,CRUSTACEANS,MOLLUSC	1	No Quantity							999			0
S3	2016	2016	2016	2	0	2	Export	678	Sao Tome and Principe	STP	626	Timor-Leste	TLS								03	FISH,CRUSTACEANS,MOLLUSC	1	No Quantity							108			0
S3	2016	2016	2016	2	0	2	Export	678	Sao Tome and Principe	STP	768	Togo	TGO								03	FISH,CRUSTACEANS,MOLLUSC	1	No Quantity							203			0
S3	2016	2016	2016	2	0	2	Export	678	Sao Tome and Principe	STP	838	Free Zones									03	FISH,CRUSTACEANS,MOLLUSC	1	No Quantity							19571			0
S3	2016	2016	2016	2	0	2	Export	682	Saudi Arabia	SAU	0	World	WLD								03	FISH,CRUSTACEANS,MOLLUSC	1	No Quantity			0				136162503			4
S3	2016	2016	2016	2	0	2	Export	682	Saudi Arabia	SAU	36	Australia	AUS								03	FISH,CRUSTACEANS,MOLLUSC	1	No Quantity			0				198690			4
S3	2016	2016	2016	2	0	2	Export	682	Saudi Arabia	SAU	48	Bahrain	BHR								03	FISH,CRUSTACEANS,MOLLUSC	1	No Quantity			0		0		3901269			4
S3	2016	2016	2016	2	0	2	Export	682	Saudi Arabia	SAU	104	Myanmar	MMR								03	FISH,CRUSTACEANS,MOLLUSC	1	No Quantity			0				55206			4
S3	2016	2016	2016	2	0	2	Export	682	Saudi Arabia	SAU	360	Indonesia	IDN								03	FISH,CRUSTACEANS,MOLLUSC	1	No Quantity			0		0		819565			0
S3	2016	2016	2016	2	0	2	Export	682	Saudi Arabia	SAU	392	Japan	JPN								03	FISH,CRUSTACEANS,MOLLUSC	1	No Quantity			0				473123			4
S3	2016	2016	2016	2	0	2	Export	682	Saudi Arabia	SAU	400	Jordan	JOR								03	FISH,CRUSTACEANS,MOLLUSC	1	No Quantity			0				1299889			4
S3	2016	2016	2016	2	0	2	Export	682	Saudi Arabia	SAU	410	Rep. of Korea	KOR								03	FISH,CRUSTACEANS,MOLLUSC	1	No Quantity			0				7032312			4
S3	2016	2016	2016	2	0	2	Export	682	Saudi Arabia	SAU	414	Kuwait	KWT								03	FISH,CRUSTACEANS,MOLLUSC	1	No Quantity			0		0		7221401			4
S3	2016	2016	2016	2	0	2	Export	682	Saudi Arabia	SAU	422	Lebanon	LBN								03	FISH,CRUSTACEANS,MOLLUSC	1	No Quantity			0				624075			4
S3	2016	2016	2016	2	0	2	Export	682	Saudi Arabia	SAU	434	Libya	LBY								03	FISH,CRUSTACEANS,MOLLUSC	1	No Quantity			0				237628			4
S3	2016	2016	2016	2	0	2	Export	682	Saudi Arabia	SAU	458	Malaysia	MYS								03	FISH,CRUSTACEANS,MOLLUSC	1	No Quantity			0				1099332			4
S3	2016	2016	2016	2	0	2	Export	682	Saudi Arabia	SAU	490	Other Asia, nes									03	FISH,CRUSTACEANS,MOLLUSC	1	No Quantity			0				148284			4
S3	2016	2016	2016	2	0	2	Export	682	Saudi Arabia	SAU	504	Morocco	MAR								03	FISH,CRUSTACEANS,MOLLUSC	1	No Quantity			0				88810			4
S3	2016	2016	2016	2	0	2	Export	682	Saudi Arabia	SAU	512	Oman	OMN								03	FISH,CRUSTACEANS,MOLLUSC	1	No Quantity			0		0		2424558			0
S3	2016	2016	2016	2	0	2	Export	682	Saudi Arabia	SAU	634	Qatar	QAT								03	FISH,CRUSTACEANS,MOLLUSC	1	No Quantity			0		0		5490526			4
S3	2016	2016	2016	2	0	2	Export	682	Saudi Arabia	SAU	702	Singapore	SGP								03	FISH,CRUSTACEANS,MOLLUSC	1	No Quantity			0				392047			4
S3	2016	2016	2016	2	0	2	Export	682	Saudi Arabia	SAU	704	Viet Nam	VNM								03	FISH,CRUSTACEANS,MOLLUSC	1	No Quantity			0		0		77829356			4
S3	2016	2016	2016	2	0	2	Export	682	Saudi Arabia	SAU	710	South Africa	ZAF								03	FISH,CRUSTACEANS,MOLLUSC	1	No Quantity			0				2113854			4
S3	2016	2016	2016	2	0	2	Export	682	Saudi Arabia	SAU	724	Spain	ESP								03	FISH,CRUSTACEANS,MOLLUSC	1	No Quantity			0				2364817			4
S3	2016	2016	2016	2	0	2	Export	682	Saudi Arabia	SAU	729	Sudan	SDN								03	FISH,CRUSTACEANS,MOLLUSC	1	No Quantity			0		0		203491			4
S3	2016	2016	2016	2	0	2	Export	682	Saudi Arabia	SAU	764	Thailand	THA								03	FISH,CRUSTACEANS,MOLLUSC	1	No Quantity			0				400848			4
S3	2016	2016	2016	2	0	2	Export	682	Saudi Arabia	SAU	784	United Arab Emirates	ARE								03	FISH,CRUSTACEANS,MOLLUSC	1	No Quantity			0		0		7039512			4
S3	2016	2016	2016	2	0	2	Export	682	Saudi Arabia	SAU	818	Egypt	EGY								03	FISH,CRUSTACEANS,MOLLUSC	1	No Quantity			0		0		5429986			4
S3	2016	2016	2016	2	0	2	Export	682	Saudi Arabia	SAU	826	United Kingdom	GBR								03	FISH,CRUSTACEANS,MOLLUSC	1	No Quantity			0				65074			4
S3	2016	2016	2016	2	0	2	Export	682	Saudi Arabia	SAU	842	USA	USA								03	FISH,CRUSTACEANS,MOLLUSC	1	No Quantity			0		0		7356617			4
S3	2016	2016	2016	2	0	2	Export	682	Saudi Arabia	SAU	887	Yemen	YEM								03	FISH,CRUSTACEANS,MOLLUSC	1	No Quantity			0		0		1852222			4
S3	2016	2016	2016	2	0	2	Export	678	Sao Tome and Principe	STP	0	World	WLD								04	CEREALS,CEREAL PREPRTNS.	1	No Quantity							260			0
S3	2016	2016	2016	2	0	2	Export	678	Sao Tome and Principe	STP	838	Free Zones									04	CEREALS,CEREAL PREPRTNS.	1	No Quantity							260			0
S3	2016	2016	2016	2	0	2	Export	682	Saudi Arabia	SAU	0	World	WLD								04	CEREALS,CEREAL PREPRTNS.	1	No Quantity			0				471430810			4
S3	2016	2016	2016	2	0	2	Export	682	Saudi Arabia	SAU	12	Algeria	DZA								04	CEREALS,CEREAL PREPRTNS.	1	No Quantity			0				492859			4
S3	2016	2016	2016	2	0	2	Export	682	Saudi Arabia	SAU	24	Angola	AGO								04	CEREALS,CEREAL PREPRTNS.	1	No Quantity			0		0		285634			0
S3	2016	2016	2016	2	0	2	Export	682	Saudi Arabia	SAU	36	Australia	AUS								04	CEREALS,CEREAL PREPRTNS.	1	No Quantity			0				196556			4
S3	2016	2016	2016	2	0	2	Export	682	Saudi Arabia	SAU	48	Bahrain	BHR								04	CEREALS,CEREAL PREPRTNS.	1	No Quantity			0		0		26310896			4
S3	2016	2016	2016	2	0	2	Export	682	Saudi Arabia	SAU	56	Belgium	BEL								04	CEREALS,CEREAL PREPRTNS.	1	No Quantity			0				156552			4
S3	2016	2016	2016	2	0	2	Export	682	Saudi Arabia	SAU	70	Bosnia Herzegovina	BIH								04	CEREALS,CEREAL PREPRTNS.	1	No Quantity			0				31203			4
S3	2016	2016	2016	2	0	2	Export	682	Saudi Arabia	SAU	96	Brunei Darussalam	BRN								04	CEREALS,CEREAL PREPRTNS.	1	No Quantity			0				36537			4
S3	2016	2016	2016	2	0	2	Export	682	Saudi Arabia	SAU	124	Canada	CAN								04	CEREALS,CEREAL PREPRTNS.	1	No Quantity			0				88010			4
S3	2016	2016	2016	2	0	2	Export	682	Saudi Arabia	SAU	156	China	CHN								04	CEREALS,CEREAL PREPRTNS.	1	No Quantity			0		0		482724			4
S3	2016	2016	2016	2	0	2	Export	682	Saudi Arabia	SAU	191	Croatia	HRV								04	CEREALS,CEREAL PREPRTNS.	1	No Quantity			0				528863			4
S3	2016	2016	2016	2	0	2	Export	682	Saudi Arabia	SAU	204	Benin	BEN								04	CEREALS,CEREAL PREPRTNS.	1	No Quantity			0				66141			4
S3	2016	2016	2016	2	0	2	Export	682	Saudi Arabia	SAU	208	Denmark	DNK								04	CEREALS,CEREAL PREPRTNS.	1	No Quantity			0		0		243229			4
S3	2016	2016	2016	2	0	2	Export	682	Saudi Arabia	SAU	251	France	FRA								04	CEREALS,CEREAL PREPRTNS.	1	No Quantity			0				28803			4
S3	2016	2016	2016	2	0	2	Export	682	Saudi Arabia	SAU	262	Djibouti	DJI								04	CEREALS,CEREAL PREPRTNS.	1	No Quantity			0		0		871038			4
S3	2016	2016	2016	2	0	2	Export	682	Saudi Arabia	SAU	266	Gabon	GAB								04	CEREALS,CEREAL PREPRTNS.	1	No Quantity			0		0		62940			0
S3	2016	2016	2016	2	0	2	Export	682	Saudi Arabia	SAU	275	State of Palestine	PSE								04	CEREALS,CEREAL PREPRTNS.	1	No Quantity			0		0		2578176			4
S3	2016	2016	2016	2	0	2	Export	682	Saudi Arabia	SAU	276	Germany	DEU								04	CEREALS,CEREAL PREPRTNS.	1	No Quantity			0				123214			4
S3	2016	2016	2016	2	0	2	Export	682	Saudi Arabia	SAU	288	Ghana	GHA								04	CEREALS,CEREAL PREPRTNS.	1	No Quantity			0				91744			4
S3	2016	2016	2016	2	0	2	Export	682	Saudi Arabia	SAU	300	Greece	GRC								04	CEREALS,CEREAL PREPRTNS.	1	No Quantity			0		0		91210			0
S3	2016	2016	2016	2	0	2	Export	682	Saudi Arabia	SAU	324	Guinea	GIN								04	CEREALS,CEREAL PREPRTNS.	1	No Quantity			0				85876			4
S3	2016	2016	2016	2	0	2	Export	682	Saudi Arabia	SAU	344	China, Hong Kong SAR	HKG								04	CEREALS,CEREAL PREPRTNS.	1	No Quantity			0				168020			4
S3	2016	2016	2016	2	0	2	Export	682	Saudi Arabia	SAU	368	Iraq	IRQ								04	CEREALS,CEREAL PREPRTNS.	1	No Quantity			0		0		21418841			4
S3	2016	2016	2016	2	0	2	Export	682	Saudi Arabia	SAU	384	Côte d'Ivoire	CIV								04	CEREALS,CEREAL PREPRTNS.	1	No Quantity			0		0		130415			0
S3	2016	2016	2016	2	0	2	Export	682	Saudi Arabia	SAU	400	Jordan	JOR								04	CEREALS,CEREAL PREPRTNS.	1	No Quantity			0		0		56708150			4
S3	2016	2016	2016	2	0	2	Export	682	Saudi Arabia	SAU	404	Kenya	KEN								04	CEREALS,CEREAL PREPRTNS.	1	No Quantity			0		0		82676			0
S3	2016	2016	2016	2	0	2	Export	682	Saudi Arabia	SAU	410	Rep. of Korea	KOR								04	CEREALS,CEREAL PREPRTNS.	1	No Quantity			0		0		33870			0
S3	2016	2016	2016	2	0	2	Export	682	Saudi Arabia	SAU	414	Kuwait	KWT								04	CEREALS,CEREAL PREPRTNS.	1	No Quantity			0		0		62384033			4
S3	2016	2016	2016	2	0	2	Export	682	Saudi Arabia	SAU	422	Lebanon	LBN								04	CEREALS,CEREAL PREPRTNS.	1	No Quantity			0				18495823			4
S3	2016	2016	2016	2	0	2	Export	682	Saudi Arabia	SAU	430	Liberia	LBR								04	CEREALS,CEREAL PREPRTNS.	1	No Quantity			0		0		69341			0
S3	2016	2016	2016	2	0	2	Export	682	Saudi Arabia	SAU	434	Libya	LBY								04	CEREALS,CEREAL PREPRTNS.	1	No Quantity			0		0		340040			4
S3	2016	2016	2016	2	0	2	Export	682	Saudi Arabia	SAU	458	Malaysia	MYS								04	CEREALS,CEREAL PREPRTNS.	1	No Quantity			0				156818			4
S3	2016	2016	2016	2	0	2	Export	682	Saudi Arabia	SAU	478	Mauritania	MRT								04	CEREALS,CEREAL PREPRTNS.	1	No Quantity			0		0		419783			4
S3	2016	2016	2016	2	0	2	Export	682	Saudi Arabia	SAU	490	Other Asia, nes									04	CEREALS,CEREAL PREPRTNS.	1	No Quantity			0		0		446720			0
S3	2016	2016	2016	2	0	2	Export	682	Saudi Arabia	SAU	504	Morocco	MAR								04	CEREALS,CEREAL PREPRTNS.	1	No Quantity			0				811564			4
S3	2016	2016	2016	2	0	2	Export	682	Saudi Arabia	SAU	512	Oman	OMN								04	CEREALS,CEREAL PREPRTNS.	1	No Quantity			0				38483026			4
S3	2016	2016	2016	2	0	2	Export	682	Saudi Arabia	SAU	524	Nepal	NPL								04	CEREALS,CEREAL PREPRTNS.	1	No Quantity			0				95211			4
S3	2016	2016	2016	2	0	2	Export	682	Saudi Arabia	SAU	528	Netherlands	NLD								04	CEREALS,CEREAL PREPRTNS.	1	No Quantity			0		0		317371			4
S3	2016	2016	2016	2	0	2	Export	682	Saudi Arabia	SAU	566	Nigeria	NGA								04	CEREALS,CEREAL PREPRTNS.	1	No Quantity			0		0		213625			4
S3	2016	2016	2016	2	0	2	Export	682	Saudi Arabia	SAU	586	Pakistan	PAK								04	CEREALS,CEREAL PREPRTNS.	1	No Quantity			0		0		204024			4
S3	2016	2016	2016	2	0	2	Export	682	Saudi Arabia	SAU	620	Portugal	PRT								04	CEREALS,CEREAL PREPRTNS.	1	No Quantity			0				33337			4
S3	2016	2016	2016	2	0	2	Export	682	Saudi Arabia	SAU	634	Qatar	QAT								04	CEREALS,CEREAL PREPRTNS.	1	No Quantity			0		0		46424781			4
S3	2016	2016	2016	2	0	2	Export	682	Saudi Arabia	SAU	686	Senegal	SEN								04	CEREALS,CEREAL PREPRTNS.	1	No Quantity			0		0		226693			4
S3	2016	2016	2016	2	0	2	Export	682	Saudi Arabia	SAU	688	Serbia	SRB								04	CEREALS,CEREAL PREPRTNS.	1	No Quantity			0				442186			4
S3	2016	2016	2016	2	0	2	Export	682	Saudi Arabia	SAU	699	India	IND								04	CEREALS,CEREAL PREPRTNS.	1	No Quantity			0		0		2571775			4
S3	2016	2016	2016	2	0	2	Export	682	Saudi Arabia	SAU	706	Somalia	SOM								04	CEREALS,CEREAL PREPRTNS.	1	No Quantity			0		0		2696857			4
S3	2016	2016	2016	2	0	2	Export	682	Saudi Arabia	SAU	710	South Africa	ZAF								04	CEREALS,CEREAL PREPRTNS.	1	No Quantity			0		0		3820726			4
S3	2016	2016	2016	2	0	2	Export	682	Saudi Arabia	SAU	729	Sudan	SDN								04	CEREALS,CEREAL PREPRTNS.	1	No Quantity			0		0		1504180			4
S3	2016	2016	2016	2	0	2	Export	682	Saudi Arabia	SAU	752	Sweden	SWE								04	CEREALS,CEREAL PREPRTNS.	1	No Quantity			0				328306			4
S3	2016	2016	2016	2	0	2	Export	682	Saudi Arabia	SAU	757	Switzerland	CHE								04	CEREALS,CEREAL PREPRTNS.	1	No Quantity			0				34670			4
S3	2016	2016	2016	2	0	2	Export	682	Saudi Arabia	SAU	760	Syria	SYR								04	CEREALS,CEREAL PREPRTNS.	1	No Quantity			0		0		87477			0
S3	2016	2016	2016	2	0	2	Export	682	Saudi Arabia	SAU	764	Thailand	THA								04	CEREALS,CEREAL PREPRTNS.	1	No Quantity			0		0		75742			0
S3	2016	2016	2016	2	0	2	Export	682	Saudi Arabia	SAU	784	United Arab Emirates	ARE								04	CEREALS,CEREAL PREPRTNS.	1	No Quantity			0		0		136472673			4
S3	2016	2016	2016	2	0	2	Export	682	Saudi Arabia	SAU	788	Tunisia	TUN								04	CEREALS,CEREAL PREPRTNS.	1	No Quantity			0		0		390713			4
S3	2016	2016	2016	2	0	2	Export	682	Saudi Arabia	SAU	792	Turkey	TUR								04	CEREALS,CEREAL PREPRTNS.	1	No Quantity			0		0		1508981			4
S3	2016	2016	2016	2	0	2	Export	682	Saudi Arabia	SAU	818	Egypt	EGY								04	CEREALS,CEREAL PREPRTNS.	1	No Quantity			0		0		5409983			4
S3	2016	2016	2016	2	0	2	Export	682	Saudi Arabia	SAU	826	United Kingdom	GBR								04	CEREALS,CEREAL PREPRTNS.	1	No Quantity			0		0		386179			4
S3	2016	2016	2016	2	0	2	Export	682	Saudi Arabia	SAU	834	United Rep. of Tanzania	TZA								04	CEREALS,CEREAL PREPRTNS.	1	No Quantity			0		0		40804			0
S3	2016	2016	2016	2	0	2	Export	682	Saudi Arabia	SAU	842	USA	USA								04	CEREALS,CEREAL PREPRTNS.	1	No Quantity			0				953714			4
S3	2016	2016	2016	2	0	2	Export	682	Saudi Arabia	SAU	887	Yemen	YEM								04	CEREALS,CEREAL PREPRTNS.	1	No Quantity			0		0		34189443			4
S3	2016	2016	2016	2	0	2	Export	678	Sao Tome and Principe	STP	0	World	WLD								05	VEGETABLES AND FRUIT	1	No Quantity							205753			0
S3	2016	2016	2016	2	0	2	Export	678	Sao Tome and Principe	STP	24	Angola	AGO								05	VEGETABLES AND FRUIT	1	No Quantity							12303			0
S3	2016	2016	2016	2	0	2	Export	678	Sao Tome and Principe	STP	132	Cabo Verde	CPV								05	VEGETABLES AND FRUIT	1	No Quantity							894			0
S3	2016	2016	2016	2	0	2	Export	678	Sao Tome and Principe	STP	266	Gabon	GAB								05	VEGETABLES AND FRUIT	1	No Quantity							2369			0
S3	2016	2016	2016	2	0	2	Export	678	Sao Tome and Principe	STP	620	Portugal	PRT								05	VEGETABLES AND FRUIT	1	No Quantity							2448			0
S3	2016	2016	2016	2	0	2	Export	678	Sao Tome and Principe	STP	626	Timor-Leste	TLS								05	VEGETABLES AND FRUIT	1	No Quantity							324			0
S3	2016	2016	2016	2	0	2	Export	678	Sao Tome and Principe	STP	838	Free Zones									05	VEGETABLES AND FRUIT	1	No Quantity							187415			0
S3	2016	2016	2016	2	0	2	Export	682	Saudi Arabia	SAU	0	World	WLD								05	VEGETABLES AND FRUIT	1	No Quantity			0				725495487			4
S3	2016	2016	2016	2	0	2	Export	682	Saudi Arabia	SAU	4	Afghanistan	AFG								05	VEGETABLES AND FRUIT	1	No Quantity			0		0		212292			0
S3	2016	2016	2016	2	0	2	Export	682	Saudi Arabia	SAU	8	Albania	ALB								05	VEGETABLES AND FRUIT	1	No Quantity			0		0		52806			0
S3	2016	2016	2016	2	0	2	Export	682	Saudi Arabia	SAU	12	Algeria	DZA								05	VEGETABLES AND FRUIT	1	No Quantity			0		0		1213479			4
S3	2016	2016	2016	2	0	2	Export	682	Saudi Arabia	SAU	31	Azerbaijan	AZE								05	VEGETABLES AND FRUIT	1	No Quantity			0		0		124014			4
S3	2016	2016	2016	2	0	2	Export	682	Saudi Arabia	SAU	36	Australia	AUS								05	VEGETABLES AND FRUIT	1	No Quantity			0		0		457921			4
S3	2016	2016	2016	2	0	2	Export	682	Saudi Arabia	SAU	48	Bahrain	BHR								05	VEGETABLES AND FRUIT	1	No Quantity			0		0		65568416			4
S3	2016	2016	2016	2	0	2	Export	682	Saudi Arabia	SAU	50	Bangladesh	BGD								05	VEGETABLES AND FRUIT	1	No Quantity			0		0		1551386			0
S3	2016	2016	2016	2	0	2	Export	682	Saudi Arabia	SAU	56	Belgium	BEL								05	VEGETABLES AND FRUIT	1	No Quantity			0		0		90677			0
S3	2016	2016	2016	2	0	2	Export	682	Saudi Arabia	SAU	70	Bosnia Herzegovina	BIH								05	VEGETABLES AND FRUIT	1	No Quantity			0		0		94144			0
S3	2016	2016	2016	2	0	2	Export	682	Saudi Arabia	SAU	96	Brunei Darussalam	BRN								05	VEGETABLES AND FRUIT	1	No Quantity			0		0		989452			4
S3	2016	2016	2016	2	0	2	Export	682	Saudi Arabia	SAU	120	Cameroon	CMR								05	VEGETABLES AND FRUIT	1	No Quantity			0		0		687816			0
S3	2016	2016	2016	2	0	2	Export	682	Saudi Arabia	SAU	124	Canada	CAN								05	VEGETABLES AND FRUIT	1	No Quantity			0		0		1617527			4
S3	2016	2016	2016	2	0	2	Export	682	Saudi Arabia	SAU	144	Sri Lanka	LKA								05	VEGETABLES AND FRUIT	1	No Quantity			0		0		512328			0
S3	2016	2016	2016	2	0	2	Export	682	Saudi Arabia	SAU	156	China	CHN								05	VEGETABLES AND FRUIT	1	No Quantity			0		0		1038524			4
S3	2016	2016	2016	2	0	2	Export	682	Saudi Arabia	SAU	174	Comoros	COM								05	VEGETABLES AND FRUIT	1	No Quantity			0		0		70675			0
S3	2016	2016	2016	2	0	2	Export	682	Saudi Arabia	SAU	204	Benin	BEN								05	VEGETABLES AND FRUIT	1	No Quantity			0		0		225093			0
S3	2016	2016	2016	2	0	2	Export	682	Saudi Arabia	SAU	231	Ethiopia	ETH								05	VEGETABLES AND FRUIT	1	No Quantity			0		0		3149978			4
S3	2016	2016	2016	2	0	2	Export	682	Saudi Arabia	SAU	251	France	FRA								05	VEGETABLES AND FRUIT	1	No Quantity			0		0		312304			0
S3	2016	2016	2016	2	0	2	Export	682	Saudi Arabia	SAU	262	Djibouti	DJI								05	VEGETABLES AND FRUIT	1	No Quantity			0		0		13056503			4
S3	2016	2016	2016	2	0	2	Export	682	Saudi Arabia	SAU	266	Gabon	GAB								05	VEGETABLES AND FRUIT	1	No Quantity			0		0		45605			0
S3	2016	2016	2016	2	0	2	Export	682	Saudi Arabia	SAU	270	Gambia	GMB								05	VEGETABLES AND FRUIT	1	No Quantity			0		0		417116			0
S3	2016	2016	2016	2	0	2	Export	682	Saudi Arabia	SAU	275	State of Palestine	PSE								05	VEGETABLES AND FRUIT	1	No Quantity			0		0		515795			4
S3	2016	2016	2016	2	0	2	Export	682	Saudi Arabia	SAU	276	Germany	DEU								05	VEGETABLES AND FRUIT	1	No Quantity			0		0		532330			4
S3	2016	2016	2016	2	0	2	Export	682	Saudi Arabia	SAU	288	Ghana	GHA								05	VEGETABLES AND FRUIT	1	No Quantity			0		0		132015			0
S3	2016	2016	2016	2	0	2	Export	682	Saudi Arabia	SAU	324	Guinea	GIN								05	VEGETABLES AND FRUIT	1	No Quantity			0		0		2492566			4
S3	2016	2016	2016	2	0	2	Export	682	Saudi Arabia	SAU	340	Honduras	HND								05	VEGETABLES AND FRUIT	1	No Quantity			0		0		467789			0
S3	2016	2016	2016	2	0	2	Export	682	Saudi Arabia	SAU	344	China, Hong Kong SAR	HKG								05	VEGETABLES AND FRUIT	1	No Quantity			0				202691			4
S3	2016	2016	2016	2	0	2	Export	682	Saudi Arabia	SAU	360	Indonesia	IDN								05	VEGETABLES AND FRUIT	1	No Quantity			0		0		1498846			4
S3	2016	2016	2016	2	0	2	Export	682	Saudi Arabia	SAU	368	Iraq	IRQ								05	VEGETABLES AND FRUIT	1	No Quantity			0		0		42514711			4
S3	2016	2016	2016	2	0	2	Export	682	Saudi Arabia	SAU	381	Italy	ITA								05	VEGETABLES AND FRUIT	1	No Quantity			0		0		516862			0
S3	2016	2016	2016	2	0	2	Export	682	Saudi Arabia	SAU	384	Côte d'Ivoire	CIV								05	VEGETABLES AND FRUIT	1	No Quantity			0		0		35470			0
S3	2016	2016	2016	2	0	2	Export	682	Saudi Arabia	SAU	400	Jordan	JOR								05	VEGETABLES AND FRUIT	1	No Quantity			0		0		39061762			4
S3	2016	2016	2016	2	0	2	Export	682	Saudi Arabia	SAU	404	Kenya	KEN								05	VEGETABLES AND FRUIT	1	No Quantity			0		0		512328			0
S3	2016	2016	2016	2	0	2	Export	682	Saudi Arabia	SAU	414	Kuwait	KWT								05	VEGETABLES AND FRUIT	1	No Quantity			0		0		104632312			4
S3	2016	2016	2016	2	0	2	Export	682	Saudi Arabia	SAU	422	Lebanon	LBN								05	VEGETABLES AND FRUIT	1	No Quantity			0		0		17361553			4
S3	2016	2016	2016	2	0	2	Export	682	Saudi Arabia	SAU	426	Lesotho	LSO								05	VEGETABLES AND FRUIT	1	No Quantity			0		0		50939			0
S3	2016	2016	2016	2	0	2	Export	682	Saudi Arabia	SAU	434	Libya	LBY								05	VEGETABLES AND FRUIT	1	No Quantity			0		0		4210906			4
S3	2016	2016	2016	2	0	2	Export	682	Saudi Arabia	SAU	458	Malaysia	MYS								05	VEGETABLES AND FRUIT	1	No Quantity			0		0		5093945			4
S3	2016	2016	2016	2	0	2	Export	682	Saudi Arabia	SAU	462	Maldives	MDV								05	VEGETABLES AND FRUIT	1	No Quantity			0		0		260031			0
S3	2016	2016	2016	2	0	2	Export	682	Saudi Arabia	SAU	466	Mali	MLI								05	VEGETABLES AND FRUIT	1	No Quantity			0		0		130682			0
S3	2016	2016	2016	2	0	2	Export	682	Saudi Arabia	SAU	470	Malta	MLT								05	VEGETABLES AND FRUIT	1	No Quantity			0		0		40004			0
S3	2016	2016	2016	2	0	2	Export	682	Saudi Arabia	SAU	478	Mauritania	MRT								05	VEGETABLES AND FRUIT	1	No Quantity			0		0		3256924			4
S3	2016	2016	2016	2	0	2	Export	682	Saudi Arabia	SAU	480	Mauritius	MUS								05	VEGETABLES AND FRUIT	1	No Quantity			0		0		217359			4
S3	2016	2016	2016	2	0	2	Export	682	Saudi Arabia	SAU	504	Morocco	MAR								05	VEGETABLES AND FRUIT	1	No Quantity			0		0		1675934			0
S3	2016	2016	2016	2	0	2	Export	682	Saudi Arabia	SAU	508	Mozambique	MOZ								05	VEGETABLES AND FRUIT	1	No Quantity			0		0		83743			0
S3	2016	2016	2016	2	0	2	Export	682	Saudi Arabia	SAU	512	Oman	OMN								05	VEGETABLES AND FRUIT	1	No Quantity			0		0		71390449			4
S3	2016	2016	2016	2	0	2	Export	682	Saudi Arabia	SAU	528	Netherlands	NLD								05	VEGETABLES AND FRUIT	1	No Quantity			0		0		649144			0
S3	2016	2016	2016	2	0	2	Export	682	Saudi Arabia	SAU	558	Nicaragua	NIC								05	VEGETABLES AND FRUIT	1	No Quantity			0		0		330706			0
S3	2016	2016	2016	2	0	2	Export	682	Saudi Arabia	SAU	562	Niger	NER								05	VEGETABLES AND FRUIT	1	No Quantity			0		0		185088			0
S3	2016	2016	2016	2	0	2	Export	682	Saudi Arabia	SAU	586	Pakistan	PAK								05	VEGETABLES AND FRUIT	1	No Quantity			0		0		1403902			4
S3	2016	2016	2016	2	0	2	Export	682	Saudi Arabia	SAU	608	Philippines	PHL								05	VEGETABLES AND FRUIT	1	No Quantity			0		0		199757			0
S3	2016	2016	2016	2	0	2	Export	682	Saudi Arabia	SAU	634	Qatar	QAT								05	VEGETABLES AND FRUIT	1	No Quantity			0		0		67288622			4
S3	2016	2016	2016	2	0	2	Export	682	Saudi Arabia	SAU	643	Russian Federation	RUS								05	VEGETABLES AND FRUIT	1	No Quantity			0				364843			4
S3	2016	2016	2016	2	0	2	Export	682	Saudi Arabia	SAU	678	Sao Tome and Principe	STP								05	VEGETABLES AND FRUIT	1	No Quantity			0		0		129082			0
S3	2016	2016	2016	2	0	2	Export	682	Saudi Arabia	SAU	686	Senegal	SEN								05	VEGETABLES AND FRUIT	1	No Quantity			0		0		2081583			0
S3	2016	2016	2016	2	0	2	Export	682	Saudi Arabia	SAU	694	Sierra Leone	SLE								05	VEGETABLES AND FRUIT	1	No Quantity			0		0		739022			0
S3	2016	2016	2016	2	0	2	Export	682	Saudi Arabia	SAU	699	India	IND								05	VEGETABLES AND FRUIT	1	No Quantity			0		0		2992626			4
S3	2016	2016	2016	2	0	2	Export	682	Saudi Arabia	SAU	702	Singapore	SGP								05	VEGETABLES AND FRUIT	1	No Quantity			0				1589791			4
S3	2016	2016	2016	2	0	2	Export	682	Saudi Arabia	SAU	706	Somalia	SOM								05	VEGETABLES AND FRUIT	1	No Quantity			0		0		8056435			4
S3	2016	2016	2016	2	0	2	Export	682	Saudi Arabia	SAU	710	South Africa	ZAF								05	VEGETABLES AND FRUIT	1	No Quantity			0				1084930			4
S3	2016	2016	2016	2	0	2	Export	682	Saudi Arabia	SAU	724	Spain	ESP								05	VEGETABLES AND FRUIT	1	No Quantity			0		0		340040			4
S3	2016	2016	2016	2	0	2	Export	682	Saudi Arabia	SAU	729	Sudan	SDN								05	VEGETABLES AND FRUIT	1	No Quantity			0		0		2123721			4
S3	2016	2016	2016	2	0	2	Export	682	Saudi Arabia	SAU	752	Sweden	SWE								05	VEGETABLES AND FRUIT	1	No Quantity			0		0		557400			4
S3	2016	2016	2016	2	0	2	Export	682	Saudi Arabia	SAU	757	Switzerland	CHE								05	VEGETABLES AND FRUIT	1	No Quantity			0				205091			4
S3	2016	2016	2016	2	0	2	Export	682	Saudi Arabia	SAU	760	Syria	SYR								05	VEGETABLES AND FRUIT	1	No Quantity			0		0		264565			0
S3	2016	2016	2016	2	0	2	Export	682	Saudi Arabia	SAU	764	Thailand	THA								05	VEGETABLES AND FRUIT	1	No Quantity			0		0		128815			0
S3	2016	2016	2016	2	0	2	Export	682	Saudi Arabia	SAU	768	Togo	TGO								05	VEGETABLES AND FRUIT	1	No Quantity			0				28803			4
S3	2016	2016	2016	2	0	2	Export	682	Saudi Arabia	SAU	784	United Arab Emirates	ARE								05	VEGETABLES AND FRUIT	1	No Quantity			0		0		142412054			4
S3	2016	2016	2016	2	0	2	Export	682	Saudi Arabia	SAU	788	Tunisia	TUN								05	VEGETABLES AND FRUIT	1	No Quantity			0		0		490725			0
S3	2016	2016	2016	2	0	2	Export	682	Saudi Arabia	SAU	792	Turkey	TUR								05	VEGETABLES AND FRUIT	1	No Quantity			0		0		15212228			4
S3	2016	2016	2016	2	0	2	Export	682	Saudi Arabia	SAU	818	Egypt	EGY								05	VEGETABLES AND FRUIT	1	No Quantity			0		0		10665015			4
S3	2016	2016	2016	2	0	2	Export	682	Saudi Arabia	SAU	826	United Kingdom	GBR								05	VEGETABLES AND FRUIT	1	No Quantity			0		0		2341081			4
S3	2016	2016	2016	2	0	2	Export	682	Saudi Arabia	SAU	834	United Rep. of Tanzania	TZA								05	VEGETABLES AND FRUIT	1	No Quantity			0		0		517928			0
S3	2016	2016	2016	2	0	2	Export	682	Saudi Arabia	SAU	842	USA	USA								05	VEGETABLES AND FRUIT	1	No Quantity			0		0		1745543			4
S3	2016	2016	2016	2	0	2	Export	682	Saudi Arabia	SAU	887	Yemen	YEM								05	VEGETABLES AND FRUIT	1	No Quantity			0		0		72990908			4
S3	2016	2016	2016	2	0	2	Export	678	Sao Tome and Principe	STP	0	World	WLD								06	SUGAR,SUGR.PREPTNS,HONEY	1	No Quantity							5			0
S3	2016	2016	2016	2	0	2	Export	678	Sao Tome and Principe	STP	132	Cabo Verde	CPV								06	SUGAR,SUGR.PREPTNS,HONEY	1	No Quantity							5			0
S3	2016	2016	2016	2	0	2	Export	682	Saudi Arabia	SAU	0	World	WLD								06	SUGAR,SUGR.PREPTNS,HONEY	1	No Quantity			0				271318752			4
S3	2016	2016	2016	2	0	2	Export	682	Saudi Arabia	SAU	4	Afghanistan	AFG								06	SUGAR,SUGR.PREPTNS,HONEY	1	No Quantity			0		0		1769546			4
S3	2016	2016	2016	2	0	2	Export	682	Saudi Arabia	SAU	12	Algeria	DZA								06	SUGAR,SUGR.PREPTNS,HONEY	1	No Quantity			0		0		164553			0
S3	2016	2016	2016	2	0	2	Export	682	Saudi Arabia	SAU	24	Angola	AGO								06	SUGAR,SUGR.PREPTNS,HONEY	1	No Quantity			0				13421080			4
S3	2016	2016	2016	2	0	2	Export	682	Saudi Arabia	SAU	36	Australia	AUS								06	SUGAR,SUGR.PREPTNS,HONEY	1	No Quantity			0				475790			4
S3	2016	2016	2016	2	0	2	Export	682	Saudi Arabia	SAU	48	Bahrain	BHR								06	SUGAR,SUGR.PREPTNS,HONEY	1	No Quantity			0		0		24173306			4
S3	2016	2016	2016	2	0	2	Export	682	Saudi Arabia	SAU	50	Bangladesh	BGD								06	SUGAR,SUGR.PREPTNS,HONEY	1	No Quantity			0				267498			4
S3	2016	2016	2016	2	0	2	Export	682	Saudi Arabia	SAU	120	Cameroon	CMR								06	SUGAR,SUGR.PREPTNS,HONEY	1	No Quantity			0				93611			4
S3	2016	2016	2016	2	0	2	Export	682	Saudi Arabia	SAU	124	Canada	CAN								06	SUGAR,SUGR.PREPTNS,HONEY	1	No Quantity			0				564601			4
S3	2016	2016	2016	2	0	2	Export	682	Saudi Arabia	SAU	148	Chad	TCD								06	SUGAR,SUGR.PREPTNS,HONEY	1	No Quantity			0				55206			4
S3	2016	2016	2016	2	0	2	Export	682	Saudi Arabia	SAU	156	China	CHN								06	SUGAR,SUGR.PREPTNS,HONEY	1	No Quantity			0		0		251763			4
S3	2016	2016	2016	2	0	2	Export	682	Saudi Arabia	SAU	174	Comoros	COM								06	SUGAR,SUGR.PREPTNS,HONEY	1	No Quantity			0				99745			4
S3	2016	2016	2016	2	0	2	Export	682	Saudi Arabia	SAU	180	Dem. Rep. of the Congo	COD								06	SUGAR,SUGR.PREPTNS,HONEY	1	No Quantity			0				651544			4
S3	2016	2016	2016	2	0	2	Export	682	Saudi Arabia	SAU	231	Ethiopia	ETH								06	SUGAR,SUGR.PREPTNS,HONEY	1	No Quantity			0		0		733154			4
S3	2016	2016	2016	2	0	2	Export	682	Saudi Arabia	SAU	232	Eritrea	ERI								06	SUGAR,SUGR.PREPTNS,HONEY	1	No Quantity			0				493926			4
S3	2016	2016	2016	2	0	2	Export	682	Saudi Arabia	SAU	251	France	FRA								06	SUGAR,SUGR.PREPTNS,HONEY	1	No Quantity			0				44271			4
S3	2016	2016	2016	2	0	2	Export	682	Saudi Arabia	SAU	262	Djibouti	DJI								06	SUGAR,SUGR.PREPTNS,HONEY	1	No Quantity			0		0		3848729			4
S3	2016	2016	2016	2	0	2	Export	682	Saudi Arabia	SAU	275	State of Palestine	PSE								06	SUGAR,SUGR.PREPTNS,HONEY	1	No Quantity			0		0		60273			0
S3	2016	2016	2016	2	0	2	Export	682	Saudi Arabia	SAU	288	Ghana	GHA								06	SUGAR,SUGR.PREPTNS,HONEY	1	No Quantity			0		0		166420			0
S3	2016	2016	2016	2	0	2	Export	682	Saudi Arabia	SAU	324	Guinea	GIN								06	SUGAR,SUGR.PREPTNS,HONEY	1	No Quantity			0		0		652345			4
S3	2016	2016	2016	2	0	2	Export	682	Saudi Arabia	SAU	332	Haiti	HTI								06	SUGAR,SUGR.PREPTNS,HONEY	1	No Quantity			0		0		40271			0
S3	2016	2016	2016	2	0	2	Export	682	Saudi Arabia	SAU	360	Indonesia	IDN								06	SUGAR,SUGR.PREPTNS,HONEY	1	No Quantity			0				1216412			4
S3	2016	2016	2016	2	0	2	Export	682	Saudi Arabia	SAU	368	Iraq	IRQ								06	SUGAR,SUGR.PREPTNS,HONEY	1	No Quantity			0		0		3638837			4
S3	2016	2016	2016	2	0	2	Export	682	Saudi Arabia	SAU	381	Italy	ITA								06	SUGAR,SUGR.PREPTNS,HONEY	1	No Quantity			0		0		427518			0
S3	2016	2016	2016	2	0	2	Export	682	Saudi Arabia	SAU	400	Jordan	JOR								06	SUGAR,SUGR.PREPTNS,HONEY	1	No Quantity			0		0		77451178			4
S3	2016	2016	2016	2	0	2	Export	682	Saudi Arabia	SAU	404	Kenya	KEN								06	SUGAR,SUGR.PREPTNS,HONEY	1	No Quantity			0		0		14116097			4
S3	2016	2016	2016	2	0	2	Export	682	Saudi Arabia	SAU	414	Kuwait	KWT								06	SUGAR,SUGR.PREPTNS,HONEY	1	No Quantity			0		0		11962771			4
S3	2016	2016	2016	2	0	2	Export	682	Saudi Arabia	SAU	422	Lebanon	LBN								06	SUGAR,SUGR.PREPTNS,HONEY	1	No Quantity			0		0		3925271			4
S3	2016	2016	2016	2	0	2	Export	682	Saudi Arabia	SAU	430	Liberia	LBR								06	SUGAR,SUGR.PREPTNS,HONEY	1	No Quantity			0				59473			4
S3	2016	2016	2016	2	0	2	Export	682	Saudi Arabia	SAU	434	Libya	LBY								06	SUGAR,SUGR.PREPTNS,HONEY	1	No Quantity			0		0		580069			4
S3	2016	2016	2016	2	0	2	Export	682	Saudi Arabia	SAU	458	Malaysia	MYS								06	SUGAR,SUGR.PREPTNS,HONEY	1	No Quantity			0				1543652			4
S3	2016	2016	2016	2	0	2	Export	682	Saudi Arabia	SAU	462	Maldives	MDV								06	SUGAR,SUGR.PREPTNS,HONEY	1	No Quantity			0				160552			4
S3	2016	2016	2016	2	0	2	Export	682	Saudi Arabia	SAU	478	Mauritania	MRT								06	SUGAR,SUGR.PREPTNS,HONEY	1	No Quantity			0				139483			4
S3	2016	2016	2016	2	0	2	Export	682	Saudi Arabia	SAU	480	Mauritius	MUS								06	SUGAR,SUGR.PREPTNS,HONEY	1	No Quantity			0				210158			4
S3	2016	2016	2016	2	0	2	Export	682	Saudi Arabia	SAU	496	Mongolia	MNG								06	SUGAR,SUGR.PREPTNS,HONEY	1	No Quantity			0		0		188289			0
S3	2016	2016	2016	2	0	2	Export	682	Saudi Arabia	SAU	508	Mozambique	MOZ								06	SUGAR,SUGR.PREPTNS,HONEY	1	No Quantity			0				1088930			4
S3	2016	2016	2016	2	0	2	Export	682	Saudi Arabia	SAU	512	Oman	OMN								06	SUGAR,SUGR.PREPTNS,HONEY	1	No Quantity			0		0		4124762			4
S3	2016	2016	2016	2	0	2	Export	682	Saudi Arabia	SAU	524	Nepal	NPL								06	SUGAR,SUGR.PREPTNS,HONEY	1	No Quantity			0				449387			4
S3	2016	2016	2016	2	0	2	Export	682	Saudi Arabia	SAU	566	Nigeria	NGA								06	SUGAR,SUGR.PREPTNS,HONEY	1	No Quantity			0				77876			4
S3	2016	2016	2016	2	0	2	Export	682	Saudi Arabia	SAU	586	Pakistan	PAK								06	SUGAR,SUGR.PREPTNS,HONEY	1	No Quantity			0		0		2135990			4
S3	2016	2016	2016	2	0	2	Export	682	Saudi Arabia	SAU	616	Poland	POL								06	SUGAR,SUGR.PREPTNS,HONEY	1	No Quantity			0		0		98145			0
S3	2016	2016	2016	2	0	2	Export	682	Saudi Arabia	SAU	634	Qatar	QAT								06	SUGAR,SUGR.PREPTNS,HONEY	1	No Quantity			0		0		12702060			4
S3	2016	2016	2016	2	0	2	Export	682	Saudi Arabia	SAU	699	India	IND								06	SUGAR,SUGR.PREPTNS,HONEY	1	No Quantity			0				2069315			4
S3	2016	2016	2016	2	0	2	Export	682	Saudi Arabia	SAU	702	Singapore	SGP								06	SUGAR,SUGR.PREPTNS,HONEY	1	No Quantity			0				235761			4
S3	2016	2016	2016	2	0	2	Export	682	Saudi Arabia	SAU	706	Somalia	SOM								06	SUGAR,SUGR.PREPTNS,HONEY	1	No Quantity			0		0		5059008			4
S3	2016	2016	2016	2	0	2	Export	682	Saudi Arabia	SAU	710	South Africa	ZAF								06	SUGAR,SUGR.PREPTNS,HONEY	1	No Quantity			0				171753			4
S3	2016	2016	2016	2	0	2	Export	682	Saudi Arabia	SAU	724	Spain	ESP								06	SUGAR,SUGR.PREPTNS,HONEY	1	No Quantity			0				469923			4
S3	2016	2016	2016	2	0	2	Export	682	Saudi Arabia	SAU	729	Sudan	SDN								06	SUGAR,SUGR.PREPTNS,HONEY	1	No Quantity			0		0		28865870			4
S3	2016	2016	2016	2	0	2	Export	682	Saudi Arabia	SAU	784	United Arab Emirates	ARE								06	SUGAR,SUGR.PREPTNS,HONEY	1	No Quantity			0		0		18429415			4
S3	2016	2016	2016	2	0	2	Export	682	Saudi Arabia	SAU	788	Tunisia	TUN								06	SUGAR,SUGR.PREPTNS,HONEY	1	No Quantity			0				436052			4
S3	2016	2016	2016	2	0	2	Export	682	Saudi Arabia	SAU	792	Turkey	TUR								06	SUGAR,SUGR.PREPTNS,HONEY	1	No Quantity			0		0		53606			0
S3	2016	2016	2016	2	0	2	Export	682	Saudi Arabia	SAU	800	Uganda	UGA								06	SUGAR,SUGR.PREPTNS,HONEY	1	No Quantity			0				4950995			4
S3	2016	2016	2016	2	0	2	Export	682	Saudi Arabia	SAU	818	Egypt	EGY								06	SUGAR,SUGR.PREPTNS,HONEY	1	No Quantity			0		0		1041991			4
S3	2016	2016	2016	2	0	2	Export	682	Saudi Arabia	SAU	834	United Rep. of Tanzania	TZA								06	SUGAR,SUGR.PREPTNS,HONEY	1	No Quantity			0		0		4428265			4
S3	2016	2016	2016	2	0	2	Export	682	Saudi Arabia	SAU	842	USA	USA								06	SUGAR,SUGR.PREPTNS,HONEY	1	No Quantity			0				352309			4
S3	2016	2016	2016	2	0	2	Export	682	Saudi Arabia	SAU	887	Yemen	YEM								06	SUGAR,SUGR.PREPTNS,HONEY	1	No Quantity			0		0		20429922			4
S3	2016	2016	2016	2	0	2	Export	678	Sao Tome and Principe	STP	0	World	WLD								07	COFFEE,TEA,COCOA,SPICES	1	No Quantity							9004682			0
S3	2016	2016	2016	2	0	2	Export	678	Sao Tome and Principe	STP	132	Cabo Verde	CPV								07	COFFEE,TEA,COCOA,SPICES	1	No Quantity							12			0
S3	2016	2016	2016	2	0	2	Export	678	Sao Tome and Principe	STP	251	France	FRA								07	COFFEE,TEA,COCOA,SPICES	1	No Quantity							7998			0
S3	2016	2016	2016	2	0	2	Export	678	Sao Tome and Principe	STP	266	Gabon	GAB								07	COFFEE,TEA,COCOA,SPICES	1	No Quantity							5400			0
S3	2016	2016	2016	2	0	2	Export	678	Sao Tome and Principe	STP	276	Germany	DEU								07	COFFEE,TEA,COCOA,SPICES	1	No Quantity							424942			0
S3	2016	2016	2016	2	0	2	Export	678	Sao Tome and Principe	STP	528	Netherlands	NLD								07	COFFEE,TEA,COCOA,SPICES	1	No Quantity							251584			0
S3	2016	2016	2016	2	0	2	Export	678	Sao Tome and Principe	STP	620	Portugal	PRT								07	COFFEE,TEA,COCOA,SPICES	1	No Quantity							17256			0
S3	2016	2016	2016	2	0	2	Export	678	Sao Tome and Principe	STP	626	Timor-Leste	TLS								07	COFFEE,TEA,COCOA,SPICES	1	No Quantity							72			0
S3	2016	2016	2016	2	0	2	Export	678	Sao Tome and Principe	STP	757	Switzerland	CHE								07	COFFEE,TEA,COCOA,SPICES	1	No Quantity							32634			0
S3	2016	2016	2016	2	0	2	Export	678	Sao Tome and Principe	STP	838	Free Zones									07	COFFEE,TEA,COCOA,SPICES	1	No Quantity							8261976			0
S3	2016	2016	2016	2	0	2	Export	678	Sao Tome and Principe	STP	899	Areas, nes									07	COFFEE,TEA,COCOA,SPICES	1	No Quantity							2809			0
S3	2016	2016	2016	2	0	2	Export	682	Saudi Arabia	SAU	0	World	WLD								07	COFFEE,TEA,COCOA,SPICES	1	No Quantity			0				79620772			4
S3	2016	2016	2016	2	0	2	Export	682	Saudi Arabia	SAU	36	Australia	AUS								07	COFFEE,TEA,COCOA,SPICES	1	No Quantity			0		0		32537			0
S3	2016	2016	2016	2	0	2	Export	682	Saudi Arabia	SAU	48	Bahrain	BHR								07	COFFEE,TEA,COCOA,SPICES	1	No Quantity			0		0		3990079			4
S3	2016	2016	2016	2	0	2	Export	682	Saudi Arabia	SAU	50	Bangladesh	BGD								07	COFFEE,TEA,COCOA,SPICES	1	No Quantity			0				70141			4
S3	2016	2016	2016	2	0	2	Export	682	Saudi Arabia	SAU	76	Brazil	BRA								07	COFFEE,TEA,COCOA,SPICES	1	No Quantity			0		0		62940			0
S3	2016	2016	2016	2	0	2	Export	682	Saudi Arabia	SAU	156	China	CHN								07	COFFEE,TEA,COCOA,SPICES	1	No Quantity			0		0		281633			4
S3	2016	2016	2016	2	0	2	Export	682	Saudi Arabia	SAU	275	State of Palestine	PSE								07	COFFEE,TEA,COCOA,SPICES	1	No Quantity			0				492325			4
S3	2016	2016	2016	2	0	2	Export	682	Saudi Arabia	SAU	288	Ghana	GHA								07	COFFEE,TEA,COCOA,SPICES	1	No Quantity			0		0		218159			0
S3	2016	2016	2016	2	0	2	Export	682	Saudi Arabia	SAU	300	Greece	GRC								07	COFFEE,TEA,COCOA,SPICES	1	No Quantity			0		0		100812			0
S3	2016	2016	2016	2	0	2	Export	682	Saudi Arabia	SAU	320	Guatemala	GTM								07	COFFEE,TEA,COCOA,SPICES	1	No Quantity			0				86410			4
S3	2016	2016	2016	2	0	2	Export	682	Saudi Arabia	SAU	344	China, Hong Kong SAR	HKG								07	COFFEE,TEA,COCOA,SPICES	1	No Quantity			0		0		140283			0
S3	2016	2016	2016	2	0	2	Export	682	Saudi Arabia	SAU	368	Iraq	IRQ								07	COFFEE,TEA,COCOA,SPICES	1	No Quantity			0				365643			4
S3	2016	2016	2016	2	0	2	Export	682	Saudi Arabia	SAU	400	Jordan	JOR								07	COFFEE,TEA,COCOA,SPICES	1	No Quantity			0		0		8692511			4
S3	2016	2016	2016	2	0	2	Export	682	Saudi Arabia	SAU	404	Kenya	KEN								07	COFFEE,TEA,COCOA,SPICES	1	No Quantity			0		0		172820			0
S3	2016	2016	2016	2	0	2	Export	682	Saudi Arabia	SAU	414	Kuwait	KWT								07	COFFEE,TEA,COCOA,SPICES	1	No Quantity			0		0		15574672			4
S3	2016	2016	2016	2	0	2	Export	682	Saudi Arabia	SAU	422	Lebanon	LBN								07	COFFEE,TEA,COCOA,SPICES	1	No Quantity			0		0		2580843			4
S3	2016	2016	2016	2	0	2	Export	682	Saudi Arabia	SAU	428	Latvia	LVA								07	COFFEE,TEA,COCOA,SPICES	1	No Quantity			0		0		28536			4
S3	2016	2016	2016	2	0	2	Export	682	Saudi Arabia	SAU	434	Libya	LBY								07	COFFEE,TEA,COCOA,SPICES	1	No Quantity			0		0		440319			0
S3	2016	2016	2016	2	0	2	Export	682	Saudi Arabia	SAU	458	Malaysia	MYS								07	COFFEE,TEA,COCOA,SPICES	1	No Quantity			0				218959			4
S3	2016	2016	2016	2	0	2	Export	682	Saudi Arabia	SAU	478	Mauritania	MRT								07	COFFEE,TEA,COCOA,SPICES	1	No Quantity			0		0		39471			0
S3	2016	2016	2016	2	0	2	Export	682	Saudi Arabia	SAU	490	Other Asia, nes									07	COFFEE,TEA,COCOA,SPICES	1	No Quantity			0		0		37071			0
S3	2016	2016	2016	2	0	2	Export	682	Saudi Arabia	SAU	504	Morocco	MAR								07	COFFEE,TEA,COCOA,SPICES	1	No Quantity			0		0		619807			4
S3	2016	2016	2016	2	0	2	Export	682	Saudi Arabia	SAU	512	Oman	OMN								07	COFFEE,TEA,COCOA,SPICES	1	No Quantity			0		0		4123162			4
S3	2016	2016	2016	2	0	2	Export	682	Saudi Arabia	SAU	566	Nigeria	NGA								07	COFFEE,TEA,COCOA,SPICES	1	No Quantity			0				60007			4
S3	2016	2016	2016	2	0	2	Export	682	Saudi Arabia	SAU	586	Pakistan	PAK								07	COFFEE,TEA,COCOA,SPICES	1	No Quantity			0				92544			4
S3	2016	2016	2016	2	0	2	Export	682	Saudi Arabia	SAU	634	Qatar	QAT								07	COFFEE,TEA,COCOA,SPICES	1	No Quantity			0		0		7625983			4
S3	2016	2016	2016	2	0	2	Export	682	Saudi Arabia	SAU	699	India	IND								07	COFFEE,TEA,COCOA,SPICES	1	No Quantity			0		0		1388966			4
S3	2016	2016	2016	2	0	2	Export	682	Saudi Arabia	SAU	702	Singapore	SGP								07	COFFEE,TEA,COCOA,SPICES	1	No Quantity			0				438186			4
S3	2016	2016	2016	2	0	2	Export	682	Saudi Arabia	SAU	706	Somalia	SOM								07	COFFEE,TEA,COCOA,SPICES	1	No Quantity			0		0		127481			4
S3	2016	2016	2016	2	0	2	Export	682	Saudi Arabia	SAU	724	Spain	ESP								07	COFFEE,TEA,COCOA,SPICES	1	No Quantity			0		0		41871			0
S3	2016	2016	2016	2	0	2	Export	682	Saudi Arabia	SAU	729	Sudan	SDN								07	COFFEE,TEA,COCOA,SPICES	1	No Quantity			0		0		371244			4
S3	2016	2016	2016	2	0	2	Export	682	Saudi Arabia	SAU	760	Syria	SYR								07	COFFEE,TEA,COCOA,SPICES	1	No Quantity			0		0		5973251			4
S3	2016	2016	2016	2	0	2	Export	682	Saudi Arabia	SAU	784	United Arab Emirates	ARE								07	COFFEE,TEA,COCOA,SPICES	1	No Quantity			0		0		7414224			4
S3	2016	2016	2016	2	0	2	Export	682	Saudi Arabia	SAU	792	Turkey	TUR								07	COFFEE,TEA,COCOA,SPICES	1	No Quantity			0		0		1109733			4
S3	2016	2016	2016	2	0	2	Export	682	Saudi Arabia	SAU	818	Egypt	EGY								07	COFFEE,TEA,COCOA,SPICES	1	No Quantity			0		0		11759547			4
S3	2016	2016	2016	2	0	2	Export	682	Saudi Arabia	SAU	826	United Kingdom	GBR								07	COFFEE,TEA,COCOA,SPICES	1	No Quantity			0				140016			4
S3	2016	2016	2016	2	0	2	Export	682	Saudi Arabia	SAU	842	USA	USA								07	COFFEE,TEA,COCOA,SPICES	1	No Quantity			0				90677			4
S3	2016	2016	2016	2	0	2	Export	682	Saudi Arabia	SAU	887	Yemen	YEM								07	COFFEE,TEA,COCOA,SPICES	1	No Quantity			0		0		4617888			4
S3	2016	2016	2016	2	0	2	Export	682	Saudi Arabia	SAU	0	World	WLD								08	ANIMAL FEED STUFF	1	No Quantity			0				26159144			4
S3	2016	2016	2016	2	0	2	Export	682	Saudi Arabia	SAU	36	Australia	AUS								08	ANIMAL FEED STUFF	1	No Quantity			0		0		144284			0
S3	2016	2016	2016	2	0	2	Export	682	Saudi Arabia	SAU	48	Bahrain	BHR								08	ANIMAL FEED STUFF	1	No Quantity			0		0		70141			4
S3	2016	2016	2016	2	0	2	Export	682	Saudi Arabia	SAU	50	Bangladesh	BGD								08	ANIMAL FEED STUFF	1	No Quantity			0		0		8981079			4
S3	2016	2016	2016	2	0	2	Export	682	Saudi Arabia	SAU	104	Myanmar	MMR								08	ANIMAL FEED STUFF	1	No Quantity			0		0		137349			0
S3	2016	2016	2016	2	0	2	Export	682	Saudi Arabia	SAU	112	Belarus	BLR								08	ANIMAL FEED STUFF	1	No Quantity			0				141883			4
S3	2016	2016	2016	2	0	2	Export	682	Saudi Arabia	SAU	368	Iraq	IRQ								08	ANIMAL FEED STUFF	1	No Quantity			0		0		2621115			0
S3	2016	2016	2016	2	0	2	Export	682	Saudi Arabia	SAU	400	Jordan	JOR								08	ANIMAL FEED STUFF	1	No Quantity			0		0		253897			0
S3	2016	2016	2016	2	0	2	Export	682	Saudi Arabia	SAU	414	Kuwait	KWT								08	ANIMAL FEED STUFF	1	No Quantity			0		0		789961			4
S3	2016	2016	2016	2	0	2	Export	682	Saudi Arabia	SAU	422	Lebanon	LBN								08	ANIMAL FEED STUFF	1	No Quantity			0				46672			4
S3	2016	2016	2016	2	0	2	Export	682	Saudi Arabia	SAU	434	Libya	LBY								08	ANIMAL FEED STUFF	1	No Quantity			0				60807			4
S3	2016	2016	2016	2	0	2	Export	682	Saudi Arabia	SAU	504	Morocco	MAR								08	ANIMAL FEED STUFF	1	No Quantity			0				66141			4
S3	2016	2016	2016	2	0	2	Export	682	Saudi Arabia	SAU	512	Oman	OMN								08	ANIMAL FEED STUFF	1	No Quantity			0		0		378178			4
S3	2016	2016	2016	2	0	2	Export	682	Saudi Arabia	SAU	524	Nepal	NPL								08	ANIMAL FEED STUFF	1	No Quantity			0				80276			4
S3	2016	2016	2016	2	0	2	Export	682	Saudi Arabia	SAU	586	Pakistan	PAK								08	ANIMAL FEED STUFF	1	No Quantity			0		0		99478			0
S3	2016	2016	2016	2	0	2	Export	682	Saudi Arabia	SAU	634	Qatar	QAT								08	ANIMAL FEED STUFF	1	No Quantity			0		0		1729541			4
S3	2016	2016	2016	2	0	2	Export	682	Saudi Arabia	SAU	702	Singapore	SGP								08	ANIMAL FEED STUFF	1	No Quantity			0		0		685682			0
S3	2016	2016	2016	2	0	2	Export	682	Saudi Arabia	SAU	704	Viet Nam	VNM								08	ANIMAL FEED STUFF	1	No Quantity			0		0		6734676			4
S3	2016	2016	2016	2	0	2	Export	682	Saudi Arabia	SAU	764	Thailand	THA								08	ANIMAL FEED STUFF	1	No Quantity			0		0		1144670			0
S3	2016	2016	2016	2	0	2	Export	682	Saudi Arabia	SAU	784	United Arab Emirates	ARE								08	ANIMAL FEED STUFF	1	No Quantity			0		0		1668467			4
S3	2016	2016	2016	2	0	2	Export	682	Saudi Arabia	SAU	818	Egypt	EGY								08	ANIMAL FEED STUFF	1	No Quantity			0		0		116013			0
S3	2016	2016	2016	2	0	2	Export	682	Saudi Arabia	SAU	842	USA	USA								08	ANIMAL FEED STUFF	1	No Quantity			0				84543			4
S3	2016	2016	2016	2	0	2	Export	682	Saudi Arabia	SAU	887	Yemen	YEM								08	ANIMAL FEED STUFF	1	No Quantity			0		0		124281			4
S3	2016	2016	2016	2	0	2	Export	678	Sao Tome and Principe	STP	0	World	WLD								09	MISC.EDIBLE PRODUCTS ETC	1	No Quantity							1941			0
S3	2016	2016	2016	2	0	2	Export	678	Sao Tome and Principe	STP	266	Gabon	GAB								09	MISC.EDIBLE PRODUCTS ETC	1	No Quantity							1941			0
S3	2016	2016	2016	2	0	2	Export	682	Saudi Arabia	SAU	0	World	WLD								09	MISC.EDIBLE PRODUCTS ETC	1	No Quantity			0				113552851			4
S3	2016	2016	2016	2	0	2	Export	682	Saudi Arabia	SAU	12	Algeria	DZA								09	MISC.EDIBLE PRODUCTS ETC	1	No Quantity			0				26669			4
S3	2016	2016	2016	2	0	2	Export	682	Saudi Arabia	SAU	48	Bahrain	BHR								09	MISC.EDIBLE PRODUCTS ETC	1	No Quantity			0		0		4705632			4
S3	2016	2016	2016	2	0	2	Export	682	Saudi Arabia	SAU	120	Cameroon	CMR								09	MISC.EDIBLE PRODUCTS ETC	1	No Quantity			0		0		27469			0
S3	2016	2016	2016	2	0	2	Export	682	Saudi Arabia	SAU	144	Sri Lanka	LKA								09	MISC.EDIBLE PRODUCTS ETC	1	No Quantity			0		0		150151			0
S3	2016	2016	2016	2	0	2	Export	682	Saudi Arabia	SAU	204	Benin	BEN								09	MISC.EDIBLE PRODUCTS ETC	1	No Quantity			0		0		29070			0
S3	2016	2016	2016	2	0	2	Export	682	Saudi Arabia	SAU	231	Ethiopia	ETH								09	MISC.EDIBLE PRODUCTS ETC	1	No Quantity			0		0		414449			0
S3	2016	2016	2016	2	0	2	Export	682	Saudi Arabia	SAU	232	Eritrea	ERI								09	MISC.EDIBLE PRODUCTS ETC	1	No Quantity			0		0		102679			0
S3	2016	2016	2016	2	0	2	Export	682	Saudi Arabia	SAU	251	France	FRA								09	MISC.EDIBLE PRODUCTS ETC	1	No Quantity			0				4320252			4
S3	2016	2016	2016	2	0	2	Export	682	Saudi Arabia	SAU	262	Djibouti	DJI								09	MISC.EDIBLE PRODUCTS ETC	1	No Quantity			0		0		348041			0
S3	2016	2016	2016	2	0	2	Export	682	Saudi Arabia	SAU	275	State of Palestine	PSE								09	MISC.EDIBLE PRODUCTS ETC	1	No Quantity			0		0		61607			4
S3	2016	2016	2016	2	0	2	Export	682	Saudi Arabia	SAU	276	Germany	DEU								09	MISC.EDIBLE PRODUCTS ETC	1	No Quantity			0				91210			4
S3	2016	2016	2016	2	0	2	Export	682	Saudi Arabia	SAU	288	Ghana	GHA								09	MISC.EDIBLE PRODUCTS ETC	1	No Quantity			0		0		31737			0
S3	2016	2016	2016	2	0	2	Export	682	Saudi Arabia	SAU	344	China, Hong Kong SAR	HKG								09	MISC.EDIBLE PRODUCTS ETC	1	No Quantity			0		0		47739			0
S3	2016	2016	2016	2	0	2	Export	682	Saudi Arabia	SAU	360	Indonesia	IDN								09	MISC.EDIBLE PRODUCTS ETC	1	No Quantity			0				48005			4
S3	2016	2016	2016	2	0	2	Export	682	Saudi Arabia	SAU	368	Iraq	IRQ								09	MISC.EDIBLE PRODUCTS ETC	1	No Quantity			0		0		7441961			4
S3	2016	2016	2016	2	0	2	Export	682	Saudi Arabia	SAU	400	Jordan	JOR								09	MISC.EDIBLE PRODUCTS ETC	1	No Quantity			0		0		8754919			4
S3	2016	2016	2016	2	0	2	Export	682	Saudi Arabia	SAU	404	Kenya	KEN								09	MISC.EDIBLE PRODUCTS ETC	1	No Quantity			0				47739			4
S3	2016	2016	2016	2	0	2	Export	682	Saudi Arabia	SAU	414	Kuwait	KWT								09	MISC.EDIBLE PRODUCTS ETC	1	No Quantity			0		0		19050290			4
S3	2016	2016	2016	2	0	2	Export	682	Saudi Arabia	SAU	422	Lebanon	LBN								09	MISC.EDIBLE PRODUCTS ETC	1	No Quantity			0		0		3178782			4
S3	2016	2016	2016	2	0	2	Export	682	Saudi Arabia	SAU	434	Libya	LBY								09	MISC.EDIBLE PRODUCTS ETC	1	No Quantity			0		0		65874			0
S3	2016	2016	2016	2	0	2	Export	682	Saudi Arabia	SAU	458	Malaysia	MYS								09	MISC.EDIBLE PRODUCTS ETC	1	No Quantity			0		0		661946			4
S3	2016	2016	2016	2	0	2	Export	682	Saudi Arabia	SAU	478	Mauritania	MRT								09	MISC.EDIBLE PRODUCTS ETC	1	No Quantity			0		0		129082			4
S3	2016	2016	2016	2	0	2	Export	682	Saudi Arabia	SAU	512	Oman	OMN								09	MISC.EDIBLE PRODUCTS ETC	1	No Quantity			0		0		7829741			4
S3	2016	2016	2016	2	0	2	Export	682	Saudi Arabia	SAU	528	Netherlands	NLD								09	MISC.EDIBLE PRODUCTS ETC	1	No Quantity			0				318438			4
S3	2016	2016	2016	2	0	2	Export	682	Saudi Arabia	SAU	566	Nigeria	NGA								09	MISC.EDIBLE PRODUCTS ETC	1	No Quantity			0		0		54139			0
S3	2016	2016	2016	2	0	2	Export	682	Saudi Arabia	SAU	586	Pakistan	PAK								09	MISC.EDIBLE PRODUCTS ETC	1	No Quantity			0		0		1913830			4
S3	2016	2016	2016	2	0	2	Export	682	Saudi Arabia	SAU	608	Philippines	PHL								09	MISC.EDIBLE PRODUCTS ETC	1	No Quantity			0		0		312837			0
S3	2016	2016	2016	2	0	2	Export	682	Saudi Arabia	SAU	634	Qatar	QAT								09	MISC.EDIBLE PRODUCTS ETC	1	No Quantity			0		0		17418894			4
S3	2016	2016	2016	2	0	2	Export	682	Saudi Arabia	SAU	686	Senegal	SEN								09	MISC.EDIBLE PRODUCTS ETC	1	No Quantity			0		0		73608			0
S3	2016	2016	2016	2	0	2	Export	682	Saudi Arabia	SAU	699	India	IND								09	MISC.EDIBLE PRODUCTS ETC	1	No Quantity			0		0		49072			0
S3	2016	2016	2016	2	0	2	Export	682	Saudi Arabia	SAU	702	Singapore	SGP								09	MISC.EDIBLE PRODUCTS ETC	1	No Quantity			0		0		159219			0
S3	2016	2016	2016	2	0	2	Export	682	Saudi Arabia	SAU	704	Viet Nam	VNM								09	MISC.EDIBLE PRODUCTS ETC	1	No Quantity			0		0		394714			0
S3	2016	2016	2016	2	0	2	Export	682	Saudi Arabia	SAU	706	Somalia	SOM								09	MISC.EDIBLE PRODUCTS ETC	1	No Quantity			0		0		584603			0
S3	2016	2016	2016	2	0	2	Export	682	Saudi Arabia	SAU	729	Sudan	SDN								09	MISC.EDIBLE PRODUCTS ETC	1	No Quantity			0		0		1541785			4
S3	2016	2016	2016	2	0	2	Export	682	Saudi Arabia	SAU	752	Sweden	SWE								09	MISC.EDIBLE PRODUCTS ETC	1	No Quantity			0		0		32537			0
S3	2016	2016	2016	2	0	2	Export	682	Saudi Arabia	SAU	784	United Arab Emirates	ARE								09	MISC.EDIBLE PRODUCTS ETC	1	No Quantity			0		0		25307309			4
S3	2016	2016	2016	2	0	2	Export	682	Saudi Arabia	SAU	792	Turkey	TUR								09	MISC.EDIBLE PRODUCTS ETC	1	No Quantity			0		0		2050913			4
S3	2016	2016	2016	2	0	2	Export	682	Saudi Arabia	SAU	818	Egypt	EGY								09	MISC.EDIBLE PRODUCTS ETC	1	No Quantity			0		0		541131			4
S3	2016	2016	2016	2	0	2	Export	682	Saudi Arabia	SAU	826	United Kingdom	GBR								09	MISC.EDIBLE PRODUCTS ETC	1	No Quantity			0		0		314437			0
S3	2016	2016	2016	2	0	2	Export	682	Saudi Arabia	SAU	842	USA	USA								09	MISC.EDIBLE PRODUCTS ETC	1	No Quantity			0		0		57073			0
S3	2016	2016	2016	2	0	2	Export	682	Saudi Arabia	SAU	887	Yemen	YEM								09	MISC.EDIBLE PRODUCTS ETC	1	No Quantity			0		0		4863251			4
S3	2016	2016	2016	2	0	2	Export	678	Sao Tome and Principe	STP	0	World	WLD								11	BEVERAGES	1	No Quantity							310			0
S3	2016	2016	2016	2	0	2	Export	678	Sao Tome and Principe	STP	266	Gabon	GAB								11	BEVERAGES	1	No Quantity							65			0
S3	2016	2016	2016	2	0	2	Export	678	Sao Tome and Principe	STP	838	Free Zones									11	BEVERAGES	1	No Quantity							245			0
S3	2016	2016	2016	2	0	2	Export	682	Saudi Arabia	SAU	0	World	WLD								11	BEVERAGES	1	No Quantity			0				181594631			4
S3	2016	2016	2016	2	0	2	Export	682	Saudi Arabia	SAU	36	Australia	AUS								11	BEVERAGES	1	No Quantity			0				142417			4
S3	2016	2016	2016	2	0	2	Export	682	Saudi Arabia	SAU	48	Bahrain	BHR								11	BEVERAGES	1	No Quantity			0				11419239			4
S3	2016	2016	2016	2	0	2	Export	682	Saudi Arabia	SAU	50	Bangladesh	BGD								11	BEVERAGES	1	No Quantity			0				29070			4
S3	2016	2016	2016	2	0	2	Export	682	Saudi Arabia	SAU	120	Cameroon	CMR								11	BEVERAGES	1	No Quantity			0				37604			4
S3	2016	2016	2016	2	0	2	Export	682	Saudi Arabia	SAU	156	China	CHN								11	BEVERAGES	1	No Quantity			0				51472			4
S3	2016	2016	2016	2	0	2	Export	682	Saudi Arabia	SAU	231	Ethiopia	ETH								11	BEVERAGES	1	No Quantity			0		0		34137			0
S3	2016	2016	2016	2	0	2	Export	682	Saudi Arabia	SAU	262	Djibouti	DJI								11	BEVERAGES	1	No Quantity			0		0		240295			4
S3	2016	2016	2016	2	0	2	Export	682	Saudi Arabia	SAU	270	Gambia	GMB								11	BEVERAGES	1	No Quantity			0				103212			4
S3	2016	2016	2016	2	0	2	Export	682	Saudi Arabia	SAU	275	State of Palestine	PSE								11	BEVERAGES	1	No Quantity			0		0		522729			0
S3	2016	2016	2016	2	0	2	Export	682	Saudi Arabia	SAU	276	Germany	DEU								11	BEVERAGES	1	No Quantity			0		0		34937			0
S3	2016	2016	2016	2	0	2	Export	682	Saudi Arabia	SAU	324	Guinea	GIN								11	BEVERAGES	1	No Quantity			0		0		2975291			4
S3	2016	2016	2016	2	0	2	Export	682	Saudi Arabia	SAU	368	Iraq	IRQ								11	BEVERAGES	1	No Quantity			0		0		3271059			4
S3	2016	2016	2016	2	0	2	Export	682	Saudi Arabia	SAU	400	Jordan	JOR								11	BEVERAGES	1	No Quantity			0		0		69120576			4
S3	2016	2016	2016	2	0	2	Export	682	Saudi Arabia	SAU	414	Kuwait	KWT								11	BEVERAGES	1	No Quantity			0		0		5988986			4
S3	2016	2016	2016	2	0	2	Export	682	Saudi Arabia	SAU	422	Lebanon	LBN								11	BEVERAGES	1	No Quantity			0		0		1952768			4
S3	2016	2016	2016	2	0	2	Export	682	Saudi Arabia	SAU	430	Liberia	LBR								11	BEVERAGES	1	No Quantity			0				1061194			4
S3	2016	2016	2016	2	0	2	Export	682	Saudi Arabia	SAU	434	Libya	LBY								11	BEVERAGES	1	No Quantity			0		0		6009789			4
S3	2016	2016	2016	2	0	2	Export	682	Saudi Arabia	SAU	458	Malaysia	MYS								11	BEVERAGES	1	No Quantity			0		0		348575			4
S3	2016	2016	2016	2	0	2	Export	682	Saudi Arabia	SAU	462	Maldives	MDV								11	BEVERAGES	1	No Quantity			0		0		68274			0
S3	2016	2016	2016	2	0	2	Export	682	Saudi Arabia	SAU	466	Mali	MLI								11	BEVERAGES	1	No Quantity			0				37604			4
S3	2016	2016	2016	2	0	2	Export	682	Saudi Arabia	SAU	478	Mauritania	MRT								11	BEVERAGES	1	No Quantity			0		0		801963			4
S3	2016	2016	2016	2	0	2	Export	682	Saudi Arabia	SAU	512	Oman	OMN								11	BEVERAGES	1	No Quantity			0				3012362			4
S3	2016	2016	2016	2	0	2	Export	682	Saudi Arabia	SAU	528	Netherlands	NLD								11	BEVERAGES	1	No Quantity			0				28536			4
S3	2016	2016	2016	2	0	2	Export	682	Saudi Arabia	SAU	586	Pakistan	PAK								11	BEVERAGES	1	No Quantity			0				380312			4
S3	2016	2016	2016	2	0	2	Export	682	Saudi Arabia	SAU	634	Qatar	QAT								11	BEVERAGES	1	No Quantity			0		0		31558994			4
S3	2016	2016	2016	2	0	2	Export	682	Saudi Arabia	SAU	686	Senegal	SEN								11	BEVERAGES	1	No Quantity			0		0		801162			4
S3	2016	2016	2016	2	0	2	Export	682	Saudi Arabia	SAU	694	Sierra Leone	SLE								11	BEVERAGES	1	No Quantity			0		0		538731			4
S3	2016	2016	2016	2	0	2	Export	682	Saudi Arabia	SAU	706	Somalia	SOM								11	BEVERAGES	1	No Quantity			0		0		538731			4
S3	2016	2016	2016	2	0	2	Export	682	Saudi Arabia	SAU	724	Spain	ESP								11	BEVERAGES	1	No Quantity			0				86143			4
S3	2016	2016	2016	2	0	2	Export	682	Saudi Arabia	SAU	729	Sudan	SDN								11	BEVERAGES	1	No Quantity			0				471523			4
S3	2016	2016	2016	2	0	2	Export	682	Saudi Arabia	SAU	752	Sweden	SWE								11	BEVERAGES	1	No Quantity			0				35737			4
S3	2016	2016	2016	2	0	2	Export	682	Saudi Arabia	SAU	784	United Arab Emirates	ARE								11	BEVERAGES	1	No Quantity			0		0		16960172			4
S3	2016	2016	2016	2	0	2	Export	682	Saudi Arabia	SAU	788	Tunisia	TUN								11	BEVERAGES	1	No Quantity			0		0		62140			0
S3	2016	2016	2016	2	0	2	Export	682	Saudi Arabia	SAU	792	Turkey	TUR								11	BEVERAGES	1	No Quantity			0				36004			4
S3	2016	2016	2016	2	0	2	Export	682	Saudi Arabia	SAU	818	Egypt	EGY								11	BEVERAGES	1	No Quantity			0				1639397			4
S3	2016	2016	2016	2	0	2	Export	682	Saudi Arabia	SAU	826	United Kingdom	GBR								11	BEVERAGES	1	No Quantity			0				388046			4
S3	2016	2016	2016	2	0	2	Export	682	Saudi Arabia	SAU	842	USA	USA								11	BEVERAGES	1	No Quantity			0				748623			4
S3	2016	2016	2016	2	0	2	Export	682	Saudi Arabia	SAU	887	Yemen	YEM								11	BEVERAGES	1	No Quantity			0		0		20056811			4
S3	2016	2016	2016	2	0	2	Export	678	Sao Tome and Principe	STP	0	World	WLD								12	TOBACCO,TOBACCO MANUFACT	1	No Quantity							675			0
S3	2016	2016	2016	2	0	2	Export	678	Sao Tome and Principe	STP	24	Angola	AGO								12	TOBACCO,TOBACCO MANUFACT	1	No Quantity							675			0
S3	2016	2016	2016	2	0	2	Export	682	Saudi Arabia	SAU	0	World	WLD								12	TOBACCO,TOBACCO MANUFACT	1	No Quantity			0				4266379			4
S3	2016	2016	2016	2	0	2	Export	682	Saudi Arabia	SAU	48	Bahrain	BHR								12	TOBACCO,TOBACCO MANUFACT	1	No Quantity			0				3534024			4
S3	2016	2016	2016	2	0	2	Export	682	Saudi Arabia	SAU	400	Jordan	JOR								12	TOBACCO,TOBACCO MANUFACT	1	No Quantity			0		0		65341			0
S3	2016	2016	2016	2	0	2	Export	682	Saudi Arabia	SAU	434	Libya	LBY								12	TOBACCO,TOBACCO MANUFACT	1	No Quantity			0		0		482458			0
S3	2016	2016	2016	2	0	2	Export	682	Saudi Arabia	SAU	729	Sudan	SDN								12	TOBACCO,TOBACCO MANUFACT	1	No Quantity			0		0		40004			0
S3	2016	2016	2016	2	0	2	Export	682	Saudi Arabia	SAU	784	United Arab Emirates	ARE								12	TOBACCO,TOBACCO MANUFACT	1	No Quantity			0		0		101078			4
S3	2016	2016	2016	2	0	2	Export	682	Saudi Arabia	SAU	887	Yemen	YEM								12	TOBACCO,TOBACCO MANUFACT	1	No Quantity			0		0		43471			0
S3	2016	2016	2016	2	0	2	Export	682	Saudi Arabia	SAU	0	World	WLD								21	HIDES,SKINS,FURSKINS,RAW	1	No Quantity			0				1252683			4
S3	2016	2016	2016	2	0	2	Export	682	Saudi Arabia	SAU	156	China	CHN								21	HIDES,SKINS,FURSKINS,RAW	1	No Quantity			0				133882			4
S3	2016	2016	2016	2	0	2	Export	682	Saudi Arabia	SAU	408	Dem. People's Rep. of Korea	PRK								21	HIDES,SKINS,FURSKINS,RAW	1	No Quantity			0				61874			4
S3	2016	2016	2016	2	0	2	Export	682	Saudi Arabia	SAU	414	Kuwait	KWT								21	HIDES,SKINS,FURSKINS,RAW	1	No Quantity			0		0		97345			0
S3	2016	2016	2016	2	0	2	Export	682	Saudi Arabia	SAU	422	Lebanon	LBN								21	HIDES,SKINS,FURSKINS,RAW	1	No Quantity			0		0		74142			0
S3	2016	2016	2016	2	0	2	Export	682	Saudi Arabia	SAU	512	Oman	OMN								21	HIDES,SKINS,FURSKINS,RAW	1	No Quantity			0		0		57340			0
S3	2016	2016	2016	2	0	2	Export	682	Saudi Arabia	SAU	699	India	IND								21	HIDES,SKINS,FURSKINS,RAW	1	No Quantity			0		0		575269			4
S3	2016	2016	2016	2	0	2	Export	682	Saudi Arabia	SAU	724	Spain	ESP								21	HIDES,SKINS,FURSKINS,RAW	1	No Quantity			0		0		146417			0
S3	2016	2016	2016	2	0	2	Export	682	Saudi Arabia	SAU	784	United Arab Emirates	ARE								21	HIDES,SKINS,FURSKINS,RAW	1	No Quantity			0		0		68808			0
S3	2016	2016	2016	2	0	2	Export	682	Saudi Arabia	SAU	818	Egypt	EGY								21	HIDES,SKINS,FURSKINS,RAW	1	No Quantity			0		0		37604			0
S3	2016	2016	2016	2	0	2	Export	678	Sao Tome and Principe	STP	0	World	WLD								22	OIL SEED,OLEAGINUS FRUIT	1	No Quantity							17224			0
S3	2016	2016	2016	2	0	2	Export	678	Sao Tome and Principe	STP	838	Free Zones									22	OIL SEED,OLEAGINUS FRUIT	1	No Quantity							17224			0
S3	2016	2016	2016	2	0	2	Export	682	Saudi Arabia	SAU	0	World	WLD								22	OIL SEED,OLEAGINUS FRUIT	1	No Quantity			0				199490			4
S3	2016	2016	2016	2	0	2	Export	682	Saudi Arabia	SAU	48	Bahrain	BHR								22	OIL SEED,OLEAGINUS FRUIT	1	No Quantity			0		0		89344			4
S3	2016	2016	2016	2	0	2	Export	682	Saudi Arabia	SAU	156	China	CHN								22	OIL SEED,OLEAGINUS FRUIT	1	No Quantity			0				27736			4
S3	2016	2016	2016	2	0	2	Export	682	Saudi Arabia	SAU	484	Mexico	MEX								22	OIL SEED,OLEAGINUS FRUIT	1	No Quantity			0				49339			4
S3	2016	2016	2016	2	0	2	Export	682	Saudi Arabia	SAU	784	United Arab Emirates	ARE								22	OIL SEED,OLEAGINUS FRUIT	1	No Quantity			0				33070			4
S3	2016	2016	2016	2	0	2	Export	682	Saudi Arabia	SAU	0	World	WLD								23	CRUDE RUBBER	1	No Quantity			0				35074616			4
S3	2016	2016	2016	2	0	2	Export	682	Saudi Arabia	SAU	4	Afghanistan	AFG								23	CRUDE RUBBER	1	No Quantity			0				40004			4
S3	2016	2016	2016	2	0	2	Export	682	Saudi Arabia	SAU	12	Algeria	DZA								23	CRUDE RUBBER	1	No Quantity			0				400048			4
S3	2016	2016	2016	2	0	2	Export	682	Saudi Arabia	SAU	36	Australia	AUS								23	CRUDE RUBBER	1	No Quantity			0				483791			4
S3	2016	2016	2016	2	0	2	Export	682	Saudi Arabia	SAU	48	Bahrain	BHR								23	CRUDE RUBBER	1	No Quantity			0				58940			4
S3	2016	2016	2016	2	0	2	Export	682	Saudi Arabia	SAU	56	Belgium	BEL								23	CRUDE RUBBER	1	No Quantity			0		0		1927698			4
S3	2016	2016	2016	2	0	2	Export	682	Saudi Arabia	SAU	152	Chile	CHL								23	CRUDE RUBBER	1	No Quantity			0				682482			4
S3	2016	2016	2016	2	0	2	Export	682	Saudi Arabia	SAU	156	China	CHN								23	CRUDE RUBBER	1	No Quantity			0		0		7540906			4
S3	2016	2016	2016	2	0	2	Export	682	Saudi Arabia	SAU	276	Germany	DEU								23	CRUDE RUBBER	1	No Quantity			0				72275			4
S3	2016	2016	2016	2	0	2	Export	682	Saudi Arabia	SAU	324	Guinea	GIN								23	CRUDE RUBBER	1	No Quantity			0				27736			4
S3	2016	2016	2016	2	0	2	Export	682	Saudi Arabia	SAU	344	China, Hong Kong SAR	HKG								23	CRUDE RUBBER	1	No Quantity			0		0		302703			4
S3	2016	2016	2016	2	0	2	Export	682	Saudi Arabia	SAU	392	Japan	JPN								23	CRUDE RUBBER	1	No Quantity			0		0		574469			0
S3	2016	2016	2016	2	0	2	Export	682	Saudi Arabia	SAU	400	Jordan	JOR								23	CRUDE RUBBER	1	No Quantity			0		0		2488032			4
S3	2016	2016	2016	2	0	2	Export	682	Saudi Arabia	SAU	410	Rep. of Korea	KOR								23	CRUDE RUBBER	1	No Quantity			0		0		84276			0
S3	2016	2016	2016	2	0	2	Export	682	Saudi Arabia	SAU	414	Kuwait	KWT								23	CRUDE RUBBER	1	No Quantity			0				145884			4
S3	2016	2016	2016	2	0	2	Export	682	Saudi Arabia	SAU	422	Lebanon	LBN								23	CRUDE RUBBER	1	No Quantity			0				92544			4
S3	2016	2016	2016	2	0	2	Export	682	Saudi Arabia	SAU	458	Malaysia	MYS								23	CRUDE RUBBER	1	No Quantity			0				130682			4
S3	2016	2016	2016	2	0	2	Export	682	Saudi Arabia	SAU	490	Other Asia, nes									23	CRUDE RUBBER	1	No Quantity			0				307236			4
S3	2016	2016	2016	2	0	2	Export	682	Saudi Arabia	SAU	528	Netherlands	NLD								23	CRUDE RUBBER	1	No Quantity			0				98145			4
S3	2016	2016	2016	2	0	2	Export	682	Saudi Arabia	SAU	586	Pakistan	PAK								23	CRUDE RUBBER	1	No Quantity			0				760358			4
S3	2016	2016	2016	2	0	2	Export	682	Saudi Arabia	SAU	620	Portugal	PRT								23	CRUDE RUBBER	1	No Quantity			0				54139			4
S3	2016	2016	2016	2	0	2	Export	682	Saudi Arabia	SAU	634	Qatar	QAT								23	CRUDE RUBBER	1	No Quantity			0				61340			4
S3	2016	2016	2016	2	0	2	Export	682	Saudi Arabia	SAU	699	India	IND								23	CRUDE RUBBER	1	No Quantity			0		0		1046792			4
S3	2016	2016	2016	2	0	2	Export	682	Saudi Arabia	SAU	702	Singapore	SGP								23	CRUDE RUBBER	1	No Quantity			0				4387994			4
S3	2016	2016	2016	2	0	2	Export	682	Saudi Arabia	SAU	704	Viet Nam	VNM								23	CRUDE RUBBER	1	No Quantity			0				142150			4
S3	2016	2016	2016	2	0	2	Export	682	Saudi Arabia	SAU	710	South Africa	ZAF								23	CRUDE RUBBER	1	No Quantity			0				44538			4
S3	2016	2016	2016	2	0	2	Export	682	Saudi Arabia	SAU	764	Thailand	THA								23	CRUDE RUBBER	1	No Quantity			0				1983705			4
S3	2016	2016	2016	2	0	2	Export	682	Saudi Arabia	SAU	784	United Arab Emirates	ARE								23	CRUDE RUBBER	1	No Quantity			0		0		6149806			4
S3	2016	2016	2016	2	0	2	Export	682	Saudi Arabia	SAU	792	Turkey	TUR								23	CRUDE RUBBER	1	No Quantity			0				426451			4
S3	2016	2016	2016	2	0	2	Export	682	Saudi Arabia	SAU	818	Egypt	EGY								23	CRUDE RUBBER	1	No Quantity			0				4440533			4
S3	2016	2016	2016	2	0	2	Export	682	Saudi Arabia	SAU	842	USA	USA								23	CRUDE RUBBER	1	No Quantity			0				118947			4
S3	2016	2016	2016	2	0	2	Export	678	Sao Tome and Principe	STP	0	World	WLD								24	CORK AND WOOD	1	No Quantity							154			0
S3	2016	2016	2016	2	0	2	Export	678	Sao Tome and Principe	STP	620	Portugal	PRT								24	CORK AND WOOD	1	No Quantity							154			0
S3	2016	2016	2016	2	0	2	Export	682	Saudi Arabia	SAU	0	World	WLD								24	CORK AND WOOD	1	No Quantity			0				11502449			4
S3	2016	2016	2016	2	0	2	Export	682	Saudi Arabia	SAU	12	Algeria	DZA								24	CORK AND WOOD	1	No Quantity			0				80009			4
S3	2016	2016	2016	2	0	2	Export	682	Saudi Arabia	SAU	48	Bahrain	BHR								24	CORK AND WOOD	1	No Quantity			0		0		1475910			4
S3	2016	2016	2016	2	0	2	Export	682	Saudi Arabia	SAU	156	China	CHN								24	CORK AND WOOD	1	No Quantity			0				63740			4
S3	2016	2016	2016	2	0	2	Export	682	Saudi Arabia	SAU	400	Jordan	JOR								24	CORK AND WOOD	1	No Quantity			0				33870			4
S3	2016	2016	2016	2	0	2	Export	682	Saudi Arabia	SAU	414	Kuwait	KWT								24	CORK AND WOOD	1	No Quantity			0		0		4344522			4
S3	2016	2016	2016	2	0	2	Export	682	Saudi Arabia	SAU	422	Lebanon	LBN								24	CORK AND WOOD	1	No Quantity			0		0		100012			4
S3	2016	2016	2016	2	0	2	Export	682	Saudi Arabia	SAU	504	Morocco	MAR								24	CORK AND WOOD	1	No Quantity			0		0		40538			0
S3	2016	2016	2016	2	0	2	Export	682	Saudi Arabia	SAU	512	Oman	OMN								24	CORK AND WOOD	1	No Quantity			0				44271			4
S3	2016	2016	2016	2	0	2	Export	682	Saudi Arabia	SAU	634	Qatar	QAT								24	CORK AND WOOD	1	No Quantity			0		0		471256			4
S3	2016	2016	2016	2	0	2	Export	682	Saudi Arabia	SAU	699	India	IND								24	CORK AND WOOD	1	No Quantity			0		0		43738			0
S3	2016	2016	2016	2	0	2	Export	682	Saudi Arabia	SAU	784	United Arab Emirates	ARE								24	CORK AND WOOD	1	No Quantity			0		0		808097			4
S3	2016	2016	2016	2	0	2	Export	682	Saudi Arabia	SAU	842	USA	USA								24	CORK AND WOOD	1	No Quantity			0		0		56006			0
S3	2016	2016	2016	2	0	2	Export	682	Saudi Arabia	SAU	887	Yemen	YEM								24	CORK AND WOOD	1	No Quantity			0		0		3940473			4
S3	2016	2016	2016	2	0	2	Export	682	Saudi Arabia	SAU	0	World	WLD								25	PULP AND WASTE PAPER	1	No Quantity			0				33368278			4
S3	2016	2016	2016	2	0	2	Export	682	Saudi Arabia	SAU	50	Bangladesh	BGD								25	PULP AND WASTE PAPER	1	No Quantity			0				862770			4
S3	2016	2016	2016	2	0	2	Export	682	Saudi Arabia	SAU	144	Sri Lanka	LKA								25	PULP AND WASTE PAPER	1	No Quantity			0				116013			4
S3	2016	2016	2016	2	0	2	Export	682	Saudi Arabia	SAU	156	China	CHN								25	PULP AND WASTE PAPER	1	No Quantity			0				547265			4
S3	2016	2016	2016	2	0	2	Export	682	Saudi Arabia	SAU	231	Ethiopia	ETH								25	PULP AND WASTE PAPER	1	No Quantity			0				284834			4
S3	2016	2016	2016	2	0	2	Export	682	Saudi Arabia	SAU	360	Indonesia	IDN								25	PULP AND WASTE PAPER	1	No Quantity			0		0		3679375			4
S3	2016	2016	2016	2	0	2	Export	682	Saudi Arabia	SAU	400	Jordan	JOR								25	PULP AND WASTE PAPER	1	No Quantity			0				227760			4
S3	2016	2016	2016	2	0	2	Export	682	Saudi Arabia	SAU	410	Rep. of Korea	KOR								25	PULP AND WASTE PAPER	1	No Quantity			0				1065728			4
S3	2016	2016	2016	2	0	2	Export	682	Saudi Arabia	SAU	414	Kuwait	KWT								25	PULP AND WASTE PAPER	1	No Quantity			0				457121			4
S3	2016	2016	2016	2	0	2	Export	682	Saudi Arabia	SAU	528	Netherlands	NLD								25	PULP AND WASTE PAPER	1	No Quantity			0				40004			4
S3	2016	2016	2016	2	0	2	Export	682	Saudi Arabia	SAU	554	New Zealand	NZL								25	PULP AND WASTE PAPER	1	No Quantity			0				88810			4
S3	2016	2016	2016	2	0	2	Export	682	Saudi Arabia	SAU	586	Pakistan	PAK								25	PULP AND WASTE PAPER	1	No Quantity			0				492859			4
S3	2016	2016	2016	2	0	2	Export	682	Saudi Arabia	SAU	608	Philippines	PHL								25	PULP AND WASTE PAPER	1	No Quantity			0				62674			4
S3	2016	2016	2016	2	0	2	Export	682	Saudi Arabia	SAU	634	Qatar	QAT								25	PULP AND WASTE PAPER	1	No Quantity			0				358709			4
S3	2016	2016	2016	2	0	2	Export	682	Saudi Arabia	SAU	699	India	IND								25	PULP AND WASTE PAPER	1	No Quantity			0				16091534			4
S3	2016	2016	2016	2	0	2	Export	682	Saudi Arabia	SAU	724	Spain	ESP								25	PULP AND WASTE PAPER	1	No Quantity			0				38938			4
S3	2016	2016	2016	2	0	2	Export	682	Saudi Arabia	SAU	764	Thailand	THA								25	PULP AND WASTE PAPER	1	No Quantity			0				3938873			4
S3	2016	2016	2016	2	0	2	Export	682	Saudi Arabia	SAU	784	United Arab Emirates	ARE								25	PULP AND WASTE PAPER	1	No Quantity			0				4318919			4
S3	2016	2016	2016	2	0	2	Export	682	Saudi Arabia	SAU	818	Egypt	EGY								25	PULP AND WASTE PAPER	1	No Quantity			0				218426			4
S3	2016	2016	2016	2	0	2	Export	682	Saudi Arabia	SAU	887	Yemen	YEM								25	PULP AND WASTE PAPER	1	No Quantity			0				477657			4
S3	2016	2016	2016	2	0	2	Export	678	Sao Tome and Principe	STP	0	World	WLD								26	TEXTILE FIBRES	1	No Quantity							8002			0
S3	2016	2016	2016	2	0	2	Export	678	Sao Tome and Principe	STP	24	Angola	AGO								26	TEXTILE FIBRES	1	No Quantity							1076			0
S3	2016	2016	2016	2	0	2	Export	678	Sao Tome and Principe	STP	266	Gabon	GAB								26	TEXTILE FIBRES	1	No Quantity							113			0
S3	2016	2016	2016	2	0	2	Export	678	Sao Tome and Principe	STP	620	Portugal	PRT								26	TEXTILE FIBRES	1	No Quantity							652			0
S3	2016	2016	2016	2	0	2	Export	678	Sao Tome and Principe	STP	838	Free Zones									26	TEXTILE FIBRES	1	No Quantity							6161			0
S3	2016	2016	2016	2	0	2	Export	682	Saudi Arabia	SAU	0	World	WLD								26	TEXTILE FIBRES	1	No Quantity			0				52543916			4
S3	2016	2016	2016	2	0	2	Export	682	Saudi Arabia	SAU	36	Australia	AUS								26	TEXTILE FIBRES	1	No Quantity			0				282433			4
S3	2016	2016	2016	2	0	2	Export	682	Saudi Arabia	SAU	48	Bahrain	BHR								26	TEXTILE FIBRES	1	No Quantity			0				139750			4
S3	2016	2016	2016	2	0	2	Export	682	Saudi Arabia	SAU	50	Bangladesh	BGD								26	TEXTILE FIBRES	1	No Quantity			0		0		3042765			4
S3	2016	2016	2016	2	0	2	Export	682	Saudi Arabia	SAU	56	Belgium	BEL								26	TEXTILE FIBRES	1	No Quantity			0		0		112280			4
S3	2016	2016	2016	2	0	2	Export	682	Saudi Arabia	SAU	120	Cameroon	CMR								26	TEXTILE FIBRES	1	No Quantity			0		0		86143			0
S3	2016	2016	2016	2	0	2	Export	682	Saudi Arabia	SAU	124	Canada	CAN								26	TEXTILE FIBRES	1	No Quantity			0		0		28270			0
S3	2016	2016	2016	2	0	2	Export	682	Saudi Arabia	SAU	144	Sri Lanka	LKA								26	TEXTILE FIBRES	1	No Quantity			0		0		285634			0
S3	2016	2016	2016	2	0	2	Export	682	Saudi Arabia	SAU	148	Chad	TCD								26	TEXTILE FIBRES	1	No Quantity			0		0		46672			0
S3	2016	2016	2016	2	0	2	Export	682	Saudi Arabia	SAU	156	China	CHN								26	TEXTILE FIBRES	1	No Quantity			0				521929			4
S3	2016	2016	2016	2	0	2	Export	682	Saudi Arabia	SAU	170	Colombia	COL								26	TEXTILE FIBRES	1	No Quantity			0				235228			4
S3	2016	2016	2016	2	0	2	Export	682	Saudi Arabia	SAU	203	Czechia	CZE								26	TEXTILE FIBRES	1	No Quantity			0				1926364			4
S3	2016	2016	2016	2	0	2	Export	682	Saudi Arabia	SAU	204	Benin	BEN								26	TEXTILE FIBRES	1	No Quantity			0		0		172820			0
S3	2016	2016	2016	2	0	2	Export	682	Saudi Arabia	SAU	208	Denmark	DNK								26	TEXTILE FIBRES	1	No Quantity			0				451520			4
S3	2016	2016	2016	2	0	2	Export	682	Saudi Arabia	SAU	231	Ethiopia	ETH								26	TEXTILE FIBRES	1	No Quantity			0		0		256830			0
S3	2016	2016	2016	2	0	2	Export	682	Saudi Arabia	SAU	251	France	FRA								26	TEXTILE FIBRES	1	No Quantity			0				31203			4
S3	2016	2016	2016	2	0	2	Export	682	Saudi Arabia	SAU	276	Germany	DEU								26	TEXTILE FIBRES	1	No Quantity			0				1595125			4
S3	2016	2016	2016	2	0	2	Export	682	Saudi Arabia	SAU	288	Ghana	GHA								26	TEXTILE FIBRES	1	No Quantity			0		0		49072			0
S3	2016	2016	2016	2	0	2	Export	682	Saudi Arabia	SAU	300	Greece	GRC								26	TEXTILE FIBRES	1	No Quantity			0				565934			4
S3	2016	2016	2016	2	0	2	Export	682	Saudi Arabia	SAU	324	Guinea	GIN								26	TEXTILE FIBRES	1	No Quantity			0		0		156018			0
S3	2016	2016	2016	2	0	2	Export	682	Saudi Arabia	SAU	348	Hungary	HUN								26	TEXTILE FIBRES	1	No Quantity			0				2636850			4
S3	2016	2016	2016	2	0	2	Export	682	Saudi Arabia	SAU	381	Italy	ITA								26	TEXTILE FIBRES	1	No Quantity			0				6003121			4
S3	2016	2016	2016	2	0	2	Export	682	Saudi Arabia	SAU	384	Côte d'Ivoire	CIV								26	TEXTILE FIBRES	1	No Quantity			0		0		28270			0
S3	2016	2016	2016	2	0	2	Export	682	Saudi Arabia	SAU	400	Jordan	JOR								26	TEXTILE FIBRES	1	No Quantity			0		0		1512448			4
S3	2016	2016	2016	2	0	2	Export	682	Saudi Arabia	SAU	414	Kuwait	KWT								26	TEXTILE FIBRES	1	No Quantity			0		0		317104			4
S3	2016	2016	2016	2	0	2	Export	682	Saudi Arabia	SAU	422	Lebanon	LBN								26	TEXTILE FIBRES	1	No Quantity			0		0		274699			4
S3	2016	2016	2016	2	0	2	Export	682	Saudi Arabia	SAU	440	Lithuania	LTU								26	TEXTILE FIBRES	1	No Quantity			0				174687			4
S3	2016	2016	2016	2	0	2	Export	682	Saudi Arabia	SAU	458	Malaysia	MYS								26	TEXTILE FIBRES	1	No Quantity			0		0		1467909			4
S3	2016	2016	2016	2	0	2	Export	682	Saudi Arabia	SAU	478	Mauritania	MRT								26	TEXTILE FIBRES	1	No Quantity			0				80809			4
S3	2016	2016	2016	2	0	2	Export	682	Saudi Arabia	SAU	504	Morocco	MAR								26	TEXTILE FIBRES	1	No Quantity			0				60273			4
S3	2016	2016	2016	2	0	2	Export	682	Saudi Arabia	SAU	512	Oman	OMN								26	TEXTILE FIBRES	1	No Quantity			0		0		166686			4
S3	2016	2016	2016	2	0	2	Export	682	Saudi Arabia	SAU	524	Nepal	NPL								26	TEXTILE FIBRES	1	No Quantity			0		0		104279			0
S3	2016	2016	2016	2	0	2	Export	682	Saudi Arabia	SAU	562	Niger	NER								26	TEXTILE FIBRES	1	No Quantity			0		0		46138			0
S3	2016	2016	2016	2	0	2	Export	682	Saudi Arabia	SAU	566	Nigeria	NGA								26	TEXTILE FIBRES	1	No Quantity			0		0		165353			0
S3	2016	2016	2016	2	0	2	Export	682	Saudi Arabia	SAU	586	Pakistan	PAK								26	TEXTILE FIBRES	1	No Quantity			0		0		1174007			4
S3	2016	2016	2016	2	0	2	Export	682	Saudi Arabia	SAU	608	Philippines	PHL								26	TEXTILE FIBRES	1	No Quantity			0		0		1352695			0
S3	2016	2016	2016	2	0	2	Export	682	Saudi Arabia	SAU	634	Qatar	QAT								26	TEXTILE FIBRES	1	No Quantity			0		0		1749010			4
S3	2016	2016	2016	2	0	2	Export	682	Saudi Arabia	SAU	678	Sao Tome and Principe	STP								26	TEXTILE FIBRES	1	No Quantity			0				30136			4
S3	2016	2016	2016	2	0	2	Export	682	Saudi Arabia	SAU	686	Senegal	SEN								26	TEXTILE FIBRES	1	No Quantity			0				54939			4
S3	2016	2016	2016	2	0	2	Export	682	Saudi Arabia	SAU	699	India	IND								26	TEXTILE FIBRES	1	No Quantity			0		0		6969371			4
S3	2016	2016	2016	2	0	2	Export	682	Saudi Arabia	SAU	702	Singapore	SGP								26	TEXTILE FIBRES	1	No Quantity			0				39204			4
S3	2016	2016	2016	2	0	2	Export	682	Saudi Arabia	SAU	704	Viet Nam	VNM								26	TEXTILE FIBRES	1	No Quantity			0				28003			4
S3	2016	2016	2016	2	0	2	Export	682	Saudi Arabia	SAU	705	Slovenia	SVN								26	TEXTILE FIBRES	1	No Quantity			0				59740			4
S3	2016	2016	2016	2	0	2	Export	682	Saudi Arabia	SAU	706	Somalia	SOM								26	TEXTILE FIBRES	1	No Quantity			0		0		311770			0
S3	2016	2016	2016	2	0	2	Export	682	Saudi Arabia	SAU	710	South Africa	ZAF								26	TEXTILE FIBRES	1	No Quantity			0		0		877438			4
S3	2016	2016	2016	2	0	2	Export	682	Saudi Arabia	SAU	729	Sudan	SDN								26	TEXTILE FIBRES	1	No Quantity			0		0		92544			0
S3	2016	2016	2016	2	0	2	Export	682	Saudi Arabia	SAU	768	Togo	TGO								26	TEXTILE FIBRES	1	No Quantity			0		0		28270			0
S3	2016	2016	2016	2	0	2	Export	682	Saudi Arabia	SAU	784	United Arab Emirates	ARE								26	TEXTILE FIBRES	1	No Quantity			0		0		139216			4
S3	2016	2016	2016	2	0	2	Export	682	Saudi Arabia	SAU	788	Tunisia	TUN								26	TEXTILE FIBRES	1	No Quantity			0				280833			4
S3	2016	2016	2016	2	0	2	Export	682	Saudi Arabia	SAU	792	Turkey	TUR								26	TEXTILE FIBRES	1	No Quantity			0				633942			4
S3	2016	2016	2016	2	0	2	Export	682	Saudi Arabia	SAU	818	Egypt	EGY								26	TEXTILE FIBRES	1	No Quantity			0		0		1503114			4
S3	2016	2016	2016	2	0	2	Export	682	Saudi Arabia	SAU	826	United Kingdom	GBR								26	TEXTILE FIBRES	1	No Quantity			0		0		1048392			4
S3	2016	2016	2016	2	0	2	Export	682	Saudi Arabia	SAU	834	United Rep. of Tanzania	TZA								26	TEXTILE FIBRES	1	No Quantity			0		0		71741			0
S3	2016	2016	2016	2	0	2	Export	682	Saudi Arabia	SAU	842	USA	USA								26	TEXTILE FIBRES	1	No Quantity			0		0		12520971			4
S3	2016	2016	2016	2	0	2	Export	682	Saudi Arabia	SAU	887	Yemen	YEM								26	TEXTILE FIBRES	1	No Quantity			0		0		553933			4
S3	2016	2016	2016	2	0	2	Export	682	Saudi Arabia	SAU	0	World	WLD								27	CRUDE FERTILIZER,MINERAL	1	No Quantity			0		0		142790233			4
S3	2016	2016	2016	2	0	2	Export	682	Saudi Arabia	SAU	36	Australia	AUS								27	CRUDE FERTILIZER,MINERAL	1	No Quantity			0		0		90144			0
S3	2016	2016	2016	2	0	2	Export	682	Saudi Arabia	SAU	48	Bahrain	BHR								27	CRUDE FERTILIZER,MINERAL	1	No Quantity			0		0		5663614			4
S3	2016	2016	2016	2	0	2	Export	682	Saudi Arabia	SAU	50	Bangladesh	BGD								27	CRUDE FERTILIZER,MINERAL	1	No Quantity			0		0		32003			0
S3	2016	2016	2016	2	0	2	Export	682	Saudi Arabia	SAU	56	Belgium	BEL								27	CRUDE FERTILIZER,MINERAL	1	No Quantity			0		0		1275620			0
S3	2016	2016	2016	2	0	2	Export	682	Saudi Arabia	SAU	76	Brazil	BRA								27	CRUDE FERTILIZER,MINERAL	1	No Quantity			0		0		51472			0
S3	2016	2016	2016	2	0	2	Export	682	Saudi Arabia	SAU	144	Sri Lanka	LKA								27	CRUDE FERTILIZER,MINERAL	1	No Quantity			0		0		143217			0
S3	2016	2016	2016	2	0	2	Export	682	Saudi Arabia	SAU	156	China	CHN								27	CRUDE FERTILIZER,MINERAL	1	No Quantity			0		0		11286956			0
S3	2016	2016	2016	2	0	2	Export	682	Saudi Arabia	SAU	231	Ethiopia	ETH								27	CRUDE FERTILIZER,MINERAL	1	No Quantity			0		0		314971			0
S3	2016	2016	2016	2	0	2	Export	682	Saudi Arabia	SAU	251	France	FRA								27	CRUDE FERTILIZER,MINERAL	1	No Quantity			0		0		97345			0
S3	2016	2016	2016	2	0	2	Export	682	Saudi Arabia	SAU	262	Djibouti	DJI								27	CRUDE FERTILIZER,MINERAL	1	No Quantity			0		0		42405			0
S3	2016	2016	2016	2	0	2	Export	682	Saudi Arabia	SAU	276	Germany	DEU								27	CRUDE FERTILIZER,MINERAL	1	No Quantity			0		0		14386796			4
S3	2016	2016	2016	2	0	2	Export	682	Saudi Arabia	SAU	288	Ghana	GHA								27	CRUDE FERTILIZER,MINERAL	1	No Quantity			0		0		28270			0
S3	2016	2016	2016	2	0	2	Export	682	Saudi Arabia	SAU	344	China, Hong Kong SAR	HKG								27	CRUDE FERTILIZER,MINERAL	1	No Quantity			0		0		63474			0
S3	2016	2016	2016	2	0	2	Export	682	Saudi Arabia	SAU	360	Indonesia	IDN								27	CRUDE FERTILIZER,MINERAL	1	No Quantity			0		0		69875			0
S3	2016	2016	2016	2	0	2	Export	682	Saudi Arabia	SAU	368	Iraq	IRQ								27	CRUDE FERTILIZER,MINERAL	1	No Quantity			0		0		266165			0
S3	2016	2016	2016	2	0	2	Export	682	Saudi Arabia	SAU	381	Italy	ITA								27	CRUDE FERTILIZER,MINERAL	1	No Quantity			0		0		106146			0
S3	2016	2016	2016	2	0	2	Export	682	Saudi Arabia	SAU	400	Jordan	JOR								27	CRUDE FERTILIZER,MINERAL	1	No Quantity			0		0		18217123			0
S3	2016	2016	2016	2	0	2	Export	682	Saudi Arabia	SAU	410	Rep. of Korea	KOR								27	CRUDE FERTILIZER,MINERAL	1	No Quantity			0		0		905175			0
S3	2016	2016	2016	2	0	2	Export	682	Saudi Arabia	SAU	414	Kuwait	KWT								27	CRUDE FERTILIZER,MINERAL	1	No Quantity			0		0		10699686			4
S3	2016	2016	2016	2	0	2	Export	682	Saudi Arabia	SAU	422	Lebanon	LBN								27	CRUDE FERTILIZER,MINERAL	1	No Quantity			0		0		66941			0
S3	2016	2016	2016	2	0	2	Export	682	Saudi Arabia	SAU	450	Madagascar	MDG								27	CRUDE FERTILIZER,MINERAL	1	No Quantity			0		0		3673775			0
S3	2016	2016	2016	2	0	2	Export	682	Saudi Arabia	SAU	454	Malawi	MWI								27	CRUDE FERTILIZER,MINERAL	1	No Quantity			0		0		104812			0
S3	2016	2016	2016	2	0	2	Export	682	Saudi Arabia	SAU	504	Morocco	MAR								27	CRUDE FERTILIZER,MINERAL	1	No Quantity			0		0		7300077			0
S3	2016	2016	2016	2	0	2	Export	682	Saudi Arabia	SAU	508	Mozambique	MOZ								27	CRUDE FERTILIZER,MINERAL	1	No Quantity			0		0		30937			0
S3	2016	2016	2016	2	0	2	Export	682	Saudi Arabia	SAU	512	Oman	OMN								27	CRUDE FERTILIZER,MINERAL	1	No Quantity			0		0		7169395			4
S3	2016	2016	2016	2	0	2	Export	682	Saudi Arabia	SAU	528	Netherlands	NLD								27	CRUDE FERTILIZER,MINERAL	1	No Quantity			0		0		611806			0
S3	2016	2016	2016	2	0	2	Export	682	Saudi Arabia	SAU	554	New Zealand	NZL								27	CRUDE FERTILIZER,MINERAL	1	No Quantity			0		0		1248683			0
S3	2016	2016	2016	2	0	2	Export	682	Saudi Arabia	SAU	586	Pakistan	PAK								27	CRUDE FERTILIZER,MINERAL	1	No Quantity			0		0		891307			0
S3	2016	2016	2016	2	0	2	Export	682	Saudi Arabia	SAU	634	Qatar	QAT								27	CRUDE FERTILIZER,MINERAL	1	No Quantity			0		0		10540200			4
S3	2016	2016	2016	2	0	2	Export	682	Saudi Arabia	SAU	699	India	IND								27	CRUDE FERTILIZER,MINERAL	1	No Quantity			0		0		11067730			0
S3	2016	2016	2016	2	0	2	Export	682	Saudi Arabia	SAU	704	Viet Nam	VNM								27	CRUDE FERTILIZER,MINERAL	1	No Quantity			0		0		92277			0
S3	2016	2016	2016	2	0	2	Export	682	Saudi Arabia	SAU	705	Slovenia	SVN								27	CRUDE FERTILIZER,MINERAL	1	No Quantity			0		0		30937			0
S3	2016	2016	2016	2	0	2	Export	682	Saudi Arabia	SAU	710	South Africa	ZAF								27	CRUDE FERTILIZER,MINERAL	1	No Quantity			0		0		4402929			0
S3	2016	2016	2016	2	0	2	Export	682	Saudi Arabia	SAU	729	Sudan	SDN								27	CRUDE FERTILIZER,MINERAL	1	No Quantity			0		0		64807			0
S3	2016	2016	2016	2	0	2	Export	682	Saudi Arabia	SAU	784	United Arab Emirates	ARE								27	CRUDE FERTILIZER,MINERAL	1	No Quantity			0		0		23828731			4
S3	2016	2016	2016	2	0	2	Export	682	Saudi Arabia	SAU	792	Turkey	TUR								27	CRUDE FERTILIZER,MINERAL	1	No Quantity			0		0		1813818			0
S3	2016	2016	2016	2	0	2	Export	682	Saudi Arabia	SAU	818	Egypt	EGY								27	CRUDE FERTILIZER,MINERAL	1	No Quantity			0		0		3354003			0
S3	2016	2016	2016	2	0	2	Export	682	Saudi Arabia	SAU	826	United Kingdom	GBR								27	CRUDE FERTILIZER,MINERAL	1	No Quantity			0		0		615540			0
S3	2016	2016	2016	2	0	2	Export	682	Saudi Arabia	SAU	834	United Rep. of Tanzania	TZA								27	CRUDE FERTILIZER,MINERAL	1	No Quantity			0		0		1048659			0
S3	2016	2016	2016	2	0	2	Export	682	Saudi Arabia	SAU	858	Uruguay	URY								27	CRUDE FERTILIZER,MINERAL	1	No Quantity			0		0		27736			0
S3	2016	2016	2016	2	0	2	Export	682	Saudi Arabia	SAU	887	Yemen	YEM								27	CRUDE FERTILIZER,MINERAL	1	No Quantity			0		0		1064661			4
S3	2016	2016	2016	2	0	2	Export	678	Sao Tome and Principe	STP	0	World	WLD								28	METALLIFEROUS ORE,SCRAP	1	No Quantity							115281			0
S3	2016	2016	2016	2	0	2	Export	678	Sao Tome and Principe	STP	620	Portugal	PRT								28	METALLIFEROUS ORE,SCRAP	1	No Quantity							32740			0
S3	2016	2016	2016	2	0	2	Export	678	Sao Tome and Principe	STP	838	Free Zones									28	METALLIFEROUS ORE,SCRAP	1	No Quantity							82541			0
S3	2016	2016	2016	2	0	2	Export	682	Saudi Arabia	SAU	0	World	WLD								28	METALLIFEROUS ORE,SCRAP	1	No Quantity			0				896491245			4
S3	2016	2016	2016	2	0	2	Export	682	Saudi Arabia	SAU	36	Australia	AUS								28	METALLIFEROUS ORE,SCRAP	1	No Quantity			0		0		379778			4
S3	2016	2016	2016	2	0	2	Export	682	Saudi Arabia	SAU	40	Austria	AUT								28	METALLIFEROUS ORE,SCRAP	1	No Quantity			0				325639			4
S3	2016	2016	2016	2	0	2	Export	682	Saudi Arabia	SAU	48	Bahrain	BHR								28	METALLIFEROUS ORE,SCRAP	1	No Quantity			0		0		3238789			4
S3	2016	2016	2016	2	0	2	Export	682	Saudi Arabia	SAU	50	Bangladesh	BGD								28	METALLIFEROUS ORE,SCRAP	1	No Quantity			0				930245			4
S3	2016	2016	2016	2	0	2	Export	682	Saudi Arabia	SAU	56	Belgium	BEL								28	METALLIFEROUS ORE,SCRAP	1	No Quantity			0		0		25166758			4
S3	2016	2016	2016	2	0	2	Export	682	Saudi Arabia	SAU	76	Brazil	BRA								28	METALLIFEROUS ORE,SCRAP	1	No Quantity			0				1672734			4
S3	2016	2016	2016	2	0	2	Export	682	Saudi Arabia	SAU	100	Bulgaria	BGR								28	METALLIFEROUS ORE,SCRAP	1	No Quantity			0				1466309			4
S3	2016	2016	2016	2	0	2	Export	682	Saudi Arabia	SAU	124	Canada	CAN								28	METALLIFEROUS ORE,SCRAP	1	No Quantity			0		0		33204791			0
S3	2016	2016	2016	2	0	2	Export	682	Saudi Arabia	SAU	144	Sri Lanka	LKA								28	METALLIFEROUS ORE,SCRAP	1	No Quantity			0				233894			4
S3	2016	2016	2016	2	0	2	Export	682	Saudi Arabia	SAU	156	China	CHN								28	METALLIFEROUS ORE,SCRAP	1	No Quantity			0		0		73755800			4
S3	2016	2016	2016	2	0	2	Export	682	Saudi Arabia	SAU	196	Cyprus	CYP								28	METALLIFEROUS ORE,SCRAP	1	No Quantity			0				183488			4
S3	2016	2016	2016	2	0	2	Export	682	Saudi Arabia	SAU	276	Germany	DEU								28	METALLIFEROUS ORE,SCRAP	1	No Quantity			0		0		9330721			4
S3	2016	2016	2016	2	0	2	Export	682	Saudi Arabia	SAU	300	Greece	GRC								28	METALLIFEROUS ORE,SCRAP	1	No Quantity			0				13196253			4
S3	2016	2016	2016	2	0	2	Export	682	Saudi Arabia	SAU	344	China, Hong Kong SAR	HKG								28	METALLIFEROUS ORE,SCRAP	1	No Quantity			0				5207559			4
S3	2016	2016	2016	2	0	2	Export	682	Saudi Arabia	SAU	360	Indonesia	IDN								28	METALLIFEROUS ORE,SCRAP	1	No Quantity			0				1631129			4
S3	2016	2016	2016	2	0	2	Export	682	Saudi Arabia	SAU	381	Italy	ITA								28	METALLIFEROUS ORE,SCRAP	1	No Quantity			0				7125923			4
S3	2016	2016	2016	2	0	2	Export	682	Saudi Arabia	SAU	392	Japan	JPN								28	METALLIFEROUS ORE,SCRAP	1	No Quantity			0				90922664			4
S3	2016	2016	2016	2	0	2	Export	682	Saudi Arabia	SAU	400	Jordan	JOR								28	METALLIFEROUS ORE,SCRAP	1	No Quantity			0				38938			4
S3	2016	2016	2016	2	0	2	Export	682	Saudi Arabia	SAU	410	Rep. of Korea	KOR								28	METALLIFEROUS ORE,SCRAP	1	No Quantity			0				108641594			4
S3	2016	2016	2016	2	0	2	Export	682	Saudi Arabia	SAU	458	Malaysia	MYS								28	METALLIFEROUS ORE,SCRAP	1	No Quantity			0				8109508			4
S3	2016	2016	2016	2	0	2	Export	682	Saudi Arabia	SAU	490	Other Asia, nes									28	METALLIFEROUS ORE,SCRAP	1	No Quantity			0		0		34576956			4
S3	2016	2016	2016	2	0	2	Export	682	Saudi Arabia	SAU	504	Morocco	MAR								28	METALLIFEROUS ORE,SCRAP	1	No Quantity			0				85343			4
S3	2016	2016	2016	2	0	2	Export	682	Saudi Arabia	SAU	528	Netherlands	NLD								28	METALLIFEROUS ORE,SCRAP	1	No Quantity			0				18034168			4
S3	2016	2016	2016	2	0	2	Export	682	Saudi Arabia	SAU	535	Bonaire	BES								28	METALLIFEROUS ORE,SCRAP	1	No Quantity			0				74675			4
S3	2016	2016	2016	2	0	2	Export	682	Saudi Arabia	SAU	554	New Zealand	NZL								28	METALLIFEROUS ORE,SCRAP	1	No Quantity			0				2813404			4
S3	2016	2016	2016	2	0	2	Export	682	Saudi Arabia	SAU	586	Pakistan	PAK								28	METALLIFEROUS ORE,SCRAP	1	No Quantity			0				5953782			4
S3	2016	2016	2016	2	0	2	Export	682	Saudi Arabia	SAU	604	Peru	PER								28	METALLIFEROUS ORE,SCRAP	1	No Quantity			0		0		6065529			0
S3	2016	2016	2016	2	0	2	Export	682	Saudi Arabia	SAU	608	Philippines	PHL								28	METALLIFEROUS ORE,SCRAP	1	No Quantity			0				85343			4
S3	2016	2016	2016	2	0	2	Export	682	Saudi Arabia	SAU	699	India	IND								28	METALLIFEROUS ORE,SCRAP	1	No Quantity			0		0		395489413			4
S3	2016	2016	2016	2	0	2	Export	682	Saudi Arabia	SAU	702	Singapore	SGP								28	METALLIFEROUS ORE,SCRAP	1	No Quantity			0		0		14426534			4
S3	2016	2016	2016	2	0	2	Export	682	Saudi Arabia	SAU	704	Viet Nam	VNM								28	METALLIFEROUS ORE,SCRAP	1	No Quantity			0				275233			4
S3	2016	2016	2016	2	0	2	Export	682	Saudi Arabia	SAU	710	South Africa	ZAF								28	METALLIFEROUS ORE,SCRAP	1	No Quantity			0				153351			4
S3	2016	2016	2016	2	0	2	Export	682	Saudi Arabia	SAU	724	Spain	ESP								28	METALLIFEROUS ORE,SCRAP	1	No Quantity			0		0		17114857			4
S3	2016	2016	2016	2	0	2	Export	682	Saudi Arabia	SAU	752	Sweden	SWE								28	METALLIFEROUS ORE,SCRAP	1	No Quantity			0				1187076			4
S3	2016	2016	2016	2	0	2	Export	682	Saudi Arabia	SAU	757	Switzerland	CHE								28	METALLIFEROUS ORE,SCRAP	1	No Quantity			0				1110266			4
S3	2016	2016	2016	2	0	2	Export	682	Saudi Arabia	SAU	764	Thailand	THA								28	METALLIFEROUS ORE,SCRAP	1	No Quantity			0				693149			4
S3	2016	2016	2016	2	0	2	Export	682	Saudi Arabia	SAU	784	United Arab Emirates	ARE								28	METALLIFEROUS ORE,SCRAP	1	No Quantity			0		0		4221840			4
S3	2016	2016	2016	2	0	2	Export	682	Saudi Arabia	SAU	788	Tunisia	TUN								28	METALLIFEROUS ORE,SCRAP	1	No Quantity			0				31470			4
S3	2016	2016	2016	2	0	2	Export	682	Saudi Arabia	SAU	792	Turkey	TUR								28	METALLIFEROUS ORE,SCRAP	1	No Quantity			0				220826			4
S3	2016	2016	2016	2	0	2	Export	682	Saudi Arabia	SAU	818	Egypt	EGY								28	METALLIFEROUS ORE,SCRAP	1	No Quantity			0				2317878			4
S3	2016	2016	2016	2	0	2	Export	682	Saudi Arabia	SAU	826	United Kingdom	GBR								28	METALLIFEROUS ORE,SCRAP	1	No Quantity			0		0		670480			4
S3	2016	2016	2016	2	0	2	Export	682	Saudi Arabia	SAU	842	USA	USA								28	METALLIFEROUS ORE,SCRAP	1	No Quantity			0				5953249			4
S3	2016	2016	2016	2	0	2	Export	682	Saudi Arabia	SAU	887	Yemen	YEM								28	METALLIFEROUS ORE,SCRAP	1	No Quantity			0				173887			4
S3	2016	2016	2016	2	0	2	Export	678	Sao Tome and Principe	STP	0	World	WLD								29	CRUDE ANIMAL,VEG.MATERL.	1	No Quantity							1118			0
S3	2016	2016	2016	2	0	2	Export	678	Sao Tome and Principe	STP	24	Angola	AGO								29	CRUDE ANIMAL,VEG.MATERL.	1	No Quantity							216			0
S3	2016	2016	2016	2	0	2	Export	678	Sao Tome and Principe	STP	266	Gabon	GAB								29	CRUDE ANIMAL,VEG.MATERL.	1	No Quantity							64			0
S3	2016	2016	2016	2	0	2	Export	678	Sao Tome and Principe	STP	620	Portugal	PRT								29	CRUDE ANIMAL,VEG.MATERL.	1	No Quantity							347			0
S3	2016	2016	2016	2	0	2	Export	678	Sao Tome and Principe	STP	838	Free Zones									29	CRUDE ANIMAL,VEG.MATERL.	1	No Quantity							491			0
S3	2016	2016	2016	2	0	2	Export	682	Saudi Arabia	SAU	0	World	WLD								29	CRUDE ANIMAL,VEG.MATERL.	1	No Quantity			0				8794657			4
S3	2016	2016	2016	2	0	2	Export	682	Saudi Arabia	SAU	12	Algeria	DZA								29	CRUDE ANIMAL,VEG.MATERL.	1	No Quantity			0				270165			4
S3	2016	2016	2016	2	0	2	Export	682	Saudi Arabia	SAU	48	Bahrain	BHR								29	CRUDE ANIMAL,VEG.MATERL.	1	No Quantity			0		0		392313			0
S3	2016	2016	2016	2	0	2	Export	682	Saudi Arabia	SAU	251	France	FRA								29	CRUDE ANIMAL,VEG.MATERL.	1	No Quantity			0		0		136283			0
S3	2016	2016	2016	2	0	2	Export	682	Saudi Arabia	SAU	360	Indonesia	IDN								29	CRUDE ANIMAL,VEG.MATERL.	1	No Quantity			0		0		105079			0
S3	2016	2016	2016	2	0	2	Export	682	Saudi Arabia	SAU	400	Jordan	JOR								29	CRUDE ANIMAL,VEG.MATERL.	1	No Quantity			0		0		152284			4
S3	2016	2016	2016	2	0	2	Export	682	Saudi Arabia	SAU	414	Kuwait	KWT								29	CRUDE ANIMAL,VEG.MATERL.	1	No Quantity			0		0		537131			4
S3	2016	2016	2016	2	0	2	Export	682	Saudi Arabia	SAU	422	Lebanon	LBN								29	CRUDE ANIMAL,VEG.MATERL.	1	No Quantity			0		0		60007			0
S3	2016	2016	2016	2	0	2	Export	682	Saudi Arabia	SAU	434	Libya	LBY								29	CRUDE ANIMAL,VEG.MATERL.	1	No Quantity			0		0		50406			0
S3	2016	2016	2016	2	0	2	Export	682	Saudi Arabia	SAU	458	Malaysia	MYS								29	CRUDE ANIMAL,VEG.MATERL.	1	No Quantity			0		0		36004			0
S3	2016	2016	2016	2	0	2	Export	682	Saudi Arabia	SAU	512	Oman	OMN								29	CRUDE ANIMAL,VEG.MATERL.	1	No Quantity			0		0		290968			0
S3	2016	2016	2016	2	0	2	Export	682	Saudi Arabia	SAU	634	Qatar	QAT								29	CRUDE ANIMAL,VEG.MATERL.	1	No Quantity			0		0		1726874			4
S3	2016	2016	2016	2	0	2	Export	682	Saudi Arabia	SAU	699	India	IND								29	CRUDE ANIMAL,VEG.MATERL.	1	No Quantity			0				191489			4
S3	2016	2016	2016	2	0	2	Export	682	Saudi Arabia	SAU	702	Singapore	SGP								29	CRUDE ANIMAL,VEG.MATERL.	1	No Quantity			0				144817			4
S3	2016	2016	2016	2	0	2	Export	682	Saudi Arabia	SAU	710	South Africa	ZAF								29	CRUDE ANIMAL,VEG.MATERL.	1	No Quantity			0		0		45072			0
S3	2016	2016	2016	2	0	2	Export	682	Saudi Arabia	SAU	729	Sudan	SDN								29	CRUDE ANIMAL,VEG.MATERL.	1	No Quantity			0		0		272566			4
S3	2016	2016	2016	2	0	2	Export	682	Saudi Arabia	SAU	784	United Arab Emirates	ARE								29	CRUDE ANIMAL,VEG.MATERL.	1	No Quantity			0		0		3604700			4
S3	2016	2016	2016	2	0	2	Export	682	Saudi Arabia	SAU	788	Tunisia	TUN								29	CRUDE ANIMAL,VEG.MATERL.	1	No Quantity			0		0		90677			0
S3	2016	2016	2016	2	0	2	Export	682	Saudi Arabia	SAU	818	Egypt	EGY								29	CRUDE ANIMAL,VEG.MATERL.	1	No Quantity			0		0		438986			0
S3	2016	2016	2016	2	0	2	Export	682	Saudi Arabia	SAU	826	United Kingdom	GBR								29	CRUDE ANIMAL,VEG.MATERL.	1	No Quantity			0		0		171220			4
S3	2016	2016	2016	2	0	2	Export	682	Saudi Arabia	SAU	887	Yemen	YEM								29	CRUDE ANIMAL,VEG.MATERL.	1	No Quantity			0		0		77609			0
S3	2016	2016	2016	2	0	2	Export	682	Saudi Arabia	SAU	0	World	WLD								32	COAL, COKE, BRIQUETTES	1	No Quantity			0				145350			4
S3	2016	2016	2016	2	0	2	Export	682	Saudi Arabia	SAU	48	Bahrain	BHR								32	COAL, COKE, BRIQUETTES	1	No Quantity			0				85343			4
S3	2016	2016	2016	2	0	2	Export	682	Saudi Arabia	SAU	784	United Arab Emirates	ARE								32	COAL, COKE, BRIQUETTES	1	No Quantity			0				60007			4
S3	2016	2016	2016	2	0	2	Export	682	Saudi Arabia	SAU	0	World	WLD								33	PETROLEUM,PETROL.PRODUCT	1	No Quantity			0				133496212944			4
S3	2016	2016	2016	2	0	2	Export	682	Saudi Arabia	SAU	48	Bahrain	BHR								33	PETROLEUM,PETROL.PRODUCT	1	No Quantity			0				50672			4
S3	2016	2016	2016	2	0	2	Export	682	Saudi Arabia	SAU	512	Oman	OMN								33	PETROLEUM,PETROL.PRODUCT	1	No Quantity			0				40271			4
S3	2016	2016	2016	2	0	2	Export	682	Saudi Arabia	SAU	702	Singapore	SGP								33	PETROLEUM,PETROL.PRODUCT	1	No Quantity			0				206691			4
S3	2016	2016	2016	2	0	2	Export	682	Saudi Arabia	SAU	784	United Arab Emirates	ARE								33	PETROLEUM,PETROL.PRODUCT	1	No Quantity			0				3059567			4
S3	2016	2016	2016	2	0	2	Export	682	Saudi Arabia	SAU	818	Egypt	EGY								33	PETROLEUM,PETROL.PRODUCT	1	No Quantity			0				208558			4
S3	2016	2016	2016	2	0	2	Export	682	Saudi Arabia	SAU	899	Areas, nes									33	PETROLEUM,PETROL.PRODUCT	1	No Quantity			0		0		133492647182			4
S3	2016	2016	2016	2	0	2	Export	682	Saudi Arabia	SAU	0	World	WLD								34	GAS,NATURAL,MANUFACTURED	1	No Quantity			0		0		2724340519			4
S3	2016	2016	2016	2	0	2	Export	682	Saudi Arabia	SAU	899	Areas, nes									34	GAS,NATURAL,MANUFACTURED	1	No Quantity			0		0		2724340519			4
S3	2016	2016	2016	2	0	2	Export	682	Saudi Arabia	SAU	0	World	WLD								41	ANIMAL OILS AND FATS	1	No Quantity			0				429651			4
S3	2016	2016	2016	2	0	2	Export	682	Saudi Arabia	SAU	400	Jordan	JOR								41	ANIMAL OILS AND FATS	1	No Quantity			0				28003			4
S3	2016	2016	2016	2	0	2	Export	682	Saudi Arabia	SAU	586	Pakistan	PAK								41	ANIMAL OILS AND FATS	1	No Quantity			0				401648			4
S3	2016	2016	2016	2	0	2	Export	678	Sao Tome and Principe	STP	0	World	WLD								42	FIXED VEG. FATS AND OILS	1	No Quantity							3938			0
S3	2016	2016	2016	2	0	2	Export	678	Sao Tome and Principe	STP	24	Angola	AGO								42	FIXED VEG. FATS AND OILS	1	No Quantity							1008			0
S3	2016	2016	2016	2	0	2	Export	678	Sao Tome and Principe	STP	132	Cabo Verde	CPV								42	FIXED VEG. FATS AND OILS	1	No Quantity							404			0
S3	2016	2016	2016	2	0	2	Export	678	Sao Tome and Principe	STP	266	Gabon	GAB								42	FIXED VEG. FATS AND OILS	1	No Quantity							2010			0
S3	2016	2016	2016	2	0	2	Export	678	Sao Tome and Principe	STP	838	Free Zones									42	FIXED VEG. FATS AND OILS	1	No Quantity							516			0
S3	2016	2016	2016	2	0	2	Export	682	Saudi Arabia	SAU	0	World	WLD								42	FIXED VEG. FATS AND OILS	1	No Quantity			0				222533687			4
S3	2016	2016	2016	2	0	2	Export	682	Saudi Arabia	SAU	48	Bahrain	BHR								42	FIXED VEG. FATS AND OILS	1	No Quantity			0				13943809			4
S3	2016	2016	2016	2	0	2	Export	682	Saudi Arabia	SAU	144	Sri Lanka	LKA								42	FIXED VEG. FATS AND OILS	1	No Quantity			0				27469			4
S3	2016	2016	2016	2	0	2	Export	682	Saudi Arabia	SAU	231	Ethiopia	ETH								42	FIXED VEG. FATS AND OILS	1	No Quantity			0				6821886			4
S3	2016	2016	2016	2	0	2	Export	682	Saudi Arabia	SAU	262	Djibouti	DJI								42	FIXED VEG. FATS AND OILS	1	No Quantity			0				76275			4
S3	2016	2016	2016	2	0	2	Export	682	Saudi Arabia	SAU	360	Indonesia	IDN								42	FIXED VEG. FATS AND OILS	1	No Quantity			0		0		56540			0
S3	2016	2016	2016	2	0	2	Export	682	Saudi Arabia	SAU	368	Iraq	IRQ								42	FIXED VEG. FATS AND OILS	1	No Quantity			0				8342602			4
S3	2016	2016	2016	2	0	2	Export	682	Saudi Arabia	SAU	381	Italy	ITA								42	FIXED VEG. FATS AND OILS	1	No Quantity			0				81076			4
S3	2016	2016	2016	2	0	2	Export	682	Saudi Arabia	SAU	400	Jordan	JOR								42	FIXED VEG. FATS AND OILS	1	No Quantity			0				57273818			4
S3	2016	2016	2016	2	0	2	Export	682	Saudi Arabia	SAU	414	Kuwait	KWT								42	FIXED VEG. FATS AND OILS	1	No Quantity			0				18941477			4
S3	2016	2016	2016	2	0	2	Export	682	Saudi Arabia	SAU	422	Lebanon	LBN								42	FIXED VEG. FATS AND OILS	1	No Quantity			0				10149220			4
S3	2016	2016	2016	2	0	2	Export	682	Saudi Arabia	SAU	458	Malaysia	MYS								42	FIXED VEG. FATS AND OILS	1	No Quantity			0				1633529			4
S3	2016	2016	2016	2	0	2	Export	682	Saudi Arabia	SAU	490	Other Asia, nes									42	FIXED VEG. FATS AND OILS	1	No Quantity			0		0		31203			0
S3	2016	2016	2016	2	0	2	Export	682	Saudi Arabia	SAU	512	Oman	OMN								42	FIXED VEG. FATS AND OILS	1	No Quantity			0				7641185			4
S3	2016	2016	2016	2	0	2	Export	682	Saudi Arabia	SAU	634	Qatar	QAT								42	FIXED VEG. FATS AND OILS	1	No Quantity			0				11442175			4
S3	2016	2016	2016	2	0	2	Export	682	Saudi Arabia	SAU	699	India	IND								42	FIXED VEG. FATS AND OILS	1	No Quantity			0				11158674			4
S3	2016	2016	2016	2	0	2	Export	682	Saudi Arabia	SAU	729	Sudan	SDN								42	FIXED VEG. FATS AND OILS	1	No Quantity			0				163219			4
S3	2016	2016	2016	2	0	2	Export	682	Saudi Arabia	SAU	784	United Arab Emirates	ARE								42	FIXED VEG. FATS AND OILS	1	No Quantity			0				64616035			4
S3	2016	2016	2016	2	0	2	Export	682	Saudi Arabia	SAU	788	Tunisia	TUN								42	FIXED VEG. FATS AND OILS	1	No Quantity			0				363243			4
S3	2016	2016	2016	2	0	2	Export	682	Saudi Arabia	SAU	792	Turkey	TUR								42	FIXED VEG. FATS AND OILS	1	No Quantity			0				277900			4
S3	2016	2016	2016	2	0	2	Export	682	Saudi Arabia	SAU	818	Egypt	EGY								42	FIXED VEG. FATS AND OILS	1	No Quantity			0				5430786			4
S3	2016	2016	2016	2	0	2	Export	682	Saudi Arabia	SAU	826	United Kingdom	GBR								42	FIXED VEG. FATS AND OILS	1	No Quantity			0		0		29603			0
S3	2016	2016	2016	2	0	2	Export	682	Saudi Arabia	SAU	887	Yemen	YEM								42	FIXED VEG. FATS AND OILS	1	No Quantity			0		0		4031951			4
S3	2016	2016	2016	2	0	2	Export	682	Saudi Arabia	SAU	0	World	WLD								43	ANIMAL,VEG.FATS,OILS,NES	1	No Quantity			0				55445599			4
S3	2016	2016	2016	2	0	2	Export	682	Saudi Arabia	SAU	12	Algeria	DZA								43	ANIMAL,VEG.FATS,OILS,NES	1	No Quantity			0		0		48805			0
S3	2016	2016	2016	2	0	2	Export	682	Saudi Arabia	SAU	36	Australia	AUS								43	ANIMAL,VEG.FATS,OILS,NES	1	No Quantity			0				44005			4
S3	2016	2016	2016	2	0	2	Export	682	Saudi Arabia	SAU	50	Bangladesh	BGD								43	ANIMAL,VEG.FATS,OILS,NES	1	No Quantity			0		0		248563			0
S3	2016	2016	2016	2	0	2	Export	682	Saudi Arabia	SAU	56	Belgium	BEL								43	ANIMAL,VEG.FATS,OILS,NES	1	No Quantity			0				8385808			4
S3	2016	2016	2016	2	0	2	Export	682	Saudi Arabia	SAU	116	Cambodia	KHM								43	ANIMAL,VEG.FATS,OILS,NES	1	No Quantity			0		0		51206			0
S3	2016	2016	2016	2	0	2	Export	682	Saudi Arabia	SAU	144	Sri Lanka	LKA								43	ANIMAL,VEG.FATS,OILS,NES	1	No Quantity			0				55206			4
S3	2016	2016	2016	2	0	2	Export	682	Saudi Arabia	SAU	156	China	CHN								43	ANIMAL,VEG.FATS,OILS,NES	1	No Quantity			0		0		1572722			0
S3	2016	2016	2016	2	0	2	Export	682	Saudi Arabia	SAU	275	State of Palestine	PSE								43	ANIMAL,VEG.FATS,OILS,NES	1	No Quantity			0				35737			4
S3	2016	2016	2016	2	0	2	Export	682	Saudi Arabia	SAU	276	Germany	DEU								43	ANIMAL,VEG.FATS,OILS,NES	1	No Quantity			0				50139			4
S3	2016	2016	2016	2	0	2	Export	682	Saudi Arabia	SAU	368	Iraq	IRQ								43	ANIMAL,VEG.FATS,OILS,NES	1	No Quantity			0				200290			4
S3	2016	2016	2016	2	0	2	Export	682	Saudi Arabia	SAU	392	Japan	JPN								43	ANIMAL,VEG.FATS,OILS,NES	1	No Quantity			0				111746			4
S3	2016	2016	2016	2	0	2	Export	682	Saudi Arabia	SAU	400	Jordan	JOR								43	ANIMAL,VEG.FATS,OILS,NES	1	No Quantity			0		0		761958			4
S3	2016	2016	2016	2	0	2	Export	682	Saudi Arabia	SAU	410	Rep. of Korea	KOR								43	ANIMAL,VEG.FATS,OILS,NES	1	No Quantity			0		0		89077			0
S3	2016	2016	2016	2	0	2	Export	682	Saudi Arabia	SAU	414	Kuwait	KWT								43	ANIMAL,VEG.FATS,OILS,NES	1	No Quantity			0				643277			4
S3	2016	2016	2016	2	0	2	Export	682	Saudi Arabia	SAU	422	Lebanon	LBN								43	ANIMAL,VEG.FATS,OILS,NES	1	No Quantity			0				4739769			4
S3	2016	2016	2016	2	0	2	Export	682	Saudi Arabia	SAU	458	Malaysia	MYS								43	ANIMAL,VEG.FATS,OILS,NES	1	No Quantity			0		0		3498020			4
S3	2016	2016	2016	2	0	2	Export	682	Saudi Arabia	SAU	528	Netherlands	NLD								43	ANIMAL,VEG.FATS,OILS,NES	1	No Quantity			0		0		29945466			4
S3	2016	2016	2016	2	0	2	Export	682	Saudi Arabia	SAU	535	Bonaire	BES								43	ANIMAL,VEG.FATS,OILS,NES	1	No Quantity			0				121881			4
S3	2016	2016	2016	2	0	2	Export	682	Saudi Arabia	SAU	586	Pakistan	PAK								43	ANIMAL,VEG.FATS,OILS,NES	1	No Quantity			0		0		2335214			4
S3	2016	2016	2016	2	0	2	Export	682	Saudi Arabia	SAU	616	Poland	POL								43	ANIMAL,VEG.FATS,OILS,NES	1	No Quantity			0		0		27469			0
S3	2016	2016	2016	2	0	2	Export	682	Saudi Arabia	SAU	634	Qatar	QAT								43	ANIMAL,VEG.FATS,OILS,NES	1	No Quantity			0				170420			4
S3	2016	2016	2016	2	0	2	Export	682	Saudi Arabia	SAU	699	India	IND								43	ANIMAL,VEG.FATS,OILS,NES	1	No Quantity			0		0		1359363			0
S3	2016	2016	2016	2	0	2	Export	682	Saudi Arabia	SAU	704	Viet Nam	VNM								43	ANIMAL,VEG.FATS,OILS,NES	1	No Quantity			0		0		60007			0
S3	2016	2016	2016	2	0	2	Export	682	Saudi Arabia	SAU	729	Sudan	SDN								43	ANIMAL,VEG.FATS,OILS,NES	1	No Quantity			0				221093			4
S3	2016	2016	2016	2	0	2	Export	682	Saudi Arabia	SAU	752	Sweden	SWE								43	ANIMAL,VEG.FATS,OILS,NES	1	No Quantity			0				99211			4
S3	2016	2016	2016	2	0	2	Export	682	Saudi Arabia	SAU	784	United Arab Emirates	ARE								43	ANIMAL,VEG.FATS,OILS,NES	1	No Quantity			0				142150			4
S3	2016	2016	2016	2	0	2	Export	682	Saudi Arabia	SAU	792	Turkey	TUR								43	ANIMAL,VEG.FATS,OILS,NES	1	No Quantity			0		0		161086			4
S3	2016	2016	2016	2	0	2	Export	682	Saudi Arabia	SAU	826	United Kingdom	GBR								43	ANIMAL,VEG.FATS,OILS,NES	1	No Quantity			0		0		265898			0
S3	2016	2016	2016	2	0	2	Export	682	Saudi Arabia	SAU	0	World	WLD								51	ORGANIC CHEMICALS	1	No Quantity			0				8796321253			4
S3	2016	2016	2016	2	0	2	Export	682	Saudi Arabia	SAU	12	Algeria	DZA								51	ORGANIC CHEMICALS	1	No Quantity			0				2968890			4
S3	2016	2016	2016	2	0	2	Export	682	Saudi Arabia	SAU	31	Azerbaijan	AZE								51	ORGANIC CHEMICALS	1	No Quantity			0				134416			4
S3	2016	2016	2016	2	0	2	Export	682	Saudi Arabia	SAU	32	Argentina	ARG								51	ORGANIC CHEMICALS	1	No Quantity			0		0		43508697			4
S3	2016	2016	2016	2	0	2	Export	682	Saudi Arabia	SAU	36	Australia	AUS								51	ORGANIC CHEMICALS	1	No Quantity			0		0		971850			4
S3	2016	2016	2016	2	0	2	Export	682	Saudi Arabia	SAU	48	Bahrain	BHR								51	ORGANIC CHEMICALS	1	No Quantity			0		0		1051326			4
S3	2016	2016	2016	2	0	2	Export	682	Saudi Arabia	SAU	50	Bangladesh	BGD								51	ORGANIC CHEMICALS	1	No Quantity			0		0		4090358			4
S3	2016	2016	2016	2	0	2	Export	682	Saudi Arabia	SAU	56	Belgium	BEL								51	ORGANIC CHEMICALS	1	No Quantity			0		0		556127125			4
S3	2016	2016	2016	2	0	2	Export	682	Saudi Arabia	SAU	76	Brazil	BRA								51	ORGANIC CHEMICALS	1	No Quantity			0		0		57331692			4
S3	2016	2016	2016	2	0	2	Export	682	Saudi Arabia	SAU	104	Myanmar	MMR								51	ORGANIC CHEMICALS	1	No Quantity			0		0		36537			0
S3	2016	2016	2016	2	0	2	Export	682	Saudi Arabia	SAU	124	Canada	CAN								51	ORGANIC CHEMICALS	1	No Quantity			0		0		445386			0
S3	2016	2016	2016	2	0	2	Export	682	Saudi Arabia	SAU	144	Sri Lanka	LKA								51	ORGANIC CHEMICALS	1	No Quantity			0		0		830233			4
S3	2016	2016	2016	2	0	2	Export	682	Saudi Arabia	SAU	156	China	CHN								51	ORGANIC CHEMICALS	1	No Quantity			0		0		3161292860			4
S3	2016	2016	2016	2	0	2	Export	682	Saudi Arabia	SAU	170	Colombia	COL								51	ORGANIC CHEMICALS	1	No Quantity			0		0		33070			0
S3	2016	2016	2016	2	0	2	Export	682	Saudi Arabia	SAU	231	Ethiopia	ETH								51	ORGANIC CHEMICALS	1	No Quantity			0				1242549			4
S3	2016	2016	2016	2	0	2	Export	682	Saudi Arabia	SAU	251	France	FRA								51	ORGANIC CHEMICALS	1	No Quantity			0		0		16216616			0
S3	2016	2016	2016	2	0	2	Export	682	Saudi Arabia	SAU	268	Georgia	GEO								51	ORGANIC CHEMICALS	1	No Quantity			0		0		664613			0
S3	2016	2016	2016	2	0	2	Export	682	Saudi Arabia	SAU	276	Germany	DEU								51	ORGANIC CHEMICALS	1	No Quantity			0		0		4269579			4
S3	2016	2016	2016	2	0	2	Export	682	Saudi Arabia	SAU	300	Greece	GRC								51	ORGANIC CHEMICALS	1	No Quantity			0				16091001			4
S3	2016	2016	2016	2	0	2	Export	682	Saudi Arabia	SAU	344	China, Hong Kong SAR	HKG								51	ORGANIC CHEMICALS	1	No Quantity			0		0		102141079			4
S3	2016	2016	2016	2	0	2	Export	682	Saudi Arabia	SAU	360	Indonesia	IDN								51	ORGANIC CHEMICALS	1	No Quantity			0		0		381660817			4
S3	2016	2016	2016	2	0	2	Export	682	Saudi Arabia	SAU	368	Iraq	IRQ								51	ORGANIC CHEMICALS	1	No Quantity			0				93611			4
S3	2016	2016	2016	2	0	2	Export	682	Saudi Arabia	SAU	381	Italy	ITA								51	ORGANIC CHEMICALS	1	No Quantity			0		0		148323431			4
S3	2016	2016	2016	2	0	2	Export	682	Saudi Arabia	SAU	392	Japan	JPN								51	ORGANIC CHEMICALS	1	No Quantity			0		0		213212566			4
S3	2016	2016	2016	2	0	2	Export	682	Saudi Arabia	SAU	400	Jordan	JOR								51	ORGANIC CHEMICALS	1	No Quantity			0		0		54422542			4
S3	2016	2016	2016	2	0	2	Export	682	Saudi Arabia	SAU	404	Kenya	KEN								51	ORGANIC CHEMICALS	1	No Quantity			0		0		3128109			4
S3	2016	2016	2016	2	0	2	Export	682	Saudi Arabia	SAU	408	Dem. People's Rep. of Korea	PRK								51	ORGANIC CHEMICALS	1	No Quantity			0		0		1304156			0
S3	2016	2016	2016	2	0	2	Export	682	Saudi Arabia	SAU	410	Rep. of Korea	KOR								51	ORGANIC CHEMICALS	1	No Quantity			0		0		283010557			4
S3	2016	2016	2016	2	0	2	Export	682	Saudi Arabia	SAU	414	Kuwait	KWT								51	ORGANIC CHEMICALS	1	No Quantity			0		0		31139743			4
S3	2016	2016	2016	2	0	2	Export	682	Saudi Arabia	SAU	422	Lebanon	LBN								51	ORGANIC CHEMICALS	1	No Quantity			0		0		787561			4
S3	2016	2016	2016	2	0	2	Export	682	Saudi Arabia	SAU	454	Malawi	MWI								51	ORGANIC CHEMICALS	1	No Quantity			0		0		355242			4
S3	2016	2016	2016	2	0	2	Export	682	Saudi Arabia	SAU	458	Malaysia	MYS								51	ORGANIC CHEMICALS	1	No Quantity			0		0		72420973			4
S3	2016	2016	2016	2	0	2	Export	682	Saudi Arabia	SAU	470	Malta	MLT								51	ORGANIC CHEMICALS	1	No Quantity			0		0		12600448			0
S3	2016	2016	2016	2	0	2	Export	682	Saudi Arabia	SAU	484	Mexico	MEX								51	ORGANIC CHEMICALS	1	No Quantity			0		0		79209			0
S3	2016	2016	2016	2	0	2	Export	682	Saudi Arabia	SAU	490	Other Asia, nes									51	ORGANIC CHEMICALS	1	No Quantity			0		0		319186106			4
S3	2016	2016	2016	2	0	2	Export	682	Saudi Arabia	SAU	504	Morocco	MAR								51	ORGANIC CHEMICALS	1	No Quantity			0				812364			4
S3	2016	2016	2016	2	0	2	Export	682	Saudi Arabia	SAU	512	Oman	OMN								51	ORGANIC CHEMICALS	1	No Quantity			0		0		13620304			4
S3	2016	2016	2016	2	0	2	Export	682	Saudi Arabia	SAU	528	Netherlands	NLD								51	ORGANIC CHEMICALS	1	No Quantity			0		0		168108743			4
S3	2016	2016	2016	2	0	2	Export	682	Saudi Arabia	SAU	554	New Zealand	NZL								51	ORGANIC CHEMICALS	1	No Quantity			0		0		100012			4
S3	2016	2016	2016	2	0	2	Export	682	Saudi Arabia	SAU	566	Nigeria	NGA								51	ORGANIC CHEMICALS	1	No Quantity			0		0		432585			4
S3	2016	2016	2016	2	0	2	Export	682	Saudi Arabia	SAU	579	Norway	NOR								51	ORGANIC CHEMICALS	1	No Quantity			0		0		258697			4
S3	2016	2016	2016	2	0	2	Export	682	Saudi Arabia	SAU	586	Pakistan	PAK								51	ORGANIC CHEMICALS	1	No Quantity			0		0		170550637			4
S3	2016	2016	2016	2	0	2	Export	682	Saudi Arabia	SAU	604	Peru	PER								51	ORGANIC CHEMICALS	1	No Quantity			0				313637			4
S3	2016	2016	2016	2	0	2	Export	682	Saudi Arabia	SAU	608	Philippines	PHL								51	ORGANIC CHEMICALS	1	No Quantity			0		0		1559387			4
S3	2016	2016	2016	2	0	2	Export	682	Saudi Arabia	SAU	616	Poland	POL								51	ORGANIC CHEMICALS	1	No Quantity			0				127481			4
S3	2016	2016	2016	2	0	2	Export	682	Saudi Arabia	SAU	634	Qatar	QAT								51	ORGANIC CHEMICALS	1	No Quantity			0		0		67349696			4
S3	2016	2016	2016	2	0	2	Export	682	Saudi Arabia	SAU	642	Romania	ROU								51	ORGANIC CHEMICALS	1	No Quantity			0				4863518			4
S3	2016	2016	2016	2	0	2	Export	682	Saudi Arabia	SAU	699	India	IND								51	ORGANIC CHEMICALS	1	No Quantity			0		0		941868167			4
S3	2016	2016	2016	2	0	2	Export	682	Saudi Arabia	SAU	702	Singapore	SGP								51	ORGANIC CHEMICALS	1	No Quantity			0		0		455331007			4
S3	2016	2016	2016	2	0	2	Export	682	Saudi Arabia	SAU	704	Viet Nam	VNM								51	ORGANIC CHEMICALS	1	No Quantity			0		0		3673508			4
S3	2016	2016	2016	2	0	2	Export	682	Saudi Arabia	SAU	710	South Africa	ZAF								51	ORGANIC CHEMICALS	1	No Quantity			0		0		90968536			4
S3	2016	2016	2016	2	0	2	Export	682	Saudi Arabia	SAU	724	Spain	ESP								51	ORGANIC CHEMICALS	1	No Quantity			0		0		236232667			4
S3	2016	2016	2016	2	0	2	Export	682	Saudi Arabia	SAU	729	Sudan	SDN								51	ORGANIC CHEMICALS	1	No Quantity			0		0		1134803			4
S3	2016	2016	2016	2	0	2	Export	682	Saudi Arabia	SAU	757	Switzerland	CHE								51	ORGANIC CHEMICALS	1	No Quantity			0		0		2106119			4
S3	2016	2016	2016	2	0	2	Export	682	Saudi Arabia	SAU	764	Thailand	THA								51	ORGANIC CHEMICALS	1	No Quantity			0		0		116808709			4
S3	2016	2016	2016	2	0	2	Export	682	Saudi Arabia	SAU	784	United Arab Emirates	ARE								51	ORGANIC CHEMICALS	1	No Quantity			0		0		381549337			4
S3	2016	2016	2016	2	0	2	Export	682	Saudi Arabia	SAU	788	Tunisia	TUN								51	ORGANIC CHEMICALS	1	No Quantity			0		0		1161739			4
S3	2016	2016	2016	2	0	2	Export	682	Saudi Arabia	SAU	792	Turkey	TUR								51	ORGANIC CHEMICALS	1	No Quantity			0		0		330300243			4
S3	2016	2016	2016	2	0	2	Export	682	Saudi Arabia	SAU	800	Uganda	UGA								51	ORGANIC CHEMICALS	1	No Quantity			0		0		708618			4
S3	2016	2016	2016	2	0	2	Export	682	Saudi Arabia	SAU	818	Egypt	EGY								51	ORGANIC CHEMICALS	1	No Quantity			0		0		55645356			4
S3	2016	2016	2016	2	0	2	Export	682	Saudi Arabia	SAU	826	United Kingdom	GBR								51	ORGANIC CHEMICALS	1	No Quantity			0		0		7226468			4
S3	2016	2016	2016	2	0	2	Export	682	Saudi Arabia	SAU	834	United Rep. of Tanzania	TZA								51	ORGANIC CHEMICALS	1	No Quantity			0				40538			4
S3	2016	2016	2016	2	0	2	Export	682	Saudi Arabia	SAU	842	USA	USA								51	ORGANIC CHEMICALS	1	No Quantity			0		0		250730943			4
S3	2016	2016	2016	2	0	2	Export	682	Saudi Arabia	SAU	887	Yemen	YEM								51	ORGANIC CHEMICALS	1	No Quantity			0		0		1564454			4
S3	2016	2016	2016	2	0	2	Export	682	Saudi Arabia	SAU	0	World	WLD								52	INORGANIC CHEMICALS	1	No Quantity			0				1526956375			4
S3	2016	2016	2016	2	0	2	Export	682	Saudi Arabia	SAU	4	Afghanistan	AFG								52	INORGANIC CHEMICALS	1	No Quantity			0		0		44005			0
S3	2016	2016	2016	2	0	2	Export	682	Saudi Arabia	SAU	31	Azerbaijan	AZE								52	INORGANIC CHEMICALS	1	No Quantity			0				336573			4
S3	2016	2016	2016	2	0	2	Export	682	Saudi Arabia	SAU	32	Argentina	ARG								52	INORGANIC CHEMICALS	1	No Quantity			0		0		73350418			0
S3	2016	2016	2016	2	0	2	Export	682	Saudi Arabia	SAU	36	Australia	AUS								52	INORGANIC CHEMICALS	1	No Quantity			0				159438901			4
S3	2016	2016	2016	2	0	2	Export	682	Saudi Arabia	SAU	48	Bahrain	BHR								52	INORGANIC CHEMICALS	1	No Quantity			0		0		8709847			4
S3	2016	2016	2016	2	0	2	Export	682	Saudi Arabia	SAU	50	Bangladesh	BGD								52	INORGANIC CHEMICALS	1	No Quantity			0		0		30377252			4
S3	2016	2016	2016	2	0	2	Export	682	Saudi Arabia	SAU	56	Belgium	BEL								52	INORGANIC CHEMICALS	1	No Quantity			0				5489993			4
S3	2016	2016	2016	2	0	2	Export	682	Saudi Arabia	SAU	76	Brazil	BRA								52	INORGANIC CHEMICALS	1	No Quantity			0		0		191933474			0
S3	2016	2016	2016	2	0	2	Export	682	Saudi Arabia	SAU	120	Cameroon	CMR								52	INORGANIC CHEMICALS	1	No Quantity			0		0		285100			4
S3	2016	2016	2016	2	0	2	Export	682	Saudi Arabia	SAU	156	China	CHN								52	INORGANIC CHEMICALS	1	No Quantity			0		0		57968835			4
S3	2016	2016	2016	2	0	2	Export	682	Saudi Arabia	SAU	180	Dem. Rep. of the Congo	COD								52	INORGANIC CHEMICALS	1	No Quantity			0				409382			4
S3	2016	2016	2016	2	0	2	Export	682	Saudi Arabia	SAU	231	Ethiopia	ETH								52	INORGANIC CHEMICALS	1	No Quantity			0		0		399247			4
S3	2016	2016	2016	2	0	2	Export	682	Saudi Arabia	SAU	251	France	FRA								52	INORGANIC CHEMICALS	1	No Quantity			0		0		169620			4
S3	2016	2016	2016	2	0	2	Export	682	Saudi Arabia	SAU	262	Djibouti	DJI								52	INORGANIC CHEMICALS	1	No Quantity			0		0		236028			4
S3	2016	2016	2016	2	0	2	Export	682	Saudi Arabia	SAU	275	State of Palestine	PSE								52	INORGANIC CHEMICALS	1	No Quantity			0				61340			4
S3	2016	2016	2016	2	0	2	Export	682	Saudi Arabia	SAU	288	Ghana	GHA								52	INORGANIC CHEMICALS	1	No Quantity			0				510994			4
S3	2016	2016	2016	2	0	2	Export	682	Saudi Arabia	SAU	324	Guinea	GIN								52	INORGANIC CHEMICALS	1	No Quantity			0				1823952			4
S3	2016	2016	2016	2	0	2	Export	682	Saudi Arabia	SAU	368	Iraq	IRQ								52	INORGANIC CHEMICALS	1	No Quantity			0		0		1860223			4
S3	2016	2016	2016	2	0	2	Export	682	Saudi Arabia	SAU	381	Italy	ITA								52	INORGANIC CHEMICALS	1	No Quantity			0		0		10085212			4
S3	2016	2016	2016	2	0	2	Export	682	Saudi Arabia	SAU	384	Côte d'Ivoire	CIV								52	INORGANIC CHEMICALS	1	No Quantity			0				511528			4
S3	2016	2016	2016	2	0	2	Export	682	Saudi Arabia	SAU	392	Japan	JPN								52	INORGANIC CHEMICALS	1	No Quantity			0		0		7907884			0
S3	2016	2016	2016	2	0	2	Export	682	Saudi Arabia	SAU	400	Jordan	JOR								52	INORGANIC CHEMICALS	1	No Quantity			0		0		13318134			4
S3	2016	2016	2016	2	0	2	Export	682	Saudi Arabia	SAU	404	Kenya	KEN								52	INORGANIC CHEMICALS	1	No Quantity			0		0		49049896			4
S3	2016	2016	2016	2	0	2	Export	682	Saudi Arabia	SAU	410	Rep. of Korea	KOR								52	INORGANIC CHEMICALS	1	No Quantity			0		0		70352191			4
S3	2016	2016	2016	2	0	2	Export	682	Saudi Arabia	SAU	414	Kuwait	KWT								52	INORGANIC CHEMICALS	1	No Quantity			0		0		6269020			4
S3	2016	2016	2016	2	0	2	Export	682	Saudi Arabia	SAU	422	Lebanon	LBN								52	INORGANIC CHEMICALS	1	No Quantity			0		0		792895			4
S3	2016	2016	2016	2	0	2	Export	682	Saudi Arabia	SAU	430	Liberia	LBR								52	INORGANIC CHEMICALS	1	No Quantity			0				712619			4
S3	2016	2016	2016	2	0	2	Export	682	Saudi Arabia	SAU	434	Libya	LBY								52	INORGANIC CHEMICALS	1	No Quantity			0				925977			4
S3	2016	2016	2016	2	0	2	Export	682	Saudi Arabia	SAU	450	Madagascar	MDG								52	INORGANIC CHEMICALS	1	No Quantity			0		0		3181982			4
S3	2016	2016	2016	2	0	2	Export	682	Saudi Arabia	SAU	454	Malawi	MWI								52	INORGANIC CHEMICALS	1	No Quantity			0				648344			4
S3	2016	2016	2016	2	0	2	Export	682	Saudi Arabia	SAU	458	Malaysia	MYS								52	INORGANIC CHEMICALS	1	No Quantity			0		0		98145			4
S3	2016	2016	2016	2	0	2	Export	682	Saudi Arabia	SAU	466	Mali	MLI								52	INORGANIC CHEMICALS	1	No Quantity			0				234961			4
S3	2016	2016	2016	2	0	2	Export	682	Saudi Arabia	SAU	490	Other Asia, nes									52	INORGANIC CHEMICALS	1	No Quantity			0		0		71431521			4
S3	2016	2016	2016	2	0	2	Export	682	Saudi Arabia	SAU	504	Morocco	MAR								52	INORGANIC CHEMICALS	1	No Quantity			0		0		8697045			0
S3	2016	2016	2016	2	0	2	Export	682	Saudi Arabia	SAU	512	Oman	OMN								52	INORGANIC CHEMICALS	1	No Quantity			0		0		1414570			4
S3	2016	2016	2016	2	0	2	Export	682	Saudi Arabia	SAU	516	Namibia	NAM								52	INORGANIC CHEMICALS	1	No Quantity			0				58140			4
S3	2016	2016	2016	2	0	2	Export	682	Saudi Arabia	SAU	528	Netherlands	NLD								52	INORGANIC CHEMICALS	1	No Quantity			0		0		249896			0
S3	2016	2016	2016	2	0	2	Export	682	Saudi Arabia	SAU	554	New Zealand	NZL								52	INORGANIC CHEMICALS	1	No Quantity			0		0		4180235			0
S3	2016	2016	2016	2	0	2	Export	682	Saudi Arabia	SAU	562	Niger	NER								52	INORGANIC CHEMICALS	1	No Quantity			0				266165			4
S3	2016	2016	2016	2	0	2	Export	682	Saudi Arabia	SAU	566	Nigeria	NGA								52	INORGANIC CHEMICALS	1	No Quantity			0				707551			4
S3	2016	2016	2016	2	0	2	Export	682	Saudi Arabia	SAU	586	Pakistan	PAK								52	INORGANIC CHEMICALS	1	No Quantity			0		0		55540543			4
S3	2016	2016	2016	2	0	2	Export	682	Saudi Arabia	SAU	634	Qatar	QAT								52	INORGANIC CHEMICALS	1	No Quantity			0		0		8933874			4
S3	2016	2016	2016	2	0	2	Export	682	Saudi Arabia	SAU	646	Rwanda	RWA								52	INORGANIC CHEMICALS	1	No Quantity			0				27469			4
S3	2016	2016	2016	2	0	2	Export	682	Saudi Arabia	SAU	686	Senegal	SEN								52	INORGANIC CHEMICALS	1	No Quantity			0				378712			4
S3	2016	2016	2016	2	0	2	Export	682	Saudi Arabia	SAU	694	Sierra Leone	SLE								52	INORGANIC CHEMICALS	1	No Quantity			0				1072662			4
S3	2016	2016	2016	2	0	2	Export	682	Saudi Arabia	SAU	699	India	IND								52	INORGANIC CHEMICALS	1	No Quantity			0		0		563605891			4
S3	2016	2016	2016	2	0	2	Export	682	Saudi Arabia	SAU	702	Singapore	SGP								52	INORGANIC CHEMICALS	1	No Quantity			0		0		2179462			4
S3	2016	2016	2016	2	0	2	Export	682	Saudi Arabia	SAU	704	Viet Nam	VNM								52	INORGANIC CHEMICALS	1	No Quantity			0				247229			4
S3	2016	2016	2016	2	0	2	Export	682	Saudi Arabia	SAU	724	Spain	ESP								52	INORGANIC CHEMICALS	1	No Quantity			0		0		199490			4
S3	2016	2016	2016	2	0	2	Export	682	Saudi Arabia	SAU	729	Sudan	SDN								52	INORGANIC CHEMICALS	1	No Quantity			0		0		9444068			4
S3	2016	2016	2016	2	0	2	Export	682	Saudi Arabia	SAU	764	Thailand	THA								52	INORGANIC CHEMICALS	1	No Quantity			0				11310159			4
S3	2016	2016	2016	2	0	2	Export	682	Saudi Arabia	SAU	784	United Arab Emirates	ARE								52	INORGANIC CHEMICALS	1	No Quantity			0		0		18745987			4
S3	2016	2016	2016	2	0	2	Export	682	Saudi Arabia	SAU	788	Tunisia	TUN								52	INORGANIC CHEMICALS	1	No Quantity			0		0		1804216			4
S3	2016	2016	2016	2	0	2	Export	682	Saudi Arabia	SAU	792	Turkey	TUR								52	INORGANIC CHEMICALS	1	No Quantity			0		0		10803698			4
S3	2016	2016	2016	2	0	2	Export	682	Saudi Arabia	SAU	800	Uganda	UGA								52	INORGANIC CHEMICALS	1	No Quantity			0				140016			4
S3	2016	2016	2016	2	0	2	Export	682	Saudi Arabia	SAU	804	Ukraine	UKR								52	INORGANIC CHEMICALS	1	No Quantity			0				6483446			4
S3	2016	2016	2016	2	0	2	Export	682	Saudi Arabia	SAU	818	Egypt	EGY								52	INORGANIC CHEMICALS	1	No Quantity			0		0		4415197			4
S3	2016	2016	2016	2	0	2	Export	682	Saudi Arabia	SAU	826	United Kingdom	GBR								52	INORGANIC CHEMICALS	1	No Quantity			0		0		149884			0
S3	2016	2016	2016	2	0	2	Export	682	Saudi Arabia	SAU	834	United Rep. of Tanzania	TZA								52	INORGANIC CHEMICALS	1	No Quantity			0				24834985			4
S3	2016	2016	2016	2	0	2	Export	682	Saudi Arabia	SAU	842	USA	USA								52	INORGANIC CHEMICALS	1	No Quantity			0		0		21554858			4
S3	2016	2016	2016	2	0	2	Export	682	Saudi Arabia	SAU	887	Yemen	YEM								52	INORGANIC CHEMICALS	1	No Quantity			0		0		585403			4
S3	2016	2016	2016	2	0	2	Export	682	Saudi Arabia	SAU	0	World	WLD								53	DYES,COLOURING MATERIALS	1	No Quantity			0				269046745			4
S3	2016	2016	2016	2	0	2	Export	682	Saudi Arabia	SAU	12	Algeria	DZA								53	DYES,COLOURING MATERIALS	1	No Quantity			0		0		7974292			4
S3	2016	2016	2016	2	0	2	Export	682	Saudi Arabia	SAU	24	Angola	AGO								53	DYES,COLOURING MATERIALS	1	No Quantity			0				137616			4
S3	2016	2016	2016	2	0	2	Export	682	Saudi Arabia	SAU	31	Azerbaijan	AZE								53	DYES,COLOURING MATERIALS	1	No Quantity			0				258964			4
S3	2016	2016	2016	2	0	2	Export	682	Saudi Arabia	SAU	36	Australia	AUS								53	DYES,COLOURING MATERIALS	1	No Quantity			0		0		3195050			4
S3	2016	2016	2016	2	0	2	Export	682	Saudi Arabia	SAU	48	Bahrain	BHR								53	DYES,COLOURING MATERIALS	1	No Quantity			0		0		6445574			4
S3	2016	2016	2016	2	0	2	Export	682	Saudi Arabia	SAU	50	Bangladesh	BGD								53	DYES,COLOURING MATERIALS	1	No Quantity			0		0		1297756			4
S3	2016	2016	2016	2	0	2	Export	682	Saudi Arabia	SAU	56	Belgium	BEL								53	DYES,COLOURING MATERIALS	1	No Quantity			0				10949583			4
S3	2016	2016	2016	2	0	2	Export	682	Saudi Arabia	SAU	96	Brunei Darussalam	BRN								53	DYES,COLOURING MATERIALS	1	No Quantity			0				44271			4
S3	2016	2016	2016	2	0	2	Export	682	Saudi Arabia	SAU	100	Bulgaria	BGR								53	DYES,COLOURING MATERIALS	1	No Quantity			0				158419			4
S3	2016	2016	2016	2	0	2	Export	682	Saudi Arabia	SAU	112	Belarus	BLR								53	DYES,COLOURING MATERIALS	1	No Quantity			0				84810			4
S3	2016	2016	2016	2	0	2	Export	682	Saudi Arabia	SAU	120	Cameroon	CMR								53	DYES,COLOURING MATERIALS	1	No Quantity			0				289901			4
S3	2016	2016	2016	2	0	2	Export	682	Saudi Arabia	SAU	144	Sri Lanka	LKA								53	DYES,COLOURING MATERIALS	1	No Quantity			0		0		3533491			4
S3	2016	2016	2016	2	0	2	Export	682	Saudi Arabia	SAU	156	China	CHN								53	DYES,COLOURING MATERIALS	1	No Quantity			0				1977304			4
S3	2016	2016	2016	2	0	2	Export	682	Saudi Arabia	SAU	180	Dem. Rep. of the Congo	COD								53	DYES,COLOURING MATERIALS	1	No Quantity			0				124548			4
S3	2016	2016	2016	2	0	2	Export	682	Saudi Arabia	SAU	204	Benin	BEN								53	DYES,COLOURING MATERIALS	1	No Quantity			0				264031			4
S3	2016	2016	2016	2	0	2	Export	682	Saudi Arabia	SAU	218	Ecuador	ECU								53	DYES,COLOURING MATERIALS	1	No Quantity			0				54939			4
S3	2016	2016	2016	2	0	2	Export	682	Saudi Arabia	SAU	231	Ethiopia	ETH								53	DYES,COLOURING MATERIALS	1	No Quantity			0		0		3018229			4
S3	2016	2016	2016	2	0	2	Export	682	Saudi Arabia	SAU	251	France	FRA								53	DYES,COLOURING MATERIALS	1	No Quantity			0		0		33070			0
S3	2016	2016	2016	2	0	2	Export	682	Saudi Arabia	SAU	262	Djibouti	DJI								53	DYES,COLOURING MATERIALS	1	No Quantity			0		0		286434			0
S3	2016	2016	2016	2	0	2	Export	682	Saudi Arabia	SAU	266	Gabon	GAB								53	DYES,COLOURING MATERIALS	1	No Quantity			0				133349			4
S3	2016	2016	2016	2	0	2	Export	682	Saudi Arabia	SAU	268	Georgia	GEO								53	DYES,COLOURING MATERIALS	1	No Quantity			0		0		68541			0
S3	2016	2016	2016	2	0	2	Export	682	Saudi Arabia	SAU	275	State of Palestine	PSE								53	DYES,COLOURING MATERIALS	1	No Quantity			0		0		54673			0
S3	2016	2016	2016	2	0	2	Export	682	Saudi Arabia	SAU	276	Germany	DEU								53	DYES,COLOURING MATERIALS	1	No Quantity			0		0		1508448			4
S3	2016	2016	2016	2	0	2	Export	682	Saudi Arabia	SAU	288	Ghana	GHA								53	DYES,COLOURING MATERIALS	1	No Quantity			0		0		988918			4
S3	2016	2016	2016	2	0	2	Export	682	Saudi Arabia	SAU	360	Indonesia	IDN								53	DYES,COLOURING MATERIALS	1	No Quantity			0		0		270165			4
S3	2016	2016	2016	2	0	2	Export	682	Saudi Arabia	SAU	368	Iraq	IRQ								53	DYES,COLOURING MATERIALS	1	No Quantity			0		0		10428987			4
S3	2016	2016	2016	2	0	2	Export	682	Saudi Arabia	SAU	381	Italy	ITA								53	DYES,COLOURING MATERIALS	1	No Quantity			0				2483765			4
S3	2016	2016	2016	2	0	2	Export	682	Saudi Arabia	SAU	384	Côte d'Ivoire	CIV								53	DYES,COLOURING MATERIALS	1	No Quantity			0				808897			4
S3	2016	2016	2016	2	0	2	Export	682	Saudi Arabia	SAU	392	Japan	JPN								53	DYES,COLOURING MATERIALS	1	No Quantity			0				672614			4
S3	2016	2016	2016	2	0	2	Export	682	Saudi Arabia	SAU	398	Kazakhstan	KAZ								53	DYES,COLOURING MATERIALS	1	No Quantity			0		0		190689			4
S3	2016	2016	2016	2	0	2	Export	682	Saudi Arabia	SAU	400	Jordan	JOR								53	DYES,COLOURING MATERIALS	1	No Quantity			0		0		2904349			4
S3	2016	2016	2016	2	0	2	Export	682	Saudi Arabia	SAU	404	Kenya	KEN								53	DYES,COLOURING MATERIALS	1	No Quantity			0		0		3981812			4
S3	2016	2016	2016	2	0	2	Export	682	Saudi Arabia	SAU	410	Rep. of Korea	KOR								53	DYES,COLOURING MATERIALS	1	No Quantity			0				657679			4
S3	2016	2016	2016	2	0	2	Export	682	Saudi Arabia	SAU	414	Kuwait	KWT								53	DYES,COLOURING MATERIALS	1	No Quantity			0		0		16440643			4
S3	2016	2016	2016	2	0	2	Export	682	Saudi Arabia	SAU	422	Lebanon	LBN								53	DYES,COLOURING MATERIALS	1	No Quantity			0		0		5041406			4
S3	2016	2016	2016	2	0	2	Export	682	Saudi Arabia	SAU	434	Libya	LBY								53	DYES,COLOURING MATERIALS	1	No Quantity			0		0		2449894			4
S3	2016	2016	2016	2	0	2	Export	682	Saudi Arabia	SAU	450	Madagascar	MDG								53	DYES,COLOURING MATERIALS	1	No Quantity			0				85076			4
S3	2016	2016	2016	2	0	2	Export	682	Saudi Arabia	SAU	454	Malawi	MWI								53	DYES,COLOURING MATERIALS	1	No Quantity			0				172020			4
S3	2016	2016	2016	2	0	2	Export	682	Saudi Arabia	SAU	458	Malaysia	MYS								53	DYES,COLOURING MATERIALS	1	No Quantity			0				5635877			4
S3	2016	2016	2016	2	0	2	Export	682	Saudi Arabia	SAU	490	Other Asia, nes									53	DYES,COLOURING MATERIALS	1	No Quantity			0				1432705			4
S3	2016	2016	2016	2	0	2	Export	682	Saudi Arabia	SAU	504	Morocco	MAR								53	DYES,COLOURING MATERIALS	1	No Quantity			0		0		5677749			4
S3	2016	2016	2016	2	0	2	Export	682	Saudi Arabia	SAU	508	Mozambique	MOZ								53	DYES,COLOURING MATERIALS	1	No Quantity			0				46138			4
S3	2016	2016	2016	2	0	2	Export	682	Saudi Arabia	SAU	512	Oman	OMN								53	DYES,COLOURING MATERIALS	1	No Quantity			0		0		4326386			4
S3	2016	2016	2016	2	0	2	Export	682	Saudi Arabia	SAU	524	Nepal	NPL								53	DYES,COLOURING MATERIALS	1	No Quantity			0				330706			4
S3	2016	2016	2016	2	0	2	Export	682	Saudi Arabia	SAU	528	Netherlands	NLD								53	DYES,COLOURING MATERIALS	1	No Quantity			0		0		261898			4
S3	2016	2016	2016	2	0	2	Export	682	Saudi Arabia	SAU	554	New Zealand	NZL								53	DYES,COLOURING MATERIALS	1	No Quantity			0				588337			4
S3	2016	2016	2016	2	0	2	Export	682	Saudi Arabia	SAU	566	Nigeria	NGA								53	DYES,COLOURING MATERIALS	1	No Quantity			0				360043			4
S3	2016	2016	2016	2	0	2	Export	682	Saudi Arabia	SAU	586	Pakistan	PAK								53	DYES,COLOURING MATERIALS	1	No Quantity			0		0		2698457			4
S3	2016	2016	2016	2	0	2	Export	682	Saudi Arabia	SAU	608	Philippines	PHL								53	DYES,COLOURING MATERIALS	1	No Quantity			0				92544			4
S3	2016	2016	2016	2	0	2	Export	682	Saudi Arabia	SAU	634	Qatar	QAT								53	DYES,COLOURING MATERIALS	1	No Quantity			0		0		17114590			4
S3	2016	2016	2016	2	0	2	Export	682	Saudi Arabia	SAU	643	Russian Federation	RUS								53	DYES,COLOURING MATERIALS	1	No Quantity			0				3586297			4
S3	2016	2016	2016	2	0	2	Export	682	Saudi Arabia	SAU	678	Sao Tome and Principe	STP								53	DYES,COLOURING MATERIALS	1	No Quantity			0				95478			4
S3	2016	2016	2016	2	0	2	Export	682	Saudi Arabia	SAU	686	Senegal	SEN								53	DYES,COLOURING MATERIALS	1	No Quantity			0				210425			4
S3	2016	2016	2016	2	0	2	Export	682	Saudi Arabia	SAU	694	Sierra Leone	SLE								53	DYES,COLOURING MATERIALS	1	No Quantity			0				217092			4
S3	2016	2016	2016	2	0	2	Export	682	Saudi Arabia	SAU	699	India	IND								53	DYES,COLOURING MATERIALS	1	No Quantity			0		0		20510999			4
S3	2016	2016	2016	2	0	2	Export	682	Saudi Arabia	SAU	702	Singapore	SGP								53	DYES,COLOURING MATERIALS	1	No Quantity			0		0		104812			4
S3	2016	2016	2016	2	0	2	Export	682	Saudi Arabia	SAU	706	Somalia	SOM								53	DYES,COLOURING MATERIALS	1	No Quantity			0		0		228027			0
S3	2016	2016	2016	2	0	2	Export	682	Saudi Arabia	SAU	710	South Africa	ZAF								53	DYES,COLOURING MATERIALS	1	No Quantity			0		0		222960			4
S3	2016	2016	2016	2	0	2	Export	682	Saudi Arabia	SAU	724	Spain	ESP								53	DYES,COLOURING MATERIALS	1	No Quantity			0		0		187755			4
S3	2016	2016	2016	2	0	2	Export	682	Saudi Arabia	SAU	729	Sudan	SDN								53	DYES,COLOURING MATERIALS	1	No Quantity			0		0		5413450			4
S3	2016	2016	2016	2	0	2	Export	682	Saudi Arabia	SAU	760	Syria	SYR								53	DYES,COLOURING MATERIALS	1	No Quantity			0		0		43738			0
S3	2016	2016	2016	2	0	2	Export	682	Saudi Arabia	SAU	764	Thailand	THA								53	DYES,COLOURING MATERIALS	1	No Quantity			0				1731141			4
S3	2016	2016	2016	2	0	2	Export	682	Saudi Arabia	SAU	784	United Arab Emirates	ARE								53	DYES,COLOURING MATERIALS	1	No Quantity			0		0		59048165			4
S3	2016	2016	2016	2	0	2	Export	682	Saudi Arabia	SAU	788	Tunisia	TUN								53	DYES,COLOURING MATERIALS	1	No Quantity			0				6467177			4
S3	2016	2016	2016	2	0	2	Export	682	Saudi Arabia	SAU	792	Turkey	TUR								53	DYES,COLOURING MATERIALS	1	No Quantity			0		0		429384			0
S3	2016	2016	2016	2	0	2	Export	682	Saudi Arabia	SAU	800	Uganda	UGA								53	DYES,COLOURING MATERIALS	1	No Quantity			0				38938			4
S3	2016	2016	2016	2	0	2	Export	682	Saudi Arabia	SAU	804	Ukraine	UKR								53	DYES,COLOURING MATERIALS	1	No Quantity			0				196556			4
S3	2016	2016	2016	2	0	2	Export	682	Saudi Arabia	SAU	818	Egypt	EGY								53	DYES,COLOURING MATERIALS	1	No Quantity			0		0		37579451			4
S3	2016	2016	2016	2	0	2	Export	682	Saudi Arabia	SAU	826	United Kingdom	GBR								53	DYES,COLOURING MATERIALS	1	No Quantity			0		0		26669			0
S3	2016	2016	2016	2	0	2	Export	682	Saudi Arabia	SAU	834	United Rep. of Tanzania	TZA								53	DYES,COLOURING MATERIALS	1	No Quantity			0				427784			4
S3	2016	2016	2016	2	0	2	Export	682	Saudi Arabia	SAU	842	USA	USA								53	DYES,COLOURING MATERIALS	1	No Quantity			0		0		216025			4
S3	2016	2016	2016	2	0	2	Export	682	Saudi Arabia	SAU	860	Uzbekistan	UZB								53	DYES,COLOURING MATERIALS	1	No Quantity			0				294968			4
S3	2016	2016	2016	2	0	2	Export	682	Saudi Arabia	SAU	887	Yemen	YEM								53	DYES,COLOURING MATERIALS	1	No Quantity			0		0		3687643			0
S3	2016	2016	2016	2	0	2	Export	682	Saudi Arabia	SAU	894	Zambia	ZMB								53	DYES,COLOURING MATERIALS	1	No Quantity			0				46138			4
S3	2016	2016	2016	2	0	2	Export	678	Sao Tome and Principe	STP	0	World	WLD								54	MEDICINAL,PHARM.PRODUCTS	1	No Quantity							33			0
S3	2016	2016	2016	2	0	2	Export	678	Sao Tome and Principe	STP	620	Portugal	PRT								54	MEDICINAL,PHARM.PRODUCTS	1	No Quantity							33			0
S3	2016	2016	2016	2	0	2	Export	682	Saudi Arabia	SAU	0	World	WLD								54	MEDICINAL,PHARM.PRODUCTS	1	No Quantity			0		0		525390097			4
S3	2016	2016	2016	2	0	2	Export	682	Saudi Arabia	SAU	12	Algeria	DZA								54	MEDICINAL,PHARM.PRODUCTS	1	No Quantity			0		0		44614697			4
S3	2016	2016	2016	2	0	2	Export	682	Saudi Arabia	SAU	31	Azerbaijan	AZE								54	MEDICINAL,PHARM.PRODUCTS	1	No Quantity			0		0		66941			0
S3	2016	2016	2016	2	0	2	Export	682	Saudi Arabia	SAU	36	Australia	AUS								54	MEDICINAL,PHARM.PRODUCTS	1	No Quantity			0		0		144017			0
S3	2016	2016	2016	2	0	2	Export	682	Saudi Arabia	SAU	48	Bahrain	BHR								54	MEDICINAL,PHARM.PRODUCTS	1	No Quantity			0		0		16929501			0
S3	2016	2016	2016	2	0	2	Export	682	Saudi Arabia	SAU	50	Bangladesh	BGD								54	MEDICINAL,PHARM.PRODUCTS	1	No Quantity			0		0		87743			0
S3	2016	2016	2016	2	0	2	Export	682	Saudi Arabia	SAU	56	Belgium	BEL								54	MEDICINAL,PHARM.PRODUCTS	1	No Quantity			0		0		10063609			4
S3	2016	2016	2016	2	0	2	Export	682	Saudi Arabia	SAU	108	Burundi	BDI								54	MEDICINAL,PHARM.PRODUCTS	1	No Quantity			0		0		114680			0
S3	2016	2016	2016	2	0	2	Export	682	Saudi Arabia	SAU	112	Belarus	BLR								54	MEDICINAL,PHARM.PRODUCTS	1	No Quantity			0		0		167753			0
S3	2016	2016	2016	2	0	2	Export	682	Saudi Arabia	SAU	124	Canada	CAN								54	MEDICINAL,PHARM.PRODUCTS	1	No Quantity			0		0		91210			4
S3	2016	2016	2016	2	0	2	Export	682	Saudi Arabia	SAU	144	Sri Lanka	LKA								54	MEDICINAL,PHARM.PRODUCTS	1	No Quantity			0		0		97611			0
S3	2016	2016	2016	2	0	2	Export	682	Saudi Arabia	SAU	156	China	CHN								54	MEDICINAL,PHARM.PRODUCTS	1	No Quantity			0		0		36004			4
S3	2016	2016	2016	2	0	2	Export	682	Saudi Arabia	SAU	208	Denmark	DNK								54	MEDICINAL,PHARM.PRODUCTS	1	No Quantity			0		0		1422571			0
S3	2016	2016	2016	2	0	2	Export	682	Saudi Arabia	SAU	231	Ethiopia	ETH								54	MEDICINAL,PHARM.PRODUCTS	1	No Quantity			0		0		2150391			0
S3	2016	2016	2016	2	0	2	Export	682	Saudi Arabia	SAU	251	France	FRA								54	MEDICINAL,PHARM.PRODUCTS	1	No Quantity			0		0		732088			0
S3	2016	2016	2016	2	0	2	Export	682	Saudi Arabia	SAU	262	Djibouti	DJI								54	MEDICINAL,PHARM.PRODUCTS	1	No Quantity			0		0		26669			0
S3	2016	2016	2016	2	0	2	Export	682	Saudi Arabia	SAU	276	Germany	DEU								54	MEDICINAL,PHARM.PRODUCTS	1	No Quantity			0		0		278433			4
S3	2016	2016	2016	2	0	2	Export	682	Saudi Arabia	SAU	368	Iraq	IRQ								54	MEDICINAL,PHARM.PRODUCTS	1	No Quantity			0		0		17693060			0
S3	2016	2016	2016	2	0	2	Export	682	Saudi Arabia	SAU	372	Ireland	IRL								54	MEDICINAL,PHARM.PRODUCTS	1	No Quantity			0		0		66407			4
S3	2016	2016	2016	2	0	2	Export	682	Saudi Arabia	SAU	392	Japan	JPN								54	MEDICINAL,PHARM.PRODUCTS	1	No Quantity			0		0		38137			4
S3	2016	2016	2016	2	0	2	Export	682	Saudi Arabia	SAU	398	Kazakhstan	KAZ								54	MEDICINAL,PHARM.PRODUCTS	1	No Quantity			0		0		2052780			0
S3	2016	2016	2016	2	0	2	Export	682	Saudi Arabia	SAU	400	Jordan	JOR								54	MEDICINAL,PHARM.PRODUCTS	1	No Quantity			0		0		49746514			4
S3	2016	2016	2016	2	0	2	Export	682	Saudi Arabia	SAU	404	Kenya	KEN								54	MEDICINAL,PHARM.PRODUCTS	1	No Quantity			0		0		225893			0
S3	2016	2016	2016	2	0	2	Export	682	Saudi Arabia	SAU	414	Kuwait	KWT								54	MEDICINAL,PHARM.PRODUCTS	1	No Quantity			0		0		51237093			4
S3	2016	2016	2016	2	0	2	Export	682	Saudi Arabia	SAU	422	Lebanon	LBN								54	MEDICINAL,PHARM.PRODUCTS	1	No Quantity			0		0		24267984			0
S3	2016	2016	2016	2	0	2	Export	682	Saudi Arabia	SAU	434	Libya	LBY								54	MEDICINAL,PHARM.PRODUCTS	1	No Quantity			0		0		3823126			0
S3	2016	2016	2016	2	0	2	Export	682	Saudi Arabia	SAU	458	Malaysia	MYS								54	MEDICINAL,PHARM.PRODUCTS	1	No Quantity			0		0		59207			4
S3	2016	2016	2016	2	0	2	Export	682	Saudi Arabia	SAU	470	Malta	MLT								54	MEDICINAL,PHARM.PRODUCTS	1	No Quantity			0		0		450454			0
S3	2016	2016	2016	2	0	2	Export	682	Saudi Arabia	SAU	480	Mauritius	MUS								54	MEDICINAL,PHARM.PRODUCTS	1	No Quantity			0		0		60273			0
S3	2016	2016	2016	2	0	2	Export	682	Saudi Arabia	SAU	504	Morocco	MAR								54	MEDICINAL,PHARM.PRODUCTS	1	No Quantity			0		0		5201158			0
S3	2016	2016	2016	2	0	2	Export	682	Saudi Arabia	SAU	512	Oman	OMN								54	MEDICINAL,PHARM.PRODUCTS	1	No Quantity			0		0		27362222			0
S3	2016	2016	2016	2	0	2	Export	682	Saudi Arabia	SAU	524	Nepal	NPL								54	MEDICINAL,PHARM.PRODUCTS	1	No Quantity			0		0		60007			0
S3	2016	2016	2016	2	0	2	Export	682	Saudi Arabia	SAU	528	Netherlands	NLD								54	MEDICINAL,PHARM.PRODUCTS	1	No Quantity			0		0		1283354			4
S3	2016	2016	2016	2	0	2	Export	682	Saudi Arabia	SAU	566	Nigeria	NGA								54	MEDICINAL,PHARM.PRODUCTS	1	No Quantity			0		0		767558			0
S3	2016	2016	2016	2	0	2	Export	682	Saudi Arabia	SAU	586	Pakistan	PAK								54	MEDICINAL,PHARM.PRODUCTS	1	No Quantity			0		0		32003			0
S3	2016	2016	2016	2	0	2	Export	682	Saudi Arabia	SAU	608	Philippines	PHL								54	MEDICINAL,PHARM.PRODUCTS	1	No Quantity			0		0		47205			0
S3	2016	2016	2016	2	0	2	Export	682	Saudi Arabia	SAU	616	Poland	POL								54	MEDICINAL,PHARM.PRODUCTS	1	No Quantity			0		0		579269			4
S3	2016	2016	2016	2	0	2	Export	682	Saudi Arabia	SAU	620	Portugal	PRT								54	MEDICINAL,PHARM.PRODUCTS	1	No Quantity			0		0		933978			4
S3	2016	2016	2016	2	0	2	Export	682	Saudi Arabia	SAU	634	Qatar	QAT								54	MEDICINAL,PHARM.PRODUCTS	1	No Quantity			0		0		30759698			0
S3	2016	2016	2016	2	0	2	Export	682	Saudi Arabia	SAU	699	India	IND								54	MEDICINAL,PHARM.PRODUCTS	1	No Quantity			0		0		70675			4
S3	2016	2016	2016	2	0	2	Export	682	Saudi Arabia	SAU	703	Slovakia	SVK								54	MEDICINAL,PHARM.PRODUCTS	1	No Quantity			0		0		1710338			0
S3	2016	2016	2016	2	0	2	Export	682	Saudi Arabia	SAU	706	Somalia	SOM								54	MEDICINAL,PHARM.PRODUCTS	1	No Quantity			0		0		202157			0
S3	2016	2016	2016	2	0	2	Export	682	Saudi Arabia	SAU	710	South Africa	ZAF								54	MEDICINAL,PHARM.PRODUCTS	1	No Quantity			0		0		71208			4
S3	2016	2016	2016	2	0	2	Export	682	Saudi Arabia	SAU	724	Spain	ESP								54	MEDICINAL,PHARM.PRODUCTS	1	No Quantity			0		0		302436			0
S3	2016	2016	2016	2	0	2	Export	682	Saudi Arabia	SAU	728	South Sudan	SSD								54	MEDICINAL,PHARM.PRODUCTS	1	No Quantity			0		0		49339			0
S3	2016	2016	2016	2	0	2	Export	682	Saudi Arabia	SAU	729	Sudan	SDN								54	MEDICINAL,PHARM.PRODUCTS	1	No Quantity			0		0		27761204			4
S3	2016	2016	2016	2	0	2	Export	682	Saudi Arabia	SAU	757	Switzerland	CHE								54	MEDICINAL,PHARM.PRODUCTS	1	No Quantity			0		0		1639130			4
S3	2016	2016	2016	2	0	2	Export	682	Saudi Arabia	SAU	780	Trinidad and Tobago	TTO								54	MEDICINAL,PHARM.PRODUCTS	1	No Quantity			0		0		183222			0
S3	2016	2016	2016	2	0	2	Export	682	Saudi Arabia	SAU	784	United Arab Emirates	ARE								54	MEDICINAL,PHARM.PRODUCTS	1	No Quantity			0		0		100717441			4
S3	2016	2016	2016	2	0	2	Export	682	Saudi Arabia	SAU	788	Tunisia	TUN								54	MEDICINAL,PHARM.PRODUCTS	1	No Quantity			0		0		146150			4
S3	2016	2016	2016	2	0	2	Export	682	Saudi Arabia	SAU	792	Turkey	TUR								54	MEDICINAL,PHARM.PRODUCTS	1	No Quantity			0		0		374711			0
S3	2016	2016	2016	2	0	2	Export	682	Saudi Arabia	SAU	800	Uganda	UGA								54	MEDICINAL,PHARM.PRODUCTS	1	No Quantity			0		0		70675			0
S3	2016	2016	2016	2	0	2	Export	682	Saudi Arabia	SAU	818	Egypt	EGY								54	MEDICINAL,PHARM.PRODUCTS	1	No Quantity			0		0		90006287			4
S3	2016	2016	2016	2	0	2	Export	682	Saudi Arabia	SAU	826	United Kingdom	GBR								54	MEDICINAL,PHARM.PRODUCTS	1	No Quantity			0		0		488325			4
S3	2016	2016	2016	2	0	2	Export	682	Saudi Arabia	SAU	834	United Rep. of Tanzania	TZA								54	MEDICINAL,PHARM.PRODUCTS	1	No Quantity			0		0		47472			0
S3	2016	2016	2016	2	0	2	Export	682	Saudi Arabia	SAU	842	USA	USA								54	MEDICINAL,PHARM.PRODUCTS	1	No Quantity			0		0		1931965			4
S3	2016	2016	2016	2	0	2	Export	682	Saudi Arabia	SAU	887	Yemen	YEM								54	MEDICINAL,PHARM.PRODUCTS	1	No Quantity			0		0		5846036			0
S3	2016	2016	2016	2	0	2	Export	678	Sao Tome and Principe	STP	0	World	WLD								55	ESSENTL.OILS,PERFUME,ETC	1	No Quantity							142			0
S3	2016	2016	2016	2	0	2	Export	678	Sao Tome and Principe	STP	266	Gabon	GAB								55	ESSENTL.OILS,PERFUME,ETC	1	No Quantity							109			0
S3	2016	2016	2016	2	0	2	Export	678	Sao Tome and Principe	STP	620	Portugal	PRT								55	ESSENTL.OILS,PERFUME,ETC	1	No Quantity							22			0
S3	2016	2016	2016	2	0	2	Export	678	Sao Tome and Principe	STP	838	Free Zones									55	ESSENTL.OILS,PERFUME,ETC	1	No Quantity							11			0
S3	2016	2016	2016	2	0	2	Export	682	Saudi Arabia	SAU	0	World	WLD								55	ESSENTL.OILS,PERFUME,ETC	1	No Quantity			0				841962289			4
S3	2016	2016	2016	2	0	2	Export	682	Saudi Arabia	SAU	8	Albania	ALB								55	ESSENTL.OILS,PERFUME,ETC	1	No Quantity			0				28536			4
S3	2016	2016	2016	2	0	2	Export	682	Saudi Arabia	SAU	12	Algeria	DZA								55	ESSENTL.OILS,PERFUME,ETC	1	No Quantity			0		0		2200797			4
S3	2016	2016	2016	2	0	2	Export	682	Saudi Arabia	SAU	48	Bahrain	BHR								55	ESSENTL.OILS,PERFUME,ETC	1	No Quantity			0		0		44784584			4
S3	2016	2016	2016	2	0	2	Export	682	Saudi Arabia	SAU	56	Belgium	BEL								55	ESSENTL.OILS,PERFUME,ETC	1	No Quantity			0		0		122148			0
S3	2016	2016	2016	2	0	2	Export	682	Saudi Arabia	SAU	104	Myanmar	MMR								55	ESSENTL.OILS,PERFUME,ETC	1	No Quantity			0		0		196290			0
S3	2016	2016	2016	2	0	2	Export	682	Saudi Arabia	SAU	120	Cameroon	CMR								55	ESSENTL.OILS,PERFUME,ETC	1	No Quantity			0		0		53073			0
S3	2016	2016	2016	2	0	2	Export	682	Saudi Arabia	SAU	148	Chad	TCD								55	ESSENTL.OILS,PERFUME,ETC	1	No Quantity			0		0		81876			0
S3	2016	2016	2016	2	0	2	Export	682	Saudi Arabia	SAU	156	China	CHN								55	ESSENTL.OILS,PERFUME,ETC	1	No Quantity			0		0		202957			0
S3	2016	2016	2016	2	0	2	Export	682	Saudi Arabia	SAU	174	Comoros	COM								55	ESSENTL.OILS,PERFUME,ETC	1	No Quantity			0		0		307236			0
S3	2016	2016	2016	2	0	2	Export	682	Saudi Arabia	SAU	180	Dem. Rep. of the Congo	COD								55	ESSENTL.OILS,PERFUME,ETC	1	No Quantity			0				172554			4
S3	2016	2016	2016	2	0	2	Export	682	Saudi Arabia	SAU	231	Ethiopia	ETH								55	ESSENTL.OILS,PERFUME,ETC	1	No Quantity			0		0		546732			0
S3	2016	2016	2016	2	0	2	Export	682	Saudi Arabia	SAU	251	France	FRA								55	ESSENTL.OILS,PERFUME,ETC	1	No Quantity			0		0		2182129			4
S3	2016	2016	2016	2	0	2	Export	682	Saudi Arabia	SAU	262	Djibouti	DJI								55	ESSENTL.OILS,PERFUME,ETC	1	No Quantity			0		0		1797816			0
S3	2016	2016	2016	2	0	2	Export	682	Saudi Arabia	SAU	266	Gabon	GAB								55	ESSENTL.OILS,PERFUME,ETC	1	No Quantity			0		0		48005			0
S3	2016	2016	2016	2	0	2	Export	682	Saudi Arabia	SAU	270	Gambia	GMB								55	ESSENTL.OILS,PERFUME,ETC	1	No Quantity			0		0		173354			4
S3	2016	2016	2016	2	0	2	Export	682	Saudi Arabia	SAU	275	State of Palestine	PSE								55	ESSENTL.OILS,PERFUME,ETC	1	No Quantity			0				451787			4
S3	2016	2016	2016	2	0	2	Export	682	Saudi Arabia	SAU	276	Germany	DEU								55	ESSENTL.OILS,PERFUME,ETC	1	No Quantity			0				179221			4
S3	2016	2016	2016	2	0	2	Export	682	Saudi Arabia	SAU	288	Ghana	GHA								55	ESSENTL.OILS,PERFUME,ETC	1	No Quantity			0		0		124281			4
S3	2016	2016	2016	2	0	2	Export	682	Saudi Arabia	SAU	300	Greece	GRC								55	ESSENTL.OILS,PERFUME,ETC	1	No Quantity			0		0		1364964			0
S3	2016	2016	2016	2	0	2	Export	682	Saudi Arabia	SAU	360	Indonesia	IDN								55	ESSENTL.OILS,PERFUME,ETC	1	No Quantity			0		0		2894214			4
S3	2016	2016	2016	2	0	2	Export	682	Saudi Arabia	SAU	368	Iraq	IRQ								55	ESSENTL.OILS,PERFUME,ETC	1	No Quantity			0		0		15989122			4
S3	2016	2016	2016	2	0	2	Export	682	Saudi Arabia	SAU	381	Italy	ITA								55	ESSENTL.OILS,PERFUME,ETC	1	No Quantity			0		0		111746			0
S3	2016	2016	2016	2	0	2	Export	682	Saudi Arabia	SAU	400	Jordan	JOR								55	ESSENTL.OILS,PERFUME,ETC	1	No Quantity			0		0		39115635			4
S3	2016	2016	2016	2	0	2	Export	682	Saudi Arabia	SAU	414	Kuwait	KWT								55	ESSENTL.OILS,PERFUME,ETC	1	No Quantity			0		0		192371127			4
S3	2016	2016	2016	2	0	2	Export	682	Saudi Arabia	SAU	422	Lebanon	LBN								55	ESSENTL.OILS,PERFUME,ETC	1	No Quantity			0		0		19469273			4
S3	2016	2016	2016	2	0	2	Export	682	Saudi Arabia	SAU	434	Libya	LBY								55	ESSENTL.OILS,PERFUME,ETC	1	No Quantity			0		0		1557253			4
S3	2016	2016	2016	2	0	2	Export	682	Saudi Arabia	SAU	458	Malaysia	MYS								55	ESSENTL.OILS,PERFUME,ETC	1	No Quantity			0		0		545398			4
S3	2016	2016	2016	2	0	2	Export	682	Saudi Arabia	SAU	478	Mauritania	MRT								55	ESSENTL.OILS,PERFUME,ETC	1	No Quantity			0		0		334440			4
S3	2016	2016	2016	2	0	2	Export	682	Saudi Arabia	SAU	504	Morocco	MAR								55	ESSENTL.OILS,PERFUME,ETC	1	No Quantity			0		0		10602874			0
S3	2016	2016	2016	2	0	2	Export	682	Saudi Arabia	SAU	512	Oman	OMN								55	ESSENTL.OILS,PERFUME,ETC	1	No Quantity			0		0		73925687			4
S3	2016	2016	2016	2	0	2	Export	682	Saudi Arabia	SAU	528	Netherlands	NLD								55	ESSENTL.OILS,PERFUME,ETC	1	No Quantity			0		0		2125855			4
S3	2016	2016	2016	2	0	2	Export	682	Saudi Arabia	SAU	566	Nigeria	NGA								55	ESSENTL.OILS,PERFUME,ETC	1	No Quantity			0		0		208291			0
S3	2016	2016	2016	2	0	2	Export	682	Saudi Arabia	SAU	586	Pakistan	PAK								55	ESSENTL.OILS,PERFUME,ETC	1	No Quantity			0		0		11409371			4
S3	2016	2016	2016	2	0	2	Export	682	Saudi Arabia	SAU	634	Qatar	QAT								55	ESSENTL.OILS,PERFUME,ETC	1	No Quantity			0		0		82480582			4
S3	2016	2016	2016	2	0	2	Export	682	Saudi Arabia	SAU	643	Russian Federation	RUS								55	ESSENTL.OILS,PERFUME,ETC	1	No Quantity			0		0		202424			4
S3	2016	2016	2016	2	0	2	Export	682	Saudi Arabia	SAU	686	Senegal	SEN								55	ESSENTL.OILS,PERFUME,ETC	1	No Quantity			0		0		698483			0
S3	2016	2016	2016	2	0	2	Export	682	Saudi Arabia	SAU	699	India	IND								55	ESSENTL.OILS,PERFUME,ETC	1	No Quantity			0				173087			4
S3	2016	2016	2016	2	0	2	Export	682	Saudi Arabia	SAU	702	Singapore	SGP								55	ESSENTL.OILS,PERFUME,ETC	1	No Quantity			0		0		11306959			4
S3	2016	2016	2016	2	0	2	Export	682	Saudi Arabia	SAU	706	Somalia	SOM								55	ESSENTL.OILS,PERFUME,ETC	1	No Quantity			0		0		696883			4
S3	2016	2016	2016	2	0	2	Export	682	Saudi Arabia	SAU	710	South Africa	ZAF								55	ESSENTL.OILS,PERFUME,ETC	1	No Quantity			0		0		1361763			4
S3	2016	2016	2016	2	0	2	Export	682	Saudi Arabia	SAU	724	Spain	ESP								55	ESSENTL.OILS,PERFUME,ETC	1	No Quantity			0				1685535			4
S3	2016	2016	2016	2	0	2	Export	682	Saudi Arabia	SAU	729	Sudan	SDN								55	ESSENTL.OILS,PERFUME,ETC	1	No Quantity			0		0		7429693			4
S3	2016	2016	2016	2	0	2	Export	682	Saudi Arabia	SAU	757	Switzerland	CHE								55	ESSENTL.OILS,PERFUME,ETC	1	No Quantity			0		0		151751			4
S3	2016	2016	2016	2	0	2	Export	682	Saudi Arabia	SAU	760	Syria	SYR								55	ESSENTL.OILS,PERFUME,ETC	1	No Quantity			0		0		119481			0
S3	2016	2016	2016	2	0	2	Export	682	Saudi Arabia	SAU	780	Trinidad and Tobago	TTO								55	ESSENTL.OILS,PERFUME,ETC	1	No Quantity			0				61340			4
S3	2016	2016	2016	2	0	2	Export	682	Saudi Arabia	SAU	784	United Arab Emirates	ARE								55	ESSENTL.OILS,PERFUME,ETC	1	No Quantity			0		0		232455946			4
S3	2016	2016	2016	2	0	2	Export	682	Saudi Arabia	SAU	788	Tunisia	TUN								55	ESSENTL.OILS,PERFUME,ETC	1	No Quantity			0		0		6118868			4
S3	2016	2016	2016	2	0	2	Export	682	Saudi Arabia	SAU	792	Turkey	TUR								55	ESSENTL.OILS,PERFUME,ETC	1	No Quantity			0		0		5220360			4
S3	2016	2016	2016	2	0	2	Export	682	Saudi Arabia	SAU	818	Egypt	EGY								55	ESSENTL.OILS,PERFUME,ETC	1	No Quantity			0		0		34795116			4
S3	2016	2016	2016	2	0	2	Export	682	Saudi Arabia	SAU	826	United Kingdom	GBR								55	ESSENTL.OILS,PERFUME,ETC	1	No Quantity			0		0		593137			0
S3	2016	2016	2016	2	0	2	Export	682	Saudi Arabia	SAU	834	United Rep. of Tanzania	TZA								55	ESSENTL.OILS,PERFUME,ETC	1	No Quantity			0		0		76542			0
S3	2016	2016	2016	2	0	2	Export	682	Saudi Arabia	SAU	842	USA	USA								55	ESSENTL.OILS,PERFUME,ETC	1	No Quantity			0		0		16952171			4
S3	2016	2016	2016	2	0	2	Export	682	Saudi Arabia	SAU	887	Yemen	YEM								55	ESSENTL.OILS,PERFUME,ETC	1	No Quantity			0		0		12247339			4
S3	2016	2016	2016	2	0	2	Export	682	Saudi Arabia	SAU	894	Zambia	ZMB								55	ESSENTL.OILS,PERFUME,ETC	1	No Quantity			0		0		1456175			4
S3	2016	2016	2016	2	0	2	Export	682	Saudi Arabia	SAU	0	World	WLD								56	FERTILIZER,EXCEPT GRP272	1	No Quantity			0				903117108			4
S3	2016	2016	2016	2	0	2	Export	682	Saudi Arabia	SAU	12	Algeria	DZA								56	FERTILIZER,EXCEPT GRP272	1	No Quantity			0				373644			4
S3	2016	2016	2016	2	0	2	Export	682	Saudi Arabia	SAU	36	Australia	AUS								56	FERTILIZER,EXCEPT GRP272	1	No Quantity			0				102587800			4
S3	2016	2016	2016	2	0	2	Export	682	Saudi Arabia	SAU	48	Bahrain	BHR								56	FERTILIZER,EXCEPT GRP272	1	No Quantity			0		0		2031177			4
S3	2016	2016	2016	2	0	2	Export	682	Saudi Arabia	SAU	50	Bangladesh	BGD								56	FERTILIZER,EXCEPT GRP272	1	No Quantity			0				61486058			4
S3	2016	2016	2016	2	0	2	Export	682	Saudi Arabia	SAU	76	Brazil	BRA								56	FERTILIZER,EXCEPT GRP272	1	No Quantity			0				59560760			4
S3	2016	2016	2016	2	0	2	Export	682	Saudi Arabia	SAU	262	Djibouti	DJI								56	FERTILIZER,EXCEPT GRP272	1	No Quantity			0		0		11852624			4
S3	2016	2016	2016	2	0	2	Export	682	Saudi Arabia	SAU	276	Germany	DEU								56	FERTILIZER,EXCEPT GRP272	1	No Quantity			0				517662			4
S3	2016	2016	2016	2	0	2	Export	682	Saudi Arabia	SAU	288	Ghana	GHA								56	FERTILIZER,EXCEPT GRP272	1	No Quantity			0		0		428051			4
S3	2016	2016	2016	2	0	2	Export	682	Saudi Arabia	SAU	368	Iraq	IRQ								56	FERTILIZER,EXCEPT GRP272	1	No Quantity			0				449387			4
S3	2016	2016	2016	2	0	2	Export	682	Saudi Arabia	SAU	392	Japan	JPN								56	FERTILIZER,EXCEPT GRP272	1	No Quantity			0				757957			4
S3	2016	2016	2016	2	0	2	Export	682	Saudi Arabia	SAU	400	Jordan	JOR								56	FERTILIZER,EXCEPT GRP272	1	No Quantity			0		0		5140351			4
S3	2016	2016	2016	2	0	2	Export	682	Saudi Arabia	SAU	404	Kenya	KEN								56	FERTILIZER,EXCEPT GRP272	1	No Quantity			0				13068504			4
S3	2016	2016	2016	2	0	2	Export	682	Saudi Arabia	SAU	410	Rep. of Korea	KOR								56	FERTILIZER,EXCEPT GRP272	1	No Quantity			0				6646932			4
S3	2016	2016	2016	2	0	2	Export	682	Saudi Arabia	SAU	414	Kuwait	KWT								56	FERTILIZER,EXCEPT GRP272	1	No Quantity			0		0		923844			4
S3	2016	2016	2016	2	0	2	Export	682	Saudi Arabia	SAU	422	Lebanon	LBN								56	FERTILIZER,EXCEPT GRP272	1	No Quantity			0		0		683282			4
S3	2016	2016	2016	2	0	2	Export	682	Saudi Arabia	SAU	470	Malta	MLT								56	FERTILIZER,EXCEPT GRP272	1	No Quantity			0				48005			4
S3	2016	2016	2016	2	0	2	Export	682	Saudi Arabia	SAU	490	Other Asia, nes									56	FERTILIZER,EXCEPT GRP272	1	No Quantity			0				847835			4
S3	2016	2016	2016	2	0	2	Export	682	Saudi Arabia	SAU	504	Morocco	MAR								56	FERTILIZER,EXCEPT GRP272	1	No Quantity			0		0		808630			4
S3	2016	2016	2016	2	0	2	Export	682	Saudi Arabia	SAU	508	Mozambique	MOZ								56	FERTILIZER,EXCEPT GRP272	1	No Quantity			0				27926824			4
S3	2016	2016	2016	2	0	2	Export	682	Saudi Arabia	SAU	512	Oman	OMN								56	FERTILIZER,EXCEPT GRP272	1	No Quantity			0		0		3352669			4
S3	2016	2016	2016	2	0	2	Export	682	Saudi Arabia	SAU	554	New Zealand	NZL								56	FERTILIZER,EXCEPT GRP272	1	No Quantity			0				76643347			4
S3	2016	2016	2016	2	0	2	Export	682	Saudi Arabia	SAU	586	Pakistan	PAK								56	FERTILIZER,EXCEPT GRP272	1	No Quantity			0		0		983584			4
S3	2016	2016	2016	2	0	2	Export	682	Saudi Arabia	SAU	608	Philippines	PHL								56	FERTILIZER,EXCEPT GRP272	1	No Quantity			0				12284143			4
S3	2016	2016	2016	2	0	2	Export	682	Saudi Arabia	SAU	620	Portugal	PRT								56	FERTILIZER,EXCEPT GRP272	1	No Quantity			0				75742			4
S3	2016	2016	2016	2	0	2	Export	682	Saudi Arabia	SAU	634	Qatar	QAT								56	FERTILIZER,EXCEPT GRP272	1	No Quantity			0		0		520862			0
S3	2016	2016	2016	2	0	2	Export	682	Saudi Arabia	SAU	699	India	IND								56	FERTILIZER,EXCEPT GRP272	1	No Quantity			0		0		1146804			4
S3	2016	2016	2016	2	0	2	Export	682	Saudi Arabia	SAU	702	Singapore	SGP								56	FERTILIZER,EXCEPT GRP272	1	No Quantity			0				155485			4
S3	2016	2016	2016	2	0	2	Export	682	Saudi Arabia	SAU	710	South Africa	ZAF								56	FERTILIZER,EXCEPT GRP272	1	No Quantity			0				48721057			4
S3	2016	2016	2016	2	0	2	Export	682	Saudi Arabia	SAU	729	Sudan	SDN								56	FERTILIZER,EXCEPT GRP272	1	No Quantity			0		0		65047020			4
S3	2016	2016	2016	2	0	2	Export	682	Saudi Arabia	SAU	764	Thailand	THA								56	FERTILIZER,EXCEPT GRP272	1	No Quantity			0				210210338			4
S3	2016	2016	2016	2	0	2	Export	682	Saudi Arabia	SAU	784	United Arab Emirates	ARE								56	FERTILIZER,EXCEPT GRP272	1	No Quantity			0				1819952			4
S3	2016	2016	2016	2	0	2	Export	682	Saudi Arabia	SAU	792	Turkey	TUR								56	FERTILIZER,EXCEPT GRP272	1	No Quantity			0		0		8224455			4
S3	2016	2016	2016	2	0	2	Export	682	Saudi Arabia	SAU	804	Ukraine	UKR								56	FERTILIZER,EXCEPT GRP272	1	No Quantity			0				34404			4
S3	2016	2016	2016	2	0	2	Export	682	Saudi Arabia	SAU	818	Egypt	EGY								56	FERTILIZER,EXCEPT GRP272	1	No Quantity			0		0		860636			4
S3	2016	2016	2016	2	0	2	Export	682	Saudi Arabia	SAU	834	United Rep. of Tanzania	TZA								56	FERTILIZER,EXCEPT GRP272	1	No Quantity			0				14528680			4
S3	2016	2016	2016	2	0	2	Export	682	Saudi Arabia	SAU	842	USA	USA								56	FERTILIZER,EXCEPT GRP272	1	No Quantity			0				155064775			4
S3	2016	2016	2016	2	0	2	Export	682	Saudi Arabia	SAU	860	Uzbekistan	UZB								56	FERTILIZER,EXCEPT GRP272	1	No Quantity			0				419783			4
S3	2016	2016	2016	2	0	2	Export	682	Saudi Arabia	SAU	887	Yemen	YEM								56	FERTILIZER,EXCEPT GRP272	1	No Quantity			0		0		6884027			4
S3	2016	2016	2016	2	0	2	Export	682	Saudi Arabia	SAU	0	World	WLD								57	PLASTICS IN PRIMARY FORM	1	No Quantity			0				13872587538			4
S3	2016	2016	2016	2	0	2	Export	682	Saudi Arabia	SAU	4	Afghanistan	AFG								57	PLASTICS IN PRIMARY FORM	1	No Quantity			0				488592			4
S3	2016	2016	2016	2	0	2	Export	682	Saudi Arabia	SAU	8	Albania	ALB								57	PLASTICS IN PRIMARY FORM	1	No Quantity			0				1694070			4
S3	2016	2016	2016	2	0	2	Export	682	Saudi Arabia	SAU	12	Algeria	DZA								57	PLASTICS IN PRIMARY FORM	1	No Quantity			0		0		380547350			4
S3	2016	2016	2016	2	0	2	Export	682	Saudi Arabia	SAU	24	Angola	AGO								57	PLASTICS IN PRIMARY FORM	1	No Quantity			0				3832460			4
S3	2016	2016	2016	2	0	2	Export	682	Saudi Arabia	SAU	31	Azerbaijan	AZE								57	PLASTICS IN PRIMARY FORM	1	No Quantity			0				636343			4
S3	2016	2016	2016	2	0	2	Export	682	Saudi Arabia	SAU	32	Argentina	ARG								57	PLASTICS IN PRIMARY FORM	1	No Quantity			0		0		7592112			4
S3	2016	2016	2016	2	0	2	Export	682	Saudi Arabia	SAU	36	Australia	AUS								57	PLASTICS IN PRIMARY FORM	1	No Quantity			0		0		18932942			4
S3	2016	2016	2016	2	0	2	Export	682	Saudi Arabia	SAU	40	Austria	AUT								57	PLASTICS IN PRIMARY FORM	1	No Quantity			0				41871			4
S3	2016	2016	2016	2	0	2	Export	682	Saudi Arabia	SAU	44	Bahamas	BHS								57	PLASTICS IN PRIMARY FORM	1	No Quantity			0				2284808			4
S3	2016	2016	2016	2	0	2	Export	682	Saudi Arabia	SAU	48	Bahrain	BHR								57	PLASTICS IN PRIMARY FORM	1	No Quantity			0		0		27327552			4
S3	2016	2016	2016	2	0	2	Export	682	Saudi Arabia	SAU	50	Bangladesh	BGD								57	PLASTICS IN PRIMARY FORM	1	No Quantity			0		0		281070057			4
S3	2016	2016	2016	2	0	2	Export	682	Saudi Arabia	SAU	51	Armenia	ARM								57	PLASTICS IN PRIMARY FORM	1	No Quantity			0				276033			4
S3	2016	2016	2016	2	0	2	Export	682	Saudi Arabia	SAU	56	Belgium	BEL								57	PLASTICS IN PRIMARY FORM	1	No Quantity			0		0		648198995			4
S3	2016	2016	2016	2	0	2	Export	682	Saudi Arabia	SAU	76	Brazil	BRA								57	PLASTICS IN PRIMARY FORM	1	No Quantity			0		0		74029433			4
S3	2016	2016	2016	2	0	2	Export	682	Saudi Arabia	SAU	100	Bulgaria	BGR								57	PLASTICS IN PRIMARY FORM	1	No Quantity			0				1392967			4
S3	2016	2016	2016	2	0	2	Export	682	Saudi Arabia	SAU	104	Myanmar	MMR								57	PLASTICS IN PRIMARY FORM	1	No Quantity			0				80516079			4
S3	2016	2016	2016	2	0	2	Export	682	Saudi Arabia	SAU	116	Cambodia	KHM								57	PLASTICS IN PRIMARY FORM	1	No Quantity			0				847035			4
S3	2016	2016	2016	2	0	2	Export	682	Saudi Arabia	SAU	120	Cameroon	CMR								57	PLASTICS IN PRIMARY FORM	1	No Quantity			0				4901922			4
S3	2016	2016	2016	2	0	2	Export	682	Saudi Arabia	SAU	124	Canada	CAN								57	PLASTICS IN PRIMARY FORM	1	No Quantity			0		0		7231002			4
S3	2016	2016	2016	2	0	2	Export	682	Saudi Arabia	SAU	144	Sri Lanka	LKA								57	PLASTICS IN PRIMARY FORM	1	No Quantity			0		0		54748181			4
S3	2016	2016	2016	2	0	2	Export	682	Saudi Arabia	SAU	152	Chile	CHL								57	PLASTICS IN PRIMARY FORM	1	No Quantity			0				14246779			4
S3	2016	2016	2016	2	0	2	Export	682	Saudi Arabia	SAU	156	China	CHN								57	PLASTICS IN PRIMARY FORM	1	No Quantity			0		0		1253286673			4
S3	2016	2016	2016	2	0	2	Export	682	Saudi Arabia	SAU	170	Colombia	COL								57	PLASTICS IN PRIMARY FORM	1	No Quantity			0		0		27111526			4
S3	2016	2016	2016	2	0	2	Export	682	Saudi Arabia	SAU	174	Comoros	COM								57	PLASTICS IN PRIMARY FORM	1	No Quantity			0				65341			4
S3	2016	2016	2016	2	0	2	Export	682	Saudi Arabia	SAU	178	Congo	COG								57	PLASTICS IN PRIMARY FORM	1	No Quantity			0				1298022			4
S3	2016	2016	2016	2	0	2	Export	682	Saudi Arabia	SAU	180	Dem. Rep. of the Congo	COD								57	PLASTICS IN PRIMARY FORM	1	No Quantity			0				19451405			4
S3	2016	2016	2016	2	0	2	Export	682	Saudi Arabia	SAU	188	Costa Rica	CRI								57	PLASTICS IN PRIMARY FORM	1	No Quantity			0				3459349			4
S3	2016	2016	2016	2	0	2	Export	682	Saudi Arabia	SAU	191	Croatia	HRV								57	PLASTICS IN PRIMARY FORM	1	No Quantity			0				1947434			4
S3	2016	2016	2016	2	0	2	Export	682	Saudi Arabia	SAU	196	Cyprus	CYP								57	PLASTICS IN PRIMARY FORM	1	No Quantity			0				5039005			4
S3	2016	2016	2016	2	0	2	Export	682	Saudi Arabia	SAU	204	Benin	BEN								57	PLASTICS IN PRIMARY FORM	1	No Quantity			0				643277			4
S3	2016	2016	2016	2	0	2	Export	682	Saudi Arabia	SAU	208	Denmark	DNK								57	PLASTICS IN PRIMARY FORM	1	No Quantity			0				488325			4
S3	2016	2016	2016	2	0	2	Export	682	Saudi Arabia	SAU	212	Dominica	DMA								57	PLASTICS IN PRIMARY FORM	1	No Quantity			0				2368551			4
S3	2016	2016	2016	2	0	2	Export	682	Saudi Arabia	SAU	214	Dominican Rep.	DOM								57	PLASTICS IN PRIMARY FORM	1	No Quantity			0				4906723			4
S3	2016	2016	2016	2	0	2	Export	682	Saudi Arabia	SAU	218	Ecuador	ECU								57	PLASTICS IN PRIMARY FORM	1	No Quantity			0		0		11695539			4
S3	2016	2016	2016	2	0	2	Export	682	Saudi Arabia	SAU	222	El Salvador	SLV								57	PLASTICS IN PRIMARY FORM	1	No Quantity			0				3563628			4
S3	2016	2016	2016	2	0	2	Export	682	Saudi Arabia	SAU	226	Equatorial Guinea	GNQ								57	PLASTICS IN PRIMARY FORM	1	No Quantity			0				45072			4
S3	2016	2016	2016	2	0	2	Export	682	Saudi Arabia	SAU	231	Ethiopia	ETH								57	PLASTICS IN PRIMARY FORM	1	No Quantity			0		0		25257703			4
S3	2016	2016	2016	2	0	2	Export	682	Saudi Arabia	SAU	232	Eritrea	ERI								57	PLASTICS IN PRIMARY FORM	1	No Quantity			0				87477			4
S3	2016	2016	2016	2	0	2	Export	682	Saudi Arabia	SAU	233	Estonia	EST								57	PLASTICS IN PRIMARY FORM	1	No Quantity			0		0		75498676			4
S3	2016	2016	2016	2	0	2	Export	682	Saudi Arabia	SAU	246	Finland	FIN								57	PLASTICS IN PRIMARY FORM	1	No Quantity			0		0		4766706			4
S3	2016	2016	2016	2	0	2	Export	682	Saudi Arabia	SAU	251	France	FRA								57	PLASTICS IN PRIMARY FORM	1	No Quantity			0		0		6416238			4
S3	2016	2016	2016	2	0	2	Export	682	Saudi Arabia	SAU	262	Djibouti	DJI								57	PLASTICS IN PRIMARY FORM	1	No Quantity			0				25122220			4
S3	2016	2016	2016	2	0	2	Export	682	Saudi Arabia	SAU	266	Gabon	GAB								57	PLASTICS IN PRIMARY FORM	1	No Quantity			0				436052			4
S3	2016	2016	2016	2	0	2	Export	682	Saudi Arabia	SAU	268	Georgia	GEO								57	PLASTICS IN PRIMARY FORM	1	No Quantity			0		0		15214895			4
S3	2016	2016	2016	2	0	2	Export	682	Saudi Arabia	SAU	270	Gambia	GMB								57	PLASTICS IN PRIMARY FORM	1	No Quantity			0				90410			4
S3	2016	2016	2016	2	0	2	Export	682	Saudi Arabia	SAU	276	Germany	DEU								57	PLASTICS IN PRIMARY FORM	1	No Quantity			0		0		2478697			4
S3	2016	2016	2016	2	0	2	Export	682	Saudi Arabia	SAU	288	Ghana	GHA								57	PLASTICS IN PRIMARY FORM	1	No Quantity			0		0		54388672			4
S3	2016	2016	2016	2	0	2	Export	682	Saudi Arabia	SAU	300	Greece	GRC								57	PLASTICS IN PRIMARY FORM	1	No Quantity			0		0		119647717			4
S3	2016	2016	2016	2	0	2	Export	682	Saudi Arabia	SAU	320	Guatemala	GTM								57	PLASTICS IN PRIMARY FORM	1	No Quantity			0				34216646			4
S3	2016	2016	2016	2	0	2	Export	682	Saudi Arabia	SAU	324	Guinea	GIN								57	PLASTICS IN PRIMARY FORM	1	No Quantity			0				29142703			4
S3	2016	2016	2016	2	0	2	Export	682	Saudi Arabia	SAU	340	Honduras	HND								57	PLASTICS IN PRIMARY FORM	1	No Quantity			0				456321			4
S3	2016	2016	2016	2	0	2	Export	682	Saudi Arabia	SAU	344	China, Hong Kong SAR	HKG								57	PLASTICS IN PRIMARY FORM	1	No Quantity			0		0		108770143			4
S3	2016	2016	2016	2	0	2	Export	682	Saudi Arabia	SAU	348	Hungary	HUN								57	PLASTICS IN PRIMARY FORM	1	No Quantity			0		0		220026			0
S3	2016	2016	2016	2	0	2	Export	682	Saudi Arabia	SAU	360	Indonesia	IDN								57	PLASTICS IN PRIMARY FORM	1	No Quantity			0				98197138			4
S3	2016	2016	2016	2	0	2	Export	682	Saudi Arabia	SAU	368	Iraq	IRQ								57	PLASTICS IN PRIMARY FORM	1	No Quantity			0		0		42562183			4
S3	2016	2016	2016	2	0	2	Export	682	Saudi Arabia	SAU	372	Ireland	IRL								57	PLASTICS IN PRIMARY FORM	1	No Quantity			0				52006			4
S3	2016	2016	2016	2	0	2	Export	682	Saudi Arabia	SAU	381	Italy	ITA								57	PLASTICS IN PRIMARY FORM	1	No Quantity			0		0		306987840			4
S3	2016	2016	2016	2	0	2	Export	682	Saudi Arabia	SAU	384	Côte d'Ivoire	CIV								57	PLASTICS IN PRIMARY FORM	1	No Quantity			0		0		60554480			4
S3	2016	2016	2016	2	0	2	Export	682	Saudi Arabia	SAU	392	Japan	JPN								57	PLASTICS IN PRIMARY FORM	1	No Quantity			0				95757378			4
S3	2016	2016	2016	2	0	2	Export	682	Saudi Arabia	SAU	398	Kazakhstan	KAZ								57	PLASTICS IN PRIMARY FORM	1	No Quantity			0				1475110			4
S3	2016	2016	2016	2	0	2	Export	682	Saudi Arabia	SAU	400	Jordan	JOR								57	PLASTICS IN PRIMARY FORM	1	No Quantity			0		0		331123008			4
S3	2016	2016	2016	2	0	2	Export	682	Saudi Arabia	SAU	404	Kenya	KEN								57	PLASTICS IN PRIMARY FORM	1	No Quantity			0		0		147424123			4
S3	2016	2016	2016	2	0	2	Export	682	Saudi Arabia	SAU	410	Rep. of Korea	KOR								57	PLASTICS IN PRIMARY FORM	1	No Quantity			0		0		11001856			4
S3	2016	2016	2016	2	0	2	Export	682	Saudi Arabia	SAU	414	Kuwait	KWT								57	PLASTICS IN PRIMARY FORM	1	No Quantity			0		0		62520316			4
S3	2016	2016	2016	2	0	2	Export	682	Saudi Arabia	SAU	417	Kyrgyzstan	KGZ								57	PLASTICS IN PRIMARY FORM	1	No Quantity			0				101878			4
S3	2016	2016	2016	2	0	2	Export	682	Saudi Arabia	SAU	422	Lebanon	LBN								57	PLASTICS IN PRIMARY FORM	1	No Quantity			0		0		129228869			4
S3	2016	2016	2016	2	0	2	Export	682	Saudi Arabia	SAU	426	Lesotho	LSO								57	PLASTICS IN PRIMARY FORM	1	No Quantity			0				61340			4
S3	2016	2016	2016	2	0	2	Export	682	Saudi Arabia	SAU	428	Latvia	LVA								57	PLASTICS IN PRIMARY FORM	1	No Quantity			0		0		59473			0
S3	2016	2016	2016	2	0	2	Export	682	Saudi Arabia	SAU	430	Liberia	LBR								57	PLASTICS IN PRIMARY FORM	1	No Quantity			0				5832167			4
S3	2016	2016	2016	2	0	2	Export	682	Saudi Arabia	SAU	434	Libya	LBY								57	PLASTICS IN PRIMARY FORM	1	No Quantity			0		0		26522121			4
S3	2016	2016	2016	2	0	2	Export	682	Saudi Arabia	SAU	440	Lithuania	LTU								57	PLASTICS IN PRIMARY FORM	1	No Quantity			0				1210812			4
S3	2016	2016	2016	2	0	2	Export	682	Saudi Arabia	SAU	450	Madagascar	MDG								57	PLASTICS IN PRIMARY FORM	1	No Quantity			0				5259565			4
S3	2016	2016	2016	2	0	2	Export	682	Saudi Arabia	SAU	458	Malaysia	MYS								57	PLASTICS IN PRIMARY FORM	1	No Quantity			0		0		1034705728			4
S3	2016	2016	2016	2	0	2	Export	682	Saudi Arabia	SAU	462	Maldives	MDV								57	PLASTICS IN PRIMARY FORM	1	No Quantity			0				147484			4
S3	2016	2016	2016	2	0	2	Export	682	Saudi Arabia	SAU	466	Mali	MLI								57	PLASTICS IN PRIMARY FORM	1	No Quantity			0				591804			4
S3	2016	2016	2016	2	0	2	Export	682	Saudi Arabia	SAU	470	Malta	MLT								57	PLASTICS IN PRIMARY FORM	1	No Quantity			0				471790			4
S3	2016	2016	2016	2	0	2	Export	682	Saudi Arabia	SAU	478	Mauritania	MRT								57	PLASTICS IN PRIMARY FORM	1	No Quantity			0		0		674481			4
S3	2016	2016	2016	2	0	2	Export	682	Saudi Arabia	SAU	480	Mauritius	MUS								57	PLASTICS IN PRIMARY FORM	1	No Quantity			0				2124255			4
S3	2016	2016	2016	2	0	2	Export	682	Saudi Arabia	SAU	484	Mexico	MEX								57	PLASTICS IN PRIMARY FORM	1	No Quantity			0				17149795			4
S3	2016	2016	2016	2	0	2	Export	682	Saudi Arabia	SAU	490	Other Asia, nes									57	PLASTICS IN PRIMARY FORM	1	No Quantity			0				108954432			4
S3	2016	2016	2016	2	0	2	Export	682	Saudi Arabia	SAU	496	Mongolia	MNG								57	PLASTICS IN PRIMARY FORM	1	No Quantity			0				29603			4
S3	2016	2016	2016	2	0	2	Export	682	Saudi Arabia	SAU	504	Morocco	MAR								57	PLASTICS IN PRIMARY FORM	1	No Quantity			0		0		220362759			4
S3	2016	2016	2016	2	0	2	Export	682	Saudi Arabia	SAU	508	Mozambique	MOZ								57	PLASTICS IN PRIMARY FORM	1	No Quantity			0				10806365			4
S3	2016	2016	2016	2	0	2	Export	682	Saudi Arabia	SAU	512	Oman	OMN								57	PLASTICS IN PRIMARY FORM	1	No Quantity			0		0		77530654			4
S3	2016	2016	2016	2	0	2	Export	682	Saudi Arabia	SAU	516	Namibia	NAM								57	PLASTICS IN PRIMARY FORM	1	No Quantity			0				2774200			4
S3	2016	2016	2016	2	0	2	Export	682	Saudi Arabia	SAU	524	Nepal	NPL								57	PLASTICS IN PRIMARY FORM	1	No Quantity			0		0		40120023			4
S3	2016	2016	2016	2	0	2	Export	682	Saudi Arabia	SAU	528	Netherlands	NLD								57	PLASTICS IN PRIMARY FORM	1	No Quantity			0		0		112969848			4
S3	2016	2016	2016	2	0	2	Export	682	Saudi Arabia	SAU	554	New Zealand	NZL								57	PLASTICS IN PRIMARY FORM	1	No Quantity			0		0		5468390			4
S3	2016	2016	2016	2	0	2	Export	682	Saudi Arabia	SAU	558	Nicaragua	NIC								57	PLASTICS IN PRIMARY FORM	1	No Quantity			0				408049			4
S3	2016	2016	2016	2	0	2	Export	682	Saudi Arabia	SAU	562	Niger	NER								57	PLASTICS IN PRIMARY FORM	1	No Quantity			0				652611			4
S3	2016	2016	2016	2	0	2	Export	682	Saudi Arabia	SAU	566	Nigeria	NGA								57	PLASTICS IN PRIMARY FORM	1	No Quantity			0		0		124988626			4
S3	2016	2016	2016	2	0	2	Export	682	Saudi Arabia	SAU	586	Pakistan	PAK								57	PLASTICS IN PRIMARY FORM	1	No Quantity			0		0		391801503			4
S3	2016	2016	2016	2	0	2	Export	682	Saudi Arabia	SAU	600	Paraguay	PRY								57	PLASTICS IN PRIMARY FORM	1	No Quantity			0				4033818			4
S3	2016	2016	2016	2	0	2	Export	682	Saudi Arabia	SAU	604	Peru	PER								57	PLASTICS IN PRIMARY FORM	1	No Quantity			0				80325390			4
S3	2016	2016	2016	2	0	2	Export	682	Saudi Arabia	SAU	608	Philippines	PHL								57	PLASTICS IN PRIMARY FORM	1	No Quantity			0		0		22649923			4
S3	2016	2016	2016	2	0	2	Export	682	Saudi Arabia	SAU	616	Poland	POL								57	PLASTICS IN PRIMARY FORM	1	No Quantity			0		0		330039411			4
S3	2016	2016	2016	2	0	2	Export	682	Saudi Arabia	SAU	620	Portugal	PRT								57	PLASTICS IN PRIMARY FORM	1	No Quantity			0		0		29523016			4
S3	2016	2016	2016	2	0	2	Export	682	Saudi Arabia	SAU	624	Guinea-Bissau	GNB								57	PLASTICS IN PRIMARY FORM	1	No Quantity			0				1658332			4
S3	2016	2016	2016	2	0	2	Export	682	Saudi Arabia	SAU	634	Qatar	QAT								57	PLASTICS IN PRIMARY FORM	1	No Quantity			0		0		64247190			4
S3	2016	2016	2016	2	0	2	Export	682	Saudi Arabia	SAU	642	Romania	ROU								57	PLASTICS IN PRIMARY FORM	1	No Quantity			0				4043686			4
S3	2016	2016	2016	2	0	2	Export	682	Saudi Arabia	SAU	643	Russian Federation	RUS								57	PLASTICS IN PRIMARY FORM	1	No Quantity			0		0		2482165			4
S3	2016	2016	2016	2	0	2	Export	682	Saudi Arabia	SAU	646	Rwanda	RWA								57	PLASTICS IN PRIMARY FORM	1	No Quantity			0				203757			4
S3	2016	2016	2016	2	0	2	Export	682	Saudi Arabia	SAU	678	Sao Tome and Principe	STP								57	PLASTICS IN PRIMARY FORM	1	No Quantity			0				409115			4
S3	2016	2016	2016	2	0	2	Export	682	Saudi Arabia	SAU	686	Senegal	SEN								57	PLASTICS IN PRIMARY FORM	1	No Quantity			0		0		16427041			4
S3	2016	2016	2016	2	0	2	Export	682	Saudi Arabia	SAU	688	Serbia	SRB								57	PLASTICS IN PRIMARY FORM	1	No Quantity			0		0		75209			0
S3	2016	2016	2016	2	0	2	Export	682	Saudi Arabia	SAU	694	Sierra Leone	SLE								57	PLASTICS IN PRIMARY FORM	1	No Quantity			0				2222133			4
S3	2016	2016	2016	2	0	2	Export	682	Saudi Arabia	SAU	699	India	IND								57	PLASTICS IN PRIMARY FORM	1	No Quantity			0		0		682293494			4
S3	2016	2016	2016	2	0	2	Export	682	Saudi Arabia	SAU	702	Singapore	SGP								57	PLASTICS IN PRIMARY FORM	1	No Quantity			0		0		1707139370			4
S3	2016	2016	2016	2	0	2	Export	682	Saudi Arabia	SAU	703	Slovakia	SVK								57	PLASTICS IN PRIMARY FORM	1	No Quantity			0				276033			4
S3	2016	2016	2016	2	0	2	Export	682	Saudi Arabia	SAU	704	Viet Nam	VNM								57	PLASTICS IN PRIMARY FORM	1	No Quantity			0				481458415			4
S3	2016	2016	2016	2	0	2	Export	682	Saudi Arabia	SAU	705	Slovenia	SVN								57	PLASTICS IN PRIMARY FORM	1	No Quantity			0				10181224			4
S3	2016	2016	2016	2	0	2	Export	682	Saudi Arabia	SAU	706	Somalia	SOM								57	PLASTICS IN PRIMARY FORM	1	No Quantity			0				820365			4
S3	2016	2016	2016	2	0	2	Export	682	Saudi Arabia	SAU	710	South Africa	ZAF								57	PLASTICS IN PRIMARY FORM	1	No Quantity			0		0		99256466			4
S3	2016	2016	2016	2	0	2	Export	682	Saudi Arabia	SAU	724	Spain	ESP								57	PLASTICS IN PRIMARY FORM	1	No Quantity			0		0		177966729			4
S3	2016	2016	2016	2	0	2	Export	682	Saudi Arabia	SAU	729	Sudan	SDN								57	PLASTICS IN PRIMARY FORM	1	No Quantity			0		0		59187649			4
S3	2016	2016	2016	2	0	2	Export	682	Saudi Arabia	SAU	752	Sweden	SWE								57	PLASTICS IN PRIMARY FORM	1	No Quantity			0				79626639			4
S3	2016	2016	2016	2	0	2	Export	682	Saudi Arabia	SAU	757	Switzerland	CHE								57	PLASTICS IN PRIMARY FORM	1	No Quantity			0		0		480057			0
S3	2016	2016	2016	2	0	2	Export	682	Saudi Arabia	SAU	760	Syria	SYR								57	PLASTICS IN PRIMARY FORM	1	No Quantity			0				55349854			4
S3	2016	2016	2016	2	0	2	Export	682	Saudi Arabia	SAU	764	Thailand	THA								57	PLASTICS IN PRIMARY FORM	1	No Quantity			0		0		74750586			4
S3	2016	2016	2016	2	0	2	Export	682	Saudi Arabia	SAU	768	Togo	TGO								57	PLASTICS IN PRIMARY FORM	1	No Quantity			0		0		31616601			4
S3	2016	2016	2016	2	0	2	Export	682	Saudi Arabia	SAU	784	United Arab Emirates	ARE								57	PLASTICS IN PRIMARY FORM	1	No Quantity			0		0		819940709			4
S3	2016	2016	2016	2	0	2	Export	682	Saudi Arabia	SAU	788	Tunisia	TUN								57	PLASTICS IN PRIMARY FORM	1	No Quantity			0		0		140722518			4
S3	2016	2016	2016	2	0	2	Export	682	Saudi Arabia	SAU	792	Turkey	TUR								57	PLASTICS IN PRIMARY FORM	1	No Quantity			0		0		1052882580			4
S3	2016	2016	2016	2	0	2	Export	682	Saudi Arabia	SAU	795	Turkmenistan	TKM								57	PLASTICS IN PRIMARY FORM	1	No Quantity			0				519262			4
S3	2016	2016	2016	2	0	2	Export	682	Saudi Arabia	SAU	800	Uganda	UGA								57	PLASTICS IN PRIMARY FORM	1	No Quantity			0		0		13904338			4
S3	2016	2016	2016	2	0	2	Export	682	Saudi Arabia	SAU	804	Ukraine	UKR								57	PLASTICS IN PRIMARY FORM	1	No Quantity			0				25928183			4
S3	2016	2016	2016	2	0	2	Export	682	Saudi Arabia	SAU	818	Egypt	EGY								57	PLASTICS IN PRIMARY FORM	1	No Quantity			0		0		606986307			4
S3	2016	2016	2016	2	0	2	Export	682	Saudi Arabia	SAU	826	United Kingdom	GBR								57	PLASTICS IN PRIMARY FORM	1	No Quantity			0		0		86722426			4
S3	2016	2016	2016	2	0	2	Export	682	Saudi Arabia	SAU	834	United Rep. of Tanzania	TZA								57	PLASTICS IN PRIMARY FORM	1	No Quantity			0		0		78856947			4
S3	2016	2016	2016	2	0	2	Export	682	Saudi Arabia	SAU	842	USA	USA								57	PLASTICS IN PRIMARY FORM	1	No Quantity			0		0		55694162			4
S3	2016	2016	2016	2	0	2	Export	682	Saudi Arabia	SAU	858	Uruguay	URY								57	PLASTICS IN PRIMARY FORM	1	No Quantity			0				4549613			4
S3	2016	2016	2016	2	0	2	Export	682	Saudi Arabia	SAU	860	Uzbekistan	UZB								57	PLASTICS IN PRIMARY FORM	1	No Quantity			0				122681			4
S3	2016	2016	2016	2	0	2	Export	682	Saudi Arabia	SAU	887	Yemen	YEM								57	PLASTICS IN PRIMARY FORM	1	No Quantity			0		0		39506616			4
S3	2016	2016	2016	2	0	2	Export	682	Saudi Arabia	SAU	894	Zambia	ZMB								57	PLASTICS IN PRIMARY FORM	1	No Quantity			0				425651			4
S3	2016	2016	2016	2	0	2	Export	678	Sao Tome and Principe	STP	0	World	WLD								58	PLASTIC,NON-PRIMARY FORM	1	No Quantity							2118			0
S3	2016	2016	2016	2	0	2	Export	678	Sao Tome and Principe	STP	620	Portugal	PRT								58	PLASTIC,NON-PRIMARY FORM	1	No Quantity							2118			0
S3	2016	2016	2016	2	0	2	Export	682	Saudi Arabia	SAU	0	World	WLD								58	PLASTIC,NON-PRIMARY FORM	1	No Quantity			0				684248395			4
S3	2016	2016	2016	2	0	2	Export	682	Saudi Arabia	SAU	4	Afghanistan	AFG								58	PLASTIC,NON-PRIMARY FORM	1	No Quantity			0				437385			4
S3	2016	2016	2016	2	0	2	Export	682	Saudi Arabia	SAU	12	Algeria	DZA								58	PLASTIC,NON-PRIMARY FORM	1	No Quantity			0		0		19739173			4
S3	2016	2016	2016	2	0	2	Export	682	Saudi Arabia	SAU	24	Angola	AGO								58	PLASTIC,NON-PRIMARY FORM	1	No Quantity			0				128548			4
S3	2016	2016	2016	2	0	2	Export	682	Saudi Arabia	SAU	36	Australia	AUS								58	PLASTIC,NON-PRIMARY FORM	1	No Quantity			0		0		631809			4
S3	2016	2016	2016	2	0	2	Export	682	Saudi Arabia	SAU	40	Austria	AUT								58	PLASTIC,NON-PRIMARY FORM	1	No Quantity			0				69074			4
S3	2016	2016	2016	2	0	2	Export	682	Saudi Arabia	SAU	48	Bahrain	BHR								58	PLASTIC,NON-PRIMARY FORM	1	No Quantity			0		0		15898444			4
S3	2016	2016	2016	2	0	2	Export	682	Saudi Arabia	SAU	50	Bangladesh	BGD								58	PLASTIC,NON-PRIMARY FORM	1	No Quantity			0		0		1890627			4
S3	2016	2016	2016	2	0	2	Export	682	Saudi Arabia	SAU	56	Belgium	BEL								58	PLASTIC,NON-PRIMARY FORM	1	No Quantity			0		0		4622955			4
S3	2016	2016	2016	2	0	2	Export	682	Saudi Arabia	SAU	70	Bosnia Herzegovina	BIH								58	PLASTIC,NON-PRIMARY FORM	1	No Quantity			0				106946			4
S3	2016	2016	2016	2	0	2	Export	682	Saudi Arabia	SAU	76	Brazil	BRA								58	PLASTIC,NON-PRIMARY FORM	1	No Quantity			0		0		135749			0
S3	2016	2016	2016	2	0	2	Export	682	Saudi Arabia	SAU	100	Bulgaria	BGR								58	PLASTIC,NON-PRIMARY FORM	1	No Quantity			0		0		376045			4
S3	2016	2016	2016	2	0	2	Export	682	Saudi Arabia	SAU	116	Cambodia	KHM								58	PLASTIC,NON-PRIMARY FORM	1	No Quantity			0		0		110146			0
S3	2016	2016	2016	2	0	2	Export	682	Saudi Arabia	SAU	124	Canada	CAN								58	PLASTIC,NON-PRIMARY FORM	1	No Quantity			0				103745			4
S3	2016	2016	2016	2	0	2	Export	682	Saudi Arabia	SAU	144	Sri Lanka	LKA								58	PLASTIC,NON-PRIMARY FORM	1	No Quantity			0		0		122148			4
S3	2016	2016	2016	2	0	2	Export	682	Saudi Arabia	SAU	148	Chad	TCD								58	PLASTIC,NON-PRIMARY FORM	1	No Quantity			0				90677			4
S3	2016	2016	2016	2	0	2	Export	682	Saudi Arabia	SAU	156	China	CHN								58	PLASTIC,NON-PRIMARY FORM	1	No Quantity			0		0		18806527			4
S3	2016	2016	2016	2	0	2	Export	682	Saudi Arabia	SAU	180	Dem. Rep. of the Congo	COD								58	PLASTIC,NON-PRIMARY FORM	1	No Quantity			0		0		977717			4
S3	2016	2016	2016	2	0	2	Export	682	Saudi Arabia	SAU	191	Croatia	HRV								58	PLASTIC,NON-PRIMARY FORM	1	No Quantity			0		0		91477			4
S3	2016	2016	2016	2	0	2	Export	682	Saudi Arabia	SAU	196	Cyprus	CYP								58	PLASTIC,NON-PRIMARY FORM	1	No Quantity			0				158152			4
S3	2016	2016	2016	2	0	2	Export	682	Saudi Arabia	SAU	203	Czechia	CZE								58	PLASTIC,NON-PRIMARY FORM	1	No Quantity			0		0		4413330			4
S3	2016	2016	2016	2	0	2	Export	682	Saudi Arabia	SAU	204	Benin	BEN								58	PLASTIC,NON-PRIMARY FORM	1	No Quantity			0				64007			4
S3	2016	2016	2016	2	0	2	Export	682	Saudi Arabia	SAU	208	Denmark	DNK								58	PLASTIC,NON-PRIMARY FORM	1	No Quantity			0		0		228827			4
S3	2016	2016	2016	2	0	2	Export	682	Saudi Arabia	SAU	212	Dominica	DMA								58	PLASTIC,NON-PRIMARY FORM	1	No Quantity			0				1024123			4
S3	2016	2016	2016	2	0	2	Export	682	Saudi Arabia	SAU	214	Dominican Rep.	DOM								58	PLASTIC,NON-PRIMARY FORM	1	No Quantity			0				1782347			4
S3	2016	2016	2016	2	0	2	Export	682	Saudi Arabia	SAU	231	Ethiopia	ETH								58	PLASTIC,NON-PRIMARY FORM	1	No Quantity			0				916110			4
S3	2016	2016	2016	2	0	2	Export	682	Saudi Arabia	SAU	232	Eritrea	ERI								58	PLASTIC,NON-PRIMARY FORM	1	No Quantity			0		0		612606			4
S3	2016	2016	2016	2	0	2	Export	682	Saudi Arabia	SAU	233	Estonia	EST								58	PLASTIC,NON-PRIMARY FORM	1	No Quantity			0				29603			4
S3	2016	2016	2016	2	0	2	Export	682	Saudi Arabia	SAU	251	France	FRA								58	PLASTIC,NON-PRIMARY FORM	1	No Quantity			0		0		8387141			4
S3	2016	2016	2016	2	0	2	Export	682	Saudi Arabia	SAU	262	Djibouti	DJI								58	PLASTIC,NON-PRIMARY FORM	1	No Quantity			0		0		1474577			4
S3	2016	2016	2016	2	0	2	Export	682	Saudi Arabia	SAU	266	Gabon	GAB								58	PLASTIC,NON-PRIMARY FORM	1	No Quantity			0				48272			4
S3	2016	2016	2016	2	0	2	Export	682	Saudi Arabia	SAU	275	State of Palestine	PSE								58	PLASTIC,NON-PRIMARY FORM	1	No Quantity			0		0		31203			0
S3	2016	2016	2016	2	0	2	Export	682	Saudi Arabia	SAU	276	Germany	DEU								58	PLASTIC,NON-PRIMARY FORM	1	No Quantity			0		0		26000992			4
S3	2016	2016	2016	2	0	2	Export	682	Saudi Arabia	SAU	288	Ghana	GHA								58	PLASTIC,NON-PRIMARY FORM	1	No Quantity			0		0		1303623			4
S3	2016	2016	2016	2	0	2	Export	682	Saudi Arabia	SAU	300	Greece	GRC								58	PLASTIC,NON-PRIMARY FORM	1	No Quantity			0		0		2122121			4
S3	2016	2016	2016	2	0	2	Export	682	Saudi Arabia	SAU	340	Honduras	HND								58	PLASTIC,NON-PRIMARY FORM	1	No Quantity			0				59740			4
S3	2016	2016	2016	2	0	2	Export	682	Saudi Arabia	SAU	344	China, Hong Kong SAR	HKG								58	PLASTIC,NON-PRIMARY FORM	1	No Quantity			0		0		449920			4
S3	2016	2016	2016	2	0	2	Export	682	Saudi Arabia	SAU	348	Hungary	HUN								58	PLASTIC,NON-PRIMARY FORM	1	No Quantity			0		0		625141			4
S3	2016	2016	2016	2	0	2	Export	682	Saudi Arabia	SAU	352	Iceland	ISL								58	PLASTIC,NON-PRIMARY FORM	1	No Quantity			0		0		624341			4
S3	2016	2016	2016	2	0	2	Export	682	Saudi Arabia	SAU	360	Indonesia	IDN								58	PLASTIC,NON-PRIMARY FORM	1	No Quantity			0		0		5171021			0
S3	2016	2016	2016	2	0	2	Export	682	Saudi Arabia	SAU	368	Iraq	IRQ								58	PLASTIC,NON-PRIMARY FORM	1	No Quantity			0		0		4001014			4
S3	2016	2016	2016	2	0	2	Export	682	Saudi Arabia	SAU	372	Ireland	IRL								58	PLASTIC,NON-PRIMARY FORM	1	No Quantity			0				2885946			4
S3	2016	2016	2016	2	0	2	Export	682	Saudi Arabia	SAU	381	Italy	ITA								58	PLASTIC,NON-PRIMARY FORM	1	No Quantity			0		0		33127982			4
S3	2016	2016	2016	2	0	2	Export	682	Saudi Arabia	SAU	384	Côte d'Ivoire	CIV								58	PLASTIC,NON-PRIMARY FORM	1	No Quantity			0		0		1909296			4
S3	2016	2016	2016	2	0	2	Export	682	Saudi Arabia	SAU	392	Japan	JPN								58	PLASTIC,NON-PRIMARY FORM	1	No Quantity			0		0		629142			0
S3	2016	2016	2016	2	0	2	Export	682	Saudi Arabia	SAU	400	Jordan	JOR								58	PLASTIC,NON-PRIMARY FORM	1	No Quantity			0		0		24490410			4
S3	2016	2016	2016	2	0	2	Export	682	Saudi Arabia	SAU	404	Kenya	KEN								58	PLASTIC,NON-PRIMARY FORM	1	No Quantity			0		0		892640			4
S3	2016	2016	2016	2	0	2	Export	682	Saudi Arabia	SAU	410	Rep. of Korea	KOR								58	PLASTIC,NON-PRIMARY FORM	1	No Quantity			0		0		324305			4
S3	2016	2016	2016	2	0	2	Export	682	Saudi Arabia	SAU	414	Kuwait	KWT								58	PLASTIC,NON-PRIMARY FORM	1	No Quantity			0		0		45747633			4
S3	2016	2016	2016	2	0	2	Export	682	Saudi Arabia	SAU	422	Lebanon	LBN								58	PLASTIC,NON-PRIMARY FORM	1	No Quantity			0		0		14648961			4
S3	2016	2016	2016	2	0	2	Export	682	Saudi Arabia	SAU	428	Latvia	LVA								58	PLASTIC,NON-PRIMARY FORM	1	No Quantity			0				95744			4
S3	2016	2016	2016	2	0	2	Export	682	Saudi Arabia	SAU	434	Libya	LBY								58	PLASTIC,NON-PRIMARY FORM	1	No Quantity			0		0		1875158			4
S3	2016	2016	2016	2	0	2	Export	682	Saudi Arabia	SAU	440	Lithuania	LTU								58	PLASTIC,NON-PRIMARY FORM	1	No Quantity			0		0		724087			4
S3	2016	2016	2016	2	0	2	Export	682	Saudi Arabia	SAU	458	Malaysia	MYS								58	PLASTIC,NON-PRIMARY FORM	1	No Quantity			0				29336			4
S3	2016	2016	2016	2	0	2	Export	682	Saudi Arabia	SAU	466	Mali	MLI								58	PLASTIC,NON-PRIMARY FORM	1	No Quantity			0		0		107212			0
S3	2016	2016	2016	2	0	2	Export	682	Saudi Arabia	SAU	470	Malta	MLT								58	PLASTIC,NON-PRIMARY FORM	1	No Quantity			0				105345			4
S3	2016	2016	2016	2	0	2	Export	682	Saudi Arabia	SAU	478	Mauritania	MRT								58	PLASTIC,NON-PRIMARY FORM	1	No Quantity			0		0		265898			0
S3	2016	2016	2016	2	0	2	Export	682	Saudi Arabia	SAU	480	Mauritius	MUS								58	PLASTIC,NON-PRIMARY FORM	1	No Quantity			0		0		316838			4
S3	2016	2016	2016	2	0	2	Export	682	Saudi Arabia	SAU	484	Mexico	MEX								58	PLASTIC,NON-PRIMARY FORM	1	No Quantity			0		0		37871			0
S3	2016	2016	2016	2	0	2	Export	682	Saudi Arabia	SAU	504	Morocco	MAR								58	PLASTIC,NON-PRIMARY FORM	1	No Quantity			0		0		8948009			4
S3	2016	2016	2016	2	0	2	Export	682	Saudi Arabia	SAU	512	Oman	OMN								58	PLASTIC,NON-PRIMARY FORM	1	No Quantity			0		0		15840037			4
S3	2016	2016	2016	2	0	2	Export	682	Saudi Arabia	SAU	528	Netherlands	NLD								58	PLASTIC,NON-PRIMARY FORM	1	No Quantity			0		0		5709219			4
S3	2016	2016	2016	2	0	2	Export	682	Saudi Arabia	SAU	554	New Zealand	NZL								58	PLASTIC,NON-PRIMARY FORM	1	No Quantity			0		0		164553			4
S3	2016	2016	2016	2	0	2	Export	682	Saudi Arabia	SAU	562	Niger	NER								58	PLASTIC,NON-PRIMARY FORM	1	No Quantity			0				451787			4
S3	2016	2016	2016	2	0	2	Export	682	Saudi Arabia	SAU	566	Nigeria	NGA								58	PLASTIC,NON-PRIMARY FORM	1	No Quantity			0		0		9038419			4
S3	2016	2016	2016	2	0	2	Export	682	Saudi Arabia	SAU	579	Norway	NOR								58	PLASTIC,NON-PRIMARY FORM	1	No Quantity			0		0		1997306			4
S3	2016	2016	2016	2	0	2	Export	682	Saudi Arabia	SAU	584	Marshall Isds	MHL								58	PLASTIC,NON-PRIMARY FORM	1	No Quantity			0		0		2633649			0
S3	2016	2016	2016	2	0	2	Export	682	Saudi Arabia	SAU	586	Pakistan	PAK								58	PLASTIC,NON-PRIMARY FORM	1	No Quantity			0		0		7723328			4
S3	2016	2016	2016	2	0	2	Export	682	Saudi Arabia	SAU	604	Peru	PER								58	PLASTIC,NON-PRIMARY FORM	1	No Quantity			0				30937			4
S3	2016	2016	2016	2	0	2	Export	682	Saudi Arabia	SAU	608	Philippines	PHL								58	PLASTIC,NON-PRIMARY FORM	1	No Quantity			0				78942			4
S3	2016	2016	2016	2	0	2	Export	682	Saudi Arabia	SAU	616	Poland	POL								58	PLASTIC,NON-PRIMARY FORM	1	No Quantity			0		0		13940876			4
S3	2016	2016	2016	2	0	2	Export	682	Saudi Arabia	SAU	620	Portugal	PRT								58	PLASTIC,NON-PRIMARY FORM	1	No Quantity			0		0		2170394			4
S3	2016	2016	2016	2	0	2	Export	682	Saudi Arabia	SAU	634	Qatar	QAT								58	PLASTIC,NON-PRIMARY FORM	1	No Quantity			0		0		29609959			4
S3	2016	2016	2016	2	0	2	Export	682	Saudi Arabia	SAU	642	Romania	ROU								58	PLASTIC,NON-PRIMARY FORM	1	No Quantity			0		0		1138270			4
S3	2016	2016	2016	2	0	2	Export	682	Saudi Arabia	SAU	643	Russian Federation	RUS								58	PLASTIC,NON-PRIMARY FORM	1	No Quantity			0				936112			4
S3	2016	2016	2016	2	0	2	Export	682	Saudi Arabia	SAU	686	Senegal	SEN								58	PLASTIC,NON-PRIMARY FORM	1	No Quantity			0		0		767558			4
S3	2016	2016	2016	2	0	2	Export	682	Saudi Arabia	SAU	688	Serbia	SRB								58	PLASTIC,NON-PRIMARY FORM	1	No Quantity			0		0		90944			4
S3	2016	2016	2016	2	0	2	Export	682	Saudi Arabia	SAU	699	India	IND								58	PLASTIC,NON-PRIMARY FORM	1	No Quantity			0		0		4092492			4
S3	2016	2016	2016	2	0	2	Export	682	Saudi Arabia	SAU	702	Singapore	SGP								58	PLASTIC,NON-PRIMARY FORM	1	No Quantity			0		0		2737929			4
S3	2016	2016	2016	2	0	2	Export	682	Saudi Arabia	SAU	703	Slovakia	SVK								58	PLASTIC,NON-PRIMARY FORM	1	No Quantity			0		0		2606980			4
S3	2016	2016	2016	2	0	2	Export	682	Saudi Arabia	SAU	704	Viet Nam	VNM								58	PLASTIC,NON-PRIMARY FORM	1	No Quantity			0		0		134149			0
S3	2016	2016	2016	2	0	2	Export	682	Saudi Arabia	SAU	705	Slovenia	SVN								58	PLASTIC,NON-PRIMARY FORM	1	No Quantity			0		0		5750824			4
S3	2016	2016	2016	2	0	2	Export	682	Saudi Arabia	SAU	706	Somalia	SOM								58	PLASTIC,NON-PRIMARY FORM	1	No Quantity			0		0		879839			0
S3	2016	2016	2016	2	0	2	Export	682	Saudi Arabia	SAU	710	South Africa	ZAF								58	PLASTIC,NON-PRIMARY FORM	1	No Quantity			0		0		3882333			4
S3	2016	2016	2016	2	0	2	Export	682	Saudi Arabia	SAU	724	Spain	ESP								58	PLASTIC,NON-PRIMARY FORM	1	No Quantity			0		0		48750660			4
S3	2016	2016	2016	2	0	2	Export	682	Saudi Arabia	SAU	729	Sudan	SDN								58	PLASTIC,NON-PRIMARY FORM	1	No Quantity			0		0		22233873			4
S3	2016	2016	2016	2	0	2	Export	682	Saudi Arabia	SAU	752	Sweden	SWE								58	PLASTIC,NON-PRIMARY FORM	1	No Quantity			0		0		556600			4
S3	2016	2016	2016	2	0	2	Export	682	Saudi Arabia	SAU	760	Syria	SYR								58	PLASTIC,NON-PRIMARY FORM	1	No Quantity			0		0		2441093			4
S3	2016	2016	2016	2	0	2	Export	682	Saudi Arabia	SAU	764	Thailand	THA								58	PLASTIC,NON-PRIMARY FORM	1	No Quantity			0		0		549399			0
S3	2016	2016	2016	2	0	2	Export	682	Saudi Arabia	SAU	768	Togo	TGO								58	PLASTIC,NON-PRIMARY FORM	1	No Quantity			0		0		1120668			4
S3	2016	2016	2016	2	0	2	Export	682	Saudi Arabia	SAU	776	Tonga	TON								58	PLASTIC,NON-PRIMARY FORM	1	No Quantity			0				64541			4
S3	2016	2016	2016	2	0	2	Export	682	Saudi Arabia	SAU	784	United Arab Emirates	ARE								58	PLASTIC,NON-PRIMARY FORM	1	No Quantity			0		0		49487282			4
S3	2016	2016	2016	2	0	2	Export	682	Saudi Arabia	SAU	788	Tunisia	TUN								58	PLASTIC,NON-PRIMARY FORM	1	No Quantity			0		0		15206361			4
S3	2016	2016	2016	2	0	2	Export	682	Saudi Arabia	SAU	792	Turkey	TUR								58	PLASTIC,NON-PRIMARY FORM	1	No Quantity			0		0		10543667			4
S3	2016	2016	2016	2	0	2	Export	682	Saudi Arabia	SAU	800	Uganda	UGA								58	PLASTIC,NON-PRIMARY FORM	1	No Quantity			0		0		62140			0
S3	2016	2016	2016	2	0	2	Export	682	Saudi Arabia	SAU	804	Ukraine	UKR								58	PLASTIC,NON-PRIMARY FORM	1	No Quantity			0		0		122414			0
S3	2016	2016	2016	2	0	2	Export	682	Saudi Arabia	SAU	818	Egypt	EGY								58	PLASTIC,NON-PRIMARY FORM	1	No Quantity			0		0		98462237			4
S3	2016	2016	2016	2	0	2	Export	682	Saudi Arabia	SAU	826	United Kingdom	GBR								58	PLASTIC,NON-PRIMARY FORM	1	No Quantity			0		0		23719384			4
S3	2016	2016	2016	2	0	2	Export	682	Saudi Arabia	SAU	834	United Rep. of Tanzania	TZA								58	PLASTIC,NON-PRIMARY FORM	1	No Quantity			0		0		1384966			4
S3	2016	2016	2016	2	0	2	Export	682	Saudi Arabia	SAU	842	USA	USA								58	PLASTIC,NON-PRIMARY FORM	1	No Quantity			0		0		23964481			4
S3	2016	2016	2016	2	0	2	Export	682	Saudi Arabia	SAU	887	Yemen	YEM								58	PLASTIC,NON-PRIMARY FORM	1	No Quantity			0		0		12142526			4
S3	2016	2016	2016	2	0	2	Export	678	Sao Tome and Principe	STP	0	World	WLD								59	CHEMICAL MATERIALS NES	1	No Quantity							121			0
S3	2016	2016	2016	2	0	2	Export	678	Sao Tome and Principe	STP	620	Portugal	PRT								59	CHEMICAL MATERIALS NES	1	No Quantity							121			0
S3	2016	2016	2016	2	0	2	Export	682	Saudi Arabia	SAU	0	World	WLD								59	CHEMICAL MATERIALS NES	1	No Quantity			0				540852222			4
S3	2016	2016	2016	2	0	2	Export	682	Saudi Arabia	SAU	12	Algeria	DZA								59	CHEMICAL MATERIALS NES	1	No Quantity			0		0		3089704			4
S3	2016	2016	2016	2	0	2	Export	682	Saudi Arabia	SAU	24	Angola	AGO								59	CHEMICAL MATERIALS NES	1	No Quantity			0		0		345108			4
S3	2016	2016	2016	2	0	2	Export	682	Saudi Arabia	SAU	31	Azerbaijan	AZE								59	CHEMICAL MATERIALS NES	1	No Quantity			0				79209			4
S3	2016	2016	2016	2	0	2	Export	682	Saudi Arabia	SAU	36	Australia	AUS								59	CHEMICAL MATERIALS NES	1	No Quantity			0		0		1034524			4
S3	2016	2016	2016	2	0	2	Export	682	Saudi Arabia	SAU	48	Bahrain	BHR								59	CHEMICAL MATERIALS NES	1	No Quantity			0		0		9330188			4
S3	2016	2016	2016	2	0	2	Export	682	Saudi Arabia	SAU	50	Bangladesh	BGD								59	CHEMICAL MATERIALS NES	1	No Quantity			0				9277382			4
S3	2016	2016	2016	2	0	2	Export	682	Saudi Arabia	SAU	56	Belgium	BEL								59	CHEMICAL MATERIALS NES	1	No Quantity			0				808630			4
S3	2016	2016	2016	2	0	2	Export	682	Saudi Arabia	SAU	120	Cameroon	CMR								59	CHEMICAL MATERIALS NES	1	No Quantity			0		0		157352			0
S3	2016	2016	2016	2	0	2	Export	682	Saudi Arabia	SAU	124	Canada	CAN								59	CHEMICAL MATERIALS NES	1	No Quantity			0				330706			4
S3	2016	2016	2016	2	0	2	Export	682	Saudi Arabia	SAU	144	Sri Lanka	LKA								59	CHEMICAL MATERIALS NES	1	No Quantity			0		0		39471			0
S3	2016	2016	2016	2	0	2	Export	682	Saudi Arabia	SAU	156	China	CHN								59	CHEMICAL MATERIALS NES	1	No Quantity			0		0		7448895			4
S3	2016	2016	2016	2	0	2	Export	682	Saudi Arabia	SAU	178	Congo	COG								59	CHEMICAL MATERIALS NES	1	No Quantity			0		0		100278			0
S3	2016	2016	2016	2	0	2	Export	682	Saudi Arabia	SAU	204	Benin	BEN								59	CHEMICAL MATERIALS NES	1	No Quantity			0		0		124548			0
S3	2016	2016	2016	2	0	2	Export	682	Saudi Arabia	SAU	231	Ethiopia	ETH								59	CHEMICAL MATERIALS NES	1	No Quantity			0		0		284834			0
S3	2016	2016	2016	2	0	2	Export	682	Saudi Arabia	SAU	232	Eritrea	ERI								59	CHEMICAL MATERIALS NES	1	No Quantity			0		0		266698			0
S3	2016	2016	2016	2	0	2	Export	682	Saudi Arabia	SAU	233	Estonia	EST								59	CHEMICAL MATERIALS NES	1	No Quantity			0		0		388046			0
S3	2016	2016	2016	2	0	2	Export	682	Saudi Arabia	SAU	251	France	FRA								59	CHEMICAL MATERIALS NES	1	No Quantity			0		0		3834861			4
S3	2016	2016	2016	2	0	2	Export	682	Saudi Arabia	SAU	262	Djibouti	DJI								59	CHEMICAL MATERIALS NES	1	No Quantity			0		0		97345			0
S3	2016	2016	2016	2	0	2	Export	682	Saudi Arabia	SAU	266	Gabon	GAB								59	CHEMICAL MATERIALS NES	1	No Quantity			0		0		96811			0
S3	2016	2016	2016	2	0	2	Export	682	Saudi Arabia	SAU	276	Germany	DEU								59	CHEMICAL MATERIALS NES	1	No Quantity			0		0		1676468			4
S3	2016	2016	2016	2	0	2	Export	682	Saudi Arabia	SAU	324	Guinea	GIN								59	CHEMICAL MATERIALS NES	1	No Quantity			0		0		52006			0
S3	2016	2016	2016	2	0	2	Export	682	Saudi Arabia	SAU	344	China, Hong Kong SAR	HKG								59	CHEMICAL MATERIALS NES	1	No Quantity			0		0		140816			0
S3	2016	2016	2016	2	0	2	Export	682	Saudi Arabia	SAU	360	Indonesia	IDN								59	CHEMICAL MATERIALS NES	1	No Quantity			0		0		17453031			4
S3	2016	2016	2016	2	0	2	Export	682	Saudi Arabia	SAU	368	Iraq	IRQ								59	CHEMICAL MATERIALS NES	1	No Quantity			0		0		6952835			4
S3	2016	2016	2016	2	0	2	Export	682	Saudi Arabia	SAU	381	Italy	ITA								59	CHEMICAL MATERIALS NES	1	No Quantity			0		0		7214467			4
S3	2016	2016	2016	2	0	2	Export	682	Saudi Arabia	SAU	384	Côte d'Ivoire	CIV								59	CHEMICAL MATERIALS NES	1	No Quantity			0		0		1637530			0
S3	2016	2016	2016	2	0	2	Export	682	Saudi Arabia	SAU	400	Jordan	JOR								59	CHEMICAL MATERIALS NES	1	No Quantity			0		0		23906074			4
S3	2016	2016	2016	2	0	2	Export	682	Saudi Arabia	SAU	404	Kenya	KEN								59	CHEMICAL MATERIALS NES	1	No Quantity			0		0		1268685			4
S3	2016	2016	2016	2	0	2	Export	682	Saudi Arabia	SAU	410	Rep. of Korea	KOR								59	CHEMICAL MATERIALS NES	1	No Quantity			0		0		229360			0
S3	2016	2016	2016	2	0	2	Export	682	Saudi Arabia	SAU	414	Kuwait	KWT								59	CHEMICAL MATERIALS NES	1	No Quantity			0		0		25119019			4
S3	2016	2016	2016	2	0	2	Export	682	Saudi Arabia	SAU	422	Lebanon	LBN								59	CHEMICAL MATERIALS NES	1	No Quantity			0		0		4446401			4
S3	2016	2016	2016	2	0	2	Export	682	Saudi Arabia	SAU	458	Malaysia	MYS								59	CHEMICAL MATERIALS NES	1	No Quantity			0		0		5531331			4
S3	2016	2016	2016	2	0	2	Export	682	Saudi Arabia	SAU	478	Mauritania	MRT								59	CHEMICAL MATERIALS NES	1	No Quantity			0		0		292301			0
S3	2016	2016	2016	2	0	2	Export	682	Saudi Arabia	SAU	490	Other Asia, nes									59	CHEMICAL MATERIALS NES	1	No Quantity			0		0		90944			0
S3	2016	2016	2016	2	0	2	Export	682	Saudi Arabia	SAU	504	Morocco	MAR								59	CHEMICAL MATERIALS NES	1	No Quantity			0		0		3149445			4
S3	2016	2016	2016	2	0	2	Export	682	Saudi Arabia	SAU	512	Oman	OMN								59	CHEMICAL MATERIALS NES	1	No Quantity			0		0		7663054			4
S3	2016	2016	2016	2	0	2	Export	682	Saudi Arabia	SAU	524	Nepal	NPL								59	CHEMICAL MATERIALS NES	1	No Quantity			0		0		34404			0
S3	2016	2016	2016	2	0	2	Export	682	Saudi Arabia	SAU	528	Netherlands	NLD								59	CHEMICAL MATERIALS NES	1	No Quantity			0		0		997453			4
S3	2016	2016	2016	2	0	2	Export	682	Saudi Arabia	SAU	586	Pakistan	PAK								59	CHEMICAL MATERIALS NES	1	No Quantity			0		0		22799541			4
S3	2016	2016	2016	2	0	2	Export	682	Saudi Arabia	SAU	616	Poland	POL								59	CHEMICAL MATERIALS NES	1	No Quantity			0		0		35470			0
S3	2016	2016	2016	2	0	2	Export	682	Saudi Arabia	SAU	634	Qatar	QAT								59	CHEMICAL MATERIALS NES	1	No Quantity			0		0		23803928			4
S3	2016	2016	2016	2	0	2	Export	682	Saudi Arabia	SAU	643	Russian Federation	RUS								59	CHEMICAL MATERIALS NES	1	No Quantity			0		0		44538			0
S3	2016	2016	2016	2	0	2	Export	682	Saudi Arabia	SAU	678	Sao Tome and Principe	STP								59	CHEMICAL MATERIALS NES	1	No Quantity			0		0		38404			0
S3	2016	2016	2016	2	0	2	Export	682	Saudi Arabia	SAU	686	Senegal	SEN								59	CHEMICAL MATERIALS NES	1	No Quantity			0		0		261098			0
S3	2016	2016	2016	2	0	2	Export	682	Saudi Arabia	SAU	699	India	IND								59	CHEMICAL MATERIALS NES	1	No Quantity			0		0		93041052			4
S3	2016	2016	2016	2	0	2	Export	682	Saudi Arabia	SAU	702	Singapore	SGP								59	CHEMICAL MATERIALS NES	1	No Quantity			0				36537			4
S3	2016	2016	2016	2	0	2	Export	682	Saudi Arabia	SAU	704	Viet Nam	VNM								59	CHEMICAL MATERIALS NES	1	No Quantity			0		0		12796205			4
S3	2016	2016	2016	2	0	2	Export	682	Saudi Arabia	SAU	710	South Africa	ZAF								59	CHEMICAL MATERIALS NES	1	No Quantity			0		0		18629973			4
S3	2016	2016	2016	2	0	2	Export	682	Saudi Arabia	SAU	724	Spain	ESP								59	CHEMICAL MATERIALS NES	1	No Quantity			0				34404			4
S3	2016	2016	2016	2	0	2	Export	682	Saudi Arabia	SAU	729	Sudan	SDN								59	CHEMICAL MATERIALS NES	1	No Quantity			0		0		856903			4
S3	2016	2016	2016	2	0	2	Export	682	Saudi Arabia	SAU	757	Switzerland	CHE								59	CHEMICAL MATERIALS NES	1	No Quantity			0		0		299502			4
S3	2016	2016	2016	2	0	2	Export	682	Saudi Arabia	SAU	760	Syria	SYR								59	CHEMICAL MATERIALS NES	1	No Quantity			0				782760			4
S3	2016	2016	2016	2	0	2	Export	682	Saudi Arabia	SAU	764	Thailand	THA								59	CHEMICAL MATERIALS NES	1	No Quantity			0		0		3286795			4
S3	2016	2016	2016	2	0	2	Export	682	Saudi Arabia	SAU	768	Togo	TGO								59	CHEMICAL MATERIALS NES	1	No Quantity			0		0		46138			0
S3	2016	2016	2016	2	0	2	Export	682	Saudi Arabia	SAU	784	United Arab Emirates	ARE								59	CHEMICAL MATERIALS NES	1	No Quantity			0		0		44608296			4
S3	2016	2016	2016	2	0	2	Export	682	Saudi Arabia	SAU	788	Tunisia	TUN								59	CHEMICAL MATERIALS NES	1	No Quantity			0		0		222960			4
S3	2016	2016	2016	2	0	2	Export	682	Saudi Arabia	SAU	792	Turkey	TUR								59	CHEMICAL MATERIALS NES	1	No Quantity			0		0		9933727			4
S3	2016	2016	2016	2	0	2	Export	682	Saudi Arabia	SAU	804	Ukraine	UKR								59	CHEMICAL MATERIALS NES	1	No Quantity			0		0		318438			0
S3	2016	2016	2016	2	0	2	Export	682	Saudi Arabia	SAU	818	Egypt	EGY								59	CHEMICAL MATERIALS NES	1	No Quantity			0		0		12088653			4
S3	2016	2016	2016	2	0	2	Export	682	Saudi Arabia	SAU	826	United Kingdom	GBR								59	CHEMICAL MATERIALS NES	1	No Quantity			0		0		246162			0
S3	2016	2016	2016	2	0	2	Export	682	Saudi Arabia	SAU	834	United Rep. of Tanzania	TZA								59	CHEMICAL MATERIALS NES	1	No Quantity			0		0		340574			4
S3	2016	2016	2016	2	0	2	Export	682	Saudi Arabia	SAU	842	USA	USA								59	CHEMICAL MATERIALS NES	1	No Quantity			0		0		145508960			4
S3	2016	2016	2016	2	0	2	Export	682	Saudi Arabia	SAU	860	Uzbekistan	UZB								59	CHEMICAL MATERIALS NES	1	No Quantity			0		0		222960			0
S3	2016	2016	2016	2	0	2	Export	682	Saudi Arabia	SAU	887	Yemen	YEM								59	CHEMICAL MATERIALS NES	1	No Quantity			0		0		5578003			4
S3	2016	2016	2016	2	0	2	Export	682	Saudi Arabia	SAU	0	World	WLD								61	LEATHER, LEATHER GOODS	1	No Quantity			0				59642370			4
S3	2016	2016	2016	2	0	2	Export	682	Saudi Arabia	SAU	50	Bangladesh	BGD								61	LEATHER, LEATHER GOODS	1	No Quantity			0		0		261364			0
S3	2016	2016	2016	2	0	2	Export	682	Saudi Arabia	SAU	156	China	CHN								61	LEATHER, LEATHER GOODS	1	No Quantity			0		0		10638612			4
S3	2016	2016	2016	2	0	2	Export	682	Saudi Arabia	SAU	231	Ethiopia	ETH								61	LEATHER, LEATHER GOODS	1	No Quantity			0				295502			4
S3	2016	2016	2016	2	0	2	Export	682	Saudi Arabia	SAU	344	China, Hong Kong SAR	HKG								61	LEATHER, LEATHER GOODS	1	No Quantity			0		0		693683			0
S3	2016	2016	2016	2	0	2	Export	682	Saudi Arabia	SAU	360	Indonesia	IDN								61	LEATHER, LEATHER GOODS	1	No Quantity			0				870504			4
S3	2016	2016	2016	2	0	2	Export	682	Saudi Arabia	SAU	381	Italy	ITA								61	LEATHER, LEATHER GOODS	1	No Quantity			0		0		2680055			4
S3	2016	2016	2016	2	0	2	Export	682	Saudi Arabia	SAU	392	Japan	JPN								61	LEATHER, LEATHER GOODS	1	No Quantity			0				468056			4
S3	2016	2016	2016	2	0	2	Export	682	Saudi Arabia	SAU	410	Rep. of Korea	KOR								61	LEATHER, LEATHER GOODS	1	No Quantity			0		0		488058			0
S3	2016	2016	2016	2	0	2	Export	682	Saudi Arabia	SAU	458	Malaysia	MYS								61	LEATHER, LEATHER GOODS	1	No Quantity			0				92544			4
S3	2016	2016	2016	2	0	2	Export	682	Saudi Arabia	SAU	490	Other Asia, nes									61	LEATHER, LEATHER GOODS	1	No Quantity			0		0		272566			0
S3	2016	2016	2016	2	0	2	Export	682	Saudi Arabia	SAU	504	Morocco	MAR								61	LEATHER, LEATHER GOODS	1	No Quantity			0		0		76009			0
S3	2016	2016	2016	2	0	2	Export	682	Saudi Arabia	SAU	548	Vanuatu	VUT								61	LEATHER, LEATHER GOODS	1	No Quantity			0				58140			4
S3	2016	2016	2016	2	0	2	Export	682	Saudi Arabia	SAU	586	Pakistan	PAK								61	LEATHER, LEATHER GOODS	1	No Quantity			0		0		6387434			4
S3	2016	2016	2016	2	0	2	Export	682	Saudi Arabia	SAU	620	Portugal	PRT								61	LEATHER, LEATHER GOODS	1	No Quantity			0		0		269899			0
S3	2016	2016	2016	2	0	2	Export	682	Saudi Arabia	SAU	699	India	IND								61	LEATHER, LEATHER GOODS	1	No Quantity			0		0		34431072			4
S3	2016	2016	2016	2	0	2	Export	682	Saudi Arabia	SAU	724	Spain	ESP								61	LEATHER, LEATHER GOODS	1	No Quantity			0		0		252563			0
S3	2016	2016	2016	2	0	2	Export	682	Saudi Arabia	SAU	729	Sudan	SDN								61	LEATHER, LEATHER GOODS	1	No Quantity			0		0		48272			0
S3	2016	2016	2016	2	0	2	Export	682	Saudi Arabia	SAU	784	United Arab Emirates	ARE								61	LEATHER, LEATHER GOODS	1	No Quantity			0		0		188289			0
S3	2016	2016	2016	2	0	2	Export	682	Saudi Arabia	SAU	792	Turkey	TUR								61	LEATHER, LEATHER GOODS	1	No Quantity			0		0		931845			4
S3	2016	2016	2016	2	0	2	Export	682	Saudi Arabia	SAU	818	Egypt	EGY								61	LEATHER, LEATHER GOODS	1	No Quantity			0		0		137083			0
S3	2016	2016	2016	2	0	2	Export	682	Saudi Arabia	SAU	842	USA	USA								61	LEATHER, LEATHER GOODS	1	No Quantity			0		0		100812			0
S3	2016	2016	2016	2	0	2	Export	678	Sao Tome and Principe	STP	0	World	WLD								62	RUBBER MANUFACTURES, NES	1	No Quantity							1349			0
S3	2016	2016	2016	2	0	2	Export	678	Sao Tome and Principe	STP	251	France	FRA								62	RUBBER MANUFACTURES, NES	1	No Quantity							692			0
S3	2016	2016	2016	2	0	2	Export	678	Sao Tome and Principe	STP	620	Portugal	PRT								62	RUBBER MANUFACTURES, NES	1	No Quantity							193			0
S3	2016	2016	2016	2	0	2	Export	678	Sao Tome and Principe	STP	838	Free Zones									62	RUBBER MANUFACTURES, NES	1	No Quantity							464			0
S3	2016	2016	2016	2	0	2	Export	682	Saudi Arabia	SAU	0	World	WLD								62	RUBBER MANUFACTURES, NES	1	No Quantity			0				31791555			4
S3	2016	2016	2016	2	0	2	Export	682	Saudi Arabia	SAU	36	Australia	AUS								62	RUBBER MANUFACTURES, NES	1	No Quantity			0				118414			4
S3	2016	2016	2016	2	0	2	Export	682	Saudi Arabia	SAU	48	Bahrain	BHR								62	RUBBER MANUFACTURES, NES	1	No Quantity			0		0		1674334			4
S3	2016	2016	2016	2	0	2	Export	682	Saudi Arabia	SAU	56	Belgium	BEL								62	RUBBER MANUFACTURES, NES	1	No Quantity			0		0		1080929			4
S3	2016	2016	2016	2	0	2	Export	682	Saudi Arabia	SAU	76	Brazil	BRA								62	RUBBER MANUFACTURES, NES	1	No Quantity			0		0		389646			0
S3	2016	2016	2016	2	0	2	Export	682	Saudi Arabia	SAU	156	China	CHN								62	RUBBER MANUFACTURES, NES	1	No Quantity			0		0		220026			4
S3	2016	2016	2016	2	0	2	Export	682	Saudi Arabia	SAU	232	Eritrea	ERI								62	RUBBER MANUFACTURES, NES	1	No Quantity			0		0		32537			0
S3	2016	2016	2016	2	0	2	Export	682	Saudi Arabia	SAU	251	France	FRA								62	RUBBER MANUFACTURES, NES	1	No Quantity			0		0		993452			4
S3	2016	2016	2016	2	0	2	Export	682	Saudi Arabia	SAU	276	Germany	DEU								62	RUBBER MANUFACTURES, NES	1	No Quantity			0		0		795295			4
S3	2016	2016	2016	2	0	2	Export	682	Saudi Arabia	SAU	288	Ghana	GHA								62	RUBBER MANUFACTURES, NES	1	No Quantity			0				61340			4
S3	2016	2016	2016	2	0	2	Export	682	Saudi Arabia	SAU	368	Iraq	IRQ								62	RUBBER MANUFACTURES, NES	1	No Quantity			0		0		408582			4
S3	2016	2016	2016	2	0	2	Export	682	Saudi Arabia	SAU	372	Ireland	IRL								62	RUBBER MANUFACTURES, NES	1	No Quantity			0				46672			4
S3	2016	2016	2016	2	0	2	Export	682	Saudi Arabia	SAU	381	Italy	ITA								62	RUBBER MANUFACTURES, NES	1	No Quantity			0				986785			4
S3	2016	2016	2016	2	0	2	Export	682	Saudi Arabia	SAU	384	Côte d'Ivoire	CIV								62	RUBBER MANUFACTURES, NES	1	No Quantity			0		0		111213			0
S3	2016	2016	2016	2	0	2	Export	682	Saudi Arabia	SAU	400	Jordan	JOR								62	RUBBER MANUFACTURES, NES	1	No Quantity			0		0		397914			4
S3	2016	2016	2016	2	0	2	Export	682	Saudi Arabia	SAU	408	Dem. People's Rep. of Korea	PRK								62	RUBBER MANUFACTURES, NES	1	No Quantity			0		0		103479			4
S3	2016	2016	2016	2	0	2	Export	682	Saudi Arabia	SAU	414	Kuwait	KWT								62	RUBBER MANUFACTURES, NES	1	No Quantity			0		0		1906895			4
S3	2016	2016	2016	2	0	2	Export	682	Saudi Arabia	SAU	422	Lebanon	LBN								62	RUBBER MANUFACTURES, NES	1	No Quantity			0		0		622208			4
S3	2016	2016	2016	2	0	2	Export	682	Saudi Arabia	SAU	434	Libya	LBY								62	RUBBER MANUFACTURES, NES	1	No Quantity			0		0		36004			0
S3	2016	2016	2016	2	0	2	Export	682	Saudi Arabia	SAU	478	Mauritania	MRT								62	RUBBER MANUFACTURES, NES	1	No Quantity			0		0		113613			0
S3	2016	2016	2016	2	0	2	Export	682	Saudi Arabia	SAU	504	Morocco	MAR								62	RUBBER MANUFACTURES, NES	1	No Quantity			0				90677			4
S3	2016	2016	2016	2	0	2	Export	682	Saudi Arabia	SAU	512	Oman	OMN								62	RUBBER MANUFACTURES, NES	1	No Quantity			0				583003			4
S3	2016	2016	2016	2	0	2	Export	682	Saudi Arabia	SAU	528	Netherlands	NLD								62	RUBBER MANUFACTURES, NES	1	No Quantity			0				322438			4
S3	2016	2016	2016	2	0	2	Export	682	Saudi Arabia	SAU	616	Poland	POL								62	RUBBER MANUFACTURES, NES	1	No Quantity			0				148284			4
S3	2016	2016	2016	2	0	2	Export	682	Saudi Arabia	SAU	634	Qatar	QAT								62	RUBBER MANUFACTURES, NES	1	No Quantity			0		0		2546172			4
S3	2016	2016	2016	2	0	2	Export	682	Saudi Arabia	SAU	678	Sao Tome and Principe	STP								62	RUBBER MANUFACTURES, NES	1	No Quantity			0		0		84010			0
S3	2016	2016	2016	2	0	2	Export	682	Saudi Arabia	SAU	686	Senegal	SEN								62	RUBBER MANUFACTURES, NES	1	No Quantity			0		0		530730			4
S3	2016	2016	2016	2	0	2	Export	682	Saudi Arabia	SAU	690	Seychelles	SYC								62	RUBBER MANUFACTURES, NES	1	No Quantity			0		0		57340			0
S3	2016	2016	2016	2	0	2	Export	682	Saudi Arabia	SAU	702	Singapore	SGP								62	RUBBER MANUFACTURES, NES	1	No Quantity			0		0		329372			4
S3	2016	2016	2016	2	0	2	Export	682	Saudi Arabia	SAU	704	Viet Nam	VNM								62	RUBBER MANUFACTURES, NES	1	No Quantity			0		0		65607			0
S3	2016	2016	2016	2	0	2	Export	682	Saudi Arabia	SAU	705	Slovenia	SVN								62	RUBBER MANUFACTURES, NES	1	No Quantity			0				64274			4
S3	2016	2016	2016	2	0	2	Export	682	Saudi Arabia	SAU	724	Spain	ESP								62	RUBBER MANUFACTURES, NES	1	No Quantity			0		0		767025			4
S3	2016	2016	2016	2	0	2	Export	682	Saudi Arabia	SAU	729	Sudan	SDN								62	RUBBER MANUFACTURES, NES	1	No Quantity			0		0		1538051			4
S3	2016	2016	2016	2	0	2	Export	682	Saudi Arabia	SAU	784	United Arab Emirates	ARE								62	RUBBER MANUFACTURES, NES	1	No Quantity			0		0		5200891			4
S3	2016	2016	2016	2	0	2	Export	682	Saudi Arabia	SAU	792	Turkey	TUR								62	RUBBER MANUFACTURES, NES	1	No Quantity			0		0		178688			4
S3	2016	2016	2016	2	0	2	Export	682	Saudi Arabia	SAU	818	Egypt	EGY								62	RUBBER MANUFACTURES, NES	1	No Quantity			0		0		6141805			4
S3	2016	2016	2016	2	0	2	Export	682	Saudi Arabia	SAU	826	United Kingdom	GBR								62	RUBBER MANUFACTURES, NES	1	No Quantity			0		0		172554			4
S3	2016	2016	2016	2	0	2	Export	682	Saudi Arabia	SAU	842	USA	USA								62	RUBBER MANUFACTURES, NES	1	No Quantity			0				723820			4
S3	2016	2016	2016	2	0	2	Export	682	Saudi Arabia	SAU	862	Venezuela	VEN								62	RUBBER MANUFACTURES, NES	1	No Quantity			0				34404			4
S3	2016	2016	2016	2	0	2	Export	682	Saudi Arabia	SAU	887	Yemen	YEM								62	RUBBER MANUFACTURES, NES	1	No Quantity			0		0		2113054			4
S3	2016	2016	2016	2	0	2	Export	678	Sao Tome and Principe	STP	0	World	WLD								63	CORK, WOOD MANUFACTURES	1	No Quantity							5013			0
S3	2016	2016	2016	2	0	2	Export	678	Sao Tome and Principe	STP	620	Portugal	PRT								63	CORK, WOOD MANUFACTURES	1	No Quantity							53			0
S3	2016	2016	2016	2	0	2	Export	678	Sao Tome and Principe	STP	838	Free Zones									63	CORK, WOOD MANUFACTURES	1	No Quantity							4960			0
S3	2016	2016	2016	2	0	2	Export	682	Saudi Arabia	SAU	0	World	WLD								63	CORK, WOOD MANUFACTURES	1	No Quantity			0				32944227			4
S3	2016	2016	2016	2	0	2	Export	682	Saudi Arabia	SAU	48	Bahrain	BHR								63	CORK, WOOD MANUFACTURES	1	No Quantity			0		0		8354337			4
S3	2016	2016	2016	2	0	2	Export	682	Saudi Arabia	SAU	56	Belgium	BEL								63	CORK, WOOD MANUFACTURES	1	No Quantity			0		0		86677			4
S3	2016	2016	2016	2	0	2	Export	682	Saudi Arabia	SAU	144	Sri Lanka	LKA								63	CORK, WOOD MANUFACTURES	1	No Quantity			0				267498			4
S3	2016	2016	2016	2	0	2	Export	682	Saudi Arabia	SAU	204	Benin	BEN								63	CORK, WOOD MANUFACTURES	1	No Quantity			0		0		43738			0
S3	2016	2016	2016	2	0	2	Export	682	Saudi Arabia	SAU	208	Denmark	DNK								63	CORK, WOOD MANUFACTURES	1	No Quantity			0				281100			4
S3	2016	2016	2016	2	0	2	Export	682	Saudi Arabia	SAU	232	Eritrea	ERI								63	CORK, WOOD MANUFACTURES	1	No Quantity			0				106412			4
S3	2016	2016	2016	2	0	2	Export	682	Saudi Arabia	SAU	276	Germany	DEU								63	CORK, WOOD MANUFACTURES	1	No Quantity			0				1462309			4
S3	2016	2016	2016	2	0	2	Export	682	Saudi Arabia	SAU	372	Ireland	IRL								63	CORK, WOOD MANUFACTURES	1	No Quantity			0		0		280833			4
S3	2016	2016	2016	2	0	2	Export	682	Saudi Arabia	SAU	381	Italy	ITA								63	CORK, WOOD MANUFACTURES	1	No Quantity			0				51472			4
S3	2016	2016	2016	2	0	2	Export	682	Saudi Arabia	SAU	400	Jordan	JOR								63	CORK, WOOD MANUFACTURES	1	No Quantity			0		0		2333080			4
S3	2016	2016	2016	2	0	2	Export	682	Saudi Arabia	SAU	414	Kuwait	KWT								63	CORK, WOOD MANUFACTURES	1	No Quantity			0		0		5607607			4
S3	2016	2016	2016	2	0	2	Export	682	Saudi Arabia	SAU	422	Lebanon	LBN								63	CORK, WOOD MANUFACTURES	1	No Quantity			0				53339			4
S3	2016	2016	2016	2	0	2	Export	682	Saudi Arabia	SAU	458	Malaysia	MYS								63	CORK, WOOD MANUFACTURES	1	No Quantity			0		0		62940			0
S3	2016	2016	2016	2	0	2	Export	682	Saudi Arabia	SAU	512	Oman	OMN								63	CORK, WOOD MANUFACTURES	1	No Quantity			0		0		996653			4
S3	2016	2016	2016	2	0	2	Export	682	Saudi Arabia	SAU	634	Qatar	QAT								63	CORK, WOOD MANUFACTURES	1	No Quantity			0		0		4685363			4
S3	2016	2016	2016	2	0	2	Export	682	Saudi Arabia	SAU	699	India	IND								63	CORK, WOOD MANUFACTURES	1	No Quantity			0		0		179754			0
S3	2016	2016	2016	2	0	2	Export	682	Saudi Arabia	SAU	704	Viet Nam	VNM								63	CORK, WOOD MANUFACTURES	1	No Quantity			0		0		62407			4
S3	2016	2016	2016	2	0	2	Export	682	Saudi Arabia	SAU	706	Somalia	SOM								63	CORK, WOOD MANUFACTURES	1	No Quantity			0		0		256830			0
S3	2016	2016	2016	2	0	2	Export	682	Saudi Arabia	SAU	724	Spain	ESP								63	CORK, WOOD MANUFACTURES	1	No Quantity			0				28003			4
S3	2016	2016	2016	2	0	2	Export	682	Saudi Arabia	SAU	729	Sudan	SDN								63	CORK, WOOD MANUFACTURES	1	No Quantity			0		0		430718			4
S3	2016	2016	2016	2	0	2	Export	682	Saudi Arabia	SAU	752	Sweden	SWE								63	CORK, WOOD MANUFACTURES	1	No Quantity			0		0		92011			0
S3	2016	2016	2016	2	0	2	Export	682	Saudi Arabia	SAU	757	Switzerland	CHE								63	CORK, WOOD MANUFACTURES	1	No Quantity			0				36271			4
S3	2016	2016	2016	2	0	2	Export	682	Saudi Arabia	SAU	784	United Arab Emirates	ARE								63	CORK, WOOD MANUFACTURES	1	No Quantity			0		0		4314918			4
S3	2016	2016	2016	2	0	2	Export	682	Saudi Arabia	SAU	818	Egypt	EGY								63	CORK, WOOD MANUFACTURES	1	No Quantity			0		0		1642864			4
S3	2016	2016	2016	2	0	2	Export	682	Saudi Arabia	SAU	842	USA	USA								63	CORK, WOOD MANUFACTURES	1	No Quantity			0		0		854502			4
S3	2016	2016	2016	2	0	2	Export	682	Saudi Arabia	SAU	887	Yemen	YEM								63	CORK, WOOD MANUFACTURES	1	No Quantity			0		0		372578			0
S3	2016	2016	2016	2	0	2	Export	678	Sao Tome and Principe	STP	0	World	WLD								64	PAPER,PAPERBOARD,ETC.	1	No Quantity							209			0
S3	2016	2016	2016	2	0	2	Export	678	Sao Tome and Principe	STP	838	Free Zones									64	PAPER,PAPERBOARD,ETC.	1	No Quantity							209			0
S3	2016	2016	2016	2	0	2	Export	682	Saudi Arabia	SAU	0	World	WLD								64	PAPER,PAPERBOARD,ETC.	1	No Quantity			0				877927413			4
S3	2016	2016	2016	2	0	2	Export	682	Saudi Arabia	SAU	4	Afghanistan	AFG								64	PAPER,PAPERBOARD,ETC.	1	No Quantity			0				677948			4
S3	2016	2016	2016	2	0	2	Export	682	Saudi Arabia	SAU	12	Algeria	DZA								64	PAPER,PAPERBOARD,ETC.	1	No Quantity			0		0		48857873			4
S3	2016	2016	2016	2	0	2	Export	682	Saudi Arabia	SAU	24	Angola	AGO								64	PAPER,PAPERBOARD,ETC.	1	No Quantity			0				440319			4
S3	2016	2016	2016	2	0	2	Export	682	Saudi Arabia	SAU	48	Bahrain	BHR								64	PAPER,PAPERBOARD,ETC.	1	No Quantity			0		0		40306979			4
S3	2016	2016	2016	2	0	2	Export	682	Saudi Arabia	SAU	50	Bangladesh	BGD								64	PAPER,PAPERBOARD,ETC.	1	No Quantity			0				1027056			4
S3	2016	2016	2016	2	0	2	Export	682	Saudi Arabia	SAU	56	Belgium	BEL								64	PAPER,PAPERBOARD,ETC.	1	No Quantity			0		0		1156672			4
S3	2016	2016	2016	2	0	2	Export	682	Saudi Arabia	SAU	120	Cameroon	CMR								64	PAPER,PAPERBOARD,ETC.	1	No Quantity			0		0		47205			0
S3	2016	2016	2016	2	0	2	Export	682	Saudi Arabia	SAU	144	Sri Lanka	LKA								64	PAPER,PAPERBOARD,ETC.	1	No Quantity			0				7882814			4
S3	2016	2016	2016	2	0	2	Export	682	Saudi Arabia	SAU	156	China	CHN								64	PAPER,PAPERBOARD,ETC.	1	No Quantity			0		0		711818			4
S3	2016	2016	2016	2	0	2	Export	682	Saudi Arabia	SAU	196	Cyprus	CYP								64	PAPER,PAPERBOARD,ETC.	1	No Quantity			0				893707			4
S3	2016	2016	2016	2	0	2	Export	682	Saudi Arabia	SAU	231	Ethiopia	ETH								64	PAPER,PAPERBOARD,ETC.	1	No Quantity			0		0		7129123			4
S3	2016	2016	2016	2	0	2	Export	682	Saudi Arabia	SAU	232	Eritrea	ERI								64	PAPER,PAPERBOARD,ETC.	1	No Quantity			0				100812			4
S3	2016	2016	2016	2	0	2	Export	682	Saudi Arabia	SAU	251	France	FRA								64	PAPER,PAPERBOARD,ETC.	1	No Quantity			0		0		48272			0
S3	2016	2016	2016	2	0	2	Export	682	Saudi Arabia	SAU	262	Djibouti	DJI								64	PAPER,PAPERBOARD,ETC.	1	No Quantity			0				663813			4
S3	2016	2016	2016	2	0	2	Export	682	Saudi Arabia	SAU	275	State of Palestine	PSE								64	PAPER,PAPERBOARD,ETC.	1	No Quantity			0		0		174687			4
S3	2016	2016	2016	2	0	2	Export	682	Saudi Arabia	SAU	288	Ghana	GHA								64	PAPER,PAPERBOARD,ETC.	1	No Quantity			0		0		140550			4
S3	2016	2016	2016	2	0	2	Export	682	Saudi Arabia	SAU	300	Greece	GRC								64	PAPER,PAPERBOARD,ETC.	1	No Quantity			0		0		77075			4
S3	2016	2016	2016	2	0	2	Export	682	Saudi Arabia	SAU	320	Guatemala	GTM								64	PAPER,PAPERBOARD,ETC.	1	No Quantity			0				77342			4
S3	2016	2016	2016	2	0	2	Export	682	Saudi Arabia	SAU	348	Hungary	HUN								64	PAPER,PAPERBOARD,ETC.	1	No Quantity			0				50406			4
S3	2016	2016	2016	2	0	2	Export	682	Saudi Arabia	SAU	360	Indonesia	IDN								64	PAPER,PAPERBOARD,ETC.	1	No Quantity			0		0		436852			0
S3	2016	2016	2016	2	0	2	Export	682	Saudi Arabia	SAU	368	Iraq	IRQ								64	PAPER,PAPERBOARD,ETC.	1	No Quantity			0		0		21554057			4
S3	2016	2016	2016	2	0	2	Export	682	Saudi Arabia	SAU	372	Ireland	IRL								64	PAPER,PAPERBOARD,ETC.	1	No Quantity			0				26936			4
S3	2016	2016	2016	2	0	2	Export	682	Saudi Arabia	SAU	381	Italy	ITA								64	PAPER,PAPERBOARD,ETC.	1	No Quantity			0				1450040			4
S3	2016	2016	2016	2	0	2	Export	682	Saudi Arabia	SAU	384	Côte d'Ivoire	CIV								64	PAPER,PAPERBOARD,ETC.	1	No Quantity			0				112813			4
S3	2016	2016	2016	2	0	2	Export	682	Saudi Arabia	SAU	388	Jamaica	JAM								64	PAPER,PAPERBOARD,ETC.	1	No Quantity			0				37337			4
S3	2016	2016	2016	2	0	2	Export	682	Saudi Arabia	SAU	400	Jordan	JOR								64	PAPER,PAPERBOARD,ETC.	1	No Quantity			0		0		63917284			4
S3	2016	2016	2016	2	0	2	Export	682	Saudi Arabia	SAU	404	Kenya	KEN								64	PAPER,PAPERBOARD,ETC.	1	No Quantity			0				8026564			4
S3	2016	2016	2016	2	0	2	Export	682	Saudi Arabia	SAU	414	Kuwait	KWT								64	PAPER,PAPERBOARD,ETC.	1	No Quantity			0		0		139919754			4
S3	2016	2016	2016	2	0	2	Export	682	Saudi Arabia	SAU	422	Lebanon	LBN								64	PAPER,PAPERBOARD,ETC.	1	No Quantity			0		0		18688113			4
S3	2016	2016	2016	2	0	2	Export	682	Saudi Arabia	SAU	434	Libya	LBY								64	PAPER,PAPERBOARD,ETC.	1	No Quantity			0		0		7476898			4
S3	2016	2016	2016	2	0	2	Export	682	Saudi Arabia	SAU	462	Maldives	MDV								64	PAPER,PAPERBOARD,ETC.	1	No Quantity			0				38137			4
S3	2016	2016	2016	2	0	2	Export	682	Saudi Arabia	SAU	478	Mauritania	MRT								64	PAPER,PAPERBOARD,ETC.	1	No Quantity			0		0		1741009			4
S3	2016	2016	2016	2	0	2	Export	682	Saudi Arabia	SAU	504	Morocco	MAR								64	PAPER,PAPERBOARD,ETC.	1	No Quantity			0		0		32493239			4
S3	2016	2016	2016	2	0	2	Export	682	Saudi Arabia	SAU	512	Oman	OMN								64	PAPER,PAPERBOARD,ETC.	1	No Quantity			0		0		48240999			4
S3	2016	2016	2016	2	0	2	Export	682	Saudi Arabia	SAU	562	Niger	NER								64	PAPER,PAPERBOARD,ETC.	1	No Quantity			0				28803			4
S3	2016	2016	2016	2	0	2	Export	682	Saudi Arabia	SAU	566	Nigeria	NGA								64	PAPER,PAPERBOARD,ETC.	1	No Quantity			0				10625810			4
S3	2016	2016	2016	2	0	2	Export	682	Saudi Arabia	SAU	579	Norway	NOR								64	PAPER,PAPERBOARD,ETC.	1	No Quantity			0				52539			4
S3	2016	2016	2016	2	0	2	Export	682	Saudi Arabia	SAU	586	Pakistan	PAK								64	PAPER,PAPERBOARD,ETC.	1	No Quantity			0		0		4013549			4
S3	2016	2016	2016	2	0	2	Export	682	Saudi Arabia	SAU	634	Qatar	QAT								64	PAPER,PAPERBOARD,ETC.	1	No Quantity			0		0		49376869			4
S3	2016	2016	2016	2	0	2	Export	682	Saudi Arabia	SAU	643	Russian Federation	RUS								64	PAPER,PAPERBOARD,ETC.	1	No Quantity			0				491525			4
S3	2016	2016	2016	2	0	2	Export	682	Saudi Arabia	SAU	646	Rwanda	RWA								64	PAPER,PAPERBOARD,ETC.	1	No Quantity			0		0		64541			0
S3	2016	2016	2016	2	0	2	Export	682	Saudi Arabia	SAU	699	India	IND								64	PAPER,PAPERBOARD,ETC.	1	No Quantity			0		0		5535598			4
S3	2016	2016	2016	2	0	2	Export	682	Saudi Arabia	SAU	702	Singapore	SGP								64	PAPER,PAPERBOARD,ETC.	1	No Quantity			0				120814			4
S3	2016	2016	2016	2	0	2	Export	682	Saudi Arabia	SAU	706	Somalia	SOM								64	PAPER,PAPERBOARD,ETC.	1	No Quantity			0		0		484058			4
S3	2016	2016	2016	2	0	2	Export	682	Saudi Arabia	SAU	710	South Africa	ZAF								64	PAPER,PAPERBOARD,ETC.	1	No Quantity			0				3049166			4
S3	2016	2016	2016	2	0	2	Export	682	Saudi Arabia	SAU	724	Spain	ESP								64	PAPER,PAPERBOARD,ETC.	1	No Quantity			0				285901			4
S3	2016	2016	2016	2	0	2	Export	682	Saudi Arabia	SAU	729	Sudan	SDN								64	PAPER,PAPERBOARD,ETC.	1	No Quantity			0		0		11818487			4
S3	2016	2016	2016	2	0	2	Export	682	Saudi Arabia	SAU	760	Syria	SYR								64	PAPER,PAPERBOARD,ETC.	1	No Quantity			0				1545252			4
S3	2016	2016	2016	2	0	2	Export	682	Saudi Arabia	SAU	764	Thailand	THA								64	PAPER,PAPERBOARD,ETC.	1	No Quantity			0		0		569668			4
S3	2016	2016	2016	2	0	2	Export	682	Saudi Arabia	SAU	784	United Arab Emirates	ARE								64	PAPER,PAPERBOARD,ETC.	1	No Quantity			0		0		142208296			4
S3	2016	2016	2016	2	0	2	Export	682	Saudi Arabia	SAU	788	Tunisia	TUN								64	PAPER,PAPERBOARD,ETC.	1	No Quantity			0		0		1439906			4
S3	2016	2016	2016	2	0	2	Export	682	Saudi Arabia	SAU	792	Turkey	TUR								64	PAPER,PAPERBOARD,ETC.	1	No Quantity			0		0		3077436			4
S3	2016	2016	2016	2	0	2	Export	682	Saudi Arabia	SAU	800	Uganda	UGA								64	PAPER,PAPERBOARD,ETC.	1	No Quantity			0				1962635			4
S3	2016	2016	2016	2	0	2	Export	682	Saudi Arabia	SAU	804	Ukraine	UKR								64	PAPER,PAPERBOARD,ETC.	1	No Quantity			0				105612			4
S3	2016	2016	2016	2	0	2	Export	682	Saudi Arabia	SAU	818	Egypt	EGY								64	PAPER,PAPERBOARD,ETC.	1	No Quantity			0		0		110390338			4
S3	2016	2016	2016	2	0	2	Export	682	Saudi Arabia	SAU	826	United Kingdom	GBR								64	PAPER,PAPERBOARD,ETC.	1	No Quantity			0		0		2905415			4
S3	2016	2016	2016	2	0	2	Export	682	Saudi Arabia	SAU	834	United Rep. of Tanzania	TZA								64	PAPER,PAPERBOARD,ETC.	1	No Quantity			0				943046			4
S3	2016	2016	2016	2	0	2	Export	682	Saudi Arabia	SAU	842	USA	USA								64	PAPER,PAPERBOARD,ETC.	1	No Quantity			0		0		29603			0
S3	2016	2016	2016	2	0	2	Export	682	Saudi Arabia	SAU	887	Yemen	YEM								64	PAPER,PAPERBOARD,ETC.	1	No Quantity			0		0		72178010			4
S3	2016	2016	2016	2	0	2	Export	678	Sao Tome and Principe	STP	0	World	WLD								65	TEXTILE YARN,FABRIC,ETC.	1	No Quantity							9387			0
S3	2016	2016	2016	2	0	2	Export	678	Sao Tome and Principe	STP	24	Angola	AGO								65	TEXTILE YARN,FABRIC,ETC.	1	No Quantity							3131			0
S3	2016	2016	2016	2	0	2	Export	678	Sao Tome and Principe	STP	620	Portugal	PRT								65	TEXTILE YARN,FABRIC,ETC.	1	No Quantity							269			0
S3	2016	2016	2016	2	0	2	Export	678	Sao Tome and Principe	STP	838	Free Zones									65	TEXTILE YARN,FABRIC,ETC.	1	No Quantity							5987			0
S3	2016	2016	2016	2	0	2	Export	682	Saudi Arabia	SAU	0	World	WLD								65	TEXTILE YARN,FABRIC,ETC.	1	No Quantity			0				346799026			4
S3	2016	2016	2016	2	0	2	Export	682	Saudi Arabia	SAU	4	Afghanistan	AFG								65	TEXTILE YARN,FABRIC,ETC.	1	No Quantity			0		0		67208			0
S3	2016	2016	2016	2	0	2	Export	682	Saudi Arabia	SAU	12	Algeria	DZA								65	TEXTILE YARN,FABRIC,ETC.	1	No Quantity			0		0		12650054			4
S3	2016	2016	2016	2	0	2	Export	682	Saudi Arabia	SAU	32	Argentina	ARG								65	TEXTILE YARN,FABRIC,ETC.	1	No Quantity			0		0		942513			4
S3	2016	2016	2016	2	0	2	Export	682	Saudi Arabia	SAU	36	Australia	AUS								65	TEXTILE YARN,FABRIC,ETC.	1	No Quantity			0		0		8995748			4
S3	2016	2016	2016	2	0	2	Export	682	Saudi Arabia	SAU	48	Bahrain	BHR								65	TEXTILE YARN,FABRIC,ETC.	1	No Quantity			0		0		7994294			4
S3	2016	2016	2016	2	0	2	Export	682	Saudi Arabia	SAU	50	Bangladesh	BGD								65	TEXTILE YARN,FABRIC,ETC.	1	No Quantity			0		0		256830			0
S3	2016	2016	2016	2	0	2	Export	682	Saudi Arabia	SAU	56	Belgium	BEL								65	TEXTILE YARN,FABRIC,ETC.	1	No Quantity			0		0		41814893			4
S3	2016	2016	2016	2	0	2	Export	682	Saudi Arabia	SAU	70	Bosnia Herzegovina	BIH								65	TEXTILE YARN,FABRIC,ETC.	1	No Quantity			0				34404			4
S3	2016	2016	2016	2	0	2	Export	682	Saudi Arabia	SAU	76	Brazil	BRA								65	TEXTILE YARN,FABRIC,ETC.	1	No Quantity			0				136283			4
S3	2016	2016	2016	2	0	2	Export	682	Saudi Arabia	SAU	116	Cambodia	KHM								65	TEXTILE YARN,FABRIC,ETC.	1	No Quantity			0		0		181088			0
S3	2016	2016	2016	2	0	2	Export	682	Saudi Arabia	SAU	120	Cameroon	CMR								65	TEXTILE YARN,FABRIC,ETC.	1	No Quantity			0		0		1029990			0
S3	2016	2016	2016	2	0	2	Export	682	Saudi Arabia	SAU	124	Canada	CAN								65	TEXTILE YARN,FABRIC,ETC.	1	No Quantity			0		0		705684			4
S3	2016	2016	2016	2	0	2	Export	682	Saudi Arabia	SAU	144	Sri Lanka	LKA								65	TEXTILE YARN,FABRIC,ETC.	1	No Quantity			0		0		767825			0
S3	2016	2016	2016	2	0	2	Export	682	Saudi Arabia	SAU	148	Chad	TCD								65	TEXTILE YARN,FABRIC,ETC.	1	No Quantity			0		0		107746			4
S3	2016	2016	2016	2	0	2	Export	682	Saudi Arabia	SAU	156	China	CHN								65	TEXTILE YARN,FABRIC,ETC.	1	No Quantity			0		0		11698206			4
S3	2016	2016	2016	2	0	2	Export	682	Saudi Arabia	SAU	191	Croatia	HRV								65	TEXTILE YARN,FABRIC,ETC.	1	No Quantity			0		0		31470			0
S3	2016	2016	2016	2	0	2	Export	682	Saudi Arabia	SAU	196	Cyprus	CYP								65	TEXTILE YARN,FABRIC,ETC.	1	No Quantity			0		0		62407			0
S3	2016	2016	2016	2	0	2	Export	682	Saudi Arabia	SAU	204	Benin	BEN								65	TEXTILE YARN,FABRIC,ETC.	1	No Quantity			0		0		254430			0
S3	2016	2016	2016	2	0	2	Export	682	Saudi Arabia	SAU	208	Denmark	DNK								65	TEXTILE YARN,FABRIC,ETC.	1	No Quantity			0				35470			4
S3	2016	2016	2016	2	0	2	Export	682	Saudi Arabia	SAU	218	Ecuador	ECU								65	TEXTILE YARN,FABRIC,ETC.	1	No Quantity			0				39738			4
S3	2016	2016	2016	2	0	2	Export	682	Saudi Arabia	SAU	231	Ethiopia	ETH								65	TEXTILE YARN,FABRIC,ETC.	1	No Quantity			0		0		1710072			4
S3	2016	2016	2016	2	0	2	Export	682	Saudi Arabia	SAU	251	France	FRA								65	TEXTILE YARN,FABRIC,ETC.	1	No Quantity			0		0		119747			4
S3	2016	2016	2016	2	0	2	Export	682	Saudi Arabia	SAU	262	Djibouti	DJI								65	TEXTILE YARN,FABRIC,ETC.	1	No Quantity			0		0		2722460			4
S3	2016	2016	2016	2	0	2	Export	682	Saudi Arabia	SAU	270	Gambia	GMB								65	TEXTILE YARN,FABRIC,ETC.	1	No Quantity			0				48805			4
S3	2016	2016	2016	2	0	2	Export	682	Saudi Arabia	SAU	276	Germany	DEU								65	TEXTILE YARN,FABRIC,ETC.	1	No Quantity			0		0		820631			4
S3	2016	2016	2016	2	0	2	Export	682	Saudi Arabia	SAU	288	Ghana	GHA								65	TEXTILE YARN,FABRIC,ETC.	1	No Quantity			0		0		143217			4
S3	2016	2016	2016	2	0	2	Export	682	Saudi Arabia	SAU	300	Greece	GRC								65	TEXTILE YARN,FABRIC,ETC.	1	No Quantity			0		0		167753			4
S3	2016	2016	2016	2	0	2	Export	682	Saudi Arabia	SAU	324	Guinea	GIN								65	TEXTILE YARN,FABRIC,ETC.	1	No Quantity			0		0		246429			4
S3	2016	2016	2016	2	0	2	Export	682	Saudi Arabia	SAU	344	China, Hong Kong SAR	HKG								65	TEXTILE YARN,FABRIC,ETC.	1	No Quantity			0				408849			4
S3	2016	2016	2016	2	0	2	Export	682	Saudi Arabia	SAU	360	Indonesia	IDN								65	TEXTILE YARN,FABRIC,ETC.	1	No Quantity			0		0		6253551			4
S3	2016	2016	2016	2	0	2	Export	682	Saudi Arabia	SAU	368	Iraq	IRQ								65	TEXTILE YARN,FABRIC,ETC.	1	No Quantity			0		0		406715			4
S3	2016	2016	2016	2	0	2	Export	682	Saudi Arabia	SAU	372	Ireland	IRL								65	TEXTILE YARN,FABRIC,ETC.	1	No Quantity			0		0		1122268			4
S3	2016	2016	2016	2	0	2	Export	682	Saudi Arabia	SAU	381	Italy	ITA								65	TEXTILE YARN,FABRIC,ETC.	1	No Quantity			0		0		558467			4
S3	2016	2016	2016	2	0	2	Export	682	Saudi Arabia	SAU	392	Japan	JPN								65	TEXTILE YARN,FABRIC,ETC.	1	No Quantity			0				77876			4
S3	2016	2016	2016	2	0	2	Export	682	Saudi Arabia	SAU	400	Jordan	JOR								65	TEXTILE YARN,FABRIC,ETC.	1	No Quantity			0		0		6541853			4
S3	2016	2016	2016	2	0	2	Export	682	Saudi Arabia	SAU	404	Kenya	KEN								65	TEXTILE YARN,FABRIC,ETC.	1	No Quantity			0		0		161619			0
S3	2016	2016	2016	2	0	2	Export	682	Saudi Arabia	SAU	410	Rep. of Korea	KOR								65	TEXTILE YARN,FABRIC,ETC.	1	No Quantity			0		0		1391633			4
S3	2016	2016	2016	2	0	2	Export	682	Saudi Arabia	SAU	414	Kuwait	KWT								65	TEXTILE YARN,FABRIC,ETC.	1	No Quantity			0		0		16669204			4
S3	2016	2016	2016	2	0	2	Export	682	Saudi Arabia	SAU	417	Kyrgyzstan	KGZ								65	TEXTILE YARN,FABRIC,ETC.	1	No Quantity			0		0		80009			4
S3	2016	2016	2016	2	0	2	Export	682	Saudi Arabia	SAU	422	Lebanon	LBN								65	TEXTILE YARN,FABRIC,ETC.	1	No Quantity			0		0		3211852			4
S3	2016	2016	2016	2	0	2	Export	682	Saudi Arabia	SAU	430	Liberia	LBR								65	TEXTILE YARN,FABRIC,ETC.	1	No Quantity			0		0		49605			0
S3	2016	2016	2016	2	0	2	Export	682	Saudi Arabia	SAU	434	Libya	LBY								65	TEXTILE YARN,FABRIC,ETC.	1	No Quantity			0		0		3165713			4
S3	2016	2016	2016	2	0	2	Export	682	Saudi Arabia	SAU	458	Malaysia	MYS								65	TEXTILE YARN,FABRIC,ETC.	1	No Quantity			0		0		703284			4
S3	2016	2016	2016	2	0	2	Export	682	Saudi Arabia	SAU	462	Maldives	MDV								65	TEXTILE YARN,FABRIC,ETC.	1	No Quantity			0				40004			4
S3	2016	2016	2016	2	0	2	Export	682	Saudi Arabia	SAU	478	Mauritania	MRT								65	TEXTILE YARN,FABRIC,ETC.	1	No Quantity			0		0		1557253			4
S3	2016	2016	2016	2	0	2	Export	682	Saudi Arabia	SAU	480	Mauritius	MUS								65	TEXTILE YARN,FABRIC,ETC.	1	No Quantity			0		0		72275			0
S3	2016	2016	2016	2	0	2	Export	682	Saudi Arabia	SAU	484	Mexico	MEX								65	TEXTILE YARN,FABRIC,ETC.	1	No Quantity			0		0		61874			4
S3	2016	2016	2016	2	0	2	Export	682	Saudi Arabia	SAU	490	Other Asia, nes									65	TEXTILE YARN,FABRIC,ETC.	1	No Quantity			0				83743			4
S3	2016	2016	2016	2	0	2	Export	682	Saudi Arabia	SAU	504	Morocco	MAR								65	TEXTILE YARN,FABRIC,ETC.	1	No Quantity			0		0		1935432			4
S3	2016	2016	2016	2	0	2	Export	682	Saudi Arabia	SAU	508	Mozambique	MOZ								65	TEXTILE YARN,FABRIC,ETC.	1	No Quantity			0				45872			4
S3	2016	2016	2016	2	0	2	Export	682	Saudi Arabia	SAU	512	Oman	OMN								65	TEXTILE YARN,FABRIC,ETC.	1	No Quantity			0		0		5095812			4
S3	2016	2016	2016	2	0	2	Export	682	Saudi Arabia	SAU	524	Nepal	NPL								65	TEXTILE YARN,FABRIC,ETC.	1	No Quantity			0		0		623808			4
S3	2016	2016	2016	2	0	2	Export	682	Saudi Arabia	SAU	528	Netherlands	NLD								65	TEXTILE YARN,FABRIC,ETC.	1	No Quantity			0		0		2890747			4
S3	2016	2016	2016	2	0	2	Export	682	Saudi Arabia	SAU	554	New Zealand	NZL								65	TEXTILE YARN,FABRIC,ETC.	1	No Quantity			0		0		2962222			4
S3	2016	2016	2016	2	0	2	Export	682	Saudi Arabia	SAU	562	Niger	NER								65	TEXTILE YARN,FABRIC,ETC.	1	No Quantity			0		0		105879			0
S3	2016	2016	2016	2	0	2	Export	682	Saudi Arabia	SAU	566	Nigeria	NGA								65	TEXTILE YARN,FABRIC,ETC.	1	No Quantity			0		0		4321319			4
S3	2016	2016	2016	2	0	2	Export	682	Saudi Arabia	SAU	586	Pakistan	PAK								65	TEXTILE YARN,FABRIC,ETC.	1	No Quantity			0		0		5665747			4
S3	2016	2016	2016	2	0	2	Export	682	Saudi Arabia	SAU	608	Philippines	PHL								65	TEXTILE YARN,FABRIC,ETC.	1	No Quantity			0		0		581403			0
S3	2016	2016	2016	2	0	2	Export	682	Saudi Arabia	SAU	616	Poland	POL								65	TEXTILE YARN,FABRIC,ETC.	1	No Quantity			0		0		325372			0
S3	2016	2016	2016	2	0	2	Export	682	Saudi Arabia	SAU	620	Portugal	PRT								65	TEXTILE YARN,FABRIC,ETC.	1	No Quantity			0		0		41071			0
S3	2016	2016	2016	2	0	2	Export	682	Saudi Arabia	SAU	634	Qatar	QAT								65	TEXTILE YARN,FABRIC,ETC.	1	No Quantity			0		0		19598622			4
S3	2016	2016	2016	2	0	2	Export	682	Saudi Arabia	SAU	642	Romania	ROU								65	TEXTILE YARN,FABRIC,ETC.	1	No Quantity			0				163753			4
S3	2016	2016	2016	2	0	2	Export	682	Saudi Arabia	SAU	643	Russian Federation	RUS								65	TEXTILE YARN,FABRIC,ETC.	1	No Quantity			0		0		3035564			4
S3	2016	2016	2016	2	0	2	Export	682	Saudi Arabia	SAU	686	Senegal	SEN								65	TEXTILE YARN,FABRIC,ETC.	1	No Quantity			0				181888			4
S3	2016	2016	2016	2	0	2	Export	682	Saudi Arabia	SAU	688	Serbia	SRB								65	TEXTILE YARN,FABRIC,ETC.	1	No Quantity			0		0		42671			0
S3	2016	2016	2016	2	0	2	Export	682	Saudi Arabia	SAU	699	India	IND								65	TEXTILE YARN,FABRIC,ETC.	1	No Quantity			0		0		11282689			4
S3	2016	2016	2016	2	0	2	Export	682	Saudi Arabia	SAU	702	Singapore	SGP								65	TEXTILE YARN,FABRIC,ETC.	1	No Quantity			0		0		322172			0
S3	2016	2016	2016	2	0	2	Export	682	Saudi Arabia	SAU	704	Viet Nam	VNM								65	TEXTILE YARN,FABRIC,ETC.	1	No Quantity			0		0		48805			0
S3	2016	2016	2016	2	0	2	Export	682	Saudi Arabia	SAU	706	Somalia	SOM								65	TEXTILE YARN,FABRIC,ETC.	1	No Quantity			0		0		749956			0
S3	2016	2016	2016	2	0	2	Export	682	Saudi Arabia	SAU	710	South Africa	ZAF								65	TEXTILE YARN,FABRIC,ETC.	1	No Quantity			0		0		11507783			4
S3	2016	2016	2016	2	0	2	Export	682	Saudi Arabia	SAU	724	Spain	ESP								65	TEXTILE YARN,FABRIC,ETC.	1	No Quantity			0		0		1971170			4
S3	2016	2016	2016	2	0	2	Export	682	Saudi Arabia	SAU	729	Sudan	SDN								65	TEXTILE YARN,FABRIC,ETC.	1	No Quantity			0		0		3901002			4
S3	2016	2016	2016	2	0	2	Export	682	Saudi Arabia	SAU	760	Syria	SYR								65	TEXTILE YARN,FABRIC,ETC.	1	No Quantity			0		0		2166127			4
S3	2016	2016	2016	2	0	2	Export	682	Saudi Arabia	SAU	764	Thailand	THA								65	TEXTILE YARN,FABRIC,ETC.	1	No Quantity			0		0		6761079			4
S3	2016	2016	2016	2	0	2	Export	682	Saudi Arabia	SAU	784	United Arab Emirates	ARE								65	TEXTILE YARN,FABRIC,ETC.	1	No Quantity			0		0		41137479			4
S3	2016	2016	2016	2	0	2	Export	682	Saudi Arabia	SAU	788	Tunisia	TUN								65	TEXTILE YARN,FABRIC,ETC.	1	No Quantity			0		0		959582			4
S3	2016	2016	2016	2	0	2	Export	682	Saudi Arabia	SAU	792	Turkey	TUR								65	TEXTILE YARN,FABRIC,ETC.	1	No Quantity			0		0		9226975			4
S3	2016	2016	2016	2	0	2	Export	682	Saudi Arabia	SAU	804	Ukraine	UKR								65	TEXTILE YARN,FABRIC,ETC.	1	No Quantity			0				39471			4
S3	2016	2016	2016	2	0	2	Export	682	Saudi Arabia	SAU	818	Egypt	EGY								65	TEXTILE YARN,FABRIC,ETC.	1	No Quantity			0		0		16105936			4
S3	2016	2016	2016	2	0	2	Export	682	Saudi Arabia	SAU	826	United Kingdom	GBR								65	TEXTILE YARN,FABRIC,ETC.	1	No Quantity			0		0		959315			4
S3	2016	2016	2016	2	0	2	Export	682	Saudi Arabia	SAU	834	United Rep. of Tanzania	TZA								65	TEXTILE YARN,FABRIC,ETC.	1	No Quantity			0		0		56006			0
S3	2016	2016	2016	2	0	2	Export	682	Saudi Arabia	SAU	842	USA	USA								65	TEXTILE YARN,FABRIC,ETC.	1	No Quantity			0		0		44253053			4
S3	2016	2016	2016	2	0	2	Export	682	Saudi Arabia	SAU	887	Yemen	YEM								65	TEXTILE YARN,FABRIC,ETC.	1	No Quantity			0		0		11296824			4
S3	2016	2016	2016	2	0	2	Export	682	Saudi Arabia	SAU	894	Zambia	ZMB								65	TEXTILE YARN,FABRIC,ETC.	1	No Quantity			0		0		33337			0
S3	2016	2016	2016	2	0	2	Export	678	Sao Tome and Principe	STP	0	World	WLD								66	NON-METAL.MINERAL MANFCT	1	No Quantity							12073			0
S3	2016	2016	2016	2	0	2	Export	678	Sao Tome and Principe	STP	24	Angola	AGO								66	NON-METAL.MINERAL MANFCT	1	No Quantity							354			0
S3	2016	2016	2016	2	0	2	Export	678	Sao Tome and Principe	STP	620	Portugal	PRT								66	NON-METAL.MINERAL MANFCT	1	No Quantity							6487			0
S3	2016	2016	2016	2	0	2	Export	678	Sao Tome and Principe	STP	838	Free Zones									66	NON-METAL.MINERAL MANFCT	1	No Quantity							5233			0
S3	2016	2016	2016	2	0	2	Export	682	Saudi Arabia	SAU	0	World	WLD								66	NON-METAL.MINERAL MANFCT	1	No Quantity			0				557218723			4
S3	2016	2016	2016	2	0	2	Export	682	Saudi Arabia	SAU	4	Afghanistan	AFG								66	NON-METAL.MINERAL MANFCT	1	No Quantity			0		0		29336			0
S3	2016	2016	2016	2	0	2	Export	682	Saudi Arabia	SAU	12	Algeria	DZA								66	NON-METAL.MINERAL MANFCT	1	No Quantity			0		0		5073676			4
S3	2016	2016	2016	2	0	2	Export	682	Saudi Arabia	SAU	24	Angola	AGO								66	NON-METAL.MINERAL MANFCT	1	No Quantity			0		0		34404			0
S3	2016	2016	2016	2	0	2	Export	682	Saudi Arabia	SAU	32	Argentina	ARG								66	NON-METAL.MINERAL MANFCT	1	No Quantity			0		0		399514			0
S3	2016	2016	2016	2	0	2	Export	682	Saudi Arabia	SAU	36	Australia	AUS								66	NON-METAL.MINERAL MANFCT	1	No Quantity			0		0		210425			0
S3	2016	2016	2016	2	0	2	Export	682	Saudi Arabia	SAU	48	Bahrain	BHR								66	NON-METAL.MINERAL MANFCT	1	No Quantity			0		0		89545698			4
S3	2016	2016	2016	2	0	2	Export	682	Saudi Arabia	SAU	50	Bangladesh	BGD								66	NON-METAL.MINERAL MANFCT	1	No Quantity			0		0		328306			4
S3	2016	2016	2016	2	0	2	Export	682	Saudi Arabia	SAU	56	Belgium	BEL								66	NON-METAL.MINERAL MANFCT	1	No Quantity			0		0		570735			4
S3	2016	2016	2016	2	0	2	Export	682	Saudi Arabia	SAU	70	Bosnia Herzegovina	BIH								66	NON-METAL.MINERAL MANFCT	1	No Quantity			0		0		48005			0
S3	2016	2016	2016	2	0	2	Export	682	Saudi Arabia	SAU	76	Brazil	BRA								66	NON-METAL.MINERAL MANFCT	1	No Quantity			0		0		93344			4
S3	2016	2016	2016	2	0	2	Export	682	Saudi Arabia	SAU	96	Brunei Darussalam	BRN								66	NON-METAL.MINERAL MANFCT	1	No Quantity			0		0		117347			0
S3	2016	2016	2016	2	0	2	Export	682	Saudi Arabia	SAU	100	Bulgaria	BGR								66	NON-METAL.MINERAL MANFCT	1	No Quantity			0		0		68541			0
S3	2016	2016	2016	2	0	2	Export	682	Saudi Arabia	SAU	108	Burundi	BDI								66	NON-METAL.MINERAL MANFCT	1	No Quantity			0		0		47739			0
S3	2016	2016	2016	2	0	2	Export	682	Saudi Arabia	SAU	116	Cambodia	KHM								66	NON-METAL.MINERAL MANFCT	1	No Quantity			0				127481			4
S3	2016	2016	2016	2	0	2	Export	682	Saudi Arabia	SAU	124	Canada	CAN								66	NON-METAL.MINERAL MANFCT	1	No Quantity			0		0		385913			4
S3	2016	2016	2016	2	0	2	Export	682	Saudi Arabia	SAU	144	Sri Lanka	LKA								66	NON-METAL.MINERAL MANFCT	1	No Quantity			0		0		2997160			4
S3	2016	2016	2016	2	0	2	Export	682	Saudi Arabia	SAU	152	Chile	CHL								66	NON-METAL.MINERAL MANFCT	1	No Quantity			0		0		142950			0
S3	2016	2016	2016	2	0	2	Export	682	Saudi Arabia	SAU	156	China	CHN								66	NON-METAL.MINERAL MANFCT	1	No Quantity			0		0		16149941			4
S3	2016	2016	2016	2	0	2	Export	682	Saudi Arabia	SAU	174	Comoros	COM								66	NON-METAL.MINERAL MANFCT	1	No Quantity			0		0		45072			0
S3	2016	2016	2016	2	0	2	Export	682	Saudi Arabia	SAU	191	Croatia	HRV								66	NON-METAL.MINERAL MANFCT	1	No Quantity			0		0		65607			0
S3	2016	2016	2016	2	0	2	Export	682	Saudi Arabia	SAU	196	Cyprus	CYP								66	NON-METAL.MINERAL MANFCT	1	No Quantity			0		0		109346			4
S3	2016	2016	2016	2	0	2	Export	682	Saudi Arabia	SAU	203	Czechia	CZE								66	NON-METAL.MINERAL MANFCT	1	No Quantity			0		0		81343			0
S3	2016	2016	2016	2	0	2	Export	682	Saudi Arabia	SAU	208	Denmark	DNK								66	NON-METAL.MINERAL MANFCT	1	No Quantity			0		0		30937			0
S3	2016	2016	2016	2	0	2	Export	682	Saudi Arabia	SAU	212	Dominica	DMA								66	NON-METAL.MINERAL MANFCT	1	No Quantity			0		0		114680			0
S3	2016	2016	2016	2	0	2	Export	682	Saudi Arabia	SAU	218	Ecuador	ECU								66	NON-METAL.MINERAL MANFCT	1	No Quantity			0		0		432585			4
S3	2016	2016	2016	2	0	2	Export	682	Saudi Arabia	SAU	231	Ethiopia	ETH								66	NON-METAL.MINERAL MANFCT	1	No Quantity			0		0		1074795			4
S3	2016	2016	2016	2	0	2	Export	682	Saudi Arabia	SAU	251	France	FRA								66	NON-METAL.MINERAL MANFCT	1	No Quantity			0		0		1098265			4
S3	2016	2016	2016	2	0	2	Export	682	Saudi Arabia	SAU	262	Djibouti	DJI								66	NON-METAL.MINERAL MANFCT	1	No Quantity			0		0		130949			0
S3	2016	2016	2016	2	0	2	Export	682	Saudi Arabia	SAU	275	State of Palestine	PSE								66	NON-METAL.MINERAL MANFCT	1	No Quantity			0				2041045			4
S3	2016	2016	2016	2	0	2	Export	682	Saudi Arabia	SAU	276	Germany	DEU								66	NON-METAL.MINERAL MANFCT	1	No Quantity			0		0		1585790			4
S3	2016	2016	2016	2	0	2	Export	682	Saudi Arabia	SAU	288	Ghana	GHA								66	NON-METAL.MINERAL MANFCT	1	No Quantity			0		0		242162			4
S3	2016	2016	2016	2	0	2	Export	682	Saudi Arabia	SAU	300	Greece	GRC								66	NON-METAL.MINERAL MANFCT	1	No Quantity			0		0		581936			4
S3	2016	2016	2016	2	0	2	Export	682	Saudi Arabia	SAU	324	Guinea	GIN								66	NON-METAL.MINERAL MANFCT	1	No Quantity			0		0		104012			4
S3	2016	2016	2016	2	0	2	Export	682	Saudi Arabia	SAU	344	China, Hong Kong SAR	HKG								66	NON-METAL.MINERAL MANFCT	1	No Quantity			0		0		2098652			4
S3	2016	2016	2016	2	0	2	Export	682	Saudi Arabia	SAU	360	Indonesia	IDN								66	NON-METAL.MINERAL MANFCT	1	No Quantity			0		0		825432			4
S3	2016	2016	2016	2	0	2	Export	682	Saudi Arabia	SAU	368	Iraq	IRQ								66	NON-METAL.MINERAL MANFCT	1	No Quantity			0		0		6977105			4
S3	2016	2016	2016	2	0	2	Export	682	Saudi Arabia	SAU	381	Italy	ITA								66	NON-METAL.MINERAL MANFCT	1	No Quantity			0		0		838767			4
S3	2016	2016	2016	2	0	2	Export	682	Saudi Arabia	SAU	384	Côte d'Ivoire	CIV								66	NON-METAL.MINERAL MANFCT	1	No Quantity			0		0		36537			0
S3	2016	2016	2016	2	0	2	Export	682	Saudi Arabia	SAU	400	Jordan	JOR								66	NON-METAL.MINERAL MANFCT	1	No Quantity			0		0		42194406			4
S3	2016	2016	2016	2	0	2	Export	682	Saudi Arabia	SAU	404	Kenya	KEN								66	NON-METAL.MINERAL MANFCT	1	No Quantity			0		0		4407463			4
S3	2016	2016	2016	2	0	2	Export	682	Saudi Arabia	SAU	408	Dem. People's Rep. of Korea	PRK								66	NON-METAL.MINERAL MANFCT	1	No Quantity			0		0		30136			0
S3	2016	2016	2016	2	0	2	Export	682	Saudi Arabia	SAU	410	Rep. of Korea	KOR								66	NON-METAL.MINERAL MANFCT	1	No Quantity			0		0		6941634			4
S3	2016	2016	2016	2	0	2	Export	682	Saudi Arabia	SAU	414	Kuwait	KWT								66	NON-METAL.MINERAL MANFCT	1	No Quantity			0		0		60072822			4
S3	2016	2016	2016	2	0	2	Export	682	Saudi Arabia	SAU	422	Lebanon	LBN								66	NON-METAL.MINERAL MANFCT	1	No Quantity			0		0		8485820			4
S3	2016	2016	2016	2	0	2	Export	682	Saudi Arabia	SAU	434	Libya	LBY								66	NON-METAL.MINERAL MANFCT	1	No Quantity			0		0		481124			0
S3	2016	2016	2016	2	0	2	Export	682	Saudi Arabia	SAU	450	Madagascar	MDG								66	NON-METAL.MINERAL MANFCT	1	No Quantity			0		0		55206			0
S3	2016	2016	2016	2	0	2	Export	682	Saudi Arabia	SAU	458	Malaysia	MYS								66	NON-METAL.MINERAL MANFCT	1	No Quantity			0		0		856636			0
S3	2016	2016	2016	2	0	2	Export	682	Saudi Arabia	SAU	470	Malta	MLT								66	NON-METAL.MINERAL MANFCT	1	No Quantity			0		0		64541			4
S3	2016	2016	2016	2	0	2	Export	682	Saudi Arabia	SAU	478	Mauritania	MRT								66	NON-METAL.MINERAL MANFCT	1	No Quantity			0				143217			4
S3	2016	2016	2016	2	0	2	Export	682	Saudi Arabia	SAU	480	Mauritius	MUS								66	NON-METAL.MINERAL MANFCT	1	No Quantity			0		0		88010			4
S3	2016	2016	2016	2	0	2	Export	682	Saudi Arabia	SAU	490	Other Asia, nes									66	NON-METAL.MINERAL MANFCT	1	No Quantity			0		0		2136790			4
S3	2016	2016	2016	2	0	2	Export	682	Saudi Arabia	SAU	504	Morocco	MAR								66	NON-METAL.MINERAL MANFCT	1	No Quantity			0		0		11904364			4
S3	2016	2016	2016	2	0	2	Export	682	Saudi Arabia	SAU	512	Oman	OMN								66	NON-METAL.MINERAL MANFCT	1	No Quantity			0		0		30415123			4
S3	2016	2016	2016	2	0	2	Export	682	Saudi Arabia	SAU	528	Netherlands	NLD								66	NON-METAL.MINERAL MANFCT	1	No Quantity			0		0		679281			4
S3	2016	2016	2016	2	0	2	Export	682	Saudi Arabia	SAU	554	New Zealand	NZL								66	NON-METAL.MINERAL MANFCT	1	No Quantity			0		0		595538			4
S3	2016	2016	2016	2	0	2	Export	682	Saudi Arabia	SAU	566	Nigeria	NGA								66	NON-METAL.MINERAL MANFCT	1	No Quantity			0		0		86143			4
S3	2016	2016	2016	2	0	2	Export	682	Saudi Arabia	SAU	586	Pakistan	PAK								66	NON-METAL.MINERAL MANFCT	1	No Quantity			0		0		1294555			4
S3	2016	2016	2016	2	0	2	Export	682	Saudi Arabia	SAU	591	Panama	PAN								66	NON-METAL.MINERAL MANFCT	1	No Quantity			0		0		32270			0
S3	2016	2016	2016	2	0	2	Export	682	Saudi Arabia	SAU	600	Paraguay	PRY								66	NON-METAL.MINERAL MANFCT	1	No Quantity			0		0		56540			0
S3	2016	2016	2016	2	0	2	Export	682	Saudi Arabia	SAU	608	Philippines	PHL								66	NON-METAL.MINERAL MANFCT	1	No Quantity			0		0		3915937			4
S3	2016	2016	2016	2	0	2	Export	682	Saudi Arabia	SAU	620	Portugal	PRT								66	NON-METAL.MINERAL MANFCT	1	No Quantity			0		0		524596			4
S3	2016	2016	2016	2	0	2	Export	682	Saudi Arabia	SAU	634	Qatar	QAT								66	NON-METAL.MINERAL MANFCT	1	No Quantity			0		0		93650192			4
S3	2016	2016	2016	2	0	2	Export	682	Saudi Arabia	SAU	642	Romania	ROU								66	NON-METAL.MINERAL MANFCT	1	No Quantity			0		0		98945			0
S3	2016	2016	2016	2	0	2	Export	682	Saudi Arabia	SAU	643	Russian Federation	RUS								66	NON-METAL.MINERAL MANFCT	1	No Quantity			0				145350			4
S3	2016	2016	2016	2	0	2	Export	682	Saudi Arabia	SAU	678	Sao Tome and Principe	STP								66	NON-METAL.MINERAL MANFCT	1	No Quantity			0		0		177888			4
S3	2016	2016	2016	2	0	2	Export	682	Saudi Arabia	SAU	686	Senegal	SEN								66	NON-METAL.MINERAL MANFCT	1	No Quantity			0		0		188822			0
S3	2016	2016	2016	2	0	2	Export	682	Saudi Arabia	SAU	699	India	IND								66	NON-METAL.MINERAL MANFCT	1	No Quantity			0		0		13383475			4
S3	2016	2016	2016	2	0	2	Export	682	Saudi Arabia	SAU	702	Singapore	SGP								66	NON-METAL.MINERAL MANFCT	1	No Quantity			0		0		906242			4
S3	2016	2016	2016	2	0	2	Export	682	Saudi Arabia	SAU	704	Viet Nam	VNM								66	NON-METAL.MINERAL MANFCT	1	No Quantity			0		0		632609			4
S3	2016	2016	2016	2	0	2	Export	682	Saudi Arabia	SAU	706	Somalia	SOM								66	NON-METAL.MINERAL MANFCT	1	No Quantity			0		0		294435			4
S3	2016	2016	2016	2	0	2	Export	682	Saudi Arabia	SAU	710	South Africa	ZAF								66	NON-METAL.MINERAL MANFCT	1	No Quantity			0		0		3688443			4
S3	2016	2016	2016	2	0	2	Export	682	Saudi Arabia	SAU	724	Spain	ESP								66	NON-METAL.MINERAL MANFCT	1	No Quantity			0		0		1500180			4
S3	2016	2016	2016	2	0	2	Export	682	Saudi Arabia	SAU	728	South Sudan	SSD								66	NON-METAL.MINERAL MANFCT	1	No Quantity			0		0		40538			0
S3	2016	2016	2016	2	0	2	Export	682	Saudi Arabia	SAU	729	Sudan	SDN								66	NON-METAL.MINERAL MANFCT	1	No Quantity			0		0		4067155			4
S3	2016	2016	2016	2	0	2	Export	682	Saudi Arabia	SAU	757	Switzerland	CHE								66	NON-METAL.MINERAL MANFCT	1	No Quantity			0		0		228560			4
S3	2016	2016	2016	2	0	2	Export	682	Saudi Arabia	SAU	760	Syria	SYR								66	NON-METAL.MINERAL MANFCT	1	No Quantity			0		0		309370			4
S3	2016	2016	2016	2	0	2	Export	682	Saudi Arabia	SAU	764	Thailand	THA								66	NON-METAL.MINERAL MANFCT	1	No Quantity			0		0		222160			4
S3	2016	2016	2016	2	0	2	Export	682	Saudi Arabia	SAU	784	United Arab Emirates	ARE								66	NON-METAL.MINERAL MANFCT	1	No Quantity			0		0		83950359			4
S3	2016	2016	2016	2	0	2	Export	682	Saudi Arabia	SAU	788	Tunisia	TUN								66	NON-METAL.MINERAL MANFCT	1	No Quantity			0		0		1598058			4
S3	2016	2016	2016	2	0	2	Export	682	Saudi Arabia	SAU	792	Turkey	TUR								66	NON-METAL.MINERAL MANFCT	1	No Quantity			0		0		7116855			4
S3	2016	2016	2016	2	0	2	Export	682	Saudi Arabia	SAU	795	Turkmenistan	TKM								66	NON-METAL.MINERAL MANFCT	1	No Quantity			0		0		1434039			0
S3	2016	2016	2016	2	0	2	Export	682	Saudi Arabia	SAU	800	Uganda	UGA								66	NON-METAL.MINERAL MANFCT	1	No Quantity			0		0		240562			4
S3	2016	2016	2016	2	0	2	Export	682	Saudi Arabia	SAU	818	Egypt	EGY								66	NON-METAL.MINERAL MANFCT	1	No Quantity			0		0		5336908			4
S3	2016	2016	2016	2	0	2	Export	682	Saudi Arabia	SAU	826	United Kingdom	GBR								66	NON-METAL.MINERAL MANFCT	1	No Quantity			0		0		1746076			4
S3	2016	2016	2016	2	0	2	Export	682	Saudi Arabia	SAU	834	United Rep. of Tanzania	TZA								66	NON-METAL.MINERAL MANFCT	1	No Quantity			0		0		1016122			4
S3	2016	2016	2016	2	0	2	Export	682	Saudi Arabia	SAU	842	USA	USA								66	NON-METAL.MINERAL MANFCT	1	No Quantity			0		0		13456284			4
S3	2016	2016	2016	2	0	2	Export	682	Saudi Arabia	SAU	858	Uruguay	URY								66	NON-METAL.MINERAL MANFCT	1	No Quantity			0		0		187489			4
S3	2016	2016	2016	2	0	2	Export	682	Saudi Arabia	SAU	887	Yemen	YEM								66	NON-METAL.MINERAL MANFCT	1	No Quantity			0		0		11154407			4
S3	2016	2016	2016	2	0	2	Export	682	Saudi Arabia	SAU	894	Zambia	ZMB								66	NON-METAL.MINERAL MANFCT	1	No Quantity			0		0		99478			0
S3	2016	2016	2016	2	0	2	Export	678	Sao Tome and Principe	STP	0	World	WLD								67	IRON AND STEEL	1	No Quantity							244			0
S3	2016	2016	2016	2	0	2	Export	678	Sao Tome and Principe	STP	620	Portugal	PRT								67	IRON AND STEEL	1	No Quantity							244			0
S3	2016	2016	2016	2	0	2	Export	682	Saudi Arabia	SAU	0	World	WLD								67	IRON AND STEEL	1	No Quantity			0				821015238			4
S3	2016	2016	2016	2	0	2	Export	682	Saudi Arabia	SAU	12	Algeria	DZA								67	IRON AND STEEL	1	No Quantity			0				18955612			4
S3	2016	2016	2016	2	0	2	Export	682	Saudi Arabia	SAU	24	Angola	AGO								67	IRON AND STEEL	1	No Quantity			0				196023			4
S3	2016	2016	2016	2	0	2	Export	682	Saudi Arabia	SAU	40	Austria	AUT								67	IRON AND STEEL	1	No Quantity			0		0		2163726			0
S3	2016	2016	2016	2	0	2	Export	682	Saudi Arabia	SAU	48	Bahrain	BHR								67	IRON AND STEEL	1	No Quantity			0		0		37543980			4
S3	2016	2016	2016	2	0	2	Export	682	Saudi Arabia	SAU	56	Belgium	BEL								67	IRON AND STEEL	1	No Quantity			0				1310557			4
S3	2016	2016	2016	2	0	2	Export	682	Saudi Arabia	SAU	124	Canada	CAN								67	IRON AND STEEL	1	No Quantity			0		0		382445			0
S3	2016	2016	2016	2	0	2	Export	682	Saudi Arabia	SAU	232	Eritrea	ERI								67	IRON AND STEEL	1	No Quantity			0		0		322972			4
S3	2016	2016	2016	2	0	2	Export	682	Saudi Arabia	SAU	251	France	FRA								67	IRON AND STEEL	1	No Quantity			0		0		103479			4
S3	2016	2016	2016	2	0	2	Export	682	Saudi Arabia	SAU	262	Djibouti	DJI								67	IRON AND STEEL	1	No Quantity			0		0		518995			4
S3	2016	2016	2016	2	0	2	Export	682	Saudi Arabia	SAU	275	State of Palestine	PSE								67	IRON AND STEEL	1	No Quantity			0				113080			4
S3	2016	2016	2016	2	0	2	Export	682	Saudi Arabia	SAU	276	Germany	DEU								67	IRON AND STEEL	1	No Quantity			0		0		1524449			4
S3	2016	2016	2016	2	0	2	Export	682	Saudi Arabia	SAU	360	Indonesia	IDN								67	IRON AND STEEL	1	No Quantity			0		0		307236			0
S3	2016	2016	2016	2	0	2	Export	682	Saudi Arabia	SAU	368	Iraq	IRQ								67	IRON AND STEEL	1	No Quantity			0		0		4500807			4
S3	2016	2016	2016	2	0	2	Export	682	Saudi Arabia	SAU	381	Italy	ITA								67	IRON AND STEEL	1	No Quantity			0		0		3327600			4
S3	2016	2016	2016	2	0	2	Export	682	Saudi Arabia	SAU	384	Côte d'Ivoire	CIV								67	IRON AND STEEL	1	No Quantity			0				33604			4
S3	2016	2016	2016	2	0	2	Export	682	Saudi Arabia	SAU	392	Japan	JPN								67	IRON AND STEEL	1	No Quantity			0		0		2388553			4
S3	2016	2016	2016	2	0	2	Export	682	Saudi Arabia	SAU	400	Jordan	JOR								67	IRON AND STEEL	1	No Quantity			0		0		52171338			4
S3	2016	2016	2016	2	0	2	Export	682	Saudi Arabia	SAU	410	Rep. of Korea	KOR								67	IRON AND STEEL	1	No Quantity			0		0		287234			0
S3	2016	2016	2016	2	0	2	Export	682	Saudi Arabia	SAU	414	Kuwait	KWT								67	IRON AND STEEL	1	No Quantity			0		0		107090208			4
S3	2016	2016	2016	2	0	2	Export	682	Saudi Arabia	SAU	422	Lebanon	LBN								67	IRON AND STEEL	1	No Quantity			0		0		585403			0
S3	2016	2016	2016	2	0	2	Export	682	Saudi Arabia	SAU	458	Malaysia	MYS								67	IRON AND STEEL	1	No Quantity			0		0		1028390			4
S3	2016	2016	2016	2	0	2	Export	682	Saudi Arabia	SAU	462	Maldives	MDV								67	IRON AND STEEL	1	No Quantity			0				43738			4
S3	2016	2016	2016	2	0	2	Export	682	Saudi Arabia	SAU	478	Mauritania	MRT								67	IRON AND STEEL	1	No Quantity			0				129615			4
S3	2016	2016	2016	2	0	2	Export	682	Saudi Arabia	SAU	484	Mexico	MEX								67	IRON AND STEEL	1	No Quantity			0		0		76335843			0
S3	2016	2016	2016	2	0	2	Export	682	Saudi Arabia	SAU	512	Oman	OMN								67	IRON AND STEEL	1	No Quantity			0		0		40292310			4
S3	2016	2016	2016	2	0	2	Export	682	Saudi Arabia	SAU	528	Netherlands	NLD								67	IRON AND STEEL	1	No Quantity			0		0		691016			4
S3	2016	2016	2016	2	0	2	Export	682	Saudi Arabia	SAU	566	Nigeria	NGA								67	IRON AND STEEL	1	No Quantity			0				473390			4
S3	2016	2016	2016	2	0	2	Export	682	Saudi Arabia	SAU	579	Norway	NOR								67	IRON AND STEEL	1	No Quantity			0				28003			4
S3	2016	2016	2016	2	0	2	Export	682	Saudi Arabia	SAU	586	Pakistan	PAK								67	IRON AND STEEL	1	No Quantity			0		0		7269407			4
S3	2016	2016	2016	2	0	2	Export	682	Saudi Arabia	SAU	634	Qatar	QAT								67	IRON AND STEEL	1	No Quantity			0		0		131108295			4
S3	2016	2016	2016	2	0	2	Export	682	Saudi Arabia	SAU	686	Senegal	SEN								67	IRON AND STEEL	1	No Quantity			0		0		49339			0
S3	2016	2016	2016	2	0	2	Export	682	Saudi Arabia	SAU	699	India	IND								67	IRON AND STEEL	1	No Quantity			0		0		11492581			4
S3	2016	2016	2016	2	0	2	Export	682	Saudi Arabia	SAU	702	Singapore	SGP								67	IRON AND STEEL	1	No Quantity			0		0		71741			0
S3	2016	2016	2016	2	0	2	Export	682	Saudi Arabia	SAU	704	Viet Nam	VNM								67	IRON AND STEEL	1	No Quantity			0				3308931			4
S3	2016	2016	2016	2	0	2	Export	682	Saudi Arabia	SAU	706	Somalia	SOM								67	IRON AND STEEL	1	No Quantity			0		0		586737			4
S3	2016	2016	2016	2	0	2	Export	682	Saudi Arabia	SAU	724	Spain	ESP								67	IRON AND STEEL	1	No Quantity			0		0		480057			4
S3	2016	2016	2016	2	0	2	Export	682	Saudi Arabia	SAU	729	Sudan	SDN								67	IRON AND STEEL	1	No Quantity			0		0		3385206			4
S3	2016	2016	2016	2	0	2	Export	682	Saudi Arabia	SAU	764	Thailand	THA								67	IRON AND STEEL	1	No Quantity			0				28557033			4
S3	2016	2016	2016	2	0	2	Export	682	Saudi Arabia	SAU	784	United Arab Emirates	ARE								67	IRON AND STEEL	1	No Quantity			0		0		208045545			4
S3	2016	2016	2016	2	0	2	Export	682	Saudi Arabia	SAU	792	Turkey	TUR								67	IRON AND STEEL	1	No Quantity			0		0		697683			4
S3	2016	2016	2016	2	0	2	Export	682	Saudi Arabia	SAU	818	Egypt	EGY								67	IRON AND STEEL	1	No Quantity			0		0		49604363			4
S3	2016	2016	2016	2	0	2	Export	682	Saudi Arabia	SAU	826	United Kingdom	GBR								67	IRON AND STEEL	1	No Quantity			0		0		2134389			4
S3	2016	2016	2016	2	0	2	Export	682	Saudi Arabia	SAU	842	USA	USA								67	IRON AND STEEL	1	No Quantity			0		0		17854146			4
S3	2016	2016	2016	2	0	2	Export	682	Saudi Arabia	SAU	887	Yemen	YEM								67	IRON AND STEEL	1	No Quantity			0		0		3520156			4
S3	2016	2016	2016	2	0	2	Export	682	Saudi Arabia	SAU	0	World	WLD								68	NON-FERROUS METALS	1	No Quantity			0				1506484847			4
S3	2016	2016	2016	2	0	2	Export	682	Saudi Arabia	SAU	12	Algeria	DZA								68	NON-FERROUS METALS	1	No Quantity			0				312837			4
S3	2016	2016	2016	2	0	2	Export	682	Saudi Arabia	SAU	24	Angola	AGO								68	NON-FERROUS METALS	1	No Quantity			0		0		7133924			4
S3	2016	2016	2016	2	0	2	Export	682	Saudi Arabia	SAU	36	Australia	AUS								68	NON-FERROUS METALS	1	No Quantity			0		0		521396			4
S3	2016	2016	2016	2	0	2	Export	682	Saudi Arabia	SAU	48	Bahrain	BHR								68	NON-FERROUS METALS	1	No Quantity			0		0		35389587			4
S3	2016	2016	2016	2	0	2	Export	682	Saudi Arabia	SAU	50	Bangladesh	BGD								68	NON-FERROUS METALS	1	No Quantity			0				8683710			4
S3	2016	2016	2016	2	0	2	Export	682	Saudi Arabia	SAU	56	Belgium	BEL								68	NON-FERROUS METALS	1	No Quantity			0		0		9732636			4
S3	2016	2016	2016	2	0	2	Export	682	Saudi Arabia	SAU	76	Brazil	BRA								68	NON-FERROUS METALS	1	No Quantity			0		0		28630108			4
S3	2016	2016	2016	2	0	2	Export	682	Saudi Arabia	SAU	116	Cambodia	KHM								68	NON-FERROUS METALS	1	No Quantity			0		0		307236			4
S3	2016	2016	2016	2	0	2	Export	682	Saudi Arabia	SAU	120	Cameroon	CMR								68	NON-FERROUS METALS	1	No Quantity			0		0		187755			0
S3	2016	2016	2016	2	0	2	Export	682	Saudi Arabia	SAU	144	Sri Lanka	LKA								68	NON-FERROUS METALS	1	No Quantity			0		0		136549			0
S3	2016	2016	2016	2	0	2	Export	682	Saudi Arabia	SAU	152	Chile	CHL								68	NON-FERROUS METALS	1	No Quantity			0				29870			4
S3	2016	2016	2016	2	0	2	Export	682	Saudi Arabia	SAU	156	China	CHN								68	NON-FERROUS METALS	1	No Quantity			0		0		22083454			4
S3	2016	2016	2016	2	0	2	Export	682	Saudi Arabia	SAU	170	Colombia	COL								68	NON-FERROUS METALS	1	No Quantity			0				170687			4
S3	2016	2016	2016	2	0	2	Export	682	Saudi Arabia	SAU	191	Croatia	HRV								68	NON-FERROUS METALS	1	No Quantity			0				244296			4
S3	2016	2016	2016	2	0	2	Export	682	Saudi Arabia	SAU	218	Ecuador	ECU								68	NON-FERROUS METALS	1	No Quantity			0				77075			4
S3	2016	2016	2016	2	0	2	Export	682	Saudi Arabia	SAU	231	Ethiopia	ETH								68	NON-FERROUS METALS	1	No Quantity			0		0		205624			4
S3	2016	2016	2016	2	0	2	Export	682	Saudi Arabia	SAU	233	Estonia	EST								68	NON-FERROUS METALS	1	No Quantity			0		0		77876			0
S3	2016	2016	2016	2	0	2	Export	682	Saudi Arabia	SAU	251	France	FRA								68	NON-FERROUS METALS	1	No Quantity			0				24123700			4
S3	2016	2016	2016	2	0	2	Export	682	Saudi Arabia	SAU	262	Djibouti	DJI								68	NON-FERROUS METALS	1	No Quantity			0		0		108012			0
S3	2016	2016	2016	2	0	2	Export	682	Saudi Arabia	SAU	275	State of Palestine	PSE								68	NON-FERROUS METALS	1	No Quantity			0				407515			4
S3	2016	2016	2016	2	0	2	Export	682	Saudi Arabia	SAU	276	Germany	DEU								68	NON-FERROUS METALS	1	No Quantity			0		0		7200599			4
S3	2016	2016	2016	2	0	2	Export	682	Saudi Arabia	SAU	288	Ghana	GHA								68	NON-FERROUS METALS	1	No Quantity			0				79476			4
S3	2016	2016	2016	2	0	2	Export	682	Saudi Arabia	SAU	300	Greece	GRC								68	NON-FERROUS METALS	1	No Quantity			0		0		2161059			4
S3	2016	2016	2016	2	0	2	Export	682	Saudi Arabia	SAU	360	Indonesia	IDN								68	NON-FERROUS METALS	1	No Quantity			0		0		9863585			4
S3	2016	2016	2016	2	0	2	Export	682	Saudi Arabia	SAU	368	Iraq	IRQ								68	NON-FERROUS METALS	1	No Quantity			0		0		36563062			4
S3	2016	2016	2016	2	0	2	Export	682	Saudi Arabia	SAU	381	Italy	ITA								68	NON-FERROUS METALS	1	No Quantity			0		0		92186816			4
S3	2016	2016	2016	2	0	2	Export	682	Saudi Arabia	SAU	384	Côte d'Ivoire	CIV								68	NON-FERROUS METALS	1	No Quantity			0				51739			4
S3	2016	2016	2016	2	0	2	Export	682	Saudi Arabia	SAU	392	Japan	JPN								68	NON-FERROUS METALS	1	No Quantity			0		0		278099300			4
S3	2016	2016	2016	2	0	2	Export	682	Saudi Arabia	SAU	400	Jordan	JOR								68	NON-FERROUS METALS	1	No Quantity			0		0		24031422			4
S3	2016	2016	2016	2	0	2	Export	682	Saudi Arabia	SAU	408	Dem. People's Rep. of Korea	PRK								68	NON-FERROUS METALS	1	No Quantity			0		0		28270			0
S3	2016	2016	2016	2	0	2	Export	682	Saudi Arabia	SAU	410	Rep. of Korea	KOR								68	NON-FERROUS METALS	1	No Quantity			0		0		174301755			4
S3	2016	2016	2016	2	0	2	Export	682	Saudi Arabia	SAU	414	Kuwait	KWT								68	NON-FERROUS METALS	1	No Quantity			0				35592545			4
S3	2016	2016	2016	2	0	2	Export	682	Saudi Arabia	SAU	422	Lebanon	LBN								68	NON-FERROUS METALS	1	No Quantity			0		0		1809817			4
S3	2016	2016	2016	2	0	2	Export	682	Saudi Arabia	SAU	458	Malaysia	MYS								68	NON-FERROUS METALS	1	No Quantity			0		0		133755813			4
S3	2016	2016	2016	2	0	2	Export	682	Saudi Arabia	SAU	478	Mauritania	MRT								68	NON-FERROUS METALS	1	No Quantity			0				31203			4
S3	2016	2016	2016	2	0	2	Export	682	Saudi Arabia	SAU	490	Other Asia, nes									68	NON-FERROUS METALS	1	No Quantity			0		0		106147161			4
S3	2016	2016	2016	2	0	2	Export	682	Saudi Arabia	SAU	504	Morocco	MAR								68	NON-FERROUS METALS	1	No Quantity			0		0		9575284			4
S3	2016	2016	2016	2	0	2	Export	682	Saudi Arabia	SAU	512	Oman	OMN								68	NON-FERROUS METALS	1	No Quantity			0				6286622			4
S3	2016	2016	2016	2	0	2	Export	682	Saudi Arabia	SAU	528	Netherlands	NLD								68	NON-FERROUS METALS	1	No Quantity			0		0		10243098			4
S3	2016	2016	2016	2	0	2	Export	682	Saudi Arabia	SAU	566	Nigeria	NGA								68	NON-FERROUS METALS	1	No Quantity			0		0		3585764			4
S3	2016	2016	2016	2	0	2	Export	682	Saudi Arabia	SAU	586	Pakistan	PAK								68	NON-FERROUS METALS	1	No Quantity			0		0		1251617			4
S3	2016	2016	2016	2	0	2	Export	682	Saudi Arabia	SAU	634	Qatar	QAT								68	NON-FERROUS METALS	1	No Quantity			0		0		18008031			4
S3	2016	2016	2016	2	0	2	Export	682	Saudi Arabia	SAU	660	Anguilla	AIA								68	NON-FERROUS METALS	1	No Quantity			0		0		565401			0
S3	2016	2016	2016	2	0	2	Export	682	Saudi Arabia	SAU	686	Senegal	SEN								68	NON-FERROUS METALS	1	No Quantity			0				46138			4
S3	2016	2016	2016	2	0	2	Export	682	Saudi Arabia	SAU	699	India	IND								68	NON-FERROUS METALS	1	No Quantity			0		0		15378115			4
S3	2016	2016	2016	2	0	2	Export	682	Saudi Arabia	SAU	702	Singapore	SGP								68	NON-FERROUS METALS	1	No Quantity			0		0		3503354			4
S3	2016	2016	2016	2	0	2	Export	682	Saudi Arabia	SAU	704	Viet Nam	VNM								68	NON-FERROUS METALS	1	No Quantity			0		0		9988934			4
S3	2016	2016	2016	2	0	2	Export	682	Saudi Arabia	SAU	706	Somalia	SOM								68	NON-FERROUS METALS	1	No Quantity			0				472856			4
S3	2016	2016	2016	2	0	2	Export	682	Saudi Arabia	SAU	710	South Africa	ZAF								68	NON-FERROUS METALS	1	No Quantity			0		0		265631			0
S3	2016	2016	2016	2	0	2	Export	682	Saudi Arabia	SAU	724	Spain	ESP								68	NON-FERROUS METALS	1	No Quantity			0		0		7153660			4
S3	2016	2016	2016	2	0	2	Export	682	Saudi Arabia	SAU	729	Sudan	SDN								68	NON-FERROUS METALS	1	No Quantity			0		0		1037458			4
S3	2016	2016	2016	2	0	2	Export	682	Saudi Arabia	SAU	757	Switzerland	CHE								68	NON-FERROUS METALS	1	No Quantity			0				1064127			4
S3	2016	2016	2016	2	0	2	Export	682	Saudi Arabia	SAU	764	Thailand	THA								68	NON-FERROUS METALS	1	No Quantity			0		0		86295974			4
S3	2016	2016	2016	2	0	2	Export	682	Saudi Arabia	SAU	784	United Arab Emirates	ARE								68	NON-FERROUS METALS	1	No Quantity			0		0		93440300			4
S3	2016	2016	2016	2	0	2	Export	682	Saudi Arabia	SAU	788	Tunisia	TUN								68	NON-FERROUS METALS	1	No Quantity			0		0		1563654			4
S3	2016	2016	2016	2	0	2	Export	682	Saudi Arabia	SAU	792	Turkey	TUR								68	NON-FERROUS METALS	1	No Quantity			0		0		51158683			4
S3	2016	2016	2016	2	0	2	Export	682	Saudi Arabia	SAU	818	Egypt	EGY								68	NON-FERROUS METALS	1	No Quantity			0		0		25886045			4
S3	2016	2016	2016	2	0	2	Export	682	Saudi Arabia	SAU	826	United Kingdom	GBR								68	NON-FERROUS METALS	1	No Quantity			0		0		6032725			4
S3	2016	2016	2016	2	0	2	Export	682	Saudi Arabia	SAU	842	USA	USA								68	NON-FERROUS METALS	1	No Quantity			0		0		105014491			4
S3	2016	2016	2016	2	0	2	Export	682	Saudi Arabia	SAU	887	Yemen	YEM								68	NON-FERROUS METALS	1	No Quantity			0		0		8199385			4
S3	2016	2016	2016	2	0	2	Export	678	Sao Tome and Principe	STP	0	World	WLD								69	METALS MANUFACTURES,NES	1	No Quantity							45309			0
S3	2016	2016	2016	2	0	2	Export	678	Sao Tome and Principe	STP	24	Angola	AGO								69	METALS MANUFACTURES,NES	1	No Quantity							33700			0
S3	2016	2016	2016	2	0	2	Export	678	Sao Tome and Principe	STP	620	Portugal	PRT								69	METALS MANUFACTURES,NES	1	No Quantity							5684			0
S3	2016	2016	2016	2	0	2	Export	678	Sao Tome and Principe	STP	838	Free Zones									69	METALS MANUFACTURES,NES	1	No Quantity							5925			0
S3	2016	2016	2016	2	0	2	Export	682	Saudi Arabia	SAU	0	World	WLD								69	METALS MANUFACTURES,NES	1	No Quantity			0				739417428			4
S3	2016	2016	2016	2	0	2	Export	682	Saudi Arabia	SAU	4	Afghanistan	AFG								69	METALS MANUFACTURES,NES	1	No Quantity			0				52272			4
S3	2016	2016	2016	2	0	2	Export	682	Saudi Arabia	SAU	12	Algeria	DZA								69	METALS MANUFACTURES,NES	1	No Quantity			0		0		1833553			4
S3	2016	2016	2016	2	0	2	Export	682	Saudi Arabia	SAU	24	Angola	AGO								69	METALS MANUFACTURES,NES	1	No Quantity			0		0		428584			4
S3	2016	2016	2016	2	0	2	Export	682	Saudi Arabia	SAU	32	Argentina	ARG								69	METALS MANUFACTURES,NES	1	No Quantity			0		0		374445			0
S3	2016	2016	2016	2	0	2	Export	682	Saudi Arabia	SAU	36	Australia	AUS								69	METALS MANUFACTURES,NES	1	No Quantity			0		0		15833103			4
S3	2016	2016	2016	2	0	2	Export	682	Saudi Arabia	SAU	40	Austria	AUT								69	METALS MANUFACTURES,NES	1	No Quantity			0		0		9860385			4
S3	2016	2016	2016	2	0	2	Export	682	Saudi Arabia	SAU	48	Bahrain	BHR								69	METALS MANUFACTURES,NES	1	No Quantity			0		0		48558371			4
S3	2016	2016	2016	2	0	2	Export	682	Saudi Arabia	SAU	50	Bangladesh	BGD								69	METALS MANUFACTURES,NES	1	No Quantity			0				7457963			4
S3	2016	2016	2016	2	0	2	Export	682	Saudi Arabia	SAU	56	Belgium	BEL								69	METALS MANUFACTURES,NES	1	No Quantity			0		0		205358			0
S3	2016	2016	2016	2	0	2	Export	682	Saudi Arabia	SAU	76	Brazil	BRA								69	METALS MANUFACTURES,NES	1	No Quantity			0		0		832100			4
S3	2016	2016	2016	2	0	2	Export	682	Saudi Arabia	SAU	96	Brunei Darussalam	BRN								69	METALS MANUFACTURES,NES	1	No Quantity			0		0		145884			0
S3	2016	2016	2016	2	0	2	Export	682	Saudi Arabia	SAU	120	Cameroon	CMR								69	METALS MANUFACTURES,NES	1	No Quantity			0		0		48539			0
S3	2016	2016	2016	2	0	2	Export	682	Saudi Arabia	SAU	124	Canada	CAN								69	METALS MANUFACTURES,NES	1	No Quantity			0		0		310437			4
S3	2016	2016	2016	2	0	2	Export	682	Saudi Arabia	SAU	144	Sri Lanka	LKA								69	METALS MANUFACTURES,NES	1	No Quantity			0		0		44805			0
S3	2016	2016	2016	2	0	2	Export	682	Saudi Arabia	SAU	148	Chad	TCD								69	METALS MANUFACTURES,NES	1	No Quantity			0		0		92277			0
S3	2016	2016	2016	2	0	2	Export	682	Saudi Arabia	SAU	156	China	CHN								69	METALS MANUFACTURES,NES	1	No Quantity			0		0		2638983			4
S3	2016	2016	2016	2	0	2	Export	682	Saudi Arabia	SAU	170	Colombia	COL								69	METALS MANUFACTURES,NES	1	No Quantity			0				90677			4
S3	2016	2016	2016	2	0	2	Export	682	Saudi Arabia	SAU	188	Costa Rica	CRI								69	METALS MANUFACTURES,NES	1	No Quantity			0		0		142150			0
S3	2016	2016	2016	2	0	2	Export	682	Saudi Arabia	SAU	196	Cyprus	CYP								69	METALS MANUFACTURES,NES	1	No Quantity			0		0		156285			0
S3	2016	2016	2016	2	0	2	Export	682	Saudi Arabia	SAU	218	Ecuador	ECU								69	METALS MANUFACTURES,NES	1	No Quantity			0				38137			4
S3	2016	2016	2016	2	0	2	Export	682	Saudi Arabia	SAU	231	Ethiopia	ETH								69	METALS MANUFACTURES,NES	1	No Quantity			0		0		196290			0
S3	2016	2016	2016	2	0	2	Export	682	Saudi Arabia	SAU	232	Eritrea	ERI								69	METALS MANUFACTURES,NES	1	No Quantity			0		0		175754			0
S3	2016	2016	2016	2	0	2	Export	682	Saudi Arabia	SAU	251	France	FRA								69	METALS MANUFACTURES,NES	1	No Quantity			0		0		2499767			4
S3	2016	2016	2016	2	0	2	Export	682	Saudi Arabia	SAU	262	Djibouti	DJI								69	METALS MANUFACTURES,NES	1	No Quantity			0		0		1841021			4
S3	2016	2016	2016	2	0	2	Export	682	Saudi Arabia	SAU	268	Georgia	GEO								69	METALS MANUFACTURES,NES	1	No Quantity			0				29070			4
S3	2016	2016	2016	2	0	2	Export	682	Saudi Arabia	SAU	276	Germany	DEU								69	METALS MANUFACTURES,NES	1	No Quantity			0		0		2512568			4
S3	2016	2016	2016	2	0	2	Export	682	Saudi Arabia	SAU	288	Ghana	GHA								69	METALS MANUFACTURES,NES	1	No Quantity			0		0		317104			0
S3	2016	2016	2016	2	0	2	Export	682	Saudi Arabia	SAU	300	Greece	GRC								69	METALS MANUFACTURES,NES	1	No Quantity			0				237361			4
S3	2016	2016	2016	2	0	2	Export	682	Saudi Arabia	SAU	324	Guinea	GIN								69	METALS MANUFACTURES,NES	1	No Quantity			0		0		168820			0
S3	2016	2016	2016	2	0	2	Export	682	Saudi Arabia	SAU	344	China, Hong Kong SAR	HKG								69	METALS MANUFACTURES,NES	1	No Quantity			0		0		395514			0
S3	2016	2016	2016	2	0	2	Export	682	Saudi Arabia	SAU	360	Indonesia	IDN								69	METALS MANUFACTURES,NES	1	No Quantity			0		0		5553467			4
S3	2016	2016	2016	2	0	2	Export	682	Saudi Arabia	SAU	368	Iraq	IRQ								69	METALS MANUFACTURES,NES	1	No Quantity			0		0		29222979			4
S3	2016	2016	2016	2	0	2	Export	682	Saudi Arabia	SAU	381	Italy	ITA								69	METALS MANUFACTURES,NES	1	No Quantity			0		0		2763798			4
S3	2016	2016	2016	2	0	2	Export	682	Saudi Arabia	SAU	384	Côte d'Ivoire	CIV								69	METALS MANUFACTURES,NES	1	No Quantity			0		0		26669			0
S3	2016	2016	2016	2	0	2	Export	682	Saudi Arabia	SAU	392	Japan	JPN								69	METALS MANUFACTURES,NES	1	No Quantity			0		0		1535651			4
S3	2016	2016	2016	2	0	2	Export	682	Saudi Arabia	SAU	400	Jordan	JOR								69	METALS MANUFACTURES,NES	1	No Quantity			0		0		41678610			4
S3	2016	2016	2016	2	0	2	Export	682	Saudi Arabia	SAU	404	Kenya	KEN								69	METALS MANUFACTURES,NES	1	No Quantity			0		0		607006			4
S3	2016	2016	2016	2	0	2	Export	682	Saudi Arabia	SAU	410	Rep. of Korea	KOR								69	METALS MANUFACTURES,NES	1	No Quantity			0		0		2294142			0
S3	2016	2016	2016	2	0	2	Export	682	Saudi Arabia	SAU	414	Kuwait	KWT								69	METALS MANUFACTURES,NES	1	No Quantity			0		0		52388431			4
S3	2016	2016	2016	2	0	2	Export	682	Saudi Arabia	SAU	422	Lebanon	LBN								69	METALS MANUFACTURES,NES	1	No Quantity			0		0		4272246			4
S3	2016	2016	2016	2	0	2	Export	682	Saudi Arabia	SAU	434	Libya	LBY								69	METALS MANUFACTURES,NES	1	No Quantity			0				1253484			4
S3	2016	2016	2016	2	0	2	Export	682	Saudi Arabia	SAU	458	Malaysia	MYS								69	METALS MANUFACTURES,NES	1	No Quantity			0				398181			4
S3	2016	2016	2016	2	0	2	Export	682	Saudi Arabia	SAU	478	Mauritania	MRT								69	METALS MANUFACTURES,NES	1	No Quantity			0		0		1021989			0
S3	2016	2016	2016	2	0	2	Export	682	Saudi Arabia	SAU	490	Other Asia, nes									69	METALS MANUFACTURES,NES	1	No Quantity			0		0		2702458			0
S3	2016	2016	2016	2	0	2	Export	682	Saudi Arabia	SAU	504	Morocco	MAR								69	METALS MANUFACTURES,NES	1	No Quantity			0		0		6517316			4
S3	2016	2016	2016	2	0	2	Export	682	Saudi Arabia	SAU	512	Oman	OMN								69	METALS MANUFACTURES,NES	1	No Quantity			0		0		30951187			4
S3	2016	2016	2016	2	0	2	Export	682	Saudi Arabia	SAU	528	Netherlands	NLD								69	METALS MANUFACTURES,NES	1	No Quantity			0		0		1956501			4
S3	2016	2016	2016	2	0	2	Export	682	Saudi Arabia	SAU	554	New Zealand	NZL								69	METALS MANUFACTURES,NES	1	No Quantity			0				3263058			4
S3	2016	2016	2016	2	0	2	Export	682	Saudi Arabia	SAU	566	Nigeria	NGA								69	METALS MANUFACTURES,NES	1	No Quantity			0		0		21605797			4
S3	2016	2016	2016	2	0	2	Export	682	Saudi Arabia	SAU	579	Norway	NOR								69	METALS MANUFACTURES,NES	1	No Quantity			0		0		1373498			0
S3	2016	2016	2016	2	0	2	Export	682	Saudi Arabia	SAU	586	Pakistan	PAK								69	METALS MANUFACTURES,NES	1	No Quantity			0		0		3216386			4
S3	2016	2016	2016	2	0	2	Export	682	Saudi Arabia	SAU	591	Panama	PAN								69	METALS MANUFACTURES,NES	1	No Quantity			0				65341			4
S3	2016	2016	2016	2	0	2	Export	682	Saudi Arabia	SAU	600	Paraguay	PRY								69	METALS MANUFACTURES,NES	1	No Quantity			0		0		43205			0
S3	2016	2016	2016	2	0	2	Export	682	Saudi Arabia	SAU	608	Philippines	PHL								69	METALS MANUFACTURES,NES	1	No Quantity			0		0		281367			0
[truncated: 979 more rows]
