# Supplementary material for: Core-periphery structure in sectoral international trade networks: A new approach to an old theory
Source: PLoS One. 2020 Apr 2;15(4):e0229547. doi: 10.1371/journal.pone.0229547 (PMC7117750; doi:10.1371/journal.pone.0229547)
Supplement: S7 File — (ZIP) [file pone.0229547.s007.zip › S7_File/RawData 2016/comtrade (62).csv]

Classification	Year	Period	Period Desc.	Aggregate Level	Is Leaf Code	Trade Flow Code	Trade Flow	Reporter Code	Reporter	Reporter ISO	Partner Code	Partner	Partner ISO	2nd Partner Code	2nd Partner	2nd Partner ISO	Customs Proc. Code	Customs	Mode of Transport Code	Mode of Transport	Commodity Code	Commodity	Qty Unit Code	Qty Unit	Qty	Alt Qty Unit Code	Alt Qty Unit	Alt Qty	Netweight (kg)	Gross weight (kg)	Trade Value (US$)	CIF Trade Value (US$)	FOB Trade Value (US$)	Flag
S3	2016	2016	2016	2	0	2	Export	686	Senegal	SEN	0	World	WLD								00	LIVE ANIMALS	1	No Quantity							344804			0
S3	2016	2016	2016	2	0	2	Export	686	Senegal	SEN	12	Algeria	DZA								00	LIVE ANIMALS	1	No Quantity							170			0
S3	2016	2016	2016	2	0	2	Export	686	Senegal	SEN	124	Canada	CAN								00	LIVE ANIMALS	1	No Quantity							85			0
S3	2016	2016	2016	2	0	2	Export	686	Senegal	SEN	140	Central African Rep.	CAF								00	LIVE ANIMALS	1	No Quantity							85			0
S3	2016	2016	2016	2	0	2	Export	686	Senegal	SEN	251	France	FRA								00	LIVE ANIMALS	1	No Quantity							426			0
S3	2016	2016	2016	2	0	2	Export	686	Senegal	SEN	288	Ghana	GHA								00	LIVE ANIMALS	1	No Quantity							298			0
S3	2016	2016	2016	2	0	2	Export	686	Senegal	SEN	324	Guinea	GIN								00	LIVE ANIMALS	1	No Quantity							5357			0
S3	2016	2016	2016	2	0	2	Export	686	Senegal	SEN	360	Indonesia	IDN								00	LIVE ANIMALS	1	No Quantity							18164			0
S3	2016	2016	2016	2	0	2	Export	686	Senegal	SEN	384	Côte d'Ivoire	CIV								00	LIVE ANIMALS	1	No Quantity							1618			0
S3	2016	2016	2016	2	0	2	Export	686	Senegal	SEN	400	Jordan	JOR								00	LIVE ANIMALS	1	No Quantity							8822			0
S3	2016	2016	2016	2	0	2	Export	686	Senegal	SEN	404	Kenya	KEN								00	LIVE ANIMALS	1	No Quantity							224			0
S3	2016	2016	2016	2	0	2	Export	686	Senegal	SEN	422	Lebanon	LBN								00	LIVE ANIMALS	1	No Quantity							8867			0
S3	2016	2016	2016	2	0	2	Export	686	Senegal	SEN	462	Maldives	MDV								00	LIVE ANIMALS	1	No Quantity							704			0
S3	2016	2016	2016	2	0	2	Export	686	Senegal	SEN	466	Mali	MLI								00	LIVE ANIMALS	1	No Quantity							187610			0
S3	2016	2016	2016	2	0	2	Export	686	Senegal	SEN	586	Pakistan	PAK								00	LIVE ANIMALS	1	No Quantity							2624			0
S3	2016	2016	2016	2	0	2	Export	686	Senegal	SEN	624	Guinea-Bissau	GNB								00	LIVE ANIMALS	1	No Quantity							198			0
S3	2016	2016	2016	2	0	2	Export	686	Senegal	SEN	699	India	IND								00	LIVE ANIMALS	1	No Quantity							1889			0
S3	2016	2016	2016	2	0	2	Export	686	Senegal	SEN	702	Singapore	SGP								00	LIVE ANIMALS	1	No Quantity							6346			0
S3	2016	2016	2016	2	0	2	Export	686	Senegal	SEN	710	South Africa	ZAF								00	LIVE ANIMALS	1	No Quantity							851			0
S3	2016	2016	2016	2	0	2	Export	686	Senegal	SEN	724	Spain	ESP								00	LIVE ANIMALS	1	No Quantity							511			0
S3	2016	2016	2016	2	0	2	Export	686	Senegal	SEN	764	Thailand	THA								00	LIVE ANIMALS	1	No Quantity							2083			0
S3	2016	2016	2016	2	0	2	Export	686	Senegal	SEN	784	United Arab Emirates	ARE								00	LIVE ANIMALS	1	No Quantity							5106			0
S3	2016	2016	2016	2	0	2	Export	686	Senegal	SEN	792	Turkey	TUR								00	LIVE ANIMALS	1	No Quantity							1261			0
S3	2016	2016	2016	2	0	2	Export	686	Senegal	SEN	826	United Kingdom	GBR								00	LIVE ANIMALS	1	No Quantity							170			0
S3	2016	2016	2016	2	0	2	Export	686	Senegal	SEN	834	United Rep. of Tanzania	TZA								00	LIVE ANIMALS	1	No Quantity							170			0
S3	2016	2016	2016	2	0	2	Export	686	Senegal	SEN	842	USA	USA								00	LIVE ANIMALS	1	No Quantity							89492			0
S3	2016	2016	2016	2	0	2	Export	686	Senegal	SEN	899	Areas, nes									00	LIVE ANIMALS	1	No Quantity							1675			0
S3	2016	2016	2016	2	0	2	Export	688	Serbia	SRB	0	World	WLD								00	LIVE ANIMALS	1	No Quantity							38429761			0
S3	2016	2016	2016	2	0	2	Export	688	Serbia	SRB	36	Australia	AUS								00	LIVE ANIMALS	1	No Quantity							554			0
S3	2016	2016	2016	2	0	2	Export	688	Serbia	SRB	48	Bahrain	BHR								00	LIVE ANIMALS	1	No Quantity							22536			0
S3	2016	2016	2016	2	0	2	Export	688	Serbia	SRB	51	Armenia	ARM								00	LIVE ANIMALS	1	No Quantity							341			0
S3	2016	2016	2016	2	0	2	Export	688	Serbia	SRB	70	Bosnia Herzegovina	BIH								00	LIVE ANIMALS	1	No Quantity							17714335			0
S3	2016	2016	2016	2	0	2	Export	688	Serbia	SRB	100	Bulgaria	BGR								00	LIVE ANIMALS	1	No Quantity							114			0
S3	2016	2016	2016	2	0	2	Export	688	Serbia	SRB	104	Myanmar	MMR								00	LIVE ANIMALS	1	No Quantity							1120			0
S3	2016	2016	2016	2	0	2	Export	688	Serbia	SRB	124	Canada	CAN								00	LIVE ANIMALS	1	No Quantity							7817			0
S3	2016	2016	2016	2	0	2	Export	688	Serbia	SRB	144	Sri Lanka	LKA								00	LIVE ANIMALS	1	No Quantity							1074			0
S3	2016	2016	2016	2	0	2	Export	688	Serbia	SRB	156	China	CHN								00	LIVE ANIMALS	1	No Quantity							3910			0
S3	2016	2016	2016	2	0	2	Export	688	Serbia	SRB	191	Croatia	HRV								00	LIVE ANIMALS	1	No Quantity							3479			0
S3	2016	2016	2016	2	0	2	Export	688	Serbia	SRB	203	Czechia	CZE								00	LIVE ANIMALS	1	No Quantity							149			0
S3	2016	2016	2016	2	0	2	Export	688	Serbia	SRB	246	Finland	FIN								00	LIVE ANIMALS	1	No Quantity							2436			0
S3	2016	2016	2016	2	0	2	Export	688	Serbia	SRB	251	France	FRA								00	LIVE ANIMALS	1	No Quantity							5939			0
S3	2016	2016	2016	2	0	2	Export	688	Serbia	SRB	275	State of Palestine	PSE								00	LIVE ANIMALS	1	No Quantity							576210			0
S3	2016	2016	2016	2	0	2	Export	688	Serbia	SRB	276	Germany	DEU								00	LIVE ANIMALS	1	No Quantity							37530			0
S3	2016	2016	2016	2	0	2	Export	688	Serbia	SRB	288	Ghana	GHA								00	LIVE ANIMALS	1	No Quantity							1138			0
S3	2016	2016	2016	2	0	2	Export	688	Serbia	SRB	344	China, Hong Kong SAR	HKG								00	LIVE ANIMALS	1	No Quantity							1089			0
S3	2016	2016	2016	2	0	2	Export	688	Serbia	SRB	348	Hungary	HUN								00	LIVE ANIMALS	1	No Quantity							252927			0
S3	2016	2016	2016	2	0	2	Export	688	Serbia	SRB	360	Indonesia	IDN								00	LIVE ANIMALS	1	No Quantity							1224			0
S3	2016	2016	2016	2	0	2	Export	688	Serbia	SRB	368	Iraq	IRQ								00	LIVE ANIMALS	1	No Quantity							9393			0
S3	2016	2016	2016	2	0	2	Export	688	Serbia	SRB	372	Ireland	IRL								00	LIVE ANIMALS	1	No Quantity							104			0
S3	2016	2016	2016	2	0	2	Export	688	Serbia	SRB	376	Israel	ISR								00	LIVE ANIMALS	1	No Quantity							977476			0
S3	2016	2016	2016	2	0	2	Export	688	Serbia	SRB	392	Japan	JPN								00	LIVE ANIMALS	1	No Quantity							1126			0
S3	2016	2016	2016	2	0	2	Export	688	Serbia	SRB	400	Jordan	JOR								00	LIVE ANIMALS	1	No Quantity							2739			0
S3	2016	2016	2016	2	0	2	Export	688	Serbia	SRB	410	Rep. of Korea	KOR								00	LIVE ANIMALS	1	No Quantity							2221			0
S3	2016	2016	2016	2	0	2	Export	688	Serbia	SRB	414	Kuwait	KWT								00	LIVE ANIMALS	1	No Quantity							24116			0
S3	2016	2016	2016	2	0	2	Export	688	Serbia	SRB	422	Lebanon	LBN								00	LIVE ANIMALS	1	No Quantity							1278402			0
S3	2016	2016	2016	2	0	2	Export	688	Serbia	SRB	434	Libya	LBY								00	LIVE ANIMALS	1	No Quantity							448			0
S3	2016	2016	2016	2	0	2	Export	688	Serbia	SRB	458	Malaysia	MYS								00	LIVE ANIMALS	1	No Quantity							772			0
S3	2016	2016	2016	2	0	2	Export	688	Serbia	SRB	496	Mongolia	MNG								00	LIVE ANIMALS	1	No Quantity							896			0
S3	2016	2016	2016	2	0	2	Export	688	Serbia	SRB	499	Montenegro	MNE								00	LIVE ANIMALS	1	No Quantity							16698251			0
S3	2016	2016	2016	2	0	2	Export	688	Serbia	SRB	504	Morocco	MAR								00	LIVE ANIMALS	1	No Quantity							3264			0
S3	2016	2016	2016	2	0	2	Export	688	Serbia	SRB	524	Nepal	NPL								00	LIVE ANIMALS	1	No Quantity							6874			0
S3	2016	2016	2016	2	0	2	Export	688	Serbia	SRB	566	Nigeria	NGA								00	LIVE ANIMALS	1	No Quantity							448			0
S3	2016	2016	2016	2	0	2	Export	688	Serbia	SRB	586	Pakistan	PAK								00	LIVE ANIMALS	1	No Quantity							36391			0
S3	2016	2016	2016	2	0	2	Export	688	Serbia	SRB	608	Philippines	PHL								00	LIVE ANIMALS	1	No Quantity							423			0
S3	2016	2016	2016	2	0	2	Export	688	Serbia	SRB	643	Russian Federation	RUS								00	LIVE ANIMALS	1	No Quantity							2310			0
S3	2016	2016	2016	2	0	2	Export	688	Serbia	SRB	682	Saudi Arabia	SAU								00	LIVE ANIMALS	1	No Quantity							3097			0
S3	2016	2016	2016	2	0	2	Export	688	Serbia	SRB	699	India	IND								00	LIVE ANIMALS	1	No Quantity							4140			0
S3	2016	2016	2016	2	0	2	Export	688	Serbia	SRB	703	Slovakia	SVK								00	LIVE ANIMALS	1	No Quantity							4152			0
S3	2016	2016	2016	2	0	2	Export	688	Serbia	SRB	704	Viet Nam	VNM								00	LIVE ANIMALS	1	No Quantity							1103			0
S3	2016	2016	2016	2	0	2	Export	688	Serbia	SRB	705	Slovenia	SVN								00	LIVE ANIMALS	1	No Quantity							8467			0
S3	2016	2016	2016	2	0	2	Export	688	Serbia	SRB	729	Sudan	SDN								00	LIVE ANIMALS	1	No Quantity							371			0
S3	2016	2016	2016	2	0	2	Export	688	Serbia	SRB	757	Switzerland	CHE								00	LIVE ANIMALS	1	No Quantity							8387			0
S3	2016	2016	2016	2	0	2	Export	688	Serbia	SRB	764	Thailand	THA								00	LIVE ANIMALS	1	No Quantity							3046			0
S3	2016	2016	2016	2	0	2	Export	688	Serbia	SRB	784	United Arab Emirates	ARE								00	LIVE ANIMALS	1	No Quantity							116666			0
S3	2016	2016	2016	2	0	2	Export	688	Serbia	SRB	807	North Macedonia	MKD								00	LIVE ANIMALS	1	No Quantity							515133			0
S3	2016	2016	2016	2	0	2	Export	688	Serbia	SRB	818	Egypt	EGY								00	LIVE ANIMALS	1	No Quantity							28462			0
S3	2016	2016	2016	2	0	2	Export	688	Serbia	SRB	826	United Kingdom	GBR								00	LIVE ANIMALS	1	No Quantity							24315			0
S3	2016	2016	2016	2	0	2	Export	688	Serbia	SRB	834	United Rep. of Tanzania	TZA								00	LIVE ANIMALS	1	No Quantity							1623			0
S3	2016	2016	2016	2	0	2	Export	688	Serbia	SRB	842	USA	USA								00	LIVE ANIMALS	1	No Quantity							31223			0
S3	2016	2016	2016	2	0	2	Export	686	Senegal	SEN	0	World	WLD								01	MEAT, MEAT PREPARATIONS	1	No Quantity							818733			0
S3	2016	2016	2016	2	0	2	Export	686	Senegal	SEN	270	Gambia	GMB								01	MEAT, MEAT PREPARATIONS	1	No Quantity							14953			0
S3	2016	2016	2016	2	0	2	Export	686	Senegal	SEN	384	Côte d'Ivoire	CIV								01	MEAT, MEAT PREPARATIONS	1	No Quantity							22302			0
S3	2016	2016	2016	2	0	2	Export	686	Senegal	SEN	466	Mali	MLI								01	MEAT, MEAT PREPARATIONS	1	No Quantity							263168			0
S3	2016	2016	2016	2	0	2	Export	686	Senegal	SEN	478	Mauritania	MRT								01	MEAT, MEAT PREPARATIONS	1	No Quantity							41237			0
S3	2016	2016	2016	2	0	2	Export	686	Senegal	SEN	484	Mexico	MEX								01	MEAT, MEAT PREPARATIONS	1	No Quantity							83573			0
S3	2016	2016	2016	2	0	2	Export	686	Senegal	SEN	624	Guinea-Bissau	GNB								01	MEAT, MEAT PREPARATIONS	1	No Quantity							86141			0
S3	2016	2016	2016	2	0	2	Export	686	Senegal	SEN	768	Togo	TGO								01	MEAT, MEAT PREPARATIONS	1	No Quantity							12595			0
S3	2016	2016	2016	2	0	2	Export	686	Senegal	SEN	837	Bunkers									01	MEAT, MEAT PREPARATIONS	1	No Quantity							294492			0
S3	2016	2016	2016	2	0	2	Export	686	Senegal	SEN	854	Burkina Faso	BFA								01	MEAT, MEAT PREPARATIONS	1	No Quantity							272			0
S3	2016	2016	2016	2	0	2	Export	688	Serbia	SRB	0	World	WLD								01	MEAT, MEAT PREPARATIONS	1	No Quantity							87936837			0
S3	2016	2016	2016	2	0	2	Export	688	Serbia	SRB	8	Albania	ALB								01	MEAT, MEAT PREPARATIONS	1	No Quantity							10637			0
S3	2016	2016	2016	2	0	2	Export	688	Serbia	SRB	24	Angola	AGO								01	MEAT, MEAT PREPARATIONS	1	No Quantity							34513			0
S3	2016	2016	2016	2	0	2	Export	688	Serbia	SRB	36	Australia	AUS								01	MEAT, MEAT PREPARATIONS	1	No Quantity							49644			0
S3	2016	2016	2016	2	0	2	Export	688	Serbia	SRB	40	Austria	AUT								01	MEAT, MEAT PREPARATIONS	1	No Quantity							518679			0
S3	2016	2016	2016	2	0	2	Export	688	Serbia	SRB	51	Armenia	ARM								01	MEAT, MEAT PREPARATIONS	1	No Quantity							150715			0
S3	2016	2016	2016	2	0	2	Export	688	Serbia	SRB	70	Bosnia Herzegovina	BIH								01	MEAT, MEAT PREPARATIONS	1	No Quantity							28063565			0
S3	2016	2016	2016	2	0	2	Export	688	Serbia	SRB	100	Bulgaria	BGR								01	MEAT, MEAT PREPARATIONS	1	No Quantity							10579			0
S3	2016	2016	2016	2	0	2	Export	688	Serbia	SRB	112	Belarus	BLR								01	MEAT, MEAT PREPARATIONS	1	No Quantity							302141			0
S3	2016	2016	2016	2	0	2	Export	688	Serbia	SRB	156	China	CHN								01	MEAT, MEAT PREPARATIONS	1	No Quantity							94222			0
S3	2016	2016	2016	2	0	2	Export	688	Serbia	SRB	178	Congo	COG								01	MEAT, MEAT PREPARATIONS	1	No Quantity							12584			0
S3	2016	2016	2016	2	0	2	Export	688	Serbia	SRB	191	Croatia	HRV								01	MEAT, MEAT PREPARATIONS	1	No Quantity							403139			0
S3	2016	2016	2016	2	0	2	Export	688	Serbia	SRB	196	Cyprus	CYP								01	MEAT, MEAT PREPARATIONS	1	No Quantity							16448			0
S3	2016	2016	2016	2	0	2	Export	688	Serbia	SRB	204	Benin	BEN								01	MEAT, MEAT PREPARATIONS	1	No Quantity							11599			0
S3	2016	2016	2016	2	0	2	Export	688	Serbia	SRB	251	France	FRA								01	MEAT, MEAT PREPARATIONS	1	No Quantity							1189413			0
S3	2016	2016	2016	2	0	2	Export	688	Serbia	SRB	266	Gabon	GAB								01	MEAT, MEAT PREPARATIONS	1	No Quantity							21056			0
S3	2016	2016	2016	2	0	2	Export	688	Serbia	SRB	276	Germany	DEU								01	MEAT, MEAT PREPARATIONS	1	No Quantity							113543			0
S3	2016	2016	2016	2	0	2	Export	688	Serbia	SRB	288	Ghana	GHA								01	MEAT, MEAT PREPARATIONS	1	No Quantity							80176			0
S3	2016	2016	2016	2	0	2	Export	688	Serbia	SRB	300	Greece	GRC								01	MEAT, MEAT PREPARATIONS	1	No Quantity							82035			0
S3	2016	2016	2016	2	0	2	Export	688	Serbia	SRB	332	Haiti	HTI								01	MEAT, MEAT PREPARATIONS	1	No Quantity							13271			0
S3	2016	2016	2016	2	0	2	Export	688	Serbia	SRB	344	China, Hong Kong SAR	HKG								01	MEAT, MEAT PREPARATIONS	1	No Quantity							3803587			0
S3	2016	2016	2016	2	0	2	Export	688	Serbia	SRB	348	Hungary	HUN								01	MEAT, MEAT PREPARATIONS	1	No Quantity							868384			0
S3	2016	2016	2016	2	0	2	Export	688	Serbia	SRB	368	Iraq	IRQ								01	MEAT, MEAT PREPARATIONS	1	No Quantity							26177			0
S3	2016	2016	2016	2	0	2	Export	688	Serbia	SRB	381	Italy	ITA								01	MEAT, MEAT PREPARATIONS	1	No Quantity							2682244			0
S3	2016	2016	2016	2	0	2	Export	688	Serbia	SRB	384	Côte d'Ivoire	CIV								01	MEAT, MEAT PREPARATIONS	1	No Quantity							107589			0
S3	2016	2016	2016	2	0	2	Export	688	Serbia	SRB	430	Liberia	LBR								01	MEAT, MEAT PREPARATIONS	1	No Quantity							130535			0
S3	2016	2016	2016	2	0	2	Export	688	Serbia	SRB	484	Mexico	MEX								01	MEAT, MEAT PREPARATIONS	1	No Quantity							2560			0
S3	2016	2016	2016	2	0	2	Export	688	Serbia	SRB	499	Montenegro	MNE								01	MEAT, MEAT PREPARATIONS	1	No Quantity							28099850			0
S3	2016	2016	2016	2	0	2	Export	688	Serbia	SRB	642	Romania	ROU								01	MEAT, MEAT PREPARATIONS	1	No Quantity							23589			0
S3	2016	2016	2016	2	0	2	Export	688	Serbia	SRB	643	Russian Federation	RUS								01	MEAT, MEAT PREPARATIONS	1	No Quantity							6820922			0
S3	2016	2016	2016	2	0	2	Export	688	Serbia	SRB	704	Viet Nam	VNM								01	MEAT, MEAT PREPARATIONS	1	No Quantity							702771			0
S3	2016	2016	2016	2	0	2	Export	688	Serbia	SRB	705	Slovenia	SVN								01	MEAT, MEAT PREPARATIONS	1	No Quantity							32233			0
S3	2016	2016	2016	2	0	2	Export	688	Serbia	SRB	752	Sweden	SWE								01	MEAT, MEAT PREPARATIONS	1	No Quantity							85519			0
S3	2016	2016	2016	2	0	2	Export	688	Serbia	SRB	757	Switzerland	CHE								01	MEAT, MEAT PREPARATIONS	1	No Quantity							162583			0
S3	2016	2016	2016	2	0	2	Export	688	Serbia	SRB	764	Thailand	THA								01	MEAT, MEAT PREPARATIONS	1	No Quantity							61669			0
S3	2016	2016	2016	2	0	2	Export	688	Serbia	SRB	768	Togo	TGO								01	MEAT, MEAT PREPARATIONS	1	No Quantity							92249			0
S3	2016	2016	2016	2	0	2	Export	688	Serbia	SRB	807	North Macedonia	MKD								01	MEAT, MEAT PREPARATIONS	1	No Quantity							13056249			0
S3	2016	2016	2016	2	0	2	Export	688	Serbia	SRB	894	Zambia	ZMB								01	MEAT, MEAT PREPARATIONS	1	No Quantity							168			0
S3	2016	2016	2016	2	0	2	Export	686	Senegal	SEN	0	World	WLD								02	DAIRY PRODUCTS,BIRD EGGS	1	No Quantity							8373988			0
S3	2016	2016	2016	2	0	2	Export	686	Senegal	SEN	251	France	FRA								02	DAIRY PRODUCTS,BIRD EGGS	1	No Quantity							12800			0
S3	2016	2016	2016	2	0	2	Export	686	Senegal	SEN	270	Gambia	GMB								02	DAIRY PRODUCTS,BIRD EGGS	1	No Quantity							700094			0
S3	2016	2016	2016	2	0	2	Export	686	Senegal	SEN	324	Guinea	GIN								02	DAIRY PRODUCTS,BIRD EGGS	1	No Quantity							2627329			0
S3	2016	2016	2016	2	0	2	Export	686	Senegal	SEN	384	Côte d'Ivoire	CIV								02	DAIRY PRODUCTS,BIRD EGGS	1	No Quantity							8510			0
S3	2016	2016	2016	2	0	2	Export	686	Senegal	SEN	466	Mali	MLI								02	DAIRY PRODUCTS,BIRD EGGS	1	No Quantity							3163947			0
S3	2016	2016	2016	2	0	2	Export	686	Senegal	SEN	478	Mauritania	MRT								02	DAIRY PRODUCTS,BIRD EGGS	1	No Quantity							318366			0
S3	2016	2016	2016	2	0	2	Export	686	Senegal	SEN	516	Namibia	NAM								02	DAIRY PRODUCTS,BIRD EGGS	1	No Quantity							76073			0
S3	2016	2016	2016	2	0	2	Export	686	Senegal	SEN	562	Niger	NER								02	DAIRY PRODUCTS,BIRD EGGS	1	No Quantity							44252			0
S3	2016	2016	2016	2	0	2	Export	686	Senegal	SEN	620	Portugal	PRT								02	DAIRY PRODUCTS,BIRD EGGS	1	No Quantity							22695			0
S3	2016	2016	2016	2	0	2	Export	686	Senegal	SEN	624	Guinea-Bissau	GNB								02	DAIRY PRODUCTS,BIRD EGGS	1	No Quantity							1009439			0
S3	2016	2016	2016	2	0	2	Export	686	Senegal	SEN	694	Sierra Leone	SLE								02	DAIRY PRODUCTS,BIRD EGGS	1	No Quantity							39787			0
S3	2016	2016	2016	2	0	2	Export	686	Senegal	SEN	724	Spain	ESP								02	DAIRY PRODUCTS,BIRD EGGS	1	No Quantity							7764			0
S3	2016	2016	2016	2	0	2	Export	686	Senegal	SEN	826	United Kingdom	GBR								02	DAIRY PRODUCTS,BIRD EGGS	1	No Quantity							54341			0
S3	2016	2016	2016	2	0	2	Export	686	Senegal	SEN	837	Bunkers									02	DAIRY PRODUCTS,BIRD EGGS	1	No Quantity							125782			0
S3	2016	2016	2016	2	0	2	Export	686	Senegal	SEN	842	USA	USA								02	DAIRY PRODUCTS,BIRD EGGS	1	No Quantity							764			0
S3	2016	2016	2016	2	0	2	Export	686	Senegal	SEN	854	Burkina Faso	BFA								02	DAIRY PRODUCTS,BIRD EGGS	1	No Quantity							162046			0
S3	2016	2016	2016	2	0	2	Export	688	Serbia	SRB	0	World	WLD								02	DAIRY PRODUCTS,BIRD EGGS	1	No Quantity							87179928			0
S3	2016	2016	2016	2	0	2	Export	688	Serbia	SRB	8	Albania	ALB								02	DAIRY PRODUCTS,BIRD EGGS	1	No Quantity							771410			0
S3	2016	2016	2016	2	0	2	Export	688	Serbia	SRB	36	Australia	AUS								02	DAIRY PRODUCTS,BIRD EGGS	1	No Quantity							7868			0
S3	2016	2016	2016	2	0	2	Export	688	Serbia	SRB	40	Austria	AUT								02	DAIRY PRODUCTS,BIRD EGGS	1	No Quantity							87074			0
S3	2016	2016	2016	2	0	2	Export	688	Serbia	SRB	70	Bosnia Herzegovina	BIH								02	DAIRY PRODUCTS,BIRD EGGS	1	No Quantity							12384994			0
S3	2016	2016	2016	2	0	2	Export	688	Serbia	SRB	100	Bulgaria	BGR								02	DAIRY PRODUCTS,BIRD EGGS	1	No Quantity							561716			0
S3	2016	2016	2016	2	0	2	Export	688	Serbia	SRB	112	Belarus	BLR								02	DAIRY PRODUCTS,BIRD EGGS	1	No Quantity							163495			0
S3	2016	2016	2016	2	0	2	Export	688	Serbia	SRB	191	Croatia	HRV								02	DAIRY PRODUCTS,BIRD EGGS	1	No Quantity							4116678			0
S3	2016	2016	2016	2	0	2	Export	688	Serbia	SRB	203	Czechia	CZE								02	DAIRY PRODUCTS,BIRD EGGS	1	No Quantity							148434			0
S3	2016	2016	2016	2	0	2	Export	688	Serbia	SRB	208	Denmark	DNK								02	DAIRY PRODUCTS,BIRD EGGS	1	No Quantity							109848			0
S3	2016	2016	2016	2	0	2	Export	688	Serbia	SRB	246	Finland	FIN								02	DAIRY PRODUCTS,BIRD EGGS	1	No Quantity							212954			0
S3	2016	2016	2016	2	0	2	Export	688	Serbia	SRB	251	France	FRA								02	DAIRY PRODUCTS,BIRD EGGS	1	No Quantity							143164			0
S3	2016	2016	2016	2	0	2	Export	688	Serbia	SRB	276	Germany	DEU								02	DAIRY PRODUCTS,BIRD EGGS	1	No Quantity							808928			0
S3	2016	2016	2016	2	0	2	Export	688	Serbia	SRB	300	Greece	GRC								02	DAIRY PRODUCTS,BIRD EGGS	1	No Quantity							397131			0
S3	2016	2016	2016	2	0	2	Export	688	Serbia	SRB	348	Hungary	HUN								02	DAIRY PRODUCTS,BIRD EGGS	1	No Quantity							7272			0
S3	2016	2016	2016	2	0	2	Export	688	Serbia	SRB	381	Italy	ITA								02	DAIRY PRODUCTS,BIRD EGGS	1	No Quantity							206550			0
S3	2016	2016	2016	2	0	2	Export	688	Serbia	SRB	434	Libya	LBY								02	DAIRY PRODUCTS,BIRD EGGS	1	No Quantity							110823			0
S3	2016	2016	2016	2	0	2	Export	688	Serbia	SRB	499	Montenegro	MNE								02	DAIRY PRODUCTS,BIRD EGGS	1	No Quantity							25631672			0
S3	2016	2016	2016	2	0	2	Export	688	Serbia	SRB	528	Netherlands	NLD								02	DAIRY PRODUCTS,BIRD EGGS	1	No Quantity							39310			0
S3	2016	2016	2016	2	0	2	Export	688	Serbia	SRB	616	Poland	POL								02	DAIRY PRODUCTS,BIRD EGGS	1	No Quantity							467268			0
S3	2016	2016	2016	2	0	2	Export	688	Serbia	SRB	642	Romania	ROU								02	DAIRY PRODUCTS,BIRD EGGS	1	No Quantity							1260597			0
S3	2016	2016	2016	2	0	2	Export	688	Serbia	SRB	643	Russian Federation	RUS								02	DAIRY PRODUCTS,BIRD EGGS	1	No Quantity							25722881			0
S3	2016	2016	2016	2	0	2	Export	688	Serbia	SRB	705	Slovenia	SVN								02	DAIRY PRODUCTS,BIRD EGGS	1	No Quantity							406989			0
S3	2016	2016	2016	2	0	2	Export	688	Serbia	SRB	724	Spain	ESP								02	DAIRY PRODUCTS,BIRD EGGS	1	No Quantity							1513398			0
S3	2016	2016	2016	2	0	2	Export	688	Serbia	SRB	752	Sweden	SWE								02	DAIRY PRODUCTS,BIRD EGGS	1	No Quantity							93601			0
S3	2016	2016	2016	2	0	2	Export	688	Serbia	SRB	757	Switzerland	CHE								02	DAIRY PRODUCTS,BIRD EGGS	1	No Quantity							19498			0
S3	2016	2016	2016	2	0	2	Export	688	Serbia	SRB	784	United Arab Emirates	ARE								02	DAIRY PRODUCTS,BIRD EGGS	1	No Quantity							22986			0
S3	2016	2016	2016	2	0	2	Export	688	Serbia	SRB	804	Ukraine	UKR								02	DAIRY PRODUCTS,BIRD EGGS	1	No Quantity							143443			0
S3	2016	2016	2016	2	0	2	Export	688	Serbia	SRB	807	North Macedonia	MKD								02	DAIRY PRODUCTS,BIRD EGGS	1	No Quantity							11520155			0
S3	2016	2016	2016	2	0	2	Export	688	Serbia	SRB	826	United Kingdom	GBR								02	DAIRY PRODUCTS,BIRD EGGS	1	No Quantity							132			0
S3	2016	2016	2016	2	0	2	Export	688	Serbia	SRB	842	USA	USA								02	DAIRY PRODUCTS,BIRD EGGS	1	No Quantity							99659			0
S3	2016	2016	2016	2	0	2	Export	686	Senegal	SEN	0	World	WLD								03	FISH,CRUSTACEANS,MOLLUSC	1	No Quantity							343206432			0
S3	2016	2016	2016	2	0	2	Export	686	Senegal	SEN	4	Afghanistan	AFG								03	FISH,CRUSTACEANS,MOLLUSC	1	No Quantity							32985			0
S3	2016	2016	2016	2	0	2	Export	686	Senegal	SEN	8	Albania	ALB								03	FISH,CRUSTACEANS,MOLLUSC	1	No Quantity							88928			0
S3	2016	2016	2016	2	0	2	Export	686	Senegal	SEN	12	Algeria	DZA								03	FISH,CRUSTACEANS,MOLLUSC	1	No Quantity							593138			0
S3	2016	2016	2016	2	0	2	Export	686	Senegal	SEN	24	Angola	AGO								03	FISH,CRUSTACEANS,MOLLUSC	1	No Quantity							71892			0
S3	2016	2016	2016	2	0	2	Export	686	Senegal	SEN	28	Antigua and Barbuda	ATG								03	FISH,CRUSTACEANS,MOLLUSC	1	No Quantity							135232			0
S3	2016	2016	2016	2	0	2	Export	686	Senegal	SEN	36	Australia	AUS								03	FISH,CRUSTACEANS,MOLLUSC	1	No Quantity							51			0
S3	2016	2016	2016	2	0	2	Export	686	Senegal	SEN	56	Belgium	BEL								03	FISH,CRUSTACEANS,MOLLUSC	1	No Quantity							5210780			0
S3	2016	2016	2016	2	0	2	Export	686	Senegal	SEN	96	Brunei Darussalam	BRN								03	FISH,CRUSTACEANS,MOLLUSC	1	No Quantity							107737			0
S3	2016	2016	2016	2	0	2	Export	686	Senegal	SEN	100	Bulgaria	BGR								03	FISH,CRUSTACEANS,MOLLUSC	1	No Quantity							514921			0
S3	2016	2016	2016	2	0	2	Export	686	Senegal	SEN	116	Cambodia	KHM								03	FISH,CRUSTACEANS,MOLLUSC	1	No Quantity							18251			0
S3	2016	2016	2016	2	0	2	Export	686	Senegal	SEN	120	Cameroon	CMR								03	FISH,CRUSTACEANS,MOLLUSC	1	No Quantity							16485469			0
S3	2016	2016	2016	2	0	2	Export	686	Senegal	SEN	124	Canada	CAN								03	FISH,CRUSTACEANS,MOLLUSC	1	No Quantity							903760			0
S3	2016	2016	2016	2	0	2	Export	686	Senegal	SEN	132	Cabo Verde	CPV								03	FISH,CRUSTACEANS,MOLLUSC	1	No Quantity							74406			0
S3	2016	2016	2016	2	0	2	Export	686	Senegal	SEN	140	Central African Rep.	CAF								03	FISH,CRUSTACEANS,MOLLUSC	1	No Quantity							472712			0
S3	2016	2016	2016	2	0	2	Export	686	Senegal	SEN	148	Chad	TCD								03	FISH,CRUSTACEANS,MOLLUSC	1	No Quantity							7693			0
S3	2016	2016	2016	2	0	2	Export	686	Senegal	SEN	156	China	CHN								03	FISH,CRUSTACEANS,MOLLUSC	1	No Quantity							5050954			0
S3	2016	2016	2016	2	0	2	Export	686	Senegal	SEN	170	Colombia	COL								03	FISH,CRUSTACEANS,MOLLUSC	1	No Quantity							152639			0
S3	2016	2016	2016	2	0	2	Export	686	Senegal	SEN	178	Congo	COG								03	FISH,CRUSTACEANS,MOLLUSC	1	No Quantity							6717293			0
S3	2016	2016	2016	2	0	2	Export	686	Senegal	SEN	188	Costa Rica	CRI								03	FISH,CRUSTACEANS,MOLLUSC	1	No Quantity							3865			0
S3	2016	2016	2016	2	0	2	Export	686	Senegal	SEN	191	Croatia	HRV								03	FISH,CRUSTACEANS,MOLLUSC	1	No Quantity							11038			0
S3	2016	2016	2016	2	0	2	Export	686	Senegal	SEN	196	Cyprus	CYP								03	FISH,CRUSTACEANS,MOLLUSC	1	No Quantity							437298			0
S3	2016	2016	2016	2	0	2	Export	686	Senegal	SEN	204	Benin	BEN								03	FISH,CRUSTACEANS,MOLLUSC	1	No Quantity							1534903			0
S3	2016	2016	2016	2	0	2	Export	686	Senegal	SEN	226	Equatorial Guinea	GNQ								03	FISH,CRUSTACEANS,MOLLUSC	1	No Quantity							171039			0
S3	2016	2016	2016	2	0	2	Export	686	Senegal	SEN	251	France	FRA								03	FISH,CRUSTACEANS,MOLLUSC	1	No Quantity							25497212			0
S3	2016	2016	2016	2	0	2	Export	686	Senegal	SEN	266	Gabon	GAB								03	FISH,CRUSTACEANS,MOLLUSC	1	No Quantity							165526			0
S3	2016	2016	2016	2	0	2	Export	686	Senegal	SEN	268	Georgia	GEO								03	FISH,CRUSTACEANS,MOLLUSC	1	No Quantity							134986			0
S3	2016	2016	2016	2	0	2	Export	686	Senegal	SEN	270	Gambia	GMB								03	FISH,CRUSTACEANS,MOLLUSC	1	No Quantity							178806			0
S3	2016	2016	2016	2	0	2	Export	686	Senegal	SEN	276	Germany	DEU								03	FISH,CRUSTACEANS,MOLLUSC	1	No Quantity							898130			0
S3	2016	2016	2016	2	0	2	Export	686	Senegal	SEN	288	Ghana	GHA								03	FISH,CRUSTACEANS,MOLLUSC	1	No Quantity							2304230			0
S3	2016	2016	2016	2	0	2	Export	686	Senegal	SEN	300	Greece	GRC								03	FISH,CRUSTACEANS,MOLLUSC	1	No Quantity							2749471			0
S3	2016	2016	2016	2	0	2	Export	686	Senegal	SEN	324	Guinea	GIN								03	FISH,CRUSTACEANS,MOLLUSC	1	No Quantity							1068847			0
S3	2016	2016	2016	2	0	2	Export	686	Senegal	SEN	344	China, Hong Kong SAR	HKG								03	FISH,CRUSTACEANS,MOLLUSC	1	No Quantity							3092464			0
S3	2016	2016	2016	2	0	2	Export	686	Senegal	SEN	352	Iceland	ISL								03	FISH,CRUSTACEANS,MOLLUSC	1	No Quantity							140856			0
S3	2016	2016	2016	2	0	2	Export	686	Senegal	SEN	364	Iran	IRN								03	FISH,CRUSTACEANS,MOLLUSC	1	No Quantity							24529			0
S3	2016	2016	2016	2	0	2	Export	686	Senegal	SEN	376	Israel	ISR								03	FISH,CRUSTACEANS,MOLLUSC	1	No Quantity							1903390			0
S3	2016	2016	2016	2	0	2	Export	686	Senegal	SEN	381	Italy	ITA								03	FISH,CRUSTACEANS,MOLLUSC	1	No Quantity							35218507			0
S3	2016	2016	2016	2	0	2	Export	686	Senegal	SEN	384	Côte d'Ivoire	CIV								03	FISH,CRUSTACEANS,MOLLUSC	1	No Quantity							80724298			0
S3	2016	2016	2016	2	0	2	Export	686	Senegal	SEN	392	Japan	JPN								03	FISH,CRUSTACEANS,MOLLUSC	1	No Quantity							4389775			0
S3	2016	2016	2016	2	0	2	Export	686	Senegal	SEN	400	Jordan	JOR								03	FISH,CRUSTACEANS,MOLLUSC	1	No Quantity							3641			0
S3	2016	2016	2016	2	0	2	Export	686	Senegal	SEN	408	Dem. People's Rep. of Korea	PRK								03	FISH,CRUSTACEANS,MOLLUSC	1	No Quantity							486109			0
S3	2016	2016	2016	2	0	2	Export	686	Senegal	SEN	410	Rep. of Korea	KOR								03	FISH,CRUSTACEANS,MOLLUSC	1	No Quantity							46355473			0
S3	2016	2016	2016	2	0	2	Export	686	Senegal	SEN	414	Kuwait	KWT								03	FISH,CRUSTACEANS,MOLLUSC	1	No Quantity							34			0
S3	2016	2016	2016	2	0	2	Export	686	Senegal	SEN	422	Lebanon	LBN								03	FISH,CRUSTACEANS,MOLLUSC	1	No Quantity							1943436			0
S3	2016	2016	2016	2	0	2	Export	686	Senegal	SEN	428	Latvia	LVA								03	FISH,CRUSTACEANS,MOLLUSC	1	No Quantity							59749			0
S3	2016	2016	2016	2	0	2	Export	686	Senegal	SEN	430	Liberia	LBR								03	FISH,CRUSTACEANS,MOLLUSC	1	No Quantity							424334			0
S3	2016	2016	2016	2	0	2	Export	686	Senegal	SEN	466	Mali	MLI								03	FISH,CRUSTACEANS,MOLLUSC	1	No Quantity							15026443			0
S3	2016	2016	2016	2	0	2	Export	686	Senegal	SEN	470	Malta	MLT								03	FISH,CRUSTACEANS,MOLLUSC	1	No Quantity							185089			0
S3	2016	2016	2016	2	0	2	Export	686	Senegal	SEN	478	Mauritania	MRT								03	FISH,CRUSTACEANS,MOLLUSC	1	No Quantity							135527			0
S3	2016	2016	2016	2	0	2	Export	686	Senegal	SEN	484	Mexico	MEX								03	FISH,CRUSTACEANS,MOLLUSC	1	No Quantity							203939			0
S3	2016	2016	2016	2	0	2	Export	686	Senegal	SEN	490	Other Asia, nes									03	FISH,CRUSTACEANS,MOLLUSC	1	No Quantity							1981347			0
S3	2016	2016	2016	2	0	2	Export	686	Senegal	SEN	499	Montenegro	MNE								03	FISH,CRUSTACEANS,MOLLUSC	1	No Quantity							238134			0
S3	2016	2016	2016	2	0	2	Export	686	Senegal	SEN	504	Morocco	MAR								03	FISH,CRUSTACEANS,MOLLUSC	1	No Quantity							4850330			0
S3	2016	2016	2016	2	0	2	Export	686	Senegal	SEN	508	Mozambique	MOZ								03	FISH,CRUSTACEANS,MOLLUSC	1	No Quantity							63001			0
S3	2016	2016	2016	2	0	2	Export	686	Senegal	SEN	528	Netherlands	NLD								03	FISH,CRUSTACEANS,MOLLUSC	1	No Quantity							932014			0
S3	2016	2016	2016	2	0	2	Export	686	Senegal	SEN	554	New Zealand	NZL								03	FISH,CRUSTACEANS,MOLLUSC	1	No Quantity							31988			0
S3	2016	2016	2016	2	0	2	Export	686	Senegal	SEN	562	Niger	NER								03	FISH,CRUSTACEANS,MOLLUSC	1	No Quantity							329081			0
S3	2016	2016	2016	2	0	2	Export	686	Senegal	SEN	566	Nigeria	NGA								03	FISH,CRUSTACEANS,MOLLUSC	1	No Quantity							184760			0
S3	2016	2016	2016	2	0	2	Export	686	Senegal	SEN	598	Papua New Guinea	PNG								03	FISH,CRUSTACEANS,MOLLUSC	1	No Quantity							11928			0
S3	2016	2016	2016	2	0	2	Export	686	Senegal	SEN	620	Portugal	PRT								03	FISH,CRUSTACEANS,MOLLUSC	1	No Quantity							8507305			0
S3	2016	2016	2016	2	0	2	Export	686	Senegal	SEN	624	Guinea-Bissau	GNB								03	FISH,CRUSTACEANS,MOLLUSC	1	No Quantity							116757			0
S3	2016	2016	2016	2	0	2	Export	686	Senegal	SEN	643	Russian Federation	RUS								03	FISH,CRUSTACEANS,MOLLUSC	1	No Quantity							147574			0
S3	2016	2016	2016	2	0	2	Export	686	Senegal	SEN	682	Saudi Arabia	SAU								03	FISH,CRUSTACEANS,MOLLUSC	1	No Quantity							74814			0
S3	2016	2016	2016	2	0	2	Export	686	Senegal	SEN	688	Serbia	SRB								03	FISH,CRUSTACEANS,MOLLUSC	1	No Quantity							15042			0
S3	2016	2016	2016	2	0	2	Export	686	Senegal	SEN	694	Sierra Leone	SLE								03	FISH,CRUSTACEANS,MOLLUSC	1	No Quantity							82654			0
S3	2016	2016	2016	2	0	2	Export	686	Senegal	SEN	699	India	IND								03	FISH,CRUSTACEANS,MOLLUSC	1	No Quantity							3078			0
S3	2016	2016	2016	2	0	2	Export	686	Senegal	SEN	702	Singapore	SGP								03	FISH,CRUSTACEANS,MOLLUSC	1	No Quantity							5818			0
S3	2016	2016	2016	2	0	2	Export	686	Senegal	SEN	704	Viet Nam	VNM								03	FISH,CRUSTACEANS,MOLLUSC	1	No Quantity							5749738			0
S3	2016	2016	2016	2	0	2	Export	686	Senegal	SEN	710	South Africa	ZAF								03	FISH,CRUSTACEANS,MOLLUSC	1	No Quantity							220436			0
S3	2016	2016	2016	2	0	2	Export	686	Senegal	SEN	724	Spain	ESP								03	FISH,CRUSTACEANS,MOLLUSC	1	No Quantity							42849265			0
S3	2016	2016	2016	2	0	2	Export	686	Senegal	SEN	757	Switzerland	CHE								03	FISH,CRUSTACEANS,MOLLUSC	1	No Quantity							1986252			0
S3	2016	2016	2016	2	0	2	Export	686	Senegal	SEN	764	Thailand	THA								03	FISH,CRUSTACEANS,MOLLUSC	1	No Quantity							2111872			0
S3	2016	2016	2016	2	0	2	Export	686	Senegal	SEN	768	Togo	TGO								03	FISH,CRUSTACEANS,MOLLUSC	1	No Quantity							1650053			0
S3	2016	2016	2016	2	0	2	Export	686	Senegal	SEN	784	United Arab Emirates	ARE								03	FISH,CRUSTACEANS,MOLLUSC	1	No Quantity							54711			0
S3	2016	2016	2016	2	0	2	Export	686	Senegal	SEN	788	Tunisia	TUN								03	FISH,CRUSTACEANS,MOLLUSC	1	No Quantity							1495110			0
S3	2016	2016	2016	2	0	2	Export	686	Senegal	SEN	792	Turkey	TUR								03	FISH,CRUSTACEANS,MOLLUSC	1	No Quantity							582714			0
S3	2016	2016	2016	2	0	2	Export	686	Senegal	SEN	804	Ukraine	UKR								03	FISH,CRUSTACEANS,MOLLUSC	1	No Quantity							109175			0
S3	2016	2016	2016	2	0	2	Export	686	Senegal	SEN	818	Egypt	EGY								03	FISH,CRUSTACEANS,MOLLUSC	1	No Quantity							471746			0
S3	2016	2016	2016	2	0	2	Export	686	Senegal	SEN	826	United Kingdom	GBR								03	FISH,CRUSTACEANS,MOLLUSC	1	No Quantity							2236744			0
S3	2016	2016	2016	2	0	2	Export	686	Senegal	SEN	837	Bunkers									03	FISH,CRUSTACEANS,MOLLUSC	1	No Quantity							125745			0
S3	2016	2016	2016	2	0	2	Export	686	Senegal	SEN	842	USA	USA								03	FISH,CRUSTACEANS,MOLLUSC	1	No Quantity							1915395			0
S3	2016	2016	2016	2	0	2	Export	686	Senegal	SEN	854	Burkina Faso	BFA								03	FISH,CRUSTACEANS,MOLLUSC	1	No Quantity							1796357			0
S3	2016	2016	2016	2	0	2	Export	686	Senegal	SEN	899	Areas, nes									03	FISH,CRUSTACEANS,MOLLUSC	1	No Quantity							163712			0
S3	2016	2016	2016	2	0	2	Export	688	Serbia	SRB	0	World	WLD								03	FISH,CRUSTACEANS,MOLLUSC	1	No Quantity							13467105			0
S3	2016	2016	2016	2	0	2	Export	688	Serbia	SRB	8	Albania	ALB								03	FISH,CRUSTACEANS,MOLLUSC	1	No Quantity							546216			0
S3	2016	2016	2016	2	0	2	Export	688	Serbia	SRB	36	Australia	AUS								03	FISH,CRUSTACEANS,MOLLUSC	1	No Quantity							1896			0
S3	2016	2016	2016	2	0	2	Export	688	Serbia	SRB	40	Austria	AUT								03	FISH,CRUSTACEANS,MOLLUSC	1	No Quantity							102909			0
S3	2016	2016	2016	2	0	2	Export	688	Serbia	SRB	70	Bosnia Herzegovina	BIH								03	FISH,CRUSTACEANS,MOLLUSC	1	No Quantity							3053244			0
S3	2016	2016	2016	2	0	2	Export	688	Serbia	SRB	191	Croatia	HRV								03	FISH,CRUSTACEANS,MOLLUSC	1	No Quantity							103383			0
S3	2016	2016	2016	2	0	2	Export	688	Serbia	SRB	208	Denmark	DNK								03	FISH,CRUSTACEANS,MOLLUSC	1	No Quantity							2987356			0
S3	2016	2016	2016	2	0	2	Export	688	Serbia	SRB	276	Germany	DEU								03	FISH,CRUSTACEANS,MOLLUSC	1	No Quantity							89108			0
S3	2016	2016	2016	2	0	2	Export	688	Serbia	SRB	368	Iraq	IRQ								03	FISH,CRUSTACEANS,MOLLUSC	1	No Quantity							361			0
S3	2016	2016	2016	2	0	2	Export	688	Serbia	SRB	381	Italy	ITA								03	FISH,CRUSTACEANS,MOLLUSC	1	No Quantity							4838823			0
S3	2016	2016	2016	2	0	2	Export	688	Serbia	SRB	499	Montenegro	MNE								03	FISH,CRUSTACEANS,MOLLUSC	1	No Quantity							967302			0
S3	2016	2016	2016	2	0	2	Export	688	Serbia	SRB	616	Poland	POL								03	FISH,CRUSTACEANS,MOLLUSC	1	No Quantity							47356			0
S3	2016	2016	2016	2	0	2	Export	688	Serbia	SRB	642	Romania	ROU								03	FISH,CRUSTACEANS,MOLLUSC	1	No Quantity							28341			0
S3	2016	2016	2016	2	0	2	Export	688	Serbia	SRB	703	Slovakia	SVK								03	FISH,CRUSTACEANS,MOLLUSC	1	No Quantity							1401			0
S3	2016	2016	2016	2	0	2	Export	688	Serbia	SRB	705	Slovenia	SVN								03	FISH,CRUSTACEANS,MOLLUSC	1	No Quantity							929			0
S3	2016	2016	2016	2	0	2	Export	688	Serbia	SRB	757	Switzerland	CHE								03	FISH,CRUSTACEANS,MOLLUSC	1	No Quantity							7876			0
S3	2016	2016	2016	2	0	2	Export	688	Serbia	SRB	807	North Macedonia	MKD								03	FISH,CRUSTACEANS,MOLLUSC	1	No Quantity							690604			0
S3	2016	2016	2016	2	0	2	Export	686	Senegal	SEN	0	World	WLD								04	CEREALS,CEREAL PREPRTNS.	1	No Quantity							57967183			0
S3	2016	2016	2016	2	0	2	Export	686	Senegal	SEN	56	Belgium	BEL								04	CEREALS,CEREAL PREPRTNS.	1	No Quantity							10699			0
S3	2016	2016	2016	2	0	2	Export	686	Senegal	SEN	124	Canada	CAN								04	CEREALS,CEREAL PREPRTNS.	1	No Quantity							21082			0
S3	2016	2016	2016	2	0	2	Export	686	Senegal	SEN	132	Cabo Verde	CPV								04	CEREALS,CEREAL PREPRTNS.	1	No Quantity							21595			0
S3	2016	2016	2016	2	0	2	Export	686	Senegal	SEN	178	Congo	COG								04	CEREALS,CEREAL PREPRTNS.	1	No Quantity							1409			0
S3	2016	2016	2016	2	0	2	Export	686	Senegal	SEN	251	France	FRA								04	CEREALS,CEREAL PREPRTNS.	1	No Quantity							146650			0
S3	2016	2016	2016	2	0	2	Export	686	Senegal	SEN	270	Gambia	GMB								04	CEREALS,CEREAL PREPRTNS.	1	No Quantity							2555024			0
S3	2016	2016	2016	2	0	2	Export	686	Senegal	SEN	276	Germany	DEU								04	CEREALS,CEREAL PREPRTNS.	1	No Quantity							13373			0
S3	2016	2016	2016	2	0	2	Export	686	Senegal	SEN	288	Ghana	GHA								04	CEREALS,CEREAL PREPRTNS.	1	No Quantity							161588			0
S3	2016	2016	2016	2	0	2	Export	686	Senegal	SEN	324	Guinea	GIN								04	CEREALS,CEREAL PREPRTNS.	1	No Quantity							647092			0
S3	2016	2016	2016	2	0	2	Export	686	Senegal	SEN	381	Italy	ITA								04	CEREALS,CEREAL PREPRTNS.	1	No Quantity							170160			0
S3	2016	2016	2016	2	0	2	Export	686	Senegal	SEN	384	Côte d'Ivoire	CIV								04	CEREALS,CEREAL PREPRTNS.	1	No Quantity							54733			0
S3	2016	2016	2016	2	0	2	Export	686	Senegal	SEN	466	Mali	MLI								04	CEREALS,CEREAL PREPRTNS.	1	No Quantity							47160320			0
S3	2016	2016	2016	2	0	2	Export	686	Senegal	SEN	478	Mauritania	MRT								04	CEREALS,CEREAL PREPRTNS.	1	No Quantity							2720955			0
S3	2016	2016	2016	2	0	2	Export	686	Senegal	SEN	528	Netherlands	NLD								04	CEREALS,CEREAL PREPRTNS.	1	No Quantity							117480			0
S3	2016	2016	2016	2	0	2	Export	686	Senegal	SEN	562	Niger	NER								04	CEREALS,CEREAL PREPRTNS.	1	No Quantity							163945			0
S3	2016	2016	2016	2	0	2	Export	686	Senegal	SEN	566	Nigeria	NGA								04	CEREALS,CEREAL PREPRTNS.	1	No Quantity							196070			0
S3	2016	2016	2016	2	0	2	Export	686	Senegal	SEN	624	Guinea-Bissau	GNB								04	CEREALS,CEREAL PREPRTNS.	1	No Quantity							2938754			0
S3	2016	2016	2016	2	0	2	Export	686	Senegal	SEN	666	Saint Pierre and Miquelon	SPM								04	CEREALS,CEREAL PREPRTNS.	1	No Quantity							84000			0
S3	2016	2016	2016	2	0	2	Export	686	Senegal	SEN	694	Sierra Leone	SLE								04	CEREALS,CEREAL PREPRTNS.	1	No Quantity							41947			0
S3	2016	2016	2016	2	0	2	Export	686	Senegal	SEN	724	Spain	ESP								04	CEREALS,CEREAL PREPRTNS.	1	No Quantity							143455			0
S3	2016	2016	2016	2	0	2	Export	686	Senegal	SEN	768	Togo	TGO								04	CEREALS,CEREAL PREPRTNS.	1	No Quantity							22010			0
S3	2016	2016	2016	2	0	2	Export	686	Senegal	SEN	784	United Arab Emirates	ARE								04	CEREALS,CEREAL PREPRTNS.	1	No Quantity							778			0
S3	2016	2016	2016	2	0	2	Export	686	Senegal	SEN	826	United Kingdom	GBR								04	CEREALS,CEREAL PREPRTNS.	1	No Quantity							246537			0
S3	2016	2016	2016	2	0	2	Export	686	Senegal	SEN	837	Bunkers									04	CEREALS,CEREAL PREPRTNS.	1	No Quantity							20988			0
S3	2016	2016	2016	2	0	2	Export	686	Senegal	SEN	842	USA	USA								04	CEREALS,CEREAL PREPRTNS.	1	No Quantity							150656			0
S3	2016	2016	2016	2	0	2	Export	686	Senegal	SEN	854	Burkina Faso	BFA								04	CEREALS,CEREAL PREPRTNS.	1	No Quantity							155883			0
S3	2016	2016	2016	2	0	2	Export	688	Serbia	SRB	0	World	WLD								04	CEREALS,CEREAL PREPRTNS.	1	No Quantity							678969950			0
S3	2016	2016	2016	2	0	2	Export	688	Serbia	SRB	8	Albania	ALB								04	CEREALS,CEREAL PREPRTNS.	1	No Quantity							24501274			0
S3	2016	2016	2016	2	0	2	Export	688	Serbia	SRB	12	Algeria	DZA								04	CEREALS,CEREAL PREPRTNS.	1	No Quantity							53698			0
S3	2016	2016	2016	2	0	2	Export	688	Serbia	SRB	31	Azerbaijan	AZE								04	CEREALS,CEREAL PREPRTNS.	1	No Quantity							209953			0
S3	2016	2016	2016	2	0	2	Export	688	Serbia	SRB	36	Australia	AUS								04	CEREALS,CEREAL PREPRTNS.	1	No Quantity							507434			0
S3	2016	2016	2016	2	0	2	Export	688	Serbia	SRB	40	Austria	AUT								04	CEREALS,CEREAL PREPRTNS.	1	No Quantity							11811411			0
S3	2016	2016	2016	2	0	2	Export	688	Serbia	SRB	44	Bahamas	BHS								04	CEREALS,CEREAL PREPRTNS.	1	No Quantity							582			0
S3	2016	2016	2016	2	0	2	Export	688	Serbia	SRB	56	Belgium	BEL								04	CEREALS,CEREAL PREPRTNS.	1	No Quantity							304165			0
S3	2016	2016	2016	2	0	2	Export	688	Serbia	SRB	70	Bosnia Herzegovina	BIH								04	CEREALS,CEREAL PREPRTNS.	1	No Quantity							123042639			0
S3	2016	2016	2016	2	0	2	Export	688	Serbia	SRB	100	Bulgaria	BGR								04	CEREALS,CEREAL PREPRTNS.	1	No Quantity							4105429			0
S3	2016	2016	2016	2	0	2	Export	688	Serbia	SRB	112	Belarus	BLR								04	CEREALS,CEREAL PREPRTNS.	1	No Quantity							11138			0
S3	2016	2016	2016	2	0	2	Export	688	Serbia	SRB	124	Canada	CAN								04	CEREALS,CEREAL PREPRTNS.	1	No Quantity							525966			0
S3	2016	2016	2016	2	0	2	Export	688	Serbia	SRB	140	Central African Rep.	CAF								04	CEREALS,CEREAL PREPRTNS.	1	No Quantity							27827			0
S3	2016	2016	2016	2	0	2	Export	688	Serbia	SRB	152	Chile	CHL								04	CEREALS,CEREAL PREPRTNS.	1	No Quantity							29285			0
S3	2016	2016	2016	2	0	2	Export	688	Serbia	SRB	156	China	CHN								04	CEREALS,CEREAL PREPRTNS.	1	No Quantity							3327			0
S3	2016	2016	2016	2	0	2	Export	688	Serbia	SRB	191	Croatia	HRV								04	CEREALS,CEREAL PREPRTNS.	1	No Quantity							17633138			0
S3	2016	2016	2016	2	0	2	Export	688	Serbia	SRB	196	Cyprus	CYP								04	CEREALS,CEREAL PREPRTNS.	1	No Quantity							1975758			0
S3	2016	2016	2016	2	0	2	Export	688	Serbia	SRB	203	Czechia	CZE								04	CEREALS,CEREAL PREPRTNS.	1	No Quantity							37577			0
S3	2016	2016	2016	2	0	2	Export	688	Serbia	SRB	208	Denmark	DNK								04	CEREALS,CEREAL PREPRTNS.	1	No Quantity							2088			0
S3	2016	2016	2016	2	0	2	Export	688	Serbia	SRB	246	Finland	FIN								04	CEREALS,CEREAL PREPRTNS.	1	No Quantity							1			0
S3	2016	2016	2016	2	0	2	Export	688	Serbia	SRB	251	France	FRA								04	CEREALS,CEREAL PREPRTNS.	1	No Quantity							2655689			0
S3	2016	2016	2016	2	0	2	Export	688	Serbia	SRB	268	Georgia	GEO								04	CEREALS,CEREAL PREPRTNS.	1	No Quantity							192602			0
S3	2016	2016	2016	2	0	2	Export	688	Serbia	SRB	276	Germany	DEU								04	CEREALS,CEREAL PREPRTNS.	1	No Quantity							5791266			0
S3	2016	2016	2016	2	0	2	Export	688	Serbia	SRB	300	Greece	GRC								04	CEREALS,CEREAL PREPRTNS.	1	No Quantity							1659136			0
S3	2016	2016	2016	2	0	2	Export	688	Serbia	SRB	332	Haiti	HTI								04	CEREALS,CEREAL PREPRTNS.	1	No Quantity							11451			0
S3	2016	2016	2016	2	0	2	Export	688	Serbia	SRB	344	China, Hong Kong SAR	HKG								04	CEREALS,CEREAL PREPRTNS.	1	No Quantity							11			0
S3	2016	2016	2016	2	0	2	Export	688	Serbia	SRB	348	Hungary	HUN								04	CEREALS,CEREAL PREPRTNS.	1	No Quantity							5472490			0
S3	2016	2016	2016	2	0	2	Export	688	Serbia	SRB	364	Iran	IRN								04	CEREALS,CEREAL PREPRTNS.	1	No Quantity							1532322			0
S3	2016	2016	2016	2	0	2	Export	688	Serbia	SRB	368	Iraq	IRQ								04	CEREALS,CEREAL PREPRTNS.	1	No Quantity							92144			0
S3	2016	2016	2016	2	0	2	Export	688	Serbia	SRB	376	Israel	ISR								04	CEREALS,CEREAL PREPRTNS.	1	No Quantity							138533			0
S3	2016	2016	2016	2	0	2	Export	688	Serbia	SRB	381	Italy	ITA								04	CEREALS,CEREAL PREPRTNS.	1	No Quantity							33983342			0
S3	2016	2016	2016	2	0	2	Export	688	Serbia	SRB	398	Kazakhstan	KAZ								04	CEREALS,CEREAL PREPRTNS.	1	No Quantity							23092			0
S3	2016	2016	2016	2	0	2	Export	688	Serbia	SRB	400	Jordan	JOR								04	CEREALS,CEREAL PREPRTNS.	1	No Quantity							31388			0
S3	2016	2016	2016	2	0	2	Export	688	Serbia	SRB	404	Kenya	KEN								04	CEREALS,CEREAL PREPRTNS.	1	No Quantity							37			0
S3	2016	2016	2016	2	0	2	Export	688	Serbia	SRB	422	Lebanon	LBN								04	CEREALS,CEREAL PREPRTNS.	1	No Quantity							399826			0
S3	2016	2016	2016	2	0	2	Export	688	Serbia	SRB	434	Libya	LBY								04	CEREALS,CEREAL PREPRTNS.	1	No Quantity							895437			0
S3	2016	2016	2016	2	0	2	Export	688	Serbia	SRB	458	Malaysia	MYS								04	CEREALS,CEREAL PREPRTNS.	1	No Quantity							38688			0
S3	2016	2016	2016	2	0	2	Export	688	Serbia	SRB	466	Mali	MLI								04	CEREALS,CEREAL PREPRTNS.	1	No Quantity							61871			0
S3	2016	2016	2016	2	0	2	Export	688	Serbia	SRB	470	Malta	MLT								04	CEREALS,CEREAL PREPRTNS.	1	No Quantity							355			0
S3	2016	2016	2016	2	0	2	Export	688	Serbia	SRB	484	Mexico	MEX								04	CEREALS,CEREAL PREPRTNS.	1	No Quantity							297			0
S3	2016	2016	2016	2	0	2	Export	688	Serbia	SRB	498	Rep. of Moldova	MDA								04	CEREALS,CEREAL PREPRTNS.	1	No Quantity							161424			0
S3	2016	2016	2016	2	0	2	Export	688	Serbia	SRB	499	Montenegro	MNE								04	CEREALS,CEREAL PREPRTNS.	1	No Quantity							42439468			0
S3	2016	2016	2016	2	0	2	Export	688	Serbia	SRB	504	Morocco	MAR								04	CEREALS,CEREAL PREPRTNS.	1	No Quantity							597411			0
S3	2016	2016	2016	2	0	2	Export	688	Serbia	SRB	528	Netherlands	NLD								04	CEREALS,CEREAL PREPRTNS.	1	No Quantity							732403			0
S3	2016	2016	2016	2	0	2	Export	688	Serbia	SRB	554	New Zealand	NZL								04	CEREALS,CEREAL PREPRTNS.	1	No Quantity							3670			0
S3	2016	2016	2016	2	0	2	Export	688	Serbia	SRB	616	Poland	POL								04	CEREALS,CEREAL PREPRTNS.	1	No Quantity							574858			0
S3	2016	2016	2016	2	0	2	Export	688	Serbia	SRB	634	Qatar	QAT								04	CEREALS,CEREAL PREPRTNS.	1	No Quantity							6300			0
S3	2016	2016	2016	2	0	2	Export	688	Serbia	SRB	642	Romania	ROU								04	CEREALS,CEREAL PREPRTNS.	1	No Quantity							334136935			0
S3	2016	2016	2016	2	0	2	Export	688	Serbia	SRB	643	Russian Federation	RUS								04	CEREALS,CEREAL PREPRTNS.	1	No Quantity							7513368			0
S3	2016	2016	2016	2	0	2	Export	688	Serbia	SRB	682	Saudi Arabia	SAU								04	CEREALS,CEREAL PREPRTNS.	1	No Quantity							17			0
S3	2016	2016	2016	2	0	2	Export	688	Serbia	SRB	703	Slovakia	SVK								04	CEREALS,CEREAL PREPRTNS.	1	No Quantity							250710			0
S3	2016	2016	2016	2	0	2	Export	688	Serbia	SRB	704	Viet Nam	VNM								04	CEREALS,CEREAL PREPRTNS.	1	No Quantity							27			0
S3	2016	2016	2016	2	0	2	Export	688	Serbia	SRB	705	Slovenia	SVN								04	CEREALS,CEREAL PREPRTNS.	1	No Quantity							7929557			0
S3	2016	2016	2016	2	0	2	Export	688	Serbia	SRB	706	Somalia	SOM								04	CEREALS,CEREAL PREPRTNS.	1	No Quantity							1437			0
S3	2016	2016	2016	2	0	2	Export	688	Serbia	SRB	724	Spain	ESP								04	CEREALS,CEREAL PREPRTNS.	1	No Quantity							47438			0
S3	2016	2016	2016	2	0	2	Export	688	Serbia	SRB	752	Sweden	SWE								04	CEREALS,CEREAL PREPRTNS.	1	No Quantity							1050391			0
S3	2016	2016	2016	2	0	2	Export	688	Serbia	SRB	757	Switzerland	CHE								04	CEREALS,CEREAL PREPRTNS.	1	No Quantity							1499379			0
S3	2016	2016	2016	2	0	2	Export	688	Serbia	SRB	760	Syria	SYR								04	CEREALS,CEREAL PREPRTNS.	1	No Quantity							1960			0
S3	2016	2016	2016	2	0	2	Export	688	Serbia	SRB	784	United Arab Emirates	ARE								04	CEREALS,CEREAL PREPRTNS.	1	No Quantity							246636			0
S3	2016	2016	2016	2	0	2	Export	688	Serbia	SRB	792	Turkey	TUR								04	CEREALS,CEREAL PREPRTNS.	1	No Quantity							887191			0
S3	2016	2016	2016	2	0	2	Export	688	Serbia	SRB	804	Ukraine	UKR								04	CEREALS,CEREAL PREPRTNS.	1	No Quantity							498379			0
S3	2016	2016	2016	2	0	2	Export	688	Serbia	SRB	807	North Macedonia	MKD								04	CEREALS,CEREAL PREPRTNS.	1	No Quantity							39619694			0
S3	2016	2016	2016	2	0	2	Export	688	Serbia	SRB	826	United Kingdom	GBR								04	CEREALS,CEREAL PREPRTNS.	1	No Quantity							1274964			0
S3	2016	2016	2016	2	0	2	Export	688	Serbia	SRB	842	USA	USA								04	CEREALS,CEREAL PREPRTNS.	1	No Quantity							1653232			0
S3	2016	2016	2016	2	0	2	Export	688	Serbia	SRB	860	Uzbekistan	UZB								04	CEREALS,CEREAL PREPRTNS.	1	No Quantity							49666			0
S3	2016	2016	2016	2	0	2	Export	688	Serbia	SRB	887	Yemen	YEM								04	CEREALS,CEREAL PREPRTNS.	1	No Quantity							30768			0
S3	2016	2016	2016	2	0	2	Export	686	Senegal	SEN	0	World	WLD								05	VEGETABLES AND FRUIT	1	No Quantity							92332481			0
S3	2016	2016	2016	2	0	2	Export	686	Senegal	SEN	56	Belgium	BEL								05	VEGETABLES AND FRUIT	1	No Quantity							1469844			0
S3	2016	2016	2016	2	0	2	Export	686	Senegal	SEN	76	Brazil	BRA								05	VEGETABLES AND FRUIT	1	No Quantity							878			0
S3	2016	2016	2016	2	0	2	Export	686	Senegal	SEN	100	Bulgaria	BGR								05	VEGETABLES AND FRUIT	1	No Quantity							195800			0
S3	2016	2016	2016	2	0	2	Export	686	Senegal	SEN	124	Canada	CAN								05	VEGETABLES AND FRUIT	1	No Quantity							58748			0
S3	2016	2016	2016	2	0	2	Export	686	Senegal	SEN	132	Cabo Verde	CPV								05	VEGETABLES AND FRUIT	1	No Quantity							134002			0
S3	2016	2016	2016	2	0	2	Export	686	Senegal	SEN	156	China	CHN								05	VEGETABLES AND FRUIT	1	No Quantity							455235			0
S3	2016	2016	2016	2	0	2	Export	686	Senegal	SEN	178	Congo	COG								05	VEGETABLES AND FRUIT	1	No Quantity							1191			0
S3	2016	2016	2016	2	0	2	Export	686	Senegal	SEN	204	Benin	BEN								05	VEGETABLES AND FRUIT	1	No Quantity							11489			0
S3	2016	2016	2016	2	0	2	Export	686	Senegal	SEN	251	France	FRA								05	VEGETABLES AND FRUIT	1	No Quantity							7266470			0
S3	2016	2016	2016	2	0	2	Export	686	Senegal	SEN	266	Gabon	GAB								05	VEGETABLES AND FRUIT	1	No Quantity							11519			0
S3	2016	2016	2016	2	0	2	Export	686	Senegal	SEN	270	Gambia	GMB								05	VEGETABLES AND FRUIT	1	No Quantity							1663577			0
S3	2016	2016	2016	2	0	2	Export	686	Senegal	SEN	276	Germany	DEU								05	VEGETABLES AND FRUIT	1	No Quantity							4242413			0
S3	2016	2016	2016	2	0	2	Export	686	Senegal	SEN	288	Ghana	GHA								05	VEGETABLES AND FRUIT	1	No Quantity							713280			0
S3	2016	2016	2016	2	0	2	Export	686	Senegal	SEN	324	Guinea	GIN								05	VEGETABLES AND FRUIT	1	No Quantity							773570			0
S3	2016	2016	2016	2	0	2	Export	686	Senegal	SEN	344	China, Hong Kong SAR	HKG								05	VEGETABLES AND FRUIT	1	No Quantity							15654			0
S3	2016	2016	2016	2	0	2	Export	686	Senegal	SEN	381	Italy	ITA								05	VEGETABLES AND FRUIT	1	No Quantity							4878403			0
S3	2016	2016	2016	2	0	2	Export	686	Senegal	SEN	384	Côte d'Ivoire	CIV								05	VEGETABLES AND FRUIT	1	No Quantity							291954			0
S3	2016	2016	2016	2	0	2	Export	686	Senegal	SEN	392	Japan	JPN								05	VEGETABLES AND FRUIT	1	No Quantity							916			0
S3	2016	2016	2016	2	0	2	Export	686	Senegal	SEN	430	Liberia	LBR								05	VEGETABLES AND FRUIT	1	No Quantity							229859			0
S3	2016	2016	2016	2	0	2	Export	686	Senegal	SEN	466	Mali	MLI								05	VEGETABLES AND FRUIT	1	No Quantity							2026800			0
S3	2016	2016	2016	2	0	2	Export	686	Senegal	SEN	470	Malta	MLT								05	VEGETABLES AND FRUIT	1	No Quantity							6778			0
S3	2016	2016	2016	2	0	2	Export	686	Senegal	SEN	478	Mauritania	MRT								05	VEGETABLES AND FRUIT	1	No Quantity							299216			0
S3	2016	2016	2016	2	0	2	Export	686	Senegal	SEN	504	Morocco	MAR								05	VEGETABLES AND FRUIT	1	No Quantity							612724			0
S3	2016	2016	2016	2	0	2	Export	686	Senegal	SEN	528	Netherlands	NLD								05	VEGETABLES AND FRUIT	1	No Quantity							18510757			0
S3	2016	2016	2016	2	0	2	Export	686	Senegal	SEN	562	Niger	NER								05	VEGETABLES AND FRUIT	1	No Quantity							337353			0
S3	2016	2016	2016	2	0	2	Export	686	Senegal	SEN	566	Nigeria	NGA								05	VEGETABLES AND FRUIT	1	No Quantity							2727			0
S3	2016	2016	2016	2	0	2	Export	686	Senegal	SEN	620	Portugal	PRT								05	VEGETABLES AND FRUIT	1	No Quantity							14820			0
S3	2016	2016	2016	2	0	2	Export	686	Senegal	SEN	624	Guinea-Bissau	GNB								05	VEGETABLES AND FRUIT	1	No Quantity							1265542			0
S3	2016	2016	2016	2	0	2	Export	686	Senegal	SEN	670	Saint Vincent and the Grenadines	VCT								05	VEGETABLES AND FRUIT	1	No Quantity							7024			0
S3	2016	2016	2016	2	0	2	Export	686	Senegal	SEN	682	Saudi Arabia	SAU								05	VEGETABLES AND FRUIT	1	No Quantity							8799			0
S3	2016	2016	2016	2	0	2	Export	686	Senegal	SEN	694	Sierra Leone	SLE								05	VEGETABLES AND FRUIT	1	No Quantity							28591			0
S3	2016	2016	2016	2	0	2	Export	686	Senegal	SEN	699	India	IND								05	VEGETABLES AND FRUIT	1	No Quantity							6989158			0
S3	2016	2016	2016	2	0	2	Export	686	Senegal	SEN	702	Singapore	SGP								05	VEGETABLES AND FRUIT	1	No Quantity							1328893			0
S3	2016	2016	2016	2	0	2	Export	686	Senegal	SEN	704	Viet Nam	VNM								05	VEGETABLES AND FRUIT	1	No Quantity							1949170			0
S3	2016	2016	2016	2	0	2	Export	686	Senegal	SEN	705	Slovenia	SVN								05	VEGETABLES AND FRUIT	1	No Quantity							1874			0
S3	2016	2016	2016	2	0	2	Export	686	Senegal	SEN	710	South Africa	ZAF								05	VEGETABLES AND FRUIT	1	No Quantity							3147			0
S3	2016	2016	2016	2	0	2	Export	686	Senegal	SEN	724	Spain	ESP								05	VEGETABLES AND FRUIT	1	No Quantity							9112226			0
S3	2016	2016	2016	2	0	2	Export	686	Senegal	SEN	752	Sweden	SWE								05	VEGETABLES AND FRUIT	1	No Quantity							35369			0
S3	2016	2016	2016	2	0	2	Export	686	Senegal	SEN	757	Switzerland	CHE								05	VEGETABLES AND FRUIT	1	No Quantity							120764			0
S3	2016	2016	2016	2	0	2	Export	686	Senegal	SEN	768	Togo	TGO								05	VEGETABLES AND FRUIT	1	No Quantity							237676			0
S3	2016	2016	2016	2	0	2	Export	686	Senegal	SEN	784	United Arab Emirates	ARE								05	VEGETABLES AND FRUIT	1	No Quantity							87058			0
S3	2016	2016	2016	2	0	2	Export	686	Senegal	SEN	792	Turkey	TUR								05	VEGETABLES AND FRUIT	1	No Quantity							14964			0
S3	2016	2016	2016	2	0	2	Export	686	Senegal	SEN	804	Ukraine	UKR								05	VEGETABLES AND FRUIT	1	No Quantity							505			0
S3	2016	2016	2016	2	0	2	Export	686	Senegal	SEN	826	United Kingdom	GBR								05	VEGETABLES AND FRUIT	1	No Quantity							26097492			0
S3	2016	2016	2016	2	0	2	Export	686	Senegal	SEN	837	Bunkers									05	VEGETABLES AND FRUIT	1	No Quantity							91815			0
S3	2016	2016	2016	2	0	2	Export	686	Senegal	SEN	842	USA	USA								05	VEGETABLES AND FRUIT	1	No Quantity							115424			0
S3	2016	2016	2016	2	0	2	Export	686	Senegal	SEN	854	Burkina Faso	BFA								05	VEGETABLES AND FRUIT	1	No Quantity							493002			0
S3	2016	2016	2016	2	0	2	Export	686	Senegal	SEN	894	Zambia	ZMB								05	VEGETABLES AND FRUIT	1	No Quantity							1083			0
S3	2016	2016	2016	2	0	2	Export	686	Senegal	SEN	899	Areas, nes									05	VEGETABLES AND FRUIT	1	No Quantity							116926			0
S3	2016	2016	2016	2	0	2	Export	688	Serbia	SRB	0	World	WLD								05	VEGETABLES AND FRUIT	1	No Quantity							803022956			0
S3	2016	2016	2016	2	0	2	Export	688	Serbia	SRB	8	Albania	ALB								05	VEGETABLES AND FRUIT	1	No Quantity							3098662			0
S3	2016	2016	2016	2	0	2	Export	688	Serbia	SRB	12	Algeria	DZA								05	VEGETABLES AND FRUIT	1	No Quantity							171717			0
S3	2016	2016	2016	2	0	2	Export	688	Serbia	SRB	24	Angola	AGO								05	VEGETABLES AND FRUIT	1	No Quantity							179918			0
S3	2016	2016	2016	2	0	2	Export	688	Serbia	SRB	31	Azerbaijan	AZE								05	VEGETABLES AND FRUIT	1	No Quantity							112984			0
S3	2016	2016	2016	2	0	2	Export	688	Serbia	SRB	36	Australia	AUS								05	VEGETABLES AND FRUIT	1	No Quantity							2207135			0
S3	2016	2016	2016	2	0	2	Export	688	Serbia	SRB	40	Austria	AUT								05	VEGETABLES AND FRUIT	1	No Quantity							32459367			0
S3	2016	2016	2016	2	0	2	Export	688	Serbia	SRB	44	Bahamas	BHS								05	VEGETABLES AND FRUIT	1	No Quantity							542			0
S3	2016	2016	2016	2	0	2	Export	688	Serbia	SRB	56	Belgium	BEL								05	VEGETABLES AND FRUIT	1	No Quantity							31765457			0
S3	2016	2016	2016	2	0	2	Export	688	Serbia	SRB	70	Bosnia Herzegovina	BIH								05	VEGETABLES AND FRUIT	1	No Quantity							19361728			0
S3	2016	2016	2016	2	0	2	Export	688	Serbia	SRB	100	Bulgaria	BGR								05	VEGETABLES AND FRUIT	1	No Quantity							6847971			0
S3	2016	2016	2016	2	0	2	Export	688	Serbia	SRB	112	Belarus	BLR								05	VEGETABLES AND FRUIT	1	No Quantity							4488526			0
S3	2016	2016	2016	2	0	2	Export	688	Serbia	SRB	124	Canada	CAN								05	VEGETABLES AND FRUIT	1	No Quantity							6210299			0
S3	2016	2016	2016	2	0	2	Export	688	Serbia	SRB	156	China	CHN								05	VEGETABLES AND FRUIT	1	No Quantity							459820			0
S3	2016	2016	2016	2	0	2	Export	688	Serbia	SRB	191	Croatia	HRV								05	VEGETABLES AND FRUIT	1	No Quantity							17659503			0
S3	2016	2016	2016	2	0	2	Export	688	Serbia	SRB	196	Cyprus	CYP								05	VEGETABLES AND FRUIT	1	No Quantity							624368			0
S3	2016	2016	2016	2	0	2	Export	688	Serbia	SRB	203	Czechia	CZE								05	VEGETABLES AND FRUIT	1	No Quantity							4238121			0
S3	2016	2016	2016	2	0	2	Export	688	Serbia	SRB	208	Denmark	DNK								05	VEGETABLES AND FRUIT	1	No Quantity							2008856			0
S3	2016	2016	2016	2	0	2	Export	688	Serbia	SRB	233	Estonia	EST								05	VEGETABLES AND FRUIT	1	No Quantity							32686			0
S3	2016	2016	2016	2	0	2	Export	688	Serbia	SRB	246	Finland	FIN								05	VEGETABLES AND FRUIT	1	No Quantity							1854221			0
S3	2016	2016	2016	2	0	2	Export	688	Serbia	SRB	251	France	FRA								05	VEGETABLES AND FRUIT	1	No Quantity							72449707			0
S3	2016	2016	2016	2	0	2	Export	688	Serbia	SRB	266	Gabon	GAB								05	VEGETABLES AND FRUIT	1	No Quantity							270			0
S3	2016	2016	2016	2	0	2	Export	688	Serbia	SRB	276	Germany	DEU								05	VEGETABLES AND FRUIT	1	No Quantity							153566442			0
S3	2016	2016	2016	2	0	2	Export	688	Serbia	SRB	300	Greece	GRC								05	VEGETABLES AND FRUIT	1	No Quantity							6313791			0
S3	2016	2016	2016	2	0	2	Export	688	Serbia	SRB	344	China, Hong Kong SAR	HKG								05	VEGETABLES AND FRUIT	1	No Quantity							1712			0
S3	2016	2016	2016	2	0	2	Export	688	Serbia	SRB	348	Hungary	HUN								05	VEGETABLES AND FRUIT	1	No Quantity							12499162			0
S3	2016	2016	2016	2	0	2	Export	688	Serbia	SRB	352	Iceland	ISL								05	VEGETABLES AND FRUIT	1	No Quantity							74674			0
S3	2016	2016	2016	2	0	2	Export	688	Serbia	SRB	364	Iran	IRN								05	VEGETABLES AND FRUIT	1	No Quantity							152854			0
S3	2016	2016	2016	2	0	2	Export	688	Serbia	SRB	368	Iraq	IRQ								05	VEGETABLES AND FRUIT	1	No Quantity							26913			0
S3	2016	2016	2016	2	0	2	Export	688	Serbia	SRB	372	Ireland	IRL								05	VEGETABLES AND FRUIT	1	No Quantity							121698			0
S3	2016	2016	2016	2	0	2	Export	688	Serbia	SRB	376	Israel	ISR								05	VEGETABLES AND FRUIT	1	No Quantity							743777			0
S3	2016	2016	2016	2	0	2	Export	688	Serbia	SRB	381	Italy	ITA								05	VEGETABLES AND FRUIT	1	No Quantity							26757323			0
S3	2016	2016	2016	2	0	2	Export	688	Serbia	SRB	392	Japan	JPN								05	VEGETABLES AND FRUIT	1	No Quantity							1553977			0
S3	2016	2016	2016	2	0	2	Export	688	Serbia	SRB	398	Kazakhstan	KAZ								05	VEGETABLES AND FRUIT	1	No Quantity							28951			0
S3	2016	2016	2016	2	0	2	Export	688	Serbia	SRB	410	Rep. of Korea	KOR								05	VEGETABLES AND FRUIT	1	No Quantity							22967			0
S3	2016	2016	2016	2	0	2	Export	688	Serbia	SRB	414	Kuwait	KWT								05	VEGETABLES AND FRUIT	1	No Quantity							10039			0
S3	2016	2016	2016	2	0	2	Export	688	Serbia	SRB	428	Latvia	LVA								05	VEGETABLES AND FRUIT	1	No Quantity							54114			0
S3	2016	2016	2016	2	0	2	Export	688	Serbia	SRB	434	Libya	LBY								05	VEGETABLES AND FRUIT	1	No Quantity							1442001			0
S3	2016	2016	2016	2	0	2	Export	688	Serbia	SRB	440	Lithuania	LTU								05	VEGETABLES AND FRUIT	1	No Quantity							243058			0
S3	2016	2016	2016	2	0	2	Export	688	Serbia	SRB	458	Malaysia	MYS								05	VEGETABLES AND FRUIT	1	No Quantity							13815			0
S3	2016	2016	2016	2	0	2	Export	688	Serbia	SRB	470	Malta	MLT								05	VEGETABLES AND FRUIT	1	No Quantity							119909			0
S3	2016	2016	2016	2	0	2	Export	688	Serbia	SRB	484	Mexico	MEX								05	VEGETABLES AND FRUIT	1	No Quantity							66563			0
S3	2016	2016	2016	2	0	2	Export	688	Serbia	SRB	490	Other Asia, nes									05	VEGETABLES AND FRUIT	1	No Quantity							769370			0
S3	2016	2016	2016	2	0	2	Export	688	Serbia	SRB	496	Mongolia	MNG								05	VEGETABLES AND FRUIT	1	No Quantity							20089			0
S3	2016	2016	2016	2	0	2	Export	688	Serbia	SRB	498	Rep. of Moldova	MDA								05	VEGETABLES AND FRUIT	1	No Quantity							75470			0
S3	2016	2016	2016	2	0	2	Export	688	Serbia	SRB	499	Montenegro	MNE								05	VEGETABLES AND FRUIT	1	No Quantity							19781190			0
S3	2016	2016	2016	2	0	2	Export	688	Serbia	SRB	528	Netherlands	NLD								05	VEGETABLES AND FRUIT	1	No Quantity							16340261			0
S3	2016	2016	2016	2	0	2	Export	688	Serbia	SRB	554	New Zealand	NZL								05	VEGETABLES AND FRUIT	1	No Quantity							75839			0
S3	2016	2016	2016	2	0	2	Export	688	Serbia	SRB	566	Nigeria	NGA								05	VEGETABLES AND FRUIT	1	No Quantity							13			0
S3	2016	2016	2016	2	0	2	Export	688	Serbia	SRB	579	Norway	NOR								05	VEGETABLES AND FRUIT	1	No Quantity							2413519			0
S3	2016	2016	2016	2	0	2	Export	688	Serbia	SRB	616	Poland	POL								05	VEGETABLES AND FRUIT	1	No Quantity							15581492			0
S3	2016	2016	2016	2	0	2	Export	688	Serbia	SRB	620	Portugal	PRT								05	VEGETABLES AND FRUIT	1	No Quantity							644398			0
S3	2016	2016	2016	2	0	2	Export	688	Serbia	SRB	634	Qatar	QAT								05	VEGETABLES AND FRUIT	1	No Quantity							111932			0
S3	2016	2016	2016	2	0	2	Export	688	Serbia	SRB	642	Romania	ROU								05	VEGETABLES AND FRUIT	1	No Quantity							4831131			0
S3	2016	2016	2016	2	0	2	Export	688	Serbia	SRB	643	Russian Federation	RUS								05	VEGETABLES AND FRUIT	1	No Quantity							227521953			0
S3	2016	2016	2016	2	0	2	Export	688	Serbia	SRB	682	Saudi Arabia	SAU								05	VEGETABLES AND FRUIT	1	No Quantity							210625			0
S3	2016	2016	2016	2	0	2	Export	688	Serbia	SRB	699	India	IND								05	VEGETABLES AND FRUIT	1	No Quantity							72983			0
S3	2016	2016	2016	2	0	2	Export	688	Serbia	SRB	702	Singapore	SGP								05	VEGETABLES AND FRUIT	1	No Quantity							15795			0
S3	2016	2016	2016	2	0	2	Export	688	Serbia	SRB	703	Slovakia	SVK								05	VEGETABLES AND FRUIT	1	No Quantity							1691472			0
S3	2016	2016	2016	2	0	2	Export	688	Serbia	SRB	704	Viet Nam	VNM								05	VEGETABLES AND FRUIT	1	No Quantity							982607			0
S3	2016	2016	2016	2	0	2	Export	688	Serbia	SRB	705	Slovenia	SVN								05	VEGETABLES AND FRUIT	1	No Quantity							11204377			0
S3	2016	2016	2016	2	0	2	Export	688	Serbia	SRB	710	South Africa	ZAF								05	VEGETABLES AND FRUIT	1	No Quantity							1781			0
S3	2016	2016	2016	2	0	2	Export	688	Serbia	SRB	724	Spain	ESP								05	VEGETABLES AND FRUIT	1	No Quantity							1925508			0
S3	2016	2016	2016	2	0	2	Export	688	Serbia	SRB	752	Sweden	SWE								05	VEGETABLES AND FRUIT	1	No Quantity							10613197			0
S3	2016	2016	2016	2	0	2	Export	688	Serbia	SRB	757	Switzerland	CHE								05	VEGETABLES AND FRUIT	1	No Quantity							9863041			0
S3	2016	2016	2016	2	0	2	Export	688	Serbia	SRB	784	United Arab Emirates	ARE								05	VEGETABLES AND FRUIT	1	No Quantity							231707			0
S3	2016	2016	2016	2	0	2	Export	688	Serbia	SRB	792	Turkey	TUR								05	VEGETABLES AND FRUIT	1	No Quantity							1315271			0
S3	2016	2016	2016	2	0	2	Export	688	Serbia	SRB	795	Turkmenistan	TKM								05	VEGETABLES AND FRUIT	1	No Quantity							69517			0
S3	2016	2016	2016	2	0	2	Export	688	Serbia	SRB	804	Ukraine	UKR								05	VEGETABLES AND FRUIT	1	No Quantity							75425			0
S3	2016	2016	2016	2	0	2	Export	688	Serbia	SRB	807	North Macedonia	MKD								05	VEGETABLES AND FRUIT	1	No Quantity							14188767			0
S3	2016	2016	2016	2	0	2	Export	688	Serbia	SRB	818	Egypt	EGY								05	VEGETABLES AND FRUIT	1	No Quantity							168991			0
S3	2016	2016	2016	2	0	2	Export	688	Serbia	SRB	826	United Kingdom	GBR								05	VEGETABLES AND FRUIT	1	No Quantity							29260697			0
S3	2016	2016	2016	2	0	2	Export	688	Serbia	SRB	842	USA	USA								05	VEGETABLES AND FRUIT	1	No Quantity							22918940			0
S3	2016	2016	2016	2	0	2	Export	686	Senegal	SEN	0	World	WLD								06	SUGAR,SUGR.PREPTNS,HONEY	1	No Quantity							4067719			0
S3	2016	2016	2016	2	0	2	Export	686	Senegal	SEN	12	Algeria	DZA								06	SUGAR,SUGR.PREPTNS,HONEY	1	No Quantity							3549			0
S3	2016	2016	2016	2	0	2	Export	686	Senegal	SEN	56	Belgium	BEL								06	SUGAR,SUGR.PREPTNS,HONEY	1	No Quantity							2780			0
S3	2016	2016	2016	2	0	2	Export	686	Senegal	SEN	124	Canada	CAN								06	SUGAR,SUGR.PREPTNS,HONEY	1	No Quantity							2813			0
S3	2016	2016	2016	2	0	2	Export	686	Senegal	SEN	178	Congo	COG								06	SUGAR,SUGR.PREPTNS,HONEY	1	No Quantity							498			0
S3	2016	2016	2016	2	0	2	Export	686	Senegal	SEN	204	Benin	BEN								06	SUGAR,SUGR.PREPTNS,HONEY	1	No Quantity							18041			0
S3	2016	2016	2016	2	0	2	Export	686	Senegal	SEN	251	France	FRA								06	SUGAR,SUGR.PREPTNS,HONEY	1	No Quantity							124405			0
S3	2016	2016	2016	2	0	2	Export	686	Senegal	SEN	266	Gabon	GAB								06	SUGAR,SUGR.PREPTNS,HONEY	1	No Quantity							4581			0
S3	2016	2016	2016	2	0	2	Export	686	Senegal	SEN	268	Georgia	GEO								06	SUGAR,SUGR.PREPTNS,HONEY	1	No Quantity							31288			0
S3	2016	2016	2016	2	0	2	Export	686	Senegal	SEN	270	Gambia	GMB								06	SUGAR,SUGR.PREPTNS,HONEY	1	No Quantity							1287415			0
S3	2016	2016	2016	2	0	2	Export	686	Senegal	SEN	324	Guinea	GIN								06	SUGAR,SUGR.PREPTNS,HONEY	1	No Quantity							705283			0
S3	2016	2016	2016	2	0	2	Export	686	Senegal	SEN	381	Italy	ITA								06	SUGAR,SUGR.PREPTNS,HONEY	1	No Quantity							17233			0
S3	2016	2016	2016	2	0	2	Export	686	Senegal	SEN	384	Côte d'Ivoire	CIV								06	SUGAR,SUGR.PREPTNS,HONEY	1	No Quantity							88605			0
S3	2016	2016	2016	2	0	2	Export	686	Senegal	SEN	422	Lebanon	LBN								06	SUGAR,SUGR.PREPTNS,HONEY	1	No Quantity							4187			0
S3	2016	2016	2016	2	0	2	Export	686	Senegal	SEN	466	Mali	MLI								06	SUGAR,SUGR.PREPTNS,HONEY	1	No Quantity							1126091			0
S3	2016	2016	2016	2	0	2	Export	686	Senegal	SEN	478	Mauritania	MRT								06	SUGAR,SUGR.PREPTNS,HONEY	1	No Quantity							298448			0
S3	2016	2016	2016	2	0	2	Export	686	Senegal	SEN	562	Niger	NER								06	SUGAR,SUGR.PREPTNS,HONEY	1	No Quantity							13657			0
S3	2016	2016	2016	2	0	2	Export	686	Senegal	SEN	566	Nigeria	NGA								06	SUGAR,SUGR.PREPTNS,HONEY	1	No Quantity							14680			0
S3	2016	2016	2016	2	0	2	Export	686	Senegal	SEN	620	Portugal	PRT								06	SUGAR,SUGR.PREPTNS,HONEY	1	No Quantity							8077			0
S3	2016	2016	2016	2	0	2	Export	686	Senegal	SEN	624	Guinea-Bissau	GNB								06	SUGAR,SUGR.PREPTNS,HONEY	1	No Quantity							230593			0
S3	2016	2016	2016	2	0	2	Export	686	Senegal	SEN	682	Saudi Arabia	SAU								06	SUGAR,SUGR.PREPTNS,HONEY	1	No Quantity							692			0
S3	2016	2016	2016	2	0	2	Export	686	Senegal	SEN	694	Sierra Leone	SLE								06	SUGAR,SUGR.PREPTNS,HONEY	1	No Quantity							502			0
S3	2016	2016	2016	2	0	2	Export	686	Senegal	SEN	710	South Africa	ZAF								06	SUGAR,SUGR.PREPTNS,HONEY	1	No Quantity							553			0
S3	2016	2016	2016	2	0	2	Export	686	Senegal	SEN	724	Spain	ESP								06	SUGAR,SUGR.PREPTNS,HONEY	1	No Quantity							8166			0
S3	2016	2016	2016	2	0	2	Export	686	Senegal	SEN	768	Togo	TGO								06	SUGAR,SUGR.PREPTNS,HONEY	1	No Quantity							911			0
S3	2016	2016	2016	2	0	2	Export	686	Senegal	SEN	784	United Arab Emirates	ARE								06	SUGAR,SUGR.PREPTNS,HONEY	1	No Quantity							4877			0
S3	2016	2016	2016	2	0	2	Export	686	Senegal	SEN	826	United Kingdom	GBR								06	SUGAR,SUGR.PREPTNS,HONEY	1	No Quantity							42838			0
S3	2016	2016	2016	2	0	2	Export	686	Senegal	SEN	837	Bunkers									06	SUGAR,SUGR.PREPTNS,HONEY	1	No Quantity							2116			0
S3	2016	2016	2016	2	0	2	Export	686	Senegal	SEN	842	USA	USA								06	SUGAR,SUGR.PREPTNS,HONEY	1	No Quantity							2110			0
S3	2016	2016	2016	2	0	2	Export	686	Senegal	SEN	854	Burkina Faso	BFA								06	SUGAR,SUGR.PREPTNS,HONEY	1	No Quantity							14559			0
S3	2016	2016	2016	2	0	2	Export	686	Senegal	SEN	899	Areas, nes									06	SUGAR,SUGR.PREPTNS,HONEY	1	No Quantity							8170			0
S3	2016	2016	2016	2	0	2	Export	688	Serbia	SRB	0	World	WLD								06	SUGAR,SUGR.PREPTNS,HONEY	1	No Quantity							149579623			0
S3	2016	2016	2016	2	0	2	Export	688	Serbia	SRB	8	Albania	ALB								06	SUGAR,SUGR.PREPTNS,HONEY	1	No Quantity							421943			0
S3	2016	2016	2016	2	0	2	Export	688	Serbia	SRB	36	Australia	AUS								06	SUGAR,SUGR.PREPTNS,HONEY	1	No Quantity							55001			0
S3	2016	2016	2016	2	0	2	Export	688	Serbia	SRB	40	Austria	AUT								06	SUGAR,SUGR.PREPTNS,HONEY	1	No Quantity							508277			0
S3	2016	2016	2016	2	0	2	Export	688	Serbia	SRB	56	Belgium	BEL								06	SUGAR,SUGR.PREPTNS,HONEY	1	No Quantity							327428			0
S3	2016	2016	2016	2	0	2	Export	688	Serbia	SRB	70	Bosnia Herzegovina	BIH								06	SUGAR,SUGR.PREPTNS,HONEY	1	No Quantity							10819810			0
S3	2016	2016	2016	2	0	2	Export	688	Serbia	SRB	100	Bulgaria	BGR								06	SUGAR,SUGR.PREPTNS,HONEY	1	No Quantity							37481448			0
S3	2016	2016	2016	2	0	2	Export	688	Serbia	SRB	124	Canada	CAN								06	SUGAR,SUGR.PREPTNS,HONEY	1	No Quantity							44506			0
S3	2016	2016	2016	2	0	2	Export	688	Serbia	SRB	191	Croatia	HRV								06	SUGAR,SUGR.PREPTNS,HONEY	1	No Quantity							9814345			0
S3	2016	2016	2016	2	0	2	Export	688	Serbia	SRB	196	Cyprus	CYP								06	SUGAR,SUGR.PREPTNS,HONEY	1	No Quantity							31428			0
S3	2016	2016	2016	2	0	2	Export	688	Serbia	SRB	203	Czechia	CZE								06	SUGAR,SUGR.PREPTNS,HONEY	1	No Quantity							3316925			0
S3	2016	2016	2016	2	0	2	Export	688	Serbia	SRB	208	Denmark	DNK								06	SUGAR,SUGR.PREPTNS,HONEY	1	No Quantity							4356			0
S3	2016	2016	2016	2	0	2	Export	688	Serbia	SRB	251	France	FRA								06	SUGAR,SUGR.PREPTNS,HONEY	1	No Quantity							148106			0
S3	2016	2016	2016	2	0	2	Export	688	Serbia	SRB	276	Germany	DEU								06	SUGAR,SUGR.PREPTNS,HONEY	1	No Quantity							779748			0
S3	2016	2016	2016	2	0	2	Export	688	Serbia	SRB	300	Greece	GRC								06	SUGAR,SUGR.PREPTNS,HONEY	1	No Quantity							8619883			0
S3	2016	2016	2016	2	0	2	Export	688	Serbia	SRB	348	Hungary	HUN								06	SUGAR,SUGR.PREPTNS,HONEY	1	No Quantity							19403831			0
S3	2016	2016	2016	2	0	2	Export	688	Serbia	SRB	352	Iceland	ISL								06	SUGAR,SUGR.PREPTNS,HONEY	1	No Quantity							1			0
S3	2016	2016	2016	2	0	2	Export	688	Serbia	SRB	368	Iraq	IRQ								06	SUGAR,SUGR.PREPTNS,HONEY	1	No Quantity							31122			0
S3	2016	2016	2016	2	0	2	Export	688	Serbia	SRB	376	Israel	ISR								06	SUGAR,SUGR.PREPTNS,HONEY	1	No Quantity							63287			0
S3	2016	2016	2016	2	0	2	Export	688	Serbia	SRB	381	Italy	ITA								06	SUGAR,SUGR.PREPTNS,HONEY	1	No Quantity							25465713			0
S3	2016	2016	2016	2	0	2	Export	688	Serbia	SRB	392	Japan	JPN								06	SUGAR,SUGR.PREPTNS,HONEY	1	No Quantity							107340			0
S3	2016	2016	2016	2	0	2	Export	688	Serbia	SRB	434	Libya	LBY								06	SUGAR,SUGR.PREPTNS,HONEY	1	No Quantity							3			0
S3	2016	2016	2016	2	0	2	Export	688	Serbia	SRB	440	Lithuania	LTU								06	SUGAR,SUGR.PREPTNS,HONEY	1	No Quantity							25945			0
S3	2016	2016	2016	2	0	2	Export	688	Serbia	SRB	490	Other Asia, nes									06	SUGAR,SUGR.PREPTNS,HONEY	1	No Quantity							1100			0
S3	2016	2016	2016	2	0	2	Export	688	Serbia	SRB	498	Rep. of Moldova	MDA								06	SUGAR,SUGR.PREPTNS,HONEY	1	No Quantity							875			0
S3	2016	2016	2016	2	0	2	Export	688	Serbia	SRB	499	Montenegro	MNE								06	SUGAR,SUGR.PREPTNS,HONEY	1	No Quantity							2958533			0
S3	2016	2016	2016	2	0	2	Export	688	Serbia	SRB	528	Netherlands	NLD								06	SUGAR,SUGR.PREPTNS,HONEY	1	No Quantity							8712			0
S3	2016	2016	2016	2	0	2	Export	688	Serbia	SRB	579	Norway	NOR								06	SUGAR,SUGR.PREPTNS,HONEY	1	No Quantity							1692210			0
S3	2016	2016	2016	2	0	2	Export	688	Serbia	SRB	642	Romania	ROU								06	SUGAR,SUGR.PREPTNS,HONEY	1	No Quantity							16571605			0
S3	2016	2016	2016	2	0	2	Export	688	Serbia	SRB	643	Russian Federation	RUS								06	SUGAR,SUGR.PREPTNS,HONEY	1	No Quantity							204351			0
S3	2016	2016	2016	2	0	2	Export	688	Serbia	SRB	682	Saudi Arabia	SAU								06	SUGAR,SUGR.PREPTNS,HONEY	1	No Quantity							1			0
S3	2016	2016	2016	2	0	2	Export	688	Serbia	SRB	703	Slovakia	SVK								06	SUGAR,SUGR.PREPTNS,HONEY	1	No Quantity							244901			0
S3	2016	2016	2016	2	0	2	Export	688	Serbia	SRB	705	Slovenia	SVN								06	SUGAR,SUGR.PREPTNS,HONEY	1	No Quantity							613593			0
S3	2016	2016	2016	2	0	2	Export	688	Serbia	SRB	724	Spain	ESP								06	SUGAR,SUGR.PREPTNS,HONEY	1	No Quantity							275235			0
S3	2016	2016	2016	2	0	2	Export	688	Serbia	SRB	752	Sweden	SWE								06	SUGAR,SUGR.PREPTNS,HONEY	1	No Quantity							465792			0
S3	2016	2016	2016	2	0	2	Export	688	Serbia	SRB	757	Switzerland	CHE								06	SUGAR,SUGR.PREPTNS,HONEY	1	No Quantity							139492			0
S3	2016	2016	2016	2	0	2	Export	688	Serbia	SRB	760	Syria	SYR								06	SUGAR,SUGR.PREPTNS,HONEY	1	No Quantity							7692			0
S3	2016	2016	2016	2	0	2	Export	688	Serbia	SRB	784	United Arab Emirates	ARE								06	SUGAR,SUGR.PREPTNS,HONEY	1	No Quantity							162505			0
S3	2016	2016	2016	2	0	2	Export	688	Serbia	SRB	792	Turkey	TUR								06	SUGAR,SUGR.PREPTNS,HONEY	1	No Quantity							1			0
S3	2016	2016	2016	2	0	2	Export	688	Serbia	SRB	807	North Macedonia	MKD								06	SUGAR,SUGR.PREPTNS,HONEY	1	No Quantity							8552985			0
S3	2016	2016	2016	2	0	2	Export	688	Serbia	SRB	826	United Kingdom	GBR								06	SUGAR,SUGR.PREPTNS,HONEY	1	No Quantity							16441			0
S3	2016	2016	2016	2	0	2	Export	688	Serbia	SRB	842	USA	USA								06	SUGAR,SUGR.PREPTNS,HONEY	1	No Quantity							191720			0
S3	2016	2016	2016	2	0	2	Export	688	Serbia	SRB	887	Yemen	YEM								06	SUGAR,SUGR.PREPTNS,HONEY	1	No Quantity							1433			0
S3	2016	2016	2016	2	0	2	Export	686	Senegal	SEN	0	World	WLD								07	COFFEE,TEA,COCOA,SPICES	1	No Quantity							11071044			0
S3	2016	2016	2016	2	0	2	Export	686	Senegal	SEN	56	Belgium	BEL								07	COFFEE,TEA,COCOA,SPICES	1	No Quantity							2800			0
S3	2016	2016	2016	2	0	2	Export	686	Senegal	SEN	120	Cameroon	CMR								07	COFFEE,TEA,COCOA,SPICES	1	No Quantity							25019			0
S3	2016	2016	2016	2	0	2	Export	686	Senegal	SEN	124	Canada	CAN								07	COFFEE,TEA,COCOA,SPICES	1	No Quantity							6425			0
S3	2016	2016	2016	2	0	2	Export	686	Senegal	SEN	132	Cabo Verde	CPV								07	COFFEE,TEA,COCOA,SPICES	1	No Quantity							10052			0
S3	2016	2016	2016	2	0	2	Export	686	Senegal	SEN	178	Congo	COG								07	COFFEE,TEA,COCOA,SPICES	1	No Quantity							380212			0
S3	2016	2016	2016	2	0	2	Export	686	Senegal	SEN	204	Benin	BEN								07	COFFEE,TEA,COCOA,SPICES	1	No Quantity							7941			0
S3	2016	2016	2016	2	0	2	Export	686	Senegal	SEN	251	France	FRA								07	COFFEE,TEA,COCOA,SPICES	1	No Quantity							451618			0
S3	2016	2016	2016	2	0	2	Export	686	Senegal	SEN	266	Gabon	GAB								07	COFFEE,TEA,COCOA,SPICES	1	No Quantity							63642			0
S3	2016	2016	2016	2	0	2	Export	686	Senegal	SEN	270	Gambia	GMB								07	COFFEE,TEA,COCOA,SPICES	1	No Quantity							1221253			0
S3	2016	2016	2016	2	0	2	Export	686	Senegal	SEN	324	Guinea	GIN								07	COFFEE,TEA,COCOA,SPICES	1	No Quantity							2193456			0
S3	2016	2016	2016	2	0	2	Export	686	Senegal	SEN	381	Italy	ITA								07	COFFEE,TEA,COCOA,SPICES	1	No Quantity							25414			0
S3	2016	2016	2016	2	0	2	Export	686	Senegal	SEN	384	Côte d'Ivoire	CIV								07	COFFEE,TEA,COCOA,SPICES	1	No Quantity							157917			0
S3	2016	2016	2016	2	0	2	Export	686	Senegal	SEN	430	Liberia	LBR								07	COFFEE,TEA,COCOA,SPICES	1	No Quantity							22230			0
S3	2016	2016	2016	2	0	2	Export	686	Senegal	SEN	466	Mali	MLI								07	COFFEE,TEA,COCOA,SPICES	1	No Quantity							1115565			0
S3	2016	2016	2016	2	0	2	Export	686	Senegal	SEN	478	Mauritania	MRT								07	COFFEE,TEA,COCOA,SPICES	1	No Quantity							3905494			0
S3	2016	2016	2016	2	0	2	Export	686	Senegal	SEN	528	Netherlands	NLD								07	COFFEE,TEA,COCOA,SPICES	1	No Quantity							16952			0
S3	2016	2016	2016	2	0	2	Export	686	Senegal	SEN	624	Guinea-Bissau	GNB								07	COFFEE,TEA,COCOA,SPICES	1	No Quantity							940809			0
S3	2016	2016	2016	2	0	2	Export	686	Senegal	SEN	682	Saudi Arabia	SAU								07	COFFEE,TEA,COCOA,SPICES	1	No Quantity							3834			0
S3	2016	2016	2016	2	0	2	Export	686	Senegal	SEN	694	Sierra Leone	SLE								07	COFFEE,TEA,COCOA,SPICES	1	No Quantity							2465			0
S3	2016	2016	2016	2	0	2	Export	686	Senegal	SEN	710	South Africa	ZAF								07	COFFEE,TEA,COCOA,SPICES	1	No Quantity							969			0
S3	2016	2016	2016	2	0	2	Export	686	Senegal	SEN	724	Spain	ESP								07	COFFEE,TEA,COCOA,SPICES	1	No Quantity							103494			0
S3	2016	2016	2016	2	0	2	Export	686	Senegal	SEN	768	Togo	TGO								07	COFFEE,TEA,COCOA,SPICES	1	No Quantity							1123			0
S3	2016	2016	2016	2	0	2	Export	686	Senegal	SEN	784	United Arab Emirates	ARE								07	COFFEE,TEA,COCOA,SPICES	1	No Quantity							2931			0
S3	2016	2016	2016	2	0	2	Export	686	Senegal	SEN	826	United Kingdom	GBR								07	COFFEE,TEA,COCOA,SPICES	1	No Quantity							30125			0
S3	2016	2016	2016	2	0	2	Export	686	Senegal	SEN	837	Bunkers									07	COFFEE,TEA,COCOA,SPICES	1	No Quantity							103374			0
S3	2016	2016	2016	2	0	2	Export	686	Senegal	SEN	842	USA	USA								07	COFFEE,TEA,COCOA,SPICES	1	No Quantity							9555			0
S3	2016	2016	2016	2	0	2	Export	686	Senegal	SEN	854	Burkina Faso	BFA								07	COFFEE,TEA,COCOA,SPICES	1	No Quantity							266374			0
S3	2016	2016	2016	2	0	2	Export	688	Serbia	SRB	0	World	WLD								07	COFFEE,TEA,COCOA,SPICES	1	No Quantity							88483518			0
S3	2016	2016	2016	2	0	2	Export	688	Serbia	SRB	8	Albania	ALB								07	COFFEE,TEA,COCOA,SPICES	1	No Quantity							473993			0
S3	2016	2016	2016	2	0	2	Export	688	Serbia	SRB	36	Australia	AUS								07	COFFEE,TEA,COCOA,SPICES	1	No Quantity							529630			0
S3	2016	2016	2016	2	0	2	Export	688	Serbia	SRB	40	Austria	AUT								07	COFFEE,TEA,COCOA,SPICES	1	No Quantity							2022233			0
S3	2016	2016	2016	2	0	2	Export	688	Serbia	SRB	44	Bahamas	BHS								07	COFFEE,TEA,COCOA,SPICES	1	No Quantity							14436			0
S3	2016	2016	2016	2	0	2	Export	688	Serbia	SRB	48	Bahrain	BHR								07	COFFEE,TEA,COCOA,SPICES	1	No Quantity							1882			0
S3	2016	2016	2016	2	0	2	Export	688	Serbia	SRB	56	Belgium	BEL								07	COFFEE,TEA,COCOA,SPICES	1	No Quantity							63227			0
S3	2016	2016	2016	2	0	2	Export	688	Serbia	SRB	70	Bosnia Herzegovina	BIH								07	COFFEE,TEA,COCOA,SPICES	1	No Quantity							29100510			0
S3	2016	2016	2016	2	0	2	Export	688	Serbia	SRB	100	Bulgaria	BGR								07	COFFEE,TEA,COCOA,SPICES	1	No Quantity							695567			0
S3	2016	2016	2016	2	0	2	Export	688	Serbia	SRB	112	Belarus	BLR								07	COFFEE,TEA,COCOA,SPICES	1	No Quantity							57290			0
S3	2016	2016	2016	2	0	2	Export	688	Serbia	SRB	124	Canada	CAN								07	COFFEE,TEA,COCOA,SPICES	1	No Quantity							304307			0
S3	2016	2016	2016	2	0	2	Export	688	Serbia	SRB	152	Chile	CHL								07	COFFEE,TEA,COCOA,SPICES	1	No Quantity							34781			0
S3	2016	2016	2016	2	0	2	Export	688	Serbia	SRB	191	Croatia	HRV								07	COFFEE,TEA,COCOA,SPICES	1	No Quantity							4740043			0
S3	2016	2016	2016	2	0	2	Export	688	Serbia	SRB	196	Cyprus	CYP								07	COFFEE,TEA,COCOA,SPICES	1	No Quantity							278910			0
S3	2016	2016	2016	2	0	2	Export	688	Serbia	SRB	203	Czechia	CZE								07	COFFEE,TEA,COCOA,SPICES	1	No Quantity							89962			0
S3	2016	2016	2016	2	0	2	Export	688	Serbia	SRB	208	Denmark	DNK								07	COFFEE,TEA,COCOA,SPICES	1	No Quantity							15857			0
S3	2016	2016	2016	2	0	2	Export	688	Serbia	SRB	233	Estonia	EST								07	COFFEE,TEA,COCOA,SPICES	1	No Quantity							164152			0
S3	2016	2016	2016	2	0	2	Export	688	Serbia	SRB	251	France	FRA								07	COFFEE,TEA,COCOA,SPICES	1	No Quantity							373908			0
S3	2016	2016	2016	2	0	2	Export	688	Serbia	SRB	266	Gabon	GAB								07	COFFEE,TEA,COCOA,SPICES	1	No Quantity							100			0
S3	2016	2016	2016	2	0	2	Export	688	Serbia	SRB	276	Germany	DEU								07	COFFEE,TEA,COCOA,SPICES	1	No Quantity							2751151			0
S3	2016	2016	2016	2	0	2	Export	688	Serbia	SRB	300	Greece	GRC								07	COFFEE,TEA,COCOA,SPICES	1	No Quantity							134132			0
S3	2016	2016	2016	2	0	2	Export	688	Serbia	SRB	344	China, Hong Kong SAR	HKG								07	COFFEE,TEA,COCOA,SPICES	1	No Quantity							5841			0
S3	2016	2016	2016	2	0	2	Export	688	Serbia	SRB	348	Hungary	HUN								07	COFFEE,TEA,COCOA,SPICES	1	No Quantity							2490772			0
S3	2016	2016	2016	2	0	2	Export	688	Serbia	SRB	368	Iraq	IRQ								07	COFFEE,TEA,COCOA,SPICES	1	No Quantity							853			0
S3	2016	2016	2016	2	0	2	Export	688	Serbia	SRB	376	Israel	ISR								07	COFFEE,TEA,COCOA,SPICES	1	No Quantity							124559			0
S3	2016	2016	2016	2	0	2	Export	688	Serbia	SRB	381	Italy	ITA								07	COFFEE,TEA,COCOA,SPICES	1	No Quantity							397114			0
S3	2016	2016	2016	2	0	2	Export	688	Serbia	SRB	398	Kazakhstan	KAZ								07	COFFEE,TEA,COCOA,SPICES	1	No Quantity							164179			0
S3	2016	2016	2016	2	0	2	Export	688	Serbia	SRB	410	Rep. of Korea	KOR								07	COFFEE,TEA,COCOA,SPICES	1	No Quantity							20836			0
S3	2016	2016	2016	2	0	2	Export	688	Serbia	SRB	434	Libya	LBY								07	COFFEE,TEA,COCOA,SPICES	1	No Quantity							334438			0
S3	2016	2016	2016	2	0	2	Export	688	Serbia	SRB	470	Malta	MLT								07	COFFEE,TEA,COCOA,SPICES	1	No Quantity							2374			0
S3	2016	2016	2016	2	0	2	Export	688	Serbia	SRB	498	Rep. of Moldova	MDA								07	COFFEE,TEA,COCOA,SPICES	1	No Quantity							17814			0
S3	2016	2016	2016	2	0	2	Export	688	Serbia	SRB	499	Montenegro	MNE								07	COFFEE,TEA,COCOA,SPICES	1	No Quantity							12457227			0
S3	2016	2016	2016	2	0	2	Export	688	Serbia	SRB	528	Netherlands	NLD								07	COFFEE,TEA,COCOA,SPICES	1	No Quantity							1530575			0
S3	2016	2016	2016	2	0	2	Export	688	Serbia	SRB	554	New Zealand	NZL								07	COFFEE,TEA,COCOA,SPICES	1	No Quantity							1898			0
S3	2016	2016	2016	2	0	2	Export	688	Serbia	SRB	616	Poland	POL								07	COFFEE,TEA,COCOA,SPICES	1	No Quantity							478016			0
S3	2016	2016	2016	2	0	2	Export	688	Serbia	SRB	620	Portugal	PRT								07	COFFEE,TEA,COCOA,SPICES	1	No Quantity							12361			0
S3	2016	2016	2016	2	0	2	Export	688	Serbia	SRB	634	Qatar	QAT								07	COFFEE,TEA,COCOA,SPICES	1	No Quantity							26624			0
S3	2016	2016	2016	2	0	2	Export	688	Serbia	SRB	642	Romania	ROU								07	COFFEE,TEA,COCOA,SPICES	1	No Quantity							1869108			0
S3	2016	2016	2016	2	0	2	Export	688	Serbia	SRB	643	Russian Federation	RUS								07	COFFEE,TEA,COCOA,SPICES	1	No Quantity							1045416			0
S3	2016	2016	2016	2	0	2	Export	688	Serbia	SRB	682	Saudi Arabia	SAU								07	COFFEE,TEA,COCOA,SPICES	1	No Quantity							19			0
S3	2016	2016	2016	2	0	2	Export	688	Serbia	SRB	702	Singapore	SGP								07	COFFEE,TEA,COCOA,SPICES	1	No Quantity							80			0
S3	2016	2016	2016	2	0	2	Export	688	Serbia	SRB	703	Slovakia	SVK								07	COFFEE,TEA,COCOA,SPICES	1	No Quantity							283075			0
S3	2016	2016	2016	2	0	2	Export	688	Serbia	SRB	704	Viet Nam	VNM								07	COFFEE,TEA,COCOA,SPICES	1	No Quantity							64			0
S3	2016	2016	2016	2	0	2	Export	688	Serbia	SRB	705	Slovenia	SVN								07	COFFEE,TEA,COCOA,SPICES	1	No Quantity							1659097			0
S3	2016	2016	2016	2	0	2	Export	688	Serbia	SRB	710	South Africa	ZAF								07	COFFEE,TEA,COCOA,SPICES	1	No Quantity							3			0
S3	2016	2016	2016	2	0	2	Export	688	Serbia	SRB	724	Spain	ESP								07	COFFEE,TEA,COCOA,SPICES	1	No Quantity							210207			0
S3	2016	2016	2016	2	0	2	Export	688	Serbia	SRB	752	Sweden	SWE								07	COFFEE,TEA,COCOA,SPICES	1	No Quantity							509677			0
S3	2016	2016	2016	2	0	2	Export	688	Serbia	SRB	757	Switzerland	CHE								07	COFFEE,TEA,COCOA,SPICES	1	No Quantity							619264			0
S3	2016	2016	2016	2	0	2	Export	688	Serbia	SRB	784	United Arab Emirates	ARE								07	COFFEE,TEA,COCOA,SPICES	1	No Quantity							66348			0
S3	2016	2016	2016	2	0	2	Export	688	Serbia	SRB	792	Turkey	TUR								07	COFFEE,TEA,COCOA,SPICES	1	No Quantity							81702			0
S3	2016	2016	2016	2	0	2	Export	688	Serbia	SRB	804	Ukraine	UKR								07	COFFEE,TEA,COCOA,SPICES	1	No Quantity							1029543			0
S3	2016	2016	2016	2	0	2	Export	688	Serbia	SRB	807	North Macedonia	MKD								07	COFFEE,TEA,COCOA,SPICES	1	No Quantity							16771822			0
S3	2016	2016	2016	2	0	2	Export	688	Serbia	SRB	826	United Kingdom	GBR								07	COFFEE,TEA,COCOA,SPICES	1	No Quantity							1202873			0
S3	2016	2016	2016	2	0	2	Export	688	Serbia	SRB	842	USA	USA								07	COFFEE,TEA,COCOA,SPICES	1	No Quantity							3223668			0
S3	2016	2016	2016	2	0	2	Export	686	Senegal	SEN	0	World	WLD								08	ANIMAL FEED STUFF	1	No Quantity							6272348			0
S3	2016	2016	2016	2	0	2	Export	686	Senegal	SEN	56	Belgium	BEL								08	ANIMAL FEED STUFF	1	No Quantity							10865			0
S3	2016	2016	2016	2	0	2	Export	686	Senegal	SEN	120	Cameroon	CMR								08	ANIMAL FEED STUFF	1	No Quantity							381513			0
S3	2016	2016	2016	2	0	2	Export	686	Senegal	SEN	132	Cabo Verde	CPV								08	ANIMAL FEED STUFF	1	No Quantity							340			0
S3	2016	2016	2016	2	0	2	Export	686	Senegal	SEN	178	Congo	COG								08	ANIMAL FEED STUFF	1	No Quantity							71453			0
S3	2016	2016	2016	2	0	2	Export	686	Senegal	SEN	204	Benin	BEN								08	ANIMAL FEED STUFF	1	No Quantity							106721			0
S3	2016	2016	2016	2	0	2	Export	686	Senegal	SEN	208	Denmark	DNK								08	ANIMAL FEED STUFF	1	No Quantity							1054110			0
S3	2016	2016	2016	2	0	2	Export	686	Senegal	SEN	251	France	FRA								08	ANIMAL FEED STUFF	1	No Quantity							102			0
S3	2016	2016	2016	2	0	2	Export	686	Senegal	SEN	270	Gambia	GMB								08	ANIMAL FEED STUFF	1	No Quantity							11330			0
S3	2016	2016	2016	2	0	2	Export	686	Senegal	SEN	288	Ghana	GHA								08	ANIMAL FEED STUFF	1	No Quantity							2383			0
S3	2016	2016	2016	2	0	2	Export	686	Senegal	SEN	324	Guinea	GIN								08	ANIMAL FEED STUFF	1	No Quantity							35572			0
S3	2016	2016	2016	2	0	2	Export	686	Senegal	SEN	381	Italy	ITA								08	ANIMAL FEED STUFF	1	No Quantity							774824			0
S3	2016	2016	2016	2	0	2	Export	686	Senegal	SEN	384	Côte d'Ivoire	CIV								08	ANIMAL FEED STUFF	1	No Quantity							1216964			0
S3	2016	2016	2016	2	0	2	Export	686	Senegal	SEN	392	Japan	JPN								08	ANIMAL FEED STUFF	1	No Quantity							715010			0
S3	2016	2016	2016	2	0	2	Export	686	Senegal	SEN	466	Mali	MLI								08	ANIMAL FEED STUFF	1	No Quantity							857475			0
S3	2016	2016	2016	2	0	2	Export	686	Senegal	SEN	478	Mauritania	MRT								08	ANIMAL FEED STUFF	1	No Quantity							19881			0
S3	2016	2016	2016	2	0	2	Export	686	Senegal	SEN	624	Guinea-Bissau	GNB								08	ANIMAL FEED STUFF	1	No Quantity							8438			0
S3	2016	2016	2016	2	0	2	Export	686	Senegal	SEN	704	Viet Nam	VNM								08	ANIMAL FEED STUFF	1	No Quantity							587867			0
S3	2016	2016	2016	2	0	2	Export	686	Senegal	SEN	724	Spain	ESP								08	ANIMAL FEED STUFF	1	No Quantity							84855			0
S3	2016	2016	2016	2	0	2	Export	686	Senegal	SEN	768	Togo	TGO								08	ANIMAL FEED STUFF	1	No Quantity							264468			0
S3	2016	2016	2016	2	0	2	Export	686	Senegal	SEN	826	United Kingdom	GBR								08	ANIMAL FEED STUFF	1	No Quantity							27456			0
S3	2016	2016	2016	2	0	2	Export	686	Senegal	SEN	842	USA	USA								08	ANIMAL FEED STUFF	1	No Quantity							281			0
S3	2016	2016	2016	2	0	2	Export	686	Senegal	SEN	854	Burkina Faso	BFA								08	ANIMAL FEED STUFF	1	No Quantity							40438			0
S3	2016	2016	2016	2	0	2	Export	688	Serbia	SRB	0	World	WLD								08	ANIMAL FEED STUFF	1	No Quantity							151086120			0
S3	2016	2016	2016	2	0	2	Export	688	Serbia	SRB	8	Albania	ALB								08	ANIMAL FEED STUFF	1	No Quantity							3553879			0
S3	2016	2016	2016	2	0	2	Export	688	Serbia	SRB	40	Austria	AUT								08	ANIMAL FEED STUFF	1	No Quantity							3951893			0
S3	2016	2016	2016	2	0	2	Export	688	Serbia	SRB	48	Bahrain	BHR								08	ANIMAL FEED STUFF	1	No Quantity							20089			0
S3	2016	2016	2016	2	0	2	Export	688	Serbia	SRB	50	Bangladesh	BGD								08	ANIMAL FEED STUFF	1	No Quantity							34278			0
S3	2016	2016	2016	2	0	2	Export	688	Serbia	SRB	56	Belgium	BEL								08	ANIMAL FEED STUFF	1	No Quantity							426901			0
S3	2016	2016	2016	2	0	2	Export	688	Serbia	SRB	70	Bosnia Herzegovina	BIH								08	ANIMAL FEED STUFF	1	No Quantity							30078791			0
S3	2016	2016	2016	2	0	2	Export	688	Serbia	SRB	100	Bulgaria	BGR								08	ANIMAL FEED STUFF	1	No Quantity							1257273			0
S3	2016	2016	2016	2	0	2	Export	688	Serbia	SRB	112	Belarus	BLR								08	ANIMAL FEED STUFF	1	No Quantity							1633303			0
S3	2016	2016	2016	2	0	2	Export	688	Serbia	SRB	152	Chile	CHL								08	ANIMAL FEED STUFF	1	No Quantity							15600			0
S3	2016	2016	2016	2	0	2	Export	688	Serbia	SRB	156	China	CHN								08	ANIMAL FEED STUFF	1	No Quantity							27277			0
S3	2016	2016	2016	2	0	2	Export	688	Serbia	SRB	170	Colombia	COL								08	ANIMAL FEED STUFF	1	No Quantity							12480			0
S3	2016	2016	2016	2	0	2	Export	688	Serbia	SRB	191	Croatia	HRV								08	ANIMAL FEED STUFF	1	No Quantity							10946036			0
S3	2016	2016	2016	2	0	2	Export	688	Serbia	SRB	203	Czechia	CZE								08	ANIMAL FEED STUFF	1	No Quantity							1462391			0
S3	2016	2016	2016	2	0	2	Export	688	Serbia	SRB	208	Denmark	DNK								08	ANIMAL FEED STUFF	1	No Quantity							92116			0
S3	2016	2016	2016	2	0	2	Export	688	Serbia	SRB	246	Finland	FIN								08	ANIMAL FEED STUFF	1	No Quantity							388439			0
S3	2016	2016	2016	2	0	2	Export	688	Serbia	SRB	251	France	FRA								08	ANIMAL FEED STUFF	1	No Quantity							2546827			0
S3	2016	2016	2016	2	0	2	Export	688	Serbia	SRB	276	Germany	DEU								08	ANIMAL FEED STUFF	1	No Quantity							6077640			0
S3	2016	2016	2016	2	0	2	Export	688	Serbia	SRB	300	Greece	GRC								08	ANIMAL FEED STUFF	1	No Quantity							4729224			0
S3	2016	2016	2016	2	0	2	Export	688	Serbia	SRB	348	Hungary	HUN								08	ANIMAL FEED STUFF	1	No Quantity							5838294			0
S3	2016	2016	2016	2	0	2	Export	688	Serbia	SRB	352	Iceland	ISL								08	ANIMAL FEED STUFF	1	No Quantity							2			0
S3	2016	2016	2016	2	0	2	Export	688	Serbia	SRB	368	Iraq	IRQ								08	ANIMAL FEED STUFF	1	No Quantity							101312			0
S3	2016	2016	2016	2	0	2	Export	688	Serbia	SRB	372	Ireland	IRL								08	ANIMAL FEED STUFF	1	No Quantity							46209			0
S3	2016	2016	2016	2	0	2	Export	688	Serbia	SRB	376	Israel	ISR								08	ANIMAL FEED STUFF	1	No Quantity							1662013			0
S3	2016	2016	2016	2	0	2	Export	688	Serbia	SRB	381	Italy	ITA								08	ANIMAL FEED STUFF	1	No Quantity							30241415			0
S3	2016	2016	2016	2	0	2	Export	688	Serbia	SRB	422	Lebanon	LBN								08	ANIMAL FEED STUFF	1	No Quantity							9161			0
S3	2016	2016	2016	2	0	2	Export	688	Serbia	SRB	428	Latvia	LVA								08	ANIMAL FEED STUFF	1	No Quantity							180668			0
S3	2016	2016	2016	2	0	2	Export	688	Serbia	SRB	440	Lithuania	LTU								08	ANIMAL FEED STUFF	1	No Quantity							90165			0
S3	2016	2016	2016	2	0	2	Export	688	Serbia	SRB	458	Malaysia	MYS								08	ANIMAL FEED STUFF	1	No Quantity							50657			0
S3	2016	2016	2016	2	0	2	Export	688	Serbia	SRB	484	Mexico	MEX								08	ANIMAL FEED STUFF	1	No Quantity							882924			0
S3	2016	2016	2016	2	0	2	Export	688	Serbia	SRB	490	Other Asia, nes									08	ANIMAL FEED STUFF	1	No Quantity							364134			0
S3	2016	2016	2016	2	0	2	Export	688	Serbia	SRB	498	Rep. of Moldova	MDA								08	ANIMAL FEED STUFF	1	No Quantity							65646			0
S3	2016	2016	2016	2	0	2	Export	688	Serbia	SRB	499	Montenegro	MNE								08	ANIMAL FEED STUFF	1	No Quantity							13351921			0
S3	2016	2016	2016	2	0	2	Export	688	Serbia	SRB	504	Morocco	MAR								08	ANIMAL FEED STUFF	1	No Quantity							7			0
S3	2016	2016	2016	2	0	2	Export	688	Serbia	SRB	524	Nepal	NPL								08	ANIMAL FEED STUFF	1	No Quantity							22357			0
S3	2016	2016	2016	2	0	2	Export	688	Serbia	SRB	528	Netherlands	NLD								08	ANIMAL FEED STUFF	1	No Quantity							160411			0
S3	2016	2016	2016	2	0	2	Export	688	Serbia	SRB	579	Norway	NOR								08	ANIMAL FEED STUFF	1	No Quantity							25718			0
S3	2016	2016	2016	2	0	2	Export	688	Serbia	SRB	586	Pakistan	PAK								08	ANIMAL FEED STUFF	1	No Quantity							47974			0
S3	2016	2016	2016	2	0	2	Export	688	Serbia	SRB	604	Peru	PER								08	ANIMAL FEED STUFF	1	No Quantity							726282			0
S3	2016	2016	2016	2	0	2	Export	688	Serbia	SRB	608	Philippines	PHL								08	ANIMAL FEED STUFF	1	No Quantity							100375			0
S3	2016	2016	2016	2	0	2	Export	688	Serbia	SRB	616	Poland	POL								08	ANIMAL FEED STUFF	1	No Quantity							2323006			0
S3	2016	2016	2016	2	0	2	Export	688	Serbia	SRB	642	Romania	ROU								08	ANIMAL FEED STUFF	1	No Quantity							1490600			0
S3	2016	2016	2016	2	0	2	Export	688	Serbia	SRB	643	Russian Federation	RUS								08	ANIMAL FEED STUFF	1	No Quantity							6010564			0
S3	2016	2016	2016	2	0	2	Export	688	Serbia	SRB	694	Sierra Leone	SLE								08	ANIMAL FEED STUFF	1	No Quantity							32524			0
S3	2016	2016	2016	2	0	2	Export	688	Serbia	SRB	699	India	IND								08	ANIMAL FEED STUFF	1	No Quantity							7			0
S3	2016	2016	2016	2	0	2	Export	688	Serbia	SRB	703	Slovakia	SVK								08	ANIMAL FEED STUFF	1	No Quantity							2618605			0
S3	2016	2016	2016	2	0	2	Export	688	Serbia	SRB	705	Slovenia	SVN								08	ANIMAL FEED STUFF	1	No Quantity							3007306			0
S3	2016	2016	2016	2	0	2	Export	688	Serbia	SRB	724	Spain	ESP								08	ANIMAL FEED STUFF	1	No Quantity							8747			0
S3	2016	2016	2016	2	0	2	Export	688	Serbia	SRB	752	Sweden	SWE								08	ANIMAL FEED STUFF	1	No Quantity							42388			0
S3	2016	2016	2016	2	0	2	Export	688	Serbia	SRB	757	Switzerland	CHE								08	ANIMAL FEED STUFF	1	No Quantity							5177225			0
S3	2016	2016	2016	2	0	2	Export	688	Serbia	SRB	764	Thailand	THA								08	ANIMAL FEED STUFF	1	No Quantity							501008			0
S3	2016	2016	2016	2	0	2	Export	688	Serbia	SRB	784	United Arab Emirates	ARE								08	ANIMAL FEED STUFF	1	No Quantity							55			0
S3	2016	2016	2016	2	0	2	Export	688	Serbia	SRB	792	Turkey	TUR								08	ANIMAL FEED STUFF	1	No Quantity							1684006			0
S3	2016	2016	2016	2	0	2	Export	688	Serbia	SRB	800	Uganda	UGA								08	ANIMAL FEED STUFF	1	No Quantity							13832			0
S3	2016	2016	2016	2	0	2	Export	688	Serbia	SRB	804	Ukraine	UKR								08	ANIMAL FEED STUFF	1	No Quantity							19317			0
S3	2016	2016	2016	2	0	2	Export	688	Serbia	SRB	807	North Macedonia	MKD								08	ANIMAL FEED STUFF	1	No Quantity							4973195			0
S3	2016	2016	2016	2	0	2	Export	688	Serbia	SRB	818	Egypt	EGY								08	ANIMAL FEED STUFF	1	No Quantity							15904			0
S3	2016	2016	2016	2	0	2	Export	688	Serbia	SRB	826	United Kingdom	GBR								08	ANIMAL FEED STUFF	1	No Quantity							1944608			0
S3	2016	2016	2016	2	0	2	Export	688	Serbia	SRB	834	United Rep. of Tanzania	TZA								08	ANIMAL FEED STUFF	1	No Quantity							1137			0
S3	2016	2016	2016	2	0	2	Export	688	Serbia	SRB	894	Zambia	ZMB								08	ANIMAL FEED STUFF	1	No Quantity							4			0
S3	2016	2016	2016	2	0	2	Export	686	Senegal	SEN	0	World	WLD								09	MISC.EDIBLE PRODUCTS ETC	1	No Quantity							145026871			0
S3	2016	2016	2016	2	0	2	Export	686	Senegal	SEN	12	Algeria	DZA								09	MISC.EDIBLE PRODUCTS ETC	1	No Quantity							213			0
S3	2016	2016	2016	2	0	2	Export	686	Senegal	SEN	56	Belgium	BEL								09	MISC.EDIBLE PRODUCTS ETC	1	No Quantity							34719			0
S3	2016	2016	2016	2	0	2	Export	686	Senegal	SEN	96	Brunei Darussalam	BRN								09	MISC.EDIBLE PRODUCTS ETC	1	No Quantity							107823			0
S3	2016	2016	2016	2	0	2	Export	686	Senegal	SEN	108	Burundi	BDI								09	MISC.EDIBLE PRODUCTS ETC	1	No Quantity							2431			0
S3	2016	2016	2016	2	0	2	Export	686	Senegal	SEN	120	Cameroon	CMR								09	MISC.EDIBLE PRODUCTS ETC	1	No Quantity							4135			0
S3	2016	2016	2016	2	0	2	Export	686	Senegal	SEN	124	Canada	CAN								09	MISC.EDIBLE PRODUCTS ETC	1	No Quantity							21117			0
S3	2016	2016	2016	2	0	2	Export	686	Senegal	SEN	132	Cabo Verde	CPV								09	MISC.EDIBLE PRODUCTS ETC	1	No Quantity							11304			0
S3	2016	2016	2016	2	0	2	Export	686	Senegal	SEN	148	Chad	TCD								09	MISC.EDIBLE PRODUCTS ETC	1	No Quantity							92			0
S3	2016	2016	2016	2	0	2	Export	686	Senegal	SEN	156	China	CHN								09	MISC.EDIBLE PRODUCTS ETC	1	No Quantity							157733			0
S3	2016	2016	2016	2	0	2	Export	686	Senegal	SEN	178	Congo	COG								09	MISC.EDIBLE PRODUCTS ETC	1	No Quantity							4655969			0
S3	2016	2016	2016	2	0	2	Export	686	Senegal	SEN	204	Benin	BEN								09	MISC.EDIBLE PRODUCTS ETC	1	No Quantity							4398191			0
S3	2016	2016	2016	2	0	2	Export	686	Senegal	SEN	251	France	FRA								09	MISC.EDIBLE PRODUCTS ETC	1	No Quantity							629185			0
S3	2016	2016	2016	2	0	2	Export	686	Senegal	SEN	266	Gabon	GAB								09	MISC.EDIBLE PRODUCTS ETC	1	No Quantity							345519			0
S3	2016	2016	2016	2	0	2	Export	686	Senegal	SEN	268	Georgia	GEO								09	MISC.EDIBLE PRODUCTS ETC	1	No Quantity							4306			0
S3	2016	2016	2016	2	0	2	Export	686	Senegal	SEN	270	Gambia	GMB								09	MISC.EDIBLE PRODUCTS ETC	1	No Quantity							6880960			0
S3	2016	2016	2016	2	0	2	Export	686	Senegal	SEN	276	Germany	DEU								09	MISC.EDIBLE PRODUCTS ETC	1	No Quantity							6227			0
S3	2016	2016	2016	2	0	2	Export	686	Senegal	SEN	288	Ghana	GHA								09	MISC.EDIBLE PRODUCTS ETC	1	No Quantity							2477500			0
S3	2016	2016	2016	2	0	2	Export	686	Senegal	SEN	324	Guinea	GIN								09	MISC.EDIBLE PRODUCTS ETC	1	No Quantity							18482197			0
S3	2016	2016	2016	2	0	2	Export	686	Senegal	SEN	381	Italy	ITA								09	MISC.EDIBLE PRODUCTS ETC	1	No Quantity							56842			0
S3	2016	2016	2016	2	0	2	Export	686	Senegal	SEN	384	Côte d'Ivoire	CIV								09	MISC.EDIBLE PRODUCTS ETC	1	No Quantity							4540774			0
S3	2016	2016	2016	2	0	2	Export	686	Senegal	SEN	392	Japan	JPN								09	MISC.EDIBLE PRODUCTS ETC	1	No Quantity							341			0
S3	2016	2016	2016	2	0	2	Export	686	Senegal	SEN	410	Rep. of Korea	KOR								09	MISC.EDIBLE PRODUCTS ETC	1	No Quantity							56480			0
S3	2016	2016	2016	2	0	2	Export	686	Senegal	SEN	414	Kuwait	KWT								09	MISC.EDIBLE PRODUCTS ETC	1	No Quantity							306			0
S3	2016	2016	2016	2	0	2	Export	686	Senegal	SEN	422	Lebanon	LBN								09	MISC.EDIBLE PRODUCTS ETC	1	No Quantity							85			0
S3	2016	2016	2016	2	0	2	Export	686	Senegal	SEN	430	Liberia	LBR								09	MISC.EDIBLE PRODUCTS ETC	1	No Quantity							321844			0
S3	2016	2016	2016	2	0	2	Export	686	Senegal	SEN	466	Mali	MLI								09	MISC.EDIBLE PRODUCTS ETC	1	No Quantity							37583773			0
S3	2016	2016	2016	2	0	2	Export	686	Senegal	SEN	478	Mauritania	MRT								09	MISC.EDIBLE PRODUCTS ETC	1	No Quantity							8235683			0
S3	2016	2016	2016	2	0	2	Export	686	Senegal	SEN	528	Netherlands	NLD								09	MISC.EDIBLE PRODUCTS ETC	1	No Quantity							15305			0
S3	2016	2016	2016	2	0	2	Export	686	Senegal	SEN	562	Niger	NER								09	MISC.EDIBLE PRODUCTS ETC	1	No Quantity							9674588			0
S3	2016	2016	2016	2	0	2	Export	686	Senegal	SEN	566	Nigeria	NGA								09	MISC.EDIBLE PRODUCTS ETC	1	No Quantity							1126241			0
S3	2016	2016	2016	2	0	2	Export	686	Senegal	SEN	624	Guinea-Bissau	GNB								09	MISC.EDIBLE PRODUCTS ETC	1	No Quantity							13920399			0
S3	2016	2016	2016	2	0	2	Export	686	Senegal	SEN	694	Sierra Leone	SLE								09	MISC.EDIBLE PRODUCTS ETC	1	No Quantity							4698824			0
S3	2016	2016	2016	2	0	2	Export	686	Senegal	SEN	710	South Africa	ZAF								09	MISC.EDIBLE PRODUCTS ETC	1	No Quantity							287			0
S3	2016	2016	2016	2	0	2	Export	686	Senegal	SEN	724	Spain	ESP								09	MISC.EDIBLE PRODUCTS ETC	1	No Quantity							138213			0
S3	2016	2016	2016	2	0	2	Export	686	Senegal	SEN	757	Switzerland	CHE								09	MISC.EDIBLE PRODUCTS ETC	1	No Quantity							1234			0
S3	2016	2016	2016	2	0	2	Export	686	Senegal	SEN	768	Togo	TGO								09	MISC.EDIBLE PRODUCTS ETC	1	No Quantity							1920745			0
S3	2016	2016	2016	2	0	2	Export	686	Senegal	SEN	784	United Arab Emirates	ARE								09	MISC.EDIBLE PRODUCTS ETC	1	No Quantity							288			0
S3	2016	2016	2016	2	0	2	Export	686	Senegal	SEN	826	United Kingdom	GBR								09	MISC.EDIBLE PRODUCTS ETC	1	No Quantity							3971042			0
S3	2016	2016	2016	2	0	2	Export	686	Senegal	SEN	837	Bunkers									09	MISC.EDIBLE PRODUCTS ETC	1	No Quantity							1450532			0
S3	2016	2016	2016	2	0	2	Export	686	Senegal	SEN	842	USA	USA								09	MISC.EDIBLE PRODUCTS ETC	1	No Quantity							52272			0
S3	2016	2016	2016	2	0	2	Export	686	Senegal	SEN	854	Burkina Faso	BFA								09	MISC.EDIBLE PRODUCTS ETC	1	No Quantity							19023766			0
S3	2016	2016	2016	2	0	2	Export	686	Senegal	SEN	894	Zambia	ZMB								09	MISC.EDIBLE PRODUCTS ETC	1	No Quantity							170			0
S3	2016	2016	2016	2	0	2	Export	686	Senegal	SEN	899	Areas, nes									09	MISC.EDIBLE PRODUCTS ETC	1	No Quantity							17216			0
S3	2016	2016	2016	2	0	2	Export	688	Serbia	SRB	0	World	WLD								09	MISC.EDIBLE PRODUCTS ETC	1	No Quantity							141482708			0
S3	2016	2016	2016	2	0	2	Export	688	Serbia	SRB	8	Albania	ALB								09	MISC.EDIBLE PRODUCTS ETC	1	No Quantity							1435743			0
S3	2016	2016	2016	2	0	2	Export	688	Serbia	SRB	12	Algeria	DZA								09	MISC.EDIBLE PRODUCTS ETC	1	No Quantity							52597			0
S3	2016	2016	2016	2	0	2	Export	688	Serbia	SRB	31	Azerbaijan	AZE								09	MISC.EDIBLE PRODUCTS ETC	1	No Quantity							65476			0
S3	2016	2016	2016	2	0	2	Export	688	Serbia	SRB	36	Australia	AUS								09	MISC.EDIBLE PRODUCTS ETC	1	No Quantity							409091			0
S3	2016	2016	2016	2	0	2	Export	688	Serbia	SRB	40	Austria	AUT								09	MISC.EDIBLE PRODUCTS ETC	1	No Quantity							511637			0
S3	2016	2016	2016	2	0	2	Export	688	Serbia	SRB	44	Bahamas	BHS								09	MISC.EDIBLE PRODUCTS ETC	1	No Quantity							19679			0
S3	2016	2016	2016	2	0	2	Export	688	Serbia	SRB	51	Armenia	ARM								09	MISC.EDIBLE PRODUCTS ETC	1	No Quantity							4049			0
S3	2016	2016	2016	2	0	2	Export	688	Serbia	SRB	56	Belgium	BEL								09	MISC.EDIBLE PRODUCTS ETC	1	No Quantity							338380			0
S3	2016	2016	2016	2	0	2	Export	688	Serbia	SRB	70	Bosnia Herzegovina	BIH								09	MISC.EDIBLE PRODUCTS ETC	1	No Quantity							25543126			0
S3	2016	2016	2016	2	0	2	Export	688	Serbia	SRB	76	Brazil	BRA								09	MISC.EDIBLE PRODUCTS ETC	1	No Quantity							1574			0
S3	2016	2016	2016	2	0	2	Export	688	Serbia	SRB	100	Bulgaria	BGR								09	MISC.EDIBLE PRODUCTS ETC	1	No Quantity							2200577			0
S3	2016	2016	2016	2	0	2	Export	688	Serbia	SRB	112	Belarus	BLR								09	MISC.EDIBLE PRODUCTS ETC	1	No Quantity							618653			0
S3	2016	2016	2016	2	0	2	Export	688	Serbia	SRB	124	Canada	CAN								09	MISC.EDIBLE PRODUCTS ETC	1	No Quantity							119909			0
S3	2016	2016	2016	2	0	2	Export	688	Serbia	SRB	156	China	CHN								09	MISC.EDIBLE PRODUCTS ETC	1	No Quantity							20482			0
S3	2016	2016	2016	2	0	2	Export	688	Serbia	SRB	191	Croatia	HRV								09	MISC.EDIBLE PRODUCTS ETC	1	No Quantity							8017284			0
S3	2016	2016	2016	2	0	2	Export	688	Serbia	SRB	196	Cyprus	CYP								09	MISC.EDIBLE PRODUCTS ETC	1	No Quantity							98697			0
S3	2016	2016	2016	2	0	2	Export	688	Serbia	SRB	203	Czechia	CZE								09	MISC.EDIBLE PRODUCTS ETC	1	No Quantity							986808			0
S3	2016	2016	2016	2	0	2	Export	688	Serbia	SRB	208	Denmark	DNK								09	MISC.EDIBLE PRODUCTS ETC	1	No Quantity							140367			0
S3	2016	2016	2016	2	0	2	Export	688	Serbia	SRB	233	Estonia	EST								09	MISC.EDIBLE PRODUCTS ETC	1	No Quantity							184714			0
S3	2016	2016	2016	2	0	2	Export	688	Serbia	SRB	246	Finland	FIN								09	MISC.EDIBLE PRODUCTS ETC	1	No Quantity							534517			0
S3	2016	2016	2016	2	0	2	Export	688	Serbia	SRB	251	France	FRA								09	MISC.EDIBLE PRODUCTS ETC	1	No Quantity							7424856			0
S3	2016	2016	2016	2	0	2	Export	688	Serbia	SRB	266	Gabon	GAB								09	MISC.EDIBLE PRODUCTS ETC	1	No Quantity							16			0
S3	2016	2016	2016	2	0	2	Export	688	Serbia	SRB	268	Georgia	GEO								09	MISC.EDIBLE PRODUCTS ETC	1	No Quantity							33961			0
S3	2016	2016	2016	2	0	2	Export	688	Serbia	SRB	276	Germany	DEU								09	MISC.EDIBLE PRODUCTS ETC	1	No Quantity							1930016			0
S3	2016	2016	2016	2	0	2	Export	688	Serbia	SRB	300	Greece	GRC								09	MISC.EDIBLE PRODUCTS ETC	1	No Quantity							3987750			0
S3	2016	2016	2016	2	0	2	Export	688	Serbia	SRB	348	Hungary	HUN								09	MISC.EDIBLE PRODUCTS ETC	1	No Quantity							463305			0
S3	2016	2016	2016	2	0	2	Export	688	Serbia	SRB	352	Iceland	ISL								09	MISC.EDIBLE PRODUCTS ETC	1	No Quantity							1262			0
S3	2016	2016	2016	2	0	2	Export	688	Serbia	SRB	360	Indonesia	IDN								09	MISC.EDIBLE PRODUCTS ETC	1	No Quantity							879861			0
S3	2016	2016	2016	2	0	2	Export	688	Serbia	SRB	364	Iran	IRN								09	MISC.EDIBLE PRODUCTS ETC	1	No Quantity							51439			0
S3	2016	2016	2016	2	0	2	Export	688	Serbia	SRB	368	Iraq	IRQ								09	MISC.EDIBLE PRODUCTS ETC	1	No Quantity							389711			0
S3	2016	2016	2016	2	0	2	Export	688	Serbia	SRB	372	Ireland	IRL								09	MISC.EDIBLE PRODUCTS ETC	1	No Quantity							147970			0
S3	2016	2016	2016	2	0	2	Export	688	Serbia	SRB	376	Israel	ISR								09	MISC.EDIBLE PRODUCTS ETC	1	No Quantity							658879			0
S3	2016	2016	2016	2	0	2	Export	688	Serbia	SRB	381	Italy	ITA								09	MISC.EDIBLE PRODUCTS ETC	1	No Quantity							1739484			0
S3	2016	2016	2016	2	0	2	Export	688	Serbia	SRB	392	Japan	JPN								09	MISC.EDIBLE PRODUCTS ETC	1	No Quantity							3871710			0
S3	2016	2016	2016	2	0	2	Export	688	Serbia	SRB	398	Kazakhstan	KAZ								09	MISC.EDIBLE PRODUCTS ETC	1	No Quantity							67438			0
S3	2016	2016	2016	2	0	2	Export	688	Serbia	SRB	400	Jordan	JOR								09	MISC.EDIBLE PRODUCTS ETC	1	No Quantity							184295			0
S3	2016	2016	2016	2	0	2	Export	688	Serbia	SRB	404	Kenya	KEN								09	MISC.EDIBLE PRODUCTS ETC	1	No Quantity							32790			0
S3	2016	2016	2016	2	0	2	Export	688	Serbia	SRB	410	Rep. of Korea	KOR								09	MISC.EDIBLE PRODUCTS ETC	1	No Quantity							918715			0
S3	2016	2016	2016	2	0	2	Export	688	Serbia	SRB	417	Kyrgyzstan	KGZ								09	MISC.EDIBLE PRODUCTS ETC	1	No Quantity							13			0
S3	2016	2016	2016	2	0	2	Export	688	Serbia	SRB	422	Lebanon	LBN								09	MISC.EDIBLE PRODUCTS ETC	1	No Quantity							64851			0
S3	2016	2016	2016	2	0	2	Export	688	Serbia	SRB	428	Latvia	LVA								09	MISC.EDIBLE PRODUCTS ETC	1	No Quantity							398038			0
S3	2016	2016	2016	2	0	2	Export	688	Serbia	SRB	434	Libya	LBY								09	MISC.EDIBLE PRODUCTS ETC	1	No Quantity							112378			0
S3	2016	2016	2016	2	0	2	Export	688	Serbia	SRB	440	Lithuania	LTU								09	MISC.EDIBLE PRODUCTS ETC	1	No Quantity							15124			0
S3	2016	2016	2016	2	0	2	Export	688	Serbia	SRB	458	Malaysia	MYS								09	MISC.EDIBLE PRODUCTS ETC	1	No Quantity							97898			0
S3	2016	2016	2016	2	0	2	Export	688	Serbia	SRB	484	Mexico	MEX								09	MISC.EDIBLE PRODUCTS ETC	1	No Quantity							595925			0
S3	2016	2016	2016	2	0	2	Export	688	Serbia	SRB	498	Rep. of Moldova	MDA								09	MISC.EDIBLE PRODUCTS ETC	1	No Quantity							73642			0
S3	2016	2016	2016	2	0	2	Export	688	Serbia	SRB	499	Montenegro	MNE								09	MISC.EDIBLE PRODUCTS ETC	1	No Quantity							17961387			0
S3	2016	2016	2016	2	0	2	Export	688	Serbia	SRB	504	Morocco	MAR								09	MISC.EDIBLE PRODUCTS ETC	1	No Quantity							173422			0
S3	2016	2016	2016	2	0	2	Export	688	Serbia	SRB	528	Netherlands	NLD								09	MISC.EDIBLE PRODUCTS ETC	1	No Quantity							8691234			0
S3	2016	2016	2016	2	0	2	Export	688	Serbia	SRB	554	New Zealand	NZL								09	MISC.EDIBLE PRODUCTS ETC	1	No Quantity							8490			0
S3	2016	2016	2016	2	0	2	Export	688	Serbia	SRB	566	Nigeria	NGA								09	MISC.EDIBLE PRODUCTS ETC	1	No Quantity							35773			0
S3	2016	2016	2016	2	0	2	Export	688	Serbia	SRB	579	Norway	NOR								09	MISC.EDIBLE PRODUCTS ETC	1	No Quantity							373440			0
S3	2016	2016	2016	2	0	2	Export	688	Serbia	SRB	608	Philippines	PHL								09	MISC.EDIBLE PRODUCTS ETC	1	No Quantity							200179			0
S3	2016	2016	2016	2	0	2	Export	688	Serbia	SRB	616	Poland	POL								09	MISC.EDIBLE PRODUCTS ETC	1	No Quantity							1602059			0
S3	2016	2016	2016	2	0	2	Export	688	Serbia	SRB	620	Portugal	PRT								09	MISC.EDIBLE PRODUCTS ETC	1	No Quantity							323402			0
S3	2016	2016	2016	2	0	2	Export	688	Serbia	SRB	642	Romania	ROU								09	MISC.EDIBLE PRODUCTS ETC	1	No Quantity							3312730			0
S3	2016	2016	2016	2	0	2	Export	688	Serbia	SRB	643	Russian Federation	RUS								09	MISC.EDIBLE PRODUCTS ETC	1	No Quantity							7164084			0
S3	2016	2016	2016	2	0	2	Export	688	Serbia	SRB	686	Senegal	SEN								09	MISC.EDIBLE PRODUCTS ETC	1	No Quantity							26299			0
S3	2016	2016	2016	2	0	2	Export	688	Serbia	SRB	699	India	IND								09	MISC.EDIBLE PRODUCTS ETC	1	No Quantity							1450			0
S3	2016	2016	2016	2	0	2	Export	688	Serbia	SRB	702	Singapore	SGP								09	MISC.EDIBLE PRODUCTS ETC	1	No Quantity							14316			0
S3	2016	2016	2016	2	0	2	Export	688	Serbia	SRB	703	Slovakia	SVK								09	MISC.EDIBLE PRODUCTS ETC	1	No Quantity							535254			0
S3	2016	2016	2016	2	0	2	Export	688	Serbia	SRB	704	Viet Nam	VNM								09	MISC.EDIBLE PRODUCTS ETC	1	No Quantity							24444			0
S3	2016	2016	2016	2	0	2	Export	688	Serbia	SRB	705	Slovenia	SVN								09	MISC.EDIBLE PRODUCTS ETC	1	No Quantity							1901142			0
S3	2016	2016	2016	2	0	2	Export	688	Serbia	SRB	706	Somalia	SOM								09	MISC.EDIBLE PRODUCTS ETC	1	No Quantity							252068			0
S3	2016	2016	2016	2	0	2	Export	688	Serbia	SRB	710	South Africa	ZAF								09	MISC.EDIBLE PRODUCTS ETC	1	No Quantity							34			0
S3	2016	2016	2016	2	0	2	Export	688	Serbia	SRB	724	Spain	ESP								09	MISC.EDIBLE PRODUCTS ETC	1	No Quantity							3131547			0
S3	2016	2016	2016	2	0	2	Export	688	Serbia	SRB	752	Sweden	SWE								09	MISC.EDIBLE PRODUCTS ETC	1	No Quantity							1055784			0
S3	2016	2016	2016	2	0	2	Export	688	Serbia	SRB	757	Switzerland	CHE								09	MISC.EDIBLE PRODUCTS ETC	1	No Quantity							560786			0
S3	2016	2016	2016	2	0	2	Export	688	Serbia	SRB	764	Thailand	THA								09	MISC.EDIBLE PRODUCTS ETC	1	No Quantity							62880			0
S3	2016	2016	2016	2	0	2	Export	688	Serbia	SRB	784	United Arab Emirates	ARE								09	MISC.EDIBLE PRODUCTS ETC	1	No Quantity							44873			0
S3	2016	2016	2016	2	0	2	Export	688	Serbia	SRB	792	Turkey	TUR								09	MISC.EDIBLE PRODUCTS ETC	1	No Quantity							20490			0
S3	2016	2016	2016	2	0	2	Export	688	Serbia	SRB	804	Ukraine	UKR								09	MISC.EDIBLE PRODUCTS ETC	1	No Quantity							1133009			0
S3	2016	2016	2016	2	0	2	Export	688	Serbia	SRB	807	North Macedonia	MKD								09	MISC.EDIBLE PRODUCTS ETC	1	No Quantity							16133856			0
S3	2016	2016	2016	2	0	2	Export	688	Serbia	SRB	818	Egypt	EGY								09	MISC.EDIBLE PRODUCTS ETC	1	No Quantity							1023072			0
S3	2016	2016	2016	2	0	2	Export	688	Serbia	SRB	826	United Kingdom	GBR								09	MISC.EDIBLE PRODUCTS ETC	1	No Quantity							4399124			0
S3	2016	2016	2016	2	0	2	Export	688	Serbia	SRB	842	USA	USA								09	MISC.EDIBLE PRODUCTS ETC	1	No Quantity							5579541			0
S3	2016	2016	2016	2	0	2	Export	688	Serbia	SRB	860	Uzbekistan	UZB								09	MISC.EDIBLE PRODUCTS ETC	1	No Quantity							190526			0
S3	2016	2016	2016	2	0	2	Export	688	Serbia	SRB	887	Yemen	YEM								09	MISC.EDIBLE PRODUCTS ETC	1	No Quantity							101326			0
S3	2016	2016	2016	2	0	2	Export	686	Senegal	SEN	0	World	WLD								11	BEVERAGES	1	No Quantity							2317274			0
S3	2016	2016	2016	2	0	2	Export	686	Senegal	SEN	56	Belgium	BEL								11	BEVERAGES	1	No Quantity							10048			0
S3	2016	2016	2016	2	0	2	Export	686	Senegal	SEN	132	Cabo Verde	CPV								11	BEVERAGES	1	No Quantity							274			0
S3	2016	2016	2016	2	0	2	Export	686	Senegal	SEN	170	Colombia	COL								11	BEVERAGES	1	No Quantity							5319			0
S3	2016	2016	2016	2	0	2	Export	686	Senegal	SEN	204	Benin	BEN								11	BEVERAGES	1	No Quantity							20381			0
S3	2016	2016	2016	2	0	2	Export	686	Senegal	SEN	251	France	FRA								11	BEVERAGES	1	No Quantity							490846			0
S3	2016	2016	2016	2	0	2	Export	686	Senegal	SEN	268	Georgia	GEO								11	BEVERAGES	1	No Quantity							119			0
S3	2016	2016	2016	2	0	2	Export	686	Senegal	SEN	270	Gambia	GMB								11	BEVERAGES	1	No Quantity							100763			0
S3	2016	2016	2016	2	0	2	Export	686	Senegal	SEN	288	Ghana	GHA								11	BEVERAGES	1	No Quantity							7			0
S3	2016	2016	2016	2	0	2	Export	686	Senegal	SEN	324	Guinea	GIN								11	BEVERAGES	1	No Quantity							254576			0
S3	2016	2016	2016	2	0	2	Export	686	Senegal	SEN	384	Côte d'Ivoire	CIV								11	BEVERAGES	1	No Quantity							125516			0
S3	2016	2016	2016	2	0	2	Export	686	Senegal	SEN	392	Japan	JPN								11	BEVERAGES	1	No Quantity							2670			0
S3	2016	2016	2016	2	0	2	Export	686	Senegal	SEN	466	Mali	MLI								11	BEVERAGES	1	No Quantity							477240			0
S3	2016	2016	2016	2	0	2	Export	686	Senegal	SEN	478	Mauritania	MRT								11	BEVERAGES	1	No Quantity							97005			0
S3	2016	2016	2016	2	0	2	Export	686	Senegal	SEN	620	Portugal	PRT								11	BEVERAGES	1	No Quantity							166			0
S3	2016	2016	2016	2	0	2	Export	686	Senegal	SEN	624	Guinea-Bissau	GNB								11	BEVERAGES	1	No Quantity							227294			0
S3	2016	2016	2016	2	0	2	Export	686	Senegal	SEN	682	Saudi Arabia	SAU								11	BEVERAGES	1	No Quantity							15416			0
S3	2016	2016	2016	2	0	2	Export	686	Senegal	SEN	710	South Africa	ZAF								11	BEVERAGES	1	No Quantity							7322			0
S3	2016	2016	2016	2	0	2	Export	686	Senegal	SEN	768	Togo	TGO								11	BEVERAGES	1	No Quantity							9817			0
S3	2016	2016	2016	2	0	2	Export	686	Senegal	SEN	784	United Arab Emirates	ARE								11	BEVERAGES	1	No Quantity							78147			0
S3	2016	2016	2016	2	0	2	Export	686	Senegal	SEN	788	Tunisia	TUN								11	BEVERAGES	1	No Quantity							2037			0
S3	2016	2016	2016	2	0	2	Export	686	Senegal	SEN	837	Bunkers									11	BEVERAGES	1	No Quantity							255034			0
S3	2016	2016	2016	2	0	2	Export	686	Senegal	SEN	842	USA	USA								11	BEVERAGES	1	No Quantity							62465			0
S3	2016	2016	2016	2	0	2	Export	686	Senegal	SEN	854	Burkina Faso	BFA								11	BEVERAGES	1	No Quantity							74811			0
S3	2016	2016	2016	2	0	2	Export	688	Serbia	SRB	0	World	WLD								11	BEVERAGES	1	No Quantity							190239109			0
S3	2016	2016	2016	2	0	2	Export	688	Serbia	SRB	8	Albania	ALB								11	BEVERAGES	1	No Quantity							5983868			0
S3	2016	2016	2016	2	0	2	Export	688	Serbia	SRB	20	Andorra	AND								11	BEVERAGES	1	No Quantity							5167			0
S3	2016	2016	2016	2	0	2	Export	688	Serbia	SRB	31	Azerbaijan	AZE								11	BEVERAGES	1	No Quantity							46			0
S3	2016	2016	2016	2	0	2	Export	688	Serbia	SRB	36	Australia	AUS								11	BEVERAGES	1	No Quantity							932285			0
S3	2016	2016	2016	2	0	2	Export	688	Serbia	SRB	40	Austria	AUT								11	BEVERAGES	1	No Quantity							2268380			0
S3	2016	2016	2016	2	0	2	Export	688	Serbia	SRB	44	Bahamas	BHS								11	BEVERAGES	1	No Quantity							682			0
S3	2016	2016	2016	2	0	2	Export	688	Serbia	SRB	56	Belgium	BEL								11	BEVERAGES	1	No Quantity							89594			0
S3	2016	2016	2016	2	0	2	Export	688	Serbia	SRB	70	Bosnia Herzegovina	BIH								11	BEVERAGES	1	No Quantity							54894304			0
S3	2016	2016	2016	2	0	2	Export	688	Serbia	SRB	100	Bulgaria	BGR								11	BEVERAGES	1	No Quantity							19722269			0
S3	2016	2016	2016	2	0	2	Export	688	Serbia	SRB	120	Cameroon	CMR								11	BEVERAGES	1	No Quantity							65			0
S3	2016	2016	2016	2	0	2	Export	688	Serbia	SRB	124	Canada	CAN								11	BEVERAGES	1	No Quantity							459599			0
S3	2016	2016	2016	2	0	2	Export	688	Serbia	SRB	152	Chile	CHL								11	BEVERAGES	1	No Quantity							7846			0
S3	2016	2016	2016	2	0	2	Export	688	Serbia	SRB	156	China	CHN								11	BEVERAGES	1	No Quantity							634820			0
S3	2016	2016	2016	2	0	2	Export	688	Serbia	SRB	170	Colombia	COL								11	BEVERAGES	1	No Quantity							8125			0
S3	2016	2016	2016	2	0	2	Export	688	Serbia	SRB	191	Croatia	HRV								11	BEVERAGES	1	No Quantity							13284865			0
S3	2016	2016	2016	2	0	2	Export	688	Serbia	SRB	196	Cyprus	CYP								11	BEVERAGES	1	No Quantity							6496933			0
S3	2016	2016	2016	2	0	2	Export	688	Serbia	SRB	203	Czechia	CZE								11	BEVERAGES	1	No Quantity							470739			0
S3	2016	2016	2016	2	0	2	Export	688	Serbia	SRB	208	Denmark	DNK								11	BEVERAGES	1	No Quantity							21743			0
S3	2016	2016	2016	2	0	2	Export	688	Serbia	SRB	251	France	FRA								11	BEVERAGES	1	No Quantity							731921			0
S3	2016	2016	2016	2	0	2	Export	688	Serbia	SRB	268	Georgia	GEO								11	BEVERAGES	1	No Quantity							20509			0
S3	2016	2016	2016	2	0	2	Export	688	Serbia	SRB	276	Germany	DEU								11	BEVERAGES	1	No Quantity							876073			0
S3	2016	2016	2016	2	0	2	Export	688	Serbia	SRB	288	Ghana	GHA								11	BEVERAGES	1	No Quantity							31116			0
S3	2016	2016	2016	2	0	2	Export	688	Serbia	SRB	300	Greece	GRC								11	BEVERAGES	1	No Quantity							3170848			0
S3	2016	2016	2016	2	0	2	Export	688	Serbia	SRB	344	China, Hong Kong SAR	HKG								11	BEVERAGES	1	No Quantity							44967			0
S3	2016	2016	2016	2	0	2	Export	688	Serbia	SRB	348	Hungary	HUN								11	BEVERAGES	1	No Quantity							3902243			0
S3	2016	2016	2016	2	0	2	Export	688	Serbia	SRB	352	Iceland	ISL								11	BEVERAGES	1	No Quantity							12470			0
S3	2016	2016	2016	2	0	2	Export	688	Serbia	SRB	364	Iran	IRN								11	BEVERAGES	1	No Quantity							9			0
S3	2016	2016	2016	2	0	2	Export	688	Serbia	SRB	368	Iraq	IRQ								11	BEVERAGES	1	No Quantity							26686			0
S3	2016	2016	2016	2	0	2	Export	688	Serbia	SRB	376	Israel	ISR								11	BEVERAGES	1	No Quantity							11191			0
S3	2016	2016	2016	2	0	2	Export	688	Serbia	SRB	381	Italy	ITA								11	BEVERAGES	1	No Quantity							301029			0
S3	2016	2016	2016	2	0	2	Export	688	Serbia	SRB	388	Jamaica	JAM								11	BEVERAGES	1	No Quantity							42018			0
S3	2016	2016	2016	2	0	2	Export	688	Serbia	SRB	392	Japan	JPN								11	BEVERAGES	1	No Quantity							2085			0
S3	2016	2016	2016	2	0	2	Export	688	Serbia	SRB	400	Jordan	JOR								11	BEVERAGES	1	No Quantity							51819			0
S3	2016	2016	2016	2	0	2	Export	688	Serbia	SRB	410	Rep. of Korea	KOR								11	BEVERAGES	1	No Quantity							84826			0
S3	2016	2016	2016	2	0	2	Export	688	Serbia	SRB	414	Kuwait	KWT								11	BEVERAGES	1	No Quantity							50955			0
S3	2016	2016	2016	2	0	2	Export	688	Serbia	SRB	428	Latvia	LVA								11	BEVERAGES	1	No Quantity							5069			0
S3	2016	2016	2016	2	0	2	Export	688	Serbia	SRB	434	Libya	LBY								11	BEVERAGES	1	No Quantity							350885			0
S3	2016	2016	2016	2	0	2	Export	688	Serbia	SRB	440	Lithuania	LTU								11	BEVERAGES	1	No Quantity							41800			0
S3	2016	2016	2016	2	0	2	Export	688	Serbia	SRB	470	Malta	MLT								11	BEVERAGES	1	No Quantity							72920			0
S3	2016	2016	2016	2	0	2	Export	688	Serbia	SRB	490	Other Asia, nes									11	BEVERAGES	1	No Quantity							20213			0
S3	2016	2016	2016	2	0	2	Export	688	Serbia	SRB	498	Rep. of Moldova	MDA								11	BEVERAGES	1	No Quantity							89148			0
S3	2016	2016	2016	2	0	2	Export	688	Serbia	SRB	499	Montenegro	MNE								11	BEVERAGES	1	No Quantity							46388757			0
S3	2016	2016	2016	2	0	2	Export	688	Serbia	SRB	528	Netherlands	NLD								11	BEVERAGES	1	No Quantity							3046164			0
S3	2016	2016	2016	2	0	2	Export	688	Serbia	SRB	554	New Zealand	NZL								11	BEVERAGES	1	No Quantity							1097			0
S3	2016	2016	2016	2	0	2	Export	688	Serbia	SRB	566	Nigeria	NGA								11	BEVERAGES	1	No Quantity							156			0
S3	2016	2016	2016	2	0	2	Export	688	Serbia	SRB	579	Norway	NOR								11	BEVERAGES	1	No Quantity							16			0
S3	2016	2016	2016	2	0	2	Export	688	Serbia	SRB	616	Poland	POL								11	BEVERAGES	1	No Quantity							142514			0
S3	2016	2016	2016	2	0	2	Export	688	Serbia	SRB	634	Qatar	QAT								11	BEVERAGES	1	No Quantity							1198			0
S3	2016	2016	2016	2	0	2	Export	688	Serbia	SRB	642	Romania	ROU								11	BEVERAGES	1	No Quantity							1144183			0
S3	2016	2016	2016	2	0	2	Export	688	Serbia	SRB	643	Russian Federation	RUS								11	BEVERAGES	1	No Quantity							5258625			0
S3	2016	2016	2016	2	0	2	Export	688	Serbia	SRB	682	Saudi Arabia	SAU								11	BEVERAGES	1	No Quantity							110298			0
S3	2016	2016	2016	2	0	2	Export	688	Serbia	SRB	702	Singapore	SGP								11	BEVERAGES	1	No Quantity							1166			0
S3	2016	2016	2016	2	0	2	Export	688	Serbia	SRB	703	Slovakia	SVK								11	BEVERAGES	1	No Quantity							302835			0
S3	2016	2016	2016	2	0	2	Export	688	Serbia	SRB	705	Slovenia	SVN								11	BEVERAGES	1	No Quantity							1513189			0
S3	2016	2016	2016	2	0	2	Export	688	Serbia	SRB	724	Spain	ESP								11	BEVERAGES	1	No Quantity							104824			0
S3	2016	2016	2016	2	0	2	Export	688	Serbia	SRB	752	Sweden	SWE								11	BEVERAGES	1	No Quantity							110262			0
S3	2016	2016	2016	2	0	2	Export	688	Serbia	SRB	757	Switzerland	CHE								11	BEVERAGES	1	No Quantity							1432023			0
S3	2016	2016	2016	2	0	2	Export	688	Serbia	SRB	784	United Arab Emirates	ARE								11	BEVERAGES	1	No Quantity							19855			0
S3	2016	2016	2016	2	0	2	Export	688	Serbia	SRB	804	Ukraine	UKR								11	BEVERAGES	1	No Quantity							425397			0
S3	2016	2016	2016	2	0	2	Export	688	Serbia	SRB	807	North Macedonia	MKD								11	BEVERAGES	1	No Quantity							13546514			0
S3	2016	2016	2016	2	0	2	Export	688	Serbia	SRB	826	United Kingdom	GBR								11	BEVERAGES	1	No Quantity							193211			0
S3	2016	2016	2016	2	0	2	Export	688	Serbia	SRB	842	USA	USA								11	BEVERAGES	1	No Quantity							1274695			0
S3	2016	2016	2016	2	0	2	Export	686	Senegal	SEN	0	World	WLD								12	TOBACCO,TOBACCO MANUFACT	1	No Quantity							85852212			0
S3	2016	2016	2016	2	0	2	Export	686	Senegal	SEN	120	Cameroon	CMR								12	TOBACCO,TOBACCO MANUFACT	1	No Quantity							1590628			0
S3	2016	2016	2016	2	0	2	Export	686	Senegal	SEN	132	Cabo Verde	CPV								12	TOBACCO,TOBACCO MANUFACT	1	No Quantity							1869578			0
S3	2016	2016	2016	2	0	2	Export	686	Senegal	SEN	140	Central African Rep.	CAF								12	TOBACCO,TOBACCO MANUFACT	1	No Quantity							2758023			0
S3	2016	2016	2016	2	0	2	Export	686	Senegal	SEN	148	Chad	TCD								12	TOBACCO,TOBACCO MANUFACT	1	No Quantity							7888748			0
S3	2016	2016	2016	2	0	2	Export	686	Senegal	SEN	178	Congo	COG								12	TOBACCO,TOBACCO MANUFACT	1	No Quantity							12231912			0
S3	2016	2016	2016	2	0	2	Export	686	Senegal	SEN	204	Benin	BEN								12	TOBACCO,TOBACCO MANUFACT	1	No Quantity							251161			0
S3	2016	2016	2016	2	0	2	Export	686	Senegal	SEN	226	Equatorial Guinea	GNQ								12	TOBACCO,TOBACCO MANUFACT	1	No Quantity							3797047			0
S3	2016	2016	2016	2	0	2	Export	686	Senegal	SEN	251	France	FRA								12	TOBACCO,TOBACCO MANUFACT	1	No Quantity							1155185			0
S3	2016	2016	2016	2	0	2	Export	686	Senegal	SEN	266	Gabon	GAB								12	TOBACCO,TOBACCO MANUFACT	1	No Quantity							5580191			0
S3	2016	2016	2016	2	0	2	Export	686	Senegal	SEN	270	Gambia	GMB								12	TOBACCO,TOBACCO MANUFACT	1	No Quantity							2667534			0
S3	2016	2016	2016	2	0	2	Export	686	Senegal	SEN	288	Ghana	GHA								12	TOBACCO,TOBACCO MANUFACT	1	No Quantity							130201			0
S3	2016	2016	2016	2	0	2	Export	686	Senegal	SEN	324	Guinea	GIN								12	TOBACCO,TOBACCO MANUFACT	1	No Quantity							3887895			0
S3	2016	2016	2016	2	0	2	Export	686	Senegal	SEN	384	Côte d'Ivoire	CIV								12	TOBACCO,TOBACCO MANUFACT	1	No Quantity							23358406			0
S3	2016	2016	2016	2	0	2	Export	686	Senegal	SEN	430	Liberia	LBR								12	TOBACCO,TOBACCO MANUFACT	1	No Quantity							2305393			0
S3	2016	2016	2016	2	0	2	Export	686	Senegal	SEN	466	Mali	MLI								12	TOBACCO,TOBACCO MANUFACT	1	No Quantity							4624879			0
S3	2016	2016	2016	2	0	2	Export	686	Senegal	SEN	566	Nigeria	NGA								12	TOBACCO,TOBACCO MANUFACT	1	No Quantity							4231071			0
S3	2016	2016	2016	2	0	2	Export	686	Senegal	SEN	624	Guinea-Bissau	GNB								12	TOBACCO,TOBACCO MANUFACT	1	No Quantity							262816			0
S3	2016	2016	2016	2	0	2	Export	686	Senegal	SEN	694	Sierra Leone	SLE								12	TOBACCO,TOBACCO MANUFACT	1	No Quantity							3924227			0
S3	2016	2016	2016	2	0	2	Export	686	Senegal	SEN	768	Togo	TGO								12	TOBACCO,TOBACCO MANUFACT	1	No Quantity							837659			0
S3	2016	2016	2016	2	0	2	Export	686	Senegal	SEN	826	United Kingdom	GBR								12	TOBACCO,TOBACCO MANUFACT	1	No Quantity							771924			0
S3	2016	2016	2016	2	0	2	Export	686	Senegal	SEN	837	Bunkers									12	TOBACCO,TOBACCO MANUFACT	1	No Quantity							221228			0
S3	2016	2016	2016	2	0	2	Export	686	Senegal	SEN	854	Burkina Faso	BFA								12	TOBACCO,TOBACCO MANUFACT	1	No Quantity							1506505			0
S3	2016	2016	2016	2	0	2	Export	688	Serbia	SRB	0	World	WLD								12	TOBACCO,TOBACCO MANUFACT	1	No Quantity							358926629			0
S3	2016	2016	2016	2	0	2	Export	688	Serbia	SRB	8	Albania	ALB								12	TOBACCO,TOBACCO MANUFACT	1	No Quantity							34757			0
S3	2016	2016	2016	2	0	2	Export	688	Serbia	SRB	12	Algeria	DZA								12	TOBACCO,TOBACCO MANUFACT	1	No Quantity							26427117			0
S3	2016	2016	2016	2	0	2	Export	688	Serbia	SRB	31	Azerbaijan	AZE								12	TOBACCO,TOBACCO MANUFACT	1	No Quantity							251574			0
S3	2016	2016	2016	2	0	2	Export	688	Serbia	SRB	48	Bahrain	BHR								12	TOBACCO,TOBACCO MANUFACT	1	No Quantity							139613			0
S3	2016	2016	2016	2	0	2	Export	688	Serbia	SRB	51	Armenia	ARM								12	TOBACCO,TOBACCO MANUFACT	1	No Quantity							671484			0
S3	2016	2016	2016	2	0	2	Export	688	Serbia	SRB	56	Belgium	BEL								12	TOBACCO,TOBACCO MANUFACT	1	No Quantity							15150339			0
S3	2016	2016	2016	2	0	2	Export	688	Serbia	SRB	70	Bosnia Herzegovina	BIH								12	TOBACCO,TOBACCO MANUFACT	1	No Quantity							20810547			0
S3	2016	2016	2016	2	0	2	Export	688	Serbia	SRB	84	Belize	BLZ								12	TOBACCO,TOBACCO MANUFACT	1	No Quantity							2038725			0
S3	2016	2016	2016	2	0	2	Export	688	Serbia	SRB	100	Bulgaria	BGR								12	TOBACCO,TOBACCO MANUFACT	1	No Quantity							5889496			0
S3	2016	2016	2016	2	0	2	Export	688	Serbia	SRB	191	Croatia	HRV								12	TOBACCO,TOBACCO MANUFACT	1	No Quantity							1216240			0
S3	2016	2016	2016	2	0	2	Export	688	Serbia	SRB	192	Cuba	CUB								12	TOBACCO,TOBACCO MANUFACT	1	No Quantity							96070			0
S3	2016	2016	2016	2	0	2	Export	688	Serbia	SRB	196	Cyprus	CYP								12	TOBACCO,TOBACCO MANUFACT	1	No Quantity							7452			0
S3	2016	2016	2016	2	0	2	Export	688	Serbia	SRB	226	Equatorial Guinea	GNQ								12	TOBACCO,TOBACCO MANUFACT	1	No Quantity							1000006			0
S3	2016	2016	2016	2	0	2	Export	688	Serbia	SRB	231	Ethiopia	ETH								12	TOBACCO,TOBACCO MANUFACT	1	No Quantity							32421			0
S3	2016	2016	2016	2	0	2	Export	688	Serbia	SRB	266	Gabon	GAB								12	TOBACCO,TOBACCO MANUFACT	1	No Quantity							1206467			0
S3	2016	2016	2016	2	0	2	Export	688	Serbia	SRB	268	Georgia	GEO								12	TOBACCO,TOBACCO MANUFACT	1	No Quantity							240995			0
S3	2016	2016	2016	2	0	2	Export	688	Serbia	SRB	276	Germany	DEU								12	TOBACCO,TOBACCO MANUFACT	1	No Quantity							1447509			0
S3	2016	2016	2016	2	0	2	Export	688	Serbia	SRB	300	Greece	GRC								12	TOBACCO,TOBACCO MANUFACT	1	No Quantity							2617992			0
S3	2016	2016	2016	2	0	2	Export	688	Serbia	SRB	344	China, Hong Kong SAR	HKG								12	TOBACCO,TOBACCO MANUFACT	1	No Quantity							50970195			0
S3	2016	2016	2016	2	0	2	Export	688	Serbia	SRB	348	Hungary	HUN								12	TOBACCO,TOBACCO MANUFACT	1	No Quantity							650374			0
S3	2016	2016	2016	2	0	2	Export	688	Serbia	SRB	368	Iraq	IRQ								12	TOBACCO,TOBACCO MANUFACT	1	No Quantity							4126363			0
S3	2016	2016	2016	2	0	2	Export	688	Serbia	SRB	376	Israel	ISR								12	TOBACCO,TOBACCO MANUFACT	1	No Quantity							4099448			0
S3	2016	2016	2016	2	0	2	Export	688	Serbia	SRB	381	Italy	ITA								12	TOBACCO,TOBACCO MANUFACT	1	No Quantity							2828029			0
S3	2016	2016	2016	2	0	2	Export	688	Serbia	SRB	392	Japan	JPN								12	TOBACCO,TOBACCO MANUFACT	1	No Quantity							48820342			0
S3	2016	2016	2016	2	0	2	Export	688	Serbia	SRB	400	Jordan	JOR								12	TOBACCO,TOBACCO MANUFACT	1	No Quantity							9293768			0
S3	2016	2016	2016	2	0	2	Export	688	Serbia	SRB	417	Kyrgyzstan	KGZ								12	TOBACCO,TOBACCO MANUFACT	1	No Quantity							9054460			0
S3	2016	2016	2016	2	0	2	Export	688	Serbia	SRB	422	Lebanon	LBN								12	TOBACCO,TOBACCO MANUFACT	1	No Quantity							1512666			0
S3	2016	2016	2016	2	0	2	Export	688	Serbia	SRB	434	Libya	LBY								12	TOBACCO,TOBACCO MANUFACT	1	No Quantity							480646			0
S3	2016	2016	2016	2	0	2	Export	688	Serbia	SRB	440	Lithuania	LTU								12	TOBACCO,TOBACCO MANUFACT	1	No Quantity							33332			0
S3	2016	2016	2016	2	0	2	Export	688	Serbia	SRB	478	Mauritania	MRT								12	TOBACCO,TOBACCO MANUFACT	1	No Quantity							15071459			0
S3	2016	2016	2016	2	0	2	Export	688	Serbia	SRB	499	Montenegro	MNE								12	TOBACCO,TOBACCO MANUFACT	1	No Quantity							9613693			0
S3	2016	2016	2016	2	0	2	Export	688	Serbia	SRB	504	Morocco	MAR								12	TOBACCO,TOBACCO MANUFACT	1	No Quantity							2693366			0
S3	2016	2016	2016	2	0	2	Export	688	Serbia	SRB	528	Netherlands	NLD								12	TOBACCO,TOBACCO MANUFACT	1	No Quantity							1132451			0
S3	2016	2016	2016	2	0	2	Export	688	Serbia	SRB	616	Poland	POL								12	TOBACCO,TOBACCO MANUFACT	1	No Quantity							392989			0
S3	2016	2016	2016	2	0	2	Export	688	Serbia	SRB	642	Romania	ROU								12	TOBACCO,TOBACCO MANUFACT	1	No Quantity							2295922			0
S3	2016	2016	2016	2	0	2	Export	688	Serbia	SRB	643	Russian Federation	RUS								12	TOBACCO,TOBACCO MANUFACT	1	No Quantity							1821392			0
S3	2016	2016	2016	2	0	2	Export	688	Serbia	SRB	682	Saudi Arabia	SAU								12	TOBACCO,TOBACCO MANUFACT	1	No Quantity							141393			0
S3	2016	2016	2016	2	0	2	Export	688	Serbia	SRB	699	India	IND								12	TOBACCO,TOBACCO MANUFACT	1	No Quantity							2771989			0
S3	2016	2016	2016	2	0	2	Export	688	Serbia	SRB	702	Singapore	SGP								12	TOBACCO,TOBACCO MANUFACT	1	No Quantity							10532593			0
S3	2016	2016	2016	2	0	2	Export	688	Serbia	SRB	705	Slovenia	SVN								12	TOBACCO,TOBACCO MANUFACT	1	No Quantity							34971			0
S3	2016	2016	2016	2	0	2	Export	688	Serbia	SRB	710	South Africa	ZAF								12	TOBACCO,TOBACCO MANUFACT	1	No Quantity							614038			0
S3	2016	2016	2016	2	0	2	Export	688	Serbia	SRB	757	Switzerland	CHE								12	TOBACCO,TOBACCO MANUFACT	1	No Quantity							750389			0
S3	2016	2016	2016	2	0	2	Export	688	Serbia	SRB	760	Syria	SYR								12	TOBACCO,TOBACCO MANUFACT	1	No Quantity							633265			0
S3	2016	2016	2016	2	0	2	Export	688	Serbia	SRB	784	United Arab Emirates	ARE								12	TOBACCO,TOBACCO MANUFACT	1	No Quantity							10604647			0
S3	2016	2016	2016	2	0	2	Export	688	Serbia	SRB	788	Tunisia	TUN								12	TOBACCO,TOBACCO MANUFACT	1	No Quantity							19438522			0
S3	2016	2016	2016	2	0	2	Export	688	Serbia	SRB	792	Turkey	TUR								12	TOBACCO,TOBACCO MANUFACT	1	No Quantity							26467409			0
S3	2016	2016	2016	2	0	2	Export	688	Serbia	SRB	804	Ukraine	UKR								12	TOBACCO,TOBACCO MANUFACT	1	No Quantity							2367328			0
S3	2016	2016	2016	2	0	2	Export	688	Serbia	SRB	807	North Macedonia	MKD								12	TOBACCO,TOBACCO MANUFACT	1	No Quantity							11099471			0
S3	2016	2016	2016	2	0	2	Export	688	Serbia	SRB	818	Egypt	EGY								12	TOBACCO,TOBACCO MANUFACT	1	No Quantity							29300915			0
S3	2016	2016	2016	2	0	2	Export	686	Senegal	SEN	0	World	WLD								21	HIDES,SKINS,FURSKINS,RAW	1	No Quantity							3810126			0
S3	2016	2016	2016	2	0	2	Export	686	Senegal	SEN	120	Cameroon	CMR								21	HIDES,SKINS,FURSKINS,RAW	1	No Quantity							21615			0
S3	2016	2016	2016	2	0	2	Export	686	Senegal	SEN	156	China	CHN								21	HIDES,SKINS,FURSKINS,RAW	1	No Quantity							284367			0
S3	2016	2016	2016	2	0	2	Export	686	Senegal	SEN	251	France	FRA								21	HIDES,SKINS,FURSKINS,RAW	1	No Quantity							519			0
S3	2016	2016	2016	2	0	2	Export	686	Senegal	SEN	262	Djibouti	DJI								21	HIDES,SKINS,FURSKINS,RAW	1	No Quantity							22707			0
S3	2016	2016	2016	2	0	2	Export	686	Senegal	SEN	288	Ghana	GHA								21	HIDES,SKINS,FURSKINS,RAW	1	No Quantity							53485			0
S3	2016	2016	2016	2	0	2	Export	686	Senegal	SEN	324	Guinea	GIN								21	HIDES,SKINS,FURSKINS,RAW	1	No Quantity							5106			0
S3	2016	2016	2016	2	0	2	Export	686	Senegal	SEN	360	Indonesia	IDN								21	HIDES,SKINS,FURSKINS,RAW	1	No Quantity							29461			0
S3	2016	2016	2016	2	0	2	Export	686	Senegal	SEN	376	Israel	ISR								21	HIDES,SKINS,FURSKINS,RAW	1	No Quantity							340			0
S3	2016	2016	2016	2	0	2	Export	686	Senegal	SEN	381	Italy	ITA								21	HIDES,SKINS,FURSKINS,RAW	1	No Quantity							1410139			0
S3	2016	2016	2016	2	0	2	Export	686	Senegal	SEN	466	Mali	MLI								21	HIDES,SKINS,FURSKINS,RAW	1	No Quantity							17871			0
S3	2016	2016	2016	2	0	2	Export	686	Senegal	SEN	586	Pakistan	PAK								21	HIDES,SKINS,FURSKINS,RAW	1	No Quantity							247840			0
S3	2016	2016	2016	2	0	2	Export	686	Senegal	SEN	620	Portugal	PRT								21	HIDES,SKINS,FURSKINS,RAW	1	No Quantity							95803			0
S3	2016	2016	2016	2	0	2	Export	686	Senegal	SEN	682	Saudi Arabia	SAU								21	HIDES,SKINS,FURSKINS,RAW	1	No Quantity							92884			0
S3	2016	2016	2016	2	0	2	Export	686	Senegal	SEN	699	India	IND								21	HIDES,SKINS,FURSKINS,RAW	1	No Quantity							521517			0
S3	2016	2016	2016	2	0	2	Export	686	Senegal	SEN	704	Viet Nam	VNM								21	HIDES,SKINS,FURSKINS,RAW	1	No Quantity							5821			0
S3	2016	2016	2016	2	0	2	Export	686	Senegal	SEN	768	Togo	TGO								21	HIDES,SKINS,FURSKINS,RAW	1	No Quantity							14841			0
S3	2016	2016	2016	2	0	2	Export	686	Senegal	SEN	780	Trinidad and Tobago	TTO								21	HIDES,SKINS,FURSKINS,RAW	1	No Quantity							29880			0
S3	2016	2016	2016	2	0	2	Export	686	Senegal	SEN	784	United Arab Emirates	ARE								21	HIDES,SKINS,FURSKINS,RAW	1	No Quantity							418234			0
S3	2016	2016	2016	2	0	2	Export	686	Senegal	SEN	788	Tunisia	TUN								21	HIDES,SKINS,FURSKINS,RAW	1	No Quantity							444190			0
S3	2016	2016	2016	2	0	2	Export	686	Senegal	SEN	800	Uganda	UGA								21	HIDES,SKINS,FURSKINS,RAW	1	No Quantity							91802			0
S3	2016	2016	2016	2	0	2	Export	686	Senegal	SEN	842	USA	USA								21	HIDES,SKINS,FURSKINS,RAW	1	No Quantity							1702			0
S3	2016	2016	2016	2	0	2	Export	688	Serbia	SRB	0	World	WLD								21	HIDES,SKINS,FURSKINS,RAW	1	No Quantity							27358849			0
S3	2016	2016	2016	2	0	2	Export	688	Serbia	SRB	40	Austria	AUT								21	HIDES,SKINS,FURSKINS,RAW	1	No Quantity							10044719			0
S3	2016	2016	2016	2	0	2	Export	688	Serbia	SRB	70	Bosnia Herzegovina	BIH								21	HIDES,SKINS,FURSKINS,RAW	1	No Quantity							5741239			0
S3	2016	2016	2016	2	0	2	Export	688	Serbia	SRB	100	Bulgaria	BGR								21	HIDES,SKINS,FURSKINS,RAW	1	No Quantity							29252			0
S3	2016	2016	2016	2	0	2	Export	688	Serbia	SRB	191	Croatia	HRV								21	HIDES,SKINS,FURSKINS,RAW	1	No Quantity							1594157			0
S3	2016	2016	2016	2	0	2	Export	688	Serbia	SRB	203	Czechia	CZE								21	HIDES,SKINS,FURSKINS,RAW	1	No Quantity							222518			0
S3	2016	2016	2016	2	0	2	Export	688	Serbia	SRB	276	Germany	DEU								21	HIDES,SKINS,FURSKINS,RAW	1	No Quantity							1149123			0
S3	2016	2016	2016	2	0	2	Export	688	Serbia	SRB	300	Greece	GRC								21	HIDES,SKINS,FURSKINS,RAW	1	No Quantity							182427			0
S3	2016	2016	2016	2	0	2	Export	688	Serbia	SRB	348	Hungary	HUN								21	HIDES,SKINS,FURSKINS,RAW	1	No Quantity							20730			0
S3	2016	2016	2016	2	0	2	Export	688	Serbia	SRB	381	Italy	ITA								21	HIDES,SKINS,FURSKINS,RAW	1	No Quantity							5425579			0
S3	2016	2016	2016	2	0	2	Export	688	Serbia	SRB	440	Lithuania	LTU								21	HIDES,SKINS,FURSKINS,RAW	1	No Quantity							48572			0
S3	2016	2016	2016	2	0	2	Export	688	Serbia	SRB	499	Montenegro	MNE								21	HIDES,SKINS,FURSKINS,RAW	1	No Quantity							1232			0
S3	2016	2016	2016	2	0	2	Export	688	Serbia	SRB	528	Netherlands	NLD								21	HIDES,SKINS,FURSKINS,RAW	1	No Quantity							293778			0
S3	2016	2016	2016	2	0	2	Export	688	Serbia	SRB	616	Poland	POL								21	HIDES,SKINS,FURSKINS,RAW	1	No Quantity							45910			0
S3	2016	2016	2016	2	0	2	Export	688	Serbia	SRB	620	Portugal	PRT								21	HIDES,SKINS,FURSKINS,RAW	1	No Quantity							52690			0
S3	2016	2016	2016	2	0	2	Export	688	Serbia	SRB	642	Romania	ROU								21	HIDES,SKINS,FURSKINS,RAW	1	No Quantity							600			0
S3	2016	2016	2016	2	0	2	Export	688	Serbia	SRB	643	Russian Federation	RUS								21	HIDES,SKINS,FURSKINS,RAW	1	No Quantity							80159			0
S3	2016	2016	2016	2	0	2	Export	688	Serbia	SRB	703	Slovakia	SVK								21	HIDES,SKINS,FURSKINS,RAW	1	No Quantity							161439			0
S3	2016	2016	2016	2	0	2	Export	688	Serbia	SRB	705	Slovenia	SVN								21	HIDES,SKINS,FURSKINS,RAW	1	No Quantity							1216270			0
S3	2016	2016	2016	2	0	2	Export	688	Serbia	SRB	724	Spain	ESP								21	HIDES,SKINS,FURSKINS,RAW	1	No Quantity							372181			0
S3	2016	2016	2016	2	0	2	Export	688	Serbia	SRB	792	Turkey	TUR								21	HIDES,SKINS,FURSKINS,RAW	1	No Quantity							609258			0
S3	2016	2016	2016	2	0	2	Export	688	Serbia	SRB	826	United Kingdom	GBR								21	HIDES,SKINS,FURSKINS,RAW	1	No Quantity							66941			0
S3	2016	2016	2016	2	0	2	Export	688	Serbia	SRB	842	USA	USA								21	HIDES,SKINS,FURSKINS,RAW	1	No Quantity							75			0
S3	2016	2016	2016	2	0	2	Export	686	Senegal	SEN	0	World	WLD								22	OIL SEED,OLEAGINUS FRUIT	1	No Quantity							61525073			0
S3	2016	2016	2016	2	0	2	Export	686	Senegal	SEN	56	Belgium	BEL								22	OIL SEED,OLEAGINUS FRUIT	1	No Quantity							1915			0
S3	2016	2016	2016	2	0	2	Export	686	Senegal	SEN	124	Canada	CAN								22	OIL SEED,OLEAGINUS FRUIT	1	No Quantity							8153			0
S3	2016	2016	2016	2	0	2	Export	686	Senegal	SEN	132	Cabo Verde	CPV								22	OIL SEED,OLEAGINUS FRUIT	1	No Quantity							3447			0
S3	2016	2016	2016	2	0	2	Export	686	Senegal	SEN	156	China	CHN								22	OIL SEED,OLEAGINUS FRUIT	1	No Quantity							43832480			0
S3	2016	2016	2016	2	0	2	Export	686	Senegal	SEN	178	Congo	COG								22	OIL SEED,OLEAGINUS FRUIT	1	No Quantity							4021			0
S3	2016	2016	2016	2	0	2	Export	686	Senegal	SEN	251	France	FRA								22	OIL SEED,OLEAGINUS FRUIT	1	No Quantity							411982			0
S3	2016	2016	2016	2	0	2	Export	686	Senegal	SEN	381	Italy	ITA								22	OIL SEED,OLEAGINUS FRUIT	1	No Quantity							4638			0
S3	2016	2016	2016	2	0	2	Export	686	Senegal	SEN	384	Côte d'Ivoire	CIV								22	OIL SEED,OLEAGINUS FRUIT	1	No Quantity							5828			0
S3	2016	2016	2016	2	0	2	Export	686	Senegal	SEN	410	Rep. of Korea	KOR								22	OIL SEED,OLEAGINUS FRUIT	1	No Quantity							12933			0
S3	2016	2016	2016	2	0	2	Export	686	Senegal	SEN	458	Malaysia	MYS								22	OIL SEED,OLEAGINUS FRUIT	1	No Quantity							116555			0
S3	2016	2016	2016	2	0	2	Export	686	Senegal	SEN	478	Mauritania	MRT								22	OIL SEED,OLEAGINUS FRUIT	1	No Quantity							130025			0
S3	2016	2016	2016	2	0	2	Export	686	Senegal	SEN	490	Other Asia, nes									22	OIL SEED,OLEAGINUS FRUIT	1	No Quantity							340859			0
S3	2016	2016	2016	2	0	2	Export	686	Senegal	SEN	504	Morocco	MAR								22	OIL SEED,OLEAGINUS FRUIT	1	No Quantity							810217			0
S3	2016	2016	2016	2	0	2	Export	686	Senegal	SEN	528	Netherlands	NLD								22	OIL SEED,OLEAGINUS FRUIT	1	No Quantity							14059			0
S3	2016	2016	2016	2	0	2	Export	686	Senegal	SEN	694	Sierra Leone	SLE								22	OIL SEED,OLEAGINUS FRUIT	1	No Quantity							1292599			0
S3	2016	2016	2016	2	0	2	Export	686	Senegal	SEN	704	Viet Nam	VNM								22	OIL SEED,OLEAGINUS FRUIT	1	No Quantity							12690964			0
S3	2016	2016	2016	2	0	2	Export	686	Senegal	SEN	724	Spain	ESP								22	OIL SEED,OLEAGINUS FRUIT	1	No Quantity							77129			0
S3	2016	2016	2016	2	0	2	Export	686	Senegal	SEN	757	Switzerland	CHE								22	OIL SEED,OLEAGINUS FRUIT	1	No Quantity							414991			0
S3	2016	2016	2016	2	0	2	Export	686	Senegal	SEN	784	United Arab Emirates	ARE								22	OIL SEED,OLEAGINUS FRUIT	1	No Quantity							7011			0
S3	2016	2016	2016	2	0	2	Export	686	Senegal	SEN	792	Turkey	TUR								22	OIL SEED,OLEAGINUS FRUIT	1	No Quantity							565087			0
S3	2016	2016	2016	2	0	2	Export	686	Senegal	SEN	818	Egypt	EGY								22	OIL SEED,OLEAGINUS FRUIT	1	No Quantity							44325			0
S3	2016	2016	2016	2	0	2	Export	686	Senegal	SEN	826	United Kingdom	GBR								22	OIL SEED,OLEAGINUS FRUIT	1	No Quantity							167007			0
S3	2016	2016	2016	2	0	2	Export	686	Senegal	SEN	842	USA	USA								22	OIL SEED,OLEAGINUS FRUIT	1	No Quantity							568850			0
S3	2016	2016	2016	2	0	2	Export	688	Serbia	SRB	0	World	WLD								22	OIL SEED,OLEAGINUS FRUIT	1	No Quantity							139797703			0
S3	2016	2016	2016	2	0	2	Export	688	Serbia	SRB	8	Albania	ALB								22	OIL SEED,OLEAGINUS FRUIT	1	No Quantity							30446			0
S3	2016	2016	2016	2	0	2	Export	688	Serbia	SRB	12	Algeria	DZA								22	OIL SEED,OLEAGINUS FRUIT	1	No Quantity							68338			0
S3	2016	2016	2016	2	0	2	Export	688	Serbia	SRB	40	Austria	AUT								22	OIL SEED,OLEAGINUS FRUIT	1	No Quantity							173926			0
S3	2016	2016	2016	2	0	2	Export	688	Serbia	SRB	44	Bahamas	BHS								22	OIL SEED,OLEAGINUS FRUIT	1	No Quantity							16728			0
S3	2016	2016	2016	2	0	2	Export	688	Serbia	SRB	56	Belgium	BEL								22	OIL SEED,OLEAGINUS FRUIT	1	No Quantity							3609624			0
S3	2016	2016	2016	2	0	2	Export	688	Serbia	SRB	70	Bosnia Herzegovina	BIH								22	OIL SEED,OLEAGINUS FRUIT	1	No Quantity							25563860			0
S3	2016	2016	2016	2	0	2	Export	688	Serbia	SRB	100	Bulgaria	BGR								22	OIL SEED,OLEAGINUS FRUIT	1	No Quantity							2042853			0
S3	2016	2016	2016	2	0	2	Export	688	Serbia	SRB	112	Belarus	BLR								22	OIL SEED,OLEAGINUS FRUIT	1	No Quantity							57853			0
S3	2016	2016	2016	2	0	2	Export	688	Serbia	SRB	124	Canada	CAN								22	OIL SEED,OLEAGINUS FRUIT	1	No Quantity							2147			0
S3	2016	2016	2016	2	0	2	Export	688	Serbia	SRB	156	China	CHN								22	OIL SEED,OLEAGINUS FRUIT	1	No Quantity							1			0
S3	2016	2016	2016	2	0	2	Export	688	Serbia	SRB	191	Croatia	HRV								22	OIL SEED,OLEAGINUS FRUIT	1	No Quantity							1664058			0
S3	2016	2016	2016	2	0	2	Export	688	Serbia	SRB	196	Cyprus	CYP								22	OIL SEED,OLEAGINUS FRUIT	1	No Quantity							7475			0
S3	2016	2016	2016	2	0	2	Export	688	Serbia	SRB	203	Czechia	CZE								22	OIL SEED,OLEAGINUS FRUIT	1	No Quantity							853992			0
S3	2016	2016	2016	2	0	2	Export	688	Serbia	SRB	204	Benin	BEN								22	OIL SEED,OLEAGINUS FRUIT	1	No Quantity							49052			0
S3	2016	2016	2016	2	0	2	Export	688	Serbia	SRB	246	Finland	FIN								22	OIL SEED,OLEAGINUS FRUIT	1	No Quantity							4366			0
S3	2016	2016	2016	2	0	2	Export	688	Serbia	SRB	251	France	FRA								22	OIL SEED,OLEAGINUS FRUIT	1	No Quantity							1692392			0
S3	2016	2016	2016	2	0	2	Export	688	Serbia	SRB	276	Germany	DEU								22	OIL SEED,OLEAGINUS FRUIT	1	No Quantity							27930559			0
S3	2016	2016	2016	2	0	2	Export	688	Serbia	SRB	300	Greece	GRC								22	OIL SEED,OLEAGINUS FRUIT	1	No Quantity							933962			0
S3	2016	2016	2016	2	0	2	Export	688	Serbia	SRB	348	Hungary	HUN								22	OIL SEED,OLEAGINUS FRUIT	1	No Quantity							28174072			0
S3	2016	2016	2016	2	0	2	Export	688	Serbia	SRB	364	Iran	IRN								22	OIL SEED,OLEAGINUS FRUIT	1	No Quantity							181352			0
S3	2016	2016	2016	2	0	2	Export	688	Serbia	SRB	368	Iraq	IRQ								22	OIL SEED,OLEAGINUS FRUIT	1	No Quantity							103			0
S3	2016	2016	2016	2	0	2	Export	688	Serbia	SRB	372	Ireland	IRL								22	OIL SEED,OLEAGINUS FRUIT	1	No Quantity							29717			0
S3	2016	2016	2016	2	0	2	Export	688	Serbia	SRB	376	Israel	ISR								22	OIL SEED,OLEAGINUS FRUIT	1	No Quantity							148119			0
S3	2016	2016	2016	2	0	2	Export	688	Serbia	SRB	381	Italy	ITA								22	OIL SEED,OLEAGINUS FRUIT	1	No Quantity							13836410			0
S3	2016	2016	2016	2	0	2	Export	688	Serbia	SRB	392	Japan	JPN								22	OIL SEED,OLEAGINUS FRUIT	1	No Quantity							33491			0
S3	2016	2016	2016	2	0	2	Export	688	Serbia	SRB	398	Kazakhstan	KAZ								22	OIL SEED,OLEAGINUS FRUIT	1	No Quantity							107			0
S3	2016	2016	2016	2	0	2	Export	688	Serbia	SRB	400	Jordan	JOR								22	OIL SEED,OLEAGINUS FRUIT	1	No Quantity							9853			0
S3	2016	2016	2016	2	0	2	Export	688	Serbia	SRB	440	Lithuania	LTU								22	OIL SEED,OLEAGINUS FRUIT	1	No Quantity							2031			0
S3	2016	2016	2016	2	0	2	Export	688	Serbia	SRB	498	Rep. of Moldova	MDA								22	OIL SEED,OLEAGINUS FRUIT	1	No Quantity							253911			0
S3	2016	2016	2016	2	0	2	Export	688	Serbia	SRB	499	Montenegro	MNE								22	OIL SEED,OLEAGINUS FRUIT	1	No Quantity							914707			0
S3	2016	2016	2016	2	0	2	Export	688	Serbia	SRB	504	Morocco	MAR								22	OIL SEED,OLEAGINUS FRUIT	1	No Quantity							27474			0
S3	2016	2016	2016	2	0	2	Export	688	Serbia	SRB	528	Netherlands	NLD								22	OIL SEED,OLEAGINUS FRUIT	1	No Quantity							1551227			0
S3	2016	2016	2016	2	0	2	Export	688	Serbia	SRB	562	Niger	NER								22	OIL SEED,OLEAGINUS FRUIT	1	No Quantity							32819			0
S3	2016	2016	2016	2	0	2	Export	688	Serbia	SRB	616	Poland	POL								22	OIL SEED,OLEAGINUS FRUIT	1	No Quantity							2543930			0
S3	2016	2016	2016	2	0	2	Export	688	Serbia	SRB	620	Portugal	PRT								22	OIL SEED,OLEAGINUS FRUIT	1	No Quantity							5038			0
S3	2016	2016	2016	2	0	2	Export	688	Serbia	SRB	642	Romania	ROU								22	OIL SEED,OLEAGINUS FRUIT	1	No Quantity							19609400			0
S3	2016	2016	2016	2	0	2	Export	688	Serbia	SRB	643	Russian Federation	RUS								22	OIL SEED,OLEAGINUS FRUIT	1	No Quantity							1830372			0
S3	2016	2016	2016	2	0	2	Export	688	Serbia	SRB	682	Saudi Arabia	SAU								22	OIL SEED,OLEAGINUS FRUIT	1	No Quantity							16179			0
S3	2016	2016	2016	2	0	2	Export	688	Serbia	SRB	699	India	IND								22	OIL SEED,OLEAGINUS FRUIT	1	No Quantity							24448			0
S3	2016	2016	2016	2	0	2	Export	688	Serbia	SRB	703	Slovakia	SVK								22	OIL SEED,OLEAGINUS FRUIT	1	No Quantity							367701			0
S3	2016	2016	2016	2	0	2	Export	688	Serbia	SRB	704	Viet Nam	VNM								22	OIL SEED,OLEAGINUS FRUIT	1	No Quantity							1862			0
S3	2016	2016	2016	2	0	2	Export	688	Serbia	SRB	705	Slovenia	SVN								22	OIL SEED,OLEAGINUS FRUIT	1	No Quantity							162098			0
S3	2016	2016	2016	2	0	2	Export	688	Serbia	SRB	710	South Africa	ZAF								22	OIL SEED,OLEAGINUS FRUIT	1	No Quantity							14490			0
S3	2016	2016	2016	2	0	2	Export	688	Serbia	SRB	724	Spain	ESP								22	OIL SEED,OLEAGINUS FRUIT	1	No Quantity							626303			0
S3	2016	2016	2016	2	0	2	Export	688	Serbia	SRB	729	Sudan	SDN								22	OIL SEED,OLEAGINUS FRUIT	1	No Quantity							65790			0
S3	2016	2016	2016	2	0	2	Export	688	Serbia	SRB	752	Sweden	SWE								22	OIL SEED,OLEAGINUS FRUIT	1	No Quantity							1516			0
S3	2016	2016	2016	2	0	2	Export	688	Serbia	SRB	757	Switzerland	CHE								22	OIL SEED,OLEAGINUS FRUIT	1	No Quantity							6156			0
S3	2016	2016	2016	2	0	2	Export	688	Serbia	SRB	784	United Arab Emirates	ARE								22	OIL SEED,OLEAGINUS FRUIT	1	No Quantity							81802			0
S3	2016	2016	2016	2	0	2	Export	688	Serbia	SRB	792	Turkey	TUR								22	OIL SEED,OLEAGINUS FRUIT	1	No Quantity							127664			0
S3	2016	2016	2016	2	0	2	Export	688	Serbia	SRB	804	Ukraine	UKR								22	OIL SEED,OLEAGINUS FRUIT	1	No Quantity							1560463			0
S3	2016	2016	2016	2	0	2	Export	688	Serbia	SRB	807	North Macedonia	MKD								22	OIL SEED,OLEAGINUS FRUIT	1	No Quantity							2359108			0
S3	2016	2016	2016	2	0	2	Export	688	Serbia	SRB	826	United Kingdom	GBR								22	OIL SEED,OLEAGINUS FRUIT	1	No Quantity							494874			0
S3	2016	2016	2016	2	0	2	Export	688	Serbia	SRB	842	USA	USA								22	OIL SEED,OLEAGINUS FRUIT	1	No Quantity							1484			0
S3	2016	2016	2016	2	0	2	Export	686	Senegal	SEN	0	World	WLD								23	CRUDE RUBBER	1	No Quantity							148233			0
S3	2016	2016	2016	2	0	2	Export	686	Senegal	SEN	324	Guinea	GIN								23	CRUDE RUBBER	1	No Quantity							114			0
S3	2016	2016	2016	2	0	2	Export	686	Senegal	SEN	466	Mali	MLI								23	CRUDE RUBBER	1	No Quantity							143683			0
S3	2016	2016	2016	2	0	2	Export	686	Senegal	SEN	624	Guinea-Bissau	GNB								23	CRUDE RUBBER	1	No Quantity							4435			0
S3	2016	2016	2016	2	0	2	Export	688	Serbia	SRB	0	World	WLD								23	CRUDE RUBBER	1	No Quantity							19126506			0
S3	2016	2016	2016	2	0	2	Export	688	Serbia	SRB	56	Belgium	BEL								23	CRUDE RUBBER	1	No Quantity							67477			0
S3	2016	2016	2016	2	0	2	Export	688	Serbia	SRB	70	Bosnia Herzegovina	BIH								23	CRUDE RUBBER	1	No Quantity							182533			0
S3	2016	2016	2016	2	0	2	Export	688	Serbia	SRB	100	Bulgaria	BGR								23	CRUDE RUBBER	1	No Quantity							780106			0
S3	2016	2016	2016	2	0	2	Export	688	Serbia	SRB	156	China	CHN								23	CRUDE RUBBER	1	No Quantity							2494			0
S3	2016	2016	2016	2	0	2	Export	688	Serbia	SRB	191	Croatia	HRV								23	CRUDE RUBBER	1	No Quantity							124903			0
S3	2016	2016	2016	2	0	2	Export	688	Serbia	SRB	203	Czechia	CZE								23	CRUDE RUBBER	1	No Quantity							211280			0
S3	2016	2016	2016	2	0	2	Export	688	Serbia	SRB	251	France	FRA								23	CRUDE RUBBER	1	No Quantity							445539			0
S3	2016	2016	2016	2	0	2	Export	688	Serbia	SRB	276	Germany	DEU								23	CRUDE RUBBER	1	No Quantity							4581492			0
S3	2016	2016	2016	2	0	2	Export	688	Serbia	SRB	300	Greece	GRC								23	CRUDE RUBBER	1	No Quantity							662532			0
S3	2016	2016	2016	2	0	2	Export	688	Serbia	SRB	348	Hungary	HUN								23	CRUDE RUBBER	1	No Quantity							2742343			0
S3	2016	2016	2016	2	0	2	Export	688	Serbia	SRB	381	Italy	ITA								23	CRUDE RUBBER	1	No Quantity							1163739			0
S3	2016	2016	2016	2	0	2	Export	688	Serbia	SRB	442	Luxembourg	LUX								23	CRUDE RUBBER	1	No Quantity							542914			0
S3	2016	2016	2016	2	0	2	Export	688	Serbia	SRB	499	Montenegro	MNE								23	CRUDE RUBBER	1	No Quantity							109993			0
S3	2016	2016	2016	2	0	2	Export	688	Serbia	SRB	528	Netherlands	NLD								23	CRUDE RUBBER	1	No Quantity							80197			0
S3	2016	2016	2016	2	0	2	Export	688	Serbia	SRB	616	Poland	POL								23	CRUDE RUBBER	1	No Quantity							1135512			0
S3	2016	2016	2016	2	0	2	Export	688	Serbia	SRB	642	Romania	ROU								23	CRUDE RUBBER	1	No Quantity							900782			0
S3	2016	2016	2016	2	0	2	Export	688	Serbia	SRB	705	Slovenia	SVN								23	CRUDE RUBBER	1	No Quantity							75633			0
S3	2016	2016	2016	2	0	2	Export	688	Serbia	SRB	724	Spain	ESP								23	CRUDE RUBBER	1	No Quantity							92925			0
S3	2016	2016	2016	2	0	2	Export	688	Serbia	SRB	757	Switzerland	CHE								23	CRUDE RUBBER	1	No Quantity							507			0
S3	2016	2016	2016	2	0	2	Export	688	Serbia	SRB	784	United Arab Emirates	ARE								23	CRUDE RUBBER	1	No Quantity							190			0
S3	2016	2016	2016	2	0	2	Export	688	Serbia	SRB	792	Turkey	TUR								23	CRUDE RUBBER	1	No Quantity							4931277			0
S3	2016	2016	2016	2	0	2	Export	688	Serbia	SRB	807	North Macedonia	MKD								23	CRUDE RUBBER	1	No Quantity							106431			0
S3	2016	2016	2016	2	0	2	Export	688	Serbia	SRB	826	United Kingdom	GBR								23	CRUDE RUBBER	1	No Quantity							185659			0
S3	2016	2016	2016	2	0	2	Export	688	Serbia	SRB	842	USA	USA								23	CRUDE RUBBER	1	No Quantity							48			0
S3	2016	2016	2016	2	0	2	Export	686	Senegal	SEN	0	World	WLD								24	CORK AND WOOD	1	No Quantity							3835298			0
S3	2016	2016	2016	2	0	2	Export	686	Senegal	SEN	156	China	CHN								24	CORK AND WOOD	1	No Quantity							3513929			0
S3	2016	2016	2016	2	0	2	Export	686	Senegal	SEN	251	France	FRA								24	CORK AND WOOD	1	No Quantity							1824			0
S3	2016	2016	2016	2	0	2	Export	686	Senegal	SEN	270	Gambia	GMB								24	CORK AND WOOD	1	No Quantity							216019			0
S3	2016	2016	2016	2	0	2	Export	686	Senegal	SEN	324	Guinea	GIN								24	CORK AND WOOD	1	No Quantity							8826			0
S3	2016	2016	2016	2	0	2	Export	686	Senegal	SEN	466	Mali	MLI								24	CORK AND WOOD	1	No Quantity							10672			0
S3	2016	2016	2016	2	0	2	Export	686	Senegal	SEN	478	Mauritania	MRT								24	CORK AND WOOD	1	No Quantity							25145			0
S3	2016	2016	2016	2	0	2	Export	686	Senegal	SEN	624	Guinea-Bissau	GNB								24	CORK AND WOOD	1	No Quantity							54414			0
S3	2016	2016	2016	2	0	2	Export	686	Senegal	SEN	784	United Arab Emirates	ARE								24	CORK AND WOOD	1	No Quantity							4469			0
S3	2016	2016	2016	2	0	2	Export	688	Serbia	SRB	0	World	WLD								24	CORK AND WOOD	1	No Quantity							102366229			0
S3	2016	2016	2016	2	0	2	Export	688	Serbia	SRB	8	Albania	ALB								24	CORK AND WOOD	1	No Quantity							164594			0
S3	2016	2016	2016	2	0	2	Export	688	Serbia	SRB	32	Argentina	ARG								24	CORK AND WOOD	1	No Quantity							43065			0
S3	2016	2016	2016	2	0	2	Export	688	Serbia	SRB	36	Australia	AUS								24	CORK AND WOOD	1	No Quantity							18930			0
S3	2016	2016	2016	2	0	2	Export	688	Serbia	SRB	40	Austria	AUT								24	CORK AND WOOD	1	No Quantity							5415476			0
S3	2016	2016	2016	2	0	2	Export	688	Serbia	SRB	48	Bahrain	BHR								24	CORK AND WOOD	1	No Quantity							40394			0
S3	2016	2016	2016	2	0	2	Export	688	Serbia	SRB	56	Belgium	BEL								24	CORK AND WOOD	1	No Quantity							306759			0
S3	2016	2016	2016	2	0	2	Export	688	Serbia	SRB	70	Bosnia Herzegovina	BIH								24	CORK AND WOOD	1	No Quantity							7868165			0
S3	2016	2016	2016	2	0	2	Export	688	Serbia	SRB	100	Bulgaria	BGR								24	CORK AND WOOD	1	No Quantity							531101			0
S3	2016	2016	2016	2	0	2	Export	688	Serbia	SRB	156	China	CHN								24	CORK AND WOOD	1	No Quantity							11182974			0
S3	2016	2016	2016	2	0	2	Export	688	Serbia	SRB	191	Croatia	HRV								24	CORK AND WOOD	1	No Quantity							8113350			0
S3	2016	2016	2016	2	0	2	Export	688	Serbia	SRB	196	Cyprus	CYP								24	CORK AND WOOD	1	No Quantity							82908			0
S3	2016	2016	2016	2	0	2	Export	688	Serbia	SRB	203	Czechia	CZE								24	CORK AND WOOD	1	No Quantity							418473			0
S3	2016	2016	2016	2	0	2	Export	688	Serbia	SRB	208	Denmark	DNK								24	CORK AND WOOD	1	No Quantity							7624			0
S3	2016	2016	2016	2	0	2	Export	688	Serbia	SRB	233	Estonia	EST								24	CORK AND WOOD	1	No Quantity							2195			0
S3	2016	2016	2016	2	0	2	Export	688	Serbia	SRB	246	Finland	FIN								24	CORK AND WOOD	1	No Quantity							22578			0
S3	2016	2016	2016	2	0	2	Export	688	Serbia	SRB	251	France	FRA								24	CORK AND WOOD	1	No Quantity							1246076			0
S3	2016	2016	2016	2	0	2	Export	688	Serbia	SRB	276	Germany	DEU								24	CORK AND WOOD	1	No Quantity							3742085			0
S3	2016	2016	2016	2	0	2	Export	688	Serbia	SRB	300	Greece	GRC								24	CORK AND WOOD	1	No Quantity							5406867			0
S3	2016	2016	2016	2	0	2	Export	688	Serbia	SRB	344	China, Hong Kong SAR	HKG								24	CORK AND WOOD	1	No Quantity							228460			0
S3	2016	2016	2016	2	0	2	Export	688	Serbia	SRB	348	Hungary	HUN								24	CORK AND WOOD	1	No Quantity							856923			0
S3	2016	2016	2016	2	0	2	Export	688	Serbia	SRB	360	Indonesia	IDN								24	CORK AND WOOD	1	No Quantity							49815			0
S3	2016	2016	2016	2	0	2	Export	688	Serbia	SRB	364	Iran	IRN								24	CORK AND WOOD	1	No Quantity							1908			0
S3	2016	2016	2016	2	0	2	Export	688	Serbia	SRB	368	Iraq	IRQ								24	CORK AND WOOD	1	No Quantity							27993			0
S3	2016	2016	2016	2	0	2	Export	688	Serbia	SRB	372	Ireland	IRL								24	CORK AND WOOD	1	No Quantity							21697			0
S3	2016	2016	2016	2	0	2	Export	688	Serbia	SRB	376	Israel	ISR								24	CORK AND WOOD	1	No Quantity							1164996			0
S3	2016	2016	2016	2	0	2	Export	688	Serbia	SRB	381	Italy	ITA								24	CORK AND WOOD	1	No Quantity							15710134			0
S3	2016	2016	2016	2	0	2	Export	688	Serbia	SRB	398	Kazakhstan	KAZ								24	CORK AND WOOD	1	No Quantity							3655			0
S3	2016	2016	2016	2	0	2	Export	688	Serbia	SRB	422	Lebanon	LBN								24	CORK AND WOOD	1	No Quantity							763200			0
S3	2016	2016	2016	2	0	2	Export	688	Serbia	SRB	428	Latvia	LVA								24	CORK AND WOOD	1	No Quantity							18820			0
S3	2016	2016	2016	2	0	2	Export	688	Serbia	SRB	440	Lithuania	LTU								24	CORK AND WOOD	1	No Quantity							140308			0
S3	2016	2016	2016	2	0	2	Export	688	Serbia	SRB	442	Luxembourg	LUX								24	CORK AND WOOD	1	No Quantity							9305			0
S3	2016	2016	2016	2	0	2	Export	688	Serbia	SRB	470	Malta	MLT								24	CORK AND WOOD	1	No Quantity							77			0
S3	2016	2016	2016	2	0	2	Export	688	Serbia	SRB	490	Other Asia, nes									24	CORK AND WOOD	1	No Quantity							10222			0
S3	2016	2016	2016	2	0	2	Export	688	Serbia	SRB	498	Rep. of Moldova	MDA								24	CORK AND WOOD	1	No Quantity							3202			0
S3	2016	2016	2016	2	0	2	Export	688	Serbia	SRB	499	Montenegro	MNE								24	CORK AND WOOD	1	No Quantity							1581298			0
S3	2016	2016	2016	2	0	2	Export	688	Serbia	SRB	504	Morocco	MAR								24	CORK AND WOOD	1	No Quantity							13892			0
S3	2016	2016	2016	2	0	2	Export	688	Serbia	SRB	528	Netherlands	NLD								24	CORK AND WOOD	1	No Quantity							1751008			0
S3	2016	2016	2016	2	0	2	Export	688	Serbia	SRB	554	New Zealand	NZL								24	CORK AND WOOD	1	No Quantity							2154			0
S3	2016	2016	2016	2	0	2	Export	688	Serbia	SRB	579	Norway	NOR								24	CORK AND WOOD	1	No Quantity							119359			0
S3	2016	2016	2016	2	0	2	Export	688	Serbia	SRB	616	Poland	POL								24	CORK AND WOOD	1	No Quantity							1519665			0
S3	2016	2016	2016	2	0	2	Export	688	Serbia	SRB	620	Portugal	PRT								24	CORK AND WOOD	1	No Quantity							94192			0
S3	2016	2016	2016	2	0	2	Export	688	Serbia	SRB	634	Qatar	QAT								24	CORK AND WOOD	1	No Quantity							9675			0
S3	2016	2016	2016	2	0	2	Export	688	Serbia	SRB	642	Romania	ROU								24	CORK AND WOOD	1	No Quantity							3579129			0
S3	2016	2016	2016	2	0	2	Export	688	Serbia	SRB	643	Russian Federation	RUS								24	CORK AND WOOD	1	No Quantity							142787			0
S3	2016	2016	2016	2	0	2	Export	688	Serbia	SRB	682	Saudi Arabia	SAU								24	CORK AND WOOD	1	No Quantity							408692			0
S3	2016	2016	2016	2	0	2	Export	688	Serbia	SRB	699	India	IND								24	CORK AND WOOD	1	No Quantity							97836			0
S3	2016	2016	2016	2	0	2	Export	688	Serbia	SRB	703	Slovakia	SVK								24	CORK AND WOOD	1	No Quantity							3094392			0
S3	2016	2016	2016	2	0	2	Export	688	Serbia	SRB	704	Viet Nam	VNM								24	CORK AND WOOD	1	No Quantity							1549674			0
S3	2016	2016	2016	2	0	2	Export	688	Serbia	SRB	705	Slovenia	SVN								24	CORK AND WOOD	1	No Quantity							9056295			0
S3	2016	2016	2016	2	0	2	Export	688	Serbia	SRB	724	Spain	ESP								24	CORK AND WOOD	1	No Quantity							1626416			0
S3	2016	2016	2016	2	0	2	Export	688	Serbia	SRB	752	Sweden	SWE								24	CORK AND WOOD	1	No Quantity							357420			0
S3	2016	2016	2016	2	0	2	Export	688	Serbia	SRB	757	Switzerland	CHE								24	CORK AND WOOD	1	No Quantity							365093			0
S3	2016	2016	2016	2	0	2	Export	688	Serbia	SRB	784	United Arab Emirates	ARE								24	CORK AND WOOD	1	No Quantity							1959965			0
S3	2016	2016	2016	2	0	2	Export	688	Serbia	SRB	792	Turkey	TUR								24	CORK AND WOOD	1	No Quantity							1726882			0
S3	2016	2016	2016	2	0	2	Export	688	Serbia	SRB	795	Turkmenistan	TKM								24	CORK AND WOOD	1	No Quantity							1199			0
S3	2016	2016	2016	2	0	2	Export	688	Serbia	SRB	804	Ukraine	UKR								24	CORK AND WOOD	1	No Quantity							19114			0
S3	2016	2016	2016	2	0	2	Export	688	Serbia	SRB	807	North Macedonia	MKD								24	CORK AND WOOD	1	No Quantity							7225689			0
S3	2016	2016	2016	2	0	2	Export	688	Serbia	SRB	818	Egypt	EGY								24	CORK AND WOOD	1	No Quantity							1170823			0
S3	2016	2016	2016	2	0	2	Export	688	Serbia	SRB	826	United Kingdom	GBR								24	CORK AND WOOD	1	No Quantity							1237322			0
S3	2016	2016	2016	2	0	2	Export	688	Serbia	SRB	842	USA	USA								24	CORK AND WOOD	1	No Quantity							31138			0
S3	2016	2016	2016	2	0	2	Export	688	Serbia	SRB	899	Areas, nes									24	CORK AND WOOD	1	No Quantity							791			0
S3	2016	2016	2016	2	0	2	Export	686	Senegal	SEN	0	World	WLD								25	PULP AND WASTE PAPER	1	No Quantity							24268			0
S3	2016	2016	2016	2	0	2	Export	686	Senegal	SEN	699	India	IND								25	PULP AND WASTE PAPER	1	No Quantity							14637			0
S3	2016	2016	2016	2	0	2	Export	686	Senegal	SEN	757	Switzerland	CHE								25	PULP AND WASTE PAPER	1	No Quantity							9630			0
S3	2016	2016	2016	2	0	2	Export	688	Serbia	SRB	0	World	WLD								25	PULP AND WASTE PAPER	1	No Quantity							11910896			0
S3	2016	2016	2016	2	0	2	Export	688	Serbia	SRB	8	Albania	ALB								25	PULP AND WASTE PAPER	1	No Quantity							19900			0
S3	2016	2016	2016	2	0	2	Export	688	Serbia	SRB	40	Austria	AUT								25	PULP AND WASTE PAPER	1	No Quantity							1042002			0
S3	2016	2016	2016	2	0	2	Export	688	Serbia	SRB	70	Bosnia Herzegovina	BIH								25	PULP AND WASTE PAPER	1	No Quantity							20170			0
S3	2016	2016	2016	2	0	2	Export	688	Serbia	SRB	100	Bulgaria	BGR								25	PULP AND WASTE PAPER	1	No Quantity							194558			0
S3	2016	2016	2016	2	0	2	Export	688	Serbia	SRB	191	Croatia	HRV								25	PULP AND WASTE PAPER	1	No Quantity							1860666			0
S3	2016	2016	2016	2	0	2	Export	688	Serbia	SRB	348	Hungary	HUN								25	PULP AND WASTE PAPER	1	No Quantity							4541967			0
S3	2016	2016	2016	2	0	2	Export	688	Serbia	SRB	381	Italy	ITA								25	PULP AND WASTE PAPER	1	No Quantity							6968			0
S3	2016	2016	2016	2	0	2	Export	688	Serbia	SRB	499	Montenegro	MNE								25	PULP AND WASTE PAPER	1	No Quantity							12591			0
S3	2016	2016	2016	2	0	2	Export	688	Serbia	SRB	528	Netherlands	NLD								25	PULP AND WASTE PAPER	1	No Quantity							23083			0
S3	2016	2016	2016	2	0	2	Export	688	Serbia	SRB	705	Slovenia	SVN								25	PULP AND WASTE PAPER	1	No Quantity							2493967			0
S3	2016	2016	2016	2	0	2	Export	688	Serbia	SRB	792	Turkey	TUR								25	PULP AND WASTE PAPER	1	No Quantity							1656801			0
S3	2016	2016	2016	2	0	2	Export	688	Serbia	SRB	807	North Macedonia	MKD								25	PULP AND WASTE PAPER	1	No Quantity							38223			0
S3	2016	2016	2016	2	0	2	Export	686	Senegal	SEN	0	World	WLD								26	TEXTILE FIBRES	1	No Quantity							39474686			0
S3	2016	2016	2016	2	0	2	Export	686	Senegal	SEN	50	Bangladesh	BGD								26	TEXTILE FIBRES	1	No Quantity							11183294			0
S3	2016	2016	2016	2	0	2	Export	686	Senegal	SEN	52	Barbados	BRB								26	TEXTILE FIBRES	1	No Quantity							85524			0
S3	2016	2016	2016	2	0	2	Export	686	Senegal	SEN	76	Brazil	BRA								26	TEXTILE FIBRES	1	No Quantity							4559			0
S3	2016	2016	2016	2	0	2	Export	686	Senegal	SEN	132	Cabo Verde	CPV								26	TEXTILE FIBRES	1	No Quantity							136656			0
S3	2016	2016	2016	2	0	2	Export	686	Senegal	SEN	251	France	FRA								26	TEXTILE FIBRES	1	No Quantity							1733403			0
S3	2016	2016	2016	2	0	2	Export	686	Senegal	SEN	270	Gambia	GMB								26	TEXTILE FIBRES	1	No Quantity							728786			0
S3	2016	2016	2016	2	0	2	Export	686	Senegal	SEN	324	Guinea	GIN								26	TEXTILE FIBRES	1	No Quantity							901876			0
S3	2016	2016	2016	2	0	2	Export	686	Senegal	SEN	352	Iceland	ISL								26	TEXTILE FIBRES	1	No Quantity							8967			0
S3	2016	2016	2016	2	0	2	Export	686	Senegal	SEN	360	Indonesia	IDN								26	TEXTILE FIBRES	1	No Quantity							697763			0
S3	2016	2016	2016	2	0	2	Export	686	Senegal	SEN	376	Israel	ISR								26	TEXTILE FIBRES	1	No Quantity							27521			0
S3	2016	2016	2016	2	0	2	Export	686	Senegal	SEN	384	Côte d'Ivoire	CIV								26	TEXTILE FIBRES	1	No Quantity							12765			0
S3	2016	2016	2016	2	0	2	Export	686	Senegal	SEN	458	Malaysia	MYS								26	TEXTILE FIBRES	1	No Quantity							115330			0
S3	2016	2016	2016	2	0	2	Export	686	Senegal	SEN	466	Mali	MLI								26	TEXTILE FIBRES	1	No Quantity							2447996			0
S3	2016	2016	2016	2	0	2	Export	686	Senegal	SEN	478	Mauritania	MRT								26	TEXTILE FIBRES	1	No Quantity							267218			0
S3	2016	2016	2016	2	0	2	Export	686	Senegal	SEN	496	Mongolia	MNG								26	TEXTILE FIBRES	1	No Quantity							73633			0
S3	2016	2016	2016	2	0	2	Export	686	Senegal	SEN	504	Morocco	MAR								26	TEXTILE FIBRES	1	No Quantity							605908			0
S3	2016	2016	2016	2	0	2	Export	686	Senegal	SEN	528	Netherlands	NLD								26	TEXTILE FIBRES	1	No Quantity							70284			0
S3	2016	2016	2016	2	0	2	Export	686	Senegal	SEN	566	Nigeria	NGA								26	TEXTILE FIBRES	1	No Quantity							27018			0
S3	2016	2016	2016	2	0	2	Export	686	Senegal	SEN	586	Pakistan	PAK								26	TEXTILE FIBRES	1	No Quantity							315949			0
S3	2016	2016	2016	2	0	2	Export	686	Senegal	SEN	620	Portugal	PRT								26	TEXTILE FIBRES	1	No Quantity							362411			0
S3	2016	2016	2016	2	0	2	Export	686	Senegal	SEN	624	Guinea-Bissau	GNB								26	TEXTILE FIBRES	1	No Quantity							361897			0
S3	2016	2016	2016	2	0	2	Export	686	Senegal	SEN	682	Saudi Arabia	SAU								26	TEXTILE FIBRES	1	No Quantity							337964			0
S3	2016	2016	2016	2	0	2	Export	686	Senegal	SEN	688	Serbia	SRB								26	TEXTILE FIBRES	1	No Quantity							293609			0
S3	2016	2016	2016	2	0	2	Export	686	Senegal	SEN	694	Sierra Leone	SLE								26	TEXTILE FIBRES	1	No Quantity							1645			0
S3	2016	2016	2016	2	0	2	Export	686	Senegal	SEN	699	India	IND								26	TEXTILE FIBRES	1	No Quantity							4492			0
S3	2016	2016	2016	2	0	2	Export	686	Senegal	SEN	704	Viet Nam	VNM								26	TEXTILE FIBRES	1	No Quantity							555541			0
S3	2016	2016	2016	2	0	2	Export	686	Senegal	SEN	710	South Africa	ZAF								26	TEXTILE FIBRES	1	No Quantity							41625			0
S3	2016	2016	2016	2	0	2	Export	686	Senegal	SEN	724	Spain	ESP								26	TEXTILE FIBRES	1	No Quantity							993673			0
S3	2016	2016	2016	2	0	2	Export	686	Senegal	SEN	757	Switzerland	CHE								26	TEXTILE FIBRES	1	No Quantity							257154			0
S3	2016	2016	2016	2	0	2	Export	686	Senegal	SEN	780	Trinidad and Tobago	TTO								26	TEXTILE FIBRES	1	No Quantity							308939			0
S3	2016	2016	2016	2	0	2	Export	686	Senegal	SEN	788	Tunisia	TUN								26	TEXTILE FIBRES	1	No Quantity							76543			0
S3	2016	2016	2016	2	0	2	Export	686	Senegal	SEN	804	Ukraine	UKR								26	TEXTILE FIBRES	1	No Quantity							146362			0
S3	2016	2016	2016	2	0	2	Export	686	Senegal	SEN	826	United Kingdom	GBR								26	TEXTILE FIBRES	1	No Quantity							2509166			0
S3	2016	2016	2016	2	0	2	Export	686	Senegal	SEN	837	Bunkers									26	TEXTILE FIBRES	1	No Quantity							6468			0
S3	2016	2016	2016	2	0	2	Export	686	Senegal	SEN	842	USA	USA								26	TEXTILE FIBRES	1	No Quantity							13768709			0
S3	2016	2016	2016	2	0	2	Export	686	Senegal	SEN	854	Burkina Faso	BFA								26	TEXTILE FIBRES	1	No Quantity							4038			0
S3	2016	2016	2016	2	0	2	Export	688	Serbia	SRB	0	World	WLD								26	TEXTILE FIBRES	1	No Quantity							3709049			0
S3	2016	2016	2016	2	0	2	Export	688	Serbia	SRB	8	Albania	ALB								26	TEXTILE FIBRES	1	No Quantity							3837			0
S3	2016	2016	2016	2	0	2	Export	688	Serbia	SRB	40	Austria	AUT								26	TEXTILE FIBRES	1	No Quantity							45556			0
S3	2016	2016	2016	2	0	2	Export	688	Serbia	SRB	56	Belgium	BEL								26	TEXTILE FIBRES	1	No Quantity							221624			0
S3	2016	2016	2016	2	0	2	Export	688	Serbia	SRB	70	Bosnia Herzegovina	BIH								26	TEXTILE FIBRES	1	No Quantity							80603			0
S3	2016	2016	2016	2	0	2	Export	688	Serbia	SRB	100	Bulgaria	BGR								26	TEXTILE FIBRES	1	No Quantity							1356866			0
S3	2016	2016	2016	2	0	2	Export	688	Serbia	SRB	191	Croatia	HRV								26	TEXTILE FIBRES	1	No Quantity							294041			0
S3	2016	2016	2016	2	0	2	Export	688	Serbia	SRB	203	Czechia	CZE								26	TEXTILE FIBRES	1	No Quantity							54			0
S3	2016	2016	2016	2	0	2	Export	688	Serbia	SRB	208	Denmark	DNK								26	TEXTILE FIBRES	1	No Quantity							334			0
S3	2016	2016	2016	2	0	2	Export	688	Serbia	SRB	251	France	FRA								26	TEXTILE FIBRES	1	No Quantity							11653			0
S3	2016	2016	2016	2	0	2	Export	688	Serbia	SRB	276	Germany	DEU								26	TEXTILE FIBRES	1	No Quantity							925020			0
S3	2016	2016	2016	2	0	2	Export	688	Serbia	SRB	348	Hungary	HUN								26	TEXTILE FIBRES	1	No Quantity							85509			0
S3	2016	2016	2016	2	0	2	Export	688	Serbia	SRB	381	Italy	ITA								26	TEXTILE FIBRES	1	No Quantity							164439			0
S3	2016	2016	2016	2	0	2	Export	688	Serbia	SRB	499	Montenegro	MNE								26	TEXTILE FIBRES	1	No Quantity							34334			0
S3	2016	2016	2016	2	0	2	Export	688	Serbia	SRB	528	Netherlands	NLD								26	TEXTILE FIBRES	1	No Quantity							11637			0
S3	2016	2016	2016	2	0	2	Export	688	Serbia	SRB	616	Poland	POL								26	TEXTILE FIBRES	1	No Quantity							143554			0
S3	2016	2016	2016	2	0	2	Export	688	Serbia	SRB	642	Romania	ROU								26	TEXTILE FIBRES	1	No Quantity							14656			0
S3	2016	2016	2016	2	0	2	Export	688	Serbia	SRB	705	Slovenia	SVN								26	TEXTILE FIBRES	1	No Quantity							213			0
S3	2016	2016	2016	2	0	2	Export	688	Serbia	SRB	757	Switzerland	CHE								26	TEXTILE FIBRES	1	No Quantity							7846			0
S3	2016	2016	2016	2	0	2	Export	688	Serbia	SRB	762	Tajikistan	TJK								26	TEXTILE FIBRES	1	No Quantity							278			0
S3	2016	2016	2016	2	0	2	Export	688	Serbia	SRB	792	Turkey	TUR								26	TEXTILE FIBRES	1	No Quantity							6423			0
S3	2016	2016	2016	2	0	2	Export	688	Serbia	SRB	804	Ukraine	UKR								26	TEXTILE FIBRES	1	No Quantity							27342			0
S3	2016	2016	2016	2	0	2	Export	688	Serbia	SRB	807	North Macedonia	MKD								26	TEXTILE FIBRES	1	No Quantity							217131			0
S3	2016	2016	2016	2	0	2	Export	688	Serbia	SRB	826	United Kingdom	GBR								26	TEXTILE FIBRES	1	No Quantity							56099			0
S3	2016	2016	2016	2	0	2	Export	686	Senegal	SEN	0	World	WLD								27	CRUDE FERTILIZER,MINERAL	1	No Quantity							57653614			0
S3	2016	2016	2016	2	0	2	Export	686	Senegal	SEN	20	Andorra	AND								27	CRUDE FERTILIZER,MINERAL	1	No Quantity							8858			0
S3	2016	2016	2016	2	0	2	Export	686	Senegal	SEN	28	Antigua and Barbuda	ATG								27	CRUDE FERTILIZER,MINERAL	1	No Quantity							234			0
S3	2016	2016	2016	2	0	2	Export	686	Senegal	SEN	36	Australia	AUS								27	CRUDE FERTILIZER,MINERAL	1	No Quantity							3130			0
S3	2016	2016	2016	2	0	2	Export	686	Senegal	SEN	56	Belgium	BEL								27	CRUDE FERTILIZER,MINERAL	1	No Quantity							21701			0
S3	2016	2016	2016	2	0	2	Export	686	Senegal	SEN	76	Brazil	BRA								27	CRUDE FERTILIZER,MINERAL	1	No Quantity							20829			0
S3	2016	2016	2016	2	0	2	Export	686	Senegal	SEN	120	Cameroon	CMR								27	CRUDE FERTILIZER,MINERAL	1	No Quantity							97312			0
S3	2016	2016	2016	2	0	2	Export	686	Senegal	SEN	156	China	CHN								27	CRUDE FERTILIZER,MINERAL	1	No Quantity							7913			0
S3	2016	2016	2016	2	0	2	Export	686	Senegal	SEN	178	Congo	COG								27	CRUDE FERTILIZER,MINERAL	1	No Quantity							313732			0
S3	2016	2016	2016	2	0	2	Export	686	Senegal	SEN	180	Dem. Rep. of the Congo	COD								27	CRUDE FERTILIZER,MINERAL	1	No Quantity							378			0
S3	2016	2016	2016	2	0	2	Export	686	Senegal	SEN	204	Benin	BEN								27	CRUDE FERTILIZER,MINERAL	1	No Quantity							1867030			0
S3	2016	2016	2016	2	0	2	Export	686	Senegal	SEN	251	France	FRA								27	CRUDE FERTILIZER,MINERAL	1	No Quantity							2171102			0
S3	2016	2016	2016	2	0	2	Export	686	Senegal	SEN	266	Gabon	GAB								27	CRUDE FERTILIZER,MINERAL	1	No Quantity							83			0
S3	2016	2016	2016	2	0	2	Export	686	Senegal	SEN	270	Gambia	GMB								27	CRUDE FERTILIZER,MINERAL	1	No Quantity							554763			0
S3	2016	2016	2016	2	0	2	Export	686	Senegal	SEN	276	Germany	DEU								27	CRUDE FERTILIZER,MINERAL	1	No Quantity							553498			0
S3	2016	2016	2016	2	0	2	Export	686	Senegal	SEN	288	Ghana	GHA								27	CRUDE FERTILIZER,MINERAL	1	No Quantity							128465			0
S3	2016	2016	2016	2	0	2	Export	686	Senegal	SEN	324	Guinea	GIN								27	CRUDE FERTILIZER,MINERAL	1	No Quantity							139081			0
S3	2016	2016	2016	2	0	2	Export	686	Senegal	SEN	332	Haiti	HTI								27	CRUDE FERTILIZER,MINERAL	1	No Quantity							59			0
S3	2016	2016	2016	2	0	2	Export	686	Senegal	SEN	376	Israel	ISR								27	CRUDE FERTILIZER,MINERAL	1	No Quantity							99			0
S3	2016	2016	2016	2	0	2	Export	686	Senegal	SEN	384	Côte d'Ivoire	CIV								27	CRUDE FERTILIZER,MINERAL	1	No Quantity							5899616			0
S3	2016	2016	2016	2	0	2	Export	686	Senegal	SEN	422	Lebanon	LBN								27	CRUDE FERTILIZER,MINERAL	1	No Quantity							10820293			0
S3	2016	2016	2016	2	0	2	Export	686	Senegal	SEN	466	Mali	MLI								27	CRUDE FERTILIZER,MINERAL	1	No Quantity							7411011			0
S3	2016	2016	2016	2	0	2	Export	686	Senegal	SEN	478	Mauritania	MRT								27	CRUDE FERTILIZER,MINERAL	1	No Quantity							503931			0
S3	2016	2016	2016	2	0	2	Export	686	Senegal	SEN	528	Netherlands	NLD								27	CRUDE FERTILIZER,MINERAL	1	No Quantity							739923			0
S3	2016	2016	2016	2	0	2	Export	686	Senegal	SEN	562	Niger	NER								27	CRUDE FERTILIZER,MINERAL	1	No Quantity							400807			0
S3	2016	2016	2016	2	0	2	Export	686	Senegal	SEN	566	Nigeria	NGA								27	CRUDE FERTILIZER,MINERAL	1	No Quantity							236907			0
S3	2016	2016	2016	2	0	2	Export	686	Senegal	SEN	616	Poland	POL								27	CRUDE FERTILIZER,MINERAL	1	No Quantity							14159542			0
S3	2016	2016	2016	2	0	2	Export	686	Senegal	SEN	620	Portugal	PRT								27	CRUDE FERTILIZER,MINERAL	1	No Quantity							69170			0
S3	2016	2016	2016	2	0	2	Export	686	Senegal	SEN	624	Guinea-Bissau	GNB								27	CRUDE FERTILIZER,MINERAL	1	No Quantity							137254			0
S3	2016	2016	2016	2	0	2	Export	686	Senegal	SEN	694	Sierra Leone	SLE								27	CRUDE FERTILIZER,MINERAL	1	No Quantity							365745			0
S3	2016	2016	2016	2	0	2	Export	686	Senegal	SEN	710	South Africa	ZAF								27	CRUDE FERTILIZER,MINERAL	1	No Quantity							13241			0
S3	2016	2016	2016	2	0	2	Export	686	Senegal	SEN	724	Spain	ESP								27	CRUDE FERTILIZER,MINERAL	1	No Quantity							3623979			0
S3	2016	2016	2016	2	0	2	Export	686	Senegal	SEN	757	Switzerland	CHE								27	CRUDE FERTILIZER,MINERAL	1	No Quantity							661524			0
S3	2016	2016	2016	2	0	2	Export	686	Senegal	SEN	764	Thailand	THA								27	CRUDE FERTILIZER,MINERAL	1	No Quantity							18			0
S3	2016	2016	2016	2	0	2	Export	686	Senegal	SEN	768	Togo	TGO								27	CRUDE FERTILIZER,MINERAL	1	No Quantity							37206			0
S3	2016	2016	2016	2	0	2	Export	686	Senegal	SEN	784	United Arab Emirates	ARE								27	CRUDE FERTILIZER,MINERAL	1	No Quantity							153			0
S3	2016	2016	2016	2	0	2	Export	686	Senegal	SEN	826	United Kingdom	GBR								27	CRUDE FERTILIZER,MINERAL	1	No Quantity							2314752			0
S3	2016	2016	2016	2	0	2	Export	686	Senegal	SEN	834	United Rep. of Tanzania	TZA								27	CRUDE FERTILIZER,MINERAL	1	No Quantity							3650			0
S3	2016	2016	2016	2	0	2	Export	686	Senegal	SEN	837	Bunkers									27	CRUDE FERTILIZER,MINERAL	1	No Quantity							558			0
S3	2016	2016	2016	2	0	2	Export	686	Senegal	SEN	842	USA	USA								27	CRUDE FERTILIZER,MINERAL	1	No Quantity							1174			0
S3	2016	2016	2016	2	0	2	Export	686	Senegal	SEN	854	Burkina Faso	BFA								27	CRUDE FERTILIZER,MINERAL	1	No Quantity							4364794			0
S3	2016	2016	2016	2	0	2	Export	686	Senegal	SEN	858	Uruguay	URY								27	CRUDE FERTILIZER,MINERAL	1	No Quantity							99			0
S3	2016	2016	2016	2	0	2	Export	688	Serbia	SRB	0	World	WLD								27	CRUDE FERTILIZER,MINERAL	1	No Quantity							15573762			0
S3	2016	2016	2016	2	0	2	Export	688	Serbia	SRB	8	Albania	ALB								27	CRUDE FERTILIZER,MINERAL	1	No Quantity							13679			0
S3	2016	2016	2016	2	0	2	Export	688	Serbia	SRB	12	Algeria	DZA								27	CRUDE FERTILIZER,MINERAL	1	No Quantity							1357			0
S3	2016	2016	2016	2	0	2	Export	688	Serbia	SRB	36	Australia	AUS								27	CRUDE FERTILIZER,MINERAL	1	No Quantity							5693			0
S3	2016	2016	2016	2	0	2	Export	688	Serbia	SRB	40	Austria	AUT								27	CRUDE FERTILIZER,MINERAL	1	No Quantity							678289			0
S3	2016	2016	2016	2	0	2	Export	688	Serbia	SRB	51	Armenia	ARM								27	CRUDE FERTILIZER,MINERAL	1	No Quantity							3			0
S3	2016	2016	2016	2	0	2	Export	688	Serbia	SRB	56	Belgium	BEL								27	CRUDE FERTILIZER,MINERAL	1	No Quantity							58			0
S3	2016	2016	2016	2	0	2	Export	688	Serbia	SRB	70	Bosnia Herzegovina	BIH								27	CRUDE FERTILIZER,MINERAL	1	No Quantity							2922572			0
S3	2016	2016	2016	2	0	2	Export	688	Serbia	SRB	100	Bulgaria	BGR								27	CRUDE FERTILIZER,MINERAL	1	No Quantity							647392			0
S3	2016	2016	2016	2	0	2	Export	688	Serbia	SRB	124	Canada	CAN								27	CRUDE FERTILIZER,MINERAL	1	No Quantity							41			0
S3	2016	2016	2016	2	0	2	Export	688	Serbia	SRB	156	China	CHN								27	CRUDE FERTILIZER,MINERAL	1	No Quantity							6842			0
S3	2016	2016	2016	2	0	2	Export	688	Serbia	SRB	191	Croatia	HRV								27	CRUDE FERTILIZER,MINERAL	1	No Quantity							1810324			0
S3	2016	2016	2016	2	0	2	Export	688	Serbia	SRB	196	Cyprus	CYP								27	CRUDE FERTILIZER,MINERAL	1	No Quantity							15594			0
S3	2016	2016	2016	2	0	2	Export	688	Serbia	SRB	203	Czechia	CZE								27	CRUDE FERTILIZER,MINERAL	1	No Quantity							696389			0
S3	2016	2016	2016	2	0	2	Export	688	Serbia	SRB	251	France	FRA								27	CRUDE FERTILIZER,MINERAL	1	No Quantity							762			0
S3	2016	2016	2016	2	0	2	Export	688	Serbia	SRB	276	Germany	DEU								27	CRUDE FERTILIZER,MINERAL	1	No Quantity							427363			0
S3	2016	2016	2016	2	0	2	Export	688	Serbia	SRB	300	Greece	GRC								27	CRUDE FERTILIZER,MINERAL	1	No Quantity							60296			0
S3	2016	2016	2016	2	0	2	Export	688	Serbia	SRB	348	Hungary	HUN								27	CRUDE FERTILIZER,MINERAL	1	No Quantity							703042			0
S3	2016	2016	2016	2	0	2	Export	688	Serbia	SRB	368	Iraq	IRQ								27	CRUDE FERTILIZER,MINERAL	1	No Quantity							99			0
S3	2016	2016	2016	2	0	2	Export	688	Serbia	SRB	381	Italy	ITA								27	CRUDE FERTILIZER,MINERAL	1	No Quantity							878880			0
S3	2016	2016	2016	2	0	2	Export	688	Serbia	SRB	417	Kyrgyzstan	KGZ								27	CRUDE FERTILIZER,MINERAL	1	No Quantity							11			0
S3	2016	2016	2016	2	0	2	Export	688	Serbia	SRB	434	Libya	LBY								27	CRUDE FERTILIZER,MINERAL	1	No Quantity							4			0
S3	2016	2016	2016	2	0	2	Export	688	Serbia	SRB	440	Lithuania	LTU								27	CRUDE FERTILIZER,MINERAL	1	No Quantity							30			0
S3	2016	2016	2016	2	0	2	Export	688	Serbia	SRB	484	Mexico	MEX								27	CRUDE FERTILIZER,MINERAL	1	No Quantity							11			0
S3	2016	2016	2016	2	0	2	Export	688	Serbia	SRB	498	Rep. of Moldova	MDA								27	CRUDE FERTILIZER,MINERAL	1	No Quantity							78826			0
S3	2016	2016	2016	2	0	2	Export	688	Serbia	SRB	499	Montenegro	MNE								27	CRUDE FERTILIZER,MINERAL	1	No Quantity							1331832			0
S3	2016	2016	2016	2	0	2	Export	688	Serbia	SRB	504	Morocco	MAR								27	CRUDE FERTILIZER,MINERAL	1	No Quantity							62			0
S3	2016	2016	2016	2	0	2	Export	688	Serbia	SRB	528	Netherlands	NLD								27	CRUDE FERTILIZER,MINERAL	1	No Quantity							10944			0
S3	2016	2016	2016	2	0	2	Export	688	Serbia	SRB	616	Poland	POL								27	CRUDE FERTILIZER,MINERAL	1	No Quantity							232689			0
S3	2016	2016	2016	2	0	2	Export	688	Serbia	SRB	642	Romania	ROU								27	CRUDE FERTILIZER,MINERAL	1	No Quantity							847608			0
S3	2016	2016	2016	2	0	2	Export	688	Serbia	SRB	643	Russian Federation	RUS								27	CRUDE FERTILIZER,MINERAL	1	No Quantity							4549			0
S3	2016	2016	2016	2	0	2	Export	688	Serbia	SRB	682	Saudi Arabia	SAU								27	CRUDE FERTILIZER,MINERAL	1	No Quantity							73			0
S3	2016	2016	2016	2	0	2	Export	688	Serbia	SRB	703	Slovakia	SVK								27	CRUDE FERTILIZER,MINERAL	1	No Quantity							658153			0
S3	2016	2016	2016	2	0	2	Export	688	Serbia	SRB	705	Slovenia	SVN								27	CRUDE FERTILIZER,MINERAL	1	No Quantity							2365628			0
S3	2016	2016	2016	2	0	2	Export	688	Serbia	SRB	710	South Africa	ZAF								27	CRUDE FERTILIZER,MINERAL	1	No Quantity							252			0
S3	2016	2016	2016	2	0	2	Export	688	Serbia	SRB	724	Spain	ESP								27	CRUDE FERTILIZER,MINERAL	1	No Quantity							302			0
S3	2016	2016	2016	2	0	2	Export	688	Serbia	SRB	752	Sweden	SWE								27	CRUDE FERTILIZER,MINERAL	1	No Quantity							47170			0
S3	2016	2016	2016	2	0	2	Export	688	Serbia	SRB	757	Switzerland	CHE								27	CRUDE FERTILIZER,MINERAL	1	No Quantity							14354			0
S3	2016	2016	2016	2	0	2	Export	688	Serbia	SRB	762	Tajikistan	TJK								27	CRUDE FERTILIZER,MINERAL	1	No Quantity							446			0
S3	2016	2016	2016	2	0	2	Export	688	Serbia	SRB	784	United Arab Emirates	ARE								27	CRUDE FERTILIZER,MINERAL	1	No Quantity							138			0
S3	2016	2016	2016	2	0	2	Export	688	Serbia	SRB	792	Turkey	TUR								27	CRUDE FERTILIZER,MINERAL	1	No Quantity							368			0
S3	2016	2016	2016	2	0	2	Export	688	Serbia	SRB	804	Ukraine	UKR								27	CRUDE FERTILIZER,MINERAL	1	No Quantity							216980			0
S3	2016	2016	2016	2	0	2	Export	688	Serbia	SRB	807	North Macedonia	MKD								27	CRUDE FERTILIZER,MINERAL	1	No Quantity							868317			0
S3	2016	2016	2016	2	0	2	Export	688	Serbia	SRB	826	United Kingdom	GBR								27	CRUDE FERTILIZER,MINERAL	1	No Quantity							10822			0
S3	2016	2016	2016	2	0	2	Export	688	Serbia	SRB	842	USA	USA								27	CRUDE FERTILIZER,MINERAL	1	No Quantity							15518			0
S3	2016	2016	2016	2	0	2	Export	686	Senegal	SEN	0	World	WLD								28	METALLIFEROUS ORE,SCRAP	1	No Quantity							106625090			0
S3	2016	2016	2016	2	0	2	Export	686	Senegal	SEN	32	Argentina	ARG								28	METALLIFEROUS ORE,SCRAP	1	No Quantity							95651			0
S3	2016	2016	2016	2	0	2	Export	686	Senegal	SEN	36	Australia	AUS								28	METALLIFEROUS ORE,SCRAP	1	No Quantity							384407			0
S3	2016	2016	2016	2	0	2	Export	686	Senegal	SEN	56	Belgium	BEL								28	METALLIFEROUS ORE,SCRAP	1	No Quantity							421199			0
S3	2016	2016	2016	2	0	2	Export	686	Senegal	SEN	76	Brazil	BRA								28	METALLIFEROUS ORE,SCRAP	1	No Quantity							5198481			0
S3	2016	2016	2016	2	0	2	Export	686	Senegal	SEN	156	China	CHN								28	METALLIFEROUS ORE,SCRAP	1	No Quantity							23025931			0
S3	2016	2016	2016	2	0	2	Export	686	Senegal	SEN	251	France	FRA								28	METALLIFEROUS ORE,SCRAP	1	No Quantity							110067			0
S3	2016	2016	2016	2	0	2	Export	686	Senegal	SEN	276	Germany	DEU								28	METALLIFEROUS ORE,SCRAP	1	No Quantity							370221			0
S3	2016	2016	2016	2	0	2	Export	686	Senegal	SEN	344	China, Hong Kong SAR	HKG								28	METALLIFEROUS ORE,SCRAP	1	No Quantity							90446			0
S3	2016	2016	2016	2	0	2	Export	686	Senegal	SEN	360	Indonesia	IDN								28	METALLIFEROUS ORE,SCRAP	1	No Quantity							19062			0
S3	2016	2016	2016	2	0	2	Export	686	Senegal	SEN	364	Iran	IRN								28	METALLIFEROUS ORE,SCRAP	1	No Quantity							51333			0
S3	2016	2016	2016	2	0	2	Export	686	Senegal	SEN	381	Italy	ITA								28	METALLIFEROUS ORE,SCRAP	1	No Quantity							3732617			0
S3	2016	2016	2016	2	0	2	Export	686	Senegal	SEN	392	Japan	JPN								28	METALLIFEROUS ORE,SCRAP	1	No Quantity							1869354			0
S3	2016	2016	2016	2	0	2	Export	686	Senegal	SEN	410	Rep. of Korea	KOR								28	METALLIFEROUS ORE,SCRAP	1	No Quantity							2057503			0
S3	2016	2016	2016	2	0	2	Export	686	Senegal	SEN	440	Lithuania	LTU								28	METALLIFEROUS ORE,SCRAP	1	No Quantity							9907			0
S3	2016	2016	2016	2	0	2	Export	686	Senegal	SEN	458	Malaysia	MYS								28	METALLIFEROUS ORE,SCRAP	1	No Quantity							10058			0
S3	2016	2016	2016	2	0	2	Export	686	Senegal	SEN	484	Mexico	MEX								28	METALLIFEROUS ORE,SCRAP	1	No Quantity							7710791			0
S3	2016	2016	2016	2	0	2	Export	686	Senegal	SEN	528	Netherlands	NLD								28	METALLIFEROUS ORE,SCRAP	1	No Quantity							2218462			0
S3	2016	2016	2016	2	0	2	Export	686	Senegal	SEN	579	Norway	NOR								28	METALLIFEROUS ORE,SCRAP	1	No Quantity							13767621			0
S3	2016	2016	2016	2	0	2	Export	686	Senegal	SEN	586	Pakistan	PAK								28	METALLIFEROUS ORE,SCRAP	1	No Quantity							24057			0
S3	2016	2016	2016	2	0	2	Export	686	Senegal	SEN	616	Poland	POL								28	METALLIFEROUS ORE,SCRAP	1	No Quantity							14173			0
S3	2016	2016	2016	2	0	2	Export	686	Senegal	SEN	620	Portugal	PRT								28	METALLIFEROUS ORE,SCRAP	1	No Quantity							29235			0
S3	2016	2016	2016	2	0	2	Export	686	Senegal	SEN	699	India	IND								28	METALLIFEROUS ORE,SCRAP	1	No Quantity							3280102			0
S3	2016	2016	2016	2	0	2	Export	686	Senegal	SEN	710	South Africa	ZAF								28	METALLIFEROUS ORE,SCRAP	1	No Quantity							1098284			0
S3	2016	2016	2016	2	0	2	Export	686	Senegal	SEN	724	Spain	ESP								28	METALLIFEROUS ORE,SCRAP	1	No Quantity							12613240			0
S3	2016	2016	2016	2	0	2	Export	686	Senegal	SEN	764	Thailand	THA								28	METALLIFEROUS ORE,SCRAP	1	No Quantity							16055			0
S3	2016	2016	2016	2	0	2	Export	686	Senegal	SEN	784	United Arab Emirates	ARE								28	METALLIFEROUS ORE,SCRAP	1	No Quantity							6222300			0
S3	2016	2016	2016	2	0	2	Export	686	Senegal	SEN	788	Tunisia	TUN								28	METALLIFEROUS ORE,SCRAP	1	No Quantity							8493			0
S3	2016	2016	2016	2	0	2	Export	686	Senegal	SEN	792	Turkey	TUR								28	METALLIFEROUS ORE,SCRAP	1	No Quantity							1476288			0
S3	2016	2016	2016	2	0	2	Export	686	Senegal	SEN	804	Ukraine	UKR								28	METALLIFEROUS ORE,SCRAP	1	No Quantity							108673			0
S3	2016	2016	2016	2	0	2	Export	686	Senegal	SEN	826	United Kingdom	GBR								28	METALLIFEROUS ORE,SCRAP	1	No Quantity							39233			0
S3	2016	2016	2016	2	0	2	Export	686	Senegal	SEN	842	USA	USA								28	METALLIFEROUS ORE,SCRAP	1	No Quantity							20551843			0
S3	2016	2016	2016	2	0	2	Export	688	Serbia	SRB	0	World	WLD								28	METALLIFEROUS ORE,SCRAP	1	No Quantity							133183111			0
S3	2016	2016	2016	2	0	2	Export	688	Serbia	SRB	8	Albania	ALB								28	METALLIFEROUS ORE,SCRAP	1	No Quantity							839692			0
S3	2016	2016	2016	2	0	2	Export	688	Serbia	SRB	40	Austria	AUT								28	METALLIFEROUS ORE,SCRAP	1	No Quantity							1807622			0
S3	2016	2016	2016	2	0	2	Export	688	Serbia	SRB	56	Belgium	BEL								28	METALLIFEROUS ORE,SCRAP	1	No Quantity							107610			0
S3	2016	2016	2016	2	0	2	Export	688	Serbia	SRB	70	Bosnia Herzegovina	BIH								28	METALLIFEROUS ORE,SCRAP	1	No Quantity							594298			0
S3	2016	2016	2016	2	0	2	Export	688	Serbia	SRB	100	Bulgaria	BGR								28	METALLIFEROUS ORE,SCRAP	1	No Quantity							41814940			0
S3	2016	2016	2016	2	0	2	Export	688	Serbia	SRB	124	Canada	CAN								28	METALLIFEROUS ORE,SCRAP	1	No Quantity							238			0
S3	2016	2016	2016	2	0	2	Export	688	Serbia	SRB	156	China	CHN								28	METALLIFEROUS ORE,SCRAP	1	No Quantity							21493			0
S3	2016	2016	2016	2	0	2	Export	688	Serbia	SRB	191	Croatia	HRV								28	METALLIFEROUS ORE,SCRAP	1	No Quantity							2155			0
S3	2016	2016	2016	2	0	2	Export	688	Serbia	SRB	246	Finland	FIN								28	METALLIFEROUS ORE,SCRAP	1	No Quantity							10			0
S3	2016	2016	2016	2	0	2	Export	688	Serbia	SRB	251	France	FRA								28	METALLIFEROUS ORE,SCRAP	1	No Quantity							61			0
S3	2016	2016	2016	2	0	2	Export	688	Serbia	SRB	276	Germany	DEU								28	METALLIFEROUS ORE,SCRAP	1	No Quantity							12389261			0
S3	2016	2016	2016	2	0	2	Export	688	Serbia	SRB	300	Greece	GRC								28	METALLIFEROUS ORE,SCRAP	1	No Quantity							5501744			0
S3	2016	2016	2016	2	0	2	Export	688	Serbia	SRB	348	Hungary	HUN								28	METALLIFEROUS ORE,SCRAP	1	No Quantity							590447			0
S3	2016	2016	2016	2	0	2	Export	688	Serbia	SRB	372	Ireland	IRL								28	METALLIFEROUS ORE,SCRAP	1	No Quantity							9			0
S3	2016	2016	2016	2	0	2	Export	688	Serbia	SRB	381	Italy	ITA								28	METALLIFEROUS ORE,SCRAP	1	No Quantity							6928277			0
S3	2016	2016	2016	2	0	2	Export	688	Serbia	SRB	499	Montenegro	MNE								28	METALLIFEROUS ORE,SCRAP	1	No Quantity							9484236			0
S3	2016	2016	2016	2	0	2	Export	688	Serbia	SRB	528	Netherlands	NLD								28	METALLIFEROUS ORE,SCRAP	1	No Quantity							1279593			0
S3	2016	2016	2016	2	0	2	Export	688	Serbia	SRB	616	Poland	POL								28	METALLIFEROUS ORE,SCRAP	1	No Quantity							5411565			0
S3	2016	2016	2016	2	0	2	Export	688	Serbia	SRB	642	Romania	ROU								28	METALLIFEROUS ORE,SCRAP	1	No Quantity							6677347			0
S3	2016	2016	2016	2	0	2	Export	688	Serbia	SRB	703	Slovakia	SVK								28	METALLIFEROUS ORE,SCRAP	1	No Quantity							4786898			0
S3	2016	2016	2016	2	0	2	Export	688	Serbia	SRB	705	Slovenia	SVN								28	METALLIFEROUS ORE,SCRAP	1	No Quantity							11202349			0
S3	2016	2016	2016	2	0	2	Export	688	Serbia	SRB	710	South Africa	ZAF								28	METALLIFEROUS ORE,SCRAP	1	No Quantity							25			0
S3	2016	2016	2016	2	0	2	Export	688	Serbia	SRB	724	Spain	ESP								28	METALLIFEROUS ORE,SCRAP	1	No Quantity							30			0
S3	2016	2016	2016	2	0	2	Export	688	Serbia	SRB	752	Sweden	SWE								28	METALLIFEROUS ORE,SCRAP	1	No Quantity							3101			0
S3	2016	2016	2016	2	0	2	Export	688	Serbia	SRB	757	Switzerland	CHE								28	METALLIFEROUS ORE,SCRAP	1	No Quantity							165391			0
S3	2016	2016	2016	2	0	2	Export	688	Serbia	SRB	792	Turkey	TUR								28	METALLIFEROUS ORE,SCRAP	1	No Quantity							5769448			0
S3	2016	2016	2016	2	0	2	Export	688	Serbia	SRB	804	Ukraine	UKR								28	METALLIFEROUS ORE,SCRAP	1	No Quantity							3579			0
S3	2016	2016	2016	2	0	2	Export	688	Serbia	SRB	807	North Macedonia	MKD								28	METALLIFEROUS ORE,SCRAP	1	No Quantity							8510380			0
S3	2016	2016	2016	2	0	2	Export	688	Serbia	SRB	826	United Kingdom	GBR								28	METALLIFEROUS ORE,SCRAP	1	No Quantity							9291053			0
S3	2016	2016	2016	2	0	2	Export	688	Serbia	SRB	842	USA	USA								28	METALLIFEROUS ORE,SCRAP	1	No Quantity							259			0
S3	2016	2016	2016	2	0	2	Export	686	Senegal	SEN	0	World	WLD								29	CRUDE ANIMAL,VEG.MATERL.	1	No Quantity							4076614			0
S3	2016	2016	2016	2	0	2	Export	686	Senegal	SEN	32	Argentina	ARG								29	CRUDE ANIMAL,VEG.MATERL.	1	No Quantity							26290			0
S3	2016	2016	2016	2	0	2	Export	686	Senegal	SEN	40	Austria	AUT								29	CRUDE ANIMAL,VEG.MATERL.	1	No Quantity							268147			0
S3	2016	2016	2016	2	0	2	Export	686	Senegal	SEN	56	Belgium	BEL								29	CRUDE ANIMAL,VEG.MATERL.	1	No Quantity							1822			0
S3	2016	2016	2016	2	0	2	Export	686	Senegal	SEN	120	Cameroon	CMR								29	CRUDE ANIMAL,VEG.MATERL.	1	No Quantity							125751			0
S3	2016	2016	2016	2	0	2	Export	686	Senegal	SEN	124	Canada	CAN								29	CRUDE ANIMAL,VEG.MATERL.	1	No Quantity							20823			0
S3	2016	2016	2016	2	0	2	Export	686	Senegal	SEN	132	Cabo Verde	CPV								29	CRUDE ANIMAL,VEG.MATERL.	1	No Quantity							4975			0
S3	2016	2016	2016	2	0	2	Export	686	Senegal	SEN	140	Central African Rep.	CAF								29	CRUDE ANIMAL,VEG.MATERL.	1	No Quantity							8291			0
S3	2016	2016	2016	2	0	2	Export	686	Senegal	SEN	148	Chad	TCD								29	CRUDE ANIMAL,VEG.MATERL.	1	No Quantity							851			0
S3	2016	2016	2016	2	0	2	Export	686	Senegal	SEN	156	China	CHN								29	CRUDE ANIMAL,VEG.MATERL.	1	No Quantity							21020			0
S3	2016	2016	2016	2	0	2	Export	686	Senegal	SEN	178	Congo	COG								29	CRUDE ANIMAL,VEG.MATERL.	1	No Quantity							12065			0
S3	2016	2016	2016	2	0	2	Export	686	Senegal	SEN	251	France	FRA								29	CRUDE ANIMAL,VEG.MATERL.	1	No Quantity							1424978			0
S3	2016	2016	2016	2	0	2	Export	686	Senegal	SEN	270	Gambia	GMB								29	CRUDE ANIMAL,VEG.MATERL.	1	No Quantity							37571			0
S3	2016	2016	2016	2	0	2	Export	686	Senegal	SEN	276	Germany	DEU								29	CRUDE ANIMAL,VEG.MATERL.	1	No Quantity							447116			0
S3	2016	2016	2016	2	0	2	Export	686	Senegal	SEN	324	Guinea	GIN								29	CRUDE ANIMAL,VEG.MATERL.	1	No Quantity							6552			0
S3	2016	2016	2016	2	0	2	Export	686	Senegal	SEN	344	China, Hong Kong SAR	HKG								29	CRUDE ANIMAL,VEG.MATERL.	1	No Quantity							24369			0
S3	2016	2016	2016	2	0	2	Export	686	Senegal	SEN	352	Iceland	ISL								29	CRUDE ANIMAL,VEG.MATERL.	1	No Quantity							52517			0
S3	2016	2016	2016	2	0	2	Export	686	Senegal	SEN	381	Italy	ITA								29	CRUDE ANIMAL,VEG.MATERL.	1	No Quantity							4484			0
S3	2016	2016	2016	2	0	2	Export	686	Senegal	SEN	384	Côte d'Ivoire	CIV								29	CRUDE ANIMAL,VEG.MATERL.	1	No Quantity							4631			0
S3	2016	2016	2016	2	0	2	Export	686	Senegal	SEN	392	Japan	JPN								29	CRUDE ANIMAL,VEG.MATERL.	1	No Quantity							62727			0
S3	2016	2016	2016	2	0	2	Export	686	Senegal	SEN	450	Madagascar	MDG								29	CRUDE ANIMAL,VEG.MATERL.	1	No Quantity							4912			0
S3	2016	2016	2016	2	0	2	Export	686	Senegal	SEN	466	Mali	MLI								29	CRUDE ANIMAL,VEG.MATERL.	1	No Quantity							44506			0
S3	2016	2016	2016	2	0	2	Export	686	Senegal	SEN	478	Mauritania	MRT								29	CRUDE ANIMAL,VEG.MATERL.	1	No Quantity							31205			0
S3	2016	2016	2016	2	0	2	Export	686	Senegal	SEN	484	Mexico	MEX								29	CRUDE ANIMAL,VEG.MATERL.	1	No Quantity							81879			0
S3	2016	2016	2016	2	0	2	Export	686	Senegal	SEN	490	Other Asia, nes									29	CRUDE ANIMAL,VEG.MATERL.	1	No Quantity							25733			0
S3	2016	2016	2016	2	0	2	Export	686	Senegal	SEN	504	Morocco	MAR								29	CRUDE ANIMAL,VEG.MATERL.	1	No Quantity							47532			0
S3	2016	2016	2016	2	0	2	Export	686	Senegal	SEN	528	Netherlands	NLD								29	CRUDE ANIMAL,VEG.MATERL.	1	No Quantity							20142			0
S3	2016	2016	2016	2	0	2	Export	686	Senegal	SEN	566	Nigeria	NGA								29	CRUDE ANIMAL,VEG.MATERL.	1	No Quantity							102			0
S3	2016	2016	2016	2	0	2	Export	686	Senegal	SEN	598	Papua New Guinea	PNG								29	CRUDE ANIMAL,VEG.MATERL.	1	No Quantity							10212			0
S3	2016	2016	2016	2	0	2	Export	686	Senegal	SEN	620	Portugal	PRT								29	CRUDE ANIMAL,VEG.MATERL.	1	No Quantity							52762			0
S3	2016	2016	2016	2	0	2	Export	686	Senegal	SEN	624	Guinea-Bissau	GNB								29	CRUDE ANIMAL,VEG.MATERL.	1	No Quantity							77841			0
S3	2016	2016	2016	2	0	2	Export	686	Senegal	SEN	699	India	IND								29	CRUDE ANIMAL,VEG.MATERL.	1	No Quantity							138919			0
S3	2016	2016	2016	2	0	2	Export	686	Senegal	SEN	704	Viet Nam	VNM								29	CRUDE ANIMAL,VEG.MATERL.	1	No Quantity							65416			0
S3	2016	2016	2016	2	0	2	Export	686	Senegal	SEN	724	Spain	ESP								29	CRUDE ANIMAL,VEG.MATERL.	1	No Quantity							188595			0
S3	2016	2016	2016	2	0	2	Export	686	Senegal	SEN	757	Switzerland	CHE								29	CRUDE ANIMAL,VEG.MATERL.	1	No Quantity							10198			0
S3	2016	2016	2016	2	0	2	Export	686	Senegal	SEN	784	United Arab Emirates	ARE								29	CRUDE ANIMAL,VEG.MATERL.	1	No Quantity							412126			0
S3	2016	2016	2016	2	0	2	Export	686	Senegal	SEN	826	United Kingdom	GBR								29	CRUDE ANIMAL,VEG.MATERL.	1	No Quantity							15573			0
S3	2016	2016	2016	2	0	2	Export	686	Senegal	SEN	842	USA	USA								29	CRUDE ANIMAL,VEG.MATERL.	1	No Quantity							108130			0
S3	2016	2016	2016	2	0	2	Export	686	Senegal	SEN	854	Burkina Faso	BFA								29	CRUDE ANIMAL,VEG.MATERL.	1	No Quantity							38152			0
S3	2016	2016	2016	2	0	2	Export	686	Senegal	SEN	899	Areas, nes									29	CRUDE ANIMAL,VEG.MATERL.	1	No Quantity							147700			0
S3	2016	2016	2016	2	0	2	Export	688	Serbia	SRB	0	World	WLD								29	CRUDE ANIMAL,VEG.MATERL.	1	No Quantity							34335188			0
S3	2016	2016	2016	2	0	2	Export	688	Serbia	SRB	8	Albania	ALB								29	CRUDE ANIMAL,VEG.MATERL.	1	No Quantity							220301			0
S3	2016	2016	2016	2	0	2	Export	688	Serbia	SRB	36	Australia	AUS								29	CRUDE ANIMAL,VEG.MATERL.	1	No Quantity							1837			0
S3	2016	2016	2016	2	0	2	Export	688	Serbia	SRB	40	Austria	AUT								29	CRUDE ANIMAL,VEG.MATERL.	1	No Quantity							753357			0
S3	2016	2016	2016	2	0	2	Export	688	Serbia	SRB	56	Belgium	BEL								29	CRUDE ANIMAL,VEG.MATERL.	1	No Quantity							120350			0
S3	2016	2016	2016	2	0	2	Export	688	Serbia	SRB	70	Bosnia Herzegovina	BIH								29	CRUDE ANIMAL,VEG.MATERL.	1	No Quantity							3351654			0
S3	2016	2016	2016	2	0	2	Export	688	Serbia	SRB	100	Bulgaria	BGR								29	CRUDE ANIMAL,VEG.MATERL.	1	No Quantity							849730			0
S3	2016	2016	2016	2	0	2	Export	688	Serbia	SRB	112	Belarus	BLR								29	CRUDE ANIMAL,VEG.MATERL.	1	No Quantity							492624			0
S3	2016	2016	2016	2	0	2	Export	688	Serbia	SRB	124	Canada	CAN								29	CRUDE ANIMAL,VEG.MATERL.	1	No Quantity							5565			0
S3	2016	2016	2016	2	0	2	Export	688	Serbia	SRB	191	Croatia	HRV								29	CRUDE ANIMAL,VEG.MATERL.	1	No Quantity							1163198			0
S3	2016	2016	2016	2	0	2	Export	688	Serbia	SRB	203	Czechia	CZE								29	CRUDE ANIMAL,VEG.MATERL.	1	No Quantity							86537			0
S3	2016	2016	2016	2	0	2	Export	688	Serbia	SRB	208	Denmark	DNK								29	CRUDE ANIMAL,VEG.MATERL.	1	No Quantity							101267			0
S3	2016	2016	2016	2	0	2	Export	688	Serbia	SRB	246	Finland	FIN								29	CRUDE ANIMAL,VEG.MATERL.	1	No Quantity							1957			0
S3	2016	2016	2016	2	0	2	Export	688	Serbia	SRB	251	France	FRA								29	CRUDE ANIMAL,VEG.MATERL.	1	No Quantity							442898			0
S3	2016	2016	2016	2	0	2	Export	688	Serbia	SRB	268	Georgia	GEO								29	CRUDE ANIMAL,VEG.MATERL.	1	No Quantity							155778			0
S3	2016	2016	2016	2	0	2	Export	688	Serbia	SRB	276	Germany	DEU								29	CRUDE ANIMAL,VEG.MATERL.	1	No Quantity							3927771			0
S3	2016	2016	2016	2	0	2	Export	688	Serbia	SRB	300	Greece	GRC								29	CRUDE ANIMAL,VEG.MATERL.	1	No Quantity							87722			0
S3	2016	2016	2016	2	0	2	Export	688	Serbia	SRB	344	China, Hong Kong SAR	HKG								29	CRUDE ANIMAL,VEG.MATERL.	1	No Quantity							36128			0
S3	2016	2016	2016	2	0	2	Export	688	Serbia	SRB	348	Hungary	HUN								29	CRUDE ANIMAL,VEG.MATERL.	1	No Quantity							2026374			0
S3	2016	2016	2016	2	0	2	Export	688	Serbia	SRB	364	Iran	IRN								29	CRUDE ANIMAL,VEG.MATERL.	1	No Quantity							22435			0
S3	2016	2016	2016	2	0	2	Export	688	Serbia	SRB	381	Italy	ITA								29	CRUDE ANIMAL,VEG.MATERL.	1	No Quantity							1416557			0
S3	2016	2016	2016	2	0	2	Export	688	Serbia	SRB	392	Japan	JPN								29	CRUDE ANIMAL,VEG.MATERL.	1	No Quantity							1379			0
S3	2016	2016	2016	2	0	2	Export	688	Serbia	SRB	398	Kazakhstan	KAZ								29	CRUDE ANIMAL,VEG.MATERL.	1	No Quantity							1048976			0
S3	2016	2016	2016	2	0	2	Export	688	Serbia	SRB	417	Kyrgyzstan	KGZ								29	CRUDE ANIMAL,VEG.MATERL.	1	No Quantity							115779			0
S3	2016	2016	2016	2	0	2	Export	688	Serbia	SRB	422	Lebanon	LBN								29	CRUDE ANIMAL,VEG.MATERL.	1	No Quantity							6396			0
S3	2016	2016	2016	2	0	2	Export	688	Serbia	SRB	434	Libya	LBY								29	CRUDE ANIMAL,VEG.MATERL.	1	No Quantity							37449			0
S3	2016	2016	2016	2	0	2	Export	688	Serbia	SRB	440	Lithuania	LTU								29	CRUDE ANIMAL,VEG.MATERL.	1	No Quantity							10448			0
S3	2016	2016	2016	2	0	2	Export	688	Serbia	SRB	442	Luxembourg	LUX								29	CRUDE ANIMAL,VEG.MATERL.	1	No Quantity							569			0
S3	2016	2016	2016	2	0	2	Export	688	Serbia	SRB	490	Other Asia, nes									29	CRUDE ANIMAL,VEG.MATERL.	1	No Quantity							1192			0
S3	2016	2016	2016	2	0	2	Export	688	Serbia	SRB	498	Rep. of Moldova	MDA								29	CRUDE ANIMAL,VEG.MATERL.	1	No Quantity							38577			0
S3	2016	2016	2016	2	0	2	Export	688	Serbia	SRB	499	Montenegro	MNE								29	CRUDE ANIMAL,VEG.MATERL.	1	No Quantity							1649591			0
S3	2016	2016	2016	2	0	2	Export	688	Serbia	SRB	504	Morocco	MAR								29	CRUDE ANIMAL,VEG.MATERL.	1	No Quantity							54056			0
S3	2016	2016	2016	2	0	2	Export	688	Serbia	SRB	528	Netherlands	NLD								29	CRUDE ANIMAL,VEG.MATERL.	1	No Quantity							2074518			0
S3	2016	2016	2016	2	0	2	Export	688	Serbia	SRB	554	New Zealand	NZL								29	CRUDE ANIMAL,VEG.MATERL.	1	No Quantity							318			0
S3	2016	2016	2016	2	0	2	Export	688	Serbia	SRB	616	Poland	POL								29	CRUDE ANIMAL,VEG.MATERL.	1	No Quantity							693551			0
S3	2016	2016	2016	2	0	2	Export	688	Serbia	SRB	642	Romania	ROU								29	CRUDE ANIMAL,VEG.MATERL.	1	No Quantity							138671			0
S3	2016	2016	2016	2	0	2	Export	688	Serbia	SRB	643	Russian Federation	RUS								29	CRUDE ANIMAL,VEG.MATERL.	1	No Quantity							7558749			0
S3	2016	2016	2016	2	0	2	Export	688	Serbia	SRB	703	Slovakia	SVK								29	CRUDE ANIMAL,VEG.MATERL.	1	No Quantity							16199			0
S3	2016	2016	2016	2	0	2	Export	688	Serbia	SRB	704	Viet Nam	VNM								29	CRUDE ANIMAL,VEG.MATERL.	1	No Quantity							3485			0
S3	2016	2016	2016	2	0	2	Export	688	Serbia	SRB	705	Slovenia	SVN								29	CRUDE ANIMAL,VEG.MATERL.	1	No Quantity							330352			0
S3	2016	2016	2016	2	0	2	Export	688	Serbia	SRB	724	Spain	ESP								29	CRUDE ANIMAL,VEG.MATERL.	1	No Quantity							80576			0
S3	2016	2016	2016	2	0	2	Export	688	Serbia	SRB	752	Sweden	SWE								29	CRUDE ANIMAL,VEG.MATERL.	1	No Quantity							10552			0
S3	2016	2016	2016	2	0	2	Export	688	Serbia	SRB	757	Switzerland	CHE								29	CRUDE ANIMAL,VEG.MATERL.	1	No Quantity							655769			0
S3	2016	2016	2016	2	0	2	Export	688	Serbia	SRB	762	Tajikistan	TJK								29	CRUDE ANIMAL,VEG.MATERL.	1	No Quantity							44965			0
S3	2016	2016	2016	2	0	2	Export	688	Serbia	SRB	784	United Arab Emirates	ARE								29	CRUDE ANIMAL,VEG.MATERL.	1	No Quantity							13			0
S3	2016	2016	2016	2	0	2	Export	688	Serbia	SRB	792	Turkey	TUR								29	CRUDE ANIMAL,VEG.MATERL.	1	No Quantity							883742			0
S3	2016	2016	2016	2	0	2	Export	688	Serbia	SRB	804	Ukraine	UKR								29	CRUDE ANIMAL,VEG.MATERL.	1	No Quantity							639424			0
S3	2016	2016	2016	2	0	2	Export	688	Serbia	SRB	807	North Macedonia	MKD								29	CRUDE ANIMAL,VEG.MATERL.	1	No Quantity							2787237			0
S3	2016	2016	2016	2	0	2	Export	688	Serbia	SRB	818	Egypt	EGY								29	CRUDE ANIMAL,VEG.MATERL.	1	No Quantity							38999			0
S3	2016	2016	2016	2	0	2	Export	688	Serbia	SRB	826	United Kingdom	GBR								29	CRUDE ANIMAL,VEG.MATERL.	1	No Quantity							48117			0
S3	2016	2016	2016	2	0	2	Export	688	Serbia	SRB	842	USA	USA								29	CRUDE ANIMAL,VEG.MATERL.	1	No Quantity							80691			0
S3	2016	2016	2016	2	0	2	Export	688	Serbia	SRB	860	Uzbekistan	UZB								29	CRUDE ANIMAL,VEG.MATERL.	1	No Quantity							20808			0
S3	2016	2016	2016	2	0	2	Export	686	Senegal	SEN	0	World	WLD								32	COAL, COKE, BRIQUETTES	1	No Quantity							56847			0
S3	2016	2016	2016	2	0	2	Export	686	Senegal	SEN	466	Mali	MLI								32	COAL, COKE, BRIQUETTES	1	No Quantity							56847			0
S3	2016	2016	2016	2	0	2	Export	688	Serbia	SRB	0	World	WLD								32	COAL, COKE, BRIQUETTES	1	No Quantity							2678856			0
S3	2016	2016	2016	2	0	2	Export	688	Serbia	SRB	8	Albania	ALB								32	COAL, COKE, BRIQUETTES	1	No Quantity							3583			0
S3	2016	2016	2016	2	0	2	Export	688	Serbia	SRB	70	Bosnia Herzegovina	BIH								32	COAL, COKE, BRIQUETTES	1	No Quantity							1407801			0
S3	2016	2016	2016	2	0	2	Export	688	Serbia	SRB	100	Bulgaria	BGR								32	COAL, COKE, BRIQUETTES	1	No Quantity							54928			0
S3	2016	2016	2016	2	0	2	Export	688	Serbia	SRB	191	Croatia	HRV								32	COAL, COKE, BRIQUETTES	1	No Quantity							6953			0
S3	2016	2016	2016	2	0	2	Export	688	Serbia	SRB	276	Germany	DEU								32	COAL, COKE, BRIQUETTES	1	No Quantity							2706			0
S3	2016	2016	2016	2	0	2	Export	688	Serbia	SRB	499	Montenegro	MNE								32	COAL, COKE, BRIQUETTES	1	No Quantity							97318			0
S3	2016	2016	2016	2	0	2	Export	688	Serbia	SRB	528	Netherlands	NLD								32	COAL, COKE, BRIQUETTES	1	No Quantity							10			0
S3	2016	2016	2016	2	0	2	Export	688	Serbia	SRB	642	Romania	ROU								32	COAL, COKE, BRIQUETTES	1	No Quantity							308			0
S3	2016	2016	2016	2	0	2	Export	688	Serbia	SRB	757	Switzerland	CHE								32	COAL, COKE, BRIQUETTES	1	No Quantity							1032			0
S3	2016	2016	2016	2	0	2	Export	688	Serbia	SRB	807	North Macedonia	MKD								32	COAL, COKE, BRIQUETTES	1	No Quantity							1104217			0
S3	2016	2016	2016	2	0	2	Export	686	Senegal	SEN	0	World	WLD								33	PETROLEUM,PETROL.PRODUCT	1	No Quantity							275994966			0
S3	2016	2016	2016	2	0	2	Export	686	Senegal	SEN	56	Belgium	BEL								33	PETROLEUM,PETROL.PRODUCT	1	No Quantity							681			0
S3	2016	2016	2016	2	0	2	Export	686	Senegal	SEN	96	Brunei Darussalam	BRN								33	PETROLEUM,PETROL.PRODUCT	1	No Quantity							55851			0
S3	2016	2016	2016	2	0	2	Export	686	Senegal	SEN	120	Cameroon	CMR								33	PETROLEUM,PETROL.PRODUCT	1	No Quantity							3166077			0
S3	2016	2016	2016	2	0	2	Export	686	Senegal	SEN	140	Central African Rep.	CAF								33	PETROLEUM,PETROL.PRODUCT	1	No Quantity							362233			0
S3	2016	2016	2016	2	0	2	Export	686	Senegal	SEN	148	Chad	TCD								33	PETROLEUM,PETROL.PRODUCT	1	No Quantity							1482835			0
S3	2016	2016	2016	2	0	2	Export	686	Senegal	SEN	178	Congo	COG								33	PETROLEUM,PETROL.PRODUCT	1	No Quantity							1895441			0
S3	2016	2016	2016	2	0	2	Export	686	Senegal	SEN	180	Dem. Rep. of the Congo	COD								33	PETROLEUM,PETROL.PRODUCT	1	No Quantity							22309			0
S3	2016	2016	2016	2	0	2	Export	686	Senegal	SEN	204	Benin	BEN								33	PETROLEUM,PETROL.PRODUCT	1	No Quantity							253706			0
S3	2016	2016	2016	2	0	2	Export	686	Senegal	SEN	226	Equatorial Guinea	GNQ								33	PETROLEUM,PETROL.PRODUCT	1	No Quantity							501055			0
S3	2016	2016	2016	2	0	2	Export	686	Senegal	SEN	266	Gabon	GAB								33	PETROLEUM,PETROL.PRODUCT	1	No Quantity							1838570			0
S3	2016	2016	2016	2	0	2	Export	686	Senegal	SEN	268	Georgia	GEO								33	PETROLEUM,PETROL.PRODUCT	1	No Quantity							12520			0
S3	2016	2016	2016	2	0	2	Export	686	Senegal	SEN	270	Gambia	GMB								33	PETROLEUM,PETROL.PRODUCT	1	No Quantity							4968196			0
S3	2016	2016	2016	2	0	2	Export	686	Senegal	SEN	288	Ghana	GHA								33	PETROLEUM,PETROL.PRODUCT	1	No Quantity							4518791			0
S3	2016	2016	2016	2	0	2	Export	686	Senegal	SEN	292	Gibraltar	GIB								33	PETROLEUM,PETROL.PRODUCT	1	No Quantity							2553245			0
S3	2016	2016	2016	2	0	2	Export	686	Senegal	SEN	324	Guinea	GIN								33	PETROLEUM,PETROL.PRODUCT	1	No Quantity							4617574			0
S3	2016	2016	2016	2	0	2	Export	686	Senegal	SEN	332	Haiti	HTI								33	PETROLEUM,PETROL.PRODUCT	1	No Quantity							10705			0
S3	2016	2016	2016	2	0	2	Export	686	Senegal	SEN	384	Côte d'Ivoire	CIV								33	PETROLEUM,PETROL.PRODUCT	1	No Quantity							1022881			0
S3	2016	2016	2016	2	0	2	Export	686	Senegal	SEN	422	Lebanon	LBN								33	PETROLEUM,PETROL.PRODUCT	1	No Quantity							822312			0
S3	2016	2016	2016	2	0	2	Export	686	Senegal	SEN	430	Liberia	LBR								33	PETROLEUM,PETROL.PRODUCT	1	No Quantity							2050573			0
S3	2016	2016	2016	2	0	2	Export	686	Senegal	SEN	466	Mali	MLI								33	PETROLEUM,PETROL.PRODUCT	1	No Quantity							90594766			0
S3	2016	2016	2016	2	0	2	Export	686	Senegal	SEN	478	Mauritania	MRT								33	PETROLEUM,PETROL.PRODUCT	1	No Quantity							8177524			0
S3	2016	2016	2016	2	0	2	Export	686	Senegal	SEN	528	Netherlands	NLD								33	PETROLEUM,PETROL.PRODUCT	1	No Quantity							13597149			0
S3	2016	2016	2016	2	0	2	Export	686	Senegal	SEN	562	Niger	NER								33	PETROLEUM,PETROL.PRODUCT	1	No Quantity							7451368			0
S3	2016	2016	2016	2	0	2	Export	686	Senegal	SEN	566	Nigeria	NGA								33	PETROLEUM,PETROL.PRODUCT	1	No Quantity							242361			0
S3	2016	2016	2016	2	0	2	Export	686	Senegal	SEN	620	Portugal	PRT								33	PETROLEUM,PETROL.PRODUCT	1	No Quantity							21			0
S3	2016	2016	2016	2	0	2	Export	686	Senegal	SEN	624	Guinea-Bissau	GNB								33	PETROLEUM,PETROL.PRODUCT	1	No Quantity							2715888			0
S3	2016	2016	2016	2	0	2	Export	686	Senegal	SEN	643	Russian Federation	RUS								33	PETROLEUM,PETROL.PRODUCT	1	No Quantity							961916			0
S3	2016	2016	2016	2	0	2	Export	686	Senegal	SEN	694	Sierra Leone	SLE								33	PETROLEUM,PETROL.PRODUCT	1	No Quantity							1770183			0
S3	2016	2016	2016	2	0	2	Export	686	Senegal	SEN	710	South Africa	ZAF								33	PETROLEUM,PETROL.PRODUCT	1	No Quantity							6667			0
S3	2016	2016	2016	2	0	2	Export	686	Senegal	SEN	724	Spain	ESP								33	PETROLEUM,PETROL.PRODUCT	1	No Quantity							2942			0
S3	2016	2016	2016	2	0	2	Export	686	Senegal	SEN	768	Togo	TGO								33	PETROLEUM,PETROL.PRODUCT	1	No Quantity							7639168			0
S3	2016	2016	2016	2	0	2	Export	686	Senegal	SEN	784	United Arab Emirates	ARE								33	PETROLEUM,PETROL.PRODUCT	1	No Quantity							4553			0
S3	2016	2016	2016	2	0	2	Export	686	Senegal	SEN	826	United Kingdom	GBR								33	PETROLEUM,PETROL.PRODUCT	1	No Quantity							4240213			0
S3	2016	2016	2016	2	0	2	Export	686	Senegal	SEN	834	United Rep. of Tanzania	TZA								33	PETROLEUM,PETROL.PRODUCT	1	No Quantity							24329			0
S3	2016	2016	2016	2	0	2	Export	686	Senegal	SEN	837	Bunkers									33	PETROLEUM,PETROL.PRODUCT	1	No Quantity							95719677			0
S3	2016	2016	2016	2	0	2	Export	686	Senegal	SEN	842	USA	USA								33	PETROLEUM,PETROL.PRODUCT	1	No Quantity							875648			0
S3	2016	2016	2016	2	0	2	Export	686	Senegal	SEN	854	Burkina Faso	BFA								33	PETROLEUM,PETROL.PRODUCT	1	No Quantity							11815041			0
S3	2016	2016	2016	2	0	2	Export	688	Serbia	SRB	0	World	WLD								33	PETROLEUM,PETROL.PRODUCT	1	No Quantity							206501782			0
S3	2016	2016	2016	2	0	2	Export	688	Serbia	SRB	8	Albania	ALB								33	PETROLEUM,PETROL.PRODUCT	1	No Quantity							574268			0
S3	2016	2016	2016	2	0	2	Export	688	Serbia	SRB	40	Austria	AUT								33	PETROLEUM,PETROL.PRODUCT	1	No Quantity							1391908			0
S3	2016	2016	2016	2	0	2	Export	688	Serbia	SRB	50	Bangladesh	BGD								33	PETROLEUM,PETROL.PRODUCT	1	No Quantity							161			0
S3	2016	2016	2016	2	0	2	Export	688	Serbia	SRB	56	Belgium	BEL								33	PETROLEUM,PETROL.PRODUCT	1	No Quantity							582			0
S3	2016	2016	2016	2	0	2	Export	688	Serbia	SRB	70	Bosnia Herzegovina	BIH								33	PETROLEUM,PETROL.PRODUCT	1	No Quantity							53780695			0
S3	2016	2016	2016	2	0	2	Export	688	Serbia	SRB	100	Bulgaria	BGR								33	PETROLEUM,PETROL.PRODUCT	1	No Quantity							40233089			0
S3	2016	2016	2016	2	0	2	Export	688	Serbia	SRB	112	Belarus	BLR								33	PETROLEUM,PETROL.PRODUCT	1	No Quantity							125035			0
S3	2016	2016	2016	2	0	2	Export	688	Serbia	SRB	120	Cameroon	CMR								33	PETROLEUM,PETROL.PRODUCT	1	No Quantity							73			0
S3	2016	2016	2016	2	0	2	Export	688	Serbia	SRB	124	Canada	CAN								33	PETROLEUM,PETROL.PRODUCT	1	No Quantity							78			0
S3	2016	2016	2016	2	0	2	Export	688	Serbia	SRB	156	China	CHN								33	PETROLEUM,PETROL.PRODUCT	1	No Quantity							339			0
S3	2016	2016	2016	2	0	2	Export	688	Serbia	SRB	191	Croatia	HRV								33	PETROLEUM,PETROL.PRODUCT	1	No Quantity							20713688			0
S3	2016	2016	2016	2	0	2	Export	688	Serbia	SRB	196	Cyprus	CYP								33	PETROLEUM,PETROL.PRODUCT	1	No Quantity							125349			0
S3	2016	2016	2016	2	0	2	Export	688	Serbia	SRB	203	Czechia	CZE								33	PETROLEUM,PETROL.PRODUCT	1	No Quantity							23396			0
S3	2016	2016	2016	2	0	2	Export	688	Serbia	SRB	208	Denmark	DNK								33	PETROLEUM,PETROL.PRODUCT	1	No Quantity							27760			0
S3	2016	2016	2016	2	0	2	Export	688	Serbia	SRB	226	Equatorial Guinea	GNQ								33	PETROLEUM,PETROL.PRODUCT	1	No Quantity							311			0
S3	2016	2016	2016	2	0	2	Export	688	Serbia	SRB	246	Finland	FIN								33	PETROLEUM,PETROL.PRODUCT	1	No Quantity							10			0
S3	2016	2016	2016	2	0	2	Export	688	Serbia	SRB	251	France	FRA								33	PETROLEUM,PETROL.PRODUCT	1	No Quantity							65429			0
S3	2016	2016	2016	2	0	2	Export	688	Serbia	SRB	268	Georgia	GEO								33	PETROLEUM,PETROL.PRODUCT	1	No Quantity							1547			0
S3	2016	2016	2016	2	0	2	Export	688	Serbia	SRB	276	Germany	DEU								33	PETROLEUM,PETROL.PRODUCT	1	No Quantity							2474134			0
S3	2016	2016	2016	2	0	2	Export	688	Serbia	SRB	300	Greece	GRC								33	PETROLEUM,PETROL.PRODUCT	1	No Quantity							640224			0
S3	2016	2016	2016	2	0	2	Export	688	Serbia	SRB	344	China, Hong Kong SAR	HKG								33	PETROLEUM,PETROL.PRODUCT	1	No Quantity							38114			0
S3	2016	2016	2016	2	0	2	Export	688	Serbia	SRB	348	Hungary	HUN								33	PETROLEUM,PETROL.PRODUCT	1	No Quantity							7282309			0
S3	2016	2016	2016	2	0	2	Export	688	Serbia	SRB	364	Iran	IRN								33	PETROLEUM,PETROL.PRODUCT	1	No Quantity							62640			0
S3	2016	2016	2016	2	0	2	Export	688	Serbia	SRB	372	Ireland	IRL								33	PETROLEUM,PETROL.PRODUCT	1	No Quantity							1964416			0
S3	2016	2016	2016	2	0	2	Export	688	Serbia	SRB	376	Israel	ISR								33	PETROLEUM,PETROL.PRODUCT	1	No Quantity							1189			0
S3	2016	2016	2016	2	0	2	Export	688	Serbia	SRB	381	Italy	ITA								33	PETROLEUM,PETROL.PRODUCT	1	No Quantity							549191			0
S3	2016	2016	2016	2	0	2	Export	688	Serbia	SRB	388	Jamaica	JAM								33	PETROLEUM,PETROL.PRODUCT	1	No Quantity							960			0
S3	2016	2016	2016	2	0	2	Export	688	Serbia	SRB	392	Japan	JPN								33	PETROLEUM,PETROL.PRODUCT	1	No Quantity							178			0
S3	2016	2016	2016	2	0	2	Export	688	Serbia	SRB	440	Lithuania	LTU								33	PETROLEUM,PETROL.PRODUCT	1	No Quantity							1540			0
S3	2016	2016	2016	2	0	2	Export	688	Serbia	SRB	442	Luxembourg	LUX								33	PETROLEUM,PETROL.PRODUCT	1	No Quantity							311			0
S3	2016	2016	2016	2	0	2	Export	688	Serbia	SRB	498	Rep. of Moldova	MDA								33	PETROLEUM,PETROL.PRODUCT	1	No Quantity							1373576			0
S3	2016	2016	2016	2	0	2	Export	688	Serbia	SRB	499	Montenegro	MNE								33	PETROLEUM,PETROL.PRODUCT	1	No Quantity							5363762			0
S3	2016	2016	2016	2	0	2	Export	688	Serbia	SRB	528	Netherlands	NLD								33	PETROLEUM,PETROL.PRODUCT	1	No Quantity							140529			0
S3	2016	2016	2016	2	0	2	Export	688	Serbia	SRB	579	Norway	NOR								33	PETROLEUM,PETROL.PRODUCT	1	No Quantity							548424			0
S3	2016	2016	2016	2	0	2	Export	688	Serbia	SRB	591	Panama	PAN								33	PETROLEUM,PETROL.PRODUCT	1	No Quantity							508808			0
S3	2016	2016	2016	2	0	2	Export	688	Serbia	SRB	616	Poland	POL								33	PETROLEUM,PETROL.PRODUCT	1	No Quantity							349825			0
S3	2016	2016	2016	2	0	2	Export	688	Serbia	SRB	634	Qatar	QAT								33	PETROLEUM,PETROL.PRODUCT	1	No Quantity							894304			0
S3	2016	2016	2016	2	0	2	Export	688	Serbia	SRB	642	Romania	ROU								33	PETROLEUM,PETROL.PRODUCT	1	No Quantity							41348893			0
S3	2016	2016	2016	2	0	2	Export	688	Serbia	SRB	643	Russian Federation	RUS								33	PETROLEUM,PETROL.PRODUCT	1	No Quantity							227069			0
S3	2016	2016	2016	2	0	2	Export	688	Serbia	SRB	674	San Marino	SMR								33	PETROLEUM,PETROL.PRODUCT	1	No Quantity							595			0
S3	2016	2016	2016	2	0	2	Export	688	Serbia	SRB	682	Saudi Arabia	SAU								33	PETROLEUM,PETROL.PRODUCT	1	No Quantity							161961			0
S3	2016	2016	2016	2	0	2	Export	688	Serbia	SRB	703	Slovakia	SVK								33	PETROLEUM,PETROL.PRODUCT	1	No Quantity							174574			0
S3	2016	2016	2016	2	0	2	Export	688	Serbia	SRB	705	Slovenia	SVN								33	PETROLEUM,PETROL.PRODUCT	1	No Quantity							2911382			0
S3	2016	2016	2016	2	0	2	Export	688	Serbia	SRB	710	South Africa	ZAF								33	PETROLEUM,PETROL.PRODUCT	1	No Quantity							460			0
S3	2016	2016	2016	2	0	2	Export	688	Serbia	SRB	724	Spain	ESP								33	PETROLEUM,PETROL.PRODUCT	1	No Quantity							12918			0
S3	2016	2016	2016	2	0	2	Export	688	Serbia	SRB	752	Sweden	SWE								33	PETROLEUM,PETROL.PRODUCT	1	No Quantity							31833			0
S3	2016	2016	2016	2	0	2	Export	688	Serbia	SRB	757	Switzerland	CHE								33	PETROLEUM,PETROL.PRODUCT	1	No Quantity							1054812			0
S3	2016	2016	2016	2	0	2	Export	688	Serbia	SRB	784	United Arab Emirates	ARE								33	PETROLEUM,PETROL.PRODUCT	1	No Quantity							3683263			0
S3	2016	2016	2016	2	0	2	Export	688	Serbia	SRB	788	Tunisia	TUN								33	PETROLEUM,PETROL.PRODUCT	1	No Quantity							94768			0
S3	2016	2016	2016	2	0	2	Export	688	Serbia	SRB	792	Turkey	TUR								33	PETROLEUM,PETROL.PRODUCT	1	No Quantity							1053885			0
S3	2016	2016	2016	2	0	2	Export	688	Serbia	SRB	804	Ukraine	UKR								33	PETROLEUM,PETROL.PRODUCT	1	No Quantity							1761333			0
S3	2016	2016	2016	2	0	2	Export	688	Serbia	SRB	807	North Macedonia	MKD								33	PETROLEUM,PETROL.PRODUCT	1	No Quantity							12000968			0
S3	2016	2016	2016	2	0	2	Export	688	Serbia	SRB	818	Egypt	EGY								33	PETROLEUM,PETROL.PRODUCT	1	No Quantity							300560			0
S3	2016	2016	2016	2	0	2	Export	688	Serbia	SRB	826	United Kingdom	GBR								33	PETROLEUM,PETROL.PRODUCT	1	No Quantity							1616259			0
S3	2016	2016	2016	2	0	2	Export	688	Serbia	SRB	842	USA	USA								33	PETROLEUM,PETROL.PRODUCT	1	No Quantity							808097			0
S3	2016	2016	2016	2	0	2	Export	686	Senegal	SEN	0	World	WLD								34	GAS,NATURAL,MANUFACTURED	1	No Quantity							6138406			0
S3	2016	2016	2016	2	0	2	Export	686	Senegal	SEN	324	Guinea	GIN								34	GAS,NATURAL,MANUFACTURED	1	No Quantity							87935			0
S3	2016	2016	2016	2	0	2	Export	686	Senegal	SEN	466	Mali	MLI								34	GAS,NATURAL,MANUFACTURED	1	No Quantity							6050471			0
S3	2016	2016	2016	2	0	2	Export	688	Serbia	SRB	0	World	WLD								34	GAS,NATURAL,MANUFACTURED	1	No Quantity							37524513			0
S3	2016	2016	2016	2	0	2	Export	688	Serbia	SRB	8	Albania	ALB								34	GAS,NATURAL,MANUFACTURED	1	No Quantity							91461			0
S3	2016	2016	2016	2	0	2	Export	688	Serbia	SRB	70	Bosnia Herzegovina	BIH								34	GAS,NATURAL,MANUFACTURED	1	No Quantity							16150220			0
S3	2016	2016	2016	2	0	2	Export	688	Serbia	SRB	100	Bulgaria	BGR								34	GAS,NATURAL,MANUFACTURED	1	No Quantity							30434			0
S3	2016	2016	2016	2	0	2	Export	688	Serbia	SRB	191	Croatia	HRV								34	GAS,NATURAL,MANUFACTURED	1	No Quantity							4358719			0
S3	2016	2016	2016	2	0	2	Export	688	Serbia	SRB	348	Hungary	HUN								34	GAS,NATURAL,MANUFACTURED	1	No Quantity							243921			0
S3	2016	2016	2016	2	0	2	Export	688	Serbia	SRB	381	Italy	ITA								34	GAS,NATURAL,MANUFACTURED	1	No Quantity							103940			0
S3	2016	2016	2016	2	0	2	Export	688	Serbia	SRB	499	Montenegro	MNE								34	GAS,NATURAL,MANUFACTURED	1	No Quantity							4629920			0
S3	2016	2016	2016	2	0	2	Export	688	Serbia	SRB	642	Romania	ROU								34	GAS,NATURAL,MANUFACTURED	1	No Quantity							9649			0
S3	2016	2016	2016	2	0	2	Export	688	Serbia	SRB	705	Slovenia	SVN								34	GAS,NATURAL,MANUFACTURED	1	No Quantity							90751			0
S3	2016	2016	2016	2	0	2	Export	688	Serbia	SRB	757	Switzerland	CHE								34	GAS,NATURAL,MANUFACTURED	1	No Quantity							188056			0
S3	2016	2016	2016	2	0	2	Export	688	Serbia	SRB	762	Tajikistan	TJK								34	GAS,NATURAL,MANUFACTURED	1	No Quantity							421			0
S3	2016	2016	2016	2	0	2	Export	688	Serbia	SRB	807	North Macedonia	MKD								34	GAS,NATURAL,MANUFACTURED	1	No Quantity							11627021			0
S3	2016	2016	2016	2	0	2	Export	688	Serbia	SRB	0	World	WLD								35	ELECTRIC CURRENT	1	No Quantity							134662291			0
S3	2016	2016	2016	2	0	2	Export	688	Serbia	SRB	8	Albania	ALB								35	ELECTRIC CURRENT	1	No Quantity							3003416			0
S3	2016	2016	2016	2	0	2	Export	688	Serbia	SRB	70	Bosnia Herzegovina	BIH								35	ELECTRIC CURRENT	1	No Quantity							9455447			0
S3	2016	2016	2016	2	0	2	Export	688	Serbia	SRB	100	Bulgaria	BGR								35	ELECTRIC CURRENT	1	No Quantity							1424351			0
S3	2016	2016	2016	2	0	2	Export	688	Serbia	SRB	191	Croatia	HRV								35	ELECTRIC CURRENT	1	No Quantity							14992932			0
S3	2016	2016	2016	2	0	2	Export	688	Serbia	SRB	203	Czechia	CZE								35	ELECTRIC CURRENT	1	No Quantity							1016482			0
S3	2016	2016	2016	2	0	2	Export	688	Serbia	SRB	348	Hungary	HUN								35	ELECTRIC CURRENT	1	No Quantity							34201760			0
S3	2016	2016	2016	2	0	2	Export	688	Serbia	SRB	442	Luxembourg	LUX								35	ELECTRIC CURRENT	1	No Quantity							106569			0
S3	2016	2016	2016	2	0	2	Export	688	Serbia	SRB	499	Montenegro	MNE								35	ELECTRIC CURRENT	1	No Quantity							9459594			0
S3	2016	2016	2016	2	0	2	Export	688	Serbia	SRB	642	Romania	ROU								35	ELECTRIC CURRENT	1	No Quantity							6857522			0
S3	2016	2016	2016	2	0	2	Export	688	Serbia	SRB	705	Slovenia	SVN								35	ELECTRIC CURRENT	1	No Quantity							33726190			0
S3	2016	2016	2016	2	0	2	Export	688	Serbia	SRB	807	North Macedonia	MKD								35	ELECTRIC CURRENT	1	No Quantity							20418028			0
S3	2016	2016	2016	2	0	2	Export	686	Senegal	SEN	0	World	WLD								41	ANIMAL OILS AND FATS	1	No Quantity							1552336			0
S3	2016	2016	2016	2	0	2	Export	686	Senegal	SEN	152	Chile	CHL								41	ANIMAL OILS AND FATS	1	No Quantity							126612			0
S3	2016	2016	2016	2	0	2	Export	686	Senegal	SEN	204	Benin	BEN								41	ANIMAL OILS AND FATS	1	No Quantity							1838			0
S3	2016	2016	2016	2	0	2	Export	686	Senegal	SEN	208	Denmark	DNK								41	ANIMAL OILS AND FATS	1	No Quantity							334344			0
S3	2016	2016	2016	2	0	2	Export	686	Senegal	SEN	251	France	FRA								41	ANIMAL OILS AND FATS	1	No Quantity							495359			0
S3	2016	2016	2016	2	0	2	Export	686	Senegal	SEN	288	Ghana	GHA								41	ANIMAL OILS AND FATS	1	No Quantity							9439			0
S3	2016	2016	2016	2	0	2	Export	686	Senegal	SEN	324	Guinea	GIN								41	ANIMAL OILS AND FATS	1	No Quantity							12068			0
S3	2016	2016	2016	2	0	2	Export	686	Senegal	SEN	332	Haiti	HTI								41	ANIMAL OILS AND FATS	1	No Quantity							4813			0
S3	2016	2016	2016	2	0	2	Export	686	Senegal	SEN	422	Lebanon	LBN								41	ANIMAL OILS AND FATS	1	No Quantity							5986			0
S3	2016	2016	2016	2	0	2	Export	686	Senegal	SEN	466	Mali	MLI								41	ANIMAL OILS AND FATS	1	No Quantity							48826			0
S3	2016	2016	2016	2	0	2	Export	686	Senegal	SEN	478	Mauritania	MRT								41	ANIMAL OILS AND FATS	1	No Quantity							5724			0
S3	2016	2016	2016	2	0	2	Export	686	Senegal	SEN	554	New Zealand	NZL								41	ANIMAL OILS AND FATS	1	No Quantity							8170			0
S3	2016	2016	2016	2	0	2	Export	686	Senegal	SEN	566	Nigeria	NGA								41	ANIMAL OILS AND FATS	1	No Quantity							13381			0
S3	2016	2016	2016	2	0	2	Export	686	Senegal	SEN	620	Portugal	PRT								41	ANIMAL OILS AND FATS	1	No Quantity							120356			0
S3	2016	2016	2016	2	0	2	Export	686	Senegal	SEN	724	Spain	ESP								41	ANIMAL OILS AND FATS	1	No Quantity							362397			0
S3	2016	2016	2016	2	0	2	Export	686	Senegal	SEN	768	Togo	TGO								41	ANIMAL OILS AND FATS	1	No Quantity							706			0
S3	2016	2016	2016	2	0	2	Export	686	Senegal	SEN	834	United Rep. of Tanzania	TZA								41	ANIMAL OILS AND FATS	1	No Quantity							2317			0
S3	2016	2016	2016	2	0	2	Export	688	Serbia	SRB	0	World	WLD								41	ANIMAL OILS AND FATS	1	No Quantity							2974497			0
S3	2016	2016	2016	2	0	2	Export	688	Serbia	SRB	70	Bosnia Herzegovina	BIH								41	ANIMAL OILS AND FATS	1	No Quantity							278287			0
S3	2016	2016	2016	2	0	2	Export	688	Serbia	SRB	112	Belarus	BLR								41	ANIMAL OILS AND FATS	1	No Quantity							131123			0
S3	2016	2016	2016	2	0	2	Export	688	Serbia	SRB	499	Montenegro	MNE								41	ANIMAL OILS AND FATS	1	No Quantity							412365			0
S3	2016	2016	2016	2	0	2	Export	688	Serbia	SRB	643	Russian Federation	RUS								41	ANIMAL OILS AND FATS	1	No Quantity							360427			0
S3	2016	2016	2016	2	0	2	Export	688	Serbia	SRB	703	Slovakia	SVK								41	ANIMAL OILS AND FATS	1	No Quantity							1661477			0
S3	2016	2016	2016	2	0	2	Export	688	Serbia	SRB	807	North Macedonia	MKD								41	ANIMAL OILS AND FATS	1	No Quantity							130800			0
S3	2016	2016	2016	2	0	2	Export	688	Serbia	SRB	894	Zambia	ZMB								41	ANIMAL OILS AND FATS	1	No Quantity							18			0
S3	2016	2016	2016	2	0	2	Export	686	Senegal	SEN	0	World	WLD								42	FIXED VEG. FATS AND OILS	1	No Quantity							28634917			0
S3	2016	2016	2016	2	0	2	Export	686	Senegal	SEN	40	Austria	AUT								42	FIXED VEG. FATS AND OILS	1	No Quantity							34487			0
S3	2016	2016	2016	2	0	2	Export	686	Senegal	SEN	56	Belgium	BEL								42	FIXED VEG. FATS AND OILS	1	No Quantity							71			0
S3	2016	2016	2016	2	0	2	Export	686	Senegal	SEN	124	Canada	CAN								42	FIXED VEG. FATS AND OILS	1	No Quantity							1600			0
S3	2016	2016	2016	2	0	2	Export	686	Senegal	SEN	156	China	CHN								42	FIXED VEG. FATS AND OILS	1	No Quantity							14708617			0
S3	2016	2016	2016	2	0	2	Export	686	Senegal	SEN	178	Congo	COG								42	FIXED VEG. FATS AND OILS	1	No Quantity							170			0
S3	2016	2016	2016	2	0	2	Export	686	Senegal	SEN	251	France	FRA								42	FIXED VEG. FATS AND OILS	1	No Quantity							5315949			0
S3	2016	2016	2016	2	0	2	Export	686	Senegal	SEN	270	Gambia	GMB								42	FIXED VEG. FATS AND OILS	1	No Quantity							1632114			0
S3	2016	2016	2016	2	0	2	Export	686	Senegal	SEN	324	Guinea	GIN								42	FIXED VEG. FATS AND OILS	1	No Quantity							40777			0
S3	2016	2016	2016	2	0	2	Export	686	Senegal	SEN	381	Italy	ITA								42	FIXED VEG. FATS AND OILS	1	No Quantity							940971			0
S3	2016	2016	2016	2	0	2	Export	686	Senegal	SEN	384	Côte d'Ivoire	CIV								42	FIXED VEG. FATS AND OILS	1	No Quantity							157487			0
S3	2016	2016	2016	2	0	2	Export	686	Senegal	SEN	392	Japan	JPN								42	FIXED VEG. FATS AND OILS	1	No Quantity							8377			0
S3	2016	2016	2016	2	0	2	Export	686	Senegal	SEN	422	Lebanon	LBN								42	FIXED VEG. FATS AND OILS	1	No Quantity							509			0
S3	2016	2016	2016	2	0	2	Export	686	Senegal	SEN	466	Mali	MLI								42	FIXED VEG. FATS AND OILS	1	No Quantity							2010			0
S3	2016	2016	2016	2	0	2	Export	686	Senegal	SEN	478	Mauritania	MRT								42	FIXED VEG. FATS AND OILS	1	No Quantity							698			0
S3	2016	2016	2016	2	0	2	Export	686	Senegal	SEN	528	Netherlands	NLD								42	FIXED VEG. FATS AND OILS	1	No Quantity							4196205			0
S3	2016	2016	2016	2	0	2	Export	686	Senegal	SEN	624	Guinea-Bissau	GNB								42	FIXED VEG. FATS AND OILS	1	No Quantity							439988			0
S3	2016	2016	2016	2	0	2	Export	686	Senegal	SEN	643	Russian Federation	RUS								42	FIXED VEG. FATS AND OILS	1	No Quantity							20330			0
S3	2016	2016	2016	2	0	2	Export	686	Senegal	SEN	724	Spain	ESP								42	FIXED VEG. FATS AND OILS	1	No Quantity							2206			0
S3	2016	2016	2016	2	0	2	Export	686	Senegal	SEN	757	Switzerland	CHE								42	FIXED VEG. FATS AND OILS	1	No Quantity							316977			0
S3	2016	2016	2016	2	0	2	Export	686	Senegal	SEN	784	United Arab Emirates	ARE								42	FIXED VEG. FATS AND OILS	1	No Quantity							741508			0
S3	2016	2016	2016	2	0	2	Export	686	Senegal	SEN	826	United Kingdom	GBR								42	FIXED VEG. FATS AND OILS	1	No Quantity							40378			0
S3	2016	2016	2016	2	0	2	Export	686	Senegal	SEN	837	Bunkers									42	FIXED VEG. FATS AND OILS	1	No Quantity							13538			0
S3	2016	2016	2016	2	0	2	Export	686	Senegal	SEN	842	USA	USA								42	FIXED VEG. FATS AND OILS	1	No Quantity							9399			0
S3	2016	2016	2016	2	0	2	Export	686	Senegal	SEN	854	Burkina Faso	BFA								42	FIXED VEG. FATS AND OILS	1	No Quantity							10552			0
S3	2016	2016	2016	2	0	2	Export	688	Serbia	SRB	0	World	WLD								42	FIXED VEG. FATS AND OILS	1	No Quantity							184467893			0
S3	2016	2016	2016	2	0	2	Export	688	Serbia	SRB	8	Albania	ALB								42	FIXED VEG. FATS AND OILS	1	No Quantity							476349			0
S3	2016	2016	2016	2	0	2	Export	688	Serbia	SRB	36	Australia	AUS								42	FIXED VEG. FATS AND OILS	1	No Quantity							22439			0
S3	2016	2016	2016	2	0	2	Export	688	Serbia	SRB	40	Austria	AUT								42	FIXED VEG. FATS AND OILS	1	No Quantity							1584192			0
S3	2016	2016	2016	2	0	2	Export	688	Serbia	SRB	56	Belgium	BEL								42	FIXED VEG. FATS AND OILS	1	No Quantity							901652			0
S3	2016	2016	2016	2	0	2	Export	688	Serbia	SRB	70	Bosnia Herzegovina	BIH								42	FIXED VEG. FATS AND OILS	1	No Quantity							53507037			0
S3	2016	2016	2016	2	0	2	Export	688	Serbia	SRB	100	Bulgaria	BGR								42	FIXED VEG. FATS AND OILS	1	No Quantity							7871142			0
S3	2016	2016	2016	2	0	2	Export	688	Serbia	SRB	124	Canada	CAN								42	FIXED VEG. FATS AND OILS	1	No Quantity							14077			0
S3	2016	2016	2016	2	0	2	Export	688	Serbia	SRB	156	China	CHN								42	FIXED VEG. FATS AND OILS	1	No Quantity							411341			0
S3	2016	2016	2016	2	0	2	Export	688	Serbia	SRB	191	Croatia	HRV								42	FIXED VEG. FATS AND OILS	1	No Quantity							27472567			0
S3	2016	2016	2016	2	0	2	Export	688	Serbia	SRB	203	Czechia	CZE								42	FIXED VEG. FATS AND OILS	1	No Quantity							1665645			0
S3	2016	2016	2016	2	0	2	Export	688	Serbia	SRB	251	France	FRA								42	FIXED VEG. FATS AND OILS	1	No Quantity							1550			0
S3	2016	2016	2016	2	0	2	Export	688	Serbia	SRB	276	Germany	DEU								42	FIXED VEG. FATS AND OILS	1	No Quantity							9671880			0
S3	2016	2016	2016	2	0	2	Export	688	Serbia	SRB	300	Greece	GRC								42	FIXED VEG. FATS AND OILS	1	No Quantity							3816091			0
S3	2016	2016	2016	2	0	2	Export	688	Serbia	SRB	348	Hungary	HUN								42	FIXED VEG. FATS AND OILS	1	No Quantity							5771608			0
S3	2016	2016	2016	2	0	2	Export	688	Serbia	SRB	368	Iraq	IRQ								42	FIXED VEG. FATS AND OILS	1	No Quantity							1276			0
S3	2016	2016	2016	2	0	2	Export	688	Serbia	SRB	381	Italy	ITA								42	FIXED VEG. FATS AND OILS	1	No Quantity							14111739			0
S3	2016	2016	2016	2	0	2	Export	688	Serbia	SRB	434	Libya	LBY								42	FIXED VEG. FATS AND OILS	1	No Quantity							19938			0
S3	2016	2016	2016	2	0	2	Export	688	Serbia	SRB	442	Luxembourg	LUX								42	FIXED VEG. FATS AND OILS	1	No Quantity							18872			0
S3	2016	2016	2016	2	0	2	Export	688	Serbia	SRB	499	Montenegro	MNE								42	FIXED VEG. FATS AND OILS	1	No Quantity							11718136			0
S3	2016	2016	2016	2	0	2	Export	688	Serbia	SRB	528	Netherlands	NLD								42	FIXED VEG. FATS AND OILS	1	No Quantity							4632452			0
S3	2016	2016	2016	2	0	2	Export	688	Serbia	SRB	616	Poland	POL								42	FIXED VEG. FATS AND OILS	1	No Quantity							3051728			0
S3	2016	2016	2016	2	0	2	Export	688	Serbia	SRB	642	Romania	ROU								42	FIXED VEG. FATS AND OILS	1	No Quantity							438582			0
S3	2016	2016	2016	2	0	2	Export	688	Serbia	SRB	703	Slovakia	SVK								42	FIXED VEG. FATS AND OILS	1	No Quantity							8100267			0
S3	2016	2016	2016	2	0	2	Export	688	Serbia	SRB	705	Slovenia	SVN								42	FIXED VEG. FATS AND OILS	1	No Quantity							9133994			0
S3	2016	2016	2016	2	0	2	Export	688	Serbia	SRB	752	Sweden	SWE								42	FIXED VEG. FATS AND OILS	1	No Quantity							162166			0
S3	2016	2016	2016	2	0	2	Export	688	Serbia	SRB	757	Switzerland	CHE								42	FIXED VEG. FATS AND OILS	1	No Quantity							1961961			0
S3	2016	2016	2016	2	0	2	Export	688	Serbia	SRB	760	Syria	SYR								42	FIXED VEG. FATS AND OILS	1	No Quantity							10293			0
S3	2016	2016	2016	2	0	2	Export	688	Serbia	SRB	768	Togo	TGO								42	FIXED VEG. FATS AND OILS	1	No Quantity							17425			0
S3	2016	2016	2016	2	0	2	Export	688	Serbia	SRB	807	North Macedonia	MKD								42	FIXED VEG. FATS AND OILS	1	No Quantity							17672672			0
S3	2016	2016	2016	2	0	2	Export	688	Serbia	SRB	826	United Kingdom	GBR								42	FIXED VEG. FATS AND OILS	1	No Quantity							216051			0
S3	2016	2016	2016	2	0	2	Export	688	Serbia	SRB	842	USA	USA								42	FIXED VEG. FATS AND OILS	1	No Quantity							12771			0
S3	2016	2016	2016	2	0	2	Export	686	Senegal	SEN	0	World	WLD								43	ANIMAL,VEG.FATS,OILS,NES	1	No Quantity							1322252			0
S3	2016	2016	2016	2	0	2	Export	686	Senegal	SEN	180	Dem. Rep. of the Congo	COD								43	ANIMAL,VEG.FATS,OILS,NES	1	No Quantity							2753			0
S3	2016	2016	2016	2	0	2	Export	686	Senegal	SEN	204	Benin	BEN								43	ANIMAL,VEG.FATS,OILS,NES	1	No Quantity							1921			0
S3	2016	2016	2016	2	0	2	Export	686	Senegal	SEN	251	France	FRA								43	ANIMAL,VEG.FATS,OILS,NES	1	No Quantity							45780			0
S3	2016	2016	2016	2	0	2	Export	686	Senegal	SEN	266	Gabon	GAB								43	ANIMAL,VEG.FATS,OILS,NES	1	No Quantity							6099			0
S3	2016	2016	2016	2	0	2	Export	686	Senegal	SEN	270	Gambia	GMB								43	ANIMAL,VEG.FATS,OILS,NES	1	No Quantity							587756			0
S3	2016	2016	2016	2	0	2	Export	686	Senegal	SEN	288	Ghana	GHA								43	ANIMAL,VEG.FATS,OILS,NES	1	No Quantity							6259			0
S3	2016	2016	2016	2	0	2	Export	686	Senegal	SEN	324	Guinea	GIN								43	ANIMAL,VEG.FATS,OILS,NES	1	No Quantity							118238			0
S3	2016	2016	2016	2	0	2	Export	686	Senegal	SEN	332	Haiti	HTI								43	ANIMAL,VEG.FATS,OILS,NES	1	No Quantity							2184			0
S3	2016	2016	2016	2	0	2	Export	686	Senegal	SEN	392	Japan	JPN								43	ANIMAL,VEG.FATS,OILS,NES	1	No Quantity							16169			0
S3	2016	2016	2016	2	0	2	Export	686	Senegal	SEN	422	Lebanon	LBN								43	ANIMAL,VEG.FATS,OILS,NES	1	No Quantity							948			0
S3	2016	2016	2016	2	0	2	Export	686	Senegal	SEN	466	Mali	MLI								43	ANIMAL,VEG.FATS,OILS,NES	1	No Quantity							102785			0
S3	2016	2016	2016	2	0	2	Export	686	Senegal	SEN	478	Mauritania	MRT								43	ANIMAL,VEG.FATS,OILS,NES	1	No Quantity							136965			0
S3	2016	2016	2016	2	0	2	Export	686	Senegal	SEN	562	Niger	NER								43	ANIMAL,VEG.FATS,OILS,NES	1	No Quantity							1099			0
S3	2016	2016	2016	2	0	2	Export	686	Senegal	SEN	566	Nigeria	NGA								43	ANIMAL,VEG.FATS,OILS,NES	1	No Quantity							8676			0
S3	2016	2016	2016	2	0	2	Export	686	Senegal	SEN	624	Guinea-Bissau	GNB								43	ANIMAL,VEG.FATS,OILS,NES	1	No Quantity							65834			0
S3	2016	2016	2016	2	0	2	Export	686	Senegal	SEN	768	Togo	TGO								43	ANIMAL,VEG.FATS,OILS,NES	1	No Quantity							475			0
S3	2016	2016	2016	2	0	2	Export	686	Senegal	SEN	826	United Kingdom	GBR								43	ANIMAL,VEG.FATS,OILS,NES	1	No Quantity							111768			0
S3	2016	2016	2016	2	0	2	Export	686	Senegal	SEN	834	United Rep. of Tanzania	TZA								43	ANIMAL,VEG.FATS,OILS,NES	1	No Quantity							5117			0
S3	2016	2016	2016	2	0	2	Export	686	Senegal	SEN	837	Bunkers									43	ANIMAL,VEG.FATS,OILS,NES	1	No Quantity							2387			0
S3	2016	2016	2016	2	0	2	Export	686	Senegal	SEN	854	Burkina Faso	BFA								43	ANIMAL,VEG.FATS,OILS,NES	1	No Quantity							99041			0
S3	2016	2016	2016	2	0	2	Export	688	Serbia	SRB	0	World	WLD								43	ANIMAL,VEG.FATS,OILS,NES	1	No Quantity							8017096			0
S3	2016	2016	2016	2	0	2	Export	688	Serbia	SRB	8	Albania	ALB								43	ANIMAL,VEG.FATS,OILS,NES	1	No Quantity							178802			0
S3	2016	2016	2016	2	0	2	Export	688	Serbia	SRB	40	Austria	AUT								43	ANIMAL,VEG.FATS,OILS,NES	1	No Quantity							550687			0
S3	2016	2016	2016	2	0	2	Export	688	Serbia	SRB	70	Bosnia Herzegovina	BIH								43	ANIMAL,VEG.FATS,OILS,NES	1	No Quantity							474874			0
S3	2016	2016	2016	2	0	2	Export	688	Serbia	SRB	100	Bulgaria	BGR								43	ANIMAL,VEG.FATS,OILS,NES	1	No Quantity							15259			0
S3	2016	2016	2016	2	0	2	Export	688	Serbia	SRB	124	Canada	CAN								43	ANIMAL,VEG.FATS,OILS,NES	1	No Quantity							2147			0
S3	2016	2016	2016	2	0	2	Export	688	Serbia	SRB	191	Croatia	HRV								43	ANIMAL,VEG.FATS,OILS,NES	1	No Quantity							730992			0
S3	2016	2016	2016	2	0	2	Export	688	Serbia	SRB	203	Czechia	CZE								43	ANIMAL,VEG.FATS,OILS,NES	1	No Quantity							12633			0
S3	2016	2016	2016	2	0	2	Export	688	Serbia	SRB	276	Germany	DEU								43	ANIMAL,VEG.FATS,OILS,NES	1	No Quantity							836852			0
S3	2016	2016	2016	2	0	2	Export	688	Serbia	SRB	348	Hungary	HUN								43	ANIMAL,VEG.FATS,OILS,NES	1	No Quantity							1044125			0
S3	2016	2016	2016	2	0	2	Export	688	Serbia	SRB	381	Italy	ITA								43	ANIMAL,VEG.FATS,OILS,NES	1	No Quantity							192526			0
S3	2016	2016	2016	2	0	2	Export	688	Serbia	SRB	499	Montenegro	MNE								43	ANIMAL,VEG.FATS,OILS,NES	1	No Quantity							213364			0
S3	2016	2016	2016	2	0	2	Export	688	Serbia	SRB	528	Netherlands	NLD								43	ANIMAL,VEG.FATS,OILS,NES	1	No Quantity							965718			0
S3	2016	2016	2016	2	0	2	Export	688	Serbia	SRB	642	Romania	ROU								43	ANIMAL,VEG.FATS,OILS,NES	1	No Quantity							15658			0
S3	2016	2016	2016	2	0	2	Export	688	Serbia	SRB	703	Slovakia	SVK								43	ANIMAL,VEG.FATS,OILS,NES	1	No Quantity							317715			0
S3	2016	2016	2016	2	0	2	Export	688	Serbia	SRB	705	Slovenia	SVN								43	ANIMAL,VEG.FATS,OILS,NES	1	No Quantity							1872803			0
S3	2016	2016	2016	2	0	2	Export	688	Serbia	SRB	792	Turkey	TUR								43	ANIMAL,VEG.FATS,OILS,NES	1	No Quantity							60445			0
S3	2016	2016	2016	2	0	2	Export	688	Serbia	SRB	807	North Macedonia	MKD								43	ANIMAL,VEG.FATS,OILS,NES	1	No Quantity							517495			0
S3	2016	2016	2016	2	0	2	Export	688	Serbia	SRB	826	United Kingdom	GBR								43	ANIMAL,VEG.FATS,OILS,NES	1	No Quantity							9903			0
S3	2016	2016	2016	2	0	2	Export	688	Serbia	SRB	842	USA	USA								43	ANIMAL,VEG.FATS,OILS,NES	1	No Quantity							5098			0
S3	2016	2016	2016	2	0	2	Export	686	Senegal	SEN	0	World	WLD								51	ORGANIC CHEMICALS	1	No Quantity							4414396			0
S3	2016	2016	2016	2	0	2	Export	686	Senegal	SEN	56	Belgium	BEL								51	ORGANIC CHEMICALS	1	No Quantity							3477			0
S3	2016	2016	2016	2	0	2	Export	686	Senegal	SEN	120	Cameroon	CMR								51	ORGANIC CHEMICALS	1	No Quantity							65362			0
S3	2016	2016	2016	2	0	2	Export	686	Senegal	SEN	178	Congo	COG								51	ORGANIC CHEMICALS	1	No Quantity							13011			0
S3	2016	2016	2016	2	0	2	Export	686	Senegal	SEN	180	Dem. Rep. of the Congo	COD								51	ORGANIC CHEMICALS	1	No Quantity							25664			0
S3	2016	2016	2016	2	0	2	Export	686	Senegal	SEN	204	Benin	BEN								51	ORGANIC CHEMICALS	1	No Quantity							75753			0
S3	2016	2016	2016	2	0	2	Export	686	Senegal	SEN	231	Ethiopia	ETH								51	ORGANIC CHEMICALS	1	No Quantity							1094			0
S3	2016	2016	2016	2	0	2	Export	686	Senegal	SEN	251	France	FRA								51	ORGANIC CHEMICALS	1	No Quantity							376731			0
S3	2016	2016	2016	2	0	2	Export	686	Senegal	SEN	266	Gabon	GAB								51	ORGANIC CHEMICALS	1	No Quantity							9276			0
S3	2016	2016	2016	2	0	2	Export	686	Senegal	SEN	270	Gambia	GMB								51	ORGANIC CHEMICALS	1	No Quantity							344439			0
S3	2016	2016	2016	2	0	2	Export	686	Senegal	SEN	288	Ghana	GHA								51	ORGANIC CHEMICALS	1	No Quantity							302525			0
S3	2016	2016	2016	2	0	2	Export	686	Senegal	SEN	324	Guinea	GIN								51	ORGANIC CHEMICALS	1	No Quantity							705093			0
S3	2016	2016	2016	2	0	2	Export	686	Senegal	SEN	332	Haiti	HTI								51	ORGANIC CHEMICALS	1	No Quantity							8235			0
S3	2016	2016	2016	2	0	2	Export	686	Senegal	SEN	372	Ireland	IRL								51	ORGANIC CHEMICALS	1	No Quantity							9			0
S3	2016	2016	2016	2	0	2	Export	686	Senegal	SEN	384	Côte d'Ivoire	CIV								51	ORGANIC CHEMICALS	1	No Quantity							870908			0
S3	2016	2016	2016	2	0	2	Export	686	Senegal	SEN	422	Lebanon	LBN								51	ORGANIC CHEMICALS	1	No Quantity							3330			0
S3	2016	2016	2016	2	0	2	Export	686	Senegal	SEN	434	Libya	LBY								51	ORGANIC CHEMICALS	1	No Quantity							16852			0
S3	2016	2016	2016	2	0	2	Export	686	Senegal	SEN	466	Mali	MLI								51	ORGANIC CHEMICALS	1	No Quantity							794791			0
S3	2016	2016	2016	2	0	2	Export	686	Senegal	SEN	478	Mauritania	MRT								51	ORGANIC CHEMICALS	1	No Quantity							171908			0
S3	2016	2016	2016	2	0	2	Export	686	Senegal	SEN	499	Montenegro	MNE								51	ORGANIC CHEMICALS	1	No Quantity							52021			0
S3	2016	2016	2016	2	0	2	Export	686	Senegal	SEN	562	Niger	NER								51	ORGANIC CHEMICALS	1	No Quantity							51541			0
S3	2016	2016	2016	2	0	2	Export	686	Senegal	SEN	566	Nigeria	NGA								51	ORGANIC CHEMICALS	1	No Quantity							113334			0
S3	2016	2016	2016	2	0	2	Export	686	Senegal	SEN	579	Norway	NOR								51	ORGANIC CHEMICALS	1	No Quantity							2437			0
S3	2016	2016	2016	2	0	2	Export	686	Senegal	SEN	624	Guinea-Bissau	GNB								51	ORGANIC CHEMICALS	1	No Quantity							57535			0
S3	2016	2016	2016	2	0	2	Export	686	Senegal	SEN	694	Sierra Leone	SLE								51	ORGANIC CHEMICALS	1	No Quantity							16373			0
S3	2016	2016	2016	2	0	2	Export	686	Senegal	SEN	703	Slovakia	SVK								51	ORGANIC CHEMICALS	1	No Quantity							3			0
S3	2016	2016	2016	2	0	2	Export	686	Senegal	SEN	724	Spain	ESP								51	ORGANIC CHEMICALS	1	No Quantity							1450			0
S3	2016	2016	2016	2	0	2	Export	686	Senegal	SEN	768	Togo	TGO								51	ORGANIC CHEMICALS	1	No Quantity							119298			0
S3	2016	2016	2016	2	0	2	Export	686	Senegal	SEN	784	United Arab Emirates	ARE								51	ORGANIC CHEMICALS	1	No Quantity							289			0
S3	2016	2016	2016	2	0	2	Export	686	Senegal	SEN	792	Turkey	TUR								51	ORGANIC CHEMICALS	1	No Quantity							416			0
S3	2016	2016	2016	2	0	2	Export	686	Senegal	SEN	826	United Kingdom	GBR								51	ORGANIC CHEMICALS	1	No Quantity							963			0
S3	2016	2016	2016	2	0	2	Export	686	Senegal	SEN	834	United Rep. of Tanzania	TZA								51	ORGANIC CHEMICALS	1	No Quantity							14298			0
S3	2016	2016	2016	2	0	2	Export	686	Senegal	SEN	854	Burkina Faso	BFA								51	ORGANIC CHEMICALS	1	No Quantity							195978			0
S3	2016	2016	2016	2	0	2	Export	688	Serbia	SRB	0	World	WLD								51	ORGANIC CHEMICALS	1	No Quantity							140983624			0
S3	2016	2016	2016	2	0	2	Export	688	Serbia	SRB	8	Albania	ALB								51	ORGANIC CHEMICALS	1	No Quantity							133327			0
S3	2016	2016	2016	2	0	2	Export	688	Serbia	SRB	31	Azerbaijan	AZE								51	ORGANIC CHEMICALS	1	No Quantity							48515			0
S3	2016	2016	2016	2	0	2	Export	688	Serbia	SRB	36	Australia	AUS								51	ORGANIC CHEMICALS	1	No Quantity							2168			0
S3	2016	2016	2016	2	0	2	Export	688	Serbia	SRB	40	Austria	AUT								51	ORGANIC CHEMICALS	1	No Quantity							5349783			0
S3	2016	2016	2016	2	0	2	Export	688	Serbia	SRB	44	Bahamas	BHS								51	ORGANIC CHEMICALS	1	No Quantity							180			0
S3	2016	2016	2016	2	0	2	Export	688	Serbia	SRB	56	Belgium	BEL								51	ORGANIC CHEMICALS	1	No Quantity							539765			0
S3	2016	2016	2016	2	0	2	Export	688	Serbia	SRB	70	Bosnia Herzegovina	BIH								51	ORGANIC CHEMICALS	1	No Quantity							8908032			0
S3	2016	2016	2016	2	0	2	Export	688	Serbia	SRB	100	Bulgaria	BGR								51	ORGANIC CHEMICALS	1	No Quantity							2319699			0
S3	2016	2016	2016	2	0	2	Export	688	Serbia	SRB	112	Belarus	BLR								51	ORGANIC CHEMICALS	1	No Quantity							8			0
S3	2016	2016	2016	2	0	2	Export	688	Serbia	SRB	124	Canada	CAN								51	ORGANIC CHEMICALS	1	No Quantity							759			0
S3	2016	2016	2016	2	0	2	Export	688	Serbia	SRB	156	China	CHN								51	ORGANIC CHEMICALS	1	No Quantity							1			0
S3	2016	2016	2016	2	0	2	Export	688	Serbia	SRB	191	Croatia	HRV								51	ORGANIC CHEMICALS	1	No Quantity							316665			0
S3	2016	2016	2016	2	0	2	Export	688	Serbia	SRB	196	Cyprus	CYP								51	ORGANIC CHEMICALS	1	No Quantity							709			0
S3	2016	2016	2016	2	0	2	Export	688	Serbia	SRB	203	Czechia	CZE								51	ORGANIC CHEMICALS	1	No Quantity							18207811			0
S3	2016	2016	2016	2	0	2	Export	688	Serbia	SRB	226	Equatorial Guinea	GNQ								51	ORGANIC CHEMICALS	1	No Quantity							29819			0
S3	2016	2016	2016	2	0	2	Export	688	Serbia	SRB	246	Finland	FIN								51	ORGANIC CHEMICALS	1	No Quantity							2			0
S3	2016	2016	2016	2	0	2	Export	688	Serbia	SRB	251	France	FRA								51	ORGANIC CHEMICALS	1	No Quantity							10312579			0
S3	2016	2016	2016	2	0	2	Export	688	Serbia	SRB	276	Germany	DEU								51	ORGANIC CHEMICALS	1	No Quantity							16455077			0
S3	2016	2016	2016	2	0	2	Export	688	Serbia	SRB	300	Greece	GRC								51	ORGANIC CHEMICALS	1	No Quantity							209764			0
S3	2016	2016	2016	2	0	2	Export	688	Serbia	SRB	348	Hungary	HUN								51	ORGANIC CHEMICALS	1	No Quantity							3879677			0
S3	2016	2016	2016	2	0	2	Export	688	Serbia	SRB	352	Iceland	ISL								51	ORGANIC CHEMICALS	1	No Quantity							15			0
S3	2016	2016	2016	2	0	2	Export	688	Serbia	SRB	376	Israel	ISR								51	ORGANIC CHEMICALS	1	No Quantity							57570			0
S3	2016	2016	2016	2	0	2	Export	688	Serbia	SRB	381	Italy	ITA								51	ORGANIC CHEMICALS	1	No Quantity							9346564			0
S3	2016	2016	2016	2	0	2	Export	688	Serbia	SRB	417	Kyrgyzstan	KGZ								51	ORGANIC CHEMICALS	1	No Quantity							1198			0
S3	2016	2016	2016	2	0	2	Export	688	Serbia	SRB	484	Mexico	MEX								51	ORGANIC CHEMICALS	1	No Quantity							189			0
S3	2016	2016	2016	2	0	2	Export	688	Serbia	SRB	498	Rep. of Moldova	MDA								51	ORGANIC CHEMICALS	1	No Quantity							53758			0
S3	2016	2016	2016	2	0	2	Export	688	Serbia	SRB	499	Montenegro	MNE								51	ORGANIC CHEMICALS	1	No Quantity							1040115			0
S3	2016	2016	2016	2	0	2	Export	688	Serbia	SRB	528	Netherlands	NLD								51	ORGANIC CHEMICALS	1	No Quantity							14159865			0
S3	2016	2016	2016	2	0	2	Export	688	Serbia	SRB	616	Poland	POL								51	ORGANIC CHEMICALS	1	No Quantity							7761061			0
S3	2016	2016	2016	2	0	2	Export	688	Serbia	SRB	620	Portugal	PRT								51	ORGANIC CHEMICALS	1	No Quantity							111			0
S3	2016	2016	2016	2	0	2	Export	688	Serbia	SRB	642	Romania	ROU								51	ORGANIC CHEMICALS	1	No Quantity							16596182			0
S3	2016	2016	2016	2	0	2	Export	688	Serbia	SRB	643	Russian Federation	RUS								51	ORGANIC CHEMICALS	1	No Quantity							33917			0
S3	2016	2016	2016	2	0	2	Export	688	Serbia	SRB	699	India	IND								51	ORGANIC CHEMICALS	1	No Quantity							3510660			0
S3	2016	2016	2016	2	0	2	Export	688	Serbia	SRB	703	Slovakia	SVK								51	ORGANIC CHEMICALS	1	No Quantity							9017300			0
S3	2016	2016	2016	2	0	2	Export	688	Serbia	SRB	705	Slovenia	SVN								51	ORGANIC CHEMICALS	1	No Quantity							272985			0
S3	2016	2016	2016	2	0	2	Export	688	Serbia	SRB	710	South Africa	ZAF								51	ORGANIC CHEMICALS	1	No Quantity							4			0
S3	2016	2016	2016	2	0	2	Export	688	Serbia	SRB	724	Spain	ESP								51	ORGANIC CHEMICALS	1	No Quantity							1262952			0
S3	2016	2016	2016	2	0	2	Export	688	Serbia	SRB	752	Sweden	SWE								51	ORGANIC CHEMICALS	1	No Quantity							10			0
S3	2016	2016	2016	2	0	2	Export	688	Serbia	SRB	757	Switzerland	CHE								51	ORGANIC CHEMICALS	1	No Quantity							193362			0
S3	2016	2016	2016	2	0	2	Export	688	Serbia	SRB	784	United Arab Emirates	ARE								51	ORGANIC CHEMICALS	1	No Quantity							383			0
S3	2016	2016	2016	2	0	2	Export	688	Serbia	SRB	792	Turkey	TUR								51	ORGANIC CHEMICALS	1	No Quantity							5232734			0
S3	2016	2016	2016	2	0	2	Export	688	Serbia	SRB	804	Ukraine	UKR								51	ORGANIC CHEMICALS	1	No Quantity							4544635			0
S3	2016	2016	2016	2	0	2	Export	688	Serbia	SRB	807	North Macedonia	MKD								51	ORGANIC CHEMICALS	1	No Quantity							967007			0
S3	2016	2016	2016	2	0	2	Export	688	Serbia	SRB	826	United Kingdom	GBR								51	ORGANIC CHEMICALS	1	No Quantity							122647			0
S3	2016	2016	2016	2	0	2	Export	688	Serbia	SRB	842	USA	USA								51	ORGANIC CHEMICALS	1	No Quantity							94060			0
S3	2016	2016	2016	2	0	2	Export	686	Senegal	SEN	0	World	WLD								52	INORGANIC CHEMICALS	1	No Quantity							199980557			0
S3	2016	2016	2016	2	0	2	Export	686	Senegal	SEN	56	Belgium	BEL								52	INORGANIC CHEMICALS	1	No Quantity							2952			0
S3	2016	2016	2016	2	0	2	Export	686	Senegal	SEN	132	Cabo Verde	CPV								52	INORGANIC CHEMICALS	1	No Quantity							2979			0
S3	2016	2016	2016	2	0	2	Export	686	Senegal	SEN	156	China	CHN								52	INORGANIC CHEMICALS	1	No Quantity							689			0
S3	2016	2016	2016	2	0	2	Export	686	Senegal	SEN	178	Congo	COG								52	INORGANIC CHEMICALS	1	No Quantity							6022			0
S3	2016	2016	2016	2	0	2	Export	686	Senegal	SEN	180	Dem. Rep. of the Congo	COD								52	INORGANIC CHEMICALS	1	No Quantity							78			0
S3	2016	2016	2016	2	0	2	Export	686	Senegal	SEN	204	Benin	BEN								52	INORGANIC CHEMICALS	1	No Quantity							45158			0
S3	2016	2016	2016	2	0	2	Export	686	Senegal	SEN	251	France	FRA								52	INORGANIC CHEMICALS	1	No Quantity							114591			0
S3	2016	2016	2016	2	0	2	Export	686	Senegal	SEN	266	Gabon	GAB								52	INORGANIC CHEMICALS	1	No Quantity							15983			0
S3	2016	2016	2016	2	0	2	Export	686	Senegal	SEN	268	Georgia	GEO								52	INORGANIC CHEMICALS	1	No Quantity							2042			0
S3	2016	2016	2016	2	0	2	Export	686	Senegal	SEN	270	Gambia	GMB								52	INORGANIC CHEMICALS	1	No Quantity							694441			0
S3	2016	2016	2016	2	0	2	Export	686	Senegal	SEN	276	Germany	DEU								52	INORGANIC CHEMICALS	1	No Quantity							1858			0
S3	2016	2016	2016	2	0	2	Export	686	Senegal	SEN	288	Ghana	GHA								52	INORGANIC CHEMICALS	1	No Quantity							16553			0
S3	2016	2016	2016	2	0	2	Export	686	Senegal	SEN	324	Guinea	GIN								52	INORGANIC CHEMICALS	1	No Quantity							837133			0
S3	2016	2016	2016	2	0	2	Export	686	Senegal	SEN	381	Italy	ITA								52	INORGANIC CHEMICALS	1	No Quantity							170			0
S3	2016	2016	2016	2	0	2	Export	686	Senegal	SEN	384	Côte d'Ivoire	CIV								52	INORGANIC CHEMICALS	1	No Quantity							46193			0
S3	2016	2016	2016	2	0	2	Export	686	Senegal	SEN	422	Lebanon	LBN								52	INORGANIC CHEMICALS	1	No Quantity							52			0
S3	2016	2016	2016	2	0	2	Export	686	Senegal	SEN	430	Liberia	LBR								52	INORGANIC CHEMICALS	1	No Quantity							186173			0
S3	2016	2016	2016	2	0	2	Export	686	Senegal	SEN	466	Mali	MLI								52	INORGANIC CHEMICALS	1	No Quantity							576987			0
S3	2016	2016	2016	2	0	2	Export	686	Senegal	SEN	478	Mauritania	MRT								52	INORGANIC CHEMICALS	1	No Quantity							288164			0
S3	2016	2016	2016	2	0	2	Export	686	Senegal	SEN	562	Niger	NER								52	INORGANIC CHEMICALS	1	No Quantity							68092			0
S3	2016	2016	2016	2	0	2	Export	686	Senegal	SEN	566	Nigeria	NGA								52	INORGANIC CHEMICALS	1	No Quantity							26648			0
S3	2016	2016	2016	2	0	2	Export	686	Senegal	SEN	624	Guinea-Bissau	GNB								52	INORGANIC CHEMICALS	1	No Quantity							90829			0
S3	2016	2016	2016	2	0	2	Export	686	Senegal	SEN	694	Sierra Leone	SLE								52	INORGANIC CHEMICALS	1	No Quantity							18484			0
S3	2016	2016	2016	2	0	2	Export	686	Senegal	SEN	699	India	IND								52	INORGANIC CHEMICALS	1	No Quantity							196667063			0
S3	2016	2016	2016	2	0	2	Export	686	Senegal	SEN	724	Spain	ESP								52	INORGANIC CHEMICALS	1	No Quantity							894			0
S3	2016	2016	2016	2	0	2	Export	686	Senegal	SEN	826	United Kingdom	GBR								52	INORGANIC CHEMICALS	1	No Quantity							25351			0
S3	2016	2016	2016	2	0	2	Export	686	Senegal	SEN	834	United Rep. of Tanzania	TZA								52	INORGANIC CHEMICALS	1	No Quantity							760			0
S3	2016	2016	2016	2	0	2	Export	686	Senegal	SEN	842	USA	USA								52	INORGANIC CHEMICALS	1	No Quantity							9727			0
S3	2016	2016	2016	2	0	2	Export	686	Senegal	SEN	854	Burkina Faso	BFA								52	INORGANIC CHEMICALS	1	No Quantity							219291			0
S3	2016	2016	2016	2	0	2	Export	686	Senegal	SEN	899	Areas, nes									52	INORGANIC CHEMICALS	1	No Quantity							15199			0
S3	2016	2016	2016	2	0	2	Export	688	Serbia	SRB	0	World	WLD								52	INORGANIC CHEMICALS	1	No Quantity							43604021			0
S3	2016	2016	2016	2	0	2	Export	688	Serbia	SRB	8	Albania	ALB								52	INORGANIC CHEMICALS	1	No Quantity							778714			0
S3	2016	2016	2016	2	0	2	Export	688	Serbia	SRB	36	Australia	AUS								52	INORGANIC CHEMICALS	1	No Quantity							121812			0
S3	2016	2016	2016	2	0	2	Export	688	Serbia	SRB	40	Austria	AUT								52	INORGANIC CHEMICALS	1	No Quantity							431186			0
S3	2016	2016	2016	2	0	2	Export	688	Serbia	SRB	56	Belgium	BEL								52	INORGANIC CHEMICALS	1	No Quantity							41056			0
S3	2016	2016	2016	2	0	2	Export	688	Serbia	SRB	70	Bosnia Herzegovina	BIH								52	INORGANIC CHEMICALS	1	No Quantity							4263922			0
S3	2016	2016	2016	2	0	2	Export	688	Serbia	SRB	100	Bulgaria	BGR								52	INORGANIC CHEMICALS	1	No Quantity							2752320			0
S3	2016	2016	2016	2	0	2	Export	688	Serbia	SRB	124	Canada	CAN								52	INORGANIC CHEMICALS	1	No Quantity							36761			0
S3	2016	2016	2016	2	0	2	Export	688	Serbia	SRB	191	Croatia	HRV								52	INORGANIC CHEMICALS	1	No Quantity							2410280			0
S3	2016	2016	2016	2	0	2	Export	688	Serbia	SRB	196	Cyprus	CYP								52	INORGANIC CHEMICALS	1	No Quantity							129473			0
S3	2016	2016	2016	2	0	2	Export	688	Serbia	SRB	203	Czechia	CZE								52	INORGANIC CHEMICALS	1	No Quantity							50912			0
S3	2016	2016	2016	2	0	2	Export	688	Serbia	SRB	208	Denmark	DNK								52	INORGANIC CHEMICALS	1	No Quantity							11282			0
S3	2016	2016	2016	2	0	2	Export	688	Serbia	SRB	214	Dominican Rep.	DOM								52	INORGANIC CHEMICALS	1	No Quantity							19102			0
S3	2016	2016	2016	2	0	2	Export	688	Serbia	SRB	251	France	FRA								52	INORGANIC CHEMICALS	1	No Quantity							36749			0
S3	2016	2016	2016	2	0	2	Export	688	Serbia	SRB	276	Germany	DEU								52	INORGANIC CHEMICALS	1	No Quantity							5465377			0
S3	2016	2016	2016	2	0	2	Export	688	Serbia	SRB	300	Greece	GRC								52	INORGANIC CHEMICALS	1	No Quantity							2334298			0
S3	2016	2016	2016	2	0	2	Export	688	Serbia	SRB	348	Hungary	HUN								52	INORGANIC CHEMICALS	1	No Quantity							9604748			0
S3	2016	2016	2016	2	0	2	Export	688	Serbia	SRB	372	Ireland	IRL								52	INORGANIC CHEMICALS	1	No Quantity							35864			0
S3	2016	2016	2016	2	0	2	Export	688	Serbia	SRB	376	Israel	ISR								52	INORGANIC CHEMICALS	1	No Quantity							945			0
S3	2016	2016	2016	2	0	2	Export	688	Serbia	SRB	381	Italy	ITA								52	INORGANIC CHEMICALS	1	No Quantity							2052067			0
S3	2016	2016	2016	2	0	2	Export	688	Serbia	SRB	404	Kenya	KEN								52	INORGANIC CHEMICALS	1	No Quantity							10			0
S3	2016	2016	2016	2	0	2	Export	688	Serbia	SRB	498	Rep. of Moldova	MDA								52	INORGANIC CHEMICALS	1	No Quantity							158			0
S3	2016	2016	2016	2	0	2	Export	688	Serbia	SRB	499	Montenegro	MNE								52	INORGANIC CHEMICALS	1	No Quantity							1407457			0
S3	2016	2016	2016	2	0	2	Export	688	Serbia	SRB	528	Netherlands	NLD								52	INORGANIC CHEMICALS	1	No Quantity							273269			0
S3	2016	2016	2016	2	0	2	Export	688	Serbia	SRB	586	Pakistan	PAK								52	INORGANIC CHEMICALS	1	No Quantity							650426			0
S3	2016	2016	2016	2	0	2	Export	688	Serbia	SRB	616	Poland	POL								52	INORGANIC CHEMICALS	1	No Quantity							201919			0
S3	2016	2016	2016	2	0	2	Export	688	Serbia	SRB	642	Romania	ROU								52	INORGANIC CHEMICALS	1	No Quantity							5207671			0
S3	2016	2016	2016	2	0	2	Export	688	Serbia	SRB	643	Russian Federation	RUS								52	INORGANIC CHEMICALS	1	No Quantity							45443			0
S3	2016	2016	2016	2	0	2	Export	688	Serbia	SRB	682	Saudi Arabia	SAU								52	INORGANIC CHEMICALS	1	No Quantity							107481			0
S3	2016	2016	2016	2	0	2	Export	688	Serbia	SRB	699	India	IND								52	INORGANIC CHEMICALS	1	No Quantity							220108			0
S3	2016	2016	2016	2	0	2	Export	688	Serbia	SRB	703	Slovakia	SVK								52	INORGANIC CHEMICALS	1	No Quantity							69494			0
S3	2016	2016	2016	2	0	2	Export	688	Serbia	SRB	705	Slovenia	SVN								52	INORGANIC CHEMICALS	1	No Quantity							647264			0
S3	2016	2016	2016	2	0	2	Export	688	Serbia	SRB	724	Spain	ESP								52	INORGANIC CHEMICALS	1	No Quantity							147			0
S3	2016	2016	2016	2	0	2	Export	688	Serbia	SRB	757	Switzerland	CHE								52	INORGANIC CHEMICALS	1	No Quantity							58416			0
S3	2016	2016	2016	2	0	2	Export	688	Serbia	SRB	784	United Arab Emirates	ARE								52	INORGANIC CHEMICALS	1	No Quantity							9231			0
S3	2016	2016	2016	2	0	2	Export	688	Serbia	SRB	792	Turkey	TUR								52	INORGANIC CHEMICALS	1	No Quantity							682787			0
S3	2016	2016	2016	2	0	2	Export	688	Serbia	SRB	804	Ukraine	UKR								52	INORGANIC CHEMICALS	1	No Quantity							1957916			0
S3	2016	2016	2016	2	0	2	Export	688	Serbia	SRB	807	North Macedonia	MKD								52	INORGANIC CHEMICALS	1	No Quantity							1291446			0
S3	2016	2016	2016	2	0	2	Export	688	Serbia	SRB	826	United Kingdom	GBR								52	INORGANIC CHEMICALS	1	No Quantity							193742			0
S3	2016	2016	2016	2	0	2	Export	688	Serbia	SRB	842	USA	USA								52	INORGANIC CHEMICALS	1	No Quantity							2768			0
S3	2016	2016	2016	2	0	2	Export	686	Senegal	SEN	0	World	WLD								53	DYES,COLOURING MATERIALS	1	No Quantity							1848095			0
S3	2016	2016	2016	2	0	2	Export	686	Senegal	SEN	96	Brunei Darussalam	BRN								53	DYES,COLOURING MATERIALS	1	No Quantity							72393			0
S3	2016	2016	2016	2	0	2	Export	686	Senegal	SEN	120	Cameroon	CMR								53	DYES,COLOURING MATERIALS	1	No Quantity							388			0
S3	2016	2016	2016	2	0	2	Export	686	Senegal	SEN	148	Chad	TCD								53	DYES,COLOURING MATERIALS	1	No Quantity							59			0
S3	2016	2016	2016	2	0	2	Export	686	Senegal	SEN	156	China	CHN								53	DYES,COLOURING MATERIALS	1	No Quantity							24217			0
S3	2016	2016	2016	2	0	2	Export	686	Senegal	SEN	178	Congo	COG								53	DYES,COLOURING MATERIALS	1	No Quantity							9384			0
S3	2016	2016	2016	2	0	2	Export	686	Senegal	SEN	204	Benin	BEN								53	DYES,COLOURING MATERIALS	1	No Quantity							242027			0
S3	2016	2016	2016	2	0	2	Export	686	Senegal	SEN	251	France	FRA								53	DYES,COLOURING MATERIALS	1	No Quantity							5406			0
S3	2016	2016	2016	2	0	2	Export	686	Senegal	SEN	262	Djibouti	DJI								53	DYES,COLOURING MATERIALS	1	No Quantity							8228			0
S3	2016	2016	2016	2	0	2	Export	686	Senegal	SEN	266	Gabon	GAB								53	DYES,COLOURING MATERIALS	1	No Quantity							20811			0
S3	2016	2016	2016	2	0	2	Export	686	Senegal	SEN	270	Gambia	GMB								53	DYES,COLOURING MATERIALS	1	No Quantity							269608			0
S3	2016	2016	2016	2	0	2	Export	686	Senegal	SEN	288	Ghana	GHA								53	DYES,COLOURING MATERIALS	1	No Quantity							4174			0
S3	2016	2016	2016	2	0	2	Export	686	Senegal	SEN	324	Guinea	GIN								53	DYES,COLOURING MATERIALS	1	No Quantity							32725			0
S3	2016	2016	2016	2	0	2	Export	686	Senegal	SEN	381	Italy	ITA								53	DYES,COLOURING MATERIALS	1	No Quantity							109972			0
S3	2016	2016	2016	2	0	2	Export	686	Senegal	SEN	384	Côte d'Ivoire	CIV								53	DYES,COLOURING MATERIALS	1	No Quantity							91896			0
S3	2016	2016	2016	2	0	2	Export	686	Senegal	SEN	466	Mali	MLI								53	DYES,COLOURING MATERIALS	1	No Quantity							193519			0
S3	2016	2016	2016	2	0	2	Export	686	Senegal	SEN	478	Mauritania	MRT								53	DYES,COLOURING MATERIALS	1	No Quantity							271687			0
S3	2016	2016	2016	2	0	2	Export	686	Senegal	SEN	566	Nigeria	NGA								53	DYES,COLOURING MATERIALS	1	No Quantity							8498			0
S3	2016	2016	2016	2	0	2	Export	686	Senegal	SEN	586	Pakistan	PAK								53	DYES,COLOURING MATERIALS	1	No Quantity							10986			0
S3	2016	2016	2016	2	0	2	Export	686	Senegal	SEN	624	Guinea-Bissau	GNB								53	DYES,COLOURING MATERIALS	1	No Quantity							283900			0
S3	2016	2016	2016	2	0	2	Export	686	Senegal	SEN	682	Saudi Arabia	SAU								53	DYES,COLOURING MATERIALS	1	No Quantity							10217			0
S3	2016	2016	2016	2	0	2	Export	686	Senegal	SEN	694	Sierra Leone	SLE								53	DYES,COLOURING MATERIALS	1	No Quantity							10958			0
S3	2016	2016	2016	2	0	2	Export	686	Senegal	SEN	699	India	IND								53	DYES,COLOURING MATERIALS	1	No Quantity							19400			0
S3	2016	2016	2016	2	0	2	Export	686	Senegal	SEN	780	Trinidad and Tobago	TTO								53	DYES,COLOURING MATERIALS	1	No Quantity							2555			0
S3	2016	2016	2016	2	0	2	Export	686	Senegal	SEN	784	United Arab Emirates	ARE								53	DYES,COLOURING MATERIALS	1	No Quantity							27300			0
S3	2016	2016	2016	2	0	2	Export	686	Senegal	SEN	788	Tunisia	TUN								53	DYES,COLOURING MATERIALS	1	No Quantity							25940			0
S3	2016	2016	2016	2	0	2	Export	686	Senegal	SEN	800	Uganda	UGA								53	DYES,COLOURING MATERIALS	1	No Quantity							10097			0
S3	2016	2016	2016	2	0	2	Export	686	Senegal	SEN	826	United Kingdom	GBR								53	DYES,COLOURING MATERIALS	1	No Quantity							9384			0
S3	2016	2016	2016	2	0	2	Export	686	Senegal	SEN	837	Bunkers									53	DYES,COLOURING MATERIALS	1	No Quantity							72126			0
S3	2016	2016	2016	2	0	2	Export	686	Senegal	SEN	854	Burkina Faso	BFA								53	DYES,COLOURING MATERIALS	1	No Quantity							238			0
S3	2016	2016	2016	2	0	2	Export	688	Serbia	SRB	0	World	WLD								53	DYES,COLOURING MATERIALS	1	No Quantity							87015220			0
S3	2016	2016	2016	2	0	2	Export	688	Serbia	SRB	8	Albania	ALB								53	DYES,COLOURING MATERIALS	1	No Quantity							1366830			0
S3	2016	2016	2016	2	0	2	Export	688	Serbia	SRB	24	Angola	AGO								53	DYES,COLOURING MATERIALS	1	No Quantity							6577			0
S3	2016	2016	2016	2	0	2	Export	688	Serbia	SRB	32	Argentina	ARG								53	DYES,COLOURING MATERIALS	1	No Quantity							1040			0
S3	2016	2016	2016	2	0	2	Export	688	Serbia	SRB	36	Australia	AUS								53	DYES,COLOURING MATERIALS	1	No Quantity							1884			0
S3	2016	2016	2016	2	0	2	Export	688	Serbia	SRB	40	Austria	AUT								53	DYES,COLOURING MATERIALS	1	No Quantity							58460			0
[truncated: 3,980 more rows]
