# Supplementary material for: Core-periphery structure in sectoral international trade networks: A new approach to an old theory
Source: PLoS One. 2020 Apr 2;15(4):e0229547. doi: 10.1371/journal.pone.0229547 (PMC7117750; doi:10.1371/journal.pone.0229547)
Supplement: S7 File — (ZIP) [file pone.0229547.s007.zip › S7_File/RawData 2016/comtrade (63).csv]

Classification	Year	Period	Period Desc.	Aggregate Level	Is Leaf Code	Trade Flow Code	Trade Flow	Reporter Code	Reporter	Reporter ISO	Partner Code	Partner	Partner ISO	2nd Partner Code	2nd Partner	2nd Partner ISO	Customs Proc. Code	Customs	Mode of Transport Code	Mode of Transport	Commodity Code	Commodity	Qty Unit Code	Qty Unit	Qty	Alt Qty Unit Code	Alt Qty Unit	Alt Qty	Netweight (kg)	Gross weight (kg)	Trade Value (US$)	CIF Trade Value (US$)	FOB Trade Value (US$)	Flag
S3	2016	2016	2016	2	0	2	Export	690	Seychelles	SYC	0	World	WLD								00	LIVE ANIMALS	1	No Quantity							292121			0
S3	2016	2016	2016	2	0	2	Export	690	Seychelles	SYC	36	Australia	AUS								00	LIVE ANIMALS	1	No Quantity							3384			0
S3	2016	2016	2016	2	0	2	Export	690	Seychelles	SYC	40	Austria	AUT								00	LIVE ANIMALS	1	No Quantity							1262			0
S3	2016	2016	2016	2	0	2	Export	690	Seychelles	SYC	156	China	CHN								00	LIVE ANIMALS	1	No Quantity							2110			0
S3	2016	2016	2016	2	0	2	Export	690	Seychelles	SYC	251	France	FRA								00	LIVE ANIMALS	1	No Quantity							2664			0
S3	2016	2016	2016	2	0	2	Export	690	Seychelles	SYC	276	Germany	DEU								00	LIVE ANIMALS	1	No Quantity							9174			0
S3	2016	2016	2016	2	0	2	Export	690	Seychelles	SYC	344	China, Hong Kong SAR	HKG								00	LIVE ANIMALS	1	No Quantity							112172			0
S3	2016	2016	2016	2	0	2	Export	690	Seychelles	SYC	392	Japan	JPN								00	LIVE ANIMALS	1	No Quantity							12648			0
S3	2016	2016	2016	2	0	2	Export	690	Seychelles	SYC	480	Mauritius	MUS								00	LIVE ANIMALS	1	No Quantity							499			0
S3	2016	2016	2016	2	0	2	Export	690	Seychelles	SYC	490	Other Asia, nes									00	LIVE ANIMALS	1	No Quantity							126094			0
S3	2016	2016	2016	2	0	2	Export	690	Seychelles	SYC	528	Netherlands	NLD								00	LIVE ANIMALS	1	No Quantity							589			0
S3	2016	2016	2016	2	0	2	Export	690	Seychelles	SYC	643	Russian Federation	RUS								00	LIVE ANIMALS	1	No Quantity							2238			0
S3	2016	2016	2016	2	0	2	Export	690	Seychelles	SYC	703	Slovakia	SVK								00	LIVE ANIMALS	1	No Quantity							17			0
S3	2016	2016	2016	2	0	2	Export	690	Seychelles	SYC	710	South Africa	ZAF								00	LIVE ANIMALS	1	No Quantity							5091			0
S3	2016	2016	2016	2	0	2	Export	690	Seychelles	SYC	764	Thailand	THA								00	LIVE ANIMALS	1	No Quantity							3900			0
S3	2016	2016	2016	2	0	2	Export	690	Seychelles	SYC	784	United Arab Emirates	ARE								00	LIVE ANIMALS	1	No Quantity							8995			0
S3	2016	2016	2016	2	0	2	Export	690	Seychelles	SYC	842	USA	USA								00	LIVE ANIMALS	1	No Quantity							1283			0
S3	2016	2016	2016	2	0	2	Export	694	Sierra Leone	SLE	0	World	WLD								00	LIVE ANIMALS	1	No Quantity							22184			0
S3	2016	2016	2016	2	0	2	Export	694	Sierra Leone	SLE	324	Guinea	GIN								00	LIVE ANIMALS	1	No Quantity							22131			0
S3	2016	2016	2016	2	0	2	Export	694	Sierra Leone	SLE	842	USA	USA								00	LIVE ANIMALS	1	No Quantity							53			0
S3	2016	2016	2016	2	0	2	Export	694	Sierra Leone	SLE	0	World	WLD								01	MEAT, MEAT PREPARATIONS	1	No Quantity							20104			0
S3	2016	2016	2016	2	0	2	Export	694	Sierra Leone	SLE	156	China	CHN								01	MEAT, MEAT PREPARATIONS	1	No Quantity							14082			0
S3	2016	2016	2016	2	0	2	Export	694	Sierra Leone	SLE	430	Liberia	LBR								01	MEAT, MEAT PREPARATIONS	1	No Quantity							5916			0
S3	2016	2016	2016	2	0	2	Export	694	Sierra Leone	SLE	826	United Kingdom	GBR								01	MEAT, MEAT PREPARATIONS	1	No Quantity							106			0
S3	2016	2016	2016	2	0	2	Export	690	Seychelles	SYC	0	World	WLD								02	DAIRY PRODUCTS,BIRD EGGS	1	No Quantity							25			0
S3	2016	2016	2016	2	0	2	Export	690	Seychelles	SYC	404	Kenya	KEN								02	DAIRY PRODUCTS,BIRD EGGS	1	No Quantity							25			0
S3	2016	2016	2016	2	0	2	Export	694	Sierra Leone	SLE	0	World	WLD								02	DAIRY PRODUCTS,BIRD EGGS	1	No Quantity							114			0
S3	2016	2016	2016	2	0	2	Export	694	Sierra Leone	SLE	422	Lebanon	LBN								02	DAIRY PRODUCTS,BIRD EGGS	1	No Quantity							93			0
S3	2016	2016	2016	2	0	2	Export	694	Sierra Leone	SLE	699	India	IND								02	DAIRY PRODUCTS,BIRD EGGS	1	No Quantity							22			0
S3	2016	2016	2016	2	0	2	Export	690	Seychelles	SYC	0	World	WLD								03	FISH,CRUSTACEANS,MOLLUSC	1	No Quantity							279752619			0
S3	2016	2016	2016	2	0	2	Export	690	Seychelles	SYC	12	Algeria	DZA								03	FISH,CRUSTACEANS,MOLLUSC	1	No Quantity							325813			0
S3	2016	2016	2016	2	0	2	Export	690	Seychelles	SYC	36	Australia	AUS								03	FISH,CRUSTACEANS,MOLLUSC	1	No Quantity							59092			0
S3	2016	2016	2016	2	0	2	Export	690	Seychelles	SYC	48	Bahrain	BHR								03	FISH,CRUSTACEANS,MOLLUSC	1	No Quantity							57632			0
S3	2016	2016	2016	2	0	2	Export	690	Seychelles	SYC	144	Sri Lanka	LKA								03	FISH,CRUSTACEANS,MOLLUSC	1	No Quantity							2975363			0
S3	2016	2016	2016	2	0	2	Export	690	Seychelles	SYC	196	Cyprus	CYP								03	FISH,CRUSTACEANS,MOLLUSC	1	No Quantity							342587			0
S3	2016	2016	2016	2	0	2	Export	690	Seychelles	SYC	208	Denmark	DNK								03	FISH,CRUSTACEANS,MOLLUSC	1	No Quantity							8160685			0
S3	2016	2016	2016	2	0	2	Export	690	Seychelles	SYC	218	Ecuador	ECU								03	FISH,CRUSTACEANS,MOLLUSC	1	No Quantity							79859			0
S3	2016	2016	2016	2	0	2	Export	690	Seychelles	SYC	246	Finland	FIN								03	FISH,CRUSTACEANS,MOLLUSC	1	No Quantity							2745759			0
S3	2016	2016	2016	2	0	2	Export	690	Seychelles	SYC	251	France	FRA								03	FISH,CRUSTACEANS,MOLLUSC	1	No Quantity							104768321			0
S3	2016	2016	2016	2	0	2	Export	690	Seychelles	SYC	276	Germany	DEU								03	FISH,CRUSTACEANS,MOLLUSC	1	No Quantity							10302097			0
S3	2016	2016	2016	2	0	2	Export	690	Seychelles	SYC	344	China, Hong Kong SAR	HKG								03	FISH,CRUSTACEANS,MOLLUSC	1	No Quantity							3060174			0
S3	2016	2016	2016	2	0	2	Export	690	Seychelles	SYC	360	Indonesia	IDN								03	FISH,CRUSTACEANS,MOLLUSC	1	No Quantity							254001			0
S3	2016	2016	2016	2	0	2	Export	690	Seychelles	SYC	381	Italy	ITA								03	FISH,CRUSTACEANS,MOLLUSC	1	No Quantity							51119474			0
S3	2016	2016	2016	2	0	2	Export	690	Seychelles	SYC	384	Côte d'Ivoire	CIV								03	FISH,CRUSTACEANS,MOLLUSC	1	No Quantity							79017			0
S3	2016	2016	2016	2	0	2	Export	690	Seychelles	SYC	392	Japan	JPN								03	FISH,CRUSTACEANS,MOLLUSC	1	No Quantity							19957			0
S3	2016	2016	2016	2	0	2	Export	690	Seychelles	SYC	398	Kazakhstan	KAZ								03	FISH,CRUSTACEANS,MOLLUSC	1	No Quantity							151648			0
S3	2016	2016	2016	2	0	2	Export	690	Seychelles	SYC	414	Kuwait	KWT								03	FISH,CRUSTACEANS,MOLLUSC	1	No Quantity							72554			0
S3	2016	2016	2016	2	0	2	Export	690	Seychelles	SYC	428	Latvia	LVA								03	FISH,CRUSTACEANS,MOLLUSC	1	No Quantity							553575			0
S3	2016	2016	2016	2	0	2	Export	690	Seychelles	SYC	434	Libya	LBY								03	FISH,CRUSTACEANS,MOLLUSC	1	No Quantity							383547			0
S3	2016	2016	2016	2	0	2	Export	690	Seychelles	SYC	440	Lithuania	LTU								03	FISH,CRUSTACEANS,MOLLUSC	1	No Quantity							80104			0
S3	2016	2016	2016	2	0	2	Export	690	Seychelles	SYC	450	Madagascar	MDG								03	FISH,CRUSTACEANS,MOLLUSC	1	No Quantity							20535			0
S3	2016	2016	2016	2	0	2	Export	690	Seychelles	SYC	470	Malta	MLT								03	FISH,CRUSTACEANS,MOLLUSC	1	No Quantity							359429			0
S3	2016	2016	2016	2	0	2	Export	690	Seychelles	SYC	480	Mauritius	MUS								03	FISH,CRUSTACEANS,MOLLUSC	1	No Quantity							5794934			0
S3	2016	2016	2016	2	0	2	Export	690	Seychelles	SYC	490	Other Asia, nes									03	FISH,CRUSTACEANS,MOLLUSC	1	No Quantity							69143			0
S3	2016	2016	2016	2	0	2	Export	690	Seychelles	SYC	504	Morocco	MAR								03	FISH,CRUSTACEANS,MOLLUSC	1	No Quantity							154081			0
S3	2016	2016	2016	2	0	2	Export	690	Seychelles	SYC	528	Netherlands	NLD								03	FISH,CRUSTACEANS,MOLLUSC	1	No Quantity							5573131			0
S3	2016	2016	2016	2	0	2	Export	690	Seychelles	SYC	616	Poland	POL								03	FISH,CRUSTACEANS,MOLLUSC	1	No Quantity							11813			0
S3	2016	2016	2016	2	0	2	Export	690	Seychelles	SYC	620	Portugal	PRT								03	FISH,CRUSTACEANS,MOLLUSC	1	No Quantity							186994			0
S3	2016	2016	2016	2	0	2	Export	690	Seychelles	SYC	643	Russian Federation	RUS								03	FISH,CRUSTACEANS,MOLLUSC	1	No Quantity							230039			0
S3	2016	2016	2016	2	0	2	Export	690	Seychelles	SYC	682	Saudi Arabia	SAU								03	FISH,CRUSTACEANS,MOLLUSC	1	No Quantity							190908			0
S3	2016	2016	2016	2	0	2	Export	690	Seychelles	SYC	702	Singapore	SGP								03	FISH,CRUSTACEANS,MOLLUSC	1	No Quantity							169524			0
S3	2016	2016	2016	2	0	2	Export	690	Seychelles	SYC	704	Viet Nam	VNM								03	FISH,CRUSTACEANS,MOLLUSC	1	No Quantity							78928			0
S3	2016	2016	2016	2	0	2	Export	690	Seychelles	SYC	724	Spain	ESP								03	FISH,CRUSTACEANS,MOLLUSC	1	No Quantity							3267084			0
S3	2016	2016	2016	2	0	2	Export	690	Seychelles	SYC	764	Thailand	THA								03	FISH,CRUSTACEANS,MOLLUSC	1	No Quantity							3058309			0
S3	2016	2016	2016	2	0	2	Export	690	Seychelles	SYC	784	United Arab Emirates	ARE								03	FISH,CRUSTACEANS,MOLLUSC	1	No Quantity							86800			0
S3	2016	2016	2016	2	0	2	Export	690	Seychelles	SYC	788	Tunisia	TUN								03	FISH,CRUSTACEANS,MOLLUSC	1	No Quantity							913204			0
S3	2016	2016	2016	2	0	2	Export	690	Seychelles	SYC	792	Turkey	TUR								03	FISH,CRUSTACEANS,MOLLUSC	1	No Quantity							75667			0
S3	2016	2016	2016	2	0	2	Export	690	Seychelles	SYC	826	United Kingdom	GBR								03	FISH,CRUSTACEANS,MOLLUSC	1	No Quantity							73488301			0
S3	2016	2016	2016	2	0	2	Export	690	Seychelles	SYC	842	USA	USA								03	FISH,CRUSTACEANS,MOLLUSC	1	No Quantity							394047			0
S3	2016	2016	2016	2	0	2	Export	690	Seychelles	SYC	899	Areas, nes									03	FISH,CRUSTACEANS,MOLLUSC	1	No Quantity							38490			0
S3	2016	2016	2016	2	0	2	Export	694	Sierra Leone	SLE	0	World	WLD								03	FISH,CRUSTACEANS,MOLLUSC	1	No Quantity							186603087			0
S3	2016	2016	2016	2	0	2	Export	694	Sierra Leone	SLE	156	China	CHN								03	FISH,CRUSTACEANS,MOLLUSC	1	No Quantity							24702200			0
S3	2016	2016	2016	2	0	2	Export	694	Sierra Leone	SLE	288	Ghana	GHA								03	FISH,CRUSTACEANS,MOLLUSC	1	No Quantity							9602			0
S3	2016	2016	2016	2	0	2	Export	694	Sierra Leone	SLE	324	Guinea	GIN								03	FISH,CRUSTACEANS,MOLLUSC	1	No Quantity							10954			0
S3	2016	2016	2016	2	0	2	Export	694	Sierra Leone	SLE	344	China, Hong Kong SAR	HKG								03	FISH,CRUSTACEANS,MOLLUSC	1	No Quantity							16826			0
S3	2016	2016	2016	2	0	2	Export	694	Sierra Leone	SLE	384	Côte d'Ivoire	CIV								03	FISH,CRUSTACEANS,MOLLUSC	1	No Quantity							158932073			0
S3	2016	2016	2016	2	0	2	Export	694	Sierra Leone	SLE	408	Dem. People's Rep. of Korea	PRK								03	FISH,CRUSTACEANS,MOLLUSC	1	No Quantity							73183			0
S3	2016	2016	2016	2	0	2	Export	694	Sierra Leone	SLE	410	Rep. of Korea	KOR								03	FISH,CRUSTACEANS,MOLLUSC	1	No Quantity							2296675			0
S3	2016	2016	2016	2	0	2	Export	694	Sierra Leone	SLE	478	Mauritania	MRT								03	FISH,CRUSTACEANS,MOLLUSC	1	No Quantity							20760			0
S3	2016	2016	2016	2	0	2	Export	694	Sierra Leone	SLE	566	Nigeria	NGA								03	FISH,CRUSTACEANS,MOLLUSC	1	No Quantity							87365			0
S3	2016	2016	2016	2	0	2	Export	694	Sierra Leone	SLE	686	Senegal	SEN								03	FISH,CRUSTACEANS,MOLLUSC	1	No Quantity							122888			0
S3	2016	2016	2016	2	0	2	Export	694	Sierra Leone	SLE	699	India	IND								03	FISH,CRUSTACEANS,MOLLUSC	1	No Quantity							5882			0
S3	2016	2016	2016	2	0	2	Export	694	Sierra Leone	SLE	704	Viet Nam	VNM								03	FISH,CRUSTACEANS,MOLLUSC	1	No Quantity							204401			0
S3	2016	2016	2016	2	0	2	Export	694	Sierra Leone	SLE	710	South Africa	ZAF								03	FISH,CRUSTACEANS,MOLLUSC	1	No Quantity							59661			0
S3	2016	2016	2016	2	0	2	Export	694	Sierra Leone	SLE	764	Thailand	THA								03	FISH,CRUSTACEANS,MOLLUSC	1	No Quantity							95			0
S3	2016	2016	2016	2	0	2	Export	694	Sierra Leone	SLE	842	USA	USA								03	FISH,CRUSTACEANS,MOLLUSC	1	No Quantity							60522			0
S3	2016	2016	2016	2	0	2	Export	690	Seychelles	SYC	0	World	WLD								04	CEREALS,CEREAL PREPRTNS.	1	No Quantity							7444			0
S3	2016	2016	2016	2	0	2	Export	690	Seychelles	SYC	450	Madagascar	MDG								04	CEREALS,CEREAL PREPRTNS.	1	No Quantity							7444			0
S3	2016	2016	2016	2	0	2	Export	694	Sierra Leone	SLE	0	World	WLD								04	CEREALS,CEREAL PREPRTNS.	1	No Quantity							4859			0
S3	2016	2016	2016	2	0	2	Export	694	Sierra Leone	SLE	36	Australia	AUS								04	CEREALS,CEREAL PREPRTNS.	1	No Quantity							2723			0
S3	2016	2016	2016	2	0	2	Export	694	Sierra Leone	SLE	422	Lebanon	LBN								04	CEREALS,CEREAL PREPRTNS.	1	No Quantity							96			0
S3	2016	2016	2016	2	0	2	Export	694	Sierra Leone	SLE	826	United Kingdom	GBR								04	CEREALS,CEREAL PREPRTNS.	1	No Quantity							2013			0
S3	2016	2016	2016	2	0	2	Export	694	Sierra Leone	SLE	842	USA	USA								04	CEREALS,CEREAL PREPRTNS.	1	No Quantity							26			0
S3	2016	2016	2016	2	0	2	Export	690	Seychelles	SYC	0	World	WLD								05	VEGETABLES AND FRUIT	1	No Quantity							1090350			0
S3	2016	2016	2016	2	0	2	Export	690	Seychelles	SYC	344	China, Hong Kong SAR	HKG								05	VEGETABLES AND FRUIT	1	No Quantity							1053583			0
S3	2016	2016	2016	2	0	2	Export	690	Seychelles	SYC	404	Kenya	KEN								05	VEGETABLES AND FRUIT	1	No Quantity							887			0
S3	2016	2016	2016	2	0	2	Export	690	Seychelles	SYC	586	Pakistan	PAK								05	VEGETABLES AND FRUIT	1	No Quantity							21809			0
S3	2016	2016	2016	2	0	2	Export	690	Seychelles	SYC	616	Poland	POL								05	VEGETABLES AND FRUIT	1	No Quantity							379			0
S3	2016	2016	2016	2	0	2	Export	690	Seychelles	SYC	643	Russian Federation	RUS								05	VEGETABLES AND FRUIT	1	No Quantity							1393			0
S3	2016	2016	2016	2	0	2	Export	690	Seychelles	SYC	682	Saudi Arabia	SAU								05	VEGETABLES AND FRUIT	1	No Quantity							887			0
S3	2016	2016	2016	2	0	2	Export	690	Seychelles	SYC	699	India	IND								05	VEGETABLES AND FRUIT	1	No Quantity							11412			0
S3	2016	2016	2016	2	0	2	Export	694	Sierra Leone	SLE	0	World	WLD								05	VEGETABLES AND FRUIT	1	No Quantity							170052			0
S3	2016	2016	2016	2	0	2	Export	694	Sierra Leone	SLE	36	Australia	AUS								05	VEGETABLES AND FRUIT	1	No Quantity							437			0
S3	2016	2016	2016	2	0	2	Export	694	Sierra Leone	SLE	276	Germany	DEU								05	VEGETABLES AND FRUIT	1	No Quantity							57713			0
S3	2016	2016	2016	2	0	2	Export	694	Sierra Leone	SLE	288	Ghana	GHA								05	VEGETABLES AND FRUIT	1	No Quantity							20003			0
S3	2016	2016	2016	2	0	2	Export	694	Sierra Leone	SLE	324	Guinea	GIN								05	VEGETABLES AND FRUIT	1	No Quantity							26877			0
S3	2016	2016	2016	2	0	2	Export	694	Sierra Leone	SLE	422	Lebanon	LBN								05	VEGETABLES AND FRUIT	1	No Quantity							18			0
S3	2016	2016	2016	2	0	2	Export	694	Sierra Leone	SLE	686	Senegal	SEN								05	VEGETABLES AND FRUIT	1	No Quantity							135			0
S3	2016	2016	2016	2	0	2	Export	694	Sierra Leone	SLE	699	India	IND								05	VEGETABLES AND FRUIT	1	No Quantity							3908			0
S3	2016	2016	2016	2	0	2	Export	694	Sierra Leone	SLE	724	Spain	ESP								05	VEGETABLES AND FRUIT	1	No Quantity							15932			0
S3	2016	2016	2016	2	0	2	Export	694	Sierra Leone	SLE	826	United Kingdom	GBR								05	VEGETABLES AND FRUIT	1	No Quantity							36607			0
S3	2016	2016	2016	2	0	2	Export	694	Sierra Leone	SLE	842	USA	USA								05	VEGETABLES AND FRUIT	1	No Quantity							8422			0
S3	2016	2016	2016	2	0	2	Export	694	Sierra Leone	SLE	0	World	WLD								06	SUGAR,SUGR.PREPTNS,HONEY	1	No Quantity							142589151			0
S3	2016	2016	2016	2	0	2	Export	694	Sierra Leone	SLE	324	Guinea	GIN								06	SUGAR,SUGR.PREPTNS,HONEY	1	No Quantity							151478			0
S3	2016	2016	2016	2	0	2	Export	694	Sierra Leone	SLE	699	India	IND								06	SUGAR,SUGR.PREPTNS,HONEY	1	No Quantity							17			0
S3	2016	2016	2016	2	0	2	Export	694	Sierra Leone	SLE	842	USA	USA								06	SUGAR,SUGR.PREPTNS,HONEY	1	No Quantity							142437656			0
S3	2016	2016	2016	2	0	2	Export	690	Seychelles	SYC	0	World	WLD								07	COFFEE,TEA,COCOA,SPICES	1	No Quantity							7427			0
S3	2016	2016	2016	2	0	2	Export	690	Seychelles	SYC	704	Viet Nam	VNM								07	COFFEE,TEA,COCOA,SPICES	1	No Quantity							7427			0
S3	2016	2016	2016	2	0	2	Export	694	Sierra Leone	SLE	0	World	WLD								07	COFFEE,TEA,COCOA,SPICES	1	No Quantity							21849103			0
S3	2016	2016	2016	2	0	2	Export	694	Sierra Leone	SLE	36	Australia	AUS								07	COFFEE,TEA,COCOA,SPICES	1	No Quantity							9			0
S3	2016	2016	2016	2	0	2	Export	694	Sierra Leone	SLE	56	Belgium	BEL								07	COFFEE,TEA,COCOA,SPICES	1	No Quantity							2126578			0
S3	2016	2016	2016	2	0	2	Export	694	Sierra Leone	SLE	251	France	FRA								07	COFFEE,TEA,COCOA,SPICES	1	No Quantity							17			0
S3	2016	2016	2016	2	0	2	Export	694	Sierra Leone	SLE	276	Germany	DEU								07	COFFEE,TEA,COCOA,SPICES	1	No Quantity							293565			0
S3	2016	2016	2016	2	0	2	Export	694	Sierra Leone	SLE	381	Italy	ITA								07	COFFEE,TEA,COCOA,SPICES	1	No Quantity							55803			0
S3	2016	2016	2016	2	0	2	Export	694	Sierra Leone	SLE	422	Lebanon	LBN								07	COFFEE,TEA,COCOA,SPICES	1	No Quantity							17			0
S3	2016	2016	2016	2	0	2	Export	694	Sierra Leone	SLE	504	Morocco	MAR								07	COFFEE,TEA,COCOA,SPICES	1	No Quantity							112230			0
S3	2016	2016	2016	2	0	2	Export	694	Sierra Leone	SLE	528	Netherlands	NLD								07	COFFEE,TEA,COCOA,SPICES	1	No Quantity							16069017			0
S3	2016	2016	2016	2	0	2	Export	694	Sierra Leone	SLE	724	Spain	ESP								07	COFFEE,TEA,COCOA,SPICES	1	No Quantity							1528202			0
S3	2016	2016	2016	2	0	2	Export	694	Sierra Leone	SLE	826	United Kingdom	GBR								07	COFFEE,TEA,COCOA,SPICES	1	No Quantity							2754			0
S3	2016	2016	2016	2	0	2	Export	694	Sierra Leone	SLE	842	USA	USA								07	COFFEE,TEA,COCOA,SPICES	1	No Quantity							1660911			0
S3	2016	2016	2016	2	0	2	Export	690	Seychelles	SYC	0	World	WLD								08	ANIMAL FEED STUFF	1	No Quantity							6841897			0
S3	2016	2016	2016	2	0	2	Export	690	Seychelles	SYC	36	Australia	AUS								08	ANIMAL FEED STUFF	1	No Quantity							1163003			0
S3	2016	2016	2016	2	0	2	Export	690	Seychelles	SYC	144	Sri Lanka	LKA								08	ANIMAL FEED STUFF	1	No Quantity							1778118			0
S3	2016	2016	2016	2	0	2	Export	690	Seychelles	SYC	344	China, Hong Kong SAR	HKG								08	ANIMAL FEED STUFF	1	No Quantity							77193			0
S3	2016	2016	2016	2	0	2	Export	690	Seychelles	SYC	360	Indonesia	IDN								08	ANIMAL FEED STUFF	1	No Quantity							280391			0
S3	2016	2016	2016	2	0	2	Export	690	Seychelles	SYC	392	Japan	JPN								08	ANIMAL FEED STUFF	1	No Quantity							219836			0
S3	2016	2016	2016	2	0	2	Export	690	Seychelles	SYC	450	Madagascar	MDG								08	ANIMAL FEED STUFF	1	No Quantity							20958			0
S3	2016	2016	2016	2	0	2	Export	690	Seychelles	SYC	490	Other Asia, nes									08	ANIMAL FEED STUFF	1	No Quantity							1535032			0
S3	2016	2016	2016	2	0	2	Export	690	Seychelles	SYC	710	South Africa	ZAF								08	ANIMAL FEED STUFF	1	No Quantity							133690			0
S3	2016	2016	2016	2	0	2	Export	690	Seychelles	SYC	764	Thailand	THA								08	ANIMAL FEED STUFF	1	No Quantity							1511347			0
S3	2016	2016	2016	2	0	2	Export	690	Seychelles	SYC	804	Ukraine	UKR								08	ANIMAL FEED STUFF	1	No Quantity							122329			0
S3	2016	2016	2016	2	0	2	Export	694	Sierra Leone	SLE	0	World	WLD								08	ANIMAL FEED STUFF	1	No Quantity							17			0
S3	2016	2016	2016	2	0	2	Export	694	Sierra Leone	SLE	826	United Kingdom	GBR								08	ANIMAL FEED STUFF	1	No Quantity							17			0
S3	2016	2016	2016	2	0	2	Export	694	Sierra Leone	SLE	0	World	WLD								09	MISC.EDIBLE PRODUCTS ETC	1	No Quantity							115822			0
S3	2016	2016	2016	2	0	2	Export	694	Sierra Leone	SLE	36	Australia	AUS								09	MISC.EDIBLE PRODUCTS ETC	1	No Quantity							1114			0
S3	2016	2016	2016	2	0	2	Export	694	Sierra Leone	SLE	324	Guinea	GIN								09	MISC.EDIBLE PRODUCTS ETC	1	No Quantity							67240			0
S3	2016	2016	2016	2	0	2	Export	694	Sierra Leone	SLE	422	Lebanon	LBN								09	MISC.EDIBLE PRODUCTS ETC	1	No Quantity							133			0
S3	2016	2016	2016	2	0	2	Export	694	Sierra Leone	SLE	430	Liberia	LBR								09	MISC.EDIBLE PRODUCTS ETC	1	No Quantity							42917			0
S3	2016	2016	2016	2	0	2	Export	694	Sierra Leone	SLE	826	United Kingdom	GBR								09	MISC.EDIBLE PRODUCTS ETC	1	No Quantity							4417			0
S3	2016	2016	2016	2	0	2	Export	690	Seychelles	SYC	0	World	WLD								11	BEVERAGES	1	No Quantity							206640			0
S3	2016	2016	2016	2	0	2	Export	690	Seychelles	SYC	276	Germany	DEU								11	BEVERAGES	1	No Quantity							31154			0
S3	2016	2016	2016	2	0	2	Export	690	Seychelles	SYC	480	Mauritius	MUS								11	BEVERAGES	1	No Quantity							17644			0
S3	2016	2016	2016	2	0	2	Export	690	Seychelles	SYC	528	Netherlands	NLD								11	BEVERAGES	1	No Quantity							17008			0
S3	2016	2016	2016	2	0	2	Export	690	Seychelles	SYC	710	South Africa	ZAF								11	BEVERAGES	1	No Quantity							123			0
S3	2016	2016	2016	2	0	2	Export	690	Seychelles	SYC	784	United Arab Emirates	ARE								11	BEVERAGES	1	No Quantity							140712			0
S3	2016	2016	2016	2	0	2	Export	694	Sierra Leone	SLE	0	World	WLD								11	BEVERAGES	1	No Quantity							192068			0
S3	2016	2016	2016	2	0	2	Export	694	Sierra Leone	SLE	324	Guinea	GIN								11	BEVERAGES	1	No Quantity							70482			0
S3	2016	2016	2016	2	0	2	Export	694	Sierra Leone	SLE	422	Lebanon	LBN								11	BEVERAGES	1	No Quantity							26			0
S3	2016	2016	2016	2	0	2	Export	694	Sierra Leone	SLE	430	Liberia	LBR								11	BEVERAGES	1	No Quantity							60349			0
S3	2016	2016	2016	2	0	2	Export	694	Sierra Leone	SLE	528	Netherlands	NLD								11	BEVERAGES	1	No Quantity							11485			0
S3	2016	2016	2016	2	0	2	Export	694	Sierra Leone	SLE	624	Guinea-Bissau	GNB								11	BEVERAGES	1	No Quantity							12589			0
S3	2016	2016	2016	2	0	2	Export	694	Sierra Leone	SLE	686	Senegal	SEN								11	BEVERAGES	1	No Quantity							14794			0
S3	2016	2016	2016	2	0	2	Export	694	Sierra Leone	SLE	784	United Arab Emirates	ARE								11	BEVERAGES	1	No Quantity							19989			0
S3	2016	2016	2016	2	0	2	Export	694	Sierra Leone	SLE	826	United Kingdom	GBR								11	BEVERAGES	1	No Quantity							35			0
S3	2016	2016	2016	2	0	2	Export	694	Sierra Leone	SLE	842	USA	USA								11	BEVERAGES	1	No Quantity							2320			0
S3	2016	2016	2016	2	0	2	Export	690	Seychelles	SYC	0	World	WLD								12	TOBACCO,TOBACCO MANUFACT	1	No Quantity							15850878			0
S3	2016	2016	2016	2	0	2	Export	690	Seychelles	SYC	458	Malaysia	MYS								12	TOBACCO,TOBACCO MANUFACT	1	No Quantity							2642319			0
S3	2016	2016	2016	2	0	2	Export	690	Seychelles	SYC	608	Philippines	PHL								12	TOBACCO,TOBACCO MANUFACT	1	No Quantity							9094752			0
S3	2016	2016	2016	2	0	2	Export	690	Seychelles	SYC	704	Viet Nam	VNM								12	TOBACCO,TOBACCO MANUFACT	1	No Quantity							4113808			0
S3	2016	2016	2016	2	0	2	Export	694	Sierra Leone	SLE	0	World	WLD								12	TOBACCO,TOBACCO MANUFACT	1	No Quantity							496877			0
S3	2016	2016	2016	2	0	2	Export	694	Sierra Leone	SLE	410	Rep. of Korea	KOR								12	TOBACCO,TOBACCO MANUFACT	1	No Quantity							78364			0
S3	2016	2016	2016	2	0	2	Export	694	Sierra Leone	SLE	422	Lebanon	LBN								12	TOBACCO,TOBACCO MANUFACT	1	No Quantity							78			0
S3	2016	2016	2016	2	0	2	Export	694	Sierra Leone	SLE	470	Malta	MLT								12	TOBACCO,TOBACCO MANUFACT	1	No Quantity							24143			0
S3	2016	2016	2016	2	0	2	Export	694	Sierra Leone	SLE	686	Senegal	SEN								12	TOBACCO,TOBACCO MANUFACT	1	No Quantity							82160			0
S3	2016	2016	2016	2	0	2	Export	694	Sierra Leone	SLE	818	Egypt	EGY								12	TOBACCO,TOBACCO MANUFACT	1	No Quantity							279228			0
S3	2016	2016	2016	2	0	2	Export	694	Sierra Leone	SLE	842	USA	USA								12	TOBACCO,TOBACCO MANUFACT	1	No Quantity							32903			0
S3	2016	2016	2016	2	0	2	Export	694	Sierra Leone	SLE	0	World	WLD								22	OIL SEED,OLEAGINUS FRUIT	1	No Quantity							46253			0
S3	2016	2016	2016	2	0	2	Export	694	Sierra Leone	SLE	276	Germany	DEU								22	OIL SEED,OLEAGINUS FRUIT	1	No Quantity							21789			0
S3	2016	2016	2016	2	0	2	Export	694	Sierra Leone	SLE	458	Malaysia	MYS								22	OIL SEED,OLEAGINUS FRUIT	1	No Quantity							12746			0
S3	2016	2016	2016	2	0	2	Export	694	Sierra Leone	SLE	826	United Kingdom	GBR								22	OIL SEED,OLEAGINUS FRUIT	1	No Quantity							2971			0
S3	2016	2016	2016	2	0	2	Export	694	Sierra Leone	SLE	842	USA	USA								22	OIL SEED,OLEAGINUS FRUIT	1	No Quantity							8748			0
S3	2016	2016	2016	2	0	2	Export	694	Sierra Leone	SLE	0	World	WLD								24	CORK AND WOOD	1	No Quantity							5512051			0
S3	2016	2016	2016	2	0	2	Export	694	Sierra Leone	SLE	156	China	CHN								24	CORK AND WOOD	1	No Quantity							5507895			0
S3	2016	2016	2016	2	0	2	Export	694	Sierra Leone	SLE	757	Switzerland	CHE								24	CORK AND WOOD	1	No Quantity							4155			0
S3	2016	2016	2016	2	0	2	Export	694	Sierra Leone	SLE	0	World	WLD								26	TEXTILE FIBRES	1	No Quantity							105348			0
S3	2016	2016	2016	2	0	2	Export	694	Sierra Leone	SLE	36	Australia	AUS								26	TEXTILE FIBRES	1	No Quantity							20			0
S3	2016	2016	2016	2	0	2	Export	694	Sierra Leone	SLE	56	Belgium	BEL								26	TEXTILE FIBRES	1	No Quantity							666			0
S3	2016	2016	2016	2	0	2	Export	694	Sierra Leone	SLE	76	Brazil	BRA								26	TEXTILE FIBRES	1	No Quantity							392			0
S3	2016	2016	2016	2	0	2	Export	694	Sierra Leone	SLE	120	Cameroon	CMR								26	TEXTILE FIBRES	1	No Quantity							87			0
S3	2016	2016	2016	2	0	2	Export	694	Sierra Leone	SLE	251	France	FRA								26	TEXTILE FIBRES	1	No Quantity							35			0
S3	2016	2016	2016	2	0	2	Export	694	Sierra Leone	SLE	276	Germany	DEU								26	TEXTILE FIBRES	1	No Quantity							190			0
S3	2016	2016	2016	2	0	2	Export	694	Sierra Leone	SLE	364	Iran	IRN								26	TEXTILE FIBRES	1	No Quantity							87			0
S3	2016	2016	2016	2	0	2	Export	694	Sierra Leone	SLE	384	Côte d'Ivoire	CIV								26	TEXTILE FIBRES	1	No Quantity							605			0
S3	2016	2016	2016	2	0	2	Export	694	Sierra Leone	SLE	404	Kenya	KEN								26	TEXTILE FIBRES	1	No Quantity							783			0
S3	2016	2016	2016	2	0	2	Export	694	Sierra Leone	SLE	422	Lebanon	LBN								26	TEXTILE FIBRES	1	No Quantity							52			0
S3	2016	2016	2016	2	0	2	Export	694	Sierra Leone	SLE	430	Liberia	LBR								26	TEXTILE FIBRES	1	No Quantity							87092			0
S3	2016	2016	2016	2	0	2	Export	694	Sierra Leone	SLE	454	Malawi	MWI								26	TEXTILE FIBRES	1	No Quantity							501			0
S3	2016	2016	2016	2	0	2	Export	694	Sierra Leone	SLE	466	Mali	MLI								26	TEXTILE FIBRES	1	No Quantity							35			0
S3	2016	2016	2016	2	0	2	Export	694	Sierra Leone	SLE	528	Netherlands	NLD								26	TEXTILE FIBRES	1	No Quantity							346			0
S3	2016	2016	2016	2	0	2	Export	694	Sierra Leone	SLE	562	Niger	NER								26	TEXTILE FIBRES	1	No Quantity							395			0
S3	2016	2016	2016	2	0	2	Export	694	Sierra Leone	SLE	566	Nigeria	NGA								26	TEXTILE FIBRES	1	No Quantity							378			0
S3	2016	2016	2016	2	0	2	Export	694	Sierra Leone	SLE	686	Senegal	SEN								26	TEXTILE FIBRES	1	No Quantity							7640			0
S3	2016	2016	2016	2	0	2	Export	694	Sierra Leone	SLE	757	Switzerland	CHE								26	TEXTILE FIBRES	1	No Quantity							87			0
S3	2016	2016	2016	2	0	2	Export	694	Sierra Leone	SLE	764	Thailand	THA								26	TEXTILE FIBRES	1	No Quantity							35			0
S3	2016	2016	2016	2	0	2	Export	694	Sierra Leone	SLE	826	United Kingdom	GBR								26	TEXTILE FIBRES	1	No Quantity							2004			0
S3	2016	2016	2016	2	0	2	Export	694	Sierra Leone	SLE	842	USA	USA								26	TEXTILE FIBRES	1	No Quantity							3796			0
S3	2016	2016	2016	2	0	2	Export	694	Sierra Leone	SLE	894	Zambia	ZMB								26	TEXTILE FIBRES	1	No Quantity							125			0
S3	2016	2016	2016	2	0	2	Export	690	Seychelles	SYC	0	World	WLD								27	CRUDE FERTILIZER,MINERAL	1	No Quantity							822			0
S3	2016	2016	2016	2	0	2	Export	690	Seychelles	SYC	381	Italy	ITA								27	CRUDE FERTILIZER,MINERAL	1	No Quantity							263			0
S3	2016	2016	2016	2	0	2	Export	690	Seychelles	SYC	710	South Africa	ZAF								27	CRUDE FERTILIZER,MINERAL	1	No Quantity							268			0
S3	2016	2016	2016	2	0	2	Export	690	Seychelles	SYC	826	United Kingdom	GBR								27	CRUDE FERTILIZER,MINERAL	1	No Quantity							291			0
S3	2016	2016	2016	2	0	2	Export	694	Sierra Leone	SLE	0	World	WLD								27	CRUDE FERTILIZER,MINERAL	1	No Quantity							281310			0
S3	2016	2016	2016	2	0	2	Export	694	Sierra Leone	SLE	56	Belgium	BEL								27	CRUDE FERTILIZER,MINERAL	1	No Quantity							35			0
S3	2016	2016	2016	2	0	2	Export	694	Sierra Leone	SLE	156	China	CHN								27	CRUDE FERTILIZER,MINERAL	1	No Quantity							281106			0
S3	2016	2016	2016	2	0	2	Export	694	Sierra Leone	SLE	422	Lebanon	LBN								27	CRUDE FERTILIZER,MINERAL	1	No Quantity							152			0
S3	2016	2016	2016	2	0	2	Export	694	Sierra Leone	SLE	842	USA	USA								27	CRUDE FERTILIZER,MINERAL	1	No Quantity							17			0
S3	2016	2016	2016	2	0	2	Export	690	Seychelles	SYC	0	World	WLD								28	METALLIFEROUS ORE,SCRAP	1	No Quantity							51960			0
S3	2016	2016	2016	2	0	2	Export	690	Seychelles	SYC	699	India	IND								28	METALLIFEROUS ORE,SCRAP	1	No Quantity							47394			0
S3	2016	2016	2016	2	0	2	Export	690	Seychelles	SYC	784	United Arab Emirates	ARE								28	METALLIFEROUS ORE,SCRAP	1	No Quantity							2606			0
S3	2016	2016	2016	2	0	2	Export	690	Seychelles	SYC	826	United Kingdom	GBR								28	METALLIFEROUS ORE,SCRAP	1	No Quantity							1960			0
S3	2016	2016	2016	2	0	2	Export	694	Sierra Leone	SLE	0	World	WLD								28	METALLIFEROUS ORE,SCRAP	1	No Quantity							2077739			0
S3	2016	2016	2016	2	0	2	Export	694	Sierra Leone	SLE	156	China	CHN								28	METALLIFEROUS ORE,SCRAP	1	No Quantity							345842			0
S3	2016	2016	2016	2	0	2	Export	694	Sierra Leone	SLE	203	Czechia	CZE								28	METALLIFEROUS ORE,SCRAP	1	No Quantity							87			0
S3	2016	2016	2016	2	0	2	Export	694	Sierra Leone	SLE	251	France	FRA								28	METALLIFEROUS ORE,SCRAP	1	No Quantity							87			0
S3	2016	2016	2016	2	0	2	Export	694	Sierra Leone	SLE	699	India	IND								28	METALLIFEROUS ORE,SCRAP	1	No Quantity							1714294			0
S3	2016	2016	2016	2	0	2	Export	694	Sierra Leone	SLE	724	Spain	ESP								28	METALLIFEROUS ORE,SCRAP	1	No Quantity							43			0
S3	2016	2016	2016	2	0	2	Export	694	Sierra Leone	SLE	826	United Kingdom	GBR								28	METALLIFEROUS ORE,SCRAP	1	No Quantity							52			0
S3	2016	2016	2016	2	0	2	Export	694	Sierra Leone	SLE	842	USA	USA								28	METALLIFEROUS ORE,SCRAP	1	No Quantity							17335			0
S3	2016	2016	2016	2	0	2	Export	690	Seychelles	SYC	0	World	WLD								29	CRUDE ANIMAL,VEG.MATERL.	1	No Quantity							1642			0
S3	2016	2016	2016	2	0	2	Export	690	Seychelles	SYC	699	India	IND								29	CRUDE ANIMAL,VEG.MATERL.	1	No Quantity							531			0
S3	2016	2016	2016	2	0	2	Export	690	Seychelles	SYC	757	Switzerland	CHE								29	CRUDE ANIMAL,VEG.MATERL.	1	No Quantity							1111			0
S3	2016	2016	2016	2	0	2	Export	694	Sierra Leone	SLE	0	World	WLD								29	CRUDE ANIMAL,VEG.MATERL.	1	No Quantity							2603			0
S3	2016	2016	2016	2	0	2	Export	694	Sierra Leone	SLE	156	China	CHN								29	CRUDE ANIMAL,VEG.MATERL.	1	No Quantity							2400			0
S3	2016	2016	2016	2	0	2	Export	694	Sierra Leone	SLE	422	Lebanon	LBN								29	CRUDE ANIMAL,VEG.MATERL.	1	No Quantity							89			0
S3	2016	2016	2016	2	0	2	Export	694	Sierra Leone	SLE	686	Senegal	SEN								29	CRUDE ANIMAL,VEG.MATERL.	1	No Quantity							45			0
S3	2016	2016	2016	2	0	2	Export	694	Sierra Leone	SLE	699	India	IND								29	CRUDE ANIMAL,VEG.MATERL.	1	No Quantity							35			0
S3	2016	2016	2016	2	0	2	Export	694	Sierra Leone	SLE	842	USA	USA								29	CRUDE ANIMAL,VEG.MATERL.	1	No Quantity							35			0
S3	2016	2016	2016	2	0	2	Export	690	Seychelles	SYC	0	World	WLD								33	PETROLEUM,PETROL.PRODUCT	1	No Quantity							126536414			0
S3	2016	2016	2016	2	0	2	Export	690	Seychelles	SYC	208	Denmark	DNK								33	PETROLEUM,PETROL.PRODUCT	1	No Quantity							138			0
S3	2016	2016	2016	2	0	2	Export	690	Seychelles	SYC	276	Germany	DEU								33	PETROLEUM,PETROL.PRODUCT	1	No Quantity							270			0
S3	2016	2016	2016	2	0	2	Export	690	Seychelles	SYC	480	Mauritius	MUS								33	PETROLEUM,PETROL.PRODUCT	1	No Quantity							3615			0
S3	2016	2016	2016	2	0	2	Export	690	Seychelles	SYC	528	Netherlands	NLD								33	PETROLEUM,PETROL.PRODUCT	1	No Quantity							241			0
S3	2016	2016	2016	2	0	2	Export	690	Seychelles	SYC	702	Singapore	SGP								33	PETROLEUM,PETROL.PRODUCT	1	No Quantity							1219			0
S3	2016	2016	2016	2	0	2	Export	690	Seychelles	SYC	710	South Africa	ZAF								33	PETROLEUM,PETROL.PRODUCT	1	No Quantity							404			0
S3	2016	2016	2016	2	0	2	Export	690	Seychelles	SYC	784	United Arab Emirates	ARE								33	PETROLEUM,PETROL.PRODUCT	1	No Quantity							126530201			0
S3	2016	2016	2016	2	0	2	Export	690	Seychelles	SYC	826	United Kingdom	GBR								33	PETROLEUM,PETROL.PRODUCT	1	No Quantity							327			0
S3	2016	2016	2016	2	0	2	Export	690	Seychelles	SYC	0	World	WLD								34	GAS,NATURAL,MANUFACTURED	1	No Quantity							154			0
S3	2016	2016	2016	2	0	2	Export	690	Seychelles	SYC	251	France	FRA								34	GAS,NATURAL,MANUFACTURED	1	No Quantity							154			0
S3	2016	2016	2016	2	0	2	Export	690	Seychelles	SYC	0	World	WLD								41	ANIMAL OILS AND FATS	1	No Quantity							3763315			0
S3	2016	2016	2016	2	0	2	Export	690	Seychelles	SYC	56	Belgium	BEL								41	ANIMAL OILS AND FATS	1	No Quantity							89655			0
S3	2016	2016	2016	2	0	2	Export	690	Seychelles	SYC	352	Iceland	ISL								41	ANIMAL OILS AND FATS	1	No Quantity							1069069			0
S3	2016	2016	2016	2	0	2	Export	690	Seychelles	SYC	554	New Zealand	NZL								41	ANIMAL OILS AND FATS	1	No Quantity							469114			0
S3	2016	2016	2016	2	0	2	Export	690	Seychelles	SYC	757	Switzerland	CHE								41	ANIMAL OILS AND FATS	1	No Quantity							2135477			0
S3	2016	2016	2016	2	0	2	Export	690	Seychelles	SYC	0	World	WLD								42	FIXED VEG. FATS AND OILS	1	No Quantity							1370			0
S3	2016	2016	2016	2	0	2	Export	690	Seychelles	SYC	710	South Africa	ZAF								42	FIXED VEG. FATS AND OILS	1	No Quantity							808			0
S3	2016	2016	2016	2	0	2	Export	690	Seychelles	SYC	784	United Arab Emirates	ARE								42	FIXED VEG. FATS AND OILS	1	No Quantity							562			0
S3	2016	2016	2016	2	0	2	Export	694	Sierra Leone	SLE	0	World	WLD								42	FIXED VEG. FATS AND OILS	1	No Quantity							543056			0
S3	2016	2016	2016	2	0	2	Export	694	Sierra Leone	SLE	36	Australia	AUS								42	FIXED VEG. FATS AND OILS	1	No Quantity							14038			0
S3	2016	2016	2016	2	0	2	Export	694	Sierra Leone	SLE	270	Gambia	GMB								42	FIXED VEG. FATS AND OILS	1	No Quantity							6914			0
S3	2016	2016	2016	2	0	2	Export	694	Sierra Leone	SLE	276	Germany	DEU								42	FIXED VEG. FATS AND OILS	1	No Quantity							22937			0
S3	2016	2016	2016	2	0	2	Export	694	Sierra Leone	SLE	422	Lebanon	LBN								42	FIXED VEG. FATS AND OILS	1	No Quantity							240			0
S3	2016	2016	2016	2	0	2	Export	694	Sierra Leone	SLE	528	Netherlands	NLD								42	FIXED VEG. FATS AND OILS	1	No Quantity							30161			0
S3	2016	2016	2016	2	0	2	Export	694	Sierra Leone	SLE	686	Senegal	SEN								42	FIXED VEG. FATS AND OILS	1	No Quantity							448			0
S3	2016	2016	2016	2	0	2	Export	694	Sierra Leone	SLE	699	India	IND								42	FIXED VEG. FATS AND OILS	1	No Quantity							2076			0
S3	2016	2016	2016	2	0	2	Export	694	Sierra Leone	SLE	757	Switzerland	CHE								42	FIXED VEG. FATS AND OILS	1	No Quantity							129670			0
S3	2016	2016	2016	2	0	2	Export	694	Sierra Leone	SLE	826	United Kingdom	GBR								42	FIXED VEG. FATS AND OILS	1	No Quantity							289975			0
S3	2016	2016	2016	2	0	2	Export	694	Sierra Leone	SLE	842	USA	USA								42	FIXED VEG. FATS AND OILS	1	No Quantity							46598			0
S3	2016	2016	2016	2	0	2	Export	694	Sierra Leone	SLE	0	World	WLD								43	ANIMAL,VEG.FATS,OILS,NES	1	No Quantity							4224			0
S3	2016	2016	2016	2	0	2	Export	694	Sierra Leone	SLE	826	United Kingdom	GBR								43	ANIMAL,VEG.FATS,OILS,NES	1	No Quantity							106			0
S3	2016	2016	2016	2	0	2	Export	694	Sierra Leone	SLE	842	USA	USA								43	ANIMAL,VEG.FATS,OILS,NES	1	No Quantity							4118			0
S3	2016	2016	2016	2	0	2	Export	694	Sierra Leone	SLE	0	World	WLD								51	ORGANIC CHEMICALS	1	No Quantity							15207			0
S3	2016	2016	2016	2	0	2	Export	694	Sierra Leone	SLE	324	Guinea	GIN								51	ORGANIC CHEMICALS	1	No Quantity							15207			0
S3	2016	2016	2016	2	0	2	Export	694	Sierra Leone	SLE	0	World	WLD								52	INORGANIC CHEMICALS	1	No Quantity							9369			0
S3	2016	2016	2016	2	0	2	Export	694	Sierra Leone	SLE	724	Spain	ESP								52	INORGANIC CHEMICALS	1	No Quantity							9334			0
S3	2016	2016	2016	2	0	2	Export	694	Sierra Leone	SLE	826	United Kingdom	GBR								52	INORGANIC CHEMICALS	1	No Quantity							35			0
S3	2016	2016	2016	2	0	2	Export	694	Sierra Leone	SLE	0	World	WLD								53	DYES,COLOURING MATERIALS	1	No Quantity							318			0
S3	2016	2016	2016	2	0	2	Export	694	Sierra Leone	SLE	826	United Kingdom	GBR								53	DYES,COLOURING MATERIALS	1	No Quantity							318			0
S3	2016	2016	2016	2	0	2	Export	690	Seychelles	SYC	0	World	WLD								54	MEDICINAL,PHARM.PRODUCTS	1	No Quantity							544974			0
S3	2016	2016	2016	2	0	2	Export	690	Seychelles	SYC	144	Sri Lanka	LKA								54	MEDICINAL,PHARM.PRODUCTS	1	No Quantity							157019			0
S3	2016	2016	2016	2	0	2	Export	690	Seychelles	SYC	251	France	FRA								54	MEDICINAL,PHARM.PRODUCTS	1	No Quantity							140			0
S3	2016	2016	2016	2	0	2	Export	690	Seychelles	SYC	699	India	IND								54	MEDICINAL,PHARM.PRODUCTS	1	No Quantity							3422			0
S3	2016	2016	2016	2	0	2	Export	690	Seychelles	SYC	702	Singapore	SGP								54	MEDICINAL,PHARM.PRODUCTS	1	No Quantity							4976			0
S3	2016	2016	2016	2	0	2	Export	690	Seychelles	SYC	704	Viet Nam	VNM								54	MEDICINAL,PHARM.PRODUCTS	1	No Quantity							9			0
S3	2016	2016	2016	2	0	2	Export	690	Seychelles	SYC	842	USA	USA								54	MEDICINAL,PHARM.PRODUCTS	1	No Quantity							379408			0
S3	2016	2016	2016	2	0	2	Export	694	Sierra Leone	SLE	0	World	WLD								54	MEDICINAL,PHARM.PRODUCTS	1	No Quantity							24118			0
S3	2016	2016	2016	2	0	2	Export	694	Sierra Leone	SLE	56	Belgium	BEL								54	MEDICINAL,PHARM.PRODUCTS	1	No Quantity							35			0
S3	2016	2016	2016	2	0	2	Export	694	Sierra Leone	SLE	204	Benin	BEN								54	MEDICINAL,PHARM.PRODUCTS	1	No Quantity							22873			0
S3	2016	2016	2016	2	0	2	Export	694	Sierra Leone	SLE	276	Germany	DEU								54	MEDICINAL,PHARM.PRODUCTS	1	No Quantity							35			0
S3	2016	2016	2016	2	0	2	Export	694	Sierra Leone	SLE	288	Ghana	GHA								54	MEDICINAL,PHARM.PRODUCTS	1	No Quantity							1072			0
S3	2016	2016	2016	2	0	2	Export	694	Sierra Leone	SLE	404	Kenya	KEN								54	MEDICINAL,PHARM.PRODUCTS	1	No Quantity							87			0
S3	2016	2016	2016	2	0	2	Export	694	Sierra Leone	SLE	842	USA	USA								54	MEDICINAL,PHARM.PRODUCTS	1	No Quantity							17			0
S3	2016	2016	2016	2	0	2	Export	690	Seychelles	SYC	0	World	WLD								55	ESSENTL.OILS,PERFUME,ETC	1	No Quantity							3195			0
S3	2016	2016	2016	2	0	2	Export	690	Seychelles	SYC	404	Kenya	KEN								55	ESSENTL.OILS,PERFUME,ETC	1	No Quantity							18			0
S3	2016	2016	2016	2	0	2	Export	690	Seychelles	SYC	764	Thailand	THA								55	ESSENTL.OILS,PERFUME,ETC	1	No Quantity							1594			0
S3	2016	2016	2016	2	0	2	Export	690	Seychelles	SYC	784	United Arab Emirates	ARE								55	ESSENTL.OILS,PERFUME,ETC	1	No Quantity							1583			0
S3	2016	2016	2016	2	0	2	Export	694	Sierra Leone	SLE	0	World	WLD								55	ESSENTL.OILS,PERFUME,ETC	1	No Quantity							35400			0
S3	2016	2016	2016	2	0	2	Export	694	Sierra Leone	SLE	324	Guinea	GIN								55	ESSENTL.OILS,PERFUME,ETC	1	No Quantity							34722			0
S3	2016	2016	2016	2	0	2	Export	694	Sierra Leone	SLE	566	Nigeria	NGA								55	ESSENTL.OILS,PERFUME,ETC	1	No Quantity							678			0
S3	2016	2016	2016	2	0	2	Export	690	Seychelles	SYC	0	World	WLD								57	PLASTICS IN PRIMARY FORM	1	No Quantity							6193			0
S3	2016	2016	2016	2	0	2	Export	690	Seychelles	SYC	702	Singapore	SGP								57	PLASTICS IN PRIMARY FORM	1	No Quantity							6193			0
S3	2016	2016	2016	2	0	2	Export	690	Seychelles	SYC	0	World	WLD								58	PLASTIC,NON-PRIMARY FORM	1	No Quantity							6757			0
S3	2016	2016	2016	2	0	2	Export	690	Seychelles	SYC	480	Mauritius	MUS								58	PLASTIC,NON-PRIMARY FORM	1	No Quantity							6743			0
S3	2016	2016	2016	2	0	2	Export	690	Seychelles	SYC	608	Philippines	PHL								58	PLASTIC,NON-PRIMARY FORM	1	No Quantity							14			0
S3	2016	2016	2016	2	0	2	Export	694	Sierra Leone	SLE	0	World	WLD								58	PLASTIC,NON-PRIMARY FORM	1	No Quantity							53751			0
S3	2016	2016	2016	2	0	2	Export	694	Sierra Leone	SLE	56	Belgium	BEL								58	PLASTIC,NON-PRIMARY FORM	1	No Quantity							87			0
S3	2016	2016	2016	2	0	2	Export	694	Sierra Leone	SLE	430	Liberia	LBR								58	PLASTIC,NON-PRIMARY FORM	1	No Quantity							7614			0
S3	2016	2016	2016	2	0	2	Export	694	Sierra Leone	SLE	686	Senegal	SEN								58	PLASTIC,NON-PRIMARY FORM	1	No Quantity							14409			0
S3	2016	2016	2016	2	0	2	Export	694	Sierra Leone	SLE	699	India	IND								58	PLASTIC,NON-PRIMARY FORM	1	No Quantity							31641			0
S3	2016	2016	2016	2	0	2	Export	690	Seychelles	SYC	0	World	WLD								59	CHEMICAL MATERIALS NES	1	No Quantity							19597			0
S3	2016	2016	2016	2	0	2	Export	690	Seychelles	SYC	251	France	FRA								59	CHEMICAL MATERIALS NES	1	No Quantity							13			0
S3	2016	2016	2016	2	0	2	Export	690	Seychelles	SYC	450	Madagascar	MDG								59	CHEMICAL MATERIALS NES	1	No Quantity							119			0
S3	2016	2016	2016	2	0	2	Export	690	Seychelles	SYC	702	Singapore	SGP								59	CHEMICAL MATERIALS NES	1	No Quantity							18960			0
S3	2016	2016	2016	2	0	2	Export	690	Seychelles	SYC	710	South Africa	ZAF								59	CHEMICAL MATERIALS NES	1	No Quantity							369			0
S3	2016	2016	2016	2	0	2	Export	690	Seychelles	SYC	826	United Kingdom	GBR								59	CHEMICAL MATERIALS NES	1	No Quantity							137			0
S3	2016	2016	2016	2	0	2	Export	694	Sierra Leone	SLE	0	World	WLD								59	CHEMICAL MATERIALS NES	1	No Quantity							87795671			0
S3	2016	2016	2016	2	0	2	Export	694	Sierra Leone	SLE	36	Australia	AUS								59	CHEMICAL MATERIALS NES	1	No Quantity							5029			0
S3	2016	2016	2016	2	0	2	Export	694	Sierra Leone	SLE	56	Belgium	BEL								59	CHEMICAL MATERIALS NES	1	No Quantity							87781195			0
S3	2016	2016	2016	2	0	2	Export	694	Sierra Leone	SLE	276	Germany	DEU								59	CHEMICAL MATERIALS NES	1	No Quantity							121			0
S3	2016	2016	2016	2	0	2	Export	694	Sierra Leone	SLE	826	United Kingdom	GBR								59	CHEMICAL MATERIALS NES	1	No Quantity							2608			0
S3	2016	2016	2016	2	0	2	Export	694	Sierra Leone	SLE	842	USA	USA								59	CHEMICAL MATERIALS NES	1	No Quantity							6718			0
S3	2016	2016	2016	2	0	2	Export	690	Seychelles	SYC	0	World	WLD								62	RUBBER MANUFACTURES, NES	1	No Quantity							20274			0
S3	2016	2016	2016	2	0	2	Export	690	Seychelles	SYC	251	France	FRA								62	RUBBER MANUFACTURES, NES	1	No Quantity							1862			0
S3	2016	2016	2016	2	0	2	Export	690	Seychelles	SYC	450	Madagascar	MDG								62	RUBBER MANUFACTURES, NES	1	No Quantity							218			0
S3	2016	2016	2016	2	0	2	Export	690	Seychelles	SYC	784	United Arab Emirates	ARE								62	RUBBER MANUFACTURES, NES	1	No Quantity							18195			0
S3	2016	2016	2016	2	0	2	Export	694	Sierra Leone	SLE	0	World	WLD								62	RUBBER MANUFACTURES, NES	1	No Quantity							78765			0
S3	2016	2016	2016	2	0	2	Export	694	Sierra Leone	SLE	178	Congo	COG								62	RUBBER MANUFACTURES, NES	1	No Quantity							862			0
S3	2016	2016	2016	2	0	2	Export	694	Sierra Leone	SLE	566	Nigeria	NGA								62	RUBBER MANUFACTURES, NES	1	No Quantity							585			0
S3	2016	2016	2016	2	0	2	Export	694	Sierra Leone	SLE	826	United Kingdom	GBR								62	RUBBER MANUFACTURES, NES	1	No Quantity							77319			0
S3	2016	2016	2016	2	0	2	Export	690	Seychelles	SYC	0	World	WLD								63	CORK, WOOD MANUFACTURES	1	No Quantity							8575			0
S3	2016	2016	2016	2	0	2	Export	690	Seychelles	SYC	36	Australia	AUS								63	CORK, WOOD MANUFACTURES	1	No Quantity							159			0
S3	2016	2016	2016	2	0	2	Export	690	Seychelles	SYC	251	France	FRA								63	CORK, WOOD MANUFACTURES	1	No Quantity							4073			0
S3	2016	2016	2016	2	0	2	Export	690	Seychelles	SYC	381	Italy	ITA								63	CORK, WOOD MANUFACTURES	1	No Quantity							917			0
S3	2016	2016	2016	2	0	2	Export	690	Seychelles	SYC	894	Zambia	ZMB								63	CORK, WOOD MANUFACTURES	1	No Quantity							3426			0
S3	2016	2016	2016	2	0	2	Export	694	Sierra Leone	SLE	0	World	WLD								63	CORK, WOOD MANUFACTURES	1	No Quantity							886312			0
S3	2016	2016	2016	2	0	2	Export	694	Sierra Leone	SLE	56	Belgium	BEL								63	CORK, WOOD MANUFACTURES	1	No Quantity							52			0
S3	2016	2016	2016	2	0	2	Export	694	Sierra Leone	SLE	156	China	CHN								63	CORK, WOOD MANUFACTURES	1	No Quantity							885678			0
S3	2016	2016	2016	2	0	2	Export	694	Sierra Leone	SLE	422	Lebanon	LBN								63	CORK, WOOD MANUFACTURES	1	No Quantity							17			0
S3	2016	2016	2016	2	0	2	Export	694	Sierra Leone	SLE	826	United Kingdom	GBR								63	CORK, WOOD MANUFACTURES	1	No Quantity							491			0
S3	2016	2016	2016	2	0	2	Export	694	Sierra Leone	SLE	842	USA	USA								63	CORK, WOOD MANUFACTURES	1	No Quantity							74			0
S3	2016	2016	2016	2	0	2	Export	690	Seychelles	SYC	0	World	WLD								64	PAPER,PAPERBOARD,ETC.	1	No Quantity							5108			0
S3	2016	2016	2016	2	0	2	Export	690	Seychelles	SYC	144	Sri Lanka	LKA								64	PAPER,PAPERBOARD,ETC.	1	No Quantity							17			0
S3	2016	2016	2016	2	0	2	Export	690	Seychelles	SYC	156	China	CHN								64	PAPER,PAPERBOARD,ETC.	1	No Quantity							4552			0
S3	2016	2016	2016	2	0	2	Export	690	Seychelles	SYC	381	Italy	ITA								64	PAPER,PAPERBOARD,ETC.	1	No Quantity							474			0
S3	2016	2016	2016	2	0	2	Export	690	Seychelles	SYC	480	Mauritius	MUS								64	PAPER,PAPERBOARD,ETC.	1	No Quantity							14			0
S3	2016	2016	2016	2	0	2	Export	690	Seychelles	SYC	608	Philippines	PHL								64	PAPER,PAPERBOARD,ETC.	1	No Quantity							51			0
S3	2016	2016	2016	2	0	2	Export	694	Sierra Leone	SLE	0	World	WLD								64	PAPER,PAPERBOARD,ETC.	1	No Quantity							90194			0
S3	2016	2016	2016	2	0	2	Export	694	Sierra Leone	SLE	36	Australia	AUS								64	PAPER,PAPERBOARD,ETC.	1	No Quantity							244			0
S3	2016	2016	2016	2	0	2	Export	694	Sierra Leone	SLE	56	Belgium	BEL								64	PAPER,PAPERBOARD,ETC.	1	No Quantity							64			0
S3	2016	2016	2016	2	0	2	Export	694	Sierra Leone	SLE	288	Ghana	GHA								64	PAPER,PAPERBOARD,ETC.	1	No Quantity							5791			0
S3	2016	2016	2016	2	0	2	Export	694	Sierra Leone	SLE	384	Côte d'Ivoire	CIV								64	PAPER,PAPERBOARD,ETC.	1	No Quantity							61			0
S3	2016	2016	2016	2	0	2	Export	694	Sierra Leone	SLE	404	Kenya	KEN								64	PAPER,PAPERBOARD,ETC.	1	No Quantity							135			0
S3	2016	2016	2016	2	0	2	Export	694	Sierra Leone	SLE	422	Lebanon	LBN								64	PAPER,PAPERBOARD,ETC.	1	No Quantity							427			0
S3	2016	2016	2016	2	0	2	Export	694	Sierra Leone	SLE	430	Liberia	LBR								64	PAPER,PAPERBOARD,ETC.	1	No Quantity							79633			0
S3	2016	2016	2016	2	0	2	Export	694	Sierra Leone	SLE	826	United Kingdom	GBR								64	PAPER,PAPERBOARD,ETC.	1	No Quantity							641			0
S3	2016	2016	2016	2	0	2	Export	694	Sierra Leone	SLE	842	USA	USA								64	PAPER,PAPERBOARD,ETC.	1	No Quantity							3199			0
S3	2016	2016	2016	2	0	2	Export	690	Seychelles	SYC	0	World	WLD								65	TEXTILE YARN,FABRIC,ETC.	1	No Quantity							709913			0
S3	2016	2016	2016	2	0	2	Export	690	Seychelles	SYC	144	Sri Lanka	LKA								65	TEXTILE YARN,FABRIC,ETC.	1	No Quantity							831			0
S3	2016	2016	2016	2	0	2	Export	690	Seychelles	SYC	218	Ecuador	ECU								65	TEXTILE YARN,FABRIC,ETC.	1	No Quantity							582268			0
S3	2016	2016	2016	2	0	2	Export	690	Seychelles	SYC	276	Germany	DEU								65	TEXTILE YARN,FABRIC,ETC.	1	No Quantity							56			0
S3	2016	2016	2016	2	0	2	Export	690	Seychelles	SYC	480	Mauritius	MUS								65	TEXTILE YARN,FABRIC,ETC.	1	No Quantity							1425			0
S3	2016	2016	2016	2	0	2	Export	690	Seychelles	SYC	608	Philippines	PHL								65	TEXTILE YARN,FABRIC,ETC.	1	No Quantity							1			0
S3	2016	2016	2016	2	0	2	Export	690	Seychelles	SYC	757	Switzerland	CHE								65	TEXTILE YARN,FABRIC,ETC.	1	No Quantity							120341			0
S3	2016	2016	2016	2	0	2	Export	690	Seychelles	SYC	784	United Arab Emirates	ARE								65	TEXTILE YARN,FABRIC,ETC.	1	No Quantity							4710			0
S3	2016	2016	2016	2	0	2	Export	690	Seychelles	SYC	842	USA	USA								65	TEXTILE YARN,FABRIC,ETC.	1	No Quantity							282			0
S3	2016	2016	2016	2	0	2	Export	694	Sierra Leone	SLE	0	World	WLD								65	TEXTILE YARN,FABRIC,ETC.	1	No Quantity							241341			0
S3	2016	2016	2016	2	0	2	Export	694	Sierra Leone	SLE	50	Bangladesh	BGD								65	TEXTILE YARN,FABRIC,ETC.	1	No Quantity							9			0
S3	2016	2016	2016	2	0	2	Export	694	Sierra Leone	SLE	76	Brazil	BRA								65	TEXTILE YARN,FABRIC,ETC.	1	No Quantity							191			0
S3	2016	2016	2016	2	0	2	Export	694	Sierra Leone	SLE	251	France	FRA								65	TEXTILE YARN,FABRIC,ETC.	1	No Quantity							125			0
S3	2016	2016	2016	2	0	2	Export	694	Sierra Leone	SLE	270	Gambia	GMB								65	TEXTILE YARN,FABRIC,ETC.	1	No Quantity							8831			0
S3	2016	2016	2016	2	0	2	Export	694	Sierra Leone	SLE	276	Germany	DEU								65	TEXTILE YARN,FABRIC,ETC.	1	No Quantity							90			0
S3	2016	2016	2016	2	0	2	Export	694	Sierra Leone	SLE	384	Côte d'Ivoire	CIV								65	TEXTILE YARN,FABRIC,ETC.	1	No Quantity							182			0
S3	2016	2016	2016	2	0	2	Export	694	Sierra Leone	SLE	404	Kenya	KEN								65	TEXTILE YARN,FABRIC,ETC.	1	No Quantity							191			0
S3	2016	2016	2016	2	0	2	Export	694	Sierra Leone	SLE	422	Lebanon	LBN								65	TEXTILE YARN,FABRIC,ETC.	1	No Quantity							161			0
S3	2016	2016	2016	2	0	2	Export	694	Sierra Leone	SLE	430	Liberia	LBR								65	TEXTILE YARN,FABRIC,ETC.	1	No Quantity							10497			0
S3	2016	2016	2016	2	0	2	Export	694	Sierra Leone	SLE	454	Malawi	MWI								65	TEXTILE YARN,FABRIC,ETC.	1	No Quantity							192			0
S3	2016	2016	2016	2	0	2	Export	694	Sierra Leone	SLE	562	Niger	NER								65	TEXTILE YARN,FABRIC,ETC.	1	No Quantity							178			0
S3	2016	2016	2016	2	0	2	Export	694	Sierra Leone	SLE	710	South Africa	ZAF								65	TEXTILE YARN,FABRIC,ETC.	1	No Quantity							218973			0
S3	2016	2016	2016	2	0	2	Export	694	Sierra Leone	SLE	724	Spain	ESP								65	TEXTILE YARN,FABRIC,ETC.	1	No Quantity							17			0
S3	2016	2016	2016	2	0	2	Export	694	Sierra Leone	SLE	826	United Kingdom	GBR								65	TEXTILE YARN,FABRIC,ETC.	1	No Quantity							361			0
S3	2016	2016	2016	2	0	2	Export	694	Sierra Leone	SLE	842	USA	USA								65	TEXTILE YARN,FABRIC,ETC.	1	No Quantity							920			0
S3	2016	2016	2016	2	0	2	Export	694	Sierra Leone	SLE	894	Zambia	ZMB								65	TEXTILE YARN,FABRIC,ETC.	1	No Quantity							425			0
S3	2016	2016	2016	2	0	2	Export	690	Seychelles	SYC	0	World	WLD								66	NON-METAL.MINERAL MANFCT	1	No Quantity							19174			0
S3	2016	2016	2016	2	0	2	Export	690	Seychelles	SYC	156	China	CHN								66	NON-METAL.MINERAL MANFCT	1	No Quantity							8161			0
S3	2016	2016	2016	2	0	2	Export	690	Seychelles	SYC	480	Mauritius	MUS								66	NON-METAL.MINERAL MANFCT	1	No Quantity							3011			0
S3	2016	2016	2016	2	0	2	Export	690	Seychelles	SYC	784	United Arab Emirates	ARE								66	NON-METAL.MINERAL MANFCT	1	No Quantity							8002			0
S3	2016	2016	2016	2	0	2	Export	694	Sierra Leone	SLE	0	World	WLD								66	NON-METAL.MINERAL MANFCT	1	No Quantity							5537			0
S3	2016	2016	2016	2	0	2	Export	694	Sierra Leone	SLE	36	Australia	AUS								66	NON-METAL.MINERAL MANFCT	1	No Quantity							206			0
S3	2016	2016	2016	2	0	2	Export	694	Sierra Leone	SLE	56	Belgium	BEL								66	NON-METAL.MINERAL MANFCT	1	No Quantity							128			0
S3	2016	2016	2016	2	0	2	Export	694	Sierra Leone	SLE	270	Gambia	GMB								66	NON-METAL.MINERAL MANFCT	1	No Quantity							1582			0
S3	2016	2016	2016	2	0	2	Export	694	Sierra Leone	SLE	384	Côte d'Ivoire	CIV								66	NON-METAL.MINERAL MANFCT	1	No Quantity							303			0
S3	2016	2016	2016	2	0	2	Export	694	Sierra Leone	SLE	422	Lebanon	LBN								66	NON-METAL.MINERAL MANFCT	1	No Quantity							273			0
S3	2016	2016	2016	2	0	2	Export	694	Sierra Leone	SLE	430	Liberia	LBR								66	NON-METAL.MINERAL MANFCT	1	No Quantity							597			0
S3	2016	2016	2016	2	0	2	Export	694	Sierra Leone	SLE	454	Malawi	MWI								66	NON-METAL.MINERAL MANFCT	1	No Quantity							320			0
S3	2016	2016	2016	2	0	2	Export	694	Sierra Leone	SLE	562	Niger	NER								66	NON-METAL.MINERAL MANFCT	1	No Quantity							59			0
S3	2016	2016	2016	2	0	2	Export	694	Sierra Leone	SLE	826	United Kingdom	GBR								66	NON-METAL.MINERAL MANFCT	1	No Quantity							811			0
S3	2016	2016	2016	2	0	2	Export	694	Sierra Leone	SLE	842	USA	USA								66	NON-METAL.MINERAL MANFCT	1	No Quantity							1109			0
S3	2016	2016	2016	2	0	2	Export	694	Sierra Leone	SLE	894	Zambia	ZMB								66	NON-METAL.MINERAL MANFCT	1	No Quantity							150			0
S3	2016	2016	2016	2	0	2	Export	690	Seychelles	SYC	0	World	WLD								67	IRON AND STEEL	1	No Quantity							2990			0
S3	2016	2016	2016	2	0	2	Export	690	Seychelles	SYC	372	Ireland	IRL								67	IRON AND STEEL	1	No Quantity							2990			0
S3	2016	2016	2016	2	0	2	Export	694	Sierra Leone	SLE	0	World	WLD								67	IRON AND STEEL	1	No Quantity							355323			0
S3	2016	2016	2016	2	0	2	Export	694	Sierra Leone	SLE	156	China	CHN								67	IRON AND STEEL	1	No Quantity							308605			0
S3	2016	2016	2016	2	0	2	Export	694	Sierra Leone	SLE	430	Liberia	LBR								67	IRON AND STEEL	1	No Quantity							24215			0
S3	2016	2016	2016	2	0	2	Export	694	Sierra Leone	SLE	826	United Kingdom	GBR								67	IRON AND STEEL	1	No Quantity							22503			0
S3	2016	2016	2016	2	0	2	Export	690	Seychelles	SYC	0	World	WLD								68	NON-FERROUS METALS	1	No Quantity							22841			0
S3	2016	2016	2016	2	0	2	Export	690	Seychelles	SYC	480	Mauritius	MUS								68	NON-FERROUS METALS	1	No Quantity							17767			0
S3	2016	2016	2016	2	0	2	Export	690	Seychelles	SYC	804	Ukraine	UKR								68	NON-FERROUS METALS	1	No Quantity							5074			0
S3	2016	2016	2016	2	0	2	Export	690	Seychelles	SYC	0	World	WLD								69	METALS MANUFACTURES,NES	1	No Quantity							427770			0
S3	2016	2016	2016	2	0	2	Export	690	Seychelles	SYC	52	Barbados	BRB								69	METALS MANUFACTURES,NES	1	No Quantity							2500			0
S3	2016	2016	2016	2	0	2	Export	690	Seychelles	SYC	144	Sri Lanka	LKA								69	METALS MANUFACTURES,NES	1	No Quantity							2261			0
S3	2016	2016	2016	2	0	2	Export	690	Seychelles	SYC	156	China	CHN								69	METALS MANUFACTURES,NES	1	No Quantity							28074			0
S3	2016	2016	2016	2	0	2	Export	690	Seychelles	SYC	251	France	FRA								69	METALS MANUFACTURES,NES	1	No Quantity							223127			0
S3	2016	2016	2016	2	0	2	Export	690	Seychelles	SYC	276	Germany	DEU								69	METALS MANUFACTURES,NES	1	No Quantity							385			0
S3	2016	2016	2016	2	0	2	Export	690	Seychelles	SYC	384	Côte d'Ivoire	CIV								69	METALS MANUFACTURES,NES	1	No Quantity							2706			0
S3	2016	2016	2016	2	0	2	Export	690	Seychelles	SYC	404	Kenya	KEN								69	METALS MANUFACTURES,NES	1	No Quantity							66			0
S3	2016	2016	2016	2	0	2	Export	690	Seychelles	SYC	410	Rep. of Korea	KOR								69	METALS MANUFACTURES,NES	1	No Quantity							43360			0
S3	2016	2016	2016	2	0	2	Export	690	Seychelles	SYC	462	Maldives	MDV								69	METALS MANUFACTURES,NES	1	No Quantity							5090			0
S3	2016	2016	2016	2	0	2	Export	690	Seychelles	SYC	480	Mauritius	MUS								69	METALS MANUFACTURES,NES	1	No Quantity							12309			0
S3	2016	2016	2016	2	0	2	Export	690	Seychelles	SYC	524	Nepal	NPL								69	METALS MANUFACTURES,NES	1	No Quantity							874			0
S3	2016	2016	2016	2	0	2	Export	690	Seychelles	SYC	528	Netherlands	NLD								69	METALS MANUFACTURES,NES	1	No Quantity							6670			0
S3	2016	2016	2016	2	0	2	Export	690	Seychelles	SYC	699	India	IND								69	METALS MANUFACTURES,NES	1	No Quantity							7079			0
S3	2016	2016	2016	2	0	2	Export	690	Seychelles	SYC	704	Viet Nam	VNM								69	METALS MANUFACTURES,NES	1	No Quantity							59982			0
S3	2016	2016	2016	2	0	2	Export	690	Seychelles	SYC	710	South Africa	ZAF								69	METALS MANUFACTURES,NES	1	No Quantity							19601			0
S3	2016	2016	2016	2	0	2	Export	690	Seychelles	SYC	784	United Arab Emirates	ARE								69	METALS MANUFACTURES,NES	1	No Quantity							5671			0
S3	2016	2016	2016	2	0	2	Export	690	Seychelles	SYC	842	USA	USA								69	METALS MANUFACTURES,NES	1	No Quantity							8016			0
S3	2016	2016	2016	2	0	2	Export	694	Sierra Leone	SLE	0	World	WLD								69	METALS MANUFACTURES,NES	1	No Quantity							1318189			0
S3	2016	2016	2016	2	0	2	Export	694	Sierra Leone	SLE	36	Australia	AUS								69	METALS MANUFACTURES,NES	1	No Quantity							149			0
S3	2016	2016	2016	2	0	2	Export	694	Sierra Leone	SLE	56	Belgium	BEL								69	METALS MANUFACTURES,NES	1	No Quantity							17			0
S3	2016	2016	2016	2	0	2	Export	694	Sierra Leone	SLE	156	China	CHN								69	METALS MANUFACTURES,NES	1	No Quantity							1206254			0
S3	2016	2016	2016	2	0	2	Export	694	Sierra Leone	SLE	251	France	FRA								69	METALS MANUFACTURES,NES	1	No Quantity							24124			0
S3	2016	2016	2016	2	0	2	Export	694	Sierra Leone	SLE	276	Germany	DEU								69	METALS MANUFACTURES,NES	1	No Quantity							104			0
S3	2016	2016	2016	2	0	2	Export	694	Sierra Leone	SLE	404	Kenya	KEN								69	METALS MANUFACTURES,NES	1	No Quantity							297			0
S3	2016	2016	2016	2	0	2	Export	694	Sierra Leone	SLE	422	Lebanon	LBN								69	METALS MANUFACTURES,NES	1	No Quantity							159			0
S3	2016	2016	2016	2	0	2	Export	694	Sierra Leone	SLE	430	Liberia	LBR								69	METALS MANUFACTURES,NES	1	No Quantity							10644			0
S3	2016	2016	2016	2	0	2	Export	694	Sierra Leone	SLE	528	Netherlands	NLD								69	METALS MANUFACTURES,NES	1	No Quantity							26553			0
S3	2016	2016	2016	2	0	2	Export	694	Sierra Leone	SLE	620	Portugal	PRT								69	METALS MANUFACTURES,NES	1	No Quantity							3970			0
S3	2016	2016	2016	2	0	2	Export	694	Sierra Leone	SLE	686	Senegal	SEN								69	METALS MANUFACTURES,NES	1	No Quantity							20757			0
S3	2016	2016	2016	2	0	2	Export	694	Sierra Leone	SLE	710	South Africa	ZAF								69	METALS MANUFACTURES,NES	1	No Quantity							134			0
S3	2016	2016	2016	2	0	2	Export	694	Sierra Leone	SLE	724	Spain	ESP								69	METALS MANUFACTURES,NES	1	No Quantity							22815			0
S3	2016	2016	2016	2	0	2	Export	694	Sierra Leone	SLE	768	Togo	TGO								69	METALS MANUFACTURES,NES	1	No Quantity							17			0
S3	2016	2016	2016	2	0	2	Export	694	Sierra Leone	SLE	826	United Kingdom	GBR								69	METALS MANUFACTURES,NES	1	No Quantity							153			0
S3	2016	2016	2016	2	0	2	Export	694	Sierra Leone	SLE	842	USA	USA								69	METALS MANUFACTURES,NES	1	No Quantity							2042			0
S3	2016	2016	2016	2	0	2	Export	690	Seychelles	SYC	0	World	WLD								71	POWER GENERATNG.MACHINES	1	No Quantity							296411			0
S3	2016	2016	2016	2	0	2	Export	690	Seychelles	SYC	246	Finland	FIN								71	POWER GENERATNG.MACHINES	1	No Quantity							12194			0
S3	2016	2016	2016	2	0	2	Export	690	Seychelles	SYC	251	France	FRA								71	POWER GENERATNG.MACHINES	1	No Quantity							6915			0
S3	2016	2016	2016	2	0	2	Export	690	Seychelles	SYC	276	Germany	DEU								71	POWER GENERATNG.MACHINES	1	No Quantity							189			0
S3	2016	2016	2016	2	0	2	Export	690	Seychelles	SYC	381	Italy	ITA								71	POWER GENERATNG.MACHINES	1	No Quantity							1914			0
S3	2016	2016	2016	2	0	2	Export	690	Seychelles	SYC	480	Mauritius	MUS								71	POWER GENERATNG.MACHINES	1	No Quantity							15627			0
S3	2016	2016	2016	2	0	2	Export	690	Seychelles	SYC	528	Netherlands	NLD								71	POWER GENERATNG.MACHINES	1	No Quantity							3224			0
S3	2016	2016	2016	2	0	2	Export	690	Seychelles	SYC	566	Nigeria	NGA								71	POWER GENERATNG.MACHINES	1	No Quantity							8699			0
S3	2016	2016	2016	2	0	2	Export	690	Seychelles	SYC	634	Qatar	QAT								71	POWER GENERATNG.MACHINES	1	No Quantity							3058			0
S3	2016	2016	2016	2	0	2	Export	690	Seychelles	SYC	702	Singapore	SGP								71	POWER GENERATNG.MACHINES	1	No Quantity							2850			0
S3	2016	2016	2016	2	0	2	Export	690	Seychelles	SYC	710	South Africa	ZAF								71	POWER GENERATNG.MACHINES	1	No Quantity							5622			0
S3	2016	2016	2016	2	0	2	Export	690	Seychelles	SYC	784	United Arab Emirates	ARE								71	POWER GENERATNG.MACHINES	1	No Quantity							27151			0
S3	2016	2016	2016	2	0	2	Export	690	Seychelles	SYC	826	United Kingdom	GBR								71	POWER GENERATNG.MACHINES	1	No Quantity							2696			0
S3	2016	2016	2016	2	0	2	Export	690	Seychelles	SYC	842	USA	USA								71	POWER GENERATNG.MACHINES	1	No Quantity							206272			0
S3	2016	2016	2016	2	0	2	Export	694	Sierra Leone	SLE	0	World	WLD								71	POWER GENERATNG.MACHINES	1	No Quantity							139683			0
S3	2016	2016	2016	2	0	2	Export	694	Sierra Leone	SLE	120	Cameroon	CMR								71	POWER GENERATNG.MACHINES	1	No Quantity							2			0
S3	2016	2016	2016	2	0	2	Export	694	Sierra Leone	SLE	270	Gambia	GMB								71	POWER GENERATNG.MACHINES	1	No Quantity							14690			0
S3	2016	2016	2016	2	0	2	Export	694	Sierra Leone	SLE	276	Germany	DEU								71	POWER GENERATNG.MACHINES	1	No Quantity							87			0
S3	2016	2016	2016	2	0	2	Export	694	Sierra Leone	SLE	422	Lebanon	LBN								71	POWER GENERATNG.MACHINES	1	No Quantity							40367			0
S3	2016	2016	2016	2	0	2	Export	694	Sierra Leone	SLE	566	Nigeria	NGA								71	POWER GENERATNG.MACHINES	1	No Quantity							1731			0
S3	2016	2016	2016	2	0	2	Export	694	Sierra Leone	SLE	686	Senegal	SEN								71	POWER GENERATNG.MACHINES	1	No Quantity							26270			0
S3	2016	2016	2016	2	0	2	Export	694	Sierra Leone	SLE	710	South Africa	ZAF								71	POWER GENERATNG.MACHINES	1	No Quantity							56536			0
S3	2016	2016	2016	2	0	2	Export	690	Seychelles	SYC	0	World	WLD								72	SPECIAL.INDUST.MACHINERY	1	No Quantity							775569			0
S3	2016	2016	2016	2	0	2	Export	690	Seychelles	SYC	276	Germany	DEU								72	SPECIAL.INDUST.MACHINERY	1	No Quantity							1701			0
S3	2016	2016	2016	2	0	2	Export	690	Seychelles	SYC	404	Kenya	KEN								72	SPECIAL.INDUST.MACHINERY	1	No Quantity							177			0
S3	2016	2016	2016	2	0	2	Export	690	Seychelles	SYC	480	Mauritius	MUS								72	SPECIAL.INDUST.MACHINERY	1	No Quantity							25734			0
S3	2016	2016	2016	2	0	2	Export	690	Seychelles	SYC	484	Mexico	MEX								72	SPECIAL.INDUST.MACHINERY	1	No Quantity							557359			0
S3	2016	2016	2016	2	0	2	Export	690	Seychelles	SYC	528	Netherlands	NLD								72	SPECIAL.INDUST.MACHINERY	1	No Quantity							179595			0
S3	2016	2016	2016	2	0	2	Export	690	Seychelles	SYC	784	United Arab Emirates	ARE								72	SPECIAL.INDUST.MACHINERY	1	No Quantity							392			0
S3	2016	2016	2016	2	0	2	Export	690	Seychelles	SYC	826	United Kingdom	GBR								72	SPECIAL.INDUST.MACHINERY	1	No Quantity							10610			0
S3	2016	2016	2016	2	0	2	Export	694	Sierra Leone	SLE	0	World	WLD								72	SPECIAL.INDUST.MACHINERY	1	No Quantity							3788673			0
S3	2016	2016	2016	2	0	2	Export	694	Sierra Leone	SLE	36	Australia	AUS								72	SPECIAL.INDUST.MACHINERY	1	No Quantity							17			0
S3	2016	2016	2016	2	0	2	Export	694	Sierra Leone	SLE	56	Belgium	BEL								72	SPECIAL.INDUST.MACHINERY	1	No Quantity							424			0
S3	2016	2016	2016	2	0	2	Export	694	Sierra Leone	SLE	68	Bolivia (Plurinational State of)	BOL								72	SPECIAL.INDUST.MACHINERY	1	No Quantity							25408			0
S3	2016	2016	2016	2	0	2	Export	694	Sierra Leone	SLE	251	France	FRA								72	SPECIAL.INDUST.MACHINERY	1	No Quantity							235			0
S3	2016	2016	2016	2	0	2	Export	694	Sierra Leone	SLE	270	Gambia	GMB								72	SPECIAL.INDUST.MACHINERY	1	No Quantity							21498			0
S3	2016	2016	2016	2	0	2	Export	694	Sierra Leone	SLE	276	Germany	DEU								72	SPECIAL.INDUST.MACHINERY	1	No Quantity							9			0
S3	2016	2016	2016	2	0	2	Export	694	Sierra Leone	SLE	288	Ghana	GHA								72	SPECIAL.INDUST.MACHINERY	1	No Quantity							1647986			0
S3	2016	2016	2016	2	0	2	Export	694	Sierra Leone	SLE	422	Lebanon	LBN								72	SPECIAL.INDUST.MACHINERY	1	No Quantity							187			0
S3	2016	2016	2016	2	0	2	Export	694	Sierra Leone	SLE	430	Liberia	LBR								72	SPECIAL.INDUST.MACHINERY	1	No Quantity							116745			0
S3	2016	2016	2016	2	0	2	Export	694	Sierra Leone	SLE	566	Nigeria	NGA								72	SPECIAL.INDUST.MACHINERY	1	No Quantity							28228			0
S3	2016	2016	2016	2	0	2	Export	694	Sierra Leone	SLE	686	Senegal	SEN								72	SPECIAL.INDUST.MACHINERY	1	No Quantity							5189			0
S3	2016	2016	2016	2	0	2	Export	694	Sierra Leone	SLE	710	South Africa	ZAF								72	SPECIAL.INDUST.MACHINERY	1	No Quantity							18407			0
S3	2016	2016	2016	2	0	2	Export	694	Sierra Leone	SLE	826	United Kingdom	GBR								72	SPECIAL.INDUST.MACHINERY	1	No Quantity							1906820			0
S3	2016	2016	2016	2	0	2	Export	694	Sierra Leone	SLE	834	United Rep. of Tanzania	TZA								72	SPECIAL.INDUST.MACHINERY	1	No Quantity							17521			0
S3	2016	2016	2016	2	0	2	Export	690	Seychelles	SYC	0	World	WLD								73	METALWORKING MACHINERY	1	No Quantity							7046			0
S3	2016	2016	2016	2	0	2	Export	690	Seychelles	SYC	36	Australia	AUS								73	METALWORKING MACHINERY	1	No Quantity							5529			0
S3	2016	2016	2016	2	0	2	Export	690	Seychelles	SYC	480	Mauritius	MUS								73	METALWORKING MACHINERY	1	No Quantity							1518			0
S3	2016	2016	2016	2	0	2	Export	694	Sierra Leone	SLE	0	World	WLD								73	METALWORKING MACHINERY	1	No Quantity							214908			0
S3	2016	2016	2016	2	0	2	Export	694	Sierra Leone	SLE	31	Azerbaijan	AZE								73	METALWORKING MACHINERY	1	No Quantity							17			0
S3	2016	2016	2016	2	0	2	Export	694	Sierra Leone	SLE	276	Germany	DEU								73	METALWORKING MACHINERY	1	No Quantity							87			0
S3	2016	2016	2016	2	0	2	Export	694	Sierra Leone	SLE	422	Lebanon	LBN								73	METALWORKING MACHINERY	1	No Quantity							355			0
S3	2016	2016	2016	2	0	2	Export	694	Sierra Leone	SLE	528	Netherlands	NLD								73	METALWORKING MACHINERY	1	No Quantity							32794			0
S3	2016	2016	2016	2	0	2	Export	694	Sierra Leone	SLE	686	Senegal	SEN								73	METALWORKING MACHINERY	1	No Quantity							38380			0
S3	2016	2016	2016	2	0	2	Export	694	Sierra Leone	SLE	724	Spain	ESP								73	METALWORKING MACHINERY	1	No Quantity							142911			0
S3	2016	2016	2016	2	0	2	Export	694	Sierra Leone	SLE	764	Thailand	THA								73	METALWORKING MACHINERY	1	No Quantity							260			0
S3	2016	2016	2016	2	0	2	Export	694	Sierra Leone	SLE	826	United Kingdom	GBR								73	METALWORKING MACHINERY	1	No Quantity							35			0
S3	2016	2016	2016	2	0	2	Export	694	Sierra Leone	SLE	842	USA	USA								73	METALWORKING MACHINERY	1	No Quantity							69			0
S3	2016	2016	2016	2	0	2	Export	690	Seychelles	SYC	0	World	WLD								74	GENERAL INDUSTL.MACH.NES	1	No Quantity							236658			0
S3	2016	2016	2016	2	0	2	Export	690	Seychelles	SYC	24	Angola	AGO								74	GENERAL INDUSTL.MACH.NES	1	No Quantity							1401			0
S3	2016	2016	2016	2	0	2	Export	690	Seychelles	SYC	144	Sri Lanka	LKA								74	GENERAL INDUSTL.MACH.NES	1	No Quantity							55708			0
S3	2016	2016	2016	2	0	2	Export	690	Seychelles	SYC	251	France	FRA								74	GENERAL INDUSTL.MACH.NES	1	No Quantity							75113			0
S3	2016	2016	2016	2	0	2	Export	690	Seychelles	SYC	276	Germany	DEU								74	GENERAL INDUSTL.MACH.NES	1	No Quantity							14816			0
S3	2016	2016	2016	2	0	2	Export	690	Seychelles	SYC	352	Iceland	ISL								74	GENERAL INDUSTL.MACH.NES	1	No Quantity							1721			0
S3	2016	2016	2016	2	0	2	Export	690	Seychelles	SYC	480	Mauritius	MUS								74	GENERAL INDUSTL.MACH.NES	1	No Quantity							51062			0
S3	2016	2016	2016	2	0	2	Export	690	Seychelles	SYC	528	Netherlands	NLD								74	GENERAL INDUSTL.MACH.NES	1	No Quantity							3336			0
S3	2016	2016	2016	2	0	2	Export	690	Seychelles	SYC	702	Singapore	SGP								74	GENERAL INDUSTL.MACH.NES	1	No Quantity							495			0
S3	2016	2016	2016	2	0	2	Export	690	Seychelles	SYC	710	South Africa	ZAF								74	GENERAL INDUSTL.MACH.NES	1	No Quantity							15153			0
S3	2016	2016	2016	2	0	2	Export	690	Seychelles	SYC	757	Switzerland	CHE								74	GENERAL INDUSTL.MACH.NES	1	No Quantity							2369			0
S3	2016	2016	2016	2	0	2	Export	690	Seychelles	SYC	784	United Arab Emirates	ARE								74	GENERAL INDUSTL.MACH.NES	1	No Quantity							6124			0
S3	2016	2016	2016	2	0	2	Export	690	Seychelles	SYC	800	Uganda	UGA								74	GENERAL INDUSTL.MACH.NES	1	No Quantity							1916			0
S3	2016	2016	2016	2	0	2	Export	690	Seychelles	SYC	826	United Kingdom	GBR								74	GENERAL INDUSTL.MACH.NES	1	No Quantity							5602			0
S3	2016	2016	2016	2	0	2	Export	690	Seychelles	SYC	842	USA	USA								74	GENERAL INDUSTL.MACH.NES	1	No Quantity							1843			0
S3	2016	2016	2016	2	0	2	Export	694	Sierra Leone	SLE	0	World	WLD								74	GENERAL INDUSTL.MACH.NES	1	No Quantity							606056			0
S3	2016	2016	2016	2	0	2	Export	694	Sierra Leone	SLE	56	Belgium	BEL								74	GENERAL INDUSTL.MACH.NES	1	No Quantity							114337			0
S3	2016	2016	2016	2	0	2	Export	694	Sierra Leone	SLE	270	Gambia	GMB								74	GENERAL INDUSTL.MACH.NES	1	No Quantity							51039			0
S3	2016	2016	2016	2	0	2	Export	694	Sierra Leone	SLE	288	Ghana	GHA								74	GENERAL INDUSTL.MACH.NES	1	No Quantity							168401			0
S3	2016	2016	2016	2	0	2	Export	694	Sierra Leone	SLE	422	Lebanon	LBN								74	GENERAL INDUSTL.MACH.NES	1	No Quantity							332			0
S3	2016	2016	2016	2	0	2	Export	694	Sierra Leone	SLE	430	Liberia	LBR								74	GENERAL INDUSTL.MACH.NES	1	No Quantity							10435			0
S3	2016	2016	2016	2	0	2	Export	694	Sierra Leone	SLE	566	Nigeria	NGA								74	GENERAL INDUSTL.MACH.NES	1	No Quantity							263			0
S3	2016	2016	2016	2	0	2	Export	694	Sierra Leone	SLE	703	Slovakia	SVK								74	GENERAL INDUSTL.MACH.NES	1	No Quantity							3185			0
S3	2016	2016	2016	2	0	2	Export	694	Sierra Leone	SLE	710	South Africa	ZAF								74	GENERAL INDUSTL.MACH.NES	1	No Quantity							1208			0
S3	2016	2016	2016	2	0	2	Export	694	Sierra Leone	SLE	826	United Kingdom	GBR								74	GENERAL INDUSTL.MACH.NES	1	No Quantity							256835			0
S3	2016	2016	2016	2	0	2	Export	694	Sierra Leone	SLE	842	USA	USA								74	GENERAL INDUSTL.MACH.NES	1	No Quantity							21			0
S3	2016	2016	2016	2	0	2	Export	690	Seychelles	SYC	0	World	WLD								75	OFFICE MACHINES,ADP MACH	1	No Quantity							54452			0
S3	2016	2016	2016	2	0	2	Export	690	Seychelles	SYC	404	Kenya	KEN								75	OFFICE MACHINES,ADP MACH	1	No Quantity							3489			0
S3	2016	2016	2016	2	0	2	Export	690	Seychelles	SYC	480	Mauritius	MUS								75	OFFICE MACHINES,ADP MACH	1	No Quantity							12656			0
S3	2016	2016	2016	2	0	2	Export	690	Seychelles	SYC	702	Singapore	SGP								75	OFFICE MACHINES,ADP MACH	1	No Quantity							2819			0
S3	2016	2016	2016	2	0	2	Export	690	Seychelles	SYC	710	South Africa	ZAF								75	OFFICE MACHINES,ADP MACH	1	No Quantity							5682			0
S3	2016	2016	2016	2	0	2	Export	690	Seychelles	SYC	842	USA	USA								75	OFFICE MACHINES,ADP MACH	1	No Quantity							29806			0
S3	2016	2016	2016	2	0	2	Export	694	Sierra Leone	SLE	0	World	WLD								75	OFFICE MACHINES,ADP MACH	1	No Quantity							9475			0
S3	2016	2016	2016	2	0	2	Export	694	Sierra Leone	SLE	56	Belgium	BEL								75	OFFICE MACHINES,ADP MACH	1	No Quantity							3226			0
S3	2016	2016	2016	2	0	2	Export	694	Sierra Leone	SLE	288	Ghana	GHA								75	OFFICE MACHINES,ADP MACH	1	No Quantity							5568			0
S3	2016	2016	2016	2	0	2	Export	694	Sierra Leone	SLE	686	Senegal	SEN								75	OFFICE MACHINES,ADP MACH	1	No Quantity							449			0
S3	2016	2016	2016	2	0	2	Export	694	Sierra Leone	SLE	826	United Kingdom	GBR								75	OFFICE MACHINES,ADP MACH	1	No Quantity							232			0
S3	2016	2016	2016	2	0	2	Export	690	Seychelles	SYC	0	World	WLD								76	TELECOMM.SOUND EQUIP ETC	1	No Quantity							472561			0
S3	2016	2016	2016	2	0	2	Export	690	Seychelles	SYC	40	Austria	AUT								76	TELECOMM.SOUND EQUIP ETC	1	No Quantity							7054			0
S3	2016	2016	2016	2	0	2	Export	690	Seychelles	SYC	144	Sri Lanka	LKA								76	TELECOMM.SOUND EQUIP ETC	1	No Quantity							1476			0
S3	2016	2016	2016	2	0	2	Export	690	Seychelles	SYC	276	Germany	DEU								76	TELECOMM.SOUND EQUIP ETC	1	No Quantity							285			0
S3	2016	2016	2016	2	0	2	Export	690	Seychelles	SYC	324	Guinea	GIN								76	TELECOMM.SOUND EQUIP ETC	1	No Quantity							34200			0
S3	2016	2016	2016	2	0	2	Export	690	Seychelles	SYC	376	Israel	ISR								76	TELECOMM.SOUND EQUIP ETC	1	No Quantity							569			0
S3	2016	2016	2016	2	0	2	Export	690	Seychelles	SYC	384	Côte d'Ivoire	CIV								76	TELECOMM.SOUND EQUIP ETC	1	No Quantity							66929			0
S3	2016	2016	2016	2	0	2	Export	690	Seychelles	SYC	404	Kenya	KEN								76	TELECOMM.SOUND EQUIP ETC	1	No Quantity							3255			0
S3	2016	2016	2016	2	0	2	Export	690	Seychelles	SYC	462	Maldives	MDV								76	TELECOMM.SOUND EQUIP ETC	1	No Quantity							4040			0
S3	2016	2016	2016	2	0	2	Export	690	Seychelles	SYC	480	Mauritius	MUS								76	TELECOMM.SOUND EQUIP ETC	1	No Quantity							677			0
S3	2016	2016	2016	2	0	2	Export	690	Seychelles	SYC	620	Portugal	PRT								76	TELECOMM.SOUND EQUIP ETC	1	No Quantity							45750			0
S3	2016	2016	2016	2	0	2	Export	690	Seychelles	SYC	699	India	IND								76	TELECOMM.SOUND EQUIP ETC	1	No Quantity							21386			0
S3	2016	2016	2016	2	0	2	Export	690	Seychelles	SYC	705	Slovenia	SVN								76	TELECOMM.SOUND EQUIP ETC	1	No Quantity							241227			0
S3	2016	2016	2016	2	0	2	Export	690	Seychelles	SYC	710	South Africa	ZAF								76	TELECOMM.SOUND EQUIP ETC	1	No Quantity							44044			0
S3	2016	2016	2016	2	0	2	Export	690	Seychelles	SYC	784	United Arab Emirates	ARE								76	TELECOMM.SOUND EQUIP ETC	1	No Quantity							1056			0
S3	2016	2016	2016	2	0	2	Export	690	Seychelles	SYC	826	United Kingdom	GBR								76	TELECOMM.SOUND EQUIP ETC	1	No Quantity							613			0
S3	2016	2016	2016	2	0	2	Export	694	Sierra Leone	SLE	0	World	WLD								76	TELECOMM.SOUND EQUIP ETC	1	No Quantity							370948			0
S3	2016	2016	2016	2	0	2	Export	694	Sierra Leone	SLE	56	Belgium	BEL								76	TELECOMM.SOUND EQUIP ETC	1	No Quantity							79			0
S3	2016	2016	2016	2	0	2	Export	694	Sierra Leone	SLE	251	France	FRA								76	TELECOMM.SOUND EQUIP ETC	1	No Quantity							35			0
S3	2016	2016	2016	2	0	2	Export	694	Sierra Leone	SLE	288	Ghana	GHA								76	TELECOMM.SOUND EQUIP ETC	1	No Quantity							3746			0
S3	2016	2016	2016	2	0	2	Export	694	Sierra Leone	SLE	404	Kenya	KEN								76	TELECOMM.SOUND EQUIP ETC	1	No Quantity							79			0
S3	2016	2016	2016	2	0	2	Export	694	Sierra Leone	SLE	422	Lebanon	LBN								76	TELECOMM.SOUND EQUIP ETC	1	No Quantity							336			0
S3	2016	2016	2016	2	0	2	Export	694	Sierra Leone	SLE	566	Nigeria	NGA								76	TELECOMM.SOUND EQUIP ETC	1	No Quantity							176			0
S3	2016	2016	2016	2	0	2	Export	694	Sierra Leone	SLE	686	Senegal	SEN								76	TELECOMM.SOUND EQUIP ETC	1	No Quantity							69			0
S3	2016	2016	2016	2	0	2	Export	694	Sierra Leone	SLE	710	South Africa	ZAF								76	TELECOMM.SOUND EQUIP ETC	1	No Quantity							365535			0
S3	2016	2016	2016	2	0	2	Export	694	Sierra Leone	SLE	826	United Kingdom	GBR								76	TELECOMM.SOUND EQUIP ETC	1	No Quantity							399			0
S3	2016	2016	2016	2	0	2	Export	694	Sierra Leone	SLE	842	USA	USA								76	TELECOMM.SOUND EQUIP ETC	1	No Quantity							495			0
S3	2016	2016	2016	2	0	2	Export	690	Seychelles	SYC	0	World	WLD								77	ELEC MCH APPAR,PARTS,NES	1	No Quantity							242459			0
S3	2016	2016	2016	2	0	2	Export	690	Seychelles	SYC	56	Belgium	BEL								77	ELEC MCH APPAR,PARTS,NES	1	No Quantity							1150			0
S3	2016	2016	2016	2	0	2	Export	690	Seychelles	SYC	144	Sri Lanka	LKA								77	ELEC MCH APPAR,PARTS,NES	1	No Quantity							277			0
S3	2016	2016	2016	2	0	2	Export	690	Seychelles	SYC	251	France	FRA								77	ELEC MCH APPAR,PARTS,NES	1	No Quantity							9091			0
S3	2016	2016	2016	2	0	2	Export	690	Seychelles	SYC	276	Germany	DEU								77	ELEC MCH APPAR,PARTS,NES	1	No Quantity							20193			0
S3	2016	2016	2016	2	0	2	Export	690	Seychelles	SYC	381	Italy	ITA								77	ELEC MCH APPAR,PARTS,NES	1	No Quantity							536			0
S3	2016	2016	2016	2	0	2	Export	690	Seychelles	SYC	404	Kenya	KEN								77	ELEC MCH APPAR,PARTS,NES	1	No Quantity							148			0
S3	2016	2016	2016	2	0	2	Export	690	Seychelles	SYC	462	Maldives	MDV								77	ELEC MCH APPAR,PARTS,NES	1	No Quantity							147408			0
S3	2016	2016	2016	2	0	2	Export	690	Seychelles	SYC	466	Mali	MLI								77	ELEC MCH APPAR,PARTS,NES	1	No Quantity							1562			0
S3	2016	2016	2016	2	0	2	Export	690	Seychelles	SYC	480	Mauritius	MUS								77	ELEC MCH APPAR,PARTS,NES	1	No Quantity							9472			0
S3	2016	2016	2016	2	0	2	Export	690	Seychelles	SYC	528	Netherlands	NLD								77	ELEC MCH APPAR,PARTS,NES	1	No Quantity							1			0
S3	2016	2016	2016	2	0	2	Export	690	Seychelles	SYC	699	India	IND								77	ELEC MCH APPAR,PARTS,NES	1	No Quantity							3894			0
S3	2016	2016	2016	2	0	2	Export	690	Seychelles	SYC	710	South Africa	ZAF								77	ELEC MCH APPAR,PARTS,NES	1	No Quantity							698			0
S3	2016	2016	2016	2	0	2	Export	690	Seychelles	SYC	784	United Arab Emirates	ARE								77	ELEC MCH APPAR,PARTS,NES	1	No Quantity							2256			0
S3	2016	2016	2016	2	0	2	Export	690	Seychelles	SYC	826	United Kingdom	GBR								77	ELEC MCH APPAR,PARTS,NES	1	No Quantity							10820			0
S3	2016	2016	2016	2	0	2	Export	690	Seychelles	SYC	842	USA	USA								77	ELEC MCH APPAR,PARTS,NES	1	No Quantity							34953			0
S3	2016	2016	2016	2	0	2	Export	694	Sierra Leone	SLE	0	World	WLD								77	ELEC MCH APPAR,PARTS,NES	1	No Quantity							69526			0
S3	2016	2016	2016	2	0	2	Export	694	Sierra Leone	SLE	36	Australia	AUS								77	ELEC MCH APPAR,PARTS,NES	1	No Quantity							386			0
S3	2016	2016	2016	2	0	2	Export	694	Sierra Leone	SLE	56	Belgium	BEL								77	ELEC MCH APPAR,PARTS,NES	1	No Quantity							153			0
S3	2016	2016	2016	2	0	2	Export	694	Sierra Leone	SLE	276	Germany	DEU								77	ELEC MCH APPAR,PARTS,NES	1	No Quantity							35			0
S3	2016	2016	2016	2	0	2	Export	694	Sierra Leone	SLE	288	Ghana	GHA								77	ELEC MCH APPAR,PARTS,NES	1	No Quantity							53			0
S3	2016	2016	2016	2	0	2	Export	694	Sierra Leone	SLE	392	Japan	JPN								77	ELEC MCH APPAR,PARTS,NES	1	No Quantity							41887			0
S3	2016	2016	2016	2	0	2	Export	694	Sierra Leone	SLE	422	Lebanon	LBN								77	ELEC MCH APPAR,PARTS,NES	1	No Quantity							1526			0
S3	2016	2016	2016	2	0	2	Export	694	Sierra Leone	SLE	528	Netherlands	NLD								77	ELEC MCH APPAR,PARTS,NES	1	No Quantity							24656			0
S3	2016	2016	2016	2	0	2	Export	694	Sierra Leone	SLE	562	Niger	NER								77	ELEC MCH APPAR,PARTS,NES	1	No Quantity							142			0
S3	2016	2016	2016	2	0	2	Export	694	Sierra Leone	SLE	566	Nigeria	NGA								77	ELEC MCH APPAR,PARTS,NES	1	No Quantity							207			0
S3	2016	2016	2016	2	0	2	Export	694	Sierra Leone	SLE	686	Senegal	SEN								77	ELEC MCH APPAR,PARTS,NES	1	No Quantity							18			0
S3	2016	2016	2016	2	0	2	Export	694	Sierra Leone	SLE	842	USA	USA								77	ELEC MCH APPAR,PARTS,NES	1	No Quantity							369			0
S3	2016	2016	2016	2	0	2	Export	694	Sierra Leone	SLE	894	Zambia	ZMB								77	ELEC MCH APPAR,PARTS,NES	1	No Quantity							94			0
S3	2016	2016	2016	2	0	2	Export	690	Seychelles	SYC	0	World	WLD								78	ROAD VEHICLES	1	No Quantity							466704			0
S3	2016	2016	2016	2	0	2	Export	690	Seychelles	SYC	144	Sri Lanka	LKA								78	ROAD VEHICLES	1	No Quantity							660			0
S3	2016	2016	2016	2	0	2	Export	690	Seychelles	SYC	196	Cyprus	CYP								78	ROAD VEHICLES	1	No Quantity							206080			0
S3	2016	2016	2016	2	0	2	Export	690	Seychelles	SYC	480	Mauritius	MUS								78	ROAD VEHICLES	1	No Quantity							109684			0
S3	2016	2016	2016	2	0	2	Export	690	Seychelles	SYC	586	Pakistan	PAK								78	ROAD VEHICLES	1	No Quantity							28416			0
S3	2016	2016	2016	2	0	2	Export	690	Seychelles	SYC	699	India	IND								78	ROAD VEHICLES	1	No Quantity							8199			0
S3	2016	2016	2016	2	0	2	Export	690	Seychelles	SYC	702	Singapore	SGP								78	ROAD VEHICLES	1	No Quantity							39884			0
S3	2016	2016	2016	2	0	2	Export	690	Seychelles	SYC	710	South Africa	ZAF								78	ROAD VEHICLES	1	No Quantity							8577			0
S3	2016	2016	2016	2	0	2	Export	690	Seychelles	SYC	784	United Arab Emirates	ARE								78	ROAD VEHICLES	1	No Quantity							2933			0
S3	2016	2016	2016	2	0	2	Export	690	Seychelles	SYC	800	Uganda	UGA								78	ROAD VEHICLES	1	No Quantity							21763			0
S3	2016	2016	2016	2	0	2	Export	690	Seychelles	SYC	826	United Kingdom	GBR								78	ROAD VEHICLES	1	No Quantity							40509			0
S3	2016	2016	2016	2	0	2	Export	694	Sierra Leone	SLE	0	World	WLD								78	ROAD VEHICLES	1	No Quantity							5057515			0
S3	2016	2016	2016	2	0	2	Export	694	Sierra Leone	SLE	56	Belgium	BEL								78	ROAD VEHICLES	1	No Quantity							2881			0
S3	2016	2016	2016	2	0	2	Export	694	Sierra Leone	SLE	120	Cameroon	CMR								78	ROAD VEHICLES	1	No Quantity							3723			0
S3	2016	2016	2016	2	0	2	Export	694	Sierra Leone	SLE	156	China	CHN								78	ROAD VEHICLES	1	No Quantity							2070			0
S3	2016	2016	2016	2	0	2	Export	694	Sierra Leone	SLE	178	Congo	COG								78	ROAD VEHICLES	1	No Quantity							56163			0
S3	2016	2016	2016	2	0	2	Export	694	Sierra Leone	SLE	246	Finland	FIN								78	ROAD VEHICLES	1	No Quantity							9			0
S3	2016	2016	2016	2	0	2	Export	694	Sierra Leone	SLE	270	Gambia	GMB								78	ROAD VEHICLES	1	No Quantity							22174			0
S3	2016	2016	2016	2	0	2	Export	694	Sierra Leone	SLE	276	Germany	DEU								78	ROAD VEHICLES	1	No Quantity							64539			0
S3	2016	2016	2016	2	0	2	Export	694	Sierra Leone	SLE	288	Ghana	GHA								78	ROAD VEHICLES	1	No Quantity							619091			0
S3	2016	2016	2016	2	0	2	Export	694	Sierra Leone	SLE	324	Guinea	GIN								78	ROAD VEHICLES	1	No Quantity							40431			0
S3	2016	2016	2016	2	0	2	Export	694	Sierra Leone	SLE	372	Ireland	IRL								78	ROAD VEHICLES	1	No Quantity							200476			0
S3	2016	2016	2016	2	0	2	Export	694	Sierra Leone	SLE	384	Côte d'Ivoire	CIV								78	ROAD VEHICLES	1	No Quantity							2560411			0
S3	2016	2016	2016	2	0	2	Export	694	Sierra Leone	SLE	392	Japan	JPN								78	ROAD VEHICLES	1	No Quantity							4647			0
S3	2016	2016	2016	2	0	2	Export	694	Sierra Leone	SLE	422	Lebanon	LBN								78	ROAD VEHICLES	1	No Quantity							80			0
S3	2016	2016	2016	2	0	2	Export	694	Sierra Leone	SLE	430	Liberia	LBR								78	ROAD VEHICLES	1	No Quantity							212160			0
S3	2016	2016	2016	2	0	2	Export	694	Sierra Leone	SLE	528	Netherlands	NLD								78	ROAD VEHICLES	1	No Quantity							1613			0
S3	2016	2016	2016	2	0	2	Export	694	Sierra Leone	SLE	566	Nigeria	NGA								78	ROAD VEHICLES	1	No Quantity							18044			0
S3	2016	2016	2016	2	0	2	Export	694	Sierra Leone	SLE	586	Pakistan	PAK								78	ROAD VEHICLES	1	No Quantity							63626			0
S3	2016	2016	2016	2	0	2	Export	694	Sierra Leone	SLE	686	Senegal	SEN								78	ROAD VEHICLES	1	No Quantity							61514			0
S3	2016	2016	2016	2	0	2	Export	694	Sierra Leone	SLE	710	South Africa	ZAF								78	ROAD VEHICLES	1	No Quantity							1340			0
S3	2016	2016	2016	2	0	2	Export	694	Sierra Leone	SLE	768	Togo	TGO								78	ROAD VEHICLES	1	No Quantity							125270			0
S3	2016	2016	2016	2	0	2	Export	694	Sierra Leone	SLE	784	United Arab Emirates	ARE								78	ROAD VEHICLES	1	No Quantity							98380			0
S3	2016	2016	2016	2	0	2	Export	694	Sierra Leone	SLE	826	United Kingdom	GBR								78	ROAD VEHICLES	1	No Quantity							784645			0
S3	2016	2016	2016	2	0	2	Export	694	Sierra Leone	SLE	842	USA	USA								78	ROAD VEHICLES	1	No Quantity							50408			0
S3	2016	2016	2016	2	0	2	Export	694	Sierra Leone	SLE	854	Burkina Faso	BFA								78	ROAD VEHICLES	1	No Quantity							63821			0
S3	2016	2016	2016	2	0	2	Export	690	Seychelles	SYC	0	World	WLD								79	OTHR.TRANSPORT EQUIPMENT	1	No Quantity							33198560			0
S3	2016	2016	2016	2	0	2	Export	690	Seychelles	SYC	36	Australia	AUS								79	OTHR.TRANSPORT EQUIPMENT	1	No Quantity							45996			0
S3	2016	2016	2016	2	0	2	Export	690	Seychelles	SYC	90	Solomon Isds	SLB								79	OTHR.TRANSPORT EQUIPMENT	1	No Quantity							255486			0
S3	2016	2016	2016	2	0	2	Export	690	Seychelles	SYC	92	Br. Virgin Isds	VGB								79	OTHR.TRANSPORT EQUIPMENT	1	No Quantity							247255			0
S3	2016	2016	2016	2	0	2	Export	690	Seychelles	SYC	124	Canada	CAN								79	OTHR.TRANSPORT EQUIPMENT	1	No Quantity							113962			0
S3	2016	2016	2016	2	0	2	Export	690	Seychelles	SYC	156	China	CHN								79	OTHR.TRANSPORT EQUIPMENT	1	No Quantity							1017719			0
S3	2016	2016	2016	2	0	2	Export	690	Seychelles	SYC	208	Denmark	DNK								79	OTHR.TRANSPORT EQUIPMENT	1	No Quantity							4433			0
S3	2016	2016	2016	2	0	2	Export	690	Seychelles	SYC	251	France	FRA								79	OTHR.TRANSPORT EQUIPMENT	1	No Quantity							3395329			0
S3	2016	2016	2016	2	0	2	Export	690	Seychelles	SYC	276	Germany	DEU								79	OTHR.TRANSPORT EQUIPMENT	1	No Quantity							8626680			0
S3	2016	2016	2016	2	0	2	Export	690	Seychelles	SYC	404	Kenya	KEN								79	OTHR.TRANSPORT EQUIPMENT	1	No Quantity							216943			0
S3	2016	2016	2016	2	0	2	Export	690	Seychelles	SYC	450	Madagascar	MDG								79	OTHR.TRANSPORT EQUIPMENT	1	No Quantity							3899015			0
S3	2016	2016	2016	2	0	2	Export	690	Seychelles	SYC	462	Maldives	MDV								79	OTHR.TRANSPORT EQUIPMENT	1	No Quantity							1591091			0
S3	2016	2016	2016	2	0	2	Export	690	Seychelles	SYC	470	Malta	MLT								79	OTHR.TRANSPORT EQUIPMENT	1	No Quantity							458420			0
S3	2016	2016	2016	2	0	2	Export	690	Seychelles	SYC	480	Mauritius	MUS								79	OTHR.TRANSPORT EQUIPMENT	1	No Quantity							1293			0
S3	2016	2016	2016	2	0	2	Export	690	Seychelles	SYC	508	Mozambique	MOZ								79	OTHR.TRANSPORT EQUIPMENT	1	No Quantity							744135			0
S3	2016	2016	2016	2	0	2	Export	690	Seychelles	SYC	528	Netherlands	NLD								79	OTHR.TRANSPORT EQUIPMENT	1	No Quantity							81120			0
S3	2016	2016	2016	2	0	2	Export	690	Seychelles	SYC	699	India	IND								79	OTHR.TRANSPORT EQUIPMENT	1	No Quantity							13765			0
S3	2016	2016	2016	2	0	2	Export	690	Seychelles	SYC	710	South Africa	ZAF								79	OTHR.TRANSPORT EQUIPMENT	1	No Quantity							9977394			0
S3	2016	2016	2016	2	0	2	Export	690	Seychelles	SYC	724	Spain	ESP								79	OTHR.TRANSPORT EQUIPMENT	1	No Quantity							70			0
S3	2016	2016	2016	2	0	2	Export	690	Seychelles	SYC	764	Thailand	THA								79	OTHR.TRANSPORT EQUIPMENT	1	No Quantity							511759			0
S3	2016	2016	2016	2	0	2	Export	690	Seychelles	SYC	784	United Arab Emirates	ARE								79	OTHR.TRANSPORT EQUIPMENT	1	No Quantity							478136			0
S3	2016	2016	2016	2	0	2	Export	690	Seychelles	SYC	826	United Kingdom	GBR								79	OTHR.TRANSPORT EQUIPMENT	1	No Quantity							607001			0
S3	2016	2016	2016	2	0	2	Export	690	Seychelles	SYC	842	USA	USA								79	OTHR.TRANSPORT EQUIPMENT	1	No Quantity							910035			0
S3	2016	2016	2016	2	0	2	Export	690	Seychelles	SYC	899	Areas, nes									79	OTHR.TRANSPORT EQUIPMENT	1	No Quantity							1524			0
S3	2016	2016	2016	2	0	2	Export	694	Sierra Leone	SLE	0	World	WLD								79	OTHR.TRANSPORT EQUIPMENT	1	No Quantity							1781312			0
S3	2016	2016	2016	2	0	2	Export	694	Sierra Leone	SLE	276	Germany	DEU								79	OTHR.TRANSPORT EQUIPMENT	1	No Quantity							1382708			0
S3	2016	2016	2016	2	0	2	Export	694	Sierra Leone	SLE	344	China, Hong Kong SAR	HKG								79	OTHR.TRANSPORT EQUIPMENT	1	No Quantity							433			0
S3	2016	2016	2016	2	0	2	Export	694	Sierra Leone	SLE	422	Lebanon	LBN								79	OTHR.TRANSPORT EQUIPMENT	1	No Quantity							368			0
S3	2016	2016	2016	2	0	2	Export	694	Sierra Leone	SLE	528	Netherlands	NLD								79	OTHR.TRANSPORT EQUIPMENT	1	No Quantity							397804			0
S3	2016	2016	2016	2	0	2	Export	690	Seychelles	SYC	0	World	WLD								81	PREFAB BUILDGS,FTTNG ETC	1	No Quantity							1602			0
S3	2016	2016	2016	2	0	2	Export	690	Seychelles	SYC	480	Mauritius	MUS								81	PREFAB BUILDGS,FTTNG ETC	1	No Quantity							57			0
S3	2016	2016	2016	2	0	2	Export	690	Seychelles	SYC	784	United Arab Emirates	ARE								81	PREFAB BUILDGS,FTTNG ETC	1	No Quantity							1545			0
S3	2016	2016	2016	2	0	2	Export	694	Sierra Leone	SLE	0	World	WLD								81	PREFAB BUILDGS,FTTNG ETC	1	No Quantity							528702			0
S3	2016	2016	2016	2	0	2	Export	694	Sierra Leone	SLE	76	Brazil	BRA								81	PREFAB BUILDGS,FTTNG ETC	1	No Quantity							64			0
S3	2016	2016	2016	2	0	2	Export	694	Sierra Leone	SLE	178	Congo	COG								81	PREFAB BUILDGS,FTTNG ETC	1	No Quantity							448871			0
S3	2016	2016	2016	2	0	2	Export	694	Sierra Leone	SLE	288	Ghana	GHA								81	PREFAB BUILDGS,FTTNG ETC	1	No Quantity							17840			0
S3	2016	2016	2016	2	0	2	Export	694	Sierra Leone	SLE	422	Lebanon	LBN								81	PREFAB BUILDGS,FTTNG ETC	1	No Quantity							327			0
S3	2016	2016	2016	2	0	2	Export	694	Sierra Leone	SLE	430	Liberia	LBR								81	PREFAB BUILDGS,FTTNG ETC	1	No Quantity							58000			0
S3	2016	2016	2016	2	0	2	Export	694	Sierra Leone	SLE	454	Malawi	MWI								81	PREFAB BUILDGS,FTTNG ETC	1	No Quantity							64			0
S3	2016	2016	2016	2	0	2	Export	694	Sierra Leone	SLE	710	South Africa	ZAF								81	PREFAB BUILDGS,FTTNG ETC	1	No Quantity							3456			0
S3	2016	2016	2016	2	0	2	Export	694	Sierra Leone	SLE	826	United Kingdom	GBR								81	PREFAB BUILDGS,FTTNG ETC	1	No Quantity							81			0
S3	2016	2016	2016	2	0	2	Export	690	Seychelles	SYC	0	World	WLD								82	FURNITURE,BEDDING,ETC.	1	No Quantity							35572			0
S3	2016	2016	2016	2	0	2	Export	690	Seychelles	SYC	702	Singapore	SGP								82	FURNITURE,BEDDING,ETC.	1	No Quantity							10115			0
S3	2016	2016	2016	2	0	2	Export	690	Seychelles	SYC	710	South Africa	ZAF								82	FURNITURE,BEDDING,ETC.	1	No Quantity							22697			0
S3	2016	2016	2016	2	0	2	Export	690	Seychelles	SYC	784	United Arab Emirates	ARE								82	FURNITURE,BEDDING,ETC.	1	No Quantity							2761			0
S3	2016	2016	2016	2	0	2	Export	694	Sierra Leone	SLE	0	World	WLD								82	FURNITURE,BEDDING,ETC.	1	No Quantity							45704			0
S3	2016	2016	2016	2	0	2	Export	694	Sierra Leone	SLE	36	Australia	AUS								82	FURNITURE,BEDDING,ETC.	1	No Quantity							3			0
S3	2016	2016	2016	2	0	2	Export	694	Sierra Leone	SLE	56	Belgium	BEL								82	FURNITURE,BEDDING,ETC.	1	No Quantity							1796			0
S3	2016	2016	2016	2	0	2	Export	694	Sierra Leone	SLE	76	Brazil	BRA								82	FURNITURE,BEDDING,ETC.	1	No Quantity							1250			0
S3	2016	2016	2016	2	0	2	Export	694	Sierra Leone	SLE	288	Ghana	GHA								82	FURNITURE,BEDDING,ETC.	1	No Quantity							6519			0
S3	2016	2016	2016	2	0	2	Export	694	Sierra Leone	SLE	324	Guinea	GIN								82	FURNITURE,BEDDING,ETC.	1	No Quantity							14182			0
S3	2016	2016	2016	2	0	2	Export	694	Sierra Leone	SLE	384	Côte d'Ivoire	CIV								82	FURNITURE,BEDDING,ETC.	1	No Quantity							1190			0
S3	2016	2016	2016	2	0	2	Export	694	Sierra Leone	SLE	404	Kenya	KEN								82	FURNITURE,BEDDING,ETC.	1	No Quantity							2641			0
S3	2016	2016	2016	2	0	2	Export	694	Sierra Leone	SLE	422	Lebanon	LBN								82	FURNITURE,BEDDING,ETC.	1	No Quantity							963			0
S3	2016	2016	2016	2	0	2	Export	694	Sierra Leone	SLE	430	Liberia	LBR								82	FURNITURE,BEDDING,ETC.	1	No Quantity							1040			0
S3	2016	2016	2016	2	0	2	Export	694	Sierra Leone	SLE	454	Malawi	MWI								82	FURNITURE,BEDDING,ETC.	1	No Quantity							1321			0
S3	2016	2016	2016	2	0	2	Export	694	Sierra Leone	SLE	562	Niger	NER								82	FURNITURE,BEDDING,ETC.	1	No Quantity							1308			0
S3	2016	2016	2016	2	0	2	Export	694	Sierra Leone	SLE	566	Nigeria	NGA								82	FURNITURE,BEDDING,ETC.	1	No Quantity							500			0
S3	2016	2016	2016	2	0	2	Export	694	Sierra Leone	SLE	826	United Kingdom	GBR								82	FURNITURE,BEDDING,ETC.	1	No Quantity							4083			0
S3	2016	2016	2016	2	0	2	Export	694	Sierra Leone	SLE	842	USA	USA								82	FURNITURE,BEDDING,ETC.	1	No Quantity							7581			0
S3	2016	2016	2016	2	0	2	Export	694	Sierra Leone	SLE	894	Zambia	ZMB								82	FURNITURE,BEDDING,ETC.	1	No Quantity							1325			0
S3	2016	2016	2016	2	0	2	Export	690	Seychelles	SYC	0	World	WLD								83	TRAVEL GOODS,HANDBGS ETC	1	No Quantity							56			0
S3	2016	2016	2016	2	0	2	Export	690	Seychelles	SYC	144	Sri Lanka	LKA								83	TRAVEL GOODS,HANDBGS ETC	1	No Quantity							56			0
S3	2016	2016	2016	2	0	2	Export	694	Sierra Leone	SLE	0	World	WLD								83	TRAVEL GOODS,HANDBGS ETC	1	No Quantity							1203			0
S3	2016	2016	2016	2	0	2	Export	694	Sierra Leone	SLE	56	Belgium	BEL								83	TRAVEL GOODS,HANDBGS ETC	1	No Quantity							319			0
S3	2016	2016	2016	2	0	2	Export	694	Sierra Leone	SLE	422	Lebanon	LBN								83	TRAVEL GOODS,HANDBGS ETC	1	No Quantity							22			0
S3	2016	2016	2016	2	0	2	Export	694	Sierra Leone	SLE	454	Malawi	MWI								83	TRAVEL GOODS,HANDBGS ETC	1	No Quantity							107			0
S3	2016	2016	2016	2	0	2	Export	694	Sierra Leone	SLE	826	United Kingdom	GBR								83	TRAVEL GOODS,HANDBGS ETC	1	No Quantity							156			0
S3	2016	2016	2016	2	0	2	Export	694	Sierra Leone	SLE	842	USA	USA								83	TRAVEL GOODS,HANDBGS ETC	1	No Quantity							600			0
S3	2016	2016	2016	2	0	2	Export	690	Seychelles	SYC	0	World	WLD								84	CLOTHING AND ACCESSORIES	1	No Quantity							7067			0
S3	2016	2016	2016	2	0	2	Export	690	Seychelles	SYC	144	Sri Lanka	LKA								84	CLOTHING AND ACCESSORIES	1	No Quantity							6057			0
S3	2016	2016	2016	2	0	2	Export	690	Seychelles	SYC	276	Germany	DEU								84	CLOTHING AND ACCESSORIES	1	No Quantity							112			0
S3	2016	2016	2016	2	0	2	Export	690	Seychelles	SYC	480	Mauritius	MUS								84	CLOTHING AND ACCESSORIES	1	No Quantity							646			0
S3	2016	2016	2016	2	0	2	Export	690	Seychelles	SYC	826	United Kingdom	GBR								84	CLOTHING AND ACCESSORIES	1	No Quantity							251			0
S3	2016	2016	2016	2	0	2	Export	694	Sierra Leone	SLE	0	World	WLD								84	CLOTHING AND ACCESSORIES	1	No Quantity							585167			0
S3	2016	2016	2016	2	0	2	Export	694	Sierra Leone	SLE	156	China	CHN								84	CLOTHING AND ACCESSORIES	1	No Quantity							168414			0
S3	2016	2016	2016	2	0	2	Export	694	Sierra Leone	SLE	270	Gambia	GMB								84	CLOTHING AND ACCESSORIES	1	No Quantity							102			0
S3	2016	2016	2016	2	0	2	Export	694	Sierra Leone	SLE	528	Netherlands	NLD								84	CLOTHING AND ACCESSORIES	1	No Quantity							416651			0
S3	2016	2016	2016	2	0	2	Export	694	Sierra Leone	SLE	0	World	WLD								85	FOOTWEAR	1	No Quantity							4832			0
S3	2016	2016	2016	2	0	2	Export	694	Sierra Leone	SLE	430	Liberia	LBR								85	FOOTWEAR	1	No Quantity							4832			0
S3	2016	2016	2016	2	0	2	Export	690	Seychelles	SYC	0	World	WLD								87	SCIENTIFIC EQUIPMENT NES	1	No Quantity							3460124			0
S3	2016	2016	2016	2	0	2	Export	690	Seychelles	SYC	56	Belgium	BEL								87	SCIENTIFIC EQUIPMENT NES	1	No Quantity							1978980			0
S3	2016	2016	2016	2	0	2	Export	690	Seychelles	SYC	144	Sri Lanka	LKA								87	SCIENTIFIC EQUIPMENT NES	1	No Quantity							330			0
S3	2016	2016	2016	2	0	2	Export	690	Seychelles	SYC	208	Denmark	DNK								87	SCIENTIFIC EQUIPMENT NES	1	No Quantity							152			0
S3	2016	2016	2016	2	0	2	Export	690	Seychelles	SYC	251	France	FRA								87	SCIENTIFIC EQUIPMENT NES	1	No Quantity							114959			0
S3	2016	2016	2016	2	0	2	Export	690	Seychelles	SYC	276	Germany	DEU								87	SCIENTIFIC EQUIPMENT NES	1	No Quantity							1801			0
S3	2016	2016	2016	2	0	2	Export	690	Seychelles	SYC	462	Maldives	MDV								87	SCIENTIFIC EQUIPMENT NES	1	No Quantity							53517			0
S3	2016	2016	2016	2	0	2	Export	690	Seychelles	SYC	480	Mauritius	MUS								87	SCIENTIFIC EQUIPMENT NES	1	No Quantity							11397			0
S3	2016	2016	2016	2	0	2	Export	690	Seychelles	SYC	528	Netherlands	NLD								87	SCIENTIFIC EQUIPMENT NES	1	No Quantity							924748			0
S3	2016	2016	2016	2	0	2	Export	690	Seychelles	SYC	699	India	IND								87	SCIENTIFIC EQUIPMENT NES	1	No Quantity							76024			0
S3	2016	2016	2016	2	0	2	Export	690	Seychelles	SYC	702	Singapore	SGP								87	SCIENTIFIC EQUIPMENT NES	1	No Quantity							96086			0
S3	2016	2016	2016	2	0	2	Export	690	Seychelles	SYC	710	South Africa	ZAF								87	SCIENTIFIC EQUIPMENT NES	1	No Quantity							118			0
S3	2016	2016	2016	2	0	2	Export	690	Seychelles	SYC	752	Sweden	SWE								87	SCIENTIFIC EQUIPMENT NES	1	No Quantity							61601			0
S3	2016	2016	2016	2	0	2	Export	690	Seychelles	SYC	826	United Kingdom	GBR								87	SCIENTIFIC EQUIPMENT NES	1	No Quantity							124768			0
S3	2016	2016	2016	2	0	2	Export	690	Seychelles	SYC	842	USA	USA								87	SCIENTIFIC EQUIPMENT NES	1	No Quantity							15645			0
S3	2016	2016	2016	2	0	2	Export	694	Sierra Leone	SLE	0	World	WLD								87	SCIENTIFIC EQUIPMENT NES	1	No Quantity							17294			0
S3	2016	2016	2016	2	0	2	Export	694	Sierra Leone	SLE	288	Ghana	GHA								87	SCIENTIFIC EQUIPMENT NES	1	No Quantity							10652			0
S3	2016	2016	2016	2	0	2	Export	694	Sierra Leone	SLE	686	Senegal	SEN								87	SCIENTIFIC EQUIPMENT NES	1	No Quantity							6607			0
S3	2016	2016	2016	2	0	2	Export	694	Sierra Leone	SLE	724	Spain	ESP								87	SCIENTIFIC EQUIPMENT NES	1	No Quantity							35			0
S3	2016	2016	2016	2	0	2	Export	694	Sierra Leone	SLE	826	United Kingdom	GBR								87	SCIENTIFIC EQUIPMENT NES	1	No Quantity							1			0
S3	2016	2016	2016	2	0	2	Export	690	Seychelles	SYC	0	World	WLD								88	PHOTO.APPARAT.NES;CLOCKS	1	No Quantity							40564			0
S3	2016	2016	2016	2	0	2	Export	690	Seychelles	SYC	376	Israel	ISR								88	PHOTO.APPARAT.NES;CLOCKS	1	No Quantity							10268			0
S3	2016	2016	2016	2	0	2	Export	690	Seychelles	SYC	480	Mauritius	MUS								88	PHOTO.APPARAT.NES;CLOCKS	1	No Quantity							6127			0
S3	2016	2016	2016	2	0	2	Export	690	Seychelles	SYC	528	Netherlands	NLD								88	PHOTO.APPARAT.NES;CLOCKS	1	No Quantity							9726			0
S3	2016	2016	2016	2	0	2	Export	690	Seychelles	SYC	826	United Kingdom	GBR								88	PHOTO.APPARAT.NES;CLOCKS	1	No Quantity							7916			0
S3	2016	2016	2016	2	0	2	Export	690	Seychelles	SYC	842	USA	USA								88	PHOTO.APPARAT.NES;CLOCKS	1	No Quantity							6527			0
S3	2016	2016	2016	2	0	2	Export	694	Sierra Leone	SLE	0	World	WLD								88	PHOTO.APPARAT.NES;CLOCKS	1	No Quantity							294			0
S3	2016	2016	2016	2	0	2	Export	694	Sierra Leone	SLE	430	Liberia	LBR								88	PHOTO.APPARAT.NES;CLOCKS	1	No Quantity							35			0
S3	2016	2016	2016	2	0	2	Export	694	Sierra Leone	SLE	504	Morocco	MAR								88	PHOTO.APPARAT.NES;CLOCKS	1	No Quantity							260			0
S3	2016	2016	2016	2	0	2	Export	690	Seychelles	SYC	0	World	WLD								89	MISC MANUFCTRD GOODS NES	1	No Quantity							645383			0
S3	2016	2016	2016	2	0	2	Export	690	Seychelles	SYC	112	Belarus	BLR								89	MISC MANUFCTRD GOODS NES	1	No Quantity							10			0
S3	2016	2016	2016	2	0	2	Export	690	Seychelles	SYC	144	Sri Lanka	LKA								89	MISC MANUFCTRD GOODS NES	1	No Quantity							19669			0
S3	2016	2016	2016	2	0	2	Export	690	Seychelles	SYC	156	China	CHN								89	MISC MANUFCTRD GOODS NES	1	No Quantity							8139			0
S3	2016	2016	2016	2	0	2	Export	690	Seychelles	SYC	251	France	FRA								89	MISC MANUFCTRD GOODS NES	1	No Quantity							323			0
S3	2016	2016	2016	2	0	2	Export	690	Seychelles	SYC	276	Germany	DEU								89	MISC MANUFCTRD GOODS NES	1	No Quantity							4506			0
S3	2016	2016	2016	2	0	2	Export	690	Seychelles	SYC	381	Italy	ITA								89	MISC MANUFCTRD GOODS NES	1	No Quantity							5553			0
S3	2016	2016	2016	2	0	2	Export	690	Seychelles	SYC	404	Kenya	KEN								89	MISC MANUFCTRD GOODS NES	1	No Quantity							760			0
S3	2016	2016	2016	2	0	2	Export	690	Seychelles	SYC	450	Madagascar	MDG								89	MISC MANUFCTRD GOODS NES	1	No Quantity							204			0
S3	2016	2016	2016	2	0	2	Export	690	Seychelles	SYC	462	Maldives	MDV								89	MISC MANUFCTRD GOODS NES	1	No Quantity							7232			0
S3	2016	2016	2016	2	0	2	Export	690	Seychelles	SYC	480	Mauritius	MUS								89	MISC MANUFCTRD GOODS NES	1	No Quantity							10343			0
S3	2016	2016	2016	2	0	2	Export	690	Seychelles	SYC	528	Netherlands	NLD								89	MISC MANUFCTRD GOODS NES	1	No Quantity							2490			0
S3	2016	2016	2016	2	0	2	Export	690	Seychelles	SYC	699	India	IND								89	MISC MANUFCTRD GOODS NES	1	No Quantity							2390			0
S3	2016	2016	2016	2	0	2	Export	690	Seychelles	SYC	702	Singapore	SGP								89	MISC MANUFCTRD GOODS NES	1	No Quantity							335			0
S3	2016	2016	2016	2	0	2	Export	690	Seychelles	SYC	710	South Africa	ZAF								89	MISC MANUFCTRD GOODS NES	1	No Quantity							51020			0
S3	2016	2016	2016	2	0	2	Export	690	Seychelles	SYC	724	Spain	ESP								89	MISC MANUFCTRD GOODS NES	1	No Quantity							920			0
S3	2016	2016	2016	2	0	2	Export	690	Seychelles	SYC	784	United Arab Emirates	ARE								89	MISC MANUFCTRD GOODS NES	1	No Quantity							12678			0
S3	2016	2016	2016	2	0	2	Export	690	Seychelles	SYC	800	Uganda	UGA								89	MISC MANUFCTRD GOODS NES	1	No Quantity							471			0
S3	2016	2016	2016	2	0	2	Export	690	Seychelles	SYC	826	United Kingdom	GBR								89	MISC MANUFCTRD GOODS NES	1	No Quantity							4700			0
S3	2016	2016	2016	2	0	2	Export	690	Seychelles	SYC	834	United Rep. of Tanzania	TZA								89	MISC MANUFCTRD GOODS NES	1	No Quantity							14			0
S3	2016	2016	2016	2	0	2	Export	690	Seychelles	SYC	842	USA	USA								89	MISC MANUFCTRD GOODS NES	1	No Quantity							513623			0
S3	2016	2016	2016	2	0	2	Export	694	Sierra Leone	SLE	0	World	WLD								89	MISC MANUFCTRD GOODS NES	1	No Quantity							803863			0
S3	2016	2016	2016	2	0	2	Export	694	Sierra Leone	SLE	36	Australia	AUS								89	MISC MANUFCTRD GOODS NES	1	No Quantity							784			0
S3	2016	2016	2016	2	0	2	Export	694	Sierra Leone	SLE	56	Belgium	BEL								89	MISC MANUFCTRD GOODS NES	1	No Quantity							10721			0
S3	2016	2016	2016	2	0	2	Export	694	Sierra Leone	SLE	76	Brazil	BRA								89	MISC MANUFCTRD GOODS NES	1	No Quantity							334			0
S3	2016	2016	2016	2	0	2	Export	694	Sierra Leone	SLE	144	Sri Lanka	LKA								89	MISC MANUFCTRD GOODS NES	1	No Quantity							6020			0
S3	2016	2016	2016	2	0	2	Export	694	Sierra Leone	SLE	178	Congo	COG								89	MISC MANUFCTRD GOODS NES	1	No Quantity							5744			0
S3	2016	2016	2016	2	0	2	Export	694	Sierra Leone	SLE	251	France	FRA								89	MISC MANUFCTRD GOODS NES	1	No Quantity							3			0
S3	2016	2016	2016	2	0	2	Export	694	Sierra Leone	SLE	276	Germany	DEU								89	MISC MANUFCTRD GOODS NES	1	No Quantity							17			0
S3	2016	2016	2016	2	0	2	Export	694	Sierra Leone	SLE	288	Ghana	GHA								89	MISC MANUFCTRD GOODS NES	1	No Quantity							28681			0
S3	2016	2016	2016	2	0	2	Export	694	Sierra Leone	SLE	324	Guinea	GIN								89	MISC MANUFCTRD GOODS NES	1	No Quantity							729401			0
S3	2016	2016	2016	2	0	2	Export	694	Sierra Leone	SLE	384	Côte d'Ivoire	CIV								89	MISC MANUFCTRD GOODS NES	1	No Quantity							318			0
S3	2016	2016	2016	2	0	2	Export	694	Sierra Leone	SLE	404	Kenya	KEN								89	MISC MANUFCTRD GOODS NES	1	No Quantity							936			0
S3	2016	2016	2016	2	0	2	Export	694	Sierra Leone	SLE	422	Lebanon	LBN								89	MISC MANUFCTRD GOODS NES	1	No Quantity							1493			0
S3	2016	2016	2016	2	0	2	Export	694	Sierra Leone	SLE	430	Liberia	LBR								89	MISC MANUFCTRD GOODS NES	1	No Quantity							3134			0
S3	2016	2016	2016	2	0	2	Export	694	Sierra Leone	SLE	454	Malawi	MWI								89	MISC MANUFCTRD GOODS NES	1	No Quantity							549			0
S3	2016	2016	2016	2	0	2	Export	694	Sierra Leone	SLE	528	Netherlands	NLD								89	MISC MANUFCTRD GOODS NES	1	No Quantity							301			0
S3	2016	2016	2016	2	0	2	Export	694	Sierra Leone	SLE	562	Niger	NER								89	MISC MANUFCTRD GOODS NES	1	No Quantity							311			0
S3	2016	2016	2016	2	0	2	Export	694	Sierra Leone	SLE	566	Nigeria	NGA								89	MISC MANUFCTRD GOODS NES	1	No Quantity							85			0
S3	2016	2016	2016	2	0	2	Export	694	Sierra Leone	SLE	686	Senegal	SEN								89	MISC MANUFCTRD GOODS NES	1	No Quantity							417			0
S3	2016	2016	2016	2	0	2	Export	694	Sierra Leone	SLE	710	South Africa	ZAF								89	MISC MANUFCTRD GOODS NES	1	No Quantity							1271			0
S3	2016	2016	2016	2	0	2	Export	694	Sierra Leone	SLE	826	United Kingdom	GBR								89	MISC MANUFCTRD GOODS NES	1	No Quantity							4445			0
S3	2016	2016	2016	2	0	2	Export	694	Sierra Leone	SLE	842	USA	USA								89	MISC MANUFCTRD GOODS NES	1	No Quantity							8254			0
S3	2016	2016	2016	2	0	2	Export	694	Sierra Leone	SLE	894	Zambia	ZMB								89	MISC MANUFCTRD GOODS NES	1	No Quantity							644			0
S3	2016	2016	2016	2	0	2	Export	690	Seychelles	SYC	0	World	WLD								93	SPEC.TRANSACT.NOT CLASSD	1	No Quantity							7548964			0
S3	2016	2016	2016	2	0	2	Export	690	Seychelles	SYC	36	Australia	AUS								93	SPEC.TRANSACT.NOT CLASSD	1	No Quantity							64431			0
S3	2016	2016	2016	2	0	2	Export	690	Seychelles	SYC	40	Austria	AUT								93	SPEC.TRANSACT.NOT CLASSD	1	No Quantity							13514			0
S3	2016	2016	2016	2	0	2	Export	690	Seychelles	SYC	51	Armenia	ARM								93	SPEC.TRANSACT.NOT CLASSD	1	No Quantity							381			0
S3	2016	2016	2016	2	0	2	Export	690	Seychelles	SYC	120	Cameroon	CMR								93	SPEC.TRANSACT.NOT CLASSD	1	No Quantity							15177			0
S3	2016	2016	2016	2	0	2	Export	690	Seychelles	SYC	124	Canada	CAN								93	SPEC.TRANSACT.NOT CLASSD	1	No Quantity							12532			0
S3	2016	2016	2016	2	0	2	Export	690	Seychelles	SYC	144	Sri Lanka	LKA								93	SPEC.TRANSACT.NOT CLASSD	1	No Quantity							50717			0
S3	2016	2016	2016	2	0	2	Export	690	Seychelles	SYC	192	Cuba	CUB								93	SPEC.TRANSACT.NOT CLASSD	1	No Quantity							134722			0
S3	2016	2016	2016	2	0	2	Export	690	Seychelles	SYC	196	Cyprus	CYP								93	SPEC.TRANSACT.NOT CLASSD	1	No Quantity							207			0
S3	2016	2016	2016	2	0	2	Export	690	Seychelles	SYC	203	Czechia	CZE								93	SPEC.TRANSACT.NOT CLASSD	1	No Quantity							3285			0
S3	2016	2016	2016	2	0	2	Export	690	Seychelles	SYC	208	Denmark	DNK								93	SPEC.TRANSACT.NOT CLASSD	1	No Quantity							93790			0
S3	2016	2016	2016	2	0	2	Export	690	Seychelles	SYC	231	Ethiopia	ETH								93	SPEC.TRANSACT.NOT CLASSD	1	No Quantity							84959			0
S3	2016	2016	2016	2	0	2	Export	690	Seychelles	SYC	242	Fiji	FJI								93	SPEC.TRANSACT.NOT CLASSD	1	No Quantity							73693			0
S3	2016	2016	2016	2	0	2	Export	690	Seychelles	SYC	246	Finland	FIN								93	SPEC.TRANSACT.NOT CLASSD	1	No Quantity							55381			0
S3	2016	2016	2016	2	0	2	Export	690	Seychelles	SYC	251	France	FRA								93	SPEC.TRANSACT.NOT CLASSD	1	No Quantity							1733408			0
S3	2016	2016	2016	2	0	2	Export	690	Seychelles	SYC	276	Germany	DEU								93	SPEC.TRANSACT.NOT CLASSD	1	No Quantity							30330			0
S3	2016	2016	2016	2	0	2	Export	690	Seychelles	SYC	288	Ghana	GHA								93	SPEC.TRANSACT.NOT CLASSD	1	No Quantity							768			0
S3	2016	2016	2016	2	0	2	Export	690	Seychelles	SYC	364	Iran	IRN								93	SPEC.TRANSACT.NOT CLASSD	1	No Quantity							272286			0
S3	2016	2016	2016	2	0	2	Export	690	Seychelles	SYC	381	Italy	ITA								93	SPEC.TRANSACT.NOT CLASSD	1	No Quantity							13167			0
S3	2016	2016	2016	2	0	2	Export	690	Seychelles	SYC	384	Côte d'Ivoire	CIV								93	SPEC.TRANSACT.NOT CLASSD	1	No Quantity							23464			0
S3	2016	2016	2016	2	0	2	Export	690	Seychelles	SYC	392	Japan	JPN								93	SPEC.TRANSACT.NOT CLASSD	1	No Quantity							1957			0
S3	2016	2016	2016	2	0	2	Export	690	Seychelles	SYC	404	Kenya	KEN								93	SPEC.TRANSACT.NOT CLASSD	1	No Quantity							718			0
S3	2016	2016	2016	2	0	2	Export	690	Seychelles	SYC	408	Dem. People's Rep. of Korea	PRK								93	SPEC.TRANSACT.NOT CLASSD	1	No Quantity							772306			0
S3	2016	2016	2016	2	0	2	Export	690	Seychelles	SYC	410	Rep. of Korea	KOR								93	SPEC.TRANSACT.NOT CLASSD	1	No Quantity							849387			0
S3	2016	2016	2016	2	0	2	Export	690	Seychelles	SYC	422	Lebanon	LBN								93	SPEC.TRANSACT.NOT CLASSD	1	No Quantity							2017			0
S3	2016	2016	2016	2	0	2	Export	690	Seychelles	SYC	450	Madagascar	MDG								93	SPEC.TRANSACT.NOT CLASSD	1	No Quantity							15302			0
S3	2016	2016	2016	2	0	2	Export	690	Seychelles	SYC	458	Malaysia	MYS								93	SPEC.TRANSACT.NOT CLASSD	1	No Quantity							32296			0
S3	2016	2016	2016	2	0	2	Export	690	Seychelles	SYC	462	Maldives	MDV								93	SPEC.TRANSACT.NOT CLASSD	1	No Quantity							54029			0
S3	2016	2016	2016	2	0	2	Export	690	Seychelles	SYC	480	Mauritius	MUS								93	SPEC.TRANSACT.NOT CLASSD	1	No Quantity							326560			0
S3	2016	2016	2016	2	0	2	Export	690	Seychelles	SYC	504	Morocco	MAR								93	SPEC.TRANSACT.NOT CLASSD	1	No Quantity							116694			0
S3	2016	2016	2016	2	0	2	Export	690	Seychelles	SYC	528	Netherlands	NLD								93	SPEC.TRANSACT.NOT CLASSD	1	No Quantity							200870			0
S3	2016	2016	2016	2	0	2	Export	690	Seychelles	SYC	566	Nigeria	NGA								93	SPEC.TRANSACT.NOT CLASSD	1	No Quantity							8689			0
S3	2016	2016	2016	2	0	2	Export	690	Seychelles	SYC	579	Norway	NOR								93	SPEC.TRANSACT.NOT CLASSD	1	No Quantity							174111			0
S3	2016	2016	2016	2	0	2	Export	690	Seychelles	SYC	608	Philippines	PHL								93	SPEC.TRANSACT.NOT CLASSD	1	No Quantity							979			0
S3	2016	2016	2016	2	0	2	Export	690	Seychelles	SYC	620	Portugal	PRT								93	SPEC.TRANSACT.NOT CLASSD	1	No Quantity							1883			0
S3	2016	2016	2016	2	0	2	Export	690	Seychelles	SYC	643	Russian Federation	RUS								93	SPEC.TRANSACT.NOT CLASSD	1	No Quantity							4733			0
S3	2016	2016	2016	2	0	2	Export	690	Seychelles	SYC	682	Saudi Arabia	SAU								93	SPEC.TRANSACT.NOT CLASSD	1	No Quantity							6055			0
S3	2016	2016	2016	2	0	2	Export	690	Seychelles	SYC	686	Senegal	SEN								93	SPEC.TRANSACT.NOT CLASSD	1	No Quantity							253			0
S3	2016	2016	2016	2	0	2	Export	690	Seychelles	SYC	694	Sierra Leone	SLE								93	SPEC.TRANSACT.NOT CLASSD	1	No Quantity							15061			0
S3	2016	2016	2016	2	0	2	Export	690	Seychelles	SYC	699	India	IND								93	SPEC.TRANSACT.NOT CLASSD	1	No Quantity							41923			0
S3	2016	2016	2016	2	0	2	Export	690	Seychelles	SYC	702	Singapore	SGP								93	SPEC.TRANSACT.NOT CLASSD	1	No Quantity							30041			0
S3	2016	2016	2016	2	0	2	Export	690	Seychelles	SYC	710	South Africa	ZAF								93	SPEC.TRANSACT.NOT CLASSD	1	No Quantity							364069			0
S3	2016	2016	2016	2	0	2	Export	690	Seychelles	SYC	724	Spain	ESP								93	SPEC.TRANSACT.NOT CLASSD	1	No Quantity							874394			0
S3	2016	2016	2016	2	0	2	Export	690	Seychelles	SYC	752	Sweden	SWE								93	SPEC.TRANSACT.NOT CLASSD	1	No Quantity							413			0
S3	2016	2016	2016	2	0	2	Export	690	Seychelles	SYC	757	Switzerland	CHE								93	SPEC.TRANSACT.NOT CLASSD	1	No Quantity							13521			0
S3	2016	2016	2016	2	0	2	Export	690	Seychelles	SYC	764	Thailand	THA								93	SPEC.TRANSACT.NOT CLASSD	1	No Quantity							274748			0
S3	2016	2016	2016	2	0	2	Export	690	Seychelles	SYC	784	United Arab Emirates	ARE								93	SPEC.TRANSACT.NOT CLASSD	1	No Quantity							84496			0
S3	2016	2016	2016	2	0	2	Export	690	Seychelles	SYC	788	Tunisia	TUN								93	SPEC.TRANSACT.NOT CLASSD	1	No Quantity							155125			0
S3	2016	2016	2016	2	0	2	Export	690	Seychelles	SYC	792	Turkey	TUR								93	SPEC.TRANSACT.NOT CLASSD	1	No Quantity							349765			0
S3	2016	2016	2016	2	0	2	Export	690	Seychelles	SYC	804	Ukraine	UKR								93	SPEC.TRANSACT.NOT CLASSD	1	No Quantity							4436			0
S3	2016	2016	2016	2	0	2	Export	690	Seychelles	SYC	826	United Kingdom	GBR								93	SPEC.TRANSACT.NOT CLASSD	1	No Quantity							31002			0
S3	2016	2016	2016	2	0	2	Export	690	Seychelles	SYC	842	USA	USA								93	SPEC.TRANSACT.NOT CLASSD	1	No Quantity							63589			0
S3	2016	2016	2016	2	0	2	Export	690	Seychelles	SYC	899	Areas, nes									93	SPEC.TRANSACT.NOT CLASSD	1	No Quantity							1330			0
S3	2016	2016	2016	2	0	2	Export	694	Sierra Leone	SLE	0	World	WLD								93	SPEC.TRANSACT.NOT CLASSD	1	No Quantity							24560			0
S3	2016	2016	2016	2	0	2	Export	694	Sierra Leone	SLE	422	Lebanon	LBN								93	SPEC.TRANSACT.NOT CLASSD	1	No Quantity							24560			0
