# Supplementary material for: Core-periphery structure in sectoral international trade networks: A new approach to an old theory
Source: PLoS One. 2020 Apr 2;15(4):e0229547. doi: 10.1371/journal.pone.0229547 (PMC7117750; doi:10.1371/journal.pone.0229547)
Supplement: S7 File — (ZIP) [file pone.0229547.s007.zip › S7_File/RawData 2016/comtrade (64).csv]

Classification	Year	Period	Period Desc.	Aggregate Level	Is Leaf Code	Trade Flow Code	Trade Flow	Reporter Code	Reporter	Reporter ISO	Partner Code	Partner	Partner ISO	2nd Partner Code	2nd Partner	2nd Partner ISO	Customs Proc. Code	Customs	Mode of Transport Code	Mode of Transport	Commodity Code	Commodity	Qty Unit Code	Qty Unit	Qty	Alt Qty Unit Code	Alt Qty Unit	Alt Qty	Netweight (kg)	Gross weight (kg)	Trade Value (US$)	CIF Trade Value (US$)	FOB Trade Value (US$)	Flag
S3	2016	2016	2016	2	0	2	Export	702	Singapore	SGP	0	World	WLD								00	LIVE ANIMALS	1	No Quantity			0				5778633			4
S3	2016	2016	2016	2	0	2	Export	702	Singapore	SGP	36	Australia	AUS								00	LIVE ANIMALS	1	No Quantity			0		0		482361			4
S3	2016	2016	2016	2	0	2	Export	702	Singapore	SGP	48	Bahrain	BHR								00	LIVE ANIMALS	1	No Quantity			0				289			4
S3	2016	2016	2016	2	0	2	Export	702	Singapore	SGP	56	Belgium	BEL								00	LIVE ANIMALS	1	No Quantity			0				130			4
S3	2016	2016	2016	2	0	2	Export	702	Singapore	SGP	96	Brunei Darussalam	BRN								00	LIVE ANIMALS	1	No Quantity			0		0		1379			4
S3	2016	2016	2016	2	0	2	Export	702	Singapore	SGP	104	Myanmar	MMR								00	LIVE ANIMALS	1	No Quantity			0				2136			4
S3	2016	2016	2016	2	0	2	Export	702	Singapore	SGP	124	Canada	CAN								00	LIVE ANIMALS	1	No Quantity			0				1144			4
S3	2016	2016	2016	2	0	2	Export	702	Singapore	SGP	144	Sri Lanka	LKA								00	LIVE ANIMALS	1	No Quantity			0				419			4
S3	2016	2016	2016	2	0	2	Export	702	Singapore	SGP	156	China	CHN								00	LIVE ANIMALS	1	No Quantity			0		0		1004712			4
S3	2016	2016	2016	2	0	2	Export	702	Singapore	SGP	196	Cyprus	CYP								00	LIVE ANIMALS	1	No Quantity			0				36			4
S3	2016	2016	2016	2	0	2	Export	702	Singapore	SGP	203	Czechia	CZE								00	LIVE ANIMALS	1	No Quantity			0				57			4
S3	2016	2016	2016	2	0	2	Export	702	Singapore	SGP	208	Denmark	DNK								00	LIVE ANIMALS	1	No Quantity			0				57			4
S3	2016	2016	2016	2	0	2	Export	702	Singapore	SGP	251	France	FRA								00	LIVE ANIMALS	1	No Quantity			0		0		7439			4
S3	2016	2016	2016	2	0	2	Export	702	Singapore	SGP	276	Germany	DEU								00	LIVE ANIMALS	1	No Quantity			0		0		535			4
S3	2016	2016	2016	2	0	2	Export	702	Singapore	SGP	300	Greece	GRC								00	LIVE ANIMALS	1	No Quantity			0				108			4
S3	2016	2016	2016	2	0	2	Export	702	Singapore	SGP	344	China, Hong Kong SAR	HKG								00	LIVE ANIMALS	1	No Quantity			0		0		351088			4
S3	2016	2016	2016	2	0	2	Export	702	Singapore	SGP	360	Indonesia	IDN								00	LIVE ANIMALS	1	No Quantity			0		0		48317			4
S3	2016	2016	2016	2	0	2	Export	702	Singapore	SGP	372	Ireland	IRL								00	LIVE ANIMALS	1	No Quantity			0				188			4
S3	2016	2016	2016	2	0	2	Export	702	Singapore	SGP	381	Italy	ITA								00	LIVE ANIMALS	1	No Quantity			0				144			4
S3	2016	2016	2016	2	0	2	Export	702	Singapore	SGP	392	Japan	JPN								00	LIVE ANIMALS	1	No Quantity			0		0		417312			4
S3	2016	2016	2016	2	0	2	Export	702	Singapore	SGP	404	Kenya	KEN								00	LIVE ANIMALS	1	No Quantity			0				57			4
S3	2016	2016	2016	2	0	2	Export	702	Singapore	SGP	410	Rep. of Korea	KOR								00	LIVE ANIMALS	1	No Quantity			0				438			4
S3	2016	2016	2016	2	0	2	Export	702	Singapore	SGP	428	Latvia	LVA								00	LIVE ANIMALS	1	No Quantity			0				36			4
S3	2016	2016	2016	2	0	2	Export	702	Singapore	SGP	442	Luxembourg	LUX								00	LIVE ANIMALS	1	No Quantity			0				144			4
S3	2016	2016	2016	2	0	2	Export	702	Singapore	SGP	458	Malaysia	MYS								00	LIVE ANIMALS	1	No Quantity			0		0		834748			4
S3	2016	2016	2016	2	0	2	Export	702	Singapore	SGP	462	Maldives	MDV								00	LIVE ANIMALS	1	No Quantity			0		0		1448			4
S3	2016	2016	2016	2	0	2	Export	702	Singapore	SGP	470	Malta	MLT								00	LIVE ANIMALS	1	No Quantity			0				108			4
S3	2016	2016	2016	2	0	2	Export	702	Singapore	SGP	484	Mexico	MEX								00	LIVE ANIMALS	1	No Quantity			0				36			4
S3	2016	2016	2016	2	0	2	Export	702	Singapore	SGP	490	Other Asia, nes									00	LIVE ANIMALS	1	No Quantity			0		0		2224875			4
S3	2016	2016	2016	2	0	2	Export	702	Singapore	SGP	512	Oman	OMN								00	LIVE ANIMALS	1	No Quantity			0		0		11006			4
S3	2016	2016	2016	2	0	2	Export	702	Singapore	SGP	524	Nepal	NPL								00	LIVE ANIMALS	1	No Quantity			0				57			4
S3	2016	2016	2016	2	0	2	Export	702	Singapore	SGP	528	Netherlands	NLD								00	LIVE ANIMALS	1	No Quantity			0				7236			4
S3	2016	2016	2016	2	0	2	Export	702	Singapore	SGP	554	New Zealand	NZL								00	LIVE ANIMALS	1	No Quantity			0				3678			4
S3	2016	2016	2016	2	0	2	Export	702	Singapore	SGP	579	Norway	NOR								00	LIVE ANIMALS	1	No Quantity			0				152			4
S3	2016	2016	2016	2	0	2	Export	702	Singapore	SGP	608	Philippines	PHL								00	LIVE ANIMALS	1	No Quantity			0				333			4
S3	2016	2016	2016	2	0	2	Export	702	Singapore	SGP	620	Portugal	PRT								00	LIVE ANIMALS	1	No Quantity			0				152			4
S3	2016	2016	2016	2	0	2	Export	702	Singapore	SGP	634	Qatar	QAT								00	LIVE ANIMALS	1	No Quantity			0				130			4
S3	2016	2016	2016	2	0	2	Export	702	Singapore	SGP	642	Romania	ROU								00	LIVE ANIMALS	1	No Quantity			0				72			4
S3	2016	2016	2016	2	0	2	Export	702	Singapore	SGP	643	Russian Federation	RUS								00	LIVE ANIMALS	1	No Quantity			0				787			4
S3	2016	2016	2016	2	0	2	Export	702	Singapore	SGP	682	Saudi Arabia	SAU								00	LIVE ANIMALS	1	No Quantity			0				1810			4
S3	2016	2016	2016	2	0	2	Export	702	Singapore	SGP	699	India	IND								00	LIVE ANIMALS	1	No Quantity			0				130			4
S3	2016	2016	2016	2	0	2	Export	702	Singapore	SGP	703	Slovakia	SVK								00	LIVE ANIMALS	1	No Quantity			0				72			4
S3	2016	2016	2016	2	0	2	Export	702	Singapore	SGP	704	Viet Nam	VNM								00	LIVE ANIMALS	1	No Quantity			0				206060			4
S3	2016	2016	2016	2	0	2	Export	702	Singapore	SGP	710	South Africa	ZAF								00	LIVE ANIMALS	1	No Quantity			0				753			4
S3	2016	2016	2016	2	0	2	Export	702	Singapore	SGP	724	Spain	ESP								00	LIVE ANIMALS	1	No Quantity			0				275			4
S3	2016	2016	2016	2	0	2	Export	702	Singapore	SGP	752	Sweden	SWE								00	LIVE ANIMALS	1	No Quantity			0				166			4
S3	2016	2016	2016	2	0	2	Export	702	Singapore	SGP	757	Switzerland	CHE								00	LIVE ANIMALS	1	No Quantity			0				1145			4
S3	2016	2016	2016	2	0	2	Export	702	Singapore	SGP	764	Thailand	THA								00	LIVE ANIMALS	1	No Quantity			0		0		38668			4
S3	2016	2016	2016	2	0	2	Export	702	Singapore	SGP	784	United Arab Emirates	ARE								00	LIVE ANIMALS	1	No Quantity			0		0		25234			4
S3	2016	2016	2016	2	0	2	Export	702	Singapore	SGP	818	Egypt	EGY								00	LIVE ANIMALS	1	No Quantity			0				217			4
S3	2016	2016	2016	2	0	2	Export	702	Singapore	SGP	826	United Kingdom	GBR								00	LIVE ANIMALS	1	No Quantity			0		0		13914			4
S3	2016	2016	2016	2	0	2	Export	702	Singapore	SGP	842	USA	USA								00	LIVE ANIMALS	1	No Quantity			0		0		86824			4
S3	2016	2016	2016	2	0	2	Export	702	Singapore	SGP	0	World	WLD								01	MEAT, MEAT PREPARATIONS	1	No Quantity			0		0		120592570			4
S3	2016	2016	2016	2	0	2	Export	702	Singapore	SGP	36	Australia	AUS								01	MEAT, MEAT PREPARATIONS	1	No Quantity			0		0		82438			0
S3	2016	2016	2016	2	0	2	Export	702	Singapore	SGP	48	Bahrain	BHR								01	MEAT, MEAT PREPARATIONS	1	No Quantity			0		0		6595			0
S3	2016	2016	2016	2	0	2	Export	702	Singapore	SGP	50	Bangladesh	BGD								01	MEAT, MEAT PREPARATIONS	1	No Quantity			0		0		57626			0
S3	2016	2016	2016	2	0	2	Export	702	Singapore	SGP	52	Barbados	BRB								01	MEAT, MEAT PREPARATIONS	1	No Quantity			0		0		9564			0
S3	2016	2016	2016	2	0	2	Export	702	Singapore	SGP	64	Bhutan	BTN								01	MEAT, MEAT PREPARATIONS	1	No Quantity			0		0		6470			0
S3	2016	2016	2016	2	0	2	Export	702	Singapore	SGP	76	Brazil	BRA								01	MEAT, MEAT PREPARATIONS	1	No Quantity			0		0		42456			0
S3	2016	2016	2016	2	0	2	Export	702	Singapore	SGP	96	Brunei Darussalam	BRN								01	MEAT, MEAT PREPARATIONS	1	No Quantity			0		0		2306694			0
S3	2016	2016	2016	2	0	2	Export	702	Singapore	SGP	104	Myanmar	MMR								01	MEAT, MEAT PREPARATIONS	1	No Quantity			0		0		1012250			0
S3	2016	2016	2016	2	0	2	Export	702	Singapore	SGP	116	Cambodia	KHM								01	MEAT, MEAT PREPARATIONS	1	No Quantity			0		0		296805			0
S3	2016	2016	2016	2	0	2	Export	702	Singapore	SGP	144	Sri Lanka	LKA								01	MEAT, MEAT PREPARATIONS	1	No Quantity			0		0		699300			0
S3	2016	2016	2016	2	0	2	Export	702	Singapore	SGP	156	China	CHN								01	MEAT, MEAT PREPARATIONS	1	No Quantity			0		0		246367			0
S3	2016	2016	2016	2	0	2	Export	702	Singapore	SGP	162	Christmas Isds	CXR								01	MEAT, MEAT PREPARATIONS	1	No Quantity			0		0		1104			0
S3	2016	2016	2016	2	0	2	Export	702	Singapore	SGP	251	France	FRA								01	MEAT, MEAT PREPARATIONS	1	No Quantity			0		0		142910			0
S3	2016	2016	2016	2	0	2	Export	702	Singapore	SGP	324	Guinea	GIN								01	MEAT, MEAT PREPARATIONS	1	No Quantity			0		0		2000			0
S3	2016	2016	2016	2	0	2	Export	702	Singapore	SGP	344	China, Hong Kong SAR	HKG								01	MEAT, MEAT PREPARATIONS	1	No Quantity			0		0		2049496			0
S3	2016	2016	2016	2	0	2	Export	702	Singapore	SGP	360	Indonesia	IDN								01	MEAT, MEAT PREPARATIONS	1	No Quantity			0		0		75519424			0
S3	2016	2016	2016	2	0	2	Export	702	Singapore	SGP	392	Japan	JPN								01	MEAT, MEAT PREPARATIONS	1	No Quantity			0		0		99767			0
S3	2016	2016	2016	2	0	2	Export	702	Singapore	SGP	410	Rep. of Korea	KOR								01	MEAT, MEAT PREPARATIONS	1	No Quantity			0		0		158137			0
S3	2016	2016	2016	2	0	2	Export	702	Singapore	SGP	414	Kuwait	KWT								01	MEAT, MEAT PREPARATIONS	1	No Quantity			0		0		125869			0
S3	2016	2016	2016	2	0	2	Export	702	Singapore	SGP	422	Lebanon	LBN								01	MEAT, MEAT PREPARATIONS	1	No Quantity			0		0		169			0
S3	2016	2016	2016	2	0	2	Export	702	Singapore	SGP	446	China, Macao SAR	MAC								01	MEAT, MEAT PREPARATIONS	1	No Quantity			0		0		17658			0
S3	2016	2016	2016	2	0	2	Export	702	Singapore	SGP	458	Malaysia	MYS								01	MEAT, MEAT PREPARATIONS	1	No Quantity			0		0		28572581			0
S3	2016	2016	2016	2	0	2	Export	702	Singapore	SGP	462	Maldives	MDV								01	MEAT, MEAT PREPARATIONS	1	No Quantity			0		0		1684073			0
S3	2016	2016	2016	2	0	2	Export	702	Singapore	SGP	480	Mauritius	MUS								01	MEAT, MEAT PREPARATIONS	1	No Quantity			0		0		55250			0
S3	2016	2016	2016	2	0	2	Export	702	Singapore	SGP	490	Other Asia, nes									01	MEAT, MEAT PREPARATIONS	1	No Quantity			0		0		11595			0
S3	2016	2016	2016	2	0	2	Export	702	Singapore	SGP	520	Nauru	NRU								01	MEAT, MEAT PREPARATIONS	1	No Quantity			0		0		77548			0
S3	2016	2016	2016	2	0	2	Export	702	Singapore	SGP	524	Nepal	NPL								01	MEAT, MEAT PREPARATIONS	1	No Quantity			0		0		1747			0
S3	2016	2016	2016	2	0	2	Export	702	Singapore	SGP	528	Netherlands	NLD								01	MEAT, MEAT PREPARATIONS	1	No Quantity			0		0		46298			0
S3	2016	2016	2016	2	0	2	Export	702	Singapore	SGP	554	New Zealand	NZL								01	MEAT, MEAT PREPARATIONS	1	No Quantity			0		0		3025			4
S3	2016	2016	2016	2	0	2	Export	702	Singapore	SGP	566	Nigeria	NGA								01	MEAT, MEAT PREPARATIONS	1	No Quantity			0		0		1802			0
S3	2016	2016	2016	2	0	2	Export	702	Singapore	SGP	579	Norway	NOR								01	MEAT, MEAT PREPARATIONS	1	No Quantity			0		0		8625			0
S3	2016	2016	2016	2	0	2	Export	702	Singapore	SGP	580	N. Mariana Isds	MNP								01	MEAT, MEAT PREPARATIONS	1	No Quantity			0		0		544			0
S3	2016	2016	2016	2	0	2	Export	702	Singapore	SGP	583	FS Micronesia	FSM								01	MEAT, MEAT PREPARATIONS	1	No Quantity			0		0		40204			0
S3	2016	2016	2016	2	0	2	Export	702	Singapore	SGP	608	Philippines	PHL								01	MEAT, MEAT PREPARATIONS	1	No Quantity			0		0		384660			0
S3	2016	2016	2016	2	0	2	Export	702	Singapore	SGP	626	Timor-Leste	TLS								01	MEAT, MEAT PREPARATIONS	1	No Quantity			0		0		3881272			0
S3	2016	2016	2016	2	0	2	Export	702	Singapore	SGP	634	Qatar	QAT								01	MEAT, MEAT PREPARATIONS	1	No Quantity			0		0		150755			0
S3	2016	2016	2016	2	0	2	Export	702	Singapore	SGP	682	Saudi Arabia	SAU								01	MEAT, MEAT PREPARATIONS	1	No Quantity			0		0		57442			0
S3	2016	2016	2016	2	0	2	Export	702	Singapore	SGP	690	Seychelles	SYC								01	MEAT, MEAT PREPARATIONS	1	No Quantity			0		0		3549			0
S3	2016	2016	2016	2	0	2	Export	702	Singapore	SGP	699	India	IND								01	MEAT, MEAT PREPARATIONS	1	No Quantity			0		0		56099			0
S3	2016	2016	2016	2	0	2	Export	702	Singapore	SGP	704	Viet Nam	VNM								01	MEAT, MEAT PREPARATIONS	1	No Quantity			0		0		477967			0
S3	2016	2016	2016	2	0	2	Export	702	Singapore	SGP	705	Slovenia	SVN								01	MEAT, MEAT PREPARATIONS	1	No Quantity			0		0		88182			0
S3	2016	2016	2016	2	0	2	Export	702	Singapore	SGP	710	South Africa	ZAF								01	MEAT, MEAT PREPARATIONS	1	No Quantity			0		0		37265			0
S3	2016	2016	2016	2	0	2	Export	702	Singapore	SGP	764	Thailand	THA								01	MEAT, MEAT PREPARATIONS	1	No Quantity			0		0		1634557			0
S3	2016	2016	2016	2	0	2	Export	702	Singapore	SGP	784	United Arab Emirates	ARE								01	MEAT, MEAT PREPARATIONS	1	No Quantity			0		0		323045			0
S3	2016	2016	2016	2	0	2	Export	702	Singapore	SGP	798	Tuvalu	TUV								01	MEAT, MEAT PREPARATIONS	1	No Quantity			0		0		16172			0
S3	2016	2016	2016	2	0	2	Export	702	Singapore	SGP	842	USA	USA								01	MEAT, MEAT PREPARATIONS	1	No Quantity			0		0		95191			0
S3	2016	2016	2016	2	0	2	Export	702	Singapore	SGP	0	World	WLD								02	DAIRY PRODUCTS,BIRD EGGS	1	No Quantity			0		0		195222810			4
S3	2016	2016	2016	2	0	2	Export	702	Singapore	SGP	4	Afghanistan	AFG								02	DAIRY PRODUCTS,BIRD EGGS	1	No Quantity			0		0		130113			0
S3	2016	2016	2016	2	0	2	Export	702	Singapore	SGP	24	Angola	AGO								02	DAIRY PRODUCTS,BIRD EGGS	1	No Quantity			0		0		40809			0
S3	2016	2016	2016	2	0	2	Export	702	Singapore	SGP	36	Australia	AUS								02	DAIRY PRODUCTS,BIRD EGGS	1	No Quantity			0		0		1936848			4
S3	2016	2016	2016	2	0	2	Export	702	Singapore	SGP	48	Bahrain	BHR								02	DAIRY PRODUCTS,BIRD EGGS	1	No Quantity			0		0		670859			0
S3	2016	2016	2016	2	0	2	Export	702	Singapore	SGP	50	Bangladesh	BGD								02	DAIRY PRODUCTS,BIRD EGGS	1	No Quantity			0		0		854139			0
S3	2016	2016	2016	2	0	2	Export	702	Singapore	SGP	84	Belize	BLZ								02	DAIRY PRODUCTS,BIRD EGGS	1	No Quantity			0		0		133724			0
S3	2016	2016	2016	2	0	2	Export	702	Singapore	SGP	90	Solomon Isds	SLB								02	DAIRY PRODUCTS,BIRD EGGS	1	No Quantity			0		0		1068			0
S3	2016	2016	2016	2	0	2	Export	702	Singapore	SGP	96	Brunei Darussalam	BRN								02	DAIRY PRODUCTS,BIRD EGGS	1	No Quantity			0		0		2985183			4
S3	2016	2016	2016	2	0	2	Export	702	Singapore	SGP	104	Myanmar	MMR								02	DAIRY PRODUCTS,BIRD EGGS	1	No Quantity			0		0		6537171			4
S3	2016	2016	2016	2	0	2	Export	702	Singapore	SGP	116	Cambodia	KHM								02	DAIRY PRODUCTS,BIRD EGGS	1	No Quantity			0		0		1270338			0
S3	2016	2016	2016	2	0	2	Export	702	Singapore	SGP	120	Cameroon	CMR								02	DAIRY PRODUCTS,BIRD EGGS	1	No Quantity			0		0		2461601			0
S3	2016	2016	2016	2	0	2	Export	702	Singapore	SGP	124	Canada	CAN								02	DAIRY PRODUCTS,BIRD EGGS	1	No Quantity			0		0		677			0
S3	2016	2016	2016	2	0	2	Export	702	Singapore	SGP	144	Sri Lanka	LKA								02	DAIRY PRODUCTS,BIRD EGGS	1	No Quantity			0		0		632777			4
S3	2016	2016	2016	2	0	2	Export	702	Singapore	SGP	156	China	CHN								02	DAIRY PRODUCTS,BIRD EGGS	1	No Quantity			0		0		2652751			0
S3	2016	2016	2016	2	0	2	Export	702	Singapore	SGP	162	Christmas Isds	CXR								02	DAIRY PRODUCTS,BIRD EGGS	1	No Quantity			0		0		799			0
S3	2016	2016	2016	2	0	2	Export	702	Singapore	SGP	180	Dem. Rep. of the Congo	COD								02	DAIRY PRODUCTS,BIRD EGGS	1	No Quantity			0		0		927911			0
S3	2016	2016	2016	2	0	2	Export	702	Singapore	SGP	188	Costa Rica	CRI								02	DAIRY PRODUCTS,BIRD EGGS	1	No Quantity			0		0		220260			0
S3	2016	2016	2016	2	0	2	Export	702	Singapore	SGP	204	Benin	BEN								02	DAIRY PRODUCTS,BIRD EGGS	1	No Quantity			0		0		241676			0
S3	2016	2016	2016	2	0	2	Export	702	Singapore	SGP	222	El Salvador	SLV								02	DAIRY PRODUCTS,BIRD EGGS	1	No Quantity			0		0		55482			0
S3	2016	2016	2016	2	0	2	Export	702	Singapore	SGP	226	Equatorial Guinea	GNQ								02	DAIRY PRODUCTS,BIRD EGGS	1	No Quantity			0		0		171817			0
S3	2016	2016	2016	2	0	2	Export	702	Singapore	SGP	242	Fiji	FJI								02	DAIRY PRODUCTS,BIRD EGGS	1	No Quantity			0		0		204132			0
S3	2016	2016	2016	2	0	2	Export	702	Singapore	SGP	246	Finland	FIN								02	DAIRY PRODUCTS,BIRD EGGS	1	No Quantity			0		0		188			0
S3	2016	2016	2016	2	0	2	Export	702	Singapore	SGP	251	France	FRA								02	DAIRY PRODUCTS,BIRD EGGS	1	No Quantity			0		0		195232			0
S3	2016	2016	2016	2	0	2	Export	702	Singapore	SGP	266	Gabon	GAB								02	DAIRY PRODUCTS,BIRD EGGS	1	No Quantity			0		0		328931			0
S3	2016	2016	2016	2	0	2	Export	702	Singapore	SGP	276	Germany	DEU								02	DAIRY PRODUCTS,BIRD EGGS	1	No Quantity			0		0		1468			0
S3	2016	2016	2016	2	0	2	Export	702	Singapore	SGP	296	Kiribati	KIR								02	DAIRY PRODUCTS,BIRD EGGS	1	No Quantity			0		0		19339			0
S3	2016	2016	2016	2	0	2	Export	702	Singapore	SGP	316	Guam	GUM								02	DAIRY PRODUCTS,BIRD EGGS	1	No Quantity			0		0		5827			0
S3	2016	2016	2016	2	0	2	Export	702	Singapore	SGP	320	Guatemala	GTM								02	DAIRY PRODUCTS,BIRD EGGS	1	No Quantity			0		0		955			0
S3	2016	2016	2016	2	0	2	Export	702	Singapore	SGP	344	China, Hong Kong SAR	HKG								02	DAIRY PRODUCTS,BIRD EGGS	1	No Quantity			0		0		3469761			4
S3	2016	2016	2016	2	0	2	Export	702	Singapore	SGP	360	Indonesia	IDN								02	DAIRY PRODUCTS,BIRD EGGS	1	No Quantity			0		0		7460457			4
S3	2016	2016	2016	2	0	2	Export	702	Singapore	SGP	368	Iraq	IRQ								02	DAIRY PRODUCTS,BIRD EGGS	1	No Quantity			0		0		374488			0
S3	2016	2016	2016	2	0	2	Export	702	Singapore	SGP	372	Ireland	IRL								02	DAIRY PRODUCTS,BIRD EGGS	1	No Quantity			0		0		280			0
S3	2016	2016	2016	2	0	2	Export	702	Singapore	SGP	376	Israel	ISR								02	DAIRY PRODUCTS,BIRD EGGS	1	No Quantity			0		0		100805			0
S3	2016	2016	2016	2	0	2	Export	702	Singapore	SGP	384	Côte d'Ivoire	CIV								02	DAIRY PRODUCTS,BIRD EGGS	1	No Quantity			0		0		64416			0
S3	2016	2016	2016	2	0	2	Export	702	Singapore	SGP	392	Japan	JPN								02	DAIRY PRODUCTS,BIRD EGGS	1	No Quantity			0		0		86538088			0
S3	2016	2016	2016	2	0	2	Export	702	Singapore	SGP	400	Jordan	JOR								02	DAIRY PRODUCTS,BIRD EGGS	1	No Quantity			0		0		170844			0
S3	2016	2016	2016	2	0	2	Export	702	Singapore	SGP	404	Kenya	KEN								02	DAIRY PRODUCTS,BIRD EGGS	1	No Quantity			0		0		15262			0
S3	2016	2016	2016	2	0	2	Export	702	Singapore	SGP	408	Dem. People's Rep. of Korea	PRK								02	DAIRY PRODUCTS,BIRD EGGS	1	No Quantity			0		0		2391			0
S3	2016	2016	2016	2	0	2	Export	702	Singapore	SGP	410	Rep. of Korea	KOR								02	DAIRY PRODUCTS,BIRD EGGS	1	No Quantity			0		0		790643			0
S3	2016	2016	2016	2	0	2	Export	702	Singapore	SGP	414	Kuwait	KWT								02	DAIRY PRODUCTS,BIRD EGGS	1	No Quantity			0		0		1803709			0
S3	2016	2016	2016	2	0	2	Export	702	Singapore	SGP	418	Lao People's Dem. Rep.	LAO								02	DAIRY PRODUCTS,BIRD EGGS	1	No Quantity			0		0		3024			0
S3	2016	2016	2016	2	0	2	Export	702	Singapore	SGP	422	Lebanon	LBN								02	DAIRY PRODUCTS,BIRD EGGS	1	No Quantity			0		0		49754			0
S3	2016	2016	2016	2	0	2	Export	702	Singapore	SGP	430	Liberia	LBR								02	DAIRY PRODUCTS,BIRD EGGS	1	No Quantity			0		0		20983			0
S3	2016	2016	2016	2	0	2	Export	702	Singapore	SGP	434	Libya	LBY								02	DAIRY PRODUCTS,BIRD EGGS	1	No Quantity			0		0		153118			0
S3	2016	2016	2016	2	0	2	Export	702	Singapore	SGP	450	Madagascar	MDG								02	DAIRY PRODUCTS,BIRD EGGS	1	No Quantity			0		0		56828			0
S3	2016	2016	2016	2	0	2	Export	702	Singapore	SGP	458	Malaysia	MYS								02	DAIRY PRODUCTS,BIRD EGGS	1	No Quantity			0		0		14554165			4
S3	2016	2016	2016	2	0	2	Export	702	Singapore	SGP	462	Maldives	MDV								02	DAIRY PRODUCTS,BIRD EGGS	1	No Quantity			0		0		1148447			0
S3	2016	2016	2016	2	0	2	Export	702	Singapore	SGP	478	Mauritania	MRT								02	DAIRY PRODUCTS,BIRD EGGS	1	No Quantity			0		0		144362			0
S3	2016	2016	2016	2	0	2	Export	702	Singapore	SGP	480	Mauritius	MUS								02	DAIRY PRODUCTS,BIRD EGGS	1	No Quantity			0		0		26523			0
S3	2016	2016	2016	2	0	2	Export	702	Singapore	SGP	490	Other Asia, nes									02	DAIRY PRODUCTS,BIRD EGGS	1	No Quantity			0		0		437552			0
S3	2016	2016	2016	2	0	2	Export	702	Singapore	SGP	508	Mozambique	MOZ								02	DAIRY PRODUCTS,BIRD EGGS	1	No Quantity			0		0		81545			0
S3	2016	2016	2016	2	0	2	Export	702	Singapore	SGP	512	Oman	OMN								02	DAIRY PRODUCTS,BIRD EGGS	1	No Quantity			0		0		2218808			0
S3	2016	2016	2016	2	0	2	Export	702	Singapore	SGP	520	Nauru	NRU								02	DAIRY PRODUCTS,BIRD EGGS	1	No Quantity			0		0		2043			0
S3	2016	2016	2016	2	0	2	Export	702	Singapore	SGP	524	Nepal	NPL								02	DAIRY PRODUCTS,BIRD EGGS	1	No Quantity			0		0		1907			0
S3	2016	2016	2016	2	0	2	Export	702	Singapore	SGP	528	Netherlands	NLD								02	DAIRY PRODUCTS,BIRD EGGS	1	No Quantity			0		0		79551			4
S3	2016	2016	2016	2	0	2	Export	702	Singapore	SGP	540	New Caledonia	NCL								02	DAIRY PRODUCTS,BIRD EGGS	1	No Quantity			0		0		7607			0
S3	2016	2016	2016	2	0	2	Export	702	Singapore	SGP	548	Vanuatu	VUT								02	DAIRY PRODUCTS,BIRD EGGS	1	No Quantity			0		0		18914			0
S3	2016	2016	2016	2	0	2	Export	702	Singapore	SGP	554	New Zealand	NZL								02	DAIRY PRODUCTS,BIRD EGGS	1	No Quantity			0		0		142550			0
S3	2016	2016	2016	2	0	2	Export	702	Singapore	SGP	566	Nigeria	NGA								02	DAIRY PRODUCTS,BIRD EGGS	1	No Quantity			0		0		870479			0
S3	2016	2016	2016	2	0	2	Export	702	Singapore	SGP	580	N. Mariana Isds	MNP								02	DAIRY PRODUCTS,BIRD EGGS	1	No Quantity			0		0		1419			0
S3	2016	2016	2016	2	0	2	Export	702	Singapore	SGP	583	FS Micronesia	FSM								02	DAIRY PRODUCTS,BIRD EGGS	1	No Quantity			0		0		15811			0
S3	2016	2016	2016	2	0	2	Export	702	Singapore	SGP	586	Pakistan	PAK								02	DAIRY PRODUCTS,BIRD EGGS	1	No Quantity			0		0		1633462			0
S3	2016	2016	2016	2	0	2	Export	702	Singapore	SGP	598	Papua New Guinea	PNG								02	DAIRY PRODUCTS,BIRD EGGS	1	No Quantity			0		0		22723			0
S3	2016	2016	2016	2	0	2	Export	702	Singapore	SGP	608	Philippines	PHL								02	DAIRY PRODUCTS,BIRD EGGS	1	No Quantity			0		0		10442771			0
S3	2016	2016	2016	2	0	2	Export	702	Singapore	SGP	620	Portugal	PRT								02	DAIRY PRODUCTS,BIRD EGGS	1	No Quantity			0		0		87820			0
S3	2016	2016	2016	2	0	2	Export	702	Singapore	SGP	626	Timor-Leste	TLS								02	DAIRY PRODUCTS,BIRD EGGS	1	No Quantity			0		0		118093			4
S3	2016	2016	2016	2	0	2	Export	702	Singapore	SGP	634	Qatar	QAT								02	DAIRY PRODUCTS,BIRD EGGS	1	No Quantity			0		0		3486421			0
S3	2016	2016	2016	2	0	2	Export	702	Singapore	SGP	682	Saudi Arabia	SAU								02	DAIRY PRODUCTS,BIRD EGGS	1	No Quantity			0		0		4777819			0
S3	2016	2016	2016	2	0	2	Export	702	Singapore	SGP	686	Senegal	SEN								02	DAIRY PRODUCTS,BIRD EGGS	1	No Quantity			0		0		495038			0
S3	2016	2016	2016	2	0	2	Export	702	Singapore	SGP	690	Seychelles	SYC								02	DAIRY PRODUCTS,BIRD EGGS	1	No Quantity			0		0		33209			0
S3	2016	2016	2016	2	0	2	Export	702	Singapore	SGP	699	India	IND								02	DAIRY PRODUCTS,BIRD EGGS	1	No Quantity			0		0		1525767			0
S3	2016	2016	2016	2	0	2	Export	702	Singapore	SGP	704	Viet Nam	VNM								02	DAIRY PRODUCTS,BIRD EGGS	1	No Quantity			0		0		11253811			4
S3	2016	2016	2016	2	0	2	Export	702	Singapore	SGP	710	South Africa	ZAF								02	DAIRY PRODUCTS,BIRD EGGS	1	No Quantity			0		0		23672			0
S3	2016	2016	2016	2	0	2	Export	702	Singapore	SGP	724	Spain	ESP								02	DAIRY PRODUCTS,BIRD EGGS	1	No Quantity			0		0		2978			0
S3	2016	2016	2016	2	0	2	Export	702	Singapore	SGP	740	Suriname	SUR								02	DAIRY PRODUCTS,BIRD EGGS	1	No Quantity			0		0		38335			0
S3	2016	2016	2016	2	0	2	Export	702	Singapore	SGP	760	Syria	SYR								02	DAIRY PRODUCTS,BIRD EGGS	1	No Quantity			0		0		4358514			0
S3	2016	2016	2016	2	0	2	Export	702	Singapore	SGP	764	Thailand	THA								02	DAIRY PRODUCTS,BIRD EGGS	1	No Quantity			0		0		3111146			0
S3	2016	2016	2016	2	0	2	Export	702	Singapore	SGP	784	United Arab Emirates	ARE								02	DAIRY PRODUCTS,BIRD EGGS	1	No Quantity			0		0		1472900			0
S3	2016	2016	2016	2	0	2	Export	702	Singapore	SGP	792	Turkey	TUR								02	DAIRY PRODUCTS,BIRD EGGS	1	No Quantity			0		0		1177745			0
S3	2016	2016	2016	2	0	2	Export	702	Singapore	SGP	818	Egypt	EGY								02	DAIRY PRODUCTS,BIRD EGGS	1	No Quantity			0		0		5844469			0
S3	2016	2016	2016	2	0	2	Export	702	Singapore	SGP	826	United Kingdom	GBR								02	DAIRY PRODUCTS,BIRD EGGS	1	No Quantity			0		0		493978			0
S3	2016	2016	2016	2	0	2	Export	702	Singapore	SGP	842	USA	USA								02	DAIRY PRODUCTS,BIRD EGGS	1	No Quantity			0		0		156200			0
S3	2016	2016	2016	2	0	2	Export	702	Singapore	SGP	887	Yemen	YEM								02	DAIRY PRODUCTS,BIRD EGGS	1	No Quantity			0		0		1157291			0
S3	2016	2016	2016	2	0	2	Export	702	Singapore	SGP	0	World	WLD								03	FISH,CRUSTACEANS,MOLLUSC	1	No Quantity			0				351696063			4
S3	2016	2016	2016	2	0	2	Export	702	Singapore	SGP	31	Azerbaijan	AZE								03	FISH,CRUSTACEANS,MOLLUSC	1	No Quantity			0				5810			4
S3	2016	2016	2016	2	0	2	Export	702	Singapore	SGP	32	Argentina	ARG								03	FISH,CRUSTACEANS,MOLLUSC	1	No Quantity			0				75476			4
S3	2016	2016	2016	2	0	2	Export	702	Singapore	SGP	36	Australia	AUS								03	FISH,CRUSTACEANS,MOLLUSC	1	No Quantity			0		0		7536177			4
S3	2016	2016	2016	2	0	2	Export	702	Singapore	SGP	40	Austria	AUT								03	FISH,CRUSTACEANS,MOLLUSC	1	No Quantity			0				20868			4
S3	2016	2016	2016	2	0	2	Export	702	Singapore	SGP	48	Bahrain	BHR								03	FISH,CRUSTACEANS,MOLLUSC	1	No Quantity			0		0		389207			4
S3	2016	2016	2016	2	0	2	Export	702	Singapore	SGP	50	Bangladesh	BGD								03	FISH,CRUSTACEANS,MOLLUSC	1	No Quantity			0		0		228761			4
S3	2016	2016	2016	2	0	2	Export	702	Singapore	SGP	52	Barbados	BRB								03	FISH,CRUSTACEANS,MOLLUSC	1	No Quantity			0		0		9253			0
S3	2016	2016	2016	2	0	2	Export	702	Singapore	SGP	56	Belgium	BEL								03	FISH,CRUSTACEANS,MOLLUSC	1	No Quantity			0		0		578804			4
S3	2016	2016	2016	2	0	2	Export	702	Singapore	SGP	64	Bhutan	BTN								03	FISH,CRUSTACEANS,MOLLUSC	1	No Quantity			0		0		3445			0
S3	2016	2016	2016	2	0	2	Export	702	Singapore	SGP	76	Brazil	BRA								03	FISH,CRUSTACEANS,MOLLUSC	1	No Quantity			0		0		1812286			4
S3	2016	2016	2016	2	0	2	Export	702	Singapore	SGP	96	Brunei Darussalam	BRN								03	FISH,CRUSTACEANS,MOLLUSC	1	No Quantity			0		0		6712251			4
S3	2016	2016	2016	2	0	2	Export	702	Singapore	SGP	100	Bulgaria	BGR								03	FISH,CRUSTACEANS,MOLLUSC	1	No Quantity			0				21439			4
S3	2016	2016	2016	2	0	2	Export	702	Singapore	SGP	104	Myanmar	MMR								03	FISH,CRUSTACEANS,MOLLUSC	1	No Quantity			0		0		1043457			4
S3	2016	2016	2016	2	0	2	Export	702	Singapore	SGP	108	Burundi	BDI								03	FISH,CRUSTACEANS,MOLLUSC	1	No Quantity			0		0		10476			0
S3	2016	2016	2016	2	0	2	Export	702	Singapore	SGP	116	Cambodia	KHM								03	FISH,CRUSTACEANS,MOLLUSC	1	No Quantity			0		0		306245			4
S3	2016	2016	2016	2	0	2	Export	702	Singapore	SGP	124	Canada	CAN								03	FISH,CRUSTACEANS,MOLLUSC	1	No Quantity			0		0		2378972			4
S3	2016	2016	2016	2	0	2	Export	702	Singapore	SGP	144	Sri Lanka	LKA								03	FISH,CRUSTACEANS,MOLLUSC	1	No Quantity			0		0		1316427			4
S3	2016	2016	2016	2	0	2	Export	702	Singapore	SGP	152	Chile	CHL								03	FISH,CRUSTACEANS,MOLLUSC	1	No Quantity			0		0		8650			0
S3	2016	2016	2016	2	0	2	Export	702	Singapore	SGP	156	China	CHN								03	FISH,CRUSTACEANS,MOLLUSC	1	No Quantity			0		0		9838552			4
S3	2016	2016	2016	2	0	2	Export	702	Singapore	SGP	162	Christmas Isds	CXR								03	FISH,CRUSTACEANS,MOLLUSC	1	No Quantity			0		0		1120			0
S3	2016	2016	2016	2	0	2	Export	702	Singapore	SGP	180	Dem. Rep. of the Congo	COD								03	FISH,CRUSTACEANS,MOLLUSC	1	No Quantity			0				3485			4
S3	2016	2016	2016	2	0	2	Export	702	Singapore	SGP	191	Croatia	HRV								03	FISH,CRUSTACEANS,MOLLUSC	1	No Quantity			0				27801			4
S3	2016	2016	2016	2	0	2	Export	702	Singapore	SGP	196	Cyprus	CYP								03	FISH,CRUSTACEANS,MOLLUSC	1	No Quantity			0		0		110763			4
S3	2016	2016	2016	2	0	2	Export	702	Singapore	SGP	203	Czechia	CZE								03	FISH,CRUSTACEANS,MOLLUSC	1	No Quantity			0				183022			4
S3	2016	2016	2016	2	0	2	Export	702	Singapore	SGP	208	Denmark	DNK								03	FISH,CRUSTACEANS,MOLLUSC	1	No Quantity			0		0		647351			4
S3	2016	2016	2016	2	0	2	Export	702	Singapore	SGP	233	Estonia	EST								03	FISH,CRUSTACEANS,MOLLUSC	1	No Quantity			0				3370			4
S3	2016	2016	2016	2	0	2	Export	702	Singapore	SGP	242	Fiji	FJI								03	FISH,CRUSTACEANS,MOLLUSC	1	No Quantity			0		0		181			0
S3	2016	2016	2016	2	0	2	Export	702	Singapore	SGP	246	Finland	FIN								03	FISH,CRUSTACEANS,MOLLUSC	1	No Quantity			0				7507			4
S3	2016	2016	2016	2	0	2	Export	702	Singapore	SGP	251	France	FRA								03	FISH,CRUSTACEANS,MOLLUSC	1	No Quantity			0		0		1364601			4
S3	2016	2016	2016	2	0	2	Export	702	Singapore	SGP	258	French Polynesia	PYF								03	FISH,CRUSTACEANS,MOLLUSC	1	No Quantity			0				9152			4
S3	2016	2016	2016	2	0	2	Export	702	Singapore	SGP	268	Georgia	GEO								03	FISH,CRUSTACEANS,MOLLUSC	1	No Quantity			0				5148			4
S3	2016	2016	2016	2	0	2	Export	702	Singapore	SGP	276	Germany	DEU								03	FISH,CRUSTACEANS,MOLLUSC	1	No Quantity			0		0		2463728			4
S3	2016	2016	2016	2	0	2	Export	702	Singapore	SGP	300	Greece	GRC								03	FISH,CRUSTACEANS,MOLLUSC	1	No Quantity			0		0		391840			4
S3	2016	2016	2016	2	0	2	Export	702	Singapore	SGP	316	Guam	GUM								03	FISH,CRUSTACEANS,MOLLUSC	1	No Quantity			0				3337			4
S3	2016	2016	2016	2	0	2	Export	702	Singapore	SGP	324	Guinea	GIN								03	FISH,CRUSTACEANS,MOLLUSC	1	No Quantity			0		0		4159			0
S3	2016	2016	2016	2	0	2	Export	702	Singapore	SGP	344	China, Hong Kong SAR	HKG								03	FISH,CRUSTACEANS,MOLLUSC	1	No Quantity			0		0		48471250			4
S3	2016	2016	2016	2	0	2	Export	702	Singapore	SGP	348	Hungary	HUN								03	FISH,CRUSTACEANS,MOLLUSC	1	No Quantity			0				48461			4
S3	2016	2016	2016	2	0	2	Export	702	Singapore	SGP	360	Indonesia	IDN								03	FISH,CRUSTACEANS,MOLLUSC	1	No Quantity			0		0		29704478			4
S3	2016	2016	2016	2	0	2	Export	702	Singapore	SGP	364	Iran	IRN								03	FISH,CRUSTACEANS,MOLLUSC	1	No Quantity			0		0		43284			0
S3	2016	2016	2016	2	0	2	Export	702	Singapore	SGP	368	Iraq	IRQ								03	FISH,CRUSTACEANS,MOLLUSC	1	No Quantity			0				770			4
S3	2016	2016	2016	2	0	2	Export	702	Singapore	SGP	372	Ireland	IRL								03	FISH,CRUSTACEANS,MOLLUSC	1	No Quantity			0				7658			4
S3	2016	2016	2016	2	0	2	Export	702	Singapore	SGP	376	Israel	ISR								03	FISH,CRUSTACEANS,MOLLUSC	1	No Quantity			0		0		464137			4
S3	2016	2016	2016	2	0	2	Export	702	Singapore	SGP	381	Italy	ITA								03	FISH,CRUSTACEANS,MOLLUSC	1	No Quantity			0		0		1439104			4
S3	2016	2016	2016	2	0	2	Export	702	Singapore	SGP	384	Côte d'Ivoire	CIV								03	FISH,CRUSTACEANS,MOLLUSC	1	No Quantity			0				14391			4
S3	2016	2016	2016	2	0	2	Export	702	Singapore	SGP	392	Japan	JPN								03	FISH,CRUSTACEANS,MOLLUSC	1	No Quantity			0		0		9220068			4
S3	2016	2016	2016	2	0	2	Export	702	Singapore	SGP	404	Kenya	KEN								03	FISH,CRUSTACEANS,MOLLUSC	1	No Quantity			0		0		36411			4
S3	2016	2016	2016	2	0	2	Export	702	Singapore	SGP	410	Rep. of Korea	KOR								03	FISH,CRUSTACEANS,MOLLUSC	1	No Quantity			0		0		5385321			4
S3	2016	2016	2016	2	0	2	Export	702	Singapore	SGP	414	Kuwait	KWT								03	FISH,CRUSTACEANS,MOLLUSC	1	No Quantity			0		0		1237579			4
S3	2016	2016	2016	2	0	2	Export	702	Singapore	SGP	422	Lebanon	LBN								03	FISH,CRUSTACEANS,MOLLUSC	1	No Quantity			0		0		66120			4
S3	2016	2016	2016	2	0	2	Export	702	Singapore	SGP	446	China, Macao SAR	MAC								03	FISH,CRUSTACEANS,MOLLUSC	1	No Quantity			0				434			4
S3	2016	2016	2016	2	0	2	Export	702	Singapore	SGP	450	Madagascar	MDG								03	FISH,CRUSTACEANS,MOLLUSC	1	No Quantity			0				1150			4
S3	2016	2016	2016	2	0	2	Export	702	Singapore	SGP	458	Malaysia	MYS								03	FISH,CRUSTACEANS,MOLLUSC	1	No Quantity			0		0		65655200			4
S3	2016	2016	2016	2	0	2	Export	702	Singapore	SGP	462	Maldives	MDV								03	FISH,CRUSTACEANS,MOLLUSC	1	No Quantity			0		0		468435			4
S3	2016	2016	2016	2	0	2	Export	702	Singapore	SGP	466	Mali	MLI								03	FISH,CRUSTACEANS,MOLLUSC	1	No Quantity			0				1800			4
S3	2016	2016	2016	2	0	2	Export	702	Singapore	SGP	470	Malta	MLT								03	FISH,CRUSTACEANS,MOLLUSC	1	No Quantity			0				135813			4
S3	2016	2016	2016	2	0	2	Export	702	Singapore	SGP	480	Mauritius	MUS								03	FISH,CRUSTACEANS,MOLLUSC	1	No Quantity			0		0		1745857			4
S3	2016	2016	2016	2	0	2	Export	702	Singapore	SGP	484	Mexico	MEX								03	FISH,CRUSTACEANS,MOLLUSC	1	No Quantity			0				6072			4
S3	2016	2016	2016	2	0	2	Export	702	Singapore	SGP	490	Other Asia, nes									03	FISH,CRUSTACEANS,MOLLUSC	1	No Quantity			0		0		4630294			4
S3	2016	2016	2016	2	0	2	Export	702	Singapore	SGP	504	Morocco	MAR								03	FISH,CRUSTACEANS,MOLLUSC	1	No Quantity			0				6313			4
S3	2016	2016	2016	2	0	2	Export	702	Singapore	SGP	512	Oman	OMN								03	FISH,CRUSTACEANS,MOLLUSC	1	No Quantity			0		0		65719			4
S3	2016	2016	2016	2	0	2	Export	702	Singapore	SGP	520	Nauru	NRU								03	FISH,CRUSTACEANS,MOLLUSC	1	No Quantity			0		0		37635			0
S3	2016	2016	2016	2	0	2	Export	702	Singapore	SGP	524	Nepal	NPL								03	FISH,CRUSTACEANS,MOLLUSC	1	No Quantity			0		0		13262			0
S3	2016	2016	2016	2	0	2	Export	702	Singapore	SGP	528	Netherlands	NLD								03	FISH,CRUSTACEANS,MOLLUSC	1	No Quantity			0		0		3418517			4
S3	2016	2016	2016	2	0	2	Export	702	Singapore	SGP	540	New Caledonia	NCL								03	FISH,CRUSTACEANS,MOLLUSC	1	No Quantity			0				31569			4
S3	2016	2016	2016	2	0	2	Export	702	Singapore	SGP	548	Vanuatu	VUT								03	FISH,CRUSTACEANS,MOLLUSC	1	No Quantity			0		0		176449			0
S3	2016	2016	2016	2	0	2	Export	702	Singapore	SGP	554	New Zealand	NZL								03	FISH,CRUSTACEANS,MOLLUSC	1	No Quantity			0		0		564506			4
S3	2016	2016	2016	2	0	2	Export	702	Singapore	SGP	566	Nigeria	NGA								03	FISH,CRUSTACEANS,MOLLUSC	1	No Quantity			0		0		3710			4
S3	2016	2016	2016	2	0	2	Export	702	Singapore	SGP	579	Norway	NOR								03	FISH,CRUSTACEANS,MOLLUSC	1	No Quantity			0		0		123650			4
S3	2016	2016	2016	2	0	2	Export	702	Singapore	SGP	580	N. Mariana Isds	MNP								03	FISH,CRUSTACEANS,MOLLUSC	1	No Quantity			0		0		322796			0
S3	2016	2016	2016	2	0	2	Export	702	Singapore	SGP	583	FS Micronesia	FSM								03	FISH,CRUSTACEANS,MOLLUSC	1	No Quantity			0		0		665			0
S3	2016	2016	2016	2	0	2	Export	702	Singapore	SGP	586	Pakistan	PAK								03	FISH,CRUSTACEANS,MOLLUSC	1	No Quantity			0		0		5288			0
S3	2016	2016	2016	2	0	2	Export	702	Singapore	SGP	598	Papua New Guinea	PNG								03	FISH,CRUSTACEANS,MOLLUSC	1	No Quantity			0		0		76132			0
S3	2016	2016	2016	2	0	2	Export	702	Singapore	SGP	604	Peru	PER								03	FISH,CRUSTACEANS,MOLLUSC	1	No Quantity			0				4454			4
S3	2016	2016	2016	2	0	2	Export	702	Singapore	SGP	608	Philippines	PHL								03	FISH,CRUSTACEANS,MOLLUSC	1	No Quantity			0		0		11080417			4
S3	2016	2016	2016	2	0	2	Export	702	Singapore	SGP	616	Poland	POL								03	FISH,CRUSTACEANS,MOLLUSC	1	No Quantity			0		0		412737			4
S3	2016	2016	2016	2	0	2	Export	702	Singapore	SGP	620	Portugal	PRT								03	FISH,CRUSTACEANS,MOLLUSC	1	No Quantity			0				84737			4
S3	2016	2016	2016	2	0	2	Export	702	Singapore	SGP	626	Timor-Leste	TLS								03	FISH,CRUSTACEANS,MOLLUSC	1	No Quantity			0		0		151588			0
S3	2016	2016	2016	2	0	2	Export	702	Singapore	SGP	634	Qatar	QAT								03	FISH,CRUSTACEANS,MOLLUSC	1	No Quantity			0		0		841703			4
S3	2016	2016	2016	2	0	2	Export	702	Singapore	SGP	642	Romania	ROU								03	FISH,CRUSTACEANS,MOLLUSC	1	No Quantity			0				156020			4
S3	2016	2016	2016	2	0	2	Export	702	Singapore	SGP	643	Russian Federation	RUS								03	FISH,CRUSTACEANS,MOLLUSC	1	No Quantity			0		0		1189251			4
S3	2016	2016	2016	2	0	2	Export	702	Singapore	SGP	646	Rwanda	RWA								03	FISH,CRUSTACEANS,MOLLUSC	1	No Quantity			0				407			4
S3	2016	2016	2016	2	0	2	Export	702	Singapore	SGP	682	Saudi Arabia	SAU								03	FISH,CRUSTACEANS,MOLLUSC	1	No Quantity			0		0		179573			4
S3	2016	2016	2016	2	0	2	Export	702	Singapore	SGP	688	Serbia	SRB								03	FISH,CRUSTACEANS,MOLLUSC	1	No Quantity			0				37349			4
S3	2016	2016	2016	2	0	2	Export	702	Singapore	SGP	690	Seychelles	SYC								03	FISH,CRUSTACEANS,MOLLUSC	1	No Quantity			0		0		7185			4
S3	2016	2016	2016	2	0	2	Export	702	Singapore	SGP	699	India	IND								03	FISH,CRUSTACEANS,MOLLUSC	1	No Quantity			0		0		1703259			4
S3	2016	2016	2016	2	0	2	Export	702	Singapore	SGP	704	Viet Nam	VNM								03	FISH,CRUSTACEANS,MOLLUSC	1	No Quantity			0		0		70413532			4
S3	2016	2016	2016	2	0	2	Export	702	Singapore	SGP	710	South Africa	ZAF								03	FISH,CRUSTACEANS,MOLLUSC	1	No Quantity			0		0		1067002			4
S3	2016	2016	2016	2	0	2	Export	702	Singapore	SGP	724	Spain	ESP								03	FISH,CRUSTACEANS,MOLLUSC	1	No Quantity			0				1468119			4
S3	2016	2016	2016	2	0	2	Export	702	Singapore	SGP	740	Suriname	SUR								03	FISH,CRUSTACEANS,MOLLUSC	1	No Quantity			0		0		37540			4
S3	2016	2016	2016	2	0	2	Export	702	Singapore	SGP	752	Sweden	SWE								03	FISH,CRUSTACEANS,MOLLUSC	1	No Quantity			0		0		404655			4
S3	2016	2016	2016	2	0	2	Export	702	Singapore	SGP	757	Switzerland	CHE								03	FISH,CRUSTACEANS,MOLLUSC	1	No Quantity			0				397118			4
S3	2016	2016	2016	2	0	2	Export	702	Singapore	SGP	764	Thailand	THA								03	FISH,CRUSTACEANS,MOLLUSC	1	No Quantity			0		0		14167609			4
S3	2016	2016	2016	2	0	2	Export	702	Singapore	SGP	784	United Arab Emirates	ARE								03	FISH,CRUSTACEANS,MOLLUSC	1	No Quantity			0		0		2494974			4
S3	2016	2016	2016	2	0	2	Export	702	Singapore	SGP	788	Tunisia	TUN								03	FISH,CRUSTACEANS,MOLLUSC	1	No Quantity			0				31296			4
S3	2016	2016	2016	2	0	2	Export	702	Singapore	SGP	792	Turkey	TUR								03	FISH,CRUSTACEANS,MOLLUSC	1	No Quantity			0		0		1361227			4
S3	2016	2016	2016	2	0	2	Export	702	Singapore	SGP	798	Tuvalu	TUV								03	FISH,CRUSTACEANS,MOLLUSC	1	No Quantity			0		0		6851			0
S3	2016	2016	2016	2	0	2	Export	702	Singapore	SGP	804	Ukraine	UKR								03	FISH,CRUSTACEANS,MOLLUSC	1	No Quantity			0				3784			4
S3	2016	2016	2016	2	0	2	Export	702	Singapore	SGP	807	North Macedonia	MKD								03	FISH,CRUSTACEANS,MOLLUSC	1	No Quantity			0				52728			4
S3	2016	2016	2016	2	0	2	Export	702	Singapore	SGP	818	Egypt	EGY								03	FISH,CRUSTACEANS,MOLLUSC	1	No Quantity			0		0		915985			4
S3	2016	2016	2016	2	0	2	Export	702	Singapore	SGP	826	United Kingdom	GBR								03	FISH,CRUSTACEANS,MOLLUSC	1	No Quantity			0		0		9429082			4
S3	2016	2016	2016	2	0	2	Export	702	Singapore	SGP	834	United Rep. of Tanzania	TZA								03	FISH,CRUSTACEANS,MOLLUSC	1	No Quantity			0				11075			4
S3	2016	2016	2016	2	0	2	Export	702	Singapore	SGP	842	USA	USA								03	FISH,CRUSTACEANS,MOLLUSC	1	No Quantity			0		0		22353188			4
S3	2016	2016	2016	2	0	2	Export	702	Singapore	SGP	858	Uruguay	URY								03	FISH,CRUSTACEANS,MOLLUSC	1	No Quantity			0		0		78143			0
S3	2016	2016	2016	2	0	2	Export	702	Singapore	SGP	0	World	WLD								04	CEREALS,CEREAL PREPRTNS.	1	No Quantity			0		0		260571274			4
S3	2016	2016	2016	2	0	2	Export	702	Singapore	SGP	24	Angola	AGO								04	CEREALS,CEREAL PREPRTNS.	1	No Quantity			0		0		69058			0
S3	2016	2016	2016	2	0	2	Export	702	Singapore	SGP	36	Australia	AUS								04	CEREALS,CEREAL PREPRTNS.	1	No Quantity			0		0		10861936			0
S3	2016	2016	2016	2	0	2	Export	702	Singapore	SGP	48	Bahrain	BHR								04	CEREALS,CEREAL PREPRTNS.	1	No Quantity			0		0		1172924			0
S3	2016	2016	2016	2	0	2	Export	702	Singapore	SGP	50	Bangladesh	BGD								04	CEREALS,CEREAL PREPRTNS.	1	No Quantity			0		0		736775			0
S3	2016	2016	2016	2	0	2	Export	702	Singapore	SGP	52	Barbados	BRB								04	CEREALS,CEREAL PREPRTNS.	1	No Quantity			0		0		21157			0
S3	2016	2016	2016	2	0	2	Export	702	Singapore	SGP	56	Belgium	BEL								04	CEREALS,CEREAL PREPRTNS.	1	No Quantity			0		0		1538933			0
S3	2016	2016	2016	2	0	2	Export	702	Singapore	SGP	76	Brazil	BRA								04	CEREALS,CEREAL PREPRTNS.	1	No Quantity			0		0		14372			0
S3	2016	2016	2016	2	0	2	Export	702	Singapore	SGP	90	Solomon Isds	SLB								04	CEREALS,CEREAL PREPRTNS.	1	No Quantity			0		0		144326			0
S3	2016	2016	2016	2	0	2	Export	702	Singapore	SGP	96	Brunei Darussalam	BRN								04	CEREALS,CEREAL PREPRTNS.	1	No Quantity			0		0		6652124			0
S3	2016	2016	2016	2	0	2	Export	702	Singapore	SGP	104	Myanmar	MMR								04	CEREALS,CEREAL PREPRTNS.	1	No Quantity			0		0		3165202			0
S3	2016	2016	2016	2	0	2	Export	702	Singapore	SGP	116	Cambodia	KHM								04	CEREALS,CEREAL PREPRTNS.	1	No Quantity			0		0		2225619			4
S3	2016	2016	2016	2	0	2	Export	702	Singapore	SGP	120	Cameroon	CMR								04	CEREALS,CEREAL PREPRTNS.	1	No Quantity			0		0		364			4
S3	2016	2016	2016	2	0	2	Export	702	Singapore	SGP	124	Canada	CAN								04	CEREALS,CEREAL PREPRTNS.	1	No Quantity			0		0		5676071			0
S3	2016	2016	2016	2	0	2	Export	702	Singapore	SGP	144	Sri Lanka	LKA								04	CEREALS,CEREAL PREPRTNS.	1	No Quantity			0		0		1360586			0
S3	2016	2016	2016	2	0	2	Export	702	Singapore	SGP	152	Chile	CHL								04	CEREALS,CEREAL PREPRTNS.	1	No Quantity			0		0		45391			0
S3	2016	2016	2016	2	0	2	Export	702	Singapore	SGP	156	China	CHN								04	CEREALS,CEREAL PREPRTNS.	1	No Quantity			0		0		6376896			0
S3	2016	2016	2016	2	0	2	Export	702	Singapore	SGP	162	Christmas Isds	CXR								04	CEREALS,CEREAL PREPRTNS.	1	No Quantity			0		0		70946			0
S3	2016	2016	2016	2	0	2	Export	702	Singapore	SGP	170	Colombia	COL								04	CEREALS,CEREAL PREPRTNS.	1	No Quantity			0		0		13576			0
S3	2016	2016	2016	2	0	2	Export	702	Singapore	SGP	174	Comoros	COM								04	CEREALS,CEREAL PREPRTNS.	1	No Quantity			0		0		9492			0
S3	2016	2016	2016	2	0	2	Export	702	Singapore	SGP	178	Congo	COG								04	CEREALS,CEREAL PREPRTNS.	1	No Quantity			0		0		18605			0
S3	2016	2016	2016	2	0	2	Export	702	Singapore	SGP	180	Dem. Rep. of the Congo	COD								04	CEREALS,CEREAL PREPRTNS.	1	No Quantity			0		0		61			0
S3	2016	2016	2016	2	0	2	Export	702	Singapore	SGP	184	Cook Isds	COK								04	CEREALS,CEREAL PREPRTNS.	1	No Quantity			0		0		77321			0
S3	2016	2016	2016	2	0	2	Export	702	Singapore	SGP	196	Cyprus	CYP								04	CEREALS,CEREAL PREPRTNS.	1	No Quantity			0		0		178679			0
S3	2016	2016	2016	2	0	2	Export	702	Singapore	SGP	204	Benin	BEN								04	CEREALS,CEREAL PREPRTNS.	1	No Quantity			0		0		2975817			0
S3	2016	2016	2016	2	0	2	Export	702	Singapore	SGP	208	Denmark	DNK								04	CEREALS,CEREAL PREPRTNS.	1	No Quantity			0		0		743507			0
S3	2016	2016	2016	2	0	2	Export	702	Singapore	SGP	242	Fiji	FJI								04	CEREALS,CEREAL PREPRTNS.	1	No Quantity			0		0		15440			0
S3	2016	2016	2016	2	0	2	Export	702	Singapore	SGP	251	France	FRA								04	CEREALS,CEREAL PREPRTNS.	1	No Quantity			0		0		4172901			0
S3	2016	2016	2016	2	0	2	Export	702	Singapore	SGP	258	French Polynesia	PYF								04	CEREALS,CEREAL PREPRTNS.	1	No Quantity			0		0		1358922			0
S3	2016	2016	2016	2	0	2	Export	702	Singapore	SGP	270	Gambia	GMB								04	CEREALS,CEREAL PREPRTNS.	1	No Quantity			0		0		5237			0
S3	2016	2016	2016	2	0	2	Export	702	Singapore	SGP	276	Germany	DEU								04	CEREALS,CEREAL PREPRTNS.	1	No Quantity			0		0		534820			0
S3	2016	2016	2016	2	0	2	Export	702	Singapore	SGP	288	Ghana	GHA								04	CEREALS,CEREAL PREPRTNS.	1	No Quantity			0		0		10			0
S3	2016	2016	2016	2	0	2	Export	702	Singapore	SGP	296	Kiribati	KIR								04	CEREALS,CEREAL PREPRTNS.	1	No Quantity			0		0		30302			0
S3	2016	2016	2016	2	0	2	Export	702	Singapore	SGP	300	Greece	GRC								04	CEREALS,CEREAL PREPRTNS.	1	No Quantity			0		0		251448			0
S3	2016	2016	2016	2	0	2	Export	702	Singapore	SGP	316	Guam	GUM								04	CEREALS,CEREAL PREPRTNS.	1	No Quantity			0		0		105906			4
S3	2016	2016	2016	2	0	2	Export	702	Singapore	SGP	324	Guinea	GIN								04	CEREALS,CEREAL PREPRTNS.	1	No Quantity			0		0		105			0
S3	2016	2016	2016	2	0	2	Export	702	Singapore	SGP	344	China, Hong Kong SAR	HKG								04	CEREALS,CEREAL PREPRTNS.	1	No Quantity			0		0		9453118			0
S3	2016	2016	2016	2	0	2	Export	702	Singapore	SGP	360	Indonesia	IDN								04	CEREALS,CEREAL PREPRTNS.	1	No Quantity			0		0		30271361			0
S3	2016	2016	2016	2	0	2	Export	702	Singapore	SGP	364	Iran	IRN								04	CEREALS,CEREAL PREPRTNS.	1	No Quantity			0		0		20884			0
S3	2016	2016	2016	2	0	2	Export	702	Singapore	SGP	368	Iraq	IRQ								04	CEREALS,CEREAL PREPRTNS.	1	No Quantity			0		0		73662			0
S3	2016	2016	2016	2	0	2	Export	702	Singapore	SGP	372	Ireland	IRL								04	CEREALS,CEREAL PREPRTNS.	1	No Quantity			0		0		610671			0
S3	2016	2016	2016	2	0	2	Export	702	Singapore	SGP	376	Israel	ISR								04	CEREALS,CEREAL PREPRTNS.	1	No Quantity			0		0		96850			0
S3	2016	2016	2016	2	0	2	Export	702	Singapore	SGP	381	Italy	ITA								04	CEREALS,CEREAL PREPRTNS.	1	No Quantity			0		0		1007286			4
S3	2016	2016	2016	2	0	2	Export	702	Singapore	SGP	392	Japan	JPN								04	CEREALS,CEREAL PREPRTNS.	1	No Quantity			0		0		29041667			4
S3	2016	2016	2016	2	0	2	Export	702	Singapore	SGP	400	Jordan	JOR								04	CEREALS,CEREAL PREPRTNS.	1	No Quantity			0		0		136552			0
S3	2016	2016	2016	2	0	2	Export	702	Singapore	SGP	404	Kenya	KEN								04	CEREALS,CEREAL PREPRTNS.	1	No Quantity			0		0		18810			0
S3	2016	2016	2016	2	0	2	Export	702	Singapore	SGP	408	Dem. People's Rep. of Korea	PRK								04	CEREALS,CEREAL PREPRTNS.	1	No Quantity			0		0		77216			0
S3	2016	2016	2016	2	0	2	Export	702	Singapore	SGP	410	Rep. of Korea	KOR								04	CEREALS,CEREAL PREPRTNS.	1	No Quantity			0		0		14003519			0
S3	2016	2016	2016	2	0	2	Export	702	Singapore	SGP	414	Kuwait	KWT								04	CEREALS,CEREAL PREPRTNS.	1	No Quantity			0		0		2645832			0
S3	2016	2016	2016	2	0	2	Export	702	Singapore	SGP	418	Lao People's Dem. Rep.	LAO								04	CEREALS,CEREAL PREPRTNS.	1	No Quantity			0		0		15347			0
S3	2016	2016	2016	2	0	2	Export	702	Singapore	SGP	422	Lebanon	LBN								04	CEREALS,CEREAL PREPRTNS.	1	No Quantity			0		0		480920			0
S3	2016	2016	2016	2	0	2	Export	702	Singapore	SGP	428	Latvia	LVA								04	CEREALS,CEREAL PREPRTNS.	1	No Quantity			0		0		28868			0
S3	2016	2016	2016	2	0	2	Export	702	Singapore	SGP	434	Libya	LBY								04	CEREALS,CEREAL PREPRTNS.	1	No Quantity			0		0		42503			0
S3	2016	2016	2016	2	0	2	Export	702	Singapore	SGP	446	China, Macao SAR	MAC								04	CEREALS,CEREAL PREPRTNS.	1	No Quantity			0		0		29707			0
S3	2016	2016	2016	2	0	2	Export	702	Singapore	SGP	458	Malaysia	MYS								04	CEREALS,CEREAL PREPRTNS.	1	No Quantity			0		0		35707503			0
S3	2016	2016	2016	2	0	2	Export	702	Singapore	SGP	462	Maldives	MDV								04	CEREALS,CEREAL PREPRTNS.	1	No Quantity			0		0		2034315			4
S3	2016	2016	2016	2	0	2	Export	702	Singapore	SGP	480	Mauritius	MUS								04	CEREALS,CEREAL PREPRTNS.	1	No Quantity			0		0		1276592			0
S3	2016	2016	2016	2	0	2	Export	702	Singapore	SGP	490	Other Asia, nes									04	CEREALS,CEREAL PREPRTNS.	1	No Quantity			0		0		3101731			0
S3	2016	2016	2016	2	0	2	Export	702	Singapore	SGP	496	Mongolia	MNG								04	CEREALS,CEREAL PREPRTNS.	1	No Quantity			0		0		7059			0
S3	2016	2016	2016	2	0	2	Export	702	Singapore	SGP	504	Morocco	MAR								04	CEREALS,CEREAL PREPRTNS.	1	No Quantity			0		0		6318			0
S3	2016	2016	2016	2	0	2	Export	702	Singapore	SGP	512	Oman	OMN								04	CEREALS,CEREAL PREPRTNS.	1	No Quantity			0		0		950458			0
S3	2016	2016	2016	2	0	2	Export	702	Singapore	SGP	520	Nauru	NRU								04	CEREALS,CEREAL PREPRTNS.	1	No Quantity			0		0		40397			0
S3	2016	2016	2016	2	0	2	Export	702	Singapore	SGP	528	Netherlands	NLD								04	CEREALS,CEREAL PREPRTNS.	1	No Quantity			0		0		8115069			0
S3	2016	2016	2016	2	0	2	Export	702	Singapore	SGP	540	New Caledonia	NCL								04	CEREALS,CEREAL PREPRTNS.	1	No Quantity			0		0		132861			0
S3	2016	2016	2016	2	0	2	Export	702	Singapore	SGP	548	Vanuatu	VUT								04	CEREALS,CEREAL PREPRTNS.	1	No Quantity			0		0		367710			0
S3	2016	2016	2016	2	0	2	Export	702	Singapore	SGP	554	New Zealand	NZL								04	CEREALS,CEREAL PREPRTNS.	1	No Quantity			0		0		669281			4
S3	2016	2016	2016	2	0	2	Export	702	Singapore	SGP	566	Nigeria	NGA								04	CEREALS,CEREAL PREPRTNS.	1	No Quantity			0		0		67692			0
S3	2016	2016	2016	2	0	2	Export	702	Singapore	SGP	579	Norway	NOR								04	CEREALS,CEREAL PREPRTNS.	1	No Quantity			0		0		1418483			0
S3	2016	2016	2016	2	0	2	Export	702	Singapore	SGP	580	N. Mariana Isds	MNP								04	CEREALS,CEREAL PREPRTNS.	1	No Quantity			0		0		1448			0
S3	2016	2016	2016	2	0	2	Export	702	Singapore	SGP	583	FS Micronesia	FSM								04	CEREALS,CEREAL PREPRTNS.	1	No Quantity			0		0		304249			0
S3	2016	2016	2016	2	0	2	Export	702	Singapore	SGP	584	Marshall Isds	MHL								04	CEREALS,CEREAL PREPRTNS.	1	No Quantity			0		0		65694			0
S3	2016	2016	2016	2	0	2	Export	702	Singapore	SGP	585	Palau	PLW								04	CEREALS,CEREAL PREPRTNS.	1	No Quantity			0		0		39742			0
S3	2016	2016	2016	2	0	2	Export	702	Singapore	SGP	586	Pakistan	PAK								04	CEREALS,CEREAL PREPRTNS.	1	No Quantity			0		0		267186			0
S3	2016	2016	2016	2	0	2	Export	702	Singapore	SGP	598	Papua New Guinea	PNG								04	CEREALS,CEREAL PREPRTNS.	1	No Quantity			0		0		856120			0
S3	2016	2016	2016	2	0	2	Export	702	Singapore	SGP	604	Peru	PER								04	CEREALS,CEREAL PREPRTNS.	1	No Quantity			0		0		147131			0
S3	2016	2016	2016	2	0	2	Export	702	Singapore	SGP	608	Philippines	PHL								04	CEREALS,CEREAL PREPRTNS.	1	No Quantity			0		0		5458628			0
S3	2016	2016	2016	2	0	2	Export	702	Singapore	SGP	616	Poland	POL								04	CEREALS,CEREAL PREPRTNS.	1	No Quantity			0		0		28827			0
S3	2016	2016	2016	2	0	2	Export	702	Singapore	SGP	620	Portugal	PRT								04	CEREALS,CEREAL PREPRTNS.	1	No Quantity			0		0		126107			0
S3	2016	2016	2016	2	0	2	Export	702	Singapore	SGP	626	Timor-Leste	TLS								04	CEREALS,CEREAL PREPRTNS.	1	No Quantity			0		0		377412			0
S3	2016	2016	2016	2	0	2	Export	702	Singapore	SGP	634	Qatar	QAT								04	CEREALS,CEREAL PREPRTNS.	1	No Quantity			0		0		1887511			0
S3	2016	2016	2016	2	0	2	Export	702	Singapore	SGP	643	Russian Federation	RUS								04	CEREALS,CEREAL PREPRTNS.	1	No Quantity			0		0		239698			0
S3	2016	2016	2016	2	0	2	Export	702	Singapore	SGP	682	Saudi Arabia	SAU								04	CEREALS,CEREAL PREPRTNS.	1	No Quantity			0		0		4499356			0
S3	2016	2016	2016	2	0	2	Export	702	Singapore	SGP	690	Seychelles	SYC								04	CEREALS,CEREAL PREPRTNS.	1	No Quantity			0		0		305639			0
S3	2016	2016	2016	2	0	2	Export	702	Singapore	SGP	699	India	IND								04	CEREALS,CEREAL PREPRTNS.	1	No Quantity			0		0		2592866			0
S3	2016	2016	2016	2	0	2	Export	702	Singapore	SGP	704	Viet Nam	VNM								04	CEREALS,CEREAL PREPRTNS.	1	No Quantity			0		0		5137684			0
S3	2016	2016	2016	2	0	2	Export	702	Singapore	SGP	710	South Africa	ZAF								04	CEREALS,CEREAL PREPRTNS.	1	No Quantity			0		0		532953			0
S3	2016	2016	2016	2	0	2	Export	702	Singapore	SGP	724	Spain	ESP								04	CEREALS,CEREAL PREPRTNS.	1	No Quantity			0		0		1353195			0
S3	2016	2016	2016	2	0	2	Export	702	Singapore	SGP	729	Sudan	SDN								04	CEREALS,CEREAL PREPRTNS.	1	No Quantity			0		0		58874			0
S3	2016	2016	2016	2	0	2	Export	702	Singapore	SGP	752	Sweden	SWE								04	CEREALS,CEREAL PREPRTNS.	1	No Quantity			0		0		835116			0
S3	2016	2016	2016	2	0	2	Export	702	Singapore	SGP	757	Switzerland	CHE								04	CEREALS,CEREAL PREPRTNS.	1	No Quantity			0		0		415258			0
S3	2016	2016	2016	2	0	2	Export	702	Singapore	SGP	764	Thailand	THA								04	CEREALS,CEREAL PREPRTNS.	1	No Quantity			0		0		10000946			0
S3	2016	2016	2016	2	0	2	Export	702	Singapore	SGP	784	United Arab Emirates	ARE								04	CEREALS,CEREAL PREPRTNS.	1	No Quantity			0		0		4723799			0
S3	2016	2016	2016	2	0	2	Export	702	Singapore	SGP	792	Turkey	TUR								04	CEREALS,CEREAL PREPRTNS.	1	No Quantity			0		0		391517			0
S3	2016	2016	2016	2	0	2	Export	702	Singapore	SGP	795	Turkmenistan	TKM								04	CEREALS,CEREAL PREPRTNS.	1	No Quantity			0		0		14			0
S3	2016	2016	2016	2	0	2	Export	702	Singapore	SGP	804	Ukraine	UKR								04	CEREALS,CEREAL PREPRTNS.	1	No Quantity			0		0		31757			0
S3	2016	2016	2016	2	0	2	Export	702	Singapore	SGP	826	United Kingdom	GBR								04	CEREALS,CEREAL PREPRTNS.	1	No Quantity			0		0		11733251			0
S3	2016	2016	2016	2	0	2	Export	702	Singapore	SGP	834	United Rep. of Tanzania	TZA								04	CEREALS,CEREAL PREPRTNS.	1	No Quantity			0		0		10			0
S3	2016	2016	2016	2	0	2	Export	702	Singapore	SGP	842	USA	USA								04	CEREALS,CEREAL PREPRTNS.	1	No Quantity			0		0		15567983			0
S3	2016	2016	2016	2	0	2	Export	702	Singapore	SGP	887	Yemen	YEM								04	CEREALS,CEREAL PREPRTNS.	1	No Quantity			0		0		16181			0
S3	2016	2016	2016	2	0	2	Export	702	Singapore	SGP	0	World	WLD								05	VEGETABLES AND FRUIT	1	No Quantity			0		0		364997465			4
S3	2016	2016	2016	2	0	2	Export	702	Singapore	SGP	12	Algeria	DZA								05	VEGETABLES AND FRUIT	1	No Quantity			0		0		131678			0
S3	2016	2016	2016	2	0	2	Export	702	Singapore	SGP	32	Argentina	ARG								05	VEGETABLES AND FRUIT	1	No Quantity			0		0		88898			0
S3	2016	2016	2016	2	0	2	Export	702	Singapore	SGP	36	Australia	AUS								05	VEGETABLES AND FRUIT	1	No Quantity			0		0		13803394			4
S3	2016	2016	2016	2	0	2	Export	702	Singapore	SGP	40	Austria	AUT								05	VEGETABLES AND FRUIT	1	No Quantity			0		0		21114			0
S3	2016	2016	2016	2	0	2	Export	702	Singapore	SGP	48	Bahrain	BHR								05	VEGETABLES AND FRUIT	1	No Quantity			0		0		799814			0
S3	2016	2016	2016	2	0	2	Export	702	Singapore	SGP	50	Bangladesh	BGD								05	VEGETABLES AND FRUIT	1	No Quantity			0		0		6010323			0
S3	2016	2016	2016	2	0	2	Export	702	Singapore	SGP	52	Barbados	BRB								05	VEGETABLES AND FRUIT	1	No Quantity			0		0		66091			0
S3	2016	2016	2016	2	0	2	Export	702	Singapore	SGP	56	Belgium	BEL								05	VEGETABLES AND FRUIT	1	No Quantity			0		0		3932756			0
S3	2016	2016	2016	2	0	2	Export	702	Singapore	SGP	60	Bermuda	BMU								05	VEGETABLES AND FRUIT	1	No Quantity			0		0		82404			0
S3	2016	2016	2016	2	0	2	Export	702	Singapore	SGP	64	Bhutan	BTN								05	VEGETABLES AND FRUIT	1	No Quantity			0		0		30			0
S3	2016	2016	2016	2	0	2	Export	702	Singapore	SGP	76	Brazil	BRA								05	VEGETABLES AND FRUIT	1	No Quantity			0		0		7488138			0
S3	2016	2016	2016	2	0	2	Export	702	Singapore	SGP	90	Solomon Isds	SLB								05	VEGETABLES AND FRUIT	1	No Quantity			0		0		40874			0
S3	2016	2016	2016	2	0	2	Export	702	Singapore	SGP	96	Brunei Darussalam	BRN								05	VEGETABLES AND FRUIT	1	No Quantity			0		0		13837780			4
S3	2016	2016	2016	2	0	2	Export	702	Singapore	SGP	100	Bulgaria	BGR								05	VEGETABLES AND FRUIT	1	No Quantity			0		0		612168			0
S3	2016	2016	2016	2	0	2	Export	702	Singapore	SGP	104	Myanmar	MMR								05	VEGETABLES AND FRUIT	1	No Quantity			0		0		4491898			4
S3	2016	2016	2016	2	0	2	Export	702	Singapore	SGP	116	Cambodia	KHM								05	VEGETABLES AND FRUIT	1	No Quantity			0		0		5477045			0
S3	2016	2016	2016	2	0	2	Export	702	Singapore	SGP	120	Cameroon	CMR								05	VEGETABLES AND FRUIT	1	No Quantity			0		0		34			0
S3	2016	2016	2016	2	0	2	Export	702	Singapore	SGP	124	Canada	CAN								05	VEGETABLES AND FRUIT	1	No Quantity			0		0		2335182			0
S3	2016	2016	2016	2	0	2	Export	702	Singapore	SGP	132	Cabo Verde	CPV								05	VEGETABLES AND FRUIT	1	No Quantity			0		0		70045			0
S3	2016	2016	2016	2	0	2	Export	702	Singapore	SGP	136	Cayman Isds	CYM								05	VEGETABLES AND FRUIT	1	No Quantity			0		0		868			4
S3	2016	2016	2016	2	0	2	Export	702	Singapore	SGP	144	Sri Lanka	LKA								05	VEGETABLES AND FRUIT	1	No Quantity			0		0		4934286			4
S3	2016	2016	2016	2	0	2	Export	702	Singapore	SGP	152	Chile	CHL								05	VEGETABLES AND FRUIT	1	No Quantity			0		0		17150			0
S3	2016	2016	2016	2	0	2	Export	702	Singapore	SGP	156	China	CHN								05	VEGETABLES AND FRUIT	1	No Quantity			0		0		11648017			4
S3	2016	2016	2016	2	0	2	Export	702	Singapore	SGP	162	Christmas Isds	CXR								05	VEGETABLES AND FRUIT	1	No Quantity			0		0		11808			4
S3	2016	2016	2016	2	0	2	Export	702	Singapore	SGP	191	Croatia	HRV								05	VEGETABLES AND FRUIT	1	No Quantity			0		0		1119809			0
S3	2016	2016	2016	2	0	2	Export	702	Singapore	SGP	196	Cyprus	CYP								05	VEGETABLES AND FRUIT	1	No Quantity			0		0		10903			0
S3	2016	2016	2016	2	0	2	Export	702	Singapore	SGP	204	Benin	BEN								05	VEGETABLES AND FRUIT	1	No Quantity			0		0		2844			0
S3	2016	2016	2016	2	0	2	Export	702	Singapore	SGP	208	Denmark	DNK								05	VEGETABLES AND FRUIT	1	No Quantity			0		0		211117			0
S3	2016	2016	2016	2	0	2	Export	702	Singapore	SGP	214	Dominican Rep.	DOM								05	VEGETABLES AND FRUIT	1	No Quantity			0		0		30779			0
S3	2016	2016	2016	2	0	2	Export	702	Singapore	SGP	218	Ecuador	ECU								05	VEGETABLES AND FRUIT	1	No Quantity			0		0		9377			0
S3	2016	2016	2016	2	0	2	Export	702	Singapore	SGP	242	Fiji	FJI								05	VEGETABLES AND FRUIT	1	No Quantity			0		0		450999			0
S3	2016	2016	2016	2	0	2	Export	702	Singapore	SGP	246	Finland	FIN								05	VEGETABLES AND FRUIT	1	No Quantity			0		0		553868			0
S3	2016	2016	2016	2	0	2	Export	702	Singapore	SGP	251	France	FRA								05	VEGETABLES AND FRUIT	1	No Quantity			0		0		6813162			0
S3	2016	2016	2016	2	0	2	Export	702	Singapore	SGP	258	French Polynesia	PYF								05	VEGETABLES AND FRUIT	1	No Quantity			0		0		191179			4
S3	2016	2016	2016	2	0	2	Export	702	Singapore	SGP	276	Germany	DEU								05	VEGETABLES AND FRUIT	1	No Quantity			0		0		6028333			4
S3	2016	2016	2016	2	0	2	Export	702	Singapore	SGP	300	Greece	GRC								05	VEGETABLES AND FRUIT	1	No Quantity			0		0		537378			0
S3	2016	2016	2016	2	0	2	Export	702	Singapore	SGP	316	Guam	GUM								05	VEGETABLES AND FRUIT	1	No Quantity			0		0		71022			4
S3	2016	2016	2016	2	0	2	Export	702	Singapore	SGP	324	Guinea	GIN								05	VEGETABLES AND FRUIT	1	No Quantity			0		0		67145			0
S3	2016	2016	2016	2	0	2	Export	702	Singapore	SGP	328	Guyana	GUY								05	VEGETABLES AND FRUIT	1	No Quantity			0		0		5595			0
S3	2016	2016	2016	2	0	2	Export	702	Singapore	SGP	332	Haiti	HTI								05	VEGETABLES AND FRUIT	1	No Quantity			0		0		716			0
S3	2016	2016	2016	2	0	2	Export	702	Singapore	SGP	344	China, Hong Kong SAR	HKG								05	VEGETABLES AND FRUIT	1	No Quantity			0		0		7154175			4
S3	2016	2016	2016	2	0	2	Export	702	Singapore	SGP	348	Hungary	HUN								05	VEGETABLES AND FRUIT	1	No Quantity			0		0		240414			0
S3	2016	2016	2016	2	0	2	Export	702	Singapore	SGP	360	Indonesia	IDN								05	VEGETABLES AND FRUIT	1	No Quantity			0		0		46385318			4
S3	2016	2016	2016	2	0	2	Export	702	Singapore	SGP	364	Iran	IRN								05	VEGETABLES AND FRUIT	1	No Quantity			0		0		524055			4
S3	2016	2016	2016	2	0	2	Export	702	Singapore	SGP	368	Iraq	IRQ								05	VEGETABLES AND FRUIT	1	No Quantity			0		0		46528			0
S3	2016	2016	2016	2	0	2	Export	702	Singapore	SGP	372	Ireland	IRL								05	VEGETABLES AND FRUIT	1	No Quantity			0		0		49752			0
S3	2016	2016	2016	2	0	2	Export	702	Singapore	SGP	376	Israel	ISR								05	VEGETABLES AND FRUIT	1	No Quantity			0		0		1468619			0
S3	2016	2016	2016	2	0	2	Export	702	Singapore	SGP	381	Italy	ITA								05	VEGETABLES AND FRUIT	1	No Quantity			0		0		452561			4
S3	2016	2016	2016	2	0	2	Export	702	Singapore	SGP	392	Japan	JPN								05	VEGETABLES AND FRUIT	1	No Quantity			0		0		3393851			4
S3	2016	2016	2016	2	0	2	Export	702	Singapore	SGP	398	Kazakhstan	KAZ								05	VEGETABLES AND FRUIT	1	No Quantity			0		0		24502			0
S3	2016	2016	2016	2	0	2	Export	702	Singapore	SGP	400	Jordan	JOR								05	VEGETABLES AND FRUIT	1	No Quantity			0		0		31561			0
S3	2016	2016	2016	2	0	2	Export	702	Singapore	SGP	404	Kenya	KEN								05	VEGETABLES AND FRUIT	1	No Quantity			0		0		317746			0
S3	2016	2016	2016	2	0	2	Export	702	Singapore	SGP	408	Dem. People's Rep. of Korea	PRK								05	VEGETABLES AND FRUIT	1	No Quantity			0		0		74964			0
S3	2016	2016	2016	2	0	2	Export	702	Singapore	SGP	410	Rep. of Korea	KOR								05	VEGETABLES AND FRUIT	1	No Quantity			0		0		1624860			0
S3	2016	2016	2016	2	0	2	Export	702	Singapore	SGP	414	Kuwait	KWT								05	VEGETABLES AND FRUIT	1	No Quantity			0		0		187060			0
S3	2016	2016	2016	2	0	2	Export	702	Singapore	SGP	422	Lebanon	LBN								05	VEGETABLES AND FRUIT	1	No Quantity			0		0		9636			0
S3	2016	2016	2016	2	0	2	Export	702	Singapore	SGP	440	Lithuania	LTU								05	VEGETABLES AND FRUIT	1	No Quantity			0		0		12971			0
S3	2016	2016	2016	2	0	2	Export	702	Singapore	SGP	442	Luxembourg	LUX								05	VEGETABLES AND FRUIT	1	No Quantity			0		0		310118			0
S3	2016	2016	2016	2	0	2	Export	702	Singapore	SGP	446	China, Macao SAR	MAC								05	VEGETABLES AND FRUIT	1	No Quantity			0		0		57755			0
S3	2016	2016	2016	2	0	2	Export	702	Singapore	SGP	458	Malaysia	MYS								05	VEGETABLES AND FRUIT	1	No Quantity			0		0		72486846			4
S3	2016	2016	2016	2	0	2	Export	702	Singapore	SGP	462	Maldives	MDV								05	VEGETABLES AND FRUIT	1	No Quantity			0		0		1898891			4
S3	2016	2016	2016	2	0	2	Export	702	Singapore	SGP	480	Mauritius	MUS								05	VEGETABLES AND FRUIT	1	No Quantity			0		0		1568490			0
S3	2016	2016	2016	2	0	2	Export	702	Singapore	SGP	490	Other Asia, nes									05	VEGETABLES AND FRUIT	1	No Quantity			0		0		2064853			4
S3	2016	2016	2016	2	0	2	Export	702	Singapore	SGP	496	Mongolia	MNG								05	VEGETABLES AND FRUIT	1	No Quantity			0		0		70348			0
S3	2016	2016	2016	2	0	2	Export	702	Singapore	SGP	499	Montenegro	MNE								05	VEGETABLES AND FRUIT	1	No Quantity			0		0		60121			0
S3	2016	2016	2016	2	0	2	Export	702	Singapore	SGP	512	Oman	OMN								05	VEGETABLES AND FRUIT	1	No Quantity			0		0		427997			0
S3	2016	2016	2016	2	0	2	Export	702	Singapore	SGP	520	Nauru	NRU								05	VEGETABLES AND FRUIT	1	No Quantity			0		0		8531			0
S3	2016	2016	2016	2	0	2	Export	702	Singapore	SGP	528	Netherlands	NLD								05	VEGETABLES AND FRUIT	1	No Quantity			0		0		10262995			0
S3	2016	2016	2016	2	0	2	Export	702	Singapore	SGP	540	New Caledonia	NCL								05	VEGETABLES AND FRUIT	1	No Quantity			0		0		145514			0
S3	2016	2016	2016	2	0	2	Export	702	Singapore	SGP	548	Vanuatu	VUT								05	VEGETABLES AND FRUIT	1	No Quantity			0		0		212234			0
S3	2016	2016	2016	2	0	2	Export	702	Singapore	SGP	554	New Zealand	NZL								05	VEGETABLES AND FRUIT	1	No Quantity			0		0		5894052			0
S3	2016	2016	2016	2	0	2	Export	702	Singapore	SGP	566	Nigeria	NGA								05	VEGETABLES AND FRUIT	1	No Quantity			0		0		25044			0
S3	2016	2016	2016	2	0	2	Export	702	Singapore	SGP	579	Norway	NOR								05	VEGETABLES AND FRUIT	1	No Quantity			0		0		240502			0
S3	2016	2016	2016	2	0	2	Export	702	Singapore	SGP	580	N. Mariana Isds	MNP								05	VEGETABLES AND FRUIT	1	No Quantity			0		0		58147			0
S3	2016	2016	2016	2	0	2	Export	702	Singapore	SGP	583	FS Micronesia	FSM								05	VEGETABLES AND FRUIT	1	No Quantity			0		0		71456			0
S3	2016	2016	2016	2	0	2	Export	702	Singapore	SGP	584	Marshall Isds	MHL								05	VEGETABLES AND FRUIT	1	No Quantity			0		0		9542			0
S3	2016	2016	2016	2	0	2	Export	702	Singapore	SGP	586	Pakistan	PAK								05	VEGETABLES AND FRUIT	1	No Quantity			0		0		4788421			0
S3	2016	2016	2016	2	0	2	Export	702	Singapore	SGP	591	Panama	PAN								05	VEGETABLES AND FRUIT	1	No Quantity			0		0		312627			0
S3	2016	2016	2016	2	0	2	Export	702	Singapore	SGP	598	Papua New Guinea	PNG								05	VEGETABLES AND FRUIT	1	No Quantity			0		0		801904			0
S3	2016	2016	2016	2	0	2	Export	702	Singapore	SGP	604	Peru	PER								05	VEGETABLES AND FRUIT	1	No Quantity			0		0		65503			0
S3	2016	2016	2016	2	0	2	Export	702	Singapore	SGP	608	Philippines	PHL								05	VEGETABLES AND FRUIT	1	No Quantity			0		0		6907105			0
S3	2016	2016	2016	2	0	2	Export	702	Singapore	SGP	616	Poland	POL								05	VEGETABLES AND FRUIT	1	No Quantity			0		0		379239			0
S3	2016	2016	2016	2	0	2	Export	702	Singapore	SGP	620	Portugal	PRT								05	VEGETABLES AND FRUIT	1	No Quantity			0		0		112818			0
S3	2016	2016	2016	2	0	2	Export	702	Singapore	SGP	626	Timor-Leste	TLS								05	VEGETABLES AND FRUIT	1	No Quantity			0		0		1441716			0
S3	2016	2016	2016	2	0	2	Export	702	Singapore	SGP	634	Qatar	QAT								05	VEGETABLES AND FRUIT	1	No Quantity			0		0		2623766			0
S3	2016	2016	2016	2	0	2	Export	702	Singapore	SGP	642	Romania	ROU								05	VEGETABLES AND FRUIT	1	No Quantity			0		0		196120			0
S3	2016	2016	2016	2	0	2	Export	702	Singapore	SGP	643	Russian Federation	RUS								05	VEGETABLES AND FRUIT	1	No Quantity			0		0		750087			4
S3	2016	2016	2016	2	0	2	Export	702	Singapore	SGP	682	Saudi Arabia	SAU								05	VEGETABLES AND FRUIT	1	No Quantity			0		0		245634			0
S3	2016	2016	2016	2	0	2	Export	702	Singapore	SGP	690	Seychelles	SYC								05	VEGETABLES AND FRUIT	1	No Quantity			0		0		781695			4
S3	2016	2016	2016	2	0	2	Export	702	Singapore	SGP	694	Sierra Leone	SLE								05	VEGETABLES AND FRUIT	1	No Quantity			0		0		17			0
S3	2016	2016	2016	2	0	2	Export	702	Singapore	SGP	699	India	IND								05	VEGETABLES AND FRUIT	1	No Quantity			0		0		9365573			4
S3	2016	2016	2016	2	0	2	Export	702	Singapore	SGP	704	Viet Nam	VNM								05	VEGETABLES AND FRUIT	1	No Quantity			0		0		9073855			4
S3	2016	2016	2016	2	0	2	Export	702	Singapore	SGP	705	Slovenia	SVN								05	VEGETABLES AND FRUIT	1	No Quantity			0		0		163823			0
S3	2016	2016	2016	2	0	2	Export	702	Singapore	SGP	710	South Africa	ZAF								05	VEGETABLES AND FRUIT	1	No Quantity			0		0		632834			4
S3	2016	2016	2016	2	0	2	Export	702	Singapore	SGP	724	Spain	ESP								05	VEGETABLES AND FRUIT	1	No Quantity			0		0		2653938			0
S3	2016	2016	2016	2	0	2	Export	702	Singapore	SGP	752	Sweden	SWE								05	VEGETABLES AND FRUIT	1	No Quantity			0		0		1183945			0
S3	2016	2016	2016	2	0	2	Export	702	Singapore	SGP	757	Switzerland	CHE								05	VEGETABLES AND FRUIT	1	No Quantity			0		0		11005			0
S3	2016	2016	2016	2	0	2	Export	702	Singapore	SGP	760	Syria	SYR								05	VEGETABLES AND FRUIT	1	No Quantity			0		0		61252			0
S3	2016	2016	2016	2	0	2	Export	702	Singapore	SGP	764	Thailand	THA								05	VEGETABLES AND FRUIT	1	No Quantity			0		0		15358221			4
S3	2016	2016	2016	2	0	2	Export	702	Singapore	SGP	768	Togo	TGO								05	VEGETABLES AND FRUIT	1	No Quantity			0		0		55259			0
S3	2016	2016	2016	2	0	2	Export	702	Singapore	SGP	780	Trinidad and Tobago	TTO								05	VEGETABLES AND FRUIT	1	No Quantity			0		0		60219			0
S3	2016	2016	2016	2	0	2	Export	702	Singapore	SGP	784	United Arab Emirates	ARE								05	VEGETABLES AND FRUIT	1	No Quantity			0		0		3193614			0
S3	2016	2016	2016	2	0	2	Export	702	Singapore	SGP	792	Turkey	TUR								05	VEGETABLES AND FRUIT	1	No Quantity			0		0		1946933			0
S3	2016	2016	2016	2	0	2	Export	702	Singapore	SGP	798	Tuvalu	TUV								05	VEGETABLES AND FRUIT	1	No Quantity			0		0		11787			0
S3	2016	2016	2016	2	0	2	Export	702	Singapore	SGP	800	Uganda	UGA								05	VEGETABLES AND FRUIT	1	No Quantity			0		0		60751			0
S3	2016	2016	2016	2	0	2	Export	702	Singapore	SGP	804	Ukraine	UKR								05	VEGETABLES AND FRUIT	1	No Quantity			0		0		78492			0
S3	2016	2016	2016	2	0	2	Export	702	Singapore	SGP	818	Egypt	EGY								05	VEGETABLES AND FRUIT	1	No Quantity			0		0		147715			0
S3	2016	2016	2016	2	0	2	Export	702	Singapore	SGP	826	United Kingdom	GBR								05	VEGETABLES AND FRUIT	1	No Quantity			0		0		15040364			0
S3	2016	2016	2016	2	0	2	Export	702	Singapore	SGP	834	United Rep. of Tanzania	TZA								05	VEGETABLES AND FRUIT	1	No Quantity			0		0		3118818			0
S3	2016	2016	2016	2	0	2	Export	702	Singapore	SGP	842	USA	USA								05	VEGETABLES AND FRUIT	1	No Quantity			0		0		33093444			4
S3	2016	2016	2016	2	0	2	Export	702	Singapore	SGP	887	Yemen	YEM								05	VEGETABLES AND FRUIT	1	No Quantity			0		0		400883			0
S3	2016	2016	2016	2	0	2	Export	702	Singapore	SGP	0	World	WLD								06	SUGAR,SUGR.PREPTNS,HONEY	1	No Quantity			0		0		84787049			4
S3	2016	2016	2016	2	0	2	Export	702	Singapore	SGP	36	Australia	AUS								06	SUGAR,SUGR.PREPTNS,HONEY	1	No Quantity			0		0		5249225			0
S3	2016	2016	2016	2	0	2	Export	702	Singapore	SGP	48	Bahrain	BHR								06	SUGAR,SUGR.PREPTNS,HONEY	1	No Quantity			0		0		545081			0
S3	2016	2016	2016	2	0	2	Export	702	Singapore	SGP	50	Bangladesh	BGD								06	SUGAR,SUGR.PREPTNS,HONEY	1	No Quantity			0		0		2265682			0
S3	2016	2016	2016	2	0	2	Export	702	Singapore	SGP	52	Barbados	BRB								06	SUGAR,SUGR.PREPTNS,HONEY	1	No Quantity			0		0		372			0
S3	2016	2016	2016	2	0	2	Export	702	Singapore	SGP	56	Belgium	BEL								06	SUGAR,SUGR.PREPTNS,HONEY	1	No Quantity			0		0		1875			0
S3	2016	2016	2016	2	0	2	Export	702	Singapore	SGP	76	Brazil	BRA								06	SUGAR,SUGR.PREPTNS,HONEY	1	No Quantity			0		0		3944			0
S3	2016	2016	2016	2	0	2	Export	702	Singapore	SGP	90	Solomon Isds	SLB								06	SUGAR,SUGR.PREPTNS,HONEY	1	No Quantity			0		0		470			0
S3	2016	2016	2016	2	0	2	Export	702	Singapore	SGP	96	Brunei Darussalam	BRN								06	SUGAR,SUGR.PREPTNS,HONEY	1	No Quantity			0		0		1566112			0
S3	2016	2016	2016	2	0	2	Export	702	Singapore	SGP	104	Myanmar	MMR								06	SUGAR,SUGR.PREPTNS,HONEY	1	No Quantity			0		0		1677078			0
S3	2016	2016	2016	2	0	2	Export	702	Singapore	SGP	116	Cambodia	KHM								06	SUGAR,SUGR.PREPTNS,HONEY	1	No Quantity			0		0		391464			0
S3	2016	2016	2016	2	0	2	Export	702	Singapore	SGP	124	Canada	CAN								06	SUGAR,SUGR.PREPTNS,HONEY	1	No Quantity			0		0		17598			0
S3	2016	2016	2016	2	0	2	Export	702	Singapore	SGP	144	Sri Lanka	LKA								06	SUGAR,SUGR.PREPTNS,HONEY	1	No Quantity			0		0		704940			0
S3	2016	2016	2016	2	0	2	Export	702	Singapore	SGP	156	China	CHN								06	SUGAR,SUGR.PREPTNS,HONEY	1	No Quantity			0		0		3964664			0
S3	2016	2016	2016	2	0	2	Export	702	Singapore	SGP	162	Christmas Isds	CXR								06	SUGAR,SUGR.PREPTNS,HONEY	1	No Quantity			0		0		75			0
S3	2016	2016	2016	2	0	2	Export	702	Singapore	SGP	170	Colombia	COL								06	SUGAR,SUGR.PREPTNS,HONEY	1	No Quantity			0		0		1574			0
S3	2016	2016	2016	2	0	2	Export	702	Singapore	SGP	180	Dem. Rep. of the Congo	COD								06	SUGAR,SUGR.PREPTNS,HONEY	1	No Quantity			0		0		51			0
S3	2016	2016	2016	2	0	2	Export	702	Singapore	SGP	204	Benin	BEN								06	SUGAR,SUGR.PREPTNS,HONEY	1	No Quantity			0		0		2023			0
S3	2016	2016	2016	2	0	2	Export	702	Singapore	SGP	242	Fiji	FJI								06	SUGAR,SUGR.PREPTNS,HONEY	1	No Quantity			0		0		82154			0
S3	2016	2016	2016	2	0	2	Export	702	Singapore	SGP	251	France	FRA								06	SUGAR,SUGR.PREPTNS,HONEY	1	No Quantity			0		0		5857			0
S3	2016	2016	2016	2	0	2	Export	702	Singapore	SGP	258	French Polynesia	PYF								06	SUGAR,SUGR.PREPTNS,HONEY	1	No Quantity			0		0		367510			0
S3	2016	2016	2016	2	0	2	Export	702	Singapore	SGP	276	Germany	DEU								06	SUGAR,SUGR.PREPTNS,HONEY	1	No Quantity			0		0		31			0
S3	2016	2016	2016	2	0	2	Export	702	Singapore	SGP	300	Greece	GRC								06	SUGAR,SUGR.PREPTNS,HONEY	1	No Quantity			0		0		230526			0
S3	2016	2016	2016	2	0	2	Export	702	Singapore	SGP	316	Guam	GUM								06	SUGAR,SUGR.PREPTNS,HONEY	1	No Quantity			0		0		119960			0
S3	2016	2016	2016	2	0	2	Export	702	Singapore	SGP	344	China, Hong Kong SAR	HKG								06	SUGAR,SUGR.PREPTNS,HONEY	1	No Quantity			0		0		812325			0
S3	2016	2016	2016	2	0	2	Export	702	Singapore	SGP	360	Indonesia	IDN								06	SUGAR,SUGR.PREPTNS,HONEY	1	No Quantity			0		0		14792589			0
S3	2016	2016	2016	2	0	2	Export	702	Singapore	SGP	368	Iraq	IRQ								06	SUGAR,SUGR.PREPTNS,HONEY	1	No Quantity			0		0		464281			0
S3	2016	2016	2016	2	0	2	Export	702	Singapore	SGP	372	Ireland	IRL								06	SUGAR,SUGR.PREPTNS,HONEY	1	No Quantity			0		0		102972			0
S3	2016	2016	2016	2	0	2	Export	702	Singapore	SGP	376	Israel	ISR								06	SUGAR,SUGR.PREPTNS,HONEY	1	No Quantity			0		0		21001			0
S3	2016	2016	2016	2	0	2	Export	702	Singapore	SGP	381	Italy	ITA								06	SUGAR,SUGR.PREPTNS,HONEY	1	No Quantity			0		0		27463			0
S3	2016	2016	2016	2	0	2	Export	702	Singapore	SGP	392	Japan	JPN								06	SUGAR,SUGR.PREPTNS,HONEY	1	No Quantity			0		0		1405236			0
S3	2016	2016	2016	2	0	2	Export	702	Singapore	SGP	400	Jordan	JOR								06	SUGAR,SUGR.PREPTNS,HONEY	1	No Quantity			0		0		19550			0
S3	2016	2016	2016	2	0	2	Export	702	Singapore	SGP	404	Kenya	KEN								06	SUGAR,SUGR.PREPTNS,HONEY	1	No Quantity			0		0		47967			0
S3	2016	2016	2016	2	0	2	Export	702	Singapore	SGP	408	Dem. People's Rep. of Korea	PRK								06	SUGAR,SUGR.PREPTNS,HONEY	1	No Quantity			0		0		12698			0
S3	2016	2016	2016	2	0	2	Export	702	Singapore	SGP	410	Rep. of Korea	KOR								06	SUGAR,SUGR.PREPTNS,HONEY	1	No Quantity			0		0		3066337			0
S3	2016	2016	2016	2	0	2	Export	702	Singapore	SGP	414	Kuwait	KWT								06	SUGAR,SUGR.PREPTNS,HONEY	1	No Quantity			0		0		853786			0
S3	2016	2016	2016	2	0	2	Export	702	Singapore	SGP	446	China, Macao SAR	MAC								06	SUGAR,SUGR.PREPTNS,HONEY	1	No Quantity			0		0		33257			0
S3	2016	2016	2016	2	0	2	Export	702	Singapore	SGP	450	Madagascar	MDG								06	SUGAR,SUGR.PREPTNS,HONEY	1	No Quantity			0		0		127			0
S3	2016	2016	2016	2	0	2	Export	702	Singapore	SGP	458	Malaysia	MYS								06	SUGAR,SUGR.PREPTNS,HONEY	1	No Quantity			0		0		14223989			0
S3	2016	2016	2016	2	0	2	Export	702	Singapore	SGP	462	Maldives	MDV								06	SUGAR,SUGR.PREPTNS,HONEY	1	No Quantity			0		0		686422			0
S3	2016	2016	2016	2	0	2	Export	702	Singapore	SGP	480	Mauritius	MUS								06	SUGAR,SUGR.PREPTNS,HONEY	1	No Quantity			0		0		111648			0
S3	2016	2016	2016	2	0	2	Export	702	Singapore	SGP	490	Other Asia, nes									06	SUGAR,SUGR.PREPTNS,HONEY	1	No Quantity			0		0		333422			0
S3	2016	2016	2016	2	0	2	Export	702	Singapore	SGP	496	Mongolia	MNG								06	SUGAR,SUGR.PREPTNS,HONEY	1	No Quantity			0		0		18544			0
S3	2016	2016	2016	2	0	2	Export	702	Singapore	SGP	504	Morocco	MAR								06	SUGAR,SUGR.PREPTNS,HONEY	1	No Quantity			0		0		20592			0
S3	2016	2016	2016	2	0	2	Export	702	Singapore	SGP	512	Oman	OMN								06	SUGAR,SUGR.PREPTNS,HONEY	1	No Quantity			0		0		685568			0
S3	2016	2016	2016	2	0	2	Export	702	Singapore	SGP	520	Nauru	NRU								06	SUGAR,SUGR.PREPTNS,HONEY	1	No Quantity			0		0		191			0
S3	2016	2016	2016	2	0	2	Export	702	Singapore	SGP	528	Netherlands	NLD								06	SUGAR,SUGR.PREPTNS,HONEY	1	No Quantity			0		0		398002			0
S3	2016	2016	2016	2	0	2	Export	702	Singapore	SGP	540	New Caledonia	NCL								06	SUGAR,SUGR.PREPTNS,HONEY	1	No Quantity			0		0		216240			0
S3	2016	2016	2016	2	0	2	Export	702	Singapore	SGP	548	Vanuatu	VUT								06	SUGAR,SUGR.PREPTNS,HONEY	1	No Quantity			0		0		301642			0
S3	2016	2016	2016	2	0	2	Export	702	Singapore	SGP	554	New Zealand	NZL								06	SUGAR,SUGR.PREPTNS,HONEY	1	No Quantity			0		0		1293448			0
S3	2016	2016	2016	2	0	2	Export	702	Singapore	SGP	579	Norway	NOR								06	SUGAR,SUGR.PREPTNS,HONEY	1	No Quantity			0		0		1013			0
S3	2016	2016	2016	2	0	2	Export	702	Singapore	SGP	580	N. Mariana Isds	MNP								06	SUGAR,SUGR.PREPTNS,HONEY	1	No Quantity			0		0		79900			0
S3	2016	2016	2016	2	0	2	Export	702	Singapore	SGP	583	FS Micronesia	FSM								06	SUGAR,SUGR.PREPTNS,HONEY	1	No Quantity			0		0		13214			0
S3	2016	2016	2016	2	0	2	Export	702	Singapore	SGP	585	Palau	PLW								06	SUGAR,SUGR.PREPTNS,HONEY	1	No Quantity			0		0		121277			0
S3	2016	2016	2016	2	0	2	Export	702	Singapore	SGP	586	Pakistan	PAK								06	SUGAR,SUGR.PREPTNS,HONEY	1	No Quantity			0		0		19464			0
S3	2016	2016	2016	2	0	2	Export	702	Singapore	SGP	598	Papua New Guinea	PNG								06	SUGAR,SUGR.PREPTNS,HONEY	1	No Quantity			0		0		937589			4
S3	2016	2016	2016	2	0	2	Export	702	Singapore	SGP	608	Philippines	PHL								06	SUGAR,SUGR.PREPTNS,HONEY	1	No Quantity			0		0		1846531			0
S3	2016	2016	2016	2	0	2	Export	702	Singapore	SGP	626	Timor-Leste	TLS								06	SUGAR,SUGR.PREPTNS,HONEY	1	No Quantity			0		0		73581			0
S3	2016	2016	2016	2	0	2	Export	702	Singapore	SGP	634	Qatar	QAT								06	SUGAR,SUGR.PREPTNS,HONEY	1	No Quantity			0		0		1307030			0
S3	2016	2016	2016	2	0	2	Export	702	Singapore	SGP	682	Saudi Arabia	SAU								06	SUGAR,SUGR.PREPTNS,HONEY	1	No Quantity			0		0		1156771			0
S3	2016	2016	2016	2	0	2	Export	702	Singapore	SGP	690	Seychelles	SYC								06	SUGAR,SUGR.PREPTNS,HONEY	1	No Quantity			0		0		106281			4
S3	2016	2016	2016	2	0	2	Export	702	Singapore	SGP	699	India	IND								06	SUGAR,SUGR.PREPTNS,HONEY	1	No Quantity			0		0		340730			0
S3	2016	2016	2016	2	0	2	Export	702	Singapore	SGP	704	Viet Nam	VNM								06	SUGAR,SUGR.PREPTNS,HONEY	1	No Quantity			0		0		1575117			0
S3	2016	2016	2016	2	0	2	Export	702	Singapore	SGP	710	South Africa	ZAF								06	SUGAR,SUGR.PREPTNS,HONEY	1	No Quantity			0		0		309360			0
S3	2016	2016	2016	2	0	2	Export	702	Singapore	SGP	724	Spain	ESP								06	SUGAR,SUGR.PREPTNS,HONEY	1	No Quantity			0		0		985			0
S3	2016	2016	2016	2	0	2	Export	702	Singapore	SGP	752	Sweden	SWE								06	SUGAR,SUGR.PREPTNS,HONEY	1	No Quantity			0		0		3843			0
S3	2016	2016	2016	2	0	2	Export	702	Singapore	SGP	757	Switzerland	CHE								06	SUGAR,SUGR.PREPTNS,HONEY	1	No Quantity			0		0		20			0
S3	2016	2016	2016	2	0	2	Export	702	Singapore	SGP	764	Thailand	THA								06	SUGAR,SUGR.PREPTNS,HONEY	1	No Quantity			0		0		2527229			0
S3	2016	2016	2016	2	0	2	Export	702	Singapore	SGP	780	Trinidad and Tobago	TTO								06	SUGAR,SUGR.PREPTNS,HONEY	1	No Quantity			0		0		101			0
S3	2016	2016	2016	2	0	2	Export	702	Singapore	SGP	784	United Arab Emirates	ARE								06	SUGAR,SUGR.PREPTNS,HONEY	1	No Quantity			0		0		12321829			0
S3	2016	2016	2016	2	0	2	Export	702	Singapore	SGP	818	Egypt	EGY								06	SUGAR,SUGR.PREPTNS,HONEY	1	No Quantity			0		0		13063			0
S3	2016	2016	2016	2	0	2	Export	702	Singapore	SGP	826	United Kingdom	GBR								06	SUGAR,SUGR.PREPTNS,HONEY	1	No Quantity			0		0		74262			0
S3	2016	2016	2016	2	0	2	Export	702	Singapore	SGP	834	United Rep. of Tanzania	TZA								06	SUGAR,SUGR.PREPTNS,HONEY	1	No Quantity			0		0		35			0
S3	2016	2016	2016	2	0	2	Export	702	Singapore	SGP	842	USA	USA								06	SUGAR,SUGR.PREPTNS,HONEY	1	No Quantity			0		0		4810224			4
S3	2016	2016	2016	2	0	2	Export	702	Singapore	SGP	0	World	WLD								07	COFFEE,TEA,COCOA,SPICES	1	No Quantity			0		0		1040359699			4
S3	2016	2016	2016	2	0	2	Export	702	Singapore	SGP	12	Algeria	DZA								07	COFFEE,TEA,COCOA,SPICES	1	No Quantity			0		0		7163			0
S3	2016	2016	2016	2	0	2	Export	702	Singapore	SGP	16	American Samoa	ASM								07	COFFEE,TEA,COCOA,SPICES	1	No Quantity			0		0		2243			0
S3	2016	2016	2016	2	0	2	Export	702	Singapore	SGP	24	Angola	AGO								07	COFFEE,TEA,COCOA,SPICES	1	No Quantity			0		0		30			0
S3	2016	2016	2016	2	0	2	Export	702	Singapore	SGP	31	Azerbaijan	AZE								07	COFFEE,TEA,COCOA,SPICES	1	No Quantity			0		0		7869			0
S3	2016	2016	2016	2	0	2	Export	702	Singapore	SGP	32	Argentina	ARG								07	COFFEE,TEA,COCOA,SPICES	1	No Quantity			0		0		159			0
S3	2016	2016	2016	2	0	2	Export	702	Singapore	SGP	36	Australia	AUS								07	COFFEE,TEA,COCOA,SPICES	1	No Quantity			0		0		125694747			0
S3	2016	2016	2016	2	0	2	Export	702	Singapore	SGP	40	Austria	AUT								07	COFFEE,TEA,COCOA,SPICES	1	No Quantity			0		0		838			0
S3	2016	2016	2016	2	0	2	Export	702	Singapore	SGP	48	Bahrain	BHR								07	COFFEE,TEA,COCOA,SPICES	1	No Quantity			0		0		319320			0
S3	2016	2016	2016	2	0	2	Export	702	Singapore	SGP	50	Bangladesh	BGD								07	COFFEE,TEA,COCOA,SPICES	1	No Quantity			0		0		13800613			0
S3	2016	2016	2016	2	0	2	Export	702	Singapore	SGP	51	Armenia	ARM								07	COFFEE,TEA,COCOA,SPICES	1	No Quantity			0		0		33942			0
S3	2016	2016	2016	2	0	2	Export	702	Singapore	SGP	52	Barbados	BRB								07	COFFEE,TEA,COCOA,SPICES	1	No Quantity			0		0		1798			0
S3	2016	2016	2016	2	0	2	Export	702	Singapore	SGP	56	Belgium	BEL								07	COFFEE,TEA,COCOA,SPICES	1	No Quantity			0		0		386697			0
S3	2016	2016	2016	2	0	2	Export	702	Singapore	SGP	64	Bhutan	BTN								07	COFFEE,TEA,COCOA,SPICES	1	No Quantity			0		0		71913			0
S3	2016	2016	2016	2	0	2	Export	702	Singapore	SGP	76	Brazil	BRA								07	COFFEE,TEA,COCOA,SPICES	1	No Quantity			0		0		1360104			0
S3	2016	2016	2016	2	0	2	Export	702	Singapore	SGP	90	Solomon Isds	SLB								07	COFFEE,TEA,COCOA,SPICES	1	No Quantity			0		0		15393			0
S3	2016	2016	2016	2	0	2	Export	702	Singapore	SGP	96	Brunei Darussalam	BRN								07	COFFEE,TEA,COCOA,SPICES	1	No Quantity			0		0		5910033			0
S3	2016	2016	2016	2	0	2	Export	702	Singapore	SGP	104	Myanmar	MMR								07	COFFEE,TEA,COCOA,SPICES	1	No Quantity			0		0		3717195			0
S3	2016	2016	2016	2	0	2	Export	702	Singapore	SGP	116	Cambodia	KHM								07	COFFEE,TEA,COCOA,SPICES	1	No Quantity			0		0		7946401			0
S3	2016	2016	2016	2	0	2	Export	702	Singapore	SGP	120	Cameroon	CMR								07	COFFEE,TEA,COCOA,SPICES	1	No Quantity			0		0		154			0
S3	2016	2016	2016	2	0	2	Export	702	Singapore	SGP	124	Canada	CAN								07	COFFEE,TEA,COCOA,SPICES	1	No Quantity			0		0		6802016			0
S3	2016	2016	2016	2	0	2	Export	702	Singapore	SGP	144	Sri Lanka	LKA								07	COFFEE,TEA,COCOA,SPICES	1	No Quantity			0		0		4349365			0
S3	2016	2016	2016	2	0	2	Export	702	Singapore	SGP	156	China	CHN								07	COFFEE,TEA,COCOA,SPICES	1	No Quantity			0		0		82186013			0
S3	2016	2016	2016	2	0	2	Export	702	Singapore	SGP	162	Christmas Isds	CXR								07	COFFEE,TEA,COCOA,SPICES	1	No Quantity			0		0		429			0
S3	2016	2016	2016	2	0	2	Export	702	Singapore	SGP	170	Colombia	COL								07	COFFEE,TEA,COCOA,SPICES	1	No Quantity			0		0		330228			0
S3	2016	2016	2016	2	0	2	Export	702	Singapore	SGP	204	Benin	BEN								07	COFFEE,TEA,COCOA,SPICES	1	No Quantity			0		0		3268			0
S3	2016	2016	2016	2	0	2	Export	702	Singapore	SGP	208	Denmark	DNK								07	COFFEE,TEA,COCOA,SPICES	1	No Quantity			0		0		10066			0
S3	2016	2016	2016	2	0	2	Export	702	Singapore	SGP	214	Dominican Rep.	DOM								07	COFFEE,TEA,COCOA,SPICES	1	No Quantity			0		0		2074713			0
S3	2016	2016	2016	2	0	2	Export	702	Singapore	SGP	218	Ecuador	ECU								07	COFFEE,TEA,COCOA,SPICES	1	No Quantity			0		0		260496			0
S3	2016	2016	2016	2	0	2	Export	702	Singapore	SGP	233	Estonia	EST								07	COFFEE,TEA,COCOA,SPICES	1	No Quantity			0		0		3614			0
S3	2016	2016	2016	2	0	2	Export	702	Singapore	SGP	242	Fiji	FJI								07	COFFEE,TEA,COCOA,SPICES	1	No Quantity			0		0		674278			0
S3	2016	2016	2016	2	0	2	Export	702	Singapore	SGP	246	Finland	FIN								07	COFFEE,TEA,COCOA,SPICES	1	No Quantity			0		0		13931			0
S3	2016	2016	2016	2	0	2	Export	702	Singapore	SGP	251	France	FRA								07	COFFEE,TEA,COCOA,SPICES	1	No Quantity			0		0		1889587			0
S3	2016	2016	2016	2	0	2	Export	702	Singapore	SGP	258	French Polynesia	PYF								07	COFFEE,TEA,COCOA,SPICES	1	No Quantity			0		0		857			0
S3	2016	2016	2016	2	0	2	Export	702	Singapore	SGP	270	Gambia	GMB								07	COFFEE,TEA,COCOA,SPICES	1	No Quantity			0		0		20			0
S3	2016	2016	2016	2	0	2	Export	702	Singapore	SGP	276	Germany	DEU								07	COFFEE,TEA,COCOA,SPICES	1	No Quantity			0		0		10295761			0
S3	2016	2016	2016	2	0	2	Export	702	Singapore	SGP	288	Ghana	GHA								07	COFFEE,TEA,COCOA,SPICES	1	No Quantity			0		0		1308			4
S3	2016	2016	2016	2	0	2	Export	702	Singapore	SGP	296	Kiribati	KIR								07	COFFEE,TEA,COCOA,SPICES	1	No Quantity			0		0		18715			0
S3	2016	2016	2016	2	0	2	Export	702	Singapore	SGP	300	Greece	GRC								07	COFFEE,TEA,COCOA,SPICES	1	No Quantity			0		0		376			0
S3	2016	2016	2016	2	0	2	Export	702	Singapore	SGP	316	Guam	GUM								07	COFFEE,TEA,COCOA,SPICES	1	No Quantity			0		0		848538			0
S3	2016	2016	2016	2	0	2	Export	702	Singapore	SGP	320	Guatemala	GTM								07	COFFEE,TEA,COCOA,SPICES	1	No Quantity			0		0		158666			0
S3	2016	2016	2016	2	0	2	Export	702	Singapore	SGP	324	Guinea	GIN								07	COFFEE,TEA,COCOA,SPICES	1	No Quantity			0		0		53281			0
S3	2016	2016	2016	2	0	2	Export	702	Singapore	SGP	328	Guyana	GUY								07	COFFEE,TEA,COCOA,SPICES	1	No Quantity			0		0		648680			0
S3	2016	2016	2016	2	0	2	Export	702	Singapore	SGP	332	Haiti	HTI								07	COFFEE,TEA,COCOA,SPICES	1	No Quantity			0		0		308116			0
S3	2016	2016	2016	2	0	2	Export	702	Singapore	SGP	344	China, Hong Kong SAR	HKG								07	COFFEE,TEA,COCOA,SPICES	1	No Quantity			0		0		28570403			0
S3	2016	2016	2016	2	0	2	Export	702	Singapore	SGP	360	Indonesia	IDN								07	COFFEE,TEA,COCOA,SPICES	1	No Quantity			0		0		129542249			0
S3	2016	2016	2016	2	0	2	Export	702	Singapore	SGP	364	Iran	IRN								07	COFFEE,TEA,COCOA,SPICES	1	No Quantity			0		0		513079			0
S3	2016	2016	2016	2	0	2	Export	702	Singapore	SGP	368	Iraq	IRQ								07	COFFEE,TEA,COCOA,SPICES	1	No Quantity			0		0		357826			0
S3	2016	2016	2016	2	0	2	Export	702	Singapore	SGP	372	Ireland	IRL								07	COFFEE,TEA,COCOA,SPICES	1	No Quantity			0		0		97051			0
S3	2016	2016	2016	2	0	2	Export	702	Singapore	SGP	376	Israel	ISR								07	COFFEE,TEA,COCOA,SPICES	1	No Quantity			0		0		13444917			0
S3	2016	2016	2016	2	0	2	Export	702	Singapore	SGP	381	Italy	ITA								07	COFFEE,TEA,COCOA,SPICES	1	No Quantity			0		0		916361			4
S3	2016	2016	2016	2	0	2	Export	702	Singapore	SGP	392	Japan	JPN								07	COFFEE,TEA,COCOA,SPICES	1	No Quantity			0		0		136536751			0
S3	2016	2016	2016	2	0	2	Export	702	Singapore	SGP	400	Jordan	JOR								07	COFFEE,TEA,COCOA,SPICES	1	No Quantity			0		0		118435			0
S3	2016	2016	2016	2	0	2	Export	702	Singapore	SGP	404	Kenya	KEN								07	COFFEE,TEA,COCOA,SPICES	1	No Quantity			0		0		347817			0
S3	2016	2016	2016	2	0	2	Export	702	Singapore	SGP	408	Dem. People's Rep. of Korea	PRK								07	COFFEE,TEA,COCOA,SPICES	1	No Quantity			0		0		49737			0
S3	2016	2016	2016	2	0	2	Export	702	Singapore	SGP	410	Rep. of Korea	KOR								07	COFFEE,TEA,COCOA,SPICES	1	No Quantity			0		0		39195958			0
S3	2016	2016	2016	2	0	2	Export	702	Singapore	SGP	414	Kuwait	KWT								07	COFFEE,TEA,COCOA,SPICES	1	No Quantity			0		0		176268			0
S3	2016	2016	2016	2	0	2	Export	702	Singapore	SGP	422	Lebanon	LBN								07	COFFEE,TEA,COCOA,SPICES	1	No Quantity			0		0		9390150			0
S3	2016	2016	2016	2	0	2	Export	702	Singapore	SGP	428	Latvia	LVA								07	COFFEE,TEA,COCOA,SPICES	1	No Quantity			0		0		14680			0
S3	2016	2016	2016	2	0	2	Export	702	Singapore	SGP	430	Liberia	LBR								07	COFFEE,TEA,COCOA,SPICES	1	No Quantity			0		0		403130			0
S3	2016	2016	2016	2	0	2	Export	702	Singapore	SGP	442	Luxembourg	LUX								07	COFFEE,TEA,COCOA,SPICES	1	No Quantity			0		0		2040			0
S3	2016	2016	2016	2	0	2	Export	702	Singapore	SGP	446	China, Macao SAR	MAC								07	COFFEE,TEA,COCOA,SPICES	1	No Quantity			0		0		392351			0
S3	2016	2016	2016	2	0	2	Export	702	Singapore	SGP	450	Madagascar	MDG								07	COFFEE,TEA,COCOA,SPICES	1	No Quantity			0		0		28792			0
S3	2016	2016	2016	2	0	2	Export	702	Singapore	SGP	458	Malaysia	MYS								07	COFFEE,TEA,COCOA,SPICES	1	No Quantity			0		0		129396113			0
S3	2016	2016	2016	2	0	2	Export	702	Singapore	SGP	462	Maldives	MDV								07	COFFEE,TEA,COCOA,SPICES	1	No Quantity			0		0		714940			0
S3	2016	2016	2016	2	0	2	Export	702	Singapore	SGP	480	Mauritius	MUS								07	COFFEE,TEA,COCOA,SPICES	1	No Quantity			0		0		2340759			0
S3	2016	2016	2016	2	0	2	Export	702	Singapore	SGP	484	Mexico	MEX								07	COFFEE,TEA,COCOA,SPICES	1	No Quantity			0		0		3018671			0
S3	2016	2016	2016	2	0	2	Export	702	Singapore	SGP	490	Other Asia, nes									07	COFFEE,TEA,COCOA,SPICES	1	No Quantity			0		0		18028479			0
S3	2016	2016	2016	2	0	2	Export	702	Singapore	SGP	496	Mongolia	MNG								07	COFFEE,TEA,COCOA,SPICES	1	No Quantity			0		0		236529			0
S3	2016	2016	2016	2	0	2	Export	702	Singapore	SGP	504	Morocco	MAR								07	COFFEE,TEA,COCOA,SPICES	1	No Quantity			0		0		527963			0
S3	2016	2016	2016	2	0	2	Export	702	Singapore	SGP	512	Oman	OMN								07	COFFEE,TEA,COCOA,SPICES	1	No Quantity			0		0		766316			0
S3	2016	2016	2016	2	0	2	Export	702	Singapore	SGP	520	Nauru	NRU								07	COFFEE,TEA,COCOA,SPICES	1	No Quantity			0		0		1469			0
S3	2016	2016	2016	2	0	2	Export	702	Singapore	SGP	524	Nepal	NPL								07	COFFEE,TEA,COCOA,SPICES	1	No Quantity			0		0		547165			0
S3	2016	2016	2016	2	0	2	Export	702	Singapore	SGP	528	Netherlands	NLD								07	COFFEE,TEA,COCOA,SPICES	1	No Quantity			0		0		4687774			0
S3	2016	2016	2016	2	0	2	Export	702	Singapore	SGP	540	New Caledonia	NCL								07	COFFEE,TEA,COCOA,SPICES	1	No Quantity			0		0		3894			0
S3	2016	2016	2016	2	0	2	Export	702	Singapore	SGP	548	Vanuatu	VUT								07	COFFEE,TEA,COCOA,SPICES	1	No Quantity			0		0		361188			0
S3	2016	2016	2016	2	0	2	Export	702	Singapore	SGP	554	New Zealand	NZL								07	COFFEE,TEA,COCOA,SPICES	1	No Quantity			0		0		23299139			0
S3	2016	2016	2016	2	0	2	Export	702	Singapore	SGP	566	Nigeria	NGA								07	COFFEE,TEA,COCOA,SPICES	1	No Quantity			0		0		714971			0
S3	2016	2016	2016	2	0	2	Export	702	Singapore	SGP	580	N. Mariana Isds	MNP								07	COFFEE,TEA,COCOA,SPICES	1	No Quantity			0		0		2965			0
S3	2016	2016	2016	2	0	2	Export	702	Singapore	SGP	583	FS Micronesia	FSM								07	COFFEE,TEA,COCOA,SPICES	1	No Quantity			0		0		1326			0
S3	2016	2016	2016	2	0	2	Export	702	Singapore	SGP	586	Pakistan	PAK								07	COFFEE,TEA,COCOA,SPICES	1	No Quantity			0		0		3666741			0
S3	2016	2016	2016	2	0	2	Export	702	Singapore	SGP	598	Papua New Guinea	PNG								07	COFFEE,TEA,COCOA,SPICES	1	No Quantity			0		0		217712			0
S3	2016	2016	2016	2	0	2	Export	702	Singapore	SGP	604	Peru	PER								07	COFFEE,TEA,COCOA,SPICES	1	No Quantity			0		0		184684			0
S3	2016	2016	2016	2	0	2	Export	702	Singapore	SGP	608	Philippines	PHL								07	COFFEE,TEA,COCOA,SPICES	1	No Quantity			0		0		32845923			0
S3	2016	2016	2016	2	0	2	Export	702	Singapore	SGP	620	Portugal	PRT								07	COFFEE,TEA,COCOA,SPICES	1	No Quantity			0		0		116529			0
S3	2016	2016	2016	2	0	2	Export	702	Singapore	SGP	626	Timor-Leste	TLS								07	COFFEE,TEA,COCOA,SPICES	1	No Quantity			0		0		170067			0
S3	2016	2016	2016	2	0	2	Export	702	Singapore	SGP	634	Qatar	QAT								07	COFFEE,TEA,COCOA,SPICES	1	No Quantity			0		0		353898			0
S3	2016	2016	2016	2	0	2	Export	702	Singapore	SGP	642	Romania	ROU								07	COFFEE,TEA,COCOA,SPICES	1	No Quantity			0		0		576			0
S3	2016	2016	2016	2	0	2	Export	702	Singapore	SGP	643	Russian Federation	RUS								07	COFFEE,TEA,COCOA,SPICES	1	No Quantity			0		0		20071905			0
S3	2016	2016	2016	2	0	2	Export	702	Singapore	SGP	682	Saudi Arabia	SAU								07	COFFEE,TEA,COCOA,SPICES	1	No Quantity			0		0		7711357			0
S3	2016	2016	2016	2	0	2	Export	702	Singapore	SGP	686	Senegal	SEN								07	COFFEE,TEA,COCOA,SPICES	1	No Quantity			0		0		106476			0
S3	2016	2016	2016	2	0	2	Export	702	Singapore	SGP	690	Seychelles	SYC								07	COFFEE,TEA,COCOA,SPICES	1	No Quantity			0		0		411109			0
S3	2016	2016	2016	2	0	2	Export	702	Singapore	SGP	694	Sierra Leone	SLE								07	COFFEE,TEA,COCOA,SPICES	1	No Quantity			0		0		70			0
S3	2016	2016	2016	2	0	2	Export	702	Singapore	SGP	699	India	IND								07	COFFEE,TEA,COCOA,SPICES	1	No Quantity			0		0		25545759			0
S3	2016	2016	2016	2	0	2	Export	702	Singapore	SGP	704	Viet Nam	VNM								07	COFFEE,TEA,COCOA,SPICES	1	No Quantity			0		0		18864728			0
S3	2016	2016	2016	2	0	2	Export	702	Singapore	SGP	705	Slovenia	SVN								07	COFFEE,TEA,COCOA,SPICES	1	No Quantity			0		0		17734			0
S3	2016	2016	2016	2	0	2	Export	702	Singapore	SGP	706	Somalia	SOM								07	COFFEE,TEA,COCOA,SPICES	1	No Quantity			0		0		20537			0
S3	2016	2016	2016	2	0	2	Export	702	Singapore	SGP	710	South Africa	ZAF								07	COFFEE,TEA,COCOA,SPICES	1	No Quantity			0		0		12889263			0
S3	2016	2016	2016	2	0	2	Export	702	Singapore	SGP	724	Spain	ESP								07	COFFEE,TEA,COCOA,SPICES	1	No Quantity			0		0		1090841			0
S3	2016	2016	2016	2	0	2	Export	702	Singapore	SGP	740	Suriname	SUR								07	COFFEE,TEA,COCOA,SPICES	1	No Quantity			0		0		2150			0
S3	2016	2016	2016	2	0	2	Export	702	Singapore	SGP	752	Sweden	SWE								07	COFFEE,TEA,COCOA,SPICES	1	No Quantity			0		0		36395			0
S3	2016	2016	2016	2	0	2	Export	702	Singapore	SGP	757	Switzerland	CHE								07	COFFEE,TEA,COCOA,SPICES	1	No Quantity			0		0		116612			0
S3	2016	2016	2016	2	0	2	Export	702	Singapore	SGP	764	Thailand	THA								07	COFFEE,TEA,COCOA,SPICES	1	No Quantity			0		0		23428171			0
S3	2016	2016	2016	2	0	2	Export	702	Singapore	SGP	768	Togo	TGO								07	COFFEE,TEA,COCOA,SPICES	1	No Quantity			0		0		10			0
S3	2016	2016	2016	2	0	2	Export	702	Singapore	SGP	776	Tonga	TON								07	COFFEE,TEA,COCOA,SPICES	1	No Quantity			0		0		745			0
S3	2016	2016	2016	2	0	2	Export	702	Singapore	SGP	784	United Arab Emirates	ARE								07	COFFEE,TEA,COCOA,SPICES	1	No Quantity			0		0		22313805			0
S3	2016	2016	2016	2	0	2	Export	702	Singapore	SGP	792	Turkey	TUR								07	COFFEE,TEA,COCOA,SPICES	1	No Quantity			0		0		391759			0
S3	2016	2016	2016	2	0	2	Export	702	Singapore	SGP	800	Uganda	UGA								07	COFFEE,TEA,COCOA,SPICES	1	No Quantity			0		0		8727			0
S3	2016	2016	2016	2	0	2	Export	702	Singapore	SGP	804	Ukraine	UKR								07	COFFEE,TEA,COCOA,SPICES	1	No Quantity			0		0		689553			0
S3	2016	2016	2016	2	0	2	Export	702	Singapore	SGP	818	Egypt	EGY								07	COFFEE,TEA,COCOA,SPICES	1	No Quantity			0		0		1553063			0
S3	2016	2016	2016	2	0	2	Export	702	Singapore	SGP	826	United Kingdom	GBR								07	COFFEE,TEA,COCOA,SPICES	1	No Quantity			0		0		6467150			0
S3	2016	2016	2016	2	0	2	Export	702	Singapore	SGP	834	United Rep. of Tanzania	TZA								07	COFFEE,TEA,COCOA,SPICES	1	No Quantity			0		0		31			0
S3	2016	2016	2016	2	0	2	Export	702	Singapore	SGP	842	USA	USA								07	COFFEE,TEA,COCOA,SPICES	1	No Quantity			0		0		45912112			0
S3	2016	2016	2016	2	0	2	Export	702	Singapore	SGP	858	Uruguay	URY								07	COFFEE,TEA,COCOA,SPICES	1	No Quantity			0		0		37618			0
S3	2016	2016	2016	2	0	2	Export	702	Singapore	SGP	860	Uzbekistan	UZB								07	COFFEE,TEA,COCOA,SPICES	1	No Quantity			0		0		33018			0
S3	2016	2016	2016	2	0	2	Export	702	Singapore	SGP	882	Samoa	WSM								07	COFFEE,TEA,COCOA,SPICES	1	No Quantity			0		0		55731			0
S3	2016	2016	2016	2	0	2	Export	702	Singapore	SGP	887	Yemen	YEM								07	COFFEE,TEA,COCOA,SPICES	1	No Quantity			0		0		70492			0
S3	2016	2016	2016	2	0	2	Export	702	Singapore	SGP	0	World	WLD								08	ANIMAL FEED STUFF	1	No Quantity			0		0		256197566			4
S3	2016	2016	2016	2	0	2	Export	702	Singapore	SGP	32	Argentina	ARG								08	ANIMAL FEED STUFF	1	No Quantity			0		0		33740			0
S3	2016	2016	2016	2	0	2	Export	702	Singapore	SGP	36	Australia	AUS								08	ANIMAL FEED STUFF	1	No Quantity			0		0		6911206			0
S3	2016	2016	2016	2	0	2	Export	702	Singapore	SGP	40	Austria	AUT								08	ANIMAL FEED STUFF	1	No Quantity			0		0		7277			0
S3	2016	2016	2016	2	0	2	Export	702	Singapore	SGP	48	Bahrain	BHR								08	ANIMAL FEED STUFF	1	No Quantity			0		0		6606			0
S3	2016	2016	2016	2	0	2	Export	702	Singapore	SGP	50	Bangladesh	BGD								08	ANIMAL FEED STUFF	1	No Quantity			0		0		10802928			0
S3	2016	2016	2016	2	0	2	Export	702	Singapore	SGP	56	Belgium	BEL								08	ANIMAL FEED STUFF	1	No Quantity			0		0		1023			0
S3	2016	2016	2016	2	0	2	Export	702	Singapore	SGP	68	Bolivia (Plurinational State of)	BOL								08	ANIMAL FEED STUFF	1	No Quantity			0		0		4370			0
S3	2016	2016	2016	2	0	2	Export	702	Singapore	SGP	96	Brunei Darussalam	BRN								08	ANIMAL FEED STUFF	1	No Quantity			0		0		124511			0
S3	2016	2016	2016	2	0	2	Export	702	Singapore	SGP	104	Myanmar	MMR								08	ANIMAL FEED STUFF	1	No Quantity			0		0		1367114			0
S3	2016	2016	2016	2	0	2	Export	702	Singapore	SGP	116	Cambodia	KHM								08	ANIMAL FEED STUFF	1	No Quantity			0		0		1046793			0
S3	2016	2016	2016	2	0	2	Export	702	Singapore	SGP	144	Sri Lanka	LKA								08	ANIMAL FEED STUFF	1	No Quantity			0		0		4794732			0
S3	2016	2016	2016	2	0	2	Export	702	Singapore	SGP	156	China	CHN								08	ANIMAL FEED STUFF	1	No Quantity			0		0		15871672			0
S3	2016	2016	2016	2	0	2	Export	702	Singapore	SGP	188	Costa Rica	CRI								08	ANIMAL FEED STUFF	1	No Quantity			0		0		4673			0
S3	2016	2016	2016	2	0	2	Export	702	Singapore	SGP	192	Cuba	CUB								08	ANIMAL FEED STUFF	1	No Quantity			0		0		11553			0
S3	2016	2016	2016	2	0	2	Export	702	Singapore	SGP	214	Dominican Rep.	DOM								08	ANIMAL FEED STUFF	1	No Quantity			0		0		111			4
S3	2016	2016	2016	2	0	2	Export	702	Singapore	SGP	218	Ecuador	ECU								08	ANIMAL FEED STUFF	1	No Quantity			0		0		388731			0
S3	2016	2016	2016	2	0	2	Export	702	Singapore	SGP	222	El Salvador	SLV								08	ANIMAL FEED STUFF	1	No Quantity			0		0		13778			0
S3	2016	2016	2016	2	0	2	Export	702	Singapore	SGP	251	France	FRA								08	ANIMAL FEED STUFF	1	No Quantity			0		0		325			0
S3	2016	2016	2016	2	0	2	Export	702	Singapore	SGP	276	Germany	DEU								08	ANIMAL FEED STUFF	1	No Quantity			0		0		11106			0
S3	2016	2016	2016	2	0	2	Export	702	Singapore	SGP	300	Greece	GRC								08	ANIMAL FEED STUFF	1	No Quantity			0		0		43701			0
S3	2016	2016	2016	2	0	2	Export	702	Singapore	SGP	344	China, Hong Kong SAR	HKG								08	ANIMAL FEED STUFF	1	No Quantity			0		0		2098998			0
S3	2016	2016	2016	2	0	2	Export	702	Singapore	SGP	360	Indonesia	IDN								08	ANIMAL FEED STUFF	1	No Quantity			0		0		52969932			0
S3	2016	2016	2016	2	0	2	Export	702	Singapore	SGP	364	Iran	IRN								08	ANIMAL FEED STUFF	1	No Quantity			0		0		35679			0
S3	2016	2016	2016	2	0	2	Export	702	Singapore	SGP	372	Ireland	IRL								08	ANIMAL FEED STUFF	1	No Quantity			0		0		25583			0
S3	2016	2016	2016	2	0	2	Export	702	Singapore	SGP	392	Japan	JPN								08	ANIMAL FEED STUFF	1	No Quantity			0		0		6693537			0
S3	2016	2016	2016	2	0	2	Export	702	Singapore	SGP	404	Kenya	KEN								08	ANIMAL FEED STUFF	1	No Quantity			0		0		213006			0
S3	2016	2016	2016	2	0	2	Export	702	Singapore	SGP	410	Rep. of Korea	KOR								08	ANIMAL FEED STUFF	1	No Quantity			0		0		9933693			4
S3	2016	2016	2016	2	0	2	Export	702	Singapore	SGP	434	Libya	LBY								08	ANIMAL FEED STUFF	1	No Quantity			0		0		65887			0
S3	2016	2016	2016	2	0	2	Export	702	Singapore	SGP	446	China, Macao SAR	MAC								08	ANIMAL FEED STUFF	1	No Quantity			0		0		1343			0
S3	2016	2016	2016	2	0	2	Export	702	Singapore	SGP	458	Malaysia	MYS								08	ANIMAL FEED STUFF	1	No Quantity			0		0		21978561			0
S3	2016	2016	2016	2	0	2	Export	702	Singapore	SGP	462	Maldives	MDV								08	ANIMAL FEED STUFF	1	No Quantity			0		0		7256			0
S3	2016	2016	2016	2	0	2	Export	702	Singapore	SGP	470	Malta	MLT								08	ANIMAL FEED STUFF	1	No Quantity			0		0		55472			0
S3	2016	2016	2016	2	0	2	Export	702	Singapore	SGP	480	Mauritius	MUS								08	ANIMAL FEED STUFF	1	No Quantity			0		0		17790			0
S3	2016	2016	2016	2	0	2	Export	702	Singapore	SGP	490	Other Asia, nes									08	ANIMAL FEED STUFF	1	No Quantity			0		0		12000469			0
S3	2016	2016	2016	2	0	2	Export	702	Singapore	SGP	504	Morocco	MAR								08	ANIMAL FEED STUFF	1	No Quantity			0		0		19396			0
S3	2016	2016	2016	2	0	2	Export	702	Singapore	SGP	524	Nepal	NPL								08	ANIMAL FEED STUFF	1	No Quantity			0		0		50852			0
S3	2016	2016	2016	2	0	2	Export	702	Singapore	SGP	554	New Zealand	NZL								08	ANIMAL FEED STUFF	1	No Quantity			0		0		1868238			0
S3	2016	2016	2016	2	0	2	Export	702	Singapore	SGP	586	Pakistan	PAK								08	ANIMAL FEED STUFF	1	No Quantity			0		0		2758473			0
S3	2016	2016	2016	2	0	2	Export	702	Singapore	SGP	598	Papua New Guinea	PNG								08	ANIMAL FEED STUFF	1	No Quantity			0		0		602903			0
S3	2016	2016	2016	2	0	2	Export	702	Singapore	SGP	608	Philippines	PHL								08	ANIMAL FEED STUFF	1	No Quantity			0		0		22259062			0
S3	2016	2016	2016	2	0	2	Export	702	Singapore	SGP	626	Timor-Leste	TLS								08	ANIMAL FEED STUFF	1	No Quantity			0		0		39			0
S3	2016	2016	2016	2	0	2	Export	702	Singapore	SGP	634	Qatar	QAT								08	ANIMAL FEED STUFF	1	No Quantity			0		0		6771			0
S3	2016	2016	2016	2	0	2	Export	702	Singapore	SGP	642	Romania	ROU								08	ANIMAL FEED STUFF	1	No Quantity			0		0		125			0
S3	2016	2016	2016	2	0	2	Export	702	Singapore	SGP	682	Saudi Arabia	SAU								08	ANIMAL FEED STUFF	1	No Quantity			0		0		224902			0
S3	2016	2016	2016	2	0	2	Export	702	Singapore	SGP	690	Seychelles	SYC								08	ANIMAL FEED STUFF	1	No Quantity			0		0		44902			0
S3	2016	2016	2016	2	0	2	Export	702	Singapore	SGP	699	India	IND								08	ANIMAL FEED STUFF	1	No Quantity			0		0		13480090			0
S3	2016	2016	2016	2	0	2	Export	702	Singapore	SGP	704	Viet Nam	VNM								08	ANIMAL FEED STUFF	1	No Quantity			0		0		42928122			4
S3	2016	2016	2016	2	0	2	Export	702	Singapore	SGP	710	South Africa	ZAF								08	ANIMAL FEED STUFF	1	No Quantity			0		0		3009			0
S3	2016	2016	2016	2	0	2	Export	702	Singapore	SGP	724	Spain	ESP								08	ANIMAL FEED STUFF	1	No Quantity			0		0		35831			0
S3	2016	2016	2016	2	0	2	Export	702	Singapore	SGP	764	Thailand	THA								08	ANIMAL FEED STUFF	1	No Quantity			0		0		21332956			0
S3	2016	2016	2016	2	0	2	Export	702	Singapore	SGP	784	United Arab Emirates	ARE								08	ANIMAL FEED STUFF	1	No Quantity			0		0		79305			0
S3	2016	2016	2016	2	0	2	Export	702	Singapore	SGP	800	Uganda	UGA								08	ANIMAL FEED STUFF	1	No Quantity			0		0		27633			0
S3	2016	2016	2016	2	0	2	Export	702	Singapore	SGP	818	Egypt	EGY								08	ANIMAL FEED STUFF	1	No Quantity			0		0		293360			0
S3	2016	2016	2016	2	0	2	Export	702	Singapore	SGP	826	United Kingdom	GBR								08	ANIMAL FEED STUFF	1	No Quantity			0		0		25405			4
S3	2016	2016	2016	2	0	2	Export	702	Singapore	SGP	834	United Rep. of Tanzania	TZA								08	ANIMAL FEED STUFF	1	No Quantity			0		0		206643			0
S3	2016	2016	2016	2	0	2	Export	702	Singapore	SGP	842	USA	USA								08	ANIMAL FEED STUFF	1	No Quantity			0		0		2406366			0
S3	2016	2016	2016	2	0	2	Export	702	Singapore	SGP	0	World	WLD								09	MISC.EDIBLE PRODUCTS ETC	1	No Quantity			0		0		3006355345			4
S3	2016	2016	2016	2	0	2	Export	702	Singapore	SGP	4	Afghanistan	AFG								09	MISC.EDIBLE PRODUCTS ETC	1	No Quantity			0		0		120334			0
S3	2016	2016	2016	2	0	2	Export	702	Singapore	SGP	12	Algeria	DZA								09	MISC.EDIBLE PRODUCTS ETC	1	No Quantity			0		0		1256893			0
S3	2016	2016	2016	2	0	2	Export	702	Singapore	SGP	31	Azerbaijan	AZE								09	MISC.EDIBLE PRODUCTS ETC	1	No Quantity			0		0		10255			0
S3	2016	2016	2016	2	0	2	Export	702	Singapore	SGP	32	Argentina	ARG								09	MISC.EDIBLE PRODUCTS ETC	1	No Quantity			0		0		859551			0
S3	2016	2016	2016	2	0	2	Export	702	Singapore	SGP	36	Australia	AUS								09	MISC.EDIBLE PRODUCTS ETC	1	No Quantity			0		0		447264549			0
S3	2016	2016	2016	2	0	2	Export	702	Singapore	SGP	40	Austria	AUT								09	MISC.EDIBLE PRODUCTS ETC	1	No Quantity			0		0		99212			0
S3	2016	2016	2016	2	0	2	Export	702	Singapore	SGP	48	Bahrain	BHR								09	MISC.EDIBLE PRODUCTS ETC	1	No Quantity			0		0		3198731			0
S3	2016	2016	2016	2	0	2	Export	702	Singapore	SGP	50	Bangladesh	BGD								09	MISC.EDIBLE PRODUCTS ETC	1	No Quantity			0		0		6102967			0
S3	2016	2016	2016	2	0	2	Export	702	Singapore	SGP	51	Armenia	ARM								09	MISC.EDIBLE PRODUCTS ETC	1	No Quantity			0		0		72686			0
S3	2016	2016	2016	2	0	2	Export	702	Singapore	SGP	52	Barbados	BRB								09	MISC.EDIBLE PRODUCTS ETC	1	No Quantity			0		0		13660			0
S3	2016	2016	2016	2	0	2	Export	702	Singapore	SGP	56	Belgium	BEL								09	MISC.EDIBLE PRODUCTS ETC	1	No Quantity			0		0		929613			0
S3	2016	2016	2016	2	0	2	Export	702	Singapore	SGP	76	Brazil	BRA								09	MISC.EDIBLE PRODUCTS ETC	1	No Quantity			0		0		4912630			0
S3	2016	2016	2016	2	0	2	Export	702	Singapore	SGP	90	Solomon Isds	SLB								09	MISC.EDIBLE PRODUCTS ETC	1	No Quantity			0		0		80236			0
S3	2016	2016	2016	2	0	2	Export	702	Singapore	SGP	96	Brunei Darussalam	BRN								09	MISC.EDIBLE PRODUCTS ETC	1	No Quantity			0		0		6980098			0
S3	2016	2016	2016	2	0	2	Export	702	Singapore	SGP	104	Myanmar	MMR								09	MISC.EDIBLE PRODUCTS ETC	1	No Quantity			0		0		87587907			0
S3	2016	2016	2016	2	0	2	Export	702	Singapore	SGP	116	Cambodia	KHM								09	MISC.EDIBLE PRODUCTS ETC	1	No Quantity			0		0		26183521			0
S3	2016	2016	2016	2	0	2	Export	702	Singapore	SGP	120	Cameroon	CMR								09	MISC.EDIBLE PRODUCTS ETC	1	No Quantity			0		0		332111			0
S3	2016	2016	2016	2	0	2	Export	702	Singapore	SGP	124	Canada	CAN								09	MISC.EDIBLE PRODUCTS ETC	1	No Quantity			0		0		1619837			0
S3	2016	2016	2016	2	0	2	Export	702	Singapore	SGP	144	Sri Lanka	LKA								09	MISC.EDIBLE PRODUCTS ETC	1	No Quantity			0		0		16548046			0
S3	2016	2016	2016	2	0	2	Export	702	Singapore	SGP	152	Chile	CHL								09	MISC.EDIBLE PRODUCTS ETC	1	No Quantity			0		0		6399943			0
S3	2016	2016	2016	2	0	2	Export	702	Singapore	SGP	156	China	CHN								09	MISC.EDIBLE PRODUCTS ETC	1	No Quantity			0		0		234571134			0
S3	2016	2016	2016	2	0	2	Export	702	Singapore	SGP	162	Christmas Isds	CXR								09	MISC.EDIBLE PRODUCTS ETC	1	No Quantity			0		0		57042			0
S3	2016	2016	2016	2	0	2	Export	702	Singapore	SGP	170	Colombia	COL								09	MISC.EDIBLE PRODUCTS ETC	1	No Quantity			0		0		2858692			0
S3	2016	2016	2016	2	0	2	Export	702	Singapore	SGP	174	Comoros	COM								09	MISC.EDIBLE PRODUCTS ETC	1	No Quantity			0		0		182520			0
S3	2016	2016	2016	2	0	2	Export	702	Singapore	SGP	178	Congo	COG								09	MISC.EDIBLE PRODUCTS ETC	1	No Quantity			0		0		23697			0
S3	2016	2016	2016	2	0	2	Export	702	Singapore	SGP	180	Dem. Rep. of the Congo	COD								09	MISC.EDIBLE PRODUCTS ETC	1	No Quantity			0		0		130603			0
S3	2016	2016	2016	2	0	2	Export	702	Singapore	SGP	188	Costa Rica	CRI								09	MISC.EDIBLE PRODUCTS ETC	1	No Quantity			0		0		4449053			0
S3	2016	2016	2016	2	0	2	Export	702	Singapore	SGP	196	Cyprus	CYP								09	MISC.EDIBLE PRODUCTS ETC	1	No Quantity			0		0		92476			0
S3	2016	2016	2016	2	0	2	Export	702	Singapore	SGP	204	Benin	BEN								09	MISC.EDIBLE PRODUCTS ETC	1	No Quantity			0		0		113032			0
S3	2016	2016	2016	2	0	2	Export	702	Singapore	SGP	208	Denmark	DNK								09	MISC.EDIBLE PRODUCTS ETC	1	No Quantity			0		0		174937			0
S3	2016	2016	2016	2	0	2	Export	702	Singapore	SGP	214	Dominican Rep.	DOM								09	MISC.EDIBLE PRODUCTS ETC	1	No Quantity			0		0		1282250			0
S3	2016	2016	2016	2	0	2	Export	702	Singapore	SGP	218	Ecuador	ECU								09	MISC.EDIBLE PRODUCTS ETC	1	No Quantity			0		0		3927257			0
S3	2016	2016	2016	2	0	2	Export	702	Singapore	SGP	222	El Salvador	SLV								09	MISC.EDIBLE PRODUCTS ETC	1	No Quantity			0		0		2016394			0
S3	2016	2016	2016	2	0	2	Export	702	Singapore	SGP	231	Ethiopia	ETH								09	MISC.EDIBLE PRODUCTS ETC	1	No Quantity			0		0		33282			0
S3	2016	2016	2016	2	0	2	Export	702	Singapore	SGP	242	Fiji	FJI								09	MISC.EDIBLE PRODUCTS ETC	1	No Quantity			0		0		8728495			0
S3	2016	2016	2016	2	0	2	Export	702	Singapore	SGP	246	Finland	FIN								09	MISC.EDIBLE PRODUCTS ETC	1	No Quantity			0		0		1675			0
S3	2016	2016	2016	2	0	2	Export	702	Singapore	SGP	251	France	FRA								09	MISC.EDIBLE PRODUCTS ETC	1	No Quantity			0		0		602762			0
S3	2016	2016	2016	2	0	2	Export	702	Singapore	SGP	258	French Polynesia	PYF								09	MISC.EDIBLE PRODUCTS ETC	1	No Quantity			0		0		3267509			4
S3	2016	2016	2016	2	0	2	Export	702	Singapore	SGP	266	Gabon	GAB								09	MISC.EDIBLE PRODUCTS ETC	1	No Quantity			0		0		45584			0
S3	2016	2016	2016	2	0	2	Export	702	Singapore	SGP	276	Germany	DEU								09	MISC.EDIBLE PRODUCTS ETC	1	No Quantity			0		0		392499			0
S3	2016	2016	2016	2	0	2	Export	702	Singapore	SGP	288	Ghana	GHA								09	MISC.EDIBLE PRODUCTS ETC	1	No Quantity			0		0		4410706			0
S3	2016	2016	2016	2	0	2	Export	702	Singapore	SGP	300	Greece	GRC								09	MISC.EDIBLE PRODUCTS ETC	1	No Quantity			0		0		38038			0
S3	2016	2016	2016	2	0	2	Export	702	Singapore	SGP	316	Guam	GUM								09	MISC.EDIBLE PRODUCTS ETC	1	No Quantity			0		0		12945			0
S3	2016	2016	2016	2	0	2	Export	702	Singapore	SGP	320	Guatemala	GTM								09	MISC.EDIBLE PRODUCTS ETC	1	No Quantity			0		0		10518935			0
S3	2016	2016	2016	2	0	2	Export	702	Singapore	SGP	324	Guinea	GIN								09	MISC.EDIBLE PRODUCTS ETC	1	No Quantity			0		0		5972			0
S3	2016	2016	2016	2	0	2	Export	702	Singapore	SGP	328	Guyana	GUY								09	MISC.EDIBLE PRODUCTS ETC	1	No Quantity			0		0		746637			0
S3	2016	2016	2016	2	0	2	Export	702	Singapore	SGP	340	Honduras	HND								09	MISC.EDIBLE PRODUCTS ETC	1	No Quantity			0		0		3602			0
S3	2016	2016	2016	2	0	2	Export	702	Singapore	SGP	344	China, Hong Kong SAR	HKG								09	MISC.EDIBLE PRODUCTS ETC	1	No Quantity			0		0		59797543			0
S3	2016	2016	2016	2	0	2	Export	702	Singapore	SGP	348	Hungary	HUN								09	MISC.EDIBLE PRODUCTS ETC	1	No Quantity			0		0		100288			0
S3	2016	2016	2016	2	0	2	Export	702	Singapore	SGP	352	Iceland	ISL								09	MISC.EDIBLE PRODUCTS ETC	1	No Quantity			0		0		892			0
S3	2016	2016	2016	2	0	2	Export	702	Singapore	SGP	360	Indonesia	IDN								09	MISC.EDIBLE PRODUCTS ETC	1	No Quantity			0		0		145402690			0
S3	2016	2016	2016	2	0	2	Export	702	Singapore	SGP	364	Iran	IRN								09	MISC.EDIBLE PRODUCTS ETC	1	No Quantity			0		0		2409592			0
S3	2016	2016	2016	2	0	2	Export	702	Singapore	SGP	368	Iraq	IRQ								09	MISC.EDIBLE PRODUCTS ETC	1	No Quantity			0		0		6434115			0
S3	2016	2016	2016	2	0	2	Export	702	Singapore	SGP	372	Ireland	IRL								09	MISC.EDIBLE PRODUCTS ETC	1	No Quantity			0		0		2903348			0
S3	2016	2016	2016	2	0	2	Export	702	Singapore	SGP	376	Israel	ISR								09	MISC.EDIBLE PRODUCTS ETC	1	No Quantity			0		0		1594015			0
S3	2016	2016	2016	2	0	2	Export	702	Singapore	SGP	381	Italy	ITA								09	MISC.EDIBLE PRODUCTS ETC	1	No Quantity			0		0		320079			0
S3	2016	2016	2016	2	0	2	Export	702	Singapore	SGP	392	Japan	JPN								09	MISC.EDIBLE PRODUCTS ETC	1	No Quantity			0		0		229275147			0
S3	2016	2016	2016	2	0	2	Export	702	Singapore	SGP	398	Kazakhstan	KAZ								09	MISC.EDIBLE PRODUCTS ETC	1	No Quantity			0		0		742842			0
S3	2016	2016	2016	2	0	2	Export	702	Singapore	SGP	400	Jordan	JOR								09	MISC.EDIBLE PRODUCTS ETC	1	No Quantity			0		0		2095203			0
S3	2016	2016	2016	2	0	2	Export	702	Singapore	SGP	404	Kenya	KEN								09	MISC.EDIBLE PRODUCTS ETC	1	No Quantity			0		0		374410			0
S3	2016	2016	2016	2	0	2	Export	702	Singapore	SGP	408	Dem. People's Rep. of Korea	PRK								09	MISC.EDIBLE PRODUCTS ETC	1	No Quantity			0		0		31231			0
S3	2016	2016	2016	2	0	2	Export	702	Singapore	SGP	410	Rep. of Korea	KOR								09	MISC.EDIBLE PRODUCTS ETC	1	No Quantity			0		0		25375841			0
S3	2016	2016	2016	2	0	2	Export	702	Singapore	SGP	414	Kuwait	KWT								09	MISC.EDIBLE PRODUCTS ETC	1	No Quantity			0		0		10866290			0
S3	2016	2016	2016	2	0	2	Export	702	Singapore	SGP	418	Lao People's Dem. Rep.	LAO								09	MISC.EDIBLE PRODUCTS ETC	1	No Quantity			0		0		634669			0
S3	2016	2016	2016	2	0	2	Export	702	Singapore	SGP	422	Lebanon	LBN								09	MISC.EDIBLE PRODUCTS ETC	1	No Quantity			0		0		1814990			0
S3	2016	2016	2016	2	0	2	Export	702	Singapore	SGP	428	Latvia	LVA								09	MISC.EDIBLE PRODUCTS ETC	1	No Quantity			0		0		33551			0
S3	2016	2016	2016	2	0	2	Export	702	Singapore	SGP	440	Lithuania	LTU								09	MISC.EDIBLE PRODUCTS ETC	1	No Quantity			0		0		3346			0
S3	2016	2016	2016	2	0	2	Export	702	Singapore	SGP	446	China, Macao SAR	MAC								09	MISC.EDIBLE PRODUCTS ETC	1	No Quantity			0		0		28315			0
S3	2016	2016	2016	2	0	2	Export	702	Singapore	SGP	450	Madagascar	MDG								09	MISC.EDIBLE PRODUCTS ETC	1	No Quantity			0		0		10427			0
S3	2016	2016	2016	2	0	2	Export	702	Singapore	SGP	458	Malaysia	MYS								09	MISC.EDIBLE PRODUCTS ETC	1	No Quantity			0		0		268167811			0
S3	2016	2016	2016	2	0	2	Export	702	Singapore	SGP	462	Maldives	MDV								09	MISC.EDIBLE PRODUCTS ETC	1	No Quantity			0		0		3134280			0
S3	2016	2016	2016	2	0	2	Export	702	Singapore	SGP	470	Malta	MLT								09	MISC.EDIBLE PRODUCTS ETC	1	No Quantity			0		0		35275			0
S3	2016	2016	2016	2	0	2	Export	702	Singapore	SGP	480	Mauritius	MUS								09	MISC.EDIBLE PRODUCTS ETC	1	No Quantity			0		0		595710			0
S3	2016	2016	2016	2	0	2	Export	702	Singapore	SGP	484	Mexico	MEX								09	MISC.EDIBLE PRODUCTS ETC	1	No Quantity			0		0		6139961			4
S3	2016	2016	2016	2	0	2	Export	702	Singapore	SGP	490	Other Asia, nes									09	MISC.EDIBLE PRODUCTS ETC	1	No Quantity			0		0		62535745			0
S3	2016	2016	2016	2	0	2	Export	702	Singapore	SGP	496	Mongolia	MNG								09	MISC.EDIBLE PRODUCTS ETC	1	No Quantity			0		0		288222			0
S3	2016	2016	2016	2	0	2	Export	702	Singapore	SGP	504	Morocco	MAR								09	MISC.EDIBLE PRODUCTS ETC	1	No Quantity			0		0		35113			0
S3	2016	2016	2016	2	0	2	Export	702	Singapore	SGP	508	Mozambique	MOZ								09	MISC.EDIBLE PRODUCTS ETC	1	No Quantity			0		0		27024			0
S3	2016	2016	2016	2	0	2	Export	702	Singapore	SGP	512	Oman	OMN								09	MISC.EDIBLE PRODUCTS ETC	1	No Quantity			0		0		5201990			0
S3	2016	2016	2016	2	0	2	Export	702	Singapore	SGP	520	Nauru	NRU								09	MISC.EDIBLE PRODUCTS ETC	1	No Quantity			0		0		10752			0
S3	2016	2016	2016	2	0	2	Export	702	Singapore	SGP	524	Nepal	NPL								09	MISC.EDIBLE PRODUCTS ETC	1	No Quantity			0		0		1734352			0
S3	2016	2016	2016	2	0	2	Export	702	Singapore	SGP	528	Netherlands	NLD								09	MISC.EDIBLE PRODUCTS ETC	1	No Quantity			0		0		24697567			0
S3	2016	2016	2016	2	0	2	Export	702	Singapore	SGP	531	Curaçao	CUW								09	MISC.EDIBLE PRODUCTS ETC	1	No Quantity			0		0		12861			0
S3	2016	2016	2016	2	0	2	Export	702	Singapore	SGP	540	New Caledonia	NCL								09	MISC.EDIBLE PRODUCTS ETC	1	No Quantity			0		0		487192			0
S3	2016	2016	2016	2	0	2	Export	702	Singapore	SGP	548	Vanuatu	VUT								09	MISC.EDIBLE PRODUCTS ETC	1	No Quantity			0		0		236932			0
S3	2016	2016	2016	2	0	2	Export	702	Singapore	SGP	554	New Zealand	NZL								09	MISC.EDIBLE PRODUCTS ETC	1	No Quantity			0		0		82706719			0
S3	2016	2016	2016	2	0	2	Export	702	Singapore	SGP	558	Nicaragua	NIC								09	MISC.EDIBLE PRODUCTS ETC	1	No Quantity			0		0		333			4
S3	2016	2016	2016	2	0	2	Export	702	Singapore	SGP	566	Nigeria	NGA								09	MISC.EDIBLE PRODUCTS ETC	1	No Quantity			0		0		5179624			0
S3	2016	2016	2016	2	0	2	Export	702	Singapore	SGP	579	Norway	NOR								09	MISC.EDIBLE PRODUCTS ETC	1	No Quantity			0		0		335520			0
S3	2016	2016	2016	2	0	2	Export	702	Singapore	SGP	580	N. Mariana Isds	MNP								09	MISC.EDIBLE PRODUCTS ETC	1	No Quantity			0		0		5972			0
S3	2016	2016	2016	2	0	2	Export	702	Singapore	SGP	583	FS Micronesia	FSM								09	MISC.EDIBLE PRODUCTS ETC	1	No Quantity			0		0		133435			0
S3	2016	2016	2016	2	0	2	Export	702	Singapore	SGP	585	Palau	PLW								09	MISC.EDIBLE PRODUCTS ETC	1	No Quantity			0		0		5613			0
S3	2016	2016	2016	2	0	2	Export	702	Singapore	SGP	586	Pakistan	PAK								09	MISC.EDIBLE PRODUCTS ETC	1	No Quantity			0		0		16856409			0
S3	2016	2016	2016	2	0	2	Export	702	Singapore	SGP	591	Panama	PAN								09	MISC.EDIBLE PRODUCTS ETC	1	No Quantity			0		0		3824642			0
S3	2016	2016	2016	2	0	2	Export	702	Singapore	SGP	598	Papua New Guinea	PNG								09	MISC.EDIBLE PRODUCTS ETC	1	No Quantity			0		0		41735933			0
S3	2016	2016	2016	2	0	2	Export	702	Singapore	SGP	600	Paraguay	PRY								09	MISC.EDIBLE PRODUCTS ETC	1	No Quantity			0		0		4368			0
S3	2016	2016	2016	2	0	2	Export	702	Singapore	SGP	604	Peru	PER								09	MISC.EDIBLE PRODUCTS ETC	1	No Quantity			0		0		14748135			0
S3	2016	2016	2016	2	0	2	Export	702	Singapore	SGP	608	Philippines	PHL								09	MISC.EDIBLE PRODUCTS ETC	1	No Quantity			0		0		327241460			0
S3	2016	2016	2016	2	0	2	Export	702	Singapore	SGP	620	Portugal	PRT								09	MISC.EDIBLE PRODUCTS ETC	1	No Quantity			0		0		709718			0
S3	2016	2016	2016	2	0	2	Export	702	Singapore	SGP	626	Timor-Leste	TLS								09	MISC.EDIBLE PRODUCTS ETC	1	No Quantity			0		0		597823			0
S3	2016	2016	2016	2	0	2	Export	702	Singapore	SGP	634	Qatar	QAT								09	MISC.EDIBLE PRODUCTS ETC	1	No Quantity			0		0		5157017			0
S3	2016	2016	2016	2	0	2	Export	702	Singapore	SGP	642	Romania	ROU								09	MISC.EDIBLE PRODUCTS ETC	1	No Quantity			0		0		13827			0
S3	2016	2016	2016	2	0	2	Export	702	Singapore	SGP	643	Russian Federation	RUS								09	MISC.EDIBLE PRODUCTS ETC	1	No Quantity			0		0		34159			0
S3	2016	2016	2016	2	0	2	Export	702	Singapore	SGP	682	Saudi Arabia	SAU								09	MISC.EDIBLE PRODUCTS ETC	1	No Quantity			0		0		44339287			0
S3	2016	2016	2016	2	0	2	Export	702	Singapore	SGP	686	Senegal	SEN								09	MISC.EDIBLE PRODUCTS ETC	1	No Quantity			0		0		1255155			0
S3	2016	2016	2016	2	0	2	Export	702	Singapore	SGP	688	Serbia	SRB								09	MISC.EDIBLE PRODUCTS ETC	1	No Quantity			0		0		15188			0
S3	2016	2016	2016	2	0	2	Export	702	Singapore	SGP	690	Seychelles	SYC								09	MISC.EDIBLE PRODUCTS ETC	1	No Quantity			0		0		700411			0
S3	2016	2016	2016	2	0	2	Export	702	Singapore	SGP	699	India	IND								09	MISC.EDIBLE PRODUCTS ETC	1	No Quantity			0		0		10571019			0
S3	2016	2016	2016	2	0	2	Export	702	Singapore	SGP	704	Viet Nam	VNM								09	MISC.EDIBLE PRODUCTS ETC	1	No Quantity			0		0		294868341			0
S3	2016	2016	2016	2	0	2	Export	702	Singapore	SGP	710	South Africa	ZAF								09	MISC.EDIBLE PRODUCTS ETC	1	No Quantity			0		0		8574011			0
S3	2016	2016	2016	2	0	2	Export	702	Singapore	SGP	724	Spain	ESP								09	MISC.EDIBLE PRODUCTS ETC	1	No Quantity			0		0		360926			0
S3	2016	2016	2016	2	0	2	Export	702	Singapore	SGP	740	Suriname	SUR								09	MISC.EDIBLE PRODUCTS ETC	1	No Quantity			0		0		63047			0
S3	2016	2016	2016	2	0	2	Export	702	Singapore	SGP	748	Swaziland	SWZ								09	MISC.EDIBLE PRODUCTS ETC	1	No Quantity			0		0		71511			0
S3	2016	2016	2016	2	0	2	Export	702	Singapore	SGP	752	Sweden	SWE								09	MISC.EDIBLE PRODUCTS ETC	1	No Quantity			0		0		207983			0
S3	2016	2016	2016	2	0	2	Export	702	Singapore	SGP	757	Switzerland	CHE								09	MISC.EDIBLE PRODUCTS ETC	1	No Quantity			0		0		176281			0
S3	2016	2016	2016	2	0	2	Export	702	Singapore	SGP	760	Syria	SYR								09	MISC.EDIBLE PRODUCTS ETC	1	No Quantity			0		0		166939			0
S3	2016	2016	2016	2	0	2	Export	702	Singapore	SGP	764	Thailand	THA								09	MISC.EDIBLE PRODUCTS ETC	1	No Quantity			0		0		324396816			0
S3	2016	2016	2016	2	0	2	Export	702	Singapore	SGP	780	Trinidad and Tobago	TTO								09	MISC.EDIBLE PRODUCTS ETC	1	No Quantity			0		0		364805			0
S3	2016	2016	2016	2	0	2	Export	702	Singapore	SGP	784	United Arab Emirates	ARE								09	MISC.EDIBLE PRODUCTS ETC	1	No Quantity			0		0		41042962			0
S3	2016	2016	2016	2	0	2	Export	702	Singapore	SGP	788	Tunisia	TUN								09	MISC.EDIBLE PRODUCTS ETC	1	No Quantity			0		0		71030			0
S3	2016	2016	2016	2	0	2	Export	702	Singapore	SGP	792	Turkey	TUR								09	MISC.EDIBLE PRODUCTS ETC	1	No Quantity			0		0		862086			0
S3	2016	2016	2016	2	0	2	Export	702	Singapore	SGP	804	Ukraine	UKR								09	MISC.EDIBLE PRODUCTS ETC	1	No Quantity			0		0		19888			0
S3	2016	2016	2016	2	0	2	Export	702	Singapore	SGP	818	Egypt	EGY								09	MISC.EDIBLE PRODUCTS ETC	1	No Quantity			0		0		1997099			0
S3	2016	2016	2016	2	0	2	Export	702	Singapore	SGP	826	United Kingdom	GBR								09	MISC.EDIBLE PRODUCTS ETC	1	No Quantity			0		0		11655071			0
S3	2016	2016	2016	2	0	2	Export	702	Singapore	SGP	842	USA	USA								09	MISC.EDIBLE PRODUCTS ETC	1	No Quantity			0		0		10508803			0
S3	2016	2016	2016	2	0	2	Export	702	Singapore	SGP	862	Venezuela	VEN								09	MISC.EDIBLE PRODUCTS ETC	1	No Quantity			0		0		1493842			0
S3	2016	2016	2016	2	0	2	Export	702	Singapore	SGP	882	Samoa	WSM								09	MISC.EDIBLE PRODUCTS ETC	1	No Quantity			0		0		273498			0
S3	2016	2016	2016	2	0	2	Export	702	Singapore	SGP	887	Yemen	YEM								09	MISC.EDIBLE PRODUCTS ETC	1	No Quantity			0		0		158452			0
S3	2016	2016	2016	2	0	2	Export	702	Singapore	SGP	0	World	WLD								11	BEVERAGES	1	No Quantity			0		0		2687150496			4
S3	2016	2016	2016	2	0	2	Export	702	Singapore	SGP	4	Afghanistan	AFG								11	BEVERAGES	1	No Quantity			0		0		202279			0
S3	2016	2016	2016	2	0	2	Export	702	Singapore	SGP	16	American Samoa	ASM								11	BEVERAGES	1	No Quantity			0		0		36302			0
S3	2016	2016	2016	2	0	2	Export	702	Singapore	SGP	24	Angola	AGO								11	BEVERAGES	1	No Quantity			0		0		68			0
S3	2016	2016	2016	2	0	2	Export	702	Singapore	SGP	36	Australia	AUS								11	BEVERAGES	1	No Quantity			0		0		137466934			0
S3	2016	2016	2016	2	0	2	Export	702	Singapore	SGP	48	Bahrain	BHR								11	BEVERAGES	1	No Quantity			0		0		32954			0
S3	2016	2016	2016	2	0	2	Export	702	Singapore	SGP	50	Bangladesh	BGD								11	BEVERAGES	1	No Quantity			0		0		6192425			0
S3	2016	2016	2016	2	0	2	Export	702	Singapore	SGP	52	Barbados	BRB								11	BEVERAGES	1	No Quantity			0		0		2241			0
S3	2016	2016	2016	2	0	2	Export	702	Singapore	SGP	56	Belgium	BEL								11	BEVERAGES	1	No Quantity			0		0		132943			0
S3	2016	2016	2016	2	0	2	Export	702	Singapore	SGP	60	Bermuda	BMU								11	BEVERAGES	1	No Quantity			0		0		2153			0
S3	2016	2016	2016	2	0	2	Export	702	Singapore	SGP	64	Bhutan	BTN								11	BEVERAGES	1	No Quantity			0		0		591473			0
S3	2016	2016	2016	2	0	2	Export	702	Singapore	SGP	76	Brazil	BRA								11	BEVERAGES	1	No Quantity			0		0		28969			0
S3	2016	2016	2016	2	0	2	Export	702	Singapore	SGP	90	Solomon Isds	SLB								11	BEVERAGES	1	No Quantity			0		0		428292			0
S3	2016	2016	2016	2	0	2	Export	702	Singapore	SGP	96	Brunei Darussalam	BRN								11	BEVERAGES	1	No Quantity			0		0		13060806			0
S3	2016	2016	2016	2	0	2	Export	702	Singapore	SGP	100	Bulgaria	BGR								11	BEVERAGES	1	No Quantity			0		0		23817			0
S3	2016	2016	2016	2	0	2	Export	702	Singapore	SGP	104	Myanmar	MMR								11	BEVERAGES	1	No Quantity			0		0		20370899			0
S3	2016	2016	2016	2	0	2	Export	702	Singapore	SGP	116	Cambodia	KHM								11	BEVERAGES	1	No Quantity			0		0		53923285			0
S3	2016	2016	2016	2	0	2	Export	702	Singapore	SGP	120	Cameroon	CMR								11	BEVERAGES	1	No Quantity			0		0		41			0
S3	2016	2016	2016	2	0	2	Export	702	Singapore	SGP	124	Canada	CAN								11	BEVERAGES	1	No Quantity			0		0		489207			0
S3	2016	2016	2016	2	0	2	Export	702	Singapore	SGP	132	Cabo Verde	CPV								11	BEVERAGES	1	No Quantity			0		0		3200253			0
S3	2016	2016	2016	2	0	2	Export	702	Singapore	SGP	144	Sri Lanka	LKA								11	BEVERAGES	1	No Quantity			0		0		11908573			0
S3	2016	2016	2016	2	0	2	Export	702	Singapore	SGP	152	Chile	CHL								11	BEVERAGES	1	No Quantity			0		0		51704			0
S3	2016	2016	2016	2	0	2	Export	702	Singapore	SGP	156	China	CHN								11	BEVERAGES	1	No Quantity			0		0		198672559			4
S3	2016	2016	2016	2	0	2	Export	702	Singapore	SGP	162	Christmas Isds	CXR								11	BEVERAGES	1	No Quantity			0		0		65905			0
S3	2016	2016	2016	2	0	2	Export	702	Singapore	SGP	196	Cyprus	CYP								11	BEVERAGES	1	No Quantity			0		0		3225158			0
S3	2016	2016	2016	2	0	2	Export	702	Singapore	SGP	204	Benin	BEN								11	BEVERAGES	1	No Quantity			0		0		9646			0
S3	2016	2016	2016	2	0	2	Export	702	Singapore	SGP	208	Denmark	DNK								11	BEVERAGES	1	No Quantity			0		0		130004			0
S3	2016	2016	2016	2	0	2	Export	702	Singapore	SGP	231	Ethiopia	ETH								11	BEVERAGES	1	No Quantity			0		0		19739			0
S3	2016	2016	2016	2	0	2	Export	702	Singapore	SGP	242	Fiji	FJI								11	BEVERAGES	1	No Quantity			0		0		727569			0
S3	2016	2016	2016	2	0	2	Export	702	Singapore	SGP	246	Finland	FIN								11	BEVERAGES	1	No Quantity			0		0		124329			0
S3	2016	2016	2016	2	0	2	Export	702	Singapore	SGP	251	France	FRA								11	BEVERAGES	1	No Quantity			0		0		11008210			0
S3	2016	2016	2016	2	0	2	Export	702	Singapore	SGP	258	French Polynesia	PYF								11	BEVERAGES	1	No Quantity			0		0		88237			0
S3	2016	2016	2016	2	0	2	Export	702	Singapore	SGP	266	Gabon	GAB								11	BEVERAGES	1	No Quantity			0		0		101			0
S3	2016	2016	2016	2	0	2	Export	702	Singapore	SGP	268	Georgia	GEO								11	BEVERAGES	1	No Quantity			0		0		131922			0
S3	2016	2016	2016	2	0	2	Export	702	Singapore	SGP	270	Gambia	GMB								11	BEVERAGES	1	No Quantity			0		0		9455			0
S3	2016	2016	2016	2	0	2	Export	702	Singapore	SGP	276	Germany	DEU								11	BEVERAGES	1	No Quantity			0		0		661260			0
S3	2016	2016	2016	2	0	2	Export	702	Singapore	SGP	288	Ghana	GHA								11	BEVERAGES	1	No Quantity			0		0		15366			0
S3	2016	2016	2016	2	0	2	Export	702	Singapore	SGP	296	Kiribati	KIR								11	BEVERAGES	1	No Quantity			0		0		290929			0
S3	2016	2016	2016	2	0	2	Export	702	Singapore	SGP	300	Greece	GRC								11	BEVERAGES	1	No Quantity			0		0		525			0
S3	2016	2016	2016	2	0	2	Export	702	Singapore	SGP	316	Guam	GUM								11	BEVERAGES	1	No Quantity			0		0		6166878			0
S3	2016	2016	2016	2	0	2	Export	702	Singapore	SGP	328	Guyana	GUY								11	BEVERAGES	1	No Quantity			0		0		3768			0
S3	2016	2016	2016	2	0	2	Export	702	Singapore	SGP	340	Honduras	HND								11	BEVERAGES	1	No Quantity			0		0		25919			0
S3	2016	2016	2016	2	0	2	Export	702	Singapore	SGP	344	China, Hong Kong SAR	HKG								11	BEVERAGES	1	No Quantity			0		0		223873120			0
S3	2016	2016	2016	2	0	2	Export	702	Singapore	SGP	348	Hungary	HUN								11	BEVERAGES	1	No Quantity			0		0		24819			0
S3	2016	2016	2016	2	0	2	Export	702	Singapore	SGP	360	Indonesia	IDN								11	BEVERAGES	1	No Quantity			0		0		131352606			0
S3	2016	2016	2016	2	0	2	Export	702	Singapore	SGP	364	Iran	IRN								11	BEVERAGES	1	No Quantity			0		0		68036			0
S3	2016	2016	2016	2	0	2	Export	702	Singapore	SGP	372	Ireland	IRL								11	BEVERAGES	1	No Quantity			0		0		45624			0
S3	2016	2016	2016	2	0	2	Export	702	Singapore	SGP	376	Israel	ISR								11	BEVERAGES	1	No Quantity			0		0		702381			0
S3	2016	2016	2016	2	0	2	Export	702	Singapore	SGP	381	Italy	ITA								11	BEVERAGES	1	No Quantity			0		0		309582			0
S3	2016	2016	2016	2	0	2	Export	702	Singapore	SGP	384	Côte d'Ivoire	CIV								11	BEVERAGES	1	No Quantity			0		0		119948			0
S3	2016	2016	2016	2	0	2	Export	702	Singapore	SGP	392	Japan	JPN								11	BEVERAGES	1	No Quantity			0		0		256660336			0
S3	2016	2016	2016	2	0	2	Export	702	Singapore	SGP	404	Kenya	KEN								11	BEVERAGES	1	No Quantity			0		0		18			0
S3	2016	2016	2016	2	0	2	Export	702	Singapore	SGP	408	Dem. People's Rep. of Korea	PRK								11	BEVERAGES	1	No Quantity			0		0		52253			0
S3	2016	2016	2016	2	0	2	Export	702	Singapore	SGP	410	Rep. of Korea	KOR								11	BEVERAGES	1	No Quantity			0		0		62037550			0
S3	2016	2016	2016	2	0	2	Export	702	Singapore	SGP	414	Kuwait	KWT								11	BEVERAGES	1	No Quantity			0		0		7468			0
S3	2016	2016	2016	2	0	2	Export	702	Singapore	SGP	418	Lao People's Dem. Rep.	LAO								11	BEVERAGES	1	No Quantity			0		0		5136477			0
S3	2016	2016	2016	2	0	2	Export	702	Singapore	SGP	422	Lebanon	LBN								11	BEVERAGES	1	No Quantity			0		0		7265			0
S3	2016	2016	2016	2	0	2	Export	702	Singapore	SGP	428	Latvia	LVA								11	BEVERAGES	1	No Quantity			0		0		59329			0
S3	2016	2016	2016	2	0	2	Export	702	Singapore	SGP	446	China, Macao SAR	MAC								11	BEVERAGES	1	No Quantity			0		0		5346147			0
S3	2016	2016	2016	2	0	2	Export	702	Singapore	SGP	454	Malawi	MWI								11	BEVERAGES	1	No Quantity			0		0		42350			0
S3	2016	2016	2016	2	0	2	Export	702	Singapore	SGP	458	Malaysia	MYS								11	BEVERAGES	1	No Quantity			0		0		304750814			0
S3	2016	2016	2016	2	0	2	Export	702	Singapore	SGP	462	Maldives	MDV								11	BEVERAGES	1	No Quantity			0		0		3130602			0
S3	2016	2016	2016	2	0	2	Export	702	Singapore	SGP	478	Mauritania	MRT								11	BEVERAGES	1	No Quantity			0		0		1293282			0
S3	2016	2016	2016	2	0	2	Export	702	Singapore	SGP	480	Mauritius	MUS								11	BEVERAGES	1	No Quantity			0		0		2172311			0
S3	2016	2016	2016	2	0	2	Export	702	Singapore	SGP	490	Other Asia, nes									11	BEVERAGES	1	No Quantity			0		0		294684814			0
S3	2016	2016	2016	2	0	2	Export	702	Singapore	SGP	496	Mongolia	MNG								11	BEVERAGES	1	No Quantity			0		0		1373417			0
S3	2016	2016	2016	2	0	2	Export	702	Singapore	SGP	504	Morocco	MAR								11	BEVERAGES	1	No Quantity			0		0		1520			0
S3	2016	2016	2016	2	0	2	Export	702	Singapore	SGP	512	Oman	OMN								11	BEVERAGES	1	No Quantity			0		0		729344			0
S3	2016	2016	2016	2	0	2	Export	702	Singapore	SGP	520	Nauru	NRU								11	BEVERAGES	1	No Quantity			0		0		202996			0
S3	2016	2016	2016	2	0	2	Export	702	Singapore	SGP	524	Nepal	NPL								11	BEVERAGES	1	No Quantity			0		0		5514110			0
S3	2016	2016	2016	2	0	2	Export	702	Singapore	SGP	528	Netherlands	NLD								11	BEVERAGES	1	No Quantity			0		0		12919356			0
S3	2016	2016	2016	2	0	2	Export	702	Singapore	SGP	540	New Caledonia	NCL								11	BEVERAGES	1	No Quantity			0		0		105256			0
S3	2016	2016	2016	2	0	2	Export	702	Singapore	SGP	548	Vanuatu	VUT								11	BEVERAGES	1	No Quantity			0		0		481483			0
S3	2016	2016	2016	2	0	2	Export	702	Singapore	SGP	554	New Zealand	NZL								11	BEVERAGES	1	No Quantity			0		0		19704411			0
S3	2016	2016	2016	2	0	2	Export	702	Singapore	SGP	579	Norway	NOR								11	BEVERAGES	1	No Quantity			0		0		50737			0
S3	2016	2016	2016	2	0	2	Export	702	Singapore	SGP	580	N. Mariana Isds	MNP								11	BEVERAGES	1	No Quantity			0		0		347401			0
S3	2016	2016	2016	2	0	2	Export	702	Singapore	SGP	583	FS Micronesia	FSM								11	BEVERAGES	1	No Quantity			0		0		100868			0
S3	2016	2016	2016	2	0	2	Export	702	Singapore	SGP	584	Marshall Isds	MHL								11	BEVERAGES	1	No Quantity			0		0		80745			0
S3	2016	2016	2016	2	0	2	Export	702	Singapore	SGP	585	Palau	PLW								11	BEVERAGES	1	No Quantity			0		0		1121924			0
S3	2016	2016	2016	2	0	2	Export	702	Singapore	SGP	586	Pakistan	PAK								11	BEVERAGES	1	No Quantity			0		0		812144			0
S3	2016	2016	2016	2	0	2	Export	702	Singapore	SGP	598	Papua New Guinea	PNG								11	BEVERAGES	1	No Quantity			0		0		19047776			0
S3	2016	2016	2016	2	0	2	Export	702	Singapore	SGP	608	Philippines	PHL								11	BEVERAGES	1	No Quantity			0		0		80996432			0
S3	2016	2016	2016	2	0	2	Export	702	Singapore	SGP	624	Guinea-Bissau	GNB								11	BEVERAGES	1	No Quantity			0		0		6237			0
S3	2016	2016	2016	2	0	2	Export	702	Singapore	SGP	626	Timor-Leste	TLS								11	BEVERAGES	1	No Quantity			0		0		2865128			0
S3	2016	2016	2016	2	0	2	Export	702	Singapore	SGP	634	Qatar	QAT								11	BEVERAGES	1	No Quantity			0		0		191584			0
S3	2016	2016	2016	2	0	2	Export	702	Singapore	SGP	643	Russian Federation	RUS								11	BEVERAGES	1	No Quantity			0		0		20603			0
S3	2016	2016	2016	2	0	2	Export	702	Singapore	SGP	682	Saudi Arabia	SAU								11	BEVERAGES	1	No Quantity			0		0		549			0
S3	2016	2016	2016	2	0	2	Export	702	Singapore	SGP	690	Seychelles	SYC								11	BEVERAGES	1	No Quantity			0		0		514566			0
S3	2016	2016	2016	2	0	2	Export	702	Singapore	SGP	694	Sierra Leone	SLE								11	BEVERAGES	1	No Quantity			0		0		70			0
S3	2016	2016	2016	2	0	2	Export	702	Singapore	SGP	699	India	IND								11	BEVERAGES	1	No Quantity			0		0		69491446			0
S3	2016	2016	2016	2	0	2	Export	702	Singapore	SGP	704	Viet Nam	VNM								11	BEVERAGES	1	No Quantity			0		0		539219887			0
S3	2016	2016	2016	2	0	2	Export	702	Singapore	SGP	705	Slovenia	SVN								11	BEVERAGES	1	No Quantity			0		0		246976			0
S3	2016	2016	2016	2	0	2	Export	702	Singapore	SGP	706	Somalia	SOM								11	BEVERAGES	1	No Quantity			0		0		37857			0
S3	2016	2016	2016	2	0	2	Export	702	Singapore	SGP	710	South Africa	ZAF								11	BEVERAGES	1	No Quantity			0		0		66160			0
S3	2016	2016	2016	2	0	2	Export	702	Singapore	SGP	724	Spain	ESP								11	BEVERAGES	1	No Quantity			0		0		180275			0
S3	2016	2016	2016	2	0	2	Export	702	Singapore	SGP	740	Suriname	SUR								11	BEVERAGES	1	No Quantity			0		0		48627			0
S3	2016	2016	2016	2	0	2	Export	702	Singapore	SGP	752	Sweden	SWE								11	BEVERAGES	1	No Quantity			0		0		49191			0
S3	2016	2016	2016	2	0	2	Export	702	Singapore	SGP	757	Switzerland	CHE								11	BEVERAGES	1	No Quantity			0		0		308809			0
S3	2016	2016	2016	2	0	2	Export	702	Singapore	SGP	764	Thailand	THA								11	BEVERAGES	1	No Quantity			0		0		138594889			0
S3	2016	2016	2016	2	0	2	Export	702	Singapore	SGP	768	Togo	TGO								11	BEVERAGES	1	No Quantity			0		0		328			0
S3	2016	2016	2016	2	0	2	Export	702	Singapore	SGP	776	Tonga	TON								11	BEVERAGES	1	No Quantity			0		0		198974			0
S3	2016	2016	2016	2	0	2	Export	702	Singapore	SGP	784	United Arab Emirates	ARE								11	BEVERAGES	1	No Quantity			0		0		17007835			0
S3	2016	2016	2016	2	0	2	Export	702	Singapore	SGP	792	Turkey	TUR								11	BEVERAGES	1	No Quantity			0		0		343707			0
S3	2016	2016	2016	2	0	2	Export	702	Singapore	SGP	798	Tuvalu	TUV								11	BEVERAGES	1	No Quantity			0		0		74686			0
S3	2016	2016	2016	2	0	2	Export	702	Singapore	SGP	818	Egypt	EGY								11	BEVERAGES	1	No Quantity			0		0		42456			0
S3	2016	2016	2016	2	0	2	Export	702	Singapore	SGP	826	United Kingdom	GBR								11	BEVERAGES	1	No Quantity			0		0		6292456			0
S3	2016	2016	2016	2	0	2	Export	702	Singapore	SGP	834	United Rep. of Tanzania	TZA								11	BEVERAGES	1	No Quantity			0		0		342			0
S3	2016	2016	2016	2	0	2	Export	702	Singapore	SGP	842	USA	USA								11	BEVERAGES	1	No Quantity			0		0		6016462			0
S3	2016	2016	2016	2	0	2	Export	702	Singapore	SGP	876	Wallis and Futuna Isds	WLF								11	BEVERAGES	1	No Quantity			0		0		187662			0
S3	2016	2016	2016	2	0	2	Export	702	Singapore	SGP	882	Samoa	WSM								11	BEVERAGES	1	No Quantity			0		0		152536			0
S3	2016	2016	2016	2	0	2	Export	702	Singapore	SGP	0	World	WLD								12	TOBACCO,TOBACCO MANUFACT	1	No Quantity			0		0		1184730319			0
S3	2016	2016	2016	2	0	2	Export	702	Singapore	SGP	4	Afghanistan	AFG								12	TOBACCO,TOBACCO MANUFACT	1	No Quantity			0		0		4975			0
S3	2016	2016	2016	2	0	2	Export	702	Singapore	SGP	12	Algeria	DZA								12	TOBACCO,TOBACCO MANUFACT	1	No Quantity			0		0		3519			0
S3	2016	2016	2016	2	0	2	Export	702	Singapore	SGP	36	Australia	AUS								12	TOBACCO,TOBACCO MANUFACT	1	No Quantity			0		0		75264733			0
S3	2016	2016	2016	2	0	2	Export	702	Singapore	SGP	50	Bangladesh	BGD								12	TOBACCO,TOBACCO MANUFACT	1	No Quantity			0		0		9322553			0
S3	2016	2016	2016	2	0	2	Export	702	Singapore	SGP	51	Armenia	ARM								12	TOBACCO,TOBACCO MANUFACT	1	No Quantity			0		0		2			0
S3	2016	2016	2016	2	0	2	Export	702	Singapore	SGP	56	Belgium	BEL								12	TOBACCO,TOBACCO MANUFACT	1	No Quantity			0		0		752405			0
S3	2016	2016	2016	2	0	2	Export	702	Singapore	SGP	70	Bosnia Herzegovina	BIH								12	TOBACCO,TOBACCO MANUFACT	1	No Quantity			0		0		1			0
S3	2016	2016	2016	2	0	2	Export	702	Singapore	SGP	76	Brazil	BRA								12	TOBACCO,TOBACCO MANUFACT	1	No Quantity			0		0		118			0
S3	2016	2016	2016	2	0	2	Export	702	Singapore	SGP	84	Belize	BLZ								12	TOBACCO,TOBACCO MANUFACT	1	No Quantity			0		0		211876			0
S3	2016	2016	2016	2	0	2	Export	702	Singapore	SGP	96	Brunei Darussalam	BRN								12	TOBACCO,TOBACCO MANUFACT	1	No Quantity			0		0		9647			0
S3	2016	2016	2016	2	0	2	Export	702	Singapore	SGP	100	Bulgaria	BGR								12	TOBACCO,TOBACCO MANUFACT	1	No Quantity			0		0		1020			0
S3	2016	2016	2016	2	0	2	Export	702	Singapore	SGP	104	Myanmar	MMR								12	TOBACCO,TOBACCO MANUFACT	1	No Quantity			0		0		9131390			0
S3	2016	2016	2016	2	0	2	Export	702	Singapore	SGP	112	Belarus	BLR								12	TOBACCO,TOBACCO MANUFACT	1	No Quantity			0		0		5			0
S3	2016	2016	2016	2	0	2	Export	702	Singapore	SGP	116	Cambodia	KHM								12	TOBACCO,TOBACCO MANUFACT	1	No Quantity			0		0		25331455			0
S3	2016	2016	2016	2	0	2	Export	702	Singapore	SGP	124	Canada	CAN								12	TOBACCO,TOBACCO MANUFACT	1	No Quantity			0		0		2815			0
S3	2016	2016	2016	2	0	2	Export	702	Singapore	SGP	144	Sri Lanka	LKA								12	TOBACCO,TOBACCO MANUFACT	1	No Quantity			0		0		4994878			0
S3	2016	2016	2016	2	0	2	Export	702	Singapore	SGP	156	China	CHN								12	TOBACCO,TOBACCO MANUFACT	1	No Quantity			0		0		7939518			0
S3	2016	2016	2016	2	0	2	Export	702	Singapore	SGP	184	Cook Isds	COK								12	TOBACCO,TOBACCO MANUFACT	1	No Quantity			0		0		137676			0
S3	2016	2016	2016	2	0	2	Export	702	Singapore	SGP	196	Cyprus	CYP								12	TOBACCO,TOBACCO MANUFACT	1	No Quantity			0		0		20			0
S3	2016	2016	2016	2	0	2	Export	702	Singapore	SGP	203	Czechia	CZE								12	TOBACCO,TOBACCO MANUFACT	1	No Quantity			0		0		142218			0
S3	2016	2016	2016	2	0	2	Export	702	Singapore	SGP	242	Fiji	FJI								12	TOBACCO,TOBACCO MANUFACT	1	No Quantity			0		0		215178			0
S3	2016	2016	2016	2	0	2	Export	702	Singapore	SGP	258	French Polynesia	PYF								12	TOBACCO,TOBACCO MANUFACT	1	No Quantity			0		0		870251			0
S3	2016	2016	2016	2	0	2	Export	702	Singapore	SGP	276	Germany	DEU								12	TOBACCO,TOBACCO MANUFACT	1	No Quantity			0		0		68174			0
S3	2016	2016	2016	2	0	2	Export	702	Singapore	SGP	296	Kiribati	KIR								12	TOBACCO,TOBACCO MANUFACT	1	No Quantity			0		0		13955			0
S3	2016	2016	2016	2	0	2	Export	702	Singapore	SGP	300	Greece	GRC								12	TOBACCO,TOBACCO MANUFACT	1	No Quantity			0		0		344305			0
S3	2016	2016	2016	2	0	2	Export	702	Singapore	SGP	344	China, Hong Kong SAR	HKG								12	TOBACCO,TOBACCO MANUFACT	1	No Quantity			0		0		52869907			0
S3	2016	2016	2016	2	0	2	Export	702	Singapore	SGP	360	Indonesia	IDN								12	TOBACCO,TOBACCO MANUFACT	1	No Quantity			0		0		28272941			0
S3	2016	2016	2016	2	0	2	Export	702	Singapore	SGP	364	Iran	IRN								12	TOBACCO,TOBACCO MANUFACT	1	No Quantity			0		0		9116253			0
S3	2016	2016	2016	2	0	2	Export	702	Singapore	SGP	381	Italy	ITA								12	TOBACCO,TOBACCO MANUFACT	1	No Quantity			0		0		1059			0
S3	2016	2016	2016	2	0	2	Export	702	Singapore	SGP	392	Japan	JPN								12	TOBACCO,TOBACCO MANUFACT	1	No Quantity			0		0		152754755			0
S3	2016	2016	2016	2	0	2	Export	702	Singapore	SGP	400	Jordan	JOR								12	TOBACCO,TOBACCO MANUFACT	1	No Quantity			0		0		1			0
S3	2016	2016	2016	2	0	2	Export	702	Singapore	SGP	408	Dem. People's Rep. of Korea	PRK								12	TOBACCO,TOBACCO MANUFACT	1	No Quantity			0		0		1133119			0
S3	2016	2016	2016	2	0	2	Export	702	Singapore	SGP	410	Rep. of Korea	KOR								12	TOBACCO,TOBACCO MANUFACT	1	No Quantity			0		0		14556373			0
S3	2016	2016	2016	2	0	2	Export	702	Singapore	SGP	418	Lao People's Dem. Rep.	LAO								12	TOBACCO,TOBACCO MANUFACT	1	No Quantity			0		0		3054081			0
S3	2016	2016	2016	2	0	2	Export	702	Singapore	SGP	446	China, Macao SAR	MAC								12	TOBACCO,TOBACCO MANUFACT	1	No Quantity			0		0		47228			0
S3	2016	2016	2016	2	0	2	Export	702	Singapore	SGP	458	Malaysia	MYS								12	TOBACCO,TOBACCO MANUFACT	1	No Quantity			0		0		108583540			0
S3	2016	2016	2016	2	0	2	Export	702	Singapore	SGP	462	Maldives	MDV								12	TOBACCO,TOBACCO MANUFACT	1	No Quantity			0		0		16027085			0
S3	2016	2016	2016	2	0	2	Export	702	Singapore	SGP	480	Mauritius	MUS								12	TOBACCO,TOBACCO MANUFACT	1	No Quantity			0		0		383			0
S3	2016	2016	2016	2	0	2	Export	702	Singapore	SGP	484	Mexico	MEX								12	TOBACCO,TOBACCO MANUFACT	1	No Quantity			0		0		48020			0
S3	2016	2016	2016	2	0	2	Export	702	Singapore	SGP	490	Other Asia, nes									12	TOBACCO,TOBACCO MANUFACT	1	No Quantity			0		0		6553197			0
S3	2016	2016	2016	2	0	2	Export	702	Singapore	SGP	496	Mongolia	MNG								12	TOBACCO,TOBACCO MANUFACT	1	No Quantity			0		0		2019804			0
S3	2016	2016	2016	2	0	2	Export	702	Singapore	SGP	499	Montenegro	MNE								12	TOBACCO,TOBACCO MANUFACT	1	No Quantity			0		0		74828			0
S3	2016	2016	2016	2	0	2	Export	702	Singapore	SGP	512	Oman	OMN								12	TOBACCO,TOBACCO MANUFACT	1	No Quantity			0		0		30101			0
S3	2016	2016	2016	2	0	2	Export	702	Singapore	SGP	520	Nauru	NRU								12	TOBACCO,TOBACCO MANUFACT	1	No Quantity			0		0		73514			0
S3	2016	2016	2016	2	0	2	Export	702	Singapore	SGP	528	Netherlands	NLD								12	TOBACCO,TOBACCO MANUFACT	1	No Quantity			0		0		9291922			0
S3	2016	2016	2016	2	0	2	Export	702	Singapore	SGP	531	Curaçao	CUW								12	TOBACCO,TOBACCO MANUFACT	1	No Quantity			0		0		96318			0
S3	2016	2016	2016	2	0	2	Export	702	Singapore	SGP	540	New Caledonia	NCL								12	TOBACCO,TOBACCO MANUFACT	1	No Quantity			0		0		1881752			0
S3	2016	2016	2016	2	0	2	Export	702	Singapore	SGP	548	Vanuatu	VUT								12	TOBACCO,TOBACCO MANUFACT	1	No Quantity			0		0		393888			0
S3	2016	2016	2016	2	0	2	Export	702	Singapore	SGP	554	New Zealand	NZL								12	TOBACCO,TOBACCO MANUFACT	1	No Quantity			0		0		17850394			0
S3	2016	2016	2016	2	0	2	Export	702	Singapore	SGP	566	Nigeria	NGA								12	TOBACCO,TOBACCO MANUFACT	1	No Quantity			0		0		34768			0
S3	2016	2016	2016	2	0	2	Export	702	Singapore	SGP	570	Niue	NIU								12	TOBACCO,TOBACCO MANUFACT	1	No Quantity			0		0		26107			0
S3	2016	2016	2016	2	0	2	Export	702	Singapore	SGP	583	FS Micronesia	FSM								12	TOBACCO,TOBACCO MANUFACT	1	No Quantity			0		0		8179			0
S3	2016	2016	2016	2	0	2	Export	702	Singapore	SGP	586	Pakistan	PAK								12	TOBACCO,TOBACCO MANUFACT	1	No Quantity			0		0		575995			0
S3	2016	2016	2016	2	0	2	Export	702	Singapore	SGP	591	Panama	PAN								12	TOBACCO,TOBACCO MANUFACT	1	No Quantity			0		0		147384			0
S3	2016	2016	2016	2	0	2	Export	702	Singapore	SGP	598	Papua New Guinea	PNG								12	TOBACCO,TOBACCO MANUFACT	1	No Quantity			0		0		2774734			0
S3	2016	2016	2016	2	0	2	Export	702	Singapore	SGP	604	Peru	PER								12	TOBACCO,TOBACCO MANUFACT	1	No Quantity			0		0		15207			0
S3	2016	2016	2016	2	0	2	Export	702	Singapore	SGP	608	Philippines	PHL								12	TOBACCO,TOBACCO MANUFACT	1	No Quantity			0		0		29526506			0
S3	2016	2016	2016	2	0	2	Export	702	Singapore	SGP	626	Timor-Leste	TLS								12	TOBACCO,TOBACCO MANUFACT	1	No Quantity			0		0		56912			0
S3	2016	2016	2016	2	0	2	Export	702	Singapore	SGP	634	Qatar	QAT								12	TOBACCO,TOBACCO MANUFACT	1	No Quantity			0		0		20712			0
S3	2016	2016	2016	2	0	2	Export	702	Singapore	SGP	643	Russian Federation	RUS								12	TOBACCO,TOBACCO MANUFACT	1	No Quantity			0		0		3			0
S3	2016	2016	2016	2	0	2	Export	702	Singapore	SGP	686	Senegal	SEN								12	TOBACCO,TOBACCO MANUFACT	1	No Quantity			0		0		103920			0
S3	2016	2016	2016	2	0	2	Export	702	Singapore	SGP	688	Serbia	SRB								12	TOBACCO,TOBACCO MANUFACT	1	No Quantity			0		0		20768			0
S3	2016	2016	2016	2	0	2	Export	702	Singapore	SGP	690	Seychelles	SYC								12	TOBACCO,TOBACCO MANUFACT	1	No Quantity			0		0		5286			0
S3	2016	2016	2016	2	0	2	Export	702	Singapore	SGP	699	India	IND								12	TOBACCO,TOBACCO MANUFACT	1	No Quantity			0		0		12048520			0
S3	2016	2016	2016	2	0	2	Export	702	Singapore	SGP	704	Viet Nam	VNM								12	TOBACCO,TOBACCO MANUFACT	1	No Quantity			0		0		395174314			0
S3	2016	2016	2016	2	0	2	Export	702	Singapore	SGP	705	Slovenia	SVN								12	TOBACCO,TOBACCO MANUFACT	1	No Quantity			0		0		111325			0
S3	2016	2016	2016	2	0	2	Export	702	Singapore	SGP	710	South Africa	ZAF								12	TOBACCO,TOBACCO MANUFACT	1	No Quantity			0		0		45			0
S3	2016	2016	2016	2	0	2	Export	702	Singapore	SGP	716	Zimbabwe	ZWE								12	TOBACCO,TOBACCO MANUFACT	1	No Quantity			0		0		40			0
S3	2016	2016	2016	2	0	2	Export	702	Singapore	SGP	740	Suriname	SUR								12	TOBACCO,TOBACCO MANUFACT	1	No Quantity			0		0		36620			0
S3	2016	2016	2016	2	0	2	Export	702	Singapore	SGP	757	Switzerland	CHE								12	TOBACCO,TOBACCO MANUFACT	1	No Quantity			0		0		89597			0
S3	2016	2016	2016	2	0	2	Export	702	Singapore	SGP	764	Thailand	THA								12	TOBACCO,TOBACCO MANUFACT	1	No Quantity			0		0		157673054			0
S3	2016	2016	2016	2	0	2	Export	702	Singapore	SGP	776	Tonga	TON								12	TOBACCO,TOBACCO MANUFACT	1	No Quantity			0		0		581			0
S3	2016	2016	2016	2	0	2	Export	702	Singapore	SGP	780	Trinidad and Tobago	TTO								12	TOBACCO,TOBACCO MANUFACT	1	No Quantity			0		0		1712501			0
S3	2016	2016	2016	2	0	2	Export	702	Singapore	SGP	784	United Arab Emirates	ARE								12	TOBACCO,TOBACCO MANUFACT	1	No Quantity			0		0		22623810			0
S3	2016	2016	2016	2	0	2	Export	702	Singapore	SGP	792	Turkey	TUR								12	TOBACCO,TOBACCO MANUFACT	1	No Quantity			0		0		8			0
S3	2016	2016	2016	2	0	2	Export	702	Singapore	SGP	798	Tuvalu	TUV								12	TOBACCO,TOBACCO MANUFACT	1	No Quantity			0		0		14522			0
S3	2016	2016	2016	2	0	2	Export	702	Singapore	SGP	818	Egypt	EGY								12	TOBACCO,TOBACCO MANUFACT	1	No Quantity			0		0		27926			0
S3	2016	2016	2016	2	0	2	Export	702	Singapore	SGP	826	United Kingdom	GBR								12	TOBACCO,TOBACCO MANUFACT	1	No Quantity			0		0		22846			0
S3	2016	2016	2016	2	0	2	Export	702	Singapore	SGP	842	USA	USA								12	TOBACCO,TOBACCO MANUFACT	1	No Quantity			0		0		1424956			0
S3	2016	2016	2016	2	0	2	Export	702	Singapore	SGP	858	Uruguay	URY								12	TOBACCO,TOBACCO MANUFACT	1	No Quantity			0		0		853868			0
S3	2016	2016	2016	2	0	2	Export	702	Singapore	SGP	876	Wallis and Futuna Isds	WLF								12	TOBACCO,TOBACCO MANUFACT	1	No Quantity			0		0		106114			0
S3	2016	2016	2016	2	0	2	Export	702	Singapore	SGP	0	World	WLD								21	HIDES,SKINS,FURSKINS,RAW	1	No Quantity			0				9075540			4
S3	2016	2016	2016	2	0	2	Export	702	Singapore	SGP	170	Colombia	COL								21	HIDES,SKINS,FURSKINS,RAW	1	No Quantity			0		0		9944			0
S3	2016	2016	2016	2	0	2	Export	702	Singapore	SGP	251	France	FRA								21	HIDES,SKINS,FURSKINS,RAW	1	No Quantity			0		0		870702			0
S3	2016	2016	2016	2	0	2	Export	702	Singapore	SGP	276	Germany	DEU								21	HIDES,SKINS,FURSKINS,RAW	1	No Quantity			0		0		1490158			0
S3	2016	2016	2016	2	0	2	Export	702	Singapore	SGP	344	China, Hong Kong SAR	HKG								21	HIDES,SKINS,FURSKINS,RAW	1	No Quantity			0		0		1034938			0
S3	2016	2016	2016	2	0	2	Export	702	Singapore	SGP	360	Indonesia	IDN								21	HIDES,SKINS,FURSKINS,RAW	1	No Quantity			0		0		231522			4
S3	2016	2016	2016	2	0	2	Export	702	Singapore	SGP	381	Italy	ITA								21	HIDES,SKINS,FURSKINS,RAW	1	No Quantity			0		0		2746004			0
S3	2016	2016	2016	2	0	2	Export	702	Singapore	SGP	392	Japan	JPN								21	HIDES,SKINS,FURSKINS,RAW	1	No Quantity			0		0		149157			0
S3	2016	2016	2016	2	0	2	Export	702	Singapore	SGP	410	Rep. of Korea	KOR								21	HIDES,SKINS,FURSKINS,RAW	1	No Quantity			0				16866			4
S3	2016	2016	2016	2	0	2	Export	702	Singapore	SGP	458	Malaysia	MYS								21	HIDES,SKINS,FURSKINS,RAW	1	No Quantity			0		0		16810			0
S3	2016	2016	2016	2	0	2	Export	702	Singapore	SGP	484	Mexico	MEX								21	HIDES,SKINS,FURSKINS,RAW	1	No Quantity			0		0		107264			0
S3	2016	2016	2016	2	0	2	Export	702	Singapore	SGP	699	India	IND								21	HIDES,SKINS,FURSKINS,RAW	1	No Quantity			0		0		73782			0
S3	2016	2016	2016	2	0	2	Export	702	Singapore	SGP	704	Viet Nam	VNM								21	HIDES,SKINS,FURSKINS,RAW	1	No Quantity			0		0		21821			0
S3	2016	2016	2016	2	0	2	Export	702	Singapore	SGP	724	Spain	ESP								21	HIDES,SKINS,FURSKINS,RAW	1	No Quantity			0		0		501134			0
S3	2016	2016	2016	2	0	2	Export	702	Singapore	SGP	764	Thailand	THA								21	HIDES,SKINS,FURSKINS,RAW	1	No Quantity			0		0		1800048			0
S3	2016	2016	2016	2	0	2	Export	702	Singapore	SGP	826	United Kingdom	GBR								21	HIDES,SKINS,FURSKINS,RAW	1	No Quantity			0		0		2357			0
S3	2016	2016	2016	2	0	2	Export	702	Singapore	SGP	842	USA	USA								21	HIDES,SKINS,FURSKINS,RAW	1	No Quantity			0		0		3027			0
S3	2016	2016	2016	2	0	2	Export	702	Singapore	SGP	0	World	WLD								22	OIL SEED,OLEAGINUS FRUIT	1	No Quantity			0		0		8241259			4
S3	2016	2016	2016	2	0	2	Export	702	Singapore	SGP	48	Bahrain	BHR								22	OIL SEED,OLEAGINUS FRUIT	1	No Quantity			0		0		4742			0
S3	2016	2016	2016	2	0	2	Export	702	Singapore	SGP	50	Bangladesh	BGD								22	OIL SEED,OLEAGINUS FRUIT	1	No Quantity			0		0		15262			0
S3	2016	2016	2016	2	0	2	Export	702	Singapore	SGP	96	Brunei Darussalam	BRN								22	OIL SEED,OLEAGINUS FRUIT	1	No Quantity			0		0		83383			0
S3	2016	2016	2016	2	0	2	Export	702	Singapore	SGP	104	Myanmar	MMR								22	OIL SEED,OLEAGINUS FRUIT	1	No Quantity			0		0		123			0
S3	2016	2016	2016	2	0	2	Export	702	Singapore	SGP	116	Cambodia	KHM								22	OIL SEED,OLEAGINUS FRUIT	1	No Quantity			0		0		8324			0
S3	2016	2016	2016	2	0	2	Export	702	Singapore	SGP	144	Sri Lanka	LKA								22	OIL SEED,OLEAGINUS FRUIT	1	No Quantity			0		0		36147			0
S3	2016	2016	2016	2	0	2	Export	702	Singapore	SGP	156	China	CHN								22	OIL SEED,OLEAGINUS FRUIT	1	No Quantity			0		0		122430			0
S3	2016	2016	2016	2	0	2	Export	702	Singapore	SGP	162	Christmas Isds	CXR								22	OIL SEED,OLEAGINUS FRUIT	1	No Quantity			0		0		143			0
S3	2016	2016	2016	2	0	2	Export	702	Singapore	SGP	242	Fiji	FJI								22	OIL SEED,OLEAGINUS FRUIT	1	No Quantity			0		0		24221			0
S3	2016	2016	2016	2	0	2	Export	702	Singapore	SGP	251	France	FRA								22	OIL SEED,OLEAGINUS FRUIT	1	No Quantity			0		0		23350			0
S3	2016	2016	2016	2	0	2	Export	702	Singapore	SGP	344	China, Hong Kong SAR	HKG								22	OIL SEED,OLEAGINUS FRUIT	1	No Quantity			0		0		56770			0
S3	2016	2016	2016	2	0	2	Export	702	Singapore	SGP	360	Indonesia	IDN								22	OIL SEED,OLEAGINUS FRUIT	1	No Quantity			0		0		2958384			0
S3	2016	2016	2016	2	0	2	Export	702	Singapore	SGP	376	Israel	ISR								22	OIL SEED,OLEAGINUS FRUIT	1	No Quantity			0		0		17633			0
S3	2016	2016	2016	2	0	2	Export	702	Singapore	SGP	381	Italy	ITA								22	OIL SEED,OLEAGINUS FRUIT	1	No Quantity			0		0		3479			4
S3	2016	2016	2016	2	0	2	Export	702	Singapore	SGP	392	Japan	JPN								22	OIL SEED,OLEAGINUS FRUIT	1	No Quantity			0		0		5718			0
S3	2016	2016	2016	2	0	2	Export	702	Singapore	SGP	410	Rep. of Korea	KOR								22	OIL SEED,OLEAGINUS FRUIT	1	No Quantity			0		0		551			0
S3	2016	2016	2016	2	0	2	Export	702	Singapore	SGP	414	Kuwait	KWT								22	OIL SEED,OLEAGINUS FRUIT	1	No Quantity			0		0		3241			0
S3	2016	2016	2016	2	0	2	Export	702	Singapore	SGP	446	China, Macao SAR	MAC								22	OIL SEED,OLEAGINUS FRUIT	1	No Quantity			0		0		26			4
S3	2016	2016	2016	2	0	2	Export	702	Singapore	SGP	458	Malaysia	MYS								22	OIL SEED,OLEAGINUS FRUIT	1	No Quantity			0		0		4117378			0
S3	2016	2016	2016	2	0	2	Export	702	Singapore	SGP	462	Maldives	MDV								22	OIL SEED,OLEAGINUS FRUIT	1	No Quantity			0		0		16809			4
S3	2016	2016	2016	2	0	2	Export	702	Singapore	SGP	480	Mauritius	MUS								22	OIL SEED,OLEAGINUS FRUIT	1	No Quantity			0		0		15613			0
S3	2016	2016	2016	2	0	2	Export	702	Singapore	SGP	490	Other Asia, nes									22	OIL SEED,OLEAGINUS FRUIT	1	No Quantity			0		0		15422			0
S3	2016	2016	2016	2	0	2	Export	702	Singapore	SGP	520	Nauru	NRU								22	OIL SEED,OLEAGINUS FRUIT	1	No Quantity			0		0		984			0
S3	2016	2016	2016	2	0	2	Export	702	Singapore	SGP	528	Netherlands	NLD								22	OIL SEED,OLEAGINUS FRUIT	1	No Quantity			0		0		33068			0
S3	2016	2016	2016	2	0	2	Export	702	Singapore	SGP	540	New Caledonia	NCL								22	OIL SEED,OLEAGINUS FRUIT	1	No Quantity			0		0		275			0
S3	2016	2016	2016	2	0	2	Export	702	Singapore	SGP	583	FS Micronesia	FSM								22	OIL SEED,OLEAGINUS FRUIT	1	No Quantity			0		0		187			0
S3	2016	2016	2016	2	0	2	Export	702	Singapore	SGP	586	Pakistan	PAK								22	OIL SEED,OLEAGINUS FRUIT	1	No Quantity			0		0		160725			0
S3	2016	2016	2016	2	0	2	Export	702	Singapore	SGP	598	Papua New Guinea	PNG								22	OIL SEED,OLEAGINUS FRUIT	1	No Quantity			0		0		1239			0
S3	2016	2016	2016	2	0	2	Export	702	Singapore	SGP	608	Philippines	PHL								22	OIL SEED,OLEAGINUS FRUIT	1	No Quantity			0		0		11042			0
S3	2016	2016	2016	2	0	2	Export	702	Singapore	SGP	626	Timor-Leste	TLS								22	OIL SEED,OLEAGINUS FRUIT	1	No Quantity			0		0		2789			0
S3	2016	2016	2016	2	0	2	Export	702	Singapore	SGP	643	Russian Federation	RUS								22	OIL SEED,OLEAGINUS FRUIT	1	No Quantity			0		0		321838			0
S3	2016	2016	2016	2	0	2	Export	702	Singapore	SGP	690	Seychelles	SYC								22	OIL SEED,OLEAGINUS FRUIT	1	No Quantity			0		0		7326			0
S3	2016	2016	2016	2	0	2	Export	702	Singapore	SGP	704	Viet Nam	VNM								22	OIL SEED,OLEAGINUS FRUIT	1	No Quantity			0		0		124712			0
S3	2016	2016	2016	2	0	2	Export	702	Singapore	SGP	764	Thailand	THA								22	OIL SEED,OLEAGINUS FRUIT	1	No Quantity			0		0		47199			4
S3	2016	2016	2016	2	0	2	Export	702	Singapore	SGP	784	United Arab Emirates	ARE								22	OIL SEED,OLEAGINUS FRUIT	1	No Quantity			0		0		709			0
S3	2016	2016	2016	2	0	2	Export	702	Singapore	SGP	0	World	WLD								23	CRUDE RUBBER	1	No Quantity			0		0		996786609			4
S3	2016	2016	2016	2	0	2	Export	702	Singapore	SGP	32	Argentina	ARG								23	CRUDE RUBBER	1	No Quantity			0		0		829498			0
S3	2016	2016	2016	2	0	2	Export	702	Singapore	SGP	36	Australia	AUS								23	CRUDE RUBBER	1	No Quantity			0		0		1484786			4
S3	2016	2016	2016	2	0	2	Export	702	Singapore	SGP	48	Bahrain	BHR								23	CRUDE RUBBER	1	No Quantity			0		0		6140			0
S3	2016	2016	2016	2	0	2	Export	702	Singapore	SGP	50	Bangladesh	BGD								23	CRUDE RUBBER	1	No Quantity			0		0		265065			0
S3	2016	2016	2016	2	0	2	Export	702	Singapore	SGP	56	Belgium	BEL								23	CRUDE RUBBER	1	No Quantity			0		0		3128340			0
S3	2016	2016	2016	2	0	2	Export	702	Singapore	SGP	76	Brazil	BRA								23	CRUDE RUBBER	1	No Quantity			0		0		7730824			0
S3	2016	2016	2016	2	0	2	Export	702	Singapore	SGP	96	Brunei Darussalam	BRN								23	CRUDE RUBBER	1	No Quantity			0		0		232335			0
S3	2016	2016	2016	2	0	2	Export	702	Singapore	SGP	100	Bulgaria	BGR								23	CRUDE RUBBER	1	No Quantity			0		0		942533			0
S3	2016	2016	2016	2	0	2	Export	702	Singapore	SGP	104	Myanmar	MMR								23	CRUDE RUBBER	1	No Quantity			0		0		94719			0
S3	2016	2016	2016	2	0	2	Export	702	Singapore	SGP	124	Canada	CAN								23	CRUDE RUBBER	1	No Quantity			0		0		5577286			0
S3	2016	2016	2016	2	0	2	Export	702	Singapore	SGP	144	Sri Lanka	LKA								23	CRUDE RUBBER	1	No Quantity			0		0		916647			0
S3	2016	2016	2016	2	0	2	Export	702	Singapore	SGP	156	China	CHN								23	CRUDE RUBBER	1	No Quantity			0		0		413230473			0
S3	2016	2016	2016	2	0	2	Export	702	Singapore	SGP	191	Croatia	HRV								23	CRUDE RUBBER	1	No Quantity			0		0		799939			0
S3	2016	2016	2016	2	0	2	Export	702	Singapore	SGP	246	Finland	FIN								23	CRUDE RUBBER	1	No Quantity			0		0		1301738			0
S3	2016	2016	2016	2	0	2	Export	702	Singapore	SGP	251	France	FRA								23	CRUDE RUBBER	1	No Quantity			0		0		3290420			0
S3	2016	2016	2016	2	0	2	Export	702	Singapore	SGP	276	Germany	DEU								23	CRUDE RUBBER	1	No Quantity			0		0		18861645			4
S3	2016	2016	2016	2	0	2	Export	702	Singapore	SGP	344	China, Hong Kong SAR	HKG								23	CRUDE RUBBER	1	No Quantity			0		0		763136			0
S3	2016	2016	2016	2	0	2	Export	702	Singapore	SGP	348	Hungary	HUN								23	CRUDE RUBBER	1	No Quantity			0		0		1126393			0
S3	2016	2016	2016	2	0	2	Export	702	Singapore	SGP	360	Indonesia	IDN								23	CRUDE RUBBER	1	No Quantity			0		0		44192305			0
S3	2016	2016	2016	2	0	2	Export	702	Singapore	SGP	364	Iran	IRN								23	CRUDE RUBBER	1	No Quantity			0		0		44873			0
S3	2016	2016	2016	2	0	2	Export	702	Singapore	SGP	376	Israel	ISR								23	CRUDE RUBBER	1	No Quantity			0		0		68238			0
S3	2016	2016	2016	2	0	2	Export	702	Singapore	SGP	381	Italy	ITA								23	CRUDE RUBBER	1	No Quantity			0		0		3011451			0
S3	2016	2016	2016	2	0	2	Export	702	Singapore	SGP	392	Japan	JPN								23	CRUDE RUBBER	1	No Quantity			0		0		42532766			4
S3	2016	2016	2016	2	0	2	Export	702	Singapore	SGP	410	Rep. of Korea	KOR								23	CRUDE RUBBER	1	No Quantity			0		0		88346252			0
S3	2016	2016	2016	2	0	2	Export	702	Singapore	SGP	414	Kuwait	KWT								23	CRUDE RUBBER	1	No Quantity			0		0		97540			0
S3	2016	2016	2016	2	0	2	Export	702	Singapore	SGP	422	Lebanon	LBN								23	CRUDE RUBBER	1	No Quantity			0		0		81070			0
S3	2016	2016	2016	2	0	2	Export	702	Singapore	SGP	428	Latvia	LVA								23	CRUDE RUBBER	1	No Quantity			0		0		376077			0
S3	2016	2016	2016	2	0	2	Export	702	Singapore	SGP	442	Luxembourg	LUX								23	CRUDE RUBBER	1	No Quantity			0		0		4844			0
S3	2016	2016	2016	2	0	2	Export	702	Singapore	SGP	458	Malaysia	MYS								23	CRUDE RUBBER	1	No Quantity			0		0		13456524			0
S3	2016	2016	2016	2	0	2	Export	702	Singapore	SGP	462	Maldives	MDV								23	CRUDE RUBBER	1	No Quantity			0		0		330			0
S3	2016	2016	2016	2	0	2	Export	702	Singapore	SGP	480	Mauritius	MUS								23	CRUDE RUBBER	1	No Quantity			0		0		5227			0
S3	2016	2016	2016	2	0	2	Export	702	Singapore	SGP	484	Mexico	MEX								23	CRUDE RUBBER	1	No Quantity			0		0		130673			0
S3	2016	2016	2016	2	0	2	Export	702	Singapore	SGP	490	Other Asia, nes									23	CRUDE RUBBER	1	No Quantity			0		0		22663854			0
S3	2016	2016	2016	2	0	2	Export	702	Singapore	SGP	499	Montenegro	MNE								23	CRUDE RUBBER	1	No Quantity			0		0		256897			0
S3	2016	2016	2016	2	0	2	Export	702	Singapore	SGP	512	Oman	OMN								23	CRUDE RUBBER	1	No Quantity			0		0		4033			0
S3	2016	2016	2016	2	0	2	Export	702	Singapore	SGP	516	Namibia	NAM								23	CRUDE RUBBER	1	No Quantity			0		0		146			4
S3	2016	2016	2016	2	0	2	Export	702	Singapore	SGP	528	Netherlands	NLD								23	CRUDE RUBBER	1	No Quantity			0		0		6187982			0
S3	2016	2016	2016	2	0	2	Export	702	Singapore	SGP	554	New Zealand	NZL								23	CRUDE RUBBER	1	No Quantity			0		0		322465			0
S3	2016	2016	2016	2	0	2	Export	702	Singapore	SGP	586	Pakistan	PAK								23	CRUDE RUBBER	1	No Quantity			0		0		908936			0
S3	2016	2016	2016	2	0	2	Export	702	Singapore	SGP	598	Papua New Guinea	PNG								23	CRUDE RUBBER	1	No Quantity			0		0		12781			0
S3	2016	2016	2016	2	0	2	Export	702	Singapore	SGP	604	Peru	PER								23	CRUDE RUBBER	1	No Quantity			0		0		24434			0
S3	2016	2016	2016	2	0	2	Export	702	Singapore	SGP	608	Philippines	PHL								23	CRUDE RUBBER	1	No Quantity			0		0		11190292			0
S3	2016	2016	2016	2	0	2	Export	702	Singapore	SGP	616	Poland	POL								23	CRUDE RUBBER	1	No Quantity			0		0		1415894			0
S3	2016	2016	2016	2	0	2	Export	702	Singapore	SGP	620	Portugal	PRT								23	CRUDE RUBBER	1	No Quantity			0		0		3106835			0
S3	2016	2016	2016	2	0	2	Export	702	Singapore	SGP	634	Qatar	QAT								23	CRUDE RUBBER	1	No Quantity			0		0		236224			4
S3	2016	2016	2016	2	0	2	Export	702	Singapore	SGP	642	Romania	ROU								23	CRUDE RUBBER	1	No Quantity			0		0		2437326			0
S3	2016	2016	2016	2	0	2	Export	702	Singapore	SGP	682	Saudi Arabia	SAU								23	CRUDE RUBBER	1	No Quantity			0		0		33925			0
S3	2016	2016	2016	2	0	2	Export	702	Singapore	SGP	688	Serbia	SRB								23	CRUDE RUBBER	1	No Quantity			0		0		317631			0
S3	2016	2016	2016	2	0	2	Export	702	Singapore	SGP	690	Seychelles	SYC								23	CRUDE RUBBER	1	No Quantity			0		0		6642			0
S3	2016	2016	2016	2	0	2	Export	702	Singapore	SGP	699	India	IND								23	CRUDE RUBBER	1	No Quantity			0		0		98924727			4
S3	2016	2016	2016	2	0	2	Export	702	Singapore	SGP	703	Slovakia	SVK								23	CRUDE RUBBER	1	No Quantity			0		0		1773			0
S3	2016	2016	2016	2	0	2	Export	702	Singapore	SGP	704	Viet Nam	VNM								23	CRUDE RUBBER	1	No Quantity			0		0		16707040			0
S3	2016	2016	2016	2	0	2	Export	702	Singapore	SGP	705	Slovenia	SVN								23	CRUDE RUBBER	1	No Quantity			0		0		11275105			0
S3	2016	2016	2016	2	0	2	Export	702	Singapore	SGP	710	South Africa	ZAF								23	CRUDE RUBBER	1	No Quantity			0		0		2531722			0
S3	2016	2016	2016	2	0	2	Export	702	Singapore	SGP	724	Spain	ESP								23	CRUDE RUBBER	1	No Quantity			0		0		4736850			0
S3	2016	2016	2016	2	0	2	Export	702	Singapore	SGP	752	Sweden	SWE								23	CRUDE RUBBER	1	No Quantity			0		0		7219			0
S3	2016	2016	2016	2	0	2	Export	702	Singapore	SGP	764	Thailand	THA								23	CRUDE RUBBER	1	No Quantity			0		0		116778932			0
S3	2016	2016	2016	2	0	2	Export	702	Singapore	SGP	780	Trinidad and Tobago	TTO								23	CRUDE RUBBER	1	No Quantity			0		0		48454			4
S3	2016	2016	2016	2	0	2	Export	702	Singapore	SGP	784	United Arab Emirates	ARE								23	CRUDE RUBBER	1	No Quantity			0		0		33657			0
S3	2016	2016	2016	2	0	2	Export	702	Singapore	SGP	792	Turkey	TUR								23	CRUDE RUBBER	1	No Quantity			0		0		3425438			0
S3	2016	2016	2016	2	0	2	Export	702	Singapore	SGP	826	United Kingdom	GBR								23	CRUDE RUBBER	1	No Quantity			0		0		3379040			0
S3	2016	2016	2016	2	0	2	Export	702	Singapore	SGP	842	USA	USA								23	CRUDE RUBBER	1	No Quantity			0		0		36428885			0
S3	2016	2016	2016	2	0	2	Export	702	Singapore	SGP	862	Venezuela	VEN								23	CRUDE RUBBER	1	No Quantity			0		0		451352			0
S3	2016	2016	2016	2	0	2	Export	702	Singapore	SGP	0	World	WLD								24	CORK AND WOOD	1	No Quantity			0		0		24661626			4
S3	2016	2016	2016	2	0	2	Export	702	Singapore	SGP	31	Azerbaijan	AZE								24	CORK AND WOOD	1	No Quantity			0		0		110458			4
S3	2016	2016	2016	2	0	2	Export	702	Singapore	SGP	36	Australia	AUS								24	CORK AND WOOD	1	No Quantity			0		0		2784912			4
S3	2016	2016	2016	2	0	2	Export	702	Singapore	SGP	48	Bahrain	BHR								24	CORK AND WOOD	1	No Quantity			0		0		190945			0
S3	2016	2016	2016	2	0	2	Export	702	Singapore	SGP	50	Bangladesh	BGD								24	CORK AND WOOD	1	No Quantity			0		0		126246			4
S3	2016	2016	2016	2	0	2	Export	702	Singapore	SGP	56	Belgium	BEL								24	CORK AND WOOD	1	No Quantity			0		0		72			0
S3	2016	2016	2016	2	0	2	Export	702	Singapore	SGP	76	Brazil	BRA								24	CORK AND WOOD	1	No Quantity			0		0		10454			4
S3	2016	2016	2016	2	0	2	Export	702	Singapore	SGP	96	Brunei Darussalam	BRN								24	CORK AND WOOD	1	No Quantity			0		0		236376			4
S3	2016	2016	2016	2	0	2	Export	702	Singapore	SGP	104	Myanmar	MMR								24	CORK AND WOOD	1	No Quantity			0		0		18339			4
S3	2016	2016	2016	2	0	2	Export	702	Singapore	SGP	116	Cambodia	KHM								24	CORK AND WOOD	1	No Quantity			0		0		6168			4
S3	2016	2016	2016	2	0	2	Export	702	Singapore	SGP	124	Canada	CAN								24	CORK AND WOOD	1	No Quantity			0		0		15			0
S3	2016	2016	2016	2	0	2	Export	702	Singapore	SGP	144	Sri Lanka	LKA								24	CORK AND WOOD	1	No Quantity			0		0		1481761			4
S3	2016	2016	2016	2	0	2	Export	702	Singapore	SGP	156	China	CHN								24	CORK AND WOOD	1	No Quantity			0		0		1122645			4
S3	2016	2016	2016	2	0	2	Export	702	Singapore	SGP	208	Denmark	DNK								24	CORK AND WOOD	1	No Quantity			0		0		29654			0
S3	2016	2016	2016	2	0	2	Export	702	Singapore	SGP	226	Equatorial Guinea	GNQ								24	CORK AND WOOD	1	No Quantity			0		0		28			0
S3	2016	2016	2016	2	0	2	Export	702	Singapore	SGP	251	France	FRA								24	CORK AND WOOD	1	No Quantity			0		0		372			4
S3	2016	2016	2016	2	0	2	Export	702	Singapore	SGP	258	French Polynesia	PYF								24	CORK AND WOOD	1	No Quantity			0		0		56140			0
S3	2016	2016	2016	2	0	2	Export	702	Singapore	SGP	268	Georgia	GEO								24	CORK AND WOOD	1	No Quantity			0		0		39534			4
S3	2016	2016	2016	2	0	2	Export	702	Singapore	SGP	276	Germany	DEU								24	CORK AND WOOD	1	No Quantity			0		0		9			4
S3	2016	2016	2016	2	0	2	Export	702	Singapore	SGP	300	Greece	GRC								24	CORK AND WOOD	1	No Quantity			0		0		69272			0
S3	2016	2016	2016	2	0	2	Export	702	Singapore	SGP	316	Guam	GUM								24	CORK AND WOOD	1	No Quantity			0		0		3522			4
S3	2016	2016	2016	2	0	2	Export	702	Singapore	SGP	344	China, Hong Kong SAR	HKG								24	CORK AND WOOD	1	No Quantity			0		0		128985			4
S3	2016	2016	2016	2	0	2	Export	702	Singapore	SGP	360	Indonesia	IDN								24	CORK AND WOOD	1	No Quantity			0		0		607082			4
S3	2016	2016	2016	2	0	2	Export	702	Singapore	SGP	376	Israel	ISR								24	CORK AND WOOD	1	No Quantity			0		0		14240			0
S3	2016	2016	2016	2	0	2	Export	702	Singapore	SGP	381	Italy	ITA								24	CORK AND WOOD	1	No Quantity			0		0		78459			4
S3	2016	2016	2016	2	0	2	Export	702	Singapore	SGP	392	Japan	JPN								24	CORK AND WOOD	1	No Quantity			0		0		177789			4
S3	2016	2016	2016	2	0	2	Export	702	Singapore	SGP	400	Jordan	JOR								24	CORK AND WOOD	1	No Quantity			0		0		142111			0
S3	2016	2016	2016	2	0	2	Export	702	Singapore	SGP	410	Rep. of Korea	KOR								24	CORK AND WOOD	1	No Quantity			0		0		101743			4
S3	2016	2016	2016	2	0	2	Export	702	Singapore	SGP	458	Malaysia	MYS								24	CORK AND WOOD	1	No Quantity			0		0		4048007			4
S3	2016	2016	2016	2	0	2	Export	702	Singapore	SGP	462	Maldives	MDV								24	CORK AND WOOD	1	No Quantity			0		0		3354636			4
S3	2016	2016	2016	2	0	2	Export	702	Singapore	SGP	480	Mauritius	MUS								24	CORK AND WOOD	1	No Quantity			0		0		20973			4
S3	2016	2016	2016	2	0	2	Export	702	Singapore	SGP	490	Other Asia, nes									24	CORK AND WOOD	1	No Quantity			0		0		66005			4
S3	2016	2016	2016	2	0	2	Export	702	Singapore	SGP	512	Oman	OMN								24	CORK AND WOOD	1	No Quantity			0		0		401993			4
S3	2016	2016	2016	2	0	2	Export	702	Singapore	SGP	528	Netherlands	NLD								24	CORK AND WOOD	1	No Quantity			0		0		203653			4
S3	2016	2016	2016	2	0	2	Export	702	Singapore	SGP	540	New Caledonia	NCL								24	CORK AND WOOD	1	No Quantity			0		0		127085			4
S3	2016	2016	2016	2	0	2	Export	702	Singapore	SGP	554	New Zealand	NZL								24	CORK AND WOOD	1	No Quantity			0		0		10898			4
S3	2016	2016	2016	2	0	2	Export	702	Singapore	SGP	586	Pakistan	PAK								24	CORK AND WOOD	1	No Quantity			0		0		504515			4
S3	2016	2016	2016	2	0	2	Export	702	Singapore	SGP	598	Papua New Guinea	PNG								24	CORK AND WOOD	1	No Quantity			0		0		1133			4
S3	2016	2016	2016	2	0	2	Export	702	Singapore	SGP	608	Philippines	PHL								24	CORK AND WOOD	1	No Quantity			0		0		1876257			4
S3	2016	2016	2016	2	0	2	Export	702	Singapore	SGP	634	Qatar	QAT								24	CORK AND WOOD	1	No Quantity			0		0		140031			4
S3	2016	2016	2016	2	0	2	Export	702	Singapore	SGP	682	Saudi Arabia	SAU								24	CORK AND WOOD	1	No Quantity			0		0		141619			4
S3	2016	2016	2016	2	0	2	Export	702	Singapore	SGP	690	Seychelles	SYC								24	CORK AND WOOD	1	No Quantity			0		0		442376			4
S3	2016	2016	2016	2	0	2	Export	702	Singapore	SGP	699	India	IND								24	CORK AND WOOD	1	No Quantity			0		0		706964			4
S3	2016	2016	2016	2	0	2	Export	702	Singapore	SGP	704	Viet Nam	VNM								24	CORK AND WOOD	1	No Quantity			0		0		2016692			4
S3	2016	2016	2016	2	0	2	Export	702	Singapore	SGP	710	South Africa	ZAF								24	CORK AND WOOD	1	No Quantity			0		0		68990			0
S3	2016	2016	2016	2	0	2	Export	702	Singapore	SGP	764	Thailand	THA								24	CORK AND WOOD	1	No Quantity			0		0		1794077			4
S3	2016	2016	2016	2	0	2	Export	702	Singapore	SGP	784	United Arab Emirates	ARE								24	CORK AND WOOD	1	No Quantity			0		0		211220			4
S3	2016	2016	2016	2	0	2	Export	702	Singapore	SGP	792	Turkey	TUR								24	CORK AND WOOD	1	No Quantity			0		0		322406			4
S3	2016	2016	2016	2	0	2	Export	702	Singapore	SGP	842	USA	USA								24	CORK AND WOOD	1	No Quantity			0		0		543			0
S3	2016	2016	2016	2	0	2	Export	702	Singapore	SGP	887	Yemen	YEM								24	CORK AND WOOD	1	No Quantity			0		0		664199			4
S3	2016	2016	2016	2	0	2	Export	702	Singapore	SGP	0	World	WLD								25	PULP AND WASTE PAPER	1	No Quantity			0		0		543962838			4
S3	2016	2016	2016	2	0	2	Export	702	Singapore	SGP	40	Austria	AUT								25	PULP AND WASTE PAPER	1	No Quantity			0		0		11721			0
S3	2016	2016	2016	2	0	2	Export	702	Singapore	SGP	50	Bangladesh	BGD								25	PULP AND WASTE PAPER	1	No Quantity			0		0		88063113			0
S3	2016	2016	2016	2	0	2	Export	702	Singapore	SGP	56	Belgium	BEL								25	PULP AND WASTE PAPER	1	No Quantity			0		0		468855			0
S3	2016	2016	2016	2	0	2	Export	702	Singapore	SGP	104	Myanmar	MMR								25	PULP AND WASTE PAPER	1	No Quantity			0		0		27239			0
S3	2016	2016	2016	2	0	2	Export	702	Singapore	SGP	144	Sri Lanka	LKA								25	PULP AND WASTE PAPER	1	No Quantity			0		0		73878			0
S3	2016	2016	2016	2	0	2	Export	702	Singapore	SGP	156	China	CHN								25	PULP AND WASTE PAPER	1	No Quantity			0		0		194583212			4
S3	2016	2016	2016	2	0	2	Export	702	Singapore	SGP	251	France	FRA								25	PULP AND WASTE PAPER	1	No Quantity			0		0		72			0
S3	2016	2016	2016	2	0	2	Export	702	Singapore	SGP	262	Djibouti	DJI								25	PULP AND WASTE PAPER	1	No Quantity			0		0		2424807			0
S3	2016	2016	2016	2	0	2	Export	702	Singapore	SGP	300	Greece	GRC								25	PULP AND WASTE PAPER	1	No Quantity			0		0		1944466			0
S3	2016	2016	2016	2	0	2	Export	702	Singapore	SGP	344	China, Hong Kong SAR	HKG								25	PULP AND WASTE PAPER	1	No Quantity			0		0		125602			0
S3	2016	2016	2016	2	0	2	Export	702	Singapore	SGP	360	Indonesia	IDN								25	PULP AND WASTE PAPER	1	No Quantity			0		0		97923029			0
S3	2016	2016	2016	2	0	2	Export	702	Singapore	SGP	364	Iran	IRN								25	PULP AND WASTE PAPER	1	No Quantity			0		0		4712272			0
S3	2016	2016	2016	2	0	2	Export	702	Singapore	SGP	376	Israel	ISR								25	PULP AND WASTE PAPER	1	No Quantity			0		0		212737			0
S3	2016	2016	2016	2	0	2	Export	702	Singapore	SGP	381	Italy	ITA								25	PULP AND WASTE PAPER	1	No Quantity			0		0		489094			0
S3	2016	2016	2016	2	0	2	Export	702	Singapore	SGP	392	Japan	JPN								25	PULP AND WASTE PAPER	1	No Quantity			0		0		49858			0
S3	2016	2016	2016	2	0	2	Export	702	Singapore	SGP	410	Rep. of Korea	KOR								25	PULP AND WASTE PAPER	1	No Quantity			0		0		11364641			4
S3	2016	2016	2016	2	0	2	Export	702	Singapore	SGP	414	Kuwait	KWT								25	PULP AND WASTE PAPER	1	No Quantity			0		0		3830211			0
S3	2016	2016	2016	2	0	2	Export	702	Singapore	SGP	422	Lebanon	LBN								25	PULP AND WASTE PAPER	1	No Quantity			0		0		3141893			0
S3	2016	2016	2016	2	0	2	Export	702	Singapore	SGP	458	Malaysia	MYS								25	PULP AND WASTE PAPER	1	No Quantity			0		0		11574774			4
S3	2016	2016	2016	2	0	2	Export	702	Singapore	SGP	462	Maldives	MDV								25	PULP AND WASTE PAPER	1	No Quantity			0		0		36			0
S3	2016	2016	2016	2	0	2	Export	702	Singapore	SGP	490	Other Asia, nes									25	PULP AND WASTE PAPER	1	No Quantity			0		0		5983623			0
S3	2016	2016	2016	2	0	2	Export	702	Singapore	SGP	504	Morocco	MAR								25	PULP AND WASTE PAPER	1	No Quantity			0		0		325047			0
S3	2016	2016	2016	2	0	2	Export	702	Singapore	SGP	508	Mozambique	MOZ								25	PULP AND WASTE PAPER	1	No Quantity			0		0		31030			0
S3	2016	2016	2016	2	0	2	Export	702	Singapore	SGP	528	Netherlands	NLD								25	PULP AND WASTE PAPER	1	No Quantity			0		0		79556			0
S3	2016	2016	2016	2	0	2	Export	702	Singapore	SGP	586	Pakistan	PAK								25	PULP AND WASTE PAPER	1	No Quantity			0		0		3816431			0
S3	2016	2016	2016	2	0	2	Export	702	Singapore	SGP	598	Papua New Guinea	PNG								25	PULP AND WASTE PAPER	1	No Quantity			0		0		2			4
S3	2016	2016	2016	2	0	2	Export	702	Singapore	SGP	608	Philippines	PHL								25	PULP AND WASTE PAPER	1	No Quantity			0		0		7728505			0
S3	2016	2016	2016	2	0	2	Export	702	Singapore	SGP	616	Poland	POL								25	PULP AND WASTE PAPER	1	No Quantity			0		0		178472			0
S3	2016	2016	2016	2	0	2	Export	702	Singapore	SGP	634	Qatar	QAT								25	PULP AND WASTE PAPER	1	No Quantity			0		0		1055			0
S3	2016	2016	2016	2	0	2	Export	702	Singapore	SGP	682	Saudi Arabia	SAU								25	PULP AND WASTE PAPER	1	No Quantity			0		0		12616906			0
S3	2016	2016	2016	2	0	2	Export	702	Singapore	SGP	699	India	IND								25	PULP AND WASTE PAPER	1	No Quantity			0		0		49408780			0
S3	2016	2016	2016	2	0	2	Export	702	Singapore	SGP	704	Viet Nam	VNM								25	PULP AND WASTE PAPER	1	No Quantity			0		0		5621200			0
S3	2016	2016	2016	2	0	2	Export	702	Singapore	SGP	705	Slovenia	SVN								25	PULP AND WASTE PAPER	1	No Quantity			0		0		1114591			0
S3	2016	2016	2016	2	0	2	Export	702	Singapore	SGP	710	South Africa	ZAF								25	PULP AND WASTE PAPER	1	No Quantity			0		0		184588			4
S3	2016	2016	2016	2	0	2	Export	702	Singapore	SGP	724	Spain	ESP								25	PULP AND WASTE PAPER	1	No Quantity			0		0		364173			0
S3	2016	2016	2016	2	0	2	Export	702	Singapore	SGP	752	Sweden	SWE								25	PULP AND WASTE PAPER	1	No Quantity			0		0		1858			0
S3	2016	2016	2016	2	0	2	Export	702	Singapore	SGP	764	Thailand	THA								25	PULP AND WASTE PAPER	1	No Quantity			0		0		14902474			0
S3	2016	2016	2016	2	0	2	Export	702	Singapore	SGP	784	United Arab Emirates	ARE								25	PULP AND WASTE PAPER	1	No Quantity			0		0		12492476			0
S3	2016	2016	2016	2	0	2	Export	702	Singapore	SGP	792	Turkey	TUR								25	PULP AND WASTE PAPER	1	No Quantity			0		0		740003			0
S3	2016	2016	2016	2	0	2	Export	702	Singapore	SGP	818	Egypt	EGY								25	PULP AND WASTE PAPER	1	No Quantity			0		0		6590871			0
S3	2016	2016	2016	2	0	2	Export	702	Singapore	SGP	826	United Kingdom	GBR								25	PULP AND WASTE PAPER	1	No Quantity			0		0		471563			0
S3	2016	2016	2016	2	0	2	Export	702	Singapore	SGP	842	USA	USA								25	PULP AND WASTE PAPER	1	No Quantity			0		0		218238			4
S3	2016	2016	2016	2	0	2	Export	702	Singapore	SGP	887	Yemen	YEM								25	PULP AND WASTE PAPER	1	No Quantity			0		0		69865			0
S3	2016	2016	2016	2	0	2	Export	702	Singapore	SGP	0	World	WLD								26	TEXTILE FIBRES	1	No Quantity			0		0		111993112			4
S3	2016	2016	2016	2	0	2	Export	702	Singapore	SGP	24	Angola	AGO								26	TEXTILE FIBRES	1	No Quantity			0		0		13076			4
S3	2016	2016	2016	2	0	2	Export	702	Singapore	SGP	31	Azerbaijan	AZE								26	TEXTILE FIBRES	1	No Quantity			0		0		8952			0
S3	2016	2016	2016	2	0	2	Export	702	Singapore	SGP	36	Australia	AUS								26	TEXTILE FIBRES	1	No Quantity			0		0		76279			0
S3	2016	2016	2016	2	0	2	Export	702	Singapore	SGP	50	Bangladesh	BGD								26	TEXTILE FIBRES	1	No Quantity			0		0		3853158			0
S3	2016	2016	2016	2	0	2	Export	702	Singapore	SGP	96	Brunei Darussalam	BRN								26	TEXTILE FIBRES	1	No Quantity			0		0		40489			0
S3	2016	2016	2016	2	0	2	Export	702	Singapore	SGP	104	Myanmar	MMR								26	TEXTILE FIBRES	1	No Quantity			0		0		5621388			0
S3	2016	2016	2016	2	0	2	Export	702	Singapore	SGP	116	Cambodia	KHM								26	TEXTILE FIBRES	1	No Quantity			0		0		859398			0
S3	2016	2016	2016	2	0	2	Export	702	Singapore	SGP	144	Sri Lanka	LKA								26	TEXTILE FIBRES	1	No Quantity			0		0		23392			0
S3	2016	2016	2016	2	0	2	Export	702	Singapore	SGP	156	China	CHN								26	TEXTILE FIBRES	1	No Quantity			0		0		5865076			0
S3	2016	2016	2016	2	0	2	Export	702	Singapore	SGP	178	Congo	COG								26	TEXTILE FIBRES	1	No Quantity			0		0		555			0
S3	2016	2016	2016	2	0	2	Export	702	Singapore	SGP	204	Benin	BEN								26	TEXTILE FIBRES	1	No Quantity			0		0		1239161			0
S3	2016	2016	2016	2	0	2	Export	702	Singapore	SGP	251	France	FRA								26	TEXTILE FIBRES	1	No Quantity			0		0		12032			0
S3	2016	2016	2016	2	0	2	Export	702	Singapore	SGP	266	Gabon	GAB								26	TEXTILE FIBRES	1	No Quantity			0		0		61277			0
S3	2016	2016	2016	2	0	2	Export	702	Singapore	SGP	268	Georgia	GEO								26	TEXTILE FIBRES	1	No Quantity			0		0		23046			0
S3	2016	2016	2016	2	0	2	Export	702	Singapore	SGP	276	Germany	DEU								26	TEXTILE FIBRES	1	No Quantity			0		0		195693			0
S3	2016	2016	2016	2	0	2	Export	702	Singapore	SGP	288	Ghana	GHA								26	TEXTILE FIBRES	1	No Quantity			0		0		116816			0
S3	2016	2016	2016	2	0	2	Export	702	Singapore	SGP	300	Greece	GRC								26	TEXTILE FIBRES	1	No Quantity			0		0		30030			0
S3	2016	2016	2016	2	0	2	Export	702	Singapore	SGP	344	China, Hong Kong SAR	HKG								26	TEXTILE FIBRES	1	No Quantity			0		0		997044			4
S3	2016	2016	2016	2	0	2	Export	702	Singapore	SGP	360	Indonesia	IDN								26	TEXTILE FIBRES	1	No Quantity			0		0		25492442			0
S3	2016	2016	2016	2	0	2	Export	702	Singapore	SGP	372	Ireland	IRL								26	TEXTILE FIBRES	1	No Quantity			0		0		202050			4
S3	2016	2016	2016	2	0	2	Export	702	Singapore	SGP	376	Israel	ISR								26	TEXTILE FIBRES	1	No Quantity			0		0		3356			0
S3	2016	2016	2016	2	0	2	Export	702	Singapore	SGP	381	Italy	ITA								26	TEXTILE FIBRES	1	No Quantity			0		0		3533			4
S3	2016	2016	2016	2	0	2	Export	702	Singapore	SGP	392	Japan	JPN								26	TEXTILE FIBRES	1	No Quantity			0		0		167978			4
S3	2016	2016	2016	2	0	2	Export	702	Singapore	SGP	398	Kazakhstan	KAZ								26	TEXTILE FIBRES	1	No Quantity			0		0		1325			0
S3	2016	2016	2016	2	0	2	Export	702	Singapore	SGP	404	Kenya	KEN								26	TEXTILE FIBRES	1	No Quantity			0		0		645760			0
S3	2016	2016	2016	2	0	2	Export	702	Singapore	SGP	408	Dem. People's Rep. of Korea	PRK								26	TEXTILE FIBRES	1	No Quantity			0		0		7			0
S3	2016	2016	2016	2	0	2	Export	702	Singapore	SGP	410	Rep. of Korea	KOR								26	TEXTILE FIBRES	1	No Quantity			0		0		1939105			4
S3	2016	2016	2016	2	0	2	Export	702	Singapore	SGP	414	Kuwait	KWT								26	TEXTILE FIBRES	1	No Quantity			0		0		856			0
S3	2016	2016	2016	2	0	2	Export	702	Singapore	SGP	450	Madagascar	MDG								26	TEXTILE FIBRES	1	No Quantity			0		0		726497			0
S3	2016	2016	2016	2	0	2	Export	702	Singapore	SGP	458	Malaysia	MYS								26	TEXTILE FIBRES	1	No Quantity			0		0		16807030			0
S3	2016	2016	2016	2	0	2	Export	702	Singapore	SGP	462	Maldives	MDV								26	TEXTILE FIBRES	1	No Quantity			0		0		3183			0
S3	2016	2016	2016	2	0	2	Export	702	Singapore	SGP	480	Mauritius	MUS								26	TEXTILE FIBRES	1	No Quantity			0		0		72			0
S3	2016	2016	2016	2	0	2	Export	702	Singapore	SGP	490	Other Asia, nes									26	TEXTILE FIBRES	1	No Quantity			0		0		929865			4
S3	2016	2016	2016	2	0	2	Export	702	Singapore	SGP	512	Oman	OMN								26	TEXTILE FIBRES	1	No Quantity			0		0		5			0
S3	2016	2016	2016	2	0	2	Export	702	Singapore	SGP	528	Netherlands	NLD								26	TEXTILE FIBRES	1	No Quantity			0		0		11538547			4
S3	2016	2016	2016	2	0	2	Export	702	Singapore	SGP	531	Curaçao	CUW								26	TEXTILE FIBRES	1	No Quantity			0		0		80			4
S3	2016	2016	2016	2	0	2	Export	702	Singapore	SGP	554	New Zealand	NZL								26	TEXTILE FIBRES	1	No Quantity			0		0		15876			0
S3	2016	2016	2016	2	0	2	Export	702	Singapore	SGP	579	Norway	NOR								26	TEXTILE FIBRES	1	No Quantity			0		0		997			0
S3	2016	2016	2016	2	0	2	Export	702	Singapore	SGP	586	Pakistan	PAK								26	TEXTILE FIBRES	1	No Quantity			0		0		2137520			0
S3	2016	2016	2016	2	0	2	Export	702	Singapore	SGP	598	Papua New Guinea	PNG								26	TEXTILE FIBRES	1	No Quantity			0		0		838			0
S3	2016	2016	2016	2	0	2	Export	702	Singapore	SGP	608	Philippines	PHL								26	TEXTILE FIBRES	1	No Quantity			0		0		1634728			4
S3	2016	2016	2016	2	0	2	Export	702	Singapore	SGP	626	Timor-Leste	TLS								26	TEXTILE FIBRES	1	No Quantity			0		0		4394329			0
S3	2016	2016	2016	2	0	2	Export	702	Singapore	SGP	643	Russian Federation	RUS								26	TEXTILE FIBRES	1	No Quantity			0		0		6920			0
S3	2016	2016	2016	2	0	2	Export	702	Singapore	SGP	690	Seychelles	SYC								26	TEXTILE FIBRES	1	No Quantity			0		0		1086			0
S3	2016	2016	2016	2	0	2	Export	702	Singapore	SGP	699	India	IND								26	TEXTILE FIBRES	1	No Quantity			0		0		2191213			4
S3	2016	2016	2016	2	0	2	Export	702	Singapore	SGP	704	Viet Nam	VNM								26	TEXTILE FIBRES	1	No Quantity			0		0		17779231			0
S3	2016	2016	2016	2	0	2	Export	702	Singapore	SGP	710	South Africa	ZAF								26	TEXTILE FIBRES	1	No Quantity			0		0		14			4
S3	2016	2016	2016	2	0	2	Export	702	Singapore	SGP	724	Spain	ESP								26	TEXTILE FIBRES	1	No Quantity			0		0		8660			0
S3	2016	2016	2016	2	0	2	Export	702	Singapore	SGP	764	Thailand	THA								26	TEXTILE FIBRES	1	No Quantity			0		0		5013412			0
S3	2016	2016	2016	2	0	2	Export	702	Singapore	SGP	784	United Arab Emirates	ARE								26	TEXTILE FIBRES	1	No Quantity			0		0		256030			0
S3	2016	2016	2016	2	0	2	Export	702	Singapore	SGP	792	Turkey	TUR								26	TEXTILE FIBRES	1	No Quantity			0		0		138503			0
S3	2016	2016	2016	2	0	2	Export	702	Singapore	SGP	826	United Kingdom	GBR								26	TEXTILE FIBRES	1	No Quantity			0		0		32992			4
S3	2016	2016	2016	2	0	2	Export	702	Singapore	SGP	834	United Rep. of Tanzania	TZA								26	TEXTILE FIBRES	1	No Quantity			0		0		647281			0
S3	2016	2016	2016	2	0	2	Export	702	Singapore	SGP	842	USA	USA								26	TEXTILE FIBRES	1	No Quantity			0		0		234902			0
S3	2016	2016	2016	2	0	2	Export	702	Singapore	SGP	0	World	WLD								27	CRUDE FERTILIZER,MINERAL	1	No Quantity			0				232300499			4
S3	2016	2016	2016	2	0	2	Export	702	Singapore	SGP	24	Angola	AGO								27	CRUDE FERTILIZER,MINERAL	1	No Quantity			0		0		12587			0
S3	2016	2016	2016	2	0	2	Export	702	Singapore	SGP	31	Azerbaijan	AZE								27	CRUDE FERTILIZER,MINERAL	1	No Quantity			0		0		47843			4
S3	2016	2016	2016	2	0	2	Export	702	Singapore	SGP	32	Argentina	ARG								27	CRUDE FERTILIZER,MINERAL	1	No Quantity			0		0		81557			0
S3	2016	2016	2016	2	0	2	Export	702	Singapore	SGP	36	Australia	AUS								27	CRUDE FERTILIZER,MINERAL	1	No Quantity			0		0		1814472			4
S3	2016	2016	2016	2	0	2	Export	702	Singapore	SGP	40	Austria	AUT								27	CRUDE FERTILIZER,MINERAL	1	No Quantity			0				73699			4
S3	2016	2016	2016	2	0	2	Export	702	Singapore	SGP	48	Bahrain	BHR								27	CRUDE FERTILIZER,MINERAL	1	No Quantity			0		0		9310			4
S3	2016	2016	2016	2	0	2	Export	702	Singapore	SGP	50	Bangladesh	BGD								27	CRUDE FERTILIZER,MINERAL	1	No Quantity			0		0		700458			0
S3	2016	2016	2016	2	0	2	Export	702	Singapore	SGP	56	Belgium	BEL								27	CRUDE FERTILIZER,MINERAL	1	No Quantity			0		0		1146792			4
S3	2016	2016	2016	2	0	2	Export	702	Singapore	SGP	76	Brazil	BRA								27	CRUDE FERTILIZER,MINERAL	1	No Quantity			0		0		2136			0
S3	2016	2016	2016	2	0	2	Export	702	Singapore	SGP	86	Br. Indian Ocean Terr.	IOT								27	CRUDE FERTILIZER,MINERAL	1	No Quantity			0		0		103290			0
S3	2016	2016	2016	2	0	2	Export	702	Singapore	SGP	90	Solomon Isds	SLB								27	CRUDE FERTILIZER,MINERAL	1	No Quantity			0		0		13286			0
S3	2016	2016	2016	2	0	2	Export	702	Singapore	SGP	96	Brunei Darussalam	BRN								27	CRUDE FERTILIZER,MINERAL	1	No Quantity			0		0		248645			4
S3	2016	2016	2016	2	0	2	Export	702	Singapore	SGP	100	Bulgaria	BGR								27	CRUDE FERTILIZER,MINERAL	1	No Quantity			0		0		3450			4
S3	2016	2016	2016	2	0	2	Export	702	Singapore	SGP	104	Myanmar	MMR								27	CRUDE FERTILIZER,MINERAL	1	No Quantity			0		0		691645			4
S3	2016	2016	2016	2	0	2	Export	702	Singapore	SGP	116	Cambodia	KHM								27	CRUDE FERTILIZER,MINERAL	1	No Quantity			0		0		264441			0
S3	2016	2016	2016	2	0	2	Export	702	Singapore	SGP	124	Canada	CAN								27	CRUDE FERTILIZER,MINERAL	1	No Quantity			0		0		14568			0
S3	2016	2016	2016	2	0	2	Export	702	Singapore	SGP	144	Sri Lanka	LKA								27	CRUDE FERTILIZER,MINERAL	1	No Quantity			0		0		187076			4
S3	2016	2016	2016	2	0	2	Export	702	Singapore	SGP	156	China	CHN								27	CRUDE FERTILIZER,MINERAL	1	No Quantity			0		0		3340738			4
S3	2016	2016	2016	2	0	2	Export	702	Singapore	SGP	178	Congo	COG								27	CRUDE FERTILIZER,MINERAL	1	No Quantity			0		0		2519			4
S3	2016	2016	2016	2	0	2	Export	702	Singapore	SGP	208	Denmark	DNK								27	CRUDE FERTILIZER,MINERAL	1	No Quantity			0				27871			4
S3	2016	2016	2016	2	0	2	Export	702	Singapore	SGP	214	Dominican Rep.	DOM								27	CRUDE FERTILIZER,MINERAL	1	No Quantity			0		0		10405			0
S3	2016	2016	2016	2	0	2	Export	702	Singapore	SGP	218	Ecuador	ECU								27	CRUDE FERTILIZER,MINERAL	1	No Quantity			0		0		38408			0
S3	2016	2016	2016	2	0	2	Export	702	Singapore	SGP	242	Fiji	FJI								27	CRUDE FERTILIZER,MINERAL	1	No Quantity			0		0		18147			0
S3	2016	2016	2016	2	0	2	Export	702	Singapore	SGP	251	France	FRA								27	CRUDE FERTILIZER,MINERAL	1	No Quantity			0		0		116842			4
S3	2016	2016	2016	2	0	2	Export	702	Singapore	SGP	258	French Polynesia	PYF								27	CRUDE FERTILIZER,MINERAL	1	No Quantity			0		0		625			0
S3	2016	2016	2016	2	0	2	Export	702	Singapore	SGP	268	Georgia	GEO								27	CRUDE FERTILIZER,MINERAL	1	No Quantity			0		0		1047			0
S3	2016	2016	2016	2	0	2	Export	702	Singapore	SGP	276	Germany	DEU								27	CRUDE FERTILIZER,MINERAL	1	No Quantity			0		0		69573			4
S3	2016	2016	2016	2	0	2	Export	702	Singapore	SGP	300	Greece	GRC								27	CRUDE FERTILIZER,MINERAL	1	No Quantity			0		0		2062			0
S3	2016	2016	2016	2	0	2	Export	702	Singapore	SGP	316	Guam	GUM								27	CRUDE FERTILIZER,MINERAL	1	No Quantity			0		0		55158			0
S3	2016	2016	2016	2	0	2	Export	702	Singapore	SGP	344	China, Hong Kong SAR	HKG								27	CRUDE FERTILIZER,MINERAL	1	No Quantity			0		0		86063646			4
S3	2016	2016	2016	2	0	2	Export	702	Singapore	SGP	360	Indonesia	IDN								27	CRUDE FERTILIZER,MINERAL	1	No Quantity			0		0		31942960			4
S3	2016	2016	2016	2	0	2	Export	702	Singapore	SGP	364	Iran	IRN								27	CRUDE FERTILIZER,MINERAL	1	No Quantity			0		0		24799			0
S3	2016	2016	2016	2	0	2	Export	702	Singapore	SGP	372	Ireland	IRL								27	CRUDE FERTILIZER,MINERAL	1	No Quantity			0		0		1648			4
S3	2016	2016	2016	2	0	2	Export	702	Singapore	SGP	376	Israel	ISR								27	CRUDE FERTILIZER,MINERAL	1	No Quantity			0		0		8784			0
S3	2016	2016	2016	2	0	2	Export	702	Singapore	SGP	381	Italy	ITA								27	CRUDE FERTILIZER,MINERAL	1	No Quantity			0		0		286145			4
S3	2016	2016	2016	2	0	2	Export	702	Singapore	SGP	392	Japan	JPN								27	CRUDE FERTILIZER,MINERAL	1	No Quantity			0		0		388174			4
S3	2016	2016	2016	2	0	2	Export	702	Singapore	SGP	404	Kenya	KEN								27	CRUDE FERTILIZER,MINERAL	1	No Quantity			0		0		8044			0
S3	2016	2016	2016	2	0	2	Export	702	Singapore	SGP	410	Rep. of Korea	KOR								27	CRUDE FERTILIZER,MINERAL	1	No Quantity			0		0		430102			4
S3	2016	2016	2016	2	0	2	Export	702	Singapore	SGP	414	Kuwait	KWT								27	CRUDE FERTILIZER,MINERAL	1	No Quantity			0		0		2056			4
S3	2016	2016	2016	2	0	2	Export	702	Singapore	SGP	458	Malaysia	MYS								27	CRUDE FERTILIZER,MINERAL	1	No Quantity			0		0		57375494			4
S3	2016	2016	2016	2	0	2	Export	702	Singapore	SGP	462	Maldives	MDV								27	CRUDE FERTILIZER,MINERAL	1	No Quantity			0		0		274688			0
S3	2016	2016	2016	2	0	2	Export	702	Singapore	SGP	480	Mauritius	MUS								27	CRUDE FERTILIZER,MINERAL	1	No Quantity			0		0		44501			0
S3	2016	2016	2016	2	0	2	Export	702	Singapore	SGP	484	Mexico	MEX								27	CRUDE FERTILIZER,MINERAL	1	No Quantity			0		0		520			4
S3	2016	2016	2016	2	0	2	Export	702	Singapore	SGP	490	Other Asia, nes									27	CRUDE FERTILIZER,MINERAL	1	No Quantity			0		0		906210			4
S3	2016	2016	2016	2	0	2	Export	702	Singapore	SGP	512	Oman	OMN								27	CRUDE FERTILIZER,MINERAL	1	No Quantity			0		0		2857			0
S3	2016	2016	2016	2	0	2	Export	702	Singapore	SGP	524	Nepal	NPL								27	CRUDE FERTILIZER,MINERAL	1	No Quantity			0		0		586			0
S3	2016	2016	2016	2	0	2	Export	702	Singapore	SGP	528	Netherlands	NLD								27	CRUDE FERTILIZER,MINERAL	1	No Quantity			0		0		145011			4
S3	2016	2016	2016	2	0	2	Export	702	Singapore	SGP	540	New Caledonia	NCL								27	CRUDE FERTILIZER,MINERAL	1	No Quantity			0		0		1522			0
S3	2016	2016	2016	2	0	2	Export	702	Singapore	SGP	548	Vanuatu	VUT								27	CRUDE FERTILIZER,MINERAL	1	No Quantity			0		0		304			0
S3	2016	2016	2016	2	0	2	Export	702	Singapore	SGP	554	New Zealand	NZL								27	CRUDE FERTILIZER,MINERAL	1	No Quantity			0		0		55373			4
S3	2016	2016	2016	2	0	2	Export	702	Singapore	SGP	566	Nigeria	NGA								27	CRUDE FERTILIZER,MINERAL	1	No Quantity			0		0		1280			0
S3	2016	2016	2016	2	0	2	Export	702	Singapore	SGP	579	Norway	NOR								27	CRUDE FERTILIZER,MINERAL	1	No Quantity			0		0		7269			0
S3	2016	2016	2016	2	0	2	Export	702	Singapore	SGP	580	N. Mariana Isds	MNP								27	CRUDE FERTILIZER,MINERAL	1	No Quantity			0		0		63409			0
S3	2016	2016	2016	2	0	2	Export	702	Singapore	SGP	583	FS Micronesia	FSM								27	CRUDE FERTILIZER,MINERAL	1	No Quantity			0		0		1425			0
S3	2016	2016	2016	2	0	2	Export	702	Singapore	SGP	586	Pakistan	PAK								27	CRUDE FERTILIZER,MINERAL	1	No Quantity			0		0		226226			0
S3	2016	2016	2016	2	0	2	Export	702	Singapore	SGP	591	Panama	PAN								27	CRUDE FERTILIZER,MINERAL	1	No Quantity			0		0		21590			4
S3	2016	2016	2016	2	0	2	Export	702	Singapore	SGP	598	Papua New Guinea	PNG								27	CRUDE FERTILIZER,MINERAL	1	No Quantity			0		0		2096877			0
S3	2016	2016	2016	2	0	2	Export	702	Singapore	SGP	608	Philippines	PHL								27	CRUDE FERTILIZER,MINERAL	1	No Quantity			0		0		404051			4
S3	2016	2016	2016	2	0	2	Export	702	Singapore	SGP	626	Timor-Leste	TLS								27	CRUDE FERTILIZER,MINERAL	1	No Quantity			0		0		134378			0
S3	2016	2016	2016	2	0	2	Export	702	Singapore	SGP	634	Qatar	QAT								27	CRUDE FERTILIZER,MINERAL	1	No Quantity			0		0		101474			4
S3	2016	2016	2016	2	0	2	Export	702	Singapore	SGP	642	Romania	ROU								27	CRUDE FERTILIZER,MINERAL	1	No Quantity			0		0		963			0
S3	2016	2016	2016	2	0	2	Export	702	Singapore	SGP	643	Russian Federation	RUS								27	CRUDE FERTILIZER,MINERAL	1	No Quantity			0		0		749			0
S3	2016	2016	2016	2	0	2	Export	702	Singapore	SGP	659	Saint Kitts and Nevis	KNA								27	CRUDE FERTILIZER,MINERAL	1	No Quantity			0		0		108			0
S3	2016	2016	2016	2	0	2	Export	702	Singapore	SGP	682	Saudi Arabia	SAU								27	CRUDE FERTILIZER,MINERAL	1	No Quantity			0		0		115			0
S3	2016	2016	2016	2	0	2	Export	702	Singapore	SGP	690	Seychelles	SYC								27	CRUDE FERTILIZER,MINERAL	1	No Quantity			0		0		6266			0
S3	2016	2016	2016	2	0	2	Export	702	Singapore	SGP	699	India	IND								27	CRUDE FERTILIZER,MINERAL	1	No Quantity			0		0		1275278			4
S3	2016	2016	2016	2	0	2	Export	702	Singapore	SGP	704	Viet Nam	VNM								27	CRUDE FERTILIZER,MINERAL	1	No Quantity			0		0		3229578			4
S3	2016	2016	2016	2	0	2	Export	702	Singapore	SGP	710	South Africa	ZAF								27	CRUDE FERTILIZER,MINERAL	1	No Quantity			0		0		24873			0
S3	2016	2016	2016	2	0	2	Export	702	Singapore	SGP	724	Spain	ESP								27	CRUDE FERTILIZER,MINERAL	1	No Quantity			0		0		76545			0
S3	2016	2016	2016	2	0	2	Export	702	Singapore	SGP	757	Switzerland	CHE								27	CRUDE FERTILIZER,MINERAL	1	No Quantity			0		0		403188			4
S3	2016	2016	2016	2	0	2	Export	702	Singapore	SGP	764	Thailand	THA								27	CRUDE FERTILIZER,MINERAL	1	No Quantity			0		0		6575658			4
S3	2016	2016	2016	2	0	2	Export	702	Singapore	SGP	776	Tonga	TON								27	CRUDE FERTILIZER,MINERAL	1	No Quantity			0		0		5253			0
S3	2016	2016	2016	2	0	2	Export	702	Singapore	SGP	780	Trinidad and Tobago	TTO								27	CRUDE FERTILIZER,MINERAL	1	No Quantity			0		0		19			4
S3	2016	2016	2016	2	0	2	Export	702	Singapore	SGP	784	United Arab Emirates	ARE								27	CRUDE FERTILIZER,MINERAL	1	No Quantity			0		0		21949473			4
S3	2016	2016	2016	2	0	2	Export	702	Singapore	SGP	792	Turkey	TUR								27	CRUDE FERTILIZER,MINERAL	1	No Quantity			0				27866			4
S3	2016	2016	2016	2	0	2	Export	702	Singapore	SGP	818	Egypt	EGY								27	CRUDE FERTILIZER,MINERAL	1	No Quantity			0		0		2081			0
S3	2016	2016	2016	2	0	2	Export	702	Singapore	SGP	826	United Kingdom	GBR								27	CRUDE FERTILIZER,MINERAL	1	No Quantity			0		0		26930			4
S3	2016	2016	2016	2	0	2	Export	702	Singapore	SGP	834	United Rep. of Tanzania	TZA								27	CRUDE FERTILIZER,MINERAL	1	No Quantity			0		0		2431			0
S3	2016	2016	2016	2	0	2	Export	702	Singapore	SGP	842	USA	USA								27	CRUDE FERTILIZER,MINERAL	1	No Quantity			0		0		8572535			4
S3	2016	2016	2016	2	0	2	Export	702	Singapore	SGP	887	Yemen	YEM								27	CRUDE FERTILIZER,MINERAL	1	No Quantity			0		0		496			0
S3	2016	2016	2016	2	0	2	Export	702	Singapore	SGP	0	World	WLD								28	METALLIFEROUS ORE,SCRAP	1	No Quantity			0		0		776132488			4
S3	2016	2016	2016	2	0	2	Export	702	Singapore	SGP	4	Afghanistan	AFG								28	METALLIFEROUS ORE,SCRAP	1	No Quantity			0		0		14488			0
S3	2016	2016	2016	2	0	2	Export	702	Singapore	SGP	24	Angola	AGO								28	METALLIFEROUS ORE,SCRAP	1	No Quantity			0		0		36440			0
S3	2016	2016	2016	2	0	2	Export	702	Singapore	SGP	31	Azerbaijan	AZE								28	METALLIFEROUS ORE,SCRAP	1	No Quantity			0		0		3566			0
S3	2016	2016	2016	2	0	2	Export	702	Singapore	SGP	36	Australia	AUS								28	METALLIFEROUS ORE,SCRAP	1	No Quantity			0		0		1952838			0
S3	2016	2016	2016	2	0	2	Export	702	Singapore	SGP	50	Bangladesh	BGD								28	METALLIFEROUS ORE,SCRAP	1	No Quantity			0		0		11778009			0
S3	2016	2016	2016	2	0	2	Export	702	Singapore	SGP	56	Belgium	BEL								28	METALLIFEROUS ORE,SCRAP	1	No Quantity			0		0		4250031			0
S3	2016	2016	2016	2	0	2	Export	702	Singapore	SGP	104	Myanmar	MMR								28	METALLIFEROUS ORE,SCRAP	1	No Quantity			0		0		222619			4
S3	2016	2016	2016	2	0	2	Export	702	Singapore	SGP	124	Canada	CAN								28	METALLIFEROUS ORE,SCRAP	1	No Quantity			0		0		570087			0
S3	2016	2016	2016	2	0	2	Export	702	Singapore	SGP	144	Sri Lanka	LKA								28	METALLIFEROUS ORE,SCRAP	1	No Quantity			0		0		296847			0
S3	2016	2016	2016	2	0	2	Export	702	Singapore	SGP	156	China	CHN								28	METALLIFEROUS ORE,SCRAP	1	No Quantity			0		0		102244534			4
S3	2016	2016	2016	2	0	2	Export	702	Singapore	SGP	251	France	FRA								28	METALLIFEROUS ORE,SCRAP	1	No Quantity			0		0		34052			0
S3	2016	2016	2016	2	0	2	Export	702	Singapore	SGP	276	Germany	DEU								28	METALLIFEROUS ORE,SCRAP	1	No Quantity			0		0		22323750			0
S3	2016	2016	2016	2	0	2	Export	702	Singapore	SGP	344	China, Hong Kong SAR	HKG								28	METALLIFEROUS ORE,SCRAP	1	No Quantity			0		0		73842547			0
S3	2016	2016	2016	2	0	2	Export	702	Singapore	SGP	360	Indonesia	IDN								28	METALLIFEROUS ORE,SCRAP	1	No Quantity			0		0		34985436			0
S3	2016	2016	2016	2	0	2	Export	702	Singapore	SGP	364	Iran	IRN								28	METALLIFEROUS ORE,SCRAP	1	No Quantity			0		0		49116			0
S3	2016	2016	2016	2	0	2	Export	702	Singapore	SGP	376	Israel	ISR								28	METALLIFEROUS ORE,SCRAP	1	No Quantity			0		0		404			0
S3	2016	2016	2016	2	0	2	Export	702	Singapore	SGP	381	Italy	ITA								28	METALLIFEROUS ORE,SCRAP	1	No Quantity			0		0		210263			0
S3	2016	2016	2016	2	0	2	Export	702	Singapore	SGP	392	Japan	JPN								28	METALLIFEROUS ORE,SCRAP	1	No Quantity			0		0		95055411			4
S3	2016	2016	2016	2	0	2	Export	702	Singapore	SGP	410	Rep. of Korea	KOR								28	METALLIFEROUS ORE,SCRAP	1	No Quantity			0		0		35213856			0
S3	2016	2016	2016	2	0	2	Export	702	Singapore	SGP	446	China, Macao SAR	MAC								28	METALLIFEROUS ORE,SCRAP	1	No Quantity			0		0		816			0
S3	2016	2016	2016	2	0	2	Export	702	Singapore	SGP	458	Malaysia	MYS								28	METALLIFEROUS ORE,SCRAP	1	No Quantity			0		0		56288110			0
S3	2016	2016	2016	2	0	2	Export	702	Singapore	SGP	462	Maldives	MDV								28	METALLIFEROUS ORE,SCRAP	1	No Quantity			0		0		1995			0
S3	2016	2016	2016	2	0	2	Export	702	Singapore	SGP	480	Mauritius	MUS								28	METALLIFEROUS ORE,SCRAP	1	No Quantity			0		0		181			0
S3	2016	2016	2016	2	0	2	Export	702	Singapore	SGP	490	Other Asia, nes									28	METALLIFEROUS ORE,SCRAP	1	No Quantity			0		0		32158469			0
S3	2016	2016	2016	2	0	2	Export	702	Singapore	SGP	512	Oman	OMN								28	METALLIFEROUS ORE,SCRAP	1	No Quantity			0		0		1138261			0
S3	2016	2016	2016	2	0	2	Export	702	Singapore	SGP	524	Nepal	NPL								28	METALLIFEROUS ORE,SCRAP	1	No Quantity			0		0		1537010			0
S3	2016	2016	2016	2	0	2	Export	702	Singapore	SGP	528	Netherlands	NLD								28	METALLIFEROUS ORE,SCRAP	1	No Quantity			0		0		13752888			0
S3	2016	2016	2016	2	0	2	Export	702	Singapore	SGP	554	New Zealand	NZL								28	METALLIFEROUS ORE,SCRAP	1	No Quantity			0		0		10499			0
S3	2016	2016	2016	2	0	2	Export	702	Singapore	SGP	586	Pakistan	PAK								28	METALLIFEROUS ORE,SCRAP	1	No Quantity			0		0		9029818			0
S3	2016	2016	2016	2	0	2	Export	702	Singapore	SGP	598	Papua New Guinea	PNG								28	METALLIFEROUS ORE,SCRAP	1	No Quantity			0		0		131477			0
S3	2016	2016	2016	2	0	2	Export	702	Singapore	SGP	608	Philippines	PHL								28	METALLIFEROUS ORE,SCRAP	1	No Quantity			0		0		429997			0
S3	2016	2016	2016	2	0	2	Export	702	Singapore	SGP	616	Poland	POL								28	METALLIFEROUS ORE,SCRAP	1	No Quantity			0		0		1153792			0
S3	2016	2016	2016	2	0	2	Export	702	Singapore	SGP	642	Romania	ROU								28	METALLIFEROUS ORE,SCRAP	1	No Quantity			0		0		8746			0
S3	2016	2016	2016	2	0	2	Export	702	Singapore	SGP	643	Russian Federation	RUS								28	METALLIFEROUS ORE,SCRAP	1	No Quantity			0		0		262963			0
S3	2016	2016	2016	2	0	2	Export	702	Singapore	SGP	699	India	IND								28	METALLIFEROUS ORE,SCRAP	1	No Quantity			0		0		144431566			0
S3	2016	2016	2016	2	0	2	Export	702	Singapore	SGP	704	Viet Nam	VNM								28	METALLIFEROUS ORE,SCRAP	1	No Quantity			0		0		39568495			0
S3	2016	2016	2016	2	0	2	Export	702	Singapore	SGP	724	Spain	ESP								28	METALLIFEROUS ORE,SCRAP	1	No Quantity			0		0		293178			0
S3	2016	2016	2016	2	0	2	Export	702	Singapore	SGP	757	Switzerland	CHE								28	METALLIFEROUS ORE,SCRAP	1	No Quantity			0		0		4206863			4
S3	2016	2016	2016	2	0	2	Export	702	Singapore	SGP	764	Thailand	THA								28	METALLIFEROUS ORE,SCRAP	1	No Quantity			0		0		16514697			0
S3	2016	2016	2016	2	0	2	Export	702	Singapore	SGP	784	United Arab Emirates	ARE								28	METALLIFEROUS ORE,SCRAP	1	No Quantity			0		0		1299477			0
S3	2016	2016	2016	2	0	2	Export	702	Singapore	SGP	818	Egypt	EGY								28	METALLIFEROUS ORE,SCRAP	1	No Quantity			0		0		293240			0
S3	2016	2016	2016	2	0	2	Export	702	Singapore	SGP	826	United Kingdom	GBR								28	METALLIFEROUS ORE,SCRAP	1	No Quantity			0		0		2175896			0
S3	2016	2016	2016	2	0	2	Export	702	Singapore	SGP	834	United Rep. of Tanzania	TZA								28	METALLIFEROUS ORE,SCRAP	1	No Quantity			0		0		13751			0
S3	2016	2016	2016	2	0	2	Export	702	Singapore	SGP	842	USA	USA								28	METALLIFEROUS ORE,SCRAP	1	No Quantity			0		0		68345989			0
S3	2016	2016	2016	2	0	2	Export	702	Singapore	SGP	0	World	WLD								29	CRUDE ANIMAL,VEG.MATERL.	1	No Quantity			0				145119808			4
S3	2016	2016	2016	2	0	2	Export	702	Singapore	SGP	32	Argentina	ARG								29	CRUDE ANIMAL,VEG.MATERL.	1	No Quantity			0		0		206328			0
S3	2016	2016	2016	2	0	2	Export	702	Singapore	SGP	36	Australia	AUS								29	CRUDE ANIMAL,VEG.MATERL.	1	No Quantity			0		0		5806490			4
S3	2016	2016	2016	2	0	2	Export	702	Singapore	SGP	40	Austria	AUT								29	CRUDE ANIMAL,VEG.MATERL.	1	No Quantity			0		0		210885			0
S3	2016	2016	2016	2	0	2	Export	702	Singapore	SGP	48	Bahrain	BHR								29	CRUDE ANIMAL,VEG.MATERL.	1	No Quantity			0		0		3078			4
S3	2016	2016	2016	2	0	2	Export	702	Singapore	SGP	50	Bangladesh	BGD								29	CRUDE ANIMAL,VEG.MATERL.	1	No Quantity			0		0		1643255			4
S3	2016	2016	2016	2	0	2	Export	702	Singapore	SGP	56	Belgium	BEL								29	CRUDE ANIMAL,VEG.MATERL.	1	No Quantity			0		0		104529			4
S3	2016	2016	2016	2	0	2	Export	702	Singapore	SGP	76	Brazil	BRA								29	CRUDE ANIMAL,VEG.MATERL.	1	No Quantity			0		0		70323			0
S3	2016	2016	2016	2	0	2	Export	702	Singapore	SGP	86	Br. Indian Ocean Terr.	IOT								29	CRUDE ANIMAL,VEG.MATERL.	1	No Quantity			0		0		7778763			0
S3	2016	2016	2016	2	0	2	Export	702	Singapore	SGP	90	Solomon Isds	SLB								29	CRUDE ANIMAL,VEG.MATERL.	1	No Quantity			0		0		1086			4
S3	2016	2016	2016	2	0	2	Export	702	Singapore	SGP	96	Brunei Darussalam	BRN								29	CRUDE ANIMAL,VEG.MATERL.	1	No Quantity			0		0		557314			4
S3	2016	2016	2016	2	0	2	Export	702	Singapore	SGP	100	Bulgaria	BGR								29	CRUDE ANIMAL,VEG.MATERL.	1	No Quantity			0		0		499			4
S3	2016	2016	2016	2	0	2	Export	702	Singapore	SGP	104	Myanmar	MMR								29	CRUDE ANIMAL,VEG.MATERL.	1	No Quantity			0		0		173146			4
S3	2016	2016	2016	2	0	2	Export	702	Singapore	SGP	112	Belarus	BLR								29	CRUDE ANIMAL,VEG.MATERL.	1	No Quantity			0		0		1830			0
S3	2016	2016	2016	2	0	2	Export	702	Singapore	SGP	116	Cambodia	KHM								29	CRUDE ANIMAL,VEG.MATERL.	1	No Quantity			0		0		93371			4
S3	2016	2016	2016	2	0	2	Export	702	Singapore	SGP	120	Cameroon	CMR								29	CRUDE ANIMAL,VEG.MATERL.	1	No Quantity			0		0		523918			0
S3	2016	2016	2016	2	0	2	Export	702	Singapore	SGP	124	Canada	CAN								29	CRUDE ANIMAL,VEG.MATERL.	1	No Quantity			0		0		554262			4
S3	2016	2016	2016	2	0	2	Export	702	Singapore	SGP	144	Sri Lanka	LKA								29	CRUDE ANIMAL,VEG.MATERL.	1	No Quantity			0		0		779191			4
S3	2016	2016	2016	2	0	2	Export	702	Singapore	SGP	156	China	CHN								29	CRUDE ANIMAL,VEG.MATERL.	1	No Quantity			0		0		6303596			4
S3	2016	2016	2016	2	0	2	Export	702	Singapore	SGP	170	Colombia	COL								29	CRUDE ANIMAL,VEG.MATERL.	1	No Quantity			0		0		10070			0
S3	2016	2016	2016	2	0	2	Export	702	Singapore	SGP	196	Cyprus	CYP								29	CRUDE ANIMAL,VEG.MATERL.	1	No Quantity			0		0		10512			4
S3	2016	2016	2016	2	0	2	Export	702	Singapore	SGP	203	Czechia	CZE								29	CRUDE ANIMAL,VEG.MATERL.	1	No Quantity			0		0		34719			4
S3	2016	2016	2016	2	0	2	Export	702	Singapore	SGP	208	Denmark	DNK								29	CRUDE ANIMAL,VEG.MATERL.	1	No Quantity			0		0		930541			4
S3	2016	2016	2016	2	0	2	Export	702	Singapore	SGP	214	Dominican Rep.	DOM								29	CRUDE ANIMAL,VEG.MATERL.	1	No Quantity			0		0		199526			0
S3	2016	2016	2016	2	0	2	Export	702	Singapore	SGP	242	Fiji	FJI								29	CRUDE ANIMAL,VEG.MATERL.	1	No Quantity			0		0		5400			0
S3	2016	2016	2016	2	0	2	Export	702	Singapore	SGP	246	Finland	FIN								29	CRUDE ANIMAL,VEG.MATERL.	1	No Quantity			0		0		828			4
S3	2016	2016	2016	2	0	2	Export	702	Singapore	SGP	251	France	FRA								29	CRUDE ANIMAL,VEG.MATERL.	1	No Quantity			0		0		388302			4
S3	2016	2016	2016	2	0	2	Export	702	Singapore	SGP	258	French Polynesia	PYF								29	CRUDE ANIMAL,VEG.MATERL.	1	No Quantity			0		0		195			0
S3	2016	2016	2016	2	0	2	Export	702	Singapore	SGP	262	Djibouti	DJI								29	CRUDE ANIMAL,VEG.MATERL.	1	No Quantity			0		0		266878			0
S3	2016	2016	2016	2	0	2	Export	702	Singapore	SGP	268	Georgia	GEO								29	CRUDE ANIMAL,VEG.MATERL.	1	No Quantity			0		0		2898			4
S3	2016	2016	2016	2	0	2	Export	702	Singapore	SGP	276	Germany	DEU								29	CRUDE ANIMAL,VEG.MATERL.	1	No Quantity			0		0		2378589			4
S3	2016	2016	2016	2	0	2	Export	702	Singapore	SGP	300	Greece	GRC								29	CRUDE ANIMAL,VEG.MATERL.	1	No Quantity			0		0		180136			4
S3	2016	2016	2016	2	0	2	Export	702	Singapore	SGP	340	Honduras	HND								29	CRUDE ANIMAL,VEG.MATERL.	1	No Quantity			0		0		15727			0
S3	2016	2016	2016	2	0	2	Export	702	Singapore	SGP	344	China, Hong Kong SAR	HKG								29	CRUDE ANIMAL,VEG.MATERL.	1	No Quantity			0		0		5463351			4
S3	2016	2016	2016	2	0	2	Export	702	Singapore	SGP	348	Hungary	HUN								29	CRUDE ANIMAL,VEG.MATERL.	1	No Quantity			0		0		4344			4
S3	2016	2016	2016	2	0	2	Export	702	Singapore	SGP	360	Indonesia	IDN								29	CRUDE ANIMAL,VEG.MATERL.	1	No Quantity			0		0		12104521			4
S3	2016	2016	2016	2	0	2	Export	702	Singapore	SGP	368	Iraq	IRQ								29	CRUDE ANIMAL,VEG.MATERL.	1	No Quantity			0		0		5367			0
S3	2016	2016	2016	2	0	2	Export	702	Singapore	SGP	372	Ireland	IRL								29	CRUDE ANIMAL,VEG.MATERL.	1	No Quantity			0		0		4533			0
S3	2016	2016	2016	2	0	2	Export	702	Singapore	SGP	376	Israel	ISR								29	CRUDE ANIMAL,VEG.MATERL.	1	No Quantity			0		0		96050			0
S3	2016	2016	2016	2	0	2	Export	702	Singapore	SGP	381	Italy	ITA								29	CRUDE ANIMAL,VEG.MATERL.	1	No Quantity			0		0		907075			4
S3	2016	2016	2016	2	0	2	Export	702	Singapore	SGP	392	Japan	JPN								29	CRUDE ANIMAL,VEG.MATERL.	1	No Quantity			0		0		14711997			4
S3	2016	2016	2016	2	0	2	Export	702	Singapore	SGP	400	Jordan	JOR								29	CRUDE ANIMAL,VEG.MATERL.	1	No Quantity			0		0		105576			0
S3	2016	2016	2016	2	0	2	Export	702	Singapore	SGP	404	Kenya	KEN								29	CRUDE ANIMAL,VEG.MATERL.	1	No Quantity			0		0		76062			4
S3	2016	2016	2016	2	0	2	Export	702	Singapore	SGP	408	Dem. People's Rep. of Korea	PRK								29	CRUDE ANIMAL,VEG.MATERL.	1	No Quantity			0		0		40366			0
S3	2016	2016	2016	2	0	2	Export	702	Singapore	SGP	410	Rep. of Korea	KOR								29	CRUDE ANIMAL,VEG.MATERL.	1	No Quantity			0		0		577422			4
S3	2016	2016	2016	2	0	2	Export	702	Singapore	SGP	414	Kuwait	KWT								29	CRUDE ANIMAL,VEG.MATERL.	1	No Quantity			0		0		2563732			4
S3	2016	2016	2016	2	0	2	Export	702	Singapore	SGP	422	Lebanon	LBN								29	CRUDE ANIMAL,VEG.MATERL.	1	No Quantity			0		0		28509			4
S3	2016	2016	2016	2	0	2	Export	702	Singapore	SGP	428	Latvia	LVA								29	CRUDE ANIMAL,VEG.MATERL.	1	No Quantity			0				210			4
S3	2016	2016	2016	2	0	2	Export	702	Singapore	SGP	446	China, Macao SAR	MAC								29	CRUDE ANIMAL,VEG.MATERL.	1	No Quantity			0		0		1162991			0
S3	2016	2016	2016	2	0	2	Export	702	Singapore	SGP	458	Malaysia	MYS								29	CRUDE ANIMAL,VEG.MATERL.	1	No Quantity			0		0		19146934			4
S3	2016	2016	2016	2	0	2	Export	702	Singapore	SGP	462	Maldives	MDV								29	CRUDE ANIMAL,VEG.MATERL.	1	No Quantity			0		0		71201			4
S3	2016	2016	2016	2	0	2	Export	702	Singapore	SGP	466	Mali	MLI								29	CRUDE ANIMAL,VEG.MATERL.	1	No Quantity			0		0		79			4
S3	2016	2016	2016	2	0	2	Export	702	Singapore	SGP	480	Mauritius	MUS								29	CRUDE ANIMAL,VEG.MATERL.	1	No Quantity			0		0		195875			4
S3	2016	2016	2016	2	0	2	Export	702	Singapore	SGP	484	Mexico	MEX								29	CRUDE ANIMAL,VEG.MATERL.	1	No Quantity			0		0		209801			4
S3	2016	2016	2016	2	0	2	Export	702	Singapore	SGP	490	Other Asia, nes									29	CRUDE ANIMAL,VEG.MATERL.	1	No Quantity			0		0		2651886			4
S3	2016	2016	2016	2	0	2	Export	702	Singapore	SGP	504	Morocco	MAR								29	CRUDE ANIMAL,VEG.MATERL.	1	No Quantity			0		0		483197			4
S3	2016	2016	2016	2	0	2	Export	702	Singapore	SGP	512	Oman	OMN								29	CRUDE ANIMAL,VEG.MATERL.	1	No Quantity			0		0		329353			0
S3	2016	2016	2016	2	0	2	Export	702	Singapore	SGP	528	Netherlands	NLD								29	CRUDE ANIMAL,VEG.MATERL.	1	No Quantity			0		0		1323785			4
S3	2016	2016	2016	2	0	2	Export	702	Singapore	SGP	540	New Caledonia	NCL								29	CRUDE ANIMAL,VEG.MATERL.	1	No Quantity			0		0		47238			4
S3	2016	2016	2016	2	0	2	Export	702	Singapore	SGP	548	Vanuatu	VUT								29	CRUDE ANIMAL,VEG.MATERL.	1	No Quantity			0		0		46			0
S3	2016	2016	2016	2	0	2	Export	702	Singapore	SGP	554	New Zealand	NZL								29	CRUDE ANIMAL,VEG.MATERL.	1	No Quantity			0		0		165554			4
S3	2016	2016	2016	2	0	2	Export	702	Singapore	SGP	566	Nigeria	NGA								29	CRUDE ANIMAL,VEG.MATERL.	1	No Quantity			0		0		1413936			0
S3	2016	2016	2016	2	0	2	Export	702	Singapore	SGP	579	Norway	NOR								29	CRUDE ANIMAL,VEG.MATERL.	1	No Quantity			0		0		8983			4
S3	2016	2016	2016	2	0	2	Export	702	Singapore	SGP	583	FS Micronesia	FSM								29	CRUDE ANIMAL,VEG.MATERL.	1	No Quantity			0		0		7971			0
S3	2016	2016	2016	2	0	2	Export	702	Singapore	SGP	586	Pakistan	PAK								29	CRUDE ANIMAL,VEG.MATERL.	1	No Quantity			0		0		3564002			4
S3	2016	2016	2016	2	0	2	Export	702	Singapore	SGP	598	Papua New Guinea	PNG								29	CRUDE ANIMAL,VEG.MATERL.	1	No Quantity			0		0		64803			4
S3	2016	2016	2016	2	0	2	Export	702	Singapore	SGP	608	Philippines	PHL								29	CRUDE ANIMAL,VEG.MATERL.	1	No Quantity			0		0		319471			4
S3	2016	2016	2016	2	0	2	Export	702	Singapore	SGP	616	Poland	POL								29	CRUDE ANIMAL,VEG.MATERL.	1	No Quantity			0		0		159298			4
S3	2016	2016	2016	2	0	2	Export	702	Singapore	SGP	620	Portugal	PRT								29	CRUDE ANIMAL,VEG.MATERL.	1	No Quantity			0		0		12767			4
S3	2016	2016	2016	2	0	2	Export	702	Singapore	SGP	626	Timor-Leste	TLS								29	CRUDE ANIMAL,VEG.MATERL.	1	No Quantity			0		0		20802			4
S3	2016	2016	2016	2	0	2	Export	702	Singapore	SGP	634	Qatar	QAT								29	CRUDE ANIMAL,VEG.MATERL.	1	No Quantity			0		0		3259449			4
S3	2016	2016	2016	2	0	2	Export	702	Singapore	SGP	643	Russian Federation	RUS								29	CRUDE ANIMAL,VEG.MATERL.	1	No Quantity			0		0		90857			4
S3	2016	2016	2016	2	0	2	Export	702	Singapore	SGP	646	Rwanda	RWA								29	CRUDE ANIMAL,VEG.MATERL.	1	No Quantity			0		0		60			4
S3	2016	2016	2016	2	0	2	Export	702	Singapore	SGP	682	Saudi Arabia	SAU								29	CRUDE ANIMAL,VEG.MATERL.	1	No Quantity			0		0		7769262			0
S3	2016	2016	2016	2	0	2	Export	702	Singapore	SGP	686	Senegal	SEN								29	CRUDE ANIMAL,VEG.MATERL.	1	No Quantity			0		0		46619			0
S3	2016	2016	2016	2	0	2	Export	702	Singapore	SGP	688	Serbia	SRB								29	CRUDE ANIMAL,VEG.MATERL.	1	No Quantity			0		0		246			4
S3	2016	2016	2016	2	0	2	Export	702	Singapore	SGP	690	Seychelles	SYC								29	CRUDE ANIMAL,VEG.MATERL.	1	No Quantity			0		0		3114			0
S3	2016	2016	2016	2	0	2	Export	702	Singapore	SGP	699	India	IND								29	CRUDE ANIMAL,VEG.MATERL.	1	No Quantity			0		0		5254535			4
S3	2016	2016	2016	2	0	2	Export	702	Singapore	SGP	704	Viet Nam	VNM								29	CRUDE ANIMAL,VEG.MATERL.	1	No Quantity			0		0		2396540			4
S3	2016	2016	2016	2	0	2	Export	702	Singapore	SGP	705	Slovenia	SVN								29	CRUDE ANIMAL,VEG.MATERL.	1	No Quantity			0		0		12004			4
S3	2016	2016	2016	2	0	2	Export	702	Singapore	SGP	710	South Africa	ZAF								29	CRUDE ANIMAL,VEG.MATERL.	1	No Quantity			0		0		306364			4
S3	2016	2016	2016	2	0	2	Export	702	Singapore	SGP	724	Spain	ESP								29	CRUDE ANIMAL,VEG.MATERL.	1	No Quantity			0		0		449705			4
S3	2016	2016	2016	2	0	2	Export	702	Singapore	SGP	752	Sweden	SWE								29	CRUDE ANIMAL,VEG.MATERL.	1	No Quantity			0		0		21663			4
S3	2016	2016	2016	2	0	2	Export	702	Singapore	SGP	757	Switzerland	CHE								29	CRUDE ANIMAL,VEG.MATERL.	1	No Quantity			0		0		52361			4
S3	2016	2016	2016	2	0	2	Export	702	Singapore	SGP	764	Thailand	THA								29	CRUDE ANIMAL,VEG.MATERL.	1	No Quantity			0		0		1481467			4
S3	2016	2016	2016	2	0	2	Export	702	Singapore	SGP	784	United Arab Emirates	ARE								29	CRUDE ANIMAL,VEG.MATERL.	1	No Quantity			0		0		19920018			4
S3	2016	2016	2016	2	0	2	Export	702	Singapore	SGP	788	Tunisia	TUN								29	CRUDE ANIMAL,VEG.MATERL.	1	No Quantity			0		0		196433			4
S3	2016	2016	2016	2	0	2	Export	702	Singapore	SGP	792	Turkey	TUR								29	CRUDE ANIMAL,VEG.MATERL.	1	No Quantity			0		0		117068			4
S3	2016	2016	2016	2	0	2	Export	702	Singapore	SGP	807	North Macedonia	MKD								29	CRUDE ANIMAL,VEG.MATERL.	1	No Quantity			0		0		1116			4
S3	2016	2016	2016	2	0	2	Export	702	Singapore	SGP	818	Egypt	EGY								29	CRUDE ANIMAL,VEG.MATERL.	1	No Quantity			0		0		1177999			4
S3	2016	2016	2016	2	0	2	Export	702	Singapore	SGP	826	United Kingdom	GBR								29	CRUDE ANIMAL,VEG.MATERL.	1	No Quantity			0		0		1344973			4
S3	2016	2016	2016	2	0	2	Export	702	Singapore	SGP	834	United Rep. of Tanzania	TZA								29	CRUDE ANIMAL,VEG.MATERL.	1	No Quantity			0		0		1571			4
S3	2016	2016	2016	2	0	2	Export	702	Singapore	SGP	842	USA	USA								29	CRUDE ANIMAL,VEG.MATERL.	1	No Quantity			0		0		3895917			4
S3	2016	2016	2016	2	0	2	Export	702	Singapore	SGP	887	Yemen	YEM								29	CRUDE ANIMAL,VEG.MATERL.	1	No Quantity			0		0		35151			0
S3	2016	2016	2016	2	0	2	Export	702	Singapore	SGP	0	World	WLD								32	COAL, COKE, BRIQUETTES	1	No Quantity			0		0		358636			4
S3	2016	2016	2016	2	0	2	Export	702	Singapore	SGP	50	Bangladesh	BGD								32	COAL, COKE, BRIQUETTES	1	No Quantity			0		0		1453			0
S3	2016	2016	2016	2	0	2	Export	702	Singapore	SGP	86	Br. Indian Ocean Terr.	IOT								32	COAL, COKE, BRIQUETTES	1	No Quantity			0		0		226743			0
S3	2016	2016	2016	2	0	2	Export	702	Singapore	SGP	344	China, Hong Kong SAR	HKG								32	COAL, COKE, BRIQUETTES	1	No Quantity			0		0		58			0
S3	2016	2016	2016	2	0	2	Export	702	Singapore	SGP	360	Indonesia	IDN								32	COAL, COKE, BRIQUETTES	1	No Quantity			0		0		34761			0
S3	2016	2016	2016	2	0	2	Export	702	Singapore	SGP	392	Japan	JPN								32	COAL, COKE, BRIQUETTES	1	No Quantity			0		0		4043			0
S3	2016	2016	2016	2	0	2	Export	702	Singapore	SGP	458	Malaysia	MYS								32	COAL, COKE, BRIQUETTES	1	No Quantity			0		0		77029			4
S3	2016	2016	2016	2	0	2	Export	702	Singapore	SGP	462	Maldives	MDV								32	COAL, COKE, BRIQUETTES	1	No Quantity			0		0		8439			0
S3	2016	2016	2016	2	0	2	Export	702	Singapore	SGP	598	Papua New Guinea	PNG								32	COAL, COKE, BRIQUETTES	1	No Quantity			0		0		296			0
S3	2016	2016	2016	2	0	2	Export	702	Singapore	SGP	608	Philippines	PHL								32	COAL, COKE, BRIQUETTES	1	No Quantity			0		0		472			0
S3	2016	2016	2016	2	0	2	Export	702	Singapore	SGP	699	India	IND								32	COAL, COKE, BRIQUETTES	1	No Quantity			0		0		391			0
S3	2016	2016	2016	2	0	2	Export	702	Singapore	SGP	704	Viet Nam	VNM								32	COAL, COKE, BRIQUETTES	1	No Quantity			0		0		2683			4
S3	2016	2016	2016	2	0	2	Export	702	Singapore	SGP	724	Spain	ESP								32	COAL, COKE, BRIQUETTES	1	No Quantity			0		0		2187			0
S3	2016	2016	2016	2	0	2	Export	702	Singapore	SGP	764	Thailand	THA								32	COAL, COKE, BRIQUETTES	1	No Quantity			0		0		75			0
S3	2016	2016	2016	2	0	2	Export	702	Singapore	SGP	0	World	WLD								33	PETROLEUM,PETROL.PRODUCT	1	No Quantity			0		0		37190445838			4
S3	2016	2016	2016	2	0	2	Export	702	Singapore	SGP	4	Afghanistan	AFG								33	PETROLEUM,PETROL.PRODUCT	1	No Quantity			0		0		579			0
S3	2016	2016	2016	2	0	2	Export	702	Singapore	SGP	8	Albania	ALB								33	PETROLEUM,PETROL.PRODUCT	1	No Quantity			0		0		15426			0
S3	2016	2016	2016	2	0	2	Export	702	Singapore	SGP	12	Algeria	DZA								33	PETROLEUM,PETROL.PRODUCT	1	No Quantity			0		0		21993			0
S3	2016	2016	2016	2	0	2	Export	702	Singapore	SGP	16	American Samoa	ASM								33	PETROLEUM,PETROL.PRODUCT	1	No Quantity			0		0		35499232			0
S3	2016	2016	2016	2	0	2	Export	702	Singapore	SGP	20	Andorra	AND								33	PETROLEUM,PETROL.PRODUCT	1	No Quantity			0		0		26743			0
S3	2016	2016	2016	2	0	2	Export	702	Singapore	SGP	24	Angola	AGO								33	PETROLEUM,PETROL.PRODUCT	1	No Quantity			0		0		14760183			0
S3	2016	2016	2016	2	0	2	Export	702	Singapore	SGP	31	Azerbaijan	AZE								33	PETROLEUM,PETROL.PRODUCT	1	No Quantity			0		0		439573			0
S3	2016	2016	2016	2	0	2	Export	702	Singapore	SGP	32	Argentina	ARG								33	PETROLEUM,PETROL.PRODUCT	1	No Quantity			0		0		53148237			0
S3	2016	2016	2016	2	0	2	Export	702	Singapore	SGP	36	Australia	AUS								33	PETROLEUM,PETROL.PRODUCT	1	No Quantity			0		0		2838514607			0
S3	2016	2016	2016	2	0	2	Export	702	Singapore	SGP	40	Austria	AUT								33	PETROLEUM,PETROL.PRODUCT	1	No Quantity			0		0		127812			0
S3	2016	2016	2016	2	0	2	Export	702	Singapore	SGP	44	Bahamas	BHS								33	PETROLEUM,PETROL.PRODUCT	1	No Quantity			0		0		2040			0
S3	2016	2016	2016	2	0	2	Export	702	Singapore	SGP	48	Bahrain	BHR								33	PETROLEUM,PETROL.PRODUCT	1	No Quantity			0		0		811115			0
S3	2016	2016	2016	2	0	2	Export	702	Singapore	SGP	50	Bangladesh	BGD								33	PETROLEUM,PETROL.PRODUCT	1	No Quantity			0		0		774443348			0
S3	2016	2016	2016	2	0	2	Export	702	Singapore	SGP	56	Belgium	BEL								33	PETROLEUM,PETROL.PRODUCT	1	No Quantity			0		0		7837791			0
S3	2016	2016	2016	2	0	2	Export	702	Singapore	SGP	64	Bhutan	BTN								33	PETROLEUM,PETROL.PRODUCT	1	No Quantity			0		0		40787			0
S3	2016	2016	2016	2	0	2	Export	702	Singapore	SGP	76	Brazil	BRA								33	PETROLEUM,PETROL.PRODUCT	1	No Quantity			0		0		96736			0
S3	2016	2016	2016	2	0	2	Export	702	Singapore	SGP	86	Br. Indian Ocean Terr.	IOT								33	PETROLEUM,PETROL.PRODUCT	1	No Quantity			0		0		10622191			0
S3	2016	2016	2016	2	0	2	Export	702	Singapore	SGP	90	Solomon Isds	SLB								33	PETROLEUM,PETROL.PRODUCT	1	No Quantity			0		0		20350086			0
S3	2016	2016	2016	2	0	2	Export	702	Singapore	SGP	92	Br. Virgin Isds	VGB								33	PETROLEUM,PETROL.PRODUCT	1	No Quantity			0		0		212620			0
S3	2016	2016	2016	2	0	2	Export	702	Singapore	SGP	96	Brunei Darussalam	BRN								33	PETROLEUM,PETROL.PRODUCT	1	No Quantity			0		0		170169476			0
S3	2016	2016	2016	2	0	2	Export	702	Singapore	SGP	104	Myanmar	MMR								33	PETROLEUM,PETROL.PRODUCT	1	No Quantity			0		0		1231780737			0
S3	2016	2016	2016	2	0	2	Export	702	Singapore	SGP	112	Belarus	BLR								33	PETROLEUM,PETROL.PRODUCT	1	No Quantity			0		0		181445			0
S3	2016	2016	2016	2	0	2	Export	702	Singapore	SGP	116	Cambodia	KHM								33	PETROLEUM,PETROL.PRODUCT	1	No Quantity			0		0		274060182			0
S3	2016	2016	2016	2	0	2	Export	702	Singapore	SGP	120	Cameroon	CMR								33	PETROLEUM,PETROL.PRODUCT	1	No Quantity			0		0		619748			0
S3	2016	2016	2016	2	0	2	Export	702	Singapore	SGP	124	Canada	CAN								33	PETROLEUM,PETROL.PRODUCT	1	No Quantity			0		0		58521537			4
S3	2016	2016	2016	2	0	2	Export	702	Singapore	SGP	144	Sri Lanka	LKA								33	PETROLEUM,PETROL.PRODUCT	1	No Quantity			0		0		620803162			0
S3	2016	2016	2016	2	0	2	Export	702	Singapore	SGP	152	Chile	CHL								33	PETROLEUM,PETROL.PRODUCT	1	No Quantity			0		0		59764			0
S3	2016	2016	2016	2	0	2	Export	702	Singapore	SGP	156	China	CHN								33	PETROLEUM,PETROL.PRODUCT	1	No Quantity			0		0		3164634031			4
S3	2016	2016	2016	2	0	2	Export	702	Singapore	SGP	178	Congo	COG								33	PETROLEUM,PETROL.PRODUCT	1	No Quantity			0		0		783125			0
S3	2016	2016	2016	2	0	2	Export	702	Singapore	SGP	180	Dem. Rep. of the Congo	COD								33	PETROLEUM,PETROL.PRODUCT	1	No Quantity			0		0		162189			0
S3	2016	2016	2016	2	0	2	Export	702	Singapore	SGP	184	Cook Isds	COK								33	PETROLEUM,PETROL.PRODUCT	1	No Quantity			0		0		2870			0
S3	2016	2016	2016	2	0	2	Export	702	Singapore	SGP	196	Cyprus	CYP								33	PETROLEUM,PETROL.PRODUCT	1	No Quantity			0		0		414			0
S3	2016	2016	2016	2	0	2	Export	702	Singapore	SGP	204	Benin	BEN								33	PETROLEUM,PETROL.PRODUCT	1	No Quantity			0		0		66184			0
S3	2016	2016	2016	2	0	2	Export	702	Singapore	SGP	208	Denmark	DNK								33	PETROLEUM,PETROL.PRODUCT	1	No Quantity			0		0		139626			4
S3	2016	2016	2016	2	0	2	Export	702	Singapore	SGP	218	Ecuador	ECU								33	PETROLEUM,PETROL.PRODUCT	1	No Quantity			0		0		140176			0
S3	2016	2016	2016	2	0	2	Export	702	Singapore	SGP	226	Equatorial Guinea	GNQ								33	PETROLEUM,PETROL.PRODUCT	1	No Quantity			0		0		208942			0
S3	2016	2016	2016	2	0	2	Export	702	Singapore	SGP	231	Ethiopia	ETH								33	PETROLEUM,PETROL.PRODUCT	1	No Quantity			0		0		106891			0
S3	2016	2016	2016	2	0	2	Export	702	Singapore	SGP	233	Estonia	EST								33	PETROLEUM,PETROL.PRODUCT	1	No Quantity			0		0		506			0
S3	2016	2016	2016	2	0	2	Export	702	Singapore	SGP	242	Fiji	FJI								33	PETROLEUM,PETROL.PRODUCT	1	No Quantity			0		0		183224584			0
S3	2016	2016	2016	2	0	2	Export	702	Singapore	SGP	246	Finland	FIN								33	PETROLEUM,PETROL.PRODUCT	1	No Quantity			0		0		5033613			0
S3	2016	2016	2016	2	0	2	Export	702	Singapore	SGP	251	France	FRA								33	PETROLEUM,PETROL.PRODUCT	1	No Quantity			0		0		288568711			0
S3	2016	2016	2016	2	0	2	Export	702	Singapore	SGP	258	French Polynesia	PYF								33	PETROLEUM,PETROL.PRODUCT	1	No Quantity			0		0		50503834			0
S3	2016	2016	2016	2	0	2	Export	702	Singapore	SGP	262	Djibouti	DJI								33	PETROLEUM,PETROL.PRODUCT	1	No Quantity			0		0		26445			0
S3	2016	2016	2016	2	0	2	Export	702	Singapore	SGP	266	Gabon	GAB								33	PETROLEUM,PETROL.PRODUCT	1	No Quantity			0		0		130991			0
S3	2016	2016	2016	2	0	2	Export	702	Singapore	SGP	268	Georgia	GEO								33	PETROLEUM,PETROL.PRODUCT	1	No Quantity			0		0		300701			0
S3	2016	2016	2016	2	0	2	Export	702	Singapore	SGP	276	Germany	DEU								33	PETROLEUM,PETROL.PRODUCT	1	No Quantity			0		0		460845			4
S3	2016	2016	2016	2	0	2	Export	702	Singapore	SGP	288	Ghana	GHA								33	PETROLEUM,PETROL.PRODUCT	1	No Quantity			0		0		1292047			0
S3	2016	2016	2016	2	0	2	Export	702	Singapore	SGP	296	Kiribati	KIR								33	PETROLEUM,PETROL.PRODUCT	1	No Quantity			0		0		125218			0
S3	2016	2016	2016	2	0	2	Export	702	Singapore	SGP	316	Guam	GUM								33	PETROLEUM,PETROL.PRODUCT	1	No Quantity			0		0		181235524			0
S3	2016	2016	2016	2	0	2	Export	702	Singapore	SGP	324	Guinea	GIN								33	PETROLEUM,PETROL.PRODUCT	1	No Quantity			0		0		57374			0
S3	2016	2016	2016	2	0	2	Export	702	Singapore	SGP	344	China, Hong Kong SAR	HKG								33	PETROLEUM,PETROL.PRODUCT	1	No Quantity			0		0		1756885892			4
S3	2016	2016	2016	2	0	2	Export	702	Singapore	SGP	348	Hungary	HUN								33	PETROLEUM,PETROL.PRODUCT	1	No Quantity			0		0		2052			0
S3	2016	2016	2016	2	0	2	Export	702	Singapore	SGP	360	Indonesia	IDN								33	PETROLEUM,PETROL.PRODUCT	1	No Quantity			0		0		6660757313			0
S3	2016	2016	2016	2	0	2	Export	702	Singapore	SGP	364	Iran	IRN								33	PETROLEUM,PETROL.PRODUCT	1	No Quantity			0		0		986951			0
S3	2016	2016	2016	2	0	2	Export	702	Singapore	SGP	368	Iraq	IRQ								33	PETROLEUM,PETROL.PRODUCT	1	No Quantity			0		0		17039332			0
S3	2016	2016	2016	2	0	2	Export	702	Singapore	SGP	372	Ireland	IRL								33	PETROLEUM,PETROL.PRODUCT	1	No Quantity			0		0		64763			0
S3	2016	2016	2016	2	0	2	Export	702	Singapore	SGP	376	Israel	ISR								33	PETROLEUM,PETROL.PRODUCT	1	No Quantity			0		0		77583			0
S3	2016	2016	2016	2	0	2	Export	702	Singapore	SGP	381	Italy	ITA								33	PETROLEUM,PETROL.PRODUCT	1	No Quantity			0		0		19470			4
S3	2016	2016	2016	2	0	2	Export	702	Singapore	SGP	384	Côte d'Ivoire	CIV								33	PETROLEUM,PETROL.PRODUCT	1	No Quantity			0		0		119479			0
S3	2016	2016	2016	2	0	2	Export	702	Singapore	SGP	392	Japan	JPN								33	PETROLEUM,PETROL.PRODUCT	1	No Quantity			0		0		366099080			4
S3	2016	2016	2016	2	0	2	Export	702	Singapore	SGP	398	Kazakhstan	KAZ								33	PETROLEUM,PETROL.PRODUCT	1	No Quantity			0		0		1403514			0
S3	2016	2016	2016	2	0	2	Export	702	Singapore	SGP	400	Jordan	JOR								33	PETROLEUM,PETROL.PRODUCT	1	No Quantity			0		0		585293			0
S3	2016	2016	2016	2	0	2	Export	702	Singapore	SGP	404	Kenya	KEN								33	PETROLEUM,PETROL.PRODUCT	1	No Quantity			0		0		1239746			0
S3	2016	2016	2016	2	0	2	Export	702	Singapore	SGP	408	Dem. People's Rep. of Korea	PRK								33	PETROLEUM,PETROL.PRODUCT	1	No Quantity			0		0		146570			0
S3	2016	2016	2016	2	0	2	Export	702	Singapore	SGP	410	Rep. of Korea	KOR								33	PETROLEUM,PETROL.PRODUCT	1	No Quantity			0		0		708459123			0
S3	2016	2016	2016	2	0	2	Export	702	Singapore	SGP	414	Kuwait	KWT								33	PETROLEUM,PETROL.PRODUCT	1	No Quantity			0		0		537374			0
S3	2016	2016	2016	2	0	2	Export	702	Singapore	SGP	417	Kyrgyzstan	KGZ								33	PETROLEUM,PETROL.PRODUCT	1	No Quantity			0		0		612830			0
S3	2016	2016	2016	2	0	2	Export	702	Singapore	SGP	418	Lao People's Dem. Rep.	LAO								33	PETROLEUM,PETROL.PRODUCT	1	No Quantity			0		0		365708			4
S3	2016	2016	2016	2	0	2	Export	702	Singapore	SGP	422	Lebanon	LBN								33	PETROLEUM,PETROL.PRODUCT	1	No Quantity			0		0		326893			0
S3	2016	2016	2016	2	0	2	Export	702	Singapore	SGP	446	China, Macao SAR	MAC								33	PETROLEUM,PETROL.PRODUCT	1	No Quantity			0		0		137223			0
S3	2016	2016	2016	2	0	2	Export	702	Singapore	SGP	450	Madagascar	MDG								33	PETROLEUM,PETROL.PRODUCT	1	No Quantity			0		0		77407			0
S3	2016	2016	2016	2	0	2	Export	702	Singapore	SGP	458	Malaysia	MYS								33	PETROLEUM,PETROL.PRODUCT	1	No Quantity			0		0		9085678128			0
S3	2016	2016	2016	2	0	2	Export	702	Singapore	SGP	462	Maldives	MDV								33	PETROLEUM,PETROL.PRODUCT	1	No Quantity			0		0		22001756			0
S3	2016	2016	2016	2	0	2	Export	702	Singapore	SGP	470	Malta	MLT								33	PETROLEUM,PETROL.PRODUCT	1	No Quantity			0		0		4295369			0
S3	2016	2016	2016	2	0	2	Export	702	Singapore	SGP	478	Mauritania	MRT								33	PETROLEUM,PETROL.PRODUCT	1	No Quantity			0		0		1151202			0
S3	2016	2016	2016	2	0	2	Export	702	Singapore	SGP	480	Mauritius	MUS								33	PETROLEUM,PETROL.PRODUCT	1	No Quantity			0		0		9541607			0
S3	2016	2016	2016	2	0	2	Export	702	Singapore	SGP	484	Mexico	MEX								33	PETROLEUM,PETROL.PRODUCT	1	No Quantity			0		0		82365822			0
S3	2016	2016	2016	2	0	2	Export	702	Singapore	SGP	490	Other Asia, nes									33	PETROLEUM,PETROL.PRODUCT	1	No Quantity			0		0		611762052			0
S3	2016	2016	2016	2	0	2	Export	702	Singapore	SGP	496	Mongolia	MNG								33	PETROLEUM,PETROL.PRODUCT	1	No Quantity			0		0		3021014			0
S3	2016	2016	2016	2	0	2	Export	702	Singapore	SGP	498	Rep. of Moldova	MDA								33	PETROLEUM,PETROL.PRODUCT	1	No Quantity			0		0		33774			0
S3	2016	2016	2016	2	0	2	Export	702	Singapore	SGP	504	Morocco	MAR								33	PETROLEUM,PETROL.PRODUCT	1	No Quantity			0		0		392942			0
S3	2016	2016	2016	2	0	2	Export	702	Singapore	SGP	508	Mozambique	MOZ								33	PETROLEUM,PETROL.PRODUCT	1	No Quantity			0		0		15659838			0
S3	2016	2016	2016	2	0	2	Export	702	Singapore	SGP	512	Oman	OMN								33	PETROLEUM,PETROL.PRODUCT	1	No Quantity			0		0		19998121			0
S3	2016	2016	2016	2	0	2	Export	702	Singapore	SGP	516	Namibia	NAM								33	PETROLEUM,PETROL.PRODUCT	1	No Quantity			0		0		6516			0
S3	2016	2016	2016	2	0	2	Export	702	Singapore	SGP	520	Nauru	NRU								33	PETROLEUM,PETROL.PRODUCT	1	No Quantity			0		0		61850			0
S3	2016	2016	2016	2	0	2	Export	702	Singapore	SGP	524	Nepal	NPL								33	PETROLEUM,PETROL.PRODUCT	1	No Quantity			0		0		168017			0
S3	2016	2016	2016	2	0	2	Export	702	Singapore	SGP	528	Netherlands	NLD								33	PETROLEUM,PETROL.PRODUCT	1	No Quantity			0		0		836084697			4
S3	2016	2016	2016	2	0	2	Export	702	Singapore	SGP	531	Curaçao	CUW								33	PETROLEUM,PETROL.PRODUCT	1	No Quantity			0		0		47512			0
S3	2016	2016	2016	2	0	2	Export	702	Singapore	SGP	540	New Caledonia	NCL								33	PETROLEUM,PETROL.PRODUCT	1	No Quantity			0		0		169022864			0
S3	2016	2016	2016	2	0	2	Export	702	Singapore	SGP	548	Vanuatu	VUT								33	PETROLEUM,PETROL.PRODUCT	1	No Quantity			0		0		9905881			0
S3	2016	2016	2016	2	0	2	Export	702	Singapore	SGP	554	New Zealand	NZL								33	PETROLEUM,PETROL.PRODUCT	1	No Quantity			0		0		477365507			0
S3	2016	2016	2016	2	0	2	Export	702	Singapore	SGP	566	Nigeria	NGA								33	PETROLEUM,PETROL.PRODUCT	1	No Quantity			0		0		373363			0
S3	2016	2016	2016	2	0	2	Export	702	Singapore	SGP	579	Norway	NOR								33	PETROLEUM,PETROL.PRODUCT	1	No Quantity			0		0		1081			0
S3	2016	2016	2016	2	0	2	Export	702	Singapore	SGP	580	N. Mariana Isds	MNP								33	PETROLEUM,PETROL.PRODUCT	1	No Quantity			0		0		1156258			0
S3	2016	2016	2016	2	0	2	Export	702	Singapore	SGP	583	FS Micronesia	FSM								33	PETROLEUM,PETROL.PRODUCT	1	No Quantity			0		0		672124			0
S3	2016	2016	2016	2	0	2	Export	702	Singapore	SGP	584	Marshall Isds	MHL								33	PETROLEUM,PETROL.PRODUCT	1	No Quantity			0		0		246640			0
S3	2016	2016	2016	2	0	2	Export	702	Singapore	SGP	585	Palau	PLW								33	PETROLEUM,PETROL.PRODUCT	1	No Quantity			0		0		287419			0
S3	2016	2016	2016	2	0	2	Export	702	Singapore	SGP	586	Pakistan	PAK								33	PETROLEUM,PETROL.PRODUCT	1	No Quantity			0		0		64443904			4
S3	2016	2016	2016	2	0	2	Export	702	Singapore	SGP	591	Panama	PAN								33	PETROLEUM,PETROL.PRODUCT	1	No Quantity			0		0		50646			0
S3	2016	2016	2016	2	0	2	Export	702	Singapore	SGP	598	Papua New Guinea	PNG								33	PETROLEUM,PETROL.PRODUCT	1	No Quantity			0		0		158285382			0
S3	2016	2016	2016	2	0	2	Export	702	Singapore	SGP	600	Paraguay	PRY								33	PETROLEUM,PETROL.PRODUCT	1	No Quantity			0		0		4589			0
S3	2016	2016	2016	2	0	2	Export	702	Singapore	SGP	604	Peru	PER								33	PETROLEUM,PETROL.PRODUCT	1	No Quantity			0		0		36642399			0
S3	2016	2016	2016	2	0	2	Export	702	Singapore	SGP	608	Philippines	PHL								33	PETROLEUM,PETROL.PRODUCT	1	No Quantity			0		0		715377136			0
S3	2016	2016	2016	2	0	2	Export	702	Singapore	SGP	616	Poland	POL								33	PETROLEUM,PETROL.PRODUCT	1	No Quantity			0		0		16695			0
S3	2016	2016	2016	2	0	2	Export	702	Singapore	SGP	626	Timor-Leste	TLS								33	PETROLEUM,PETROL.PRODUCT	1	No Quantity			0		0		7674989			0
S3	2016	2016	2016	2	0	2	Export	702	Singapore	SGP	634	Qatar	QAT								33	PETROLEUM,PETROL.PRODUCT	1	No Quantity			0		0		548053			0
S3	2016	2016	2016	2	0	2	Export	702	Singapore	SGP	642	Romania	ROU								33	PETROLEUM,PETROL.PRODUCT	1	No Quantity			0		0		5430			0
S3	2016	2016	2016	2	0	2	Export	702	Singapore	SGP	643	Russian Federation	RUS								33	PETROLEUM,PETROL.PRODUCT	1	No Quantity			0		0		17370912			4
S3	2016	2016	2016	2	0	2	Export	702	Singapore	SGP	670	Saint Vincent and the Grenadines	VCT								33	PETROLEUM,PETROL.PRODUCT	1	No Quantity			0		0		51422			0
S3	2016	2016	2016	2	0	2	Export	702	Singapore	SGP	682	Saudi Arabia	SAU								33	PETROLEUM,PETROL.PRODUCT	1	No Quantity			0		0		87464815			0
S3	2016	2016	2016	2	0	2	Export	702	Singapore	SGP	686	Senegal	SEN								33	PETROLEUM,PETROL.PRODUCT	1	No Quantity			0		0		287903			0
S3	2016	2016	2016	2	0	2	Export	702	Singapore	SGP	690	Seychelles	SYC								33	PETROLEUM,PETROL.PRODUCT	1	No Quantity			0		0		4005642			0
S3	2016	2016	2016	2	0	2	Export	702	Singapore	SGP	694	Sierra Leone	SLE								33	PETROLEUM,PETROL.PRODUCT	1	No Quantity			0		0		105151			0
S3	2016	2016	2016	2	0	2	Export	702	Singapore	SGP	699	India	IND								33	PETROLEUM,PETROL.PRODUCT	1	No Quantity			0		0		635717716			0
S3	2016	2016	2016	2	0	2	Export	702	Singapore	SGP	703	Slovakia	SVK								33	PETROLEUM,PETROL.PRODUCT	1	No Quantity			0		0		8252			0
S3	2016	2016	2016	2	0	2	Export	702	Singapore	SGP	704	Viet Nam	VNM								33	PETROLEUM,PETROL.PRODUCT	1	No Quantity			0		0		2319472483			0
S3	2016	2016	2016	2	0	2	Export	702	Singapore	SGP	705	Slovenia	SVN								33	PETROLEUM,PETROL.PRODUCT	1	No Quantity			0		0		12180			0
S3	2016	2016	2016	2	0	2	Export	702	Singapore	SGP	710	South Africa	ZAF								33	PETROLEUM,PETROL.PRODUCT	1	No Quantity			0		0		26636838			0
S3	2016	2016	2016	2	0	2	Export	702	Singapore	SGP	724	Spain	ESP								33	PETROLEUM,PETROL.PRODUCT	1	No Quantity			0		0		4093			0
S3	2016	2016	2016	2	0	2	Export	702	Singapore	SGP	729	Sudan	SDN								33	PETROLEUM,PETROL.PRODUCT	1	No Quantity			0		0		160830			0
S3	2016	2016	2016	2	0	2	Export	702	Singapore	SGP	740	Suriname	SUR								33	PETROLEUM,PETROL.PRODUCT	1	No Quantity			0		0		7			4
S3	2016	2016	2016	2	0	2	Export	702	Singapore	SGP	752	Sweden	SWE								33	PETROLEUM,PETROL.PRODUCT	1	No Quantity			0		0		11661			0
S3	2016	2016	2016	2	0	2	Export	702	Singapore	SGP	757	Switzerland	CHE								33	PETROLEUM,PETROL.PRODUCT	1	No Quantity			0		0		1113			4
S3	2016	2016	2016	2	0	2	Export	702	Singapore	SGP	764	Thailand	THA								33	PETROLEUM,PETROL.PRODUCT	1	No Quantity			0		0		956943153			0
S3	2016	2016	2016	2	0	2	Export	702	Singapore	SGP	768	Togo	TGO								33	PETROLEUM,PETROL.PRODUCT	1	No Quantity			0		0		160386355			0
S3	2016	2016	2016	2	0	2	Export	702	Singapore	SGP	776	Tonga	TON								33	PETROLEUM,PETROL.PRODUCT	1	No Quantity			0		0		439179			0
S3	2016	2016	2016	2	0	2	Export	702	Singapore	SGP	780	Trinidad and Tobago	TTO								33	PETROLEUM,PETROL.PRODUCT	1	No Quantity			0		0		730			0
S3	2016	2016	2016	2	0	2	Export	702	Singapore	SGP	784	United Arab Emirates	ARE								33	PETROLEUM,PETROL.PRODUCT	1	No Quantity			0		0		214982606			4
S3	2016	2016	2016	2	0	2	Export	702	Singapore	SGP	788	Tunisia	TUN								33	PETROLEUM,PETROL.PRODUCT	1	No Quantity			0		0		26856			0
S3	2016	2016	2016	2	0	2	Export	702	Singapore	SGP	792	Turkey	TUR								33	PETROLEUM,PETROL.PRODUCT	1	No Quantity			0		0		49811			0
S3	2016	2016	2016	2	0	2	Export	702	Singapore	SGP	795	Turkmenistan	TKM								33	PETROLEUM,PETROL.PRODUCT	1	No Quantity			0		0		132759			0
S3	2016	2016	2016	2	0	2	Export	702	Singapore	SGP	798	Tuvalu	TUV								33	PETROLEUM,PETROL.PRODUCT	1	No Quantity			0		0		11702			0
S3	2016	2016	2016	2	0	2	Export	702	Singapore	SGP	804	Ukraine	UKR								33	PETROLEUM,PETROL.PRODUCT	1	No Quantity			0		0		138332			0
S3	2016	2016	2016	2	0	2	Export	702	Singapore	SGP	818	Egypt	EGY								33	PETROLEUM,PETROL.PRODUCT	1	No Quantity			0		0		2417976			0
S3	2016	2016	2016	2	0	2	Export	702	Singapore	SGP	826	United Kingdom	GBR								33	PETROLEUM,PETROL.PRODUCT	1	No Quantity			0		0		31333374			0
S3	2016	2016	2016	2	0	2	Export	702	Singapore	SGP	834	United Rep. of Tanzania	TZA								33	PETROLEUM,PETROL.PRODUCT	1	No Quantity			0		0		2370468			0
S3	2016	2016	2016	2	0	2	Export	702	Singapore	SGP	842	USA	USA								33	PETROLEUM,PETROL.PRODUCT	1	No Quantity			0		0		855522378			4
S3	2016	2016	2016	2	0	2	Export	702	Singapore	SGP	854	Burkina Faso	BFA								33	PETROLEUM,PETROL.PRODUCT	1	No Quantity			0		0		84517			0
S3	2016	2016	2016	2	0	2	Export	702	Singapore	SGP	858	Uruguay	URY								33	PETROLEUM,PETROL.PRODUCT	1	No Quantity			0		0		99364			0
S3	2016	2016	2016	2	0	2	Export	702	Singapore	SGP	860	Uzbekistan	UZB								33	PETROLEUM,PETROL.PRODUCT	1	No Quantity			0		0		113422			0
S3	2016	2016	2016	2	0	2	Export	702	Singapore	SGP	862	Venezuela	VEN								33	PETROLEUM,PETROL.PRODUCT	1	No Quantity			0		0		356275			0
S3	2016	2016	2016	2	0	2	Export	702	Singapore	SGP	876	Wallis and Futuna Isds	WLF								33	PETROLEUM,PETROL.PRODUCT	1	No Quantity			0		0		107527			0
S3	2016	2016	2016	2	0	2	Export	702	Singapore	SGP	882	Samoa	WSM								33	PETROLEUM,PETROL.PRODUCT	1	No Quantity			0		0		32655611			0
S3	2016	2016	2016	2	0	2	Export	702	Singapore	SGP	887	Yemen	YEM								33	PETROLEUM,PETROL.PRODUCT	1	No Quantity			0		0		295209			0
S3	2016	2016	2016	2	0	2	Export	702	Singapore	SGP	894	Zambia	ZMB								33	PETROLEUM,PETROL.PRODUCT	1	No Quantity			0		0		981			0
S3	2016	2016	2016	2	0	2	Export	702	Singapore	SGP	0	World	WLD								34	GAS,NATURAL,MANUFACTURED	1	No Quantity			0		0		241166454			4
S3	2016	2016	2016	2	0	2	Export	702	Singapore	SGP	32	Argentina	ARG								34	GAS,NATURAL,MANUFACTURED	1	No Quantity			0		0		3032303			0
S3	2016	2016	2016	2	0	2	Export	702	Singapore	SGP	36	Australia	AUS								34	GAS,NATURAL,MANUFACTURED	1	No Quantity			0		0		148514			4
S3	2016	2016	2016	2	0	2	Export	702	Singapore	SGP	48	Bahrain	BHR								34	GAS,NATURAL,MANUFACTURED	1	No Quantity			0		0		4271			0
S3	2016	2016	2016	2	0	2	Export	702	Singapore	SGP	50	Bangladesh	BGD								34	GAS,NATURAL,MANUFACTURED	1	No Quantity			0		0		2966513			4
S3	2016	2016	2016	2	0	2	Export	702	Singapore	SGP	76	Brazil	BRA								34	GAS,NATURAL,MANUFACTURED	1	No Quantity			0		0		96			0
S3	2016	2016	2016	2	0	2	Export	702	Singapore	SGP	96	Brunei Darussalam	BRN								34	GAS,NATURAL,MANUFACTURED	1	No Quantity			0		0		70534			4
S3	2016	2016	2016	2	0	2	Export	702	Singapore	SGP	104	Myanmar	MMR								34	GAS,NATURAL,MANUFACTURED	1	No Quantity			0		0		688171			0
S3	2016	2016	2016	2	0	2	Export	702	Singapore	SGP	144	Sri Lanka	LKA								34	GAS,NATURAL,MANUFACTURED	1	No Quantity			0		0		3822881			4
S3	2016	2016	2016	2	0	2	Export	702	Singapore	SGP	152	Chile	CHL								34	GAS,NATURAL,MANUFACTURED	1	No Quantity			0		0		538			4
S3	2016	2016	2016	2	0	2	Export	702	Singapore	SGP	156	China	CHN								34	GAS,NATURAL,MANUFACTURED	1	No Quantity			0		0		81237207			4
S3	2016	2016	2016	2	0	2	Export	702	Singapore	SGP	251	France	FRA								34	GAS,NATURAL,MANUFACTURED	1	No Quantity			0		0		3436			0
S3	2016	2016	2016	2	0	2	Export	702	Singapore	SGP	344	China, Hong Kong SAR	HKG								34	GAS,NATURAL,MANUFACTURED	1	No Quantity			0		0		12491			0
S3	2016	2016	2016	2	0	2	Export	702	Singapore	SGP	360	Indonesia	IDN								34	GAS,NATURAL,MANUFACTURED	1	No Quantity			0		0		10062171			0
S3	2016	2016	2016	2	0	2	Export	702	Singapore	SGP	368	Iraq	IRQ								34	GAS,NATURAL,MANUFACTURED	1	No Quantity			0		0		39020			0
S3	2016	2016	2016	2	0	2	Export	702	Singapore	SGP	392	Japan	JPN								34	GAS,NATURAL,MANUFACTURED	1	No Quantity			0		0		18553299			0
S3	2016	2016	2016	2	0	2	Export	702	Singapore	SGP	410	Rep. of Korea	KOR								34	GAS,NATURAL,MANUFACTURED	1	No Quantity			0		0		24125552			0
S3	2016	2016	2016	2	0	2	Export	702	Singapore	SGP	458	Malaysia	MYS								34	GAS,NATURAL,MANUFACTURED	1	No Quantity			0		0		72322405			0
S3	2016	2016	2016	2	0	2	Export	702	Singapore	SGP	462	Maldives	MDV								34	GAS,NATURAL,MANUFACTURED	1	No Quantity			0		0		6021			0
S3	2016	2016	2016	2	0	2	Export	702	Singapore	SGP	480	Mauritius	MUS								34	GAS,NATURAL,MANUFACTURED	1	No Quantity			0		0		14434			0
S3	2016	2016	2016	2	0	2	Export	702	Singapore	SGP	490	Other Asia, nes									34	GAS,NATURAL,MANUFACTURED	1	No Quantity			0		0		2897984			0
S3	2016	2016	2016	2	0	2	Export	702	Singapore	SGP	554	New Zealand	NZL								34	GAS,NATURAL,MANUFACTURED	1	No Quantity			0		0		1810			0
S3	2016	2016	2016	2	0	2	Export	702	Singapore	SGP	579	Norway	NOR								34	GAS,NATURAL,MANUFACTURED	1	No Quantity			0		0		10			4
S3	2016	2016	2016	2	0	2	Export	702	Singapore	SGP	586	Pakistan	PAK								34	GAS,NATURAL,MANUFACTURED	1	No Quantity			0		0		16562			4
S3	2016	2016	2016	2	0	2	Export	702	Singapore	SGP	598	Papua New Guinea	PNG								34	GAS,NATURAL,MANUFACTURED	1	No Quantity			0		0		4755			0
S3	2016	2016	2016	2	0	2	Export	702	Singapore	SGP	608	Philippines	PHL								34	GAS,NATURAL,MANUFACTURED	1	No Quantity			0		0		530037			0
S3	2016	2016	2016	2	0	2	Export	702	Singapore	SGP	682	Saudi Arabia	SAU								34	GAS,NATURAL,MANUFACTURED	1	No Quantity			0		0		5107			0
S3	2016	2016	2016	2	0	2	Export	702	Singapore	SGP	699	India	IND								34	GAS,NATURAL,MANUFACTURED	1	No Quantity			0		0		1266002			0
S3	2016	2016	2016	2	0	2	Export	702	Singapore	SGP	704	Viet Nam	VNM								34	GAS,NATURAL,MANUFACTURED	1	No Quantity			0		0		1960836			0
S3	2016	2016	2016	2	0	2	Export	702	Singapore	SGP	764	Thailand	THA								34	GAS,NATURAL,MANUFACTURED	1	No Quantity			0		0		17692			0
S3	2016	2016	2016	2	0	2	Export	702	Singapore	SGP	784	United Arab Emirates	ARE								34	GAS,NATURAL,MANUFACTURED	1	No Quantity			0		0		24772			0
S3	2016	2016	2016	2	0	2	Export	702	Singapore	SGP	818	Egypt	EGY								34	GAS,NATURAL,MANUFACTURED	1	No Quantity			0		0		17129334			0
S3	2016	2016	2016	2	0	2	Export	702	Singapore	SGP	826	United Kingdom	GBR								34	GAS,NATURAL,MANUFACTURED	1	No Quantity			0		0		9291			0
S3	2016	2016	2016	2	0	2	Export	702	Singapore	SGP	842	USA	USA								34	GAS,NATURAL,MANUFACTURED	1	No Quantity			0		0		192390			4
S3	2016	2016	2016	2	0	2	Export	702	Singapore	SGP	0	World	WLD								41	ANIMAL OILS AND FATS	1	No Quantity			0		0		11508144			4
S3	2016	2016	2016	2	0	2	Export	702	Singapore	SGP	32	Argentina	ARG								41	ANIMAL OILS AND FATS	1	No Quantity			0		0		39972			0
S3	2016	2016	2016	2	0	2	Export	702	Singapore	SGP	36	Australia	AUS								41	ANIMAL OILS AND FATS	1	No Quantity			0		0		388670			0
S3	2016	2016	2016	2	0	2	Export	702	Singapore	SGP	56	Belgium	BEL								41	ANIMAL OILS AND FATS	1	No Quantity			0		0		549119			0
S3	2016	2016	2016	2	0	2	Export	702	Singapore	SGP	76	Brazil	BRA								41	ANIMAL OILS AND FATS	1	No Quantity			0		0		115008			0
S3	2016	2016	2016	2	0	2	Export	702	Singapore	SGP	96	Brunei Darussalam	BRN								41	ANIMAL OILS AND FATS	1	No Quantity			0		0		3048			0
S3	2016	2016	2016	2	0	2	Export	702	Singapore	SGP	144	Sri Lanka	LKA								41	ANIMAL OILS AND FATS	1	No Quantity			0		0		8016			0
S3	2016	2016	2016	2	0	2	Export	702	Singapore	SGP	152	Chile	CHL								41	ANIMAL OILS AND FATS	1	No Quantity			0		0		44852			0
S3	2016	2016	2016	2	0	2	Export	702	Singapore	SGP	156	China	CHN								41	ANIMAL OILS AND FATS	1	No Quantity			0		0		915138			4
S3	2016	2016	2016	2	0	2	Export	702	Singapore	SGP	170	Colombia	COL								41	ANIMAL OILS AND FATS	1	No Quantity			0		0		18413			0
S3	2016	2016	2016	2	0	2	Export	702	Singapore	SGP	276	Germany	DEU								41	ANIMAL OILS AND FATS	1	No Quantity			0		0		3111538			0
S3	2016	2016	2016	2	0	2	Export	702	Singapore	SGP	300	Greece	GRC								41	ANIMAL OILS AND FATS	1	No Quantity			0		0		74053			0
S3	2016	2016	2016	2	0	2	Export	702	Singapore	SGP	344	China, Hong Kong SAR	HKG								41	ANIMAL OILS AND FATS	1	No Quantity			0		0		222163			0
S3	2016	2016	2016	2	0	2	Export	702	Singapore	SGP	360	Indonesia	IDN								41	ANIMAL OILS AND FATS	1	No Quantity			0		0		748282			0
S3	2016	2016	2016	2	0	2	Export	702	Singapore	SGP	376	Israel	ISR								41	ANIMAL OILS AND FATS	1	No Quantity			0		0		4070			0
S3	2016	2016	2016	2	0	2	Export	702	Singapore	SGP	392	Japan	JPN								41	ANIMAL OILS AND FATS	1	No Quantity			0		0		10657			0
S3	2016	2016	2016	2	0	2	Export	702	Singapore	SGP	410	Rep. of Korea	KOR								41	ANIMAL OILS AND FATS	1	No Quantity			0		0		658252			0
S3	2016	2016	2016	2	0	2	Export	702	Singapore	SGP	458	Malaysia	MYS								41	ANIMAL OILS AND FATS	1	No Quantity			0		0		175312			0
S3	2016	2016	2016	2	0	2	Export	702	Singapore	SGP	484	Mexico	MEX								41	ANIMAL OILS AND FATS	1	No Quantity			0		0		130373			0
S3	2016	2016	2016	2	0	2	Export	702	Singapore	SGP	490	Other Asia, nes									41	ANIMAL OILS AND FATS	1	No Quantity			0		0		64310			4
S3	2016	2016	2016	2	0	2	Export	702	Singapore	SGP	554	New Zealand	NZL								41	ANIMAL OILS AND FATS	1	No Quantity			0		0		25053			0
S3	2016	2016	2016	2	0	2	Export	702	Singapore	SGP	608	Philippines	PHL								41	ANIMAL OILS AND FATS	1	No Quantity			0		0		119820			0
S3	2016	2016	2016	2	0	2	Export	702	Singapore	SGP	643	Russian Federation	RUS								41	ANIMAL OILS AND FATS	1	No Quantity			0		0		24673			0
S3	2016	2016	2016	2	0	2	Export	702	Singapore	SGP	699	India	IND								41	ANIMAL OILS AND FATS	1	No Quantity			0		0		3210			0
S3	2016	2016	2016	2	0	2	Export	702	Singapore	SGP	704	Viet Nam	VNM								41	ANIMAL OILS AND FATS	1	No Quantity			0		0		109878			0
S3	2016	2016	2016	2	0	2	Export	702	Singapore	SGP	710	South Africa	ZAF								41	ANIMAL OILS AND FATS	1	No Quantity			0		0		133427			0
S3	2016	2016	2016	2	0	2	Export	702	Singapore	SGP	757	Switzerland	CHE								41	ANIMAL OILS AND FATS	1	No Quantity			0		0		721644			0
S3	2016	2016	2016	2	0	2	Export	702	Singapore	SGP	764	Thailand	THA								41	ANIMAL OILS AND FATS	1	No Quantity			0		0		605016			0
S3	2016	2016	2016	2	0	2	Export	702	Singapore	SGP	784	United Arab Emirates	ARE								41	ANIMAL OILS AND FATS	1	No Quantity			0		0		35785			0
S3	2016	2016	2016	2	0	2	Export	702	Singapore	SGP	788	Tunisia	TUN								41	ANIMAL OILS AND FATS	1	No Quantity			0		0		5587			0
S3	2016	2016	2016	2	0	2	Export	702	Singapore	SGP	792	Turkey	TUR								41	ANIMAL OILS AND FATS	1	No Quantity			0		0		13911			0
S3	2016	2016	2016	2	0	2	Export	702	Singapore	SGP	826	United Kingdom	GBR								41	ANIMAL OILS AND FATS	1	No Quantity			0		0		133828			0
S3	2016	2016	2016	2	0	2	Export	702	Singapore	SGP	842	USA	USA								41	ANIMAL OILS AND FATS	1	No Quantity			0		0		2295051			0
S3	2016	2016	2016	2	0	2	Export	702	Singapore	SGP	0	World	WLD								42	FIXED VEG. FATS AND OILS	1	No Quantity			0		0		105957188			4
S3	2016	2016	2016	2	0	2	Export	702	Singapore	SGP	12	Algeria	DZA								42	FIXED VEG. FATS AND OILS	1	No Quantity			0		0		84151			0
S3	2016	2016	2016	2	0	2	Export	702	Singapore	SGP	24	Angola	AGO								42	FIXED VEG. FATS AND OILS	1	No Quantity			0		0		18659417			0
S3	2016	2016	2016	2	0	2	Export	702	Singapore	SGP	31	Azerbaijan	AZE								42	FIXED VEG. FATS AND OILS	1	No Quantity			0		0		103784			0
S3	2016	2016	2016	2	0	2	Export	702	Singapore	SGP	32	Argentina	ARG								42	FIXED VEG. FATS AND OILS	1	No Quantity			0		0		97536			0
S3	2016	2016	2016	2	0	2	Export	702	Singapore	SGP	36	Australia	AUS								42	FIXED VEG. FATS AND OILS	1	No Quantity			0		0		10397156			0
S3	2016	2016	2016	2	0	2	Export	702	Singapore	SGP	48	Bahrain	BHR								42	FIXED VEG. FATS AND OILS	1	No Quantity			0		0		977980			0
S3	2016	2016	2016	2	0	2	Export	702	Singapore	SGP	50	Bangladesh	BGD								42	FIXED VEG. FATS AND OILS	1	No Quantity			0		0		353758			0
S3	2016	2016	2016	2	0	2	Export	702	Singapore	SGP	56	Belgium	BEL								42	FIXED VEG. FATS AND OILS	1	No Quantity			0		0		39955			0
S3	2016	2016	2016	2	0	2	Export	702	Singapore	SGP	64	Bhutan	BTN								42	FIXED VEG. FATS AND OILS	1	No Quantity			0		0		516			0
S3	2016	2016	2016	2	0	2	Export	702	Singapore	SGP	90	Solomon Isds	SLB								42	FIXED VEG. FATS AND OILS	1	No Quantity			0		0		3053			0
S3	2016	2016	2016	2	0	2	Export	702	Singapore	SGP	96	Brunei Darussalam	BRN								42	FIXED VEG. FATS AND OILS	1	No Quantity			0		0		853630			0
S3	2016	2016	2016	2	0	2	Export	702	Singapore	SGP	104	Myanmar	MMR								42	FIXED VEG. FATS AND OILS	1	No Quantity			0		0		1109547			4
S3	2016	2016	2016	2	0	2	Export	702	Singapore	SGP	116	Cambodia	KHM								42	FIXED VEG. FATS AND OILS	1	No Quantity			0		0		670685			0
S3	2016	2016	2016	2	0	2	Export	702	Singapore	SGP	124	Canada	CAN								42	FIXED VEG. FATS AND OILS	1	No Quantity			0		0		1142518			0
S3	2016	2016	2016	2	0	2	Export	702	Singapore	SGP	144	Sri Lanka	LKA								42	FIXED VEG. FATS AND OILS	1	No Quantity			0		0		2547737			0
S3	2016	2016	2016	2	0	2	Export	702	Singapore	SGP	156	China	CHN								42	FIXED VEG. FATS AND OILS	1	No Quantity			0		0		454553			4
S3	2016	2016	2016	2	0	2	Export	702	Singapore	SGP	162	Christmas Isds	CXR								42	FIXED VEG. FATS AND OILS	1	No Quantity			0		0		218			0
S3	2016	2016	2016	2	0	2	Export	702	Singapore	SGP	174	Comoros	COM								42	FIXED VEG. FATS AND OILS	1	No Quantity			0		0		216535			0
S3	2016	2016	2016	2	0	2	Export	702	Singapore	SGP	180	Dem. Rep. of the Congo	COD								42	FIXED VEG. FATS AND OILS	1	No Quantity			0		0		86080			0
S3	2016	2016	2016	2	0	2	Export	702	Singapore	SGP	191	Croatia	HRV								42	FIXED VEG. FATS AND OILS	1	No Quantity			0		0		135981			0
S3	2016	2016	2016	2	0	2	Export	702	Singapore	SGP	204	Benin	BEN								42	FIXED VEG. FATS AND OILS	1	No Quantity			0		0		2559121			0
S3	2016	2016	2016	2	0	2	Export	702	Singapore	SGP	226	Equatorial Guinea	GNQ								42	FIXED VEG. FATS AND OILS	1	No Quantity			0		0		15443			0
S3	2016	2016	2016	2	0	2	Export	702	Singapore	SGP	242	Fiji	FJI								42	FIXED VEG. FATS AND OILS	1	No Quantity			0		0		1002842			0
S3	2016	2016	2016	2	0	2	Export	702	Singapore	SGP	251	France	FRA								42	FIXED VEG. FATS AND OILS	1	No Quantity			0		0		1710849			0
S3	2016	2016	2016	2	0	2	Export	702	Singapore	SGP	258	French Polynesia	PYF								42	FIXED VEG. FATS AND OILS	1	No Quantity			0		0		19353			0
S3	2016	2016	2016	2	0	2	Export	702	Singapore	SGP	276	Germany	DEU								42	FIXED VEG. FATS AND OILS	1	No Quantity			0		0		399460			0
S3	2016	2016	2016	2	0	2	Export	702	Singapore	SGP	288	Ghana	GHA								42	FIXED VEG. FATS AND OILS	1	No Quantity			0		0		1078518			0
S3	2016	2016	2016	2	0	2	Export	702	Singapore	SGP	296	Kiribati	KIR								42	FIXED VEG. FATS AND OILS	1	No Quantity			0		0		84559			0
S3	2016	2016	2016	2	0	2	Export	702	Singapore	SGP	300	Greece	GRC								42	FIXED VEG. FATS AND OILS	1	No Quantity			0		0		86110			0
S3	2016	2016	2016	2	0	2	Export	702	Singapore	SGP	324	Guinea	GIN								42	FIXED VEG. FATS AND OILS	1	No Quantity			0		0		20703			0
S3	2016	2016	2016	2	0	2	Export	702	Singapore	SGP	344	China, Hong Kong SAR	HKG								42	FIXED VEG. FATS AND OILS	1	No Quantity			0		0		3612293			0
S3	2016	2016	2016	2	0	2	Export	702	Singapore	SGP	360	Indonesia	IDN								42	FIXED VEG. FATS AND OILS	1	No Quantity			0		0		6619906			0
S3	2016	2016	2016	2	0	2	Export	702	Singapore	SGP	364	Iran	IRN								42	FIXED VEG. FATS AND OILS	1	No Quantity			0		0		10			0
S3	2016	2016	2016	2	0	2	Export	702	Singapore	SGP	372	Ireland	IRL								42	FIXED VEG. FATS AND OILS	1	No Quantity			0		0		171624			0
S3	2016	2016	2016	2	0	2	Export	702	Singapore	SGP	376	Israel	ISR								42	FIXED VEG. FATS AND OILS	1	No Quantity			0		0		725612			0
S3	2016	2016	2016	2	0	2	Export	702	Singapore	SGP	381	Italy	ITA								42	FIXED VEG. FATS AND OILS	1	No Quantity			0		0		8199			0
S3	2016	2016	2016	2	0	2	Export	702	Singapore	SGP	384	Côte d'Ivoire	CIV								42	FIXED VEG. FATS AND OILS	1	No Quantity			0		0		1937241			0
S3	2016	2016	2016	2	0	2	Export	702	Singapore	SGP	392	Japan	JPN								42	FIXED VEG. FATS AND OILS	1	No Quantity			0		0		1720254			4
S3	2016	2016	2016	2	0	2	Export	702	Singapore	SGP	404	Kenya	KEN								42	FIXED VEG. FATS AND OILS	1	No Quantity			0		0		10105			0
S3	2016	2016	2016	2	0	2	Export	702	Singapore	SGP	408	Dem. People's Rep. of Korea	PRK								42	FIXED VEG. FATS AND OILS	1	No Quantity			0		0		2443			0
S3	2016	2016	2016	2	0	2	Export	702	Singapore	SGP	410	Rep. of Korea	KOR								42	FIXED VEG. FATS AND OILS	1	No Quantity			0		0		1542299			0
S3	2016	2016	2016	2	0	2	Export	702	Singapore	SGP	414	Kuwait	KWT								42	FIXED VEG. FATS AND OILS	1	No Quantity			0		0		2138630			0
S3	2016	2016	2016	2	0	2	Export	702	Singapore	SGP	422	Lebanon	LBN								42	FIXED VEG. FATS AND OILS	1	No Quantity			0		0		29677			0
S3	2016	2016	2016	2	0	2	Export	702	Singapore	SGP	450	Madagascar	MDG								42	FIXED VEG. FATS AND OILS	1	No Quantity			0		0		71433			0
S3	2016	2016	2016	2	0	2	Export	702	Singapore	SGP	458	Malaysia	MYS								42	FIXED VEG. FATS AND OILS	1	No Quantity			0		0		13788597			4
S3	2016	2016	2016	2	0	2	Export	702	Singapore	SGP	462	Maldives	MDV								42	FIXED VEG. FATS AND OILS	1	No Quantity			0		0		1225955			4
S3	2016	2016	2016	2	0	2	Export	702	Singapore	SGP	470	Malta	MLT								42	FIXED VEG. FATS AND OILS	1	No Quantity			0		0		9574			0
S3	2016	2016	2016	2	0	2	Export	702	Singapore	SGP	480	Mauritius	MUS								42	FIXED VEG. FATS AND OILS	1	No Quantity			0		0		174694			0
S3	2016	2016	2016	2	0	2	Export	702	Singapore	SGP	490	Other Asia, nes									42	FIXED VEG. FATS AND OILS	1	No Quantity			0		0		894452			0
S3	2016	2016	2016	2	0	2	Export	702	Singapore	SGP	516	Namibia	NAM								42	FIXED VEG. FATS AND OILS	1	No Quantity			0		0		518215			0
S3	2016	2016	2016	2	0	2	Export	702	Singapore	SGP	520	Nauru	NRU								42	FIXED VEG. FATS AND OILS	1	No Quantity			0		0		4414			0
S3	2016	2016	2016	2	0	2	Export	702	Singapore	SGP	528	Netherlands	NLD								42	FIXED VEG. FATS AND OILS	1	No Quantity			0		0		1173425			0
S3	2016	2016	2016	2	0	2	Export	702	Singapore	SGP	548	Vanuatu	VUT								42	FIXED VEG. FATS AND OILS	1	No Quantity			0		0		1022			0
S3	2016	2016	2016	2	0	2	Export	702	Singapore	SGP	554	New Zealand	NZL								42	FIXED VEG. FATS AND OILS	1	No Quantity			0		0		389411			0
S3	2016	2016	2016	2	0	2	Export	702	Singapore	SGP	562	Niger	NER								42	FIXED VEG. FATS AND OILS	1	No Quantity			0		0		891178			0
S3	2016	2016	2016	2	0	2	Export	702	Singapore	SGP	566	Nigeria	NGA								42	FIXED VEG. FATS AND OILS	1	No Quantity			0		0		456140			0
S3	2016	2016	2016	2	0	2	Export	702	Singapore	SGP	579	Norway	NOR								42	FIXED VEG. FATS AND OILS	1	No Quantity			0		0		24025			0
S3	2016	2016	2016	2	0	2	Export	702	Singapore	SGP	583	FS Micronesia	FSM								42	FIXED VEG. FATS AND OILS	1	No Quantity			0		0		17735			0
S3	2016	2016	2016	2	0	2	Export	702	Singapore	SGP	586	Pakistan	PAK								42	FIXED VEG. FATS AND OILS	1	No Quantity			0		0		828761			0
S3	2016	2016	2016	2	0	2	Export	702	Singapore	SGP	598	Papua New Guinea	PNG								42	FIXED VEG. FATS AND OILS	1	No Quantity			0		0		476539			0
S3	2016	2016	2016	2	0	2	Export	702	Singapore	SGP	608	Philippines	PHL								42	FIXED VEG. FATS AND OILS	1	No Quantity			0		0		8363717			0
S3	2016	2016	2016	2	0	2	Export	702	Singapore	SGP	616	Poland	POL								42	FIXED VEG. FATS AND OILS	1	No Quantity			0		0		163849			0
S3	2016	2016	2016	2	0	2	Export	702	Singapore	SGP	620	Portugal	PRT								42	FIXED VEG. FATS AND OILS	1	No Quantity			0		0		21205			0
S3	2016	2016	2016	2	0	2	Export	702	Singapore	SGP	626	Timor-Leste	TLS								42	FIXED VEG. FATS AND OILS	1	No Quantity			0		0		29843			0
S3	2016	2016	2016	2	0	2	Export	702	Singapore	SGP	634	Qatar	QAT								42	FIXED VEG. FATS AND OILS	1	No Quantity			0		0		108787			0
S3	2016	2016	2016	2	0	2	Export	702	Singapore	SGP	643	Russian Federation	RUS								42	FIXED VEG. FATS AND OILS	1	No Quantity			0		0		845851			0
S3	2016	2016	2016	2	0	2	Export	702	Singapore	SGP	682	Saudi Arabia	SAU								42	FIXED VEG. FATS AND OILS	1	No Quantity			0		0		172755			4
S3	2016	2016	2016	2	0	2	Export	702	Singapore	SGP	686	Senegal	SEN								42	FIXED VEG. FATS AND OILS	1	No Quantity			0		0		18073			0
S3	2016	2016	2016	2	0	2	Export	702	Singapore	SGP	690	Seychelles	SYC								42	FIXED VEG. FATS AND OILS	1	No Quantity			0		0		94869			0
S3	2016	2016	2016	2	0	2	Export	702	Singapore	SGP	699	India	IND								42	FIXED VEG. FATS AND OILS	1	No Quantity			0		0		643965			0
S3	2016	2016	2016	2	0	2	Export	702	Singapore	SGP	704	Viet Nam	VNM								42	FIXED VEG. FATS AND OILS	1	No Quantity			0		0		782135			0
S3	2016	2016	2016	2	0	2	Export	702	Singapore	SGP	705	Slovenia	SVN								42	FIXED VEG. FATS AND OILS	1	No Quantity			0		0		2			0
S3	2016	2016	2016	2	0	2	Export	702	Singapore	SGP	710	South Africa	ZAF								42	FIXED VEG. FATS AND OILS	1	No Quantity			0		0		2499057			0
S3	2016	2016	2016	2	0	2	Export	702	Singapore	SGP	724	Spain	ESP								42	FIXED VEG. FATS AND OILS	1	No Quantity			0		0		326091			0
S3	2016	2016	2016	2	0	2	Export	702	Singapore	SGP	752	Sweden	SWE								42	FIXED VEG. FATS AND OILS	1	No Quantity			0		0		284639			0
S3	2016	2016	2016	2	0	2	Export	702	Singapore	SGP	757	Switzerland	CHE								42	FIXED VEG. FATS AND OILS	1	No Quantity			0		0		94190			0
S3	2016	2016	2016	2	0	2	Export	702	Singapore	SGP	764	Thailand	THA								42	FIXED VEG. FATS AND OILS	1	No Quantity			0		0		1229632			0
S3	2016	2016	2016	2	0	2	Export	702	Singapore	SGP	768	Togo	TGO								42	FIXED VEG. FATS AND OILS	1	No Quantity			0		0		787014			0
S3	2016	2016	2016	2	0	2	Export	702	Singapore	SGP	784	United Arab Emirates	ARE								42	FIXED VEG. FATS AND OILS	1	No Quantity			0		0		994367			0
S3	2016	2016	2016	2	0	2	Export	702	Singapore	SGP	792	Turkey	TUR								42	FIXED VEG. FATS AND OILS	1	No Quantity			0		0		19450			0
S3	2016	2016	2016	2	0	2	Export	702	Singapore	SGP	804	Ukraine	UKR								42	FIXED VEG. FATS AND OILS	1	No Quantity			0		0		154369			0
S3	2016	2016	2016	2	0	2	Export	702	Singapore	SGP	818	Egypt	EGY								42	FIXED VEG. FATS AND OILS	1	No Quantity			0		0		8125			0
S3	2016	2016	2016	2	0	2	Export	702	Singapore	SGP	826	United Kingdom	GBR								42	FIXED VEG. FATS AND OILS	1	No Quantity			0		0		1762231			0
S3	2016	2016	2016	2	0	2	Export	702	Singapore	SGP	842	USA	USA								42	FIXED VEG. FATS AND OILS	1	No Quantity			0		0		1165141			0
S3	2016	2016	2016	2	0	2	Export	702	Singapore	SGP	882	Samoa	WSM								42	FIXED VEG. FATS AND OILS	1	No Quantity			0		0		124171			0
S3	2016	2016	2016	2	0	2	Export	702	Singapore	SGP	887	Yemen	YEM								42	FIXED VEG. FATS AND OILS	1	No Quantity			0		0		888005			0
S3	2016	2016	2016	2	0	2	Export	702	Singapore	SGP	0	World	WLD								43	ANIMAL,VEG.FATS,OILS,NES	1	No Quantity			0		0		67853038			4
S3	2016	2016	2016	2	0	2	Export	702	Singapore	SGP	12	Algeria	DZA								43	ANIMAL,VEG.FATS,OILS,NES	1	No Quantity			0		0		1330663			0
S3	2016	2016	2016	2	0	2	Export	702	Singapore	SGP	36	Australia	AUS								43	ANIMAL,VEG.FATS,OILS,NES	1	No Quantity			0		0		1973427			0
S3	2016	2016	2016	2	0	2	Export	702	Singapore	SGP	50	Bangladesh	BGD								43	ANIMAL,VEG.FATS,OILS,NES	1	No Quantity			0		0		51039			0
S3	2016	2016	2016	2	0	2	Export	702	Singapore	SGP	52	Barbados	BRB								43	ANIMAL,VEG.FATS,OILS,NES	1	No Quantity			0		0		1299			0
S3	2016	2016	2016	2	0	2	Export	702	Singapore	SGP	56	Belgium	BEL								43	ANIMAL,VEG.FATS,OILS,NES	1	No Quantity			0		0		854245			0
S3	2016	2016	2016	2	0	2	Export	702	Singapore	SGP	76	Brazil	BRA								43	ANIMAL,VEG.FATS,OILS,NES	1	No Quantity			0		0		74414			0
S3	2016	2016	2016	2	0	2	Export	702	Singapore	SGP	96	Brunei Darussalam	BRN								43	ANIMAL,VEG.FATS,OILS,NES	1	No Quantity			0		0		19048			0
S3	2016	2016	2016	2	0	2	Export	702	Singapore	SGP	100	Bulgaria	BGR								43	ANIMAL,VEG.FATS,OILS,NES	1	No Quantity			0		0		613			0
S3	2016	2016	2016	2	0	2	Export	702	Singapore	SGP	104	Myanmar	MMR								43	ANIMAL,VEG.FATS,OILS,NES	1	No Quantity			0		0		6972			0
S3	2016	2016	2016	2	0	2	Export	702	Singapore	SGP	116	Cambodia	KHM								43	ANIMAL,VEG.FATS,OILS,NES	1	No Quantity			0		0		492			0
S3	2016	2016	2016	2	0	2	Export	702	Singapore	SGP	120	Cameroon	CMR								43	ANIMAL,VEG.FATS,OILS,NES	1	No Quantity			0		0		13861			0
S3	2016	2016	2016	2	0	2	Export	702	Singapore	SGP	124	Canada	CAN								43	ANIMAL,VEG.FATS,OILS,NES	1	No Quantity			0		0		54263			0
S3	2016	2016	2016	2	0	2	Export	702	Singapore	SGP	144	Sri Lanka	LKA								43	ANIMAL,VEG.FATS,OILS,NES	1	No Quantity			0		0		29107			0
S3	2016	2016	2016	2	0	2	Export	702	Singapore	SGP	156	China	CHN								43	ANIMAL,VEG.FATS,OILS,NES	1	No Quantity			0		0		9325747			0
S3	2016	2016	2016	2	0	2	Export	702	Singapore	SGP	170	Colombia	COL								43	ANIMAL,VEG.FATS,OILS,NES	1	No Quantity			0		0		25011			0
S3	2016	2016	2016	2	0	2	Export	702	Singapore	SGP	218	Ecuador	ECU								43	ANIMAL,VEG.FATS,OILS,NES	1	No Quantity			0		0		3090			0
S3	2016	2016	2016	2	0	2	Export	702	Singapore	SGP	251	France	FRA								43	ANIMAL,VEG.FATS,OILS,NES	1	No Quantity			0		0		108284			0
S3	2016	2016	2016	2	0	2	Export	702	Singapore	SGP	276	Germany	DEU								43	ANIMAL,VEG.FATS,OILS,NES	1	No Quantity			0		0		38122			0
S3	2016	2016	2016	2	0	2	Export	702	Singapore	SGP	320	Guatemala	GTM								43	ANIMAL,VEG.FATS,OILS,NES	1	No Quantity			0		0		912351			0
S3	2016	2016	2016	2	0	2	Export	702	Singapore	SGP	344	China, Hong Kong SAR	HKG								43	ANIMAL,VEG.FATS,OILS,NES	1	No Quantity			0		0		432416			4
S3	2016	2016	2016	2	0	2	Export	702	Singapore	SGP	360	Indonesia	IDN								43	ANIMAL,VEG.FATS,OILS,NES	1	No Quantity			0		0		17310416			0
S3	2016	2016	2016	2	0	2	Export	702	Singapore	SGP	364	Iran	IRN								43	ANIMAL,VEG.FATS,OILS,NES	1	No Quantity			0		0		11945			0
S3	2016	2016	2016	2	0	2	Export	702	Singapore	SGP	376	Israel	ISR								43	ANIMAL,VEG.FATS,OILS,NES	1	No Quantity			0		0		388989			0
S3	2016	2016	2016	2	0	2	Export	702	Singapore	SGP	392	Japan	JPN								43	ANIMAL,VEG.FATS,OILS,NES	1	No Quantity			0		0		4656918			0
S3	2016	2016	2016	2	0	2	Export	702	Singapore	SGP	398	Kazakhstan	KAZ								43	ANIMAL,VEG.FATS,OILS,NES	1	No Quantity			0		0		554049			0
S3	2016	2016	2016	2	0	2	Export	702	Singapore	SGP	400	Jordan	JOR								43	ANIMAL,VEG.FATS,OILS,NES	1	No Quantity			0		0		322784			0
S3	2016	2016	2016	2	0	2	Export	702	Singapore	SGP	404	Kenya	KEN								43	ANIMAL,VEG.FATS,OILS,NES	1	No Quantity			0		0		43723			0
S3	2016	2016	2016	2	0	2	Export	702	Singapore	SGP	410	Rep. of Korea	KOR								43	ANIMAL,VEG.FATS,OILS,NES	1	No Quantity			0		0		926844			0
S3	2016	2016	2016	2	0	2	Export	702	Singapore	SGP	422	Lebanon	LBN								43	ANIMAL,VEG.FATS,OILS,NES	1	No Quantity			0		0		570865			0
S3	2016	2016	2016	2	0	2	Export	702	Singapore	SGP	458	Malaysia	MYS								43	ANIMAL,VEG.FATS,OILS,NES	1	No Quantity			0		0		6494787			0
S3	2016	2016	2016	2	0	2	Export	702	Singapore	SGP	462	Maldives	MDV								43	ANIMAL,VEG.FATS,OILS,NES	1	No Quantity			0		0		13514			0
S3	2016	2016	2016	2	0	2	Export	702	Singapore	SGP	484	Mexico	MEX								43	ANIMAL,VEG.FATS,OILS,NES	1	No Quantity			0		0		47330			0
S3	2016	2016	2016	2	0	2	Export	702	Singapore	SGP	490	Other Asia, nes									43	ANIMAL,VEG.FATS,OILS,NES	1	No Quantity			0		0		123985			0
S3	2016	2016	2016	2	0	2	Export	702	Singapore	SGP	504	Morocco	MAR								43	ANIMAL,VEG.FATS,OILS,NES	1	No Quantity			0		0		175184			0
S3	2016	2016	2016	2	0	2	Export	702	Singapore	SGP	528	Netherlands	NLD								43	ANIMAL,VEG.FATS,OILS,NES	1	No Quantity			0		0		442019			0
S3	2016	2016	2016	2	0	2	Export	702	Singapore	SGP	540	New Caledonia	NCL								43	ANIMAL,VEG.FATS,OILS,NES	1	No Quantity			0		0		15063			0
S3	2016	2016	2016	2	0	2	Export	702	Singapore	SGP	554	New Zealand	NZL								43	ANIMAL,VEG.FATS,OILS,NES	1	No Quantity			0		0		20209			0
S3	2016	2016	2016	2	0	2	Export	702	Singapore	SGP	583	FS Micronesia	FSM								43	ANIMAL,VEG.FATS,OILS,NES	1	No Quantity			0		0		1107			0
S3	2016	2016	2016	2	0	2	Export	702	Singapore	SGP	586	Pakistan	PAK								43	ANIMAL,VEG.FATS,OILS,NES	1	No Quantity			0		0		80138			0
S3	2016	2016	2016	2	0	2	Export	702	Singapore	SGP	608	Philippines	PHL								43	ANIMAL,VEG.FATS,OILS,NES	1	No Quantity			0		0		2279634			0
S3	2016	2016	2016	2	0	2	Export	702	Singapore	SGP	626	Timor-Leste	TLS								43	ANIMAL,VEG.FATS,OILS,NES	1	No Quantity			0		0		20084			0
S3	2016	2016	2016	2	0	2	Export	702	Singapore	SGP	643	Russian Federation	RUS								43	ANIMAL,VEG.FATS,OILS,NES	1	No Quantity			0		0		252875			0
S3	2016	2016	2016	2	0	2	Export	702	Singapore	SGP	682	Saudi Arabia	SAU								43	ANIMAL,VEG.FATS,OILS,NES	1	No Quantity			0		0		1616678			4
S3	2016	2016	2016	2	0	2	Export	702	Singapore	SGP	686	Senegal	SEN								43	ANIMAL,VEG.FATS,OILS,NES	1	No Quantity			0		0		182056			0
S3	2016	2016	2016	2	0	2	Export	702	Singapore	SGP	690	Seychelles	SYC								43	ANIMAL,VEG.FATS,OILS,NES	1	No Quantity			0		0		4479			0
S3	2016	2016	2016	2	0	2	Export	702	Singapore	SGP	699	India	IND								43	ANIMAL,VEG.FATS,OILS,NES	1	No Quantity			0		0		847856			4
S3	2016	2016	2016	2	0	2	Export	702	Singapore	SGP	704	Viet Nam	VNM								43	ANIMAL,VEG.FATS,OILS,NES	1	No Quantity			0		0		365921			0
S3	2016	2016	2016	2	0	2	Export	702	Singapore	SGP	710	South Africa	ZAF								43	ANIMAL,VEG.FATS,OILS,NES	1	No Quantity			0		0		603878			4
S3	2016	2016	2016	2	0	2	Export	702	Singapore	SGP	724	Spain	ESP								43	ANIMAL,VEG.FATS,OILS,NES	1	No Quantity			0		0		76488			4
S3	2016	2016	2016	2	0	2	Export	702	Singapore	SGP	757	Switzerland	CHE								43	ANIMAL,VEG.FATS,OILS,NES	1	No Quantity			0		0		321			0
S3	2016	2016	2016	2	0	2	Export	702	Singapore	SGP	764	Thailand	THA								43	ANIMAL,VEG.FATS,OILS,NES	1	No Quantity			0		0		5795685			0
S3	2016	2016	2016	2	0	2	Export	702	Singapore	SGP	784	United Arab Emirates	ARE								43	ANIMAL,VEG.FATS,OILS,NES	1	No Quantity			0		0		3214477			0
S3	2016	2016	2016	2	0	2	Export	702	Singapore	SGP	792	Turkey	TUR								43	ANIMAL,VEG.FATS,OILS,NES	1	No Quantity			0		0		5482			0
S3	2016	2016	2016	2	0	2	Export	702	Singapore	SGP	818	Egypt	EGY								43	ANIMAL,VEG.FATS,OILS,NES	1	No Quantity			0		0		63344			0
S3	2016	2016	2016	2	0	2	Export	702	Singapore	SGP	826	United Kingdom	GBR								43	ANIMAL,VEG.FATS,OILS,NES	1	No Quantity			0		0		4352195			4
S3	2016	2016	2016	2	0	2	Export	702	Singapore	SGP	842	USA	USA								43	ANIMAL,VEG.FATS,OILS,NES	1	No Quantity			0		0		693120			0
S3	2016	2016	2016	2	0	2	Export	702	Singapore	SGP	887	Yemen	YEM								43	ANIMAL,VEG.FATS,OILS,NES	1	No Quantity			0		0		24106			0
S3	2016	2016	2016	2	0	2	Export	702	Singapore	SGP	0	World	WLD								51	ORGANIC CHEMICALS	1	No Quantity			0		0		14388642929			4
S3	2016	2016	2016	2	0	2	Export	702	Singapore	SGP	8	Albania	ALB								51	ORGANIC CHEMICALS	1	No Quantity			0		0		141			0
S3	2016	2016	2016	2	0	2	Export	702	Singapore	SGP	12	Algeria	DZA								51	ORGANIC CHEMICALS	1	No Quantity			0		0		15380			0
S3	2016	2016	2016	2	0	2	Export	702	Singapore	SGP	16	American Samoa	ASM								51	ORGANIC CHEMICALS	1	No Quantity			0		0		208			0
S3	2016	2016	2016	2	0	2	Export	702	Singapore	SGP	24	Angola	AGO								51	ORGANIC CHEMICALS	1	No Quantity			0		0		77763			4
S3	2016	2016	2016	2	0	2	Export	702	Singapore	SGP	31	Azerbaijan	AZE								51	ORGANIC CHEMICALS	1	No Quantity			0		0		2865			4
S3	2016	2016	2016	2	0	2	Export	702	Singapore	SGP	32	Argentina	ARG								51	ORGANIC CHEMICALS	1	No Quantity			0		0		16578154			4
S3	2016	2016	2016	2	0	2	Export	702	Singapore	SGP	36	Australia	AUS								51	ORGANIC CHEMICALS	1	No Quantity			0		0		124236475			4
S3	2016	2016	2016	2	0	2	Export	702	Singapore	SGP	40	Austria	AUT								51	ORGANIC CHEMICALS	1	No Quantity			0		0		105269			4
S3	2016	2016	2016	2	0	2	Export	702	Singapore	SGP	44	Bahamas	BHS								51	ORGANIC CHEMICALS	1	No Quantity			0		0		20014			0
S3	2016	2016	2016	2	0	2	Export	702	Singapore	SGP	48	Bahrain	BHR								51	ORGANIC CHEMICALS	1	No Quantity			0		0		27801331			4
S3	2016	2016	2016	2	0	2	Export	702	Singapore	SGP	50	Bangladesh	BGD								51	ORGANIC CHEMICALS	1	No Quantity			0		0		42231956			4
S3	2016	2016	2016	2	0	2	Export	702	Singapore	SGP	51	Armenia	ARM								51	ORGANIC CHEMICALS	1	No Quantity			0		0		830			0
S3	2016	2016	2016	2	0	2	Export	702	Singapore	SGP	56	Belgium	BEL								51	ORGANIC CHEMICALS	1	No Quantity			0		0		3754048865			4
S3	2016	2016	2016	2	0	2	Export	702	Singapore	SGP	64	Bhutan	BTN								51	ORGANIC CHEMICALS	1	No Quantity			0		0		1875			0
S3	2016	2016	2016	2	0	2	Export	702	Singapore	SGP	70	Bosnia Herzegovina	BIH								51	ORGANIC CHEMICALS	1	No Quantity			0		0		1480			4
S3	2016	2016	2016	2	0	2	Export	702	Singapore	SGP	76	Brazil	BRA								51	ORGANIC CHEMICALS	1	No Quantity			0		0		25805099			4
S3	2016	2016	2016	2	0	2	Export	702	Singapore	SGP	90	Solomon Isds	SLB								51	ORGANIC CHEMICALS	1	No Quantity			0		0		3894			0
S3	2016	2016	2016	2	0	2	Export	702	Singapore	SGP	96	Brunei Darussalam	BRN								51	ORGANIC CHEMICALS	1	No Quantity			0		0		38576675			4
S3	2016	2016	2016	2	0	2	Export	702	Singapore	SGP	100	Bulgaria	BGR								51	ORGANIC CHEMICALS	1	No Quantity			0		0		77049			0
S3	2016	2016	2016	2	0	2	Export	702	Singapore	SGP	104	Myanmar	MMR								51	ORGANIC CHEMICALS	1	No Quantity			0		0		9578710			4
S3	2016	2016	2016	2	0	2	Export	702	Singapore	SGP	112	Belarus	BLR								51	ORGANIC CHEMICALS	1	No Quantity			0		0		119			0
S3	2016	2016	2016	2	0	2	Export	702	Singapore	SGP	116	Cambodia	KHM								51	ORGANIC CHEMICALS	1	No Quantity			0		0		7626884			4
S3	2016	2016	2016	2	0	2	Export	702	Singapore	SGP	124	Canada	CAN								51	ORGANIC CHEMICALS	1	No Quantity			0		0		2432976			4
S3	2016	2016	2016	2	0	2	Export	702	Singapore	SGP	144	Sri Lanka	LKA								51	ORGANIC CHEMICALS	1	No Quantity			0		0		12728918			4
S3	2016	2016	2016	2	0	2	Export	702	Singapore	SGP	152	Chile	CHL								51	ORGANIC CHEMICALS	1	No Quantity			0		0		1546021			4
S3	2016	2016	2016	2	0	2	Export	702	Singapore	SGP	156	China	CHN								51	ORGANIC CHEMICALS	1	No Quantity			0		0		2011551357			4
S3	2016	2016	2016	2	0	2	Export	702	Singapore	SGP	162	Christmas Isds	CXR								51	ORGANIC CHEMICALS	1	No Quantity			0		0		52			0
S3	2016	2016	2016	2	0	2	Export	702	Singapore	SGP	170	Colombia	COL								51	ORGANIC CHEMICALS	1	No Quantity			0		0		1343974			0
S3	2016	2016	2016	2	0	2	Export	702	Singapore	SGP	178	Congo	COG								51	ORGANIC CHEMICALS	1	No Quantity			0		0		44444			0
S3	2016	2016	2016	2	0	2	Export	702	Singapore	SGP	188	Costa Rica	CRI								51	ORGANIC CHEMICALS	1	No Quantity			0		0		45254			0
S3	2016	2016	2016	2	0	2	Export	702	Singapore	SGP	191	Croatia	HRV								51	ORGANIC CHEMICALS	1	No Quantity			0		0		1836			4
S3	2016	2016	2016	2	0	2	Export	702	Singapore	SGP	196	Cyprus	CYP								51	ORGANIC CHEMICALS	1	No Quantity			0		0		43932			4
S3	2016	2016	2016	2	0	2	Export	702	Singapore	SGP	203	Czechia	CZE								51	ORGANIC CHEMICALS	1	No Quantity			0		0		46886			0
S3	2016	2016	2016	2	0	2	Export	702	Singapore	SGP	208	Denmark	DNK								51	ORGANIC CHEMICALS	1	No Quantity			0		0		1600166			0
S3	2016	2016	2016	2	0	2	Export	702	Singapore	SGP	214	Dominican Rep.	DOM								51	ORGANIC CHEMICALS	1	No Quantity			0		0		83776			0
S3	2016	2016	2016	2	0	2	Export	702	Singapore	SGP	218	Ecuador	ECU								51	ORGANIC CHEMICALS	1	No Quantity			0		0		131231			0
S3	2016	2016	2016	2	0	2	Export	702	Singapore	SGP	222	El Salvador	SLV								51	ORGANIC CHEMICALS	1	No Quantity			0		0		71972			0
S3	2016	2016	2016	2	0	2	Export	702	Singapore	SGP	231	Ethiopia	ETH								51	ORGANIC CHEMICALS	1	No Quantity			0		0		40478			0
S3	2016	2016	2016	2	0	2	Export	702	Singapore	SGP	233	Estonia	EST								51	ORGANIC CHEMICALS	1	No Quantity			0		0		877			0
S3	2016	2016	2016	2	0	2	Export	702	Singapore	SGP	242	Fiji	FJI								51	ORGANIC CHEMICALS	1	No Quantity			0		0		790347			0
S3	2016	2016	2016	2	0	2	Export	702	Singapore	SGP	246	Finland	FIN								51	ORGANIC CHEMICALS	1	No Quantity			0		0		773565			0
S3	2016	2016	2016	2	0	2	Export	702	Singapore	SGP	251	France	FRA								51	ORGANIC CHEMICALS	1	No Quantity			0		0		6934376			4
S3	2016	2016	2016	2	0	2	Export	702	Singapore	SGP	258	French Polynesia	PYF								51	ORGANIC CHEMICALS	1	No Quantity			0		0		57846			0
S3	2016	2016	2016	2	0	2	Export	702	Singapore	SGP	262	Djibouti	DJI								51	ORGANIC CHEMICALS	1	No Quantity			0		0		16879			0
S3	2016	2016	2016	2	0	2	Export	702	Singapore	SGP	276	Germany	DEU								51	ORGANIC CHEMICALS	1	No Quantity			0		0		59814753			4
S3	2016	2016	2016	2	0	2	Export	702	Singapore	SGP	288	Ghana	GHA								51	ORGANIC CHEMICALS	1	No Quantity			0		0		310289			0
S3	2016	2016	2016	2	0	2	Export	702	Singapore	SGP	300	Greece	GRC								51	ORGANIC CHEMICALS	1	No Quantity			0		0		596354			4
S3	2016	2016	2016	2	0	2	Export	702	Singapore	SGP	316	Guam	GUM								51	ORGANIC CHEMICALS	1	No Quantity			0		0		31325			0
S3	2016	2016	2016	2	0	2	Export	702	Singapore	SGP	320	Guatemala	GTM								51	ORGANIC CHEMICALS	1	No Quantity			0		0		12386			0
S3	2016	2016	2016	2	0	2	Export	702	Singapore	SGP	340	Honduras	HND								51	ORGANIC CHEMICALS	1	No Quantity			0		0		38173			0
S3	2016	2016	2016	2	0	2	Export	702	Singapore	SGP	344	China, Hong Kong SAR	HKG								51	ORGANIC CHEMICALS	1	No Quantity			0		0		15484567			4
S3	2016	2016	2016	2	0	2	Export	702	Singapore	SGP	348	Hungary	HUN								51	ORGANIC CHEMICALS	1	No Quantity			0		0		876			0
S3	2016	2016	2016	2	0	2	Export	702	Singapore	SGP	360	Indonesia	IDN								51	ORGANIC CHEMICALS	1	No Quantity			0		0		734200252			4
S3	2016	2016	2016	2	0	2	Export	702	Singapore	SGP	364	Iran	IRN								51	ORGANIC CHEMICALS	1	No Quantity			0		0		3446192			4
S3	2016	2016	2016	2	0	2	Export	702	Singapore	SGP	372	Ireland	IRL								51	ORGANIC CHEMICALS	1	No Quantity			0		0		123615116			4
S3	2016	2016	2016	2	0	2	Export	702	Singapore	SGP	376	Israel	ISR								51	ORGANIC CHEMICALS	1	No Quantity			0		0		1773672			0
S3	2016	2016	2016	2	0	2	Export	702	Singapore	SGP	381	Italy	ITA								51	ORGANIC CHEMICALS	1	No Quantity			0		0		16904651			4
S3	2016	2016	2016	2	0	2	Export	702	Singapore	SGP	388	Jamaica	JAM								51	ORGANIC CHEMICALS	1	No Quantity			0		0		1812			0
S3	2016	2016	2016	2	0	2	Export	702	Singapore	SGP	392	Japan	JPN								51	ORGANIC CHEMICALS	1	No Quantity			0		0		259998668			4
S3	2016	2016	2016	2	0	2	Export	702	Singapore	SGP	398	Kazakhstan	KAZ								51	ORGANIC CHEMICALS	1	No Quantity			0		0		167			4
S3	2016	2016	2016	2	0	2	Export	702	Singapore	SGP	400	Jordan	JOR								51	ORGANIC CHEMICALS	1	No Quantity			0		0		1135639			0
S3	2016	2016	2016	2	0	2	Export	702	Singapore	SGP	404	Kenya	KEN								51	ORGANIC CHEMICALS	1	No Quantity			0		0		493685			0
S3	2016	2016	2016	2	0	2	Export	702	Singapore	SGP	408	Dem. People's Rep. of Korea	PRK								51	ORGANIC CHEMICALS	1	No Quantity			0		0		7083			0
S3	2016	2016	2016	2	0	2	Export	702	Singapore	SGP	410	Rep. of Korea	KOR								51	ORGANIC CHEMICALS	1	No Quantity			0		0		234251767			4
S3	2016	2016	2016	2	0	2	Export	702	Singapore	SGP	414	Kuwait	KWT								51	ORGANIC CHEMICALS	1	No Quantity			0		0		12286362			4
S3	2016	2016	2016	2	0	2	Export	702	Singapore	SGP	417	Kyrgyzstan	KGZ								51	ORGANIC CHEMICALS	1	No Quantity			0		0		1333			0
S3	2016	2016	2016	2	0	2	Export	702	Singapore	SGP	418	Lao People's Dem. Rep.	LAO								51	ORGANIC CHEMICALS	1	No Quantity			0		0		296			0
S3	2016	2016	2016	2	0	2	Export	702	Singapore	SGP	422	Lebanon	LBN								51	ORGANIC CHEMICALS	1	No Quantity			0		0		179514			0
S3	2016	2016	2016	2	0	2	Export	702	Singapore	SGP	426	Lesotho	LSO								51	ORGANIC CHEMICALS	1	No Quantity			0		0		189917			0
S3	2016	2016	2016	2	0	2	Export	702	Singapore	SGP	428	Latvia	LVA								51	ORGANIC CHEMICALS	1	No Quantity			0		0		10712			0
S3	2016	2016	2016	2	0	2	Export	702	Singapore	SGP	434	Libya	LBY								51	ORGANIC CHEMICALS	1	No Quantity			0		0		200169			0
S3	2016	2016	2016	2	0	2	Export	702	Singapore	SGP	446	China, Macao SAR	MAC								51	ORGANIC CHEMICALS	1	No Quantity			0		0		80376			0
S3	2016	2016	2016	2	0	2	Export	702	Singapore	SGP	450	Madagascar	MDG								51	ORGANIC CHEMICALS	1	No Quantity			0		0		303723			0
[truncated: 5,223 more rows]
