# Supplementary material for: Core-periphery structure in sectoral international trade networks: A new approach to an old theory
Source: PLoS One. 2020 Apr 2;15(4):e0229547. doi: 10.1371/journal.pone.0229547 (PMC7117750; doi:10.1371/journal.pone.0229547)
Supplement: S7 File — (ZIP) [file pone.0229547.s007.zip › S7_File/RawData 2016/comtrade (65).csv]

Classification	Year	Period	Period Desc.	Aggregate Level	Is Leaf Code	Trade Flow Code	Trade Flow	Reporter Code	Reporter	Reporter ISO	Partner Code	Partner	Partner ISO	2nd Partner Code	2nd Partner	2nd Partner ISO	Customs Proc. Code	Customs	Mode of Transport Code	Mode of Transport	Commodity Code	Commodity	Qty Unit Code	Qty Unit	Qty	Alt Qty Unit Code	Alt Qty Unit	Alt Qty	Netweight (kg)	Gross weight (kg)	Trade Value (US$)	CIF Trade Value (US$)	FOB Trade Value (US$)	Flag
S3	2016	2016	2016	2	0	2	Export	703	Slovakia	SVK	0	World	WLD								00	LIVE ANIMALS	1	No Quantity			0		0		212932280			0
S3	2016	2016	2016	2	0	2	Export	703	Slovakia	SVK	4	Afghanistan	AFG								00	LIVE ANIMALS	1	No Quantity			0		0		631			0
S3	2016	2016	2016	2	0	2	Export	703	Slovakia	SVK	8	Albania	ALB								00	LIVE ANIMALS	1	No Quantity			0		0		16236			0
S3	2016	2016	2016	2	0	2	Export	703	Slovakia	SVK	32	Argentina	ARG								00	LIVE ANIMALS	1	No Quantity			0		0		33			0
S3	2016	2016	2016	2	0	2	Export	703	Slovakia	SVK	36	Australia	AUS								00	LIVE ANIMALS	1	No Quantity			0		0		33			0
S3	2016	2016	2016	2	0	2	Export	703	Slovakia	SVK	40	Austria	AUT								00	LIVE ANIMALS	1	No Quantity			0		0		13332340			0
S3	2016	2016	2016	2	0	2	Export	703	Slovakia	SVK	48	Bahrain	BHR								00	LIVE ANIMALS	1	No Quantity			0		0		99			0
S3	2016	2016	2016	2	0	2	Export	703	Slovakia	SVK	56	Belgium	BEL								00	LIVE ANIMALS	1	No Quantity			0		0		3055061			0
S3	2016	2016	2016	2	0	2	Export	703	Slovakia	SVK	70	Bosnia Herzegovina	BIH								00	LIVE ANIMALS	1	No Quantity			0		0		50472			0
S3	2016	2016	2016	2	0	2	Export	703	Slovakia	SVK	76	Brazil	BRA								00	LIVE ANIMALS	1	No Quantity			0		0		265			0
S3	2016	2016	2016	2	0	2	Export	703	Slovakia	SVK	100	Bulgaria	BGR								00	LIVE ANIMALS	1	No Quantity			0		0		1536428			0
S3	2016	2016	2016	2	0	2	Export	703	Slovakia	SVK	104	Myanmar	MMR								00	LIVE ANIMALS	1	No Quantity			0		0		1848			0
S3	2016	2016	2016	2	0	2	Export	703	Slovakia	SVK	124	Canada	CAN								00	LIVE ANIMALS	1	No Quantity			0		0		46421			0
S3	2016	2016	2016	2	0	2	Export	703	Slovakia	SVK	144	Sri Lanka	LKA								00	LIVE ANIMALS	1	No Quantity			0		0		476			0
S3	2016	2016	2016	2	0	2	Export	703	Slovakia	SVK	152	Chile	CHL								00	LIVE ANIMALS	1	No Quantity			0		0		1095			0
S3	2016	2016	2016	2	0	2	Export	703	Slovakia	SVK	156	China	CHN								00	LIVE ANIMALS	1	No Quantity			0		0		217583			0
S3	2016	2016	2016	2	0	2	Export	703	Slovakia	SVK	170	Colombia	COL								00	LIVE ANIMALS	1	No Quantity			0		0		7527			0
S3	2016	2016	2016	2	0	2	Export	703	Slovakia	SVK	188	Costa Rica	CRI								00	LIVE ANIMALS	1	No Quantity			0		0		66			0
S3	2016	2016	2016	2	0	2	Export	703	Slovakia	SVK	191	Croatia	HRV								00	LIVE ANIMALS	1	No Quantity			0		0		4859311			0
S3	2016	2016	2016	2	0	2	Export	703	Slovakia	SVK	192	Cuba	CUB								00	LIVE ANIMALS	1	No Quantity			0		0		33			0
S3	2016	2016	2016	2	0	2	Export	703	Slovakia	SVK	203	Czechia	CZE								00	LIVE ANIMALS	1	No Quantity			0		0		8325972			0
S3	2016	2016	2016	2	0	2	Export	703	Slovakia	SVK	208	Denmark	DNK								00	LIVE ANIMALS	1	No Quantity			0		0		16438			0
S3	2016	2016	2016	2	0	2	Export	703	Slovakia	SVK	214	Dominican Rep.	DOM								00	LIVE ANIMALS	1	No Quantity			0		0		2490			0
S3	2016	2016	2016	2	0	2	Export	703	Slovakia	SVK	222	El Salvador	SLV								00	LIVE ANIMALS	1	No Quantity			0		0		321			0
S3	2016	2016	2016	2	0	2	Export	703	Slovakia	SVK	231	Ethiopia	ETH								00	LIVE ANIMALS	1	No Quantity			0		0		66			0
S3	2016	2016	2016	2	0	2	Export	703	Slovakia	SVK	251	France	FRA								00	LIVE ANIMALS	1	No Quantity			0		0		14133			0
S3	2016	2016	2016	2	0	2	Export	703	Slovakia	SVK	276	Germany	DEU								00	LIVE ANIMALS	1	No Quantity			0		0		314076			0
S3	2016	2016	2016	2	0	2	Export	703	Slovakia	SVK	288	Ghana	GHA								00	LIVE ANIMALS	1	No Quantity			0		0		33			0
S3	2016	2016	2016	2	0	2	Export	703	Slovakia	SVK	300	Greece	GRC								00	LIVE ANIMALS	1	No Quantity			0		0		511971			0
S3	2016	2016	2016	2	0	2	Export	703	Slovakia	SVK	320	Guatemala	GTM								00	LIVE ANIMALS	1	No Quantity			0		0		33			0
S3	2016	2016	2016	2	0	2	Export	703	Slovakia	SVK	344	China, Hong Kong SAR	HKG								00	LIVE ANIMALS	1	No Quantity			0		0		5363			0
S3	2016	2016	2016	2	0	2	Export	703	Slovakia	SVK	348	Hungary	HUN								00	LIVE ANIMALS	1	No Quantity			0		0		73343381			0
S3	2016	2016	2016	2	0	2	Export	703	Slovakia	SVK	360	Indonesia	IDN								00	LIVE ANIMALS	1	No Quantity			0		0		1239			0
S3	2016	2016	2016	2	0	2	Export	703	Slovakia	SVK	381	Italy	ITA								00	LIVE ANIMALS	1	No Quantity			0		0		1783020			0
S3	2016	2016	2016	2	0	2	Export	703	Slovakia	SVK	384	Côte d'Ivoire	CIV								00	LIVE ANIMALS	1	No Quantity			0		0		33			0
S3	2016	2016	2016	2	0	2	Export	703	Slovakia	SVK	392	Japan	JPN								00	LIVE ANIMALS	1	No Quantity			0		0		99			0
S3	2016	2016	2016	2	0	2	Export	703	Slovakia	SVK	410	Rep. of Korea	KOR								00	LIVE ANIMALS	1	No Quantity			0		0		265280			0
S3	2016	2016	2016	2	0	2	Export	703	Slovakia	SVK	414	Kuwait	KWT								00	LIVE ANIMALS	1	No Quantity			0		0		1018			0
S3	2016	2016	2016	2	0	2	Export	703	Slovakia	SVK	417	Kyrgyzstan	KGZ								00	LIVE ANIMALS	1	No Quantity			0		0		2075			0
S3	2016	2016	2016	2	0	2	Export	703	Slovakia	SVK	422	Lebanon	LBN								00	LIVE ANIMALS	1	No Quantity			0		0		532637			0
S3	2016	2016	2016	2	0	2	Export	703	Slovakia	SVK	440	Lithuania	LTU								00	LIVE ANIMALS	1	No Quantity			0		0		94349			0
S3	2016	2016	2016	2	0	2	Export	703	Slovakia	SVK	458	Malaysia	MYS								00	LIVE ANIMALS	1	No Quantity			0		0		2357			0
S3	2016	2016	2016	2	0	2	Export	703	Slovakia	SVK	484	Mexico	MEX								00	LIVE ANIMALS	1	No Quantity			0		0		199			0
S3	2016	2016	2016	2	0	2	Export	703	Slovakia	SVK	490	Other Asia, nes									00	LIVE ANIMALS	1	No Quantity			0		0		66			0
S3	2016	2016	2016	2	0	2	Export	703	Slovakia	SVK	498	Rep. of Moldova	MDA								00	LIVE ANIMALS	1	No Quantity			0		0		256748			0
S3	2016	2016	2016	2	0	2	Export	703	Slovakia	SVK	504	Morocco	MAR								00	LIVE ANIMALS	1	No Quantity			0		0		166			0
S3	2016	2016	2016	2	0	2	Export	703	Slovakia	SVK	512	Oman	OMN								00	LIVE ANIMALS	1	No Quantity			0		0		73520			0
S3	2016	2016	2016	2	0	2	Export	703	Slovakia	SVK	524	Nepal	NPL								00	LIVE ANIMALS	1	No Quantity			0		0		1062			0
S3	2016	2016	2016	2	0	2	Export	703	Slovakia	SVK	528	Netherlands	NLD								00	LIVE ANIMALS	1	No Quantity			0		0		13215489			0
S3	2016	2016	2016	2	0	2	Export	703	Slovakia	SVK	566	Nigeria	NGA								00	LIVE ANIMALS	1	No Quantity			0		0		343			0
S3	2016	2016	2016	2	0	2	Export	703	Slovakia	SVK	579	Norway	NOR								00	LIVE ANIMALS	1	No Quantity			0		0		33			0
S3	2016	2016	2016	2	0	2	Export	703	Slovakia	SVK	586	Pakistan	PAK								00	LIVE ANIMALS	1	No Quantity			0		0		1904			0
S3	2016	2016	2016	2	0	2	Export	703	Slovakia	SVK	604	Peru	PER								00	LIVE ANIMALS	1	No Quantity			0		0		199			0
S3	2016	2016	2016	2	0	2	Export	703	Slovakia	SVK	608	Philippines	PHL								00	LIVE ANIMALS	1	No Quantity			0		0		3232			0
S3	2016	2016	2016	2	0	2	Export	703	Slovakia	SVK	616	Poland	POL								00	LIVE ANIMALS	1	No Quantity			0		0		40004084			0
S3	2016	2016	2016	2	0	2	Export	703	Slovakia	SVK	634	Qatar	QAT								00	LIVE ANIMALS	1	No Quantity			0		0		66			0
S3	2016	2016	2016	2	0	2	Export	703	Slovakia	SVK	642	Romania	ROU								00	LIVE ANIMALS	1	No Quantity			0		0		3119555			0
S3	2016	2016	2016	2	0	2	Export	703	Slovakia	SVK	643	Russian Federation	RUS								00	LIVE ANIMALS	1	No Quantity			0		0		59187			0
S3	2016	2016	2016	2	0	2	Export	703	Slovakia	SVK	688	Serbia	SRB								00	LIVE ANIMALS	1	No Quantity			0		0		801904			0
S3	2016	2016	2016	2	0	2	Export	703	Slovakia	SVK	699	India	IND								00	LIVE ANIMALS	1	No Quantity			0		0		33			0
S3	2016	2016	2016	2	0	2	Export	703	Slovakia	SVK	704	Viet Nam	VNM								00	LIVE ANIMALS	1	No Quantity			0		0		1771			0
S3	2016	2016	2016	2	0	2	Export	703	Slovakia	SVK	705	Slovenia	SVN								00	LIVE ANIMALS	1	No Quantity			0		0		1583851			0
S3	2016	2016	2016	2	0	2	Export	703	Slovakia	SVK	710	South Africa	ZAF								00	LIVE ANIMALS	1	No Quantity			0		0		99			0
S3	2016	2016	2016	2	0	2	Export	703	Slovakia	SVK	724	Spain	ESP								00	LIVE ANIMALS	1	No Quantity			0		0		3726933			0
S3	2016	2016	2016	2	0	2	Export	703	Slovakia	SVK	757	Switzerland	CHE								00	LIVE ANIMALS	1	No Quantity			0		0		40395			0
S3	2016	2016	2016	2	0	2	Export	703	Slovakia	SVK	780	Trinidad and Tobago	TTO								00	LIVE ANIMALS	1	No Quantity			0		0		66			0
S3	2016	2016	2016	2	0	2	Export	703	Slovakia	SVK	784	United Arab Emirates	ARE								00	LIVE ANIMALS	1	No Quantity			0		0		4317			0
S3	2016	2016	2016	2	0	2	Export	703	Slovakia	SVK	788	Tunisia	TUN								00	LIVE ANIMALS	1	No Quantity			0		0		33			0
S3	2016	2016	2016	2	0	2	Export	703	Slovakia	SVK	792	Turkey	TUR								00	LIVE ANIMALS	1	No Quantity			0		0		39951964			0
S3	2016	2016	2016	2	0	2	Export	703	Slovakia	SVK	800	Uganda	UGA								00	LIVE ANIMALS	1	No Quantity			0		0		166			0
S3	2016	2016	2016	2	0	2	Export	703	Slovakia	SVK	804	Ukraine	UKR								00	LIVE ANIMALS	1	No Quantity			0		0		1209082			0
S3	2016	2016	2016	2	0	2	Export	703	Slovakia	SVK	807	North Macedonia	MKD								00	LIVE ANIMALS	1	No Quantity			0		0		14563			0
S3	2016	2016	2016	2	0	2	Export	703	Slovakia	SVK	837	Bunkers									00	LIVE ANIMALS	1	No Quantity			0		0		33			0
S3	2016	2016	2016	2	0	2	Export	703	Slovakia	SVK	842	USA	USA								00	LIVE ANIMALS	1	No Quantity			0		0		518844			0
S3	2016	2016	2016	2	0	2	Export	704	Viet Nam	VNM	0	World	WLD								00	LIVE ANIMALS	1	No Quantity			0				130647555			4
S3	2016	2016	2016	2	0	2	Export	704	Viet Nam	VNM	56	Belgium	BEL								00	LIVE ANIMALS	1	No Quantity			0		0		2145			4
S3	2016	2016	2016	2	0	2	Export	704	Viet Nam	VNM	76	Brazil	BRA								00	LIVE ANIMALS	1	No Quantity			0		0		1119			4
S3	2016	2016	2016	2	0	2	Export	704	Viet Nam	VNM	116	Cambodia	KHM								00	LIVE ANIMALS	1	No Quantity			0		0		638708			4
S3	2016	2016	2016	2	0	2	Export	704	Viet Nam	VNM	124	Canada	CAN								00	LIVE ANIMALS	1	No Quantity			0		0		3290			4
S3	2016	2016	2016	2	0	2	Export	704	Viet Nam	VNM	156	China	CHN								00	LIVE ANIMALS	1	No Quantity			0		0		121663245			4
S3	2016	2016	2016	2	0	2	Export	704	Viet Nam	VNM	203	Czechia	CZE								00	LIVE ANIMALS	1	No Quantity			0		0		1738			4
S3	2016	2016	2016	2	0	2	Export	704	Viet Nam	VNM	208	Denmark	DNK								00	LIVE ANIMALS	1	No Quantity			0		0		3600			4
S3	2016	2016	2016	2	0	2	Export	704	Viet Nam	VNM	251	France	FRA								00	LIVE ANIMALS	1	No Quantity			0		0		1048906			4
S3	2016	2016	2016	2	0	2	Export	704	Viet Nam	VNM	276	Germany	DEU								00	LIVE ANIMALS	1	No Quantity			0		0		371311			4
S3	2016	2016	2016	2	0	2	Export	704	Viet Nam	VNM	344	China, Hong Kong SAR	HKG								00	LIVE ANIMALS	1	No Quantity			0				548			4
S3	2016	2016	2016	2	0	2	Export	704	Viet Nam	VNM	392	Japan	JPN								00	LIVE ANIMALS	1	No Quantity			0		0		663352			4
S3	2016	2016	2016	2	0	2	Export	704	Viet Nam	VNM	410	Rep. of Korea	KOR								00	LIVE ANIMALS	1	No Quantity			0		0		366230			4
S3	2016	2016	2016	2	0	2	Export	704	Viet Nam	VNM	418	Lao People's Dem. Rep.	LAO								00	LIVE ANIMALS	1	No Quantity			0		0		4601668			4
S3	2016	2016	2016	2	0	2	Export	704	Viet Nam	VNM	458	Malaysia	MYS								00	LIVE ANIMALS	1	No Quantity			0		0		7439			4
S3	2016	2016	2016	2	0	2	Export	704	Viet Nam	VNM	524	Nepal	NPL								00	LIVE ANIMALS	1	No Quantity			0				508			4
S3	2016	2016	2016	2	0	2	Export	704	Viet Nam	VNM	528	Netherlands	NLD								00	LIVE ANIMALS	1	No Quantity			0		0		7080			4
S3	2016	2016	2016	2	0	2	Export	704	Viet Nam	VNM	608	Philippines	PHL								00	LIVE ANIMALS	1	No Quantity			0		0		402933			4
S3	2016	2016	2016	2	0	2	Export	704	Viet Nam	VNM	616	Poland	POL								00	LIVE ANIMALS	1	No Quantity			0		0		557			4
S3	2016	2016	2016	2	0	2	Export	704	Viet Nam	VNM	643	Russian Federation	RUS								00	LIVE ANIMALS	1	No Quantity			0		0		239900			4
S3	2016	2016	2016	2	0	2	Export	704	Viet Nam	VNM	702	Singapore	SGP								00	LIVE ANIMALS	1	No Quantity			0		0		87750			4
S3	2016	2016	2016	2	0	2	Export	704	Viet Nam	VNM	724	Spain	ESP								00	LIVE ANIMALS	1	No Quantity			0		0		11370			4
S3	2016	2016	2016	2	0	2	Export	704	Viet Nam	VNM	784	United Arab Emirates	ARE								00	LIVE ANIMALS	1	No Quantity			0		0		1840			4
S3	2016	2016	2016	2	0	2	Export	704	Viet Nam	VNM	818	Egypt	EGY								00	LIVE ANIMALS	1	No Quantity			0		0		2450			4
S3	2016	2016	2016	2	0	2	Export	704	Viet Nam	VNM	826	United Kingdom	GBR								00	LIVE ANIMALS	1	No Quantity			0		0		2739			4
S3	2016	2016	2016	2	0	2	Export	704	Viet Nam	VNM	842	USA	USA								00	LIVE ANIMALS	1	No Quantity			0		0		517124			4
S3	2016	2016	2016	2	0	2	Export	703	Slovakia	SVK	0	World	WLD								01	MEAT, MEAT PREPARATIONS	1	No Quantity			0		0		223899267			0
S3	2016	2016	2016	2	0	2	Export	703	Slovakia	SVK	31	Azerbaijan	AZE								01	MEAT, MEAT PREPARATIONS	1	No Quantity			0		0		5874			0
S3	2016	2016	2016	2	0	2	Export	703	Slovakia	SVK	40	Austria	AUT								01	MEAT, MEAT PREPARATIONS	1	No Quantity			0		0		5154760			0
S3	2016	2016	2016	2	0	2	Export	703	Slovakia	SVK	56	Belgium	BEL								01	MEAT, MEAT PREPARATIONS	1	No Quantity			0		0		44			0
S3	2016	2016	2016	2	0	2	Export	703	Slovakia	SVK	100	Bulgaria	BGR								01	MEAT, MEAT PREPARATIONS	1	No Quantity			0		0		1122759			0
S3	2016	2016	2016	2	0	2	Export	703	Slovakia	SVK	112	Belarus	BLR								01	MEAT, MEAT PREPARATIONS	1	No Quantity			0		0		217513			0
S3	2016	2016	2016	2	0	2	Export	703	Slovakia	SVK	191	Croatia	HRV								01	MEAT, MEAT PREPARATIONS	1	No Quantity			0		0		1349264			0
S3	2016	2016	2016	2	0	2	Export	703	Slovakia	SVK	196	Cyprus	CYP								01	MEAT, MEAT PREPARATIONS	1	No Quantity			0		0		759			0
S3	2016	2016	2016	2	0	2	Export	703	Slovakia	SVK	203	Czechia	CZE								01	MEAT, MEAT PREPARATIONS	1	No Quantity			0		0		73700417			0
S3	2016	2016	2016	2	0	2	Export	703	Slovakia	SVK	208	Denmark	DNK								01	MEAT, MEAT PREPARATIONS	1	No Quantity			0		0		443432			0
S3	2016	2016	2016	2	0	2	Export	703	Slovakia	SVK	233	Estonia	EST								01	MEAT, MEAT PREPARATIONS	1	No Quantity			0		0		4898			0
S3	2016	2016	2016	2	0	2	Export	703	Slovakia	SVK	251	France	FRA								01	MEAT, MEAT PREPARATIONS	1	No Quantity			0		0		9908			0
S3	2016	2016	2016	2	0	2	Export	703	Slovakia	SVK	266	Gabon	GAB								01	MEAT, MEAT PREPARATIONS	1	No Quantity			0		0		80946			0
S3	2016	2016	2016	2	0	2	Export	703	Slovakia	SVK	268	Georgia	GEO								01	MEAT, MEAT PREPARATIONS	1	No Quantity			0		0		7303			0
S3	2016	2016	2016	2	0	2	Export	703	Slovakia	SVK	276	Germany	DEU								01	MEAT, MEAT PREPARATIONS	1	No Quantity			0		0		1342376			0
S3	2016	2016	2016	2	0	2	Export	703	Slovakia	SVK	300	Greece	GRC								01	MEAT, MEAT PREPARATIONS	1	No Quantity			0		0		62070			0
S3	2016	2016	2016	2	0	2	Export	703	Slovakia	SVK	344	China, Hong Kong SAR	HKG								01	MEAT, MEAT PREPARATIONS	1	No Quantity			0		0		279748			0
S3	2016	2016	2016	2	0	2	Export	703	Slovakia	SVK	348	Hungary	HUN								01	MEAT, MEAT PREPARATIONS	1	No Quantity			0		0		91774567			0
S3	2016	2016	2016	2	0	2	Export	703	Slovakia	SVK	372	Ireland	IRL								01	MEAT, MEAT PREPARATIONS	1	No Quantity			0		0		61032			0
S3	2016	2016	2016	2	0	2	Export	703	Slovakia	SVK	381	Italy	ITA								01	MEAT, MEAT PREPARATIONS	1	No Quantity			0		0		3045750			0
S3	2016	2016	2016	2	0	2	Export	703	Slovakia	SVK	398	Kazakhstan	KAZ								01	MEAT, MEAT PREPARATIONS	1	No Quantity			0		0		40576			0
S3	2016	2016	2016	2	0	2	Export	703	Slovakia	SVK	428	Latvia	LVA								01	MEAT, MEAT PREPARATIONS	1	No Quantity			0		0		4794			0
S3	2016	2016	2016	2	0	2	Export	703	Slovakia	SVK	440	Lithuania	LTU								01	MEAT, MEAT PREPARATIONS	1	No Quantity			0		0		157839			0
S3	2016	2016	2016	2	0	2	Export	703	Slovakia	SVK	528	Netherlands	NLD								01	MEAT, MEAT PREPARATIONS	1	No Quantity			0		0		2396123			0
S3	2016	2016	2016	2	0	2	Export	703	Slovakia	SVK	579	Norway	NOR								01	MEAT, MEAT PREPARATIONS	1	No Quantity			0		0		116			0
S3	2016	2016	2016	2	0	2	Export	703	Slovakia	SVK	616	Poland	POL								01	MEAT, MEAT PREPARATIONS	1	No Quantity			0		0		38932919			0
S3	2016	2016	2016	2	0	2	Export	703	Slovakia	SVK	642	Romania	ROU								01	MEAT, MEAT PREPARATIONS	1	No Quantity			0		0		1044835			0
S3	2016	2016	2016	2	0	2	Export	703	Slovakia	SVK	643	Russian Federation	RUS								01	MEAT, MEAT PREPARATIONS	1	No Quantity			0		0		77890			0
S3	2016	2016	2016	2	0	2	Export	703	Slovakia	SVK	688	Serbia	SRB								01	MEAT, MEAT PREPARATIONS	1	No Quantity			0		0		106286			0
S3	2016	2016	2016	2	0	2	Export	703	Slovakia	SVK	705	Slovenia	SVN								01	MEAT, MEAT PREPARATIONS	1	No Quantity			0		0		132413			0
S3	2016	2016	2016	2	0	2	Export	703	Slovakia	SVK	724	Spain	ESP								01	MEAT, MEAT PREPARATIONS	1	No Quantity			0		0		185330			0
S3	2016	2016	2016	2	0	2	Export	703	Slovakia	SVK	752	Sweden	SWE								01	MEAT, MEAT PREPARATIONS	1	No Quantity			0		0		141499			0
S3	2016	2016	2016	2	0	2	Export	703	Slovakia	SVK	757	Switzerland	CHE								01	MEAT, MEAT PREPARATIONS	1	No Quantity			0		0		63553			0
S3	2016	2016	2016	2	0	2	Export	703	Slovakia	SVK	784	United Arab Emirates	ARE								01	MEAT, MEAT PREPARATIONS	1	No Quantity			0		0		112567			0
S3	2016	2016	2016	2	0	2	Export	703	Slovakia	SVK	804	Ukraine	UKR								01	MEAT, MEAT PREPARATIONS	1	No Quantity			0		0		108419			0
S3	2016	2016	2016	2	0	2	Export	703	Slovakia	SVK	826	United Kingdom	GBR								01	MEAT, MEAT PREPARATIONS	1	No Quantity			0		0		1724389			0
S3	2016	2016	2016	2	0	2	Export	703	Slovakia	SVK	842	USA	USA								01	MEAT, MEAT PREPARATIONS	1	No Quantity			0		0		24			0
S3	2016	2016	2016	2	0	2	Export	703	Slovakia	SVK	860	Uzbekistan	UZB								01	MEAT, MEAT PREPARATIONS	1	No Quantity			0		0		6260			0
S3	2016	2016	2016	2	0	2	Export	704	Viet Nam	VNM	0	World	WLD								01	MEAT, MEAT PREPARATIONS	1	No Quantity			0		0		120171001			4
S3	2016	2016	2016	2	0	2	Export	704	Viet Nam	VNM	32	Argentina	ARG								01	MEAT, MEAT PREPARATIONS	1	No Quantity			0		0		208			4
S3	2016	2016	2016	2	0	2	Export	704	Viet Nam	VNM	36	Australia	AUS								01	MEAT, MEAT PREPARATIONS	1	No Quantity			0		0		42784			4
S3	2016	2016	2016	2	0	2	Export	704	Viet Nam	VNM	40	Austria	AUT								01	MEAT, MEAT PREPARATIONS	1	No Quantity			0		0		1100			4
S3	2016	2016	2016	2	0	2	Export	704	Viet Nam	VNM	56	Belgium	BEL								01	MEAT, MEAT PREPARATIONS	1	No Quantity			0		0		3164201			4
S3	2016	2016	2016	2	0	2	Export	704	Viet Nam	VNM	104	Myanmar	MMR								01	MEAT, MEAT PREPARATIONS	1	No Quantity			0		0		579962			4
S3	2016	2016	2016	2	0	2	Export	704	Viet Nam	VNM	116	Cambodia	KHM								01	MEAT, MEAT PREPARATIONS	1	No Quantity			0		0		134329			4
S3	2016	2016	2016	2	0	2	Export	704	Viet Nam	VNM	120	Cameroon	CMR								01	MEAT, MEAT PREPARATIONS	1	No Quantity			0		0		256			4
S3	2016	2016	2016	2	0	2	Export	704	Viet Nam	VNM	124	Canada	CAN								01	MEAT, MEAT PREPARATIONS	1	No Quantity			0		0		1260721			4
S3	2016	2016	2016	2	0	2	Export	704	Viet Nam	VNM	156	China	CHN								01	MEAT, MEAT PREPARATIONS	1	No Quantity			0		0		15620940			4
S3	2016	2016	2016	2	0	2	Export	704	Viet Nam	VNM	196	Cyprus	CYP								01	MEAT, MEAT PREPARATIONS	1	No Quantity			0		0		3216			4
S3	2016	2016	2016	2	0	2	Export	704	Viet Nam	VNM	208	Denmark	DNK								01	MEAT, MEAT PREPARATIONS	1	No Quantity			0		0		9375			4
S3	2016	2016	2016	2	0	2	Export	704	Viet Nam	VNM	251	France	FRA								01	MEAT, MEAT PREPARATIONS	1	No Quantity			0		0		885760			4
S3	2016	2016	2016	2	0	2	Export	704	Viet Nam	VNM	276	Germany	DEU								01	MEAT, MEAT PREPARATIONS	1	No Quantity			0		0		70633			4
S3	2016	2016	2016	2	0	2	Export	704	Viet Nam	VNM	296	Kiribati	KIR								01	MEAT, MEAT PREPARATIONS	1	No Quantity			0		0		6520			4
S3	2016	2016	2016	2	0	2	Export	704	Viet Nam	VNM	332	Haiti	HTI								01	MEAT, MEAT PREPARATIONS	1	No Quantity			0		0		842			4
S3	2016	2016	2016	2	0	2	Export	704	Viet Nam	VNM	344	China, Hong Kong SAR	HKG								01	MEAT, MEAT PREPARATIONS	1	No Quantity			0		0		81727895			4
S3	2016	2016	2016	2	0	2	Export	704	Viet Nam	VNM	376	Israel	ISR								01	MEAT, MEAT PREPARATIONS	1	No Quantity			0		0		36797			4
S3	2016	2016	2016	2	0	2	Export	704	Viet Nam	VNM	381	Italy	ITA								01	MEAT, MEAT PREPARATIONS	1	No Quantity			0		0		10930			4
S3	2016	2016	2016	2	0	2	Export	704	Viet Nam	VNM	392	Japan	JPN								01	MEAT, MEAT PREPARATIONS	1	No Quantity			0		0		1423068			4
S3	2016	2016	2016	2	0	2	Export	704	Viet Nam	VNM	410	Rep. of Korea	KOR								01	MEAT, MEAT PREPARATIONS	1	No Quantity			0		0		476192			4
S3	2016	2016	2016	2	0	2	Export	704	Viet Nam	VNM	414	Kuwait	KWT								01	MEAT, MEAT PREPARATIONS	1	No Quantity			0		0		500			4
S3	2016	2016	2016	2	0	2	Export	704	Viet Nam	VNM	418	Lao People's Dem. Rep.	LAO								01	MEAT, MEAT PREPARATIONS	1	No Quantity			0		0		539386			4
S3	2016	2016	2016	2	0	2	Export	704	Viet Nam	VNM	422	Lebanon	LBN								01	MEAT, MEAT PREPARATIONS	1	No Quantity			0		0		289994			4
S3	2016	2016	2016	2	0	2	Export	704	Viet Nam	VNM	430	Liberia	LBR								01	MEAT, MEAT PREPARATIONS	1	No Quantity			0		0		1081			4
S3	2016	2016	2016	2	0	2	Export	704	Viet Nam	VNM	446	China, Macao SAR	MAC								01	MEAT, MEAT PREPARATIONS	1	No Quantity			0		0		712			4
S3	2016	2016	2016	2	0	2	Export	704	Viet Nam	VNM	458	Malaysia	MYS								01	MEAT, MEAT PREPARATIONS	1	No Quantity			0		0		10451835			4
S3	2016	2016	2016	2	0	2	Export	704	Viet Nam	VNM	470	Malta	MLT								01	MEAT, MEAT PREPARATIONS	1	No Quantity			0		0		3711			4
S3	2016	2016	2016	2	0	2	Export	704	Viet Nam	VNM	490	Other Asia, nes									01	MEAT, MEAT PREPARATIONS	1	No Quantity			0		0		79498			4
S3	2016	2016	2016	2	0	2	Export	704	Viet Nam	VNM	508	Mozambique	MOZ								01	MEAT, MEAT PREPARATIONS	1	No Quantity			0		0		461			4
S3	2016	2016	2016	2	0	2	Export	704	Viet Nam	VNM	528	Netherlands	NLD								01	MEAT, MEAT PREPARATIONS	1	No Quantity			0		0		464015			4
S3	2016	2016	2016	2	0	2	Export	704	Viet Nam	VNM	548	Vanuatu	VUT								01	MEAT, MEAT PREPARATIONS	1	No Quantity			0		0		1748			4
S3	2016	2016	2016	2	0	2	Export	704	Viet Nam	VNM	554	New Zealand	NZL								01	MEAT, MEAT PREPARATIONS	1	No Quantity			0		0		298056			4
S3	2016	2016	2016	2	0	2	Export	704	Viet Nam	VNM	586	Pakistan	PAK								01	MEAT, MEAT PREPARATIONS	1	No Quantity			0		0		141297			4
S3	2016	2016	2016	2	0	2	Export	704	Viet Nam	VNM	591	Panama	PAN								01	MEAT, MEAT PREPARATIONS	1	No Quantity			0		0		21258			4
S3	2016	2016	2016	2	0	2	Export	704	Viet Nam	VNM	598	Papua New Guinea	PNG								01	MEAT, MEAT PREPARATIONS	1	No Quantity			0		0		226104			4
S3	2016	2016	2016	2	0	2	Export	704	Viet Nam	VNM	604	Peru	PER								01	MEAT, MEAT PREPARATIONS	1	No Quantity			0		0		334			4
S3	2016	2016	2016	2	0	2	Export	704	Viet Nam	VNM	608	Philippines	PHL								01	MEAT, MEAT PREPARATIONS	1	No Quantity			0		0		31254			4
S3	2016	2016	2016	2	0	2	Export	704	Viet Nam	VNM	616	Poland	POL								01	MEAT, MEAT PREPARATIONS	1	No Quantity			0		0		33012			4
S3	2016	2016	2016	2	0	2	Export	704	Viet Nam	VNM	699	India	IND								01	MEAT, MEAT PREPARATIONS	1	No Quantity			0		0		141290			4
S3	2016	2016	2016	2	0	2	Export	704	Viet Nam	VNM	702	Singapore	SGP								01	MEAT, MEAT PREPARATIONS	1	No Quantity			0		0		39700			4
S3	2016	2016	2016	2	0	2	Export	704	Viet Nam	VNM	710	South Africa	ZAF								01	MEAT, MEAT PREPARATIONS	1	No Quantity			0		0		1056			4
S3	2016	2016	2016	2	0	2	Export	704	Viet Nam	VNM	724	Spain	ESP								01	MEAT, MEAT PREPARATIONS	1	No Quantity			0		0		277535			4
S3	2016	2016	2016	2	0	2	Export	704	Viet Nam	VNM	757	Switzerland	CHE								01	MEAT, MEAT PREPARATIONS	1	No Quantity			0		0		21693			4
S3	2016	2016	2016	2	0	2	Export	704	Viet Nam	VNM	764	Thailand	THA								01	MEAT, MEAT PREPARATIONS	1	No Quantity			0		0		316051			4
S3	2016	2016	2016	2	0	2	Export	704	Viet Nam	VNM	780	Trinidad and Tobago	TTO								01	MEAT, MEAT PREPARATIONS	1	No Quantity			0		0		3068			4
S3	2016	2016	2016	2	0	2	Export	704	Viet Nam	VNM	792	Turkey	TUR								01	MEAT, MEAT PREPARATIONS	1	No Quantity			0		0		1500			4
S3	2016	2016	2016	2	0	2	Export	704	Viet Nam	VNM	826	United Kingdom	GBR								01	MEAT, MEAT PREPARATIONS	1	No Quantity			0		0		65941			4
S3	2016	2016	2016	2	0	2	Export	704	Viet Nam	VNM	834	United Rep. of Tanzania	TZA								01	MEAT, MEAT PREPARATIONS	1	No Quantity			0		0		426			4
S3	2016	2016	2016	2	0	2	Export	704	Viet Nam	VNM	842	USA	USA								01	MEAT, MEAT PREPARATIONS	1	No Quantity			0		0		1128728			4
S3	2016	2016	2016	2	0	2	Export	704	Viet Nam	VNM	862	Venezuela	VEN								01	MEAT, MEAT PREPARATIONS	1	No Quantity			0		0		131524			4
S3	2016	2016	2016	2	0	2	Export	704	Viet Nam	VNM	899	Areas, nes									01	MEAT, MEAT PREPARATIONS	1	No Quantity			0		0		2485			4
S3	2016	2016	2016	2	0	2	Export	703	Slovakia	SVK	0	World	WLD								02	DAIRY PRODUCTS,BIRD EGGS	1	No Quantity			0		0		281800734			0
S3	2016	2016	2016	2	0	2	Export	703	Slovakia	SVK	36	Australia	AUS								02	DAIRY PRODUCTS,BIRD EGGS	1	No Quantity			0		0		509594			0
S3	2016	2016	2016	2	0	2	Export	703	Slovakia	SVK	40	Austria	AUT								02	DAIRY PRODUCTS,BIRD EGGS	1	No Quantity			0		0		1751602			0
S3	2016	2016	2016	2	0	2	Export	703	Slovakia	SVK	48	Bahrain	BHR								02	DAIRY PRODUCTS,BIRD EGGS	1	No Quantity			0		0		29237			0
S3	2016	2016	2016	2	0	2	Export	703	Slovakia	SVK	51	Armenia	ARM								02	DAIRY PRODUCTS,BIRD EGGS	1	No Quantity			0		0		1290			0
S3	2016	2016	2016	2	0	2	Export	703	Slovakia	SVK	56	Belgium	BEL								02	DAIRY PRODUCTS,BIRD EGGS	1	No Quantity			0		0		8002452			0
S3	2016	2016	2016	2	0	2	Export	703	Slovakia	SVK	70	Bosnia Herzegovina	BIH								02	DAIRY PRODUCTS,BIRD EGGS	1	No Quantity			0		0		305687			0
S3	2016	2016	2016	2	0	2	Export	703	Slovakia	SVK	100	Bulgaria	BGR								02	DAIRY PRODUCTS,BIRD EGGS	1	No Quantity			0		0		3828178			0
S3	2016	2016	2016	2	0	2	Export	703	Slovakia	SVK	112	Belarus	BLR								02	DAIRY PRODUCTS,BIRD EGGS	1	No Quantity			0		0		10600			0
S3	2016	2016	2016	2	0	2	Export	703	Slovakia	SVK	120	Cameroon	CMR								02	DAIRY PRODUCTS,BIRD EGGS	1	No Quantity			0		0		13729			0
S3	2016	2016	2016	2	0	2	Export	703	Slovakia	SVK	191	Croatia	HRV								02	DAIRY PRODUCTS,BIRD EGGS	1	No Quantity			0		0		619127			0
S3	2016	2016	2016	2	0	2	Export	703	Slovakia	SVK	196	Cyprus	CYP								02	DAIRY PRODUCTS,BIRD EGGS	1	No Quantity			0		0		1069020			0
S3	2016	2016	2016	2	0	2	Export	703	Slovakia	SVK	203	Czechia	CZE								02	DAIRY PRODUCTS,BIRD EGGS	1	No Quantity			0		0		76238455			0
S3	2016	2016	2016	2	0	2	Export	703	Slovakia	SVK	208	Denmark	DNK								02	DAIRY PRODUCTS,BIRD EGGS	1	No Quantity			0		0		47423			0
S3	2016	2016	2016	2	0	2	Export	703	Slovakia	SVK	246	Finland	FIN								02	DAIRY PRODUCTS,BIRD EGGS	1	No Quantity			0		0		7027			0
S3	2016	2016	2016	2	0	2	Export	703	Slovakia	SVK	251	France	FRA								02	DAIRY PRODUCTS,BIRD EGGS	1	No Quantity			0		0		1903460			0
S3	2016	2016	2016	2	0	2	Export	703	Slovakia	SVK	266	Gabon	GAB								02	DAIRY PRODUCTS,BIRD EGGS	1	No Quantity			0		0		14428			0
S3	2016	2016	2016	2	0	2	Export	703	Slovakia	SVK	268	Georgia	GEO								02	DAIRY PRODUCTS,BIRD EGGS	1	No Quantity			0		0		2435			0
S3	2016	2016	2016	2	0	2	Export	703	Slovakia	SVK	276	Germany	DEU								02	DAIRY PRODUCTS,BIRD EGGS	1	No Quantity			0		0		41598373			0
S3	2016	2016	2016	2	0	2	Export	703	Slovakia	SVK	288	Ghana	GHA								02	DAIRY PRODUCTS,BIRD EGGS	1	No Quantity			0		0		18027			0
S3	2016	2016	2016	2	0	2	Export	703	Slovakia	SVK	300	Greece	GRC								02	DAIRY PRODUCTS,BIRD EGGS	1	No Quantity			0		0		2900273			0
S3	2016	2016	2016	2	0	2	Export	703	Slovakia	SVK	348	Hungary	HUN								02	DAIRY PRODUCTS,BIRD EGGS	1	No Quantity			0		0		42748501			0
S3	2016	2016	2016	2	0	2	Export	703	Slovakia	SVK	368	Iraq	IRQ								02	DAIRY PRODUCTS,BIRD EGGS	1	No Quantity			0		0		216214			0
S3	2016	2016	2016	2	0	2	Export	703	Slovakia	SVK	372	Ireland	IRL								02	DAIRY PRODUCTS,BIRD EGGS	1	No Quantity			0		0		6604			0
S3	2016	2016	2016	2	0	2	Export	703	Slovakia	SVK	376	Israel	ISR								02	DAIRY PRODUCTS,BIRD EGGS	1	No Quantity			0		0		41273			0
S3	2016	2016	2016	2	0	2	Export	703	Slovakia	SVK	381	Italy	ITA								02	DAIRY PRODUCTS,BIRD EGGS	1	No Quantity			0		0		21681724			0
S3	2016	2016	2016	2	0	2	Export	703	Slovakia	SVK	400	Jordan	JOR								02	DAIRY PRODUCTS,BIRD EGGS	1	No Quantity			0		0		73147			0
S3	2016	2016	2016	2	0	2	Export	703	Slovakia	SVK	410	Rep. of Korea	KOR								02	DAIRY PRODUCTS,BIRD EGGS	1	No Quantity			0		0		104465			0
S3	2016	2016	2016	2	0	2	Export	703	Slovakia	SVK	414	Kuwait	KWT								02	DAIRY PRODUCTS,BIRD EGGS	1	No Quantity			0		0		20424			0
S3	2016	2016	2016	2	0	2	Export	703	Slovakia	SVK	422	Lebanon	LBN								02	DAIRY PRODUCTS,BIRD EGGS	1	No Quantity			0		0		36763			0
S3	2016	2016	2016	2	0	2	Export	703	Slovakia	SVK	428	Latvia	LVA								02	DAIRY PRODUCTS,BIRD EGGS	1	No Quantity			0		0		84751			0
S3	2016	2016	2016	2	0	2	Export	703	Slovakia	SVK	434	Libya	LBY								02	DAIRY PRODUCTS,BIRD EGGS	1	No Quantity			0		0		547224			0
S3	2016	2016	2016	2	0	2	Export	703	Slovakia	SVK	440	Lithuania	LTU								02	DAIRY PRODUCTS,BIRD EGGS	1	No Quantity			0		0		134269			0
S3	2016	2016	2016	2	0	2	Export	703	Slovakia	SVK	450	Madagascar	MDG								02	DAIRY PRODUCTS,BIRD EGGS	1	No Quantity			0		0		6924			0
S3	2016	2016	2016	2	0	2	Export	703	Slovakia	SVK	462	Maldives	MDV								02	DAIRY PRODUCTS,BIRD EGGS	1	No Quantity			0		0		14259			0
S3	2016	2016	2016	2	0	2	Export	703	Slovakia	SVK	470	Malta	MLT								02	DAIRY PRODUCTS,BIRD EGGS	1	No Quantity			0		0		921			0
S3	2016	2016	2016	2	0	2	Export	703	Slovakia	SVK	478	Mauritania	MRT								02	DAIRY PRODUCTS,BIRD EGGS	1	No Quantity			0		0		262711			0
S3	2016	2016	2016	2	0	2	Export	703	Slovakia	SVK	480	Mauritius	MUS								02	DAIRY PRODUCTS,BIRD EGGS	1	No Quantity			0		0		78400			0
S3	2016	2016	2016	2	0	2	Export	703	Slovakia	SVK	498	Rep. of Moldova	MDA								02	DAIRY PRODUCTS,BIRD EGGS	1	No Quantity			0		0		132251			0
S3	2016	2016	2016	2	0	2	Export	703	Slovakia	SVK	499	Montenegro	MNE								02	DAIRY PRODUCTS,BIRD EGGS	1	No Quantity			0		0		93126			0
S3	2016	2016	2016	2	0	2	Export	703	Slovakia	SVK	528	Netherlands	NLD								02	DAIRY PRODUCTS,BIRD EGGS	1	No Quantity			0		0		291628			0
S3	2016	2016	2016	2	0	2	Export	703	Slovakia	SVK	566	Nigeria	NGA								02	DAIRY PRODUCTS,BIRD EGGS	1	No Quantity			0		0		16825			0
S3	2016	2016	2016	2	0	2	Export	703	Slovakia	SVK	577	Other Africa, nes									02	DAIRY PRODUCTS,BIRD EGGS	1	No Quantity			0		0		7718			0
S3	2016	2016	2016	2	0	2	Export	703	Slovakia	SVK	616	Poland	POL								02	DAIRY PRODUCTS,BIRD EGGS	1	No Quantity			0		0		7918864			0
S3	2016	2016	2016	2	0	2	Export	703	Slovakia	SVK	620	Portugal	PRT								02	DAIRY PRODUCTS,BIRD EGGS	1	No Quantity			0		0		354638			0
S3	2016	2016	2016	2	0	2	Export	703	Slovakia	SVK	642	Romania	ROU								02	DAIRY PRODUCTS,BIRD EGGS	1	No Quantity			0		0		6955901			0
S3	2016	2016	2016	2	0	2	Export	703	Slovakia	SVK	643	Russian Federation	RUS								02	DAIRY PRODUCTS,BIRD EGGS	1	No Quantity			0		0		8428963			0
S3	2016	2016	2016	2	0	2	Export	703	Slovakia	SVK	686	Senegal	SEN								02	DAIRY PRODUCTS,BIRD EGGS	1	No Quantity			0		0		52818			0
S3	2016	2016	2016	2	0	2	Export	703	Slovakia	SVK	688	Serbia	SRB								02	DAIRY PRODUCTS,BIRD EGGS	1	No Quantity			0		0		322257			0
S3	2016	2016	2016	2	0	2	Export	703	Slovakia	SVK	702	Singapore	SGP								02	DAIRY PRODUCTS,BIRD EGGS	1	No Quantity			0		0		70100			0
S3	2016	2016	2016	2	0	2	Export	703	Slovakia	SVK	704	Viet Nam	VNM								02	DAIRY PRODUCTS,BIRD EGGS	1	No Quantity			0		0		64154			0
S3	2016	2016	2016	2	0	2	Export	703	Slovakia	SVK	705	Slovenia	SVN								02	DAIRY PRODUCTS,BIRD EGGS	1	No Quantity			0		0		617744			0
S3	2016	2016	2016	2	0	2	Export	703	Slovakia	SVK	724	Spain	ESP								02	DAIRY PRODUCTS,BIRD EGGS	1	No Quantity			0		0		26813182			0
S3	2016	2016	2016	2	0	2	Export	703	Slovakia	SVK	752	Sweden	SWE								02	DAIRY PRODUCTS,BIRD EGGS	1	No Quantity			0		0		265128			0
S3	2016	2016	2016	2	0	2	Export	703	Slovakia	SVK	757	Switzerland	CHE								02	DAIRY PRODUCTS,BIRD EGGS	1	No Quantity			0		0		7651			0
S3	2016	2016	2016	2	0	2	Export	703	Slovakia	SVK	792	Turkey	TUR								02	DAIRY PRODUCTS,BIRD EGGS	1	No Quantity			0		0		52254			0
S3	2016	2016	2016	2	0	2	Export	703	Slovakia	SVK	795	Turkmenistan	TKM								02	DAIRY PRODUCTS,BIRD EGGS	1	No Quantity			0		0		23255			0
S3	2016	2016	2016	2	0	2	Export	703	Slovakia	SVK	804	Ukraine	UKR								02	DAIRY PRODUCTS,BIRD EGGS	1	No Quantity			0		0		4609441			0
S3	2016	2016	2016	2	0	2	Export	703	Slovakia	SVK	807	North Macedonia	MKD								02	DAIRY PRODUCTS,BIRD EGGS	1	No Quantity			0		0		531119			0
S3	2016	2016	2016	2	0	2	Export	703	Slovakia	SVK	826	United Kingdom	GBR								02	DAIRY PRODUCTS,BIRD EGGS	1	No Quantity			0		0		19241230			0
S3	2016	2016	2016	2	0	2	Export	703	Slovakia	SVK	842	USA	USA								02	DAIRY PRODUCTS,BIRD EGGS	1	No Quantity			0		0		1465			0
S3	2016	2016	2016	2	0	2	Export	704	Viet Nam	VNM	0	World	WLD								02	DAIRY PRODUCTS,BIRD EGGS	1	No Quantity			0		0		75246667			4
S3	2016	2016	2016	2	0	2	Export	704	Viet Nam	VNM	20	Andorra	AND								02	DAIRY PRODUCTS,BIRD EGGS	1	No Quantity			0		0		23551			4
S3	2016	2016	2016	2	0	2	Export	704	Viet Nam	VNM	24	Angola	AGO								02	DAIRY PRODUCTS,BIRD EGGS	1	No Quantity			0		0		1266330			4
S3	2016	2016	2016	2	0	2	Export	704	Viet Nam	VNM	36	Australia	AUS								02	DAIRY PRODUCTS,BIRD EGGS	1	No Quantity			0		0		1270			4
S3	2016	2016	2016	2	0	2	Export	704	Viet Nam	VNM	50	Bangladesh	BGD								02	DAIRY PRODUCTS,BIRD EGGS	1	No Quantity			0		0		8874			4
S3	2016	2016	2016	2	0	2	Export	704	Viet Nam	VNM	90	Solomon Isds	SLB								02	DAIRY PRODUCTS,BIRD EGGS	1	No Quantity			0		0		5805			4
S3	2016	2016	2016	2	0	2	Export	704	Viet Nam	VNM	104	Myanmar	MMR								02	DAIRY PRODUCTS,BIRD EGGS	1	No Quantity			0		0		247179			4
S3	2016	2016	2016	2	0	2	Export	704	Viet Nam	VNM	116	Cambodia	KHM								02	DAIRY PRODUCTS,BIRD EGGS	1	No Quantity			0		0		2692315			4
S3	2016	2016	2016	2	0	2	Export	704	Viet Nam	VNM	124	Canada	CAN								02	DAIRY PRODUCTS,BIRD EGGS	1	No Quantity			0		0		290152			4
S3	2016	2016	2016	2	0	2	Export	704	Viet Nam	VNM	156	China	CHN								02	DAIRY PRODUCTS,BIRD EGGS	1	No Quantity			0		0		16637960			4
S3	2016	2016	2016	2	0	2	Export	704	Viet Nam	VNM	208	Denmark	DNK								02	DAIRY PRODUCTS,BIRD EGGS	1	No Quantity			0		0		7578			4
S3	2016	2016	2016	2	0	2	Export	704	Viet Nam	VNM	251	France	FRA								02	DAIRY PRODUCTS,BIRD EGGS	1	No Quantity			0		0		817			4
S3	2016	2016	2016	2	0	2	Export	704	Viet Nam	VNM	276	Germany	DEU								02	DAIRY PRODUCTS,BIRD EGGS	1	No Quantity			0		0		442			4
S3	2016	2016	2016	2	0	2	Export	704	Viet Nam	VNM	340	Honduras	HND								02	DAIRY PRODUCTS,BIRD EGGS	1	No Quantity			0		0		80000			4
S3	2016	2016	2016	2	0	2	Export	704	Viet Nam	VNM	344	China, Hong Kong SAR	HKG								02	DAIRY PRODUCTS,BIRD EGGS	1	No Quantity			0		0		1282243			4
S3	2016	2016	2016	2	0	2	Export	704	Viet Nam	VNM	392	Japan	JPN								02	DAIRY PRODUCTS,BIRD EGGS	1	No Quantity			0		0		1360696			4
S3	2016	2016	2016	2	0	2	Export	704	Viet Nam	VNM	404	Kenya	KEN								02	DAIRY PRODUCTS,BIRD EGGS	1	No Quantity			0		0		1317			4
S3	2016	2016	2016	2	0	2	Export	704	Viet Nam	VNM	410	Rep. of Korea	KOR								02	DAIRY PRODUCTS,BIRD EGGS	1	No Quantity			0		0		305701			4
S3	2016	2016	2016	2	0	2	Export	704	Viet Nam	VNM	418	Lao People's Dem. Rep.	LAO								02	DAIRY PRODUCTS,BIRD EGGS	1	No Quantity			0		0		1722374			4
S3	2016	2016	2016	2	0	2	Export	704	Viet Nam	VNM	458	Malaysia	MYS								02	DAIRY PRODUCTS,BIRD EGGS	1	No Quantity			0		0		248505			4
S3	2016	2016	2016	2	0	2	Export	704	Viet Nam	VNM	470	Malta	MLT								02	DAIRY PRODUCTS,BIRD EGGS	1	No Quantity			0		0		295			4
S3	2016	2016	2016	2	0	2	Export	704	Viet Nam	VNM	490	Other Asia, nes									02	DAIRY PRODUCTS,BIRD EGGS	1	No Quantity			0		0		653912			4
S3	2016	2016	2016	2	0	2	Export	704	Viet Nam	VNM	496	Mongolia	MNG								02	DAIRY PRODUCTS,BIRD EGGS	1	No Quantity			0		0		915			4
S3	2016	2016	2016	2	0	2	Export	704	Viet Nam	VNM	528	Netherlands	NLD								02	DAIRY PRODUCTS,BIRD EGGS	1	No Quantity			0		0		36764			4
S3	2016	2016	2016	2	0	2	Export	704	Viet Nam	VNM	591	Panama	PAN								02	DAIRY PRODUCTS,BIRD EGGS	1	No Quantity			0		0		1219			4
S3	2016	2016	2016	2	0	2	Export	704	Viet Nam	VNM	608	Philippines	PHL								02	DAIRY PRODUCTS,BIRD EGGS	1	No Quantity			0		0		7125484			4
S3	2016	2016	2016	2	0	2	Export	704	Viet Nam	VNM	643	Russian Federation	RUS								02	DAIRY PRODUCTS,BIRD EGGS	1	No Quantity			0		0		14396			4
S3	2016	2016	2016	2	0	2	Export	704	Viet Nam	VNM	682	Saudi Arabia	SAU								02	DAIRY PRODUCTS,BIRD EGGS	1	No Quantity			0		0		67541			4
S3	2016	2016	2016	2	0	2	Export	704	Viet Nam	VNM	702	Singapore	SGP								02	DAIRY PRODUCTS,BIRD EGGS	1	No Quantity			0		0		3461951			4
S3	2016	2016	2016	2	0	2	Export	704	Viet Nam	VNM	729	Sudan	SDN								02	DAIRY PRODUCTS,BIRD EGGS	1	No Quantity			0		0		100434			4
S3	2016	2016	2016	2	0	2	Export	704	Viet Nam	VNM	764	Thailand	THA								02	DAIRY PRODUCTS,BIRD EGGS	1	No Quantity			0		0		237716			4
S3	2016	2016	2016	2	0	2	Export	704	Viet Nam	VNM	780	Trinidad and Tobago	TTO								02	DAIRY PRODUCTS,BIRD EGGS	1	No Quantity			0		0		197690			4
S3	2016	2016	2016	2	0	2	Export	704	Viet Nam	VNM	784	United Arab Emirates	ARE								02	DAIRY PRODUCTS,BIRD EGGS	1	No Quantity			0		0		39575			4
S3	2016	2016	2016	2	0	2	Export	704	Viet Nam	VNM	792	Turkey	TUR								02	DAIRY PRODUCTS,BIRD EGGS	1	No Quantity			0		0		1428896			4
S3	2016	2016	2016	2	0	2	Export	704	Viet Nam	VNM	826	United Kingdom	GBR								02	DAIRY PRODUCTS,BIRD EGGS	1	No Quantity			0		0		1475			4
S3	2016	2016	2016	2	0	2	Export	704	Viet Nam	VNM	842	USA	USA								02	DAIRY PRODUCTS,BIRD EGGS	1	No Quantity			0		0		143142			4
S3	2016	2016	2016	2	0	2	Export	704	Viet Nam	VNM	899	Areas, nes									02	DAIRY PRODUCTS,BIRD EGGS	1	No Quantity			0		0		35552140			4
S3	2016	2016	2016	2	0	2	Export	703	Slovakia	SVK	0	World	WLD								03	FISH,CRUSTACEANS,MOLLUSC	1	No Quantity			0		0		10037480			4
S3	2016	2016	2016	2	0	2	Export	703	Slovakia	SVK	40	Austria	AUT								03	FISH,CRUSTACEANS,MOLLUSC	1	No Quantity			0		0		152853			0
S3	2016	2016	2016	2	0	2	Export	703	Slovakia	SVK	191	Croatia	HRV								03	FISH,CRUSTACEANS,MOLLUSC	1	No Quantity			0		0		3431			0
S3	2016	2016	2016	2	0	2	Export	703	Slovakia	SVK	203	Czechia	CZE								03	FISH,CRUSTACEANS,MOLLUSC	1	No Quantity			0		0		5034157			4
S3	2016	2016	2016	2	0	2	Export	703	Slovakia	SVK	276	Germany	DEU								03	FISH,CRUSTACEANS,MOLLUSC	1	No Quantity			0		0		21648			0
S3	2016	2016	2016	2	0	2	Export	703	Slovakia	SVK	348	Hungary	HUN								03	FISH,CRUSTACEANS,MOLLUSC	1	No Quantity			0		0		2790756			0
S3	2016	2016	2016	2	0	2	Export	703	Slovakia	SVK	372	Ireland	IRL								03	FISH,CRUSTACEANS,MOLLUSC	1	No Quantity			0		0		118			0
S3	2016	2016	2016	2	0	2	Export	703	Slovakia	SVK	381	Italy	ITA								03	FISH,CRUSTACEANS,MOLLUSC	1	No Quantity			0		0		19555			0
S3	2016	2016	2016	2	0	2	Export	703	Slovakia	SVK	428	Latvia	LVA								03	FISH,CRUSTACEANS,MOLLUSC	1	No Quantity			0		0		591095			0
S3	2016	2016	2016	2	0	2	Export	703	Slovakia	SVK	616	Poland	POL								03	FISH,CRUSTACEANS,MOLLUSC	1	No Quantity			0		0		458932			4
S3	2016	2016	2016	2	0	2	Export	703	Slovakia	SVK	642	Romania	ROU								03	FISH,CRUSTACEANS,MOLLUSC	1	No Quantity			0		0		877950			0
S3	2016	2016	2016	2	0	2	Export	703	Slovakia	SVK	705	Slovenia	SVN								03	FISH,CRUSTACEANS,MOLLUSC	1	No Quantity			0		0		29600			0
S3	2016	2016	2016	2	0	2	Export	703	Slovakia	SVK	757	Switzerland	CHE								03	FISH,CRUSTACEANS,MOLLUSC	1	No Quantity			0		0		631			0
S3	2016	2016	2016	2	0	2	Export	703	Slovakia	SVK	826	United Kingdom	GBR								03	FISH,CRUSTACEANS,MOLLUSC	1	No Quantity			0		0		56749			0
S3	2016	2016	2016	2	0	2	Export	704	Viet Nam	VNM	0	World	WLD								03	FISH,CRUSTACEANS,MOLLUSC	1	No Quantity			0				7034495536			4
S3	2016	2016	2016	2	0	2	Export	704	Viet Nam	VNM	12	Algeria	DZA								03	FISH,CRUSTACEANS,MOLLUSC	1	No Quantity			0		0		6812950			4
S3	2016	2016	2016	2	0	2	Export	704	Viet Nam	VNM	24	Angola	AGO								03	FISH,CRUSTACEANS,MOLLUSC	1	No Quantity			0		0		1354551			4
S3	2016	2016	2016	2	0	2	Export	704	Viet Nam	VNM	31	Azerbaijan	AZE								03	FISH,CRUSTACEANS,MOLLUSC	1	No Quantity			0				921			4
S3	2016	2016	2016	2	0	2	Export	704	Viet Nam	VNM	32	Argentina	ARG								03	FISH,CRUSTACEANS,MOLLUSC	1	No Quantity			0		0		1248022			4
S3	2016	2016	2016	2	0	2	Export	704	Viet Nam	VNM	36	Australia	AUS								03	FISH,CRUSTACEANS,MOLLUSC	1	No Quantity			0		0		185828060			4
S3	2016	2016	2016	2	0	2	Export	704	Viet Nam	VNM	40	Austria	AUT								03	FISH,CRUSTACEANS,MOLLUSC	1	No Quantity			0		0		1953216			4
S3	2016	2016	2016	2	0	2	Export	704	Viet Nam	VNM	44	Bahamas	BHS								03	FISH,CRUSTACEANS,MOLLUSC	1	No Quantity			0		0		432298			4
S3	2016	2016	2016	2	0	2	Export	704	Viet Nam	VNM	48	Bahrain	BHR								03	FISH,CRUSTACEANS,MOLLUSC	1	No Quantity			0		0		2151015			4
S3	2016	2016	2016	2	0	2	Export	704	Viet Nam	VNM	50	Bangladesh	BGD								03	FISH,CRUSTACEANS,MOLLUSC	1	No Quantity			0		0		2225188			4
S3	2016	2016	2016	2	0	2	Export	704	Viet Nam	VNM	56	Belgium	BEL								03	FISH,CRUSTACEANS,MOLLUSC	1	No Quantity			0		0		123696195			4
S3	2016	2016	2016	2	0	2	Export	704	Viet Nam	VNM	76	Brazil	BRA								03	FISH,CRUSTACEANS,MOLLUSC	1	No Quantity			0		0		68015611			4
S3	2016	2016	2016	2	0	2	Export	704	Viet Nam	VNM	96	Brunei Darussalam	BRN								03	FISH,CRUSTACEANS,MOLLUSC	1	No Quantity			0		0		1138426			4
S3	2016	2016	2016	2	0	2	Export	704	Viet Nam	VNM	100	Bulgaria	BGR								03	FISH,CRUSTACEANS,MOLLUSC	1	No Quantity			0		0		1393164			4
S3	2016	2016	2016	2	0	2	Export	704	Viet Nam	VNM	104	Myanmar	MMR								03	FISH,CRUSTACEANS,MOLLUSC	1	No Quantity			0		0		193027			4
S3	2016	2016	2016	2	0	2	Export	704	Viet Nam	VNM	112	Belarus	BLR								03	FISH,CRUSTACEANS,MOLLUSC	1	No Quantity			0		0		353802			4
S3	2016	2016	2016	2	0	2	Export	704	Viet Nam	VNM	116	Cambodia	KHM								03	FISH,CRUSTACEANS,MOLLUSC	1	No Quantity			0		0		12242557			4
S3	2016	2016	2016	2	0	2	Export	704	Viet Nam	VNM	120	Cameroon	CMR								03	FISH,CRUSTACEANS,MOLLUSC	1	No Quantity			0		0		1172482			4
S3	2016	2016	2016	2	0	2	Export	704	Viet Nam	VNM	124	Canada	CAN								03	FISH,CRUSTACEANS,MOLLUSC	1	No Quantity			0		0		183009433			4
S3	2016	2016	2016	2	0	2	Export	704	Viet Nam	VNM	144	Sri Lanka	LKA								03	FISH,CRUSTACEANS,MOLLUSC	1	No Quantity			0		0		5611965			4
S3	2016	2016	2016	2	0	2	Export	704	Viet Nam	VNM	152	Chile	CHL								03	FISH,CRUSTACEANS,MOLLUSC	1	No Quantity			0		0		14089649			4
S3	2016	2016	2016	2	0	2	Export	704	Viet Nam	VNM	156	China	CHN								03	FISH,CRUSTACEANS,MOLLUSC	1	No Quantity			0		0		681411605			4
S3	2016	2016	2016	2	0	2	Export	704	Viet Nam	VNM	170	Colombia	COL								03	FISH,CRUSTACEANS,MOLLUSC	1	No Quantity			0		0		57778026			4
S3	2016	2016	2016	2	0	2	Export	704	Viet Nam	VNM	178	Congo	COG								03	FISH,CRUSTACEANS,MOLLUSC	1	No Quantity			0		0		271327			4
S3	2016	2016	2016	2	0	2	Export	704	Viet Nam	VNM	180	Dem. Rep. of the Congo	COD								03	FISH,CRUSTACEANS,MOLLUSC	1	No Quantity			0		0		828317			4
S3	2016	2016	2016	2	0	2	Export	704	Viet Nam	VNM	188	Costa Rica	CRI								03	FISH,CRUSTACEANS,MOLLUSC	1	No Quantity			0		0		7554307			4
S3	2016	2016	2016	2	0	2	Export	704	Viet Nam	VNM	191	Croatia	HRV								03	FISH,CRUSTACEANS,MOLLUSC	1	No Quantity			0		0		6025728			4
S3	2016	2016	2016	2	0	2	Export	704	Viet Nam	VNM	196	Cyprus	CYP								03	FISH,CRUSTACEANS,MOLLUSC	1	No Quantity			0		0		5011451			4
S3	2016	2016	2016	2	0	2	Export	704	Viet Nam	VNM	203	Czechia	CZE								03	FISH,CRUSTACEANS,MOLLUSC	1	No Quantity			0		0		9994635			4
S3	2016	2016	2016	2	0	2	Export	704	Viet Nam	VNM	204	Benin	BEN								03	FISH,CRUSTACEANS,MOLLUSC	1	No Quantity			0		0		394345			4
S3	2016	2016	2016	2	0	2	Export	704	Viet Nam	VNM	208	Denmark	DNK								03	FISH,CRUSTACEANS,MOLLUSC	1	No Quantity			0		0		36246448			4
S3	2016	2016	2016	2	0	2	Export	704	Viet Nam	VNM	214	Dominican Rep.	DOM								03	FISH,CRUSTACEANS,MOLLUSC	1	No Quantity			0		0		12242285			4
S3	2016	2016	2016	2	0	2	Export	704	Viet Nam	VNM	218	Ecuador	ECU								03	FISH,CRUSTACEANS,MOLLUSC	1	No Quantity			0		0		152274			4
S3	2016	2016	2016	2	0	2	Export	704	Viet Nam	VNM	222	El Salvador	SLV								03	FISH,CRUSTACEANS,MOLLUSC	1	No Quantity			0		0		813859			4
S3	2016	2016	2016	2	0	2	Export	704	Viet Nam	VNM	233	Estonia	EST								03	FISH,CRUSTACEANS,MOLLUSC	1	No Quantity			0		0		266428			4
S3	2016	2016	2016	2	0	2	Export	704	Viet Nam	VNM	242	Fiji	FJI								03	FISH,CRUSTACEANS,MOLLUSC	1	No Quantity			0		0		967097			4
S3	2016	2016	2016	2	0	2	Export	704	Viet Nam	VNM	246	Finland	FIN								03	FISH,CRUSTACEANS,MOLLUSC	1	No Quantity			0		0		406491			4
S3	2016	2016	2016	2	0	2	Export	704	Viet Nam	VNM	251	France	FRA								03	FISH,CRUSTACEANS,MOLLUSC	1	No Quantity			0		0		102857965			4
S3	2016	2016	2016	2	0	2	Export	704	Viet Nam	VNM	266	Gabon	GAB								03	FISH,CRUSTACEANS,MOLLUSC	1	No Quantity			0		0		488759			4
S3	2016	2016	2016	2	0	2	Export	704	Viet Nam	VNM	268	Georgia	GEO								03	FISH,CRUSTACEANS,MOLLUSC	1	No Quantity			0		0		2264288			4
S3	2016	2016	2016	2	0	2	Export	704	Viet Nam	VNM	276	Germany	DEU								03	FISH,CRUSTACEANS,MOLLUSC	1	No Quantity			0		0		175857405			4
S3	2016	2016	2016	2	0	2	Export	704	Viet Nam	VNM	288	Ghana	GHA								03	FISH,CRUSTACEANS,MOLLUSC	1	No Quantity			0		0		907981			4
S3	2016	2016	2016	2	0	2	Export	704	Viet Nam	VNM	296	Kiribati	KIR								03	FISH,CRUSTACEANS,MOLLUSC	1	No Quantity			0		0		37501			4
S3	2016	2016	2016	2	0	2	Export	704	Viet Nam	VNM	300	Greece	GRC								03	FISH,CRUSTACEANS,MOLLUSC	1	No Quantity			0		0		9520906			4
S3	2016	2016	2016	2	0	2	Export	704	Viet Nam	VNM	320	Guatemala	GTM								03	FISH,CRUSTACEANS,MOLLUSC	1	No Quantity			0		0		2325768			4
S3	2016	2016	2016	2	0	2	Export	704	Viet Nam	VNM	332	Haiti	HTI								03	FISH,CRUSTACEANS,MOLLUSC	1	No Quantity			0		0		352510			4
S3	2016	2016	2016	2	0	2	Export	704	Viet Nam	VNM	340	Honduras	HND								03	FISH,CRUSTACEANS,MOLLUSC	1	No Quantity			0		0		3377312			4
S3	2016	2016	2016	2	0	2	Export	704	Viet Nam	VNM	344	China, Hong Kong SAR	HKG								03	FISH,CRUSTACEANS,MOLLUSC	1	No Quantity			0		0		150913709			4
S3	2016	2016	2016	2	0	2	Export	704	Viet Nam	VNM	348	Hungary	HUN								03	FISH,CRUSTACEANS,MOLLUSC	1	No Quantity			0		0		1501826			4
S3	2016	2016	2016	2	0	2	Export	704	Viet Nam	VNM	360	Indonesia	IDN								03	FISH,CRUSTACEANS,MOLLUSC	1	No Quantity			0		0		4835296			4
S3	2016	2016	2016	2	0	2	Export	704	Viet Nam	VNM	372	Ireland	IRL								03	FISH,CRUSTACEANS,MOLLUSC	1	No Quantity			0		0		884144			4
S3	2016	2016	2016	2	0	2	Export	704	Viet Nam	VNM	376	Israel	ISR								03	FISH,CRUSTACEANS,MOLLUSC	1	No Quantity			0		0		48289049			4
S3	2016	2016	2016	2	0	2	Export	704	Viet Nam	VNM	381	Italy	ITA								03	FISH,CRUSTACEANS,MOLLUSC	1	No Quantity			0		0		135524036			4
S3	2016	2016	2016	2	0	2	Export	704	Viet Nam	VNM	384	Côte d'Ivoire	CIV								03	FISH,CRUSTACEANS,MOLLUSC	1	No Quantity			0		0		2536440			4
S3	2016	2016	2016	2	0	2	Export	704	Viet Nam	VNM	388	Jamaica	JAM								03	FISH,CRUSTACEANS,MOLLUSC	1	No Quantity			0		0		4064059			4
S3	2016	2016	2016	2	0	2	Export	704	Viet Nam	VNM	392	Japan	JPN								03	FISH,CRUSTACEANS,MOLLUSC	1	No Quantity			0		0		1096315953			4
S3	2016	2016	2016	2	0	2	Export	704	Viet Nam	VNM	398	Kazakhstan	KAZ								03	FISH,CRUSTACEANS,MOLLUSC	1	No Quantity			0		0		9236			4
S3	2016	2016	2016	2	0	2	Export	704	Viet Nam	VNM	400	Jordan	JOR								03	FISH,CRUSTACEANS,MOLLUSC	1	No Quantity			0		0		8791833			4
S3	2016	2016	2016	2	0	2	Export	704	Viet Nam	VNM	404	Kenya	KEN								03	FISH,CRUSTACEANS,MOLLUSC	1	No Quantity			0		0		661686			4
S3	2016	2016	2016	2	0	2	Export	704	Viet Nam	VNM	410	Rep. of Korea	KOR								03	FISH,CRUSTACEANS,MOLLUSC	1	No Quantity			0		0		607520133			4
S3	2016	2016	2016	2	0	2	Export	704	Viet Nam	VNM	414	Kuwait	KWT								03	FISH,CRUSTACEANS,MOLLUSC	1	No Quantity			0		0		10863601			4
S3	2016	2016	2016	2	0	2	Export	704	Viet Nam	VNM	418	Lao People's Dem. Rep.	LAO								03	FISH,CRUSTACEANS,MOLLUSC	1	No Quantity			0		0		1169025			4
S3	2016	2016	2016	2	0	2	Export	704	Viet Nam	VNM	422	Lebanon	LBN								03	FISH,CRUSTACEANS,MOLLUSC	1	No Quantity			0		0		17870908			4
S3	2016	2016	2016	2	0	2	Export	704	Viet Nam	VNM	428	Latvia	LVA								03	FISH,CRUSTACEANS,MOLLUSC	1	No Quantity			0		0		3781350			4
S3	2016	2016	2016	2	0	2	Export	704	Viet Nam	VNM	434	Libya	LBY								03	FISH,CRUSTACEANS,MOLLUSC	1	No Quantity			0		0		4476612			4
S3	2016	2016	2016	2	0	2	Export	704	Viet Nam	VNM	440	Lithuania	LTU								03	FISH,CRUSTACEANS,MOLLUSC	1	No Quantity			0		0		7892520			4
S3	2016	2016	2016	2	0	2	Export	704	Viet Nam	VNM	450	Madagascar	MDG								03	FISH,CRUSTACEANS,MOLLUSC	1	No Quantity			0		0		1409			4
S3	2016	2016	2016	2	0	2	Export	704	Viet Nam	VNM	458	Malaysia	MYS								03	FISH,CRUSTACEANS,MOLLUSC	1	No Quantity			0		0		72911303			4
S3	2016	2016	2016	2	0	2	Export	704	Viet Nam	VNM	462	Maldives	MDV								03	FISH,CRUSTACEANS,MOLLUSC	1	No Quantity			0		0		228760			4
S3	2016	2016	2016	2	0	2	Export	704	Viet Nam	VNM	466	Mali	MLI								03	FISH,CRUSTACEANS,MOLLUSC	1	No Quantity			0		0		835330			4
S3	2016	2016	2016	2	0	2	Export	704	Viet Nam	VNM	470	Malta	MLT								03	FISH,CRUSTACEANS,MOLLUSC	1	No Quantity			0		0		426921			4
S3	2016	2016	2016	2	0	2	Export	704	Viet Nam	VNM	480	Mauritius	MUS								03	FISH,CRUSTACEANS,MOLLUSC	1	No Quantity			0		0		4417707			4
S3	2016	2016	2016	2	0	2	Export	704	Viet Nam	VNM	484	Mexico	MEX								03	FISH,CRUSTACEANS,MOLLUSC	1	No Quantity			0		0		95473185			4
S3	2016	2016	2016	2	0	2	Export	704	Viet Nam	VNM	490	Other Asia, nes									03	FISH,CRUSTACEANS,MOLLUSC	1	No Quantity			0		0		104214151			4
S3	2016	2016	2016	2	0	2	Export	704	Viet Nam	VNM	504	Morocco	MAR								03	FISH,CRUSTACEANS,MOLLUSC	1	No Quantity			0		0		3488801			4
S3	2016	2016	2016	2	0	2	Export	704	Viet Nam	VNM	508	Mozambique	MOZ								03	FISH,CRUSTACEANS,MOLLUSC	1	No Quantity			0		0		36126			4
S3	2016	2016	2016	2	0	2	Export	704	Viet Nam	VNM	512	Oman	OMN								03	FISH,CRUSTACEANS,MOLLUSC	1	No Quantity			0		0		2861465			4
S3	2016	2016	2016	2	0	2	Export	704	Viet Nam	VNM	524	Nepal	NPL								03	FISH,CRUSTACEANS,MOLLUSC	1	No Quantity			0		0		456692			4
S3	2016	2016	2016	2	0	2	Export	704	Viet Nam	VNM	528	Netherlands	NLD								03	FISH,CRUSTACEANS,MOLLUSC	1	No Quantity			0		0		203682392			4
S3	2016	2016	2016	2	0	2	Export	704	Viet Nam	VNM	548	Vanuatu	VUT								03	FISH,CRUSTACEANS,MOLLUSC	1	No Quantity			0		0		25381			4
S3	2016	2016	2016	2	0	2	Export	704	Viet Nam	VNM	554	New Zealand	NZL								03	FISH,CRUSTACEANS,MOLLUSC	1	No Quantity			0		0		21085268			4
S3	2016	2016	2016	2	0	2	Export	704	Viet Nam	VNM	558	Nicaragua	NIC								03	FISH,CRUSTACEANS,MOLLUSC	1	No Quantity			0		0		1164523			4
S3	2016	2016	2016	2	0	2	Export	704	Viet Nam	VNM	566	Nigeria	NGA								03	FISH,CRUSTACEANS,MOLLUSC	1	No Quantity			0		0		816863			4
S3	2016	2016	2016	2	0	2	Export	704	Viet Nam	VNM	579	Norway	NOR								03	FISH,CRUSTACEANS,MOLLUSC	1	No Quantity			0		0		4433655			4
S3	2016	2016	2016	2	0	2	Export	704	Viet Nam	VNM	586	Pakistan	PAK								03	FISH,CRUSTACEANS,MOLLUSC	1	No Quantity			0		0		23359279			4
S3	2016	2016	2016	2	0	2	Export	704	Viet Nam	VNM	591	Panama	PAN								03	FISH,CRUSTACEANS,MOLLUSC	1	No Quantity			0		0		2550814			4
S3	2016	2016	2016	2	0	2	Export	704	Viet Nam	VNM	598	Papua New Guinea	PNG								03	FISH,CRUSTACEANS,MOLLUSC	1	No Quantity			0		0		495006			4
S3	2016	2016	2016	2	0	2	Export	704	Viet Nam	VNM	600	Paraguay	PRY								03	FISH,CRUSTACEANS,MOLLUSC	1	No Quantity			0		0		45580			4
S3	2016	2016	2016	2	0	2	Export	704	Viet Nam	VNM	604	Peru	PER								03	FISH,CRUSTACEANS,MOLLUSC	1	No Quantity			0		0		8887350			4
S3	2016	2016	2016	2	0	2	Export	704	Viet Nam	VNM	608	Philippines	PHL								03	FISH,CRUSTACEANS,MOLLUSC	1	No Quantity			0		0		80837757			4
S3	2016	2016	2016	2	0	2	Export	704	Viet Nam	VNM	616	Poland	POL								03	FISH,CRUSTACEANS,MOLLUSC	1	No Quantity			0		0		16831652			4
S3	2016	2016	2016	2	0	2	Export	704	Viet Nam	VNM	620	Portugal	PRT								03	FISH,CRUSTACEANS,MOLLUSC	1	No Quantity			0		0		45341710			4
S3	2016	2016	2016	2	0	2	Export	704	Viet Nam	VNM	626	Timor-Leste	TLS								03	FISH,CRUSTACEANS,MOLLUSC	1	No Quantity			0		0		1100522			4
S3	2016	2016	2016	2	0	2	Export	704	Viet Nam	VNM	634	Qatar	QAT								03	FISH,CRUSTACEANS,MOLLUSC	1	No Quantity			0		0		8247639			4
S3	2016	2016	2016	2	0	2	Export	704	Viet Nam	VNM	642	Romania	ROU								03	FISH,CRUSTACEANS,MOLLUSC	1	No Quantity			0		0		7050014			4
S3	2016	2016	2016	2	0	2	Export	704	Viet Nam	VNM	643	Russian Federation	RUS								03	FISH,CRUSTACEANS,MOLLUSC	1	No Quantity			0		0		95506115			4
S3	2016	2016	2016	2	0	2	Export	704	Viet Nam	VNM	682	Saudi Arabia	SAU								03	FISH,CRUSTACEANS,MOLLUSC	1	No Quantity			0		0		61307386			4
S3	2016	2016	2016	2	0	2	Export	704	Viet Nam	VNM	686	Senegal	SEN								03	FISH,CRUSTACEANS,MOLLUSC	1	No Quantity			0		0		381227			4
S3	2016	2016	2016	2	0	2	Export	704	Viet Nam	VNM	699	India	IND								03	FISH,CRUSTACEANS,MOLLUSC	1	No Quantity			0		0		20333450			4
S3	2016	2016	2016	2	0	2	Export	704	Viet Nam	VNM	702	Singapore	SGP								03	FISH,CRUSTACEANS,MOLLUSC	1	No Quantity			0		0		98643950			4
S3	2016	2016	2016	2	0	2	Export	704	Viet Nam	VNM	705	Slovenia	SVN								03	FISH,CRUSTACEANS,MOLLUSC	1	No Quantity			0		0		3313439			4
S3	2016	2016	2016	2	0	2	Export	704	Viet Nam	VNM	710	South Africa	ZAF								03	FISH,CRUSTACEANS,MOLLUSC	1	No Quantity			0		0		8886404			4
S3	2016	2016	2016	2	0	2	Export	704	Viet Nam	VNM	716	Zimbabwe	ZWE								03	FISH,CRUSTACEANS,MOLLUSC	1	No Quantity			0		0		964293			4
S3	2016	2016	2016	2	0	2	Export	704	Viet Nam	VNM	724	Spain	ESP								03	FISH,CRUSTACEANS,MOLLUSC	1	No Quantity			0		0		85314320			4
S3	2016	2016	2016	2	0	2	Export	704	Viet Nam	VNM	729	Sudan	SDN								03	FISH,CRUSTACEANS,MOLLUSC	1	No Quantity			0		0		1448283			4
S3	2016	2016	2016	2	0	2	Export	704	Viet Nam	VNM	752	Sweden	SWE								03	FISH,CRUSTACEANS,MOLLUSC	1	No Quantity			0		0		15175277			4
S3	2016	2016	2016	2	0	2	Export	704	Viet Nam	VNM	757	Switzerland	CHE								03	FISH,CRUSTACEANS,MOLLUSC	1	No Quantity			0		0		38694852			4
S3	2016	2016	2016	2	0	2	Export	704	Viet Nam	VNM	760	Syria	SYR								03	FISH,CRUSTACEANS,MOLLUSC	1	No Quantity			0		0		505366			4
S3	2016	2016	2016	2	0	2	Export	704	Viet Nam	VNM	764	Thailand	THA								03	FISH,CRUSTACEANS,MOLLUSC	1	No Quantity			0		0		241747474			4
S3	2016	2016	2016	2	0	2	Export	704	Viet Nam	VNM	780	Trinidad and Tobago	TTO								03	FISH,CRUSTACEANS,MOLLUSC	1	No Quantity			0		0		1065215			4
S3	2016	2016	2016	2	0	2	Export	704	Viet Nam	VNM	784	United Arab Emirates	ARE								03	FISH,CRUSTACEANS,MOLLUSC	1	No Quantity			0		0		50516246			4
S3	2016	2016	2016	2	0	2	Export	704	Viet Nam	VNM	788	Tunisia	TUN								03	FISH,CRUSTACEANS,MOLLUSC	1	No Quantity			0		0		6522977			4
S3	2016	2016	2016	2	0	2	Export	704	Viet Nam	VNM	792	Turkey	TUR								03	FISH,CRUSTACEANS,MOLLUSC	1	No Quantity			0		0		5504429			4
S3	2016	2016	2016	2	0	2	Export	704	Viet Nam	VNM	804	Ukraine	UKR								03	FISH,CRUSTACEANS,MOLLUSC	1	No Quantity			0		0		14011256			4
S3	2016	2016	2016	2	0	2	Export	704	Viet Nam	VNM	818	Egypt	EGY								03	FISH,CRUSTACEANS,MOLLUSC	1	No Quantity			0		0		45794077			4
S3	2016	2016	2016	2	0	2	Export	704	Viet Nam	VNM	826	United Kingdom	GBR								03	FISH,CRUSTACEANS,MOLLUSC	1	No Quantity			0		0		204971216			4
S3	2016	2016	2016	2	0	2	Export	704	Viet Nam	VNM	834	United Rep. of Tanzania	TZA								03	FISH,CRUSTACEANS,MOLLUSC	1	No Quantity			0		0		55143			4
S3	2016	2016	2016	2	0	2	Export	704	Viet Nam	VNM	842	USA	USA								03	FISH,CRUSTACEANS,MOLLUSC	1	No Quantity			0		0		1439531273			4
S3	2016	2016	2016	2	0	2	Export	704	Viet Nam	VNM	858	Uruguay	URY								03	FISH,CRUSTACEANS,MOLLUSC	1	No Quantity			0		0		3172118			4
S3	2016	2016	2016	2	0	2	Export	704	Viet Nam	VNM	860	Uzbekistan	UZB								03	FISH,CRUSTACEANS,MOLLUSC	1	No Quantity			0		0		28000			4
S3	2016	2016	2016	2	0	2	Export	704	Viet Nam	VNM	862	Venezuela	VEN								03	FISH,CRUSTACEANS,MOLLUSC	1	No Quantity			0		0		810667			4
S3	2016	2016	2016	2	0	2	Export	704	Viet Nam	VNM	887	Yemen	YEM								03	FISH,CRUSTACEANS,MOLLUSC	1	No Quantity			0		0		435888			4
S3	2016	2016	2016	2	0	2	Export	704	Viet Nam	VNM	899	Areas, nes									03	FISH,CRUSTACEANS,MOLLUSC	1	No Quantity			0		0		39368921			4
S3	2016	2016	2016	2	0	2	Export	703	Slovakia	SVK	0	World	WLD								04	CEREALS,CEREAL PREPRTNS.	1	No Quantity			0		0		621497738			4
S3	2016	2016	2016	2	0	2	Export	703	Slovakia	SVK	8	Albania	ALB								04	CEREALS,CEREAL PREPRTNS.	1	No Quantity			0		0		37915			0
S3	2016	2016	2016	2	0	2	Export	703	Slovakia	SVK	36	Australia	AUS								04	CEREALS,CEREAL PREPRTNS.	1	No Quantity			0		0		8952			0
S3	2016	2016	2016	2	0	2	Export	703	Slovakia	SVK	40	Austria	AUT								04	CEREALS,CEREAL PREPRTNS.	1	No Quantity			0		0		99408161			0
S3	2016	2016	2016	2	0	2	Export	703	Slovakia	SVK	56	Belgium	BEL								04	CEREALS,CEREAL PREPRTNS.	1	No Quantity			0		0		261404			0
S3	2016	2016	2016	2	0	2	Export	703	Slovakia	SVK	70	Bosnia Herzegovina	BIH								04	CEREALS,CEREAL PREPRTNS.	1	No Quantity			0		0		48368			0
S3	2016	2016	2016	2	0	2	Export	703	Slovakia	SVK	76	Brazil	BRA								04	CEREALS,CEREAL PREPRTNS.	1	No Quantity			0		0		18803			0
S3	2016	2016	2016	2	0	2	Export	703	Slovakia	SVK	100	Bulgaria	BGR								04	CEREALS,CEREAL PREPRTNS.	1	No Quantity			0		0		2520215			0
S3	2016	2016	2016	2	0	2	Export	703	Slovakia	SVK	112	Belarus	BLR								04	CEREALS,CEREAL PREPRTNS.	1	No Quantity			0		0		2130938			0
S3	2016	2016	2016	2	0	2	Export	703	Slovakia	SVK	124	Canada	CAN								04	CEREALS,CEREAL PREPRTNS.	1	No Quantity			0		0		173960			0
S3	2016	2016	2016	2	0	2	Export	703	Slovakia	SVK	152	Chile	CHL								04	CEREALS,CEREAL PREPRTNS.	1	No Quantity			0		0		3553			0
S3	2016	2016	2016	2	0	2	Export	703	Slovakia	SVK	156	China	CHN								04	CEREALS,CEREAL PREPRTNS.	1	No Quantity			0		0		49582			0
S3	2016	2016	2016	2	0	2	Export	703	Slovakia	SVK	191	Croatia	HRV								04	CEREALS,CEREAL PREPRTNS.	1	No Quantity			0		0		3538818			0
S3	2016	2016	2016	2	0	2	Export	703	Slovakia	SVK	192	Cuba	CUB								04	CEREALS,CEREAL PREPRTNS.	1	No Quantity			0		0		166			0
S3	2016	2016	2016	2	0	2	Export	703	Slovakia	SVK	196	Cyprus	CYP								04	CEREALS,CEREAL PREPRTNS.	1	No Quantity			0		0		58843			0
S3	2016	2016	2016	2	0	2	Export	703	Slovakia	SVK	203	Czechia	CZE								04	CEREALS,CEREAL PREPRTNS.	1	No Quantity			0		0		106156861			4
S3	2016	2016	2016	2	0	2	Export	703	Slovakia	SVK	208	Denmark	DNK								04	CEREALS,CEREAL PREPRTNS.	1	No Quantity			0		0		369812			0
S3	2016	2016	2016	2	0	2	Export	703	Slovakia	SVK	233	Estonia	EST								04	CEREALS,CEREAL PREPRTNS.	1	No Quantity			0		0		4710			0
S3	2016	2016	2016	2	0	2	Export	703	Slovakia	SVK	246	Finland	FIN								04	CEREALS,CEREAL PREPRTNS.	1	No Quantity			0		0		1275			0
S3	2016	2016	2016	2	0	2	Export	703	Slovakia	SVK	251	France	FRA								04	CEREALS,CEREAL PREPRTNS.	1	No Quantity			0		0		2041998			0
S3	2016	2016	2016	2	0	2	Export	703	Slovakia	SVK	276	Germany	DEU								04	CEREALS,CEREAL PREPRTNS.	1	No Quantity			0		0		54137117			4
S3	2016	2016	2016	2	0	2	Export	703	Slovakia	SVK	300	Greece	GRC								04	CEREALS,CEREAL PREPRTNS.	1	No Quantity			0		0		792774			0
S3	2016	2016	2016	2	0	2	Export	703	Slovakia	SVK	344	China, Hong Kong SAR	HKG								04	CEREALS,CEREAL PREPRTNS.	1	No Quantity			0		0		1085			0
S3	2016	2016	2016	2	0	2	Export	703	Slovakia	SVK	348	Hungary	HUN								04	CEREALS,CEREAL PREPRTNS.	1	No Quantity			0		0		81578948			4
S3	2016	2016	2016	2	0	2	Export	703	Slovakia	SVK	364	Iran	IRN								04	CEREALS,CEREAL PREPRTNS.	1	No Quantity			0		0		162			0
S3	2016	2016	2016	2	0	2	Export	703	Slovakia	SVK	372	Ireland	IRL								04	CEREALS,CEREAL PREPRTNS.	1	No Quantity			0		0		607424			0
S3	2016	2016	2016	2	0	2	Export	703	Slovakia	SVK	376	Israel	ISR								04	CEREALS,CEREAL PREPRTNS.	1	No Quantity			0		0		48614			0
S3	2016	2016	2016	2	0	2	Export	703	Slovakia	SVK	381	Italy	ITA								04	CEREALS,CEREAL PREPRTNS.	1	No Quantity			0		0		44700732			0
S3	2016	2016	2016	2	0	2	Export	703	Slovakia	SVK	392	Japan	JPN								04	CEREALS,CEREAL PREPRTNS.	1	No Quantity			0		0		33775			0
S3	2016	2016	2016	2	0	2	Export	703	Slovakia	SVK	400	Jordan	JOR								04	CEREALS,CEREAL PREPRTNS.	1	No Quantity			0		0		158			0
S3	2016	2016	2016	2	0	2	Export	703	Slovakia	SVK	410	Rep. of Korea	KOR								04	CEREALS,CEREAL PREPRTNS.	1	No Quantity			0		0		21832			0
S3	2016	2016	2016	2	0	2	Export	703	Slovakia	SVK	414	Kuwait	KWT								04	CEREALS,CEREAL PREPRTNS.	1	No Quantity			0		0		43405			0
S3	2016	2016	2016	2	0	2	Export	703	Slovakia	SVK	417	Kyrgyzstan	KGZ								04	CEREALS,CEREAL PREPRTNS.	1	No Quantity			0		0		5402			0
S3	2016	2016	2016	2	0	2	Export	703	Slovakia	SVK	422	Lebanon	LBN								04	CEREALS,CEREAL PREPRTNS.	1	No Quantity			0		0		2736			0
S3	2016	2016	2016	2	0	2	Export	703	Slovakia	SVK	428	Latvia	LVA								04	CEREALS,CEREAL PREPRTNS.	1	No Quantity			0		0		125187			0
S3	2016	2016	2016	2	0	2	Export	703	Slovakia	SVK	440	Lithuania	LTU								04	CEREALS,CEREAL PREPRTNS.	1	No Quantity			0		0		824859			0
S3	2016	2016	2016	2	0	2	Export	703	Slovakia	SVK	470	Malta	MLT								04	CEREALS,CEREAL PREPRTNS.	1	No Quantity			0		0		37128			0
S3	2016	2016	2016	2	0	2	Export	703	Slovakia	SVK	496	Mongolia	MNG								04	CEREALS,CEREAL PREPRTNS.	1	No Quantity			0		0		159347			0
S3	2016	2016	2016	2	0	2	Export	703	Slovakia	SVK	498	Rep. of Moldova	MDA								04	CEREALS,CEREAL PREPRTNS.	1	No Quantity			0		0		499636			0
S3	2016	2016	2016	2	0	2	Export	703	Slovakia	SVK	504	Morocco	MAR								04	CEREALS,CEREAL PREPRTNS.	1	No Quantity			0		0		9			0
S3	2016	2016	2016	2	0	2	Export	703	Slovakia	SVK	528	Netherlands	NLD								04	CEREALS,CEREAL PREPRTNS.	1	No Quantity			0		0		27329335			0
S3	2016	2016	2016	2	0	2	Export	703	Slovakia	SVK	566	Nigeria	NGA								04	CEREALS,CEREAL PREPRTNS.	1	No Quantity			0		0		1644925			0
S3	2016	2016	2016	2	0	2	Export	703	Slovakia	SVK	579	Norway	NOR								04	CEREALS,CEREAL PREPRTNS.	1	No Quantity			0		0		110631			0
S3	2016	2016	2016	2	0	2	Export	703	Slovakia	SVK	616	Poland	POL								04	CEREALS,CEREAL PREPRTNS.	1	No Quantity			0		0		135443486			0
S3	2016	2016	2016	2	0	2	Export	703	Slovakia	SVK	620	Portugal	PRT								04	CEREALS,CEREAL PREPRTNS.	1	No Quantity			0		0		9905			0
S3	2016	2016	2016	2	0	2	Export	703	Slovakia	SVK	634	Qatar	QAT								04	CEREALS,CEREAL PREPRTNS.	1	No Quantity			0		0		14173			0
S3	2016	2016	2016	2	0	2	Export	703	Slovakia	SVK	642	Romania	ROU								04	CEREALS,CEREAL PREPRTNS.	1	No Quantity			0		0		30140629			0
S3	2016	2016	2016	2	0	2	Export	703	Slovakia	SVK	643	Russian Federation	RUS								04	CEREALS,CEREAL PREPRTNS.	1	No Quantity			0		0		3198639			0
S3	2016	2016	2016	2	0	2	Export	703	Slovakia	SVK	682	Saudi Arabia	SAU								04	CEREALS,CEREAL PREPRTNS.	1	No Quantity			0		0		11830			0
S3	2016	2016	2016	2	0	2	Export	703	Slovakia	SVK	688	Serbia	SRB								04	CEREALS,CEREAL PREPRTNS.	1	No Quantity			0		0		930943			0
S3	2016	2016	2016	2	0	2	Export	703	Slovakia	SVK	704	Viet Nam	VNM								04	CEREALS,CEREAL PREPRTNS.	1	No Quantity			0		0		8511			0
S3	2016	2016	2016	2	0	2	Export	703	Slovakia	SVK	705	Slovenia	SVN								04	CEREALS,CEREAL PREPRTNS.	1	No Quantity			0		0		4894372			0
S3	2016	2016	2016	2	0	2	Export	703	Slovakia	SVK	724	Spain	ESP								04	CEREALS,CEREAL PREPRTNS.	1	No Quantity			0		0		27022			0
S3	2016	2016	2016	2	0	2	Export	703	Slovakia	SVK	752	Sweden	SWE								04	CEREALS,CEREAL PREPRTNS.	1	No Quantity			0		0		323872			0
S3	2016	2016	2016	2	0	2	Export	703	Slovakia	SVK	757	Switzerland	CHE								04	CEREALS,CEREAL PREPRTNS.	1	No Quantity			0		0		10600256			0
S3	2016	2016	2016	2	0	2	Export	703	Slovakia	SVK	762	Tajikistan	TJK								04	CEREALS,CEREAL PREPRTNS.	1	No Quantity			0		0		26803			0
S3	2016	2016	2016	2	0	2	Export	703	Slovakia	SVK	784	United Arab Emirates	ARE								04	CEREALS,CEREAL PREPRTNS.	1	No Quantity			0		0		5525			0
S3	2016	2016	2016	2	0	2	Export	703	Slovakia	SVK	788	Tunisia	TUN								04	CEREALS,CEREAL PREPRTNS.	1	No Quantity			0		0		17			0
S3	2016	2016	2016	2	0	2	Export	703	Slovakia	SVK	792	Turkey	TUR								04	CEREALS,CEREAL PREPRTNS.	1	No Quantity			0		0		1991202			0
S3	2016	2016	2016	2	0	2	Export	703	Slovakia	SVK	795	Turkmenistan	TKM								04	CEREALS,CEREAL PREPRTNS.	1	No Quantity			0		0		362566			0
S3	2016	2016	2016	2	0	2	Export	703	Slovakia	SVK	800	Uganda	UGA								04	CEREALS,CEREAL PREPRTNS.	1	No Quantity			0		0		5726			0
S3	2016	2016	2016	2	0	2	Export	703	Slovakia	SVK	804	Ukraine	UKR								04	CEREALS,CEREAL PREPRTNS.	1	No Quantity			0		0		454258			0
S3	2016	2016	2016	2	0	2	Export	703	Slovakia	SVK	807	North Macedonia	MKD								04	CEREALS,CEREAL PREPRTNS.	1	No Quantity			0		0		1493331			0
S3	2016	2016	2016	2	0	2	Export	703	Slovakia	SVK	826	United Kingdom	GBR								04	CEREALS,CEREAL PREPRTNS.	1	No Quantity			0		0		1428905			0
S3	2016	2016	2016	2	0	2	Export	703	Slovakia	SVK	842	USA	USA								04	CEREALS,CEREAL PREPRTNS.	1	No Quantity			0		0		37378			0
S3	2016	2016	2016	2	0	2	Export	703	Slovakia	SVK	887	Yemen	YEM								04	CEREALS,CEREAL PREPRTNS.	1	No Quantity			0		0		548799			0
S3	2016	2016	2016	2	0	2	Export	704	Viet Nam	VNM	0	World	WLD								04	CEREALS,CEREAL PREPRTNS.	1	No Quantity			0		0		2501335766			4
S3	2016	2016	2016	2	0	2	Export	704	Viet Nam	VNM	12	Algeria	DZA								04	CEREALS,CEREAL PREPRTNS.	1	No Quantity			0		0		15183554			0
S3	2016	2016	2016	2	0	2	Export	704	Viet Nam	VNM	20	Andorra	AND								04	CEREALS,CEREAL PREPRTNS.	1	No Quantity			0		0		292076			4
S3	2016	2016	2016	2	0	2	Export	704	Viet Nam	VNM	24	Angola	AGO								04	CEREALS,CEREAL PREPRTNS.	1	No Quantity			0		0		16039395			4
S3	2016	2016	2016	2	0	2	Export	704	Viet Nam	VNM	32	Argentina	ARG								04	CEREALS,CEREAL PREPRTNS.	1	No Quantity			0		0		71942			4
S3	2016	2016	2016	2	0	2	Export	704	Viet Nam	VNM	36	Australia	AUS								04	CEREALS,CEREAL PREPRTNS.	1	No Quantity			0		0		12468221			4
S3	2016	2016	2016	2	0	2	Export	704	Viet Nam	VNM	40	Austria	AUT								04	CEREALS,CEREAL PREPRTNS.	1	No Quantity			0		0		1016			4
S3	2016	2016	2016	2	0	2	Export	704	Viet Nam	VNM	48	Bahrain	BHR								04	CEREALS,CEREAL PREPRTNS.	1	No Quantity			0		0		743856			4
S3	2016	2016	2016	2	0	2	Export	704	Viet Nam	VNM	50	Bangladesh	BGD								04	CEREALS,CEREAL PREPRTNS.	1	No Quantity			0		0		33481			4
S3	2016	2016	2016	2	0	2	Export	704	Viet Nam	VNM	56	Belgium	BEL								04	CEREALS,CEREAL PREPRTNS.	1	No Quantity			0		0		4167814			4
S3	2016	2016	2016	2	0	2	Export	704	Viet Nam	VNM	68	Bolivia (Plurinational State of)	BOL								04	CEREALS,CEREAL PREPRTNS.	1	No Quantity			0		0		13205			0
S3	2016	2016	2016	2	0	2	Export	704	Viet Nam	VNM	76	Brazil	BRA								04	CEREALS,CEREAL PREPRTNS.	1	No Quantity			0		0		1014087			4
S3	2016	2016	2016	2	0	2	Export	704	Viet Nam	VNM	90	Solomon Isds	SLB								04	CEREALS,CEREAL PREPRTNS.	1	No Quantity			0		0		22629229			4
S3	2016	2016	2016	2	0	2	Export	704	Viet Nam	VNM	96	Brunei Darussalam	BRN								04	CEREALS,CEREAL PREPRTNS.	1	No Quantity			0		0		12778902			4
S3	2016	2016	2016	2	0	2	Export	704	Viet Nam	VNM	100	Bulgaria	BGR								04	CEREALS,CEREAL PREPRTNS.	1	No Quantity			0		0		60450			0
S3	2016	2016	2016	2	0	2	Export	704	Viet Nam	VNM	104	Myanmar	MMR								04	CEREALS,CEREAL PREPRTNS.	1	No Quantity			0		0		8477191			4
S3	2016	2016	2016	2	0	2	Export	704	Viet Nam	VNM	112	Belarus	BLR								04	CEREALS,CEREAL PREPRTNS.	1	No Quantity			0		0		12350			0
S3	2016	2016	2016	2	0	2	Export	704	Viet Nam	VNM	116	Cambodia	KHM								04	CEREALS,CEREAL PREPRTNS.	1	No Quantity			0		0		23488648			4
S3	2016	2016	2016	2	0	2	Export	704	Viet Nam	VNM	120	Cameroon	CMR								04	CEREALS,CEREAL PREPRTNS.	1	No Quantity			0		0		1040571			4
S3	2016	2016	2016	2	0	2	Export	704	Viet Nam	VNM	124	Canada	CAN								04	CEREALS,CEREAL PREPRTNS.	1	No Quantity			0		0		9663141			4
S3	2016	2016	2016	2	0	2	Export	704	Viet Nam	VNM	140	Central African Rep.	CAF								04	CEREALS,CEREAL PREPRTNS.	1	No Quantity			0		0		35144			0
S3	2016	2016	2016	2	0	2	Export	704	Viet Nam	VNM	144	Sri Lanka	LKA								04	CEREALS,CEREAL PREPRTNS.	1	No Quantity			0		0		262418			4
S3	2016	2016	2016	2	0	2	Export	704	Viet Nam	VNM	152	Chile	CHL								04	CEREALS,CEREAL PREPRTNS.	1	No Quantity			0		0		2228766			4
S3	2016	2016	2016	2	0	2	Export	704	Viet Nam	VNM	156	China	CHN								04	CEREALS,CEREAL PREPRTNS.	1	No Quantity			0		0		847597274			4
S3	2016	2016	2016	2	0	2	Export	704	Viet Nam	VNM	170	Colombia	COL								04	CEREALS,CEREAL PREPRTNS.	1	No Quantity			0		0		52638			4
S3	2016	2016	2016	2	0	2	Export	704	Viet Nam	VNM	178	Congo	COG								04	CEREALS,CEREAL PREPRTNS.	1	No Quantity			0		0		337757			0
S3	2016	2016	2016	2	0	2	Export	704	Viet Nam	VNM	180	Dem. Rep. of the Congo	COD								04	CEREALS,CEREAL PREPRTNS.	1	No Quantity			0		0		2581477			0
S3	2016	2016	2016	2	0	2	Export	704	Viet Nam	VNM	188	Costa Rica	CRI								04	CEREALS,CEREAL PREPRTNS.	1	No Quantity			0		0		110288			4
S3	2016	2016	2016	2	0	2	Export	704	Viet Nam	VNM	191	Croatia	HRV								04	CEREALS,CEREAL PREPRTNS.	1	No Quantity			0		0		654225			0
S3	2016	2016	2016	2	0	2	Export	704	Viet Nam	VNM	196	Cyprus	CYP								04	CEREALS,CEREAL PREPRTNS.	1	No Quantity			0		0		38136			4
S3	2016	2016	2016	2	0	2	Export	704	Viet Nam	VNM	203	Czechia	CZE								04	CEREALS,CEREAL PREPRTNS.	1	No Quantity			0		0		550061			4
S3	2016	2016	2016	2	0	2	Export	704	Viet Nam	VNM	204	Benin	BEN								04	CEREALS,CEREAL PREPRTNS.	1	No Quantity			0		0		2175824			4
S3	2016	2016	2016	2	0	2	Export	704	Viet Nam	VNM	208	Denmark	DNK								04	CEREALS,CEREAL PREPRTNS.	1	No Quantity			0		0		591146			4
S3	2016	2016	2016	2	0	2	Export	704	Viet Nam	VNM	218	Ecuador	ECU								04	CEREALS,CEREAL PREPRTNS.	1	No Quantity			0		0		10200			4
S3	2016	2016	2016	2	0	2	Export	704	Viet Nam	VNM	242	Fiji	FJI								04	CEREALS,CEREAL PREPRTNS.	1	No Quantity			0		0		12445025			0
S3	2016	2016	2016	2	0	2	Export	704	Viet Nam	VNM	246	Finland	FIN								04	CEREALS,CEREAL PREPRTNS.	1	No Quantity			0		0		26335			4
S3	2016	2016	2016	2	0	2	Export	704	Viet Nam	VNM	251	France	FRA								04	CEREALS,CEREAL PREPRTNS.	1	No Quantity			0		0		16989243			4
S3	2016	2016	2016	2	0	2	Export	704	Viet Nam	VNM	262	Djibouti	DJI								04	CEREALS,CEREAL PREPRTNS.	1	No Quantity			0		0		193910			0
S3	2016	2016	2016	2	0	2	Export	704	Viet Nam	VNM	266	Gabon	GAB								04	CEREALS,CEREAL PREPRTNS.	1	No Quantity			0		0		5810844			0
S3	2016	2016	2016	2	0	2	Export	704	Viet Nam	VNM	268	Georgia	GEO								04	CEREALS,CEREAL PREPRTNS.	1	No Quantity			0		0		143378			0
S3	2016	2016	2016	2	0	2	Export	704	Viet Nam	VNM	270	Gambia	GMB								04	CEREALS,CEREAL PREPRTNS.	1	No Quantity			0		0		165036			4
S3	2016	2016	2016	2	0	2	Export	704	Viet Nam	VNM	276	Germany	DEU								04	CEREALS,CEREAL PREPRTNS.	1	No Quantity			0		0		8024152			4
S3	2016	2016	2016	2	0	2	Export	704	Viet Nam	VNM	288	Ghana	GHA								04	CEREALS,CEREAL PREPRTNS.	1	No Quantity			0		0		237441726			4
S3	2016	2016	2016	2	0	2	Export	704	Viet Nam	VNM	296	Kiribati	KIR								04	CEREALS,CEREAL PREPRTNS.	1	No Quantity			0		0		5496761			4
S3	2016	2016	2016	2	0	2	Export	704	Viet Nam	VNM	300	Greece	GRC								04	CEREALS,CEREAL PREPRTNS.	1	No Quantity			0		0		227033			4
S3	2016	2016	2016	2	0	2	Export	704	Viet Nam	VNM	324	Guinea	GIN								04	CEREALS,CEREAL PREPRTNS.	1	No Quantity			0		0		25107			0
S3	2016	2016	2016	2	0	2	Export	704	Viet Nam	VNM	332	Haiti	HTI								04	CEREALS,CEREAL PREPRTNS.	1	No Quantity			0		0		8976535			4
S3	2016	2016	2016	2	0	2	Export	704	Viet Nam	VNM	344	China, Hong Kong SAR	HKG								04	CEREALS,CEREAL PREPRTNS.	1	No Quantity			0		0		58377771			4
S3	2016	2016	2016	2	0	2	Export	704	Viet Nam	VNM	348	Hungary	HUN								04	CEREALS,CEREAL PREPRTNS.	1	No Quantity			0		0		763271			4
S3	2016	2016	2016	2	0	2	Export	704	Viet Nam	VNM	352	Iceland	ISL								04	CEREALS,CEREAL PREPRTNS.	1	No Quantity			0		0		274275			0
S3	2016	2016	2016	2	0	2	Export	704	Viet Nam	VNM	360	Indonesia	IDN								04	CEREALS,CEREAL PREPRTNS.	1	No Quantity			0		0		131788156			4
S3	2016	2016	2016	2	0	2	Export	704	Viet Nam	VNM	372	Ireland	IRL								04	CEREALS,CEREAL PREPRTNS.	1	No Quantity			0		0		204286			4
S3	2016	2016	2016	2	0	2	Export	704	Viet Nam	VNM	376	Israel	ISR								04	CEREALS,CEREAL PREPRTNS.	1	No Quantity			0		0		2352798			4
S3	2016	2016	2016	2	0	2	Export	704	Viet Nam	VNM	381	Italy	ITA								04	CEREALS,CEREAL PREPRTNS.	1	No Quantity			0		0		875233			4
S3	2016	2016	2016	2	0	2	Export	704	Viet Nam	VNM	384	Côte d'Ivoire	CIV								04	CEREALS,CEREAL PREPRTNS.	1	No Quantity			0		0		91262366			4
S3	2016	2016	2016	2	0	2	Export	704	Viet Nam	VNM	388	Jamaica	JAM								04	CEREALS,CEREAL PREPRTNS.	1	No Quantity			0		0		23120			0
S3	2016	2016	2016	2	0	2	Export	704	Viet Nam	VNM	392	Japan	JPN								04	CEREALS,CEREAL PREPRTNS.	1	No Quantity			0		0		24340464			4
S3	2016	2016	2016	2	0	2	Export	704	Viet Nam	VNM	400	Jordan	JOR								04	CEREALS,CEREAL PREPRTNS.	1	No Quantity			0		0		493808			4
S3	2016	2016	2016	2	0	2	Export	704	Viet Nam	VNM	404	Kenya	KEN								04	CEREALS,CEREAL PREPRTNS.	1	No Quantity			0		0		417385			4
S3	2016	2016	2016	2	0	2	Export	704	Viet Nam	VNM	410	Rep. of Korea	KOR								04	CEREALS,CEREAL PREPRTNS.	1	No Quantity			0		0		32371944			4
S3	2016	2016	2016	2	0	2	Export	704	Viet Nam	VNM	414	Kuwait	KWT								04	CEREALS,CEREAL PREPRTNS.	1	No Quantity			0		0		1707138			4
S3	2016	2016	2016	2	0	2	Export	704	Viet Nam	VNM	418	Lao People's Dem. Rep.	LAO								04	CEREALS,CEREAL PREPRTNS.	1	No Quantity			0		0		5298007			4
S3	2016	2016	2016	2	0	2	Export	704	Viet Nam	VNM	422	Lebanon	LBN								04	CEREALS,CEREAL PREPRTNS.	1	No Quantity			0		0		413061			4
S3	2016	2016	2016	2	0	2	Export	704	Viet Nam	VNM	430	Liberia	LBR								04	CEREALS,CEREAL PREPRTNS.	1	No Quantity			0		0		163440			0
S3	2016	2016	2016	2	0	2	Export	704	Viet Nam	VNM	434	Libya	LBY								04	CEREALS,CEREAL PREPRTNS.	1	No Quantity			0		0		816174			4
S3	2016	2016	2016	2	0	2	Export	704	Viet Nam	VNM	440	Lithuania	LTU								04	CEREALS,CEREAL PREPRTNS.	1	No Quantity			0		0		3234368			0
S3	2016	2016	2016	2	0	2	Export	704	Viet Nam	VNM	446	China, Macao SAR	MAC								04	CEREALS,CEREAL PREPRTNS.	1	No Quantity			0		0		328486			4
S3	2016	2016	2016	2	0	2	Export	704	Viet Nam	VNM	450	Madagascar	MDG								04	CEREALS,CEREAL PREPRTNS.	1	No Quantity			0		0		556690			4
S3	2016	2016	2016	2	0	2	Export	704	Viet Nam	VNM	458	Malaysia	MYS								04	CEREALS,CEREAL PREPRTNS.	1	No Quantity			0		0		123744997			4
S3	2016	2016	2016	2	0	2	Export	704	Viet Nam	VNM	462	Maldives	MDV								04	CEREALS,CEREAL PREPRTNS.	1	No Quantity			0		0		397185			4
S3	2016	2016	2016	2	0	2	Export	704	Viet Nam	VNM	466	Mali	MLI								04	CEREALS,CEREAL PREPRTNS.	1	No Quantity			0		0		55820			4
S3	2016	2016	2016	2	0	2	Export	704	Viet Nam	VNM	470	Malta	MLT								04	CEREALS,CEREAL PREPRTNS.	1	No Quantity			0		0		10387			4
S3	2016	2016	2016	2	0	2	Export	704	Viet Nam	VNM	480	Mauritius	MUS								04	CEREALS,CEREAL PREPRTNS.	1	No Quantity			0		0		84698			4
S3	2016	2016	2016	2	0	2	Export	704	Viet Nam	VNM	484	Mexico	MEX								04	CEREALS,CEREAL PREPRTNS.	1	No Quantity			0		0		1210478			4
S3	2016	2016	2016	2	0	2	Export	704	Viet Nam	VNM	490	Other Asia, nes									04	CEREALS,CEREAL PREPRTNS.	1	No Quantity			0		0		23552538			4
S3	2016	2016	2016	2	0	2	Export	704	Viet Nam	VNM	496	Mongolia	MNG								04	CEREALS,CEREAL PREPRTNS.	1	No Quantity			0		0		3540569			4
S3	2016	2016	2016	2	0	2	Export	704	Viet Nam	VNM	504	Morocco	MAR								04	CEREALS,CEREAL PREPRTNS.	1	No Quantity			0		0		181997			4
S3	2016	2016	2016	2	0	2	Export	704	Viet Nam	VNM	508	Mozambique	MOZ								04	CEREALS,CEREAL PREPRTNS.	1	No Quantity			0		0		14937560			4
S3	2016	2016	2016	2	0	2	Export	704	Viet Nam	VNM	512	Oman	OMN								04	CEREALS,CEREAL PREPRTNS.	1	No Quantity			0		0		521300			4
S3	2016	2016	2016	2	0	2	Export	704	Viet Nam	VNM	524	Nepal	NPL								04	CEREALS,CEREAL PREPRTNS.	1	No Quantity			0		0		174277			4
S3	2016	2016	2016	2	0	2	Export	704	Viet Nam	VNM	528	Netherlands	NLD								04	CEREALS,CEREAL PREPRTNS.	1	No Quantity			0		0		9686206			4
S3	2016	2016	2016	2	0	2	Export	704	Viet Nam	VNM	548	Vanuatu	VUT								04	CEREALS,CEREAL PREPRTNS.	1	No Quantity			0		0		8359085			4
S3	2016	2016	2016	2	0	2	Export	704	Viet Nam	VNM	554	New Zealand	NZL								04	CEREALS,CEREAL PREPRTNS.	1	No Quantity			0		0		1762356			4
S3	2016	2016	2016	2	0	2	Export	704	Viet Nam	VNM	566	Nigeria	NGA								04	CEREALS,CEREAL PREPRTNS.	1	No Quantity			0		0		811253			4
S3	2016	2016	2016	2	0	2	Export	704	Viet Nam	VNM	579	Norway	NOR								04	CEREALS,CEREAL PREPRTNS.	1	No Quantity			0		0		1858286			4
S3	2016	2016	2016	2	0	2	Export	704	Viet Nam	VNM	586	Pakistan	PAK								04	CEREALS,CEREAL PREPRTNS.	1	No Quantity			0		0		52880			4
S3	2016	2016	2016	2	0	2	Export	704	Viet Nam	VNM	591	Panama	PAN								04	CEREALS,CEREAL PREPRTNS.	1	No Quantity			0		0		103327			4
S3	2016	2016	2016	2	0	2	Export	704	Viet Nam	VNM	598	Papua New Guinea	PNG								04	CEREALS,CEREAL PREPRTNS.	1	No Quantity			0		0		39576836			4
S3	2016	2016	2016	2	0	2	Export	704	Viet Nam	VNM	604	Peru	PER								04	CEREALS,CEREAL PREPRTNS.	1	No Quantity			0		0		48974			4
S3	2016	2016	2016	2	0	2	Export	704	Viet Nam	VNM	608	Philippines	PHL								04	CEREALS,CEREAL PREPRTNS.	1	No Quantity			0		0		193138322			4
S3	2016	2016	2016	2	0	2	Export	704	Viet Nam	VNM	616	Poland	POL								04	CEREALS,CEREAL PREPRTNS.	1	No Quantity			0		0		2284035			4
S3	2016	2016	2016	2	0	2	Export	704	Viet Nam	VNM	620	Portugal	PRT								04	CEREALS,CEREAL PREPRTNS.	1	No Quantity			0		0		681492			0
S3	2016	2016	2016	2	0	2	Export	704	Viet Nam	VNM	624	Guinea-Bissau	GNB								04	CEREALS,CEREAL PREPRTNS.	1	No Quantity			0		0		57684			0
S3	2016	2016	2016	2	0	2	Export	704	Viet Nam	VNM	626	Timor-Leste	TLS								04	CEREALS,CEREAL PREPRTNS.	1	No Quantity			0		0		27967189			4
S3	2016	2016	2016	2	0	2	Export	704	Viet Nam	VNM	634	Qatar	QAT								04	CEREALS,CEREAL PREPRTNS.	1	No Quantity			0		0		6542196			4
S3	2016	2016	2016	2	0	2	Export	704	Viet Nam	VNM	642	Romania	ROU								04	CEREALS,CEREAL PREPRTNS.	1	No Quantity			0		0		38925			4
S3	2016	2016	2016	2	0	2	Export	704	Viet Nam	VNM	643	Russian Federation	RUS								04	CEREALS,CEREAL PREPRTNS.	1	No Quantity			0		0		15297072			4
S3	2016	2016	2016	2	0	2	Export	704	Viet Nam	VNM	682	Saudi Arabia	SAU								04	CEREALS,CEREAL PREPRTNS.	1	No Quantity			0		0		10873580			4
S3	2016	2016	2016	2	0	2	Export	704	Viet Nam	VNM	686	Senegal	SEN								04	CEREALS,CEREAL PREPRTNS.	1	No Quantity			0		0		1111173			4
S3	2016	2016	2016	2	0	2	Export	704	Viet Nam	VNM	694	Sierra Leone	SLE								04	CEREALS,CEREAL PREPRTNS.	1	No Quantity			0		0		118651			0
S3	2016	2016	2016	2	0	2	Export	704	Viet Nam	VNM	699	India	IND								04	CEREALS,CEREAL PREPRTNS.	1	No Quantity			0		0		408220			4
S3	2016	2016	2016	2	0	2	Export	704	Viet Nam	VNM	702	Singapore	SGP								04	CEREALS,CEREAL PREPRTNS.	1	No Quantity			0		0		54809551			4
S3	2016	2016	2016	2	0	2	Export	704	Viet Nam	VNM	703	Slovakia	SVK								04	CEREALS,CEREAL PREPRTNS.	1	No Quantity			0		0		18476			4
S3	2016	2016	2016	2	0	2	Export	704	Viet Nam	VNM	705	Slovenia	SVN								04	CEREALS,CEREAL PREPRTNS.	1	No Quantity			0		0		58567			4
S3	2016	2016	2016	2	0	2	Export	704	Viet Nam	VNM	710	South Africa	ZAF								04	CEREALS,CEREAL PREPRTNS.	1	No Quantity			0		0		10350267			4
S3	2016	2016	2016	2	0	2	Export	704	Viet Nam	VNM	724	Spain	ESP								04	CEREALS,CEREAL PREPRTNS.	1	No Quantity			0		0		795959			4
S3	2016	2016	2016	2	0	2	Export	704	Viet Nam	VNM	729	Sudan	SDN								04	CEREALS,CEREAL PREPRTNS.	1	No Quantity			0		0		2901492			0
S3	2016	2016	2016	2	0	2	Export	704	Viet Nam	VNM	752	Sweden	SWE								04	CEREALS,CEREAL PREPRTNS.	1	No Quantity			0		0		641017			4
S3	2016	2016	2016	2	0	2	Export	704	Viet Nam	VNM	757	Switzerland	CHE								04	CEREALS,CEREAL PREPRTNS.	1	No Quantity			0		0		148996			4
S3	2016	2016	2016	2	0	2	Export	704	Viet Nam	VNM	760	Syria	SYR								04	CEREALS,CEREAL PREPRTNS.	1	No Quantity			0		0		665980			0
S3	2016	2016	2016	2	0	2	Export	704	Viet Nam	VNM	764	Thailand	THA								04	CEREALS,CEREAL PREPRTNS.	1	No Quantity			0		0		23405112			4
S3	2016	2016	2016	2	0	2	Export	704	Viet Nam	VNM	768	Togo	TGO								04	CEREALS,CEREAL PREPRTNS.	1	No Quantity			0		0		2685947			0
S3	2016	2016	2016	2	0	2	Export	704	Viet Nam	VNM	780	Trinidad and Tobago	TTO								04	CEREALS,CEREAL PREPRTNS.	1	No Quantity			0		0		93815			0
S3	2016	2016	2016	2	0	2	Export	704	Viet Nam	VNM	784	United Arab Emirates	ARE								04	CEREALS,CEREAL PREPRTNS.	1	No Quantity			0		0		21252330			4
S3	2016	2016	2016	2	0	2	Export	704	Viet Nam	VNM	792	Turkey	TUR								04	CEREALS,CEREAL PREPRTNS.	1	No Quantity			0		0		1429810			0
S3	2016	2016	2016	2	0	2	Export	704	Viet Nam	VNM	804	Ukraine	UKR								04	CEREALS,CEREAL PREPRTNS.	1	No Quantity			0		0		2025020			4
S3	2016	2016	2016	2	0	2	Export	704	Viet Nam	VNM	818	Egypt	EGY								04	CEREALS,CEREAL PREPRTNS.	1	No Quantity			0		0		92500			0
S3	2016	2016	2016	2	0	2	Export	704	Viet Nam	VNM	826	United Kingdom	GBR								04	CEREALS,CEREAL PREPRTNS.	1	No Quantity			0		0		12060554			4
S3	2016	2016	2016	2	0	2	Export	704	Viet Nam	VNM	834	United Rep. of Tanzania	TZA								04	CEREALS,CEREAL PREPRTNS.	1	No Quantity			0		0		7119077			4
S3	2016	2016	2016	2	0	2	Export	704	Viet Nam	VNM	842	USA	USA								04	CEREALS,CEREAL PREPRTNS.	1	No Quantity			0		0		44294111			4
S3	2016	2016	2016	2	0	2	Export	704	Viet Nam	VNM	854	Burkina Faso	BFA								04	CEREALS,CEREAL PREPRTNS.	1	No Quantity			0		0		37152			0
S3	2016	2016	2016	2	0	2	Export	704	Viet Nam	VNM	862	Venezuela	VEN								04	CEREALS,CEREAL PREPRTNS.	1	No Quantity			0		0		233567			0
S3	2016	2016	2016	2	0	2	Export	704	Viet Nam	VNM	887	Yemen	YEM								04	CEREALS,CEREAL PREPRTNS.	1	No Quantity			0		0		56231			0
S3	2016	2016	2016	2	0	2	Export	704	Viet Nam	VNM	899	Areas, nes									04	CEREALS,CEREAL PREPRTNS.	1	No Quantity			0		0		189538825			4
S3	2016	2016	2016	2	0	2	Export	703	Slovakia	SVK	0	World	WLD								05	VEGETABLES AND FRUIT	1	No Quantity			0		0		188716236			4
S3	2016	2016	2016	2	0	2	Export	703	Slovakia	SVK	36	Australia	AUS								05	VEGETABLES AND FRUIT	1	No Quantity			0		0		1004			0
S3	2016	2016	2016	2	0	2	Export	703	Slovakia	SVK	40	Austria	AUT								05	VEGETABLES AND FRUIT	1	No Quantity			0		0		13889187			4
S3	2016	2016	2016	2	0	2	Export	703	Slovakia	SVK	56	Belgium	BEL								05	VEGETABLES AND FRUIT	1	No Quantity			0		0		1853154			0
S3	2016	2016	2016	2	0	2	Export	703	Slovakia	SVK	70	Bosnia Herzegovina	BIH								05	VEGETABLES AND FRUIT	1	No Quantity			0		0		4089			0
S3	2016	2016	2016	2	0	2	Export	703	Slovakia	SVK	100	Bulgaria	BGR								05	VEGETABLES AND FRUIT	1	No Quantity			0		0		424349			0
S3	2016	2016	2016	2	0	2	Export	703	Slovakia	SVK	112	Belarus	BLR								05	VEGETABLES AND FRUIT	1	No Quantity			0		0		8587			0
S3	2016	2016	2016	2	0	2	Export	703	Slovakia	SVK	124	Canada	CAN								05	VEGETABLES AND FRUIT	1	No Quantity			0		0		4001			0
S3	2016	2016	2016	2	0	2	Export	703	Slovakia	SVK	152	Chile	CHL								05	VEGETABLES AND FRUIT	1	No Quantity			0		0		743			0
S3	2016	2016	2016	2	0	2	Export	703	Slovakia	SVK	156	China	CHN								05	VEGETABLES AND FRUIT	1	No Quantity			0		0		2752			0
S3	2016	2016	2016	2	0	2	Export	703	Slovakia	SVK	191	Croatia	HRV								05	VEGETABLES AND FRUIT	1	No Quantity			0		0		951196			0
S3	2016	2016	2016	2	0	2	Export	703	Slovakia	SVK	196	Cyprus	CYP								05	VEGETABLES AND FRUIT	1	No Quantity			0		0		240341			0
S3	2016	2016	2016	2	0	2	Export	703	Slovakia	SVK	203	Czechia	CZE								05	VEGETABLES AND FRUIT	1	No Quantity			0		0		80947640			4
S3	2016	2016	2016	2	0	2	Export	703	Slovakia	SVK	208	Denmark	DNK								05	VEGETABLES AND FRUIT	1	No Quantity			0		0		106779			0
S3	2016	2016	2016	2	0	2	Export	703	Slovakia	SVK	233	Estonia	EST								05	VEGETABLES AND FRUIT	1	No Quantity			0		0		526066			0
S3	2016	2016	2016	2	0	2	Export	703	Slovakia	SVK	246	Finland	FIN								05	VEGETABLES AND FRUIT	1	No Quantity			0		0		405220			0
S3	2016	2016	2016	2	0	2	Export	703	Slovakia	SVK	251	France	FRA								05	VEGETABLES AND FRUIT	1	No Quantity			0		0		3005095			4
S3	2016	2016	2016	2	0	2	Export	703	Slovakia	SVK	268	Georgia	GEO								05	VEGETABLES AND FRUIT	1	No Quantity			0		0		80623			0
S3	2016	2016	2016	2	0	2	Export	703	Slovakia	SVK	276	Germany	DEU								05	VEGETABLES AND FRUIT	1	No Quantity			0		0		13514728			4
S3	2016	2016	2016	2	0	2	Export	703	Slovakia	SVK	300	Greece	GRC								05	VEGETABLES AND FRUIT	1	No Quantity			0		0		421192			0
S3	2016	2016	2016	2	0	2	Export	703	Slovakia	SVK	348	Hungary	HUN								05	VEGETABLES AND FRUIT	1	No Quantity			0		0		41690633			4
S3	2016	2016	2016	2	0	2	Export	703	Slovakia	SVK	368	Iraq	IRQ								05	VEGETABLES AND FRUIT	1	No Quantity			0		0		6510			0
S3	2016	2016	2016	2	0	2	Export	703	Slovakia	SVK	372	Ireland	IRL								05	VEGETABLES AND FRUIT	1	No Quantity			0		0		104657			0
S3	2016	2016	2016	2	0	2	Export	703	Slovakia	SVK	381	Italy	ITA								05	VEGETABLES AND FRUIT	1	No Quantity			0		0		2220710			4
S3	2016	2016	2016	2	0	2	Export	703	Slovakia	SVK	392	Japan	JPN								05	VEGETABLES AND FRUIT	1	No Quantity			0		0		23869			0
S3	2016	2016	2016	2	0	2	Export	703	Slovakia	SVK	400	Jordan	JOR								05	VEGETABLES AND FRUIT	1	No Quantity			0		0		39675			0
S3	2016	2016	2016	2	0	2	Export	703	Slovakia	SVK	410	Rep. of Korea	KOR								05	VEGETABLES AND FRUIT	1	No Quantity			0		0		10460			0
S3	2016	2016	2016	2	0	2	Export	703	Slovakia	SVK	428	Latvia	LVA								05	VEGETABLES AND FRUIT	1	No Quantity			0		0		213600			0
S3	2016	2016	2016	2	0	2	Export	703	Slovakia	SVK	440	Lithuania	LTU								05	VEGETABLES AND FRUIT	1	No Quantity			0		0		771250			0
S3	2016	2016	2016	2	0	2	Export	703	Slovakia	SVK	458	Malaysia	MYS								05	VEGETABLES AND FRUIT	1	No Quantity			0		0		891			0
S3	2016	2016	2016	2	0	2	Export	703	Slovakia	SVK	470	Malta	MLT								05	VEGETABLES AND FRUIT	1	No Quantity			0		0		95263			0
S3	2016	2016	2016	2	0	2	Export	703	Slovakia	SVK	496	Mongolia	MNG								05	VEGETABLES AND FRUIT	1	No Quantity			0		0		29954			0
S3	2016	2016	2016	2	0	2	Export	703	Slovakia	SVK	498	Rep. of Moldova	MDA								05	VEGETABLES AND FRUIT	1	No Quantity			0		0		1276			0
S3	2016	2016	2016	2	0	2	Export	703	Slovakia	SVK	528	Netherlands	NLD								05	VEGETABLES AND FRUIT	1	No Quantity			0		0		1976109			0
S3	2016	2016	2016	2	0	2	Export	703	Slovakia	SVK	579	Norway	NOR								05	VEGETABLES AND FRUIT	1	No Quantity			0		0		1037			0
S3	2016	2016	2016	2	0	2	Export	703	Slovakia	SVK	616	Poland	POL								05	VEGETABLES AND FRUIT	1	No Quantity			0		0		12423876			4
S3	2016	2016	2016	2	0	2	Export	703	Slovakia	SVK	620	Portugal	PRT								05	VEGETABLES AND FRUIT	1	No Quantity			0		0		341129			0
S3	2016	2016	2016	2	0	2	Export	703	Slovakia	SVK	642	Romania	ROU								05	VEGETABLES AND FRUIT	1	No Quantity			0		0		3991763			4
S3	2016	2016	2016	2	0	2	Export	703	Slovakia	SVK	643	Russian Federation	RUS								05	VEGETABLES AND FRUIT	1	No Quantity			0		0		896			0
S3	2016	2016	2016	2	0	2	Export	703	Slovakia	SVK	682	Saudi Arabia	SAU								05	VEGETABLES AND FRUIT	1	No Quantity			0		0		26212			0
S3	2016	2016	2016	2	0	2	Export	703	Slovakia	SVK	688	Serbia	SRB								05	VEGETABLES AND FRUIT	1	No Quantity			0		0		41070			0
S3	2016	2016	2016	2	0	2	Export	703	Slovakia	SVK	705	Slovenia	SVN								05	VEGETABLES AND FRUIT	1	No Quantity			0		0		882971			4
S3	2016	2016	2016	2	0	2	Export	703	Slovakia	SVK	724	Spain	ESP								05	VEGETABLES AND FRUIT	1	No Quantity			0		0		812277			0
S3	2016	2016	2016	2	0	2	Export	703	Slovakia	SVK	752	Sweden	SWE								05	VEGETABLES AND FRUIT	1	No Quantity			0		0		503824			0
S3	2016	2016	2016	2	0	2	Export	703	Slovakia	SVK	757	Switzerland	CHE								05	VEGETABLES AND FRUIT	1	No Quantity			0		0		2198791			0
S3	2016	2016	2016	2	0	2	Export	703	Slovakia	SVK	762	Tajikistan	TJK								05	VEGETABLES AND FRUIT	1	No Quantity			0		0		3139			0
S3	2016	2016	2016	2	0	2	Export	703	Slovakia	SVK	784	United Arab Emirates	ARE								05	VEGETABLES AND FRUIT	1	No Quantity			0		0		313			0
S3	2016	2016	2016	2	0	2	Export	703	Slovakia	SVK	792	Turkey	TUR								05	VEGETABLES AND FRUIT	1	No Quantity			0		0		11			0
S3	2016	2016	2016	2	0	2	Export	703	Slovakia	SVK	795	Turkmenistan	TKM								05	VEGETABLES AND FRUIT	1	No Quantity			0		0		11263			0
S3	2016	2016	2016	2	0	2	Export	703	Slovakia	SVK	804	Ukraine	UKR								05	VEGETABLES AND FRUIT	1	No Quantity			0		0		1860785			0
S3	2016	2016	2016	2	0	2	Export	703	Slovakia	SVK	807	North Macedonia	MKD								05	VEGETABLES AND FRUIT	1	No Quantity			0		0		1036			0
S3	2016	2016	2016	2	0	2	Export	703	Slovakia	SVK	826	United Kingdom	GBR								05	VEGETABLES AND FRUIT	1	No Quantity			0		0		2040030			0
S3	2016	2016	2016	2	0	2	Export	703	Slovakia	SVK	842	USA	USA								05	VEGETABLES AND FRUIT	1	No Quantity			0		0		4185			0
S3	2016	2016	2016	2	0	2	Export	704	Viet Nam	VNM	0	World	WLD								05	VEGETABLES AND FRUIT	1	No Quantity			0		0		5554998481			4
S3	2016	2016	2016	2	0	2	Export	704	Viet Nam	VNM	12	Algeria	DZA								05	VEGETABLES AND FRUIT	1	No Quantity			0		0		3590165			4
S3	2016	2016	2016	2	0	2	Export	704	Viet Nam	VNM	24	Angola	AGO								05	VEGETABLES AND FRUIT	1	No Quantity			0		0		90021			4
S3	2016	2016	2016	2	0	2	Export	704	Viet Nam	VNM	32	Argentina	ARG								05	VEGETABLES AND FRUIT	1	No Quantity			0		0		1501427			4
S3	2016	2016	2016	2	0	2	Export	704	Viet Nam	VNM	36	Australia	AUS								05	VEGETABLES AND FRUIT	1	No Quantity			0		0		146731331			4
S3	2016	2016	2016	2	0	2	Export	704	Viet Nam	VNM	40	Austria	AUT								05	VEGETABLES AND FRUIT	1	No Quantity			0		0		32590			4
S3	2016	2016	2016	2	0	2	Export	704	Viet Nam	VNM	44	Bahamas	BHS								05	VEGETABLES AND FRUIT	1	No Quantity			0		0		27362			4
S3	2016	2016	2016	2	0	2	Export	704	Viet Nam	VNM	48	Bahrain	BHR								05	VEGETABLES AND FRUIT	1	No Quantity			0		0		1012547			4
S3	2016	2016	2016	2	0	2	Export	704	Viet Nam	VNM	50	Bangladesh	BGD								05	VEGETABLES AND FRUIT	1	No Quantity			0		0		3218072			4
S3	2016	2016	2016	2	0	2	Export	704	Viet Nam	VNM	56	Belgium	BEL								05	VEGETABLES AND FRUIT	1	No Quantity			0		0		17457086			4
S3	2016	2016	2016	2	0	2	Export	704	Viet Nam	VNM	76	Brazil	BRA								05	VEGETABLES AND FRUIT	1	No Quantity			0		0		1744882			4
S3	2016	2016	2016	2	0	2	Export	704	Viet Nam	VNM	90	Solomon Isds	SLB								05	VEGETABLES AND FRUIT	1	No Quantity			0		0		20982			4
S3	2016	2016	2016	2	0	2	Export	704	Viet Nam	VNM	96	Brunei Darussalam	BRN								05	VEGETABLES AND FRUIT	1	No Quantity			0		0		159801			4
S3	2016	2016	2016	2	0	2	Export	704	Viet Nam	VNM	100	Bulgaria	BGR								05	VEGETABLES AND FRUIT	1	No Quantity			0		0		4461612			4
S3	2016	2016	2016	2	0	2	Export	704	Viet Nam	VNM	104	Myanmar	MMR								05	VEGETABLES AND FRUIT	1	No Quantity			0		0		355346			4
S3	2016	2016	2016	2	0	2	Export	704	Viet Nam	VNM	112	Belarus	BLR								05	VEGETABLES AND FRUIT	1	No Quantity			0		0		398710			4
S3	2016	2016	2016	2	0	2	Export	704	Viet Nam	VNM	116	Cambodia	KHM								05	VEGETABLES AND FRUIT	1	No Quantity			0		0		2109063			4
S3	2016	2016	2016	2	0	2	Export	704	Viet Nam	VNM	120	Cameroon	CMR								05	VEGETABLES AND FRUIT	1	No Quantity			0		0		245164			4
S3	2016	2016	2016	2	0	2	Export	704	Viet Nam	VNM	124	Canada	CAN								05	VEGETABLES AND FRUIT	1	No Quantity			0		0		106385916			4
S3	2016	2016	2016	2	0	2	Export	704	Viet Nam	VNM	144	Sri Lanka	LKA								05	VEGETABLES AND FRUIT	1	No Quantity			0		0		878653			4
S3	2016	2016	2016	2	0	2	Export	704	Viet Nam	VNM	152	Chile	CHL								05	VEGETABLES AND FRUIT	1	No Quantity			0		0		1945055			4
S3	2016	2016	2016	2	0	2	Export	704	Viet Nam	VNM	156	China	CHN								05	VEGETABLES AND FRUIT	1	No Quantity			0		0		2375681466			4
S3	2016	2016	2016	2	0	2	Export	704	Viet Nam	VNM	170	Colombia	COL								05	VEGETABLES AND FRUIT	1	No Quantity			0		0		688844			4
S3	2016	2016	2016	2	0	2	Export	704	Viet Nam	VNM	178	Congo	COG								05	VEGETABLES AND FRUIT	1	No Quantity			0		0		121378			4
S3	2016	2016	2016	2	0	2	Export	704	Viet Nam	VNM	180	Dem. Rep. of the Congo	COD								05	VEGETABLES AND FRUIT	1	No Quantity			0		0		46395			4
S3	2016	2016	2016	2	0	2	Export	704	Viet Nam	VNM	188	Costa Rica	CRI								05	VEGETABLES AND FRUIT	1	No Quantity			0		0		985112			4
S3	2016	2016	2016	2	0	2	Export	704	Viet Nam	VNM	191	Croatia	HRV								05	VEGETABLES AND FRUIT	1	No Quantity			0		0		1849515			4
S3	2016	2016	2016	2	0	2	Export	704	Viet Nam	VNM	196	Cyprus	CYP								05	VEGETABLES AND FRUIT	1	No Quantity			0		0		686050			4
S3	2016	2016	2016	2	0	2	Export	704	Viet Nam	VNM	203	Czechia	CZE								05	VEGETABLES AND FRUIT	1	No Quantity			0		0		1736427			4
S3	2016	2016	2016	2	0	2	Export	704	Viet Nam	VNM	204	Benin	BEN								05	VEGETABLES AND FRUIT	1	No Quantity			0		0		114371			4
S3	2016	2016	2016	2	0	2	Export	704	Viet Nam	VNM	208	Denmark	DNK								05	VEGETABLES AND FRUIT	1	No Quantity			0		0		4071806			4
S3	2016	2016	2016	2	0	2	Export	704	Viet Nam	VNM	214	Dominican Rep.	DOM								05	VEGETABLES AND FRUIT	1	No Quantity			0		0		3228393			4
S3	2016	2016	2016	2	0	2	Export	704	Viet Nam	VNM	233	Estonia	EST								05	VEGETABLES AND FRUIT	1	No Quantity			0		0		5229303			4
S3	2016	2016	2016	2	0	2	Export	704	Viet Nam	VNM	246	Finland	FIN								05	VEGETABLES AND FRUIT	1	No Quantity			0		0		2244318			4
S3	2016	2016	2016	2	0	2	Export	704	Viet Nam	VNM	251	France	FRA								05	VEGETABLES AND FRUIT	1	No Quantity			0		0		40743367			4
S3	2016	2016	2016	2	0	2	Export	704	Viet Nam	VNM	262	Djibouti	DJI								05	VEGETABLES AND FRUIT	1	No Quantity			0		0		228120			4
S3	2016	2016	2016	2	0	2	Export	704	Viet Nam	VNM	266	Gabon	GAB								05	VEGETABLES AND FRUIT	1	No Quantity			0		0		76844			4
S3	2016	2016	2016	2	0	2	Export	704	Viet Nam	VNM	268	Georgia	GEO								05	VEGETABLES AND FRUIT	1	No Quantity			0		0		209716			4
S3	2016	2016	2016	2	0	2	Export	704	Viet Nam	VNM	270	Gambia	GMB								05	VEGETABLES AND FRUIT	1	No Quantity			0		0		166531			4
S3	2016	2016	2016	2	0	2	Export	704	Viet Nam	VNM	276	Germany	DEU								05	VEGETABLES AND FRUIT	1	No Quantity			0		0		114331393			4
S3	2016	2016	2016	2	0	2	Export	704	Viet Nam	VNM	288	Ghana	GHA								05	VEGETABLES AND FRUIT	1	No Quantity			0		0		77710			4
S3	2016	2016	2016	2	0	2	Export	704	Viet Nam	VNM	296	Kiribati	KIR								05	VEGETABLES AND FRUIT	1	No Quantity			0		0		1273			4
S3	2016	2016	2016	2	0	2	Export	704	Viet Nam	VNM	300	Greece	GRC								05	VEGETABLES AND FRUIT	1	No Quantity			0		0		7115700			4
S3	2016	2016	2016	2	0	2	Export	704	Viet Nam	VNM	320	Guatemala	GTM								05	VEGETABLES AND FRUIT	1	No Quantity			0		0		2236758			4
S3	2016	2016	2016	2	0	2	Export	704	Viet Nam	VNM	324	Guinea	GIN								05	VEGETABLES AND FRUIT	1	No Quantity			0		0		322012			4
S3	2016	2016	2016	2	0	2	Export	704	Viet Nam	VNM	332	Haiti	HTI								05	VEGETABLES AND FRUIT	1	No Quantity			0		0		2138			4
S3	2016	2016	2016	2	0	2	Export	704	Viet Nam	VNM	340	Honduras	HND								05	VEGETABLES AND FRUIT	1	No Quantity			0		0		555139			0
S3	2016	2016	2016	2	0	2	Export	704	Viet Nam	VNM	344	China, Hong Kong SAR	HKG								05	VEGETABLES AND FRUIT	1	No Quantity			0		0		34084002			4
S3	2016	2016	2016	2	0	2	Export	704	Viet Nam	VNM	348	Hungary	HUN								05	VEGETABLES AND FRUIT	1	No Quantity			0		0		1674381			4
S3	2016	2016	2016	2	0	2	Export	704	Viet Nam	VNM	352	Iceland	ISL								05	VEGETABLES AND FRUIT	1	No Quantity			0		0		130456			4
S3	2016	2016	2016	2	0	2	Export	704	Viet Nam	VNM	360	Indonesia	IDN								05	VEGETABLES AND FRUIT	1	No Quantity			0		0		19005592			4
S3	2016	2016	2016	2	0	2	Export	704	Viet Nam	VNM	372	Ireland	IRL								05	VEGETABLES AND FRUIT	1	No Quantity			0		0		136070			4
S3	2016	2016	2016	2	0	2	Export	704	Viet Nam	VNM	376	Israel	ISR								05	VEGETABLES AND FRUIT	1	No Quantity			0		0		42568846			4
S3	2016	2016	2016	2	0	2	Export	704	Viet Nam	VNM	381	Italy	ITA								05	VEGETABLES AND FRUIT	1	No Quantity			0		0		42806632			4
S3	2016	2016	2016	2	0	2	Export	704	Viet Nam	VNM	384	Côte d'Ivoire	CIV								05	VEGETABLES AND FRUIT	1	No Quantity			0		0		375279			4
S3	2016	2016	2016	2	0	2	Export	704	Viet Nam	VNM	388	Jamaica	JAM								05	VEGETABLES AND FRUIT	1	No Quantity			0		0		283367			4
S3	2016	2016	2016	2	0	2	Export	704	Viet Nam	VNM	392	Japan	JPN								05	VEGETABLES AND FRUIT	1	No Quantity			0		0		113684203			4
S3	2016	2016	2016	2	0	2	Export	704	Viet Nam	VNM	398	Kazakhstan	KAZ								05	VEGETABLES AND FRUIT	1	No Quantity			0		0		1502686			4
S3	2016	2016	2016	2	0	2	Export	704	Viet Nam	VNM	400	Jordan	JOR								05	VEGETABLES AND FRUIT	1	No Quantity			0		0		13391375			4
S3	2016	2016	2016	2	0	2	Export	704	Viet Nam	VNM	404	Kenya	KEN								05	VEGETABLES AND FRUIT	1	No Quantity			0		0		62538			4
S3	2016	2016	2016	2	0	2	Export	704	Viet Nam	VNM	410	Rep. of Korea	KOR								05	VEGETABLES AND FRUIT	1	No Quantity			0		0		122860663			4
S3	2016	2016	2016	2	0	2	Export	704	Viet Nam	VNM	414	Kuwait	KWT								05	VEGETABLES AND FRUIT	1	No Quantity			0		0		3274826			4
S3	2016	2016	2016	2	0	2	Export	704	Viet Nam	VNM	418	Lao People's Dem. Rep.	LAO								05	VEGETABLES AND FRUIT	1	No Quantity			0		0		5968707			4
S3	2016	2016	2016	2	0	2	Export	704	Viet Nam	VNM	422	Lebanon	LBN								05	VEGETABLES AND FRUIT	1	No Quantity			0		0		25550045			4
S3	2016	2016	2016	2	0	2	Export	704	Viet Nam	VNM	428	Latvia	LVA								05	VEGETABLES AND FRUIT	1	No Quantity			0		0		3708784			4
S3	2016	2016	2016	2	0	2	Export	704	Viet Nam	VNM	430	Liberia	LBR								05	VEGETABLES AND FRUIT	1	No Quantity			0		0		95563			4
S3	2016	2016	2016	2	0	2	Export	704	Viet Nam	VNM	434	Libya	LBY								05	VEGETABLES AND FRUIT	1	No Quantity			0		0		913857			4
S3	2016	2016	2016	2	0	2	Export	704	Viet Nam	VNM	440	Lithuania	LTU								05	VEGETABLES AND FRUIT	1	No Quantity			0		0		13805390			4
S3	2016	2016	2016	2	0	2	Export	704	Viet Nam	VNM	446	China, Macao SAR	MAC								05	VEGETABLES AND FRUIT	1	No Quantity			0		0		134944			4
S3	2016	2016	2016	2	0	2	Export	704	Viet Nam	VNM	458	Malaysia	MYS								05	VEGETABLES AND FRUIT	1	No Quantity			0		0		58285513			4
S3	2016	2016	2016	2	0	2	Export	704	Viet Nam	VNM	462	Maldives	MDV								05	VEGETABLES AND FRUIT	1	No Quantity			0		0		1063620			4
S3	2016	2016	2016	2	0	2	Export	704	Viet Nam	VNM	466	Mali	MLI								05	VEGETABLES AND FRUIT	1	No Quantity			0		0		6295			4
S3	2016	2016	2016	2	0	2	Export	704	Viet Nam	VNM	470	Malta	MLT								05	VEGETABLES AND FRUIT	1	No Quantity			0		0		85670			4
S3	2016	2016	2016	2	0	2	Export	704	Viet Nam	VNM	480	Mauritius	MUS								05	VEGETABLES AND FRUIT	1	No Quantity			0		0		398224			4
S3	2016	2016	2016	2	0	2	Export	704	Viet Nam	VNM	484	Mexico	MEX								05	VEGETABLES AND FRUIT	1	No Quantity			0		0		742864			4
S3	2016	2016	2016	2	0	2	Export	704	Viet Nam	VNM	490	Other Asia, nes									05	VEGETABLES AND FRUIT	1	No Quantity			0		0		68359336			4
S3	2016	2016	2016	2	0	2	Export	704	Viet Nam	VNM	496	Mongolia	MNG								05	VEGETABLES AND FRUIT	1	No Quantity			0		0		1005916			4
S3	2016	2016	2016	2	0	2	Export	704	Viet Nam	VNM	504	Morocco	MAR								05	VEGETABLES AND FRUIT	1	No Quantity			0		0		47835			4
S3	2016	2016	2016	2	0	2	Export	704	Viet Nam	VNM	508	Mozambique	MOZ								05	VEGETABLES AND FRUIT	1	No Quantity			0		0		12066			4
S3	2016	2016	2016	2	0	2	Export	704	Viet Nam	VNM	512	Oman	OMN								05	VEGETABLES AND FRUIT	1	No Quantity			0		0		1104475			4
S3	2016	2016	2016	2	0	2	Export	704	Viet Nam	VNM	524	Nepal	NPL								05	VEGETABLES AND FRUIT	1	No Quantity			0		0		28050			4
S3	2016	2016	2016	2	0	2	Export	704	Viet Nam	VNM	528	Netherlands	NLD								05	VEGETABLES AND FRUIT	1	No Quantity			0		0		435311217			4
S3	2016	2016	2016	2	0	2	Export	704	Viet Nam	VNM	548	Vanuatu	VUT								05	VEGETABLES AND FRUIT	1	No Quantity			0		0		12426			4
S3	2016	2016	2016	2	0	2	Export	704	Viet Nam	VNM	554	New Zealand	NZL								05	VEGETABLES AND FRUIT	1	No Quantity			0		0		23190344			4
S3	2016	2016	2016	2	0	2	Export	704	Viet Nam	VNM	566	Nigeria	NGA								05	VEGETABLES AND FRUIT	1	No Quantity			0		0		81738			4
S3	2016	2016	2016	2	0	2	Export	704	Viet Nam	VNM	579	Norway	NOR								05	VEGETABLES AND FRUIT	1	No Quantity			0		0		10638403			4
S3	2016	2016	2016	2	0	2	Export	704	Viet Nam	VNM	586	Pakistan	PAK								05	VEGETABLES AND FRUIT	1	No Quantity			0		0		16672094			4
S3	2016	2016	2016	2	0	2	Export	704	Viet Nam	VNM	591	Panama	PAN								05	VEGETABLES AND FRUIT	1	No Quantity			0		0		23329			4
S3	2016	2016	2016	2	0	2	Export	704	Viet Nam	VNM	598	Papua New Guinea	PNG								05	VEGETABLES AND FRUIT	1	No Quantity			0		0		1956912			4
S3	2016	2016	2016	2	0	2	Export	704	Viet Nam	VNM	600	Paraguay	PRY								05	VEGETABLES AND FRUIT	1	No Quantity			0		0		98540			4
S3	2016	2016	2016	2	0	2	Export	704	Viet Nam	VNM	604	Peru	PER								05	VEGETABLES AND FRUIT	1	No Quantity			0		0		101931			4
S3	2016	2016	2016	2	0	2	Export	704	Viet Nam	VNM	608	Philippines	PHL								05	VEGETABLES AND FRUIT	1	No Quantity			0		0		12400373			4
S3	2016	2016	2016	2	0	2	Export	704	Viet Nam	VNM	616	Poland	POL								05	VEGETABLES AND FRUIT	1	No Quantity			0		0		9102381			4
S3	2016	2016	2016	2	0	2	Export	704	Viet Nam	VNM	620	Portugal	PRT								05	VEGETABLES AND FRUIT	1	No Quantity			0		0		1933619			4
S3	2016	2016	2016	2	0	2	Export	704	Viet Nam	VNM	624	Guinea-Bissau	GNB								05	VEGETABLES AND FRUIT	1	No Quantity			0		0		15411			4
S3	2016	2016	2016	2	0	2	Export	704	Viet Nam	VNM	626	Timor-Leste	TLS								05	VEGETABLES AND FRUIT	1	No Quantity			0		0		356314			4
S3	2016	2016	2016	2	0	2	Export	704	Viet Nam	VNM	634	Qatar	QAT								05	VEGETABLES AND FRUIT	1	No Quantity			0		0		2010321			4
S3	2016	2016	2016	2	0	2	Export	704	Viet Nam	VNM	642	Romania	ROU								05	VEGETABLES AND FRUIT	1	No Quantity			0		0		1222313			4
S3	2016	2016	2016	2	0	2	Export	704	Viet Nam	VNM	643	Russian Federation	RUS								05	VEGETABLES AND FRUIT	1	No Quantity			0		0		59768474			4
S3	2016	2016	2016	2	0	2	Export	704	Viet Nam	VNM	682	Saudi Arabia	SAU								05	VEGETABLES AND FRUIT	1	No Quantity			0		0		16941025			4
S3	2016	2016	2016	2	0	2	Export	704	Viet Nam	VNM	686	Senegal	SEN								05	VEGETABLES AND FRUIT	1	No Quantity			0		0		1111657			4
S3	2016	2016	2016	2	0	2	Export	704	Viet Nam	VNM	694	Sierra Leone	SLE								05	VEGETABLES AND FRUIT	1	No Quantity			0		0		133718			4
S3	2016	2016	2016	2	0	2	Export	704	Viet Nam	VNM	699	India	IND								05	VEGETABLES AND FRUIT	1	No Quantity			0		0		32372584			4
S3	2016	2016	2016	2	0	2	Export	704	Viet Nam	VNM	702	Singapore	SGP								05	VEGETABLES AND FRUIT	1	No Quantity			0		0		38290301			4
S3	2016	2016	2016	2	0	2	Export	704	Viet Nam	VNM	703	Slovakia	SVK								05	VEGETABLES AND FRUIT	1	No Quantity			0		0		244894			4
S3	2016	2016	2016	2	0	2	Export	704	Viet Nam	VNM	705	Slovenia	SVN								05	VEGETABLES AND FRUIT	1	No Quantity			0		0		710055			4
S3	2016	2016	2016	2	0	2	Export	704	Viet Nam	VNM	710	South Africa	ZAF								05	VEGETABLES AND FRUIT	1	No Quantity			0		0		12697574			4
S3	2016	2016	2016	2	0	2	Export	704	Viet Nam	VNM	716	Zimbabwe	ZWE								05	VEGETABLES AND FRUIT	1	No Quantity			0		0		115184			0
S3	2016	2016	2016	2	0	2	Export	704	Viet Nam	VNM	724	Spain	ESP								05	VEGETABLES AND FRUIT	1	No Quantity			0		0		26871337			4
S3	2016	2016	2016	2	0	2	Export	704	Viet Nam	VNM	729	Sudan	SDN								05	VEGETABLES AND FRUIT	1	No Quantity			0		0		241996			4
S3	2016	2016	2016	2	0	2	Export	704	Viet Nam	VNM	752	Sweden	SWE								05	VEGETABLES AND FRUIT	1	No Quantity			0		0		11136781			4
S3	2016	2016	2016	2	0	2	Export	704	Viet Nam	VNM	757	Switzerland	CHE								05	VEGETABLES AND FRUIT	1	No Quantity			0		0		5779125			4
S3	2016	2016	2016	2	0	2	Export	704	Viet Nam	VNM	760	Syria	SYR								05	VEGETABLES AND FRUIT	1	No Quantity			0		0		3783607			4
S3	2016	2016	2016	2	0	2	Export	704	Viet Nam	VNM	764	Thailand	THA								05	VEGETABLES AND FRUIT	1	No Quantity			0		0		101006620			4
S3	2016	2016	2016	2	0	2	Export	704	Viet Nam	VNM	768	Togo	TGO								05	VEGETABLES AND FRUIT	1	No Quantity			0		0		270446			4
S3	2016	2016	2016	2	0	2	Export	704	Viet Nam	VNM	780	Trinidad and Tobago	TTO								05	VEGETABLES AND FRUIT	1	No Quantity			0		0		409042			4
S3	2016	2016	2016	2	0	2	Export	704	Viet Nam	VNM	784	United Arab Emirates	ARE								05	VEGETABLES AND FRUIT	1	No Quantity			0		0		49504054			4
S3	2016	2016	2016	2	0	2	Export	704	Viet Nam	VNM	788	Tunisia	TUN								05	VEGETABLES AND FRUIT	1	No Quantity			0		0		7625961			4
S3	2016	2016	2016	2	0	2	Export	704	Viet Nam	VNM	792	Turkey	TUR								05	VEGETABLES AND FRUIT	1	No Quantity			0		0		18291371			4
S3	2016	2016	2016	2	0	2	Export	704	Viet Nam	VNM	804	Ukraine	UKR								05	VEGETABLES AND FRUIT	1	No Quantity			0		0		3356339			4
S3	2016	2016	2016	2	0	2	Export	704	Viet Nam	VNM	818	Egypt	EGY								05	VEGETABLES AND FRUIT	1	No Quantity			0		0		10179217			4
S3	2016	2016	2016	2	0	2	Export	704	Viet Nam	VNM	826	United Kingdom	GBR								05	VEGETABLES AND FRUIT	1	No Quantity			0		0		126800905			4
S3	2016	2016	2016	2	0	2	Export	704	Viet Nam	VNM	834	United Rep. of Tanzania	TZA								05	VEGETABLES AND FRUIT	1	No Quantity			0		0		296			4
S3	2016	2016	2016	2	0	2	Export	704	Viet Nam	VNM	842	USA	USA								05	VEGETABLES AND FRUIT	1	No Quantity			0		0		1055186528			4
S3	2016	2016	2016	2	0	2	Export	704	Viet Nam	VNM	858	Uruguay	URY								05	VEGETABLES AND FRUIT	1	No Quantity			0		0		171317			4
S3	2016	2016	2016	2	0	2	Export	704	Viet Nam	VNM	860	Uzbekistan	UZB								05	VEGETABLES AND FRUIT	1	No Quantity			0		0		783954			4
S3	2016	2016	2016	2	0	2	Export	704	Viet Nam	VNM	862	Venezuela	VEN								05	VEGETABLES AND FRUIT	1	No Quantity			0		0		23520			4
S3	2016	2016	2016	2	0	2	Export	704	Viet Nam	VNM	887	Yemen	YEM								05	VEGETABLES AND FRUIT	1	No Quantity			0		0		553305			4
S3	2016	2016	2016	2	0	2	Export	704	Viet Nam	VNM	899	Areas, nes									05	VEGETABLES AND FRUIT	1	No Quantity			0		0		23235632			4
S3	2016	2016	2016	2	0	2	Export	703	Slovakia	SVK	0	World	WLD								06	SUGAR,SUGR.PREPTNS,HONEY	1	No Quantity			0		0		223081173			4
S3	2016	2016	2016	2	0	2	Export	703	Slovakia	SVK	8	Albania	ALB								06	SUGAR,SUGR.PREPTNS,HONEY	1	No Quantity			0		0		42			0
S3	2016	2016	2016	2	0	2	Export	703	Slovakia	SVK	31	Azerbaijan	AZE								06	SUGAR,SUGR.PREPTNS,HONEY	1	No Quantity			0		0		21919			0
S3	2016	2016	2016	2	0	2	Export	703	Slovakia	SVK	36	Australia	AUS								06	SUGAR,SUGR.PREPTNS,HONEY	1	No Quantity			0		0		8797			0
S3	2016	2016	2016	2	0	2	Export	703	Slovakia	SVK	40	Austria	AUT								06	SUGAR,SUGR.PREPTNS,HONEY	1	No Quantity			0		0		6521207			0
S3	2016	2016	2016	2	0	2	Export	703	Slovakia	SVK	56	Belgium	BEL								06	SUGAR,SUGR.PREPTNS,HONEY	1	No Quantity			0		0		2190402			0
S3	2016	2016	2016	2	0	2	Export	703	Slovakia	SVK	70	Bosnia Herzegovina	BIH								06	SUGAR,SUGR.PREPTNS,HONEY	1	No Quantity			0		0		5750			0
S3	2016	2016	2016	2	0	2	Export	703	Slovakia	SVK	76	Brazil	BRA								06	SUGAR,SUGR.PREPTNS,HONEY	1	No Quantity			0		0		4960			0
S3	2016	2016	2016	2	0	2	Export	703	Slovakia	SVK	100	Bulgaria	BGR								06	SUGAR,SUGR.PREPTNS,HONEY	1	No Quantity			0		0		434245			0
S3	2016	2016	2016	2	0	2	Export	703	Slovakia	SVK	124	Canada	CAN								06	SUGAR,SUGR.PREPTNS,HONEY	1	No Quantity			0		0		993408			0
S3	2016	2016	2016	2	0	2	Export	703	Slovakia	SVK	156	China	CHN								06	SUGAR,SUGR.PREPTNS,HONEY	1	No Quantity			0		0		96673			0
S3	2016	2016	2016	2	0	2	Export	703	Slovakia	SVK	191	Croatia	HRV								06	SUGAR,SUGR.PREPTNS,HONEY	1	No Quantity			0		0		958818			0
S3	2016	2016	2016	2	0	2	Export	703	Slovakia	SVK	196	Cyprus	CYP								06	SUGAR,SUGR.PREPTNS,HONEY	1	No Quantity			0		0		39105			0
S3	2016	2016	2016	2	0	2	Export	703	Slovakia	SVK	203	Czechia	CZE								06	SUGAR,SUGR.PREPTNS,HONEY	1	No Quantity			0		0		31149721			0
S3	2016	2016	2016	2	0	2	Export	703	Slovakia	SVK	208	Denmark	DNK								06	SUGAR,SUGR.PREPTNS,HONEY	1	No Quantity			0		0		1192669			0
S3	2016	2016	2016	2	0	2	Export	703	Slovakia	SVK	233	Estonia	EST								06	SUGAR,SUGR.PREPTNS,HONEY	1	No Quantity			0		0		1115871			0
S3	2016	2016	2016	2	0	2	Export	703	Slovakia	SVK	246	Finland	FIN								06	SUGAR,SUGR.PREPTNS,HONEY	1	No Quantity			0		0		15391693			0
S3	2016	2016	2016	2	0	2	Export	703	Slovakia	SVK	251	France	FRA								06	SUGAR,SUGR.PREPTNS,HONEY	1	No Quantity			0		0		4002369			0
S3	2016	2016	2016	2	0	2	Export	703	Slovakia	SVK	275	State of Palestine	PSE								06	SUGAR,SUGR.PREPTNS,HONEY	1	No Quantity			0		0		296173			0
S3	2016	2016	2016	2	0	2	Export	703	Slovakia	SVK	276	Germany	DEU								06	SUGAR,SUGR.PREPTNS,HONEY	1	No Quantity			0		0		19543621			0
S3	2016	2016	2016	2	0	2	Export	703	Slovakia	SVK	300	Greece	GRC								06	SUGAR,SUGR.PREPTNS,HONEY	1	No Quantity			0		0		661966			0
S3	2016	2016	2016	2	0	2	Export	703	Slovakia	SVK	344	China, Hong Kong SAR	HKG								06	SUGAR,SUGR.PREPTNS,HONEY	1	No Quantity			0		0		504			0
S3	2016	2016	2016	2	0	2	Export	703	Slovakia	SVK	348	Hungary	HUN								06	SUGAR,SUGR.PREPTNS,HONEY	1	No Quantity			0		0		38063743			0
S3	2016	2016	2016	2	0	2	Export	703	Slovakia	SVK	364	Iran	IRN								06	SUGAR,SUGR.PREPTNS,HONEY	1	No Quantity			0		0		50			0
S3	2016	2016	2016	2	0	2	Export	703	Slovakia	SVK	368	Iraq	IRQ								06	SUGAR,SUGR.PREPTNS,HONEY	1	No Quantity			0		0		91502			0
S3	2016	2016	2016	2	0	2	Export	703	Slovakia	SVK	372	Ireland	IRL								06	SUGAR,SUGR.PREPTNS,HONEY	1	No Quantity			0		0		1125223			0
S3	2016	2016	2016	2	0	2	Export	703	Slovakia	SVK	376	Israel	ISR								06	SUGAR,SUGR.PREPTNS,HONEY	1	No Quantity			0		0		20109			0
S3	2016	2016	2016	2	0	2	Export	703	Slovakia	SVK	381	Italy	ITA								06	SUGAR,SUGR.PREPTNS,HONEY	1	No Quantity			0		0		3626939			0
S3	2016	2016	2016	2	0	2	Export	703	Slovakia	SVK	400	Jordan	JOR								06	SUGAR,SUGR.PREPTNS,HONEY	1	No Quantity			0		0		113167			0
S3	2016	2016	2016	2	0	2	Export	703	Slovakia	SVK	414	Kuwait	KWT								06	SUGAR,SUGR.PREPTNS,HONEY	1	No Quantity			0		0		486629			0
S3	2016	2016	2016	2	0	2	Export	703	Slovakia	SVK	422	Lebanon	LBN								06	SUGAR,SUGR.PREPTNS,HONEY	1	No Quantity			0		0		23001			0
S3	2016	2016	2016	2	0	2	Export	703	Slovakia	SVK	428	Latvia	LVA								06	SUGAR,SUGR.PREPTNS,HONEY	1	No Quantity			0		0		684193			0
S3	2016	2016	2016	2	0	2	Export	703	Slovakia	SVK	440	Lithuania	LTU								06	SUGAR,SUGR.PREPTNS,HONEY	1	No Quantity			0		0		857219			0
S3	2016	2016	2016	2	0	2	Export	703	Slovakia	SVK	470	Malta	MLT								06	SUGAR,SUGR.PREPTNS,HONEY	1	No Quantity			0		0		438			0
S3	2016	2016	2016	2	0	2	Export	703	Slovakia	SVK	498	Rep. of Moldova	MDA								06	SUGAR,SUGR.PREPTNS,HONEY	1	No Quantity			0		0		7413			0
S3	2016	2016	2016	2	0	2	Export	703	Slovakia	SVK	504	Morocco	MAR								06	SUGAR,SUGR.PREPTNS,HONEY	1	No Quantity			0		0		66825			0
S3	2016	2016	2016	2	0	2	Export	703	Slovakia	SVK	528	Netherlands	NLD								06	SUGAR,SUGR.PREPTNS,HONEY	1	No Quantity			0		0		16790002			0
S3	2016	2016	2016	2	0	2	Export	703	Slovakia	SVK	554	New Zealand	NZL								06	SUGAR,SUGR.PREPTNS,HONEY	1	No Quantity			0		0		79023			0
S3	2016	2016	2016	2	0	2	Export	703	Slovakia	SVK	579	Norway	NOR								06	SUGAR,SUGR.PREPTNS,HONEY	1	No Quantity			0		0		59304			0
S3	2016	2016	2016	2	0	2	Export	703	Slovakia	SVK	586	Pakistan	PAK								06	SUGAR,SUGR.PREPTNS,HONEY	1	No Quantity			0		0		195065			0
S3	2016	2016	2016	2	0	2	Export	703	Slovakia	SVK	616	Poland	POL								06	SUGAR,SUGR.PREPTNS,HONEY	1	No Quantity			0		0		27668251			0
S3	2016	2016	2016	2	0	2	Export	703	Slovakia	SVK	620	Portugal	PRT								06	SUGAR,SUGR.PREPTNS,HONEY	1	No Quantity			0		0		615895			0
S3	2016	2016	2016	2	0	2	Export	703	Slovakia	SVK	642	Romania	ROU								06	SUGAR,SUGR.PREPTNS,HONEY	1	No Quantity			0		0		1346218			0
S3	2016	2016	2016	2	0	2	Export	703	Slovakia	SVK	643	Russian Federation	RUS								06	SUGAR,SUGR.PREPTNS,HONEY	1	No Quantity			0		0		488749			0
S3	2016	2016	2016	2	0	2	Export	703	Slovakia	SVK	682	Saudi Arabia	SAU								06	SUGAR,SUGR.PREPTNS,HONEY	1	No Quantity			0		0		1305210			0
S3	2016	2016	2016	2	0	2	Export	703	Slovakia	SVK	688	Serbia	SRB								06	SUGAR,SUGR.PREPTNS,HONEY	1	No Quantity			0		0		548424			4
S3	2016	2016	2016	2	0	2	Export	703	Slovakia	SVK	699	India	IND								06	SUGAR,SUGR.PREPTNS,HONEY	1	No Quantity			0		0		283934			0
S3	2016	2016	2016	2	0	2	Export	703	Slovakia	SVK	704	Viet Nam	VNM								06	SUGAR,SUGR.PREPTNS,HONEY	1	No Quantity			0		0		403581			0
S3	2016	2016	2016	2	0	2	Export	703	Slovakia	SVK	705	Slovenia	SVN								06	SUGAR,SUGR.PREPTNS,HONEY	1	No Quantity			0		0		2284820			0
S3	2016	2016	2016	2	0	2	Export	703	Slovakia	SVK	710	South Africa	ZAF								06	SUGAR,SUGR.PREPTNS,HONEY	1	No Quantity			0		0		96663			0
S3	2016	2016	2016	2	0	2	Export	703	Slovakia	SVK	724	Spain	ESP								06	SUGAR,SUGR.PREPTNS,HONEY	1	No Quantity			0		0		1201384			0
S3	2016	2016	2016	2	0	2	Export	703	Slovakia	SVK	752	Sweden	SWE								06	SUGAR,SUGR.PREPTNS,HONEY	1	No Quantity			0		0		32728182			0
S3	2016	2016	2016	2	0	2	Export	703	Slovakia	SVK	757	Switzerland	CHE								06	SUGAR,SUGR.PREPTNS,HONEY	1	No Quantity			0		0		2068691			0
S3	2016	2016	2016	2	0	2	Export	703	Slovakia	SVK	760	Syria	SYR								06	SUGAR,SUGR.PREPTNS,HONEY	1	No Quantity			0		0		14131			0
S3	2016	2016	2016	2	0	2	Export	703	Slovakia	SVK	762	Tajikistan	TJK								06	SUGAR,SUGR.PREPTNS,HONEY	1	No Quantity			0		0		4162			0
S3	2016	2016	2016	2	0	2	Export	703	Slovakia	SVK	764	Thailand	THA								06	SUGAR,SUGR.PREPTNS,HONEY	1	No Quantity			0		0		458812			0
S3	2016	2016	2016	2	0	2	Export	703	Slovakia	SVK	784	United Arab Emirates	ARE								06	SUGAR,SUGR.PREPTNS,HONEY	1	No Quantity			0		0		426172			0
S3	2016	2016	2016	2	0	2	Export	703	Slovakia	SVK	788	Tunisia	TUN								06	SUGAR,SUGR.PREPTNS,HONEY	1	No Quantity			0		0		112			0
S3	2016	2016	2016	2	0	2	Export	703	Slovakia	SVK	792	Turkey	TUR								06	SUGAR,SUGR.PREPTNS,HONEY	1	No Quantity			0		0		791161			0
S3	2016	2016	2016	2	0	2	Export	703	Slovakia	SVK	804	Ukraine	UKR								06	SUGAR,SUGR.PREPTNS,HONEY	1	No Quantity			0		0		188167			0
S3	2016	2016	2016	2	0	2	Export	703	Slovakia	SVK	807	North Macedonia	MKD								06	SUGAR,SUGR.PREPTNS,HONEY	1	No Quantity			0		0		9			4
S3	2016	2016	2016	2	0	2	Export	703	Slovakia	SVK	826	United Kingdom	GBR								06	SUGAR,SUGR.PREPTNS,HONEY	1	No Quantity			0		0		3234789			0
S3	2016	2016	2016	2	0	2	Export	703	Slovakia	SVK	842	USA	USA								06	SUGAR,SUGR.PREPTNS,HONEY	1	No Quantity			0		0		3862			0
S3	2016	2016	2016	2	0	2	Export	704	Viet Nam	VNM	0	World	WLD								06	SUGAR,SUGR.PREPTNS,HONEY	1	No Quantity			0		0		192956930			4
S3	2016	2016	2016	2	0	2	Export	704	Viet Nam	VNM	12	Algeria	DZA								06	SUGAR,SUGR.PREPTNS,HONEY	1	No Quantity			0		0		631139			4
S3	2016	2016	2016	2	0	2	Export	704	Viet Nam	VNM	24	Angola	AGO								06	SUGAR,SUGR.PREPTNS,HONEY	1	No Quantity			0		0		928673			4
S3	2016	2016	2016	2	0	2	Export	704	Viet Nam	VNM	32	Argentina	ARG								06	SUGAR,SUGR.PREPTNS,HONEY	1	No Quantity			0		0		37970			4
S3	2016	2016	2016	2	0	2	Export	704	Viet Nam	VNM	36	Australia	AUS								06	SUGAR,SUGR.PREPTNS,HONEY	1	No Quantity			0		0		917288			4
S3	2016	2016	2016	2	0	2	Export	704	Viet Nam	VNM	48	Bahrain	BHR								06	SUGAR,SUGR.PREPTNS,HONEY	1	No Quantity			0		0		70400			4
S3	2016	2016	2016	2	0	2	Export	704	Viet Nam	VNM	50	Bangladesh	BGD								06	SUGAR,SUGR.PREPTNS,HONEY	1	No Quantity			0		0		7875			4
S3	2016	2016	2016	2	0	2	Export	704	Viet Nam	VNM	56	Belgium	BEL								06	SUGAR,SUGR.PREPTNS,HONEY	1	No Quantity			0		0		296189			4
S3	2016	2016	2016	2	0	2	Export	704	Viet Nam	VNM	76	Brazil	BRA								06	SUGAR,SUGR.PREPTNS,HONEY	1	No Quantity			0		0		4885430			4
S3	2016	2016	2016	2	0	2	Export	704	Viet Nam	VNM	96	Brunei Darussalam	BRN								06	SUGAR,SUGR.PREPTNS,HONEY	1	No Quantity			0		0		66166			4
S3	2016	2016	2016	2	0	2	Export	704	Viet Nam	VNM	104	Myanmar	MMR								06	SUGAR,SUGR.PREPTNS,HONEY	1	No Quantity			0		0		7966838			4
S3	2016	2016	2016	2	0	2	Export	704	Viet Nam	VNM	116	Cambodia	KHM								06	SUGAR,SUGR.PREPTNS,HONEY	1	No Quantity			0		0		3111007			4
S3	2016	2016	2016	2	0	2	Export	704	Viet Nam	VNM	120	Cameroon	CMR								06	SUGAR,SUGR.PREPTNS,HONEY	1	No Quantity			0		0		299870			4
S3	2016	2016	2016	2	0	2	Export	704	Viet Nam	VNM	124	Canada	CAN								06	SUGAR,SUGR.PREPTNS,HONEY	1	No Quantity			0		0		610394			4
S3	2016	2016	2016	2	0	2	Export	704	Viet Nam	VNM	144	Sri Lanka	LKA								06	SUGAR,SUGR.PREPTNS,HONEY	1	No Quantity			0		0		894467			4
S3	2016	2016	2016	2	0	2	Export	704	Viet Nam	VNM	152	Chile	CHL								06	SUGAR,SUGR.PREPTNS,HONEY	1	No Quantity			0		0		6189			4
S3	2016	2016	2016	2	0	2	Export	704	Viet Nam	VNM	156	China	CHN								06	SUGAR,SUGR.PREPTNS,HONEY	1	No Quantity			0		0		8188039			4
S3	2016	2016	2016	2	0	2	Export	704	Viet Nam	VNM	178	Congo	COG								06	SUGAR,SUGR.PREPTNS,HONEY	1	No Quantity			0		0		212597			4
S3	2016	2016	2016	2	0	2	Export	704	Viet Nam	VNM	203	Czechia	CZE								06	SUGAR,SUGR.PREPTNS,HONEY	1	No Quantity			0		0		202			4
S3	2016	2016	2016	2	0	2	Export	704	Viet Nam	VNM	204	Benin	BEN								06	SUGAR,SUGR.PREPTNS,HONEY	1	No Quantity			0		0		25366			4
S3	2016	2016	2016	2	0	2	Export	704	Viet Nam	VNM	208	Denmark	DNK								06	SUGAR,SUGR.PREPTNS,HONEY	1	No Quantity			0		0		605808			4
S3	2016	2016	2016	2	0	2	Export	704	Viet Nam	VNM	214	Dominican Rep.	DOM								06	SUGAR,SUGR.PREPTNS,HONEY	1	No Quantity			0		0		33108			4
S3	2016	2016	2016	2	0	2	Export	704	Viet Nam	VNM	233	Estonia	EST								06	SUGAR,SUGR.PREPTNS,HONEY	1	No Quantity			0		0		4064			4
S3	2016	2016	2016	2	0	2	Export	704	Viet Nam	VNM	246	Finland	FIN								06	SUGAR,SUGR.PREPTNS,HONEY	1	No Quantity			0		0		2000			4
S3	2016	2016	2016	2	0	2	Export	704	Viet Nam	VNM	251	France	FRA								06	SUGAR,SUGR.PREPTNS,HONEY	1	No Quantity			0		0		473935			4
S3	2016	2016	2016	2	0	2	Export	704	Viet Nam	VNM	262	Djibouti	DJI								06	SUGAR,SUGR.PREPTNS,HONEY	1	No Quantity			0		0		1922281			4
S3	2016	2016	2016	2	0	2	Export	704	Viet Nam	VNM	266	Gabon	GAB								06	SUGAR,SUGR.PREPTNS,HONEY	1	No Quantity			0		0		27834			4
S3	2016	2016	2016	2	0	2	Export	704	Viet Nam	VNM	268	Georgia	GEO								06	SUGAR,SUGR.PREPTNS,HONEY	1	No Quantity			0		0		50435			4
S3	2016	2016	2016	2	0	2	Export	704	Viet Nam	VNM	276	Germany	DEU								06	SUGAR,SUGR.PREPTNS,HONEY	1	No Quantity			0		0		1087134			4
S3	2016	2016	2016	2	0	2	Export	704	Viet Nam	VNM	288	Ghana	GHA								06	SUGAR,SUGR.PREPTNS,HONEY	1	No Quantity			0		0		1618958			4
S3	2016	2016	2016	2	0	2	Export	704	Viet Nam	VNM	296	Kiribati	KIR								06	SUGAR,SUGR.PREPTNS,HONEY	1	No Quantity			0		0		16444			4
S3	2016	2016	2016	2	0	2	Export	704	Viet Nam	VNM	300	Greece	GRC								06	SUGAR,SUGR.PREPTNS,HONEY	1	No Quantity			0		0		16020			4
S3	2016	2016	2016	2	0	2	Export	704	Viet Nam	VNM	324	Guinea	GIN								06	SUGAR,SUGR.PREPTNS,HONEY	1	No Quantity			0		0		21004			4
S3	2016	2016	2016	2	0	2	Export	704	Viet Nam	VNM	332	Haiti	HTI								06	SUGAR,SUGR.PREPTNS,HONEY	1	No Quantity			0		0		348			4
S3	2016	2016	2016	2	0	2	Export	704	Viet Nam	VNM	344	China, Hong Kong SAR	HKG								06	SUGAR,SUGR.PREPTNS,HONEY	1	No Quantity			0		0		726045			4
S3	2016	2016	2016	2	0	2	Export	704	Viet Nam	VNM	360	Indonesia	IDN								06	SUGAR,SUGR.PREPTNS,HONEY	1	No Quantity			0		0		1417337			4
S3	2016	2016	2016	2	0	2	Export	704	Viet Nam	VNM	372	Ireland	IRL								06	SUGAR,SUGR.PREPTNS,HONEY	1	No Quantity			0		0		102651			4
S3	2016	2016	2016	2	0	2	Export	704	Viet Nam	VNM	376	Israel	ISR								06	SUGAR,SUGR.PREPTNS,HONEY	1	No Quantity			0		0		158673			4
S3	2016	2016	2016	2	0	2	Export	704	Viet Nam	VNM	381	Italy	ITA								06	SUGAR,SUGR.PREPTNS,HONEY	1	No Quantity			0		0		1363912			4
S3	2016	2016	2016	2	0	2	Export	704	Viet Nam	VNM	384	Côte d'Ivoire	CIV								06	SUGAR,SUGR.PREPTNS,HONEY	1	No Quantity			0		0		314066			4
S3	2016	2016	2016	2	0	2	Export	704	Viet Nam	VNM	392	Japan	JPN								06	SUGAR,SUGR.PREPTNS,HONEY	1	No Quantity			0		0		4290196			4
S3	2016	2016	2016	2	0	2	Export	704	Viet Nam	VNM	400	Jordan	JOR								06	SUGAR,SUGR.PREPTNS,HONEY	1	No Quantity			0		0		203549			4
S3	2016	2016	2016	2	0	2	Export	704	Viet Nam	VNM	404	Kenya	KEN								06	SUGAR,SUGR.PREPTNS,HONEY	1	No Quantity			0		0		50927			4
S3	2016	2016	2016	2	0	2	Export	704	Viet Nam	VNM	410	Rep. of Korea	KOR								06	SUGAR,SUGR.PREPTNS,HONEY	1	No Quantity			0		0		9102193			4
S3	2016	2016	2016	2	0	2	Export	704	Viet Nam	VNM	414	Kuwait	KWT								06	SUGAR,SUGR.PREPTNS,HONEY	1	No Quantity			0		0		78997			4
S3	2016	2016	2016	2	0	2	Export	704	Viet Nam	VNM	418	Lao People's Dem. Rep.	LAO								06	SUGAR,SUGR.PREPTNS,HONEY	1	No Quantity			0		0		4063683			4
S3	2016	2016	2016	2	0	2	Export	704	Viet Nam	VNM	422	Lebanon	LBN								06	SUGAR,SUGR.PREPTNS,HONEY	1	No Quantity			0		0		759422			4
S3	2016	2016	2016	2	0	2	Export	704	Viet Nam	VNM	434	Libya	LBY								06	SUGAR,SUGR.PREPTNS,HONEY	1	No Quantity			0		0		704396			4
S3	2016	2016	2016	2	0	2	Export	704	Viet Nam	VNM	446	China, Macao SAR	MAC								06	SUGAR,SUGR.PREPTNS,HONEY	1	No Quantity			0		0		85210			4
S3	2016	2016	2016	2	0	2	Export	704	Viet Nam	VNM	458	Malaysia	MYS								06	SUGAR,SUGR.PREPTNS,HONEY	1	No Quantity			0		0		8044612			4
S3	2016	2016	2016	2	0	2	Export	704	Viet Nam	VNM	462	Maldives	MDV								06	SUGAR,SUGR.PREPTNS,HONEY	1	No Quantity			0		0		11676			4
S3	2016	2016	2016	2	0	2	Export	704	Viet Nam	VNM	480	Mauritius	MUS								06	SUGAR,SUGR.PREPTNS,HONEY	1	No Quantity			0		0		91074			4
S3	2016	2016	2016	2	0	2	Export	704	Viet Nam	VNM	484	Mexico	MEX								06	SUGAR,SUGR.PREPTNS,HONEY	1	No Quantity			0		0		2094551			4
S3	2016	2016	2016	2	0	2	Export	704	Viet Nam	VNM	490	Other Asia, nes									06	SUGAR,SUGR.PREPTNS,HONEY	1	No Quantity			0		0		5044298			4
S3	2016	2016	2016	2	0	2	Export	704	Viet Nam	VNM	496	Mongolia	MNG								06	SUGAR,SUGR.PREPTNS,HONEY	1	No Quantity			0		0		75668			4
S3	2016	2016	2016	2	0	2	Export	704	Viet Nam	VNM	504	Morocco	MAR								06	SUGAR,SUGR.PREPTNS,HONEY	1	No Quantity			0		0		454089			4
S3	2016	2016	2016	2	0	2	Export	704	Viet Nam	VNM	508	Mozambique	MOZ								06	SUGAR,SUGR.PREPTNS,HONEY	1	No Quantity			0		0		274			4
S3	2016	2016	2016	2	0	2	Export	704	Viet Nam	VNM	512	Oman	OMN								06	SUGAR,SUGR.PREPTNS,HONEY	1	No Quantity			0		0		134459			4
S3	2016	2016	2016	2	0	2	Export	704	Viet Nam	VNM	524	Nepal	NPL								06	SUGAR,SUGR.PREPTNS,HONEY	1	No Quantity			0		0		5387			4
S3	2016	2016	2016	2	0	2	Export	704	Viet Nam	VNM	528	Netherlands	NLD								06	SUGAR,SUGR.PREPTNS,HONEY	1	No Quantity			0		0		1251790			4
S3	2016	2016	2016	2	0	2	Export	704	Viet Nam	VNM	548	Vanuatu	VUT								06	SUGAR,SUGR.PREPTNS,HONEY	1	No Quantity			0		0		792			4
S3	2016	2016	2016	2	0	2	Export	704	Viet Nam	VNM	554	New Zealand	NZL								06	SUGAR,SUGR.PREPTNS,HONEY	1	No Quantity			0		0		152398			4
S3	2016	2016	2016	2	0	2	Export	704	Viet Nam	VNM	566	Nigeria	NGA								06	SUGAR,SUGR.PREPTNS,HONEY	1	No Quantity			0		0		235922			4
S3	2016	2016	2016	2	0	2	Export	704	Viet Nam	VNM	579	Norway	NOR								06	SUGAR,SUGR.PREPTNS,HONEY	1	No Quantity			0		0		4098			4
S3	2016	2016	2016	2	0	2	Export	704	Viet Nam	VNM	586	Pakistan	PAK								06	SUGAR,SUGR.PREPTNS,HONEY	1	No Quantity			0		0		135351			4
S3	2016	2016	2016	2	0	2	Export	704	Viet Nam	VNM	591	Panama	PAN								06	SUGAR,SUGR.PREPTNS,HONEY	1	No Quantity			0		0		1320			4
S3	2016	2016	2016	2	0	2	Export	704	Viet Nam	VNM	598	Papua New Guinea	PNG								06	SUGAR,SUGR.PREPTNS,HONEY	1	No Quantity			0		0		55035			4
S3	2016	2016	2016	2	0	2	Export	704	Viet Nam	VNM	604	Peru	PER								06	SUGAR,SUGR.PREPTNS,HONEY	1	No Quantity			0		0		16411			4
S3	2016	2016	2016	2	0	2	Export	704	Viet Nam	VNM	608	Philippines	PHL								06	SUGAR,SUGR.PREPTNS,HONEY	1	No Quantity			0		0		10859102			4
S3	2016	2016	2016	2	0	2	Export	704	Viet Nam	VNM	616	Poland	POL								06	SUGAR,SUGR.PREPTNS,HONEY	1	No Quantity			0		0		464820			4
S3	2016	2016	2016	2	0	2	Export	704	Viet Nam	VNM	626	Timor-Leste	TLS								06	SUGAR,SUGR.PREPTNS,HONEY	1	No Quantity			0		0		360			4
S3	2016	2016	2016	2	0	2	Export	704	Viet Nam	VNM	634	Qatar	QAT								06	SUGAR,SUGR.PREPTNS,HONEY	1	No Quantity			0		0		238762			4
S3	2016	2016	2016	2	0	2	Export	704	Viet Nam	VNM	642	Romania	ROU								06	SUGAR,SUGR.PREPTNS,HONEY	1	No Quantity			0		0		21981			4
S3	2016	2016	2016	2	0	2	Export	704	Viet Nam	VNM	643	Russian Federation	RUS								06	SUGAR,SUGR.PREPTNS,HONEY	1	No Quantity			0		0		131883			4
S3	2016	2016	2016	2	0	2	Export	704	Viet Nam	VNM	682	Saudi Arabia	SAU								06	SUGAR,SUGR.PREPTNS,HONEY	1	No Quantity			0		0		940574			4
S3	2016	2016	2016	2	0	2	Export	704	Viet Nam	VNM	686	Senegal	SEN								06	SUGAR,SUGR.PREPTNS,HONEY	1	No Quantity			0		0		541439			4
S3	2016	2016	2016	2	0	2	Export	704	Viet Nam	VNM	699	India	IND								06	SUGAR,SUGR.PREPTNS,HONEY	1	No Quantity			0		0		4049			4
S3	2016	2016	2016	2	0	2	Export	704	Viet Nam	VNM	702	Singapore	SGP								06	SUGAR,SUGR.PREPTNS,HONEY	1	No Quantity			0		0		1770910			4
S3	2016	2016	2016	2	0	2	Export	704	Viet Nam	VNM	710	South Africa	ZAF								06	SUGAR,SUGR.PREPTNS,HONEY	1	No Quantity			0		0		810869			4
S3	2016	2016	2016	2	0	2	Export	704	Viet Nam	VNM	716	Zimbabwe	ZWE								06	SUGAR,SUGR.PREPTNS,HONEY	1	No Quantity			0		0		79682			4
S3	2016	2016	2016	2	0	2	Export	704	Viet Nam	VNM	729	Sudan	SDN								06	SUGAR,SUGR.PREPTNS,HONEY	1	No Quantity			0		0		21570			4
S3	2016	2016	2016	2	0	2	Export	704	Viet Nam	VNM	752	Sweden	SWE								06	SUGAR,SUGR.PREPTNS,HONEY	1	No Quantity			0		0		13123			4
S3	2016	2016	2016	2	0	2	Export	704	Viet Nam	VNM	757	Switzerland	CHE								06	SUGAR,SUGR.PREPTNS,HONEY	1	No Quantity			0		0		735			4
S3	2016	2016	2016	2	0	2	Export	704	Viet Nam	VNM	764	Thailand	THA								06	SUGAR,SUGR.PREPTNS,HONEY	1	No Quantity			0		0		9638066			4
S3	2016	2016	2016	2	0	2	Export	704	Viet Nam	VNM	780	Trinidad and Tobago	TTO								06	SUGAR,SUGR.PREPTNS,HONEY	1	No Quantity			0		0		16609			4
S3	2016	2016	2016	2	0	2	Export	704	Viet Nam	VNM	784	United Arab Emirates	ARE								06	SUGAR,SUGR.PREPTNS,HONEY	1	No Quantity			0		0		12390464			4
S3	2016	2016	2016	2	0	2	Export	704	Viet Nam	VNM	788	Tunisia	TUN								06	SUGAR,SUGR.PREPTNS,HONEY	1	No Quantity			0		0		79993			4
S3	2016	2016	2016	2	0	2	Export	704	Viet Nam	VNM	792	Turkey	TUR								06	SUGAR,SUGR.PREPTNS,HONEY	1	No Quantity			0		0		678151			4
S3	2016	2016	2016	2	0	2	Export	704	Viet Nam	VNM	804	Ukraine	UKR								06	SUGAR,SUGR.PREPTNS,HONEY	1	No Quantity			0		0		133720			4
S3	2016	2016	2016	2	0	2	Export	704	Viet Nam	VNM	818	Egypt	EGY								06	SUGAR,SUGR.PREPTNS,HONEY	1	No Quantity			0		0		240141			4
S3	2016	2016	2016	2	0	2	Export	704	Viet Nam	VNM	826	United Kingdom	GBR								06	SUGAR,SUGR.PREPTNS,HONEY	1	No Quantity			0		0		2242428			4
S3	2016	2016	2016	2	0	2	Export	704	Viet Nam	VNM	834	United Rep. of Tanzania	TZA								06	SUGAR,SUGR.PREPTNS,HONEY	1	No Quantity			0		0		174587			4
S3	2016	2016	2016	2	0	2	Export	704	Viet Nam	VNM	842	USA	USA								06	SUGAR,SUGR.PREPTNS,HONEY	1	No Quantity			0		0		72653348			4
S3	2016	2016	2016	2	0	2	Export	704	Viet Nam	VNM	858	Uruguay	URY								06	SUGAR,SUGR.PREPTNS,HONEY	1	No Quantity			0		0		114699			4
S3	2016	2016	2016	2	0	2	Export	704	Viet Nam	VNM	887	Yemen	YEM								06	SUGAR,SUGR.PREPTNS,HONEY	1	No Quantity			0		0		420291			4
S3	2016	2016	2016	2	0	2	Export	704	Viet Nam	VNM	899	Areas, nes									06	SUGAR,SUGR.PREPTNS,HONEY	1	No Quantity			0		0		2008601			4
S3	2016	2016	2016	2	0	2	Export	703	Slovakia	SVK	0	World	WLD								07	COFFEE,TEA,COCOA,SPICES	1	No Quantity			0				493271322			4
S3	2016	2016	2016	2	0	2	Export	703	Slovakia	SVK	8	Albania	ALB								07	COFFEE,TEA,COCOA,SPICES	1	No Quantity			0		0		17			0
S3	2016	2016	2016	2	0	2	Export	703	Slovakia	SVK	36	Australia	AUS								07	COFFEE,TEA,COCOA,SPICES	1	No Quantity			0		0		492649			0
S3	2016	2016	2016	2	0	2	Export	703	Slovakia	SVK	40	Austria	AUT								07	COFFEE,TEA,COCOA,SPICES	1	No Quantity			0		0		73763475			0
S3	2016	2016	2016	2	0	2	Export	703	Slovakia	SVK	56	Belgium	BEL								07	COFFEE,TEA,COCOA,SPICES	1	No Quantity			0				12525506			4
S3	2016	2016	2016	2	0	2	Export	703	Slovakia	SVK	70	Bosnia Herzegovina	BIH								07	COFFEE,TEA,COCOA,SPICES	1	No Quantity			0		0		180871			0
S3	2016	2016	2016	2	0	2	Export	703	Slovakia	SVK	76	Brazil	BRA								07	COFFEE,TEA,COCOA,SPICES	1	No Quantity			0		0		105450			0
S3	2016	2016	2016	2	0	2	Export	703	Slovakia	SVK	100	Bulgaria	BGR								07	COFFEE,TEA,COCOA,SPICES	1	No Quantity			0		0		10832540			0
S3	2016	2016	2016	2	0	2	Export	703	Slovakia	SVK	112	Belarus	BLR								07	COFFEE,TEA,COCOA,SPICES	1	No Quantity			0		0		7			0
S3	2016	2016	2016	2	0	2	Export	703	Slovakia	SVK	124	Canada	CAN								07	COFFEE,TEA,COCOA,SPICES	1	No Quantity			0		0		21662			4
S3	2016	2016	2016	2	0	2	Export	703	Slovakia	SVK	156	China	CHN								07	COFFEE,TEA,COCOA,SPICES	1	No Quantity			0		0		38241			0
S3	2016	2016	2016	2	0	2	Export	703	Slovakia	SVK	191	Croatia	HRV								07	COFFEE,TEA,COCOA,SPICES	1	No Quantity			0		0		7094106			0
S3	2016	2016	2016	2	0	2	Export	703	Slovakia	SVK	196	Cyprus	CYP								07	COFFEE,TEA,COCOA,SPICES	1	No Quantity			0		0		508350			0
S3	2016	2016	2016	2	0	2	Export	703	Slovakia	SVK	203	Czechia	CZE								07	COFFEE,TEA,COCOA,SPICES	1	No Quantity			0		0		122966825			4
S3	2016	2016	2016	2	0	2	Export	703	Slovakia	SVK	214	Dominican Rep.	DOM								07	COFFEE,TEA,COCOA,SPICES	1	No Quantity			0		0		1723			0
S3	2016	2016	2016	2	0	2	Export	703	Slovakia	SVK	246	Finland	FIN								07	COFFEE,TEA,COCOA,SPICES	1	No Quantity			0		0		1290203			0
S3	2016	2016	2016	2	0	2	Export	703	Slovakia	SVK	251	France	FRA								07	COFFEE,TEA,COCOA,SPICES	1	No Quantity			0		0		8976835			0
S3	2016	2016	2016	2	0	2	Export	703	Slovakia	SVK	276	Germany	DEU								07	COFFEE,TEA,COCOA,SPICES	1	No Quantity			0		0		6596821			0
S3	2016	2016	2016	2	0	2	Export	703	Slovakia	SVK	300	Greece	GRC								07	COFFEE,TEA,COCOA,SPICES	1	No Quantity			0		0		355795			0
S3	2016	2016	2016	2	0	2	Export	703	Slovakia	SVK	348	Hungary	HUN								07	COFFEE,TEA,COCOA,SPICES	1	No Quantity			0		0		63938340			4
S3	2016	2016	2016	2	0	2	Export	703	Slovakia	SVK	364	Iran	IRN								07	COFFEE,TEA,COCOA,SPICES	1	No Quantity			0		0		3			0
S3	2016	2016	2016	2	0	2	Export	703	Slovakia	SVK	372	Ireland	IRL								07	COFFEE,TEA,COCOA,SPICES	1	No Quantity			0		0		285310			0
S3	2016	2016	2016	2	0	2	Export	703	Slovakia	SVK	376	Israel	ISR								07	COFFEE,TEA,COCOA,SPICES	1	No Quantity			0		0		115702			0
S3	2016	2016	2016	2	0	2	Export	703	Slovakia	SVK	381	Italy	ITA								07	COFFEE,TEA,COCOA,SPICES	1	No Quantity			0		0		3605413			0
S3	2016	2016	2016	2	0	2	Export	703	Slovakia	SVK	410	Rep. of Korea	KOR								07	COFFEE,TEA,COCOA,SPICES	1	No Quantity			0		0		184			0
S3	2016	2016	2016	2	0	2	Export	703	Slovakia	SVK	428	Latvia	LVA								07	COFFEE,TEA,COCOA,SPICES	1	No Quantity			0		0		55869			0
S3	2016	2016	2016	2	0	2	Export	703	Slovakia	SVK	440	Lithuania	LTU								07	COFFEE,TEA,COCOA,SPICES	1	No Quantity			0		0		3577986			0
S3	2016	2016	2016	2	0	2	Export	703	Slovakia	SVK	450	Madagascar	MDG								07	COFFEE,TEA,COCOA,SPICES	1	No Quantity			0		0		19			0
S3	2016	2016	2016	2	0	2	Export	703	Slovakia	SVK	470	Malta	MLT								07	COFFEE,TEA,COCOA,SPICES	1	No Quantity			0		0		1069			0
S3	2016	2016	2016	2	0	2	Export	703	Slovakia	SVK	484	Mexico	MEX								07	COFFEE,TEA,COCOA,SPICES	1	No Quantity			0		0		36828			0
S3	2016	2016	2016	2	0	2	Export	703	Slovakia	SVK	498	Rep. of Moldova	MDA								07	COFFEE,TEA,COCOA,SPICES	1	No Quantity			0		0		10796			0
S3	2016	2016	2016	2	0	2	Export	703	Slovakia	SVK	499	Montenegro	MNE								07	COFFEE,TEA,COCOA,SPICES	1	No Quantity			0		0		1259			0
S3	2016	2016	2016	2	0	2	Export	703	Slovakia	SVK	504	Morocco	MAR								07	COFFEE,TEA,COCOA,SPICES	1	No Quantity			0		0		32			0
S3	2016	2016	2016	2	0	2	Export	703	Slovakia	SVK	528	Netherlands	NLD								07	COFFEE,TEA,COCOA,SPICES	1	No Quantity			0		0		1609454			0
S3	2016	2016	2016	2	0	2	Export	703	Slovakia	SVK	579	Norway	NOR								07	COFFEE,TEA,COCOA,SPICES	1	No Quantity			0		0		6861			0
S3	2016	2016	2016	2	0	2	Export	703	Slovakia	SVK	616	Poland	POL								07	COFFEE,TEA,COCOA,SPICES	1	No Quantity			0		0		130020689			4
S3	2016	2016	2016	2	0	2	Export	703	Slovakia	SVK	620	Portugal	PRT								07	COFFEE,TEA,COCOA,SPICES	1	No Quantity			0		0		139145			0
S3	2016	2016	2016	2	0	2	Export	703	Slovakia	SVK	642	Romania	ROU								07	COFFEE,TEA,COCOA,SPICES	1	No Quantity			0				1102834			4
S3	2016	2016	2016	2	0	2	Export	703	Slovakia	SVK	643	Russian Federation	RUS								07	COFFEE,TEA,COCOA,SPICES	1	No Quantity			0		0		933500			0
S3	2016	2016	2016	2	0	2	Export	703	Slovakia	SVK	682	Saudi Arabia	SAU								07	COFFEE,TEA,COCOA,SPICES	1	No Quantity			0		0		5687			0
S3	2016	2016	2016	2	0	2	Export	703	Slovakia	SVK	688	Serbia	SRB								07	COFFEE,TEA,COCOA,SPICES	1	No Quantity			0		0		454836			0
S3	2016	2016	2016	2	0	2	Export	703	Slovakia	SVK	699	India	IND								07	COFFEE,TEA,COCOA,SPICES	1	No Quantity			0		0		420615			0
S3	2016	2016	2016	2	0	2	Export	703	Slovakia	SVK	705	Slovenia	SVN								07	COFFEE,TEA,COCOA,SPICES	1	No Quantity			0		0		409626			0
S3	2016	2016	2016	2	0	2	Export	703	Slovakia	SVK	710	South Africa	ZAF								07	COFFEE,TEA,COCOA,SPICES	1	No Quantity			0		0		291840			0
S3	2016	2016	2016	2	0	2	Export	703	Slovakia	SVK	724	Spain	ESP								07	COFFEE,TEA,COCOA,SPICES	1	No Quantity			0		0		665543			0
S3	2016	2016	2016	2	0	2	Export	703	Slovakia	SVK	752	Sweden	SWE								07	COFFEE,TEA,COCOA,SPICES	1	No Quantity			0		0		5615318			0
S3	2016	2016	2016	2	0	2	Export	703	Slovakia	SVK	757	Switzerland	CHE								07	COFFEE,TEA,COCOA,SPICES	1	No Quantity			0		0		4073882			0
S3	2016	2016	2016	2	0	2	Export	703	Slovakia	SVK	762	Tajikistan	TJK								07	COFFEE,TEA,COCOA,SPICES	1	No Quantity			0		0		6326			0
S3	2016	2016	2016	2	0	2	Export	703	Slovakia	SVK	788	Tunisia	TUN								07	COFFEE,TEA,COCOA,SPICES	1	No Quantity			0		0		52			0
S3	2016	2016	2016	2	0	2	Export	703	Slovakia	SVK	792	Turkey	TUR								07	COFFEE,TEA,COCOA,SPICES	1	No Quantity			0		0		132186			0
S3	2016	2016	2016	2	0	2	Export	703	Slovakia	SVK	804	Ukraine	UKR								07	COFFEE,TEA,COCOA,SPICES	1	No Quantity			0		0		42011			0
S3	2016	2016	2016	2	0	2	Export	703	Slovakia	SVK	807	North Macedonia	MKD								07	COFFEE,TEA,COCOA,SPICES	1	No Quantity			0		0		464			0
S3	2016	2016	2016	2	0	2	Export	703	Slovakia	SVK	826	United Kingdom	GBR								07	COFFEE,TEA,COCOA,SPICES	1	No Quantity			0		0		29939181			0
S3	2016	2016	2016	2	0	2	Export	703	Slovakia	SVK	842	USA	USA								07	COFFEE,TEA,COCOA,SPICES	1	No Quantity			0		0		21358			0
S3	2016	2016	2016	2	0	2	Export	704	Viet Nam	VNM	0	World	WLD								07	COFFEE,TEA,COCOA,SPICES	1	No Quantity			0		0		5147472677			4
S3	2016	2016	2016	2	0	2	Export	704	Viet Nam	VNM	12	Algeria	DZA								07	COFFEE,TEA,COCOA,SPICES	1	No Quantity			0		0		124116190			4
S3	2016	2016	2016	2	0	2	Export	704	Viet Nam	VNM	20	Andorra	AND								07	COFFEE,TEA,COCOA,SPICES	1	No Quantity			0		0		290760			0
S3	2016	2016	2016	2	0	2	Export	704	Viet Nam	VNM	24	Angola	AGO								07	COFFEE,TEA,COCOA,SPICES	1	No Quantity			0		0		5032215			4
S3	2016	2016	2016	2	0	2	Export	704	Viet Nam	VNM	32	Argentina	ARG								07	COFFEE,TEA,COCOA,SPICES	1	No Quantity			0		0		7156674			0
S3	2016	2016	2016	2	0	2	Export	704	Viet Nam	VNM	36	Australia	AUS								07	COFFEE,TEA,COCOA,SPICES	1	No Quantity			0		0		55091413			4
S3	2016	2016	2016	2	0	2	Export	704	Viet Nam	VNM	40	Austria	AUT								07	COFFEE,TEA,COCOA,SPICES	1	No Quantity			0		0		6490			4
S3	2016	2016	2016	2	0	2	Export	704	Viet Nam	VNM	48	Bahrain	BHR								07	COFFEE,TEA,COCOA,SPICES	1	No Quantity			0		0		791120			4
S3	2016	2016	2016	2	0	2	Export	704	Viet Nam	VNM	50	Bangladesh	BGD								07	COFFEE,TEA,COCOA,SPICES	1	No Quantity			0		0		15838645			4
S3	2016	2016	2016	2	0	2	Export	704	Viet Nam	VNM	56	Belgium	BEL								07	COFFEE,TEA,COCOA,SPICES	1	No Quantity			0		0		175275617			4
S3	2016	2016	2016	2	0	2	Export	704	Viet Nam	VNM	76	Brazil	BRA								07	COFFEE,TEA,COCOA,SPICES	1	No Quantity			0		0		427210			4
S3	2016	2016	2016	2	0	2	Export	704	Viet Nam	VNM	90	Solomon Isds	SLB								07	COFFEE,TEA,COCOA,SPICES	1	No Quantity			0		0		1893266			4
S3	2016	2016	2016	2	0	2	Export	704	Viet Nam	VNM	96	Brunei Darussalam	BRN								07	COFFEE,TEA,COCOA,SPICES	1	No Quantity			0		0		8354			0
S3	2016	2016	2016	2	0	2	Export	704	Viet Nam	VNM	100	Bulgaria	BGR								07	COFFEE,TEA,COCOA,SPICES	1	No Quantity			0		0		9397631			4
S3	2016	2016	2016	2	0	2	Export	704	Viet Nam	VNM	104	Myanmar	MMR								07	COFFEE,TEA,COCOA,SPICES	1	No Quantity			0		0		8569386			4
S3	2016	2016	2016	2	0	2	Export	704	Viet Nam	VNM	112	Belarus	BLR								07	COFFEE,TEA,COCOA,SPICES	1	No Quantity			0		0		113025			0
S3	2016	2016	2016	2	0	2	Export	704	Viet Nam	VNM	116	Cambodia	KHM								07	COFFEE,TEA,COCOA,SPICES	1	No Quantity			0		0		1757307			4
S3	2016	2016	2016	2	0	2	Export	704	Viet Nam	VNM	120	Cameroon	CMR								07	COFFEE,TEA,COCOA,SPICES	1	No Quantity			0		0		200873			4
S3	2016	2016	2016	2	0	2	Export	704	Viet Nam	VNM	124	Canada	CAN								07	COFFEE,TEA,COCOA,SPICES	1	No Quantity			0		0		31082570			4
S3	2016	2016	2016	2	0	2	Export	704	Viet Nam	VNM	144	Sri Lanka	LKA								07	COFFEE,TEA,COCOA,SPICES	1	No Quantity			0		0		3238241			4
S3	2016	2016	2016	2	0	2	Export	704	Viet Nam	VNM	152	Chile	CHL								07	COFFEE,TEA,COCOA,SPICES	1	No Quantity			0		0		6009272			4
S3	2016	2016	2016	2	0	2	Export	704	Viet Nam	VNM	156	China	CHN								07	COFFEE,TEA,COCOA,SPICES	1	No Quantity			0		0		196013428			4
S3	2016	2016	2016	2	0	2	Export	704	Viet Nam	VNM	170	Colombia	COL								07	COFFEE,TEA,COCOA,SPICES	1	No Quantity			0		0		90077			4
S3	2016	2016	2016	2	0	2	Export	704	Viet Nam	VNM	188	Costa Rica	CRI								07	COFFEE,TEA,COCOA,SPICES	1	No Quantity			0		0		732371			0
S3	2016	2016	2016	2	0	2	Export	704	Viet Nam	VNM	191	Croatia	HRV								07	COFFEE,TEA,COCOA,SPICES	1	No Quantity			0		0		6723998			0
S3	2016	2016	2016	2	0	2	Export	704	Viet Nam	VNM	196	Cyprus	CYP								07	COFFEE,TEA,COCOA,SPICES	1	No Quantity			0		0		291308			4
S3	2016	2016	2016	2	0	2	Export	704	Viet Nam	VNM	203	Czechia	CZE								07	COFFEE,TEA,COCOA,SPICES	1	No Quantity			0		0		2338183			4
S3	2016	2016	2016	2	0	2	Export	704	Viet Nam	VNM	204	Benin	BEN								07	COFFEE,TEA,COCOA,SPICES	1	No Quantity			0		0		73554			0
S3	2016	2016	2016	2	0	2	Export	704	Viet Nam	VNM	208	Denmark	DNK								07	COFFEE,TEA,COCOA,SPICES	1	No Quantity			0		0		5186717			4
S3	2016	2016	2016	2	0	2	Export	704	Viet Nam	VNM	214	Dominican Rep.	DOM								07	COFFEE,TEA,COCOA,SPICES	1	No Quantity			0		0		10209558			4
S3	2016	2016	2016	2	0	2	Export	704	Viet Nam	VNM	218	Ecuador	ECU								07	COFFEE,TEA,COCOA,SPICES	1	No Quantity			0		0		56849906			4
S3	2016	2016	2016	2	0	2	Export	704	Viet Nam	VNM	222	El Salvador	SLV								07	COFFEE,TEA,COCOA,SPICES	1	No Quantity			0		0		104949			4
S3	2016	2016	2016	2	0	2	Export	704	Viet Nam	VNM	233	Estonia	EST								07	COFFEE,TEA,COCOA,SPICES	1	No Quantity			0		0		4442882			4
S3	2016	2016	2016	2	0	2	Export	704	Viet Nam	VNM	246	Finland	FIN								07	COFFEE,TEA,COCOA,SPICES	1	No Quantity			0		0		6456894			4
S3	2016	2016	2016	2	0	2	Export	704	Viet Nam	VNM	251	France	FRA								07	COFFEE,TEA,COCOA,SPICES	1	No Quantity			0		0		94156932			4
S3	2016	2016	2016	2	0	2	Export	704	Viet Nam	VNM	268	Georgia	GEO								07	COFFEE,TEA,COCOA,SPICES	1	No Quantity			0		0		5779587			0
S3	2016	2016	2016	2	0	2	Export	704	Viet Nam	VNM	270	Gambia	GMB								07	COFFEE,TEA,COCOA,SPICES	1	No Quantity			0		0		1651390			0
S3	2016	2016	2016	2	0	2	Export	704	Viet Nam	VNM	276	Germany	DEU								07	COFFEE,TEA,COCOA,SPICES	1	No Quantity			0		0		563844856			4
S3	2016	2016	2016	2	0	2	Export	704	Viet Nam	VNM	288	Ghana	GHA								07	COFFEE,TEA,COCOA,SPICES	1	No Quantity			0		0		401354			0
S3	2016	2016	2016	2	0	2	Export	704	Viet Nam	VNM	300	Greece	GRC								07	COFFEE,TEA,COCOA,SPICES	1	No Quantity			0		0		20559119			4
S3	2016	2016	2016	2	0	2	Export	704	Viet Nam	VNM	320	Guatemala	GTM								07	COFFEE,TEA,COCOA,SPICES	1	No Quantity			0		0		5013812			4
S3	2016	2016	2016	2	0	2	Export	704	Viet Nam	VNM	324	Guinea	GIN								07	COFFEE,TEA,COCOA,SPICES	1	No Quantity			0		0		482152			0
S3	2016	2016	2016	2	0	2	Export	704	Viet Nam	VNM	332	Haiti	HTI								07	COFFEE,TEA,COCOA,SPICES	1	No Quantity			0		0		398199			4
S3	2016	2016	2016	2	0	2	Export	704	Viet Nam	VNM	340	Honduras	HND								07	COFFEE,TEA,COCOA,SPICES	1	No Quantity			0		0		676792			0
S3	2016	2016	2016	2	0	2	Export	704	Viet Nam	VNM	344	China, Hong Kong SAR	HKG								07	COFFEE,TEA,COCOA,SPICES	1	No Quantity			0		0		7217357			4
S3	2016	2016	2016	2	0	2	Export	704	Viet Nam	VNM	348	Hungary	HUN								07	COFFEE,TEA,COCOA,SPICES	1	No Quantity			0		0		313681			0
S3	2016	2016	2016	2	0	2	Export	704	Viet Nam	VNM	360	Indonesia	IDN								07	COFFEE,TEA,COCOA,SPICES	1	No Quantity			0		0		62488174			4
S3	2016	2016	2016	2	0	2	Export	704	Viet Nam	VNM	372	Ireland	IRL								07	COFFEE,TEA,COCOA,SPICES	1	No Quantity			0		0		3279126			4
S3	2016	2016	2016	2	0	2	Export	704	Viet Nam	VNM	376	Israel	ISR								07	COFFEE,TEA,COCOA,SPICES	1	No Quantity			0		0		34903769			4
S3	2016	2016	2016	2	0	2	Export	704	Viet Nam	VNM	381	Italy	ITA								07	COFFEE,TEA,COCOA,SPICES	1	No Quantity			0		0		254898200			4
S3	2016	2016	2016	2	0	2	Export	704	Viet Nam	VNM	384	Côte d'Ivoire	CIV								07	COFFEE,TEA,COCOA,SPICES	1	No Quantity			0		0		630316			4
S3	2016	2016	2016	2	0	2	Export	704	Viet Nam	VNM	388	Jamaica	JAM								07	COFFEE,TEA,COCOA,SPICES	1	No Quantity			0		0		1630731			4
S3	2016	2016	2016	2	0	2	Export	704	Viet Nam	VNM	392	Japan	JPN								07	COFFEE,TEA,COCOA,SPICES	1	No Quantity			0		0		236911487			4
S3	2016	2016	2016	2	0	2	Export	704	Viet Nam	VNM	398	Kazakhstan	KAZ								07	COFFEE,TEA,COCOA,SPICES	1	No Quantity			0		0		916314			0
S3	2016	2016	2016	2	0	2	Export	704	Viet Nam	VNM	400	Jordan	JOR								07	COFFEE,TEA,COCOA,SPICES	1	No Quantity			0		0		1778797			4
S3	2016	2016	2016	2	0	2	Export	704	Viet Nam	VNM	404	Kenya	KEN								07	COFFEE,TEA,COCOA,SPICES	1	No Quantity			0		0		105375			0
S3	2016	2016	2016	2	0	2	Export	704	Viet Nam	VNM	410	Rep. of Korea	KOR								07	COFFEE,TEA,COCOA,SPICES	1	No Quantity			0		0		107042364			4
S3	2016	2016	2016	2	0	2	Export	704	Viet Nam	VNM	414	Kuwait	KWT								07	COFFEE,TEA,COCOA,SPICES	1	No Quantity			0		0		4171205			4
S3	2016	2016	2016	2	0	2	Export	704	Viet Nam	VNM	418	Lao People's Dem. Rep.	LAO								07	COFFEE,TEA,COCOA,SPICES	1	No Quantity			0		0		9185766			4
S3	2016	2016	2016	2	0	2	Export	704	Viet Nam	VNM	422	Lebanon	LBN								07	COFFEE,TEA,COCOA,SPICES	1	No Quantity			0		0		5431297			4
S3	2016	2016	2016	2	0	2	Export	704	Viet Nam	VNM	428	Latvia	LVA								07	COFFEE,TEA,COCOA,SPICES	1	No Quantity			0		0		4181378			4
S3	2016	2016	2016	2	0	2	Export	704	Viet Nam	VNM	434	Libya	LBY								07	COFFEE,TEA,COCOA,SPICES	1	No Quantity			0		0		922057			4
S3	2016	2016	2016	2	0	2	Export	704	Viet Nam	VNM	440	Lithuania	LTU								07	COFFEE,TEA,COCOA,SPICES	1	No Quantity			0		0		2869579			0
S3	2016	2016	2016	2	0	2	Export	704	Viet Nam	VNM	446	China, Macao SAR	MAC								07	COFFEE,TEA,COCOA,SPICES	1	No Quantity			0		0		631293			0
S3	2016	2016	2016	2	0	2	Export	704	Viet Nam	VNM	450	Madagascar	MDG								07	COFFEE,TEA,COCOA,SPICES	1	No Quantity			0		0		29248			4
S3	2016	2016	2016	2	0	2	Export	704	Viet Nam	VNM	458	Malaysia	MYS								07	COFFEE,TEA,COCOA,SPICES	1	No Quantity			0		0		80786126			4
S3	2016	2016	2016	2	0	2	Export	704	Viet Nam	VNM	462	Maldives	MDV								07	COFFEE,TEA,COCOA,SPICES	1	No Quantity			0		0		2646265			4
S3	2016	2016	2016	2	0	2	Export	704	Viet Nam	VNM	466	Mali	MLI								07	COFFEE,TEA,COCOA,SPICES	1	No Quantity			0		0		104056			4
S3	2016	2016	2016	2	0	2	Export	704	Viet Nam	VNM	470	Malta	MLT								07	COFFEE,TEA,COCOA,SPICES	1	No Quantity			0		0		83140			4
S3	2016	2016	2016	2	0	2	Export	704	Viet Nam	VNM	478	Mauritania	MRT								07	COFFEE,TEA,COCOA,SPICES	1	No Quantity			0		0		2265619			0
S3	2016	2016	2016	2	0	2	Export	704	Viet Nam	VNM	480	Mauritius	MUS								07	COFFEE,TEA,COCOA,SPICES	1	No Quantity			0		0		156461			4
S3	2016	2016	2016	2	0	2	Export	704	Viet Nam	VNM	484	Mexico	MEX								07	COFFEE,TEA,COCOA,SPICES	1	No Quantity			0		0		95330560			4
S3	2016	2016	2016	2	0	2	Export	704	Viet Nam	VNM	490	Other Asia, nes									07	COFFEE,TEA,COCOA,SPICES	1	No Quantity			0		0		39780505			4
S3	2016	2016	2016	2	0	2	Export	704	Viet Nam	VNM	496	Mongolia	MNG								07	COFFEE,TEA,COCOA,SPICES	1	No Quantity			0		0		28322			0
S3	2016	2016	2016	2	0	2	Export	704	Viet Nam	VNM	504	Morocco	MAR								07	COFFEE,TEA,COCOA,SPICES	1	No Quantity			0		0		12567417			4
S3	2016	2016	2016	2	0	2	Export	704	Viet Nam	VNM	508	Mozambique	MOZ								07	COFFEE,TEA,COCOA,SPICES	1	No Quantity			0		0		1278			0
S3	2016	2016	2016	2	0	2	Export	704	Viet Nam	VNM	512	Oman	OMN								07	COFFEE,TEA,COCOA,SPICES	1	No Quantity			0		0		4989805			4
S3	2016	2016	2016	2	0	2	Export	704	Viet Nam	VNM	524	Nepal	NPL								07	COFFEE,TEA,COCOA,SPICES	1	No Quantity			0		0		292756			4
S3	2016	2016	2016	2	0	2	Export	704	Viet Nam	VNM	528	Netherlands	NLD								07	COFFEE,TEA,COCOA,SPICES	1	No Quantity			0		0		99795835			4
S3	2016	2016	2016	2	0	2	Export	704	Viet Nam	VNM	548	Vanuatu	VUT								07	COFFEE,TEA,COCOA,SPICES	1	No Quantity			0		0		15053			0
S3	2016	2016	2016	2	0	2	Export	704	Viet Nam	VNM	554	New Zealand	NZL								07	COFFEE,TEA,COCOA,SPICES	1	No Quantity			0		0		4845537			4
S3	2016	2016	2016	2	0	2	Export	704	Viet Nam	VNM	558	Nicaragua	NIC								07	COFFEE,TEA,COCOA,SPICES	1	No Quantity			0		0		4113579			0
S3	2016	2016	2016	2	0	2	Export	704	Viet Nam	VNM	566	Nigeria	NGA								07	COFFEE,TEA,COCOA,SPICES	1	No Quantity			0		0		568010			0
S3	2016	2016	2016	2	0	2	Export	704	Viet Nam	VNM	579	Norway	NOR								07	COFFEE,TEA,COCOA,SPICES	1	No Quantity			0		0		2044250			4
S3	2016	2016	2016	2	0	2	Export	704	Viet Nam	VNM	586	Pakistan	PAK								07	COFFEE,TEA,COCOA,SPICES	1	No Quantity			0		0		136742574			4
S3	2016	2016	2016	2	0	2	Export	704	Viet Nam	VNM	591	Panama	PAN								07	COFFEE,TEA,COCOA,SPICES	1	No Quantity			0		0		2433304			4
S3	2016	2016	2016	2	0	2	Export	704	Viet Nam	VNM	598	Papua New Guinea	PNG								07	COFFEE,TEA,COCOA,SPICES	1	No Quantity			0		0		27906929			4
S3	2016	2016	2016	2	0	2	Export	704	Viet Nam	VNM	604	Peru	PER								07	COFFEE,TEA,COCOA,SPICES	1	No Quantity			0		0		985989			4
S3	2016	2016	2016	2	0	2	Export	704	Viet Nam	VNM	608	Philippines	PHL								07	COFFEE,TEA,COCOA,SPICES	1	No Quantity			0		0		173273914			4
S3	2016	2016	2016	2	0	2	Export	704	Viet Nam	VNM	616	Poland	POL								07	COFFEE,TEA,COCOA,SPICES	1	No Quantity			0		0		44456431			4
S3	2016	2016	2016	2	0	2	Export	704	Viet Nam	VNM	620	Portugal	PRT								07	COFFEE,TEA,COCOA,SPICES	1	No Quantity			0		0		22629842			4
S3	2016	2016	2016	2	0	2	Export	704	Viet Nam	VNM	626	Timor-Leste	TLS								07	COFFEE,TEA,COCOA,SPICES	1	No Quantity			0		0		617			0
S3	2016	2016	2016	2	0	2	Export	704	Viet Nam	VNM	634	Qatar	QAT								07	COFFEE,TEA,COCOA,SPICES	1	No Quantity			0		0		1201884			4
S3	2016	2016	2016	2	0	2	Export	704	Viet Nam	VNM	642	Romania	ROU								07	COFFEE,TEA,COCOA,SPICES	1	No Quantity			0		0		14370258			4
S3	2016	2016	2016	2	0	2	Export	704	Viet Nam	VNM	643	Russian Federation	RUS								07	COFFEE,TEA,COCOA,SPICES	1	No Quantity			0		0		174577394			4
S3	2016	2016	2016	2	0	2	Export	704	Viet Nam	VNM	682	Saudi Arabia	SAU								07	COFFEE,TEA,COCOA,SPICES	1	No Quantity			0		0		34353268			4
S3	2016	2016	2016	2	0	2	Export	704	Viet Nam	VNM	686	Senegal	SEN								07	COFFEE,TEA,COCOA,SPICES	1	No Quantity			0		0		8149606			0
S3	2016	2016	2016	2	0	2	Export	704	Viet Nam	VNM	699	India	IND								07	COFFEE,TEA,COCOA,SPICES	1	No Quantity			0		0		216388617			4
S3	2016	2016	2016	2	0	2	Export	704	Viet Nam	VNM	702	Singapore	SGP								07	COFFEE,TEA,COCOA,SPICES	1	No Quantity			0		0		19857583			4
S3	2016	2016	2016	2	0	2	Export	704	Viet Nam	VNM	703	Slovakia	SVK								07	COFFEE,TEA,COCOA,SPICES	1	No Quantity			0		0		205775			4
S3	2016	2016	2016	2	0	2	Export	704	Viet Nam	VNM	705	Slovenia	SVN								07	COFFEE,TEA,COCOA,SPICES	1	No Quantity			0		0		9812963			4
S3	2016	2016	2016	2	0	2	Export	704	Viet Nam	VNM	710	South Africa	ZAF								07	COFFEE,TEA,COCOA,SPICES	1	No Quantity			0		0		40237459			4
S3	2016	2016	2016	2	0	2	Export	704	Viet Nam	VNM	724	Spain	ESP								07	COFFEE,TEA,COCOA,SPICES	1	No Quantity			0		0		250496965			4
S3	2016	2016	2016	2	0	2	Export	704	Viet Nam	VNM	729	Sudan	SDN								07	COFFEE,TEA,COCOA,SPICES	1	No Quantity			0		0		3946224			0
S3	2016	2016	2016	2	0	2	Export	704	Viet Nam	VNM	752	Sweden	SWE								07	COFFEE,TEA,COCOA,SPICES	1	No Quantity			0		0		10146100			4
S3	2016	2016	2016	2	0	2	Export	704	Viet Nam	VNM	757	Switzerland	CHE								07	COFFEE,TEA,COCOA,SPICES	1	No Quantity			0		0		6959305			4
S3	2016	2016	2016	2	0	2	Export	704	Viet Nam	VNM	760	Syria	SYR								07	COFFEE,TEA,COCOA,SPICES	1	No Quantity			0		0		13760837			0
S3	2016	2016	2016	2	0	2	Export	704	Viet Nam	VNM	764	Thailand	THA								07	COFFEE,TEA,COCOA,SPICES	1	No Quantity			0		0		107834935			4
S3	2016	2016	2016	2	0	2	Export	704	Viet Nam	VNM	768	Togo	TGO								07	COFFEE,TEA,COCOA,SPICES	1	No Quantity			0		0		470720			0
S3	2016	2016	2016	2	0	2	Export	704	Viet Nam	VNM	780	Trinidad and Tobago	TTO								07	COFFEE,TEA,COCOA,SPICES	1	No Quantity			0		0		600292			0
S3	2016	2016	2016	2	0	2	Export	704	Viet Nam	VNM	784	United Arab Emirates	ARE								07	COFFEE,TEA,COCOA,SPICES	1	No Quantity			0		0		110283224			4
S3	2016	2016	2016	2	0	2	Export	704	Viet Nam	VNM	788	Tunisia	TUN								07	COFFEE,TEA,COCOA,SPICES	1	No Quantity			0		0		17899648			0
S3	2016	2016	2016	2	0	2	Export	704	Viet Nam	VNM	792	Turkey	TUR								07	COFFEE,TEA,COCOA,SPICES	1	No Quantity			0		0		18961534			4
S3	2016	2016	2016	2	0	2	Export	704	Viet Nam	VNM	804	Ukraine	UKR								07	COFFEE,TEA,COCOA,SPICES	1	No Quantity			0		0		19522445			4
S3	2016	2016	2016	2	0	2	Export	704	Viet Nam	VNM	818	Egypt	EGY								07	COFFEE,TEA,COCOA,SPICES	1	No Quantity			0		0		64862950			4
S3	2016	2016	2016	2	0	2	Export	704	Viet Nam	VNM	826	United Kingdom	GBR								07	COFFEE,TEA,COCOA,SPICES	1	No Quantity			0		0		115488684			4
S3	2016	2016	2016	2	0	2	Export	704	Viet Nam	VNM	834	United Rep. of Tanzania	TZA								07	COFFEE,TEA,COCOA,SPICES	1	No Quantity			0		0		845			4
S3	2016	2016	2016	2	0	2	Export	704	Viet Nam	VNM	842	USA	USA								07	COFFEE,TEA,COCOA,SPICES	1	No Quantity			0		0		814419174			4
S3	2016	2016	2016	2	0	2	Export	704	Viet Nam	VNM	858	Uruguay	URY								07	COFFEE,TEA,COCOA,SPICES	1	No Quantity			0		0		349415			0
S3	2016	2016	2016	2	0	2	Export	704	Viet Nam	VNM	860	Uzbekistan	UZB								07	COFFEE,TEA,COCOA,SPICES	1	No Quantity			0		0		2495391			0
S3	2016	2016	2016	2	0	2	Export	704	Viet Nam	VNM	862	Venezuela	VEN								07	COFFEE,TEA,COCOA,SPICES	1	No Quantity			0		0		1116201			0
S3	2016	2016	2016	2	0	2	Export	704	Viet Nam	VNM	887	Yemen	YEM								07	COFFEE,TEA,COCOA,SPICES	1	No Quantity			0		0		3691471			4
S3	2016	2016	2016	2	0	2	Export	704	Viet Nam	VNM	899	Areas, nes									07	COFFEE,TEA,COCOA,SPICES	1	No Quantity			0		0		137855493			4
S3	2016	2016	2016	2	0	2	Export	703	Slovakia	SVK	0	World	WLD								08	ANIMAL FEED STUFF	1	No Quantity			0				111471632			4
S3	2016	2016	2016	2	0	2	Export	703	Slovakia	SVK	40	Austria	AUT								08	ANIMAL FEED STUFF	1	No Quantity			0				11877384			4
S3	2016	2016	2016	2	0	2	Export	703	Slovakia	SVK	56	Belgium	BEL								08	ANIMAL FEED STUFF	1	No Quantity			0		0		384152			0
S3	2016	2016	2016	2	0	2	Export	703	Slovakia	SVK	70	Bosnia Herzegovina	BIH								08	ANIMAL FEED STUFF	1	No Quantity			0		0		906220			0
S3	2016	2016	2016	2	0	2	Export	703	Slovakia	SVK	100	Bulgaria	BGR								08	ANIMAL FEED STUFF	1	No Quantity			0		0		98111			0
S3	2016	2016	2016	2	0	2	Export	703	Slovakia	SVK	191	Croatia	HRV								08	ANIMAL FEED STUFF	1	No Quantity			0		0		1420421			0
S3	2016	2016	2016	2	0	2	Export	703	Slovakia	SVK	196	Cyprus	CYP								08	ANIMAL FEED STUFF	1	No Quantity			0		0		353			0
S3	2016	2016	2016	2	0	2	Export	703	Slovakia	SVK	203	Czechia	CZE								08	ANIMAL FEED STUFF	1	No Quantity			0				18504367			4
S3	2016	2016	2016	2	0	2	Export	703	Slovakia	SVK	208	Denmark	DNK								08	ANIMAL FEED STUFF	1	No Quantity			0		0		935635			0
S3	2016	2016	2016	2	0	2	Export	703	Slovakia	SVK	246	Finland	FIN								08	ANIMAL FEED STUFF	1	No Quantity			0		0		673550			0
S3	2016	2016	2016	2	0	2	Export	703	Slovakia	SVK	251	France	FRA								08	ANIMAL FEED STUFF	1	No Quantity			0		0		340405			0
S3	2016	2016	2016	2	0	2	Export	703	Slovakia	SVK	276	Germany	DEU								08	ANIMAL FEED STUFF	1	No Quantity			0				9370503			4
S3	2016	2016	2016	2	0	2	Export	703	Slovakia	SVK	300	Greece	GRC								08	ANIMAL FEED STUFF	1	No Quantity			0		0		860977			0
S3	2016	2016	2016	2	0	2	Export	703	Slovakia	SVK	344	China, Hong Kong SAR	HKG								08	ANIMAL FEED STUFF	1	No Quantity			0		0		16324			0
S3	2016	2016	2016	2	0	2	Export	703	Slovakia	SVK	348	Hungary	HUN								08	ANIMAL FEED STUFF	1	No Quantity			0		0		18817589			4
S3	2016	2016	2016	2	0	2	Export	703	Slovakia	SVK	364	Iran	IRN								08	ANIMAL FEED STUFF	1	No Quantity			0		0		4639			0
S3	2016	2016	2016	2	0	2	Export	703	Slovakia	SVK	372	Ireland	IRL								08	ANIMAL FEED STUFF	1	No Quantity			0		0		149872			0
S3	2016	2016	2016	2	0	2	Export	703	Slovakia	SVK	381	Italy	ITA								08	ANIMAL FEED STUFF	1	No Quantity			0		0		13098187			0
S3	2016	2016	2016	2	0	2	Export	703	Slovakia	SVK	398	Kazakhstan	KAZ								08	ANIMAL FEED STUFF	1	No Quantity			0		0		24127			0
S3	2016	2016	2016	2	0	2	Export	703	Slovakia	SVK	422	Lebanon	LBN								08	ANIMAL FEED STUFF	1	No Quantity			0		0		13766			0
S3	2016	2016	2016	2	0	2	Export	703	Slovakia	SVK	428	Latvia	LVA								08	ANIMAL FEED STUFF	1	No Quantity			0		0		943			0
S3	2016	2016	2016	2	0	2	Export	703	Slovakia	SVK	440	Lithuania	LTU								08	ANIMAL FEED STUFF	1	No Quantity			0		0		477526			0
S3	2016	2016	2016	2	0	2	Export	703	Slovakia	SVK	462	Maldives	MDV								08	ANIMAL FEED STUFF	1	No Quantity			0		0		8235			0
S3	2016	2016	2016	2	0	2	Export	703	Slovakia	SVK	498	Rep. of Moldova	MDA								08	ANIMAL FEED STUFF	1	No Quantity			0		0		37887			0
S3	2016	2016	2016	2	0	2	Export	703	Slovakia	SVK	528	Netherlands	NLD								08	ANIMAL FEED STUFF	1	No Quantity			0		0		5979			0
S3	2016	2016	2016	2	0	2	Export	703	Slovakia	SVK	579	Norway	NOR								08	ANIMAL FEED STUFF	1	No Quantity			0		0		1066255			0
S3	2016	2016	2016	2	0	2	Export	703	Slovakia	SVK	616	Poland	POL								08	ANIMAL FEED STUFF	1	No Quantity			0		0		17784516			4
S3	2016	2016	2016	2	0	2	Export	703	Slovakia	SVK	642	Romania	ROU								08	ANIMAL FEED STUFF	1	No Quantity			0		0		3881911			0
S3	2016	2016	2016	2	0	2	Export	703	Slovakia	SVK	643	Russian Federation	RUS								08	ANIMAL FEED STUFF	1	No Quantity			0		0		1898195			0
S3	2016	2016	2016	2	0	2	Export	703	Slovakia	SVK	688	Serbia	SRB								08	ANIMAL FEED STUFF	1	No Quantity			0		0		170466			0
S3	2016	2016	2016	2	0	2	Export	703	Slovakia	SVK	690	Seychelles	SYC								08	ANIMAL FEED STUFF	1	No Quantity			0		0		8017			0
S3	2016	2016	2016	2	0	2	Export	703	Slovakia	SVK	705	Slovenia	SVN								08	ANIMAL FEED STUFF	1	No Quantity			0		0		3191461			0
S3	2016	2016	2016	2	0	2	Export	703	Slovakia	SVK	710	South Africa	ZAF								08	ANIMAL FEED STUFF	1	No Quantity			0		0		32081			0
S3	2016	2016	2016	2	0	2	Export	703	Slovakia	SVK	724	Spain	ESP								08	ANIMAL FEED STUFF	1	No Quantity			0		0		137690			0
S3	2016	2016	2016	2	0	2	Export	703	Slovakia	SVK	752	Sweden	SWE								08	ANIMAL FEED STUFF	1	No Quantity			0		0		730033			0
S3	2016	2016	2016	2	0	2	Export	703	Slovakia	SVK	757	Switzerland	CHE								08	ANIMAL FEED STUFF	1	No Quantity			0		0		1184472			0
S3	2016	2016	2016	2	0	2	Export	703	Slovakia	SVK	760	Syria	SYR								08	ANIMAL FEED STUFF	1	No Quantity			0		0		13644			0
S3	2016	2016	2016	2	0	2	Export	703	Slovakia	SVK	764	Thailand	THA								08	ANIMAL FEED STUFF	1	No Quantity			0		0		3419			0
S3	2016	2016	2016	2	0	2	Export	703	Slovakia	SVK	792	Turkey	TUR								08	ANIMAL FEED STUFF	1	No Quantity			0		0		2897840			0
S3	2016	2016	2016	2	0	2	Export	703	Slovakia	SVK	804	Ukraine	UKR								08	ANIMAL FEED STUFF	1	No Quantity			0		0		41481			0
S3	2016	2016	2016	2	0	2	Export	703	Slovakia	SVK	807	North Macedonia	MKD								08	ANIMAL FEED STUFF	1	No Quantity			0		0		4976			0
S3	2016	2016	2016	2	0	2	Export	703	Slovakia	SVK	826	United Kingdom	GBR								08	ANIMAL FEED STUFF	1	No Quantity			0		0		398008			0
S3	2016	2016	2016	2	0	2	Export	704	Viet Nam	VNM	0	World	WLD								08	ANIMAL FEED STUFF	1	No Quantity			0				591711025			4
S3	2016	2016	2016	2	0	2	Export	704	Viet Nam	VNM	20	Andorra	AND								08	ANIMAL FEED STUFF	1	No Quantity			0		0		150458			4
S3	2016	2016	2016	2	0	2	Export	704	Viet Nam	VNM	31	Azerbaijan	AZE								08	ANIMAL FEED STUFF	1	No Quantity			0		0		7760			4
S3	2016	2016	2016	2	0	2	Export	704	Viet Nam	VNM	36	Australia	AUS								08	ANIMAL FEED STUFF	1	No Quantity			0		0		3740798			4
S3	2016	2016	2016	2	0	2	Export	704	Viet Nam	VNM	50	Bangladesh	BGD								08	ANIMAL FEED STUFF	1	No Quantity			0		0		6640945			4
S3	2016	2016	2016	2	0	2	Export	704	Viet Nam	VNM	56	Belgium	BEL								08	ANIMAL FEED STUFF	1	No Quantity			0		0		121402			4
S3	2016	2016	2016	2	0	2	Export	704	Viet Nam	VNM	76	Brazil	BRA								08	ANIMAL FEED STUFF	1	No Quantity			0		0		30720			4
S3	2016	2016	2016	2	0	2	Export	704	Viet Nam	VNM	96	Brunei Darussalam	BRN								08	ANIMAL FEED STUFF	1	No Quantity			0		0		364082			4
S3	2016	2016	2016	2	0	2	Export	704	Viet Nam	VNM	104	Myanmar	MMR								08	ANIMAL FEED STUFF	1	No Quantity			0		0		11779012			4
S3	2016	2016	2016	2	0	2	Export	704	Viet Nam	VNM	116	Cambodia	KHM								08	ANIMAL FEED STUFF	1	No Quantity			0		0		94180982			4
S3	2016	2016	2016	2	0	2	Export	704	Viet Nam	VNM	124	Canada	CAN								08	ANIMAL FEED STUFF	1	No Quantity			0		0		2939			4
S3	2016	2016	2016	2	0	2	Export	704	Viet Nam	VNM	144	Sri Lanka	LKA								08	ANIMAL FEED STUFF	1	No Quantity			0		0		3845991			4
S3	2016	2016	2016	2	0	2	Export	704	Viet Nam	VNM	156	China	CHN								08	ANIMAL FEED STUFF	1	No Quantity			0		0		198225234			4
S3	2016	2016	2016	2	0	2	Export	704	Viet Nam	VNM	203	Czechia	CZE								08	ANIMAL FEED STUFF	1	No Quantity			0		0		2069			4
S3	2016	2016	2016	2	0	2	Export	704	Viet Nam	VNM	246	Finland	FIN								08	ANIMAL FEED STUFF	1	No Quantity			0		0		6500			4
S3	2016	2016	2016	2	0	2	Export	704	Viet Nam	VNM	251	France	FRA								08	ANIMAL FEED STUFF	1	No Quantity			0		0		699139			4
S3	2016	2016	2016	2	0	2	Export	704	Viet Nam	VNM	262	Djibouti	DJI								08	ANIMAL FEED STUFF	1	No Quantity			0		0		23890			4
S3	2016	2016	2016	2	0	2	Export	704	Viet Nam	VNM	276	Germany	DEU								08	ANIMAL FEED STUFF	1	No Quantity			0		0		295927			4
S3	2016	2016	2016	2	0	2	Export	704	Viet Nam	VNM	288	Ghana	GHA								08	ANIMAL FEED STUFF	1	No Quantity			0		0		43086			4
S3	2016	2016	2016	2	0	2	Export	704	Viet Nam	VNM	344	China, Hong Kong SAR	HKG								08	ANIMAL FEED STUFF	1	No Quantity			0		0		553773			4
S3	2016	2016	2016	2	0	2	Export	704	Viet Nam	VNM	360	Indonesia	IDN								08	ANIMAL FEED STUFF	1	No Quantity			0		0		17519056			4
S3	2016	2016	2016	2	0	2	Export	704	Viet Nam	VNM	372	Ireland	IRL								08	ANIMAL FEED STUFF	1	No Quantity			0		0		10050			4
S3	2016	2016	2016	2	0	2	Export	704	Viet Nam	VNM	376	Israel	ISR								08	ANIMAL FEED STUFF	1	No Quantity			0		0		3670			4
S3	2016	2016	2016	2	0	2	Export	704	Viet Nam	VNM	381	Italy	ITA								08	ANIMAL FEED STUFF	1	No Quantity			0		0		366360			4
S3	2016	2016	2016	2	0	2	Export	704	Viet Nam	VNM	384	Côte d'Ivoire	CIV								08	ANIMAL FEED STUFF	1	No Quantity			0		0		11448			4
S3	2016	2016	2016	2	0	2	Export	704	Viet Nam	VNM	392	Japan	JPN								08	ANIMAL FEED STUFF	1	No Quantity			0		0		26829656			4
S3	2016	2016	2016	2	0	2	Export	704	Viet Nam	VNM	404	Kenya	KEN								08	ANIMAL FEED STUFF	1	No Quantity			0		0		396240			4
S3	2016	2016	2016	2	0	2	Export	704	Viet Nam	VNM	410	Rep. of Korea	KOR								08	ANIMAL FEED STUFF	1	No Quantity			0		0		15262806			4
S3	2016	2016	2016	2	0	2	Export	704	Viet Nam	VNM	414	Kuwait	KWT								08	ANIMAL FEED STUFF	1	No Quantity			0		0		91414			4
S3	2016	2016	2016	2	0	2	Export	704	Viet Nam	VNM	418	Lao People's Dem. Rep.	LAO								08	ANIMAL FEED STUFF	1	No Quantity			0		0		2321647			4
S3	2016	2016	2016	2	0	2	Export	704	Viet Nam	VNM	422	Lebanon	LBN								08	ANIMAL FEED STUFF	1	No Quantity			0		0		19095			4
S3	2016	2016	2016	2	0	2	Export	704	Viet Nam	VNM	434	Libya	LBY								08	ANIMAL FEED STUFF	1	No Quantity			0		0		47009			4
S3	2016	2016	2016	2	0	2	Export	704	Viet Nam	VNM	440	Lithuania	LTU								08	ANIMAL FEED STUFF	1	No Quantity			0		0		20308			4
S3	2016	2016	2016	2	0	2	Export	704	Viet Nam	VNM	458	Malaysia	MYS								08	ANIMAL FEED STUFF	1	No Quantity			0		0		41812921			4
S3	2016	2016	2016	2	0	2	Export	704	Viet Nam	VNM	480	Mauritius	MUS								08	ANIMAL FEED STUFF	1	No Quantity			0		0		6745			4
S3	2016	2016	2016	2	0	2	Export	704	Viet Nam	VNM	484	Mexico	MEX								08	ANIMAL FEED STUFF	1	No Quantity			0		0		74061			4
S3	2016	2016	2016	2	0	2	Export	704	Viet Nam	VNM	490	Other Asia, nes									08	ANIMAL FEED STUFF	1	No Quantity			0		0		23298724			4
S3	2016	2016	2016	2	0	2	Export	704	Viet Nam	VNM	512	Oman	OMN								08	ANIMAL FEED STUFF	1	No Quantity			0		0		137458			4
S3	2016	2016	2016	2	0	2	Export	704	Viet Nam	VNM	524	Nepal	NPL								08	ANIMAL FEED STUFF	1	No Quantity			0		0		179457			4
S3	2016	2016	2016	2	0	2	Export	704	Viet Nam	VNM	528	Netherlands	NLD								08	ANIMAL FEED STUFF	1	No Quantity			0		0		86000			4
S3	2016	2016	2016	2	0	2	Export	704	Viet Nam	VNM	548	Vanuatu	VUT								08	ANIMAL FEED STUFF	1	No Quantity			0		0		270			4
S3	2016	2016	2016	2	0	2	Export	704	Viet Nam	VNM	554	New Zealand	NZL								08	ANIMAL FEED STUFF	1	No Quantity			0		0		21445			4
S3	2016	2016	2016	2	0	2	Export	704	Viet Nam	VNM	566	Nigeria	NGA								08	ANIMAL FEED STUFF	1	No Quantity			0		0		143069			4
S3	2016	2016	2016	2	0	2	Export	704	Viet Nam	VNM	586	Pakistan	PAK								08	ANIMAL FEED STUFF	1	No Quantity			0		0		1862464			4
S3	2016	2016	2016	2	0	2	Export	704	Viet Nam	VNM	598	Papua New Guinea	PNG								08	ANIMAL FEED STUFF	1	No Quantity			0		0		1681			4
S3	2016	2016	2016	2	0	2	Export	704	Viet Nam	VNM	608	Philippines	PHL								08	ANIMAL FEED STUFF	1	No Quantity			0		0		20733618			4
S3	2016	2016	2016	2	0	2	Export	704	Viet Nam	VNM	634	Qatar	QAT								08	ANIMAL FEED STUFF	1	No Quantity			0		0		2760			4
S3	2016	2016	2016	2	0	2	Export	704	Viet Nam	VNM	643	Russian Federation	RUS								08	ANIMAL FEED STUFF	1	No Quantity			0				108428			4
S3	2016	2016	2016	2	0	2	Export	704	Viet Nam	VNM	682	Saudi Arabia	SAU								08	ANIMAL FEED STUFF	1	No Quantity			0		0		4227177			4
S3	2016	2016	2016	2	0	2	Export	704	Viet Nam	VNM	699	India	IND								08	ANIMAL FEED STUFF	1	No Quantity			0		0		39010222			4
S3	2016	2016	2016	2	0	2	Export	704	Viet Nam	VNM	702	Singapore	SGP								08	ANIMAL FEED STUFF	1	No Quantity			0		0		2381157			4
S3	2016	2016	2016	2	0	2	Export	704	Viet Nam	VNM	710	South Africa	ZAF								08	ANIMAL FEED STUFF	1	No Quantity			0		0		117300			4
S3	2016	2016	2016	2	0	2	Export	704	Viet Nam	VNM	716	Zimbabwe	ZWE								08	ANIMAL FEED STUFF	1	No Quantity			0		0		452000			4
S3	2016	2016	2016	2	0	2	Export	704	Viet Nam	VNM	724	Spain	ESP								08	ANIMAL FEED STUFF	1	No Quantity			0		0		148066			4
S3	2016	2016	2016	2	0	2	Export	704	Viet Nam	VNM	752	Sweden	SWE								08	ANIMAL FEED STUFF	1	No Quantity			0		0		1515			4
S3	2016	2016	2016	2	0	2	Export	704	Viet Nam	VNM	764	Thailand	THA								08	ANIMAL FEED STUFF	1	No Quantity			0		0		49642012			4
S3	2016	2016	2016	2	0	2	Export	704	Viet Nam	VNM	784	United Arab Emirates	ARE								08	ANIMAL FEED STUFF	1	No Quantity			0		0		119884			4
S3	2016	2016	2016	2	0	2	Export	704	Viet Nam	VNM	792	Turkey	TUR								08	ANIMAL FEED STUFF	1	No Quantity			0		0		684719			4
S3	2016	2016	2016	2	0	2	Export	704	Viet Nam	VNM	804	Ukraine	UKR								08	ANIMAL FEED STUFF	1	No Quantity			0				17600			4
S3	2016	2016	2016	2	0	2	Export	704	Viet Nam	VNM	818	Egypt	EGY								08	ANIMAL FEED STUFF	1	No Quantity			0		0		89544			4
S3	2016	2016	2016	2	0	2	Export	704	Viet Nam	VNM	826	United Kingdom	GBR								08	ANIMAL FEED STUFF	1	No Quantity			0		0		19255			4
S3	2016	2016	2016	2	0	2	Export	704	Viet Nam	VNM	842	USA	USA								08	ANIMAL FEED STUFF	1	No Quantity			0		0		21070332			4
S3	2016	2016	2016	2	0	2	Export	704	Viet Nam	VNM	899	Areas, nes									08	ANIMAL FEED STUFF	1	No Quantity			0		0		1647654			4
S3	2016	2016	2016	2	0	2	Export	703	Slovakia	SVK	0	World	WLD								09	MISC.EDIBLE PRODUCTS ETC	1	No Quantity			0		0		222042685			4
S3	2016	2016	2016	2	0	2	Export	703	Slovakia	SVK	8	Albania	ALB								09	MISC.EDIBLE PRODUCTS ETC	1	No Quantity			0		0		358122			0
S3	2016	2016	2016	2	0	2	Export	703	Slovakia	SVK	31	Azerbaijan	AZE								09	MISC.EDIBLE PRODUCTS ETC	1	No Quantity			0		0		114380			0
S3	2016	2016	2016	2	0	2	Export	703	Slovakia	SVK	36	Australia	AUS								09	MISC.EDIBLE PRODUCTS ETC	1	No Quantity			0		0		5071			0
S3	2016	2016	2016	2	0	2	Export	703	Slovakia	SVK	40	Austria	AUT								09	MISC.EDIBLE PRODUCTS ETC	1	No Quantity			0		0		10169861			0
S3	2016	2016	2016	2	0	2	Export	703	Slovakia	SVK	48	Bahrain	BHR								09	MISC.EDIBLE PRODUCTS ETC	1	No Quantity			0		0		50642			0
S3	2016	2016	2016	2	0	2	Export	703	Slovakia	SVK	51	Armenia	ARM								09	MISC.EDIBLE PRODUCTS ETC	1	No Quantity			0		0		5467			0
S3	2016	2016	2016	2	0	2	Export	703	Slovakia	SVK	56	Belgium	BEL								09	MISC.EDIBLE PRODUCTS ETC	1	No Quantity			0		0		340428			0
S3	2016	2016	2016	2	0	2	Export	703	Slovakia	SVK	70	Bosnia Herzegovina	BIH								09	MISC.EDIBLE PRODUCTS ETC	1	No Quantity			0		0		3907257			0
S3	2016	2016	2016	2	0	2	Export	703	Slovakia	SVK	72	Botswana	BWA								09	MISC.EDIBLE PRODUCTS ETC	1	No Quantity			0		0		149			0
S3	2016	2016	2016	2	0	2	Export	703	Slovakia	SVK	100	Bulgaria	BGR								09	MISC.EDIBLE PRODUCTS ETC	1	No Quantity			0		0		5696763			0
S3	2016	2016	2016	2	0	2	Export	703	Slovakia	SVK	112	Belarus	BLR								09	MISC.EDIBLE PRODUCTS ETC	1	No Quantity			0		0		2961987			0
S3	2016	2016	2016	2	0	2	Export	703	Slovakia	SVK	124	Canada	CAN								09	MISC.EDIBLE PRODUCTS ETC	1	No Quantity			0		0		51949			4
S3	2016	2016	2016	2	0	2	Export	703	Slovakia	SVK	152	Chile	CHL								09	MISC.EDIBLE PRODUCTS ETC	1	No Quantity			0		0		42898			0
S3	2016	2016	2016	2	0	2	Export	703	Slovakia	SVK	156	China	CHN								09	MISC.EDIBLE PRODUCTS ETC	1	No Quantity			0		0		71943			0
S3	2016	2016	2016	2	0	2	Export	703	Slovakia	SVK	170	Colombia	COL								09	MISC.EDIBLE PRODUCTS ETC	1	No Quantity			0		0		89984			0
S3	2016	2016	2016	2	0	2	Export	703	Slovakia	SVK	191	Croatia	HRV								09	MISC.EDIBLE PRODUCTS ETC	1	No Quantity			0		0		3796351			0
S3	2016	2016	2016	2	0	2	Export	703	Slovakia	SVK	196	Cyprus	CYP								09	MISC.EDIBLE PRODUCTS ETC	1	No Quantity			0		0		3960063			0
S3	2016	2016	2016	2	0	2	Export	703	Slovakia	SVK	203	Czechia	CZE								09	MISC.EDIBLE PRODUCTS ETC	1	No Quantity			0		0		38562276			0
S3	2016	2016	2016	2	0	2	Export	703	Slovakia	SVK	208	Denmark	DNK								09	MISC.EDIBLE PRODUCTS ETC	1	No Quantity			0		0		257253			0
S3	2016	2016	2016	2	0	2	Export	703	Slovakia	SVK	233	Estonia	EST								09	MISC.EDIBLE PRODUCTS ETC	1	No Quantity			0		0		1554404			0
S3	2016	2016	2016	2	0	2	Export	703	Slovakia	SVK	246	Finland	FIN								09	MISC.EDIBLE PRODUCTS ETC	1	No Quantity			0		0		3535031			0
S3	2016	2016	2016	2	0	2	Export	703	Slovakia	SVK	251	France	FRA								09	MISC.EDIBLE PRODUCTS ETC	1	No Quantity			0		0		1601924			4
S3	2016	2016	2016	2	0	2	Export	703	Slovakia	SVK	258	French Polynesia	PYF								09	MISC.EDIBLE PRODUCTS ETC	1	No Quantity			0		0		8201			0
S3	2016	2016	2016	2	0	2	Export	703	Slovakia	SVK	266	Gabon	GAB								09	MISC.EDIBLE PRODUCTS ETC	1	No Quantity			0		0		8417			0
S3	2016	2016	2016	2	0	2	Export	703	Slovakia	SVK	268	Georgia	GEO								09	MISC.EDIBLE PRODUCTS ETC	1	No Quantity			0		0		12752			0
S3	2016	2016	2016	2	0	2	Export	703	Slovakia	SVK	276	Germany	DEU								09	MISC.EDIBLE PRODUCTS ETC	1	No Quantity			0		0		15396413			0
S3	2016	2016	2016	2	0	2	Export	703	Slovakia	SVK	288	Ghana	GHA								09	MISC.EDIBLE PRODUCTS ETC	1	No Quantity			0		0		40962			0
S3	2016	2016	2016	2	0	2	Export	703	Slovakia	SVK	300	Greece	GRC								09	MISC.EDIBLE PRODUCTS ETC	1	No Quantity			0		0		2192349			0
S3	2016	2016	2016	2	0	2	Export	703	Slovakia	SVK	344	China, Hong Kong SAR	HKG								09	MISC.EDIBLE PRODUCTS ETC	1	No Quantity			0		0		54070			0
S3	2016	2016	2016	2	0	2	Export	703	Slovakia	SVK	348	Hungary	HUN								09	MISC.EDIBLE PRODUCTS ETC	1	No Quantity			0		0		31931355			0
S3	2016	2016	2016	2	0	2	Export	703	Slovakia	SVK	368	Iraq	IRQ								09	MISC.EDIBLE PRODUCTS ETC	1	No Quantity			0		0		59568			0
S3	2016	2016	2016	2	0	2	Export	703	Slovakia	SVK	372	Ireland	IRL								09	MISC.EDIBLE PRODUCTS ETC	1	No Quantity			0		0		430617			0
S3	2016	2016	2016	2	0	2	Export	703	Slovakia	SVK	376	Israel	ISR								09	MISC.EDIBLE PRODUCTS ETC	1	No Quantity			0		0		236031			0
S3	2016	2016	2016	2	0	2	Export	703	Slovakia	SVK	381	Italy	ITA								09	MISC.EDIBLE PRODUCTS ETC	1	No Quantity			0		0		4484166			0
S3	2016	2016	2016	2	0	2	Export	703	Slovakia	SVK	384	Côte d'Ivoire	CIV								09	MISC.EDIBLE PRODUCTS ETC	1	No Quantity			0		0		31676			0
S3	2016	2016	2016	2	0	2	Export	703	Slovakia	SVK	398	Kazakhstan	KAZ								09	MISC.EDIBLE PRODUCTS ETC	1	No Quantity			0		0		114299			0
S3	2016	2016	2016	2	0	2	Export	703	Slovakia	SVK	400	Jordan	JOR								09	MISC.EDIBLE PRODUCTS ETC	1	No Quantity			0		0		86967			0
S3	2016	2016	2016	2	0	2	Export	703	Slovakia	SVK	404	Kenya	KEN								09	MISC.EDIBLE PRODUCTS ETC	1	No Quantity			0		0		16611			0
S3	2016	2016	2016	2	0	2	Export	703	Slovakia	SVK	410	Rep. of Korea	KOR								09	MISC.EDIBLE PRODUCTS ETC	1	No Quantity			0		0		203812			0
S3	2016	2016	2016	2	0	2	Export	703	Slovakia	SVK	414	Kuwait	KWT								09	MISC.EDIBLE PRODUCTS ETC	1	No Quantity			0		0		158732			0
S3	2016	2016	2016	2	0	2	Export	703	Slovakia	SVK	422	Lebanon	LBN								09	MISC.EDIBLE PRODUCTS ETC	1	No Quantity			0		0		22399			0
S3	2016	2016	2016	2	0	2	Export	703	Slovakia	SVK	428	Latvia	LVA								09	MISC.EDIBLE PRODUCTS ETC	1	No Quantity			0		0		385882			0
S3	2016	2016	2016	2	0	2	Export	703	Slovakia	SVK	434	Libya	LBY								09	MISC.EDIBLE PRODUCTS ETC	1	No Quantity			0		0		51364			0
S3	2016	2016	2016	2	0	2	Export	703	Slovakia	SVK	440	Lithuania	LTU								09	MISC.EDIBLE PRODUCTS ETC	1	No Quantity			0		0		1606098			0
S3	2016	2016	2016	2	0	2	Export	703	Slovakia	SVK	442	Luxembourg	LUX								09	MISC.EDIBLE PRODUCTS ETC	1	No Quantity			0		0		909			0
S3	2016	2016	2016	2	0	2	Export	703	Slovakia	SVK	470	Malta	MLT								09	MISC.EDIBLE PRODUCTS ETC	1	No Quantity			0		0		32770			0
S3	2016	2016	2016	2	0	2	Export	703	Slovakia	SVK	480	Mauritius	MUS								09	MISC.EDIBLE PRODUCTS ETC	1	No Quantity			0		0		59			0
S3	2016	2016	2016	2	0	2	Export	703	Slovakia	SVK	484	Mexico	MEX								09	MISC.EDIBLE PRODUCTS ETC	1	No Quantity			0		0		949423			0
S3	2016	2016	2016	2	0	2	Export	703	Slovakia	SVK	496	Mongolia	MNG								09	MISC.EDIBLE PRODUCTS ETC	1	No Quantity			0		0		489516			0
S3	2016	2016	2016	2	0	2	Export	703	Slovakia	SVK	498	Rep. of Moldova	MDA								09	MISC.EDIBLE PRODUCTS ETC	1	No Quantity			0		0		180372			0
S3	2016	2016	2016	2	0	2	Export	703	Slovakia	SVK	499	Montenegro	MNE								09	MISC.EDIBLE PRODUCTS ETC	1	No Quantity			0		0		130529			0
S3	2016	2016	2016	2	0	2	Export	703	Slovakia	SVK	504	Morocco	MAR								09	MISC.EDIBLE PRODUCTS ETC	1	No Quantity			0		0		47344			0
S3	2016	2016	2016	2	0	2	Export	703	Slovakia	SVK	528	Netherlands	NLD								09	MISC.EDIBLE PRODUCTS ETC	1	No Quantity			0		0		12562590			0
S3	2016	2016	2016	2	0	2	Export	703	Slovakia	SVK	531	Curaçao	CUW								09	MISC.EDIBLE PRODUCTS ETC	1	No Quantity			0		0		2334			0
S3	2016	2016	2016	2	0	2	Export	703	Slovakia	SVK	577	Other Africa, nes									09	MISC.EDIBLE PRODUCTS ETC	1	No Quantity			0		0		18850			0
S3	2016	2016	2016	2	0	2	Export	703	Slovakia	SVK	579	Norway	NOR								09	MISC.EDIBLE PRODUCTS ETC	1	No Quantity			0		0		58578			0
S3	2016	2016	2016	2	0	2	Export	703	Slovakia	SVK	616	Poland	POL								09	MISC.EDIBLE PRODUCTS ETC	1	No Quantity			0		0		19923766			0
S3	2016	2016	2016	2	0	2	Export	703	Slovakia	SVK	620	Portugal	PRT								09	MISC.EDIBLE PRODUCTS ETC	1	No Quantity			0		0		643312			0
S3	2016	2016	2016	2	0	2	Export	703	Slovakia	SVK	634	Qatar	QAT								09	MISC.EDIBLE PRODUCTS ETC	1	No Quantity			0		0		67898			0
S3	2016	2016	2016	2	0	2	Export	703	Slovakia	SVK	642	Romania	ROU								09	MISC.EDIBLE PRODUCTS ETC	1	No Quantity			0		0		17429795			0
S3	2016	2016	2016	2	0	2	Export	703	Slovakia	SVK	643	Russian Federation	RUS								09	MISC.EDIBLE PRODUCTS ETC	1	No Quantity			0		0		590884			0
S3	2016	2016	2016	2	0	2	Export	703	Slovakia	SVK	682	Saudi Arabia	SAU								09	MISC.EDIBLE PRODUCTS ETC	1	No Quantity			0		0		191985			0
S3	2016	2016	2016	2	0	2	Export	703	Slovakia	SVK	686	Senegal	SEN								09	MISC.EDIBLE PRODUCTS ETC	1	No Quantity			0		0		82390			0
S3	2016	2016	2016	2	0	2	Export	703	Slovakia	SVK	688	Serbia	SRB								09	MISC.EDIBLE PRODUCTS ETC	1	No Quantity			0		0		3112064			0
S3	2016	2016	2016	2	0	2	Export	703	Slovakia	SVK	704	Viet Nam	VNM								09	MISC.EDIBLE PRODUCTS ETC	1	No Quantity			0		0		562604			0
S3	2016	2016	2016	2	0	2	Export	703	Slovakia	SVK	705	Slovenia	SVN								09	MISC.EDIBLE PRODUCTS ETC	1	No Quantity			0		0		1657347			0
S3	2016	2016	2016	2	0	2	Export	703	Slovakia	SVK	710	South Africa	ZAF								09	MISC.EDIBLE PRODUCTS ETC	1	No Quantity			0		0		68394			0
S3	2016	2016	2016	2	0	2	Export	703	Slovakia	SVK	724	Spain	ESP								09	MISC.EDIBLE PRODUCTS ETC	1	No Quantity			0		0		4685002			0
S3	2016	2016	2016	2	0	2	Export	703	Slovakia	SVK	752	Sweden	SWE								09	MISC.EDIBLE PRODUCTS ETC	1	No Quantity			0		0		9900322			0
S3	2016	2016	2016	2	0	2	Export	703	Slovakia	SVK	757	Switzerland	CHE								09	MISC.EDIBLE PRODUCTS ETC	1	No Quantity			0		0		85019			0
S3	2016	2016	2016	2	0	2	Export	703	Slovakia	SVK	760	Syria	SYR								09	MISC.EDIBLE PRODUCTS ETC	1	No Quantity			0		0		39919			0
S3	2016	2016	2016	2	0	2	Export	703	Slovakia	SVK	764	Thailand	THA								09	MISC.EDIBLE PRODUCTS ETC	1	No Quantity			0		0		1			0
S3	2016	2016	2016	2	0	2	Export	703	Slovakia	SVK	784	United Arab Emirates	ARE								09	MISC.EDIBLE PRODUCTS ETC	1	No Quantity			0		0		121168			0
S3	2016	2016	2016	2	0	2	Export	703	Slovakia	SVK	792	Turkey	TUR								09	MISC.EDIBLE PRODUCTS ETC	1	No Quantity			0		0		1533509			0
S3	2016	2016	2016	2	0	2	Export	703	Slovakia	SVK	795	Turkmenistan	TKM								09	MISC.EDIBLE PRODUCTS ETC	1	No Quantity			0		0		177197			0
S3	2016	2016	2016	2	0	2	Export	703	Slovakia	SVK	804	Ukraine	UKR								09	MISC.EDIBLE PRODUCTS ETC	1	No Quantity			0		0		2692952			0
S3	2016	2016	2016	2	0	2	Export	703	Slovakia	SVK	807	North Macedonia	MKD								09	MISC.EDIBLE PRODUCTS ETC	1	No Quantity			0		0		69131			0
S3	2016	2016	2016	2	0	2	Export	703	Slovakia	SVK	818	Egypt	EGY								09	MISC.EDIBLE PRODUCTS ETC	1	No Quantity			0		0		4			0
S3	2016	2016	2016	2	0	2	Export	703	Slovakia	SVK	826	United Kingdom	GBR								09	MISC.EDIBLE PRODUCTS ETC	1	No Quantity			0		0		9057578			0
S3	2016	2016	2016	2	0	2	Export	703	Slovakia	SVK	842	USA	USA								09	MISC.EDIBLE PRODUCTS ETC	1	No Quantity			0		0		210186			0
S3	2016	2016	2016	2	0	2	Export	704	Viet Nam	VNM	0	World	WLD								09	MISC.EDIBLE PRODUCTS ETC	1	No Quantity			0		0		606018906			4
S3	2016	2016	2016	2	0	2	Export	704	Viet Nam	VNM	20	Andorra	AND								09	MISC.EDIBLE PRODUCTS ETC	1	No Quantity			0		0		75150			4
S3	2016	2016	2016	2	0	2	Export	704	Viet Nam	VNM	24	Angola	AGO								09	MISC.EDIBLE PRODUCTS ETC	1	No Quantity			0		0		344680			4
S3	2016	2016	2016	2	0	2	Export	704	Viet Nam	VNM	31	Azerbaijan	AZE								09	MISC.EDIBLE PRODUCTS ETC	1	No Quantity			0		0		94622			4
S3	2016	2016	2016	2	0	2	Export	704	Viet Nam	VNM	36	Australia	AUS								09	MISC.EDIBLE PRODUCTS ETC	1	No Quantity			0		0		11880521			4
S3	2016	2016	2016	2	0	2	Export	704	Viet Nam	VNM	40	Austria	AUT								09	MISC.EDIBLE PRODUCTS ETC	1	No Quantity			0		0		31241			4
S3	2016	2016	2016	2	0	2	Export	704	Viet Nam	VNM	44	Bahamas	BHS								09	MISC.EDIBLE PRODUCTS ETC	1	No Quantity			0		0		34450			4
S3	2016	2016	2016	2	0	2	Export	704	Viet Nam	VNM	50	Bangladesh	BGD								09	MISC.EDIBLE PRODUCTS ETC	1	No Quantity			0		0		31920			4
S3	2016	2016	2016	2	0	2	Export	704	Viet Nam	VNM	56	Belgium	BEL								09	MISC.EDIBLE PRODUCTS ETC	1	No Quantity			0		0		5903715			4
S3	2016	2016	2016	2	0	2	Export	704	Viet Nam	VNM	76	Brazil	BRA								09	MISC.EDIBLE PRODUCTS ETC	1	No Quantity			0		0		63600			4
S3	2016	2016	2016	2	0	2	Export	704	Viet Nam	VNM	90	Solomon Isds	SLB								09	MISC.EDIBLE PRODUCTS ETC	1	No Quantity			0		0		26807			4
S3	2016	2016	2016	2	0	2	Export	704	Viet Nam	VNM	96	Brunei Darussalam	BRN								09	MISC.EDIBLE PRODUCTS ETC	1	No Quantity			0		0		139538			4
S3	2016	2016	2016	2	0	2	Export	704	Viet Nam	VNM	104	Myanmar	MMR								09	MISC.EDIBLE PRODUCTS ETC	1	No Quantity			0		0		4496500			4
S3	2016	2016	2016	2	0	2	Export	704	Viet Nam	VNM	116	Cambodia	KHM								09	MISC.EDIBLE PRODUCTS ETC	1	No Quantity			0		0		47727576			4
S3	2016	2016	2016	2	0	2	Export	704	Viet Nam	VNM	120	Cameroon	CMR								09	MISC.EDIBLE PRODUCTS ETC	1	No Quantity			0		0		1397			4
S3	2016	2016	2016	2	0	2	Export	704	Viet Nam	VNM	124	Canada	CAN								09	MISC.EDIBLE PRODUCTS ETC	1	No Quantity			0		0		4399140			4
S3	2016	2016	2016	2	0	2	Export	704	Viet Nam	VNM	144	Sri Lanka	LKA								09	MISC.EDIBLE PRODUCTS ETC	1	No Quantity			0		0		76093			4
S3	2016	2016	2016	2	0	2	Export	704	Viet Nam	VNM	152	Chile	CHL								09	MISC.EDIBLE PRODUCTS ETC	1	No Quantity			0		0		112662			4
S3	2016	2016	2016	2	0	2	Export	704	Viet Nam	VNM	156	China	CHN								09	MISC.EDIBLE PRODUCTS ETC	1	No Quantity			0		0		12041164			4
S3	2016	2016	2016	2	0	2	Export	704	Viet Nam	VNM	188	Costa Rica	CRI								09	MISC.EDIBLE PRODUCTS ETC	1	No Quantity			0		0		120435			4
S3	2016	2016	2016	2	0	2	Export	704	Viet Nam	VNM	196	Cyprus	CYP								09	MISC.EDIBLE PRODUCTS ETC	1	No Quantity			0		0		118008			4
S3	2016	2016	2016	2	0	2	Export	704	Viet Nam	VNM	203	Czechia	CZE								09	MISC.EDIBLE PRODUCTS ETC	1	No Quantity			0		0		1607696			4
S3	2016	2016	2016	2	0	2	Export	704	Viet Nam	VNM	208	Denmark	DNK								09	MISC.EDIBLE PRODUCTS ETC	1	No Quantity			0		0		1773627			4
S3	2016	2016	2016	2	0	2	Export	704	Viet Nam	VNM	214	Dominican Rep.	DOM								09	MISC.EDIBLE PRODUCTS ETC	1	No Quantity			0		0		153219			4
S3	2016	2016	2016	2	0	2	Export	704	Viet Nam	VNM	233	Estonia	EST								09	MISC.EDIBLE PRODUCTS ETC	1	No Quantity			0		0		2357			4
S3	2016	2016	2016	2	0	2	Export	704	Viet Nam	VNM	242	Fiji	FJI								09	MISC.EDIBLE PRODUCTS ETC	1	No Quantity			0		0		540619			4
S3	2016	2016	2016	2	0	2	Export	704	Viet Nam	VNM	246	Finland	FIN								09	MISC.EDIBLE PRODUCTS ETC	1	No Quantity			0		0		397114			4
S3	2016	2016	2016	2	0	2	Export	704	Viet Nam	VNM	251	France	FRA								09	MISC.EDIBLE PRODUCTS ETC	1	No Quantity			0		0		7025793			4
S3	2016	2016	2016	2	0	2	Export	704	Viet Nam	VNM	268	Georgia	GEO								09	MISC.EDIBLE PRODUCTS ETC	1	No Quantity			0		0		496485			4
S3	2016	2016	2016	2	0	2	Export	704	Viet Nam	VNM	276	Germany	DEU								09	MISC.EDIBLE PRODUCTS ETC	1	No Quantity			0		0		11292438			4
S3	2016	2016	2016	2	0	2	Export	704	Viet Nam	VNM	288	Ghana	GHA								09	MISC.EDIBLE PRODUCTS ETC	1	No Quantity			0		0		1038			4
S3	2016	2016	2016	2	0	2	Export	704	Viet Nam	VNM	296	Kiribati	KIR								09	MISC.EDIBLE PRODUCTS ETC	1	No Quantity			0		0		256560			4
S3	2016	2016	2016	2	0	2	Export	704	Viet Nam	VNM	300	Greece	GRC								09	MISC.EDIBLE PRODUCTS ETC	1	No Quantity			0		0		137955			4
S3	2016	2016	2016	2	0	2	Export	704	Viet Nam	VNM	324	Guinea	GIN								09	MISC.EDIBLE PRODUCTS ETC	1	No Quantity			0		0		335365			4
S3	2016	2016	2016	2	0	2	Export	704	Viet Nam	VNM	332	Haiti	HTI								09	MISC.EDIBLE PRODUCTS ETC	1	No Quantity			0		0		1252			4
S3	2016	2016	2016	2	0	2	Export	704	Viet Nam	VNM	344	China, Hong Kong SAR	HKG								09	MISC.EDIBLE PRODUCTS ETC	1	No Quantity			0		0		12495823			4
S3	2016	2016	2016	2	0	2	Export	704	Viet Nam	VNM	348	Hungary	HUN								09	MISC.EDIBLE PRODUCTS ETC	1	No Quantity			0		0		682208			4
S3	2016	2016	2016	2	0	2	Export	704	Viet Nam	VNM	352	Iceland	ISL								09	MISC.EDIBLE PRODUCTS ETC	1	No Quantity			0		0		278			4
S3	2016	2016	2016	2	0	2	Export	704	Viet Nam	VNM	360	Indonesia	IDN								09	MISC.EDIBLE PRODUCTS ETC	1	No Quantity			0		0		2442699			4
S3	2016	2016	2016	2	0	2	Export	704	Viet Nam	VNM	372	Ireland	IRL								09	MISC.EDIBLE PRODUCTS ETC	1	No Quantity			0		0		12705			4
S3	2016	2016	2016	2	0	2	Export	704	Viet Nam	VNM	376	Israel	ISR								09	MISC.EDIBLE PRODUCTS ETC	1	No Quantity			0		0		434767			4
S3	2016	2016	2016	2	0	2	Export	704	Viet Nam	VNM	381	Italy	ITA								09	MISC.EDIBLE PRODUCTS ETC	1	No Quantity			0		0		645003			4
S3	2016	2016	2016	2	0	2	Export	704	Viet Nam	VNM	384	Côte d'Ivoire	CIV								09	MISC.EDIBLE PRODUCTS ETC	1	No Quantity			0		0		5911			4
S3	2016	2016	2016	2	0	2	Export	704	Viet Nam	VNM	392	Japan	JPN								09	MISC.EDIBLE PRODUCTS ETC	1	No Quantity			0		0		37242027			4
S3	2016	2016	2016	2	0	2	Export	704	Viet Nam	VNM	398	Kazakhstan	KAZ								09	MISC.EDIBLE PRODUCTS ETC	1	No Quantity			0		0		67413			4
S3	2016	2016	2016	2	0	2	Export	704	Viet Nam	VNM	404	Kenya	KEN								09	MISC.EDIBLE PRODUCTS ETC	1	No Quantity			0		0		33333			4
S3	2016	2016	2016	2	0	2	Export	704	Viet Nam	VNM	410	Rep. of Korea	KOR								09	MISC.EDIBLE PRODUCTS ETC	1	No Quantity			0		0		13564600			4
S3	2016	2016	2016	2	0	2	Export	704	Viet Nam	VNM	414	Kuwait	KWT								09	MISC.EDIBLE PRODUCTS ETC	1	No Quantity			0		0		5460			4
S3	2016	2016	2016	2	0	2	Export	704	Viet Nam	VNM	418	Lao People's Dem. Rep.	LAO								09	MISC.EDIBLE PRODUCTS ETC	1	No Quantity			0		0		17948044			4
S3	2016	2016	2016	2	0	2	Export	704	Viet Nam	VNM	422	Lebanon	LBN								09	MISC.EDIBLE PRODUCTS ETC	1	No Quantity			0		0		64976			4
S3	2016	2016	2016	2	0	2	Export	704	Viet Nam	VNM	428	Latvia	LVA								09	MISC.EDIBLE PRODUCTS ETC	1	No Quantity			0		0		41340			4
S3	2016	2016	2016	2	0	2	Export	704	Viet Nam	VNM	434	Libya	LBY								09	MISC.EDIBLE PRODUCTS ETC	1	No Quantity			0		0		12565			4
S3	2016	2016	2016	2	0	2	Export	704	Viet Nam	VNM	440	Lithuania	LTU								09	MISC.EDIBLE PRODUCTS ETC	1	No Quantity			0		0		347452			4
S3	2016	2016	2016	2	0	2	Export	704	Viet Nam	VNM	446	China, Macao SAR	MAC								09	MISC.EDIBLE PRODUCTS ETC	1	No Quantity			0		0		204475			4
S3	2016	2016	2016	2	0	2	Export	704	Viet Nam	VNM	458	Malaysia	MYS								09	MISC.EDIBLE PRODUCTS ETC	1	No Quantity			0		0		11601159			4
S3	2016	2016	2016	2	0	2	Export	704	Viet Nam	VNM	462	Maldives	MDV								09	MISC.EDIBLE PRODUCTS ETC	1	No Quantity			0		0		11687			4
S3	2016	2016	2016	2	0	2	Export	704	Viet Nam	VNM	466	Mali	MLI								09	MISC.EDIBLE PRODUCTS ETC	1	No Quantity			0		0		31393			4
S3	2016	2016	2016	2	0	2	Export	704	Viet Nam	VNM	470	Malta	MLT								09	MISC.EDIBLE PRODUCTS ETC	1	No Quantity			0		0		27817			4
S3	2016	2016	2016	2	0	2	Export	704	Viet Nam	VNM	480	Mauritius	MUS								09	MISC.EDIBLE PRODUCTS ETC	1	No Quantity			0		0		302424			4
S3	2016	2016	2016	2	0	2	Export	704	Viet Nam	VNM	490	Other Asia, nes									09	MISC.EDIBLE PRODUCTS ETC	1	No Quantity			0		0		13336825			4
S3	2016	2016	2016	2	0	2	Export	704	Viet Nam	VNM	496	Mongolia	MNG								09	MISC.EDIBLE PRODUCTS ETC	1	No Quantity			0		0		6664			4
S3	2016	2016	2016	2	0	2	Export	704	Viet Nam	VNM	504	Morocco	MAR								09	MISC.EDIBLE PRODUCTS ETC	1	No Quantity			0		0		37987			4
S3	2016	2016	2016	2	0	2	Export	704	Viet Nam	VNM	508	Mozambique	MOZ								09	MISC.EDIBLE PRODUCTS ETC	1	No Quantity			0		0		3844			4
S3	2016	2016	2016	2	0	2	Export	704	Viet Nam	VNM	524	Nepal	NPL								09	MISC.EDIBLE PRODUCTS ETC	1	No Quantity			0		0		14404			4
S3	2016	2016	2016	2	0	2	Export	704	Viet Nam	VNM	528	Netherlands	NLD								09	MISC.EDIBLE PRODUCTS ETC	1	No Quantity			0		0		9293419			4
S3	2016	2016	2016	2	0	2	Export	704	Viet Nam	VNM	548	Vanuatu	VUT								09	MISC.EDIBLE PRODUCTS ETC	1	No Quantity			0		0		14041			4
S3	2016	2016	2016	2	0	2	Export	704	Viet Nam	VNM	554	New Zealand	NZL								09	MISC.EDIBLE PRODUCTS ETC	1	No Quantity			0		0		786320			4
S3	2016	2016	2016	2	0	2	Export	704	Viet Nam	VNM	566	Nigeria	NGA								09	MISC.EDIBLE PRODUCTS ETC	1	No Quantity			0		0		100897			4
S3	2016	2016	2016	2	0	2	Export	704	Viet Nam	VNM	579	Norway	NOR								09	MISC.EDIBLE PRODUCTS ETC	1	No Quantity			0		0		356530			4
S3	2016	2016	2016	2	0	2	Export	704	Viet Nam	VNM	586	Pakistan	PAK								09	MISC.EDIBLE PRODUCTS ETC	1	No Quantity			0		0		1649706			4
S3	2016	2016	2016	2	0	2	Export	704	Viet Nam	VNM	591	Panama	PAN								09	MISC.EDIBLE PRODUCTS ETC	1	No Quantity			0		0		5241			4
S3	2016	2016	2016	2	0	2	Export	704	Viet Nam	VNM	598	Papua New Guinea	PNG								09	MISC.EDIBLE PRODUCTS ETC	1	No Quantity			0		0		287837			4
S3	2016	2016	2016	2	0	2	Export	704	Viet Nam	VNM	604	Peru	PER								09	MISC.EDIBLE PRODUCTS ETC	1	No Quantity			0		0		56480			4
S3	2016	2016	2016	2	0	2	Export	704	Viet Nam	VNM	608	Philippines	PHL								09	MISC.EDIBLE PRODUCTS ETC	1	No Quantity			0		0		39749411			4
S3	2016	2016	2016	2	0	2	Export	704	Viet Nam	VNM	616	Poland	POL								09	MISC.EDIBLE PRODUCTS ETC	1	No Quantity			0		0		12305734			4
S3	2016	2016	2016	2	0	2	Export	704	Viet Nam	VNM	626	Timor-Leste	TLS								09	MISC.EDIBLE PRODUCTS ETC	1	No Quantity			0		0		4764			4
S3	2016	2016	2016	2	0	2	Export	704	Viet Nam	VNM	642	Romania	ROU								09	MISC.EDIBLE PRODUCTS ETC	1	No Quantity			0		0		325462			4
S3	2016	2016	2016	2	0	2	Export	704	Viet Nam	VNM	643	Russian Federation	RUS								09	MISC.EDIBLE PRODUCTS ETC	1	No Quantity			0		0		7093573			4
S3	2016	2016	2016	2	0	2	Export	704	Viet Nam	VNM	682	Saudi Arabia	SAU								09	MISC.EDIBLE PRODUCTS ETC	1	No Quantity			0		0		35628			4
S3	2016	2016	2016	2	0	2	Export	704	Viet Nam	VNM	699	India	IND								09	MISC.EDIBLE PRODUCTS ETC	1	No Quantity			0		0		1021617			4
S3	2016	2016	2016	2	0	2	Export	704	Viet Nam	VNM	702	Singapore	SGP								09	MISC.EDIBLE PRODUCTS ETC	1	No Quantity			0		0		7009214			4
S3	2016	2016	2016	2	0	2	Export	704	Viet Nam	VNM	703	Slovakia	SVK								09	MISC.EDIBLE PRODUCTS ETC	1	No Quantity			0		0		765274			4
S3	2016	2016	2016	2	0	2	Export	704	Viet Nam	VNM	705	Slovenia	SVN								09	MISC.EDIBLE PRODUCTS ETC	1	No Quantity			0		0		24928			4
S3	2016	2016	2016	2	0	2	Export	704	Viet Nam	VNM	710	South Africa	ZAF								09	MISC.EDIBLE PRODUCTS ETC	1	No Quantity			0		0		302830			4
S3	2016	2016	2016	2	0	2	Export	704	Viet Nam	VNM	724	Spain	ESP								09	MISC.EDIBLE PRODUCTS ETC	1	No Quantity			0		0		201183			4
S3	2016	2016	2016	2	0	2	Export	704	Viet Nam	VNM	729	Sudan	SDN								09	MISC.EDIBLE PRODUCTS ETC	1	No Quantity			0		0		106097			4
S3	2016	2016	2016	2	0	2	Export	704	Viet Nam	VNM	752	Sweden	SWE								09	MISC.EDIBLE PRODUCTS ETC	1	No Quantity			0		0		795966			4
S3	2016	2016	2016	2	0	2	Export	704	Viet Nam	VNM	757	Switzerland	CHE								09	MISC.EDIBLE PRODUCTS ETC	1	No Quantity			0		0		262570			4
S3	2016	2016	2016	2	0	2	Export	704	Viet Nam	VNM	760	Syria	SYR								09	MISC.EDIBLE PRODUCTS ETC	1	No Quantity			0		0		3843648			4
S3	2016	2016	2016	2	0	2	Export	704	Viet Nam	VNM	764	Thailand	THA								09	MISC.EDIBLE PRODUCTS ETC	1	No Quantity			0		0		53294491			4
S3	2016	2016	2016	2	0	2	Export	704	Viet Nam	VNM	784	United Arab Emirates	ARE								09	MISC.EDIBLE PRODUCTS ETC	1	No Quantity			0		0		1752448			4
S3	2016	2016	2016	2	0	2	Export	704	Viet Nam	VNM	792	Turkey	TUR								09	MISC.EDIBLE PRODUCTS ETC	1	No Quantity			0		0		7682649			4
S3	2016	2016	2016	2	0	2	Export	704	Viet Nam	VNM	804	Ukraine	UKR								09	MISC.EDIBLE PRODUCTS ETC	1	No Quantity			0		0		150889			4
S3	2016	2016	2016	2	0	2	Export	704	Viet Nam	VNM	826	United Kingdom	GBR								09	MISC.EDIBLE PRODUCTS ETC	1	No Quantity			0		0		8345203			4
S3	2016	2016	2016	2	0	2	Export	704	Viet Nam	VNM	834	United Rep. of Tanzania	TZA								09	MISC.EDIBLE PRODUCTS ETC	1	No Quantity			0		0		417			4
S3	2016	2016	2016	2	0	2	Export	704	Viet Nam	VNM	842	USA	USA								09	MISC.EDIBLE PRODUCTS ETC	1	No Quantity			0		0		26518742			4
S3	2016	2016	2016	2	0	2	Export	704	Viet Nam	VNM	860	Uzbekistan	UZB								09	MISC.EDIBLE PRODUCTS ETC	1	No Quantity			0		0		65268			4
S3	2016	2016	2016	2	0	2	Export	704	Viet Nam	VNM	887	Yemen	YEM								09	MISC.EDIBLE PRODUCTS ETC	1	No Quantity			0		0		184598			4
S3	2016	2016	2016	2	0	2	Export	704	Viet Nam	VNM	899	Areas, nes									09	MISC.EDIBLE PRODUCTS ETC	1	No Quantity			0		0		198259765			4
S3	2016	2016	2016	2	0	2	Export	703	Slovakia	SVK	0	World	WLD								11	BEVERAGES	1	No Quantity			0		0		107963198			4
S3	2016	2016	2016	2	0	2	Export	703	Slovakia	SVK	36	Australia	AUS								11	BEVERAGES	1	No Quantity			0		0		254637			0
S3	2016	2016	2016	2	0	2	Export	703	Slovakia	SVK	40	Austria	AUT								11	BEVERAGES	1	No Quantity			0		0		1855148			4
S3	2016	2016	2016	2	0	2	Export	703	Slovakia	SVK	56	Belgium	BEL								11	BEVERAGES	1	No Quantity			0		0		187839			0
S3	2016	2016	2016	2	0	2	Export	703	Slovakia	SVK	72	Botswana	BWA								11	BEVERAGES	1	No Quantity			0		0		8434			0
S3	2016	2016	2016	2	0	2	Export	703	Slovakia	SVK	76	Brazil	BRA								11	BEVERAGES	1	No Quantity			0		0		612			0
S3	2016	2016	2016	2	0	2	Export	703	Slovakia	SVK	100	Bulgaria	BGR								11	BEVERAGES	1	No Quantity			0		0		138908			0
S3	2016	2016	2016	2	0	2	Export	703	Slovakia	SVK	124	Canada	CAN								11	BEVERAGES	1	No Quantity			0		0		516591			0
S3	2016	2016	2016	2	0	2	Export	703	Slovakia	SVK	152	Chile	CHL								11	BEVERAGES	1	No Quantity			0		0		3400			0
S3	2016	2016	2016	2	0	2	Export	703	Slovakia	SVK	156	China	CHN								11	BEVERAGES	1	No Quantity			0		0		750661			0
S3	2016	2016	2016	2	0	2	Export	703	Slovakia	SVK	184	Cook Isds	COK								11	BEVERAGES	1	No Quantity			0		0		9720			0
S3	2016	2016	2016	2	0	2	Export	703	Slovakia	SVK	191	Croatia	HRV								11	BEVERAGES	1	No Quantity			0		0		1323649			0
S3	2016	2016	2016	2	0	2	Export	703	Slovakia	SVK	192	Cuba	CUB								11	BEVERAGES	1	No Quantity			0		0		720			0
S3	2016	2016	2016	2	0	2	Export	703	Slovakia	SVK	196	Cyprus	CYP								11	BEVERAGES	1	No Quantity			0		0		15430			0
S3	2016	2016	2016	2	0	2	Export	703	Slovakia	SVK	203	Czechia	CZE								11	BEVERAGES	1	No Quantity			0		0		61859167			4
S3	2016	2016	2016	2	0	2	Export	703	Slovakia	SVK	208	Denmark	DNK								11	BEVERAGES	1	No Quantity			0		0		19288			0
S3	2016	2016	2016	2	0	2	Export	703	Slovakia	SVK	214	Dominican Rep.	DOM								11	BEVERAGES	1	No Quantity			0		0		8079			0
S3	2016	2016	2016	2	0	2	Export	703	Slovakia	SVK	233	Estonia	EST								11	BEVERAGES	1	No Quantity			0		0		40117			0
S3	2016	2016	2016	2	0	2	Export	703	Slovakia	SVK	246	Finland	FIN								11	BEVERAGES	1	No Quantity			0		0		69268			0
S3	2016	2016	2016	2	0	2	Export	703	Slovakia	SVK	251	France	FRA								11	BEVERAGES	1	No Quantity			0		0		181950			0
S3	2016	2016	2016	2	0	2	Export	703	Slovakia	SVK	266	Gabon	GAB								11	BEVERAGES	1	No Quantity			0		0		2559			0
S3	2016	2016	2016	2	0	2	Export	703	Slovakia	SVK	268	Georgia	GEO								11	BEVERAGES	1	No Quantity			0		0		686			0
S3	2016	2016	2016	2	0	2	Export	703	Slovakia	SVK	276	Germany	DEU								11	BEVERAGES	1	No Quantity			0		0		972549			4
S3	2016	2016	2016	2	0	2	Export	703	Slovakia	SVK	288	Ghana	GHA								11	BEVERAGES	1	No Quantity			0		0		29543			0
S3	2016	2016	2016	2	0	2	Export	703	Slovakia	SVK	300	Greece	GRC								11	BEVERAGES	1	No Quantity			0		0		61371			0
S3	2016	2016	2016	2	0	2	Export	703	Slovakia	SVK	320	Guatemala	GTM								11	BEVERAGES	1	No Quantity			0		0		10298			0
S3	2016	2016	2016	2	0	2	Export	703	Slovakia	SVK	344	China, Hong Kong SAR	HKG								11	BEVERAGES	1	No Quantity			0		0		230886			0
S3	2016	2016	2016	2	0	2	Export	703	Slovakia	SVK	348	Hungary	HUN								11	BEVERAGES	1	No Quantity			0		0		8258343			4
S3	2016	2016	2016	2	0	2	Export	703	Slovakia	SVK	368	Iraq	IRQ								11	BEVERAGES	1	No Quantity			0		0		29765			0
S3	2016	2016	2016	2	0	2	Export	703	Slovakia	SVK	372	Ireland	IRL								11	BEVERAGES	1	No Quantity			0		0		150078			0
S3	2016	2016	2016	2	0	2	Export	703	Slovakia	SVK	376	Israel	ISR								11	BEVERAGES	1	No Quantity			0		0		363384			4
S3	2016	2016	2016	2	0	2	Export	703	Slovakia	SVK	381	Italy	ITA								11	BEVERAGES	1	No Quantity			0		0		11237583			4
S3	2016	2016	2016	2	0	2	Export	703	Slovakia	SVK	392	Japan	JPN								11	BEVERAGES	1	No Quantity			0		0		169636			0
S3	2016	2016	2016	2	0	2	Export	703	Slovakia	SVK	398	Kazakhstan	KAZ								11	BEVERAGES	1	No Quantity			0		0		5			0
S3	2016	2016	2016	2	0	2	Export	703	Slovakia	SVK	400	Jordan	JOR								11	BEVERAGES	1	No Quantity			0		0		3695			0
S3	2016	2016	2016	2	0	2	Export	703	Slovakia	SVK	410	Rep. of Korea	KOR								11	BEVERAGES	1	No Quantity			0		0		16451			0
S3	2016	2016	2016	2	0	2	Export	703	Slovakia	SVK	428	Latvia	LVA								11	BEVERAGES	1	No Quantity			0		0		23416			0
S3	2016	2016	2016	2	0	2	Export	703	Slovakia	SVK	430	Liberia	LBR								11	BEVERAGES	1	No Quantity			0		0		479			0
S3	2016	2016	2016	2	0	2	Export	703	Slovakia	SVK	434	Libya	LBY								11	BEVERAGES	1	No Quantity			0		0		5			0
S3	2016	2016	2016	2	0	2	Export	703	Slovakia	SVK	440	Lithuania	LTU								11	BEVERAGES	1	No Quantity			0		0		1120335			0
S3	2016	2016	2016	2	0	2	Export	703	Slovakia	SVK	450	Madagascar	MDG								11	BEVERAGES	1	No Quantity			0		0		26			0
S3	2016	2016	2016	2	0	2	Export	703	Slovakia	SVK	458	Malaysia	MYS								11	BEVERAGES	1	No Quantity			0		0		5326			0
S3	2016	2016	2016	2	0	2	Export	703	Slovakia	SVK	462	Maldives	MDV								11	BEVERAGES	1	No Quantity			0		0		1			0
S3	2016	2016	2016	2	0	2	Export	703	Slovakia	SVK	470	Malta	MLT								11	BEVERAGES	1	No Quantity			0		0		122540			4
S3	2016	2016	2016	2	0	2	Export	703	Slovakia	SVK	478	Mauritania	MRT								11	BEVERAGES	1	No Quantity			0		0		18024			0
S3	2016	2016	2016	2	0	2	Export	703	Slovakia	SVK	480	Mauritius	MUS								11	BEVERAGES	1	No Quantity			0		0		9136			0
S3	2016	2016	2016	2	0	2	Export	703	Slovakia	SVK	484	Mexico	MEX								11	BEVERAGES	1	No Quantity			0		0		5150			0
S3	2016	2016	2016	2	0	2	Export	703	Slovakia	SVK	490	Other Asia, nes									11	BEVERAGES	1	No Quantity			0		0		199930			0
S3	2016	2016	2016	2	0	2	Export	703	Slovakia	SVK	498	Rep. of Moldova	MDA								11	BEVERAGES	1	No Quantity			0		0		35790			0
S3	2016	2016	2016	2	0	2	Export	703	Slovakia	SVK	499	Montenegro	MNE								11	BEVERAGES	1	No Quantity			0		0		11703			0
S3	2016	2016	2016	2	0	2	Export	703	Slovakia	SVK	504	Morocco	MAR								11	BEVERAGES	1	No Quantity			0		0		2032			0
S3	2016	2016	2016	2	0	2	Export	703	Slovakia	SVK	528	Netherlands	NLD								11	BEVERAGES	1	No Quantity			0		0		1287866			0
S3	2016	2016	2016	2	0	2	Export	703	Slovakia	SVK	554	New Zealand	NZL								11	BEVERAGES	1	No Quantity			0		0		5			0
S3	2016	2016	2016	2	0	2	Export	703	Slovakia	SVK	566	Nigeria	NGA								11	BEVERAGES	1	No Quantity			0		0		386			0
S3	2016	2016	2016	2	0	2	Export	703	Slovakia	SVK	577	Other Africa, nes									11	BEVERAGES	1	No Quantity			0		0		523			0
S3	2016	2016	2016	2	0	2	Export	703	Slovakia	SVK	616	Poland	POL								11	BEVERAGES	1	No Quantity			0		0		7007989			0
S3	2016	2016	2016	2	0	2	Export	703	Slovakia	SVK	620	Portugal	PRT								11	BEVERAGES	1	No Quantity			0		0		8193			4
S3	2016	2016	2016	2	0	2	Export	703	Slovakia	SVK	642	Romania	ROU								11	BEVERAGES	1	No Quantity			0		0		600823			0
S3	2016	2016	2016	2	0	2	Export	703	Slovakia	SVK	643	Russian Federation	RUS								11	BEVERAGES	1	No Quantity			0		0		507786			0
S3	2016	2016	2016	2	0	2	Export	703	Slovakia	SVK	662	Saint Lucia	LCA								11	BEVERAGES	1	No Quantity			0		0		33745			0
S3	2016	2016	2016	2	0	2	Export	703	Slovakia	SVK	682	Saudi Arabia	SAU								11	BEVERAGES	1	No Quantity			0		0		75856			0
S3	2016	2016	2016	2	0	2	Export	703	Slovakia	SVK	688	Serbia	SRB								11	BEVERAGES	1	No Quantity			0		0		43026			0
S3	2016	2016	2016	2	0	2	Export	703	Slovakia	SVK	702	Singapore	SGP								11	BEVERAGES	1	No Quantity			0		0		7078			0
S3	2016	2016	2016	2	0	2	Export	703	Slovakia	SVK	704	Viet Nam	VNM								11	BEVERAGES	1	No Quantity			0		0		200300			0
S3	2016	2016	2016	2	0	2	Export	703	Slovakia	SVK	705	Slovenia	SVN								11	BEVERAGES	1	No Quantity			0		0		139603			0
S3	2016	2016	2016	2	0	2	Export	703	Slovakia	SVK	724	Spain	ESP								11	BEVERAGES	1	No Quantity			0		0		1051604			0
S3	2016	2016	2016	2	0	2	Export	703	Slovakia	SVK	752	Sweden	SWE								11	BEVERAGES	1	No Quantity			0		0		232908			0
S3	2016	2016	2016	2	0	2	Export	703	Slovakia	SVK	757	Switzerland	CHE								11	BEVERAGES	1	No Quantity			0		0		213543			0
S3	2016	2016	2016	2	0	2	Export	703	Slovakia	SVK	784	United Arab Emirates	ARE								11	BEVERAGES	1	No Quantity			0		0		3562			0
S3	2016	2016	2016	2	0	2	Export	703	Slovakia	SVK	795	Turkmenistan	TKM								11	BEVERAGES	1	No Quantity			0		0		2659			0
S3	2016	2016	2016	2	0	2	Export	703	Slovakia	SVK	804	Ukraine	UKR								11	BEVERAGES	1	No Quantity			0		0		4266427			0
S3	2016	2016	2016	2	0	2	Export	703	Slovakia	SVK	807	North Macedonia	MKD								11	BEVERAGES	1	No Quantity			0		0		4887			0
S3	2016	2016	2016	2	0	2	Export	703	Slovakia	SVK	826	United Kingdom	GBR								11	BEVERAGES	1	No Quantity			0		0		646392			0
S3	2016	2016	2016	2	0	2	Export	703	Slovakia	SVK	842	USA	USA								11	BEVERAGES	1	No Quantity			0		0		1293660			0
S3	2016	2016	2016	2	0	2	Export	704	Viet Nam	VNM	0	World	WLD								11	BEVERAGES	1	No Quantity			0		0		242109160			4
S3	2016	2016	2016	2	0	2	Export	704	Viet Nam	VNM	24	Angola	AGO								11	BEVERAGES	1	No Quantity			0		0		578179			4
S3	2016	2016	2016	2	0	2	Export	704	Viet Nam	VNM	32	Argentina	ARG								11	BEVERAGES	1	No Quantity			0		0		13216			4
S3	2016	2016	2016	2	0	2	Export	704	Viet Nam	VNM	36	Australia	AUS								11	BEVERAGES	1	No Quantity			0		0		8695237			4
S3	2016	2016	2016	2	0	2	Export	704	Viet Nam	VNM	40	Austria	AUT								11	BEVERAGES	1	No Quantity			0		0		2200			4
S3	2016	2016	2016	2	0	2	Export	704	Viet Nam	VNM	44	Bahamas	BHS								11	BEVERAGES	1	No Quantity			0		0		6433			4
S3	2016	2016	2016	2	0	2	Export	704	Viet Nam	VNM	48	Bahrain	BHR								11	BEVERAGES	1	No Quantity			0		0		281340			4
S3	2016	2016	2016	2	0	2	Export	704	Viet Nam	VNM	50	Bangladesh	BGD								11	BEVERAGES	1	No Quantity			0		0		149606			4
S3	2016	2016	2016	2	0	2	Export	704	Viet Nam	VNM	72	Botswana	BWA								11	BEVERAGES	1	No Quantity			0		0		11653			4
S3	2016	2016	2016	2	0	2	Export	704	Viet Nam	VNM	90	Solomon Isds	SLB								11	BEVERAGES	1	No Quantity			0		0		91300			4
S3	2016	2016	2016	2	0	2	Export	704	Viet Nam	VNM	96	Brunei Darussalam	BRN								11	BEVERAGES	1	No Quantity			0		0		48287			4
S3	2016	2016	2016	2	0	2	Export	704	Viet Nam	VNM	100	Bulgaria	BGR								11	BEVERAGES	1	No Quantity			0		0		67094			4
S3	2016	2016	2016	2	0	2	Export	704	Viet Nam	VNM	104	Myanmar	MMR								11	BEVERAGES	1	No Quantity			0		0		2936575			4
S3	2016	2016	2016	2	0	2	Export	704	Viet Nam	VNM	116	Cambodia	KHM								11	BEVERAGES	1	No Quantity			0		0		9252510			4
S3	2016	2016	2016	2	0	2	Export	704	Viet Nam	VNM	120	Cameroon	CMR								11	BEVERAGES	1	No Quantity			0		0		67471			4
S3	2016	2016	2016	2	0	2	Export	704	Viet Nam	VNM	124	Canada	CAN								11	BEVERAGES	1	No Quantity			0		0		239852			4
S3	2016	2016	2016	2	0	2	Export	704	Viet Nam	VNM	144	Sri Lanka	LKA								11	BEVERAGES	1	No Quantity			0		0		92064			4
S3	2016	2016	2016	2	0	2	Export	704	Viet Nam	VNM	152	Chile	CHL								11	BEVERAGES	1	No Quantity			0		0		213619			4
S3	2016	2016	2016	2	0	2	Export	704	Viet Nam	VNM	156	China	CHN								11	BEVERAGES	1	No Quantity			0		0		63777301			4
S3	2016	2016	2016	2	0	2	Export	704	Viet Nam	VNM	170	Colombia	COL								11	BEVERAGES	1	No Quantity			0		0		540933			4
S3	2016	2016	2016	2	0	2	Export	704	Viet Nam	VNM	178	Congo	COG								11	BEVERAGES	1	No Quantity			0		0		65825			4
S3	2016	2016	2016	2	0	2	Export	704	Viet Nam	VNM	180	Dem. Rep. of the Congo	COD								11	BEVERAGES	1	No Quantity			0		0		446083			4
S3	2016	2016	2016	2	0	2	Export	704	Viet Nam	VNM	196	Cyprus	CYP								11	BEVERAGES	1	No Quantity			0		0		124656			4
S3	2016	2016	2016	2	0	2	Export	704	Viet Nam	VNM	203	Czechia	CZE								11	BEVERAGES	1	No Quantity			0		0		116170			4
S3	2016	2016	2016	2	0	2	Export	704	Viet Nam	VNM	204	Benin	BEN								11	BEVERAGES	1	No Quantity			0		0		153317			4
S3	2016	2016	2016	2	0	2	Export	704	Viet Nam	VNM	208	Denmark	DNK								11	BEVERAGES	1	No Quantity			0		0		72092			4
S3	2016	2016	2016	2	0	2	Export	704	Viet Nam	VNM	214	Dominican Rep.	DOM								11	BEVERAGES	1	No Quantity			0		0		43733			4
S3	2016	2016	2016	2	0	2	Export	704	Viet Nam	VNM	242	Fiji	FJI								11	BEVERAGES	1	No Quantity			0		0		24464			4
S3	2016	2016	2016	2	0	2	Export	704	Viet Nam	VNM	246	Finland	FIN								11	BEVERAGES	1	No Quantity			0		0		77815			4
S3	2016	2016	2016	2	0	2	Export	704	Viet Nam	VNM	251	France	FRA								11	BEVERAGES	1	No Quantity			0		0		1770273			4
S3	2016	2016	2016	2	0	2	Export	704	Viet Nam	VNM	262	Djibouti	DJI								11	BEVERAGES	1	No Quantity			0		0		27941			4
S3	2016	2016	2016	2	0	2	Export	704	Viet Nam	VNM	266	Gabon	GAB								11	BEVERAGES	1	No Quantity			0		0		11520			4
S3	2016	2016	2016	2	0	2	Export	704	Viet Nam	VNM	270	Gambia	GMB								11	BEVERAGES	1	No Quantity			0		0		1566			4
S3	2016	2016	2016	2	0	2	Export	704	Viet Nam	VNM	276	Germany	DEU								11	BEVERAGES	1	No Quantity			0		0		2376373			4
S3	2016	2016	2016	2	0	2	Export	704	Viet Nam	VNM	288	Ghana	GHA								11	BEVERAGES	1	No Quantity			0		0		40442			4
S3	2016	2016	2016	2	0	2	Export	704	Viet Nam	VNM	296	Kiribati	KIR								11	BEVERAGES	1	No Quantity			0		0		51867			4
S3	2016	2016	2016	2	0	2	Export	704	Viet Nam	VNM	300	Greece	GRC								11	BEVERAGES	1	No Quantity			0		0		97612			4
S3	2016	2016	2016	2	0	2	Export	704	Viet Nam	VNM	324	Guinea	GIN								11	BEVERAGES	1	No Quantity			0		0		1427219			4
S3	2016	2016	2016	2	0	2	Export	704	Viet Nam	VNM	332	Haiti	HTI								11	BEVERAGES	1	No Quantity			0		0		51980			4
S3	2016	2016	2016	2	0	2	Export	704	Viet Nam	VNM	340	Honduras	HND								11	BEVERAGES	1	No Quantity			0		0		161590			4
S3	2016	2016	2016	2	0	2	Export	704	Viet Nam	VNM	344	China, Hong Kong SAR	HKG								11	BEVERAGES	1	No Quantity			0		0		3680381			4
S3	2016	2016	2016	2	0	2	Export	704	Viet Nam	VNM	348	Hungary	HUN								11	BEVERAGES	1	No Quantity			0		0		16408			4
S3	2016	2016	2016	2	0	2	Export	704	Viet Nam	VNM	360	Indonesia	IDN								11	BEVERAGES	1	No Quantity			0		0		89089			4
S3	2016	2016	2016	2	0	2	Export	704	Viet Nam	VNM	376	Israel	ISR								11	BEVERAGES	1	No Quantity			0		0		79475			4
S3	2016	2016	2016	2	0	2	Export	704	Viet Nam	VNM	381	Italy	ITA								11	BEVERAGES	1	No Quantity			0		0		411064			4
S3	2016	2016	2016	2	0	2	Export	704	Viet Nam	VNM	388	Jamaica	JAM								11	BEVERAGES	1	No Quantity			0		0		27828			4
S3	2016	2016	2016	2	0	2	Export	704	Viet Nam	VNM	392	Japan	JPN								11	BEVERAGES	1	No Quantity			0		0		24053813			4
S3	2016	2016	2016	2	0	2	Export	704	Viet Nam	VNM	400	Jordan	JOR								11	BEVERAGES	1	No Quantity			0		0		64643			4
S3	2016	2016	2016	2	0	2	Export	704	Viet Nam	VNM	404	Kenya	KEN								11	BEVERAGES	1	No Quantity			0		0		122536			4
S3	2016	2016	2016	2	0	2	Export	704	Viet Nam	VNM	410	Rep. of Korea	KOR								11	BEVERAGES	1	No Quantity			0		0		4574915			4
S3	2016	2016	2016	2	0	2	Export	704	Viet Nam	VNM	414	Kuwait	KWT								11	BEVERAGES	1	No Quantity			0		0		311397			4
S3	2016	2016	2016	2	0	2	Export	704	Viet Nam	VNM	418	Lao People's Dem. Rep.	LAO								11	BEVERAGES	1	No Quantity			0		0		13751587			4
S3	2016	2016	2016	2	0	2	Export	704	Viet Nam	VNM	422	Lebanon	LBN								11	BEVERAGES	1	No Quantity			0		0		29068			4
S3	2016	2016	2016	2	0	2	Export	704	Viet Nam	VNM	430	Liberia	LBR								11	BEVERAGES	1	No Quantity			0		0		49769			4
S3	2016	2016	2016	2	0	2	Export	704	Viet Nam	VNM	434	Libya	LBY								11	BEVERAGES	1	No Quantity			0		0		4990			4
S3	2016	2016	2016	2	0	2	Export	704	Viet Nam	VNM	446	China, Macao SAR	MAC								11	BEVERAGES	1	No Quantity			0		0		3817			4
S3	2016	2016	2016	2	0	2	Export	704	Viet Nam	VNM	458	Malaysia	MYS								11	BEVERAGES	1	No Quantity			0		0		4937647			4
S3	2016	2016	2016	2	0	2	Export	704	Viet Nam	VNM	462	Maldives	MDV								11	BEVERAGES	1	No Quantity			0		0		129569			4
S3	2016	2016	2016	2	0	2	Export	704	Viet Nam	VNM	466	Mali	MLI								11	BEVERAGES	1	No Quantity			0		0		28119			4
S3	2016	2016	2016	2	0	2	Export	704	Viet Nam	VNM	470	Malta	MLT								11	BEVERAGES	1	No Quantity			0		0		13614			4
S3	2016	2016	2016	2	0	2	Export	704	Viet Nam	VNM	478	Mauritania	MRT								11	BEVERAGES	1	No Quantity			0		0		20784			4
S3	2016	2016	2016	2	0	2	Export	704	Viet Nam	VNM	480	Mauritius	MUS								11	BEVERAGES	1	No Quantity			0		0		33225			4
S3	2016	2016	2016	2	0	2	Export	704	Viet Nam	VNM	490	Other Asia, nes									11	BEVERAGES	1	No Quantity			0		0		9590227			4
S3	2016	2016	2016	2	0	2	Export	704	Viet Nam	VNM	496	Mongolia	MNG								11	BEVERAGES	1	No Quantity			0		0		130160			4
S3	2016	2016	2016	2	0	2	Export	704	Viet Nam	VNM	504	Morocco	MAR								11	BEVERAGES	1	No Quantity			0		0		17311			4
S3	2016	2016	2016	2	0	2	Export	704	Viet Nam	VNM	508	Mozambique	MOZ								11	BEVERAGES	1	No Quantity			0		0		2342			4
S3	2016	2016	2016	2	0	2	Export	704	Viet Nam	VNM	512	Oman	OMN								11	BEVERAGES	1	No Quantity			0		0		64608			4
S3	2016	2016	2016	2	0	2	Export	704	Viet Nam	VNM	524	Nepal	NPL								11	BEVERAGES	1	No Quantity			0		0		1266024			4
S3	2016	2016	2016	2	0	2	Export	704	Viet Nam	VNM	528	Netherlands	NLD								11	BEVERAGES	1	No Quantity			0		0		720347			4
S3	2016	2016	2016	2	0	2	Export	704	Viet Nam	VNM	548	Vanuatu	VUT								11	BEVERAGES	1	No Quantity			0		0		3353			4
S3	2016	2016	2016	2	0	2	Export	704	Viet Nam	VNM	554	New Zealand	NZL								11	BEVERAGES	1	No Quantity			0		0		391820			4
S3	2016	2016	2016	2	0	2	Export	704	Viet Nam	VNM	566	Nigeria	NGA								11	BEVERAGES	1	No Quantity			0		0		204858			4
S3	2016	2016	2016	2	0	2	Export	704	Viet Nam	VNM	579	Norway	NOR								11	BEVERAGES	1	No Quantity			0		0		2368			4
S3	2016	2016	2016	2	0	2	Export	704	Viet Nam	VNM	586	Pakistan	PAK								11	BEVERAGES	1	No Quantity			0		0		13792			4
S3	2016	2016	2016	2	0	2	Export	704	Viet Nam	VNM	591	Panama	PAN								11	BEVERAGES	1	No Quantity			0		0		158805			4
S3	2016	2016	2016	2	0	2	Export	704	Viet Nam	VNM	598	Papua New Guinea	PNG								11	BEVERAGES	1	No Quantity			0		0		1017745			4
S3	2016	2016	2016	2	0	2	Export	704	Viet Nam	VNM	604	Peru	PER								11	BEVERAGES	1	No Quantity			0		0		15409			4
S3	2016	2016	2016	2	0	2	Export	704	Viet Nam	VNM	608	Philippines	PHL								11	BEVERAGES	1	No Quantity			0		0		12285928			4
S3	2016	2016	2016	2	0	2	Export	704	Viet Nam	VNM	616	Poland	POL								11	BEVERAGES	1	No Quantity			0		0		76184			4
S3	2016	2016	2016	2	0	2	Export	704	Viet Nam	VNM	624	Guinea-Bissau	GNB								11	BEVERAGES	1	No Quantity			0		0		59724			4
S3	2016	2016	2016	2	0	2	Export	704	Viet Nam	VNM	626	Timor-Leste	TLS								11	BEVERAGES	1	No Quantity			0		0		4916			4
S3	2016	2016	2016	2	0	2	Export	704	Viet Nam	VNM	634	Qatar	QAT								11	BEVERAGES	1	No Quantity			0		0		176900			4
S3	2016	2016	2016	2	0	2	Export	704	Viet Nam	VNM	643	Russian Federation	RUS								11	BEVERAGES	1	No Quantity			0		0		1218008			4
S3	2016	2016	2016	2	0	2	Export	704	Viet Nam	VNM	682	Saudi Arabia	SAU								11	BEVERAGES	1	No Quantity			0		0		225933			4
S3	2016	2016	2016	2	0	2	Export	704	Viet Nam	VNM	686	Senegal	SEN								11	BEVERAGES	1	No Quantity			0		0		116181			4
S3	2016	2016	2016	2	0	2	Export	704	Viet Nam	VNM	694	Sierra Leone	SLE								11	BEVERAGES	1	No Quantity			0		0		401513			4
S3	2016	2016	2016	2	0	2	Export	704	Viet Nam	VNM	699	India	IND								11	BEVERAGES	1	No Quantity			0		0		2021526			4
S3	2016	2016	2016	2	0	2	Export	704	Viet Nam	VNM	702	Singapore	SGP								11	BEVERAGES	1	No Quantity			0		0		39706528			4
S3	2016	2016	2016	2	0	2	Export	704	Viet Nam	VNM	703	Slovakia	SVK								11	BEVERAGES	1	No Quantity			0		0		12983			4
S3	2016	2016	2016	2	0	2	Export	704	Viet Nam	VNM	705	Slovenia	SVN								11	BEVERAGES	1	No Quantity			0		0		17771			4
S3	2016	2016	2016	2	0	2	Export	704	Viet Nam	VNM	710	South Africa	ZAF								11	BEVERAGES	1	No Quantity			0		0		726383			4
S3	2016	2016	2016	2	0	2	Export	704	Viet Nam	VNM	724	Spain	ESP								11	BEVERAGES	1	No Quantity			0		0		261172			4
S3	2016	2016	2016	2	0	2	Export	704	Viet Nam	VNM	752	Sweden	SWE								11	BEVERAGES	1	No Quantity			0		0		67367			4
S3	2016	2016	2016	2	0	2	Export	704	Viet Nam	VNM	757	Switzerland	CHE								11	BEVERAGES	1	No Quantity			0		0		38647			4
S3	2016	2016	2016	2	0	2	Export	704	Viet Nam	VNM	764	Thailand	THA								11	BEVERAGES	1	No Quantity			0		0		6637025			4
S3	2016	2016	2016	2	0	2	Export	704	Viet Nam	VNM	768	Togo	TGO								11	BEVERAGES	1	No Quantity			0		0		25225			4
S3	2016	2016	2016	2	0	2	Export	704	Viet Nam	VNM	780	Trinidad and Tobago	TTO								11	BEVERAGES	1	No Quantity			0		0		673093			4
S3	2016	2016	2016	2	0	2	Export	704	Viet Nam	VNM	784	United Arab Emirates	ARE								11	BEVERAGES	1	No Quantity			0		0		10299218			4
S3	2016	2016	2016	2	0	2	Export	704	Viet Nam	VNM	792	Turkey	TUR								11	BEVERAGES	1	No Quantity			0		0		38119			4
S3	2016	2016	2016	2	0	2	Export	704	Viet Nam	VNM	804	Ukraine	UKR								11	BEVERAGES	1	No Quantity			0		0		68760			4
S3	2016	2016	2016	2	0	2	Export	704	Viet Nam	VNM	818	Egypt	EGY								11	BEVERAGES	1	No Quantity			0		0		5475			4
S3	2016	2016	2016	2	0	2	Export	704	Viet Nam	VNM	826	United Kingdom	GBR								11	BEVERAGES	1	No Quantity			0		0		1031891			4
S3	2016	2016	2016	2	0	2	Export	704	Viet Nam	VNM	842	USA	USA								11	BEVERAGES	1	No Quantity			0		0		2736366			4
S3	2016	2016	2016	2	0	2	Export	704	Viet Nam	VNM	862	Venezuela	VEN								11	BEVERAGES	1	No Quantity			0		0		159294			4
S3	2016	2016	2016	2	0	2	Export	704	Viet Nam	VNM	887	Yemen	YEM								11	BEVERAGES	1	No Quantity			0		0		18602			4
S3	2016	2016	2016	2	0	2	Export	704	Viet Nam	VNM	899	Areas, nes									11	BEVERAGES	1	No Quantity			0		0		2758071			4
S3	2016	2016	2016	2	0	2	Export	703	Slovakia	SVK	0	World	WLD								12	TOBACCO,TOBACCO MANUFACT	1	No Quantity			0		0		5990598			4
S3	2016	2016	2016	2	0	2	Export	703	Slovakia	SVK	20	Andorra	AND								12	TOBACCO,TOBACCO MANUFACT	1	No Quantity			0		0		3002			0
S3	2016	2016	2016	2	0	2	Export	703	Slovakia	SVK	40	Austria	AUT								12	TOBACCO,TOBACCO MANUFACT	1	No Quantity			0		0		182445			0
S3	2016	2016	2016	2	0	2	Export	703	Slovakia	SVK	100	Bulgaria	BGR								12	TOBACCO,TOBACCO MANUFACT	1	No Quantity			0		0		11629			0
S3	2016	2016	2016	2	0	2	Export	703	Slovakia	SVK	196	Cyprus	CYP								12	TOBACCO,TOBACCO MANUFACT	1	No Quantity			0		0		291411			4
S3	2016	2016	2016	2	0	2	Export	703	Slovakia	SVK	203	Czechia	CZE								12	TOBACCO,TOBACCO MANUFACT	1	No Quantity			0		0		832058			0
S3	2016	2016	2016	2	0	2	Export	703	Slovakia	SVK	208	Denmark	DNK								12	TOBACCO,TOBACCO MANUFACT	1	No Quantity			0		0		26289			0
S3	2016	2016	2016	2	0	2	Export	703	Slovakia	SVK	233	Estonia	EST								12	TOBACCO,TOBACCO MANUFACT	1	No Quantity			0		0		1916			0
S3	2016	2016	2016	2	0	2	Export	703	Slovakia	SVK	246	Finland	FIN								12	TOBACCO,TOBACCO MANUFACT	1	No Quantity			0		0		3003			0
S3	2016	2016	2016	2	0	2	Export	703	Slovakia	SVK	251	France	FRA								12	TOBACCO,TOBACCO MANUFACT	1	No Quantity			0		0		3042			0
S3	2016	2016	2016	2	0	2	Export	703	Slovakia	SVK	268	Georgia	GEO								12	TOBACCO,TOBACCO MANUFACT	1	No Quantity			0		0		9948			0
S3	2016	2016	2016	2	0	2	Export	703	Slovakia	SVK	276	Germany	DEU								12	TOBACCO,TOBACCO MANUFACT	1	No Quantity			0		0		371294			0
S3	2016	2016	2016	2	0	2	Export	703	Slovakia	SVK	348	Hungary	HUN								12	TOBACCO,TOBACCO MANUFACT	1	No Quantity			0		0		109474			0
S3	2016	2016	2016	2	0	2	Export	703	Slovakia	SVK	372	Ireland	IRL								12	TOBACCO,TOBACCO MANUFACT	1	No Quantity			0		0		185416			0
S3	2016	2016	2016	2	0	2	Export	703	Slovakia	SVK	381	Italy	ITA								12	TOBACCO,TOBACCO MANUFACT	1	No Quantity			0		0		112121			4
S3	2016	2016	2016	2	0	2	Export	703	Slovakia	SVK	428	Latvia	LVA								12	TOBACCO,TOBACCO MANUFACT	1	No Quantity			0		0		582254			0
S3	2016	2016	2016	2	0	2	Export	703	Slovakia	SVK	440	Lithuania	LTU								12	TOBACCO,TOBACCO MANUFACT	1	No Quantity			0		0		22189			0
S3	2016	2016	2016	2	0	2	Export	703	Slovakia	SVK	442	Luxembourg	LUX								12	TOBACCO,TOBACCO MANUFACT	1	No Quantity			0		0		3653			0
S3	2016	2016	2016	2	0	2	Export	703	Slovakia	SVK	470	Malta	MLT								12	TOBACCO,TOBACCO MANUFACT	1	No Quantity			0		0		5279			0
S3	2016	2016	2016	2	0	2	Export	703	Slovakia	SVK	528	Netherlands	NLD								12	TOBACCO,TOBACCO MANUFACT	1	No Quantity			0		0		47982			0
S3	2016	2016	2016	2	0	2	Export	703	Slovakia	SVK	579	Norway	NOR								12	TOBACCO,TOBACCO MANUFACT	1	No Quantity			0		0		9656			0
S3	2016	2016	2016	2	0	2	Export	703	Slovakia	SVK	616	Poland	POL								12	TOBACCO,TOBACCO MANUFACT	1	No Quantity			0		0		783776			0
S3	2016	2016	2016	2	0	2	Export	703	Slovakia	SVK	642	Romania	ROU								12	TOBACCO,TOBACCO MANUFACT	1	No Quantity			0		0		1924709			0
S3	2016	2016	2016	2	0	2	Export	703	Slovakia	SVK	643	Russian Federation	RUS								12	TOBACCO,TOBACCO MANUFACT	1	No Quantity			0		0		36009			0
S3	2016	2016	2016	2	0	2	Export	703	Slovakia	SVK	705	Slovenia	SVN								12	TOBACCO,TOBACCO MANUFACT	1	No Quantity			0		0		351526			0
S3	2016	2016	2016	2	0	2	Export	703	Slovakia	SVK	752	Sweden	SWE								12	TOBACCO,TOBACCO MANUFACT	1	No Quantity			0		0		17586			0
S3	2016	2016	2016	2	0	2	Export	703	Slovakia	SVK	757	Switzerland	CHE								12	TOBACCO,TOBACCO MANUFACT	1	No Quantity			0		0		30812			0
S3	2016	2016	2016	2	0	2	Export	703	Slovakia	SVK	784	United Arab Emirates	ARE								12	TOBACCO,TOBACCO MANUFACT	1	No Quantity			0		0		1285			0
S3	2016	2016	2016	2	0	2	Export	703	Slovakia	SVK	804	Ukraine	UKR								12	TOBACCO,TOBACCO MANUFACT	1	No Quantity			0		0		12356			0
S3	2016	2016	2016	2	0	2	Export	703	Slovakia	SVK	826	United Kingdom	GBR								12	TOBACCO,TOBACCO MANUFACT	1	No Quantity			0		0		6570			0
S3	2016	2016	2016	2	0	2	Export	703	Slovakia	SVK	860	Uzbekistan	UZB								12	TOBACCO,TOBACCO MANUFACT	1	No Quantity			0		0		11894			0
S3	2016	2016	2016	2	0	2	Export	704	Viet Nam	VNM	0	World	WLD								12	TOBACCO,TOBACCO MANUFACT	1	No Quantity			0		0		296508430			4
S3	2016	2016	2016	2	0	2	Export	704	Viet Nam	VNM	24	Angola	AGO								12	TOBACCO,TOBACCO MANUFACT	1	No Quantity			0		0		114000			4
S3	2016	2016	2016	2	0	2	Export	704	Viet Nam	VNM	36	Australia	AUS								12	TOBACCO,TOBACCO MANUFACT	1	No Quantity			0		0		121550			4
S3	2016	2016	2016	2	0	2	Export	704	Viet Nam	VNM	56	Belgium	BEL								12	TOBACCO,TOBACCO MANUFACT	1	No Quantity			0		0		1038461			4
S3	2016	2016	2016	2	0	2	Export	704	Viet Nam	VNM	104	Myanmar	MMR								12	TOBACCO,TOBACCO MANUFACT	1	No Quantity			0		0		4664080			4
S3	2016	2016	2016	2	0	2	Export	704	Viet Nam	VNM	116	Cambodia	KHM								12	TOBACCO,TOBACCO MANUFACT	1	No Quantity			0		0		12175486			4
S3	2016	2016	2016	2	0	2	Export	704	Viet Nam	VNM	120	Cameroon	CMR								12	TOBACCO,TOBACCO MANUFACT	1	No Quantity			0		0		4293211			4
S3	2016	2016	2016	2	0	2	Export	704	Viet Nam	VNM	152	Chile	CHL								12	TOBACCO,TOBACCO MANUFACT	1	No Quantity			0		0		180900			4
S3	2016	2016	2016	2	0	2	Export	704	Viet Nam	VNM	156	China	CHN								12	TOBACCO,TOBACCO MANUFACT	1	No Quantity			0		0		72971652			4
S3	2016	2016	2016	2	0	2	Export	704	Viet Nam	VNM	180	Dem. Rep. of the Congo	COD								12	TOBACCO,TOBACCO MANUFACT	1	No Quantity			0		0		31878			4
S3	2016	2016	2016	2	0	2	Export	704	Viet Nam	VNM	204	Benin	BEN								12	TOBACCO,TOBACCO MANUFACT	1	No Quantity			0		0		5474108			4
S3	2016	2016	2016	2	0	2	Export	704	Viet Nam	VNM	262	Djibouti	DJI								12	TOBACCO,TOBACCO MANUFACT	1	No Quantity			0		0		541775			4
S3	2016	2016	2016	2	0	2	Export	704	Viet Nam	VNM	268	Georgia	GEO								12	TOBACCO,TOBACCO MANUFACT	1	No Quantity			0		0		68310			4
S3	2016	2016	2016	2	0	2	Export	704	Viet Nam	VNM	276	Germany	DEU								12	TOBACCO,TOBACCO MANUFACT	1	No Quantity			0		0		272			4
S3	2016	2016	2016	2	0	2	Export	704	Viet Nam	VNM	288	Ghana	GHA								12	TOBACCO,TOBACCO MANUFACT	1	No Quantity			0		0		1489703			4
S3	2016	2016	2016	2	0	2	Export	704	Viet Nam	VNM	324	Guinea	GIN								12	TOBACCO,TOBACCO MANUFACT	1	No Quantity			0		0		2518879			4
S3	2016	2016	2016	2	0	2	Export	704	Viet Nam	VNM	344	China, Hong Kong SAR	HKG								12	TOBACCO,TOBACCO MANUFACT	1	No Quantity			0		0		185733			4
S3	2016	2016	2016	2	0	2	Export	704	Viet Nam	VNM	348	Hungary	HUN								12	TOBACCO,TOBACCO MANUFACT	1	No Quantity			0		0		68400			4
S3	2016	2016	2016	2	0	2	Export	704	Viet Nam	VNM	360	Indonesia	IDN								12	TOBACCO,TOBACCO MANUFACT	1	No Quantity			0		0		5206580			4
S3	2016	2016	2016	2	0	2	Export	704	Viet Nam	VNM	372	Ireland	IRL								12	TOBACCO,TOBACCO MANUFACT	1	No Quantity			0		0		81491			4
S3	2016	2016	2016	2	0	2	Export	704	Viet Nam	VNM	388	Jamaica	JAM								12	TOBACCO,TOBACCO MANUFACT	1	No Quantity			0		0		56947			4
S3	2016	2016	2016	2	0	2	Export	704	Viet Nam	VNM	392	Japan	JPN								12	TOBACCO,TOBACCO MANUFACT	1	No Quantity			0		0		731644			4
S3	2016	2016	2016	2	0	2	Export	704	Viet Nam	VNM	400	Jordan	JOR								12	TOBACCO,TOBACCO MANUFACT	1	No Quantity			0		0		2484900			4
S3	2016	2016	2016	2	0	2	Export	704	Viet Nam	VNM	404	Kenya	KEN								12	TOBACCO,TOBACCO MANUFACT	1	No Quantity			0		0		55380			4
S3	2016	2016	2016	2	0	2	Export	704	Viet Nam	VNM	410	Rep. of Korea	KOR								12	TOBACCO,TOBACCO MANUFACT	1	No Quantity			0		0		404376			4
S3	2016	2016	2016	2	0	2	Export	704	Viet Nam	VNM	418	Lao People's Dem. Rep.	LAO								12	TOBACCO,TOBACCO MANUFACT	1	No Quantity			0		0		1025177			4
S3	2016	2016	2016	2	0	2	Export	704	Viet Nam	VNM	428	Latvia	LVA								12	TOBACCO,TOBACCO MANUFACT	1	No Quantity			0		0		32000			4
S3	2016	2016	2016	2	0	2	Export	704	Viet Nam	VNM	430	Liberia	LBR								12	TOBACCO,TOBACCO MANUFACT	1	No Quantity			0		0		1098067			4
S3	2016	2016	2016	2	0	2	Export	704	Viet Nam	VNM	434	Libya	LBY								12	TOBACCO,TOBACCO MANUFACT	1	No Quantity			0		0		6037236			4
S3	2016	2016	2016	2	0	2	Export	704	Viet Nam	VNM	440	Lithuania	LTU								12	TOBACCO,TOBACCO MANUFACT	1	No Quantity			0		0		179784			4
S3	2016	2016	2016	2	0	2	Export	704	Viet Nam	VNM	458	Malaysia	MYS								12	TOBACCO,TOBACCO MANUFACT	1	No Quantity			0		0		19173860			4
S3	2016	2016	2016	2	0	2	Export	704	Viet Nam	VNM	478	Mauritania	MRT								12	TOBACCO,TOBACCO MANUFACT	1	No Quantity			0		0		155536			4
S3	2016	2016	2016	2	0	2	Export	704	Viet Nam	VNM	490	Other Asia, nes									12	TOBACCO,TOBACCO MANUFACT	1	No Quantity			0		0		879854			4
S3	2016	2016	2016	2	0	2	Export	704	Viet Nam	VNM	496	Mongolia	MNG								12	TOBACCO,TOBACCO MANUFACT	1	No Quantity			0		0		79224			4
S3	2016	2016	2016	2	0	2	Export	704	Viet Nam	VNM	528	Netherlands	NLD								12	TOBACCO,TOBACCO MANUFACT	1	No Quantity			0		0		63500			4
S3	2016	2016	2016	2	0	2	Export	704	Viet Nam	VNM	558	Nicaragua	NIC								12	TOBACCO,TOBACCO MANUFACT	1	No Quantity			0		0		66150			4
S3	2016	2016	2016	2	0	2	Export	704	Viet Nam	VNM	566	Nigeria	NGA								12	TOBACCO,TOBACCO MANUFACT	1	No Quantity			0		0		5529326			4
S3	2016	2016	2016	2	0	2	Export	704	Viet Nam	VNM	591	Panama	PAN								12	TOBACCO,TOBACCO MANUFACT	1	No Quantity			0		0		3634807			4
S3	2016	2016	2016	2	0	2	Export	704	Viet Nam	VNM	598	Papua New Guinea	PNG								12	TOBACCO,TOBACCO MANUFACT	1	No Quantity			0		0		287907			4
S3	2016	2016	2016	2	0	2	Export	704	Viet Nam	VNM	608	Philippines	PHL								12	TOBACCO,TOBACCO MANUFACT	1	No Quantity			0		0		32011181			4
S3	2016	2016	2016	2	0	2	Export	704	Viet Nam	VNM	643	Russian Federation	RUS								12	TOBACCO,TOBACCO MANUFACT	1	No Quantity			0		0		189500			4
S3	2016	2016	2016	2	0	2	Export	704	Viet Nam	VNM	686	Senegal	SEN								12	TOBACCO,TOBACCO MANUFACT	1	No Quantity			0		0		52210			4
S3	2016	2016	2016	2	0	2	Export	704	Viet Nam	VNM	694	Sierra Leone	SLE								12	TOBACCO,TOBACCO MANUFACT	1	No Quantity			0		0		14539144			4
S3	2016	2016	2016	2	0	2	Export	704	Viet Nam	VNM	702	Singapore	SGP								12	TOBACCO,TOBACCO MANUFACT	1	No Quantity			0		0		64344357			4
S3	2016	2016	2016	2	0	2	Export	704	Viet Nam	VNM	705	Slovenia	SVN								12	TOBACCO,TOBACCO MANUFACT	1	No Quantity			0		0		136890			4
S3	2016	2016	2016	2	0	2	Export	704	Viet Nam	VNM	710	South Africa	ZAF								12	TOBACCO,TOBACCO MANUFACT	1	No Quantity			0		0		627961			4
S3	2016	2016	2016	2	0	2	Export	704	Viet Nam	VNM	724	Spain	ESP								12	TOBACCO,TOBACCO MANUFACT	1	No Quantity			0		0		123270			4
S3	2016	2016	2016	2	0	2	Export	704	Viet Nam	VNM	752	Sweden	SWE								12	TOBACCO,TOBACCO MANUFACT	1	No Quantity			0		0		161700			4
S3	2016	2016	2016	2	0	2	Export	704	Viet Nam	VNM	760	Syria	SYR								12	TOBACCO,TOBACCO MANUFACT	1	No Quantity			0		0		2339131			4
S3	2016	2016	2016	2	0	2	Export	704	Viet Nam	VNM	764	Thailand	THA								12	TOBACCO,TOBACCO MANUFACT	1	No Quantity			0		0		7521983			4
S3	2016	2016	2016	2	0	2	Export	704	Viet Nam	VNM	768	Togo	TGO								12	TOBACCO,TOBACCO MANUFACT	1	No Quantity			0		0		152447			4
S3	2016	2016	2016	2	0	2	Export	704	Viet Nam	VNM	780	Trinidad and Tobago	TTO								12	TOBACCO,TOBACCO MANUFACT	1	No Quantity			0		0		2505260			4
S3	2016	2016	2016	2	0	2	Export	704	Viet Nam	VNM	784	United Arab Emirates	ARE								12	TOBACCO,TOBACCO MANUFACT	1	No Quantity			0		0		9072391			4
S3	2016	2016	2016	2	0	2	Export	704	Viet Nam	VNM	788	Tunisia	TUN								12	TOBACCO,TOBACCO MANUFACT	1	No Quantity			0		0		419904			4
S3	2016	2016	2016	2	0	2	Export	704	Viet Nam	VNM	792	Turkey	TUR								12	TOBACCO,TOBACCO MANUFACT	1	No Quantity			0		0		69000			4
S3	2016	2016	2016	2	0	2	Export	704	Viet Nam	VNM	818	Egypt	EGY								12	TOBACCO,TOBACCO MANUFACT	1	No Quantity			0		0		127650			4
S3	2016	2016	2016	2	0	2	Export	704	Viet Nam	VNM	826	United Kingdom	GBR								12	TOBACCO,TOBACCO MANUFACT	1	No Quantity			0		0		81114			4
S3	2016	2016	2016	2	0	2	Export	704	Viet Nam	VNM	842	USA	USA								12	TOBACCO,TOBACCO MANUFACT	1	No Quantity			0		0		578370			4
S3	2016	2016	2016	2	0	2	Export	704	Viet Nam	VNM	899	Areas, nes									12	TOBACCO,TOBACCO MANUFACT	1	No Quantity			0		0		8252810			4
S3	2016	2016	2016	2	0	2	Export	703	Slovakia	SVK	0	World	WLD								21	HIDES,SKINS,FURSKINS,RAW	1	No Quantity			0				20409504			4
S3	2016	2016	2016	2	0	2	Export	703	Slovakia	SVK	40	Austria	AUT								21	HIDES,SKINS,FURSKINS,RAW	1	No Quantity			0		0		4973			0
S3	2016	2016	2016	2	0	2	Export	703	Slovakia	SVK	70	Bosnia Herzegovina	BIH								21	HIDES,SKINS,FURSKINS,RAW	1	No Quantity			0		0		225728			0
S3	2016	2016	2016	2	0	2	Export	703	Slovakia	SVK	156	China	CHN								21	HIDES,SKINS,FURSKINS,RAW	1	No Quantity			0		0		16			0
S3	2016	2016	2016	2	0	2	Export	703	Slovakia	SVK	191	Croatia	HRV								21	HIDES,SKINS,FURSKINS,RAW	1	No Quantity			0		0		384905			0
S3	2016	2016	2016	2	0	2	Export	703	Slovakia	SVK	203	Czechia	CZE								21	HIDES,SKINS,FURSKINS,RAW	1	No Quantity			0		0		4334626			4
S3	2016	2016	2016	2	0	2	Export	703	Slovakia	SVK	208	Denmark	DNK								21	HIDES,SKINS,FURSKINS,RAW	1	No Quantity			0		0		24586			0
S3	2016	2016	2016	2	0	2	Export	703	Slovakia	SVK	233	Estonia	EST								21	HIDES,SKINS,FURSKINS,RAW	1	No Quantity			0		0		41305			0
S3	2016	2016	2016	2	0	2	Export	703	Slovakia	SVK	251	France	FRA								21	HIDES,SKINS,FURSKINS,RAW	1	No Quantity			0		0		67709			0
S3	2016	2016	2016	2	0	2	Export	703	Slovakia	SVK	276	Germany	DEU								21	HIDES,SKINS,FURSKINS,RAW	1	No Quantity			0		0		746366			0
S3	2016	2016	2016	2	0	2	Export	703	Slovakia	SVK	344	China, Hong Kong SAR	HKG								21	HIDES,SKINS,FURSKINS,RAW	1	No Quantity			0		0		34952			0
S3	2016	2016	2016	2	0	2	Export	703	Slovakia	SVK	348	Hungary	HUN								21	HIDES,SKINS,FURSKINS,RAW	1	No Quantity			0		0		40920			0
S3	2016	2016	2016	2	0	2	Export	703	Slovakia	SVK	381	Italy	ITA								21	HIDES,SKINS,FURSKINS,RAW	1	No Quantity			0		0		3617003			0
S3	2016	2016	2016	2	0	2	Export	703	Slovakia	SVK	392	Japan	JPN								21	HIDES,SKINS,FURSKINS,RAW	1	No Quantity			0		0		4327			0
S3	2016	2016	2016	2	0	2	Export	703	Slovakia	SVK	528	Netherlands	NLD								21	HIDES,SKINS,FURSKINS,RAW	1	No Quantity			0		0		1536			0
S3	2016	2016	2016	2	0	2	Export	703	Slovakia	SVK	616	Poland	POL								21	HIDES,SKINS,FURSKINS,RAW	1	No Quantity			0		0		2900867			4
S3	2016	2016	2016	2	0	2	Export	703	Slovakia	SVK	620	Portugal	PRT								21	HIDES,SKINS,FURSKINS,RAW	1	No Quantity			0				1114734			4
S3	2016	2016	2016	2	0	2	Export	703	Slovakia	SVK	643	Russian Federation	RUS								21	HIDES,SKINS,FURSKINS,RAW	1	No Quantity			0		0		401783			0
S3	2016	2016	2016	2	0	2	Export	703	Slovakia	SVK	688	Serbia	SRB								21	HIDES,SKINS,FURSKINS,RAW	1	No Quantity			0		0		3951499			0
S3	2016	2016	2016	2	0	2	Export	703	Slovakia	SVK	699	India	IND								21	HIDES,SKINS,FURSKINS,RAW	1	No Quantity			0		0		4981			0
S3	2016	2016	2016	2	0	2	Export	703	Slovakia	SVK	705	Slovenia	SVN								21	HIDES,SKINS,FURSKINS,RAW	1	No Quantity			0		0		28229			0
S3	2016	2016	2016	2	0	2	Export	703	Slovakia	SVK	724	Spain	ESP								21	HIDES,SKINS,FURSKINS,RAW	1	No Quantity			0				490147			4
S3	2016	2016	2016	2	0	2	Export	703	Slovakia	SVK	757	Switzerland	CHE								21	HIDES,SKINS,FURSKINS,RAW	1	No Quantity			0		0		1481			0
S3	2016	2016	2016	2	0	2	Export	703	Slovakia	SVK	804	Ukraine	UKR								21	HIDES,SKINS,FURSKINS,RAW	1	No Quantity			0		0		1947544			0
S3	2016	2016	2016	2	0	2	Export	703	Slovakia	SVK	826	United Kingdom	GBR								21	HIDES,SKINS,FURSKINS,RAW	1	No Quantity			0		0		138			0
S3	2016	2016	2016	2	0	2	Export	703	Slovakia	SVK	842	USA	USA								21	HIDES,SKINS,FURSKINS,RAW	1	No Quantity			0		0		39137			0
S3	2016	2016	2016	2	0	2	Export	704	Viet Nam	VNM	0	World	WLD								21	HIDES,SKINS,FURSKINS,RAW	1	No Quantity			0				10963223			4
S3	2016	2016	2016	2	0	2	Export	704	Viet Nam	VNM	36	Australia	AUS								21	HIDES,SKINS,FURSKINS,RAW	1	No Quantity			0		0		1032			4
S3	2016	2016	2016	2	0	2	Export	704	Viet Nam	VNM	156	China	CHN								21	HIDES,SKINS,FURSKINS,RAW	1	No Quantity			0		0		1834473			4
S3	2016	2016	2016	2	0	2	Export	704	Viet Nam	VNM	251	France	FRA								21	HIDES,SKINS,FURSKINS,RAW	1	No Quantity			0				237912			4
S3	2016	2016	2016	2	0	2	Export	704	Viet Nam	VNM	276	Germany	DEU								21	HIDES,SKINS,FURSKINS,RAW	1	No Quantity			0		0		1576629			4
S3	2016	2016	2016	2	0	2	Export	704	Viet Nam	VNM	344	China, Hong Kong SAR	HKG								21	HIDES,SKINS,FURSKINS,RAW	1	No Quantity			0		0		302			4
S3	2016	2016	2016	2	0	2	Export	704	Viet Nam	VNM	360	Indonesia	IDN								21	HIDES,SKINS,FURSKINS,RAW	1	No Quantity			0		0		5700			4
S3	2016	2016	2016	2	0	2	Export	704	Viet Nam	VNM	372	Ireland	IRL								21	HIDES,SKINS,FURSKINS,RAW	1	No Quantity			0		0		400			4
S3	2016	2016	2016	2	0	2	Export	704	Viet Nam	VNM	381	Italy	ITA								21	HIDES,SKINS,FURSKINS,RAW	1	No Quantity			0		0		1531694			4
S3	2016	2016	2016	2	0	2	Export	704	Viet Nam	VNM	392	Japan	JPN								21	HIDES,SKINS,FURSKINS,RAW	1	No Quantity			0		0		835286			4
S3	2016	2016	2016	2	0	2	Export	704	Viet Nam	VNM	410	Rep. of Korea	KOR								21	HIDES,SKINS,FURSKINS,RAW	1	No Quantity			0		0		183907			4
S3	2016	2016	2016	2	0	2	Export	704	Viet Nam	VNM	418	Lao People's Dem. Rep.	LAO								21	HIDES,SKINS,FURSKINS,RAW	1	No Quantity			0		0		12056			4
S3	2016	2016	2016	2	0	2	Export	704	Viet Nam	VNM	458	Malaysia	MYS								21	HIDES,SKINS,FURSKINS,RAW	1	No Quantity			0		0		4500			4
S3	2016	2016	2016	2	0	2	Export	704	Viet Nam	VNM	490	Other Asia, nes									21	HIDES,SKINS,FURSKINS,RAW	1	No Quantity			0		0		630			4
S3	2016	2016	2016	2	0	2	Export	704	Viet Nam	VNM	702	Singapore	SGP								21	HIDES,SKINS,FURSKINS,RAW	1	No Quantity			0		0		474900			4
S3	2016	2016	2016	2	0	2	Export	704	Viet Nam	VNM	724	Spain	ESP								21	HIDES,SKINS,FURSKINS,RAW	1	No Quantity			0		0		219300			4
S3	2016	2016	2016	2	0	2	Export	704	Viet Nam	VNM	752	Sweden	SWE								21	HIDES,SKINS,FURSKINS,RAW	1	No Quantity			0		0		450			4
S3	2016	2016	2016	2	0	2	Export	704	Viet Nam	VNM	764	Thailand	THA								21	HIDES,SKINS,FURSKINS,RAW	1	No Quantity			0		0		4023647			4
S3	2016	2016	2016	2	0	2	Export	704	Viet Nam	VNM	826	United Kingdom	GBR								21	HIDES,SKINS,FURSKINS,RAW	1	No Quantity			0		0		20400			4
S3	2016	2016	2016	2	0	2	Export	703	Slovakia	SVK	0	World	WLD								22	OIL SEED,OLEAGINUS FRUIT	1	No Quantity			0		0		187163372			0
S3	2016	2016	2016	2	0	2	Export	703	Slovakia	SVK	40	Austria	AUT								22	OIL SEED,OLEAGINUS FRUIT	1	No Quantity			0		0		63079842			0
S3	2016	2016	2016	2	0	2	Export	703	Slovakia	SVK	56	Belgium	BEL								22	OIL SEED,OLEAGINUS FRUIT	1	No Quantity			0		0		436660			0
S3	2016	2016	2016	2	0	2	Export	703	Slovakia	SVK	100	Bulgaria	BGR								22	OIL SEED,OLEAGINUS FRUIT	1	No Quantity			0		0		96034			0
S3	2016	2016	2016	2	0	2	Export	703	Slovakia	SVK	191	Croatia	HRV								22	OIL SEED,OLEAGINUS FRUIT	1	No Quantity			0		0		255969			0
S3	2016	2016	2016	2	0	2	Export	703	Slovakia	SVK	196	Cyprus	CYP								22	OIL SEED,OLEAGINUS FRUIT	1	No Quantity			0		0		40131			0
S3	2016	2016	2016	2	0	2	Export	703	Slovakia	SVK	203	Czechia	CZE								22	OIL SEED,OLEAGINUS FRUIT	1	No Quantity			0		0		48902697			0
S3	2016	2016	2016	2	0	2	Export	703	Slovakia	SVK	208	Denmark	DNK								22	OIL SEED,OLEAGINUS FRUIT	1	No Quantity			0		0		2231498			0
S3	2016	2016	2016	2	0	2	Export	703	Slovakia	SVK	233	Estonia	EST								22	OIL SEED,OLEAGINUS FRUIT	1	No Quantity			0		0		153843			0
S3	2016	2016	2016	2	0	2	Export	703	Slovakia	SVK	251	France	FRA								22	OIL SEED,OLEAGINUS FRUIT	1	No Quantity			0		0		1008951			0
S3	2016	2016	2016	2	0	2	Export	703	Slovakia	SVK	276	Germany	DEU								22	OIL SEED,OLEAGINUS FRUIT	1	No Quantity			0		0		23546360			0
S3	2016	2016	2016	2	0	2	Export	703	Slovakia	SVK	348	Hungary	HUN								22	OIL SEED,OLEAGINUS FRUIT	1	No Quantity			0		0		11825814			0
S3	2016	2016	2016	2	0	2	Export	703	Slovakia	SVK	372	Ireland	IRL								22	OIL SEED,OLEAGINUS FRUIT	1	No Quantity			0		0		145			0
S3	2016	2016	2016	2	0	2	Export	703	Slovakia	SVK	381	Italy	ITA								22	OIL SEED,OLEAGINUS FRUIT	1	No Quantity			0		0		862515			0
S3	2016	2016	2016	2	0	2	Export	703	Slovakia	SVK	440	Lithuania	LTU								22	OIL SEED,OLEAGINUS FRUIT	1	No Quantity			0		0		124533			0
S3	2016	2016	2016	2	0	2	Export	703	Slovakia	SVK	528	Netherlands	NLD								22	OIL SEED,OLEAGINUS FRUIT	1	No Quantity			0		0		4002455			0
S3	2016	2016	2016	2	0	2	Export	703	Slovakia	SVK	579	Norway	NOR								22	OIL SEED,OLEAGINUS FRUIT	1	No Quantity			0		0		25			0
S3	2016	2016	2016	2	0	2	Export	703	Slovakia	SVK	616	Poland	POL								22	OIL SEED,OLEAGINUS FRUIT	1	No Quantity			0		0		29656906			0
S3	2016	2016	2016	2	0	2	Export	703	Slovakia	SVK	642	Romania	ROU								22	OIL SEED,OLEAGINUS FRUIT	1	No Quantity			0		0		455878			0
S3	2016	2016	2016	2	0	2	Export	703	Slovakia	SVK	705	Slovenia	SVN								22	OIL SEED,OLEAGINUS FRUIT	1	No Quantity			0		0		20593			0
S3	2016	2016	2016	2	0	2	Export	703	Slovakia	SVK	752	Sweden	SWE								22	OIL SEED,OLEAGINUS FRUIT	1	No Quantity			0		0		1751			0
S3	2016	2016	2016	2	0	2	Export	703	Slovakia	SVK	757	Switzerland	CHE								22	OIL SEED,OLEAGINUS FRUIT	1	No Quantity			0		0		314409			0
S3	2016	2016	2016	2	0	2	Export	703	Slovakia	SVK	804	Ukraine	UKR								22	OIL SEED,OLEAGINUS FRUIT	1	No Quantity			0		0		25086			0
S3	2016	2016	2016	2	0	2	Export	703	Slovakia	SVK	826	United Kingdom	GBR								22	OIL SEED,OLEAGINUS FRUIT	1	No Quantity			0		0		121268			0
S3	2016	2016	2016	2	0	2	Export	704	Viet Nam	VNM	0	World	WLD								22	OIL SEED,OLEAGINUS FRUIT	1	No Quantity			0		0		71059068			4
S3	2016	2016	2016	2	0	2	Export	704	Viet Nam	VNM	12	Algeria	DZA								22	OIL SEED,OLEAGINUS FRUIT	1	No Quantity			0		0		47321			4
S3	2016	2016	2016	2	0	2	Export	704	Viet Nam	VNM	24	Angola	AGO								22	OIL SEED,OLEAGINUS FRUIT	1	No Quantity			0		0		3596			4
S3	2016	2016	2016	2	0	2	Export	704	Viet Nam	VNM	36	Australia	AUS								22	OIL SEED,OLEAGINUS FRUIT	1	No Quantity			0		0		29949			4
S3	2016	2016	2016	2	0	2	Export	704	Viet Nam	VNM	48	Bahrain	BHR								22	OIL SEED,OLEAGINUS FRUIT	1	No Quantity			0		0		16085			4
S3	2016	2016	2016	2	0	2	Export	704	Viet Nam	VNM	50	Bangladesh	BGD								22	OIL SEED,OLEAGINUS FRUIT	1	No Quantity			0		0		4950			4
S3	2016	2016	2016	2	0	2	Export	704	Viet Nam	VNM	56	Belgium	BEL								22	OIL SEED,OLEAGINUS FRUIT	1	No Quantity			0		0		6735			4
S3	2016	2016	2016	2	0	2	Export	704	Viet Nam	VNM	76	Brazil	BRA								22	OIL SEED,OLEAGINUS FRUIT	1	No Quantity			0		0		16114			4
S3	2016	2016	2016	2	0	2	Export	704	Viet Nam	VNM	116	Cambodia	KHM								22	OIL SEED,OLEAGINUS FRUIT	1	No Quantity			0		0		30835			4
S3	2016	2016	2016	2	0	2	Export	704	Viet Nam	VNM	124	Canada	CAN								22	OIL SEED,OLEAGINUS FRUIT	1	No Quantity			0		0		43788			4
S3	2016	2016	2016	2	0	2	Export	704	Viet Nam	VNM	156	China	CHN								22	OIL SEED,OLEAGINUS FRUIT	1	No Quantity			0		0		64090187			4
S3	2016	2016	2016	2	0	2	Export	704	Viet Nam	VNM	196	Cyprus	CYP								22	OIL SEED,OLEAGINUS FRUIT	1	No Quantity			0		0		349			4
S3	2016	2016	2016	2	0	2	Export	704	Viet Nam	VNM	208	Denmark	DNK								22	OIL SEED,OLEAGINUS FRUIT	1	No Quantity			0		0		1747			4
S3	2016	2016	2016	2	0	2	Export	704	Viet Nam	VNM	251	France	FRA								22	OIL SEED,OLEAGINUS FRUIT	1	No Quantity			0		0		24706			4
S3	2016	2016	2016	2	0	2	Export	704	Viet Nam	VNM	268	Georgia	GEO								22	OIL SEED,OLEAGINUS FRUIT	1	No Quantity			0		0		22500			4
S3	2016	2016	2016	2	0	2	Export	704	Viet Nam	VNM	276	Germany	DEU								22	OIL SEED,OLEAGINUS FRUIT	1	No Quantity			0		0		280544			4
S3	2016	2016	2016	2	0	2	Export	704	Viet Nam	VNM	344	China, Hong Kong SAR	HKG								22	OIL SEED,OLEAGINUS FRUIT	1	No Quantity			0		0		91251			4
S3	2016	2016	2016	2	0	2	Export	704	Viet Nam	VNM	392	Japan	JPN								22	OIL SEED,OLEAGINUS FRUIT	1	No Quantity			0		0		242850			4
S3	2016	2016	2016	2	0	2	Export	704	Viet Nam	VNM	400	Jordan	JOR								22	OIL SEED,OLEAGINUS FRUIT	1	No Quantity			0		0		24421			4
S3	2016	2016	2016	2	0	2	Export	704	Viet Nam	VNM	410	Rep. of Korea	KOR								22	OIL SEED,OLEAGINUS FRUIT	1	No Quantity			0		0		84160			4
S3	2016	2016	2016	2	0	2	Export	704	Viet Nam	VNM	414	Kuwait	KWT								22	OIL SEED,OLEAGINUS FRUIT	1	No Quantity			0		0		54478			4
S3	2016	2016	2016	2	0	2	Export	704	Viet Nam	VNM	418	Lao People's Dem. Rep.	LAO								22	OIL SEED,OLEAGINUS FRUIT	1	No Quantity			0		0		17500			4
S3	2016	2016	2016	2	0	2	Export	704	Viet Nam	VNM	440	Lithuania	LTU								22	OIL SEED,OLEAGINUS FRUIT	1	No Quantity			0		0		42630			4
S3	2016	2016	2016	2	0	2	Export	704	Viet Nam	VNM	458	Malaysia	MYS								22	OIL SEED,OLEAGINUS FRUIT	1	No Quantity			0		0		1385179			4
S3	2016	2016	2016	2	0	2	Export	704	Viet Nam	VNM	490	Other Asia, nes									22	OIL SEED,OLEAGINUS FRUIT	1	No Quantity			0		0		1311494			4
S3	2016	2016	2016	2	0	2	Export	704	Viet Nam	VNM	528	Netherlands	NLD								22	OIL SEED,OLEAGINUS FRUIT	1	No Quantity			0		0		13619			4
S3	2016	2016	2016	2	0	2	Export	704	Viet Nam	VNM	554	New Zealand	NZL								22	OIL SEED,OLEAGINUS FRUIT	1	No Quantity			0		0		2960			4
S3	2016	2016	2016	2	0	2	Export	704	Viet Nam	VNM	579	Norway	NOR								22	OIL SEED,OLEAGINUS FRUIT	1	No Quantity			0		0		8126			4
S3	2016	2016	2016	2	0	2	Export	704	Viet Nam	VNM	591	Panama	PAN								22	OIL SEED,OLEAGINUS FRUIT	1	No Quantity			0		0		1336			4
S3	2016	2016	2016	2	0	2	Export	704	Viet Nam	VNM	616	Poland	POL								22	OIL SEED,OLEAGINUS FRUIT	1	No Quantity			0		0		52372			4
S3	2016	2016	2016	2	0	2	Export	704	Viet Nam	VNM	643	Russian Federation	RUS								22	OIL SEED,OLEAGINUS FRUIT	1	No Quantity			0		0		91050			4
S3	2016	2016	2016	2	0	2	Export	704	Viet Nam	VNM	682	Saudi Arabia	SAU								22	OIL SEED,OLEAGINUS FRUIT	1	No Quantity			0		0		36966			4
S3	2016	2016	2016	2	0	2	Export	704	Viet Nam	VNM	702	Singapore	SGP								22	OIL SEED,OLEAGINUS FRUIT	1	No Quantity			0		0		289121			4
S3	2016	2016	2016	2	0	2	Export	704	Viet Nam	VNM	705	Slovenia	SVN								22	OIL SEED,OLEAGINUS FRUIT	1	No Quantity			0		0		7651			4
S3	2016	2016	2016	2	0	2	Export	704	Viet Nam	VNM	710	South Africa	ZAF								22	OIL SEED,OLEAGINUS FRUIT	1	No Quantity			0		0		530352			4
S3	2016	2016	2016	2	0	2	Export	704	Viet Nam	VNM	752	Sweden	SWE								22	OIL SEED,OLEAGINUS FRUIT	1	No Quantity			0		0		25927			4
S3	2016	2016	2016	2	0	2	Export	704	Viet Nam	VNM	757	Switzerland	CHE								22	OIL SEED,OLEAGINUS FRUIT	1	No Quantity			0		0		13582			4
S3	2016	2016	2016	2	0	2	Export	704	Viet Nam	VNM	760	Syria	SYR								22	OIL SEED,OLEAGINUS FRUIT	1	No Quantity			0		0		148276			4
S3	2016	2016	2016	2	0	2	Export	704	Viet Nam	VNM	764	Thailand	THA								22	OIL SEED,OLEAGINUS FRUIT	1	No Quantity			0		0		1006430			4
S3	2016	2016	2016	2	0	2	Export	704	Viet Nam	VNM	784	United Arab Emirates	ARE								22	OIL SEED,OLEAGINUS FRUIT	1	No Quantity			0		0		179692			4
S3	2016	2016	2016	2	0	2	Export	704	Viet Nam	VNM	788	Tunisia	TUN								22	OIL SEED,OLEAGINUS FRUIT	1	No Quantity			0		0		50202			4
S3	2016	2016	2016	2	0	2	Export	704	Viet Nam	VNM	804	Ukraine	UKR								22	OIL SEED,OLEAGINUS FRUIT	1	No Quantity			0		0		1750			4
S3	2016	2016	2016	2	0	2	Export	704	Viet Nam	VNM	818	Egypt	EGY								22	OIL SEED,OLEAGINUS FRUIT	1	No Quantity			0		0		537443			4
S3	2016	2016	2016	2	0	2	Export	704	Viet Nam	VNM	826	United Kingdom	GBR								22	OIL SEED,OLEAGINUS FRUIT	1	No Quantity			0		0		22322			4
S3	2016	2016	2016	2	0	2	Export	704	Viet Nam	VNM	842	USA	USA								22	OIL SEED,OLEAGINUS FRUIT	1	No Quantity			0		0		156616			4
S3	2016	2016	2016	2	0	2	Export	704	Viet Nam	VNM	899	Areas, nes									22	OIL SEED,OLEAGINUS FRUIT	1	No Quantity			0		0		9889			4
S3	2016	2016	2016	2	0	2	Export	703	Slovakia	SVK	0	World	WLD								23	CRUDE RUBBER	1	No Quantity			0		0		15291823			4
S3	2016	2016	2016	2	0	2	Export	703	Slovakia	SVK	40	Austria	AUT								23	CRUDE RUBBER	1	No Quantity			0		0		127495			0
S3	2016	2016	2016	2	0	2	Export	703	Slovakia	SVK	56	Belgium	BEL								23	CRUDE RUBBER	1	No Quantity			0		0		2626			0
S3	2016	2016	2016	2	0	2	Export	703	Slovakia	SVK	100	Bulgaria	BGR								23	CRUDE RUBBER	1	No Quantity			0		0		549			0
S3	2016	2016	2016	2	0	2	Export	703	Slovakia	SVK	156	China	CHN								23	CRUDE RUBBER	1	No Quantity			0		0		392			0
S3	2016	2016	2016	2	0	2	Export	703	Slovakia	SVK	203	Czechia	CZE								23	CRUDE RUBBER	1	No Quantity			0		0		1651679			0
S3	2016	2016	2016	2	0	2	Export	703	Slovakia	SVK	251	France	FRA								23	CRUDE RUBBER	1	No Quantity			0		0		142265			0
S3	2016	2016	2016	2	0	2	Export	703	Slovakia	SVK	276	Germany	DEU								23	CRUDE RUBBER	1	No Quantity			0		0		4413780			0
S3	2016	2016	2016	2	0	2	Export	703	Slovakia	SVK	348	Hungary	HUN								23	CRUDE RUBBER	1	No Quantity			0		0		159581			0
S3	2016	2016	2016	2	0	2	Export	703	Slovakia	SVK	381	Italy	ITA								23	CRUDE RUBBER	1	No Quantity			0		0		143648			0
S3	2016	2016	2016	2	0	2	Export	703	Slovakia	SVK	398	Kazakhstan	KAZ								23	CRUDE RUBBER	1	No Quantity			0		0		2149			0
S3	2016	2016	2016	2	0	2	Export	703	Slovakia	SVK	410	Rep. of Korea	KOR								23	CRUDE RUBBER	1	No Quantity			0		0		66			0
S3	2016	2016	2016	2	0	2	Export	703	Slovakia	SVK	458	Malaysia	MYS								23	CRUDE RUBBER	1	No Quantity			0		0		162962			0
S3	2016	2016	2016	2	0	2	Export	703	Slovakia	SVK	484	Mexico	MEX								23	CRUDE RUBBER	1	No Quantity			0		0		479			0
S3	2016	2016	2016	2	0	2	Export	703	Slovakia	SVK	496	Mongolia	MNG								23	CRUDE RUBBER	1	No Quantity			0		0		12062			0
S3	2016	2016	2016	2	0	2	Export	703	Slovakia	SVK	504	Morocco	MAR								23	CRUDE RUBBER	1	No Quantity			0		0		32292			0
S3	2016	2016	2016	2	0	2	Export	703	Slovakia	SVK	616	Poland	POL								23	CRUDE RUBBER	1	No Quantity			0		0		1100069			0
S3	2016	2016	2016	2	0	2	Export	703	Slovakia	SVK	620	Portugal	PRT								23	CRUDE RUBBER	1	No Quantity			0		0		136066			0
S3	2016	2016	2016	2	0	2	Export	703	Slovakia	SVK	642	Romania	ROU								23	CRUDE RUBBER	1	No Quantity			0		0		847336			0
S3	2016	2016	2016	2	0	2	Export	703	Slovakia	SVK	643	Russian Federation	RUS								23	CRUDE RUBBER	1	No Quantity			0		0		4230084			0
S3	2016	2016	2016	2	0	2	Export	703	Slovakia	SVK	688	Serbia	SRB								23	CRUDE RUBBER	1	No Quantity			0		0		5313			0
S3	2016	2016	2016	2	0	2	Export	703	Slovakia	SVK	704	Viet Nam	VNM								23	CRUDE RUBBER	1	No Quantity			0		0		891			0
S3	2016	2016	2016	2	0	2	Export	703	Slovakia	SVK	705	Slovenia	SVN								23	CRUDE RUBBER	1	No Quantity			0		0		12076			0
S3	2016	2016	2016	2	0	2	Export	703	Slovakia	SVK	724	Spain	ESP								23	CRUDE RUBBER	1	No Quantity			0		0		132392			0
S3	2016	2016	2016	2	0	2	Export	703	Slovakia	SVK	788	Tunisia	TUN								23	CRUDE RUBBER	1	No Quantity			0		0		22464			4
S3	2016	2016	2016	2	0	2	Export	703	Slovakia	SVK	804	Ukraine	UKR								23	CRUDE RUBBER	1	No Quantity			0		0		1935837			0
S3	2016	2016	2016	2	0	2	Export	703	Slovakia	SVK	807	North Macedonia	MKD								23	CRUDE RUBBER	1	No Quantity			0		0		1011			0
S3	2016	2016	2016	2	0	2	Export	703	Slovakia	SVK	818	Egypt	EGY								23	CRUDE RUBBER	1	No Quantity			0		0		497			0
S3	2016	2016	2016	2	0	2	Export	703	Slovakia	SVK	826	United Kingdom	GBR								23	CRUDE RUBBER	1	No Quantity			0		0		22			0
S3	2016	2016	2016	2	0	2	Export	703	Slovakia	SVK	842	USA	USA								23	CRUDE RUBBER	1	No Quantity			0		0		4473			0
S3	2016	2016	2016	2	0	2	Export	703	Slovakia	SVK	860	Uzbekistan	UZB								23	CRUDE RUBBER	1	No Quantity			0		0		11251			0
S3	2016	2016	2016	2	0	2	Export	704	Viet Nam	VNM	0	World	WLD								23	CRUDE RUBBER	1	No Quantity			0		0		1638841023			4
S3	2016	2016	2016	2	0	2	Export	704	Viet Nam	VNM	12	Algeria	DZA								23	CRUDE RUBBER	1	No Quantity			0		0		212796			0
S3	2016	2016	2016	2	0	2	Export	704	Viet Nam	VNM	20	Andorra	AND								23	CRUDE RUBBER	1	No Quantity			0		0		123900			0
S3	2016	2016	2016	2	0	2	Export	704	Viet Nam	VNM	32	Argentina	ARG								23	CRUDE RUBBER	1	No Quantity			0		0		2676504			0
S3	2016	2016	2016	2	0	2	Export	704	Viet Nam	VNM	36	Australia	AUS								23	CRUDE RUBBER	1	No Quantity			0		0		872956			4
S3	2016	2016	2016	2	0	2	Export	704	Viet Nam	VNM	50	Bangladesh	BGD								23	CRUDE RUBBER	1	No Quantity			0		0		8494906			0
S3	2016	2016	2016	2	0	2	Export	704	Viet Nam	VNM	56	Belgium	BEL								23	CRUDE RUBBER	1	No Quantity			0		0		6865508			0
S3	2016	2016	2016	2	0	2	Export	704	Viet Nam	VNM	76	Brazil	BRA								23	CRUDE RUBBER	1	No Quantity			0		0		15736451			0
S3	2016	2016	2016	2	0	2	Export	704	Viet Nam	VNM	100	Bulgaria	BGR								23	CRUDE RUBBER	1	No Quantity			0		0		108281			0
S3	2016	2016	2016	2	0	2	Export	704	Viet Nam	VNM	104	Myanmar	MMR								23	CRUDE RUBBER	1	No Quantity			0		0		168915			0
S3	2016	2016	2016	2	0	2	Export	704	Viet Nam	VNM	116	Cambodia	KHM								23	CRUDE RUBBER	1	No Quantity			0		0		696039			4
S3	2016	2016	2016	2	0	2	Export	704	Viet Nam	VNM	124	Canada	CAN								23	CRUDE RUBBER	1	No Quantity			0		0		6268922			0
S3	2016	2016	2016	2	0	2	Export	704	Viet Nam	VNM	144	Sri Lanka	LKA								23	CRUDE RUBBER	1	No Quantity			0		0		20046984			4
S3	2016	2016	2016	2	0	2	Export	704	Viet Nam	VNM	152	Chile	CHL								23	CRUDE RUBBER	1	No Quantity			0		0		715800			0
S3	2016	2016	2016	2	0	2	Export	704	Viet Nam	VNM	156	China	CHN								23	CRUDE RUBBER	1	No Quantity			0		0		966644244			0
S3	2016	2016	2016	2	0	2	Export	704	Viet Nam	VNM	170	Colombia	COL								23	CRUDE RUBBER	1	No Quantity			0		0		211124			0
S3	2016	2016	2016	2	0	2	Export	704	Viet Nam	VNM	188	Costa Rica	CRI								23	CRUDE RUBBER	1	No Quantity			0		0		363911			0
S3	2016	2016	2016	2	0	2	Export	704	Viet Nam	VNM	191	Croatia	HRV								23	CRUDE RUBBER	1	No Quantity			0		0		130792			0
S3	2016	2016	2016	2	0	2	Export	704	Viet Nam	VNM	203	Czechia	CZE								23	CRUDE RUBBER	1	No Quantity			0		0		2622408			0
S3	2016	2016	2016	2	0	2	Export	704	Viet Nam	VNM	214	Dominican Rep.	DOM								23	CRUDE RUBBER	1	No Quantity			0		0		598944			0
S3	2016	2016	2016	2	0	2	Export	704	Viet Nam	VNM	218	Ecuador	ECU								23	CRUDE RUBBER	1	No Quantity			0		0		17600			0
S3	2016	2016	2016	2	0	2	Export	704	Viet Nam	VNM	233	Estonia	EST								23	CRUDE RUBBER	1	No Quantity			0		0		195130			0
S3	2016	2016	2016	2	0	2	Export	704	Viet Nam	VNM	246	Finland	FIN								23	CRUDE RUBBER	1	No Quantity			0		0		1883710			0
S3	2016	2016	2016	2	0	2	Export	704	Viet Nam	VNM	251	France	FRA								23	CRUDE RUBBER	1	No Quantity			0		0		4860823			0
S3	2016	2016	2016	2	0	2	Export	704	Viet Nam	VNM	262	Djibouti	DJI								23	CRUDE RUBBER	1	No Quantity			0		0		99489			0
S3	2016	2016	2016	2	0	2	Export	704	Viet Nam	VNM	268	Georgia	GEO								23	CRUDE RUBBER	1	No Quantity			0		0		16728			0
S3	2016	2016	2016	2	0	2	Export	704	Viet Nam	VNM	276	Germany	DEU								23	CRUDE RUBBER	1	No Quantity			0		0		48606994			0
S3	2016	2016	2016	2	0	2	Export	704	Viet Nam	VNM	300	Greece	GRC								23	CRUDE RUBBER	1	No Quantity			0		0		1879361			0
S3	2016	2016	2016	2	0	2	Export	704	Viet Nam	VNM	344	China, Hong Kong SAR	HKG								23	CRUDE RUBBER	1	No Quantity			0		0		2015469			0
S3	2016	2016	2016	2	0	2	Export	704	Viet Nam	VNM	348	Hungary	HUN								23	CRUDE RUBBER	1	No Quantity			0		0		307036			0
S3	2016	2016	2016	2	0	2	Export	704	Viet Nam	VNM	360	Indonesia	IDN								23	CRUDE RUBBER	1	No Quantity			0		0		16452210			4
S3	2016	2016	2016	2	0	2	Export	704	Viet Nam	VNM	372	Ireland	IRL								23	CRUDE RUBBER	1	No Quantity			0		0		163312			0
S3	2016	2016	2016	2	0	2	Export	704	Viet Nam	VNM	376	Israel	ISR								23	CRUDE RUBBER	1	No Quantity			0		0		3112018			0
S3	2016	2016	2016	2	0	2	Export	704	Viet Nam	VNM	381	Italy	ITA								23	CRUDE RUBBER	1	No Quantity			0		0		14969795			0
S3	2016	2016	2016	2	0	2	Export	704	Viet Nam	VNM	392	Japan	JPN								23	CRUDE RUBBER	1	No Quantity			0		0		17108196			0
S3	2016	2016	2016	2	0	2	Export	704	Viet Nam	VNM	404	Kenya	KEN								23	CRUDE RUBBER	1	No Quantity			0		0		198276			0
S3	2016	2016	2016	2	0	2	Export	704	Viet Nam	VNM	410	Rep. of Korea	KOR								23	CRUDE RUBBER	1	No Quantity			0		0		53905668			4
S3	2016	2016	2016	2	0	2	Export	704	Viet Nam	VNM	418	Lao People's Dem. Rep.	LAO								23	CRUDE RUBBER	1	No Quantity			0		0		3298531			0
S3	2016	2016	2016	2	0	2	Export	704	Viet Nam	VNM	422	Lebanon	LBN								23	CRUDE RUBBER	1	No Quantity			0		0		27400			0
S3	2016	2016	2016	2	0	2	Export	704	Viet Nam	VNM	428	Latvia	LVA								23	CRUDE RUBBER	1	No Quantity			0		0		62496			0
S3	2016	2016	2016	2	0	2	Export	704	Viet Nam	VNM	440	Lithuania	LTU								23	CRUDE RUBBER	1	No Quantity			0		0		1654719			0
S3	2016	2016	2016	2	0	2	Export	704	Viet Nam	VNM	458	Malaysia	MYS								23	CRUDE RUBBER	1	No Quantity			0		0		125712859			0
S3	2016	2016	2016	2	0	2	Export	704	Viet Nam	VNM	478	Mauritania	MRT								23	CRUDE RUBBER	1	No Quantity			0		0		23184			0
S3	2016	2016	2016	2	0	2	Export	704	Viet Nam	VNM	484	Mexico	MEX								23	CRUDE RUBBER	1	No Quantity			0		0		2098711			0
S3	2016	2016	2016	2	0	2	Export	704	Viet Nam	VNM	490	Other Asia, nes									23	CRUDE RUBBER	1	No Quantity			0		0		40052549			4
S3	2016	2016	2016	2	0	2	Export	704	Viet Nam	VNM	504	Morocco	MAR								23	CRUDE RUBBER	1	No Quantity			0		0		208233			0
S3	2016	2016	2016	2	0	2	Export	704	Viet Nam	VNM	528	Netherlands	NLD								23	CRUDE RUBBER	1	No Quantity			0		0		16031617			0
S3	2016	2016	2016	2	0	2	Export	704	Viet Nam	VNM	548	Vanuatu	VUT								23	CRUDE RUBBER	1	No Quantity			0		0		39121			0
S3	2016	2016	2016	2	0	2	Export	704	Viet Nam	VNM	554	New Zealand	NZL								23	CRUDE RUBBER	1	No Quantity			0		0		286095			0
S3	2016	2016	2016	2	0	2	Export	704	Viet Nam	VNM	586	Pakistan	PAK								23	CRUDE RUBBER	1	No Quantity			0		0		6390660			0
S3	2016	2016	2016	2	0	2	Export	704	Viet Nam	VNM	598	Papua New Guinea	PNG								23	CRUDE RUBBER	1	No Quantity			0		0		1304046			0
S3	2016	2016	2016	2	0	2	Export	704	Viet Nam	VNM	604	Peru	PER								23	CRUDE RUBBER	1	No Quantity			0		0		3646212			0
S3	2016	2016	2016	2	0	2	Export	704	Viet Nam	VNM	608	Philippines	PHL								23	CRUDE RUBBER	1	No Quantity			0		0		266450			0
S3	2016	2016	2016	2	0	2	Export	704	Viet Nam	VNM	616	Poland	POL								23	CRUDE RUBBER	1	No Quantity			0		0		1356763			0
S3	2016	2016	2016	2	0	2	Export	704	Viet Nam	VNM	620	Portugal	PRT								23	CRUDE RUBBER	1	No Quantity			0		0		86284			0
S3	2016	2016	2016	2	0	2	Export	704	Viet Nam	VNM	642	Romania	ROU								23	CRUDE RUBBER	1	No Quantity			0		0		137541			0
S3	2016	2016	2016	2	0	2	Export	704	Viet Nam	VNM	643	Russian Federation	RUS								23	CRUDE RUBBER	1	No Quantity			0		0		10649693			0
S3	2016	2016	2016	2	0	2	Export	704	Viet Nam	VNM	682	Saudi Arabia	SAU								23	CRUDE RUBBER	1	No Quantity			0		0		23800			0
S3	2016	2016	2016	2	0	2	Export	704	Viet Nam	VNM	686	Senegal	SEN								23	CRUDE RUBBER	1	No Quantity			0		0		27048			0
S3	2016	2016	2016	2	0	2	Export	704	Viet Nam	VNM	699	India	IND								23	CRUDE RUBBER	1	No Quantity			0		0		116527863			4
S3	2016	2016	2016	2	0	2	Export	704	Viet Nam	VNM	702	Singapore	SGP								23	CRUDE RUBBER	1	No Quantity			0		0		245032			0
S3	2016	2016	2016	2	0	2	Export	704	Viet Nam	VNM	705	Slovenia	SVN								23	CRUDE RUBBER	1	No Quantity			0		0		1638069			0
S3	2016	2016	2016	2	0	2	Export	704	Viet Nam	VNM	710	South Africa	ZAF								23	CRUDE RUBBER	1	No Quantity			0		0		391450			0
S3	2016	2016	2016	2	0	2	Export	704	Viet Nam	VNM	724	Spain	ESP								23	CRUDE RUBBER	1	No Quantity			0		0		17777919			0
S3	2016	2016	2016	2	0	2	Export	704	Viet Nam	VNM	752	Sweden	SWE								23	CRUDE RUBBER	1	No Quantity			0		0		2403515			0
S3	2016	2016	2016	2	0	2	Export	704	Viet Nam	VNM	764	Thailand	THA								23	CRUDE RUBBER	1	No Quantity			0		0		1770931			4
S3	2016	2016	2016	2	0	2	Export	704	Viet Nam	VNM	784	United Arab Emirates	ARE								23	CRUDE RUBBER	1	No Quantity			0		0		1444495			0
S3	2016	2016	2016	2	0	2	Export	704	Viet Nam	VNM	788	Tunisia	TUN								23	CRUDE RUBBER	1	No Quantity			0		0		97020			0
S3	2016	2016	2016	2	0	2	Export	704	Viet Nam	VNM	792	Turkey	TUR								23	CRUDE RUBBER	1	No Quantity			0		0		28576495			0
S3	2016	2016	2016	2	0	2	Export	704	Viet Nam	VNM	804	Ukraine	UKR								23	CRUDE RUBBER	1	No Quantity			0		0		241400			0
S3	2016	2016	2016	2	0	2	Export	704	Viet Nam	VNM	818	Egypt	EGY								23	CRUDE RUBBER	1	No Quantity			0		0		3303004			0
S3	2016	2016	2016	2	0	2	Export	704	Viet Nam	VNM	826	United Kingdom	GBR								23	CRUDE RUBBER	1	No Quantity			0		0		2577358			0
S3	2016	2016	2016	2	0	2	Export	704	Viet Nam	VNM	834	United Rep. of Tanzania	TZA								23	CRUDE RUBBER	1	No Quantity			0		0		128520			0
S3	2016	2016	2016	2	0	2	Export	704	Viet Nam	VNM	842	USA	USA								23	CRUDE RUBBER	1	No Quantity			0		0		45914122			4
S3	2016	2016	2016	2	0	2	Export	704	Viet Nam	VNM	858	Uruguay	URY								23	CRUDE RUBBER	1	No Quantity			0		0		91123			0
S3	2016	2016	2016	2	0	2	Export	704	Viet Nam	VNM	862	Venezuela	VEN								23	CRUDE RUBBER	1	No Quantity			0		0		51844			0
S3	2016	2016	2016	2	0	2	Export	704	Viet Nam	VNM	899	Areas, nes									23	CRUDE RUBBER	1	No Quantity			0		0		2925620			0
S3	2016	2016	2016	2	0	2	Export	703	Slovakia	SVK	0	World	WLD								24	CORK AND WOOD	1	No Quantity			0				417635312			4
S3	2016	2016	2016	2	0	2	Export	703	Slovakia	SVK	12	Algeria	DZA								24	CORK AND WOOD	1	No Quantity			0		0		25060			0
S3	2016	2016	2016	2	0	2	Export	703	Slovakia	SVK	31	Azerbaijan	AZE								24	CORK AND WOOD	1	No Quantity			0		0		64063			0
S3	2016	2016	2016	2	0	2	Export	703	Slovakia	SVK	40	Austria	AUT								24	CORK AND WOOD	1	No Quantity			0		0		87295669			4
S3	2016	2016	2016	2	0	2	Export	703	Slovakia	SVK	56	Belgium	BEL								24	CORK AND WOOD	1	No Quantity			0		0		323072			0
S3	2016	2016	2016	2	0	2	Export	703	Slovakia	SVK	70	Bosnia Herzegovina	BIH								24	CORK AND WOOD	1	No Quantity			0		0		14664			0
S3	2016	2016	2016	2	0	2	Export	703	Slovakia	SVK	100	Bulgaria	BGR								24	CORK AND WOOD	1	No Quantity			0		0		297907			0
S3	2016	2016	2016	2	0	2	Export	703	Slovakia	SVK	112	Belarus	BLR								24	CORK AND WOOD	1	No Quantity			0		0		18099			0
S3	2016	2016	2016	2	0	2	Export	703	Slovakia	SVK	156	China	CHN								24	CORK AND WOOD	1	No Quantity			0		0		4481604			0
S3	2016	2016	2016	2	0	2	Export	703	Slovakia	SVK	191	Croatia	HRV								24	CORK AND WOOD	1	No Quantity			0		0		824539			0
S3	2016	2016	2016	2	0	2	Export	703	Slovakia	SVK	196	Cyprus	CYP								24	CORK AND WOOD	1	No Quantity			0		0		819320			0
S3	2016	2016	2016	2	0	2	Export	703	Slovakia	SVK	203	Czechia	CZE								24	CORK AND WOOD	1	No Quantity			0		0		95998180			4
S3	2016	2016	2016	2	0	2	Export	703	Slovakia	SVK	208	Denmark	DNK								24	CORK AND WOOD	1	No Quantity			0				2431550			4
S3	2016	2016	2016	2	0	2	Export	703	Slovakia	SVK	233	Estonia	EST								24	CORK AND WOOD	1	No Quantity			0		0		204266			0
S3	2016	2016	2016	2	0	2	Export	703	Slovakia	SVK	246	Finland	FIN								24	CORK AND WOOD	1	No Quantity			0		0		17436			0
S3	2016	2016	2016	2	0	2	Export	703	Slovakia	SVK	251	France	FRA								24	CORK AND WOOD	1	No Quantity			0		0		7768341			4
S3	2016	2016	2016	2	0	2	Export	703	Slovakia	SVK	268	Georgia	GEO								24	CORK AND WOOD	1	No Quantity			0		0		20723			0
S3	2016	2016	2016	2	0	2	Export	703	Slovakia	SVK	276	Germany	DEU								24	CORK AND WOOD	1	No Quantity			0		0		26278276			4
S3	2016	2016	2016	2	0	2	Export	703	Slovakia	SVK	300	Greece	GRC								24	CORK AND WOOD	1	No Quantity			0		0		2608864			0
S3	2016	2016	2016	2	0	2	Export	703	Slovakia	SVK	348	Hungary	HUN								24	CORK AND WOOD	1	No Quantity			0		0		50217849			4
S3	2016	2016	2016	2	0	2	Export	703	Slovakia	SVK	364	Iran	IRN								24	CORK AND WOOD	1	No Quantity			0		0		61			0
S3	2016	2016	2016	2	0	2	Export	703	Slovakia	SVK	368	Iraq	IRQ								24	CORK AND WOOD	1	No Quantity			0		0		301684			0
S3	2016	2016	2016	2	0	2	Export	703	Slovakia	SVK	372	Ireland	IRL								24	CORK AND WOOD	1	No Quantity			0		0		14446			0
S3	2016	2016	2016	2	0	2	Export	703	Slovakia	SVK	381	Italy	ITA								24	CORK AND WOOD	1	No Quantity			0		0		39798631			4
S3	2016	2016	2016	2	0	2	Export	703	Slovakia	SVK	392	Japan	JPN								24	CORK AND WOOD	1	No Quantity			0		0		170325			0
S3	2016	2016	2016	2	0	2	Export	703	Slovakia	SVK	410	Rep. of Korea	KOR								24	CORK AND WOOD	1	No Quantity			0		0		328702			0
S3	2016	2016	2016	2	0	2	Export	703	Slovakia	SVK	428	Latvia	LVA								24	CORK AND WOOD	1	No Quantity			0		0		1878373			0
S3	2016	2016	2016	2	0	2	Export	703	Slovakia	SVK	440	Lithuania	LTU								24	CORK AND WOOD	1	No Quantity			0		0		1435143			0
S3	2016	2016	2016	2	0	2	Export	703	Slovakia	SVK	458	Malaysia	MYS								24	CORK AND WOOD	1	No Quantity			0		0		69922			0
S3	2016	2016	2016	2	0	2	Export	703	Slovakia	SVK	484	Mexico	MEX								24	CORK AND WOOD	1	No Quantity			0		0		15974			0
S3	2016	2016	2016	2	0	2	Export	703	Slovakia	SVK	490	Other Asia, nes									24	CORK AND WOOD	1	No Quantity			0		0		161516			0
S3	2016	2016	2016	2	0	2	Export	703	Slovakia	SVK	498	Rep. of Moldova	MDA								24	CORK AND WOOD	1	No Quantity			0		0		18282			0
S3	2016	2016	2016	2	0	2	Export	703	Slovakia	SVK	499	Montenegro	MNE								24	CORK AND WOOD	1	No Quantity			0		0		44816			0
S3	2016	2016	2016	2	0	2	Export	703	Slovakia	SVK	504	Morocco	MAR								24	CORK AND WOOD	1	No Quantity			0		0		29357			0
S3	2016	2016	2016	2	0	2	Export	703	Slovakia	SVK	528	Netherlands	NLD								24	CORK AND WOOD	1	No Quantity			0		0		1326117			0
S3	2016	2016	2016	2	0	2	Export	703	Slovakia	SVK	579	Norway	NOR								24	CORK AND WOOD	1	No Quantity			0		0		66			0
S3	2016	2016	2016	2	0	2	Export	703	Slovakia	SVK	616	Poland	POL								24	CORK AND WOOD	1	No Quantity			0		0		57449222			4
S3	2016	2016	2016	2	0	2	Export	703	Slovakia	SVK	620	Portugal	PRT								24	CORK AND WOOD	1	No Quantity			0		0		81046			0
S3	2016	2016	2016	2	0	2	Export	703	Slovakia	SVK	642	Romania	ROU								24	CORK AND WOOD	1	No Quantity			0		0		19813774			0
S3	2016	2016	2016	2	0	2	Export	703	Slovakia	SVK	643	Russian Federation	RUS								24	CORK AND WOOD	1	No Quantity			0		0		64			0
S3	2016	2016	2016	2	0	2	Export	703	Slovakia	SVK	674	San Marino	SMR								24	CORK AND WOOD	1	No Quantity			0		0		30549			0
S3	2016	2016	2016	2	0	2	Export	703	Slovakia	SVK	682	Saudi Arabia	SAU								24	CORK AND WOOD	1	No Quantity			0		0		604			0
S3	2016	2016	2016	2	0	2	Export	703	Slovakia	SVK	688	Serbia	SRB								24	CORK AND WOOD	1	No Quantity			0		0		135731			0
S3	2016	2016	2016	2	0	2	Export	703	Slovakia	SVK	690	Seychelles	SYC								24	CORK AND WOOD	1	No Quantity			0		0		194694			0
S3	2016	2016	2016	2	0	2	Export	703	Slovakia	SVK	699	India	IND								24	CORK AND WOOD	1	No Quantity			0		0		118400			0
S3	2016	2016	2016	2	0	2	Export	703	Slovakia	SVK	702	Singapore	SGP								24	CORK AND WOOD	1	No Quantity			0		0		26425			0
S3	2016	2016	2016	2	0	2	Export	703	Slovakia	SVK	704	Viet Nam	VNM								24	CORK AND WOOD	1	No Quantity			0		0		190576			0
S3	2016	2016	2016	2	0	2	Export	703	Slovakia	SVK	705	Slovenia	SVN								24	CORK AND WOOD	1	No Quantity			0		0		3403479			4
S3	2016	2016	2016	2	0	2	Export	703	Slovakia	SVK	724	Spain	ESP								24	CORK AND WOOD	1	No Quantity			0		0		3384956			0
S3	2016	2016	2016	2	0	2	Export	703	Slovakia	SVK	752	Sweden	SWE								24	CORK AND WOOD	1	No Quantity			0		0		1018479			0
S3	2016	2016	2016	2	0	2	Export	703	Slovakia	SVK	757	Switzerland	CHE								24	CORK AND WOOD	1	No Quantity			0		0		3581912			0
S3	2016	2016	2016	2	0	2	Export	703	Slovakia	SVK	784	United Arab Emirates	ARE								24	CORK AND WOOD	1	No Quantity			0		0		823684			0
S3	2016	2016	2016	2	0	2	Export	703	Slovakia	SVK	788	Tunisia	TUN								24	CORK AND WOOD	1	No Quantity			0		0		22128			0
S3	2016	2016	2016	2	0	2	Export	703	Slovakia	SVK	792	Turkey	TUR								24	CORK AND WOOD	1	No Quantity			0		0		13876			0
S3	2016	2016	2016	2	0	2	Export	703	Slovakia	SVK	804	Ukraine	UKR								24	CORK AND WOOD	1	No Quantity			0		0		17459			0
S3	2016	2016	2016	2	0	2	Export	703	Slovakia	SVK	807	North Macedonia	MKD								24	CORK AND WOOD	1	No Quantity			0		0		3767			0
S3	2016	2016	2016	2	0	2	Export	703	Slovakia	SVK	826	United Kingdom	GBR								24	CORK AND WOOD	1	No Quantity			0		0		2021561			4
S3	2016	2016	2016	2	0	2	Export	704	Viet Nam	VNM	0	World	WLD								24	CORK AND WOOD	1	No Quantity			0				1461880916			4
S3	2016	2016	2016	2	0	2	Export	704	Viet Nam	VNM	32	Argentina	ARG								24	CORK AND WOOD	1	No Quantity			0		0		193847			4
S3	2016	2016	2016	2	0	2	Export	704	Viet Nam	VNM	36	Australia	AUS								24	CORK AND WOOD	1	No Quantity			0		0		1144780			4
S3	2016	2016	2016	2	0	2	Export	704	Viet Nam	VNM	48	Bahrain	BHR								24	CORK AND WOOD	1	No Quantity			0		0		45491			4
S3	2016	2016	2016	2	0	2	Export	704	Viet Nam	VNM	50	Bangladesh	BGD								24	CORK AND WOOD	1	No Quantity			0		0		719283			4
S3	2016	2016	2016	2	0	2	Export	704	Viet Nam	VNM	56	Belgium	BEL								24	CORK AND WOOD	1	No Quantity			0		0		27203			4
S3	2016	2016	2016	2	0	2	Export	704	Viet Nam	VNM	76	Brazil	BRA								24	CORK AND WOOD	1	No Quantity			0		0		86136			4
S3	2016	2016	2016	2	0	2	Export	704	Viet Nam	VNM	104	Myanmar	MMR								24	CORK AND WOOD	1	No Quantity			0		0		42840			4
S3	2016	2016	2016	2	0	2	Export	704	Viet Nam	VNM	116	Cambodia	KHM								24	CORK AND WOOD	1	No Quantity			0		0		65776			4
S3	2016	2016	2016	2	0	2	Export	704	Viet Nam	VNM	124	Canada	CAN								24	CORK AND WOOD	1	No Quantity			0		0		21572			4
S3	2016	2016	2016	2	0	2	Export	704	Viet Nam	VNM	144	Sri Lanka	LKA								24	CORK AND WOOD	1	No Quantity			0		0		4082			4
S3	2016	2016	2016	2	0	2	Export	704	Viet Nam	VNM	156	China	CHN								24	CORK AND WOOD	1	No Quantity			0		0		743920665			4
S3	2016	2016	2016	2	0	2	Export	704	Viet Nam	VNM	196	Cyprus	CYP								24	CORK AND WOOD	1	No Quantity			0		0		69200			4
S3	2016	2016	2016	2	0	2	Export	704	Viet Nam	VNM	203	Czechia	CZE								24	CORK AND WOOD	1	No Quantity			0		0		4314			4
S3	2016	2016	2016	2	0	2	Export	704	Viet Nam	VNM	208	Denmark	DNK								24	CORK AND WOOD	1	No Quantity			0		0		65284			4
S3	2016	2016	2016	2	0	2	Export	704	Viet Nam	VNM	246	Finland	FIN								24	CORK AND WOOD	1	No Quantity			0				255			4
S3	2016	2016	2016	2	0	2	Export	704	Viet Nam	VNM	251	France	FRA								24	CORK AND WOOD	1	No Quantity			0		0		89269			4
S3	2016	2016	2016	2	0	2	Export	704	Viet Nam	VNM	276	Germany	DEU								24	CORK AND WOOD	1	No Quantity			0		0		28173			4
S3	2016	2016	2016	2	0	2	Export	704	Viet Nam	VNM	300	Greece	GRC								24	CORK AND WOOD	1	No Quantity			0		0		159516			4
S3	2016	2016	2016	2	0	2	Export	704	Viet Nam	VNM	344	China, Hong Kong SAR	HKG								24	CORK AND WOOD	1	No Quantity			0		0		27776926			4
S3	2016	2016	2016	2	0	2	Export	704	Viet Nam	VNM	360	Indonesia	IDN								24	CORK AND WOOD	1	No Quantity			0		0		46037			4
S3	2016	2016	2016	2	0	2	Export	704	Viet Nam	VNM	372	Ireland	IRL								24	CORK AND WOOD	1	No Quantity			0		0		4178			4
S3	2016	2016	2016	2	0	2	Export	704	Viet Nam	VNM	376	Israel	ISR								24	CORK AND WOOD	1	No Quantity			0		0		184693			4
S3	2016	2016	2016	2	0	2	Export	704	Viet Nam	VNM	381	Italy	ITA								24	CORK AND WOOD	1	No Quantity			0		0		48619			4
S3	2016	2016	2016	2	0	2	Export	704	Viet Nam	VNM	392	Japan	JPN								24	CORK AND WOOD	1	No Quantity			0		0		400004443			4
S3	2016	2016	2016	2	0	2	Export	704	Viet Nam	VNM	400	Jordan	JOR								24	CORK AND WOOD	1	No Quantity			0		0		387742			4
S3	2016	2016	2016	2	0	2	Export	704	Viet Nam	VNM	410	Rep. of Korea	KOR								24	CORK AND WOOD	1	No Quantity			0		0		227620394			4
S3	2016	2016	2016	2	0	2	Export	704	Viet Nam	VNM	414	Kuwait	KWT								24	CORK AND WOOD	1	No Quantity			0		0		3950039			4
S3	2016	2016	2016	2	0	2	Export	704	Viet Nam	VNM	422	Lebanon	LBN								24	CORK AND WOOD	1	No Quantity			0		0		103353			4
S3	2016	2016	2016	2	0	2	Export	704	Viet Nam	VNM	440	Lithuania	LTU								24	CORK AND WOOD	1	No Quantity			0		0		15750			4
S3	2016	2016	2016	2	0	2	Export	704	Viet Nam	VNM	446	China, Macao SAR	MAC								24	CORK AND WOOD	1	No Quantity			0		0		2492383			4
[truncated: 8,334 more rows]
