# Supplementary material for: Core-periphery structure in sectoral international trade networks: A new approach to an old theory
Source: PLoS One. 2020 Apr 2;15(4):e0229547. doi: 10.1371/journal.pone.0229547 (PMC7117750; doi:10.1371/journal.pone.0229547)
Supplement: S7 File — (ZIP) [file pone.0229547.s007.zip › S7_File/RawData 2016/comtrade (66).csv]

Classification	Year	Period	Period Desc.	Aggregate Level	Is Leaf Code	Trade Flow Code	Trade Flow	Reporter Code	Reporter	Reporter ISO	Partner Code	Partner	Partner ISO	2nd Partner Code	2nd Partner	2nd Partner ISO	Customs Proc. Code	Customs	Mode of Transport Code	Mode of Transport	Commodity Code	Commodity	Qty Unit Code	Qty Unit	Qty	Alt Qty Unit Code	Alt Qty Unit	Alt Qty	Netweight (kg)	Gross weight (kg)	Trade Value (US$)	CIF Trade Value (US$)	FOB Trade Value (US$)	Flag
S3	2016	2016	2016	2	0	2	Export	705	Slovenia	SVN	0	World	WLD								00	LIVE ANIMALS	1	No Quantity			0		0		50808413			0
S3	2016	2016	2016	2	0	2	Export	705	Slovenia	SVN	8	Albania	ALB								00	LIVE ANIMALS	1	No Quantity			0		0		48567			0
S3	2016	2016	2016	2	0	2	Export	705	Slovenia	SVN	31	Azerbaijan	AZE								00	LIVE ANIMALS	1	No Quantity			0		0		648			0
S3	2016	2016	2016	2	0	2	Export	705	Slovenia	SVN	40	Austria	AUT								00	LIVE ANIMALS	1	No Quantity			0		0		27919956			0
S3	2016	2016	2016	2	0	2	Export	705	Slovenia	SVN	70	Bosnia Herzegovina	BIH								00	LIVE ANIMALS	1	No Quantity			0		0		107255			0
S3	2016	2016	2016	2	0	2	Export	705	Slovenia	SVN	191	Croatia	HRV								00	LIVE ANIMALS	1	No Quantity			0		0		4492909			0
S3	2016	2016	2016	2	0	2	Export	705	Slovenia	SVN	203	Czechia	CZE								00	LIVE ANIMALS	1	No Quantity			0		0		16586			0
S3	2016	2016	2016	2	0	2	Export	705	Slovenia	SVN	208	Denmark	DNK								00	LIVE ANIMALS	1	No Quantity			0		0		60187			0
S3	2016	2016	2016	2	0	2	Export	705	Slovenia	SVN	344	China, Hong Kong SAR	HKG								00	LIVE ANIMALS	1	No Quantity			0		0		368934			0
S3	2016	2016	2016	2	0	2	Export	705	Slovenia	SVN	348	Hungary	HUN								00	LIVE ANIMALS	1	No Quantity			0		0		90362			0
S3	2016	2016	2016	2	0	2	Export	705	Slovenia	SVN	381	Italy	ITA								00	LIVE ANIMALS	1	No Quantity			0		0		15648912			0
S3	2016	2016	2016	2	0	2	Export	705	Slovenia	SVN	392	Japan	JPN								00	LIVE ANIMALS	1	No Quantity			0		0		41011			0
S3	2016	2016	2016	2	0	2	Export	705	Slovenia	SVN	422	Lebanon	LBN								00	LIVE ANIMALS	1	No Quantity			0		0		1541732			0
S3	2016	2016	2016	2	0	2	Export	705	Slovenia	SVN	490	Other Asia, nes									00	LIVE ANIMALS	1	No Quantity			0		0		25506			0
S3	2016	2016	2016	2	0	2	Export	705	Slovenia	SVN	528	Netherlands	NLD								00	LIVE ANIMALS	1	No Quantity			0		0		49597			0
S3	2016	2016	2016	2	0	2	Export	705	Slovenia	SVN	688	Serbia	SRB								00	LIVE ANIMALS	1	No Quantity			0		0		75550			0
S3	2016	2016	2016	2	0	2	Export	705	Slovenia	SVN	757	Switzerland	CHE								00	LIVE ANIMALS	1	No Quantity			0		0		507			0
S3	2016	2016	2016	2	0	2	Export	705	Slovenia	SVN	792	Turkey	TUR								00	LIVE ANIMALS	1	No Quantity			0		0		173605			0
S3	2016	2016	2016	2	0	2	Export	705	Slovenia	SVN	795	Turkmenistan	TKM								00	LIVE ANIMALS	1	No Quantity			0		0		22246			0
S3	2016	2016	2016	2	0	2	Export	705	Slovenia	SVN	807	North Macedonia	MKD								00	LIVE ANIMALS	1	No Quantity			0		0		2915			0
S3	2016	2016	2016	2	0	2	Export	705	Slovenia	SVN	842	USA	USA								00	LIVE ANIMALS	1	No Quantity			0		0		121419			0
S3	2016	2016	2016	2	0	2	Export	710	South Africa	ZAF	0	World	WLD								00	LIVE ANIMALS	1	No Quantity							62085258			0
S3	2016	2016	2016	2	0	2	Export	710	South Africa	ZAF	24	Angola	AGO								00	LIVE ANIMALS	1	No Quantity							717671			0
S3	2016	2016	2016	2	0	2	Export	710	South Africa	ZAF	32	Argentina	ARG								00	LIVE ANIMALS	1	No Quantity							456			0
S3	2016	2016	2016	2	0	2	Export	710	South Africa	ZAF	36	Australia	AUS								00	LIVE ANIMALS	1	No Quantity							15484			0
S3	2016	2016	2016	2	0	2	Export	710	South Africa	ZAF	40	Austria	AUT								00	LIVE ANIMALS	1	No Quantity							34			0
S3	2016	2016	2016	2	0	2	Export	710	South Africa	ZAF	48	Bahrain	BHR								00	LIVE ANIMALS	1	No Quantity							456586			0
S3	2016	2016	2016	2	0	2	Export	710	South Africa	ZAF	50	Bangladesh	BGD								00	LIVE ANIMALS	1	No Quantity							838714			0
S3	2016	2016	2016	2	0	2	Export	710	South Africa	ZAF	51	Armenia	ARM								00	LIVE ANIMALS	1	No Quantity							2079			0
S3	2016	2016	2016	2	0	2	Export	710	South Africa	ZAF	56	Belgium	BEL								00	LIVE ANIMALS	1	No Quantity							14			0
S3	2016	2016	2016	2	0	2	Export	710	South Africa	ZAF	72	Botswana	BWA								00	LIVE ANIMALS	1	No Quantity							3542626			0
S3	2016	2016	2016	2	0	2	Export	710	South Africa	ZAF	76	Brazil	BRA								00	LIVE ANIMALS	1	No Quantity							57693			0
S3	2016	2016	2016	2	0	2	Export	710	South Africa	ZAF	100	Bulgaria	BGR								00	LIVE ANIMALS	1	No Quantity							34			0
S3	2016	2016	2016	2	0	2	Export	710	South Africa	ZAF	104	Myanmar	MMR								00	LIVE ANIMALS	1	No Quantity							14			0
S3	2016	2016	2016	2	0	2	Export	710	South Africa	ZAF	108	Burundi	BDI								00	LIVE ANIMALS	1	No Quantity							136			0
S3	2016	2016	2016	2	0	2	Export	710	South Africa	ZAF	120	Cameroon	CMR								00	LIVE ANIMALS	1	No Quantity							272			0
S3	2016	2016	2016	2	0	2	Export	710	South Africa	ZAF	124	Canada	CAN								00	LIVE ANIMALS	1	No Quantity							12642			0
S3	2016	2016	2016	2	0	2	Export	710	South Africa	ZAF	144	Sri Lanka	LKA								00	LIVE ANIMALS	1	No Quantity							14			0
S3	2016	2016	2016	2	0	2	Export	710	South Africa	ZAF	152	Chile	CHL								00	LIVE ANIMALS	1	No Quantity							31520			0
S3	2016	2016	2016	2	0	2	Export	710	South Africa	ZAF	156	China	CHN								00	LIVE ANIMALS	1	No Quantity							1849098			0
S3	2016	2016	2016	2	0	2	Export	710	South Africa	ZAF	178	Congo	COG								00	LIVE ANIMALS	1	No Quantity							18765			0
S3	2016	2016	2016	2	0	2	Export	710	South Africa	ZAF	180	Dem. Rep. of the Congo	COD								00	LIVE ANIMALS	1	No Quantity							26203			0
S3	2016	2016	2016	2	0	2	Export	710	South Africa	ZAF	191	Croatia	HRV								00	LIVE ANIMALS	1	No Quantity							275			0
S3	2016	2016	2016	2	0	2	Export	710	South Africa	ZAF	196	Cyprus	CYP								00	LIVE ANIMALS	1	No Quantity							20			0
S3	2016	2016	2016	2	0	2	Export	710	South Africa	ZAF	203	Czechia	CZE								00	LIVE ANIMALS	1	No Quantity							66582			0
S3	2016	2016	2016	2	0	2	Export	710	South Africa	ZAF	204	Benin	BEN								00	LIVE ANIMALS	1	No Quantity							20			0
S3	2016	2016	2016	2	0	2	Export	710	South Africa	ZAF	208	Denmark	DNK								00	LIVE ANIMALS	1	No Quantity							2246			0
S3	2016	2016	2016	2	0	2	Export	710	South Africa	ZAF	231	Ethiopia	ETH								00	LIVE ANIMALS	1	No Quantity							54183			0
S3	2016	2016	2016	2	0	2	Export	710	South Africa	ZAF	232	Eritrea	ERI								00	LIVE ANIMALS	1	No Quantity							41			0
S3	2016	2016	2016	2	0	2	Export	710	South Africa	ZAF	251	France	FRA								00	LIVE ANIMALS	1	No Quantity							78			0
S3	2016	2016	2016	2	0	2	Export	710	South Africa	ZAF	266	Gabon	GAB								00	LIVE ANIMALS	1	No Quantity							11898			0
S3	2016	2016	2016	2	0	2	Export	710	South Africa	ZAF	276	Germany	DEU								00	LIVE ANIMALS	1	No Quantity							144091			0
S3	2016	2016	2016	2	0	2	Export	710	South Africa	ZAF	288	Ghana	GHA								00	LIVE ANIMALS	1	No Quantity							110661			0
S3	2016	2016	2016	2	0	2	Export	710	South Africa	ZAF	328	Guyana	GUY								00	LIVE ANIMALS	1	No Quantity							7			0
S3	2016	2016	2016	2	0	2	Export	710	South Africa	ZAF	344	China, Hong Kong SAR	HKG								00	LIVE ANIMALS	1	No Quantity							12288			0
S3	2016	2016	2016	2	0	2	Export	710	South Africa	ZAF	348	Hungary	HUN								00	LIVE ANIMALS	1	No Quantity							7			0
S3	2016	2016	2016	2	0	2	Export	710	South Africa	ZAF	360	Indonesia	IDN								00	LIVE ANIMALS	1	No Quantity							549204			0
S3	2016	2016	2016	2	0	2	Export	710	South Africa	ZAF	368	Iraq	IRQ								00	LIVE ANIMALS	1	No Quantity							342902			0
S3	2016	2016	2016	2	0	2	Export	710	South Africa	ZAF	372	Ireland	IRL								00	LIVE ANIMALS	1	No Quantity							150			0
S3	2016	2016	2016	2	0	2	Export	710	South Africa	ZAF	376	Israel	ISR								00	LIVE ANIMALS	1	No Quantity							16174			0
S3	2016	2016	2016	2	0	2	Export	710	South Africa	ZAF	381	Italy	ITA								00	LIVE ANIMALS	1	No Quantity							6422			0
S3	2016	2016	2016	2	0	2	Export	710	South Africa	ZAF	384	Côte d'Ivoire	CIV								00	LIVE ANIMALS	1	No Quantity							25421			0
S3	2016	2016	2016	2	0	2	Export	710	South Africa	ZAF	392	Japan	JPN								00	LIVE ANIMALS	1	No Quantity							60034			0
S3	2016	2016	2016	2	0	2	Export	710	South Africa	ZAF	400	Jordan	JOR								00	LIVE ANIMALS	1	No Quantity							660129			0
S3	2016	2016	2016	2	0	2	Export	710	South Africa	ZAF	404	Kenya	KEN								00	LIVE ANIMALS	1	No Quantity							318448			0
S3	2016	2016	2016	2	0	2	Export	710	South Africa	ZAF	410	Rep. of Korea	KOR								00	LIVE ANIMALS	1	No Quantity							7046			0
S3	2016	2016	2016	2	0	2	Export	710	South Africa	ZAF	414	Kuwait	KWT								00	LIVE ANIMALS	1	No Quantity							381055			0
S3	2016	2016	2016	2	0	2	Export	710	South Africa	ZAF	422	Lebanon	LBN								00	LIVE ANIMALS	1	No Quantity							198472			0
S3	2016	2016	2016	2	0	2	Export	710	South Africa	ZAF	426	Lesotho	LSO								00	LIVE ANIMALS	1	No Quantity							4845563			0
S3	2016	2016	2016	2	0	2	Export	710	South Africa	ZAF	430	Liberia	LBR								00	LIVE ANIMALS	1	No Quantity							170			0
S3	2016	2016	2016	2	0	2	Export	710	South Africa	ZAF	450	Madagascar	MDG								00	LIVE ANIMALS	1	No Quantity							3957			0
S3	2016	2016	2016	2	0	2	Export	710	South Africa	ZAF	454	Malawi	MWI								00	LIVE ANIMALS	1	No Quantity							262723			0
S3	2016	2016	2016	2	0	2	Export	710	South Africa	ZAF	458	Malaysia	MYS								00	LIVE ANIMALS	1	No Quantity							776921			0
S3	2016	2016	2016	2	0	2	Export	710	South Africa	ZAF	462	Maldives	MDV								00	LIVE ANIMALS	1	No Quantity							59261			0
S3	2016	2016	2016	2	0	2	Export	710	South Africa	ZAF	466	Mali	MLI								00	LIVE ANIMALS	1	No Quantity							340			0
S3	2016	2016	2016	2	0	2	Export	710	South Africa	ZAF	470	Malta	MLT								00	LIVE ANIMALS	1	No Quantity							109			0
S3	2016	2016	2016	2	0	2	Export	710	South Africa	ZAF	480	Mauritius	MUS								00	LIVE ANIMALS	1	No Quantity							13368946			0
S3	2016	2016	2016	2	0	2	Export	710	South Africa	ZAF	484	Mexico	MEX								00	LIVE ANIMALS	1	No Quantity							340			0
S3	2016	2016	2016	2	0	2	Export	710	South Africa	ZAF	490	Other Asia, nes									00	LIVE ANIMALS	1	No Quantity							34255			0
S3	2016	2016	2016	2	0	2	Export	710	South Africa	ZAF	504	Morocco	MAR								00	LIVE ANIMALS	1	No Quantity							11			0
S3	2016	2016	2016	2	0	2	Export	710	South Africa	ZAF	508	Mozambique	MOZ								00	LIVE ANIMALS	1	No Quantity							2331075			0
S3	2016	2016	2016	2	0	2	Export	710	South Africa	ZAF	512	Oman	OMN								00	LIVE ANIMALS	1	No Quantity							3306524			0
S3	2016	2016	2016	2	0	2	Export	710	South Africa	ZAF	516	Namibia	NAM								00	LIVE ANIMALS	1	No Quantity							8035967			0
S3	2016	2016	2016	2	0	2	Export	710	South Africa	ZAF	524	Nepal	NPL								00	LIVE ANIMALS	1	No Quantity							231678			0
S3	2016	2016	2016	2	0	2	Export	710	South Africa	ZAF	528	Netherlands	NLD								00	LIVE ANIMALS	1	No Quantity							6321			0
S3	2016	2016	2016	2	0	2	Export	710	South Africa	ZAF	531	Curaçao	CUW								00	LIVE ANIMALS	1	No Quantity							680			0
S3	2016	2016	2016	2	0	2	Export	710	South Africa	ZAF	554	New Zealand	NZL								00	LIVE ANIMALS	1	No Quantity							189431			0
S3	2016	2016	2016	2	0	2	Export	710	South Africa	ZAF	566	Nigeria	NGA								00	LIVE ANIMALS	1	No Quantity							68527			0
S3	2016	2016	2016	2	0	2	Export	710	South Africa	ZAF	579	Norway	NOR								00	LIVE ANIMALS	1	No Quantity							7			0
S3	2016	2016	2016	2	0	2	Export	710	South Africa	ZAF	586	Pakistan	PAK								00	LIVE ANIMALS	1	No Quantity							1005106			0
S3	2016	2016	2016	2	0	2	Export	710	South Africa	ZAF	591	Panama	PAN								00	LIVE ANIMALS	1	No Quantity							83794			0
S3	2016	2016	2016	2	0	2	Export	710	South Africa	ZAF	604	Peru	PER								00	LIVE ANIMALS	1	No Quantity							521			0
S3	2016	2016	2016	2	0	2	Export	710	South Africa	ZAF	608	Philippines	PHL								00	LIVE ANIMALS	1	No Quantity							25953			0
S3	2016	2016	2016	2	0	2	Export	710	South Africa	ZAF	620	Portugal	PRT								00	LIVE ANIMALS	1	No Quantity							306			0
S3	2016	2016	2016	2	0	2	Export	710	South Africa	ZAF	634	Qatar	QAT								00	LIVE ANIMALS	1	No Quantity							2589598			0
S3	2016	2016	2016	2	0	2	Export	710	South Africa	ZAF	643	Russian Federation	RUS								00	LIVE ANIMALS	1	No Quantity							585			0
S3	2016	2016	2016	2	0	2	Export	710	South Africa	ZAF	646	Rwanda	RWA								00	LIVE ANIMALS	1	No Quantity							62250			0
S3	2016	2016	2016	2	0	2	Export	710	South Africa	ZAF	654	Saint Helena	SHN								00	LIVE ANIMALS	1	No Quantity							1581			0
S3	2016	2016	2016	2	0	2	Export	710	South Africa	ZAF	682	Saudi Arabia	SAU								00	LIVE ANIMALS	1	No Quantity							366660			0
S3	2016	2016	2016	2	0	2	Export	710	South Africa	ZAF	686	Senegal	SEN								00	LIVE ANIMALS	1	No Quantity							167228			0
S3	2016	2016	2016	2	0	2	Export	710	South Africa	ZAF	688	Serbia	SRB								00	LIVE ANIMALS	1	No Quantity							14			0
S3	2016	2016	2016	2	0	2	Export	710	South Africa	ZAF	690	Seychelles	SYC								00	LIVE ANIMALS	1	No Quantity							60707			0
S3	2016	2016	2016	2	0	2	Export	710	South Africa	ZAF	699	India	IND								00	LIVE ANIMALS	1	No Quantity							61			0
S3	2016	2016	2016	2	0	2	Export	710	South Africa	ZAF	702	Singapore	SGP								00	LIVE ANIMALS	1	No Quantity							421200			0
S3	2016	2016	2016	2	0	2	Export	710	South Africa	ZAF	704	Viet Nam	VNM								00	LIVE ANIMALS	1	No Quantity							1898671			0
S3	2016	2016	2016	2	0	2	Export	710	South Africa	ZAF	716	Zimbabwe	ZWE								00	LIVE ANIMALS	1	No Quantity							2341963			0
S3	2016	2016	2016	2	0	2	Export	710	South Africa	ZAF	724	Spain	ESP								00	LIVE ANIMALS	1	No Quantity							20234			0
S3	2016	2016	2016	2	0	2	Export	710	South Africa	ZAF	748	Swaziland	SWZ								00	LIVE ANIMALS	1	No Quantity							2340058			0
S3	2016	2016	2016	2	0	2	Export	710	South Africa	ZAF	752	Sweden	SWE								00	LIVE ANIMALS	1	No Quantity							41			0
S3	2016	2016	2016	2	0	2	Export	710	South Africa	ZAF	757	Switzerland	CHE								00	LIVE ANIMALS	1	No Quantity							741			0
S3	2016	2016	2016	2	0	2	Export	710	South Africa	ZAF	764	Thailand	THA								00	LIVE ANIMALS	1	No Quantity							1164580			0
S3	2016	2016	2016	2	0	2	Export	710	South Africa	ZAF	768	Togo	TGO								00	LIVE ANIMALS	1	No Quantity							612			0
S3	2016	2016	2016	2	0	2	Export	710	South Africa	ZAF	784	United Arab Emirates	ARE								00	LIVE ANIMALS	1	No Quantity							1397536			0
S3	2016	2016	2016	2	0	2	Export	710	South Africa	ZAF	792	Turkey	TUR								00	LIVE ANIMALS	1	No Quantity							28845			0
S3	2016	2016	2016	2	0	2	Export	710	South Africa	ZAF	800	Uganda	UGA								00	LIVE ANIMALS	1	No Quantity							288268			0
S3	2016	2016	2016	2	0	2	Export	710	South Africa	ZAF	818	Egypt	EGY								00	LIVE ANIMALS	1	No Quantity							47826			0
S3	2016	2016	2016	2	0	2	Export	710	South Africa	ZAF	826	United Kingdom	GBR								00	LIVE ANIMALS	1	No Quantity							16341			0
S3	2016	2016	2016	2	0	2	Export	710	South Africa	ZAF	834	United Rep. of Tanzania	TZA								00	LIVE ANIMALS	1	No Quantity							2956			0
S3	2016	2016	2016	2	0	2	Export	710	South Africa	ZAF	842	USA	USA								00	LIVE ANIMALS	1	No Quantity							2012157			0
S3	2016	2016	2016	2	0	2	Export	710	South Africa	ZAF	862	Venezuela	VEN								00	LIVE ANIMALS	1	No Quantity							7			0
S3	2016	2016	2016	2	0	2	Export	710	South Africa	ZAF	894	Zambia	ZMB								00	LIVE ANIMALS	1	No Quantity							1516864			0
S3	2016	2016	2016	2	0	2	Export	710	South Africa	ZAF	899	Areas, nes									00	LIVE ANIMALS	1	No Quantity							161280			0
S3	2016	2016	2016	2	0	2	Export	705	Slovenia	SVN	0	World	WLD								01	MEAT, MEAT PREPARATIONS	1	No Quantity			0		0		176222896			0
S3	2016	2016	2016	2	0	2	Export	705	Slovenia	SVN	8	Albania	ALB								01	MEAT, MEAT PREPARATIONS	1	No Quantity			0		0		388414			0
S3	2016	2016	2016	2	0	2	Export	705	Slovenia	SVN	36	Australia	AUS								01	MEAT, MEAT PREPARATIONS	1	No Quantity			0		0		691549			0
S3	2016	2016	2016	2	0	2	Export	705	Slovenia	SVN	40	Austria	AUT								01	MEAT, MEAT PREPARATIONS	1	No Quantity			0		0		30229746			0
S3	2016	2016	2016	2	0	2	Export	705	Slovenia	SVN	56	Belgium	BEL								01	MEAT, MEAT PREPARATIONS	1	No Quantity			0		0		438848			0
S3	2016	2016	2016	2	0	2	Export	705	Slovenia	SVN	70	Bosnia Herzegovina	BIH								01	MEAT, MEAT PREPARATIONS	1	No Quantity			0		0		7678864			0
S3	2016	2016	2016	2	0	2	Export	705	Slovenia	SVN	100	Bulgaria	BGR								01	MEAT, MEAT PREPARATIONS	1	No Quantity			0		0		81054			0
S3	2016	2016	2016	2	0	2	Export	705	Slovenia	SVN	191	Croatia	HRV								01	MEAT, MEAT PREPARATIONS	1	No Quantity			0		0		31131558			0
S3	2016	2016	2016	2	0	2	Export	705	Slovenia	SVN	196	Cyprus	CYP								01	MEAT, MEAT PREPARATIONS	1	No Quantity			0		0		53533			0
S3	2016	2016	2016	2	0	2	Export	705	Slovenia	SVN	203	Czechia	CZE								01	MEAT, MEAT PREPARATIONS	1	No Quantity			0		0		143218			0
S3	2016	2016	2016	2	0	2	Export	705	Slovenia	SVN	208	Denmark	DNK								01	MEAT, MEAT PREPARATIONS	1	No Quantity			0		0		301477			0
S3	2016	2016	2016	2	0	2	Export	705	Slovenia	SVN	233	Estonia	EST								01	MEAT, MEAT PREPARATIONS	1	No Quantity			0		0		16147			0
S3	2016	2016	2016	2	0	2	Export	705	Slovenia	SVN	246	Finland	FIN								01	MEAT, MEAT PREPARATIONS	1	No Quantity			0		0		2412			0
S3	2016	2016	2016	2	0	2	Export	705	Slovenia	SVN	251	France	FRA								01	MEAT, MEAT PREPARATIONS	1	No Quantity			0		0		2864393			0
S3	2016	2016	2016	2	0	2	Export	705	Slovenia	SVN	276	Germany	DEU								01	MEAT, MEAT PREPARATIONS	1	No Quantity			0		0		7290969			0
S3	2016	2016	2016	2	0	2	Export	705	Slovenia	SVN	288	Ghana	GHA								01	MEAT, MEAT PREPARATIONS	1	No Quantity			0		0		25096			0
S3	2016	2016	2016	2	0	2	Export	705	Slovenia	SVN	348	Hungary	HUN								01	MEAT, MEAT PREPARATIONS	1	No Quantity			0		0		2407543			0
S3	2016	2016	2016	2	0	2	Export	705	Slovenia	SVN	372	Ireland	IRL								01	MEAT, MEAT PREPARATIONS	1	No Quantity			0		0		203432			0
S3	2016	2016	2016	2	0	2	Export	705	Slovenia	SVN	381	Italy	ITA								01	MEAT, MEAT PREPARATIONS	1	No Quantity			0		0		28181367			0
S3	2016	2016	2016	2	0	2	Export	705	Slovenia	SVN	440	Lithuania	LTU								01	MEAT, MEAT PREPARATIONS	1	No Quantity			0		0		28088			0
S3	2016	2016	2016	2	0	2	Export	705	Slovenia	SVN	442	Luxembourg	LUX								01	MEAT, MEAT PREPARATIONS	1	No Quantity			0		0		23			0
S3	2016	2016	2016	2	0	2	Export	705	Slovenia	SVN	466	Mali	MLI								01	MEAT, MEAT PREPARATIONS	1	No Quantity			0		0		4831			0
S3	2016	2016	2016	2	0	2	Export	705	Slovenia	SVN	470	Malta	MLT								01	MEAT, MEAT PREPARATIONS	1	No Quantity			0		0		6252			0
S3	2016	2016	2016	2	0	2	Export	705	Slovenia	SVN	498	Rep. of Moldova	MDA								01	MEAT, MEAT PREPARATIONS	1	No Quantity			0		0		379			0
S3	2016	2016	2016	2	0	2	Export	705	Slovenia	SVN	499	Montenegro	MNE								01	MEAT, MEAT PREPARATIONS	1	No Quantity			0		0		1967987			0
S3	2016	2016	2016	2	0	2	Export	705	Slovenia	SVN	528	Netherlands	NLD								01	MEAT, MEAT PREPARATIONS	1	No Quantity			0		0		4089549			0
S3	2016	2016	2016	2	0	2	Export	705	Slovenia	SVN	579	Norway	NOR								01	MEAT, MEAT PREPARATIONS	1	No Quantity			0		0		518707			0
S3	2016	2016	2016	2	0	2	Export	705	Slovenia	SVN	616	Poland	POL								01	MEAT, MEAT PREPARATIONS	1	No Quantity			0		0		260414			0
S3	2016	2016	2016	2	0	2	Export	705	Slovenia	SVN	642	Romania	ROU								01	MEAT, MEAT PREPARATIONS	1	No Quantity			0		0		2569759			0
S3	2016	2016	2016	2	0	2	Export	705	Slovenia	SVN	643	Russian Federation	RUS								01	MEAT, MEAT PREPARATIONS	1	No Quantity			0		0		755357			0
S3	2016	2016	2016	2	0	2	Export	705	Slovenia	SVN	688	Serbia	SRB								01	MEAT, MEAT PREPARATIONS	1	No Quantity			0		0		12421204			0
S3	2016	2016	2016	2	0	2	Export	705	Slovenia	SVN	694	Sierra Leone	SLE								01	MEAT, MEAT PREPARATIONS	1	No Quantity			0		0		785			0
S3	2016	2016	2016	2	0	2	Export	705	Slovenia	SVN	703	Slovakia	SVK								01	MEAT, MEAT PREPARATIONS	1	No Quantity			0		0		574784			0
S3	2016	2016	2016	2	0	2	Export	705	Slovenia	SVN	724	Spain	ESP								01	MEAT, MEAT PREPARATIONS	1	No Quantity			0		0		478728			0
S3	2016	2016	2016	2	0	2	Export	705	Slovenia	SVN	752	Sweden	SWE								01	MEAT, MEAT PREPARATIONS	1	No Quantity			0		0		5201402			0
S3	2016	2016	2016	2	0	2	Export	705	Slovenia	SVN	757	Switzerland	CHE								01	MEAT, MEAT PREPARATIONS	1	No Quantity			0		0		19240132			0
S3	2016	2016	2016	2	0	2	Export	705	Slovenia	SVN	784	United Arab Emirates	ARE								01	MEAT, MEAT PREPARATIONS	1	No Quantity			0		0		45724			0
S3	2016	2016	2016	2	0	2	Export	705	Slovenia	SVN	807	North Macedonia	MKD								01	MEAT, MEAT PREPARATIONS	1	No Quantity			0		0		10440179			0
S3	2016	2016	2016	2	0	2	Export	705	Slovenia	SVN	826	United Kingdom	GBR								01	MEAT, MEAT PREPARATIONS	1	No Quantity			0		0		5488973			0
S3	2016	2016	2016	2	0	2	Export	710	South Africa	ZAF	0	World	WLD								01	MEAT, MEAT PREPARATIONS	1	No Quantity							339763124			0
S3	2016	2016	2016	2	0	2	Export	710	South Africa	ZAF	4	Afghanistan	AFG								01	MEAT, MEAT PREPARATIONS	1	No Quantity							2192			0
S3	2016	2016	2016	2	0	2	Export	710	South Africa	ZAF	10	Antarctica	ATA								01	MEAT, MEAT PREPARATIONS	1	No Quantity							5225			0
S3	2016	2016	2016	2	0	2	Export	710	South Africa	ZAF	12	Algeria	DZA								01	MEAT, MEAT PREPARATIONS	1	No Quantity							217			0
S3	2016	2016	2016	2	0	2	Export	710	South Africa	ZAF	24	Angola	AGO								01	MEAT, MEAT PREPARATIONS	1	No Quantity							9184126			0
S3	2016	2016	2016	2	0	2	Export	710	South Africa	ZAF	36	Australia	AUS								01	MEAT, MEAT PREPARATIONS	1	No Quantity							9515			0
S3	2016	2016	2016	2	0	2	Export	710	South Africa	ZAF	48	Bahrain	BHR								01	MEAT, MEAT PREPARATIONS	1	No Quantity							754851			0
S3	2016	2016	2016	2	0	2	Export	710	South Africa	ZAF	50	Bangladesh	BGD								01	MEAT, MEAT PREPARATIONS	1	No Quantity							32765			0
S3	2016	2016	2016	2	0	2	Export	710	South Africa	ZAF	56	Belgium	BEL								01	MEAT, MEAT PREPARATIONS	1	No Quantity							7896807			0
S3	2016	2016	2016	2	0	2	Export	710	South Africa	ZAF	72	Botswana	BWA								01	MEAT, MEAT PREPARATIONS	1	No Quantity							14357005			0
S3	2016	2016	2016	2	0	2	Export	710	South Africa	ZAF	116	Cambodia	KHM								01	MEAT, MEAT PREPARATIONS	1	No Quantity							351			0
S3	2016	2016	2016	2	0	2	Export	710	South Africa	ZAF	120	Cameroon	CMR								01	MEAT, MEAT PREPARATIONS	1	No Quantity							140			0
S3	2016	2016	2016	2	0	2	Export	710	South Africa	ZAF	144	Sri Lanka	LKA								01	MEAT, MEAT PREPARATIONS	1	No Quantity							847			0
S3	2016	2016	2016	2	0	2	Export	710	South Africa	ZAF	156	China	CHN								01	MEAT, MEAT PREPARATIONS	1	No Quantity							35379			0
S3	2016	2016	2016	2	0	2	Export	710	South Africa	ZAF	170	Colombia	COL								01	MEAT, MEAT PREPARATIONS	1	No Quantity							177			0
S3	2016	2016	2016	2	0	2	Export	710	South Africa	ZAF	178	Congo	COG								01	MEAT, MEAT PREPARATIONS	1	No Quantity							1068962			0
S3	2016	2016	2016	2	0	2	Export	710	South Africa	ZAF	180	Dem. Rep. of the Congo	COD								01	MEAT, MEAT PREPARATIONS	1	No Quantity							3540874			0
S3	2016	2016	2016	2	0	2	Export	710	South Africa	ZAF	192	Cuba	CUB								01	MEAT, MEAT PREPARATIONS	1	No Quantity							34			0
S3	2016	2016	2016	2	0	2	Export	710	South Africa	ZAF	204	Benin	BEN								01	MEAT, MEAT PREPARATIONS	1	No Quantity							42481			0
S3	2016	2016	2016	2	0	2	Export	710	South Africa	ZAF	231	Ethiopia	ETH								01	MEAT, MEAT PREPARATIONS	1	No Quantity							1493887			0
S3	2016	2016	2016	2	0	2	Export	710	South Africa	ZAF	238	Falkland Isds (Malvinas)	FLK								01	MEAT, MEAT PREPARATIONS	1	No Quantity							2511			0
S3	2016	2016	2016	2	0	2	Export	710	South Africa	ZAF	251	France	FRA								01	MEAT, MEAT PREPARATIONS	1	No Quantity							4291137			0
S3	2016	2016	2016	2	0	2	Export	710	South Africa	ZAF	258	French Polynesia	PYF								01	MEAT, MEAT PREPARATIONS	1	No Quantity							200847			0
S3	2016	2016	2016	2	0	2	Export	710	South Africa	ZAF	266	Gabon	GAB								01	MEAT, MEAT PREPARATIONS	1	No Quantity							1132917			0
S3	2016	2016	2016	2	0	2	Export	710	South Africa	ZAF	276	Germany	DEU								01	MEAT, MEAT PREPARATIONS	1	No Quantity							5438710			0
S3	2016	2016	2016	2	0	2	Export	710	South Africa	ZAF	288	Ghana	GHA								01	MEAT, MEAT PREPARATIONS	1	No Quantity							934440			0
S3	2016	2016	2016	2	0	2	Export	710	South Africa	ZAF	344	China, Hong Kong SAR	HKG								01	MEAT, MEAT PREPARATIONS	1	No Quantity							10664790			0
S3	2016	2016	2016	2	0	2	Export	710	South Africa	ZAF	348	Hungary	HUN								01	MEAT, MEAT PREPARATIONS	1	No Quantity							4905			0
S3	2016	2016	2016	2	0	2	Export	710	South Africa	ZAF	360	Indonesia	IDN								01	MEAT, MEAT PREPARATIONS	1	No Quantity							81560			0
S3	2016	2016	2016	2	0	2	Export	710	South Africa	ZAF	381	Italy	ITA								01	MEAT, MEAT PREPARATIONS	1	No Quantity							308357			0
S3	2016	2016	2016	2	0	2	Export	710	South Africa	ZAF	384	Côte d'Ivoire	CIV								01	MEAT, MEAT PREPARATIONS	1	No Quantity							211606			0
S3	2016	2016	2016	2	0	2	Export	710	South Africa	ZAF	400	Jordan	JOR								01	MEAT, MEAT PREPARATIONS	1	No Quantity							15574705			0
S3	2016	2016	2016	2	0	2	Export	710	South Africa	ZAF	404	Kenya	KEN								01	MEAT, MEAT PREPARATIONS	1	No Quantity							1372619			0
S3	2016	2016	2016	2	0	2	Export	710	South Africa	ZAF	414	Kuwait	KWT								01	MEAT, MEAT PREPARATIONS	1	No Quantity							19880814			0
S3	2016	2016	2016	2	0	2	Export	710	South Africa	ZAF	422	Lebanon	LBN								01	MEAT, MEAT PREPARATIONS	1	No Quantity							284			0
S3	2016	2016	2016	2	0	2	Export	710	South Africa	ZAF	426	Lesotho	LSO								01	MEAT, MEAT PREPARATIONS	1	No Quantity							48014251			0
S3	2016	2016	2016	2	0	2	Export	710	South Africa	ZAF	430	Liberia	LBR								01	MEAT, MEAT PREPARATIONS	1	No Quantity							539429			0
S3	2016	2016	2016	2	0	2	Export	710	South Africa	ZAF	450	Madagascar	MDG								01	MEAT, MEAT PREPARATIONS	1	No Quantity							6858			0
S3	2016	2016	2016	2	0	2	Export	710	South Africa	ZAF	454	Malawi	MWI								01	MEAT, MEAT PREPARATIONS	1	No Quantity							1198992			0
S3	2016	2016	2016	2	0	2	Export	710	South Africa	ZAF	462	Maldives	MDV								01	MEAT, MEAT PREPARATIONS	1	No Quantity							486090			0
S3	2016	2016	2016	2	0	2	Export	710	South Africa	ZAF	478	Mauritania	MRT								01	MEAT, MEAT PREPARATIONS	1	No Quantity							1145			0
S3	2016	2016	2016	2	0	2	Export	710	South Africa	ZAF	480	Mauritius	MUS								01	MEAT, MEAT PREPARATIONS	1	No Quantity							5211076			0
S3	2016	2016	2016	2	0	2	Export	710	South Africa	ZAF	508	Mozambique	MOZ								01	MEAT, MEAT PREPARATIONS	1	No Quantity							48889233			0
S3	2016	2016	2016	2	0	2	Export	710	South Africa	ZAF	512	Oman	OMN								01	MEAT, MEAT PREPARATIONS	1	No Quantity							342285			0
S3	2016	2016	2016	2	0	2	Export	710	South Africa	ZAF	516	Namibia	NAM								01	MEAT, MEAT PREPARATIONS	1	No Quantity							38232213			0
S3	2016	2016	2016	2	0	2	Export	710	South Africa	ZAF	528	Netherlands	NLD								01	MEAT, MEAT PREPARATIONS	1	No Quantity							4884448			0
S3	2016	2016	2016	2	0	2	Export	710	South Africa	ZAF	554	New Zealand	NZL								01	MEAT, MEAT PREPARATIONS	1	No Quantity							125			0
S3	2016	2016	2016	2	0	2	Export	710	South Africa	ZAF	566	Nigeria	NGA								01	MEAT, MEAT PREPARATIONS	1	No Quantity							1552851			0
S3	2016	2016	2016	2	0	2	Export	710	South Africa	ZAF	579	Norway	NOR								01	MEAT, MEAT PREPARATIONS	1	No Quantity							188138			0
S3	2016	2016	2016	2	0	2	Export	710	South Africa	ZAF	586	Pakistan	PAK								01	MEAT, MEAT PREPARATIONS	1	No Quantity							7141			0
S3	2016	2016	2016	2	0	2	Export	710	South Africa	ZAF	591	Panama	PAN								01	MEAT, MEAT PREPARATIONS	1	No Quantity							2027			0
S3	2016	2016	2016	2	0	2	Export	710	South Africa	ZAF	598	Papua New Guinea	PNG								01	MEAT, MEAT PREPARATIONS	1	No Quantity							34212			0
S3	2016	2016	2016	2	0	2	Export	710	South Africa	ZAF	616	Poland	POL								01	MEAT, MEAT PREPARATIONS	1	No Quantity							24975			0
S3	2016	2016	2016	2	0	2	Export	710	South Africa	ZAF	634	Qatar	QAT								01	MEAT, MEAT PREPARATIONS	1	No Quantity							3338391			0
S3	2016	2016	2016	2	0	2	Export	710	South Africa	ZAF	643	Russian Federation	RUS								01	MEAT, MEAT PREPARATIONS	1	No Quantity							150			0
S3	2016	2016	2016	2	0	2	Export	710	South Africa	ZAF	646	Rwanda	RWA								01	MEAT, MEAT PREPARATIONS	1	No Quantity							286649			0
S3	2016	2016	2016	2	0	2	Export	710	South Africa	ZAF	654	Saint Helena	SHN								01	MEAT, MEAT PREPARATIONS	1	No Quantity							660146			0
S3	2016	2016	2016	2	0	2	Export	710	South Africa	ZAF	682	Saudi Arabia	SAU								01	MEAT, MEAT PREPARATIONS	1	No Quantity							1568			0
S3	2016	2016	2016	2	0	2	Export	710	South Africa	ZAF	686	Senegal	SEN								01	MEAT, MEAT PREPARATIONS	1	No Quantity							132287			0
S3	2016	2016	2016	2	0	2	Export	710	South Africa	ZAF	690	Seychelles	SYC								01	MEAT, MEAT PREPARATIONS	1	No Quantity							1802168			0
S3	2016	2016	2016	2	0	2	Export	710	South Africa	ZAF	694	Sierra Leone	SLE								01	MEAT, MEAT PREPARATIONS	1	No Quantity							475415			0
S3	2016	2016	2016	2	0	2	Export	710	South Africa	ZAF	699	India	IND								01	MEAT, MEAT PREPARATIONS	1	No Quantity							4353			0
S3	2016	2016	2016	2	0	2	Export	710	South Africa	ZAF	702	Singapore	SGP								01	MEAT, MEAT PREPARATIONS	1	No Quantity							1224878			0
S3	2016	2016	2016	2	0	2	Export	710	South Africa	ZAF	704	Viet Nam	VNM								01	MEAT, MEAT PREPARATIONS	1	No Quantity							19883206			0
S3	2016	2016	2016	2	0	2	Export	710	South Africa	ZAF	706	Somalia	SOM								01	MEAT, MEAT PREPARATIONS	1	No Quantity							132471			0
S3	2016	2016	2016	2	0	2	Export	710	South Africa	ZAF	716	Zimbabwe	ZWE								01	MEAT, MEAT PREPARATIONS	1	No Quantity							5484190			0
S3	2016	2016	2016	2	0	2	Export	710	South Africa	ZAF	724	Spain	ESP								01	MEAT, MEAT PREPARATIONS	1	No Quantity							23540			0
S3	2016	2016	2016	2	0	2	Export	710	South Africa	ZAF	728	South Sudan	SSD								01	MEAT, MEAT PREPARATIONS	1	No Quantity							89662			0
S3	2016	2016	2016	2	0	2	Export	710	South Africa	ZAF	729	Sudan	SDN								01	MEAT, MEAT PREPARATIONS	1	No Quantity							1785113			0
S3	2016	2016	2016	2	0	2	Export	710	South Africa	ZAF	748	Swaziland	SWZ								01	MEAT, MEAT PREPARATIONS	1	No Quantity							14185334			0
S3	2016	2016	2016	2	0	2	Export	710	South Africa	ZAF	752	Sweden	SWE								01	MEAT, MEAT PREPARATIONS	1	No Quantity							215336			0
S3	2016	2016	2016	2	0	2	Export	710	South Africa	ZAF	757	Switzerland	CHE								01	MEAT, MEAT PREPARATIONS	1	No Quantity							2602907			0
S3	2016	2016	2016	2	0	2	Export	710	South Africa	ZAF	768	Togo	TGO								01	MEAT, MEAT PREPARATIONS	1	No Quantity							67439			0
S3	2016	2016	2016	2	0	2	Export	710	South Africa	ZAF	784	United Arab Emirates	ARE								01	MEAT, MEAT PREPARATIONS	1	No Quantity							23479320			0
S3	2016	2016	2016	2	0	2	Export	710	South Africa	ZAF	800	Uganda	UGA								01	MEAT, MEAT PREPARATIONS	1	No Quantity							53279			0
S3	2016	2016	2016	2	0	2	Export	710	South Africa	ZAF	818	Egypt	EGY								01	MEAT, MEAT PREPARATIONS	1	No Quantity							4084515			0
S3	2016	2016	2016	2	0	2	Export	710	South Africa	ZAF	826	United Kingdom	GBR								01	MEAT, MEAT PREPARATIONS	1	No Quantity							3112793			0
S3	2016	2016	2016	2	0	2	Export	710	South Africa	ZAF	834	United Rep. of Tanzania	TZA								01	MEAT, MEAT PREPARATIONS	1	No Quantity							369399			0
S3	2016	2016	2016	2	0	2	Export	710	South Africa	ZAF	837	Bunkers									01	MEAT, MEAT PREPARATIONS	1	No Quantity							306566			0
S3	2016	2016	2016	2	0	2	Export	710	South Africa	ZAF	842	USA	USA								01	MEAT, MEAT PREPARATIONS	1	No Quantity							25			0
S3	2016	2016	2016	2	0	2	Export	710	South Africa	ZAF	854	Burkina Faso	BFA								01	MEAT, MEAT PREPARATIONS	1	No Quantity							1075			0
S3	2016	2016	2016	2	0	2	Export	710	South Africa	ZAF	894	Zambia	ZMB								01	MEAT, MEAT PREPARATIONS	1	No Quantity							5625828			0
S3	2016	2016	2016	2	0	2	Export	710	South Africa	ZAF	899	Areas, nes									01	MEAT, MEAT PREPARATIONS	1	No Quantity							2193591			0
S3	2016	2016	2016	2	0	2	Export	705	Slovenia	SVN	0	World	WLD								02	DAIRY PRODUCTS,BIRD EGGS	1	No Quantity			0		0		196305803			0
S3	2016	2016	2016	2	0	2	Export	705	Slovenia	SVN	8	Albania	ALB								02	DAIRY PRODUCTS,BIRD EGGS	1	No Quantity			0		0		107604			0
S3	2016	2016	2016	2	0	2	Export	705	Slovenia	SVN	36	Australia	AUS								02	DAIRY PRODUCTS,BIRD EGGS	1	No Quantity			0		0		235846			0
S3	2016	2016	2016	2	0	2	Export	705	Slovenia	SVN	40	Austria	AUT								02	DAIRY PRODUCTS,BIRD EGGS	1	No Quantity			0		0		3996983			0
S3	2016	2016	2016	2	0	2	Export	705	Slovenia	SVN	56	Belgium	BEL								02	DAIRY PRODUCTS,BIRD EGGS	1	No Quantity			0		0		661975			0
S3	2016	2016	2016	2	0	2	Export	705	Slovenia	SVN	70	Bosnia Herzegovina	BIH								02	DAIRY PRODUCTS,BIRD EGGS	1	No Quantity			0		0		8063767			0
S3	2016	2016	2016	2	0	2	Export	705	Slovenia	SVN	100	Bulgaria	BGR								02	DAIRY PRODUCTS,BIRD EGGS	1	No Quantity			0		0		529791			0
S3	2016	2016	2016	2	0	2	Export	705	Slovenia	SVN	116	Cambodia	KHM								02	DAIRY PRODUCTS,BIRD EGGS	1	No Quantity			0		0		57749			0
S3	2016	2016	2016	2	0	2	Export	705	Slovenia	SVN	132	Cabo Verde	CPV								02	DAIRY PRODUCTS,BIRD EGGS	1	No Quantity			0		0		103357			0
S3	2016	2016	2016	2	0	2	Export	705	Slovenia	SVN	156	China	CHN								02	DAIRY PRODUCTS,BIRD EGGS	1	No Quantity			0		0		79721			0
S3	2016	2016	2016	2	0	2	Export	705	Slovenia	SVN	191	Croatia	HRV								02	DAIRY PRODUCTS,BIRD EGGS	1	No Quantity			0		0		35870217			0
S3	2016	2016	2016	2	0	2	Export	705	Slovenia	SVN	196	Cyprus	CYP								02	DAIRY PRODUCTS,BIRD EGGS	1	No Quantity			0		0		605000			0
S3	2016	2016	2016	2	0	2	Export	705	Slovenia	SVN	203	Czechia	CZE								02	DAIRY PRODUCTS,BIRD EGGS	1	No Quantity			0		0		96641			0
S3	2016	2016	2016	2	0	2	Export	705	Slovenia	SVN	208	Denmark	DNK								02	DAIRY PRODUCTS,BIRD EGGS	1	No Quantity			0		0		6656360			0
S3	2016	2016	2016	2	0	2	Export	705	Slovenia	SVN	233	Estonia	EST								02	DAIRY PRODUCTS,BIRD EGGS	1	No Quantity			0		0		609543			0
S3	2016	2016	2016	2	0	2	Export	705	Slovenia	SVN	251	France	FRA								02	DAIRY PRODUCTS,BIRD EGGS	1	No Quantity			0		0		491958			0
S3	2016	2016	2016	2	0	2	Export	705	Slovenia	SVN	262	Djibouti	DJI								02	DAIRY PRODUCTS,BIRD EGGS	1	No Quantity			0		0		761340			0
S3	2016	2016	2016	2	0	2	Export	705	Slovenia	SVN	276	Germany	DEU								02	DAIRY PRODUCTS,BIRD EGGS	1	No Quantity			0		0		13857290			0
S3	2016	2016	2016	2	0	2	Export	705	Slovenia	SVN	300	Greece	GRC								02	DAIRY PRODUCTS,BIRD EGGS	1	No Quantity			0		0		5932880			0
S3	2016	2016	2016	2	0	2	Export	705	Slovenia	SVN	324	Guinea	GIN								02	DAIRY PRODUCTS,BIRD EGGS	1	No Quantity			0		0		10278			0
S3	2016	2016	2016	2	0	2	Export	705	Slovenia	SVN	344	China, Hong Kong SAR	HKG								02	DAIRY PRODUCTS,BIRD EGGS	1	No Quantity			0		0		390990			0
S3	2016	2016	2016	2	0	2	Export	705	Slovenia	SVN	348	Hungary	HUN								02	DAIRY PRODUCTS,BIRD EGGS	1	No Quantity			0		0		1500309			0
S3	2016	2016	2016	2	0	2	Export	705	Slovenia	SVN	372	Ireland	IRL								02	DAIRY PRODUCTS,BIRD EGGS	1	No Quantity			0		0		349			0
S3	2016	2016	2016	2	0	2	Export	705	Slovenia	SVN	376	Israel	ISR								02	DAIRY PRODUCTS,BIRD EGGS	1	No Quantity			0		0		332276			0
S3	2016	2016	2016	2	0	2	Export	705	Slovenia	SVN	381	Italy	ITA								02	DAIRY PRODUCTS,BIRD EGGS	1	No Quantity			0		0		78760149			0
S3	2016	2016	2016	2	0	2	Export	705	Slovenia	SVN	410	Rep. of Korea	KOR								02	DAIRY PRODUCTS,BIRD EGGS	1	No Quantity			0		0		223232			0
S3	2016	2016	2016	2	0	2	Export	705	Slovenia	SVN	414	Kuwait	KWT								02	DAIRY PRODUCTS,BIRD EGGS	1	No Quantity			0		0		3234			0
S3	2016	2016	2016	2	0	2	Export	705	Slovenia	SVN	434	Libya	LBY								02	DAIRY PRODUCTS,BIRD EGGS	1	No Quantity			0		0		384606			0
S3	2016	2016	2016	2	0	2	Export	705	Slovenia	SVN	440	Lithuania	LTU								02	DAIRY PRODUCTS,BIRD EGGS	1	No Quantity			0		0		35578			0
S3	2016	2016	2016	2	0	2	Export	705	Slovenia	SVN	446	China, Macao SAR	MAC								02	DAIRY PRODUCTS,BIRD EGGS	1	No Quantity			0		0		53287			0
S3	2016	2016	2016	2	0	2	Export	705	Slovenia	SVN	450	Madagascar	MDG								02	DAIRY PRODUCTS,BIRD EGGS	1	No Quantity			0		0		66345			0
S3	2016	2016	2016	2	0	2	Export	705	Slovenia	SVN	470	Malta	MLT								02	DAIRY PRODUCTS,BIRD EGGS	1	No Quantity			0		0		53734			0
S3	2016	2016	2016	2	0	2	Export	705	Slovenia	SVN	480	Mauritius	MUS								02	DAIRY PRODUCTS,BIRD EGGS	1	No Quantity			0		0		98369			0
S3	2016	2016	2016	2	0	2	Export	705	Slovenia	SVN	490	Other Asia, nes									02	DAIRY PRODUCTS,BIRD EGGS	1	No Quantity			0		0		281783			0
S3	2016	2016	2016	2	0	2	Export	705	Slovenia	SVN	498	Rep. of Moldova	MDA								02	DAIRY PRODUCTS,BIRD EGGS	1	No Quantity			0		0		63			0
S3	2016	2016	2016	2	0	2	Export	705	Slovenia	SVN	499	Montenegro	MNE								02	DAIRY PRODUCTS,BIRD EGGS	1	No Quantity			0		0		914607			0
S3	2016	2016	2016	2	0	2	Export	705	Slovenia	SVN	528	Netherlands	NLD								02	DAIRY PRODUCTS,BIRD EGGS	1	No Quantity			0		0		124394			0
S3	2016	2016	2016	2	0	2	Export	705	Slovenia	SVN	579	Norway	NOR								02	DAIRY PRODUCTS,BIRD EGGS	1	No Quantity			0		0		2295333			0
S3	2016	2016	2016	2	0	2	Export	705	Slovenia	SVN	608	Philippines	PHL								02	DAIRY PRODUCTS,BIRD EGGS	1	No Quantity			0		0		12871			0
S3	2016	2016	2016	2	0	2	Export	705	Slovenia	SVN	616	Poland	POL								02	DAIRY PRODUCTS,BIRD EGGS	1	No Quantity			0		0		1304			0
S3	2016	2016	2016	2	0	2	Export	705	Slovenia	SVN	642	Romania	ROU								02	DAIRY PRODUCTS,BIRD EGGS	1	No Quantity			0		0		160279			0
S3	2016	2016	2016	2	0	2	Export	705	Slovenia	SVN	686	Senegal	SEN								02	DAIRY PRODUCTS,BIRD EGGS	1	No Quantity			0		0		46034			0
S3	2016	2016	2016	2	0	2	Export	705	Slovenia	SVN	688	Serbia	SRB								02	DAIRY PRODUCTS,BIRD EGGS	1	No Quantity			0		0		11493034			0
S3	2016	2016	2016	2	0	2	Export	705	Slovenia	SVN	702	Singapore	SGP								02	DAIRY PRODUCTS,BIRD EGGS	1	No Quantity			0		0		11944			0
S3	2016	2016	2016	2	0	2	Export	705	Slovenia	SVN	703	Slovakia	SVK								02	DAIRY PRODUCTS,BIRD EGGS	1	No Quantity			0		0		633103			0
S3	2016	2016	2016	2	0	2	Export	705	Slovenia	SVN	704	Viet Nam	VNM								02	DAIRY PRODUCTS,BIRD EGGS	1	No Quantity			0		0		1263614			0
S3	2016	2016	2016	2	0	2	Export	705	Slovenia	SVN	706	Somalia	SOM								02	DAIRY PRODUCTS,BIRD EGGS	1	No Quantity			0		0		63352			0
S3	2016	2016	2016	2	0	2	Export	705	Slovenia	SVN	724	Spain	ESP								02	DAIRY PRODUCTS,BIRD EGGS	1	No Quantity			0		0		107317			0
S3	2016	2016	2016	2	0	2	Export	705	Slovenia	SVN	740	Suriname	SUR								02	DAIRY PRODUCTS,BIRD EGGS	1	No Quantity			0		0		9887			0
S3	2016	2016	2016	2	0	2	Export	705	Slovenia	SVN	752	Sweden	SWE								02	DAIRY PRODUCTS,BIRD EGGS	1	No Quantity			0		0		2116815			0
S3	2016	2016	2016	2	0	2	Export	705	Slovenia	SVN	757	Switzerland	CHE								02	DAIRY PRODUCTS,BIRD EGGS	1	No Quantity			0		0		368591			0
S3	2016	2016	2016	2	0	2	Export	705	Slovenia	SVN	784	United Arab Emirates	ARE								02	DAIRY PRODUCTS,BIRD EGGS	1	No Quantity			0		0		40422			0
S3	2016	2016	2016	2	0	2	Export	705	Slovenia	SVN	792	Turkey	TUR								02	DAIRY PRODUCTS,BIRD EGGS	1	No Quantity			0		0		1			0
S3	2016	2016	2016	2	0	2	Export	705	Slovenia	SVN	807	North Macedonia	MKD								02	DAIRY PRODUCTS,BIRD EGGS	1	No Quantity			0		0		4582584			0
S3	2016	2016	2016	2	0	2	Export	705	Slovenia	SVN	826	United Kingdom	GBR								02	DAIRY PRODUCTS,BIRD EGGS	1	No Quantity			0		0		11122644			0
S3	2016	2016	2016	2	0	2	Export	705	Slovenia	SVN	899	Areas, nes									02	DAIRY PRODUCTS,BIRD EGGS	1	No Quantity			0		0		25042			0
S3	2016	2016	2016	2	0	2	Export	710	South Africa	ZAF	0	World	WLD								02	DAIRY PRODUCTS,BIRD EGGS	1	No Quantity							242360822			0
S3	2016	2016	2016	2	0	2	Export	710	South Africa	ZAF	10	Antarctica	ATA								02	DAIRY PRODUCTS,BIRD EGGS	1	No Quantity							2995			0
S3	2016	2016	2016	2	0	2	Export	710	South Africa	ZAF	24	Angola	AGO								02	DAIRY PRODUCTS,BIRD EGGS	1	No Quantity							12040885			0
S3	2016	2016	2016	2	0	2	Export	710	South Africa	ZAF	36	Australia	AUS								02	DAIRY PRODUCTS,BIRD EGGS	1	No Quantity							321165			0
S3	2016	2016	2016	2	0	2	Export	710	South Africa	ZAF	48	Bahrain	BHR								02	DAIRY PRODUCTS,BIRD EGGS	1	No Quantity							6099			0
S3	2016	2016	2016	2	0	2	Export	710	South Africa	ZAF	56	Belgium	BEL								02	DAIRY PRODUCTS,BIRD EGGS	1	No Quantity							26			0
S3	2016	2016	2016	2	0	2	Export	710	South Africa	ZAF	72	Botswana	BWA								02	DAIRY PRODUCTS,BIRD EGGS	1	No Quantity							46646399			0
S3	2016	2016	2016	2	0	2	Export	710	South Africa	ZAF	120	Cameroon	CMR								02	DAIRY PRODUCTS,BIRD EGGS	1	No Quantity							211338			0
S3	2016	2016	2016	2	0	2	Export	710	South Africa	ZAF	124	Canada	CAN								02	DAIRY PRODUCTS,BIRD EGGS	1	No Quantity							784725			0
S3	2016	2016	2016	2	0	2	Export	710	South Africa	ZAF	144	Sri Lanka	LKA								02	DAIRY PRODUCTS,BIRD EGGS	1	No Quantity							286			0
S3	2016	2016	2016	2	0	2	Export	710	South Africa	ZAF	156	China	CHN								02	DAIRY PRODUCTS,BIRD EGGS	1	No Quantity							102144			0
S3	2016	2016	2016	2	0	2	Export	710	South Africa	ZAF	170	Colombia	COL								02	DAIRY PRODUCTS,BIRD EGGS	1	No Quantity							99389			0
S3	2016	2016	2016	2	0	2	Export	710	South Africa	ZAF	174	Comoros	COM								02	DAIRY PRODUCTS,BIRD EGGS	1	No Quantity							499345			0
S3	2016	2016	2016	2	0	2	Export	710	South Africa	ZAF	178	Congo	COG								02	DAIRY PRODUCTS,BIRD EGGS	1	No Quantity							690155			0
S3	2016	2016	2016	2	0	2	Export	710	South Africa	ZAF	180	Dem. Rep. of the Congo	COD								02	DAIRY PRODUCTS,BIRD EGGS	1	No Quantity							2690773			0
S3	2016	2016	2016	2	0	2	Export	710	South Africa	ZAF	204	Benin	BEN								02	DAIRY PRODUCTS,BIRD EGGS	1	No Quantity							73			0
S3	2016	2016	2016	2	0	2	Export	710	South Africa	ZAF	226	Equatorial Guinea	GNQ								02	DAIRY PRODUCTS,BIRD EGGS	1	No Quantity							313693			0
S3	2016	2016	2016	2	0	2	Export	710	South Africa	ZAF	231	Ethiopia	ETH								02	DAIRY PRODUCTS,BIRD EGGS	1	No Quantity							107176			0
S3	2016	2016	2016	2	0	2	Export	710	South Africa	ZAF	238	Falkland Isds (Malvinas)	FLK								02	DAIRY PRODUCTS,BIRD EGGS	1	No Quantity							266			0
S3	2016	2016	2016	2	0	2	Export	710	South Africa	ZAF	251	France	FRA								02	DAIRY PRODUCTS,BIRD EGGS	1	No Quantity							21			0
S3	2016	2016	2016	2	0	2	Export	710	South Africa	ZAF	258	French Polynesia	PYF								02	DAIRY PRODUCTS,BIRD EGGS	1	No Quantity							86265			0
S3	2016	2016	2016	2	0	2	Export	710	South Africa	ZAF	262	Djibouti	DJI								02	DAIRY PRODUCTS,BIRD EGGS	1	No Quantity							3754			0
S3	2016	2016	2016	2	0	2	Export	710	South Africa	ZAF	266	Gabon	GAB								02	DAIRY PRODUCTS,BIRD EGGS	1	No Quantity							17573			0
S3	2016	2016	2016	2	0	2	Export	710	South Africa	ZAF	276	Germany	DEU								02	DAIRY PRODUCTS,BIRD EGGS	1	No Quantity							5631			0
S3	2016	2016	2016	2	0	2	Export	710	South Africa	ZAF	288	Ghana	GHA								02	DAIRY PRODUCTS,BIRD EGGS	1	No Quantity							480642			0
S3	2016	2016	2016	2	0	2	Export	710	South Africa	ZAF	344	China, Hong Kong SAR	HKG								02	DAIRY PRODUCTS,BIRD EGGS	1	No Quantity							659732			0
S3	2016	2016	2016	2	0	2	Export	710	South Africa	ZAF	360	Indonesia	IDN								02	DAIRY PRODUCTS,BIRD EGGS	1	No Quantity							23877			0
S3	2016	2016	2016	2	0	2	Export	710	South Africa	ZAF	381	Italy	ITA								02	DAIRY PRODUCTS,BIRD EGGS	1	No Quantity							4616			0
S3	2016	2016	2016	2	0	2	Export	710	South Africa	ZAF	384	Côte d'Ivoire	CIV								02	DAIRY PRODUCTS,BIRD EGGS	1	No Quantity							2423576			0
S3	2016	2016	2016	2	0	2	Export	710	South Africa	ZAF	392	Japan	JPN								02	DAIRY PRODUCTS,BIRD EGGS	1	No Quantity							5519552			0
S3	2016	2016	2016	2	0	2	Export	710	South Africa	ZAF	404	Kenya	KEN								02	DAIRY PRODUCTS,BIRD EGGS	1	No Quantity							85708			0
S3	2016	2016	2016	2	0	2	Export	710	South Africa	ZAF	410	Rep. of Korea	KOR								02	DAIRY PRODUCTS,BIRD EGGS	1	No Quantity							1349538			0
S3	2016	2016	2016	2	0	2	Export	710	South Africa	ZAF	426	Lesotho	LSO								02	DAIRY PRODUCTS,BIRD EGGS	1	No Quantity							20021233			0
S3	2016	2016	2016	2	0	2	Export	710	South Africa	ZAF	430	Liberia	LBR								02	DAIRY PRODUCTS,BIRD EGGS	1	No Quantity							4549			0
S3	2016	2016	2016	2	0	2	Export	710	South Africa	ZAF	450	Madagascar	MDG								02	DAIRY PRODUCTS,BIRD EGGS	1	No Quantity							133875			0
S3	2016	2016	2016	2	0	2	Export	710	South Africa	ZAF	454	Malawi	MWI								02	DAIRY PRODUCTS,BIRD EGGS	1	No Quantity							3397941			0
S3	2016	2016	2016	2	0	2	Export	710	South Africa	ZAF	462	Maldives	MDV								02	DAIRY PRODUCTS,BIRD EGGS	1	No Quantity							87075			0
S3	2016	2016	2016	2	0	2	Export	710	South Africa	ZAF	466	Mali	MLI								02	DAIRY PRODUCTS,BIRD EGGS	1	No Quantity							528075			0
S3	2016	2016	2016	2	0	2	Export	710	South Africa	ZAF	478	Mauritania	MRT								02	DAIRY PRODUCTS,BIRD EGGS	1	No Quantity							388			0
S3	2016	2016	2016	2	0	2	Export	710	South Africa	ZAF	480	Mauritius	MUS								02	DAIRY PRODUCTS,BIRD EGGS	1	No Quantity							2758792			0
S3	2016	2016	2016	2	0	2	Export	710	South Africa	ZAF	490	Other Asia, nes									02	DAIRY PRODUCTS,BIRD EGGS	1	No Quantity							488			0
S3	2016	2016	2016	2	0	2	Export	710	South Africa	ZAF	508	Mozambique	MOZ								02	DAIRY PRODUCTS,BIRD EGGS	1	No Quantity							41279818			0
S3	2016	2016	2016	2	0	2	Export	710	South Africa	ZAF	516	Namibia	NAM								02	DAIRY PRODUCTS,BIRD EGGS	1	No Quantity							39565295			0
S3	2016	2016	2016	2	0	2	Export	710	South Africa	ZAF	528	Netherlands	NLD								02	DAIRY PRODUCTS,BIRD EGGS	1	No Quantity							13			0
S3	2016	2016	2016	2	0	2	Export	710	South Africa	ZAF	554	New Zealand	NZL								02	DAIRY PRODUCTS,BIRD EGGS	1	No Quantity							5386			0
S3	2016	2016	2016	2	0	2	Export	710	South Africa	ZAF	566	Nigeria	NGA								02	DAIRY PRODUCTS,BIRD EGGS	1	No Quantity							1346191			0
S3	2016	2016	2016	2	0	2	Export	710	South Africa	ZAF	586	Pakistan	PAK								02	DAIRY PRODUCTS,BIRD EGGS	1	No Quantity							3590			0
S3	2016	2016	2016	2	0	2	Export	710	South Africa	ZAF	598	Papua New Guinea	PNG								02	DAIRY PRODUCTS,BIRD EGGS	1	No Quantity							25072			0
S3	2016	2016	2016	2	0	2	Export	710	South Africa	ZAF	608	Philippines	PHL								02	DAIRY PRODUCTS,BIRD EGGS	1	No Quantity							160808			0
S3	2016	2016	2016	2	0	2	Export	710	South Africa	ZAF	643	Russian Federation	RUS								02	DAIRY PRODUCTS,BIRD EGGS	1	No Quantity							151			0
S3	2016	2016	2016	2	0	2	Export	710	South Africa	ZAF	646	Rwanda	RWA								02	DAIRY PRODUCTS,BIRD EGGS	1	No Quantity							58816			0
S3	2016	2016	2016	2	0	2	Export	710	South Africa	ZAF	654	Saint Helena	SHN								02	DAIRY PRODUCTS,BIRD EGGS	1	No Quantity							438664			0
S3	2016	2016	2016	2	0	2	Export	710	South Africa	ZAF	682	Saudi Arabia	SAU								02	DAIRY PRODUCTS,BIRD EGGS	1	No Quantity							56327			0
S3	2016	2016	2016	2	0	2	Export	710	South Africa	ZAF	686	Senegal	SEN								02	DAIRY PRODUCTS,BIRD EGGS	1	No Quantity							18472			0
S3	2016	2016	2016	2	0	2	Export	710	South Africa	ZAF	690	Seychelles	SYC								02	DAIRY PRODUCTS,BIRD EGGS	1	No Quantity							504590			0
S3	2016	2016	2016	2	0	2	Export	710	South Africa	ZAF	694	Sierra Leone	SLE								02	DAIRY PRODUCTS,BIRD EGGS	1	No Quantity							64668			0
S3	2016	2016	2016	2	0	2	Export	710	South Africa	ZAF	699	India	IND								02	DAIRY PRODUCTS,BIRD EGGS	1	No Quantity							2135			0
S3	2016	2016	2016	2	0	2	Export	710	South Africa	ZAF	702	Singapore	SGP								02	DAIRY PRODUCTS,BIRD EGGS	1	No Quantity							83953			0
S3	2016	2016	2016	2	0	2	Export	710	South Africa	ZAF	706	Somalia	SOM								02	DAIRY PRODUCTS,BIRD EGGS	1	No Quantity							39091			0
S3	2016	2016	2016	2	0	2	Export	710	South Africa	ZAF	716	Zimbabwe	ZWE								02	DAIRY PRODUCTS,BIRD EGGS	1	No Quantity							14882960			0
S3	2016	2016	2016	2	0	2	Export	710	South Africa	ZAF	729	Sudan	SDN								02	DAIRY PRODUCTS,BIRD EGGS	1	No Quantity							397			0
S3	2016	2016	2016	2	0	2	Export	710	South Africa	ZAF	748	Swaziland	SWZ								02	DAIRY PRODUCTS,BIRD EGGS	1	No Quantity							20921731			0
S3	2016	2016	2016	2	0	2	Export	710	South Africa	ZAF	752	Sweden	SWE								02	DAIRY PRODUCTS,BIRD EGGS	1	No Quantity							3			0
S3	2016	2016	2016	2	0	2	Export	710	South Africa	ZAF	757	Switzerland	CHE								02	DAIRY PRODUCTS,BIRD EGGS	1	No Quantity							53540			0
S3	2016	2016	2016	2	0	2	Export	710	South Africa	ZAF	764	Thailand	THA								02	DAIRY PRODUCTS,BIRD EGGS	1	No Quantity							52			0
S3	2016	2016	2016	2	0	2	Export	710	South Africa	ZAF	784	United Arab Emirates	ARE								02	DAIRY PRODUCTS,BIRD EGGS	1	No Quantity							492213			0
S3	2016	2016	2016	2	0	2	Export	710	South Africa	ZAF	800	Uganda	UGA								02	DAIRY PRODUCTS,BIRD EGGS	1	No Quantity							250916			0
S3	2016	2016	2016	2	0	2	Export	710	South Africa	ZAF	818	Egypt	EGY								02	DAIRY PRODUCTS,BIRD EGGS	1	No Quantity							48			0
S3	2016	2016	2016	2	0	2	Export	710	South Africa	ZAF	826	United Kingdom	GBR								02	DAIRY PRODUCTS,BIRD EGGS	1	No Quantity							36322			0
S3	2016	2016	2016	2	0	2	Export	710	South Africa	ZAF	834	United Rep. of Tanzania	TZA								02	DAIRY PRODUCTS,BIRD EGGS	1	No Quantity							3720707			0
S3	2016	2016	2016	2	0	2	Export	710	South Africa	ZAF	837	Bunkers									02	DAIRY PRODUCTS,BIRD EGGS	1	No Quantity							146904			0
S3	2016	2016	2016	2	0	2	Export	710	South Africa	ZAF	842	USA	USA								02	DAIRY PRODUCTS,BIRD EGGS	1	No Quantity							7685185			0
S3	2016	2016	2016	2	0	2	Export	710	South Africa	ZAF	858	Uruguay	URY								02	DAIRY PRODUCTS,BIRD EGGS	1	No Quantity							11229			0
S3	2016	2016	2016	2	0	2	Export	710	South Africa	ZAF	860	Uzbekistan	UZB								02	DAIRY PRODUCTS,BIRD EGGS	1	No Quantity							6628			0
S3	2016	2016	2016	2	0	2	Export	710	South Africa	ZAF	894	Zambia	ZMB								02	DAIRY PRODUCTS,BIRD EGGS	1	No Quantity							8378149			0
S3	2016	2016	2016	2	0	2	Export	710	South Africa	ZAF	899	Areas, nes									02	DAIRY PRODUCTS,BIRD EGGS	1	No Quantity							10969			0
S3	2016	2016	2016	2	0	2	Export	705	Slovenia	SVN	0	World	WLD								03	FISH,CRUSTACEANS,MOLLUSC	1	No Quantity			0		0		28838448			0
S3	2016	2016	2016	2	0	2	Export	705	Slovenia	SVN	8	Albania	ALB								03	FISH,CRUSTACEANS,MOLLUSC	1	No Quantity			0		0		24388			0
S3	2016	2016	2016	2	0	2	Export	705	Slovenia	SVN	36	Australia	AUS								03	FISH,CRUSTACEANS,MOLLUSC	1	No Quantity			0		0		303252			0
S3	2016	2016	2016	2	0	2	Export	705	Slovenia	SVN	40	Austria	AUT								03	FISH,CRUSTACEANS,MOLLUSC	1	No Quantity			0		0		5888334			0
S3	2016	2016	2016	2	0	2	Export	705	Slovenia	SVN	70	Bosnia Herzegovina	BIH								03	FISH,CRUSTACEANS,MOLLUSC	1	No Quantity			0		0		2527292			0
S3	2016	2016	2016	2	0	2	Export	705	Slovenia	SVN	100	Bulgaria	BGR								03	FISH,CRUSTACEANS,MOLLUSC	1	No Quantity			0		0		118892			0
S3	2016	2016	2016	2	0	2	Export	705	Slovenia	SVN	124	Canada	CAN								03	FISH,CRUSTACEANS,MOLLUSC	1	No Quantity			0		0		51483			0
S3	2016	2016	2016	2	0	2	Export	705	Slovenia	SVN	191	Croatia	HRV								03	FISH,CRUSTACEANS,MOLLUSC	1	No Quantity			0		0		8437270			0
S3	2016	2016	2016	2	0	2	Export	705	Slovenia	SVN	196	Cyprus	CYP								03	FISH,CRUSTACEANS,MOLLUSC	1	No Quantity			0		0		1191427			0
S3	2016	2016	2016	2	0	2	Export	705	Slovenia	SVN	203	Czechia	CZE								03	FISH,CRUSTACEANS,MOLLUSC	1	No Quantity			0		0		35437			0
S3	2016	2016	2016	2	0	2	Export	705	Slovenia	SVN	276	Germany	DEU								03	FISH,CRUSTACEANS,MOLLUSC	1	No Quantity			0		0		646884			0
S3	2016	2016	2016	2	0	2	Export	705	Slovenia	SVN	348	Hungary	HUN								03	FISH,CRUSTACEANS,MOLLUSC	1	No Quantity			0		0		373270			0
S3	2016	2016	2016	2	0	2	Export	705	Slovenia	SVN	381	Italy	ITA								03	FISH,CRUSTACEANS,MOLLUSC	1	No Quantity			0		0		2685989			0
S3	2016	2016	2016	2	0	2	Export	705	Slovenia	SVN	440	Lithuania	LTU								03	FISH,CRUSTACEANS,MOLLUSC	1	No Quantity			0		0		85866			0
S3	2016	2016	2016	2	0	2	Export	705	Slovenia	SVN	470	Malta	MLT								03	FISH,CRUSTACEANS,MOLLUSC	1	No Quantity			0		0		156490			0
S3	2016	2016	2016	2	0	2	Export	705	Slovenia	SVN	499	Montenegro	MNE								03	FISH,CRUSTACEANS,MOLLUSC	1	No Quantity			0		0		413300			0
S3	2016	2016	2016	2	0	2	Export	705	Slovenia	SVN	528	Netherlands	NLD								03	FISH,CRUSTACEANS,MOLLUSC	1	No Quantity			0		0		193364			0
S3	2016	2016	2016	2	0	2	Export	705	Slovenia	SVN	554	New Zealand	NZL								03	FISH,CRUSTACEANS,MOLLUSC	1	No Quantity			0		0		1205			0
S3	2016	2016	2016	2	0	2	Export	705	Slovenia	SVN	616	Poland	POL								03	FISH,CRUSTACEANS,MOLLUSC	1	No Quantity			0		0		59405			0
S3	2016	2016	2016	2	0	2	Export	705	Slovenia	SVN	620	Portugal	PRT								03	FISH,CRUSTACEANS,MOLLUSC	1	No Quantity			0		0		53132			0
S3	2016	2016	2016	2	0	2	Export	705	Slovenia	SVN	642	Romania	ROU								03	FISH,CRUSTACEANS,MOLLUSC	1	No Quantity			0		0		680			0
S3	2016	2016	2016	2	0	2	Export	705	Slovenia	SVN	643	Russian Federation	RUS								03	FISH,CRUSTACEANS,MOLLUSC	1	No Quantity			0		0		315171			0
S3	2016	2016	2016	2	0	2	Export	705	Slovenia	SVN	688	Serbia	SRB								03	FISH,CRUSTACEANS,MOLLUSC	1	No Quantity			0		0		3156011			0
S3	2016	2016	2016	2	0	2	Export	705	Slovenia	SVN	703	Slovakia	SVK								03	FISH,CRUSTACEANS,MOLLUSC	1	No Quantity			0		0		281362			0
S3	2016	2016	2016	2	0	2	Export	705	Slovenia	SVN	724	Spain	ESP								03	FISH,CRUSTACEANS,MOLLUSC	1	No Quantity			0		0		33566			0
S3	2016	2016	2016	2	0	2	Export	705	Slovenia	SVN	752	Sweden	SWE								03	FISH,CRUSTACEANS,MOLLUSC	1	No Quantity			0		0		196243			0
S3	2016	2016	2016	2	0	2	Export	705	Slovenia	SVN	757	Switzerland	CHE								03	FISH,CRUSTACEANS,MOLLUSC	1	No Quantity			0		0		937448			0
S3	2016	2016	2016	2	0	2	Export	705	Slovenia	SVN	807	North Macedonia	MKD								03	FISH,CRUSTACEANS,MOLLUSC	1	No Quantity			0		0		283173			0
S3	2016	2016	2016	2	0	2	Export	705	Slovenia	SVN	826	United Kingdom	GBR								03	FISH,CRUSTACEANS,MOLLUSC	1	No Quantity			0		0		29832			0
S3	2016	2016	2016	2	0	2	Export	705	Slovenia	SVN	842	USA	USA								03	FISH,CRUSTACEANS,MOLLUSC	1	No Quantity			0		0		358265			0
S3	2016	2016	2016	2	0	2	Export	710	South Africa	ZAF	0	World	WLD								03	FISH,CRUSTACEANS,MOLLUSC	1	No Quantity							503901771			0
S3	2016	2016	2016	2	0	2	Export	710	South Africa	ZAF	10	Antarctica	ATA								03	FISH,CRUSTACEANS,MOLLUSC	1	No Quantity							1099			0
S3	2016	2016	2016	2	0	2	Export	710	South Africa	ZAF	24	Angola	AGO								03	FISH,CRUSTACEANS,MOLLUSC	1	No Quantity							2610345			0
S3	2016	2016	2016	2	0	2	Export	710	South Africa	ZAF	36	Australia	AUS								03	FISH,CRUSTACEANS,MOLLUSC	1	No Quantity							21405727			0
S3	2016	2016	2016	2	0	2	Export	710	South Africa	ZAF	56	Belgium	BEL								03	FISH,CRUSTACEANS,MOLLUSC	1	No Quantity							44416			0
S3	2016	2016	2016	2	0	2	Export	710	South Africa	ZAF	70	Bosnia Herzegovina	BIH								03	FISH,CRUSTACEANS,MOLLUSC	1	No Quantity							5191			0
S3	2016	2016	2016	2	0	2	Export	710	South Africa	ZAF	72	Botswana	BWA								03	FISH,CRUSTACEANS,MOLLUSC	1	No Quantity							9887416			0
S3	2016	2016	2016	2	0	2	Export	710	South Africa	ZAF	76	Brazil	BRA								03	FISH,CRUSTACEANS,MOLLUSC	1	No Quantity							290124			0
S3	2016	2016	2016	2	0	2	Export	710	South Africa	ZAF	92	Br. Virgin Isds	VGB								03	FISH,CRUSTACEANS,MOLLUSC	1	No Quantity							93			0
S3	2016	2016	2016	2	0	2	Export	710	South Africa	ZAF	120	Cameroon	CMR								03	FISH,CRUSTACEANS,MOLLUSC	1	No Quantity							964793			0
S3	2016	2016	2016	2	0	2	Export	710	South Africa	ZAF	124	Canada	CAN								03	FISH,CRUSTACEANS,MOLLUSC	1	No Quantity							62835			0
S3	2016	2016	2016	2	0	2	Export	710	South Africa	ZAF	140	Central African Rep.	CAF								03	FISH,CRUSTACEANS,MOLLUSC	1	No Quantity							34			0
S3	2016	2016	2016	2	0	2	Export	710	South Africa	ZAF	144	Sri Lanka	LKA								03	FISH,CRUSTACEANS,MOLLUSC	1	No Quantity							19602			0
S3	2016	2016	2016	2	0	2	Export	710	South Africa	ZAF	156	China	CHN								03	FISH,CRUSTACEANS,MOLLUSC	1	No Quantity							7915808			0
S3	2016	2016	2016	2	0	2	Export	710	South Africa	ZAF	170	Colombia	COL								03	FISH,CRUSTACEANS,MOLLUSC	1	No Quantity							23			0
S3	2016	2016	2016	2	0	2	Export	710	South Africa	ZAF	178	Congo	COG								03	FISH,CRUSTACEANS,MOLLUSC	1	No Quantity							984623			0
S3	2016	2016	2016	2	0	2	Export	710	South Africa	ZAF	180	Dem. Rep. of the Congo	COD								03	FISH,CRUSTACEANS,MOLLUSC	1	No Quantity							1745680			0
S3	2016	2016	2016	2	0	2	Export	710	South Africa	ZAF	191	Croatia	HRV								03	FISH,CRUSTACEANS,MOLLUSC	1	No Quantity							586484			0
S3	2016	2016	2016	2	0	2	Export	710	South Africa	ZAF	196	Cyprus	CYP								03	FISH,CRUSTACEANS,MOLLUSC	1	No Quantity							842258			0
S3	2016	2016	2016	2	0	2	Export	710	South Africa	ZAF	203	Czechia	CZE								03	FISH,CRUSTACEANS,MOLLUSC	1	No Quantity							154383			0
S3	2016	2016	2016	2	0	2	Export	710	South Africa	ZAF	204	Benin	BEN								03	FISH,CRUSTACEANS,MOLLUSC	1	No Quantity							271790			0
S3	2016	2016	2016	2	0	2	Export	710	South Africa	ZAF	208	Denmark	DNK								03	FISH,CRUSTACEANS,MOLLUSC	1	No Quantity							14791			0
S3	2016	2016	2016	2	0	2	Export	710	South Africa	ZAF	231	Ethiopia	ETH								03	FISH,CRUSTACEANS,MOLLUSC	1	No Quantity							715933			0
S3	2016	2016	2016	2	0	2	Export	710	South Africa	ZAF	242	Fiji	FJI								03	FISH,CRUSTACEANS,MOLLUSC	1	No Quantity							1707697			0
S3	2016	2016	2016	2	0	2	Export	710	South Africa	ZAF	251	France	FRA								03	FISH,CRUSTACEANS,MOLLUSC	1	No Quantity							11050061			0
S3	2016	2016	2016	2	0	2	Export	710	South Africa	ZAF	258	French Polynesia	PYF								03	FISH,CRUSTACEANS,MOLLUSC	1	No Quantity							85805			0
S3	2016	2016	2016	2	0	2	Export	710	South Africa	ZAF	266	Gabon	GAB								03	FISH,CRUSTACEANS,MOLLUSC	1	No Quantity							95378			0
S3	2016	2016	2016	2	0	2	Export	710	South Africa	ZAF	276	Germany	DEU								03	FISH,CRUSTACEANS,MOLLUSC	1	No Quantity							12169164			0
S3	2016	2016	2016	2	0	2	Export	710	South Africa	ZAF	288	Ghana	GHA								03	FISH,CRUSTACEANS,MOLLUSC	1	No Quantity							82643			0
S3	2016	2016	2016	2	0	2	Export	710	South Africa	ZAF	300	Greece	GRC								03	FISH,CRUSTACEANS,MOLLUSC	1	No Quantity							5374879			0
S3	2016	2016	2016	2	0	2	Export	710	South Africa	ZAF	344	China, Hong Kong SAR	HKG								03	FISH,CRUSTACEANS,MOLLUSC	1	No Quantity							60824866			0
S3	2016	2016	2016	2	0	2	Export	710	South Africa	ZAF	360	Indonesia	IDN								03	FISH,CRUSTACEANS,MOLLUSC	1	No Quantity							274284			0
S3	2016	2016	2016	2	0	2	Export	710	South Africa	ZAF	372	Ireland	IRL								03	FISH,CRUSTACEANS,MOLLUSC	1	No Quantity							1614923			0
S3	2016	2016	2016	2	0	2	Export	710	South Africa	ZAF	376	Israel	ISR								03	FISH,CRUSTACEANS,MOLLUSC	1	No Quantity							1459402			0
S3	2016	2016	2016	2	0	2	Export	710	South Africa	ZAF	381	Italy	ITA								03	FISH,CRUSTACEANS,MOLLUSC	1	No Quantity							87939349			0
S3	2016	2016	2016	2	0	2	Export	710	South Africa	ZAF	392	Japan	JPN								03	FISH,CRUSTACEANS,MOLLUSC	1	No Quantity							7201597			0
S3	2016	2016	2016	2	0	2	Export	710	South Africa	ZAF	398	Kazakhstan	KAZ								03	FISH,CRUSTACEANS,MOLLUSC	1	No Quantity							1321			0
S3	2016	2016	2016	2	0	2	Export	710	South Africa	ZAF	400	Jordan	JOR								03	FISH,CRUSTACEANS,MOLLUSC	1	No Quantity							56158			0
S3	2016	2016	2016	2	0	2	Export	710	South Africa	ZAF	404	Kenya	KEN								03	FISH,CRUSTACEANS,MOLLUSC	1	No Quantity							82033			0
S3	2016	2016	2016	2	0	2	Export	710	South Africa	ZAF	408	Dem. People's Rep. of Korea	PRK								03	FISH,CRUSTACEANS,MOLLUSC	1	No Quantity							106800			0
S3	2016	2016	2016	2	0	2	Export	710	South Africa	ZAF	410	Rep. of Korea	KOR								03	FISH,CRUSTACEANS,MOLLUSC	1	No Quantity							4897488			0
S3	2016	2016	2016	2	0	2	Export	710	South Africa	ZAF	426	Lesotho	LSO								03	FISH,CRUSTACEANS,MOLLUSC	1	No Quantity							6405652			0
S3	2016	2016	2016	2	0	2	Export	710	South Africa	ZAF	442	Luxembourg	LUX								03	FISH,CRUSTACEANS,MOLLUSC	1	No Quantity							30			0
S3	2016	2016	2016	2	0	2	Export	710	South Africa	ZAF	450	Madagascar	MDG								03	FISH,CRUSTACEANS,MOLLUSC	1	No Quantity							8313			0
S3	2016	2016	2016	2	0	2	Export	710	South Africa	ZAF	454	Malawi	MWI								03	FISH,CRUSTACEANS,MOLLUSC	1	No Quantity							359286			0
S3	2016	2016	2016	2	0	2	Export	710	South Africa	ZAF	458	Malaysia	MYS								03	FISH,CRUSTACEANS,MOLLUSC	1	No Quantity							2115750			0
S3	2016	2016	2016	2	0	2	Export	710	South Africa	ZAF	462	Maldives	MDV								03	FISH,CRUSTACEANS,MOLLUSC	1	No Quantity							641			0
S3	2016	2016	2016	2	0	2	Export	710	South Africa	ZAF	466	Mali	MLI								03	FISH,CRUSTACEANS,MOLLUSC	1	No Quantity							10			0
S3	2016	2016	2016	2	0	2	Export	710	South Africa	ZAF	470	Malta	MLT								03	FISH,CRUSTACEANS,MOLLUSC	1	No Quantity							381571			0
S3	2016	2016	2016	2	0	2	Export	710	South Africa	ZAF	480	Mauritius	MUS								03	FISH,CRUSTACEANS,MOLLUSC	1	No Quantity							11007780			0
S3	2016	2016	2016	2	0	2	Export	710	South Africa	ZAF	490	Other Asia, nes									03	FISH,CRUSTACEANS,MOLLUSC	1	No Quantity							10683120			0
S3	2016	2016	2016	2	0	2	Export	710	South Africa	ZAF	508	Mozambique	MOZ								03	FISH,CRUSTACEANS,MOLLUSC	1	No Quantity							8184659			0
S3	2016	2016	2016	2	0	2	Export	710	South Africa	ZAF	516	Namibia	NAM								03	FISH,CRUSTACEANS,MOLLUSC	1	No Quantity							16359200			0
S3	2016	2016	2016	2	0	2	Export	710	South Africa	ZAF	528	Netherlands	NLD								03	FISH,CRUSTACEANS,MOLLUSC	1	No Quantity							8212334			0
S3	2016	2016	2016	2	0	2	Export	710	South Africa	ZAF	540	New Caledonia	NCL								03	FISH,CRUSTACEANS,MOLLUSC	1	No Quantity							278369			0
S3	2016	2016	2016	2	0	2	Export	710	South Africa	ZAF	554	New Zealand	NZL								03	FISH,CRUSTACEANS,MOLLUSC	1	No Quantity							313643			0
S3	2016	2016	2016	2	0	2	Export	710	South Africa	ZAF	566	Nigeria	NGA								03	FISH,CRUSTACEANS,MOLLUSC	1	No Quantity							217162			0
S3	2016	2016	2016	2	0	2	Export	710	South Africa	ZAF	579	Norway	NOR								03	FISH,CRUSTACEANS,MOLLUSC	1	No Quantity							1			0
S3	2016	2016	2016	2	0	2	Export	710	South Africa	ZAF	581	United States Minor Outlying Islands	UMI								03	FISH,CRUSTACEANS,MOLLUSC	1	No Quantity							81293			0
S3	2016	2016	2016	2	0	2	Export	710	South Africa	ZAF	604	Peru	PER								03	FISH,CRUSTACEANS,MOLLUSC	1	No Quantity							28999			0
S3	2016	2016	2016	2	0	2	Export	710	South Africa	ZAF	616	Poland	POL								03	FISH,CRUSTACEANS,MOLLUSC	1	No Quantity							111149			0
S3	2016	2016	2016	2	0	2	Export	710	South Africa	ZAF	620	Portugal	PRT								03	FISH,CRUSTACEANS,MOLLUSC	1	No Quantity							31748586			0
S3	2016	2016	2016	2	0	2	Export	710	South Africa	ZAF	643	Russian Federation	RUS								03	FISH,CRUSTACEANS,MOLLUSC	1	No Quantity							144662			0
S3	2016	2016	2016	2	0	2	Export	710	South Africa	ZAF	646	Rwanda	RWA								03	FISH,CRUSTACEANS,MOLLUSC	1	No Quantity							62647			0
S3	2016	2016	2016	2	0	2	Export	710	South Africa	ZAF	654	Saint Helena	SHN								03	FISH,CRUSTACEANS,MOLLUSC	1	No Quantity							46587			0
S3	2016	2016	2016	2	0	2	Export	710	South Africa	ZAF	690	Seychelles	SYC								03	FISH,CRUSTACEANS,MOLLUSC	1	No Quantity							562866			0
S3	2016	2016	2016	2	0	2	Export	710	South Africa	ZAF	694	Sierra Leone	SLE								03	FISH,CRUSTACEANS,MOLLUSC	1	No Quantity							9437			0
S3	2016	2016	2016	2	0	2	Export	710	South Africa	ZAF	699	India	IND								03	FISH,CRUSTACEANS,MOLLUSC	1	No Quantity							4323669			0
S3	2016	2016	2016	2	0	2	Export	710	South Africa	ZAF	702	Singapore	SGP								03	FISH,CRUSTACEANS,MOLLUSC	1	No Quantity							7446410			0
S3	2016	2016	2016	2	0	2	Export	710	South Africa	ZAF	704	Viet Nam	VNM								03	FISH,CRUSTACEANS,MOLLUSC	1	No Quantity							14288378			0
S3	2016	2016	2016	2	0	2	Export	710	South Africa	ZAF	705	Slovenia	SVN								03	FISH,CRUSTACEANS,MOLLUSC	1	No Quantity							1023289			0
S3	2016	2016	2016	2	0	2	Export	710	South Africa	ZAF	716	Zimbabwe	ZWE								03	FISH,CRUSTACEANS,MOLLUSC	1	No Quantity							1402870			0
S3	2016	2016	2016	2	0	2	Export	710	South Africa	ZAF	724	Spain	ESP								03	FISH,CRUSTACEANS,MOLLUSC	1	No Quantity							78909535			0
S3	2016	2016	2016	2	0	2	Export	710	South Africa	ZAF	729	Sudan	SDN								03	FISH,CRUSTACEANS,MOLLUSC	1	No Quantity							274			0
S3	2016	2016	2016	2	0	2	Export	710	South Africa	ZAF	748	Swaziland	SWZ								03	FISH,CRUSTACEANS,MOLLUSC	1	No Quantity							6091066			0
S3	2016	2016	2016	2	0	2	Export	710	South Africa	ZAF	752	Sweden	SWE								03	FISH,CRUSTACEANS,MOLLUSC	1	No Quantity							1648230			0
S3	2016	2016	2016	2	0	2	Export	710	South Africa	ZAF	757	Switzerland	CHE								03	FISH,CRUSTACEANS,MOLLUSC	1	No Quantity							2365550			0
S3	2016	2016	2016	2	0	2	Export	710	South Africa	ZAF	764	Thailand	THA								03	FISH,CRUSTACEANS,MOLLUSC	1	No Quantity							551579			0
S3	2016	2016	2016	2	0	2	Export	710	South Africa	ZAF	768	Togo	TGO								03	FISH,CRUSTACEANS,MOLLUSC	1	No Quantity							23858			0
S3	2016	2016	2016	2	0	2	Export	710	South Africa	ZAF	776	Tonga	TON								03	FISH,CRUSTACEANS,MOLLUSC	1	No Quantity							82099			0
S3	2016	2016	2016	2	0	2	Export	710	South Africa	ZAF	780	Trinidad and Tobago	TTO								03	FISH,CRUSTACEANS,MOLLUSC	1	No Quantity							127819			0
S3	2016	2016	2016	2	0	2	Export	710	South Africa	ZAF	784	United Arab Emirates	ARE								03	FISH,CRUSTACEANS,MOLLUSC	1	No Quantity							58359			0
S3	2016	2016	2016	2	0	2	Export	710	South Africa	ZAF	800	Uganda	UGA								03	FISH,CRUSTACEANS,MOLLUSC	1	No Quantity							56384			0
S3	2016	2016	2016	2	0	2	Export	710	South Africa	ZAF	804	Ukraine	UKR								03	FISH,CRUSTACEANS,MOLLUSC	1	No Quantity							898			0
S3	2016	2016	2016	2	0	2	Export	710	South Africa	ZAF	818	Egypt	EGY								03	FISH,CRUSTACEANS,MOLLUSC	1	No Quantity							689			0
S3	2016	2016	2016	2	0	2	Export	710	South Africa	ZAF	826	United Kingdom	GBR								03	FISH,CRUSTACEANS,MOLLUSC	1	No Quantity							8328600			0
S3	2016	2016	2016	2	0	2	Export	710	South Africa	ZAF	834	United Rep. of Tanzania	TZA								03	FISH,CRUSTACEANS,MOLLUSC	1	No Quantity							99829			0
S3	2016	2016	2016	2	0	2	Export	710	South Africa	ZAF	837	Bunkers									03	FISH,CRUSTACEANS,MOLLUSC	1	No Quantity							1369338			0
S3	2016	2016	2016	2	0	2	Export	710	South Africa	ZAF	842	USA	USA								03	FISH,CRUSTACEANS,MOLLUSC	1	No Quantity							26386221			0
S3	2016	2016	2016	2	0	2	Export	710	South Africa	ZAF	854	Burkina Faso	BFA								03	FISH,CRUSTACEANS,MOLLUSC	1	No Quantity							68			0
S3	2016	2016	2016	2	0	2	Export	710	South Africa	ZAF	858	Uruguay	URY								03	FISH,CRUSTACEANS,MOLLUSC	1	No Quantity							626996			0
S3	2016	2016	2016	2	0	2	Export	710	South Africa	ZAF	894	Zambia	ZMB								03	FISH,CRUSTACEANS,MOLLUSC	1	No Quantity							3219896			0
S3	2016	2016	2016	2	0	2	Export	710	South Africa	ZAF	899	Areas, nes									03	FISH,CRUSTACEANS,MOLLUSC	1	No Quantity							4598824			0
S3	2016	2016	2016	2	0	2	Export	705	Slovenia	SVN	0	World	WLD								04	CEREALS,CEREAL PREPRTNS.	1	No Quantity			0		0		88091634			0
S3	2016	2016	2016	2	0	2	Export	705	Slovenia	SVN	8	Albania	ALB								04	CEREALS,CEREAL PREPRTNS.	1	No Quantity			0		0		7719			0
S3	2016	2016	2016	2	0	2	Export	705	Slovenia	SVN	31	Azerbaijan	AZE								04	CEREALS,CEREAL PREPRTNS.	1	No Quantity			0		0		3803			0
S3	2016	2016	2016	2	0	2	Export	705	Slovenia	SVN	36	Australia	AUS								04	CEREALS,CEREAL PREPRTNS.	1	No Quantity			0		0		15526			0
S3	2016	2016	2016	2	0	2	Export	705	Slovenia	SVN	40	Austria	AUT								04	CEREALS,CEREAL PREPRTNS.	1	No Quantity			0		0		10609692			0
S3	2016	2016	2016	2	0	2	Export	705	Slovenia	SVN	56	Belgium	BEL								04	CEREALS,CEREAL PREPRTNS.	1	No Quantity			0		0		207674			0
S3	2016	2016	2016	2	0	2	Export	705	Slovenia	SVN	70	Bosnia Herzegovina	BIH								04	CEREALS,CEREAL PREPRTNS.	1	No Quantity			0		0		2186273			0
S3	2016	2016	2016	2	0	2	Export	705	Slovenia	SVN	100	Bulgaria	BGR								04	CEREALS,CEREAL PREPRTNS.	1	No Quantity			0		0		167256			0
S3	2016	2016	2016	2	0	2	Export	705	Slovenia	SVN	112	Belarus	BLR								04	CEREALS,CEREAL PREPRTNS.	1	No Quantity			0		0		14930			0
S3	2016	2016	2016	2	0	2	Export	705	Slovenia	SVN	120	Cameroon	CMR								04	CEREALS,CEREAL PREPRTNS.	1	No Quantity			0		0		24			0
S3	2016	2016	2016	2	0	2	Export	705	Slovenia	SVN	124	Canada	CAN								04	CEREALS,CEREAL PREPRTNS.	1	No Quantity			0		0		112058			0
S3	2016	2016	2016	2	0	2	Export	705	Slovenia	SVN	156	China	CHN								04	CEREALS,CEREAL PREPRTNS.	1	No Quantity			0		0		17550			0
S3	2016	2016	2016	2	0	2	Export	705	Slovenia	SVN	170	Colombia	COL								04	CEREALS,CEREAL PREPRTNS.	1	No Quantity			0		0		162934			0
S3	2016	2016	2016	2	0	2	Export	705	Slovenia	SVN	191	Croatia	HRV								04	CEREALS,CEREAL PREPRTNS.	1	No Quantity			0		0		15367752			0
S3	2016	2016	2016	2	0	2	Export	705	Slovenia	SVN	203	Czechia	CZE								04	CEREALS,CEREAL PREPRTNS.	1	No Quantity			0		0		732455			0
S3	2016	2016	2016	2	0	2	Export	705	Slovenia	SVN	233	Estonia	EST								04	CEREALS,CEREAL PREPRTNS.	1	No Quantity			0		0		323			0
S3	2016	2016	2016	2	0	2	Export	705	Slovenia	SVN	251	France	FRA								04	CEREALS,CEREAL PREPRTNS.	1	No Quantity			0		0		531715			0
S3	2016	2016	2016	2	0	2	Export	705	Slovenia	SVN	276	Germany	DEU								04	CEREALS,CEREAL PREPRTNS.	1	No Quantity			0		0		584984			0
S3	2016	2016	2016	2	0	2	Export	705	Slovenia	SVN	300	Greece	GRC								04	CEREALS,CEREAL PREPRTNS.	1	No Quantity			0		0		58224			0
S3	2016	2016	2016	2	0	2	Export	705	Slovenia	SVN	344	China, Hong Kong SAR	HKG								04	CEREALS,CEREAL PREPRTNS.	1	No Quantity			0		0		198			0
S3	2016	2016	2016	2	0	2	Export	705	Slovenia	SVN	348	Hungary	HUN								04	CEREALS,CEREAL PREPRTNS.	1	No Quantity			0		0		758381			0
S3	2016	2016	2016	2	0	2	Export	705	Slovenia	SVN	352	Iceland	ISL								04	CEREALS,CEREAL PREPRTNS.	1	No Quantity			0		0		73			0
S3	2016	2016	2016	2	0	2	Export	705	Slovenia	SVN	368	Iraq	IRQ								04	CEREALS,CEREAL PREPRTNS.	1	No Quantity			0		0		6703			0
S3	2016	2016	2016	2	0	2	Export	705	Slovenia	SVN	372	Ireland	IRL								04	CEREALS,CEREAL PREPRTNS.	1	No Quantity			0		0		23511			0
S3	2016	2016	2016	2	0	2	Export	705	Slovenia	SVN	376	Israel	ISR								04	CEREALS,CEREAL PREPRTNS.	1	No Quantity			0		0		105128			0
S3	2016	2016	2016	2	0	2	Export	705	Slovenia	SVN	381	Italy	ITA								04	CEREALS,CEREAL PREPRTNS.	1	No Quantity			0		0		46961731			0
S3	2016	2016	2016	2	0	2	Export	705	Slovenia	SVN	392	Japan	JPN								04	CEREALS,CEREAL PREPRTNS.	1	No Quantity			0		0		1104			0
S3	2016	2016	2016	2	0	2	Export	705	Slovenia	SVN	400	Jordan	JOR								04	CEREALS,CEREAL PREPRTNS.	1	No Quantity			0		0		82924			0
S3	2016	2016	2016	2	0	2	Export	705	Slovenia	SVN	414	Kuwait	KWT								04	CEREALS,CEREAL PREPRTNS.	1	No Quantity			0		0		342			0
S3	2016	2016	2016	2	0	2	Export	705	Slovenia	SVN	417	Kyrgyzstan	KGZ								04	CEREALS,CEREAL PREPRTNS.	1	No Quantity			0		0		6546			0
S3	2016	2016	2016	2	0	2	Export	705	Slovenia	SVN	422	Lebanon	LBN								04	CEREALS,CEREAL PREPRTNS.	1	No Quantity			0		0		1985			0
S3	2016	2016	2016	2	0	2	Export	705	Slovenia	SVN	434	Libya	LBY								04	CEREALS,CEREAL PREPRTNS.	1	No Quantity			0		0		80234			0
S3	2016	2016	2016	2	0	2	Export	705	Slovenia	SVN	440	Lithuania	LTU								04	CEREALS,CEREAL PREPRTNS.	1	No Quantity			0		0		104682			0
S3	2016	2016	2016	2	0	2	Export	705	Slovenia	SVN	458	Malaysia	MYS								04	CEREALS,CEREAL PREPRTNS.	1	No Quantity			0		0		36646			0
S3	2016	2016	2016	2	0	2	Export	705	Slovenia	SVN	466	Mali	MLI								04	CEREALS,CEREAL PREPRTNS.	1	No Quantity			0		0		280			0
S3	2016	2016	2016	2	0	2	Export	705	Slovenia	SVN	470	Malta	MLT								04	CEREALS,CEREAL PREPRTNS.	1	No Quantity			0		0		132			0
S3	2016	2016	2016	2	0	2	Export	705	Slovenia	SVN	490	Other Asia, nes									04	CEREALS,CEREAL PREPRTNS.	1	No Quantity			0		0		2516			0
S3	2016	2016	2016	2	0	2	Export	705	Slovenia	SVN	498	Rep. of Moldova	MDA								04	CEREALS,CEREAL PREPRTNS.	1	No Quantity			0		0		173696			0
S3	2016	2016	2016	2	0	2	Export	705	Slovenia	SVN	499	Montenegro	MNE								04	CEREALS,CEREAL PREPRTNS.	1	No Quantity			0		0		152407			0
S3	2016	2016	2016	2	0	2	Export	705	Slovenia	SVN	512	Oman	OMN								04	CEREALS,CEREAL PREPRTNS.	1	No Quantity			0		0		329			0
S3	2016	2016	2016	2	0	2	Export	705	Slovenia	SVN	528	Netherlands	NLD								04	CEREALS,CEREAL PREPRTNS.	1	No Quantity			0		0		23864			0
S3	2016	2016	2016	2	0	2	Export	705	Slovenia	SVN	558	Nicaragua	NIC								04	CEREALS,CEREAL PREPRTNS.	1	No Quantity			0		0		111			0
S3	2016	2016	2016	2	0	2	Export	705	Slovenia	SVN	579	Norway	NOR								04	CEREALS,CEREAL PREPRTNS.	1	No Quantity			0		0		3080			0
S3	2016	2016	2016	2	0	2	Export	705	Slovenia	SVN	616	Poland	POL								04	CEREALS,CEREAL PREPRTNS.	1	No Quantity			0		0		834724			0
S3	2016	2016	2016	2	0	2	Export	705	Slovenia	SVN	620	Portugal	PRT								04	CEREALS,CEREAL PREPRTNS.	1	No Quantity			0		0		2103			0
S3	2016	2016	2016	2	0	2	Export	705	Slovenia	SVN	634	Qatar	QAT								04	CEREALS,CEREAL PREPRTNS.	1	No Quantity			0		0		485			0
S3	2016	2016	2016	2	0	2	Export	705	Slovenia	SVN	642	Romania	ROU								04	CEREALS,CEREAL PREPRTNS.	1	No Quantity			0		0		86852			0
S3	2016	2016	2016	2	0	2	Export	705	Slovenia	SVN	643	Russian Federation	RUS								04	CEREALS,CEREAL PREPRTNS.	1	No Quantity			0		0		822444			0
S3	2016	2016	2016	2	0	2	Export	705	Slovenia	SVN	682	Saudi Arabia	SAU								04	CEREALS,CEREAL PREPRTNS.	1	No Quantity			0		0		409			0
S3	2016	2016	2016	2	0	2	Export	705	Slovenia	SVN	688	Serbia	SRB								04	CEREALS,CEREAL PREPRTNS.	1	No Quantity			0		0		441670			0
S3	2016	2016	2016	2	0	2	Export	705	Slovenia	SVN	702	Singapore	SGP								04	CEREALS,CEREAL PREPRTNS.	1	No Quantity			0		0		5095			0
S3	2016	2016	2016	2	0	2	Export	705	Slovenia	SVN	703	Slovakia	SVK								04	CEREALS,CEREAL PREPRTNS.	1	No Quantity			0		0		190522			0
S3	2016	2016	2016	2	0	2	Export	705	Slovenia	SVN	724	Spain	ESP								04	CEREALS,CEREAL PREPRTNS.	1	No Quantity			0		0		1441789			0
S3	2016	2016	2016	2	0	2	Export	705	Slovenia	SVN	752	Sweden	SWE								04	CEREALS,CEREAL PREPRTNS.	1	No Quantity			0		0		607932			0
S3	2016	2016	2016	2	0	2	Export	705	Slovenia	SVN	757	Switzerland	CHE								04	CEREALS,CEREAL PREPRTNS.	1	No Quantity			0		0		735170			0
S3	2016	2016	2016	2	0	2	Export	705	Slovenia	SVN	764	Thailand	THA								04	CEREALS,CEREAL PREPRTNS.	1	No Quantity			0		0		2830077			0
S3	2016	2016	2016	2	0	2	Export	705	Slovenia	SVN	784	United Arab Emirates	ARE								04	CEREALS,CEREAL PREPRTNS.	1	No Quantity			0		0		16273			0
S3	2016	2016	2016	2	0	2	Export	705	Slovenia	SVN	795	Turkmenistan	TKM								04	CEREALS,CEREAL PREPRTNS.	1	No Quantity			0		0		8591			0
S3	2016	2016	2016	2	0	2	Export	705	Slovenia	SVN	804	Ukraine	UKR								04	CEREALS,CEREAL PREPRTNS.	1	No Quantity			0		0		88049			0
S3	2016	2016	2016	2	0	2	Export	705	Slovenia	SVN	807	North Macedonia	MKD								04	CEREALS,CEREAL PREPRTNS.	1	No Quantity			0		0		325102			0
S3	2016	2016	2016	2	0	2	Export	705	Slovenia	SVN	818	Egypt	EGY								04	CEREALS,CEREAL PREPRTNS.	1	No Quantity			0		0		124			0
S3	2016	2016	2016	2	0	2	Export	705	Slovenia	SVN	826	United Kingdom	GBR								04	CEREALS,CEREAL PREPRTNS.	1	No Quantity			0		0		101222			0
S3	2016	2016	2016	2	0	2	Export	705	Slovenia	SVN	842	USA	USA								04	CEREALS,CEREAL PREPRTNS.	1	No Quantity			0		0		245476			0
S3	2016	2016	2016	2	0	2	Export	710	South Africa	ZAF	0	World	WLD								04	CEREALS,CEREAL PREPRTNS.	1	No Quantity							784686467			0
S3	2016	2016	2016	2	0	2	Export	710	South Africa	ZAF	10	Antarctica	ATA								04	CEREALS,CEREAL PREPRTNS.	1	No Quantity							27605			0
S3	2016	2016	2016	2	0	2	Export	710	South Africa	ZAF	12	Algeria	DZA								04	CEREALS,CEREAL PREPRTNS.	1	No Quantity							3950			0
S3	2016	2016	2016	2	0	2	Export	710	South Africa	ZAF	24	Angola	AGO								04	CEREALS,CEREAL PREPRTNS.	1	No Quantity							47685208			0
S3	2016	2016	2016	2	0	2	Export	710	South Africa	ZAF	28	Antigua and Barbuda	ATG								04	CEREALS,CEREAL PREPRTNS.	1	No Quantity							10271			0
S3	2016	2016	2016	2	0	2	Export	710	South Africa	ZAF	36	Australia	AUS								04	CEREALS,CEREAL PREPRTNS.	1	No Quantity							5125018			0
S3	2016	2016	2016	2	0	2	Export	710	South Africa	ZAF	40	Austria	AUT								04	CEREALS,CEREAL PREPRTNS.	1	No Quantity							1824			0
S3	2016	2016	2016	2	0	2	Export	710	South Africa	ZAF	48	Bahrain	BHR								04	CEREALS,CEREAL PREPRTNS.	1	No Quantity							98277			0
S3	2016	2016	2016	2	0	2	Export	710	South Africa	ZAF	60	Bermuda	BMU								04	CEREALS,CEREAL PREPRTNS.	1	No Quantity							884			0
S3	2016	2016	2016	2	0	2	Export	710	South Africa	ZAF	72	Botswana	BWA								04	CEREALS,CEREAL PREPRTNS.	1	No Quantity							128906173			0
S3	2016	2016	2016	2	0	2	Export	710	South Africa	ZAF	76	Brazil	BRA								04	CEREALS,CEREAL PREPRTNS.	1	No Quantity							13707			0
S3	2016	2016	2016	2	0	2	Export	710	South Africa	ZAF	84	Belize	BLZ								04	CEREALS,CEREAL PREPRTNS.	1	No Quantity							57			0
S3	2016	2016	2016	2	0	2	Export	710	South Africa	ZAF	92	Br. Virgin Isds	VGB								04	CEREALS,CEREAL PREPRTNS.	1	No Quantity							3234			0
S3	2016	2016	2016	2	0	2	Export	710	South Africa	ZAF	100	Bulgaria	BGR								04	CEREALS,CEREAL PREPRTNS.	1	No Quantity							1411			0
S3	2016	2016	2016	2	0	2	Export	710	South Africa	ZAF	108	Burundi	BDI								04	CEREALS,CEREAL PREPRTNS.	1	No Quantity							751			0
S3	2016	2016	2016	2	0	2	Export	710	South Africa	ZAF	120	Cameroon	CMR								04	CEREALS,CEREAL PREPRTNS.	1	No Quantity							2483285			0
S3	2016	2016	2016	2	0	2	Export	710	South Africa	ZAF	124	Canada	CAN								04	CEREALS,CEREAL PREPRTNS.	1	No Quantity							1125778			0
S3	2016	2016	2016	2	0	2	Export	710	South Africa	ZAF	144	Sri Lanka	LKA								04	CEREALS,CEREAL PREPRTNS.	1	No Quantity							561284			0
S3	2016	2016	2016	2	0	2	Export	710	South Africa	ZAF	148	Chad	TCD								04	CEREALS,CEREAL PREPRTNS.	1	No Quantity							6418			0
S3	2016	2016	2016	2	0	2	Export	710	South Africa	ZAF	152	Chile	CHL								04	CEREALS,CEREAL PREPRTNS.	1	No Quantity							684097			0
S3	2016	2016	2016	2	0	2	Export	710	South Africa	ZAF	156	China	CHN								04	CEREALS,CEREAL PREPRTNS.	1	No Quantity							2136506			0
S3	2016	2016	2016	2	0	2	Export	710	South Africa	ZAF	170	Colombia	COL								04	CEREALS,CEREAL PREPRTNS.	1	No Quantity							53571			0
S3	2016	2016	2016	2	0	2	Export	710	South Africa	ZAF	178	Congo	COG								04	CEREALS,CEREAL PREPRTNS.	1	No Quantity							490858			0
S3	2016	2016	2016	2	0	2	Export	710	South Africa	ZAF	180	Dem. Rep. of the Congo	COD								04	CEREALS,CEREAL PREPRTNS.	1	No Quantity							5788079			0
S3	2016	2016	2016	2	0	2	Export	710	South Africa	ZAF	192	Cuba	CUB								04	CEREALS,CEREAL PREPRTNS.	1	No Quantity							7356			0
S3	2016	2016	2016	2	0	2	Export	710	South Africa	ZAF	196	Cyprus	CYP								04	CEREALS,CEREAL PREPRTNS.	1	No Quantity							13891			0
S3	2016	2016	2016	2	0	2	Export	710	South Africa	ZAF	204	Benin	BEN								04	CEREALS,CEREAL PREPRTNS.	1	No Quantity							17098			0
S3	2016	2016	2016	2	0	2	Export	710	South Africa	ZAF	208	Denmark	DNK								04	CEREALS,CEREAL PREPRTNS.	1	No Quantity							75385			0
S3	2016	2016	2016	2	0	2	Export	710	South Africa	ZAF	231	Ethiopia	ETH								04	CEREALS,CEREAL PREPRTNS.	1	No Quantity							170555			0
S3	2016	2016	2016	2	0	2	Export	710	South Africa	ZAF	238	Falkland Isds (Malvinas)	FLK								04	CEREALS,CEREAL PREPRTNS.	1	No Quantity							3502			0
S3	2016	2016	2016	2	0	2	Export	710	South Africa	ZAF	251	France	FRA								04	CEREALS,CEREAL PREPRTNS.	1	No Quantity							1343411			0
S3	2016	2016	2016	2	0	2	Export	710	South Africa	ZAF	258	French Polynesia	PYF								04	CEREALS,CEREAL PREPRTNS.	1	No Quantity							210965			0
S3	2016	2016	2016	2	0	2	Export	710	South Africa	ZAF	262	Djibouti	DJI								04	CEREALS,CEREAL PREPRTNS.	1	No Quantity							35452			0
S3	2016	2016	2016	2	0	2	Export	710	South Africa	ZAF	266	Gabon	GAB								04	CEREALS,CEREAL PREPRTNS.	1	No Quantity							3765			0
S3	2016	2016	2016	2	0	2	Export	710	South Africa	ZAF	268	Georgia	GEO								04	CEREALS,CEREAL PREPRTNS.	1	No Quantity							69786			0
S3	2016	2016	2016	2	0	2	Export	710	South Africa	ZAF	270	Gambia	GMB								04	CEREALS,CEREAL PREPRTNS.	1	No Quantity							1993			0
S3	2016	2016	2016	2	0	2	Export	710	South Africa	ZAF	276	Germany	DEU								04	CEREALS,CEREAL PREPRTNS.	1	No Quantity							29117			0
S3	2016	2016	2016	2	0	2	Export	710	South Africa	ZAF	288	Ghana	GHA								04	CEREALS,CEREAL PREPRTNS.	1	No Quantity							2257200			0
S3	2016	2016	2016	2	0	2	Export	710	South Africa	ZAF	344	China, Hong Kong SAR	HKG								04	CEREALS,CEREAL PREPRTNS.	1	No Quantity							98691			0
S3	2016	2016	2016	2	0	2	Export	710	South Africa	ZAF	352	Iceland	ISL								04	CEREALS,CEREAL PREPRTNS.	1	No Quantity							160			0
S3	2016	2016	2016	2	0	2	Export	710	South Africa	ZAF	360	Indonesia	IDN								04	CEREALS,CEREAL PREPRTNS.	1	No Quantity							361			0
S3	2016	2016	2016	2	0	2	Export	710	South Africa	ZAF	368	Iraq	IRQ								04	CEREALS,CEREAL PREPRTNS.	1	No Quantity							206662			0
S3	2016	2016	2016	2	0	2	Export	710	South Africa	ZAF	372	Ireland	IRL								04	CEREALS,CEREAL PREPRTNS.	1	No Quantity							10928			0
S3	2016	2016	2016	2	0	2	Export	710	South Africa	ZAF	376	Israel	ISR								04	CEREALS,CEREAL PREPRTNS.	1	No Quantity							538561			0
S3	2016	2016	2016	2	0	2	Export	710	South Africa	ZAF	381	Italy	ITA								04	CEREALS,CEREAL PREPRTNS.	1	No Quantity							1851905			0
S3	2016	2016	2016	2	0	2	Export	710	South Africa	ZAF	384	Côte d'Ivoire	CIV								04	CEREALS,CEREAL PREPRTNS.	1	No Quantity							2204937			0
S3	2016	2016	2016	2	0	2	Export	710	South Africa	ZAF	392	Japan	JPN								04	CEREALS,CEREAL PREPRTNS.	1	No Quantity							132778			0
S3	2016	2016	2016	2	0	2	Export	710	South Africa	ZAF	398	Kazakhstan	KAZ								04	CEREALS,CEREAL PREPRTNS.	1	No Quantity							5492			0
S3	2016	2016	2016	2	0	2	Export	710	South Africa	ZAF	400	Jordan	JOR								04	CEREALS,CEREAL PREPRTNS.	1	No Quantity							8751			0
S3	2016	2016	2016	2	0	2	Export	710	South Africa	ZAF	404	Kenya	KEN								04	CEREALS,CEREAL PREPRTNS.	1	No Quantity							2306803			0
S3	2016	2016	2016	2	0	2	Export	710	South Africa	ZAF	410	Rep. of Korea	KOR								04	CEREALS,CEREAL PREPRTNS.	1	No Quantity							1108655			0
S3	2016	2016	2016	2	0	2	Export	710	South Africa	ZAF	414	Kuwait	KWT								04	CEREALS,CEREAL PREPRTNS.	1	No Quantity							152644			0
S3	2016	2016	2016	2	0	2	Export	710	South Africa	ZAF	426	Lesotho	LSO								04	CEREALS,CEREAL PREPRTNS.	1	No Quantity							107485393			0
S3	2016	2016	2016	2	0	2	Export	710	South Africa	ZAF	428	Latvia	LVA								04	CEREALS,CEREAL PREPRTNS.	1	No Quantity							21			0
S3	2016	2016	2016	2	0	2	Export	710	South Africa	ZAF	430	Liberia	LBR								04	CEREALS,CEREAL PREPRTNS.	1	No Quantity							93476			0
S3	2016	2016	2016	2	0	2	Export	710	South Africa	ZAF	442	Luxembourg	LUX								04	CEREALS,CEREAL PREPRTNS.	1	No Quantity							1391			0
S3	2016	2016	2016	2	0	2	Export	710	South Africa	ZAF	450	Madagascar	MDG								04	CEREALS,CEREAL PREPRTNS.	1	No Quantity							4057222			0
S3	2016	2016	2016	2	0	2	Export	710	South Africa	ZAF	454	Malawi	MWI								04	CEREALS,CEREAL PREPRTNS.	1	No Quantity							4711429			0
S3	2016	2016	2016	2	0	2	Export	710	South Africa	ZAF	458	Malaysia	MYS								04	CEREALS,CEREAL PREPRTNS.	1	No Quantity							480223			0
S3	2016	2016	2016	2	0	2	Export	710	South Africa	ZAF	462	Maldives	MDV								04	CEREALS,CEREAL PREPRTNS.	1	No Quantity							2857			0
S3	2016	2016	2016	2	0	2	Export	710	South Africa	ZAF	466	Mali	MLI								04	CEREALS,CEREAL PREPRTNS.	1	No Quantity							240			0
S3	2016	2016	2016	2	0	2	Export	710	South Africa	ZAF	478	Mauritania	MRT								04	CEREALS,CEREAL PREPRTNS.	1	No Quantity							363574			0
S3	2016	2016	2016	2	0	2	Export	710	South Africa	ZAF	480	Mauritius	MUS								04	CEREALS,CEREAL PREPRTNS.	1	No Quantity							3861632			0
S3	2016	2016	2016	2	0	2	Export	710	South Africa	ZAF	484	Mexico	MEX								04	CEREALS,CEREAL PREPRTNS.	1	No Quantity							1019			0
S3	2016	2016	2016	2	0	2	Export	710	South Africa	ZAF	490	Other Asia, nes									04	CEREALS,CEREAL PREPRTNS.	1	No Quantity							188729			0
S3	2016	2016	2016	2	0	2	Export	710	South Africa	ZAF	508	Mozambique	MOZ								04	CEREALS,CEREAL PREPRTNS.	1	No Quantity							69316823			0
S3	2016	2016	2016	2	0	2	Export	710	South Africa	ZAF	512	Oman	OMN								04	CEREALS,CEREAL PREPRTNS.	1	No Quantity							75064			0
S3	2016	2016	2016	2	0	2	Export	710	South Africa	ZAF	516	Namibia	NAM								04	CEREALS,CEREAL PREPRTNS.	1	No Quantity							83709436			0
S3	2016	2016	2016	2	0	2	Export	710	South Africa	ZAF	528	Netherlands	NLD								04	CEREALS,CEREAL PREPRTNS.	1	No Quantity							619305			0
S3	2016	2016	2016	2	0	2	Export	710	South Africa	ZAF	554	New Zealand	NZL								04	CEREALS,CEREAL PREPRTNS.	1	No Quantity							343264			0
S3	2016	2016	2016	2	0	2	Export	710	South Africa	ZAF	566	Nigeria	NGA								04	CEREALS,CEREAL PREPRTNS.	1	No Quantity							1287317			0
S3	2016	2016	2016	2	0	2	Export	710	South Africa	ZAF	586	Pakistan	PAK								04	CEREALS,CEREAL PREPRTNS.	1	No Quantity							16744			0
S3	2016	2016	2016	2	0	2	Export	710	South Africa	ZAF	591	Panama	PAN								04	CEREALS,CEREAL PREPRTNS.	1	No Quantity							272			0
S3	2016	2016	2016	2	0	2	Export	710	South Africa	ZAF	598	Papua New Guinea	PNG								04	CEREALS,CEREAL PREPRTNS.	1	No Quantity							213582			0
S3	2016	2016	2016	2	0	2	Export	710	South Africa	ZAF	608	Philippines	PHL								04	CEREALS,CEREAL PREPRTNS.	1	No Quantity							3593581			0
S3	2016	2016	2016	2	0	2	Export	710	South Africa	ZAF	620	Portugal	PRT								04	CEREALS,CEREAL PREPRTNS.	1	No Quantity							7364			0
S3	2016	2016	2016	2	0	2	Export	710	South Africa	ZAF	634	Qatar	QAT								04	CEREALS,CEREAL PREPRTNS.	1	No Quantity							215252			0
S3	2016	2016	2016	2	0	2	Export	710	South Africa	ZAF	643	Russian Federation	RUS								04	CEREALS,CEREAL PREPRTNS.	1	No Quantity							222552			0
S3	2016	2016	2016	2	0	2	Export	710	South Africa	ZAF	646	Rwanda	RWA								04	CEREALS,CEREAL PREPRTNS.	1	No Quantity							78251			0
S3	2016	2016	2016	2	0	2	Export	710	South Africa	ZAF	654	Saint Helena	SHN								04	CEREALS,CEREAL PREPRTNS.	1	No Quantity							327275			0
S3	2016	2016	2016	2	0	2	Export	710	South Africa	ZAF	682	Saudi Arabia	SAU								04	CEREALS,CEREAL PREPRTNS.	1	No Quantity							166194			0
S3	2016	2016	2016	2	0	2	Export	710	South Africa	ZAF	686	Senegal	SEN								04	CEREALS,CEREAL PREPRTNS.	1	No Quantity							228526			0
S3	2016	2016	2016	2	0	2	Export	710	South Africa	ZAF	690	Seychelles	SYC								04	CEREALS,CEREAL PREPRTNS.	1	No Quantity							1094446			0
S3	2016	2016	2016	2	0	2	Export	710	South Africa	ZAF	694	Sierra Leone	SLE								04	CEREALS,CEREAL PREPRTNS.	1	No Quantity							10068			0
S3	2016	2016	2016	2	0	2	Export	710	South Africa	ZAF	699	India	IND								04	CEREALS,CEREAL PREPRTNS.	1	No Quantity							302892			0
S3	2016	2016	2016	2	0	2	Export	710	South Africa	ZAF	702	Singapore	SGP								04	CEREALS,CEREAL PREPRTNS.	1	No Quantity							160735			0
S3	2016	2016	2016	2	0	2	Export	710	South Africa	ZAF	704	Viet Nam	VNM								04	CEREALS,CEREAL PREPRTNS.	1	No Quantity							868346			0
S3	2016	2016	2016	2	0	2	Export	710	South Africa	ZAF	706	Somalia	SOM								04	CEREALS,CEREAL PREPRTNS.	1	No Quantity							622508			0
S3	2016	2016	2016	2	0	2	Export	710	South Africa	ZAF	716	Zimbabwe	ZWE								04	CEREALS,CEREAL PREPRTNS.	1	No Quantity							178248719			0
S3	2016	2016	2016	2	0	2	Export	710	South Africa	ZAF	724	Spain	ESP								04	CEREALS,CEREAL PREPRTNS.	1	No Quantity							1073228			0
S3	2016	2016	2016	2	0	2	Export	710	South Africa	ZAF	729	Sudan	SDN								04	CEREALS,CEREAL PREPRTNS.	1	No Quantity							12193			0
S3	2016	2016	2016	2	0	2	Export	710	South Africa	ZAF	748	Swaziland	SWZ								04	CEREALS,CEREAL PREPRTNS.	1	No Quantity							71726267			0
S3	2016	2016	2016	2	0	2	Export	710	South Africa	ZAF	757	Switzerland	CHE								04	CEREALS,CEREAL PREPRTNS.	1	No Quantity							25617			0
S3	2016	2016	2016	2	0	2	Export	710	South Africa	ZAF	764	Thailand	THA								04	CEREALS,CEREAL PREPRTNS.	1	No Quantity							2890100			0
S3	2016	2016	2016	2	0	2	Export	710	South Africa	ZAF	768	Togo	TGO								04	CEREALS,CEREAL PREPRTNS.	1	No Quantity							166494			0
S3	2016	2016	2016	2	0	2	Export	710	South Africa	ZAF	784	United Arab Emirates	ARE								04	CEREALS,CEREAL PREPRTNS.	1	No Quantity							3324300			0
S3	2016	2016	2016	2	0	2	Export	710	South Africa	ZAF	798	Tuvalu	TUV								04	CEREALS,CEREAL PREPRTNS.	1	No Quantity							115518			0
S3	2016	2016	2016	2	0	2	Export	710	South Africa	ZAF	800	Uganda	UGA								04	CEREALS,CEREAL PREPRTNS.	1	No Quantity							432768			0
S3	2016	2016	2016	2	0	2	Export	710	South Africa	ZAF	818	Egypt	EGY								04	CEREALS,CEREAL PREPRTNS.	1	No Quantity							2174			0
S3	2016	2016	2016	2	0	2	Export	710	South Africa	ZAF	826	United Kingdom	GBR								04	CEREALS,CEREAL PREPRTNS.	1	No Quantity							3985996			0
S3	2016	2016	2016	2	0	2	Export	710	South Africa	ZAF	834	United Rep. of Tanzania	TZA								04	CEREALS,CEREAL PREPRTNS.	1	No Quantity							2412001			0
S3	2016	2016	2016	2	0	2	Export	710	South Africa	ZAF	837	Bunkers									04	CEREALS,CEREAL PREPRTNS.	1	No Quantity							40158			0
S3	2016	2016	2016	2	0	2	Export	710	South Africa	ZAF	842	USA	USA								04	CEREALS,CEREAL PREPRTNS.	1	No Quantity							1397288			0
S3	2016	2016	2016	2	0	2	Export	710	South Africa	ZAF	854	Burkina Faso	BFA								04	CEREALS,CEREAL PREPRTNS.	1	No Quantity							1032			0
S3	2016	2016	2016	2	0	2	Export	710	South Africa	ZAF	858	Uruguay	URY								04	CEREALS,CEREAL PREPRTNS.	1	No Quantity							197			0
S3	2016	2016	2016	2	0	2	Export	710	South Africa	ZAF	887	Yemen	YEM								04	CEREALS,CEREAL PREPRTNS.	1	No Quantity							22103			0
S3	2016	2016	2016	2	0	2	Export	710	South Africa	ZAF	894	Zambia	ZMB								04	CEREALS,CEREAL PREPRTNS.	1	No Quantity							24160314			0
S3	2016	2016	2016	2	0	2	Export	710	South Africa	ZAF	899	Areas, nes									04	CEREALS,CEREAL PREPRTNS.	1	No Quantity							1847950			0
S3	2016	2016	2016	2	0	2	Export	705	Slovenia	SVN	0	World	WLD								05	VEGETABLES AND FRUIT	1	No Quantity			0		0		133866893			0
S3	2016	2016	2016	2	0	2	Export	705	Slovenia	SVN	8	Albania	ALB								05	VEGETABLES AND FRUIT	1	No Quantity			0		0		9030			0
S3	2016	2016	2016	2	0	2	Export	705	Slovenia	SVN	32	Argentina	ARG								05	VEGETABLES AND FRUIT	1	No Quantity			0		0		25713			0
S3	2016	2016	2016	2	0	2	Export	705	Slovenia	SVN	36	Australia	AUS								05	VEGETABLES AND FRUIT	1	No Quantity			0		0		1287			0
S3	2016	2016	2016	2	0	2	Export	705	Slovenia	SVN	40	Austria	AUT								05	VEGETABLES AND FRUIT	1	No Quantity			0		0		11427408			0
S3	2016	2016	2016	2	0	2	Export	705	Slovenia	SVN	56	Belgium	BEL								05	VEGETABLES AND FRUIT	1	No Quantity			0		0		1167836			0
S3	2016	2016	2016	2	0	2	Export	705	Slovenia	SVN	70	Bosnia Herzegovina	BIH								05	VEGETABLES AND FRUIT	1	No Quantity			0		0		7223210			0
S3	2016	2016	2016	2	0	2	Export	705	Slovenia	SVN	76	Brazil	BRA								05	VEGETABLES AND FRUIT	1	No Quantity			0		0		18397			0
S3	2016	2016	2016	2	0	2	Export	705	Slovenia	SVN	100	Bulgaria	BGR								05	VEGETABLES AND FRUIT	1	No Quantity			0		0		2090469			0
S3	2016	2016	2016	2	0	2	Export	705	Slovenia	SVN	112	Belarus	BLR								05	VEGETABLES AND FRUIT	1	No Quantity			0		0		46211			0
S3	2016	2016	2016	2	0	2	Export	705	Slovenia	SVN	120	Cameroon	CMR								05	VEGETABLES AND FRUIT	1	No Quantity			0		0		22370			0
S3	2016	2016	2016	2	0	2	Export	705	Slovenia	SVN	124	Canada	CAN								05	VEGETABLES AND FRUIT	1	No Quantity			0		0		116609			0
S3	2016	2016	2016	2	0	2	Export	705	Slovenia	SVN	156	China	CHN								05	VEGETABLES AND FRUIT	1	No Quantity			0		0		1236458			0
S3	2016	2016	2016	2	0	2	Export	705	Slovenia	SVN	191	Croatia	HRV								05	VEGETABLES AND FRUIT	1	No Quantity			0		0		38287179			0
S3	2016	2016	2016	2	0	2	Export	705	Slovenia	SVN	196	Cyprus	CYP								05	VEGETABLES AND FRUIT	1	No Quantity			0		0		80097			0
S3	2016	2016	2016	2	0	2	Export	705	Slovenia	SVN	203	Czechia	CZE								05	VEGETABLES AND FRUIT	1	No Quantity			0		0		761614			0
S3	2016	2016	2016	2	0	2	Export	705	Slovenia	SVN	208	Denmark	DNK								05	VEGETABLES AND FRUIT	1	No Quantity			0		0		91600			0
S3	2016	2016	2016	2	0	2	Export	705	Slovenia	SVN	233	Estonia	EST								05	VEGETABLES AND FRUIT	1	No Quantity			0		0		30347			0
S3	2016	2016	2016	2	0	2	Export	705	Slovenia	SVN	246	Finland	FIN								05	VEGETABLES AND FRUIT	1	No Quantity			0		0		405668			0
S3	2016	2016	2016	2	0	2	Export	705	Slovenia	SVN	251	France	FRA								05	VEGETABLES AND FRUIT	1	No Quantity			0		0		1129754			0
S3	2016	2016	2016	2	0	2	Export	705	Slovenia	SVN	276	Germany	DEU								05	VEGETABLES AND FRUIT	1	No Quantity			0		0		22779118			0
S3	2016	2016	2016	2	0	2	Export	705	Slovenia	SVN	300	Greece	GRC								05	VEGETABLES AND FRUIT	1	No Quantity			0		0		78843			0
S3	2016	2016	2016	2	0	2	Export	705	Slovenia	SVN	324	Guinea	GIN								05	VEGETABLES AND FRUIT	1	No Quantity			0		0		9758			0
S3	2016	2016	2016	2	0	2	Export	705	Slovenia	SVN	344	China, Hong Kong SAR	HKG								05	VEGETABLES AND FRUIT	1	No Quantity			0		0		22341			0
S3	2016	2016	2016	2	0	2	Export	705	Slovenia	SVN	348	Hungary	HUN								05	VEGETABLES AND FRUIT	1	No Quantity			0		0		2754723			0
S3	2016	2016	2016	2	0	2	Export	705	Slovenia	SVN	352	Iceland	ISL								05	VEGETABLES AND FRUIT	1	No Quantity			0		0		11824			0
S3	2016	2016	2016	2	0	2	Export	705	Slovenia	SVN	360	Indonesia	IDN								05	VEGETABLES AND FRUIT	1	No Quantity			0		0		6659			0
S3	2016	2016	2016	2	0	2	Export	705	Slovenia	SVN	372	Ireland	IRL								05	VEGETABLES AND FRUIT	1	No Quantity			0		0		30085			0
S3	2016	2016	2016	2	0	2	Export	705	Slovenia	SVN	376	Israel	ISR								05	VEGETABLES AND FRUIT	1	No Quantity			0		0		31005			0
S3	2016	2016	2016	2	0	2	Export	705	Slovenia	SVN	381	Italy	ITA								05	VEGETABLES AND FRUIT	1	No Quantity			0		0		12028125			0
S3	2016	2016	2016	2	0	2	Export	705	Slovenia	SVN	392	Japan	JPN								05	VEGETABLES AND FRUIT	1	No Quantity			0		0		18634			0
S3	2016	2016	2016	2	0	2	Export	705	Slovenia	SVN	410	Rep. of Korea	KOR								05	VEGETABLES AND FRUIT	1	No Quantity			0		0		23085			0
S3	2016	2016	2016	2	0	2	Export	705	Slovenia	SVN	414	Kuwait	KWT								05	VEGETABLES AND FRUIT	1	No Quantity			0		0		3859			0
S3	2016	2016	2016	2	0	2	Export	705	Slovenia	SVN	428	Latvia	LVA								05	VEGETABLES AND FRUIT	1	No Quantity			0		0		2518			0
S3	2016	2016	2016	2	0	2	Export	705	Slovenia	SVN	434	Libya	LBY								05	VEGETABLES AND FRUIT	1	No Quantity			0		0		27723			0
S3	2016	2016	2016	2	0	2	Export	705	Slovenia	SVN	440	Lithuania	LTU								05	VEGETABLES AND FRUIT	1	No Quantity			0		0		7028			0
S3	2016	2016	2016	2	0	2	Export	705	Slovenia	SVN	442	Luxembourg	LUX								05	VEGETABLES AND FRUIT	1	No Quantity			0		0		4725			0
S3	2016	2016	2016	2	0	2	Export	705	Slovenia	SVN	466	Mali	MLI								05	VEGETABLES AND FRUIT	1	No Quantity			0		0		561			0
S3	2016	2016	2016	2	0	2	Export	705	Slovenia	SVN	470	Malta	MLT								05	VEGETABLES AND FRUIT	1	No Quantity			0		0		7890			0
S3	2016	2016	2016	2	0	2	Export	705	Slovenia	SVN	498	Rep. of Moldova	MDA								05	VEGETABLES AND FRUIT	1	No Quantity			0		0		75			0
S3	2016	2016	2016	2	0	2	Export	705	Slovenia	SVN	499	Montenegro	MNE								05	VEGETABLES AND FRUIT	1	No Quantity			0		0		421617			0
S3	2016	2016	2016	2	0	2	Export	705	Slovenia	SVN	528	Netherlands	NLD								05	VEGETABLES AND FRUIT	1	No Quantity			0		0		3259369			0
S3	2016	2016	2016	2	0	2	Export	705	Slovenia	SVN	579	Norway	NOR								05	VEGETABLES AND FRUIT	1	No Quantity			0		0		48416			0
S3	2016	2016	2016	2	0	2	Export	705	Slovenia	SVN	616	Poland	POL								05	VEGETABLES AND FRUIT	1	No Quantity			0		0		2674275			0
S3	2016	2016	2016	2	0	2	Export	705	Slovenia	SVN	620	Portugal	PRT								05	VEGETABLES AND FRUIT	1	No Quantity			0		0		10070			0
S3	2016	2016	2016	2	0	2	Export	705	Slovenia	SVN	642	Romania	ROU								05	VEGETABLES AND FRUIT	1	No Quantity			0		0		6334804			0
S3	2016	2016	2016	2	0	2	Export	705	Slovenia	SVN	643	Russian Federation	RUS								05	VEGETABLES AND FRUIT	1	No Quantity			0		0		689248			0
S3	2016	2016	2016	2	0	2	Export	705	Slovenia	SVN	688	Serbia	SRB								05	VEGETABLES AND FRUIT	1	No Quantity			0		0		6405026			0
S3	2016	2016	2016	2	0	2	Export	705	Slovenia	SVN	690	Seychelles	SYC								05	VEGETABLES AND FRUIT	1	No Quantity			0		0		776040			0
S3	2016	2016	2016	2	0	2	Export	705	Slovenia	SVN	694	Sierra Leone	SLE								05	VEGETABLES AND FRUIT	1	No Quantity			0		0		1490			0
S3	2016	2016	2016	2	0	2	Export	705	Slovenia	SVN	702	Singapore	SGP								05	VEGETABLES AND FRUIT	1	No Quantity			0		0		11026			0
S3	2016	2016	2016	2	0	2	Export	705	Slovenia	SVN	703	Slovakia	SVK								05	VEGETABLES AND FRUIT	1	No Quantity			0		0		1556524			0
S3	2016	2016	2016	2	0	2	Export	705	Slovenia	SVN	704	Viet Nam	VNM								05	VEGETABLES AND FRUIT	1	No Quantity			0		0		1067989			0
S3	2016	2016	2016	2	0	2	Export	705	Slovenia	SVN	724	Spain	ESP								05	VEGETABLES AND FRUIT	1	No Quantity			0		0		2384658			0
S3	2016	2016	2016	2	0	2	Export	705	Slovenia	SVN	752	Sweden	SWE								05	VEGETABLES AND FRUIT	1	No Quantity			0		0		127579			0
S3	2016	2016	2016	2	0	2	Export	705	Slovenia	SVN	757	Switzerland	CHE								05	VEGETABLES AND FRUIT	1	No Quantity			0		0		218845			0
S3	2016	2016	2016	2	0	2	Export	705	Slovenia	SVN	784	United Arab Emirates	ARE								05	VEGETABLES AND FRUIT	1	No Quantity			0		0		84411			0
S3	2016	2016	2016	2	0	2	Export	705	Slovenia	SVN	804	Ukraine	UKR								05	VEGETABLES AND FRUIT	1	No Quantity			0		0		277053			0
S3	2016	2016	2016	2	0	2	Export	705	Slovenia	SVN	807	North Macedonia	MKD								05	VEGETABLES AND FRUIT	1	No Quantity			0		0		453757			0
S3	2016	2016	2016	2	0	2	Export	705	Slovenia	SVN	818	Egypt	EGY								05	VEGETABLES AND FRUIT	1	No Quantity			0		0		362522			0
S3	2016	2016	2016	2	0	2	Export	705	Slovenia	SVN	826	United Kingdom	GBR								05	VEGETABLES AND FRUIT	1	No Quantity			0		0		4321033			0
S3	2016	2016	2016	2	0	2	Export	705	Slovenia	SVN	842	USA	USA								05	VEGETABLES AND FRUIT	1	No Quantity			0		0		361277			0
S3	2016	2016	2016	2	0	2	Export	710	South Africa	ZAF	0	World	WLD								05	VEGETABLES AND FRUIT	1	No Quantity							3701924695			0
S3	2016	2016	2016	2	0	2	Export	710	South Africa	ZAF	8	Albania	ALB								05	VEGETABLES AND FRUIT	1	No Quantity							258074			0
S3	2016	2016	2016	2	0	2	Export	710	South Africa	ZAF	10	Antarctica	ATA								05	VEGETABLES AND FRUIT	1	No Quantity							798			0
S3	2016	2016	2016	2	0	2	Export	710	South Africa	ZAF	12	Algeria	DZA								05	VEGETABLES AND FRUIT	1	No Quantity							9192330			0
S3	2016	2016	2016	2	0	2	Export	710	South Africa	ZAF	24	Angola	AGO								05	VEGETABLES AND FRUIT	1	No Quantity							30448775			0
S3	2016	2016	2016	2	0	2	Export	710	South Africa	ZAF	28	Antigua and Barbuda	ATG								05	VEGETABLES AND FRUIT	1	No Quantity							24357			0
S3	2016	2016	2016	2	0	2	Export	710	South Africa	ZAF	31	Azerbaijan	AZE								05	VEGETABLES AND FRUIT	1	No Quantity							260595			0
S3	2016	2016	2016	2	0	2	Export	710	South Africa	ZAF	32	Argentina	ARG								05	VEGETABLES AND FRUIT	1	No Quantity							477336			0
S3	2016	2016	2016	2	0	2	Export	710	South Africa	ZAF	36	Australia	AUS								05	VEGETABLES AND FRUIT	1	No Quantity							23974704			0
S3	2016	2016	2016	2	0	2	Export	710	South Africa	ZAF	40	Austria	AUT								05	VEGETABLES AND FRUIT	1	No Quantity							879760			0
S3	2016	2016	2016	2	0	2	Export	710	South Africa	ZAF	44	Bahamas	BHS								05	VEGETABLES AND FRUIT	1	No Quantity							83927			0
S3	2016	2016	2016	2	0	2	Export	710	South Africa	ZAF	48	Bahrain	BHR								05	VEGETABLES AND FRUIT	1	No Quantity							11013581			0
S3	2016	2016	2016	2	0	2	Export	710	South Africa	ZAF	50	Bangladesh	BGD								05	VEGETABLES AND FRUIT	1	No Quantity							38611236			0
S3	2016	2016	2016	2	0	2	Export	710	South Africa	ZAF	51	Armenia	ARM								05	VEGETABLES AND FRUIT	1	No Quantity							29548			0
S3	2016	2016	2016	2	0	2	Export	710	South Africa	ZAF	52	Barbados	BRB								05	VEGETABLES AND FRUIT	1	No Quantity							551990			0
S3	2016	2016	2016	2	0	2	Export	710	South Africa	ZAF	56	Belgium	BEL								05	VEGETABLES AND FRUIT	1	No Quantity							14312709			0
S3	2016	2016	2016	2	0	2	Export	710	South Africa	ZAF	60	Bermuda	BMU								05	VEGETABLES AND FRUIT	1	No Quantity							55227			0
S3	2016	2016	2016	2	0	2	Export	710	South Africa	ZAF	68	Bolivia (Plurinational State of)	BOL								05	VEGETABLES AND FRUIT	1	No Quantity							34052			0
S3	2016	2016	2016	2	0	2	Export	710	South Africa	ZAF	70	Bosnia Herzegovina	BIH								05	VEGETABLES AND FRUIT	1	No Quantity							8855268			0
S3	2016	2016	2016	2	0	2	Export	710	South Africa	ZAF	72	Botswana	BWA								05	VEGETABLES AND FRUIT	1	No Quantity							108740573			0
S3	2016	2016	2016	2	0	2	Export	710	South Africa	ZAF	76	Brazil	BRA								05	VEGETABLES AND FRUIT	1	No Quantity							2325320			0
S3	2016	2016	2016	2	0	2	Export	710	South Africa	ZAF	92	Br. Virgin Isds	VGB								05	VEGETABLES AND FRUIT	1	No Quantity							139105			0
S3	2016	2016	2016	2	0	2	Export	710	South Africa	ZAF	96	Brunei Darussalam	BRN								05	VEGETABLES AND FRUIT	1	No Quantity							52199			0
S3	2016	2016	2016	2	0	2	Export	710	South Africa	ZAF	100	Bulgaria	BGR								05	VEGETABLES AND FRUIT	1	No Quantity							739751			0
S3	2016	2016	2016	2	0	2	Export	710	South Africa	ZAF	104	Myanmar	MMR								05	VEGETABLES AND FRUIT	1	No Quantity							243464			0
S3	2016	2016	2016	2	0	2	Export	710	South Africa	ZAF	108	Burundi	BDI								05	VEGETABLES AND FRUIT	1	No Quantity							1696			0
S3	2016	2016	2016	2	0	2	Export	710	South Africa	ZAF	112	Belarus	BLR								05	VEGETABLES AND FRUIT	1	No Quantity							140715			0
S3	2016	2016	2016	2	0	2	Export	710	South Africa	ZAF	116	Cambodia	KHM								05	VEGETABLES AND FRUIT	1	No Quantity							1282204			0
S3	2016	2016	2016	2	0	2	Export	710	South Africa	ZAF	120	Cameroon	CMR								05	VEGETABLES AND FRUIT	1	No Quantity							5233370			0
S3	2016	2016	2016	2	0	2	Export	710	South Africa	ZAF	124	Canada	CAN								05	VEGETABLES AND FRUIT	1	No Quantity							89359641			0
S3	2016	2016	2016	2	0	2	Export	710	South Africa	ZAF	136	Cayman Isds	CYM								05	VEGETABLES AND FRUIT	1	No Quantity							7518			0
S3	2016	2016	2016	2	0	2	Export	710	South Africa	ZAF	144	Sri Lanka	LKA								05	VEGETABLES AND FRUIT	1	No Quantity							6585191			0
S3	2016	2016	2016	2	0	2	Export	710	South Africa	ZAF	148	Chad	TCD								05	VEGETABLES AND FRUIT	1	No Quantity							107			0
S3	2016	2016	2016	2	0	2	Export	710	South Africa	ZAF	152	Chile	CHL								05	VEGETABLES AND FRUIT	1	No Quantity							7001046			0
S3	2016	2016	2016	2	0	2	Export	710	South Africa	ZAF	156	China	CHN								05	VEGETABLES AND FRUIT	1	No Quantity							73033807			0
S3	2016	2016	2016	2	0	2	Export	710	South Africa	ZAF	170	Colombia	COL								05	VEGETABLES AND FRUIT	1	No Quantity							259408			0
S3	2016	2016	2016	2	0	2	Export	710	South Africa	ZAF	174	Comoros	COM								05	VEGETABLES AND FRUIT	1	No Quantity							232831			0
S3	2016	2016	2016	2	0	2	Export	710	South Africa	ZAF	178	Congo	COG								05	VEGETABLES AND FRUIT	1	No Quantity							3972003			0
S3	2016	2016	2016	2	0	2	Export	710	South Africa	ZAF	180	Dem. Rep. of the Congo	COD								05	VEGETABLES AND FRUIT	1	No Quantity							6406547			0
S3	2016	2016	2016	2	0	2	Export	710	South Africa	ZAF	188	Costa Rica	CRI								05	VEGETABLES AND FRUIT	1	No Quantity							30466			0
S3	2016	2016	2016	2	0	2	Export	710	South Africa	ZAF	191	Croatia	HRV								05	VEGETABLES AND FRUIT	1	No Quantity							322818			0
S3	2016	2016	2016	2	0	2	Export	710	South Africa	ZAF	196	Cyprus	CYP								05	VEGETABLES AND FRUIT	1	No Quantity							608852			0
S3	2016	2016	2016	2	0	2	Export	710	South Africa	ZAF	203	Czechia	CZE								05	VEGETABLES AND FRUIT	1	No Quantity							361468			0
S3	2016	2016	2016	2	0	2	Export	710	South Africa	ZAF	204	Benin	BEN								05	VEGETABLES AND FRUIT	1	No Quantity							3952938			0
S3	2016	2016	2016	2	0	2	Export	710	South Africa	ZAF	208	Denmark	DNK								05	VEGETABLES AND FRUIT	1	No Quantity							6543834			0
S3	2016	2016	2016	2	0	2	Export	710	South Africa	ZAF	214	Dominican Rep.	DOM								05	VEGETABLES AND FRUIT	1	No Quantity							50524			0
S3	2016	2016	2016	2	0	2	Export	710	South Africa	ZAF	218	Ecuador	ECU								05	VEGETABLES AND FRUIT	1	No Quantity							7437			0
S3	2016	2016	2016	2	0	2	Export	710	South Africa	ZAF	226	Equatorial Guinea	GNQ								05	VEGETABLES AND FRUIT	1	No Quantity							258714			0
S3	2016	2016	2016	2	0	2	Export	710	South Africa	ZAF	231	Ethiopia	ETH								05	VEGETABLES AND FRUIT	1	No Quantity							2108705			0
S3	2016	2016	2016	2	0	2	Export	710	South Africa	ZAF	233	Estonia	EST								05	VEGETABLES AND FRUIT	1	No Quantity							50108			0
S3	2016	2016	2016	2	0	2	Export	710	South Africa	ZAF	238	Falkland Isds (Malvinas)	FLK								05	VEGETABLES AND FRUIT	1	No Quantity							11524			0
S3	2016	2016	2016	2	0	2	Export	710	South Africa	ZAF	246	Finland	FIN								05	VEGETABLES AND FRUIT	1	No Quantity							3997988			0
S3	2016	2016	2016	2	0	2	Export	710	South Africa	ZAF	251	France	FRA								05	VEGETABLES AND FRUIT	1	No Quantity							47567484			0
S3	2016	2016	2016	2	0	2	Export	710	South Africa	ZAF	258	French Polynesia	PYF								05	VEGETABLES AND FRUIT	1	No Quantity							155859			0
S3	2016	2016	2016	2	0	2	Export	710	South Africa	ZAF	262	Djibouti	DJI								05	VEGETABLES AND FRUIT	1	No Quantity							939680			0
S3	2016	2016	2016	2	0	2	Export	710	South Africa	ZAF	266	Gabon	GAB								05	VEGETABLES AND FRUIT	1	No Quantity							7189666			0
S3	2016	2016	2016	2	0	2	Export	710	South Africa	ZAF	268	Georgia	GEO								05	VEGETABLES AND FRUIT	1	No Quantity							3798494			0
S3	2016	2016	2016	2	0	2	Export	710	South Africa	ZAF	270	Gambia	GMB								05	VEGETABLES AND FRUIT	1	No Quantity							391074			0
S3	2016	2016	2016	2	0	2	Export	710	South Africa	ZAF	276	Germany	DEU								05	VEGETABLES AND FRUIT	1	No Quantity							144704119			0
S3	2016	2016	2016	2	0	2	Export	710	South Africa	ZAF	288	Ghana	GHA								05	VEGETABLES AND FRUIT	1	No Quantity							14519610			0
S3	2016	2016	2016	2	0	2	Export	710	South Africa	ZAF	300	Greece	GRC								05	VEGETABLES AND FRUIT	1	No Quantity							6359589			0
S3	2016	2016	2016	2	0	2	Export	710	South Africa	ZAF	308	Grenada	GRD								05	VEGETABLES AND FRUIT	1	No Quantity							18996			0
S3	2016	2016	2016	2	0	2	Export	710	South Africa	ZAF	320	Guatemala	GTM								05	VEGETABLES AND FRUIT	1	No Quantity							32322			0
S3	2016	2016	2016	2	0	2	Export	710	South Africa	ZAF	324	Guinea	GIN								05	VEGETABLES AND FRUIT	1	No Quantity							320187			0
S3	2016	2016	2016	2	0	2	Export	710	South Africa	ZAF	328	Guyana	GUY								05	VEGETABLES AND FRUIT	1	No Quantity							14			0
S3	2016	2016	2016	2	0	2	Export	710	South Africa	ZAF	332	Haiti	HTI								05	VEGETABLES AND FRUIT	1	No Quantity							74710			0
S3	2016	2016	2016	2	0	2	Export	710	South Africa	ZAF	336	Holy See (Vatican City State)	VAT								05	VEGETABLES AND FRUIT	1	No Quantity							49850			0
S3	2016	2016	2016	2	0	2	Export	710	South Africa	ZAF	340	Honduras	HND								05	VEGETABLES AND FRUIT	1	No Quantity							136780			0
S3	2016	2016	2016	2	0	2	Export	710	South Africa	ZAF	344	China, Hong Kong SAR	HKG								05	VEGETABLES AND FRUIT	1	No Quantity							221251555			0
S3	2016	2016	2016	2	0	2	Export	710	South Africa	ZAF	348	Hungary	HUN								05	VEGETABLES AND FRUIT	1	No Quantity							21368			0
S3	2016	2016	2016	2	0	2	Export	710	South Africa	ZAF	352	Iceland	ISL								05	VEGETABLES AND FRUIT	1	No Quantity							32195			0
S3	2016	2016	2016	2	0	2	Export	710	South Africa	ZAF	360	Indonesia	IDN								05	VEGETABLES AND FRUIT	1	No Quantity							15429143			0
S3	2016	2016	2016	2	0	2	Export	710	South Africa	ZAF	364	Iran	IRN								05	VEGETABLES AND FRUIT	1	No Quantity							217058			0
S3	2016	2016	2016	2	0	2	Export	710	South Africa	ZAF	368	Iraq	IRQ								05	VEGETABLES AND FRUIT	1	No Quantity							69846			0
S3	2016	2016	2016	2	0	2	Export	710	South Africa	ZAF	372	Ireland	IRL								05	VEGETABLES AND FRUIT	1	No Quantity							19185536			0
S3	2016	2016	2016	2	0	2	Export	710	South Africa	ZAF	376	Israel	ISR								05	VEGETABLES AND FRUIT	1	No Quantity							8933026			0
S3	2016	2016	2016	2	0	2	Export	710	South Africa	ZAF	381	Italy	ITA								05	VEGETABLES AND FRUIT	1	No Quantity							43517882			0
S3	2016	2016	2016	2	0	2	Export	710	South Africa	ZAF	384	Côte d'Ivoire	CIV								05	VEGETABLES AND FRUIT	1	No Quantity							6138065			0
S3	2016	2016	2016	2	0	2	Export	710	South Africa	ZAF	388	Jamaica	JAM								05	VEGETABLES AND FRUIT	1	No Quantity							98011			0
S3	2016	2016	2016	2	0	2	Export	710	South Africa	ZAF	392	Japan	JPN								05	VEGETABLES AND FRUIT	1	No Quantity							79377991			0
S3	2016	2016	2016	2	0	2	Export	710	South Africa	ZAF	398	Kazakhstan	KAZ								05	VEGETABLES AND FRUIT	1	No Quantity							71233			0
S3	2016	2016	2016	2	0	2	Export	710	South Africa	ZAF	400	Jordan	JOR								05	VEGETABLES AND FRUIT	1	No Quantity							1707550			0
S3	2016	2016	2016	2	0	2	Export	710	South Africa	ZAF	404	Kenya	KEN								05	VEGETABLES AND FRUIT	1	No Quantity							20510385			0
S3	2016	2016	2016	2	0	2	Export	710	South Africa	ZAF	410	Rep. of Korea	KOR								05	VEGETABLES AND FRUIT	1	No Quantity							11744787			0
S3	2016	2016	2016	2	0	2	Export	710	South Africa	ZAF	414	Kuwait	KWT								05	VEGETABLES AND FRUIT	1	No Quantity							31393610			0
S3	2016	2016	2016	2	0	2	Export	710	South Africa	ZAF	422	Lebanon	LBN								05	VEGETABLES AND FRUIT	1	No Quantity							3364357			0
S3	2016	2016	2016	2	0	2	Export	710	South Africa	ZAF	426	Lesotho	LSO								05	VEGETABLES AND FRUIT	1	No Quantity							33774660			0
S3	2016	2016	2016	2	0	2	Export	710	South Africa	ZAF	428	Latvia	LVA								05	VEGETABLES AND FRUIT	1	No Quantity							252766			0
S3	2016	2016	2016	2	0	2	Export	710	South Africa	ZAF	430	Liberia	LBR								05	VEGETABLES AND FRUIT	1	No Quantity							1091066			0
S3	2016	2016	2016	2	0	2	Export	710	South Africa	ZAF	434	Libya	LBY								05	VEGETABLES AND FRUIT	1	No Quantity							3228374			0
S3	2016	2016	2016	2	0	2	Export	710	South Africa	ZAF	440	Lithuania	LTU								05	VEGETABLES AND FRUIT	1	No Quantity							3069292			0
S3	2016	2016	2016	2	0	2	Export	710	South Africa	ZAF	442	Luxembourg	LUX								05	VEGETABLES AND FRUIT	1	No Quantity							1371671			0
S3	2016	2016	2016	2	0	2	Export	710	South Africa	ZAF	446	China, Macao SAR	MAC								05	VEGETABLES AND FRUIT	1	No Quantity							698531			0
S3	2016	2016	2016	2	0	2	Export	710	South Africa	ZAF	450	Madagascar	MDG								05	VEGETABLES AND FRUIT	1	No Quantity							2112166			0
S3	2016	2016	2016	2	0	2	Export	710	South Africa	ZAF	454	Malawi	MWI								05	VEGETABLES AND FRUIT	1	No Quantity							7340203			0
S3	2016	2016	2016	2	0	2	Export	710	South Africa	ZAF	458	Malaysia	MYS								05	VEGETABLES AND FRUIT	1	No Quantity							94928734			0
S3	2016	2016	2016	2	0	2	Export	710	South Africa	ZAF	462	Maldives	MDV								05	VEGETABLES AND FRUIT	1	No Quantity							2458201			0
S3	2016	2016	2016	2	0	2	Export	710	South Africa	ZAF	466	Mali	MLI								05	VEGETABLES AND FRUIT	1	No Quantity							1242949			0
S3	2016	2016	2016	2	0	2	Export	710	South Africa	ZAF	470	Malta	MLT								05	VEGETABLES AND FRUIT	1	No Quantity							268590			0
S3	2016	2016	2016	2	0	2	Export	710	South Africa	ZAF	478	Mauritania	MRT								05	VEGETABLES AND FRUIT	1	No Quantity							340032			0
S3	2016	2016	2016	2	0	2	Export	710	South Africa	ZAF	480	Mauritius	MUS								05	VEGETABLES AND FRUIT	1	No Quantity							25482543			0
S3	2016	2016	2016	2	0	2	Export	710	South Africa	ZAF	484	Mexico	MEX								05	VEGETABLES AND FRUIT	1	No Quantity							24885			0
S3	2016	2016	2016	2	0	2	Export	710	South Africa	ZAF	490	Other Asia, nes									05	VEGETABLES AND FRUIT	1	No Quantity							23492014			0
S3	2016	2016	2016	2	0	2	Export	710	South Africa	ZAF	498	Rep. of Moldova	MDA								05	VEGETABLES AND FRUIT	1	No Quantity							163750			0
S3	2016	2016	2016	2	0	2	Export	710	South Africa	ZAF	499	Montenegro	MNE								05	VEGETABLES AND FRUIT	1	No Quantity							493168			0
S3	2016	2016	2016	2	0	2	Export	710	South Africa	ZAF	504	Morocco	MAR								05	VEGETABLES AND FRUIT	1	No Quantity							866582			0
S3	2016	2016	2016	2	0	2	Export	710	South Africa	ZAF	508	Mozambique	MOZ								05	VEGETABLES AND FRUIT	1	No Quantity							73968013			0
S3	2016	2016	2016	2	0	2	Export	710	South Africa	ZAF	512	Oman	OMN								05	VEGETABLES AND FRUIT	1	No Quantity							9689194			0
S3	2016	2016	2016	2	0	2	Export	710	South Africa	ZAF	516	Namibia	NAM								05	VEGETABLES AND FRUIT	1	No Quantity							96050455			0
S3	2016	2016	2016	2	0	2	Export	710	South Africa	ZAF	524	Nepal	NPL								05	VEGETABLES AND FRUIT	1	No Quantity							92112			0
S3	2016	2016	2016	2	0	2	Export	710	South Africa	ZAF	528	Netherlands	NLD								05	VEGETABLES AND FRUIT	1	No Quantity							649040755			0
S3	2016	2016	2016	2	0	2	Export	710	South Africa	ZAF	531	Curaçao	CUW								05	VEGETABLES AND FRUIT	1	No Quantity							780146			0
S3	2016	2016	2016	2	0	2	Export	710	South Africa	ZAF	540	New Caledonia	NCL								05	VEGETABLES AND FRUIT	1	No Quantity							30349			0
S3	2016	2016	2016	2	0	2	Export	710	South Africa	ZAF	554	New Zealand	NZL								05	VEGETABLES AND FRUIT	1	No Quantity							10467002			0
S3	2016	2016	2016	2	0	2	Export	710	South Africa	ZAF	562	Niger	NER								05	VEGETABLES AND FRUIT	1	No Quantity							77421			0
S3	2016	2016	2016	2	0	2	Export	710	South Africa	ZAF	566	Nigeria	NGA								05	VEGETABLES AND FRUIT	1	No Quantity							42592422			0
S3	2016	2016	2016	2	0	2	Export	710	South Africa	ZAF	579	Norway	NOR								05	VEGETABLES AND FRUIT	1	No Quantity							15255336			0
S3	2016	2016	2016	2	0	2	Export	710	South Africa	ZAF	586	Pakistan	PAK								05	VEGETABLES AND FRUIT	1	No Quantity							2096916			0
S3	2016	2016	2016	2	0	2	Export	710	South Africa	ZAF	598	Papua New Guinea	PNG								05	VEGETABLES AND FRUIT	1	No Quantity							95586			0
S3	2016	2016	2016	2	0	2	Export	710	South Africa	ZAF	600	Paraguay	PRY								05	VEGETABLES AND FRUIT	1	No Quantity							3900			0
S3	2016	2016	2016	2	0	2	Export	710	South Africa	ZAF	604	Peru	PER								05	VEGETABLES AND FRUIT	1	No Quantity							573475			0
S3	2016	2016	2016	2	0	2	Export	710	South Africa	ZAF	608	Philippines	PHL								05	VEGETABLES AND FRUIT	1	No Quantity							4892369			0
S3	2016	2016	2016	2	0	2	Export	710	South Africa	ZAF	616	Poland	POL								05	VEGETABLES AND FRUIT	1	No Quantity							2794534			0
S3	2016	2016	2016	2	0	2	Export	710	South Africa	ZAF	620	Portugal	PRT								05	VEGETABLES AND FRUIT	1	No Quantity							51505779			0
S3	2016	2016	2016	2	0	2	Export	710	South Africa	ZAF	624	Guinea-Bissau	GNB								05	VEGETABLES AND FRUIT	1	No Quantity							175485			0
S3	2016	2016	2016	2	0	2	Export	710	South Africa	ZAF	634	Qatar	QAT								05	VEGETABLES AND FRUIT	1	No Quantity							7226542			0
S3	2016	2016	2016	2	0	2	Export	710	South Africa	ZAF	642	Romania	ROU								05	VEGETABLES AND FRUIT	1	No Quantity							888096			0
S3	2016	2016	2016	2	0	2	Export	710	South Africa	ZAF	643	Russian Federation	RUS								05	VEGETABLES AND FRUIT	1	No Quantity							123966297			0
S3	2016	2016	2016	2	0	2	Export	710	South Africa	ZAF	646	Rwanda	RWA								05	VEGETABLES AND FRUIT	1	No Quantity							138576			0
S3	2016	2016	2016	2	0	2	Export	710	South Africa	ZAF	654	Saint Helena	SHN								05	VEGETABLES AND FRUIT	1	No Quantity							887821			0
S3	2016	2016	2016	2	0	2	Export	710	South Africa	ZAF	659	Saint Kitts and Nevis	KNA								05	VEGETABLES AND FRUIT	1	No Quantity							2042			0
S3	2016	2016	2016	2	0	2	Export	710	South Africa	ZAF	662	Saint Lucia	LCA								05	VEGETABLES AND FRUIT	1	No Quantity							20425			0
S3	2016	2016	2016	2	0	2	Export	710	South Africa	ZAF	670	Saint Vincent and the Grenadines	VCT								05	VEGETABLES AND FRUIT	1	No Quantity							13071			0
S3	2016	2016	2016	2	0	2	Export	710	South Africa	ZAF	682	Saudi Arabia	SAU								05	VEGETABLES AND FRUIT	1	No Quantity							114362142			0
S3	2016	2016	2016	2	0	2	Export	710	South Africa	ZAF	686	Senegal	SEN								05	VEGETABLES AND FRUIT	1	No Quantity							15434839			0
S3	2016	2016	2016	2	0	2	Export	710	South Africa	ZAF	688	Serbia	SRB								05	VEGETABLES AND FRUIT	1	No Quantity							156684			0
S3	2016	2016	2016	2	0	2	Export	710	South Africa	ZAF	690	Seychelles	SYC								05	VEGETABLES AND FRUIT	1	No Quantity							4921017			0
S3	2016	2016	2016	2	0	2	Export	710	South Africa	ZAF	694	Sierra Leone	SLE								05	VEGETABLES AND FRUIT	1	No Quantity							332047			0
S3	2016	2016	2016	2	0	2	Export	710	South Africa	ZAF	699	India	IND								05	VEGETABLES AND FRUIT	1	No Quantity							13962391			0
S3	2016	2016	2016	2	0	2	Export	710	South Africa	ZAF	702	Singapore	SGP								05	VEGETABLES AND FRUIT	1	No Quantity							42782493			0
S3	2016	2016	2016	2	0	2	Export	710	South Africa	ZAF	704	Viet Nam	VNM								05	VEGETABLES AND FRUIT	1	No Quantity							60072640			0
S3	2016	2016	2016	2	0	2	Export	710	South Africa	ZAF	705	Slovenia	SVN								05	VEGETABLES AND FRUIT	1	No Quantity							873750			0
S3	2016	2016	2016	2	0	2	Export	710	South Africa	ZAF	706	Somalia	SOM								05	VEGETABLES AND FRUIT	1	No Quantity							48240			0
S3	2016	2016	2016	2	0	2	Export	710	South Africa	ZAF	716	Zimbabwe	ZWE								05	VEGETABLES AND FRUIT	1	No Quantity							36465548			0
S3	2016	2016	2016	2	0	2	Export	710	South Africa	ZAF	724	Spain	ESP								05	VEGETABLES AND FRUIT	1	No Quantity							23452097			0
S3	2016	2016	2016	2	0	2	Export	710	South Africa	ZAF	728	South Sudan	SSD								05	VEGETABLES AND FRUIT	1	No Quantity							26086			0
S3	2016	2016	2016	2	0	2	Export	710	South Africa	ZAF	729	Sudan	SDN								05	VEGETABLES AND FRUIT	1	No Quantity							144578			0
S3	2016	2016	2016	2	0	2	Export	710	South Africa	ZAF	740	Suriname	SUR								05	VEGETABLES AND FRUIT	1	No Quantity							208543			0
S3	2016	2016	2016	2	0	2	Export	710	South Africa	ZAF	748	Swaziland	SWZ								05	VEGETABLES AND FRUIT	1	No Quantity							32588433			0
S3	2016	2016	2016	2	0	2	Export	710	South Africa	ZAF	752	Sweden	SWE								05	VEGETABLES AND FRUIT	1	No Quantity							12614499			0
S3	2016	2016	2016	2	0	2	Export	710	South Africa	ZAF	757	Switzerland	CHE								05	VEGETABLES AND FRUIT	1	No Quantity							16379744			0
S3	2016	2016	2016	2	0	2	Export	710	South Africa	ZAF	764	Thailand	THA								05	VEGETABLES AND FRUIT	1	No Quantity							3084636			0
S3	2016	2016	2016	2	0	2	Export	710	South Africa	ZAF	768	Togo	TGO								05	VEGETABLES AND FRUIT	1	No Quantity							2864483			0
S3	2016	2016	2016	2	0	2	Export	710	South Africa	ZAF	780	Trinidad and Tobago	TTO								05	VEGETABLES AND FRUIT	1	No Quantity							486583			0
S3	2016	2016	2016	2	0	2	Export	710	South Africa	ZAF	784	United Arab Emirates	ARE								05	VEGETABLES AND FRUIT	1	No Quantity							205024147			0
S3	2016	2016	2016	2	0	2	Export	710	South Africa	ZAF	788	Tunisia	TUN								05	VEGETABLES AND FRUIT	1	No Quantity							154995			0
S3	2016	2016	2016	2	0	2	Export	710	South Africa	ZAF	792	Turkey	TUR								05	VEGETABLES AND FRUIT	1	No Quantity							2398768			0
S3	2016	2016	2016	2	0	2	Export	710	South Africa	ZAF	800	Uganda	UGA								05	VEGETABLES AND FRUIT	1	No Quantity							2510270			0
S3	2016	2016	2016	2	0	2	Export	710	South Africa	ZAF	804	Ukraine	UKR								05	VEGETABLES AND FRUIT	1	No Quantity							4843179			0
S3	2016	2016	2016	2	0	2	Export	710	South Africa	ZAF	807	North Macedonia	MKD								05	VEGETABLES AND FRUIT	1	No Quantity							56632			0
S3	2016	2016	2016	2	0	2	Export	710	South Africa	ZAF	818	Egypt	EGY								05	VEGETABLES AND FRUIT	1	No Quantity							1814741			0
S3	2016	2016	2016	2	0	2	Export	710	South Africa	ZAF	826	United Kingdom	GBR								05	VEGETABLES AND FRUIT	1	No Quantity							484757096			0
S3	2016	2016	2016	2	0	2	Export	710	South Africa	ZAF	834	United Rep. of Tanzania	TZA								05	VEGETABLES AND FRUIT	1	No Quantity							6395686			0
S3	2016	2016	2016	2	0	2	Export	710	South Africa	ZAF	837	Bunkers									05	VEGETABLES AND FRUIT	1	No Quantity							251841			0
S3	2016	2016	2016	2	0	2	Export	710	South Africa	ZAF	842	USA	USA								05	VEGETABLES AND FRUIT	1	No Quantity							121375356			0
S3	2016	2016	2016	2	0	2	Export	710	South Africa	ZAF	854	Burkina Faso	BFA								05	VEGETABLES AND FRUIT	1	No Quantity							163341			0
S3	2016	2016	2016	2	0	2	Export	710	South Africa	ZAF	858	Uruguay	URY								05	VEGETABLES AND FRUIT	1	No Quantity							203321			0
S3	2016	2016	2016	2	0	2	Export	710	South Africa	ZAF	860	Uzbekistan	UZB								05	VEGETABLES AND FRUIT	1	No Quantity							23123			0
S3	2016	2016	2016	2	0	2	Export	710	South Africa	ZAF	887	Yemen	YEM								05	VEGETABLES AND FRUIT	1	No Quantity							73224			0
S3	2016	2016	2016	2	0	2	Export	710	South Africa	ZAF	894	Zambia	ZMB								05	VEGETABLES AND FRUIT	1	No Quantity							41198945			0
S3	2016	2016	2016	2	0	2	Export	710	South Africa	ZAF	899	Areas, nes									05	VEGETABLES AND FRUIT	1	No Quantity							946086			0
S3	2016	2016	2016	2	0	2	Export	705	Slovenia	SVN	0	World	WLD								06	SUGAR,SUGR.PREPTNS,HONEY	1	No Quantity			0				36002649			4
S3	2016	2016	2016	2	0	2	Export	705	Slovenia	SVN	8	Albania	ALB								06	SUGAR,SUGR.PREPTNS,HONEY	1	No Quantity			0		0		85884			0
S3	2016	2016	2016	2	0	2	Export	705	Slovenia	SVN	31	Azerbaijan	AZE								06	SUGAR,SUGR.PREPTNS,HONEY	1	No Quantity			0				673			4
S3	2016	2016	2016	2	0	2	Export	705	Slovenia	SVN	36	Australia	AUS								06	SUGAR,SUGR.PREPTNS,HONEY	1	No Quantity			0		0		6265			0
S3	2016	2016	2016	2	0	2	Export	705	Slovenia	SVN	40	Austria	AUT								06	SUGAR,SUGR.PREPTNS,HONEY	1	No Quantity			0		0		1400348			0
S3	2016	2016	2016	2	0	2	Export	705	Slovenia	SVN	56	Belgium	BEL								06	SUGAR,SUGR.PREPTNS,HONEY	1	No Quantity			0		0		16			0
S3	2016	2016	2016	2	0	2	Export	705	Slovenia	SVN	70	Bosnia Herzegovina	BIH								06	SUGAR,SUGR.PREPTNS,HONEY	1	No Quantity			0				1251562			4
S3	2016	2016	2016	2	0	2	Export	705	Slovenia	SVN	100	Bulgaria	BGR								06	SUGAR,SUGR.PREPTNS,HONEY	1	No Quantity			0		0		99597			0
S3	2016	2016	2016	2	0	2	Export	705	Slovenia	SVN	112	Belarus	BLR								06	SUGAR,SUGR.PREPTNS,HONEY	1	No Quantity			0		0		7244			0
S3	2016	2016	2016	2	0	2	Export	705	Slovenia	SVN	124	Canada	CAN								06	SUGAR,SUGR.PREPTNS,HONEY	1	No Quantity			0		0		342637			0
S3	2016	2016	2016	2	0	2	Export	705	Slovenia	SVN	156	China	CHN								06	SUGAR,SUGR.PREPTNS,HONEY	1	No Quantity			0		0		29160			0
S3	2016	2016	2016	2	0	2	Export	705	Slovenia	SVN	191	Croatia	HRV								06	SUGAR,SUGR.PREPTNS,HONEY	1	No Quantity			0		0		12563756			0
S3	2016	2016	2016	2	0	2	Export	705	Slovenia	SVN	203	Czechia	CZE								06	SUGAR,SUGR.PREPTNS,HONEY	1	No Quantity			0		0		1956818			0
S3	2016	2016	2016	2	0	2	Export	705	Slovenia	SVN	208	Denmark	DNK								06	SUGAR,SUGR.PREPTNS,HONEY	1	No Quantity			0		0		4357			0
S3	2016	2016	2016	2	0	2	Export	705	Slovenia	SVN	233	Estonia	EST								06	SUGAR,SUGR.PREPTNS,HONEY	1	No Quantity			0		0		1816			0
S3	2016	2016	2016	2	0	2	Export	705	Slovenia	SVN	251	France	FRA								06	SUGAR,SUGR.PREPTNS,HONEY	1	No Quantity			0		0		1566735			0
S3	2016	2016	2016	2	0	2	Export	705	Slovenia	SVN	276	Germany	DEU								06	SUGAR,SUGR.PREPTNS,HONEY	1	No Quantity			0		0		2726123			0
S3	2016	2016	2016	2	0	2	Export	705	Slovenia	SVN	300	Greece	GRC								06	SUGAR,SUGR.PREPTNS,HONEY	1	No Quantity			0		0		72135			0
S3	2016	2016	2016	2	0	2	Export	705	Slovenia	SVN	344	China, Hong Kong SAR	HKG								06	SUGAR,SUGR.PREPTNS,HONEY	1	No Quantity			0		0		720			0
S3	2016	2016	2016	2	0	2	Export	705	Slovenia	SVN	348	Hungary	HUN								06	SUGAR,SUGR.PREPTNS,HONEY	1	No Quantity			0		0		248103			0
S3	2016	2016	2016	2	0	2	Export	705	Slovenia	SVN	352	Iceland	ISL								06	SUGAR,SUGR.PREPTNS,HONEY	1	No Quantity			0		0		3991			0
S3	2016	2016	2016	2	0	2	Export	705	Slovenia	SVN	364	Iran	IRN								06	SUGAR,SUGR.PREPTNS,HONEY	1	No Quantity			0		0		1802			0
S3	2016	2016	2016	2	0	2	Export	705	Slovenia	SVN	368	Iraq	IRQ								06	SUGAR,SUGR.PREPTNS,HONEY	1	No Quantity			0		0		24944			0
S3	2016	2016	2016	2	0	2	Export	705	Slovenia	SVN	376	Israel	ISR								06	SUGAR,SUGR.PREPTNS,HONEY	1	No Quantity			0		0		1242736			0
S3	2016	2016	2016	2	0	2	Export	705	Slovenia	SVN	381	Italy	ITA								06	SUGAR,SUGR.PREPTNS,HONEY	1	No Quantity			0		0		7062349			0
S3	2016	2016	2016	2	0	2	Export	705	Slovenia	SVN	392	Japan	JPN								06	SUGAR,SUGR.PREPTNS,HONEY	1	No Quantity			0		0		879750			0
S3	2016	2016	2016	2	0	2	Export	705	Slovenia	SVN	398	Kazakhstan	KAZ								06	SUGAR,SUGR.PREPTNS,HONEY	1	No Quantity			0				33374			4
S3	2016	2016	2016	2	0	2	Export	705	Slovenia	SVN	414	Kuwait	KWT								06	SUGAR,SUGR.PREPTNS,HONEY	1	No Quantity			0		0		1816			0
S3	2016	2016	2016	2	0	2	Export	705	Slovenia	SVN	428	Latvia	LVA								06	SUGAR,SUGR.PREPTNS,HONEY	1	No Quantity			0		0		19831			0
S3	2016	2016	2016	2	0	2	Export	705	Slovenia	SVN	440	Lithuania	LTU								06	SUGAR,SUGR.PREPTNS,HONEY	1	No Quantity			0		0		9139			0
S3	2016	2016	2016	2	0	2	Export	705	Slovenia	SVN	450	Madagascar	MDG								06	SUGAR,SUGR.PREPTNS,HONEY	1	No Quantity			0		0		23916			0
S3	2016	2016	2016	2	0	2	Export	705	Slovenia	SVN	490	Other Asia, nes									06	SUGAR,SUGR.PREPTNS,HONEY	1	No Quantity			0		0		63386			0
S3	2016	2016	2016	2	0	2	Export	705	Slovenia	SVN	496	Mongolia	MNG								06	SUGAR,SUGR.PREPTNS,HONEY	1	No Quantity			0		0		32442			0
S3	2016	2016	2016	2	0	2	Export	705	Slovenia	SVN	498	Rep. of Moldova	MDA								06	SUGAR,SUGR.PREPTNS,HONEY	1	No Quantity			0		0		2675			0
S3	2016	2016	2016	2	0	2	Export	705	Slovenia	SVN	499	Montenegro	MNE								06	SUGAR,SUGR.PREPTNS,HONEY	1	No Quantity			0		0		191677			0
S3	2016	2016	2016	2	0	2	Export	705	Slovenia	SVN	512	Oman	OMN								06	SUGAR,SUGR.PREPTNS,HONEY	1	No Quantity			0		0		1			0
S3	2016	2016	2016	2	0	2	Export	705	Slovenia	SVN	528	Netherlands	NLD								06	SUGAR,SUGR.PREPTNS,HONEY	1	No Quantity			0		0		1235964			0
S3	2016	2016	2016	2	0	2	Export	705	Slovenia	SVN	616	Poland	POL								06	SUGAR,SUGR.PREPTNS,HONEY	1	No Quantity			0		0		212357			0
S3	2016	2016	2016	2	0	2	Export	705	Slovenia	SVN	620	Portugal	PRT								06	SUGAR,SUGR.PREPTNS,HONEY	1	No Quantity			0		0		20017			0
S3	2016	2016	2016	2	0	2	Export	705	Slovenia	SVN	642	Romania	ROU								06	SUGAR,SUGR.PREPTNS,HONEY	1	No Quantity			0		0		374816			0
S3	2016	2016	2016	2	0	2	Export	705	Slovenia	SVN	643	Russian Federation	RUS								06	SUGAR,SUGR.PREPTNS,HONEY	1	No Quantity			0				134088			4
S3	2016	2016	2016	2	0	2	Export	705	Slovenia	SVN	682	Saudi Arabia	SAU								06	SUGAR,SUGR.PREPTNS,HONEY	1	No Quantity			0		0		26938			0
S3	2016	2016	2016	2	0	2	Export	705	Slovenia	SVN	688	Serbia	SRB								06	SUGAR,SUGR.PREPTNS,HONEY	1	No Quantity			0		0		948514			0
S3	2016	2016	2016	2	0	2	Export	705	Slovenia	SVN	702	Singapore	SGP								06	SUGAR,SUGR.PREPTNS,HONEY	1	No Quantity			0		0		1030			0
S3	2016	2016	2016	2	0	2	Export	705	Slovenia	SVN	703	Slovakia	SVK								06	SUGAR,SUGR.PREPTNS,HONEY	1	No Quantity			0		0		92642			0
S3	2016	2016	2016	2	0	2	Export	705	Slovenia	SVN	724	Spain	ESP								06	SUGAR,SUGR.PREPTNS,HONEY	1	No Quantity			0		0		11312			0
S3	2016	2016	2016	2	0	2	Export	705	Slovenia	SVN	752	Sweden	SWE								06	SUGAR,SUGR.PREPTNS,HONEY	1	No Quantity			0		0		21381			0
S3	2016	2016	2016	2	0	2	Export	705	Slovenia	SVN	757	Switzerland	CHE								06	SUGAR,SUGR.PREPTNS,HONEY	1	No Quantity			0		0		10746			0
S3	2016	2016	2016	2	0	2	Export	705	Slovenia	SVN	784	United Arab Emirates	ARE								06	SUGAR,SUGR.PREPTNS,HONEY	1	No Quantity			0		0		14933			0
S3	2016	2016	2016	2	0	2	Export	705	Slovenia	SVN	792	Turkey	TUR								06	SUGAR,SUGR.PREPTNS,HONEY	1	No Quantity			0		0		2497			0
S3	2016	2016	2016	2	0	2	Export	705	Slovenia	SVN	804	Ukraine	UKR								06	SUGAR,SUGR.PREPTNS,HONEY	1	No Quantity			0		0		464522			0
S3	2016	2016	2016	2	0	2	Export	705	Slovenia	SVN	807	North Macedonia	MKD								06	SUGAR,SUGR.PREPTNS,HONEY	1	No Quantity			0		0		384210			4
S3	2016	2016	2016	2	0	2	Export	705	Slovenia	SVN	826	United Kingdom	GBR								06	SUGAR,SUGR.PREPTNS,HONEY	1	No Quantity			0		0		78617			0
S3	2016	2016	2016	2	0	2	Export	705	Slovenia	SVN	842	USA	USA								06	SUGAR,SUGR.PREPTNS,HONEY	1	No Quantity			0		0		10227			0
S3	2016	2016	2016	2	0	2	Export	705	Slovenia	SVN	860	Uzbekistan	UZB								06	SUGAR,SUGR.PREPTNS,HONEY	1	No Quantity			0				36			4
S3	2016	2016	2016	2	0	2	Export	710	South Africa	ZAF	0	World	WLD								06	SUGAR,SUGR.PREPTNS,HONEY	1	No Quantity							244899183			0
S3	2016	2016	2016	2	0	2	Export	710	South Africa	ZAF	10	Antarctica	ATA								06	SUGAR,SUGR.PREPTNS,HONEY	1	No Quantity							10			0
S3	2016	2016	2016	2	0	2	Export	710	South Africa	ZAF	12	Algeria	DZA								06	SUGAR,SUGR.PREPTNS,HONEY	1	No Quantity							7710			0
S3	2016	2016	2016	2	0	2	Export	710	South Africa	ZAF	24	Angola	AGO								06	SUGAR,SUGR.PREPTNS,HONEY	1	No Quantity							5090554			0
S3	2016	2016	2016	2	0	2	Export	710	South Africa	ZAF	36	Australia	AUS								06	SUGAR,SUGR.PREPTNS,HONEY	1	No Quantity							3946200			0
S3	2016	2016	2016	2	0	2	Export	710	South Africa	ZAF	40	Austria	AUT								06	SUGAR,SUGR.PREPTNS,HONEY	1	No Quantity							58			0
S3	2016	2016	2016	2	0	2	Export	710	South Africa	ZAF	48	Bahrain	BHR								06	SUGAR,SUGR.PREPTNS,HONEY	1	No Quantity							67210			0
S3	2016	2016	2016	2	0	2	Export	710	South Africa	ZAF	52	Barbados	BRB								06	SUGAR,SUGR.PREPTNS,HONEY	1	No Quantity							11773			0
S3	2016	2016	2016	2	0	2	Export	710	South Africa	ZAF	56	Belgium	BEL								06	SUGAR,SUGR.PREPTNS,HONEY	1	No Quantity							4726			0
S3	2016	2016	2016	2	0	2	Export	710	South Africa	ZAF	72	Botswana	BWA								06	SUGAR,SUGR.PREPTNS,HONEY	1	No Quantity							46885077			0
S3	2016	2016	2016	2	0	2	Export	710	South Africa	ZAF	76	Brazil	BRA								06	SUGAR,SUGR.PREPTNS,HONEY	1	No Quantity							11874			0
S3	2016	2016	2016	2	0	2	Export	710	South Africa	ZAF	92	Br. Virgin Isds	VGB								06	SUGAR,SUGR.PREPTNS,HONEY	1	No Quantity							112			0
S3	2016	2016	2016	2	0	2	Export	710	South Africa	ZAF	120	Cameroon	CMR								06	SUGAR,SUGR.PREPTNS,HONEY	1	No Quantity							61146			0
S3	2016	2016	2016	2	0	2	Export	710	South Africa	ZAF	124	Canada	CAN								06	SUGAR,SUGR.PREPTNS,HONEY	1	No Quantity							344989			0
S3	2016	2016	2016	2	0	2	Export	710	South Africa	ZAF	144	Sri Lanka	LKA								06	SUGAR,SUGR.PREPTNS,HONEY	1	No Quantity							96472			0
S3	2016	2016	2016	2	0	2	Export	710	South Africa	ZAF	156	China	CHN								06	SUGAR,SUGR.PREPTNS,HONEY	1	No Quantity							4779			0
S3	2016	2016	2016	2	0	2	Export	710	South Africa	ZAF	170	Colombia	COL								06	SUGAR,SUGR.PREPTNS,HONEY	1	No Quantity							110			0
S3	2016	2016	2016	2	0	2	Export	710	South Africa	ZAF	174	Comoros	COM								06	SUGAR,SUGR.PREPTNS,HONEY	1	No Quantity							1314696			0
S3	2016	2016	2016	2	0	2	Export	710	South Africa	ZAF	178	Congo	COG								06	SUGAR,SUGR.PREPTNS,HONEY	1	No Quantity							99398			0
S3	2016	2016	2016	2	0	2	Export	710	South Africa	ZAF	180	Dem. Rep. of the Congo	COD								06	SUGAR,SUGR.PREPTNS,HONEY	1	No Quantity							7154909			0
S3	2016	2016	2016	2	0	2	Export	710	South Africa	ZAF	196	Cyprus	CYP								06	SUGAR,SUGR.PREPTNS,HONEY	1	No Quantity							12611			0
S3	2016	2016	2016	2	0	2	Export	710	South Africa	ZAF	204	Benin	BEN								06	SUGAR,SUGR.PREPTNS,HONEY	1	No Quantity							781165			0
S3	2016	2016	2016	2	0	2	Export	710	South Africa	ZAF	208	Denmark	DNK								06	SUGAR,SUGR.PREPTNS,HONEY	1	No Quantity							49289			0
S3	2016	2016	2016	2	0	2	Export	710	South Africa	ZAF	214	Dominican Rep.	DOM								06	SUGAR,SUGR.PREPTNS,HONEY	1	No Quantity							132757			0
S3	2016	2016	2016	2	0	2	Export	710	South Africa	ZAF	231	Ethiopia	ETH								06	SUGAR,SUGR.PREPTNS,HONEY	1	No Quantity							54635			0
S3	2016	2016	2016	2	0	2	Export	710	South Africa	ZAF	251	France	FRA								06	SUGAR,SUGR.PREPTNS,HONEY	1	No Quantity							1467909			0
S3	2016	2016	2016	2	0	2	Export	710	South Africa	ZAF	258	French Polynesia	PYF								06	SUGAR,SUGR.PREPTNS,HONEY	1	No Quantity							2086			0
S3	2016	2016	2016	2	0	2	Export	710	South Africa	ZAF	262	Djibouti	DJI								06	SUGAR,SUGR.PREPTNS,HONEY	1	No Quantity							16736			0
S3	2016	2016	2016	2	0	2	Export	710	South Africa	ZAF	266	Gabon	GAB								06	SUGAR,SUGR.PREPTNS,HONEY	1	No Quantity							1157			0
S3	2016	2016	2016	2	0	2	Export	710	South Africa	ZAF	270	Gambia	GMB								06	SUGAR,SUGR.PREPTNS,HONEY	1	No Quantity							3028			0
S3	2016	2016	2016	2	0	2	Export	710	South Africa	ZAF	276	Germany	DEU								06	SUGAR,SUGR.PREPTNS,HONEY	1	No Quantity							49648			0
S3	2016	2016	2016	2	0	2	Export	710	South Africa	ZAF	288	Ghana	GHA								06	SUGAR,SUGR.PREPTNS,HONEY	1	No Quantity							566159			0
S3	2016	2016	2016	2	0	2	Export	710	South Africa	ZAF	344	China, Hong Kong SAR	HKG								06	SUGAR,SUGR.PREPTNS,HONEY	1	No Quantity							131981			0
S3	2016	2016	2016	2	0	2	Export	710	South Africa	ZAF	360	Indonesia	IDN								06	SUGAR,SUGR.PREPTNS,HONEY	1	No Quantity							7735			0
S3	2016	2016	2016	2	0	2	Export	710	South Africa	ZAF	368	Iraq	IRQ								06	SUGAR,SUGR.PREPTNS,HONEY	1	No Quantity							3789			0
S3	2016	2016	2016	2	0	2	Export	710	South Africa	ZAF	372	Ireland	IRL								06	SUGAR,SUGR.PREPTNS,HONEY	1	No Quantity							44180			0
S3	2016	2016	2016	2	0	2	Export	710	South Africa	ZAF	376	Israel	ISR								06	SUGAR,SUGR.PREPTNS,HONEY	1	No Quantity							731543			0
S3	2016	2016	2016	2	0	2	Export	710	South Africa	ZAF	381	Italy	ITA								06	SUGAR,SUGR.PREPTNS,HONEY	1	No Quantity							6456			0
S3	2016	2016	2016	2	0	2	Export	710	South Africa	ZAF	384	Côte d'Ivoire	CIV								06	SUGAR,SUGR.PREPTNS,HONEY	1	No Quantity							479			0
S3	2016	2016	2016	2	0	2	Export	710	South Africa	ZAF	392	Japan	JPN								06	SUGAR,SUGR.PREPTNS,HONEY	1	No Quantity							3184			0
S3	2016	2016	2016	2	0	2	Export	710	South Africa	ZAF	398	Kazakhstan	KAZ								06	SUGAR,SUGR.PREPTNS,HONEY	1	No Quantity							71			0
S3	2016	2016	2016	2	0	2	Export	710	South Africa	ZAF	404	Kenya	KEN								06	SUGAR,SUGR.PREPTNS,HONEY	1	No Quantity							301059			0
S3	2016	2016	2016	2	0	2	Export	710	South Africa	ZAF	410	Rep. of Korea	KOR								06	SUGAR,SUGR.PREPTNS,HONEY	1	No Quantity							18789			0
S3	2016	2016	2016	2	0	2	Export	710	South Africa	ZAF	414	Kuwait	KWT								06	SUGAR,SUGR.PREPTNS,HONEY	1	No Quantity							17713			0
S3	2016	2016	2016	2	0	2	Export	710	South Africa	ZAF	426	Lesotho	LSO								06	SUGAR,SUGR.PREPTNS,HONEY	1	No Quantity							14763472			0
S3	2016	2016	2016	2	0	2	Export	710	South Africa	ZAF	442	Luxembourg	LUX								06	SUGAR,SUGR.PREPTNS,HONEY	1	No Quantity							634			0
S3	2016	2016	2016	2	0	2	Export	710	South Africa	ZAF	450	Madagascar	MDG								06	SUGAR,SUGR.PREPTNS,HONEY	1	No Quantity							1321848			0
S3	2016	2016	2016	2	0	2	Export	710	South Africa	ZAF	454	Malawi	MWI								06	SUGAR,SUGR.PREPTNS,HONEY	1	No Quantity							2880461			0
S3	2016	2016	2016	2	0	2	Export	710	South Africa	ZAF	458	Malaysia	MYS								06	SUGAR,SUGR.PREPTNS,HONEY	1	No Quantity							21325			0
S3	2016	2016	2016	2	0	2	Export	710	South Africa	ZAF	462	Maldives	MDV								06	SUGAR,SUGR.PREPTNS,HONEY	1	No Quantity							1951			0
S3	2016	2016	2016	2	0	2	Export	710	South Africa	ZAF	480	Mauritius	MUS								06	SUGAR,SUGR.PREPTNS,HONEY	1	No Quantity							622268			0
S3	2016	2016	2016	2	0	2	Export	710	South Africa	ZAF	484	Mexico	MEX								06	SUGAR,SUGR.PREPTNS,HONEY	1	No Quantity							2490			0
S3	2016	2016	2016	2	0	2	Export	710	South Africa	ZAF	490	Other Asia, nes									06	SUGAR,SUGR.PREPTNS,HONEY	1	No Quantity							16555			0
S3	2016	2016	2016	2	0	2	Export	710	South Africa	ZAF	508	Mozambique	MOZ								06	SUGAR,SUGR.PREPTNS,HONEY	1	No Quantity							22810992			0
S3	2016	2016	2016	2	0	2	Export	710	South Africa	ZAF	512	Oman	OMN								06	SUGAR,SUGR.PREPTNS,HONEY	1	No Quantity							19541			0
S3	2016	2016	2016	2	0	2	Export	710	South Africa	ZAF	516	Namibia	NAM								06	SUGAR,SUGR.PREPTNS,HONEY	1	No Quantity							73249963			0
S3	2016	2016	2016	2	0	2	Export	710	South Africa	ZAF	528	Netherlands	NLD								06	SUGAR,SUGR.PREPTNS,HONEY	1	No Quantity							228573			0
S3	2016	2016	2016	2	0	2	Export	710	South Africa	ZAF	554	New Zealand	NZL								06	SUGAR,SUGR.PREPTNS,HONEY	1	No Quantity							1878564			0
S3	2016	2016	2016	2	0	2	Export	710	South Africa	ZAF	566	Nigeria	NGA								06	SUGAR,SUGR.PREPTNS,HONEY	1	No Quantity							2667336			0
S3	2016	2016	2016	2	0	2	Export	710	South Africa	ZAF	579	Norway	NOR								06	SUGAR,SUGR.PREPTNS,HONEY	1	No Quantity							131			0
S3	2016	2016	2016	2	0	2	Export	710	South Africa	ZAF	598	Papua New Guinea	PNG								06	SUGAR,SUGR.PREPTNS,HONEY	1	No Quantity							2681			0
S3	2016	2016	2016	2	0	2	Export	710	South Africa	ZAF	608	Philippines	PHL								06	SUGAR,SUGR.PREPTNS,HONEY	1	No Quantity							13875			0
S3	2016	2016	2016	2	0	2	Export	710	South Africa	ZAF	616	Poland	POL								06	SUGAR,SUGR.PREPTNS,HONEY	1	No Quantity							157649			0
S3	2016	2016	2016	2	0	2	Export	710	South Africa	ZAF	620	Portugal	PRT								06	SUGAR,SUGR.PREPTNS,HONEY	1	No Quantity							3			0
S3	2016	2016	2016	2	0	2	Export	710	South Africa	ZAF	634	Qatar	QAT								06	SUGAR,SUGR.PREPTNS,HONEY	1	No Quantity							390653			0
S3	2016	2016	2016	2	0	2	Export	710	South Africa	ZAF	643	Russian Federation	RUS								06	SUGAR,SUGR.PREPTNS,HONEY	1	No Quantity							258			0
S3	2016	2016	2016	2	0	2	Export	710	South Africa	ZAF	646	Rwanda	RWA								06	SUGAR,SUGR.PREPTNS,HONEY	1	No Quantity							1249			0
S3	2016	2016	2016	2	0	2	Export	710	South Africa	ZAF	654	Saint Helena	SHN								06	SUGAR,SUGR.PREPTNS,HONEY	1	No Quantity							89892			0
S3	2016	2016	2016	2	0	2	Export	710	South Africa	ZAF	682	Saudi Arabia	SAU								06	SUGAR,SUGR.PREPTNS,HONEY	1	No Quantity							388534			0
S3	2016	2016	2016	2	0	2	Export	710	South Africa	ZAF	686	Senegal	SEN								06	SUGAR,SUGR.PREPTNS,HONEY	1	No Quantity							1322			0
S3	2016	2016	2016	2	0	2	Export	710	South Africa	ZAF	690	Seychelles	SYC								06	SUGAR,SUGR.PREPTNS,HONEY	1	No Quantity							240155			0
S3	2016	2016	2016	2	0	2	Export	710	South Africa	ZAF	694	Sierra Leone	SLE								06	SUGAR,SUGR.PREPTNS,HONEY	1	No Quantity							1262			0
S3	2016	2016	2016	2	0	2	Export	710	South Africa	ZAF	699	India	IND								06	SUGAR,SUGR.PREPTNS,HONEY	1	No Quantity							17454			0
S3	2016	2016	2016	2	0	2	Export	710	South Africa	ZAF	702	Singapore	SGP								06	SUGAR,SUGR.PREPTNS,HONEY	1	No Quantity							32885			0
S3	2016	2016	2016	2	0	2	Export	710	South Africa	ZAF	704	Viet Nam	VNM								06	SUGAR,SUGR.PREPTNS,HONEY	1	No Quantity							7			0
S3	2016	2016	2016	2	0	2	Export	710	South Africa	ZAF	706	Somalia	SOM								06	SUGAR,SUGR.PREPTNS,HONEY	1	No Quantity							19946			0
S3	2016	2016	2016	2	0	2	Export	710	South Africa	ZAF	716	Zimbabwe	ZWE								06	SUGAR,SUGR.PREPTNS,HONEY	1	No Quantity							11370856			0
S3	2016	2016	2016	2	0	2	Export	710	South Africa	ZAF	724	Spain	ESP								06	SUGAR,SUGR.PREPTNS,HONEY	1	No Quantity							96758			0
S3	2016	2016	2016	2	0	2	Export	710	South Africa	ZAF	748	Swaziland	SWZ								06	SUGAR,SUGR.PREPTNS,HONEY	1	No Quantity							10147100			0
S3	2016	2016	2016	2	0	2	Export	710	South Africa	ZAF	752	Sweden	SWE								06	SUGAR,SUGR.PREPTNS,HONEY	1	No Quantity							34794			0
S3	2016	2016	2016	2	0	2	Export	710	South Africa	ZAF	757	Switzerland	CHE								06	SUGAR,SUGR.PREPTNS,HONEY	1	No Quantity							156144			0
S3	2016	2016	2016	2	0	2	Export	710	South Africa	ZAF	764	Thailand	THA								06	SUGAR,SUGR.PREPTNS,HONEY	1	No Quantity							7			0
S3	2016	2016	2016	2	0	2	Export	710	South Africa	ZAF	780	Trinidad and Tobago	TTO								06	SUGAR,SUGR.PREPTNS,HONEY	1	No Quantity							1			0
S3	2016	2016	2016	2	0	2	Export	710	South Africa	ZAF	784	United Arab Emirates	ARE								06	SUGAR,SUGR.PREPTNS,HONEY	1	No Quantity							588328			0
S3	2016	2016	2016	2	0	2	Export	710	South Africa	ZAF	792	Turkey	TUR								06	SUGAR,SUGR.PREPTNS,HONEY	1	No Quantity							2500			0
S3	2016	2016	2016	2	0	2	Export	710	South Africa	ZAF	798	Tuvalu	TUV								06	SUGAR,SUGR.PREPTNS,HONEY	1	No Quantity							108856			0
S3	2016	2016	2016	2	0	2	Export	710	South Africa	ZAF	800	Uganda	UGA								06	SUGAR,SUGR.PREPTNS,HONEY	1	No Quantity							41854			0
S3	2016	2016	2016	2	0	2	Export	710	South Africa	ZAF	818	Egypt	EGY								06	SUGAR,SUGR.PREPTNS,HONEY	1	No Quantity							94621			0
S3	2016	2016	2016	2	0	2	Export	710	South Africa	ZAF	826	United Kingdom	GBR								06	SUGAR,SUGR.PREPTNS,HONEY	1	No Quantity							676235			0
S3	2016	2016	2016	2	0	2	Export	710	South Africa	ZAF	834	United Rep. of Tanzania	TZA								06	SUGAR,SUGR.PREPTNS,HONEY	1	No Quantity							921088			0
S3	2016	2016	2016	2	0	2	Export	710	South Africa	ZAF	837	Bunkers									06	SUGAR,SUGR.PREPTNS,HONEY	1	No Quantity							41273			0
S3	2016	2016	2016	2	0	2	Export	710	South Africa	ZAF	842	USA	USA								06	SUGAR,SUGR.PREPTNS,HONEY	1	No Quantity							15822693			0
S3	2016	2016	2016	2	0	2	Export	710	South Africa	ZAF	854	Burkina Faso	BFA								06	SUGAR,SUGR.PREPTNS,HONEY	1	No Quantity							235			0
S3	2016	2016	2016	2	0	2	Export	710	South Africa	ZAF	858	Uruguay	URY								06	SUGAR,SUGR.PREPTNS,HONEY	1	No Quantity							21336			0
S3	2016	2016	2016	2	0	2	Export	710	South Africa	ZAF	894	Zambia	ZMB								06	SUGAR,SUGR.PREPTNS,HONEY	1	No Quantity							10442061			0
S3	2016	2016	2016	2	0	2	Export	710	South Africa	ZAF	899	Areas, nes									06	SUGAR,SUGR.PREPTNS,HONEY	1	No Quantity							2982552			0
S3	2016	2016	2016	2	0	2	Export	705	Slovenia	SVN	0	World	WLD								07	COFFEE,TEA,COCOA,SPICES	1	No Quantity			0		0		45805933			0
S3	2016	2016	2016	2	0	2	Export	705	Slovenia	SVN	8	Albania	ALB								07	COFFEE,TEA,COCOA,SPICES	1	No Quantity			0		0		79118			0
S3	2016	2016	2016	2	0	2	Export	705	Slovenia	SVN	40	Austria	AUT								07	COFFEE,TEA,COCOA,SPICES	1	No Quantity			0		0		1933877			0
S3	2016	2016	2016	2	0	2	Export	705	Slovenia	SVN	56	Belgium	BEL								07	COFFEE,TEA,COCOA,SPICES	1	No Quantity			0		0		7107			0
S3	2016	2016	2016	2	0	2	Export	705	Slovenia	SVN	70	Bosnia Herzegovina	BIH								07	COFFEE,TEA,COCOA,SPICES	1	No Quantity			0		0		1964405			0
S3	2016	2016	2016	2	0	2	Export	705	Slovenia	SVN	100	Bulgaria	BGR								07	COFFEE,TEA,COCOA,SPICES	1	No Quantity			0		0		26607			0
S3	2016	2016	2016	2	0	2	Export	705	Slovenia	SVN	120	Cameroon	CMR								07	COFFEE,TEA,COCOA,SPICES	1	No Quantity			0		0		159			0
S3	2016	2016	2016	2	0	2	Export	705	Slovenia	SVN	124	Canada	CAN								07	COFFEE,TEA,COCOA,SPICES	1	No Quantity			0		0		71872			0
S3	2016	2016	2016	2	0	2	Export	705	Slovenia	SVN	144	Sri Lanka	LKA								07	COFFEE,TEA,COCOA,SPICES	1	No Quantity			0		0		5204			0
S3	2016	2016	2016	2	0	2	Export	705	Slovenia	SVN	156	China	CHN								07	COFFEE,TEA,COCOA,SPICES	1	No Quantity			0		0		9616			0
S3	2016	2016	2016	2	0	2	Export	705	Slovenia	SVN	191	Croatia	HRV								07	COFFEE,TEA,COCOA,SPICES	1	No Quantity			0		0		16757942			0
S3	2016	2016	2016	2	0	2	Export	705	Slovenia	SVN	196	Cyprus	CYP								07	COFFEE,TEA,COCOA,SPICES	1	No Quantity			0		0		198915			0
S3	2016	2016	2016	2	0	2	Export	705	Slovenia	SVN	203	Czechia	CZE								07	COFFEE,TEA,COCOA,SPICES	1	No Quantity			0		0		373731			0
S3	2016	2016	2016	2	0	2	Export	705	Slovenia	SVN	208	Denmark	DNK								07	COFFEE,TEA,COCOA,SPICES	1	No Quantity			0		0		1976			0
S3	2016	2016	2016	2	0	2	Export	705	Slovenia	SVN	233	Estonia	EST								07	COFFEE,TEA,COCOA,SPICES	1	No Quantity			0		0		17231			0
S3	2016	2016	2016	2	0	2	Export	705	Slovenia	SVN	246	Finland	FIN								07	COFFEE,TEA,COCOA,SPICES	1	No Quantity			0		0		71			0
S3	2016	2016	2016	2	0	2	Export	705	Slovenia	SVN	251	France	FRA								07	COFFEE,TEA,COCOA,SPICES	1	No Quantity			0		0		3272250			0
S3	2016	2016	2016	2	0	2	Export	705	Slovenia	SVN	276	Germany	DEU								07	COFFEE,TEA,COCOA,SPICES	1	No Quantity			0		0		1310602			0
S3	2016	2016	2016	2	0	2	Export	705	Slovenia	SVN	300	Greece	GRC								07	COFFEE,TEA,COCOA,SPICES	1	No Quantity			0		0		514305			0
S3	2016	2016	2016	2	0	2	Export	705	Slovenia	SVN	344	China, Hong Kong SAR	HKG								07	COFFEE,TEA,COCOA,SPICES	1	No Quantity			0		0		667			0
S3	2016	2016	2016	2	0	2	Export	705	Slovenia	SVN	348	Hungary	HUN								07	COFFEE,TEA,COCOA,SPICES	1	No Quantity			0		0		1839068			0
S3	2016	2016	2016	2	0	2	Export	705	Slovenia	SVN	352	Iceland	ISL								07	COFFEE,TEA,COCOA,SPICES	1	No Quantity			0		0		261			0
S3	2016	2016	2016	2	0	2	Export	705	Slovenia	SVN	381	Italy	ITA								07	COFFEE,TEA,COCOA,SPICES	1	No Quantity			0		0		6456633			0
S3	2016	2016	2016	2	0	2	Export	705	Slovenia	SVN	392	Japan	JPN								07	COFFEE,TEA,COCOA,SPICES	1	No Quantity			0		0		3754			0
S3	2016	2016	2016	2	0	2	Export	705	Slovenia	SVN	398	Kazakhstan	KAZ								07	COFFEE,TEA,COCOA,SPICES	1	No Quantity			0		0		93473			0
S3	2016	2016	2016	2	0	2	Export	705	Slovenia	SVN	410	Rep. of Korea	KOR								07	COFFEE,TEA,COCOA,SPICES	1	No Quantity			0		0		4			0
S3	2016	2016	2016	2	0	2	Export	705	Slovenia	SVN	414	Kuwait	KWT								07	COFFEE,TEA,COCOA,SPICES	1	No Quantity			0		0		1365			0
S3	2016	2016	2016	2	0	2	Export	705	Slovenia	SVN	417	Kyrgyzstan	KGZ								07	COFFEE,TEA,COCOA,SPICES	1	No Quantity			0		0		94			0
S3	2016	2016	2016	2	0	2	Export	705	Slovenia	SVN	428	Latvia	LVA								07	COFFEE,TEA,COCOA,SPICES	1	No Quantity			0		0		21159			0
S3	2016	2016	2016	2	0	2	Export	705	Slovenia	SVN	440	Lithuania	LTU								07	COFFEE,TEA,COCOA,SPICES	1	No Quantity			0		0		1591			0
S3	2016	2016	2016	2	0	2	Export	705	Slovenia	SVN	450	Madagascar	MDG								07	COFFEE,TEA,COCOA,SPICES	1	No Quantity			0		0		229			0
S3	2016	2016	2016	2	0	2	Export	705	Slovenia	SVN	458	Malaysia	MYS								07	COFFEE,TEA,COCOA,SPICES	1	No Quantity			0		0		743			0
S3	2016	2016	2016	2	0	2	Export	705	Slovenia	SVN	498	Rep. of Moldova	MDA								07	COFFEE,TEA,COCOA,SPICES	1	No Quantity			0		0		11447			0
S3	2016	2016	2016	2	0	2	Export	705	Slovenia	SVN	499	Montenegro	MNE								07	COFFEE,TEA,COCOA,SPICES	1	No Quantity			0		0		339513			0
S3	2016	2016	2016	2	0	2	Export	705	Slovenia	SVN	528	Netherlands	NLD								07	COFFEE,TEA,COCOA,SPICES	1	No Quantity			0		0		304929			0
S3	2016	2016	2016	2	0	2	Export	705	Slovenia	SVN	579	Norway	NOR								07	COFFEE,TEA,COCOA,SPICES	1	No Quantity			0		0		28003			0
S3	2016	2016	2016	2	0	2	Export	705	Slovenia	SVN	616	Poland	POL								07	COFFEE,TEA,COCOA,SPICES	1	No Quantity			0		0		1077794			0
S3	2016	2016	2016	2	0	2	Export	705	Slovenia	SVN	620	Portugal	PRT								07	COFFEE,TEA,COCOA,SPICES	1	No Quantity			0		0		386522			0
S3	2016	2016	2016	2	0	2	Export	705	Slovenia	SVN	642	Romania	ROU								07	COFFEE,TEA,COCOA,SPICES	1	No Quantity			0		0		409313			0
S3	2016	2016	2016	2	0	2	Export	705	Slovenia	SVN	643	Russian Federation	RUS								07	COFFEE,TEA,COCOA,SPICES	1	No Quantity			0		0		30038			0
S3	2016	2016	2016	2	0	2	Export	705	Slovenia	SVN	688	Serbia	SRB								07	COFFEE,TEA,COCOA,SPICES	1	No Quantity			0		0		4045563			0
S3	2016	2016	2016	2	0	2	Export	705	Slovenia	SVN	702	Singapore	SGP								07	COFFEE,TEA,COCOA,SPICES	1	No Quantity			0		0		10924			0
S3	2016	2016	2016	2	0	2	Export	705	Slovenia	SVN	703	Slovakia	SVK								07	COFFEE,TEA,COCOA,SPICES	1	No Quantity			0		0		22438			0
S3	2016	2016	2016	2	0	2	Export	705	Slovenia	SVN	704	Viet Nam	VNM								07	COFFEE,TEA,COCOA,SPICES	1	No Quantity			0		0		1020			0
S3	2016	2016	2016	2	0	2	Export	705	Slovenia	SVN	724	Spain	ESP								07	COFFEE,TEA,COCOA,SPICES	1	No Quantity			0		0		1293264			0
S3	2016	2016	2016	2	0	2	Export	705	Slovenia	SVN	752	Sweden	SWE								07	COFFEE,TEA,COCOA,SPICES	1	No Quantity			0		0		158857			0
S3	2016	2016	2016	2	0	2	Export	705	Slovenia	SVN	757	Switzerland	CHE								07	COFFEE,TEA,COCOA,SPICES	1	No Quantity			0		0		142249			0
S3	2016	2016	2016	2	0	2	Export	705	Slovenia	SVN	784	United Arab Emirates	ARE								07	COFFEE,TEA,COCOA,SPICES	1	No Quantity			0		0		2836			0
S3	2016	2016	2016	2	0	2	Export	705	Slovenia	SVN	792	Turkey	TUR								07	COFFEE,TEA,COCOA,SPICES	1	No Quantity			0		0		39932			0
S3	2016	2016	2016	2	0	2	Export	705	Slovenia	SVN	804	Ukraine	UKR								07	COFFEE,TEA,COCOA,SPICES	1	No Quantity			0		0		227359			0
S3	2016	2016	2016	2	0	2	Export	705	Slovenia	SVN	807	North Macedonia	MKD								07	COFFEE,TEA,COCOA,SPICES	1	No Quantity			0		0		1501274			0
S3	2016	2016	2016	2	0	2	Export	705	Slovenia	SVN	826	United Kingdom	GBR								07	COFFEE,TEA,COCOA,SPICES	1	No Quantity			0		0		744037			0
S3	2016	2016	2016	2	0	2	Export	705	Slovenia	SVN	842	USA	USA								07	COFFEE,TEA,COCOA,SPICES	1	No Quantity			0		0		64567			0
S3	2016	2016	2016	2	0	2	Export	710	South Africa	ZAF	0	World	WLD								07	COFFEE,TEA,COCOA,SPICES	1	No Quantity							186565810			0
S3	2016	2016	2016	2	0	2	Export	710	South Africa	ZAF	4	Afghanistan	AFG								07	COFFEE,TEA,COCOA,SPICES	1	No Quantity							5			0
S3	2016	2016	2016	2	0	2	Export	710	South Africa	ZAF	10	Antarctica	ATA								07	COFFEE,TEA,COCOA,SPICES	1	No Quantity							427			0
S3	2016	2016	2016	2	0	2	Export	710	South Africa	ZAF	12	Algeria	DZA								07	COFFEE,TEA,COCOA,SPICES	1	No Quantity							14463			0
S3	2016	2016	2016	2	0	2	Export	710	South Africa	ZAF	24	Angola	AGO								07	COFFEE,TEA,COCOA,SPICES	1	No Quantity							5383375			0
S3	2016	2016	2016	2	0	2	Export	710	South Africa	ZAF	36	Australia	AUS								07	COFFEE,TEA,COCOA,SPICES	1	No Quantity							4790056			0
S3	2016	2016	2016	2	0	2	Export	710	South Africa	ZAF	40	Austria	AUT								07	COFFEE,TEA,COCOA,SPICES	1	No Quantity							12308			0
S3	2016	2016	2016	2	0	2	Export	710	South Africa	ZAF	48	Bahrain	BHR								07	COFFEE,TEA,COCOA,SPICES	1	No Quantity							113940			0
S3	2016	2016	2016	2	0	2	Export	710	South Africa	ZAF	56	Belgium	BEL								07	COFFEE,TEA,COCOA,SPICES	1	No Quantity							114294			0
S3	2016	2016	2016	2	0	2	Export	710	South Africa	ZAF	72	Botswana	BWA								07	COFFEE,TEA,COCOA,SPICES	1	No Quantity							29449072			0
S3	2016	2016	2016	2	0	2	Export	710	South Africa	ZAF	76	Brazil	BRA								07	COFFEE,TEA,COCOA,SPICES	1	No Quantity							376604			0
S3	2016	2016	2016	2	0	2	Export	710	South Africa	ZAF	92	Br. Virgin Isds	VGB								07	COFFEE,TEA,COCOA,SPICES	1	No Quantity							6553			0
S3	2016	2016	2016	2	0	2	Export	710	South Africa	ZAF	100	Bulgaria	BGR								07	COFFEE,TEA,COCOA,SPICES	1	No Quantity							4851			0
S3	2016	2016	2016	2	0	2	Export	710	South Africa	ZAF	108	Burundi	BDI								07	COFFEE,TEA,COCOA,SPICES	1	No Quantity							198			0
S3	2016	2016	2016	2	0	2	Export	710	South Africa	ZAF	112	Belarus	BLR								07	COFFEE,TEA,COCOA,SPICES	1	No Quantity							3180			0
S3	2016	2016	2016	2	0	2	Export	710	South Africa	ZAF	116	Cambodia	KHM								07	COFFEE,TEA,COCOA,SPICES	1	No Quantity							68			0
S3	2016	2016	2016	2	0	2	Export	710	South Africa	ZAF	120	Cameroon	CMR								07	COFFEE,TEA,COCOA,SPICES	1	No Quantity							5934			0
S3	2016	2016	2016	2	0	2	Export	710	South Africa	ZAF	124	Canada	CAN								07	COFFEE,TEA,COCOA,SPICES	1	No Quantity							1250074			0
S3	2016	2016	2016	2	0	2	Export	710	South Africa	ZAF	136	Cayman Isds	CYM								07	COFFEE,TEA,COCOA,SPICES	1	No Quantity							4775			0
S3	2016	2016	2016	2	0	2	Export	710	South Africa	ZAF	140	Central African Rep.	CAF								07	COFFEE,TEA,COCOA,SPICES	1	No Quantity							324			0
S3	2016	2016	2016	2	0	2	Export	710	South Africa	ZAF	148	Chad	TCD								07	COFFEE,TEA,COCOA,SPICES	1	No Quantity							63			0
S3	2016	2016	2016	2	0	2	Export	710	South Africa	ZAF	152	Chile	CHL								07	COFFEE,TEA,COCOA,SPICES	1	No Quantity							18787			0
S3	2016	2016	2016	2	0	2	Export	710	South Africa	ZAF	156	China	CHN								07	COFFEE,TEA,COCOA,SPICES	1	No Quantity							64647			0
S3	2016	2016	2016	2	0	2	Export	710	South Africa	ZAF	170	Colombia	COL								07	COFFEE,TEA,COCOA,SPICES	1	No Quantity							40915			0
S3	2016	2016	2016	2	0	2	Export	710	South Africa	ZAF	174	Comoros	COM								07	COFFEE,TEA,COCOA,SPICES	1	No Quantity							9786			0
S3	2016	2016	2016	2	0	2	Export	710	South Africa	ZAF	178	Congo	COG								07	COFFEE,TEA,COCOA,SPICES	1	No Quantity							125852			0
S3	2016	2016	2016	2	0	2	Export	710	South Africa	ZAF	180	Dem. Rep. of the Congo	COD								07	COFFEE,TEA,COCOA,SPICES	1	No Quantity							3020539			0
S3	2016	2016	2016	2	0	2	Export	710	South Africa	ZAF	196	Cyprus	CYP								07	COFFEE,TEA,COCOA,SPICES	1	No Quantity							49645			0
S3	2016	2016	2016	2	0	2	Export	710	South Africa	ZAF	203	Czechia	CZE								07	COFFEE,TEA,COCOA,SPICES	1	No Quantity							601			0
S3	2016	2016	2016	2	0	2	Export	710	South Africa	ZAF	204	Benin	BEN								07	COFFEE,TEA,COCOA,SPICES	1	No Quantity							5361			0
S3	2016	2016	2016	2	0	2	Export	710	South Africa	ZAF	208	Denmark	DNK								07	COFFEE,TEA,COCOA,SPICES	1	No Quantity							255398			0
S3	2016	2016	2016	2	0	2	Export	710	South Africa	ZAF	231	Ethiopia	ETH								07	COFFEE,TEA,COCOA,SPICES	1	No Quantity							187024			0
S3	2016	2016	2016	2	0	2	Export	710	South Africa	ZAF	238	Falkland Isds (Malvinas)	FLK								07	COFFEE,TEA,COCOA,SPICES	1	No Quantity							7578			0
S3	2016	2016	2016	2	0	2	Export	710	South Africa	ZAF	246	Finland	FIN								07	COFFEE,TEA,COCOA,SPICES	1	No Quantity							130777			0
S3	2016	2016	2016	2	0	2	Export	710	South Africa	ZAF	251	France	FRA								07	COFFEE,TEA,COCOA,SPICES	1	No Quantity							653974			0
S3	2016	2016	2016	2	0	2	Export	710	South Africa	ZAF	258	French Polynesia	PYF								07	COFFEE,TEA,COCOA,SPICES	1	No Quantity							2082			0
S3	2016	2016	2016	2	0	2	Export	710	South Africa	ZAF	262	Djibouti	DJI								07	COFFEE,TEA,COCOA,SPICES	1	No Quantity							52206			0
S3	2016	2016	2016	2	0	2	Export	710	South Africa	ZAF	266	Gabon	GAB								07	COFFEE,TEA,COCOA,SPICES	1	No Quantity							3083			0
S3	2016	2016	2016	2	0	2	Export	710	South Africa	ZAF	270	Gambia	GMB								07	COFFEE,TEA,COCOA,SPICES	1	No Quantity							22855			0
S3	2016	2016	2016	2	0	2	Export	710	South Africa	ZAF	276	Germany	DEU								07	COFFEE,TEA,COCOA,SPICES	1	No Quantity							814703			0
S3	2016	2016	2016	2	0	2	Export	710	South Africa	ZAF	288	Ghana	GHA								07	COFFEE,TEA,COCOA,SPICES	1	No Quantity							477146			0
S3	2016	2016	2016	2	0	2	Export	710	South Africa	ZAF	300	Greece	GRC								07	COFFEE,TEA,COCOA,SPICES	1	No Quantity							31139			0
S3	2016	2016	2016	2	0	2	Export	710	South Africa	ZAF	324	Guinea	GIN								07	COFFEE,TEA,COCOA,SPICES	1	No Quantity							25307			0
S3	2016	2016	2016	2	0	2	Export	710	South Africa	ZAF	344	China, Hong Kong SAR	HKG								07	COFFEE,TEA,COCOA,SPICES	1	No Quantity							118752			0
S3	2016	2016	2016	2	0	2	Export	710	South Africa	ZAF	348	Hungary	HUN								07	COFFEE,TEA,COCOA,SPICES	1	No Quantity							22810			0
S3	2016	2016	2016	2	0	2	Export	710	South Africa	ZAF	352	Iceland	ISL								07	COFFEE,TEA,COCOA,SPICES	1	No Quantity							2856			0
S3	2016	2016	2016	2	0	2	Export	710	South Africa	ZAF	360	Indonesia	IDN								07	COFFEE,TEA,COCOA,SPICES	1	No Quantity							2892			0
S3	2016	2016	2016	2	0	2	Export	710	South Africa	ZAF	372	Ireland	IRL								07	COFFEE,TEA,COCOA,SPICES	1	No Quantity							131506			0
S3	2016	2016	2016	2	0	2	Export	710	South Africa	ZAF	376	Israel	ISR								07	COFFEE,TEA,COCOA,SPICES	1	No Quantity							6098491			0
S3	2016	2016	2016	2	0	2	Export	710	South Africa	ZAF	381	Italy	ITA								07	COFFEE,TEA,COCOA,SPICES	1	No Quantity							23658			0
S3	2016	2016	2016	2	0	2	Export	710	South Africa	ZAF	384	Côte d'Ivoire	CIV								07	COFFEE,TEA,COCOA,SPICES	1	No Quantity							194925			0
S3	2016	2016	2016	2	0	2	Export	710	South Africa	ZAF	388	Jamaica	JAM								07	COFFEE,TEA,COCOA,SPICES	1	No Quantity							449			0
S3	2016	2016	2016	2	0	2	Export	710	South Africa	ZAF	392	Japan	JPN								07	COFFEE,TEA,COCOA,SPICES	1	No Quantity							1704766			0
S3	2016	2016	2016	2	0	2	Export	710	South Africa	ZAF	398	Kazakhstan	KAZ								07	COFFEE,TEA,COCOA,SPICES	1	No Quantity							428			0
S3	2016	2016	2016	2	0	2	Export	710	South Africa	ZAF	400	Jordan	JOR								07	COFFEE,TEA,COCOA,SPICES	1	No Quantity							54649			0
S3	2016	2016	2016	2	0	2	Export	710	South Africa	ZAF	404	Kenya	KEN								07	COFFEE,TEA,COCOA,SPICES	1	No Quantity							2742299			0
S3	2016	2016	2016	2	0	2	Export	710	South Africa	ZAF	410	Rep. of Korea	KOR								07	COFFEE,TEA,COCOA,SPICES	1	No Quantity							29184			0
S3	2016	2016	2016	2	0	2	Export	710	South Africa	ZAF	426	Lesotho	LSO								07	COFFEE,TEA,COCOA,SPICES	1	No Quantity							9616676			0
S3	2016	2016	2016	2	0	2	Export	710	South Africa	ZAF	428	Latvia	LVA								07	COFFEE,TEA,COCOA,SPICES	1	No Quantity							4			0
S3	2016	2016	2016	2	0	2	Export	710	South Africa	ZAF	442	Luxembourg	LUX								07	COFFEE,TEA,COCOA,SPICES	1	No Quantity							219			0
S3	2016	2016	2016	2	0	2	Export	710	South Africa	ZAF	450	Madagascar	MDG								07	COFFEE,TEA,COCOA,SPICES	1	No Quantity							399284			0
S3	2016	2016	2016	2	0	2	Export	710	South Africa	ZAF	454	Malawi	MWI								07	COFFEE,TEA,COCOA,SPICES	1	No Quantity							2613000			0
S3	2016	2016	2016	2	0	2	Export	710	South Africa	ZAF	458	Malaysia	MYS								07	COFFEE,TEA,COCOA,SPICES	1	No Quantity							108290			0
S3	2016	2016	2016	2	0	2	Export	710	South Africa	ZAF	462	Maldives	MDV								07	COFFEE,TEA,COCOA,SPICES	1	No Quantity							13342			0
S3	2016	2016	2016	2	0	2	Export	710	South Africa	ZAF	470	Malta	MLT								07	COFFEE,TEA,COCOA,SPICES	1	No Quantity							10			0
S3	2016	2016	2016	2	0	2	Export	710	South Africa	ZAF	478	Mauritania	MRT								07	COFFEE,TEA,COCOA,SPICES	1	No Quantity							111			0
S3	2016	2016	2016	2	0	2	Export	710	South Africa	ZAF	480	Mauritius	MUS								07	COFFEE,TEA,COCOA,SPICES	1	No Quantity							5180319			0
S3	2016	2016	2016	2	0	2	Export	710	South Africa	ZAF	484	Mexico	MEX								07	COFFEE,TEA,COCOA,SPICES	1	No Quantity							143			0
S3	2016	2016	2016	2	0	2	Export	710	South Africa	ZAF	490	Other Asia, nes									07	COFFEE,TEA,COCOA,SPICES	1	No Quantity							30287			0
S3	2016	2016	2016	2	0	2	Export	710	South Africa	ZAF	508	Mozambique	MOZ								07	COFFEE,TEA,COCOA,SPICES	1	No Quantity							12057166			0
S3	2016	2016	2016	2	0	2	Export	710	South Africa	ZAF	512	Oman	OMN								07	COFFEE,TEA,COCOA,SPICES	1	No Quantity							122268			0
S3	2016	2016	2016	2	0	2	Export	710	South Africa	ZAF	516	Namibia	NAM								07	COFFEE,TEA,COCOA,SPICES	1	No Quantity							27848594			0
S3	2016	2016	2016	2	0	2	Export	710	South Africa	ZAF	528	Netherlands	NLD								07	COFFEE,TEA,COCOA,SPICES	1	No Quantity							2282132			0
S3	2016	2016	2016	2	0	2	Export	710	South Africa	ZAF	531	Curaçao	CUW								07	COFFEE,TEA,COCOA,SPICES	1	No Quantity							6193			0
S3	2016	2016	2016	2	0	2	Export	710	South Africa	ZAF	554	New Zealand	NZL								07	COFFEE,TEA,COCOA,SPICES	1	No Quantity							614715			0
S3	2016	2016	2016	2	0	2	Export	710	South Africa	ZAF	566	Nigeria	NGA								07	COFFEE,TEA,COCOA,SPICES	1	No Quantity							675547			0
S3	2016	2016	2016	2	0	2	Export	710	South Africa	ZAF	579	Norway	NOR								07	COFFEE,TEA,COCOA,SPICES	1	No Quantity							24806			0
S3	2016	2016	2016	2	0	2	Export	710	South Africa	ZAF	586	Pakistan	PAK								07	COFFEE,TEA,COCOA,SPICES	1	No Quantity							8			0
S3	2016	2016	2016	2	0	2	Export	710	South Africa	ZAF	598	Papua New Guinea	PNG								07	COFFEE,TEA,COCOA,SPICES	1	No Quantity							3211			0
S3	2016	2016	2016	2	0	2	Export	710	South Africa	ZAF	600	Paraguay	PRY								07	COFFEE,TEA,COCOA,SPICES	1	No Quantity							5995			0
S3	2016	2016	2016	2	0	2	Export	710	South Africa	ZAF	604	Peru	PER								07	COFFEE,TEA,COCOA,SPICES	1	No Quantity							4533			0
S3	2016	2016	2016	2	0	2	Export	710	South Africa	ZAF	608	Philippines	PHL								07	COFFEE,TEA,COCOA,SPICES	1	No Quantity							6223			0
S3	2016	2016	2016	2	0	2	Export	710	South Africa	ZAF	616	Poland	POL								07	COFFEE,TEA,COCOA,SPICES	1	No Quantity							27806			0
S3	2016	2016	2016	2	0	2	Export	710	South Africa	ZAF	620	Portugal	PRT								07	COFFEE,TEA,COCOA,SPICES	1	No Quantity							105576			0
S3	2016	2016	2016	2	0	2	Export	710	South Africa	ZAF	634	Qatar	QAT								07	COFFEE,TEA,COCOA,SPICES	1	No Quantity							60776			0
S3	2016	2016	2016	2	0	2	Export	710	South Africa	ZAF	643	Russian Federation	RUS								07	COFFEE,TEA,COCOA,SPICES	1	No Quantity							62657			0
S3	2016	2016	2016	2	0	2	Export	710	South Africa	ZAF	646	Rwanda	RWA								07	COFFEE,TEA,COCOA,SPICES	1	No Quantity							34449			0
S3	2016	2016	2016	2	0	2	Export	710	South Africa	ZAF	654	Saint Helena	SHN								07	COFFEE,TEA,COCOA,SPICES	1	No Quantity							271289			0
S3	2016	2016	2016	2	0	2	Export	710	South Africa	ZAF	682	Saudi Arabia	SAU								07	COFFEE,TEA,COCOA,SPICES	1	No Quantity							607811			0
S3	2016	2016	2016	2	0	2	Export	710	South Africa	ZAF	686	Senegal	SEN								07	COFFEE,TEA,COCOA,SPICES	1	No Quantity							93955			0
S3	2016	2016	2016	2	0	2	Export	710	South Africa	ZAF	690	Seychelles	SYC								07	COFFEE,TEA,COCOA,SPICES	1	No Quantity							736572			0
S3	2016	2016	2016	2	0	2	Export	710	South Africa	ZAF	694	Sierra Leone	SLE								07	COFFEE,TEA,COCOA,SPICES	1	No Quantity							10567			0
S3	2016	2016	2016	2	0	2	Export	710	South Africa	ZAF	699	India	IND								07	COFFEE,TEA,COCOA,SPICES	1	No Quantity							12879			0
S3	2016	2016	2016	2	0	2	Export	710	South Africa	ZAF	702	Singapore	SGP								07	COFFEE,TEA,COCOA,SPICES	1	No Quantity							1598518			0
S3	2016	2016	2016	2	0	2	Export	710	South Africa	ZAF	704	Viet Nam	VNM								07	COFFEE,TEA,COCOA,SPICES	1	No Quantity							29467			0
S3	2016	2016	2016	2	0	2	Export	710	South Africa	ZAF	705	Slovenia	SVN								07	COFFEE,TEA,COCOA,SPICES	1	No Quantity							4954			0
S3	2016	2016	2016	2	0	2	Export	710	South Africa	ZAF	706	Somalia	SOM								07	COFFEE,TEA,COCOA,SPICES	1	No Quantity							70209			0
S3	2016	2016	2016	2	0	2	Export	710	South Africa	ZAF	716	Zimbabwe	ZWE								07	COFFEE,TEA,COCOA,SPICES	1	No Quantity							11937688			0
S3	2016	2016	2016	2	0	2	Export	710	South Africa	ZAF	724	Spain	ESP								07	COFFEE,TEA,COCOA,SPICES	1	No Quantity							796697			0
S3	2016	2016	2016	2	0	2	Export	710	South Africa	ZAF	729	Sudan	SDN								07	COFFEE,TEA,COCOA,SPICES	1	No Quantity							493505			0
S3	2016	2016	2016	2	0	2	Export	710	South Africa	ZAF	748	Swaziland	SWZ								07	COFFEE,TEA,COCOA,SPICES	1	No Quantity							10597680			0
S3	2016	2016	2016	2	0	2	Export	710	South Africa	ZAF	752	Sweden	SWE								07	COFFEE,TEA,COCOA,SPICES	1	No Quantity							1043099			0
S3	2016	2016	2016	2	0	2	Export	710	South Africa	ZAF	757	Switzerland	CHE								07	COFFEE,TEA,COCOA,SPICES	1	No Quantity							384507			0
S3	2016	2016	2016	2	0	2	Export	710	South Africa	ZAF	764	Thailand	THA								07	COFFEE,TEA,COCOA,SPICES	1	No Quantity							22293			0
S3	2016	2016	2016	2	0	2	Export	710	South Africa	ZAF	768	Togo	TGO								07	COFFEE,TEA,COCOA,SPICES	1	No Quantity							894			0
S3	2016	2016	2016	2	0	2	Export	710	South Africa	ZAF	784	United Arab Emirates	ARE								07	COFFEE,TEA,COCOA,SPICES	1	No Quantity							867754			0
S3	2016	2016	2016	2	0	2	Export	710	South Africa	ZAF	792	Turkey	TUR								07	COFFEE,TEA,COCOA,SPICES	1	No Quantity							47432			0
S3	2016	2016	2016	2	0	2	Export	710	South Africa	ZAF	800	Uganda	UGA								07	COFFEE,TEA,COCOA,SPICES	1	No Quantity							211883			0
S3	2016	2016	2016	2	0	2	Export	710	South Africa	ZAF	818	Egypt	EGY								07	COFFEE,TEA,COCOA,SPICES	1	No Quantity							40244			0
S3	2016	2016	2016	2	0	2	Export	710	South Africa	ZAF	826	United Kingdom	GBR								07	COFFEE,TEA,COCOA,SPICES	1	No Quantity							5023236			0
S3	2016	2016	2016	2	0	2	Export	710	South Africa	ZAF	834	United Rep. of Tanzania	TZA								07	COFFEE,TEA,COCOA,SPICES	1	No Quantity							629481			0
S3	2016	2016	2016	2	0	2	Export	710	South Africa	ZAF	837	Bunkers									07	COFFEE,TEA,COCOA,SPICES	1	No Quantity							145789			0
S3	2016	2016	2016	2	0	2	Export	710	South Africa	ZAF	842	USA	USA								07	COFFEE,TEA,COCOA,SPICES	1	No Quantity							8897666			0
S3	2016	2016	2016	2	0	2	Export	710	South Africa	ZAF	854	Burkina Faso	BFA								07	COFFEE,TEA,COCOA,SPICES	1	No Quantity							1156			0
S3	2016	2016	2016	2	0	2	Export	710	South Africa	ZAF	858	Uruguay	URY								07	COFFEE,TEA,COCOA,SPICES	1	No Quantity							23361			0
S3	2016	2016	2016	2	0	2	Export	710	South Africa	ZAF	894	Zambia	ZMB								07	COFFEE,TEA,COCOA,SPICES	1	No Quantity							17626850			0
S3	2016	2016	2016	2	0	2	Export	710	South Africa	ZAF	899	Areas, nes									07	COFFEE,TEA,COCOA,SPICES	1	No Quantity							3776405			0
S3	2016	2016	2016	2	0	2	Export	705	Slovenia	SVN	0	World	WLD								08	ANIMAL FEED STUFF	1	No Quantity			0				154739796			4
S3	2016	2016	2016	2	0	2	Export	705	Slovenia	SVN	31	Azerbaijan	AZE								08	ANIMAL FEED STUFF	1	No Quantity			0		0		11674			0
S3	2016	2016	2016	2	0	2	Export	705	Slovenia	SVN	40	Austria	AUT								08	ANIMAL FEED STUFF	1	No Quantity			0		0		8521729			0
S3	2016	2016	2016	2	0	2	Export	705	Slovenia	SVN	50	Bangladesh	BGD								08	ANIMAL FEED STUFF	1	No Quantity			0		0		61008			0
S3	2016	2016	2016	2	0	2	Export	705	Slovenia	SVN	56	Belgium	BEL								08	ANIMAL FEED STUFF	1	No Quantity			0		0		173366			0
S3	2016	2016	2016	2	0	2	Export	705	Slovenia	SVN	70	Bosnia Herzegovina	BIH								08	ANIMAL FEED STUFF	1	No Quantity			0		0		4604796			0
S3	2016	2016	2016	2	0	2	Export	705	Slovenia	SVN	100	Bulgaria	BGR								08	ANIMAL FEED STUFF	1	No Quantity			0		0		11209			0
S3	2016	2016	2016	2	0	2	Export	705	Slovenia	SVN	112	Belarus	BLR								08	ANIMAL FEED STUFF	1	No Quantity			0		0		300075			0
S3	2016	2016	2016	2	0	2	Export	705	Slovenia	SVN	156	China	CHN								08	ANIMAL FEED STUFF	1	No Quantity			0		0		29844			0
S3	2016	2016	2016	2	0	2	Export	705	Slovenia	SVN	191	Croatia	HRV								08	ANIMAL FEED STUFF	1	No Quantity			0		0		47242800			0
S3	2016	2016	2016	2	0	2	Export	705	Slovenia	SVN	203	Czechia	CZE								08	ANIMAL FEED STUFF	1	No Quantity			0		0		3283218			0
S3	2016	2016	2016	2	0	2	Export	705	Slovenia	SVN	208	Denmark	DNK								08	ANIMAL FEED STUFF	1	No Quantity			0		0		377759			0
S3	2016	2016	2016	2	0	2	Export	705	Slovenia	SVN	251	France	FRA								08	ANIMAL FEED STUFF	1	No Quantity			0		0		299880			0
S3	2016	2016	2016	2	0	2	Export	705	Slovenia	SVN	276	Germany	DEU								08	ANIMAL FEED STUFF	1	No Quantity			0		0		6326322			0
S3	2016	2016	2016	2	0	2	Export	705	Slovenia	SVN	300	Greece	GRC								08	ANIMAL FEED STUFF	1	No Quantity			0		0		764			0
S3	2016	2016	2016	2	0	2	Export	705	Slovenia	SVN	348	Hungary	HUN								08	ANIMAL FEED STUFF	1	No Quantity			0		0		44744182			0
S3	2016	2016	2016	2	0	2	Export	705	Slovenia	SVN	360	Indonesia	IDN								08	ANIMAL FEED STUFF	1	No Quantity			0		0		42486			0
S3	2016	2016	2016	2	0	2	Export	705	Slovenia	SVN	376	Israel	ISR								08	ANIMAL FEED STUFF	1	No Quantity			0		0		26775			0
S3	2016	2016	2016	2	0	2	Export	705	Slovenia	SVN	381	Italy	ITA								08	ANIMAL FEED STUFF	1	No Quantity			0		0		2995875			0
S3	2016	2016	2016	2	0	2	Export	705	Slovenia	SVN	392	Japan	JPN								08	ANIMAL FEED STUFF	1	No Quantity			0		0		27440			0
S3	2016	2016	2016	2	0	2	Export	705	Slovenia	SVN	410	Rep. of Korea	KOR								08	ANIMAL FEED STUFF	1	No Quantity			0		0		40068			0
S3	2016	2016	2016	2	0	2	Export	705	Slovenia	SVN	440	Lithuania	LTU								08	ANIMAL FEED STUFF	1	No Quantity			0		0		19758			0
S3	2016	2016	2016	2	0	2	Export	705	Slovenia	SVN	458	Malaysia	MYS								08	ANIMAL FEED STUFF	1	No Quantity			0		0		52925			0
S3	2016	2016	2016	2	0	2	Export	705	Slovenia	SVN	470	Malta	MLT								08	ANIMAL FEED STUFF	1	No Quantity			0		0		3466			0
S3	2016	2016	2016	2	0	2	Export	705	Slovenia	SVN	490	Other Asia, nes									08	ANIMAL FEED STUFF	1	No Quantity			0		0		19974			0
S3	2016	2016	2016	2	0	2	Export	705	Slovenia	SVN	498	Rep. of Moldova	MDA								08	ANIMAL FEED STUFF	1	No Quantity			0		0		785			0
S3	2016	2016	2016	2	0	2	Export	705	Slovenia	SVN	499	Montenegro	MNE								08	ANIMAL FEED STUFF	1	No Quantity			0		0		24127			0
S3	2016	2016	2016	2	0	2	Export	705	Slovenia	SVN	504	Morocco	MAR								08	ANIMAL FEED STUFF	1	No Quantity			0		0		93981			0
S3	2016	2016	2016	2	0	2	Export	705	Slovenia	SVN	528	Netherlands	NLD								08	ANIMAL FEED STUFF	1	No Quantity			0		0		65982			0
S3	2016	2016	2016	2	0	2	Export	705	Slovenia	SVN	586	Pakistan	PAK								08	ANIMAL FEED STUFF	1	No Quantity			0		0		9108			0
S3	2016	2016	2016	2	0	2	Export	705	Slovenia	SVN	616	Poland	POL								08	ANIMAL FEED STUFF	1	No Quantity			0		0		76324			0
S3	2016	2016	2016	2	0	2	Export	705	Slovenia	SVN	620	Portugal	PRT								08	ANIMAL FEED STUFF	1	No Quantity			0		0		144468			0
S3	2016	2016	2016	2	0	2	Export	705	Slovenia	SVN	642	Romania	ROU								08	ANIMAL FEED STUFF	1	No Quantity			0		0		525561			0
S3	2016	2016	2016	2	0	2	Export	705	Slovenia	SVN	643	Russian Federation	RUS								08	ANIMAL FEED STUFF	1	No Quantity			0		0		2200857			0
S3	2016	2016	2016	2	0	2	Export	705	Slovenia	SVN	674	San Marino	SMR								08	ANIMAL FEED STUFF	1	No Quantity			0		0		55801			0
S3	2016	2016	2016	2	0	2	Export	705	Slovenia	SVN	688	Serbia	SRB								08	ANIMAL FEED STUFF	1	No Quantity			0		0		2312638			0
S3	2016	2016	2016	2	0	2	Export	705	Slovenia	SVN	699	India	IND								08	ANIMAL FEED STUFF	1	No Quantity			0		0		20936			0
S3	2016	2016	2016	2	0	2	Export	705	Slovenia	SVN	702	Singapore	SGP								08	ANIMAL FEED STUFF	1	No Quantity			0		0		86786			0
S3	2016	2016	2016	2	0	2	Export	705	Slovenia	SVN	703	Slovakia	SVK								08	ANIMAL FEED STUFF	1	No Quantity			0		0		27030453			0
S3	2016	2016	2016	2	0	2	Export	705	Slovenia	SVN	724	Spain	ESP								08	ANIMAL FEED STUFF	1	No Quantity			0		0		60936			0
S3	2016	2016	2016	2	0	2	Export	705	Slovenia	SVN	757	Switzerland	CHE								08	ANIMAL FEED STUFF	1	No Quantity			0				242238			4
S3	2016	2016	2016	2	0	2	Export	705	Slovenia	SVN	764	Thailand	THA								08	ANIMAL FEED STUFF	1	No Quantity			0		0		507534			0
S3	2016	2016	2016	2	0	2	Export	705	Slovenia	SVN	792	Turkey	TUR								08	ANIMAL FEED STUFF	1	No Quantity			0		0		229403			0
S3	2016	2016	2016	2	0	2	Export	705	Slovenia	SVN	804	Ukraine	UKR								08	ANIMAL FEED STUFF	1	No Quantity			0		0		326986			0
S3	2016	2016	2016	2	0	2	Export	705	Slovenia	SVN	807	North Macedonia	MKD								08	ANIMAL FEED STUFF	1	No Quantity			0		0		957716			0
S3	2016	2016	2016	2	0	2	Export	705	Slovenia	SVN	818	Egypt	EGY								08	ANIMAL FEED STUFF	1	No Quantity			0		0		6713			0
S3	2016	2016	2016	2	0	2	Export	705	Slovenia	SVN	826	United Kingdom	GBR								08	ANIMAL FEED STUFF	1	No Quantity			0		0		540357			0
S3	2016	2016	2016	2	0	2	Export	705	Slovenia	SVN	842	USA	USA								08	ANIMAL FEED STUFF	1	No Quantity			0		0		2692			0
S3	2016	2016	2016	2	0	2	Export	710	South Africa	ZAF	0	World	WLD								08	ANIMAL FEED STUFF	1	No Quantity							339500766			0
S3	2016	2016	2016	2	0	2	Export	710	South Africa	ZAF	24	Angola	AGO								08	ANIMAL FEED STUFF	1	No Quantity							1438853			0
S3	2016	2016	2016	2	0	2	Export	710	South Africa	ZAF	36	Australia	AUS								08	ANIMAL FEED STUFF	1	No Quantity							4891			0
S3	2016	2016	2016	2	0	2	Export	710	South Africa	ZAF	44	Bahamas	BHS								08	ANIMAL FEED STUFF	1	No Quantity							51669			0
S3	2016	2016	2016	2	0	2	Export	710	South Africa	ZAF	50	Bangladesh	BGD								08	ANIMAL FEED STUFF	1	No Quantity							1477			0
S3	2016	2016	2016	2	0	2	Export	710	South Africa	ZAF	56	Belgium	BEL								08	ANIMAL FEED STUFF	1	No Quantity							177724			0
S3	2016	2016	2016	2	0	2	Export	710	South Africa	ZAF	72	Botswana	BWA								08	ANIMAL FEED STUFF	1	No Quantity							32317304			0
S3	2016	2016	2016	2	0	2	Export	710	South Africa	ZAF	84	Belize	BLZ								08	ANIMAL FEED STUFF	1	No Quantity							186			0
S3	2016	2016	2016	2	0	2	Export	710	South Africa	ZAF	120	Cameroon	CMR								08	ANIMAL FEED STUFF	1	No Quantity							51			0
S3	2016	2016	2016	2	0	2	Export	710	South Africa	ZAF	144	Sri Lanka	LKA								08	ANIMAL FEED STUFF	1	No Quantity							67161			0
S3	2016	2016	2016	2	0	2	Export	710	South Africa	ZAF	156	China	CHN								08	ANIMAL FEED STUFF	1	No Quantity							32750896			0
S3	2016	2016	2016	2	0	2	Export	710	South Africa	ZAF	170	Colombia	COL								08	ANIMAL FEED STUFF	1	No Quantity							27			0
S3	2016	2016	2016	2	0	2	Export	710	South Africa	ZAF	178	Congo	COG								08	ANIMAL FEED STUFF	1	No Quantity							43335			0
S3	2016	2016	2016	2	0	2	Export	710	South Africa	ZAF	180	Dem. Rep. of the Congo	COD								08	ANIMAL FEED STUFF	1	No Quantity							438914			0
S3	2016	2016	2016	2	0	2	Export	710	South Africa	ZAF	196	Cyprus	CYP								08	ANIMAL FEED STUFF	1	No Quantity							862			0
S3	2016	2016	2016	2	0	2	Export	710	South Africa	ZAF	208	Denmark	DNK								08	ANIMAL FEED STUFF	1	No Quantity							12810116			0
S3	2016	2016	2016	2	0	2	Export	710	South Africa	ZAF	226	Equatorial Guinea	GNQ								08	ANIMAL FEED STUFF	1	No Quantity							218347			0
S3	2016	2016	2016	2	0	2	Export	710	South Africa	ZAF	231	Ethiopia	ETH								08	ANIMAL FEED STUFF	1	No Quantity							243743			0
S3	2016	2016	2016	2	0	2	Export	710	South Africa	ZAF	251	France	FRA								08	ANIMAL FEED STUFF	1	No Quantity							4604339			0
S3	2016	2016	2016	2	0	2	Export	710	South Africa	ZAF	262	Djibouti	DJI								08	ANIMAL FEED STUFF	1	No Quantity							834			0
S3	2016	2016	2016	2	0	2	Export	710	South Africa	ZAF	266	Gabon	GAB								08	ANIMAL FEED STUFF	1	No Quantity							639702			0
S3	2016	2016	2016	2	0	2	Export	710	South Africa	ZAF	276	Germany	DEU								08	ANIMAL FEED STUFF	1	No Quantity							9721706			0
S3	2016	2016	2016	2	0	2	Export	710	South Africa	ZAF	288	Ghana	GHA								08	ANIMAL FEED STUFF	1	No Quantity							2563151			0
S3	2016	2016	2016	2	0	2	Export	710	South Africa	ZAF	344	China, Hong Kong SAR	HKG								08	ANIMAL FEED STUFF	1	No Quantity							6983887			0
S3	2016	2016	2016	2	0	2	Export	710	South Africa	ZAF	348	Hungary	HUN								08	ANIMAL FEED STUFF	1	No Quantity							1			0
S3	2016	2016	2016	2	0	2	Export	710	South Africa	ZAF	364	Iran	IRN								08	ANIMAL FEED STUFF	1	No Quantity							8329			0
S3	2016	2016	2016	2	0	2	Export	710	South Africa	ZAF	376	Israel	ISR								08	ANIMAL FEED STUFF	1	No Quantity							1074228			0
S3	2016	2016	2016	2	0	2	Export	710	South Africa	ZAF	381	Italy	ITA								08	ANIMAL FEED STUFF	1	No Quantity							822887			0
S3	2016	2016	2016	2	0	2	Export	710	South Africa	ZAF	384	Côte d'Ivoire	CIV								08	ANIMAL FEED STUFF	1	No Quantity							509746			0
S3	2016	2016	2016	2	0	2	Export	710	South Africa	ZAF	392	Japan	JPN								08	ANIMAL FEED STUFF	1	No Quantity							5991066			0
S3	2016	2016	2016	2	0	2	Export	710	South Africa	ZAF	400	Jordan	JOR								08	ANIMAL FEED STUFF	1	No Quantity							62217			0
S3	2016	2016	2016	2	0	2	Export	710	South Africa	ZAF	404	Kenya	KEN								08	ANIMAL FEED STUFF	1	No Quantity							2876772			0
S3	2016	2016	2016	2	0	2	Export	710	South Africa	ZAF	408	Dem. People's Rep. of Korea	PRK								08	ANIMAL FEED STUFF	1	No Quantity							147105			0
S3	2016	2016	2016	2	0	2	Export	710	South Africa	ZAF	410	Rep. of Korea	KOR								08	ANIMAL FEED STUFF	1	No Quantity							1191295			0
S3	2016	2016	2016	2	0	2	Export	710	South Africa	ZAF	414	Kuwait	KWT								08	ANIMAL FEED STUFF	1	No Quantity							791397			0
S3	2016	2016	2016	2	0	2	Export	710	South Africa	ZAF	422	Lebanon	LBN								08	ANIMAL FEED STUFF	1	No Quantity							76336			0
S3	2016	2016	2016	2	0	2	Export	710	South Africa	ZAF	426	Lesotho	LSO								08	ANIMAL FEED STUFF	1	No Quantity							11723258			0
S3	2016	2016	2016	2	0	2	Export	710	South Africa	ZAF	450	Madagascar	MDG								08	ANIMAL FEED STUFF	1	No Quantity							406800			0
S3	2016	2016	2016	2	0	2	Export	710	South Africa	ZAF	454	Malawi	MWI								08	ANIMAL FEED STUFF	1	No Quantity							3349169			0
S3	2016	2016	2016	2	0	2	Export	710	South Africa	ZAF	458	Malaysia	MYS								08	ANIMAL FEED STUFF	1	No Quantity							322851			0
S3	2016	2016	2016	2	0	2	Export	710	South Africa	ZAF	466	Mali	MLI								08	ANIMAL FEED STUFF	1	No Quantity							54337			0
S3	2016	2016	2016	2	0	2	Export	710	South Africa	ZAF	480	Mauritius	MUS								08	ANIMAL FEED STUFF	1	No Quantity							3775908			0
S3	2016	2016	2016	2	0	2	Export	710	South Africa	ZAF	490	Other Asia, nes									08	ANIMAL FEED STUFF	1	No Quantity							8580412			0
S3	2016	2016	2016	2	0	2	Export	710	South Africa	ZAF	504	Morocco	MAR								08	ANIMAL FEED STUFF	1	No Quantity							142094			0
S3	2016	2016	2016	2	0	2	Export	710	South Africa	ZAF	508	Mozambique	MOZ								08	ANIMAL FEED STUFF	1	No Quantity							10934896			0
S3	2016	2016	2016	2	0	2	Export	710	South Africa	ZAF	512	Oman	OMN								08	ANIMAL FEED STUFF	1	No Quantity							272			0
S3	2016	2016	2016	2	0	2	Export	710	South Africa	ZAF	516	Namibia	NAM								08	ANIMAL FEED STUFF	1	No Quantity							37762992			0
S3	2016	2016	2016	2	0	2	Export	710	South Africa	ZAF	528	Netherlands	NLD								08	ANIMAL FEED STUFF	1	No Quantity							545830			0
S3	2016	2016	2016	2	0	2	Export	710	South Africa	ZAF	554	New Zealand	NZL								08	ANIMAL FEED STUFF	1	No Quantity							63581			0
S3	2016	2016	2016	2	0	2	Export	710	South Africa	ZAF	566	Nigeria	NGA								08	ANIMAL FEED STUFF	1	No Quantity							3667465			0
S3	2016	2016	2016	2	0	2	Export	710	South Africa	ZAF	586	Pakistan	PAK								08	ANIMAL FEED STUFF	1	No Quantity							149			0
S3	2016	2016	2016	2	0	2	Export	710	South Africa	ZAF	598	Papua New Guinea	PNG								08	ANIMAL FEED STUFF	1	No Quantity							48			0
S3	2016	2016	2016	2	0	2	Export	710	South Africa	ZAF	604	Peru	PER								08	ANIMAL FEED STUFF	1	No Quantity							778918			0
S3	2016	2016	2016	2	0	2	Export	710	South Africa	ZAF	608	Philippines	PHL								08	ANIMAL FEED STUFF	1	No Quantity							682172			0
S3	2016	2016	2016	2	0	2	Export	710	South Africa	ZAF	620	Portugal	PRT								08	ANIMAL FEED STUFF	1	No Quantity							961			0
S3	2016	2016	2016	2	0	2	Export	710	South Africa	ZAF	634	Qatar	QAT								08	ANIMAL FEED STUFF	1	No Quantity							139317			0
S3	2016	2016	2016	2	0	2	Export	710	South Africa	ZAF	643	Russian Federation	RUS								08	ANIMAL FEED STUFF	1	No Quantity							40484			0
S3	2016	2016	2016	2	0	2	Export	710	South Africa	ZAF	646	Rwanda	RWA								08	ANIMAL FEED STUFF	1	No Quantity							96179			0
S3	2016	2016	2016	2	0	2	Export	710	South Africa	ZAF	654	Saint Helena	SHN								08	ANIMAL FEED STUFF	1	No Quantity							264031			0
S3	2016	2016	2016	2	0	2	Export	710	South Africa	ZAF	682	Saudi Arabia	SAU								08	ANIMAL FEED STUFF	1	No Quantity							11744384			0
S3	2016	2016	2016	2	0	2	Export	710	South Africa	ZAF	686	Senegal	SEN								08	ANIMAL FEED STUFF	1	No Quantity							17770			0
S3	2016	2016	2016	2	0	2	Export	710	South Africa	ZAF	690	Seychelles	SYC								08	ANIMAL FEED STUFF	1	No Quantity							230510			0
S3	2016	2016	2016	2	0	2	Export	710	South Africa	ZAF	694	Sierra Leone	SLE								08	ANIMAL FEED STUFF	1	No Quantity							556			0
S3	2016	2016	2016	2	0	2	Export	710	South Africa	ZAF	699	India	IND								08	ANIMAL FEED STUFF	1	No Quantity							7934			0
S3	2016	2016	2016	2	0	2	Export	710	South Africa	ZAF	702	Singapore	SGP								08	ANIMAL FEED STUFF	1	No Quantity							569061			0
S3	2016	2016	2016	2	0	2	Export	710	South Africa	ZAF	703	Slovakia	SVK								08	ANIMAL FEED STUFF	1	No Quantity							19061			0
S3	2016	2016	2016	2	0	2	Export	710	South Africa	ZAF	704	Viet Nam	VNM								08	ANIMAL FEED STUFF	1	No Quantity							507510			0
S3	2016	2016	2016	2	0	2	Export	710	South Africa	ZAF	706	Somalia	SOM								08	ANIMAL FEED STUFF	1	No Quantity							113719			0
S3	2016	2016	2016	2	0	2	Export	710	South Africa	ZAF	716	Zimbabwe	ZWE								08	ANIMAL FEED STUFF	1	No Quantity							57309373			0
S3	2016	2016	2016	2	0	2	Export	710	South Africa	ZAF	724	Spain	ESP								08	ANIMAL FEED STUFF	1	No Quantity							4017023			0
S3	2016	2016	2016	2	0	2	Export	710	South Africa	ZAF	729	Sudan	SDN								08	ANIMAL FEED STUFF	1	No Quantity							123580			0
S3	2016	2016	2016	2	0	2	Export	710	South Africa	ZAF	748	Swaziland	SWZ								08	ANIMAL FEED STUFF	1	No Quantity							21375179			0
S3	2016	2016	2016	2	0	2	Export	710	South Africa	ZAF	752	Sweden	SWE								08	ANIMAL FEED STUFF	1	No Quantity							4102			0
S3	2016	2016	2016	2	0	2	Export	710	South Africa	ZAF	757	Switzerland	CHE								08	ANIMAL FEED STUFF	1	No Quantity							326179			0
S3	2016	2016	2016	2	0	2	Export	710	South Africa	ZAF	784	United Arab Emirates	ARE								08	ANIMAL FEED STUFF	1	No Quantity							8014388			0
S3	2016	2016	2016	2	0	2	Export	710	South Africa	ZAF	788	Tunisia	TUN								08	ANIMAL FEED STUFF	1	No Quantity							8766			0
S3	2016	2016	2016	2	0	2	Export	710	South Africa	ZAF	792	Turkey	TUR								08	ANIMAL FEED STUFF	1	No Quantity							9305556			0
S3	2016	2016	2016	2	0	2	Export	710	South Africa	ZAF	800	Uganda	UGA								08	ANIMAL FEED STUFF	1	No Quantity							539921			0
S3	2016	2016	2016	2	0	2	Export	710	South Africa	ZAF	818	Egypt	EGY								08	ANIMAL FEED STUFF	1	No Quantity							214740			0
S3	2016	2016	2016	2	0	2	Export	710	South Africa	ZAF	826	United Kingdom	GBR								08	ANIMAL FEED STUFF	1	No Quantity							3125309			0
S3	2016	2016	2016	2	0	2	Export	710	South Africa	ZAF	834	United Rep. of Tanzania	TZA								08	ANIMAL FEED STUFF	1	No Quantity							755883			0
S3	2016	2016	2016	2	0	2	Export	710	South Africa	ZAF	837	Bunkers									08	ANIMAL FEED STUFF	1	No Quantity							1009			0
S3	2016	2016	2016	2	0	2	Export	710	South Africa	ZAF	842	USA	USA								08	ANIMAL FEED STUFF	1	No Quantity							836709			0
S3	2016	2016	2016	2	0	2	Export	710	South Africa	ZAF	854	Burkina Faso	BFA								08	ANIMAL FEED STUFF	1	No Quantity							1524			0
S3	2016	2016	2016	2	0	2	Export	710	South Africa	ZAF	894	Zambia	ZMB								08	ANIMAL FEED STUFF	1	No Quantity							18296519			0
S3	2016	2016	2016	2	0	2	Export	710	South Africa	ZAF	899	Areas, nes									08	ANIMAL FEED STUFF	1	No Quantity							71826			0
S3	2016	2016	2016	2	0	2	Export	705	Slovenia	SVN	0	World	WLD								09	MISC.EDIBLE PRODUCTS ETC	1	No Quantity			0		0		138985908			4
S3	2016	2016	2016	2	0	2	Export	705	Slovenia	SVN	8	Albania	ALB								09	MISC.EDIBLE PRODUCTS ETC	1	No Quantity			0		0		5607383			0
S3	2016	2016	2016	2	0	2	Export	705	Slovenia	SVN	31	Azerbaijan	AZE								09	MISC.EDIBLE PRODUCTS ETC	1	No Quantity			0		0		303493			0
S3	2016	2016	2016	2	0	2	Export	705	Slovenia	SVN	36	Australia	AUS								09	MISC.EDIBLE PRODUCTS ETC	1	No Quantity			0		0		1237			0
S3	2016	2016	2016	2	0	2	Export	705	Slovenia	SVN	40	Austria	AUT								09	MISC.EDIBLE PRODUCTS ETC	1	No Quantity			0		0		3088062			0
S3	2016	2016	2016	2	0	2	Export	705	Slovenia	SVN	48	Bahrain	BHR								09	MISC.EDIBLE PRODUCTS ETC	1	No Quantity			0		0		5			0
S3	2016	2016	2016	2	0	2	Export	705	Slovenia	SVN	51	Armenia	ARM								09	MISC.EDIBLE PRODUCTS ETC	1	No Quantity			0		0		19515			0
S3	2016	2016	2016	2	0	2	Export	705	Slovenia	SVN	56	Belgium	BEL								09	MISC.EDIBLE PRODUCTS ETC	1	No Quantity			0		0		152042			0
S3	2016	2016	2016	2	0	2	Export	705	Slovenia	SVN	70	Bosnia Herzegovina	BIH								09	MISC.EDIBLE PRODUCTS ETC	1	No Quantity			0		0		18861106			4
S3	2016	2016	2016	2	0	2	Export	705	Slovenia	SVN	100	Bulgaria	BGR								09	MISC.EDIBLE PRODUCTS ETC	1	No Quantity			0		0		2912173			0
S3	2016	2016	2016	2	0	2	Export	705	Slovenia	SVN	112	Belarus	BLR								09	MISC.EDIBLE PRODUCTS ETC	1	No Quantity			0		0		346332			0
S3	2016	2016	2016	2	0	2	Export	705	Slovenia	SVN	120	Cameroon	CMR								09	MISC.EDIBLE PRODUCTS ETC	1	No Quantity			0		0		175			0
S3	2016	2016	2016	2	0	2	Export	705	Slovenia	SVN	124	Canada	CAN								09	MISC.EDIBLE PRODUCTS ETC	1	No Quantity			0		0		105328			0
S3	2016	2016	2016	2	0	2	Export	705	Slovenia	SVN	156	China	CHN								09	MISC.EDIBLE PRODUCTS ETC	1	No Quantity			0		0		6671			0
S3	2016	2016	2016	2	0	2	Export	705	Slovenia	SVN	191	Croatia	HRV								09	MISC.EDIBLE PRODUCTS ETC	1	No Quantity			0		0		21368174			0
S3	2016	2016	2016	2	0	2	Export	705	Slovenia	SVN	196	Cyprus	CYP								09	MISC.EDIBLE PRODUCTS ETC	1	No Quantity			0		0		1455707			0
S3	2016	2016	2016	2	0	2	Export	705	Slovenia	SVN	203	Czechia	CZE								09	MISC.EDIBLE PRODUCTS ETC	1	No Quantity			0		0		2216681			0
S3	2016	2016	2016	2	0	2	Export	705	Slovenia	SVN	208	Denmark	DNK								09	MISC.EDIBLE PRODUCTS ETC	1	No Quantity			0		0		866			0
S3	2016	2016	2016	2	0	2	Export	705	Slovenia	SVN	233	Estonia	EST								09	MISC.EDIBLE PRODUCTS ETC	1	No Quantity			0		0		22862			0
S3	2016	2016	2016	2	0	2	Export	705	Slovenia	SVN	246	Finland	FIN								09	MISC.EDIBLE PRODUCTS ETC	1	No Quantity			0		0		4411			0
S3	2016	2016	2016	2	0	2	Export	705	Slovenia	SVN	251	France	FRA								09	MISC.EDIBLE PRODUCTS ETC	1	No Quantity			0		0		820588			0
S3	2016	2016	2016	2	0	2	Export	705	Slovenia	SVN	268	Georgia	GEO								09	MISC.EDIBLE PRODUCTS ETC	1	No Quantity			0		0		65453			0
S3	2016	2016	2016	2	0	2	Export	705	Slovenia	SVN	276	Germany	DEU								09	MISC.EDIBLE PRODUCTS ETC	1	No Quantity			0		0		1172436			0
S3	2016	2016	2016	2	0	2	Export	705	Slovenia	SVN	292	Gibraltar	GIB								09	MISC.EDIBLE PRODUCTS ETC	1	No Quantity			0		0		3246			0
S3	2016	2016	2016	2	0	2	Export	705	Slovenia	SVN	300	Greece	GRC								09	MISC.EDIBLE PRODUCTS ETC	1	No Quantity			0		0		618056			0
S3	2016	2016	2016	2	0	2	Export	705	Slovenia	SVN	344	China, Hong Kong SAR	HKG								09	MISC.EDIBLE PRODUCTS ETC	1	No Quantity			0		0		444			0
S3	2016	2016	2016	2	0	2	Export	705	Slovenia	SVN	348	Hungary	HUN								09	MISC.EDIBLE PRODUCTS ETC	1	No Quantity			0		0		2634871			0
S3	2016	2016	2016	2	0	2	Export	705	Slovenia	SVN	352	Iceland	ISL								09	MISC.EDIBLE PRODUCTS ETC	1	No Quantity			0		0		4453			0
S3	2016	2016	2016	2	0	2	Export	705	Slovenia	SVN	360	Indonesia	IDN								09	MISC.EDIBLE PRODUCTS ETC	1	No Quantity			0		0		1850			0
S3	2016	2016	2016	2	0	2	Export	705	Slovenia	SVN	364	Iran	IRN								09	MISC.EDIBLE PRODUCTS ETC	1	No Quantity			0		0		746			0
S3	2016	2016	2016	2	0	2	Export	705	Slovenia	SVN	368	Iraq	IRQ								09	MISC.EDIBLE PRODUCTS ETC	1	No Quantity			0		0		160702			0
S3	2016	2016	2016	2	0	2	Export	705	Slovenia	SVN	372	Ireland	IRL								09	MISC.EDIBLE PRODUCTS ETC	1	No Quantity			0		0		10948			0
S3	2016	2016	2016	2	0	2	Export	705	Slovenia	SVN	376	Israel	ISR								09	MISC.EDIBLE PRODUCTS ETC	1	No Quantity			0		0		24247			0
S3	2016	2016	2016	2	0	2	Export	705	Slovenia	SVN	381	Italy	ITA								09	MISC.EDIBLE PRODUCTS ETC	1	No Quantity			0		0		11687728			0
S3	2016	2016	2016	2	0	2	Export	705	Slovenia	SVN	398	Kazakhstan	KAZ								09	MISC.EDIBLE PRODUCTS ETC	1	No Quantity			0		0		282224			0
S3	2016	2016	2016	2	0	2	Export	705	Slovenia	SVN	400	Jordan	JOR								09	MISC.EDIBLE PRODUCTS ETC	1	No Quantity			0		0		41811			0
S3	2016	2016	2016	2	0	2	Export	705	Slovenia	SVN	410	Rep. of Korea	KOR								09	MISC.EDIBLE PRODUCTS ETC	1	No Quantity			0		0		17542			0
S3	2016	2016	2016	2	0	2	Export	705	Slovenia	SVN	414	Kuwait	KWT								09	MISC.EDIBLE PRODUCTS ETC	1	No Quantity			0		0		8524			0
S3	2016	2016	2016	2	0	2	Export	705	Slovenia	SVN	417	Kyrgyzstan	KGZ								09	MISC.EDIBLE PRODUCTS ETC	1	No Quantity			0		0		556368			0
S3	2016	2016	2016	2	0	2	Export	705	Slovenia	SVN	422	Lebanon	LBN								09	MISC.EDIBLE PRODUCTS ETC	1	No Quantity			0		0		73872			0
S3	2016	2016	2016	2	0	2	Export	705	Slovenia	SVN	428	Latvia	LVA								09	MISC.EDIBLE PRODUCTS ETC	1	No Quantity			0		0		15731			0
S3	2016	2016	2016	2	0	2	Export	705	Slovenia	SVN	434	Libya	LBY								09	MISC.EDIBLE PRODUCTS ETC	1	No Quantity			0		0		2368			0
S3	2016	2016	2016	2	0	2	Export	705	Slovenia	SVN	440	Lithuania	LTU								09	MISC.EDIBLE PRODUCTS ETC	1	No Quantity			0		0		693217			0
S3	2016	2016	2016	2	0	2	Export	705	Slovenia	SVN	442	Luxembourg	LUX								09	MISC.EDIBLE PRODUCTS ETC	1	No Quantity			0		0		117824			0
S3	2016	2016	2016	2	0	2	Export	705	Slovenia	SVN	458	Malaysia	MYS								09	MISC.EDIBLE PRODUCTS ETC	1	No Quantity			0		0		3947			0
S3	2016	2016	2016	2	0	2	Export	705	Slovenia	SVN	470	Malta	MLT								09	MISC.EDIBLE PRODUCTS ETC	1	No Quantity			0		0		263174			0
S3	2016	2016	2016	2	0	2	Export	705	Slovenia	SVN	480	Mauritius	MUS								09	MISC.EDIBLE PRODUCTS ETC	1	No Quantity			0		0		38			0
S3	2016	2016	2016	2	0	2	Export	705	Slovenia	SVN	490	Other Asia, nes									09	MISC.EDIBLE PRODUCTS ETC	1	No Quantity			0		0		23			0
S3	2016	2016	2016	2	0	2	Export	705	Slovenia	SVN	496	Mongolia	MNG								09	MISC.EDIBLE PRODUCTS ETC	1	No Quantity			0		0		470669			0
S3	2016	2016	2016	2	0	2	Export	705	Slovenia	SVN	498	Rep. of Moldova	MDA								09	MISC.EDIBLE PRODUCTS ETC	1	No Quantity			0		0		214355			0
S3	2016	2016	2016	2	0	2	Export	705	Slovenia	SVN	499	Montenegro	MNE								09	MISC.EDIBLE PRODUCTS ETC	1	No Quantity			0		0		3976333			0
S3	2016	2016	2016	2	0	2	Export	705	Slovenia	SVN	512	Oman	OMN								09	MISC.EDIBLE PRODUCTS ETC	1	No Quantity			0		0		12			0
S3	2016	2016	2016	2	0	2	Export	705	Slovenia	SVN	528	Netherlands	NLD								09	MISC.EDIBLE PRODUCTS ETC	1	No Quantity			0		0		344857			0
S3	2016	2016	2016	2	0	2	Export	705	Slovenia	SVN	579	Norway	NOR								09	MISC.EDIBLE PRODUCTS ETC	1	No Quantity			0		0		12433			0
S3	2016	2016	2016	2	0	2	Export	705	Slovenia	SVN	616	Poland	POL								09	MISC.EDIBLE PRODUCTS ETC	1	No Quantity			0		0		4171791			0
S3	2016	2016	2016	2	0	2	Export	705	Slovenia	SVN	620	Portugal	PRT								09	MISC.EDIBLE PRODUCTS ETC	1	No Quantity			0		0		657516			0
S3	2016	2016	2016	2	0	2	Export	705	Slovenia	SVN	642	Romania	ROU								09	MISC.EDIBLE PRODUCTS ETC	1	No Quantity			0		0		3742592			0
S3	2016	2016	2016	2	0	2	Export	705	Slovenia	SVN	643	Russian Federation	RUS								09	MISC.EDIBLE PRODUCTS ETC	1	No Quantity			0		0		12554990			0
S3	2016	2016	2016	2	0	2	Export	705	Slovenia	SVN	682	Saudi Arabia	SAU								09	MISC.EDIBLE PRODUCTS ETC	1	No Quantity			0		0		207266			0
S3	2016	2016	2016	2	0	2	Export	705	Slovenia	SVN	688	Serbia	SRB								09	MISC.EDIBLE PRODUCTS ETC	1	No Quantity			0		0		15234556			0
S3	2016	2016	2016	2	0	2	Export	705	Slovenia	SVN	699	India	IND								09	MISC.EDIBLE PRODUCTS ETC	1	No Quantity			0		0		44			0
S3	2016	2016	2016	2	0	2	Export	705	Slovenia	SVN	702	Singapore	SGP								09	MISC.EDIBLE PRODUCTS ETC	1	No Quantity			0		0		23303			0
S3	2016	2016	2016	2	0	2	Export	705	Slovenia	SVN	703	Slovakia	SVK								09	MISC.EDIBLE PRODUCTS ETC	1	No Quantity			0		0		544260			0
S3	2016	2016	2016	2	0	2	Export	705	Slovenia	SVN	704	Viet Nam	VNM								09	MISC.EDIBLE PRODUCTS ETC	1	No Quantity			0		0		58287			0
S3	2016	2016	2016	2	0	2	Export	705	Slovenia	SVN	710	South Africa	ZAF								09	MISC.EDIBLE PRODUCTS ETC	1	No Quantity			0		0		5268			0
S3	2016	2016	2016	2	0	2	Export	705	Slovenia	SVN	724	Spain	ESP								09	MISC.EDIBLE PRODUCTS ETC	1	No Quantity			0		0		3218535			0
S3	2016	2016	2016	2	0	2	Export	705	Slovenia	SVN	752	Sweden	SWE								09	MISC.EDIBLE PRODUCTS ETC	1	No Quantity			0		0		282609			0
S3	2016	2016	2016	2	0	2	Export	705	Slovenia	SVN	757	Switzerland	CHE								09	MISC.EDIBLE PRODUCTS ETC	1	No Quantity			0		0		326441			0
S3	2016	2016	2016	2	0	2	Export	705	Slovenia	SVN	762	Tajikistan	TJK								09	MISC.EDIBLE PRODUCTS ETC	1	No Quantity			0		0		843378			0
S3	2016	2016	2016	2	0	2	Export	705	Slovenia	SVN	764	Thailand	THA								09	MISC.EDIBLE PRODUCTS ETC	1	No Quantity			0		0		176			0
S3	2016	2016	2016	2	0	2	Export	705	Slovenia	SVN	784	United Arab Emirates	ARE								09	MISC.EDIBLE PRODUCTS ETC	1	No Quantity			0		0		171563			0
S3	2016	2016	2016	2	0	2	Export	705	Slovenia	SVN	792	Turkey	TUR								09	MISC.EDIBLE PRODUCTS ETC	1	No Quantity			0		0		5167579			0
S3	2016	2016	2016	2	0	2	Export	705	Slovenia	SVN	795	Turkmenistan	TKM								09	MISC.EDIBLE PRODUCTS ETC	1	No Quantity			0		0		263849			0
S3	2016	2016	2016	2	0	2	Export	705	Slovenia	SVN	804	Ukraine	UKR								09	MISC.EDIBLE PRODUCTS ETC	1	No Quantity			0		0		1820940			0
S3	2016	2016	2016	2	0	2	Export	705	Slovenia	SVN	807	North Macedonia	MKD								09	MISC.EDIBLE PRODUCTS ETC	1	No Quantity			0		0		8048945			0
S3	2016	2016	2016	2	0	2	Export	705	Slovenia	SVN	826	United Kingdom	GBR								09	MISC.EDIBLE PRODUCTS ETC	1	No Quantity			0		0		54134			0
S3	2016	2016	2016	2	0	2	Export	705	Slovenia	SVN	842	USA	USA								09	MISC.EDIBLE PRODUCTS ETC	1	No Quantity			0		0		543071			0
S3	2016	2016	2016	2	0	2	Export	705	Slovenia	SVN	860	Uzbekistan	UZB								09	MISC.EDIBLE PRODUCTS ETC	1	No Quantity			0		0		271466			0
S3	2016	2016	2016	2	0	2	Export	710	South Africa	ZAF	0	World	WLD								09	MISC.EDIBLE PRODUCTS ETC	1	No Quantity							478544239			0
S3	2016	2016	2016	2	0	2	Export	710	South Africa	ZAF	4	Afghanistan	AFG								09	MISC.EDIBLE PRODUCTS ETC	1	No Quantity							31			0
S3	2016	2016	2016	2	0	2	Export	710	South Africa	ZAF	10	Antarctica	ATA								09	MISC.EDIBLE PRODUCTS ETC	1	No Quantity							7269			0
S3	2016	2016	2016	2	0	2	Export	710	South Africa	ZAF	12	Algeria	DZA								09	MISC.EDIBLE PRODUCTS ETC	1	No Quantity							75980			0
S3	2016	2016	2016	2	0	2	Export	710	South Africa	ZAF	24	Angola	AGO								09	MISC.EDIBLE PRODUCTS ETC	1	No Quantity							9030848			0
S3	2016	2016	2016	2	0	2	Export	710	South Africa	ZAF	32	Argentina	ARG								09	MISC.EDIBLE PRODUCTS ETC	1	No Quantity							50417			0
S3	2016	2016	2016	2	0	2	Export	710	South Africa	ZAF	36	Australia	AUS								09	MISC.EDIBLE PRODUCTS ETC	1	No Quantity							6503386			0
S3	2016	2016	2016	2	0	2	Export	710	South Africa	ZAF	40	Austria	AUT								09	MISC.EDIBLE PRODUCTS ETC	1	No Quantity							2598			0
S3	2016	2016	2016	2	0	2	Export	710	South Africa	ZAF	48	Bahrain	BHR								09	MISC.EDIBLE PRODUCTS ETC	1	No Quantity							252384			0
S3	2016	2016	2016	2	0	2	Export	710	South Africa	ZAF	50	Bangladesh	BGD								09	MISC.EDIBLE PRODUCTS ETC	1	No Quantity							9608			0
S3	2016	2016	2016	2	0	2	Export	710	South Africa	ZAF	52	Barbados	BRB								09	MISC.EDIBLE PRODUCTS ETC	1	No Quantity							38790			0
S3	2016	2016	2016	2	0	2	Export	710	South Africa	ZAF	56	Belgium	BEL								09	MISC.EDIBLE PRODUCTS ETC	1	No Quantity							447218			0
S3	2016	2016	2016	2	0	2	Export	710	South Africa	ZAF	72	Botswana	BWA								09	MISC.EDIBLE PRODUCTS ETC	1	No Quantity							57450479			0
S3	2016	2016	2016	2	0	2	Export	710	South Africa	ZAF	76	Brazil	BRA								09	MISC.EDIBLE PRODUCTS ETC	1	No Quantity							677105			0
S3	2016	2016	2016	2	0	2	Export	710	South Africa	ZAF	92	Br. Virgin Isds	VGB								09	MISC.EDIBLE PRODUCTS ETC	1	No Quantity							4159			0
S3	2016	2016	2016	2	0	2	Export	710	South Africa	ZAF	100	Bulgaria	BGR								09	MISC.EDIBLE PRODUCTS ETC	1	No Quantity							4239			0
S3	2016	2016	2016	2	0	2	Export	710	South Africa	ZAF	108	Burundi	BDI								09	MISC.EDIBLE PRODUCTS ETC	1	No Quantity							129173			0
S3	2016	2016	2016	2	0	2	Export	710	South Africa	ZAF	120	Cameroon	CMR								09	MISC.EDIBLE PRODUCTS ETC	1	No Quantity							113432			0
S3	2016	2016	2016	2	0	2	Export	710	South Africa	ZAF	124	Canada	CAN								09	MISC.EDIBLE PRODUCTS ETC	1	No Quantity							8995946			0
S3	2016	2016	2016	2	0	2	Export	710	South Africa	ZAF	140	Central African Rep.	CAF								09	MISC.EDIBLE PRODUCTS ETC	1	No Quantity							29981			0
S3	2016	2016	2016	2	0	2	Export	710	South Africa	ZAF	144	Sri Lanka	LKA								09	MISC.EDIBLE PRODUCTS ETC	1	No Quantity							1478940			0
S3	2016	2016	2016	2	0	2	Export	710	South Africa	ZAF	148	Chad	TCD								09	MISC.EDIBLE PRODUCTS ETC	1	No Quantity							68134			0
S3	2016	2016	2016	2	0	2	Export	710	South Africa	ZAF	152	Chile	CHL								09	MISC.EDIBLE PRODUCTS ETC	1	No Quantity							28914			0
S3	2016	2016	2016	2	0	2	Export	710	South Africa	ZAF	156	China	CHN								09	MISC.EDIBLE PRODUCTS ETC	1	No Quantity							180898			0
S3	2016	2016	2016	2	0	2	Export	710	South Africa	ZAF	170	Colombia	COL								09	MISC.EDIBLE PRODUCTS ETC	1	No Quantity							814906			0
S3	2016	2016	2016	2	0	2	Export	710	South Africa	ZAF	174	Comoros	COM								09	MISC.EDIBLE PRODUCTS ETC	1	No Quantity							18267			0
S3	2016	2016	2016	2	0	2	Export	710	South Africa	ZAF	178	Congo	COG								09	MISC.EDIBLE PRODUCTS ETC	1	No Quantity							9494605			0
S3	2016	2016	2016	2	0	2	Export	710	South Africa	ZAF	180	Dem. Rep. of the Congo	COD								09	MISC.EDIBLE PRODUCTS ETC	1	No Quantity							9417926			0
S3	2016	2016	2016	2	0	2	Export	710	South Africa	ZAF	192	Cuba	CUB								09	MISC.EDIBLE PRODUCTS ETC	1	No Quantity							1347			0
S3	2016	2016	2016	2	0	2	Export	710	South Africa	ZAF	196	Cyprus	CYP								09	MISC.EDIBLE PRODUCTS ETC	1	No Quantity							137365			0
S3	2016	2016	2016	2	0	2	Export	710	South Africa	ZAF	203	Czechia	CZE								09	MISC.EDIBLE PRODUCTS ETC	1	No Quantity							3			0
S3	2016	2016	2016	2	0	2	Export	710	South Africa	ZAF	204	Benin	BEN								09	MISC.EDIBLE PRODUCTS ETC	1	No Quantity							942022			0
S3	2016	2016	2016	2	0	2	Export	710	South Africa	ZAF	208	Denmark	DNK								09	MISC.EDIBLE PRODUCTS ETC	1	No Quantity							7455175			0
S3	2016	2016	2016	2	0	2	Export	710	South Africa	ZAF	231	Ethiopia	ETH								09	MISC.EDIBLE PRODUCTS ETC	1	No Quantity							494574			0
S3	2016	2016	2016	2	0	2	Export	710	South Africa	ZAF	232	Eritrea	ERI								09	MISC.EDIBLE PRODUCTS ETC	1	No Quantity							117503			0
S3	2016	2016	2016	2	0	2	Export	710	South Africa	ZAF	238	Falkland Isds (Malvinas)	FLK								09	MISC.EDIBLE PRODUCTS ETC	1	No Quantity							906			0
S3	2016	2016	2016	2	0	2	Export	710	South Africa	ZAF	242	Fiji	FJI								09	MISC.EDIBLE PRODUCTS ETC	1	No Quantity							20345			0
S3	2016	2016	2016	2	0	2	Export	710	South Africa	ZAF	246	Finland	FIN								09	MISC.EDIBLE PRODUCTS ETC	1	No Quantity							112			0
S3	2016	2016	2016	2	0	2	Export	710	South Africa	ZAF	251	France	FRA								09	MISC.EDIBLE PRODUCTS ETC	1	No Quantity							835660			0
S3	2016	2016	2016	2	0	2	Export	710	South Africa	ZAF	258	French Polynesia	PYF								09	MISC.EDIBLE PRODUCTS ETC	1	No Quantity							86517			0
S3	2016	2016	2016	2	0	2	Export	710	South Africa	ZAF	262	Djibouti	DJI								09	MISC.EDIBLE PRODUCTS ETC	1	No Quantity							433049			0
S3	2016	2016	2016	2	0	2	Export	710	South Africa	ZAF	266	Gabon	GAB								09	MISC.EDIBLE PRODUCTS ETC	1	No Quantity							571422			0
S3	2016	2016	2016	2	0	2	Export	710	South Africa	ZAF	268	Georgia	GEO								09	MISC.EDIBLE PRODUCTS ETC	1	No Quantity							10101			0
S3	2016	2016	2016	2	0	2	Export	710	South Africa	ZAF	270	Gambia	GMB								09	MISC.EDIBLE PRODUCTS ETC	1	No Quantity							882850			0
S3	2016	2016	2016	2	0	2	Export	710	South Africa	ZAF	276	Germany	DEU								09	MISC.EDIBLE PRODUCTS ETC	1	No Quantity							902176			0
S3	2016	2016	2016	2	0	2	Export	710	South Africa	ZAF	288	Ghana	GHA								09	MISC.EDIBLE PRODUCTS ETC	1	No Quantity							9939653			0
S3	2016	2016	2016	2	0	2	Export	710	South Africa	ZAF	300	Greece	GRC								09	MISC.EDIBLE PRODUCTS ETC	1	No Quantity							33500			0
S3	2016	2016	2016	2	0	2	Export	710	South Africa	ZAF	324	Guinea	GIN								09	MISC.EDIBLE PRODUCTS ETC	1	No Quantity							617677			0
S3	2016	2016	2016	2	0	2	Export	710	South Africa	ZAF	344	China, Hong Kong SAR	HKG								09	MISC.EDIBLE PRODUCTS ETC	1	No Quantity							237512			0
S3	2016	2016	2016	2	0	2	Export	710	South Africa	ZAF	348	Hungary	HUN								09	MISC.EDIBLE PRODUCTS ETC	1	No Quantity							15195			0
S3	2016	2016	2016	2	0	2	Export	710	South Africa	ZAF	352	Iceland	ISL								09	MISC.EDIBLE PRODUCTS ETC	1	No Quantity							1361			0
S3	2016	2016	2016	2	0	2	Export	710	South Africa	ZAF	360	Indonesia	IDN								09	MISC.EDIBLE PRODUCTS ETC	1	No Quantity							5802			0
S3	2016	2016	2016	2	0	2	Export	710	South Africa	ZAF	364	Iran	IRN								09	MISC.EDIBLE PRODUCTS ETC	1	No Quantity							33			0
S3	2016	2016	2016	2	0	2	Export	710	South Africa	ZAF	372	Ireland	IRL								09	MISC.EDIBLE PRODUCTS ETC	1	No Quantity							138565			0
S3	2016	2016	2016	2	0	2	Export	710	South Africa	ZAF	376	Israel	ISR								09	MISC.EDIBLE PRODUCTS ETC	1	No Quantity							1326455			0
S3	2016	2016	2016	2	0	2	Export	710	South Africa	ZAF	381	Italy	ITA								09	MISC.EDIBLE PRODUCTS ETC	1	No Quantity							7550			0
S3	2016	2016	2016	2	0	2	Export	710	South Africa	ZAF	384	Côte d'Ivoire	CIV								09	MISC.EDIBLE PRODUCTS ETC	1	No Quantity							59669			0
S3	2016	2016	2016	2	0	2	Export	710	South Africa	ZAF	392	Japan	JPN								09	MISC.EDIBLE PRODUCTS ETC	1	No Quantity							278163			0
S3	2016	2016	2016	2	0	2	Export	710	South Africa	ZAF	398	Kazakhstan	KAZ								09	MISC.EDIBLE PRODUCTS ETC	1	No Quantity							8460			0
S3	2016	2016	2016	2	0	2	Export	710	South Africa	ZAF	404	Kenya	KEN								09	MISC.EDIBLE PRODUCTS ETC	1	No Quantity							5132723			0
S3	2016	2016	2016	2	0	2	Export	710	South Africa	ZAF	410	Rep. of Korea	KOR								09	MISC.EDIBLE PRODUCTS ETC	1	No Quantity							5574			0
S3	2016	2016	2016	2	0	2	Export	710	South Africa	ZAF	414	Kuwait	KWT								09	MISC.EDIBLE PRODUCTS ETC	1	No Quantity							147295			0
S3	2016	2016	2016	2	0	2	Export	710	South Africa	ZAF	422	Lebanon	LBN								09	MISC.EDIBLE PRODUCTS ETC	1	No Quantity							22049			0
S3	2016	2016	2016	2	0	2	Export	710	South Africa	ZAF	426	Lesotho	LSO								09	MISC.EDIBLE PRODUCTS ETC	1	No Quantity							17907937			0
S3	2016	2016	2016	2	0	2	Export	710	South Africa	ZAF	428	Latvia	LVA								09	MISC.EDIBLE PRODUCTS ETC	1	No Quantity							2			0
S3	2016	2016	2016	2	0	2	Export	710	South Africa	ZAF	430	Liberia	LBR								09	MISC.EDIBLE PRODUCTS ETC	1	No Quantity							1135477			0
S3	2016	2016	2016	2	0	2	Export	710	South Africa	ZAF	440	Lithuania	LTU								09	MISC.EDIBLE PRODUCTS ETC	1	No Quantity							56043			0
S3	2016	2016	2016	2	0	2	Export	710	South Africa	ZAF	450	Madagascar	MDG								09	MISC.EDIBLE PRODUCTS ETC	1	No Quantity							1809841			0
S3	2016	2016	2016	2	0	2	Export	710	South Africa	ZAF	454	Malawi	MWI								09	MISC.EDIBLE PRODUCTS ETC	1	No Quantity							14949619			0
S3	2016	2016	2016	2	0	2	Export	710	South Africa	ZAF	458	Malaysia	MYS								09	MISC.EDIBLE PRODUCTS ETC	1	No Quantity							3065091			0
S3	2016	2016	2016	2	0	2	Export	710	South Africa	ZAF	462	Maldives	MDV								09	MISC.EDIBLE PRODUCTS ETC	1	No Quantity							27939			0
S3	2016	2016	2016	2	0	2	Export	710	South Africa	ZAF	466	Mali	MLI								09	MISC.EDIBLE PRODUCTS ETC	1	No Quantity							1165549			0
S3	2016	2016	2016	2	0	2	Export	710	South Africa	ZAF	478	Mauritania	MRT								09	MISC.EDIBLE PRODUCTS ETC	1	No Quantity							2819			0
S3	2016	2016	2016	2	0	2	Export	710	South Africa	ZAF	480	Mauritius	MUS								09	MISC.EDIBLE PRODUCTS ETC	1	No Quantity							7234185			0
S3	2016	2016	2016	2	0	2	Export	710	South Africa	ZAF	484	Mexico	MEX								09	MISC.EDIBLE PRODUCTS ETC	1	No Quantity							86276			0
S3	2016	2016	2016	2	0	2	Export	710	South Africa	ZAF	490	Other Asia, nes									09	MISC.EDIBLE PRODUCTS ETC	1	No Quantity							37052			0
S3	2016	2016	2016	2	0	2	Export	710	South Africa	ZAF	508	Mozambique	MOZ								09	MISC.EDIBLE PRODUCTS ETC	1	No Quantity							65582398			0
S3	2016	2016	2016	2	0	2	Export	710	South Africa	ZAF	512	Oman	OMN								09	MISC.EDIBLE PRODUCTS ETC	1	No Quantity							426873			0
S3	2016	2016	2016	2	0	2	Export	710	South Africa	ZAF	516	Namibia	NAM								09	MISC.EDIBLE PRODUCTS ETC	1	No Quantity							51377398			0
S3	2016	2016	2016	2	0	2	Export	710	South Africa	ZAF	528	Netherlands	NLD								09	MISC.EDIBLE PRODUCTS ETC	1	No Quantity							1671078			0
S3	2016	2016	2016	2	0	2	Export	710	South Africa	ZAF	554	New Zealand	NZL								09	MISC.EDIBLE PRODUCTS ETC	1	No Quantity							1265129			0
S3	2016	2016	2016	2	0	2	Export	710	South Africa	ZAF	562	Niger	NER								09	MISC.EDIBLE PRODUCTS ETC	1	No Quantity							1426231			0
S3	2016	2016	2016	2	0	2	Export	710	South Africa	ZAF	566	Nigeria	NGA								09	MISC.EDIBLE PRODUCTS ETC	1	No Quantity							12553591			0
S3	2016	2016	2016	2	0	2	Export	710	South Africa	ZAF	579	Norway	NOR								09	MISC.EDIBLE PRODUCTS ETC	1	No Quantity							2189			0
S3	2016	2016	2016	2	0	2	Export	710	South Africa	ZAF	586	Pakistan	PAK								09	MISC.EDIBLE PRODUCTS ETC	1	No Quantity							1510306			0
S3	2016	2016	2016	2	0	2	Export	710	South Africa	ZAF	598	Papua New Guinea	PNG								09	MISC.EDIBLE PRODUCTS ETC	1	No Quantity							12933			0
S3	2016	2016	2016	2	0	2	Export	710	South Africa	ZAF	600	Paraguay	PRY								09	MISC.EDIBLE PRODUCTS ETC	1	No Quantity							1430			0
S3	2016	2016	2016	2	0	2	Export	710	South Africa	ZAF	604	Peru	PER								09	MISC.EDIBLE PRODUCTS ETC	1	No Quantity							938			0
S3	2016	2016	2016	2	0	2	Export	710	South Africa	ZAF	608	Philippines	PHL								09	MISC.EDIBLE PRODUCTS ETC	1	No Quantity							40015			0
S3	2016	2016	2016	2	0	2	Export	710	South Africa	ZAF	616	Poland	POL								09	MISC.EDIBLE PRODUCTS ETC	1	No Quantity							40934			0
S3	2016	2016	2016	2	0	2	Export	710	South Africa	ZAF	620	Portugal	PRT								09	MISC.EDIBLE PRODUCTS ETC	1	No Quantity							28218			0
S3	2016	2016	2016	2	0	2	Export	710	South Africa	ZAF	634	Qatar	QAT								09	MISC.EDIBLE PRODUCTS ETC	1	No Quantity							1182539			0
S3	2016	2016	2016	2	0	2	Export	710	South Africa	ZAF	643	Russian Federation	RUS								09	MISC.EDIBLE PRODUCTS ETC	1	No Quantity							48867			0
S3	2016	2016	2016	2	0	2	Export	710	South Africa	ZAF	646	Rwanda	RWA								09	MISC.EDIBLE PRODUCTS ETC	1	No Quantity							638989			0
S3	2016	2016	2016	2	0	2	Export	710	South Africa	ZAF	654	Saint Helena	SHN								09	MISC.EDIBLE PRODUCTS ETC	1	No Quantity							480319			0
S3	2016	2016	2016	2	0	2	Export	710	South Africa	ZAF	682	Saudi Arabia	SAU								09	MISC.EDIBLE PRODUCTS ETC	1	No Quantity							1184877			0
S3	2016	2016	2016	2	0	2	Export	710	South Africa	ZAF	686	Senegal	SEN								09	MISC.EDIBLE PRODUCTS ETC	1	No Quantity							25645			0
S3	2016	2016	2016	2	0	2	Export	710	South Africa	ZAF	690	Seychelles	SYC								09	MISC.EDIBLE PRODUCTS ETC	1	No Quantity							2093232			0
S3	2016	2016	2016	2	0	2	Export	710	South Africa	ZAF	694	Sierra Leone	SLE								09	MISC.EDIBLE PRODUCTS ETC	1	No Quantity							821257			0
S3	2016	2016	2016	2	0	2	Export	710	South Africa	ZAF	699	India	IND								09	MISC.EDIBLE PRODUCTS ETC	1	No Quantity							338885			0
S3	2016	2016	2016	2	0	2	Export	710	South Africa	ZAF	702	Singapore	SGP								09	MISC.EDIBLE PRODUCTS ETC	1	No Quantity							733140			0
S3	2016	2016	2016	2	0	2	Export	710	South Africa	ZAF	703	Slovakia	SVK								09	MISC.EDIBLE PRODUCTS ETC	1	No Quantity							27			0
S3	2016	2016	2016	2	0	2	Export	710	South Africa	ZAF	704	Viet Nam	VNM								09	MISC.EDIBLE PRODUCTS ETC	1	No Quantity							1321			0
S3	2016	2016	2016	2	0	2	Export	710	South Africa	ZAF	705	Slovenia	SVN								09	MISC.EDIBLE PRODUCTS ETC	1	No Quantity							3162			0
S3	2016	2016	2016	2	0	2	Export	710	South Africa	ZAF	706	Somalia	SOM								09	MISC.EDIBLE PRODUCTS ETC	1	No Quantity							92309			0
S3	2016	2016	2016	2	0	2	Export	710	South Africa	ZAF	716	Zimbabwe	ZWE								09	MISC.EDIBLE PRODUCTS ETC	1	No Quantity							48845117			0
S3	2016	2016	2016	2	0	2	Export	710	South Africa	ZAF	724	Spain	ESP								09	MISC.EDIBLE PRODUCTS ETC	1	No Quantity							322081			0
S3	2016	2016	2016	2	0	2	Export	710	South Africa	ZAF	728	South Sudan	SSD								09	MISC.EDIBLE PRODUCTS ETC	1	No Quantity							190			0
S3	2016	2016	2016	2	0	2	Export	710	South Africa	ZAF	729	Sudan	SDN								09	MISC.EDIBLE PRODUCTS ETC	1	No Quantity							1713488			0
S3	2016	2016	2016	2	0	2	Export	710	South Africa	ZAF	748	Swaziland	SWZ								09	MISC.EDIBLE PRODUCTS ETC	1	No Quantity							17070898			0
S3	2016	2016	2016	2	0	2	Export	710	South Africa	ZAF	752	Sweden	SWE								09	MISC.EDIBLE PRODUCTS ETC	1	No Quantity							434107			0
S3	2016	2016	2016	2	0	2	Export	710	South Africa	ZAF	757	Switzerland	CHE								09	MISC.EDIBLE PRODUCTS ETC	1	No Quantity							368975			0
S3	2016	2016	2016	2	0	2	Export	710	South Africa	ZAF	764	Thailand	THA								09	MISC.EDIBLE PRODUCTS ETC	1	No Quantity							115657			0
S3	2016	2016	2016	2	0	2	Export	710	South Africa	ZAF	768	Togo	TGO								09	MISC.EDIBLE PRODUCTS ETC	1	No Quantity							727957			0
S3	2016	2016	2016	2	0	2	Export	710	South Africa	ZAF	780	Trinidad and Tobago	TTO								09	MISC.EDIBLE PRODUCTS ETC	1	No Quantity							4918			0
S3	2016	2016	2016	2	0	2	Export	710	South Africa	ZAF	784	United Arab Emirates	ARE								09	MISC.EDIBLE PRODUCTS ETC	1	No Quantity							4555584			0
S3	2016	2016	2016	2	0	2	Export	710	South Africa	ZAF	792	Turkey	TUR								09	MISC.EDIBLE PRODUCTS ETC	1	No Quantity							56417			0
S3	2016	2016	2016	2	0	2	Export	710	South Africa	ZAF	800	Uganda	UGA								09	MISC.EDIBLE PRODUCTS ETC	1	No Quantity							2517106			0
S3	2016	2016	2016	2	0	2	Export	710	South Africa	ZAF	818	Egypt	EGY								09	MISC.EDIBLE PRODUCTS ETC	1	No Quantity							29070			0
S3	2016	2016	2016	2	0	2	Export	710	South Africa	ZAF	826	United Kingdom	GBR								09	MISC.EDIBLE PRODUCTS ETC	1	No Quantity							14440324			0
S3	2016	2016	2016	2	0	2	Export	710	South Africa	ZAF	834	United Rep. of Tanzania	TZA								09	MISC.EDIBLE PRODUCTS ETC	1	No Quantity							8764555			0
S3	2016	2016	2016	2	0	2	Export	710	South Africa	ZAF	837	Bunkers									09	MISC.EDIBLE PRODUCTS ETC	1	No Quantity							77829			0
S3	2016	2016	2016	2	0	2	Export	710	South Africa	ZAF	842	USA	USA								09	MISC.EDIBLE PRODUCTS ETC	1	No Quantity							8255129			0
S3	2016	2016	2016	2	0	2	Export	710	South Africa	ZAF	854	Burkina Faso	BFA								09	MISC.EDIBLE PRODUCTS ETC	1	No Quantity							599795			0
S3	2016	2016	2016	2	0	2	Export	710	South Africa	ZAF	858	Uruguay	URY								09	MISC.EDIBLE PRODUCTS ETC	1	No Quantity							8897			0
S3	2016	2016	2016	2	0	2	Export	710	South Africa	ZAF	860	Uzbekistan	UZB								09	MISC.EDIBLE PRODUCTS ETC	1	No Quantity							7106			0
S3	2016	2016	2016	2	0	2	Export	710	South Africa	ZAF	862	Venezuela	VEN								09	MISC.EDIBLE PRODUCTS ETC	1	No Quantity							170			0
S3	2016	2016	2016	2	0	2	Export	710	South Africa	ZAF	887	Yemen	YEM								09	MISC.EDIBLE PRODUCTS ETC	1	No Quantity							188155			0
S3	2016	2016	2016	2	0	2	Export	710	South Africa	ZAF	894	Zambia	ZMB								09	MISC.EDIBLE PRODUCTS ETC	1	No Quantity							40936757			0
S3	2016	2016	2016	2	0	2	Export	710	South Africa	ZAF	899	Areas, nes									09	MISC.EDIBLE PRODUCTS ETC	1	No Quantity							1247902			0
S3	2016	2016	2016	2	0	2	Export	705	Slovenia	SVN	0	World	WLD								11	BEVERAGES	1	No Quantity			0		0		128664291			0
S3	2016	2016	2016	2	0	2	Export	705	Slovenia	SVN	8	Albania	ALB								11	BEVERAGES	1	No Quantity			0		0		537252			0
S3	2016	2016	2016	2	0	2	Export	705	Slovenia	SVN	31	Azerbaijan	AZE								11	BEVERAGES	1	No Quantity			0		0		192078			0
S3	2016	2016	2016	2	0	2	Export	705	Slovenia	SVN	36	Australia	AUS								11	BEVERAGES	1	No Quantity			0		0		358991			0
S3	2016	2016	2016	2	0	2	Export	705	Slovenia	SVN	40	Austria	AUT								11	BEVERAGES	1	No Quantity			0		0		6125573			0
S3	2016	2016	2016	2	0	2	Export	705	Slovenia	SVN	48	Bahrain	BHR								11	BEVERAGES	1	No Quantity			0		0		3			0
S3	2016	2016	2016	2	0	2	Export	705	Slovenia	SVN	56	Belgium	BEL								11	BEVERAGES	1	No Quantity			0		0		311505			0
S3	2016	2016	2016	2	0	2	Export	705	Slovenia	SVN	70	Bosnia Herzegovina	BIH								11	BEVERAGES	1	No Quantity			0		0		20203903			0
S3	2016	2016	2016	2	0	2	Export	705	Slovenia	SVN	76	Brazil	BRA								11	BEVERAGES	1	No Quantity			0		0		43543			0
S3	2016	2016	2016	2	0	2	Export	705	Slovenia	SVN	100	Bulgaria	BGR								11	BEVERAGES	1	No Quantity			0		0		93559			0
S3	2016	2016	2016	2	0	2	Export	705	Slovenia	SVN	112	Belarus	BLR								11	BEVERAGES	1	No Quantity			0		0		2689			0
S3	2016	2016	2016	2	0	2	Export	705	Slovenia	SVN	120	Cameroon	CMR								11	BEVERAGES	1	No Quantity			0		0		16268			0
S3	2016	2016	2016	2	0	2	Export	705	Slovenia	SVN	124	Canada	CAN								11	BEVERAGES	1	No Quantity			0		0		333445			0
S3	2016	2016	2016	2	0	2	Export	705	Slovenia	SVN	156	China	CHN								11	BEVERAGES	1	No Quantity			0		0		1766781			0
S3	2016	2016	2016	2	0	2	Export	705	Slovenia	SVN	191	Croatia	HRV								11	BEVERAGES	1	No Quantity			0		0		21846288			0
S3	2016	2016	2016	2	0	2	Export	705	Slovenia	SVN	196	Cyprus	CYP								11	BEVERAGES	1	No Quantity			0		0		206677			0
S3	2016	2016	2016	2	0	2	Export	705	Slovenia	SVN	203	Czechia	CZE								11	BEVERAGES	1	No Quantity			0		0		1263335			0
S3	2016	2016	2016	2	0	2	Export	705	Slovenia	SVN	208	Denmark	DNK								11	BEVERAGES	1	No Quantity			0		0		34062			0
S3	2016	2016	2016	2	0	2	Export	705	Slovenia	SVN	226	Equatorial Guinea	GNQ								11	BEVERAGES	1	No Quantity			0		0		4168			0
S3	2016	2016	2016	2	0	2	Export	705	Slovenia	SVN	233	Estonia	EST								11	BEVERAGES	1	No Quantity			0		0		44213			0
S3	2016	2016	2016	2	0	2	Export	705	Slovenia	SVN	246	Finland	FIN								11	BEVERAGES	1	No Quantity			0		0		125782			0
S3	2016	2016	2016	2	0	2	Export	705	Slovenia	SVN	251	France	FRA								11	BEVERAGES	1	No Quantity			0		0		192989			0
S3	2016	2016	2016	2	0	2	Export	705	Slovenia	SVN	262	Djibouti	DJI								11	BEVERAGES	1	No Quantity			0		0		18409			0
S3	2016	2016	2016	2	0	2	Export	705	Slovenia	SVN	268	Georgia	GEO								11	BEVERAGES	1	No Quantity			0		0		48582			0
S3	2016	2016	2016	2	0	2	Export	705	Slovenia	SVN	276	Germany	DEU								11	BEVERAGES	1	No Quantity			0		0		2049011			0
S3	2016	2016	2016	2	0	2	Export	705	Slovenia	SVN	300	Greece	GRC								11	BEVERAGES	1	No Quantity			0		0		57371			0
S3	2016	2016	2016	2	0	2	Export	705	Slovenia	SVN	324	Guinea	GIN								11	BEVERAGES	1	No Quantity			0		0		3697			0
S3	2016	2016	2016	2	0	2	Export	705	Slovenia	SVN	344	China, Hong Kong SAR	HKG								11	BEVERAGES	1	No Quantity			0		0		122972			0
S3	2016	2016	2016	2	0	2	Export	705	Slovenia	SVN	348	Hungary	HUN								11	BEVERAGES	1	No Quantity			0		0		1787941			0
S3	2016	2016	2016	2	0	2	Export	705	Slovenia	SVN	368	Iraq	IRQ								11	BEVERAGES	1	No Quantity			0		0		104238			0
S3	2016	2016	2016	2	0	2	Export	705	Slovenia	SVN	372	Ireland	IRL								11	BEVERAGES	1	No Quantity			0		0		8278			0
S3	2016	2016	2016	2	0	2	Export	705	Slovenia	SVN	376	Israel	ISR								11	BEVERAGES	1	No Quantity			0		0		74722			0
S3	2016	2016	2016	2	0	2	Export	705	Slovenia	SVN	381	Italy	ITA								11	BEVERAGES	1	No Quantity			0		0		39899744			0
S3	2016	2016	2016	2	0	2	Export	705	Slovenia	SVN	392	Japan	JPN								11	BEVERAGES	1	No Quantity			0		0		238409			0
S3	2016	2016	2016	2	0	2	Export	705	Slovenia	SVN	398	Kazakhstan	KAZ								11	BEVERAGES	1	No Quantity			0		0		7105			0
S3	2016	2016	2016	2	0	2	Export	705	Slovenia	SVN	400	Jordan	JOR								11	BEVERAGES	1	No Quantity			0		0		42622			0
S3	2016	2016	2016	2	0	2	Export	705	Slovenia	SVN	410	Rep. of Korea	KOR								11	BEVERAGES	1	No Quantity			0		0		15859			0
S3	2016	2016	2016	2	0	2	Export	705	Slovenia	SVN	414	Kuwait	KWT								11	BEVERAGES	1	No Quantity			0		0		148819			0
S3	2016	2016	2016	2	0	2	Export	705	Slovenia	SVN	428	Latvia	LVA								11	BEVERAGES	1	No Quantity			0		0		20734			0
S3	2016	2016	2016	2	0	2	Export	705	Slovenia	SVN	434	Libya	LBY								11	BEVERAGES	1	No Quantity			0		0		81681			0
S3	2016	2016	2016	2	0	2	Export	705	Slovenia	SVN	440	Lithuania	LTU								11	BEVERAGES	1	No Quantity			0		0		103537			0
S3	2016	2016	2016	2	0	2	Export	705	Slovenia	SVN	442	Luxembourg	LUX								11	BEVERAGES	1	No Quantity			0		0		331			0
S3	2016	2016	2016	2	0	2	Export	705	Slovenia	SVN	470	Malta	MLT								11	BEVERAGES	1	No Quantity			0		0		177567			0
S3	2016	2016	2016	2	0	2	Export	705	Slovenia	SVN	480	Mauritius	MUS								11	BEVERAGES	1	No Quantity			0		0		66			0
S3	2016	2016	2016	2	0	2	Export	705	Slovenia	SVN	484	Mexico	MEX								11	BEVERAGES	1	No Quantity			0		0		25717			0
S3	2016	2016	2016	2	0	2	Export	705	Slovenia	SVN	490	Other Asia, nes									11	BEVERAGES	1	No Quantity			0		0		29815			0
S3	2016	2016	2016	2	0	2	Export	705	Slovenia	SVN	498	Rep. of Moldova	MDA								11	BEVERAGES	1	No Quantity			0		0		132213			0
S3	2016	2016	2016	2	0	2	Export	705	Slovenia	SVN	499	Montenegro	MNE								11	BEVERAGES	1	No Quantity			0		0		1645766			0
S3	2016	2016	2016	2	0	2	Export	705	Slovenia	SVN	512	Oman	OMN								11	BEVERAGES	1	No Quantity			0		0		3			0
S3	2016	2016	2016	2	0	2	Export	705	Slovenia	SVN	528	Netherlands	NLD								11	BEVERAGES	1	No Quantity			0		0		1463776			0
S3	2016	2016	2016	2	0	2	Export	705	Slovenia	SVN	535	Bonaire	BES								11	BEVERAGES	1	No Quantity			0		0		1485			0
S3	2016	2016	2016	2	0	2	Export	705	Slovenia	SVN	579	Norway	NOR								11	BEVERAGES	1	No Quantity			0		0		36244			0
S3	2016	2016	2016	2	0	2	Export	705	Slovenia	SVN	591	Panama	PAN								11	BEVERAGES	1	No Quantity			0		0		445927			0
S3	2016	2016	2016	2	0	2	Export	705	Slovenia	SVN	616	Poland	POL								11	BEVERAGES	1	No Quantity			0		0		848546			0
S3	2016	2016	2016	2	0	2	Export	705	Slovenia	SVN	642	Romania	ROU								11	BEVERAGES	1	No Quantity			0		0		289195			0
S3	2016	2016	2016	2	0	2	Export	705	Slovenia	SVN	643	Russian Federation	RUS								11	BEVERAGES	1	No Quantity			0		0		1879728			0
S3	2016	2016	2016	2	0	2	Export	705	Slovenia	SVN	688	Serbia	SRB								11	BEVERAGES	1	No Quantity			0		0		12987984			0
S3	2016	2016	2016	2	0	2	Export	705	Slovenia	SVN	694	Sierra Leone	SLE								11	BEVERAGES	1	No Quantity			0		0		38			0
S3	2016	2016	2016	2	0	2	Export	705	Slovenia	SVN	699	India	IND								11	BEVERAGES	1	No Quantity			0		0		1474			0
S3	2016	2016	2016	2	0	2	Export	705	Slovenia	SVN	702	Singapore	SGP								11	BEVERAGES	1	No Quantity			0		0		116497			0
S3	2016	2016	2016	2	0	2	Export	705	Slovenia	SVN	703	Slovakia	SVK								11	BEVERAGES	1	No Quantity			0		0		771037			0
S3	2016	2016	2016	2	0	2	Export	705	Slovenia	SVN	710	South Africa	ZAF								11	BEVERAGES	1	No Quantity			0		0		9460			0
S3	2016	2016	2016	2	0	2	Export	705	Slovenia	SVN	724	Spain	ESP								11	BEVERAGES	1	No Quantity			0		0		593261			0
S3	2016	2016	2016	2	0	2	Export	705	Slovenia	SVN	752	Sweden	SWE								11	BEVERAGES	1	No Quantity			0		0		337301			0
S3	2016	2016	2016	2	0	2	Export	705	Slovenia	SVN	757	Switzerland	CHE								11	BEVERAGES	1	No Quantity			0		0		889012			0
S3	2016	2016	2016	2	0	2	Export	705	Slovenia	SVN	764	Thailand	THA								11	BEVERAGES	1	No Quantity			0		0		4546			0
S3	2016	2016	2016	2	0	2	Export	705	Slovenia	SVN	784	United Arab Emirates	ARE								11	BEVERAGES	1	No Quantity			0		0		179712			0
S3	2016	2016	2016	2	0	2	Export	705	Slovenia	SVN	788	Tunisia	TUN								11	BEVERAGES	1	No Quantity			0		0		10412			0
S3	2016	2016	2016	2	0	2	Export	705	Slovenia	SVN	804	Ukraine	UKR								11	BEVERAGES	1	No Quantity			0		0		90027			0
S3	2016	2016	2016	2	0	2	Export	705	Slovenia	SVN	807	North Macedonia	MKD								11	BEVERAGES	1	No Quantity			0		0		1220899			0
S3	2016	2016	2016	2	0	2	Export	705	Slovenia	SVN	826	United Kingdom	GBR								11	BEVERAGES	1	No Quantity			0		0		2898176			0
S3	2016	2016	2016	2	0	2	Export	705	Slovenia	SVN	842	USA	USA								11	BEVERAGES	1	No Quantity			0		0		2988291			0
S3	2016	2016	2016	2	0	2	Export	705	Slovenia	SVN	862	Venezuela	VEN								11	BEVERAGES	1	No Quantity			0		0		52919			0
S3	2016	2016	2016	2	0	2	Export	710	South Africa	ZAF	0	World	WLD								11	BEVERAGES	1	No Quantity							1072467200			0
S3	2016	2016	2016	2	0	2	Export	710	South Africa	ZAF	10	Antarctica	ATA								11	BEVERAGES	1	No Quantity							2769			0
S3	2016	2016	2016	2	0	2	Export	710	South Africa	ZAF	12	Algeria	DZA								11	BEVERAGES	1	No Quantity							105091			0
S3	2016	2016	2016	2	0	2	Export	710	South Africa	ZAF	24	Angola	AGO								11	BEVERAGES	1	No Quantity							12795980			0
S3	2016	2016	2016	2	0	2	Export	710	South Africa	ZAF	28	Antigua and Barbuda	ATG								11	BEVERAGES	1	No Quantity							105850			0
S3	2016	2016	2016	2	0	2	Export	710	South Africa	ZAF	32	Argentina	ARG								11	BEVERAGES	1	No Quantity							1163772			0
S3	2016	2016	2016	2	0	2	Export	710	South Africa	ZAF	36	Australia	AUS								11	BEVERAGES	1	No Quantity							5513478			0
S3	2016	2016	2016	2	0	2	Export	710	South Africa	ZAF	40	Austria	AUT								11	BEVERAGES	1	No Quantity							3079704			0
S3	2016	2016	2016	2	0	2	Export	710	South Africa	ZAF	44	Bahamas	BHS								11	BEVERAGES	1	No Quantity							455504			0
S3	2016	2016	2016	2	0	2	Export	710	South Africa	ZAF	48	Bahrain	BHR								11	BEVERAGES	1	No Quantity							426916			0
S3	2016	2016	2016	2	0	2	Export	710	South Africa	ZAF	50	Bangladesh	BGD								11	BEVERAGES	1	No Quantity							68567			0
S3	2016	2016	2016	2	0	2	Export	710	South Africa	ZAF	52	Barbados	BRB								11	BEVERAGES	1	No Quantity							223624			0
S3	2016	2016	2016	2	0	2	Export	710	South Africa	ZAF	56	Belgium	BEL								11	BEVERAGES	1	No Quantity							15203393			0
S3	2016	2016	2016	2	0	2	Export	710	South Africa	ZAF	60	Bermuda	BMU								11	BEVERAGES	1	No Quantity							107819			0
S3	2016	2016	2016	2	0	2	Export	710	South Africa	ZAF	68	Bolivia (Plurinational State of)	BOL								11	BEVERAGES	1	No Quantity							116118			0
S3	2016	2016	2016	2	0	2	Export	710	South Africa	ZAF	72	Botswana	BWA								11	BEVERAGES	1	No Quantity							64763910			0
S3	2016	2016	2016	2	0	2	Export	710	South Africa	ZAF	76	Brazil	BRA								11	BEVERAGES	1	No Quantity							4064765			0
S3	2016	2016	2016	2	0	2	Export	710	South Africa	ZAF	84	Belize	BLZ								11	BEVERAGES	1	No Quantity							29550			0
S3	2016	2016	2016	2	0	2	Export	710	South Africa	ZAF	92	Br. Virgin Isds	VGB								11	BEVERAGES	1	No Quantity							209498			0
S3	2016	2016	2016	2	0	2	Export	710	South Africa	ZAF	100	Bulgaria	BGR								11	BEVERAGES	1	No Quantity							222551			0
S3	2016	2016	2016	2	0	2	Export	710	South Africa	ZAF	104	Myanmar	MMR								11	BEVERAGES	1	No Quantity							471486			0
S3	2016	2016	2016	2	0	2	Export	710	South Africa	ZAF	108	Burundi	BDI								11	BEVERAGES	1	No Quantity							31401			0
S3	2016	2016	2016	2	0	2	Export	710	South Africa	ZAF	112	Belarus	BLR								11	BEVERAGES	1	No Quantity							41880			0
S3	2016	2016	2016	2	0	2	Export	710	South Africa	ZAF	116	Cambodia	KHM								11	BEVERAGES	1	No Quantity							144706			0
S3	2016	2016	2016	2	0	2	Export	710	South Africa	ZAF	120	Cameroon	CMR								11	BEVERAGES	1	No Quantity							180970			0
S3	2016	2016	2016	2	0	2	Export	710	South Africa	ZAF	124	Canada	CAN								11	BEVERAGES	1	No Quantity							42874457			0
S3	2016	2016	2016	2	0	2	Export	710	South Africa	ZAF	136	Cayman Isds	CYM								11	BEVERAGES	1	No Quantity							202217			0
S3	2016	2016	2016	2	0	2	Export	710	South Africa	ZAF	140	Central African Rep.	CAF								11	BEVERAGES	1	No Quantity							118			0
S3	2016	2016	2016	2	0	2	Export	710	South Africa	ZAF	144	Sri Lanka	LKA								11	BEVERAGES	1	No Quantity							406359			0
S3	2016	2016	2016	2	0	2	Export	710	South Africa	ZAF	148	Chad	TCD								11	BEVERAGES	1	No Quantity							443			0
S3	2016	2016	2016	2	0	2	Export	710	South Africa	ZAF	152	Chile	CHL								11	BEVERAGES	1	No Quantity							608235			0
S3	2016	2016	2016	2	0	2	Export	710	South Africa	ZAF	156	China	CHN								11	BEVERAGES	1	No Quantity							37932484			0
S3	2016	2016	2016	2	0	2	Export	710	South Africa	ZAF	170	Colombia	COL								11	BEVERAGES	1	No Quantity							77165			0
S3	2016	2016	2016	2	0	2	Export	710	South Africa	ZAF	174	Comoros	COM								11	BEVERAGES	1	No Quantity							529675			0
S3	2016	2016	2016	2	0	2	Export	710	South Africa	ZAF	178	Congo	COG								11	BEVERAGES	1	No Quantity							755372			0
S3	2016	2016	2016	2	0	2	Export	710	South Africa	ZAF	180	Dem. Rep. of the Congo	COD								11	BEVERAGES	1	No Quantity							7872774			0
S3	2016	2016	2016	2	0	2	Export	710	South Africa	ZAF	188	Costa Rica	CRI								11	BEVERAGES	1	No Quantity							233671			0
S3	2016	2016	2016	2	0	2	Export	710	South Africa	ZAF	191	Croatia	HRV								11	BEVERAGES	1	No Quantity							38379			0
S3	2016	2016	2016	2	0	2	Export	710	South Africa	ZAF	192	Cuba	CUB								11	BEVERAGES	1	No Quantity							23869			0
S3	2016	2016	2016	2	0	2	Export	710	South Africa	ZAF	196	Cyprus	CYP								11	BEVERAGES	1	No Quantity							485971			0
S3	2016	2016	2016	2	0	2	Export	710	South Africa	ZAF	203	Czechia	CZE								11	BEVERAGES	1	No Quantity							1234176			0
S3	2016	2016	2016	2	0	2	Export	710	South Africa	ZAF	204	Benin	BEN								11	BEVERAGES	1	No Quantity							234130			0
S3	2016	2016	2016	2	0	2	Export	710	South Africa	ZAF	208	Denmark	DNK								11	BEVERAGES	1	No Quantity							34983896			0
S3	2016	2016	2016	2	0	2	Export	710	South Africa	ZAF	226	Equatorial Guinea	GNQ								11	BEVERAGES	1	No Quantity							6719488			0
S3	2016	2016	2016	2	0	2	Export	710	South Africa	ZAF	231	Ethiopia	ETH								11	BEVERAGES	1	No Quantity							698838			0
S3	2016	2016	2016	2	0	2	Export	710	South Africa	ZAF	232	Eritrea	ERI								11	BEVERAGES	1	No Quantity							34148			0
S3	2016	2016	2016	2	0	2	Export	710	South Africa	ZAF	233	Estonia	EST								11	BEVERAGES	1	No Quantity							1091134			0
S3	2016	2016	2016	2	0	2	Export	710	South Africa	ZAF	238	Falkland Isds (Malvinas)	FLK								11	BEVERAGES	1	No Quantity							16107			0
S3	2016	2016	2016	2	0	2	Export	710	South Africa	ZAF	242	Fiji	FJI								11	BEVERAGES	1	No Quantity							26230			0
S3	2016	2016	2016	2	0	2	Export	710	South Africa	ZAF	246	Finland	FIN								11	BEVERAGES	1	No Quantity							9596507			0
S3	2016	2016	2016	2	0	2	Export	710	South Africa	ZAF	251	France	FRA								11	BEVERAGES	1	No Quantity							22813331			0
S3	2016	2016	2016	2	0	2	Export	710	South Africa	ZAF	258	French Polynesia	PYF								11	BEVERAGES	1	No Quantity							16249			0
S3	2016	2016	2016	2	0	2	Export	710	South Africa	ZAF	262	Djibouti	DJI								11	BEVERAGES	1	No Quantity							46505			0
S3	2016	2016	2016	2	0	2	Export	710	South Africa	ZAF	266	Gabon	GAB								11	BEVERAGES	1	No Quantity							112063			0
S3	2016	2016	2016	2	0	2	Export	710	South Africa	ZAF	270	Gambia	GMB								11	BEVERAGES	1	No Quantity							181064			0
S3	2016	2016	2016	2	0	2	Export	710	South Africa	ZAF	276	Germany	DEU								11	BEVERAGES	1	No Quantity							87707944			0
S3	2016	2016	2016	2	0	2	Export	710	South Africa	ZAF	288	Ghana	GHA								11	BEVERAGES	1	No Quantity							4107877			0
S3	2016	2016	2016	2	0	2	Export	710	South Africa	ZAF	292	Gibraltar	GIB								11	BEVERAGES	1	No Quantity							102			0
S3	2016	2016	2016	2	0	2	Export	710	South Africa	ZAF	300	Greece	GRC								11	BEVERAGES	1	No Quantity							248591			0
S3	2016	2016	2016	2	0	2	Export	710	South Africa	ZAF	308	Grenada	GRD								11	BEVERAGES	1	No Quantity							43087			0
S3	2016	2016	2016	2	0	2	Export	710	South Africa	ZAF	320	Guatemala	GTM								11	BEVERAGES	1	No Quantity							215801			0
S3	2016	2016	2016	2	0	2	Export	710	South Africa	ZAF	324	Guinea	GIN								11	BEVERAGES	1	No Quantity							2865002			0
S3	2016	2016	2016	2	0	2	Export	710	South Africa	ZAF	328	Guyana	GUY								11	BEVERAGES	1	No Quantity							60874			0
S3	2016	2016	2016	2	0	2	Export	710	South Africa	ZAF	344	China, Hong Kong SAR	HKG								11	BEVERAGES	1	No Quantity							3843635			0
S3	2016	2016	2016	2	0	2	Export	710	South Africa	ZAF	352	Iceland	ISL								11	BEVERAGES	1	No Quantity							7513			0
S3	2016	2016	2016	2	0	2	Export	710	South Africa	ZAF	360	Indonesia	IDN								11	BEVERAGES	1	No Quantity							402359			0
S3	2016	2016	2016	2	0	2	Export	710	South Africa	ZAF	368	Iraq	IRQ								11	BEVERAGES	1	No Quantity							20690			0
S3	2016	2016	2016	2	0	2	Export	710	South Africa	ZAF	372	Ireland	IRL								11	BEVERAGES	1	No Quantity							2721805			0
S3	2016	2016	2016	2	0	2	Export	710	South Africa	ZAF	376	Israel	ISR								11	BEVERAGES	1	No Quantity							598108			0
S3	2016	2016	2016	2	0	2	Export	710	South Africa	ZAF	381	Italy	ITA								11	BEVERAGES	1	No Quantity							2386659			0
S3	2016	2016	2016	2	0	2	Export	710	South Africa	ZAF	384	Côte d'Ivoire	CIV								11	BEVERAGES	1	No Quantity							228070			0
S3	2016	2016	2016	2	0	2	Export	710	South Africa	ZAF	388	Jamaica	JAM								11	BEVERAGES	1	No Quantity							44608			0
S3	2016	2016	2016	2	0	2	Export	710	South Africa	ZAF	392	Japan	JPN								11	BEVERAGES	1	No Quantity							12580248			0
S3	2016	2016	2016	2	0	2	Export	710	South Africa	ZAF	398	Kazakhstan	KAZ								11	BEVERAGES	1	No Quantity							26344			0
S3	2016	2016	2016	2	0	2	Export	710	South Africa	ZAF	400	Jordan	JOR								11	BEVERAGES	1	No Quantity							243175			0
S3	2016	2016	2016	2	0	2	Export	710	South Africa	ZAF	404	Kenya	KEN								11	BEVERAGES	1	No Quantity							15573826			0
S3	2016	2016	2016	2	0	2	Export	710	South Africa	ZAF	410	Rep. of Korea	KOR								11	BEVERAGES	1	No Quantity							3814214			0
S3	2016	2016	2016	2	0	2	Export	710	South Africa	ZAF	414	Kuwait	KWT								11	BEVERAGES	1	No Quantity							17139			0
S3	2016	2016	2016	2	0	2	Export	710	South Africa	ZAF	418	Lao People's Dem. Rep.	LAO								11	BEVERAGES	1	No Quantity							116967			0
S3	2016	2016	2016	2	0	2	Export	710	South Africa	ZAF	422	Lebanon	LBN								11	BEVERAGES	1	No Quantity							59582			0
S3	2016	2016	2016	2	0	2	Export	710	South Africa	ZAF	426	Lesotho	LSO								11	BEVERAGES	1	No Quantity							25033518			0
S3	2016	2016	2016	2	0	2	Export	710	South Africa	ZAF	428	Latvia	LVA								11	BEVERAGES	1	No Quantity							2906564			0
S3	2016	2016	2016	2	0	2	Export	710	South Africa	ZAF	430	Liberia	LBR								11	BEVERAGES	1	No Quantity							2021403			0
S3	2016	2016	2016	2	0	2	Export	710	South Africa	ZAF	440	Lithuania	LTU								11	BEVERAGES	1	No Quantity							196573			0
S3	2016	2016	2016	2	0	2	Export	710	South Africa	ZAF	442	Luxembourg	LUX								11	BEVERAGES	1	No Quantity							297688			0
S3	2016	2016	2016	2	0	2	Export	710	South Africa	ZAF	446	China, Macao SAR	MAC								11	BEVERAGES	1	No Quantity							47198			0
S3	2016	2016	2016	2	0	2	Export	710	South Africa	ZAF	450	Madagascar	MDG								11	BEVERAGES	1	No Quantity							631015			0
S3	2016	2016	2016	2	0	2	Export	710	South Africa	ZAF	454	Malawi	MWI								11	BEVERAGES	1	No Quantity							8520772			0
S3	2016	2016	2016	2	0	2	Export	710	South Africa	ZAF	458	Malaysia	MYS								11	BEVERAGES	1	No Quantity							917925			0
S3	2016	2016	2016	2	0	2	Export	710	South Africa	ZAF	462	Maldives	MDV								11	BEVERAGES	1	No Quantity							610634			0
S3	2016	2016	2016	2	0	2	Export	710	South Africa	ZAF	466	Mali	MLI								11	BEVERAGES	1	No Quantity							13128			0
S3	2016	2016	2016	2	0	2	Export	710	South Africa	ZAF	470	Malta	MLT								11	BEVERAGES	1	No Quantity							850315			0
S3	2016	2016	2016	2	0	2	Export	710	South Africa	ZAF	478	Mauritania	MRT								11	BEVERAGES	1	No Quantity							865			0
S3	2016	2016	2016	2	0	2	Export	710	South Africa	ZAF	480	Mauritius	MUS								11	BEVERAGES	1	No Quantity							5050030			0
S3	2016	2016	2016	2	0	2	Export	710	South Africa	ZAF	484	Mexico	MEX								11	BEVERAGES	1	No Quantity							180274			0
S3	2016	2016	2016	2	0	2	Export	710	South Africa	ZAF	490	Other Asia, nes									11	BEVERAGES	1	No Quantity							2405229			0
S3	2016	2016	2016	2	0	2	Export	710	South Africa	ZAF	508	Mozambique	MOZ								11	BEVERAGES	1	No Quantity							57357203			0
S3	2016	2016	2016	2	0	2	Export	710	South Africa	ZAF	512	Oman	OMN								11	BEVERAGES	1	No Quantity							35468			0
S3	2016	2016	2016	2	0	2	Export	710	South Africa	ZAF	516	Namibia	NAM								11	BEVERAGES	1	No Quantity							108620199			0
S3	2016	2016	2016	2	0	2	Export	710	South Africa	ZAF	524	Nepal	NPL								11	BEVERAGES	1	No Quantity							95816			0
S3	2016	2016	2016	2	0	2	Export	710	South Africa	ZAF	528	Netherlands	NLD								11	BEVERAGES	1	No Quantity							56352955			0
S3	2016	2016	2016	2	0	2	Export	710	South Africa	ZAF	531	Curaçao	CUW								11	BEVERAGES	1	No Quantity							93968			0
S3	2016	2016	2016	2	0	2	Export	710	South Africa	ZAF	554	New Zealand	NZL								11	BEVERAGES	1	No Quantity							2322508			0
S3	2016	2016	2016	2	0	2	Export	710	South Africa	ZAF	566	Nigeria	NGA								11	BEVERAGES	1	No Quantity							5718818			0
S3	2016	2016	2016	2	0	2	Export	710	South Africa	ZAF	574	Norfolk Isds	NFK								11	BEVERAGES	1	No Quantity							14594			0
S3	2016	2016	2016	2	0	2	Export	710	South Africa	ZAF	579	Norway	NOR								11	BEVERAGES	1	No Quantity							3864417			0
S3	2016	2016	2016	2	0	2	Export	710	South Africa	ZAF	584	Marshall Isds	MHL								11	BEVERAGES	1	No Quantity							23043			0
S3	2016	2016	2016	2	0	2	Export	710	South Africa	ZAF	586	Pakistan	PAK								11	BEVERAGES	1	No Quantity							359926			0
S3	2016	2016	2016	2	0	2	Export	710	South Africa	ZAF	591	Panama	PAN								11	BEVERAGES	1	No Quantity							3450822			0
S3	2016	2016	2016	2	0	2	Export	710	South Africa	ZAF	598	Papua New Guinea	PNG								11	BEVERAGES	1	No Quantity							3247084			0
S3	2016	2016	2016	2	0	2	Export	710	South Africa	ZAF	600	Paraguay	PRY								11	BEVERAGES	1	No Quantity							420265			0
S3	2016	2016	2016	2	0	2	Export	710	South Africa	ZAF	604	Peru	PER								11	BEVERAGES	1	No Quantity							116963			0
S3	2016	2016	2016	2	0	2	Export	710	South Africa	ZAF	608	Philippines	PHL								11	BEVERAGES	1	No Quantity							1215876			0
S3	2016	2016	2016	2	0	2	Export	710	South Africa	ZAF	616	Poland	POL								11	BEVERAGES	1	No Quantity							1090819			0
S3	2016	2016	2016	2	0	2	Export	710	South Africa	ZAF	620	Portugal	PRT								11	BEVERAGES	1	No Quantity							63274			0
S3	2016	2016	2016	2	0	2	Export	710	South Africa	ZAF	624	Guinea-Bissau	GNB								11	BEVERAGES	1	No Quantity							374879			0
S3	2016	2016	2016	2	0	2	Export	710	South Africa	ZAF	634	Qatar	QAT								11	BEVERAGES	1	No Quantity							227031			0
S3	2016	2016	2016	2	0	2	Export	710	South Africa	ZAF	642	Romania	ROU								11	BEVERAGES	1	No Quantity							11853			0
S3	2016	2016	2016	2	0	2	Export	710	South Africa	ZAF	643	Russian Federation	RUS								11	BEVERAGES	1	No Quantity							18902037			0
S3	2016	2016	2016	2	0	2	Export	710	South Africa	ZAF	646	Rwanda	RWA								11	BEVERAGES	1	No Quantity							1183184			0
S3	2016	2016	2016	2	0	2	Export	710	South Africa	ZAF	654	Saint Helena	SHN								11	BEVERAGES	1	No Quantity							890854			0
S3	2016	2016	2016	2	0	2	Export	710	South Africa	ZAF	659	Saint Kitts and Nevis	KNA								11	BEVERAGES	1	No Quantity							166			0
S3	2016	2016	2016	2	0	2	Export	710	South Africa	ZAF	662	Saint Lucia	LCA								11	BEVERAGES	1	No Quantity							41114			0
S3	2016	2016	2016	2	0	2	Export	710	South Africa	ZAF	670	Saint Vincent and the Grenadines	VCT								11	BEVERAGES	1	No Quantity							4624			0
S3	2016	2016	2016	2	0	2	Export	710	South Africa	ZAF	678	Sao Tome and Principe	STP								11	BEVERAGES	1	No Quantity							158			0
S3	2016	2016	2016	2	0	2	Export	710	South Africa	ZAF	682	Saudi Arabia	SAU								11	BEVERAGES	1	No Quantity							146972			0
S3	2016	2016	2016	2	0	2	Export	710	South Africa	ZAF	686	Senegal	SEN								11	BEVERAGES	1	No Quantity							545514			0
S3	2016	2016	2016	2	0	2	Export	710	South Africa	ZAF	690	Seychelles	SYC								11	BEVERAGES	1	No Quantity							2430222			0
S3	2016	2016	2016	2	0	2	Export	710	South Africa	ZAF	694	Sierra Leone	SLE								11	BEVERAGES	1	No Quantity							1954662			0
S3	2016	2016	2016	2	0	2	Export	710	South Africa	ZAF	699	India	IND								11	BEVERAGES	1	No Quantity							369298			0
S3	2016	2016	2016	2	0	2	Export	710	South Africa	ZAF	702	Singapore	SGP								11	BEVERAGES	1	No Quantity							4808710			0
S3	2016	2016	2016	2	0	2	Export	710	South Africa	ZAF	703	Slovakia	SVK								11	BEVERAGES	1	No Quantity							29410			0
S3	2016	2016	2016	2	0	2	Export	710	South Africa	ZAF	704	Viet Nam	VNM								11	BEVERAGES	1	No Quantity							693144			0
S3	2016	2016	2016	2	0	2	Export	710	South Africa	ZAF	706	Somalia	SOM								11	BEVERAGES	1	No Quantity							67614			0
S3	2016	2016	2016	2	0	2	Export	710	South Africa	ZAF	716	Zimbabwe	ZWE								11	BEVERAGES	1	No Quantity							20215406			0
S3	2016	2016	2016	2	0	2	Export	710	South Africa	ZAF	724	Spain	ESP								11	BEVERAGES	1	No Quantity							1670729			0
S3	2016	2016	2016	2	0	2	Export	710	South Africa	ZAF	729	Sudan	SDN								11	BEVERAGES	1	No Quantity							251287			0
S3	2016	2016	2016	2	0	2	Export	710	South Africa	ZAF	740	Suriname	SUR								11	BEVERAGES	1	No Quantity							53850			0
S3	2016	2016	2016	2	0	2	Export	710	South Africa	ZAF	748	Swaziland	SWZ								11	BEVERAGES	1	No Quantity							22227417			0
S3	2016	2016	2016	2	0	2	Export	710	South Africa	ZAF	752	Sweden	SWE								11	BEVERAGES	1	No Quantity							35721508			0
S3	2016	2016	2016	2	0	2	Export	710	South Africa	ZAF	757	Switzerland	CHE								11	BEVERAGES	1	No Quantity							6200135			0
S3	2016	2016	2016	2	0	2	Export	710	South Africa	ZAF	760	Syria	SYR								11	BEVERAGES	1	No Quantity							1315			0
S3	2016	2016	2016	2	0	2	Export	710	South Africa	ZAF	764	Thailand	THA								11	BEVERAGES	1	No Quantity							2391289			0
S3	2016	2016	2016	2	0	2	Export	710	South Africa	ZAF	768	Togo	TGO								11	BEVERAGES	1	No Quantity							100331			0
S3	2016	2016	2016	2	0	2	Export	710	South Africa	ZAF	780	Trinidad and Tobago	TTO								11	BEVERAGES	1	No Quantity							52174			0
S3	2016	2016	2016	2	0	2	Export	710	South Africa	ZAF	784	United Arab Emirates	ARE								11	BEVERAGES	1	No Quantity							25245633			0
S3	2016	2016	2016	2	0	2	Export	710	South Africa	ZAF	788	Tunisia	TUN								11	BEVERAGES	1	No Quantity							10917			0
S3	2016	2016	2016	2	0	2	Export	710	South Africa	ZAF	792	Turkey	TUR								11	BEVERAGES	1	No Quantity							560352			0
S3	2016	2016	2016	2	0	2	Export	710	South Africa	ZAF	796	Turks and Caicos Isds	TCA								11	BEVERAGES	1	No Quantity							18672			0
S3	2016	2016	2016	2	0	2	Export	710	South Africa	ZAF	798	Tuvalu	TUV								11	BEVERAGES	1	No Quantity							80297			0
S3	2016	2016	2016	2	0	2	Export	710	South Africa	ZAF	800	Uganda	UGA								11	BEVERAGES	1	No Quantity							2056001			0
S3	2016	2016	2016	2	0	2	Export	710	South Africa	ZAF	804	Ukraine	UKR								11	BEVERAGES	1	No Quantity							317394			0
S3	2016	2016	2016	2	0	2	Export	710	South Africa	ZAF	826	United Kingdom	GBR								11	BEVERAGES	1	No Quantity							113594573			0
S3	2016	2016	2016	2	0	2	Export	710	South Africa	ZAF	834	United Rep. of Tanzania	TZA								11	BEVERAGES	1	No Quantity							13457698			0
S3	2016	2016	2016	2	0	2	Export	710	South Africa	ZAF	837	Bunkers									11	BEVERAGES	1	No Quantity							1050681			0
S3	2016	2016	2016	2	0	2	Export	710	South Africa	ZAF	842	USA	USA								11	BEVERAGES	1	No Quantity							42126648			0
S3	2016	2016	2016	2	0	2	Export	710	South Africa	ZAF	854	Burkina Faso	BFA								11	BEVERAGES	1	No Quantity							76119			0
S3	2016	2016	2016	2	0	2	Export	710	South Africa	ZAF	858	Uruguay	URY								11	BEVERAGES	1	No Quantity							854859			0
S3	2016	2016	2016	2	0	2	Export	710	South Africa	ZAF	862	Venezuela	VEN								11	BEVERAGES	1	No Quantity							4			0
S3	2016	2016	2016	2	0	2	Export	710	South Africa	ZAF	894	Zambia	ZMB								11	BEVERAGES	1	No Quantity							38977049			0
S3	2016	2016	2016	2	0	2	Export	710	South Africa	ZAF	899	Areas, nes									11	BEVERAGES	1	No Quantity							1017695			0
S3	2016	2016	2016	2	0	2	Export	705	Slovenia	SVN	0	World	WLD								12	TOBACCO,TOBACCO MANUFACT	1	No Quantity			0		0		2777405			0
S3	2016	2016	2016	2	0	2	Export	705	Slovenia	SVN	56	Belgium	BEL								12	TOBACCO,TOBACCO MANUFACT	1	No Quantity			0		0		1087050			0
S3	2016	2016	2016	2	0	2	Export	705	Slovenia	SVN	70	Bosnia Herzegovina	BIH								12	TOBACCO,TOBACCO MANUFACT	1	No Quantity			0		0		44472			0
S3	2016	2016	2016	2	0	2	Export	705	Slovenia	SVN	124	Canada	CAN								12	TOBACCO,TOBACCO MANUFACT	1	No Quantity			0		0		2109			0
S3	2016	2016	2016	2	0	2	Export	705	Slovenia	SVN	191	Croatia	HRV								12	TOBACCO,TOBACCO MANUFACT	1	No Quantity			0		0		1265363			0
S3	2016	2016	2016	2	0	2	Export	705	Slovenia	SVN	381	Italy	ITA								12	TOBACCO,TOBACCO MANUFACT	1	No Quantity			0		0		23810			0
S3	2016	2016	2016	2	0	2	Export	705	Slovenia	SVN	643	Russian Federation	RUS								12	TOBACCO,TOBACCO MANUFACT	1	No Quantity			0		0		163674			0
S3	2016	2016	2016	2	0	2	Export	705	Slovenia	SVN	688	Serbia	SRB								12	TOBACCO,TOBACCO MANUFACT	1	No Quantity			0		0		189398			0
S3	2016	2016	2016	2	0	2	Export	705	Slovenia	SVN	757	Switzerland	CHE								12	TOBACCO,TOBACCO MANUFACT	1	No Quantity			0		0		1527			0
S3	2016	2016	2016	2	0	2	Export	710	South Africa	ZAF	0	World	WLD								12	TOBACCO,TOBACCO MANUFACT	1	No Quantity							202738759			0
S3	2016	2016	2016	2	0	2	Export	710	South Africa	ZAF	10	Antarctica	ATA								12	TOBACCO,TOBACCO MANUFACT	1	No Quantity							92			0
S3	2016	2016	2016	2	0	2	Export	710	South Africa	ZAF	12	Algeria	DZA								12	TOBACCO,TOBACCO MANUFACT	1	No Quantity							14018675			0
S3	2016	2016	2016	2	0	2	Export	710	South Africa	ZAF	24	Angola	AGO								12	TOBACCO,TOBACCO MANUFACT	1	No Quantity							12673838			0
S3	2016	2016	2016	2	0	2	Export	710	South Africa	ZAF	28	Antigua and Barbuda	ATG								12	TOBACCO,TOBACCO MANUFACT	1	No Quantity							51			0
S3	2016	2016	2016	2	0	2	Export	710	South Africa	ZAF	36	Australia	AUS								12	TOBACCO,TOBACCO MANUFACT	1	No Quantity							141692			0
S3	2016	2016	2016	2	0	2	Export	710	South Africa	ZAF	44	Bahamas	BHS								12	TOBACCO,TOBACCO MANUFACT	1	No Quantity							2835			0
S3	2016	2016	2016	2	0	2	Export	710	South Africa	ZAF	56	Belgium	BEL								12	TOBACCO,TOBACCO MANUFACT	1	No Quantity							217541			0
S3	2016	2016	2016	2	0	2	Export	710	South Africa	ZAF	72	Botswana	BWA								12	TOBACCO,TOBACCO MANUFACT	1	No Quantity							13579259			0
S3	2016	2016	2016	2	0	2	Export	710	South Africa	ZAF	76	Brazil	BRA								12	TOBACCO,TOBACCO MANUFACT	1	No Quantity							775			0
S3	2016	2016	2016	2	0	2	Export	710	South Africa	ZAF	84	Belize	BLZ								12	TOBACCO,TOBACCO MANUFACT	1	No Quantity							1496			0
S3	2016	2016	2016	2	0	2	Export	710	South Africa	ZAF	120	Cameroon	CMR								12	TOBACCO,TOBACCO MANUFACT	1	No Quantity							3094195			0
S3	2016	2016	2016	2	0	2	Export	710	South Africa	ZAF	124	Canada	CAN								12	TOBACCO,TOBACCO MANUFACT	1	No Quantity							1961785			0
S3	2016	2016	2016	2	0	2	Export	710	South Africa	ZAF	156	China	CHN								12	TOBACCO,TOBACCO MANUFACT	1	No Quantity							149487			0
S3	2016	2016	2016	2	0	2	Export	710	South Africa	ZAF	178	Congo	COG								12	TOBACCO,TOBACCO MANUFACT	1	No Quantity							24			0
S3	2016	2016	2016	2	0	2	Export	710	South Africa	ZAF	180	Dem. Rep. of the Congo	COD								12	TOBACCO,TOBACCO MANUFACT	1	No Quantity							13622306			0
S3	2016	2016	2016	2	0	2	Export	710	South Africa	ZAF	184	Cook Isds	COK								12	TOBACCO,TOBACCO MANUFACT	1	No Quantity							629			0
S3	2016	2016	2016	2	0	2	Export	710	South Africa	ZAF	188	Costa Rica	CRI								12	TOBACCO,TOBACCO MANUFACT	1	No Quantity							4173			0
S3	2016	2016	2016	2	0	2	Export	710	South Africa	ZAF	196	Cyprus	CYP								12	TOBACCO,TOBACCO MANUFACT	1	No Quantity							2516			0
S3	2016	2016	2016	2	0	2	Export	710	South Africa	ZAF	212	Dominica	DMA								12	TOBACCO,TOBACCO MANUFACT	1	No Quantity							197174			0
S3	2016	2016	2016	2	0	2	Export	710	South Africa	ZAF	231	Ethiopia	ETH								12	TOBACCO,TOBACCO MANUFACT	1	No Quantity							15			0
S3	2016	2016	2016	2	0	2	Export	710	South Africa	ZAF	251	France	FRA								12	TOBACCO,TOBACCO MANUFACT	1	No Quantity							16253			0
S3	2016	2016	2016	2	0	2	Export	710	South Africa	ZAF	266	Gabon	GAB								12	TOBACCO,TOBACCO MANUFACT	1	No Quantity							2143631			0
S3	2016	2016	2016	2	0	2	Export	710	South Africa	ZAF	268	Georgia	GEO								12	TOBACCO,TOBACCO MANUFACT	1	No Quantity							2837651			0
S3	2016	2016	2016	2	0	2	Export	710	South Africa	ZAF	270	Gambia	GMB								12	TOBACCO,TOBACCO MANUFACT	1	No Quantity							1257804			0
S3	2016	2016	2016	2	0	2	Export	710	South Africa	ZAF	276	Germany	DEU								12	TOBACCO,TOBACCO MANUFACT	1	No Quantity							1816264			0
S3	2016	2016	2016	2	0	2	Export	710	South Africa	ZAF	300	Greece	GRC								12	TOBACCO,TOBACCO MANUFACT	1	No Quantity							2313			0
S3	2016	2016	2016	2	0	2	Export	710	South Africa	ZAF	344	China, Hong Kong SAR	HKG								12	TOBACCO,TOBACCO MANUFACT	1	No Quantity							10870			0
S3	2016	2016	2016	2	0	2	Export	710	South Africa	ZAF	360	Indonesia	IDN								12	TOBACCO,TOBACCO MANUFACT	1	No Quantity							231427			0
S3	2016	2016	2016	2	0	2	Export	710	South Africa	ZAF	372	Ireland	IRL								12	TOBACCO,TOBACCO MANUFACT	1	No Quantity							36			0
S3	2016	2016	2016	2	0	2	Export	710	South Africa	ZAF	376	Israel	ISR								12	TOBACCO,TOBACCO MANUFACT	1	No Quantity							71			0
S3	2016	2016	2016	2	0	2	Export	710	South Africa	ZAF	381	Italy	ITA								12	TOBACCO,TOBACCO MANUFACT	1	No Quantity							1512			0
S3	2016	2016	2016	2	0	2	Export	710	South Africa	ZAF	384	Côte d'Ivoire	CIV								12	TOBACCO,TOBACCO MANUFACT	1	No Quantity							48829			0
S3	2016	2016	2016	2	0	2	Export	710	South Africa	ZAF	392	Japan	JPN								12	TOBACCO,TOBACCO MANUFACT	1	No Quantity							73014			0
S3	2016	2016	2016	2	0	2	Export	710	South Africa	ZAF	404	Kenya	KEN								12	TOBACCO,TOBACCO MANUFACT	1	No Quantity							5522			0
S3	2016	2016	2016	2	0	2	Export	710	South Africa	ZAF	408	Dem. People's Rep. of Korea	PRK								12	TOBACCO,TOBACCO MANUFACT	1	No Quantity							4265195			0
S3	2016	2016	2016	2	0	2	Export	710	South Africa	ZAF	410	Rep. of Korea	KOR								12	TOBACCO,TOBACCO MANUFACT	1	No Quantity							152083			0
S3	2016	2016	2016	2	0	2	Export	710	South Africa	ZAF	426	Lesotho	LSO								12	TOBACCO,TOBACCO MANUFACT	1	No Quantity							19748346			0
S3	2016	2016	2016	2	0	2	Export	710	South Africa	ZAF	430	Liberia	LBR								12	TOBACCO,TOBACCO MANUFACT	1	No Quantity							14104			0
S3	2016	2016	2016	2	0	2	Export	710	South Africa	ZAF	454	Malawi	MWI								12	TOBACCO,TOBACCO MANUFACT	1	No Quantity							307093			0
S3	2016	2016	2016	2	0	2	Export	710	South Africa	ZAF	466	Mali	MLI								12	TOBACCO,TOBACCO MANUFACT	1	No Quantity							23019966			0
S3	2016	2016	2016	2	0	2	Export	710	South Africa	ZAF	470	Malta	MLT								12	TOBACCO,TOBACCO MANUFACT	1	No Quantity							11604			0
S3	2016	2016	2016	2	0	2	Export	710	South Africa	ZAF	480	Mauritius	MUS								12	TOBACCO,TOBACCO MANUFACT	1	No Quantity							2800819			0
S3	2016	2016	2016	2	0	2	Export	710	South Africa	ZAF	490	Other Asia, nes									12	TOBACCO,TOBACCO MANUFACT	1	No Quantity							2			0
S3	2016	2016	2016	2	0	2	Export	710	South Africa	ZAF	508	Mozambique	MOZ								12	TOBACCO,TOBACCO MANUFACT	1	No Quantity							10939960			0
S3	2016	2016	2016	2	0	2	Export	710	South Africa	ZAF	516	Namibia	NAM								12	TOBACCO,TOBACCO MANUFACT	1	No Quantity							31704338			0
S3	2016	2016	2016	2	0	2	Export	710	South Africa	ZAF	528	Netherlands	NLD								12	TOBACCO,TOBACCO MANUFACT	1	No Quantity							1053378			0
S3	2016	2016	2016	2	0	2	Export	710	South Africa	ZAF	554	New Zealand	NZL								12	TOBACCO,TOBACCO MANUFACT	1	No Quantity							67			0
S3	2016	2016	2016	2	0	2	Export	710	South Africa	ZAF	566	Nigeria	NGA								12	TOBACCO,TOBACCO MANUFACT	1	No Quantity							734498			0
S3	2016	2016	2016	2	0	2	Export	710	South Africa	ZAF	584	Marshall Isds	MHL								12	TOBACCO,TOBACCO MANUFACT	1	No Quantity							4404			0
S3	2016	2016	2016	2	0	2	Export	710	South Africa	ZAF	591	Panama	PAN								12	TOBACCO,TOBACCO MANUFACT	1	No Quantity							166664			0
S3	2016	2016	2016	2	0	2	Export	710	South Africa	ZAF	598	Papua New Guinea	PNG								12	TOBACCO,TOBACCO MANUFACT	1	No Quantity							251			0
S3	2016	2016	2016	2	0	2	Export	710	South Africa	ZAF	642	Romania	ROU								12	TOBACCO,TOBACCO MANUFACT	1	No Quantity							17			0
S3	2016	2016	2016	2	0	2	Export	710	South Africa	ZAF	643	Russian Federation	RUS								12	TOBACCO,TOBACCO MANUFACT	1	No Quantity							308536			0
S3	2016	2016	2016	2	0	2	Export	710	South Africa	ZAF	654	Saint Helena	SHN								12	TOBACCO,TOBACCO MANUFACT	1	No Quantity							19070			0
S3	2016	2016	2016	2	0	2	Export	710	South Africa	ZAF	670	Saint Vincent and the Grenadines	VCT								12	TOBACCO,TOBACCO MANUFACT	1	No Quantity							1428			0
S3	2016	2016	2016	2	0	2	Export	710	South Africa	ZAF	682	Saudi Arabia	SAU								12	TOBACCO,TOBACCO MANUFACT	1	No Quantity							295			0
S3	2016	2016	2016	2	0	2	Export	710	South Africa	ZAF	688	Serbia	SRB								12	TOBACCO,TOBACCO MANUFACT	1	No Quantity							9			0
S3	2016	2016	2016	2	0	2	Export	710	South Africa	ZAF	694	Sierra Leone	SLE								12	TOBACCO,TOBACCO MANUFACT	1	No Quantity							85690			0
S3	2016	2016	2016	2	0	2	Export	710	South Africa	ZAF	699	India	IND								12	TOBACCO,TOBACCO MANUFACT	1	No Quantity							367			0
S3	2016	2016	2016	2	0	2	Export	710	South Africa	ZAF	702	Singapore	SGP								12	TOBACCO,TOBACCO MANUFACT	1	No Quantity							5108			0
S3	2016	2016	2016	2	0	2	Export	710	South Africa	ZAF	716	Zimbabwe	ZWE								12	TOBACCO,TOBACCO MANUFACT	1	No Quantity							904510			0
S3	2016	2016	2016	2	0	2	Export	710	South Africa	ZAF	748	Swaziland	SWZ								12	TOBACCO,TOBACCO MANUFACT	1	No Quantity							3727951			0
S3	2016	2016	2016	2	0	2	Export	710	South Africa	ZAF	752	Sweden	SWE								12	TOBACCO,TOBACCO MANUFACT	1	No Quantity							1214233			0
S3	2016	2016	2016	2	0	2	Export	710	South Africa	ZAF	757	Switzerland	CHE								12	TOBACCO,TOBACCO MANUFACT	1	No Quantity							1092406			0
S3	2016	2016	2016	2	0	2	Export	710	South Africa	ZAF	760	Syria	SYR								12	TOBACCO,TOBACCO MANUFACT	1	No Quantity							8494377			0
S3	2016	2016	2016	2	0	2	Export	710	South Africa	ZAF	764	Thailand	THA								12	TOBACCO,TOBACCO MANUFACT	1	No Quantity							4604			0
S3	2016	2016	2016	2	0	2	Export	710	South Africa	ZAF	784	United Arab Emirates	ARE								12	TOBACCO,TOBACCO MANUFACT	1	No Quantity							813979			0
S3	2016	2016	2016	2	0	2	Export	710	South Africa	ZAF	792	Turkey	TUR								12	TOBACCO,TOBACCO MANUFACT	1	No Quantity							268			0
S3	2016	2016	2016	2	0	2	Export	710	South Africa	ZAF	818	Egypt	EGY								12	TOBACCO,TOBACCO MANUFACT	1	No Quantity							14			0
S3	2016	2016	2016	2	0	2	Export	710	South Africa	ZAF	826	United Kingdom	GBR								12	TOBACCO,TOBACCO MANUFACT	1	No Quantity							2098			0
S3	2016	2016	2016	2	0	2	Export	710	South Africa	ZAF	834	United Rep. of Tanzania	TZA								12	TOBACCO,TOBACCO MANUFACT	1	No Quantity							941039			0
S3	2016	2016	2016	2	0	2	Export	710	South Africa	ZAF	837	Bunkers									12	TOBACCO,TOBACCO MANUFACT	1	No Quantity							39446			0
S3	2016	2016	2016	2	0	2	Export	710	South Africa	ZAF	842	USA	USA								12	TOBACCO,TOBACCO MANUFACT	1	No Quantity							297154			0
S3	2016	2016	2016	2	0	2	Export	710	South Africa	ZAF	862	Venezuela	VEN								12	TOBACCO,TOBACCO MANUFACT	1	No Quantity							412			0
S3	2016	2016	2016	2	0	2	Export	710	South Africa	ZAF	887	Yemen	YEM								12	TOBACCO,TOBACCO MANUFACT	1	No Quantity							20725752			0
S3	2016	2016	2016	2	0	2	Export	710	South Africa	ZAF	894	Zambia	ZMB								12	TOBACCO,TOBACCO MANUFACT	1	No Quantity							968580			0
S3	2016	2016	2016	2	0	2	Export	710	South Africa	ZAF	899	Areas, nes									12	TOBACCO,TOBACCO MANUFACT	1	No Quantity							54887			0
S3	2016	2016	2016	2	0	2	Export	705	Slovenia	SVN	0	World	WLD								21	HIDES,SKINS,FURSKINS,RAW	1	No Quantity			0		0		35193896			0
S3	2016	2016	2016	2	0	2	Export	705	Slovenia	SVN	40	Austria	AUT								21	HIDES,SKINS,FURSKINS,RAW	1	No Quantity			0		0		2805700			0
S3	2016	2016	2016	2	0	2	Export	705	Slovenia	SVN	56	Belgium	BEL								21	HIDES,SKINS,FURSKINS,RAW	1	No Quantity			0		0		58223			0
S3	2016	2016	2016	2	0	2	Export	705	Slovenia	SVN	70	Bosnia Herzegovina	BIH								21	HIDES,SKINS,FURSKINS,RAW	1	No Quantity			0		0		727324			0
S3	2016	2016	2016	2	0	2	Export	705	Slovenia	SVN	156	China	CHN								21	HIDES,SKINS,FURSKINS,RAW	1	No Quantity			0		0		106031			0
S3	2016	2016	2016	2	0	2	Export	705	Slovenia	SVN	191	Croatia	HRV								21	HIDES,SKINS,FURSKINS,RAW	1	No Quantity			0		0		673370			0
S3	2016	2016	2016	2	0	2	Export	705	Slovenia	SVN	203	Czechia	CZE								21	HIDES,SKINS,FURSKINS,RAW	1	No Quantity			0		0		1529130			0
S3	2016	2016	2016	2	0	2	Export	705	Slovenia	SVN	251	France	FRA								21	HIDES,SKINS,FURSKINS,RAW	1	No Quantity			0		0		59586			0
S3	2016	2016	2016	2	0	2	Export	705	Slovenia	SVN	276	Germany	DEU								21	HIDES,SKINS,FURSKINS,RAW	1	No Quantity			0		0		13241571			0
S3	2016	2016	2016	2	0	2	Export	705	Slovenia	SVN	381	Italy	ITA								21	HIDES,SKINS,FURSKINS,RAW	1	No Quantity			0		0		6210640			0
S3	2016	2016	2016	2	0	2	Export	705	Slovenia	SVN	528	Netherlands	NLD								21	HIDES,SKINS,FURSKINS,RAW	1	No Quantity			0		0		346795			0
S3	2016	2016	2016	2	0	2	Export	705	Slovenia	SVN	616	Poland	POL								21	HIDES,SKINS,FURSKINS,RAW	1	No Quantity			0		0		1432810			0
S3	2016	2016	2016	2	0	2	Export	705	Slovenia	SVN	688	Serbia	SRB								21	HIDES,SKINS,FURSKINS,RAW	1	No Quantity			0		0		3681991			0
S3	2016	2016	2016	2	0	2	Export	705	Slovenia	SVN	699	India	IND								21	HIDES,SKINS,FURSKINS,RAW	1	No Quantity			0		0		368023			0
S3	2016	2016	2016	2	0	2	Export	705	Slovenia	SVN	703	Slovakia	SVK								21	HIDES,SKINS,FURSKINS,RAW	1	No Quantity			0		0		3527838			0
S3	2016	2016	2016	2	0	2	Export	705	Slovenia	SVN	724	Spain	ESP								21	HIDES,SKINS,FURSKINS,RAW	1	No Quantity			0		0		291022			0
S3	2016	2016	2016	2	0	2	Export	705	Slovenia	SVN	792	Turkey	TUR								21	HIDES,SKINS,FURSKINS,RAW	1	No Quantity			0		0		91552			0
S3	2016	2016	2016	2	0	2	Export	705	Slovenia	SVN	842	USA	USA								21	HIDES,SKINS,FURSKINS,RAW	1	No Quantity			0		0		42280			0
S3	2016	2016	2016	2	0	2	Export	710	South Africa	ZAF	0	World	WLD								21	HIDES,SKINS,FURSKINS,RAW	1	No Quantity							92224214			0
S3	2016	2016	2016	2	0	2	Export	710	South Africa	ZAF	32	Argentina	ARG								21	HIDES,SKINS,FURSKINS,RAW	1	No Quantity							13687			0
S3	2016	2016	2016	2	0	2	Export	710	South Africa	ZAF	36	Australia	AUS								21	HIDES,SKINS,FURSKINS,RAW	1	No Quantity							952776			0
S3	2016	2016	2016	2	0	2	Export	710	South Africa	ZAF	40	Austria	AUT								21	HIDES,SKINS,FURSKINS,RAW	1	No Quantity							10160			0
S3	2016	2016	2016	2	0	2	Export	710	South Africa	ZAF	56	Belgium	BEL								21	HIDES,SKINS,FURSKINS,RAW	1	No Quantity							19478			0
S3	2016	2016	2016	2	0	2	Export	710	South Africa	ZAF	72	Botswana	BWA								21	HIDES,SKINS,FURSKINS,RAW	1	No Quantity							17960			0
S3	2016	2016	2016	2	0	2	Export	710	South Africa	ZAF	76	Brazil	BRA								21	HIDES,SKINS,FURSKINS,RAW	1	No Quantity							54708			0
S3	2016	2016	2016	2	0	2	Export	710	South Africa	ZAF	124	Canada	CAN								21	HIDES,SKINS,FURSKINS,RAW	1	No Quantity							49019			0
S3	2016	2016	2016	2	0	2	Export	710	South Africa	ZAF	156	China	CHN								21	HIDES,SKINS,FURSKINS,RAW	1	No Quantity							42767683			0
S3	2016	2016	2016	2	0	2	Export	710	South Africa	ZAF	180	Dem. Rep. of the Congo	COD								21	HIDES,SKINS,FURSKINS,RAW	1	No Quantity							2924			0
S3	2016	2016	2016	2	0	2	Export	710	South Africa	ZAF	191	Croatia	HRV								21	HIDES,SKINS,FURSKINS,RAW	1	No Quantity							1157			0
S3	2016	2016	2016	2	0	2	Export	710	South Africa	ZAF	208	Denmark	DNK								21	HIDES,SKINS,FURSKINS,RAW	1	No Quantity							34925			0
S3	2016	2016	2016	2	0	2	Export	710	South Africa	ZAF	231	Ethiopia	ETH								21	HIDES,SKINS,FURSKINS,RAW	1	No Quantity							60192			0
S3	2016	2016	2016	2	0	2	Export	710	South Africa	ZAF	251	France	FRA								21	HIDES,SKINS,FURSKINS,RAW	1	No Quantity							889081			0
S3	2016	2016	2016	2	0	2	Export	710	South Africa	ZAF	258	French Polynesia	PYF								21	HIDES,SKINS,FURSKINS,RAW	1	No Quantity							1			0
S3	2016	2016	2016	2	0	2	Export	710	South Africa	ZAF	266	Gabon	GAB								21	HIDES,SKINS,FURSKINS,RAW	1	No Quantity							326			0
S3	2016	2016	2016	2	0	2	Export	710	South Africa	ZAF	276	Germany	DEU								21	HIDES,SKINS,FURSKINS,RAW	1	No Quantity							559908			0
S3	2016	2016	2016	2	0	2	Export	710	South Africa	ZAF	288	Ghana	GHA								21	HIDES,SKINS,FURSKINS,RAW	1	No Quantity							2805			0
S3	2016	2016	2016	2	0	2	Export	710	South Africa	ZAF	300	Greece	GRC								21	HIDES,SKINS,FURSKINS,RAW	1	No Quantity							1361677			0
S3	2016	2016	2016	2	0	2	Export	710	South Africa	ZAF	344	China, Hong Kong SAR	HKG								21	HIDES,SKINS,FURSKINS,RAW	1	No Quantity							2140712			0
S3	2016	2016	2016	2	0	2	Export	710	South Africa	ZAF	348	Hungary	HUN								21	HIDES,SKINS,FURSKINS,RAW	1	No Quantity							13601			0
S3	2016	2016	2016	2	0	2	Export	710	South Africa	ZAF	364	Iran	IRN								21	HIDES,SKINS,FURSKINS,RAW	1	No Quantity							354			0
S3	2016	2016	2016	2	0	2	Export	710	South Africa	ZAF	381	Italy	ITA								21	HIDES,SKINS,FURSKINS,RAW	1	No Quantity							30659205			0
S3	2016	2016	2016	2	0	2	Export	710	South Africa	ZAF	392	Japan	JPN								21	HIDES,SKINS,FURSKINS,RAW	1	No Quantity							1484300			0
S3	2016	2016	2016	2	0	2	Export	710	South Africa	ZAF	408	Dem. People's Rep. of Korea	PRK								21	HIDES,SKINS,FURSKINS,RAW	1	No Quantity							217343			0
S3	2016	2016	2016	2	0	2	Export	710	South Africa	ZAF	410	Rep. of Korea	KOR								21	HIDES,SKINS,FURSKINS,RAW	1	No Quantity							988152			0
S3	2016	2016	2016	2	0	2	Export	710	South Africa	ZAF	426	Lesotho	LSO								21	HIDES,SKINS,FURSKINS,RAW	1	No Quantity							6155			0
S3	2016	2016	2016	2	0	2	Export	710	South Africa	ZAF	440	Lithuania	LTU								21	HIDES,SKINS,FURSKINS,RAW	1	No Quantity							5412			0
S3	2016	2016	2016	2	0	2	Export	710	South Africa	ZAF	442	Luxembourg	LUX								21	HIDES,SKINS,FURSKINS,RAW	1	No Quantity							357			0
S3	2016	2016	2016	2	0	2	Export	710	South Africa	ZAF	484	Mexico	MEX								21	HIDES,SKINS,FURSKINS,RAW	1	No Quantity							181713			0
S3	2016	2016	2016	2	0	2	Export	710	South Africa	ZAF	490	Other Asia, nes									21	HIDES,SKINS,FURSKINS,RAW	1	No Quantity							27354			0
S3	2016	2016	2016	2	0	2	Export	710	South Africa	ZAF	508	Mozambique	MOZ								21	HIDES,SKINS,FURSKINS,RAW	1	No Quantity							305			0
S3	2016	2016	2016	2	0	2	Export	710	South Africa	ZAF	516	Namibia	NAM								21	HIDES,SKINS,FURSKINS,RAW	1	No Quantity							1571933			0
S3	2016	2016	2016	2	0	2	Export	710	South Africa	ZAF	528	Netherlands	NLD								21	HIDES,SKINS,FURSKINS,RAW	1	No Quantity							724			0
S3	2016	2016	2016	2	0	2	Export	710	South Africa	ZAF	554	New Zealand	NZL								21	HIDES,SKINS,FURSKINS,RAW	1	No Quantity							15878			0
S3	2016	2016	2016	2	0	2	Export	710	South Africa	ZAF	566	Nigeria	NGA								21	HIDES,SKINS,FURSKINS,RAW	1	No Quantity							114067			0
S3	2016	2016	2016	2	0	2	Export	710	South Africa	ZAF	579	Norway	NOR								21	HIDES,SKINS,FURSKINS,RAW	1	No Quantity							2342			0
S3	2016	2016	2016	2	0	2	Export	710	South Africa	ZAF	586	Pakistan	PAK								21	HIDES,SKINS,FURSKINS,RAW	1	No Quantity							1045610			0
S3	2016	2016	2016	2	0	2	Export	710	South Africa	ZAF	604	Peru	PER								21	HIDES,SKINS,FURSKINS,RAW	1	No Quantity							4459			0
S3	2016	2016	2016	2	0	2	Export	710	South Africa	ZAF	616	Poland	POL								21	HIDES,SKINS,FURSKINS,RAW	1	No Quantity							84016			0
S3	2016	2016	2016	2	0	2	Export	710	South Africa	ZAF	620	Portugal	PRT								21	HIDES,SKINS,FURSKINS,RAW	1	No Quantity							75354			0
S3	2016	2016	2016	2	0	2	Export	710	South Africa	ZAF	643	Russian Federation	RUS								21	HIDES,SKINS,FURSKINS,RAW	1	No Quantity							19311			0
S3	2016	2016	2016	2	0	2	Export	710	South Africa	ZAF	654	Saint Helena	SHN								21	HIDES,SKINS,FURSKINS,RAW	1	No Quantity							114			0
S3	2016	2016	2016	2	0	2	Export	710	South Africa	ZAF	682	Saudi Arabia	SAU								21	HIDES,SKINS,FURSKINS,RAW	1	No Quantity							2285			0
S3	2016	2016	2016	2	0	2	Export	710	South Africa	ZAF	688	Serbia	SRB								21	HIDES,SKINS,FURSKINS,RAW	1	No Quantity							620			0
S3	2016	2016	2016	2	0	2	Export	710	South Africa	ZAF	699	India	IND								21	HIDES,SKINS,FURSKINS,RAW	1	No Quantity							287330			0
S3	2016	2016	2016	2	0	2	Export	710	South Africa	ZAF	702	Singapore	SGP								21	HIDES,SKINS,FURSKINS,RAW	1	No Quantity							211017			0
S3	2016	2016	2016	2	0	2	Export	710	South Africa	ZAF	704	Viet Nam	VNM								21	HIDES,SKINS,FURSKINS,RAW	1	No Quantity							40204			0
S3	2016	2016	2016	2	0	2	Export	710	South Africa	ZAF	705	Slovenia	SVN								21	HIDES,SKINS,FURSKINS,RAW	1	No Quantity							107367			0
S3	2016	2016	2016	2	0	2	Export	710	South Africa	ZAF	716	Zimbabwe	ZWE								21	HIDES,SKINS,FURSKINS,RAW	1	No Quantity							1425			0
S3	2016	2016	2016	2	0	2	Export	710	South Africa	ZAF	724	Spain	ESP								21	HIDES,SKINS,FURSKINS,RAW	1	No Quantity							426747			0
S3	2016	2016	2016	2	0	2	Export	710	South Africa	ZAF	748	Swaziland	SWZ								21	HIDES,SKINS,FURSKINS,RAW	1	No Quantity							4168			0
S3	2016	2016	2016	2	0	2	Export	710	South Africa	ZAF	752	Sweden	SWE								21	HIDES,SKINS,FURSKINS,RAW	1	No Quantity							113			0
S3	2016	2016	2016	2	0	2	Export	710	South Africa	ZAF	757	Switzerland	CHE								21	HIDES,SKINS,FURSKINS,RAW	1	No Quantity							6602			0
S3	2016	2016	2016	2	0	2	Export	710	South Africa	ZAF	764	Thailand	THA								21	HIDES,SKINS,FURSKINS,RAW	1	No Quantity							3094860			0
S3	2016	2016	2016	2	0	2	Export	710	South Africa	ZAF	768	Togo	TGO								21	HIDES,SKINS,FURSKINS,RAW	1	No Quantity							22626			0
S3	2016	2016	2016	2	0	2	Export	710	South Africa	ZAF	792	Turkey	TUR								21	HIDES,SKINS,FURSKINS,RAW	1	No Quantity							1507303			0
S3	2016	2016	2016	2	0	2	Export	710	South Africa	ZAF	804	Ukraine	UKR								21	HIDES,SKINS,FURSKINS,RAW	1	No Quantity							1747			0
S3	2016	2016	2016	2	0	2	Export	710	South Africa	ZAF	826	United Kingdom	GBR								21	HIDES,SKINS,FURSKINS,RAW	1	No Quantity							4238			0
S3	2016	2016	2016	2	0	2	Export	710	South Africa	ZAF	834	United Rep. of Tanzania	TZA								21	HIDES,SKINS,FURSKINS,RAW	1	No Quantity							2245			0
S3	2016	2016	2016	2	0	2	Export	710	South Africa	ZAF	842	USA	USA								21	HIDES,SKINS,FURSKINS,RAW	1	No Quantity							1044749			0
S3	2016	2016	2016	2	0	2	Export	710	South Africa	ZAF	894	Zambia	ZMB								21	HIDES,SKINS,FURSKINS,RAW	1	No Quantity							1327			0
S3	2016	2016	2016	2	0	2	Export	705	Slovenia	SVN	0	World	WLD								22	OIL SEED,OLEAGINUS FRUIT	1	No Quantity			0		0		18895929			4
S3	2016	2016	2016	2	0	2	Export	705	Slovenia	SVN	40	Austria	AUT								22	OIL SEED,OLEAGINUS FRUIT	1	No Quantity			0		0		1790523			0
S3	2016	2016	2016	2	0	2	Export	705	Slovenia	SVN	70	Bosnia Herzegovina	BIH								22	OIL SEED,OLEAGINUS FRUIT	1	No Quantity			0		0		13672			0
S3	2016	2016	2016	2	0	2	Export	705	Slovenia	SVN	100	Bulgaria	BGR								22	OIL SEED,OLEAGINUS FRUIT	1	No Quantity			0		0		12653			0
S3	2016	2016	2016	2	0	2	Export	705	Slovenia	SVN	156	China	CHN								22	OIL SEED,OLEAGINUS FRUIT	1	No Quantity			0		0		2338			0
S3	2016	2016	2016	2	0	2	Export	705	Slovenia	SVN	191	Croatia	HRV								22	OIL SEED,OLEAGINUS FRUIT	1	No Quantity			0		0		550502			0
S3	2016	2016	2016	2	0	2	Export	705	Slovenia	SVN	203	Czechia	CZE								22	OIL SEED,OLEAGINUS FRUIT	1	No Quantity			0		0		91772			0
S3	2016	2016	2016	2	0	2	Export	705	Slovenia	SVN	208	Denmark	DNK								22	OIL SEED,OLEAGINUS FRUIT	1	No Quantity			0		0		88415			0
S3	2016	2016	2016	2	0	2	Export	705	Slovenia	SVN	233	Estonia	EST								22	OIL SEED,OLEAGINUS FRUIT	1	No Quantity			0		0		7128			0
S3	2016	2016	2016	2	0	2	Export	705	Slovenia	SVN	251	France	FRA								22	OIL SEED,OLEAGINUS FRUIT	1	No Quantity			0		0		1013427			4
S3	2016	2016	2016	2	0	2	Export	705	Slovenia	SVN	276	Germany	DEU								22	OIL SEED,OLEAGINUS FRUIT	1	No Quantity			0		0		429510			0
S3	2016	2016	2016	2	0	2	Export	705	Slovenia	SVN	300	Greece	GRC								22	OIL SEED,OLEAGINUS FRUIT	1	No Quantity			0		0		4879			0
S3	2016	2016	2016	2	0	2	Export	705	Slovenia	SVN	344	China, Hong Kong SAR	HKG								22	OIL SEED,OLEAGINUS FRUIT	1	No Quantity			0		0		145			0
S3	2016	2016	2016	2	0	2	Export	705	Slovenia	SVN	348	Hungary	HUN								22	OIL SEED,OLEAGINUS FRUIT	1	No Quantity			0		0		1061003			0
S3	2016	2016	2016	2	0	2	Export	705	Slovenia	SVN	381	Italy	ITA								22	OIL SEED,OLEAGINUS FRUIT	1	No Quantity			0		0		10241517			0
S3	2016	2016	2016	2	0	2	Export	705	Slovenia	SVN	440	Lithuania	LTU								22	OIL SEED,OLEAGINUS FRUIT	1	No Quantity			0		0		62531			0
S3	2016	2016	2016	2	0	2	Export	705	Slovenia	SVN	498	Rep. of Moldova	MDA								22	OIL SEED,OLEAGINUS FRUIT	1	No Quantity			0		0		1091			0
S3	2016	2016	2016	2	0	2	Export	705	Slovenia	SVN	499	Montenegro	MNE								22	OIL SEED,OLEAGINUS FRUIT	1	No Quantity			0		0		4838			0
S3	2016	2016	2016	2	0	2	Export	705	Slovenia	SVN	528	Netherlands	NLD								22	OIL SEED,OLEAGINUS FRUIT	1	No Quantity			0		0		80993			0
S3	2016	2016	2016	2	0	2	Export	705	Slovenia	SVN	616	Poland	POL								22	OIL SEED,OLEAGINUS FRUIT	1	No Quantity			0		0		347603			4
S3	2016	2016	2016	2	0	2	Export	705	Slovenia	SVN	620	Portugal	PRT								22	OIL SEED,OLEAGINUS FRUIT	1	No Quantity			0		0		2028			0
S3	2016	2016	2016	2	0	2	Export	705	Slovenia	SVN	642	Romania	ROU								22	OIL SEED,OLEAGINUS FRUIT	1	No Quantity			0		0		27608			0
S3	2016	2016	2016	2	0	2	Export	705	Slovenia	SVN	643	Russian Federation	RUS								22	OIL SEED,OLEAGINUS FRUIT	1	No Quantity			0		0		25399			0
S3	2016	2016	2016	2	0	2	Export	705	Slovenia	SVN	688	Serbia	SRB								22	OIL SEED,OLEAGINUS FRUIT	1	No Quantity			0		0		2970			0
S3	2016	2016	2016	2	0	2	Export	705	Slovenia	SVN	703	Slovakia	SVK								22	OIL SEED,OLEAGINUS FRUIT	1	No Quantity			0		0		2758124			0
S3	2016	2016	2016	2	0	2	Export	705	Slovenia	SVN	724	Spain	ESP								22	OIL SEED,OLEAGINUS FRUIT	1	No Quantity			0		0		121518			0
S3	2016	2016	2016	2	0	2	Export	705	Slovenia	SVN	752	Sweden	SWE								22	OIL SEED,OLEAGINUS FRUIT	1	No Quantity			0		0		20585			0
S3	2016	2016	2016	2	0	2	Export	705	Slovenia	SVN	757	Switzerland	CHE								22	OIL SEED,OLEAGINUS FRUIT	1	No Quantity			0		0		47014			0
S3	2016	2016	2016	2	0	2	Export	705	Slovenia	SVN	764	Thailand	THA								22	OIL SEED,OLEAGINUS FRUIT	1	No Quantity			0		0		137			0
S3	2016	2016	2016	2	0	2	Export	705	Slovenia	SVN	784	United Arab Emirates	ARE								22	OIL SEED,OLEAGINUS FRUIT	1	No Quantity			0		0		742			0
S3	2016	2016	2016	2	0	2	Export	705	Slovenia	SVN	807	North Macedonia	MKD								22	OIL SEED,OLEAGINUS FRUIT	1	No Quantity			0		0		584			0
S3	2016	2016	2016	2	0	2	Export	705	Slovenia	SVN	826	United Kingdom	GBR								22	OIL SEED,OLEAGINUS FRUIT	1	No Quantity			0		0		84666			0
[truncated: 10,647 more rows]
