# Supplementary material for: Core-periphery structure in sectoral international trade networks: A new approach to an old theory
Source: PLoS One. 2020 Apr 2;15(4):e0229547. doi: 10.1371/journal.pone.0229547 (PMC7117750; doi:10.1371/journal.pone.0229547)
Supplement: S7 File — (ZIP) [file pone.0229547.s007.zip › S7_File/RawData 2016/comtrade (67).csv]

Classification	Year	Period	Period Desc.	Aggregate Level	Is Leaf Code	Trade Flow Code	Trade Flow	Reporter Code	Reporter	Reporter ISO	Partner Code	Partner	Partner ISO	2nd Partner Code	2nd Partner	2nd Partner ISO	Customs Proc. Code	Customs	Mode of Transport Code	Mode of Transport	Commodity Code	Commodity	Qty Unit Code	Qty Unit	Qty	Alt Qty Unit Code	Alt Qty Unit	Alt Qty	Netweight (kg)	Gross weight (kg)	Trade Value (US$)	CIF Trade Value (US$)	FOB Trade Value (US$)	Flag
S3	2016	2016	2016	2	0	2	Export	716	Zimbabwe	ZWE	0	World	WLD								00	LIVE ANIMALS	1	No Quantity							3069522			0
S3	2016	2016	2016	2	0	2	Export	716	Zimbabwe	ZWE	72	Botswana	BWA								00	LIVE ANIMALS	1	No Quantity							392531			0
S3	2016	2016	2016	2	0	2	Export	716	Zimbabwe	ZWE	404	Kenya	KEN								00	LIVE ANIMALS	1	No Quantity							9013			0
S3	2016	2016	2016	2	0	2	Export	716	Zimbabwe	ZWE	454	Malawi	MWI								00	LIVE ANIMALS	1	No Quantity							505614			0
S3	2016	2016	2016	2	0	2	Export	716	Zimbabwe	ZWE	508	Mozambique	MOZ								00	LIVE ANIMALS	1	No Quantity							1046063			0
S3	2016	2016	2016	2	0	2	Export	716	Zimbabwe	ZWE	710	South Africa	ZAF								00	LIVE ANIMALS	1	No Quantity							1102656			0
S3	2016	2016	2016	2	0	2	Export	716	Zimbabwe	ZWE	894	Zambia	ZMB								00	LIVE ANIMALS	1	No Quantity							13645			0
S3	2016	2016	2016	2	0	2	Export	724	Spain	ESP	0	World	WLD								00	LIVE ANIMALS	1	No Quantity							693375825			0
S3	2016	2016	2016	2	0	2	Export	724	Spain	ESP	12	Algeria	DZA								00	LIVE ANIMALS	1	No Quantity							14318006			0
S3	2016	2016	2016	2	0	2	Export	724	Spain	ESP	20	Andorra	AND								00	LIVE ANIMALS	1	No Quantity							88253			0
S3	2016	2016	2016	2	0	2	Export	724	Spain	ESP	32	Argentina	ARG								00	LIVE ANIMALS	1	No Quantity							743352			0
S3	2016	2016	2016	2	0	2	Export	724	Spain	ESP	36	Australia	AUS								00	LIVE ANIMALS	1	No Quantity							10796			0
S3	2016	2016	2016	2	0	2	Export	724	Spain	ESP	40	Austria	AUT								00	LIVE ANIMALS	1	No Quantity							17295			0
S3	2016	2016	2016	2	0	2	Export	724	Spain	ESP	48	Bahrain	BHR								00	LIVE ANIMALS	1	No Quantity							162485			0
S3	2016	2016	2016	2	0	2	Export	724	Spain	ESP	51	Armenia	ARM								00	LIVE ANIMALS	1	No Quantity							29512			0
S3	2016	2016	2016	2	0	2	Export	724	Spain	ESP	56	Belgium	BEL								00	LIVE ANIMALS	1	No Quantity							130430			0
S3	2016	2016	2016	2	0	2	Export	724	Spain	ESP	68	Bolivia (Plurinational State of)	BOL								00	LIVE ANIMALS	1	No Quantity							221			0
S3	2016	2016	2016	2	0	2	Export	724	Spain	ESP	76	Brazil	BRA								00	LIVE ANIMALS	1	No Quantity							8329			0
S3	2016	2016	2016	2	0	2	Export	724	Spain	ESP	100	Bulgaria	BGR								00	LIVE ANIMALS	1	No Quantity							75788			0
S3	2016	2016	2016	2	0	2	Export	724	Spain	ESP	104	Myanmar	MMR								00	LIVE ANIMALS	1	No Quantity							64738			0
S3	2016	2016	2016	2	0	2	Export	724	Spain	ESP	112	Belarus	BLR								00	LIVE ANIMALS	1	No Quantity							188216			0
S3	2016	2016	2016	2	0	2	Export	724	Spain	ESP	124	Canada	CAN								00	LIVE ANIMALS	1	No Quantity							156915			0
S3	2016	2016	2016	2	0	2	Export	724	Spain	ESP	132	Cabo Verde	CPV								00	LIVE ANIMALS	1	No Quantity							2103			0
S3	2016	2016	2016	2	0	2	Export	724	Spain	ESP	152	Chile	CHL								00	LIVE ANIMALS	1	No Quantity							56828			0
S3	2016	2016	2016	2	0	2	Export	724	Spain	ESP	156	China	CHN								00	LIVE ANIMALS	1	No Quantity							16541464			0
S3	2016	2016	2016	2	0	2	Export	724	Spain	ESP	170	Colombia	COL								00	LIVE ANIMALS	1	No Quantity							20881			0
S3	2016	2016	2016	2	0	2	Export	724	Spain	ESP	188	Costa Rica	CRI								00	LIVE ANIMALS	1	No Quantity							104599			0
S3	2016	2016	2016	2	0	2	Export	724	Spain	ESP	192	Cuba	CUB								00	LIVE ANIMALS	1	No Quantity							111			0
S3	2016	2016	2016	2	0	2	Export	724	Spain	ESP	203	Czechia	CZE								00	LIVE ANIMALS	1	No Quantity							35950			0
S3	2016	2016	2016	2	0	2	Export	724	Spain	ESP	208	Denmark	DNK								00	LIVE ANIMALS	1	No Quantity							229264			0
S3	2016	2016	2016	2	0	2	Export	724	Spain	ESP	214	Dominican Rep.	DOM								00	LIVE ANIMALS	1	No Quantity							1988			0
S3	2016	2016	2016	2	0	2	Export	724	Spain	ESP	218	Ecuador	ECU								00	LIVE ANIMALS	1	No Quantity							3811			0
S3	2016	2016	2016	2	0	2	Export	724	Spain	ESP	222	El Salvador	SLV								00	LIVE ANIMALS	1	No Quantity							443			0
S3	2016	2016	2016	2	0	2	Export	724	Spain	ESP	226	Equatorial Guinea	GNQ								00	LIVE ANIMALS	1	No Quantity							10185			0
S3	2016	2016	2016	2	0	2	Export	724	Spain	ESP	231	Ethiopia	ETH								00	LIVE ANIMALS	1	No Quantity							38613			0
S3	2016	2016	2016	2	0	2	Export	724	Spain	ESP	251	France	FRA								00	LIVE ANIMALS	1	No Quantity							25870682			0
S3	2016	2016	2016	2	0	2	Export	724	Spain	ESP	276	Germany	DEU								00	LIVE ANIMALS	1	No Quantity							27883825			0
S3	2016	2016	2016	2	0	2	Export	724	Spain	ESP	288	Ghana	GHA								00	LIVE ANIMALS	1	No Quantity							90107			0
S3	2016	2016	2016	2	0	2	Export	724	Spain	ESP	292	Gibraltar	GIB								00	LIVE ANIMALS	1	No Quantity							41			0
S3	2016	2016	2016	2	0	2	Export	724	Spain	ESP	300	Greece	GRC								00	LIVE ANIMALS	1	No Quantity							937352			0
S3	2016	2016	2016	2	0	2	Export	724	Spain	ESP	316	Guam	GUM								00	LIVE ANIMALS	1	No Quantity							166			0
S3	2016	2016	2016	2	0	2	Export	724	Spain	ESP	320	Guatemala	GTM								00	LIVE ANIMALS	1	No Quantity							67829			0
S3	2016	2016	2016	2	0	2	Export	724	Spain	ESP	340	Honduras	HND								00	LIVE ANIMALS	1	No Quantity							44718			0
S3	2016	2016	2016	2	0	2	Export	724	Spain	ESP	344	China, Hong Kong SAR	HKG								00	LIVE ANIMALS	1	No Quantity							34680			0
S3	2016	2016	2016	2	0	2	Export	724	Spain	ESP	348	Hungary	HUN								00	LIVE ANIMALS	1	No Quantity							3659899			0
S3	2016	2016	2016	2	0	2	Export	724	Spain	ESP	360	Indonesia	IDN								00	LIVE ANIMALS	1	No Quantity							5603			0
S3	2016	2016	2016	2	0	2	Export	724	Spain	ESP	364	Iran	IRN								00	LIVE ANIMALS	1	No Quantity							670427			0
S3	2016	2016	2016	2	0	2	Export	724	Spain	ESP	372	Ireland	IRL								00	LIVE ANIMALS	1	No Quantity							1240			0
S3	2016	2016	2016	2	0	2	Export	724	Spain	ESP	376	Israel	ISR								00	LIVE ANIMALS	1	No Quantity							4968			0
S3	2016	2016	2016	2	0	2	Export	724	Spain	ESP	381	Italy	ITA								00	LIVE ANIMALS	1	No Quantity							61220920			0
S3	2016	2016	2016	2	0	2	Export	724	Spain	ESP	384	Côte d'Ivoire	CIV								00	LIVE ANIMALS	1	No Quantity							59639			0
S3	2016	2016	2016	2	0	2	Export	724	Spain	ESP	392	Japan	JPN								00	LIVE ANIMALS	1	No Quantity							49868			0
S3	2016	2016	2016	2	0	2	Export	724	Spain	ESP	400	Jordan	JOR								00	LIVE ANIMALS	1	No Quantity							85161			0
S3	2016	2016	2016	2	0	2	Export	724	Spain	ESP	404	Kenya	KEN								00	LIVE ANIMALS	1	No Quantity							178422			0
S3	2016	2016	2016	2	0	2	Export	724	Spain	ESP	410	Rep. of Korea	KOR								00	LIVE ANIMALS	1	No Quantity							359761			0
S3	2016	2016	2016	2	0	2	Export	724	Spain	ESP	414	Kuwait	KWT								00	LIVE ANIMALS	1	No Quantity							165625			0
S3	2016	2016	2016	2	0	2	Export	724	Spain	ESP	422	Lebanon	LBN								00	LIVE ANIMALS	1	No Quantity							50689889			0
S3	2016	2016	2016	2	0	2	Export	724	Spain	ESP	434	Libya	LBY								00	LIVE ANIMALS	1	No Quantity							238773482			0
S3	2016	2016	2016	2	0	2	Export	724	Spain	ESP	458	Malaysia	MYS								00	LIVE ANIMALS	1	No Quantity							593990			0
S3	2016	2016	2016	2	0	2	Export	724	Spain	ESP	462	Maldives	MDV								00	LIVE ANIMALS	1	No Quantity							2214			0
S3	2016	2016	2016	2	0	2	Export	724	Spain	ESP	484	Mexico	MEX								00	LIVE ANIMALS	1	No Quantity							1528986			0
S3	2016	2016	2016	2	0	2	Export	724	Spain	ESP	490	Other Asia, nes									00	LIVE ANIMALS	1	No Quantity							390235			0
S3	2016	2016	2016	2	0	2	Export	724	Spain	ESP	504	Morocco	MAR								00	LIVE ANIMALS	1	No Quantity							18444439			0
S3	2016	2016	2016	2	0	2	Export	724	Spain	ESP	512	Oman	OMN								00	LIVE ANIMALS	1	No Quantity							2883			0
S3	2016	2016	2016	2	0	2	Export	724	Spain	ESP	524	Nepal	NPL								00	LIVE ANIMALS	1	No Quantity							1273			0
S3	2016	2016	2016	2	0	2	Export	724	Spain	ESP	528	Netherlands	NLD								00	LIVE ANIMALS	1	No Quantity							6711993			0
S3	2016	2016	2016	2	0	2	Export	724	Spain	ESP	531	Curaçao	CUW								00	LIVE ANIMALS	1	No Quantity							664			0
S3	2016	2016	2016	2	0	2	Export	724	Spain	ESP	533	Aruba	ABW								00	LIVE ANIMALS	1	No Quantity							664			0
S3	2016	2016	2016	2	0	2	Export	724	Spain	ESP	554	New Zealand	NZL								00	LIVE ANIMALS	1	No Quantity							4428			0
S3	2016	2016	2016	2	0	2	Export	724	Spain	ESP	566	Nigeria	NGA								00	LIVE ANIMALS	1	No Quantity							1993			0
S3	2016	2016	2016	2	0	2	Export	724	Spain	ESP	579	Norway	NOR								00	LIVE ANIMALS	1	No Quantity							4541			0
S3	2016	2016	2016	2	0	2	Export	724	Spain	ESP	586	Pakistan	PAK								00	LIVE ANIMALS	1	No Quantity							96185			0
S3	2016	2016	2016	2	0	2	Export	724	Spain	ESP	591	Panama	PAN								00	LIVE ANIMALS	1	No Quantity							10296			0
S3	2016	2016	2016	2	0	2	Export	724	Spain	ESP	600	Paraguay	PRY								00	LIVE ANIMALS	1	No Quantity							221			0
S3	2016	2016	2016	2	0	2	Export	724	Spain	ESP	604	Peru	PER								00	LIVE ANIMALS	1	No Quantity							447167			0
S3	2016	2016	2016	2	0	2	Export	724	Spain	ESP	608	Philippines	PHL								00	LIVE ANIMALS	1	No Quantity							203116			0
S3	2016	2016	2016	2	0	2	Export	724	Spain	ESP	616	Poland	POL								00	LIVE ANIMALS	1	No Quantity							219			0
S3	2016	2016	2016	2	0	2	Export	724	Spain	ESP	620	Portugal	PRT								00	LIVE ANIMALS	1	No Quantity							176648402			0
S3	2016	2016	2016	2	0	2	Export	724	Spain	ESP	634	Qatar	QAT								00	LIVE ANIMALS	1	No Quantity							234407			0
S3	2016	2016	2016	2	0	2	Export	724	Spain	ESP	642	Romania	ROU								00	LIVE ANIMALS	1	No Quantity							1018426			0
S3	2016	2016	2016	2	0	2	Export	724	Spain	ESP	643	Russian Federation	RUS								00	LIVE ANIMALS	1	No Quantity							105668			0
S3	2016	2016	2016	2	0	2	Export	724	Spain	ESP	682	Saudi Arabia	SAU								00	LIVE ANIMALS	1	No Quantity							209385			0
S3	2016	2016	2016	2	0	2	Export	724	Spain	ESP	686	Senegal	SEN								00	LIVE ANIMALS	1	No Quantity							943			0
S3	2016	2016	2016	2	0	2	Export	724	Spain	ESP	699	India	IND								00	LIVE ANIMALS	1	No Quantity							2325			0
S3	2016	2016	2016	2	0	2	Export	724	Spain	ESP	702	Singapore	SGP								00	LIVE ANIMALS	1	No Quantity							42817			0
S3	2016	2016	2016	2	0	2	Export	724	Spain	ESP	703	Slovakia	SVK								00	LIVE ANIMALS	1	No Quantity							674225			0
S3	2016	2016	2016	2	0	2	Export	724	Spain	ESP	704	Viet Nam	VNM								00	LIVE ANIMALS	1	No Quantity							111			0
S3	2016	2016	2016	2	0	2	Export	724	Spain	ESP	710	South Africa	ZAF								00	LIVE ANIMALS	1	No Quantity							14578			0
S3	2016	2016	2016	2	0	2	Export	724	Spain	ESP	716	Zimbabwe	ZWE								00	LIVE ANIMALS	1	No Quantity							171396			0
S3	2016	2016	2016	2	0	2	Export	724	Spain	ESP	729	Sudan	SDN								00	LIVE ANIMALS	1	No Quantity							337127			0
S3	2016	2016	2016	2	0	2	Export	724	Spain	ESP	752	Sweden	SWE								00	LIVE ANIMALS	1	No Quantity							111			0
S3	2016	2016	2016	2	0	2	Export	724	Spain	ESP	757	Switzerland	CHE								00	LIVE ANIMALS	1	No Quantity							50848			0
S3	2016	2016	2016	2	0	2	Export	724	Spain	ESP	764	Thailand	THA								00	LIVE ANIMALS	1	No Quantity							125848			0
S3	2016	2016	2016	2	0	2	Export	724	Spain	ESP	784	United Arab Emirates	ARE								00	LIVE ANIMALS	1	No Quantity							7011090			0
S3	2016	2016	2016	2	0	2	Export	724	Spain	ESP	788	Tunisia	TUN								00	LIVE ANIMALS	1	No Quantity							786102			0
S3	2016	2016	2016	2	0	2	Export	724	Spain	ESP	792	Turkey	TUR								00	LIVE ANIMALS	1	No Quantity							927688			0
S3	2016	2016	2016	2	0	2	Export	724	Spain	ESP	800	Uganda	UGA								00	LIVE ANIMALS	1	No Quantity							133691			0
S3	2016	2016	2016	2	0	2	Export	724	Spain	ESP	804	Ukraine	UKR								00	LIVE ANIMALS	1	No Quantity							147007			0
S3	2016	2016	2016	2	0	2	Export	724	Spain	ESP	807	North Macedonia	MKD								00	LIVE ANIMALS	1	No Quantity							95206			0
S3	2016	2016	2016	2	0	2	Export	724	Spain	ESP	818	Egypt	EGY								00	LIVE ANIMALS	1	No Quantity							30607362			0
S3	2016	2016	2016	2	0	2	Export	724	Spain	ESP	826	United Kingdom	GBR								00	LIVE ANIMALS	1	No Quantity							1031994			0
S3	2016	2016	2016	2	0	2	Export	724	Spain	ESP	842	USA	USA								00	LIVE ANIMALS	1	No Quantity							637813			0
S3	2016	2016	2016	2	0	2	Export	724	Spain	ESP	858	Uruguay	URY								00	LIVE ANIMALS	1	No Quantity							12786			0
S3	2016	2016	2016	2	0	2	Export	724	Spain	ESP	860	Uzbekistan	UZB								00	LIVE ANIMALS	1	No Quantity							6421			0
S3	2016	2016	2016	2	0	2	Export	724	Spain	ESP	862	Venezuela	VEN								00	LIVE ANIMALS	1	No Quantity							1661			0
S3	2016	2016	2016	2	0	2	Export	716	Zimbabwe	ZWE	0	World	WLD								01	MEAT, MEAT PREPARATIONS	1	No Quantity							185823			0
S3	2016	2016	2016	2	0	2	Export	716	Zimbabwe	ZWE	454	Malawi	MWI								01	MEAT, MEAT PREPARATIONS	1	No Quantity							12398			0
S3	2016	2016	2016	2	0	2	Export	716	Zimbabwe	ZWE	710	South Africa	ZAF								01	MEAT, MEAT PREPARATIONS	1	No Quantity							173425			0
S3	2016	2016	2016	2	0	2	Export	724	Spain	ESP	0	World	WLD								01	MEAT, MEAT PREPARATIONS	1	No Quantity							6342473261			0
S3	2016	2016	2016	2	0	2	Export	724	Spain	ESP	4	Afghanistan	AFG								01	MEAT, MEAT PREPARATIONS	1	No Quantity							11599			0
S3	2016	2016	2016	2	0	2	Export	724	Spain	ESP	8	Albania	ALB								01	MEAT, MEAT PREPARATIONS	1	No Quantity							973954			0
S3	2016	2016	2016	2	0	2	Export	724	Spain	ESP	12	Algeria	DZA								01	MEAT, MEAT PREPARATIONS	1	No Quantity							50272436			0
S3	2016	2016	2016	2	0	2	Export	724	Spain	ESP	20	Andorra	AND								01	MEAT, MEAT PREPARATIONS	1	No Quantity							38202290			0
S3	2016	2016	2016	2	0	2	Export	724	Spain	ESP	24	Angola	AGO								01	MEAT, MEAT PREPARATIONS	1	No Quantity							1621173			0
S3	2016	2016	2016	2	0	2	Export	724	Spain	ESP	31	Azerbaijan	AZE								01	MEAT, MEAT PREPARATIONS	1	No Quantity							344287			0
S3	2016	2016	2016	2	0	2	Export	724	Spain	ESP	32	Argentina	ARG								01	MEAT, MEAT PREPARATIONS	1	No Quantity							3197810			0
S3	2016	2016	2016	2	0	2	Export	724	Spain	ESP	36	Australia	AUS								01	MEAT, MEAT PREPARATIONS	1	No Quantity							8328604			0
S3	2016	2016	2016	2	0	2	Export	724	Spain	ESP	40	Austria	AUT								01	MEAT, MEAT PREPARATIONS	1	No Quantity							15707252			0
S3	2016	2016	2016	2	0	2	Export	724	Spain	ESP	44	Bahamas	BHS								01	MEAT, MEAT PREPARATIONS	1	No Quantity							345259			0
S3	2016	2016	2016	2	0	2	Export	724	Spain	ESP	48	Bahrain	BHR								01	MEAT, MEAT PREPARATIONS	1	No Quantity							1066702			0
S3	2016	2016	2016	2	0	2	Export	724	Spain	ESP	51	Armenia	ARM								01	MEAT, MEAT PREPARATIONS	1	No Quantity							148400			0
S3	2016	2016	2016	2	0	2	Export	724	Spain	ESP	52	Barbados	BRB								01	MEAT, MEAT PREPARATIONS	1	No Quantity							1917			0
S3	2016	2016	2016	2	0	2	Export	724	Spain	ESP	56	Belgium	BEL								01	MEAT, MEAT PREPARATIONS	1	No Quantity							105676377			0
S3	2016	2016	2016	2	0	2	Export	724	Spain	ESP	70	Bosnia Herzegovina	BIH								01	MEAT, MEAT PREPARATIONS	1	No Quantity							728314			0
S3	2016	2016	2016	2	0	2	Export	724	Spain	ESP	76	Brazil	BRA								01	MEAT, MEAT PREPARATIONS	1	No Quantity							7528158			0
S3	2016	2016	2016	2	0	2	Export	724	Spain	ESP	100	Bulgaria	BGR								01	MEAT, MEAT PREPARATIONS	1	No Quantity							83656074			0
S3	2016	2016	2016	2	0	2	Export	724	Spain	ESP	104	Myanmar	MMR								01	MEAT, MEAT PREPARATIONS	1	No Quantity							32591			0
S3	2016	2016	2016	2	0	2	Export	724	Spain	ESP	116	Cambodia	KHM								01	MEAT, MEAT PREPARATIONS	1	No Quantity							30540			0
S3	2016	2016	2016	2	0	2	Export	724	Spain	ESP	120	Cameroon	CMR								01	MEAT, MEAT PREPARATIONS	1	No Quantity							138935			0
S3	2016	2016	2016	2	0	2	Export	724	Spain	ESP	124	Canada	CAN								01	MEAT, MEAT PREPARATIONS	1	No Quantity							23352861			0
S3	2016	2016	2016	2	0	2	Export	724	Spain	ESP	132	Cabo Verde	CPV								01	MEAT, MEAT PREPARATIONS	1	No Quantity							4187989			0
S3	2016	2016	2016	2	0	2	Export	724	Spain	ESP	140	Central African Rep.	CAF								01	MEAT, MEAT PREPARATIONS	1	No Quantity							543302			0
S3	2016	2016	2016	2	0	2	Export	724	Spain	ESP	144	Sri Lanka	LKA								01	MEAT, MEAT PREPARATIONS	1	No Quantity							25768			0
S3	2016	2016	2016	2	0	2	Export	724	Spain	ESP	152	Chile	CHL								01	MEAT, MEAT PREPARATIONS	1	No Quantity							13051892			0
S3	2016	2016	2016	2	0	2	Export	724	Spain	ESP	156	China	CHN								01	MEAT, MEAT PREPARATIONS	1	No Quantity							666543475			0
S3	2016	2016	2016	2	0	2	Export	724	Spain	ESP	170	Colombia	COL								01	MEAT, MEAT PREPARATIONS	1	No Quantity							5807332			0
S3	2016	2016	2016	2	0	2	Export	724	Spain	ESP	174	Comoros	COM								01	MEAT, MEAT PREPARATIONS	1	No Quantity							2321756			0
S3	2016	2016	2016	2	0	2	Export	724	Spain	ESP	178	Congo	COG								01	MEAT, MEAT PREPARATIONS	1	No Quantity							3909652			0
S3	2016	2016	2016	2	0	2	Export	724	Spain	ESP	180	Dem. Rep. of the Congo	COD								01	MEAT, MEAT PREPARATIONS	1	No Quantity							1310897			0
S3	2016	2016	2016	2	0	2	Export	724	Spain	ESP	188	Costa Rica	CRI								01	MEAT, MEAT PREPARATIONS	1	No Quantity							968840			0
S3	2016	2016	2016	2	0	2	Export	724	Spain	ESP	191	Croatia	HRV								01	MEAT, MEAT PREPARATIONS	1	No Quantity							28451102			0
S3	2016	2016	2016	2	0	2	Export	724	Spain	ESP	192	Cuba	CUB								01	MEAT, MEAT PREPARATIONS	1	No Quantity							13798345			0
S3	2016	2016	2016	2	0	2	Export	724	Spain	ESP	196	Cyprus	CYP								01	MEAT, MEAT PREPARATIONS	1	No Quantity							11147454			0
S3	2016	2016	2016	2	0	2	Export	724	Spain	ESP	203	Czechia	CZE								01	MEAT, MEAT PREPARATIONS	1	No Quantity							115474679			0
S3	2016	2016	2016	2	0	2	Export	724	Spain	ESP	204	Benin	BEN								01	MEAT, MEAT PREPARATIONS	1	No Quantity							18042371			0
S3	2016	2016	2016	2	0	2	Export	724	Spain	ESP	208	Denmark	DNK								01	MEAT, MEAT PREPARATIONS	1	No Quantity							94916844			0
S3	2016	2016	2016	2	0	2	Export	724	Spain	ESP	214	Dominican Rep.	DOM								01	MEAT, MEAT PREPARATIONS	1	No Quantity							8848673			0
S3	2016	2016	2016	2	0	2	Export	724	Spain	ESP	218	Ecuador	ECU								01	MEAT, MEAT PREPARATIONS	1	No Quantity							557821			0
S3	2016	2016	2016	2	0	2	Export	724	Spain	ESP	222	El Salvador	SLV								01	MEAT, MEAT PREPARATIONS	1	No Quantity							211793			0
S3	2016	2016	2016	2	0	2	Export	724	Spain	ESP	226	Equatorial Guinea	GNQ								01	MEAT, MEAT PREPARATIONS	1	No Quantity							4818894			0
S3	2016	2016	2016	2	0	2	Export	724	Spain	ESP	231	Ethiopia	ETH								01	MEAT, MEAT PREPARATIONS	1	No Quantity							40666			0
S3	2016	2016	2016	2	0	2	Export	724	Spain	ESP	233	Estonia	EST								01	MEAT, MEAT PREPARATIONS	1	No Quantity							8230283			0
S3	2016	2016	2016	2	0	2	Export	724	Spain	ESP	246	Finland	FIN								01	MEAT, MEAT PREPARATIONS	1	No Quantity							8413976			0
S3	2016	2016	2016	2	0	2	Export	724	Spain	ESP	251	France	FRA								01	MEAT, MEAT PREPARATIONS	1	No Quantity							1176354069			0
S3	2016	2016	2016	2	0	2	Export	724	Spain	ESP	258	French Polynesia	PYF								01	MEAT, MEAT PREPARATIONS	1	No Quantity							3290709			0
S3	2016	2016	2016	2	0	2	Export	724	Spain	ESP	262	Djibouti	DJI								01	MEAT, MEAT PREPARATIONS	1	No Quantity							31198			0
S3	2016	2016	2016	2	0	2	Export	724	Spain	ESP	266	Gabon	GAB								01	MEAT, MEAT PREPARATIONS	1	No Quantity							3909249			0
S3	2016	2016	2016	2	0	2	Export	724	Spain	ESP	268	Georgia	GEO								01	MEAT, MEAT PREPARATIONS	1	No Quantity							3801407			0
S3	2016	2016	2016	2	0	2	Export	724	Spain	ESP	270	Gambia	GMB								01	MEAT, MEAT PREPARATIONS	1	No Quantity							37758			0
S3	2016	2016	2016	2	0	2	Export	724	Spain	ESP	276	Germany	DEU								01	MEAT, MEAT PREPARATIONS	1	No Quantity							322422394			0
S3	2016	2016	2016	2	0	2	Export	724	Spain	ESP	288	Ghana	GHA								01	MEAT, MEAT PREPARATIONS	1	No Quantity							1475397			0
S3	2016	2016	2016	2	0	2	Export	724	Spain	ESP	292	Gibraltar	GIB								01	MEAT, MEAT PREPARATIONS	1	No Quantity							6564910			0
S3	2016	2016	2016	2	0	2	Export	724	Spain	ESP	300	Greece	GRC								01	MEAT, MEAT PREPARATIONS	1	No Quantity							94446311			0
S3	2016	2016	2016	2	0	2	Export	724	Spain	ESP	316	Guam	GUM								01	MEAT, MEAT PREPARATIONS	1	No Quantity							2641			0
S3	2016	2016	2016	2	0	2	Export	724	Spain	ESP	320	Guatemala	GTM								01	MEAT, MEAT PREPARATIONS	1	No Quantity							768578			0
S3	2016	2016	2016	2	0	2	Export	724	Spain	ESP	324	Guinea	GIN								01	MEAT, MEAT PREPARATIONS	1	No Quantity							835981			0
S3	2016	2016	2016	2	0	2	Export	724	Spain	ESP	332	Haiti	HTI								01	MEAT, MEAT PREPARATIONS	1	No Quantity							314249			0
S3	2016	2016	2016	2	0	2	Export	724	Spain	ESP	340	Honduras	HND								01	MEAT, MEAT PREPARATIONS	1	No Quantity							43283			0
S3	2016	2016	2016	2	0	2	Export	724	Spain	ESP	344	China, Hong Kong SAR	HKG								01	MEAT, MEAT PREPARATIONS	1	No Quantity							150043015			0
S3	2016	2016	2016	2	0	2	Export	724	Spain	ESP	348	Hungary	HUN								01	MEAT, MEAT PREPARATIONS	1	No Quantity							46528274			0
S3	2016	2016	2016	2	0	2	Export	724	Spain	ESP	352	Iceland	ISL								01	MEAT, MEAT PREPARATIONS	1	No Quantity							906033			0
S3	2016	2016	2016	2	0	2	Export	724	Spain	ESP	360	Indonesia	IDN								01	MEAT, MEAT PREPARATIONS	1	No Quantity							2229607			0
S3	2016	2016	2016	2	0	2	Export	724	Spain	ESP	372	Ireland	IRL								01	MEAT, MEAT PREPARATIONS	1	No Quantity							38161549			0
S3	2016	2016	2016	2	0	2	Export	724	Spain	ESP	376	Israel	ISR								01	MEAT, MEAT PREPARATIONS	1	No Quantity							2797475			0
S3	2016	2016	2016	2	0	2	Export	724	Spain	ESP	381	Italy	ITA								01	MEAT, MEAT PREPARATIONS	1	No Quantity							517366528			0
S3	2016	2016	2016	2	0	2	Export	724	Spain	ESP	384	Côte d'Ivoire	CIV								01	MEAT, MEAT PREPARATIONS	1	No Quantity							3572673			0
S3	2016	2016	2016	2	0	2	Export	724	Spain	ESP	392	Japan	JPN								01	MEAT, MEAT PREPARATIONS	1	No Quantity							381153344			0
S3	2016	2016	2016	2	0	2	Export	724	Spain	ESP	398	Kazakhstan	KAZ								01	MEAT, MEAT PREPARATIONS	1	No Quantity							11682			0
S3	2016	2016	2016	2	0	2	Export	724	Spain	ESP	400	Jordan	JOR								01	MEAT, MEAT PREPARATIONS	1	No Quantity							481486			0
S3	2016	2016	2016	2	0	2	Export	724	Spain	ESP	404	Kenya	KEN								01	MEAT, MEAT PREPARATIONS	1	No Quantity							344121			0
S3	2016	2016	2016	2	0	2	Export	724	Spain	ESP	410	Rep. of Korea	KOR								01	MEAT, MEAT PREPARATIONS	1	No Quantity							170746490			0
S3	2016	2016	2016	2	0	2	Export	724	Spain	ESP	414	Kuwait	KWT								01	MEAT, MEAT PREPARATIONS	1	No Quantity							1241920			0
S3	2016	2016	2016	2	0	2	Export	724	Spain	ESP	418	Lao People's Dem. Rep.	LAO								01	MEAT, MEAT PREPARATIONS	1	No Quantity							10356			0
S3	2016	2016	2016	2	0	2	Export	724	Spain	ESP	422	Lebanon	LBN								01	MEAT, MEAT PREPARATIONS	1	No Quantity							11603166			0
S3	2016	2016	2016	2	0	2	Export	724	Spain	ESP	428	Latvia	LVA								01	MEAT, MEAT PREPARATIONS	1	No Quantity							7591286			0
S3	2016	2016	2016	2	0	2	Export	724	Spain	ESP	430	Liberia	LBR								01	MEAT, MEAT PREPARATIONS	1	No Quantity							3724534			0
S3	2016	2016	2016	2	0	2	Export	724	Spain	ESP	434	Libya	LBY								01	MEAT, MEAT PREPARATIONS	1	No Quantity							56956			0
S3	2016	2016	2016	2	0	2	Export	724	Spain	ESP	440	Lithuania	LTU								01	MEAT, MEAT PREPARATIONS	1	No Quantity							16316561			0
S3	2016	2016	2016	2	0	2	Export	724	Spain	ESP	442	Luxembourg	LUX								01	MEAT, MEAT PREPARATIONS	1	No Quantity							1584591			0
S3	2016	2016	2016	2	0	2	Export	724	Spain	ESP	446	China, Macao SAR	MAC								01	MEAT, MEAT PREPARATIONS	1	No Quantity							218127			0
S3	2016	2016	2016	2	0	2	Export	724	Spain	ESP	450	Madagascar	MDG								01	MEAT, MEAT PREPARATIONS	1	No Quantity							1590			0
S3	2016	2016	2016	2	0	2	Export	724	Spain	ESP	458	Malaysia	MYS								01	MEAT, MEAT PREPARATIONS	1	No Quantity							10155301			0
S3	2016	2016	2016	2	0	2	Export	724	Spain	ESP	466	Mali	MLI								01	MEAT, MEAT PREPARATIONS	1	No Quantity							914920			0
S3	2016	2016	2016	2	0	2	Export	724	Spain	ESP	470	Malta	MLT								01	MEAT, MEAT PREPARATIONS	1	No Quantity							16219630			0
S3	2016	2016	2016	2	0	2	Export	724	Spain	ESP	478	Mauritania	MRT								01	MEAT, MEAT PREPARATIONS	1	No Quantity							21362			0
S3	2016	2016	2016	2	0	2	Export	724	Spain	ESP	480	Mauritius	MUS								01	MEAT, MEAT PREPARATIONS	1	No Quantity							947940			0
S3	2016	2016	2016	2	0	2	Export	724	Spain	ESP	484	Mexico	MEX								01	MEAT, MEAT PREPARATIONS	1	No Quantity							22435142			0
S3	2016	2016	2016	2	0	2	Export	724	Spain	ESP	490	Other Asia, nes									01	MEAT, MEAT PREPARATIONS	1	No Quantity							42266363			0
S3	2016	2016	2016	2	0	2	Export	724	Spain	ESP	498	Rep. of Moldova	MDA								01	MEAT, MEAT PREPARATIONS	1	No Quantity							252734			0
S3	2016	2016	2016	2	0	2	Export	724	Spain	ESP	499	Montenegro	MNE								01	MEAT, MEAT PREPARATIONS	1	No Quantity							7625548			0
S3	2016	2016	2016	2	0	2	Export	724	Spain	ESP	504	Morocco	MAR								01	MEAT, MEAT PREPARATIONS	1	No Quantity							9923705			0
S3	2016	2016	2016	2	0	2	Export	724	Spain	ESP	508	Mozambique	MOZ								01	MEAT, MEAT PREPARATIONS	1	No Quantity							66807			0
S3	2016	2016	2016	2	0	2	Export	724	Spain	ESP	512	Oman	OMN								01	MEAT, MEAT PREPARATIONS	1	No Quantity							1812546			0
S3	2016	2016	2016	2	0	2	Export	724	Spain	ESP	516	Namibia	NAM								01	MEAT, MEAT PREPARATIONS	1	No Quantity							92045			0
S3	2016	2016	2016	2	0	2	Export	724	Spain	ESP	520	Nauru	NRU								01	MEAT, MEAT PREPARATIONS	1	No Quantity							31770			0
S3	2016	2016	2016	2	0	2	Export	724	Spain	ESP	528	Netherlands	NLD								01	MEAT, MEAT PREPARATIONS	1	No Quantity							168774280			0
S3	2016	2016	2016	2	0	2	Export	724	Spain	ESP	531	Curaçao	CUW								01	MEAT, MEAT PREPARATIONS	1	No Quantity							1230078			0
S3	2016	2016	2016	2	0	2	Export	724	Spain	ESP	533	Aruba	ABW								01	MEAT, MEAT PREPARATIONS	1	No Quantity							380017			0
S3	2016	2016	2016	2	0	2	Export	724	Spain	ESP	540	New Caledonia	NCL								01	MEAT, MEAT PREPARATIONS	1	No Quantity							924035			0
S3	2016	2016	2016	2	0	2	Export	724	Spain	ESP	554	New Zealand	NZL								01	MEAT, MEAT PREPARATIONS	1	No Quantity							31995799			0
S3	2016	2016	2016	2	0	2	Export	724	Spain	ESP	558	Nicaragua	NIC								01	MEAT, MEAT PREPARATIONS	1	No Quantity							111646			0
S3	2016	2016	2016	2	0	2	Export	724	Spain	ESP	562	Niger	NER								01	MEAT, MEAT PREPARATIONS	1	No Quantity							658786			0
S3	2016	2016	2016	2	0	2	Export	724	Spain	ESP	566	Nigeria	NGA								01	MEAT, MEAT PREPARATIONS	1	No Quantity							84997			0
S3	2016	2016	2016	2	0	2	Export	724	Spain	ESP	568	Other Europe, nes									01	MEAT, MEAT PREPARATIONS	1	No Quantity							286361			0
S3	2016	2016	2016	2	0	2	Export	724	Spain	ESP	579	Norway	NOR								01	MEAT, MEAT PREPARATIONS	1	No Quantity							6610775			0
S3	2016	2016	2016	2	0	2	Export	724	Spain	ESP	586	Pakistan	PAK								01	MEAT, MEAT PREPARATIONS	1	No Quantity							93722			0
S3	2016	2016	2016	2	0	2	Export	724	Spain	ESP	591	Panama	PAN								01	MEAT, MEAT PREPARATIONS	1	No Quantity							2808569			0
S3	2016	2016	2016	2	0	2	Export	724	Spain	ESP	600	Paraguay	PRY								01	MEAT, MEAT PREPARATIONS	1	No Quantity							167618			0
S3	2016	2016	2016	2	0	2	Export	724	Spain	ESP	604	Peru	PER								01	MEAT, MEAT PREPARATIONS	1	No Quantity							690463			0
S3	2016	2016	2016	2	0	2	Export	724	Spain	ESP	608	Philippines	PHL								01	MEAT, MEAT PREPARATIONS	1	No Quantity							50987653			0
S3	2016	2016	2016	2	0	2	Export	724	Spain	ESP	616	Poland	POL								01	MEAT, MEAT PREPARATIONS	1	No Quantity							181886683			0
S3	2016	2016	2016	2	0	2	Export	724	Spain	ESP	620	Portugal	PRT								01	MEAT, MEAT PREPARATIONS	1	No Quantity							751779816			0
S3	2016	2016	2016	2	0	2	Export	724	Spain	ESP	624	Guinea-Bissau	GNB								01	MEAT, MEAT PREPARATIONS	1	No Quantity							3767			0
S3	2016	2016	2016	2	0	2	Export	724	Spain	ESP	634	Qatar	QAT								01	MEAT, MEAT PREPARATIONS	1	No Quantity							2149512			0
S3	2016	2016	2016	2	0	2	Export	724	Spain	ESP	642	Romania	ROU								01	MEAT, MEAT PREPARATIONS	1	No Quantity							99957330			0
S3	2016	2016	2016	2	0	2	Export	724	Spain	ESP	643	Russian Federation	RUS								01	MEAT, MEAT PREPARATIONS	1	No Quantity							2678892			0
S3	2016	2016	2016	2	0	2	Export	724	Spain	ESP	678	Sao Tome and Principe	STP								01	MEAT, MEAT PREPARATIONS	1	No Quantity							50919			0
S3	2016	2016	2016	2	0	2	Export	724	Spain	ESP	682	Saudi Arabia	SAU								01	MEAT, MEAT PREPARATIONS	1	No Quantity							125237			0
S3	2016	2016	2016	2	0	2	Export	724	Spain	ESP	686	Senegal	SEN								01	MEAT, MEAT PREPARATIONS	1	No Quantity							545240			0
S3	2016	2016	2016	2	0	2	Export	724	Spain	ESP	688	Serbia	SRB								01	MEAT, MEAT PREPARATIONS	1	No Quantity							23491512			0
S3	2016	2016	2016	2	0	2	Export	724	Spain	ESP	690	Seychelles	SYC								01	MEAT, MEAT PREPARATIONS	1	No Quantity							1152123			0
S3	2016	2016	2016	2	0	2	Export	724	Spain	ESP	694	Sierra Leone	SLE								01	MEAT, MEAT PREPARATIONS	1	No Quantity							525103			0
S3	2016	2016	2016	2	0	2	Export	724	Spain	ESP	699	India	IND								01	MEAT, MEAT PREPARATIONS	1	No Quantity							352620			0
S3	2016	2016	2016	2	0	2	Export	724	Spain	ESP	702	Singapore	SGP								01	MEAT, MEAT PREPARATIONS	1	No Quantity							23641658			0
S3	2016	2016	2016	2	0	2	Export	724	Spain	ESP	703	Slovakia	SVK								01	MEAT, MEAT PREPARATIONS	1	No Quantity							40675009			0
S3	2016	2016	2016	2	0	2	Export	724	Spain	ESP	704	Viet Nam	VNM								01	MEAT, MEAT PREPARATIONS	1	No Quantity							17217601			0
S3	2016	2016	2016	2	0	2	Export	724	Spain	ESP	705	Slovenia	SVN								01	MEAT, MEAT PREPARATIONS	1	No Quantity							10125580			0
S3	2016	2016	2016	2	0	2	Export	724	Spain	ESP	706	Somalia	SOM								01	MEAT, MEAT PREPARATIONS	1	No Quantity							392044			0
S3	2016	2016	2016	2	0	2	Export	724	Spain	ESP	710	South Africa	ZAF								01	MEAT, MEAT PREPARATIONS	1	No Quantity							56223914			0
S3	2016	2016	2016	2	0	2	Export	724	Spain	ESP	729	Sudan	SDN								01	MEAT, MEAT PREPARATIONS	1	No Quantity							579743			0
S3	2016	2016	2016	2	0	2	Export	724	Spain	ESP	752	Sweden	SWE								01	MEAT, MEAT PREPARATIONS	1	No Quantity							27440466			0
S3	2016	2016	2016	2	0	2	Export	724	Spain	ESP	757	Switzerland	CHE								01	MEAT, MEAT PREPARATIONS	1	No Quantity							8306001			0
S3	2016	2016	2016	2	0	2	Export	724	Spain	ESP	764	Thailand	THA								01	MEAT, MEAT PREPARATIONS	1	No Quantity							5092474			0
S3	2016	2016	2016	2	0	2	Export	724	Spain	ESP	768	Togo	TGO								01	MEAT, MEAT PREPARATIONS	1	No Quantity							1703253			0
S3	2016	2016	2016	2	0	2	Export	724	Spain	ESP	784	United Arab Emirates	ARE								01	MEAT, MEAT PREPARATIONS	1	No Quantity							8149925			0
S3	2016	2016	2016	2	0	2	Export	724	Spain	ESP	788	Tunisia	TUN								01	MEAT, MEAT PREPARATIONS	1	No Quantity							483649			0
S3	2016	2016	2016	2	0	2	Export	724	Spain	ESP	792	Turkey	TUR								01	MEAT, MEAT PREPARATIONS	1	No Quantity							193477			0
S3	2016	2016	2016	2	0	2	Export	724	Spain	ESP	795	Turkmenistan	TKM								01	MEAT, MEAT PREPARATIONS	1	No Quantity							118926			0
S3	2016	2016	2016	2	0	2	Export	724	Spain	ESP	804	Ukraine	UKR								01	MEAT, MEAT PREPARATIONS	1	No Quantity							4010056			0
S3	2016	2016	2016	2	0	2	Export	724	Spain	ESP	807	North Macedonia	MKD								01	MEAT, MEAT PREPARATIONS	1	No Quantity							7922360			0
S3	2016	2016	2016	2	0	2	Export	724	Spain	ESP	826	United Kingdom	GBR								01	MEAT, MEAT PREPARATIONS	1	No Quantity							303874474			0
S3	2016	2016	2016	2	0	2	Export	724	Spain	ESP	834	United Rep. of Tanzania	TZA								01	MEAT, MEAT PREPARATIONS	1	No Quantity							2112			0
S3	2016	2016	2016	2	0	2	Export	724	Spain	ESP	837	Bunkers									01	MEAT, MEAT PREPARATIONS	1	No Quantity							19364			0
S3	2016	2016	2016	2	0	2	Export	724	Spain	ESP	842	USA	USA								01	MEAT, MEAT PREPARATIONS	1	No Quantity							48193721			0
S3	2016	2016	2016	2	0	2	Export	724	Spain	ESP	854	Burkina Faso	BFA								01	MEAT, MEAT PREPARATIONS	1	No Quantity							14254			0
S3	2016	2016	2016	2	0	2	Export	724	Spain	ESP	858	Uruguay	URY								01	MEAT, MEAT PREPARATIONS	1	No Quantity							5145156			0
S3	2016	2016	2016	2	0	2	Export	724	Spain	ESP	860	Uzbekistan	UZB								01	MEAT, MEAT PREPARATIONS	1	No Quantity							27916			0
S3	2016	2016	2016	2	0	2	Export	724	Spain	ESP	862	Venezuela	VEN								01	MEAT, MEAT PREPARATIONS	1	No Quantity							126483			0
S3	2016	2016	2016	2	0	2	Export	724	Spain	ESP	899	Areas, nes									01	MEAT, MEAT PREPARATIONS	1	No Quantity							5545445			0
S3	2016	2016	2016	2	0	2	Export	716	Zimbabwe	ZWE	0	World	WLD								02	DAIRY PRODUCTS,BIRD EGGS	1	No Quantity							255779			0
S3	2016	2016	2016	2	0	2	Export	716	Zimbabwe	ZWE	72	Botswana	BWA								02	DAIRY PRODUCTS,BIRD EGGS	1	No Quantity							7200			0
S3	2016	2016	2016	2	0	2	Export	716	Zimbabwe	ZWE	454	Malawi	MWI								02	DAIRY PRODUCTS,BIRD EGGS	1	No Quantity							71885			0
S3	2016	2016	2016	2	0	2	Export	716	Zimbabwe	ZWE	508	Mozambique	MOZ								02	DAIRY PRODUCTS,BIRD EGGS	1	No Quantity							116312			0
S3	2016	2016	2016	2	0	2	Export	716	Zimbabwe	ZWE	894	Zambia	ZMB								02	DAIRY PRODUCTS,BIRD EGGS	1	No Quantity							60382			0
S3	2016	2016	2016	2	0	2	Export	724	Spain	ESP	0	World	WLD								02	DAIRY PRODUCTS,BIRD EGGS	1	No Quantity							1384451401			0
S3	2016	2016	2016	2	0	2	Export	724	Spain	ESP	8	Albania	ALB								02	DAIRY PRODUCTS,BIRD EGGS	1	No Quantity							354114			0
S3	2016	2016	2016	2	0	2	Export	724	Spain	ESP	12	Algeria	DZA								02	DAIRY PRODUCTS,BIRD EGGS	1	No Quantity							3778474			0
S3	2016	2016	2016	2	0	2	Export	724	Spain	ESP	20	Andorra	AND								02	DAIRY PRODUCTS,BIRD EGGS	1	No Quantity							19009332			0
S3	2016	2016	2016	2	0	2	Export	724	Spain	ESP	24	Angola	AGO								02	DAIRY PRODUCTS,BIRD EGGS	1	No Quantity							396110			0
S3	2016	2016	2016	2	0	2	Export	724	Spain	ESP	31	Azerbaijan	AZE								02	DAIRY PRODUCTS,BIRD EGGS	1	No Quantity							2094			0
S3	2016	2016	2016	2	0	2	Export	724	Spain	ESP	32	Argentina	ARG								02	DAIRY PRODUCTS,BIRD EGGS	1	No Quantity							41365			0
S3	2016	2016	2016	2	0	2	Export	724	Spain	ESP	36	Australia	AUS								02	DAIRY PRODUCTS,BIRD EGGS	1	No Quantity							4644956			0
S3	2016	2016	2016	2	0	2	Export	724	Spain	ESP	40	Austria	AUT								02	DAIRY PRODUCTS,BIRD EGGS	1	No Quantity							3142970			0
S3	2016	2016	2016	2	0	2	Export	724	Spain	ESP	44	Bahamas	BHS								02	DAIRY PRODUCTS,BIRD EGGS	1	No Quantity							161			0
S3	2016	2016	2016	2	0	2	Export	724	Spain	ESP	48	Bahrain	BHR								02	DAIRY PRODUCTS,BIRD EGGS	1	No Quantity							28035			0
S3	2016	2016	2016	2	0	2	Export	724	Spain	ESP	52	Barbados	BRB								02	DAIRY PRODUCTS,BIRD EGGS	1	No Quantity							53964			0
S3	2016	2016	2016	2	0	2	Export	724	Spain	ESP	56	Belgium	BEL								02	DAIRY PRODUCTS,BIRD EGGS	1	No Quantity							27938510			0
S3	2016	2016	2016	2	0	2	Export	724	Spain	ESP	68	Bolivia (Plurinational State of)	BOL								02	DAIRY PRODUCTS,BIRD EGGS	1	No Quantity							4294			0
S3	2016	2016	2016	2	0	2	Export	724	Spain	ESP	70	Bosnia Herzegovina	BIH								02	DAIRY PRODUCTS,BIRD EGGS	1	No Quantity							47611			0
S3	2016	2016	2016	2	0	2	Export	724	Spain	ESP	76	Brazil	BRA								02	DAIRY PRODUCTS,BIRD EGGS	1	No Quantity							264634			0
S3	2016	2016	2016	2	0	2	Export	724	Spain	ESP	100	Bulgaria	BGR								02	DAIRY PRODUCTS,BIRD EGGS	1	No Quantity							376816			0
S3	2016	2016	2016	2	0	2	Export	724	Spain	ESP	104	Myanmar	MMR								02	DAIRY PRODUCTS,BIRD EGGS	1	No Quantity							73195			0
S3	2016	2016	2016	2	0	2	Export	724	Spain	ESP	112	Belarus	BLR								02	DAIRY PRODUCTS,BIRD EGGS	1	No Quantity							8999			0
S3	2016	2016	2016	2	0	2	Export	724	Spain	ESP	116	Cambodia	KHM								02	DAIRY PRODUCTS,BIRD EGGS	1	No Quantity							108892			0
S3	2016	2016	2016	2	0	2	Export	724	Spain	ESP	120	Cameroon	CMR								02	DAIRY PRODUCTS,BIRD EGGS	1	No Quantity							1136604			0
S3	2016	2016	2016	2	0	2	Export	724	Spain	ESP	124	Canada	CAN								02	DAIRY PRODUCTS,BIRD EGGS	1	No Quantity							4536656			0
S3	2016	2016	2016	2	0	2	Export	724	Spain	ESP	132	Cabo Verde	CPV								02	DAIRY PRODUCTS,BIRD EGGS	1	No Quantity							2675509			0
S3	2016	2016	2016	2	0	2	Export	724	Spain	ESP	144	Sri Lanka	LKA								02	DAIRY PRODUCTS,BIRD EGGS	1	No Quantity							39310			0
S3	2016	2016	2016	2	0	2	Export	724	Spain	ESP	148	Chad	TCD								02	DAIRY PRODUCTS,BIRD EGGS	1	No Quantity							45593			0
S3	2016	2016	2016	2	0	2	Export	724	Spain	ESP	152	Chile	CHL								02	DAIRY PRODUCTS,BIRD EGGS	1	No Quantity							3676124			0
S3	2016	2016	2016	2	0	2	Export	724	Spain	ESP	156	China	CHN								02	DAIRY PRODUCTS,BIRD EGGS	1	No Quantity							21875701			0
S3	2016	2016	2016	2	0	2	Export	724	Spain	ESP	170	Colombia	COL								02	DAIRY PRODUCTS,BIRD EGGS	1	No Quantity							5014116			0
S3	2016	2016	2016	2	0	2	Export	724	Spain	ESP	174	Comoros	COM								02	DAIRY PRODUCTS,BIRD EGGS	1	No Quantity							47046			0
S3	2016	2016	2016	2	0	2	Export	724	Spain	ESP	178	Congo	COG								02	DAIRY PRODUCTS,BIRD EGGS	1	No Quantity							523102			0
S3	2016	2016	2016	2	0	2	Export	724	Spain	ESP	180	Dem. Rep. of the Congo	COD								02	DAIRY PRODUCTS,BIRD EGGS	1	No Quantity							22382			0
S3	2016	2016	2016	2	0	2	Export	724	Spain	ESP	188	Costa Rica	CRI								02	DAIRY PRODUCTS,BIRD EGGS	1	No Quantity							175301			0
S3	2016	2016	2016	2	0	2	Export	724	Spain	ESP	191	Croatia	HRV								02	DAIRY PRODUCTS,BIRD EGGS	1	No Quantity							246122			0
S3	2016	2016	2016	2	0	2	Export	724	Spain	ESP	192	Cuba	CUB								02	DAIRY PRODUCTS,BIRD EGGS	1	No Quantity							7236136			0
S3	2016	2016	2016	2	0	2	Export	724	Spain	ESP	196	Cyprus	CYP								02	DAIRY PRODUCTS,BIRD EGGS	1	No Quantity							692018			0
S3	2016	2016	2016	2	0	2	Export	724	Spain	ESP	203	Czechia	CZE								02	DAIRY PRODUCTS,BIRD EGGS	1	No Quantity							3564980			0
S3	2016	2016	2016	2	0	2	Export	724	Spain	ESP	204	Benin	BEN								02	DAIRY PRODUCTS,BIRD EGGS	1	No Quantity							12072			0
S3	2016	2016	2016	2	0	2	Export	724	Spain	ESP	208	Denmark	DNK								02	DAIRY PRODUCTS,BIRD EGGS	1	No Quantity							5589339			0
S3	2016	2016	2016	2	0	2	Export	724	Spain	ESP	214	Dominican Rep.	DOM								02	DAIRY PRODUCTS,BIRD EGGS	1	No Quantity							9368298			0
S3	2016	2016	2016	2	0	2	Export	724	Spain	ESP	218	Ecuador	ECU								02	DAIRY PRODUCTS,BIRD EGGS	1	No Quantity							53476			0
S3	2016	2016	2016	2	0	2	Export	724	Spain	ESP	222	El Salvador	SLV								02	DAIRY PRODUCTS,BIRD EGGS	1	No Quantity							149599			0
S3	2016	2016	2016	2	0	2	Export	724	Spain	ESP	226	Equatorial Guinea	GNQ								02	DAIRY PRODUCTS,BIRD EGGS	1	No Quantity							3424548			0
S3	2016	2016	2016	2	0	2	Export	724	Spain	ESP	231	Ethiopia	ETH								02	DAIRY PRODUCTS,BIRD EGGS	1	No Quantity							36469			0
S3	2016	2016	2016	2	0	2	Export	724	Spain	ESP	233	Estonia	EST								02	DAIRY PRODUCTS,BIRD EGGS	1	No Quantity							226100			0
S3	2016	2016	2016	2	0	2	Export	724	Spain	ESP	246	Finland	FIN								02	DAIRY PRODUCTS,BIRD EGGS	1	No Quantity							2664616			0
S3	2016	2016	2016	2	0	2	Export	724	Spain	ESP	251	France	FRA								02	DAIRY PRODUCTS,BIRD EGGS	1	No Quantity							304257284			0
S3	2016	2016	2016	2	0	2	Export	724	Spain	ESP	258	French Polynesia	PYF								02	DAIRY PRODUCTS,BIRD EGGS	1	No Quantity							73697			0
S3	2016	2016	2016	2	0	2	Export	724	Spain	ESP	262	Djibouti	DJI								02	DAIRY PRODUCTS,BIRD EGGS	1	No Quantity							490822			0
S3	2016	2016	2016	2	0	2	Export	724	Spain	ESP	266	Gabon	GAB								02	DAIRY PRODUCTS,BIRD EGGS	1	No Quantity							1533044			0
S3	2016	2016	2016	2	0	2	Export	724	Spain	ESP	268	Georgia	GEO								02	DAIRY PRODUCTS,BIRD EGGS	1	No Quantity							32319			0
S3	2016	2016	2016	2	0	2	Export	724	Spain	ESP	270	Gambia	GMB								02	DAIRY PRODUCTS,BIRD EGGS	1	No Quantity							1264867			0
S3	2016	2016	2016	2	0	2	Export	724	Spain	ESP	275	State of Palestine	PSE								02	DAIRY PRODUCTS,BIRD EGGS	1	No Quantity							9933497			0
S3	2016	2016	2016	2	0	2	Export	724	Spain	ESP	276	Germany	DEU								02	DAIRY PRODUCTS,BIRD EGGS	1	No Quantity							55590025			0
S3	2016	2016	2016	2	0	2	Export	724	Spain	ESP	288	Ghana	GHA								02	DAIRY PRODUCTS,BIRD EGGS	1	No Quantity							119897			0
S3	2016	2016	2016	2	0	2	Export	724	Spain	ESP	292	Gibraltar	GIB								02	DAIRY PRODUCTS,BIRD EGGS	1	No Quantity							4285257			0
S3	2016	2016	2016	2	0	2	Export	724	Spain	ESP	300	Greece	GRC								02	DAIRY PRODUCTS,BIRD EGGS	1	No Quantity							3122318			0
S3	2016	2016	2016	2	0	2	Export	724	Spain	ESP	316	Guam	GUM								02	DAIRY PRODUCTS,BIRD EGGS	1	No Quantity							4131			0
S3	2016	2016	2016	2	0	2	Export	724	Spain	ESP	320	Guatemala	GTM								02	DAIRY PRODUCTS,BIRD EGGS	1	No Quantity							924549			0
S3	2016	2016	2016	2	0	2	Export	724	Spain	ESP	324	Guinea	GIN								02	DAIRY PRODUCTS,BIRD EGGS	1	No Quantity							450291			0
S3	2016	2016	2016	2	0	2	Export	724	Spain	ESP	332	Haiti	HTI								02	DAIRY PRODUCTS,BIRD EGGS	1	No Quantity							96710			0
S3	2016	2016	2016	2	0	2	Export	724	Spain	ESP	340	Honduras	HND								02	DAIRY PRODUCTS,BIRD EGGS	1	No Quantity							26922			0
S3	2016	2016	2016	2	0	2	Export	724	Spain	ESP	344	China, Hong Kong SAR	HKG								02	DAIRY PRODUCTS,BIRD EGGS	1	No Quantity							4728211			0
S3	2016	2016	2016	2	0	2	Export	724	Spain	ESP	348	Hungary	HUN								02	DAIRY PRODUCTS,BIRD EGGS	1	No Quantity							2816365			0
S3	2016	2016	2016	2	0	2	Export	724	Spain	ESP	352	Iceland	ISL								02	DAIRY PRODUCTS,BIRD EGGS	1	No Quantity							42462			0
S3	2016	2016	2016	2	0	2	Export	724	Spain	ESP	364	Iran	IRN								02	DAIRY PRODUCTS,BIRD EGGS	1	No Quantity							23078			0
S3	2016	2016	2016	2	0	2	Export	724	Spain	ESP	368	Iraq	IRQ								02	DAIRY PRODUCTS,BIRD EGGS	1	No Quantity							3629190			0
S3	2016	2016	2016	2	0	2	Export	724	Spain	ESP	372	Ireland	IRL								02	DAIRY PRODUCTS,BIRD EGGS	1	No Quantity							2957263			0
S3	2016	2016	2016	2	0	2	Export	724	Spain	ESP	376	Israel	ISR								02	DAIRY PRODUCTS,BIRD EGGS	1	No Quantity							12543056			0
S3	2016	2016	2016	2	0	2	Export	724	Spain	ESP	381	Italy	ITA								02	DAIRY PRODUCTS,BIRD EGGS	1	No Quantity							169987081			0
S3	2016	2016	2016	2	0	2	Export	724	Spain	ESP	384	Côte d'Ivoire	CIV								02	DAIRY PRODUCTS,BIRD EGGS	1	No Quantity							280415			0
S3	2016	2016	2016	2	0	2	Export	724	Spain	ESP	388	Jamaica	JAM								02	DAIRY PRODUCTS,BIRD EGGS	1	No Quantity							69003			0
S3	2016	2016	2016	2	0	2	Export	724	Spain	ESP	392	Japan	JPN								02	DAIRY PRODUCTS,BIRD EGGS	1	No Quantity							899322			0
S3	2016	2016	2016	2	0	2	Export	724	Spain	ESP	398	Kazakhstan	KAZ								02	DAIRY PRODUCTS,BIRD EGGS	1	No Quantity							30156			0
S3	2016	2016	2016	2	0	2	Export	724	Spain	ESP	400	Jordan	JOR								02	DAIRY PRODUCTS,BIRD EGGS	1	No Quantity							141105			0
S3	2016	2016	2016	2	0	2	Export	724	Spain	ESP	404	Kenya	KEN								02	DAIRY PRODUCTS,BIRD EGGS	1	No Quantity							194735			0
S3	2016	2016	2016	2	0	2	Export	724	Spain	ESP	410	Rep. of Korea	KOR								02	DAIRY PRODUCTS,BIRD EGGS	1	No Quantity							6671838			0
S3	2016	2016	2016	2	0	2	Export	724	Spain	ESP	414	Kuwait	KWT								02	DAIRY PRODUCTS,BIRD EGGS	1	No Quantity							715858			0
S3	2016	2016	2016	2	0	2	Export	724	Spain	ESP	418	Lao People's Dem. Rep.	LAO								02	DAIRY PRODUCTS,BIRD EGGS	1	No Quantity							2029			0
S3	2016	2016	2016	2	0	2	Export	724	Spain	ESP	422	Lebanon	LBN								02	DAIRY PRODUCTS,BIRD EGGS	1	No Quantity							645175			0
S3	2016	2016	2016	2	0	2	Export	724	Spain	ESP	428	Latvia	LVA								02	DAIRY PRODUCTS,BIRD EGGS	1	No Quantity							332464			0
S3	2016	2016	2016	2	0	2	Export	724	Spain	ESP	430	Liberia	LBR								02	DAIRY PRODUCTS,BIRD EGGS	1	No Quantity							500263			0
S3	2016	2016	2016	2	0	2	Export	724	Spain	ESP	434	Libya	LBY								02	DAIRY PRODUCTS,BIRD EGGS	1	No Quantity							4126210			0
S3	2016	2016	2016	2	0	2	Export	724	Spain	ESP	440	Lithuania	LTU								02	DAIRY PRODUCTS,BIRD EGGS	1	No Quantity							288473			0
S3	2016	2016	2016	2	0	2	Export	724	Spain	ESP	442	Luxembourg	LUX								02	DAIRY PRODUCTS,BIRD EGGS	1	No Quantity							211170			0
S3	2016	2016	2016	2	0	2	Export	724	Spain	ESP	446	China, Macao SAR	MAC								02	DAIRY PRODUCTS,BIRD EGGS	1	No Quantity							532			0
S3	2016	2016	2016	2	0	2	Export	724	Spain	ESP	450	Madagascar	MDG								02	DAIRY PRODUCTS,BIRD EGGS	1	No Quantity							133			0
S3	2016	2016	2016	2	0	2	Export	724	Spain	ESP	458	Malaysia	MYS								02	DAIRY PRODUCTS,BIRD EGGS	1	No Quantity							4044926			0
S3	2016	2016	2016	2	0	2	Export	724	Spain	ESP	462	Maldives	MDV								02	DAIRY PRODUCTS,BIRD EGGS	1	No Quantity							372674			0
S3	2016	2016	2016	2	0	2	Export	724	Spain	ESP	466	Mali	MLI								02	DAIRY PRODUCTS,BIRD EGGS	1	No Quantity							105384			0
S3	2016	2016	2016	2	0	2	Export	724	Spain	ESP	470	Malta	MLT								02	DAIRY PRODUCTS,BIRD EGGS	1	No Quantity							2595045			0
S3	2016	2016	2016	2	0	2	Export	724	Spain	ESP	478	Mauritania	MRT								02	DAIRY PRODUCTS,BIRD EGGS	1	No Quantity							7827891			0
S3	2016	2016	2016	2	0	2	Export	724	Spain	ESP	480	Mauritius	MUS								02	DAIRY PRODUCTS,BIRD EGGS	1	No Quantity							396228			0
S3	2016	2016	2016	2	0	2	Export	724	Spain	ESP	484	Mexico	MEX								02	DAIRY PRODUCTS,BIRD EGGS	1	No Quantity							14848232			0
S3	2016	2016	2016	2	0	2	Export	724	Spain	ESP	490	Other Asia, nes									02	DAIRY PRODUCTS,BIRD EGGS	1	No Quantity							1328054			0
S3	2016	2016	2016	2	0	2	Export	724	Spain	ESP	504	Morocco	MAR								02	DAIRY PRODUCTS,BIRD EGGS	1	No Quantity							4997246			0
S3	2016	2016	2016	2	0	2	Export	724	Spain	ESP	512	Oman	OMN								02	DAIRY PRODUCTS,BIRD EGGS	1	No Quantity							1106964			0
S3	2016	2016	2016	2	0	2	Export	724	Spain	ESP	516	Namibia	NAM								02	DAIRY PRODUCTS,BIRD EGGS	1	No Quantity							792			0
S3	2016	2016	2016	2	0	2	Export	724	Spain	ESP	528	Netherlands	NLD								02	DAIRY PRODUCTS,BIRD EGGS	1	No Quantity							73827471			0
S3	2016	2016	2016	2	0	2	Export	724	Spain	ESP	531	Curaçao	CUW								02	DAIRY PRODUCTS,BIRD EGGS	1	No Quantity							53875			0
S3	2016	2016	2016	2	0	2	Export	724	Spain	ESP	534	Saint Maarten	SXM								02	DAIRY PRODUCTS,BIRD EGGS	1	No Quantity							4180			0
S3	2016	2016	2016	2	0	2	Export	724	Spain	ESP	540	New Caledonia	NCL								02	DAIRY PRODUCTS,BIRD EGGS	1	No Quantity							62644			0
S3	2016	2016	2016	2	0	2	Export	724	Spain	ESP	554	New Zealand	NZL								02	DAIRY PRODUCTS,BIRD EGGS	1	No Quantity							199190			0
S3	2016	2016	2016	2	0	2	Export	724	Spain	ESP	558	Nicaragua	NIC								02	DAIRY PRODUCTS,BIRD EGGS	1	No Quantity							8888			0
S3	2016	2016	2016	2	0	2	Export	724	Spain	ESP	562	Niger	NER								02	DAIRY PRODUCTS,BIRD EGGS	1	No Quantity							26643			0
S3	2016	2016	2016	2	0	2	Export	724	Spain	ESP	566	Nigeria	NGA								02	DAIRY PRODUCTS,BIRD EGGS	1	No Quantity							227732			0
S3	2016	2016	2016	2	0	2	Export	724	Spain	ESP	568	Other Europe, nes									02	DAIRY PRODUCTS,BIRD EGGS	1	No Quantity							226597			0
S3	2016	2016	2016	2	0	2	Export	724	Spain	ESP	579	Norway	NOR								02	DAIRY PRODUCTS,BIRD EGGS	1	No Quantity							2905114			0
S3	2016	2016	2016	2	0	2	Export	724	Spain	ESP	586	Pakistan	PAK								02	DAIRY PRODUCTS,BIRD EGGS	1	No Quantity							418590			0
S3	2016	2016	2016	2	0	2	Export	724	Spain	ESP	591	Panama	PAN								02	DAIRY PRODUCTS,BIRD EGGS	1	No Quantity							1041126			0
S3	2016	2016	2016	2	0	2	Export	724	Spain	ESP	600	Paraguay	PRY								02	DAIRY PRODUCTS,BIRD EGGS	1	No Quantity							14284			0
S3	2016	2016	2016	2	0	2	Export	724	Spain	ESP	604	Peru	PER								02	DAIRY PRODUCTS,BIRD EGGS	1	No Quantity							1165423			0
S3	2016	2016	2016	2	0	2	Export	724	Spain	ESP	608	Philippines	PHL								02	DAIRY PRODUCTS,BIRD EGGS	1	No Quantity							3251285			0
S3	2016	2016	2016	2	0	2	Export	724	Spain	ESP	616	Poland	POL								02	DAIRY PRODUCTS,BIRD EGGS	1	No Quantity							7986464			0
S3	2016	2016	2016	2	0	2	Export	724	Spain	ESP	620	Portugal	PRT								02	DAIRY PRODUCTS,BIRD EGGS	1	No Quantity							276686942			0
S3	2016	2016	2016	2	0	2	Export	724	Spain	ESP	624	Guinea-Bissau	GNB								02	DAIRY PRODUCTS,BIRD EGGS	1	No Quantity							388865			0
S3	2016	2016	2016	2	0	2	Export	724	Spain	ESP	634	Qatar	QAT								02	DAIRY PRODUCTS,BIRD EGGS	1	No Quantity							141597			0
S3	2016	2016	2016	2	0	2	Export	724	Spain	ESP	642	Romania	ROU								02	DAIRY PRODUCTS,BIRD EGGS	1	No Quantity							812487			0
S3	2016	2016	2016	2	0	2	Export	724	Spain	ESP	643	Russian Federation	RUS								02	DAIRY PRODUCTS,BIRD EGGS	1	No Quantity							3640437			0
S3	2016	2016	2016	2	0	2	Export	724	Spain	ESP	682	Saudi Arabia	SAU								02	DAIRY PRODUCTS,BIRD EGGS	1	No Quantity							9747216			0
S3	2016	2016	2016	2	0	2	Export	724	Spain	ESP	686	Senegal	SEN								02	DAIRY PRODUCTS,BIRD EGGS	1	No Quantity							1552295			0
S3	2016	2016	2016	2	0	2	Export	724	Spain	ESP	688	Serbia	SRB								02	DAIRY PRODUCTS,BIRD EGGS	1	No Quantity							66139			0
S3	2016	2016	2016	2	0	2	Export	724	Spain	ESP	690	Seychelles	SYC								02	DAIRY PRODUCTS,BIRD EGGS	1	No Quantity							435301			0
S3	2016	2016	2016	2	0	2	Export	724	Spain	ESP	694	Sierra Leone	SLE								02	DAIRY PRODUCTS,BIRD EGGS	1	No Quantity							508814			0
S3	2016	2016	2016	2	0	2	Export	724	Spain	ESP	699	India	IND								02	DAIRY PRODUCTS,BIRD EGGS	1	No Quantity							284611			0
S3	2016	2016	2016	2	0	2	Export	724	Spain	ESP	702	Singapore	SGP								02	DAIRY PRODUCTS,BIRD EGGS	1	No Quantity							1686430			0
S3	2016	2016	2016	2	0	2	Export	724	Spain	ESP	703	Slovakia	SVK								02	DAIRY PRODUCTS,BIRD EGGS	1	No Quantity							947924			0
S3	2016	2016	2016	2	0	2	Export	724	Spain	ESP	704	Viet Nam	VNM								02	DAIRY PRODUCTS,BIRD EGGS	1	No Quantity							2690681			0
S3	2016	2016	2016	2	0	2	Export	724	Spain	ESP	705	Slovenia	SVN								02	DAIRY PRODUCTS,BIRD EGGS	1	No Quantity							415932			0
S3	2016	2016	2016	2	0	2	Export	724	Spain	ESP	706	Somalia	SOM								02	DAIRY PRODUCTS,BIRD EGGS	1	No Quantity							671895			0
S3	2016	2016	2016	2	0	2	Export	724	Spain	ESP	710	South Africa	ZAF								02	DAIRY PRODUCTS,BIRD EGGS	1	No Quantity							94683			0
S3	2016	2016	2016	2	0	2	Export	724	Spain	ESP	740	Suriname	SUR								02	DAIRY PRODUCTS,BIRD EGGS	1	No Quantity							43667			0
S3	2016	2016	2016	2	0	2	Export	724	Spain	ESP	752	Sweden	SWE								02	DAIRY PRODUCTS,BIRD EGGS	1	No Quantity							6559514			0
S3	2016	2016	2016	2	0	2	Export	724	Spain	ESP	757	Switzerland	CHE								02	DAIRY PRODUCTS,BIRD EGGS	1	No Quantity							5256499			0
S3	2016	2016	2016	2	0	2	Export	724	Spain	ESP	760	Syria	SYR								02	DAIRY PRODUCTS,BIRD EGGS	1	No Quantity							1184072			0
S3	2016	2016	2016	2	0	2	Export	724	Spain	ESP	764	Thailand	THA								02	DAIRY PRODUCTS,BIRD EGGS	1	No Quantity							4583695			0
S3	2016	2016	2016	2	0	2	Export	724	Spain	ESP	768	Togo	TGO								02	DAIRY PRODUCTS,BIRD EGGS	1	No Quantity							1734			0
S3	2016	2016	2016	2	0	2	Export	724	Spain	ESP	780	Trinidad and Tobago	TTO								02	DAIRY PRODUCTS,BIRD EGGS	1	No Quantity							200169			0
S3	2016	2016	2016	2	0	2	Export	724	Spain	ESP	784	United Arab Emirates	ARE								02	DAIRY PRODUCTS,BIRD EGGS	1	No Quantity							3384907			0
S3	2016	2016	2016	2	0	2	Export	724	Spain	ESP	788	Tunisia	TUN								02	DAIRY PRODUCTS,BIRD EGGS	1	No Quantity							1013398			0
S3	2016	2016	2016	2	0	2	Export	724	Spain	ESP	792	Turkey	TUR								02	DAIRY PRODUCTS,BIRD EGGS	1	No Quantity							1359614			0
S3	2016	2016	2016	2	0	2	Export	724	Spain	ESP	795	Turkmenistan	TKM								02	DAIRY PRODUCTS,BIRD EGGS	1	No Quantity							9			0
S3	2016	2016	2016	2	0	2	Export	724	Spain	ESP	804	Ukraine	UKR								02	DAIRY PRODUCTS,BIRD EGGS	1	No Quantity							252228			0
S3	2016	2016	2016	2	0	2	Export	724	Spain	ESP	807	North Macedonia	MKD								02	DAIRY PRODUCTS,BIRD EGGS	1	No Quantity							8556			0
S3	2016	2016	2016	2	0	2	Export	724	Spain	ESP	818	Egypt	EGY								02	DAIRY PRODUCTS,BIRD EGGS	1	No Quantity							193824			0
S3	2016	2016	2016	2	0	2	Export	724	Spain	ESP	826	United Kingdom	GBR								02	DAIRY PRODUCTS,BIRD EGGS	1	No Quantity							104867947			0
S3	2016	2016	2016	2	0	2	Export	724	Spain	ESP	834	United Rep. of Tanzania	TZA								02	DAIRY PRODUCTS,BIRD EGGS	1	No Quantity							364			0
S3	2016	2016	2016	2	0	2	Export	724	Spain	ESP	837	Bunkers									02	DAIRY PRODUCTS,BIRD EGGS	1	No Quantity							78071			0
S3	2016	2016	2016	2	0	2	Export	724	Spain	ESP	842	USA	USA								02	DAIRY PRODUCTS,BIRD EGGS	1	No Quantity							96447856			0
S3	2016	2016	2016	2	0	2	Export	724	Spain	ESP	858	Uruguay	URY								02	DAIRY PRODUCTS,BIRD EGGS	1	No Quantity							436366			0
S3	2016	2016	2016	2	0	2	Export	724	Spain	ESP	862	Venezuela	VEN								02	DAIRY PRODUCTS,BIRD EGGS	1	No Quantity							72737			0
S3	2016	2016	2016	2	0	2	Export	724	Spain	ESP	899	Areas, nes									02	DAIRY PRODUCTS,BIRD EGGS	1	No Quantity							1344023			0
S3	2016	2016	2016	2	0	2	Export	716	Zimbabwe	ZWE	0	World	WLD								03	FISH,CRUSTACEANS,MOLLUSC	1	No Quantity							6992926			0
S3	2016	2016	2016	2	0	2	Export	716	Zimbabwe	ZWE	56	Belgium	BEL								03	FISH,CRUSTACEANS,MOLLUSC	1	No Quantity							33941			0
S3	2016	2016	2016	2	0	2	Export	716	Zimbabwe	ZWE	72	Botswana	BWA								03	FISH,CRUSTACEANS,MOLLUSC	1	No Quantity							69831			0
S3	2016	2016	2016	2	0	2	Export	716	Zimbabwe	ZWE	344	China, Hong Kong SAR	HKG								03	FISH,CRUSTACEANS,MOLLUSC	1	No Quantity							500			0
S3	2016	2016	2016	2	0	2	Export	716	Zimbabwe	ZWE	454	Malawi	MWI								03	FISH,CRUSTACEANS,MOLLUSC	1	No Quantity							658839			0
S3	2016	2016	2016	2	0	2	Export	716	Zimbabwe	ZWE	480	Mauritius	MUS								03	FISH,CRUSTACEANS,MOLLUSC	1	No Quantity							225			0
S3	2016	2016	2016	2	0	2	Export	716	Zimbabwe	ZWE	508	Mozambique	MOZ								03	FISH,CRUSTACEANS,MOLLUSC	1	No Quantity							28045			0
S3	2016	2016	2016	2	0	2	Export	716	Zimbabwe	ZWE	710	South Africa	ZAF								03	FISH,CRUSTACEANS,MOLLUSC	1	No Quantity							79603			0
S3	2016	2016	2016	2	0	2	Export	716	Zimbabwe	ZWE	894	Zambia	ZMB								03	FISH,CRUSTACEANS,MOLLUSC	1	No Quantity							6121942			0
S3	2016	2016	2016	2	0	2	Export	724	Spain	ESP	0	World	WLD								03	FISH,CRUSTACEANS,MOLLUSC	1	No Quantity							3943685453			0
S3	2016	2016	2016	2	0	2	Export	724	Spain	ESP	8	Albania	ALB								03	FISH,CRUSTACEANS,MOLLUSC	1	No Quantity							6318410			0
S3	2016	2016	2016	2	0	2	Export	724	Spain	ESP	12	Algeria	DZA								03	FISH,CRUSTACEANS,MOLLUSC	1	No Quantity							28689986			0
S3	2016	2016	2016	2	0	2	Export	724	Spain	ESP	16	American Samoa	ASM								03	FISH,CRUSTACEANS,MOLLUSC	1	No Quantity							46839			0
S3	2016	2016	2016	2	0	2	Export	724	Spain	ESP	20	Andorra	AND								03	FISH,CRUSTACEANS,MOLLUSC	1	No Quantity							17875720			0
S3	2016	2016	2016	2	0	2	Export	724	Spain	ESP	24	Angola	AGO								03	FISH,CRUSTACEANS,MOLLUSC	1	No Quantity							1724472			0
S3	2016	2016	2016	2	0	2	Export	724	Spain	ESP	31	Azerbaijan	AZE								03	FISH,CRUSTACEANS,MOLLUSC	1	No Quantity							359658			0
S3	2016	2016	2016	2	0	2	Export	724	Spain	ESP	32	Argentina	ARG								03	FISH,CRUSTACEANS,MOLLUSC	1	No Quantity							7144037			0
S3	2016	2016	2016	2	0	2	Export	724	Spain	ESP	36	Australia	AUS								03	FISH,CRUSTACEANS,MOLLUSC	1	No Quantity							3059640			0
S3	2016	2016	2016	2	0	2	Export	724	Spain	ESP	40	Austria	AUT								03	FISH,CRUSTACEANS,MOLLUSC	1	No Quantity							10971745			0
S3	2016	2016	2016	2	0	2	Export	724	Spain	ESP	44	Bahamas	BHS								03	FISH,CRUSTACEANS,MOLLUSC	1	No Quantity							865			0
S3	2016	2016	2016	2	0	2	Export	724	Spain	ESP	48	Bahrain	BHR								03	FISH,CRUSTACEANS,MOLLUSC	1	No Quantity							5655			0
S3	2016	2016	2016	2	0	2	Export	724	Spain	ESP	51	Armenia	ARM								03	FISH,CRUSTACEANS,MOLLUSC	1	No Quantity							73793			0
S3	2016	2016	2016	2	0	2	Export	724	Spain	ESP	56	Belgium	BEL								03	FISH,CRUSTACEANS,MOLLUSC	1	No Quantity							40348890			0
S3	2016	2016	2016	2	0	2	Export	724	Spain	ESP	68	Bolivia (Plurinational State of)	BOL								03	FISH,CRUSTACEANS,MOLLUSC	1	No Quantity							23001			0
S3	2016	2016	2016	2	0	2	Export	724	Spain	ESP	70	Bosnia Herzegovina	BIH								03	FISH,CRUSTACEANS,MOLLUSC	1	No Quantity							5679754			0
S3	2016	2016	2016	2	0	2	Export	724	Spain	ESP	76	Brazil	BRA								03	FISH,CRUSTACEANS,MOLLUSC	1	No Quantity							5889126			0
S3	2016	2016	2016	2	0	2	Export	724	Spain	ESP	100	Bulgaria	BGR								03	FISH,CRUSTACEANS,MOLLUSC	1	No Quantity							8854540			0
S3	2016	2016	2016	2	0	2	Export	724	Spain	ESP	120	Cameroon	CMR								03	FISH,CRUSTACEANS,MOLLUSC	1	No Quantity							7485063			0
S3	2016	2016	2016	2	0	2	Export	724	Spain	ESP	124	Canada	CAN								03	FISH,CRUSTACEANS,MOLLUSC	1	No Quantity							4420970			0
S3	2016	2016	2016	2	0	2	Export	724	Spain	ESP	132	Cabo Verde	CPV								03	FISH,CRUSTACEANS,MOLLUSC	1	No Quantity							8851681			0
S3	2016	2016	2016	2	0	2	Export	724	Spain	ESP	140	Central African Rep.	CAF								03	FISH,CRUSTACEANS,MOLLUSC	1	No Quantity							55462			0
S3	2016	2016	2016	2	0	2	Export	724	Spain	ESP	144	Sri Lanka	LKA								03	FISH,CRUSTACEANS,MOLLUSC	1	No Quantity							53761			0
S3	2016	2016	2016	2	0	2	Export	724	Spain	ESP	152	Chile	CHL								03	FISH,CRUSTACEANS,MOLLUSC	1	No Quantity							5944268			0
S3	2016	2016	2016	2	0	2	Export	724	Spain	ESP	156	China	CHN								03	FISH,CRUSTACEANS,MOLLUSC	1	No Quantity							36582648			0
S3	2016	2016	2016	2	0	2	Export	724	Spain	ESP	170	Colombia	COL								03	FISH,CRUSTACEANS,MOLLUSC	1	No Quantity							1621039			0
S3	2016	2016	2016	2	0	2	Export	724	Spain	ESP	174	Comoros	COM								03	FISH,CRUSTACEANS,MOLLUSC	1	No Quantity							50049			0
S3	2016	2016	2016	2	0	2	Export	724	Spain	ESP	178	Congo	COG								03	FISH,CRUSTACEANS,MOLLUSC	1	No Quantity							758461			0
S3	2016	2016	2016	2	0	2	Export	724	Spain	ESP	180	Dem. Rep. of the Congo	COD								03	FISH,CRUSTACEANS,MOLLUSC	1	No Quantity							1022147			0
S3	2016	2016	2016	2	0	2	Export	724	Spain	ESP	188	Costa Rica	CRI								03	FISH,CRUSTACEANS,MOLLUSC	1	No Quantity							1823815			0
S3	2016	2016	2016	2	0	2	Export	724	Spain	ESP	191	Croatia	HRV								03	FISH,CRUSTACEANS,MOLLUSC	1	No Quantity							31972691			0
S3	2016	2016	2016	2	0	2	Export	724	Spain	ESP	192	Cuba	CUB								03	FISH,CRUSTACEANS,MOLLUSC	1	No Quantity							13809556			0
S3	2016	2016	2016	2	0	2	Export	724	Spain	ESP	196	Cyprus	CYP								03	FISH,CRUSTACEANS,MOLLUSC	1	No Quantity							4474756			0
S3	2016	2016	2016	2	0	2	Export	724	Spain	ESP	203	Czechia	CZE								03	FISH,CRUSTACEANS,MOLLUSC	1	No Quantity							13315701			0
S3	2016	2016	2016	2	0	2	Export	724	Spain	ESP	204	Benin	BEN								03	FISH,CRUSTACEANS,MOLLUSC	1	No Quantity							1796884			0
S3	2016	2016	2016	2	0	2	Export	724	Spain	ESP	208	Denmark	DNK								03	FISH,CRUSTACEANS,MOLLUSC	1	No Quantity							11005637			0
S3	2016	2016	2016	2	0	2	Export	724	Spain	ESP	214	Dominican Rep.	DOM								03	FISH,CRUSTACEANS,MOLLUSC	1	No Quantity							5755541			0
S3	2016	2016	2016	2	0	2	Export	724	Spain	ESP	218	Ecuador	ECU								03	FISH,CRUSTACEANS,MOLLUSC	1	No Quantity							39721706			0
S3	2016	2016	2016	2	0	2	Export	724	Spain	ESP	222	El Salvador	SLV								03	FISH,CRUSTACEANS,MOLLUSC	1	No Quantity							812734			0
S3	2016	2016	2016	2	0	2	Export	724	Spain	ESP	226	Equatorial Guinea	GNQ								03	FISH,CRUSTACEANS,MOLLUSC	1	No Quantity							1566636			0
S3	2016	2016	2016	2	0	2	Export	724	Spain	ESP	231	Ethiopia	ETH								03	FISH,CRUSTACEANS,MOLLUSC	1	No Quantity							72489			0
S3	2016	2016	2016	2	0	2	Export	724	Spain	ESP	233	Estonia	EST								03	FISH,CRUSTACEANS,MOLLUSC	1	No Quantity							578493			0
S3	2016	2016	2016	2	0	2	Export	724	Spain	ESP	238	Falkland Isds (Malvinas)	FLK								03	FISH,CRUSTACEANS,MOLLUSC	1	No Quantity							131220			0
S3	2016	2016	2016	2	0	2	Export	724	Spain	ESP	246	Finland	FIN								03	FISH,CRUSTACEANS,MOLLUSC	1	No Quantity							3627209			0
S3	2016	2016	2016	2	0	2	Export	724	Spain	ESP	251	France	FRA								03	FISH,CRUSTACEANS,MOLLUSC	1	No Quantity							508429832			0
S3	2016	2016	2016	2	0	2	Export	724	Spain	ESP	266	Gabon	GAB								03	FISH,CRUSTACEANS,MOLLUSC	1	No Quantity							302442			0
S3	2016	2016	2016	2	0	2	Export	724	Spain	ESP	268	Georgia	GEO								03	FISH,CRUSTACEANS,MOLLUSC	1	No Quantity							2226512			0
S3	2016	2016	2016	2	0	2	Export	724	Spain	ESP	270	Gambia	GMB								03	FISH,CRUSTACEANS,MOLLUSC	1	No Quantity							128013			0
S3	2016	2016	2016	2	0	2	Export	724	Spain	ESP	276	Germany	DEU								03	FISH,CRUSTACEANS,MOLLUSC	1	No Quantity							105179687			0
S3	2016	2016	2016	2	0	2	Export	724	Spain	ESP	288	Ghana	GHA								03	FISH,CRUSTACEANS,MOLLUSC	1	No Quantity							6292599			0
S3	2016	2016	2016	2	0	2	Export	724	Spain	ESP	292	Gibraltar	GIB								03	FISH,CRUSTACEANS,MOLLUSC	1	No Quantity							3856379			0
S3	2016	2016	2016	2	0	2	Export	724	Spain	ESP	300	Greece	GRC								03	FISH,CRUSTACEANS,MOLLUSC	1	No Quantity							63875714			0
S3	2016	2016	2016	2	0	2	Export	724	Spain	ESP	320	Guatemala	GTM								03	FISH,CRUSTACEANS,MOLLUSC	1	No Quantity							336934			0
S3	2016	2016	2016	2	0	2	Export	724	Spain	ESP	324	Guinea	GIN								03	FISH,CRUSTACEANS,MOLLUSC	1	No Quantity							136267			0
S3	2016	2016	2016	2	0	2	Export	724	Spain	ESP	332	Haiti	HTI								03	FISH,CRUSTACEANS,MOLLUSC	1	No Quantity							693896			0
S3	2016	2016	2016	2	0	2	Export	724	Spain	ESP	340	Honduras	HND								03	FISH,CRUSTACEANS,MOLLUSC	1	No Quantity							318056			0
S3	2016	2016	2016	2	0	2	Export	724	Spain	ESP	344	China, Hong Kong SAR	HKG								03	FISH,CRUSTACEANS,MOLLUSC	1	No Quantity							24803773			0
S3	2016	2016	2016	2	0	2	Export	724	Spain	ESP	348	Hungary	HUN								03	FISH,CRUSTACEANS,MOLLUSC	1	No Quantity							6441836			0
S3	2016	2016	2016	2	0	2	Export	724	Spain	ESP	352	Iceland	ISL								03	FISH,CRUSTACEANS,MOLLUSC	1	No Quantity							1041275			0
S3	2016	2016	2016	2	0	2	Export	724	Spain	ESP	360	Indonesia	IDN								03	FISH,CRUSTACEANS,MOLLUSC	1	No Quantity							1227794			0
S3	2016	2016	2016	2	0	2	Export	724	Spain	ESP	364	Iran	IRN								03	FISH,CRUSTACEANS,MOLLUSC	1	No Quantity							1466113			0
S3	2016	2016	2016	2	0	2	Export	724	Spain	ESP	372	Ireland	IRL								03	FISH,CRUSTACEANS,MOLLUSC	1	No Quantity							4002862			0
S3	2016	2016	2016	2	0	2	Export	724	Spain	ESP	376	Israel	ISR								03	FISH,CRUSTACEANS,MOLLUSC	1	No Quantity							2393175			0
S3	2016	2016	2016	2	0	2	Export	724	Spain	ESP	381	Italy	ITA								03	FISH,CRUSTACEANS,MOLLUSC	1	No Quantity							1305832719			0
S3	2016	2016	2016	2	0	2	Export	724	Spain	ESP	384	Côte d'Ivoire	CIV								03	FISH,CRUSTACEANS,MOLLUSC	1	No Quantity							16688463			0
S3	2016	2016	2016	2	0	2	Export	724	Spain	ESP	388	Jamaica	JAM								03	FISH,CRUSTACEANS,MOLLUSC	1	No Quantity							2135879			0
S3	2016	2016	2016	2	0	2	Export	724	Spain	ESP	392	Japan	JPN								03	FISH,CRUSTACEANS,MOLLUSC	1	No Quantity							72757374			0
S3	2016	2016	2016	2	0	2	Export	724	Spain	ESP	400	Jordan	JOR								03	FISH,CRUSTACEANS,MOLLUSC	1	No Quantity							656191			0
S3	2016	2016	2016	2	0	2	Export	724	Spain	ESP	404	Kenya	KEN								03	FISH,CRUSTACEANS,MOLLUSC	1	No Quantity							1696			0
S3	2016	2016	2016	2	0	2	Export	724	Spain	ESP	410	Rep. of Korea	KOR								03	FISH,CRUSTACEANS,MOLLUSC	1	No Quantity							21513635			0
S3	2016	2016	2016	2	0	2	Export	724	Spain	ESP	414	Kuwait	KWT								03	FISH,CRUSTACEANS,MOLLUSC	1	No Quantity							1353827			0
S3	2016	2016	2016	2	0	2	Export	724	Spain	ESP	418	Lao People's Dem. Rep.	LAO								03	FISH,CRUSTACEANS,MOLLUSC	1	No Quantity							336			0
S3	2016	2016	2016	2	0	2	Export	724	Spain	ESP	422	Lebanon	LBN								03	FISH,CRUSTACEANS,MOLLUSC	1	No Quantity							485817			0
S3	2016	2016	2016	2	0	2	Export	724	Spain	ESP	428	Latvia	LVA								03	FISH,CRUSTACEANS,MOLLUSC	1	No Quantity							2202106			0
S3	2016	2016	2016	2	0	2	Export	724	Spain	ESP	430	Liberia	LBR								03	FISH,CRUSTACEANS,MOLLUSC	1	No Quantity							296338			0
S3	2016	2016	2016	2	0	2	Export	724	Spain	ESP	434	Libya	LBY								03	FISH,CRUSTACEANS,MOLLUSC	1	No Quantity							5626398			0
S3	2016	2016	2016	2	0	2	Export	724	Spain	ESP	440	Lithuania	LTU								03	FISH,CRUSTACEANS,MOLLUSC	1	No Quantity							4417636			0
S3	2016	2016	2016	2	0	2	Export	724	Spain	ESP	442	Luxembourg	LUX								03	FISH,CRUSTACEANS,MOLLUSC	1	No Quantity							815982			0
S3	2016	2016	2016	2	0	2	Export	724	Spain	ESP	446	China, Macao SAR	MAC								03	FISH,CRUSTACEANS,MOLLUSC	1	No Quantity							43786			0
S3	2016	2016	2016	2	0	2	Export	724	Spain	ESP	450	Madagascar	MDG								03	FISH,CRUSTACEANS,MOLLUSC	1	No Quantity							8400268			0
S3	2016	2016	2016	2	0	2	Export	724	Spain	ESP	458	Malaysia	MYS								03	FISH,CRUSTACEANS,MOLLUSC	1	No Quantity							3049854			0
S3	2016	2016	2016	2	0	2	Export	724	Spain	ESP	466	Mali	MLI								03	FISH,CRUSTACEANS,MOLLUSC	1	No Quantity							18023			0
S3	2016	2016	2016	2	0	2	Export	724	Spain	ESP	470	Malta	MLT								03	FISH,CRUSTACEANS,MOLLUSC	1	No Quantity							7819295			0
S3	2016	2016	2016	2	0	2	Export	724	Spain	ESP	478	Mauritania	MRT								03	FISH,CRUSTACEANS,MOLLUSC	1	No Quantity							2760358			0
S3	2016	2016	2016	2	0	2	Export	724	Spain	ESP	480	Mauritius	MUS								03	FISH,CRUSTACEANS,MOLLUSC	1	No Quantity							41988260			0
S3	2016	2016	2016	2	0	2	Export	724	Spain	ESP	484	Mexico	MEX								03	FISH,CRUSTACEANS,MOLLUSC	1	No Quantity							8528761			0
S3	2016	2016	2016	2	0	2	Export	724	Spain	ESP	490	Other Asia, nes									03	FISH,CRUSTACEANS,MOLLUSC	1	No Quantity							3377837			0
S3	2016	2016	2016	2	0	2	Export	724	Spain	ESP	498	Rep. of Moldova	MDA								03	FISH,CRUSTACEANS,MOLLUSC	1	No Quantity							2412583			0
S3	2016	2016	2016	2	0	2	Export	724	Spain	ESP	499	Montenegro	MNE								03	FISH,CRUSTACEANS,MOLLUSC	1	No Quantity							2113250			0
S3	2016	2016	2016	2	0	2	Export	724	Spain	ESP	504	Morocco	MAR								03	FISH,CRUSTACEANS,MOLLUSC	1	No Quantity							28831682			0
S3	2016	2016	2016	2	0	2	Export	724	Spain	ESP	508	Mozambique	MOZ								03	FISH,CRUSTACEANS,MOLLUSC	1	No Quantity							1925287			0
S3	2016	2016	2016	2	0	2	Export	724	Spain	ESP	512	Oman	OMN								03	FISH,CRUSTACEANS,MOLLUSC	1	No Quantity							556932			0
S3	2016	2016	2016	2	0	2	Export	724	Spain	ESP	516	Namibia	NAM								03	FISH,CRUSTACEANS,MOLLUSC	1	No Quantity							1075936			0
S3	2016	2016	2016	2	0	2	Export	724	Spain	ESP	528	Netherlands	NLD								03	FISH,CRUSTACEANS,MOLLUSC	1	No Quantity							59008108			0
S3	2016	2016	2016	2	0	2	Export	724	Spain	ESP	531	Curaçao	CUW								03	FISH,CRUSTACEANS,MOLLUSC	1	No Quantity							10330			0
S3	2016	2016	2016	2	0	2	Export	724	Spain	ESP	554	New Zealand	NZL								03	FISH,CRUSTACEANS,MOLLUSC	1	No Quantity							185123			0
S3	2016	2016	2016	2	0	2	Export	724	Spain	ESP	558	Nicaragua	NIC								03	FISH,CRUSTACEANS,MOLLUSC	1	No Quantity							50394			0
S3	2016	2016	2016	2	0	2	Export	724	Spain	ESP	566	Nigeria	NGA								03	FISH,CRUSTACEANS,MOLLUSC	1	No Quantity							535421			0
S3	2016	2016	2016	2	0	2	Export	724	Spain	ESP	568	Other Europe, nes									03	FISH,CRUSTACEANS,MOLLUSC	1	No Quantity							281			0
S3	2016	2016	2016	2	0	2	Export	724	Spain	ESP	579	Norway	NOR								03	FISH,CRUSTACEANS,MOLLUSC	1	No Quantity							883402			0
S3	2016	2016	2016	2	0	2	Export	724	Spain	ESP	591	Panama	PAN								03	FISH,CRUSTACEANS,MOLLUSC	1	No Quantity							956868			0
S3	2016	2016	2016	2	0	2	Export	724	Spain	ESP	600	Paraguay	PRY								03	FISH,CRUSTACEANS,MOLLUSC	1	No Quantity							175157			0
S3	2016	2016	2016	2	0	2	Export	724	Spain	ESP	604	Peru	PER								03	FISH,CRUSTACEANS,MOLLUSC	1	No Quantity							2013179			0
S3	2016	2016	2016	2	0	2	Export	724	Spain	ESP	608	Philippines	PHL								03	FISH,CRUSTACEANS,MOLLUSC	1	No Quantity							858287			0
S3	2016	2016	2016	2	0	2	Export	724	Spain	ESP	616	Poland	POL								03	FISH,CRUSTACEANS,MOLLUSC	1	No Quantity							23447850			0
S3	2016	2016	2016	2	0	2	Export	724	Spain	ESP	620	Portugal	PRT								03	FISH,CRUSTACEANS,MOLLUSC	1	No Quantity							736716147			0
S3	2016	2016	2016	2	0	2	Export	724	Spain	ESP	624	Guinea-Bissau	GNB								03	FISH,CRUSTACEANS,MOLLUSC	1	No Quantity							23779			0
S3	2016	2016	2016	2	0	2	Export	724	Spain	ESP	634	Qatar	QAT								03	FISH,CRUSTACEANS,MOLLUSC	1	No Quantity							367574			0
S3	2016	2016	2016	2	0	2	Export	724	Spain	ESP	642	Romania	ROU								03	FISH,CRUSTACEANS,MOLLUSC	1	No Quantity							18924887			0
S3	2016	2016	2016	2	0	2	Export	724	Spain	ESP	674	San Marino	SMR								03	FISH,CRUSTACEANS,MOLLUSC	1	No Quantity							1398144			0
S3	2016	2016	2016	2	0	2	Export	724	Spain	ESP	678	Sao Tome and Principe	STP								03	FISH,CRUSTACEANS,MOLLUSC	1	No Quantity							1478			0
S3	2016	2016	2016	2	0	2	Export	724	Spain	ESP	682	Saudi Arabia	SAU								03	FISH,CRUSTACEANS,MOLLUSC	1	No Quantity							2838126			0
S3	2016	2016	2016	2	0	2	Export	724	Spain	ESP	686	Senegal	SEN								03	FISH,CRUSTACEANS,MOLLUSC	1	No Quantity							3506858			0
S3	2016	2016	2016	2	0	2	Export	724	Spain	ESP	688	Serbia	SRB								03	FISH,CRUSTACEANS,MOLLUSC	1	No Quantity							9196938			0
S3	2016	2016	2016	2	0	2	Export	724	Spain	ESP	690	Seychelles	SYC								03	FISH,CRUSTACEANS,MOLLUSC	1	No Quantity							50377964			0
S3	2016	2016	2016	2	0	2	Export	724	Spain	ESP	694	Sierra Leone	SLE								03	FISH,CRUSTACEANS,MOLLUSC	1	No Quantity							25971			0
S3	2016	2016	2016	2	0	2	Export	724	Spain	ESP	699	India	IND								03	FISH,CRUSTACEANS,MOLLUSC	1	No Quantity							100816			0
S3	2016	2016	2016	2	0	2	Export	724	Spain	ESP	702	Singapore	SGP								03	FISH,CRUSTACEANS,MOLLUSC	1	No Quantity							14654955			0
S3	2016	2016	2016	2	0	2	Export	724	Spain	ESP	703	Slovakia	SVK								03	FISH,CRUSTACEANS,MOLLUSC	1	No Quantity							8003065			0
S3	2016	2016	2016	2	0	2	Export	724	Spain	ESP	704	Viet Nam	VNM								03	FISH,CRUSTACEANS,MOLLUSC	1	No Quantity							39974737			0
S3	2016	2016	2016	2	0	2	Export	724	Spain	ESP	705	Slovenia	SVN								03	FISH,CRUSTACEANS,MOLLUSC	1	No Quantity							20663873			0
S3	2016	2016	2016	2	0	2	Export	724	Spain	ESP	710	South Africa	ZAF								03	FISH,CRUSTACEANS,MOLLUSC	1	No Quantity							5599299			0
S3	2016	2016	2016	2	0	2	Export	724	Spain	ESP	752	Sweden	SWE								03	FISH,CRUSTACEANS,MOLLUSC	1	No Quantity							7877325			0
S3	2016	2016	2016	2	0	2	Export	724	Spain	ESP	757	Switzerland	CHE								03	FISH,CRUSTACEANS,MOLLUSC	1	No Quantity							19864240			0
S3	2016	2016	2016	2	0	2	Export	724	Spain	ESP	764	Thailand	THA								03	FISH,CRUSTACEANS,MOLLUSC	1	No Quantity							24972490			0
S3	2016	2016	2016	2	0	2	Export	724	Spain	ESP	768	Togo	TGO								03	FISH,CRUSTACEANS,MOLLUSC	1	No Quantity							2208576			0
S3	2016	2016	2016	2	0	2	Export	724	Spain	ESP	784	United Arab Emirates	ARE								03	FISH,CRUSTACEANS,MOLLUSC	1	No Quantity							2999854			0
S3	2016	2016	2016	2	0	2	Export	724	Spain	ESP	788	Tunisia	TUN								03	FISH,CRUSTACEANS,MOLLUSC	1	No Quantity							4373820			0
S3	2016	2016	2016	2	0	2	Export	724	Spain	ESP	792	Turkey	TUR								03	FISH,CRUSTACEANS,MOLLUSC	1	No Quantity							13240352			0
S3	2016	2016	2016	2	0	2	Export	724	Spain	ESP	795	Turkmenistan	TKM								03	FISH,CRUSTACEANS,MOLLUSC	1	No Quantity							162057			0
S3	2016	2016	2016	2	0	2	Export	724	Spain	ESP	804	Ukraine	UKR								03	FISH,CRUSTACEANS,MOLLUSC	1	No Quantity							13392150			0
S3	2016	2016	2016	2	0	2	Export	724	Spain	ESP	807	North Macedonia	MKD								03	FISH,CRUSTACEANS,MOLLUSC	1	No Quantity							832347			0
S3	2016	2016	2016	2	0	2	Export	724	Spain	ESP	818	Egypt	EGY								03	FISH,CRUSTACEANS,MOLLUSC	1	No Quantity							25915249			0
S3	2016	2016	2016	2	0	2	Export	724	Spain	ESP	826	United Kingdom	GBR								03	FISH,CRUSTACEANS,MOLLUSC	1	No Quantity							109399436			0
S3	2016	2016	2016	2	0	2	Export	724	Spain	ESP	834	United Rep. of Tanzania	TZA								03	FISH,CRUSTACEANS,MOLLUSC	1	No Quantity							440885			0
S3	2016	2016	2016	2	0	2	Export	724	Spain	ESP	837	Bunkers									03	FISH,CRUSTACEANS,MOLLUSC	1	No Quantity							1272196			0
S3	2016	2016	2016	2	0	2	Export	724	Spain	ESP	842	USA	USA								03	FISH,CRUSTACEANS,MOLLUSC	1	No Quantity							97083368			0
S3	2016	2016	2016	2	0	2	Export	724	Spain	ESP	854	Burkina Faso	BFA								03	FISH,CRUSTACEANS,MOLLUSC	1	No Quantity							90335			0
S3	2016	2016	2016	2	0	2	Export	724	Spain	ESP	858	Uruguay	URY								03	FISH,CRUSTACEANS,MOLLUSC	1	No Quantity							3792572			0
S3	2016	2016	2016	2	0	2	Export	724	Spain	ESP	862	Venezuela	VEN								03	FISH,CRUSTACEANS,MOLLUSC	1	No Quantity							12880			0
S3	2016	2016	2016	2	0	2	Export	724	Spain	ESP	899	Areas, nes									03	FISH,CRUSTACEANS,MOLLUSC	1	No Quantity							39888			0
S3	2016	2016	2016	2	0	2	Export	716	Zimbabwe	ZWE	0	World	WLD								04	CEREALS,CEREAL PREPRTNS.	1	No Quantity							6321289			0
S3	2016	2016	2016	2	0	2	Export	716	Zimbabwe	ZWE	36	Australia	AUS								04	CEREALS,CEREAL PREPRTNS.	1	No Quantity							478			0
S3	2016	2016	2016	2	0	2	Export	716	Zimbabwe	ZWE	72	Botswana	BWA								04	CEREALS,CEREAL PREPRTNS.	1	No Quantity							153196			0
S3	2016	2016	2016	2	0	2	Export	716	Zimbabwe	ZWE	152	Chile	CHL								04	CEREALS,CEREAL PREPRTNS.	1	No Quantity							4			0
S3	2016	2016	2016	2	0	2	Export	716	Zimbabwe	ZWE	231	Ethiopia	ETH								04	CEREALS,CEREAL PREPRTNS.	1	No Quantity							7			0
S3	2016	2016	2016	2	0	2	Export	716	Zimbabwe	ZWE	392	Japan	JPN								04	CEREALS,CEREAL PREPRTNS.	1	No Quantity							288			0
S3	2016	2016	2016	2	0	2	Export	716	Zimbabwe	ZWE	404	Kenya	KEN								04	CEREALS,CEREAL PREPRTNS.	1	No Quantity							265925			0
S3	2016	2016	2016	2	0	2	Export	716	Zimbabwe	ZWE	450	Madagascar	MDG								04	CEREALS,CEREAL PREPRTNS.	1	No Quantity							105790			0
S3	2016	2016	2016	2	0	2	Export	716	Zimbabwe	ZWE	454	Malawi	MWI								04	CEREALS,CEREAL PREPRTNS.	1	No Quantity							4000			0
S3	2016	2016	2016	2	0	2	Export	716	Zimbabwe	ZWE	508	Mozambique	MOZ								04	CEREALS,CEREAL PREPRTNS.	1	No Quantity							241904			0
S3	2016	2016	2016	2	0	2	Export	716	Zimbabwe	ZWE	566	Nigeria	NGA								04	CEREALS,CEREAL PREPRTNS.	1	No Quantity							13451			0
S3	2016	2016	2016	2	0	2	Export	716	Zimbabwe	ZWE	699	India	IND								04	CEREALS,CEREAL PREPRTNS.	1	No Quantity							5			0
S3	2016	2016	2016	2	0	2	Export	716	Zimbabwe	ZWE	710	South Africa	ZAF								04	CEREALS,CEREAL PREPRTNS.	1	No Quantity							553636			0
S3	2016	2016	2016	2	0	2	Export	716	Zimbabwe	ZWE	800	Uganda	UGA								04	CEREALS,CEREAL PREPRTNS.	1	No Quantity							1660			0
S3	2016	2016	2016	2	0	2	Export	716	Zimbabwe	ZWE	826	United Kingdom	GBR								04	CEREALS,CEREAL PREPRTNS.	1	No Quantity							6113			0
S3	2016	2016	2016	2	0	2	Export	716	Zimbabwe	ZWE	842	USA	USA								04	CEREALS,CEREAL PREPRTNS.	1	No Quantity							1			0
S3	2016	2016	2016	2	0	2	Export	716	Zimbabwe	ZWE	894	Zambia	ZMB								04	CEREALS,CEREAL PREPRTNS.	1	No Quantity							4974832			0
S3	2016	2016	2016	2	0	2	Export	724	Spain	ESP	0	World	WLD								04	CEREALS,CEREAL PREPRTNS.	1	No Quantity							1870955847			0
S3	2016	2016	2016	2	0	2	Export	724	Spain	ESP	8	Albania	ALB								04	CEREALS,CEREAL PREPRTNS.	1	No Quantity							3421425			0
S3	2016	2016	2016	2	0	2	Export	724	Spain	ESP	12	Algeria	DZA								04	CEREALS,CEREAL PREPRTNS.	1	No Quantity							15954961			0
S3	2016	2016	2016	2	0	2	Export	724	Spain	ESP	20	Andorra	AND								04	CEREALS,CEREAL PREPRTNS.	1	No Quantity							16250004			0
S3	2016	2016	2016	2	0	2	Export	724	Spain	ESP	24	Angola	AGO								04	CEREALS,CEREAL PREPRTNS.	1	No Quantity							3519756			0
S3	2016	2016	2016	2	0	2	Export	724	Spain	ESP	28	Antigua and Barbuda	ATG								04	CEREALS,CEREAL PREPRTNS.	1	No Quantity							4			0
S3	2016	2016	2016	2	0	2	Export	724	Spain	ESP	31	Azerbaijan	AZE								04	CEREALS,CEREAL PREPRTNS.	1	No Quantity							53262			0
S3	2016	2016	2016	2	0	2	Export	724	Spain	ESP	32	Argentina	ARG								04	CEREALS,CEREAL PREPRTNS.	1	No Quantity							214024			0
S3	2016	2016	2016	2	0	2	Export	724	Spain	ESP	36	Australia	AUS								04	CEREALS,CEREAL PREPRTNS.	1	No Quantity							17473081			0
S3	2016	2016	2016	2	0	2	Export	724	Spain	ESP	40	Austria	AUT								04	CEREALS,CEREAL PREPRTNS.	1	No Quantity							5177152			0
S3	2016	2016	2016	2	0	2	Export	724	Spain	ESP	48	Bahrain	BHR								04	CEREALS,CEREAL PREPRTNS.	1	No Quantity							2222938			0
S3	2016	2016	2016	2	0	2	Export	724	Spain	ESP	50	Bangladesh	BGD								04	CEREALS,CEREAL PREPRTNS.	1	No Quantity							2083			0
S3	2016	2016	2016	2	0	2	Export	724	Spain	ESP	51	Armenia	ARM								04	CEREALS,CEREAL PREPRTNS.	1	No Quantity							70240			0
S3	2016	2016	2016	2	0	2	Export	724	Spain	ESP	56	Belgium	BEL								04	CEREALS,CEREAL PREPRTNS.	1	No Quantity							93415656			0
S3	2016	2016	2016	2	0	2	Export	724	Spain	ESP	60	Bermuda	BMU								04	CEREALS,CEREAL PREPRTNS.	1	No Quantity							35			0
S3	2016	2016	2016	2	0	2	Export	724	Spain	ESP	68	Bolivia (Plurinational State of)	BOL								04	CEREALS,CEREAL PREPRTNS.	1	No Quantity							39166			0
S3	2016	2016	2016	2	0	2	Export	724	Spain	ESP	70	Bosnia Herzegovina	BIH								04	CEREALS,CEREAL PREPRTNS.	1	No Quantity							277488			0
S3	2016	2016	2016	2	0	2	Export	724	Spain	ESP	76	Brazil	BRA								04	CEREALS,CEREAL PREPRTNS.	1	No Quantity							1459001			0
S3	2016	2016	2016	2	0	2	Export	724	Spain	ESP	90	Solomon Isds	SLB								04	CEREALS,CEREAL PREPRTNS.	1	No Quantity							50297			0
S3	2016	2016	2016	2	0	2	Export	724	Spain	ESP	92	Br. Virgin Isds	VGB								04	CEREALS,CEREAL PREPRTNS.	1	No Quantity							13			0
S3	2016	2016	2016	2	0	2	Export	724	Spain	ESP	100	Bulgaria	BGR								04	CEREALS,CEREAL PREPRTNS.	1	No Quantity							5055503			0
S3	2016	2016	2016	2	0	2	Export	724	Spain	ESP	104	Myanmar	MMR								04	CEREALS,CEREAL PREPRTNS.	1	No Quantity							12859			0
S3	2016	2016	2016	2	0	2	Export	724	Spain	ESP	116	Cambodia	KHM								04	CEREALS,CEREAL PREPRTNS.	1	No Quantity							1897			0
S3	2016	2016	2016	2	0	2	Export	724	Spain	ESP	120	Cameroon	CMR								04	CEREALS,CEREAL PREPRTNS.	1	No Quantity							561996			0
S3	2016	2016	2016	2	0	2	Export	724	Spain	ESP	124	Canada	CAN								04	CEREALS,CEREAL PREPRTNS.	1	No Quantity							6484148			0
S3	2016	2016	2016	2	0	2	Export	724	Spain	ESP	132	Cabo Verde	CPV								04	CEREALS,CEREAL PREPRTNS.	1	No Quantity							1473353			0
S3	2016	2016	2016	2	0	2	Export	724	Spain	ESP	140	Central African Rep.	CAF								04	CEREALS,CEREAL PREPRTNS.	1	No Quantity							9689			0
S3	2016	2016	2016	2	0	2	Export	724	Spain	ESP	144	Sri Lanka	LKA								04	CEREALS,CEREAL PREPRTNS.	1	No Quantity							71608			0
S3	2016	2016	2016	2	0	2	Export	724	Spain	ESP	148	Chad	TCD								04	CEREALS,CEREAL PREPRTNS.	1	No Quantity							39089			0
S3	2016	2016	2016	2	0	2	Export	724	Spain	ESP	152	Chile	CHL								04	CEREALS,CEREAL PREPRTNS.	1	No Quantity							8899250			0
S3	2016	2016	2016	2	0	2	Export	724	Spain	ESP	156	China	CHN								04	CEREALS,CEREAL PREPRTNS.	1	No Quantity							12683882			0
S3	2016	2016	2016	2	0	2	Export	724	Spain	ESP	170	Colombia	COL								04	CEREALS,CEREAL PREPRTNS.	1	No Quantity							4376102			0
S3	2016	2016	2016	2	0	2	Export	724	Spain	ESP	174	Comoros	COM								04	CEREALS,CEREAL PREPRTNS.	1	No Quantity							127679			0
S3	2016	2016	2016	2	0	2	Export	724	Spain	ESP	178	Congo	COG								04	CEREALS,CEREAL PREPRTNS.	1	No Quantity							1050942			0
S3	2016	2016	2016	2	0	2	Export	724	Spain	ESP	180	Dem. Rep. of the Congo	COD								04	CEREALS,CEREAL PREPRTNS.	1	No Quantity							178964			0
S3	2016	2016	2016	2	0	2	Export	724	Spain	ESP	188	Costa Rica	CRI								04	CEREALS,CEREAL PREPRTNS.	1	No Quantity							680807			0
S3	2016	2016	2016	2	0	2	Export	724	Spain	ESP	191	Croatia	HRV								04	CEREALS,CEREAL PREPRTNS.	1	No Quantity							765455			0
S3	2016	2016	2016	2	0	2	Export	724	Spain	ESP	192	Cuba	CUB								04	CEREALS,CEREAL PREPRTNS.	1	No Quantity							4576945			0
S3	2016	2016	2016	2	0	2	Export	724	Spain	ESP	196	Cyprus	CYP								04	CEREALS,CEREAL PREPRTNS.	1	No Quantity							2484717			0
S3	2016	2016	2016	2	0	2	Export	724	Spain	ESP	203	Czechia	CZE								04	CEREALS,CEREAL PREPRTNS.	1	No Quantity							2789970			0
S3	2016	2016	2016	2	0	2	Export	724	Spain	ESP	204	Benin	BEN								04	CEREALS,CEREAL PREPRTNS.	1	No Quantity							3029635			0
S3	2016	2016	2016	2	0	2	Export	724	Spain	ESP	208	Denmark	DNK								04	CEREALS,CEREAL PREPRTNS.	1	No Quantity							8411195			0
S3	2016	2016	2016	2	0	2	Export	724	Spain	ESP	214	Dominican Rep.	DOM								04	CEREALS,CEREAL PREPRTNS.	1	No Quantity							5470512			0
S3	2016	2016	2016	2	0	2	Export	724	Spain	ESP	218	Ecuador	ECU								04	CEREALS,CEREAL PREPRTNS.	1	No Quantity							2011673			0
S3	2016	2016	2016	2	0	2	Export	724	Spain	ESP	222	El Salvador	SLV								04	CEREALS,CEREAL PREPRTNS.	1	No Quantity							135635			0
S3	2016	2016	2016	2	0	2	Export	724	Spain	ESP	226	Equatorial Guinea	GNQ								04	CEREALS,CEREAL PREPRTNS.	1	No Quantity							5545622			0
S3	2016	2016	2016	2	0	2	Export	724	Spain	ESP	231	Ethiopia	ETH								04	CEREALS,CEREAL PREPRTNS.	1	No Quantity							77520			0
S3	2016	2016	2016	2	0	2	Export	724	Spain	ESP	232	Eritrea	ERI								04	CEREALS,CEREAL PREPRTNS.	1	No Quantity							510750			0
S3	2016	2016	2016	2	0	2	Export	724	Spain	ESP	233	Estonia	EST								04	CEREALS,CEREAL PREPRTNS.	1	No Quantity							566529			0
S3	2016	2016	2016	2	0	2	Export	724	Spain	ESP	242	Fiji	FJI								04	CEREALS,CEREAL PREPRTNS.	1	No Quantity							40739			0
S3	2016	2016	2016	2	0	2	Export	724	Spain	ESP	246	Finland	FIN								04	CEREALS,CEREAL PREPRTNS.	1	No Quantity							6650731			0
S3	2016	2016	2016	2	0	2	Export	724	Spain	ESP	251	France	FRA								04	CEREALS,CEREAL PREPRTNS.	1	No Quantity							425054588			0
S3	2016	2016	2016	2	0	2	Export	724	Spain	ESP	258	French Polynesia	PYF								04	CEREALS,CEREAL PREPRTNS.	1	No Quantity							54342			0
S3	2016	2016	2016	2	0	2	Export	724	Spain	ESP	262	Djibouti	DJI								04	CEREALS,CEREAL PREPRTNS.	1	No Quantity							106463			0
S3	2016	2016	2016	2	0	2	Export	724	Spain	ESP	266	Gabon	GAB								04	CEREALS,CEREAL PREPRTNS.	1	No Quantity							267743			0
S3	2016	2016	2016	2	0	2	Export	724	Spain	ESP	268	Georgia	GEO								04	CEREALS,CEREAL PREPRTNS.	1	No Quantity							311107			0
S3	2016	2016	2016	2	0	2	Export	724	Spain	ESP	270	Gambia	GMB								04	CEREALS,CEREAL PREPRTNS.	1	No Quantity							281051			0
S3	2016	2016	2016	2	0	2	Export	724	Spain	ESP	275	State of Palestine	PSE								04	CEREALS,CEREAL PREPRTNS.	1	No Quantity							8137			0
S3	2016	2016	2016	2	0	2	Export	724	Spain	ESP	276	Germany	DEU								04	CEREALS,CEREAL PREPRTNS.	1	No Quantity							77133481			0
S3	2016	2016	2016	2	0	2	Export	724	Spain	ESP	288	Ghana	GHA								04	CEREALS,CEREAL PREPRTNS.	1	No Quantity							200109			0
S3	2016	2016	2016	2	0	2	Export	724	Spain	ESP	292	Gibraltar	GIB								04	CEREALS,CEREAL PREPRTNS.	1	No Quantity							4140028			0
S3	2016	2016	2016	2	0	2	Export	724	Spain	ESP	300	Greece	GRC								04	CEREALS,CEREAL PREPRTNS.	1	No Quantity							14401613			0
S3	2016	2016	2016	2	0	2	Export	724	Spain	ESP	320	Guatemala	GTM								04	CEREALS,CEREAL PREPRTNS.	1	No Quantity							680773			0
S3	2016	2016	2016	2	0	2	Export	724	Spain	ESP	324	Guinea	GIN								04	CEREALS,CEREAL PREPRTNS.	1	No Quantity							263917			0
S3	2016	2016	2016	2	0	2	Export	724	Spain	ESP	332	Haiti	HTI								04	CEREALS,CEREAL PREPRTNS.	1	No Quantity							347579			0
S3	2016	2016	2016	2	0	2	Export	724	Spain	ESP	336	Holy See (Vatican City State)	VAT								04	CEREALS,CEREAL PREPRTNS.	1	No Quantity							11			0
S3	2016	2016	2016	2	0	2	Export	724	Spain	ESP	340	Honduras	HND								04	CEREALS,CEREAL PREPRTNS.	1	No Quantity							58030			0
S3	2016	2016	2016	2	0	2	Export	724	Spain	ESP	344	China, Hong Kong SAR	HKG								04	CEREALS,CEREAL PREPRTNS.	1	No Quantity							1450919			0
S3	2016	2016	2016	2	0	2	Export	724	Spain	ESP	348	Hungary	HUN								04	CEREALS,CEREAL PREPRTNS.	1	No Quantity							2498368			0
S3	2016	2016	2016	2	0	2	Export	724	Spain	ESP	352	Iceland	ISL								04	CEREALS,CEREAL PREPRTNS.	1	No Quantity							874095			0
S3	2016	2016	2016	2	0	2	Export	724	Spain	ESP	360	Indonesia	IDN								04	CEREALS,CEREAL PREPRTNS.	1	No Quantity							16825			0
S3	2016	2016	2016	2	0	2	Export	724	Spain	ESP	364	Iran	IRN								04	CEREALS,CEREAL PREPRTNS.	1	No Quantity							981550			0
S3	2016	2016	2016	2	0	2	Export	724	Spain	ESP	368	Iraq	IRQ								04	CEREALS,CEREAL PREPRTNS.	1	No Quantity							2485209			0
S3	2016	2016	2016	2	0	2	Export	724	Spain	ESP	372	Ireland	IRL								04	CEREALS,CEREAL PREPRTNS.	1	No Quantity							4369141			0
S3	2016	2016	2016	2	0	2	Export	724	Spain	ESP	376	Israel	ISR								04	CEREALS,CEREAL PREPRTNS.	1	No Quantity							10655193			0
S3	2016	2016	2016	2	0	2	Export	724	Spain	ESP	381	Italy	ITA								04	CEREALS,CEREAL PREPRTNS.	1	No Quantity							144370068			0
S3	2016	2016	2016	2	0	2	Export	724	Spain	ESP	384	Côte d'Ivoire	CIV								04	CEREALS,CEREAL PREPRTNS.	1	No Quantity							3265913			0
S3	2016	2016	2016	2	0	2	Export	724	Spain	ESP	388	Jamaica	JAM								04	CEREALS,CEREAL PREPRTNS.	1	No Quantity							6755			0
S3	2016	2016	2016	2	0	2	Export	724	Spain	ESP	392	Japan	JPN								04	CEREALS,CEREAL PREPRTNS.	1	No Quantity							3007608			0
S3	2016	2016	2016	2	0	2	Export	724	Spain	ESP	398	Kazakhstan	KAZ								04	CEREALS,CEREAL PREPRTNS.	1	No Quantity							6721			0
S3	2016	2016	2016	2	0	2	Export	724	Spain	ESP	400	Jordan	JOR								04	CEREALS,CEREAL PREPRTNS.	1	No Quantity							2059299			0
S3	2016	2016	2016	2	0	2	Export	724	Spain	ESP	404	Kenya	KEN								04	CEREALS,CEREAL PREPRTNS.	1	No Quantity							33657			0
S3	2016	2016	2016	2	0	2	Export	724	Spain	ESP	410	Rep. of Korea	KOR								04	CEREALS,CEREAL PREPRTNS.	1	No Quantity							3370313			0
S3	2016	2016	2016	2	0	2	Export	724	Spain	ESP	414	Kuwait	KWT								04	CEREALS,CEREAL PREPRTNS.	1	No Quantity							6669929			0
S3	2016	2016	2016	2	0	2	Export	724	Spain	ESP	422	Lebanon	LBN								04	CEREALS,CEREAL PREPRTNS.	1	No Quantity							5013939			0
S3	2016	2016	2016	2	0	2	Export	724	Spain	ESP	428	Latvia	LVA								04	CEREALS,CEREAL PREPRTNS.	1	No Quantity							864288			0
S3	2016	2016	2016	2	0	2	Export	724	Spain	ESP	430	Liberia	LBR								04	CEREALS,CEREAL PREPRTNS.	1	No Quantity							38914			0
S3	2016	2016	2016	2	0	2	Export	724	Spain	ESP	434	Libya	LBY								04	CEREALS,CEREAL PREPRTNS.	1	No Quantity							4399361			0
S3	2016	2016	2016	2	0	2	Export	724	Spain	ESP	440	Lithuania	LTU								04	CEREALS,CEREAL PREPRTNS.	1	No Quantity							1114705			0
S3	2016	2016	2016	2	0	2	Export	724	Spain	ESP	442	Luxembourg	LUX								04	CEREALS,CEREAL PREPRTNS.	1	No Quantity							253949			0
S3	2016	2016	2016	2	0	2	Export	724	Spain	ESP	446	China, Macao SAR	MAC								04	CEREALS,CEREAL PREPRTNS.	1	No Quantity							1967			0
S3	2016	2016	2016	2	0	2	Export	724	Spain	ESP	450	Madagascar	MDG								04	CEREALS,CEREAL PREPRTNS.	1	No Quantity							242867			0
S3	2016	2016	2016	2	0	2	Export	724	Spain	ESP	454	Malawi	MWI								04	CEREALS,CEREAL PREPRTNS.	1	No Quantity							393			0
S3	2016	2016	2016	2	0	2	Export	724	Spain	ESP	458	Malaysia	MYS								04	CEREALS,CEREAL PREPRTNS.	1	No Quantity							454675			0
S3	2016	2016	2016	2	0	2	Export	724	Spain	ESP	462	Maldives	MDV								04	CEREALS,CEREAL PREPRTNS.	1	No Quantity							23321			0
S3	2016	2016	2016	2	0	2	Export	724	Spain	ESP	466	Mali	MLI								04	CEREALS,CEREAL PREPRTNS.	1	No Quantity							10371783			0
S3	2016	2016	2016	2	0	2	Export	724	Spain	ESP	470	Malta	MLT								04	CEREALS,CEREAL PREPRTNS.	1	No Quantity							2900172			0
S3	2016	2016	2016	2	0	2	Export	724	Spain	ESP	478	Mauritania	MRT								04	CEREALS,CEREAL PREPRTNS.	1	No Quantity							4704622			0
S3	2016	2016	2016	2	0	2	Export	724	Spain	ESP	480	Mauritius	MUS								04	CEREALS,CEREAL PREPRTNS.	1	No Quantity							227615			0
S3	2016	2016	2016	2	0	2	Export	724	Spain	ESP	484	Mexico	MEX								04	CEREALS,CEREAL PREPRTNS.	1	No Quantity							6410053			0
S3	2016	2016	2016	2	0	2	Export	724	Spain	ESP	490	Other Asia, nes									04	CEREALS,CEREAL PREPRTNS.	1	No Quantity							482077			0
S3	2016	2016	2016	2	0	2	Export	724	Spain	ESP	496	Mongolia	MNG								04	CEREALS,CEREAL PREPRTNS.	1	No Quantity							16158			0
S3	2016	2016	2016	2	0	2	Export	724	Spain	ESP	498	Rep. of Moldova	MDA								04	CEREALS,CEREAL PREPRTNS.	1	No Quantity							164638			0
S3	2016	2016	2016	2	0	2	Export	724	Spain	ESP	499	Montenegro	MNE								04	CEREALS,CEREAL PREPRTNS.	1	No Quantity							145258			0
S3	2016	2016	2016	2	0	2	Export	724	Spain	ESP	504	Morocco	MAR								04	CEREALS,CEREAL PREPRTNS.	1	No Quantity							28531352			0
S3	2016	2016	2016	2	0	2	Export	724	Spain	ESP	508	Mozambique	MOZ								04	CEREALS,CEREAL PREPRTNS.	1	No Quantity							151339			0
S3	2016	2016	2016	2	0	2	Export	724	Spain	ESP	512	Oman	OMN								04	CEREALS,CEREAL PREPRTNS.	1	No Quantity							1982131			0
S3	2016	2016	2016	2	0	2	Export	724	Spain	ESP	516	Namibia	NAM								04	CEREALS,CEREAL PREPRTNS.	1	No Quantity							8572			0
S3	2016	2016	2016	2	0	2	Export	724	Spain	ESP	524	Nepal	NPL								04	CEREALS,CEREAL PREPRTNS.	1	No Quantity							170289			0
S3	2016	2016	2016	2	0	2	Export	724	Spain	ESP	528	Netherlands	NLD								04	CEREALS,CEREAL PREPRTNS.	1	No Quantity							52456175			0
S3	2016	2016	2016	2	0	2	Export	724	Spain	ESP	531	Curaçao	CUW								04	CEREALS,CEREAL PREPRTNS.	1	No Quantity							404509			0
S3	2016	2016	2016	2	0	2	Export	724	Spain	ESP	533	Aruba	ABW								04	CEREALS,CEREAL PREPRTNS.	1	No Quantity							183580			0
S3	2016	2016	2016	2	0	2	Export	724	Spain	ESP	540	New Caledonia	NCL								04	CEREALS,CEREAL PREPRTNS.	1	No Quantity							262649			0
S3	2016	2016	2016	2	0	2	Export	724	Spain	ESP	554	New Zealand	NZL								04	CEREALS,CEREAL PREPRTNS.	1	No Quantity							2281495			0
S3	2016	2016	2016	2	0	2	Export	724	Spain	ESP	558	Nicaragua	NIC								04	CEREALS,CEREAL PREPRTNS.	1	No Quantity							29781			0
S3	2016	2016	2016	2	0	2	Export	724	Spain	ESP	562	Niger	NER								04	CEREALS,CEREAL PREPRTNS.	1	No Quantity							41117			0
S3	2016	2016	2016	2	0	2	Export	724	Spain	ESP	566	Nigeria	NGA								04	CEREALS,CEREAL PREPRTNS.	1	No Quantity							204800			0
S3	2016	2016	2016	2	0	2	Export	724	Spain	ESP	568	Other Europe, nes									04	CEREALS,CEREAL PREPRTNS.	1	No Quantity							1001429			0
S3	2016	2016	2016	2	0	2	Export	724	Spain	ESP	579	Norway	NOR								04	CEREALS,CEREAL PREPRTNS.	1	No Quantity							10887588			0
S3	2016	2016	2016	2	0	2	Export	724	Spain	ESP	586	Pakistan	PAK								04	CEREALS,CEREAL PREPRTNS.	1	No Quantity							160775			0
S3	2016	2016	2016	2	0	2	Export	724	Spain	ESP	591	Panama	PAN								04	CEREALS,CEREAL PREPRTNS.	1	No Quantity							2594552			0
S3	2016	2016	2016	2	0	2	Export	724	Spain	ESP	600	Paraguay	PRY								04	CEREALS,CEREAL PREPRTNS.	1	No Quantity							801289			0
S3	2016	2016	2016	2	0	2	Export	724	Spain	ESP	604	Peru	PER								04	CEREALS,CEREAL PREPRTNS.	1	No Quantity							1282371			0
S3	2016	2016	2016	2	0	2	Export	724	Spain	ESP	608	Philippines	PHL								04	CEREALS,CEREAL PREPRTNS.	1	No Quantity							215381			0
S3	2016	2016	2016	2	0	2	Export	724	Spain	ESP	616	Poland	POL								04	CEREALS,CEREAL PREPRTNS.	1	No Quantity							33622474			0
S3	2016	2016	2016	2	0	2	Export	724	Spain	ESP	620	Portugal	PRT								04	CEREALS,CEREAL PREPRTNS.	1	No Quantity							378882401			0
S3	2016	2016	2016	2	0	2	Export	724	Spain	ESP	624	Guinea-Bissau	GNB								04	CEREALS,CEREAL PREPRTNS.	1	No Quantity							242291			0
S3	2016	2016	2016	2	0	2	Export	724	Spain	ESP	634	Qatar	QAT								04	CEREALS,CEREAL PREPRTNS.	1	No Quantity							2607471			0
S3	2016	2016	2016	2	0	2	Export	724	Spain	ESP	642	Romania	ROU								04	CEREALS,CEREAL PREPRTNS.	1	No Quantity							7851567			0
S3	2016	2016	2016	2	0	2	Export	724	Spain	ESP	643	Russian Federation	RUS								04	CEREALS,CEREAL PREPRTNS.	1	No Quantity							2272137			0
S3	2016	2016	2016	2	0	2	Export	724	Spain	ESP	678	Sao Tome and Principe	STP								04	CEREALS,CEREAL PREPRTNS.	1	No Quantity							72551			0
S3	2016	2016	2016	2	0	2	Export	724	Spain	ESP	682	Saudi Arabia	SAU								04	CEREALS,CEREAL PREPRTNS.	1	No Quantity							18649960			0
S3	2016	2016	2016	2	0	2	Export	724	Spain	ESP	686	Senegal	SEN								04	CEREALS,CEREAL PREPRTNS.	1	No Quantity							2755946			0
S3	2016	2016	2016	2	0	2	Export	724	Spain	ESP	688	Serbia	SRB								04	CEREALS,CEREAL PREPRTNS.	1	No Quantity							1058677			0
S3	2016	2016	2016	2	0	2	Export	724	Spain	ESP	694	Sierra Leone	SLE								04	CEREALS,CEREAL PREPRTNS.	1	No Quantity							436240			0
S3	2016	2016	2016	2	0	2	Export	724	Spain	ESP	699	India	IND								04	CEREALS,CEREAL PREPRTNS.	1	No Quantity							565479			0
S3	2016	2016	2016	2	0	2	Export	724	Spain	ESP	702	Singapore	SGP								04	CEREALS,CEREAL PREPRTNS.	1	No Quantity							460037			0
S3	2016	2016	2016	2	0	2	Export	724	Spain	ESP	703	Slovakia	SVK								04	CEREALS,CEREAL PREPRTNS.	1	No Quantity							2820795			0
S3	2016	2016	2016	2	0	2	Export	724	Spain	ESP	704	Viet Nam	VNM								04	CEREALS,CEREAL PREPRTNS.	1	No Quantity							1710646			0
S3	2016	2016	2016	2	0	2	Export	724	Spain	ESP	705	Slovenia	SVN								04	CEREALS,CEREAL PREPRTNS.	1	No Quantity							538024			0
S3	2016	2016	2016	2	0	2	Export	724	Spain	ESP	706	Somalia	SOM								04	CEREALS,CEREAL PREPRTNS.	1	No Quantity							32500			0
S3	2016	2016	2016	2	0	2	Export	724	Spain	ESP	710	South Africa	ZAF								04	CEREALS,CEREAL PREPRTNS.	1	No Quantity							3452146			0
S3	2016	2016	2016	2	0	2	Export	724	Spain	ESP	729	Sudan	SDN								04	CEREALS,CEREAL PREPRTNS.	1	No Quantity							55171			0
S3	2016	2016	2016	2	0	2	Export	724	Spain	ESP	740	Suriname	SUR								04	CEREALS,CEREAL PREPRTNS.	1	No Quantity							16615			0
S3	2016	2016	2016	2	0	2	Export	724	Spain	ESP	752	Sweden	SWE								04	CEREALS,CEREAL PREPRTNS.	1	No Quantity							12285115			0
S3	2016	2016	2016	2	0	2	Export	724	Spain	ESP	757	Switzerland	CHE								04	CEREALS,CEREAL PREPRTNS.	1	No Quantity							20998338			0
S3	2016	2016	2016	2	0	2	Export	724	Spain	ESP	760	Syria	SYR								04	CEREALS,CEREAL PREPRTNS.	1	No Quantity							3709317			0
S3	2016	2016	2016	2	0	2	Export	724	Spain	ESP	762	Tajikistan	TJK								04	CEREALS,CEREAL PREPRTNS.	1	No Quantity							887			0
S3	2016	2016	2016	2	0	2	Export	724	Spain	ESP	764	Thailand	THA								04	CEREALS,CEREAL PREPRTNS.	1	No Quantity							359301			0
S3	2016	2016	2016	2	0	2	Export	724	Spain	ESP	768	Togo	TGO								04	CEREALS,CEREAL PREPRTNS.	1	No Quantity							13301			0
S3	2016	2016	2016	2	0	2	Export	724	Spain	ESP	780	Trinidad and Tobago	TTO								04	CEREALS,CEREAL PREPRTNS.	1	No Quantity							425728			0
S3	2016	2016	2016	2	0	2	Export	724	Spain	ESP	784	United Arab Emirates	ARE								04	CEREALS,CEREAL PREPRTNS.	1	No Quantity							14846753			0
S3	2016	2016	2016	2	0	2	Export	724	Spain	ESP	788	Tunisia	TUN								04	CEREALS,CEREAL PREPRTNS.	1	No Quantity							21729613			0
S3	2016	2016	2016	2	0	2	Export	724	Spain	ESP	792	Turkey	TUR								04	CEREALS,CEREAL PREPRTNS.	1	No Quantity							2922720			0
S3	2016	2016	2016	2	0	2	Export	724	Spain	ESP	800	Uganda	UGA								04	CEREALS,CEREAL PREPRTNS.	1	No Quantity							28401			0
S3	2016	2016	2016	2	0	2	Export	724	Spain	ESP	804	Ukraine	UKR								04	CEREALS,CEREAL PREPRTNS.	1	No Quantity							264876			0
S3	2016	2016	2016	2	0	2	Export	724	Spain	ESP	807	North Macedonia	MKD								04	CEREALS,CEREAL PREPRTNS.	1	No Quantity							160299			0
S3	2016	2016	2016	2	0	2	Export	724	Spain	ESP	818	Egypt	EGY								04	CEREALS,CEREAL PREPRTNS.	1	No Quantity							2580794			0
S3	2016	2016	2016	2	0	2	Export	724	Spain	ESP	826	United Kingdom	GBR								04	CEREALS,CEREAL PREPRTNS.	1	No Quantity							187702101			0
S3	2016	2016	2016	2	0	2	Export	724	Spain	ESP	834	United Rep. of Tanzania	TZA								04	CEREALS,CEREAL PREPRTNS.	1	No Quantity							1587			0
S3	2016	2016	2016	2	0	2	Export	724	Spain	ESP	837	Bunkers									04	CEREALS,CEREAL PREPRTNS.	1	No Quantity							61264			0
S3	2016	2016	2016	2	0	2	Export	724	Spain	ESP	842	USA	USA								04	CEREALS,CEREAL PREPRTNS.	1	No Quantity							45449545			0
S3	2016	2016	2016	2	0	2	Export	724	Spain	ESP	854	Burkina Faso	BFA								04	CEREALS,CEREAL PREPRTNS.	1	No Quantity							139704			0
S3	2016	2016	2016	2	0	2	Export	724	Spain	ESP	858	Uruguay	URY								04	CEREALS,CEREAL PREPRTNS.	1	No Quantity							1019352			0
S3	2016	2016	2016	2	0	2	Export	724	Spain	ESP	860	Uzbekistan	UZB								04	CEREALS,CEREAL PREPRTNS.	1	No Quantity							54301			0
S3	2016	2016	2016	2	0	2	Export	724	Spain	ESP	862	Venezuela	VEN								04	CEREALS,CEREAL PREPRTNS.	1	No Quantity							221632			0
S3	2016	2016	2016	2	0	2	Export	724	Spain	ESP	887	Yemen	YEM								04	CEREALS,CEREAL PREPRTNS.	1	No Quantity							614072			0
S3	2016	2016	2016	2	0	2	Export	724	Spain	ESP	894	Zambia	ZMB								04	CEREALS,CEREAL PREPRTNS.	1	No Quantity							1306			0
S3	2016	2016	2016	2	0	2	Export	724	Spain	ESP	899	Areas, nes									04	CEREALS,CEREAL PREPRTNS.	1	No Quantity							1973974			0
S3	2016	2016	2016	2	0	2	Export	716	Zimbabwe	ZWE	0	World	WLD								05	VEGETABLES AND FRUIT	1	No Quantity							27224721			0
S3	2016	2016	2016	2	0	2	Export	716	Zimbabwe	ZWE	36	Australia	AUS								05	VEGETABLES AND FRUIT	1	No Quantity							2000			0
S3	2016	2016	2016	2	0	2	Export	716	Zimbabwe	ZWE	72	Botswana	BWA								05	VEGETABLES AND FRUIT	1	No Quantity							406779			0
S3	2016	2016	2016	2	0	2	Export	716	Zimbabwe	ZWE	231	Ethiopia	ETH								05	VEGETABLES AND FRUIT	1	No Quantity							26732			0
S3	2016	2016	2016	2	0	2	Export	716	Zimbabwe	ZWE	251	France	FRA								05	VEGETABLES AND FRUIT	1	No Quantity							113108			0
S3	2016	2016	2016	2	0	2	Export	716	Zimbabwe	ZWE	276	Germany	DEU								05	VEGETABLES AND FRUIT	1	No Quantity							27571			0
S3	2016	2016	2016	2	0	2	Export	716	Zimbabwe	ZWE	288	Ghana	GHA								05	VEGETABLES AND FRUIT	1	No Quantity							10346			0
S3	2016	2016	2016	2	0	2	Export	716	Zimbabwe	ZWE	372	Ireland	IRL								05	VEGETABLES AND FRUIT	1	No Quantity							91211			0
S3	2016	2016	2016	2	0	2	Export	716	Zimbabwe	ZWE	392	Japan	JPN								05	VEGETABLES AND FRUIT	1	No Quantity							284			0
S3	2016	2016	2016	2	0	2	Export	716	Zimbabwe	ZWE	404	Kenya	KEN								05	VEGETABLES AND FRUIT	1	No Quantity							111179			0
S3	2016	2016	2016	2	0	2	Export	716	Zimbabwe	ZWE	454	Malawi	MWI								05	VEGETABLES AND FRUIT	1	No Quantity							43976			0
S3	2016	2016	2016	2	0	2	Export	716	Zimbabwe	ZWE	504	Morocco	MAR								05	VEGETABLES AND FRUIT	1	No Quantity							16036			0
S3	2016	2016	2016	2	0	2	Export	716	Zimbabwe	ZWE	508	Mozambique	MOZ								05	VEGETABLES AND FRUIT	1	No Quantity							5240625			0
S3	2016	2016	2016	2	0	2	Export	716	Zimbabwe	ZWE	528	Netherlands	NLD								05	VEGETABLES AND FRUIT	1	No Quantity							722522			0
S3	2016	2016	2016	2	0	2	Export	716	Zimbabwe	ZWE	686	Senegal	SEN								05	VEGETABLES AND FRUIT	1	No Quantity							8112			0
S3	2016	2016	2016	2	0	2	Export	716	Zimbabwe	ZWE	710	South Africa	ZAF								05	VEGETABLES AND FRUIT	1	No Quantity							18301610			0
S3	2016	2016	2016	2	0	2	Export	716	Zimbabwe	ZWE	752	Sweden	SWE								05	VEGETABLES AND FRUIT	1	No Quantity							32409			0
S3	2016	2016	2016	2	0	2	Export	716	Zimbabwe	ZWE	757	Switzerland	CHE								05	VEGETABLES AND FRUIT	1	No Quantity							2400			0
S3	2016	2016	2016	2	0	2	Export	716	Zimbabwe	ZWE	784	United Arab Emirates	ARE								05	VEGETABLES AND FRUIT	1	No Quantity							6600			0
S3	2016	2016	2016	2	0	2	Export	716	Zimbabwe	ZWE	818	Egypt	EGY								05	VEGETABLES AND FRUIT	1	No Quantity							155900			0
S3	2016	2016	2016	2	0	2	Export	716	Zimbabwe	ZWE	826	United Kingdom	GBR								05	VEGETABLES AND FRUIT	1	No Quantity							437946			0
S3	2016	2016	2016	2	0	2	Export	716	Zimbabwe	ZWE	894	Zambia	ZMB								05	VEGETABLES AND FRUIT	1	No Quantity							1467375			0
S3	2016	2016	2016	2	0	2	Export	724	Spain	ESP	0	World	WLD								05	VEGETABLES AND FRUIT	1	No Quantity							18657631642			0
S3	2016	2016	2016	2	0	2	Export	724	Spain	ESP	4	Afghanistan	AFG								05	VEGETABLES AND FRUIT	1	No Quantity							425999			0
S3	2016	2016	2016	2	0	2	Export	724	Spain	ESP	8	Albania	ALB								05	VEGETABLES AND FRUIT	1	No Quantity							243618			0
S3	2016	2016	2016	2	0	2	Export	724	Spain	ESP	12	Algeria	DZA								05	VEGETABLES AND FRUIT	1	No Quantity							58162334			0
S3	2016	2016	2016	2	0	2	Export	724	Spain	ESP	20	Andorra	AND								05	VEGETABLES AND FRUIT	1	No Quantity							27836649			0
S3	2016	2016	2016	2	0	2	Export	724	Spain	ESP	24	Angola	AGO								05	VEGETABLES AND FRUIT	1	No Quantity							4508726			0
S3	2016	2016	2016	2	0	2	Export	724	Spain	ESP	28	Antigua and Barbuda	ATG								05	VEGETABLES AND FRUIT	1	No Quantity							74			0
S3	2016	2016	2016	2	0	2	Export	724	Spain	ESP	31	Azerbaijan	AZE								05	VEGETABLES AND FRUIT	1	No Quantity							832764			0
S3	2016	2016	2016	2	0	2	Export	724	Spain	ESP	32	Argentina	ARG								05	VEGETABLES AND FRUIT	1	No Quantity							6931856			0
S3	2016	2016	2016	2	0	2	Export	724	Spain	ESP	36	Australia	AUS								05	VEGETABLES AND FRUIT	1	No Quantity							28971555			0
S3	2016	2016	2016	2	0	2	Export	724	Spain	ESP	40	Austria	AUT								05	VEGETABLES AND FRUIT	1	No Quantity							232727398			0
S3	2016	2016	2016	2	0	2	Export	724	Spain	ESP	44	Bahamas	BHS								05	VEGETABLES AND FRUIT	1	No Quantity							3			0
S3	2016	2016	2016	2	0	2	Export	724	Spain	ESP	48	Bahrain	BHR								05	VEGETABLES AND FRUIT	1	No Quantity							5381702			0
S3	2016	2016	2016	2	0	2	Export	724	Spain	ESP	50	Bangladesh	BGD								05	VEGETABLES AND FRUIT	1	No Quantity							597928			0
S3	2016	2016	2016	2	0	2	Export	724	Spain	ESP	51	Armenia	ARM								05	VEGETABLES AND FRUIT	1	No Quantity							2332177			0
S3	2016	2016	2016	2	0	2	Export	724	Spain	ESP	52	Barbados	BRB								05	VEGETABLES AND FRUIT	1	No Quantity							38131			0
S3	2016	2016	2016	2	0	2	Export	724	Spain	ESP	56	Belgium	BEL								05	VEGETABLES AND FRUIT	1	No Quantity							541050190			0
S3	2016	2016	2016	2	0	2	Export	724	Spain	ESP	60	Bermuda	BMU								05	VEGETABLES AND FRUIT	1	No Quantity							92			0
S3	2016	2016	2016	2	0	2	Export	724	Spain	ESP	64	Bhutan	BTN								05	VEGETABLES AND FRUIT	1	No Quantity							28309			0
S3	2016	2016	2016	2	0	2	Export	724	Spain	ESP	68	Bolivia (Plurinational State of)	BOL								05	VEGETABLES AND FRUIT	1	No Quantity							94849			0
S3	2016	2016	2016	2	0	2	Export	724	Spain	ESP	70	Bosnia Herzegovina	BIH								05	VEGETABLES AND FRUIT	1	No Quantity							1419744			0
S3	2016	2016	2016	2	0	2	Export	724	Spain	ESP	72	Botswana	BWA								05	VEGETABLES AND FRUIT	1	No Quantity							32791			0
S3	2016	2016	2016	2	0	2	Export	724	Spain	ESP	76	Brazil	BRA								05	VEGETABLES AND FRUIT	1	No Quantity							142103353			0
S3	2016	2016	2016	2	0	2	Export	724	Spain	ESP	92	Br. Virgin Isds	VGB								05	VEGETABLES AND FRUIT	1	No Quantity							84			0
S3	2016	2016	2016	2	0	2	Export	724	Spain	ESP	96	Brunei Darussalam	BRN								05	VEGETABLES AND FRUIT	1	No Quantity							16802			0
S3	2016	2016	2016	2	0	2	Export	724	Spain	ESP	100	Bulgaria	BGR								05	VEGETABLES AND FRUIT	1	No Quantity							18171554			0
S3	2016	2016	2016	2	0	2	Export	724	Spain	ESP	104	Myanmar	MMR								05	VEGETABLES AND FRUIT	1	No Quantity							56079			0
S3	2016	2016	2016	2	0	2	Export	724	Spain	ESP	112	Belarus	BLR								05	VEGETABLES AND FRUIT	1	No Quantity							17299660			0
S3	2016	2016	2016	2	0	2	Export	724	Spain	ESP	116	Cambodia	KHM								05	VEGETABLES AND FRUIT	1	No Quantity							224610			0
S3	2016	2016	2016	2	0	2	Export	724	Spain	ESP	120	Cameroon	CMR								05	VEGETABLES AND FRUIT	1	No Quantity							1888694			0
S3	2016	2016	2016	2	0	2	Export	724	Spain	ESP	124	Canada	CAN								05	VEGETABLES AND FRUIT	1	No Quantity							110410299			0
S3	2016	2016	2016	2	0	2	Export	724	Spain	ESP	132	Cabo Verde	CPV								05	VEGETABLES AND FRUIT	1	No Quantity							2536326			0
S3	2016	2016	2016	2	0	2	Export	724	Spain	ESP	140	Central African Rep.	CAF								05	VEGETABLES AND FRUIT	1	No Quantity							1106571			0
S3	2016	2016	2016	2	0	2	Export	724	Spain	ESP	144	Sri Lanka	LKA								05	VEGETABLES AND FRUIT	1	No Quantity							738510			0
S3	2016	2016	2016	2	0	2	Export	724	Spain	ESP	148	Chad	TCD								05	VEGETABLES AND FRUIT	1	No Quantity							97606			0
S3	2016	2016	2016	2	0	2	Export	724	Spain	ESP	152	Chile	CHL								05	VEGETABLES AND FRUIT	1	No Quantity							11319357			0
S3	2016	2016	2016	2	0	2	Export	724	Spain	ESP	156	China	CHN								05	VEGETABLES AND FRUIT	1	No Quantity							37583101			0
S3	2016	2016	2016	2	0	2	Export	724	Spain	ESP	170	Colombia	COL								05	VEGETABLES AND FRUIT	1	No Quantity							13923244			0
S3	2016	2016	2016	2	0	2	Export	724	Spain	ESP	174	Comoros	COM								05	VEGETABLES AND FRUIT	1	No Quantity							43728			0
S3	2016	2016	2016	2	0	2	Export	724	Spain	ESP	178	Congo	COG								05	VEGETABLES AND FRUIT	1	No Quantity							1615401			0
S3	2016	2016	2016	2	0	2	Export	724	Spain	ESP	180	Dem. Rep. of the Congo	COD								05	VEGETABLES AND FRUIT	1	No Quantity							234501			0
S3	2016	2016	2016	2	0	2	Export	724	Spain	ESP	188	Costa Rica	CRI								05	VEGETABLES AND FRUIT	1	No Quantity							2706226			0
S3	2016	2016	2016	2	0	2	Export	724	Spain	ESP	191	Croatia	HRV								05	VEGETABLES AND FRUIT	1	No Quantity							27971904			0
S3	2016	2016	2016	2	0	2	Export	724	Spain	ESP	192	Cuba	CUB								05	VEGETABLES AND FRUIT	1	No Quantity							18827042			0
S3	2016	2016	2016	2	0	2	Export	724	Spain	ESP	196	Cyprus	CYP								05	VEGETABLES AND FRUIT	1	No Quantity							8264545			0
S3	2016	2016	2016	2	0	2	Export	724	Spain	ESP	203	Czechia	CZE								05	VEGETABLES AND FRUIT	1	No Quantity							263881242			0
S3	2016	2016	2016	2	0	2	Export	724	Spain	ESP	204	Benin	BEN								05	VEGETABLES AND FRUIT	1	No Quantity							655391			0
S3	2016	2016	2016	2	0	2	Export	724	Spain	ESP	208	Denmark	DNK								05	VEGETABLES AND FRUIT	1	No Quantity							224768755			0
S3	2016	2016	2016	2	0	2	Export	724	Spain	ESP	214	Dominican Rep.	DOM								05	VEGETABLES AND FRUIT	1	No Quantity							6586121			0
S3	2016	2016	2016	2	0	2	Export	724	Spain	ESP	218	Ecuador	ECU								05	VEGETABLES AND FRUIT	1	No Quantity							2264903			0
S3	2016	2016	2016	2	0	2	Export	724	Spain	ESP	222	El Salvador	SLV								05	VEGETABLES AND FRUIT	1	No Quantity							1853302			0
S3	2016	2016	2016	2	0	2	Export	724	Spain	ESP	226	Equatorial Guinea	GNQ								05	VEGETABLES AND FRUIT	1	No Quantity							8478500			0
S3	2016	2016	2016	2	0	2	Export	724	Spain	ESP	231	Ethiopia	ETH								05	VEGETABLES AND FRUIT	1	No Quantity							448582			0
S3	2016	2016	2016	2	0	2	Export	724	Spain	ESP	233	Estonia	EST								05	VEGETABLES AND FRUIT	1	No Quantity							38758958			0
S3	2016	2016	2016	2	0	2	Export	724	Spain	ESP	246	Finland	FIN								05	VEGETABLES AND FRUIT	1	No Quantity							132711320			0
S3	2016	2016	2016	2	0	2	Export	724	Spain	ESP	251	France	FRA								05	VEGETABLES AND FRUIT	1	No Quantity							3424666312			0
S3	2016	2016	2016	2	0	2	Export	724	Spain	ESP	258	French Polynesia	PYF								05	VEGETABLES AND FRUIT	1	No Quantity							171791			0
S3	2016	2016	2016	2	0	2	Export	724	Spain	ESP	262	Djibouti	DJI								05	VEGETABLES AND FRUIT	1	No Quantity							39596			0
S3	2016	2016	2016	2	0	2	Export	724	Spain	ESP	266	Gabon	GAB								05	VEGETABLES AND FRUIT	1	No Quantity							648945			0
S3	2016	2016	2016	2	0	2	Export	724	Spain	ESP	268	Georgia	GEO								05	VEGETABLES AND FRUIT	1	No Quantity							3165174			0
S3	2016	2016	2016	2	0	2	Export	724	Spain	ESP	270	Gambia	GMB								05	VEGETABLES AND FRUIT	1	No Quantity							207394			0
S3	2016	2016	2016	2	0	2	Export	724	Spain	ESP	275	State of Palestine	PSE								05	VEGETABLES AND FRUIT	1	No Quantity							86488			0
S3	2016	2016	2016	2	0	2	Export	724	Spain	ESP	276	Germany	DEU								05	VEGETABLES AND FRUIT	1	No Quantity							4151942287			0
S3	2016	2016	2016	2	0	2	Export	724	Spain	ESP	288	Ghana	GHA								05	VEGETABLES AND FRUIT	1	No Quantity							1906773			0
S3	2016	2016	2016	2	0	2	Export	724	Spain	ESP	292	Gibraltar	GIB								05	VEGETABLES AND FRUIT	1	No Quantity							8676739			0
S3	2016	2016	2016	2	0	2	Export	724	Spain	ESP	300	Greece	GRC								05	VEGETABLES AND FRUIT	1	No Quantity							31934643			0
S3	2016	2016	2016	2	0	2	Export	724	Spain	ESP	320	Guatemala	GTM								05	VEGETABLES AND FRUIT	1	No Quantity							4774310			0
S3	2016	2016	2016	2	0	2	Export	724	Spain	ESP	324	Guinea	GIN								05	VEGETABLES AND FRUIT	1	No Quantity							456437			0
S3	2016	2016	2016	2	0	2	Export	724	Spain	ESP	328	Guyana	GUY								05	VEGETABLES AND FRUIT	1	No Quantity							98096			0
S3	2016	2016	2016	2	0	2	Export	724	Spain	ESP	332	Haiti	HTI								05	VEGETABLES AND FRUIT	1	No Quantity							7197932			0
S3	2016	2016	2016	2	0	2	Export	724	Spain	ESP	340	Honduras	HND								05	VEGETABLES AND FRUIT	1	No Quantity							1296134			0
S3	2016	2016	2016	2	0	2	Export	724	Spain	ESP	344	China, Hong Kong SAR	HKG								05	VEGETABLES AND FRUIT	1	No Quantity							11965613			0
S3	2016	2016	2016	2	0	2	Export	724	Spain	ESP	348	Hungary	HUN								05	VEGETABLES AND FRUIT	1	No Quantity							87714634			0
S3	2016	2016	2016	2	0	2	Export	724	Spain	ESP	352	Iceland	ISL								05	VEGETABLES AND FRUIT	1	No Quantity							3153642			0
S3	2016	2016	2016	2	0	2	Export	724	Spain	ESP	360	Indonesia	IDN								05	VEGETABLES AND FRUIT	1	No Quantity							2330570			0
S3	2016	2016	2016	2	0	2	Export	724	Spain	ESP	364	Iran	IRN								05	VEGETABLES AND FRUIT	1	No Quantity							13020706			0
S3	2016	2016	2016	2	0	2	Export	724	Spain	ESP	368	Iraq	IRQ								05	VEGETABLES AND FRUIT	1	No Quantity							4216345			0
S3	2016	2016	2016	2	0	2	Export	724	Spain	ESP	372	Ireland	IRL								05	VEGETABLES AND FRUIT	1	No Quantity							112903086			0
S3	2016	2016	2016	2	0	2	Export	724	Spain	ESP	376	Israel	ISR								05	VEGETABLES AND FRUIT	1	No Quantity							20775172			0
S3	2016	2016	2016	2	0	2	Export	724	Spain	ESP	381	Italy	ITA								05	VEGETABLES AND FRUIT	1	No Quantity							1172696121			0
S3	2016	2016	2016	2	0	2	Export	724	Spain	ESP	384	Côte d'Ivoire	CIV								05	VEGETABLES AND FRUIT	1	No Quantity							1173673			0
S3	2016	2016	2016	2	0	2	Export	724	Spain	ESP	388	Jamaica	JAM								05	VEGETABLES AND FRUIT	1	No Quantity							1357338			0
S3	2016	2016	2016	2	0	2	Export	724	Spain	ESP	392	Japan	JPN								05	VEGETABLES AND FRUIT	1	No Quantity							60894422			0
S3	2016	2016	2016	2	0	2	Export	724	Spain	ESP	398	Kazakhstan	KAZ								05	VEGETABLES AND FRUIT	1	No Quantity							3893445			0
S3	2016	2016	2016	2	0	2	Export	724	Spain	ESP	400	Jordan	JOR								05	VEGETABLES AND FRUIT	1	No Quantity							12439446			0
S3	2016	2016	2016	2	0	2	Export	724	Spain	ESP	404	Kenya	KEN								05	VEGETABLES AND FRUIT	1	No Quantity							1098135			0
S3	2016	2016	2016	2	0	2	Export	724	Spain	ESP	410	Rep. of Korea	KOR								05	VEGETABLES AND FRUIT	1	No Quantity							23381713			0
S3	2016	2016	2016	2	0	2	Export	724	Spain	ESP	414	Kuwait	KWT								05	VEGETABLES AND FRUIT	1	No Quantity							10908816			0
S3	2016	2016	2016	2	0	2	Export	724	Spain	ESP	417	Kyrgyzstan	KGZ								05	VEGETABLES AND FRUIT	1	No Quantity							200137			0
S3	2016	2016	2016	2	0	2	Export	724	Spain	ESP	422	Lebanon	LBN								05	VEGETABLES AND FRUIT	1	No Quantity							6446147			0
S3	2016	2016	2016	2	0	2	Export	724	Spain	ESP	428	Latvia	LVA								05	VEGETABLES AND FRUIT	1	No Quantity							57841139			0
S3	2016	2016	2016	2	0	2	Export	724	Spain	ESP	430	Liberia	LBR								05	VEGETABLES AND FRUIT	1	No Quantity							314383			0
S3	2016	2016	2016	2	0	2	Export	724	Spain	ESP	434	Libya	LBY								05	VEGETABLES AND FRUIT	1	No Quantity							5564636			0
S3	2016	2016	2016	2	0	2	Export	724	Spain	ESP	440	Lithuania	LTU								05	VEGETABLES AND FRUIT	1	No Quantity							100961916			0
S3	2016	2016	2016	2	0	2	Export	724	Spain	ESP	442	Luxembourg	LUX								05	VEGETABLES AND FRUIT	1	No Quantity							8615284			0
S3	2016	2016	2016	2	0	2	Export	724	Spain	ESP	446	China, Macao SAR	MAC								05	VEGETABLES AND FRUIT	1	No Quantity							15452			0
S3	2016	2016	2016	2	0	2	Export	724	Spain	ESP	450	Madagascar	MDG								05	VEGETABLES AND FRUIT	1	No Quantity							115254			0
S3	2016	2016	2016	2	0	2	Export	724	Spain	ESP	458	Malaysia	MYS								05	VEGETABLES AND FRUIT	1	No Quantity							11767660			0
S3	2016	2016	2016	2	0	2	Export	724	Spain	ESP	462	Maldives	MDV								05	VEGETABLES AND FRUIT	1	No Quantity							225807			0
S3	2016	2016	2016	2	0	2	Export	724	Spain	ESP	466	Mali	MLI								05	VEGETABLES AND FRUIT	1	No Quantity							1581994			0
S3	2016	2016	2016	2	0	2	Export	724	Spain	ESP	470	Malta	MLT								05	VEGETABLES AND FRUIT	1	No Quantity							12840188			0
S3	2016	2016	2016	2	0	2	Export	724	Spain	ESP	478	Mauritania	MRT								05	VEGETABLES AND FRUIT	1	No Quantity							4229959			0
S3	2016	2016	2016	2	0	2	Export	724	Spain	ESP	480	Mauritius	MUS								05	VEGETABLES AND FRUIT	1	No Quantity							2376931			0
S3	2016	2016	2016	2	0	2	Export	724	Spain	ESP	484	Mexico	MEX								05	VEGETABLES AND FRUIT	1	No Quantity							30258365			0
S3	2016	2016	2016	2	0	2	Export	724	Spain	ESP	490	Other Asia, nes									05	VEGETABLES AND FRUIT	1	No Quantity							39495407			0
S3	2016	2016	2016	2	0	2	Export	724	Spain	ESP	496	Mongolia	MNG								05	VEGETABLES AND FRUIT	1	No Quantity							50280			0
S3	2016	2016	2016	2	0	2	Export	724	Spain	ESP	498	Rep. of Moldova	MDA								05	VEGETABLES AND FRUIT	1	No Quantity							4653501			0
S3	2016	2016	2016	2	0	2	Export	724	Spain	ESP	499	Montenegro	MNE								05	VEGETABLES AND FRUIT	1	No Quantity							240118			0
S3	2016	2016	2016	2	0	2	Export	724	Spain	ESP	504	Morocco	MAR								05	VEGETABLES AND FRUIT	1	No Quantity							74611653			0
S3	2016	2016	2016	2	0	2	Export	724	Spain	ESP	508	Mozambique	MOZ								05	VEGETABLES AND FRUIT	1	No Quantity							228257			0
S3	2016	2016	2016	2	0	2	Export	724	Spain	ESP	512	Oman	OMN								05	VEGETABLES AND FRUIT	1	No Quantity							9293543			0
S3	2016	2016	2016	2	0	2	Export	724	Spain	ESP	516	Namibia	NAM								05	VEGETABLES AND FRUIT	1	No Quantity							1951			0
S3	2016	2016	2016	2	0	2	Export	724	Spain	ESP	524	Nepal	NPL								05	VEGETABLES AND FRUIT	1	No Quantity							339663			0
S3	2016	2016	2016	2	0	2	Export	724	Spain	ESP	528	Netherlands	NLD								05	VEGETABLES AND FRUIT	1	No Quantity							1330888998			0
S3	2016	2016	2016	2	0	2	Export	724	Spain	ESP	531	Curaçao	CUW								05	VEGETABLES AND FRUIT	1	No Quantity							641638			0
S3	2016	2016	2016	2	0	2	Export	724	Spain	ESP	533	Aruba	ABW								05	VEGETABLES AND FRUIT	1	No Quantity							75103			0
S3	2016	2016	2016	2	0	2	Export	724	Spain	ESP	534	Saint Maarten	SXM								05	VEGETABLES AND FRUIT	1	No Quantity							9534			0
S3	2016	2016	2016	2	0	2	Export	724	Spain	ESP	540	New Caledonia	NCL								05	VEGETABLES AND FRUIT	1	No Quantity							158897			0
S3	2016	2016	2016	2	0	2	Export	724	Spain	ESP	554	New Zealand	NZL								05	VEGETABLES AND FRUIT	1	No Quantity							4032488			0
S3	2016	2016	2016	2	0	2	Export	724	Spain	ESP	558	Nicaragua	NIC								05	VEGETABLES AND FRUIT	1	No Quantity							459467			0
S3	2016	2016	2016	2	0	2	Export	724	Spain	ESP	562	Niger	NER								05	VEGETABLES AND FRUIT	1	No Quantity							139625			0
S3	2016	2016	2016	2	0	2	Export	724	Spain	ESP	566	Nigeria	NGA								05	VEGETABLES AND FRUIT	1	No Quantity							2432927			0
S3	2016	2016	2016	2	0	2	Export	724	Spain	ESP	568	Other Europe, nes									05	VEGETABLES AND FRUIT	1	No Quantity							631140			0
S3	2016	2016	2016	2	0	2	Export	724	Spain	ESP	579	Norway	NOR								05	VEGETABLES AND FRUIT	1	No Quantity							155489429			0
S3	2016	2016	2016	2	0	2	Export	724	Spain	ESP	586	Pakistan	PAK								05	VEGETABLES AND FRUIT	1	No Quantity							6400430			0
S3	2016	2016	2016	2	0	2	Export	724	Spain	ESP	591	Panama	PAN								05	VEGETABLES AND FRUIT	1	No Quantity							6292997			0
S3	2016	2016	2016	2	0	2	Export	724	Spain	ESP	600	Paraguay	PRY								05	VEGETABLES AND FRUIT	1	No Quantity							366584			0
S3	2016	2016	2016	2	0	2	Export	724	Spain	ESP	604	Peru	PER								05	VEGETABLES AND FRUIT	1	No Quantity							1325408			0
S3	2016	2016	2016	2	0	2	Export	724	Spain	ESP	608	Philippines	PHL								05	VEGETABLES AND FRUIT	1	No Quantity							2243497			0
S3	2016	2016	2016	2	0	2	Export	724	Spain	ESP	616	Poland	POL								05	VEGETABLES AND FRUIT	1	No Quantity							608083432			0
S3	2016	2016	2016	2	0	2	Export	724	Spain	ESP	620	Portugal	PRT								05	VEGETABLES AND FRUIT	1	No Quantity							772506645			0
S3	2016	2016	2016	2	0	2	Export	724	Spain	ESP	624	Guinea-Bissau	GNB								05	VEGETABLES AND FRUIT	1	No Quantity							45192			0
S3	2016	2016	2016	2	0	2	Export	724	Spain	ESP	634	Qatar	QAT								05	VEGETABLES AND FRUIT	1	No Quantity							9016840			0
S3	2016	2016	2016	2	0	2	Export	724	Spain	ESP	642	Romania	ROU								05	VEGETABLES AND FRUIT	1	No Quantity							74356306			0
S3	2016	2016	2016	2	0	2	Export	724	Spain	ESP	643	Russian Federation	RUS								05	VEGETABLES AND FRUIT	1	No Quantity							87202645			0
S3	2016	2016	2016	2	0	2	Export	724	Spain	ESP	646	Rwanda	RWA								05	VEGETABLES AND FRUIT	1	No Quantity							60928			0
S3	2016	2016	2016	2	0	2	Export	724	Spain	ESP	659	Saint Kitts and Nevis	KNA								05	VEGETABLES AND FRUIT	1	No Quantity							3			0
S3	2016	2016	2016	2	0	2	Export	724	Spain	ESP	662	Saint Lucia	LCA								05	VEGETABLES AND FRUIT	1	No Quantity							22			0
S3	2016	2016	2016	2	0	2	Export	724	Spain	ESP	678	Sao Tome and Principe	STP								05	VEGETABLES AND FRUIT	1	No Quantity							42081			0
S3	2016	2016	2016	2	0	2	Export	724	Spain	ESP	682	Saudi Arabia	SAU								05	VEGETABLES AND FRUIT	1	No Quantity							134982891			0
S3	2016	2016	2016	2	0	2	Export	724	Spain	ESP	686	Senegal	SEN								05	VEGETABLES AND FRUIT	1	No Quantity							5079123			0
S3	2016	2016	2016	2	0	2	Export	724	Spain	ESP	688	Serbia	SRB								05	VEGETABLES AND FRUIT	1	No Quantity							7533122			0
S3	2016	2016	2016	2	0	2	Export	724	Spain	ESP	690	Seychelles	SYC								05	VEGETABLES AND FRUIT	1	No Quantity							380537			0
S3	2016	2016	2016	2	0	2	Export	724	Spain	ESP	694	Sierra Leone	SLE								05	VEGETABLES AND FRUIT	1	No Quantity							117715			0
S3	2016	2016	2016	2	0	2	Export	724	Spain	ESP	699	India	IND								05	VEGETABLES AND FRUIT	1	No Quantity							10488812			0
S3	2016	2016	2016	2	0	2	Export	724	Spain	ESP	702	Singapore	SGP								05	VEGETABLES AND FRUIT	1	No Quantity							14802474			0
S3	2016	2016	2016	2	0	2	Export	724	Spain	ESP	703	Slovakia	SVK								05	VEGETABLES AND FRUIT	1	No Quantity							53980319			0
S3	2016	2016	2016	2	0	2	Export	724	Spain	ESP	704	Viet Nam	VNM								05	VEGETABLES AND FRUIT	1	No Quantity							6147194			0
S3	2016	2016	2016	2	0	2	Export	724	Spain	ESP	705	Slovenia	SVN								05	VEGETABLES AND FRUIT	1	No Quantity							26488978			0
S3	2016	2016	2016	2	0	2	Export	724	Spain	ESP	710	South Africa	ZAF								05	VEGETABLES AND FRUIT	1	No Quantity							33817983			0
S3	2016	2016	2016	2	0	2	Export	724	Spain	ESP	716	Zimbabwe	ZWE								05	VEGETABLES AND FRUIT	1	No Quantity							6255			0
S3	2016	2016	2016	2	0	2	Export	724	Spain	ESP	729	Sudan	SDN								05	VEGETABLES AND FRUIT	1	No Quantity							850016			0
S3	2016	2016	2016	2	0	2	Export	724	Spain	ESP	740	Suriname	SUR								05	VEGETABLES AND FRUIT	1	No Quantity							41480			0
S3	2016	2016	2016	2	0	2	Export	724	Spain	ESP	748	Swaziland	SWZ								05	VEGETABLES AND FRUIT	1	No Quantity							76774			0
S3	2016	2016	2016	2	0	2	Export	724	Spain	ESP	752	Sweden	SWE								05	VEGETABLES AND FRUIT	1	No Quantity							360853760			0
S3	2016	2016	2016	2	0	2	Export	724	Spain	ESP	757	Switzerland	CHE								05	VEGETABLES AND FRUIT	1	No Quantity							299511264			0
S3	2016	2016	2016	2	0	2	Export	724	Spain	ESP	760	Syria	SYR								05	VEGETABLES AND FRUIT	1	No Quantity							22165			0
S3	2016	2016	2016	2	0	2	Export	724	Spain	ESP	762	Tajikistan	TJK								05	VEGETABLES AND FRUIT	1	No Quantity							22982			0
S3	2016	2016	2016	2	0	2	Export	724	Spain	ESP	764	Thailand	THA								05	VEGETABLES AND FRUIT	1	No Quantity							8154874			0
S3	2016	2016	2016	2	0	2	Export	724	Spain	ESP	768	Togo	TGO								05	VEGETABLES AND FRUIT	1	No Quantity							229917			0
S3	2016	2016	2016	2	0	2	Export	724	Spain	ESP	780	Trinidad and Tobago	TTO								05	VEGETABLES AND FRUIT	1	No Quantity							212514			0
S3	2016	2016	2016	2	0	2	Export	724	Spain	ESP	784	United Arab Emirates	ARE								05	VEGETABLES AND FRUIT	1	No Quantity							104856759			0
S3	2016	2016	2016	2	0	2	Export	724	Spain	ESP	788	Tunisia	TUN								05	VEGETABLES AND FRUIT	1	No Quantity							9494043			0
S3	2016	2016	2016	2	0	2	Export	724	Spain	ESP	792	Turkey	TUR								05	VEGETABLES AND FRUIT	1	No Quantity							15129784			0
S3	2016	2016	2016	2	0	2	Export	724	Spain	ESP	795	Turkmenistan	TKM								05	VEGETABLES AND FRUIT	1	No Quantity							478494			0
S3	2016	2016	2016	2	0	2	Export	724	Spain	ESP	800	Uganda	UGA								05	VEGETABLES AND FRUIT	1	No Quantity							86854			0
S3	2016	2016	2016	2	0	2	Export	724	Spain	ESP	804	Ukraine	UKR								05	VEGETABLES AND FRUIT	1	No Quantity							16293811			0
S3	2016	2016	2016	2	0	2	Export	724	Spain	ESP	807	North Macedonia	MKD								05	VEGETABLES AND FRUIT	1	No Quantity							491692			0
S3	2016	2016	2016	2	0	2	Export	724	Spain	ESP	818	Egypt	EGY								05	VEGETABLES AND FRUIT	1	No Quantity							15125939			0
S3	2016	2016	2016	2	0	2	Export	724	Spain	ESP	826	United Kingdom	GBR								05	VEGETABLES AND FRUIT	1	No Quantity							2424546621			0
S3	2016	2016	2016	2	0	2	Export	724	Spain	ESP	834	United Rep. of Tanzania	TZA								05	VEGETABLES AND FRUIT	1	No Quantity							171647			0
S3	2016	2016	2016	2	0	2	Export	724	Spain	ESP	837	Bunkers									05	VEGETABLES AND FRUIT	1	No Quantity							19518			0
S3	2016	2016	2016	2	0	2	Export	724	Spain	ESP	842	USA	USA								05	VEGETABLES AND FRUIT	1	No Quantity							469461678			0
S3	2016	2016	2016	2	0	2	Export	724	Spain	ESP	854	Burkina Faso	BFA								05	VEGETABLES AND FRUIT	1	No Quantity							452808			0
S3	2016	2016	2016	2	0	2	Export	724	Spain	ESP	858	Uruguay	URY								05	VEGETABLES AND FRUIT	1	No Quantity							4589999			0
S3	2016	2016	2016	2	0	2	Export	724	Spain	ESP	860	Uzbekistan	UZB								05	VEGETABLES AND FRUIT	1	No Quantity							204698			0
S3	2016	2016	2016	2	0	2	Export	724	Spain	ESP	862	Venezuela	VEN								05	VEGETABLES AND FRUIT	1	No Quantity							4423871			0
S3	2016	2016	2016	2	0	2	Export	724	Spain	ESP	887	Yemen	YEM								05	VEGETABLES AND FRUIT	1	No Quantity							1669959			0
S3	2016	2016	2016	2	0	2	Export	724	Spain	ESP	894	Zambia	ZMB								05	VEGETABLES AND FRUIT	1	No Quantity							2114			0
S3	2016	2016	2016	2	0	2	Export	724	Spain	ESP	899	Areas, nes									05	VEGETABLES AND FRUIT	1	No Quantity							803238			0
S3	2016	2016	2016	2	0	2	Export	716	Zimbabwe	ZWE	0	World	WLD								06	SUGAR,SUGR.PREPTNS,HONEY	1	No Quantity							58942126			0
S3	2016	2016	2016	2	0	2	Export	716	Zimbabwe	ZWE	72	Botswana	BWA								06	SUGAR,SUGR.PREPTNS,HONEY	1	No Quantity							9312375			0
S3	2016	2016	2016	2	0	2	Export	716	Zimbabwe	ZWE	156	China	CHN								06	SUGAR,SUGR.PREPTNS,HONEY	1	No Quantity							7			0
S3	2016	2016	2016	2	0	2	Export	716	Zimbabwe	ZWE	392	Japan	JPN								06	SUGAR,SUGR.PREPTNS,HONEY	1	No Quantity							1221			0
S3	2016	2016	2016	2	0	2	Export	716	Zimbabwe	ZWE	404	Kenya	KEN								06	SUGAR,SUGR.PREPTNS,HONEY	1	No Quantity							10708000			0
S3	2016	2016	2016	2	0	2	Export	716	Zimbabwe	ZWE	508	Mozambique	MOZ								06	SUGAR,SUGR.PREPTNS,HONEY	1	No Quantity							37159992			0
S3	2016	2016	2016	2	0	2	Export	716	Zimbabwe	ZWE	516	Namibia	NAM								06	SUGAR,SUGR.PREPTNS,HONEY	1	No Quantity							10292			0
S3	2016	2016	2016	2	0	2	Export	716	Zimbabwe	ZWE	702	Singapore	SGP								06	SUGAR,SUGR.PREPTNS,HONEY	1	No Quantity							50			0
S3	2016	2016	2016	2	0	2	Export	716	Zimbabwe	ZWE	710	South Africa	ZAF								06	SUGAR,SUGR.PREPTNS,HONEY	1	No Quantity							1183124			0
S3	2016	2016	2016	2	0	2	Export	716	Zimbabwe	ZWE	826	United Kingdom	GBR								06	SUGAR,SUGR.PREPTNS,HONEY	1	No Quantity							482			0
S3	2016	2016	2016	2	0	2	Export	716	Zimbabwe	ZWE	894	Zambia	ZMB								06	SUGAR,SUGR.PREPTNS,HONEY	1	No Quantity							566583			0
S3	2016	2016	2016	2	0	2	Export	724	Spain	ESP	0	World	WLD								06	SUGAR,SUGR.PREPTNS,HONEY	1	No Quantity							817055133			0
S3	2016	2016	2016	2	0	2	Export	724	Spain	ESP	4	Afghanistan	AFG								06	SUGAR,SUGR.PREPTNS,HONEY	1	No Quantity							20250			0
S3	2016	2016	2016	2	0	2	Export	724	Spain	ESP	8	Albania	ALB								06	SUGAR,SUGR.PREPTNS,HONEY	1	No Quantity							33129			0
S3	2016	2016	2016	2	0	2	Export	724	Spain	ESP	12	Algeria	DZA								06	SUGAR,SUGR.PREPTNS,HONEY	1	No Quantity							7645131			0
S3	2016	2016	2016	2	0	2	Export	724	Spain	ESP	20	Andorra	AND								06	SUGAR,SUGR.PREPTNS,HONEY	1	No Quantity							4811005			0
S3	2016	2016	2016	2	0	2	Export	724	Spain	ESP	24	Angola	AGO								06	SUGAR,SUGR.PREPTNS,HONEY	1	No Quantity							21730			0
S3	2016	2016	2016	2	0	2	Export	724	Spain	ESP	28	Antigua and Barbuda	ATG								06	SUGAR,SUGR.PREPTNS,HONEY	1	No Quantity							94			0
S3	2016	2016	2016	2	0	2	Export	724	Spain	ESP	31	Azerbaijan	AZE								06	SUGAR,SUGR.PREPTNS,HONEY	1	No Quantity							8360			0
S3	2016	2016	2016	2	0	2	Export	724	Spain	ESP	32	Argentina	ARG								06	SUGAR,SUGR.PREPTNS,HONEY	1	No Quantity							860928			0
S3	2016	2016	2016	2	0	2	Export	724	Spain	ESP	36	Australia	AUS								06	SUGAR,SUGR.PREPTNS,HONEY	1	No Quantity							4898958			0
S3	2016	2016	2016	2	0	2	Export	724	Spain	ESP	40	Austria	AUT								06	SUGAR,SUGR.PREPTNS,HONEY	1	No Quantity							6144200			0
S3	2016	2016	2016	2	0	2	Export	724	Spain	ESP	44	Bahamas	BHS								06	SUGAR,SUGR.PREPTNS,HONEY	1	No Quantity							15			0
S3	2016	2016	2016	2	0	2	Export	724	Spain	ESP	48	Bahrain	BHR								06	SUGAR,SUGR.PREPTNS,HONEY	1	No Quantity							205237			0
S3	2016	2016	2016	2	0	2	Export	724	Spain	ESP	50	Bangladesh	BGD								06	SUGAR,SUGR.PREPTNS,HONEY	1	No Quantity							153237			0
S3	2016	2016	2016	2	0	2	Export	724	Spain	ESP	51	Armenia	ARM								06	SUGAR,SUGR.PREPTNS,HONEY	1	No Quantity							103485			0
S3	2016	2016	2016	2	0	2	Export	724	Spain	ESP	52	Barbados	BRB								06	SUGAR,SUGR.PREPTNS,HONEY	1	No Quantity							205275			0
S3	2016	2016	2016	2	0	2	Export	724	Spain	ESP	56	Belgium	BEL								06	SUGAR,SUGR.PREPTNS,HONEY	1	No Quantity							11290446			0
S3	2016	2016	2016	2	0	2	Export	724	Spain	ESP	60	Bermuda	BMU								06	SUGAR,SUGR.PREPTNS,HONEY	1	No Quantity							408			0
S3	2016	2016	2016	2	0	2	Export	724	Spain	ESP	68	Bolivia (Plurinational State of)	BOL								06	SUGAR,SUGR.PREPTNS,HONEY	1	No Quantity							300718			0
S3	2016	2016	2016	2	0	2	Export	724	Spain	ESP	70	Bosnia Herzegovina	BIH								06	SUGAR,SUGR.PREPTNS,HONEY	1	No Quantity							742299			0
S3	2016	2016	2016	2	0	2	Export	724	Spain	ESP	76	Brazil	BRA								06	SUGAR,SUGR.PREPTNS,HONEY	1	No Quantity							2004201			0
S3	2016	2016	2016	2	0	2	Export	724	Spain	ESP	92	Br. Virgin Isds	VGB								06	SUGAR,SUGR.PREPTNS,HONEY	1	No Quantity							284			0
S3	2016	2016	2016	2	0	2	Export	724	Spain	ESP	96	Brunei Darussalam	BRN								06	SUGAR,SUGR.PREPTNS,HONEY	1	No Quantity							21401			0
S3	2016	2016	2016	2	0	2	Export	724	Spain	ESP	100	Bulgaria	BGR								06	SUGAR,SUGR.PREPTNS,HONEY	1	No Quantity							811353			0
S3	2016	2016	2016	2	0	2	Export	724	Spain	ESP	120	Cameroon	CMR								06	SUGAR,SUGR.PREPTNS,HONEY	1	No Quantity							20745			0
S3	2016	2016	2016	2	0	2	Export	724	Spain	ESP	124	Canada	CAN								06	SUGAR,SUGR.PREPTNS,HONEY	1	No Quantity							13336530			0
S3	2016	2016	2016	2	0	2	Export	724	Spain	ESP	132	Cabo Verde	CPV								06	SUGAR,SUGR.PREPTNS,HONEY	1	No Quantity							225732			0
S3	2016	2016	2016	2	0	2	Export	724	Spain	ESP	140	Central African Rep.	CAF								06	SUGAR,SUGR.PREPTNS,HONEY	1	No Quantity							38092			0
S3	2016	2016	2016	2	0	2	Export	724	Spain	ESP	144	Sri Lanka	LKA								06	SUGAR,SUGR.PREPTNS,HONEY	1	No Quantity							47528			0
S3	2016	2016	2016	2	0	2	Export	724	Spain	ESP	148	Chad	TCD								06	SUGAR,SUGR.PREPTNS,HONEY	1	No Quantity							1849			0
S3	2016	2016	2016	2	0	2	Export	724	Spain	ESP	152	Chile	CHL								06	SUGAR,SUGR.PREPTNS,HONEY	1	No Quantity							2786046			0
S3	2016	2016	2016	2	0	2	Export	724	Spain	ESP	156	China	CHN								06	SUGAR,SUGR.PREPTNS,HONEY	1	No Quantity							2138137			0
S3	2016	2016	2016	2	0	2	Export	724	Spain	ESP	170	Colombia	COL								06	SUGAR,SUGR.PREPTNS,HONEY	1	No Quantity							3348060			0
S3	2016	2016	2016	2	0	2	Export	724	Spain	ESP	174	Comoros	COM								06	SUGAR,SUGR.PREPTNS,HONEY	1	No Quantity							3734			0
S3	2016	2016	2016	2	0	2	Export	724	Spain	ESP	180	Dem. Rep. of the Congo	COD								06	SUGAR,SUGR.PREPTNS,HONEY	1	No Quantity							2122			0
S3	2016	2016	2016	2	0	2	Export	724	Spain	ESP	188	Costa Rica	CRI								06	SUGAR,SUGR.PREPTNS,HONEY	1	No Quantity							1020999			0
S3	2016	2016	2016	2	0	2	Export	724	Spain	ESP	191	Croatia	HRV								06	SUGAR,SUGR.PREPTNS,HONEY	1	No Quantity							1056351			0
S3	2016	2016	2016	2	0	2	Export	724	Spain	ESP	192	Cuba	CUB								06	SUGAR,SUGR.PREPTNS,HONEY	1	No Quantity							2945640			0
S3	2016	2016	2016	2	0	2	Export	724	Spain	ESP	196	Cyprus	CYP								06	SUGAR,SUGR.PREPTNS,HONEY	1	No Quantity							1551657			0
S3	2016	2016	2016	2	0	2	Export	724	Spain	ESP	203	Czechia	CZE								06	SUGAR,SUGR.PREPTNS,HONEY	1	No Quantity							7581673			0
S3	2016	2016	2016	2	0	2	Export	724	Spain	ESP	204	Benin	BEN								06	SUGAR,SUGR.PREPTNS,HONEY	1	No Quantity							88675			0
S3	2016	2016	2016	2	0	2	Export	724	Spain	ESP	208	Denmark	DNK								06	SUGAR,SUGR.PREPTNS,HONEY	1	No Quantity							4843955			0
S3	2016	2016	2016	2	0	2	Export	724	Spain	ESP	214	Dominican Rep.	DOM								06	SUGAR,SUGR.PREPTNS,HONEY	1	No Quantity							1583565			0
S3	2016	2016	2016	2	0	2	Export	724	Spain	ESP	218	Ecuador	ECU								06	SUGAR,SUGR.PREPTNS,HONEY	1	No Quantity							316097			0
S3	2016	2016	2016	2	0	2	Export	724	Spain	ESP	222	El Salvador	SLV								06	SUGAR,SUGR.PREPTNS,HONEY	1	No Quantity							198055			0
S3	2016	2016	2016	2	0	2	Export	724	Spain	ESP	226	Equatorial Guinea	GNQ								06	SUGAR,SUGR.PREPTNS,HONEY	1	No Quantity							829785			0
S3	2016	2016	2016	2	0	2	Export	724	Spain	ESP	231	Ethiopia	ETH								06	SUGAR,SUGR.PREPTNS,HONEY	1	No Quantity							1700			0
S3	2016	2016	2016	2	0	2	Export	724	Spain	ESP	233	Estonia	EST								06	SUGAR,SUGR.PREPTNS,HONEY	1	No Quantity							372809			0
S3	2016	2016	2016	2	0	2	Export	724	Spain	ESP	246	Finland	FIN								06	SUGAR,SUGR.PREPTNS,HONEY	1	No Quantity							2250779			0
S3	2016	2016	2016	2	0	2	Export	724	Spain	ESP	251	France	FRA								06	SUGAR,SUGR.PREPTNS,HONEY	1	No Quantity							188954297			0
S3	2016	2016	2016	2	0	2	Export	724	Spain	ESP	258	French Polynesia	PYF								06	SUGAR,SUGR.PREPTNS,HONEY	1	No Quantity							193364			0
S3	2016	2016	2016	2	0	2	Export	724	Spain	ESP	266	Gabon	GAB								06	SUGAR,SUGR.PREPTNS,HONEY	1	No Quantity							33633			0
S3	2016	2016	2016	2	0	2	Export	724	Spain	ESP	268	Georgia	GEO								06	SUGAR,SUGR.PREPTNS,HONEY	1	No Quantity							143575			0
S3	2016	2016	2016	2	0	2	Export	724	Spain	ESP	270	Gambia	GMB								06	SUGAR,SUGR.PREPTNS,HONEY	1	No Quantity							719			0
S3	2016	2016	2016	2	0	2	Export	724	Spain	ESP	276	Germany	DEU								06	SUGAR,SUGR.PREPTNS,HONEY	1	No Quantity							73330476			0
S3	2016	2016	2016	2	0	2	Export	724	Spain	ESP	288	Ghana	GHA								06	SUGAR,SUGR.PREPTNS,HONEY	1	No Quantity							87337			0
S3	2016	2016	2016	2	0	2	Export	724	Spain	ESP	292	Gibraltar	GIB								06	SUGAR,SUGR.PREPTNS,HONEY	1	No Quantity							462290			0
S3	2016	2016	2016	2	0	2	Export	724	Spain	ESP	300	Greece	GRC								06	SUGAR,SUGR.PREPTNS,HONEY	1	No Quantity							4977344			0
S3	2016	2016	2016	2	0	2	Export	724	Spain	ESP	320	Guatemala	GTM								06	SUGAR,SUGR.PREPTNS,HONEY	1	No Quantity							933172			0
S3	2016	2016	2016	2	0	2	Export	724	Spain	ESP	324	Guinea	GIN								06	SUGAR,SUGR.PREPTNS,HONEY	1	No Quantity							12842			0
S3	2016	2016	2016	2	0	2	Export	724	Spain	ESP	328	Guyana	GUY								06	SUGAR,SUGR.PREPTNS,HONEY	1	No Quantity							41417			0
S3	2016	2016	2016	2	0	2	Export	724	Spain	ESP	332	Haiti	HTI								06	SUGAR,SUGR.PREPTNS,HONEY	1	No Quantity							23692			0
S3	2016	2016	2016	2	0	2	Export	724	Spain	ESP	340	Honduras	HND								06	SUGAR,SUGR.PREPTNS,HONEY	1	No Quantity							20813			0
S3	2016	2016	2016	2	0	2	Export	724	Spain	ESP	344	China, Hong Kong SAR	HKG								06	SUGAR,SUGR.PREPTNS,HONEY	1	No Quantity							779711			0
S3	2016	2016	2016	2	0	2	Export	724	Spain	ESP	348	Hungary	HUN								06	SUGAR,SUGR.PREPTNS,HONEY	1	No Quantity							3947244			0
S3	2016	2016	2016	2	0	2	Export	724	Spain	ESP	352	Iceland	ISL								06	SUGAR,SUGR.PREPTNS,HONEY	1	No Quantity							204562			0
S3	2016	2016	2016	2	0	2	Export	724	Spain	ESP	360	Indonesia	IDN								06	SUGAR,SUGR.PREPTNS,HONEY	1	No Quantity							11			0
S3	2016	2016	2016	2	0	2	Export	724	Spain	ESP	364	Iran	IRN								06	SUGAR,SUGR.PREPTNS,HONEY	1	No Quantity							6086176			0
S3	2016	2016	2016	2	0	2	Export	724	Spain	ESP	368	Iraq	IRQ								06	SUGAR,SUGR.PREPTNS,HONEY	1	No Quantity							2133515			0
S3	2016	2016	2016	2	0	2	Export	724	Spain	ESP	372	Ireland	IRL								06	SUGAR,SUGR.PREPTNS,HONEY	1	No Quantity							5212641			0
S3	2016	2016	2016	2	0	2	Export	724	Spain	ESP	376	Israel	ISR								06	SUGAR,SUGR.PREPTNS,HONEY	1	No Quantity							16186716			0
S3	2016	2016	2016	2	0	2	Export	724	Spain	ESP	381	Italy	ITA								06	SUGAR,SUGR.PREPTNS,HONEY	1	No Quantity							42210893			0
S3	2016	2016	2016	2	0	2	Export	724	Spain	ESP	384	Côte d'Ivoire	CIV								06	SUGAR,SUGR.PREPTNS,HONEY	1	No Quantity							83453			0
S3	2016	2016	2016	2	0	2	Export	724	Spain	ESP	388	Jamaica	JAM								06	SUGAR,SUGR.PREPTNS,HONEY	1	No Quantity							118642			0
S3	2016	2016	2016	2	0	2	Export	724	Spain	ESP	392	Japan	JPN								06	SUGAR,SUGR.PREPTNS,HONEY	1	No Quantity							6173432			0
S3	2016	2016	2016	2	0	2	Export	724	Spain	ESP	400	Jordan	JOR								06	SUGAR,SUGR.PREPTNS,HONEY	1	No Quantity							8388842			0
S3	2016	2016	2016	2	0	2	Export	724	Spain	ESP	404	Kenya	KEN								06	SUGAR,SUGR.PREPTNS,HONEY	1	No Quantity							91633			0
S3	2016	2016	2016	2	0	2	Export	724	Spain	ESP	410	Rep. of Korea	KOR								06	SUGAR,SUGR.PREPTNS,HONEY	1	No Quantity							5744400			0
S3	2016	2016	2016	2	0	2	Export	724	Spain	ESP	414	Kuwait	KWT								06	SUGAR,SUGR.PREPTNS,HONEY	1	No Quantity							1109284			0
S3	2016	2016	2016	2	0	2	Export	724	Spain	ESP	422	Lebanon	LBN								06	SUGAR,SUGR.PREPTNS,HONEY	1	No Quantity							2686690			0
S3	2016	2016	2016	2	0	2	Export	724	Spain	ESP	428	Latvia	LVA								06	SUGAR,SUGR.PREPTNS,HONEY	1	No Quantity							268211			0
S3	2016	2016	2016	2	0	2	Export	724	Spain	ESP	430	Liberia	LBR								06	SUGAR,SUGR.PREPTNS,HONEY	1	No Quantity							3099			0
S3	2016	2016	2016	2	0	2	Export	724	Spain	ESP	434	Libya	LBY								06	SUGAR,SUGR.PREPTNS,HONEY	1	No Quantity							878639			0
S3	2016	2016	2016	2	0	2	Export	724	Spain	ESP	440	Lithuania	LTU								06	SUGAR,SUGR.PREPTNS,HONEY	1	No Quantity							2028512			0
S3	2016	2016	2016	2	0	2	Export	724	Spain	ESP	442	Luxembourg	LUX								06	SUGAR,SUGR.PREPTNS,HONEY	1	No Quantity							242902			0
S3	2016	2016	2016	2	0	2	Export	724	Spain	ESP	446	China, Macao SAR	MAC								06	SUGAR,SUGR.PREPTNS,HONEY	1	No Quantity							2149			0
S3	2016	2016	2016	2	0	2	Export	724	Spain	ESP	450	Madagascar	MDG								06	SUGAR,SUGR.PREPTNS,HONEY	1	No Quantity							55			0
S3	2016	2016	2016	2	0	2	Export	724	Spain	ESP	458	Malaysia	MYS								06	SUGAR,SUGR.PREPTNS,HONEY	1	No Quantity							196818			0
S3	2016	2016	2016	2	0	2	Export	724	Spain	ESP	462	Maldives	MDV								06	SUGAR,SUGR.PREPTNS,HONEY	1	No Quantity							23178			0
S3	2016	2016	2016	2	0	2	Export	724	Spain	ESP	466	Mali	MLI								06	SUGAR,SUGR.PREPTNS,HONEY	1	No Quantity							17932			0
S3	2016	2016	2016	2	0	2	Export	724	Spain	ESP	470	Malta	MLT								06	SUGAR,SUGR.PREPTNS,HONEY	1	No Quantity							483679			0
S3	2016	2016	2016	2	0	2	Export	724	Spain	ESP	478	Mauritania	MRT								06	SUGAR,SUGR.PREPTNS,HONEY	1	No Quantity							139838			0
S3	2016	2016	2016	2	0	2	Export	724	Spain	ESP	480	Mauritius	MUS								06	SUGAR,SUGR.PREPTNS,HONEY	1	No Quantity							60258			0
S3	2016	2016	2016	2	0	2	Export	724	Spain	ESP	484	Mexico	MEX								06	SUGAR,SUGR.PREPTNS,HONEY	1	No Quantity							4209822			0
S3	2016	2016	2016	2	0	2	Export	724	Spain	ESP	490	Other Asia, nes									06	SUGAR,SUGR.PREPTNS,HONEY	1	No Quantity							226543			0
S3	2016	2016	2016	2	0	2	Export	724	Spain	ESP	496	Mongolia	MNG								06	SUGAR,SUGR.PREPTNS,HONEY	1	No Quantity							46446			0
S3	2016	2016	2016	2	0	2	Export	724	Spain	ESP	498	Rep. of Moldova	MDA								06	SUGAR,SUGR.PREPTNS,HONEY	1	No Quantity							7611			0
S3	2016	2016	2016	2	0	2	Export	724	Spain	ESP	499	Montenegro	MNE								06	SUGAR,SUGR.PREPTNS,HONEY	1	No Quantity							47644			0
S3	2016	2016	2016	2	0	2	Export	724	Spain	ESP	504	Morocco	MAR								06	SUGAR,SUGR.PREPTNS,HONEY	1	No Quantity							3134997			0
S3	2016	2016	2016	2	0	2	Export	724	Spain	ESP	508	Mozambique	MOZ								06	SUGAR,SUGR.PREPTNS,HONEY	1	No Quantity							319			0
S3	2016	2016	2016	2	0	2	Export	724	Spain	ESP	512	Oman	OMN								06	SUGAR,SUGR.PREPTNS,HONEY	1	No Quantity							153444			0
S3	2016	2016	2016	2	0	2	Export	724	Spain	ESP	516	Namibia	NAM								06	SUGAR,SUGR.PREPTNS,HONEY	1	No Quantity							1600			0
S3	2016	2016	2016	2	0	2	Export	724	Spain	ESP	524	Nepal	NPL								06	SUGAR,SUGR.PREPTNS,HONEY	1	No Quantity							10488			0
S3	2016	2016	2016	2	0	2	Export	724	Spain	ESP	528	Netherlands	NLD								06	SUGAR,SUGR.PREPTNS,HONEY	1	No Quantity							24190383			0
S3	2016	2016	2016	2	0	2	Export	724	Spain	ESP	531	Curaçao	CUW								06	SUGAR,SUGR.PREPTNS,HONEY	1	No Quantity							96536			0
S3	2016	2016	2016	2	0	2	Export	724	Spain	ESP	534	Saint Maarten	SXM								06	SUGAR,SUGR.PREPTNS,HONEY	1	No Quantity							2073			0
S3	2016	2016	2016	2	0	2	Export	724	Spain	ESP	540	New Caledonia	NCL								06	SUGAR,SUGR.PREPTNS,HONEY	1	No Quantity							72654			0
S3	2016	2016	2016	2	0	2	Export	724	Spain	ESP	554	New Zealand	NZL								06	SUGAR,SUGR.PREPTNS,HONEY	1	No Quantity							1492293			0
S3	2016	2016	2016	2	0	2	Export	724	Spain	ESP	558	Nicaragua	NIC								06	SUGAR,SUGR.PREPTNS,HONEY	1	No Quantity							42662			0
S3	2016	2016	2016	2	0	2	Export	724	Spain	ESP	566	Nigeria	NGA								06	SUGAR,SUGR.PREPTNS,HONEY	1	No Quantity							1081004			0
S3	2016	2016	2016	2	0	2	Export	724	Spain	ESP	568	Other Europe, nes									06	SUGAR,SUGR.PREPTNS,HONEY	1	No Quantity							4795428			0
S3	2016	2016	2016	2	0	2	Export	724	Spain	ESP	579	Norway	NOR								06	SUGAR,SUGR.PREPTNS,HONEY	1	No Quantity							1782109			0
S3	2016	2016	2016	2	0	2	Export	724	Spain	ESP	581	United States Minor Outlying Islands	UMI								06	SUGAR,SUGR.PREPTNS,HONEY	1	No Quantity							18			0
S3	2016	2016	2016	2	0	2	Export	724	Spain	ESP	586	Pakistan	PAK								06	SUGAR,SUGR.PREPTNS,HONEY	1	No Quantity							306773			0
S3	2016	2016	2016	2	0	2	Export	724	Spain	ESP	591	Panama	PAN								06	SUGAR,SUGR.PREPTNS,HONEY	1	No Quantity							534124			0
S3	2016	2016	2016	2	0	2	Export	724	Spain	ESP	600	Paraguay	PRY								06	SUGAR,SUGR.PREPTNS,HONEY	1	No Quantity							126939			0
S3	2016	2016	2016	2	0	2	Export	724	Spain	ESP	604	Peru	PER								06	SUGAR,SUGR.PREPTNS,HONEY	1	No Quantity							864727			0
S3	2016	2016	2016	2	0	2	Export	724	Spain	ESP	608	Philippines	PHL								06	SUGAR,SUGR.PREPTNS,HONEY	1	No Quantity							895190			0
S3	2016	2016	2016	2	0	2	Export	724	Spain	ESP	616	Poland	POL								06	SUGAR,SUGR.PREPTNS,HONEY	1	No Quantity							12741667			0
S3	2016	2016	2016	2	0	2	Export	724	Spain	ESP	620	Portugal	PRT								06	SUGAR,SUGR.PREPTNS,HONEY	1	No Quantity							114033457			0
S3	2016	2016	2016	2	0	2	Export	724	Spain	ESP	624	Guinea-Bissau	GNB								06	SUGAR,SUGR.PREPTNS,HONEY	1	No Quantity							658			0
S3	2016	2016	2016	2	0	2	Export	724	Spain	ESP	634	Qatar	QAT								06	SUGAR,SUGR.PREPTNS,HONEY	1	No Quantity							472941			0
S3	2016	2016	2016	2	0	2	Export	724	Spain	ESP	642	Romania	ROU								06	SUGAR,SUGR.PREPTNS,HONEY	1	No Quantity							1947628			0
S3	2016	2016	2016	2	0	2	Export	724	Spain	ESP	643	Russian Federation	RUS								06	SUGAR,SUGR.PREPTNS,HONEY	1	No Quantity							3679876			0
S3	2016	2016	2016	2	0	2	Export	724	Spain	ESP	659	Saint Kitts and Nevis	KNA								06	SUGAR,SUGR.PREPTNS,HONEY	1	No Quantity							3			0
S3	2016	2016	2016	2	0	2	Export	724	Spain	ESP	662	Saint Lucia	LCA								06	SUGAR,SUGR.PREPTNS,HONEY	1	No Quantity							178			0
S3	2016	2016	2016	2	0	2	Export	724	Spain	ESP	678	Sao Tome and Principe	STP								06	SUGAR,SUGR.PREPTNS,HONEY	1	No Quantity							1744			0
S3	2016	2016	2016	2	0	2	Export	724	Spain	ESP	682	Saudi Arabia	SAU								06	SUGAR,SUGR.PREPTNS,HONEY	1	No Quantity							5980663			0
S3	2016	2016	2016	2	0	2	Export	724	Spain	ESP	686	Senegal	SEN								06	SUGAR,SUGR.PREPTNS,HONEY	1	No Quantity							70163			0
S3	2016	2016	2016	2	0	2	Export	724	Spain	ESP	688	Serbia	SRB								06	SUGAR,SUGR.PREPTNS,HONEY	1	No Quantity							807107			0
S3	2016	2016	2016	2	0	2	Export	724	Spain	ESP	699	India	IND								06	SUGAR,SUGR.PREPTNS,HONEY	1	No Quantity							956945			0
S3	2016	2016	2016	2	0	2	Export	724	Spain	ESP	702	Singapore	SGP								06	SUGAR,SUGR.PREPTNS,HONEY	1	No Quantity							94177			0
S3	2016	2016	2016	2	0	2	Export	724	Spain	ESP	703	Slovakia	SVK								06	SUGAR,SUGR.PREPTNS,HONEY	1	No Quantity							1737686			0
S3	2016	2016	2016	2	0	2	Export	724	Spain	ESP	704	Viet Nam	VNM								06	SUGAR,SUGR.PREPTNS,HONEY	1	No Quantity							102613			0
S3	2016	2016	2016	2	0	2	Export	724	Spain	ESP	705	Slovenia	SVN								06	SUGAR,SUGR.PREPTNS,HONEY	1	No Quantity							1201632			0
S3	2016	2016	2016	2	0	2	Export	724	Spain	ESP	710	South Africa	ZAF								06	SUGAR,SUGR.PREPTNS,HONEY	1	No Quantity							1079168			0
S3	2016	2016	2016	2	0	2	Export	724	Spain	ESP	729	Sudan	SDN								06	SUGAR,SUGR.PREPTNS,HONEY	1	No Quantity							62414			0
S3	2016	2016	2016	2	0	2	Export	724	Spain	ESP	752	Sweden	SWE								06	SUGAR,SUGR.PREPTNS,HONEY	1	No Quantity							11369900			0
S3	2016	2016	2016	2	0	2	Export	724	Spain	ESP	757	Switzerland	CHE								06	SUGAR,SUGR.PREPTNS,HONEY	1	No Quantity							5419586			0
S3	2016	2016	2016	2	0	2	Export	724	Spain	ESP	760	Syria	SYR								06	SUGAR,SUGR.PREPTNS,HONEY	1	No Quantity							22850			0
S3	2016	2016	2016	2	0	2	Export	724	Spain	ESP	764	Thailand	THA								06	SUGAR,SUGR.PREPTNS,HONEY	1	No Quantity							15419			0
S3	2016	2016	2016	2	0	2	Export	724	Spain	ESP	768	Togo	TGO								06	SUGAR,SUGR.PREPTNS,HONEY	1	No Quantity							244394			0
S3	2016	2016	2016	2	0	2	Export	724	Spain	ESP	780	Trinidad and Tobago	TTO								06	SUGAR,SUGR.PREPTNS,HONEY	1	No Quantity							20564			0
S3	2016	2016	2016	2	0	2	Export	724	Spain	ESP	784	United Arab Emirates	ARE								06	SUGAR,SUGR.PREPTNS,HONEY	1	No Quantity							2099791			0
S3	2016	2016	2016	2	0	2	Export	724	Spain	ESP	788	Tunisia	TUN								06	SUGAR,SUGR.PREPTNS,HONEY	1	No Quantity							1616170			0
S3	2016	2016	2016	2	0	2	Export	724	Spain	ESP	792	Turkey	TUR								06	SUGAR,SUGR.PREPTNS,HONEY	1	No Quantity							6000623			0
S3	2016	2016	2016	2	0	2	Export	724	Spain	ESP	804	Ukraine	UKR								06	SUGAR,SUGR.PREPTNS,HONEY	1	No Quantity							289767			0
S3	2016	2016	2016	2	0	2	Export	724	Spain	ESP	807	North Macedonia	MKD								06	SUGAR,SUGR.PREPTNS,HONEY	1	No Quantity							51800			0
S3	2016	2016	2016	2	0	2	Export	724	Spain	ESP	818	Egypt	EGY								06	SUGAR,SUGR.PREPTNS,HONEY	1	No Quantity							3210882			0
S3	2016	2016	2016	2	0	2	Export	724	Spain	ESP	826	United Kingdom	GBR								06	SUGAR,SUGR.PREPTNS,HONEY	1	No Quantity							74275880			0
S3	2016	2016	2016	2	0	2	Export	724	Spain	ESP	834	United Rep. of Tanzania	TZA								06	SUGAR,SUGR.PREPTNS,HONEY	1	No Quantity							15210			0
S3	2016	2016	2016	2	0	2	Export	724	Spain	ESP	837	Bunkers									06	SUGAR,SUGR.PREPTNS,HONEY	1	No Quantity							64893			0
S3	2016	2016	2016	2	0	2	Export	724	Spain	ESP	842	USA	USA								06	SUGAR,SUGR.PREPTNS,HONEY	1	No Quantity							52169421			0
S3	2016	2016	2016	2	0	2	Export	724	Spain	ESP	854	Burkina Faso	BFA								06	SUGAR,SUGR.PREPTNS,HONEY	1	No Quantity							30			0
S3	2016	2016	2016	2	0	2	Export	724	Spain	ESP	858	Uruguay	URY								06	SUGAR,SUGR.PREPTNS,HONEY	1	No Quantity							928235			0
S3	2016	2016	2016	2	0	2	Export	724	Spain	ESP	862	Venezuela	VEN								06	SUGAR,SUGR.PREPTNS,HONEY	1	No Quantity							463314			0
S3	2016	2016	2016	2	0	2	Export	724	Spain	ESP	887	Yemen	YEM								06	SUGAR,SUGR.PREPTNS,HONEY	1	No Quantity							3171			0
S3	2016	2016	2016	2	0	2	Export	724	Spain	ESP	894	Zambia	ZMB								06	SUGAR,SUGR.PREPTNS,HONEY	1	No Quantity							494			0
S3	2016	2016	2016	2	0	2	Export	724	Spain	ESP	899	Areas, nes									06	SUGAR,SUGR.PREPTNS,HONEY	1	No Quantity							8089644			0
S3	2016	2016	2016	2	0	2	Export	716	Zimbabwe	ZWE	0	World	WLD								07	COFFEE,TEA,COCOA,SPICES	1	No Quantity							21253949			0
S3	2016	2016	2016	2	0	2	Export	716	Zimbabwe	ZWE	36	Australia	AUS								07	COFFEE,TEA,COCOA,SPICES	1	No Quantity							1185			0
S3	2016	2016	2016	2	0	2	Export	716	Zimbabwe	ZWE	72	Botswana	BWA								07	COFFEE,TEA,COCOA,SPICES	1	No Quantity							838			0
S3	2016	2016	2016	2	0	2	Export	716	Zimbabwe	ZWE	251	France	FRA								07	COFFEE,TEA,COCOA,SPICES	1	No Quantity							4560			0
S3	2016	2016	2016	2	0	2	Export	716	Zimbabwe	ZWE	364	Iran	IRN								07	COFFEE,TEA,COCOA,SPICES	1	No Quantity							12			0
S3	2016	2016	2016	2	0	2	Export	716	Zimbabwe	ZWE	381	Italy	ITA								07	COFFEE,TEA,COCOA,SPICES	1	No Quantity							1			0
S3	2016	2016	2016	2	0	2	Export	716	Zimbabwe	ZWE	392	Japan	JPN								07	COFFEE,TEA,COCOA,SPICES	1	No Quantity							440			0
S3	2016	2016	2016	2	0	2	Export	716	Zimbabwe	ZWE	454	Malawi	MWI								07	COFFEE,TEA,COCOA,SPICES	1	No Quantity							4357			0
S3	2016	2016	2016	2	0	2	Export	716	Zimbabwe	ZWE	508	Mozambique	MOZ								07	COFFEE,TEA,COCOA,SPICES	1	No Quantity							7322098			0
S3	2016	2016	2016	2	0	2	Export	716	Zimbabwe	ZWE	528	Netherlands	NLD								07	COFFEE,TEA,COCOA,SPICES	1	No Quantity							12			0
S3	2016	2016	2016	2	0	2	Export	716	Zimbabwe	ZWE	554	New Zealand	NZL								07	COFFEE,TEA,COCOA,SPICES	1	No Quantity							730			0
S3	2016	2016	2016	2	0	2	Export	716	Zimbabwe	ZWE	643	Russian Federation	RUS								07	COFFEE,TEA,COCOA,SPICES	1	No Quantity							1496			0
S3	2016	2016	2016	2	0	2	Export	716	Zimbabwe	ZWE	699	India	IND								07	COFFEE,TEA,COCOA,SPICES	1	No Quantity							7			0
S3	2016	2016	2016	2	0	2	Export	716	Zimbabwe	ZWE	710	South Africa	ZAF								07	COFFEE,TEA,COCOA,SPICES	1	No Quantity							12122858			0
S3	2016	2016	2016	2	0	2	Export	716	Zimbabwe	ZWE	757	Switzerland	CHE								07	COFFEE,TEA,COCOA,SPICES	1	No Quantity							1402			0
S3	2016	2016	2016	2	0	2	Export	716	Zimbabwe	ZWE	826	United Kingdom	GBR								07	COFFEE,TEA,COCOA,SPICES	1	No Quantity							1519			0
S3	2016	2016	2016	2	0	2	Export	716	Zimbabwe	ZWE	842	USA	USA								07	COFFEE,TEA,COCOA,SPICES	1	No Quantity							18756			0
S3	2016	2016	2016	2	0	2	Export	716	Zimbabwe	ZWE	894	Zambia	ZMB								07	COFFEE,TEA,COCOA,SPICES	1	No Quantity							1773678			0
S3	2016	2016	2016	2	0	2	Export	724	Spain	ESP	0	World	WLD								07	COFFEE,TEA,COCOA,SPICES	1	No Quantity							1587963958			0
S3	2016	2016	2016	2	0	2	Export	724	Spain	ESP	4	Afghanistan	AFG								07	COFFEE,TEA,COCOA,SPICES	1	No Quantity							2416			0
S3	2016	2016	2016	2	0	2	Export	724	Spain	ESP	8	Albania	ALB								07	COFFEE,TEA,COCOA,SPICES	1	No Quantity							23671			0
S3	2016	2016	2016	2	0	2	Export	724	Spain	ESP	12	Algeria	DZA								07	COFFEE,TEA,COCOA,SPICES	1	No Quantity							25562340			0
S3	2016	2016	2016	2	0	2	Export	724	Spain	ESP	20	Andorra	AND								07	COFFEE,TEA,COCOA,SPICES	1	No Quantity							11833124			0
S3	2016	2016	2016	2	0	2	Export	724	Spain	ESP	24	Angola	AGO								07	COFFEE,TEA,COCOA,SPICES	1	No Quantity							620114			0
S3	2016	2016	2016	2	0	2	Export	724	Spain	ESP	28	Antigua and Barbuda	ATG								07	COFFEE,TEA,COCOA,SPICES	1	No Quantity							198			0
S3	2016	2016	2016	2	0	2	Export	724	Spain	ESP	31	Azerbaijan	AZE								07	COFFEE,TEA,COCOA,SPICES	1	No Quantity							41321			0
S3	2016	2016	2016	2	0	2	Export	724	Spain	ESP	32	Argentina	ARG								07	COFFEE,TEA,COCOA,SPICES	1	No Quantity							12141292			0
S3	2016	2016	2016	2	0	2	Export	724	Spain	ESP	36	Australia	AUS								07	COFFEE,TEA,COCOA,SPICES	1	No Quantity							11035637			0
S3	2016	2016	2016	2	0	2	Export	724	Spain	ESP	40	Austria	AUT								07	COFFEE,TEA,COCOA,SPICES	1	No Quantity							14650464			0
S3	2016	2016	2016	2	0	2	Export	724	Spain	ESP	44	Bahamas	BHS								07	COFFEE,TEA,COCOA,SPICES	1	No Quantity							54			0
S3	2016	2016	2016	2	0	2	Export	724	Spain	ESP	48	Bahrain	BHR								07	COFFEE,TEA,COCOA,SPICES	1	No Quantity							421936			0
S3	2016	2016	2016	2	0	2	Export	724	Spain	ESP	50	Bangladesh	BGD								07	COFFEE,TEA,COCOA,SPICES	1	No Quantity							646812			0
S3	2016	2016	2016	2	0	2	Export	724	Spain	ESP	51	Armenia	ARM								07	COFFEE,TEA,COCOA,SPICES	1	No Quantity							28515			0
S3	2016	2016	2016	2	0	2	Export	724	Spain	ESP	52	Barbados	BRB								07	COFFEE,TEA,COCOA,SPICES	1	No Quantity							25478			0
S3	2016	2016	2016	2	0	2	Export	724	Spain	ESP	56	Belgium	BEL								07	COFFEE,TEA,COCOA,SPICES	1	No Quantity							38750592			0
S3	2016	2016	2016	2	0	2	Export	724	Spain	ESP	60	Bermuda	BMU								07	COFFEE,TEA,COCOA,SPICES	1	No Quantity							443			0
S3	2016	2016	2016	2	0	2	Export	724	Spain	ESP	68	Bolivia (Plurinational State of)	BOL								07	COFFEE,TEA,COCOA,SPICES	1	No Quantity							756086			0
S3	2016	2016	2016	2	0	2	Export	724	Spain	ESP	70	Bosnia Herzegovina	BIH								07	COFFEE,TEA,COCOA,SPICES	1	No Quantity							1322750			0
S3	2016	2016	2016	2	0	2	Export	724	Spain	ESP	76	Brazil	BRA								07	COFFEE,TEA,COCOA,SPICES	1	No Quantity							11513506			0
S3	2016	2016	2016	2	0	2	Export	724	Spain	ESP	92	Br. Virgin Isds	VGB								07	COFFEE,TEA,COCOA,SPICES	1	No Quantity							471			0
S3	2016	2016	2016	2	0	2	Export	724	Spain	ESP	100	Bulgaria	BGR								07	COFFEE,TEA,COCOA,SPICES	1	No Quantity							7188398			0
S3	2016	2016	2016	2	0	2	Export	724	Spain	ESP	104	Myanmar	MMR								07	COFFEE,TEA,COCOA,SPICES	1	No Quantity							37129			0
S3	2016	2016	2016	2	0	2	Export	724	Spain	ESP	112	Belarus	BLR								07	COFFEE,TEA,COCOA,SPICES	1	No Quantity							645595			0
S3	2016	2016	2016	2	0	2	Export	724	Spain	ESP	120	Cameroon	CMR								07	COFFEE,TEA,COCOA,SPICES	1	No Quantity							219682			0
S3	2016	2016	2016	2	0	2	Export	724	Spain	ESP	124	Canada	CAN								07	COFFEE,TEA,COCOA,SPICES	1	No Quantity							8578183			0
S3	2016	2016	2016	2	0	2	Export	724	Spain	ESP	132	Cabo Verde	CPV								07	COFFEE,TEA,COCOA,SPICES	1	No Quantity							602249			0
S3	2016	2016	2016	2	0	2	Export	724	Spain	ESP	136	Cayman Isds	CYM								07	COFFEE,TEA,COCOA,SPICES	1	No Quantity							89			0
S3	2016	2016	2016	2	0	2	Export	724	Spain	ESP	140	Central African Rep.	CAF								07	COFFEE,TEA,COCOA,SPICES	1	No Quantity							37156			0
S3	2016	2016	2016	2	0	2	Export	724	Spain	ESP	144	Sri Lanka	LKA								07	COFFEE,TEA,COCOA,SPICES	1	No Quantity							47290			0
S3	2016	2016	2016	2	0	2	Export	724	Spain	ESP	148	Chad	TCD								07	COFFEE,TEA,COCOA,SPICES	1	No Quantity							3630			0
S3	2016	2016	2016	2	0	2	Export	724	Spain	ESP	152	Chile	CHL								07	COFFEE,TEA,COCOA,SPICES	1	No Quantity							16384736			0
S3	2016	2016	2016	2	0	2	Export	724	Spain	ESP	156	China	CHN								07	COFFEE,TEA,COCOA,SPICES	1	No Quantity							5169423			0
S3	2016	2016	2016	2	0	2	Export	724	Spain	ESP	170	Colombia	COL								07	COFFEE,TEA,COCOA,SPICES	1	No Quantity							3476526			0
S3	2016	2016	2016	2	0	2	Export	724	Spain	ESP	174	Comoros	COM								07	COFFEE,TEA,COCOA,SPICES	1	No Quantity							28221			0
S3	2016	2016	2016	2	0	2	Export	724	Spain	ESP	180	Dem. Rep. of the Congo	COD								07	COFFEE,TEA,COCOA,SPICES	1	No Quantity							64869			0
S3	2016	2016	2016	2	0	2	Export	724	Spain	ESP	188	Costa Rica	CRI								07	COFFEE,TEA,COCOA,SPICES	1	No Quantity							3866009			0
S3	2016	2016	2016	2	0	2	Export	724	Spain	ESP	191	Croatia	HRV								07	COFFEE,TEA,COCOA,SPICES	1	No Quantity							5550513			0
S3	2016	2016	2016	2	0	2	Export	724	Spain	ESP	192	Cuba	CUB								07	COFFEE,TEA,COCOA,SPICES	1	No Quantity							9911121			0
S3	2016	2016	2016	2	0	2	Export	724	Spain	ESP	196	Cyprus	CYP								07	COFFEE,TEA,COCOA,SPICES	1	No Quantity							1417636			0
S3	2016	2016	2016	2	0	2	Export	724	Spain	ESP	203	Czechia	CZE								07	COFFEE,TEA,COCOA,SPICES	1	No Quantity							17394807			0
S3	2016	2016	2016	2	0	2	Export	724	Spain	ESP	204	Benin	BEN								07	COFFEE,TEA,COCOA,SPICES	1	No Quantity							34645			0
S3	2016	2016	2016	2	0	2	Export	724	Spain	ESP	208	Denmark	DNK								07	COFFEE,TEA,COCOA,SPICES	1	No Quantity							3879589			0
S3	2016	2016	2016	2	0	2	Export	724	Spain	ESP	214	Dominican Rep.	DOM								07	COFFEE,TEA,COCOA,SPICES	1	No Quantity							3453434			0
S3	2016	2016	2016	2	0	2	Export	724	Spain	ESP	218	Ecuador	ECU								07	COFFEE,TEA,COCOA,SPICES	1	No Quantity							441736			0
S3	2016	2016	2016	2	0	2	Export	724	Spain	ESP	222	El Salvador	SLV								07	COFFEE,TEA,COCOA,SPICES	1	No Quantity							474084			0
S3	2016	2016	2016	2	0	2	Export	724	Spain	ESP	226	Equatorial Guinea	GNQ								07	COFFEE,TEA,COCOA,SPICES	1	No Quantity							1248601			0
S3	2016	2016	2016	2	0	2	Export	724	Spain	ESP	231	Ethiopia	ETH								07	COFFEE,TEA,COCOA,SPICES	1	No Quantity							19638			0
S3	2016	2016	2016	2	0	2	Export	724	Spain	ESP	233	Estonia	EST								07	COFFEE,TEA,COCOA,SPICES	1	No Quantity							3568860			0
S3	2016	2016	2016	2	0	2	Export	724	Spain	ESP	238	Falkland Isds (Malvinas)	FLK								07	COFFEE,TEA,COCOA,SPICES	1	No Quantity							4231			0
S3	2016	2016	2016	2	0	2	Export	724	Spain	ESP	246	Finland	FIN								07	COFFEE,TEA,COCOA,SPICES	1	No Quantity							3983265			0
S3	2016	2016	2016	2	0	2	Export	724	Spain	ESP	251	France	FRA								07	COFFEE,TEA,COCOA,SPICES	1	No Quantity							225519490			0
S3	2016	2016	2016	2	0	2	Export	724	Spain	ESP	258	French Polynesia	PYF								07	COFFEE,TEA,COCOA,SPICES	1	No Quantity							10324			0
S3	2016	2016	2016	2	0	2	Export	724	Spain	ESP	268	Georgia	GEO								07	COFFEE,TEA,COCOA,SPICES	1	No Quantity							380946			0
S3	2016	2016	2016	2	0	2	Export	724	Spain	ESP	270	Gambia	GMB								07	COFFEE,TEA,COCOA,SPICES	1	No Quantity							26238			0
S3	2016	2016	2016	2	0	2	Export	724	Spain	ESP	276	Germany	DEU								07	COFFEE,TEA,COCOA,SPICES	1	No Quantity							116550103			0
S3	2016	2016	2016	2	0	2	Export	724	Spain	ESP	288	Ghana	GHA								07	COFFEE,TEA,COCOA,SPICES	1	No Quantity							15079			0
S3	2016	2016	2016	2	0	2	Export	724	Spain	ESP	292	Gibraltar	GIB								07	COFFEE,TEA,COCOA,SPICES	1	No Quantity							1727953			0
S3	2016	2016	2016	2	0	2	Export	724	Spain	ESP	300	Greece	GRC								07	COFFEE,TEA,COCOA,SPICES	1	No Quantity							36502231			0
S3	2016	2016	2016	2	0	2	Export	724	Spain	ESP	316	Guam	GUM								07	COFFEE,TEA,COCOA,SPICES	1	No Quantity							1619			0
S3	2016	2016	2016	2	0	2	Export	724	Spain	ESP	320	Guatemala	GTM								07	COFFEE,TEA,COCOA,SPICES	1	No Quantity							2434935			0
S3	2016	2016	2016	2	0	2	Export	724	Spain	ESP	324	Guinea	GIN								07	COFFEE,TEA,COCOA,SPICES	1	No Quantity							40691			0
S3	2016	2016	2016	2	0	2	Export	724	Spain	ESP	332	Haiti	HTI								07	COFFEE,TEA,COCOA,SPICES	1	No Quantity							56503			0
S3	2016	2016	2016	2	0	2	Export	724	Spain	ESP	340	Honduras	HND								07	COFFEE,TEA,COCOA,SPICES	1	No Quantity							121863			0
S3	2016	2016	2016	2	0	2	Export	724	Spain	ESP	344	China, Hong Kong SAR	HKG								07	COFFEE,TEA,COCOA,SPICES	1	No Quantity							1658673			0
S3	2016	2016	2016	2	0	2	Export	724	Spain	ESP	348	Hungary	HUN								07	COFFEE,TEA,COCOA,SPICES	1	No Quantity							29184530			0
S3	2016	2016	2016	2	0	2	Export	724	Spain	ESP	352	Iceland	ISL								07	COFFEE,TEA,COCOA,SPICES	1	No Quantity							40865			0
S3	2016	2016	2016	2	0	2	Export	724	Spain	ESP	360	Indonesia	IDN								07	COFFEE,TEA,COCOA,SPICES	1	No Quantity							200465			0
S3	2016	2016	2016	2	0	2	Export	724	Spain	ESP	364	Iran	IRN								07	COFFEE,TEA,COCOA,SPICES	1	No Quantity							2983209			0
S3	2016	2016	2016	2	0	2	Export	724	Spain	ESP	368	Iraq	IRQ								07	COFFEE,TEA,COCOA,SPICES	1	No Quantity							284786			0
S3	2016	2016	2016	2	0	2	Export	724	Spain	ESP	372	Ireland	IRL								07	COFFEE,TEA,COCOA,SPICES	1	No Quantity							3033665			0
S3	2016	2016	2016	2	0	2	Export	724	Spain	ESP	376	Israel	ISR								07	COFFEE,TEA,COCOA,SPICES	1	No Quantity							12865514			0
S3	2016	2016	2016	2	0	2	Export	724	Spain	ESP	381	Italy	ITA								07	COFFEE,TEA,COCOA,SPICES	1	No Quantity							86660249			0
S3	2016	2016	2016	2	0	2	Export	724	Spain	ESP	384	Côte d'Ivoire	CIV								07	COFFEE,TEA,COCOA,SPICES	1	No Quantity							307028			0
S3	2016	2016	2016	2	0	2	Export	724	Spain	ESP	388	Jamaica	JAM								07	COFFEE,TEA,COCOA,SPICES	1	No Quantity							387342			0
S3	2016	2016	2016	2	0	2	Export	724	Spain	ESP	392	Japan	JPN								07	COFFEE,TEA,COCOA,SPICES	1	No Quantity							25368785			0
S3	2016	2016	2016	2	0	2	Export	724	Spain	ESP	398	Kazakhstan	KAZ								07	COFFEE,TEA,COCOA,SPICES	1	No Quantity							153131			0
S3	2016	2016	2016	2	0	2	Export	724	Spain	ESP	400	Jordan	JOR								07	COFFEE,TEA,COCOA,SPICES	1	No Quantity							1915494			0
S3	2016	2016	2016	2	0	2	Export	724	Spain	ESP	404	Kenya	KEN								07	COFFEE,TEA,COCOA,SPICES	1	No Quantity							163433			0
S3	2016	2016	2016	2	0	2	Export	724	Spain	ESP	410	Rep. of Korea	KOR								07	COFFEE,TEA,COCOA,SPICES	1	No Quantity							9208015			0
S3	2016	2016	2016	2	0	2	Export	724	Spain	ESP	414	Kuwait	KWT								07	COFFEE,TEA,COCOA,SPICES	1	No Quantity							2006897			0
S3	2016	2016	2016	2	0	2	Export	724	Spain	ESP	422	Lebanon	LBN								07	COFFEE,TEA,COCOA,SPICES	1	No Quantity							2113249			0
S3	2016	2016	2016	2	0	2	Export	724	Spain	ESP	428	Latvia	LVA								07	COFFEE,TEA,COCOA,SPICES	1	No Quantity							1624010			0
S3	2016	2016	2016	2	0	2	Export	724	Spain	ESP	430	Liberia	LBR								07	COFFEE,TEA,COCOA,SPICES	1	No Quantity							7055			0
S3	2016	2016	2016	2	0	2	Export	724	Spain	ESP	434	Libya	LBY								07	COFFEE,TEA,COCOA,SPICES	1	No Quantity							2357033			0
S3	2016	2016	2016	2	0	2	Export	724	Spain	ESP	440	Lithuania	LTU								07	COFFEE,TEA,COCOA,SPICES	1	No Quantity							2688486			0
S3	2016	2016	2016	2	0	2	Export	724	Spain	ESP	442	Luxembourg	LUX								07	COFFEE,TEA,COCOA,SPICES	1	No Quantity							179863			0
S3	2016	2016	2016	2	0	2	Export	724	Spain	ESP	446	China, Macao SAR	MAC								07	COFFEE,TEA,COCOA,SPICES	1	No Quantity							28738			0
S3	2016	2016	2016	2	0	2	Export	724	Spain	ESP	450	Madagascar	MDG								07	COFFEE,TEA,COCOA,SPICES	1	No Quantity							50			0
S3	2016	2016	2016	2	0	2	Export	724	Spain	ESP	458	Malaysia	MYS								07	COFFEE,TEA,COCOA,SPICES	1	No Quantity							880345			0
S3	2016	2016	2016	2	0	2	Export	724	Spain	ESP	462	Maldives	MDV								07	COFFEE,TEA,COCOA,SPICES	1	No Quantity							12979			0
S3	2016	2016	2016	2	0	2	Export	724	Spain	ESP	466	Mali	MLI								07	COFFEE,TEA,COCOA,SPICES	1	No Quantity							87748			0
S3	2016	2016	2016	2	0	2	Export	724	Spain	ESP	470	Malta	MLT								07	COFFEE,TEA,COCOA,SPICES	1	No Quantity							944815			0
S3	2016	2016	2016	2	0	2	Export	724	Spain	ESP	478	Mauritania	MRT								07	COFFEE,TEA,COCOA,SPICES	1	No Quantity							275150			0
S3	2016	2016	2016	2	0	2	Export	724	Spain	ESP	480	Mauritius	MUS								07	COFFEE,TEA,COCOA,SPICES	1	No Quantity							538250			0
S3	2016	2016	2016	2	0	2	Export	724	Spain	ESP	484	Mexico	MEX								07	COFFEE,TEA,COCOA,SPICES	1	No Quantity							23512288			0
S3	2016	2016	2016	2	0	2	Export	724	Spain	ESP	490	Other Asia, nes									07	COFFEE,TEA,COCOA,SPICES	1	No Quantity							2287965			0
S3	2016	2016	2016	2	0	2	Export	724	Spain	ESP	498	Rep. of Moldova	MDA								07	COFFEE,TEA,COCOA,SPICES	1	No Quantity							720369			0
S3	2016	2016	2016	2	0	2	Export	724	Spain	ESP	499	Montenegro	MNE								07	COFFEE,TEA,COCOA,SPICES	1	No Quantity							4732			0
S3	2016	2016	2016	2	0	2	Export	724	Spain	ESP	504	Morocco	MAR								07	COFFEE,TEA,COCOA,SPICES	1	No Quantity							14250072			0
S3	2016	2016	2016	2	0	2	Export	724	Spain	ESP	508	Mozambique	MOZ								07	COFFEE,TEA,COCOA,SPICES	1	No Quantity							972			0
S3	2016	2016	2016	2	0	2	Export	724	Spain	ESP	512	Oman	OMN								07	COFFEE,TEA,COCOA,SPICES	1	No Quantity							916032			0
S3	2016	2016	2016	2	0	2	Export	724	Spain	ESP	516	Namibia	NAM								07	COFFEE,TEA,COCOA,SPICES	1	No Quantity							478			0
S3	2016	2016	2016	2	0	2	Export	724	Spain	ESP	524	Nepal	NPL								07	COFFEE,TEA,COCOA,SPICES	1	No Quantity							49702			0
S3	2016	2016	2016	2	0	2	Export	724	Spain	ESP	528	Netherlands	NLD								07	COFFEE,TEA,COCOA,SPICES	1	No Quantity							50311764			0
S3	2016	2016	2016	2	0	2	Export	724	Spain	ESP	531	Curaçao	CUW								07	COFFEE,TEA,COCOA,SPICES	1	No Quantity							324024			0
S3	2016	2016	2016	2	0	2	Export	724	Spain	ESP	540	New Caledonia	NCL								07	COFFEE,TEA,COCOA,SPICES	1	No Quantity							221049			0
S3	2016	2016	2016	2	0	2	Export	724	Spain	ESP	554	New Zealand	NZL								07	COFFEE,TEA,COCOA,SPICES	1	No Quantity							1370138			0
S3	2016	2016	2016	2	0	2	Export	724	Spain	ESP	558	Nicaragua	NIC								07	COFFEE,TEA,COCOA,SPICES	1	No Quantity							165252			0
S3	2016	2016	2016	2	0	2	Export	724	Spain	ESP	566	Nigeria	NGA								07	COFFEE,TEA,COCOA,SPICES	1	No Quantity							379114			0
S3	2016	2016	2016	2	0	2	Export	724	Spain	ESP	568	Other Europe, nes									07	COFFEE,TEA,COCOA,SPICES	1	No Quantity							10399803			0
S3	2016	2016	2016	2	0	2	Export	724	Spain	ESP	579	Norway	NOR								07	COFFEE,TEA,COCOA,SPICES	1	No Quantity							740384			0
S3	2016	2016	2016	2	0	2	Export	724	Spain	ESP	581	United States Minor Outlying Islands	UMI								07	COFFEE,TEA,COCOA,SPICES	1	No Quantity							21			0
S3	2016	2016	2016	2	0	2	Export	724	Spain	ESP	584	Marshall Isds	MHL								07	COFFEE,TEA,COCOA,SPICES	1	No Quantity							32952			0
S3	2016	2016	2016	2	0	2	Export	724	Spain	ESP	586	Pakistan	PAK								07	COFFEE,TEA,COCOA,SPICES	1	No Quantity							262379			0
S3	2016	2016	2016	2	0	2	Export	724	Spain	ESP	591	Panama	PAN								07	COFFEE,TEA,COCOA,SPICES	1	No Quantity							527693			0
S3	2016	2016	2016	2	0	2	Export	724	Spain	ESP	600	Paraguay	PRY								07	COFFEE,TEA,COCOA,SPICES	1	No Quantity							1864474			0
S3	2016	2016	2016	2	0	2	Export	724	Spain	ESP	604	Peru	PER								07	COFFEE,TEA,COCOA,SPICES	1	No Quantity							5778216			0
S3	2016	2016	2016	2	0	2	Export	724	Spain	ESP	608	Philippines	PHL								07	COFFEE,TEA,COCOA,SPICES	1	No Quantity							1609393			0
S3	2016	2016	2016	2	0	2	Export	724	Spain	ESP	616	Poland	POL								07	COFFEE,TEA,COCOA,SPICES	1	No Quantity							51639897			0
S3	2016	2016	2016	2	0	2	Export	724	Spain	ESP	620	Portugal	PRT								07	COFFEE,TEA,COCOA,SPICES	1	No Quantity							162744086			0
S3	2016	2016	2016	2	0	2	Export	724	Spain	ESP	624	Guinea-Bissau	GNB								07	COFFEE,TEA,COCOA,SPICES	1	No Quantity							28010			0
S3	2016	2016	2016	2	0	2	Export	724	Spain	ESP	634	Qatar	QAT								07	COFFEE,TEA,COCOA,SPICES	1	No Quantity							533576			0
S3	2016	2016	2016	2	0	2	Export	724	Spain	ESP	642	Romania	ROU								07	COFFEE,TEA,COCOA,SPICES	1	No Quantity							12113059			0
S3	2016	2016	2016	2	0	2	Export	724	Spain	ESP	643	Russian Federation	RUS								07	COFFEE,TEA,COCOA,SPICES	1	No Quantity							17015216			0
S3	2016	2016	2016	2	0	2	Export	724	Spain	ESP	659	Saint Kitts and Nevis	KNA								07	COFFEE,TEA,COCOA,SPICES	1	No Quantity							1			0
S3	2016	2016	2016	2	0	2	Export	724	Spain	ESP	662	Saint Lucia	LCA								07	COFFEE,TEA,COCOA,SPICES	1	No Quantity							119			0
S3	2016	2016	2016	2	0	2	Export	724	Spain	ESP	674	San Marino	SMR								07	COFFEE,TEA,COCOA,SPICES	1	No Quantity							69268			0
S3	2016	2016	2016	2	0	2	Export	724	Spain	ESP	678	Sao Tome and Principe	STP								07	COFFEE,TEA,COCOA,SPICES	1	No Quantity							1870			0
S3	2016	2016	2016	2	0	2	Export	724	Spain	ESP	682	Saudi Arabia	SAU								07	COFFEE,TEA,COCOA,SPICES	1	No Quantity							6675686			0
S3	2016	2016	2016	2	0	2	Export	724	Spain	ESP	686	Senegal	SEN								07	COFFEE,TEA,COCOA,SPICES	1	No Quantity							1086327			0
S3	2016	2016	2016	2	0	2	Export	724	Spain	ESP	688	Serbia	SRB								07	COFFEE,TEA,COCOA,SPICES	1	No Quantity							2331489			0
S3	2016	2016	2016	2	0	2	Export	724	Spain	ESP	690	Seychelles	SYC								07	COFFEE,TEA,COCOA,SPICES	1	No Quantity							2063			0
S3	2016	2016	2016	2	0	2	Export	724	Spain	ESP	694	Sierra Leone	SLE								07	COFFEE,TEA,COCOA,SPICES	1	No Quantity							87374			0
S3	2016	2016	2016	2	0	2	Export	724	Spain	ESP	699	India	IND								07	COFFEE,TEA,COCOA,SPICES	1	No Quantity							1732307			0
S3	2016	2016	2016	2	0	2	Export	724	Spain	ESP	702	Singapore	SGP								07	COFFEE,TEA,COCOA,SPICES	1	No Quantity							1816896			0
S3	2016	2016	2016	2	0	2	Export	724	Spain	ESP	703	Slovakia	SVK								07	COFFEE,TEA,COCOA,SPICES	1	No Quantity							6956240			0
S3	2016	2016	2016	2	0	2	Export	724	Spain	ESP	704	Viet Nam	VNM								07	COFFEE,TEA,COCOA,SPICES	1	No Quantity							151709			0
S3	2016	2016	2016	2	0	2	Export	724	Spain	ESP	705	Slovenia	SVN								07	COFFEE,TEA,COCOA,SPICES	1	No Quantity							1132799			0
S3	2016	2016	2016	2	0	2	Export	724	Spain	ESP	706	Somalia	SOM								07	COFFEE,TEA,COCOA,SPICES	1	No Quantity							41695			0
S3	2016	2016	2016	2	0	2	Export	724	Spain	ESP	710	South Africa	ZAF								07	COFFEE,TEA,COCOA,SPICES	1	No Quantity							19018341			0
S3	2016	2016	2016	2	0	2	Export	724	Spain	ESP	716	Zimbabwe	ZWE								07	COFFEE,TEA,COCOA,SPICES	1	No Quantity							406			0
S3	2016	2016	2016	2	0	2	Export	724	Spain	ESP	729	Sudan	SDN								07	COFFEE,TEA,COCOA,SPICES	1	No Quantity							20092			0
S3	2016	2016	2016	2	0	2	Export	724	Spain	ESP	752	Sweden	SWE								07	COFFEE,TEA,COCOA,SPICES	1	No Quantity							25159661			0
S3	2016	2016	2016	2	0	2	Export	724	Spain	ESP	757	Switzerland	CHE								07	COFFEE,TEA,COCOA,SPICES	1	No Quantity							57278436			0
S3	2016	2016	2016	2	0	2	Export	724	Spain	ESP	760	Syria	SYR								07	COFFEE,TEA,COCOA,SPICES	1	No Quantity							3082381			0
S3	2016	2016	2016	2	0	2	Export	724	Spain	ESP	762	Tajikistan	TJK								07	COFFEE,TEA,COCOA,SPICES	1	No Quantity							2875			0
S3	2016	2016	2016	2	0	2	Export	724	Spain	ESP	764	Thailand	THA								07	COFFEE,TEA,COCOA,SPICES	1	No Quantity							2034835			0
S3	2016	2016	2016	2	0	2	Export	724	Spain	ESP	768	Togo	TGO								07	COFFEE,TEA,COCOA,SPICES	1	No Quantity							3716			0
S3	2016	2016	2016	2	0	2	Export	724	Spain	ESP	780	Trinidad and Tobago	TTO								07	COFFEE,TEA,COCOA,SPICES	1	No Quantity							35426			0
S3	2016	2016	2016	2	0	2	Export	724	Spain	ESP	784	United Arab Emirates	ARE								07	COFFEE,TEA,COCOA,SPICES	1	No Quantity							15002432			0
S3	2016	2016	2016	2	0	2	Export	724	Spain	ESP	788	Tunisia	TUN								07	COFFEE,TEA,COCOA,SPICES	1	No Quantity							5542280			0
S3	2016	2016	2016	2	0	2	Export	724	Spain	ESP	792	Turkey	TUR								07	COFFEE,TEA,COCOA,SPICES	1	No Quantity							8794588			0
S3	2016	2016	2016	2	0	2	Export	724	Spain	ESP	795	Turkmenistan	TKM								07	COFFEE,TEA,COCOA,SPICES	1	No Quantity							159459			0
S3	2016	2016	2016	2	0	2	Export	724	Spain	ESP	800	Uganda	UGA								07	COFFEE,TEA,COCOA,SPICES	1	No Quantity							3			0
S3	2016	2016	2016	2	0	2	Export	724	Spain	ESP	804	Ukraine	UKR								07	COFFEE,TEA,COCOA,SPICES	1	No Quantity							5324536			0
S3	2016	2016	2016	2	0	2	Export	724	Spain	ESP	807	North Macedonia	MKD								07	COFFEE,TEA,COCOA,SPICES	1	No Quantity							1203839			0
S3	2016	2016	2016	2	0	2	Export	724	Spain	ESP	818	Egypt	EGY								07	COFFEE,TEA,COCOA,SPICES	1	No Quantity							17246639			0
S3	2016	2016	2016	2	0	2	Export	724	Spain	ESP	826	United Kingdom	GBR								07	COFFEE,TEA,COCOA,SPICES	1	No Quantity							128299587			0
S3	2016	2016	2016	2	0	2	Export	724	Spain	ESP	834	United Rep. of Tanzania	TZA								07	COFFEE,TEA,COCOA,SPICES	1	No Quantity							19786			0
S3	2016	2016	2016	2	0	2	Export	724	Spain	ESP	837	Bunkers									07	COFFEE,TEA,COCOA,SPICES	1	No Quantity							245496			0
S3	2016	2016	2016	2	0	2	Export	724	Spain	ESP	842	USA	USA								07	COFFEE,TEA,COCOA,SPICES	1	No Quantity							93333217			0
S3	2016	2016	2016	2	0	2	Export	724	Spain	ESP	858	Uruguay	URY								07	COFFEE,TEA,COCOA,SPICES	1	No Quantity							1425818			0
S3	2016	2016	2016	2	0	2	Export	724	Spain	ESP	860	Uzbekistan	UZB								07	COFFEE,TEA,COCOA,SPICES	1	No Quantity							270077			0
S3	2016	2016	2016	2	0	2	Export	724	Spain	ESP	862	Venezuela	VEN								07	COFFEE,TEA,COCOA,SPICES	1	No Quantity							264388			0
S3	2016	2016	2016	2	0	2	Export	724	Spain	ESP	887	Yemen	YEM								07	COFFEE,TEA,COCOA,SPICES	1	No Quantity							192803			0
S3	2016	2016	2016	2	0	2	Export	724	Spain	ESP	899	Areas, nes									07	COFFEE,TEA,COCOA,SPICES	1	No Quantity							23457496			0
S3	2016	2016	2016	2	0	2	Export	716	Zimbabwe	ZWE	0	World	WLD								08	ANIMAL FEED STUFF	1	No Quantity							2962300			0
S3	2016	2016	2016	2	0	2	Export	716	Zimbabwe	ZWE	72	Botswana	BWA								08	ANIMAL FEED STUFF	1	No Quantity							1336412			0
S3	2016	2016	2016	2	0	2	Export	716	Zimbabwe	ZWE	508	Mozambique	MOZ								08	ANIMAL FEED STUFF	1	No Quantity							117949			0
S3	2016	2016	2016	2	0	2	Export	716	Zimbabwe	ZWE	710	South Africa	ZAF								08	ANIMAL FEED STUFF	1	No Quantity							1325857			0
S3	2016	2016	2016	2	0	2	Export	716	Zimbabwe	ZWE	724	Spain	ESP								08	ANIMAL FEED STUFF	1	No Quantity							3			0
S3	2016	2016	2016	2	0	2	Export	716	Zimbabwe	ZWE	894	Zambia	ZMB								08	ANIMAL FEED STUFF	1	No Quantity							182079			0
S3	2016	2016	2016	2	0	2	Export	724	Spain	ESP	0	World	WLD								08	ANIMAL FEED STUFF	1	No Quantity							1319071269			0
S3	2016	2016	2016	2	0	2	Export	724	Spain	ESP	4	Afghanistan	AFG								08	ANIMAL FEED STUFF	1	No Quantity							17942			0
S3	2016	2016	2016	2	0	2	Export	724	Spain	ESP	8	Albania	ALB								08	ANIMAL FEED STUFF	1	No Quantity							151275			0
S3	2016	2016	2016	2	0	2	Export	724	Spain	ESP	12	Algeria	DZA								08	ANIMAL FEED STUFF	1	No Quantity							12276745			0
S3	2016	2016	2016	2	0	2	Export	724	Spain	ESP	20	Andorra	AND								08	ANIMAL FEED STUFF	1	No Quantity							3237569			0
S3	2016	2016	2016	2	0	2	Export	724	Spain	ESP	24	Angola	AGO								08	ANIMAL FEED STUFF	1	No Quantity							40592			0
S3	2016	2016	2016	2	0	2	Export	724	Spain	ESP	31	Azerbaijan	AZE								08	ANIMAL FEED STUFF	1	No Quantity							10874			0
S3	2016	2016	2016	2	0	2	Export	724	Spain	ESP	32	Argentina	ARG								08	ANIMAL FEED STUFF	1	No Quantity							537804			0
S3	2016	2016	2016	2	0	2	Export	724	Spain	ESP	36	Australia	AUS								08	ANIMAL FEED STUFF	1	No Quantity							1338761			0
S3	2016	2016	2016	2	0	2	Export	724	Spain	ESP	40	Austria	AUT								08	ANIMAL FEED STUFF	1	No Quantity							3195007			0
S3	2016	2016	2016	2	0	2	Export	724	Spain	ESP	48	Bahrain	BHR								08	ANIMAL FEED STUFF	1	No Quantity							83496			0
S3	2016	2016	2016	2	0	2	Export	724	Spain	ESP	50	Bangladesh	BGD								08	ANIMAL FEED STUFF	1	No Quantity							2482957			0
S3	2016	2016	2016	2	0	2	Export	724	Spain	ESP	56	Belgium	BEL								08	ANIMAL FEED STUFF	1	No Quantity							5766127			0
S3	2016	2016	2016	2	0	2	Export	724	Spain	ESP	68	Bolivia (Plurinational State of)	BOL								08	ANIMAL FEED STUFF	1	No Quantity							547959			0
S3	2016	2016	2016	2	0	2	Export	724	Spain	ESP	70	Bosnia Herzegovina	BIH								08	ANIMAL FEED STUFF	1	No Quantity							129164			0
S3	2016	2016	2016	2	0	2	Export	724	Spain	ESP	76	Brazil	BRA								08	ANIMAL FEED STUFF	1	No Quantity							1810460			0
S3	2016	2016	2016	2	0	2	Export	724	Spain	ESP	96	Brunei Darussalam	BRN								08	ANIMAL FEED STUFF	1	No Quantity							7089			0
S3	2016	2016	2016	2	0	2	Export	724	Spain	ESP	100	Bulgaria	BGR								08	ANIMAL FEED STUFF	1	No Quantity							1998048			0
S3	2016	2016	2016	2	0	2	Export	724	Spain	ESP	104	Myanmar	MMR								08	ANIMAL FEED STUFF	1	No Quantity							823545			0
S3	2016	2016	2016	2	0	2	Export	724	Spain	ESP	112	Belarus	BLR								08	ANIMAL FEED STUFF	1	No Quantity							1177598			0
S3	2016	2016	2016	2	0	2	Export	724	Spain	ESP	116	Cambodia	KHM								08	ANIMAL FEED STUFF	1	No Quantity							28030			0
S3	2016	2016	2016	2	0	2	Export	724	Spain	ESP	120	Cameroon	CMR								08	ANIMAL FEED STUFF	1	No Quantity							132618			0
S3	2016	2016	2016	2	0	2	Export	724	Spain	ESP	124	Canada	CAN								08	ANIMAL FEED STUFF	1	No Quantity							429144			0
S3	2016	2016	2016	2	0	2	Export	724	Spain	ESP	144	Sri Lanka	LKA								08	ANIMAL FEED STUFF	1	No Quantity							701184			0
S3	2016	2016	2016	2	0	2	Export	724	Spain	ESP	152	Chile	CHL								08	ANIMAL FEED STUFF	1	No Quantity							2506028			0
S3	2016	2016	2016	2	0	2	Export	724	Spain	ESP	156	China	CHN								08	ANIMAL FEED STUFF	1	No Quantity							21088950			0
S3	2016	2016	2016	2	0	2	Export	724	Spain	ESP	170	Colombia	COL								08	ANIMAL FEED STUFF	1	No Quantity							4746457			0
S3	2016	2016	2016	2	0	2	Export	724	Spain	ESP	178	Congo	COG								08	ANIMAL FEED STUFF	1	No Quantity							10289			0
S3	2016	2016	2016	2	0	2	Export	724	Spain	ESP	180	Dem. Rep. of the Congo	COD								08	ANIMAL FEED STUFF	1	No Quantity							264			0
S3	2016	2016	2016	2	0	2	Export	724	Spain	ESP	188	Costa Rica	CRI								08	ANIMAL FEED STUFF	1	No Quantity							1904283			0
S3	2016	2016	2016	2	0	2	Export	724	Spain	ESP	191	Croatia	HRV								08	ANIMAL FEED STUFF	1	No Quantity							787673			0
S3	2016	2016	2016	2	0	2	Export	724	Spain	ESP	192	Cuba	CUB								08	ANIMAL FEED STUFF	1	No Quantity							7306170			0
S3	2016	2016	2016	2	0	2	Export	724	Spain	ESP	196	Cyprus	CYP								08	ANIMAL FEED STUFF	1	No Quantity							35141511			0
S3	2016	2016	2016	2	0	2	Export	724	Spain	ESP	203	Czechia	CZE								08	ANIMAL FEED STUFF	1	No Quantity							3615437			0
S3	2016	2016	2016	2	0	2	Export	724	Spain	ESP	204	Benin	BEN								08	ANIMAL FEED STUFF	1	No Quantity							33405			0
S3	2016	2016	2016	2	0	2	Export	724	Spain	ESP	208	Denmark	DNK								08	ANIMAL FEED STUFF	1	No Quantity							2299796			0
S3	2016	2016	2016	2	0	2	Export	724	Spain	ESP	214	Dominican Rep.	DOM								08	ANIMAL FEED STUFF	1	No Quantity							3585290			0
S3	2016	2016	2016	2	0	2	Export	724	Spain	ESP	218	Ecuador	ECU								08	ANIMAL FEED STUFF	1	No Quantity							2980376			0
S3	2016	2016	2016	2	0	2	Export	724	Spain	ESP	222	El Salvador	SLV								08	ANIMAL FEED STUFF	1	No Quantity							632739			0
S3	2016	2016	2016	2	0	2	Export	724	Spain	ESP	226	Equatorial Guinea	GNQ								08	ANIMAL FEED STUFF	1	No Quantity							159002			0
S3	2016	2016	2016	2	0	2	Export	724	Spain	ESP	232	Eritrea	ERI								08	ANIMAL FEED STUFF	1	No Quantity							27472			0
S3	2016	2016	2016	2	0	2	Export	724	Spain	ESP	233	Estonia	EST								08	ANIMAL FEED STUFF	1	No Quantity							1198270			0
S3	2016	2016	2016	2	0	2	Export	724	Spain	ESP	246	Finland	FIN								08	ANIMAL FEED STUFF	1	No Quantity							2883029			0
S3	2016	2016	2016	2	0	2	Export	724	Spain	ESP	251	France	FRA								08	ANIMAL FEED STUFF	1	No Quantity							301148655			0
S3	2016	2016	2016	2	0	2	Export	724	Spain	ESP	258	French Polynesia	PYF								08	ANIMAL FEED STUFF	1	No Quantity							270048			0
S3	2016	2016	2016	2	0	2	Export	724	Spain	ESP	266	Gabon	GAB								08	ANIMAL FEED STUFF	1	No Quantity							38189			0
S3	2016	2016	2016	2	0	2	Export	724	Spain	ESP	268	Georgia	GEO								08	ANIMAL FEED STUFF	1	No Quantity							1977099			0
S3	2016	2016	2016	2	0	2	Export	724	Spain	ESP	270	Gambia	GMB								08	ANIMAL FEED STUFF	1	No Quantity							5114			0
S3	2016	2016	2016	2	0	2	Export	724	Spain	ESP	276	Germany	DEU								08	ANIMAL FEED STUFF	1	No Quantity							43735191			0
S3	2016	2016	2016	2	0	2	Export	724	Spain	ESP	288	Ghana	GHA								08	ANIMAL FEED STUFF	1	No Quantity							185189			0
S3	2016	2016	2016	2	0	2	Export	724	Spain	ESP	292	Gibraltar	GIB								08	ANIMAL FEED STUFF	1	No Quantity							517531			0
S3	2016	2016	2016	2	0	2	Export	724	Spain	ESP	300	Greece	GRC								08	ANIMAL FEED STUFF	1	No Quantity							27695970			0
S3	2016	2016	2016	2	0	2	Export	724	Spain	ESP	320	Guatemala	GTM								08	ANIMAL FEED STUFF	1	No Quantity							2413443			0
S3	2016	2016	2016	2	0	2	Export	724	Spain	ESP	324	Guinea	GIN								08	ANIMAL FEED STUFF	1	No Quantity							39492			0
S3	2016	2016	2016	2	0	2	Export	724	Spain	ESP	340	Honduras	HND								08	ANIMAL FEED STUFF	1	No Quantity							255551			0
S3	2016	2016	2016	2	0	2	Export	724	Spain	ESP	344	China, Hong Kong SAR	HKG								08	ANIMAL FEED STUFF	1	No Quantity							241476			0
S3	2016	2016	2016	2	0	2	Export	724	Spain	ESP	348	Hungary	HUN								08	ANIMAL FEED STUFF	1	No Quantity							7369842			0
S3	2016	2016	2016	2	0	2	Export	724	Spain	ESP	352	Iceland	ISL								08	ANIMAL FEED STUFF	1	No Quantity							309239			0
S3	2016	2016	2016	2	0	2	Export	724	Spain	ESP	360	Indonesia	IDN								08	ANIMAL FEED STUFF	1	No Quantity							1459385			0
S3	2016	2016	2016	2	0	2	Export	724	Spain	ESP	364	Iran	IRN								08	ANIMAL FEED STUFF	1	No Quantity							6223990			0
S3	2016	2016	2016	2	0	2	Export	724	Spain	ESP	368	Iraq	IRQ								08	ANIMAL FEED STUFF	1	No Quantity							445005			0
S3	2016	2016	2016	2	0	2	Export	724	Spain	ESP	372	Ireland	IRL								08	ANIMAL FEED STUFF	1	No Quantity							2404899			0
S3	2016	2016	2016	2	0	2	Export	724	Spain	ESP	376	Israel	ISR								08	ANIMAL FEED STUFF	1	No Quantity							7514100			0
S3	2016	2016	2016	2	0	2	Export	724	Spain	ESP	381	Italy	ITA								08	ANIMAL FEED STUFF	1	No Quantity							123025233			0
S3	2016	2016	2016	2	0	2	Export	724	Spain	ESP	384	Côte d'Ivoire	CIV								08	ANIMAL FEED STUFF	1	No Quantity							1990453			0
S3	2016	2016	2016	2	0	2	Export	724	Spain	ESP	388	Jamaica	JAM								08	ANIMAL FEED STUFF	1	No Quantity							68670			0
S3	2016	2016	2016	2	0	2	Export	724	Spain	ESP	392	Japan	JPN								08	ANIMAL FEED STUFF	1	No Quantity							8039477			0
S3	2016	2016	2016	2	0	2	Export	724	Spain	ESP	398	Kazakhstan	KAZ								08	ANIMAL FEED STUFF	1	No Quantity							87712			0
S3	2016	2016	2016	2	0	2	Export	724	Spain	ESP	400	Jordan	JOR								08	ANIMAL FEED STUFF	1	No Quantity							19347404			0
S3	2016	2016	2016	2	0	2	Export	724	Spain	ESP	404	Kenya	KEN								08	ANIMAL FEED STUFF	1	No Quantity							217036			0
S3	2016	2016	2016	2	0	2	Export	724	Spain	ESP	410	Rep. of Korea	KOR								08	ANIMAL FEED STUFF	1	No Quantity							3161882			0
S3	2016	2016	2016	2	0	2	Export	724	Spain	ESP	414	Kuwait	KWT								08	ANIMAL FEED STUFF	1	No Quantity							3591374			0
S3	2016	2016	2016	2	0	2	Export	724	Spain	ESP	422	Lebanon	LBN								08	ANIMAL FEED STUFF	1	No Quantity							8153007			0
S3	2016	2016	2016	2	0	2	Export	724	Spain	ESP	428	Latvia	LVA								08	ANIMAL FEED STUFF	1	No Quantity							2388648			0
S3	2016	2016	2016	2	0	2	Export	724	Spain	ESP	434	Libya	LBY								08	ANIMAL FEED STUFF	1	No Quantity							842710			0
S3	2016	2016	2016	2	0	2	Export	724	Spain	ESP	440	Lithuania	LTU								08	ANIMAL FEED STUFF	1	No Quantity							687510			0
S3	2016	2016	2016	2	0	2	Export	724	Spain	ESP	442	Luxembourg	LUX								08	ANIMAL FEED STUFF	1	No Quantity							991793			0
S3	2016	2016	2016	2	0	2	Export	724	Spain	ESP	450	Madagascar	MDG								08	ANIMAL FEED STUFF	1	No Quantity							120220			0
S3	2016	2016	2016	2	0	2	Export	724	Spain	ESP	458	Malaysia	MYS								08	ANIMAL FEED STUFF	1	No Quantity							2268229			0
S3	2016	2016	2016	2	0	2	Export	724	Spain	ESP	466	Mali	MLI								08	ANIMAL FEED STUFF	1	No Quantity							44215			0
S3	2016	2016	2016	2	0	2	Export	724	Spain	ESP	470	Malta	MLT								08	ANIMAL FEED STUFF	1	No Quantity							12364808			0
S3	2016	2016	2016	2	0	2	Export	724	Spain	ESP	478	Mauritania	MRT								08	ANIMAL FEED STUFF	1	No Quantity							105643			0
S3	2016	2016	2016	2	0	2	Export	724	Spain	ESP	480	Mauritius	MUS								08	ANIMAL FEED STUFF	1	No Quantity							42737			0
S3	2016	2016	2016	2	0	2	Export	724	Spain	ESP	484	Mexico	MEX								08	ANIMAL FEED STUFF	1	No Quantity							2209289			0
S3	2016	2016	2016	2	0	2	Export	724	Spain	ESP	490	Other Asia, nes									08	ANIMAL FEED STUFF	1	No Quantity							4302704			0
S3	2016	2016	2016	2	0	2	Export	724	Spain	ESP	496	Mongolia	MNG								08	ANIMAL FEED STUFF	1	No Quantity							12394			0
S3	2016	2016	2016	2	0	2	Export	724	Spain	ESP	498	Rep. of Moldova	MDA								08	ANIMAL FEED STUFF	1	No Quantity							125448			0
S3	2016	2016	2016	2	0	2	Export	724	Spain	ESP	504	Morocco	MAR								08	ANIMAL FEED STUFF	1	No Quantity							14708056			0
S3	2016	2016	2016	2	0	2	Export	724	Spain	ESP	508	Mozambique	MOZ								08	ANIMAL FEED STUFF	1	No Quantity							63312			0
S3	2016	2016	2016	2	0	2	Export	724	Spain	ESP	512	Oman	OMN								08	ANIMAL FEED STUFF	1	No Quantity							243499			0
S3	2016	2016	2016	2	0	2	Export	724	Spain	ESP	516	Namibia	NAM								08	ANIMAL FEED STUFF	1	No Quantity							108238			0
S3	2016	2016	2016	2	0	2	Export	724	Spain	ESP	524	Nepal	NPL								08	ANIMAL FEED STUFF	1	No Quantity							102496			0
S3	2016	2016	2016	2	0	2	Export	724	Spain	ESP	528	Netherlands	NLD								08	ANIMAL FEED STUFF	1	No Quantity							32200966			0
S3	2016	2016	2016	2	0	2	Export	724	Spain	ESP	540	New Caledonia	NCL								08	ANIMAL FEED STUFF	1	No Quantity							156265			0
S3	2016	2016	2016	2	0	2	Export	724	Spain	ESP	554	New Zealand	NZL								08	ANIMAL FEED STUFF	1	No Quantity							1240			0
S3	2016	2016	2016	2	0	2	Export	724	Spain	ESP	558	Nicaragua	NIC								08	ANIMAL FEED STUFF	1	No Quantity							171084			0
S3	2016	2016	2016	2	0	2	Export	724	Spain	ESP	566	Nigeria	NGA								08	ANIMAL FEED STUFF	1	No Quantity							254237			0
S3	2016	2016	2016	2	0	2	Export	724	Spain	ESP	579	Norway	NOR								08	ANIMAL FEED STUFF	1	No Quantity							1512976			0
S3	2016	2016	2016	2	0	2	Export	724	Spain	ESP	586	Pakistan	PAK								08	ANIMAL FEED STUFF	1	No Quantity							731229			0
S3	2016	2016	2016	2	0	2	Export	724	Spain	ESP	591	Panama	PAN								08	ANIMAL FEED STUFF	1	No Quantity							1882602			0
S3	2016	2016	2016	2	0	2	Export	724	Spain	ESP	600	Paraguay	PRY								08	ANIMAL FEED STUFF	1	No Quantity							141596			0
S3	2016	2016	2016	2	0	2	Export	724	Spain	ESP	604	Peru	PER								08	ANIMAL FEED STUFF	1	No Quantity							2705978			0
S3	2016	2016	2016	2	0	2	Export	724	Spain	ESP	608	Philippines	PHL								08	ANIMAL FEED STUFF	1	No Quantity							12733737			0
S3	2016	2016	2016	2	0	2	Export	724	Spain	ESP	616	Poland	POL								08	ANIMAL FEED STUFF	1	No Quantity							4938838			0
S3	2016	2016	2016	2	0	2	Export	724	Spain	ESP	620	Portugal	PRT								08	ANIMAL FEED STUFF	1	No Quantity							200032721			0
S3	2016	2016	2016	2	0	2	Export	724	Spain	ESP	634	Qatar	QAT								08	ANIMAL FEED STUFF	1	No Quantity							194049			0
S3	2016	2016	2016	2	0	2	Export	724	Spain	ESP	642	Romania	ROU								08	ANIMAL FEED STUFF	1	No Quantity							9769248			0
S3	2016	2016	2016	2	0	2	Export	724	Spain	ESP	643	Russian Federation	RUS								08	ANIMAL FEED STUFF	1	No Quantity							12774852			0
S3	2016	2016	2016	2	0	2	Export	724	Spain	ESP	674	San Marino	SMR								08	ANIMAL FEED STUFF	1	No Quantity							4455081			0
S3	2016	2016	2016	2	0	2	Export	724	Spain	ESP	682	Saudi Arabia	SAU								08	ANIMAL FEED STUFF	1	No Quantity							43900375			0
S3	2016	2016	2016	2	0	2	Export	724	Spain	ESP	686	Senegal	SEN								08	ANIMAL FEED STUFF	1	No Quantity							526875			0
S3	2016	2016	2016	2	0	2	Export	724	Spain	ESP	688	Serbia	SRB								08	ANIMAL FEED STUFF	1	No Quantity							1274138			0
S3	2016	2016	2016	2	0	2	Export	724	Spain	ESP	699	India	IND								08	ANIMAL FEED STUFF	1	No Quantity							3250388			0
S3	2016	2016	2016	2	0	2	Export	724	Spain	ESP	702	Singapore	SGP								08	ANIMAL FEED STUFF	1	No Quantity							795224			0
S3	2016	2016	2016	2	0	2	Export	724	Spain	ESP	703	Slovakia	SVK								08	ANIMAL FEED STUFF	1	No Quantity							1788881			0
S3	2016	2016	2016	2	0	2	Export	724	Spain	ESP	704	Viet Nam	VNM								08	ANIMAL FEED STUFF	1	No Quantity							6868793			0
S3	2016	2016	2016	2	0	2	Export	724	Spain	ESP	705	Slovenia	SVN								08	ANIMAL FEED STUFF	1	No Quantity							219090			0
S3	2016	2016	2016	2	0	2	Export	724	Spain	ESP	710	South Africa	ZAF								08	ANIMAL FEED STUFF	1	No Quantity							3766579			0
S3	2016	2016	2016	2	0	2	Export	724	Spain	ESP	716	Zimbabwe	ZWE								08	ANIMAL FEED STUFF	1	No Quantity							38			0
S3	2016	2016	2016	2	0	2	Export	724	Spain	ESP	728	South Sudan	SSD								08	ANIMAL FEED STUFF	1	No Quantity							26623			0
S3	2016	2016	2016	2	0	2	Export	724	Spain	ESP	729	Sudan	SDN								08	ANIMAL FEED STUFF	1	No Quantity							1296650			0
S3	2016	2016	2016	2	0	2	Export	724	Spain	ESP	752	Sweden	SWE								08	ANIMAL FEED STUFF	1	No Quantity							2224719			0
S3	2016	2016	2016	2	0	2	Export	724	Spain	ESP	757	Switzerland	CHE								08	ANIMAL FEED STUFF	1	No Quantity							4085620			0
S3	2016	2016	2016	2	0	2	Export	724	Spain	ESP	760	Syria	SYR								08	ANIMAL FEED STUFF	1	No Quantity							84465			0
S3	2016	2016	2016	2	0	2	Export	724	Spain	ESP	764	Thailand	THA								08	ANIMAL FEED STUFF	1	No Quantity							17593036			0
S3	2016	2016	2016	2	0	2	Export	724	Spain	ESP	768	Togo	TGO								08	ANIMAL FEED STUFF	1	No Quantity							28964			0
S3	2016	2016	2016	2	0	2	Export	724	Spain	ESP	784	United Arab Emirates	ARE								08	ANIMAL FEED STUFF	1	No Quantity							125972788			0
S3	2016	2016	2016	2	0	2	Export	724	Spain	ESP	788	Tunisia	TUN								08	ANIMAL FEED STUFF	1	No Quantity							5465206			0
S3	2016	2016	2016	2	0	2	Export	724	Spain	ESP	792	Turkey	TUR								08	ANIMAL FEED STUFF	1	No Quantity							17034867			0
S3	2016	2016	2016	2	0	2	Export	724	Spain	ESP	800	Uganda	UGA								08	ANIMAL FEED STUFF	1	No Quantity							64622			0
S3	2016	2016	2016	2	0	2	Export	724	Spain	ESP	804	Ukraine	UKR								08	ANIMAL FEED STUFF	1	No Quantity							1088146			0
S3	2016	2016	2016	2	0	2	Export	724	Spain	ESP	807	North Macedonia	MKD								08	ANIMAL FEED STUFF	1	No Quantity							391381			0
S3	2016	2016	2016	2	0	2	Export	724	Spain	ESP	818	Egypt	EGY								08	ANIMAL FEED STUFF	1	No Quantity							3634247			0
S3	2016	2016	2016	2	0	2	Export	724	Spain	ESP	826	United Kingdom	GBR								08	ANIMAL FEED STUFF	1	No Quantity							45479072			0
S3	2016	2016	2016	2	0	2	Export	724	Spain	ESP	834	United Rep. of Tanzania	TZA								08	ANIMAL FEED STUFF	1	No Quantity							2421			0
S3	2016	2016	2016	2	0	2	Export	724	Spain	ESP	837	Bunkers									08	ANIMAL FEED STUFF	1	No Quantity							392459			0
S3	2016	2016	2016	2	0	2	Export	724	Spain	ESP	842	USA	USA								08	ANIMAL FEED STUFF	1	No Quantity							3995413			0
S3	2016	2016	2016	2	0	2	Export	724	Spain	ESP	858	Uruguay	URY								08	ANIMAL FEED STUFF	1	No Quantity							1107483			0
S3	2016	2016	2016	2	0	2	Export	724	Spain	ESP	860	Uzbekistan	UZB								08	ANIMAL FEED STUFF	1	No Quantity							2			0
S3	2016	2016	2016	2	0	2	Export	724	Spain	ESP	862	Venezuela	VEN								08	ANIMAL FEED STUFF	1	No Quantity							465517			0
S3	2016	2016	2016	2	0	2	Export	724	Spain	ESP	887	Yemen	YEM								08	ANIMAL FEED STUFF	1	No Quantity							85909			0
S3	2016	2016	2016	2	0	2	Export	724	Spain	ESP	894	Zambia	ZMB								08	ANIMAL FEED STUFF	1	No Quantity							10544			0
S3	2016	2016	2016	2	0	2	Export	716	Zimbabwe	ZWE	0	World	WLD								09	MISC.EDIBLE PRODUCTS ETC	1	No Quantity							2398560			0
S3	2016	2016	2016	2	0	2	Export	716	Zimbabwe	ZWE	56	Belgium	BEL								09	MISC.EDIBLE PRODUCTS ETC	1	No Quantity							159			0
S3	2016	2016	2016	2	0	2	Export	716	Zimbabwe	ZWE	72	Botswana	BWA								09	MISC.EDIBLE PRODUCTS ETC	1	No Quantity							1992			0
S3	2016	2016	2016	2	0	2	Export	716	Zimbabwe	ZWE	124	Canada	CAN								09	MISC.EDIBLE PRODUCTS ETC	1	No Quantity							6000			0
S3	2016	2016	2016	2	0	2	Export	716	Zimbabwe	ZWE	208	Denmark	DNK								09	MISC.EDIBLE PRODUCTS ETC	1	No Quantity							6			0
S3	2016	2016	2016	2	0	2	Export	716	Zimbabwe	ZWE	251	France	FRA								09	MISC.EDIBLE PRODUCTS ETC	1	No Quantity							9160			0
S3	2016	2016	2016	2	0	2	Export	716	Zimbabwe	ZWE	381	Italy	ITA								09	MISC.EDIBLE PRODUCTS ETC	1	No Quantity							75			0
S3	2016	2016	2016	2	0	2	Export	716	Zimbabwe	ZWE	384	Côte d'Ivoire	CIV								09	MISC.EDIBLE PRODUCTS ETC	1	No Quantity							5			0
S3	2016	2016	2016	2	0	2	Export	716	Zimbabwe	ZWE	392	Japan	JPN								09	MISC.EDIBLE PRODUCTS ETC	1	No Quantity							70			0
S3	2016	2016	2016	2	0	2	Export	716	Zimbabwe	ZWE	404	Kenya	KEN								09	MISC.EDIBLE PRODUCTS ETC	1	No Quantity							261			0
S3	2016	2016	2016	2	0	2	Export	716	Zimbabwe	ZWE	454	Malawi	MWI								09	MISC.EDIBLE PRODUCTS ETC	1	No Quantity							81116			0
S3	2016	2016	2016	2	0	2	Export	716	Zimbabwe	ZWE	508	Mozambique	MOZ								09	MISC.EDIBLE PRODUCTS ETC	1	No Quantity							78843			0
S3	2016	2016	2016	2	0	2	Export	716	Zimbabwe	ZWE	528	Netherlands	NLD								09	MISC.EDIBLE PRODUCTS ETC	1	No Quantity							60			0
S3	2016	2016	2016	2	0	2	Export	716	Zimbabwe	ZWE	710	South Africa	ZAF								09	MISC.EDIBLE PRODUCTS ETC	1	No Quantity							511394			0
S3	2016	2016	2016	2	0	2	Export	716	Zimbabwe	ZWE	826	United Kingdom	GBR								09	MISC.EDIBLE PRODUCTS ETC	1	No Quantity							1988			0
S3	2016	2016	2016	2	0	2	Export	716	Zimbabwe	ZWE	894	Zambia	ZMB								09	MISC.EDIBLE PRODUCTS ETC	1	No Quantity							1707431			0
S3	2016	2016	2016	2	0	2	Export	724	Spain	ESP	0	World	WLD								09	MISC.EDIBLE PRODUCTS ETC	1	No Quantity							1746678882			0
S3	2016	2016	2016	2	0	2	Export	724	Spain	ESP	4	Afghanistan	AFG								09	MISC.EDIBLE PRODUCTS ETC	1	No Quantity							33404			0
S3	2016	2016	2016	2	0	2	Export	724	Spain	ESP	8	Albania	ALB								09	MISC.EDIBLE PRODUCTS ETC	1	No Quantity							733387			0
S3	2016	2016	2016	2	0	2	Export	724	Spain	ESP	12	Algeria	DZA								09	MISC.EDIBLE PRODUCTS ETC	1	No Quantity							38552256			0
S3	2016	2016	2016	2	0	2	Export	724	Spain	ESP	20	Andorra	AND								09	MISC.EDIBLE PRODUCTS ETC	1	No Quantity							19838664			0
S3	2016	2016	2016	2	0	2	Export	724	Spain	ESP	24	Angola	AGO								09	MISC.EDIBLE PRODUCTS ETC	1	No Quantity							4223509			0
S3	2016	2016	2016	2	0	2	Export	724	Spain	ESP	28	Antigua and Barbuda	ATG								09	MISC.EDIBLE PRODUCTS ETC	1	No Quantity							15131			0
S3	2016	2016	2016	2	0	2	Export	724	Spain	ESP	31	Azerbaijan	AZE								09	MISC.EDIBLE PRODUCTS ETC	1	No Quantity							165885			0
S3	2016	2016	2016	2	0	2	Export	724	Spain	ESP	32	Argentina	ARG								09	MISC.EDIBLE PRODUCTS ETC	1	No Quantity							1158168			0
S3	2016	2016	2016	2	0	2	Export	724	Spain	ESP	36	Australia	AUS								09	MISC.EDIBLE PRODUCTS ETC	1	No Quantity							3185349			0
S3	2016	2016	2016	2	0	2	Export	724	Spain	ESP	40	Austria	AUT								09	MISC.EDIBLE PRODUCTS ETC	1	No Quantity							2636468			0
S3	2016	2016	2016	2	0	2	Export	724	Spain	ESP	48	Bahrain	BHR								09	MISC.EDIBLE PRODUCTS ETC	1	No Quantity							1285768			0
S3	2016	2016	2016	2	0	2	Export	724	Spain	ESP	50	Bangladesh	BGD								09	MISC.EDIBLE PRODUCTS ETC	1	No Quantity							423329			0
S3	2016	2016	2016	2	0	2	Export	724	Spain	ESP	56	Belgium	BEL								09	MISC.EDIBLE PRODUCTS ETC	1	No Quantity							29464073			0
S3	2016	2016	2016	2	0	2	Export	724	Spain	ESP	68	Bolivia (Plurinational State of)	BOL								09	MISC.EDIBLE PRODUCTS ETC	1	No Quantity							279235			0
S3	2016	2016	2016	2	0	2	Export	724	Spain	ESP	70	Bosnia Herzegovina	BIH								09	MISC.EDIBLE PRODUCTS ETC	1	No Quantity							150802			0
S3	2016	2016	2016	2	0	2	Export	724	Spain	ESP	76	Brazil	BRA								09	MISC.EDIBLE PRODUCTS ETC	1	No Quantity							15051937			0
S3	2016	2016	2016	2	0	2	Export	724	Spain	ESP	96	Brunei Darussalam	BRN								09	MISC.EDIBLE PRODUCTS ETC	1	No Quantity							4716			0
S3	2016	2016	2016	2	0	2	Export	724	Spain	ESP	100	Bulgaria	BGR								09	MISC.EDIBLE PRODUCTS ETC	1	No Quantity							3021149			0
S3	2016	2016	2016	2	0	2	Export	724	Spain	ESP	104	Myanmar	MMR								09	MISC.EDIBLE PRODUCTS ETC	1	No Quantity							171607			0
S3	2016	2016	2016	2	0	2	Export	724	Spain	ESP	112	Belarus	BLR								09	MISC.EDIBLE PRODUCTS ETC	1	No Quantity							42949			0
S3	2016	2016	2016	2	0	2	Export	724	Spain	ESP	116	Cambodia	KHM								09	MISC.EDIBLE PRODUCTS ETC	1	No Quantity							2377892			0
S3	2016	2016	2016	2	0	2	Export	724	Spain	ESP	120	Cameroon	CMR								09	MISC.EDIBLE PRODUCTS ETC	1	No Quantity							2857417			0
S3	2016	2016	2016	2	0	2	Export	724	Spain	ESP	124	Canada	CAN								09	MISC.EDIBLE PRODUCTS ETC	1	No Quantity							4915979			0
S3	2016	2016	2016	2	0	2	Export	724	Spain	ESP	132	Cabo Verde	CPV								09	MISC.EDIBLE PRODUCTS ETC	1	No Quantity							2088488			0
S3	2016	2016	2016	2	0	2	Export	724	Spain	ESP	140	Central African Rep.	CAF								09	MISC.EDIBLE PRODUCTS ETC	1	No Quantity							1931162			0
S3	2016	2016	2016	2	0	2	Export	724	Spain	ESP	144	Sri Lanka	LKA								09	MISC.EDIBLE PRODUCTS ETC	1	No Quantity							298227			0
S3	2016	2016	2016	2	0	2	Export	724	Spain	ESP	148	Chad	TCD								09	MISC.EDIBLE PRODUCTS ETC	1	No Quantity							261078			0
S3	2016	2016	2016	2	0	2	Export	724	Spain	ESP	152	Chile	CHL								09	MISC.EDIBLE PRODUCTS ETC	1	No Quantity							9999632			0
S3	2016	2016	2016	2	0	2	Export	724	Spain	ESP	156	China	CHN								09	MISC.EDIBLE PRODUCTS ETC	1	No Quantity							35288779			0
S3	2016	2016	2016	2	0	2	Export	724	Spain	ESP	170	Colombia	COL								09	MISC.EDIBLE PRODUCTS ETC	1	No Quantity							40413092			0
S3	2016	2016	2016	2	0	2	Export	724	Spain	ESP	174	Comoros	COM								09	MISC.EDIBLE PRODUCTS ETC	1	No Quantity							10757			0
S3	2016	2016	2016	2	0	2	Export	724	Spain	ESP	178	Congo	COG								09	MISC.EDIBLE PRODUCTS ETC	1	No Quantity							284522			0
S3	2016	2016	2016	2	0	2	Export	724	Spain	ESP	180	Dem. Rep. of the Congo	COD								09	MISC.EDIBLE PRODUCTS ETC	1	No Quantity							4901680			0
S3	2016	2016	2016	2	0	2	Export	724	Spain	ESP	188	Costa Rica	CRI								09	MISC.EDIBLE PRODUCTS ETC	1	No Quantity							2952032			0
S3	2016	2016	2016	2	0	2	Export	724	Spain	ESP	191	Croatia	HRV								09	MISC.EDIBLE PRODUCTS ETC	1	No Quantity							957896			0
S3	2016	2016	2016	2	0	2	Export	724	Spain	ESP	192	Cuba	CUB								09	MISC.EDIBLE PRODUCTS ETC	1	No Quantity							12168427			0
S3	2016	2016	2016	2	0	2	Export	724	Spain	ESP	196	Cyprus	CYP								09	MISC.EDIBLE PRODUCTS ETC	1	No Quantity							2516475			0
S3	2016	2016	2016	2	0	2	Export	724	Spain	ESP	203	Czechia	CZE								09	MISC.EDIBLE PRODUCTS ETC	1	No Quantity							15651328			0
S3	2016	2016	2016	2	0	2	Export	724	Spain	ESP	204	Benin	BEN								09	MISC.EDIBLE PRODUCTS ETC	1	No Quantity							1624714			0
S3	2016	2016	2016	2	0	2	Export	724	Spain	ESP	208	Denmark	DNK								09	MISC.EDIBLE PRODUCTS ETC	1	No Quantity							3863854			0
S3	2016	2016	2016	2	0	2	Export	724	Spain	ESP	212	Dominica	DMA								09	MISC.EDIBLE PRODUCTS ETC	1	No Quantity							28326			0
S3	2016	2016	2016	2	0	2	Export	724	Spain	ESP	214	Dominican Rep.	DOM								09	MISC.EDIBLE PRODUCTS ETC	1	No Quantity							7341213			0
S3	2016	2016	2016	2	0	2	Export	724	Spain	ESP	218	Ecuador	ECU								09	MISC.EDIBLE PRODUCTS ETC	1	No Quantity							11991625			0
S3	2016	2016	2016	2	0	2	Export	724	Spain	ESP	222	El Salvador	SLV								09	MISC.EDIBLE PRODUCTS ETC	1	No Quantity							991224			0
S3	2016	2016	2016	2	0	2	Export	724	Spain	ESP	226	Equatorial Guinea	GNQ								09	MISC.EDIBLE PRODUCTS ETC	1	No Quantity							4550117			0
S3	2016	2016	2016	2	0	2	Export	724	Spain	ESP	231	Ethiopia	ETH								09	MISC.EDIBLE PRODUCTS ETC	1	No Quantity							29933			0
S3	2016	2016	2016	2	0	2	Export	724	Spain	ESP	232	Eritrea	ERI								09	MISC.EDIBLE PRODUCTS ETC	1	No Quantity							3334			0
S3	2016	2016	2016	2	0	2	Export	724	Spain	ESP	233	Estonia	EST								09	MISC.EDIBLE PRODUCTS ETC	1	No Quantity							178028			0
S3	2016	2016	2016	2	0	2	Export	724	Spain	ESP	242	Fiji	FJI								09	MISC.EDIBLE PRODUCTS ETC	1	No Quantity							109054			0
S3	2016	2016	2016	2	0	2	Export	724	Spain	ESP	246	Finland	FIN								09	MISC.EDIBLE PRODUCTS ETC	1	No Quantity							6501569			0
S3	2016	2016	2016	2	0	2	Export	724	Spain	ESP	251	France	FRA								09	MISC.EDIBLE PRODUCTS ETC	1	No Quantity							263991961			0
S3	2016	2016	2016	2	0	2	Export	724	Spain	ESP	258	French Polynesia	PYF								09	MISC.EDIBLE PRODUCTS ETC	1	No Quantity							21322			0
S3	2016	2016	2016	2	0	2	Export	724	Spain	ESP	262	Djibouti	DJI								09	MISC.EDIBLE PRODUCTS ETC	1	No Quantity							5329223			0
S3	2016	2016	2016	2	0	2	Export	724	Spain	ESP	266	Gabon	GAB								09	MISC.EDIBLE PRODUCTS ETC	1	No Quantity							102427			0
S3	2016	2016	2016	2	0	2	Export	724	Spain	ESP	268	Georgia	GEO								09	MISC.EDIBLE PRODUCTS ETC	1	No Quantity							425738			0
S3	2016	2016	2016	2	0	2	Export	724	Spain	ESP	270	Gambia	GMB								09	MISC.EDIBLE PRODUCTS ETC	1	No Quantity							1865152			0
S3	2016	2016	2016	2	0	2	Export	724	Spain	ESP	275	State of Palestine	PSE								09	MISC.EDIBLE PRODUCTS ETC	1	No Quantity							45659			0
S3	2016	2016	2016	2	0	2	Export	724	Spain	ESP	276	Germany	DEU								09	MISC.EDIBLE PRODUCTS ETC	1	No Quantity							65393101			0
S3	2016	2016	2016	2	0	2	Export	724	Spain	ESP	288	Ghana	GHA								09	MISC.EDIBLE PRODUCTS ETC	1	No Quantity							1147095			0
S3	2016	2016	2016	2	0	2	Export	724	Spain	ESP	292	Gibraltar	GIB								09	MISC.EDIBLE PRODUCTS ETC	1	No Quantity							2206994			0
S3	2016	2016	2016	2	0	2	Export	724	Spain	ESP	300	Greece	GRC								09	MISC.EDIBLE PRODUCTS ETC	1	No Quantity							15176771			0
S3	2016	2016	2016	2	0	2	Export	724	Spain	ESP	316	Guam	GUM								09	MISC.EDIBLE PRODUCTS ETC	1	No Quantity							2916			0
S3	2016	2016	2016	2	0	2	Export	724	Spain	ESP	320	Guatemala	GTM								09	MISC.EDIBLE PRODUCTS ETC	1	No Quantity							6461647			0
S3	2016	2016	2016	2	0	2	Export	724	Spain	ESP	324	Guinea	GIN								09	MISC.EDIBLE PRODUCTS ETC	1	No Quantity							5318908			0
S3	2016	2016	2016	2	0	2	Export	724	Spain	ESP	328	Guyana	GUY								09	MISC.EDIBLE PRODUCTS ETC	1	No Quantity							254			0
S3	2016	2016	2016	2	0	2	Export	724	Spain	ESP	332	Haiti	HTI								09	MISC.EDIBLE PRODUCTS ETC	1	No Quantity							1097419			0
S3	2016	2016	2016	2	0	2	Export	724	Spain	ESP	340	Honduras	HND								09	MISC.EDIBLE PRODUCTS ETC	1	No Quantity							1588699			0
S3	2016	2016	2016	2	0	2	Export	724	Spain	ESP	344	China, Hong Kong SAR	HKG								09	MISC.EDIBLE PRODUCTS ETC	1	No Quantity							5835789			0
S3	2016	2016	2016	2	0	2	Export	724	Spain	ESP	348	Hungary	HUN								09	MISC.EDIBLE PRODUCTS ETC	1	No Quantity							5995196			0
S3	2016	2016	2016	2	0	2	Export	724	Spain	ESP	352	Iceland	ISL								09	MISC.EDIBLE PRODUCTS ETC	1	No Quantity							260314			0
S3	2016	2016	2016	2	0	2	Export	724	Spain	ESP	360	Indonesia	IDN								09	MISC.EDIBLE PRODUCTS ETC	1	No Quantity							1647875			0
S3	2016	2016	2016	2	0	2	Export	724	Spain	ESP	364	Iran	IRN								09	MISC.EDIBLE PRODUCTS ETC	1	No Quantity							3110666			0
S3	2016	2016	2016	2	0	2	Export	724	Spain	ESP	368	Iraq	IRQ								09	MISC.EDIBLE PRODUCTS ETC	1	No Quantity							7784626			0
S3	2016	2016	2016	2	0	2	Export	724	Spain	ESP	372	Ireland	IRL								09	MISC.EDIBLE PRODUCTS ETC	1	No Quantity							3617379			0
S3	2016	2016	2016	2	0	2	Export	724	Spain	ESP	376	Israel	ISR								09	MISC.EDIBLE PRODUCTS ETC	1	No Quantity							7678663			0
S3	2016	2016	2016	2	0	2	Export	724	Spain	ESP	381	Italy	ITA								09	MISC.EDIBLE PRODUCTS ETC	1	No Quantity							90866579			0
S3	2016	2016	2016	2	0	2	Export	724	Spain	ESP	384	Côte d'Ivoire	CIV								09	MISC.EDIBLE PRODUCTS ETC	1	No Quantity							875219			0
S3	2016	2016	2016	2	0	2	Export	724	Spain	ESP	388	Jamaica	JAM								09	MISC.EDIBLE PRODUCTS ETC	1	No Quantity							51454			0
S3	2016	2016	2016	2	0	2	Export	724	Spain	ESP	392	Japan	JPN								09	MISC.EDIBLE PRODUCTS ETC	1	No Quantity							8543892			0
S3	2016	2016	2016	2	0	2	Export	724	Spain	ESP	398	Kazakhstan	KAZ								09	MISC.EDIBLE PRODUCTS ETC	1	No Quantity							1075639			0
S3	2016	2016	2016	2	0	2	Export	724	Spain	ESP	400	Jordan	JOR								09	MISC.EDIBLE PRODUCTS ETC	1	No Quantity							2157572			0
S3	2016	2016	2016	2	0	2	Export	724	Spain	ESP	404	Kenya	KEN								09	MISC.EDIBLE PRODUCTS ETC	1	No Quantity							4760139			0
S3	2016	2016	2016	2	0	2	Export	724	Spain	ESP	410	Rep. of Korea	KOR								09	MISC.EDIBLE PRODUCTS ETC	1	No Quantity							6678907			0
S3	2016	2016	2016	2	0	2	Export	724	Spain	ESP	414	Kuwait	KWT								09	MISC.EDIBLE PRODUCTS ETC	1	No Quantity							14277715			0
S3	2016	2016	2016	2	0	2	Export	724	Spain	ESP	417	Kyrgyzstan	KGZ								09	MISC.EDIBLE PRODUCTS ETC	1	No Quantity							7560			0
S3	2016	2016	2016	2	0	2	Export	724	Spain	ESP	422	Lebanon	LBN								09	MISC.EDIBLE PRODUCTS ETC	1	No Quantity							7433865			0
S3	2016	2016	2016	2	0	2	Export	724	Spain	ESP	428	Latvia	LVA								09	MISC.EDIBLE PRODUCTS ETC	1	No Quantity							356634			0
S3	2016	2016	2016	2	0	2	Export	724	Spain	ESP	430	Liberia	LBR								09	MISC.EDIBLE PRODUCTS ETC	1	No Quantity							62797			0
S3	2016	2016	2016	2	0	2	Export	724	Spain	ESP	434	Libya	LBY								09	MISC.EDIBLE PRODUCTS ETC	1	No Quantity							5909381			0
S3	2016	2016	2016	2	0	2	Export	724	Spain	ESP	440	Lithuania	LTU								09	MISC.EDIBLE PRODUCTS ETC	1	No Quantity							2533460			0
S3	2016	2016	2016	2	0	2	Export	724	Spain	ESP	442	Luxembourg	LUX								09	MISC.EDIBLE PRODUCTS ETC	1	No Quantity							442558			0
S3	2016	2016	2016	2	0	2	Export	724	Spain	ESP	446	China, Macao SAR	MAC								09	MISC.EDIBLE PRODUCTS ETC	1	No Quantity							17798			0
S3	2016	2016	2016	2	0	2	Export	724	Spain	ESP	450	Madagascar	MDG								09	MISC.EDIBLE PRODUCTS ETC	1	No Quantity							2224643			0
S3	2016	2016	2016	2	0	2	Export	724	Spain	ESP	458	Malaysia	MYS								09	MISC.EDIBLE PRODUCTS ETC	1	No Quantity							4568302			0
S3	2016	2016	2016	2	0	2	Export	724	Spain	ESP	462	Maldives	MDV								09	MISC.EDIBLE PRODUCTS ETC	1	No Quantity							96759			0
S3	2016	2016	2016	2	0	2	Export	724	Spain	ESP	466	Mali	MLI								09	MISC.EDIBLE PRODUCTS ETC	1	No Quantity							9913698			0
S3	2016	2016	2016	2	0	2	Export	724	Spain	ESP	470	Malta	MLT								09	MISC.EDIBLE PRODUCTS ETC	1	No Quantity							2390178			0
S3	2016	2016	2016	2	0	2	Export	724	Spain	ESP	478	Mauritania	MRT								09	MISC.EDIBLE PRODUCTS ETC	1	No Quantity							3579229			0
S3	2016	2016	2016	2	0	2	Export	724	Spain	ESP	480	Mauritius	MUS								09	MISC.EDIBLE PRODUCTS ETC	1	No Quantity							1970773			0
S3	2016	2016	2016	2	0	2	Export	724	Spain	ESP	484	Mexico	MEX								09	MISC.EDIBLE PRODUCTS ETC	1	No Quantity							35925726			0
S3	2016	2016	2016	2	0	2	Export	724	Spain	ESP	490	Other Asia, nes									09	MISC.EDIBLE PRODUCTS ETC	1	No Quantity							16387588			0
S3	2016	2016	2016	2	0	2	Export	724	Spain	ESP	498	Rep. of Moldova	MDA								09	MISC.EDIBLE PRODUCTS ETC	1	No Quantity							252174			0
S3	2016	2016	2016	2	0	2	Export	724	Spain	ESP	499	Montenegro	MNE								09	MISC.EDIBLE PRODUCTS ETC	1	No Quantity							8096			0
S3	2016	2016	2016	2	0	2	Export	724	Spain	ESP	504	Morocco	MAR								09	MISC.EDIBLE PRODUCTS ETC	1	No Quantity							12502416			0
S3	2016	2016	2016	2	0	2	Export	724	Spain	ESP	508	Mozambique	MOZ								09	MISC.EDIBLE PRODUCTS ETC	1	No Quantity							464796			0
S3	2016	2016	2016	2	0	2	Export	724	Spain	ESP	512	Oman	OMN								09	MISC.EDIBLE PRODUCTS ETC	1	No Quantity							3323036			0
S3	2016	2016	2016	2	0	2	Export	724	Spain	ESP	516	Namibia	NAM								09	MISC.EDIBLE PRODUCTS ETC	1	No Quantity							692			0
S3	2016	2016	2016	2	0	2	Export	724	Spain	ESP	524	Nepal	NPL								09	MISC.EDIBLE PRODUCTS ETC	1	No Quantity							49981			0
S3	2016	2016	2016	2	0	2	Export	724	Spain	ESP	528	Netherlands	NLD								09	MISC.EDIBLE PRODUCTS ETC	1	No Quantity							47036132			0
S3	2016	2016	2016	2	0	2	Export	724	Spain	ESP	531	Curaçao	CUW								09	MISC.EDIBLE PRODUCTS ETC	1	No Quantity							106125			0
S3	2016	2016	2016	2	0	2	Export	724	Spain	ESP	533	Aruba	ABW								09	MISC.EDIBLE PRODUCTS ETC	1	No Quantity							41356			0
S3	2016	2016	2016	2	0	2	Export	724	Spain	ESP	540	New Caledonia	NCL								09	MISC.EDIBLE PRODUCTS ETC	1	No Quantity							148445			0
S3	2016	2016	2016	2	0	2	Export	724	Spain	ESP	554	New Zealand	NZL								09	MISC.EDIBLE PRODUCTS ETC	1	No Quantity							219665			0
S3	2016	2016	2016	2	0	2	Export	724	Spain	ESP	558	Nicaragua	NIC								09	MISC.EDIBLE PRODUCTS ETC	1	No Quantity							537209			0
S3	2016	2016	2016	2	0	2	Export	724	Spain	ESP	562	Niger	NER								09	MISC.EDIBLE PRODUCTS ETC	1	No Quantity							988850			0
S3	2016	2016	2016	2	0	2	Export	724	Spain	ESP	566	Nigeria	NGA								09	MISC.EDIBLE PRODUCTS ETC	1	No Quantity							3230605			0
S3	2016	2016	2016	2	0	2	Export	724	Spain	ESP	568	Other Europe, nes									09	MISC.EDIBLE PRODUCTS ETC	1	No Quantity							367653			0
S3	2016	2016	2016	2	0	2	Export	724	Spain	ESP	579	Norway	NOR								09	MISC.EDIBLE PRODUCTS ETC	1	No Quantity							8073589			0
S3	2016	2016	2016	2	0	2	Export	724	Spain	ESP	586	Pakistan	PAK								09	MISC.EDIBLE PRODUCTS ETC	1	No Quantity							1733051			0
S3	2016	2016	2016	2	0	2	Export	724	Spain	ESP	591	Panama	PAN								09	MISC.EDIBLE PRODUCTS ETC	1	No Quantity							5351149			0
S3	2016	2016	2016	2	0	2	Export	724	Spain	ESP	600	Paraguay	PRY								09	MISC.EDIBLE PRODUCTS ETC	1	No Quantity							510591			0
S3	2016	2016	2016	2	0	2	Export	724	Spain	ESP	604	Peru	PER								09	MISC.EDIBLE PRODUCTS ETC	1	No Quantity							16850199			0
S3	2016	2016	2016	2	0	2	Export	724	Spain	ESP	608	Philippines	PHL								09	MISC.EDIBLE PRODUCTS ETC	1	No Quantity							4144257			0
S3	2016	2016	2016	2	0	2	Export	724	Spain	ESP	616	Poland	POL								09	MISC.EDIBLE PRODUCTS ETC	1	No Quantity							10257463			0
S3	2016	2016	2016	2	0	2	Export	724	Spain	ESP	620	Portugal	PRT								09	MISC.EDIBLE PRODUCTS ETC	1	No Quantity							176618254			0
S3	2016	2016	2016	2	0	2	Export	724	Spain	ESP	624	Guinea-Bissau	GNB								09	MISC.EDIBLE PRODUCTS ETC	1	No Quantity							3993704			0
S3	2016	2016	2016	2	0	2	Export	724	Spain	ESP	634	Qatar	QAT								09	MISC.EDIBLE PRODUCTS ETC	1	No Quantity							1751077			0
S3	2016	2016	2016	2	0	2	Export	724	Spain	ESP	642	Romania	ROU								09	MISC.EDIBLE PRODUCTS ETC	1	No Quantity							2845562			0
S3	2016	2016	2016	2	0	2	Export	724	Spain	ESP	643	Russian Federation	RUS								09	MISC.EDIBLE PRODUCTS ETC	1	No Quantity							14384866			0
S3	2016	2016	2016	2	0	2	Export	724	Spain	ESP	674	San Marino	SMR								09	MISC.EDIBLE PRODUCTS ETC	1	No Quantity							59799			0
S3	2016	2016	2016	2	0	2	Export	724	Spain	ESP	678	Sao Tome and Principe	STP								09	MISC.EDIBLE PRODUCTS ETC	1	No Quantity							71697			0
S3	2016	2016	2016	2	0	2	Export	724	Spain	ESP	682	Saudi Arabia	SAU								09	MISC.EDIBLE PRODUCTS ETC	1	No Quantity							126256403			0
S3	2016	2016	2016	2	0	2	Export	724	Spain	ESP	686	Senegal	SEN								09	MISC.EDIBLE PRODUCTS ETC	1	No Quantity							11277940			0
S3	2016	2016	2016	2	0	2	Export	724	Spain	ESP	688	Serbia	SRB								09	MISC.EDIBLE PRODUCTS ETC	1	No Quantity							416386			0
S3	2016	2016	2016	2	0	2	Export	724	Spain	ESP	690	Seychelles	SYC								09	MISC.EDIBLE PRODUCTS ETC	1	No Quantity							20393			0
S3	2016	2016	2016	2	0	2	Export	724	Spain	ESP	694	Sierra Leone	SLE								09	MISC.EDIBLE PRODUCTS ETC	1	No Quantity							503719			0
S3	2016	2016	2016	2	0	2	Export	724	Spain	ESP	699	India	IND								09	MISC.EDIBLE PRODUCTS ETC	1	No Quantity							6592623			0
S3	2016	2016	2016	2	0	2	Export	724	Spain	ESP	702	Singapore	SGP								09	MISC.EDIBLE PRODUCTS ETC	1	No Quantity							4374031			0
S3	2016	2016	2016	2	0	2	Export	724	Spain	ESP	703	Slovakia	SVK								09	MISC.EDIBLE PRODUCTS ETC	1	No Quantity							3145199			0
S3	2016	2016	2016	2	0	2	Export	724	Spain	ESP	704	Viet Nam	VNM								09	MISC.EDIBLE PRODUCTS ETC	1	No Quantity							10374074			0
S3	2016	2016	2016	2	0	2	Export	724	Spain	ESP	705	Slovenia	SVN								09	MISC.EDIBLE PRODUCTS ETC	1	No Quantity							1428538			0
S3	2016	2016	2016	2	0	2	Export	724	Spain	ESP	706	Somalia	SOM								09	MISC.EDIBLE PRODUCTS ETC	1	No Quantity							6170829			0
S3	2016	2016	2016	2	0	2	Export	724	Spain	ESP	710	South Africa	ZAF								09	MISC.EDIBLE PRODUCTS ETC	1	No Quantity							10068316			0
S3	2016	2016	2016	2	0	2	Export	724	Spain	ESP	716	Zimbabwe	ZWE								09	MISC.EDIBLE PRODUCTS ETC	1	No Quantity							2525			0
S3	2016	2016	2016	2	0	2	Export	724	Spain	ESP	728	South Sudan	SSD								09	MISC.EDIBLE PRODUCTS ETC	1	No Quantity							2580724			0
S3	2016	2016	2016	2	0	2	Export	724	Spain	ESP	729	Sudan	SDN								09	MISC.EDIBLE PRODUCTS ETC	1	No Quantity							4412150			0
S3	2016	2016	2016	2	0	2	Export	724	Spain	ESP	732	Western Sahara	ESH								09	MISC.EDIBLE PRODUCTS ETC	1	No Quantity							37761			0
S3	2016	2016	2016	2	0	2	Export	724	Spain	ESP	740	Suriname	SUR								09	MISC.EDIBLE PRODUCTS ETC	1	No Quantity							187169			0
S3	2016	2016	2016	2	0	2	Export	724	Spain	ESP	752	Sweden	SWE								09	MISC.EDIBLE PRODUCTS ETC	1	No Quantity							35448711			0
S3	2016	2016	2016	2	0	2	Export	724	Spain	ESP	757	Switzerland	CHE								09	MISC.EDIBLE PRODUCTS ETC	1	No Quantity							11700430			0
S3	2016	2016	2016	2	0	2	Export	724	Spain	ESP	760	Syria	SYR								09	MISC.EDIBLE PRODUCTS ETC	1	No Quantity							302909			0
S3	2016	2016	2016	2	0	2	Export	724	Spain	ESP	762	Tajikistan	TJK								09	MISC.EDIBLE PRODUCTS ETC	1	No Quantity							144806			0
S3	2016	2016	2016	2	0	2	Export	724	Spain	ESP	764	Thailand	THA								09	MISC.EDIBLE PRODUCTS ETC	1	No Quantity							4358884			0
S3	2016	2016	2016	2	0	2	Export	724	Spain	ESP	768	Togo	TGO								09	MISC.EDIBLE PRODUCTS ETC	1	No Quantity							1329868			0
S3	2016	2016	2016	2	0	2	Export	724	Spain	ESP	780	Trinidad and Tobago	TTO								09	MISC.EDIBLE PRODUCTS ETC	1	No Quantity							526879			0
S3	2016	2016	2016	2	0	2	Export	724	Spain	ESP	784	United Arab Emirates	ARE								09	MISC.EDIBLE PRODUCTS ETC	1	No Quantity							17717106			0
S3	2016	2016	2016	2	0	2	Export	724	Spain	ESP	788	Tunisia	TUN								09	MISC.EDIBLE PRODUCTS ETC	1	No Quantity							3716736			0
S3	2016	2016	2016	2	0	2	Export	724	Spain	ESP	792	Turkey	TUR								09	MISC.EDIBLE PRODUCTS ETC	1	No Quantity							20306686			0
S3	2016	2016	2016	2	0	2	Export	724	Spain	ESP	800	Uganda	UGA								09	MISC.EDIBLE PRODUCTS ETC	1	No Quantity							3530972			0
S3	2016	2016	2016	2	0	2	Export	724	Spain	ESP	804	Ukraine	UKR								09	MISC.EDIBLE PRODUCTS ETC	1	No Quantity							2012270			0
S3	2016	2016	2016	2	0	2	Export	724	Spain	ESP	807	North Macedonia	MKD								09	MISC.EDIBLE PRODUCTS ETC	1	No Quantity							227062			0
S3	2016	2016	2016	2	0	2	Export	724	Spain	ESP	818	Egypt	EGY								09	MISC.EDIBLE PRODUCTS ETC	1	No Quantity							7315887			0
S3	2016	2016	2016	2	0	2	Export	724	Spain	ESP	826	United Kingdom	GBR								09	MISC.EDIBLE PRODUCTS ETC	1	No Quantity							145744509			0
S3	2016	2016	2016	2	0	2	Export	724	Spain	ESP	834	United Rep. of Tanzania	TZA								09	MISC.EDIBLE PRODUCTS ETC	1	No Quantity							22682			0
S3	2016	2016	2016	2	0	2	Export	724	Spain	ESP	837	Bunkers									09	MISC.EDIBLE PRODUCTS ETC	1	No Quantity							20222			0
S3	2016	2016	2016	2	0	2	Export	724	Spain	ESP	842	USA	USA								09	MISC.EDIBLE PRODUCTS ETC	1	No Quantity							46926539			0
S3	2016	2016	2016	2	0	2	Export	724	Spain	ESP	854	Burkina Faso	BFA								09	MISC.EDIBLE PRODUCTS ETC	1	No Quantity							10228288			0
S3	2016	2016	2016	2	0	2	Export	724	Spain	ESP	858	Uruguay	URY								09	MISC.EDIBLE PRODUCTS ETC	1	No Quantity							694839			0
S3	2016	2016	2016	2	0	2	Export	724	Spain	ESP	860	Uzbekistan	UZB								09	MISC.EDIBLE PRODUCTS ETC	1	No Quantity							19212			0
S3	2016	2016	2016	2	0	2	Export	724	Spain	ESP	862	Venezuela	VEN								09	MISC.EDIBLE PRODUCTS ETC	1	No Quantity							2363161			0
S3	2016	2016	2016	2	0	2	Export	724	Spain	ESP	887	Yemen	YEM								09	MISC.EDIBLE PRODUCTS ETC	1	No Quantity							1277261			0
S3	2016	2016	2016	2	0	2	Export	724	Spain	ESP	894	Zambia	ZMB								09	MISC.EDIBLE PRODUCTS ETC	1	No Quantity							3217			0
S3	2016	2016	2016	2	0	2	Export	724	Spain	ESP	899	Areas, nes									09	MISC.EDIBLE PRODUCTS ETC	1	No Quantity							228966			0
S3	2016	2016	2016	2	0	2	Export	716	Zimbabwe	ZWE	0	World	WLD								11	BEVERAGES	1	No Quantity							1327178			0
S3	2016	2016	2016	2	0	2	Export	716	Zimbabwe	ZWE	36	Australia	AUS								11	BEVERAGES	1	No Quantity							8			0
S3	2016	2016	2016	2	0	2	Export	716	Zimbabwe	ZWE	56	Belgium	BEL								11	BEVERAGES	1	No Quantity							394			0
S3	2016	2016	2016	2	0	2	Export	716	Zimbabwe	ZWE	72	Botswana	BWA								11	BEVERAGES	1	No Quantity							27409			0
S3	2016	2016	2016	2	0	2	Export	716	Zimbabwe	ZWE	178	Congo	COG								11	BEVERAGES	1	No Quantity							2200			0
S3	2016	2016	2016	2	0	2	Export	716	Zimbabwe	ZWE	381	Italy	ITA								11	BEVERAGES	1	No Quantity							1			0
S3	2016	2016	2016	2	0	2	Export	716	Zimbabwe	ZWE	404	Kenya	KEN								11	BEVERAGES	1	No Quantity							106			0
S3	2016	2016	2016	2	0	2	Export	716	Zimbabwe	ZWE	454	Malawi	MWI								11	BEVERAGES	1	No Quantity							25399			0
S3	2016	2016	2016	2	0	2	Export	716	Zimbabwe	ZWE	508	Mozambique	MOZ								11	BEVERAGES	1	No Quantity							249695			0
S3	2016	2016	2016	2	0	2	Export	716	Zimbabwe	ZWE	710	South Africa	ZAF								11	BEVERAGES	1	No Quantity							308743			0
S3	2016	2016	2016	2	0	2	Export	716	Zimbabwe	ZWE	826	United Kingdom	GBR								11	BEVERAGES	1	No Quantity							120			0
S3	2016	2016	2016	2	0	2	Export	716	Zimbabwe	ZWE	894	Zambia	ZMB								11	BEVERAGES	1	No Quantity							713102			0
S3	2016	2016	2016	2	0	2	Export	724	Spain	ESP	0	World	WLD								11	BEVERAGES	1	No Quantity							4217945622			0
S3	2016	2016	2016	2	0	2	Export	724	Spain	ESP	4	Afghanistan	AFG								11	BEVERAGES	1	No Quantity							63466			0
S3	2016	2016	2016	2	0	2	Export	724	Spain	ESP	8	Albania	ALB								11	BEVERAGES	1	No Quantity							236500			0
S3	2016	2016	2016	2	0	2	Export	724	Spain	ESP	12	Algeria	DZA								11	BEVERAGES	1	No Quantity							14647393			0
S3	2016	2016	2016	2	0	2	Export	724	Spain	ESP	20	Andorra	AND								11	BEVERAGES	1	No Quantity							51509099			0
S3	2016	2016	2016	2	0	2	Export	724	Spain	ESP	24	Angola	AGO								11	BEVERAGES	1	No Quantity							5508244			0
S3	2016	2016	2016	2	0	2	Export	724	Spain	ESP	28	Antigua and Barbuda	ATG								11	BEVERAGES	1	No Quantity							133321			0
S3	2016	2016	2016	2	0	2	Export	724	Spain	ESP	31	Azerbaijan	AZE								11	BEVERAGES	1	No Quantity							85439			0
S3	2016	2016	2016	2	0	2	Export	724	Spain	ESP	32	Argentina	ARG								11	BEVERAGES	1	No Quantity							1028874			0
S3	2016	2016	2016	2	0	2	Export	724	Spain	ESP	36	Australia	AUS								11	BEVERAGES	1	No Quantity							15361733			0
S3	2016	2016	2016	2	0	2	Export	724	Spain	ESP	40	Austria	AUT								11	BEVERAGES	1	No Quantity							15907378			0
S3	2016	2016	2016	2	0	2	Export	724	Spain	ESP	44	Bahamas	BHS								11	BEVERAGES	1	No Quantity							27234			0
S3	2016	2016	2016	2	0	2	Export	724	Spain	ESP	48	Bahrain	BHR								11	BEVERAGES	1	No Quantity							1031506			0
S3	2016	2016	2016	2	0	2	Export	724	Spain	ESP	50	Bangladesh	BGD								11	BEVERAGES	1	No Quantity							17681			0
S3	2016	2016	2016	2	0	2	Export	724	Spain	ESP	51	Armenia	ARM								11	BEVERAGES	1	No Quantity							9723			0
S3	2016	2016	2016	2	0	2	Export	724	Spain	ESP	52	Barbados	BRB								11	BEVERAGES	1	No Quantity							436153			0
S3	2016	2016	2016	2	0	2	Export	724	Spain	ESP	56	Belgium	BEL								11	BEVERAGES	1	No Quantity							140286702			0
S3	2016	2016	2016	2	0	2	Export	724	Spain	ESP	60	Bermuda	BMU								11	BEVERAGES	1	No Quantity							234080			0
S3	2016	2016	2016	2	0	2	Export	724	Spain	ESP	64	Bhutan	BTN								11	BEVERAGES	1	No Quantity							9724			0
S3	2016	2016	2016	2	0	2	Export	724	Spain	ESP	68	Bolivia (Plurinational State of)	BOL								11	BEVERAGES	1	No Quantity							772372			0
S3	2016	2016	2016	2	0	2	Export	724	Spain	ESP	70	Bosnia Herzegovina	BIH								11	BEVERAGES	1	No Quantity							168773			0
S3	2016	2016	2016	2	0	2	Export	724	Spain	ESP	72	Botswana	BWA								11	BEVERAGES	1	No Quantity							33670			0
S3	2016	2016	2016	2	0	2	Export	724	Spain	ESP	76	Brazil	BRA								11	BEVERAGES	1	No Quantity							18227360			0
S3	2016	2016	2016	2	0	2	Export	724	Spain	ESP	84	Belize	BLZ								11	BEVERAGES	1	No Quantity							24543			0
S3	2016	2016	2016	2	0	2	Export	724	Spain	ESP	92	Br. Virgin Isds	VGB								11	BEVERAGES	1	No Quantity							55066			0
S3	2016	2016	2016	2	0	2	Export	724	Spain	ESP	100	Bulgaria	BGR								11	BEVERAGES	1	No Quantity							4319410			0
S3	2016	2016	2016	2	0	2	Export	724	Spain	ESP	104	Myanmar	MMR								11	BEVERAGES	1	No Quantity							101905			0
S3	2016	2016	2016	2	0	2	Export	724	Spain	ESP	108	Burundi	BDI								11	BEVERAGES	1	No Quantity							36591			0
S3	2016	2016	2016	2	0	2	Export	724	Spain	ESP	112	Belarus	BLR								11	BEVERAGES	1	No Quantity							1485191			0
S3	2016	2016	2016	2	0	2	Export	724	Spain	ESP	116	Cambodia	KHM								11	BEVERAGES	1	No Quantity							250565			0
S3	2016	2016	2016	2	0	2	Export	724	Spain	ESP	120	Cameroon	CMR								11	BEVERAGES	1	No Quantity							3116111			0
S3	2016	2016	2016	2	0	2	Export	724	Spain	ESP	124	Canada	CAN								11	BEVERAGES	1	No Quantity							98790438			0
S3	2016	2016	2016	2	0	2	Export	724	Spain	ESP	132	Cabo Verde	CPV								11	BEVERAGES	1	No Quantity							2377095			0
S3	2016	2016	2016	2	0	2	Export	724	Spain	ESP	136	Cayman Isds	CYM								11	BEVERAGES	1	No Quantity							455583			0
S3	2016	2016	2016	2	0	2	Export	724	Spain	ESP	140	Central African Rep.	CAF								11	BEVERAGES	1	No Quantity							66704			0
S3	2016	2016	2016	2	0	2	Export	724	Spain	ESP	144	Sri Lanka	LKA								11	BEVERAGES	1	No Quantity							218447			0
S3	2016	2016	2016	2	0	2	Export	724	Spain	ESP	148	Chad	TCD								11	BEVERAGES	1	No Quantity							1869237			0
S3	2016	2016	2016	2	0	2	Export	724	Spain	ESP	152	Chile	CHL								11	BEVERAGES	1	No Quantity							8883302			0
S3	2016	2016	2016	2	0	2	Export	724	Spain	ESP	156	China	CHN								11	BEVERAGES	1	No Quantity							215098701			0
S3	2016	2016	2016	2	0	2	Export	724	Spain	ESP	170	Colombia	COL								11	BEVERAGES	1	No Quantity							9288745			0
S3	2016	2016	2016	2	0	2	Export	724	Spain	ESP	174	Comoros	COM								11	BEVERAGES	1	No Quantity							265518			0
S3	2016	2016	2016	2	0	2	Export	724	Spain	ESP	178	Congo	COG								11	BEVERAGES	1	No Quantity							1453361			0
S3	2016	2016	2016	2	0	2	Export	724	Spain	ESP	180	Dem. Rep. of the Congo	COD								11	BEVERAGES	1	No Quantity							693232			0
S3	2016	2016	2016	2	0	2	Export	724	Spain	ESP	188	Costa Rica	CRI								11	BEVERAGES	1	No Quantity							5652541			0
S3	2016	2016	2016	2	0	2	Export	724	Spain	ESP	191	Croatia	HRV								11	BEVERAGES	1	No Quantity							2031515			0
S3	2016	2016	2016	2	0	2	Export	724	Spain	ESP	192	Cuba	CUB								11	BEVERAGES	1	No Quantity							15473361			0
S3	2016	2016	2016	2	0	2	Export	724	Spain	ESP	196	Cyprus	CYP								11	BEVERAGES	1	No Quantity							7595941			0
S3	2016	2016	2016	2	0	2	Export	724	Spain	ESP	203	Czechia	CZE								11	BEVERAGES	1	No Quantity							30090881			0
S3	2016	2016	2016	2	0	2	Export	724	Spain	ESP	204	Benin	BEN								11	BEVERAGES	1	No Quantity							2745524			0
S3	2016	2016	2016	2	0	2	Export	724	Spain	ESP	208	Denmark	DNK								11	BEVERAGES	1	No Quantity							55527227			0
S3	2016	2016	2016	2	0	2	Export	724	Spain	ESP	212	Dominica	DMA								11	BEVERAGES	1	No Quantity							62159			0
S3	2016	2016	2016	2	0	2	Export	724	Spain	ESP	214	Dominican Rep.	DOM								11	BEVERAGES	1	No Quantity							17503260			0
S3	2016	2016	2016	2	0	2	Export	724	Spain	ESP	218	Ecuador	ECU								11	BEVERAGES	1	No Quantity							196919			0
S3	2016	2016	2016	2	0	2	Export	724	Spain	ESP	222	El Salvador	SLV								11	BEVERAGES	1	No Quantity							621446			0
S3	2016	2016	2016	2	0	2	Export	724	Spain	ESP	226	Equatorial Guinea	GNQ								11	BEVERAGES	1	No Quantity							61866476			0
S3	2016	2016	2016	2	0	2	Export	724	Spain	ESP	231	Ethiopia	ETH								11	BEVERAGES	1	No Quantity							174049			0
S3	2016	2016	2016	2	0	2	Export	724	Spain	ESP	233	Estonia	EST								11	BEVERAGES	1	No Quantity							13868935			0
S3	2016	2016	2016	2	0	2	Export	724	Spain	ESP	238	Falkland Isds (Malvinas)	FLK								11	BEVERAGES	1	No Quantity							22026			0
S3	2016	2016	2016	2	0	2	Export	724	Spain	ESP	242	Fiji	FJI								11	BEVERAGES	1	No Quantity							122122			0
S3	2016	2016	2016	2	0	2	Export	724	Spain	ESP	246	Finland	FIN								11	BEVERAGES	1	No Quantity							31461481			0
S3	2016	2016	2016	2	0	2	Export	724	Spain	ESP	251	France	FRA								11	BEVERAGES	1	No Quantity							392824757			0
S3	2016	2016	2016	2	0	2	Export	724	Spain	ESP	258	French Polynesia	PYF								11	BEVERAGES	1	No Quantity							421175			0
S3	2016	2016	2016	2	0	2	Export	724	Spain	ESP	266	Gabon	GAB								11	BEVERAGES	1	No Quantity							2984229			0
S3	2016	2016	2016	2	0	2	Export	724	Spain	ESP	268	Georgia	GEO								11	BEVERAGES	1	No Quantity							2292323			0
S3	2016	2016	2016	2	0	2	Export	724	Spain	ESP	270	Gambia	GMB								11	BEVERAGES	1	No Quantity							513832			0
S3	2016	2016	2016	2	0	2	Export	724	Spain	ESP	275	State of Palestine	PSE								11	BEVERAGES	1	No Quantity							6653			0
S3	2016	2016	2016	2	0	2	Export	724	Spain	ESP	276	Germany	DEU								11	BEVERAGES	1	No Quantity							541215991			0
S3	2016	2016	2016	2	0	2	Export	724	Spain	ESP	288	Ghana	GHA								11	BEVERAGES	1	No Quantity							15223181			0
S3	2016	2016	2016	2	0	2	Export	724	Spain	ESP	292	Gibraltar	GIB								11	BEVERAGES	1	No Quantity							10341905			0
S3	2016	2016	2016	2	0	2	Export	724	Spain	ESP	300	Greece	GRC								11	BEVERAGES	1	No Quantity							9649568			0
S3	2016	2016	2016	2	0	2	Export	724	Spain	ESP	308	Grenada	GRD								11	BEVERAGES	1	No Quantity							26111			0
S3	2016	2016	2016	2	0	2	Export	724	Spain	ESP	316	Guam	GUM								11	BEVERAGES	1	No Quantity							166450			0
S3	2016	2016	2016	2	0	2	Export	724	Spain	ESP	320	Guatemala	GTM								11	BEVERAGES	1	No Quantity							3156433			0
S3	2016	2016	2016	2	0	2	Export	724	Spain	ESP	324	Guinea	GIN								11	BEVERAGES	1	No Quantity							3661645			0
S3	2016	2016	2016	2	0	2	Export	724	Spain	ESP	328	Guyana	GUY								11	BEVERAGES	1	No Quantity							199			0
S3	2016	2016	2016	2	0	2	Export	724	Spain	ESP	332	Haiti	HTI								11	BEVERAGES	1	No Quantity							73602			0
S3	2016	2016	2016	2	0	2	Export	724	Spain	ESP	340	Honduras	HND								11	BEVERAGES	1	No Quantity							351685			0
S3	2016	2016	2016	2	0	2	Export	724	Spain	ESP	344	China, Hong Kong SAR	HKG								11	BEVERAGES	1	No Quantity							17936409			0
S3	2016	2016	2016	2	0	2	Export	724	Spain	ESP	348	Hungary	HUN								11	BEVERAGES	1	No Quantity							3717019			0
S3	2016	2016	2016	2	0	2	Export	724	Spain	ESP	352	Iceland	ISL								11	BEVERAGES	1	No Quantity							2617621			0
S3	2016	2016	2016	2	0	2	Export	724	Spain	ESP	360	Indonesia	IDN								11	BEVERAGES	1	No Quantity							482721			0
S3	2016	2016	2016	2	0	2	Export	724	Spain	ESP	364	Iran	IRN								11	BEVERAGES	1	No Quantity							62			0
S3	2016	2016	2016	2	0	2	Export	724	Spain	ESP	368	Iraq	IRQ								11	BEVERAGES	1	No Quantity							122414			0
S3	2016	2016	2016	2	0	2	Export	724	Spain	ESP	372	Ireland	IRL								11	BEVERAGES	1	No Quantity							31287098			0
S3	2016	2016	2016	2	0	2	Export	724	Spain	ESP	376	Israel	ISR								11	BEVERAGES	1	No Quantity							6294425			0
S3	2016	2016	2016	2	0	2	Export	724	Spain	ESP	381	Italy	ITA								11	BEVERAGES	1	No Quantity							101052056			0
S3	2016	2016	2016	2	0	2	Export	724	Spain	ESP	384	Côte d'Ivoire	CIV								11	BEVERAGES	1	No Quantity							22728245			0
S3	2016	2016	2016	2	0	2	Export	724	Spain	ESP	388	Jamaica	JAM								11	BEVERAGES	1	No Quantity							4059951			0
S3	2016	2016	2016	2	0	2	Export	724	Spain	ESP	392	Japan	JPN								11	BEVERAGES	1	No Quantity							100721100			0
S3	2016	2016	2016	2	0	2	Export	724	Spain	ESP	398	Kazakhstan	KAZ								11	BEVERAGES	1	No Quantity							1195636			0
S3	2016	2016	2016	2	0	2	Export	724	Spain	ESP	400	Jordan	JOR								11	BEVERAGES	1	No Quantity							3405497			0
S3	2016	2016	2016	2	0	2	Export	724	Spain	ESP	404	Kenya	KEN								11	BEVERAGES	1	No Quantity							1661991			0
S3	2016	2016	2016	2	0	2	Export	724	Spain	ESP	408	Dem. People's Rep. of Korea	PRK								11	BEVERAGES	1	No Quantity							12826			0
S3	2016	2016	2016	2	0	2	Export	724	Spain	ESP	410	Rep. of Korea	KOR								11	BEVERAGES	1	No Quantity							16609354			0
S3	2016	2016	2016	2	0	2	Export	724	Spain	ESP	414	Kuwait	KWT								11	BEVERAGES	1	No Quantity							97865			0
S3	2016	2016	2016	2	0	2	Export	724	Spain	ESP	417	Kyrgyzstan	KGZ								11	BEVERAGES	1	No Quantity							168879			0
S3	2016	2016	2016	2	0	2	Export	724	Spain	ESP	418	Lao People's Dem. Rep.	LAO								11	BEVERAGES	1	No Quantity							61854			0
S3	2016	2016	2016	2	0	2	Export	724	Spain	ESP	422	Lebanon	LBN								11	BEVERAGES	1	No Quantity							376098			0
S3	2016	2016	2016	2	0	2	Export	724	Spain	ESP	428	Latvia	LVA								11	BEVERAGES	1	No Quantity							18690022			0
S3	2016	2016	2016	2	0	2	Export	724	Spain	ESP	430	Liberia	LBR								11	BEVERAGES	1	No Quantity							1515211			0
S3	2016	2016	2016	2	0	2	Export	724	Spain	ESP	434	Libya	LBY								11	BEVERAGES	1	No Quantity							3248729			0
S3	2016	2016	2016	2	0	2	Export	724	Spain	ESP	440	Lithuania	LTU								11	BEVERAGES	1	No Quantity							27853100			0
S3	2016	2016	2016	2	0	2	Export	724	Spain	ESP	442	Luxembourg	LUX								11	BEVERAGES	1	No Quantity							4610064			0
S3	2016	2016	2016	2	0	2	Export	724	Spain	ESP	446	China, Macao SAR	MAC								11	BEVERAGES	1	No Quantity							622583			0
S3	2016	2016	2016	2	0	2	Export	724	Spain	ESP	450	Madagascar	MDG								11	BEVERAGES	1	No Quantity							18282			0
S3	2016	2016	2016	2	0	2	Export	724	Spain	ESP	458	Malaysia	MYS								11	BEVERAGES	1	No Quantity							2588741			0
S3	2016	2016	2016	2	0	2	Export	724	Spain	ESP	462	Maldives	MDV								11	BEVERAGES	1	No Quantity							415969			0
S3	2016	2016	2016	2	0	2	Export	724	Spain	ESP	466	Mali	MLI								11	BEVERAGES	1	No Quantity							2109936			0
S3	2016	2016	2016	2	0	2	Export	724	Spain	ESP	470	Malta	MLT								11	BEVERAGES	1	No Quantity							2564513			0
S3	2016	2016	2016	2	0	2	Export	724	Spain	ESP	478	Mauritania	MRT								11	BEVERAGES	1	No Quantity							849998			0
S3	2016	2016	2016	2	0	2	Export	724	Spain	ESP	480	Mauritius	MUS								11	BEVERAGES	1	No Quantity							220256			0
S3	2016	2016	2016	2	0	2	Export	724	Spain	ESP	484	Mexico	MEX								11	BEVERAGES	1	No Quantity							125675390			0
S3	2016	2016	2016	2	0	2	Export	724	Spain	ESP	490	Other Asia, nes									11	BEVERAGES	1	No Quantity							13579405			0
S3	2016	2016	2016	2	0	2	Export	724	Spain	ESP	496	Mongolia	MNG								11	BEVERAGES	1	No Quantity							87864			0
S3	2016	2016	2016	2	0	2	Export	724	Spain	ESP	498	Rep. of Moldova	MDA								11	BEVERAGES	1	No Quantity							40988			0
S3	2016	2016	2016	2	0	2	Export	724	Spain	ESP	499	Montenegro	MNE								11	BEVERAGES	1	No Quantity							96325			0
S3	2016	2016	2016	2	0	2	Export	724	Spain	ESP	504	Morocco	MAR								11	BEVERAGES	1	No Quantity							6598830			0
S3	2016	2016	2016	2	0	2	Export	724	Spain	ESP	508	Mozambique	MOZ								11	BEVERAGES	1	No Quantity							55739			0
S3	2016	2016	2016	2	0	2	Export	724	Spain	ESP	512	Oman	OMN								11	BEVERAGES	1	No Quantity							3608			0
S3	2016	2016	2016	2	0	2	Export	724	Spain	ESP	516	Namibia	NAM								11	BEVERAGES	1	No Quantity							8838			0
S3	2016	2016	2016	2	0	2	Export	724	Spain	ESP	524	Nepal	NPL								11	BEVERAGES	1	No Quantity							343517			0
S3	2016	2016	2016	2	0	2	Export	724	Spain	ESP	528	Netherlands	NLD								11	BEVERAGES	1	No Quantity							175984941			0
S3	2016	2016	2016	2	0	2	Export	724	Spain	ESP	531	Curaçao	CUW								11	BEVERAGES	1	No Quantity							1045538			0
S3	2016	2016	2016	2	0	2	Export	724	Spain	ESP	533	Aruba	ABW								11	BEVERAGES	1	No Quantity							251922			0
S3	2016	2016	2016	2	0	2	Export	724	Spain	ESP	534	Saint Maarten	SXM								11	BEVERAGES	1	No Quantity							336927			0
S3	2016	2016	2016	2	0	2	Export	724	Spain	ESP	535	Bonaire	BES								11	BEVERAGES	1	No Quantity							11965			0
S3	2016	2016	2016	2	0	2	Export	724	Spain	ESP	540	New Caledonia	NCL								11	BEVERAGES	1	No Quantity							1408753			0
S3	2016	2016	2016	2	0	2	Export	724	Spain	ESP	548	Vanuatu	VUT								11	BEVERAGES	1	No Quantity							14711			0
S3	2016	2016	2016	2	0	2	Export	724	Spain	ESP	554	New Zealand	NZL								11	BEVERAGES	1	No Quantity							3275992			0
S3	2016	2016	2016	2	0	2	Export	724	Spain	ESP	558	Nicaragua	NIC								11	BEVERAGES	1	No Quantity							584217			0
S3	2016	2016	2016	2	0	2	Export	724	Spain	ESP	562	Niger	NER								11	BEVERAGES	1	No Quantity							716202			0
S3	2016	2016	2016	2	0	2	Export	724	Spain	ESP	566	Nigeria	NGA								11	BEVERAGES	1	No Quantity							15753468			0
S3	2016	2016	2016	2	0	2	Export	724	Spain	ESP	568	Other Europe, nes									11	BEVERAGES	1	No Quantity							25704773			0
S3	2016	2016	2016	2	0	2	Export	724	Spain	ESP	579	Norway	NOR								11	BEVERAGES	1	No Quantity							30386479			0
S3	2016	2016	2016	2	0	2	Export	724	Spain	ESP	580	N. Mariana Isds	MNP								11	BEVERAGES	1	No Quantity							359			0
S3	2016	2016	2016	2	0	2	Export	724	Spain	ESP	581	United States Minor Outlying Islands	UMI								11	BEVERAGES	1	No Quantity							979			0
S3	2016	2016	2016	2	0	2	Export	724	Spain	ESP	584	Marshall Isds	MHL								11	BEVERAGES	1	No Quantity							255			0
S3	2016	2016	2016	2	0	2	Export	724	Spain	ESP	586	Pakistan	PAK								11	BEVERAGES	1	No Quantity							31477			0
S3	2016	2016	2016	2	0	2	Export	724	Spain	ESP	591	Panama	PAN								11	BEVERAGES	1	No Quantity							8654778			0
S3	2016	2016	2016	2	0	2	Export	724	Spain	ESP	600	Paraguay	PRY								11	BEVERAGES	1	No Quantity							1677164			0
S3	2016	2016	2016	2	0	2	Export	724	Spain	ESP	604	Peru	PER								11	BEVERAGES	1	No Quantity							8359006			0
S3	2016	2016	2016	2	0	2	Export	724	Spain	ESP	608	Philippines	PHL								11	BEVERAGES	1	No Quantity							84380177			0
S3	2016	2016	2016	2	0	2	Export	724	Spain	ESP	616	Poland	POL								11	BEVERAGES	1	No Quantity							28241125			0
S3	2016	2016	2016	2	0	2	Export	724	Spain	ESP	620	Portugal	PRT								11	BEVERAGES	1	No Quantity							239565652			0
S3	2016	2016	2016	2	0	2	Export	724	Spain	ESP	624	Guinea-Bissau	GNB								11	BEVERAGES	1	No Quantity							996551			0
S3	2016	2016	2016	2	0	2	Export	724	Spain	ESP	626	Timor-Leste	TLS								11	BEVERAGES	1	No Quantity							38536			0
S3	2016	2016	2016	2	0	2	Export	724	Spain	ESP	634	Qatar	QAT								11	BEVERAGES	1	No Quantity							707523			0
S3	2016	2016	2016	2	0	2	Export	724	Spain	ESP	642	Romania	ROU								11	BEVERAGES	1	No Quantity							15511247			0
S3	2016	2016	2016	2	0	2	Export	724	Spain	ESP	643	Russian Federation	RUS								11	BEVERAGES	1	No Quantity							69602192			0
S3	2016	2016	2016	2	0	2	Export	724	Spain	ESP	646	Rwanda	RWA								11	BEVERAGES	1	No Quantity							44680			0
S3	2016	2016	2016	2	0	2	Export	724	Spain	ESP	652	Saint Barthélemy	BLM								11	BEVERAGES	1	No Quantity							31458			0
S3	2016	2016	2016	2	0	2	Export	724	Spain	ESP	659	Saint Kitts and Nevis	KNA								11	BEVERAGES	1	No Quantity							106863			0
S3	2016	2016	2016	2	0	2	Export	724	Spain	ESP	660	Anguilla	AIA								11	BEVERAGES	1	No Quantity							18812			0
S3	2016	2016	2016	2	0	2	Export	724	Spain	ESP	662	Saint Lucia	LCA								11	BEVERAGES	1	No Quantity							225560			0
S3	2016	2016	2016	2	0	2	Export	724	Spain	ESP	670	Saint Vincent and the Grenadines	VCT								11	BEVERAGES	1	No Quantity							3566			0
S3	2016	2016	2016	2	0	2	Export	724	Spain	ESP	674	San Marino	SMR								11	BEVERAGES	1	No Quantity							39225			0
S3	2016	2016	2016	2	0	2	Export	724	Spain	ESP	678	Sao Tome and Principe	STP								11	BEVERAGES	1	No Quantity							63450			0
S3	2016	2016	2016	2	0	2	Export	724	Spain	ESP	682	Saudi Arabia	SAU								11	BEVERAGES	1	No Quantity							574247			0
S3	2016	2016	2016	2	0	2	Export	724	Spain	ESP	686	Senegal	SEN								11	BEVERAGES	1	No Quantity							3359077			0
S3	2016	2016	2016	2	0	2	Export	724	Spain	ESP	688	Serbia	SRB								11	BEVERAGES	1	No Quantity							993061			0
S3	2016	2016	2016	2	0	2	Export	724	Spain	ESP	690	Seychelles	SYC								11	BEVERAGES	1	No Quantity							72413			0
S3	2016	2016	2016	2	0	2	Export	724	Spain	ESP	694	Sierra Leone	SLE								11	BEVERAGES	1	No Quantity							751551			0
S3	2016	2016	2016	2	0	2	Export	724	Spain	ESP	699	India	IND								11	BEVERAGES	1	No Quantity							1238744			0
S3	2016	2016	2016	2	0	2	Export	724	Spain	ESP	702	Singapore	SGP								11	BEVERAGES	1	No Quantity							7360671			0
S3	2016	2016	2016	2	0	2	Export	724	Spain	ESP	703	Slovakia	SVK								11	BEVERAGES	1	No Quantity							6347725			0
S3	2016	2016	2016	2	0	2	Export	724	Spain	ESP	704	Viet Nam	VNM								11	BEVERAGES	1	No Quantity							2277143			0
S3	2016	2016	2016	2	0	2	Export	724	Spain	ESP	705	Slovenia	SVN								11	BEVERAGES	1	No Quantity							2143276			0
S3	2016	2016	2016	2	0	2	Export	724	Spain	ESP	706	Somalia	SOM								11	BEVERAGES	1	No Quantity							85256			0
S3	2016	2016	2016	2	0	2	Export	724	Spain	ESP	710	South Africa	ZAF								11	BEVERAGES	1	No Quantity							4598167			0
S3	2016	2016	2016	2	0	2	Export	724	Spain	ESP	716	Zimbabwe	ZWE								11	BEVERAGES	1	No Quantity							12780			0
S3	2016	2016	2016	2	0	2	Export	724	Spain	ESP	740	Suriname	SUR								11	BEVERAGES	1	No Quantity							50136			0
S3	2016	2016	2016	2	0	2	Export	724	Spain	ESP	752	Sweden	SWE								11	BEVERAGES	1	No Quantity							68256140			0
S3	2016	2016	2016	2	0	2	Export	724	Spain	ESP	757	Switzerland	CHE								11	BEVERAGES	1	No Quantity							151766127			0
S3	2016	2016	2016	2	0	2	Export	724	Spain	ESP	760	Syria	SYR								11	BEVERAGES	1	No Quantity							32377			0
S3	2016	2016	2016	2	0	2	Export	724	Spain	ESP	764	Thailand	THA								11	BEVERAGES	1	No Quantity							2080185			0
S3	2016	2016	2016	2	0	2	Export	724	Spain	ESP	768	Togo	TGO								11	BEVERAGES	1	No Quantity							4622303			0
S3	2016	2016	2016	2	0	2	Export	724	Spain	ESP	776	Tonga	TON								11	BEVERAGES	1	No Quantity							2577			0
S3	2016	2016	2016	2	0	2	Export	724	Spain	ESP	780	Trinidad and Tobago	TTO								11	BEVERAGES	1	No Quantity							391935			0
S3	2016	2016	2016	2	0	2	Export	724	Spain	ESP	784	United Arab Emirates	ARE								11	BEVERAGES	1	No Quantity							7986713			0
S3	2016	2016	2016	2	0	2	Export	724	Spain	ESP	788	Tunisia	TUN								11	BEVERAGES	1	No Quantity							71117			0
S3	2016	2016	2016	2	0	2	Export	724	Spain	ESP	792	Turkey	TUR								11	BEVERAGES	1	No Quantity							1992090			0
S3	2016	2016	2016	2	0	2	Export	724	Spain	ESP	795	Turkmenistan	TKM								11	BEVERAGES	1	No Quantity							7722			0
S3	2016	2016	2016	2	0	2	Export	724	Spain	ESP	796	Turks and Caicos Isds	TCA								11	BEVERAGES	1	No Quantity							52660			0
S3	2016	2016	2016	2	0	2	Export	724	Spain	ESP	800	Uganda	UGA								11	BEVERAGES	1	No Quantity							125609			0
S3	2016	2016	2016	2	0	2	Export	724	Spain	ESP	804	Ukraine	UKR								11	BEVERAGES	1	No Quantity							6871470			0
S3	2016	2016	2016	2	0	2	Export	724	Spain	ESP	807	North Macedonia	MKD								11	BEVERAGES	1	No Quantity							7386			0
S3	2016	2016	2016	2	0	2	Export	724	Spain	ESP	818	Egypt	EGY								11	BEVERAGES	1	No Quantity							9818			0
S3	2016	2016	2016	2	0	2	Export	724	Spain	ESP	826	United Kingdom	GBR								11	BEVERAGES	1	No Quantity							435410311			0
S3	2016	2016	2016	2	0	2	Export	724	Spain	ESP	834	United Rep. of Tanzania	TZA								11	BEVERAGES	1	No Quantity							407033			0
S3	2016	2016	2016	2	0	2	Export	724	Spain	ESP	837	Bunkers									11	BEVERAGES	1	No Quantity							10759526			0
S3	2016	2016	2016	2	0	2	Export	724	Spain	ESP	842	USA	USA								11	BEVERAGES	1	No Quantity							366401095			0
S3	2016	2016	2016	2	0	2	Export	724	Spain	ESP	854	Burkina Faso	BFA								11	BEVERAGES	1	No Quantity							4788892			0
S3	2016	2016	2016	2	0	2	Export	724	Spain	ESP	858	Uruguay	URY								11	BEVERAGES	1	No Quantity							3756099			0
S3	2016	2016	2016	2	0	2	Export	724	Spain	ESP	862	Venezuela	VEN								11	BEVERAGES	1	No Quantity							1800587			0
S3	2016	2016	2016	2	0	2	Export	724	Spain	ESP	882	Samoa	WSM								11	BEVERAGES	1	No Quantity							10748			0
S3	2016	2016	2016	2	0	2	Export	724	Spain	ESP	887	Yemen	YEM								11	BEVERAGES	1	No Quantity							40003			0
S3	2016	2016	2016	2	0	2	Export	724	Spain	ESP	894	Zambia	ZMB								11	BEVERAGES	1	No Quantity							11556			0
S3	2016	2016	2016	2	0	2	Export	724	Spain	ESP	899	Areas, nes									11	BEVERAGES	1	No Quantity							37723970			0
S3	2016	2016	2016	2	0	2	Export	716	Zimbabwe	ZWE	0	World	WLD								12	TOBACCO,TOBACCO MANUFACT	1	No Quantity							927040540			0
S3	2016	2016	2016	2	0	2	Export	716	Zimbabwe	ZWE	72	Botswana	BWA								12	TOBACCO,TOBACCO MANUFACT	1	No Quantity							1027516			0
S3	2016	2016	2016	2	0	2	Export	716	Zimbabwe	ZWE	76	Brazil	BRA								12	TOBACCO,TOBACCO MANUFACT	1	No Quantity							1826			0
S3	2016	2016	2016	2	0	2	Export	716	Zimbabwe	ZWE	156	China	CHN								12	TOBACCO,TOBACCO MANUFACT	1	No Quantity							175			0
S3	2016	2016	2016	2	0	2	Export	716	Zimbabwe	ZWE	178	Congo	COG								12	TOBACCO,TOBACCO MANUFACT	1	No Quantity							66509			0
S3	2016	2016	2016	2	0	2	Export	716	Zimbabwe	ZWE	251	France	FRA								12	TOBACCO,TOBACCO MANUFACT	1	No Quantity							3			0
S3	2016	2016	2016	2	0	2	Export	716	Zimbabwe	ZWE	276	Germany	DEU								12	TOBACCO,TOBACCO MANUFACT	1	No Quantity							720			0
S3	2016	2016	2016	2	0	2	Export	716	Zimbabwe	ZWE	300	Greece	GRC								12	TOBACCO,TOBACCO MANUFACT	1	No Quantity							7			0
S3	2016	2016	2016	2	0	2	Export	716	Zimbabwe	ZWE	344	China, Hong Kong SAR	HKG								12	TOBACCO,TOBACCO MANUFACT	1	No Quantity							97			0
S3	2016	2016	2016	2	0	2	Export	716	Zimbabwe	ZWE	360	Indonesia	IDN								12	TOBACCO,TOBACCO MANUFACT	1	No Quantity							52			0
S3	2016	2016	2016	2	0	2	Export	716	Zimbabwe	ZWE	364	Iran	IRN								12	TOBACCO,TOBACCO MANUFACT	1	No Quantity							1436			0
S3	2016	2016	2016	2	0	2	Export	716	Zimbabwe	ZWE	381	Italy	ITA								12	TOBACCO,TOBACCO MANUFACT	1	No Quantity							1			0
S3	2016	2016	2016	2	0	2	Export	716	Zimbabwe	ZWE	388	Jamaica	JAM								12	TOBACCO,TOBACCO MANUFACT	1	No Quantity							1905			0
S3	2016	2016	2016	2	0	2	Export	716	Zimbabwe	ZWE	404	Kenya	KEN								12	TOBACCO,TOBACCO MANUFACT	1	No Quantity							5001			0
S3	2016	2016	2016	2	0	2	Export	716	Zimbabwe	ZWE	410	Rep. of Korea	KOR								12	TOBACCO,TOBACCO MANUFACT	1	No Quantity							10			0
S3	2016	2016	2016	2	0	2	Export	716	Zimbabwe	ZWE	417	Kyrgyzstan	KGZ								12	TOBACCO,TOBACCO MANUFACT	1	No Quantity							66			0
S3	2016	2016	2016	2	0	2	Export	716	Zimbabwe	ZWE	422	Lebanon	LBN								12	TOBACCO,TOBACCO MANUFACT	1	No Quantity							205			0
S3	2016	2016	2016	2	0	2	Export	716	Zimbabwe	ZWE	426	Lesotho	LSO								12	TOBACCO,TOBACCO MANUFACT	1	No Quantity							15			0
S3	2016	2016	2016	2	0	2	Export	716	Zimbabwe	ZWE	450	Madagascar	MDG								12	TOBACCO,TOBACCO MANUFACT	1	No Quantity							24150			0
S3	2016	2016	2016	2	0	2	Export	716	Zimbabwe	ZWE	454	Malawi	MWI								12	TOBACCO,TOBACCO MANUFACT	1	No Quantity							67506			0
S3	2016	2016	2016	2	0	2	Export	716	Zimbabwe	ZWE	490	Other Asia, nes									12	TOBACCO,TOBACCO MANUFACT	1	No Quantity							36			0
S3	2016	2016	2016	2	0	2	Export	716	Zimbabwe	ZWE	508	Mozambique	MOZ								12	TOBACCO,TOBACCO MANUFACT	1	No Quantity							78070505			0
S3	2016	2016	2016	2	0	2	Export	716	Zimbabwe	ZWE	600	Paraguay	PRY								12	TOBACCO,TOBACCO MANUFACT	1	No Quantity							1			0
S3	2016	2016	2016	2	0	2	Export	716	Zimbabwe	ZWE	608	Philippines	PHL								12	TOBACCO,TOBACCO MANUFACT	1	No Quantity							96			0
S3	2016	2016	2016	2	0	2	Export	716	Zimbabwe	ZWE	702	Singapore	SGP								12	TOBACCO,TOBACCO MANUFACT	1	No Quantity							201			0
S3	2016	2016	2016	2	0	2	Export	716	Zimbabwe	ZWE	704	Viet Nam	VNM								12	TOBACCO,TOBACCO MANUFACT	1	No Quantity							17			0
S3	2016	2016	2016	2	0	2	Export	716	Zimbabwe	ZWE	710	South Africa	ZAF								12	TOBACCO,TOBACCO MANUFACT	1	No Quantity							843841994			0
S3	2016	2016	2016	2	0	2	Export	716	Zimbabwe	ZWE	724	Spain	ESP								12	TOBACCO,TOBACCO MANUFACT	1	No Quantity							43700			0
S3	2016	2016	2016	2	0	2	Export	716	Zimbabwe	ZWE	729	Sudan	SDN								12	TOBACCO,TOBACCO MANUFACT	1	No Quantity							324208			0
S3	2016	2016	2016	2	0	2	Export	716	Zimbabwe	ZWE	748	Swaziland	SWZ								12	TOBACCO,TOBACCO MANUFACT	1	No Quantity							141008			0
S3	2016	2016	2016	2	0	2	Export	716	Zimbabwe	ZWE	784	United Arab Emirates	ARE								12	TOBACCO,TOBACCO MANUFACT	1	No Quantity							169375			0
S3	2016	2016	2016	2	0	2	Export	716	Zimbabwe	ZWE	788	Tunisia	TUN								12	TOBACCO,TOBACCO MANUFACT	1	No Quantity							797680			0
S3	2016	2016	2016	2	0	2	Export	716	Zimbabwe	ZWE	826	United Kingdom	GBR								12	TOBACCO,TOBACCO MANUFACT	1	No Quantity							512			0
S3	2016	2016	2016	2	0	2	Export	716	Zimbabwe	ZWE	842	USA	USA								12	TOBACCO,TOBACCO MANUFACT	1	No Quantity							20			0
S3	2016	2016	2016	2	0	2	Export	716	Zimbabwe	ZWE	894	Zambia	ZMB								12	TOBACCO,TOBACCO MANUFACT	1	No Quantity							2453989			0
S3	2016	2016	2016	2	0	2	Export	724	Spain	ESP	0	World	WLD								12	TOBACCO,TOBACCO MANUFACT	1	No Quantity							272830801			0
S3	2016	2016	2016	2	0	2	Export	724	Spain	ESP	8	Albania	ALB								12	TOBACCO,TOBACCO MANUFACT	1	No Quantity							15297			0
S3	2016	2016	2016	2	0	2	Export	724	Spain	ESP	12	Algeria	DZA								12	TOBACCO,TOBACCO MANUFACT	1	No Quantity							60548			0
S3	2016	2016	2016	2	0	2	Export	724	Spain	ESP	20	Andorra	AND								12	TOBACCO,TOBACCO MANUFACT	1	No Quantity							1361170			0
S3	2016	2016	2016	2	0	2	Export	724	Spain	ESP	24	Angola	AGO								12	TOBACCO,TOBACCO MANUFACT	1	No Quantity							2976			0
S3	2016	2016	2016	2	0	2	Export	724	Spain	ESP	28	Antigua and Barbuda	ATG								12	TOBACCO,TOBACCO MANUFACT	1	No Quantity							13252			0
S3	2016	2016	2016	2	0	2	Export	724	Spain	ESP	32	Argentina	ARG								12	TOBACCO,TOBACCO MANUFACT	1	No Quantity							107082			0
S3	2016	2016	2016	2	0	2	Export	724	Spain	ESP	36	Australia	AUS								12	TOBACCO,TOBACCO MANUFACT	1	No Quantity							1294			0
S3	2016	2016	2016	2	0	2	Export	724	Spain	ESP	40	Austria	AUT								12	TOBACCO,TOBACCO MANUFACT	1	No Quantity							5399100			0
S3	2016	2016	2016	2	0	2	Export	724	Spain	ESP	44	Bahamas	BHS								12	TOBACCO,TOBACCO MANUFACT	1	No Quantity							2630			0
S3	2016	2016	2016	2	0	2	Export	724	Spain	ESP	51	Armenia	ARM								12	TOBACCO,TOBACCO MANUFACT	1	No Quantity							14126			0
S3	2016	2016	2016	2	0	2	Export	724	Spain	ESP	52	Barbados	BRB								12	TOBACCO,TOBACCO MANUFACT	1	No Quantity							31991			0
S3	2016	2016	2016	2	0	2	Export	724	Spain	ESP	56	Belgium	BEL								12	TOBACCO,TOBACCO MANUFACT	1	No Quantity							7892231			0
S3	2016	2016	2016	2	0	2	Export	724	Spain	ESP	60	Bermuda	BMU								12	TOBACCO,TOBACCO MANUFACT	1	No Quantity							14821			0
S3	2016	2016	2016	2	0	2	Export	724	Spain	ESP	76	Brazil	BRA								12	TOBACCO,TOBACCO MANUFACT	1	No Quantity							89834			0
S3	2016	2016	2016	2	0	2	Export	724	Spain	ESP	84	Belize	BLZ								12	TOBACCO,TOBACCO MANUFACT	1	No Quantity							7652			0
S3	2016	2016	2016	2	0	2	Export	724	Spain	ESP	92	Br. Virgin Isds	VGB								12	TOBACCO,TOBACCO MANUFACT	1	No Quantity							12669			0
S3	2016	2016	2016	2	0	2	Export	724	Spain	ESP	100	Bulgaria	BGR								12	TOBACCO,TOBACCO MANUFACT	1	No Quantity							266399			0
S3	2016	2016	2016	2	0	2	Export	724	Spain	ESP	116	Cambodia	KHM								12	TOBACCO,TOBACCO MANUFACT	1	No Quantity							764			0
S3	2016	2016	2016	2	0	2	Export	724	Spain	ESP	124	Canada	CAN								12	TOBACCO,TOBACCO MANUFACT	1	No Quantity							5584			0
S3	2016	2016	2016	2	0	2	Export	724	Spain	ESP	132	Cabo Verde	CPV								12	TOBACCO,TOBACCO MANUFACT	1	No Quantity							330730			0
S3	2016	2016	2016	2	0	2	Export	724	Spain	ESP	152	Chile	CHL								12	TOBACCO,TOBACCO MANUFACT	1	No Quantity							38486			0
S3	2016	2016	2016	2	0	2	Export	724	Spain	ESP	156	China	CHN								12	TOBACCO,TOBACCO MANUFACT	1	No Quantity							1087			0
S3	2016	2016	2016	2	0	2	Export	724	Spain	ESP	170	Colombia	COL								12	TOBACCO,TOBACCO MANUFACT	1	No Quantity							528			0
S3	2016	2016	2016	2	0	2	Export	724	Spain	ESP	180	Dem. Rep. of the Congo	COD								12	TOBACCO,TOBACCO MANUFACT	1	No Quantity							371026			0
S3	2016	2016	2016	2	0	2	Export	724	Spain	ESP	191	Croatia	HRV								12	TOBACCO,TOBACCO MANUFACT	1	No Quantity							45918			0
S3	2016	2016	2016	2	0	2	Export	724	Spain	ESP	192	Cuba	CUB								12	TOBACCO,TOBACCO MANUFACT	1	No Quantity							598			0
S3	2016	2016	2016	2	0	2	Export	724	Spain	ESP	196	Cyprus	CYP								12	TOBACCO,TOBACCO MANUFACT	1	No Quantity							3289481			0
S3	2016	2016	2016	2	0	2	Export	724	Spain	ESP	203	Czechia	CZE								12	TOBACCO,TOBACCO MANUFACT	1	No Quantity							1224795			0
S3	2016	2016	2016	2	0	2	Export	724	Spain	ESP	208	Denmark	DNK								12	TOBACCO,TOBACCO MANUFACT	1	No Quantity							1266			0
S3	2016	2016	2016	2	0	2	Export	724	Spain	ESP	214	Dominican Rep.	DOM								12	TOBACCO,TOBACCO MANUFACT	1	No Quantity							1031			0
S3	2016	2016	2016	2	0	2	Export	724	Spain	ESP	218	Ecuador	ECU								12	TOBACCO,TOBACCO MANUFACT	1	No Quantity							18			0
S3	2016	2016	2016	2	0	2	Export	724	Spain	ESP	222	El Salvador	SLV								12	TOBACCO,TOBACCO MANUFACT	1	No Quantity							5164			0
S3	2016	2016	2016	2	0	2	Export	724	Spain	ESP	226	Equatorial Guinea	GNQ								12	TOBACCO,TOBACCO MANUFACT	1	No Quantity							140889			0
S3	2016	2016	2016	2	0	2	Export	724	Spain	ESP	233	Estonia	EST								12	TOBACCO,TOBACCO MANUFACT	1	No Quantity							110243			0
S3	2016	2016	2016	2	0	2	Export	724	Spain	ESP	238	Falkland Isds (Malvinas)	FLK								12	TOBACCO,TOBACCO MANUFACT	1	No Quantity							92877			0
S3	2016	2016	2016	2	0	2	Export	724	Spain	ESP	242	Fiji	FJI								12	TOBACCO,TOBACCO MANUFACT	1	No Quantity							298			0
S3	2016	2016	2016	2	0	2	Export	724	Spain	ESP	246	Finland	FIN								12	TOBACCO,TOBACCO MANUFACT	1	No Quantity							7554			0
S3	2016	2016	2016	2	0	2	Export	724	Spain	ESP	251	France	FRA								12	TOBACCO,TOBACCO MANUFACT	1	No Quantity							30521364			0
S3	2016	2016	2016	2	0	2	Export	724	Spain	ESP	258	French Polynesia	PYF								12	TOBACCO,TOBACCO MANUFACT	1	No Quantity							126			0
S3	2016	2016	2016	2	0	2	Export	724	Spain	ESP	268	Georgia	GEO								12	TOBACCO,TOBACCO MANUFACT	1	No Quantity							16320			0
S3	2016	2016	2016	2	0	2	Export	724	Spain	ESP	276	Germany	DEU								12	TOBACCO,TOBACCO MANUFACT	1	No Quantity							31096323			0
S3	2016	2016	2016	2	0	2	Export	724	Spain	ESP	292	Gibraltar	GIB								12	TOBACCO,TOBACCO MANUFACT	1	No Quantity							4102235			0
S3	2016	2016	2016	2	0	2	Export	724	Spain	ESP	300	Greece	GRC								12	TOBACCO,TOBACCO MANUFACT	1	No Quantity							2062714			0
S3	2016	2016	2016	2	0	2	Export	724	Spain	ESP	320	Guatemala	GTM								12	TOBACCO,TOBACCO MANUFACT	1	No Quantity							6366			0
S3	2016	2016	2016	2	0	2	Export	724	Spain	ESP	328	Guyana	GUY								12	TOBACCO,TOBACCO MANUFACT	1	No Quantity							80			0
S3	2016	2016	2016	2	0	2	Export	724	Spain	ESP	332	Haiti	HTI								12	TOBACCO,TOBACCO MANUFACT	1	No Quantity							180271			0
S3	2016	2016	2016	2	0	2	Export	724	Spain	ESP	344	China, Hong Kong SAR	HKG								12	TOBACCO,TOBACCO MANUFACT	1	No Quantity							126750			0
S3	2016	2016	2016	2	0	2	Export	724	Spain	ESP	348	Hungary	HUN								12	TOBACCO,TOBACCO MANUFACT	1	No Quantity							1153120			0
S3	2016	2016	2016	2	0	2	Export	724	Spain	ESP	360	Indonesia	IDN								12	TOBACCO,TOBACCO MANUFACT	1	No Quantity							225			0
S3	2016	2016	2016	2	0	2	Export	724	Spain	ESP	368	Iraq	IRQ								12	TOBACCO,TOBACCO MANUFACT	1	No Quantity							2539434			0
S3	2016	2016	2016	2	0	2	Export	724	Spain	ESP	372	Ireland	IRL								12	TOBACCO,TOBACCO MANUFACT	1	No Quantity							1424			0
S3	2016	2016	2016	2	0	2	Export	724	Spain	ESP	376	Israel	ISR								12	TOBACCO,TOBACCO MANUFACT	1	No Quantity							154388			0
S3	2016	2016	2016	2	0	2	Export	724	Spain	ESP	381	Italy	ITA								12	TOBACCO,TOBACCO MANUFACT	1	No Quantity							10829105			0
S3	2016	2016	2016	2	0	2	Export	724	Spain	ESP	384	Côte d'Ivoire	CIV								12	TOBACCO,TOBACCO MANUFACT	1	No Quantity							3275			0
S3	2016	2016	2016	2	0	2	Export	724	Spain	ESP	388	Jamaica	JAM								12	TOBACCO,TOBACCO MANUFACT	1	No Quantity							151069			0
S3	2016	2016	2016	2	0	2	Export	724	Spain	ESP	392	Japan	JPN								12	TOBACCO,TOBACCO MANUFACT	1	No Quantity							13122			0
S3	2016	2016	2016	2	0	2	Export	724	Spain	ESP	400	Jordan	JOR								12	TOBACCO,TOBACCO MANUFACT	1	No Quantity							12946			0
S3	2016	2016	2016	2	0	2	Export	724	Spain	ESP	410	Rep. of Korea	KOR								12	TOBACCO,TOBACCO MANUFACT	1	No Quantity							2250			0
S3	2016	2016	2016	2	0	2	Export	724	Spain	ESP	414	Kuwait	KWT								12	TOBACCO,TOBACCO MANUFACT	1	No Quantity							322			0
S3	2016	2016	2016	2	0	2	Export	724	Spain	ESP	418	Lao People's Dem. Rep.	LAO								12	TOBACCO,TOBACCO MANUFACT	1	No Quantity							384			0
S3	2016	2016	2016	2	0	2	Export	724	Spain	ESP	422	Lebanon	LBN								12	TOBACCO,TOBACCO MANUFACT	1	No Quantity							2739355			0
S3	2016	2016	2016	2	0	2	Export	724	Spain	ESP	428	Latvia	LVA								12	TOBACCO,TOBACCO MANUFACT	1	No Quantity							371			0
S3	2016	2016	2016	2	0	2	Export	724	Spain	ESP	430	Liberia	LBR								12	TOBACCO,TOBACCO MANUFACT	1	No Quantity							4715			0
S3	2016	2016	2016	2	0	2	Export	724	Spain	ESP	434	Libya	LBY								12	TOBACCO,TOBACCO MANUFACT	1	No Quantity							4581			0
S3	2016	2016	2016	2	0	2	Export	724	Spain	ESP	440	Lithuania	LTU								12	TOBACCO,TOBACCO MANUFACT	1	No Quantity							1464			0
S3	2016	2016	2016	2	0	2	Export	724	Spain	ESP	442	Luxembourg	LUX								12	TOBACCO,TOBACCO MANUFACT	1	No Quantity							369936			0
S3	2016	2016	2016	2	0	2	Export	724	Spain	ESP	458	Malaysia	MYS								12	TOBACCO,TOBACCO MANUFACT	1	No Quantity							676			0
S3	2016	2016	2016	2	0	2	Export	724	Spain	ESP	470	Malta	MLT								12	TOBACCO,TOBACCO MANUFACT	1	No Quantity							6124			0
S3	2016	2016	2016	2	0	2	Export	724	Spain	ESP	478	Mauritania	MRT								12	TOBACCO,TOBACCO MANUFACT	1	No Quantity							211			0
S3	2016	2016	2016	2	0	2	Export	724	Spain	ESP	484	Mexico	MEX								12	TOBACCO,TOBACCO MANUFACT	1	No Quantity							723614			0
S3	2016	2016	2016	2	0	2	Export	724	Spain	ESP	490	Other Asia, nes									12	TOBACCO,TOBACCO MANUFACT	1	No Quantity							1002			0
S3	2016	2016	2016	2	0	2	Export	724	Spain	ESP	498	Rep. of Moldova	MDA								12	TOBACCO,TOBACCO MANUFACT	1	No Quantity							56327			0
S3	2016	2016	2016	2	0	2	Export	724	Spain	ESP	499	Montenegro	MNE								12	TOBACCO,TOBACCO MANUFACT	1	No Quantity							59274			0
S3	2016	2016	2016	2	0	2	Export	724	Spain	ESP	504	Morocco	MAR								12	TOBACCO,TOBACCO MANUFACT	1	No Quantity							5273218			0
S3	2016	2016	2016	2	0	2	Export	724	Spain	ESP	516	Namibia	NAM								12	TOBACCO,TOBACCO MANUFACT	1	No Quantity							26665			0
S3	2016	2016	2016	2	0	2	Export	724	Spain	ESP	528	Netherlands	NLD								12	TOBACCO,TOBACCO MANUFACT	1	No Quantity							6789612			0
S3	2016	2016	2016	2	0	2	Export	724	Spain	ESP	531	Curaçao	CUW								12	TOBACCO,TOBACCO MANUFACT	1	No Quantity							30942			0
S3	2016	2016	2016	2	0	2	Export	724	Spain	ESP	534	Saint Maarten	SXM								12	TOBACCO,TOBACCO MANUFACT	1	No Quantity							392			0
S3	2016	2016	2016	2	0	2	Export	724	Spain	ESP	540	New Caledonia	NCL								12	TOBACCO,TOBACCO MANUFACT	1	No Quantity							752			0
S3	2016	2016	2016	2	0	2	Export	724	Spain	ESP	554	New Zealand	NZL								12	TOBACCO,TOBACCO MANUFACT	1	No Quantity							426650			0
S3	2016	2016	2016	2	0	2	Export	724	Spain	ESP	566	Nigeria	NGA								12	TOBACCO,TOBACCO MANUFACT	1	No Quantity							425			0
S3	2016	2016	2016	2	0	2	Export	724	Spain	ESP	568	Other Europe, nes									12	TOBACCO,TOBACCO MANUFACT	1	No Quantity							39983290			0
S3	2016	2016	2016	2	0	2	Export	724	Spain	ESP	579	Norway	NOR								12	TOBACCO,TOBACCO MANUFACT	1	No Quantity							3656			0
S3	2016	2016	2016	2	0	2	Export	724	Spain	ESP	580	N. Mariana Isds	MNP								12	TOBACCO,TOBACCO MANUFACT	1	No Quantity							2972			0
S3	2016	2016	2016	2	0	2	Export	724	Spain	ESP	581	United States Minor Outlying Islands	UMI								12	TOBACCO,TOBACCO MANUFACT	1	No Quantity							1314			0
S3	2016	2016	2016	2	0	2	Export	724	Spain	ESP	584	Marshall Isds	MHL								12	TOBACCO,TOBACCO MANUFACT	1	No Quantity							711			0
S3	2016	2016	2016	2	0	2	Export	724	Spain	ESP	586	Pakistan	PAK								12	TOBACCO,TOBACCO MANUFACT	1	No Quantity							83			0
S3	2016	2016	2016	2	0	2	Export	724	Spain	ESP	591	Panama	PAN								12	TOBACCO,TOBACCO MANUFACT	1	No Quantity							39482			0
S3	2016	2016	2016	2	0	2	Export	724	Spain	ESP	600	Paraguay	PRY								12	TOBACCO,TOBACCO MANUFACT	1	No Quantity							332			0
S3	2016	2016	2016	2	0	2	Export	724	Spain	ESP	604	Peru	PER								12	TOBACCO,TOBACCO MANUFACT	1	No Quantity							1110302			0
S3	2016	2016	2016	2	0	2	Export	724	Spain	ESP	616	Poland	POL								12	TOBACCO,TOBACCO MANUFACT	1	No Quantity							15489973			0
S3	2016	2016	2016	2	0	2	Export	724	Spain	ESP	620	Portugal	PRT								12	TOBACCO,TOBACCO MANUFACT	1	No Quantity							37073547			0
S3	2016	2016	2016	2	0	2	Export	724	Spain	ESP	634	Qatar	QAT								12	TOBACCO,TOBACCO MANUFACT	1	No Quantity							130			0
S3	2016	2016	2016	2	0	2	Export	724	Spain	ESP	642	Romania	ROU								12	TOBACCO,TOBACCO MANUFACT	1	No Quantity							91273			0
S3	2016	2016	2016	2	0	2	Export	724	Spain	ESP	643	Russian Federation	RUS								12	TOBACCO,TOBACCO MANUFACT	1	No Quantity							4079987			0
S3	2016	2016	2016	2	0	2	Export	724	Spain	ESP	659	Saint Kitts and Nevis	KNA								12	TOBACCO,TOBACCO MANUFACT	1	No Quantity							2353			0
S3	2016	2016	2016	2	0	2	Export	724	Spain	ESP	662	Saint Lucia	LCA								12	TOBACCO,TOBACCO MANUFACT	1	No Quantity							9822			0
S3	2016	2016	2016	2	0	2	Export	724	Spain	ESP	682	Saudi Arabia	SAU								12	TOBACCO,TOBACCO MANUFACT	1	No Quantity							2330			0
S3	2016	2016	2016	2	0	2	Export	724	Spain	ESP	686	Senegal	SEN								12	TOBACCO,TOBACCO MANUFACT	1	No Quantity							101714			0
S3	2016	2016	2016	2	0	2	Export	724	Spain	ESP	688	Serbia	SRB								12	TOBACCO,TOBACCO MANUFACT	1	No Quantity							258285			0
S3	2016	2016	2016	2	0	2	Export	724	Spain	ESP	690	Seychelles	SYC								12	TOBACCO,TOBACCO MANUFACT	1	No Quantity							53816			0
S3	2016	2016	2016	2	0	2	Export	724	Spain	ESP	699	India	IND								12	TOBACCO,TOBACCO MANUFACT	1	No Quantity							675			0
S3	2016	2016	2016	2	0	2	Export	724	Spain	ESP	702	Singapore	SGP								12	TOBACCO,TOBACCO MANUFACT	1	No Quantity							5344			0
S3	2016	2016	2016	2	0	2	Export	724	Spain	ESP	703	Slovakia	SVK								12	TOBACCO,TOBACCO MANUFACT	1	No Quantity							145342			0
S3	2016	2016	2016	2	0	2	Export	724	Spain	ESP	704	Viet Nam	VNM								12	TOBACCO,TOBACCO MANUFACT	1	No Quantity							2701			0
S3	2016	2016	2016	2	0	2	Export	724	Spain	ESP	705	Slovenia	SVN								12	TOBACCO,TOBACCO MANUFACT	1	No Quantity							18708			0
[truncated: 8,903 more rows]
