# Supplementary material for: Core-periphery structure in sectoral international trade networks: A new approach to an old theory
Source: PLoS One. 2020 Apr 2;15(4):e0229547. doi: 10.1371/journal.pone.0229547 (PMC7117750; doi:10.1371/journal.pone.0229547)
Supplement: S7 File — (ZIP) [file pone.0229547.s007.zip › S7_File/RawData 2016/comtrade (68).csv]

Classification	Year	Period	Period Desc.	Aggregate Level	Is Leaf Code	Trade Flow Code	Trade Flow	Reporter Code	Reporter	Reporter ISO	Partner Code	Partner	Partner ISO	2nd Partner Code	2nd Partner	2nd Partner ISO	Customs Proc. Code	Customs	Mode of Transport Code	Mode of Transport	Commodity Code	Commodity	Qty Unit Code	Qty Unit	Qty	Alt Qty Unit Code	Alt Qty Unit	Alt Qty	Netweight (kg)	Gross weight (kg)	Trade Value (US$)	CIF Trade Value (US$)	FOB Trade Value (US$)	Flag
S3	2016	2016	2016	2	0	2	Export	740	Suriname	SUR	0	World	WLD								00	LIVE ANIMALS	1	No Quantity							935938			0
S3	2016	2016	2016	2	0	2	Export	740	Suriname	SUR	50	Bangladesh	BGD								00	LIVE ANIMALS	1	No Quantity							23100			0
S3	2016	2016	2016	2	0	2	Export	740	Suriname	SUR	156	China	CHN								00	LIVE ANIMALS	1	No Quantity							112880			0
S3	2016	2016	2016	2	0	2	Export	740	Suriname	SUR	203	Czechia	CZE								00	LIVE ANIMALS	1	No Quantity							7174			0
S3	2016	2016	2016	2	0	2	Export	740	Suriname	SUR	214	Dominican Rep.	DOM								00	LIVE ANIMALS	1	No Quantity							11700			0
S3	2016	2016	2016	2	0	2	Export	740	Suriname	SUR	276	Germany	DEU								00	LIVE ANIMALS	1	No Quantity							20005			0
S3	2016	2016	2016	2	0	2	Export	740	Suriname	SUR	328	Guyana	GUY								00	LIVE ANIMALS	1	No Quantity							93004			0
S3	2016	2016	2016	2	0	2	Export	740	Suriname	SUR	344	China, Hong Kong SAR	HKG								00	LIVE ANIMALS	1	No Quantity							46477			0
S3	2016	2016	2016	2	0	2	Export	740	Suriname	SUR	368	Iraq	IRQ								00	LIVE ANIMALS	1	No Quantity							43046			0
S3	2016	2016	2016	2	0	2	Export	740	Suriname	SUR	400	Jordan	JOR								00	LIVE ANIMALS	1	No Quantity							9750			0
S3	2016	2016	2016	2	0	2	Export	740	Suriname	SUR	490	Other Asia, nes									00	LIVE ANIMALS	1	No Quantity							2380			0
S3	2016	2016	2016	2	0	2	Export	740	Suriname	SUR	512	Oman	OMN								00	LIVE ANIMALS	1	No Quantity							130561			0
S3	2016	2016	2016	2	0	2	Export	740	Suriname	SUR	528	Netherlands	NLD								00	LIVE ANIMALS	1	No Quantity							12361			0
S3	2016	2016	2016	2	0	2	Export	740	Suriname	SUR	531	Curaçao	CUW								00	LIVE ANIMALS	1	No Quantity							26570			0
S3	2016	2016	2016	2	0	2	Export	740	Suriname	SUR	534	Saint Maarten	SXM								00	LIVE ANIMALS	1	No Quantity							2610			0
S3	2016	2016	2016	2	0	2	Export	740	Suriname	SUR	586	Pakistan	PAK								00	LIVE ANIMALS	1	No Quantity							11681			0
S3	2016	2016	2016	2	0	2	Export	740	Suriname	SUR	643	Russian Federation	RUS								00	LIVE ANIMALS	1	No Quantity							25100			0
S3	2016	2016	2016	2	0	2	Export	740	Suriname	SUR	702	Singapore	SGP								00	LIVE ANIMALS	1	No Quantity							51936			0
S3	2016	2016	2016	2	0	2	Export	740	Suriname	SUR	764	Thailand	THA								00	LIVE ANIMALS	1	No Quantity							186868			0
S3	2016	2016	2016	2	0	2	Export	740	Suriname	SUR	792	Turkey	TUR								00	LIVE ANIMALS	1	No Quantity							8947			0
S3	2016	2016	2016	2	0	2	Export	740	Suriname	SUR	804	Ukraine	UKR								00	LIVE ANIMALS	1	No Quantity							2034			0
S3	2016	2016	2016	2	0	2	Export	740	Suriname	SUR	826	United Kingdom	GBR								00	LIVE ANIMALS	1	No Quantity							2245			0
S3	2016	2016	2016	2	0	2	Export	740	Suriname	SUR	842	USA	USA								00	LIVE ANIMALS	1	No Quantity							105508			0
S3	2016	2016	2016	2	0	2	Export	748	Swaziland	SWZ	0	World	WLD								00	LIVE ANIMALS	1	No Quantity			0		0		1958673			4
S3	2016	2016	2016	2	0	2	Export	748	Swaziland	SWZ	508	Mozambique	MOZ								00	LIVE ANIMALS	1	No Quantity			0		0		971438			0
S3	2016	2016	2016	2	0	2	Export	748	Swaziland	SWZ	710	South Africa	ZAF								00	LIVE ANIMALS	1	No Quantity			0		0		976174			4
S3	2016	2016	2016	2	0	2	Export	748	Swaziland	SWZ	842	USA	USA								00	LIVE ANIMALS	1	No Quantity			0		0		11060			0
S3	2016	2016	2016	2	0	2	Export	740	Suriname	SUR	0	World	WLD								01	MEAT, MEAT PREPARATIONS	1	No Quantity							1666665			0
S3	2016	2016	2016	2	0	2	Export	740	Suriname	SUR	328	Guyana	GUY								01	MEAT, MEAT PREPARATIONS	1	No Quantity							349397			0
S3	2016	2016	2016	2	0	2	Export	740	Suriname	SUR	842	USA	USA								01	MEAT, MEAT PREPARATIONS	1	No Quantity							1834			0
S3	2016	2016	2016	2	0	2	Export	740	Suriname	SUR	862	Venezuela	VEN								01	MEAT, MEAT PREPARATIONS	1	No Quantity							1315434			0
S3	2016	2016	2016	2	0	2	Export	748	Swaziland	SWZ	0	World	WLD								01	MEAT, MEAT PREPARATIONS	1	No Quantity			0		0		6346595			0
S3	2016	2016	2016	2	0	2	Export	748	Swaziland	SWZ	251	France	FRA								01	MEAT, MEAT PREPARATIONS	1	No Quantity			0		0		335946			0
S3	2016	2016	2016	2	0	2	Export	748	Swaziland	SWZ	508	Mozambique	MOZ								01	MEAT, MEAT PREPARATIONS	1	No Quantity			0		0		1161384			0
S3	2016	2016	2016	2	0	2	Export	748	Swaziland	SWZ	579	Norway	NOR								01	MEAT, MEAT PREPARATIONS	1	No Quantity			0		0		4435031			0
S3	2016	2016	2016	2	0	2	Export	748	Swaziland	SWZ	710	South Africa	ZAF								01	MEAT, MEAT PREPARATIONS	1	No Quantity			0		0		414226			0
S3	2016	2016	2016	2	0	2	Export	748	Swaziland	SWZ	826	United Kingdom	GBR								01	MEAT, MEAT PREPARATIONS	1	No Quantity			0		0		7			0
S3	2016	2016	2016	2	0	2	Export	740	Suriname	SUR	0	World	WLD								02	DAIRY PRODUCTS,BIRD EGGS	1	No Quantity							1448605			0
S3	2016	2016	2016	2	0	2	Export	740	Suriname	SUR	52	Barbados	BRB								02	DAIRY PRODUCTS,BIRD EGGS	1	No Quantity							730947			0
S3	2016	2016	2016	2	0	2	Export	740	Suriname	SUR	328	Guyana	GUY								02	DAIRY PRODUCTS,BIRD EGGS	1	No Quantity							662369			0
S3	2016	2016	2016	2	0	2	Export	740	Suriname	SUR	528	Netherlands	NLD								02	DAIRY PRODUCTS,BIRD EGGS	1	No Quantity							2921			0
S3	2016	2016	2016	2	0	2	Export	740	Suriname	SUR	862	Venezuela	VEN								02	DAIRY PRODUCTS,BIRD EGGS	1	No Quantity							52369			0
S3	2016	2016	2016	2	0	2	Export	748	Swaziland	SWZ	0	World	WLD								02	DAIRY PRODUCTS,BIRD EGGS	1	No Quantity			0		0		1319630			0
S3	2016	2016	2016	2	0	2	Export	748	Swaziland	SWZ	508	Mozambique	MOZ								02	DAIRY PRODUCTS,BIRD EGGS	1	No Quantity			0		0		964735			0
S3	2016	2016	2016	2	0	2	Export	748	Swaziland	SWZ	710	South Africa	ZAF								02	DAIRY PRODUCTS,BIRD EGGS	1	No Quantity			0		0		354895			0
S3	2016	2016	2016	2	0	2	Export	740	Suriname	SUR	0	World	WLD								03	FISH,CRUSTACEANS,MOLLUSC	1	No Quantity							41062			0
S3	2016	2016	2016	2	0	2	Export	740	Suriname	SUR	328	Guyana	GUY								03	FISH,CRUSTACEANS,MOLLUSC	1	No Quantity							41062			0
S3	2016	2016	2016	2	0	2	Export	748	Swaziland	SWZ	0	World	WLD								03	FISH,CRUSTACEANS,MOLLUSC	1	No Quantity			0		0		2822			0
S3	2016	2016	2016	2	0	2	Export	748	Swaziland	SWZ	508	Mozambique	MOZ								03	FISH,CRUSTACEANS,MOLLUSC	1	No Quantity			0		0		2599			0
S3	2016	2016	2016	2	0	2	Export	748	Swaziland	SWZ	710	South Africa	ZAF								03	FISH,CRUSTACEANS,MOLLUSC	1	No Quantity			0		0		27			0
S3	2016	2016	2016	2	0	2	Export	748	Swaziland	SWZ	826	United Kingdom	GBR								03	FISH,CRUSTACEANS,MOLLUSC	1	No Quantity			0		0		196			0
S3	2016	2016	2016	2	0	2	Export	740	Suriname	SUR	0	World	WLD								04	CEREALS,CEREAL PREPRTNS.	1	No Quantity							41140027			0
S3	2016	2016	2016	2	0	2	Export	740	Suriname	SUR	56	Belgium	BEL								04	CEREALS,CEREAL PREPRTNS.	1	No Quantity							517628			0
S3	2016	2016	2016	2	0	2	Export	740	Suriname	SUR	76	Brazil	BRA								04	CEREALS,CEREAL PREPRTNS.	1	No Quantity							1668000			0
S3	2016	2016	2016	2	0	2	Export	740	Suriname	SUR	100	Bulgaria	BGR								04	CEREALS,CEREAL PREPRTNS.	1	No Quantity							10080			0
S3	2016	2016	2016	2	0	2	Export	740	Suriname	SUR	170	Colombia	COL								04	CEREALS,CEREAL PREPRTNS.	1	No Quantity							25950			0
S3	2016	2016	2016	2	0	2	Export	740	Suriname	SUR	251	France	FRA								04	CEREALS,CEREAL PREPRTNS.	1	No Quantity							1709162			0
S3	2016	2016	2016	2	0	2	Export	740	Suriname	SUR	288	Ghana	GHA								04	CEREALS,CEREAL PREPRTNS.	1	No Quantity							59563			0
S3	2016	2016	2016	2	0	2	Export	740	Suriname	SUR	300	Greece	GRC								04	CEREALS,CEREAL PREPRTNS.	1	No Quantity							486000			0
S3	2016	2016	2016	2	0	2	Export	740	Suriname	SUR	328	Guyana	GUY								04	CEREALS,CEREAL PREPRTNS.	1	No Quantity							310689			0
S3	2016	2016	2016	2	0	2	Export	740	Suriname	SUR	332	Haiti	HTI								04	CEREALS,CEREAL PREPRTNS.	1	No Quantity							4599950			0
S3	2016	2016	2016	2	0	2	Export	740	Suriname	SUR	381	Italy	ITA								04	CEREALS,CEREAL PREPRTNS.	1	No Quantity							810000			0
S3	2016	2016	2016	2	0	2	Export	740	Suriname	SUR	384	Côte d'Ivoire	CIV								04	CEREALS,CEREAL PREPRTNS.	1	No Quantity							25296			0
S3	2016	2016	2016	2	0	2	Export	740	Suriname	SUR	388	Jamaica	JAM								04	CEREALS,CEREAL PREPRTNS.	1	No Quantity							20593346			0
S3	2016	2016	2016	2	0	2	Export	740	Suriname	SUR	528	Netherlands	NLD								04	CEREALS,CEREAL PREPRTNS.	1	No Quantity							481322			0
S3	2016	2016	2016	2	0	2	Export	740	Suriname	SUR	531	Curaçao	CUW								04	CEREALS,CEREAL PREPRTNS.	1	No Quantity							45109			0
S3	2016	2016	2016	2	0	2	Export	740	Suriname	SUR	533	Aruba	ABW								04	CEREALS,CEREAL PREPRTNS.	1	No Quantity							523482			0
S3	2016	2016	2016	2	0	2	Export	740	Suriname	SUR	620	Portugal	PRT								04	CEREALS,CEREAL PREPRTNS.	1	No Quantity							3688000			0
S3	2016	2016	2016	2	0	2	Export	740	Suriname	SUR	688	Serbia	SRB								04	CEREALS,CEREAL PREPRTNS.	1	No Quantity							50400			0
S3	2016	2016	2016	2	0	2	Export	740	Suriname	SUR	705	Slovenia	SVN								04	CEREALS,CEREAL PREPRTNS.	1	No Quantity							126000			0
S3	2016	2016	2016	2	0	2	Export	740	Suriname	SUR	748	Swaziland	SWZ								04	CEREALS,CEREAL PREPRTNS.	1	No Quantity							25625			0
S3	2016	2016	2016	2	0	2	Export	740	Suriname	SUR	757	Switzerland	CHE								04	CEREALS,CEREAL PREPRTNS.	1	No Quantity							934000			0
S3	2016	2016	2016	2	0	2	Export	740	Suriname	SUR	780	Trinidad and Tobago	TTO								04	CEREALS,CEREAL PREPRTNS.	1	No Quantity							250989			0
S3	2016	2016	2016	2	0	2	Export	740	Suriname	SUR	788	Tunisia	TUN								04	CEREALS,CEREAL PREPRTNS.	1	No Quantity							10800			0
S3	2016	2016	2016	2	0	2	Export	740	Suriname	SUR	842	USA	USA								04	CEREALS,CEREAL PREPRTNS.	1	No Quantity							1987			0
S3	2016	2016	2016	2	0	2	Export	740	Suriname	SUR	862	Venezuela	VEN								04	CEREALS,CEREAL PREPRTNS.	1	No Quantity							4186650			0
S3	2016	2016	2016	2	0	2	Export	748	Swaziland	SWZ	0	World	WLD								04	CEREALS,CEREAL PREPRTNS.	1	No Quantity			0		0		1118861			0
S3	2016	2016	2016	2	0	2	Export	748	Swaziland	SWZ	508	Mozambique	MOZ								04	CEREALS,CEREAL PREPRTNS.	1	No Quantity			0		0		922575			0
S3	2016	2016	2016	2	0	2	Export	748	Swaziland	SWZ	710	South Africa	ZAF								04	CEREALS,CEREAL PREPRTNS.	1	No Quantity			0		0		196285			0
S3	2016	2016	2016	2	0	2	Export	740	Suriname	SUR	0	World	WLD								05	VEGETABLES AND FRUIT	1	No Quantity							2394069			0
S3	2016	2016	2016	2	0	2	Export	740	Suriname	SUR	76	Brazil	BRA								05	VEGETABLES AND FRUIT	1	No Quantity							131933			0
S3	2016	2016	2016	2	0	2	Export	740	Suriname	SUR	251	France	FRA								05	VEGETABLES AND FRUIT	1	No Quantity							14228			0
S3	2016	2016	2016	2	0	2	Export	740	Suriname	SUR	276	Germany	DEU								05	VEGETABLES AND FRUIT	1	No Quantity							17601			0
S3	2016	2016	2016	2	0	2	Export	740	Suriname	SUR	308	Grenada	GRD								05	VEGETABLES AND FRUIT	1	No Quantity							24192			0
S3	2016	2016	2016	2	0	2	Export	740	Suriname	SUR	328	Guyana	GUY								05	VEGETABLES AND FRUIT	1	No Quantity							1155216			0
S3	2016	2016	2016	2	0	2	Export	740	Suriname	SUR	528	Netherlands	NLD								05	VEGETABLES AND FRUIT	1	No Quantity							998439			0
S3	2016	2016	2016	2	0	2	Export	740	Suriname	SUR	531	Curaçao	CUW								05	VEGETABLES AND FRUIT	1	No Quantity							2905			0
S3	2016	2016	2016	2	0	2	Export	740	Suriname	SUR	533	Aruba	ABW								05	VEGETABLES AND FRUIT	1	No Quantity							22515			0
S3	2016	2016	2016	2	0	2	Export	740	Suriname	SUR	534	Saint Maarten	SXM								05	VEGETABLES AND FRUIT	1	No Quantity							1157			0
S3	2016	2016	2016	2	0	2	Export	740	Suriname	SUR	591	Panama	PAN								05	VEGETABLES AND FRUIT	1	No Quantity							20142			0
S3	2016	2016	2016	2	0	2	Export	740	Suriname	SUR	784	United Arab Emirates	ARE								05	VEGETABLES AND FRUIT	1	No Quantity							1692			0
S3	2016	2016	2016	2	0	2	Export	740	Suriname	SUR	862	Venezuela	VEN								05	VEGETABLES AND FRUIT	1	No Quantity							4050			0
S3	2016	2016	2016	2	0	2	Export	748	Swaziland	SWZ	0	World	WLD								05	VEGETABLES AND FRUIT	1	No Quantity			0		0		40369168			4
S3	2016	2016	2016	2	0	2	Export	748	Swaziland	SWZ	36	Australia	AUS								05	VEGETABLES AND FRUIT	1	No Quantity			0		0		2506344			0
S3	2016	2016	2016	2	0	2	Export	748	Swaziland	SWZ	50	Bangladesh	BGD								05	VEGETABLES AND FRUIT	1	No Quantity			0		0		65487			0
S3	2016	2016	2016	2	0	2	Export	748	Swaziland	SWZ	56	Belgium	BEL								05	VEGETABLES AND FRUIT	1	No Quantity			0		0		98834			0
S3	2016	2016	2016	2	0	2	Export	748	Swaziland	SWZ	124	Canada	CAN								05	VEGETABLES AND FRUIT	1	No Quantity			0		0		144178			0
S3	2016	2016	2016	2	0	2	Export	748	Swaziland	SWZ	156	China	CHN								05	VEGETABLES AND FRUIT	1	No Quantity			0		0		10			0
S3	2016	2016	2016	2	0	2	Export	748	Swaziland	SWZ	251	France	FRA								05	VEGETABLES AND FRUIT	1	No Quantity			0		0		1190394			0
S3	2016	2016	2016	2	0	2	Export	748	Swaziland	SWZ	266	Gabon	GAB								05	VEGETABLES AND FRUIT	1	No Quantity			0		0		96067			0
S3	2016	2016	2016	2	0	2	Export	748	Swaziland	SWZ	276	Germany	DEU								05	VEGETABLES AND FRUIT	1	No Quantity			0		0		68824			0
S3	2016	2016	2016	2	0	2	Export	748	Swaziland	SWZ	300	Greece	GRC								05	VEGETABLES AND FRUIT	1	No Quantity			0		0		7277			0
S3	2016	2016	2016	2	0	2	Export	748	Swaziland	SWZ	324	Guinea	GIN								05	VEGETABLES AND FRUIT	1	No Quantity			0		0		11190			0
S3	2016	2016	2016	2	0	2	Export	748	Swaziland	SWZ	344	China, Hong Kong SAR	HKG								05	VEGETABLES AND FRUIT	1	No Quantity			0		0		153749			0
S3	2016	2016	2016	2	0	2	Export	748	Swaziland	SWZ	372	Ireland	IRL								05	VEGETABLES AND FRUIT	1	No Quantity			0		0		317308			0
S3	2016	2016	2016	2	0	2	Export	748	Swaziland	SWZ	376	Israel	ISR								05	VEGETABLES AND FRUIT	1	No Quantity			0		0		15629			0
S3	2016	2016	2016	2	0	2	Export	748	Swaziland	SWZ	381	Italy	ITA								05	VEGETABLES AND FRUIT	1	No Quantity			0		0		23232			0
S3	2016	2016	2016	2	0	2	Export	748	Swaziland	SWZ	392	Japan	JPN								05	VEGETABLES AND FRUIT	1	No Quantity			0		0		371477			0
S3	2016	2016	2016	2	0	2	Export	748	Swaziland	SWZ	404	Kenya	KEN								05	VEGETABLES AND FRUIT	1	No Quantity			0		0		162212			0
S3	2016	2016	2016	2	0	2	Export	748	Swaziland	SWZ	410	Rep. of Korea	KOR								05	VEGETABLES AND FRUIT	1	No Quantity			0		0		0			0
S3	2016	2016	2016	2	0	2	Export	748	Swaziland	SWZ	430	Liberia	LBR								05	VEGETABLES AND FRUIT	1	No Quantity			0		0		3744			0
S3	2016	2016	2016	2	0	2	Export	748	Swaziland	SWZ	454	Malawi	MWI								05	VEGETABLES AND FRUIT	1	No Quantity			0		0		136517			0
S3	2016	2016	2016	2	0	2	Export	748	Swaziland	SWZ	458	Malaysia	MYS								05	VEGETABLES AND FRUIT	1	No Quantity			0		0		47938			0
S3	2016	2016	2016	2	0	2	Export	748	Swaziland	SWZ	480	Mauritius	MUS								05	VEGETABLES AND FRUIT	1	No Quantity			0		0		80165			0
S3	2016	2016	2016	2	0	2	Export	748	Swaziland	SWZ	490	Other Asia, nes									05	VEGETABLES AND FRUIT	1	No Quantity			0		0		55242			0
S3	2016	2016	2016	2	0	2	Export	748	Swaziland	SWZ	498	Rep. of Moldova	MDA								05	VEGETABLES AND FRUIT	1	No Quantity			0		0		4024			0
S3	2016	2016	2016	2	0	2	Export	748	Swaziland	SWZ	508	Mozambique	MOZ								05	VEGETABLES AND FRUIT	1	No Quantity			0		0		343878			0
S3	2016	2016	2016	2	0	2	Export	748	Swaziland	SWZ	516	Namibia	NAM								05	VEGETABLES AND FRUIT	1	No Quantity			0		0		566529			4
S3	2016	2016	2016	2	0	2	Export	748	Swaziland	SWZ	528	Netherlands	NLD								05	VEGETABLES AND FRUIT	1	No Quantity			0		0		2989852			0
S3	2016	2016	2016	2	0	2	Export	748	Swaziland	SWZ	554	New Zealand	NZL								05	VEGETABLES AND FRUIT	1	No Quantity			0		0		133467			0
S3	2016	2016	2016	2	0	2	Export	748	Swaziland	SWZ	620	Portugal	PRT								05	VEGETABLES AND FRUIT	1	No Quantity			0		0		438174			0
S3	2016	2016	2016	2	0	2	Export	748	Swaziland	SWZ	643	Russian Federation	RUS								05	VEGETABLES AND FRUIT	1	No Quantity			0		0		587502			0
S3	2016	2016	2016	2	0	2	Export	748	Swaziland	SWZ	682	Saudi Arabia	SAU								05	VEGETABLES AND FRUIT	1	No Quantity			0		0		208784			0
S3	2016	2016	2016	2	0	2	Export	748	Swaziland	SWZ	686	Senegal	SEN								05	VEGETABLES AND FRUIT	1	No Quantity			0		0		1			0
S3	2016	2016	2016	2	0	2	Export	748	Swaziland	SWZ	702	Singapore	SGP								05	VEGETABLES AND FRUIT	1	No Quantity			0		0		38577			0
S3	2016	2016	2016	2	0	2	Export	748	Swaziland	SWZ	704	Viet Nam	VNM								05	VEGETABLES AND FRUIT	1	No Quantity			0		0		293437			0
S3	2016	2016	2016	2	0	2	Export	748	Swaziland	SWZ	710	South Africa	ZAF								05	VEGETABLES AND FRUIT	1	No Quantity			0		0		20741574			4
S3	2016	2016	2016	2	0	2	Export	748	Swaziland	SWZ	716	Zimbabwe	ZWE								05	VEGETABLES AND FRUIT	1	No Quantity			0		0		188608			4
S3	2016	2016	2016	2	0	2	Export	748	Swaziland	SWZ	724	Spain	ESP								05	VEGETABLES AND FRUIT	1	No Quantity			0		0		32993			0
S3	2016	2016	2016	2	0	2	Export	748	Swaziland	SWZ	757	Switzerland	CHE								05	VEGETABLES AND FRUIT	1	No Quantity			0		0		272248			0
S3	2016	2016	2016	2	0	2	Export	748	Swaziland	SWZ	784	United Arab Emirates	ARE								05	VEGETABLES AND FRUIT	1	No Quantity			0		0		132476			0
S3	2016	2016	2016	2	0	2	Export	748	Swaziland	SWZ	800	Uganda	UGA								05	VEGETABLES AND FRUIT	1	No Quantity			0		0		72778			0
S3	2016	2016	2016	2	0	2	Export	748	Swaziland	SWZ	804	Ukraine	UKR								05	VEGETABLES AND FRUIT	1	No Quantity			0		0		95771			0
S3	2016	2016	2016	2	0	2	Export	748	Swaziland	SWZ	826	United Kingdom	GBR								05	VEGETABLES AND FRUIT	1	No Quantity			0		0		6170566			0
S3	2016	2016	2016	2	0	2	Export	748	Swaziland	SWZ	842	USA	USA								05	VEGETABLES AND FRUIT	1	No Quantity			0		0		829076			0
S3	2016	2016	2016	2	0	2	Export	748	Swaziland	SWZ	894	Zambia	ZMB								05	VEGETABLES AND FRUIT	1	No Quantity			0		0		673015			4
S3	2016	2016	2016	2	0	2	Export	740	Suriname	SUR	0	World	WLD								06	SUGAR,SUGR.PREPTNS,HONEY	1	No Quantity							97895			0
S3	2016	2016	2016	2	0	2	Export	740	Suriname	SUR	328	Guyana	GUY								06	SUGAR,SUGR.PREPTNS,HONEY	1	No Quantity							67906			0
S3	2016	2016	2016	2	0	2	Export	740	Suriname	SUR	528	Netherlands	NLD								06	SUGAR,SUGR.PREPTNS,HONEY	1	No Quantity							25789			0
S3	2016	2016	2016	2	0	2	Export	740	Suriname	SUR	862	Venezuela	VEN								06	SUGAR,SUGR.PREPTNS,HONEY	1	No Quantity							4200			0
S3	2016	2016	2016	2	0	2	Export	748	Swaziland	SWZ	0	World	WLD								06	SUGAR,SUGR.PREPTNS,HONEY	1	No Quantity			0		0		344197923			0
S3	2016	2016	2016	2	0	2	Export	748	Swaziland	SWZ	4	Afghanistan	AFG								06	SUGAR,SUGR.PREPTNS,HONEY	1	No Quantity			0		0		17554			0
S3	2016	2016	2016	2	0	2	Export	748	Swaziland	SWZ	40	Austria	AUT								06	SUGAR,SUGR.PREPTNS,HONEY	1	No Quantity			0		0		527361			0
S3	2016	2016	2016	2	0	2	Export	748	Swaziland	SWZ	56	Belgium	BEL								06	SUGAR,SUGR.PREPTNS,HONEY	1	No Quantity			0		0		937614			0
S3	2016	2016	2016	2	0	2	Export	748	Swaziland	SWZ	72	Botswana	BWA								06	SUGAR,SUGR.PREPTNS,HONEY	1	No Quantity			0		0		3625543			0
S3	2016	2016	2016	2	0	2	Export	748	Swaziland	SWZ	120	Cameroon	CMR								06	SUGAR,SUGR.PREPTNS,HONEY	1	No Quantity			0		0		5120			0
S3	2016	2016	2016	2	0	2	Export	748	Swaziland	SWZ	178	Congo	COG								06	SUGAR,SUGR.PREPTNS,HONEY	1	No Quantity			0		0		4330			0
S3	2016	2016	2016	2	0	2	Export	748	Swaziland	SWZ	246	Finland	FIN								06	SUGAR,SUGR.PREPTNS,HONEY	1	No Quantity			0		0		123544			0
S3	2016	2016	2016	2	0	2	Export	748	Swaziland	SWZ	251	France	FRA								06	SUGAR,SUGR.PREPTNS,HONEY	1	No Quantity			0		0		1423527			0
S3	2016	2016	2016	2	0	2	Export	748	Swaziland	SWZ	276	Germany	DEU								06	SUGAR,SUGR.PREPTNS,HONEY	1	No Quantity			0		0		1112122			0
S3	2016	2016	2016	2	0	2	Export	748	Swaziland	SWZ	288	Ghana	GHA								06	SUGAR,SUGR.PREPTNS,HONEY	1	No Quantity			0		0		17400			0
S3	2016	2016	2016	2	0	2	Export	748	Swaziland	SWZ	381	Italy	ITA								06	SUGAR,SUGR.PREPTNS,HONEY	1	No Quantity			0		0		9262451			0
S3	2016	2016	2016	2	0	2	Export	748	Swaziland	SWZ	384	Côte d'Ivoire	CIV								06	SUGAR,SUGR.PREPTNS,HONEY	1	No Quantity			0		0		94533			0
S3	2016	2016	2016	2	0	2	Export	748	Swaziland	SWZ	404	Kenya	KEN								06	SUGAR,SUGR.PREPTNS,HONEY	1	No Quantity			0		0		51328			0
S3	2016	2016	2016	2	0	2	Export	748	Swaziland	SWZ	450	Madagascar	MDG								06	SUGAR,SUGR.PREPTNS,HONEY	1	No Quantity			0		0		31059			0
S3	2016	2016	2016	2	0	2	Export	748	Swaziland	SWZ	454	Malawi	MWI								06	SUGAR,SUGR.PREPTNS,HONEY	1	No Quantity			0		0		62901			0
S3	2016	2016	2016	2	0	2	Export	748	Swaziland	SWZ	480	Mauritius	MUS								06	SUGAR,SUGR.PREPTNS,HONEY	1	No Quantity			0		0		38057			0
S3	2016	2016	2016	2	0	2	Export	748	Swaziland	SWZ	484	Mexico	MEX								06	SUGAR,SUGR.PREPTNS,HONEY	1	No Quantity			0		0		21			0
S3	2016	2016	2016	2	0	2	Export	748	Swaziland	SWZ	508	Mozambique	MOZ								06	SUGAR,SUGR.PREPTNS,HONEY	1	No Quantity			0		0		2610270			0
S3	2016	2016	2016	2	0	2	Export	748	Swaziland	SWZ	528	Netherlands	NLD								06	SUGAR,SUGR.PREPTNS,HONEY	1	No Quantity			0		0		2282696			0
S3	2016	2016	2016	2	0	2	Export	748	Swaziland	SWZ	566	Nigeria	NGA								06	SUGAR,SUGR.PREPTNS,HONEY	1	No Quantity			0		0		673543			0
S3	2016	2016	2016	2	0	2	Export	748	Swaziland	SWZ	586	Pakistan	PAK								06	SUGAR,SUGR.PREPTNS,HONEY	1	No Quantity			0		0		112864			0
S3	2016	2016	2016	2	0	2	Export	748	Swaziland	SWZ	616	Poland	POL								06	SUGAR,SUGR.PREPTNS,HONEY	1	No Quantity			0		0		26824			0
S3	2016	2016	2016	2	0	2	Export	748	Swaziland	SWZ	620	Portugal	PRT								06	SUGAR,SUGR.PREPTNS,HONEY	1	No Quantity			0		0		22632487			0
S3	2016	2016	2016	2	0	2	Export	748	Swaziland	SWZ	642	Romania	ROU								06	SUGAR,SUGR.PREPTNS,HONEY	1	No Quantity			0		0		8633093			0
S3	2016	2016	2016	2	0	2	Export	748	Swaziland	SWZ	710	South Africa	ZAF								06	SUGAR,SUGR.PREPTNS,HONEY	1	No Quantity			0		0		227981630			0
S3	2016	2016	2016	2	0	2	Export	748	Swaziland	SWZ	716	Zimbabwe	ZWE								06	SUGAR,SUGR.PREPTNS,HONEY	1	No Quantity			0		0		4898689			0
S3	2016	2016	2016	2	0	2	Export	748	Swaziland	SWZ	724	Spain	ESP								06	SUGAR,SUGR.PREPTNS,HONEY	1	No Quantity			0		0		25004075			0
S3	2016	2016	2016	2	0	2	Export	748	Swaziland	SWZ	729	Sudan	SDN								06	SUGAR,SUGR.PREPTNS,HONEY	1	No Quantity			0		0		8636			0
S3	2016	2016	2016	2	0	2	Export	748	Swaziland	SWZ	757	Switzerland	CHE								06	SUGAR,SUGR.PREPTNS,HONEY	1	No Quantity			0		0		73666			0
S3	2016	2016	2016	2	0	2	Export	748	Swaziland	SWZ	792	Turkey	TUR								06	SUGAR,SUGR.PREPTNS,HONEY	1	No Quantity			0		0		22			0
S3	2016	2016	2016	2	0	2	Export	748	Swaziland	SWZ	800	Uganda	UGA								06	SUGAR,SUGR.PREPTNS,HONEY	1	No Quantity			0		0		95423			0
S3	2016	2016	2016	2	0	2	Export	748	Swaziland	SWZ	818	Egypt	EGY								06	SUGAR,SUGR.PREPTNS,HONEY	1	No Quantity			0		0		1300			0
S3	2016	2016	2016	2	0	2	Export	748	Swaziland	SWZ	826	United Kingdom	GBR								06	SUGAR,SUGR.PREPTNS,HONEY	1	No Quantity			0		0		21415491			0
S3	2016	2016	2016	2	0	2	Export	748	Swaziland	SWZ	834	United Rep. of Tanzania	TZA								06	SUGAR,SUGR.PREPTNS,HONEY	1	No Quantity			0		0		168743			0
S3	2016	2016	2016	2	0	2	Export	748	Swaziland	SWZ	842	USA	USA								06	SUGAR,SUGR.PREPTNS,HONEY	1	No Quantity			0		0		10243988			0
S3	2016	2016	2016	2	0	2	Export	740	Suriname	SUR	0	World	WLD								07	COFFEE,TEA,COCOA,SPICES	1	No Quantity							533313			0
S3	2016	2016	2016	2	0	2	Export	740	Suriname	SUR	76	Brazil	BRA								07	COFFEE,TEA,COCOA,SPICES	1	No Quantity							20049			0
S3	2016	2016	2016	2	0	2	Export	740	Suriname	SUR	251	France	FRA								07	COFFEE,TEA,COCOA,SPICES	1	No Quantity							2425			0
S3	2016	2016	2016	2	0	2	Export	740	Suriname	SUR	328	Guyana	GUY								07	COFFEE,TEA,COCOA,SPICES	1	No Quantity							454969			0
S3	2016	2016	2016	2	0	2	Export	740	Suriname	SUR	528	Netherlands	NLD								07	COFFEE,TEA,COCOA,SPICES	1	No Quantity							52982			0
S3	2016	2016	2016	2	0	2	Export	740	Suriname	SUR	531	Curaçao	CUW								07	COFFEE,TEA,COCOA,SPICES	1	No Quantity							2888			0
S3	2016	2016	2016	2	0	2	Export	748	Swaziland	SWZ	0	World	WLD								07	COFFEE,TEA,COCOA,SPICES	1	No Quantity			0		0		4130208			0
S3	2016	2016	2016	2	0	2	Export	748	Swaziland	SWZ	372	Ireland	IRL								07	COFFEE,TEA,COCOA,SPICES	1	No Quantity			0		0		1			0
S3	2016	2016	2016	2	0	2	Export	748	Swaziland	SWZ	480	Mauritius	MUS								07	COFFEE,TEA,COCOA,SPICES	1	No Quantity			0		0		46041			0
S3	2016	2016	2016	2	0	2	Export	748	Swaziland	SWZ	508	Mozambique	MOZ								07	COFFEE,TEA,COCOA,SPICES	1	No Quantity			0		0		56860			0
S3	2016	2016	2016	2	0	2	Export	748	Swaziland	SWZ	516	Namibia	NAM								07	COFFEE,TEA,COCOA,SPICES	1	No Quantity			0		0		17			0
S3	2016	2016	2016	2	0	2	Export	748	Swaziland	SWZ	702	Singapore	SGP								07	COFFEE,TEA,COCOA,SPICES	1	No Quantity			0		0		4573			0
S3	2016	2016	2016	2	0	2	Export	748	Swaziland	SWZ	710	South Africa	ZAF								07	COFFEE,TEA,COCOA,SPICES	1	No Quantity			0		0		4022687			0
S3	2016	2016	2016	2	0	2	Export	748	Swaziland	SWZ	792	Turkey	TUR								07	COFFEE,TEA,COCOA,SPICES	1	No Quantity			0		0		21			0
S3	2016	2016	2016	2	0	2	Export	748	Swaziland	SWZ	842	USA	USA								07	COFFEE,TEA,COCOA,SPICES	1	No Quantity			0		0		7			0
S3	2016	2016	2016	2	0	2	Export	740	Suriname	SUR	0	World	WLD								08	ANIMAL FEED STUFF	1	No Quantity							119276			0
S3	2016	2016	2016	2	0	2	Export	740	Suriname	SUR	170	Colombia	COL								08	ANIMAL FEED STUFF	1	No Quantity							16200			0
S3	2016	2016	2016	2	0	2	Export	740	Suriname	SUR	251	France	FRA								08	ANIMAL FEED STUFF	1	No Quantity							22619			0
S3	2016	2016	2016	2	0	2	Export	740	Suriname	SUR	328	Guyana	GUY								08	ANIMAL FEED STUFF	1	No Quantity							4545			0
S3	2016	2016	2016	2	0	2	Export	740	Suriname	SUR	528	Netherlands	NLD								08	ANIMAL FEED STUFF	1	No Quantity							6664			0
S3	2016	2016	2016	2	0	2	Export	740	Suriname	SUR	780	Trinidad and Tobago	TTO								08	ANIMAL FEED STUFF	1	No Quantity							69249			0
S3	2016	2016	2016	2	0	2	Export	748	Swaziland	SWZ	0	World	WLD								08	ANIMAL FEED STUFF	1	No Quantity			0		0		14040377			0
S3	2016	2016	2016	2	0	2	Export	748	Swaziland	SWZ	376	Israel	ISR								08	ANIMAL FEED STUFF	1	No Quantity			0		0		6			0
S3	2016	2016	2016	2	0	2	Export	748	Swaziland	SWZ	508	Mozambique	MOZ								08	ANIMAL FEED STUFF	1	No Quantity			0		0		34640			0
S3	2016	2016	2016	2	0	2	Export	748	Swaziland	SWZ	516	Namibia	NAM								08	ANIMAL FEED STUFF	1	No Quantity			0		0		3668			0
S3	2016	2016	2016	2	0	2	Export	748	Swaziland	SWZ	710	South Africa	ZAF								08	ANIMAL FEED STUFF	1	No Quantity			0		0		14002060			0
S3	2016	2016	2016	2	0	2	Export	740	Suriname	SUR	0	World	WLD								09	MISC.EDIBLE PRODUCTS ETC	1	No Quantity							2240954			0
S3	2016	2016	2016	2	0	2	Export	740	Suriname	SUR	251	France	FRA								09	MISC.EDIBLE PRODUCTS ETC	1	No Quantity							36126			0
S3	2016	2016	2016	2	0	2	Export	740	Suriname	SUR	328	Guyana	GUY								09	MISC.EDIBLE PRODUCTS ETC	1	No Quantity							441215			0
S3	2016	2016	2016	2	0	2	Export	740	Suriname	SUR	388	Jamaica	JAM								09	MISC.EDIBLE PRODUCTS ETC	1	No Quantity							230770			0
S3	2016	2016	2016	2	0	2	Export	740	Suriname	SUR	528	Netherlands	NLD								09	MISC.EDIBLE PRODUCTS ETC	1	No Quantity							1033821			0
S3	2016	2016	2016	2	0	2	Export	740	Suriname	SUR	531	Curaçao	CUW								09	MISC.EDIBLE PRODUCTS ETC	1	No Quantity							131547			0
S3	2016	2016	2016	2	0	2	Export	740	Suriname	SUR	533	Aruba	ABW								09	MISC.EDIBLE PRODUCTS ETC	1	No Quantity							15776			0
S3	2016	2016	2016	2	0	2	Export	740	Suriname	SUR	534	Saint Maarten	SXM								09	MISC.EDIBLE PRODUCTS ETC	1	No Quantity							2492			0
S3	2016	2016	2016	2	0	2	Export	740	Suriname	SUR	764	Thailand	THA								09	MISC.EDIBLE PRODUCTS ETC	1	No Quantity							3435			0
S3	2016	2016	2016	2	0	2	Export	740	Suriname	SUR	780	Trinidad and Tobago	TTO								09	MISC.EDIBLE PRODUCTS ETC	1	No Quantity							338341			0
S3	2016	2016	2016	2	0	2	Export	740	Suriname	SUR	842	USA	USA								09	MISC.EDIBLE PRODUCTS ETC	1	No Quantity							4312			0
S3	2016	2016	2016	2	0	2	Export	740	Suriname	SUR	862	Venezuela	VEN								09	MISC.EDIBLE PRODUCTS ETC	1	No Quantity							3120			0
S3	2016	2016	2016	2	0	2	Export	748	Swaziland	SWZ	0	World	WLD								09	MISC.EDIBLE PRODUCTS ETC	1	No Quantity			0		0		5029580			4
S3	2016	2016	2016	2	0	2	Export	748	Swaziland	SWZ	36	Australia	AUS								09	MISC.EDIBLE PRODUCTS ETC	1	No Quantity			0		0		889			0
S3	2016	2016	2016	2	0	2	Export	748	Swaziland	SWZ	72	Botswana	BWA								09	MISC.EDIBLE PRODUCTS ETC	1	No Quantity			0		0		634			0
S3	2016	2016	2016	2	0	2	Export	748	Swaziland	SWZ	156	China	CHN								09	MISC.EDIBLE PRODUCTS ETC	1	No Quantity			0		0		7			0
S3	2016	2016	2016	2	0	2	Export	748	Swaziland	SWZ	276	Germany	DEU								09	MISC.EDIBLE PRODUCTS ETC	1	No Quantity			0		0		40251			0
S3	2016	2016	2016	2	0	2	Export	748	Swaziland	SWZ	372	Ireland	IRL								09	MISC.EDIBLE PRODUCTS ETC	1	No Quantity			0		0		7			0
S3	2016	2016	2016	2	0	2	Export	748	Swaziland	SWZ	381	Italy	ITA								09	MISC.EDIBLE PRODUCTS ETC	1	No Quantity			0		0		7			0
S3	2016	2016	2016	2	0	2	Export	748	Swaziland	SWZ	392	Japan	JPN								09	MISC.EDIBLE PRODUCTS ETC	1	No Quantity			0		0		511			0
S3	2016	2016	2016	2	0	2	Export	748	Swaziland	SWZ	404	Kenya	KEN								09	MISC.EDIBLE PRODUCTS ETC	1	No Quantity			0		0		453			0
S3	2016	2016	2016	2	0	2	Export	748	Swaziland	SWZ	426	Lesotho	LSO								09	MISC.EDIBLE PRODUCTS ETC	1	No Quantity			0		0		24114			0
S3	2016	2016	2016	2	0	2	Export	748	Swaziland	SWZ	454	Malawi	MWI								09	MISC.EDIBLE PRODUCTS ETC	1	No Quantity			0		0		5409			0
S3	2016	2016	2016	2	0	2	Export	748	Swaziland	SWZ	490	Other Asia, nes									09	MISC.EDIBLE PRODUCTS ETC	1	No Quantity			0		0		101			0
S3	2016	2016	2016	2	0	2	Export	748	Swaziland	SWZ	508	Mozambique	MOZ								09	MISC.EDIBLE PRODUCTS ETC	1	No Quantity			0		0		749355			0
S3	2016	2016	2016	2	0	2	Export	748	Swaziland	SWZ	516	Namibia	NAM								09	MISC.EDIBLE PRODUCTS ETC	1	No Quantity			0		0		50			0
S3	2016	2016	2016	2	0	2	Export	748	Swaziland	SWZ	566	Nigeria	NGA								09	MISC.EDIBLE PRODUCTS ETC	1	No Quantity			0		0		44609			0
S3	2016	2016	2016	2	0	2	Export	748	Swaziland	SWZ	586	Pakistan	PAK								09	MISC.EDIBLE PRODUCTS ETC	1	No Quantity			0		0		28			0
S3	2016	2016	2016	2	0	2	Export	748	Swaziland	SWZ	620	Portugal	PRT								09	MISC.EDIBLE PRODUCTS ETC	1	No Quantity			0		0		47310			0
S3	2016	2016	2016	2	0	2	Export	748	Swaziland	SWZ	710	South Africa	ZAF								09	MISC.EDIBLE PRODUCTS ETC	1	No Quantity			0		0		3721509			0
S3	2016	2016	2016	2	0	2	Export	748	Swaziland	SWZ	716	Zimbabwe	ZWE								09	MISC.EDIBLE PRODUCTS ETC	1	No Quantity			0		0		353033			0
S3	2016	2016	2016	2	0	2	Export	748	Swaziland	SWZ	757	Switzerland	CHE								09	MISC.EDIBLE PRODUCTS ETC	1	No Quantity			0		0		582			0
S3	2016	2016	2016	2	0	2	Export	748	Swaziland	SWZ	784	United Arab Emirates	ARE								09	MISC.EDIBLE PRODUCTS ETC	1	No Quantity			0		0		127			0
S3	2016	2016	2016	2	0	2	Export	748	Swaziland	SWZ	800	Uganda	UGA								09	MISC.EDIBLE PRODUCTS ETC	1	No Quantity			0		0		30			0
S3	2016	2016	2016	2	0	2	Export	748	Swaziland	SWZ	826	United Kingdom	GBR								09	MISC.EDIBLE PRODUCTS ETC	1	No Quantity			0		0		29357			0
S3	2016	2016	2016	2	0	2	Export	748	Swaziland	SWZ	834	United Rep. of Tanzania	TZA								09	MISC.EDIBLE PRODUCTS ETC	1	No Quantity			0		0		2900			0
S3	2016	2016	2016	2	0	2	Export	748	Swaziland	SWZ	842	USA	USA								09	MISC.EDIBLE PRODUCTS ETC	1	No Quantity			0		0		5604			0
S3	2016	2016	2016	2	0	2	Export	748	Swaziland	SWZ	894	Zambia	ZMB								09	MISC.EDIBLE PRODUCTS ETC	1	No Quantity			0		0		2692			4
S3	2016	2016	2016	2	0	2	Export	740	Suriname	SUR	0	World	WLD								11	BEVERAGES	1	No Quantity							18450739			0
S3	2016	2016	2016	2	0	2	Export	740	Suriname	SUR	76	Brazil	BRA								11	BEVERAGES	1	No Quantity							1147193			0
S3	2016	2016	2016	2	0	2	Export	740	Suriname	SUR	84	Belize	BLZ								11	BEVERAGES	1	No Quantity							12863			0
S3	2016	2016	2016	2	0	2	Export	740	Suriname	SUR	251	France	FRA								11	BEVERAGES	1	No Quantity							759632			0
S3	2016	2016	2016	2	0	2	Export	740	Suriname	SUR	328	Guyana	GUY								11	BEVERAGES	1	No Quantity							4614666			0
S3	2016	2016	2016	2	0	2	Export	740	Suriname	SUR	528	Netherlands	NLD								11	BEVERAGES	1	No Quantity							3297900			0
S3	2016	2016	2016	2	0	2	Export	740	Suriname	SUR	531	Curaçao	CUW								11	BEVERAGES	1	No Quantity							51293			0
S3	2016	2016	2016	2	0	2	Export	740	Suriname	SUR	533	Aruba	ABW								11	BEVERAGES	1	No Quantity							433069			0
S3	2016	2016	2016	2	0	2	Export	740	Suriname	SUR	534	Saint Maarten	SXM								11	BEVERAGES	1	No Quantity							14206			0
S3	2016	2016	2016	2	0	2	Export	740	Suriname	SUR	566	Nigeria	NGA								11	BEVERAGES	1	No Quantity							50400			0
S3	2016	2016	2016	2	0	2	Export	740	Suriname	SUR	591	Panama	PAN								11	BEVERAGES	1	No Quantity							647738			0
S3	2016	2016	2016	2	0	2	Export	740	Suriname	SUR	616	Poland	POL								11	BEVERAGES	1	No Quantity							2445			0
S3	2016	2016	2016	2	0	2	Export	740	Suriname	SUR	699	India	IND								11	BEVERAGES	1	No Quantity							696742			0
S3	2016	2016	2016	2	0	2	Export	740	Suriname	SUR	702	Singapore	SGP								11	BEVERAGES	1	No Quantity							3721411			0
S3	2016	2016	2016	2	0	2	Export	740	Suriname	SUR	704	Viet Nam	VNM								11	BEVERAGES	1	No Quantity							603711			0
S3	2016	2016	2016	2	0	2	Export	740	Suriname	SUR	780	Trinidad and Tobago	TTO								11	BEVERAGES	1	No Quantity							2218927			0
S3	2016	2016	2016	2	0	2	Export	740	Suriname	SUR	784	United Arab Emirates	ARE								11	BEVERAGES	1	No Quantity							1834			0
S3	2016	2016	2016	2	0	2	Export	740	Suriname	SUR	842	USA	USA								11	BEVERAGES	1	No Quantity							147425			0
S3	2016	2016	2016	2	0	2	Export	740	Suriname	SUR	862	Venezuela	VEN								11	BEVERAGES	1	No Quantity							29285			0
S3	2016	2016	2016	2	0	2	Export	748	Swaziland	SWZ	0	World	WLD								11	BEVERAGES	1	No Quantity			0		0		5938026			0
S3	2016	2016	2016	2	0	2	Export	748	Swaziland	SWZ	24	Angola	AGO								11	BEVERAGES	1	No Quantity			0		0		0			0
S3	2016	2016	2016	2	0	2	Export	748	Swaziland	SWZ	36	Australia	AUS								11	BEVERAGES	1	No Quantity			0		0		1			0
S3	2016	2016	2016	2	0	2	Export	748	Swaziland	SWZ	72	Botswana	BWA								11	BEVERAGES	1	No Quantity			0		0		57029			0
S3	2016	2016	2016	2	0	2	Export	748	Swaziland	SWZ	276	Germany	DEU								11	BEVERAGES	1	No Quantity			0		0		168758			0
S3	2016	2016	2016	2	0	2	Export	748	Swaziland	SWZ	372	Ireland	IRL								11	BEVERAGES	1	No Quantity			0		0		7			0
S3	2016	2016	2016	2	0	2	Export	748	Swaziland	SWZ	381	Italy	ITA								11	BEVERAGES	1	No Quantity			0		0		627760			0
S3	2016	2016	2016	2	0	2	Export	748	Swaziland	SWZ	426	Lesotho	LSO								11	BEVERAGES	1	No Quantity			0		0		0			0
S3	2016	2016	2016	2	0	2	Export	748	Swaziland	SWZ	454	Malawi	MWI								11	BEVERAGES	1	No Quantity			0		0		0			0
S3	2016	2016	2016	2	0	2	Export	748	Swaziland	SWZ	508	Mozambique	MOZ								11	BEVERAGES	1	No Quantity			0		0		2029050			0
S3	2016	2016	2016	2	0	2	Export	748	Swaziland	SWZ	516	Namibia	NAM								11	BEVERAGES	1	No Quantity			0		0		5184			0
S3	2016	2016	2016	2	0	2	Export	748	Swaziland	SWZ	528	Netherlands	NLD								11	BEVERAGES	1	No Quantity			0		0		945418			0
S3	2016	2016	2016	2	0	2	Export	748	Swaziland	SWZ	710	South Africa	ZAF								11	BEVERAGES	1	No Quantity			0		0		2104781			0
S3	2016	2016	2016	2	0	2	Export	748	Swaziland	SWZ	716	Zimbabwe	ZWE								11	BEVERAGES	1	No Quantity			0		0		0			0
S3	2016	2016	2016	2	0	2	Export	748	Swaziland	SWZ	842	USA	USA								11	BEVERAGES	1	No Quantity			0		0		32			0
S3	2016	2016	2016	2	0	2	Export	748	Swaziland	SWZ	894	Zambia	ZMB								11	BEVERAGES	1	No Quantity			0		0		0			0
S3	2016	2016	2016	2	0	2	Export	740	Suriname	SUR	0	World	WLD								12	TOBACCO,TOBACCO MANUFACT	1	No Quantity							118156			0
S3	2016	2016	2016	2	0	2	Export	740	Suriname	SUR	76	Brazil	BRA								12	TOBACCO,TOBACCO MANUFACT	1	No Quantity							65301			0
S3	2016	2016	2016	2	0	2	Export	740	Suriname	SUR	328	Guyana	GUY								12	TOBACCO,TOBACCO MANUFACT	1	No Quantity							2383			0
S3	2016	2016	2016	2	0	2	Export	740	Suriname	SUR	340	Honduras	HND								12	TOBACCO,TOBACCO MANUFACT	1	No Quantity							3623			0
S3	2016	2016	2016	2	0	2	Export	740	Suriname	SUR	528	Netherlands	NLD								12	TOBACCO,TOBACCO MANUFACT	1	No Quantity							46850			0
S3	2016	2016	2016	2	0	2	Export	748	Swaziland	SWZ	0	World	WLD								12	TOBACCO,TOBACCO MANUFACT	1	No Quantity			0		0		20348			0
S3	2016	2016	2016	2	0	2	Export	748	Swaziland	SWZ	508	Mozambique	MOZ								12	TOBACCO,TOBACCO MANUFACT	1	No Quantity			0		0		19588			0
S3	2016	2016	2016	2	0	2	Export	748	Swaziland	SWZ	710	South Africa	ZAF								12	TOBACCO,TOBACCO MANUFACT	1	No Quantity			0		0		760			0
S3	2016	2016	2016	2	0	2	Export	740	Suriname	SUR	0	World	WLD								21	HIDES,SKINS,FURSKINS,RAW	1	No Quantity							81287			0
S3	2016	2016	2016	2	0	2	Export	740	Suriname	SUR	156	China	CHN								21	HIDES,SKINS,FURSKINS,RAW	1	No Quantity							13269			0
S3	2016	2016	2016	2	0	2	Export	740	Suriname	SUR	344	China, Hong Kong SAR	HKG								21	HIDES,SKINS,FURSKINS,RAW	1	No Quantity							33555			0
S3	2016	2016	2016	2	0	2	Export	740	Suriname	SUR	534	Saint Maarten	SXM								21	HIDES,SKINS,FURSKINS,RAW	1	No Quantity							19600			0
S3	2016	2016	2016	2	0	2	Export	740	Suriname	SUR	792	Turkey	TUR								21	HIDES,SKINS,FURSKINS,RAW	1	No Quantity							14862			0
S3	2016	2016	2016	2	0	2	Export	748	Swaziland	SWZ	0	World	WLD								21	HIDES,SKINS,FURSKINS,RAW	1	No Quantity			0		0		505680			0
S3	2016	2016	2016	2	0	2	Export	748	Swaziland	SWZ	710	South Africa	ZAF								21	HIDES,SKINS,FURSKINS,RAW	1	No Quantity			0		0		445929			0
S3	2016	2016	2016	2	0	2	Export	748	Swaziland	SWZ	826	United Kingdom	GBR								21	HIDES,SKINS,FURSKINS,RAW	1	No Quantity			0		0		59751			0
S3	2016	2016	2016	2	0	2	Export	740	Suriname	SUR	0	World	WLD								22	OIL SEED,OLEAGINUS FRUIT	1	No Quantity							41083			0
S3	2016	2016	2016	2	0	2	Export	740	Suriname	SUR	328	Guyana	GUY								22	OIL SEED,OLEAGINUS FRUIT	1	No Quantity							41083			0
S3	2016	2016	2016	2	0	2	Export	748	Swaziland	SWZ	0	World	WLD								22	OIL SEED,OLEAGINUS FRUIT	1	No Quantity			0		0		88979			0
S3	2016	2016	2016	2	0	2	Export	748	Swaziland	SWZ	376	Israel	ISR								22	OIL SEED,OLEAGINUS FRUIT	1	No Quantity			0		0		6			0
S3	2016	2016	2016	2	0	2	Export	748	Swaziland	SWZ	508	Mozambique	MOZ								22	OIL SEED,OLEAGINUS FRUIT	1	No Quantity			0		0		88972			0
S3	2016	2016	2016	2	0	2	Export	748	Swaziland	SWZ	0	World	WLD								23	CRUDE RUBBER	1	No Quantity			0		0		1328			0
S3	2016	2016	2016	2	0	2	Export	748	Swaziland	SWZ	710	South Africa	ZAF								23	CRUDE RUBBER	1	No Quantity			0		0		1328			0
S3	2016	2016	2016	2	0	2	Export	740	Suriname	SUR	0	World	WLD								24	CORK AND WOOD	1	No Quantity							37637762			0
S3	2016	2016	2016	2	0	2	Export	740	Suriname	SUR	50	Bangladesh	BGD								24	CORK AND WOOD	1	No Quantity							1151814			0
S3	2016	2016	2016	2	0	2	Export	740	Suriname	SUR	56	Belgium	BEL								24	CORK AND WOOD	1	No Quantity							2864517			0
S3	2016	2016	2016	2	0	2	Export	740	Suriname	SUR	124	Canada	CAN								24	CORK AND WOOD	1	No Quantity							18296			0
S3	2016	2016	2016	2	0	2	Export	740	Suriname	SUR	156	China	CHN								24	CORK AND WOOD	1	No Quantity							10448206			0
S3	2016	2016	2016	2	0	2	Export	740	Suriname	SUR	192	Cuba	CUB								24	CORK AND WOOD	1	No Quantity							347116			0
S3	2016	2016	2016	2	0	2	Export	740	Suriname	SUR	208	Denmark	DNK								24	CORK AND WOOD	1	No Quantity							38835			0
S3	2016	2016	2016	2	0	2	Export	740	Suriname	SUR	214	Dominican Rep.	DOM								24	CORK AND WOOD	1	No Quantity							11153			0
S3	2016	2016	2016	2	0	2	Export	740	Suriname	SUR	251	France	FRA								24	CORK AND WOOD	1	No Quantity							236921			0
S3	2016	2016	2016	2	0	2	Export	740	Suriname	SUR	276	Germany	DEU								24	CORK AND WOOD	1	No Quantity							421597			0
S3	2016	2016	2016	2	0	2	Export	740	Suriname	SUR	344	China, Hong Kong SAR	HKG								24	CORK AND WOOD	1	No Quantity							450002			0
S3	2016	2016	2016	2	0	2	Export	740	Suriname	SUR	376	Israel	ISR								24	CORK AND WOOD	1	No Quantity							44602			0
S3	2016	2016	2016	2	0	2	Export	740	Suriname	SUR	381	Italy	ITA								24	CORK AND WOOD	1	No Quantity							6402			0
S3	2016	2016	2016	2	0	2	Export	740	Suriname	SUR	392	Japan	JPN								24	CORK AND WOOD	1	No Quantity							14754			0
S3	2016	2016	2016	2	0	2	Export	740	Suriname	SUR	408	Dem. People's Rep. of Korea	PRK								24	CORK AND WOOD	1	No Quantity							371848			0
S3	2016	2016	2016	2	0	2	Export	740	Suriname	SUR	410	Rep. of Korea	KOR								24	CORK AND WOOD	1	No Quantity							347825			0
S3	2016	2016	2016	2	0	2	Export	740	Suriname	SUR	490	Other Asia, nes									24	CORK AND WOOD	1	No Quantity							1597477			0
S3	2016	2016	2016	2	0	2	Export	740	Suriname	SUR	504	Morocco	MAR								24	CORK AND WOOD	1	No Quantity							39225			0
S3	2016	2016	2016	2	0	2	Export	740	Suriname	SUR	528	Netherlands	NLD								24	CORK AND WOOD	1	No Quantity							1702688			0
S3	2016	2016	2016	2	0	2	Export	740	Suriname	SUR	531	Curaçao	CUW								24	CORK AND WOOD	1	No Quantity							127449			0
S3	2016	2016	2016	2	0	2	Export	740	Suriname	SUR	533	Aruba	ABW								24	CORK AND WOOD	1	No Quantity							19696			0
S3	2016	2016	2016	2	0	2	Export	740	Suriname	SUR	554	New Zealand	NZL								24	CORK AND WOOD	1	No Quantity							332662			0
S3	2016	2016	2016	2	0	2	Export	740	Suriname	SUR	586	Pakistan	PAK								24	CORK AND WOOD	1	No Quantity							18702			0
S3	2016	2016	2016	2	0	2	Export	740	Suriname	SUR	620	Portugal	PRT								24	CORK AND WOOD	1	No Quantity							32308			0
S3	2016	2016	2016	2	0	2	Export	740	Suriname	SUR	643	Russian Federation	RUS								24	CORK AND WOOD	1	No Quantity							10303			0
S3	2016	2016	2016	2	0	2	Export	740	Suriname	SUR	699	India	IND								24	CORK AND WOOD	1	No Quantity							5225979			0
S3	2016	2016	2016	2	0	2	Export	740	Suriname	SUR	702	Singapore	SGP								24	CORK AND WOOD	1	No Quantity							9971386			0
S3	2016	2016	2016	2	0	2	Export	740	Suriname	SUR	704	Viet Nam	VNM								24	CORK AND WOOD	1	No Quantity							723172			0
S3	2016	2016	2016	2	0	2	Export	740	Suriname	SUR	724	Spain	ESP								24	CORK AND WOOD	1	No Quantity							14476			0
S3	2016	2016	2016	2	0	2	Export	740	Suriname	SUR	752	Sweden	SWE								24	CORK AND WOOD	1	No Quantity							333720			0
S3	2016	2016	2016	2	0	2	Export	740	Suriname	SUR	764	Thailand	THA								24	CORK AND WOOD	1	No Quantity							162479			0
S3	2016	2016	2016	2	0	2	Export	740	Suriname	SUR	784	United Arab Emirates	ARE								24	CORK AND WOOD	1	No Quantity							8785			0
S3	2016	2016	2016	2	0	2	Export	740	Suriname	SUR	792	Turkey	TUR								24	CORK AND WOOD	1	No Quantity							203934			0
S3	2016	2016	2016	2	0	2	Export	740	Suriname	SUR	826	United Kingdom	GBR								24	CORK AND WOOD	1	No Quantity							14796			0
S3	2016	2016	2016	2	0	2	Export	740	Suriname	SUR	842	USA	USA								24	CORK AND WOOD	1	No Quantity							324635			0
S3	2016	2016	2016	2	0	2	Export	748	Swaziland	SWZ	0	World	WLD								24	CORK AND WOOD	1	No Quantity			0		0		81195970			0
S3	2016	2016	2016	2	0	2	Export	748	Swaziland	SWZ	72	Botswana	BWA								24	CORK AND WOOD	1	No Quantity			0		0		40657			0
S3	2016	2016	2016	2	0	2	Export	748	Swaziland	SWZ	276	Germany	DEU								24	CORK AND WOOD	1	No Quantity			0		0		10700			0
S3	2016	2016	2016	2	0	2	Export	748	Swaziland	SWZ	490	Other Asia, nes									24	CORK AND WOOD	1	No Quantity			0		0		35			0
S3	2016	2016	2016	2	0	2	Export	748	Swaziland	SWZ	508	Mozambique	MOZ								24	CORK AND WOOD	1	No Quantity			0		0		2021679			0
S3	2016	2016	2016	2	0	2	Export	748	Swaziland	SWZ	516	Namibia	NAM								24	CORK AND WOOD	1	No Quantity			0		0		845842			0
S3	2016	2016	2016	2	0	2	Export	748	Swaziland	SWZ	528	Netherlands	NLD								24	CORK AND WOOD	1	No Quantity			0		0		42			0
S3	2016	2016	2016	2	0	2	Export	748	Swaziland	SWZ	710	South Africa	ZAF								24	CORK AND WOOD	1	No Quantity			0		0		78252153			0
S3	2016	2016	2016	2	0	2	Export	748	Swaziland	SWZ	716	Zimbabwe	ZWE								24	CORK AND WOOD	1	No Quantity			0		0		573			0
S3	2016	2016	2016	2	0	2	Export	748	Swaziland	SWZ	834	United Rep. of Tanzania	TZA								24	CORK AND WOOD	1	No Quantity			0		0		19195			0
S3	2016	2016	2016	2	0	2	Export	748	Swaziland	SWZ	894	Zambia	ZMB								24	CORK AND WOOD	1	No Quantity			0		0		5090			0
S3	2016	2016	2016	2	0	2	Export	740	Suriname	SUR	0	World	WLD								25	PULP AND WASTE PAPER	1	No Quantity							67880			0
S3	2016	2016	2016	2	0	2	Export	740	Suriname	SUR	328	Guyana	GUY								25	PULP AND WASTE PAPER	1	No Quantity							17000			0
S3	2016	2016	2016	2	0	2	Export	740	Suriname	SUR	528	Netherlands	NLD								25	PULP AND WASTE PAPER	1	No Quantity							12744			0
S3	2016	2016	2016	2	0	2	Export	740	Suriname	SUR	699	India	IND								25	PULP AND WASTE PAPER	1	No Quantity							38136			0
S3	2016	2016	2016	2	0	2	Export	748	Swaziland	SWZ	0	World	WLD								25	PULP AND WASTE PAPER	1	No Quantity			0		0		327704			0
S3	2016	2016	2016	2	0	2	Export	748	Swaziland	SWZ	710	South Africa	ZAF								25	PULP AND WASTE PAPER	1	No Quantity			0		0		327704			0
S3	2016	2016	2016	2	0	2	Export	740	Suriname	SUR	0	World	WLD								26	TEXTILE FIBRES	1	No Quantity							59998			0
S3	2016	2016	2016	2	0	2	Export	740	Suriname	SUR	528	Netherlands	NLD								26	TEXTILE FIBRES	1	No Quantity							59998			0
S3	2016	2016	2016	2	0	2	Export	748	Swaziland	SWZ	0	World	WLD								26	TEXTILE FIBRES	1	No Quantity			0		0		2955890			0
S3	2016	2016	2016	2	0	2	Export	748	Swaziland	SWZ	72	Botswana	BWA								26	TEXTILE FIBRES	1	No Quantity			0		0		1094503			0
S3	2016	2016	2016	2	0	2	Export	748	Swaziland	SWZ	490	Other Asia, nes									26	TEXTILE FIBRES	1	No Quantity			0		0		256			0
S3	2016	2016	2016	2	0	2	Export	748	Swaziland	SWZ	508	Mozambique	MOZ								26	TEXTILE FIBRES	1	No Quantity			0		0		4070			0
S3	2016	2016	2016	2	0	2	Export	748	Swaziland	SWZ	710	South Africa	ZAF								26	TEXTILE FIBRES	1	No Quantity			0		0		1856809			0
S3	2016	2016	2016	2	0	2	Export	748	Swaziland	SWZ	752	Sweden	SWE								26	TEXTILE FIBRES	1	No Quantity			0		0		250			0
S3	2016	2016	2016	2	0	2	Export	740	Suriname	SUR	0	World	WLD								27	CRUDE FERTILIZER,MINERAL	1	No Quantity							1595413			0
S3	2016	2016	2016	2	0	2	Export	740	Suriname	SUR	328	Guyana	GUY								27	CRUDE FERTILIZER,MINERAL	1	No Quantity							1429750			0
S3	2016	2016	2016	2	0	2	Export	740	Suriname	SUR	528	Netherlands	NLD								27	CRUDE FERTILIZER,MINERAL	1	No Quantity							6406			0
S3	2016	2016	2016	2	0	2	Export	740	Suriname	SUR	531	Curaçao	CUW								27	CRUDE FERTILIZER,MINERAL	1	No Quantity							152450			0
S3	2016	2016	2016	2	0	2	Export	740	Suriname	SUR	780	Trinidad and Tobago	TTO								27	CRUDE FERTILIZER,MINERAL	1	No Quantity							6807			0
S3	2016	2016	2016	2	0	2	Export	748	Swaziland	SWZ	0	World	WLD								27	CRUDE FERTILIZER,MINERAL	1	No Quantity			0		0		12284			0
S3	2016	2016	2016	2	0	2	Export	748	Swaziland	SWZ	72	Botswana	BWA								27	CRUDE FERTILIZER,MINERAL	1	No Quantity			0		0		4868			0
S3	2016	2016	2016	2	0	2	Export	748	Swaziland	SWZ	170	Colombia	COL								27	CRUDE FERTILIZER,MINERAL	1	No Quantity			0		0		3			0
S3	2016	2016	2016	2	0	2	Export	748	Swaziland	SWZ	508	Mozambique	MOZ								27	CRUDE FERTILIZER,MINERAL	1	No Quantity			0		0		1256			0
S3	2016	2016	2016	2	0	2	Export	748	Swaziland	SWZ	710	South Africa	ZAF								27	CRUDE FERTILIZER,MINERAL	1	No Quantity			0		0		6155			0
S3	2016	2016	2016	2	0	2	Export	740	Suriname	SUR	0	World	WLD								28	METALLIFEROUS ORE,SCRAP	1	No Quantity							4097490			0
S3	2016	2016	2016	2	0	2	Export	740	Suriname	SUR	56	Belgium	BEL								28	METALLIFEROUS ORE,SCRAP	1	No Quantity							279465			0
S3	2016	2016	2016	2	0	2	Export	740	Suriname	SUR	156	China	CHN								28	METALLIFEROUS ORE,SCRAP	1	No Quantity							715550			0
S3	2016	2016	2016	2	0	2	Export	740	Suriname	SUR	218	Ecuador	ECU								28	METALLIFEROUS ORE,SCRAP	1	No Quantity							11000			0
S3	2016	2016	2016	2	0	2	Export	740	Suriname	SUR	410	Rep. of Korea	KOR								28	METALLIFEROUS ORE,SCRAP	1	No Quantity							62150			0
S3	2016	2016	2016	2	0	2	Export	740	Suriname	SUR	490	Other Asia, nes									28	METALLIFEROUS ORE,SCRAP	1	No Quantity							400662			0
S3	2016	2016	2016	2	0	2	Export	740	Suriname	SUR	528	Netherlands	NLD								28	METALLIFEROUS ORE,SCRAP	1	No Quantity							158045			0
S3	2016	2016	2016	2	0	2	Export	740	Suriname	SUR	604	Peru	PER								28	METALLIFEROUS ORE,SCRAP	1	No Quantity							24812			0
S3	2016	2016	2016	2	0	2	Export	740	Suriname	SUR	620	Portugal	PRT								28	METALLIFEROUS ORE,SCRAP	1	No Quantity							40560			0
S3	2016	2016	2016	2	0	2	Export	740	Suriname	SUR	699	India	IND								28	METALLIFEROUS ORE,SCRAP	1	No Quantity							126500			0
S3	2016	2016	2016	2	0	2	Export	740	Suriname	SUR	702	Singapore	SGP								28	METALLIFEROUS ORE,SCRAP	1	No Quantity							1023150			0
S3	2016	2016	2016	2	0	2	Export	740	Suriname	SUR	724	Spain	ESP								28	METALLIFEROUS ORE,SCRAP	1	No Quantity							405950			0
S3	2016	2016	2016	2	0	2	Export	740	Suriname	SUR	784	United Arab Emirates	ARE								28	METALLIFEROUS ORE,SCRAP	1	No Quantity							73560			0
S3	2016	2016	2016	2	0	2	Export	740	Suriname	SUR	826	United Kingdom	GBR								28	METALLIFEROUS ORE,SCRAP	1	No Quantity							2750			0
S3	2016	2016	2016	2	0	2	Export	740	Suriname	SUR	842	USA	USA								28	METALLIFEROUS ORE,SCRAP	1	No Quantity							773336			0
S3	2016	2016	2016	2	0	2	Export	748	Swaziland	SWZ	0	World	WLD								28	METALLIFEROUS ORE,SCRAP	1	No Quantity			0		0		1867063			0
S3	2016	2016	2016	2	0	2	Export	748	Swaziland	SWZ	72	Botswana	BWA								28	METALLIFEROUS ORE,SCRAP	1	No Quantity			0		0		244			0
S3	2016	2016	2016	2	0	2	Export	748	Swaziland	SWZ	392	Japan	JPN								28	METALLIFEROUS ORE,SCRAP	1	No Quantity			0		0		10539			0
S3	2016	2016	2016	2	0	2	Export	748	Swaziland	SWZ	508	Mozambique	MOZ								28	METALLIFEROUS ORE,SCRAP	1	No Quantity			0		0		19164			0
S3	2016	2016	2016	2	0	2	Export	748	Swaziland	SWZ	586	Pakistan	PAK								28	METALLIFEROUS ORE,SCRAP	1	No Quantity			0		0		130579			0
S3	2016	2016	2016	2	0	2	Export	748	Swaziland	SWZ	699	India	IND								28	METALLIFEROUS ORE,SCRAP	1	No Quantity			0		0		275320			0
S3	2016	2016	2016	2	0	2	Export	748	Swaziland	SWZ	710	South Africa	ZAF								28	METALLIFEROUS ORE,SCRAP	1	No Quantity			0		0		1359232			0
S3	2016	2016	2016	2	0	2	Export	748	Swaziland	SWZ	784	United Arab Emirates	ARE								28	METALLIFEROUS ORE,SCRAP	1	No Quantity			0		0		64397			0
S3	2016	2016	2016	2	0	2	Export	748	Swaziland	SWZ	842	USA	USA								28	METALLIFEROUS ORE,SCRAP	1	No Quantity			0		0		7583			0
S3	2016	2016	2016	2	0	2	Export	740	Suriname	SUR	0	World	WLD								29	CRUDE ANIMAL,VEG.MATERL.	1	No Quantity							786106			0
S3	2016	2016	2016	2	0	2	Export	740	Suriname	SUR	156	China	CHN								29	CRUDE ANIMAL,VEG.MATERL.	1	No Quantity							46965			0
S3	2016	2016	2016	2	0	2	Export	740	Suriname	SUR	251	France	FRA								29	CRUDE ANIMAL,VEG.MATERL.	1	No Quantity							6003			0
S3	2016	2016	2016	2	0	2	Export	740	Suriname	SUR	344	China, Hong Kong SAR	HKG								29	CRUDE ANIMAL,VEG.MATERL.	1	No Quantity							423714			0
S3	2016	2016	2016	2	0	2	Export	740	Suriname	SUR	490	Other Asia, nes									29	CRUDE ANIMAL,VEG.MATERL.	1	No Quantity							136040			0
S3	2016	2016	2016	2	0	2	Export	740	Suriname	SUR	528	Netherlands	NLD								29	CRUDE ANIMAL,VEG.MATERL.	1	No Quantity							127814			0
S3	2016	2016	2016	2	0	2	Export	740	Suriname	SUR	533	Aruba	ABW								29	CRUDE ANIMAL,VEG.MATERL.	1	No Quantity							4320			0
S3	2016	2016	2016	2	0	2	Export	740	Suriname	SUR	842	USA	USA								29	CRUDE ANIMAL,VEG.MATERL.	1	No Quantity							41250			0
S3	2016	2016	2016	2	0	2	Export	748	Swaziland	SWZ	0	World	WLD								29	CRUDE ANIMAL,VEG.MATERL.	1	No Quantity			0		0		3450048			4
S3	2016	2016	2016	2	0	2	Export	748	Swaziland	SWZ	76	Brazil	BRA								29	CRUDE ANIMAL,VEG.MATERL.	1	No Quantity			0		0		0			0
S3	2016	2016	2016	2	0	2	Export	748	Swaziland	SWZ	178	Congo	COG								29	CRUDE ANIMAL,VEG.MATERL.	1	No Quantity			0		0		15839			0
S3	2016	2016	2016	2	0	2	Export	748	Swaziland	SWZ	392	Japan	JPN								29	CRUDE ANIMAL,VEG.MATERL.	1	No Quantity			0		0		2			0
S3	2016	2016	2016	2	0	2	Export	748	Swaziland	SWZ	404	Kenya	KEN								29	CRUDE ANIMAL,VEG.MATERL.	1	No Quantity			0		0		23374			0
S3	2016	2016	2016	2	0	2	Export	748	Swaziland	SWZ	480	Mauritius	MUS								29	CRUDE ANIMAL,VEG.MATERL.	1	No Quantity			0		0		1692			0
S3	2016	2016	2016	2	0	2	Export	748	Swaziland	SWZ	508	Mozambique	MOZ								29	CRUDE ANIMAL,VEG.MATERL.	1	No Quantity			0		0		50022			4
S3	2016	2016	2016	2	0	2	Export	748	Swaziland	SWZ	566	Nigeria	NGA								29	CRUDE ANIMAL,VEG.MATERL.	1	No Quantity			0		0		431734			0
S3	2016	2016	2016	2	0	2	Export	748	Swaziland	SWZ	620	Portugal	PRT								29	CRUDE ANIMAL,VEG.MATERL.	1	No Quantity			0		0		0			0
S3	2016	2016	2016	2	0	2	Export	748	Swaziland	SWZ	699	India	IND								29	CRUDE ANIMAL,VEG.MATERL.	1	No Quantity			0		0		1			0
S3	2016	2016	2016	2	0	2	Export	748	Swaziland	SWZ	710	South Africa	ZAF								29	CRUDE ANIMAL,VEG.MATERL.	1	No Quantity			0		0		628521			0
S3	2016	2016	2016	2	0	2	Export	748	Swaziland	SWZ	716	Zimbabwe	ZWE								29	CRUDE ANIMAL,VEG.MATERL.	1	No Quantity			0		0		1309333			0
S3	2016	2016	2016	2	0	2	Export	748	Swaziland	SWZ	784	United Arab Emirates	ARE								29	CRUDE ANIMAL,VEG.MATERL.	1	No Quantity			0		0		5			0
S3	2016	2016	2016	2	0	2	Export	748	Swaziland	SWZ	800	Uganda	UGA								29	CRUDE ANIMAL,VEG.MATERL.	1	No Quantity			0		0		989519			0
S3	2016	2016	2016	2	0	2	Export	748	Swaziland	SWZ	0	World	WLD								32	COAL, COKE, BRIQUETTES	1	No Quantity			0		0		13921554			0
S3	2016	2016	2016	2	0	2	Export	748	Swaziland	SWZ	4	Afghanistan	AFG								32	COAL, COKE, BRIQUETTES	1	No Quantity			0		0		6080			0
S3	2016	2016	2016	2	0	2	Export	748	Swaziland	SWZ	710	South Africa	ZAF								32	COAL, COKE, BRIQUETTES	1	No Quantity			0		0		13915474			0
S3	2016	2016	2016	2	0	2	Export	740	Suriname	SUR	0	World	WLD								33	PETROLEUM,PETROL.PRODUCT	1	No Quantity							115303331			0
S3	2016	2016	2016	2	0	2	Export	740	Suriname	SUR	28	Antigua and Barbuda	ATG								33	PETROLEUM,PETROL.PRODUCT	1	No Quantity							1306374			0
S3	2016	2016	2016	2	0	2	Export	740	Suriname	SUR	44	Bahamas	BHS								33	PETROLEUM,PETROL.PRODUCT	1	No Quantity							1072009			0
S3	2016	2016	2016	2	0	2	Export	740	Suriname	SUR	52	Barbados	BRB								33	PETROLEUM,PETROL.PRODUCT	1	No Quantity							5931169			0
S3	2016	2016	2016	2	0	2	Export	740	Suriname	SUR	196	Cyprus	CYP								33	PETROLEUM,PETROL.PRODUCT	1	No Quantity							72084			0
S3	2016	2016	2016	2	0	2	Export	740	Suriname	SUR	251	France	FRA								33	PETROLEUM,PETROL.PRODUCT	1	No Quantity							17073039			0
S3	2016	2016	2016	2	0	2	Export	740	Suriname	SUR	328	Guyana	GUY								33	PETROLEUM,PETROL.PRODUCT	1	No Quantity							47892940			0
S3	2016	2016	2016	2	0	2	Export	740	Suriname	SUR	528	Netherlands	NLD								33	PETROLEUM,PETROL.PRODUCT	1	No Quantity							81495			0
S3	2016	2016	2016	2	0	2	Export	740	Suriname	SUR	531	Curaçao	CUW								33	PETROLEUM,PETROL.PRODUCT	1	No Quantity							21210			0
S3	2016	2016	2016	2	0	2	Export	740	Suriname	SUR	533	Aruba	ABW								33	PETROLEUM,PETROL.PRODUCT	1	No Quantity							1254010			0
S3	2016	2016	2016	2	0	2	Export	740	Suriname	SUR	548	Vanuatu	VUT								33	PETROLEUM,PETROL.PRODUCT	1	No Quantity							7250			0
S3	2016	2016	2016	2	0	2	Export	740	Suriname	SUR	591	Panama	PAN								33	PETROLEUM,PETROL.PRODUCT	1	No Quantity							43402			0
S3	2016	2016	2016	2	0	2	Export	740	Suriname	SUR	780	Trinidad and Tobago	TTO								33	PETROLEUM,PETROL.PRODUCT	1	No Quantity							36941762			0
S3	2016	2016	2016	2	0	2	Export	740	Suriname	SUR	839	Special Categories									33	PETROLEUM,PETROL.PRODUCT	1	No Quantity							3548725			0
S3	2016	2016	2016	2	0	2	Export	740	Suriname	SUR	842	USA	USA								33	PETROLEUM,PETROL.PRODUCT	1	No Quantity							57861			0
S3	2016	2016	2016	2	0	2	Export	748	Swaziland	SWZ	0	World	WLD								33	PETROLEUM,PETROL.PRODUCT	1	No Quantity			0		0		70849			0
S3	2016	2016	2016	2	0	2	Export	748	Swaziland	SWZ	508	Mozambique	MOZ								33	PETROLEUM,PETROL.PRODUCT	1	No Quantity			0		0		20494			0
S3	2016	2016	2016	2	0	2	Export	748	Swaziland	SWZ	710	South Africa	ZAF								33	PETROLEUM,PETROL.PRODUCT	1	No Quantity			0		0		50354			0
S3	2016	2016	2016	2	0	2	Export	748	Swaziland	SWZ	0	World	WLD								41	ANIMAL OILS AND FATS	1	No Quantity			0		0		2072			0
S3	2016	2016	2016	2	0	2	Export	748	Swaziland	SWZ	508	Mozambique	MOZ								41	ANIMAL OILS AND FATS	1	No Quantity			0		0		2072			0
S3	2016	2016	2016	2	0	2	Export	740	Suriname	SUR	0	World	WLD								42	FIXED VEG. FATS AND OILS	1	No Quantity							1029728			0
S3	2016	2016	2016	2	0	2	Export	740	Suriname	SUR	328	Guyana	GUY								42	FIXED VEG. FATS AND OILS	1	No Quantity							849345			0
S3	2016	2016	2016	2	0	2	Export	740	Suriname	SUR	528	Netherlands	NLD								42	FIXED VEG. FATS AND OILS	1	No Quantity							1098			0
S3	2016	2016	2016	2	0	2	Export	740	Suriname	SUR	780	Trinidad and Tobago	TTO								42	FIXED VEG. FATS AND OILS	1	No Quantity							1585			0
S3	2016	2016	2016	2	0	2	Export	740	Suriname	SUR	862	Venezuela	VEN								42	FIXED VEG. FATS AND OILS	1	No Quantity							177700			0
S3	2016	2016	2016	2	0	2	Export	748	Swaziland	SWZ	0	World	WLD								42	FIXED VEG. FATS AND OILS	1	No Quantity			0		0		54335			0
S3	2016	2016	2016	2	0	2	Export	748	Swaziland	SWZ	36	Australia	AUS								42	FIXED VEG. FATS AND OILS	1	No Quantity			0		0		9			0
S3	2016	2016	2016	2	0	2	Export	748	Swaziland	SWZ	508	Mozambique	MOZ								42	FIXED VEG. FATS AND OILS	1	No Quantity			0		0		31479			0
S3	2016	2016	2016	2	0	2	Export	748	Swaziland	SWZ	710	South Africa	ZAF								42	FIXED VEG. FATS AND OILS	1	No Quantity			0		0		22847			0
S3	2016	2016	2016	2	0	2	Export	740	Suriname	SUR	0	World	WLD								43	ANIMAL,VEG.FATS,OILS,NES	1	No Quantity							6300			0
S3	2016	2016	2016	2	0	2	Export	740	Suriname	SUR	842	USA	USA								43	ANIMAL,VEG.FATS,OILS,NES	1	No Quantity							6300			0
S3	2016	2016	2016	2	0	2	Export	748	Swaziland	SWZ	0	World	WLD								43	ANIMAL,VEG.FATS,OILS,NES	1	No Quantity			0		0		83			0
S3	2016	2016	2016	2	0	2	Export	748	Swaziland	SWZ	508	Mozambique	MOZ								43	ANIMAL,VEG.FATS,OILS,NES	1	No Quantity			0		0		83			0
S3	2016	2016	2016	2	0	2	Export	740	Suriname	SUR	0	World	WLD								51	ORGANIC CHEMICALS	1	No Quantity							522296			0
S3	2016	2016	2016	2	0	2	Export	740	Suriname	SUR	251	France	FRA								51	ORGANIC CHEMICALS	1	No Quantity							39314			0
S3	2016	2016	2016	2	0	2	Export	740	Suriname	SUR	328	Guyana	GUY								51	ORGANIC CHEMICALS	1	No Quantity							247345			0
S3	2016	2016	2016	2	0	2	Export	740	Suriname	SUR	528	Netherlands	NLD								51	ORGANIC CHEMICALS	1	No Quantity							41916			0
S3	2016	2016	2016	2	0	2	Export	740	Suriname	SUR	534	Saint Maarten	SXM								51	ORGANIC CHEMICALS	1	No Quantity							2440			0
S3	2016	2016	2016	2	0	2	Export	740	Suriname	SUR	780	Trinidad and Tobago	TTO								51	ORGANIC CHEMICALS	1	No Quantity							12300			0
S3	2016	2016	2016	2	0	2	Export	740	Suriname	SUR	842	USA	USA								51	ORGANIC CHEMICALS	1	No Quantity							177906			0
S3	2016	2016	2016	2	0	2	Export	740	Suriname	SUR	862	Venezuela	VEN								51	ORGANIC CHEMICALS	1	No Quantity							1075			0
S3	2016	2016	2016	2	0	2	Export	748	Swaziland	SWZ	0	World	WLD								51	ORGANIC CHEMICALS	1	No Quantity			0		0		38698962			4
S3	2016	2016	2016	2	0	2	Export	748	Swaziland	SWZ	24	Angola	AGO								51	ORGANIC CHEMICALS	1	No Quantity			0		0		131714			0
S3	2016	2016	2016	2	0	2	Export	748	Swaziland	SWZ	72	Botswana	BWA								51	ORGANIC CHEMICALS	1	No Quantity			0		0		38651			4
S3	2016	2016	2016	2	0	2	Export	748	Swaziland	SWZ	174	Comoros	COM								51	ORGANIC CHEMICALS	1	No Quantity			0		0		905			0
S3	2016	2016	2016	2	0	2	Export	748	Swaziland	SWZ	178	Congo	COG								51	ORGANIC CHEMICALS	1	No Quantity			0		0		43041			0
S3	2016	2016	2016	2	0	2	Export	748	Swaziland	SWZ	180	Dem. Rep. of the Congo	COD								51	ORGANIC CHEMICALS	1	No Quantity			0		0		178872			0
S3	2016	2016	2016	2	0	2	Export	748	Swaziland	SWZ	232	Eritrea	ERI								51	ORGANIC CHEMICALS	1	No Quantity			0		0		1828			0
S3	2016	2016	2016	2	0	2	Export	748	Swaziland	SWZ	251	France	FRA								51	ORGANIC CHEMICALS	1	No Quantity			0		0		12505			0
S3	2016	2016	2016	2	0	2	Export	748	Swaziland	SWZ	276	Germany	DEU								51	ORGANIC CHEMICALS	1	No Quantity			0		0		91733			0
S3	2016	2016	2016	2	0	2	Export	748	Swaziland	SWZ	381	Italy	ITA								51	ORGANIC CHEMICALS	1	No Quantity			0		0		84724			0
S3	2016	2016	2016	2	0	2	Export	748	Swaziland	SWZ	404	Kenya	KEN								51	ORGANIC CHEMICALS	1	No Quantity			0		0		988970			0
S3	2016	2016	2016	2	0	2	Export	748	Swaziland	SWZ	426	Lesotho	LSO								51	ORGANIC CHEMICALS	1	No Quantity			0		0		3752			0
S3	2016	2016	2016	2	0	2	Export	748	Swaziland	SWZ	450	Madagascar	MDG								51	ORGANIC CHEMICALS	1	No Quantity			0		0		174546			0
S3	2016	2016	2016	2	0	2	Export	748	Swaziland	SWZ	454	Malawi	MWI								51	ORGANIC CHEMICALS	1	No Quantity			0		0		4867259			0
S3	2016	2016	2016	2	0	2	Export	748	Swaziland	SWZ	466	Mali	MLI								51	ORGANIC CHEMICALS	1	No Quantity			0		0		12589			0
S3	2016	2016	2016	2	0	2	Export	748	Swaziland	SWZ	480	Mauritius	MUS								51	ORGANIC CHEMICALS	1	No Quantity			0		0		38324			0
S3	2016	2016	2016	2	0	2	Export	748	Swaziland	SWZ	508	Mozambique	MOZ								51	ORGANIC CHEMICALS	1	No Quantity			0		0		6856507			0
S3	2016	2016	2016	2	0	2	Export	748	Swaziland	SWZ	516	Namibia	NAM								51	ORGANIC CHEMICALS	1	No Quantity			0		0		59190			0
S3	2016	2016	2016	2	0	2	Export	748	Swaziland	SWZ	528	Netherlands	NLD								51	ORGANIC CHEMICALS	1	No Quantity			0		0		78943			0
S3	2016	2016	2016	2	0	2	Export	748	Swaziland	SWZ	566	Nigeria	NGA								51	ORGANIC CHEMICALS	1	No Quantity			0		0		257756			0
S3	2016	2016	2016	2	0	2	Export	748	Swaziland	SWZ	586	Pakistan	PAK								51	ORGANIC CHEMICALS	1	No Quantity			0		0		3329			0
S3	2016	2016	2016	2	0	2	Export	748	Swaziland	SWZ	690	Seychelles	SYC								51	ORGANIC CHEMICALS	1	No Quantity			0		0		1033			0
S3	2016	2016	2016	2	0	2	Export	748	Swaziland	SWZ	706	Somalia	SOM								51	ORGANIC CHEMICALS	1	No Quantity			0		0		3721			0
S3	2016	2016	2016	2	0	2	Export	748	Swaziland	SWZ	710	South Africa	ZAF								51	ORGANIC CHEMICALS	1	No Quantity			0		0		19706454			0
S3	2016	2016	2016	2	0	2	Export	748	Swaziland	SWZ	716	Zimbabwe	ZWE								51	ORGANIC CHEMICALS	1	No Quantity			0		0		445182			4
S3	2016	2016	2016	2	0	2	Export	748	Swaziland	SWZ	724	Spain	ESP								51	ORGANIC CHEMICALS	1	No Quantity			0		0		73887			0
S3	2016	2016	2016	2	0	2	Export	748	Swaziland	SWZ	800	Uganda	UGA								51	ORGANIC CHEMICALS	1	No Quantity			0		0		1401832			0
S3	2016	2016	2016	2	0	2	Export	748	Swaziland	SWZ	834	United Rep. of Tanzania	TZA								51	ORGANIC CHEMICALS	1	No Quantity			0		0		851112			0
S3	2016	2016	2016	2	0	2	Export	748	Swaziland	SWZ	894	Zambia	ZMB								51	ORGANIC CHEMICALS	1	No Quantity			0		0		2290591			0
S3	2016	2016	2016	2	0	2	Export	740	Suriname	SUR	0	World	WLD								52	INORGANIC CHEMICALS	1	No Quantity							98271			0
S3	2016	2016	2016	2	0	2	Export	740	Suriname	SUR	24	Angola	AGO								52	INORGANIC CHEMICALS	1	No Quantity							22405			0
S3	2016	2016	2016	2	0	2	Export	740	Suriname	SUR	152	Chile	CHL								52	INORGANIC CHEMICALS	1	No Quantity							19499			0
S3	2016	2016	2016	2	0	2	Export	740	Suriname	SUR	780	Trinidad and Tobago	TTO								52	INORGANIC CHEMICALS	1	No Quantity							56366			0
S3	2016	2016	2016	2	0	2	Export	748	Swaziland	SWZ	0	World	WLD								52	INORGANIC CHEMICALS	1	No Quantity			0		0		5017135			4
S3	2016	2016	2016	2	0	2	Export	748	Swaziland	SWZ	178	Congo	COG								52	INORGANIC CHEMICALS	1	No Quantity			0		0		74			0
S3	2016	2016	2016	2	0	2	Export	748	Swaziland	SWZ	404	Kenya	KEN								52	INORGANIC CHEMICALS	1	No Quantity			0		0		158705			0
S3	2016	2016	2016	2	0	2	Export	748	Swaziland	SWZ	480	Mauritius	MUS								52	INORGANIC CHEMICALS	1	No Quantity			0		0		9385			0
S3	2016	2016	2016	2	0	2	Export	748	Swaziland	SWZ	508	Mozambique	MOZ								52	INORGANIC CHEMICALS	1	No Quantity			0		0		52270			0
S3	2016	2016	2016	2	0	2	Export	748	Swaziland	SWZ	516	Namibia	NAM								52	INORGANIC CHEMICALS	1	No Quantity			0		0		24329			0
S3	2016	2016	2016	2	0	2	Export	748	Swaziland	SWZ	566	Nigeria	NGA								52	INORGANIC CHEMICALS	1	No Quantity			0		0		31063			0
S3	2016	2016	2016	2	0	2	Export	748	Swaziland	SWZ	710	South Africa	ZAF								52	INORGANIC CHEMICALS	1	No Quantity			0		0		4711430			4
S3	2016	2016	2016	2	0	2	Export	748	Swaziland	SWZ	716	Zimbabwe	ZWE								52	INORGANIC CHEMICALS	1	No Quantity			0		0		29459			0
S3	2016	2016	2016	2	0	2	Export	748	Swaziland	SWZ	834	United Rep. of Tanzania	TZA								52	INORGANIC CHEMICALS	1	No Quantity			0		0		415			0
S3	2016	2016	2016	2	0	2	Export	740	Suriname	SUR	0	World	WLD								53	DYES,COLOURING MATERIALS	1	No Quantity							462287			0
S3	2016	2016	2016	2	0	2	Export	740	Suriname	SUR	251	France	FRA								53	DYES,COLOURING MATERIALS	1	No Quantity							76299			0
S3	2016	2016	2016	2	0	2	Export	740	Suriname	SUR	328	Guyana	GUY								53	DYES,COLOURING MATERIALS	1	No Quantity							32946			0
S3	2016	2016	2016	2	0	2	Export	740	Suriname	SUR	780	Trinidad and Tobago	TTO								53	DYES,COLOURING MATERIALS	1	No Quantity							353042			0
S3	2016	2016	2016	2	0	2	Export	748	Swaziland	SWZ	0	World	WLD								53	DYES,COLOURING MATERIALS	1	No Quantity			0		0		2181780			0
S3	2016	2016	2016	2	0	2	Export	748	Swaziland	SWZ	36	Australia	AUS								53	DYES,COLOURING MATERIALS	1	No Quantity			0		0		1			0
S3	2016	2016	2016	2	0	2	Export	748	Swaziland	SWZ	56	Belgium	BEL								53	DYES,COLOURING MATERIALS	1	No Quantity			0		0		118			0
S3	2016	2016	2016	2	0	2	Export	748	Swaziland	SWZ	288	Ghana	GHA								53	DYES,COLOURING MATERIALS	1	No Quantity			0		0		3			0
S3	2016	2016	2016	2	0	2	Export	748	Swaziland	SWZ	372	Ireland	IRL								53	DYES,COLOURING MATERIALS	1	No Quantity			0		0		14			0
S3	2016	2016	2016	2	0	2	Export	748	Swaziland	SWZ	384	Côte d'Ivoire	CIV								53	DYES,COLOURING MATERIALS	1	No Quantity			0		0		1			0
S3	2016	2016	2016	2	0	2	Export	748	Swaziland	SWZ	480	Mauritius	MUS								53	DYES,COLOURING MATERIALS	1	No Quantity			0		0		0			0
S3	2016	2016	2016	2	0	2	Export	748	Swaziland	SWZ	508	Mozambique	MOZ								53	DYES,COLOURING MATERIALS	1	No Quantity			0		0		419333			0
S3	2016	2016	2016	2	0	2	Export	748	Swaziland	SWZ	566	Nigeria	NGA								53	DYES,COLOURING MATERIALS	1	No Quantity			0		0		506485			0
S3	2016	2016	2016	2	0	2	Export	748	Swaziland	SWZ	710	South Africa	ZAF								53	DYES,COLOURING MATERIALS	1	No Quantity			0		0		1156810			0
S3	2016	2016	2016	2	0	2	Export	748	Swaziland	SWZ	716	Zimbabwe	ZWE								53	DYES,COLOURING MATERIALS	1	No Quantity			0		0		98684			0
S3	2016	2016	2016	2	0	2	Export	748	Swaziland	SWZ	842	USA	USA								53	DYES,COLOURING MATERIALS	1	No Quantity			0		0		294			0
S3	2016	2016	2016	2	0	2	Export	748	Swaziland	SWZ	894	Zambia	ZMB								53	DYES,COLOURING MATERIALS	1	No Quantity			0		0		32			0
S3	2016	2016	2016	2	0	2	Export	740	Suriname	SUR	0	World	WLD								54	MEDICINAL,PHARM.PRODUCTS	1	No Quantity							1887435			0
S3	2016	2016	2016	2	0	2	Export	740	Suriname	SUR	328	Guyana	GUY								54	MEDICINAL,PHARM.PRODUCTS	1	No Quantity							16643			0
S3	2016	2016	2016	2	0	2	Export	740	Suriname	SUR	528	Netherlands	NLD								54	MEDICINAL,PHARM.PRODUCTS	1	No Quantity							19559			0
S3	2016	2016	2016	2	0	2	Export	740	Suriname	SUR	591	Panama	PAN								54	MEDICINAL,PHARM.PRODUCTS	1	No Quantity							54563			0
S3	2016	2016	2016	2	0	2	Export	740	Suriname	SUR	842	USA	USA								54	MEDICINAL,PHARM.PRODUCTS	1	No Quantity							1796670			0
S3	2016	2016	2016	2	0	2	Export	748	Swaziland	SWZ	0	World	WLD								54	MEDICINAL,PHARM.PRODUCTS	1	No Quantity			0		0		2895888			0
S3	2016	2016	2016	2	0	2	Export	748	Swaziland	SWZ	36	Australia	AUS								54	MEDICINAL,PHARM.PRODUCTS	1	No Quantity			0		0		33536			0
S3	2016	2016	2016	2	0	2	Export	748	Swaziland	SWZ	56	Belgium	BEL								54	MEDICINAL,PHARM.PRODUCTS	1	No Quantity			0		0		155			0
S3	2016	2016	2016	2	0	2	Export	748	Swaziland	SWZ	72	Botswana	BWA								54	MEDICINAL,PHARM.PRODUCTS	1	No Quantity			0		0		2749			0
S3	2016	2016	2016	2	0	2	Export	748	Swaziland	SWZ	124	Canada	CAN								54	MEDICINAL,PHARM.PRODUCTS	1	No Quantity			0		0		3			0
S3	2016	2016	2016	2	0	2	Export	748	Swaziland	SWZ	152	Chile	CHL								54	MEDICINAL,PHARM.PRODUCTS	1	No Quantity			0		0		36			0
S3	2016	2016	2016	2	0	2	Export	748	Swaziland	SWZ	170	Colombia	COL								54	MEDICINAL,PHARM.PRODUCTS	1	No Quantity			0		0		129			0
S3	2016	2016	2016	2	0	2	Export	748	Swaziland	SWZ	251	France	FRA								54	MEDICINAL,PHARM.PRODUCTS	1	No Quantity			0		0		58271			0
S3	2016	2016	2016	2	0	2	Export	748	Swaziland	SWZ	276	Germany	DEU								54	MEDICINAL,PHARM.PRODUCTS	1	No Quantity			0		0		35			0
S3	2016	2016	2016	2	0	2	Export	748	Swaziland	SWZ	376	Israel	ISR								54	MEDICINAL,PHARM.PRODUCTS	1	No Quantity			0		0		330			0
S3	2016	2016	2016	2	0	2	Export	748	Swaziland	SWZ	404	Kenya	KEN								54	MEDICINAL,PHARM.PRODUCTS	1	No Quantity			0		0		179223			0
S3	2016	2016	2016	2	0	2	Export	748	Swaziland	SWZ	426	Lesotho	LSO								54	MEDICINAL,PHARM.PRODUCTS	1	No Quantity			0		0		299080			0
S3	2016	2016	2016	2	0	2	Export	748	Swaziland	SWZ	466	Mali	MLI								54	MEDICINAL,PHARM.PRODUCTS	1	No Quantity			0		0		26			0
S3	2016	2016	2016	2	0	2	Export	748	Swaziland	SWZ	508	Mozambique	MOZ								54	MEDICINAL,PHARM.PRODUCTS	1	No Quantity			0		0		22300			0
S3	2016	2016	2016	2	0	2	Export	748	Swaziland	SWZ	516	Namibia	NAM								54	MEDICINAL,PHARM.PRODUCTS	1	No Quantity			0		0		953898			0
S3	2016	2016	2016	2	0	2	Export	748	Swaziland	SWZ	554	New Zealand	NZL								54	MEDICINAL,PHARM.PRODUCTS	1	No Quantity			0		0		303			0
S3	2016	2016	2016	2	0	2	Export	748	Swaziland	SWZ	566	Nigeria	NGA								54	MEDICINAL,PHARM.PRODUCTS	1	No Quantity			0		0		53278			0
S3	2016	2016	2016	2	0	2	Export	748	Swaziland	SWZ	702	Singapore	SGP								54	MEDICINAL,PHARM.PRODUCTS	1	No Quantity			0		0		182			0
S3	2016	2016	2016	2	0	2	Export	748	Swaziland	SWZ	710	South Africa	ZAF								54	MEDICINAL,PHARM.PRODUCTS	1	No Quantity			0		0		352089			0
S3	2016	2016	2016	2	0	2	Export	748	Swaziland	SWZ	716	Zimbabwe	ZWE								54	MEDICINAL,PHARM.PRODUCTS	1	No Quantity			0		0		488			0
S3	2016	2016	2016	2	0	2	Export	748	Swaziland	SWZ	724	Spain	ESP								54	MEDICINAL,PHARM.PRODUCTS	1	No Quantity			0		0		172			0
S3	2016	2016	2016	2	0	2	Export	748	Swaziland	SWZ	728	South Sudan	SSD								54	MEDICINAL,PHARM.PRODUCTS	1	No Quantity			0		0		11441			0
S3	2016	2016	2016	2	0	2	Export	748	Swaziland	SWZ	757	Switzerland	CHE								54	MEDICINAL,PHARM.PRODUCTS	1	No Quantity			0		0		100			0
S3	2016	2016	2016	2	0	2	Export	748	Swaziland	SWZ	826	United Kingdom	GBR								54	MEDICINAL,PHARM.PRODUCTS	1	No Quantity			0		0		828			0
S3	2016	2016	2016	2	0	2	Export	748	Swaziland	SWZ	834	United Rep. of Tanzania	TZA								54	MEDICINAL,PHARM.PRODUCTS	1	No Quantity			0		0		4771			0
S3	2016	2016	2016	2	0	2	Export	748	Swaziland	SWZ	842	USA	USA								54	MEDICINAL,PHARM.PRODUCTS	1	No Quantity			0		0		910028			0
S3	2016	2016	2016	2	0	2	Export	748	Swaziland	SWZ	894	Zambia	ZMB								54	MEDICINAL,PHARM.PRODUCTS	1	No Quantity			0		0		12422			0
S3	2016	2016	2016	2	0	2	Export	740	Suriname	SUR	0	World	WLD								55	ESSENTL.OILS,PERFUME,ETC	1	No Quantity							3892432			0
S3	2016	2016	2016	2	0	2	Export	740	Suriname	SUR	28	Antigua and Barbuda	ATG								55	ESSENTL.OILS,PERFUME,ETC	1	No Quantity							270557			0
S3	2016	2016	2016	2	0	2	Export	740	Suriname	SUR	52	Barbados	BRB								55	ESSENTL.OILS,PERFUME,ETC	1	No Quantity							100498			0
S3	2016	2016	2016	2	0	2	Export	740	Suriname	SUR	76	Brazil	BRA								55	ESSENTL.OILS,PERFUME,ETC	1	No Quantity							188634			0
S3	2016	2016	2016	2	0	2	Export	740	Suriname	SUR	212	Dominica	DMA								55	ESSENTL.OILS,PERFUME,ETC	1	No Quantity							164243			0
S3	2016	2016	2016	2	0	2	Export	740	Suriname	SUR	251	France	FRA								55	ESSENTL.OILS,PERFUME,ETC	1	No Quantity							37806			0
S3	2016	2016	2016	2	0	2	Export	740	Suriname	SUR	308	Grenada	GRD								55	ESSENTL.OILS,PERFUME,ETC	1	No Quantity							79345			0
S3	2016	2016	2016	2	0	2	Export	740	Suriname	SUR	328	Guyana	GUY								55	ESSENTL.OILS,PERFUME,ETC	1	No Quantity							570599			0
S3	2016	2016	2016	2	0	2	Export	740	Suriname	SUR	388	Jamaica	JAM								55	ESSENTL.OILS,PERFUME,ETC	1	No Quantity							854199			0
S3	2016	2016	2016	2	0	2	Export	740	Suriname	SUR	516	Namibia	NAM								55	ESSENTL.OILS,PERFUME,ETC	1	No Quantity							13587			0
S3	2016	2016	2016	2	0	2	Export	740	Suriname	SUR	528	Netherlands	NLD								55	ESSENTL.OILS,PERFUME,ETC	1	No Quantity							92098			0
S3	2016	2016	2016	2	0	2	Export	740	Suriname	SUR	531	Curaçao	CUW								55	ESSENTL.OILS,PERFUME,ETC	1	No Quantity							70965			0
S3	2016	2016	2016	2	0	2	Export	740	Suriname	SUR	591	Panama	PAN								55	ESSENTL.OILS,PERFUME,ETC	1	No Quantity							2000			0
S3	2016	2016	2016	2	0	2	Export	740	Suriname	SUR	662	Saint Lucia	LCA								55	ESSENTL.OILS,PERFUME,ETC	1	No Quantity							23021			0
S3	2016	2016	2016	2	0	2	Export	740	Suriname	SUR	670	Saint Vincent and the Grenadines	VCT								55	ESSENTL.OILS,PERFUME,ETC	1	No Quantity							197852			0
S3	2016	2016	2016	2	0	2	Export	740	Suriname	SUR	780	Trinidad and Tobago	TTO								55	ESSENTL.OILS,PERFUME,ETC	1	No Quantity							978400			0
S3	2016	2016	2016	2	0	2	Export	740	Suriname	SUR	826	United Kingdom	GBR								55	ESSENTL.OILS,PERFUME,ETC	1	No Quantity							12360			0
S3	2016	2016	2016	2	0	2	Export	740	Suriname	SUR	842	USA	USA								55	ESSENTL.OILS,PERFUME,ETC	1	No Quantity							236269			0
S3	2016	2016	2016	2	0	2	Export	748	Swaziland	SWZ	0	World	WLD								55	ESSENTL.OILS,PERFUME,ETC	1	No Quantity			0		0		519446024			4
S3	2016	2016	2016	2	0	2	Export	748	Swaziland	SWZ	24	Angola	AGO								55	ESSENTL.OILS,PERFUME,ETC	1	No Quantity			0		0		15296332			0
S3	2016	2016	2016	2	0	2	Export	748	Swaziland	SWZ	36	Australia	AUS								55	ESSENTL.OILS,PERFUME,ETC	1	No Quantity			0		0		51398			0
S3	2016	2016	2016	2	0	2	Export	748	Swaziland	SWZ	56	Belgium	BEL								55	ESSENTL.OILS,PERFUME,ETC	1	No Quantity			0		0		23			0
S3	2016	2016	2016	2	0	2	Export	748	Swaziland	SWZ	72	Botswana	BWA								55	ESSENTL.OILS,PERFUME,ETC	1	No Quantity			0		0		5944759			0
S3	2016	2016	2016	2	0	2	Export	748	Swaziland	SWZ	124	Canada	CAN								55	ESSENTL.OILS,PERFUME,ETC	1	No Quantity			0		0		4			0
S3	2016	2016	2016	2	0	2	Export	748	Swaziland	SWZ	174	Comoros	COM								55	ESSENTL.OILS,PERFUME,ETC	1	No Quantity			0		0		64102			0
S3	2016	2016	2016	2	0	2	Export	748	Swaziland	SWZ	178	Congo	COG								55	ESSENTL.OILS,PERFUME,ETC	1	No Quantity			0		0		334268			0
S3	2016	2016	2016	2	0	2	Export	748	Swaziland	SWZ	180	Dem. Rep. of the Congo	COD								55	ESSENTL.OILS,PERFUME,ETC	1	No Quantity			0		0		918895			0
S3	2016	2016	2016	2	0	2	Export	748	Swaziland	SWZ	232	Eritrea	ERI								55	ESSENTL.OILS,PERFUME,ETC	1	No Quantity			0		0		400984			0
S3	2016	2016	2016	2	0	2	Export	748	Swaziland	SWZ	251	France	FRA								55	ESSENTL.OILS,PERFUME,ETC	1	No Quantity			0		0		2272006			0
S3	2016	2016	2016	2	0	2	Export	748	Swaziland	SWZ	276	Germany	DEU								55	ESSENTL.OILS,PERFUME,ETC	1	No Quantity			0		0		24775			0
S3	2016	2016	2016	2	0	2	Export	748	Swaziland	SWZ	372	Ireland	IRL								55	ESSENTL.OILS,PERFUME,ETC	1	No Quantity			0		0		1477108			0
S3	2016	2016	2016	2	0	2	Export	748	Swaziland	SWZ	392	Japan	JPN								55	ESSENTL.OILS,PERFUME,ETC	1	No Quantity			0		0		6			0
S3	2016	2016	2016	2	0	2	Export	748	Swaziland	SWZ	404	Kenya	KEN								55	ESSENTL.OILS,PERFUME,ETC	1	No Quantity			0		0		37880093			0
S3	2016	2016	2016	2	0	2	Export	748	Swaziland	SWZ	426	Lesotho	LSO								55	ESSENTL.OILS,PERFUME,ETC	1	No Quantity			0		0		700936			0
S3	2016	2016	2016	2	0	2	Export	748	Swaziland	SWZ	450	Madagascar	MDG								55	ESSENTL.OILS,PERFUME,ETC	1	No Quantity			0		0		4868419			0
S3	2016	2016	2016	2	0	2	Export	748	Swaziland	SWZ	454	Malawi	MWI								55	ESSENTL.OILS,PERFUME,ETC	1	No Quantity			0		0		2532166			0
S3	2016	2016	2016	2	0	2	Export	748	Swaziland	SWZ	480	Mauritius	MUS								55	ESSENTL.OILS,PERFUME,ETC	1	No Quantity			0		0		4961062			0
S3	2016	2016	2016	2	0	2	Export	748	Swaziland	SWZ	508	Mozambique	MOZ								55	ESSENTL.OILS,PERFUME,ETC	1	No Quantity			0		0		17346626			0
S3	2016	2016	2016	2	0	2	Export	748	Swaziland	SWZ	516	Namibia	NAM								55	ESSENTL.OILS,PERFUME,ETC	1	No Quantity			0		0		8308354			4
S3	2016	2016	2016	2	0	2	Export	748	Swaziland	SWZ	566	Nigeria	NGA								55	ESSENTL.OILS,PERFUME,ETC	1	No Quantity			0		0		46375704			0
S3	2016	2016	2016	2	0	2	Export	748	Swaziland	SWZ	586	Pakistan	PAK								55	ESSENTL.OILS,PERFUME,ETC	1	No Quantity			0		0		200163			0
S3	2016	2016	2016	2	0	2	Export	748	Swaziland	SWZ	690	Seychelles	SYC								55	ESSENTL.OILS,PERFUME,ETC	1	No Quantity			0		0		202091			0
S3	2016	2016	2016	2	0	2	Export	748	Swaziland	SWZ	706	Somalia	SOM								55	ESSENTL.OILS,PERFUME,ETC	1	No Quantity			0		0		538320			0
S3	2016	2016	2016	2	0	2	Export	748	Swaziland	SWZ	710	South Africa	ZAF								55	ESSENTL.OILS,PERFUME,ETC	1	No Quantity			0		0		308662633			4
S3	2016	2016	2016	2	0	2	Export	748	Swaziland	SWZ	716	Zimbabwe	ZWE								55	ESSENTL.OILS,PERFUME,ETC	1	No Quantity			0		0		17371971			0
S3	2016	2016	2016	2	0	2	Export	748	Swaziland	SWZ	724	Spain	ESP								55	ESSENTL.OILS,PERFUME,ETC	1	No Quantity			0		0		533599			0
S3	2016	2016	2016	2	0	2	Export	748	Swaziland	SWZ	800	Uganda	UGA								55	ESSENTL.OILS,PERFUME,ETC	1	No Quantity			0		0		9305238			0
S3	2016	2016	2016	2	0	2	Export	748	Swaziland	SWZ	818	Egypt	EGY								55	ESSENTL.OILS,PERFUME,ETC	1	No Quantity			0		0		965			0
S3	2016	2016	2016	2	0	2	Export	748	Swaziland	SWZ	826	United Kingdom	GBR								55	ESSENTL.OILS,PERFUME,ETC	1	No Quantity			0		0		822544			0
S3	2016	2016	2016	2	0	2	Export	748	Swaziland	SWZ	834	United Rep. of Tanzania	TZA								55	ESSENTL.OILS,PERFUME,ETC	1	No Quantity			0		0		24908411			0
S3	2016	2016	2016	2	0	2	Export	748	Swaziland	SWZ	842	USA	USA								55	ESSENTL.OILS,PERFUME,ETC	1	No Quantity			0		0		134055			0
S3	2016	2016	2016	2	0	2	Export	748	Swaziland	SWZ	894	Zambia	ZMB								55	ESSENTL.OILS,PERFUME,ETC	1	No Quantity			0		0		7007996			0
S3	2016	2016	2016	2	0	2	Export	740	Suriname	SUR	0	World	WLD								56	FERTILIZER,EXCEPT GRP272	1	No Quantity							47931			0
S3	2016	2016	2016	2	0	2	Export	740	Suriname	SUR	328	Guyana	GUY								56	FERTILIZER,EXCEPT GRP272	1	No Quantity							33750			0
S3	2016	2016	2016	2	0	2	Export	740	Suriname	SUR	780	Trinidad and Tobago	TTO								56	FERTILIZER,EXCEPT GRP272	1	No Quantity							6381			0
S3	2016	2016	2016	2	0	2	Export	740	Suriname	SUR	842	USA	USA								56	FERTILIZER,EXCEPT GRP272	1	No Quantity							7800			0
S3	2016	2016	2016	2	0	2	Export	748	Swaziland	SWZ	0	World	WLD								56	FERTILIZER,EXCEPT GRP272	1	No Quantity			0		0		1026068			0
S3	2016	2016	2016	2	0	2	Export	748	Swaziland	SWZ	508	Mozambique	MOZ								56	FERTILIZER,EXCEPT GRP272	1	No Quantity			0		0		52			0
S3	2016	2016	2016	2	0	2	Export	748	Swaziland	SWZ	710	South Africa	ZAF								56	FERTILIZER,EXCEPT GRP272	1	No Quantity			0		0		1026016			0
S3	2016	2016	2016	2	0	2	Export	740	Suriname	SUR	0	World	WLD								57	PLASTICS IN PRIMARY FORM	1	No Quantity							385321			0
S3	2016	2016	2016	2	0	2	Export	740	Suriname	SUR	76	Brazil	BRA								57	PLASTICS IN PRIMARY FORM	1	No Quantity							78545			0
S3	2016	2016	2016	2	0	2	Export	740	Suriname	SUR	156	China	CHN								57	PLASTICS IN PRIMARY FORM	1	No Quantity							61076			0
S3	2016	2016	2016	2	0	2	Export	740	Suriname	SUR	308	Grenada	GRD								57	PLASTICS IN PRIMARY FORM	1	No Quantity							47286			0
S3	2016	2016	2016	2	0	2	Export	740	Suriname	SUR	528	Netherlands	NLD								57	PLASTICS IN PRIMARY FORM	1	No Quantity							92256			0
S3	2016	2016	2016	2	0	2	Export	740	Suriname	SUR	531	Curaçao	CUW								57	PLASTICS IN PRIMARY FORM	1	No Quantity							82067			0
S3	2016	2016	2016	2	0	2	Export	740	Suriname	SUR	724	Spain	ESP								57	PLASTICS IN PRIMARY FORM	1	No Quantity							2100			0
S3	2016	2016	2016	2	0	2	Export	740	Suriname	SUR	780	Trinidad and Tobago	TTO								57	PLASTICS IN PRIMARY FORM	1	No Quantity							21991			0
S3	2016	2016	2016	2	0	2	Export	748	Swaziland	SWZ	0	World	WLD								57	PLASTICS IN PRIMARY FORM	1	No Quantity			0		0		1312481			0
S3	2016	2016	2016	2	0	2	Export	748	Swaziland	SWZ	178	Congo	COG								57	PLASTICS IN PRIMARY FORM	1	No Quantity			0		0		61967			0
S3	2016	2016	2016	2	0	2	Export	748	Swaziland	SWZ	404	Kenya	KEN								57	PLASTICS IN PRIMARY FORM	1	No Quantity			0		0		177336			0
S3	2016	2016	2016	2	0	2	Export	748	Swaziland	SWZ	508	Mozambique	MOZ								57	PLASTICS IN PRIMARY FORM	1	No Quantity			0		0		83170			0
S3	2016	2016	2016	2	0	2	Export	748	Swaziland	SWZ	566	Nigeria	NGA								57	PLASTICS IN PRIMARY FORM	1	No Quantity			0		0		290032			0
S3	2016	2016	2016	2	0	2	Export	748	Swaziland	SWZ	710	South Africa	ZAF								57	PLASTICS IN PRIMARY FORM	1	No Quantity			0		0		254579			0
S3	2016	2016	2016	2	0	2	Export	748	Swaziland	SWZ	716	Zimbabwe	ZWE								57	PLASTICS IN PRIMARY FORM	1	No Quantity			0		0		439831			0
S3	2016	2016	2016	2	0	2	Export	748	Swaziland	SWZ	834	United Rep. of Tanzania	TZA								57	PLASTICS IN PRIMARY FORM	1	No Quantity			0		0		5562			0
S3	2016	2016	2016	2	0	2	Export	740	Suriname	SUR	0	World	WLD								58	PLASTIC,NON-PRIMARY FORM	1	No Quantity							53196			0
S3	2016	2016	2016	2	0	2	Export	740	Suriname	SUR	251	France	FRA								58	PLASTIC,NON-PRIMARY FORM	1	No Quantity							41196			0
S3	2016	2016	2016	2	0	2	Export	740	Suriname	SUR	328	Guyana	GUY								58	PLASTIC,NON-PRIMARY FORM	1	No Quantity							3969			0
S3	2016	2016	2016	2	0	2	Export	740	Suriname	SUR	381	Italy	ITA								58	PLASTIC,NON-PRIMARY FORM	1	No Quantity							1350			0
S3	2016	2016	2016	2	0	2	Export	740	Suriname	SUR	531	Curaçao	CUW								58	PLASTIC,NON-PRIMARY FORM	1	No Quantity							1504			0
S3	2016	2016	2016	2	0	2	Export	740	Suriname	SUR	591	Panama	PAN								58	PLASTIC,NON-PRIMARY FORM	1	No Quantity							2380			0
S3	2016	2016	2016	2	0	2	Export	740	Suriname	SUR	842	USA	USA								58	PLASTIC,NON-PRIMARY FORM	1	No Quantity							2798			0
S3	2016	2016	2016	2	0	2	Export	748	Swaziland	SWZ	0	World	WLD								58	PLASTIC,NON-PRIMARY FORM	1	No Quantity			0		0		825788			0
S3	2016	2016	2016	2	0	2	Export	748	Swaziland	SWZ	426	Lesotho	LSO								58	PLASTIC,NON-PRIMARY FORM	1	No Quantity			0		0		147			0
S3	2016	2016	2016	2	0	2	Export	748	Swaziland	SWZ	490	Other Asia, nes									58	PLASTIC,NON-PRIMARY FORM	1	No Quantity			0		0		5			0
S3	2016	2016	2016	2	0	2	Export	748	Swaziland	SWZ	508	Mozambique	MOZ								58	PLASTIC,NON-PRIMARY FORM	1	No Quantity			0		0		14581			0
S3	2016	2016	2016	2	0	2	Export	748	Swaziland	SWZ	710	South Africa	ZAF								58	PLASTIC,NON-PRIMARY FORM	1	No Quantity			0		0		787416			0
S3	2016	2016	2016	2	0	2	Export	748	Swaziland	SWZ	716	Zimbabwe	ZWE								58	PLASTIC,NON-PRIMARY FORM	1	No Quantity			0		0		23601			0
S3	2016	2016	2016	2	0	2	Export	748	Swaziland	SWZ	784	United Arab Emirates	ARE								58	PLASTIC,NON-PRIMARY FORM	1	No Quantity			0		0		36			0
S3	2016	2016	2016	2	0	2	Export	740	Suriname	SUR	0	World	WLD								59	CHEMICAL MATERIALS NES	1	No Quantity							1525328			0
S3	2016	2016	2016	2	0	2	Export	740	Suriname	SUR	28	Antigua and Barbuda	ATG								59	CHEMICAL MATERIALS NES	1	No Quantity							15137			0
S3	2016	2016	2016	2	0	2	Export	740	Suriname	SUR	52	Barbados	BRB								59	CHEMICAL MATERIALS NES	1	No Quantity							13723			0
S3	2016	2016	2016	2	0	2	Export	740	Suriname	SUR	76	Brazil	BRA								59	CHEMICAL MATERIALS NES	1	No Quantity							125091			0
S3	2016	2016	2016	2	0	2	Export	740	Suriname	SUR	212	Dominica	DMA								59	CHEMICAL MATERIALS NES	1	No Quantity							21603			0
S3	2016	2016	2016	2	0	2	Export	740	Suriname	SUR	214	Dominican Rep.	DOM								59	CHEMICAL MATERIALS NES	1	No Quantity							118087			0
S3	2016	2016	2016	2	0	2	Export	740	Suriname	SUR	251	France	FRA								59	CHEMICAL MATERIALS NES	1	No Quantity							15966			0
S3	2016	2016	2016	2	0	2	Export	740	Suriname	SUR	308	Grenada	GRD								59	CHEMICAL MATERIALS NES	1	No Quantity							18699			0
S3	2016	2016	2016	2	0	2	Export	740	Suriname	SUR	320	Guatemala	GTM								59	CHEMICAL MATERIALS NES	1	No Quantity							2463			0
S3	2016	2016	2016	2	0	2	Export	740	Suriname	SUR	328	Guyana	GUY								59	CHEMICAL MATERIALS NES	1	No Quantity							461529			0
S3	2016	2016	2016	2	0	2	Export	740	Suriname	SUR	516	Namibia	NAM								59	CHEMICAL MATERIALS NES	1	No Quantity							4175			0
S3	2016	2016	2016	2	0	2	Export	740	Suriname	SUR	528	Netherlands	NLD								59	CHEMICAL MATERIALS NES	1	No Quantity							36577			0
S3	2016	2016	2016	2	0	2	Export	740	Suriname	SUR	531	Curaçao	CUW								59	CHEMICAL MATERIALS NES	1	No Quantity							26019			0
S3	2016	2016	2016	2	0	2	Export	740	Suriname	SUR	591	Panama	PAN								59	CHEMICAL MATERIALS NES	1	No Quantity							1717			0
S3	2016	2016	2016	2	0	2	Export	740	Suriname	SUR	662	Saint Lucia	LCA								59	CHEMICAL MATERIALS NES	1	No Quantity							6435			0
S3	2016	2016	2016	2	0	2	Export	740	Suriname	SUR	670	Saint Vincent and the Grenadines	VCT								59	CHEMICAL MATERIALS NES	1	No Quantity							23320			0
S3	2016	2016	2016	2	0	2	Export	740	Suriname	SUR	780	Trinidad and Tobago	TTO								59	CHEMICAL MATERIALS NES	1	No Quantity							367179			0
S3	2016	2016	2016	2	0	2	Export	740	Suriname	SUR	842	USA	USA								59	CHEMICAL MATERIALS NES	1	No Quantity							228332			0
S3	2016	2016	2016	2	0	2	Export	740	Suriname	SUR	862	Venezuela	VEN								59	CHEMICAL MATERIALS NES	1	No Quantity							39276			0
S3	2016	2016	2016	2	0	2	Export	748	Swaziland	SWZ	0	World	WLD								59	CHEMICAL MATERIALS NES	1	No Quantity			0		0		233657011			0
S3	2016	2016	2016	2	0	2	Export	748	Swaziland	SWZ	24	Angola	AGO								59	CHEMICAL MATERIALS NES	1	No Quantity			0		0		9208153			0
S3	2016	2016	2016	2	0	2	Export	748	Swaziland	SWZ	56	Belgium	BEL								59	CHEMICAL MATERIALS NES	1	No Quantity			0		0		18			0
S3	2016	2016	2016	2	0	2	Export	748	Swaziland	SWZ	72	Botswana	BWA								59	CHEMICAL MATERIALS NES	1	No Quantity			0		0		2486805			0
S3	2016	2016	2016	2	0	2	Export	748	Swaziland	SWZ	174	Comoros	COM								59	CHEMICAL MATERIALS NES	1	No Quantity			0		0		66513			0
S3	2016	2016	2016	2	0	2	Export	748	Swaziland	SWZ	178	Congo	COG								59	CHEMICAL MATERIALS NES	1	No Quantity			0		0		442373			0
S3	2016	2016	2016	2	0	2	Export	748	Swaziland	SWZ	180	Dem. Rep. of the Congo	COD								59	CHEMICAL MATERIALS NES	1	No Quantity			0		0		575621			0
S3	2016	2016	2016	2	0	2	Export	748	Swaziland	SWZ	232	Eritrea	ERI								59	CHEMICAL MATERIALS NES	1	No Quantity			0		0		268261			0
S3	2016	2016	2016	2	0	2	Export	748	Swaziland	SWZ	251	France	FRA								59	CHEMICAL MATERIALS NES	1	No Quantity			0		0		1818779			0
S3	2016	2016	2016	2	0	2	Export	748	Swaziland	SWZ	404	Kenya	KEN								59	CHEMICAL MATERIALS NES	1	No Quantity			0		0		21331909			0
S3	2016	2016	2016	2	0	2	Export	748	Swaziland	SWZ	426	Lesotho	LSO								59	CHEMICAL MATERIALS NES	1	No Quantity			0		0		370011			0
S3	2016	2016	2016	2	0	2	Export	748	Swaziland	SWZ	450	Madagascar	MDG								59	CHEMICAL MATERIALS NES	1	No Quantity			0		0		1570237			0
S3	2016	2016	2016	2	0	2	Export	748	Swaziland	SWZ	454	Malawi	MWI								59	CHEMICAL MATERIALS NES	1	No Quantity			0		0		730063			0
S3	2016	2016	2016	2	0	2	Export	748	Swaziland	SWZ	480	Mauritius	MUS								59	CHEMICAL MATERIALS NES	1	No Quantity			0		0		4410450			0
S3	2016	2016	2016	2	0	2	Export	748	Swaziland	SWZ	508	Mozambique	MOZ								59	CHEMICAL MATERIALS NES	1	No Quantity			0		0		8506217			0
S3	2016	2016	2016	2	0	2	Export	748	Swaziland	SWZ	516	Namibia	NAM								59	CHEMICAL MATERIALS NES	1	No Quantity			0		0		3527414			0
S3	2016	2016	2016	2	0	2	Export	748	Swaziland	SWZ	566	Nigeria	NGA								59	CHEMICAL MATERIALS NES	1	No Quantity			0		0		21123270			0
S3	2016	2016	2016	2	0	2	Export	748	Swaziland	SWZ	586	Pakistan	PAK								59	CHEMICAL MATERIALS NES	1	No Quantity			0		0		35079			0
S3	2016	2016	2016	2	0	2	Export	748	Swaziland	SWZ	690	Seychelles	SYC								59	CHEMICAL MATERIALS NES	1	No Quantity			0		0		117603			0
S3	2016	2016	2016	2	0	2	Export	748	Swaziland	SWZ	706	Somalia	SOM								59	CHEMICAL MATERIALS NES	1	No Quantity			0		0		319395			0
S3	2016	2016	2016	2	0	2	Export	748	Swaziland	SWZ	710	South Africa	ZAF								59	CHEMICAL MATERIALS NES	1	No Quantity			0		0		124869517			0
S3	2016	2016	2016	2	0	2	Export	748	Swaziland	SWZ	716	Zimbabwe	ZWE								59	CHEMICAL MATERIALS NES	1	No Quantity			0		0		13369485			0
S3	2016	2016	2016	2	0	2	Export	748	Swaziland	SWZ	800	Uganda	UGA								59	CHEMICAL MATERIALS NES	1	No Quantity			0		0		4308718			0
S3	2016	2016	2016	2	0	2	Export	748	Swaziland	SWZ	834	United Rep. of Tanzania	TZA								59	CHEMICAL MATERIALS NES	1	No Quantity			0		0		9760184			0
S3	2016	2016	2016	2	0	2	Export	748	Swaziland	SWZ	894	Zambia	ZMB								59	CHEMICAL MATERIALS NES	1	No Quantity			0		0		4440923			0
S3	2016	2016	2016	2	0	2	Export	748	Swaziland	SWZ	0	World	WLD								61	LEATHER, LEATHER GOODS	1	No Quantity			0		0		86326			0
S3	2016	2016	2016	2	0	2	Export	748	Swaziland	SWZ	710	South Africa	ZAF								61	LEATHER, LEATHER GOODS	1	No Quantity			0		0		82945			0
S3	2016	2016	2016	2	0	2	Export	748	Swaziland	SWZ	842	USA	USA								61	LEATHER, LEATHER GOODS	1	No Quantity			0		0		3381			0
S3	2016	2016	2016	2	0	2	Export	740	Suriname	SUR	0	World	WLD								62	RUBBER MANUFACTURES, NES	1	No Quantity							453206			0
S3	2016	2016	2016	2	0	2	Export	740	Suriname	SUR	170	Colombia	COL								62	RUBBER MANUFACTURES, NES	1	No Quantity							3529			0
S3	2016	2016	2016	2	0	2	Export	740	Suriname	SUR	251	France	FRA								62	RUBBER MANUFACTURES, NES	1	No Quantity							52828			0
S3	2016	2016	2016	2	0	2	Export	740	Suriname	SUR	328	Guyana	GUY								62	RUBBER MANUFACTURES, NES	1	No Quantity							206239			0
S3	2016	2016	2016	2	0	2	Export	740	Suriname	SUR	381	Italy	ITA								62	RUBBER MANUFACTURES, NES	1	No Quantity							1862			0
S3	2016	2016	2016	2	0	2	Export	740	Suriname	SUR	528	Netherlands	NLD								62	RUBBER MANUFACTURES, NES	1	No Quantity							3756			0
S3	2016	2016	2016	2	0	2	Export	740	Suriname	SUR	531	Curaçao	CUW								62	RUBBER MANUFACTURES, NES	1	No Quantity							8248			0
S3	2016	2016	2016	2	0	2	Export	740	Suriname	SUR	682	Saudi Arabia	SAU								62	RUBBER MANUFACTURES, NES	1	No Quantity							1333			0
S3	2016	2016	2016	2	0	2	Export	740	Suriname	SUR	780	Trinidad and Tobago	TTO								62	RUBBER MANUFACTURES, NES	1	No Quantity							48497			0
S3	2016	2016	2016	2	0	2	Export	740	Suriname	SUR	842	USA	USA								62	RUBBER MANUFACTURES, NES	1	No Quantity							126914			0
S3	2016	2016	2016	2	0	2	Export	748	Swaziland	SWZ	0	World	WLD								62	RUBBER MANUFACTURES, NES	1	No Quantity			0		0		1206936			4
S3	2016	2016	2016	2	0	2	Export	748	Swaziland	SWZ	426	Lesotho	LSO								62	RUBBER MANUFACTURES, NES	1	No Quantity			0		0		1637			0
S3	2016	2016	2016	2	0	2	Export	748	Swaziland	SWZ	454	Malawi	MWI								62	RUBBER MANUFACTURES, NES	1	No Quantity			0		0		234			0
S3	2016	2016	2016	2	0	2	Export	748	Swaziland	SWZ	508	Mozambique	MOZ								62	RUBBER MANUFACTURES, NES	1	No Quantity			0		0		51417			0
S3	2016	2016	2016	2	0	2	Export	748	Swaziland	SWZ	516	Namibia	NAM								62	RUBBER MANUFACTURES, NES	1	No Quantity			0		0		68			0
S3	2016	2016	2016	2	0	2	Export	748	Swaziland	SWZ	710	South Africa	ZAF								62	RUBBER MANUFACTURES, NES	1	No Quantity			0		0		1149543			4
S3	2016	2016	2016	2	0	2	Export	748	Swaziland	SWZ	716	Zimbabwe	ZWE								62	RUBBER MANUFACTURES, NES	1	No Quantity			0		0		4006			0
S3	2016	2016	2016	2	0	2	Export	748	Swaziland	SWZ	894	Zambia	ZMB								62	RUBBER MANUFACTURES, NES	1	No Quantity			0		0		26			0
S3	2016	2016	2016	2	0	2	Export	740	Suriname	SUR	0	World	WLD								63	CORK, WOOD MANUFACTURES	1	No Quantity							167500			0
S3	2016	2016	2016	2	0	2	Export	740	Suriname	SUR	251	France	FRA								63	CORK, WOOD MANUFACTURES	1	No Quantity							25527			0
S3	2016	2016	2016	2	0	2	Export	740	Suriname	SUR	328	Guyana	GUY								63	CORK, WOOD MANUFACTURES	1	No Quantity							29539			0
S3	2016	2016	2016	2	0	2	Export	740	Suriname	SUR	381	Italy	ITA								63	CORK, WOOD MANUFACTURES	1	No Quantity							11944			0
S3	2016	2016	2016	2	0	2	Export	740	Suriname	SUR	528	Netherlands	NLD								63	CORK, WOOD MANUFACTURES	1	No Quantity							1613			0
S3	2016	2016	2016	2	0	2	Export	740	Suriname	SUR	531	Curaçao	CUW								63	CORK, WOOD MANUFACTURES	1	No Quantity							2526			0
S3	2016	2016	2016	2	0	2	Export	740	Suriname	SUR	533	Aruba	ABW								63	CORK, WOOD MANUFACTURES	1	No Quantity							1730			0
S3	2016	2016	2016	2	0	2	Export	740	Suriname	SUR	780	Trinidad and Tobago	TTO								63	CORK, WOOD MANUFACTURES	1	No Quantity							32307			0
S3	2016	2016	2016	2	0	2	Export	740	Suriname	SUR	842	USA	USA								63	CORK, WOOD MANUFACTURES	1	No Quantity							62314			0
S3	2016	2016	2016	2	0	2	Export	748	Swaziland	SWZ	0	World	WLD								63	CORK, WOOD MANUFACTURES	1	No Quantity			0		0		5153967			4
S3	2016	2016	2016	2	0	2	Export	748	Swaziland	SWZ	72	Botswana	BWA								63	CORK, WOOD MANUFACTURES	1	No Quantity			0		0		38			0
S3	2016	2016	2016	2	0	2	Export	748	Swaziland	SWZ	458	Malaysia	MYS								63	CORK, WOOD MANUFACTURES	1	No Quantity			0		0		32			0
S3	2016	2016	2016	2	0	2	Export	748	Swaziland	SWZ	508	Mozambique	MOZ								63	CORK, WOOD MANUFACTURES	1	No Quantity			0		0		213914			0
S3	2016	2016	2016	2	0	2	Export	748	Swaziland	SWZ	516	Namibia	NAM								63	CORK, WOOD MANUFACTURES	1	No Quantity			0		0		7058			0
S3	2016	2016	2016	2	0	2	Export	748	Swaziland	SWZ	579	Norway	NOR								63	CORK, WOOD MANUFACTURES	1	No Quantity			0		0		1			0
S3	2016	2016	2016	2	0	2	Export	748	Swaziland	SWZ	710	South Africa	ZAF								63	CORK, WOOD MANUFACTURES	1	No Quantity			0		0		4932778			4
S3	2016	2016	2016	2	0	2	Export	748	Swaziland	SWZ	784	United Arab Emirates	ARE								63	CORK, WOOD MANUFACTURES	1	No Quantity			0		0		17			0
S3	2016	2016	2016	2	0	2	Export	748	Swaziland	SWZ	842	USA	USA								63	CORK, WOOD MANUFACTURES	1	No Quantity			0		0		125			0
S3	2016	2016	2016	2	0	2	Export	740	Suriname	SUR	0	World	WLD								64	PAPER,PAPERBOARD,ETC.	1	No Quantity							1121536			0
S3	2016	2016	2016	2	0	2	Export	740	Suriname	SUR	328	Guyana	GUY								64	PAPER,PAPERBOARD,ETC.	1	No Quantity							1065595			0
S3	2016	2016	2016	2	0	2	Export	740	Suriname	SUR	381	Italy	ITA								64	PAPER,PAPERBOARD,ETC.	1	No Quantity							1175			0
S3	2016	2016	2016	2	0	2	Export	740	Suriname	SUR	528	Netherlands	NLD								64	PAPER,PAPERBOARD,ETC.	1	No Quantity							32710			0
S3	2016	2016	2016	2	0	2	Export	740	Suriname	SUR	591	Panama	PAN								64	PAPER,PAPERBOARD,ETC.	1	No Quantity							20826			0
S3	2016	2016	2016	2	0	2	Export	740	Suriname	SUR	842	USA	USA								64	PAPER,PAPERBOARD,ETC.	1	No Quantity							1230			0
S3	2016	2016	2016	2	0	2	Export	748	Swaziland	SWZ	0	World	WLD								64	PAPER,PAPERBOARD,ETC.	1	No Quantity			0		0		3262536			4
S3	2016	2016	2016	2	0	2	Export	748	Swaziland	SWZ	36	Australia	AUS								64	PAPER,PAPERBOARD,ETC.	1	No Quantity			0		0		1749			0
S3	2016	2016	2016	2	0	2	Export	748	Swaziland	SWZ	56	Belgium	BEL								64	PAPER,PAPERBOARD,ETC.	1	No Quantity			0		0		5			0
S3	2016	2016	2016	2	0	2	Export	748	Swaziland	SWZ	251	France	FRA								64	PAPER,PAPERBOARD,ETC.	1	No Quantity			0		0		2615			0
S3	2016	2016	2016	2	0	2	Export	748	Swaziland	SWZ	276	Germany	DEU								64	PAPER,PAPERBOARD,ETC.	1	No Quantity			0		0		2385			0
S3	2016	2016	2016	2	0	2	Export	748	Swaziland	SWZ	381	Italy	ITA								64	PAPER,PAPERBOARD,ETC.	1	No Quantity			0		0		100			0
S3	2016	2016	2016	2	0	2	Export	748	Swaziland	SWZ	400	Jordan	JOR								64	PAPER,PAPERBOARD,ETC.	1	No Quantity			0		0		41			0
S3	2016	2016	2016	2	0	2	Export	748	Swaziland	SWZ	426	Lesotho	LSO								64	PAPER,PAPERBOARD,ETC.	1	No Quantity			0		0		21			0
S3	2016	2016	2016	2	0	2	Export	748	Swaziland	SWZ	508	Mozambique	MOZ								64	PAPER,PAPERBOARD,ETC.	1	No Quantity			0		0		2405109			0
S3	2016	2016	2016	2	0	2	Export	748	Swaziland	SWZ	516	Namibia	NAM								64	PAPER,PAPERBOARD,ETC.	1	No Quantity			0		0		50			0
S3	2016	2016	2016	2	0	2	Export	748	Swaziland	SWZ	682	Saudi Arabia	SAU								64	PAPER,PAPERBOARD,ETC.	1	No Quantity			0		0		9			0
S3	2016	2016	2016	2	0	2	Export	748	Swaziland	SWZ	710	South Africa	ZAF								64	PAPER,PAPERBOARD,ETC.	1	No Quantity			0		0		846464			4
S3	2016	2016	2016	2	0	2	Export	748	Swaziland	SWZ	784	United Arab Emirates	ARE								64	PAPER,PAPERBOARD,ETC.	1	No Quantity			0		0		20			0
S3	2016	2016	2016	2	0	2	Export	748	Swaziland	SWZ	826	United Kingdom	GBR								64	PAPER,PAPERBOARD,ETC.	1	No Quantity			0		0		3336			0
S3	2016	2016	2016	2	0	2	Export	748	Swaziland	SWZ	842	USA	USA								64	PAPER,PAPERBOARD,ETC.	1	No Quantity			0		0		626			0
S3	2016	2016	2016	2	0	2	Export	740	Suriname	SUR	0	World	WLD								65	TEXTILE YARN,FABRIC,ETC.	1	No Quantity							344673			0
S3	2016	2016	2016	2	0	2	Export	740	Suriname	SUR	156	China	CHN								65	TEXTILE YARN,FABRIC,ETC.	1	No Quantity							1877			0
S3	2016	2016	2016	2	0	2	Export	740	Suriname	SUR	251	France	FRA								65	TEXTILE YARN,FABRIC,ETC.	1	No Quantity							51470			0
S3	2016	2016	2016	2	0	2	Export	740	Suriname	SUR	328	Guyana	GUY								65	TEXTILE YARN,FABRIC,ETC.	1	No Quantity							134220			0
S3	2016	2016	2016	2	0	2	Export	740	Suriname	SUR	381	Italy	ITA								65	TEXTILE YARN,FABRIC,ETC.	1	No Quantity							32667			0
S3	2016	2016	2016	2	0	2	Export	740	Suriname	SUR	388	Jamaica	JAM								65	TEXTILE YARN,FABRIC,ETC.	1	No Quantity							3990			0
S3	2016	2016	2016	2	0	2	Export	740	Suriname	SUR	528	Netherlands	NLD								65	TEXTILE YARN,FABRIC,ETC.	1	No Quantity							17910			0
S3	2016	2016	2016	2	0	2	Export	740	Suriname	SUR	591	Panama	PAN								65	TEXTILE YARN,FABRIC,ETC.	1	No Quantity							26702			0
S3	2016	2016	2016	2	0	2	Export	740	Suriname	SUR	780	Trinidad and Tobago	TTO								65	TEXTILE YARN,FABRIC,ETC.	1	No Quantity							69245			0
S3	2016	2016	2016	2	0	2	Export	740	Suriname	SUR	842	USA	USA								65	TEXTILE YARN,FABRIC,ETC.	1	No Quantity							6593			0
S3	2016	2016	2016	2	0	2	Export	748	Swaziland	SWZ	0	World	WLD								65	TEXTILE YARN,FABRIC,ETC.	1	No Quantity			0		0		30419780			4
S3	2016	2016	2016	2	0	2	Export	748	Swaziland	SWZ	36	Australia	AUS								65	TEXTILE YARN,FABRIC,ETC.	1	No Quantity			0		0		1928			0
S3	2016	2016	2016	2	0	2	Export	748	Swaziland	SWZ	56	Belgium	BEL								65	TEXTILE YARN,FABRIC,ETC.	1	No Quantity			0		0		600			0
S3	2016	2016	2016	2	0	2	Export	748	Swaziland	SWZ	72	Botswana	BWA								65	TEXTILE YARN,FABRIC,ETC.	1	No Quantity			0		0		566396			0
S3	2016	2016	2016	2	0	2	Export	748	Swaziland	SWZ	124	Canada	CAN								65	TEXTILE YARN,FABRIC,ETC.	1	No Quantity			0		0		239			0
S3	2016	2016	2016	2	0	2	Export	748	Swaziland	SWZ	156	China	CHN								65	TEXTILE YARN,FABRIC,ETC.	1	No Quantity			0		0		6157			0
S3	2016	2016	2016	2	0	2	Export	748	Swaziland	SWZ	208	Denmark	DNK								65	TEXTILE YARN,FABRIC,ETC.	1	No Quantity			0		0		910			0
S3	2016	2016	2016	2	0	2	Export	748	Swaziland	SWZ	231	Ethiopia	ETH								65	TEXTILE YARN,FABRIC,ETC.	1	No Quantity			0		0		455			0
S3	2016	2016	2016	2	0	2	Export	748	Swaziland	SWZ	392	Japan	JPN								65	TEXTILE YARN,FABRIC,ETC.	1	No Quantity			0		0		27			0
S3	2016	2016	2016	2	0	2	Export	748	Swaziland	SWZ	404	Kenya	KEN								65	TEXTILE YARN,FABRIC,ETC.	1	No Quantity			0		0		198			0
S3	2016	2016	2016	2	0	2	Export	748	Swaziland	SWZ	426	Lesotho	LSO								65	TEXTILE YARN,FABRIC,ETC.	1	No Quantity			0		0		238501			4
S3	2016	2016	2016	2	0	2	Export	748	Swaziland	SWZ	450	Madagascar	MDG								65	TEXTILE YARN,FABRIC,ETC.	1	No Quantity			0		0		1902			0
S3	2016	2016	2016	2	0	2	Export	748	Swaziland	SWZ	458	Malaysia	MYS								65	TEXTILE YARN,FABRIC,ETC.	1	No Quantity			0		0		14			0
S3	2016	2016	2016	2	0	2	Export	748	Swaziland	SWZ	480	Mauritius	MUS								65	TEXTILE YARN,FABRIC,ETC.	1	No Quantity			0		0		2			0
S3	2016	2016	2016	2	0	2	Export	748	Swaziland	SWZ	490	Other Asia, nes									65	TEXTILE YARN,FABRIC,ETC.	1	No Quantity			0		0		5546			0
S3	2016	2016	2016	2	0	2	Export	748	Swaziland	SWZ	508	Mozambique	MOZ								65	TEXTILE YARN,FABRIC,ETC.	1	No Quantity			0		0		115613			0
S3	2016	2016	2016	2	0	2	Export	748	Swaziland	SWZ	620	Portugal	PRT								65	TEXTILE YARN,FABRIC,ETC.	1	No Quantity			0		0		7			0
S3	2016	2016	2016	2	0	2	Export	748	Swaziland	SWZ	682	Saudi Arabia	SAU								65	TEXTILE YARN,FABRIC,ETC.	1	No Quantity			0		0		6823			0
S3	2016	2016	2016	2	0	2	Export	748	Swaziland	SWZ	699	India	IND								65	TEXTILE YARN,FABRIC,ETC.	1	No Quantity			0		0		4			0
S3	2016	2016	2016	2	0	2	Export	748	Swaziland	SWZ	710	South Africa	ZAF								65	TEXTILE YARN,FABRIC,ETC.	1	No Quantity			0		0		29322669			4
S3	2016	2016	2016	2	0	2	Export	748	Swaziland	SWZ	716	Zimbabwe	ZWE								65	TEXTILE YARN,FABRIC,ETC.	1	No Quantity			0		0		11211			0
S3	2016	2016	2016	2	0	2	Export	748	Swaziland	SWZ	752	Sweden	SWE								65	TEXTILE YARN,FABRIC,ETC.	1	No Quantity			0		0		205			0
S3	2016	2016	2016	2	0	2	Export	748	Swaziland	SWZ	784	United Arab Emirates	ARE								65	TEXTILE YARN,FABRIC,ETC.	1	No Quantity			0		0		6			0
S3	2016	2016	2016	2	0	2	Export	748	Swaziland	SWZ	800	Uganda	UGA								65	TEXTILE YARN,FABRIC,ETC.	1	No Quantity			0		0		144			0
S3	2016	2016	2016	2	0	2	Export	748	Swaziland	SWZ	826	United Kingdom	GBR								65	TEXTILE YARN,FABRIC,ETC.	1	No Quantity			0		0		6440			0
S3	2016	2016	2016	2	0	2	Export	748	Swaziland	SWZ	842	USA	USA								65	TEXTILE YARN,FABRIC,ETC.	1	No Quantity			0		0		66043			0
S3	2016	2016	2016	2	0	2	Export	748	Swaziland	SWZ	894	Zambia	ZMB								65	TEXTILE YARN,FABRIC,ETC.	1	No Quantity			0		0		67727			0
S3	2016	2016	2016	2	0	2	Export	740	Suriname	SUR	0	World	WLD								66	NON-METAL.MINERAL MANFCT	1	No Quantity							3028730			0
S3	2016	2016	2016	2	0	2	Export	740	Suriname	SUR	76	Brazil	BRA								66	NON-METAL.MINERAL MANFCT	1	No Quantity							1535			0
S3	2016	2016	2016	2	0	2	Export	740	Suriname	SUR	251	France	FRA								66	NON-METAL.MINERAL MANFCT	1	No Quantity							51875			0
S3	2016	2016	2016	2	0	2	Export	740	Suriname	SUR	328	Guyana	GUY								66	NON-METAL.MINERAL MANFCT	1	No Quantity							710125			0
S3	2016	2016	2016	2	0	2	Export	740	Suriname	SUR	381	Italy	ITA								66	NON-METAL.MINERAL MANFCT	1	No Quantity							2239			0
S3	2016	2016	2016	2	0	2	Export	740	Suriname	SUR	500	Montserrat	MSR								66	NON-METAL.MINERAL MANFCT	1	No Quantity							204941			0
S3	2016	2016	2016	2	0	2	Export	740	Suriname	SUR	531	Curaçao	CUW								66	NON-METAL.MINERAL MANFCT	1	No Quantity							7952			0
S3	2016	2016	2016	2	0	2	Export	740	Suriname	SUR	659	Saint Kitts and Nevis	KNA								66	NON-METAL.MINERAL MANFCT	1	No Quantity							1176392			0
S3	2016	2016	2016	2	0	2	Export	740	Suriname	SUR	660	Anguilla	AIA								66	NON-METAL.MINERAL MANFCT	1	No Quantity							340391			0
S3	2016	2016	2016	2	0	2	Export	740	Suriname	SUR	662	Saint Lucia	LCA								66	NON-METAL.MINERAL MANFCT	1	No Quantity							491436			0
S3	2016	2016	2016	2	0	2	Export	740	Suriname	SUR	780	Trinidad and Tobago	TTO								66	NON-METAL.MINERAL MANFCT	1	No Quantity							41845			0
S3	2016	2016	2016	2	0	2	Export	748	Swaziland	SWZ	0	World	WLD								66	NON-METAL.MINERAL MANFCT	1	No Quantity			0		0		2490043			4
S3	2016	2016	2016	2	0	2	Export	748	Swaziland	SWZ	24	Angola	AGO								66	NON-METAL.MINERAL MANFCT	1	No Quantity			0		0		65			0
S3	2016	2016	2016	2	0	2	Export	748	Swaziland	SWZ	36	Australia	AUS								66	NON-METAL.MINERAL MANFCT	1	No Quantity			0		0		30264			0
S3	2016	2016	2016	2	0	2	Export	748	Swaziland	SWZ	72	Botswana	BWA								66	NON-METAL.MINERAL MANFCT	1	No Quantity			0		0		826			0
S3	2016	2016	2016	2	0	2	Export	748	Swaziland	SWZ	124	Canada	CAN								66	NON-METAL.MINERAL MANFCT	1	No Quantity			0		0		352			0
S3	2016	2016	2016	2	0	2	Export	748	Swaziland	SWZ	156	China	CHN								66	NON-METAL.MINERAL MANFCT	1	No Quantity			0		0		0			0
S3	2016	2016	2016	2	0	2	Export	748	Swaziland	SWZ	208	Denmark	DNK								66	NON-METAL.MINERAL MANFCT	1	No Quantity			0		0		1084			0
S3	2016	2016	2016	2	0	2	Export	748	Swaziland	SWZ	251	France	FRA								66	NON-METAL.MINERAL MANFCT	1	No Quantity			0		0		281			0
S3	2016	2016	2016	2	0	2	Export	748	Swaziland	SWZ	276	Germany	DEU								66	NON-METAL.MINERAL MANFCT	1	No Quantity			0		0		18325			0
S3	2016	2016	2016	2	0	2	Export	748	Swaziland	SWZ	372	Ireland	IRL								66	NON-METAL.MINERAL MANFCT	1	No Quantity			0		0		0			0
S3	2016	2016	2016	2	0	2	Export	748	Swaziland	SWZ	404	Kenya	KEN								66	NON-METAL.MINERAL MANFCT	1	No Quantity			0		0		24305			0
S3	2016	2016	2016	2	0	2	Export	748	Swaziland	SWZ	454	Malawi	MWI								66	NON-METAL.MINERAL MANFCT	1	No Quantity			0		0		902			0
S3	2016	2016	2016	2	0	2	Export	748	Swaziland	SWZ	484	Mexico	MEX								66	NON-METAL.MINERAL MANFCT	1	No Quantity			0		0		1177			0
S3	2016	2016	2016	2	0	2	Export	748	Swaziland	SWZ	508	Mozambique	MOZ								66	NON-METAL.MINERAL MANFCT	1	No Quantity			0		0		242463			0
S3	2016	2016	2016	2	0	2	Export	748	Swaziland	SWZ	516	Namibia	NAM								66	NON-METAL.MINERAL MANFCT	1	No Quantity			0		0		3975			0
S3	2016	2016	2016	2	0	2	Export	748	Swaziland	SWZ	528	Netherlands	NLD								66	NON-METAL.MINERAL MANFCT	1	No Quantity			0		0		2872			0
S3	2016	2016	2016	2	0	2	Export	748	Swaziland	SWZ	554	New Zealand	NZL								66	NON-METAL.MINERAL MANFCT	1	No Quantity			0		0		964			0
S3	2016	2016	2016	2	0	2	Export	748	Swaziland	SWZ	579	Norway	NOR								66	NON-METAL.MINERAL MANFCT	1	No Quantity			0		0		186			0
S3	2016	2016	2016	2	0	2	Export	748	Swaziland	SWZ	699	India	IND								66	NON-METAL.MINERAL MANFCT	1	No Quantity			0		0		0			0
S3	2016	2016	2016	2	0	2	Export	748	Swaziland	SWZ	710	South Africa	ZAF								66	NON-METAL.MINERAL MANFCT	1	No Quantity			0		0		2106712			4
S3	2016	2016	2016	2	0	2	Export	748	Swaziland	SWZ	716	Zimbabwe	ZWE								66	NON-METAL.MINERAL MANFCT	1	No Quantity			0		0		24923			0
S3	2016	2016	2016	2	0	2	Export	748	Swaziland	SWZ	784	United Arab Emirates	ARE								66	NON-METAL.MINERAL MANFCT	1	No Quantity			0		0		5281			0
S3	2016	2016	2016	2	0	2	Export	748	Swaziland	SWZ	818	Egypt	EGY								66	NON-METAL.MINERAL MANFCT	1	No Quantity			0		0		0			0
S3	2016	2016	2016	2	0	2	Export	748	Swaziland	SWZ	826	United Kingdom	GBR								66	NON-METAL.MINERAL MANFCT	1	No Quantity			0		0		18690			0
S3	2016	2016	2016	2	0	2	Export	748	Swaziland	SWZ	842	USA	USA								66	NON-METAL.MINERAL MANFCT	1	No Quantity			0		0		4044			0
S3	2016	2016	2016	2	0	2	Export	748	Swaziland	SWZ	894	Zambia	ZMB								66	NON-METAL.MINERAL MANFCT	1	No Quantity			0		0		2341			0
S3	2016	2016	2016	2	0	2	Export	740	Suriname	SUR	0	World	WLD								67	IRON AND STEEL	1	No Quantity							420907			0
S3	2016	2016	2016	2	0	2	Export	740	Suriname	SUR	52	Barbados	BRB								67	IRON AND STEEL	1	No Quantity							28570			0
S3	2016	2016	2016	2	0	2	Export	740	Suriname	SUR	156	China	CHN								67	IRON AND STEEL	1	No Quantity							15389			0
S3	2016	2016	2016	2	0	2	Export	740	Suriname	SUR	251	France	FRA								67	IRON AND STEEL	1	No Quantity							16772			0
S3	2016	2016	2016	2	0	2	Export	740	Suriname	SUR	328	Guyana	GUY								67	IRON AND STEEL	1	No Quantity							100997			0
S3	2016	2016	2016	2	0	2	Export	740	Suriname	SUR	381	Italy	ITA								67	IRON AND STEEL	1	No Quantity							8377			0
S3	2016	2016	2016	2	0	2	Export	740	Suriname	SUR	528	Netherlands	NLD								67	IRON AND STEEL	1	No Quantity							45493			0
S3	2016	2016	2016	2	0	2	Export	740	Suriname	SUR	531	Curaçao	CUW								67	IRON AND STEEL	1	No Quantity							1541			0
S3	2016	2016	2016	2	0	2	Export	740	Suriname	SUR	591	Panama	PAN								67	IRON AND STEEL	1	No Quantity							61389			0
S3	2016	2016	2016	2	0	2	Export	740	Suriname	SUR	662	Saint Lucia	LCA								67	IRON AND STEEL	1	No Quantity							16305			0
S3	2016	2016	2016	2	0	2	Export	740	Suriname	SUR	780	Trinidad and Tobago	TTO								67	IRON AND STEEL	1	No Quantity							126073			0
S3	2016	2016	2016	2	0	2	Export	748	Swaziland	SWZ	0	World	WLD								67	IRON AND STEEL	1	No Quantity			0		0		174613			0
S3	2016	2016	2016	2	0	2	Export	748	Swaziland	SWZ	426	Lesotho	LSO								67	IRON AND STEEL	1	No Quantity			0		0		36			0
S3	2016	2016	2016	2	0	2	Export	748	Swaziland	SWZ	508	Mozambique	MOZ								67	IRON AND STEEL	1	No Quantity			0		0		45250			0
S3	2016	2016	2016	2	0	2	Export	748	Swaziland	SWZ	516	Namibia	NAM								67	IRON AND STEEL	1	No Quantity			0		0		39			0
S3	2016	2016	2016	2	0	2	Export	748	Swaziland	SWZ	710	South Africa	ZAF								67	IRON AND STEEL	1	No Quantity			0		0		97045			0
S3	2016	2016	2016	2	0	2	Export	748	Swaziland	SWZ	716	Zimbabwe	ZWE								67	IRON AND STEEL	1	No Quantity			0		0		16743			0
S3	2016	2016	2016	2	0	2	Export	748	Swaziland	SWZ	842	USA	USA								67	IRON AND STEEL	1	No Quantity			0		0		15497			0
S3	2016	2016	2016	2	0	2	Export	740	Suriname	SUR	0	World	WLD								68	NON-FERROUS METALS	1	No Quantity							498787			0
S3	2016	2016	2016	2	0	2	Export	740	Suriname	SUR	124	Canada	CAN								68	NON-FERROUS METALS	1	No Quantity							31438			0
S3	2016	2016	2016	2	0	2	Export	740	Suriname	SUR	156	China	CHN								68	NON-FERROUS METALS	1	No Quantity							1964			0
S3	2016	2016	2016	2	0	2	Export	740	Suriname	SUR	188	Costa Rica	CRI								68	NON-FERROUS METALS	1	No Quantity							6000			0
S3	2016	2016	2016	2	0	2	Export	740	Suriname	SUR	251	France	FRA								68	NON-FERROUS METALS	1	No Quantity							5625			0
S3	2016	2016	2016	2	0	2	Export	740	Suriname	SUR	328	Guyana	GUY								68	NON-FERROUS METALS	1	No Quantity							17437			0
S3	2016	2016	2016	2	0	2	Export	740	Suriname	SUR	531	Curaçao	CUW								68	NON-FERROUS METALS	1	No Quantity							60548			0
S3	2016	2016	2016	2	0	2	Export	740	Suriname	SUR	757	Switzerland	CHE								68	NON-FERROUS METALS	1	No Quantity							256409			0
S3	2016	2016	2016	2	0	2	Export	740	Suriname	SUR	780	Trinidad and Tobago	TTO								68	NON-FERROUS METALS	1	No Quantity							89175			0
S3	2016	2016	2016	2	0	2	Export	740	Suriname	SUR	842	USA	USA								68	NON-FERROUS METALS	1	No Quantity							30190			0
S3	2016	2016	2016	2	0	2	Export	748	Swaziland	SWZ	0	World	WLD								68	NON-FERROUS METALS	1	No Quantity			0		0		48193			4
S3	2016	2016	2016	2	0	2	Export	748	Swaziland	SWZ	450	Madagascar	MDG								68	NON-FERROUS METALS	1	No Quantity			0		0		1870			0
S3	2016	2016	2016	2	0	2	Export	748	Swaziland	SWZ	480	Mauritius	MUS								68	NON-FERROUS METALS	1	No Quantity			0		0		6422			0
S3	2016	2016	2016	2	0	2	Export	748	Swaziland	SWZ	508	Mozambique	MOZ								68	NON-FERROUS METALS	1	No Quantity			0		0		1501			0
S3	2016	2016	2016	2	0	2	Export	748	Swaziland	SWZ	710	South Africa	ZAF								68	NON-FERROUS METALS	1	No Quantity			0		0		32871			4
S3	2016	2016	2016	2	0	2	Export	748	Swaziland	SWZ	716	Zimbabwe	ZWE								68	NON-FERROUS METALS	1	No Quantity			0		0		4444			0
S3	2016	2016	2016	2	0	2	Export	748	Swaziland	SWZ	842	USA	USA								68	NON-FERROUS METALS	1	No Quantity			0		0		1083			0
S3	2016	2016	2016	2	0	2	Export	740	Suriname	SUR	0	World	WLD								69	METALS MANUFACTURES,NES	1	No Quantity							6702246			0
S3	2016	2016	2016	2	0	2	Export	740	Suriname	SUR	76	Brazil	BRA								69	METALS MANUFACTURES,NES	1	No Quantity							10725			0
S3	2016	2016	2016	2	0	2	Export	740	Suriname	SUR	124	Canada	CAN								69	METALS MANUFACTURES,NES	1	No Quantity							340241			0
S3	2016	2016	2016	2	0	2	Export	740	Suriname	SUR	156	China	CHN								69	METALS MANUFACTURES,NES	1	No Quantity							32003			0
S3	2016	2016	2016	2	0	2	Export	740	Suriname	SUR	214	Dominican Rep.	DOM								69	METALS MANUFACTURES,NES	1	No Quantity							4381			0
S3	2016	2016	2016	2	0	2	Export	740	Suriname	SUR	246	Finland	FIN								69	METALS MANUFACTURES,NES	1	No Quantity							2754			0
S3	2016	2016	2016	2	0	2	Export	740	Suriname	SUR	251	France	FRA								69	METALS MANUFACTURES,NES	1	No Quantity							196353			0
S3	2016	2016	2016	2	0	2	Export	740	Suriname	SUR	324	Guinea	GIN								69	METALS MANUFACTURES,NES	1	No Quantity							2160			0
S3	2016	2016	2016	2	0	2	Export	740	Suriname	SUR	328	Guyana	GUY								69	METALS MANUFACTURES,NES	1	No Quantity							160718			0
S3	2016	2016	2016	2	0	2	Export	740	Suriname	SUR	381	Italy	ITA								69	METALS MANUFACTURES,NES	1	No Quantity							854916			0
S3	2016	2016	2016	2	0	2	Export	740	Suriname	SUR	458	Malaysia	MYS								69	METALS MANUFACTURES,NES	1	No Quantity							1228			0
S3	2016	2016	2016	2	0	2	Export	740	Suriname	SUR	528	Netherlands	NLD								69	METALS MANUFACTURES,NES	1	No Quantity							185897			0
S3	2016	2016	2016	2	0	2	Export	740	Suriname	SUR	531	Curaçao	CUW								69	METALS MANUFACTURES,NES	1	No Quantity							18275			0
S3	2016	2016	2016	2	0	2	Export	740	Suriname	SUR	534	Saint Maarten	SXM								69	METALS MANUFACTURES,NES	1	No Quantity							25521			0
S3	2016	2016	2016	2	0	2	Export	740	Suriname	SUR	591	Panama	PAN								69	METALS MANUFACTURES,NES	1	No Quantity							19007			0
S3	2016	2016	2016	2	0	2	Export	740	Suriname	SUR	604	Peru	PER								69	METALS MANUFACTURES,NES	1	No Quantity							1645			0
S3	2016	2016	2016	2	0	2	Export	740	Suriname	SUR	620	Portugal	PRT								69	METALS MANUFACTURES,NES	1	No Quantity							471807			0
S3	2016	2016	2016	2	0	2	Export	740	Suriname	SUR	780	Trinidad and Tobago	TTO								69	METALS MANUFACTURES,NES	1	No Quantity							3541242			0
S3	2016	2016	2016	2	0	2	Export	740	Suriname	SUR	842	USA	USA								69	METALS MANUFACTURES,NES	1	No Quantity							833372			0
S3	2016	2016	2016	2	0	2	Export	748	Swaziland	SWZ	0	World	WLD								69	METALS MANUFACTURES,NES	1	No Quantity			0		0		1486471			4
S3	2016	2016	2016	2	0	2	Export	748	Swaziland	SWZ	72	Botswana	BWA								69	METALS MANUFACTURES,NES	1	No Quantity			0		0		424			0
S3	2016	2016	2016	2	0	2	Export	748	Swaziland	SWZ	372	Ireland	IRL								69	METALS MANUFACTURES,NES	1	No Quantity			0		0		595			0
S3	2016	2016	2016	2	0	2	Export	748	Swaziland	SWZ	392	Japan	JPN								69	METALS MANUFACTURES,NES	1	No Quantity			0		0		58245			0
S3	2016	2016	2016	2	0	2	Export	748	Swaziland	SWZ	426	Lesotho	LSO								69	METALS MANUFACTURES,NES	1	No Quantity			0		0		22			0
S3	2016	2016	2016	2	0	2	Export	748	Swaziland	SWZ	454	Malawi	MWI								69	METALS MANUFACTURES,NES	1	No Quantity			0		0		193			0
S3	2016	2016	2016	2	0	2	Export	748	Swaziland	SWZ	458	Malaysia	MYS								69	METALS MANUFACTURES,NES	1	No Quantity			0		0		32			0
S3	2016	2016	2016	2	0	2	Export	748	Swaziland	SWZ	490	Other Asia, nes									69	METALS MANUFACTURES,NES	1	No Quantity			0		0		36			0
S3	2016	2016	2016	2	0	2	Export	748	Swaziland	SWZ	508	Mozambique	MOZ								69	METALS MANUFACTURES,NES	1	No Quantity			0		0		145598			0
S3	2016	2016	2016	2	0	2	Export	748	Swaziland	SWZ	516	Namibia	NAM								69	METALS MANUFACTURES,NES	1	No Quantity			0		0		11565			0
S3	2016	2016	2016	2	0	2	Export	748	Swaziland	SWZ	710	South Africa	ZAF								69	METALS MANUFACTURES,NES	1	No Quantity			0		0		618501			4
S3	2016	2016	2016	2	0	2	Export	748	Swaziland	SWZ	716	Zimbabwe	ZWE								69	METALS MANUFACTURES,NES	1	No Quantity			0		0		586757			0
S3	2016	2016	2016	2	0	2	Export	748	Swaziland	SWZ	757	Switzerland	CHE								69	METALS MANUFACTURES,NES	1	No Quantity			0		0		144			0
S3	2016	2016	2016	2	0	2	Export	748	Swaziland	SWZ	826	United Kingdom	GBR								69	METALS MANUFACTURES,NES	1	No Quantity			0		0		0			0
S3	2016	2016	2016	2	0	2	Export	748	Swaziland	SWZ	842	USA	USA								69	METALS MANUFACTURES,NES	1	No Quantity			0		0		61400			0
S3	2016	2016	2016	2	0	2	Export	748	Swaziland	SWZ	894	Zambia	ZMB								69	METALS MANUFACTURES,NES	1	No Quantity			0		0		2952			0
S3	2016	2016	2016	2	0	2	Export	740	Suriname	SUR	0	World	WLD								71	POWER GENERATNG.MACHINES	1	No Quantity							2105869			0
S3	2016	2016	2016	2	0	2	Export	740	Suriname	SUR	76	Brazil	BRA								71	POWER GENERATNG.MACHINES	1	No Quantity							2200			0
S3	2016	2016	2016	2	0	2	Export	740	Suriname	SUR	136	Cayman Isds	CYM								71	POWER GENERATNG.MACHINES	1	No Quantity							2500			0
S3	2016	2016	2016	2	0	2	Export	740	Suriname	SUR	251	France	FRA								71	POWER GENERATNG.MACHINES	1	No Quantity							380227			0
S3	2016	2016	2016	2	0	2	Export	740	Suriname	SUR	276	Germany	DEU								71	POWER GENERATNG.MACHINES	1	No Quantity							20100			0
S3	2016	2016	2016	2	0	2	Export	740	Suriname	SUR	328	Guyana	GUY								71	POWER GENERATNG.MACHINES	1	No Quantity							116332			0
S3	2016	2016	2016	2	0	2	Export	740	Suriname	SUR	381	Italy	ITA								71	POWER GENERATNG.MACHINES	1	No Quantity							163318			0
S3	2016	2016	2016	2	0	2	Export	740	Suriname	SUR	422	Lebanon	LBN								71	POWER GENERATNG.MACHINES	1	No Quantity							72899			0
S3	2016	2016	2016	2	0	2	Export	740	Suriname	SUR	528	Netherlands	NLD								71	POWER GENERATNG.MACHINES	1	No Quantity							135648			0
S3	2016	2016	2016	2	0	2	Export	740	Suriname	SUR	531	Curaçao	CUW								71	POWER GENERATNG.MACHINES	1	No Quantity							4036			0
S3	2016	2016	2016	2	0	2	Export	740	Suriname	SUR	566	Nigeria	NGA								71	POWER GENERATNG.MACHINES	1	No Quantity							9600			0
S3	2016	2016	2016	2	0	2	Export	740	Suriname	SUR	579	Norway	NOR								71	POWER GENERATNG.MACHINES	1	No Quantity							2000			0
S3	2016	2016	2016	2	0	2	Export	740	Suriname	SUR	591	Panama	PAN								71	POWER GENERATNG.MACHINES	1	No Quantity							55635			0
S3	2016	2016	2016	2	0	2	Export	740	Suriname	SUR	604	Peru	PER								71	POWER GENERATNG.MACHINES	1	No Quantity							1472			0
S3	2016	2016	2016	2	0	2	Export	740	Suriname	SUR	757	Switzerland	CHE								71	POWER GENERATNG.MACHINES	1	No Quantity							14000			0
S3	2016	2016	2016	2	0	2	Export	740	Suriname	SUR	780	Trinidad and Tobago	TTO								71	POWER GENERATNG.MACHINES	1	No Quantity							177858			0
S3	2016	2016	2016	2	0	2	Export	740	Suriname	SUR	826	United Kingdom	GBR								71	POWER GENERATNG.MACHINES	1	No Quantity							5000			0
S3	2016	2016	2016	2	0	2	Export	740	Suriname	SUR	842	USA	USA								71	POWER GENERATNG.MACHINES	1	No Quantity							943043			0
S3	2016	2016	2016	2	0	2	Export	748	Swaziland	SWZ	0	World	WLD								71	POWER GENERATNG.MACHINES	1	No Quantity			0		0		139114			0
S3	2016	2016	2016	2	0	2	Export	748	Swaziland	SWZ	72	Botswana	BWA								71	POWER GENERATNG.MACHINES	1	No Quantity			0		0		153			0
S3	2016	2016	2016	2	0	2	Export	748	Swaziland	SWZ	508	Mozambique	MOZ								71	POWER GENERATNG.MACHINES	1	No Quantity			0		0		36179			0
S3	2016	2016	2016	2	0	2	Export	748	Swaziland	SWZ	710	South Africa	ZAF								71	POWER GENERATNG.MACHINES	1	No Quantity			0		0		86121			0
S3	2016	2016	2016	2	0	2	Export	748	Swaziland	SWZ	716	Zimbabwe	ZWE								71	POWER GENERATNG.MACHINES	1	No Quantity			0		0		13695			0
S3	2016	2016	2016	2	0	2	Export	748	Swaziland	SWZ	842	USA	USA								71	POWER GENERATNG.MACHINES	1	No Quantity			0		0		102			0
S3	2016	2016	2016	2	0	2	Export	748	Swaziland	SWZ	894	Zambia	ZMB								71	POWER GENERATNG.MACHINES	1	No Quantity			0		0		2860			0
S3	2016	2016	2016	2	0	2	Export	740	Suriname	SUR	0	World	WLD								72	SPECIAL.INDUST.MACHINERY	1	No Quantity							10321569			0
S3	2016	2016	2016	2	0	2	Export	740	Suriname	SUR	24	Angola	AGO								72	SPECIAL.INDUST.MACHINERY	1	No Quantity							6041			0
S3	2016	2016	2016	2	0	2	Export	740	Suriname	SUR	124	Canada	CAN								72	SPECIAL.INDUST.MACHINERY	1	No Quantity							113500			0
S3	2016	2016	2016	2	0	2	Export	740	Suriname	SUR	152	Chile	CHL								72	SPECIAL.INDUST.MACHINERY	1	No Quantity							9396			0
S3	2016	2016	2016	2	0	2	Export	740	Suriname	SUR	214	Dominican Rep.	DOM								72	SPECIAL.INDUST.MACHINERY	1	No Quantity							13909			0
S3	2016	2016	2016	2	0	2	Export	740	Suriname	SUR	251	France	FRA								72	SPECIAL.INDUST.MACHINERY	1	No Quantity							200968			0
S3	2016	2016	2016	2	0	2	Export	740	Suriname	SUR	276	Germany	DEU								72	SPECIAL.INDUST.MACHINERY	1	No Quantity							1299429			0
S3	2016	2016	2016	2	0	2	Export	740	Suriname	SUR	308	Grenada	GRD								72	SPECIAL.INDUST.MACHINERY	1	No Quantity							21380			0
S3	2016	2016	2016	2	0	2	Export	740	Suriname	SUR	328	Guyana	GUY								72	SPECIAL.INDUST.MACHINERY	1	No Quantity							1318356			0
S3	2016	2016	2016	2	0	2	Export	740	Suriname	SUR	381	Italy	ITA								72	SPECIAL.INDUST.MACHINERY	1	No Quantity							339242			0
S3	2016	2016	2016	2	0	2	Export	740	Suriname	SUR	484	Mexico	MEX								72	SPECIAL.INDUST.MACHINERY	1	No Quantity							236441			0
S3	2016	2016	2016	2	0	2	Export	740	Suriname	SUR	528	Netherlands	NLD								72	SPECIAL.INDUST.MACHINERY	1	No Quantity							121142			0
S3	2016	2016	2016	2	0	2	Export	740	Suriname	SUR	531	Curaçao	CUW								72	SPECIAL.INDUST.MACHINERY	1	No Quantity							5358			0
S3	2016	2016	2016	2	0	2	Export	740	Suriname	SUR	591	Panama	PAN								72	SPECIAL.INDUST.MACHINERY	1	No Quantity							970050			0
S3	2016	2016	2016	2	0	2	Export	740	Suriname	SUR	659	Saint Kitts and Nevis	KNA								72	SPECIAL.INDUST.MACHINERY	1	No Quantity							1200			0
S3	2016	2016	2016	2	0	2	Export	740	Suriname	SUR	780	Trinidad and Tobago	TTO								72	SPECIAL.INDUST.MACHINERY	1	No Quantity							3797596			0
S3	2016	2016	2016	2	0	2	Export	740	Suriname	SUR	842	USA	USA								72	SPECIAL.INDUST.MACHINERY	1	No Quantity							1867562			0
S3	2016	2016	2016	2	0	2	Export	748	Swaziland	SWZ	0	World	WLD								72	SPECIAL.INDUST.MACHINERY	1	No Quantity			0		0		2189593			4
S3	2016	2016	2016	2	0	2	Export	748	Swaziland	SWZ	72	Botswana	BWA								72	SPECIAL.INDUST.MACHINERY	1	No Quantity			0		0		80940			0
S3	2016	2016	2016	2	0	2	Export	748	Swaziland	SWZ	392	Japan	JPN								72	SPECIAL.INDUST.MACHINERY	1	No Quantity			0		0		2002			0
S3	2016	2016	2016	2	0	2	Export	748	Swaziland	SWZ	404	Kenya	KEN								72	SPECIAL.INDUST.MACHINERY	1	No Quantity			0		0		2082			0
S3	2016	2016	2016	2	0	2	Export	748	Swaziland	SWZ	426	Lesotho	LSO								72	SPECIAL.INDUST.MACHINERY	1	No Quantity			0		0		8246			0
S3	2016	2016	2016	2	0	2	Export	748	Swaziland	SWZ	454	Malawi	MWI								72	SPECIAL.INDUST.MACHINERY	1	No Quantity			0		0		15801			0
S3	2016	2016	2016	2	0	2	Export	748	Swaziland	SWZ	490	Other Asia, nes									72	SPECIAL.INDUST.MACHINERY	1	No Quantity			0		0		44			0
S3	2016	2016	2016	2	0	2	Export	748	Swaziland	SWZ	508	Mozambique	MOZ								72	SPECIAL.INDUST.MACHINERY	1	No Quantity			0		0		44102			0
S3	2016	2016	2016	2	0	2	Export	748	Swaziland	SWZ	528	Netherlands	NLD								72	SPECIAL.INDUST.MACHINERY	1	No Quantity			0		0		15441			0
S3	2016	2016	2016	2	0	2	Export	748	Swaziland	SWZ	566	Nigeria	NGA								72	SPECIAL.INDUST.MACHINERY	1	No Quantity			0		0		451			0
S3	2016	2016	2016	2	0	2	Export	748	Swaziland	SWZ	710	South Africa	ZAF								72	SPECIAL.INDUST.MACHINERY	1	No Quantity			0		0		1787857			4
S3	2016	2016	2016	2	0	2	Export	748	Swaziland	SWZ	716	Zimbabwe	ZWE								72	SPECIAL.INDUST.MACHINERY	1	No Quantity			0		0		137361			0
S3	2016	2016	2016	2	0	2	Export	748	Swaziland	SWZ	757	Switzerland	CHE								72	SPECIAL.INDUST.MACHINERY	1	No Quantity			0		0		93512			0
S3	2016	2016	2016	2	0	2	Export	748	Swaziland	SWZ	784	United Arab Emirates	ARE								72	SPECIAL.INDUST.MACHINERY	1	No Quantity			0		0		764			0
S3	2016	2016	2016	2	0	2	Export	748	Swaziland	SWZ	842	USA	USA								72	SPECIAL.INDUST.MACHINERY	1	No Quantity			0		0		962			0
S3	2016	2016	2016	2	0	2	Export	748	Swaziland	SWZ	894	Zambia	ZMB								72	SPECIAL.INDUST.MACHINERY	1	No Quantity			0		0		23			0
S3	2016	2016	2016	2	0	2	Export	740	Suriname	SUR	0	World	WLD								73	METALWORKING MACHINERY	1	No Quantity							652760			0
S3	2016	2016	2016	2	0	2	Export	740	Suriname	SUR	76	Brazil	BRA								73	METALWORKING MACHINERY	1	No Quantity							4141			0
S3	2016	2016	2016	2	0	2	Export	740	Suriname	SUR	124	Canada	CAN								73	METALWORKING MACHINERY	1	No Quantity							45000			0
S3	2016	2016	2016	2	0	2	Export	740	Suriname	SUR	188	Costa Rica	CRI								73	METALWORKING MACHINERY	1	No Quantity							9000			0
S3	2016	2016	2016	2	0	2	Export	740	Suriname	SUR	328	Guyana	GUY								73	METALWORKING MACHINERY	1	No Quantity							258000			0
S3	2016	2016	2016	2	0	2	Export	740	Suriname	SUR	381	Italy	ITA								73	METALWORKING MACHINERY	1	No Quantity							167097			0
S3	2016	2016	2016	2	0	2	Export	740	Suriname	SUR	528	Netherlands	NLD								73	METALWORKING MACHINERY	1	No Quantity							31116			0
S3	2016	2016	2016	2	0	2	Export	740	Suriname	SUR	531	Curaçao	CUW								73	METALWORKING MACHINERY	1	No Quantity							5450			0
S3	2016	2016	2016	2	0	2	Export	740	Suriname	SUR	604	Peru	PER								73	METALWORKING MACHINERY	1	No Quantity							5960			0
S3	2016	2016	2016	2	0	2	Export	740	Suriname	SUR	780	Trinidad and Tobago	TTO								73	METALWORKING MACHINERY	1	No Quantity							100997			0
S3	2016	2016	2016	2	0	2	Export	740	Suriname	SUR	842	USA	USA								73	METALWORKING MACHINERY	1	No Quantity							26000			0
S3	2016	2016	2016	2	0	2	Export	748	Swaziland	SWZ	0	World	WLD								73	METALWORKING MACHINERY	1	No Quantity			0		0		129362			4
S3	2016	2016	2016	2	0	2	Export	748	Swaziland	SWZ	508	Mozambique	MOZ								73	METALWORKING MACHINERY	1	No Quantity			0		0		225			0
S3	2016	2016	2016	2	0	2	Export	748	Swaziland	SWZ	710	South Africa	ZAF								73	METALWORKING MACHINERY	1	No Quantity			0		0		110822			4
S3	2016	2016	2016	2	0	2	Export	748	Swaziland	SWZ	716	Zimbabwe	ZWE								73	METALWORKING MACHINERY	1	No Quantity			0		0		17959			0
S3	2016	2016	2016	2	0	2	Export	748	Swaziland	SWZ	894	Zambia	ZMB								73	METALWORKING MACHINERY	1	No Quantity			0		0		353			0
S3	2016	2016	2016	2	0	2	Export	740	Suriname	SUR	0	World	WLD								74	GENERAL INDUSTL.MACH.NES	1	No Quantity							6654645			0
S3	2016	2016	2016	2	0	2	Export	740	Suriname	SUR	36	Australia	AUS								74	GENERAL INDUSTL.MACH.NES	1	No Quantity							23900			0
S3	2016	2016	2016	2	0	2	Export	740	Suriname	SUR	76	Brazil	BRA								74	GENERAL INDUSTL.MACH.NES	1	No Quantity							44817			0
S3	2016	2016	2016	2	0	2	Export	740	Suriname	SUR	124	Canada	CAN								74	GENERAL INDUSTL.MACH.NES	1	No Quantity							17275			0
S3	2016	2016	2016	2	0	2	Export	740	Suriname	SUR	156	China	CHN								74	GENERAL INDUSTL.MACH.NES	1	No Quantity							7771			0
S3	2016	2016	2016	2	0	2	Export	740	Suriname	SUR	208	Denmark	DNK								74	GENERAL INDUSTL.MACH.NES	1	No Quantity							26154			0
S3	2016	2016	2016	2	0	2	Export	740	Suriname	SUR	214	Dominican Rep.	DOM								74	GENERAL INDUSTL.MACH.NES	1	No Quantity							5841			0
S3	2016	2016	2016	2	0	2	Export	740	Suriname	SUR	251	France	FRA								74	GENERAL INDUSTL.MACH.NES	1	No Quantity							63785			0
S3	2016	2016	2016	2	0	2	Export	740	Suriname	SUR	276	Germany	DEU								74	GENERAL INDUSTL.MACH.NES	1	No Quantity							124539			0
S3	2016	2016	2016	2	0	2	Export	740	Suriname	SUR	328	Guyana	GUY								74	GENERAL INDUSTL.MACH.NES	1	No Quantity							470098			0
S3	2016	2016	2016	2	0	2	Export	740	Suriname	SUR	381	Italy	ITA								74	GENERAL INDUSTL.MACH.NES	1	No Quantity							1741143			0
S3	2016	2016	2016	2	0	2	Export	740	Suriname	SUR	388	Jamaica	JAM								74	GENERAL INDUSTL.MACH.NES	1	No Quantity							2000			0
S3	2016	2016	2016	2	0	2	Export	740	Suriname	SUR	480	Mauritius	MUS								74	GENERAL INDUSTL.MACH.NES	1	No Quantity							176303			0
S3	2016	2016	2016	2	0	2	Export	740	Suriname	SUR	484	Mexico	MEX								74	GENERAL INDUSTL.MACH.NES	1	No Quantity							3414			0
S3	2016	2016	2016	2	0	2	Export	740	Suriname	SUR	528	Netherlands	NLD								74	GENERAL INDUSTL.MACH.NES	1	No Quantity							321169			0
S3	2016	2016	2016	2	0	2	Export	740	Suriname	SUR	531	Curaçao	CUW								74	GENERAL INDUSTL.MACH.NES	1	No Quantity							140691			0
S3	2016	2016	2016	2	0	2	Export	740	Suriname	SUR	591	Panama	PAN								74	GENERAL INDUSTL.MACH.NES	1	No Quantity							31557			0
S3	2016	2016	2016	2	0	2	Export	740	Suriname	SUR	604	Peru	PER								74	GENERAL INDUSTL.MACH.NES	1	No Quantity							11238			0
S3	2016	2016	2016	2	0	2	Export	740	Suriname	SUR	724	Spain	ESP								74	GENERAL INDUSTL.MACH.NES	1	No Quantity							3223			0
S3	2016	2016	2016	2	0	2	Export	740	Suriname	SUR	780	Trinidad and Tobago	TTO								74	GENERAL INDUSTL.MACH.NES	1	No Quantity							2514029			0
S3	2016	2016	2016	2	0	2	Export	740	Suriname	SUR	826	United Kingdom	GBR								74	GENERAL INDUSTL.MACH.NES	1	No Quantity							264998			0
S3	2016	2016	2016	2	0	2	Export	740	Suriname	SUR	842	USA	USA								74	GENERAL INDUSTL.MACH.NES	1	No Quantity							660700			0
S3	2016	2016	2016	2	0	2	Export	748	Swaziland	SWZ	0	World	WLD								74	GENERAL INDUSTL.MACH.NES	1	No Quantity			0		0		9507801			4
S3	2016	2016	2016	2	0	2	Export	748	Swaziland	SWZ	72	Botswana	BWA								74	GENERAL INDUSTL.MACH.NES	1	No Quantity			0		0		102019			0
S3	2016	2016	2016	2	0	2	Export	748	Swaziland	SWZ	208	Denmark	DNK								74	GENERAL INDUSTL.MACH.NES	1	No Quantity			0		0		9404			0
S3	2016	2016	2016	2	0	2	Export	748	Swaziland	SWZ	392	Japan	JPN								74	GENERAL INDUSTL.MACH.NES	1	No Quantity			0		0		558			0
S3	2016	2016	2016	2	0	2	Export	748	Swaziland	SWZ	404	Kenya	KEN								74	GENERAL INDUSTL.MACH.NES	1	No Quantity			0		0		132			0
S3	2016	2016	2016	2	0	2	Export	748	Swaziland	SWZ	454	Malawi	MWI								74	GENERAL INDUSTL.MACH.NES	1	No Quantity			0		0		1103			0
S3	2016	2016	2016	2	0	2	Export	748	Swaziland	SWZ	490	Other Asia, nes									74	GENERAL INDUSTL.MACH.NES	1	No Quantity			0		0		130			0
S3	2016	2016	2016	2	0	2	Export	748	Swaziland	SWZ	508	Mozambique	MOZ								74	GENERAL INDUSTL.MACH.NES	1	No Quantity			0		0		251988			0
S3	2016	2016	2016	2	0	2	Export	748	Swaziland	SWZ	516	Namibia	NAM								74	GENERAL INDUSTL.MACH.NES	1	No Quantity			0		0		880			0
S3	2016	2016	2016	2	0	2	Export	748	Swaziland	SWZ	566	Nigeria	NGA								74	GENERAL INDUSTL.MACH.NES	1	No Quantity			0		0		7851			0
S3	2016	2016	2016	2	0	2	Export	748	Swaziland	SWZ	710	South Africa	ZAF								74	GENERAL INDUSTL.MACH.NES	1	No Quantity			0		0		9117826			4
S3	2016	2016	2016	2	0	2	Export	748	Swaziland	SWZ	716	Zimbabwe	ZWE								74	GENERAL INDUSTL.MACH.NES	1	No Quantity			0		0		582			0
S3	2016	2016	2016	2	0	2	Export	748	Swaziland	SWZ	842	USA	USA								74	GENERAL INDUSTL.MACH.NES	1	No Quantity			0		0		10501			0
S3	2016	2016	2016	2	0	2	Export	748	Swaziland	SWZ	894	Zambia	ZMB								74	GENERAL INDUSTL.MACH.NES	1	No Quantity			0		0		4820			0
S3	2016	2016	2016	2	0	2	Export	740	Suriname	SUR	0	World	WLD								75	OFFICE MACHINES,ADP MACH	1	No Quantity							749916			0
S3	2016	2016	2016	2	0	2	Export	740	Suriname	SUR	56	Belgium	BEL								75	OFFICE MACHINES,ADP MACH	1	No Quantity							12800			0
S3	2016	2016	2016	2	0	2	Export	740	Suriname	SUR	76	Brazil	BRA								75	OFFICE MACHINES,ADP MACH	1	No Quantity							13000			0
S3	2016	2016	2016	2	0	2	Export	740	Suriname	SUR	100	Bulgaria	BGR								75	OFFICE MACHINES,ADP MACH	1	No Quantity							7375			0
S3	2016	2016	2016	2	0	2	Export	740	Suriname	SUR	124	Canada	CAN								75	OFFICE MACHINES,ADP MACH	1	No Quantity							165530			0
S3	2016	2016	2016	2	0	2	Export	740	Suriname	SUR	156	China	CHN								75	OFFICE MACHINES,ADP MACH	1	No Quantity							1760			0
S3	2016	2016	2016	2	0	2	Export	740	Suriname	SUR	208	Denmark	DNK								75	OFFICE MACHINES,ADP MACH	1	No Quantity							31475			0
S3	2016	2016	2016	2	0	2	Export	740	Suriname	SUR	308	Grenada	GRD								75	OFFICE MACHINES,ADP MACH	1	No Quantity							9020			0
S3	2016	2016	2016	2	0	2	Export	740	Suriname	SUR	328	Guyana	GUY								75	OFFICE MACHINES,ADP MACH	1	No Quantity							16359			0
S3	2016	2016	2016	2	0	2	Export	740	Suriname	SUR	381	Italy	ITA								75	OFFICE MACHINES,ADP MACH	1	No Quantity							50359			0
S3	2016	2016	2016	2	0	2	Export	740	Suriname	SUR	458	Malaysia	MYS								75	OFFICE MACHINES,ADP MACH	1	No Quantity							3684			0
S3	2016	2016	2016	2	0	2	Export	740	Suriname	SUR	528	Netherlands	NLD								75	OFFICE MACHINES,ADP MACH	1	No Quantity							3572			0
S3	2016	2016	2016	2	0	2	Export	740	Suriname	SUR	531	Curaçao	CUW								75	OFFICE MACHINES,ADP MACH	1	No Quantity							14704			0
S3	2016	2016	2016	2	0	2	Export	740	Suriname	SUR	757	Switzerland	CHE								75	OFFICE MACHINES,ADP MACH	1	No Quantity							2205			0
S3	2016	2016	2016	2	0	2	Export	740	Suriname	SUR	780	Trinidad and Tobago	TTO								75	OFFICE MACHINES,ADP MACH	1	No Quantity							14307			0
S3	2016	2016	2016	2	0	2	Export	740	Suriname	SUR	800	Uganda	UGA								75	OFFICE MACHINES,ADP MACH	1	No Quantity							1981			0
S3	2016	2016	2016	2	0	2	Export	740	Suriname	SUR	842	USA	USA								75	OFFICE MACHINES,ADP MACH	1	No Quantity							401786			0
S3	2016	2016	2016	2	0	2	Export	748	Swaziland	SWZ	0	World	WLD								75	OFFICE MACHINES,ADP MACH	1	No Quantity			0		0		864225			0
S3	2016	2016	2016	2	0	2	Export	748	Swaziland	SWZ	36	Australia	AUS								75	OFFICE MACHINES,ADP MACH	1	No Quantity			0		0		15			0
S3	2016	2016	2016	2	0	2	Export	748	Swaziland	SWZ	50	Bangladesh	BGD								75	OFFICE MACHINES,ADP MACH	1	No Quantity			0		0		316			0
S3	2016	2016	2016	2	0	2	Export	748	Swaziland	SWZ	72	Botswana	BWA								75	OFFICE MACHINES,ADP MACH	1	No Quantity			0		0		59			0
S3	2016	2016	2016	2	0	2	Export	748	Swaziland	SWZ	120	Cameroon	CMR								75	OFFICE MACHINES,ADP MACH	1	No Quantity			0		0		132			0
S3	2016	2016	2016	2	0	2	Export	748	Swaziland	SWZ	140	Central African Rep.	CAF								75	OFFICE MACHINES,ADP MACH	1	No Quantity			0		0		588			0
S3	2016	2016	2016	2	0	2	Export	748	Swaziland	SWZ	276	Germany	DEU								75	OFFICE MACHINES,ADP MACH	1	No Quantity			0		0		138			0
S3	2016	2016	2016	2	0	2	Export	748	Swaziland	SWZ	426	Lesotho	LSO								75	OFFICE MACHINES,ADP MACH	1	No Quantity			0		0		136			0
S3	2016	2016	2016	2	0	2	Export	748	Swaziland	SWZ	454	Malawi	MWI								75	OFFICE MACHINES,ADP MACH	1	No Quantity			0		0		29540			0
S3	2016	2016	2016	2	0	2	Export	748	Swaziland	SWZ	490	Other Asia, nes									75	OFFICE MACHINES,ADP MACH	1	No Quantity			0		0		16			0
S3	2016	2016	2016	2	0	2	Export	748	Swaziland	SWZ	508	Mozambique	MOZ								75	OFFICE MACHINES,ADP MACH	1	No Quantity			0		0		584485			0
S3	2016	2016	2016	2	0	2	Export	748	Swaziland	SWZ	516	Namibia	NAM								75	OFFICE MACHINES,ADP MACH	1	No Quantity			0		0		4			0
S3	2016	2016	2016	2	0	2	Export	748	Swaziland	SWZ	528	Netherlands	NLD								75	OFFICE MACHINES,ADP MACH	1	No Quantity			0		0		40057			0
S3	2016	2016	2016	2	0	2	Export	748	Swaziland	SWZ	616	Poland	POL								75	OFFICE MACHINES,ADP MACH	1	No Quantity			0		0		14			0
S3	2016	2016	2016	2	0	2	Export	748	Swaziland	SWZ	710	South Africa	ZAF								75	OFFICE MACHINES,ADP MACH	1	No Quantity			0		0		206550			0
S3	2016	2016	2016	2	0	2	Export	748	Swaziland	SWZ	716	Zimbabwe	ZWE								75	OFFICE MACHINES,ADP MACH	1	No Quantity			0		0		1854			0
S3	2016	2016	2016	2	0	2	Export	748	Swaziland	SWZ	826	United Kingdom	GBR								75	OFFICE MACHINES,ADP MACH	1	No Quantity			0		0		274			0
S3	2016	2016	2016	2	0	2	Export	748	Swaziland	SWZ	842	USA	USA								75	OFFICE MACHINES,ADP MACH	1	No Quantity			0		0		35			0
S3	2016	2016	2016	2	0	2	Export	748	Swaziland	SWZ	894	Zambia	ZMB								75	OFFICE MACHINES,ADP MACH	1	No Quantity			0		0		6			0
S3	2016	2016	2016	2	0	2	Export	740	Suriname	SUR	0	World	WLD								76	TELECOMM.SOUND EQUIP ETC	1	No Quantity							441123			0
S3	2016	2016	2016	2	0	2	Export	740	Suriname	SUR	76	Brazil	BRA								76	TELECOMM.SOUND EQUIP ETC	1	No Quantity							1350			0
S3	2016	2016	2016	2	0	2	Export	740	Suriname	SUR	84	Belize	BLZ								76	TELECOMM.SOUND EQUIP ETC	1	No Quantity							3260			0
S3	2016	2016	2016	2	0	2	Export	740	Suriname	SUR	124	Canada	CAN								76	TELECOMM.SOUND EQUIP ETC	1	No Quantity							26650			0
S3	2016	2016	2016	2	0	2	Export	740	Suriname	SUR	328	Guyana	GUY								76	TELECOMM.SOUND EQUIP ETC	1	No Quantity							22700			0
S3	2016	2016	2016	2	0	2	Export	740	Suriname	SUR	381	Italy	ITA								76	TELECOMM.SOUND EQUIP ETC	1	No Quantity							20414			0
S3	2016	2016	2016	2	0	2	Export	740	Suriname	SUR	458	Malaysia	MYS								76	TELECOMM.SOUND EQUIP ETC	1	No Quantity							3684			0
S3	2016	2016	2016	2	0	2	Export	740	Suriname	SUR	528	Netherlands	NLD								76	TELECOMM.SOUND EQUIP ETC	1	No Quantity							9672			0
S3	2016	2016	2016	2	0	2	Export	740	Suriname	SUR	662	Saint Lucia	LCA								76	TELECOMM.SOUND EQUIP ETC	1	No Quantity							5215			0
S3	2016	2016	2016	2	0	2	Export	740	Suriname	SUR	780	Trinidad and Tobago	TTO								76	TELECOMM.SOUND EQUIP ETC	1	No Quantity							13970			0
S3	2016	2016	2016	2	0	2	Export	740	Suriname	SUR	784	United Arab Emirates	ARE								76	TELECOMM.SOUND EQUIP ETC	1	No Quantity							3610			0
S3	2016	2016	2016	2	0	2	Export	740	Suriname	SUR	842	USA	USA								76	TELECOMM.SOUND EQUIP ETC	1	No Quantity							330598			0
S3	2016	2016	2016	2	0	2	Export	748	Swaziland	SWZ	0	World	WLD								76	TELECOMM.SOUND EQUIP ETC	1	No Quantity			0		0		354178			0
S3	2016	2016	2016	2	0	2	Export	748	Swaziland	SWZ	288	Ghana	GHA								76	TELECOMM.SOUND EQUIP ETC	1	No Quantity			0		0		100			0
S3	2016	2016	2016	2	0	2	Export	748	Swaziland	SWZ	426	Lesotho	LSO								76	TELECOMM.SOUND EQUIP ETC	1	No Quantity			0		0		861			0
S3	2016	2016	2016	2	0	2	Export	748	Swaziland	SWZ	458	Malaysia	MYS								76	TELECOMM.SOUND EQUIP ETC	1	No Quantity			0		0		120			0
S3	2016	2016	2016	2	0	2	Export	748	Swaziland	SWZ	508	Mozambique	MOZ								76	TELECOMM.SOUND EQUIP ETC	1	No Quantity			0		0		195197			0
S3	2016	2016	2016	2	0	2	Export	748	Swaziland	SWZ	528	Netherlands	NLD								76	TELECOMM.SOUND EQUIP ETC	1	No Quantity			0		0		9514			0
S3	2016	2016	2016	2	0	2	Export	748	Swaziland	SWZ	706	Somalia	SOM								76	TELECOMM.SOUND EQUIP ETC	1	No Quantity			0		0		142			0
S3	2016	2016	2016	2	0	2	Export	748	Swaziland	SWZ	710	South Africa	ZAF								76	TELECOMM.SOUND EQUIP ETC	1	No Quantity			0		0		115929			0
S3	2016	2016	2016	2	0	2	Export	748	Swaziland	SWZ	716	Zimbabwe	ZWE								76	TELECOMM.SOUND EQUIP ETC	1	No Quantity			0		0		32145			0
S3	2016	2016	2016	2	0	2	Export	748	Swaziland	SWZ	768	Togo	TGO								76	TELECOMM.SOUND EQUIP ETC	1	No Quantity			0		0		28			0
S3	2016	2016	2016	2	0	2	Export	748	Swaziland	SWZ	842	USA	USA								76	TELECOMM.SOUND EQUIP ETC	1	No Quantity			0		0		65			0
S3	2016	2016	2016	2	0	2	Export	748	Swaziland	SWZ	894	Zambia	ZMB								76	TELECOMM.SOUND EQUIP ETC	1	No Quantity			0		0		71			0
S3	2016	2016	2016	2	0	2	Export	740	Suriname	SUR	0	World	WLD								77	ELEC MCH APPAR,PARTS,NES	1	No Quantity							2434715			0
S3	2016	2016	2016	2	0	2	Export	740	Suriname	SUR	56	Belgium	BEL								77	ELEC MCH APPAR,PARTS,NES	1	No Quantity							134603			0
S3	2016	2016	2016	2	0	2	Export	740	Suriname	SUR	76	Brazil	BRA								77	ELEC MCH APPAR,PARTS,NES	1	No Quantity							2500			0
S3	2016	2016	2016	2	0	2	Export	740	Suriname	SUR	124	Canada	CAN								77	ELEC MCH APPAR,PARTS,NES	1	No Quantity							335583			0
S3	2016	2016	2016	2	0	2	Export	740	Suriname	SUR	251	France	FRA								77	ELEC MCH APPAR,PARTS,NES	1	No Quantity							20191			0
S3	2016	2016	2016	2	0	2	Export	740	Suriname	SUR	276	Germany	DEU								77	ELEC MCH APPAR,PARTS,NES	1	No Quantity							21150			0
S3	2016	2016	2016	2	0	2	Export	740	Suriname	SUR	328	Guyana	GUY								77	ELEC MCH APPAR,PARTS,NES	1	No Quantity							58150			0
S3	2016	2016	2016	2	0	2	Export	740	Suriname	SUR	381	Italy	ITA								77	ELEC MCH APPAR,PARTS,NES	1	No Quantity							163547			0
S3	2016	2016	2016	2	0	2	Export	740	Suriname	SUR	528	Netherlands	NLD								77	ELEC MCH APPAR,PARTS,NES	1	No Quantity							161584			0
S3	2016	2016	2016	2	0	2	Export	740	Suriname	SUR	531	Curaçao	CUW								77	ELEC MCH APPAR,PARTS,NES	1	No Quantity							5153			0
S3	2016	2016	2016	2	0	2	Export	740	Suriname	SUR	591	Panama	PAN								77	ELEC MCH APPAR,PARTS,NES	1	No Quantity							11679			0
S3	2016	2016	2016	2	0	2	Export	740	Suriname	SUR	682	Saudi Arabia	SAU								77	ELEC MCH APPAR,PARTS,NES	1	No Quantity							3000			0
S3	2016	2016	2016	2	0	2	Export	740	Suriname	SUR	757	Switzerland	CHE								77	ELEC MCH APPAR,PARTS,NES	1	No Quantity							100429			0
S3	2016	2016	2016	2	0	2	Export	740	Suriname	SUR	780	Trinidad and Tobago	TTO								77	ELEC MCH APPAR,PARTS,NES	1	No Quantity							18798			0
S3	2016	2016	2016	2	0	2	Export	740	Suriname	SUR	826	United Kingdom	GBR								77	ELEC MCH APPAR,PARTS,NES	1	No Quantity							1124481			0
S3	2016	2016	2016	2	0	2	Export	740	Suriname	SUR	839	Special Categories									77	ELEC MCH APPAR,PARTS,NES	1	No Quantity							5000			0
S3	2016	2016	2016	2	0	2	Export	740	Suriname	SUR	842	USA	USA								77	ELEC MCH APPAR,PARTS,NES	1	No Quantity							268868			0
S3	2016	2016	2016	2	0	2	Export	748	Swaziland	SWZ	0	World	WLD								77	ELEC MCH APPAR,PARTS,NES	1	No Quantity			0		0		3456135			4
S3	2016	2016	2016	2	0	2	Export	748	Swaziland	SWZ	72	Botswana	BWA								77	ELEC MCH APPAR,PARTS,NES	1	No Quantity			0		0		37161			0
S3	2016	2016	2016	2	0	2	Export	748	Swaziland	SWZ	156	China	CHN								77	ELEC MCH APPAR,PARTS,NES	1	No Quantity			0		0		72			0
S3	2016	2016	2016	2	0	2	Export	748	Swaziland	SWZ	276	Germany	DEU								77	ELEC MCH APPAR,PARTS,NES	1	No Quantity			0		0		15			0
S3	2016	2016	2016	2	0	2	Export	748	Swaziland	SWZ	490	Other Asia, nes									77	ELEC MCH APPAR,PARTS,NES	1	No Quantity			0		0		390			0
S3	2016	2016	2016	2	0	2	Export	748	Swaziland	SWZ	508	Mozambique	MOZ								77	ELEC MCH APPAR,PARTS,NES	1	No Quantity			0		0		66253			0
S3	2016	2016	2016	2	0	2	Export	748	Swaziland	SWZ	516	Namibia	NAM								77	ELEC MCH APPAR,PARTS,NES	1	No Quantity			0		0		41			0
S3	2016	2016	2016	2	0	2	Export	748	Swaziland	SWZ	528	Netherlands	NLD								77	ELEC MCH APPAR,PARTS,NES	1	No Quantity			0		0		6391			0
S3	2016	2016	2016	2	0	2	Export	748	Swaziland	SWZ	710	South Africa	ZAF								77	ELEC MCH APPAR,PARTS,NES	1	No Quantity			0		0		3126127			4
S3	2016	2016	2016	2	0	2	Export	748	Swaziland	SWZ	716	Zimbabwe	ZWE								77	ELEC MCH APPAR,PARTS,NES	1	No Quantity			0		0		107761			0
S3	2016	2016	2016	2	0	2	Export	748	Swaziland	SWZ	784	United Arab Emirates	ARE								77	ELEC MCH APPAR,PARTS,NES	1	No Quantity			0		0		111361			0
S3	2016	2016	2016	2	0	2	Export	748	Swaziland	SWZ	826	United Kingdom	GBR								77	ELEC MCH APPAR,PARTS,NES	1	No Quantity			0		0		4			0
S3	2016	2016	2016	2	0	2	Export	748	Swaziland	SWZ	894	Zambia	ZMB								77	ELEC MCH APPAR,PARTS,NES	1	No Quantity			0		0		552			0
S3	2016	2016	2016	2	0	2	Export	740	Suriname	SUR	0	World	WLD								78	ROAD VEHICLES	1	No Quantity							3959597			0
S3	2016	2016	2016	2	0	2	Export	740	Suriname	SUR	52	Barbados	BRB								78	ROAD VEHICLES	1	No Quantity							1876			0
S3	2016	2016	2016	2	0	2	Export	740	Suriname	SUR	68	Bolivia (Plurinational State of)	BOL								78	ROAD VEHICLES	1	No Quantity							2500			0
S3	2016	2016	2016	2	0	2	Export	740	Suriname	SUR	76	Brazil	BRA								78	ROAD VEHICLES	1	No Quantity							1500			0
S3	2016	2016	2016	2	0	2	Export	740	Suriname	SUR	124	Canada	CAN								78	ROAD VEHICLES	1	No Quantity							96200			0
S3	2016	2016	2016	2	0	2	Export	740	Suriname	SUR	156	China	CHN								78	ROAD VEHICLES	1	No Quantity							53800			0
S3	2016	2016	2016	2	0	2	Export	740	Suriname	SUR	218	Ecuador	ECU								78	ROAD VEHICLES	1	No Quantity							26700			0
S3	2016	2016	2016	2	0	2	Export	740	Suriname	SUR	251	France	FRA								78	ROAD VEHICLES	1	No Quantity							236872			0
S3	2016	2016	2016	2	0	2	Export	740	Suriname	SUR	276	Germany	DEU								78	ROAD VEHICLES	1	No Quantity							196010			0
S3	2016	2016	2016	2	0	2	Export	740	Suriname	SUR	328	Guyana	GUY								78	ROAD VEHICLES	1	No Quantity							463590			0
S3	2016	2016	2016	2	0	2	Export	740	Suriname	SUR	332	Haiti	HTI								78	ROAD VEHICLES	1	No Quantity							8000			0
S3	2016	2016	2016	2	0	2	Export	740	Suriname	SUR	381	Italy	ITA								78	ROAD VEHICLES	1	No Quantity							228157			0
S3	2016	2016	2016	2	0	2	Export	740	Suriname	SUR	422	Lebanon	LBN								78	ROAD VEHICLES	1	No Quantity							13500			0
S3	2016	2016	2016	2	0	2	Export	740	Suriname	SUR	528	Netherlands	NLD								78	ROAD VEHICLES	1	No Quantity							148447			0
S3	2016	2016	2016	2	0	2	Export	740	Suriname	SUR	531	Curaçao	CUW								78	ROAD VEHICLES	1	No Quantity							45289			0
S3	2016	2016	2016	2	0	2	Export	740	Suriname	SUR	533	Aruba	ABW								78	ROAD VEHICLES	1	No Quantity							3433			0
S3	2016	2016	2016	2	0	2	Export	740	Suriname	SUR	566	Nigeria	NGA								78	ROAD VEHICLES	1	No Quantity							2400			0
S3	2016	2016	2016	2	0	2	Export	740	Suriname	SUR	600	Paraguay	PRY								78	ROAD VEHICLES	1	No Quantity							20500			0
S3	2016	2016	2016	2	0	2	Export	740	Suriname	SUR	604	Peru	PER								78	ROAD VEHICLES	1	No Quantity							8000			0
S3	2016	2016	2016	2	0	2	Export	740	Suriname	SUR	662	Saint Lucia	LCA								78	ROAD VEHICLES	1	No Quantity							6000			0
S3	2016	2016	2016	2	0	2	Export	740	Suriname	SUR	702	Singapore	SGP								78	ROAD VEHICLES	1	No Quantity							24000			0
S3	2016	2016	2016	2	0	2	Export	740	Suriname	SUR	780	Trinidad and Tobago	TTO								78	ROAD VEHICLES	1	No Quantity							770652			0
S3	2016	2016	2016	2	0	2	Export	740	Suriname	SUR	826	United Kingdom	GBR								78	ROAD VEHICLES	1	No Quantity							41200			0
S3	2016	2016	2016	2	0	2	Export	740	Suriname	SUR	842	USA	USA								78	ROAD VEHICLES	1	No Quantity							1560970			0
S3	2016	2016	2016	2	0	2	Export	748	Swaziland	SWZ	0	World	WLD								78	ROAD VEHICLES	1	No Quantity			0		0		2976879			4
S3	2016	2016	2016	2	0	2	Export	748	Swaziland	SWZ	56	Belgium	BEL								78	ROAD VEHICLES	1	No Quantity			0		0		11636			0
S3	2016	2016	2016	2	0	2	Export	748	Swaziland	SWZ	72	Botswana	BWA								78	ROAD VEHICLES	1	No Quantity			0		0		20800			0
S3	2016	2016	2016	2	0	2	Export	748	Swaziland	SWZ	212	Dominica	DMA								78	ROAD VEHICLES	1	No Quantity			0		0		57157			0
S3	2016	2016	2016	2	0	2	Export	748	Swaziland	SWZ	251	France	FRA								78	ROAD VEHICLES	1	No Quantity			0		0		5305			0
S3	2016	2016	2016	2	0	2	Export	748	Swaziland	SWZ	426	Lesotho	LSO								78	ROAD VEHICLES	1	No Quantity			0		0		24807			0
S3	2016	2016	2016	2	0	2	Export	748	Swaziland	SWZ	454	Malawi	MWI								78	ROAD VEHICLES	1	No Quantity			0		0		93571			0
S3	2016	2016	2016	2	0	2	Export	748	Swaziland	SWZ	508	Mozambique	MOZ								78	ROAD VEHICLES	1	No Quantity			0		0		862441			0
S3	2016	2016	2016	2	0	2	Export	748	Swaziland	SWZ	528	Netherlands	NLD								78	ROAD VEHICLES	1	No Quantity			0		0		11096			0
S3	2016	2016	2016	2	0	2	Export	748	Swaziland	SWZ	566	Nigeria	NGA								78	ROAD VEHICLES	1	No Quantity			0		0		383			0
S3	2016	2016	2016	2	0	2	Export	748	Swaziland	SWZ	694	Sierra Leone	SLE								78	ROAD VEHICLES	1	No Quantity			0		0		13262			0
S3	2016	2016	2016	2	0	2	Export	748	Swaziland	SWZ	702	Singapore	SGP								78	ROAD VEHICLES	1	No Quantity			0		0		4993			0
S3	2016	2016	2016	2	0	2	Export	748	Swaziland	SWZ	710	South Africa	ZAF								78	ROAD VEHICLES	1	No Quantity			0		0		1705891			4
S3	2016	2016	2016	2	0	2	Export	748	Swaziland	SWZ	716	Zimbabwe	ZWE								78	ROAD VEHICLES	1	No Quantity			0		0		71341			0
S3	2016	2016	2016	2	0	2	Export	748	Swaziland	SWZ	784	United Arab Emirates	ARE								78	ROAD VEHICLES	1	No Quantity			0		0		50			0
S3	2016	2016	2016	2	0	2	Export	748	Swaziland	SWZ	800	Uganda	UGA								78	ROAD VEHICLES	1	No Quantity			0		0		18624			0
S3	2016	2016	2016	2	0	2	Export	748	Swaziland	SWZ	826	United Kingdom	GBR								78	ROAD VEHICLES	1	No Quantity			0		0		6			0
S3	2016	2016	2016	2	0	2	Export	748	Swaziland	SWZ	834	United Rep. of Tanzania	TZA								78	ROAD VEHICLES	1	No Quantity			0		0		3610			0
S3	2016	2016	2016	2	0	2	Export	748	Swaziland	SWZ	842	USA	USA								78	ROAD VEHICLES	1	No Quantity			0		0		26229			0
S3	2016	2016	2016	2	0	2	Export	748	Swaziland	SWZ	894	Zambia	ZMB								78	ROAD VEHICLES	1	No Quantity			0		0		45667			0
S3	2016	2016	2016	2	0	2	Export	740	Suriname	SUR	0	World	WLD								79	OTHR.TRANSPORT EQUIPMENT	1	No Quantity							630390			0
S3	2016	2016	2016	2	0	2	Export	740	Suriname	SUR	56	Belgium	BEL								79	OTHR.TRANSPORT EQUIPMENT	1	No Quantity							12242			0
S3	2016	2016	2016	2	0	2	Export	740	Suriname	SUR	170	Colombia	COL								79	OTHR.TRANSPORT EQUIPMENT	1	No Quantity							34636			0
S3	2016	2016	2016	2	0	2	Export	740	Suriname	SUR	251	France	FRA								79	OTHR.TRANSPORT EQUIPMENT	1	No Quantity							26200			0
S3	2016	2016	2016	2	0	2	Export	740	Suriname	SUR	528	Netherlands	NLD								79	OTHR.TRANSPORT EQUIPMENT	1	No Quantity							18693			0
S3	2016	2016	2016	2	0	2	Export	740	Suriname	SUR	531	Curaçao	CUW								79	OTHR.TRANSPORT EQUIPMENT	1	No Quantity							100000			0
S3	2016	2016	2016	2	0	2	Export	740	Suriname	SUR	591	Panama	PAN								79	OTHR.TRANSPORT EQUIPMENT	1	No Quantity							41759			0
S3	2016	2016	2016	2	0	2	Export	740	Suriname	SUR	842	USA	USA								79	OTHR.TRANSPORT EQUIPMENT	1	No Quantity							396861			0
S3	2016	2016	2016	2	0	2	Export	748	Swaziland	SWZ	0	World	WLD								79	OTHR.TRANSPORT EQUIPMENT	1	No Quantity			0		0		129702			0
S3	2016	2016	2016	2	0	2	Export	748	Swaziland	SWZ	516	Namibia	NAM								79	OTHR.TRANSPORT EQUIPMENT	1	No Quantity			0		0		116679			0
S3	2016	2016	2016	2	0	2	Export	748	Swaziland	SWZ	710	South Africa	ZAF								79	OTHR.TRANSPORT EQUIPMENT	1	No Quantity			0		0		13023			0
S3	2016	2016	2016	2	0	2	Export	740	Suriname	SUR	0	World	WLD								81	PREFAB BUILDGS,FTTNG ETC	1	No Quantity							1152339			0
S3	2016	2016	2016	2	0	2	Export	740	Suriname	SUR	52	Barbados	BRB								81	PREFAB BUILDGS,FTTNG ETC	1	No Quantity							102200			0
S3	2016	2016	2016	2	0	2	Export	740	Suriname	SUR	251	France	FRA								81	PREFAB BUILDGS,FTTNG ETC	1	No Quantity							12162			0
S3	2016	2016	2016	2	0	2	Export	740	Suriname	SUR	328	Guyana	GUY								81	PREFAB BUILDGS,FTTNG ETC	1	No Quantity							396645			0
S3	2016	2016	2016	2	0	2	Export	740	Suriname	SUR	381	Italy	ITA								81	PREFAB BUILDGS,FTTNG ETC	1	No Quantity							22375			0
S3	2016	2016	2016	2	0	2	Export	740	Suriname	SUR	531	Curaçao	CUW								81	PREFAB BUILDGS,FTTNG ETC	1	No Quantity							4251			0
S3	2016	2016	2016	2	0	2	Export	740	Suriname	SUR	534	Saint Maarten	SXM								81	PREFAB BUILDGS,FTTNG ETC	1	No Quantity							50149			0
S3	2016	2016	2016	2	0	2	Export	740	Suriname	SUR	591	Panama	PAN								81	PREFAB BUILDGS,FTTNG ETC	1	No Quantity							143342			0
S3	2016	2016	2016	2	0	2	Export	740	Suriname	SUR	659	Saint Kitts and Nevis	KNA								81	PREFAB BUILDGS,FTTNG ETC	1	No Quantity							214428			0
S3	2016	2016	2016	2	0	2	Export	740	Suriname	SUR	662	Saint Lucia	LCA								81	PREFAB BUILDGS,FTTNG ETC	1	No Quantity							173651			0
S3	2016	2016	2016	2	0	2	Export	740	Suriname	SUR	780	Trinidad and Tobago	TTO								81	PREFAB BUILDGS,FTTNG ETC	1	No Quantity							33136			0
S3	2016	2016	2016	2	0	2	Export	748	Swaziland	SWZ	0	World	WLD								81	PREFAB BUILDGS,FTTNG ETC	1	No Quantity			0		0		32028			0
S3	2016	2016	2016	2	0	2	Export	748	Swaziland	SWZ	508	Mozambique	MOZ								81	PREFAB BUILDGS,FTTNG ETC	1	No Quantity			0		0		528			0
S3	2016	2016	2016	2	0	2	Export	748	Swaziland	SWZ	710	South Africa	ZAF								81	PREFAB BUILDGS,FTTNG ETC	1	No Quantity			0		0		30889			0
S3	2016	2016	2016	2	0	2	Export	748	Swaziland	SWZ	716	Zimbabwe	ZWE								81	PREFAB BUILDGS,FTTNG ETC	1	No Quantity			0		0		574			0
S3	2016	2016	2016	2	0	2	Export	748	Swaziland	SWZ	784	United Arab Emirates	ARE								81	PREFAB BUILDGS,FTTNG ETC	1	No Quantity			0		0		35			0
S3	2016	2016	2016	2	0	2	Export	740	Suriname	SUR	0	World	WLD								82	FURNITURE,BEDDING,ETC.	1	No Quantity							252646			0
S3	2016	2016	2016	2	0	2	Export	740	Suriname	SUR	52	Barbados	BRB								82	FURNITURE,BEDDING,ETC.	1	No Quantity							1360			0
S3	2016	2016	2016	2	0	2	Export	740	Suriname	SUR	76	Brazil	BRA								82	FURNITURE,BEDDING,ETC.	1	No Quantity							1080			0
S3	2016	2016	2016	2	0	2	Export	740	Suriname	SUR	324	Guinea	GIN								82	FURNITURE,BEDDING,ETC.	1	No Quantity							1908			0
S3	2016	2016	2016	2	0	2	Export	740	Suriname	SUR	328	Guyana	GUY								82	FURNITURE,BEDDING,ETC.	1	No Quantity							6650			0
S3	2016	2016	2016	2	0	2	Export	740	Suriname	SUR	381	Italy	ITA								82	FURNITURE,BEDDING,ETC.	1	No Quantity							57401			0
S3	2016	2016	2016	2	0	2	Export	740	Suriname	SUR	531	Curaçao	CUW								82	FURNITURE,BEDDING,ETC.	1	No Quantity							170173			0
S3	2016	2016	2016	2	0	2	Export	740	Suriname	SUR	533	Aruba	ABW								82	FURNITURE,BEDDING,ETC.	1	No Quantity							13000			0
S3	2016	2016	2016	2	0	2	Export	740	Suriname	SUR	780	Trinidad and Tobago	TTO								82	FURNITURE,BEDDING,ETC.	1	No Quantity							1075			0
S3	2016	2016	2016	2	0	2	Export	748	Swaziland	SWZ	0	World	WLD								82	FURNITURE,BEDDING,ETC.	1	No Quantity			0		0		94881			4
S3	2016	2016	2016	2	0	2	Export	748	Swaziland	SWZ	72	Botswana	BWA								82	FURNITURE,BEDDING,ETC.	1	No Quantity			0		0		9635			0
S3	2016	2016	2016	2	0	2	Export	748	Swaziland	SWZ	426	Lesotho	LSO								82	FURNITURE,BEDDING,ETC.	1	No Quantity			0		0		561			0
S3	2016	2016	2016	2	0	2	Export	748	Swaziland	SWZ	508	Mozambique	MOZ								82	FURNITURE,BEDDING,ETC.	1	No Quantity			0		0		15730			0
S3	2016	2016	2016	2	0	2	Export	748	Swaziland	SWZ	710	South Africa	ZAF								82	FURNITURE,BEDDING,ETC.	1	No Quantity			0		0		63972			4
S3	2016	2016	2016	2	0	2	Export	748	Swaziland	SWZ	716	Zimbabwe	ZWE								82	FURNITURE,BEDDING,ETC.	1	No Quantity			0		0		605			0
S3	2016	2016	2016	2	0	2	Export	748	Swaziland	SWZ	784	United Arab Emirates	ARE								82	FURNITURE,BEDDING,ETC.	1	No Quantity			0		0		1732			0
S3	2016	2016	2016	2	0	2	Export	748	Swaziland	SWZ	842	USA	USA								82	FURNITURE,BEDDING,ETC.	1	No Quantity			0		0		2542			0
S3	2016	2016	2016	2	0	2	Export	748	Swaziland	SWZ	894	Zambia	ZMB								82	FURNITURE,BEDDING,ETC.	1	No Quantity			0		0		101			0
S3	2016	2016	2016	2	0	2	Export	740	Suriname	SUR	0	World	WLD								83	TRAVEL GOODS,HANDBGS ETC	1	No Quantity							23890			0
S3	2016	2016	2016	2	0	2	Export	740	Suriname	SUR	76	Brazil	BRA								83	TRAVEL GOODS,HANDBGS ETC	1	No Quantity							7862			0
S3	2016	2016	2016	2	0	2	Export	740	Suriname	SUR	324	Guinea	GIN								83	TRAVEL GOODS,HANDBGS ETC	1	No Quantity							1950			0
S3	2016	2016	2016	2	0	2	Export	740	Suriname	SUR	328	Guyana	GUY								83	TRAVEL GOODS,HANDBGS ETC	1	No Quantity							2964			0
S3	2016	2016	2016	2	0	2	Export	740	Suriname	SUR	531	Curaçao	CUW								83	TRAVEL GOODS,HANDBGS ETC	1	No Quantity							9689			0
S3	2016	2016	2016	2	0	2	Export	740	Suriname	SUR	780	Trinidad and Tobago	TTO								83	TRAVEL GOODS,HANDBGS ETC	1	No Quantity							1425			0
S3	2016	2016	2016	2	0	2	Export	748	Swaziland	SWZ	0	World	WLD								83	TRAVEL GOODS,HANDBGS ETC	1	No Quantity			0		0		12080			0
S3	2016	2016	2016	2	0	2	Export	748	Swaziland	SWZ	56	Belgium	BEL								83	TRAVEL GOODS,HANDBGS ETC	1	No Quantity			0		0		6			0
S3	2016	2016	2016	2	0	2	Export	748	Swaziland	SWZ	72	Botswana	BWA								83	TRAVEL GOODS,HANDBGS ETC	1	No Quantity			0		0		6			0
S3	2016	2016	2016	2	0	2	Export	748	Swaziland	SWZ	276	Germany	DEU								83	TRAVEL GOODS,HANDBGS ETC	1	No Quantity			0		0		2668			0
S3	2016	2016	2016	2	0	2	Export	748	Swaziland	SWZ	516	Namibia	NAM								83	TRAVEL GOODS,HANDBGS ETC	1	No Quantity			0		0		24			0
S3	2016	2016	2016	2	0	2	Export	748	Swaziland	SWZ	710	South Africa	ZAF								83	TRAVEL GOODS,HANDBGS ETC	1	No Quantity			0		0		8785			0
S3	2016	2016	2016	2	0	2	Export	748	Swaziland	SWZ	784	United Arab Emirates	ARE								83	TRAVEL GOODS,HANDBGS ETC	1	No Quantity			0		0		553			0
S3	2016	2016	2016	2	0	2	Export	748	Swaziland	SWZ	834	United Rep. of Tanzania	TZA								83	TRAVEL GOODS,HANDBGS ETC	1	No Quantity			0		0		21			0
S3	2016	2016	2016	2	0	2	Export	748	Swaziland	SWZ	894	Zambia	ZMB								83	TRAVEL GOODS,HANDBGS ETC	1	No Quantity			0		0		14			0
S3	2016	2016	2016	2	0	2	Export	740	Suriname	SUR	0	World	WLD								84	CLOTHING AND ACCESSORIES	1	No Quantity							275137			0
S3	2016	2016	2016	2	0	2	Export	740	Suriname	SUR	28	Antigua and Barbuda	ATG								84	CLOTHING AND ACCESSORIES	1	No Quantity							1162			0
S3	2016	2016	2016	2	0	2	Export	740	Suriname	SUR	52	Barbados	BRB								84	CLOTHING AND ACCESSORIES	1	No Quantity							6867			0
S3	2016	2016	2016	2	0	2	Export	740	Suriname	SUR	76	Brazil	BRA								84	CLOTHING AND ACCESSORIES	1	No Quantity							107508			0
S3	2016	2016	2016	2	0	2	Export	740	Suriname	SUR	328	Guyana	GUY								84	CLOTHING AND ACCESSORIES	1	No Quantity							23152			0
S3	2016	2016	2016	2	0	2	Export	740	Suriname	SUR	381	Italy	ITA								84	CLOTHING AND ACCESSORIES	1	No Quantity							1476			0
S3	2016	2016	2016	2	0	2	Export	740	Suriname	SUR	528	Netherlands	NLD								84	CLOTHING AND ACCESSORIES	1	No Quantity							4815			0
S3	2016	2016	2016	2	0	2	Export	740	Suriname	SUR	531	Curaçao	CUW								84	CLOTHING AND ACCESSORIES	1	No Quantity							16487			0
S3	2016	2016	2016	2	0	2	Export	740	Suriname	SUR	591	Panama	PAN								84	CLOTHING AND ACCESSORIES	1	No Quantity							1231			0
S3	2016	2016	2016	2	0	2	Export	740	Suriname	SUR	662	Saint Lucia	LCA								84	CLOTHING AND ACCESSORIES	1	No Quantity							2385			0
S3	2016	2016	2016	2	0	2	Export	740	Suriname	SUR	780	Trinidad and Tobago	TTO								84	CLOTHING AND ACCESSORIES	1	No Quantity							100316			0
S3	2016	2016	2016	2	0	2	Export	740	Suriname	SUR	842	USA	USA								84	CLOTHING AND ACCESSORIES	1	No Quantity							9739			0
S3	2016	2016	2016	2	0	2	Export	748	Swaziland	SWZ	0	World	WLD								84	CLOTHING AND ACCESSORIES	1	No Quantity			0		0		146362706			4
S3	2016	2016	2016	2	0	2	Export	748	Swaziland	SWZ	36	Australia	AUS								84	CLOTHING AND ACCESSORIES	1	No Quantity			0		0		71			0
S3	2016	2016	2016	2	0	2	Export	748	Swaziland	SWZ	72	Botswana	BWA								84	CLOTHING AND ACCESSORIES	1	No Quantity			0		0		2234			0
S3	2016	2016	2016	2	0	2	Export	748	Swaziland	SWZ	156	China	CHN								84	CLOTHING AND ACCESSORIES	1	No Quantity			0		0		134			0
S3	2016	2016	2016	2	0	2	Export	748	Swaziland	SWZ	170	Colombia	COL								84	CLOTHING AND ACCESSORIES	1	No Quantity			0		0		7			0
S3	2016	2016	2016	2	0	2	Export	748	Swaziland	SWZ	208	Denmark	DNK								84	CLOTHING AND ACCESSORIES	1	No Quantity			0		0		329			0
S3	2016	2016	2016	2	0	2	Export	748	Swaziland	SWZ	251	France	FRA								84	CLOTHING AND ACCESSORIES	1	No Quantity			0		0		761			0
S3	2016	2016	2016	2	0	2	Export	748	Swaziland	SWZ	276	Germany	DEU								84	CLOTHING AND ACCESSORIES	1	No Quantity			0		0		1951			0
S3	2016	2016	2016	2	0	2	Export	748	Swaziland	SWZ	288	Ghana	GHA								84	CLOTHING AND ACCESSORIES	1	No Quantity			0		0		13			0
S3	2016	2016	2016	2	0	2	Export	748	Swaziland	SWZ	381	Italy	ITA								84	CLOTHING AND ACCESSORIES	1	No Quantity			0		0		21			0
S3	2016	2016	2016	2	0	2	Export	748	Swaziland	SWZ	400	Jordan	JOR								84	CLOTHING AND ACCESSORIES	1	No Quantity			0		0		78			0
S3	2016	2016	2016	2	0	2	Export	748	Swaziland	SWZ	404	Kenya	KEN								84	CLOTHING AND ACCESSORIES	1	No Quantity			0		0		95			0
S3	2016	2016	2016	2	0	2	Export	748	Swaziland	SWZ	426	Lesotho	LSO								84	CLOTHING AND ACCESSORIES	1	No Quantity			0		0		4149			0
S3	2016	2016	2016	2	0	2	Export	748	Swaziland	SWZ	454	Malawi	MWI								84	CLOTHING AND ACCESSORIES	1	No Quantity			0		0		238			0
S3	2016	2016	2016	2	0	2	Export	748	Swaziland	SWZ	466	Mali	MLI								84	CLOTHING AND ACCESSORIES	1	No Quantity			0		0		227			0
S3	2016	2016	2016	2	0	2	Export	748	Swaziland	SWZ	490	Other Asia, nes									84	CLOTHING AND ACCESSORIES	1	No Quantity			0		0		441			0
S3	2016	2016	2016	2	0	2	Export	748	Swaziland	SWZ	508	Mozambique	MOZ								84	CLOTHING AND ACCESSORIES	1	No Quantity			0		0		56138			0
S3	2016	2016	2016	2	0	2	Export	748	Swaziland	SWZ	516	Namibia	NAM								84	CLOTHING AND ACCESSORIES	1	No Quantity			0		0		177			0
S3	2016	2016	2016	2	0	2	Export	748	Swaziland	SWZ	528	Netherlands	NLD								84	CLOTHING AND ACCESSORIES	1	No Quantity			0		0		504			0
S3	2016	2016	2016	2	0	2	Export	748	Swaziland	SWZ	566	Nigeria	NGA								84	CLOTHING AND ACCESSORIES	1	No Quantity			0		0		33			0
S3	2016	2016	2016	2	0	2	Export	748	Swaziland	SWZ	682	Saudi Arabia	SAU								84	CLOTHING AND ACCESSORIES	1	No Quantity			0		0		59074			0
S3	2016	2016	2016	2	0	2	Export	748	Swaziland	SWZ	710	South Africa	ZAF								84	CLOTHING AND ACCESSORIES	1	No Quantity			0		0		144792799			4
S3	2016	2016	2016	2	0	2	Export	748	Swaziland	SWZ	716	Zimbabwe	ZWE								84	CLOTHING AND ACCESSORIES	1	No Quantity			0		0		37724			0
S3	2016	2016	2016	2	0	2	Export	748	Swaziland	SWZ	752	Sweden	SWE								84	CLOTHING AND ACCESSORIES	1	No Quantity			0		0		394			0
S3	2016	2016	2016	2	0	2	Export	748	Swaziland	SWZ	757	Switzerland	CHE								84	CLOTHING AND ACCESSORIES	1	No Quantity			0		0		990			0
S3	2016	2016	2016	2	0	2	Export	748	Swaziland	SWZ	784	United Arab Emirates	ARE								84	CLOTHING AND ACCESSORIES	1	No Quantity			0		0		48			0
S3	2016	2016	2016	2	0	2	Export	748	Swaziland	SWZ	826	United Kingdom	GBR								84	CLOTHING AND ACCESSORIES	1	No Quantity			0		0		283576			0
S3	2016	2016	2016	2	0	2	Export	748	Swaziland	SWZ	834	United Rep. of Tanzania	TZA								84	CLOTHING AND ACCESSORIES	1	No Quantity			0		0		2836			0
S3	2016	2016	2016	2	0	2	Export	748	Swaziland	SWZ	842	USA	USA								84	CLOTHING AND ACCESSORIES	1	No Quantity			0		0		986843			0
S3	2016	2016	2016	2	0	2	Export	748	Swaziland	SWZ	894	Zambia	ZMB								84	CLOTHING AND ACCESSORIES	1	No Quantity			0		0		130807			0
S3	2016	2016	2016	2	0	2	Export	740	Suriname	SUR	0	World	WLD								85	FOOTWEAR	1	No Quantity							224775			0
S3	2016	2016	2016	2	0	2	Export	740	Suriname	SUR	28	Antigua and Barbuda	ATG								85	FOOTWEAR	1	No Quantity							1185			0
S3	2016	2016	2016	2	0	2	Export	740	Suriname	SUR	52	Barbados	BRB								85	FOOTWEAR	1	No Quantity							10468			0
S3	2016	2016	2016	2	0	2	Export	740	Suriname	SUR	76	Brazil	BRA								85	FOOTWEAR	1	No Quantity							38762			0
S3	2016	2016	2016	2	0	2	Export	740	Suriname	SUR	251	France	FRA								85	FOOTWEAR	1	No Quantity							19843			0
S3	2016	2016	2016	2	0	2	Export	740	Suriname	SUR	324	Guinea	GIN								85	FOOTWEAR	1	No Quantity							1470			0
S3	2016	2016	2016	2	0	2	Export	740	Suriname	SUR	328	Guyana	GUY								85	FOOTWEAR	1	No Quantity							56385			0
S3	2016	2016	2016	2	0	2	Export	740	Suriname	SUR	531	Curaçao	CUW								85	FOOTWEAR	1	No Quantity							40031			0
S3	2016	2016	2016	2	0	2	Export	740	Suriname	SUR	662	Saint Lucia	LCA								85	FOOTWEAR	1	No Quantity							9767			0
S3	2016	2016	2016	2	0	2	Export	740	Suriname	SUR	780	Trinidad and Tobago	TTO								85	FOOTWEAR	1	No Quantity							46865			0
S3	2016	2016	2016	2	0	2	Export	748	Swaziland	SWZ	0	World	WLD								85	FOOTWEAR	1	No Quantity			0		0		44394			0
S3	2016	2016	2016	2	0	2	Export	748	Swaziland	SWZ	72	Botswana	BWA								85	FOOTWEAR	1	No Quantity			0		0		5776			0
S3	2016	2016	2016	2	0	2	Export	748	Swaziland	SWZ	288	Ghana	GHA								85	FOOTWEAR	1	No Quantity			0		0		10			0
S3	2016	2016	2016	2	0	2	Export	748	Swaziland	SWZ	400	Jordan	JOR								85	FOOTWEAR	1	No Quantity			0		0		20			0
S3	2016	2016	2016	2	0	2	Export	748	Swaziland	SWZ	508	Mozambique	MOZ								85	FOOTWEAR	1	No Quantity			0		0		217			0
S3	2016	2016	2016	2	0	2	Export	748	Swaziland	SWZ	516	Namibia	NAM								85	FOOTWEAR	1	No Quantity			0		0		14			0
S3	2016	2016	2016	2	0	2	Export	748	Swaziland	SWZ	710	South Africa	ZAF								85	FOOTWEAR	1	No Quantity			0		0		38203			0
S3	2016	2016	2016	2	0	2	Export	748	Swaziland	SWZ	826	United Kingdom	GBR								85	FOOTWEAR	1	No Quantity			0		0		17			0
S3	2016	2016	2016	2	0	2	Export	748	Swaziland	SWZ	842	USA	USA								85	FOOTWEAR	1	No Quantity			0		0		67			0
S3	2016	2016	2016	2	0	2	Export	748	Swaziland	SWZ	894	Zambia	ZMB								85	FOOTWEAR	1	No Quantity			0		0		66			0
S3	2016	2016	2016	2	0	2	Export	740	Suriname	SUR	0	World	WLD								87	SCIENTIFIC EQUIPMENT NES	1	No Quantity							12533803			0
S3	2016	2016	2016	2	0	2	Export	740	Suriname	SUR	24	Angola	AGO								87	SCIENTIFIC EQUIPMENT NES	1	No Quantity							214634			0
S3	2016	2016	2016	2	0	2	Export	740	Suriname	SUR	56	Belgium	BEL								87	SCIENTIFIC EQUIPMENT NES	1	No Quantity							2450			0
S3	2016	2016	2016	2	0	2	Export	740	Suriname	SUR	124	Canada	CAN								87	SCIENTIFIC EQUIPMENT NES	1	No Quantity							236244			0
S3	2016	2016	2016	2	0	2	Export	740	Suriname	SUR	152	Chile	CHL								87	SCIENTIFIC EQUIPMENT NES	1	No Quantity							695926			0
S3	2016	2016	2016	2	0	2	Export	740	Suriname	SUR	170	Colombia	COL								87	SCIENTIFIC EQUIPMENT NES	1	No Quantity							5000			0
S3	2016	2016	2016	2	0	2	Export	740	Suriname	SUR	246	Finland	FIN								87	SCIENTIFIC EQUIPMENT NES	1	No Quantity							10000			0
S3	2016	2016	2016	2	0	2	Export	740	Suriname	SUR	251	France	FRA								87	SCIENTIFIC EQUIPMENT NES	1	No Quantity							40000			0
S3	2016	2016	2016	2	0	2	Export	740	Suriname	SUR	324	Guinea	GIN								87	SCIENTIFIC EQUIPMENT NES	1	No Quantity							2489			0
S3	2016	2016	2016	2	0	2	Export	740	Suriname	SUR	328	Guyana	GUY								87	SCIENTIFIC EQUIPMENT NES	1	No Quantity							2580			0
S3	2016	2016	2016	2	0	2	Export	740	Suriname	SUR	381	Italy	ITA								87	SCIENTIFIC EQUIPMENT NES	1	No Quantity							114291			0
S3	2016	2016	2016	2	0	2	Export	740	Suriname	SUR	528	Netherlands	NLD								87	SCIENTIFIC EQUIPMENT NES	1	No Quantity							493632			0
S3	2016	2016	2016	2	0	2	Export	740	Suriname	SUR	531	Curaçao	CUW								87	SCIENTIFIC EQUIPMENT NES	1	No Quantity							120808			0
S3	2016	2016	2016	2	0	2	Export	740	Suriname	SUR	579	Norway	NOR								87	SCIENTIFIC EQUIPMENT NES	1	No Quantity							355500			0
S3	2016	2016	2016	2	0	2	Export	740	Suriname	SUR	591	Panama	PAN								87	SCIENTIFIC EQUIPMENT NES	1	No Quantity							11020			0
S3	2016	2016	2016	2	0	2	Export	740	Suriname	SUR	752	Sweden	SWE								87	SCIENTIFIC EQUIPMENT NES	1	No Quantity							4223			0
S3	2016	2016	2016	2	0	2	Export	740	Suriname	SUR	757	Switzerland	CHE								87	SCIENTIFIC EQUIPMENT NES	1	No Quantity							2000			0
S3	2016	2016	2016	2	0	2	Export	740	Suriname	SUR	780	Trinidad and Tobago	TTO								87	SCIENTIFIC EQUIPMENT NES	1	No Quantity							4741687			0
S3	2016	2016	2016	2	0	2	Export	740	Suriname	SUR	826	United Kingdom	GBR								87	SCIENTIFIC EQUIPMENT NES	1	No Quantity							10350			0
S3	2016	2016	2016	2	0	2	Export	740	Suriname	SUR	839	Special Categories									87	SCIENTIFIC EQUIPMENT NES	1	No Quantity							10000			0
S3	2016	2016	2016	2	0	2	Export	740	Suriname	SUR	842	USA	USA								87	SCIENTIFIC EQUIPMENT NES	1	No Quantity							5460967			0
S3	2016	2016	2016	2	0	2	Export	748	Swaziland	SWZ	0	World	WLD								87	SCIENTIFIC EQUIPMENT NES	1	No Quantity			0		0		120928			4
S3	2016	2016	2016	2	0	2	Export	748	Swaziland	SWZ	156	China	CHN								87	SCIENTIFIC EQUIPMENT NES	1	No Quantity			0		0		35			0
S3	2016	2016	2016	2	0	2	Export	748	Swaziland	SWZ	276	Germany	DEU								87	SCIENTIFIC EQUIPMENT NES	1	No Quantity			0		0		15404			0
S3	2016	2016	2016	2	0	2	Export	748	Swaziland	SWZ	426	Lesotho	LSO								87	SCIENTIFIC EQUIPMENT NES	1	No Quantity			0		0		316			0
S3	2016	2016	2016	2	0	2	Export	748	Swaziland	SWZ	508	Mozambique	MOZ								87	SCIENTIFIC EQUIPMENT NES	1	No Quantity			0		0		62734			0
S3	2016	2016	2016	2	0	2	Export	748	Swaziland	SWZ	516	Namibia	NAM								87	SCIENTIFIC EQUIPMENT NES	1	No Quantity			0		0		208			0
S3	2016	2016	2016	2	0	2	Export	748	Swaziland	SWZ	620	Portugal	PRT								87	SCIENTIFIC EQUIPMENT NES	1	No Quantity			0		0		1021			0
S3	2016	2016	2016	2	0	2	Export	748	Swaziland	SWZ	710	South Africa	ZAF								87	SCIENTIFIC EQUIPMENT NES	1	No Quantity			0		0		41171			4
S3	2016	2016	2016	2	0	2	Export	748	Swaziland	SWZ	800	Uganda	UGA								87	SCIENTIFIC EQUIPMENT NES	1	No Quantity			0		0		36			0
S3	2016	2016	2016	2	0	2	Export	740	Suriname	SUR	0	World	WLD								88	PHOTO.APPARAT.NES;CLOCKS	1	No Quantity							354915			0
S3	2016	2016	2016	2	0	2	Export	740	Suriname	SUR	76	Brazil	BRA								88	PHOTO.APPARAT.NES;CLOCKS	1	No Quantity							234305			0
S3	2016	2016	2016	2	0	2	Export	740	Suriname	SUR	170	Colombia	COL								88	PHOTO.APPARAT.NES;CLOCKS	1	No Quantity							3497			0
S3	2016	2016	2016	2	0	2	Export	740	Suriname	SUR	251	France	FRA								88	PHOTO.APPARAT.NES;CLOCKS	1	No Quantity							16822			0
S3	2016	2016	2016	2	0	2	Export	740	Suriname	SUR	328	Guyana	GUY								88	PHOTO.APPARAT.NES;CLOCKS	1	No Quantity							41779			0
S3	2016	2016	2016	2	0	2	Export	740	Suriname	SUR	528	Netherlands	NLD								88	PHOTO.APPARAT.NES;CLOCKS	1	No Quantity							56065			0
S3	2016	2016	2016	2	0	2	Export	740	Suriname	SUR	780	Trinidad and Tobago	TTO								88	PHOTO.APPARAT.NES;CLOCKS	1	No Quantity							2447			0
S3	2016	2016	2016	2	0	2	Export	748	Swaziland	SWZ	0	World	WLD								88	PHOTO.APPARAT.NES;CLOCKS	1	No Quantity			0		0		20695			4
S3	2016	2016	2016	2	0	2	Export	748	Swaziland	SWZ	72	Botswana	BWA								88	PHOTO.APPARAT.NES;CLOCKS	1	No Quantity			0		0		993			0
S3	2016	2016	2016	2	0	2	Export	748	Swaziland	SWZ	108	Burundi	BDI								88	PHOTO.APPARAT.NES;CLOCKS	1	No Quantity			0		0		36			0
S3	2016	2016	2016	2	0	2	Export	748	Swaziland	SWZ	360	Indonesia	IDN								88	PHOTO.APPARAT.NES;CLOCKS	1	No Quantity			0		0		37			0
S3	2016	2016	2016	2	0	2	Export	748	Swaziland	SWZ	480	Mauritius	MUS								88	PHOTO.APPARAT.NES;CLOCKS	1	No Quantity			0		0		10			0
S3	2016	2016	2016	2	0	2	Export	748	Swaziland	SWZ	504	Morocco	MAR								88	PHOTO.APPARAT.NES;CLOCKS	1	No Quantity			0		0		22			0
S3	2016	2016	2016	2	0	2	Export	748	Swaziland	SWZ	508	Mozambique	MOZ								88	PHOTO.APPARAT.NES;CLOCKS	1	No Quantity			0		0		38			0
S3	2016	2016	2016	2	0	2	Export	748	Swaziland	SWZ	516	Namibia	NAM								88	PHOTO.APPARAT.NES;CLOCKS	1	No Quantity			0		0		128			0
S3	2016	2016	2016	2	0	2	Export	748	Swaziland	SWZ	710	South Africa	ZAF								88	PHOTO.APPARAT.NES;CLOCKS	1	No Quantity			0		0		19428			4
S3	2016	2016	2016	2	0	2	Export	740	Suriname	SUR	0	World	WLD								89	MISC MANUFCTRD GOODS NES	1	No Quantity							6041191			0
S3	2016	2016	2016	2	0	2	Export	740	Suriname	SUR	28	Antigua and Barbuda	ATG								89	MISC MANUFCTRD GOODS NES	1	No Quantity							6141			0
S3	2016	2016	2016	2	0	2	Export	740	Suriname	SUR	36	Australia	AUS								89	MISC MANUFCTRD GOODS NES	1	No Quantity							1335			0
S3	2016	2016	2016	2	0	2	Export	740	Suriname	SUR	52	Barbados	BRB								89	MISC MANUFCTRD GOODS NES	1	No Quantity							94058			0
S3	2016	2016	2016	2	0	2	Export	740	Suriname	SUR	68	Bolivia (Plurinational State of)	BOL								89	MISC MANUFCTRD GOODS NES	1	No Quantity							2500			0
S3	2016	2016	2016	2	0	2	Export	740	Suriname	SUR	76	Brazil	BRA								89	MISC MANUFCTRD GOODS NES	1	No Quantity							30076			0
S3	2016	2016	2016	2	0	2	Export	740	Suriname	SUR	84	Belize	BLZ								89	MISC MANUFCTRD GOODS NES	1	No Quantity							12500			0
S3	2016	2016	2016	2	0	2	Export	740	Suriname	SUR	100	Bulgaria	BGR								89	MISC MANUFCTRD GOODS NES	1	No Quantity							86031			0
S3	2016	2016	2016	2	0	2	Export	740	Suriname	SUR	124	Canada	CAN								89	MISC MANUFCTRD GOODS NES	1	No Quantity							5350			0
S3	2016	2016	2016	2	0	2	Export	740	Suriname	SUR	156	China	CHN								89	MISC MANUFCTRD GOODS NES	1	No Quantity							11043			0
S3	2016	2016	2016	2	0	2	Export	740	Suriname	SUR	203	Czechia	CZE								89	MISC MANUFCTRD GOODS NES	1	No Quantity							3884			0
S3	2016	2016	2016	2	0	2	Export	740	Suriname	SUR	212	Dominica	DMA								89	MISC MANUFCTRD GOODS NES	1	No Quantity							8650			0
S3	2016	2016	2016	2	0	2	Export	740	Suriname	SUR	251	France	FRA								89	MISC MANUFCTRD GOODS NES	1	No Quantity							2513850			0
S3	2016	2016	2016	2	0	2	Export	740	Suriname	SUR	268	Georgia	GEO								89	MISC MANUFCTRD GOODS NES	1	No Quantity							123325			0
S3	2016	2016	2016	2	0	2	Export	740	Suriname	SUR	276	Germany	DEU								89	MISC MANUFCTRD GOODS NES	1	No Quantity							64249			0
S3	2016	2016	2016	2	0	2	Export	740	Suriname	SUR	320	Guatemala	GTM								89	MISC MANUFCTRD GOODS NES	1	No Quantity							49133			0
S3	2016	2016	2016	2	0	2	Export	740	Suriname	SUR	324	Guinea	GIN								89	MISC MANUFCTRD GOODS NES	1	No Quantity							9521			0
S3	2016	2016	2016	2	0	2	Export	740	Suriname	SUR	328	Guyana	GUY								89	MISC MANUFCTRD GOODS NES	1	No Quantity							1218926			0
S3	2016	2016	2016	2	0	2	Export	740	Suriname	SUR	332	Haiti	HTI								89	MISC MANUFCTRD GOODS NES	1	No Quantity							74969			0
S3	2016	2016	2016	2	0	2	Export	740	Suriname	SUR	336	Holy See (Vatican City State)	VAT								89	MISC MANUFCTRD GOODS NES	1	No Quantity							1200			0
S3	2016	2016	2016	2	0	2	Export	740	Suriname	SUR	381	Italy	ITA								89	MISC MANUFCTRD GOODS NES	1	No Quantity							1743			0
S3	2016	2016	2016	2	0	2	Export	740	Suriname	SUR	388	Jamaica	JAM								89	MISC MANUFCTRD GOODS NES	1	No Quantity							23121			0
S3	2016	2016	2016	2	0	2	Export	740	Suriname	SUR	484	Mexico	MEX								89	MISC MANUFCTRD GOODS NES	1	No Quantity							13700			0
S3	2016	2016	2016	2	0	2	Export	740	Suriname	SUR	528	Netherlands	NLD								89	MISC MANUFCTRD GOODS NES	1	No Quantity							1121822			0
S3	2016	2016	2016	2	0	2	Export	740	Suriname	SUR	531	Curaçao	CUW								89	MISC MANUFCTRD GOODS NES	1	No Quantity							52413			0
S3	2016	2016	2016	2	0	2	Export	740	Suriname	SUR	533	Aruba	ABW								89	MISC MANUFCTRD GOODS NES	1	No Quantity							108446			0
S3	2016	2016	2016	2	0	2	Export	740	Suriname	SUR	558	Nicaragua	NIC								89	MISC MANUFCTRD GOODS NES	1	No Quantity							17600			0
S3	2016	2016	2016	2	0	2	Export	740	Suriname	SUR	591	Panama	PAN								89	MISC MANUFCTRD GOODS NES	1	No Quantity							51211			0
S3	2016	2016	2016	2	0	2	Export	740	Suriname	SUR	604	Peru	PER								89	MISC MANUFCTRD GOODS NES	1	No Quantity							12750			0
S3	2016	2016	2016	2	0	2	Export	740	Suriname	SUR	662	Saint Lucia	LCA								89	MISC MANUFCTRD GOODS NES	1	No Quantity							51039			0
S3	2016	2016	2016	2	0	2	Export	740	Suriname	SUR	780	Trinidad and Tobago	TTO								89	MISC MANUFCTRD GOODS NES	1	No Quantity							111132			0
S3	2016	2016	2016	2	0	2	Export	740	Suriname	SUR	800	Uganda	UGA								89	MISC MANUFCTRD GOODS NES	1	No Quantity							5400			0
S3	2016	2016	2016	2	0	2	Export	740	Suriname	SUR	842	USA	USA								89	MISC MANUFCTRD GOODS NES	1	No Quantity							62003			0
S3	2016	2016	2016	2	0	2	Export	740	Suriname	SUR	862	Venezuela	VEN								89	MISC MANUFCTRD GOODS NES	1	No Quantity							92072			0
S3	2016	2016	2016	2	0	2	Export	748	Swaziland	SWZ	0	World	WLD								89	MISC MANUFCTRD GOODS NES	1	No Quantity			0				26515142			4
S3	2016	2016	2016	2	0	2	Export	748	Swaziland	SWZ	36	Australia	AUS								89	MISC MANUFCTRD GOODS NES	1	No Quantity			0		0		40699			0
S3	2016	2016	2016	2	0	2	Export	748	Swaziland	SWZ	56	Belgium	BEL								89	MISC MANUFCTRD GOODS NES	1	No Quantity			0		0		4			0
S3	2016	2016	2016	2	0	2	Export	748	Swaziland	SWZ	72	Botswana	BWA								89	MISC MANUFCTRD GOODS NES	1	No Quantity			0		0		156580			0
S3	2016	2016	2016	2	0	2	Export	748	Swaziland	SWZ	124	Canada	CAN								89	MISC MANUFCTRD GOODS NES	1	No Quantity			0		0		11782			0
S3	2016	2016	2016	2	0	2	Export	748	Swaziland	SWZ	156	China	CHN								89	MISC MANUFCTRD GOODS NES	1	No Quantity			0		0		1790			0
S3	2016	2016	2016	2	0	2	Export	748	Swaziland	SWZ	170	Colombia	COL								89	MISC MANUFCTRD GOODS NES	1	No Quantity			0		0		27			0
S3	2016	2016	2016	2	0	2	Export	748	Swaziland	SWZ	208	Denmark	DNK								89	MISC MANUFCTRD GOODS NES	1	No Quantity			0		0		3543			0
S3	2016	2016	2016	2	0	2	Export	748	Swaziland	SWZ	251	France	FRA								89	MISC MANUFCTRD GOODS NES	1	No Quantity			0		0		116790			0
S3	2016	2016	2016	2	0	2	Export	748	Swaziland	SWZ	276	Germany	DEU								89	MISC MANUFCTRD GOODS NES	1	No Quantity			0		0		78073			4
S3	2016	2016	2016	2	0	2	Export	748	Swaziland	SWZ	288	Ghana	GHA								89	MISC MANUFCTRD GOODS NES	1	No Quantity			0		0		563			0
S3	2016	2016	2016	2	0	2	Export	748	Swaziland	SWZ	300	Greece	GRC								89	MISC MANUFCTRD GOODS NES	1	No Quantity			0		0		1740			0
S3	2016	2016	2016	2	0	2	Export	748	Swaziland	SWZ	344	China, Hong Kong SAR	HKG								89	MISC MANUFCTRD GOODS NES	1	No Quantity			0		0		57			0
S3	2016	2016	2016	2	0	2	Export	748	Swaziland	SWZ	372	Ireland	IRL								89	MISC MANUFCTRD GOODS NES	1	No Quantity			0		0		0			0
S3	2016	2016	2016	2	0	2	Export	748	Swaziland	SWZ	392	Japan	JPN								89	MISC MANUFCTRD GOODS NES	1	No Quantity			0		0		795			0
S3	2016	2016	2016	2	0	2	Export	748	Swaziland	SWZ	400	Jordan	JOR								89	MISC MANUFCTRD GOODS NES	1	No Quantity			0		0		15			0
S3	2016	2016	2016	2	0	2	Export	748	Swaziland	SWZ	404	Kenya	KEN								89	MISC MANUFCTRD GOODS NES	1	No Quantity			0		0		1048975			0
S3	2016	2016	2016	2	0	2	Export	748	Swaziland	SWZ	410	Rep. of Korea	KOR								89	MISC MANUFCTRD GOODS NES	1	No Quantity			0		0		4826			0
S3	2016	2016	2016	2	0	2	Export	748	Swaziland	SWZ	426	Lesotho	LSO								89	MISC MANUFCTRD GOODS NES	1	No Quantity			0		0		1995200			0
S3	2016	2016	2016	2	0	2	Export	748	Swaziland	SWZ	430	Liberia	LBR								89	MISC MANUFCTRD GOODS NES	1	No Quantity			0		0		21			0
S3	2016	2016	2016	2	0	2	Export	748	Swaziland	SWZ	442	Luxembourg	LUX								89	MISC MANUFCTRD GOODS NES	1	No Quantity			0		0		1086			0
S3	2016	2016	2016	2	0	2	Export	748	Swaziland	SWZ	450	Madagascar	MDG								89	MISC MANUFCTRD GOODS NES	1	No Quantity			0		0		1208427			0
S3	2016	2016	2016	2	0	2	Export	748	Swaziland	SWZ	454	Malawi	MWI								89	MISC MANUFCTRD GOODS NES	1	No Quantity			0		0		901			0
S3	2016	2016	2016	2	0	2	Export	748	Swaziland	SWZ	458	Malaysia	MYS								89	MISC MANUFCTRD GOODS NES	1	No Quantity			0		0		4			0
S3	2016	2016	2016	2	0	2	Export	748	Swaziland	SWZ	480	Mauritius	MUS								89	MISC MANUFCTRD GOODS NES	1	No Quantity			0		0		1079146			0
S3	2016	2016	2016	2	0	2	Export	748	Swaziland	SWZ	490	Other Asia, nes									89	MISC MANUFCTRD GOODS NES	1	No Quantity			0		0		2			0
S3	2016	2016	2016	2	0	2	Export	748	Swaziland	SWZ	504	Morocco	MAR								89	MISC MANUFCTRD GOODS NES	1	No Quantity			0				8			4
S3	2016	2016	2016	2	0	2	Export	748	Swaziland	SWZ	508	Mozambique	MOZ								89	MISC MANUFCTRD GOODS NES	1	No Quantity			0		0		249661			0
S3	2016	2016	2016	2	0	2	Export	748	Swaziland	SWZ	516	Namibia	NAM								89	MISC MANUFCTRD GOODS NES	1	No Quantity			0		0		116221			0
S3	2016	2016	2016	2	0	2	Export	748	Swaziland	SWZ	528	Netherlands	NLD								89	MISC MANUFCTRD GOODS NES	1	No Quantity			0		0		70039			0
S3	2016	2016	2016	2	0	2	Export	748	Swaziland	SWZ	566	Nigeria	NGA								89	MISC MANUFCTRD GOODS NES	1	No Quantity			0		0		68			0
S3	2016	2016	2016	2	0	2	Export	748	Swaziland	SWZ	579	Norway	NOR								89	MISC MANUFCTRD GOODS NES	1	No Quantity			0		0		118			0
S3	2016	2016	2016	2	0	2	Export	748	Swaziland	SWZ	616	Poland	POL								89	MISC MANUFCTRD GOODS NES	1	No Quantity			0		0		1658			0
S3	2016	2016	2016	2	0	2	Export	748	Swaziland	SWZ	620	Portugal	PRT								89	MISC MANUFCTRD GOODS NES	1	No Quantity			0		0		464			0
S3	2016	2016	2016	2	0	2	Export	748	Swaziland	SWZ	634	Qatar	QAT								89	MISC MANUFCTRD GOODS NES	1	No Quantity			0		0		7			0
S3	2016	2016	2016	2	0	2	Export	748	Swaziland	SWZ	643	Russian Federation	RUS								89	MISC MANUFCTRD GOODS NES	1	No Quantity			0		0		2			0
S3	2016	2016	2016	2	0	2	Export	748	Swaziland	SWZ	682	Saudi Arabia	SAU								89	MISC MANUFCTRD GOODS NES	1	No Quantity			0		0		9			0
S3	2016	2016	2016	2	0	2	Export	748	Swaziland	SWZ	710	South Africa	ZAF								89	MISC MANUFCTRD GOODS NES	1	No Quantity			0		0		20005435			4
S3	2016	2016	2016	2	0	2	Export	748	Swaziland	SWZ	716	Zimbabwe	ZWE								89	MISC MANUFCTRD GOODS NES	1	No Quantity			0		0		111286			0
S3	2016	2016	2016	2	0	2	Export	748	Swaziland	SWZ	724	Spain	ESP								89	MISC MANUFCTRD GOODS NES	1	No Quantity			0		0		9085			0
S3	2016	2016	2016	2	0	2	Export	748	Swaziland	SWZ	757	Switzerland	CHE								89	MISC MANUFCTRD GOODS NES	1	No Quantity			0		0		18132			0
S3	2016	2016	2016	2	0	2	Export	748	Swaziland	SWZ	784	United Arab Emirates	ARE								89	MISC MANUFCTRD GOODS NES	1	No Quantity			0		0		6092			0
S3	2016	2016	2016	2	0	2	Export	748	Swaziland	SWZ	792	Turkey	TUR								89	MISC MANUFCTRD GOODS NES	1	No Quantity			0		0		10871			0
S3	2016	2016	2016	2	0	2	Export	748	Swaziland	SWZ	800	Uganda	UGA								89	MISC MANUFCTRD GOODS NES	1	No Quantity			0		0		2902			0
S3	2016	2016	2016	2	0	2	Export	748	Swaziland	SWZ	826	United Kingdom	GBR								89	MISC MANUFCTRD GOODS NES	1	No Quantity			0		0		55529			0
S3	2016	2016	2016	2	0	2	Export	748	Swaziland	SWZ	834	United Rep. of Tanzania	TZA								89	MISC MANUFCTRD GOODS NES	1	No Quantity			0		0		12655			0
S3	2016	2016	2016	2	0	2	Export	748	Swaziland	SWZ	842	USA	USA								89	MISC MANUFCTRD GOODS NES	1	No Quantity			0		0		77180			0
S3	2016	2016	2016	2	0	2	Export	748	Swaziland	SWZ	894	Zambia	ZMB								89	MISC MANUFCTRD GOODS NES	1	No Quantity			0		0		16650			0
S3	2016	2016	2016	2	0	2	Export	740	Suriname	SUR	0	World	WLD								93	SPEC.TRANSACT.NOT CLASSD	1	No Quantity							934968735			0
S3	2016	2016	2016	2	0	2	Export	740	Suriname	SUR	32	Argentina	ARG								93	SPEC.TRANSACT.NOT CLASSD	1	No Quantity							1400			0
S3	2016	2016	2016	2	0	2	Export	740	Suriname	SUR	36	Australia	AUS								93	SPEC.TRANSACT.NOT CLASSD	1	No Quantity							1122			0
S3	2016	2016	2016	2	0	2	Export	740	Suriname	SUR	50	Bangladesh	BGD								93	SPEC.TRANSACT.NOT CLASSD	1	No Quantity							15000			0
S3	2016	2016	2016	2	0	2	Export	740	Suriname	SUR	52	Barbados	BRB								93	SPEC.TRANSACT.NOT CLASSD	1	No Quantity							396086			0
S3	2016	2016	2016	2	0	2	Export	740	Suriname	SUR	56	Belgium	BEL								93	SPEC.TRANSACT.NOT CLASSD	1	No Quantity							96303139			0
S3	2016	2016	2016	2	0	2	Export	740	Suriname	SUR	76	Brazil	BRA								93	SPEC.TRANSACT.NOT CLASSD	1	No Quantity							161875			0
S3	2016	2016	2016	2	0	2	Export	740	Suriname	SUR	120	Cameroon	CMR								93	SPEC.TRANSACT.NOT CLASSD	1	No Quantity							20000			0
S3	2016	2016	2016	2	0	2	Export	740	Suriname	SUR	124	Canada	CAN								93	SPEC.TRANSACT.NOT CLASSD	1	No Quantity							3975153			0
S3	2016	2016	2016	2	0	2	Export	740	Suriname	SUR	156	China	CHN								93	SPEC.TRANSACT.NOT CLASSD	1	No Quantity							901029			0
S3	2016	2016	2016	2	0	2	Export	740	Suriname	SUR	170	Colombia	COL								93	SPEC.TRANSACT.NOT CLASSD	1	No Quantity							24000			0
S3	2016	2016	2016	2	0	2	Export	740	Suriname	SUR	192	Cuba	CUB								93	SPEC.TRANSACT.NOT CLASSD	1	No Quantity							20150			0
S3	2016	2016	2016	2	0	2	Export	740	Suriname	SUR	218	Ecuador	ECU								93	SPEC.TRANSACT.NOT CLASSD	1	No Quantity							2065			0
S3	2016	2016	2016	2	0	2	Export	740	Suriname	SUR	251	France	FRA								93	SPEC.TRANSACT.NOT CLASSD	1	No Quantity							18569684			0
S3	2016	2016	2016	2	0	2	Export	740	Suriname	SUR	276	Germany	DEU								93	SPEC.TRANSACT.NOT CLASSD	1	No Quantity							8190			0
S3	2016	2016	2016	2	0	2	Export	740	Suriname	SUR	328	Guyana	GUY								93	SPEC.TRANSACT.NOT CLASSD	1	No Quantity							251893			0
S3	2016	2016	2016	2	0	2	Export	740	Suriname	SUR	332	Haiti	HTI								93	SPEC.TRANSACT.NOT CLASSD	1	No Quantity							16200			0
S3	2016	2016	2016	2	0	2	Export	740	Suriname	SUR	344	China, Hong Kong SAR	HKG								93	SPEC.TRANSACT.NOT CLASSD	1	No Quantity							62714			0
S3	2016	2016	2016	2	0	2	Export	740	Suriname	SUR	360	Indonesia	IDN								93	SPEC.TRANSACT.NOT CLASSD	1	No Quantity							5910			0
S3	2016	2016	2016	2	0	2	Export	740	Suriname	SUR	368	Iraq	IRQ								93	SPEC.TRANSACT.NOT CLASSD	1	No Quantity							1500			0
S3	2016	2016	2016	2	0	2	Export	740	Suriname	SUR	388	Jamaica	JAM								93	SPEC.TRANSACT.NOT CLASSD	1	No Quantity							5350153			0
S3	2016	2016	2016	2	0	2	Export	740	Suriname	SUR	392	Japan	JPN								93	SPEC.TRANSACT.NOT CLASSD	1	No Quantity							3777750			0
S3	2016	2016	2016	2	0	2	Export	740	Suriname	SUR	408	Dem. People's Rep. of Korea	PRK								93	SPEC.TRANSACT.NOT CLASSD	1	No Quantity							59135			0
S3	2016	2016	2016	2	0	2	Export	740	Suriname	SUR	410	Rep. of Korea	KOR								93	SPEC.TRANSACT.NOT CLASSD	1	No Quantity							43640			0
S3	2016	2016	2016	2	0	2	Export	740	Suriname	SUR	458	Malaysia	MYS								93	SPEC.TRANSACT.NOT CLASSD	1	No Quantity							124280			0
S3	2016	2016	2016	2	0	2	Export	740	Suriname	SUR	484	Mexico	MEX								93	SPEC.TRANSACT.NOT CLASSD	1	No Quantity							13500			0
S3	2016	2016	2016	2	0	2	Export	740	Suriname	SUR	490	Other Asia, nes									93	SPEC.TRANSACT.NOT CLASSD	1	No Quantity							229908			0
S3	2016	2016	2016	2	0	2	Export	740	Suriname	SUR	528	Netherlands	NLD								93	SPEC.TRANSACT.NOT CLASSD	1	No Quantity							10737934			0
S3	2016	2016	2016	2	0	2	Export	740	Suriname	SUR	531	Curaçao	CUW								93	SPEC.TRANSACT.NOT CLASSD	1	No Quantity							78170			0
S3	2016	2016	2016	2	0	2	Export	740	Suriname	SUR	533	Aruba	ABW								93	SPEC.TRANSACT.NOT CLASSD	1	No Quantity							127177			0
S3	2016	2016	2016	2	0	2	Export	740	Suriname	SUR	591	Panama	PAN								93	SPEC.TRANSACT.NOT CLASSD	1	No Quantity							1119928			0
S3	2016	2016	2016	2	0	2	Export	740	Suriname	SUR	620	Portugal	PRT								93	SPEC.TRANSACT.NOT CLASSD	1	No Quantity							499720			0
S3	2016	2016	2016	2	0	2	Export	740	Suriname	SUR	662	Saint Lucia	LCA								93	SPEC.TRANSACT.NOT CLASSD	1	No Quantity							33250			0
S3	2016	2016	2016	2	0	2	Export	740	Suriname	SUR	699	India	IND								93	SPEC.TRANSACT.NOT CLASSD	1	No Quantity							1500			0
S3	2016	2016	2016	2	0	2	Export	740	Suriname	SUR	702	Singapore	SGP								93	SPEC.TRANSACT.NOT CLASSD	1	No Quantity							3814			0
S3	2016	2016	2016	2	0	2	Export	740	Suriname	SUR	704	Viet Nam	VNM								93	SPEC.TRANSACT.NOT CLASSD	1	No Quantity							628871			0
S3	2016	2016	2016	2	0	2	Export	740	Suriname	SUR	710	South Africa	ZAF								93	SPEC.TRANSACT.NOT CLASSD	1	No Quantity							40000			0
S3	2016	2016	2016	2	0	2	Export	740	Suriname	SUR	724	Spain	ESP								93	SPEC.TRANSACT.NOT CLASSD	1	No Quantity							433069			0
S3	2016	2016	2016	2	0	2	Export	740	Suriname	SUR	757	Switzerland	CHE								93	SPEC.TRANSACT.NOT CLASSD	1	No Quantity							368520712			0
S3	2016	2016	2016	2	0	2	Export	740	Suriname	SUR	764	Thailand	THA								93	SPEC.TRANSACT.NOT CLASSD	1	No Quantity							25174			0
S3	2016	2016	2016	2	0	2	Export	740	Suriname	SUR	780	Trinidad and Tobago	TTO								93	SPEC.TRANSACT.NOT CLASSD	1	No Quantity							2621694			0
S3	2016	2016	2016	2	0	2	Export	740	Suriname	SUR	784	United Arab Emirates	ARE								93	SPEC.TRANSACT.NOT CLASSD	1	No Quantity							407689916			0
S3	2016	2016	2016	2	0	2	Export	740	Suriname	SUR	826	United Kingdom	GBR								93	SPEC.TRANSACT.NOT CLASSD	1	No Quantity							58859			0
S3	2016	2016	2016	2	0	2	Export	740	Suriname	SUR	839	Special Categories									93	SPEC.TRANSACT.NOT CLASSD	1	No Quantity							951493			0
S3	2016	2016	2016	2	0	2	Export	740	Suriname	SUR	842	USA	USA								93	SPEC.TRANSACT.NOT CLASSD	1	No Quantity							11061980			0
S3	2016	2016	2016	2	0	2	Export	748	Swaziland	SWZ	0	World	WLD								93	SPEC.TRANSACT.NOT CLASSD	1	No Quantity			0		0		632614			0
S3	2016	2016	2016	2	0	2	Export	748	Swaziland	SWZ	56	Belgium	BEL								93	SPEC.TRANSACT.NOT CLASSD	1	No Quantity			0		0		51203			0
S3	2016	2016	2016	2	0	2	Export	748	Swaziland	SWZ	72	Botswana	BWA								93	SPEC.TRANSACT.NOT CLASSD	1	No Quantity			0		0		5538			0
S3	2016	2016	2016	2	0	2	Export	748	Swaziland	SWZ	124	Canada	CAN								93	SPEC.TRANSACT.NOT CLASSD	1	No Quantity			0		0		4786			0
S3	2016	2016	2016	2	0	2	Export	748	Swaziland	SWZ	144	Sri Lanka	LKA								93	SPEC.TRANSACT.NOT CLASSD	1	No Quantity			0		0		2194			0
S3	2016	2016	2016	2	0	2	Export	748	Swaziland	SWZ	212	Dominica	DMA								93	SPEC.TRANSACT.NOT CLASSD	1	No Quantity			0		0		57157			0
S3	2016	2016	2016	2	0	2	Export	748	Swaziland	SWZ	233	Estonia	EST								93	SPEC.TRANSACT.NOT CLASSD	1	No Quantity			0		0		2527			0
S3	2016	2016	2016	2	0	2	Export	748	Swaziland	SWZ	246	Finland	FIN								93	SPEC.TRANSACT.NOT CLASSD	1	No Quantity			0		0		1390			0
S3	2016	2016	2016	2	0	2	Export	748	Swaziland	SWZ	251	France	FRA								93	SPEC.TRANSACT.NOT CLASSD	1	No Quantity			0		0		2366			0
S3	2016	2016	2016	2	0	2	Export	748	Swaziland	SWZ	288	Ghana	GHA								93	SPEC.TRANSACT.NOT CLASSD	1	No Quantity			0		0		126			0
S3	2016	2016	2016	2	0	2	Export	748	Swaziland	SWZ	372	Ireland	IRL								93	SPEC.TRANSACT.NOT CLASSD	1	No Quantity			0		0		122			0
S3	2016	2016	2016	2	0	2	Export	748	Swaziland	SWZ	376	Israel	ISR								93	SPEC.TRANSACT.NOT CLASSD	1	No Quantity			0		0		15295			0
S3	2016	2016	2016	2	0	2	Export	748	Swaziland	SWZ	384	Côte d'Ivoire	CIV								93	SPEC.TRANSACT.NOT CLASSD	1	No Quantity			0		0		6608			0
S3	2016	2016	2016	2	0	2	Export	748	Swaziland	SWZ	404	Kenya	KEN								93	SPEC.TRANSACT.NOT CLASSD	1	No Quantity			0		0		994			0
S3	2016	2016	2016	2	0	2	Export	748	Swaziland	SWZ	428	Latvia	LVA								93	SPEC.TRANSACT.NOT CLASSD	1	No Quantity			0		0		2888			0
S3	2016	2016	2016	2	0	2	Export	748	Swaziland	SWZ	450	Madagascar	MDG								93	SPEC.TRANSACT.NOT CLASSD	1	No Quantity			0		0		1329			0
S3	2016	2016	2016	2	0	2	Export	748	Swaziland	SWZ	454	Malawi	MWI								93	SPEC.TRANSACT.NOT CLASSD	1	No Quantity			0		0		10106			0
S3	2016	2016	2016	2	0	2	Export	748	Swaziland	SWZ	490	Other Asia, nes									93	SPEC.TRANSACT.NOT CLASSD	1	No Quantity			0		0		212			0
S3	2016	2016	2016	2	0	2	Export	748	Swaziland	SWZ	508	Mozambique	MOZ								93	SPEC.TRANSACT.NOT CLASSD	1	No Quantity			0		0		13536			0
S3	2016	2016	2016	2	0	2	Export	748	Swaziland	SWZ	516	Namibia	NAM								93	SPEC.TRANSACT.NOT CLASSD	1	No Quantity			0		0		92			0
S3	2016	2016	2016	2	0	2	Export	748	Swaziland	SWZ	562	Niger	NER								93	SPEC.TRANSACT.NOT CLASSD	1	No Quantity			0		0		573			0
S3	2016	2016	2016	2	0	2	Export	748	Swaziland	SWZ	566	Nigeria	NGA								93	SPEC.TRANSACT.NOT CLASSD	1	No Quantity			0		0		6154			0
S3	2016	2016	2016	2	0	2	Export	748	Swaziland	SWZ	579	Norway	NOR								93	SPEC.TRANSACT.NOT CLASSD	1	No Quantity			0		0		2976			0
S3	2016	2016	2016	2	0	2	Export	748	Swaziland	SWZ	608	Philippines	PHL								93	SPEC.TRANSACT.NOT CLASSD	1	No Quantity			0		0		660			0
S3	2016	2016	2016	2	0	2	Export	748	Swaziland	SWZ	694	Sierra Leone	SLE								93	SPEC.TRANSACT.NOT CLASSD	1	No Quantity			0		0		16578			0
S3	2016	2016	2016	2	0	2	Export	748	Swaziland	SWZ	699	India	IND								93	SPEC.TRANSACT.NOT CLASSD	1	No Quantity			0		0		31709			0
S3	2016	2016	2016	2	0	2	Export	748	Swaziland	SWZ	702	Singapore	SGP								93	SPEC.TRANSACT.NOT CLASSD	1	No Quantity			0		0		4993			0
S3	2016	2016	2016	2	0	2	Export	748	Swaziland	SWZ	710	South Africa	ZAF								93	SPEC.TRANSACT.NOT CLASSD	1	No Quantity			0		0		116446			0
S3	2016	2016	2016	2	0	2	Export	748	Swaziland	SWZ	716	Zimbabwe	ZWE								93	SPEC.TRANSACT.NOT CLASSD	1	No Quantity			0		0		29062			0
S3	2016	2016	2016	2	0	2	Export	748	Swaziland	SWZ	724	Spain	ESP								93	SPEC.TRANSACT.NOT CLASSD	1	No Quantity			0		0		142			0
S3	2016	2016	2016	2	0	2	Export	748	Swaziland	SWZ	752	Sweden	SWE								93	SPEC.TRANSACT.NOT CLASSD	1	No Quantity			0		0		2086			0
S3	2016	2016	2016	2	0	2	Export	748	Swaziland	SWZ	784	United Arab Emirates	ARE								93	SPEC.TRANSACT.NOT CLASSD	1	No Quantity			0		0		509			0
S3	2016	2016	2016	2	0	2	Export	748	Swaziland	SWZ	800	Uganda	UGA								93	SPEC.TRANSACT.NOT CLASSD	1	No Quantity			0		0		1928			0
S3	2016	2016	2016	2	0	2	Export	748	Swaziland	SWZ	818	Egypt	EGY								93	SPEC.TRANSACT.NOT CLASSD	1	No Quantity			0		0		13859			0
S3	2016	2016	2016	2	0	2	Export	748	Swaziland	SWZ	826	United Kingdom	GBR								93	SPEC.TRANSACT.NOT CLASSD	1	No Quantity			0		0		46573			0
S3	2016	2016	2016	2	0	2	Export	748	Swaziland	SWZ	834	United Rep. of Tanzania	TZA								93	SPEC.TRANSACT.NOT CLASSD	1	No Quantity			0		0		10569			0
S3	2016	2016	2016	2	0	2	Export	748	Swaziland	SWZ	842	USA	USA								93	SPEC.TRANSACT.NOT CLASSD	1	No Quantity			0		0		82009			0
S3	2016	2016	2016	2	0	2	Export	748	Swaziland	SWZ	894	Zambia	ZMB								93	SPEC.TRANSACT.NOT CLASSD	1	No Quantity			0		0		87303			0
S3	2016	2016	2016	2	0	2	Export	748	Swaziland	SWZ	0	World	WLD								97	GOLD,NONMONTRY EXCL ORES	1	No Quantity			0		0		42639			0
S3	2016	2016	2016	2	0	2	Export	748	Swaziland	SWZ	784	United Arab Emirates	ARE								97	GOLD,NONMONTRY EXCL ORES	1	No Quantity			0		0		42639			0
