# Supplementary material for: Core-periphery structure in sectoral international trade networks: A new approach to an old theory
Source: PLoS One. 2020 Apr 2;15(4):e0229547. doi: 10.1371/journal.pone.0229547 (PMC7117750; doi:10.1371/journal.pone.0229547)
Supplement: S7 File — (ZIP) [file pone.0229547.s007.zip › S7_File/RawData 2016/comtrade (7).csv]

Classification	Year	Period	Period Desc.	Aggregate Level	Is Leaf Code	Trade Flow Code	Trade Flow	Reporter Code	Reporter	Reporter ISO	Partner Code	Partner	Partner ISO	2nd Partner Code	2nd Partner	2nd Partner ISO	Customs Proc. Code	Customs	Mode of Transport Code	Mode of Transport	Commodity Code	Commodity	Qty Unit Code	Qty Unit	Qty	Alt Qty Unit Code	Alt Qty Unit	Alt Qty	Netweight (kg)	Gross weight (kg)	Trade Value (US$)	CIF Trade Value (US$)	FOB Trade Value (US$)	Flag
S3	2016	2016	2016	2	0	2	Export	68	Bolivia (Plurinational State of)	BOL	0	World	WLD								04	CEREALS,CEREAL PREPRTNS.	1	No Quantity			0		0		103045552			0
S3	2016	2016	2016	2	0	2	Export	68	Bolivia (Plurinational State of)	BOL	0	World	WLD								05	VEGETABLES AND FRUIT	1	No Quantity			0		0		278703948			0
S3	2016	2016	2016	2	0	2	Export	68	Bolivia (Plurinational State of)	BOL	0	World	WLD								01	MEAT, MEAT PREPARATIONS	1	No Quantity			0		0		13510128			0
S3	2016	2016	2016	2	0	2	Export	60	Bermuda	BMU	0	World	WLD								01	MEAT, MEAT PREPARATIONS	1	No Quantity							145602			0
S3	2016	2016	2016	2	0	2	Export	60	Bermuda	BMU	0	World	WLD								02	DAIRY PRODUCTS,BIRD EGGS	1	No Quantity							15922			0
S3	2016	2016	2016	2	0	2	Export	68	Bolivia (Plurinational State of)	BOL	0	World	WLD								02	DAIRY PRODUCTS,BIRD EGGS	1	No Quantity			0		0		30804017			0
S3	2016	2016	2016	2	0	2	Export	60	Bermuda	BMU	0	World	WLD								04	CEREALS,CEREAL PREPRTNS.	1	No Quantity							119237			0
S3	2016	2016	2016	2	0	2	Export	60	Bermuda	BMU	0	World	WLD								05	VEGETABLES AND FRUIT	1	No Quantity							30175			0
S3	2016	2016	2016	2	0	2	Export	60	Bermuda	BMU	0	World	WLD								03	FISH,CRUSTACEANS,MOLLUSC	1	No Quantity							17038			0
S3	2016	2016	2016	2	0	2	Export	60	Bermuda	BMU	0	World	WLD								06	SUGAR,SUGR.PREPTNS,HONEY	1	No Quantity							1643			0
S3	2016	2016	2016	2	0	2	Export	68	Bolivia (Plurinational State of)	BOL	0	World	WLD								06	SUGAR,SUGR.PREPTNS,HONEY	1	No Quantity			0		0		16045926			0
S3	2016	2016	2016	2	0	2	Export	68	Bolivia (Plurinational State of)	BOL	0	World	WLD								07	COFFEE,TEA,COCOA,SPICES	1	No Quantity			0		0		10099430			0
S3	2016	2016	2016	2	0	2	Export	68	Bolivia (Plurinational State of)	BOL	0	World	WLD								08	ANIMAL FEED STUFF	1	No Quantity			0		0		565217718			0
S3	2016	2016	2016	2	0	2	Export	68	Bolivia (Plurinational State of)	BOL	0	World	WLD								09	MISC.EDIBLE PRODUCTS ETC	1	No Quantity			0		0		12109179			0
S3	2016	2016	2016	2	0	2	Export	60	Bermuda	BMU	0	World	WLD								07	COFFEE,TEA,COCOA,SPICES	1	No Quantity							2909			0
S3	2016	2016	2016	2	0	2	Export	60	Bermuda	BMU	0	World	WLD								09	MISC.EDIBLE PRODUCTS ETC	1	No Quantity							30594			0
S3	2016	2016	2016	2	0	2	Export	60	Bermuda	BMU	0	World	WLD								11	BEVERAGES	1	No Quantity							4969554			0
S3	2016	2016	2016	2	0	2	Export	68	Bolivia (Plurinational State of)	BOL	0	World	WLD								11	BEVERAGES	1	No Quantity			0		0		3556449			0
S3	2016	2016	2016	2	0	2	Export	68	Bolivia (Plurinational State of)	BOL	0	World	WLD								22	OIL SEED,OLEAGINUS FRUIT	1	No Quantity			0		0		99491791			0
S3	2016	2016	2016	2	0	2	Export	68	Bolivia (Plurinational State of)	BOL	0	World	WLD								24	CORK AND WOOD	1	No Quantity			0		0		27725744			0
S3	2016	2016	2016	2	0	2	Export	60	Bermuda	BMU	0	World	WLD								12	TOBACCO,TOBACCO MANUFACT	1	No Quantity							164322			0
S3	2016	2016	2016	2	0	2	Export	68	Bolivia (Plurinational State of)	BOL	0	World	WLD								12	TOBACCO,TOBACCO MANUFACT	1	No Quantity			0		0		171365			0
S3	2016	2016	2016	2	0	2	Export	68	Bolivia (Plurinational State of)	BOL	0	World	WLD								21	HIDES,SKINS,FURSKINS,RAW	1	No Quantity			0		0		1871490			0
S3	2016	2016	2016	2	0	2	Export	68	Bolivia (Plurinational State of)	BOL	0	World	WLD								23	CRUDE RUBBER	1	No Quantity			0		0		32877			0
S3	2016	2016	2016	2	0	2	Export	60	Bermuda	BMU	0	World	WLD								24	CORK AND WOOD	1	No Quantity							1147			0
S3	2016	2016	2016	2	0	2	Export	68	Bolivia (Plurinational State of)	BOL	0	World	WLD								25	PULP AND WASTE PAPER	1	No Quantity			0		0		179116			0
S3	2016	2016	2016	2	0	2	Export	68	Bolivia (Plurinational State of)	BOL	0	World	WLD								26	TEXTILE FIBRES	1	No Quantity			0		0		2869545			0
S3	2016	2016	2016	2	0	2	Export	68	Bolivia (Plurinational State of)	BOL	0	World	WLD								27	CRUDE FERTILIZER,MINERAL	1	No Quantity			0		0		42917668			0
S3	2016	2016	2016	2	0	2	Export	68	Bolivia (Plurinational State of)	BOL	0	World	WLD								28	METALLIFEROUS ORE,SCRAP	1	No Quantity			0		0		1864000662			0
S3	2016	2016	2016	2	0	2	Export	60	Bermuda	BMU	0	World	WLD								27	CRUDE FERTILIZER,MINERAL	1	No Quantity							296			0
S3	2016	2016	2016	2	0	2	Export	60	Bermuda	BMU	0	World	WLD								26	TEXTILE FIBRES	1	No Quantity							40			0
S3	2016	2016	2016	2	0	2	Export	60	Bermuda	BMU	0	World	WLD								29	CRUDE ANIMAL,VEG.MATERL.	1	No Quantity							84			0
S3	2016	2016	2016	2	0	2	Export	68	Bolivia (Plurinational State of)	BOL	0	World	WLD								29	CRUDE ANIMAL,VEG.MATERL.	1	No Quantity			0		0		5750617			0
S3	2016	2016	2016	2	0	2	Export	68	Bolivia (Plurinational State of)	BOL	0	World	WLD								33	PETROLEUM,PETROL.PRODUCT	1	No Quantity			0		0		116237136			0
S3	2016	2016	2016	2	0	2	Export	68	Bolivia (Plurinational State of)	BOL	0	World	WLD								34	GAS,NATURAL,MANUFACTURED	1	No Quantity			0		0		2081609348			0
S3	2016	2016	2016	2	0	2	Export	60	Bermuda	BMU	0	World	WLD								33	PETROLEUM,PETROL.PRODUCT	1	No Quantity							15673			0
S3	2016	2016	2016	2	0	2	Export	68	Bolivia (Plurinational State of)	BOL	0	World	WLD								41	ANIMAL OILS AND FATS	1	No Quantity			0		0		97242			0
S3	2016	2016	2016	2	0	2	Export	68	Bolivia (Plurinational State of)	BOL	0	World	WLD								42	FIXED VEG. FATS AND OILS	1	No Quantity			0		0		311958094			0
S3	2016	2016	2016	2	0	2	Export	68	Bolivia (Plurinational State of)	BOL	0	World	WLD								43	ANIMAL,VEG.FATS,OILS,NES	1	No Quantity			0		0		1124015			0
S3	2016	2016	2016	2	0	2	Export	68	Bolivia (Plurinational State of)	BOL	0	World	WLD								51	ORGANIC CHEMICALS	1	No Quantity			0		0		48944680			0
S3	2016	2016	2016	2	0	2	Export	68	Bolivia (Plurinational State of)	BOL	0	World	WLD								52	INORGANIC CHEMICALS	1	No Quantity			0		0		21070990			0
S3	2016	2016	2016	2	0	2	Export	60	Bermuda	BMU	0	World	WLD								42	FIXED VEG. FATS AND OILS	1	No Quantity							4425			0
S3	2016	2016	2016	2	0	2	Export	60	Bermuda	BMU	0	World	WLD								51	ORGANIC CHEMICALS	1	No Quantity							62			0
S3	2016	2016	2016	2	0	2	Export	60	Bermuda	BMU	0	World	WLD								52	INORGANIC CHEMICALS	1	No Quantity							6468			0
S3	2016	2016	2016	2	0	2	Export	60	Bermuda	BMU	0	World	WLD								53	DYES,COLOURING MATERIALS	1	No Quantity							2013			0
S3	2016	2016	2016	2	0	2	Export	68	Bolivia (Plurinational State of)	BOL	0	World	WLD								54	MEDICINAL,PHARM.PRODUCTS	1	No Quantity			0		0		2958000			0
S3	2016	2016	2016	2	0	2	Export	68	Bolivia (Plurinational State of)	BOL	0	World	WLD								53	DYES,COLOURING MATERIALS	1	No Quantity			0		0		616472			0
S3	2016	2016	2016	2	0	2	Export	60	Bermuda	BMU	0	World	WLD								55	ESSENTL.OILS,PERFUME,ETC	1	No Quantity							353			0
S3	2016	2016	2016	2	0	2	Export	68	Bolivia (Plurinational State of)	BOL	0	World	WLD								55	ESSENTL.OILS,PERFUME,ETC	1	No Quantity			0		0		11527336			0
S3	2016	2016	2016	2	0	2	Export	68	Bolivia (Plurinational State of)	BOL	0	World	WLD								57	PLASTICS IN PRIMARY FORM	1	No Quantity			0		0		3483281			0
S3	2016	2016	2016	2	0	2	Export	60	Bermuda	BMU	0	World	WLD								54	MEDICINAL,PHARM.PRODUCTS	1	No Quantity							245			0
S3	2016	2016	2016	2	0	2	Export	68	Bolivia (Plurinational State of)	BOL	0	World	WLD								56	FERTILIZER,EXCEPT GRP272	1	No Quantity			0		0		5194			0
S3	2016	2016	2016	2	0	2	Export	60	Bermuda	BMU	0	World	WLD								58	PLASTIC,NON-PRIMARY FORM	1	No Quantity							3886			0
S3	2016	2016	2016	2	0	2	Export	68	Bolivia (Plurinational State of)	BOL	0	World	WLD								59	CHEMICAL MATERIALS NES	1	No Quantity			0		0		9663932			0
S3	2016	2016	2016	2	0	2	Export	68	Bolivia (Plurinational State of)	BOL	0	World	WLD								61	LEATHER, LEATHER GOODS	1	No Quantity			0		0		36877387			0
S3	2016	2016	2016	2	0	2	Export	68	Bolivia (Plurinational State of)	BOL	0	World	WLD								58	PLASTIC,NON-PRIMARY FORM	1	No Quantity			0		0		130066			0
S3	2016	2016	2016	2	0	2	Export	60	Bermuda	BMU	0	World	WLD								59	CHEMICAL MATERIALS NES	1	No Quantity							1194			0
S3	2016	2016	2016	2	0	2	Export	60	Bermuda	BMU	0	World	WLD								61	LEATHER, LEATHER GOODS	1	No Quantity							150			0
S3	2016	2016	2016	2	0	2	Export	60	Bermuda	BMU	0	World	WLD								62	RUBBER MANUFACTURES, NES	1	No Quantity							9519			0
S3	2016	2016	2016	2	0	2	Export	68	Bolivia (Plurinational State of)	BOL	0	World	WLD								62	RUBBER MANUFACTURES, NES	1	No Quantity			0		0		132705			0
S3	2016	2016	2016	2	0	2	Export	68	Bolivia (Plurinational State of)	BOL	0	World	WLD								63	CORK, WOOD MANUFACTURES	1	No Quantity			0		0		15588151			0
S3	2016	2016	2016	2	0	2	Export	68	Bolivia (Plurinational State of)	BOL	0	World	WLD								65	TEXTILE YARN,FABRIC,ETC.	1	No Quantity			0		0		11546455			0
S3	2016	2016	2016	2	0	2	Export	68	Bolivia (Plurinational State of)	BOL	0	World	WLD								66	NON-METAL.MINERAL MANFCT	1	No Quantity			0		0		9576723			0
S3	2016	2016	2016	2	0	2	Export	68	Bolivia (Plurinational State of)	BOL	0	World	WLD								64	PAPER,PAPERBOARD,ETC.	1	No Quantity			0		0		1391930			0
S3	2016	2016	2016	2	0	2	Export	60	Bermuda	BMU	0	World	WLD								64	PAPER,PAPERBOARD,ETC.	1	No Quantity							7320			0
S3	2016	2016	2016	2	0	2	Export	60	Bermuda	BMU	0	World	WLD								65	TEXTILE YARN,FABRIC,ETC.	1	No Quantity							10289			0
S3	2016	2016	2016	2	0	2	Export	60	Bermuda	BMU	0	World	WLD								66	NON-METAL.MINERAL MANFCT	1	No Quantity							10951			0
S3	2016	2016	2016	2	0	2	Export	60	Bermuda	BMU	0	World	WLD								63	CORK, WOOD MANUFACTURES	1	No Quantity							1037			0
S3	2016	2016	2016	2	0	2	Export	60	Bermuda	BMU	0	World	WLD								67	IRON AND STEEL	1	No Quantity							25			0
S3	2016	2016	2016	2	0	2	Export	68	Bolivia (Plurinational State of)	BOL	0	World	WLD								67	IRON AND STEEL	1	No Quantity			0		0		402190			0
S3	2016	2016	2016	2	0	2	Export	68	Bolivia (Plurinational State of)	BOL	0	World	WLD								68	NON-FERROUS METALS	1	No Quantity			0		0		417106351			0
S3	2016	2016	2016	2	0	2	Export	68	Bolivia (Plurinational State of)	BOL	0	World	WLD								69	METALS MANUFACTURES,NES	1	No Quantity			0		0		12697170			0
S3	2016	2016	2016	2	0	2	Export	68	Bolivia (Plurinational State of)	BOL	0	World	WLD								72	SPECIAL.INDUST.MACHINERY	1	No Quantity			0		0		25508924			0
S3	2016	2016	2016	2	0	2	Export	68	Bolivia (Plurinational State of)	BOL	0	World	WLD								71	POWER GENERATNG.MACHINES	1	No Quantity			0		0		30580145			0
S3	2016	2016	2016	2	0	2	Export	60	Bermuda	BMU	0	World	WLD								69	METALS MANUFACTURES,NES	1	No Quantity							104804			0
S3	2016	2016	2016	2	0	2	Export	60	Bermuda	BMU	0	World	WLD								71	POWER GENERATNG.MACHINES	1	No Quantity							7430			0
S3	2016	2016	2016	2	0	2	Export	68	Bolivia (Plurinational State of)	BOL	0	World	WLD								73	METALWORKING MACHINERY	1	No Quantity			0		0		312694			0
S3	2016	2016	2016	2	0	2	Export	68	Bolivia (Plurinational State of)	BOL	0	World	WLD								74	GENERAL INDUSTL.MACH.NES	1	No Quantity			0		0		18306191			0
S3	2016	2016	2016	2	0	2	Export	68	Bolivia (Plurinational State of)	BOL	0	World	WLD								75	OFFICE MACHINES,ADP MACH	1	No Quantity			0				1278811			0
S3	2016	2016	2016	2	0	2	Export	60	Bermuda	BMU	0	World	WLD								68	NON-FERROUS METALS	1	No Quantity							2258			0
S3	2016	2016	2016	2	0	2	Export	60	Bermuda	BMU	0	World	WLD								72	SPECIAL.INDUST.MACHINERY	1	No Quantity							23044			0
S3	2016	2016	2016	2	0	2	Export	60	Bermuda	BMU	0	World	WLD								74	GENERAL INDUSTL.MACH.NES	1	No Quantity							443968			0
S3	2016	2016	2016	2	0	2	Export	60	Bermuda	BMU	0	World	WLD								75	OFFICE MACHINES,ADP MACH	1	No Quantity							81736			0
S3	2016	2016	2016	2	0	2	Export	60	Bermuda	BMU	0	World	WLD								76	TELECOMM.SOUND EQUIP ETC	1	No Quantity							227520			0
S3	2016	2016	2016	2	0	2	Export	68	Bolivia (Plurinational State of)	BOL	0	World	WLD								77	ELEC MCH APPAR,PARTS,NES	1	No Quantity			0		0		6181971			0
S3	2016	2016	2016	2	0	2	Export	68	Bolivia (Plurinational State of)	BOL	0	World	WLD								76	TELECOMM.SOUND EQUIP ETC	1	No Quantity			0		0		3594452			0
S3	2016	2016	2016	2	0	2	Export	68	Bolivia (Plurinational State of)	BOL	0	World	WLD								78	ROAD VEHICLES	1	No Quantity			0				4873181			0
S3	2016	2016	2016	2	0	2	Export	60	Bermuda	BMU	0	World	WLD								77	ELEC MCH APPAR,PARTS,NES	1	No Quantity							73466			0
S3	2016	2016	2016	2	0	2	Export	60	Bermuda	BMU	0	World	WLD								73	METALWORKING MACHINERY	1	No Quantity							8540			0
S3	2016	2016	2016	2	0	2	Export	60	Bermuda	BMU	0	World	WLD								78	ROAD VEHICLES	1	No Quantity							4048			0
S3	2016	2016	2016	2	0	2	Export	68	Bolivia (Plurinational State of)	BOL	0	World	WLD								79	OTHR.TRANSPORT EQUIPMENT	1	No Quantity			0		0		16198133			0
S3	2016	2016	2016	2	0	2	Export	68	Bolivia (Plurinational State of)	BOL	0	World	WLD								81	PREFAB BUILDGS,FTTNG ETC	1	No Quantity			0		0		1026474			0
S3	2016	2016	2016	2	0	2	Export	60	Bermuda	BMU	0	World	WLD								79	OTHR.TRANSPORT EQUIPMENT	1	No Quantity							347731			0
S3	2016	2016	2016	2	0	2	Export	60	Bermuda	BMU	0	World	WLD								81	PREFAB BUILDGS,FTTNG ETC	1	No Quantity							2383			0
S3	2016	2016	2016	2	0	2	Export	60	Bermuda	BMU	0	World	WLD								82	FURNITURE,BEDDING,ETC.	1	No Quantity							919			0
S3	2016	2016	2016	2	0	2	Export	68	Bolivia (Plurinational State of)	BOL	0	World	WLD								82	FURNITURE,BEDDING,ETC.	1	No Quantity			0		0		8060373			0
S3	2016	2016	2016	2	0	2	Export	68	Bolivia (Plurinational State of)	BOL	0	World	WLD								83	TRAVEL GOODS,HANDBGS ETC	1	No Quantity			0		0		560175			0
S3	2016	2016	2016	2	0	2	Export	68	Bolivia (Plurinational State of)	BOL	0	World	WLD								84	CLOTHING AND ACCESSORIES	1	No Quantity			0		0		8229332			0
S3	2016	2016	2016	2	0	2	Export	68	Bolivia (Plurinational State of)	BOL	0	World	WLD								87	SCIENTIFIC EQUIPMENT NES	1	No Quantity			0		0		8422437			0
S3	2016	2016	2016	2	0	2	Export	68	Bolivia (Plurinational State of)	BOL	0	World	WLD								85	FOOTWEAR	1	No Quantity			0		0		1379592			0
S3	2016	2016	2016	2	0	2	Export	60	Bermuda	BMU	0	World	WLD								83	TRAVEL GOODS,HANDBGS ETC	1	No Quantity							1820			0
S3	2016	2016	2016	2	0	2	Export	60	Bermuda	BMU	0	World	WLD								84	CLOTHING AND ACCESSORIES	1	No Quantity							44600			0
S3	2016	2016	2016	2	0	2	Export	60	Bermuda	BMU	0	World	WLD								87	SCIENTIFIC EQUIPMENT NES	1	No Quantity							1043055			0
S3	2016	2016	2016	2	0	2	Export	68	Bolivia (Plurinational State of)	BOL	0	World	WLD								88	PHOTO.APPARAT.NES;CLOCKS	1	No Quantity			0		0		197312			0
S3	2016	2016	2016	2	0	2	Export	68	Bolivia (Plurinational State of)	BOL	0	World	WLD								89	MISC MANUFCTRD GOODS NES	1	No Quantity			0		0		156668402			0
S3	2016	2016	2016	2	0	2	Export	68	Bolivia (Plurinational State of)	BOL	0	World	WLD								93	SPEC.TRANSACT.NOT CLASSD	1	No Quantity			0		0		1178784			0
S3	2016	2016	2016	2	0	2	Export	60	Bermuda	BMU	0	World	WLD								89	MISC MANUFCTRD GOODS NES	1	No Quantity							152770			0
S3	2016	2016	2016	2	0	2	Export	60	Bermuda	BMU	0	World	WLD								93	SPEC.TRANSACT.NOT CLASSD	1	No Quantity							170864			0
S3	2016	2016	2016	2	0	2	Export	68	Bolivia (Plurinational State of)	BOL	0	World	WLD								97	GOLD,NONMONTRY EXCL ORES	1	No Quantity			0		0		742762218			0
S3	2016	2016	2016	2	0	2	Export	60	Bermuda	BMU	0	World	WLD								88	PHOTO.APPARAT.NES;CLOCKS	1	No Quantity							4261			0
S3	2016	2016	2016	2	0	2	Export	68	Bolivia (Plurinational State of)	BOL	24	Angola	AGO								72	SPECIAL.INDUST.MACHINERY	1	No Quantity			0		0		34183			0
S3	2016	2016	2016	2	0	2	Export	68	Bolivia (Plurinational State of)	BOL	24	Angola	AGO								69	METALS MANUFACTURES,NES	1	No Quantity			0		0		3380			0
S3	2016	2016	2016	2	0	2	Export	68	Bolivia (Plurinational State of)	BOL	32	Argentina	ARG								69	METALS MANUFACTURES,NES	1	No Quantity			0		0		261351			0
S3	2016	2016	2016	2	0	2	Export	68	Bolivia (Plurinational State of)	BOL	32	Argentina	ARG								72	SPECIAL.INDUST.MACHINERY	1	No Quantity			0		0		8052462			0
S3	2016	2016	2016	2	0	2	Export	68	Bolivia (Plurinational State of)	BOL	32	Argentina	ARG								74	GENERAL INDUSTL.MACH.NES	1	No Quantity			0		0		1020571			0
S3	2016	2016	2016	2	0	2	Export	68	Bolivia (Plurinational State of)	BOL	32	Argentina	ARG								73	METALWORKING MACHINERY	1	No Quantity			0		0		161938			0
S3	2016	2016	2016	2	0	2	Export	68	Bolivia (Plurinational State of)	BOL	32	Argentina	ARG								71	POWER GENERATNG.MACHINES	1	No Quantity			0		0		1171209			0
S3	2016	2016	2016	2	0	2	Export	68	Bolivia (Plurinational State of)	BOL	32	Argentina	ARG								68	NON-FERROUS METALS	1	No Quantity			0		0		121934			0
S3	2016	2016	2016	2	0	2	Export	68	Bolivia (Plurinational State of)	BOL	32	Argentina	ARG								67	IRON AND STEEL	1	No Quantity			0		0		389			0
S3	2016	2016	2016	2	0	2	Export	68	Bolivia (Plurinational State of)	BOL	32	Argentina	ARG								64	PAPER,PAPERBOARD,ETC.	1	No Quantity			0		0		3679			0
S3	2016	2016	2016	2	0	2	Export	68	Bolivia (Plurinational State of)	BOL	32	Argentina	ARG								66	NON-METAL.MINERAL MANFCT	1	No Quantity			0		0		412464			0
S3	2016	2016	2016	2	0	2	Export	68	Bolivia (Plurinational State of)	BOL	32	Argentina	ARG								65	TEXTILE YARN,FABRIC,ETC.	1	No Quantity			0		0		97729			0
S3	2016	2016	2016	2	0	2	Export	68	Bolivia (Plurinational State of)	BOL	32	Argentina	ARG								88	PHOTO.APPARAT.NES;CLOCKS	1	No Quantity			0		0		107281			0
S3	2016	2016	2016	2	0	2	Export	68	Bolivia (Plurinational State of)	BOL	32	Argentina	ARG								85	FOOTWEAR	1	No Quantity			0		0		83161			0
S3	2016	2016	2016	2	0	2	Export	68	Bolivia (Plurinational State of)	BOL	32	Argentina	ARG								87	SCIENTIFIC EQUIPMENT NES	1	No Quantity			0		0		76580			0
S3	2016	2016	2016	2	0	2	Export	68	Bolivia (Plurinational State of)	BOL	32	Argentina	ARG								84	CLOTHING AND ACCESSORIES	1	No Quantity			0		0		577998			0
S3	2016	2016	2016	2	0	2	Export	68	Bolivia (Plurinational State of)	BOL	32	Argentina	ARG								83	TRAVEL GOODS,HANDBGS ETC	1	No Quantity			0		0		76155			0
S3	2016	2016	2016	2	0	2	Export	68	Bolivia (Plurinational State of)	BOL	32	Argentina	ARG								82	FURNITURE,BEDDING,ETC.	1	No Quantity			0		0		15147			0
S3	2016	2016	2016	2	0	2	Export	68	Bolivia (Plurinational State of)	BOL	32	Argentina	ARG								81	PREFAB BUILDGS,FTTNG ETC	1	No Quantity			0		0		97			0
S3	2016	2016	2016	2	0	2	Export	68	Bolivia (Plurinational State of)	BOL	32	Argentina	ARG								79	OTHR.TRANSPORT EQUIPMENT	1	No Quantity			0		0		4860000			0
S3	2016	2016	2016	2	0	2	Export	68	Bolivia (Plurinational State of)	BOL	32	Argentina	ARG								78	ROAD VEHICLES	1	No Quantity			0		0		1071920			0
S3	2016	2016	2016	2	0	2	Export	68	Bolivia (Plurinational State of)	BOL	32	Argentina	ARG								76	TELECOMM.SOUND EQUIP ETC	1	No Quantity			0		0		37364			0
S3	2016	2016	2016	2	0	2	Export	68	Bolivia (Plurinational State of)	BOL	32	Argentina	ARG								77	ELEC MCH APPAR,PARTS,NES	1	No Quantity			0		0		1957921			0
S3	2016	2016	2016	2	0	2	Export	68	Bolivia (Plurinational State of)	BOL	32	Argentina	ARG								75	OFFICE MACHINES,ADP MACH	1	No Quantity			0		0		30922			0
S3	2016	2016	2016	2	0	2	Export	68	Bolivia (Plurinational State of)	BOL	32	Argentina	ARG								63	CORK, WOOD MANUFACTURES	1	No Quantity			0		0		68365			0
S3	2016	2016	2016	2	0	2	Export	68	Bolivia (Plurinational State of)	BOL	32	Argentina	ARG								62	RUBBER MANUFACTURES, NES	1	No Quantity			0		0		7853			0
S3	2016	2016	2016	2	0	2	Export	68	Bolivia (Plurinational State of)	BOL	32	Argentina	ARG								61	LEATHER, LEATHER GOODS	1	No Quantity			0		0		1871461			0
S3	2016	2016	2016	2	0	2	Export	68	Bolivia (Plurinational State of)	BOL	32	Argentina	ARG								59	CHEMICAL MATERIALS NES	1	No Quantity			0		0		205214			0
S3	2016	2016	2016	2	0	2	Export	68	Bolivia (Plurinational State of)	BOL	32	Argentina	ARG								57	PLASTICS IN PRIMARY FORM	1	No Quantity			0		0		137646			0
S3	2016	2016	2016	2	0	2	Export	68	Bolivia (Plurinational State of)	BOL	32	Argentina	ARG								55	ESSENTL.OILS,PERFUME,ETC	1	No Quantity			0		0		554031			0
S3	2016	2016	2016	2	0	2	Export	68	Bolivia (Plurinational State of)	BOL	32	Argentina	ARG								52	INORGANIC CHEMICALS	1	No Quantity			0		0		1031966			0
S3	2016	2016	2016	2	0	2	Export	68	Bolivia (Plurinational State of)	BOL	32	Argentina	ARG								51	ORGANIC CHEMICALS	1	No Quantity			0		0		1471280			0
S3	2016	2016	2016	2	0	2	Export	68	Bolivia (Plurinational State of)	BOL	32	Argentina	ARG								42	FIXED VEG. FATS AND OILS	1	No Quantity			0		0		409654			0
S3	2016	2016	2016	2	0	2	Export	68	Bolivia (Plurinational State of)	BOL	32	Argentina	ARG								34	GAS,NATURAL,MANUFACTURED	1	No Quantity			0		0		746112321			0
S3	2016	2016	2016	2	0	2	Export	68	Bolivia (Plurinational State of)	BOL	32	Argentina	ARG								33	PETROLEUM,PETROL.PRODUCT	1	No Quantity			0		0		2222254			0
S3	2016	2016	2016	2	0	2	Export	68	Bolivia (Plurinational State of)	BOL	32	Argentina	ARG								29	CRUDE ANIMAL,VEG.MATERL.	1	No Quantity			0		0		127087			0
S3	2016	2016	2016	2	0	2	Export	68	Bolivia (Plurinational State of)	BOL	32	Argentina	ARG								28	METALLIFEROUS ORE,SCRAP	1	No Quantity			0		0		467421			0
S3	2016	2016	2016	2	0	2	Export	68	Bolivia (Plurinational State of)	BOL	32	Argentina	ARG								27	CRUDE FERTILIZER,MINERAL	1	No Quantity			0		0		3626530			0
S3	2016	2016	2016	2	0	2	Export	68	Bolivia (Plurinational State of)	BOL	32	Argentina	ARG								12	TOBACCO,TOBACCO MANUFACT	1	No Quantity			0		0		126943			0
S3	2016	2016	2016	2	0	2	Export	68	Bolivia (Plurinational State of)	BOL	32	Argentina	ARG								24	CORK AND WOOD	1	No Quantity			0		0		1350297			0
S3	2016	2016	2016	2	0	2	Export	68	Bolivia (Plurinational State of)	BOL	32	Argentina	ARG								22	OIL SEED,OLEAGINUS FRUIT	1	No Quantity			0		0		6369361			0
S3	2016	2016	2016	2	0	2	Export	68	Bolivia (Plurinational State of)	BOL	32	Argentina	ARG								11	BEVERAGES	1	No Quantity			0		0		161655			0
S3	2016	2016	2016	2	0	2	Export	68	Bolivia (Plurinational State of)	BOL	32	Argentina	ARG								08	ANIMAL FEED STUFF	1	No Quantity			0		0		248282			0
S3	2016	2016	2016	2	0	2	Export	68	Bolivia (Plurinational State of)	BOL	32	Argentina	ARG								07	COFFEE,TEA,COCOA,SPICES	1	No Quantity			0		0		116804			0
S3	2016	2016	2016	2	0	2	Export	68	Bolivia (Plurinational State of)	BOL	32	Argentina	ARG								06	SUGAR,SUGR.PREPTNS,HONEY	1	No Quantity			0		0		12894			0
S3	2016	2016	2016	2	0	2	Export	68	Bolivia (Plurinational State of)	BOL	32	Argentina	ARG								05	VEGETABLES AND FRUIT	1	No Quantity			0		0		40726212			0
S3	2016	2016	2016	2	0	2	Export	68	Bolivia (Plurinational State of)	BOL	32	Argentina	ARG								04	CEREALS,CEREAL PREPRTNS.	1	No Quantity			0		0		139219			0
S3	2016	2016	2016	2	0	2	Export	68	Bolivia (Plurinational State of)	BOL	32	Argentina	ARG								93	SPEC.TRANSACT.NOT CLASSD	1	No Quantity			0		0		148683			0
S3	2016	2016	2016	2	0	2	Export	68	Bolivia (Plurinational State of)	BOL	32	Argentina	ARG								89	MISC MANUFCTRD GOODS NES	1	No Quantity			0		0		274799			0
S3	2016	2016	2016	2	0	2	Export	68	Bolivia (Plurinational State of)	BOL	36	Australia	AUS								89	MISC MANUFCTRD GOODS NES	1	No Quantity			0		0		2317			0
S3	2016	2016	2016	2	0	2	Export	68	Bolivia (Plurinational State of)	BOL	36	Australia	AUS								04	CEREALS,CEREAL PREPRTNS.	1	No Quantity			0		0		2830436			0
S3	2016	2016	2016	2	0	2	Export	68	Bolivia (Plurinational State of)	BOL	36	Australia	AUS								05	VEGETABLES AND FRUIT	1	No Quantity			0		0		6292284			0
S3	2016	2016	2016	2	0	2	Export	68	Bolivia (Plurinational State of)	BOL	36	Australia	AUS								07	COFFEE,TEA,COCOA,SPICES	1	No Quantity			0		0		203085			0
S3	2016	2016	2016	2	0	2	Export	68	Bolivia (Plurinational State of)	BOL	36	Australia	AUS								09	MISC.EDIBLE PRODUCTS ETC	1	No Quantity			0		0		421371			0
S3	2016	2016	2016	2	0	2	Export	68	Bolivia (Plurinational State of)	BOL	36	Australia	AUS								22	OIL SEED,OLEAGINUS FRUIT	1	No Quantity			0		0		956386			0
S3	2016	2016	2016	2	0	2	Export	68	Bolivia (Plurinational State of)	BOL	36	Australia	AUS								27	CRUDE FERTILIZER,MINERAL	1	No Quantity			0		0		15085			0
S3	2016	2016	2016	2	0	2	Export	68	Bolivia (Plurinational State of)	BOL	36	Australia	AUS								28	METALLIFEROUS ORE,SCRAP	1	No Quantity			0		0		129454414			0
S3	2016	2016	2016	2	0	2	Export	68	Bolivia (Plurinational State of)	BOL	36	Australia	AUS								29	CRUDE ANIMAL,VEG.MATERL.	1	No Quantity			0		0		700			0
S3	2016	2016	2016	2	0	2	Export	68	Bolivia (Plurinational State of)	BOL	36	Australia	AUS								82	FURNITURE,BEDDING,ETC.	1	No Quantity			0		0		388			0
S3	2016	2016	2016	2	0	2	Export	68	Bolivia (Plurinational State of)	BOL	36	Australia	AUS								84	CLOTHING AND ACCESSORIES	1	No Quantity			0		0		65683			0
S3	2016	2016	2016	2	0	2	Export	68	Bolivia (Plurinational State of)	BOL	36	Australia	AUS								87	SCIENTIFIC EQUIPMENT NES	1	No Quantity			0		0		10053			0
S3	2016	2016	2016	2	0	2	Export	68	Bolivia (Plurinational State of)	BOL	36	Australia	AUS								65	TEXTILE YARN,FABRIC,ETC.	1	No Quantity			0		0		9460			0
S3	2016	2016	2016	2	0	2	Export	68	Bolivia (Plurinational State of)	BOL	36	Australia	AUS								66	NON-METAL.MINERAL MANFCT	1	No Quantity			0		0		330			0
S3	2016	2016	2016	2	0	2	Export	68	Bolivia (Plurinational State of)	BOL	36	Australia	AUS								74	GENERAL INDUSTL.MACH.NES	1	No Quantity			0		0		2600			0
S3	2016	2016	2016	2	0	2	Export	68	Bolivia (Plurinational State of)	BOL	36	Australia	AUS								69	METALS MANUFACTURES,NES	1	No Quantity			0		0		79956			0
S3	2016	2016	2016	2	0	2	Export	68	Bolivia (Plurinational State of)	BOL	40	Austria	AUT								69	METALS MANUFACTURES,NES	1	No Quantity			0		0		11820			0
S3	2016	2016	2016	2	0	2	Export	68	Bolivia (Plurinational State of)	BOL	40	Austria	AUT								72	SPECIAL.INDUST.MACHINERY	1	No Quantity			0		0		245600			0
S3	2016	2016	2016	2	0	2	Export	68	Bolivia (Plurinational State of)	BOL	40	Austria	AUT								74	GENERAL INDUSTL.MACH.NES	1	No Quantity			0		0		18607			0
S3	2016	2016	2016	2	0	2	Export	68	Bolivia (Plurinational State of)	BOL	40	Austria	AUT								71	POWER GENERATNG.MACHINES	1	No Quantity			0		0		820			0
S3	2016	2016	2016	2	0	2	Export	68	Bolivia (Plurinational State of)	BOL	40	Austria	AUT								73	METALWORKING MACHINERY	1	No Quantity			0		0		1551			0
S3	2016	2016	2016	2	0	2	Export	68	Bolivia (Plurinational State of)	BOL	40	Austria	AUT								65	TEXTILE YARN,FABRIC,ETC.	1	No Quantity			0		0		10			0
S3	2016	2016	2016	2	0	2	Export	68	Bolivia (Plurinational State of)	BOL	40	Austria	AUT								87	SCIENTIFIC EQUIPMENT NES	1	No Quantity			0		0		120193			0
S3	2016	2016	2016	2	0	2	Export	68	Bolivia (Plurinational State of)	BOL	40	Austria	AUT								85	FOOTWEAR	1	No Quantity			0		0		2905			0
S3	2016	2016	2016	2	0	2	Export	68	Bolivia (Plurinational State of)	BOL	40	Austria	AUT								84	CLOTHING AND ACCESSORIES	1	No Quantity			0		0		84730			0
S3	2016	2016	2016	2	0	2	Export	68	Bolivia (Plurinational State of)	BOL	40	Austria	AUT								83	TRAVEL GOODS,HANDBGS ETC	1	No Quantity			0		0		17			0
S3	2016	2016	2016	2	0	2	Export	68	Bolivia (Plurinational State of)	BOL	40	Austria	AUT								77	ELEC MCH APPAR,PARTS,NES	1	No Quantity			0		0		888			0
S3	2016	2016	2016	2	0	2	Export	68	Bolivia (Plurinational State of)	BOL	40	Austria	AUT								79	OTHR.TRANSPORT EQUIPMENT	1	No Quantity			0		0		66279			0
S3	2016	2016	2016	2	0	2	Export	68	Bolivia (Plurinational State of)	BOL	40	Austria	AUT								81	PREFAB BUILDGS,FTTNG ETC	1	No Quantity			0		0		82			0
S3	2016	2016	2016	2	0	2	Export	68	Bolivia (Plurinational State of)	BOL	40	Austria	AUT								28	METALLIFEROUS ORE,SCRAP	1	No Quantity			0		0		2811689			0
S3	2016	2016	2016	2	0	2	Export	68	Bolivia (Plurinational State of)	BOL	40	Austria	AUT								33	PETROLEUM,PETROL.PRODUCT	1	No Quantity			0		0		515			0
S3	2016	2016	2016	2	0	2	Export	68	Bolivia (Plurinational State of)	BOL	40	Austria	AUT								58	PLASTIC,NON-PRIMARY FORM	1	No Quantity			0		0		855			0
S3	2016	2016	2016	2	0	2	Export	68	Bolivia (Plurinational State of)	BOL	40	Austria	AUT								63	CORK, WOOD MANUFACTURES	1	No Quantity			0		0		3245			0
S3	2016	2016	2016	2	0	2	Export	68	Bolivia (Plurinational State of)	BOL	40	Austria	AUT								24	CORK AND WOOD	1	No Quantity			0		0		150040			0
S3	2016	2016	2016	2	0	2	Export	68	Bolivia (Plurinational State of)	BOL	40	Austria	AUT								07	COFFEE,TEA,COCOA,SPICES	1	No Quantity			0		0		66999			0
S3	2016	2016	2016	2	0	2	Export	68	Bolivia (Plurinational State of)	BOL	40	Austria	AUT								89	MISC MANUFCTRD GOODS NES	1	No Quantity			0		0		67			0
S3	2016	2016	2016	2	0	2	Export	68	Bolivia (Plurinational State of)	BOL	40	Austria	AUT								93	SPEC.TRANSACT.NOT CLASSD	1	No Quantity			0		0		1300			0
S3	2016	2016	2016	2	0	2	Export	60	Bermuda	BMU	40	Austria	AUT								93	SPEC.TRANSACT.NOT CLASSD	1	No Quantity							1434			0
S3	2016	2016	2016	2	0	2	Export	68	Bolivia (Plurinational State of)	BOL	44	Bahamas	BHS								24	CORK AND WOOD	1	No Quantity			0		0		73			0
S3	2016	2016	2016	2	0	2	Export	68	Bolivia (Plurinational State of)	BOL	44	Bahamas	BHS								63	CORK, WOOD MANUFACTURES	1	No Quantity			0		0		2316			0
S3	2016	2016	2016	2	0	2	Export	68	Bolivia (Plurinational State of)	BOL	44	Bahamas	BHS								82	FURNITURE,BEDDING,ETC.	1	No Quantity			0		0		5403			0
S3	2016	2016	2016	2	0	2	Export	68	Bolivia (Plurinational State of)	BOL	48	Bahrain	BHR								05	VEGETABLES AND FRUIT	1	No Quantity			0		0		108081			0
S3	2016	2016	2016	2	0	2	Export	68	Bolivia (Plurinational State of)	BOL	48	Bahrain	BHR								04	CEREALS,CEREAL PREPRTNS.	1	No Quantity			0		0		8007			0
S3	2016	2016	2016	2	0	2	Export	68	Bolivia (Plurinational State of)	BOL	50	Bangladesh	BGD								08	ANIMAL FEED STUFF	1	No Quantity			0		0		478640			0
S3	2016	2016	2016	2	0	2	Export	68	Bolivia (Plurinational State of)	BOL	50	Bangladesh	BGD								52	INORGANIC CHEMICALS	1	No Quantity			0		0		90433			0
S3	2016	2016	2016	2	0	2	Export	68	Bolivia (Plurinational State of)	BOL	56	Belgium	BEL								28	METALLIFEROUS ORE,SCRAP	1	No Quantity			0		0		320135542			0
S3	2016	2016	2016	2	0	2	Export	68	Bolivia (Plurinational State of)	BOL	56	Belgium	BEL								27	CRUDE FERTILIZER,MINERAL	1	No Quantity			0		0		11200			0
S3	2016	2016	2016	2	0	2	Export	68	Bolivia (Plurinational State of)	BOL	56	Belgium	BEL								07	COFFEE,TEA,COCOA,SPICES	1	No Quantity			0		0		524180			0
S3	2016	2016	2016	2	0	2	Export	60	Bermuda	BMU	56	Belgium	BEL								04	CEREALS,CEREAL PREPRTNS.	1	No Quantity							1143			0
S3	2016	2016	2016	2	0	2	Export	68	Bolivia (Plurinational State of)	BOL	56	Belgium	BEL								04	CEREALS,CEREAL PREPRTNS.	1	No Quantity			0		0		1359246			0
S3	2016	2016	2016	2	0	2	Export	68	Bolivia (Plurinational State of)	BOL	56	Belgium	BEL								05	VEGETABLES AND FRUIT	1	No Quantity			0		0		509532			0
S3	2016	2016	2016	2	0	2	Export	68	Bolivia (Plurinational State of)	BOL	56	Belgium	BEL								24	CORK AND WOOD	1	No Quantity			0		0		674148			0
S3	2016	2016	2016	2	0	2	Export	68	Bolivia (Plurinational State of)	BOL	56	Belgium	BEL								26	TEXTILE FIBRES	1	No Quantity			0		0		17600			0
S3	2016	2016	2016	2	0	2	Export	68	Bolivia (Plurinational State of)	BOL	56	Belgium	BEL								22	OIL SEED,OLEAGINUS FRUIT	1	No Quantity			0		0		314702			0
S3	2016	2016	2016	2	0	2	Export	68	Bolivia (Plurinational State of)	BOL	56	Belgium	BEL								84	CLOTHING AND ACCESSORIES	1	No Quantity			0		0		14475			0
S3	2016	2016	2016	2	0	2	Export	68	Bolivia (Plurinational State of)	BOL	56	Belgium	BEL								87	SCIENTIFIC EQUIPMENT NES	1	No Quantity			0		0		52			0
S3	2016	2016	2016	2	0	2	Export	68	Bolivia (Plurinational State of)	BOL	56	Belgium	BEL								78	ROAD VEHICLES	1	No Quantity			0		0		111			0
S3	2016	2016	2016	2	0	2	Export	68	Bolivia (Plurinational State of)	BOL	56	Belgium	BEL								77	ELEC MCH APPAR,PARTS,NES	1	No Quantity			0		0		6			0
S3	2016	2016	2016	2	0	2	Export	68	Bolivia (Plurinational State of)	BOL	56	Belgium	BEL								65	TEXTILE YARN,FABRIC,ETC.	1	No Quantity			0		0		2196			0
S3	2016	2016	2016	2	0	2	Export	68	Bolivia (Plurinational State of)	BOL	56	Belgium	BEL								66	NON-METAL.MINERAL MANFCT	1	No Quantity			0		0		29945			0
S3	2016	2016	2016	2	0	2	Export	68	Bolivia (Plurinational State of)	BOL	56	Belgium	BEL								68	NON-FERROUS METALS	1	No Quantity			0		0		428638			0
S3	2016	2016	2016	2	0	2	Export	68	Bolivia (Plurinational State of)	BOL	56	Belgium	BEL								71	POWER GENERATNG.MACHINES	1	No Quantity			0		0		594			0
S3	2016	2016	2016	2	0	2	Export	68	Bolivia (Plurinational State of)	BOL	56	Belgium	BEL								74	GENERAL INDUSTL.MACH.NES	1	No Quantity			0		0		235			0
S3	2016	2016	2016	2	0	2	Export	68	Bolivia (Plurinational State of)	BOL	56	Belgium	BEL								93	SPEC.TRANSACT.NOT CLASSD	1	No Quantity			0		0		2300			0
S3	2016	2016	2016	2	0	2	Export	68	Bolivia (Plurinational State of)	BOL	70	Bosnia Herzegovina	BIH								24	CORK AND WOOD	1	No Quantity			0		0		433581			0
S3	2016	2016	2016	2	0	2	Export	68	Bolivia (Plurinational State of)	BOL	76	Brazil	BRA								24	CORK AND WOOD	1	No Quantity			0		0		929788			0
S3	2016	2016	2016	2	0	2	Export	68	Bolivia (Plurinational State of)	BOL	76	Brazil	BRA								12	TOBACCO,TOBACCO MANUFACT	1	No Quantity			0		0		82			0
S3	2016	2016	2016	2	0	2	Export	68	Bolivia (Plurinational State of)	BOL	76	Brazil	BRA								21	HIDES,SKINS,FURSKINS,RAW	1	No Quantity			0		0		205764			0
S3	2016	2016	2016	2	0	2	Export	68	Bolivia (Plurinational State of)	BOL	76	Brazil	BRA								22	OIL SEED,OLEAGINUS FRUIT	1	No Quantity			0		0		346675			0
S3	2016	2016	2016	2	0	2	Export	68	Bolivia (Plurinational State of)	BOL	76	Brazil	BRA								09	MISC.EDIBLE PRODUCTS ETC	1	No Quantity			0		0		792			0
S3	2016	2016	2016	2	0	2	Export	68	Bolivia (Plurinational State of)	BOL	76	Brazil	BRA								11	BEVERAGES	1	No Quantity			0		0		961			0
S3	2016	2016	2016	2	0	2	Export	68	Bolivia (Plurinational State of)	BOL	76	Brazil	BRA								05	VEGETABLES AND FRUIT	1	No Quantity			0		0		23901632			0
S3	2016	2016	2016	2	0	2	Export	68	Bolivia (Plurinational State of)	BOL	76	Brazil	BRA								04	CEREALS,CEREAL PREPRTNS.	1	No Quantity			0		0		2265167			0
S3	2016	2016	2016	2	0	2	Export	68	Bolivia (Plurinational State of)	BOL	76	Brazil	BRA								06	SUGAR,SUGR.PREPTNS,HONEY	1	No Quantity			0		0		246			0
S3	2016	2016	2016	2	0	2	Export	68	Bolivia (Plurinational State of)	BOL	76	Brazil	BRA								07	COFFEE,TEA,COCOA,SPICES	1	No Quantity			0		0		1489			0
S3	2016	2016	2016	2	0	2	Export	68	Bolivia (Plurinational State of)	BOL	76	Brazil	BRA								08	ANIMAL FEED STUFF	1	No Quantity			0		0		12186			0
S3	2016	2016	2016	2	0	2	Export	68	Bolivia (Plurinational State of)	BOL	76	Brazil	BRA								27	CRUDE FERTILIZER,MINERAL	1	No Quantity			0		0		13663406			0
S3	2016	2016	2016	2	0	2	Export	68	Bolivia (Plurinational State of)	BOL	76	Brazil	BRA								28	METALLIFEROUS ORE,SCRAP	1	No Quantity			0		0		2264463			0
S3	2016	2016	2016	2	0	2	Export	68	Bolivia (Plurinational State of)	BOL	76	Brazil	BRA								29	CRUDE ANIMAL,VEG.MATERL.	1	No Quantity			0		0		3979649			0
S3	2016	2016	2016	2	0	2	Export	68	Bolivia (Plurinational State of)	BOL	76	Brazil	BRA								52	INORGANIC CHEMICALS	1	No Quantity			0		0		2105463			0
S3	2016	2016	2016	2	0	2	Export	68	Bolivia (Plurinational State of)	BOL	76	Brazil	BRA								51	ORGANIC CHEMICALS	1	No Quantity			0		0		81910			0
S3	2016	2016	2016	2	0	2	Export	68	Bolivia (Plurinational State of)	BOL	76	Brazil	BRA								43	ANIMAL,VEG.FATS,OILS,NES	1	No Quantity			0		0		60			0
S3	2016	2016	2016	2	0	2	Export	68	Bolivia (Plurinational State of)	BOL	76	Brazil	BRA								33	PETROLEUM,PETROL.PRODUCT	1	No Quantity			0		0		2661392			0
S3	2016	2016	2016	2	0	2	Export	68	Bolivia (Plurinational State of)	BOL	76	Brazil	BRA								34	GAS,NATURAL,MANUFACTURED	1	No Quantity			0		0		1302987687			0
S3	2016	2016	2016	2	0	2	Export	68	Bolivia (Plurinational State of)	BOL	76	Brazil	BRA								42	FIXED VEG. FATS AND OILS	1	No Quantity			0		0		299			0
S3	2016	2016	2016	2	0	2	Export	68	Bolivia (Plurinational State of)	BOL	76	Brazil	BRA								63	CORK, WOOD MANUFACTURES	1	No Quantity			0		0		1424596			0
S3	2016	2016	2016	2	0	2	Export	68	Bolivia (Plurinational State of)	BOL	76	Brazil	BRA								62	RUBBER MANUFACTURES, NES	1	No Quantity			0		0		6015			0
S3	2016	2016	2016	2	0	2	Export	68	Bolivia (Plurinational State of)	BOL	76	Brazil	BRA								58	PLASTIC,NON-PRIMARY FORM	1	No Quantity			0		0		7281			0
S3	2016	2016	2016	2	0	2	Export	68	Bolivia (Plurinational State of)	BOL	76	Brazil	BRA								61	LEATHER, LEATHER GOODS	1	No Quantity			0		0		234901			0
S3	2016	2016	2016	2	0	2	Export	68	Bolivia (Plurinational State of)	BOL	76	Brazil	BRA								55	ESSENTL.OILS,PERFUME,ETC	1	No Quantity			0		0		43320			0
S3	2016	2016	2016	2	0	2	Export	68	Bolivia (Plurinational State of)	BOL	76	Brazil	BRA								53	DYES,COLOURING MATERIALS	1	No Quantity			0		0		543975			0
S3	2016	2016	2016	2	0	2	Export	68	Bolivia (Plurinational State of)	BOL	76	Brazil	BRA								57	PLASTICS IN PRIMARY FORM	1	No Quantity			0		0		1243326			0
S3	2016	2016	2016	2	0	2	Export	68	Bolivia (Plurinational State of)	BOL	76	Brazil	BRA								59	CHEMICAL MATERIALS NES	1	No Quantity			0		0		712			0
S3	2016	2016	2016	2	0	2	Export	68	Bolivia (Plurinational State of)	BOL	76	Brazil	BRA								74	GENERAL INDUSTL.MACH.NES	1	No Quantity			0		0		2136408			0
S3	2016	2016	2016	2	0	2	Export	68	Bolivia (Plurinational State of)	BOL	76	Brazil	BRA								71	POWER GENERATNG.MACHINES	1	No Quantity			0		0		1984857			0
S3	2016	2016	2016	2	0	2	Export	68	Bolivia (Plurinational State of)	BOL	76	Brazil	BRA								73	METALWORKING MACHINERY	1	No Quantity			0		0		15026			0
S3	2016	2016	2016	2	0	2	Export	68	Bolivia (Plurinational State of)	BOL	76	Brazil	BRA								72	SPECIAL.INDUST.MACHINERY	1	No Quantity			0		0		740803			0
S3	2016	2016	2016	2	0	2	Export	68	Bolivia (Plurinational State of)	BOL	76	Brazil	BRA								69	METALS MANUFACTURES,NES	1	No Quantity			0		0		2659728			0
S3	2016	2016	2016	2	0	2	Export	68	Bolivia (Plurinational State of)	BOL	76	Brazil	BRA								68	NON-FERROUS METALS	1	No Quantity			0		0		7487195			0
S3	2016	2016	2016	2	0	2	Export	68	Bolivia (Plurinational State of)	BOL	76	Brazil	BRA								67	IRON AND STEEL	1	No Quantity			0		0		21726			0
S3	2016	2016	2016	2	0	2	Export	68	Bolivia (Plurinational State of)	BOL	76	Brazil	BRA								64	PAPER,PAPERBOARD,ETC.	1	No Quantity			0		0		1089			0
S3	2016	2016	2016	2	0	2	Export	68	Bolivia (Plurinational State of)	BOL	76	Brazil	BRA								66	NON-METAL.MINERAL MANFCT	1	No Quantity			0		0		557480			0
S3	2016	2016	2016	2	0	2	Export	68	Bolivia (Plurinational State of)	BOL	76	Brazil	BRA								65	TEXTILE YARN,FABRIC,ETC.	1	No Quantity			0		0		709295			0
S3	2016	2016	2016	2	0	2	Export	68	Bolivia (Plurinational State of)	BOL	76	Brazil	BRA								77	ELEC MCH APPAR,PARTS,NES	1	No Quantity			0		0		50154			0
S3	2016	2016	2016	2	0	2	Export	68	Bolivia (Plurinational State of)	BOL	76	Brazil	BRA								78	ROAD VEHICLES	1	No Quantity			0		0		1625563			0
S3	2016	2016	2016	2	0	2	Export	68	Bolivia (Plurinational State of)	BOL	76	Brazil	BRA								76	TELECOMM.SOUND EQUIP ETC	1	No Quantity			0		0		18862			0
S3	2016	2016	2016	2	0	2	Export	68	Bolivia (Plurinational State of)	BOL	76	Brazil	BRA								81	PREFAB BUILDGS,FTTNG ETC	1	No Quantity			0		0		16823			0
S3	2016	2016	2016	2	0	2	Export	68	Bolivia (Plurinational State of)	BOL	76	Brazil	BRA								79	OTHR.TRANSPORT EQUIPMENT	1	No Quantity			0		0		34322			0
S3	2016	2016	2016	2	0	2	Export	68	Bolivia (Plurinational State of)	BOL	76	Brazil	BRA								87	SCIENTIFIC EQUIPMENT NES	1	No Quantity			0		0		125794			0
S3	2016	2016	2016	2	0	2	Export	68	Bolivia (Plurinational State of)	BOL	76	Brazil	BRA								85	FOOTWEAR	1	No Quantity			0		0		17			0
S3	2016	2016	2016	2	0	2	Export	68	Bolivia (Plurinational State of)	BOL	76	Brazil	BRA								82	FURNITURE,BEDDING,ETC.	1	No Quantity			0		0		183			0
S3	2016	2016	2016	2	0	2	Export	68	Bolivia (Plurinational State of)	BOL	76	Brazil	BRA								83	TRAVEL GOODS,HANDBGS ETC	1	No Quantity			0		0		10			0
S3	2016	2016	2016	2	0	2	Export	68	Bolivia (Plurinational State of)	BOL	76	Brazil	BRA								93	SPEC.TRANSACT.NOT CLASSD	1	No Quantity			0		0		93928			0
S3	2016	2016	2016	2	0	2	Export	68	Bolivia (Plurinational State of)	BOL	76	Brazil	BRA								89	MISC MANUFCTRD GOODS NES	1	No Quantity			0		0		1109625			0
S3	2016	2016	2016	2	0	2	Export	68	Bolivia (Plurinational State of)	BOL	84	Belize	BLZ								89	MISC MANUFCTRD GOODS NES	1	No Quantity			0		0		1436			0
S3	2016	2016	2016	2	0	2	Export	68	Bolivia (Plurinational State of)	BOL	84	Belize	BLZ								84	CLOTHING AND ACCESSORIES	1	No Quantity			0		0		609			0
S3	2016	2016	2016	2	0	2	Export	68	Bolivia (Plurinational State of)	BOL	84	Belize	BLZ								85	FOOTWEAR	1	No Quantity			0		0		447			0
S3	2016	2016	2016	2	0	2	Export	68	Bolivia (Plurinational State of)	BOL	84	Belize	BLZ								77	ELEC MCH APPAR,PARTS,NES	1	No Quantity			0		0		799			0
S3	2016	2016	2016	2	0	2	Export	68	Bolivia (Plurinational State of)	BOL	84	Belize	BLZ								65	TEXTILE YARN,FABRIC,ETC.	1	No Quantity			0		0		5225			0
S3	2016	2016	2016	2	0	2	Export	68	Bolivia (Plurinational State of)	BOL	84	Belize	BLZ								69	METALS MANUFACTURES,NES	1	No Quantity			0		0		52			0
S3	2016	2016	2016	2	0	2	Export	68	Bolivia (Plurinational State of)	BOL	84	Belize	BLZ								72	SPECIAL.INDUST.MACHINERY	1	No Quantity			0		0		178			0
S3	2016	2016	2016	2	0	2	Export	68	Bolivia (Plurinational State of)	BOL	84	Belize	BLZ								74	GENERAL INDUSTL.MACH.NES	1	No Quantity			0		0		1060			0
S3	2016	2016	2016	2	0	2	Export	68	Bolivia (Plurinational State of)	BOL	84	Belize	BLZ								53	DYES,COLOURING MATERIALS	1	No Quantity			0		0		237			0
S3	2016	2016	2016	2	0	2	Export	68	Bolivia (Plurinational State of)	BOL	84	Belize	BLZ								54	MEDICINAL,PHARM.PRODUCTS	1	No Quantity			0		0		15728			0
S3	2016	2016	2016	2	0	2	Export	68	Bolivia (Plurinational State of)	BOL	100	Bulgaria	BGR								04	CEREALS,CEREAL PREPRTNS.	1	No Quantity			0		0		15632			0
S3	2016	2016	2016	2	0	2	Export	68	Bolivia (Plurinational State of)	BOL	100	Bulgaria	BGR								05	VEGETABLES AND FRUIT	1	No Quantity			0		0		108000			0
S3	2016	2016	2016	2	0	2	Export	68	Bolivia (Plurinational State of)	BOL	100	Bulgaria	BGR								93	SPEC.TRANSACT.NOT CLASSD	1	No Quantity			0		0		350			0
S3	2016	2016	2016	2	0	2	Export	68	Bolivia (Plurinational State of)	BOL	104	Myanmar	MMR								93	SPEC.TRANSACT.NOT CLASSD	1	No Quantity			0		0		4000			0
S3	2016	2016	2016	2	0	2	Export	68	Bolivia (Plurinational State of)	BOL	104	Myanmar	MMR								08	ANIMAL FEED STUFF	1	No Quantity			0		0		2357009			0
S3	2016	2016	2016	2	0	2	Export	68	Bolivia (Plurinational State of)	BOL	120	Cameroon	CMR								74	GENERAL INDUSTL.MACH.NES	1	No Quantity			0		0		35781			0
S3	2016	2016	2016	2	0	2	Export	68	Bolivia (Plurinational State of)	BOL	120	Cameroon	CMR								67	IRON AND STEEL	1	No Quantity			0		0		2399			0
S3	2016	2016	2016	2	0	2	Export	68	Bolivia (Plurinational State of)	BOL	124	Canada	CAN								68	NON-FERROUS METALS	1	No Quantity			0		0		3880829			0
S3	2016	2016	2016	2	0	2	Export	68	Bolivia (Plurinational State of)	BOL	124	Canada	CAN								64	PAPER,PAPERBOARD,ETC.	1	No Quantity			0		0		1008			0
S3	2016	2016	2016	2	0	2	Export	60	Bermuda	BMU	124	Canada	CAN								67	IRON AND STEEL	1	No Quantity							25			0
S3	2016	2016	2016	2	0	2	Export	60	Bermuda	BMU	124	Canada	CAN								66	NON-METAL.MINERAL MANFCT	1	No Quantity							170			0
S3	2016	2016	2016	2	0	2	Export	60	Bermuda	BMU	124	Canada	CAN								65	TEXTILE YARN,FABRIC,ETC.	1	No Quantity							420			0
S3	2016	2016	2016	2	0	2	Export	68	Bolivia (Plurinational State of)	BOL	124	Canada	CAN								65	TEXTILE YARN,FABRIC,ETC.	1	No Quantity			0		0		179422			0
S3	2016	2016	2016	2	0	2	Export	68	Bolivia (Plurinational State of)	BOL	124	Canada	CAN								66	NON-METAL.MINERAL MANFCT	1	No Quantity			0		0		21831			0
S3	2016	2016	2016	2	0	2	Export	68	Bolivia (Plurinational State of)	BOL	124	Canada	CAN								74	GENERAL INDUSTL.MACH.NES	1	No Quantity			0		0		27000			0
S3	2016	2016	2016	2	0	2	Export	60	Bermuda	BMU	124	Canada	CAN								71	POWER GENERATNG.MACHINES	1	No Quantity							50			0
S3	2016	2016	2016	2	0	2	Export	60	Bermuda	BMU	124	Canada	CAN								69	METALS MANUFACTURES,NES	1	No Quantity							6413			0
S3	2016	2016	2016	2	0	2	Export	68	Bolivia (Plurinational State of)	BOL	124	Canada	CAN								71	POWER GENERATNG.MACHINES	1	No Quantity			0		0		500			0
S3	2016	2016	2016	2	0	2	Export	68	Bolivia (Plurinational State of)	BOL	124	Canada	CAN								69	METALS MANUFACTURES,NES	1	No Quantity			0		0		10070			0
S3	2016	2016	2016	2	0	2	Export	68	Bolivia (Plurinational State of)	BOL	124	Canada	CAN								77	ELEC MCH APPAR,PARTS,NES	1	No Quantity			0		0		8850			0
S3	2016	2016	2016	2	0	2	Export	60	Bermuda	BMU	124	Canada	CAN								76	TELECOMM.SOUND EQUIP ETC	1	No Quantity							2405			0
S3	2016	2016	2016	2	0	2	Export	60	Bermuda	BMU	124	Canada	CAN								75	OFFICE MACHINES,ADP MACH	1	No Quantity							30050			0
S3	2016	2016	2016	2	0	2	Export	60	Bermuda	BMU	124	Canada	CAN								74	GENERAL INDUSTL.MACH.NES	1	No Quantity							4895			0
S3	2016	2016	2016	2	0	2	Export	68	Bolivia (Plurinational State of)	BOL	124	Canada	CAN								79	OTHR.TRANSPORT EQUIPMENT	1	No Quantity			0		0		50980			0
S3	2016	2016	2016	2	0	2	Export	60	Bermuda	BMU	124	Canada	CAN								73	METALWORKING MACHINERY	1	No Quantity							445			0
S3	2016	2016	2016	2	0	2	Export	60	Bermuda	BMU	124	Canada	CAN								77	ELEC MCH APPAR,PARTS,NES	1	No Quantity							636			0
S3	2016	2016	2016	2	0	2	Export	68	Bolivia (Plurinational State of)	BOL	124	Canada	CAN								76	TELECOMM.SOUND EQUIP ETC	1	No Quantity			0		0		2000			0
S3	2016	2016	2016	2	0	2	Export	60	Bermuda	BMU	124	Canada	CAN								87	SCIENTIFIC EQUIPMENT NES	1	No Quantity							29070			0
S3	2016	2016	2016	2	0	2	Export	68	Bolivia (Plurinational State of)	BOL	124	Canada	CAN								87	SCIENTIFIC EQUIPMENT NES	1	No Quantity			0		0		64315			0
S3	2016	2016	2016	2	0	2	Export	68	Bolivia (Plurinational State of)	BOL	124	Canada	CAN								84	CLOTHING AND ACCESSORIES	1	No Quantity			0		0		106361			0
S3	2016	2016	2016	2	0	2	Export	68	Bolivia (Plurinational State of)	BOL	124	Canada	CAN								07	COFFEE,TEA,COCOA,SPICES	1	No Quantity			0		0		284691			0
S3	2016	2016	2016	2	0	2	Export	60	Bermuda	BMU	124	Canada	CAN								05	VEGETABLES AND FRUIT	1	No Quantity							688			0
S3	2016	2016	2016	2	0	2	Export	68	Bolivia (Plurinational State of)	BOL	124	Canada	CAN								05	VEGETABLES AND FRUIT	1	No Quantity			0		0		2725465			0
S3	2016	2016	2016	2	0	2	Export	68	Bolivia (Plurinational State of)	BOL	124	Canada	CAN								04	CEREALS,CEREAL PREPRTNS.	1	No Quantity			0		0		7315310			0
S3	2016	2016	2016	2	0	2	Export	68	Bolivia (Plurinational State of)	BOL	124	Canada	CAN								11	BEVERAGES	1	No Quantity			0		0		7033			0
S3	2016	2016	2016	2	0	2	Export	60	Bermuda	BMU	124	Canada	CAN								11	BEVERAGES	1	No Quantity							119758			0
S3	2016	2016	2016	2	0	2	Export	68	Bolivia (Plurinational State of)	BOL	124	Canada	CAN								09	MISC.EDIBLE PRODUCTS ETC	1	No Quantity			0		0		3727956			0
S3	2016	2016	2016	2	0	2	Export	68	Bolivia (Plurinational State of)	BOL	124	Canada	CAN								22	OIL SEED,OLEAGINUS FRUIT	1	No Quantity			0		0		402376			0
S3	2016	2016	2016	2	0	2	Export	60	Bermuda	BMU	124	Canada	CAN								12	TOBACCO,TOBACCO MANUFACT	1	No Quantity							13112			0
S3	2016	2016	2016	2	0	2	Export	68	Bolivia (Plurinational State of)	BOL	124	Canada	CAN								24	CORK AND WOOD	1	No Quantity			0		0		183426			0
S3	2016	2016	2016	2	0	2	Export	60	Bermuda	BMU	124	Canada	CAN								58	PLASTIC,NON-PRIMARY FORM	1	No Quantity							12			0
S3	2016	2016	2016	2	0	2	Export	60	Bermuda	BMU	124	Canada	CAN								62	RUBBER MANUFACTURES, NES	1	No Quantity							38			0
S3	2016	2016	2016	2	0	2	Export	68	Bolivia (Plurinational State of)	BOL	124	Canada	CAN								63	CORK, WOOD MANUFACTURES	1	No Quantity			0		0		76780			0
S3	2016	2016	2016	2	0	2	Export	68	Bolivia (Plurinational State of)	BOL	124	Canada	CAN								33	PETROLEUM,PETROL.PRODUCT	1	No Quantity			0		0		5885			0
S3	2016	2016	2016	2	0	2	Export	68	Bolivia (Plurinational State of)	BOL	124	Canada	CAN								52	INORGANIC CHEMICALS	1	No Quantity			0		0		38878			0
S3	2016	2016	2016	2	0	2	Export	60	Bermuda	BMU	124	Canada	CAN								27	CRUDE FERTILIZER,MINERAL	1	No Quantity							3			0
S3	2016	2016	2016	2	0	2	Export	68	Bolivia (Plurinational State of)	BOL	124	Canada	CAN								28	METALLIFEROUS ORE,SCRAP	1	No Quantity			0		0		86150773			0
S3	2016	2016	2016	2	0	2	Export	68	Bolivia (Plurinational State of)	BOL	124	Canada	CAN								27	CRUDE FERTILIZER,MINERAL	1	No Quantity			0		0		612423			0
S3	2016	2016	2016	2	0	2	Export	68	Bolivia (Plurinational State of)	BOL	124	Canada	CAN								93	SPEC.TRANSACT.NOT CLASSD	1	No Quantity			0		0		6115			0
S3	2016	2016	2016	2	0	2	Export	68	Bolivia (Plurinational State of)	BOL	124	Canada	CAN								89	MISC MANUFCTRD GOODS NES	1	No Quantity			0		0		478925			0
S3	2016	2016	2016	2	0	2	Export	60	Bermuda	BMU	124	Canada	CAN								89	MISC MANUFCTRD GOODS NES	1	No Quantity							11418			0
S3	2016	2016	2016	2	0	2	Export	68	Bolivia (Plurinational State of)	BOL	124	Canada	CAN								97	GOLD,NONMONTRY EXCL ORES	1	No Quantity			0		0		2435102			0
S3	2016	2016	2016	2	0	2	Export	60	Bermuda	BMU	124	Canada	CAN								88	PHOTO.APPARAT.NES;CLOCKS	1	No Quantity							1431			0
S3	2016	2016	2016	2	0	2	Export	68	Bolivia (Plurinational State of)	BOL	144	Sri Lanka	LKA								61	LEATHER, LEATHER GOODS	1	No Quantity			0		0		123092			0
S3	2016	2016	2016	2	0	2	Export	68	Bolivia (Plurinational State of)	BOL	144	Sri Lanka	LKA								05	VEGETABLES AND FRUIT	1	No Quantity			0		0		12300			0
S3	2016	2016	2016	2	0	2	Export	68	Bolivia (Plurinational State of)	BOL	152	Chile	CHL								05	VEGETABLES AND FRUIT	1	No Quantity			0		0		4040001			0
S3	2016	2016	2016	2	0	2	Export	68	Bolivia (Plurinational State of)	BOL	152	Chile	CHL								04	CEREALS,CEREAL PREPRTNS.	1	No Quantity			0		0		1346851			0
S3	2016	2016	2016	2	0	2	Export	68	Bolivia (Plurinational State of)	BOL	152	Chile	CHL								06	SUGAR,SUGR.PREPTNS,HONEY	1	No Quantity			0		0		19660			0
S3	2016	2016	2016	2	0	2	Export	68	Bolivia (Plurinational State of)	BOL	152	Chile	CHL								07	COFFEE,TEA,COCOA,SPICES	1	No Quantity			0		0		184905			0
S3	2016	2016	2016	2	0	2	Export	68	Bolivia (Plurinational State of)	BOL	152	Chile	CHL								08	ANIMAL FEED STUFF	1	No Quantity			0		0		27346474			0
S3	2016	2016	2016	2	0	2	Export	68	Bolivia (Plurinational State of)	BOL	152	Chile	CHL								24	CORK AND WOOD	1	No Quantity			0		0		1573769			0
S3	2016	2016	2016	2	0	2	Export	68	Bolivia (Plurinational State of)	BOL	152	Chile	CHL								12	TOBACCO,TOBACCO MANUFACT	1	No Quantity			0		0		31434			0
S3	2016	2016	2016	2	0	2	Export	68	Bolivia (Plurinational State of)	BOL	152	Chile	CHL								23	CRUDE RUBBER	1	No Quantity			0		0		17518			0
S3	2016	2016	2016	2	0	2	Export	68	Bolivia (Plurinational State of)	BOL	152	Chile	CHL								22	OIL SEED,OLEAGINUS FRUIT	1	No Quantity			0		0		4103231			0
S3	2016	2016	2016	2	0	2	Export	68	Bolivia (Plurinational State of)	BOL	152	Chile	CHL								09	MISC.EDIBLE PRODUCTS ETC	1	No Quantity			0		0		2230908			0
S3	2016	2016	2016	2	0	2	Export	68	Bolivia (Plurinational State of)	BOL	152	Chile	CHL								11	BEVERAGES	1	No Quantity			0		0		2999295			0
S3	2016	2016	2016	2	0	2	Export	68	Bolivia (Plurinational State of)	BOL	152	Chile	CHL								61	LEATHER, LEATHER GOODS	1	No Quantity			0		0		1326333			0
S3	2016	2016	2016	2	0	2	Export	68	Bolivia (Plurinational State of)	BOL	152	Chile	CHL								58	PLASTIC,NON-PRIMARY FORM	1	No Quantity			0		0		10			0
S3	2016	2016	2016	2	0	2	Export	68	Bolivia (Plurinational State of)	BOL	152	Chile	CHL								63	CORK, WOOD MANUFACTURES	1	No Quantity			0		0		1283233			0
S3	2016	2016	2016	2	0	2	Export	68	Bolivia (Plurinational State of)	BOL	152	Chile	CHL								62	RUBBER MANUFACTURES, NES	1	No Quantity			0		0		8149			0
S3	2016	2016	2016	2	0	2	Export	68	Bolivia (Plurinational State of)	BOL	152	Chile	CHL								57	PLASTICS IN PRIMARY FORM	1	No Quantity			0		0		220317			0
S3	2016	2016	2016	2	0	2	Export	68	Bolivia (Plurinational State of)	BOL	152	Chile	CHL								59	CHEMICAL MATERIALS NES	1	No Quantity			0		0		2743512			0
S3	2016	2016	2016	2	0	2	Export	68	Bolivia (Plurinational State of)	BOL	152	Chile	CHL								53	DYES,COLOURING MATERIALS	1	No Quantity			0		0		33672			0
S3	2016	2016	2016	2	0	2	Export	68	Bolivia (Plurinational State of)	BOL	152	Chile	CHL								55	ESSENTL.OILS,PERFUME,ETC	1	No Quantity			0		0		294601			0
S3	2016	2016	2016	2	0	2	Export	68	Bolivia (Plurinational State of)	BOL	152	Chile	CHL								27	CRUDE FERTILIZER,MINERAL	1	No Quantity			0		0		309328			0
S3	2016	2016	2016	2	0	2	Export	68	Bolivia (Plurinational State of)	BOL	152	Chile	CHL								28	METALLIFEROUS ORE,SCRAP	1	No Quantity			0		0		4623311			0
S3	2016	2016	2016	2	0	2	Export	68	Bolivia (Plurinational State of)	BOL	152	Chile	CHL								29	CRUDE ANIMAL,VEG.MATERL.	1	No Quantity			0		0		387151			0
S3	2016	2016	2016	2	0	2	Export	68	Bolivia (Plurinational State of)	BOL	152	Chile	CHL								52	INORGANIC CHEMICALS	1	No Quantity			0		0		414685			0
S3	2016	2016	2016	2	0	2	Export	68	Bolivia (Plurinational State of)	BOL	152	Chile	CHL								43	ANIMAL,VEG.FATS,OILS,NES	1	No Quantity			0		0		231068			0
S3	2016	2016	2016	2	0	2	Export	68	Bolivia (Plurinational State of)	BOL	152	Chile	CHL								51	ORGANIC CHEMICALS	1	No Quantity			0		0		6165170			0
S3	2016	2016	2016	2	0	2	Export	68	Bolivia (Plurinational State of)	BOL	152	Chile	CHL								33	PETROLEUM,PETROL.PRODUCT	1	No Quantity			0		0		1079357			0
S3	2016	2016	2016	2	0	2	Export	68	Bolivia (Plurinational State of)	BOL	152	Chile	CHL								42	FIXED VEG. FATS AND OILS	1	No Quantity			0		0		10656786			0
S3	2016	2016	2016	2	0	2	Export	68	Bolivia (Plurinational State of)	BOL	152	Chile	CHL								84	CLOTHING AND ACCESSORIES	1	No Quantity			0		0		1172876			0
S3	2016	2016	2016	2	0	2	Export	68	Bolivia (Plurinational State of)	BOL	152	Chile	CHL								83	TRAVEL GOODS,HANDBGS ETC	1	No Quantity			0		0		96563			0
S3	2016	2016	2016	2	0	2	Export	68	Bolivia (Plurinational State of)	BOL	152	Chile	CHL								82	FURNITURE,BEDDING,ETC.	1	No Quantity			0		0		29167			0
S3	2016	2016	2016	2	0	2	Export	68	Bolivia (Plurinational State of)	BOL	152	Chile	CHL								87	SCIENTIFIC EQUIPMENT NES	1	No Quantity			0		0		450835			0
S3	2016	2016	2016	2	0	2	Export	68	Bolivia (Plurinational State of)	BOL	152	Chile	CHL								88	PHOTO.APPARAT.NES;CLOCKS	1	No Quantity			0		0		2447			0
S3	2016	2016	2016	2	0	2	Export	68	Bolivia (Plurinational State of)	BOL	152	Chile	CHL								85	FOOTWEAR	1	No Quantity			0		0		127389			0
S3	2016	2016	2016	2	0	2	Export	68	Bolivia (Plurinational State of)	BOL	152	Chile	CHL								76	TELECOMM.SOUND EQUIP ETC	1	No Quantity			0		0		27365			0
S3	2016	2016	2016	2	0	2	Export	68	Bolivia (Plurinational State of)	BOL	152	Chile	CHL								78	ROAD VEHICLES	1	No Quantity			0		0		842294			0
S3	2016	2016	2016	2	0	2	Export	68	Bolivia (Plurinational State of)	BOL	152	Chile	CHL								79	OTHR.TRANSPORT EQUIPMENT	1	No Quantity			0		0		240250			0
S3	2016	2016	2016	2	0	2	Export	68	Bolivia (Plurinational State of)	BOL	152	Chile	CHL								81	PREFAB BUILDGS,FTTNG ETC	1	No Quantity			0		0		96280			0
S3	2016	2016	2016	2	0	2	Export	68	Bolivia (Plurinational State of)	BOL	152	Chile	CHL								75	OFFICE MACHINES,ADP MACH	1	No Quantity			0		0		4589			0
S3	2016	2016	2016	2	0	2	Export	68	Bolivia (Plurinational State of)	BOL	152	Chile	CHL								77	ELEC MCH APPAR,PARTS,NES	1	No Quantity			0		0		594293			0
S3	2016	2016	2016	2	0	2	Export	68	Bolivia (Plurinational State of)	BOL	152	Chile	CHL								69	METALS MANUFACTURES,NES	1	No Quantity			0		0		402543			0
S3	2016	2016	2016	2	0	2	Export	68	Bolivia (Plurinational State of)	BOL	152	Chile	CHL								72	SPECIAL.INDUST.MACHINERY	1	No Quantity			0		0		2303146			0
S3	2016	2016	2016	2	0	2	Export	68	Bolivia (Plurinational State of)	BOL	152	Chile	CHL								71	POWER GENERATNG.MACHINES	1	No Quantity			0		0		107973			0
S3	2016	2016	2016	2	0	2	Export	68	Bolivia (Plurinational State of)	BOL	152	Chile	CHL								73	METALWORKING MACHINERY	1	No Quantity			0		0		1572			0
S3	2016	2016	2016	2	0	2	Export	68	Bolivia (Plurinational State of)	BOL	152	Chile	CHL								74	GENERAL INDUSTL.MACH.NES	1	No Quantity			0		0		3803325			0
S3	2016	2016	2016	2	0	2	Export	68	Bolivia (Plurinational State of)	BOL	152	Chile	CHL								66	NON-METAL.MINERAL MANFCT	1	No Quantity			0		0		585562			0
S3	2016	2016	2016	2	0	2	Export	68	Bolivia (Plurinational State of)	BOL	152	Chile	CHL								65	TEXTILE YARN,FABRIC,ETC.	1	No Quantity			0		0		336080			0
S3	2016	2016	2016	2	0	2	Export	68	Bolivia (Plurinational State of)	BOL	152	Chile	CHL								64	PAPER,PAPERBOARD,ETC.	1	No Quantity			0		0		675421			0
S3	2016	2016	2016	2	0	2	Export	68	Bolivia (Plurinational State of)	BOL	152	Chile	CHL								68	NON-FERROUS METALS	1	No Quantity			0		0		1822239			0
S3	2016	2016	2016	2	0	2	Export	68	Bolivia (Plurinational State of)	BOL	152	Chile	CHL								67	IRON AND STEEL	1	No Quantity			0		0		78767			0
S3	2016	2016	2016	2	0	2	Export	68	Bolivia (Plurinational State of)	BOL	152	Chile	CHL								89	MISC MANUFCTRD GOODS NES	1	No Quantity			0		0		747835			0
S3	2016	2016	2016	2	0	2	Export	68	Bolivia (Plurinational State of)	BOL	152	Chile	CHL								93	SPEC.TRANSACT.NOT CLASSD	1	No Quantity			0		0		32769			0
S3	2016	2016	2016	2	0	2	Export	68	Bolivia (Plurinational State of)	BOL	156	China	CHN								93	SPEC.TRANSACT.NOT CLASSD	1	No Quantity			0		0		750			0
S3	2016	2016	2016	2	0	2	Export	60	Bermuda	BMU	156	China	CHN								89	MISC MANUFCTRD GOODS NES	1	No Quantity							750			0
S3	2016	2016	2016	2	0	2	Export	68	Bolivia (Plurinational State of)	BOL	156	China	CHN								68	NON-FERROUS METALS	1	No Quantity			0		0		77721485			0
S3	2016	2016	2016	2	0	2	Export	60	Bermuda	BMU	156	China	CHN								65	TEXTILE YARN,FABRIC,ETC.	1	No Quantity							2779			0
S3	2016	2016	2016	2	0	2	Export	60	Bermuda	BMU	156	China	CHN								66	NON-METAL.MINERAL MANFCT	1	No Quantity							1072			0
S3	2016	2016	2016	2	0	2	Export	68	Bolivia (Plurinational State of)	BOL	156	China	CHN								65	TEXTILE YARN,FABRIC,ETC.	1	No Quantity			0		0		13318			0
S3	2016	2016	2016	2	0	2	Export	68	Bolivia (Plurinational State of)	BOL	156	China	CHN								66	NON-METAL.MINERAL MANFCT	1	No Quantity			0		0		231082			0
S3	2016	2016	2016	2	0	2	Export	68	Bolivia (Plurinational State of)	BOL	156	China	CHN								74	GENERAL INDUSTL.MACH.NES	1	No Quantity			0		0		70			0
S3	2016	2016	2016	2	0	2	Export	68	Bolivia (Plurinational State of)	BOL	156	China	CHN								69	METALS MANUFACTURES,NES	1	No Quantity			0		0		10			0
S3	2016	2016	2016	2	0	2	Export	68	Bolivia (Plurinational State of)	BOL	156	China	CHN								77	ELEC MCH APPAR,PARTS,NES	1	No Quantity			0		0		60962			0
S3	2016	2016	2016	2	0	2	Export	68	Bolivia (Plurinational State of)	BOL	156	China	CHN								75	OFFICE MACHINES,ADP MACH	1	No Quantity			0		0		5610			0
S3	2016	2016	2016	2	0	2	Export	60	Bermuda	BMU	156	China	CHN								75	OFFICE MACHINES,ADP MACH	1	No Quantity							500			0
S3	2016	2016	2016	2	0	2	Export	60	Bermuda	BMU	156	China	CHN								76	TELECOMM.SOUND EQUIP ETC	1	No Quantity							3986			0
S3	2016	2016	2016	2	0	2	Export	60	Bermuda	BMU	156	China	CHN								77	ELEC MCH APPAR,PARTS,NES	1	No Quantity							300			0
S3	2016	2016	2016	2	0	2	Export	68	Bolivia (Plurinational State of)	BOL	156	China	CHN								78	ROAD VEHICLES	1	No Quantity			0		0		38560			0
S3	2016	2016	2016	2	0	2	Export	68	Bolivia (Plurinational State of)	BOL	156	China	CHN								76	TELECOMM.SOUND EQUIP ETC	1	No Quantity			0		0		112075			0
S3	2016	2016	2016	2	0	2	Export	68	Bolivia (Plurinational State of)	BOL	156	China	CHN								87	SCIENTIFIC EQUIPMENT NES	1	No Quantity			0		0		719105			0
S3	2016	2016	2016	2	0	2	Export	68	Bolivia (Plurinational State of)	BOL	156	China	CHN								83	TRAVEL GOODS,HANDBGS ETC	1	No Quantity			0		0		5632			0
S3	2016	2016	2016	2	0	2	Export	68	Bolivia (Plurinational State of)	BOL	156	China	CHN								43	ANIMAL,VEG.FATS,OILS,NES	1	No Quantity			0		0		9962			0
S3	2016	2016	2016	2	0	2	Export	68	Bolivia (Plurinational State of)	BOL	156	China	CHN								52	INORGANIC CHEMICALS	1	No Quantity			0		0		4469676			0
S3	2016	2016	2016	2	0	2	Export	68	Bolivia (Plurinational State of)	BOL	156	China	CHN								28	METALLIFEROUS ORE,SCRAP	1	No Quantity			0		0		380227753			0
S3	2016	2016	2016	2	0	2	Export	68	Bolivia (Plurinational State of)	BOL	156	China	CHN								27	CRUDE FERTILIZER,MINERAL	1	No Quantity			0		0		9662825			0
S3	2016	2016	2016	2	0	2	Export	60	Bermuda	BMU	156	China	CHN								55	ESSENTL.OILS,PERFUME,ETC	1	No Quantity							118			0
S3	2016	2016	2016	2	0	2	Export	68	Bolivia (Plurinational State of)	BOL	156	China	CHN								54	MEDICINAL,PHARM.PRODUCTS	1	No Quantity			0		0		13003			0
S3	2016	2016	2016	2	0	2	Export	68	Bolivia (Plurinational State of)	BOL	156	China	CHN								57	PLASTICS IN PRIMARY FORM	1	No Quantity			0		0		29094			0
S3	2016	2016	2016	2	0	2	Export	68	Bolivia (Plurinational State of)	BOL	156	China	CHN								56	FERTILIZER,EXCEPT GRP272	1	No Quantity			0		0		10			0
S3	2016	2016	2016	2	0	2	Export	68	Bolivia (Plurinational State of)	BOL	156	China	CHN								63	CORK, WOOD MANUFACTURES	1	No Quantity			0		0		585579			0
S3	2016	2016	2016	2	0	2	Export	68	Bolivia (Plurinational State of)	BOL	156	China	CHN								61	LEATHER, LEATHER GOODS	1	No Quantity			0		0		1157002			0
S3	2016	2016	2016	2	0	2	Export	68	Bolivia (Plurinational State of)	BOL	156	China	CHN								22	OIL SEED,OLEAGINUS FRUIT	1	No Quantity			0		0		12439			0
S3	2016	2016	2016	2	0	2	Export	68	Bolivia (Plurinational State of)	BOL	156	China	CHN								26	TEXTILE FIBRES	1	No Quantity			0		0		500072			0
S3	2016	2016	2016	2	0	2	Export	68	Bolivia (Plurinational State of)	BOL	156	China	CHN								12	TOBACCO,TOBACCO MANUFACT	1	No Quantity			0		0		1650			0
S3	2016	2016	2016	2	0	2	Export	68	Bolivia (Plurinational State of)	BOL	156	China	CHN								24	CORK AND WOOD	1	No Quantity			0		0		4227928			0
S3	2016	2016	2016	2	0	2	Export	68	Bolivia (Plurinational State of)	BOL	156	China	CHN								04	CEREALS,CEREAL PREPRTNS.	1	No Quantity			0		0		126171			0
S3	2016	2016	2016	2	0	2	Export	68	Bolivia (Plurinational State of)	BOL	156	China	CHN								05	VEGETABLES AND FRUIT	1	No Quantity			0		0		1800			0
S3	2016	2016	2016	2	0	2	Export	68	Bolivia (Plurinational State of)	BOL	170	Colombia	COL								05	VEGETABLES AND FRUIT	1	No Quantity			0		0		6230143			0
S3	2016	2016	2016	2	0	2	Export	68	Bolivia (Plurinational State of)	BOL	170	Colombia	COL								04	CEREALS,CEREAL PREPRTNS.	1	No Quantity			0		0		893247			0
S3	2016	2016	2016	2	0	2	Export	68	Bolivia (Plurinational State of)	BOL	170	Colombia	COL								08	ANIMAL FEED STUFF	1	No Quantity			0		0		326536855			0
S3	2016	2016	2016	2	0	2	Export	68	Bolivia (Plurinational State of)	BOL	170	Colombia	COL								07	COFFEE,TEA,COCOA,SPICES	1	No Quantity			0		0		14877			0
S3	2016	2016	2016	2	0	2	Export	68	Bolivia (Plurinational State of)	BOL	170	Colombia	COL								06	SUGAR,SUGR.PREPTNS,HONEY	1	No Quantity			0		0		13155906			0
S3	2016	2016	2016	2	0	2	Export	68	Bolivia (Plurinational State of)	BOL	170	Colombia	COL								02	DAIRY PRODUCTS,BIRD EGGS	1	No Quantity			0		0		12842952			0
S3	2016	2016	2016	2	0	2	Export	68	Bolivia (Plurinational State of)	BOL	170	Colombia	COL								22	OIL SEED,OLEAGINUS FRUIT	1	No Quantity			0		0		14698052			0
S3	2016	2016	2016	2	0	2	Export	68	Bolivia (Plurinational State of)	BOL	170	Colombia	COL								11	BEVERAGES	1	No Quantity			0		0		9157			0
S3	2016	2016	2016	2	0	2	Export	68	Bolivia (Plurinational State of)	BOL	170	Colombia	COL								09	MISC.EDIBLE PRODUCTS ETC	1	No Quantity			0		0		2876440			0
S3	2016	2016	2016	2	0	2	Export	68	Bolivia (Plurinational State of)	BOL	170	Colombia	COL								61	LEATHER, LEATHER GOODS	1	No Quantity			0		0		407			0
S3	2016	2016	2016	2	0	2	Export	68	Bolivia (Plurinational State of)	BOL	170	Colombia	COL								63	CORK, WOOD MANUFACTURES	1	No Quantity			0		0		881			0
S3	2016	2016	2016	2	0	2	Export	68	Bolivia (Plurinational State of)	BOL	170	Colombia	COL								62	RUBBER MANUFACTURES, NES	1	No Quantity			0		0		8655			0
S3	2016	2016	2016	2	0	2	Export	68	Bolivia (Plurinational State of)	BOL	170	Colombia	COL								55	ESSENTL.OILS,PERFUME,ETC	1	No Quantity			0		0		122486			0
S3	2016	2016	2016	2	0	2	Export	68	Bolivia (Plurinational State of)	BOL	170	Colombia	COL								27	CRUDE FERTILIZER,MINERAL	1	No Quantity			0		0		1632952			0
S3	2016	2016	2016	2	0	2	Export	68	Bolivia (Plurinational State of)	BOL	170	Colombia	COL								29	CRUDE ANIMAL,VEG.MATERL.	1	No Quantity			0		0		275306			0
S3	2016	2016	2016	2	0	2	Export	68	Bolivia (Plurinational State of)	BOL	170	Colombia	COL								52	INORGANIC CHEMICALS	1	No Quantity			0		0		390259			0
S3	2016	2016	2016	2	0	2	Export	68	Bolivia (Plurinational State of)	BOL	170	Colombia	COL								51	ORGANIC CHEMICALS	1	No Quantity			0		0		17335014			0
S3	2016	2016	2016	2	0	2	Export	68	Bolivia (Plurinational State of)	BOL	170	Colombia	COL								42	FIXED VEG. FATS AND OILS	1	No Quantity			0		0		218640012			0
S3	2016	2016	2016	2	0	2	Export	68	Bolivia (Plurinational State of)	BOL	170	Colombia	COL								33	PETROLEUM,PETROL.PRODUCT	1	No Quantity			0		0		2500123			0
S3	2016	2016	2016	2	0	2	Export	68	Bolivia (Plurinational State of)	BOL	170	Colombia	COL								83	TRAVEL GOODS,HANDBGS ETC	1	No Quantity			0		0		4248			0
S3	2016	2016	2016	2	0	2	Export	68	Bolivia (Plurinational State of)	BOL	170	Colombia	COL								84	CLOTHING AND ACCESSORIES	1	No Quantity			0		0		7265			0
S3	2016	2016	2016	2	0	2	Export	68	Bolivia (Plurinational State of)	BOL	170	Colombia	COL								87	SCIENTIFIC EQUIPMENT NES	1	No Quantity			0		0		3306773			0
S3	2016	2016	2016	2	0	2	Export	68	Bolivia (Plurinational State of)	BOL	170	Colombia	COL								85	FOOTWEAR	1	No Quantity			0		0		20400			0
S3	2016	2016	2016	2	0	2	Export	68	Bolivia (Plurinational State of)	BOL	170	Colombia	COL								88	PHOTO.APPARAT.NES;CLOCKS	1	No Quantity			0		0		3632			0
S3	2016	2016	2016	2	0	2	Export	68	Bolivia (Plurinational State of)	BOL	170	Colombia	COL								76	TELECOMM.SOUND EQUIP ETC	1	No Quantity			0		0		122538			0
S3	2016	2016	2016	2	0	2	Export	68	Bolivia (Plurinational State of)	BOL	170	Colombia	COL								78	ROAD VEHICLES	1	No Quantity			0		0		151710			0
S3	2016	2016	2016	2	0	2	Export	68	Bolivia (Plurinational State of)	BOL	170	Colombia	COL								79	OTHR.TRANSPORT EQUIPMENT	1	No Quantity			0		0		3200			0
S3	2016	2016	2016	2	0	2	Export	68	Bolivia (Plurinational State of)	BOL	170	Colombia	COL								81	PREFAB BUILDGS,FTTNG ETC	1	No Quantity			0		0		39775			0
S3	2016	2016	2016	2	0	2	Export	68	Bolivia (Plurinational State of)	BOL	170	Colombia	COL								75	OFFICE MACHINES,ADP MACH	1	No Quantity			0		0		37740			0
S3	2016	2016	2016	2	0	2	Export	68	Bolivia (Plurinational State of)	BOL	170	Colombia	COL								77	ELEC MCH APPAR,PARTS,NES	1	No Quantity			0		0		47832			0
S3	2016	2016	2016	2	0	2	Export	68	Bolivia (Plurinational State of)	BOL	170	Colombia	COL								69	METALS MANUFACTURES,NES	1	No Quantity			0		0		39131			0
S3	2016	2016	2016	2	0	2	Export	68	Bolivia (Plurinational State of)	BOL	170	Colombia	COL								72	SPECIAL.INDUST.MACHINERY	1	No Quantity			0		0		608368			0
S3	2016	2016	2016	2	0	2	Export	68	Bolivia (Plurinational State of)	BOL	170	Colombia	COL								74	GENERAL INDUSTL.MACH.NES	1	No Quantity			0		0		542037			0
S3	2016	2016	2016	2	0	2	Export	68	Bolivia (Plurinational State of)	BOL	170	Colombia	COL								71	POWER GENERATNG.MACHINES	1	No Quantity			0		0		32615			0
S3	2016	2016	2016	2	0	2	Export	68	Bolivia (Plurinational State of)	BOL	170	Colombia	COL								66	NON-METAL.MINERAL MANFCT	1	No Quantity			0		0		1764			0
S3	2016	2016	2016	2	0	2	Export	68	Bolivia (Plurinational State of)	BOL	170	Colombia	COL								65	TEXTILE YARN,FABRIC,ETC.	1	No Quantity			0		0		725410			0
S3	2016	2016	2016	2	0	2	Export	68	Bolivia (Plurinational State of)	BOL	170	Colombia	COL								64	PAPER,PAPERBOARD,ETC.	1	No Quantity			0		0		181			0
S3	2016	2016	2016	2	0	2	Export	68	Bolivia (Plurinational State of)	BOL	170	Colombia	COL								68	NON-FERROUS METALS	1	No Quantity			0		0		1972707			0
S3	2016	2016	2016	2	0	2	Export	68	Bolivia (Plurinational State of)	BOL	170	Colombia	COL								93	SPEC.TRANSACT.NOT CLASSD	1	No Quantity			0		0		31531			0
S3	2016	2016	2016	2	0	2	Export	68	Bolivia (Plurinational State of)	BOL	170	Colombia	COL								89	MISC MANUFCTRD GOODS NES	1	No Quantity			0		0		571833			0
S3	2016	2016	2016	2	0	2	Export	68	Bolivia (Plurinational State of)	BOL	178	Congo	COG								87	SCIENTIFIC EQUIPMENT NES	1	No Quantity			0		0		1013			0
S3	2016	2016	2016	2	0	2	Export	68	Bolivia (Plurinational State of)	BOL	188	Costa Rica	CRI								87	SCIENTIFIC EQUIPMENT NES	1	No Quantity			0		0		200			0
S3	2016	2016	2016	2	0	2	Export	68	Bolivia (Plurinational State of)	BOL	188	Costa Rica	CRI								84	CLOTHING AND ACCESSORIES	1	No Quantity			0		0		8978			0
S3	2016	2016	2016	2	0	2	Export	68	Bolivia (Plurinational State of)	BOL	188	Costa Rica	CRI								77	ELEC MCH APPAR,PARTS,NES	1	No Quantity			0		0		1517			0
S3	2016	2016	2016	2	0	2	Export	68	Bolivia (Plurinational State of)	BOL	188	Costa Rica	CRI								67	IRON AND STEEL	1	No Quantity			0		0		7043			0
S3	2016	2016	2016	2	0	2	Export	68	Bolivia (Plurinational State of)	BOL	188	Costa Rica	CRI								66	NON-METAL.MINERAL MANFCT	1	No Quantity			0		0		255338			0
S3	2016	2016	2016	2	0	2	Export	68	Bolivia (Plurinational State of)	BOL	188	Costa Rica	CRI								71	POWER GENERATNG.MACHINES	1	No Quantity			0		0		5410			0
S3	2016	2016	2016	2	0	2	Export	68	Bolivia (Plurinational State of)	BOL	188	Costa Rica	CRI								74	GENERAL INDUSTL.MACH.NES	1	No Quantity			0		0		84980			0
S3	2016	2016	2016	2	0	2	Export	68	Bolivia (Plurinational State of)	BOL	188	Costa Rica	CRI								69	METALS MANUFACTURES,NES	1	No Quantity			0		0		918282			0
S3	2016	2016	2016	2	0	2	Export	68	Bolivia (Plurinational State of)	BOL	188	Costa Rica	CRI								27	CRUDE FERTILIZER,MINERAL	1	No Quantity			0		0		154004			0
S3	2016	2016	2016	2	0	2	Export	68	Bolivia (Plurinational State of)	BOL	188	Costa Rica	CRI								54	MEDICINAL,PHARM.PRODUCTS	1	No Quantity			0		0		6708			0
S3	2016	2016	2016	2	0	2	Export	68	Bolivia (Plurinational State of)	BOL	188	Costa Rica	CRI								09	MISC.EDIBLE PRODUCTS ETC	1	No Quantity			0		0		4511			0
S3	2016	2016	2016	2	0	2	Export	68	Bolivia (Plurinational State of)	BOL	188	Costa Rica	CRI								22	OIL SEED,OLEAGINUS FRUIT	1	No Quantity			0		0		125200			0
S3	2016	2016	2016	2	0	2	Export	68	Bolivia (Plurinational State of)	BOL	188	Costa Rica	CRI								24	CORK AND WOOD	1	No Quantity			0		0		47145			0
S3	2016	2016	2016	2	0	2	Export	68	Bolivia (Plurinational State of)	BOL	188	Costa Rica	CRI								07	COFFEE,TEA,COCOA,SPICES	1	No Quantity			0		0		117446			0
S3	2016	2016	2016	2	0	2	Export	68	Bolivia (Plurinational State of)	BOL	188	Costa Rica	CRI								04	CEREALS,CEREAL PREPRTNS.	1	No Quantity			0		0		60219			0
S3	2016	2016	2016	2	0	2	Export	68	Bolivia (Plurinational State of)	BOL	188	Costa Rica	CRI								05	VEGETABLES AND FRUIT	1	No Quantity			0		0		271640			0
S3	2016	2016	2016	2	0	2	Export	68	Bolivia (Plurinational State of)	BOL	188	Costa Rica	CRI								93	SPEC.TRANSACT.NOT CLASSD	1	No Quantity			0		0		2700			0
S3	2016	2016	2016	2	0	2	Export	68	Bolivia (Plurinational State of)	BOL	191	Croatia	HRV								04	CEREALS,CEREAL PREPRTNS.	1	No Quantity			0		0		37500			0
S3	2016	2016	2016	2	0	2	Export	68	Bolivia (Plurinational State of)	BOL	191	Croatia	HRV								24	CORK AND WOOD	1	No Quantity			0		0		571818			0
S3	2016	2016	2016	2	0	2	Export	68	Bolivia (Plurinational State of)	BOL	192	Cuba	CUB								26	TEXTILE FIBRES	1	No Quantity			0		0		1550			0
S3	2016	2016	2016	2	0	2	Export	68	Bolivia (Plurinational State of)	BOL	192	Cuba	CUB								55	ESSENTL.OILS,PERFUME,ETC	1	No Quantity			0		0		6365			0
S3	2016	2016	2016	2	0	2	Export	68	Bolivia (Plurinational State of)	BOL	192	Cuba	CUB								29	CRUDE ANIMAL,VEG.MATERL.	1	No Quantity			0		0		22550			0
S3	2016	2016	2016	2	0	2	Export	68	Bolivia (Plurinational State of)	BOL	192	Cuba	CUB								65	TEXTILE YARN,FABRIC,ETC.	1	No Quantity			0		0		201110			0
S3	2016	2016	2016	2	0	2	Export	68	Bolivia (Plurinational State of)	BOL	192	Cuba	CUB								78	ROAD VEHICLES	1	No Quantity			0		0		1600			0
S3	2016	2016	2016	2	0	2	Export	68	Bolivia (Plurinational State of)	BOL	192	Cuba	CUB								84	CLOTHING AND ACCESSORIES	1	No Quantity			0		0		79837			0
S3	2016	2016	2016	2	0	2	Export	68	Bolivia (Plurinational State of)	BOL	192	Cuba	CUB								83	TRAVEL GOODS,HANDBGS ETC	1	No Quantity			0		0		1513			0
S3	2016	2016	2016	2	0	2	Export	68	Bolivia (Plurinational State of)	BOL	192	Cuba	CUB								85	FOOTWEAR	1	No Quantity			0		0		9550			0
S3	2016	2016	2016	2	0	2	Export	68	Bolivia (Plurinational State of)	BOL	192	Cuba	CUB								93	SPEC.TRANSACT.NOT CLASSD	1	No Quantity			0		0		146505			0
S3	2016	2016	2016	2	0	2	Export	68	Bolivia (Plurinational State of)	BOL	192	Cuba	CUB								89	MISC MANUFCTRD GOODS NES	1	No Quantity			0		0		12974			0
S3	2016	2016	2016	2	0	2	Export	68	Bolivia (Plurinational State of)	BOL	203	Czechia	CZE								93	SPEC.TRANSACT.NOT CLASSD	1	No Quantity			0		0		3000			0
S3	2016	2016	2016	2	0	2	Export	68	Bolivia (Plurinational State of)	BOL	203	Czechia	CZE								84	CLOTHING AND ACCESSORIES	1	No Quantity			0		0		4613			0
S3	2016	2016	2016	2	0	2	Export	68	Bolivia (Plurinational State of)	BOL	203	Czechia	CZE								65	TEXTILE YARN,FABRIC,ETC.	1	No Quantity			0		0		700			0
S3	2016	2016	2016	2	0	2	Export	68	Bolivia (Plurinational State of)	BOL	203	Czechia	CZE								24	CORK AND WOOD	1	No Quantity			0		0		25919			0
S3	2016	2016	2016	2	0	2	Export	68	Bolivia (Plurinational State of)	BOL	208	Denmark	DNK								22	OIL SEED,OLEAGINUS FRUIT	1	No Quantity			0		0		1539820			0
S3	2016	2016	2016	2	0	2	Export	68	Bolivia (Plurinational State of)	BOL	208	Denmark	DNK								04	CEREALS,CEREAL PREPRTNS.	1	No Quantity			0		0		128422			0
S3	2016	2016	2016	2	0	2	Export	68	Bolivia (Plurinational State of)	BOL	208	Denmark	DNK								05	VEGETABLES AND FRUIT	1	No Quantity			0		0		396597			0
S3	2016	2016	2016	2	0	2	Export	68	Bolivia (Plurinational State of)	BOL	208	Denmark	DNK								07	COFFEE,TEA,COCOA,SPICES	1	No Quantity			0		0		74710			0
S3	2016	2016	2016	2	0	2	Export	68	Bolivia (Plurinational State of)	BOL	208	Denmark	DNK								63	CORK, WOOD MANUFACTURES	1	No Quantity			0		0		274			0
S3	2016	2016	2016	2	0	2	Export	68	Bolivia (Plurinational State of)	BOL	208	Denmark	DNK								65	TEXTILE YARN,FABRIC,ETC.	1	No Quantity			0		0		312509			0
S3	2016	2016	2016	2	0	2	Export	68	Bolivia (Plurinational State of)	BOL	208	Denmark	DNK								66	NON-METAL.MINERAL MANFCT	1	No Quantity			0		0		20			0
S3	2016	2016	2016	2	0	2	Export	68	Bolivia (Plurinational State of)	BOL	208	Denmark	DNK								69	METALS MANUFACTURES,NES	1	No Quantity			0		0		4			0
S3	2016	2016	2016	2	0	2	Export	68	Bolivia (Plurinational State of)	BOL	208	Denmark	DNK								84	CLOTHING AND ACCESSORIES	1	No Quantity			0		0		950723			0
S3	2016	2016	2016	2	0	2	Export	68	Bolivia (Plurinational State of)	BOL	208	Denmark	DNK								83	TRAVEL GOODS,HANDBGS ETC	1	No Quantity			0		0		109402			0
S3	2016	2016	2016	2	0	2	Export	68	Bolivia (Plurinational State of)	BOL	208	Denmark	DNK								93	SPEC.TRANSACT.NOT CLASSD	1	No Quantity			0		0		15000			0
S3	2016	2016	2016	2	0	2	Export	68	Bolivia (Plurinational State of)	BOL	208	Denmark	DNK								89	MISC MANUFCTRD GOODS NES	1	No Quantity			0		0		98471			0
S3	2016	2016	2016	2	0	2	Export	68	Bolivia (Plurinational State of)	BOL	214	Dominican Rep.	DOM								89	MISC MANUFCTRD GOODS NES	1	No Quantity			0		0		750			0
S3	2016	2016	2016	2	0	2	Export	68	Bolivia (Plurinational State of)	BOL	214	Dominican Rep.	DOM								93	SPEC.TRANSACT.NOT CLASSD	1	No Quantity			0		0		16150			0
S3	2016	2016	2016	2	0	2	Export	68	Bolivia (Plurinational State of)	BOL	214	Dominican Rep.	DOM								84	CLOTHING AND ACCESSORIES	1	No Quantity			0		0		85			0
S3	2016	2016	2016	2	0	2	Export	68	Bolivia (Plurinational State of)	BOL	214	Dominican Rep.	DOM								69	METALS MANUFACTURES,NES	1	No Quantity			0		0		1585			0
S3	2016	2016	2016	2	0	2	Export	68	Bolivia (Plurinational State of)	BOL	214	Dominican Rep.	DOM								72	SPECIAL.INDUST.MACHINERY	1	No Quantity			0		0		3510			0
S3	2016	2016	2016	2	0	2	Export	68	Bolivia (Plurinational State of)	BOL	214	Dominican Rep.	DOM								66	NON-METAL.MINERAL MANFCT	1	No Quantity			0		0		83174			0
S3	2016	2016	2016	2	0	2	Export	68	Bolivia (Plurinational State of)	BOL	214	Dominican Rep.	DOM								64	PAPER,PAPERBOARD,ETC.	1	No Quantity			0		0		15			0
S3	2016	2016	2016	2	0	2	Export	68	Bolivia (Plurinational State of)	BOL	214	Dominican Rep.	DOM								61	LEATHER, LEATHER GOODS	1	No Quantity			0		0		2315955			0
S3	2016	2016	2016	2	0	2	Export	68	Bolivia (Plurinational State of)	BOL	214	Dominican Rep.	DOM								33	PETROLEUM,PETROL.PRODUCT	1	No Quantity			0		0		3133			0
S3	2016	2016	2016	2	0	2	Export	68	Bolivia (Plurinational State of)	BOL	214	Dominican Rep.	DOM								24	CORK AND WOOD	1	No Quantity			0		0		86377			0
S3	2016	2016	2016	2	0	2	Export	68	Bolivia (Plurinational State of)	BOL	218	Ecuador	ECU								21	HIDES,SKINS,FURSKINS,RAW	1	No Quantity			0		0		95181			0
S3	2016	2016	2016	2	0	2	Export	68	Bolivia (Plurinational State of)	BOL	218	Ecuador	ECU								22	OIL SEED,OLEAGINUS FRUIT	1	No Quantity			0		0		536169			0
S3	2016	2016	2016	2	0	2	Export	68	Bolivia (Plurinational State of)	BOL	218	Ecuador	ECU								07	COFFEE,TEA,COCOA,SPICES	1	No Quantity			0		0		3698			0
S3	2016	2016	2016	2	0	2	Export	68	Bolivia (Plurinational State of)	BOL	218	Ecuador	ECU								08	ANIMAL FEED STUFF	1	No Quantity			0		0		7630755			0
S3	2016	2016	2016	2	0	2	Export	68	Bolivia (Plurinational State of)	BOL	218	Ecuador	ECU								01	MEAT, MEAT PREPARATIONS	1	No Quantity			0		0		3185599			0
S3	2016	2016	2016	2	0	2	Export	68	Bolivia (Plurinational State of)	BOL	218	Ecuador	ECU								06	SUGAR,SUGR.PREPTNS,HONEY	1	No Quantity			0		0		91041			0
S3	2016	2016	2016	2	0	2	Export	68	Bolivia (Plurinational State of)	BOL	218	Ecuador	ECU								04	CEREALS,CEREAL PREPRTNS.	1	No Quantity			0		0		1121516			0
S3	2016	2016	2016	2	0	2	Export	68	Bolivia (Plurinational State of)	BOL	218	Ecuador	ECU								33	PETROLEUM,PETROL.PRODUCT	1	No Quantity			0		0		2329431			0
S3	2016	2016	2016	2	0	2	Export	68	Bolivia (Plurinational State of)	BOL	218	Ecuador	ECU								42	FIXED VEG. FATS AND OILS	1	No Quantity			0		0		55576888			0
S3	2016	2016	2016	2	0	2	Export	68	Bolivia (Plurinational State of)	BOL	218	Ecuador	ECU								51	ORGANIC CHEMICALS	1	No Quantity			0		0		115478			0
S3	2016	2016	2016	2	0	2	Export	68	Bolivia (Plurinational State of)	BOL	218	Ecuador	ECU								52	INORGANIC CHEMICALS	1	No Quantity			0		0		524			0
S3	2016	2016	2016	2	0	2	Export	68	Bolivia (Plurinational State of)	BOL	218	Ecuador	ECU								28	METALLIFEROUS ORE,SCRAP	1	No Quantity			0		0		18925			0
S3	2016	2016	2016	2	0	2	Export	68	Bolivia (Plurinational State of)	BOL	218	Ecuador	ECU								62	RUBBER MANUFACTURES, NES	1	No Quantity			0		0		148			0
S3	2016	2016	2016	2	0	2	Export	68	Bolivia (Plurinational State of)	BOL	218	Ecuador	ECU								55	ESSENTL.OILS,PERFUME,ETC	1	No Quantity			0		0		2			0
S3	2016	2016	2016	2	0	2	Export	68	Bolivia (Plurinational State of)	BOL	218	Ecuador	ECU								59	CHEMICAL MATERIALS NES	1	No Quantity			0		0		2417305			0
S3	2016	2016	2016	2	0	2	Export	68	Bolivia (Plurinational State of)	BOL	218	Ecuador	ECU								67	IRON AND STEEL	1	No Quantity			0		0		3674			0
S3	2016	2016	2016	2	0	2	Export	68	Bolivia (Plurinational State of)	BOL	218	Ecuador	ECU								68	NON-FERROUS METALS	1	No Quantity			0		0		14207			0
S3	2016	2016	2016	2	0	2	Export	68	Bolivia (Plurinational State of)	BOL	218	Ecuador	ECU								66	NON-METAL.MINERAL MANFCT	1	No Quantity			0		0		173412			0
S3	2016	2016	2016	2	0	2	Export	68	Bolivia (Plurinational State of)	BOL	218	Ecuador	ECU								65	TEXTILE YARN,FABRIC,ETC.	1	No Quantity			0		0		73750			0
S3	2016	2016	2016	2	0	2	Export	68	Bolivia (Plurinational State of)	BOL	218	Ecuador	ECU								72	SPECIAL.INDUST.MACHINERY	1	No Quantity			0		0		1562630			0
S3	2016	2016	2016	2	0	2	Export	68	Bolivia (Plurinational State of)	BOL	218	Ecuador	ECU								69	METALS MANUFACTURES,NES	1	No Quantity			0		0		430633			0
S3	2016	2016	2016	2	0	2	Export	68	Bolivia (Plurinational State of)	BOL	218	Ecuador	ECU								74	GENERAL INDUSTL.MACH.NES	1	No Quantity			0		0		776827			0
S3	2016	2016	2016	2	0	2	Export	68	Bolivia (Plurinational State of)	BOL	218	Ecuador	ECU								73	METALWORKING MACHINERY	1	No Quantity			0		0		61609			0
S3	2016	2016	2016	2	0	2	Export	68	Bolivia (Plurinational State of)	BOL	218	Ecuador	ECU								84	CLOTHING AND ACCESSORIES	1	No Quantity			0		0		19147			0
S3	2016	2016	2016	2	0	2	Export	68	Bolivia (Plurinational State of)	BOL	218	Ecuador	ECU								83	TRAVEL GOODS,HANDBGS ETC	1	No Quantity			0		0		18			0
S3	2016	2016	2016	2	0	2	Export	68	Bolivia (Plurinational State of)	BOL	218	Ecuador	ECU								85	FOOTWEAR	1	No Quantity			0		0		139414			0
S3	2016	2016	2016	2	0	2	Export	68	Bolivia (Plurinational State of)	BOL	218	Ecuador	ECU								87	SCIENTIFIC EQUIPMENT NES	1	No Quantity			0		0		12762			0
S3	2016	2016	2016	2	0	2	Export	68	Bolivia (Plurinational State of)	BOL	218	Ecuador	ECU								78	ROAD VEHICLES	1	No Quantity			0		0		55840			0
S3	2016	2016	2016	2	0	2	Export	68	Bolivia (Plurinational State of)	BOL	218	Ecuador	ECU								76	TELECOMM.SOUND EQUIP ETC	1	No Quantity			0		0		4			0
S3	2016	2016	2016	2	0	2	Export	68	Bolivia (Plurinational State of)	BOL	218	Ecuador	ECU								77	ELEC MCH APPAR,PARTS,NES	1	No Quantity			0		0		4508			0
S3	2016	2016	2016	2	0	2	Export	68	Bolivia (Plurinational State of)	BOL	218	Ecuador	ECU								75	OFFICE MACHINES,ADP MACH	1	No Quantity			0		0		391400			0
S3	2016	2016	2016	2	0	2	Export	68	Bolivia (Plurinational State of)	BOL	218	Ecuador	ECU								93	SPEC.TRANSACT.NOT CLASSD	1	No Quantity			0		0		38790			0
S3	2016	2016	2016	2	0	2	Export	68	Bolivia (Plurinational State of)	BOL	218	Ecuador	ECU								89	MISC MANUFCTRD GOODS NES	1	No Quantity			0		0		2204			0
S3	2016	2016	2016	2	0	2	Export	68	Bolivia (Plurinational State of)	BOL	222	El Salvador	SLV								87	SCIENTIFIC EQUIPMENT NES	1	No Quantity			0		0		2005			0
S3	2016	2016	2016	2	0	2	Export	68	Bolivia (Plurinational State of)	BOL	222	El Salvador	SLV								69	METALS MANUFACTURES,NES	1	No Quantity			0		0		2620			0
S3	2016	2016	2016	2	0	2	Export	68	Bolivia (Plurinational State of)	BOL	222	El Salvador	SLV								72	SPECIAL.INDUST.MACHINERY	1	No Quantity			0		0		175089			0
S3	2016	2016	2016	2	0	2	Export	68	Bolivia (Plurinational State of)	BOL	222	El Salvador	SLV								66	NON-METAL.MINERAL MANFCT	1	No Quantity			0		0		258798			0
S3	2016	2016	2016	2	0	2	Export	68	Bolivia (Plurinational State of)	BOL	222	El Salvador	SLV								27	CRUDE FERTILIZER,MINERAL	1	No Quantity			0		0		17100			0
S3	2016	2016	2016	2	0	2	Export	68	Bolivia (Plurinational State of)	BOL	231	Ethiopia	ETH								69	METALS MANUFACTURES,NES	1	No Quantity			0		0		1578			0
S3	2016	2016	2016	2	0	2	Export	68	Bolivia (Plurinational State of)	BOL	233	Estonia	EST								65	TEXTILE YARN,FABRIC,ETC.	1	No Quantity			0		0		2584			0
S3	2016	2016	2016	2	0	2	Export	68	Bolivia (Plurinational State of)	BOL	246	Finland	FIN								87	SCIENTIFIC EQUIPMENT NES	1	No Quantity			0		0		5600			0
S3	2016	2016	2016	2	0	2	Export	68	Bolivia (Plurinational State of)	BOL	246	Finland	FIN								85	FOOTWEAR	1	No Quantity			0		0		370			0
S3	2016	2016	2016	2	0	2	Export	68	Bolivia (Plurinational State of)	BOL	246	Finland	FIN								83	TRAVEL GOODS,HANDBGS ETC	1	No Quantity			0		0		675			0
S3	2016	2016	2016	2	0	2	Export	68	Bolivia (Plurinational State of)	BOL	246	Finland	FIN								84	CLOTHING AND ACCESSORIES	1	No Quantity			0		0		6712			0
S3	2016	2016	2016	2	0	2	Export	68	Bolivia (Plurinational State of)	BOL	246	Finland	FIN								28	METALLIFEROUS ORE,SCRAP	1	No Quantity			0		0		26290153			0
S3	2016	2016	2016	2	0	2	Export	68	Bolivia (Plurinational State of)	BOL	246	Finland	FIN								05	VEGETABLES AND FRUIT	1	No Quantity			0		0		14045			0
S3	2016	2016	2016	2	0	2	Export	68	Bolivia (Plurinational State of)	BOL	246	Finland	FIN								06	SUGAR,SUGR.PREPTNS,HONEY	1	No Quantity			0		0		21367			0
S3	2016	2016	2016	2	0	2	Export	68	Bolivia (Plurinational State of)	BOL	246	Finland	FIN								89	MISC MANUFCTRD GOODS NES	1	No Quantity			0		0		512			0
S3	2016	2016	2016	2	0	2	Export	68	Bolivia (Plurinational State of)	BOL	251	France	FRA								89	MISC MANUFCTRD GOODS NES	1	No Quantity			0		0		15174			0
S3	2016	2016	2016	2	0	2	Export	68	Bolivia (Plurinational State of)	BOL	251	France	FRA								93	SPEC.TRANSACT.NOT CLASSD	1	No Quantity			0		0		37020			0
S3	2016	2016	2016	2	0	2	Export	60	Bermuda	BMU	251	France	FRA								89	MISC MANUFCTRD GOODS NES	1	No Quantity							626			0
S3	2016	2016	2016	2	0	2	Export	60	Bermuda	BMU	251	France	FRA								93	SPEC.TRANSACT.NOT CLASSD	1	No Quantity							700			0
S3	2016	2016	2016	2	0	2	Export	68	Bolivia (Plurinational State of)	BOL	251	France	FRA								07	COFFEE,TEA,COCOA,SPICES	1	No Quantity			0		0		1075918			0
S3	2016	2016	2016	2	0	2	Export	68	Bolivia (Plurinational State of)	BOL	251	France	FRA								05	VEGETABLES AND FRUIT	1	No Quantity			0		0		1445328			0
S3	2016	2016	2016	2	0	2	Export	68	Bolivia (Plurinational State of)	BOL	251	France	FRA								04	CEREALS,CEREAL PREPRTNS.	1	No Quantity			0		0		8356418			0
S3	2016	2016	2016	2	0	2	Export	68	Bolivia (Plurinational State of)	BOL	251	France	FRA								22	OIL SEED,OLEAGINUS FRUIT	1	No Quantity			0		0		39400			0
S3	2016	2016	2016	2	0	2	Export	68	Bolivia (Plurinational State of)	BOL	251	France	FRA								09	MISC.EDIBLE PRODUCTS ETC	1	No Quantity			0		0		90283			0
S3	2016	2016	2016	2	0	2	Export	68	Bolivia (Plurinational State of)	BOL	251	France	FRA								12	TOBACCO,TOBACCO MANUFACT	1	No Quantity			0		0		3492			0
S3	2016	2016	2016	2	0	2	Export	68	Bolivia (Plurinational State of)	BOL	251	France	FRA								24	CORK AND WOOD	1	No Quantity			0		0		731143			0
S3	2016	2016	2016	2	0	2	Export	68	Bolivia (Plurinational State of)	BOL	251	France	FRA								29	CRUDE ANIMAL,VEG.MATERL.	1	No Quantity			0		0		130348			0
S3	2016	2016	2016	2	0	2	Export	68	Bolivia (Plurinational State of)	BOL	251	France	FRA								27	CRUDE FERTILIZER,MINERAL	1	No Quantity			0		0		9880			0
S3	2016	2016	2016	2	0	2	Export	68	Bolivia (Plurinational State of)	BOL	251	France	FRA								51	ORGANIC CHEMICALS	1	No Quantity			0		0		10540675			0
S3	2016	2016	2016	2	0	2	Export	68	Bolivia (Plurinational State of)	BOL	251	France	FRA								33	PETROLEUM,PETROL.PRODUCT	1	No Quantity			0		0		46919			0
S3	2016	2016	2016	2	0	2	Export	68	Bolivia (Plurinational State of)	BOL	251	France	FRA								55	ESSENTL.OILS,PERFUME,ETC	1	No Quantity			0		0		42450			0
S3	2016	2016	2016	2	0	2	Export	68	Bolivia (Plurinational State of)	BOL	251	France	FRA								54	MEDICINAL,PHARM.PRODUCTS	1	No Quantity			0		0		399889			0
S3	2016	2016	2016	2	0	2	Export	68	Bolivia (Plurinational State of)	BOL	251	France	FRA								63	CORK, WOOD MANUFACTURES	1	No Quantity			0		0		98416			0
S3	2016	2016	2016	2	0	2	Export	68	Bolivia (Plurinational State of)	BOL	251	France	FRA								61	LEATHER, LEATHER GOODS	1	No Quantity			0		0		19350			0
S3	2016	2016	2016	2	0	2	Export	60	Bermuda	BMU	251	France	FRA								59	CHEMICAL MATERIALS NES	1	No Quantity							448			0
S3	2016	2016	2016	2	0	2	Export	68	Bolivia (Plurinational State of)	BOL	251	France	FRA								84	CLOTHING AND ACCESSORIES	1	No Quantity			0		0		60872			0
S3	2016	2016	2016	2	0	2	Export	68	Bolivia (Plurinational State of)	BOL	251	France	FRA								83	TRAVEL GOODS,HANDBGS ETC	1	No Quantity			0		0		6196			0
S3	2016	2016	2016	2	0	2	Export	68	Bolivia (Plurinational State of)	BOL	251	France	FRA								82	FURNITURE,BEDDING,ETC.	1	No Quantity			0		0		4260			0
S3	2016	2016	2016	2	0	2	Export	68	Bolivia (Plurinational State of)	BOL	251	France	FRA								87	SCIENTIFIC EQUIPMENT NES	1	No Quantity			0		0		64354			0
S3	2016	2016	2016	2	0	2	Export	68	Bolivia (Plurinational State of)	BOL	251	France	FRA								75	OFFICE MACHINES,ADP MACH	1	No Quantity			0		0		4925			0
S3	2016	2016	2016	2	0	2	Export	68	Bolivia (Plurinational State of)	BOL	251	France	FRA								77	ELEC MCH APPAR,PARTS,NES	1	No Quantity			0		0		9418			0
S3	2016	2016	2016	2	0	2	Export	68	Bolivia (Plurinational State of)	BOL	251	France	FRA								78	ROAD VEHICLES	1	No Quantity			0		0		7055			0
S3	2016	2016	2016	2	0	2	Export	68	Bolivia (Plurinational State of)	BOL	251	France	FRA								81	PREFAB BUILDGS,FTTNG ETC	1	No Quantity			0		0		209617			0
S3	2016	2016	2016	2	0	2	Export	60	Bermuda	BMU	251	France	FRA								79	OTHR.TRANSPORT EQUIPMENT	1	No Quantity							1222			0
S3	2016	2016	2016	2	0	2	Export	68	Bolivia (Plurinational State of)	BOL	251	France	FRA								79	OTHR.TRANSPORT EQUIPMENT	1	No Quantity			0		0		288237			0
S3	2016	2016	2016	2	0	2	Export	60	Bermuda	BMU	251	France	FRA								77	ELEC MCH APPAR,PARTS,NES	1	No Quantity							2666			0
S3	2016	2016	2016	2	0	2	Export	68	Bolivia (Plurinational State of)	BOL	251	France	FRA								65	TEXTILE YARN,FABRIC,ETC.	1	No Quantity			0		0		16286			0
S3	2016	2016	2016	2	0	2	Export	68	Bolivia (Plurinational State of)	BOL	251	France	FRA								66	NON-METAL.MINERAL MANFCT	1	No Quantity			0		0		34747			0
S3	2016	2016	2016	2	0	2	Export	68	Bolivia (Plurinational State of)	BOL	251	France	FRA								67	IRON AND STEEL	1	No Quantity			0		0		17306			0
S3	2016	2016	2016	2	0	2	Export	68	Bolivia (Plurinational State of)	BOL	251	France	FRA								72	SPECIAL.INDUST.MACHINERY	1	No Quantity			0		0		16555			0
S3	2016	2016	2016	2	0	2	Export	68	Bolivia (Plurinational State of)	BOL	251	France	FRA								71	POWER GENERATNG.MACHINES	1	No Quantity			0		0		7234			0
S3	2016	2016	2016	2	0	2	Export	68	Bolivia (Plurinational State of)	BOL	251	France	FRA								74	GENERAL INDUSTL.MACH.NES	1	No Quantity			0		0		412484			0
S3	2016	2016	2016	2	0	2	Export	68	Bolivia (Plurinational State of)	BOL	276	Germany	DEU								74	GENERAL INDUSTL.MACH.NES	1	No Quantity			0		0		251506			0
S3	2016	2016	2016	2	0	2	Export	68	Bolivia (Plurinational State of)	BOL	276	Germany	DEU								71	POWER GENERATNG.MACHINES	1	No Quantity			0		0		58808			0
S3	2016	2016	2016	2	0	2	Export	68	Bolivia (Plurinational State of)	BOL	276	Germany	DEU								72	SPECIAL.INDUST.MACHINERY	1	No Quantity			0		0		54511			0
S3	2016	2016	2016	2	0	2	Export	68	Bolivia (Plurinational State of)	BOL	276	Germany	DEU								69	METALS MANUFACTURES,NES	1	No Quantity			0		0		2761			0
S3	2016	2016	2016	2	0	2	Export	68	Bolivia (Plurinational State of)	BOL	276	Germany	DEU								68	NON-FERROUS METALS	1	No Quantity			0		0		4819662			0
S3	2016	2016	2016	2	0	2	Export	68	Bolivia (Plurinational State of)	BOL	276	Germany	DEU								64	PAPER,PAPERBOARD,ETC.	1	No Quantity			0		0		2475			0
S3	2016	2016	2016	2	0	2	Export	60	Bermuda	BMU	276	Germany	DEU								64	PAPER,PAPERBOARD,ETC.	1	No Quantity							27			0
S3	2016	2016	2016	2	0	2	Export	68	Bolivia (Plurinational State of)	BOL	276	Germany	DEU								66	NON-METAL.MINERAL MANFCT	1	No Quantity			0		0		23364			0
S3	2016	2016	2016	2	0	2	Export	68	Bolivia (Plurinational State of)	BOL	276	Germany	DEU								65	TEXTILE YARN,FABRIC,ETC.	1	No Quantity			0		0		7136			0
S3	2016	2016	2016	2	0	2	Export	68	Bolivia (Plurinational State of)	BOL	276	Germany	DEU								79	OTHR.TRANSPORT EQUIPMENT	1	No Quantity			0		0		563			0
S3	2016	2016	2016	2	0	2	Export	68	Bolivia (Plurinational State of)	BOL	276	Germany	DEU								78	ROAD VEHICLES	1	No Quantity			0		0		25421			0
S3	2016	2016	2016	2	0	2	Export	68	Bolivia (Plurinational State of)	BOL	276	Germany	DEU								77	ELEC MCH APPAR,PARTS,NES	1	No Quantity			0		0		82649			0
S3	2016	2016	2016	2	0	2	Export	68	Bolivia (Plurinational State of)	BOL	276	Germany	DEU								75	OFFICE MACHINES,ADP MACH	1	No Quantity			0		0		1549			0
S3	2016	2016	2016	2	0	2	Export	68	Bolivia (Plurinational State of)	BOL	276	Germany	DEU								87	SCIENTIFIC EQUIPMENT NES	1	No Quantity			0		0		91970			0
S3	2016	2016	2016	2	0	2	Export	68	Bolivia (Plurinational State of)	BOL	276	Germany	DEU								85	FOOTWEAR	1	No Quantity			0		0		17445			0
S3	2016	2016	2016	2	0	2	Export	68	Bolivia (Plurinational State of)	BOL	276	Germany	DEU								88	PHOTO.APPARAT.NES;CLOCKS	1	No Quantity			0		0		420			0
S3	2016	2016	2016	2	0	2	Export	68	Bolivia (Plurinational State of)	BOL	276	Germany	DEU								82	FURNITURE,BEDDING,ETC.	1	No Quantity			0		0		61			0
S3	2016	2016	2016	2	0	2	Export	68	Bolivia (Plurinational State of)	BOL	276	Germany	DEU								83	TRAVEL GOODS,HANDBGS ETC	1	No Quantity			0		0		625			0
S3	2016	2016	2016	2	0	2	Export	68	Bolivia (Plurinational State of)	BOL	276	Germany	DEU								84	CLOTHING AND ACCESSORIES	1	No Quantity			0		0		322097			0
S3	2016	2016	2016	2	0	2	Export	68	Bolivia (Plurinational State of)	BOL	276	Germany	DEU								58	PLASTIC,NON-PRIMARY FORM	1	No Quantity			0		0		5193			0
S3	2016	2016	2016	2	0	2	Export	68	Bolivia (Plurinational State of)	BOL	276	Germany	DEU								61	LEATHER, LEATHER GOODS	1	No Quantity			0		0		1907442			0
S3	2016	2016	2016	2	0	2	Export	68	Bolivia (Plurinational State of)	BOL	276	Germany	DEU								63	CORK, WOOD MANUFACTURES	1	No Quantity			0		0		848361			0
S3	2016	2016	2016	2	0	2	Export	68	Bolivia (Plurinational State of)	BOL	276	Germany	DEU								54	MEDICINAL,PHARM.PRODUCTS	1	No Quantity			0		0		92752			0
S3	2016	2016	2016	2	0	2	Export	68	Bolivia (Plurinational State of)	BOL	276	Germany	DEU								59	CHEMICAL MATERIALS NES	1	No Quantity			0		0		8			0
S3	2016	2016	2016	2	0	2	Export	68	Bolivia (Plurinational State of)	BOL	276	Germany	DEU								27	CRUDE FERTILIZER,MINERAL	1	No Quantity			0		0		699			0
S3	2016	2016	2016	2	0	2	Export	68	Bolivia (Plurinational State of)	BOL	276	Germany	DEU								28	METALLIFEROUS ORE,SCRAP	1	No Quantity			0		0		2799398			0
S3	2016	2016	2016	2	0	2	Export	68	Bolivia (Plurinational State of)	BOL	276	Germany	DEU								24	CORK AND WOOD	1	No Quantity			0		0		1402945			0
S3	2016	2016	2016	2	0	2	Export	68	Bolivia (Plurinational State of)	BOL	276	Germany	DEU								26	TEXTILE FIBRES	1	No Quantity			0		0		107656			0
S3	2016	2016	2016	2	0	2	Export	68	Bolivia (Plurinational State of)	BOL	276	Germany	DEU								09	MISC.EDIBLE PRODUCTS ETC	1	No Quantity			0		0		18792			0
S3	2016	2016	2016	2	0	2	Export	68	Bolivia (Plurinational State of)	BOL	276	Germany	DEU								11	BEVERAGES	1	No Quantity			0		0		257			0
S3	2016	2016	2016	2	0	2	Export	68	Bolivia (Plurinational State of)	BOL	276	Germany	DEU								22	OIL SEED,OLEAGINUS FRUIT	1	No Quantity			0		0		4747220			0
S3	2016	2016	2016	2	0	2	Export	68	Bolivia (Plurinational State of)	BOL	276	Germany	DEU								04	CEREALS,CEREAL PREPRTNS.	1	No Quantity			0		0		5193869			0
S3	2016	2016	2016	2	0	2	Export	68	Bolivia (Plurinational State of)	BOL	276	Germany	DEU								05	VEGETABLES AND FRUIT	1	No Quantity			0		0		38076071			0
S3	2016	2016	2016	2	0	2	Export	68	Bolivia (Plurinational State of)	BOL	276	Germany	DEU								07	COFFEE,TEA,COCOA,SPICES	1	No Quantity			0		0		1971339			0
S3	2016	2016	2016	2	0	2	Export	68	Bolivia (Plurinational State of)	BOL	276	Germany	DEU								06	SUGAR,SUGR.PREPTNS,HONEY	1	No Quantity			0		0		651			0
S3	2016	2016	2016	2	0	2	Export	68	Bolivia (Plurinational State of)	BOL	276	Germany	DEU								93	SPEC.TRANSACT.NOT CLASSD	1	No Quantity			0		0		40324			0
S3	2016	2016	2016	2	0	2	Export	68	Bolivia (Plurinational State of)	BOL	276	Germany	DEU								89	MISC MANUFCTRD GOODS NES	1	No Quantity			0		0		535416			0
S3	2016	2016	2016	2	0	2	Export	68	Bolivia (Plurinational State of)	BOL	288	Ghana	GHA								93	SPEC.TRANSACT.NOT CLASSD	1	No Quantity			0		0		600			0
S3	2016	2016	2016	2	0	2	Export	68	Bolivia (Plurinational State of)	BOL	300	Greece	GRC								05	VEGETABLES AND FRUIT	1	No Quantity			0		0		34935			0
S3	2016	2016	2016	2	0	2	Export	68	Bolivia (Plurinational State of)	BOL	300	Greece	GRC								04	CEREALS,CEREAL PREPRTNS.	1	No Quantity			0		0		40776			0
S3	2016	2016	2016	2	0	2	Export	68	Bolivia (Plurinational State of)	BOL	300	Greece	GRC								27	CRUDE FERTILIZER,MINERAL	1	No Quantity			0		0		98018			0
S3	2016	2016	2016	2	0	2	Export	60	Bermuda	BMU	300	Greece	GRC								87	SCIENTIFIC EQUIPMENT NES	1	No Quantity							11695			0
S3	2016	2016	2016	2	0	2	Export	60	Bermuda	BMU	300	Greece	GRC								69	METALS MANUFACTURES,NES	1	No Quantity							5848			0
S3	2016	2016	2016	2	0	2	Export	68	Bolivia (Plurinational State of)	BOL	304	Greenland	GRL								65	TEXTILE YARN,FABRIC,ETC.	1	No Quantity			0		0		3000			0
S3	2016	2016	2016	2	0	2	Export	68	Bolivia (Plurinational State of)	BOL	320	Guatemala	GTM								65	TEXTILE YARN,FABRIC,ETC.	1	No Quantity			0		0		2957			0
S3	2016	2016	2016	2	0	2	Export	68	Bolivia (Plurinational State of)	BOL	320	Guatemala	GTM								87	SCIENTIFIC EQUIPMENT NES	1	No Quantity			0		0		12308			0
S3	2016	2016	2016	2	0	2	Export	68	Bolivia (Plurinational State of)	BOL	320	Guatemala	GTM								27	CRUDE FERTILIZER,MINERAL	1	No Quantity			0		0		120465			0
S3	2016	2016	2016	2	0	2	Export	68	Bolivia (Plurinational State of)	BOL	320	Guatemala	GTM								61	LEATHER, LEATHER GOODS	1	No Quantity			0		0		363965			0
S3	2016	2016	2016	2	0	2	Export	68	Bolivia (Plurinational State of)	BOL	320	Guatemala	GTM								04	CEREALS,CEREAL PREPRTNS.	1	No Quantity			0		0		37830			0
S3	2016	2016	2016	2	0	2	Export	68	Bolivia (Plurinational State of)	BOL	320	Guatemala	GTM								05	VEGETABLES AND FRUIT	1	No Quantity			0		0		2130			0
S3	2016	2016	2016	2	0	2	Export	68	Bolivia (Plurinational State of)	BOL	320	Guatemala	GTM								22	OIL SEED,OLEAGINUS FRUIT	1	No Quantity			0		0		104182			0
S3	2016	2016	2016	2	0	2	Export	68	Bolivia (Plurinational State of)	BOL	320	Guatemala	GTM								93	SPEC.TRANSACT.NOT CLASSD	1	No Quantity			0		0		12000			0
S3	2016	2016	2016	2	0	2	Export	68	Bolivia (Plurinational State of)	BOL	328	Guyana	GUY								04	CEREALS,CEREAL PREPRTNS.	1	No Quantity			0		0		376317			0
S3	2016	2016	2016	2	0	2	Export	68	Bolivia (Plurinational State of)	BOL	332	Haiti	HTI								24	CORK AND WOOD	1	No Quantity			0		0		37627			0
S3	2016	2016	2016	2	0	2	Export	68	Bolivia (Plurinational State of)	BOL	332	Haiti	HTI								81	PREFAB BUILDGS,FTTNG ETC	1	No Quantity			0		0		5400			0
S3	2016	2016	2016	2	0	2	Export	68	Bolivia (Plurinational State of)	BOL	340	Honduras	HND								77	ELEC MCH APPAR,PARTS,NES	1	No Quantity			0		0		14283			0
S3	2016	2016	2016	2	0	2	Export	68	Bolivia (Plurinational State of)	BOL	340	Honduras	HND								87	SCIENTIFIC EQUIPMENT NES	1	No Quantity			0		0		128661			0
S3	2016	2016	2016	2	0	2	Export	68	Bolivia (Plurinational State of)	BOL	340	Honduras	HND								27	CRUDE FERTILIZER,MINERAL	1	No Quantity			0		0		69331			0
S3	2016	2016	2016	2	0	2	Export	68	Bolivia (Plurinational State of)	BOL	340	Honduras	HND								89	MISC MANUFCTRD GOODS NES	1	No Quantity			0		0		5285			0
S3	2016	2016	2016	2	0	2	Export	68	Bolivia (Plurinational State of)	BOL	344	China, Hong Kong SAR	HKG								89	MISC MANUFCTRD GOODS NES	1	No Quantity			0		0		26749			0
S3	2016	2016	2016	2	0	2	Export	68	Bolivia (Plurinational State of)	BOL	344	China, Hong Kong SAR	HKG								97	GOLD,NONMONTRY EXCL ORES	1	No Quantity			0		0		1188193			0
S3	2016	2016	2016	2	0	2	Export	68	Bolivia (Plurinational State of)	BOL	344	China, Hong Kong SAR	HKG								61	LEATHER, LEATHER GOODS	1	No Quantity			0		0		13750			0
S3	2016	2016	2016	2	0	2	Export	68	Bolivia (Plurinational State of)	BOL	344	China, Hong Kong SAR	HKG								54	MEDICINAL,PHARM.PRODUCTS	1	No Quantity			0		0		12243			0
S3	2016	2016	2016	2	0	2	Export	68	Bolivia (Plurinational State of)	BOL	344	China, Hong Kong SAR	HKG								04	CEREALS,CEREAL PREPRTNS.	1	No Quantity			0		0		58977			0
S3	2016	2016	2016	2	0	2	Export	68	Bolivia (Plurinational State of)	BOL	344	China, Hong Kong SAR	HKG								05	VEGETABLES AND FRUIT	1	No Quantity			0		0		175269			0
S3	2016	2016	2016	2	0	2	Export	68	Bolivia (Plurinational State of)	BOL	344	China, Hong Kong SAR	HKG								76	TELECOMM.SOUND EQUIP ETC	1	No Quantity			0		0		1147599			0
S3	2016	2016	2016	2	0	2	Export	68	Bolivia (Plurinational State of)	BOL	344	China, Hong Kong SAR	HKG								66	NON-METAL.MINERAL MANFCT	1	No Quantity			0		0		867460			0
S3	2016	2016	2016	2	0	2	Export	68	Bolivia (Plurinational State of)	BOL	344	China, Hong Kong SAR	HKG								68	NON-FERROUS METALS	1	No Quantity			0		0		3914813			0
S3	2016	2016	2016	2	0	2	Export	68	Bolivia (Plurinational State of)	BOL	344	China, Hong Kong SAR	HKG								71	POWER GENERATNG.MACHINES	1	No Quantity			0		0		12198			0
S3	2016	2016	2016	2	0	2	Export	68	Bolivia (Plurinational State of)	BOL	344	China, Hong Kong SAR	HKG								72	SPECIAL.INDUST.MACHINERY	1	No Quantity			0		0		8662			0
S3	2016	2016	2016	2	0	2	Export	68	Bolivia (Plurinational State of)	BOL	348	Hungary	HUN								72	SPECIAL.INDUST.MACHINERY	1	No Quantity			0		0		5571			0
S3	2016	2016	2016	2	0	2	Export	68	Bolivia (Plurinational State of)	BOL	352	Iceland	ISL								64	PAPER,PAPERBOARD,ETC.	1	No Quantity			0		0		558			0
S3	2016	2016	2016	2	0	2	Export	68	Bolivia (Plurinational State of)	BOL	352	Iceland	ISL								66	NON-METAL.MINERAL MANFCT	1	No Quantity			0		0		95			0
S3	2016	2016	2016	2	0	2	Export	68	Bolivia (Plurinational State of)	BOL	360	Indonesia	IDN								66	NON-METAL.MINERAL MANFCT	1	No Quantity			0		0		2			0
S3	2016	2016	2016	2	0	2	Export	68	Bolivia (Plurinational State of)	BOL	360	Indonesia	IDN								74	GENERAL INDUSTL.MACH.NES	1	No Quantity			0		0		50			0
S3	2016	2016	2016	2	0	2	Export	68	Bolivia (Plurinational State of)	BOL	360	Indonesia	IDN								04	CEREALS,CEREAL PREPRTNS.	1	No Quantity			0		0		9229			0
S3	2016	2016	2016	2	0	2	Export	68	Bolivia (Plurinational State of)	BOL	360	Indonesia	IDN								62	RUBBER MANUFACTURES, NES	1	No Quantity			0		0		194			0
S3	2016	2016	2016	2	0	2	Export	68	Bolivia (Plurinational State of)	BOL	360	Indonesia	IDN								89	MISC MANUFCTRD GOODS NES	1	No Quantity			0		0		2214			0
S3	2016	2016	2016	2	0	2	Export	68	Bolivia (Plurinational State of)	BOL	360	Indonesia	IDN								93	SPEC.TRANSACT.NOT CLASSD	1	No Quantity			0		0		3800			0
S3	2016	2016	2016	2	0	2	Export	68	Bolivia (Plurinational State of)	BOL	364	Iran	IRN								93	SPEC.TRANSACT.NOT CLASSD	1	No Quantity			0		0		1000			0
S3	2016	2016	2016	2	0	2	Export	68	Bolivia (Plurinational State of)	BOL	364	Iran	IRN								66	NON-METAL.MINERAL MANFCT	1	No Quantity			0		0		28371			0
S3	2016	2016	2016	2	0	2	Export	68	Bolivia (Plurinational State of)	BOL	368	Iraq	IRQ								72	SPECIAL.INDUST.MACHINERY	1	No Quantity			0		0		41035			0
S3	2016	2016	2016	2	0	2	Export	68	Bolivia (Plurinational State of)	BOL	368	Iraq	IRQ								69	METALS MANUFACTURES,NES	1	No Quantity			0		0		442			0
S3	2016	2016	2016	2	0	2	Export	68	Bolivia (Plurinational State of)	BOL	368	Iraq	IRQ								87	SCIENTIFIC EQUIPMENT NES	1	No Quantity			0		0		3400			0
S3	2016	2016	2016	2	0	2	Export	68	Bolivia (Plurinational State of)	BOL	368	Iraq	IRQ								62	RUBBER MANUFACTURES, NES	1	No Quantity			0		0		1561			0
S3	2016	2016	2016	2	0	2	Export	68	Bolivia (Plurinational State of)	BOL	372	Ireland	IRL								55	ESSENTL.OILS,PERFUME,ETC	1	No Quantity			0		0		1344146			0
S3	2016	2016	2016	2	0	2	Export	68	Bolivia (Plurinational State of)	BOL	372	Ireland	IRL								77	ELEC MCH APPAR,PARTS,NES	1	No Quantity			0		0		797			0
S3	2016	2016	2016	2	0	2	Export	68	Bolivia (Plurinational State of)	BOL	372	Ireland	IRL								75	OFFICE MACHINES,ADP MACH	1	No Quantity			0		0		30342			0
S3	2016	2016	2016	2	0	2	Export	68	Bolivia (Plurinational State of)	BOL	376	Israel	ISR								75	OFFICE MACHINES,ADP MACH	1	No Quantity			0				2			0
S3	2016	2016	2016	2	0	2	Export	68	Bolivia (Plurinational State of)	BOL	376	Israel	ISR								77	ELEC MCH APPAR,PARTS,NES	1	No Quantity			0		0		291			0
S3	2016	2016	2016	2	0	2	Export	68	Bolivia (Plurinational State of)	BOL	376	Israel	ISR								76	TELECOMM.SOUND EQUIP ETC	1	No Quantity			0		0		64437			0
S3	2016	2016	2016	2	0	2	Export	68	Bolivia (Plurinational State of)	BOL	376	Israel	ISR								87	SCIENTIFIC EQUIPMENT NES	1	No Quantity			0		0		600			0
S3	2016	2016	2016	2	0	2	Export	68	Bolivia (Plurinational State of)	BOL	376	Israel	ISR								72	SPECIAL.INDUST.MACHINERY	1	No Quantity			0		0		841			0
S3	2016	2016	2016	2	0	2	Export	68	Bolivia (Plurinational State of)	BOL	376	Israel	ISR								71	POWER GENERATNG.MACHINES	1	No Quantity			0		0		25			0
S3	2016	2016	2016	2	0	2	Export	68	Bolivia (Plurinational State of)	BOL	376	Israel	ISR								04	CEREALS,CEREAL PREPRTNS.	1	No Quantity			0		0		470155			0
S3	2016	2016	2016	2	0	2	Export	68	Bolivia (Plurinational State of)	BOL	376	Israel	ISR								05	VEGETABLES AND FRUIT	1	No Quantity			0		0		3042701			0
S3	2016	2016	2016	2	0	2	Export	68	Bolivia (Plurinational State of)	BOL	376	Israel	ISR								24	CORK AND WOOD	1	No Quantity			0		0		6450			0
S3	2016	2016	2016	2	0	2	Export	68	Bolivia (Plurinational State of)	BOL	376	Israel	ISR								22	OIL SEED,OLEAGINUS FRUIT	1	No Quantity			0		0		84220			0
S3	2016	2016	2016	2	0	2	Export	68	Bolivia (Plurinational State of)	BOL	376	Israel	ISR								89	MISC MANUFCTRD GOODS NES	1	No Quantity			0		0		95			0
S3	2016	2016	2016	2	0	2	Export	68	Bolivia (Plurinational State of)	BOL	381	Italy	ITA								89	MISC MANUFCTRD GOODS NES	1	No Quantity			0		0		67284			0
S3	2016	2016	2016	2	0	2	Export	68	Bolivia (Plurinational State of)	BOL	381	Italy	ITA								93	SPEC.TRANSACT.NOT CLASSD	1	No Quantity			0		0		1798			0
S3	2016	2016	2016	2	0	2	Export	68	Bolivia (Plurinational State of)	BOL	381	Italy	ITA								22	OIL SEED,OLEAGINUS FRUIT	1	No Quantity			0		0		314262			0
S3	2016	2016	2016	2	0	2	Export	68	Bolivia (Plurinational State of)	BOL	381	Italy	ITA								09	MISC.EDIBLE PRODUCTS ETC	1	No Quantity			0		0		111287			0
S3	2016	2016	2016	2	0	2	Export	68	Bolivia (Plurinational State of)	BOL	381	Italy	ITA								24	CORK AND WOOD	1	No Quantity			0		0		634220			0
S3	2016	2016	2016	2	0	2	Export	68	Bolivia (Plurinational State of)	BOL	381	Italy	ITA								26	TEXTILE FIBRES	1	No Quantity			0		0		2067749			0
S3	2016	2016	2016	2	0	2	Export	68	Bolivia (Plurinational State of)	BOL	381	Italy	ITA								21	HIDES,SKINS,FURSKINS,RAW	1	No Quantity			0		0		43662			0
S3	2016	2016	2016	2	0	2	Export	68	Bolivia (Plurinational State of)	BOL	381	Italy	ITA								05	VEGETABLES AND FRUIT	1	No Quantity			0		0		6937649			0
S3	2016	2016	2016	2	0	2	Export	68	Bolivia (Plurinational State of)	BOL	381	Italy	ITA								04	CEREALS,CEREAL PREPRTNS.	1	No Quantity			0		0		969703			0
S3	2016	2016	2016	2	0	2	Export	68	Bolivia (Plurinational State of)	BOL	381	Italy	ITA								07	COFFEE,TEA,COCOA,SPICES	1	No Quantity			0		0		80500			0
S3	2016	2016	2016	2	0	2	Export	68	Bolivia (Plurinational State of)	BOL	381	Italy	ITA								08	ANIMAL FEED STUFF	1	No Quantity			0		0		5517836			0
S3	2016	2016	2016	2	0	2	Export	68	Bolivia (Plurinational State of)	BOL	381	Italy	ITA								62	RUBBER MANUFACTURES, NES	1	No Quantity			0		0		1874			0
S3	2016	2016	2016	2	0	2	Export	68	Bolivia (Plurinational State of)	BOL	381	Italy	ITA								63	CORK, WOOD MANUFACTURES	1	No Quantity			0		0		1662465			0
S3	2016	2016	2016	2	0	2	Export	68	Bolivia (Plurinational State of)	BOL	381	Italy	ITA								61	LEATHER, LEATHER GOODS	1	No Quantity			0		0		19126836			0
S3	2016	2016	2016	2	0	2	Export	68	Bolivia (Plurinational State of)	BOL	381	Italy	ITA								28	METALLIFEROUS ORE,SCRAP	1	No Quantity			0		0		677830			0
S3	2016	2016	2016	2	0	2	Export	68	Bolivia (Plurinational State of)	BOL	381	Italy	ITA								29	CRUDE ANIMAL,VEG.MATERL.	1	No Quantity			0		0		21671			0
S3	2016	2016	2016	2	0	2	Export	68	Bolivia (Plurinational State of)	BOL	381	Italy	ITA								52	INORGANIC CHEMICALS	1	No Quantity			0		0		1372201			0
S3	2016	2016	2016	2	0	2	Export	68	Bolivia (Plurinational State of)	BOL	381	Italy	ITA								74	GENERAL INDUSTL.MACH.NES	1	No Quantity			0		0		581			0
S3	2016	2016	2016	2	0	2	Export	68	Bolivia (Plurinational State of)	BOL	381	Italy	ITA								72	SPECIAL.INDUST.MACHINERY	1	No Quantity			0		0		11899			0
S3	2016	2016	2016	2	0	2	Export	68	Bolivia (Plurinational State of)	BOL	381	Italy	ITA								69	METALS MANUFACTURES,NES	1	No Quantity			0		0		265			0
S3	2016	2016	2016	2	0	2	Export	68	Bolivia (Plurinational State of)	BOL	381	Italy	ITA								66	NON-METAL.MINERAL MANFCT	1	No Quantity			0		0		796791			0
S3	2016	2016	2016	2	0	2	Export	68	Bolivia (Plurinational State of)	BOL	381	Italy	ITA								65	TEXTILE YARN,FABRIC,ETC.	1	No Quantity			0		0		5612			0
S3	2016	2016	2016	2	0	2	Export	68	Bolivia (Plurinational State of)	BOL	381	Italy	ITA								68	NON-FERROUS METALS	1	No Quantity			0		0		321168			0
S3	2016	2016	2016	2	0	2	Export	68	Bolivia (Plurinational State of)	BOL	381	Italy	ITA								67	IRON AND STEEL	1	No Quantity			0		0		33			0
S3	2016	2016	2016	2	0	2	Export	68	Bolivia (Plurinational State of)	BOL	381	Italy	ITA								87	SCIENTIFIC EQUIPMENT NES	1	No Quantity			0		0		298802			0
S3	2016	2016	2016	2	0	2	Export	68	Bolivia (Plurinational State of)	BOL	381	Italy	ITA								85	FOOTWEAR	1	No Quantity			0		0		25			0
S3	2016	2016	2016	2	0	2	Export	68	Bolivia (Plurinational State of)	BOL	381	Italy	ITA								84	CLOTHING AND ACCESSORIES	1	No Quantity			0		0		56709			0
S3	2016	2016	2016	2	0	2	Export	68	Bolivia (Plurinational State of)	BOL	381	Italy	ITA								83	TRAVEL GOODS,HANDBGS ETC	1	No Quantity			0		0		6888			0
S3	2016	2016	2016	2	0	2	Export	68	Bolivia (Plurinational State of)	BOL	381	Italy	ITA								76	TELECOMM.SOUND EQUIP ETC	1	No Quantity			0		0		3444			0
S3	2016	2016	2016	2	0	2	Export	68	Bolivia (Plurinational State of)	BOL	381	Italy	ITA								77	ELEC MCH APPAR,PARTS,NES	1	No Quantity			0		0		424			0
S3	2016	2016	2016	2	0	2	Export	68	Bolivia (Plurinational State of)	BOL	388	Jamaica	JAM								24	CORK AND WOOD	1	No Quantity			0		0		5447			0
S3	2016	2016	2016	2	0	2	Export	68	Bolivia (Plurinational State of)	BOL	392	Japan	JPN								24	CORK AND WOOD	1	No Quantity			0		0		335472			0
S3	2016	2016	2016	2	0	2	Export	68	Bolivia (Plurinational State of)	BOL	392	Japan	JPN								12	TOBACCO,TOBACCO MANUFACT	1	No Quantity			0		0		7763			0
S3	2016	2016	2016	2	0	2	Export	68	Bolivia (Plurinational State of)	BOL	392	Japan	JPN								11	BEVERAGES	1	No Quantity			0		0		10475			0
S3	2016	2016	2016	2	0	2	Export	68	Bolivia (Plurinational State of)	BOL	392	Japan	JPN								22	OIL SEED,OLEAGINUS FRUIT	1	No Quantity			0		0		5473488			0
S3	2016	2016	2016	2	0	2	Export	68	Bolivia (Plurinational State of)	BOL	392	Japan	JPN								07	COFFEE,TEA,COCOA,SPICES	1	No Quantity			0		0		443552			0
S3	2016	2016	2016	2	0	2	Export	68	Bolivia (Plurinational State of)	BOL	392	Japan	JPN								06	SUGAR,SUGR.PREPTNS,HONEY	1	No Quantity			0		0		872634			0
S3	2016	2016	2016	2	0	2	Export	68	Bolivia (Plurinational State of)	BOL	392	Japan	JPN								02	DAIRY PRODUCTS,BIRD EGGS	1	No Quantity			0		0		297			0
S3	2016	2016	2016	2	0	2	Export	68	Bolivia (Plurinational State of)	BOL	392	Japan	JPN								04	CEREALS,CEREAL PREPRTNS.	1	No Quantity			0		0		329009			0
S3	2016	2016	2016	2	0	2	Export	68	Bolivia (Plurinational State of)	BOL	392	Japan	JPN								05	VEGETABLES AND FRUIT	1	No Quantity			0		0		224854			0
S3	2016	2016	2016	2	0	2	Export	68	Bolivia (Plurinational State of)	BOL	392	Japan	JPN								43	ANIMAL,VEG.FATS,OILS,NES	1	No Quantity			0		0		33908			0
S3	2016	2016	2016	2	0	2	Export	68	Bolivia (Plurinational State of)	BOL	392	Japan	JPN								28	METALLIFEROUS ORE,SCRAP	1	No Quantity			0		0		399836448			0
S3	2016	2016	2016	2	0	2	Export	68	Bolivia (Plurinational State of)	BOL	392	Japan	JPN								27	CRUDE FERTILIZER,MINERAL	1	No Quantity			0		0		98687			0
S3	2016	2016	2016	2	0	2	Export	68	Bolivia (Plurinational State of)	BOL	392	Japan	JPN								61	LEATHER, LEATHER GOODS	1	No Quantity			0		0		72769			0
S3	2016	2016	2016	2	0	2	Export	68	Bolivia (Plurinational State of)	BOL	392	Japan	JPN								63	CORK, WOOD MANUFACTURES	1	No Quantity			0		0		175801			0
S3	2016	2016	2016	2	0	2	Export	68	Bolivia (Plurinational State of)	BOL	392	Japan	JPN								62	RUBBER MANUFACTURES, NES	1	No Quantity			0		0		6			0
S3	2016	2016	2016	2	0	2	Export	68	Bolivia (Plurinational State of)	BOL	392	Japan	JPN								77	ELEC MCH APPAR,PARTS,NES	1	No Quantity			0		0		1045			0
S3	2016	2016	2016	2	0	2	Export	68	Bolivia (Plurinational State of)	BOL	392	Japan	JPN								78	ROAD VEHICLES	1	No Quantity			0				1			0
S3	2016	2016	2016	2	0	2	Export	68	Bolivia (Plurinational State of)	BOL	392	Japan	JPN								83	TRAVEL GOODS,HANDBGS ETC	1	No Quantity			0		0		2898			0
S3	2016	2016	2016	2	0	2	Export	68	Bolivia (Plurinational State of)	BOL	392	Japan	JPN								82	FURNITURE,BEDDING,ETC.	1	No Quantity			0		0		9			0
S3	2016	2016	2016	2	0	2	Export	68	Bolivia (Plurinational State of)	BOL	392	Japan	JPN								84	CLOTHING AND ACCESSORIES	1	No Quantity			0		0		140978			0
S3	2016	2016	2016	2	0	2	Export	68	Bolivia (Plurinational State of)	BOL	392	Japan	JPN								85	FOOTWEAR	1	No Quantity			0		0		3599			0
S3	2016	2016	2016	2	0	2	Export	68	Bolivia (Plurinational State of)	BOL	392	Japan	JPN								87	SCIENTIFIC EQUIPMENT NES	1	No Quantity			0		0		1125			0
S3	2016	2016	2016	2	0	2	Export	68	Bolivia (Plurinational State of)	BOL	392	Japan	JPN								68	NON-FERROUS METALS	1	No Quantity			0		0		9211570			0
S3	2016	2016	2016	2	0	2	Export	68	Bolivia (Plurinational State of)	BOL	392	Japan	JPN								64	PAPER,PAPERBOARD,ETC.	1	No Quantity			0		0		46			0
S3	2016	2016	2016	2	0	2	Export	68	Bolivia (Plurinational State of)	BOL	392	Japan	JPN								65	TEXTILE YARN,FABRIC,ETC.	1	No Quantity			0		0		8976			0
S3	2016	2016	2016	2	0	2	Export	68	Bolivia (Plurinational State of)	BOL	392	Japan	JPN								66	NON-METAL.MINERAL MANFCT	1	No Quantity			0		0		1032			0
S3	2016	2016	2016	2	0	2	Export	68	Bolivia (Plurinational State of)	BOL	392	Japan	JPN								69	METALS MANUFACTURES,NES	1	No Quantity			0		0		201			0
S3	2016	2016	2016	2	0	2	Export	68	Bolivia (Plurinational State of)	BOL	392	Japan	JPN								74	GENERAL INDUSTL.MACH.NES	1	No Quantity			0		0		26			0
S3	2016	2016	2016	2	0	2	Export	68	Bolivia (Plurinational State of)	BOL	392	Japan	JPN								71	POWER GENERATNG.MACHINES	1	No Quantity			0		0		50614			0
S3	2016	2016	2016	2	0	2	Export	68	Bolivia (Plurinational State of)	BOL	392	Japan	JPN								73	METALWORKING MACHINERY	1	No Quantity			0		0		2373			0
S3	2016	2016	2016	2	0	2	Export	68	Bolivia (Plurinational State of)	BOL	392	Japan	JPN								93	SPEC.TRANSACT.NOT CLASSD	1	No Quantity			0		0		3820			0
S3	2016	2016	2016	2	0	2	Export	68	Bolivia (Plurinational State of)	BOL	392	Japan	JPN								89	MISC MANUFCTRD GOODS NES	1	No Quantity			0		0		23955			0
S3	2016	2016	2016	2	0	2	Export	68	Bolivia (Plurinational State of)	BOL	398	Kazakhstan	KAZ								74	GENERAL INDUSTL.MACH.NES	1	No Quantity			0		0		12288			0
S3	2016	2016	2016	2	0	2	Export	68	Bolivia (Plurinational State of)	BOL	398	Kazakhstan	KAZ								72	SPECIAL.INDUST.MACHINERY	1	No Quantity			0		0		2225			0
S3	2016	2016	2016	2	0	2	Export	68	Bolivia (Plurinational State of)	BOL	398	Kazakhstan	KAZ								87	SCIENTIFIC EQUIPMENT NES	1	No Quantity			0		0		2195			0
S3	2016	2016	2016	2	0	2	Export	68	Bolivia (Plurinational State of)	BOL	398	Kazakhstan	KAZ								77	ELEC MCH APPAR,PARTS,NES	1	No Quantity			0		0		1616			0
S3	2016	2016	2016	2	0	2	Export	68	Bolivia (Plurinational State of)	BOL	398	Kazakhstan	KAZ								05	VEGETABLES AND FRUIT	1	No Quantity			0		0		124960			0
S3	2016	2016	2016	2	0	2	Export	68	Bolivia (Plurinational State of)	BOL	400	Jordan	JOR								74	GENERAL INDUSTL.MACH.NES	1	No Quantity			0		0		20000			0
S3	2016	2016	2016	2	0	2	Export	68	Bolivia (Plurinational State of)	BOL	408	Dem. People's Rep. of Korea	PRK								26	TEXTILE FIBRES	1	No Quantity			0		0		5212			0
S3	2016	2016	2016	2	0	2	Export	68	Bolivia (Plurinational State of)	BOL	408	Dem. People's Rep. of Korea	PRK								28	METALLIFEROUS ORE,SCRAP	1	No Quantity			0		0		1816			0
S3	2016	2016	2016	2	0	2	Export	68	Bolivia (Plurinational State of)	BOL	410	Rep. of Korea	KOR								28	METALLIFEROUS ORE,SCRAP	1	No Quantity			0		0		385031933			0
S3	2016	2016	2016	2	0	2	Export	68	Bolivia (Plurinational State of)	BOL	410	Rep. of Korea	KOR								27	CRUDE FERTILIZER,MINERAL	1	No Quantity			0		0		6958			0
S3	2016	2016	2016	2	0	2	Export	68	Bolivia (Plurinational State of)	BOL	410	Rep. of Korea	KOR								58	PLASTIC,NON-PRIMARY FORM	1	No Quantity			0		0		27			0
S3	2016	2016	2016	2	0	2	Export	68	Bolivia (Plurinational State of)	BOL	410	Rep. of Korea	KOR								26	TEXTILE FIBRES	1	No Quantity			0		0		30052			0
S3	2016	2016	2016	2	0	2	Export	68	Bolivia (Plurinational State of)	BOL	410	Rep. of Korea	KOR								24	CORK AND WOOD	1	No Quantity			0		0		61326			0
S3	2016	2016	2016	2	0	2	Export	68	Bolivia (Plurinational State of)	BOL	410	Rep. of Korea	KOR								22	OIL SEED,OLEAGINUS FRUIT	1	No Quantity			0		0		444078			0
S3	2016	2016	2016	2	0	2	Export	68	Bolivia (Plurinational State of)	BOL	410	Rep. of Korea	KOR								11	BEVERAGES	1	No Quantity			0		0		668			0
S3	2016	2016	2016	2	0	2	Export	68	Bolivia (Plurinational State of)	BOL	410	Rep. of Korea	KOR								05	VEGETABLES AND FRUIT	1	No Quantity			0		0		2741			0
S3	2016	2016	2016	2	0	2	Export	68	Bolivia (Plurinational State of)	BOL	410	Rep. of Korea	KOR								07	COFFEE,TEA,COCOA,SPICES	1	No Quantity			0		0		100			0
S3	2016	2016	2016	2	0	2	Export	68	Bolivia (Plurinational State of)	BOL	410	Rep. of Korea	KOR								74	GENERAL INDUSTL.MACH.NES	1	No Quantity			0		0		78329			0
S3	2016	2016	2016	2	0	2	Export	68	Bolivia (Plurinational State of)	BOL	410	Rep. of Korea	KOR								73	METALWORKING MACHINERY	1	No Quantity			0		0		462			0
S3	2016	2016	2016	2	0	2	Export	68	Bolivia (Plurinational State of)	BOL	410	Rep. of Korea	KOR								72	SPECIAL.INDUST.MACHINERY	1	No Quantity			0		0		6700			0
S3	2016	2016	2016	2	0	2	Export	68	Bolivia (Plurinational State of)	BOL	410	Rep. of Korea	KOR								69	METALS MANUFACTURES,NES	1	No Quantity			0		0		327			0
S3	2016	2016	2016	2	0	2	Export	68	Bolivia (Plurinational State of)	BOL	410	Rep. of Korea	KOR								65	TEXTILE YARN,FABRIC,ETC.	1	No Quantity			0		0		5756			0
S3	2016	2016	2016	2	0	2	Export	68	Bolivia (Plurinational State of)	BOL	410	Rep. of Korea	KOR								68	NON-FERROUS METALS	1	No Quantity			0		0		21100			0
S3	2016	2016	2016	2	0	2	Export	68	Bolivia (Plurinational State of)	BOL	410	Rep. of Korea	KOR								67	IRON AND STEEL	1	No Quantity			0		0		4641			0
S3	2016	2016	2016	2	0	2	Export	68	Bolivia (Plurinational State of)	BOL	410	Rep. of Korea	KOR								77	ELEC MCH APPAR,PARTS,NES	1	No Quantity			0		0		20577			0
S3	2016	2016	2016	2	0	2	Export	68	Bolivia (Plurinational State of)	BOL	410	Rep. of Korea	KOR								75	OFFICE MACHINES,ADP MACH	1	No Quantity			0		0		1500			0
S3	2016	2016	2016	2	0	2	Export	68	Bolivia (Plurinational State of)	BOL	410	Rep. of Korea	KOR								76	TELECOMM.SOUND EQUIP ETC	1	No Quantity			0		0		4062			0
S3	2016	2016	2016	2	0	2	Export	68	Bolivia (Plurinational State of)	BOL	410	Rep. of Korea	KOR								87	SCIENTIFIC EQUIPMENT NES	1	No Quantity			0		0		30449			0
S3	2016	2016	2016	2	0	2	Export	68	Bolivia (Plurinational State of)	BOL	410	Rep. of Korea	KOR								88	PHOTO.APPARAT.NES;CLOCKS	1	No Quantity			0		0		1000			0
S3	2016	2016	2016	2	0	2	Export	68	Bolivia (Plurinational State of)	BOL	410	Rep. of Korea	KOR								84	CLOTHING AND ACCESSORIES	1	No Quantity			0		0		60000			0
S3	2016	2016	2016	2	0	2	Export	68	Bolivia (Plurinational State of)	BOL	410	Rep. of Korea	KOR								83	TRAVEL GOODS,HANDBGS ETC	1	No Quantity			0		0		204			0
S3	2016	2016	2016	2	0	2	Export	68	Bolivia (Plurinational State of)	BOL	410	Rep. of Korea	KOR								89	MISC MANUFCTRD GOODS NES	1	No Quantity			0		0		2818			0
S3	2016	2016	2016	2	0	2	Export	68	Bolivia (Plurinational State of)	BOL	410	Rep. of Korea	KOR								93	SPEC.TRANSACT.NOT CLASSD	1	No Quantity			0		0		15404			0
S3	2016	2016	2016	2	0	2	Export	68	Bolivia (Plurinational State of)	BOL	414	Kuwait	KWT								87	SCIENTIFIC EQUIPMENT NES	1	No Quantity			0		0		7468			0
S3	2016	2016	2016	2	0	2	Export	68	Bolivia (Plurinational State of)	BOL	414	Kuwait	KWT								69	METALS MANUFACTURES,NES	1	No Quantity			0		0		3370			0
S3	2016	2016	2016	2	0	2	Export	68	Bolivia (Plurinational State of)	BOL	414	Kuwait	KWT								74	GENERAL INDUSTL.MACH.NES	1	No Quantity			0		0		12056			0
S3	2016	2016	2016	2	0	2	Export	68	Bolivia (Plurinational State of)	BOL	414	Kuwait	KWT								05	VEGETABLES AND FRUIT	1	No Quantity			0		0		57803			0
S3	2016	2016	2016	2	0	2	Export	68	Bolivia (Plurinational State of)	BOL	414	Kuwait	KWT								62	RUBBER MANUFACTURES, NES	1	No Quantity			0		0		495			0
S3	2016	2016	2016	2	0	2	Export	68	Bolivia (Plurinational State of)	BOL	418	Lao People's Dem. Rep.	LAO								61	LEATHER, LEATHER GOODS	1	No Quantity			0		0		40093			0
S3	2016	2016	2016	2	0	2	Export	68	Bolivia (Plurinational State of)	BOL	422	Lebanon	LBN								05	VEGETABLES AND FRUIT	1	No Quantity			0		0		100320			0
S3	2016	2016	2016	2	0	2	Export	68	Bolivia (Plurinational State of)	BOL	422	Lebanon	LBN								04	CEREALS,CEREAL PREPRTNS.	1	No Quantity			0		0		42121			0
S3	2016	2016	2016	2	0	2	Export	68	Bolivia (Plurinational State of)	BOL	422	Lebanon	LBN								22	OIL SEED,OLEAGINUS FRUIT	1	No Quantity			0		0		22760			0
S3	2016	2016	2016	2	0	2	Export	68	Bolivia (Plurinational State of)	BOL	422	Lebanon	LBN								24	CORK AND WOOD	1	No Quantity			0		0		79484			0
S3	2016	2016	2016	2	0	2	Export	68	Bolivia (Plurinational State of)	BOL	422	Lebanon	LBN								93	SPEC.TRANSACT.NOT CLASSD	1	No Quantity			0		0		7000			0
S3	2016	2016	2016	2	0	2	Export	68	Bolivia (Plurinational State of)	BOL	428	Latvia	LVA								05	VEGETABLES AND FRUIT	1	No Quantity			0		0		244737			0
S3	2016	2016	2016	2	0	2	Export	68	Bolivia (Plurinational State of)	BOL	440	Lithuania	LTU								05	VEGETABLES AND FRUIT	1	No Quantity			0		0		1023417			0
S3	2016	2016	2016	2	0	2	Export	68	Bolivia (Plurinational State of)	BOL	440	Lithuania	LTU								07	COFFEE,TEA,COCOA,SPICES	1	No Quantity			0		0		12925			0
S3	2016	2016	2016	2	0	2	Export	68	Bolivia (Plurinational State of)	BOL	440	Lithuania	LTU								22	OIL SEED,OLEAGINUS FRUIT	1	No Quantity			0		0		72975			0
S3	2016	2016	2016	2	0	2	Export	68	Bolivia (Plurinational State of)	BOL	440	Lithuania	LTU								65	TEXTILE YARN,FABRIC,ETC.	1	No Quantity			0		0		19258			0
S3	2016	2016	2016	2	0	2	Export	68	Bolivia (Plurinational State of)	BOL	450	Madagascar	MDG								93	SPEC.TRANSACT.NOT CLASSD	1	No Quantity			0		0		9000			0
S3	2016	2016	2016	2	0	2	Export	68	Bolivia (Plurinational State of)	BOL	458	Malaysia	MYS								87	SCIENTIFIC EQUIPMENT NES	1	No Quantity			0		0		6759			0
S3	2016	2016	2016	2	0	2	Export	68	Bolivia (Plurinational State of)	BOL	458	Malaysia	MYS								77	ELEC MCH APPAR,PARTS,NES	1	No Quantity			0		0		2900			0
S3	2016	2016	2016	2	0	2	Export	68	Bolivia (Plurinational State of)	BOL	458	Malaysia	MYS								22	OIL SEED,OLEAGINUS FRUIT	1	No Quantity			0		0		492157			0
S3	2016	2016	2016	2	0	2	Export	68	Bolivia (Plurinational State of)	BOL	458	Malaysia	MYS								09	MISC.EDIBLE PRODUCTS ETC	1	No Quantity			0		0		44260			0
S3	2016	2016	2016	2	0	2	Export	68	Bolivia (Plurinational State of)	BOL	458	Malaysia	MYS								05	VEGETABLES AND FRUIT	1	No Quantity			0		0		69490			0
S3	2016	2016	2016	2	0	2	Export	68	Bolivia (Plurinational State of)	BOL	458	Malaysia	MYS								04	CEREALS,CEREAL PREPRTNS.	1	No Quantity			0		0		230249			0
S3	2016	2016	2016	2	0	2	Export	68	Bolivia (Plurinational State of)	BOL	458	Malaysia	MYS								27	CRUDE FERTILIZER,MINERAL	1	No Quantity			0		0		2469544			0
S3	2016	2016	2016	2	0	2	Export	68	Bolivia (Plurinational State of)	BOL	458	Malaysia	MYS								28	METALLIFEROUS ORE,SCRAP	1	No Quantity			0		0		12977380			0
S3	2016	2016	2016	2	0	2	Export	68	Bolivia (Plurinational State of)	BOL	458	Malaysia	MYS								52	INORGANIC CHEMICALS	1	No Quantity			0		0		19520			0
S3	2016	2016	2016	2	0	2	Export	68	Bolivia (Plurinational State of)	BOL	484	Mexico	MEX								52	INORGANIC CHEMICALS	1	No Quantity			0		0		102971			0
S3	2016	2016	2016	2	0	2	Export	68	Bolivia (Plurinational State of)	BOL	484	Mexico	MEX								33	PETROLEUM,PETROL.PRODUCT	1	No Quantity			0		0		81317			0
S3	2016	2016	2016	2	0	2	Export	68	Bolivia (Plurinational State of)	BOL	484	Mexico	MEX								28	METALLIFEROUS ORE,SCRAP	1	No Quantity			0		0		1021688			0
S3	2016	2016	2016	2	0	2	Export	68	Bolivia (Plurinational State of)	BOL	484	Mexico	MEX								61	LEATHER, LEATHER GOODS	1	No Quantity			0		0		2362442			0
S3	2016	2016	2016	2	0	2	Export	68	Bolivia (Plurinational State of)	BOL	484	Mexico	MEX								62	RUBBER MANUFACTURES, NES	1	No Quantity			0		0		445			0
S3	2016	2016	2016	2	0	2	Export	68	Bolivia (Plurinational State of)	BOL	484	Mexico	MEX								63	CORK, WOOD MANUFACTURES	1	No Quantity			0		0		49725			0
S3	2016	2016	2016	2	0	2	Export	68	Bolivia (Plurinational State of)	BOL	484	Mexico	MEX								59	CHEMICAL MATERIALS NES	1	No Quantity			0		0		25395			0
S3	2016	2016	2016	2	0	2	Export	68	Bolivia (Plurinational State of)	BOL	484	Mexico	MEX								04	CEREALS,CEREAL PREPRTNS.	1	No Quantity			0		0		897188			0
S3	2016	2016	2016	2	0	2	Export	68	Bolivia (Plurinational State of)	BOL	484	Mexico	MEX								05	VEGETABLES AND FRUIT	1	No Quantity			0		0		122918			0
S3	2016	2016	2016	2	0	2	Export	68	Bolivia (Plurinational State of)	BOL	484	Mexico	MEX								08	ANIMAL FEED STUFF	1	No Quantity			0		0		1251310			0
S3	2016	2016	2016	2	0	2	Export	68	Bolivia (Plurinational State of)	BOL	484	Mexico	MEX								11	BEVERAGES	1	No Quantity			0		0		15528			0
S3	2016	2016	2016	2	0	2	Export	68	Bolivia (Plurinational State of)	BOL	484	Mexico	MEX								22	OIL SEED,OLEAGINUS FRUIT	1	No Quantity			0		0		398882			0
S3	2016	2016	2016	2	0	2	Export	68	Bolivia (Plurinational State of)	BOL	484	Mexico	MEX								24	CORK AND WOOD	1	No Quantity			0		0		1785075			0
S3	2016	2016	2016	2	0	2	Export	68	Bolivia (Plurinational State of)	BOL	484	Mexico	MEX								21	HIDES,SKINS,FURSKINS,RAW	1	No Quantity			0		0		316295			0
S3	2016	2016	2016	2	0	2	Export	68	Bolivia (Plurinational State of)	BOL	484	Mexico	MEX								77	ELEC MCH APPAR,PARTS,NES	1	No Quantity			0		0		1879			0
S3	2016	2016	2016	2	0	2	Export	68	Bolivia (Plurinational State of)	BOL	484	Mexico	MEX								75	OFFICE MACHINES,ADP MACH	1	No Quantity			0		0		9244			0
S3	2016	2016	2016	2	0	2	Export	68	Bolivia (Plurinational State of)	BOL	484	Mexico	MEX								76	TELECOMM.SOUND EQUIP ETC	1	No Quantity			0		0		14020			0
S3	2016	2016	2016	2	0	2	Export	68	Bolivia (Plurinational State of)	BOL	484	Mexico	MEX								87	SCIENTIFIC EQUIPMENT NES	1	No Quantity			0		0		24468			0
S3	2016	2016	2016	2	0	2	Export	68	Bolivia (Plurinational State of)	BOL	484	Mexico	MEX								88	PHOTO.APPARAT.NES;CLOCKS	1	No Quantity			0		0		100			0
S3	2016	2016	2016	2	0	2	Export	68	Bolivia (Plurinational State of)	BOL	484	Mexico	MEX								84	CLOTHING AND ACCESSORIES	1	No Quantity			0		0		155450			0
S3	2016	2016	2016	2	0	2	Export	68	Bolivia (Plurinational State of)	BOL	484	Mexico	MEX								65	TEXTILE YARN,FABRIC,ETC.	1	No Quantity			0		0		3857207			0
S3	2016	2016	2016	2	0	2	Export	68	Bolivia (Plurinational State of)	BOL	484	Mexico	MEX								66	NON-METAL.MINERAL MANFCT	1	No Quantity			0		0		277438			0
S3	2016	2016	2016	2	0	2	Export	68	Bolivia (Plurinational State of)	BOL	484	Mexico	MEX								68	NON-FERROUS METALS	1	No Quantity			0		0		11391569			0
S3	2016	2016	2016	2	0	2	Export	68	Bolivia (Plurinational State of)	BOL	484	Mexico	MEX								64	PAPER,PAPERBOARD,ETC.	1	No Quantity			0		0		52			0
S3	2016	2016	2016	2	0	2	Export	68	Bolivia (Plurinational State of)	BOL	484	Mexico	MEX								74	GENERAL INDUSTL.MACH.NES	1	No Quantity			0		0		9507			0
S3	2016	2016	2016	2	0	2	Export	68	Bolivia (Plurinational State of)	BOL	484	Mexico	MEX								71	POWER GENERATNG.MACHINES	1	No Quantity			0		0		126798			0
S3	2016	2016	2016	2	0	2	Export	68	Bolivia (Plurinational State of)	BOL	484	Mexico	MEX								69	METALS MANUFACTURES,NES	1	No Quantity			0		0		23218			0
S3	2016	2016	2016	2	0	2	Export	68	Bolivia (Plurinational State of)	BOL	484	Mexico	MEX								72	SPECIAL.INDUST.MACHINERY	1	No Quantity			0		0		527963			0
S3	2016	2016	2016	2	0	2	Export	68	Bolivia (Plurinational State of)	BOL	484	Mexico	MEX								93	SPEC.TRANSACT.NOT CLASSD	1	No Quantity			0		0		13392			0
S3	2016	2016	2016	2	0	2	Export	68	Bolivia (Plurinational State of)	BOL	484	Mexico	MEX								89	MISC MANUFCTRD GOODS NES	1	No Quantity			0		0		41846			0
S3	2016	2016	2016	2	0	2	Export	68	Bolivia (Plurinational State of)	BOL	490	Other Asia, nes									89	MISC MANUFCTRD GOODS NES	1	No Quantity			0		0		540			0
S3	2016	2016	2016	2	0	2	Export	68	Bolivia (Plurinational State of)	BOL	490	Other Asia, nes									72	SPECIAL.INDUST.MACHINERY	1	No Quantity			0		0		562861			0
S3	2016	2016	2016	2	0	2	Export	68	Bolivia (Plurinational State of)	BOL	490	Other Asia, nes									84	CLOTHING AND ACCESSORIES	1	No Quantity			0		0		5217			0
S3	2016	2016	2016	2	0	2	Export	68	Bolivia (Plurinational State of)	BOL	490	Other Asia, nes									75	OFFICE MACHINES,ADP MACH	1	No Quantity			0		0		94607			0
S3	2016	2016	2016	2	0	2	Export	68	Bolivia (Plurinational State of)	BOL	490	Other Asia, nes									24	CORK AND WOOD	1	No Quantity			0		0		131985			0
S3	2016	2016	2016	2	0	2	Export	68	Bolivia (Plurinational State of)	BOL	490	Other Asia, nes									22	OIL SEED,OLEAGINUS FRUIT	1	No Quantity			0		0		108605			0
S3	2016	2016	2016	2	0	2	Export	68	Bolivia (Plurinational State of)	BOL	490	Other Asia, nes									04	CEREALS,CEREAL PREPRTNS.	1	No Quantity			0		0		57530			0
S3	2016	2016	2016	2	0	2	Export	68	Bolivia (Plurinational State of)	BOL	490	Other Asia, nes									28	METALLIFEROUS ORE,SCRAP	1	No Quantity			0		0		1389092			0
S3	2016	2016	2016	2	0	2	Export	68	Bolivia (Plurinational State of)	BOL	490	Other Asia, nes									27	CRUDE FERTILIZER,MINERAL	1	No Quantity			0		0		23601			0
S3	2016	2016	2016	2	0	2	Export	68	Bolivia (Plurinational State of)	BOL	499	Montenegro	MNE								61	LEATHER, LEATHER GOODS	1	No Quantity			0		0		38102			0
S3	2016	2016	2016	2	0	2	Export	68	Bolivia (Plurinational State of)	BOL	504	Morocco	MAR								05	VEGETABLES AND FRUIT	1	No Quantity			0		0		168855			0
S3	2016	2016	2016	2	0	2	Export	68	Bolivia (Plurinational State of)	BOL	504	Morocco	MAR								74	GENERAL INDUSTL.MACH.NES	1	No Quantity			0		0		882			0
S3	2016	2016	2016	2	0	2	Export	68	Bolivia (Plurinational State of)	BOL	508	Mozambique	MOZ								93	SPEC.TRANSACT.NOT CLASSD	1	No Quantity			0		0		26000			0
S3	2016	2016	2016	2	0	2	Export	68	Bolivia (Plurinational State of)	BOL	512	Oman	OMN								72	SPECIAL.INDUST.MACHINERY	1	No Quantity			0		0		841			0
S3	2016	2016	2016	2	0	2	Export	68	Bolivia (Plurinational State of)	BOL	512	Oman	OMN								69	METALS MANUFACTURES,NES	1	No Quantity			0		0		18841			0
S3	2016	2016	2016	2	0	2	Export	68	Bolivia (Plurinational State of)	BOL	528	Netherlands	NLD								69	METALS MANUFACTURES,NES	1	No Quantity			0		0		44			0
S3	2016	2016	2016	2	0	2	Export	68	Bolivia (Plurinational State of)	BOL	528	Netherlands	NLD								72	SPECIAL.INDUST.MACHINERY	1	No Quantity			0		0		80			0
S3	2016	2016	2016	2	0	2	Export	68	Bolivia (Plurinational State of)	BOL	528	Netherlands	NLD								74	GENERAL INDUSTL.MACH.NES	1	No Quantity			0		0		35439			0
S3	2016	2016	2016	2	0	2	Export	68	Bolivia (Plurinational State of)	BOL	528	Netherlands	NLD								73	METALWORKING MACHINERY	1	No Quantity			0		0		2646			0
S3	2016	2016	2016	2	0	2	Export	68	Bolivia (Plurinational State of)	BOL	528	Netherlands	NLD								68	NON-FERROUS METALS	1	No Quantity			0		0		34587211			0
S3	2016	2016	2016	2	0	2	Export	68	Bolivia (Plurinational State of)	BOL	528	Netherlands	NLD								66	NON-METAL.MINERAL MANFCT	1	No Quantity			0		0		23460			0
S3	2016	2016	2016	2	0	2	Export	68	Bolivia (Plurinational State of)	BOL	528	Netherlands	NLD								75	OFFICE MACHINES,ADP MACH	1	No Quantity			0		0		7372			0
S3	2016	2016	2016	2	0	2	Export	68	Bolivia (Plurinational State of)	BOL	528	Netherlands	NLD								77	ELEC MCH APPAR,PARTS,NES	1	No Quantity			0		0		79268			0
S3	2016	2016	2016	2	0	2	Export	68	Bolivia (Plurinational State of)	BOL	528	Netherlands	NLD								76	TELECOMM.SOUND EQUIP ETC	1	No Quantity			0		0		190700			0
S3	2016	2016	2016	2	0	2	Export	68	Bolivia (Plurinational State of)	BOL	528	Netherlands	NLD								84	CLOTHING AND ACCESSORIES	1	No Quantity			0		0		15582			0
S3	2016	2016	2016	2	0	2	Export	68	Bolivia (Plurinational State of)	BOL	528	Netherlands	NLD								83	TRAVEL GOODS,HANDBGS ETC	1	No Quantity			0		0		270			0
S3	2016	2016	2016	2	0	2	Export	68	Bolivia (Plurinational State of)	BOL	528	Netherlands	NLD								82	FURNITURE,BEDDING,ETC.	1	No Quantity			0		0		253			0
S3	2016	2016	2016	2	0	2	Export	68	Bolivia (Plurinational State of)	BOL	528	Netherlands	NLD								87	SCIENTIFIC EQUIPMENT NES	1	No Quantity			0		0		48298			0
S3	2016	2016	2016	2	0	2	Export	68	Bolivia (Plurinational State of)	BOL	528	Netherlands	NLD								05	VEGETABLES AND FRUIT	1	No Quantity			0		0		32641104			0
S3	2016	2016	2016	2	0	2	Export	68	Bolivia (Plurinational State of)	BOL	528	Netherlands	NLD								04	CEREALS,CEREAL PREPRTNS.	1	No Quantity			0		0		6537360			0
S3	2016	2016	2016	2	0	2	Export	68	Bolivia (Plurinational State of)	BOL	528	Netherlands	NLD								07	COFFEE,TEA,COCOA,SPICES	1	No Quantity			0		0		165711			0
S3	2016	2016	2016	2	0	2	Export	68	Bolivia (Plurinational State of)	BOL	528	Netherlands	NLD								22	OIL SEED,OLEAGINUS FRUIT	1	No Quantity			0		0		5786056			0
S3	2016	2016	2016	2	0	2	Export	68	Bolivia (Plurinational State of)	BOL	528	Netherlands	NLD								24	CORK AND WOOD	1	No Quantity			0		0		189673			0
S3	2016	2016	2016	2	0	2	Export	68	Bolivia (Plurinational State of)	BOL	528	Netherlands	NLD								62	RUBBER MANUFACTURES, NES	1	No Quantity			0		0		2050			0
S3	2016	2016	2016	2	0	2	Export	68	Bolivia (Plurinational State of)	BOL	528	Netherlands	NLD								55	ESSENTL.OILS,PERFUME,ETC	1	No Quantity			0		0		921600			0
S3	2016	2016	2016	2	0	2	Export	68	Bolivia (Plurinational State of)	BOL	528	Netherlands	NLD								54	MEDICINAL,PHARM.PRODUCTS	1	No Quantity			0		0		3728			0
S3	2016	2016	2016	2	0	2	Export	68	Bolivia (Plurinational State of)	BOL	528	Netherlands	NLD								28	METALLIFEROUS ORE,SCRAP	1	No Quantity			0		0		821649			0
S3	2016	2016	2016	2	0	2	Export	68	Bolivia (Plurinational State of)	BOL	528	Netherlands	NLD								52	INORGANIC CHEMICALS	1	No Quantity			0		0		123697			0
S3	2016	2016	2016	2	0	2	Export	68	Bolivia (Plurinational State of)	BOL	528	Netherlands	NLD								51	ORGANIC CHEMICALS	1	No Quantity			0		0		7778926			0
S3	2016	2016	2016	2	0	2	Export	68	Bolivia (Plurinational State of)	BOL	528	Netherlands	NLD								93	SPEC.TRANSACT.NOT CLASSD	1	No Quantity			0		0		15565			0
S3	2016	2016	2016	2	0	2	Export	68	Bolivia (Plurinational State of)	BOL	528	Netherlands	NLD								89	MISC MANUFCTRD GOODS NES	1	No Quantity			0		0		6218			0
S3	2016	2016	2016	2	0	2	Export	68	Bolivia (Plurinational State of)	BOL	531	Curaçao	CUW								62	RUBBER MANUFACTURES, NES	1	No Quantity			0		0		327			0
S3	2016	2016	2016	2	0	2	Export	68	Bolivia (Plurinational State of)	BOL	531	Curaçao	CUW								58	PLASTIC,NON-PRIMARY FORM	1	No Quantity			0		0		2030			0
S3	2016	2016	2016	2	0	2	Export	68	Bolivia (Plurinational State of)	BOL	531	Curaçao	CUW								77	ELEC MCH APPAR,PARTS,NES	1	No Quantity			0		0		153			0
S3	2016	2016	2016	2	0	2	Export	68	Bolivia (Plurinational State of)	BOL	531	Curaçao	CUW								68	NON-FERROUS METALS	1	No Quantity			0		0		2752			0
S3	2016	2016	2016	2	0	2	Export	68	Bolivia (Plurinational State of)	BOL	531	Curaçao	CUW								72	SPECIAL.INDUST.MACHINERY	1	No Quantity			0		0		507			0
S3	2016	2016	2016	2	0	2	Export	68	Bolivia (Plurinational State of)	BOL	531	Curaçao	CUW								69	METALS MANUFACTURES,NES	1	No Quantity			0		0		1182			0
S3	2016	2016	2016	2	0	2	Export	68	Bolivia (Plurinational State of)	BOL	540	New Caledonia	NCL								24	CORK AND WOOD	1	No Quantity			0		0		37038			0
S3	2016	2016	2016	2	0	2	Export	68	Bolivia (Plurinational State of)	BOL	554	New Zealand	NZL								24	CORK AND WOOD	1	No Quantity			0		0		1801390			0
S3	2016	2016	2016	2	0	2	Export	68	Bolivia (Plurinational State of)	BOL	554	New Zealand	NZL								22	OIL SEED,OLEAGINUS FRUIT	1	No Quantity			0		0		18660			0
S3	2016	2016	2016	2	0	2	Export	68	Bolivia (Plurinational State of)	BOL	554	New Zealand	NZL								09	MISC.EDIBLE PRODUCTS ETC	1	No Quantity			0		0		301764			0
S3	2016	2016	2016	2	0	2	Export	68	Bolivia (Plurinational State of)	BOL	554	New Zealand	NZL								07	COFFEE,TEA,COCOA,SPICES	1	No Quantity			0		0		390406			0
S3	2016	2016	2016	2	0	2	Export	68	Bolivia (Plurinational State of)	BOL	554	New Zealand	NZL								04	CEREALS,CEREAL PREPRTNS.	1	No Quantity			0		0		138280			0
S3	2016	2016	2016	2	0	2	Export	68	Bolivia (Plurinational State of)	BOL	554	New Zealand	NZL								05	VEGETABLES AND FRUIT	1	No Quantity			0		0		1251050			0
S3	2016	2016	2016	2	0	2	Export	68	Bolivia (Plurinational State of)	BOL	554	New Zealand	NZL								27	CRUDE FERTILIZER,MINERAL	1	No Quantity			0		0		319441			0
S3	2016	2016	2016	2	0	2	Export	68	Bolivia (Plurinational State of)	BOL	554	New Zealand	NZL								65	TEXTILE YARN,FABRIC,ETC.	1	No Quantity			0		0		1182			0
S3	2016	2016	2016	2	0	2	Export	68	Bolivia (Plurinational State of)	BOL	554	New Zealand	NZL								85	FOOTWEAR	1	No Quantity			0		0		2071			0
S3	2016	2016	2016	2	0	2	Export	68	Bolivia (Plurinational State of)	BOL	554	New Zealand	NZL								83	TRAVEL GOODS,HANDBGS ETC	1	No Quantity			0		0		718			0
S3	2016	2016	2016	2	0	2	Export	68	Bolivia (Plurinational State of)	BOL	554	New Zealand	NZL								84	CLOTHING AND ACCESSORIES	1	No Quantity			0		0		62929			0
S3	2016	2016	2016	2	0	2	Export	68	Bolivia (Plurinational State of)	BOL	554	New Zealand	NZL								89	MISC MANUFCTRD GOODS NES	1	No Quantity			0		0		4040			0
S3	2016	2016	2016	2	0	2	Export	68	Bolivia (Plurinational State of)	BOL	558	Nicaragua	NIC								93	SPEC.TRANSACT.NOT CLASSD	1	No Quantity			0		0		400			0
S3	2016	2016	2016	2	0	2	Export	68	Bolivia (Plurinational State of)	BOL	558	Nicaragua	NIC								66	NON-METAL.MINERAL MANFCT	1	No Quantity			0		0		191533			0
S3	2016	2016	2016	2	0	2	Export	68	Bolivia (Plurinational State of)	BOL	558	Nicaragua	NIC								69	METALS MANUFACTURES,NES	1	No Quantity			0		0		1701			0
S3	2016	2016	2016	2	0	2	Export	68	Bolivia (Plurinational State of)	BOL	558	Nicaragua	NIC								27	CRUDE FERTILIZER,MINERAL	1	No Quantity			0		0		99484			0
S3	2016	2016	2016	2	0	2	Export	68	Bolivia (Plurinational State of)	BOL	566	Nigeria	NGA								69	METALS MANUFACTURES,NES	1	No Quantity			0		0		8214			0
S3	2016	2016	2016	2	0	2	Export	68	Bolivia (Plurinational State of)	BOL	566	Nigeria	NGA								72	SPECIAL.INDUST.MACHINERY	1	No Quantity			0		0		9373			0
S3	2016	2016	2016	2	0	2	Export	68	Bolivia (Plurinational State of)	BOL	579	Norway	NOR								72	SPECIAL.INDUST.MACHINERY	1	No Quantity			0		0		136677			0
S3	2016	2016	2016	2	0	2	Export	68	Bolivia (Plurinational State of)	BOL	579	Norway	NOR								69	METALS MANUFACTURES,NES	1	No Quantity			0		0		12283			0
S3	2016	2016	2016	2	0	2	Export	68	Bolivia (Plurinational State of)	BOL	579	Norway	NOR								74	GENERAL INDUSTL.MACH.NES	1	No Quantity			0		0		1285			0
S3	2016	2016	2016	2	0	2	Export	68	Bolivia (Plurinational State of)	BOL	579	Norway	NOR								65	TEXTILE YARN,FABRIC,ETC.	1	No Quantity			0		0		489482			0
S3	2016	2016	2016	2	0	2	Export	68	Bolivia (Plurinational State of)	BOL	579	Norway	NOR								84	CLOTHING AND ACCESSORIES	1	No Quantity			0		0		17631			0
S3	2016	2016	2016	2	0	2	Export	68	Bolivia (Plurinational State of)	BOL	579	Norway	NOR								87	SCIENTIFIC EQUIPMENT NES	1	No Quantity			0		0		8434			0
S3	2016	2016	2016	2	0	2	Export	68	Bolivia (Plurinational State of)	BOL	579	Norway	NOR								77	ELEC MCH APPAR,PARTS,NES	1	No Quantity			0		0		19782			0
S3	2016	2016	2016	2	0	2	Export	68	Bolivia (Plurinational State of)	BOL	579	Norway	NOR								76	TELECOMM.SOUND EQUIP ETC	1	No Quantity			0		0		1059			0
S3	2016	2016	2016	2	0	2	Export	60	Bermuda	BMU	579	Norway	NOR								77	ELEC MCH APPAR,PARTS,NES	1	No Quantity							422			0
S3	2016	2016	2016	2	0	2	Export	68	Bolivia (Plurinational State of)	BOL	579	Norway	NOR								05	VEGETABLES AND FRUIT	1	No Quantity			0		0		229245			0
S3	2016	2016	2016	2	0	2	Export	68	Bolivia (Plurinational State of)	BOL	579	Norway	NOR								07	COFFEE,TEA,COCOA,SPICES	1	No Quantity			0		0		49813			0
S3	2016	2016	2016	2	0	2	Export	68	Bolivia (Plurinational State of)	BOL	579	Norway	NOR								89	MISC MANUFCTRD GOODS NES	1	No Quantity			0		0		4908			0
S3	2016	2016	2016	2	0	2	Export	68	Bolivia (Plurinational State of)	BOL	586	Pakistan	PAK								93	SPEC.TRANSACT.NOT CLASSD	1	No Quantity			0		0		1200			0
S3	2016	2016	2016	2	0	2	Export	68	Bolivia (Plurinational State of)	BOL	586	Pakistan	PAK								05	VEGETABLES AND FRUIT	1	No Quantity			0		0		75220			0
S3	2016	2016	2016	2	0	2	Export	68	Bolivia (Plurinational State of)	BOL	586	Pakistan	PAK								22	OIL SEED,OLEAGINUS FRUIT	1	No Quantity			0		0		8955			0
S3	2016	2016	2016	2	0	2	Export	68	Bolivia (Plurinational State of)	BOL	586	Pakistan	PAK								62	RUBBER MANUFACTURES, NES	1	No Quantity			0		0		1232			0
S3	2016	2016	2016	2	0	2	Export	68	Bolivia (Plurinational State of)	BOL	586	Pakistan	PAK								77	ELEC MCH APPAR,PARTS,NES	1	No Quantity			0		0		1021			0
S3	2016	2016	2016	2	0	2	Export	68	Bolivia (Plurinational State of)	BOL	586	Pakistan	PAK								67	IRON AND STEEL	1	No Quantity			0		0		116			0
S3	2016	2016	2016	2	0	2	Export	68	Bolivia (Plurinational State of)	BOL	586	Pakistan	PAK								74	GENERAL INDUSTL.MACH.NES	1	No Quantity			0		0		1176			0
S3	2016	2016	2016	2	0	2	Export	68	Bolivia (Plurinational State of)	BOL	586	Pakistan	PAK								69	METALS MANUFACTURES,NES	1	No Quantity			0		0		8531			0
S3	2016	2016	2016	2	0	2	Export	68	Bolivia (Plurinational State of)	BOL	586	Pakistan	PAK								72	SPECIAL.INDUST.MACHINERY	1	No Quantity			0		0		1829			0
S3	2016	2016	2016	2	0	2	Export	68	Bolivia (Plurinational State of)	BOL	591	Panama	PAN								72	SPECIAL.INDUST.MACHINERY	1	No Quantity			0		0		3031			0
S3	2016	2016	2016	2	0	2	Export	68	Bolivia (Plurinational State of)	BOL	591	Panama	PAN								69	METALS MANUFACTURES,NES	1	No Quantity			0		0		187			0
S3	2016	2016	2016	2	0	2	Export	68	Bolivia (Plurinational State of)	BOL	591	Panama	PAN								74	GENERAL INDUSTL.MACH.NES	1	No Quantity			0		0		20139			0
S3	2016	2016	2016	2	0	2	Export	68	Bolivia (Plurinational State of)	BOL	591	Panama	PAN								71	POWER GENERATNG.MACHINES	1	No Quantity			0		0		43768			0
S3	2016	2016	2016	2	0	2	Export	68	Bolivia (Plurinational State of)	BOL	591	Panama	PAN								64	PAPER,PAPERBOARD,ETC.	1	No Quantity			0		0		314			0
S3	2016	2016	2016	2	0	2	Export	68	Bolivia (Plurinational State of)	BOL	591	Panama	PAN								65	TEXTILE YARN,FABRIC,ETC.	1	No Quantity			0		0		23			0
S3	2016	2016	2016	2	0	2	Export	68	Bolivia (Plurinational State of)	BOL	591	Panama	PAN								66	NON-METAL.MINERAL MANFCT	1	No Quantity			0		0		378			0
S3	2016	2016	2016	2	0	2	Export	68	Bolivia (Plurinational State of)	BOL	591	Panama	PAN								77	ELEC MCH APPAR,PARTS,NES	1	No Quantity			0		0		20401			0
S3	2016	2016	2016	2	0	2	Export	68	Bolivia (Plurinational State of)	BOL	591	Panama	PAN								75	OFFICE MACHINES,ADP MACH	1	No Quantity			0		0		6756			0
S3	2016	2016	2016	2	0	2	Export	68	Bolivia (Plurinational State of)	BOL	591	Panama	PAN								79	OTHR.TRANSPORT EQUIPMENT	1	No Quantity			0		0		4229			0
S3	2016	2016	2016	2	0	2	Export	68	Bolivia (Plurinational State of)	BOL	591	Panama	PAN								76	TELECOMM.SOUND EQUIP ETC	1	No Quantity			0		0		86133			0
S3	2016	2016	2016	2	0	2	Export	68	Bolivia (Plurinational State of)	BOL	591	Panama	PAN								78	ROAD VEHICLES	1	No Quantity			0		0		3090			0
S3	2016	2016	2016	2	0	2	Export	68	Bolivia (Plurinational State of)	BOL	591	Panama	PAN								87	SCIENTIFIC EQUIPMENT NES	1	No Quantity			0		0		1364			0
S3	2016	2016	2016	2	0	2	Export	68	Bolivia (Plurinational State of)	BOL	591	Panama	PAN								85	FOOTWEAR	1	No Quantity			0		0		243			0
S3	2016	2016	2016	2	0	2	Export	68	Bolivia (Plurinational State of)	BOL	591	Panama	PAN								88	PHOTO.APPARAT.NES;CLOCKS	1	No Quantity			0		0		10			0
S3	2016	2016	2016	2	0	2	Export	68	Bolivia (Plurinational State of)	BOL	591	Panama	PAN								84	CLOTHING AND ACCESSORIES	1	No Quantity			0		0		2105			0
S3	2016	2016	2016	2	0	2	Export	68	Bolivia (Plurinational State of)	BOL	591	Panama	PAN								83	TRAVEL GOODS,HANDBGS ETC	1	No Quantity			0		0		6522			0
S3	2016	2016	2016	2	0	2	Export	68	Bolivia (Plurinational State of)	BOL	591	Panama	PAN								62	RUBBER MANUFACTURES, NES	1	No Quantity			0		0		1266			0
S3	2016	2016	2016	2	0	2	Export	68	Bolivia (Plurinational State of)	BOL	591	Panama	PAN								63	CORK, WOOD MANUFACTURES	1	No Quantity			0		0		54418			0
S3	2016	2016	2016	2	0	2	Export	68	Bolivia (Plurinational State of)	BOL	591	Panama	PAN								58	PLASTIC,NON-PRIMARY FORM	1	No Quantity			0		0		2939			0
S3	2016	2016	2016	2	0	2	Export	68	Bolivia (Plurinational State of)	BOL	591	Panama	PAN								55	ESSENTL.OILS,PERFUME,ETC	1	No Quantity			0		0		407			0
S3	2016	2016	2016	2	0	2	Export	68	Bolivia (Plurinational State of)	BOL	591	Panama	PAN								59	CHEMICAL MATERIALS NES	1	No Quantity			0		0		1292			0
S3	2016	2016	2016	2	0	2	Export	68	Bolivia (Plurinational State of)	BOL	591	Panama	PAN								57	PLASTICS IN PRIMARY FORM	1	No Quantity			0		0		10			0
S3	2016	2016	2016	2	0	2	Export	68	Bolivia (Plurinational State of)	BOL	591	Panama	PAN								27	CRUDE FERTILIZER,MINERAL	1	No Quantity			0		0		166808			0
S3	2016	2016	2016	2	0	2	Export	68	Bolivia (Plurinational State of)	BOL	591	Panama	PAN								33	PETROLEUM,PETROL.PRODUCT	1	No Quantity			0		0		6770006			0
S3	2016	2016	2016	2	0	2	Export	68	Bolivia (Plurinational State of)	BOL	591	Panama	PAN								22	OIL SEED,OLEAGINUS FRUIT	1	No Quantity			0		0		5810			0
S3	2016	2016	2016	2	0	2	Export	68	Bolivia (Plurinational State of)	BOL	591	Panama	PAN								09	MISC.EDIBLE PRODUCTS ETC	1	No Quantity			0		0		42468			0
S3	2016	2016	2016	2	0	2	Export	68	Bolivia (Plurinational State of)	BOL	591	Panama	PAN								24	CORK AND WOOD	1	No Quantity			0		0		162781			0
S3	2016	2016	2016	2	0	2	Export	68	Bolivia (Plurinational State of)	BOL	591	Panama	PAN								04	CEREALS,CEREAL PREPRTNS.	1	No Quantity			0		0		12287			0
S3	2016	2016	2016	2	0	2	Export	68	Bolivia (Plurinational State of)	BOL	591	Panama	PAN								93	SPEC.TRANSACT.NOT CLASSD	1	No Quantity			0		0		2400			0
S3	2016	2016	2016	2	0	2	Export	68	Bolivia (Plurinational State of)	BOL	591	Panama	PAN								89	MISC MANUFCTRD GOODS NES	1	No Quantity			0		0		2494			0
S3	2016	2016	2016	2	0	2	Export	68	Bolivia (Plurinational State of)	BOL	600	Paraguay	PRY								89	MISC MANUFCTRD GOODS NES	1	No Quantity			0		0		417959			0
S3	2016	2016	2016	2	0	2	Export	68	Bolivia (Plurinational State of)	BOL	600	Paraguay	PRY								93	SPEC.TRANSACT.NOT CLASSD	1	No Quantity			0		0		7499			0
S3	2016	2016	2016	2	0	2	Export	68	Bolivia (Plurinational State of)	BOL	600	Paraguay	PRY								04	CEREALS,CEREAL PREPRTNS.	1	No Quantity			0		0		1671432			0
S3	2016	2016	2016	2	0	2	Export	68	Bolivia (Plurinational State of)	BOL	600	Paraguay	PRY								05	VEGETABLES AND FRUIT	1	No Quantity			0		0		418855			0
S3	2016	2016	2016	2	0	2	Export	68	Bolivia (Plurinational State of)	BOL	600	Paraguay	PRY								07	COFFEE,TEA,COCOA,SPICES	1	No Quantity			0		0		60000			0
S3	2016	2016	2016	2	0	2	Export	68	Bolivia (Plurinational State of)	BOL	600	Paraguay	PRY								08	ANIMAL FEED STUFF	1	No Quantity			0		0		161950			0
S3	2016	2016	2016	2	0	2	Export	68	Bolivia (Plurinational State of)	BOL	600	Paraguay	PRY								02	DAIRY PRODUCTS,BIRD EGGS	1	No Quantity			0		0		69020			0
S3	2016	2016	2016	2	0	2	Export	68	Bolivia (Plurinational State of)	BOL	600	Paraguay	PRY								06	SUGAR,SUGR.PREPTNS,HONEY	1	No Quantity			0		0		168854			0
S3	2016	2016	2016	2	0	2	Export	68	Bolivia (Plurinational State of)	BOL	600	Paraguay	PRY								24	CORK AND WOOD	1	No Quantity			0		0		675793			0
S3	2016	2016	2016	2	0	2	Export	68	Bolivia (Plurinational State of)	BOL	600	Paraguay	PRY								23	CRUDE RUBBER	1	No Quantity			0		0		2266			0
S3	2016	2016	2016	2	0	2	Export	68	Bolivia (Plurinational State of)	BOL	600	Paraguay	PRY								25	PULP AND WASTE PAPER	1	No Quantity			0		0		179116			0
S3	2016	2016	2016	2	0	2	Export	68	Bolivia (Plurinational State of)	BOL	600	Paraguay	PRY								22	OIL SEED,OLEAGINUS FRUIT	1	No Quantity			0		0		245435			0
S3	2016	2016	2016	2	0	2	Export	68	Bolivia (Plurinational State of)	BOL	600	Paraguay	PRY								33	PETROLEUM,PETROL.PRODUCT	1	No Quantity			0		0		151040			0
S3	2016	2016	2016	2	0	2	Export	68	Bolivia (Plurinational State of)	BOL	600	Paraguay	PRY								34	GAS,NATURAL,MANUFACTURED	1	No Quantity			0		0		19032692			0
S3	2016	2016	2016	2	0	2	Export	68	Bolivia (Plurinational State of)	BOL	600	Paraguay	PRY								51	ORGANIC CHEMICALS	1	No Quantity			0		0		256688			0
S3	2016	2016	2016	2	0	2	Export	68	Bolivia (Plurinational State of)	BOL	600	Paraguay	PRY								43	ANIMAL,VEG.FATS,OILS,NES	1	No Quantity			0		0		22438			0
S3	2016	2016	2016	2	0	2	Export	68	Bolivia (Plurinational State of)	BOL	600	Paraguay	PRY								52	INORGANIC CHEMICALS	1	No Quantity			0		0		8840			0
S3	2016	2016	2016	2	0	2	Export	68	Bolivia (Plurinational State of)	BOL	600	Paraguay	PRY								27	CRUDE FERTILIZER,MINERAL	1	No Quantity			0		0		2552459			0
S3	2016	2016	2016	2	0	2	Export	68	Bolivia (Plurinational State of)	BOL	600	Paraguay	PRY								28	METALLIFEROUS ORE,SCRAP	1	No Quantity			0		0		24000			0
S3	2016	2016	2016	2	0	2	Export	68	Bolivia (Plurinational State of)	BOL	600	Paraguay	PRY								29	CRUDE ANIMAL,VEG.MATERL.	1	No Quantity			0		0		41760			0
S3	2016	2016	2016	2	0	2	Export	68	Bolivia (Plurinational State of)	BOL	600	Paraguay	PRY								57	PLASTICS IN PRIMARY FORM	1	No Quantity			0		0		488402			0
S3	2016	2016	2016	2	0	2	Export	68	Bolivia (Plurinational State of)	BOL	600	Paraguay	PRY								59	CHEMICAL MATERIALS NES	1	No Quantity			0		0		734453			0
S3	2016	2016	2016	2	0	2	Export	68	Bolivia (Plurinational State of)	BOL	600	Paraguay	PRY								55	ESSENTL.OILS,PERFUME,ETC	1	No Quantity			0		0		3774021			0
S3	2016	2016	2016	2	0	2	Export	68	Bolivia (Plurinational State of)	BOL	600	Paraguay	PRY								53	DYES,COLOURING MATERIALS	1	No Quantity			0		0		10142			0
S3	2016	2016	2016	2	0	2	Export	68	Bolivia (Plurinational State of)	BOL	600	Paraguay	PRY								54	MEDICINAL,PHARM.PRODUCTS	1	No Quantity			0		0		74643			0
S3	2016	2016	2016	2	0	2	Export	68	Bolivia (Plurinational State of)	BOL	600	Paraguay	PRY								58	PLASTIC,NON-PRIMARY FORM	1	No Quantity			0		0		44571			0
S3	2016	2016	2016	2	0	2	Export	68	Bolivia (Plurinational State of)	BOL	600	Paraguay	PRY								61	LEATHER, LEATHER GOODS	1	No Quantity			0		0		1234781			0
S3	2016	2016	2016	2	0	2	Export	68	Bolivia (Plurinational State of)	BOL	600	Paraguay	PRY								83	TRAVEL GOODS,HANDBGS ETC	1	No Quantity			0		0		16963			0
S3	2016	2016	2016	2	0	2	Export	68	Bolivia (Plurinational State of)	BOL	600	Paraguay	PRY								82	FURNITURE,BEDDING,ETC.	1	No Quantity			0		0		10000			0
S3	2016	2016	2016	2	0	2	Export	68	Bolivia (Plurinational State of)	BOL	600	Paraguay	PRY								84	CLOTHING AND ACCESSORIES	1	No Quantity			0		0		979625			0
S3	2016	2016	2016	2	0	2	Export	68	Bolivia (Plurinational State of)	BOL	600	Paraguay	PRY								88	PHOTO.APPARAT.NES;CLOCKS	1	No Quantity			0		0		751			0
S3	2016	2016	2016	2	0	2	Export	68	Bolivia (Plurinational State of)	BOL	600	Paraguay	PRY								85	FOOTWEAR	1	No Quantity			0		0		16169			0
S3	2016	2016	2016	2	0	2	Export	68	Bolivia (Plurinational State of)	BOL	600	Paraguay	PRY								87	SCIENTIFIC EQUIPMENT NES	1	No Quantity			0		0		82710			0
S3	2016	2016	2016	2	0	2	Export	68	Bolivia (Plurinational State of)	BOL	600	Paraguay	PRY								78	ROAD VEHICLES	1	No Quantity			0		0		11980			0
S3	2016	2016	2016	2	0	2	Export	68	Bolivia (Plurinational State of)	BOL	600	Paraguay	PRY								76	TELECOMM.SOUND EQUIP ETC	1	No Quantity			0		0		24850			0
S3	2016	2016	2016	2	0	2	Export	68	Bolivia (Plurinational State of)	BOL	600	Paraguay	PRY								75	OFFICE MACHINES,ADP MACH	1	No Quantity			0		0		6664			0
S3	2016	2016	2016	2	0	2	Export	68	Bolivia (Plurinational State of)	BOL	600	Paraguay	PRY								77	ELEC MCH APPAR,PARTS,NES	1	No Quantity			0		0		2432341			0
S3	2016	2016	2016	2	0	2	Export	68	Bolivia (Plurinational State of)	BOL	600	Paraguay	PRY								66	NON-METAL.MINERAL MANFCT	1	No Quantity			0		0		823603			0
S3	2016	2016	2016	2	0	2	Export	68	Bolivia (Plurinational State of)	BOL	600	Paraguay	PRY								65	TEXTILE YARN,FABRIC,ETC.	1	No Quantity			0		0		593			0
S3	2016	2016	2016	2	0	2	Export	68	Bolivia (Plurinational State of)	BOL	600	Paraguay	PRY								64	PAPER,PAPERBOARD,ETC.	1	No Quantity			0		0		471779			0
S3	2016	2016	2016	2	0	2	Export	68	Bolivia (Plurinational State of)	BOL	600	Paraguay	PRY								71	POWER GENERATNG.MACHINES	1	No Quantity			0		0		127443			0
S3	2016	2016	2016	2	0	2	Export	68	Bolivia (Plurinational State of)	BOL	600	Paraguay	PRY								74	GENERAL INDUSTL.MACH.NES	1	No Quantity			0		0		130574			0
S3	2016	2016	2016	2	0	2	Export	68	Bolivia (Plurinational State of)	BOL	600	Paraguay	PRY								69	METALS MANUFACTURES,NES	1	No Quantity			0		0		61258			0
S3	2016	2016	2016	2	0	2	Export	68	Bolivia (Plurinational State of)	BOL	600	Paraguay	PRY								72	SPECIAL.INDUST.MACHINERY	1	No Quantity			0		0		1378460			0
S3	2016	2016	2016	2	0	2	Export	68	Bolivia (Plurinational State of)	BOL	604	Peru	PER								72	SPECIAL.INDUST.MACHINERY	1	No Quantity			0		0		1069390			0
S3	2016	2016	2016	2	0	2	Export	68	Bolivia (Plurinational State of)	BOL	604	Peru	PER								69	METALS MANUFACTURES,NES	1	No Quantity			0		0		6410661			0
S3	2016	2016	2016	2	0	2	Export	68	Bolivia (Plurinational State of)	BOL	604	Peru	PER								74	GENERAL INDUSTL.MACH.NES	1	No Quantity			0		0		741498			0
S3	2016	2016	2016	2	0	2	Export	68	Bolivia (Plurinational State of)	BOL	604	Peru	PER								71	POWER GENERATNG.MACHINES	1	No Quantity			0		0		4852			0
S3	2016	2016	2016	2	0	2	Export	68	Bolivia (Plurinational State of)	BOL	604	Peru	PER								73	METALWORKING MACHINERY	1	No Quantity			0		0		18104			0
S3	2016	2016	2016	2	0	2	Export	68	Bolivia (Plurinational State of)	BOL	604	Peru	PER								64	PAPER,PAPERBOARD,ETC.	1	No Quantity			0		0		69868			0
S3	2016	2016	2016	2	0	2	Export	68	Bolivia (Plurinational State of)	BOL	604	Peru	PER								67	IRON AND STEEL	1	No Quantity			0		0		26965			0
S3	2016	2016	2016	2	0	2	Export	68	Bolivia (Plurinational State of)	BOL	604	Peru	PER								68	NON-FERROUS METALS	1	No Quantity			0		0		18346			0
S3	2016	2016	2016	2	0	2	Export	68	Bolivia (Plurinational State of)	BOL	604	Peru	PER								65	TEXTILE YARN,FABRIC,ETC.	1	No Quantity			0		0		1135012			0
S3	2016	2016	2016	2	0	2	Export	68	Bolivia (Plurinational State of)	BOL	604	Peru	PER								66	NON-METAL.MINERAL MANFCT	1	No Quantity			0		0		3221074			0
S3	2016	2016	2016	2	0	2	Export	68	Bolivia (Plurinational State of)	BOL	604	Peru	PER								77	ELEC MCH APPAR,PARTS,NES	1	No Quantity			0		0		85295			0
S3	2016	2016	2016	2	0	2	Export	68	Bolivia (Plurinational State of)	BOL	604	Peru	PER								75	OFFICE MACHINES,ADP MACH	1	No Quantity			0		0		87975			0
S3	2016	2016	2016	2	0	2	Export	68	Bolivia (Plurinational State of)	BOL	604	Peru	PER								76	TELECOMM.SOUND EQUIP ETC	1	No Quantity			0		0		141364			0
S3	2016	2016	2016	2	0	2	Export	68	Bolivia (Plurinational State of)	BOL	604	Peru	PER								78	ROAD VEHICLES	1	No Quantity			0		0		51973			0
S3	2016	2016	2016	2	0	2	Export	68	Bolivia (Plurinational State of)	BOL	604	Peru	PER								81	PREFAB BUILDGS,FTTNG ETC	1	No Quantity			0		0		25588			0
S3	2016	2016	2016	2	0	2	Export	68	Bolivia (Plurinational State of)	BOL	604	Peru	PER								87	SCIENTIFIC EQUIPMENT NES	1	No Quantity			0		0		427953			0
S3	2016	2016	2016	2	0	2	Export	68	Bolivia (Plurinational State of)	BOL	604	Peru	PER								85	FOOTWEAR	1	No Quantity			0		0		953875			0
S3	2016	2016	2016	2	0	2	Export	68	Bolivia (Plurinational State of)	BOL	604	Peru	PER								88	PHOTO.APPARAT.NES;CLOCKS	1	No Quantity			0		0		23514			0
S3	2016	2016	2016	2	0	2	Export	68	Bolivia (Plurinational State of)	BOL	604	Peru	PER								84	CLOTHING AND ACCESSORIES	1	No Quantity			0		0		465485			0
S3	2016	2016	2016	2	0	2	Export	68	Bolivia (Plurinational State of)	BOL	604	Peru	PER								82	FURNITURE,BEDDING,ETC.	1	No Quantity			0		0		251712			0
S3	2016	2016	2016	2	0	2	Export	68	Bolivia (Plurinational State of)	BOL	604	Peru	PER								83	TRAVEL GOODS,HANDBGS ETC	1	No Quantity			0		0		12866			0
S3	2016	2016	2016	2	0	2	Export	68	Bolivia (Plurinational State of)	BOL	604	Peru	PER								61	LEATHER, LEATHER GOODS	1	No Quantity			0		0		702528			0
S3	2016	2016	2016	2	0	2	Export	68	Bolivia (Plurinational State of)	BOL	604	Peru	PER								58	PLASTIC,NON-PRIMARY FORM	1	No Quantity			0		0		4237			0
S3	2016	2016	2016	2	0	2	Export	68	Bolivia (Plurinational State of)	BOL	604	Peru	PER								63	CORK, WOOD MANUFACTURES	1	No Quantity			0		0		629502			0
S3	2016	2016	2016	2	0	2	Export	68	Bolivia (Plurinational State of)	BOL	604	Peru	PER								62	RUBBER MANUFACTURES, NES	1	No Quantity			0		0		2554			0
S3	2016	2016	2016	2	0	2	Export	68	Bolivia (Plurinational State of)	BOL	604	Peru	PER								54	MEDICINAL,PHARM.PRODUCTS	1	No Quantity			0		0		2337772			0
S3	2016	2016	2016	2	0	2	Export	68	Bolivia (Plurinational State of)	BOL	604	Peru	PER								55	ESSENTL.OILS,PERFUME,ETC	1	No Quantity			0		0		2626592			0
S3	2016	2016	2016	2	0	2	Export	68	Bolivia (Plurinational State of)	BOL	604	Peru	PER								59	CHEMICAL MATERIALS NES	1	No Quantity			0		0		3464413			0
S3	2016	2016	2016	2	0	2	Export	68	Bolivia (Plurinational State of)	BOL	604	Peru	PER								57	PLASTICS IN PRIMARY FORM	1	No Quantity			0		0		47043			0
S3	2016	2016	2016	2	0	2	Export	68	Bolivia (Plurinational State of)	BOL	604	Peru	PER								56	FERTILIZER,EXCEPT GRP272	1	No Quantity			0		0		5184			0
S3	2016	2016	2016	2	0	2	Export	68	Bolivia (Plurinational State of)	BOL	604	Peru	PER								29	CRUDE ANIMAL,VEG.MATERL.	1	No Quantity			0		0		20000			0
S3	2016	2016	2016	2	0	2	Export	68	Bolivia (Plurinational State of)	BOL	604	Peru	PER								28	METALLIFEROUS ORE,SCRAP	1	No Quantity			0		0		19800502			0
S3	2016	2016	2016	2	0	2	Export	68	Bolivia (Plurinational State of)	BOL	604	Peru	PER								27	CRUDE FERTILIZER,MINERAL	1	No Quantity			0		0		4983933			0
S3	2016	2016	2016	2	0	2	Export	68	Bolivia (Plurinational State of)	BOL	604	Peru	PER								52	INORGANIC CHEMICALS	1	No Quantity			0		0		98969			0
S3	2016	2016	2016	2	0	2	Export	68	Bolivia (Plurinational State of)	BOL	604	Peru	PER								43	ANIMAL,VEG.FATS,OILS,NES	1	No Quantity			0		0		761589			0
S3	2016	2016	2016	2	0	2	Export	68	Bolivia (Plurinational State of)	BOL	604	Peru	PER								51	ORGANIC CHEMICALS	1	No Quantity			0		0		4571172			0
S3	2016	2016	2016	2	0	2	Export	68	Bolivia (Plurinational State of)	BOL	604	Peru	PER								34	GAS,NATURAL,MANUFACTURED	1	No Quantity			0		0		13476646			0
S3	2016	2016	2016	2	0	2	Export	68	Bolivia (Plurinational State of)	BOL	604	Peru	PER								41	ANIMAL OILS AND FATS	1	No Quantity			0		0		97242			0
S3	2016	2016	2016	2	0	2	Export	68	Bolivia (Plurinational State of)	BOL	604	Peru	PER								42	FIXED VEG. FATS AND OILS	1	No Quantity			0		0		15750772			0
S3	2016	2016	2016	2	0	2	Export	68	Bolivia (Plurinational State of)	BOL	604	Peru	PER								33	PETROLEUM,PETROL.PRODUCT	1	No Quantity			0		0		3677431			0
S3	2016	2016	2016	2	0	2	Export	68	Bolivia (Plurinational State of)	BOL	604	Peru	PER								22	OIL SEED,OLEAGINUS FRUIT	1	No Quantity			0		0		45822100			0
S3	2016	2016	2016	2	0	2	Export	68	Bolivia (Plurinational State of)	BOL	604	Peru	PER								09	MISC.EDIBLE PRODUCTS ETC	1	No Quantity			0		0		218402			0
S3	2016	2016	2016	2	0	2	Export	68	Bolivia (Plurinational State of)	BOL	604	Peru	PER								26	TEXTILE FIBRES	1	No Quantity			0		0		41346			0
S3	2016	2016	2016	2	0	2	Export	68	Bolivia (Plurinational State of)	BOL	604	Peru	PER								21	HIDES,SKINS,FURSKINS,RAW	1	No Quantity			0		0		1007054			0
S3	2016	2016	2016	2	0	2	Export	68	Bolivia (Plurinational State of)	BOL	604	Peru	PER								24	CORK AND WOOD	1	No Quantity			0		0		34637			0
S3	2016	2016	2016	2	0	2	Export	68	Bolivia (Plurinational State of)	BOL	604	Peru	PER								06	SUGAR,SUGR.PREPTNS,HONEY	1	No Quantity			0		0		1694704			0
S3	2016	2016	2016	2	0	2	Export	68	Bolivia (Plurinational State of)	BOL	604	Peru	PER								02	DAIRY PRODUCTS,BIRD EGGS	1	No Quantity			0		0		17891747			0
S3	2016	2016	2016	2	0	2	Export	68	Bolivia (Plurinational State of)	BOL	604	Peru	PER								01	MEAT, MEAT PREPARATIONS	1	No Quantity			0		0		10230588			0
S3	2016	2016	2016	2	0	2	Export	68	Bolivia (Plurinational State of)	BOL	604	Peru	PER								08	ANIMAL FEED STUFF	1	No Quantity			0		0		172771240			0
S3	2016	2016	2016	2	0	2	Export	68	Bolivia (Plurinational State of)	BOL	604	Peru	PER								07	COFFEE,TEA,COCOA,SPICES	1	No Quantity			0		0		237241			0
S3	2016	2016	2016	2	0	2	Export	68	Bolivia (Plurinational State of)	BOL	604	Peru	PER								05	VEGETABLES AND FRUIT	1	No Quantity			0		0		3069139			0
S3	2016	2016	2016	2	0	2	Export	68	Bolivia (Plurinational State of)	BOL	604	Peru	PER								04	CEREALS,CEREAL PREPRTNS.	1	No Quantity			0		0		8741211			0
S3	2016	2016	2016	2	0	2	Export	68	Bolivia (Plurinational State of)	BOL	604	Peru	PER								93	SPEC.TRANSACT.NOT CLASSD	1	No Quantity			0		0		65455			0
S3	2016	2016	2016	2	0	2	Export	68	Bolivia (Plurinational State of)	BOL	604	Peru	PER								89	MISC MANUFCTRD GOODS NES	1	No Quantity			0		0		748267			0
S3	2016	2016	2016	2	0	2	Export	68	Bolivia (Plurinational State of)	BOL	608	Philippines	PHL								76	TELECOMM.SOUND EQUIP ETC	1	No Quantity			0		0		5616			0
S3	2016	2016	2016	2	0	2	Export	68	Bolivia (Plurinational State of)	BOL	616	Poland	POL								68	NON-FERROUS METALS	1	No Quantity			0		0		1169673			0
S3	2016	2016	2016	2	0	2	Export	68	Bolivia (Plurinational State of)	BOL	616	Poland	POL								04	CEREALS,CEREAL PREPRTNS.	1	No Quantity			0		0		28606			0
S3	2016	2016	2016	2	0	2	Export	68	Bolivia (Plurinational State of)	BOL	616	Poland	POL								05	VEGETABLES AND FRUIT	1	No Quantity			0		0		527660			0
S3	2016	2016	2016	2	0	2	Export	68	Bolivia (Plurinational State of)	BOL	616	Poland	POL								22	OIL SEED,OLEAGINUS FRUIT	1	No Quantity			0		0		56725			0
S3	2016	2016	2016	2	0	2	Export	68	Bolivia (Plurinational State of)	BOL	616	Poland	POL								52	INORGANIC CHEMICALS	1	No Quantity			0		0		233508			0
S3	2016	2016	2016	2	0	2	Export	68	Bolivia (Plurinational State of)	BOL	616	Poland	POL								89	MISC MANUFCTRD GOODS NES	1	No Quantity			0		0		300			0
S3	2016	2016	2016	2	0	2	Export	68	Bolivia (Plurinational State of)	BOL	620	Portugal	PRT								63	CORK, WOOD MANUFACTURES	1	No Quantity			0		0		430577			0
S3	2016	2016	2016	2	0	2	Export	68	Bolivia (Plurinational State of)	BOL	620	Portugal	PRT								61	LEATHER, LEATHER GOODS	1	No Quantity			0		0		620210			0
S3	2016	2016	2016	2	0	2	Export	68	Bolivia (Plurinational State of)	BOL	620	Portugal	PRT								24	CORK AND WOOD	1	No Quantity			0		0		59419			0
S3	2016	2016	2016	2	0	2	Export	68	Bolivia (Plurinational State of)	BOL	620	Portugal	PRT								21	HIDES,SKINS,FURSKINS,RAW	1	No Quantity			0		0		49530			0
S3	2016	2016	2016	2	0	2	Export	68	Bolivia (Plurinational State of)	BOL	620	Portugal	PRT								05	VEGETABLES AND FRUIT	1	No Quantity			0		0		98486			0
S3	2016	2016	2016	2	0	2	Export	68	Bolivia (Plurinational State of)	BOL	620	Portugal	PRT								75	OFFICE MACHINES,ADP MACH	1	No Quantity			0		0		235713			0
S3	2016	2016	2016	2	0	2	Export	68	Bolivia (Plurinational State of)	BOL	634	Qatar	QAT								04	CEREALS,CEREAL PREPRTNS.	1	No Quantity			0		0		45780			0
S3	2016	2016	2016	2	0	2	Export	68	Bolivia (Plurinational State of)	BOL	642	Romania	ROU								04	CEREALS,CEREAL PREPRTNS.	1	No Quantity			0		0		30200			0
S3	2016	2016	2016	2	0	2	Export	68	Bolivia (Plurinational State of)	BOL	642	Romania	ROU								69	METALS MANUFACTURES,NES	1	No Quantity			0		0		1331			0
S3	2016	2016	2016	2	0	2	Export	68	Bolivia (Plurinational State of)	BOL	643	Russian Federation	RUS								74	GENERAL INDUSTL.MACH.NES	1	No Quantity			0		0		2642			0
S3	2016	2016	2016	2	0	2	Export	68	Bolivia (Plurinational State of)	BOL	643	Russian Federation	RUS								67	IRON AND STEEL	1	No Quantity			0		0		1269			0
S3	2016	2016	2016	2	0	2	Export	68	Bolivia (Plurinational State of)	BOL	643	Russian Federation	RUS								87	SCIENTIFIC EQUIPMENT NES	1	No Quantity			0		0		1140			0
S3	2016	2016	2016	2	0	2	Export	68	Bolivia (Plurinational State of)	BOL	643	Russian Federation	RUS								05	VEGETABLES AND FRUIT	1	No Quantity			0		0		899143			0
S3	2016	2016	2016	2	0	2	Export	68	Bolivia (Plurinational State of)	BOL	643	Russian Federation	RUS								22	OIL SEED,OLEAGINUS FRUIT	1	No Quantity			0		0		62022			0
S3	2016	2016	2016	2	0	2	Export	68	Bolivia (Plurinational State of)	BOL	643	Russian Federation	RUS								62	RUBBER MANUFACTURES, NES	1	No Quantity			0		0		3715			0
S3	2016	2016	2016	2	0	2	Export	68	Bolivia (Plurinational State of)	BOL	643	Russian Federation	RUS								52	INORGANIC CHEMICALS	1	No Quantity			0		0		2148882			0
S3	2016	2016	2016	2	0	2	Export	68	Bolivia (Plurinational State of)	BOL	643	Russian Federation	RUS								33	PETROLEUM,PETROL.PRODUCT	1	No Quantity			0		0		80487			0
S3	2016	2016	2016	2	0	2	Export	68	Bolivia (Plurinational State of)	BOL	643	Russian Federation	RUS								27	CRUDE FERTILIZER,MINERAL	1	No Quantity			0		0		111295			0
S3	2016	2016	2016	2	0	2	Export	68	Bolivia (Plurinational State of)	BOL	643	Russian Federation	RUS								93	SPEC.TRANSACT.NOT CLASSD	1	No Quantity			0		0		4520			0
S3	2016	2016	2016	2	0	2	Export	68	Bolivia (Plurinational State of)	BOL	682	Saudi Arabia	SAU								93	SPEC.TRANSACT.NOT CLASSD	1	No Quantity			0		0		1000			0
S3	2016	2016	2016	2	0	2	Export	68	Bolivia (Plurinational State of)	BOL	682	Saudi Arabia	SAU								05	VEGETABLES AND FRUIT	1	No Quantity			0		0		206800			0
S3	2016	2016	2016	2	0	2	Export	68	Bolivia (Plurinational State of)	BOL	682	Saudi Arabia	SAU								74	GENERAL INDUSTL.MACH.NES	1	No Quantity			0		0		957			0
S3	2016	2016	2016	2	0	2	Export	68	Bolivia (Plurinational State of)	BOL	682	Saudi Arabia	SAU								72	SPECIAL.INDUST.MACHINERY	1	No Quantity			0		0		1122			0
S3	2016	2016	2016	2	0	2	Export	68	Bolivia (Plurinational State of)	BOL	686	Senegal	SEN								65	TEXTILE YARN,FABRIC,ETC.	1	No Quantity			0		0		502			0
S3	2016	2016	2016	2	0	2	Export	68	Bolivia (Plurinational State of)	BOL	686	Senegal	SEN								04	CEREALS,CEREAL PREPRTNS.	1	No Quantity			0		0		20400			0
S3	2016	2016	2016	2	0	2	Export	68	Bolivia (Plurinational State of)	BOL	686	Senegal	SEN								93	SPEC.TRANSACT.NOT CLASSD	1	No Quantity			0		0		6500			0
S3	2016	2016	2016	2	0	2	Export	68	Bolivia (Plurinational State of)	BOL	688	Serbia	SRB								93	SPEC.TRANSACT.NOT CLASSD	1	No Quantity			0		0		4000			0
S3	2016	2016	2016	2	0	2	Export	68	Bolivia (Plurinational State of)	BOL	688	Serbia	SRB								05	VEGETABLES AND FRUIT	1	No Quantity			0		0		122850			0
S3	2016	2016	2016	2	0	2	Export	68	Bolivia (Plurinational State of)	BOL	688	Serbia	SRB								22	OIL SEED,OLEAGINUS FRUIT	1	No Quantity			0		0		34500			0
S3	2016	2016	2016	2	0	2	Export	68	Bolivia (Plurinational State of)	BOL	699	India	IND								21	HIDES,SKINS,FURSKINS,RAW	1	No Quantity			0		0		154003			0
S3	2016	2016	2016	2	0	2	Export	68	Bolivia (Plurinational State of)	BOL	699	India	IND								24	CORK AND WOOD	1	No Quantity			0		0		36145			0
S3	2016	2016	2016	2	0	2	Export	68	Bolivia (Plurinational State of)	BOL	699	India	IND								05	VEGETABLES AND FRUIT	1	No Quantity			0		0		316391			0
S3	2016	2016	2016	2	0	2	Export	68	Bolivia (Plurinational State of)	BOL	699	India	IND								08	ANIMAL FEED STUFF	1	No Quantity			0		0		1310689			0
S3	2016	2016	2016	2	0	2	Export	68	Bolivia (Plurinational State of)	BOL	699	India	IND								28	METALLIFEROUS ORE,SCRAP	1	No Quantity			0		0		6729			0
S3	2016	2016	2016	2	0	2	Export	68	Bolivia (Plurinational State of)	BOL	699	India	IND								42	FIXED VEG. FATS AND OILS	1	No Quantity			0		0		1741368			0
S3	2016	2016	2016	2	0	2	Export	68	Bolivia (Plurinational State of)	BOL	699	India	IND								62	RUBBER MANUFACTURES, NES	1	No Quantity			0		0		61			0
S3	2016	2016	2016	2	0	2	Export	68	Bolivia (Plurinational State of)	BOL	699	India	IND								61	LEATHER, LEATHER GOODS	1	No Quantity			0		0		413281			0
S3	2016	2016	2016	2	0	2	Export	68	Bolivia (Plurinational State of)	BOL	699	India	IND								66	NON-METAL.MINERAL MANFCT	1	No Quantity			0		0		3380			0
S3	2016	2016	2016	2	0	2	Export	68	Bolivia (Plurinational State of)	BOL	699	India	IND								67	IRON AND STEEL	1	No Quantity			0		0		3892			0
S3	2016	2016	2016	2	0	2	Export	68	Bolivia (Plurinational State of)	BOL	699	India	IND								64	PAPER,PAPERBOARD,ETC.	1	No Quantity			0		0		443			0
S3	2016	2016	2016	2	0	2	Export	68	Bolivia (Plurinational State of)	BOL	699	India	IND								72	SPECIAL.INDUST.MACHINERY	1	No Quantity			0		0		50			0
S3	2016	2016	2016	2	0	2	Export	68	Bolivia (Plurinational State of)	BOL	699	India	IND								69	METALS MANUFACTURES,NES	1	No Quantity			0		0		1224			0
S3	2016	2016	2016	2	0	2	Export	60	Bermuda	BMU	699	India	IND								69	METALS MANUFACTURES,NES	1	No Quantity							396			0
S3	2016	2016	2016	2	0	2	Export	68	Bolivia (Plurinational State of)	BOL	699	India	IND								87	SCIENTIFIC EQUIPMENT NES	1	No Quantity			0		0		1730			0
S3	2016	2016	2016	2	0	2	Export	68	Bolivia (Plurinational State of)	BOL	699	India	IND								89	MISC MANUFCTRD GOODS NES	1	No Quantity			0		0		2626			0
S3	2016	2016	2016	2	0	2	Export	68	Bolivia (Plurinational State of)	BOL	699	India	IND								97	GOLD,NONMONTRY EXCL ORES	1	No Quantity			0		0		118167542			0
S3	2016	2016	2016	2	0	2	Export	60	Bermuda	BMU	699	India	IND								93	SPEC.TRANSACT.NOT CLASSD	1	No Quantity							69590			0
S3	2016	2016	2016	2	0	2	Export	60	Bermuda	BMU	699	India	IND								89	MISC MANUFCTRD GOODS NES	1	No Quantity							85			0
S3	2016	2016	2016	2	0	2	Export	68	Bolivia (Plurinational State of)	BOL	702	Singapore	SGP								89	MISC MANUFCTRD GOODS NES	1	No Quantity			0		0		4648			0
S3	2016	2016	2016	2	0	2	Export	68	Bolivia (Plurinational State of)	BOL	702	Singapore	SGP								93	SPEC.TRANSACT.NOT CLASSD	1	No Quantity			0		0		10350			0
S3	2016	2016	2016	2	0	2	Export	68	Bolivia (Plurinational State of)	BOL	702	Singapore	SGP								69	METALS MANUFACTURES,NES	1	No Quantity			0		0		292			0
S3	2016	2016	2016	2	0	2	Export	68	Bolivia (Plurinational State of)	BOL	702	Singapore	SGP								72	SPECIAL.INDUST.MACHINERY	1	No Quantity			0		0		29415			0
S3	2016	2016	2016	2	0	2	Export	68	Bolivia (Plurinational State of)	BOL	702	Singapore	SGP								33	PETROLEUM,PETROL.PRODUCT	1	No Quantity			0		0		57096256			0
S3	2016	2016	2016	2	0	2	Export	68	Bolivia (Plurinational State of)	BOL	702	Singapore	SGP								52	INORGANIC CHEMICALS	1	No Quantity			0		0		3000			0
S3	2016	2016	2016	2	0	2	Export	68	Bolivia (Plurinational State of)	BOL	702	Singapore	SGP								04	CEREALS,CEREAL PREPRTNS.	1	No Quantity			0		0		31965			0
S3	2016	2016	2016	2	0	2	Export	68	Bolivia (Plurinational State of)	BOL	702	Singapore	SGP								22	OIL SEED,OLEAGINUS FRUIT	1	No Quantity			0		0		145355			0
S3	2016	2016	2016	2	0	2	Export	68	Bolivia (Plurinational State of)	BOL	704	Viet Nam	VNM								22	OIL SEED,OLEAGINUS FRUIT	1	No Quantity			0		0		125370			0
S3	2016	2016	2016	2	0	2	Export	68	Bolivia (Plurinational State of)	BOL	704	Viet Nam	VNM								24	CORK AND WOOD	1	No Quantity			0		0		8610			0
S3	2016	2016	2016	2	0	2	Export	68	Bolivia (Plurinational State of)	BOL	704	Viet Nam	VNM								08	ANIMAL FEED STUFF	1	No Quantity			0		0		12458907			0
S3	2016	2016	2016	2	0	2	Export	68	Bolivia (Plurinational State of)	BOL	704	Viet Nam	VNM								28	METALLIFEROUS ORE,SCRAP	1	No Quantity			0		0		26020			0
S3	2016	2016	2016	2	0	2	Export	68	Bolivia (Plurinational State of)	BOL	704	Viet Nam	VNM								27	CRUDE FERTILIZER,MINERAL	1	No Quantity			0		0		30260			0
S3	2016	2016	2016	2	0	2	Export	68	Bolivia (Plurinational State of)	BOL	704	Viet Nam	VNM								61	LEATHER, LEATHER GOODS	1	No Quantity			0		0		941589			0
S3	2016	2016	2016	2	0	2	Export	68	Bolivia (Plurinational State of)	BOL	704	Viet Nam	VNM								93	SPEC.TRANSACT.NOT CLASSD	1	No Quantity			0		0		1156			0
S3	2016	2016	2016	2	0	2	Export	68	Bolivia (Plurinational State of)	BOL	705	Slovenia	SVN								22	OIL SEED,OLEAGINUS FRUIT	1	No Quantity			0		0		146223			0
S3	2016	2016	2016	2	0	2	Export	68	Bolivia (Plurinational State of)	BOL	710	South Africa	ZAF								05	VEGETABLES AND FRUIT	1	No Quantity			0		0		1568198			0
S3	2016	2016	2016	2	0	2	Export	68	Bolivia (Plurinational State of)	BOL	710	South Africa	ZAF								27	CRUDE FERTILIZER,MINERAL	1	No Quantity			0		0		1400			0
S3	2016	2016	2016	2	0	2	Export	68	Bolivia (Plurinational State of)	BOL	710	South Africa	ZAF								29	CRUDE ANIMAL,VEG.MATERL.	1	No Quantity			0		0		900			0
S3	2016	2016	2016	2	0	2	Export	68	Bolivia (Plurinational State of)	BOL	710	South Africa	ZAF								33	PETROLEUM,PETROL.PRODUCT	1	No Quantity			0		0		4934			0
S3	2016	2016	2016	2	0	2	Export	68	Bolivia (Plurinational State of)	BOL	710	South Africa	ZAF								65	TEXTILE YARN,FABRIC,ETC.	1	No Quantity			0		0		50720			0
S3	2016	2016	2016	2	0	2	Export	68	Bolivia (Plurinational State of)	BOL	710	South Africa	ZAF								84	CLOTHING AND ACCESSORIES	1	No Quantity			0		0		1796			0
S3	2016	2016	2016	2	0	2	Export	68	Bolivia (Plurinational State of)	BOL	724	Spain	ESP								84	CLOTHING AND ACCESSORIES	1	No Quantity			0		0		14457			0
S3	2016	2016	2016	2	0	2	Export	68	Bolivia (Plurinational State of)	BOL	724	Spain	ESP								83	TRAVEL GOODS,HANDBGS ETC	1	No Quantity			0		0		2216			0
S3	2016	2016	2016	2	0	2	Export	68	Bolivia (Plurinational State of)	BOL	724	Spain	ESP								82	FURNITURE,BEDDING,ETC.	1	No Quantity			0		0		393			0
S3	2016	2016	2016	2	0	2	Export	68	Bolivia (Plurinational State of)	BOL	724	Spain	ESP								87	SCIENTIFIC EQUIPMENT NES	1	No Quantity			0		0		73410			0
S3	2016	2016	2016	2	0	2	Export	68	Bolivia (Plurinational State of)	BOL	724	Spain	ESP								88	PHOTO.APPARAT.NES;CLOCKS	1	No Quantity			0		0		16476			0
S3	2016	2016	2016	2	0	2	Export	68	Bolivia (Plurinational State of)	BOL	724	Spain	ESP								85	FOOTWEAR	1	No Quantity			0		0		866			0
S3	2016	2016	2016	2	0	2	Export	68	Bolivia (Plurinational State of)	BOL	724	Spain	ESP								75	OFFICE MACHINES,ADP MACH	1	No Quantity			0		0		6393			0
S3	2016	2016	2016	2	0	2	Export	68	Bolivia (Plurinational State of)	BOL	724	Spain	ESP								77	ELEC MCH APPAR,PARTS,NES	1	No Quantity			0		0		26856			0
S3	2016	2016	2016	2	0	2	Export	68	Bolivia (Plurinational State of)	BOL	724	Spain	ESP								76	TELECOMM.SOUND EQUIP ETC	1	No Quantity			0		0		376827			0
S3	2016	2016	2016	2	0	2	Export	68	Bolivia (Plurinational State of)	BOL	724	Spain	ESP								78	ROAD VEHICLES	1	No Quantity			0		0		263490			0
S3	2016	2016	2016	2	0	2	Export	68	Bolivia (Plurinational State of)	BOL	724	Spain	ESP								81	PREFAB BUILDGS,FTTNG ETC	1	No Quantity			0		0		40			0
S3	2016	2016	2016	2	0	2	Export	68	Bolivia (Plurinational State of)	BOL	724	Spain	ESP								79	OTHR.TRANSPORT EQUIPMENT	1	No Quantity			0		0		1616000			0
S3	2016	2016	2016	2	0	2	Export	68	Bolivia (Plurinational State of)	BOL	724	Spain	ESP								65	TEXTILE YARN,FABRIC,ETC.	1	No Quantity			0		0		5182			0
S3	2016	2016	2016	2	0	2	Export	68	Bolivia (Plurinational State of)	BOL	724	Spain	ESP								66	NON-METAL.MINERAL MANFCT	1	No Quantity			0		0		4159			0
S3	2016	2016	2016	2	0	2	Export	68	Bolivia (Plurinational State of)	BOL	724	Spain	ESP								67	IRON AND STEEL	1	No Quantity			0		0		18546			0
S3	2016	2016	2016	2	0	2	Export	68	Bolivia (Plurinational State of)	BOL	724	Spain	ESP								68	NON-FERROUS METALS	1	No Quantity			0		0		19785			0
S3	2016	2016	2016	2	0	2	Export	68	Bolivia (Plurinational State of)	BOL	724	Spain	ESP								72	SPECIAL.INDUST.MACHINERY	1	No Quantity			0		0		2075804			0
S3	2016	2016	2016	2	0	2	Export	68	Bolivia (Plurinational State of)	BOL	724	Spain	ESP								69	METALS MANUFACTURES,NES	1	No Quantity			0		0		166855			0
S3	2016	2016	2016	2	0	2	Export	68	Bolivia (Plurinational State of)	BOL	724	Spain	ESP								73	METALWORKING MACHINERY	1	No Quantity			0		0		840			0
S3	2016	2016	2016	2	0	2	Export	68	Bolivia (Plurinational State of)	BOL	724	Spain	ESP								74	GENERAL INDUSTL.MACH.NES	1	No Quantity			0		0		312854			0
S3	2016	2016	2016	2	0	2	Export	68	Bolivia (Plurinational State of)	BOL	724	Spain	ESP								33	PETROLEUM,PETROL.PRODUCT	1	No Quantity			0		0		12412622			0
S3	2016	2016	2016	2	0	2	Export	68	Bolivia (Plurinational State of)	BOL	724	Spain	ESP								52	INORGANIC CHEMICALS	1	No Quantity			0		0		77308			0
S3	2016	2016	2016	2	0	2	Export	68	Bolivia (Plurinational State of)	BOL	724	Spain	ESP								29	CRUDE ANIMAL,VEG.MATERL.	1	No Quantity			0		0		3214			0
S3	2016	2016	2016	2	0	2	Export	68	Bolivia (Plurinational State of)	BOL	724	Spain	ESP								28	METALLIFEROUS ORE,SCRAP	1	No Quantity			0		0		62621117			0
S3	2016	2016	2016	2	0	2	Export	68	Bolivia (Plurinational State of)	BOL	724	Spain	ESP								61	LEATHER, LEATHER GOODS	1	No Quantity			0		0		930378			0
S3	2016	2016	2016	2	0	2	Export	68	Bolivia (Plurinational State of)	BOL	724	Spain	ESP								58	PLASTIC,NON-PRIMARY FORM	1	No Quantity			0		0		21			0
S3	2016	2016	2016	2	0	2	Export	68	Bolivia (Plurinational State of)	BOL	724	Spain	ESP								62	RUBBER MANUFACTURES, NES	1	No Quantity			0		0		65462			0
S3	2016	2016	2016	2	0	2	Export	68	Bolivia (Plurinational State of)	BOL	724	Spain	ESP								63	CORK, WOOD MANUFACTURES	1	No Quantity			0		0		1763444			0
S3	2016	2016	2016	2	0	2	Export	68	Bolivia (Plurinational State of)	BOL	724	Spain	ESP								53	DYES,COLOURING MATERIALS	1	No Quantity			0		0		1109			0
S3	2016	2016	2016	2	0	2	Export	68	Bolivia (Plurinational State of)	BOL	724	Spain	ESP								54	MEDICINAL,PHARM.PRODUCTS	1	No Quantity			0		0		1454			0
S3	2016	2016	2016	2	0	2	Export	68	Bolivia (Plurinational State of)	BOL	724	Spain	ESP								05	VEGETABLES AND FRUIT	1	No Quantity			0		0		7246636			0
S3	2016	2016	2016	2	0	2	Export	68	Bolivia (Plurinational State of)	BOL	724	Spain	ESP								04	CEREALS,CEREAL PREPRTNS.	1	No Quantity			0		0		2290551			0
S3	2016	2016	2016	2	0	2	Export	68	Bolivia (Plurinational State of)	BOL	724	Spain	ESP								08	ANIMAL FEED STUFF	1	No Quantity			0		0		7087279			0
S3	2016	2016	2016	2	0	2	Export	68	Bolivia (Plurinational State of)	BOL	724	Spain	ESP								07	COFFEE,TEA,COCOA,SPICES	1	No Quantity			0		0		25883			0
S3	2016	2016	2016	2	0	2	Export	68	Bolivia (Plurinational State of)	BOL	724	Spain	ESP								22	OIL SEED,OLEAGINUS FRUIT	1	No Quantity			0		0		65638			0
S3	2016	2016	2016	2	0	2	Export	68	Bolivia (Plurinational State of)	BOL	724	Spain	ESP								09	MISC.EDIBLE PRODUCTS ETC	1	No Quantity			0		0		889064			0
S3	2016	2016	2016	2	0	2	Export	68	Bolivia (Plurinational State of)	BOL	724	Spain	ESP								11	BEVERAGES	1	No Quantity			0		0		110205			0
S3	2016	2016	2016	2	0	2	Export	68	Bolivia (Plurinational State of)	BOL	724	Spain	ESP								24	CORK AND WOOD	1	No Quantity			0		0		251291			0
S3	2016	2016	2016	2	0	2	Export	68	Bolivia (Plurinational State of)	BOL	724	Spain	ESP								26	TEXTILE FIBRES	1	No Quantity			0		0		3			0
S3	2016	2016	2016	2	0	2	Export	68	Bolivia (Plurinational State of)	BOL	724	Spain	ESP								93	SPEC.TRANSACT.NOT CLASSD	1	No Quantity			0		0		55497			0
S3	2016	2016	2016	2	0	2	Export	68	Bolivia (Plurinational State of)	BOL	724	Spain	ESP								89	MISC MANUFCTRD GOODS NES	1	No Quantity			0		0		63369			0
S3	2016	2016	2016	2	0	2	Export	68	Bolivia (Plurinational State of)	BOL	724	Spain	ESP								97	GOLD,NONMONTRY EXCL ORES	1	No Quantity			0		0		36744			0
S3	2016	2016	2016	2	0	2	Export	68	Bolivia (Plurinational State of)	BOL	752	Sweden	SWE								89	MISC MANUFCTRD GOODS NES	1	No Quantity			0		0		2615			0
S3	2016	2016	2016	2	0	2	Export	68	Bolivia (Plurinational State of)	BOL	752	Sweden	SWE								93	SPEC.TRANSACT.NOT CLASSD	1	No Quantity			0		0		300			0
S3	2016	2016	2016	2	0	2	Export	68	Bolivia (Plurinational State of)	BOL	752	Sweden	SWE								27	CRUDE FERTILIZER,MINERAL	1	No Quantity			0		0		3035			0
S3	2016	2016	2016	2	0	2	Export	68	Bolivia (Plurinational State of)	BOL	752	Sweden	SWE								74	GENERAL INDUSTL.MACH.NES	1	No Quantity			0		0		26439			0
S3	2016	2016	2016	2	0	2	Export	68	Bolivia (Plurinational State of)	BOL	752	Sweden	SWE								73	METALWORKING MACHINERY	1	No Quantity			0		0		3000			0
S3	2016	2016	2016	2	0	2	Export	60	Bermuda	BMU	752	Sweden	SWE								69	METALS MANUFACTURES,NES	1	No Quantity							390			0
S3	2016	2016	2016	2	0	2	Export	68	Bolivia (Plurinational State of)	BOL	752	Sweden	SWE								71	POWER GENERATNG.MACHINES	1	No Quantity			0		0		401830			0
S3	2016	2016	2016	2	0	2	Export	68	Bolivia (Plurinational State of)	BOL	752	Sweden	SWE								69	METALS MANUFACTURES,NES	1	No Quantity			0		0		101189			0
S3	2016	2016	2016	2	0	2	Export	68	Bolivia (Plurinational State of)	BOL	752	Sweden	SWE								67	IRON AND STEEL	1	No Quantity			0		0		1384			0
S3	2016	2016	2016	2	0	2	Export	68	Bolivia (Plurinational State of)	BOL	752	Sweden	SWE								65	TEXTILE YARN,FABRIC,ETC.	1	No Quantity			0		0		334108			0
S3	2016	2016	2016	2	0	2	Export	68	Bolivia (Plurinational State of)	BOL	752	Sweden	SWE								76	TELECOMM.SOUND EQUIP ETC	1	No Quantity			0		0		274490			0
S3	2016	2016	2016	2	0	2	Export	68	Bolivia (Plurinational State of)	BOL	752	Sweden	SWE								77	ELEC MCH APPAR,PARTS,NES	1	No Quantity			0		0		34789			0
S3	2016	2016	2016	2	0	2	Export	68	Bolivia (Plurinational State of)	BOL	752	Sweden	SWE								75	OFFICE MACHINES,ADP MACH	1	No Quantity			0		0		57148			0
S3	2016	2016	2016	2	0	2	Export	68	Bolivia (Plurinational State of)	BOL	752	Sweden	SWE								87	SCIENTIFIC EQUIPMENT NES	1	No Quantity			0		0		233356			0
S3	2016	2016	2016	2	0	2	Export	68	Bolivia (Plurinational State of)	BOL	752	Sweden	SWE								82	FURNITURE,BEDDING,ETC.	1	No Quantity			0		0		496657			0
S3	2016	2016	2016	2	0	2	Export	68	Bolivia (Plurinational State of)	BOL	752	Sweden	SWE								84	CLOTHING AND ACCESSORIES	1	No Quantity			0		0		40468			0
S3	2016	2016	2016	2	0	2	Export	68	Bolivia (Plurinational State of)	BOL	757	Switzerland	CHE								84	CLOTHING AND ACCESSORIES	1	No Quantity			0		0		20410			0
S3	2016	2016	2016	2	0	2	Export	68	Bolivia (Plurinational State of)	BOL	757	Switzerland	CHE								83	TRAVEL GOODS,HANDBGS ETC	1	No Quantity			0		0		3455			0
S3	2016	2016	2016	2	0	2	Export	68	Bolivia (Plurinational State of)	BOL	757	Switzerland	CHE								87	SCIENTIFIC EQUIPMENT NES	1	No Quantity			0		0		137308			0
S3	2016	2016	2016	2	0	2	Export	68	Bolivia (Plurinational State of)	BOL	757	Switzerland	CHE								77	ELEC MCH APPAR,PARTS,NES	1	No Quantity			0		0		10264			0
S3	2016	2016	2016	2	0	2	Export	68	Bolivia (Plurinational State of)	BOL	757	Switzerland	CHE								65	TEXTILE YARN,FABRIC,ETC.	1	No Quantity			0		0		1027			0
S3	2016	2016	2016	2	0	2	Export	68	Bolivia (Plurinational State of)	BOL	757	Switzerland	CHE								66	NON-METAL.MINERAL MANFCT	1	No Quantity			0		0		27283			0
S3	2016	2016	2016	2	0	2	Export	68	Bolivia (Plurinational State of)	BOL	757	Switzerland	CHE								68	NON-FERROUS METALS	1	No Quantity			0		0		3244			0
S3	2016	2016	2016	2	0	2	Export	68	Bolivia (Plurinational State of)	BOL	757	Switzerland	CHE								72	SPECIAL.INDUST.MACHINERY	1	No Quantity			0		0		2100			0
S3	2016	2016	2016	2	0	2	Export	68	Bolivia (Plurinational State of)	BOL	757	Switzerland	CHE								27	CRUDE FERTILIZER,MINERAL	1	No Quantity			0		0		1260			0
S3	2016	2016	2016	2	0	2	Export	68	Bolivia (Plurinational State of)	BOL	757	Switzerland	CHE								28	METALLIFEROUS ORE,SCRAP	1	No Quantity			0		0		3292995			0
S3	2016	2016	2016	2	0	2	Export	68	Bolivia (Plurinational State of)	BOL	757	Switzerland	CHE								59	CHEMICAL MATERIALS NES	1	No Quantity			0		0		239			0
S3	2016	2016	2016	2	0	2	Export	68	Bolivia (Plurinational State of)	BOL	757	Switzerland	CHE								61	LEATHER, LEATHER GOODS	1	No Quantity			0		0		189153			0
S3	2016	2016	2016	2	0	2	Export	68	Bolivia (Plurinational State of)	BOL	757	Switzerland	CHE								26	TEXTILE FIBRES	1	No Quantity			0		0		15			0
S3	2016	2016	2016	2	0	2	Export	68	Bolivia (Plurinational State of)	BOL	757	Switzerland	CHE								22	OIL SEED,OLEAGINUS FRUIT	1	No Quantity			0		0		93790			0
S3	2016	2016	2016	2	0	2	Export	68	Bolivia (Plurinational State of)	BOL	757	Switzerland	CHE								07	COFFEE,TEA,COCOA,SPICES	1	No Quantity			0		0		363497			0
S3	2016	2016	2016	2	0	2	Export	68	Bolivia (Plurinational State of)	BOL	757	Switzerland	CHE								01	MEAT, MEAT PREPARATIONS	1	No Quantity			0		0		93940			0
S3	2016	2016	2016	2	0	2	Export	68	Bolivia (Plurinational State of)	BOL	757	Switzerland	CHE								04	CEREALS,CEREAL PREPRTNS.	1	No Quantity			0		0		445588			0
S3	2016	2016	2016	2	0	2	Export	68	Bolivia (Plurinational State of)	BOL	757	Switzerland	CHE								05	VEGETABLES AND FRUIT	1	No Quantity			0		0		4060			0
S3	2016	2016	2016	2	0	2	Export	68	Bolivia (Plurinational State of)	BOL	757	Switzerland	CHE								93	SPEC.TRANSACT.NOT CLASSD	1	No Quantity			0		0		8860			0
S3	2016	2016	2016	2	0	2	Export	68	Bolivia (Plurinational State of)	BOL	757	Switzerland	CHE								89	MISC MANUFCTRD GOODS NES	1	No Quantity			0		0		1932			0
S3	2016	2016	2016	2	0	2	Export	68	Bolivia (Plurinational State of)	BOL	757	Switzerland	CHE								97	GOLD,NONMONTRY EXCL ORES	1	No Quantity			0		0		773974			0
S3	2016	2016	2016	2	0	2	Export	68	Bolivia (Plurinational State of)	BOL	764	Thailand	THA								05	VEGETABLES AND FRUIT	1	No Quantity			0		0		239776			0
S3	2016	2016	2016	2	0	2	Export	68	Bolivia (Plurinational State of)	BOL	764	Thailand	THA								04	CEREALS,CEREAL PREPRTNS.	1	No Quantity			0		0		116715			0
S3	2016	2016	2016	2	0	2	Export	68	Bolivia (Plurinational State of)	BOL	764	Thailand	THA								22	OIL SEED,OLEAGINUS FRUIT	1	No Quantity			0		0		6508			0
S3	2016	2016	2016	2	0	2	Export	68	Bolivia (Plurinational State of)	BOL	764	Thailand	THA								61	LEATHER, LEATHER GOODS	1	No Quantity			0		0		585825			0
S3	2016	2016	2016	2	0	2	Export	68	Bolivia (Plurinational State of)	BOL	764	Thailand	THA								28	METALLIFEROUS ORE,SCRAP	1	No Quantity			0		0		206979			0
S3	2016	2016	2016	2	0	2	Export	68	Bolivia (Plurinational State of)	BOL	764	Thailand	THA								52	INORGANIC CHEMICALS	1	No Quantity			0		0		102816			0
S3	2016	2016	2016	2	0	2	Export	68	Bolivia (Plurinational State of)	BOL	764	Thailand	THA								72	SPECIAL.INDUST.MACHINERY	1	No Quantity			0		0		1142			0
S3	2016	2016	2016	2	0	2	Export	68	Bolivia (Plurinational State of)	BOL	764	Thailand	THA								69	METALS MANUFACTURES,NES	1	No Quantity			0		0		6			0
S3	2016	2016	2016	2	0	2	Export	68	Bolivia (Plurinational State of)	BOL	764	Thailand	THA								74	GENERAL INDUSTL.MACH.NES	1	No Quantity			0		0		1207			0
S3	2016	2016	2016	2	0	2	Export	68	Bolivia (Plurinational State of)	BOL	764	Thailand	THA								66	NON-METAL.MINERAL MANFCT	1	No Quantity			0		0		236575			0
S3	2016	2016	2016	2	0	2	Export	68	Bolivia (Plurinational State of)	BOL	764	Thailand	THA								77	ELEC MCH APPAR,PARTS,NES	1	No Quantity			0		0		308			0
S3	2016	2016	2016	2	0	2	Export	68	Bolivia (Plurinational State of)	BOL	764	Thailand	THA								76	TELECOMM.SOUND EQUIP ETC	1	No Quantity			0		0		20782			0
S3	2016	2016	2016	2	0	2	Export	60	Bermuda	BMU	764	Thailand	THA								78	ROAD VEHICLES	1	No Quantity							3048			0
S3	2016	2016	2016	2	0	2	Export	68	Bolivia (Plurinational State of)	BOL	764	Thailand	THA								87	SCIENTIFIC EQUIPMENT NES	1	No Quantity			0		0		1961			0
S3	2016	2016	2016	2	0	2	Export	68	Bolivia (Plurinational State of)	BOL	780	Trinidad and Tobago	TTO								87	SCIENTIFIC EQUIPMENT NES	1	No Quantity			0		0		34293			0
S3	2016	2016	2016	2	0	2	Export	68	Bolivia (Plurinational State of)	BOL	780	Trinidad and Tobago	TTO								67	IRON AND STEEL	1	No Quantity			0		0		109490			0
S3	2016	2016	2016	2	0	2	Export	68	Bolivia (Plurinational State of)	BOL	780	Trinidad and Tobago	TTO								74	GENERAL INDUSTL.MACH.NES	1	No Quantity			0		0		1966			0
S3	2016	2016	2016	2	0	2	Export	68	Bolivia (Plurinational State of)	BOL	780	Trinidad and Tobago	TTO								72	SPECIAL.INDUST.MACHINERY	1	No Quantity			0		0		290907			0
S3	2016	2016	2016	2	0	2	Export	68	Bolivia (Plurinational State of)	BOL	784	United Arab Emirates	ARE								72	SPECIAL.INDUST.MACHINERY	1	No Quantity			0		0		840134			0
S3	2016	2016	2016	2	0	2	Export	68	Bolivia (Plurinational State of)	BOL	784	United Arab Emirates	ARE								69	METALS MANUFACTURES,NES	1	No Quantity			0		0		16192			0
S3	2016	2016	2016	2	0	2	Export	68	Bolivia (Plurinational State of)	BOL	784	United Arab Emirates	ARE								74	GENERAL INDUSTL.MACH.NES	1	No Quantity			0		0		18292			0
S3	2016	2016	2016	2	0	2	Export	68	Bolivia (Plurinational State of)	BOL	784	United Arab Emirates	ARE								71	POWER GENERATNG.MACHINES	1	No Quantity			0		0		132			0
S3	2016	2016	2016	2	0	2	Export	68	Bolivia (Plurinational State of)	BOL	784	United Arab Emirates	ARE								67	IRON AND STEEL	1	No Quantity			0		0		1035			0
S3	2016	2016	2016	2	0	2	Export	68	Bolivia (Plurinational State of)	BOL	784	United Arab Emirates	ARE								87	SCIENTIFIC EQUIPMENT NES	1	No Quantity			0		0		55000			0
S3	2016	2016	2016	2	0	2	Export	68	Bolivia (Plurinational State of)	BOL	784	United Arab Emirates	ARE								85	FOOTWEAR	1	No Quantity			0		0		50			0
S3	2016	2016	2016	2	0	2	Export	68	Bolivia (Plurinational State of)	BOL	784	United Arab Emirates	ARE								83	TRAVEL GOODS,HANDBGS ETC	1	No Quantity			0		0		6			0
S3	2016	2016	2016	2	0	2	Export	68	Bolivia (Plurinational State of)	BOL	784	United Arab Emirates	ARE								84	CLOTHING AND ACCESSORIES	1	No Quantity			0		0		920			0
S3	2016	2016	2016	2	0	2	Export	68	Bolivia (Plurinational State of)	BOL	784	United Arab Emirates	ARE								76	TELECOMM.SOUND EQUIP ETC	1	No Quantity			0		0		67600			0
S3	2016	2016	2016	2	0	2	Export	68	Bolivia (Plurinational State of)	BOL	784	United Arab Emirates	ARE								78	ROAD VEHICLES	1	No Quantity			0		0		25620			0
S3	2016	2016	2016	2	0	2	Export	68	Bolivia (Plurinational State of)	BOL	784	United Arab Emirates	ARE								77	ELEC MCH APPAR,PARTS,NES	1	No Quantity			0		0		320			0
S3	2016	2016	2016	2	0	2	Export	68	Bolivia (Plurinational State of)	BOL	784	United Arab Emirates	ARE								75	OFFICE MACHINES,ADP MACH	1	No Quantity			0		0		10249			0
S3	2016	2016	2016	2	0	2	Export	68	Bolivia (Plurinational State of)	BOL	784	United Arab Emirates	ARE								62	RUBBER MANUFACTURES, NES	1	No Quantity			0		0		3450			0
S3	2016	2016	2016	2	0	2	Export	68	Bolivia (Plurinational State of)	BOL	784	United Arab Emirates	ARE								22	OIL SEED,OLEAGINUS FRUIT	1	No Quantity			0		0		32636			0
S3	2016	2016	2016	2	0	2	Export	68	Bolivia (Plurinational State of)	BOL	784	United Arab Emirates	ARE								24	CORK AND WOOD	1	No Quantity			0		0		128421			0
S3	2016	2016	2016	2	0	2	Export	68	Bolivia (Plurinational State of)	BOL	784	United Arab Emirates	ARE								04	CEREALS,CEREAL PREPRTNS.	1	No Quantity			0		0		404881			0
S3	2016	2016	2016	2	0	2	Export	68	Bolivia (Plurinational State of)	BOL	784	United Arab Emirates	ARE								05	VEGETABLES AND FRUIT	1	No Quantity			0		0		914857			0
S3	2016	2016	2016	2	0	2	Export	68	Bolivia (Plurinational State of)	BOL	784	United Arab Emirates	ARE								97	GOLD,NONMONTRY EXCL ORES	1	No Quantity			0		0		140366440			0
S3	2016	2016	2016	2	0	2	Export	68	Bolivia (Plurinational State of)	BOL	784	United Arab Emirates	ARE								89	MISC MANUFCTRD GOODS NES	1	No Quantity			0		0		58047589			0
S3	2016	2016	2016	2	0	2	Export	68	Bolivia (Plurinational State of)	BOL	784	United Arab Emirates	ARE								93	SPEC.TRANSACT.NOT CLASSD	1	No Quantity			0		0		15000			0
S3	2016	2016	2016	2	0	2	Export	68	Bolivia (Plurinational State of)	BOL	788	Tunisia	TUN								05	VEGETABLES AND FRUIT	1	No Quantity			0		0		117670			0
S3	2016	2016	2016	2	0	2	Export	68	Bolivia (Plurinational State of)	BOL	792	Turkey	TUR								05	VEGETABLES AND FRUIT	1	No Quantity			0		0		962740			0
S3	2016	2016	2016	2	0	2	Export	68	Bolivia (Plurinational State of)	BOL	792	Turkey	TUR								04	CEREALS,CEREAL PREPRTNS.	1	No Quantity			0		0		14890			0
S3	2016	2016	2016	2	0	2	Export	68	Bolivia (Plurinational State of)	BOL	792	Turkey	TUR								22	OIL SEED,OLEAGINUS FRUIT	1	No Quantity			0		0		254997			0
S3	2016	2016	2016	2	0	2	Export	68	Bolivia (Plurinational State of)	BOL	792	Turkey	TUR								68	NON-FERROUS METALS	1	No Quantity			0		0		154735			0
S3	2016	2016	2016	2	0	2	Export	68	Bolivia (Plurinational State of)	BOL	792	Turkey	TUR								69	METALS MANUFACTURES,NES	1	No Quantity			0		0		119			0
S3	2016	2016	2016	2	0	2	Export	68	Bolivia (Plurinational State of)	BOL	792	Turkey	TUR								89	MISC MANUFCTRD GOODS NES	1	No Quantity			0		0		16516274			0
S3	2016	2016	2016	2	0	2	Export	68	Bolivia (Plurinational State of)	BOL	795	Turkmenistan	TKM								74	GENERAL INDUSTL.MACH.NES	1	No Quantity			0		0		314			0
S3	2016	2016	2016	2	0	2	Export	68	Bolivia (Plurinational State of)	BOL	795	Turkmenistan	TKM								75	OFFICE MACHINES,ADP MACH	1	No Quantity			0		0		8309			0
S3	2016	2016	2016	2	0	2	Export	68	Bolivia (Plurinational State of)	BOL	795	Turkmenistan	TKM								77	ELEC MCH APPAR,PARTS,NES	1	No Quantity			0		0		420			0
S3	2016	2016	2016	2	0	2	Export	68	Bolivia (Plurinational State of)	BOL	800	Uganda	UGA								93	SPEC.TRANSACT.NOT CLASSD	1	No Quantity			0		0		430			0
S3	2016	2016	2016	2	0	2	Export	68	Bolivia (Plurinational State of)	BOL	804	Ukraine	UKR								52	INORGANIC CHEMICALS	1	No Quantity			0		0		561928			0
S3	2016	2016	2016	2	0	2	Export	68	Bolivia (Plurinational State of)	BOL	804	Ukraine	UKR								33	PETROLEUM,PETROL.PRODUCT	1	No Quantity			0		0		69490			0
S3	2016	2016	2016	2	0	2	Export	68	Bolivia (Plurinational State of)	BOL	818	Egypt	EGY								04	CEREALS,CEREAL PREPRTNS.	1	No Quantity			0		0		12			0
S3	2016	2016	2016	2	0	2	Export	68	Bolivia (Plurinational State of)	BOL	818	Egypt	EGY								69	METALS MANUFACTURES,NES	1	No Quantity			0		0		22084			0
S3	2016	2016	2016	2	0	2	Export	68	Bolivia (Plurinational State of)	BOL	818	Egypt	EGY								72	SPECIAL.INDUST.MACHINERY	1	No Quantity			0		0		10639			0
S3	2016	2016	2016	2	0	2	Export	68	Bolivia (Plurinational State of)	BOL	818	Egypt	EGY								93	SPEC.TRANSACT.NOT CLASSD	1	No Quantity			0		0		9000			0
S3	2016	2016	2016	2	0	2	Export	68	Bolivia (Plurinational State of)	BOL	826	United Kingdom	GBR								93	SPEC.TRANSACT.NOT CLASSD	1	No Quantity			0		0		28140			0
S3	2016	2016	2016	2	0	2	Export	68	Bolivia (Plurinational State of)	BOL	826	United Kingdom	GBR								89	MISC MANUFCTRD GOODS NES	1	No Quantity			0		0		1227			0
S3	2016	2016	2016	2	0	2	Export	60	Bermuda	BMU	826	United Kingdom	GBR								89	MISC MANUFCTRD GOODS NES	1	No Quantity							11988			0
S3	2016	2016	2016	2	0	2	Export	60	Bermuda	BMU	826	United Kingdom	GBR								93	SPEC.TRANSACT.NOT CLASSD	1	No Quantity							58911			0
S3	2016	2016	2016	2	0	2	Export	68	Bolivia (Plurinational State of)	BOL	826	United Kingdom	GBR								72	SPECIAL.INDUST.MACHINERY	1	No Quantity			0		0		18099			0
S3	2016	2016	2016	2	0	2	Export	68	Bolivia (Plurinational State of)	BOL	826	United Kingdom	GBR								69	METALS MANUFACTURES,NES	1	No Quantity			0		0		14			0
S3	2016	2016	2016	2	0	2	Export	68	Bolivia (Plurinational State of)	BOL	826	United Kingdom	GBR								74	GENERAL INDUSTL.MACH.NES	1	No Quantity			0		0		4279			0
S3	2016	2016	2016	2	0	2	Export	68	Bolivia (Plurinational State of)	BOL	826	United Kingdom	GBR								71	POWER GENERATNG.MACHINES	1	No Quantity			0		0		940			0
S3	2016	2016	2016	2	0	2	Export	60	Bermuda	BMU	826	United Kingdom	GBR								69	METALS MANUFACTURES,NES	1	No Quantity							20659			0
S3	2016	2016	2016	2	0	2	Export	60	Bermuda	BMU	826	United Kingdom	GBR								71	POWER GENERATNG.MACHINES	1	No Quantity							2563			0
S3	2016	2016	2016	2	0	2	Export	68	Bolivia (Plurinational State of)	BOL	826	United Kingdom	GBR								68	NON-FERROUS METALS	1	No Quantity			0		0		11061612			0
S3	2016	2016	2016	2	0	2	Export	68	Bolivia (Plurinational State of)	BOL	826	United Kingdom	GBR								67	IRON AND STEEL	1	No Quantity			0		0		6451			0
S3	2016	2016	2016	2	0	2	Export	68	Bolivia (Plurinational State of)	BOL	826	United Kingdom	GBR								64	PAPER,PAPERBOARD,ETC.	1	No Quantity			0		0		2			0
S3	2016	2016	2016	2	0	2	Export	60	Bermuda	BMU	826	United Kingdom	GBR								64	PAPER,PAPERBOARD,ETC.	1	No Quantity							5709			0
S3	2016	2016	2016	2	0	2	Export	60	Bermuda	BMU	826	United Kingdom	GBR								65	TEXTILE YARN,FABRIC,ETC.	1	No Quantity							3775			0
S3	2016	2016	2016	2	0	2	Export	60	Bermuda	BMU	826	United Kingdom	GBR								66	NON-METAL.MINERAL MANFCT	1	No Quantity							3051			0
S3	2016	2016	2016	2	0	2	Export	60	Bermuda	BMU	826	United Kingdom	GBR								63	CORK, WOOD MANUFACTURES	1	No Quantity							1037			0
S3	2016	2016	2016	2	0	2	Export	68	Bolivia (Plurinational State of)	BOL	826	United Kingdom	GBR								66	NON-METAL.MINERAL MANFCT	1	No Quantity			0		0		19233			0
S3	2016	2016	2016	2	0	2	Export	68	Bolivia (Plurinational State of)	BOL	826	United Kingdom	GBR								65	TEXTILE YARN,FABRIC,ETC.	1	No Quantity			0		0		21504			0
S3	2016	2016	2016	2	0	2	Export	68	Bolivia (Plurinational State of)	BOL	826	United Kingdom	GBR								77	ELEC MCH APPAR,PARTS,NES	1	No Quantity			0		0		31843			0
S3	2016	2016	2016	2	0	2	Export	60	Bermuda	BMU	826	United Kingdom	GBR								76	TELECOMM.SOUND EQUIP ETC	1	No Quantity							626			0
S3	2016	2016	2016	2	0	2	Export	60	Bermuda	BMU	826	United Kingdom	GBR								75	OFFICE MACHINES,ADP MACH	1	No Quantity							1023			0
S3	2016	2016	2016	2	0	2	Export	60	Bermuda	BMU	826	United Kingdom	GBR								74	GENERAL INDUSTL.MACH.NES	1	No Quantity							17750			0
S3	2016	2016	2016	2	0	2	Export	60	Bermuda	BMU	826	United Kingdom	GBR								68	NON-FERROUS METALS	1	No Quantity							1551			0
S3	2016	2016	2016	2	0	2	Export	68	Bolivia (Plurinational State of)	BOL	826	United Kingdom	GBR								76	TELECOMM.SOUND EQUIP ETC	1	No Quantity			0		0		18807			0
S3	2016	2016	2016	2	0	2	Export	60	Bermuda	BMU	826	United Kingdom	GBR								77	ELEC MCH APPAR,PARTS,NES	1	No Quantity							6677			0
S3	2016	2016	2016	2	0	2	Export	60	Bermuda	BMU	826	United Kingdom	GBR								79	OTHR.TRANSPORT EQUIPMENT	1	No Quantity							46138			0
S3	2016	2016	2016	2	0	2	Export	60	Bermuda	BMU	826	United Kingdom	GBR								82	FURNITURE,BEDDING,ETC.	1	No Quantity							894			0
S3	2016	2016	2016	2	0	2	Export	60	Bermuda	BMU	826	United Kingdom	GBR								81	PREFAB BUILDGS,FTTNG ETC	1	No Quantity							1343			0
S3	2016	2016	2016	2	0	2	Export	68	Bolivia (Plurinational State of)	BOL	826	United Kingdom	GBR								84	CLOTHING AND ACCESSORIES	1	No Quantity			0		0		569292			0
S3	2016	2016	2016	2	0	2	Export	68	Bolivia (Plurinational State of)	BOL	826	United Kingdom	GBR								83	TRAVEL GOODS,HANDBGS ETC	1	No Quantity			0		0		43534			0
S3	2016	2016	2016	2	0	2	Export	68	Bolivia (Plurinational State of)	BOL	826	United Kingdom	GBR								82	FURNITURE,BEDDING,ETC.	1	No Quantity			0		0		1385153			0
S3	2016	2016	2016	2	0	2	Export	60	Bermuda	BMU	826	United Kingdom	GBR								87	SCIENTIFIC EQUIPMENT NES	1	No Quantity							60620			0
S3	2016	2016	2016	2	0	2	Export	60	Bermuda	BMU	826	United Kingdom	GBR								84	CLOTHING AND ACCESSORIES	1	No Quantity							537			0
S3	2016	2016	2016	2	0	2	Export	68	Bolivia (Plurinational State of)	BOL	826	United Kingdom	GBR								87	SCIENTIFIC EQUIPMENT NES	1	No Quantity			0		0		406866			0
S3	2016	2016	2016	2	0	2	Export	68	Bolivia (Plurinational State of)	BOL	826	United Kingdom	GBR								04	CEREALS,CEREAL PREPRTNS.	1	No Quantity			0		0		440192			0
S3	2016	2016	2016	2	0	2	Export	68	Bolivia (Plurinational State of)	BOL	826	United Kingdom	GBR								05	VEGETABLES AND FRUIT	1	No Quantity			0		0		51916110			0
S3	2016	2016	2016	2	0	2	Export	60	Bermuda	BMU	826	United Kingdom	GBR								04	CEREALS,CEREAL PREPRTNS.	1	No Quantity							226			0
S3	2016	2016	2016	2	0	2	Export	60	Bermuda	BMU	826	United Kingdom	GBR								05	VEGETABLES AND FRUIT	1	No Quantity							3875			0
S3	2016	2016	2016	2	0	2	Export	68	Bolivia (Plurinational State of)	BOL	826	United Kingdom	GBR								07	COFFEE,TEA,COCOA,SPICES	1	No Quantity			0		0		519092			0
S3	2016	2016	2016	2	0	2	Export	68	Bolivia (Plurinational State of)	BOL	826	United Kingdom	GBR								22	OIL SEED,OLEAGINUS FRUIT	1	No Quantity			0		0		1738711			0
S3	2016	2016	2016	2	0	2	Export	68	Bolivia (Plurinational State of)	BOL	826	United Kingdom	GBR								11	BEVERAGES	1	No Quantity			0		0		39600			0
S3	2016	2016	2016	2	0	2	Export	60	Bermuda	BMU	826	United Kingdom	GBR								11	BEVERAGES	1	No Quantity							153628			0
S3	2016	2016	2016	2	0	2	Export	60	Bermuda	BMU	826	United Kingdom	GBR								09	MISC.EDIBLE PRODUCTS ETC	1	No Quantity							123			0
S3	2016	2016	2016	2	0	2	Export	60	Bermuda	BMU	826	United Kingdom	GBR								07	COFFEE,TEA,COCOA,SPICES	1	No Quantity							95			0
S3	2016	2016	2016	2	0	2	Export	68	Bolivia (Plurinational State of)	BOL	826	United Kingdom	GBR								09	MISC.EDIBLE PRODUCTS ETC	1	No Quantity			0		0		61724			0
S3	2016	2016	2016	2	0	2	Export	68	Bolivia (Plurinational State of)	BOL	826	United Kingdom	GBR								24	CORK AND WOOD	1	No Quantity			0		0		773023			0
S3	2016	2016	2016	2	0	2	Export	68	Bolivia (Plurinational State of)	BOL	826	United Kingdom	GBR								26	TEXTILE FIBRES	1	No Quantity			0		0		85799			0
S3	2016	2016	2016	2	0	2	Export	60	Bermuda	BMU	826	United Kingdom	GBR								12	TOBACCO,TOBACCO MANUFACT	1	No Quantity							5906			0
S3	2016	2016	2016	2	0	2	Export	68	Bolivia (Plurinational State of)	BOL	826	United Kingdom	GBR								33	PETROLEUM,PETROL.PRODUCT	1	No Quantity			0		0		7391			0
S3	2016	2016	2016	2	0	2	Export	60	Bermuda	BMU	826	United Kingdom	GBR								33	PETROLEUM,PETROL.PRODUCT	1	No Quantity							12542			0
S3	2016	2016	2016	2	0	2	Export	68	Bolivia (Plurinational State of)	BOL	826	United Kingdom	GBR								52	INORGANIC CHEMICALS	1	No Quantity			0		0		112431			0
S3	2016	2016	2016	2	0	2	Export	68	Bolivia (Plurinational State of)	BOL	826	United Kingdom	GBR								28	METALLIFEROUS ORE,SCRAP	1	No Quantity			0		0		8239939			0
S3	2016	2016	2016	2	0	2	Export	60	Bermuda	BMU	826	United Kingdom	GBR								27	CRUDE FERTILIZER,MINERAL	1	No Quantity							250			0
S3	2016	2016	2016	2	0	2	Export	68	Bolivia (Plurinational State of)	BOL	826	United Kingdom	GBR								62	RUBBER MANUFACTURES, NES	1	No Quantity			0		0		38			0
S3	2016	2016	2016	2	0	2	Export	68	Bolivia (Plurinational State of)	BOL	826	United Kingdom	GBR								63	CORK, WOOD MANUFACTURES	1	No Quantity			0		0		681			0
S3	2016	2016	2016	2	0	2	Export	68	Bolivia (Plurinational State of)	BOL	826	United Kingdom	GBR								58	PLASTIC,NON-PRIMARY FORM	1	No Quantity			0		0		33			0
S3	2016	2016	2016	2	0	2	Export	60	Bermuda	BMU	826	United Kingdom	GBR								62	RUBBER MANUFACTURES, NES	1	No Quantity							2286			0
S3	2016	2016	2016	2	0	2	Export	68	Bolivia (Plurinational State of)	BOL	826	United Kingdom	GBR								59	CHEMICAL MATERIALS NES	1	No Quantity			0		0		347			0
S3	2016	2016	2016	2	0	2	Export	60	Bermuda	BMU	826	United Kingdom	GBR								58	PLASTIC,NON-PRIMARY FORM	1	No Quantity							2302			0
S3	2016	2016	2016	2	0	2	Export	60	Bermuda	BMU	826	United Kingdom	GBR								53	DYES,COLOURING MATERIALS	1	No Quantity							82			0
S3	2016	2016	2016	2	0	2	Export	60	Bermuda	BMU	826	United Kingdom	GBR								52	INORGANIC CHEMICALS	1	No Quantity							153			0
S3	2016	2016	2016	2	0	2	Export	60	Bermuda	BMU	826	United Kingdom	GBR								51	ORGANIC CHEMICALS	1	No Quantity							9			0
S3	2016	2016	2016	2	0	2	Export	60	Bermuda	BMU	826	United Kingdom	GBR								42	FIXED VEG. FATS AND OILS	1	No Quantity							2270			0
S3	2016	2016	2016	2	0	2	Export	60	Bermuda	BMU	826	United Kingdom	GBR								55	ESSENTL.OILS,PERFUME,ETC	1	No Quantity							162			0
S3	2016	2016	2016	2	0	2	Export	68	Bolivia (Plurinational State of)	BOL	834	United Rep. of Tanzania	TZA								81	PREFAB BUILDGS,FTTNG ETC	1	No Quantity			0		0		628818			0
S3	2016	2016	2016	2	0	2	Export	68	Bolivia (Plurinational State of)	BOL	834	United Rep. of Tanzania	TZA								75	OFFICE MACHINES,ADP MACH	1	No Quantity			0		0		22072			0
S3	2016	2016	2016	2	0	2	Export	68	Bolivia (Plurinational State of)	BOL	834	United Rep. of Tanzania	TZA								77	ELEC MCH APPAR,PARTS,NES	1	No Quantity			0		0		121542			0
S3	2016	2016	2016	2	0	2	Export	68	Bolivia (Plurinational State of)	BOL	834	United Rep. of Tanzania	TZA								74	GENERAL INDUSTL.MACH.NES	1	No Quantity			0		0		66942			0
S3	2016	2016	2016	2	0	2	Export	68	Bolivia (Plurinational State of)	BOL	834	United Rep. of Tanzania	TZA								72	SPECIAL.INDUST.MACHINERY	1	No Quantity			0		0		44759			0
S3	2016	2016	2016	2	0	2	Export	68	Bolivia (Plurinational State of)	BOL	838	Free Zones									72	SPECIAL.INDUST.MACHINERY	1	No Quantity			0		0		271045			0
S3	2016	2016	2016	2	0	2	Export	68	Bolivia (Plurinational State of)	BOL	838	Free Zones									69	METALS MANUFACTURES,NES	1	No Quantity			0		0		83409			0
S3	2016	2016	2016	2	0	2	Export	68	Bolivia (Plurinational State of)	BOL	838	Free Zones									65	TEXTILE YARN,FABRIC,ETC.	1	No Quantity			0		0		4814			0
S3	2016	2016	2016	2	0	2	Export	68	Bolivia (Plurinational State of)	BOL	838	Free Zones									64	PAPER,PAPERBOARD,ETC.	1	No Quantity			0		0		164682			0
S3	2016	2016	2016	2	0	2	Export	68	Bolivia (Plurinational State of)	BOL	838	Free Zones									67	IRON AND STEEL	1	No Quantity			0		0		10317			0
S3	2016	2016	2016	2	0	2	Export	68	Bolivia (Plurinational State of)	BOL	838	Free Zones									68	NON-FERROUS METALS	1	No Quantity			0		0		7613			0
S3	2016	2016	2016	2	0	2	Export	68	Bolivia (Plurinational State of)	BOL	838	Free Zones									77	ELEC MCH APPAR,PARTS,NES	1	No Quantity			0		0		1380			0
S3	2016	2016	2016	2	0	2	Export	68	Bolivia (Plurinational State of)	BOL	838	Free Zones									87	SCIENTIFIC EQUIPMENT NES	1	No Quantity			0		0		249857			0
S3	2016	2016	2016	2	0	2	Export	68	Bolivia (Plurinational State of)	BOL	838	Free Zones									53	DYES,COLOURING MATERIALS	1	No Quantity			0		0		27337			0
S3	2016	2016	2016	2	0	2	Export	68	Bolivia (Plurinational State of)	BOL	838	Free Zones									55	ESSENTL.OILS,PERFUME,ETC	1	No Quantity			0		0		7124			0
S3	2016	2016	2016	2	0	2	Export	68	Bolivia (Plurinational State of)	BOL	838	Free Zones									57	PLASTICS IN PRIMARY FORM	1	No Quantity			0		0		786145			0
S3	2016	2016	2016	2	0	2	Export	68	Bolivia (Plurinational State of)	BOL	838	Free Zones									59	CHEMICAL MATERIALS NES	1	No Quantity			0		0		724			0
S3	2016	2016	2016	2	0	2	Export	68	Bolivia (Plurinational State of)	BOL	838	Free Zones									58	PLASTIC,NON-PRIMARY FORM	1	No Quantity			0		0		25			0
S3	2016	2016	2016	2	0	2	Export	68	Bolivia (Plurinational State of)	BOL	838	Free Zones									52	INORGANIC CHEMICALS	1	No Quantity			0		0		172			0
S3	2016	2016	2016	2	0	2	Export	68	Bolivia (Plurinational State of)	BOL	838	Free Zones									51	ORGANIC CHEMICALS	1	No Quantity			0		0		7429			0
S3	2016	2016	2016	2	0	2	Export	68	Bolivia (Plurinational State of)	BOL	838	Free Zones									33	PETROLEUM,PETROL.PRODUCT	1	No Quantity			0		0		30			0
S3	2016	2016	2016	2	0	2	Export	68	Bolivia (Plurinational State of)	BOL	838	Free Zones									23	CRUDE RUBBER	1	No Quantity			0		0		7515			0
S3	2016	2016	2016	2	0	2	Export	68	Bolivia (Plurinational State of)	BOL	838	Free Zones									11	BEVERAGES	1	No Quantity			0		0		11109			0
S3	2016	2016	2016	2	0	2	Export	68	Bolivia (Plurinational State of)	BOL	838	Free Zones									06	SUGAR,SUGR.PREPTNS,HONEY	1	No Quantity			0		0		7893			0
S3	2016	2016	2016	2	0	2	Export	68	Bolivia (Plurinational State of)	BOL	838	Free Zones									89	MISC MANUFCTRD GOODS NES	1	No Quantity			0		0		117347			0
S3	2016	2016	2016	2	0	2	Export	68	Bolivia (Plurinational State of)	BOL	842	USA	USA								89	MISC MANUFCTRD GOODS NES	1	No Quantity			0		0		76679565			0
S3	2016	2016	2016	2	0	2	Export	68	Bolivia (Plurinational State of)	BOL	842	USA	USA								93	SPEC.TRANSACT.NOT CLASSD	1	No Quantity			0		0		209581			0
S3	2016	2016	2016	2	0	2	Export	60	Bermuda	BMU	842	USA	USA								93	SPEC.TRANSACT.NOT CLASSD	1	No Quantity							40209			0
S3	2016	2016	2016	2	0	2	Export	60	Bermuda	BMU	842	USA	USA								89	MISC MANUFCTRD GOODS NES	1	No Quantity							127904			0
S3	2016	2016	2016	2	0	2	Export	68	Bolivia (Plurinational State of)	BOL	842	USA	USA								97	GOLD,NONMONTRY EXCL ORES	1	No Quantity			0		0		479794219			0
S3	2016	2016	2016	2	0	2	Export	60	Bermuda	BMU	842	USA	USA								88	PHOTO.APPARAT.NES;CLOCKS	1	No Quantity							2830			0
S3	2016	2016	2016	2	0	2	Export	68	Bolivia (Plurinational State of)	BOL	842	USA	USA								06	SUGAR,SUGR.PREPTNS,HONEY	1	No Quantity			0		0		71			0
S3	2016	2016	2016	2	0	2	Export	60	Bermuda	BMU	842	USA	USA								05	VEGETABLES AND FRUIT	1	No Quantity							25612			0
S3	2016	2016	2016	2	0	2	Export	60	Bermuda	BMU	842	USA	USA								06	SUGAR,SUGR.PREPTNS,HONEY	1	No Quantity							1643			0
S3	2016	2016	2016	2	0	2	Export	60	Bermuda	BMU	842	USA	USA								03	FISH,CRUSTACEANS,MOLLUSC	1	No Quantity							17038			0
S3	2016	2016	2016	2	0	2	Export	60	Bermuda	BMU	842	USA	USA								04	CEREALS,CEREAL PREPRTNS.	1	No Quantity							117867			0
S3	2016	2016	2016	2	0	2	Export	60	Bermuda	BMU	842	USA	USA								02	DAIRY PRODUCTS,BIRD EGGS	1	No Quantity							15922			0
S3	2016	2016	2016	2	0	2	Export	60	Bermuda	BMU	842	USA	USA								01	MEAT, MEAT PREPARATIONS	1	No Quantity							145602			0
S3	2016	2016	2016	2	0	2	Export	68	Bolivia (Plurinational State of)	BOL	842	USA	USA								07	COFFEE,TEA,COCOA,SPICES	1	No Quantity			0		0		3110559			0
S3	2016	2016	2016	2	0	2	Export	68	Bolivia (Plurinational State of)	BOL	842	USA	USA								08	ANIMAL FEED STUFF	1	No Quantity			0		0		48302			0
S3	2016	2016	2016	2	0	2	Export	68	Bolivia (Plurinational State of)	BOL	842	USA	USA								05	VEGETABLES AND FRUIT	1	No Quantity			0		0		35544111			0
S3	2016	2016	2016	2	0	2	Export	68	Bolivia (Plurinational State of)	BOL	842	USA	USA								04	CEREALS,CEREAL PREPRTNS.	1	No Quantity			0		0		46078698			0
S3	2016	2016	2016	2	0	2	Export	68	Bolivia (Plurinational State of)	BOL	842	USA	USA								11	BEVERAGES	1	No Quantity			0		0		190502			0
S3	2016	2016	2016	2	0	2	Export	60	Bermuda	BMU	842	USA	USA								07	COFFEE,TEA,COCOA,SPICES	1	No Quantity							2814			0
S3	2016	2016	2016	2	0	2	Export	60	Bermuda	BMU	842	USA	USA								09	MISC.EDIBLE PRODUCTS ETC	1	No Quantity							30472			0
S3	2016	2016	2016	2	0	2	Export	60	Bermuda	BMU	842	USA	USA								11	BEVERAGES	1	No Quantity							4696168			0
S3	2016	2016	2016	2	0	2	Export	68	Bolivia (Plurinational State of)	BOL	842	USA	USA								09	MISC.EDIBLE PRODUCTS ETC	1	No Quantity			0		0		1049032			0
S3	2016	2016	2016	2	0	2	Export	68	Bolivia (Plurinational State of)	BOL	842	USA	USA								22	OIL SEED,OLEAGINUS FRUIT	1	No Quantity			0		0		3135647			0
S3	2016	2016	2016	2	0	2	Export	68	Bolivia (Plurinational State of)	BOL	842	USA	USA								23	CRUDE RUBBER	1	No Quantity			0		0		5577			0
S3	2016	2016	2016	2	0	2	Export	60	Bermuda	BMU	842	USA	USA								24	CORK AND WOOD	1	No Quantity							1147			0
S3	2016	2016	2016	2	0	2	Export	68	Bolivia (Plurinational State of)	BOL	842	USA	USA								26	TEXTILE FIBRES	1	No Quantity			0		0		12486			0
S3	2016	2016	2016	2	0	2	Export	60	Bermuda	BMU	842	USA	USA								12	TOBACCO,TOBACCO MANUFACT	1	No Quantity							109312			0
S3	2016	2016	2016	2	0	2	Export	68	Bolivia (Plurinational State of)	BOL	842	USA	USA								24	CORK AND WOOD	1	No Quantity			0		0		7060551			0
S3	2016	2016	2016	2	0	2	Export	68	Bolivia (Plurinational State of)	BOL	842	USA	USA								33	PETROLEUM,PETROL.PRODUCT	1	No Quantity			0		0		24912707			0
S3	2016	2016	2016	2	0	2	Export	60	Bermuda	BMU	842	USA	USA								33	PETROLEUM,PETROL.PRODUCT	1	No Quantity							3131			0
S3	2016	2016	2016	2	0	2	Export	68	Bolivia (Plurinational State of)	BOL	842	USA	USA								43	ANIMAL,VEG.FATS,OILS,NES	1	No Quantity			0		0		64988			0
S3	2016	2016	2016	2	0	2	Export	68	Bolivia (Plurinational State of)	BOL	842	USA	USA								52	INORGANIC CHEMICALS	1	No Quantity			0		0		7562858			0
S3	2016	2016	2016	2	0	2	Export	60	Bermuda	BMU	842	USA	USA								27	CRUDE FERTILIZER,MINERAL	1	No Quantity							43			0
S3	2016	2016	2016	2	0	2	Export	60	Bermuda	BMU	842	USA	USA								29	CRUDE ANIMAL,VEG.MATERL.	1	No Quantity							84			0
S3	2016	2016	2016	2	0	2	Export	60	Bermuda	BMU	842	USA	USA								26	TEXTILE FIBRES	1	No Quantity							40			0
S3	2016	2016	2016	2	0	2	Export	68	Bolivia (Plurinational State of)	BOL	842	USA	USA								29	CRUDE ANIMAL,VEG.MATERL.	1	No Quantity			0		0		423929			0
S3	2016	2016	2016	2	0	2	Export	68	Bolivia (Plurinational State of)	BOL	842	USA	USA								28	METALLIFEROUS ORE,SCRAP	1	No Quantity			0		0		12780694			0
S3	2016	2016	2016	2	0	2	Export	68	Bolivia (Plurinational State of)	BOL	842	USA	USA								27	CRUDE FERTILIZER,MINERAL	1	No Quantity			0		0		1812530			0
S3	2016	2016	2016	2	0	2	Export	68	Bolivia (Plurinational State of)	BOL	842	USA	USA								58	PLASTIC,NON-PRIMARY FORM	1	No Quantity			0		0		62840			0
S3	2016	2016	2016	2	0	2	Export	60	Bermuda	BMU	842	USA	USA								62	RUBBER MANUFACTURES, NES	1	No Quantity							7196			0
S3	2016	2016	2016	2	0	2	Export	60	Bermuda	BMU	842	USA	USA								59	CHEMICAL MATERIALS NES	1	No Quantity							746			0
S3	2016	2016	2016	2	0	2	Export	60	Bermuda	BMU	842	USA	USA								61	LEATHER, LEATHER GOODS	1	No Quantity							150			0
S3	2016	2016	2016	2	0	2	Export	68	Bolivia (Plurinational State of)	BOL	842	USA	USA								61	LEATHER, LEATHER GOODS	1	No Quantity			0		0		261031			0
S3	2016	2016	2016	2	0	2	Export	68	Bolivia (Plurinational State of)	BOL	842	USA	USA								63	CORK, WOOD MANUFACTURES	1	No Quantity			0		0		5978707			0
S3	2016	2016	2016	2	0	2	Export	68	Bolivia (Plurinational State of)	BOL	842	USA	USA								62	RUBBER MANUFACTURES, NES	1	No Quantity			0		0		16838			0
S3	2016	2016	2016	2	0	2	Export	68	Bolivia (Plurinational State of)	BOL	842	USA	USA								59	CHEMICAL MATERIALS NES	1	No Quantity			0		0		66240			0
S3	2016	2016	2016	2	0	2	Export	68	Bolivia (Plurinational State of)	BOL	842	USA	USA								57	PLASTICS IN PRIMARY FORM	1	No Quantity			0		0		531295			0
S3	2016	2016	2016	2	0	2	Export	60	Bermuda	BMU	842	USA	USA								58	PLASTIC,NON-PRIMARY FORM	1	No Quantity							1572			0
S3	2016	2016	2016	2	0	2	Export	60	Bermuda	BMU	842	USA	USA								54	MEDICINAL,PHARM.PRODUCTS	1	No Quantity							245			0
S3	2016	2016	2016	2	0	2	Export	68	Bolivia (Plurinational State of)	BOL	842	USA	USA								55	ESSENTL.OILS,PERFUME,ETC	1	No Quantity			0		0		1790187			0
S3	2016	2016	2016	2	0	2	Export	60	Bermuda	BMU	842	USA	USA								55	ESSENTL.OILS,PERFUME,ETC	1	No Quantity							73			0
S3	2016	2016	2016	2	0	2	Export	60	Bermuda	BMU	842	USA	USA								42	FIXED VEG. FATS AND OILS	1	No Quantity							2155			0
S3	2016	2016	2016	2	0	2	Export	60	Bermuda	BMU	842	USA	USA								51	ORGANIC CHEMICALS	1	No Quantity							53			0
S3	2016	2016	2016	2	0	2	Export	60	Bermuda	BMU	842	USA	USA								52	INORGANIC CHEMICALS	1	No Quantity							6315			0
S3	2016	2016	2016	2	0	2	Export	60	Bermuda	BMU	842	USA	USA								53	DYES,COLOURING MATERIALS	1	No Quantity							1931			0
S3	2016	2016	2016	2	0	2	Export	68	Bolivia (Plurinational State of)	BOL	842	USA	USA								54	MEDICINAL,PHARM.PRODUCTS	1	No Quantity			0		0		77			0
S3	2016	2016	2016	2	0	2	Export	68	Bolivia (Plurinational State of)	BOL	842	USA	USA								87	SCIENTIFIC EQUIPMENT NES	1	No Quantity			0		0		1089213			0
S3	2016	2016	2016	2	0	2	Export	60	Bermuda	BMU	842	USA	USA								84	CLOTHING AND ACCESSORIES	1	No Quantity							44063			0
S3	2016	2016	2016	2	0	2	Export	60	Bermuda	BMU	842	USA	USA								83	TRAVEL GOODS,HANDBGS ETC	1	No Quantity							1820			0
S3	2016	2016	2016	2	0	2	Export	60	Bermuda	BMU	842	USA	USA								87	SCIENTIFIC EQUIPMENT NES	1	No Quantity							941670			0
S3	2016	2016	2016	2	0	2	Export	68	Bolivia (Plurinational State of)	BOL	842	USA	USA								88	PHOTO.APPARAT.NES;CLOCKS	1	No Quantity			0		0		41677			0
S3	2016	2016	2016	2	0	2	Export	68	Bolivia (Plurinational State of)	BOL	842	USA	USA								85	FOOTWEAR	1	No Quantity			0		0		1590			0
S3	2016	2016	2016	2	0	2	Export	68	Bolivia (Plurinational State of)	BOL	842	USA	USA								82	FURNITURE,BEDDING,ETC.	1	No Quantity			0		0		5860924			0
S3	2016	2016	2016	2	0	2	Export	68	Bolivia (Plurinational State of)	BOL	842	USA	USA								83	TRAVEL GOODS,HANDBGS ETC	1	No Quantity			0		0		104794			0
S3	2016	2016	2016	2	0	2	Export	68	Bolivia (Plurinational State of)	BOL	842	USA	USA								84	CLOTHING AND ACCESSORIES	1	No Quantity			0		0		1191207			0
S3	2016	2016	2016	2	0	2	Export	68	Bolivia (Plurinational State of)	BOL	842	USA	USA								77	ELEC MCH APPAR,PARTS,NES	1	No Quantity			0		0		450481			0
S3	2016	2016	2016	2	0	2	Export	68	Bolivia (Plurinational State of)	BOL	842	USA	USA								75	OFFICE MACHINES,ADP MACH	1	No Quantity			0		0		217722			0
S3	2016	2016	2016	2	0	2	Export	60	Bermuda	BMU	842	USA	USA								68	NON-FERROUS METALS	1	No Quantity							707			0
S3	2016	2016	2016	2	0	2	Export	60	Bermuda	BMU	842	USA	USA								72	SPECIAL.INDUST.MACHINERY	1	No Quantity							23044			0
S3	2016	2016	2016	2	0	2	Export	60	Bermuda	BMU	842	USA	USA								74	GENERAL INDUSTL.MACH.NES	1	No Quantity							421322			0
S3	2016	2016	2016	2	0	2	Export	60	Bermuda	BMU	842	USA	USA								75	OFFICE MACHINES,ADP MACH	1	No Quantity							50164			0
S3	2016	2016	2016	2	0	2	Export	60	Bermuda	BMU	842	USA	USA								76	TELECOMM.SOUND EQUIP ETC	1	No Quantity							220503			0
S3	2016	2016	2016	2	0	2	Export	68	Bolivia (Plurinational State of)	BOL	842	USA	USA								81	PREFAB BUILDGS,FTTNG ETC	1	No Quantity			0		0		3950			0
S3	2016	2016	2016	2	0	2	Export	60	Bermuda	BMU	842	USA	USA								81	PREFAB BUILDGS,FTTNG ETC	1	No Quantity							1040			0
S3	2016	2016	2016	2	0	2	Export	60	Bermuda	BMU	842	USA	USA								82	FURNITURE,BEDDING,ETC.	1	No Quantity							25			0
S3	2016	2016	2016	2	0	2	Export	60	Bermuda	BMU	842	USA	USA								79	OTHR.TRANSPORT EQUIPMENT	1	No Quantity							263371			0
S3	2016	2016	2016	2	0	2	Export	60	Bermuda	BMU	842	USA	USA								77	ELEC MCH APPAR,PARTS,NES	1	No Quantity							62766			0
S3	2016	2016	2016	2	0	2	Export	60	Bermuda	BMU	842	USA	USA								73	METALWORKING MACHINERY	1	No Quantity							8095			0
S3	2016	2016	2016	2	0	2	Export	68	Bolivia (Plurinational State of)	BOL	842	USA	USA								79	OTHR.TRANSPORT EQUIPMENT	1	No Quantity			0		0		4034073			0
S3	2016	2016	2016	2	0	2	Export	68	Bolivia (Plurinational State of)	BOL	842	USA	USA								76	TELECOMM.SOUND EQUIP ETC	1	No Quantity			0		0		832445			0
S3	2016	2016	2016	2	0	2	Export	68	Bolivia (Plurinational State of)	BOL	842	USA	USA								78	ROAD VEHICLES	1	No Quantity			0		0		334640			0
S3	2016	2016	2016	2	0	2	Export	68	Bolivia (Plurinational State of)	BOL	842	USA	USA								68	NON-FERROUS METALS	1	No Quantity			0		0		246952251			0
S3	2016	2016	2016	2	0	2	Export	68	Bolivia (Plurinational State of)	BOL	842	USA	USA								67	IRON AND STEEL	1	No Quantity			0		0		86737			0
S3	2016	2016	2016	2	0	2	Export	68	Bolivia (Plurinational State of)	BOL	842	USA	USA								64	PAPER,PAPERBOARD,ETC.	1	No Quantity			0		0		312			0
S3	2016	2016	2016	2	0	2	Export	60	Bermuda	BMU	842	USA	USA								66	NON-METAL.MINERAL MANFCT	1	No Quantity							6658			0
S3	2016	2016	2016	2	0	2	Export	60	Bermuda	BMU	842	USA	USA								65	TEXTILE YARN,FABRIC,ETC.	1	No Quantity							3315			0
S3	2016	2016	2016	2	0	2	Export	60	Bermuda	BMU	842	USA	USA								64	PAPER,PAPERBOARD,ETC.	1	No Quantity							1584			0
S3	2016	2016	2016	2	0	2	Export	68	Bolivia (Plurinational State of)	BOL	842	USA	USA								65	TEXTILE YARN,FABRIC,ETC.	1	No Quantity			0		0		955382			0
S3	2016	2016	2016	2	0	2	Export	68	Bolivia (Plurinational State of)	BOL	842	USA	USA								66	NON-METAL.MINERAL MANFCT	1	No Quantity			0		0		324627			0
S3	2016	2016	2016	2	0	2	Export	68	Bolivia (Plurinational State of)	BOL	842	USA	USA								69	METALS MANUFACTURES,NES	1	No Quantity			0		0		897581			0
S3	2016	2016	2016	2	0	2	Export	68	Bolivia (Plurinational State of)	BOL	842	USA	USA								72	SPECIAL.INDUST.MACHINERY	1	No Quantity			0		0		4183876			0
S3	2016	2016	2016	2	0	2	Export	68	Bolivia (Plurinational State of)	BOL	842	USA	USA								74	GENERAL INDUSTL.MACH.NES	1	No Quantity			0		0		7679871			0
S3	2016	2016	2016	2	0	2	Export	60	Bermuda	BMU	842	USA	USA								71	POWER GENERATNG.MACHINES	1	No Quantity							4817			0
S3	2016	2016	2016	2	0	2	Export	60	Bermuda	BMU	842	USA	USA								69	METALS MANUFACTURES,NES	1	No Quantity							71098			0
S3	2016	2016	2016	2	0	2	Export	68	Bolivia (Plurinational State of)	BOL	842	USA	USA								73	METALWORKING MACHINERY	1	No Quantity			0		0		43571			0
S3	2016	2016	2016	2	0	2	Export	68	Bolivia (Plurinational State of)	BOL	842	USA	USA								71	POWER GENERATNG.MACHINES	1	No Quantity			0		0		23414721			0
S3	2016	2016	2016	2	0	2	Export	68	Bolivia (Plurinational State of)	BOL	858	Uruguay	URY								71	POWER GENERATNG.MACHINES	1	No Quantity			0		0		3026800			0
S3	2016	2016	2016	2	0	2	Export	68	Bolivia (Plurinational State of)	BOL	858	Uruguay	URY								74	GENERAL INDUSTL.MACH.NES	1	No Quantity			0		0		13092			0
S3	2016	2016	2016	2	0	2	Export	68	Bolivia (Plurinational State of)	BOL	858	Uruguay	URY								72	SPECIAL.INDUST.MACHINERY	1	No Quantity			0		0		3730			0
S3	2016	2016	2016	2	0	2	Export	68	Bolivia (Plurinational State of)	BOL	858	Uruguay	URY								69	METALS MANUFACTURES,NES	1	No Quantity			0		0		15074			0
S3	2016	2016	2016	2	0	2	Export	68	Bolivia (Plurinational State of)	BOL	858	Uruguay	URY								66	NON-METAL.MINERAL MANFCT	1	No Quantity			0		0		59915			0
S3	2016	2016	2016	2	0	2	Export	68	Bolivia (Plurinational State of)	BOL	858	Uruguay	URY								65	TEXTILE YARN,FABRIC,ETC.	1	No Quantity			0		0		198439			0
S3	2016	2016	2016	2	0	2	Export	68	Bolivia (Plurinational State of)	BOL	858	Uruguay	URY								79	OTHR.TRANSPORT EQUIPMENT	1	No Quantity			0		0		5000000			0
S3	2016	2016	2016	2	0	2	Export	68	Bolivia (Plurinational State of)	BOL	858	Uruguay	URY								84	CLOTHING AND ACCESSORIES	1	No Quantity			0		0		73744			0
S3	2016	2016	2016	2	0	2	Export	68	Bolivia (Plurinational State of)	BOL	858	Uruguay	URY								59	CHEMICAL MATERIALS NES	1	No Quantity			0		0		4000			0
S3	2016	2016	2016	2	0	2	Export	68	Bolivia (Plurinational State of)	BOL	858	Uruguay	URY								63	CORK, WOOD MANUFACTURES	1	No Quantity			0		0		450776			0
S3	2016	2016	2016	2	0	2	Export	68	Bolivia (Plurinational State of)	BOL	858	Uruguay	URY								61	LEATHER, LEATHER GOODS	1	No Quantity			0		0		24702			0
S3	2016	2016	2016	2	0	2	Export	68	Bolivia (Plurinational State of)	BOL	858	Uruguay	URY								27	CRUDE FERTILIZER,MINERAL	1	No Quantity			0		0		21330			0
S3	2016	2016	2016	2	0	2	Export	68	Bolivia (Plurinational State of)	BOL	858	Uruguay	URY								29	CRUDE ANIMAL,VEG.MATERL.	1	No Quantity			0		0		316350			0
S3	2016	2016	2016	2	0	2	Export	68	Bolivia (Plurinational State of)	BOL	858	Uruguay	URY								51	ORGANIC CHEMICALS	1	No Quantity			0		0		561987			0
S3	2016	2016	2016	2	0	2	Export	68	Bolivia (Plurinational State of)	BOL	858	Uruguay	URY								42	FIXED VEG. FATS AND OILS	1	No Quantity			0		0		2311			0
S3	2016	2016	2016	2	0	2	Export	68	Bolivia (Plurinational State of)	BOL	858	Uruguay	URY								24	CORK AND WOOD	1	No Quantity			0		0		1041474			0
S3	2016	2016	2016	2	0	2	Export	68	Bolivia (Plurinational State of)	BOL	858	Uruguay	URY								09	MISC.EDIBLE PRODUCTS ETC	1	No Quantity			0		0		20116			0
S3	2016	2016	2016	2	0	2	Export	68	Bolivia (Plurinational State of)	BOL	858	Uruguay	URY								04	CEREALS,CEREAL PREPRTNS.	1	No Quantity			0		0		1280084			0
S3	2016	2016	2016	2	0	2	Export	68	Bolivia (Plurinational State of)	BOL	858	Uruguay	URY								05	VEGETABLES AND FRUIT	1	No Quantity			0		0		2582672			0
S3	2016	2016	2016	2	0	2	Export	68	Bolivia (Plurinational State of)	BOL	858	Uruguay	URY								93	SPEC.TRANSACT.NOT CLASSD	1	No Quantity			0		0		7800			0
S3	2016	2016	2016	2	0	2	Export	68	Bolivia (Plurinational State of)	BOL	858	Uruguay	URY								89	MISC MANUFCTRD GOODS NES	1	No Quantity			0		0		23885			0
S3	2016	2016	2016	2	0	2	Export	68	Bolivia (Plurinational State of)	BOL	862	Venezuela	VEN								93	SPEC.TRANSACT.NOT CLASSD	1	No Quantity			0		0		9100			0
S3	2016	2016	2016	2	0	2	Export	68	Bolivia (Plurinational State of)	BOL	862	Venezuela	VEN								05	VEGETABLES AND FRUIT	1	No Quantity			0		0		559250			0
S3	2016	2016	2016	2	0	2	Export	68	Bolivia (Plurinational State of)	BOL	862	Venezuela	VEN								04	CEREALS,CEREAL PREPRTNS.	1	No Quantity			0		0		90			0
S3	2016	2016	2016	2	0	2	Export	68	Bolivia (Plurinational State of)	BOL	862	Venezuela	VEN								42	FIXED VEG. FATS AND OILS	1	No Quantity			0		0		9180000			0
S3	2016	2016	2016	2	0	2	Export	68	Bolivia (Plurinational State of)	BOL	862	Venezuela	VEN								33	PETROLEUM,PETROL.PRODUCT	1	No Quantity			0		0		124405			0
S3	2016	2016	2016	2	0	2	Export	68	Bolivia (Plurinational State of)	BOL	862	Venezuela	VEN								51	ORGANIC CHEMICALS	1	No Quantity			0		0		58945			0
S3	2016	2016	2016	2	0	2	Export	68	Bolivia (Plurinational State of)	BOL	862	Venezuela	VEN								27	CRUDE FERTILIZER,MINERAL	1	No Quantity			0		0		212390			0
S3	2016	2016	2016	2	0	2	Export	68	Bolivia (Plurinational State of)	BOL	862	Venezuela	VEN								62	RUBBER MANUFACTURES, NES	1	No Quantity			0		0		306			0
S3	2016	2016	2016	2	0	2	Export	68	Bolivia (Plurinational State of)	BOL	862	Venezuela	VEN								59	CHEMICAL MATERIALS NES	1	No Quantity			0		0		72			0
S3	2016	2016	2016	2	0	2	Export	68	Bolivia (Plurinational State of)	BOL	862	Venezuela	VEN								54	MEDICINAL,PHARM.PRODUCTS	1	No Quantity			0		0		0			0
S3	2016	2016	2016	2	0	2	Export	68	Bolivia (Plurinational State of)	BOL	862	Venezuela	VEN								84	CLOTHING AND ACCESSORIES	1	No Quantity			0		0		872248			0
S3	2016	2016	2016	2	0	2	Export	68	Bolivia (Plurinational State of)	BOL	862	Venezuela	VEN								83	TRAVEL GOODS,HANDBGS ETC	1	No Quantity			0		0		57780			0
S3	2016	2016	2016	2	0	2	Export	68	Bolivia (Plurinational State of)	BOL	862	Venezuela	VEN								82	FURNITURE,BEDDING,ETC.	1	No Quantity			0		0		658			0
S3	2016	2016	2016	2	0	2	Export	68	Bolivia (Plurinational State of)	BOL	862	Venezuela	VEN								87	SCIENTIFIC EQUIPMENT NES	1	No Quantity			0		0		1687			0
S3	2016	2016	2016	2	0	2	Export	68	Bolivia (Plurinational State of)	BOL	862	Venezuela	VEN								78	ROAD VEHICLES	1	No Quantity			0		0		362307			0
S3	2016	2016	2016	2	0	2	Export	68	Bolivia (Plurinational State of)	BOL	862	Venezuela	VEN								77	ELEC MCH APPAR,PARTS,NES	1	No Quantity			0		0		1886			0
S3	2016	2016	2016	2	0	2	Export	68	Bolivia (Plurinational State of)	BOL	862	Venezuela	VEN								65	TEXTILE YARN,FABRIC,ETC.	1	No Quantity			0		0		1753482			0
S3	2016	2016	2016	2	0	2	Export	68	Bolivia (Plurinational State of)	BOL	862	Venezuela	VEN								66	NON-METAL.MINERAL MANFCT	1	No Quantity			0		0		990			0
S3	2016	2016	2016	2	0	2	Export	68	Bolivia (Plurinational State of)	BOL	862	Venezuela	VEN								69	METALS MANUFACTURES,NES	1	No Quantity			0		0		15551			0
S3	2016	2016	2016	2	0	2	Export	68	Bolivia (Plurinational State of)	BOL	862	Venezuela	VEN								72	SPECIAL.INDUST.MACHINERY	1	No Quantity			0		0		171104			0
S3	2016	2016	2016	2	0	2	Export	60	Bermuda	BMU	899	Areas, nes									78	ROAD VEHICLES	1	No Quantity							1000			0
S3	2016	2016	2016	2	0	2	Export	60	Bermuda	BMU	899	Areas, nes									79	OTHR.TRANSPORT EQUIPMENT	1	No Quantity							37000			0
S3	2016	2016	2016	2	0	2	Export	60	Bermuda	BMU	899	Areas, nes									12	TOBACCO,TOBACCO MANUFACT	1	No Quantity							35992			0
S3	2016	2016	2016	2	0	2	Export	60	Bermuda	BMU	899	Areas, nes									93	SPEC.TRANSACT.NOT CLASSD	1	No Quantity							20			0
