# Supplementary material for: Core-periphery structure in sectoral international trade networks: A new approach to an old theory
Source: PLoS One. 2020 Apr 2;15(4):e0229547. doi: 10.1371/journal.pone.0229547 (PMC7117750; doi:10.1371/journal.pone.0229547)
Supplement: S7 File — (ZIP) [file pone.0229547.s007.zip › S7_File/RawData 2016/comtrade (70).csv]

Classification	Year	Period	Period Desc.	Aggregate Level	Is Leaf Code	Trade Flow Code	Trade Flow	Reporter Code	Reporter	Reporter ISO	Partner Code	Partner	Partner ISO	2nd Partner Code	2nd Partner	2nd Partner ISO	Customs Proc. Code	Customs	Mode of Transport Code	Mode of Transport	Commodity Code	Commodity	Qty Unit Code	Qty Unit	Qty	Alt Qty Unit Code	Alt Qty Unit	Alt Qty	Netweight (kg)	Gross weight (kg)	Trade Value (US$)	CIF Trade Value (US$)	FOB Trade Value (US$)	Flag
S3	2016	2016	2016	2	0	2	Export	764	Thailand	THA	0	World	WLD								00	LIVE ANIMALS	1	No Quantity							209140998			0
S3	2016	2016	2016	2	0	2	Export	764	Thailand	THA	12	Algeria	DZA								00	LIVE ANIMALS	1	No Quantity							1130			0
S3	2016	2016	2016	2	0	2	Export	764	Thailand	THA	32	Argentina	ARG								00	LIVE ANIMALS	1	No Quantity							227			0
S3	2016	2016	2016	2	0	2	Export	764	Thailand	THA	36	Australia	AUS								00	LIVE ANIMALS	1	No Quantity							47505			0
S3	2016	2016	2016	2	0	2	Export	764	Thailand	THA	40	Austria	AUT								00	LIVE ANIMALS	1	No Quantity							289			0
S3	2016	2016	2016	2	0	2	Export	764	Thailand	THA	48	Bahrain	BHR								00	LIVE ANIMALS	1	No Quantity							101			0
S3	2016	2016	2016	2	0	2	Export	764	Thailand	THA	50	Bangladesh	BGD								00	LIVE ANIMALS	1	No Quantity							722			0
S3	2016	2016	2016	2	0	2	Export	764	Thailand	THA	56	Belgium	BEL								00	LIVE ANIMALS	1	No Quantity							651			0
S3	2016	2016	2016	2	0	2	Export	764	Thailand	THA	64	Bhutan	BTN								00	LIVE ANIMALS	1	No Quantity							144906			0
S3	2016	2016	2016	2	0	2	Export	764	Thailand	THA	76	Brazil	BRA								00	LIVE ANIMALS	1	No Quantity							7052			0
S3	2016	2016	2016	2	0	2	Export	764	Thailand	THA	84	Belize	BLZ								00	LIVE ANIMALS	1	No Quantity							99			0
S3	2016	2016	2016	2	0	2	Export	764	Thailand	THA	96	Brunei Darussalam	BRN								00	LIVE ANIMALS	1	No Quantity							345			0
S3	2016	2016	2016	2	0	2	Export	764	Thailand	THA	100	Bulgaria	BGR								00	LIVE ANIMALS	1	No Quantity							46			0
S3	2016	2016	2016	2	0	2	Export	764	Thailand	THA	104	Myanmar	MMR								00	LIVE ANIMALS	1	No Quantity							5279478			0
S3	2016	2016	2016	2	0	2	Export	764	Thailand	THA	116	Cambodia	KHM								00	LIVE ANIMALS	1	No Quantity							37981035			0
S3	2016	2016	2016	2	0	2	Export	764	Thailand	THA	124	Canada	CAN								00	LIVE ANIMALS	1	No Quantity							8226			0
S3	2016	2016	2016	2	0	2	Export	764	Thailand	THA	144	Sri Lanka	LKA								00	LIVE ANIMALS	1	No Quantity							8464			0
S3	2016	2016	2016	2	0	2	Export	764	Thailand	THA	156	China	CHN								00	LIVE ANIMALS	1	No Quantity							183716			0
S3	2016	2016	2016	2	0	2	Export	764	Thailand	THA	196	Cyprus	CYP								00	LIVE ANIMALS	1	No Quantity							842			0
S3	2016	2016	2016	2	0	2	Export	764	Thailand	THA	203	Czechia	CZE								00	LIVE ANIMALS	1	No Quantity							51026			0
S3	2016	2016	2016	2	0	2	Export	764	Thailand	THA	208	Denmark	DNK								00	LIVE ANIMALS	1	No Quantity							810			0
S3	2016	2016	2016	2	0	2	Export	764	Thailand	THA	246	Finland	FIN								00	LIVE ANIMALS	1	No Quantity							155			0
S3	2016	2016	2016	2	0	2	Export	764	Thailand	THA	251	France	FRA								00	LIVE ANIMALS	1	No Quantity							6863			0
S3	2016	2016	2016	2	0	2	Export	764	Thailand	THA	276	Germany	DEU								00	LIVE ANIMALS	1	No Quantity							18743			0
S3	2016	2016	2016	2	0	2	Export	764	Thailand	THA	300	Greece	GRC								00	LIVE ANIMALS	1	No Quantity							226			0
S3	2016	2016	2016	2	0	2	Export	764	Thailand	THA	344	China, Hong Kong SAR	HKG								00	LIVE ANIMALS	1	No Quantity							1302575			0
S3	2016	2016	2016	2	0	2	Export	764	Thailand	THA	348	Hungary	HUN								00	LIVE ANIMALS	1	No Quantity							98			0
S3	2016	2016	2016	2	0	2	Export	764	Thailand	THA	360	Indonesia	IDN								00	LIVE ANIMALS	1	No Quantity							5579			0
S3	2016	2016	2016	2	0	2	Export	764	Thailand	THA	372	Ireland	IRL								00	LIVE ANIMALS	1	No Quantity							877			0
S3	2016	2016	2016	2	0	2	Export	764	Thailand	THA	376	Israel	ISR								00	LIVE ANIMALS	1	No Quantity							4223			0
S3	2016	2016	2016	2	0	2	Export	764	Thailand	THA	381	Italy	ITA								00	LIVE ANIMALS	1	No Quantity							17132			0
S3	2016	2016	2016	2	0	2	Export	764	Thailand	THA	392	Japan	JPN								00	LIVE ANIMALS	1	No Quantity							147644			0
S3	2016	2016	2016	2	0	2	Export	764	Thailand	THA	398	Kazakhstan	KAZ								00	LIVE ANIMALS	1	No Quantity							184			0
S3	2016	2016	2016	2	0	2	Export	764	Thailand	THA	400	Jordan	JOR								00	LIVE ANIMALS	1	No Quantity							2354			0
S3	2016	2016	2016	2	0	2	Export	764	Thailand	THA	404	Kenya	KEN								00	LIVE ANIMALS	1	No Quantity							312			0
S3	2016	2016	2016	2	0	2	Export	764	Thailand	THA	410	Rep. of Korea	KOR								00	LIVE ANIMALS	1	No Quantity							46714			0
S3	2016	2016	2016	2	0	2	Export	764	Thailand	THA	414	Kuwait	KWT								00	LIVE ANIMALS	1	No Quantity							3409			0
S3	2016	2016	2016	2	0	2	Export	764	Thailand	THA	418	Lao People's Dem. Rep.	LAO								00	LIVE ANIMALS	1	No Quantity							156675959			0
S3	2016	2016	2016	2	0	2	Export	764	Thailand	THA	440	Lithuania	LTU								00	LIVE ANIMALS	1	No Quantity							99			0
S3	2016	2016	2016	2	0	2	Export	764	Thailand	THA	442	Luxembourg	LUX								00	LIVE ANIMALS	1	No Quantity							110937			0
S3	2016	2016	2016	2	0	2	Export	764	Thailand	THA	450	Madagascar	MDG								00	LIVE ANIMALS	1	No Quantity							170			0
S3	2016	2016	2016	2	0	2	Export	764	Thailand	THA	458	Malaysia	MYS								00	LIVE ANIMALS	1	No Quantity							4007606			0
S3	2016	2016	2016	2	0	2	Export	764	Thailand	THA	462	Maldives	MDV								00	LIVE ANIMALS	1	No Quantity							147			0
S3	2016	2016	2016	2	0	2	Export	764	Thailand	THA	480	Mauritius	MUS								00	LIVE ANIMALS	1	No Quantity							408			0
S3	2016	2016	2016	2	0	2	Export	764	Thailand	THA	484	Mexico	MEX								00	LIVE ANIMALS	1	No Quantity							134			0
S3	2016	2016	2016	2	0	2	Export	764	Thailand	THA	490	Other Asia, nes									00	LIVE ANIMALS	1	No Quantity							1292			0
S3	2016	2016	2016	2	0	2	Export	764	Thailand	THA	504	Morocco	MAR								00	LIVE ANIMALS	1	No Quantity							102			0
S3	2016	2016	2016	2	0	2	Export	764	Thailand	THA	512	Oman	OMN								00	LIVE ANIMALS	1	No Quantity							67972			0
S3	2016	2016	2016	2	0	2	Export	764	Thailand	THA	524	Nepal	NPL								00	LIVE ANIMALS	1	No Quantity							1361297			0
S3	2016	2016	2016	2	0	2	Export	764	Thailand	THA	528	Netherlands	NLD								00	LIVE ANIMALS	1	No Quantity							6908			0
S3	2016	2016	2016	2	0	2	Export	764	Thailand	THA	579	Norway	NOR								00	LIVE ANIMALS	1	No Quantity							378			0
S3	2016	2016	2016	2	0	2	Export	764	Thailand	THA	586	Pakistan	PAK								00	LIVE ANIMALS	1	No Quantity							6836			0
S3	2016	2016	2016	2	0	2	Export	764	Thailand	THA	591	Panama	PAN								00	LIVE ANIMALS	1	No Quantity							99			0
S3	2016	2016	2016	2	0	2	Export	764	Thailand	THA	608	Philippines	PHL								00	LIVE ANIMALS	1	No Quantity							34773			0
S3	2016	2016	2016	2	0	2	Export	764	Thailand	THA	616	Poland	POL								00	LIVE ANIMALS	1	No Quantity							545			0
S3	2016	2016	2016	2	0	2	Export	764	Thailand	THA	620	Portugal	PRT								00	LIVE ANIMALS	1	No Quantity							623			0
S3	2016	2016	2016	2	0	2	Export	764	Thailand	THA	634	Qatar	QAT								00	LIVE ANIMALS	1	No Quantity							63057			0
S3	2016	2016	2016	2	0	2	Export	764	Thailand	THA	642	Romania	ROU								00	LIVE ANIMALS	1	No Quantity							184			0
S3	2016	2016	2016	2	0	2	Export	764	Thailand	THA	643	Russian Federation	RUS								00	LIVE ANIMALS	1	No Quantity							747			0
S3	2016	2016	2016	2	0	2	Export	764	Thailand	THA	646	Rwanda	RWA								00	LIVE ANIMALS	1	No Quantity							454			0
S3	2016	2016	2016	2	0	2	Export	764	Thailand	THA	682	Saudi Arabia	SAU								00	LIVE ANIMALS	1	No Quantity							4200			0
S3	2016	2016	2016	2	0	2	Export	764	Thailand	THA	686	Senegal	SEN								00	LIVE ANIMALS	1	No Quantity							49			0
S3	2016	2016	2016	2	0	2	Export	764	Thailand	THA	694	Sierra Leone	SLE								00	LIVE ANIMALS	1	No Quantity							709			0
S3	2016	2016	2016	2	0	2	Export	764	Thailand	THA	699	India	IND								00	LIVE ANIMALS	1	No Quantity							4694			0
S3	2016	2016	2016	2	0	2	Export	764	Thailand	THA	702	Singapore	SGP								00	LIVE ANIMALS	1	No Quantity							7479			0
S3	2016	2016	2016	2	0	2	Export	764	Thailand	THA	704	Viet Nam	VNM								00	LIVE ANIMALS	1	No Quantity							893580			0
S3	2016	2016	2016	2	0	2	Export	764	Thailand	THA	710	South Africa	ZAF								00	LIVE ANIMALS	1	No Quantity							3438			0
S3	2016	2016	2016	2	0	2	Export	764	Thailand	THA	724	Spain	ESP								00	LIVE ANIMALS	1	No Quantity							843			0
S3	2016	2016	2016	2	0	2	Export	764	Thailand	THA	752	Sweden	SWE								00	LIVE ANIMALS	1	No Quantity							298			0
S3	2016	2016	2016	2	0	2	Export	764	Thailand	THA	757	Switzerland	CHE								00	LIVE ANIMALS	1	No Quantity							555			0
S3	2016	2016	2016	2	0	2	Export	764	Thailand	THA	784	United Arab Emirates	ARE								00	LIVE ANIMALS	1	No Quantity							89556			0
S3	2016	2016	2016	2	0	2	Export	764	Thailand	THA	792	Turkey	TUR								00	LIVE ANIMALS	1	No Quantity							894			0
S3	2016	2016	2016	2	0	2	Export	764	Thailand	THA	800	Uganda	UGA								00	LIVE ANIMALS	1	No Quantity							631			0
S3	2016	2016	2016	2	0	2	Export	764	Thailand	THA	804	Ukraine	UKR								00	LIVE ANIMALS	1	No Quantity							425			0
S3	2016	2016	2016	2	0	2	Export	764	Thailand	THA	818	Egypt	EGY								00	LIVE ANIMALS	1	No Quantity							540			0
S3	2016	2016	2016	2	0	2	Export	764	Thailand	THA	826	United Kingdom	GBR								00	LIVE ANIMALS	1	No Quantity							41547			0
S3	2016	2016	2016	2	0	2	Export	764	Thailand	THA	842	USA	USA								00	LIVE ANIMALS	1	No Quantity							476658			0
S3	2016	2016	2016	2	0	2	Export	764	Thailand	THA	860	Uzbekistan	UZB								00	LIVE ANIMALS	1	No Quantity							127			0
S3	2016	2016	2016	2	0	2	Export	764	Thailand	THA	862	Venezuela	VEN								00	LIVE ANIMALS	1	No Quantity							142			0
S3	2016	2016	2016	2	0	2	Export	764	Thailand	THA	894	Zambia	ZMB								00	LIVE ANIMALS	1	No Quantity							150			0
S3	2016	2016	2016	2	0	2	Export	768	Togo	TGO	0	World	WLD								00	LIVE ANIMALS	1	No Quantity							110164			0
S3	2016	2016	2016	2	0	2	Export	768	Togo	TGO	178	Congo	COG								00	LIVE ANIMALS	1	No Quantity							203			0
S3	2016	2016	2016	2	0	2	Export	768	Togo	TGO	226	Equatorial Guinea	GNQ								00	LIVE ANIMALS	1	No Quantity							109961			0
S3	2016	2016	2016	2	0	2	Export	764	Thailand	THA	0	World	WLD								01	MEAT, MEAT PREPARATIONS	1	No Quantity							3035812265			0
S3	2016	2016	2016	2	0	2	Export	764	Thailand	THA	32	Argentina	ARG								01	MEAT, MEAT PREPARATIONS	1	No Quantity							2			0
S3	2016	2016	2016	2	0	2	Export	764	Thailand	THA	36	Australia	AUS								01	MEAT, MEAT PREPARATIONS	1	No Quantity							3093732			0
S3	2016	2016	2016	2	0	2	Export	764	Thailand	THA	40	Austria	AUT								01	MEAT, MEAT PREPARATIONS	1	No Quantity							276792			0
S3	2016	2016	2016	2	0	2	Export	764	Thailand	THA	48	Bahrain	BHR								01	MEAT, MEAT PREPARATIONS	1	No Quantity							2721621			0
S3	2016	2016	2016	2	0	2	Export	764	Thailand	THA	50	Bangladesh	BGD								01	MEAT, MEAT PREPARATIONS	1	No Quantity							188			0
S3	2016	2016	2016	2	0	2	Export	764	Thailand	THA	51	Armenia	ARM								01	MEAT, MEAT PREPARATIONS	1	No Quantity							133			0
S3	2016	2016	2016	2	0	2	Export	764	Thailand	THA	56	Belgium	BEL								01	MEAT, MEAT PREPARATIONS	1	No Quantity							35294143			0
S3	2016	2016	2016	2	0	2	Export	764	Thailand	THA	76	Brazil	BRA								01	MEAT, MEAT PREPARATIONS	1	No Quantity							2425			0
S3	2016	2016	2016	2	0	2	Export	764	Thailand	THA	96	Brunei Darussalam	BRN								01	MEAT, MEAT PREPARATIONS	1	No Quantity							106026			0
S3	2016	2016	2016	2	0	2	Export	764	Thailand	THA	100	Bulgaria	BGR								01	MEAT, MEAT PREPARATIONS	1	No Quantity							8			0
S3	2016	2016	2016	2	0	2	Export	764	Thailand	THA	104	Myanmar	MMR								01	MEAT, MEAT PREPARATIONS	1	No Quantity							6516791			0
S3	2016	2016	2016	2	0	2	Export	764	Thailand	THA	116	Cambodia	KHM								01	MEAT, MEAT PREPARATIONS	1	No Quantity							14083194			0
S3	2016	2016	2016	2	0	2	Export	764	Thailand	THA	124	Canada	CAN								01	MEAT, MEAT PREPARATIONS	1	No Quantity							27704466			0
S3	2016	2016	2016	2	0	2	Export	764	Thailand	THA	144	Sri Lanka	LKA								01	MEAT, MEAT PREPARATIONS	1	No Quantity							61975			0
S3	2016	2016	2016	2	0	2	Export	764	Thailand	THA	156	China	CHN								01	MEAT, MEAT PREPARATIONS	1	No Quantity							727586			0
S3	2016	2016	2016	2	0	2	Export	764	Thailand	THA	191	Croatia	HRV								01	MEAT, MEAT PREPARATIONS	1	No Quantity							44			0
S3	2016	2016	2016	2	0	2	Export	764	Thailand	THA	203	Czechia	CZE								01	MEAT, MEAT PREPARATIONS	1	No Quantity							9773			0
S3	2016	2016	2016	2	0	2	Export	764	Thailand	THA	208	Denmark	DNK								01	MEAT, MEAT PREPARATIONS	1	No Quantity							947527			0
S3	2016	2016	2016	2	0	2	Export	764	Thailand	THA	231	Ethiopia	ETH								01	MEAT, MEAT PREPARATIONS	1	No Quantity							56374			0
S3	2016	2016	2016	2	0	2	Export	764	Thailand	THA	246	Finland	FIN								01	MEAT, MEAT PREPARATIONS	1	No Quantity							470304			0
S3	2016	2016	2016	2	0	2	Export	764	Thailand	THA	251	France	FRA								01	MEAT, MEAT PREPARATIONS	1	No Quantity							8509472			0
S3	2016	2016	2016	2	0	2	Export	764	Thailand	THA	276	Germany	DEU								01	MEAT, MEAT PREPARATIONS	1	No Quantity							100653390			0
S3	2016	2016	2016	2	0	2	Export	764	Thailand	THA	292	Gibraltar	GIB								01	MEAT, MEAT PREPARATIONS	1	No Quantity							67338			0
S3	2016	2016	2016	2	0	2	Export	764	Thailand	THA	300	Greece	GRC								01	MEAT, MEAT PREPARATIONS	1	No Quantity							9			0
S3	2016	2016	2016	2	0	2	Export	764	Thailand	THA	344	China, Hong Kong SAR	HKG								01	MEAT, MEAT PREPARATIONS	1	No Quantity							61744391			0
S3	2016	2016	2016	2	0	2	Export	764	Thailand	THA	348	Hungary	HUN								01	MEAT, MEAT PREPARATIONS	1	No Quantity							324			0
S3	2016	2016	2016	2	0	2	Export	764	Thailand	THA	352	Iceland	ISL								01	MEAT, MEAT PREPARATIONS	1	No Quantity							42555			0
S3	2016	2016	2016	2	0	2	Export	764	Thailand	THA	360	Indonesia	IDN								01	MEAT, MEAT PREPARATIONS	1	No Quantity							703079			0
S3	2016	2016	2016	2	0	2	Export	764	Thailand	THA	364	Iran	IRN								01	MEAT, MEAT PREPARATIONS	1	No Quantity							69666			0
S3	2016	2016	2016	2	0	2	Export	764	Thailand	THA	368	Iraq	IRQ								01	MEAT, MEAT PREPARATIONS	1	No Quantity							227			0
S3	2016	2016	2016	2	0	2	Export	764	Thailand	THA	372	Ireland	IRL								01	MEAT, MEAT PREPARATIONS	1	No Quantity							34833178			0
S3	2016	2016	2016	2	0	2	Export	764	Thailand	THA	376	Israel	ISR								01	MEAT, MEAT PREPARATIONS	1	No Quantity							2135			0
S3	2016	2016	2016	2	0	2	Export	764	Thailand	THA	381	Italy	ITA								01	MEAT, MEAT PREPARATIONS	1	No Quantity							4795			0
S3	2016	2016	2016	2	0	2	Export	764	Thailand	THA	392	Japan	JPN								01	MEAT, MEAT PREPARATIONS	1	No Quantity							1611776558			0
S3	2016	2016	2016	2	0	2	Export	764	Thailand	THA	400	Jordan	JOR								01	MEAT, MEAT PREPARATIONS	1	No Quantity							281			0
S3	2016	2016	2016	2	0	2	Export	764	Thailand	THA	404	Kenya	KEN								01	MEAT, MEAT PREPARATIONS	1	No Quantity							2			0
S3	2016	2016	2016	2	0	2	Export	764	Thailand	THA	408	Dem. People's Rep. of Korea	PRK								01	MEAT, MEAT PREPARATIONS	1	No Quantity							6479654			0
S3	2016	2016	2016	2	0	2	Export	764	Thailand	THA	410	Rep. of Korea	KOR								01	MEAT, MEAT PREPARATIONS	1	No Quantity							44668388			0
S3	2016	2016	2016	2	0	2	Export	764	Thailand	THA	414	Kuwait	KWT								01	MEAT, MEAT PREPARATIONS	1	No Quantity							168			0
S3	2016	2016	2016	2	0	2	Export	764	Thailand	THA	418	Lao People's Dem. Rep.	LAO								01	MEAT, MEAT PREPARATIONS	1	No Quantity							121520647			0
S3	2016	2016	2016	2	0	2	Export	764	Thailand	THA	422	Lebanon	LBN								01	MEAT, MEAT PREPARATIONS	1	No Quantity							38			0
S3	2016	2016	2016	2	0	2	Export	764	Thailand	THA	428	Latvia	LVA								01	MEAT, MEAT PREPARATIONS	1	No Quantity							1			0
S3	2016	2016	2016	2	0	2	Export	764	Thailand	THA	434	Libya	LBY								01	MEAT, MEAT PREPARATIONS	1	No Quantity							64745			0
S3	2016	2016	2016	2	0	2	Export	764	Thailand	THA	458	Malaysia	MYS								01	MEAT, MEAT PREPARATIONS	1	No Quantity							35138998			0
S3	2016	2016	2016	2	0	2	Export	764	Thailand	THA	462	Maldives	MDV								01	MEAT, MEAT PREPARATIONS	1	No Quantity							169900			0
S3	2016	2016	2016	2	0	2	Export	764	Thailand	THA	470	Malta	MLT								01	MEAT, MEAT PREPARATIONS	1	No Quantity							92993			0
S3	2016	2016	2016	2	0	2	Export	764	Thailand	THA	490	Other Asia, nes									01	MEAT, MEAT PREPARATIONS	1	No Quantity							108311			0
S3	2016	2016	2016	2	0	2	Export	764	Thailand	THA	512	Oman	OMN								01	MEAT, MEAT PREPARATIONS	1	No Quantity							1669760			0
S3	2016	2016	2016	2	0	2	Export	764	Thailand	THA	524	Nepal	NPL								01	MEAT, MEAT PREPARATIONS	1	No Quantity							287240			0
S3	2016	2016	2016	2	0	2	Export	764	Thailand	THA	528	Netherlands	NLD								01	MEAT, MEAT PREPARATIONS	1	No Quantity							222017501			0
S3	2016	2016	2016	2	0	2	Export	764	Thailand	THA	533	Aruba	ABW								01	MEAT, MEAT PREPARATIONS	1	No Quantity							319871			0
S3	2016	2016	2016	2	0	2	Export	764	Thailand	THA	554	New Zealand	NZL								01	MEAT, MEAT PREPARATIONS	1	No Quantity							1700945			0
S3	2016	2016	2016	2	0	2	Export	764	Thailand	THA	579	Norway	NOR								01	MEAT, MEAT PREPARATIONS	1	No Quantity							944849			0
S3	2016	2016	2016	2	0	2	Export	764	Thailand	THA	586	Pakistan	PAK								01	MEAT, MEAT PREPARATIONS	1	No Quantity							6452			0
S3	2016	2016	2016	2	0	2	Export	764	Thailand	THA	598	Papua New Guinea	PNG								01	MEAT, MEAT PREPARATIONS	1	No Quantity							2			0
S3	2016	2016	2016	2	0	2	Export	764	Thailand	THA	608	Philippines	PHL								01	MEAT, MEAT PREPARATIONS	1	No Quantity							2917114			0
S3	2016	2016	2016	2	0	2	Export	764	Thailand	THA	616	Poland	POL								01	MEAT, MEAT PREPARATIONS	1	No Quantity							14226			0
S3	2016	2016	2016	2	0	2	Export	764	Thailand	THA	620	Portugal	PRT								01	MEAT, MEAT PREPARATIONS	1	No Quantity							463			0
S3	2016	2016	2016	2	0	2	Export	764	Thailand	THA	634	Qatar	QAT								01	MEAT, MEAT PREPARATIONS	1	No Quantity							441			0
S3	2016	2016	2016	2	0	2	Export	764	Thailand	THA	642	Romania	ROU								01	MEAT, MEAT PREPARATIONS	1	No Quantity							218			0
S3	2016	2016	2016	2	0	2	Export	764	Thailand	THA	643	Russian Federation	RUS								01	MEAT, MEAT PREPARATIONS	1	No Quantity							94220			0
S3	2016	2016	2016	2	0	2	Export	764	Thailand	THA	682	Saudi Arabia	SAU								01	MEAT, MEAT PREPARATIONS	1	No Quantity							72260			0
S3	2016	2016	2016	2	0	2	Export	764	Thailand	THA	688	Serbia	SRB								01	MEAT, MEAT PREPARATIONS	1	No Quantity							357			0
S3	2016	2016	2016	2	0	2	Export	764	Thailand	THA	699	India	IND								01	MEAT, MEAT PREPARATIONS	1	No Quantity							301447			0
S3	2016	2016	2016	2	0	2	Export	764	Thailand	THA	702	Singapore	SGP								01	MEAT, MEAT PREPARATIONS	1	No Quantity							66712317			0
S3	2016	2016	2016	2	0	2	Export	764	Thailand	THA	704	Viet Nam	VNM								01	MEAT, MEAT PREPARATIONS	1	No Quantity							3804819			0
S3	2016	2016	2016	2	0	2	Export	764	Thailand	THA	710	South Africa	ZAF								01	MEAT, MEAT PREPARATIONS	1	No Quantity							823535			0
S3	2016	2016	2016	2	0	2	Export	764	Thailand	THA	724	Spain	ESP								01	MEAT, MEAT PREPARATIONS	1	No Quantity							17094			0
S3	2016	2016	2016	2	0	2	Export	764	Thailand	THA	752	Sweden	SWE								01	MEAT, MEAT PREPARATIONS	1	No Quantity							9978726			0
S3	2016	2016	2016	2	0	2	Export	764	Thailand	THA	757	Switzerland	CHE								01	MEAT, MEAT PREPARATIONS	1	No Quantity							725139			0
S3	2016	2016	2016	2	0	2	Export	764	Thailand	THA	784	United Arab Emirates	ARE								01	MEAT, MEAT PREPARATIONS	1	No Quantity							29973147			0
S3	2016	2016	2016	2	0	2	Export	764	Thailand	THA	792	Turkey	TUR								01	MEAT, MEAT PREPARATIONS	1	No Quantity							955			0
S3	2016	2016	2016	2	0	2	Export	764	Thailand	THA	804	Ukraine	UKR								01	MEAT, MEAT PREPARATIONS	1	No Quantity							6			0
S3	2016	2016	2016	2	0	2	Export	764	Thailand	THA	818	Egypt	EGY								01	MEAT, MEAT PREPARATIONS	1	No Quantity							35			0
S3	2016	2016	2016	2	0	2	Export	764	Thailand	THA	826	United Kingdom	GBR								01	MEAT, MEAT PREPARATIONS	1	No Quantity							574464997			0
S3	2016	2016	2016	2	0	2	Export	764	Thailand	THA	842	USA	USA								01	MEAT, MEAT PREPARATIONS	1	No Quantity							239572			0
S3	2016	2016	2016	2	0	2	Export	764	Thailand	THA	860	Uzbekistan	UZB								01	MEAT, MEAT PREPARATIONS	1	No Quantity							111			0
S3	2016	2016	2016	2	0	2	Export	764	Thailand	THA	894	Zambia	ZMB								01	MEAT, MEAT PREPARATIONS	1	No Quantity							100			0
S3	2016	2016	2016	2	0	2	Export	768	Togo	TGO	0	World	WLD								01	MEAT, MEAT PREPARATIONS	1	No Quantity							396403			0
S3	2016	2016	2016	2	0	2	Export	768	Togo	TGO	178	Congo	COG								01	MEAT, MEAT PREPARATIONS	1	No Quantity							11596			0
S3	2016	2016	2016	2	0	2	Export	768	Togo	TGO	204	Benin	BEN								01	MEAT, MEAT PREPARATIONS	1	No Quantity							51834			0
S3	2016	2016	2016	2	0	2	Export	768	Togo	TGO	251	France	FRA								01	MEAT, MEAT PREPARATIONS	1	No Quantity							173911			0
S3	2016	2016	2016	2	0	2	Export	768	Togo	TGO	266	Gabon	GAB								01	MEAT, MEAT PREPARATIONS	1	No Quantity							142344			0
S3	2016	2016	2016	2	0	2	Export	768	Togo	TGO	288	Ghana	GHA								01	MEAT, MEAT PREPARATIONS	1	No Quantity							16718			0
S3	2016	2016	2016	2	0	2	Export	764	Thailand	THA	0	World	WLD								02	DAIRY PRODUCTS,BIRD EGGS	1	No Quantity							294321993			0
S3	2016	2016	2016	2	0	2	Export	764	Thailand	THA	36	Australia	AUS								02	DAIRY PRODUCTS,BIRD EGGS	1	No Quantity							1359231			0
S3	2016	2016	2016	2	0	2	Export	764	Thailand	THA	40	Austria	AUT								02	DAIRY PRODUCTS,BIRD EGGS	1	No Quantity							619			0
S3	2016	2016	2016	2	0	2	Export	764	Thailand	THA	44	Bahamas	BHS								02	DAIRY PRODUCTS,BIRD EGGS	1	No Quantity							102793			0
S3	2016	2016	2016	2	0	2	Export	764	Thailand	THA	48	Bahrain	BHR								02	DAIRY PRODUCTS,BIRD EGGS	1	No Quantity							34080			0
S3	2016	2016	2016	2	0	2	Export	764	Thailand	THA	50	Bangladesh	BGD								02	DAIRY PRODUCTS,BIRD EGGS	1	No Quantity							158891			0
S3	2016	2016	2016	2	0	2	Export	764	Thailand	THA	56	Belgium	BEL								02	DAIRY PRODUCTS,BIRD EGGS	1	No Quantity							72860			0
S3	2016	2016	2016	2	0	2	Export	764	Thailand	THA	64	Bhutan	BTN								02	DAIRY PRODUCTS,BIRD EGGS	1	No Quantity							7481			0
S3	2016	2016	2016	2	0	2	Export	764	Thailand	THA	84	Belize	BLZ								02	DAIRY PRODUCTS,BIRD EGGS	1	No Quantity							68073			0
S3	2016	2016	2016	2	0	2	Export	764	Thailand	THA	96	Brunei Darussalam	BRN								02	DAIRY PRODUCTS,BIRD EGGS	1	No Quantity							66205			0
S3	2016	2016	2016	2	0	2	Export	764	Thailand	THA	104	Myanmar	MMR								02	DAIRY PRODUCTS,BIRD EGGS	1	No Quantity							21718406			0
S3	2016	2016	2016	2	0	2	Export	764	Thailand	THA	116	Cambodia	KHM								02	DAIRY PRODUCTS,BIRD EGGS	1	No Quantity							54710232			0
S3	2016	2016	2016	2	0	2	Export	764	Thailand	THA	124	Canada	CAN								02	DAIRY PRODUCTS,BIRD EGGS	1	No Quantity							1690544			0
S3	2016	2016	2016	2	0	2	Export	764	Thailand	THA	144	Sri Lanka	LKA								02	DAIRY PRODUCTS,BIRD EGGS	1	No Quantity							1939871			0
S3	2016	2016	2016	2	0	2	Export	764	Thailand	THA	152	Chile	CHL								02	DAIRY PRODUCTS,BIRD EGGS	1	No Quantity							1			0
S3	2016	2016	2016	2	0	2	Export	764	Thailand	THA	156	China	CHN								02	DAIRY PRODUCTS,BIRD EGGS	1	No Quantity							7704660			0
S3	2016	2016	2016	2	0	2	Export	764	Thailand	THA	184	Cook Isds	COK								02	DAIRY PRODUCTS,BIRD EGGS	1	No Quantity							2111			0
S3	2016	2016	2016	2	0	2	Export	764	Thailand	THA	208	Denmark	DNK								02	DAIRY PRODUCTS,BIRD EGGS	1	No Quantity							45			0
S3	2016	2016	2016	2	0	2	Export	764	Thailand	THA	251	France	FRA								02	DAIRY PRODUCTS,BIRD EGGS	1	No Quantity							382160			0
S3	2016	2016	2016	2	0	2	Export	764	Thailand	THA	276	Germany	DEU								02	DAIRY PRODUCTS,BIRD EGGS	1	No Quantity							28444			0
S3	2016	2016	2016	2	0	2	Export	764	Thailand	THA	316	Guam	GUM								02	DAIRY PRODUCTS,BIRD EGGS	1	No Quantity							81618			0
S3	2016	2016	2016	2	0	2	Export	764	Thailand	THA	328	Guyana	GUY								02	DAIRY PRODUCTS,BIRD EGGS	1	No Quantity							21028			0
S3	2016	2016	2016	2	0	2	Export	764	Thailand	THA	344	China, Hong Kong SAR	HKG								02	DAIRY PRODUCTS,BIRD EGGS	1	No Quantity							31255993			0
S3	2016	2016	2016	2	0	2	Export	764	Thailand	THA	352	Iceland	ISL								02	DAIRY PRODUCTS,BIRD EGGS	1	No Quantity							128			0
S3	2016	2016	2016	2	0	2	Export	764	Thailand	THA	360	Indonesia	IDN								02	DAIRY PRODUCTS,BIRD EGGS	1	No Quantity							5492890			0
S3	2016	2016	2016	2	0	2	Export	764	Thailand	THA	364	Iran	IRN								02	DAIRY PRODUCTS,BIRD EGGS	1	No Quantity							50			0
S3	2016	2016	2016	2	0	2	Export	764	Thailand	THA	368	Iraq	IRQ								02	DAIRY PRODUCTS,BIRD EGGS	1	No Quantity							19555			0
S3	2016	2016	2016	2	0	2	Export	764	Thailand	THA	376	Israel	ISR								02	DAIRY PRODUCTS,BIRD EGGS	1	No Quantity							4796			0
S3	2016	2016	2016	2	0	2	Export	764	Thailand	THA	381	Italy	ITA								02	DAIRY PRODUCTS,BIRD EGGS	1	No Quantity							112564			0
S3	2016	2016	2016	2	0	2	Export	764	Thailand	THA	392	Japan	JPN								02	DAIRY PRODUCTS,BIRD EGGS	1	No Quantity							18333864			0
S3	2016	2016	2016	2	0	2	Export	764	Thailand	THA	400	Jordan	JOR								02	DAIRY PRODUCTS,BIRD EGGS	1	No Quantity							30630			0
S3	2016	2016	2016	2	0	2	Export	764	Thailand	THA	410	Rep. of Korea	KOR								02	DAIRY PRODUCTS,BIRD EGGS	1	No Quantity							225559			0
S3	2016	2016	2016	2	0	2	Export	764	Thailand	THA	414	Kuwait	KWT								02	DAIRY PRODUCTS,BIRD EGGS	1	No Quantity							66748			0
S3	2016	2016	2016	2	0	2	Export	764	Thailand	THA	418	Lao People's Dem. Rep.	LAO								02	DAIRY PRODUCTS,BIRD EGGS	1	No Quantity							32469167			0
S3	2016	2016	2016	2	0	2	Export	764	Thailand	THA	422	Lebanon	LBN								02	DAIRY PRODUCTS,BIRD EGGS	1	No Quantity							113			0
S3	2016	2016	2016	2	0	2	Export	764	Thailand	THA	428	Latvia	LVA								02	DAIRY PRODUCTS,BIRD EGGS	1	No Quantity							28			0
S3	2016	2016	2016	2	0	2	Export	764	Thailand	THA	434	Libya	LBY								02	DAIRY PRODUCTS,BIRD EGGS	1	No Quantity							1152			0
S3	2016	2016	2016	2	0	2	Export	764	Thailand	THA	446	China, Macao SAR	MAC								02	DAIRY PRODUCTS,BIRD EGGS	1	No Quantity							2			0
S3	2016	2016	2016	2	0	2	Export	764	Thailand	THA	458	Malaysia	MYS								02	DAIRY PRODUCTS,BIRD EGGS	1	No Quantity							21356877			0
S3	2016	2016	2016	2	0	2	Export	764	Thailand	THA	462	Maldives	MDV								02	DAIRY PRODUCTS,BIRD EGGS	1	No Quantity							465042			0
S3	2016	2016	2016	2	0	2	Export	764	Thailand	THA	490	Other Asia, nes									02	DAIRY PRODUCTS,BIRD EGGS	1	No Quantity							2008152			0
S3	2016	2016	2016	2	0	2	Export	764	Thailand	THA	508	Mozambique	MOZ								02	DAIRY PRODUCTS,BIRD EGGS	1	No Quantity							18			0
S3	2016	2016	2016	2	0	2	Export	764	Thailand	THA	524	Nepal	NPL								02	DAIRY PRODUCTS,BIRD EGGS	1	No Quantity							5337			0
S3	2016	2016	2016	2	0	2	Export	764	Thailand	THA	528	Netherlands	NLD								02	DAIRY PRODUCTS,BIRD EGGS	1	No Quantity							278460			0
S3	2016	2016	2016	2	0	2	Export	764	Thailand	THA	540	New Caledonia	NCL								02	DAIRY PRODUCTS,BIRD EGGS	1	No Quantity							610			0
S3	2016	2016	2016	2	0	2	Export	764	Thailand	THA	554	New Zealand	NZL								02	DAIRY PRODUCTS,BIRD EGGS	1	No Quantity							125483			0
S3	2016	2016	2016	2	0	2	Export	764	Thailand	THA	566	Nigeria	NGA								02	DAIRY PRODUCTS,BIRD EGGS	1	No Quantity							91			0
S3	2016	2016	2016	2	0	2	Export	764	Thailand	THA	579	Norway	NOR								02	DAIRY PRODUCTS,BIRD EGGS	1	No Quantity							19431			0
S3	2016	2016	2016	2	0	2	Export	764	Thailand	THA	583	FS Micronesia	FSM								02	DAIRY PRODUCTS,BIRD EGGS	1	No Quantity							12120			0
S3	2016	2016	2016	2	0	2	Export	764	Thailand	THA	586	Pakistan	PAK								02	DAIRY PRODUCTS,BIRD EGGS	1	No Quantity							50903			0
S3	2016	2016	2016	2	0	2	Export	764	Thailand	THA	598	Papua New Guinea	PNG								02	DAIRY PRODUCTS,BIRD EGGS	1	No Quantity							121			0
S3	2016	2016	2016	2	0	2	Export	764	Thailand	THA	608	Philippines	PHL								02	DAIRY PRODUCTS,BIRD EGGS	1	No Quantity							31344149			0
S3	2016	2016	2016	2	0	2	Export	764	Thailand	THA	616	Poland	POL								02	DAIRY PRODUCTS,BIRD EGGS	1	No Quantity							1			0
S3	2016	2016	2016	2	0	2	Export	764	Thailand	THA	626	Timor-Leste	TLS								02	DAIRY PRODUCTS,BIRD EGGS	1	No Quantity							139846			0
S3	2016	2016	2016	2	0	2	Export	764	Thailand	THA	634	Qatar	QAT								02	DAIRY PRODUCTS,BIRD EGGS	1	No Quantity							31860			0
S3	2016	2016	2016	2	0	2	Export	764	Thailand	THA	670	Saint Vincent and the Grenadines	VCT								02	DAIRY PRODUCTS,BIRD EGGS	1	No Quantity							20359			0
S3	2016	2016	2016	2	0	2	Export	764	Thailand	THA	682	Saudi Arabia	SAU								02	DAIRY PRODUCTS,BIRD EGGS	1	No Quantity							97440			0
S3	2016	2016	2016	2	0	2	Export	764	Thailand	THA	699	India	IND								02	DAIRY PRODUCTS,BIRD EGGS	1	No Quantity							2394689			0
S3	2016	2016	2016	2	0	2	Export	764	Thailand	THA	702	Singapore	SGP								02	DAIRY PRODUCTS,BIRD EGGS	1	No Quantity							40412737			0
S3	2016	2016	2016	2	0	2	Export	764	Thailand	THA	704	Viet Nam	VNM								02	DAIRY PRODUCTS,BIRD EGGS	1	No Quantity							8602549			0
S3	2016	2016	2016	2	0	2	Export	764	Thailand	THA	710	South Africa	ZAF								02	DAIRY PRODUCTS,BIRD EGGS	1	No Quantity							102749			0
S3	2016	2016	2016	2	0	2	Export	764	Thailand	THA	724	Spain	ESP								02	DAIRY PRODUCTS,BIRD EGGS	1	No Quantity							4483			0
S3	2016	2016	2016	2	0	2	Export	764	Thailand	THA	752	Sweden	SWE								02	DAIRY PRODUCTS,BIRD EGGS	1	No Quantity							95134			0
S3	2016	2016	2016	2	0	2	Export	764	Thailand	THA	757	Switzerland	CHE								02	DAIRY PRODUCTS,BIRD EGGS	1	No Quantity							62653			0
S3	2016	2016	2016	2	0	2	Export	764	Thailand	THA	768	Togo	TGO								02	DAIRY PRODUCTS,BIRD EGGS	1	No Quantity							981			0
S3	2016	2016	2016	2	0	2	Export	764	Thailand	THA	780	Trinidad and Tobago	TTO								02	DAIRY PRODUCTS,BIRD EGGS	1	No Quantity							62689			0
S3	2016	2016	2016	2	0	2	Export	764	Thailand	THA	784	United Arab Emirates	ARE								02	DAIRY PRODUCTS,BIRD EGGS	1	No Quantity							243959			0
S3	2016	2016	2016	2	0	2	Export	764	Thailand	THA	792	Turkey	TUR								02	DAIRY PRODUCTS,BIRD EGGS	1	No Quantity							3437			0
S3	2016	2016	2016	2	0	2	Export	764	Thailand	THA	818	Egypt	EGY								02	DAIRY PRODUCTS,BIRD EGGS	1	No Quantity							516823			0
S3	2016	2016	2016	2	0	2	Export	764	Thailand	THA	826	United Kingdom	GBR								02	DAIRY PRODUCTS,BIRD EGGS	1	No Quantity							84926			0
S3	2016	2016	2016	2	0	2	Export	764	Thailand	THA	842	USA	USA								02	DAIRY PRODUCTS,BIRD EGGS	1	No Quantity							7615187			0
S3	2016	2016	2016	2	0	2	Export	764	Thailand	THA	899	Areas, nes									02	DAIRY PRODUCTS,BIRD EGGS	1	No Quantity							102			0
S3	2016	2016	2016	2	0	2	Export	768	Togo	TGO	0	World	WLD								02	DAIRY PRODUCTS,BIRD EGGS	1	No Quantity							26333261			0
S3	2016	2016	2016	2	0	2	Export	768	Togo	TGO	120	Cameroon	CMR								02	DAIRY PRODUCTS,BIRD EGGS	1	No Quantity							363546			0
S3	2016	2016	2016	2	0	2	Export	768	Togo	TGO	178	Congo	COG								02	DAIRY PRODUCTS,BIRD EGGS	1	No Quantity							84839			0
S3	2016	2016	2016	2	0	2	Export	768	Togo	TGO	180	Dem. Rep. of the Congo	COD								02	DAIRY PRODUCTS,BIRD EGGS	1	No Quantity							65723			0
S3	2016	2016	2016	2	0	2	Export	768	Togo	TGO	204	Benin	BEN								02	DAIRY PRODUCTS,BIRD EGGS	1	No Quantity							4024844			0
S3	2016	2016	2016	2	0	2	Export	768	Togo	TGO	226	Equatorial Guinea	GNQ								02	DAIRY PRODUCTS,BIRD EGGS	1	No Quantity							3756			0
S3	2016	2016	2016	2	0	2	Export	768	Togo	TGO	251	France	FRA								02	DAIRY PRODUCTS,BIRD EGGS	1	No Quantity							16603			0
S3	2016	2016	2016	2	0	2	Export	768	Togo	TGO	270	Gambia	GMB								02	DAIRY PRODUCTS,BIRD EGGS	1	No Quantity							61267			0
S3	2016	2016	2016	2	0	2	Export	768	Togo	TGO	288	Ghana	GHA								02	DAIRY PRODUCTS,BIRD EGGS	1	No Quantity							4080903			0
S3	2016	2016	2016	2	0	2	Export	768	Togo	TGO	384	Côte d'Ivoire	CIV								02	DAIRY PRODUCTS,BIRD EGGS	1	No Quantity							2037636			0
S3	2016	2016	2016	2	0	2	Export	768	Togo	TGO	430	Liberia	LBR								02	DAIRY PRODUCTS,BIRD EGGS	1	No Quantity							16875			0
S3	2016	2016	2016	2	0	2	Export	768	Togo	TGO	466	Mali	MLI								02	DAIRY PRODUCTS,BIRD EGGS	1	No Quantity							1113984			0
S3	2016	2016	2016	2	0	2	Export	768	Togo	TGO	562	Niger	NER								02	DAIRY PRODUCTS,BIRD EGGS	1	No Quantity							3502432			0
S3	2016	2016	2016	2	0	2	Export	768	Togo	TGO	566	Nigeria	NGA								02	DAIRY PRODUCTS,BIRD EGGS	1	No Quantity							31296			0
S3	2016	2016	2016	2	0	2	Export	768	Togo	TGO	616	Poland	POL								02	DAIRY PRODUCTS,BIRD EGGS	1	No Quantity							101536			0
S3	2016	2016	2016	2	0	2	Export	768	Togo	TGO	624	Guinea-Bissau	GNB								02	DAIRY PRODUCTS,BIRD EGGS	1	No Quantity							52189			0
S3	2016	2016	2016	2	0	2	Export	768	Togo	TGO	686	Senegal	SEN								02	DAIRY PRODUCTS,BIRD EGGS	1	No Quantity							164518			0
S3	2016	2016	2016	2	0	2	Export	768	Togo	TGO	694	Sierra Leone	SLE								02	DAIRY PRODUCTS,BIRD EGGS	1	No Quantity							20012			0
S3	2016	2016	2016	2	0	2	Export	768	Togo	TGO	854	Burkina Faso	BFA								02	DAIRY PRODUCTS,BIRD EGGS	1	No Quantity							10591303			0
S3	2016	2016	2016	2	0	2	Export	764	Thailand	THA	0	World	WLD								03	FISH,CRUSTACEANS,MOLLUSC	1	No Quantity							5601862334			0
S3	2016	2016	2016	2	0	2	Export	764	Thailand	THA	4	Afghanistan	AFG								03	FISH,CRUSTACEANS,MOLLUSC	1	No Quantity							2950			0
S3	2016	2016	2016	2	0	2	Export	764	Thailand	THA	8	Albania	ALB								03	FISH,CRUSTACEANS,MOLLUSC	1	No Quantity							2321020			0
S3	2016	2016	2016	2	0	2	Export	764	Thailand	THA	12	Algeria	DZA								03	FISH,CRUSTACEANS,MOLLUSC	1	No Quantity							31357168			0
S3	2016	2016	2016	2	0	2	Export	764	Thailand	THA	16	American Samoa	ASM								03	FISH,CRUSTACEANS,MOLLUSC	1	No Quantity							373229			0
S3	2016	2016	2016	2	0	2	Export	764	Thailand	THA	20	Andorra	AND								03	FISH,CRUSTACEANS,MOLLUSC	1	No Quantity							20			0
S3	2016	2016	2016	2	0	2	Export	764	Thailand	THA	24	Angola	AGO								03	FISH,CRUSTACEANS,MOLLUSC	1	No Quantity							5828799			0
S3	2016	2016	2016	2	0	2	Export	764	Thailand	THA	28	Antigua and Barbuda	ATG								03	FISH,CRUSTACEANS,MOLLUSC	1	No Quantity							45536			0
S3	2016	2016	2016	2	0	2	Export	764	Thailand	THA	31	Azerbaijan	AZE								03	FISH,CRUSTACEANS,MOLLUSC	1	No Quantity							3891			0
S3	2016	2016	2016	2	0	2	Export	764	Thailand	THA	32	Argentina	ARG								03	FISH,CRUSTACEANS,MOLLUSC	1	No Quantity							28481806			0
S3	2016	2016	2016	2	0	2	Export	764	Thailand	THA	36	Australia	AUS								03	FISH,CRUSTACEANS,MOLLUSC	1	No Quantity							311143406			0
S3	2016	2016	2016	2	0	2	Export	764	Thailand	THA	40	Austria	AUT								03	FISH,CRUSTACEANS,MOLLUSC	1	No Quantity							1005659			0
S3	2016	2016	2016	2	0	2	Export	764	Thailand	THA	44	Bahamas	BHS								03	FISH,CRUSTACEANS,MOLLUSC	1	No Quantity							3135883			0
S3	2016	2016	2016	2	0	2	Export	764	Thailand	THA	48	Bahrain	BHR								03	FISH,CRUSTACEANS,MOLLUSC	1	No Quantity							4614099			0
S3	2016	2016	2016	2	0	2	Export	764	Thailand	THA	50	Bangladesh	BGD								03	FISH,CRUSTACEANS,MOLLUSC	1	No Quantity							1184485			0
S3	2016	2016	2016	2	0	2	Export	764	Thailand	THA	51	Armenia	ARM								03	FISH,CRUSTACEANS,MOLLUSC	1	No Quantity							10487			0
S3	2016	2016	2016	2	0	2	Export	764	Thailand	THA	52	Barbados	BRB								03	FISH,CRUSTACEANS,MOLLUSC	1	No Quantity							2692715			0
S3	2016	2016	2016	2	0	2	Export	764	Thailand	THA	56	Belgium	BEL								03	FISH,CRUSTACEANS,MOLLUSC	1	No Quantity							4426637			0
S3	2016	2016	2016	2	0	2	Export	764	Thailand	THA	60	Bermuda	BMU								03	FISH,CRUSTACEANS,MOLLUSC	1	No Quantity							475293			0
S3	2016	2016	2016	2	0	2	Export	764	Thailand	THA	64	Bhutan	BTN								03	FISH,CRUSTACEANS,MOLLUSC	1	No Quantity							131621			0
S3	2016	2016	2016	2	0	2	Export	764	Thailand	THA	68	Bolivia (Plurinational State of)	BOL								03	FISH,CRUSTACEANS,MOLLUSC	1	No Quantity							35832			0
S3	2016	2016	2016	2	0	2	Export	764	Thailand	THA	70	Bosnia Herzegovina	BIH								03	FISH,CRUSTACEANS,MOLLUSC	1	No Quantity							3840579			0
S3	2016	2016	2016	2	0	2	Export	764	Thailand	THA	76	Brazil	BRA								03	FISH,CRUSTACEANS,MOLLUSC	1	No Quantity							11176175			0
S3	2016	2016	2016	2	0	2	Export	764	Thailand	THA	84	Belize	BLZ								03	FISH,CRUSTACEANS,MOLLUSC	1	No Quantity							229586			0
S3	2016	2016	2016	2	0	2	Export	764	Thailand	THA	90	Solomon Isds	SLB								03	FISH,CRUSTACEANS,MOLLUSC	1	No Quantity							655120			0
S3	2016	2016	2016	2	0	2	Export	764	Thailand	THA	92	Br. Virgin Isds	VGB								03	FISH,CRUSTACEANS,MOLLUSC	1	No Quantity							41926			0
S3	2016	2016	2016	2	0	2	Export	764	Thailand	THA	96	Brunei Darussalam	BRN								03	FISH,CRUSTACEANS,MOLLUSC	1	No Quantity							1658100			0
S3	2016	2016	2016	2	0	2	Export	764	Thailand	THA	100	Bulgaria	BGR								03	FISH,CRUSTACEANS,MOLLUSC	1	No Quantity							578099			0
S3	2016	2016	2016	2	0	2	Export	764	Thailand	THA	104	Myanmar	MMR								03	FISH,CRUSTACEANS,MOLLUSC	1	No Quantity							24024599			0
S3	2016	2016	2016	2	0	2	Export	764	Thailand	THA	108	Burundi	BDI								03	FISH,CRUSTACEANS,MOLLUSC	1	No Quantity							37926			0
S3	2016	2016	2016	2	0	2	Export	764	Thailand	THA	112	Belarus	BLR								03	FISH,CRUSTACEANS,MOLLUSC	1	No Quantity							103780			0
S3	2016	2016	2016	2	0	2	Export	764	Thailand	THA	116	Cambodia	KHM								03	FISH,CRUSTACEANS,MOLLUSC	1	No Quantity							32519000			0
S3	2016	2016	2016	2	0	2	Export	764	Thailand	THA	120	Cameroon	CMR								03	FISH,CRUSTACEANS,MOLLUSC	1	No Quantity							93862			0
S3	2016	2016	2016	2	0	2	Export	764	Thailand	THA	124	Canada	CAN								03	FISH,CRUSTACEANS,MOLLUSC	1	No Quantity							266032044			0
S3	2016	2016	2016	2	0	2	Export	764	Thailand	THA	144	Sri Lanka	LKA								03	FISH,CRUSTACEANS,MOLLUSC	1	No Quantity							52599258			0
S3	2016	2016	2016	2	0	2	Export	764	Thailand	THA	152	Chile	CHL								03	FISH,CRUSTACEANS,MOLLUSC	1	No Quantity							32256320			0
S3	2016	2016	2016	2	0	2	Export	764	Thailand	THA	156	China	CHN								03	FISH,CRUSTACEANS,MOLLUSC	1	No Quantity							164836074			0
S3	2016	2016	2016	2	0	2	Export	764	Thailand	THA	170	Colombia	COL								03	FISH,CRUSTACEANS,MOLLUSC	1	No Quantity							487376			0
S3	2016	2016	2016	2	0	2	Export	764	Thailand	THA	178	Congo	COG								03	FISH,CRUSTACEANS,MOLLUSC	1	No Quantity							1030652			0
S3	2016	2016	2016	2	0	2	Export	764	Thailand	THA	180	Dem. Rep. of the Congo	COD								03	FISH,CRUSTACEANS,MOLLUSC	1	No Quantity							53852			0
S3	2016	2016	2016	2	0	2	Export	764	Thailand	THA	188	Costa Rica	CRI								03	FISH,CRUSTACEANS,MOLLUSC	1	No Quantity							5498297			0
S3	2016	2016	2016	2	0	2	Export	764	Thailand	THA	191	Croatia	HRV								03	FISH,CRUSTACEANS,MOLLUSC	1	No Quantity							6794579			0
S3	2016	2016	2016	2	0	2	Export	764	Thailand	THA	192	Cuba	CUB								03	FISH,CRUSTACEANS,MOLLUSC	1	No Quantity							2978714			0
S3	2016	2016	2016	2	0	2	Export	764	Thailand	THA	196	Cyprus	CYP								03	FISH,CRUSTACEANS,MOLLUSC	1	No Quantity							4979305			0
S3	2016	2016	2016	2	0	2	Export	764	Thailand	THA	203	Czechia	CZE								03	FISH,CRUSTACEANS,MOLLUSC	1	No Quantity							3280064			0
S3	2016	2016	2016	2	0	2	Export	764	Thailand	THA	204	Benin	BEN								03	FISH,CRUSTACEANS,MOLLUSC	1	No Quantity							1514780			0
S3	2016	2016	2016	2	0	2	Export	764	Thailand	THA	208	Denmark	DNK								03	FISH,CRUSTACEANS,MOLLUSC	1	No Quantity							7665059			0
S3	2016	2016	2016	2	0	2	Export	764	Thailand	THA	212	Dominica	DMA								03	FISH,CRUSTACEANS,MOLLUSC	1	No Quantity							555631			0
S3	2016	2016	2016	2	0	2	Export	764	Thailand	THA	214	Dominican Rep.	DOM								03	FISH,CRUSTACEANS,MOLLUSC	1	No Quantity							11477059			0
S3	2016	2016	2016	2	0	2	Export	764	Thailand	THA	222	El Salvador	SLV								03	FISH,CRUSTACEANS,MOLLUSC	1	No Quantity							1088671			0
S3	2016	2016	2016	2	0	2	Export	764	Thailand	THA	226	Equatorial Guinea	GNQ								03	FISH,CRUSTACEANS,MOLLUSC	1	No Quantity							106893			0
S3	2016	2016	2016	2	0	2	Export	764	Thailand	THA	231	Ethiopia	ETH								03	FISH,CRUSTACEANS,MOLLUSC	1	No Quantity							592490			0
S3	2016	2016	2016	2	0	2	Export	764	Thailand	THA	233	Estonia	EST								03	FISH,CRUSTACEANS,MOLLUSC	1	No Quantity							3239923			0
S3	2016	2016	2016	2	0	2	Export	764	Thailand	THA	242	Fiji	FJI								03	FISH,CRUSTACEANS,MOLLUSC	1	No Quantity							1231682			0
S3	2016	2016	2016	2	0	2	Export	764	Thailand	THA	246	Finland	FIN								03	FISH,CRUSTACEANS,MOLLUSC	1	No Quantity							8445070			0
S3	2016	2016	2016	2	0	2	Export	764	Thailand	THA	251	France	FRA								03	FISH,CRUSTACEANS,MOLLUSC	1	No Quantity							31828560			0
S3	2016	2016	2016	2	0	2	Export	764	Thailand	THA	258	French Polynesia	PYF								03	FISH,CRUSTACEANS,MOLLUSC	1	No Quantity							489840			0
S3	2016	2016	2016	2	0	2	Export	764	Thailand	THA	262	Djibouti	DJI								03	FISH,CRUSTACEANS,MOLLUSC	1	No Quantity							4265988			0
S3	2016	2016	2016	2	0	2	Export	764	Thailand	THA	266	Gabon	GAB								03	FISH,CRUSTACEANS,MOLLUSC	1	No Quantity							291588			0
S3	2016	2016	2016	2	0	2	Export	764	Thailand	THA	268	Georgia	GEO								03	FISH,CRUSTACEANS,MOLLUSC	1	No Quantity							320792			0
S3	2016	2016	2016	2	0	2	Export	764	Thailand	THA	275	State of Palestine	PSE								03	FISH,CRUSTACEANS,MOLLUSC	1	No Quantity							231844			0
S3	2016	2016	2016	2	0	2	Export	764	Thailand	THA	276	Germany	DEU								03	FISH,CRUSTACEANS,MOLLUSC	1	No Quantity							33593551			0
S3	2016	2016	2016	2	0	2	Export	764	Thailand	THA	288	Ghana	GHA								03	FISH,CRUSTACEANS,MOLLUSC	1	No Quantity							2428749			0
S3	2016	2016	2016	2	0	2	Export	764	Thailand	THA	292	Gibraltar	GIB								03	FISH,CRUSTACEANS,MOLLUSC	1	No Quantity							53889			0
S3	2016	2016	2016	2	0	2	Export	764	Thailand	THA	300	Greece	GRC								03	FISH,CRUSTACEANS,MOLLUSC	1	No Quantity							7050867			0
S3	2016	2016	2016	2	0	2	Export	764	Thailand	THA	308	Grenada	GRD								03	FISH,CRUSTACEANS,MOLLUSC	1	No Quantity							316839			0
S3	2016	2016	2016	2	0	2	Export	764	Thailand	THA	316	Guam	GUM								03	FISH,CRUSTACEANS,MOLLUSC	1	No Quantity							552596			0
S3	2016	2016	2016	2	0	2	Export	764	Thailand	THA	320	Guatemala	GTM								03	FISH,CRUSTACEANS,MOLLUSC	1	No Quantity							3342229			0
S3	2016	2016	2016	2	0	2	Export	764	Thailand	THA	324	Guinea	GIN								03	FISH,CRUSTACEANS,MOLLUSC	1	No Quantity							30425			0
S3	2016	2016	2016	2	0	2	Export	764	Thailand	THA	328	Guyana	GUY								03	FISH,CRUSTACEANS,MOLLUSC	1	No Quantity							1152978			0
S3	2016	2016	2016	2	0	2	Export	764	Thailand	THA	332	Haiti	HTI								03	FISH,CRUSTACEANS,MOLLUSC	1	No Quantity							66108			0
S3	2016	2016	2016	2	0	2	Export	764	Thailand	THA	340	Honduras	HND								03	FISH,CRUSTACEANS,MOLLUSC	1	No Quantity							2522200			0
S3	2016	2016	2016	2	0	2	Export	764	Thailand	THA	344	China, Hong Kong SAR	HKG								03	FISH,CRUSTACEANS,MOLLUSC	1	No Quantity							100261016			0
S3	2016	2016	2016	2	0	2	Export	764	Thailand	THA	348	Hungary	HUN								03	FISH,CRUSTACEANS,MOLLUSC	1	No Quantity							276717			0
S3	2016	2016	2016	2	0	2	Export	764	Thailand	THA	352	Iceland	ISL								03	FISH,CRUSTACEANS,MOLLUSC	1	No Quantity							795761			0
S3	2016	2016	2016	2	0	2	Export	764	Thailand	THA	360	Indonesia	IDN								03	FISH,CRUSTACEANS,MOLLUSC	1	No Quantity							1968262			0
S3	2016	2016	2016	2	0	2	Export	764	Thailand	THA	364	Iran	IRN								03	FISH,CRUSTACEANS,MOLLUSC	1	No Quantity							1944549			0
S3	2016	2016	2016	2	0	2	Export	764	Thailand	THA	368	Iraq	IRQ								03	FISH,CRUSTACEANS,MOLLUSC	1	No Quantity							6391340			0
S3	2016	2016	2016	2	0	2	Export	764	Thailand	THA	372	Ireland	IRL								03	FISH,CRUSTACEANS,MOLLUSC	1	No Quantity							884759			0
S3	2016	2016	2016	2	0	2	Export	764	Thailand	THA	376	Israel	ISR								03	FISH,CRUSTACEANS,MOLLUSC	1	No Quantity							45479424			0
S3	2016	2016	2016	2	0	2	Export	764	Thailand	THA	381	Italy	ITA								03	FISH,CRUSTACEANS,MOLLUSC	1	No Quantity							138739115			0
S3	2016	2016	2016	2	0	2	Export	764	Thailand	THA	384	Côte d'Ivoire	CIV								03	FISH,CRUSTACEANS,MOLLUSC	1	No Quantity							135330			0
S3	2016	2016	2016	2	0	2	Export	764	Thailand	THA	388	Jamaica	JAM								03	FISH,CRUSTACEANS,MOLLUSC	1	No Quantity							12037212			0
S3	2016	2016	2016	2	0	2	Export	764	Thailand	THA	392	Japan	JPN								03	FISH,CRUSTACEANS,MOLLUSC	1	No Quantity							1126777841			0
S3	2016	2016	2016	2	0	2	Export	764	Thailand	THA	398	Kazakhstan	KAZ								03	FISH,CRUSTACEANS,MOLLUSC	1	No Quantity							187803			0
S3	2016	2016	2016	2	0	2	Export	764	Thailand	THA	400	Jordan	JOR								03	FISH,CRUSTACEANS,MOLLUSC	1	No Quantity							32366376			0
S3	2016	2016	2016	2	0	2	Export	764	Thailand	THA	404	Kenya	KEN								03	FISH,CRUSTACEANS,MOLLUSC	1	No Quantity							3316768			0
S3	2016	2016	2016	2	0	2	Export	764	Thailand	THA	408	Dem. People's Rep. of Korea	PRK								03	FISH,CRUSTACEANS,MOLLUSC	1	No Quantity							327604			0
S3	2016	2016	2016	2	0	2	Export	764	Thailand	THA	410	Rep. of Korea	KOR								03	FISH,CRUSTACEANS,MOLLUSC	1	No Quantity							143517803			0
S3	2016	2016	2016	2	0	2	Export	764	Thailand	THA	414	Kuwait	KWT								03	FISH,CRUSTACEANS,MOLLUSC	1	No Quantity							24586060			0
S3	2016	2016	2016	2	0	2	Export	764	Thailand	THA	417	Kyrgyzstan	KGZ								03	FISH,CRUSTACEANS,MOLLUSC	1	No Quantity							22215			0
S3	2016	2016	2016	2	0	2	Export	764	Thailand	THA	418	Lao People's Dem. Rep.	LAO								03	FISH,CRUSTACEANS,MOLLUSC	1	No Quantity							8083589			0
S3	2016	2016	2016	2	0	2	Export	764	Thailand	THA	422	Lebanon	LBN								03	FISH,CRUSTACEANS,MOLLUSC	1	No Quantity							31046583			0
S3	2016	2016	2016	2	0	2	Export	764	Thailand	THA	428	Latvia	LVA								03	FISH,CRUSTACEANS,MOLLUSC	1	No Quantity							793848			0
S3	2016	2016	2016	2	0	2	Export	764	Thailand	THA	430	Liberia	LBR								03	FISH,CRUSTACEANS,MOLLUSC	1	No Quantity							60654			0
S3	2016	2016	2016	2	0	2	Export	764	Thailand	THA	434	Libya	LBY								03	FISH,CRUSTACEANS,MOLLUSC	1	No Quantity							107012278			0
S3	2016	2016	2016	2	0	2	Export	764	Thailand	THA	440	Lithuania	LTU								03	FISH,CRUSTACEANS,MOLLUSC	1	No Quantity							514312			0
S3	2016	2016	2016	2	0	2	Export	764	Thailand	THA	446	China, Macao SAR	MAC								03	FISH,CRUSTACEANS,MOLLUSC	1	No Quantity							1663964			0
S3	2016	2016	2016	2	0	2	Export	764	Thailand	THA	450	Madagascar	MDG								03	FISH,CRUSTACEANS,MOLLUSC	1	No Quantity							34043			0
S3	2016	2016	2016	2	0	2	Export	764	Thailand	THA	458	Malaysia	MYS								03	FISH,CRUSTACEANS,MOLLUSC	1	No Quantity							65459415			0
S3	2016	2016	2016	2	0	2	Export	764	Thailand	THA	462	Maldives	MDV								03	FISH,CRUSTACEANS,MOLLUSC	1	No Quantity							2816633			0
S3	2016	2016	2016	2	0	2	Export	764	Thailand	THA	470	Malta	MLT								03	FISH,CRUSTACEANS,MOLLUSC	1	No Quantity							1314641			0
S3	2016	2016	2016	2	0	2	Export	764	Thailand	THA	478	Mauritania	MRT								03	FISH,CRUSTACEANS,MOLLUSC	1	No Quantity							1701			0
S3	2016	2016	2016	2	0	2	Export	764	Thailand	THA	480	Mauritius	MUS								03	FISH,CRUSTACEANS,MOLLUSC	1	No Quantity							2128236			0
S3	2016	2016	2016	2	0	2	Export	764	Thailand	THA	484	Mexico	MEX								03	FISH,CRUSTACEANS,MOLLUSC	1	No Quantity							5572553			0
S3	2016	2016	2016	2	0	2	Export	764	Thailand	THA	490	Other Asia, nes									03	FISH,CRUSTACEANS,MOLLUSC	1	No Quantity							63300730			0
S3	2016	2016	2016	2	0	2	Export	764	Thailand	THA	499	Montenegro	MNE								03	FISH,CRUSTACEANS,MOLLUSC	1	No Quantity							1098463			0
S3	2016	2016	2016	2	0	2	Export	764	Thailand	THA	504	Morocco	MAR								03	FISH,CRUSTACEANS,MOLLUSC	1	No Quantity							55795			0
S3	2016	2016	2016	2	0	2	Export	764	Thailand	THA	508	Mozambique	MOZ								03	FISH,CRUSTACEANS,MOLLUSC	1	No Quantity							1147756			0
S3	2016	2016	2016	2	0	2	Export	764	Thailand	THA	512	Oman	OMN								03	FISH,CRUSTACEANS,MOLLUSC	1	No Quantity							9250880			0
S3	2016	2016	2016	2	0	2	Export	764	Thailand	THA	516	Namibia	NAM								03	FISH,CRUSTACEANS,MOLLUSC	1	No Quantity							2269			0
S3	2016	2016	2016	2	0	2	Export	764	Thailand	THA	520	Nauru	NRU								03	FISH,CRUSTACEANS,MOLLUSC	1	No Quantity							2884			0
S3	2016	2016	2016	2	0	2	Export	764	Thailand	THA	524	Nepal	NPL								03	FISH,CRUSTACEANS,MOLLUSC	1	No Quantity							311379			0
S3	2016	2016	2016	2	0	2	Export	764	Thailand	THA	528	Netherlands	NLD								03	FISH,CRUSTACEANS,MOLLUSC	1	No Quantity							46163785			0
S3	2016	2016	2016	2	0	2	Export	764	Thailand	THA	531	Curaçao	CUW								03	FISH,CRUSTACEANS,MOLLUSC	1	No Quantity							343921			0
S3	2016	2016	2016	2	0	2	Export	764	Thailand	THA	533	Aruba	ABW								03	FISH,CRUSTACEANS,MOLLUSC	1	No Quantity							43844			0
S3	2016	2016	2016	2	0	2	Export	764	Thailand	THA	534	Saint Maarten	SXM								03	FISH,CRUSTACEANS,MOLLUSC	1	No Quantity							23014			0
S3	2016	2016	2016	2	0	2	Export	764	Thailand	THA	540	New Caledonia	NCL								03	FISH,CRUSTACEANS,MOLLUSC	1	No Quantity							343176			0
S3	2016	2016	2016	2	0	2	Export	764	Thailand	THA	548	Vanuatu	VUT								03	FISH,CRUSTACEANS,MOLLUSC	1	No Quantity							1120197			0
S3	2016	2016	2016	2	0	2	Export	764	Thailand	THA	554	New Zealand	NZL								03	FISH,CRUSTACEANS,MOLLUSC	1	No Quantity							34878400			0
S3	2016	2016	2016	2	0	2	Export	764	Thailand	THA	558	Nicaragua	NIC								03	FISH,CRUSTACEANS,MOLLUSC	1	No Quantity							6696302			0
S3	2016	2016	2016	2	0	2	Export	764	Thailand	THA	566	Nigeria	NGA								03	FISH,CRUSTACEANS,MOLLUSC	1	No Quantity							1527074			0
S3	2016	2016	2016	2	0	2	Export	764	Thailand	THA	579	Norway	NOR								03	FISH,CRUSTACEANS,MOLLUSC	1	No Quantity							11841479			0
S3	2016	2016	2016	2	0	2	Export	764	Thailand	THA	580	N. Mariana Isds	MNP								03	FISH,CRUSTACEANS,MOLLUSC	1	No Quantity							147541			0
S3	2016	2016	2016	2	0	2	Export	764	Thailand	THA	583	FS Micronesia	FSM								03	FISH,CRUSTACEANS,MOLLUSC	1	No Quantity							1310611			0
S3	2016	2016	2016	2	0	2	Export	764	Thailand	THA	584	Marshall Isds	MHL								03	FISH,CRUSTACEANS,MOLLUSC	1	No Quantity							600288			0
S3	2016	2016	2016	2	0	2	Export	764	Thailand	THA	585	Palau	PLW								03	FISH,CRUSTACEANS,MOLLUSC	1	No Quantity							369423			0
S3	2016	2016	2016	2	0	2	Export	764	Thailand	THA	586	Pakistan	PAK								03	FISH,CRUSTACEANS,MOLLUSC	1	No Quantity							632689			0
S3	2016	2016	2016	2	0	2	Export	764	Thailand	THA	591	Panama	PAN								03	FISH,CRUSTACEANS,MOLLUSC	1	No Quantity							14757559			0
S3	2016	2016	2016	2	0	2	Export	764	Thailand	THA	598	Papua New Guinea	PNG								03	FISH,CRUSTACEANS,MOLLUSC	1	No Quantity							15434959			0
S3	2016	2016	2016	2	0	2	Export	764	Thailand	THA	600	Paraguay	PRY								03	FISH,CRUSTACEANS,MOLLUSC	1	No Quantity							2683488			0
S3	2016	2016	2016	2	0	2	Export	764	Thailand	THA	604	Peru	PER								03	FISH,CRUSTACEANS,MOLLUSC	1	No Quantity							37589014			0
S3	2016	2016	2016	2	0	2	Export	764	Thailand	THA	608	Philippines	PHL								03	FISH,CRUSTACEANS,MOLLUSC	1	No Quantity							7079633			0
S3	2016	2016	2016	2	0	2	Export	764	Thailand	THA	616	Poland	POL								03	FISH,CRUSTACEANS,MOLLUSC	1	No Quantity							7790636			0
S3	2016	2016	2016	2	0	2	Export	764	Thailand	THA	620	Portugal	PRT								03	FISH,CRUSTACEANS,MOLLUSC	1	No Quantity							3218286			0
S3	2016	2016	2016	2	0	2	Export	764	Thailand	THA	626	Timor-Leste	TLS								03	FISH,CRUSTACEANS,MOLLUSC	1	No Quantity							85706			0
S3	2016	2016	2016	2	0	2	Export	764	Thailand	THA	634	Qatar	QAT								03	FISH,CRUSTACEANS,MOLLUSC	1	No Quantity							12658195			0
S3	2016	2016	2016	2	0	2	Export	764	Thailand	THA	642	Romania	ROU								03	FISH,CRUSTACEANS,MOLLUSC	1	No Quantity							2451352			0
S3	2016	2016	2016	2	0	2	Export	764	Thailand	THA	643	Russian Federation	RUS								03	FISH,CRUSTACEANS,MOLLUSC	1	No Quantity							33047141			0
S3	2016	2016	2016	2	0	2	Export	764	Thailand	THA	646	Rwanda	RWA								03	FISH,CRUSTACEANS,MOLLUSC	1	No Quantity							61238			0
S3	2016	2016	2016	2	0	2	Export	764	Thailand	THA	662	Saint Lucia	LCA								03	FISH,CRUSTACEANS,MOLLUSC	1	No Quantity							1936154			0
S3	2016	2016	2016	2	0	2	Export	764	Thailand	THA	670	Saint Vincent and the Grenadines	VCT								03	FISH,CRUSTACEANS,MOLLUSC	1	No Quantity							21275			0
S3	2016	2016	2016	2	0	2	Export	764	Thailand	THA	682	Saudi Arabia	SAU								03	FISH,CRUSTACEANS,MOLLUSC	1	No Quantity							110902198			0
S3	2016	2016	2016	2	0	2	Export	764	Thailand	THA	686	Senegal	SEN								03	FISH,CRUSTACEANS,MOLLUSC	1	No Quantity							50214			0
S3	2016	2016	2016	2	0	2	Export	764	Thailand	THA	688	Serbia	SRB								03	FISH,CRUSTACEANS,MOLLUSC	1	No Quantity							3806409			0
S3	2016	2016	2016	2	0	2	Export	764	Thailand	THA	690	Seychelles	SYC								03	FISH,CRUSTACEANS,MOLLUSC	1	No Quantity							918558			0
S3	2016	2016	2016	2	0	2	Export	764	Thailand	THA	699	India	IND								03	FISH,CRUSTACEANS,MOLLUSC	1	No Quantity							2758386			0
S3	2016	2016	2016	2	0	2	Export	764	Thailand	THA	702	Singapore	SGP								03	FISH,CRUSTACEANS,MOLLUSC	1	No Quantity							41133110			0
S3	2016	2016	2016	2	0	2	Export	764	Thailand	THA	703	Slovakia	SVK								03	FISH,CRUSTACEANS,MOLLUSC	1	No Quantity							1037124			0
S3	2016	2016	2016	2	0	2	Export	764	Thailand	THA	704	Viet Nam	VNM								03	FISH,CRUSTACEANS,MOLLUSC	1	No Quantity							194182003			0
S3	2016	2016	2016	2	0	2	Export	764	Thailand	THA	705	Slovenia	SVN								03	FISH,CRUSTACEANS,MOLLUSC	1	No Quantity							129367			0
S3	2016	2016	2016	2	0	2	Export	764	Thailand	THA	706	Somalia	SOM								03	FISH,CRUSTACEANS,MOLLUSC	1	No Quantity							9029227			0
S3	2016	2016	2016	2	0	2	Export	764	Thailand	THA	710	South Africa	ZAF								03	FISH,CRUSTACEANS,MOLLUSC	1	No Quantity							55497486			0
S3	2016	2016	2016	2	0	2	Export	764	Thailand	THA	716	Zimbabwe	ZWE								03	FISH,CRUSTACEANS,MOLLUSC	1	No Quantity							508965			0
S3	2016	2016	2016	2	0	2	Export	764	Thailand	THA	724	Spain	ESP								03	FISH,CRUSTACEANS,MOLLUSC	1	No Quantity							20630560			0
S3	2016	2016	2016	2	0	2	Export	764	Thailand	THA	729	Sudan	SDN								03	FISH,CRUSTACEANS,MOLLUSC	1	No Quantity							1532795			0
S3	2016	2016	2016	2	0	2	Export	764	Thailand	THA	740	Suriname	SUR								03	FISH,CRUSTACEANS,MOLLUSC	1	No Quantity							1760381			0
S3	2016	2016	2016	2	0	2	Export	764	Thailand	THA	752	Sweden	SWE								03	FISH,CRUSTACEANS,MOLLUSC	1	No Quantity							11533168			0
S3	2016	2016	2016	2	0	2	Export	764	Thailand	THA	757	Switzerland	CHE								03	FISH,CRUSTACEANS,MOLLUSC	1	No Quantity							25834319			0
S3	2016	2016	2016	2	0	2	Export	764	Thailand	THA	760	Syria	SYR								03	FISH,CRUSTACEANS,MOLLUSC	1	No Quantity							10682065			0
S3	2016	2016	2016	2	0	2	Export	764	Thailand	THA	768	Togo	TGO								03	FISH,CRUSTACEANS,MOLLUSC	1	No Quantity							434761			0
S3	2016	2016	2016	2	0	2	Export	764	Thailand	THA	780	Trinidad and Tobago	TTO								03	FISH,CRUSTACEANS,MOLLUSC	1	No Quantity							4099894			0
S3	2016	2016	2016	2	0	2	Export	764	Thailand	THA	784	United Arab Emirates	ARE								03	FISH,CRUSTACEANS,MOLLUSC	1	No Quantity							66462177			0
S3	2016	2016	2016	2	0	2	Export	764	Thailand	THA	788	Tunisia	TUN								03	FISH,CRUSTACEANS,MOLLUSC	1	No Quantity							21615772			0
S3	2016	2016	2016	2	0	2	Export	764	Thailand	THA	792	Turkey	TUR								03	FISH,CRUSTACEANS,MOLLUSC	1	No Quantity							7175519			0
S3	2016	2016	2016	2	0	2	Export	764	Thailand	THA	795	Turkmenistan	TKM								03	FISH,CRUSTACEANS,MOLLUSC	1	No Quantity							1315			0
S3	2016	2016	2016	2	0	2	Export	764	Thailand	THA	800	Uganda	UGA								03	FISH,CRUSTACEANS,MOLLUSC	1	No Quantity							5815			0
S3	2016	2016	2016	2	0	2	Export	764	Thailand	THA	804	Ukraine	UKR								03	FISH,CRUSTACEANS,MOLLUSC	1	No Quantity							3195214			0
S3	2016	2016	2016	2	0	2	Export	764	Thailand	THA	807	North Macedonia	MKD								03	FISH,CRUSTACEANS,MOLLUSC	1	No Quantity							2748792			0
S3	2016	2016	2016	2	0	2	Export	764	Thailand	THA	818	Egypt	EGY								03	FISH,CRUSTACEANS,MOLLUSC	1	No Quantity							159899443			0
S3	2016	2016	2016	2	0	2	Export	764	Thailand	THA	826	United Kingdom	GBR								03	FISH,CRUSTACEANS,MOLLUSC	1	No Quantity							120737731			0
S3	2016	2016	2016	2	0	2	Export	764	Thailand	THA	834	United Rep. of Tanzania	TZA								03	FISH,CRUSTACEANS,MOLLUSC	1	No Quantity							658877			0
S3	2016	2016	2016	2	0	2	Export	764	Thailand	THA	842	USA	USA								03	FISH,CRUSTACEANS,MOLLUSC	1	No Quantity							1366689944			0
S3	2016	2016	2016	2	0	2	Export	764	Thailand	THA	858	Uruguay	URY								03	FISH,CRUSTACEANS,MOLLUSC	1	No Quantity							2228951			0
S3	2016	2016	2016	2	0	2	Export	764	Thailand	THA	860	Uzbekistan	UZB								03	FISH,CRUSTACEANS,MOLLUSC	1	No Quantity							6127			0
S3	2016	2016	2016	2	0	2	Export	764	Thailand	THA	862	Venezuela	VEN								03	FISH,CRUSTACEANS,MOLLUSC	1	No Quantity							246987			0
S3	2016	2016	2016	2	0	2	Export	764	Thailand	THA	882	Samoa	WSM								03	FISH,CRUSTACEANS,MOLLUSC	1	No Quantity							150069			0
S3	2016	2016	2016	2	0	2	Export	764	Thailand	THA	887	Yemen	YEM								03	FISH,CRUSTACEANS,MOLLUSC	1	No Quantity							26807049			0
S3	2016	2016	2016	2	0	2	Export	764	Thailand	THA	894	Zambia	ZMB								03	FISH,CRUSTACEANS,MOLLUSC	1	No Quantity							4072			0
S3	2016	2016	2016	2	0	2	Export	764	Thailand	THA	899	Areas, nes									03	FISH,CRUSTACEANS,MOLLUSC	1	No Quantity							2710429			0
S3	2016	2016	2016	2	0	2	Export	768	Togo	TGO	0	World	WLD								03	FISH,CRUSTACEANS,MOLLUSC	1	No Quantity							44192			0
S3	2016	2016	2016	2	0	2	Export	768	Togo	TGO	251	France	FRA								03	FISH,CRUSTACEANS,MOLLUSC	1	No Quantity							9135			0
S3	2016	2016	2016	2	0	2	Export	768	Togo	TGO	384	Côte d'Ivoire	CIV								03	FISH,CRUSTACEANS,MOLLUSC	1	No Quantity							24632			0
S3	2016	2016	2016	2	0	2	Export	768	Togo	TGO	562	Niger	NER								03	FISH,CRUSTACEANS,MOLLUSC	1	No Quantity							2538			0
S3	2016	2016	2016	2	0	2	Export	768	Togo	TGO	724	Spain	ESP								03	FISH,CRUSTACEANS,MOLLUSC	1	No Quantity							7887			0
S3	2016	2016	2016	2	0	2	Export	764	Thailand	THA	0	World	WLD								04	CEREALS,CEREAL PREPRTNS.	1	No Quantity							5384668523			0
S3	2016	2016	2016	2	0	2	Export	764	Thailand	THA	8	Albania	ALB								04	CEREALS,CEREAL PREPRTNS.	1	No Quantity							49870			0
S3	2016	2016	2016	2	0	2	Export	764	Thailand	THA	12	Algeria	DZA								04	CEREALS,CEREAL PREPRTNS.	1	No Quantity							13287184			0
S3	2016	2016	2016	2	0	2	Export	764	Thailand	THA	16	American Samoa	ASM								04	CEREALS,CEREAL PREPRTNS.	1	No Quantity							24507			0
S3	2016	2016	2016	2	0	2	Export	764	Thailand	THA	24	Angola	AGO								04	CEREALS,CEREAL PREPRTNS.	1	No Quantity							124883323			0
S3	2016	2016	2016	2	0	2	Export	764	Thailand	THA	32	Argentina	ARG								04	CEREALS,CEREAL PREPRTNS.	1	No Quantity							32084			0
S3	2016	2016	2016	2	0	2	Export	764	Thailand	THA	36	Australia	AUS								04	CEREALS,CEREAL PREPRTNS.	1	No Quantity							127906807			0
S3	2016	2016	2016	2	0	2	Export	764	Thailand	THA	40	Austria	AUT								04	CEREALS,CEREAL PREPRTNS.	1	No Quantity							1205023			0
S3	2016	2016	2016	2	0	2	Export	764	Thailand	THA	44	Bahamas	BHS								04	CEREALS,CEREAL PREPRTNS.	1	No Quantity							44585			0
S3	2016	2016	2016	2	0	2	Export	764	Thailand	THA	48	Bahrain	BHR								04	CEREALS,CEREAL PREPRTNS.	1	No Quantity							3355838			0
S3	2016	2016	2016	2	0	2	Export	764	Thailand	THA	50	Bangladesh	BGD								04	CEREALS,CEREAL PREPRTNS.	1	No Quantity							2266515			0
S3	2016	2016	2016	2	0	2	Export	764	Thailand	THA	51	Armenia	ARM								04	CEREALS,CEREAL PREPRTNS.	1	No Quantity							157776			0
S3	2016	2016	2016	2	0	2	Export	764	Thailand	THA	52	Barbados	BRB								04	CEREALS,CEREAL PREPRTNS.	1	No Quantity							13221			0
S3	2016	2016	2016	2	0	2	Export	764	Thailand	THA	56	Belgium	BEL								04	CEREALS,CEREAL PREPRTNS.	1	No Quantity							37487519			0
S3	2016	2016	2016	2	0	2	Export	764	Thailand	THA	60	Bermuda	BMU								04	CEREALS,CEREAL PREPRTNS.	1	No Quantity							4			0
S3	2016	2016	2016	2	0	2	Export	764	Thailand	THA	64	Bhutan	BTN								04	CEREALS,CEREAL PREPRTNS.	1	No Quantity							182732			0
S3	2016	2016	2016	2	0	2	Export	764	Thailand	THA	68	Bolivia (Plurinational State of)	BOL								04	CEREALS,CEREAL PREPRTNS.	1	No Quantity							3709			0
S3	2016	2016	2016	2	0	2	Export	764	Thailand	THA	76	Brazil	BRA								04	CEREALS,CEREAL PREPRTNS.	1	No Quantity							2560828			0
S3	2016	2016	2016	2	0	2	Export	764	Thailand	THA	84	Belize	BLZ								04	CEREALS,CEREAL PREPRTNS.	1	No Quantity							17483			0
S3	2016	2016	2016	2	0	2	Export	764	Thailand	THA	90	Solomon Isds	SLB								04	CEREALS,CEREAL PREPRTNS.	1	No Quantity							642			0
S3	2016	2016	2016	2	0	2	Export	764	Thailand	THA	96	Brunei Darussalam	BRN								04	CEREALS,CEREAL PREPRTNS.	1	No Quantity							15266178			0
S3	2016	2016	2016	2	0	2	Export	764	Thailand	THA	100	Bulgaria	BGR								04	CEREALS,CEREAL PREPRTNS.	1	No Quantity							160159			0
S3	2016	2016	2016	2	0	2	Export	764	Thailand	THA	104	Myanmar	MMR								04	CEREALS,CEREAL PREPRTNS.	1	No Quantity							85301928			0
S3	2016	2016	2016	2	0	2	Export	764	Thailand	THA	112	Belarus	BLR								04	CEREALS,CEREAL PREPRTNS.	1	No Quantity							609294			0
S3	2016	2016	2016	2	0	2	Export	764	Thailand	THA	116	Cambodia	KHM								04	CEREALS,CEREAL PREPRTNS.	1	No Quantity							29767518			0
S3	2016	2016	2016	2	0	2	Export	764	Thailand	THA	120	Cameroon	CMR								04	CEREALS,CEREAL PREPRTNS.	1	No Quantity							168904995			0
S3	2016	2016	2016	2	0	2	Export	764	Thailand	THA	124	Canada	CAN								04	CEREALS,CEREAL PREPRTNS.	1	No Quantity							87650554			0
S3	2016	2016	2016	2	0	2	Export	764	Thailand	THA	132	Cabo Verde	CPV								04	CEREALS,CEREAL PREPRTNS.	1	No Quantity							6078043			0
S3	2016	2016	2016	2	0	2	Export	764	Thailand	THA	144	Sri Lanka	LKA								04	CEREALS,CEREAL PREPRTNS.	1	No Quantity							2781238			0
S3	2016	2016	2016	2	0	2	Export	764	Thailand	THA	148	Chad	TCD								04	CEREALS,CEREAL PREPRTNS.	1	No Quantity							1			0
S3	2016	2016	2016	2	0	2	Export	764	Thailand	THA	152	Chile	CHL								04	CEREALS,CEREAL PREPRTNS.	1	No Quantity							3175086			0
S3	2016	2016	2016	2	0	2	Export	764	Thailand	THA	156	China	CHN								04	CEREALS,CEREAL PREPRTNS.	1	No Quantity							525522029			0
S3	2016	2016	2016	2	0	2	Export	764	Thailand	THA	170	Colombia	COL								04	CEREALS,CEREAL PREPRTNS.	1	No Quantity							163233			0
S3	2016	2016	2016	2	0	2	Export	764	Thailand	THA	174	Comoros	COM								04	CEREALS,CEREAL PREPRTNS.	1	No Quantity							71092			0
S3	2016	2016	2016	2	0	2	Export	764	Thailand	THA	178	Congo	COG								04	CEREALS,CEREAL PREPRTNS.	1	No Quantity							60939617			0
S3	2016	2016	2016	2	0	2	Export	764	Thailand	THA	180	Dem. Rep. of the Congo	COD								04	CEREALS,CEREAL PREPRTNS.	1	No Quantity							2213465			0
S3	2016	2016	2016	2	0	2	Export	764	Thailand	THA	188	Costa Rica	CRI								04	CEREALS,CEREAL PREPRTNS.	1	No Quantity							2691			0
S3	2016	2016	2016	2	0	2	Export	764	Thailand	THA	191	Croatia	HRV								04	CEREALS,CEREAL PREPRTNS.	1	No Quantity							285525			0
S3	2016	2016	2016	2	0	2	Export	764	Thailand	THA	196	Cyprus	CYP								04	CEREALS,CEREAL PREPRTNS.	1	No Quantity							863813			0
S3	2016	2016	2016	2	0	2	Export	764	Thailand	THA	203	Czechia	CZE								04	CEREALS,CEREAL PREPRTNS.	1	No Quantity							4755188			0
S3	2016	2016	2016	2	0	2	Export	764	Thailand	THA	204	Benin	BEN								04	CEREALS,CEREAL PREPRTNS.	1	No Quantity							513918508			0
S3	2016	2016	2016	2	0	2	Export	764	Thailand	THA	208	Denmark	DNK								04	CEREALS,CEREAL PREPRTNS.	1	No Quantity							4571941			0
S3	2016	2016	2016	2	0	2	Export	764	Thailand	THA	212	Dominica	DMA								04	CEREALS,CEREAL PREPRTNS.	1	No Quantity							9988			0
S3	2016	2016	2016	2	0	2	Export	764	Thailand	THA	214	Dominican Rep.	DOM								04	CEREALS,CEREAL PREPRTNS.	1	No Quantity							15300			0
S3	2016	2016	2016	2	0	2	Export	764	Thailand	THA	218	Ecuador	ECU								04	CEREALS,CEREAL PREPRTNS.	1	No Quantity							1394795			0
S3	2016	2016	2016	2	0	2	Export	764	Thailand	THA	222	El Salvador	SLV								04	CEREALS,CEREAL PREPRTNS.	1	No Quantity							1957			0
S3	2016	2016	2016	2	0	2	Export	764	Thailand	THA	226	Equatorial Guinea	GNQ								04	CEREALS,CEREAL PREPRTNS.	1	No Quantity							8388678			0
S3	2016	2016	2016	2	0	2	Export	764	Thailand	THA	231	Ethiopia	ETH								04	CEREALS,CEREAL PREPRTNS.	1	No Quantity							728488			0
S3	2016	2016	2016	2	0	2	Export	764	Thailand	THA	233	Estonia	EST								04	CEREALS,CEREAL PREPRTNS.	1	No Quantity							135657			0
S3	2016	2016	2016	2	0	2	Export	764	Thailand	THA	242	Fiji	FJI								04	CEREALS,CEREAL PREPRTNS.	1	No Quantity							3457702			0
S3	2016	2016	2016	2	0	2	Export	764	Thailand	THA	246	Finland	FIN								04	CEREALS,CEREAL PREPRTNS.	1	No Quantity							1827330			0
S3	2016	2016	2016	2	0	2	Export	764	Thailand	THA	251	France	FRA								04	CEREALS,CEREAL PREPRTNS.	1	No Quantity							58451475			0
S3	2016	2016	2016	2	0	2	Export	764	Thailand	THA	258	French Polynesia	PYF								04	CEREALS,CEREAL PREPRTNS.	1	No Quantity							2725607			0
S3	2016	2016	2016	2	0	2	Export	764	Thailand	THA	262	Djibouti	DJI								04	CEREALS,CEREAL PREPRTNS.	1	No Quantity							28997			0
S3	2016	2016	2016	2	0	2	Export	764	Thailand	THA	266	Gabon	GAB								04	CEREALS,CEREAL PREPRTNS.	1	No Quantity							39736094			0
S3	2016	2016	2016	2	0	2	Export	764	Thailand	THA	268	Georgia	GEO								04	CEREALS,CEREAL PREPRTNS.	1	No Quantity							3682965			0
S3	2016	2016	2016	2	0	2	Export	764	Thailand	THA	270	Gambia	GMB								04	CEREALS,CEREAL PREPRTNS.	1	No Quantity							1736694			0
S3	2016	2016	2016	2	0	2	Export	764	Thailand	THA	276	Germany	DEU								04	CEREALS,CEREAL PREPRTNS.	1	No Quantity							17988805			0
S3	2016	2016	2016	2	0	2	Export	764	Thailand	THA	288	Ghana	GHA								04	CEREALS,CEREAL PREPRTNS.	1	No Quantity							93795853			0
S3	2016	2016	2016	2	0	2	Export	764	Thailand	THA	296	Kiribati	KIR								04	CEREALS,CEREAL PREPRTNS.	1	No Quantity							24117			0
S3	2016	2016	2016	2	0	2	Export	764	Thailand	THA	300	Greece	GRC								04	CEREALS,CEREAL PREPRTNS.	1	No Quantity							763304			0
S3	2016	2016	2016	2	0	2	Export	764	Thailand	THA	316	Guam	GUM								04	CEREALS,CEREAL PREPRTNS.	1	No Quantity							973826			0
S3	2016	2016	2016	2	0	2	Export	764	Thailand	THA	320	Guatemala	GTM								04	CEREALS,CEREAL PREPRTNS.	1	No Quantity							15317			0
S3	2016	2016	2016	2	0	2	Export	764	Thailand	THA	324	Guinea	GIN								04	CEREALS,CEREAL PREPRTNS.	1	No Quantity							32982217			0
S3	2016	2016	2016	2	0	2	Export	764	Thailand	THA	332	Haiti	HTI								04	CEREALS,CEREAL PREPRTNS.	1	No Quantity							32753			0
S3	2016	2016	2016	2	0	2	Export	764	Thailand	THA	340	Honduras	HND								04	CEREALS,CEREAL PREPRTNS.	1	No Quantity							5442			0
S3	2016	2016	2016	2	0	2	Export	764	Thailand	THA	344	China, Hong Kong SAR	HKG								04	CEREALS,CEREAL PREPRTNS.	1	No Quantity							203717869			0
S3	2016	2016	2016	2	0	2	Export	764	Thailand	THA	348	Hungary	HUN								04	CEREALS,CEREAL PREPRTNS.	1	No Quantity							139612			0
S3	2016	2016	2016	2	0	2	Export	764	Thailand	THA	352	Iceland	ISL								04	CEREALS,CEREAL PREPRTNS.	1	No Quantity							734792			0
S3	2016	2016	2016	2	0	2	Export	764	Thailand	THA	360	Indonesia	IDN								04	CEREALS,CEREAL PREPRTNS.	1	No Quantity							185446315			0
S3	2016	2016	2016	2	0	2	Export	764	Thailand	THA	364	Iran	IRN								04	CEREALS,CEREAL PREPRTNS.	1	No Quantity							4595031			0
S3	2016	2016	2016	2	0	2	Export	764	Thailand	THA	368	Iraq	IRQ								04	CEREALS,CEREAL PREPRTNS.	1	No Quantity							3349132			0
S3	2016	2016	2016	2	0	2	Export	764	Thailand	THA	372	Ireland	IRL								04	CEREALS,CEREAL PREPRTNS.	1	No Quantity							1784477			0
S3	2016	2016	2016	2	0	2	Export	764	Thailand	THA	376	Israel	ISR								04	CEREALS,CEREAL PREPRTNS.	1	No Quantity							39625014			0
S3	2016	2016	2016	2	0	2	Export	764	Thailand	THA	381	Italy	ITA								04	CEREALS,CEREAL PREPRTNS.	1	No Quantity							15897917			0
S3	2016	2016	2016	2	0	2	Export	764	Thailand	THA	384	Côte d'Ivoire	CIV								04	CEREALS,CEREAL PREPRTNS.	1	No Quantity							257637058			0
S3	2016	2016	2016	2	0	2	Export	764	Thailand	THA	388	Jamaica	JAM								04	CEREALS,CEREAL PREPRTNS.	1	No Quantity							698696			0
S3	2016	2016	2016	2	0	2	Export	764	Thailand	THA	392	Japan	JPN								04	CEREALS,CEREAL PREPRTNS.	1	No Quantity							198008507			0
S3	2016	2016	2016	2	0	2	Export	764	Thailand	THA	398	Kazakhstan	KAZ								04	CEREALS,CEREAL PREPRTNS.	1	No Quantity							5612			0
S3	2016	2016	2016	2	0	2	Export	764	Thailand	THA	400	Jordan	JOR								04	CEREALS,CEREAL PREPRTNS.	1	No Quantity							5377425			0
S3	2016	2016	2016	2	0	2	Export	764	Thailand	THA	404	Kenya	KEN								04	CEREALS,CEREAL PREPRTNS.	1	No Quantity							25303611			0
S3	2016	2016	2016	2	0	2	Export	764	Thailand	THA	408	Dem. People's Rep. of Korea	PRK								04	CEREALS,CEREAL PREPRTNS.	1	No Quantity							1735			0
S3	2016	2016	2016	2	0	2	Export	764	Thailand	THA	410	Rep. of Korea	KOR								04	CEREALS,CEREAL PREPRTNS.	1	No Quantity							17702186			0
S3	2016	2016	2016	2	0	2	Export	764	Thailand	THA	414	Kuwait	KWT								04	CEREALS,CEREAL PREPRTNS.	1	No Quantity							7283024			0
S3	2016	2016	2016	2	0	2	Export	764	Thailand	THA	418	Lao People's Dem. Rep.	LAO								04	CEREALS,CEREAL PREPRTNS.	1	No Quantity							128412041			0
S3	2016	2016	2016	2	0	2	Export	764	Thailand	THA	422	Lebanon	LBN								04	CEREALS,CEREAL PREPRTNS.	1	No Quantity							7342509			0
S3	2016	2016	2016	2	0	2	Export	764	Thailand	THA	428	Latvia	LVA								04	CEREALS,CEREAL PREPRTNS.	1	No Quantity							71042			0
S3	2016	2016	2016	2	0	2	Export	764	Thailand	THA	430	Liberia	LBR								04	CEREALS,CEREAL PREPRTNS.	1	No Quantity							612243			0
S3	2016	2016	2016	2	0	2	Export	764	Thailand	THA	434	Libya	LBY								04	CEREALS,CEREAL PREPRTNS.	1	No Quantity							816770			0
S3	2016	2016	2016	2	0	2	Export	764	Thailand	THA	440	Lithuania	LTU								04	CEREALS,CEREAL PREPRTNS.	1	No Quantity							671017			0
S3	2016	2016	2016	2	0	2	Export	764	Thailand	THA	442	Luxembourg	LUX								04	CEREALS,CEREAL PREPRTNS.	1	No Quantity							100			0
S3	2016	2016	2016	2	0	2	Export	764	Thailand	THA	446	China, Macao SAR	MAC								04	CEREALS,CEREAL PREPRTNS.	1	No Quantity							4715026			0
S3	2016	2016	2016	2	0	2	Export	764	Thailand	THA	450	Madagascar	MDG								04	CEREALS,CEREAL PREPRTNS.	1	No Quantity							1522458			0
S3	2016	2016	2016	2	0	2	Export	764	Thailand	THA	458	Malaysia	MYS								04	CEREALS,CEREAL PREPRTNS.	1	No Quantity							228473776			0
S3	2016	2016	2016	2	0	2	Export	764	Thailand	THA	462	Maldives	MDV								04	CEREALS,CEREAL PREPRTNS.	1	No Quantity							1615182			0
S3	2016	2016	2016	2	0	2	Export	764	Thailand	THA	466	Mali	MLI								04	CEREALS,CEREAL PREPRTNS.	1	No Quantity							2532565			0
S3	2016	2016	2016	2	0	2	Export	764	Thailand	THA	470	Malta	MLT								04	CEREALS,CEREAL PREPRTNS.	1	No Quantity							556944			0
S3	2016	2016	2016	2	0	2	Export	764	Thailand	THA	478	Mauritania	MRT								04	CEREALS,CEREAL PREPRTNS.	1	No Quantity							14088458			0
S3	2016	2016	2016	2	0	2	Export	764	Thailand	THA	480	Mauritius	MUS								04	CEREALS,CEREAL PREPRTNS.	1	No Quantity							2155886			0
S3	2016	2016	2016	2	0	2	Export	764	Thailand	THA	484	Mexico	MEX								04	CEREALS,CEREAL PREPRTNS.	1	No Quantity							1461005			0
S3	2016	2016	2016	2	0	2	Export	764	Thailand	THA	490	Other Asia, nes									04	CEREALS,CEREAL PREPRTNS.	1	No Quantity							35950056			0
S3	2016	2016	2016	2	0	2	Export	764	Thailand	THA	496	Mongolia	MNG								04	CEREALS,CEREAL PREPRTNS.	1	No Quantity							231659			0
S3	2016	2016	2016	2	0	2	Export	764	Thailand	THA	499	Montenegro	MNE								04	CEREALS,CEREAL PREPRTNS.	1	No Quantity							9284			0
S3	2016	2016	2016	2	0	2	Export	764	Thailand	THA	504	Morocco	MAR								04	CEREALS,CEREAL PREPRTNS.	1	No Quantity							278057			0
S3	2016	2016	2016	2	0	2	Export	764	Thailand	THA	508	Mozambique	MOZ								04	CEREALS,CEREAL PREPRTNS.	1	No Quantity							116560084			0
S3	2016	2016	2016	2	0	2	Export	764	Thailand	THA	512	Oman	OMN								04	CEREALS,CEREAL PREPRTNS.	1	No Quantity							2175053			0
S3	2016	2016	2016	2	0	2	Export	764	Thailand	THA	516	Namibia	NAM								04	CEREALS,CEREAL PREPRTNS.	1	No Quantity							487100			0
S3	2016	2016	2016	2	0	2	Export	764	Thailand	THA	520	Nauru	NRU								04	CEREALS,CEREAL PREPRTNS.	1	No Quantity							1041			0
S3	2016	2016	2016	2	0	2	Export	764	Thailand	THA	524	Nepal	NPL								04	CEREALS,CEREAL PREPRTNS.	1	No Quantity							74729			0
S3	2016	2016	2016	2	0	2	Export	764	Thailand	THA	528	Netherlands	NLD								04	CEREALS,CEREAL PREPRTNS.	1	No Quantity							55472027			0
S3	2016	2016	2016	2	0	2	Export	764	Thailand	THA	531	Curaçao	CUW								04	CEREALS,CEREAL PREPRTNS.	1	No Quantity							349430			0
S3	2016	2016	2016	2	0	2	Export	764	Thailand	THA	533	Aruba	ABW								04	CEREALS,CEREAL PREPRTNS.	1	No Quantity							57907			0
S3	2016	2016	2016	2	0	2	Export	764	Thailand	THA	540	New Caledonia	NCL								04	CEREALS,CEREAL PREPRTNS.	1	No Quantity							4525598			0
S3	2016	2016	2016	2	0	2	Export	764	Thailand	THA	548	Vanuatu	VUT								04	CEREALS,CEREAL PREPRTNS.	1	No Quantity							66168			0
S3	2016	2016	2016	2	0	2	Export	764	Thailand	THA	554	New Zealand	NZL								04	CEREALS,CEREAL PREPRTNS.	1	No Quantity							23512242			0
S3	2016	2016	2016	2	0	2	Export	764	Thailand	THA	562	Niger	NER								04	CEREALS,CEREAL PREPRTNS.	1	No Quantity							20342527			0
S3	2016	2016	2016	2	0	2	Export	764	Thailand	THA	566	Nigeria	NGA								04	CEREALS,CEREAL PREPRTNS.	1	No Quantity							22870464			0
S3	2016	2016	2016	2	0	2	Export	764	Thailand	THA	579	Norway	NOR								04	CEREALS,CEREAL PREPRTNS.	1	No Quantity							7300935			0
S3	2016	2016	2016	2	0	2	Export	764	Thailand	THA	580	N. Mariana Isds	MNP								04	CEREALS,CEREAL PREPRTNS.	1	No Quantity							372380			0
S3	2016	2016	2016	2	0	2	Export	764	Thailand	THA	585	Palau	PLW								04	CEREALS,CEREAL PREPRTNS.	1	No Quantity							157087			0
S3	2016	2016	2016	2	0	2	Export	764	Thailand	THA	586	Pakistan	PAK								04	CEREALS,CEREAL PREPRTNS.	1	No Quantity							11962811			0
S3	2016	2016	2016	2	0	2	Export	764	Thailand	THA	591	Panama	PAN								04	CEREALS,CEREAL PREPRTNS.	1	No Quantity							49071			0
S3	2016	2016	2016	2	0	2	Export	764	Thailand	THA	598	Papua New Guinea	PNG								04	CEREALS,CEREAL PREPRTNS.	1	No Quantity							56102974			0
S3	2016	2016	2016	2	0	2	Export	764	Thailand	THA	604	Peru	PER								04	CEREALS,CEREAL PREPRTNS.	1	No Quantity							12974483			0
S3	2016	2016	2016	2	0	2	Export	764	Thailand	THA	608	Philippines	PHL								04	CEREALS,CEREAL PREPRTNS.	1	No Quantity							270365700			0
S3	2016	2016	2016	2	0	2	Export	764	Thailand	THA	616	Poland	POL								04	CEREALS,CEREAL PREPRTNS.	1	No Quantity							6168210			0
S3	2016	2016	2016	2	0	2	Export	764	Thailand	THA	620	Portugal	PRT								04	CEREALS,CEREAL PREPRTNS.	1	No Quantity							2829975			0
S3	2016	2016	2016	2	0	2	Export	764	Thailand	THA	624	Guinea-Bissau	GNB								04	CEREALS,CEREAL PREPRTNS.	1	No Quantity							490566			0
S3	2016	2016	2016	2	0	2	Export	764	Thailand	THA	626	Timor-Leste	TLS								04	CEREALS,CEREAL PREPRTNS.	1	No Quantity							5399087			0
S3	2016	2016	2016	2	0	2	Export	764	Thailand	THA	634	Qatar	QAT								04	CEREALS,CEREAL PREPRTNS.	1	No Quantity							4096626			0
S3	2016	2016	2016	2	0	2	Export	764	Thailand	THA	642	Romania	ROU								04	CEREALS,CEREAL PREPRTNS.	1	No Quantity							92203			0
S3	2016	2016	2016	2	0	2	Export	764	Thailand	THA	643	Russian Federation	RUS								04	CEREALS,CEREAL PREPRTNS.	1	No Quantity							14637121			0
S3	2016	2016	2016	2	0	2	Export	764	Thailand	THA	646	Rwanda	RWA								04	CEREALS,CEREAL PREPRTNS.	1	No Quantity							89345			0
S3	2016	2016	2016	2	0	2	Export	764	Thailand	THA	678	Sao Tome and Principe	STP								04	CEREALS,CEREAL PREPRTNS.	1	No Quantity							432935			0
S3	2016	2016	2016	2	0	2	Export	764	Thailand	THA	682	Saudi Arabia	SAU								04	CEREALS,CEREAL PREPRTNS.	1	No Quantity							49350086			0
S3	2016	2016	2016	2	0	2	Export	764	Thailand	THA	686	Senegal	SEN								04	CEREALS,CEREAL PREPRTNS.	1	No Quantity							86744012			0
S3	2016	2016	2016	2	0	2	Export	764	Thailand	THA	688	Serbia	SRB								04	CEREALS,CEREAL PREPRTNS.	1	No Quantity							152979			0
S3	2016	2016	2016	2	0	2	Export	764	Thailand	THA	690	Seychelles	SYC								04	CEREALS,CEREAL PREPRTNS.	1	No Quantity							134483			0
S3	2016	2016	2016	2	0	2	Export	764	Thailand	THA	694	Sierra Leone	SLE								04	CEREALS,CEREAL PREPRTNS.	1	No Quantity							7472473			0
S3	2016	2016	2016	2	0	2	Export	764	Thailand	THA	699	India	IND								04	CEREALS,CEREAL PREPRTNS.	1	No Quantity							2574648			0
S3	2016	2016	2016	2	0	2	Export	764	Thailand	THA	702	Singapore	SGP								04	CEREALS,CEREAL PREPRTNS.	1	No Quantity							115165265			0
S3	2016	2016	2016	2	0	2	Export	764	Thailand	THA	703	Slovakia	SVK								04	CEREALS,CEREAL PREPRTNS.	1	No Quantity							238			0
S3	2016	2016	2016	2	0	2	Export	764	Thailand	THA	704	Viet Nam	VNM								04	CEREALS,CEREAL PREPRTNS.	1	No Quantity							54609119			0
S3	2016	2016	2016	2	0	2	Export	764	Thailand	THA	705	Slovenia	SVN								04	CEREALS,CEREAL PREPRTNS.	1	No Quantity							146193			0
S3	2016	2016	2016	2	0	2	Export	764	Thailand	THA	710	South Africa	ZAF								04	CEREALS,CEREAL PREPRTNS.	1	No Quantity							239108404			0
S3	2016	2016	2016	2	0	2	Export	764	Thailand	THA	716	Zimbabwe	ZWE								04	CEREALS,CEREAL PREPRTNS.	1	No Quantity							3040343			0
S3	2016	2016	2016	2	0	2	Export	764	Thailand	THA	724	Spain	ESP								04	CEREALS,CEREAL PREPRTNS.	1	No Quantity							19820976			0
S3	2016	2016	2016	2	0	2	Export	764	Thailand	THA	729	Sudan	SDN								04	CEREALS,CEREAL PREPRTNS.	1	No Quantity							116469			0
S3	2016	2016	2016	2	0	2	Export	764	Thailand	THA	740	Suriname	SUR								04	CEREALS,CEREAL PREPRTNS.	1	No Quantity							174386			0
S3	2016	2016	2016	2	0	2	Export	764	Thailand	THA	752	Sweden	SWE								04	CEREALS,CEREAL PREPRTNS.	1	No Quantity							12204691			0
S3	2016	2016	2016	2	0	2	Export	764	Thailand	THA	757	Switzerland	CHE								04	CEREALS,CEREAL PREPRTNS.	1	No Quantity							13278930			0
S3	2016	2016	2016	2	0	2	Export	764	Thailand	THA	760	Syria	SYR								04	CEREALS,CEREAL PREPRTNS.	1	No Quantity							5992941			0
S3	2016	2016	2016	2	0	2	Export	764	Thailand	THA	768	Togo	TGO								04	CEREALS,CEREAL PREPRTNS.	1	No Quantity							22751118			0
S3	2016	2016	2016	2	0	2	Export	764	Thailand	THA	776	Tonga	TON								04	CEREALS,CEREAL PREPRTNS.	1	No Quantity							1134			0
S3	2016	2016	2016	2	0	2	Export	764	Thailand	THA	780	Trinidad and Tobago	TTO								04	CEREALS,CEREAL PREPRTNS.	1	No Quantity							409171			0
S3	2016	2016	2016	2	0	2	Export	764	Thailand	THA	784	United Arab Emirates	ARE								04	CEREALS,CEREAL PREPRTNS.	1	No Quantity							26210492			0
S3	2016	2016	2016	2	0	2	Export	764	Thailand	THA	788	Tunisia	TUN								04	CEREALS,CEREAL PREPRTNS.	1	No Quantity							529627			0
S3	2016	2016	2016	2	0	2	Export	764	Thailand	THA	792	Turkey	TUR								04	CEREALS,CEREAL PREPRTNS.	1	No Quantity							20778803			0
S3	2016	2016	2016	2	0	2	Export	764	Thailand	THA	800	Uganda	UGA								04	CEREALS,CEREAL PREPRTNS.	1	No Quantity							119731			0
S3	2016	2016	2016	2	0	2	Export	764	Thailand	THA	804	Ukraine	UKR								04	CEREALS,CEREAL PREPRTNS.	1	No Quantity							1048576			0
S3	2016	2016	2016	2	0	2	Export	764	Thailand	THA	807	North Macedonia	MKD								04	CEREALS,CEREAL PREPRTNS.	1	No Quantity							17622			0
S3	2016	2016	2016	2	0	2	Export	764	Thailand	THA	818	Egypt	EGY								04	CEREALS,CEREAL PREPRTNS.	1	No Quantity							3422978			0
S3	2016	2016	2016	2	0	2	Export	764	Thailand	THA	826	United Kingdom	GBR								04	CEREALS,CEREAL PREPRTNS.	1	No Quantity							52590910			0
S3	2016	2016	2016	2	0	2	Export	764	Thailand	THA	834	United Rep. of Tanzania	TZA								04	CEREALS,CEREAL PREPRTNS.	1	No Quantity							8481247			0
S3	2016	2016	2016	2	0	2	Export	764	Thailand	THA	842	USA	USA								04	CEREALS,CEREAL PREPRTNS.	1	No Quantity							467901916			0
S3	2016	2016	2016	2	0	2	Export	764	Thailand	THA	854	Burkina Faso	BFA								04	CEREALS,CEREAL PREPRTNS.	1	No Quantity							11083541			0
S3	2016	2016	2016	2	0	2	Export	764	Thailand	THA	858	Uruguay	URY								04	CEREALS,CEREAL PREPRTNS.	1	No Quantity							93608			0
S3	2016	2016	2016	2	0	2	Export	764	Thailand	THA	862	Venezuela	VEN								04	CEREALS,CEREAL PREPRTNS.	1	No Quantity							91691			0
S3	2016	2016	2016	2	0	2	Export	764	Thailand	THA	876	Wallis and Futuna Isds	WLF								04	CEREALS,CEREAL PREPRTNS.	1	No Quantity							27006			0
S3	2016	2016	2016	2	0	2	Export	764	Thailand	THA	882	Samoa	WSM								04	CEREALS,CEREAL PREPRTNS.	1	No Quantity							98578			0
S3	2016	2016	2016	2	0	2	Export	764	Thailand	THA	887	Yemen	YEM								04	CEREALS,CEREAL PREPRTNS.	1	No Quantity							21853821			0
S3	2016	2016	2016	2	0	2	Export	764	Thailand	THA	894	Zambia	ZMB								04	CEREALS,CEREAL PREPRTNS.	1	No Quantity							425			0
S3	2016	2016	2016	2	0	2	Export	764	Thailand	THA	899	Areas, nes									04	CEREALS,CEREAL PREPRTNS.	1	No Quantity							2844815			0
S3	2016	2016	2016	2	0	2	Export	768	Togo	TGO	0	World	WLD								04	CEREALS,CEREAL PREPRTNS.	1	No Quantity							750272			0
S3	2016	2016	2016	2	0	2	Export	768	Togo	TGO	124	Canada	CAN								04	CEREALS,CEREAL PREPRTNS.	1	No Quantity							3635			0
S3	2016	2016	2016	2	0	2	Export	768	Togo	TGO	178	Congo	COG								04	CEREALS,CEREAL PREPRTNS.	1	No Quantity							8560			0
S3	2016	2016	2016	2	0	2	Export	768	Togo	TGO	180	Dem. Rep. of the Congo	COD								04	CEREALS,CEREAL PREPRTNS.	1	No Quantity							17120			0
S3	2016	2016	2016	2	0	2	Export	768	Togo	TGO	204	Benin	BEN								04	CEREALS,CEREAL PREPRTNS.	1	No Quantity							514110			0
S3	2016	2016	2016	2	0	2	Export	768	Togo	TGO	251	France	FRA								04	CEREALS,CEREAL PREPRTNS.	1	No Quantity							10719			0
S3	2016	2016	2016	2	0	2	Export	768	Togo	TGO	266	Gabon	GAB								04	CEREALS,CEREAL PREPRTNS.	1	No Quantity							73928			0
S3	2016	2016	2016	2	0	2	Export	768	Togo	TGO	270	Gambia	GMB								04	CEREALS,CEREAL PREPRTNS.	1	No Quantity							584			0
S3	2016	2016	2016	2	0	2	Export	768	Togo	TGO	288	Ghana	GHA								04	CEREALS,CEREAL PREPRTNS.	1	No Quantity							7864			0
S3	2016	2016	2016	2	0	2	Export	768	Togo	TGO	381	Italy	ITA								04	CEREALS,CEREAL PREPRTNS.	1	No Quantity							4398			0
S3	2016	2016	2016	2	0	2	Export	768	Togo	TGO	562	Niger	NER								04	CEREALS,CEREAL PREPRTNS.	1	No Quantity							74574			0
S3	2016	2016	2016	2	0	2	Export	768	Togo	TGO	566	Nigeria	NGA								04	CEREALS,CEREAL PREPRTNS.	1	No Quantity							15367			0
S3	2016	2016	2016	2	0	2	Export	768	Togo	TGO	854	Burkina Faso	BFA								04	CEREALS,CEREAL PREPRTNS.	1	No Quantity							19412			0
S3	2016	2016	2016	2	0	2	Export	764	Thailand	THA	0	World	WLD								05	VEGETABLES AND FRUIT	1	No Quantity							5167958635			0
S3	2016	2016	2016	2	0	2	Export	764	Thailand	THA	8	Albania	ALB								05	VEGETABLES AND FRUIT	1	No Quantity							47531			0
S3	2016	2016	2016	2	0	2	Export	764	Thailand	THA	12	Algeria	DZA								05	VEGETABLES AND FRUIT	1	No Quantity							10981458			0
S3	2016	2016	2016	2	0	2	Export	764	Thailand	THA	16	American Samoa	ASM								05	VEGETABLES AND FRUIT	1	No Quantity							13473			0
S3	2016	2016	2016	2	0	2	Export	764	Thailand	THA	24	Angola	AGO								05	VEGETABLES AND FRUIT	1	No Quantity							657444			0
S3	2016	2016	2016	2	0	2	Export	764	Thailand	THA	31	Azerbaijan	AZE								05	VEGETABLES AND FRUIT	1	No Quantity							112737			0
S3	2016	2016	2016	2	0	2	Export	764	Thailand	THA	32	Argentina	ARG								05	VEGETABLES AND FRUIT	1	No Quantity							6857744			0
S3	2016	2016	2016	2	0	2	Export	764	Thailand	THA	36	Australia	AUS								05	VEGETABLES AND FRUIT	1	No Quantity							104039278			0
S3	2016	2016	2016	2	0	2	Export	764	Thailand	THA	40	Austria	AUT								05	VEGETABLES AND FRUIT	1	No Quantity							2544619			0
S3	2016	2016	2016	2	0	2	Export	764	Thailand	THA	44	Bahamas	BHS								05	VEGETABLES AND FRUIT	1	No Quantity							888283			0
S3	2016	2016	2016	2	0	2	Export	764	Thailand	THA	48	Bahrain	BHR								05	VEGETABLES AND FRUIT	1	No Quantity							6015724			0
S3	2016	2016	2016	2	0	2	Export	764	Thailand	THA	50	Bangladesh	BGD								05	VEGETABLES AND FRUIT	1	No Quantity							18357141			0
S3	2016	2016	2016	2	0	2	Export	764	Thailand	THA	51	Armenia	ARM								05	VEGETABLES AND FRUIT	1	No Quantity							24671			0
S3	2016	2016	2016	2	0	2	Export	764	Thailand	THA	52	Barbados	BRB								05	VEGETABLES AND FRUIT	1	No Quantity							263476			0
S3	2016	2016	2016	2	0	2	Export	764	Thailand	THA	56	Belgium	BEL								05	VEGETABLES AND FRUIT	1	No Quantity							13208830			0
S3	2016	2016	2016	2	0	2	Export	764	Thailand	THA	60	Bermuda	BMU								05	VEGETABLES AND FRUIT	1	No Quantity							64743			0
S3	2016	2016	2016	2	0	2	Export	764	Thailand	THA	64	Bhutan	BTN								05	VEGETABLES AND FRUIT	1	No Quantity							447731			0
S3	2016	2016	2016	2	0	2	Export	764	Thailand	THA	68	Bolivia (Plurinational State of)	BOL								05	VEGETABLES AND FRUIT	1	No Quantity							214399			0
S3	2016	2016	2016	2	0	2	Export	764	Thailand	THA	72	Botswana	BWA								05	VEGETABLES AND FRUIT	1	No Quantity							37588			0
S3	2016	2016	2016	2	0	2	Export	764	Thailand	THA	76	Brazil	BRA								05	VEGETABLES AND FRUIT	1	No Quantity							529854			0
S3	2016	2016	2016	2	0	2	Export	764	Thailand	THA	84	Belize	BLZ								05	VEGETABLES AND FRUIT	1	No Quantity							38795			0
S3	2016	2016	2016	2	0	2	Export	764	Thailand	THA	90	Solomon Isds	SLB								05	VEGETABLES AND FRUIT	1	No Quantity							5584			0
S3	2016	2016	2016	2	0	2	Export	764	Thailand	THA	96	Brunei Darussalam	BRN								05	VEGETABLES AND FRUIT	1	No Quantity							3174611			0
S3	2016	2016	2016	2	0	2	Export	764	Thailand	THA	100	Bulgaria	BGR								05	VEGETABLES AND FRUIT	1	No Quantity							588171			0
S3	2016	2016	2016	2	0	2	Export	764	Thailand	THA	104	Myanmar	MMR								05	VEGETABLES AND FRUIT	1	No Quantity							63499075			0
S3	2016	2016	2016	2	0	2	Export	764	Thailand	THA	112	Belarus	BLR								05	VEGETABLES AND FRUIT	1	No Quantity							40063			0
S3	2016	2016	2016	2	0	2	Export	764	Thailand	THA	116	Cambodia	KHM								05	VEGETABLES AND FRUIT	1	No Quantity							35062164			0
S3	2016	2016	2016	2	0	2	Export	764	Thailand	THA	120	Cameroon	CMR								05	VEGETABLES AND FRUIT	1	No Quantity							52917			0
S3	2016	2016	2016	2	0	2	Export	764	Thailand	THA	124	Canada	CAN								05	VEGETABLES AND FRUIT	1	No Quantity							81953200			0
S3	2016	2016	2016	2	0	2	Export	764	Thailand	THA	132	Cabo Verde	CPV								05	VEGETABLES AND FRUIT	1	No Quantity							161011			0
S3	2016	2016	2016	2	0	2	Export	764	Thailand	THA	136	Cayman Isds	CYM								05	VEGETABLES AND FRUIT	1	No Quantity							101918			0
S3	2016	2016	2016	2	0	2	Export	764	Thailand	THA	144	Sri Lanka	LKA								05	VEGETABLES AND FRUIT	1	No Quantity							4119667			0
S3	2016	2016	2016	2	0	2	Export	764	Thailand	THA	152	Chile	CHL								05	VEGETABLES AND FRUIT	1	No Quantity							11212661			0
S3	2016	2016	2016	2	0	2	Export	764	Thailand	THA	156	China	CHN								05	VEGETABLES AND FRUIT	1	No Quantity							1693219127			0
S3	2016	2016	2016	2	0	2	Export	764	Thailand	THA	170	Colombia	COL								05	VEGETABLES AND FRUIT	1	No Quantity							3577505			0
S3	2016	2016	2016	2	0	2	Export	764	Thailand	THA	174	Comoros	COM								05	VEGETABLES AND FRUIT	1	No Quantity							34494			0
S3	2016	2016	2016	2	0	2	Export	764	Thailand	THA	178	Congo	COG								05	VEGETABLES AND FRUIT	1	No Quantity							5203			0
S3	2016	2016	2016	2	0	2	Export	764	Thailand	THA	180	Dem. Rep. of the Congo	COD								05	VEGETABLES AND FRUIT	1	No Quantity							831			0
S3	2016	2016	2016	2	0	2	Export	764	Thailand	THA	188	Costa Rica	CRI								05	VEGETABLES AND FRUIT	1	No Quantity							1199449			0
S3	2016	2016	2016	2	0	2	Export	764	Thailand	THA	191	Croatia	HRV								05	VEGETABLES AND FRUIT	1	No Quantity							1189004			0
S3	2016	2016	2016	2	0	2	Export	764	Thailand	THA	192	Cuba	CUB								05	VEGETABLES AND FRUIT	1	No Quantity							26130			0
S3	2016	2016	2016	2	0	2	Export	764	Thailand	THA	196	Cyprus	CYP								05	VEGETABLES AND FRUIT	1	No Quantity							841538			0
S3	2016	2016	2016	2	0	2	Export	764	Thailand	THA	203	Czechia	CZE								05	VEGETABLES AND FRUIT	1	No Quantity							3589319			0
S3	2016	2016	2016	2	0	2	Export	764	Thailand	THA	204	Benin	BEN								05	VEGETABLES AND FRUIT	1	No Quantity							23756			0
S3	2016	2016	2016	2	0	2	Export	764	Thailand	THA	208	Denmark	DNK								05	VEGETABLES AND FRUIT	1	No Quantity							7124369			0
S3	2016	2016	2016	2	0	2	Export	764	Thailand	THA	214	Dominican Rep.	DOM								05	VEGETABLES AND FRUIT	1	No Quantity							579446			0
S3	2016	2016	2016	2	0	2	Export	764	Thailand	THA	218	Ecuador	ECU								05	VEGETABLES AND FRUIT	1	No Quantity							142876			0
S3	2016	2016	2016	2	0	2	Export	764	Thailand	THA	222	El Salvador	SLV								05	VEGETABLES AND FRUIT	1	No Quantity							87641			0
S3	2016	2016	2016	2	0	2	Export	764	Thailand	THA	231	Ethiopia	ETH								05	VEGETABLES AND FRUIT	1	No Quantity							435956			0
S3	2016	2016	2016	2	0	2	Export	764	Thailand	THA	233	Estonia	EST								05	VEGETABLES AND FRUIT	1	No Quantity							4745735			0
S3	2016	2016	2016	2	0	2	Export	764	Thailand	THA	242	Fiji	FJI								05	VEGETABLES AND FRUIT	1	No Quantity							671882			0
S3	2016	2016	2016	2	0	2	Export	764	Thailand	THA	246	Finland	FIN								05	VEGETABLES AND FRUIT	1	No Quantity							5777528			0
S3	2016	2016	2016	2	0	2	Export	764	Thailand	THA	251	France	FRA								05	VEGETABLES AND FRUIT	1	No Quantity							35214866			0
S3	2016	2016	2016	2	0	2	Export	764	Thailand	THA	258	French Polynesia	PYF								05	VEGETABLES AND FRUIT	1	No Quantity							661400			0
S3	2016	2016	2016	2	0	2	Export	764	Thailand	THA	262	Djibouti	DJI								05	VEGETABLES AND FRUIT	1	No Quantity							774891			0
S3	2016	2016	2016	2	0	2	Export	764	Thailand	THA	266	Gabon	GAB								05	VEGETABLES AND FRUIT	1	No Quantity							1098			0
S3	2016	2016	2016	2	0	2	Export	764	Thailand	THA	268	Georgia	GEO								05	VEGETABLES AND FRUIT	1	No Quantity							379062			0
S3	2016	2016	2016	2	0	2	Export	764	Thailand	THA	270	Gambia	GMB								05	VEGETABLES AND FRUIT	1	No Quantity							109480			0
S3	2016	2016	2016	2	0	2	Export	764	Thailand	THA	275	State of Palestine	PSE								05	VEGETABLES AND FRUIT	1	No Quantity							17874			0
S3	2016	2016	2016	2	0	2	Export	764	Thailand	THA	276	Germany	DEU								05	VEGETABLES AND FRUIT	1	No Quantity							57530519			0
S3	2016	2016	2016	2	0	2	Export	764	Thailand	THA	288	Ghana	GHA								05	VEGETABLES AND FRUIT	1	No Quantity							1216819			0
S3	2016	2016	2016	2	0	2	Export	764	Thailand	THA	296	Kiribati	KIR								05	VEGETABLES AND FRUIT	1	No Quantity							81652			0
S3	2016	2016	2016	2	0	2	Export	764	Thailand	THA	300	Greece	GRC								05	VEGETABLES AND FRUIT	1	No Quantity							4686389			0
S3	2016	2016	2016	2	0	2	Export	764	Thailand	THA	316	Guam	GUM								05	VEGETABLES AND FRUIT	1	No Quantity							1517231			0
S3	2016	2016	2016	2	0	2	Export	764	Thailand	THA	320	Guatemala	GTM								05	VEGETABLES AND FRUIT	1	No Quantity							296747			0
S3	2016	2016	2016	2	0	2	Export	764	Thailand	THA	324	Guinea	GIN								05	VEGETABLES AND FRUIT	1	No Quantity							242628			0
S3	2016	2016	2016	2	0	2	Export	764	Thailand	THA	328	Guyana	GUY								05	VEGETABLES AND FRUIT	1	No Quantity							179922			0
S3	2016	2016	2016	2	0	2	Export	764	Thailand	THA	332	Haiti	HTI								05	VEGETABLES AND FRUIT	1	No Quantity							29838			0
S3	2016	2016	2016	2	0	2	Export	764	Thailand	THA	336	Holy See (Vatican City State)	VAT								05	VEGETABLES AND FRUIT	1	No Quantity							194189			0
S3	2016	2016	2016	2	0	2	Export	764	Thailand	THA	340	Honduras	HND								05	VEGETABLES AND FRUIT	1	No Quantity							684008			0
S3	2016	2016	2016	2	0	2	Export	764	Thailand	THA	344	China, Hong Kong SAR	HKG								05	VEGETABLES AND FRUIT	1	No Quantity							231329188			0
S3	2016	2016	2016	2	0	2	Export	764	Thailand	THA	348	Hungary	HUN								05	VEGETABLES AND FRUIT	1	No Quantity							1380385			0
S3	2016	2016	2016	2	0	2	Export	764	Thailand	THA	352	Iceland	ISL								05	VEGETABLES AND FRUIT	1	No Quantity							305843			0
S3	2016	2016	2016	2	0	2	Export	764	Thailand	THA	360	Indonesia	IDN								05	VEGETABLES AND FRUIT	1	No Quantity							71352702			0
S3	2016	2016	2016	2	0	2	Export	764	Thailand	THA	364	Iran	IRN								05	VEGETABLES AND FRUIT	1	No Quantity							27061529			0
S3	2016	2016	2016	2	0	2	Export	764	Thailand	THA	368	Iraq	IRQ								05	VEGETABLES AND FRUIT	1	No Quantity							3326196			0
S3	2016	2016	2016	2	0	2	Export	764	Thailand	THA	372	Ireland	IRL								05	VEGETABLES AND FRUIT	1	No Quantity							1571666			0
S3	2016	2016	2016	2	0	2	Export	764	Thailand	THA	376	Israel	ISR								05	VEGETABLES AND FRUIT	1	No Quantity							13447713			0
S3	2016	2016	2016	2	0	2	Export	764	Thailand	THA	381	Italy	ITA								05	VEGETABLES AND FRUIT	1	No Quantity							18107936			0
S3	2016	2016	2016	2	0	2	Export	764	Thailand	THA	384	Côte d'Ivoire	CIV								05	VEGETABLES AND FRUIT	1	No Quantity							15746			0
S3	2016	2016	2016	2	0	2	Export	764	Thailand	THA	388	Jamaica	JAM								05	VEGETABLES AND FRUIT	1	No Quantity							1097613			0
S3	2016	2016	2016	2	0	2	Export	764	Thailand	THA	392	Japan	JPN								05	VEGETABLES AND FRUIT	1	No Quantity							286349398			0
S3	2016	2016	2016	2	0	2	Export	764	Thailand	THA	398	Kazakhstan	KAZ								05	VEGETABLES AND FRUIT	1	No Quantity							160175			0
S3	2016	2016	2016	2	0	2	Export	764	Thailand	THA	400	Jordan	JOR								05	VEGETABLES AND FRUIT	1	No Quantity							8677907			0
S3	2016	2016	2016	2	0	2	Export	764	Thailand	THA	404	Kenya	KEN								05	VEGETABLES AND FRUIT	1	No Quantity							168942			0
S3	2016	2016	2016	2	0	2	Export	764	Thailand	THA	408	Dem. People's Rep. of Korea	PRK								05	VEGETABLES AND FRUIT	1	No Quantity							2996596			0
S3	2016	2016	2016	2	0	2	Export	764	Thailand	THA	410	Rep. of Korea	KOR								05	VEGETABLES AND FRUIT	1	No Quantity							94027096			0
S3	2016	2016	2016	2	0	2	Export	764	Thailand	THA	414	Kuwait	KWT								05	VEGETABLES AND FRUIT	1	No Quantity							8492461			0
S3	2016	2016	2016	2	0	2	Export	764	Thailand	THA	418	Lao People's Dem. Rep.	LAO								05	VEGETABLES AND FRUIT	1	No Quantity							43206155			0
S3	2016	2016	2016	2	0	2	Export	764	Thailand	THA	422	Lebanon	LBN								05	VEGETABLES AND FRUIT	1	No Quantity							9929145			0
S3	2016	2016	2016	2	0	2	Export	764	Thailand	THA	428	Latvia	LVA								05	VEGETABLES AND FRUIT	1	No Quantity							542875			0
S3	2016	2016	2016	2	0	2	Export	764	Thailand	THA	430	Liberia	LBR								05	VEGETABLES AND FRUIT	1	No Quantity							7787			0
S3	2016	2016	2016	2	0	2	Export	764	Thailand	THA	434	Libya	LBY								05	VEGETABLES AND FRUIT	1	No Quantity							2373082			0
S3	2016	2016	2016	2	0	2	Export	764	Thailand	THA	440	Lithuania	LTU								05	VEGETABLES AND FRUIT	1	No Quantity							1957756			0
S3	2016	2016	2016	2	0	2	Export	764	Thailand	THA	442	Luxembourg	LUX								05	VEGETABLES AND FRUIT	1	No Quantity							7543			0
S3	2016	2016	2016	2	0	2	Export	764	Thailand	THA	446	China, Macao SAR	MAC								05	VEGETABLES AND FRUIT	1	No Quantity							634274			0
S3	2016	2016	2016	2	0	2	Export	764	Thailand	THA	450	Madagascar	MDG								05	VEGETABLES AND FRUIT	1	No Quantity							77346			0
S3	2016	2016	2016	2	0	2	Export	764	Thailand	THA	458	Malaysia	MYS								05	VEGETABLES AND FRUIT	1	No Quantity							65900319			0
S3	2016	2016	2016	2	0	2	Export	764	Thailand	THA	462	Maldives	MDV								05	VEGETABLES AND FRUIT	1	No Quantity							7744090			0
S3	2016	2016	2016	2	0	2	Export	764	Thailand	THA	466	Mali	MLI								05	VEGETABLES AND FRUIT	1	No Quantity							59033			0
S3	2016	2016	2016	2	0	2	Export	764	Thailand	THA	470	Malta	MLT								05	VEGETABLES AND FRUIT	1	No Quantity							228171			0
S3	2016	2016	2016	2	0	2	Export	764	Thailand	THA	478	Mauritania	MRT								05	VEGETABLES AND FRUIT	1	No Quantity							863177			0
S3	2016	2016	2016	2	0	2	Export	764	Thailand	THA	480	Mauritius	MUS								05	VEGETABLES AND FRUIT	1	No Quantity							2277575			0
S3	2016	2016	2016	2	0	2	Export	764	Thailand	THA	484	Mexico	MEX								05	VEGETABLES AND FRUIT	1	No Quantity							12569496			0
S3	2016	2016	2016	2	0	2	Export	764	Thailand	THA	490	Other Asia, nes									05	VEGETABLES AND FRUIT	1	No Quantity							73203550			0
S3	2016	2016	2016	2	0	2	Export	764	Thailand	THA	496	Mongolia	MNG								05	VEGETABLES AND FRUIT	1	No Quantity							309190			0
S3	2016	2016	2016	2	0	2	Export	764	Thailand	THA	498	Rep. of Moldova	MDA								05	VEGETABLES AND FRUIT	1	No Quantity							19679			0
S3	2016	2016	2016	2	0	2	Export	764	Thailand	THA	504	Morocco	MAR								05	VEGETABLES AND FRUIT	1	No Quantity							1177991			0
S3	2016	2016	2016	2	0	2	Export	764	Thailand	THA	508	Mozambique	MOZ								05	VEGETABLES AND FRUIT	1	No Quantity							18237			0
S3	2016	2016	2016	2	0	2	Export	764	Thailand	THA	512	Oman	OMN								05	VEGETABLES AND FRUIT	1	No Quantity							4411903			0
S3	2016	2016	2016	2	0	2	Export	764	Thailand	THA	516	Namibia	NAM								05	VEGETABLES AND FRUIT	1	No Quantity							25404			0
S3	2016	2016	2016	2	0	2	Export	764	Thailand	THA	520	Nauru	NRU								05	VEGETABLES AND FRUIT	1	No Quantity							16477			0
S3	2016	2016	2016	2	0	2	Export	764	Thailand	THA	524	Nepal	NPL								05	VEGETABLES AND FRUIT	1	No Quantity							1994871			0
S3	2016	2016	2016	2	0	2	Export	764	Thailand	THA	528	Netherlands	NLD								05	VEGETABLES AND FRUIT	1	No Quantity							100754818			0
S3	2016	2016	2016	2	0	2	Export	764	Thailand	THA	531	Curaçao	CUW								05	VEGETABLES AND FRUIT	1	No Quantity							524280			0
S3	2016	2016	2016	2	0	2	Export	764	Thailand	THA	533	Aruba	ABW								05	VEGETABLES AND FRUIT	1	No Quantity							121860			0
S3	2016	2016	2016	2	0	2	Export	764	Thailand	THA	540	New Caledonia	NCL								05	VEGETABLES AND FRUIT	1	No Quantity							687229			0
S3	2016	2016	2016	2	0	2	Export	764	Thailand	THA	548	Vanuatu	VUT								05	VEGETABLES AND FRUIT	1	No Quantity							100900			0
S3	2016	2016	2016	2	0	2	Export	764	Thailand	THA	554	New Zealand	NZL								05	VEGETABLES AND FRUIT	1	No Quantity							17097992			0
S3	2016	2016	2016	2	0	2	Export	764	Thailand	THA	562	Niger	NER								05	VEGETABLES AND FRUIT	1	No Quantity							64498			0
S3	2016	2016	2016	2	0	2	Export	764	Thailand	THA	566	Nigeria	NGA								05	VEGETABLES AND FRUIT	1	No Quantity							4821615			0
S3	2016	2016	2016	2	0	2	Export	764	Thailand	THA	574	Norfolk Isds	NFK								05	VEGETABLES AND FRUIT	1	No Quantity							209492			0
S3	2016	2016	2016	2	0	2	Export	764	Thailand	THA	579	Norway	NOR								05	VEGETABLES AND FRUIT	1	No Quantity							11179925			0
S3	2016	2016	2016	2	0	2	Export	764	Thailand	THA	580	N. Mariana Isds	MNP								05	VEGETABLES AND FRUIT	1	No Quantity							43268			0
S3	2016	2016	2016	2	0	2	Export	764	Thailand	THA	581	United States Minor Outlying Islands	UMI								05	VEGETABLES AND FRUIT	1	No Quantity							113011			0
S3	2016	2016	2016	2	0	2	Export	764	Thailand	THA	584	Marshall Isds	MHL								05	VEGETABLES AND FRUIT	1	No Quantity							29488			0
S3	2016	2016	2016	2	0	2	Export	764	Thailand	THA	585	Palau	PLW								05	VEGETABLES AND FRUIT	1	No Quantity							8616			0
S3	2016	2016	2016	2	0	2	Export	764	Thailand	THA	586	Pakistan	PAK								05	VEGETABLES AND FRUIT	1	No Quantity							15601907			0
S3	2016	2016	2016	2	0	2	Export	764	Thailand	THA	591	Panama	PAN								05	VEGETABLES AND FRUIT	1	No Quantity							1146717			0
S3	2016	2016	2016	2	0	2	Export	764	Thailand	THA	598	Papua New Guinea	PNG								05	VEGETABLES AND FRUIT	1	No Quantity							498248			0
S3	2016	2016	2016	2	0	2	Export	764	Thailand	THA	604	Peru	PER								05	VEGETABLES AND FRUIT	1	No Quantity							188813			0
S3	2016	2016	2016	2	0	2	Export	764	Thailand	THA	608	Philippines	PHL								05	VEGETABLES AND FRUIT	1	No Quantity							43721801			0
S3	2016	2016	2016	2	0	2	Export	764	Thailand	THA	616	Poland	POL								05	VEGETABLES AND FRUIT	1	No Quantity							14494684			0
S3	2016	2016	2016	2	0	2	Export	764	Thailand	THA	620	Portugal	PRT								05	VEGETABLES AND FRUIT	1	No Quantity							2978936			0
S3	2016	2016	2016	2	0	2	Export	764	Thailand	THA	626	Timor-Leste	TLS								05	VEGETABLES AND FRUIT	1	No Quantity							37019			0
S3	2016	2016	2016	2	0	2	Export	764	Thailand	THA	634	Qatar	QAT								05	VEGETABLES AND FRUIT	1	No Quantity							7086332			0
S3	2016	2016	2016	2	0	2	Export	764	Thailand	THA	642	Romania	ROU								05	VEGETABLES AND FRUIT	1	No Quantity							2007600			0
S3	2016	2016	2016	2	0	2	Export	764	Thailand	THA	643	Russian Federation	RUS								05	VEGETABLES AND FRUIT	1	No Quantity							30570891			0
S3	2016	2016	2016	2	0	2	Export	764	Thailand	THA	662	Saint Lucia	LCA								05	VEGETABLES AND FRUIT	1	No Quantity							3609			0
S3	2016	2016	2016	2	0	2	Export	764	Thailand	THA	670	Saint Vincent and the Grenadines	VCT								05	VEGETABLES AND FRUIT	1	No Quantity							1438			0
S3	2016	2016	2016	2	0	2	Export	764	Thailand	THA	682	Saudi Arabia	SAU								05	VEGETABLES AND FRUIT	1	No Quantity							39594439			0
S3	2016	2016	2016	2	0	2	Export	764	Thailand	THA	686	Senegal	SEN								05	VEGETABLES AND FRUIT	1	No Quantity							1300248			0
S3	2016	2016	2016	2	0	2	Export	764	Thailand	THA	688	Serbia	SRB								05	VEGETABLES AND FRUIT	1	No Quantity							21145			0
S3	2016	2016	2016	2	0	2	Export	764	Thailand	THA	690	Seychelles	SYC								05	VEGETABLES AND FRUIT	1	No Quantity							297957			0
S3	2016	2016	2016	2	0	2	Export	764	Thailand	THA	694	Sierra Leone	SLE								05	VEGETABLES AND FRUIT	1	No Quantity							15297			0
S3	2016	2016	2016	2	0	2	Export	764	Thailand	THA	699	India	IND								05	VEGETABLES AND FRUIT	1	No Quantity							18340869			0
S3	2016	2016	2016	2	0	2	Export	764	Thailand	THA	702	Singapore	SGP								05	VEGETABLES AND FRUIT	1	No Quantity							53337222			0
S3	2016	2016	2016	2	0	2	Export	764	Thailand	THA	703	Slovakia	SVK								05	VEGETABLES AND FRUIT	1	No Quantity							852025			0
S3	2016	2016	2016	2	0	2	Export	764	Thailand	THA	704	Viet Nam	VNM								05	VEGETABLES AND FRUIT	1	No Quantity							544556306			0
S3	2016	2016	2016	2	0	2	Export	764	Thailand	THA	705	Slovenia	SVN								05	VEGETABLES AND FRUIT	1	No Quantity							1313696			0
S3	2016	2016	2016	2	0	2	Export	764	Thailand	THA	706	Somalia	SOM								05	VEGETABLES AND FRUIT	1	No Quantity							1440026			0
S3	2016	2016	2016	2	0	2	Export	764	Thailand	THA	710	South Africa	ZAF								05	VEGETABLES AND FRUIT	1	No Quantity							5067744			0
S3	2016	2016	2016	2	0	2	Export	764	Thailand	THA	716	Zimbabwe	ZWE								05	VEGETABLES AND FRUIT	1	No Quantity							20181			0
S3	2016	2016	2016	2	0	2	Export	764	Thailand	THA	724	Spain	ESP								05	VEGETABLES AND FRUIT	1	No Quantity							28669832			0
S3	2016	2016	2016	2	0	2	Export	764	Thailand	THA	729	Sudan	SDN								05	VEGETABLES AND FRUIT	1	No Quantity							1170484			0
S3	2016	2016	2016	2	0	2	Export	764	Thailand	THA	740	Suriname	SUR								05	VEGETABLES AND FRUIT	1	No Quantity							394753			0
S3	2016	2016	2016	2	0	2	Export	764	Thailand	THA	748	Swaziland	SWZ								05	VEGETABLES AND FRUIT	1	No Quantity							192094			0
S3	2016	2016	2016	2	0	2	Export	764	Thailand	THA	752	Sweden	SWE								05	VEGETABLES AND FRUIT	1	No Quantity							17693574			0
S3	2016	2016	2016	2	0	2	Export	764	Thailand	THA	757	Switzerland	CHE								05	VEGETABLES AND FRUIT	1	No Quantity							15337692			0
S3	2016	2016	2016	2	0	2	Export	764	Thailand	THA	760	Syria	SYR								05	VEGETABLES AND FRUIT	1	No Quantity							207027			0
S3	2016	2016	2016	2	0	2	Export	764	Thailand	THA	768	Togo	TGO								05	VEGETABLES AND FRUIT	1	No Quantity							43444			0
S3	2016	2016	2016	2	0	2	Export	764	Thailand	THA	776	Tonga	TON								05	VEGETABLES AND FRUIT	1	No Quantity							23518			0
S3	2016	2016	2016	2	0	2	Export	764	Thailand	THA	780	Trinidad and Tobago	TTO								05	VEGETABLES AND FRUIT	1	No Quantity							1633293			0
S3	2016	2016	2016	2	0	2	Export	764	Thailand	THA	784	United Arab Emirates	ARE								05	VEGETABLES AND FRUIT	1	No Quantity							67262630			0
S3	2016	2016	2016	2	0	2	Export	764	Thailand	THA	788	Tunisia	TUN								05	VEGETABLES AND FRUIT	1	No Quantity							717307			0
S3	2016	2016	2016	2	0	2	Export	764	Thailand	THA	792	Turkey	TUR								05	VEGETABLES AND FRUIT	1	No Quantity							2849401			0
S3	2016	2016	2016	2	0	2	Export	764	Thailand	THA	800	Uganda	UGA								05	VEGETABLES AND FRUIT	1	No Quantity							1021			0
S3	2016	2016	2016	2	0	2	Export	764	Thailand	THA	804	Ukraine	UKR								05	VEGETABLES AND FRUIT	1	No Quantity							6850778			0
S3	2016	2016	2016	2	0	2	Export	764	Thailand	THA	818	Egypt	EGY								05	VEGETABLES AND FRUIT	1	No Quantity							7150260			0
S3	2016	2016	2016	2	0	2	Export	764	Thailand	THA	826	United Kingdom	GBR								05	VEGETABLES AND FRUIT	1	No Quantity							79281594			0
S3	2016	2016	2016	2	0	2	Export	764	Thailand	THA	834	United Rep. of Tanzania	TZA								05	VEGETABLES AND FRUIT	1	No Quantity							16104			0
S3	2016	2016	2016	2	0	2	Export	764	Thailand	THA	842	USA	USA								05	VEGETABLES AND FRUIT	1	No Quantity							820301003			0
S3	2016	2016	2016	2	0	2	Export	764	Thailand	THA	854	Burkina Faso	BFA								05	VEGETABLES AND FRUIT	1	No Quantity							76066			0
S3	2016	2016	2016	2	0	2	Export	764	Thailand	THA	858	Uruguay	URY								05	VEGETABLES AND FRUIT	1	No Quantity							736837			0
S3	2016	2016	2016	2	0	2	Export	764	Thailand	THA	860	Uzbekistan	UZB								05	VEGETABLES AND FRUIT	1	No Quantity							203763			0
S3	2016	2016	2016	2	0	2	Export	764	Thailand	THA	862	Venezuela	VEN								05	VEGETABLES AND FRUIT	1	No Quantity							249201			0
S3	2016	2016	2016	2	0	2	Export	764	Thailand	THA	876	Wallis and Futuna Isds	WLF								05	VEGETABLES AND FRUIT	1	No Quantity							20261			0
S3	2016	2016	2016	2	0	2	Export	764	Thailand	THA	882	Samoa	WSM								05	VEGETABLES AND FRUIT	1	No Quantity							39767			0
S3	2016	2016	2016	2	0	2	Export	764	Thailand	THA	887	Yemen	YEM								05	VEGETABLES AND FRUIT	1	No Quantity							4562531			0
S3	2016	2016	2016	2	0	2	Export	764	Thailand	THA	894	Zambia	ZMB								05	VEGETABLES AND FRUIT	1	No Quantity							751			0
S3	2016	2016	2016	2	0	2	Export	764	Thailand	THA	899	Areas, nes									05	VEGETABLES AND FRUIT	1	No Quantity							190324			0
S3	2016	2016	2016	2	0	2	Export	768	Togo	TGO	0	World	WLD								05	VEGETABLES AND FRUIT	1	No Quantity							3721641			0
S3	2016	2016	2016	2	0	2	Export	768	Togo	TGO	56	Belgium	BEL								05	VEGETABLES AND FRUIT	1	No Quantity							267535			0
S3	2016	2016	2016	2	0	2	Export	768	Togo	TGO	120	Cameroon	CMR								05	VEGETABLES AND FRUIT	1	No Quantity							4308			0
S3	2016	2016	2016	2	0	2	Export	768	Togo	TGO	124	Canada	CAN								05	VEGETABLES AND FRUIT	1	No Quantity							74278			0
S3	2016	2016	2016	2	0	2	Export	768	Togo	TGO	156	China	CHN								05	VEGETABLES AND FRUIT	1	No Quantity							411540			0
S3	2016	2016	2016	2	0	2	Export	768	Togo	TGO	251	France	FRA								05	VEGETABLES AND FRUIT	1	No Quantity							1266971			0
S3	2016	2016	2016	2	0	2	Export	768	Togo	TGO	266	Gabon	GAB								05	VEGETABLES AND FRUIT	1	No Quantity							57701			0
S3	2016	2016	2016	2	0	2	Export	768	Togo	TGO	270	Gambia	GMB								05	VEGETABLES AND FRUIT	1	No Quantity							2876			0
S3	2016	2016	2016	2	0	2	Export	768	Togo	TGO	276	Germany	DEU								05	VEGETABLES AND FRUIT	1	No Quantity							465			0
S3	2016	2016	2016	2	0	2	Export	768	Togo	TGO	324	Guinea	GIN								05	VEGETABLES AND FRUIT	1	No Quantity							834			0
S3	2016	2016	2016	2	0	2	Export	768	Togo	TGO	384	Côte d'Ivoire	CIV								05	VEGETABLES AND FRUIT	1	No Quantity							3553			0
S3	2016	2016	2016	2	0	2	Export	768	Togo	TGO	528	Netherlands	NLD								05	VEGETABLES AND FRUIT	1	No Quantity							474408			0
S3	2016	2016	2016	2	0	2	Export	768	Togo	TGO	562	Niger	NER								05	VEGETABLES AND FRUIT	1	No Quantity							44838			0
S3	2016	2016	2016	2	0	2	Export	768	Togo	TGO	686	Senegal	SEN								05	VEGETABLES AND FRUIT	1	No Quantity							5075			0
S3	2016	2016	2016	2	0	2	Export	768	Togo	TGO	699	India	IND								05	VEGETABLES AND FRUIT	1	No Quantity							527261			0
S3	2016	2016	2016	2	0	2	Export	768	Togo	TGO	704	Viet Nam	VNM								05	VEGETABLES AND FRUIT	1	No Quantity							318899			0
S3	2016	2016	2016	2	0	2	Export	768	Togo	TGO	724	Spain	ESP								05	VEGETABLES AND FRUIT	1	No Quantity							2538			0
S3	2016	2016	2016	2	0	2	Export	768	Togo	TGO	748	Swaziland	SWZ								05	VEGETABLES AND FRUIT	1	No Quantity							72602			0
S3	2016	2016	2016	2	0	2	Export	768	Togo	TGO	752	Sweden	SWE								05	VEGETABLES AND FRUIT	1	No Quantity							1776			0
S3	2016	2016	2016	2	0	2	Export	768	Togo	TGO	757	Switzerland	CHE								05	VEGETABLES AND FRUIT	1	No Quantity							29421			0
S3	2016	2016	2016	2	0	2	Export	768	Togo	TGO	826	United Kingdom	GBR								05	VEGETABLES AND FRUIT	1	No Quantity							11535			0
S3	2016	2016	2016	2	0	2	Export	768	Togo	TGO	842	USA	USA								05	VEGETABLES AND FRUIT	1	No Quantity							138498			0
S3	2016	2016	2016	2	0	2	Export	768	Togo	TGO	854	Burkina Faso	BFA								05	VEGETABLES AND FRUIT	1	No Quantity							4731			0
S3	2016	2016	2016	2	0	2	Export	764	Thailand	THA	0	World	WLD								06	SUGAR,SUGR.PREPTNS,HONEY	1	No Quantity							2827139778			0
S3	2016	2016	2016	2	0	2	Export	764	Thailand	THA	4	Afghanistan	AFG								06	SUGAR,SUGR.PREPTNS,HONEY	1	No Quantity							1779			0
S3	2016	2016	2016	2	0	2	Export	764	Thailand	THA	12	Algeria	DZA								06	SUGAR,SUGR.PREPTNS,HONEY	1	No Quantity							210415			0
S3	2016	2016	2016	2	0	2	Export	764	Thailand	THA	31	Azerbaijan	AZE								06	SUGAR,SUGR.PREPTNS,HONEY	1	No Quantity							444625			0
S3	2016	2016	2016	2	0	2	Export	764	Thailand	THA	32	Argentina	ARG								06	SUGAR,SUGR.PREPTNS,HONEY	1	No Quantity							1355231			0
S3	2016	2016	2016	2	0	2	Export	764	Thailand	THA	36	Australia	AUS								06	SUGAR,SUGR.PREPTNS,HONEY	1	No Quantity							20307006			0
S3	2016	2016	2016	2	0	2	Export	764	Thailand	THA	40	Austria	AUT								06	SUGAR,SUGR.PREPTNS,HONEY	1	No Quantity							165529			0
S3	2016	2016	2016	2	0	2	Export	764	Thailand	THA	48	Bahrain	BHR								06	SUGAR,SUGR.PREPTNS,HONEY	1	No Quantity							501577			0
S3	2016	2016	2016	2	0	2	Export	764	Thailand	THA	50	Bangladesh	BGD								06	SUGAR,SUGR.PREPTNS,HONEY	1	No Quantity							1414573			0
S3	2016	2016	2016	2	0	2	Export	764	Thailand	THA	52	Barbados	BRB								06	SUGAR,SUGR.PREPTNS,HONEY	1	No Quantity							3257			0
S3	2016	2016	2016	2	0	2	Export	764	Thailand	THA	56	Belgium	BEL								06	SUGAR,SUGR.PREPTNS,HONEY	1	No Quantity							4412027			0
S3	2016	2016	2016	2	0	2	Export	764	Thailand	THA	64	Bhutan	BTN								06	SUGAR,SUGR.PREPTNS,HONEY	1	No Quantity							7524			0
S3	2016	2016	2016	2	0	2	Export	764	Thailand	THA	76	Brazil	BRA								06	SUGAR,SUGR.PREPTNS,HONEY	1	No Quantity							209937			0
S3	2016	2016	2016	2	0	2	Export	764	Thailand	THA	90	Solomon Isds	SLB								06	SUGAR,SUGR.PREPTNS,HONEY	1	No Quantity							1135019			0
S3	2016	2016	2016	2	0	2	Export	764	Thailand	THA	96	Brunei Darussalam	BRN								06	SUGAR,SUGR.PREPTNS,HONEY	1	No Quantity							2233670			0
S3	2016	2016	2016	2	0	2	Export	764	Thailand	THA	100	Bulgaria	BGR								06	SUGAR,SUGR.PREPTNS,HONEY	1	No Quantity							70843			0
S3	2016	2016	2016	2	0	2	Export	764	Thailand	THA	104	Myanmar	MMR								06	SUGAR,SUGR.PREPTNS,HONEY	1	No Quantity							316719292			0
S3	2016	2016	2016	2	0	2	Export	764	Thailand	THA	112	Belarus	BLR								06	SUGAR,SUGR.PREPTNS,HONEY	1	No Quantity							32988			0
S3	2016	2016	2016	2	0	2	Export	764	Thailand	THA	116	Cambodia	KHM								06	SUGAR,SUGR.PREPTNS,HONEY	1	No Quantity							306936492			0
S3	2016	2016	2016	2	0	2	Export	764	Thailand	THA	124	Canada	CAN								06	SUGAR,SUGR.PREPTNS,HONEY	1	No Quantity							8539227			0
S3	2016	2016	2016	2	0	2	Export	764	Thailand	THA	144	Sri Lanka	LKA								06	SUGAR,SUGR.PREPTNS,HONEY	1	No Quantity							21872027			0
S3	2016	2016	2016	2	0	2	Export	764	Thailand	THA	152	Chile	CHL								06	SUGAR,SUGR.PREPTNS,HONEY	1	No Quantity							2120653			0
S3	2016	2016	2016	2	0	2	Export	764	Thailand	THA	156	China	CHN								06	SUGAR,SUGR.PREPTNS,HONEY	1	No Quantity							168795231			0
S3	2016	2016	2016	2	0	2	Export	764	Thailand	THA	170	Colombia	COL								06	SUGAR,SUGR.PREPTNS,HONEY	1	No Quantity							21847			0
S3	2016	2016	2016	2	0	2	Export	764	Thailand	THA	174	Comoros	COM								06	SUGAR,SUGR.PREPTNS,HONEY	1	No Quantity							1507500			0
S3	2016	2016	2016	2	0	2	Export	764	Thailand	THA	178	Congo	COG								06	SUGAR,SUGR.PREPTNS,HONEY	1	No Quantity							94875			0
S3	2016	2016	2016	2	0	2	Export	764	Thailand	THA	188	Costa Rica	CRI								06	SUGAR,SUGR.PREPTNS,HONEY	1	No Quantity							57117			0
S3	2016	2016	2016	2	0	2	Export	764	Thailand	THA	191	Croatia	HRV								06	SUGAR,SUGR.PREPTNS,HONEY	1	No Quantity							1248400			0
S3	2016	2016	2016	2	0	2	Export	764	Thailand	THA	196	Cyprus	CYP								06	SUGAR,SUGR.PREPTNS,HONEY	1	No Quantity							669			0
S3	2016	2016	2016	2	0	2	Export	764	Thailand	THA	203	Czechia	CZE								06	SUGAR,SUGR.PREPTNS,HONEY	1	No Quantity							639836			0
S3	2016	2016	2016	2	0	2	Export	764	Thailand	THA	204	Benin	BEN								06	SUGAR,SUGR.PREPTNS,HONEY	1	No Quantity							53228			0
S3	2016	2016	2016	2	0	2	Export	764	Thailand	THA	208	Denmark	DNK								06	SUGAR,SUGR.PREPTNS,HONEY	1	No Quantity							1889320			0
S3	2016	2016	2016	2	0	2	Export	764	Thailand	THA	233	Estonia	EST								06	SUGAR,SUGR.PREPTNS,HONEY	1	No Quantity							274			0
S3	2016	2016	2016	2	0	2	Export	764	Thailand	THA	242	Fiji	FJI								06	SUGAR,SUGR.PREPTNS,HONEY	1	No Quantity							1912557			0
S3	2016	2016	2016	2	0	2	Export	764	Thailand	THA	246	Finland	FIN								06	SUGAR,SUGR.PREPTNS,HONEY	1	No Quantity							48266			0
S3	2016	2016	2016	2	0	2	Export	764	Thailand	THA	251	France	FRA								06	SUGAR,SUGR.PREPTNS,HONEY	1	No Quantity							9458659			0
S3	2016	2016	2016	2	0	2	Export	764	Thailand	THA	258	French Polynesia	PYF								06	SUGAR,SUGR.PREPTNS,HONEY	1	No Quantity							1340269			0
S3	2016	2016	2016	2	0	2	Export	764	Thailand	THA	268	Georgia	GEO								06	SUGAR,SUGR.PREPTNS,HONEY	1	No Quantity							212533			0
S3	2016	2016	2016	2	0	2	Export	764	Thailand	THA	270	Gambia	GMB								06	SUGAR,SUGR.PREPTNS,HONEY	1	No Quantity							7867			0
S3	2016	2016	2016	2	0	2	Export	764	Thailand	THA	276	Germany	DEU								06	SUGAR,SUGR.PREPTNS,HONEY	1	No Quantity							17108928			0
S3	2016	2016	2016	2	0	2	Export	764	Thailand	THA	288	Ghana	GHA								06	SUGAR,SUGR.PREPTNS,HONEY	1	No Quantity							1555644			0
S3	2016	2016	2016	2	0	2	Export	764	Thailand	THA	296	Kiribati	KIR								06	SUGAR,SUGR.PREPTNS,HONEY	1	No Quantity							1838040			0
S3	2016	2016	2016	2	0	2	Export	764	Thailand	THA	300	Greece	GRC								06	SUGAR,SUGR.PREPTNS,HONEY	1	No Quantity							2051863			0
S3	2016	2016	2016	2	0	2	Export	764	Thailand	THA	316	Guam	GUM								06	SUGAR,SUGR.PREPTNS,HONEY	1	No Quantity							818046			0
S3	2016	2016	2016	2	0	2	Export	764	Thailand	THA	324	Guinea	GIN								06	SUGAR,SUGR.PREPTNS,HONEY	1	No Quantity							7699			0
S3	2016	2016	2016	2	0	2	Export	764	Thailand	THA	344	China, Hong Kong SAR	HKG								06	SUGAR,SUGR.PREPTNS,HONEY	1	No Quantity							30124826			0
S3	2016	2016	2016	2	0	2	Export	764	Thailand	THA	348	Hungary	HUN								06	SUGAR,SUGR.PREPTNS,HONEY	1	No Quantity							137946			0
S3	2016	2016	2016	2	0	2	Export	764	Thailand	THA	352	Iceland	ISL								06	SUGAR,SUGR.PREPTNS,HONEY	1	No Quantity							26898			0
S3	2016	2016	2016	2	0	2	Export	764	Thailand	THA	360	Indonesia	IDN								06	SUGAR,SUGR.PREPTNS,HONEY	1	No Quantity							694693901			0
S3	2016	2016	2016	2	0	2	Export	764	Thailand	THA	364	Iran	IRN								06	SUGAR,SUGR.PREPTNS,HONEY	1	No Quantity							1484863			0
S3	2016	2016	2016	2	0	2	Export	764	Thailand	THA	368	Iraq	IRQ								06	SUGAR,SUGR.PREPTNS,HONEY	1	No Quantity							3163			0
S3	2016	2016	2016	2	0	2	Export	764	Thailand	THA	372	Ireland	IRL								06	SUGAR,SUGR.PREPTNS,HONEY	1	No Quantity							76841			0
S3	2016	2016	2016	2	0	2	Export	764	Thailand	THA	376	Israel	ISR								06	SUGAR,SUGR.PREPTNS,HONEY	1	No Quantity							6434587			0
S3	2016	2016	2016	2	0	2	Export	764	Thailand	THA	381	Italy	ITA								06	SUGAR,SUGR.PREPTNS,HONEY	1	No Quantity							12346133			0
S3	2016	2016	2016	2	0	2	Export	764	Thailand	THA	384	Côte d'Ivoire	CIV								06	SUGAR,SUGR.PREPTNS,HONEY	1	No Quantity							85295			0
S3	2016	2016	2016	2	0	2	Export	764	Thailand	THA	392	Japan	JPN								06	SUGAR,SUGR.PREPTNS,HONEY	1	No Quantity							234516276			0
S3	2016	2016	2016	2	0	2	Export	764	Thailand	THA	400	Jordan	JOR								06	SUGAR,SUGR.PREPTNS,HONEY	1	No Quantity							322047			0
S3	2016	2016	2016	2	0	2	Export	764	Thailand	THA	404	Kenya	KEN								06	SUGAR,SUGR.PREPTNS,HONEY	1	No Quantity							9359990			0
S3	2016	2016	2016	2	0	2	Export	764	Thailand	THA	408	Dem. People's Rep. of Korea	PRK								06	SUGAR,SUGR.PREPTNS,HONEY	1	No Quantity							108382			0
S3	2016	2016	2016	2	0	2	Export	764	Thailand	THA	410	Rep. of Korea	KOR								06	SUGAR,SUGR.PREPTNS,HONEY	1	No Quantity							80389293			0
S3	2016	2016	2016	2	0	2	Export	764	Thailand	THA	414	Kuwait	KWT								06	SUGAR,SUGR.PREPTNS,HONEY	1	No Quantity							2027999			0
S3	2016	2016	2016	2	0	2	Export	764	Thailand	THA	418	Lao People's Dem. Rep.	LAO								06	SUGAR,SUGR.PREPTNS,HONEY	1	No Quantity							70205575			0
S3	2016	2016	2016	2	0	2	Export	764	Thailand	THA	422	Lebanon	LBN								06	SUGAR,SUGR.PREPTNS,HONEY	1	No Quantity							1780746			0
S3	2016	2016	2016	2	0	2	Export	764	Thailand	THA	428	Latvia	LVA								06	SUGAR,SUGR.PREPTNS,HONEY	1	No Quantity							664453			0
S3	2016	2016	2016	2	0	2	Export	764	Thailand	THA	430	Liberia	LBR								06	SUGAR,SUGR.PREPTNS,HONEY	1	No Quantity							44253			0
S3	2016	2016	2016	2	0	2	Export	764	Thailand	THA	434	Libya	LBY								06	SUGAR,SUGR.PREPTNS,HONEY	1	No Quantity							74846			0
S3	2016	2016	2016	2	0	2	Export	764	Thailand	THA	440	Lithuania	LTU								06	SUGAR,SUGR.PREPTNS,HONEY	1	No Quantity							1701303			0
S3	2016	2016	2016	2	0	2	Export	764	Thailand	THA	446	China, Macao SAR	MAC								06	SUGAR,SUGR.PREPTNS,HONEY	1	No Quantity							69756			0
S3	2016	2016	2016	2	0	2	Export	764	Thailand	THA	450	Madagascar	MDG								06	SUGAR,SUGR.PREPTNS,HONEY	1	No Quantity							2628111			0
S3	2016	2016	2016	2	0	2	Export	764	Thailand	THA	458	Malaysia	MYS								06	SUGAR,SUGR.PREPTNS,HONEY	1	No Quantity							83040033			0
S3	2016	2016	2016	2	0	2	Export	764	Thailand	THA	462	Maldives	MDV								06	SUGAR,SUGR.PREPTNS,HONEY	1	No Quantity							281102			0
S3	2016	2016	2016	2	0	2	Export	764	Thailand	THA	470	Malta	MLT								06	SUGAR,SUGR.PREPTNS,HONEY	1	No Quantity							1155			0
S3	2016	2016	2016	2	0	2	Export	764	Thailand	THA	480	Mauritius	MUS								06	SUGAR,SUGR.PREPTNS,HONEY	1	No Quantity							1315697			0
S3	2016	2016	2016	2	0	2	Export	764	Thailand	THA	484	Mexico	MEX								06	SUGAR,SUGR.PREPTNS,HONEY	1	No Quantity							4294257			0
S3	2016	2016	2016	2	0	2	Export	764	Thailand	THA	490	Other Asia, nes									06	SUGAR,SUGR.PREPTNS,HONEY	1	No Quantity							104303582			0
S3	2016	2016	2016	2	0	2	Export	764	Thailand	THA	496	Mongolia	MNG								06	SUGAR,SUGR.PREPTNS,HONEY	1	No Quantity							40168			0
S3	2016	2016	2016	2	0	2	Export	764	Thailand	THA	504	Morocco	MAR								06	SUGAR,SUGR.PREPTNS,HONEY	1	No Quantity							151068			0
S3	2016	2016	2016	2	0	2	Export	764	Thailand	THA	508	Mozambique	MOZ								06	SUGAR,SUGR.PREPTNS,HONEY	1	No Quantity							153			0
S3	2016	2016	2016	2	0	2	Export	764	Thailand	THA	512	Oman	OMN								06	SUGAR,SUGR.PREPTNS,HONEY	1	No Quantity							573664			0
S3	2016	2016	2016	2	0	2	Export	764	Thailand	THA	516	Namibia	NAM								06	SUGAR,SUGR.PREPTNS,HONEY	1	No Quantity							15			0
S3	2016	2016	2016	2	0	2	Export	764	Thailand	THA	520	Nauru	NRU								06	SUGAR,SUGR.PREPTNS,HONEY	1	No Quantity							85876			0
S3	2016	2016	2016	2	0	2	Export	764	Thailand	THA	524	Nepal	NPL								06	SUGAR,SUGR.PREPTNS,HONEY	1	No Quantity							18302			0
S3	2016	2016	2016	2	0	2	Export	764	Thailand	THA	528	Netherlands	NLD								06	SUGAR,SUGR.PREPTNS,HONEY	1	No Quantity							17369582			0
S3	2016	2016	2016	2	0	2	Export	764	Thailand	THA	531	Curaçao	CUW								06	SUGAR,SUGR.PREPTNS,HONEY	1	No Quantity							110079			0
S3	2016	2016	2016	2	0	2	Export	764	Thailand	THA	540	New Caledonia	NCL								06	SUGAR,SUGR.PREPTNS,HONEY	1	No Quantity							708159			0
S3	2016	2016	2016	2	0	2	Export	764	Thailand	THA	548	Vanuatu	VUT								06	SUGAR,SUGR.PREPTNS,HONEY	1	No Quantity							991789			0
S3	2016	2016	2016	2	0	2	Export	764	Thailand	THA	554	New Zealand	NZL								06	SUGAR,SUGR.PREPTNS,HONEY	1	No Quantity							13174240			0
S3	2016	2016	2016	2	0	2	Export	764	Thailand	THA	566	Nigeria	NGA								06	SUGAR,SUGR.PREPTNS,HONEY	1	No Quantity							867			0
S3	2016	2016	2016	2	0	2	Export	764	Thailand	THA	579	Norway	NOR								06	SUGAR,SUGR.PREPTNS,HONEY	1	No Quantity							1832115			0
S3	2016	2016	2016	2	0	2	Export	764	Thailand	THA	580	N. Mariana Isds	MNP								06	SUGAR,SUGR.PREPTNS,HONEY	1	No Quantity							25125			0
S3	2016	2016	2016	2	0	2	Export	764	Thailand	THA	583	FS Micronesia	FSM								06	SUGAR,SUGR.PREPTNS,HONEY	1	No Quantity							968511			0
S3	2016	2016	2016	2	0	2	Export	764	Thailand	THA	584	Marshall Isds	MHL								06	SUGAR,SUGR.PREPTNS,HONEY	1	No Quantity							284185			0
S3	2016	2016	2016	2	0	2	Export	764	Thailand	THA	585	Palau	PLW								06	SUGAR,SUGR.PREPTNS,HONEY	1	No Quantity							32541			0
S3	2016	2016	2016	2	0	2	Export	764	Thailand	THA	586	Pakistan	PAK								06	SUGAR,SUGR.PREPTNS,HONEY	1	No Quantity							362382			0
S3	2016	2016	2016	2	0	2	Export	764	Thailand	THA	598	Papua New Guinea	PNG								06	SUGAR,SUGR.PREPTNS,HONEY	1	No Quantity							5998969			0
S3	2016	2016	2016	2	0	2	Export	764	Thailand	THA	604	Peru	PER								06	SUGAR,SUGR.PREPTNS,HONEY	1	No Quantity							41353			0
S3	2016	2016	2016	2	0	2	Export	764	Thailand	THA	608	Philippines	PHL								06	SUGAR,SUGR.PREPTNS,HONEY	1	No Quantity							141506197			0
S3	2016	2016	2016	2	0	2	Export	764	Thailand	THA	616	Poland	POL								06	SUGAR,SUGR.PREPTNS,HONEY	1	No Quantity							3445742			0
S3	2016	2016	2016	2	0	2	Export	764	Thailand	THA	620	Portugal	PRT								06	SUGAR,SUGR.PREPTNS,HONEY	1	No Quantity							92353			0
S3	2016	2016	2016	2	0	2	Export	764	Thailand	THA	626	Timor-Leste	TLS								06	SUGAR,SUGR.PREPTNS,HONEY	1	No Quantity							3263044			0
S3	2016	2016	2016	2	0	2	Export	764	Thailand	THA	634	Qatar	QAT								06	SUGAR,SUGR.PREPTNS,HONEY	1	No Quantity							430648			0
S3	2016	2016	2016	2	0	2	Export	764	Thailand	THA	642	Romania	ROU								06	SUGAR,SUGR.PREPTNS,HONEY	1	No Quantity							116297			0
S3	2016	2016	2016	2	0	2	Export	764	Thailand	THA	643	Russian Federation	RUS								06	SUGAR,SUGR.PREPTNS,HONEY	1	No Quantity							19205280			0
S3	2016	2016	2016	2	0	2	Export	764	Thailand	THA	682	Saudi Arabia	SAU								06	SUGAR,SUGR.PREPTNS,HONEY	1	No Quantity							8701725			0
S3	2016	2016	2016	2	0	2	Export	764	Thailand	THA	686	Senegal	SEN								06	SUGAR,SUGR.PREPTNS,HONEY	1	No Quantity							289833			0
S3	2016	2016	2016	2	0	2	Export	764	Thailand	THA	688	Serbia	SRB								06	SUGAR,SUGR.PREPTNS,HONEY	1	No Quantity							36100			0
S3	2016	2016	2016	2	0	2	Export	764	Thailand	THA	690	Seychelles	SYC								06	SUGAR,SUGR.PREPTNS,HONEY	1	No Quantity							972656			0
S3	2016	2016	2016	2	0	2	Export	764	Thailand	THA	699	India	IND								06	SUGAR,SUGR.PREPTNS,HONEY	1	No Quantity							2518361			0
S3	2016	2016	2016	2	0	2	Export	764	Thailand	THA	702	Singapore	SGP								06	SUGAR,SUGR.PREPTNS,HONEY	1	No Quantity							54527773			0
S3	2016	2016	2016	2	0	2	Export	764	Thailand	THA	703	Slovakia	SVK								06	SUGAR,SUGR.PREPTNS,HONEY	1	No Quantity							278493			0
S3	2016	2016	2016	2	0	2	Export	764	Thailand	THA	704	Viet Nam	VNM								06	SUGAR,SUGR.PREPTNS,HONEY	1	No Quantity							131443604			0
S3	2016	2016	2016	2	0	2	Export	764	Thailand	THA	705	Slovenia	SVN								06	SUGAR,SUGR.PREPTNS,HONEY	1	No Quantity							2			0
S3	2016	2016	2016	2	0	2	Export	764	Thailand	THA	710	South Africa	ZAF								06	SUGAR,SUGR.PREPTNS,HONEY	1	No Quantity							4679047			0
S3	2016	2016	2016	2	0	2	Export	764	Thailand	THA	724	Spain	ESP								06	SUGAR,SUGR.PREPTNS,HONEY	1	No Quantity							4830264			0
S3	2016	2016	2016	2	0	2	Export	764	Thailand	THA	740	Suriname	SUR								06	SUGAR,SUGR.PREPTNS,HONEY	1	No Quantity							1207			0
S3	2016	2016	2016	2	0	2	Export	764	Thailand	THA	752	Sweden	SWE								06	SUGAR,SUGR.PREPTNS,HONEY	1	No Quantity							2615504			0
S3	2016	2016	2016	2	0	2	Export	764	Thailand	THA	757	Switzerland	CHE								06	SUGAR,SUGR.PREPTNS,HONEY	1	No Quantity							1533479			0
S3	2016	2016	2016	2	0	2	Export	764	Thailand	THA	768	Togo	TGO								06	SUGAR,SUGR.PREPTNS,HONEY	1	No Quantity							92776			0
S3	2016	2016	2016	2	0	2	Export	764	Thailand	THA	776	Tonga	TON								06	SUGAR,SUGR.PREPTNS,HONEY	1	No Quantity							398551			0
S3	2016	2016	2016	2	0	2	Export	764	Thailand	THA	780	Trinidad and Tobago	TTO								06	SUGAR,SUGR.PREPTNS,HONEY	1	No Quantity							132167			0
S3	2016	2016	2016	2	0	2	Export	764	Thailand	THA	784	United Arab Emirates	ARE								06	SUGAR,SUGR.PREPTNS,HONEY	1	No Quantity							10942319			0
S3	2016	2016	2016	2	0	2	Export	764	Thailand	THA	792	Turkey	TUR								06	SUGAR,SUGR.PREPTNS,HONEY	1	No Quantity							150121			0
S3	2016	2016	2016	2	0	2	Export	764	Thailand	THA	795	Turkmenistan	TKM								06	SUGAR,SUGR.PREPTNS,HONEY	1	No Quantity							157968			0
S3	2016	2016	2016	2	0	2	Export	764	Thailand	THA	798	Tuvalu	TUV								06	SUGAR,SUGR.PREPTNS,HONEY	1	No Quantity							64325			0
S3	2016	2016	2016	2	0	2	Export	764	Thailand	THA	804	Ukraine	UKR								06	SUGAR,SUGR.PREPTNS,HONEY	1	No Quantity							1515967			0
S3	2016	2016	2016	2	0	2	Export	764	Thailand	THA	807	North Macedonia	MKD								06	SUGAR,SUGR.PREPTNS,HONEY	1	No Quantity							25422			0
S3	2016	2016	2016	2	0	2	Export	764	Thailand	THA	818	Egypt	EGY								06	SUGAR,SUGR.PREPTNS,HONEY	1	No Quantity							55058			0
S3	2016	2016	2016	2	0	2	Export	764	Thailand	THA	826	United Kingdom	GBR								06	SUGAR,SUGR.PREPTNS,HONEY	1	No Quantity							14364849			0
S3	2016	2016	2016	2	0	2	Export	764	Thailand	THA	834	United Rep. of Tanzania	TZA								06	SUGAR,SUGR.PREPTNS,HONEY	1	No Quantity							4977670			0
S3	2016	2016	2016	2	0	2	Export	764	Thailand	THA	842	USA	USA								06	SUGAR,SUGR.PREPTNS,HONEY	1	No Quantity							125522989			0
S3	2016	2016	2016	2	0	2	Export	764	Thailand	THA	854	Burkina Faso	BFA								06	SUGAR,SUGR.PREPTNS,HONEY	1	No Quantity							216998			0
S3	2016	2016	2016	2	0	2	Export	764	Thailand	THA	858	Uruguay	URY								06	SUGAR,SUGR.PREPTNS,HONEY	1	No Quantity							96763			0
S3	2016	2016	2016	2	0	2	Export	764	Thailand	THA	876	Wallis and Futuna Isds	WLF								06	SUGAR,SUGR.PREPTNS,HONEY	1	No Quantity							284			0
S3	2016	2016	2016	2	0	2	Export	764	Thailand	THA	882	Samoa	WSM								06	SUGAR,SUGR.PREPTNS,HONEY	1	No Quantity							3048430			0
S3	2016	2016	2016	2	0	2	Export	764	Thailand	THA	887	Yemen	YEM								06	SUGAR,SUGR.PREPTNS,HONEY	1	No Quantity							214696			0
S3	2016	2016	2016	2	0	2	Export	768	Togo	TGO	0	World	WLD								06	SUGAR,SUGR.PREPTNS,HONEY	1	No Quantity							5538579			0
S3	2016	2016	2016	2	0	2	Export	768	Togo	TGO	56	Belgium	BEL								06	SUGAR,SUGR.PREPTNS,HONEY	1	No Quantity							15920			0
S3	2016	2016	2016	2	0	2	Export	768	Togo	TGO	178	Congo	COG								06	SUGAR,SUGR.PREPTNS,HONEY	1	No Quantity							63075			0
S3	2016	2016	2016	2	0	2	Export	768	Togo	TGO	180	Dem. Rep. of the Congo	COD								06	SUGAR,SUGR.PREPTNS,HONEY	1	No Quantity							97222			0
S3	2016	2016	2016	2	0	2	Export	768	Togo	TGO	204	Benin	BEN								06	SUGAR,SUGR.PREPTNS,HONEY	1	No Quantity							2160945			0
S3	2016	2016	2016	2	0	2	Export	768	Togo	TGO	251	France	FRA								06	SUGAR,SUGR.PREPTNS,HONEY	1	No Quantity							31472			0
S3	2016	2016	2016	2	0	2	Export	768	Togo	TGO	266	Gabon	GAB								06	SUGAR,SUGR.PREPTNS,HONEY	1	No Quantity							96798			0
S3	2016	2016	2016	2	0	2	Export	768	Togo	TGO	270	Gambia	GMB								06	SUGAR,SUGR.PREPTNS,HONEY	1	No Quantity							9283			0
S3	2016	2016	2016	2	0	2	Export	768	Togo	TGO	288	Ghana	GHA								06	SUGAR,SUGR.PREPTNS,HONEY	1	No Quantity							100973			0
S3	2016	2016	2016	2	0	2	Export	768	Togo	TGO	384	Côte d'Ivoire	CIV								06	SUGAR,SUGR.PREPTNS,HONEY	1	No Quantity							1149176			0
S3	2016	2016	2016	2	0	2	Export	768	Togo	TGO	430	Liberia	LBR								06	SUGAR,SUGR.PREPTNS,HONEY	1	No Quantity							244072			0
S3	2016	2016	2016	2	0	2	Export	768	Togo	TGO	466	Mali	MLI								06	SUGAR,SUGR.PREPTNS,HONEY	1	No Quantity							87540			0
S3	2016	2016	2016	2	0	2	Export	768	Togo	TGO	562	Niger	NER								06	SUGAR,SUGR.PREPTNS,HONEY	1	No Quantity							882277			0
S3	2016	2016	2016	2	0	2	Export	768	Togo	TGO	566	Nigeria	NGA								06	SUGAR,SUGR.PREPTNS,HONEY	1	No Quantity							118234			0
S3	2016	2016	2016	2	0	2	Export	768	Togo	TGO	686	Senegal	SEN								06	SUGAR,SUGR.PREPTNS,HONEY	1	No Quantity							29029			0
S3	2016	2016	2016	2	0	2	Export	768	Togo	TGO	854	Burkina Faso	BFA								06	SUGAR,SUGR.PREPTNS,HONEY	1	No Quantity							452565			0
S3	2016	2016	2016	2	0	2	Export	764	Thailand	THA	0	World	WLD								07	COFFEE,TEA,COCOA,SPICES	1	No Quantity							246555920			0
S3	2016	2016	2016	2	0	2	Export	764	Thailand	THA	8	Albania	ALB								07	COFFEE,TEA,COCOA,SPICES	1	No Quantity							43608			0
S3	2016	2016	2016	2	0	2	Export	764	Thailand	THA	31	Azerbaijan	AZE								07	COFFEE,TEA,COCOA,SPICES	1	No Quantity							5168			0
S3	2016	2016	2016	2	0	2	Export	764	Thailand	THA	32	Argentina	ARG								07	COFFEE,TEA,COCOA,SPICES	1	No Quantity							2245			0
S3	2016	2016	2016	2	0	2	Export	764	Thailand	THA	36	Australia	AUS								07	COFFEE,TEA,COCOA,SPICES	1	No Quantity							3215921			0
S3	2016	2016	2016	2	0	2	Export	764	Thailand	THA	40	Austria	AUT								07	COFFEE,TEA,COCOA,SPICES	1	No Quantity							239938			0
S3	2016	2016	2016	2	0	2	Export	764	Thailand	THA	48	Bahrain	BHR								07	COFFEE,TEA,COCOA,SPICES	1	No Quantity							100915			0
S3	2016	2016	2016	2	0	2	Export	764	Thailand	THA	50	Bangladesh	BGD								07	COFFEE,TEA,COCOA,SPICES	1	No Quantity							1821927			0
S3	2016	2016	2016	2	0	2	Export	764	Thailand	THA	51	Armenia	ARM								07	COFFEE,TEA,COCOA,SPICES	1	No Quantity							80494			0
S3	2016	2016	2016	2	0	2	Export	764	Thailand	THA	52	Barbados	BRB								07	COFFEE,TEA,COCOA,SPICES	1	No Quantity							10			0
S3	2016	2016	2016	2	0	2	Export	764	Thailand	THA	56	Belgium	BEL								07	COFFEE,TEA,COCOA,SPICES	1	No Quantity							320681			0
S3	2016	2016	2016	2	0	2	Export	764	Thailand	THA	64	Bhutan	BTN								07	COFFEE,TEA,COCOA,SPICES	1	No Quantity							23754			0
S3	2016	2016	2016	2	0	2	Export	764	Thailand	THA	68	Bolivia (Plurinational State of)	BOL								07	COFFEE,TEA,COCOA,SPICES	1	No Quantity							30			0
S3	2016	2016	2016	2	0	2	Export	764	Thailand	THA	76	Brazil	BRA								07	COFFEE,TEA,COCOA,SPICES	1	No Quantity							9657			0
S3	2016	2016	2016	2	0	2	Export	764	Thailand	THA	96	Brunei Darussalam	BRN								07	COFFEE,TEA,COCOA,SPICES	1	No Quantity							57311			0
S3	2016	2016	2016	2	0	2	Export	764	Thailand	THA	100	Bulgaria	BGR								07	COFFEE,TEA,COCOA,SPICES	1	No Quantity							937			0
S3	2016	2016	2016	2	0	2	Export	764	Thailand	THA	104	Myanmar	MMR								07	COFFEE,TEA,COCOA,SPICES	1	No Quantity							60423275			0
S3	2016	2016	2016	2	0	2	Export	764	Thailand	THA	116	Cambodia	KHM								07	COFFEE,TEA,COCOA,SPICES	1	No Quantity							18319233			0
S3	2016	2016	2016	2	0	2	Export	764	Thailand	THA	120	Cameroon	CMR								07	COFFEE,TEA,COCOA,SPICES	1	No Quantity							9289			0
S3	2016	2016	2016	2	0	2	Export	764	Thailand	THA	124	Canada	CAN								07	COFFEE,TEA,COCOA,SPICES	1	No Quantity							1192531			0
S3	2016	2016	2016	2	0	2	Export	764	Thailand	THA	144	Sri Lanka	LKA								07	COFFEE,TEA,COCOA,SPICES	1	No Quantity							139660			0
S3	2016	2016	2016	2	0	2	Export	764	Thailand	THA	152	Chile	CHL								07	COFFEE,TEA,COCOA,SPICES	1	No Quantity							8882			0
S3	2016	2016	2016	2	0	2	Export	764	Thailand	THA	156	China	CHN								07	COFFEE,TEA,COCOA,SPICES	1	No Quantity							9577137			0
S3	2016	2016	2016	2	0	2	Export	764	Thailand	THA	170	Colombia	COL								07	COFFEE,TEA,COCOA,SPICES	1	No Quantity							23020			0
S3	2016	2016	2016	2	0	2	Export	764	Thailand	THA	178	Congo	COG								07	COFFEE,TEA,COCOA,SPICES	1	No Quantity							4955			0
S3	2016	2016	2016	2	0	2	Export	764	Thailand	THA	191	Croatia	HRV								07	COFFEE,TEA,COCOA,SPICES	1	No Quantity							4659			0
S3	2016	2016	2016	2	0	2	Export	764	Thailand	THA	196	Cyprus	CYP								07	COFFEE,TEA,COCOA,SPICES	1	No Quantity							4827			0
S3	2016	2016	2016	2	0	2	Export	764	Thailand	THA	203	Czechia	CZE								07	COFFEE,TEA,COCOA,SPICES	1	No Quantity							17557			0
S3	2016	2016	2016	2	0	2	Export	764	Thailand	THA	204	Benin	BEN								07	COFFEE,TEA,COCOA,SPICES	1	No Quantity							1405			0
S3	2016	2016	2016	2	0	2	Export	764	Thailand	THA	208	Denmark	DNK								07	COFFEE,TEA,COCOA,SPICES	1	No Quantity							73180			0
S3	2016	2016	2016	2	0	2	Export	764	Thailand	THA	233	Estonia	EST								07	COFFEE,TEA,COCOA,SPICES	1	No Quantity							5926			0
S3	2016	2016	2016	2	0	2	Export	764	Thailand	THA	242	Fiji	FJI								07	COFFEE,TEA,COCOA,SPICES	1	No Quantity							398931			0
S3	2016	2016	2016	2	0	2	Export	764	Thailand	THA	246	Finland	FIN								07	COFFEE,TEA,COCOA,SPICES	1	No Quantity							49438			0
S3	2016	2016	2016	2	0	2	Export	764	Thailand	THA	251	France	FRA								07	COFFEE,TEA,COCOA,SPICES	1	No Quantity							1347410			0
S3	2016	2016	2016	2	0	2	Export	764	Thailand	THA	258	French Polynesia	PYF								07	COFFEE,TEA,COCOA,SPICES	1	No Quantity							1391			0
S3	2016	2016	2016	2	0	2	Export	764	Thailand	THA	268	Georgia	GEO								07	COFFEE,TEA,COCOA,SPICES	1	No Quantity							31270			0
S3	2016	2016	2016	2	0	2	Export	764	Thailand	THA	276	Germany	DEU								07	COFFEE,TEA,COCOA,SPICES	1	No Quantity							1132798			0
S3	2016	2016	2016	2	0	2	Export	764	Thailand	THA	296	Kiribati	KIR								07	COFFEE,TEA,COCOA,SPICES	1	No Quantity							51581			0
S3	2016	2016	2016	2	0	2	Export	764	Thailand	THA	300	Greece	GRC								07	COFFEE,TEA,COCOA,SPICES	1	No Quantity							34500			0
S3	2016	2016	2016	2	0	2	Export	764	Thailand	THA	316	Guam	GUM								07	COFFEE,TEA,COCOA,SPICES	1	No Quantity							50062			0
S3	2016	2016	2016	2	0	2	Export	764	Thailand	THA	320	Guatemala	GTM								07	COFFEE,TEA,COCOA,SPICES	1	No Quantity							7453			0
S3	2016	2016	2016	2	0	2	Export	764	Thailand	THA	324	Guinea	GIN								07	COFFEE,TEA,COCOA,SPICES	1	No Quantity							36040			0
S3	2016	2016	2016	2	0	2	Export	764	Thailand	THA	328	Guyana	GUY								07	COFFEE,TEA,COCOA,SPICES	1	No Quantity							15376			0
S3	2016	2016	2016	2	0	2	Export	764	Thailand	THA	340	Honduras	HND								07	COFFEE,TEA,COCOA,SPICES	1	No Quantity							11686			0
S3	2016	2016	2016	2	0	2	Export	764	Thailand	THA	344	China, Hong Kong SAR	HKG								07	COFFEE,TEA,COCOA,SPICES	1	No Quantity							1427415			0
S3	2016	2016	2016	2	0	2	Export	764	Thailand	THA	348	Hungary	HUN								07	COFFEE,TEA,COCOA,SPICES	1	No Quantity							52120			0
S3	2016	2016	2016	2	0	2	Export	764	Thailand	THA	352	Iceland	ISL								07	COFFEE,TEA,COCOA,SPICES	1	No Quantity							26405			0
S3	2016	2016	2016	2	0	2	Export	764	Thailand	THA	360	Indonesia	IDN								07	COFFEE,TEA,COCOA,SPICES	1	No Quantity							2433457			0
S3	2016	2016	2016	2	0	2	Export	764	Thailand	THA	364	Iran	IRN								07	COFFEE,TEA,COCOA,SPICES	1	No Quantity							314712			0
S3	2016	2016	2016	2	0	2	Export	764	Thailand	THA	368	Iraq	IRQ								07	COFFEE,TEA,COCOA,SPICES	1	No Quantity							21312			0
S3	2016	2016	2016	2	0	2	Export	764	Thailand	THA	372	Ireland	IRL								07	COFFEE,TEA,COCOA,SPICES	1	No Quantity							17781			0
S3	2016	2016	2016	2	0	2	Export	764	Thailand	THA	376	Israel	ISR								07	COFFEE,TEA,COCOA,SPICES	1	No Quantity							1369804			0
S3	2016	2016	2016	2	0	2	Export	764	Thailand	THA	381	Italy	ITA								07	COFFEE,TEA,COCOA,SPICES	1	No Quantity							370951			0
S3	2016	2016	2016	2	0	2	Export	764	Thailand	THA	384	Côte d'Ivoire	CIV								07	COFFEE,TEA,COCOA,SPICES	1	No Quantity							75			0
S3	2016	2016	2016	2	0	2	Export	764	Thailand	THA	388	Jamaica	JAM								07	COFFEE,TEA,COCOA,SPICES	1	No Quantity							447			0
S3	2016	2016	2016	2	0	2	Export	764	Thailand	THA	392	Japan	JPN								07	COFFEE,TEA,COCOA,SPICES	1	No Quantity							30439430			0
S3	2016	2016	2016	2	0	2	Export	764	Thailand	THA	398	Kazakhstan	KAZ								07	COFFEE,TEA,COCOA,SPICES	1	No Quantity							237			0
S3	2016	2016	2016	2	0	2	Export	764	Thailand	THA	400	Jordan	JOR								07	COFFEE,TEA,COCOA,SPICES	1	No Quantity							1593			0
S3	2016	2016	2016	2	0	2	Export	764	Thailand	THA	404	Kenya	KEN								07	COFFEE,TEA,COCOA,SPICES	1	No Quantity							1			0
S3	2016	2016	2016	2	0	2	Export	764	Thailand	THA	408	Dem. People's Rep. of Korea	PRK								07	COFFEE,TEA,COCOA,SPICES	1	No Quantity							142680			0
S3	2016	2016	2016	2	0	2	Export	764	Thailand	THA	410	Rep. of Korea	KOR								07	COFFEE,TEA,COCOA,SPICES	1	No Quantity							2124185			0
S3	2016	2016	2016	2	0	2	Export	764	Thailand	THA	414	Kuwait	KWT								07	COFFEE,TEA,COCOA,SPICES	1	No Quantity							36034			0
S3	2016	2016	2016	2	0	2	Export	764	Thailand	THA	418	Lao People's Dem. Rep.	LAO								07	COFFEE,TEA,COCOA,SPICES	1	No Quantity							37770352			0
S3	2016	2016	2016	2	0	2	Export	764	Thailand	THA	422	Lebanon	LBN								07	COFFEE,TEA,COCOA,SPICES	1	No Quantity							7494			0
S3	2016	2016	2016	2	0	2	Export	764	Thailand	THA	428	Latvia	LVA								07	COFFEE,TEA,COCOA,SPICES	1	No Quantity							3333			0
S3	2016	2016	2016	2	0	2	Export	764	Thailand	THA	434	Libya	LBY								07	COFFEE,TEA,COCOA,SPICES	1	No Quantity							1246			0
S3	2016	2016	2016	2	0	2	Export	764	Thailand	THA	440	Lithuania	LTU								07	COFFEE,TEA,COCOA,SPICES	1	No Quantity							144			0
S3	2016	2016	2016	2	0	2	Export	764	Thailand	THA	442	Luxembourg	LUX								07	COFFEE,TEA,COCOA,SPICES	1	No Quantity							1476			0
S3	2016	2016	2016	2	0	2	Export	764	Thailand	THA	446	China, Macao SAR	MAC								07	COFFEE,TEA,COCOA,SPICES	1	No Quantity							4719			0
S3	2016	2016	2016	2	0	2	Export	764	Thailand	THA	450	Madagascar	MDG								07	COFFEE,TEA,COCOA,SPICES	1	No Quantity							1169			0
S3	2016	2016	2016	2	0	2	Export	764	Thailand	THA	458	Malaysia	MYS								07	COFFEE,TEA,COCOA,SPICES	1	No Quantity							4465935			0
S3	2016	2016	2016	2	0	2	Export	764	Thailand	THA	462	Maldives	MDV								07	COFFEE,TEA,COCOA,SPICES	1	No Quantity							94443			0
S3	2016	2016	2016	2	0	2	Export	764	Thailand	THA	470	Malta	MLT								07	COFFEE,TEA,COCOA,SPICES	1	No Quantity							484			0
S3	2016	2016	2016	2	0	2	Export	764	Thailand	THA	480	Mauritius	MUS								07	COFFEE,TEA,COCOA,SPICES	1	No Quantity							27593			0
S3	2016	2016	2016	2	0	2	Export	764	Thailand	THA	484	Mexico	MEX								07	COFFEE,TEA,COCOA,SPICES	1	No Quantity							988193			0
S3	2016	2016	2016	2	0	2	Export	764	Thailand	THA	490	Other Asia, nes									07	COFFEE,TEA,COCOA,SPICES	1	No Quantity							3034186			0
S3	2016	2016	2016	2	0	2	Export	764	Thailand	THA	512	Oman	OMN								07	COFFEE,TEA,COCOA,SPICES	1	No Quantity							37926			0
S3	2016	2016	2016	2	0	2	Export	764	Thailand	THA	520	Nauru	NRU								07	COFFEE,TEA,COCOA,SPICES	1	No Quantity							1335			0
S3	2016	2016	2016	2	0	2	Export	764	Thailand	THA	524	Nepal	NPL								07	COFFEE,TEA,COCOA,SPICES	1	No Quantity							477807			0
S3	2016	2016	2016	2	0	2	Export	764	Thailand	THA	528	Netherlands	NLD								07	COFFEE,TEA,COCOA,SPICES	1	No Quantity							5154877			0
S3	2016	2016	2016	2	0	2	Export	764	Thailand	THA	540	New Caledonia	NCL								07	COFFEE,TEA,COCOA,SPICES	1	No Quantity							3532			0
S3	2016	2016	2016	2	0	2	Export	764	Thailand	THA	548	Vanuatu	VUT								07	COFFEE,TEA,COCOA,SPICES	1	No Quantity							60426			0
S3	2016	2016	2016	2	0	2	Export	764	Thailand	THA	554	New Zealand	NZL								07	COFFEE,TEA,COCOA,SPICES	1	No Quantity							2373782			0
S3	2016	2016	2016	2	0	2	Export	764	Thailand	THA	566	Nigeria	NGA								07	COFFEE,TEA,COCOA,SPICES	1	No Quantity							61692			0
S3	2016	2016	2016	2	0	2	Export	764	Thailand	THA	579	Norway	NOR								07	COFFEE,TEA,COCOA,SPICES	1	No Quantity							225650			0
S3	2016	2016	2016	2	0	2	Export	764	Thailand	THA	580	N. Mariana Isds	MNP								07	COFFEE,TEA,COCOA,SPICES	1	No Quantity							1682			0
S3	2016	2016	2016	2	0	2	Export	764	Thailand	THA	583	FS Micronesia	FSM								07	COFFEE,TEA,COCOA,SPICES	1	No Quantity							193730			0
S3	2016	2016	2016	2	0	2	Export	764	Thailand	THA	585	Palau	PLW								07	COFFEE,TEA,COCOA,SPICES	1	No Quantity							15097			0
S3	2016	2016	2016	2	0	2	Export	764	Thailand	THA	586	Pakistan	PAK								07	COFFEE,TEA,COCOA,SPICES	1	No Quantity							9003512			0
S3	2016	2016	2016	2	0	2	Export	764	Thailand	THA	598	Papua New Guinea	PNG								07	COFFEE,TEA,COCOA,SPICES	1	No Quantity							78801			0
S3	2016	2016	2016	2	0	2	Export	764	Thailand	THA	604	Peru	PER								07	COFFEE,TEA,COCOA,SPICES	1	No Quantity							5			0
S3	2016	2016	2016	2	0	2	Export	764	Thailand	THA	608	Philippines	PHL								07	COFFEE,TEA,COCOA,SPICES	1	No Quantity							15237175			0
S3	2016	2016	2016	2	0	2	Export	764	Thailand	THA	616	Poland	POL								07	COFFEE,TEA,COCOA,SPICES	1	No Quantity							152736			0
S3	2016	2016	2016	2	0	2	Export	764	Thailand	THA	620	Portugal	PRT								07	COFFEE,TEA,COCOA,SPICES	1	No Quantity							7237			0
S3	2016	2016	2016	2	0	2	Export	764	Thailand	THA	634	Qatar	QAT								07	COFFEE,TEA,COCOA,SPICES	1	No Quantity							17602			0
S3	2016	2016	2016	2	0	2	Export	764	Thailand	THA	643	Russian Federation	RUS								07	COFFEE,TEA,COCOA,SPICES	1	No Quantity							153555			0
S3	2016	2016	2016	2	0	2	Export	764	Thailand	THA	682	Saudi Arabia	SAU								07	COFFEE,TEA,COCOA,SPICES	1	No Quantity							287553			0
S3	2016	2016	2016	2	0	2	Export	764	Thailand	THA	688	Serbia	SRB								07	COFFEE,TEA,COCOA,SPICES	1	No Quantity							1			0
S3	2016	2016	2016	2	0	2	Export	764	Thailand	THA	690	Seychelles	SYC								07	COFFEE,TEA,COCOA,SPICES	1	No Quantity							5787			0
S3	2016	2016	2016	2	0	2	Export	764	Thailand	THA	699	India	IND								07	COFFEE,TEA,COCOA,SPICES	1	No Quantity							428407			0
S3	2016	2016	2016	2	0	2	Export	764	Thailand	THA	702	Singapore	SGP								07	COFFEE,TEA,COCOA,SPICES	1	No Quantity							1164931			0
S3	2016	2016	2016	2	0	2	Export	764	Thailand	THA	703	Slovakia	SVK								07	COFFEE,TEA,COCOA,SPICES	1	No Quantity							24015			0
S3	2016	2016	2016	2	0	2	Export	764	Thailand	THA	704	Viet Nam	VNM								07	COFFEE,TEA,COCOA,SPICES	1	No Quantity							3968582			0
S3	2016	2016	2016	2	0	2	Export	764	Thailand	THA	705	Slovenia	SVN								07	COFFEE,TEA,COCOA,SPICES	1	No Quantity							667			0
S3	2016	2016	2016	2	0	2	Export	764	Thailand	THA	710	South Africa	ZAF								07	COFFEE,TEA,COCOA,SPICES	1	No Quantity							137191			0
S3	2016	2016	2016	2	0	2	Export	764	Thailand	THA	724	Spain	ESP								07	COFFEE,TEA,COCOA,SPICES	1	No Quantity							188814			0
S3	2016	2016	2016	2	0	2	Export	764	Thailand	THA	740	Suriname	SUR								07	COFFEE,TEA,COCOA,SPICES	1	No Quantity							22056			0
S3	2016	2016	2016	2	0	2	Export	764	Thailand	THA	748	Swaziland	SWZ								07	COFFEE,TEA,COCOA,SPICES	1	No Quantity							10			0
S3	2016	2016	2016	2	0	2	Export	764	Thailand	THA	752	Sweden	SWE								07	COFFEE,TEA,COCOA,SPICES	1	No Quantity							473774			0
S3	2016	2016	2016	2	0	2	Export	764	Thailand	THA	757	Switzerland	CHE								07	COFFEE,TEA,COCOA,SPICES	1	No Quantity							541231			0
S3	2016	2016	2016	2	0	2	Export	764	Thailand	THA	768	Togo	TGO								07	COFFEE,TEA,COCOA,SPICES	1	No Quantity							152762			0
S3	2016	2016	2016	2	0	2	Export	764	Thailand	THA	780	Trinidad and Tobago	TTO								07	COFFEE,TEA,COCOA,SPICES	1	No Quantity							2300			0
S3	2016	2016	2016	2	0	2	Export	764	Thailand	THA	784	United Arab Emirates	ARE								07	COFFEE,TEA,COCOA,SPICES	1	No Quantity							454871			0
S3	2016	2016	2016	2	0	2	Export	764	Thailand	THA	788	Tunisia	TUN								07	COFFEE,TEA,COCOA,SPICES	1	No Quantity							273			0
S3	2016	2016	2016	2	0	2	Export	764	Thailand	THA	792	Turkey	TUR								07	COFFEE,TEA,COCOA,SPICES	1	No Quantity							21402			0
S3	2016	2016	2016	2	0	2	Export	764	Thailand	THA	800	Uganda	UGA								07	COFFEE,TEA,COCOA,SPICES	1	No Quantity							26703			0
S3	2016	2016	2016	2	0	2	Export	764	Thailand	THA	804	Ukraine	UKR								07	COFFEE,TEA,COCOA,SPICES	1	No Quantity							1730			0
S3	2016	2016	2016	2	0	2	Export	764	Thailand	THA	818	Egypt	EGY								07	COFFEE,TEA,COCOA,SPICES	1	No Quantity							75531			0
S3	2016	2016	2016	2	0	2	Export	764	Thailand	THA	826	United Kingdom	GBR								07	COFFEE,TEA,COCOA,SPICES	1	No Quantity							2293858			0
S3	2016	2016	2016	2	0	2	Export	764	Thailand	THA	834	United Rep. of Tanzania	TZA								07	COFFEE,TEA,COCOA,SPICES	1	No Quantity							95			0
S3	2016	2016	2016	2	0	2	Export	764	Thailand	THA	842	USA	USA								07	COFFEE,TEA,COCOA,SPICES	1	No Quantity							18911362			0
S3	2016	2016	2016	2	0	2	Export	764	Thailand	THA	854	Burkina Faso	BFA								07	COFFEE,TEA,COCOA,SPICES	1	No Quantity							12			0
S3	2016	2016	2016	2	0	2	Export	764	Thailand	THA	860	Uzbekistan	UZB								07	COFFEE,TEA,COCOA,SPICES	1	No Quantity							90			0
S3	2016	2016	2016	2	0	2	Export	764	Thailand	THA	899	Areas, nes									07	COFFEE,TEA,COCOA,SPICES	1	No Quantity							38280			0
S3	2016	2016	2016	2	0	2	Export	768	Togo	TGO	0	World	WLD								07	COFFEE,TEA,COCOA,SPICES	1	No Quantity							18837236			0
S3	2016	2016	2016	2	0	2	Export	768	Togo	TGO	56	Belgium	BEL								07	COFFEE,TEA,COCOA,SPICES	1	No Quantity							5762069			0
S3	2016	2016	2016	2	0	2	Export	768	Togo	TGO	120	Cameroon	CMR								07	COFFEE,TEA,COCOA,SPICES	1	No Quantity							37217			0
S3	2016	2016	2016	2	0	2	Export	768	Togo	TGO	124	Canada	CAN								07	COFFEE,TEA,COCOA,SPICES	1	No Quantity							271924			0
S3	2016	2016	2016	2	0	2	Export	768	Togo	TGO	156	China	CHN								07	COFFEE,TEA,COCOA,SPICES	1	No Quantity							3827620			0
S3	2016	2016	2016	2	0	2	Export	768	Togo	TGO	226	Equatorial Guinea	GNQ								07	COFFEE,TEA,COCOA,SPICES	1	No Quantity							17061			0
S3	2016	2016	2016	2	0	2	Export	768	Togo	TGO	251	France	FRA								07	COFFEE,TEA,COCOA,SPICES	1	No Quantity							403165			0
S3	2016	2016	2016	2	0	2	Export	768	Togo	TGO	266	Gabon	GAB								07	COFFEE,TEA,COCOA,SPICES	1	No Quantity							80028			0
S3	2016	2016	2016	2	0	2	Export	768	Togo	TGO	276	Germany	DEU								07	COFFEE,TEA,COCOA,SPICES	1	No Quantity							1058300			0
S3	2016	2016	2016	2	0	2	Export	768	Togo	TGO	288	Ghana	GHA								07	COFFEE,TEA,COCOA,SPICES	1	No Quantity							2774			0
S3	2016	2016	2016	2	0	2	Export	768	Togo	TGO	324	Guinea	GIN								07	COFFEE,TEA,COCOA,SPICES	1	No Quantity							1658			0
S3	2016	2016	2016	2	0	2	Export	768	Togo	TGO	381	Italy	ITA								07	COFFEE,TEA,COCOA,SPICES	1	No Quantity							1223933			0
S3	2016	2016	2016	2	0	2	Export	768	Togo	TGO	458	Malaysia	MYS								07	COFFEE,TEA,COCOA,SPICES	1	No Quantity							130450			0
S3	2016	2016	2016	2	0	2	Export	768	Togo	TGO	504	Morocco	MAR								07	COFFEE,TEA,COCOA,SPICES	1	No Quantity							4851518			0
S3	2016	2016	2016	2	0	2	Export	768	Togo	TGO	528	Netherlands	NLD								07	COFFEE,TEA,COCOA,SPICES	1	No Quantity							408050			0
S3	2016	2016	2016	2	0	2	Export	768	Togo	TGO	562	Niger	NER								07	COFFEE,TEA,COCOA,SPICES	1	No Quantity							8881			0
S3	2016	2016	2016	2	0	2	Export	768	Togo	TGO	566	Nigeria	NGA								07	COFFEE,TEA,COCOA,SPICES	1	No Quantity							7613			0
S3	2016	2016	2016	2	0	2	Export	768	Togo	TGO	620	Portugal	PRT								07	COFFEE,TEA,COCOA,SPICES	1	No Quantity							351212			0
S3	2016	2016	2016	2	0	2	Export	768	Togo	TGO	686	Senegal	SEN								07	COFFEE,TEA,COCOA,SPICES	1	No Quantity							32828			0
S3	2016	2016	2016	2	0	2	Export	768	Togo	TGO	710	South Africa	ZAF								07	COFFEE,TEA,COCOA,SPICES	1	No Quantity							1517			0
S3	2016	2016	2016	2	0	2	Export	768	Togo	TGO	724	Spain	ESP								07	COFFEE,TEA,COCOA,SPICES	1	No Quantity							135728			0
S3	2016	2016	2016	2	0	2	Export	768	Togo	TGO	842	USA	USA								07	COFFEE,TEA,COCOA,SPICES	1	No Quantity							221154			0
S3	2016	2016	2016	2	0	2	Export	768	Togo	TGO	854	Burkina Faso	BFA								07	COFFEE,TEA,COCOA,SPICES	1	No Quantity							2534			0
S3	2016	2016	2016	2	0	2	Export	764	Thailand	THA	0	World	WLD								08	ANIMAL FEED STUFF	1	No Quantity							1503771840			0
S3	2016	2016	2016	2	0	2	Export	764	Thailand	THA	4	Afghanistan	AFG								08	ANIMAL FEED STUFF	1	No Quantity							43796			0
S3	2016	2016	2016	2	0	2	Export	764	Thailand	THA	8	Albania	ALB								08	ANIMAL FEED STUFF	1	No Quantity							3341			0
S3	2016	2016	2016	2	0	2	Export	764	Thailand	THA	20	Andorra	AND								08	ANIMAL FEED STUFF	1	No Quantity							1701			0
S3	2016	2016	2016	2	0	2	Export	764	Thailand	THA	36	Australia	AUS								08	ANIMAL FEED STUFF	1	No Quantity							63133022			0
S3	2016	2016	2016	2	0	2	Export	764	Thailand	THA	40	Austria	AUT								08	ANIMAL FEED STUFF	1	No Quantity							382266			0
S3	2016	2016	2016	2	0	2	Export	764	Thailand	THA	48	Bahrain	BHR								08	ANIMAL FEED STUFF	1	No Quantity							194803			0
S3	2016	2016	2016	2	0	2	Export	764	Thailand	THA	50	Bangladesh	BGD								08	ANIMAL FEED STUFF	1	No Quantity							19034215			0
S3	2016	2016	2016	2	0	2	Export	764	Thailand	THA	56	Belgium	BEL								08	ANIMAL FEED STUFF	1	No Quantity							3945791			0
S3	2016	2016	2016	2	0	2	Export	764	Thailand	THA	64	Bhutan	BTN								08	ANIMAL FEED STUFF	1	No Quantity							510			0
S3	2016	2016	2016	2	0	2	Export	764	Thailand	THA	76	Brazil	BRA								08	ANIMAL FEED STUFF	1	No Quantity							592487			0
S3	2016	2016	2016	2	0	2	Export	764	Thailand	THA	96	Brunei Darussalam	BRN								08	ANIMAL FEED STUFF	1	No Quantity							3605806			0
S3	2016	2016	2016	2	0	2	Export	764	Thailand	THA	100	Bulgaria	BGR								08	ANIMAL FEED STUFF	1	No Quantity							125674			0
S3	2016	2016	2016	2	0	2	Export	764	Thailand	THA	104	Myanmar	MMR								08	ANIMAL FEED STUFF	1	No Quantity							17224395			0
S3	2016	2016	2016	2	0	2	Export	764	Thailand	THA	116	Cambodia	KHM								08	ANIMAL FEED STUFF	1	No Quantity							31460357			0
S3	2016	2016	2016	2	0	2	Export	764	Thailand	THA	124	Canada	CAN								08	ANIMAL FEED STUFF	1	No Quantity							14942885			0
S3	2016	2016	2016	2	0	2	Export	764	Thailand	THA	144	Sri Lanka	LKA								08	ANIMAL FEED STUFF	1	No Quantity							3900338			0
S3	2016	2016	2016	2	0	2	Export	764	Thailand	THA	152	Chile	CHL								08	ANIMAL FEED STUFF	1	No Quantity							176346			0
S3	2016	2016	2016	2	0	2	Export	764	Thailand	THA	156	China	CHN								08	ANIMAL FEED STUFF	1	No Quantity							117398157			0
S3	2016	2016	2016	2	0	2	Export	764	Thailand	THA	170	Colombia	COL								08	ANIMAL FEED STUFF	1	No Quantity							2629			0
S3	2016	2016	2016	2	0	2	Export	764	Thailand	THA	191	Croatia	HRV								08	ANIMAL FEED STUFF	1	No Quantity							1			0
S3	2016	2016	2016	2	0	2	Export	764	Thailand	THA	196	Cyprus	CYP								08	ANIMAL FEED STUFF	1	No Quantity							53894			0
S3	2016	2016	2016	2	0	2	Export	764	Thailand	THA	203	Czechia	CZE								08	ANIMAL FEED STUFF	1	No Quantity							753290			0
S3	2016	2016	2016	2	0	2	Export	764	Thailand	THA	204	Benin	BEN								08	ANIMAL FEED STUFF	1	No Quantity							984			0
S3	2016	2016	2016	2	0	2	Export	764	Thailand	THA	208	Denmark	DNK								08	ANIMAL FEED STUFF	1	No Quantity							1132927			0
S3	2016	2016	2016	2	0	2	Export	764	Thailand	THA	212	Dominica	DMA								08	ANIMAL FEED STUFF	1	No Quantity							12			0
S3	2016	2016	2016	2	0	2	Export	764	Thailand	THA	242	Fiji	FJI								08	ANIMAL FEED STUFF	1	No Quantity							8631			0
S3	2016	2016	2016	2	0	2	Export	764	Thailand	THA	246	Finland	FIN								08	ANIMAL FEED STUFF	1	No Quantity							1716258			0
S3	2016	2016	2016	2	0	2	Export	764	Thailand	THA	251	France	FRA								08	ANIMAL FEED STUFF	1	No Quantity							9070268			0
S3	2016	2016	2016	2	0	2	Export	764	Thailand	THA	258	French Polynesia	PYF								08	ANIMAL FEED STUFF	1	No Quantity							300448			0
S3	2016	2016	2016	2	0	2	Export	764	Thailand	THA	268	Georgia	GEO								08	ANIMAL FEED STUFF	1	No Quantity							2			0
S3	2016	2016	2016	2	0	2	Export	764	Thailand	THA	276	Germany	DEU								08	ANIMAL FEED STUFF	1	No Quantity							31110155			0
S3	2016	2016	2016	2	0	2	Export	764	Thailand	THA	288	Ghana	GHA								08	ANIMAL FEED STUFF	1	No Quantity							571			0
S3	2016	2016	2016	2	0	2	Export	764	Thailand	THA	300	Greece	GRC								08	ANIMAL FEED STUFF	1	No Quantity							957628			0
S3	2016	2016	2016	2	0	2	Export	764	Thailand	THA	316	Guam	GUM								08	ANIMAL FEED STUFF	1	No Quantity							6895			0
S3	2016	2016	2016	2	0	2	Export	764	Thailand	THA	344	China, Hong Kong SAR	HKG								08	ANIMAL FEED STUFF	1	No Quantity							12981771			0
S3	2016	2016	2016	2	0	2	Export	764	Thailand	THA	348	Hungary	HUN								08	ANIMAL FEED STUFF	1	No Quantity							132920			0
S3	2016	2016	2016	2	0	2	Export	764	Thailand	THA	360	Indonesia	IDN								08	ANIMAL FEED STUFF	1	No Quantity							55245777			0
S3	2016	2016	2016	2	0	2	Export	764	Thailand	THA	364	Iran	IRN								08	ANIMAL FEED STUFF	1	No Quantity							489985			0
S3	2016	2016	2016	2	0	2	Export	764	Thailand	THA	368	Iraq	IRQ								08	ANIMAL FEED STUFF	1	No Quantity							118			0
S3	2016	2016	2016	2	0	2	Export	764	Thailand	THA	372	Ireland	IRL								08	ANIMAL FEED STUFF	1	No Quantity							1			0
S3	2016	2016	2016	2	0	2	Export	764	Thailand	THA	376	Israel	ISR								08	ANIMAL FEED STUFF	1	No Quantity							1713561			0
S3	2016	2016	2016	2	0	2	Export	764	Thailand	THA	381	Italy	ITA								08	ANIMAL FEED STUFF	1	No Quantity							101281107			0
S3	2016	2016	2016	2	0	2	Export	764	Thailand	THA	392	Japan	JPN								08	ANIMAL FEED STUFF	1	No Quantity							297745486			0
S3	2016	2016	2016	2	0	2	Export	764	Thailand	THA	398	Kazakhstan	KAZ								08	ANIMAL FEED STUFF	1	No Quantity							23827			0
S3	2016	2016	2016	2	0	2	Export	764	Thailand	THA	400	Jordan	JOR								08	ANIMAL FEED STUFF	1	No Quantity							52114			0
S3	2016	2016	2016	2	0	2	Export	764	Thailand	THA	404	Kenya	KEN								08	ANIMAL FEED STUFF	1	No Quantity							24181			0
S3	2016	2016	2016	2	0	2	Export	764	Thailand	THA	408	Dem. People's Rep. of Korea	PRK								08	ANIMAL FEED STUFF	1	No Quantity							345191			0
S3	2016	2016	2016	2	0	2	Export	764	Thailand	THA	410	Rep. of Korea	KOR								08	ANIMAL FEED STUFF	1	No Quantity							41558638			0
S3	2016	2016	2016	2	0	2	Export	764	Thailand	THA	414	Kuwait	KWT								08	ANIMAL FEED STUFF	1	No Quantity							406282			0
S3	2016	2016	2016	2	0	2	Export	764	Thailand	THA	418	Lao People's Dem. Rep.	LAO								08	ANIMAL FEED STUFF	1	No Quantity							44891602			0
S3	2016	2016	2016	2	0	2	Export	764	Thailand	THA	422	Lebanon	LBN								08	ANIMAL FEED STUFF	1	No Quantity							288951			0
S3	2016	2016	2016	2	0	2	Export	764	Thailand	THA	434	Libya	LBY								08	ANIMAL FEED STUFF	1	No Quantity							2075			0
S3	2016	2016	2016	2	0	2	Export	764	Thailand	THA	440	Lithuania	LTU								08	ANIMAL FEED STUFF	1	No Quantity							188674			0
S3	2016	2016	2016	2	0	2	Export	764	Thailand	THA	450	Madagascar	MDG								08	ANIMAL FEED STUFF	1	No Quantity							13006			0
S3	2016	2016	2016	2	0	2	Export	764	Thailand	THA	458	Malaysia	MYS								08	ANIMAL FEED STUFF	1	No Quantity							104708176			0
S3	2016	2016	2016	2	0	2	Export	764	Thailand	THA	462	Maldives	MDV								08	ANIMAL FEED STUFF	1	No Quantity							132271			0
S3	2016	2016	2016	2	0	2	Export	764	Thailand	THA	470	Malta	MLT								08	ANIMAL FEED STUFF	1	No Quantity							925359			0
S3	2016	2016	2016	2	0	2	Export	764	Thailand	THA	480	Mauritius	MUS								08	ANIMAL FEED STUFF	1	No Quantity							734367			0
S3	2016	2016	2016	2	0	2	Export	764	Thailand	THA	484	Mexico	MEX								08	ANIMAL FEED STUFF	1	No Quantity							598061			0
S3	2016	2016	2016	2	0	2	Export	764	Thailand	THA	490	Other Asia, nes									08	ANIMAL FEED STUFF	1	No Quantity							51800689			0
S3	2016	2016	2016	2	0	2	Export	764	Thailand	THA	498	Rep. of Moldova	MDA								08	ANIMAL FEED STUFF	1	No Quantity							708			0
S3	2016	2016	2016	2	0	2	Export	764	Thailand	THA	508	Mozambique	MOZ								08	ANIMAL FEED STUFF	1	No Quantity							3516			0
S3	2016	2016	2016	2	0	2	Export	764	Thailand	THA	512	Oman	OMN								08	ANIMAL FEED STUFF	1	No Quantity							373219			0
S3	2016	2016	2016	2	0	2	Export	764	Thailand	THA	524	Nepal	NPL								08	ANIMAL FEED STUFF	1	No Quantity							248254			0
S3	2016	2016	2016	2	0	2	Export	764	Thailand	THA	528	Netherlands	NLD								08	ANIMAL FEED STUFF	1	No Quantity							4347687			0
S3	2016	2016	2016	2	0	2	Export	764	Thailand	THA	540	New Caledonia	NCL								08	ANIMAL FEED STUFF	1	No Quantity							254511			0
S3	2016	2016	2016	2	0	2	Export	764	Thailand	THA	548	Vanuatu	VUT								08	ANIMAL FEED STUFF	1	No Quantity							331			0
S3	2016	2016	2016	2	0	2	Export	764	Thailand	THA	554	New Zealand	NZL								08	ANIMAL FEED STUFF	1	No Quantity							9663956			0
S3	2016	2016	2016	2	0	2	Export	764	Thailand	THA	566	Nigeria	NGA								08	ANIMAL FEED STUFF	1	No Quantity							58850			0
S3	2016	2016	2016	2	0	2	Export	764	Thailand	THA	579	Norway	NOR								08	ANIMAL FEED STUFF	1	No Quantity							399			0
S3	2016	2016	2016	2	0	2	Export	764	Thailand	THA	586	Pakistan	PAK								08	ANIMAL FEED STUFF	1	No Quantity							3312869			0
S3	2016	2016	2016	2	0	2	Export	764	Thailand	THA	591	Panama	PAN								08	ANIMAL FEED STUFF	1	No Quantity							8			0
S3	2016	2016	2016	2	0	2	Export	764	Thailand	THA	598	Papua New Guinea	PNG								08	ANIMAL FEED STUFF	1	No Quantity							2246			0
S3	2016	2016	2016	2	0	2	Export	764	Thailand	THA	608	Philippines	PHL								08	ANIMAL FEED STUFF	1	No Quantity							25521175			0
S3	2016	2016	2016	2	0	2	Export	764	Thailand	THA	616	Poland	POL								08	ANIMAL FEED STUFF	1	No Quantity							100879			0
S3	2016	2016	2016	2	0	2	Export	764	Thailand	THA	620	Portugal	PRT								08	ANIMAL FEED STUFF	1	No Quantity							4			0
S3	2016	2016	2016	2	0	2	Export	764	Thailand	THA	634	Qatar	QAT								08	ANIMAL FEED STUFF	1	No Quantity							345850			0
S3	2016	2016	2016	2	0	2	Export	764	Thailand	THA	642	Romania	ROU								08	ANIMAL FEED STUFF	1	No Quantity							88185			0
S3	2016	2016	2016	2	0	2	Export	764	Thailand	THA	643	Russian Federation	RUS								08	ANIMAL FEED STUFF	1	No Quantity							5281083			0
S3	2016	2016	2016	2	0	2	Export	764	Thailand	THA	682	Saudi Arabia	SAU								08	ANIMAL FEED STUFF	1	No Quantity							2722004			0
S3	2016	2016	2016	2	0	2	Export	764	Thailand	THA	686	Senegal	SEN								08	ANIMAL FEED STUFF	1	No Quantity							811			0
S3	2016	2016	2016	2	0	2	Export	764	Thailand	THA	688	Serbia	SRB								08	ANIMAL FEED STUFF	1	No Quantity							10			0
S3	2016	2016	2016	2	0	2	Export	764	Thailand	THA	690	Seychelles	SYC								08	ANIMAL FEED STUFF	1	No Quantity							251			0
S3	2016	2016	2016	2	0	2	Export	764	Thailand	THA	699	India	IND								08	ANIMAL FEED STUFF	1	No Quantity							30028141			0
S3	2016	2016	2016	2	0	2	Export	764	Thailand	THA	702	Singapore	SGP								08	ANIMAL FEED STUFF	1	No Quantity							11942145			0
S3	2016	2016	2016	2	0	2	Export	764	Thailand	THA	704	Viet Nam	VNM								08	ANIMAL FEED STUFF	1	No Quantity							79187765			0
S3	2016	2016	2016	2	0	2	Export	764	Thailand	THA	706	Somalia	SOM								08	ANIMAL FEED STUFF	1	No Quantity							1			0
S3	2016	2016	2016	2	0	2	Export	764	Thailand	THA	710	South Africa	ZAF								08	ANIMAL FEED STUFF	1	No Quantity							1177304			0
S3	2016	2016	2016	2	0	2	Export	764	Thailand	THA	724	Spain	ESP								08	ANIMAL FEED STUFF	1	No Quantity							291061			0
S3	2016	2016	2016	2	0	2	Export	764	Thailand	THA	752	Sweden	SWE								08	ANIMAL FEED STUFF	1	No Quantity							1881310			0
S3	2016	2016	2016	2	0	2	Export	764	Thailand	THA	757	Switzerland	CHE								08	ANIMAL FEED STUFF	1	No Quantity							2873272			0
S3	2016	2016	2016	2	0	2	Export	764	Thailand	THA	784	United Arab Emirates	ARE								08	ANIMAL FEED STUFF	1	No Quantity							5661428			0
S3	2016	2016	2016	2	0	2	Export	764	Thailand	THA	788	Tunisia	TUN								08	ANIMAL FEED STUFF	1	No Quantity							328669			0
S3	2016	2016	2016	2	0	2	Export	764	Thailand	THA	792	Turkey	TUR								08	ANIMAL FEED STUFF	1	No Quantity							8630041			0
S3	2016	2016	2016	2	0	2	Export	764	Thailand	THA	795	Turkmenistan	TKM								08	ANIMAL FEED STUFF	1	No Quantity							33874			0
S3	2016	2016	2016	2	0	2	Export	764	Thailand	THA	800	Uganda	UGA								08	ANIMAL FEED STUFF	1	No Quantity							214			0
S3	2016	2016	2016	2	0	2	Export	764	Thailand	THA	804	Ukraine	UKR								08	ANIMAL FEED STUFF	1	No Quantity							224089			0
S3	2016	2016	2016	2	0	2	Export	764	Thailand	THA	818	Egypt	EGY								08	ANIMAL FEED STUFF	1	No Quantity							114540			0
S3	2016	2016	2016	2	0	2	Export	764	Thailand	THA	826	United Kingdom	GBR								08	ANIMAL FEED STUFF	1	No Quantity							36864428			0
S3	2016	2016	2016	2	0	2	Export	764	Thailand	THA	834	United Rep. of Tanzania	TZA								08	ANIMAL FEED STUFF	1	No Quantity							611149			0
S3	2016	2016	2016	2	0	2	Export	764	Thailand	THA	842	USA	USA								08	ANIMAL FEED STUFF	1	No Quantity							234030922			0
S3	2016	2016	2016	2	0	2	Export	768	Togo	TGO	0	World	WLD								08	ANIMAL FEED STUFF	1	No Quantity							736410			0
S3	2016	2016	2016	2	0	2	Export	768	Togo	TGO	178	Congo	COG								08	ANIMAL FEED STUFF	1	No Quantity							1015			0
S3	2016	2016	2016	2	0	2	Export	768	Togo	TGO	204	Benin	BEN								08	ANIMAL FEED STUFF	1	No Quantity							423910			0
S3	2016	2016	2016	2	0	2	Export	768	Togo	TGO	288	Ghana	GHA								08	ANIMAL FEED STUFF	1	No Quantity							21531			0
S3	2016	2016	2016	2	0	2	Export	768	Togo	TGO	384	Côte d'Ivoire	CIV								08	ANIMAL FEED STUFF	1	No Quantity							43215			0
S3	2016	2016	2016	2	0	2	Export	768	Togo	TGO	562	Niger	NER								08	ANIMAL FEED STUFF	1	No Quantity							217756			0
S3	2016	2016	2016	2	0	2	Export	768	Togo	TGO	710	South Africa	ZAF								08	ANIMAL FEED STUFF	1	No Quantity							28983			0
S3	2016	2016	2016	2	0	2	Export	764	Thailand	THA	0	World	WLD								09	MISC.EDIBLE PRODUCTS ETC	1	No Quantity							2395307590			0
S3	2016	2016	2016	2	0	2	Export	764	Thailand	THA	4	Afghanistan	AFG								09	MISC.EDIBLE PRODUCTS ETC	1	No Quantity							180482			0
S3	2016	2016	2016	2	0	2	Export	764	Thailand	THA	8	Albania	ALB								09	MISC.EDIBLE PRODUCTS ETC	1	No Quantity							4740			0
S3	2016	2016	2016	2	0	2	Export	764	Thailand	THA	12	Algeria	DZA								09	MISC.EDIBLE PRODUCTS ETC	1	No Quantity							275227			0
S3	2016	2016	2016	2	0	2	Export	764	Thailand	THA	16	American Samoa	ASM								09	MISC.EDIBLE PRODUCTS ETC	1	No Quantity							105306			0
S3	2016	2016	2016	2	0	2	Export	764	Thailand	THA	24	Angola	AGO								09	MISC.EDIBLE PRODUCTS ETC	1	No Quantity							65712			0
S3	2016	2016	2016	2	0	2	Export	764	Thailand	THA	28	Antigua and Barbuda	ATG								09	MISC.EDIBLE PRODUCTS ETC	1	No Quantity							17810			0
S3	2016	2016	2016	2	0	2	Export	764	Thailand	THA	31	Azerbaijan	AZE								09	MISC.EDIBLE PRODUCTS ETC	1	No Quantity							241719			0
S3	2016	2016	2016	2	0	2	Export	764	Thailand	THA	32	Argentina	ARG								09	MISC.EDIBLE PRODUCTS ETC	1	No Quantity							168032			0
S3	2016	2016	2016	2	0	2	Export	764	Thailand	THA	36	Australia	AUS								09	MISC.EDIBLE PRODUCTS ETC	1	No Quantity							122702021			0
S3	2016	2016	2016	2	0	2	Export	764	Thailand	THA	40	Austria	AUT								09	MISC.EDIBLE PRODUCTS ETC	1	No Quantity							1867686			0
S3	2016	2016	2016	2	0	2	Export	764	Thailand	THA	44	Bahamas	BHS								09	MISC.EDIBLE PRODUCTS ETC	1	No Quantity							81946			0
S3	2016	2016	2016	2	0	2	Export	764	Thailand	THA	48	Bahrain	BHR								09	MISC.EDIBLE PRODUCTS ETC	1	No Quantity							2163901			0
S3	2016	2016	2016	2	0	2	Export	764	Thailand	THA	50	Bangladesh	BGD								09	MISC.EDIBLE PRODUCTS ETC	1	No Quantity							5714745			0
S3	2016	2016	2016	2	0	2	Export	764	Thailand	THA	52	Barbados	BRB								09	MISC.EDIBLE PRODUCTS ETC	1	No Quantity							88716			0
S3	2016	2016	2016	2	0	2	Export	764	Thailand	THA	56	Belgium	BEL								09	MISC.EDIBLE PRODUCTS ETC	1	No Quantity							7916040			0
S3	2016	2016	2016	2	0	2	Export	764	Thailand	THA	60	Bermuda	BMU								09	MISC.EDIBLE PRODUCTS ETC	1	No Quantity							829			0
S3	2016	2016	2016	2	0	2	Export	764	Thailand	THA	64	Bhutan	BTN								09	MISC.EDIBLE PRODUCTS ETC	1	No Quantity							1521163			0
S3	2016	2016	2016	2	0	2	Export	764	Thailand	THA	68	Bolivia (Plurinational State of)	BOL								09	MISC.EDIBLE PRODUCTS ETC	1	No Quantity							4			0
S3	2016	2016	2016	2	0	2	Export	764	Thailand	THA	76	Brazil	BRA								09	MISC.EDIBLE PRODUCTS ETC	1	No Quantity							331619			0
S3	2016	2016	2016	2	0	2	Export	764	Thailand	THA	84	Belize	BLZ								09	MISC.EDIBLE PRODUCTS ETC	1	No Quantity							114582			0
S3	2016	2016	2016	2	0	2	Export	764	Thailand	THA	90	Solomon Isds	SLB								09	MISC.EDIBLE PRODUCTS ETC	1	No Quantity							76378			0
S3	2016	2016	2016	2	0	2	Export	764	Thailand	THA	96	Brunei Darussalam	BRN								09	MISC.EDIBLE PRODUCTS ETC	1	No Quantity							1716979			0
S3	2016	2016	2016	2	0	2	Export	764	Thailand	THA	100	Bulgaria	BGR								09	MISC.EDIBLE PRODUCTS ETC	1	No Quantity							324044			0
S3	2016	2016	2016	2	0	2	Export	764	Thailand	THA	104	Myanmar	MMR								09	MISC.EDIBLE PRODUCTS ETC	1	No Quantity							214874166			0
S3	2016	2016	2016	2	0	2	Export	764	Thailand	THA	116	Cambodia	KHM								09	MISC.EDIBLE PRODUCTS ETC	1	No Quantity							104253934			0
S3	2016	2016	2016	2	0	2	Export	764	Thailand	THA	120	Cameroon	CMR								09	MISC.EDIBLE PRODUCTS ETC	1	No Quantity							2360			0
S3	2016	2016	2016	2	0	2	Export	764	Thailand	THA	124	Canada	CAN								09	MISC.EDIBLE PRODUCTS ETC	1	No Quantity							46789982			0
S3	2016	2016	2016	2	0	2	Export	764	Thailand	THA	132	Cabo Verde	CPV								09	MISC.EDIBLE PRODUCTS ETC	1	No Quantity							23666			0
S3	2016	2016	2016	2	0	2	Export	764	Thailand	THA	136	Cayman Isds	CYM								09	MISC.EDIBLE PRODUCTS ETC	1	No Quantity							17276			0
S3	2016	2016	2016	2	0	2	Export	764	Thailand	THA	144	Sri Lanka	LKA								09	MISC.EDIBLE PRODUCTS ETC	1	No Quantity							7512058			0
S3	2016	2016	2016	2	0	2	Export	764	Thailand	THA	152	Chile	CHL								09	MISC.EDIBLE PRODUCTS ETC	1	No Quantity							1045125			0
S3	2016	2016	2016	2	0	2	Export	764	Thailand	THA	156	China	CHN								09	MISC.EDIBLE PRODUCTS ETC	1	No Quantity							183940937			0
S3	2016	2016	2016	2	0	2	Export	764	Thailand	THA	170	Colombia	COL								09	MISC.EDIBLE PRODUCTS ETC	1	No Quantity							1046419			0
S3	2016	2016	2016	2	0	2	Export	764	Thailand	THA	184	Cook Isds	COK								09	MISC.EDIBLE PRODUCTS ETC	1	No Quantity							37109			0
S3	2016	2016	2016	2	0	2	Export	764	Thailand	THA	188	Costa Rica	CRI								09	MISC.EDIBLE PRODUCTS ETC	1	No Quantity							226205			0
S3	2016	2016	2016	2	0	2	Export	764	Thailand	THA	196	Cyprus	CYP								09	MISC.EDIBLE PRODUCTS ETC	1	No Quantity							597564			0
S3	2016	2016	2016	2	0	2	Export	764	Thailand	THA	203	Czechia	CZE								09	MISC.EDIBLE PRODUCTS ETC	1	No Quantity							2324122			0
S3	2016	2016	2016	2	0	2	Export	764	Thailand	THA	204	Benin	BEN								09	MISC.EDIBLE PRODUCTS ETC	1	No Quantity							26326			0
S3	2016	2016	2016	2	0	2	Export	764	Thailand	THA	208	Denmark	DNK								09	MISC.EDIBLE PRODUCTS ETC	1	No Quantity							9441635			0
S3	2016	2016	2016	2	0	2	Export	764	Thailand	THA	212	Dominica	DMA								09	MISC.EDIBLE PRODUCTS ETC	1	No Quantity							12329			0
S3	2016	2016	2016	2	0	2	Export	764	Thailand	THA	214	Dominican Rep.	DOM								09	MISC.EDIBLE PRODUCTS ETC	1	No Quantity							83701			0
S3	2016	2016	2016	2	0	2	Export	764	Thailand	THA	218	Ecuador	ECU								09	MISC.EDIBLE PRODUCTS ETC	1	No Quantity							42451			0
S3	2016	2016	2016	2	0	2	Export	764	Thailand	THA	231	Ethiopia	ETH								09	MISC.EDIBLE PRODUCTS ETC	1	No Quantity							164381			0
S3	2016	2016	2016	2	0	2	Export	764	Thailand	THA	233	Estonia	EST								09	MISC.EDIBLE PRODUCTS ETC	1	No Quantity							701037			0
S3	2016	2016	2016	2	0	2	Export	764	Thailand	THA	242	Fiji	FJI								09	MISC.EDIBLE PRODUCTS ETC	1	No Quantity							1702177			0
S3	2016	2016	2016	2	0	2	Export	764	Thailand	THA	246	Finland	FIN								09	MISC.EDIBLE PRODUCTS ETC	1	No Quantity							7445020			0
S3	2016	2016	2016	2	0	2	Export	764	Thailand	THA	251	France	FRA								09	MISC.EDIBLE PRODUCTS ETC	1	No Quantity							45500342			0
S3	2016	2016	2016	2	0	2	Export	764	Thailand	THA	258	French Polynesia	PYF								09	MISC.EDIBLE PRODUCTS ETC	1	No Quantity							306370			0
S3	2016	2016	2016	2	0	2	Export	764	Thailand	THA	262	Djibouti	DJI								09	MISC.EDIBLE PRODUCTS ETC	1	No Quantity							2282			0
S3	2016	2016	2016	2	0	2	Export	764	Thailand	THA	268	Georgia	GEO								09	MISC.EDIBLE PRODUCTS ETC	1	No Quantity							157287			0
S3	2016	2016	2016	2	0	2	Export	764	Thailand	THA	270	Gambia	GMB								09	MISC.EDIBLE PRODUCTS ETC	1	No Quantity							828850			0
S3	2016	2016	2016	2	0	2	Export	764	Thailand	THA	276	Germany	DEU								09	MISC.EDIBLE PRODUCTS ETC	1	No Quantity							52226811			0
S3	2016	2016	2016	2	0	2	Export	764	Thailand	THA	288	Ghana	GHA								09	MISC.EDIBLE PRODUCTS ETC	1	No Quantity							2070560			0
S3	2016	2016	2016	2	0	2	Export	764	Thailand	THA	296	Kiribati	KIR								09	MISC.EDIBLE PRODUCTS ETC	1	No Quantity							91652			0
S3	2016	2016	2016	2	0	2	Export	764	Thailand	THA	300	Greece	GRC								09	MISC.EDIBLE PRODUCTS ETC	1	No Quantity							900908			0
S3	2016	2016	2016	2	0	2	Export	764	Thailand	THA	316	Guam	GUM								09	MISC.EDIBLE PRODUCTS ETC	1	No Quantity							1098957			0
S3	2016	2016	2016	2	0	2	Export	764	Thailand	THA	320	Guatemala	GTM								09	MISC.EDIBLE PRODUCTS ETC	1	No Quantity							84990			0
S3	2016	2016	2016	2	0	2	Export	764	Thailand	THA	324	Guinea	GIN								09	MISC.EDIBLE PRODUCTS ETC	1	No Quantity							103593			0
S3	2016	2016	2016	2	0	2	Export	764	Thailand	THA	328	Guyana	GUY								09	MISC.EDIBLE PRODUCTS ETC	1	No Quantity							152038			0
S3	2016	2016	2016	2	0	2	Export	764	Thailand	THA	332	Haiti	HTI								09	MISC.EDIBLE PRODUCTS ETC	1	No Quantity							94472			0
S3	2016	2016	2016	2	0	2	Export	764	Thailand	THA	340	Honduras	HND								09	MISC.EDIBLE PRODUCTS ETC	1	No Quantity							1502185			0
S3	2016	2016	2016	2	0	2	Export	764	Thailand	THA	344	China, Hong Kong SAR	HKG								09	MISC.EDIBLE PRODUCTS ETC	1	No Quantity							53872843			0
S3	2016	2016	2016	2	0	2	Export	764	Thailand	THA	348	Hungary	HUN								09	MISC.EDIBLE PRODUCTS ETC	1	No Quantity							1837934			0
S3	2016	2016	2016	2	0	2	Export	764	Thailand	THA	352	Iceland	ISL								09	MISC.EDIBLE PRODUCTS ETC	1	No Quantity							1339715			0
S3	2016	2016	2016	2	0	2	Export	764	Thailand	THA	360	Indonesia	IDN								09	MISC.EDIBLE PRODUCTS ETC	1	No Quantity							57771352			0
S3	2016	2016	2016	2	0	2	Export	764	Thailand	THA	364	Iran	IRN								09	MISC.EDIBLE PRODUCTS ETC	1	No Quantity							1299512			0
S3	2016	2016	2016	2	0	2	Export	764	Thailand	THA	368	Iraq	IRQ								09	MISC.EDIBLE PRODUCTS ETC	1	No Quantity							1181789			0
S3	2016	2016	2016	2	0	2	Export	764	Thailand	THA	372	Ireland	IRL								09	MISC.EDIBLE PRODUCTS ETC	1	No Quantity							7090935			0
S3	2016	2016	2016	2	0	2	Export	764	Thailand	THA	376	Israel	ISR								09	MISC.EDIBLE PRODUCTS ETC	1	No Quantity							14722396			0
S3	2016	2016	2016	2	0	2	Export	764	Thailand	THA	381	Italy	ITA								09	MISC.EDIBLE PRODUCTS ETC	1	No Quantity							3564676			0
S3	2016	2016	2016	2	0	2	Export	764	Thailand	THA	388	Jamaica	JAM								09	MISC.EDIBLE PRODUCTS ETC	1	No Quantity							2535268			0
S3	2016	2016	2016	2	0	2	Export	764	Thailand	THA	392	Japan	JPN								09	MISC.EDIBLE PRODUCTS ETC	1	No Quantity							157969489			0
S3	2016	2016	2016	2	0	2	Export	764	Thailand	THA	398	Kazakhstan	KAZ								09	MISC.EDIBLE PRODUCTS ETC	1	No Quantity							92603			0
S3	2016	2016	2016	2	0	2	Export	764	Thailand	THA	400	Jordan	JOR								09	MISC.EDIBLE PRODUCTS ETC	1	No Quantity							1581030			0
S3	2016	2016	2016	2	0	2	Export	764	Thailand	THA	404	Kenya	KEN								09	MISC.EDIBLE PRODUCTS ETC	1	No Quantity							825375			0
S3	2016	2016	2016	2	0	2	Export	764	Thailand	THA	408	Dem. People's Rep. of Korea	PRK								09	MISC.EDIBLE PRODUCTS ETC	1	No Quantity							514513			0
S3	2016	2016	2016	2	0	2	Export	764	Thailand	THA	410	Rep. of Korea	KOR								09	MISC.EDIBLE PRODUCTS ETC	1	No Quantity							34596705			0
S3	2016	2016	2016	2	0	2	Export	764	Thailand	THA	414	Kuwait	KWT								09	MISC.EDIBLE PRODUCTS ETC	1	No Quantity							4094208			0
S3	2016	2016	2016	2	0	2	Export	764	Thailand	THA	417	Kyrgyzstan	KGZ								09	MISC.EDIBLE PRODUCTS ETC	1	No Quantity							27730			0
S3	2016	2016	2016	2	0	2	Export	764	Thailand	THA	418	Lao People's Dem. Rep.	LAO								09	MISC.EDIBLE PRODUCTS ETC	1	No Quantity							96851412			0
S3	2016	2016	2016	2	0	2	Export	764	Thailand	THA	422	Lebanon	LBN								09	MISC.EDIBLE PRODUCTS ETC	1	No Quantity							2838343			0
S3	2016	2016	2016	2	0	2	Export	764	Thailand	THA	428	Latvia	LVA								09	MISC.EDIBLE PRODUCTS ETC	1	No Quantity							357891			0
S3	2016	2016	2016	2	0	2	Export	764	Thailand	THA	430	Liberia	LBR								09	MISC.EDIBLE PRODUCTS ETC	1	No Quantity							17445			0
S3	2016	2016	2016	2	0	2	Export	764	Thailand	THA	440	Lithuania	LTU								09	MISC.EDIBLE PRODUCTS ETC	1	No Quantity							67223			0
S3	2016	2016	2016	2	0	2	Export	764	Thailand	THA	442	Luxembourg	LUX								09	MISC.EDIBLE PRODUCTS ETC	1	No Quantity							2			0
S3	2016	2016	2016	2	0	2	Export	764	Thailand	THA	446	China, Macao SAR	MAC								09	MISC.EDIBLE PRODUCTS ETC	1	No Quantity							622082			0
S3	2016	2016	2016	2	0	2	Export	764	Thailand	THA	450	Madagascar	MDG								09	MISC.EDIBLE PRODUCTS ETC	1	No Quantity							112531			0
S3	2016	2016	2016	2	0	2	Export	764	Thailand	THA	458	Malaysia	MYS								09	MISC.EDIBLE PRODUCTS ETC	1	No Quantity							96310543			0
S3	2016	2016	2016	2	0	2	Export	764	Thailand	THA	462	Maldives	MDV								09	MISC.EDIBLE PRODUCTS ETC	1	No Quantity							1811661			0
S3	2016	2016	2016	2	0	2	Export	764	Thailand	THA	470	Malta	MLT								09	MISC.EDIBLE PRODUCTS ETC	1	No Quantity							412643			0
S3	2016	2016	2016	2	0	2	Export	764	Thailand	THA	478	Mauritania	MRT								09	MISC.EDIBLE PRODUCTS ETC	1	No Quantity							6002			0
S3	2016	2016	2016	2	0	2	Export	764	Thailand	THA	480	Mauritius	MUS								09	MISC.EDIBLE PRODUCTS ETC	1	No Quantity							1962567			0
S3	2016	2016	2016	2	0	2	Export	764	Thailand	THA	484	Mexico	MEX								09	MISC.EDIBLE PRODUCTS ETC	1	No Quantity							559077			0
S3	2016	2016	2016	2	0	2	Export	764	Thailand	THA	490	Other Asia, nes									09	MISC.EDIBLE PRODUCTS ETC	1	No Quantity							56893923			0
S3	2016	2016	2016	2	0	2	Export	764	Thailand	THA	496	Mongolia	MNG								09	MISC.EDIBLE PRODUCTS ETC	1	No Quantity							599332			0
S3	2016	2016	2016	2	0	2	Export	764	Thailand	THA	504	Morocco	MAR								09	MISC.EDIBLE PRODUCTS ETC	1	No Quantity							288933			0
S3	2016	2016	2016	2	0	2	Export	764	Thailand	THA	508	Mozambique	MOZ								09	MISC.EDIBLE PRODUCTS ETC	1	No Quantity							89837			0
S3	2016	2016	2016	2	0	2	Export	764	Thailand	THA	512	Oman	OMN								09	MISC.EDIBLE PRODUCTS ETC	1	No Quantity							1847288			0
S3	2016	2016	2016	2	0	2	Export	764	Thailand	THA	516	Namibia	NAM								09	MISC.EDIBLE PRODUCTS ETC	1	No Quantity							6			0
S3	2016	2016	2016	2	0	2	Export	764	Thailand	THA	520	Nauru	NRU								09	MISC.EDIBLE PRODUCTS ETC	1	No Quantity							13454			0
S3	2016	2016	2016	2	0	2	Export	764	Thailand	THA	524	Nepal	NPL								09	MISC.EDIBLE PRODUCTS ETC	1	No Quantity							1448234			0
S3	2016	2016	2016	2	0	2	Export	764	Thailand	THA	528	Netherlands	NLD								09	MISC.EDIBLE PRODUCTS ETC	1	No Quantity							65939932			0
S3	2016	2016	2016	2	0	2	Export	764	Thailand	THA	531	Curaçao	CUW								09	MISC.EDIBLE PRODUCTS ETC	1	No Quantity							57234			0
S3	2016	2016	2016	2	0	2	Export	764	Thailand	THA	533	Aruba	ABW								09	MISC.EDIBLE PRODUCTS ETC	1	No Quantity							7631			0
S3	2016	2016	2016	2	0	2	Export	764	Thailand	THA	540	New Caledonia	NCL								09	MISC.EDIBLE PRODUCTS ETC	1	No Quantity							933745			0
S3	2016	2016	2016	2	0	2	Export	764	Thailand	THA	548	Vanuatu	VUT								09	MISC.EDIBLE PRODUCTS ETC	1	No Quantity							107677			0
S3	2016	2016	2016	2	0	2	Export	764	Thailand	THA	554	New Zealand	NZL								09	MISC.EDIBLE PRODUCTS ETC	1	No Quantity							18046519			0
S3	2016	2016	2016	2	0	2	Export	764	Thailand	THA	566	Nigeria	NGA								09	MISC.EDIBLE PRODUCTS ETC	1	No Quantity							2304207			0
S3	2016	2016	2016	2	0	2	Export	764	Thailand	THA	579	Norway	NOR								09	MISC.EDIBLE PRODUCTS ETC	1	No Quantity							9664043			0
S3	2016	2016	2016	2	0	2	Export	764	Thailand	THA	580	N. Mariana Isds	MNP								09	MISC.EDIBLE PRODUCTS ETC	1	No Quantity							79802			0
S3	2016	2016	2016	2	0	2	Export	764	Thailand	THA	581	United States Minor Outlying Islands	UMI								09	MISC.EDIBLE PRODUCTS ETC	1	No Quantity							1815			0
S3	2016	2016	2016	2	0	2	Export	764	Thailand	THA	583	FS Micronesia	FSM								09	MISC.EDIBLE PRODUCTS ETC	1	No Quantity							6084			0
S3	2016	2016	2016	2	0	2	Export	764	Thailand	THA	584	Marshall Isds	MHL								09	MISC.EDIBLE PRODUCTS ETC	1	No Quantity							24612			0
S3	2016	2016	2016	2	0	2	Export	764	Thailand	THA	585	Palau	PLW								09	MISC.EDIBLE PRODUCTS ETC	1	No Quantity							25132			0
S3	2016	2016	2016	2	0	2	Export	764	Thailand	THA	586	Pakistan	PAK								09	MISC.EDIBLE PRODUCTS ETC	1	No Quantity							7075983			0
S3	2016	2016	2016	2	0	2	Export	764	Thailand	THA	591	Panama	PAN								09	MISC.EDIBLE PRODUCTS ETC	1	No Quantity							193938			0
S3	2016	2016	2016	2	0	2	Export	764	Thailand	THA	598	Papua New Guinea	PNG								09	MISC.EDIBLE PRODUCTS ETC	1	No Quantity							2166286			0
S3	2016	2016	2016	2	0	2	Export	764	Thailand	THA	600	Paraguay	PRY								09	MISC.EDIBLE PRODUCTS ETC	1	No Quantity							107073			0
S3	2016	2016	2016	2	0	2	Export	764	Thailand	THA	604	Peru	PER								09	MISC.EDIBLE PRODUCTS ETC	1	No Quantity							192122			0
S3	2016	2016	2016	2	0	2	Export	764	Thailand	THA	608	Philippines	PHL								09	MISC.EDIBLE PRODUCTS ETC	1	No Quantity							164645690			0
S3	2016	2016	2016	2	0	2	Export	764	Thailand	THA	616	Poland	POL								09	MISC.EDIBLE PRODUCTS ETC	1	No Quantity							8179485			0
S3	2016	2016	2016	2	0	2	Export	764	Thailand	THA	620	Portugal	PRT								09	MISC.EDIBLE PRODUCTS ETC	1	No Quantity							1463211			0
S3	2016	2016	2016	2	0	2	Export	764	Thailand	THA	634	Qatar	QAT								09	MISC.EDIBLE PRODUCTS ETC	1	No Quantity							2495890			0
S3	2016	2016	2016	2	0	2	Export	764	Thailand	THA	642	Romania	ROU								09	MISC.EDIBLE PRODUCTS ETC	1	No Quantity							90520			0
S3	2016	2016	2016	2	0	2	Export	764	Thailand	THA	643	Russian Federation	RUS								09	MISC.EDIBLE PRODUCTS ETC	1	No Quantity							4096602			0
S3	2016	2016	2016	2	0	2	Export	764	Thailand	THA	646	Rwanda	RWA								09	MISC.EDIBLE PRODUCTS ETC	1	No Quantity							4032			0
S3	2016	2016	2016	2	0	2	Export	764	Thailand	THA	670	Saint Vincent and the Grenadines	VCT								09	MISC.EDIBLE PRODUCTS ETC	1	No Quantity							1673			0
S3	2016	2016	2016	2	0	2	Export	764	Thailand	THA	682	Saudi Arabia	SAU								09	MISC.EDIBLE PRODUCTS ETC	1	No Quantity							14573677			0
S3	2016	2016	2016	2	0	2	Export	764	Thailand	THA	686	Senegal	SEN								09	MISC.EDIBLE PRODUCTS ETC	1	No Quantity							136213			0
S3	2016	2016	2016	2	0	2	Export	764	Thailand	THA	690	Seychelles	SYC								09	MISC.EDIBLE PRODUCTS ETC	1	No Quantity							186082			0
S3	2016	2016	2016	2	0	2	Export	764	Thailand	THA	699	India	IND								09	MISC.EDIBLE PRODUCTS ETC	1	No Quantity							15796483			0
S3	2016	2016	2016	2	0	2	Export	764	Thailand	THA	702	Singapore	SGP								09	MISC.EDIBLE PRODUCTS ETC	1	No Quantity							45266870			0
S3	2016	2016	2016	2	0	2	Export	764	Thailand	THA	703	Slovakia	SVK								09	MISC.EDIBLE PRODUCTS ETC	1	No Quantity							750			0
S3	2016	2016	2016	2	0	2	Export	764	Thailand	THA	704	Viet Nam	VNM								09	MISC.EDIBLE PRODUCTS ETC	1	No Quantity							112385819			0
S3	2016	2016	2016	2	0	2	Export	764	Thailand	THA	705	Slovenia	SVN								09	MISC.EDIBLE PRODUCTS ETC	1	No Quantity							33574			0
S3	2016	2016	2016	2	0	2	Export	764	Thailand	THA	710	South Africa	ZAF								09	MISC.EDIBLE PRODUCTS ETC	1	No Quantity							5013062			0
S3	2016	2016	2016	2	0	2	Export	764	Thailand	THA	724	Spain	ESP								09	MISC.EDIBLE PRODUCTS ETC	1	No Quantity							6652795			0
S3	2016	2016	2016	2	0	2	Export	764	Thailand	THA	729	Sudan	SDN								09	MISC.EDIBLE PRODUCTS ETC	1	No Quantity							5787			0
S3	2016	2016	2016	2	0	2	Export	764	Thailand	THA	740	Suriname	SUR								09	MISC.EDIBLE PRODUCTS ETC	1	No Quantity							756492			0
S3	2016	2016	2016	2	0	2	Export	764	Thailand	THA	748	Swaziland	SWZ								09	MISC.EDIBLE PRODUCTS ETC	1	No Quantity							151845			0
S3	2016	2016	2016	2	0	2	Export	764	Thailand	THA	752	Sweden	SWE								09	MISC.EDIBLE PRODUCTS ETC	1	No Quantity							28278562			0
S3	2016	2016	2016	2	0	2	Export	764	Thailand	THA	757	Switzerland	CHE								09	MISC.EDIBLE PRODUCTS ETC	1	No Quantity							7761005			0
S3	2016	2016	2016	2	0	2	Export	764	Thailand	THA	760	Syria	SYR								09	MISC.EDIBLE PRODUCTS ETC	1	No Quantity							394514			0
S3	2016	2016	2016	2	0	2	Export	764	Thailand	THA	762	Tajikistan	TJK								09	MISC.EDIBLE PRODUCTS ETC	1	No Quantity							64173			0
S3	2016	2016	2016	2	0	2	Export	764	Thailand	THA	768	Togo	TGO								09	MISC.EDIBLE PRODUCTS ETC	1	No Quantity							6560			0
S3	2016	2016	2016	2	0	2	Export	764	Thailand	THA	776	Tonga	TON								09	MISC.EDIBLE PRODUCTS ETC	1	No Quantity							67911			0
S3	2016	2016	2016	2	0	2	Export	764	Thailand	THA	780	Trinidad and Tobago	TTO								09	MISC.EDIBLE PRODUCTS ETC	1	No Quantity							924322			0
S3	2016	2016	2016	2	0	2	Export	764	Thailand	THA	784	United Arab Emirates	ARE								09	MISC.EDIBLE PRODUCTS ETC	1	No Quantity							15396543			0
S3	2016	2016	2016	2	0	2	Export	764	Thailand	THA	788	Tunisia	TUN								09	MISC.EDIBLE PRODUCTS ETC	1	No Quantity							51167			0
S3	2016	2016	2016	2	0	2	Export	764	Thailand	THA	792	Turkey	TUR								09	MISC.EDIBLE PRODUCTS ETC	1	No Quantity							16249952			0
S3	2016	2016	2016	2	0	2	Export	764	Thailand	THA	798	Tuvalu	TUV								09	MISC.EDIBLE PRODUCTS ETC	1	No Quantity							10721			0
S3	2016	2016	2016	2	0	2	Export	764	Thailand	THA	800	Uganda	UGA								09	MISC.EDIBLE PRODUCTS ETC	1	No Quantity							192058			0
S3	2016	2016	2016	2	0	2	Export	764	Thailand	THA	804	Ukraine	UKR								09	MISC.EDIBLE PRODUCTS ETC	1	No Quantity							551035			0
S3	2016	2016	2016	2	0	2	Export	764	Thailand	THA	807	North Macedonia	MKD								09	MISC.EDIBLE PRODUCTS ETC	1	No Quantity							16245			0
S3	2016	2016	2016	2	0	2	Export	764	Thailand	THA	818	Egypt	EGY								09	MISC.EDIBLE PRODUCTS ETC	1	No Quantity							15601257			0
S3	2016	2016	2016	2	0	2	Export	764	Thailand	THA	826	United Kingdom	GBR								09	MISC.EDIBLE PRODUCTS ETC	1	No Quantity							74453397			0
S3	2016	2016	2016	2	0	2	Export	764	Thailand	THA	834	United Rep. of Tanzania	TZA								09	MISC.EDIBLE PRODUCTS ETC	1	No Quantity							183780			0
S3	2016	2016	2016	2	0	2	Export	764	Thailand	THA	842	USA	USA								09	MISC.EDIBLE PRODUCTS ETC	1	No Quantity							303991908			0
S3	2016	2016	2016	2	0	2	Export	764	Thailand	THA	858	Uruguay	URY								09	MISC.EDIBLE PRODUCTS ETC	1	No Quantity							67151			0
S3	2016	2016	2016	2	0	2	Export	764	Thailand	THA	860	Uzbekistan	UZB								09	MISC.EDIBLE PRODUCTS ETC	1	No Quantity							84764			0
S3	2016	2016	2016	2	0	2	Export	764	Thailand	THA	862	Venezuela	VEN								09	MISC.EDIBLE PRODUCTS ETC	1	No Quantity							15			0
S3	2016	2016	2016	2	0	2	Export	764	Thailand	THA	876	Wallis and Futuna Isds	WLF								09	MISC.EDIBLE PRODUCTS ETC	1	No Quantity							10537			0
S3	2016	2016	2016	2	0	2	Export	764	Thailand	THA	882	Samoa	WSM								09	MISC.EDIBLE PRODUCTS ETC	1	No Quantity							274987			0
S3	2016	2016	2016	2	0	2	Export	764	Thailand	THA	887	Yemen	YEM								09	MISC.EDIBLE PRODUCTS ETC	1	No Quantity							635852			0
S3	2016	2016	2016	2	0	2	Export	764	Thailand	THA	899	Areas, nes									09	MISC.EDIBLE PRODUCTS ETC	1	No Quantity							29330			0
S3	2016	2016	2016	2	0	2	Export	768	Togo	TGO	0	World	WLD								09	MISC.EDIBLE PRODUCTS ETC	1	No Quantity							1860888			0
S3	2016	2016	2016	2	0	2	Export	768	Togo	TGO	120	Cameroon	CMR								09	MISC.EDIBLE PRODUCTS ETC	1	No Quantity							59731			0
S3	2016	2016	2016	2	0	2	Export	768	Togo	TGO	204	Benin	BEN								09	MISC.EDIBLE PRODUCTS ETC	1	No Quantity							280818			0
S3	2016	2016	2016	2	0	2	Export	768	Togo	TGO	251	France	FRA								09	MISC.EDIBLE PRODUCTS ETC	1	No Quantity							28409			0
S3	2016	2016	2016	2	0	2	Export	768	Togo	TGO	266	Gabon	GAB								09	MISC.EDIBLE PRODUCTS ETC	1	No Quantity							103037			0
S3	2016	2016	2016	2	0	2	Export	768	Togo	TGO	270	Gambia	GMB								09	MISC.EDIBLE PRODUCTS ETC	1	No Quantity							3603			0
S3	2016	2016	2016	2	0	2	Export	768	Togo	TGO	384	Côte d'Ivoire	CIV								09	MISC.EDIBLE PRODUCTS ETC	1	No Quantity							477772			0
S3	2016	2016	2016	2	0	2	Export	768	Togo	TGO	430	Liberia	LBR								09	MISC.EDIBLE PRODUCTS ETC	1	No Quantity							29097			0
S3	2016	2016	2016	2	0	2	Export	768	Togo	TGO	466	Mali	MLI								09	MISC.EDIBLE PRODUCTS ETC	1	No Quantity							261007			0
S3	2016	2016	2016	2	0	2	Export	768	Togo	TGO	562	Niger	NER								09	MISC.EDIBLE PRODUCTS ETC	1	No Quantity							54811			0
S3	2016	2016	2016	2	0	2	Export	768	Togo	TGO	804	Ukraine	UKR								09	MISC.EDIBLE PRODUCTS ETC	1	No Quantity							142865			0
S3	2016	2016	2016	2	0	2	Export	768	Togo	TGO	842	USA	USA								09	MISC.EDIBLE PRODUCTS ETC	1	No Quantity							233207			0
S3	2016	2016	2016	2	0	2	Export	768	Togo	TGO	854	Burkina Faso	BFA								09	MISC.EDIBLE PRODUCTS ETC	1	No Quantity							186531			0
S3	2016	2016	2016	2	0	2	Export	764	Thailand	THA	0	World	WLD								11	BEVERAGES	1	No Quantity							1499020472			0
S3	2016	2016	2016	2	0	2	Export	764	Thailand	THA	8	Albania	ALB								11	BEVERAGES	1	No Quantity							104689			0
S3	2016	2016	2016	2	0	2	Export	764	Thailand	THA	24	Angola	AGO								11	BEVERAGES	1	No Quantity							154148			0
S3	2016	2016	2016	2	0	2	Export	764	Thailand	THA	31	Azerbaijan	AZE								11	BEVERAGES	1	No Quantity							52455			0
S3	2016	2016	2016	2	0	2	Export	764	Thailand	THA	32	Argentina	ARG								11	BEVERAGES	1	No Quantity							16583			0
S3	2016	2016	2016	2	0	2	Export	764	Thailand	THA	36	Australia	AUS								11	BEVERAGES	1	No Quantity							3705787			0
S3	2016	2016	2016	2	0	2	Export	764	Thailand	THA	40	Austria	AUT								11	BEVERAGES	1	No Quantity							113365			0
S3	2016	2016	2016	2	0	2	Export	764	Thailand	THA	48	Bahrain	BHR								11	BEVERAGES	1	No Quantity							367837			0
S3	2016	2016	2016	2	0	2	Export	764	Thailand	THA	50	Bangladesh	BGD								11	BEVERAGES	1	No Quantity							120247			0
S3	2016	2016	2016	2	0	2	Export	764	Thailand	THA	56	Belgium	BEL								11	BEVERAGES	1	No Quantity							600115			0
S3	2016	2016	2016	2	0	2	Export	764	Thailand	THA	64	Bhutan	BTN								11	BEVERAGES	1	No Quantity							147760			0
S3	2016	2016	2016	2	0	2	Export	764	Thailand	THA	76	Brazil	BRA								11	BEVERAGES	1	No Quantity							192933			0
S3	2016	2016	2016	2	0	2	Export	764	Thailand	THA	84	Belize	BLZ								11	BEVERAGES	1	No Quantity							2			0
S3	2016	2016	2016	2	0	2	Export	764	Thailand	THA	96	Brunei Darussalam	BRN								11	BEVERAGES	1	No Quantity							825041			0
S3	2016	2016	2016	2	0	2	Export	764	Thailand	THA	100	Bulgaria	BGR								11	BEVERAGES	1	No Quantity							198072			0
S3	2016	2016	2016	2	0	2	Export	764	Thailand	THA	104	Myanmar	MMR								11	BEVERAGES	1	No Quantity							358348688			0
S3	2016	2016	2016	2	0	2	Export	764	Thailand	THA	116	Cambodia	KHM								11	BEVERAGES	1	No Quantity							308178762			0
S3	2016	2016	2016	2	0	2	Export	764	Thailand	THA	120	Cameroon	CMR								11	BEVERAGES	1	No Quantity							24151			0
S3	2016	2016	2016	2	0	2	Export	764	Thailand	THA	124	Canada	CAN								11	BEVERAGES	1	No Quantity							977606			0
S3	2016	2016	2016	2	0	2	Export	764	Thailand	THA	144	Sri Lanka	LKA								11	BEVERAGES	1	No Quantity							126593			0
S3	2016	2016	2016	2	0	2	Export	764	Thailand	THA	152	Chile	CHL								11	BEVERAGES	1	No Quantity							349668			0
S3	2016	2016	2016	2	0	2	Export	764	Thailand	THA	156	China	CHN								11	BEVERAGES	1	No Quantity							22890260			0
S3	2016	2016	2016	2	0	2	Export	764	Thailand	THA	170	Colombia	COL								11	BEVERAGES	1	No Quantity							154715			0
S3	2016	2016	2016	2	0	2	Export	764	Thailand	THA	174	Comoros	COM								11	BEVERAGES	1	No Quantity							2408			0
S3	2016	2016	2016	2	0	2	Export	764	Thailand	THA	178	Congo	COG								11	BEVERAGES	1	No Quantity							71871			0
S3	2016	2016	2016	2	0	2	Export	764	Thailand	THA	180	Dem. Rep. of the Congo	COD								11	BEVERAGES	1	No Quantity							78955			0
S3	2016	2016	2016	2	0	2	Export	764	Thailand	THA	184	Cook Isds	COK								11	BEVERAGES	1	No Quantity							2335			0
S3	2016	2016	2016	2	0	2	Export	764	Thailand	THA	196	Cyprus	CYP								11	BEVERAGES	1	No Quantity							1033656			0
S3	2016	2016	2016	2	0	2	Export	764	Thailand	THA	203	Czechia	CZE								11	BEVERAGES	1	No Quantity							44504			0
S3	2016	2016	2016	2	0	2	Export	764	Thailand	THA	208	Denmark	DNK								11	BEVERAGES	1	No Quantity							280931			0
S3	2016	2016	2016	2	0	2	Export	764	Thailand	THA	226	Equatorial Guinea	GNQ								11	BEVERAGES	1	No Quantity							548788			0
S3	2016	2016	2016	2	0	2	Export	764	Thailand	THA	233	Estonia	EST								11	BEVERAGES	1	No Quantity							11460			0
S3	2016	2016	2016	2	0	2	Export	764	Thailand	THA	246	Finland	FIN								11	BEVERAGES	1	No Quantity							94573			0
S3	2016	2016	2016	2	0	2	Export	764	Thailand	THA	251	France	FRA								11	BEVERAGES	1	No Quantity							2883319			0
S3	2016	2016	2016	2	0	2	Export	764	Thailand	THA	258	French Polynesia	PYF								11	BEVERAGES	1	No Quantity							56939			0
S3	2016	2016	2016	2	0	2	Export	764	Thailand	THA	262	Djibouti	DJI								11	BEVERAGES	1	No Quantity							40536			0
S3	2016	2016	2016	2	0	2	Export	764	Thailand	THA	266	Gabon	GAB								11	BEVERAGES	1	No Quantity							90049			0
S3	2016	2016	2016	2	0	2	Export	764	Thailand	THA	268	Georgia	GEO								11	BEVERAGES	1	No Quantity							51771			0
S3	2016	2016	2016	2	0	2	Export	764	Thailand	THA	276	Germany	DEU								11	BEVERAGES	1	No Quantity							148503			0
S3	2016	2016	2016	2	0	2	Export	764	Thailand	THA	288	Ghana	GHA								11	BEVERAGES	1	No Quantity							10387483			0
S3	2016	2016	2016	2	0	2	Export	764	Thailand	THA	296	Kiribati	KIR								11	BEVERAGES	1	No Quantity							114			0
S3	2016	2016	2016	2	0	2	Export	764	Thailand	THA	300	Greece	GRC								11	BEVERAGES	1	No Quantity							33085			0
S3	2016	2016	2016	2	0	2	Export	764	Thailand	THA	316	Guam	GUM								11	BEVERAGES	1	No Quantity							171272			0
S3	2016	2016	2016	2	0	2	Export	764	Thailand	THA	324	Guinea	GIN								11	BEVERAGES	1	No Quantity							5407691			0
S3	2016	2016	2016	2	0	2	Export	764	Thailand	THA	328	Guyana	GUY								11	BEVERAGES	1	No Quantity							342419			0
S3	2016	2016	2016	2	0	2	Export	764	Thailand	THA	344	China, Hong Kong SAR	HKG								11	BEVERAGES	1	No Quantity							10341166			0
S3	2016	2016	2016	2	0	2	Export	764	Thailand	THA	348	Hungary	HUN								11	BEVERAGES	1	No Quantity							4			0
S3	2016	2016	2016	2	0	2	Export	764	Thailand	THA	352	Iceland	ISL								11	BEVERAGES	1	No Quantity							21451			0
S3	2016	2016	2016	2	0	2	Export	764	Thailand	THA	360	Indonesia	IDN								11	BEVERAGES	1	No Quantity							43136323			0
S3	2016	2016	2016	2	0	2	Export	764	Thailand	THA	364	Iran	IRN								11	BEVERAGES	1	No Quantity							13692243			0
S3	2016	2016	2016	2	0	2	Export	764	Thailand	THA	368	Iraq	IRQ								11	BEVERAGES	1	No Quantity							1596032			0
S3	2016	2016	2016	2	0	2	Export	764	Thailand	THA	372	Ireland	IRL								11	BEVERAGES	1	No Quantity							189803			0
S3	2016	2016	2016	2	0	2	Export	764	Thailand	THA	376	Israel	ISR								11	BEVERAGES	1	No Quantity							7235282			0
S3	2016	2016	2016	2	0	2	Export	764	Thailand	THA	381	Italy	ITA								11	BEVERAGES	1	No Quantity							317983			0
S3	2016	2016	2016	2	0	2	Export	764	Thailand	THA	384	Côte d'Ivoire	CIV								11	BEVERAGES	1	No Quantity							118371			0
S3	2016	2016	2016	2	0	2	Export	764	Thailand	THA	388	Jamaica	JAM								11	BEVERAGES	1	No Quantity							372380			0
S3	2016	2016	2016	2	0	2	Export	764	Thailand	THA	392	Japan	JPN								11	BEVERAGES	1	No Quantity							16324285			0
S3	2016	2016	2016	2	0	2	Export	764	Thailand	THA	398	Kazakhstan	KAZ								11	BEVERAGES	1	No Quantity							87052			0
S3	2016	2016	2016	2	0	2	Export	764	Thailand	THA	400	Jordan	JOR								11	BEVERAGES	1	No Quantity							363840			0
S3	2016	2016	2016	2	0	2	Export	764	Thailand	THA	404	Kenya	KEN								11	BEVERAGES	1	No Quantity							135532			0
S3	2016	2016	2016	2	0	2	Export	764	Thailand	THA	408	Dem. People's Rep. of Korea	PRK								11	BEVERAGES	1	No Quantity							119292			0
S3	2016	2016	2016	2	0	2	Export	764	Thailand	THA	410	Rep. of Korea	KOR								11	BEVERAGES	1	No Quantity							2979208			0
S3	2016	2016	2016	2	0	2	Export	764	Thailand	THA	414	Kuwait	KWT								11	BEVERAGES	1	No Quantity							601622			0
S3	2016	2016	2016	2	0	2	Export	764	Thailand	THA	417	Kyrgyzstan	KGZ								11	BEVERAGES	1	No Quantity							227			0
S3	2016	2016	2016	2	0	2	Export	764	Thailand	THA	418	Lao People's Dem. Rep.	LAO								11	BEVERAGES	1	No Quantity							80507224			0
S3	2016	2016	2016	2	0	2	Export	764	Thailand	THA	422	Lebanon	LBN								11	BEVERAGES	1	No Quantity							8054			0
S3	2016	2016	2016	2	0	2	Export	764	Thailand	THA	428	Latvia	LVA								11	BEVERAGES	1	No Quantity							160138			0
S3	2016	2016	2016	2	0	2	Export	764	Thailand	THA	430	Liberia	LBR								11	BEVERAGES	1	No Quantity							35735			0
S3	2016	2016	2016	2	0	2	Export	764	Thailand	THA	434	Libya	LBY								11	BEVERAGES	1	No Quantity							101750			0
S3	2016	2016	2016	2	0	2	Export	764	Thailand	THA	446	China, Macao SAR	MAC								11	BEVERAGES	1	No Quantity							1786			0
S3	2016	2016	2016	2	0	2	Export	764	Thailand	THA	450	Madagascar	MDG								11	BEVERAGES	1	No Quantity							91181			0
S3	2016	2016	2016	2	0	2	Export	764	Thailand	THA	458	Malaysia	MYS								11	BEVERAGES	1	No Quantity							42826085			0
S3	2016	2016	2016	2	0	2	Export	764	Thailand	THA	462	Maldives	MDV								11	BEVERAGES	1	No Quantity							487626			0
S3	2016	2016	2016	2	0	2	Export	764	Thailand	THA	466	Mali	MLI								11	BEVERAGES	1	No Quantity							489423			0
S3	2016	2016	2016	2	0	2	Export	764	Thailand	THA	470	Malta	MLT								11	BEVERAGES	1	No Quantity							32847			0
S3	2016	2016	2016	2	0	2	Export	764	Thailand	THA	478	Mauritania	MRT								11	BEVERAGES	1	No Quantity							81165			0
S3	2016	2016	2016	2	0	2	Export	764	Thailand	THA	480	Mauritius	MUS								11	BEVERAGES	1	No Quantity							283893			0
S3	2016	2016	2016	2	0	2	Export	764	Thailand	THA	484	Mexico	MEX								11	BEVERAGES	1	No Quantity							79141			0
S3	2016	2016	2016	2	0	2	Export	764	Thailand	THA	490	Other Asia, nes									11	BEVERAGES	1	No Quantity							14305765			0
S3	2016	2016	2016	2	0	2	Export	764	Thailand	THA	496	Mongolia	MNG								11	BEVERAGES	1	No Quantity							97074			0
S3	2016	2016	2016	2	0	2	Export	764	Thailand	THA	512	Oman	OMN								11	BEVERAGES	1	No Quantity							665440			0
S3	2016	2016	2016	2	0	2	Export	764	Thailand	THA	524	Nepal	NPL								11	BEVERAGES	1	No Quantity							9741833			0
S3	2016	2016	2016	2	0	2	Export	764	Thailand	THA	528	Netherlands	NLD								11	BEVERAGES	1	No Quantity							2826008			0
S3	2016	2016	2016	2	0	2	Export	764	Thailand	THA	531	Curaçao	CUW								11	BEVERAGES	1	No Quantity							21675			0
S3	2016	2016	2016	2	0	2	Export	764	Thailand	THA	534	Saint Maarten	SXM								11	BEVERAGES	1	No Quantity							20410			0
S3	2016	2016	2016	2	0	2	Export	764	Thailand	THA	540	New Caledonia	NCL								11	BEVERAGES	1	No Quantity							60495			0
S3	2016	2016	2016	2	0	2	Export	764	Thailand	THA	548	Vanuatu	VUT								11	BEVERAGES	1	No Quantity							12840			0
S3	2016	2016	2016	2	0	2	Export	764	Thailand	THA	554	New Zealand	NZL								11	BEVERAGES	1	No Quantity							603749			0
S3	2016	2016	2016	2	0	2	Export	764	Thailand	THA	562	Niger	NER								11	BEVERAGES	1	No Quantity							3103			0
S3	2016	2016	2016	2	0	2	Export	764	Thailand	THA	566	Nigeria	NGA								11	BEVERAGES	1	No Quantity							4913350			0
S3	2016	2016	2016	2	0	2	Export	764	Thailand	THA	579	Norway	NOR								11	BEVERAGES	1	No Quantity							268760			0
S3	2016	2016	2016	2	0	2	Export	764	Thailand	THA	580	N. Mariana Isds	MNP								11	BEVERAGES	1	No Quantity							16356			0
S3	2016	2016	2016	2	0	2	Export	764	Thailand	THA	583	FS Micronesia	FSM								11	BEVERAGES	1	No Quantity							165			0
S3	2016	2016	2016	2	0	2	Export	764	Thailand	THA	584	Marshall Isds	MHL								11	BEVERAGES	1	No Quantity							857			0
S3	2016	2016	2016	2	0	2	Export	764	Thailand	THA	585	Palau	PLW								11	BEVERAGES	1	No Quantity							28166			0
S3	2016	2016	2016	2	0	2	Export	764	Thailand	THA	586	Pakistan	PAK								11	BEVERAGES	1	No Quantity							652975			0
S3	2016	2016	2016	2	0	2	Export	764	Thailand	THA	591	Panama	PAN								11	BEVERAGES	1	No Quantity							120409			0
S3	2016	2016	2016	2	0	2	Export	764	Thailand	THA	598	Papua New Guinea	PNG								11	BEVERAGES	1	No Quantity							46053			0
S3	2016	2016	2016	2	0	2	Export	764	Thailand	THA	604	Peru	PER								11	BEVERAGES	1	No Quantity							133641			0
S3	2016	2016	2016	2	0	2	Export	764	Thailand	THA	608	Philippines	PHL								11	BEVERAGES	1	No Quantity							40070017			0
S3	2016	2016	2016	2	0	2	Export	764	Thailand	THA	616	Poland	POL								11	BEVERAGES	1	No Quantity							145553			0
S3	2016	2016	2016	2	0	2	Export	764	Thailand	THA	620	Portugal	PRT								11	BEVERAGES	1	No Quantity							52723			0
S3	2016	2016	2016	2	0	2	Export	764	Thailand	THA	634	Qatar	QAT								11	BEVERAGES	1	No Quantity							1273002			0
S3	2016	2016	2016	2	0	2	Export	764	Thailand	THA	642	Romania	ROU								11	BEVERAGES	1	No Quantity							4876			0
S3	2016	2016	2016	2	0	2	Export	764	Thailand	THA	643	Russian Federation	RUS								11	BEVERAGES	1	No Quantity							392079			0
S3	2016	2016	2016	2	0	2	Export	764	Thailand	THA	659	Saint Kitts and Nevis	KNA								11	BEVERAGES	1	No Quantity							1646			0
S3	2016	2016	2016	2	0	2	Export	764	Thailand	THA	682	Saudi Arabia	SAU								11	BEVERAGES	1	No Quantity							3027492			0
S3	2016	2016	2016	2	0	2	Export	764	Thailand	THA	686	Senegal	SEN								11	BEVERAGES	1	No Quantity							297604			0
S3	2016	2016	2016	2	0	2	Export	764	Thailand	THA	694	Sierra Leone	SLE								11	BEVERAGES	1	No Quantity							67212			0
S3	2016	2016	2016	2	0	2	Export	764	Thailand	THA	699	India	IND								11	BEVERAGES	1	No Quantity							1689418			0
S3	2016	2016	2016	2	0	2	Export	764	Thailand	THA	702	Singapore	SGP								11	BEVERAGES	1	No Quantity							28166334			0
S3	2016	2016	2016	2	0	2	Export	764	Thailand	THA	703	Slovakia	SVK								11	BEVERAGES	1	No Quantity							38360			0
S3	2016	2016	2016	2	0	2	Export	764	Thailand	THA	704	Viet Nam	VNM								11	BEVERAGES	1	No Quantity							386788995			0
S3	2016	2016	2016	2	0	2	Export	764	Thailand	THA	705	Slovenia	SVN								11	BEVERAGES	1	No Quantity							313205			0
S3	2016	2016	2016	2	0	2	Export	764	Thailand	THA	706	Somalia	SOM								11	BEVERAGES	1	No Quantity							532455			0
S3	2016	2016	2016	2	0	2	Export	764	Thailand	THA	710	South Africa	ZAF								11	BEVERAGES	1	No Quantity							245987			0
S3	2016	2016	2016	2	0	2	Export	764	Thailand	THA	724	Spain	ESP								11	BEVERAGES	1	No Quantity							813803			0
S3	2016	2016	2016	2	0	2	Export	764	Thailand	THA	740	Suriname	SUR								11	BEVERAGES	1	No Quantity							269189			0
S3	2016	2016	2016	2	0	2	Export	764	Thailand	THA	752	Sweden	SWE								11	BEVERAGES	1	No Quantity							1180460			0
S3	2016	2016	2016	2	0	2	Export	764	Thailand	THA	757	Switzerland	CHE								11	BEVERAGES	1	No Quantity							1471418			0
S3	2016	2016	2016	2	0	2	Export	764	Thailand	THA	768	Togo	TGO								11	BEVERAGES	1	No Quantity							96450			0
S3	2016	2016	2016	2	0	2	Export	764	Thailand	THA	776	Tonga	TON								11	BEVERAGES	1	No Quantity							22058			0
S3	2016	2016	2016	2	0	2	Export	764	Thailand	THA	780	Trinidad and Tobago	TTO								11	BEVERAGES	1	No Quantity							10988			0
S3	2016	2016	2016	2	0	2	Export	764	Thailand	THA	784	United Arab Emirates	ARE								11	BEVERAGES	1	No Quantity							18057856			0
S3	2016	2016	2016	2	0	2	Export	764	Thailand	THA	788	Tunisia	TUN								11	BEVERAGES	1	No Quantity							32453			0
S3	2016	2016	2016	2	0	2	Export	764	Thailand	THA	792	Turkey	TUR								11	BEVERAGES	1	No Quantity							162080			0
S3	2016	2016	2016	2	0	2	Export	764	Thailand	THA	800	Uganda	UGA								11	BEVERAGES	1	No Quantity							253595			0
S3	2016	2016	2016	2	0	2	Export	764	Thailand	THA	804	Ukraine	UKR								11	BEVERAGES	1	No Quantity							30			0
S3	2016	2016	2016	2	0	2	Export	764	Thailand	THA	818	Egypt	EGY								11	BEVERAGES	1	No Quantity							162827			0
S3	2016	2016	2016	2	0	2	Export	764	Thailand	THA	826	United Kingdom	GBR								11	BEVERAGES	1	No Quantity							7706702			0
S3	2016	2016	2016	2	0	2	Export	764	Thailand	THA	842	USA	USA								11	BEVERAGES	1	No Quantity							20302647			0
S3	2016	2016	2016	2	0	2	Export	764	Thailand	THA	854	Burkina Faso	BFA								11	BEVERAGES	1	No Quantity							30566			0
S3	2016	2016	2016	2	0	2	Export	764	Thailand	THA	858	Uruguay	URY								11	BEVERAGES	1	No Quantity							38285			0
S3	2016	2016	2016	2	0	2	Export	764	Thailand	THA	882	Samoa	WSM								11	BEVERAGES	1	No Quantity							7045			0
S3	2016	2016	2016	2	0	2	Export	764	Thailand	THA	887	Yemen	YEM								11	BEVERAGES	1	No Quantity							8475525			0
S3	2016	2016	2016	2	0	2	Export	764	Thailand	THA	894	Zambia	ZMB								11	BEVERAGES	1	No Quantity							17508			0
S3	2016	2016	2016	2	0	2	Export	764	Thailand	THA	899	Areas, nes									11	BEVERAGES	1	No Quantity							12621			0
S3	2016	2016	2016	2	0	2	Export	768	Togo	TGO	0	World	WLD								11	BEVERAGES	1	No Quantity							51548549			0
S3	2016	2016	2016	2	0	2	Export	768	Togo	TGO	56	Belgium	BEL								11	BEVERAGES	1	No Quantity							627008			0
S3	2016	2016	2016	2	0	2	Export	768	Togo	TGO	204	Benin	BEN								11	BEVERAGES	1	No Quantity							28172890			0
S3	2016	2016	2016	2	0	2	Export	768	Togo	TGO	251	France	FRA								11	BEVERAGES	1	No Quantity							449294			0
S3	2016	2016	2016	2	0	2	Export	768	Togo	TGO	288	Ghana	GHA								11	BEVERAGES	1	No Quantity							767621			0
S3	2016	2016	2016	2	0	2	Export	768	Togo	TGO	324	Guinea	GIN								11	BEVERAGES	1	No Quantity							667796			0
S3	2016	2016	2016	2	0	2	Export	768	Togo	TGO	384	Côte d'Ivoire	CIV								11	BEVERAGES	1	No Quantity							13392478			0
S3	2016	2016	2016	2	0	2	Export	768	Togo	TGO	392	Japan	JPN								11	BEVERAGES	1	No Quantity							1570			0
S3	2016	2016	2016	2	0	2	Export	768	Togo	TGO	422	Lebanon	LBN								11	BEVERAGES	1	No Quantity							164598			0
S3	2016	2016	2016	2	0	2	Export	768	Togo	TGO	430	Liberia	LBR								11	BEVERAGES	1	No Quantity							31060			0
S3	2016	2016	2016	2	0	2	Export	768	Togo	TGO	466	Mali	MLI								11	BEVERAGES	1	No Quantity							4802275			0
S3	2016	2016	2016	2	0	2	Export	768	Togo	TGO	504	Morocco	MAR								11	BEVERAGES	1	No Quantity							373760			0
S3	2016	2016	2016	2	0	2	Export	768	Togo	TGO	562	Niger	NER								11	BEVERAGES	1	No Quantity							1266072			0
S3	2016	2016	2016	2	0	2	Export	768	Togo	TGO	566	Nigeria	NGA								11	BEVERAGES	1	No Quantity							35877			0
S3	2016	2016	2016	2	0	2	Export	768	Togo	TGO	620	Portugal	PRT								11	BEVERAGES	1	No Quantity							9592			0
S3	2016	2016	2016	2	0	2	Export	768	Togo	TGO	710	South Africa	ZAF								11	BEVERAGES	1	No Quantity							13165			0
S3	2016	2016	2016	2	0	2	Export	768	Togo	TGO	842	USA	USA								11	BEVERAGES	1	No Quantity							6496			0
S3	2016	2016	2016	2	0	2	Export	768	Togo	TGO	854	Burkina Faso	BFA								11	BEVERAGES	1	No Quantity							766999			0
S3	2016	2016	2016	2	0	2	Export	764	Thailand	THA	0	World	WLD								12	TOBACCO,TOBACCO MANUFACT	1	No Quantity							109102217			0
S3	2016	2016	2016	2	0	2	Export	764	Thailand	THA	12	Algeria	DZA								12	TOBACCO,TOBACCO MANUFACT	1	No Quantity							678585			0
S3	2016	2016	2016	2	0	2	Export	764	Thailand	THA	48	Bahrain	BHR								12	TOBACCO,TOBACCO MANUFACT	1	No Quantity							694			0
S3	2016	2016	2016	2	0	2	Export	764	Thailand	THA	56	Belgium	BEL								12	TOBACCO,TOBACCO MANUFACT	1	No Quantity							10943925			0
S3	2016	2016	2016	2	0	2	Export	764	Thailand	THA	76	Brazil	BRA								12	TOBACCO,TOBACCO MANUFACT	1	No Quantity							181708			0
S3	2016	2016	2016	2	0	2	Export	764	Thailand	THA	104	Myanmar	MMR								12	TOBACCO,TOBACCO MANUFACT	1	No Quantity							3279791			0
S3	2016	2016	2016	2	0	2	Export	764	Thailand	THA	112	Belarus	BLR								12	TOBACCO,TOBACCO MANUFACT	1	No Quantity							599462			0
S3	2016	2016	2016	2	0	2	Export	764	Thailand	THA	116	Cambodia	KHM								12	TOBACCO,TOBACCO MANUFACT	1	No Quantity							365342			0
S3	2016	2016	2016	2	0	2	Export	764	Thailand	THA	156	China	CHN								12	TOBACCO,TOBACCO MANUFACT	1	No Quantity							1			0
S3	2016	2016	2016	2	0	2	Export	764	Thailand	THA	208	Denmark	DNK								12	TOBACCO,TOBACCO MANUFACT	1	No Quantity							162884			0
S3	2016	2016	2016	2	0	2	Export	764	Thailand	THA	251	France	FRA								12	TOBACCO,TOBACCO MANUFACT	1	No Quantity							23325			0
S3	2016	2016	2016	2	0	2	Export	764	Thailand	THA	276	Germany	DEU								12	TOBACCO,TOBACCO MANUFACT	1	No Quantity							633972			0
S3	2016	2016	2016	2	0	2	Export	764	Thailand	THA	300	Greece	GRC								12	TOBACCO,TOBACCO MANUFACT	1	No Quantity							108270			0
S3	2016	2016	2016	2	0	2	Export	764	Thailand	THA	344	China, Hong Kong SAR	HKG								12	TOBACCO,TOBACCO MANUFACT	1	No Quantity							321082			0
S3	2016	2016	2016	2	0	2	Export	764	Thailand	THA	360	Indonesia	IDN								12	TOBACCO,TOBACCO MANUFACT	1	No Quantity							4880893			0
S3	2016	2016	2016	2	0	2	Export	764	Thailand	THA	364	Iran	IRN								12	TOBACCO,TOBACCO MANUFACT	1	No Quantity							535471			0
S3	2016	2016	2016	2	0	2	Export	764	Thailand	THA	376	Israel	ISR								12	TOBACCO,TOBACCO MANUFACT	1	No Quantity							55681			0
S3	2016	2016	2016	2	0	2	Export	764	Thailand	THA	381	Italy	ITA								12	TOBACCO,TOBACCO MANUFACT	1	No Quantity							33			0
S3	2016	2016	2016	2	0	2	Export	764	Thailand	THA	392	Japan	JPN								12	TOBACCO,TOBACCO MANUFACT	1	No Quantity							679182			0
S3	2016	2016	2016	2	0	2	Export	764	Thailand	THA	400	Jordan	JOR								12	TOBACCO,TOBACCO MANUFACT	1	No Quantity							3			0
S3	2016	2016	2016	2	0	2	Export	764	Thailand	THA	410	Rep. of Korea	KOR								12	TOBACCO,TOBACCO MANUFACT	1	No Quantity							6016158			0
S3	2016	2016	2016	2	0	2	Export	764	Thailand	THA	418	Lao People's Dem. Rep.	LAO								12	TOBACCO,TOBACCO MANUFACT	1	No Quantity							10754097			0
S3	2016	2016	2016	2	0	2	Export	764	Thailand	THA	458	Malaysia	MYS								12	TOBACCO,TOBACCO MANUFACT	1	No Quantity							29199153			0
S3	2016	2016	2016	2	0	2	Export	764	Thailand	THA	490	Other Asia, nes									12	TOBACCO,TOBACCO MANUFACT	1	No Quantity							497476			0
S3	2016	2016	2016	2	0	2	Export	764	Thailand	THA	504	Morocco	MAR								12	TOBACCO,TOBACCO MANUFACT	1	No Quantity							505499			0
S3	2016	2016	2016	2	0	2	Export	764	Thailand	THA	528	Netherlands	NLD								12	TOBACCO,TOBACCO MANUFACT	1	No Quantity							1314785			0
S3	2016	2016	2016	2	0	2	Export	764	Thailand	THA	600	Paraguay	PRY								12	TOBACCO,TOBACCO MANUFACT	1	No Quantity							2			0
S3	2016	2016	2016	2	0	2	Export	764	Thailand	THA	608	Philippines	PHL								12	TOBACCO,TOBACCO MANUFACT	1	No Quantity							8807407			0
S3	2016	2016	2016	2	0	2	Export	764	Thailand	THA	616	Poland	POL								12	TOBACCO,TOBACCO MANUFACT	1	No Quantity							967782			0
S3	2016	2016	2016	2	0	2	Export	764	Thailand	THA	620	Portugal	PRT								12	TOBACCO,TOBACCO MANUFACT	1	No Quantity							107759			0
S3	2016	2016	2016	2	0	2	Export	764	Thailand	THA	643	Russian Federation	RUS								12	TOBACCO,TOBACCO MANUFACT	1	No Quantity							1159484			0
S3	2016	2016	2016	2	0	2	Export	764	Thailand	THA	699	India	IND								12	TOBACCO,TOBACCO MANUFACT	1	No Quantity							1070132			0
S3	2016	2016	2016	2	0	2	Export	764	Thailand	THA	702	Singapore	SGP								12	TOBACCO,TOBACCO MANUFACT	1	No Quantity							3347216			0
S3	2016	2016	2016	2	0	2	Export	764	Thailand	THA	704	Viet Nam	VNM								12	TOBACCO,TOBACCO MANUFACT	1	No Quantity							14980599			0
S3	2016	2016	2016	2	0	2	Export	764	Thailand	THA	716	Zimbabwe	ZWE								12	TOBACCO,TOBACCO MANUFACT	1	No Quantity							15			0
S3	2016	2016	2016	2	0	2	Export	764	Thailand	THA	724	Spain	ESP								12	TOBACCO,TOBACCO MANUFACT	1	No Quantity							76859			0
S3	2016	2016	2016	2	0	2	Export	764	Thailand	THA	752	Sweden	SWE								12	TOBACCO,TOBACCO MANUFACT	1	No Quantity							380			0
S3	2016	2016	2016	2	0	2	Export	764	Thailand	THA	757	Switzerland	CHE								12	TOBACCO,TOBACCO MANUFACT	1	No Quantity							41			0
S3	2016	2016	2016	2	0	2	Export	764	Thailand	THA	784	United Arab Emirates	ARE								12	TOBACCO,TOBACCO MANUFACT	1	No Quantity							453422			0
S3	2016	2016	2016	2	0	2	Export	764	Thailand	THA	792	Turkey	TUR								12	TOBACCO,TOBACCO MANUFACT	1	No Quantity							5			0
S3	2016	2016	2016	2	0	2	Export	764	Thailand	THA	804	Ukraine	UKR								12	TOBACCO,TOBACCO MANUFACT	1	No Quantity							303300			0
S3	2016	2016	2016	2	0	2	Export	764	Thailand	THA	818	Egypt	EGY								12	TOBACCO,TOBACCO MANUFACT	1	No Quantity							1812036			0
S3	2016	2016	2016	2	0	2	Export	764	Thailand	THA	826	United Kingdom	GBR								12	TOBACCO,TOBACCO MANUFACT	1	No Quantity							18			0
S3	2016	2016	2016	2	0	2	Export	764	Thailand	THA	842	USA	USA								12	TOBACCO,TOBACCO MANUFACT	1	No Quantity							4278292			0
S3	2016	2016	2016	2	0	2	Export	768	Togo	TGO	0	World	WLD								12	TOBACCO,TOBACCO MANUFACT	1	No Quantity							119818			0
S3	2016	2016	2016	2	0	2	Export	768	Togo	TGO	251	France	FRA								12	TOBACCO,TOBACCO MANUFACT	1	No Quantity							101474			0
S3	2016	2016	2016	2	0	2	Export	768	Togo	TGO	710	South Africa	ZAF								12	TOBACCO,TOBACCO MANUFACT	1	No Quantity							18344			0
S3	2016	2016	2016	2	0	2	Export	764	Thailand	THA	0	World	WLD								21	HIDES,SKINS,FURSKINS,RAW	1	No Quantity							21932989			0
S3	2016	2016	2016	2	0	2	Export	764	Thailand	THA	36	Australia	AUS								21	HIDES,SKINS,FURSKINS,RAW	1	No Quantity							830			0
S3	2016	2016	2016	2	0	2	Export	764	Thailand	THA	116	Cambodia	KHM								21	HIDES,SKINS,FURSKINS,RAW	1	No Quantity							197049			0
S3	2016	2016	2016	2	0	2	Export	764	Thailand	THA	124	Canada	CAN								21	HIDES,SKINS,FURSKINS,RAW	1	No Quantity							3928			0
S3	2016	2016	2016	2	0	2	Export	764	Thailand	THA	156	China	CHN								21	HIDES,SKINS,FURSKINS,RAW	1	No Quantity							4368			0
S3	2016	2016	2016	2	0	2	Export	764	Thailand	THA	170	Colombia	COL								21	HIDES,SKINS,FURSKINS,RAW	1	No Quantity							576979			0
S3	2016	2016	2016	2	0	2	Export	764	Thailand	THA	218	Ecuador	ECU								21	HIDES,SKINS,FURSKINS,RAW	1	No Quantity							232745			0
S3	2016	2016	2016	2	0	2	Export	764	Thailand	THA	251	France	FRA								21	HIDES,SKINS,FURSKINS,RAW	1	No Quantity							11529319			0
S3	2016	2016	2016	2	0	2	Export	764	Thailand	THA	276	Germany	DEU								21	HIDES,SKINS,FURSKINS,RAW	1	No Quantity							9			0
S3	2016	2016	2016	2	0	2	Export	764	Thailand	THA	344	China, Hong Kong SAR	HKG								21	HIDES,SKINS,FURSKINS,RAW	1	No Quantity							31897			0
S3	2016	2016	2016	2	0	2	Export	764	Thailand	THA	360	Indonesia	IDN								21	HIDES,SKINS,FURSKINS,RAW	1	No Quantity							20547			0
S3	2016	2016	2016	2	0	2	Export	764	Thailand	THA	381	Italy	ITA								21	HIDES,SKINS,FURSKINS,RAW	1	No Quantity							5047135			0
S3	2016	2016	2016	2	0	2	Export	764	Thailand	THA	392	Japan	JPN								21	HIDES,SKINS,FURSKINS,RAW	1	No Quantity							2578673			0
S3	2016	2016	2016	2	0	2	Export	764	Thailand	THA	418	Lao People's Dem. Rep.	LAO								21	HIDES,SKINS,FURSKINS,RAW	1	No Quantity							26234			0
S3	2016	2016	2016	2	0	2	Export	764	Thailand	THA	446	China, Macao SAR	MAC								21	HIDES,SKINS,FURSKINS,RAW	1	No Quantity							2			0
S3	2016	2016	2016	2	0	2	Export	764	Thailand	THA	490	Other Asia, nes									21	HIDES,SKINS,FURSKINS,RAW	1	No Quantity							3260			0
S3	2016	2016	2016	2	0	2	Export	764	Thailand	THA	616	Poland	POL								21	HIDES,SKINS,FURSKINS,RAW	1	No Quantity							193			0
S3	2016	2016	2016	2	0	2	Export	764	Thailand	THA	699	India	IND								21	HIDES,SKINS,FURSKINS,RAW	1	No Quantity							105166			0
S3	2016	2016	2016	2	0	2	Export	764	Thailand	THA	702	Singapore	SGP								21	HIDES,SKINS,FURSKINS,RAW	1	No Quantity							1037652			0
S3	2016	2016	2016	2	0	2	Export	764	Thailand	THA	704	Viet Nam	VNM								21	HIDES,SKINS,FURSKINS,RAW	1	No Quantity							19524			0
S3	2016	2016	2016	2	0	2	Export	764	Thailand	THA	710	South Africa	ZAF								21	HIDES,SKINS,FURSKINS,RAW	1	No Quantity							10775			0
S3	2016	2016	2016	2	0	2	Export	764	Thailand	THA	784	United Arab Emirates	ARE								21	HIDES,SKINS,FURSKINS,RAW	1	No Quantity							14			0
S3	2016	2016	2016	2	0	2	Export	764	Thailand	THA	826	United Kingdom	GBR								21	HIDES,SKINS,FURSKINS,RAW	1	No Quantity							220290			0
S3	2016	2016	2016	2	0	2	Export	764	Thailand	THA	842	USA	USA								21	HIDES,SKINS,FURSKINS,RAW	1	No Quantity							286399			0
S3	2016	2016	2016	2	0	2	Export	768	Togo	TGO	0	World	WLD								21	HIDES,SKINS,FURSKINS,RAW	1	No Quantity							370073			0
S3	2016	2016	2016	2	0	2	Export	768	Togo	TGO	344	China, Hong Kong SAR	HKG								21	HIDES,SKINS,FURSKINS,RAW	1	No Quantity							346893			0
S3	2016	2016	2016	2	0	2	Export	768	Togo	TGO	699	India	IND								21	HIDES,SKINS,FURSKINS,RAW	1	No Quantity							16414			0
S3	2016	2016	2016	2	0	2	Export	768	Togo	TGO	704	Viet Nam	VNM								21	HIDES,SKINS,FURSKINS,RAW	1	No Quantity							6767			0
S3	2016	2016	2016	2	0	2	Export	764	Thailand	THA	0	World	WLD								22	OIL SEED,OLEAGINUS FRUIT	1	No Quantity							58470933			0
S3	2016	2016	2016	2	0	2	Export	764	Thailand	THA	32	Argentina	ARG								22	OIL SEED,OLEAGINUS FRUIT	1	No Quantity							13504			0
S3	2016	2016	2016	2	0	2	Export	764	Thailand	THA	36	Australia	AUS								22	OIL SEED,OLEAGINUS FRUIT	1	No Quantity							42021			0
S3	2016	2016	2016	2	0	2	Export	764	Thailand	THA	40	Austria	AUT								22	OIL SEED,OLEAGINUS FRUIT	1	No Quantity							63937			0
S3	2016	2016	2016	2	0	2	Export	764	Thailand	THA	48	Bahrain	BHR								22	OIL SEED,OLEAGINUS FRUIT	1	No Quantity							2310			0
S3	2016	2016	2016	2	0	2	Export	764	Thailand	THA	50	Bangladesh	BGD								22	OIL SEED,OLEAGINUS FRUIT	1	No Quantity							1670346			0
S3	2016	2016	2016	2	0	2	Export	764	Thailand	THA	52	Barbados	BRB								22	OIL SEED,OLEAGINUS FRUIT	1	No Quantity							89			0
S3	2016	2016	2016	2	0	2	Export	764	Thailand	THA	64	Bhutan	BTN								22	OIL SEED,OLEAGINUS FRUIT	1	No Quantity							17537			0
S3	2016	2016	2016	2	0	2	Export	764	Thailand	THA	76	Brazil	BRA								22	OIL SEED,OLEAGINUS FRUIT	1	No Quantity							1815			0
S3	2016	2016	2016	2	0	2	Export	764	Thailand	THA	90	Solomon Isds	SLB								22	OIL SEED,OLEAGINUS FRUIT	1	No Quantity							537			0
S3	2016	2016	2016	2	0	2	Export	764	Thailand	THA	96	Brunei Darussalam	BRN								22	OIL SEED,OLEAGINUS FRUIT	1	No Quantity							644			0
S3	2016	2016	2016	2	0	2	Export	764	Thailand	THA	104	Myanmar	MMR								22	OIL SEED,OLEAGINUS FRUIT	1	No Quantity							285686			0
S3	2016	2016	2016	2	0	2	Export	764	Thailand	THA	116	Cambodia	KHM								22	OIL SEED,OLEAGINUS FRUIT	1	No Quantity							104893			0
S3	2016	2016	2016	2	0	2	Export	764	Thailand	THA	124	Canada	CAN								22	OIL SEED,OLEAGINUS FRUIT	1	No Quantity							190418			0
S3	2016	2016	2016	2	0	2	Export	764	Thailand	THA	144	Sri Lanka	LKA								22	OIL SEED,OLEAGINUS FRUIT	1	No Quantity							337758			0
S3	2016	2016	2016	2	0	2	Export	764	Thailand	THA	152	Chile	CHL								22	OIL SEED,OLEAGINUS FRUIT	1	No Quantity							17587			0
S3	2016	2016	2016	2	0	2	Export	764	Thailand	THA	156	China	CHN								22	OIL SEED,OLEAGINUS FRUIT	1	No Quantity							20752331			0
S3	2016	2016	2016	2	0	2	Export	764	Thailand	THA	170	Colombia	COL								22	OIL SEED,OLEAGINUS FRUIT	1	No Quantity							3840			0
S3	2016	2016	2016	2	0	2	Export	764	Thailand	THA	196	Cyprus	CYP								22	OIL SEED,OLEAGINUS FRUIT	1	No Quantity							444			0
S3	2016	2016	2016	2	0	2	Export	764	Thailand	THA	203	Czechia	CZE								22	OIL SEED,OLEAGINUS FRUIT	1	No Quantity							9227			0
S3	2016	2016	2016	2	0	2	Export	764	Thailand	THA	208	Denmark	DNK								22	OIL SEED,OLEAGINUS FRUIT	1	No Quantity							10299			0
S3	2016	2016	2016	2	0	2	Export	764	Thailand	THA	242	Fiji	FJI								22	OIL SEED,OLEAGINUS FRUIT	1	No Quantity							1409			0
S3	2016	2016	2016	2	0	2	Export	764	Thailand	THA	246	Finland	FIN								22	OIL SEED,OLEAGINUS FRUIT	1	No Quantity							1218			0
S3	2016	2016	2016	2	0	2	Export	764	Thailand	THA	251	France	FRA								22	OIL SEED,OLEAGINUS FRUIT	1	No Quantity							144120			0
S3	2016	2016	2016	2	0	2	Export	764	Thailand	THA	266	Gabon	GAB								22	OIL SEED,OLEAGINUS FRUIT	1	No Quantity							719400			0
S3	2016	2016	2016	2	0	2	Export	764	Thailand	THA	276	Germany	DEU								22	OIL SEED,OLEAGINUS FRUIT	1	No Quantity							283293			0
S3	2016	2016	2016	2	0	2	Export	764	Thailand	THA	300	Greece	GRC								22	OIL SEED,OLEAGINUS FRUIT	1	No Quantity							1754			0
S3	2016	2016	2016	2	0	2	Export	764	Thailand	THA	316	Guam	GUM								22	OIL SEED,OLEAGINUS FRUIT	1	No Quantity							372			0
S3	2016	2016	2016	2	0	2	Export	764	Thailand	THA	340	Honduras	HND								22	OIL SEED,OLEAGINUS FRUIT	1	No Quantity							2843			0
S3	2016	2016	2016	2	0	2	Export	764	Thailand	THA	344	China, Hong Kong SAR	HKG								22	OIL SEED,OLEAGINUS FRUIT	1	No Quantity							268240			0
S3	2016	2016	2016	2	0	2	Export	764	Thailand	THA	360	Indonesia	IDN								22	OIL SEED,OLEAGINUS FRUIT	1	No Quantity							302984			0
S3	2016	2016	2016	2	0	2	Export	764	Thailand	THA	372	Ireland	IRL								22	OIL SEED,OLEAGINUS FRUIT	1	No Quantity							703			0
S3	2016	2016	2016	2	0	2	Export	764	Thailand	THA	376	Israel	ISR								22	OIL SEED,OLEAGINUS FRUIT	1	No Quantity							664455			0
S3	2016	2016	2016	2	0	2	Export	764	Thailand	THA	381	Italy	ITA								22	OIL SEED,OLEAGINUS FRUIT	1	No Quantity							125660			0
S3	2016	2016	2016	2	0	2	Export	764	Thailand	THA	392	Japan	JPN								22	OIL SEED,OLEAGINUS FRUIT	1	No Quantity							713604			0
S3	2016	2016	2016	2	0	2	Export	764	Thailand	THA	400	Jordan	JOR								22	OIL SEED,OLEAGINUS FRUIT	1	No Quantity							263335			0
S3	2016	2016	2016	2	0	2	Export	764	Thailand	THA	404	Kenya	KEN								22	OIL SEED,OLEAGINUS FRUIT	1	No Quantity							369			0
S3	2016	2016	2016	2	0	2	Export	764	Thailand	THA	410	Rep. of Korea	KOR								22	OIL SEED,OLEAGINUS FRUIT	1	No Quantity							26873			0
S3	2016	2016	2016	2	0	2	Export	764	Thailand	THA	414	Kuwait	KWT								22	OIL SEED,OLEAGINUS FRUIT	1	No Quantity							2299			0
S3	2016	2016	2016	2	0	2	Export	764	Thailand	THA	418	Lao People's Dem. Rep.	LAO								22	OIL SEED,OLEAGINUS FRUIT	1	No Quantity							2225734			0
S3	2016	2016	2016	2	0	2	Export	764	Thailand	THA	422	Lebanon	LBN								22	OIL SEED,OLEAGINUS FRUIT	1	No Quantity							84699			0
S3	2016	2016	2016	2	0	2	Export	764	Thailand	THA	446	China, Macao SAR	MAC								22	OIL SEED,OLEAGINUS FRUIT	1	No Quantity							34			0
S3	2016	2016	2016	2	0	2	Export	764	Thailand	THA	450	Madagascar	MDG								22	OIL SEED,OLEAGINUS FRUIT	1	No Quantity							2190			0
S3	2016	2016	2016	2	0	2	Export	764	Thailand	THA	458	Malaysia	MYS								22	OIL SEED,OLEAGINUS FRUIT	1	No Quantity							5013296			0
S3	2016	2016	2016	2	0	2	Export	764	Thailand	THA	462	Maldives	MDV								22	OIL SEED,OLEAGINUS FRUIT	1	No Quantity							156507			0
S3	2016	2016	2016	2	0	2	Export	764	Thailand	THA	470	Malta	MLT								22	OIL SEED,OLEAGINUS FRUIT	1	No Quantity							1064			0
S3	2016	2016	2016	2	0	2	Export	764	Thailand	THA	480	Mauritius	MUS								22	OIL SEED,OLEAGINUS FRUIT	1	No Quantity							734			0
S3	2016	2016	2016	2	0	2	Export	764	Thailand	THA	490	Other Asia, nes									22	OIL SEED,OLEAGINUS FRUIT	1	No Quantity							6122453			0
S3	2016	2016	2016	2	0	2	Export	764	Thailand	THA	496	Mongolia	MNG								22	OIL SEED,OLEAGINUS FRUIT	1	No Quantity							441			0
S3	2016	2016	2016	2	0	2	Export	764	Thailand	THA	520	Nauru	NRU								22	OIL SEED,OLEAGINUS FRUIT	1	No Quantity							688			0
S3	2016	2016	2016	2	0	2	Export	764	Thailand	THA	524	Nepal	NPL								22	OIL SEED,OLEAGINUS FRUIT	1	No Quantity							54262			0
S3	2016	2016	2016	2	0	2	Export	764	Thailand	THA	528	Netherlands	NLD								22	OIL SEED,OLEAGINUS FRUIT	1	No Quantity							362442			0
S3	2016	2016	2016	2	0	2	Export	764	Thailand	THA	540	New Caledonia	NCL								22	OIL SEED,OLEAGINUS FRUIT	1	No Quantity							5663			0
S3	2016	2016	2016	2	0	2	Export	764	Thailand	THA	554	New Zealand	NZL								22	OIL SEED,OLEAGINUS FRUIT	1	No Quantity							34454			0
S3	2016	2016	2016	2	0	2	Export	764	Thailand	THA	566	Nigeria	NGA								22	OIL SEED,OLEAGINUS FRUIT	1	No Quantity							382486			0
S3	2016	2016	2016	2	0	2	Export	764	Thailand	THA	579	Norway	NOR								22	OIL SEED,OLEAGINUS FRUIT	1	No Quantity							15124			0
S3	2016	2016	2016	2	0	2	Export	764	Thailand	THA	586	Pakistan	PAK								22	OIL SEED,OLEAGINUS FRUIT	1	No Quantity							1675935			0
S3	2016	2016	2016	2	0	2	Export	764	Thailand	THA	598	Papua New Guinea	PNG								22	OIL SEED,OLEAGINUS FRUIT	1	No Quantity							90			0
S3	2016	2016	2016	2	0	2	Export	764	Thailand	THA	608	Philippines	PHL								22	OIL SEED,OLEAGINUS FRUIT	1	No Quantity							685486			0
S3	2016	2016	2016	2	0	2	Export	764	Thailand	THA	616	Poland	POL								22	OIL SEED,OLEAGINUS FRUIT	1	No Quantity							200			0
S3	2016	2016	2016	2	0	2	Export	764	Thailand	THA	620	Portugal	PRT								22	OIL SEED,OLEAGINUS FRUIT	1	No Quantity							8473			0
S3	2016	2016	2016	2	0	2	Export	764	Thailand	THA	634	Qatar	QAT								22	OIL SEED,OLEAGINUS FRUIT	1	No Quantity							4738			0
S3	2016	2016	2016	2	0	2	Export	764	Thailand	THA	643	Russian Federation	RUS								22	OIL SEED,OLEAGINUS FRUIT	1	No Quantity							2458			0
S3	2016	2016	2016	2	0	2	Export	764	Thailand	THA	699	India	IND								22	OIL SEED,OLEAGINUS FRUIT	1	No Quantity							8815307			0
S3	2016	2016	2016	2	0	2	Export	764	Thailand	THA	702	Singapore	SGP								22	OIL SEED,OLEAGINUS FRUIT	1	No Quantity							648130			0
S3	2016	2016	2016	2	0	2	Export	764	Thailand	THA	704	Viet Nam	VNM								22	OIL SEED,OLEAGINUS FRUIT	1	No Quantity							2915594			0
S3	2016	2016	2016	2	0	2	Export	764	Thailand	THA	710	South Africa	ZAF								22	OIL SEED,OLEAGINUS FRUIT	1	No Quantity							149683			0
S3	2016	2016	2016	2	0	2	Export	764	Thailand	THA	724	Spain	ESP								22	OIL SEED,OLEAGINUS FRUIT	1	No Quantity							422468			0
S3	2016	2016	2016	2	0	2	Export	764	Thailand	THA	729	Sudan	SDN								22	OIL SEED,OLEAGINUS FRUIT	1	No Quantity							19702			0
S3	2016	2016	2016	2	0	2	Export	764	Thailand	THA	740	Suriname	SUR								22	OIL SEED,OLEAGINUS FRUIT	1	No Quantity							43727			0
S3	2016	2016	2016	2	0	2	Export	764	Thailand	THA	752	Sweden	SWE								22	OIL SEED,OLEAGINUS FRUIT	1	No Quantity							82111			0
S3	2016	2016	2016	2	0	2	Export	764	Thailand	THA	757	Switzerland	CHE								22	OIL SEED,OLEAGINUS FRUIT	1	No Quantity							13183			0
S3	2016	2016	2016	2	0	2	Export	764	Thailand	THA	760	Syria	SYR								22	OIL SEED,OLEAGINUS FRUIT	1	No Quantity							9932			0
S3	2016	2016	2016	2	0	2	Export	764	Thailand	THA	776	Tonga	TON								22	OIL SEED,OLEAGINUS FRUIT	1	No Quantity							306			0
S3	2016	2016	2016	2	0	2	Export	764	Thailand	THA	784	United Arab Emirates	ARE								22	OIL SEED,OLEAGINUS FRUIT	1	No Quantity							2313			0
S3	2016	2016	2016	2	0	2	Export	764	Thailand	THA	804	Ukraine	UKR								22	OIL SEED,OLEAGINUS FRUIT	1	No Quantity							287			0
S3	2016	2016	2016	2	0	2	Export	764	Thailand	THA	818	Egypt	EGY								22	OIL SEED,OLEAGINUS FRUIT	1	No Quantity							84828			0
S3	2016	2016	2016	2	0	2	Export	764	Thailand	THA	826	United Kingdom	GBR								22	OIL SEED,OLEAGINUS FRUIT	1	No Quantity							118982			0
S3	2016	2016	2016	2	0	2	Export	764	Thailand	THA	834	United Rep. of Tanzania	TZA								22	OIL SEED,OLEAGINUS FRUIT	1	No Quantity							5012			0
S3	2016	2016	2016	2	0	2	Export	764	Thailand	THA	842	USA	USA								22	OIL SEED,OLEAGINUS FRUIT	1	No Quantity							1251566			0
S3	2016	2016	2016	2	0	2	Export	768	Togo	TGO	0	World	WLD								22	OIL SEED,OLEAGINUS FRUIT	1	No Quantity							8048297			0
S3	2016	2016	2016	2	0	2	Export	768	Togo	TGO	56	Belgium	BEL								22	OIL SEED,OLEAGINUS FRUIT	1	No Quantity							274901			0
S3	2016	2016	2016	2	0	2	Export	768	Togo	TGO	156	China	CHN								22	OIL SEED,OLEAGINUS FRUIT	1	No Quantity							3721108			0
S3	2016	2016	2016	2	0	2	Export	768	Togo	TGO	204	Benin	BEN								22	OIL SEED,OLEAGINUS FRUIT	1	No Quantity							8533			0
S3	2016	2016	2016	2	0	2	Export	768	Togo	TGO	251	France	FRA								22	OIL SEED,OLEAGINUS FRUIT	1	No Quantity							247076			0
S3	2016	2016	2016	2	0	2	Export	768	Togo	TGO	276	Germany	DEU								22	OIL SEED,OLEAGINUS FRUIT	1	No Quantity							1996			0
S3	2016	2016	2016	2	0	2	Export	768	Togo	TGO	381	Italy	ITA								22	OIL SEED,OLEAGINUS FRUIT	1	No Quantity							1267352			0
S3	2016	2016	2016	2	0	2	Export	768	Togo	TGO	466	Mali	MLI								22	OIL SEED,OLEAGINUS FRUIT	1	No Quantity							278046			0
S3	2016	2016	2016	2	0	2	Export	768	Togo	TGO	490	Other Asia, nes									22	OIL SEED,OLEAGINUS FRUIT	1	No Quantity							375997			0
S3	2016	2016	2016	2	0	2	Export	768	Togo	TGO	504	Morocco	MAR								22	OIL SEED,OLEAGINUS FRUIT	1	No Quantity							15752			0
S3	2016	2016	2016	2	0	2	Export	768	Togo	TGO	562	Niger	NER								22	OIL SEED,OLEAGINUS FRUIT	1	No Quantity							38892			0
S3	2016	2016	2016	2	0	2	Export	768	Togo	TGO	699	India	IND								22	OIL SEED,OLEAGINUS FRUIT	1	No Quantity							141652			0
S3	2016	2016	2016	2	0	2	Export	768	Togo	TGO	704	Viet Nam	VNM								22	OIL SEED,OLEAGINUS FRUIT	1	No Quantity							9000			0
S3	2016	2016	2016	2	0	2	Export	768	Togo	TGO	710	South Africa	ZAF								22	OIL SEED,OLEAGINUS FRUIT	1	No Quantity							224151			0
S3	2016	2016	2016	2	0	2	Export	768	Togo	TGO	724	Spain	ESP								22	OIL SEED,OLEAGINUS FRUIT	1	No Quantity							1256484			0
S3	2016	2016	2016	2	0	2	Export	768	Togo	TGO	854	Burkina Faso	BFA								22	OIL SEED,OLEAGINUS FRUIT	1	No Quantity							187356			0
S3	2016	2016	2016	2	0	2	Export	764	Thailand	THA	0	World	WLD								23	CRUDE RUBBER	1	No Quantity							5626073266			0
S3	2016	2016	2016	2	0	2	Export	764	Thailand	THA	12	Algeria	DZA								23	CRUDE RUBBER	1	No Quantity							651898			0
S3	2016	2016	2016	2	0	2	Export	764	Thailand	THA	32	Argentina	ARG								23	CRUDE RUBBER	1	No Quantity							3069285			0
S3	2016	2016	2016	2	0	2	Export	764	Thailand	THA	36	Australia	AUS								23	CRUDE RUBBER	1	No Quantity							1100718			0
S3	2016	2016	2016	2	0	2	Export	764	Thailand	THA	40	Austria	AUT								23	CRUDE RUBBER	1	No Quantity							708041			0
S3	2016	2016	2016	2	0	2	Export	764	Thailand	THA	48	Bahrain	BHR								23	CRUDE RUBBER	1	No Quantity							469			0
S3	2016	2016	2016	2	0	2	Export	764	Thailand	THA	50	Bangladesh	BGD								23	CRUDE RUBBER	1	No Quantity							5136592			0
S3	2016	2016	2016	2	0	2	Export	764	Thailand	THA	56	Belgium	BEL								23	CRUDE RUBBER	1	No Quantity							22006100			0
S3	2016	2016	2016	2	0	2	Export	764	Thailand	THA	76	Brazil	BRA								23	CRUDE RUBBER	1	No Quantity							104359264			0
S3	2016	2016	2016	2	0	2	Export	764	Thailand	THA	84	Belize	BLZ								23	CRUDE RUBBER	1	No Quantity							265668			0
S3	2016	2016	2016	2	0	2	Export	764	Thailand	THA	96	Brunei Darussalam	BRN								23	CRUDE RUBBER	1	No Quantity							21371			0
S3	2016	2016	2016	2	0	2	Export	764	Thailand	THA	100	Bulgaria	BGR								23	CRUDE RUBBER	1	No Quantity							8331730			0
S3	2016	2016	2016	2	0	2	Export	764	Thailand	THA	104	Myanmar	MMR								23	CRUDE RUBBER	1	No Quantity							9396696			0
S3	2016	2016	2016	2	0	2	Export	764	Thailand	THA	116	Cambodia	KHM								23	CRUDE RUBBER	1	No Quantity							1855348			0
S3	2016	2016	2016	2	0	2	Export	764	Thailand	THA	124	Canada	CAN								23	CRUDE RUBBER	1	No Quantity							28389930			0
S3	2016	2016	2016	2	0	2	Export	764	Thailand	THA	144	Sri Lanka	LKA								23	CRUDE RUBBER	1	No Quantity							18816406			0
S3	2016	2016	2016	2	0	2	Export	764	Thailand	THA	152	Chile	CHL								23	CRUDE RUBBER	1	No Quantity							47216			0
S3	2016	2016	2016	2	0	2	Export	764	Thailand	THA	156	China	CHN								23	CRUDE RUBBER	1	No Quantity							3079939588			0
S3	2016	2016	2016	2	0	2	Export	764	Thailand	THA	170	Colombia	COL								23	CRUDE RUBBER	1	No Quantity							468739			0
S3	2016	2016	2016	2	0	2	Export	764	Thailand	THA	191	Croatia	HRV								23	CRUDE RUBBER	1	No Quantity							99841			0
S3	2016	2016	2016	2	0	2	Export	764	Thailand	THA	192	Cuba	CUB								23	CRUDE RUBBER	1	No Quantity							99658			0
S3	2016	2016	2016	2	0	2	Export	764	Thailand	THA	203	Czechia	CZE								23	CRUDE RUBBER	1	No Quantity							4235517			0
S3	2016	2016	2016	2	0	2	Export	764	Thailand	THA	208	Denmark	DNK								23	CRUDE RUBBER	1	No Quantity							18435			0
S3	2016	2016	2016	2	0	2	Export	764	Thailand	THA	212	Dominica	DMA								23	CRUDE RUBBER	1	No Quantity							34074			0
S3	2016	2016	2016	2	0	2	Export	764	Thailand	THA	214	Dominican Rep.	DOM								23	CRUDE RUBBER	1	No Quantity							42681			0
S3	2016	2016	2016	2	0	2	Export	764	Thailand	THA	218	Ecuador	ECU								23	CRUDE RUBBER	1	No Quantity							2468526			0
S3	2016	2016	2016	2	0	2	Export	764	Thailand	THA	231	Ethiopia	ETH								23	CRUDE RUBBER	1	No Quantity							1205767			0
S3	2016	2016	2016	2	0	2	Export	764	Thailand	THA	233	Estonia	EST								23	CRUDE RUBBER	1	No Quantity							268181			0
S3	2016	2016	2016	2	0	2	Export	764	Thailand	THA	246	Finland	FIN								23	CRUDE RUBBER	1	No Quantity							283575			0
S3	2016	2016	2016	2	0	2	Export	764	Thailand	THA	251	France	FRA								23	CRUDE RUBBER	1	No Quantity							71512004			0
S3	2016	2016	2016	2	0	2	Export	764	Thailand	THA	262	Djibouti	DJI								23	CRUDE RUBBER	1	No Quantity							53624			0
S3	2016	2016	2016	2	0	2	Export	764	Thailand	THA	276	Germany	DEU								23	CRUDE RUBBER	1	No Quantity							92290410			0
S3	2016	2016	2016	2	0	2	Export	764	Thailand	THA	300	Greece	GRC								23	CRUDE RUBBER	1	No Quantity							1283632			0
S3	2016	2016	2016	2	0	2	Export	764	Thailand	THA	344	China, Hong Kong SAR	HKG								23	CRUDE RUBBER	1	No Quantity							9175234			0
S3	2016	2016	2016	2	0	2	Export	764	Thailand	THA	348	Hungary	HUN								23	CRUDE RUBBER	1	No Quantity							3883224			0
S3	2016	2016	2016	2	0	2	Export	764	Thailand	THA	360	Indonesia	IDN								23	CRUDE RUBBER	1	No Quantity							33114109			0
S3	2016	2016	2016	2	0	2	Export	764	Thailand	THA	364	Iran	IRN								23	CRUDE RUBBER	1	No Quantity							20881707			0
S3	2016	2016	2016	2	0	2	Export	764	Thailand	THA	372	Ireland	IRL								23	CRUDE RUBBER	1	No Quantity							3014271			0
S3	2016	2016	2016	2	0	2	Export	764	Thailand	THA	376	Israel	ISR								23	CRUDE RUBBER	1	No Quantity							62259			0
S3	2016	2016	2016	2	0	2	Export	764	Thailand	THA	381	Italy	ITA								23	CRUDE RUBBER	1	No Quantity							56124971			0
S3	2016	2016	2016	2	0	2	Export	764	Thailand	THA	392	Japan	JPN								23	CRUDE RUBBER	1	No Quantity							338879815			0
S3	2016	2016	2016	2	0	2	Export	764	Thailand	THA	400	Jordan	JOR								23	CRUDE RUBBER	1	No Quantity							41689			0
S3	2016	2016	2016	2	0	2	Export	764	Thailand	THA	404	Kenya	KEN								23	CRUDE RUBBER	1	No Quantity							840919			0
S3	2016	2016	2016	2	0	2	Export	764	Thailand	THA	408	Dem. People's Rep. of Korea	PRK								23	CRUDE RUBBER	1	No Quantity							7909944			0
S3	2016	2016	2016	2	0	2	Export	764	Thailand	THA	410	Rep. of Korea	KOR								23	CRUDE RUBBER	1	No Quantity							202638076			0
S3	2016	2016	2016	2	0	2	Export	764	Thailand	THA	418	Lao People's Dem. Rep.	LAO								23	CRUDE RUBBER	1	No Quantity							4450803			0
S3	2016	2016	2016	2	0	2	Export	764	Thailand	THA	428	Latvia	LVA								23	CRUDE RUBBER	1	No Quantity							11503587			0
S3	2016	2016	2016	2	0	2	Export	764	Thailand	THA	440	Lithuania	LTU								23	CRUDE RUBBER	1	No Quantity							863693			0
S3	2016	2016	2016	2	0	2	Export	764	Thailand	THA	442	Luxembourg	LUX								23	CRUDE RUBBER	1	No Quantity							2686219			0
S3	2016	2016	2016	2	0	2	Export	764	Thailand	THA	458	Malaysia	MYS								23	CRUDE RUBBER	1	No Quantity							601575982			0
S3	2016	2016	2016	2	0	2	Export	764	Thailand	THA	462	Maldives	MDV								23	CRUDE RUBBER	1	No Quantity							4374			0
S3	2016	2016	2016	2	0	2	Export	764	Thailand	THA	484	Mexico	MEX								23	CRUDE RUBBER	1	No Quantity							13546371			0
S3	2016	2016	2016	2	0	2	Export	764	Thailand	THA	490	Other Asia, nes									23	CRUDE RUBBER	1	No Quantity							57971320			0
S3	2016	2016	2016	2	0	2	Export	764	Thailand	THA	499	Montenegro	MNE								23	CRUDE RUBBER	1	No Quantity							33501			0
S3	2016	2016	2016	2	0	2	Export	764	Thailand	THA	512	Oman	OMN								23	CRUDE RUBBER	1	No Quantity							16633			0
S3	2016	2016	2016	2	0	2	Export	764	Thailand	THA	528	Netherlands	NLD								23	CRUDE RUBBER	1	No Quantity							36142938			0
S3	2016	2016	2016	2	0	2	Export	764	Thailand	THA	531	Curaçao	CUW								23	CRUDE RUBBER	1	No Quantity							2451			0
S3	2016	2016	2016	2	0	2	Export	764	Thailand	THA	554	New Zealand	NZL								23	CRUDE RUBBER	1	No Quantity							299554			0
S3	2016	2016	2016	2	0	2	Export	764	Thailand	THA	566	Nigeria	NGA								23	CRUDE RUBBER	1	No Quantity							1			0
S3	2016	2016	2016	2	0	2	Export	764	Thailand	THA	579	Norway	NOR								23	CRUDE RUBBER	1	No Quantity							3			0
S3	2016	2016	2016	2	0	2	Export	764	Thailand	THA	586	Pakistan	PAK								23	CRUDE RUBBER	1	No Quantity							16249668			0
S3	2016	2016	2016	2	0	2	Export	764	Thailand	THA	598	Papua New Guinea	PNG								23	CRUDE RUBBER	1	No Quantity							1			0
S3	2016	2016	2016	2	0	2	Export	764	Thailand	THA	604	Peru	PER								23	CRUDE RUBBER	1	No Quantity							520940			0
S3	2016	2016	2016	2	0	2	Export	764	Thailand	THA	608	Philippines	PHL								23	CRUDE RUBBER	1	No Quantity							7608226			0
S3	2016	2016	2016	2	0	2	Export	764	Thailand	THA	616	Poland	POL								23	CRUDE RUBBER	1	No Quantity							23215863			0
S3	2016	2016	2016	2	0	2	Export	764	Thailand	THA	620	Portugal	PRT								23	CRUDE RUBBER	1	No Quantity							945135			0
S3	2016	2016	2016	2	0	2	Export	764	Thailand	THA	642	Romania	ROU								23	CRUDE RUBBER	1	No Quantity							16553758			0
S3	2016	2016	2016	2	0	2	Export	764	Thailand	THA	643	Russian Federation	RUS								23	CRUDE RUBBER	1	No Quantity							12353218			0
S3	2016	2016	2016	2	0	2	Export	764	Thailand	THA	682	Saudi Arabia	SAU								23	CRUDE RUBBER	1	No Quantity							73785			0
S3	2016	2016	2016	2	0	2	Export	764	Thailand	THA	688	Serbia	SRB								23	CRUDE RUBBER	1	No Quantity							2074140			0
S3	2016	2016	2016	2	0	2	Export	764	Thailand	THA	699	India	IND								23	CRUDE RUBBER	1	No Quantity							139477453			0
S3	2016	2016	2016	2	0	2	Export	764	Thailand	THA	702	Singapore	SGP								23	CRUDE RUBBER	1	No Quantity							23673654			0
S3	2016	2016	2016	2	0	2	Export	764	Thailand	THA	703	Slovakia	SVK								23	CRUDE RUBBER	1	No Quantity							4929298			0
S3	2016	2016	2016	2	0	2	Export	764	Thailand	THA	704	Viet Nam	VNM								23	CRUDE RUBBER	1	No Quantity							47220759			0
S3	2016	2016	2016	2	0	2	Export	764	Thailand	THA	705	Slovenia	SVN								23	CRUDE RUBBER	1	No Quantity							11105369			0
S3	2016	2016	2016	2	0	2	Export	764	Thailand	THA	710	South Africa	ZAF								23	CRUDE RUBBER	1	No Quantity							5720050			0
S3	2016	2016	2016	2	0	2	Export	764	Thailand	THA	724	Spain	ESP								23	CRUDE RUBBER	1	No Quantity							56029120			0
S3	2016	2016	2016	2	0	2	Export	764	Thailand	THA	729	Sudan	SDN								23	CRUDE RUBBER	1	No Quantity							100330			0
S3	2016	2016	2016	2	0	2	Export	764	Thailand	THA	757	Switzerland	CHE								23	CRUDE RUBBER	1	No Quantity							26			0
S3	2016	2016	2016	2	0	2	Export	764	Thailand	THA	760	Syria	SYR								23	CRUDE RUBBER	1	No Quantity							612461			0
S3	2016	2016	2016	2	0	2	Export	764	Thailand	THA	784	United Arab Emirates	ARE								23	CRUDE RUBBER	1	No Quantity							1992609			0
S3	2016	2016	2016	2	0	2	Export	764	Thailand	THA	792	Turkey	TUR								23	CRUDE RUBBER	1	No Quantity							67303267			0
S3	2016	2016	2016	2	0	2	Export	764	Thailand	THA	818	Egypt	EGY								23	CRUDE RUBBER	1	No Quantity							15034473			0
S3	2016	2016	2016	2	0	2	Export	764	Thailand	THA	826	United Kingdom	GBR								23	CRUDE RUBBER	1	No Quantity							10503132			0
S3	2016	2016	2016	2	0	2	Export	764	Thailand	THA	834	United Rep. of Tanzania	TZA								23	CRUDE RUBBER	1	No Quantity							219244			0
S3	2016	2016	2016	2	0	2	Export	764	Thailand	THA	842	USA	USA								23	CRUDE RUBBER	1	No Quantity							292926288			0
S3	2016	2016	2016	2	0	2	Export	764	Thailand	THA	858	Uruguay	URY								23	CRUDE RUBBER	1	No Quantity							409634			0
S3	2016	2016	2016	2	0	2	Export	764	Thailand	THA	862	Venezuela	VEN								23	CRUDE RUBBER	1	No Quantity							5096739			0
S3	2016	2016	2016	2	0	2	Export	764	Thailand	THA	0	World	WLD								24	CORK AND WOOD	1	No Quantity							1430744389			0
S3	2016	2016	2016	2	0	2	Export	764	Thailand	THA	36	Australia	AUS								24	CORK AND WOOD	1	No Quantity							830646			0
S3	2016	2016	2016	2	0	2	Export	764	Thailand	THA	40	Austria	AUT								24	CORK AND WOOD	1	No Quantity							4			0
S3	2016	2016	2016	2	0	2	Export	764	Thailand	THA	48	Bahrain	BHR								24	CORK AND WOOD	1	No Quantity							1180254			0
S3	2016	2016	2016	2	0	2	Export	764	Thailand	THA	50	Bangladesh	BGD								24	CORK AND WOOD	1	No Quantity							110255			0
S3	2016	2016	2016	2	0	2	Export	764	Thailand	THA	56	Belgium	BEL								24	CORK AND WOOD	1	No Quantity							51291			0
S3	2016	2016	2016	2	0	2	Export	764	Thailand	THA	96	Brunei Darussalam	BRN								24	CORK AND WOOD	1	No Quantity							675			0
S3	2016	2016	2016	2	0	2	Export	764	Thailand	THA	104	Myanmar	MMR								24	CORK AND WOOD	1	No Quantity							98448			0
S3	2016	2016	2016	2	0	2	Export	764	Thailand	THA	116	Cambodia	KHM								24	CORK AND WOOD	1	No Quantity							46368			0
S3	2016	2016	2016	2	0	2	Export	764	Thailand	THA	124	Canada	CAN								24	CORK AND WOOD	1	No Quantity							75868			0
S3	2016	2016	2016	2	0	2	Export	764	Thailand	THA	144	Sri Lanka	LKA								24	CORK AND WOOD	1	No Quantity							30741			0
S3	2016	2016	2016	2	0	2	Export	764	Thailand	THA	156	China	CHN								24	CORK AND WOOD	1	No Quantity							1304223414			0
S3	2016	2016	2016	2	0	2	Export	764	Thailand	THA	196	Cyprus	CYP								24	CORK AND WOOD	1	No Quantity							85414			0
S3	2016	2016	2016	2	0	2	Export	764	Thailand	THA	208	Denmark	DNK								24	CORK AND WOOD	1	No Quantity							58635			0
S3	2016	2016	2016	2	0	2	Export	764	Thailand	THA	242	Fiji	FJI								24	CORK AND WOOD	1	No Quantity							697			0
S3	2016	2016	2016	2	0	2	Export	764	Thailand	THA	251	France	FRA								24	CORK AND WOOD	1	No Quantity							124905			0
S3	2016	2016	2016	2	0	2	Export	764	Thailand	THA	276	Germany	DEU								24	CORK AND WOOD	1	No Quantity							619114			0
S3	2016	2016	2016	2	0	2	Export	764	Thailand	THA	300	Greece	GRC								24	CORK AND WOOD	1	No Quantity							518385			0
S3	2016	2016	2016	2	0	2	Export	764	Thailand	THA	344	China, Hong Kong SAR	HKG								24	CORK AND WOOD	1	No Quantity							921107			0
S3	2016	2016	2016	2	0	2	Export	764	Thailand	THA	360	Indonesia	IDN								24	CORK AND WOOD	1	No Quantity							984			0
S3	2016	2016	2016	2	0	2	Export	764	Thailand	THA	364	Iran	IRN								24	CORK AND WOOD	1	No Quantity							17439			0
S3	2016	2016	2016	2	0	2	Export	764	Thailand	THA	368	Iraq	IRQ								24	CORK AND WOOD	1	No Quantity							74101			0
S3	2016	2016	2016	2	0	2	Export	764	Thailand	THA	376	Israel	ISR								24	CORK AND WOOD	1	No Quantity							352798			0
S3	2016	2016	2016	2	0	2	Export	764	Thailand	THA	381	Italy	ITA								24	CORK AND WOOD	1	No Quantity							40312			0
S3	2016	2016	2016	2	0	2	Export	764	Thailand	THA	392	Japan	JPN								24	CORK AND WOOD	1	No Quantity							94071607			0
S3	2016	2016	2016	2	0	2	Export	764	Thailand	THA	400	Jordan	JOR								24	CORK AND WOOD	1	No Quantity							31451			0
S3	2016	2016	2016	2	0	2	Export	764	Thailand	THA	404	Kenya	KEN								24	CORK AND WOOD	1	No Quantity							10			0
S3	2016	2016	2016	2	0	2	Export	764	Thailand	THA	408	Dem. People's Rep. of Korea	PRK								24	CORK AND WOOD	1	No Quantity							336531			0
S3	2016	2016	2016	2	0	2	Export	764	Thailand	THA	410	Rep. of Korea	KOR								24	CORK AND WOOD	1	No Quantity							4186226			0
S3	2016	2016	2016	2	0	2	Export	764	Thailand	THA	414	Kuwait	KWT								24	CORK AND WOOD	1	No Quantity							99335			0
S3	2016	2016	2016	2	0	2	Export	764	Thailand	THA	418	Lao People's Dem. Rep.	LAO								24	CORK AND WOOD	1	No Quantity							496077			0
S3	2016	2016	2016	2	0	2	Export	764	Thailand	THA	422	Lebanon	LBN								24	CORK AND WOOD	1	No Quantity							2901105			0
S3	2016	2016	2016	2	0	2	Export	764	Thailand	THA	440	Lithuania	LTU								24	CORK AND WOOD	1	No Quantity							254			0
S3	2016	2016	2016	2	0	2	Export	764	Thailand	THA	458	Malaysia	MYS								24	CORK AND WOOD	1	No Quantity							4532829			0
S3	2016	2016	2016	2	0	2	Export	764	Thailand	THA	462	Maldives	MDV								24	CORK AND WOOD	1	No Quantity							154928			0
S3	2016	2016	2016	2	0	2	Export	764	Thailand	THA	480	Mauritius	MUS								24	CORK AND WOOD	1	No Quantity							24308			0
S3	2016	2016	2016	2	0	2	Export	764	Thailand	THA	484	Mexico	MEX								24	CORK AND WOOD	1	No Quantity							124			0
S3	2016	2016	2016	2	0	2	Export	764	Thailand	THA	490	Other Asia, nes									24	CORK AND WOOD	1	No Quantity							6943352			0
S3	2016	2016	2016	2	0	2	Export	764	Thailand	THA	512	Oman	OMN								24	CORK AND WOOD	1	No Quantity							12283			0
S3	2016	2016	2016	2	0	2	Export	764	Thailand	THA	524	Nepal	NPL								24	CORK AND WOOD	1	No Quantity							14231			0
S3	2016	2016	2016	2	0	2	Export	764	Thailand	THA	528	Netherlands	NLD								24	CORK AND WOOD	1	No Quantity							1018250			0
S3	2016	2016	2016	2	0	2	Export	764	Thailand	THA	554	New Zealand	NZL								24	CORK AND WOOD	1	No Quantity							1211			0
S3	2016	2016	2016	2	0	2	Export	764	Thailand	THA	579	Norway	NOR								24	CORK AND WOOD	1	No Quantity							71088			0
S3	2016	2016	2016	2	0	2	Export	764	Thailand	THA	586	Pakistan	PAK								24	CORK AND WOOD	1	No Quantity							13022			0
S3	2016	2016	2016	2	0	2	Export	764	Thailand	THA	604	Peru	PER								24	CORK AND WOOD	1	No Quantity							149			0
S3	2016	2016	2016	2	0	2	Export	764	Thailand	THA	608	Philippines	PHL								24	CORK AND WOOD	1	No Quantity							309213			0
S3	2016	2016	2016	2	0	2	Export	764	Thailand	THA	620	Portugal	PRT								24	CORK AND WOOD	1	No Quantity							389			0
S3	2016	2016	2016	2	0	2	Export	764	Thailand	THA	634	Qatar	QAT								24	CORK AND WOOD	1	No Quantity							245478			0
S3	2016	2016	2016	2	0	2	Export	764	Thailand	THA	682	Saudi Arabia	SAU								24	CORK AND WOOD	1	No Quantity							539848			0
S3	2016	2016	2016	2	0	2	Export	764	Thailand	THA	699	India	IND								24	CORK AND WOOD	1	No Quantity							667946			0
S3	2016	2016	2016	2	0	2	Export	764	Thailand	THA	702	Singapore	SGP								24	CORK AND WOOD	1	No Quantity							130345			0
S3	2016	2016	2016	2	0	2	Export	764	Thailand	THA	704	Viet Nam	VNM								24	CORK AND WOOD	1	No Quantity							397917			0
S3	2016	2016	2016	2	0	2	Export	764	Thailand	THA	705	Slovenia	SVN								24	CORK AND WOOD	1	No Quantity							513			0
S3	2016	2016	2016	2	0	2	Export	764	Thailand	THA	710	South Africa	ZAF								24	CORK AND WOOD	1	No Quantity							283			0
S3	2016	2016	2016	2	0	2	Export	764	Thailand	THA	724	Spain	ESP								24	CORK AND WOOD	1	No Quantity							35016			0
S3	2016	2016	2016	2	0	2	Export	764	Thailand	THA	748	Swaziland	SWZ								24	CORK AND WOOD	1	No Quantity							672			0
S3	2016	2016	2016	2	0	2	Export	764	Thailand	THA	752	Sweden	SWE								24	CORK AND WOOD	1	No Quantity							228368			0
S3	2016	2016	2016	2	0	2	Export	764	Thailand	THA	757	Switzerland	CHE								24	CORK AND WOOD	1	No Quantity							113147			0
S3	2016	2016	2016	2	0	2	Export	764	Thailand	THA	784	United Arab Emirates	ARE								24	CORK AND WOOD	1	No Quantity							1067960			0
S3	2016	2016	2016	2	0	2	Export	764	Thailand	THA	792	Turkey	TUR								24	CORK AND WOOD	1	No Quantity							89757			0
S3	2016	2016	2016	2	0	2	Export	764	Thailand	THA	826	United Kingdom	GBR								24	CORK AND WOOD	1	No Quantity							650235			0
S3	2016	2016	2016	2	0	2	Export	764	Thailand	THA	834	United Rep. of Tanzania	TZA								24	CORK AND WOOD	1	No Quantity							5946			0
S3	2016	2016	2016	2	0	2	Export	764	Thailand	THA	842	USA	USA								24	CORK AND WOOD	1	No Quantity							1891131			0
S3	2016	2016	2016	2	0	2	Export	768	Togo	TGO	0	World	WLD								24	CORK AND WOOD	1	No Quantity							48935			0
S3	2016	2016	2016	2	0	2	Export	768	Togo	TGO	156	China	CHN								24	CORK AND WOOD	1	No Quantity							16409			0
S3	2016	2016	2016	2	0	2	Export	768	Togo	TGO	699	India	IND								24	CORK AND WOOD	1	No Quantity							32526			0
S3	2016	2016	2016	2	0	2	Export	764	Thailand	THA	0	World	WLD								25	PULP AND WASTE PAPER	1	No Quantity							148737807			0
S3	2016	2016	2016	2	0	2	Export	764	Thailand	THA	36	Australia	AUS								25	PULP AND WASTE PAPER	1	No Quantity							2725			0
S3	2016	2016	2016	2	0	2	Export	764	Thailand	THA	50	Bangladesh	BGD								25	PULP AND WASTE PAPER	1	No Quantity							479547			0
S3	2016	2016	2016	2	0	2	Export	764	Thailand	THA	56	Belgium	BEL								25	PULP AND WASTE PAPER	1	No Quantity							69341			0
S3	2016	2016	2016	2	0	2	Export	764	Thailand	THA	104	Myanmar	MMR								25	PULP AND WASTE PAPER	1	No Quantity							6442			0
S3	2016	2016	2016	2	0	2	Export	764	Thailand	THA	116	Cambodia	KHM								25	PULP AND WASTE PAPER	1	No Quantity							1125			0
S3	2016	2016	2016	2	0	2	Export	764	Thailand	THA	124	Canada	CAN								25	PULP AND WASTE PAPER	1	No Quantity							733			0
S3	2016	2016	2016	2	0	2	Export	764	Thailand	THA	152	Chile	CHL								25	PULP AND WASTE PAPER	1	No Quantity							1			0
S3	2016	2016	2016	2	0	2	Export	764	Thailand	THA	156	China	CHN								25	PULP AND WASTE PAPER	1	No Quantity							92156099			0
S3	2016	2016	2016	2	0	2	Export	764	Thailand	THA	203	Czechia	CZE								25	PULP AND WASTE PAPER	1	No Quantity							8			0
S3	2016	2016	2016	2	0	2	Export	764	Thailand	THA	251	France	FRA								25	PULP AND WASTE PAPER	1	No Quantity							29508961			0
S3	2016	2016	2016	2	0	2	Export	764	Thailand	THA	276	Germany	DEU								25	PULP AND WASTE PAPER	1	No Quantity							16357			0
S3	2016	2016	2016	2	0	2	Export	764	Thailand	THA	300	Greece	GRC								25	PULP AND WASTE PAPER	1	No Quantity							28			0
S3	2016	2016	2016	2	0	2	Export	764	Thailand	THA	344	China, Hong Kong SAR	HKG								25	PULP AND WASTE PAPER	1	No Quantity							277596			0
S3	2016	2016	2016	2	0	2	Export	764	Thailand	THA	360	Indonesia	IDN								25	PULP AND WASTE PAPER	1	No Quantity							668249			0
S3	2016	2016	2016	2	0	2	Export	764	Thailand	THA	376	Israel	ISR								25	PULP AND WASTE PAPER	1	No Quantity							910			0
S3	2016	2016	2016	2	0	2	Export	764	Thailand	THA	392	Japan	JPN								25	PULP AND WASTE PAPER	1	No Quantity							1802144			0
S3	2016	2016	2016	2	0	2	Export	764	Thailand	THA	410	Rep. of Korea	KOR								25	PULP AND WASTE PAPER	1	No Quantity							6415782			0
S3	2016	2016	2016	2	0	2	Export	764	Thailand	THA	414	Kuwait	KWT								25	PULP AND WASTE PAPER	1	No Quantity							1439			0
S3	2016	2016	2016	2	0	2	Export	764	Thailand	THA	418	Lao People's Dem. Rep.	LAO								25	PULP AND WASTE PAPER	1	No Quantity							49481			0
S3	2016	2016	2016	2	0	2	Export	764	Thailand	THA	446	China, Macao SAR	MAC								25	PULP AND WASTE PAPER	1	No Quantity							993			0
S3	2016	2016	2016	2	0	2	Export	764	Thailand	THA	458	Malaysia	MYS								25	PULP AND WASTE PAPER	1	No Quantity							1242400			0
S3	2016	2016	2016	2	0	2	Export	764	Thailand	THA	462	Maldives	MDV								25	PULP AND WASTE PAPER	1	No Quantity							4354			0
S3	2016	2016	2016	2	0	2	Export	764	Thailand	THA	484	Mexico	MEX								25	PULP AND WASTE PAPER	1	No Quantity							1			0
S3	2016	2016	2016	2	0	2	Export	764	Thailand	THA	490	Other Asia, nes									25	PULP AND WASTE PAPER	1	No Quantity							1763557			0
S3	2016	2016	2016	2	0	2	Export	764	Thailand	THA	528	Netherlands	NLD								25	PULP AND WASTE PAPER	1	No Quantity							22252			0
S3	2016	2016	2016	2	0	2	Export	764	Thailand	THA	579	Norway	NOR								25	PULP AND WASTE PAPER	1	No Quantity							2			0
S3	2016	2016	2016	2	0	2	Export	764	Thailand	THA	586	Pakistan	PAK								25	PULP AND WASTE PAPER	1	No Quantity							110933			0
S3	2016	2016	2016	2	0	2	Export	764	Thailand	THA	608	Philippines	PHL								25	PULP AND WASTE PAPER	1	No Quantity							5295184			0
S3	2016	2016	2016	2	0	2	Export	764	Thailand	THA	620	Portugal	PRT								25	PULP AND WASTE PAPER	1	No Quantity							493			0
S3	2016	2016	2016	2	0	2	Export	764	Thailand	THA	643	Russian Federation	RUS								25	PULP AND WASTE PAPER	1	No Quantity							3			0
S3	2016	2016	2016	2	0	2	Export	764	Thailand	THA	682	Saudi Arabia	SAU								25	PULP AND WASTE PAPER	1	No Quantity							2527			0
S3	2016	2016	2016	2	0	2	Export	764	Thailand	THA	690	Seychelles	SYC								25	PULP AND WASTE PAPER	1	No Quantity							1134			0
S3	2016	2016	2016	2	0	2	Export	764	Thailand	THA	699	India	IND								25	PULP AND WASTE PAPER	1	No Quantity							2301236			0
S3	2016	2016	2016	2	0	2	Export	764	Thailand	THA	702	Singapore	SGP								25	PULP AND WASTE PAPER	1	No Quantity							982			0
S3	2016	2016	2016	2	0	2	Export	764	Thailand	THA	704	Viet Nam	VNM								25	PULP AND WASTE PAPER	1	No Quantity							667251			0
S3	2016	2016	2016	2	0	2	Export	764	Thailand	THA	710	South Africa	ZAF								25	PULP AND WASTE PAPER	1	No Quantity							1842784			0
S3	2016	2016	2016	2	0	2	Export	764	Thailand	THA	724	Spain	ESP								25	PULP AND WASTE PAPER	1	No Quantity							283			0
S3	2016	2016	2016	2	0	2	Export	764	Thailand	THA	752	Sweden	SWE								25	PULP AND WASTE PAPER	1	No Quantity							20			0
S3	2016	2016	2016	2	0	2	Export	764	Thailand	THA	757	Switzerland	CHE								25	PULP AND WASTE PAPER	1	No Quantity							8			0
S3	2016	2016	2016	2	0	2	Export	764	Thailand	THA	784	United Arab Emirates	ARE								25	PULP AND WASTE PAPER	1	No Quantity							152058			0
S3	2016	2016	2016	2	0	2	Export	764	Thailand	THA	818	Egypt	EGY								25	PULP AND WASTE PAPER	1	No Quantity							523348			0
S3	2016	2016	2016	2	0	2	Export	764	Thailand	THA	826	United Kingdom	GBR								25	PULP AND WASTE PAPER	1	No Quantity							4			0
S3	2016	2016	2016	2	0	2	Export	764	Thailand	THA	842	USA	USA								25	PULP AND WASTE PAPER	1	No Quantity							3349033			0
S3	2016	2016	2016	2	0	2	Export	768	Togo	TGO	0	World	WLD								25	PULP AND WASTE PAPER	1	No Quantity							15053			0
S3	2016	2016	2016	2	0	2	Export	768	Togo	TGO	528	Netherlands	NLD								25	PULP AND WASTE PAPER	1	No Quantity							15053			0
S3	2016	2016	2016	2	0	2	Export	764	Thailand	THA	0	World	WLD								26	TEXTILE FIBRES	1	No Quantity							716049272			0
S3	2016	2016	2016	2	0	2	Export	764	Thailand	THA	4	Afghanistan	AFG								26	TEXTILE FIBRES	1	No Quantity							2437			0
S3	2016	2016	2016	2	0	2	Export	764	Thailand	THA	12	Algeria	DZA								26	TEXTILE FIBRES	1	No Quantity							1155610			0
S3	2016	2016	2016	2	0	2	Export	764	Thailand	THA	24	Angola	AGO								26	TEXTILE FIBRES	1	No Quantity							11095			0
S3	2016	2016	2016	2	0	2	Export	764	Thailand	THA	31	Azerbaijan	AZE								26	TEXTILE FIBRES	1	No Quantity							8566			0
S3	2016	2016	2016	2	0	2	Export	764	Thailand	THA	32	Argentina	ARG								26	TEXTILE FIBRES	1	No Quantity							521942			0
S3	2016	2016	2016	2	0	2	Export	764	Thailand	THA	36	Australia	AUS								26	TEXTILE FIBRES	1	No Quantity							3948394			0
S3	2016	2016	2016	2	0	2	Export	764	Thailand	THA	40	Austria	AUT								26	TEXTILE FIBRES	1	No Quantity							6703			0
S3	2016	2016	2016	2	0	2	Export	764	Thailand	THA	48	Bahrain	BHR								26	TEXTILE FIBRES	1	No Quantity							20449			0
S3	2016	2016	2016	2	0	2	Export	764	Thailand	THA	50	Bangladesh	BGD								26	TEXTILE FIBRES	1	No Quantity							37729950			0
S3	2016	2016	2016	2	0	2	Export	764	Thailand	THA	52	Barbados	BRB								26	TEXTILE FIBRES	1	No Quantity							5849			0
S3	2016	2016	2016	2	0	2	Export	764	Thailand	THA	56	Belgium	BEL								26	TEXTILE FIBRES	1	No Quantity							703109			0
S3	2016	2016	2016	2	0	2	Export	764	Thailand	THA	64	Bhutan	BTN								26	TEXTILE FIBRES	1	No Quantity							2253860			0
S3	2016	2016	2016	2	0	2	Export	764	Thailand	THA	70	Bosnia Herzegovina	BIH								26	TEXTILE FIBRES	1	No Quantity							1077			0
S3	2016	2016	2016	2	0	2	Export	764	Thailand	THA	72	Botswana	BWA								26	TEXTILE FIBRES	1	No Quantity							2041			0
S3	2016	2016	2016	2	0	2	Export	764	Thailand	THA	76	Brazil	BRA								26	TEXTILE FIBRES	1	No Quantity							9544035			0
S3	2016	2016	2016	2	0	2	Export	764	Thailand	THA	90	Solomon Isds	SLB								26	TEXTILE FIBRES	1	No Quantity							737			0
S3	2016	2016	2016	2	0	2	Export	764	Thailand	THA	92	Br. Virgin Isds	VGB								26	TEXTILE FIBRES	1	No Quantity							6			0
S3	2016	2016	2016	2	0	2	Export	764	Thailand	THA	96	Brunei Darussalam	BRN								26	TEXTILE FIBRES	1	No Quantity							29401			0
S3	2016	2016	2016	2	0	2	Export	764	Thailand	THA	100	Bulgaria	BGR								26	TEXTILE FIBRES	1	No Quantity							4057529			0
S3	2016	2016	2016	2	0	2	Export	764	Thailand	THA	104	Myanmar	MMR								26	TEXTILE FIBRES	1	No Quantity							7695379			0
S3	2016	2016	2016	2	0	2	Export	764	Thailand	THA	112	Belarus	BLR								26	TEXTILE FIBRES	1	No Quantity							950			0
S3	2016	2016	2016	2	0	2	Export	764	Thailand	THA	116	Cambodia	KHM								26	TEXTILE FIBRES	1	No Quantity							850391			0
S3	2016	2016	2016	2	0	2	Export	764	Thailand	THA	120	Cameroon	CMR								26	TEXTILE FIBRES	1	No Quantity							149725			0
S3	2016	2016	2016	2	0	2	Export	764	Thailand	THA	124	Canada	CAN								26	TEXTILE FIBRES	1	No Quantity							1742473			0
S3	2016	2016	2016	2	0	2	Export	764	Thailand	THA	140	Central African Rep.	CAF								26	TEXTILE FIBRES	1	No Quantity							893			0
S3	2016	2016	2016	2	0	2	Export	764	Thailand	THA	144	Sri Lanka	LKA								26	TEXTILE FIBRES	1	No Quantity							11854268			0
S3	2016	2016	2016	2	0	2	Export	764	Thailand	THA	148	Chad	TCD								26	TEXTILE FIBRES	1	No Quantity							295			0
S3	2016	2016	2016	2	0	2	Export	764	Thailand	THA	152	Chile	CHL								26	TEXTILE FIBRES	1	No Quantity							4365			0
S3	2016	2016	2016	2	0	2	Export	764	Thailand	THA	156	China	CHN								26	TEXTILE FIBRES	1	No Quantity							105163573			0
S3	2016	2016	2016	2	0	2	Export	764	Thailand	THA	166	Cocos Isds	CCK								26	TEXTILE FIBRES	1	No Quantity							25			0
S3	2016	2016	2016	2	0	2	Export	764	Thailand	THA	170	Colombia	COL								26	TEXTILE FIBRES	1	No Quantity							1115356			0
S3	2016	2016	2016	2	0	2	Export	764	Thailand	THA	178	Congo	COG								26	TEXTILE FIBRES	1	No Quantity							3480			0
S3	2016	2016	2016	2	0	2	Export	764	Thailand	THA	188	Costa Rica	CRI								26	TEXTILE FIBRES	1	No Quantity							105185			0
S3	2016	2016	2016	2	0	2	Export	764	Thailand	THA	191	Croatia	HRV								26	TEXTILE FIBRES	1	No Quantity							18527			0
S3	2016	2016	2016	2	0	2	Export	764	Thailand	THA	192	Cuba	CUB								26	TEXTILE FIBRES	1	No Quantity							57			0
S3	2016	2016	2016	2	0	2	Export	764	Thailand	THA	196	Cyprus	CYP								26	TEXTILE FIBRES	1	No Quantity							19280			0
S3	2016	2016	2016	2	0	2	Export	764	Thailand	THA	203	Czechia	CZE								26	TEXTILE FIBRES	1	No Quantity							5363			0
S3	2016	2016	2016	2	0	2	Export	764	Thailand	THA	204	Benin	BEN								26	TEXTILE FIBRES	1	No Quantity							2274			0
S3	2016	2016	2016	2	0	2	Export	764	Thailand	THA	208	Denmark	DNK								26	TEXTILE FIBRES	1	No Quantity							60031			0
S3	2016	2016	2016	2	0	2	Export	764	Thailand	THA	214	Dominican Rep.	DOM								26	TEXTILE FIBRES	1	No Quantity							76847			0
S3	2016	2016	2016	2	0	2	Export	764	Thailand	THA	218	Ecuador	ECU								26	TEXTILE FIBRES	1	No Quantity							429974			0
S3	2016	2016	2016	2	0	2	Export	764	Thailand	THA	222	El Salvador	SLV								26	TEXTILE FIBRES	1	No Quantity							2025865			0
S3	2016	2016	2016	2	0	2	Export	764	Thailand	THA	226	Equatorial Guinea	GNQ								26	TEXTILE FIBRES	1	No Quantity							392			0
S3	2016	2016	2016	2	0	2	Export	764	Thailand	THA	231	Ethiopia	ETH								26	TEXTILE FIBRES	1	No Quantity							106413			0
S3	2016	2016	2016	2	0	2	Export	764	Thailand	THA	233	Estonia	EST								26	TEXTILE FIBRES	1	No Quantity							1701040			0
S3	2016	2016	2016	2	0	2	Export	764	Thailand	THA	242	Fiji	FJI								26	TEXTILE FIBRES	1	No Quantity							7636			0
S3	2016	2016	2016	2	0	2	Export	764	Thailand	THA	246	Finland	FIN								26	TEXTILE FIBRES	1	No Quantity							132293			0
S3	2016	2016	2016	2	0	2	Export	764	Thailand	THA	251	France	FRA								26	TEXTILE FIBRES	1	No Quantity							3044326			0
S3	2016	2016	2016	2	0	2	Export	764	Thailand	THA	260	Fr. South Antarctic Terr.	ATF								26	TEXTILE FIBRES	1	No Quantity							613			0
S3	2016	2016	2016	2	0	2	Export	764	Thailand	THA	262	Djibouti	DJI								26	TEXTILE FIBRES	1	No Quantity							88640			0
S3	2016	2016	2016	2	0	2	Export	764	Thailand	THA	266	Gabon	GAB								26	TEXTILE FIBRES	1	No Quantity							51456			0
S3	2016	2016	2016	2	0	2	Export	764	Thailand	THA	268	Georgia	GEO								26	TEXTILE FIBRES	1	No Quantity							126942			0
[truncated: 6,999 more rows]
