# Supplementary material for: Core-periphery structure in sectoral international trade networks: A new approach to an old theory
Source: PLoS One. 2020 Apr 2;15(4):e0229547. doi: 10.1371/journal.pone.0229547 (PMC7117750; doi:10.1371/journal.pone.0229547)
Supplement: S7 File — (ZIP) [file pone.0229547.s007.zip › S7_File/RawData 2016/comtrade (71).csv]

Classification	Year	Period	Period Desc.	Aggregate Level	Is Leaf Code	Trade Flow Code	Trade Flow	Reporter Code	Reporter	Reporter ISO	Partner Code	Partner	Partner ISO	2nd Partner Code	2nd Partner	2nd Partner ISO	Customs Proc. Code	Customs	Mode of Transport Code	Mode of Transport	Commodity Code	Commodity	Qty Unit Code	Qty Unit	Qty	Alt Qty Unit Code	Alt Qty Unit	Alt Qty	Netweight (kg)	Gross weight (kg)	Trade Value (US$)	CIF Trade Value (US$)	FOB Trade Value (US$)	Flag
S3	2016	2016	2016	2	0	2	Export	784	United Arab Emirates	ARE	0	World	WLD								00	LIVE ANIMALS	1	No Quantity							46087284			0
S3	2016	2016	2016	2	0	2	Export	784	United Arab Emirates	ARE	4	Afghanistan	AFG								00	LIVE ANIMALS	1	No Quantity							809			0
S3	2016	2016	2016	2	0	2	Export	784	United Arab Emirates	ARE	12	Algeria	DZA								00	LIVE ANIMALS	1	No Quantity							136			0
S3	2016	2016	2016	2	0	2	Export	784	United Arab Emirates	ARE	31	Azerbaijan	AZE								00	LIVE ANIMALS	1	No Quantity							7379			0
S3	2016	2016	2016	2	0	2	Export	784	United Arab Emirates	ARE	32	Argentina	ARG								00	LIVE ANIMALS	1	No Quantity							735			0
S3	2016	2016	2016	2	0	2	Export	784	United Arab Emirates	ARE	36	Australia	AUS								00	LIVE ANIMALS	1	No Quantity							178601			0
S3	2016	2016	2016	2	0	2	Export	784	United Arab Emirates	ARE	40	Austria	AUT								00	LIVE ANIMALS	1	No Quantity							32877			0
S3	2016	2016	2016	2	0	2	Export	784	United Arab Emirates	ARE	48	Bahrain	BHR								00	LIVE ANIMALS	1	No Quantity							477024			0
S3	2016	2016	2016	2	0	2	Export	784	United Arab Emirates	ARE	50	Bangladesh	BGD								00	LIVE ANIMALS	1	No Quantity							155525			0
S3	2016	2016	2016	2	0	2	Export	784	United Arab Emirates	ARE	51	Armenia	ARM								00	LIVE ANIMALS	1	No Quantity							603			0
S3	2016	2016	2016	2	0	2	Export	784	United Arab Emirates	ARE	56	Belgium	BEL								00	LIVE ANIMALS	1	No Quantity							227614			0
S3	2016	2016	2016	2	0	2	Export	784	United Arab Emirates	ARE	72	Botswana	BWA								00	LIVE ANIMALS	1	No Quantity							136			0
S3	2016	2016	2016	2	0	2	Export	784	United Arab Emirates	ARE	76	Brazil	BRA								00	LIVE ANIMALS	1	No Quantity							1754			0
S3	2016	2016	2016	2	0	2	Export	784	United Arab Emirates	ARE	96	Brunei Darussalam	BRN								00	LIVE ANIMALS	1	No Quantity							1006			0
S3	2016	2016	2016	2	0	2	Export	784	United Arab Emirates	ARE	100	Bulgaria	BGR								00	LIVE ANIMALS	1	No Quantity							618			0
S3	2016	2016	2016	2	0	2	Export	784	United Arab Emirates	ARE	104	Myanmar	MMR								00	LIVE ANIMALS	1	No Quantity							75			0
S3	2016	2016	2016	2	0	2	Export	784	United Arab Emirates	ARE	124	Canada	CAN								00	LIVE ANIMALS	1	No Quantity							466614			0
S3	2016	2016	2016	2	0	2	Export	784	United Arab Emirates	ARE	144	Sri Lanka	LKA								00	LIVE ANIMALS	1	No Quantity							6005			0
S3	2016	2016	2016	2	0	2	Export	784	United Arab Emirates	ARE	148	Chad	TCD								00	LIVE ANIMALS	1	No Quantity							56535			0
S3	2016	2016	2016	2	0	2	Export	784	United Arab Emirates	ARE	152	Chile	CHL								00	LIVE ANIMALS	1	No Quantity							20498			0
S3	2016	2016	2016	2	0	2	Export	784	United Arab Emirates	ARE	156	China	CHN								00	LIVE ANIMALS	1	No Quantity							164770			0
S3	2016	2016	2016	2	0	2	Export	784	United Arab Emirates	ARE	170	Colombia	COL								00	LIVE ANIMALS	1	No Quantity							27			0
S3	2016	2016	2016	2	0	2	Export	784	United Arab Emirates	ARE	196	Cyprus	CYP								00	LIVE ANIMALS	1	No Quantity							5241			0
S3	2016	2016	2016	2	0	2	Export	784	United Arab Emirates	ARE	203	Czechia	CZE								00	LIVE ANIMALS	1	No Quantity							5909			0
S3	2016	2016	2016	2	0	2	Export	784	United Arab Emirates	ARE	208	Denmark	DNK								00	LIVE ANIMALS	1	No Quantity							518502			0
S3	2016	2016	2016	2	0	2	Export	784	United Arab Emirates	ARE	231	Ethiopia	ETH								00	LIVE ANIMALS	1	No Quantity							52468			0
S3	2016	2016	2016	2	0	2	Export	784	United Arab Emirates	ARE	246	Finland	FIN								00	LIVE ANIMALS	1	No Quantity							27			0
S3	2016	2016	2016	2	0	2	Export	784	United Arab Emirates	ARE	251	France	FRA								00	LIVE ANIMALS	1	No Quantity							1243322			0
S3	2016	2016	2016	2	0	2	Export	784	United Arab Emirates	ARE	276	Germany	DEU								00	LIVE ANIMALS	1	No Quantity							1071676			0
S3	2016	2016	2016	2	0	2	Export	784	United Arab Emirates	ARE	300	Greece	GRC								00	LIVE ANIMALS	1	No Quantity							2854			0
S3	2016	2016	2016	2	0	2	Export	784	United Arab Emirates	ARE	344	China, Hong Kong SAR	HKG								00	LIVE ANIMALS	1	No Quantity							259360			0
S3	2016	2016	2016	2	0	2	Export	784	United Arab Emirates	ARE	348	Hungary	HUN								00	LIVE ANIMALS	1	No Quantity							1021			0
S3	2016	2016	2016	2	0	2	Export	784	United Arab Emirates	ARE	360	Indonesia	IDN								00	LIVE ANIMALS	1	No Quantity							218			0
S3	2016	2016	2016	2	0	2	Export	784	United Arab Emirates	ARE	364	Iran	IRN								00	LIVE ANIMALS	1	No Quantity							538119			0
S3	2016	2016	2016	2	0	2	Export	784	United Arab Emirates	ARE	368	Iraq	IRQ								00	LIVE ANIMALS	1	No Quantity							101675			0
S3	2016	2016	2016	2	0	2	Export	784	United Arab Emirates	ARE	372	Ireland	IRL								00	LIVE ANIMALS	1	No Quantity							1154143			0
S3	2016	2016	2016	2	0	2	Export	784	United Arab Emirates	ARE	381	Italy	ITA								00	LIVE ANIMALS	1	No Quantity							93988			0
S3	2016	2016	2016	2	0	2	Export	784	United Arab Emirates	ARE	392	Japan	JPN								00	LIVE ANIMALS	1	No Quantity							9581			0
S3	2016	2016	2016	2	0	2	Export	784	United Arab Emirates	ARE	398	Kazakhstan	KAZ								00	LIVE ANIMALS	1	No Quantity							103336			0
S3	2016	2016	2016	2	0	2	Export	784	United Arab Emirates	ARE	400	Jordan	JOR								00	LIVE ANIMALS	1	No Quantity							53768			0
S3	2016	2016	2016	2	0	2	Export	784	United Arab Emirates	ARE	404	Kenya	KEN								00	LIVE ANIMALS	1	No Quantity							137862			0
S3	2016	2016	2016	2	0	2	Export	784	United Arab Emirates	ARE	410	Rep. of Korea	KOR								00	LIVE ANIMALS	1	No Quantity							299160			0
S3	2016	2016	2016	2	0	2	Export	784	United Arab Emirates	ARE	414	Kuwait	KWT								00	LIVE ANIMALS	1	No Quantity							2060859			0
S3	2016	2016	2016	2	0	2	Export	784	United Arab Emirates	ARE	417	Kyrgyzstan	KGZ								00	LIVE ANIMALS	1	No Quantity							27			0
S3	2016	2016	2016	2	0	2	Export	784	United Arab Emirates	ARE	422	Lebanon	LBN								00	LIVE ANIMALS	1	No Quantity							110897			0
S3	2016	2016	2016	2	0	2	Export	784	United Arab Emirates	ARE	428	Latvia	LVA								00	LIVE ANIMALS	1	No Quantity							27			0
S3	2016	2016	2016	2	0	2	Export	784	United Arab Emirates	ARE	434	Libya	LBY								00	LIVE ANIMALS	1	No Quantity							551227			0
S3	2016	2016	2016	2	0	2	Export	784	United Arab Emirates	ARE	442	Luxembourg	LUX								00	LIVE ANIMALS	1	No Quantity							27			0
S3	2016	2016	2016	2	0	2	Export	784	United Arab Emirates	ARE	458	Malaysia	MYS								00	LIVE ANIMALS	1	No Quantity							21024			0
S3	2016	2016	2016	2	0	2	Export	784	United Arab Emirates	ARE	462	Maldives	MDV								00	LIVE ANIMALS	1	No Quantity							348			0
S3	2016	2016	2016	2	0	2	Export	784	United Arab Emirates	ARE	470	Malta	MLT								00	LIVE ANIMALS	1	No Quantity							56			0
S3	2016	2016	2016	2	0	2	Export	784	United Arab Emirates	ARE	480	Mauritius	MUS								00	LIVE ANIMALS	1	No Quantity							408			0
S3	2016	2016	2016	2	0	2	Export	784	United Arab Emirates	ARE	484	Mexico	MEX								00	LIVE ANIMALS	1	No Quantity							436			0
S3	2016	2016	2016	2	0	2	Export	784	United Arab Emirates	ARE	498	Rep. of Moldova	MDA								00	LIVE ANIMALS	1	No Quantity							136			0
S3	2016	2016	2016	2	0	2	Export	784	United Arab Emirates	ARE	504	Morocco	MAR								00	LIVE ANIMALS	1	No Quantity							161652			0
S3	2016	2016	2016	2	0	2	Export	784	United Arab Emirates	ARE	508	Mozambique	MOZ								00	LIVE ANIMALS	1	No Quantity							136			0
S3	2016	2016	2016	2	0	2	Export	784	United Arab Emirates	ARE	512	Oman	OMN								00	LIVE ANIMALS	1	No Quantity							1325734			0
S3	2016	2016	2016	2	0	2	Export	784	United Arab Emirates	ARE	516	Namibia	NAM								00	LIVE ANIMALS	1	No Quantity							101			0
S3	2016	2016	2016	2	0	2	Export	784	United Arab Emirates	ARE	524	Nepal	NPL								00	LIVE ANIMALS	1	No Quantity							545			0
S3	2016	2016	2016	2	0	2	Export	784	United Arab Emirates	ARE	528	Netherlands	NLD								00	LIVE ANIMALS	1	No Quantity							1281739			0
S3	2016	2016	2016	2	0	2	Export	784	United Arab Emirates	ARE	554	New Zealand	NZL								00	LIVE ANIMALS	1	No Quantity							4784			0
S3	2016	2016	2016	2	0	2	Export	784	United Arab Emirates	ARE	566	Nigeria	NGA								00	LIVE ANIMALS	1	No Quantity							45871			0
S3	2016	2016	2016	2	0	2	Export	784	United Arab Emirates	ARE	579	Norway	NOR								00	LIVE ANIMALS	1	No Quantity							245			0
S3	2016	2016	2016	2	0	2	Export	784	United Arab Emirates	ARE	586	Pakistan	PAK								00	LIVE ANIMALS	1	No Quantity							306474			0
S3	2016	2016	2016	2	0	2	Export	784	United Arab Emirates	ARE	604	Peru	PER								00	LIVE ANIMALS	1	No Quantity							57			0
S3	2016	2016	2016	2	0	2	Export	784	United Arab Emirates	ARE	608	Philippines	PHL								00	LIVE ANIMALS	1	No Quantity							15384			0
S3	2016	2016	2016	2	0	2	Export	784	United Arab Emirates	ARE	616	Poland	POL								00	LIVE ANIMALS	1	No Quantity							1661			0
S3	2016	2016	2016	2	0	2	Export	784	United Arab Emirates	ARE	620	Portugal	PRT								00	LIVE ANIMALS	1	No Quantity							1007			0
S3	2016	2016	2016	2	0	2	Export	784	United Arab Emirates	ARE	634	Qatar	QAT								00	LIVE ANIMALS	1	No Quantity							20346575			0
S3	2016	2016	2016	2	0	2	Export	784	United Arab Emirates	ARE	643	Russian Federation	RUS								00	LIVE ANIMALS	1	No Quantity							3166			0
S3	2016	2016	2016	2	0	2	Export	784	United Arab Emirates	ARE	682	Saudi Arabia	SAU								00	LIVE ANIMALS	1	No Quantity							1838538			0
S3	2016	2016	2016	2	0	2	Export	784	United Arab Emirates	ARE	688	Serbia	SRB								00	LIVE ANIMALS	1	No Quantity							722			0
S3	2016	2016	2016	2	0	2	Export	784	United Arab Emirates	ARE	690	Seychelles	SYC								00	LIVE ANIMALS	1	No Quantity							85310			0
S3	2016	2016	2016	2	0	2	Export	784	United Arab Emirates	ARE	699	India	IND								00	LIVE ANIMALS	1	No Quantity							80372			0
S3	2016	2016	2016	2	0	2	Export	784	United Arab Emirates	ARE	702	Singapore	SGP								00	LIVE ANIMALS	1	No Quantity							4383			0
S3	2016	2016	2016	2	0	2	Export	784	United Arab Emirates	ARE	704	Viet Nam	VNM								00	LIVE ANIMALS	1	No Quantity							1007			0
S3	2016	2016	2016	2	0	2	Export	784	United Arab Emirates	ARE	706	Somalia	SOM								00	LIVE ANIMALS	1	No Quantity							359215			0
S3	2016	2016	2016	2	0	2	Export	784	United Arab Emirates	ARE	710	South Africa	ZAF								00	LIVE ANIMALS	1	No Quantity							280777			0
S3	2016	2016	2016	2	0	2	Export	784	United Arab Emirates	ARE	724	Spain	ESP								00	LIVE ANIMALS	1	No Quantity							104626			0
S3	2016	2016	2016	2	0	2	Export	784	United Arab Emirates	ARE	729	Sudan	SDN								00	LIVE ANIMALS	1	No Quantity							95366			0
S3	2016	2016	2016	2	0	2	Export	784	United Arab Emirates	ARE	752	Sweden	SWE								00	LIVE ANIMALS	1	No Quantity							1157			0
S3	2016	2016	2016	2	0	2	Export	784	United Arab Emirates	ARE	757	Switzerland	CHE								00	LIVE ANIMALS	1	No Quantity							2132			0
S3	2016	2016	2016	2	0	2	Export	784	United Arab Emirates	ARE	760	Syria	SYR								00	LIVE ANIMALS	1	No Quantity							3725			0
S3	2016	2016	2016	2	0	2	Export	784	United Arab Emirates	ARE	762	Tajikistan	TJK								00	LIVE ANIMALS	1	No Quantity							25732			0
S3	2016	2016	2016	2	0	2	Export	784	United Arab Emirates	ARE	764	Thailand	THA								00	LIVE ANIMALS	1	No Quantity							44873			0
S3	2016	2016	2016	2	0	2	Export	784	United Arab Emirates	ARE	788	Tunisia	TUN								00	LIVE ANIMALS	1	No Quantity							3174			0
S3	2016	2016	2016	2	0	2	Export	784	United Arab Emirates	ARE	792	Turkey	TUR								00	LIVE ANIMALS	1	No Quantity							411089			0
S3	2016	2016	2016	2	0	2	Export	784	United Arab Emirates	ARE	800	Uganda	UGA								00	LIVE ANIMALS	1	No Quantity							408			0
S3	2016	2016	2016	2	0	2	Export	784	United Arab Emirates	ARE	804	Ukraine	UKR								00	LIVE ANIMALS	1	No Quantity							3873			0
S3	2016	2016	2016	2	0	2	Export	784	United Arab Emirates	ARE	807	North Macedonia	MKD								00	LIVE ANIMALS	1	No Quantity							817			0
S3	2016	2016	2016	2	0	2	Export	784	United Arab Emirates	ARE	818	Egypt	EGY								00	LIVE ANIMALS	1	No Quantity							218493			0
S3	2016	2016	2016	2	0	2	Export	784	United Arab Emirates	ARE	826	United Kingdom	GBR								00	LIVE ANIMALS	1	No Quantity							6465664			0
S3	2016	2016	2016	2	0	2	Export	784	United Arab Emirates	ARE	834	United Rep. of Tanzania	TZA								00	LIVE ANIMALS	1	No Quantity							27033			0
S3	2016	2016	2016	2	0	2	Export	784	United Arab Emirates	ARE	842	USA	USA								00	LIVE ANIMALS	1	No Quantity							1696564			0
S3	2016	2016	2016	2	0	2	Export	784	United Arab Emirates	ARE	860	Uzbekistan	UZB								00	LIVE ANIMALS	1	No Quantity							639187			0
S3	2016	2016	2016	2	0	2	Export	784	United Arab Emirates	ARE	887	Yemen	YEM								00	LIVE ANIMALS	1	No Quantity							545			0
S3	2016	2016	2016	2	0	2	Export	784	United Arab Emirates	ARE	894	Zambia	ZMB								00	LIVE ANIMALS	1	No Quantity							327			0
S3	2016	2016	2016	2	0	2	Export	788	Tunisia	TUN	0	World	WLD								00	LIVE ANIMALS	1	No Quantity							1038792			0
S3	2016	2016	2016	2	0	2	Export	788	Tunisia	TUN	251	France	FRA								00	LIVE ANIMALS	1	No Quantity							32907			0
S3	2016	2016	2016	2	0	2	Export	788	Tunisia	TUN	372	Ireland	IRL								00	LIVE ANIMALS	1	No Quantity							2265			0
S3	2016	2016	2016	2	0	2	Export	788	Tunisia	TUN	434	Libya	LBY								00	LIVE ANIMALS	1	No Quantity							569418			0
S3	2016	2016	2016	2	0	2	Export	788	Tunisia	TUN	462	Maldives	MDV								00	LIVE ANIMALS	1	No Quantity							156			0
S3	2016	2016	2016	2	0	2	Export	788	Tunisia	TUN	504	Morocco	MAR								00	LIVE ANIMALS	1	No Quantity							7401			0
S3	2016	2016	2016	2	0	2	Export	788	Tunisia	TUN	792	Turkey	TUR								00	LIVE ANIMALS	1	No Quantity							426645			0
S3	2016	2016	2016	2	0	2	Export	784	United Arab Emirates	ARE	0	World	WLD								01	MEAT, MEAT PREPARATIONS	1	No Quantity							161249382			0
S3	2016	2016	2016	2	0	2	Export	784	United Arab Emirates	ARE	4	Afghanistan	AFG								01	MEAT, MEAT PREPARATIONS	1	No Quantity							8209861			0
S3	2016	2016	2016	2	0	2	Export	784	United Arab Emirates	ARE	31	Azerbaijan	AZE								01	MEAT, MEAT PREPARATIONS	1	No Quantity							42550			0
S3	2016	2016	2016	2	0	2	Export	784	United Arab Emirates	ARE	36	Australia	AUS								01	MEAT, MEAT PREPARATIONS	1	No Quantity							35989			0
S3	2016	2016	2016	2	0	2	Export	784	United Arab Emirates	ARE	48	Bahrain	BHR								01	MEAT, MEAT PREPARATIONS	1	No Quantity							3739315			0
S3	2016	2016	2016	2	0	2	Export	784	United Arab Emirates	ARE	50	Bangladesh	BGD								01	MEAT, MEAT PREPARATIONS	1	No Quantity							202177			0
S3	2016	2016	2016	2	0	2	Export	784	United Arab Emirates	ARE	76	Brazil	BRA								01	MEAT, MEAT PREPARATIONS	1	No Quantity							5936846			0
S3	2016	2016	2016	2	0	2	Export	784	United Arab Emirates	ARE	120	Cameroon	CMR								01	MEAT, MEAT PREPARATIONS	1	No Quantity							40857			0
S3	2016	2016	2016	2	0	2	Export	784	United Arab Emirates	ARE	144	Sri Lanka	LKA								01	MEAT, MEAT PREPARATIONS	1	No Quantity							204615			0
S3	2016	2016	2016	2	0	2	Export	784	United Arab Emirates	ARE	178	Congo	COG								01	MEAT, MEAT PREPARATIONS	1	No Quantity							7542			0
S3	2016	2016	2016	2	0	2	Export	784	United Arab Emirates	ARE	231	Ethiopia	ETH								01	MEAT, MEAT PREPARATIONS	1	No Quantity							47874			0
S3	2016	2016	2016	2	0	2	Export	784	United Arab Emirates	ARE	232	Eritrea	ERI								01	MEAT, MEAT PREPARATIONS	1	No Quantity							944530			0
S3	2016	2016	2016	2	0	2	Export	784	United Arab Emirates	ARE	262	Djibouti	DJI								01	MEAT, MEAT PREPARATIONS	1	No Quantity							961292			0
S3	2016	2016	2016	2	0	2	Export	784	United Arab Emirates	ARE	268	Georgia	GEO								01	MEAT, MEAT PREPARATIONS	1	No Quantity							20806			0
S3	2016	2016	2016	2	0	2	Export	784	United Arab Emirates	ARE	276	Germany	DEU								01	MEAT, MEAT PREPARATIONS	1	No Quantity							22024			0
S3	2016	2016	2016	2	0	2	Export	784	United Arab Emirates	ARE	288	Ghana	GHA								01	MEAT, MEAT PREPARATIONS	1	No Quantity							113964			0
S3	2016	2016	2016	2	0	2	Export	784	United Arab Emirates	ARE	332	Haiti	HTI								01	MEAT, MEAT PREPARATIONS	1	No Quantity							2211			0
S3	2016	2016	2016	2	0	2	Export	784	United Arab Emirates	ARE	344	China, Hong Kong SAR	HKG								01	MEAT, MEAT PREPARATIONS	1	No Quantity							519505			0
S3	2016	2016	2016	2	0	2	Export	784	United Arab Emirates	ARE	364	Iran	IRN								01	MEAT, MEAT PREPARATIONS	1	No Quantity							1242837			0
S3	2016	2016	2016	2	0	2	Export	784	United Arab Emirates	ARE	368	Iraq	IRQ								01	MEAT, MEAT PREPARATIONS	1	No Quantity							13773892			0
S3	2016	2016	2016	2	0	2	Export	784	United Arab Emirates	ARE	372	Ireland	IRL								01	MEAT, MEAT PREPARATIONS	1	No Quantity							30270			0
S3	2016	2016	2016	2	0	2	Export	784	United Arab Emirates	ARE	384	Côte d'Ivoire	CIV								01	MEAT, MEAT PREPARATIONS	1	No Quantity							11			0
S3	2016	2016	2016	2	0	2	Export	784	United Arab Emirates	ARE	398	Kazakhstan	KAZ								01	MEAT, MEAT PREPARATIONS	1	No Quantity							86751			0
S3	2016	2016	2016	2	0	2	Export	784	United Arab Emirates	ARE	400	Jordan	JOR								01	MEAT, MEAT PREPARATIONS	1	No Quantity							1978239			0
S3	2016	2016	2016	2	0	2	Export	784	United Arab Emirates	ARE	404	Kenya	KEN								01	MEAT, MEAT PREPARATIONS	1	No Quantity							288324			0
S3	2016	2016	2016	2	0	2	Export	784	United Arab Emirates	ARE	410	Rep. of Korea	KOR								01	MEAT, MEAT PREPARATIONS	1	No Quantity							18917			0
S3	2016	2016	2016	2	0	2	Export	784	United Arab Emirates	ARE	414	Kuwait	KWT								01	MEAT, MEAT PREPARATIONS	1	No Quantity							17013962			0
S3	2016	2016	2016	2	0	2	Export	784	United Arab Emirates	ARE	422	Lebanon	LBN								01	MEAT, MEAT PREPARATIONS	1	No Quantity							1080147			0
S3	2016	2016	2016	2	0	2	Export	784	United Arab Emirates	ARE	430	Liberia	LBR								01	MEAT, MEAT PREPARATIONS	1	No Quantity							296649			0
S3	2016	2016	2016	2	0	2	Export	784	United Arab Emirates	ARE	434	Libya	LBY								01	MEAT, MEAT PREPARATIONS	1	No Quantity							787366			0
S3	2016	2016	2016	2	0	2	Export	784	United Arab Emirates	ARE	450	Madagascar	MDG								01	MEAT, MEAT PREPARATIONS	1	No Quantity							5088			0
S3	2016	2016	2016	2	0	2	Export	784	United Arab Emirates	ARE	462	Maldives	MDV								01	MEAT, MEAT PREPARATIONS	1	No Quantity							2665868			0
S3	2016	2016	2016	2	0	2	Export	784	United Arab Emirates	ARE	478	Mauritania	MRT								01	MEAT, MEAT PREPARATIONS	1	No Quantity							3218			0
S3	2016	2016	2016	2	0	2	Export	784	United Arab Emirates	ARE	480	Mauritius	MUS								01	MEAT, MEAT PREPARATIONS	1	No Quantity							183308			0
S3	2016	2016	2016	2	0	2	Export	784	United Arab Emirates	ARE	504	Morocco	MAR								01	MEAT, MEAT PREPARATIONS	1	No Quantity							3744			0
S3	2016	2016	2016	2	0	2	Export	784	United Arab Emirates	ARE	512	Oman	OMN								01	MEAT, MEAT PREPARATIONS	1	No Quantity							38113113			0
S3	2016	2016	2016	2	0	2	Export	784	United Arab Emirates	ARE	528	Netherlands	NLD								01	MEAT, MEAT PREPARATIONS	1	No Quantity							11560			0
S3	2016	2016	2016	2	0	2	Export	784	United Arab Emirates	ARE	562	Niger	NER								01	MEAT, MEAT PREPARATIONS	1	No Quantity							132478			0
S3	2016	2016	2016	2	0	2	Export	784	United Arab Emirates	ARE	566	Nigeria	NGA								01	MEAT, MEAT PREPARATIONS	1	No Quantity							29140			0
S3	2016	2016	2016	2	0	2	Export	784	United Arab Emirates	ARE	586	Pakistan	PAK								01	MEAT, MEAT PREPARATIONS	1	No Quantity							3968244			0
S3	2016	2016	2016	2	0	2	Export	784	United Arab Emirates	ARE	608	Philippines	PHL								01	MEAT, MEAT PREPARATIONS	1	No Quantity							16904			0
S3	2016	2016	2016	2	0	2	Export	784	United Arab Emirates	ARE	620	Portugal	PRT								01	MEAT, MEAT PREPARATIONS	1	No Quantity							44480			0
S3	2016	2016	2016	2	0	2	Export	784	United Arab Emirates	ARE	634	Qatar	QAT								01	MEAT, MEAT PREPARATIONS	1	No Quantity							12255387			0
S3	2016	2016	2016	2	0	2	Export	784	United Arab Emirates	ARE	682	Saudi Arabia	SAU								01	MEAT, MEAT PREPARATIONS	1	No Quantity							38966595			0
S3	2016	2016	2016	2	0	2	Export	784	United Arab Emirates	ARE	686	Senegal	SEN								01	MEAT, MEAT PREPARATIONS	1	No Quantity							2094			0
S3	2016	2016	2016	2	0	2	Export	784	United Arab Emirates	ARE	690	Seychelles	SYC								01	MEAT, MEAT PREPARATIONS	1	No Quantity							377726			0
S3	2016	2016	2016	2	0	2	Export	784	United Arab Emirates	ARE	699	India	IND								01	MEAT, MEAT PREPARATIONS	1	No Quantity							33755			0
S3	2016	2016	2016	2	0	2	Export	784	United Arab Emirates	ARE	702	Singapore	SGP								01	MEAT, MEAT PREPARATIONS	1	No Quantity							3063			0
S3	2016	2016	2016	2	0	2	Export	784	United Arab Emirates	ARE	706	Somalia	SOM								01	MEAT, MEAT PREPARATIONS	1	No Quantity							1897405			0
S3	2016	2016	2016	2	0	2	Export	784	United Arab Emirates	ARE	710	South Africa	ZAF								01	MEAT, MEAT PREPARATIONS	1	No Quantity							56332			0
S3	2016	2016	2016	2	0	2	Export	784	United Arab Emirates	ARE	724	Spain	ESP								01	MEAT, MEAT PREPARATIONS	1	No Quantity							3195			0
S3	2016	2016	2016	2	0	2	Export	784	United Arab Emirates	ARE	729	Sudan	SDN								01	MEAT, MEAT PREPARATIONS	1	No Quantity							28755			0
S3	2016	2016	2016	2	0	2	Export	784	United Arab Emirates	ARE	757	Switzerland	CHE								01	MEAT, MEAT PREPARATIONS	1	No Quantity							6181			0
S3	2016	2016	2016	2	0	2	Export	784	United Arab Emirates	ARE	762	Tajikistan	TJK								01	MEAT, MEAT PREPARATIONS	1	No Quantity							233923			0
S3	2016	2016	2016	2	0	2	Export	784	United Arab Emirates	ARE	764	Thailand	THA								01	MEAT, MEAT PREPARATIONS	1	No Quantity							10			0
S3	2016	2016	2016	2	0	2	Export	784	United Arab Emirates	ARE	768	Togo	TGO								01	MEAT, MEAT PREPARATIONS	1	No Quantity							7089			0
S3	2016	2016	2016	2	0	2	Export	784	United Arab Emirates	ARE	788	Tunisia	TUN								01	MEAT, MEAT PREPARATIONS	1	No Quantity							221124			0
S3	2016	2016	2016	2	0	2	Export	784	United Arab Emirates	ARE	792	Turkey	TUR								01	MEAT, MEAT PREPARATIONS	1	No Quantity							416052			0
S3	2016	2016	2016	2	0	2	Export	784	United Arab Emirates	ARE	795	Turkmenistan	TKM								01	MEAT, MEAT PREPARATIONS	1	No Quantity							1863717			0
S3	2016	2016	2016	2	0	2	Export	784	United Arab Emirates	ARE	800	Uganda	UGA								01	MEAT, MEAT PREPARATIONS	1	No Quantity							33838			0
S3	2016	2016	2016	2	0	2	Export	784	United Arab Emirates	ARE	804	Ukraine	UKR								01	MEAT, MEAT PREPARATIONS	1	No Quantity							54918			0
S3	2016	2016	2016	2	0	2	Export	784	United Arab Emirates	ARE	818	Egypt	EGY								01	MEAT, MEAT PREPARATIONS	1	No Quantity							38029			0
S3	2016	2016	2016	2	0	2	Export	784	United Arab Emirates	ARE	826	United Kingdom	GBR								01	MEAT, MEAT PREPARATIONS	1	No Quantity							4057			0
S3	2016	2016	2016	2	0	2	Export	784	United Arab Emirates	ARE	834	United Rep. of Tanzania	TZA								01	MEAT, MEAT PREPARATIONS	1	No Quantity							491653			0
S3	2016	2016	2016	2	0	2	Export	784	United Arab Emirates	ARE	838	Free Zones									01	MEAT, MEAT PREPARATIONS	1	No Quantity							632			0
S3	2016	2016	2016	2	0	2	Export	784	United Arab Emirates	ARE	842	USA	USA								01	MEAT, MEAT PREPARATIONS	1	No Quantity							510182			0
S3	2016	2016	2016	2	0	2	Export	784	United Arab Emirates	ARE	860	Uzbekistan	UZB								01	MEAT, MEAT PREPARATIONS	1	No Quantity							38011			0
S3	2016	2016	2016	2	0	2	Export	784	United Arab Emirates	ARE	887	Yemen	YEM								01	MEAT, MEAT PREPARATIONS	1	No Quantity							851831			0
S3	2016	2016	2016	2	0	2	Export	784	United Arab Emirates	ARE	899	Areas, nes									01	MEAT, MEAT PREPARATIONS	1	No Quantity							27356			0
S3	2016	2016	2016	2	0	2	Export	788	Tunisia	TUN	0	World	WLD								01	MEAT, MEAT PREPARATIONS	1	No Quantity							4817150			0
S3	2016	2016	2016	2	0	2	Export	788	Tunisia	TUN	174	Comoros	COM								01	MEAT, MEAT PREPARATIONS	1	No Quantity							3716			0
S3	2016	2016	2016	2	0	2	Export	788	Tunisia	TUN	178	Congo	COG								01	MEAT, MEAT PREPARATIONS	1	No Quantity							62948			0
S3	2016	2016	2016	2	0	2	Export	788	Tunisia	TUN	204	Benin	BEN								01	MEAT, MEAT PREPARATIONS	1	No Quantity							140181			0
S3	2016	2016	2016	2	0	2	Export	788	Tunisia	TUN	226	Equatorial Guinea	GNQ								01	MEAT, MEAT PREPARATIONS	1	No Quantity							15180			0
S3	2016	2016	2016	2	0	2	Export	788	Tunisia	TUN	251	France	FRA								01	MEAT, MEAT PREPARATIONS	1	No Quantity							40950			0
S3	2016	2016	2016	2	0	2	Export	788	Tunisia	TUN	266	Gabon	GAB								01	MEAT, MEAT PREPARATIONS	1	No Quantity							9314			0
S3	2016	2016	2016	2	0	2	Export	788	Tunisia	TUN	324	Guinea	GIN								01	MEAT, MEAT PREPARATIONS	1	No Quantity							115178			0
S3	2016	2016	2016	2	0	2	Export	788	Tunisia	TUN	381	Italy	ITA								01	MEAT, MEAT PREPARATIONS	1	No Quantity							2407782			0
S3	2016	2016	2016	2	0	2	Export	788	Tunisia	TUN	384	Côte d'Ivoire	CIV								01	MEAT, MEAT PREPARATIONS	1	No Quantity							70932			0
S3	2016	2016	2016	2	0	2	Export	788	Tunisia	TUN	422	Lebanon	LBN								01	MEAT, MEAT PREPARATIONS	1	No Quantity							253412			0
S3	2016	2016	2016	2	0	2	Export	788	Tunisia	TUN	430	Liberia	LBR								01	MEAT, MEAT PREPARATIONS	1	No Quantity							469646			0
S3	2016	2016	2016	2	0	2	Export	788	Tunisia	TUN	434	Libya	LBY								01	MEAT, MEAT PREPARATIONS	1	No Quantity							660057			0
S3	2016	2016	2016	2	0	2	Export	788	Tunisia	TUN	466	Mali	MLI								01	MEAT, MEAT PREPARATIONS	1	No Quantity							3669			0
S3	2016	2016	2016	2	0	2	Export	788	Tunisia	TUN	504	Morocco	MAR								01	MEAT, MEAT PREPARATIONS	1	No Quantity							227556			0
S3	2016	2016	2016	2	0	2	Export	788	Tunisia	TUN	634	Qatar	QAT								01	MEAT, MEAT PREPARATIONS	1	No Quantity							56938			0
S3	2016	2016	2016	2	0	2	Export	788	Tunisia	TUN	682	Saudi Arabia	SAU								01	MEAT, MEAT PREPARATIONS	1	No Quantity							38428			0
S3	2016	2016	2016	2	0	2	Export	788	Tunisia	TUN	686	Senegal	SEN								01	MEAT, MEAT PREPARATIONS	1	No Quantity							63031			0
S3	2016	2016	2016	2	0	2	Export	788	Tunisia	TUN	704	Viet Nam	VNM								01	MEAT, MEAT PREPARATIONS	1	No Quantity							154914			0
S3	2016	2016	2016	2	0	2	Export	788	Tunisia	TUN	768	Togo	TGO								01	MEAT, MEAT PREPARATIONS	1	No Quantity							21054			0
S3	2016	2016	2016	2	0	2	Export	788	Tunisia	TUN	899	Areas, nes									01	MEAT, MEAT PREPARATIONS	1	No Quantity							2263			0
S3	2016	2016	2016	2	0	2	Export	784	United Arab Emirates	ARE	0	World	WLD								02	DAIRY PRODUCTS,BIRD EGGS	1	No Quantity							490188954			0
S3	2016	2016	2016	2	0	2	Export	784	United Arab Emirates	ARE	4	Afghanistan	AFG								02	DAIRY PRODUCTS,BIRD EGGS	1	No Quantity							2093884			0
S3	2016	2016	2016	2	0	2	Export	784	United Arab Emirates	ARE	24	Angola	AGO								02	DAIRY PRODUCTS,BIRD EGGS	1	No Quantity							136802			0
S3	2016	2016	2016	2	0	2	Export	784	United Arab Emirates	ARE	31	Azerbaijan	AZE								02	DAIRY PRODUCTS,BIRD EGGS	1	No Quantity							34542			0
S3	2016	2016	2016	2	0	2	Export	784	United Arab Emirates	ARE	36	Australia	AUS								02	DAIRY PRODUCTS,BIRD EGGS	1	No Quantity							56203			0
S3	2016	2016	2016	2	0	2	Export	784	United Arab Emirates	ARE	40	Austria	AUT								02	DAIRY PRODUCTS,BIRD EGGS	1	No Quantity							16542			0
S3	2016	2016	2016	2	0	2	Export	784	United Arab Emirates	ARE	48	Bahrain	BHR								02	DAIRY PRODUCTS,BIRD EGGS	1	No Quantity							1495564			0
S3	2016	2016	2016	2	0	2	Export	784	United Arab Emirates	ARE	50	Bangladesh	BGD								02	DAIRY PRODUCTS,BIRD EGGS	1	No Quantity							1009233			0
S3	2016	2016	2016	2	0	2	Export	784	United Arab Emirates	ARE	96	Brunei Darussalam	BRN								02	DAIRY PRODUCTS,BIRD EGGS	1	No Quantity							8474			0
S3	2016	2016	2016	2	0	2	Export	784	United Arab Emirates	ARE	100	Bulgaria	BGR								02	DAIRY PRODUCTS,BIRD EGGS	1	No Quantity							25884			0
S3	2016	2016	2016	2	0	2	Export	784	United Arab Emirates	ARE	108	Burundi	BDI								02	DAIRY PRODUCTS,BIRD EGGS	1	No Quantity							10619			0
S3	2016	2016	2016	2	0	2	Export	784	United Arab Emirates	ARE	120	Cameroon	CMR								02	DAIRY PRODUCTS,BIRD EGGS	1	No Quantity							3730243			0
S3	2016	2016	2016	2	0	2	Export	784	United Arab Emirates	ARE	124	Canada	CAN								02	DAIRY PRODUCTS,BIRD EGGS	1	No Quantity							172202			0
S3	2016	2016	2016	2	0	2	Export	784	United Arab Emirates	ARE	144	Sri Lanka	LKA								02	DAIRY PRODUCTS,BIRD EGGS	1	No Quantity							193644			0
S3	2016	2016	2016	2	0	2	Export	784	United Arab Emirates	ARE	148	Chad	TCD								02	DAIRY PRODUCTS,BIRD EGGS	1	No Quantity							269961			0
S3	2016	2016	2016	2	0	2	Export	784	United Arab Emirates	ARE	156	China	CHN								02	DAIRY PRODUCTS,BIRD EGGS	1	No Quantity							5324530			0
S3	2016	2016	2016	2	0	2	Export	784	United Arab Emirates	ARE	174	Comoros	COM								02	DAIRY PRODUCTS,BIRD EGGS	1	No Quantity							892891			0
S3	2016	2016	2016	2	0	2	Export	784	United Arab Emirates	ARE	178	Congo	COG								02	DAIRY PRODUCTS,BIRD EGGS	1	No Quantity							148255			0
S3	2016	2016	2016	2	0	2	Export	784	United Arab Emirates	ARE	180	Dem. Rep. of the Congo	COD								02	DAIRY PRODUCTS,BIRD EGGS	1	No Quantity							138438			0
S3	2016	2016	2016	2	0	2	Export	784	United Arab Emirates	ARE	191	Croatia	HRV								02	DAIRY PRODUCTS,BIRD EGGS	1	No Quantity							806			0
S3	2016	2016	2016	2	0	2	Export	784	United Arab Emirates	ARE	204	Benin	BEN								02	DAIRY PRODUCTS,BIRD EGGS	1	No Quantity							76272			0
S3	2016	2016	2016	2	0	2	Export	784	United Arab Emirates	ARE	208	Denmark	DNK								02	DAIRY PRODUCTS,BIRD EGGS	1	No Quantity							32631			0
S3	2016	2016	2016	2	0	2	Export	784	United Arab Emirates	ARE	226	Equatorial Guinea	GNQ								02	DAIRY PRODUCTS,BIRD EGGS	1	No Quantity							85399			0
S3	2016	2016	2016	2	0	2	Export	784	United Arab Emirates	ARE	231	Ethiopia	ETH								02	DAIRY PRODUCTS,BIRD EGGS	1	No Quantity							149114			0
S3	2016	2016	2016	2	0	2	Export	784	United Arab Emirates	ARE	232	Eritrea	ERI								02	DAIRY PRODUCTS,BIRD EGGS	1	No Quantity							506473			0
S3	2016	2016	2016	2	0	2	Export	784	United Arab Emirates	ARE	251	France	FRA								02	DAIRY PRODUCTS,BIRD EGGS	1	No Quantity							112660			0
S3	2016	2016	2016	2	0	2	Export	784	United Arab Emirates	ARE	262	Djibouti	DJI								02	DAIRY PRODUCTS,BIRD EGGS	1	No Quantity							2269239			0
S3	2016	2016	2016	2	0	2	Export	784	United Arab Emirates	ARE	266	Gabon	GAB								02	DAIRY PRODUCTS,BIRD EGGS	1	No Quantity							795054			0
S3	2016	2016	2016	2	0	2	Export	784	United Arab Emirates	ARE	268	Georgia	GEO								02	DAIRY PRODUCTS,BIRD EGGS	1	No Quantity							68074			0
S3	2016	2016	2016	2	0	2	Export	784	United Arab Emirates	ARE	270	Gambia	GMB								02	DAIRY PRODUCTS,BIRD EGGS	1	No Quantity							272941			0
S3	2016	2016	2016	2	0	2	Export	784	United Arab Emirates	ARE	276	Germany	DEU								02	DAIRY PRODUCTS,BIRD EGGS	1	No Quantity							3242			0
S3	2016	2016	2016	2	0	2	Export	784	United Arab Emirates	ARE	288	Ghana	GHA								02	DAIRY PRODUCTS,BIRD EGGS	1	No Quantity							1015529			0
S3	2016	2016	2016	2	0	2	Export	784	United Arab Emirates	ARE	300	Greece	GRC								02	DAIRY PRODUCTS,BIRD EGGS	1	No Quantity							6185			0
S3	2016	2016	2016	2	0	2	Export	784	United Arab Emirates	ARE	324	Guinea	GIN								02	DAIRY PRODUCTS,BIRD EGGS	1	No Quantity							516745			0
S3	2016	2016	2016	2	0	2	Export	784	United Arab Emirates	ARE	344	China, Hong Kong SAR	HKG								02	DAIRY PRODUCTS,BIRD EGGS	1	No Quantity							522973			0
S3	2016	2016	2016	2	0	2	Export	784	United Arab Emirates	ARE	360	Indonesia	IDN								02	DAIRY PRODUCTS,BIRD EGGS	1	No Quantity							32659			0
S3	2016	2016	2016	2	0	2	Export	784	United Arab Emirates	ARE	364	Iran	IRN								02	DAIRY PRODUCTS,BIRD EGGS	1	No Quantity							10705547			0
S3	2016	2016	2016	2	0	2	Export	784	United Arab Emirates	ARE	368	Iraq	IRQ								02	DAIRY PRODUCTS,BIRD EGGS	1	No Quantity							51209061			0
S3	2016	2016	2016	2	0	2	Export	784	United Arab Emirates	ARE	372	Ireland	IRL								02	DAIRY PRODUCTS,BIRD EGGS	1	No Quantity							11401			0
S3	2016	2016	2016	2	0	2	Export	784	United Arab Emirates	ARE	381	Italy	ITA								02	DAIRY PRODUCTS,BIRD EGGS	1	No Quantity							39304			0
S3	2016	2016	2016	2	0	2	Export	784	United Arab Emirates	ARE	384	Côte d'Ivoire	CIV								02	DAIRY PRODUCTS,BIRD EGGS	1	No Quantity							1969			0
S3	2016	2016	2016	2	0	2	Export	784	United Arab Emirates	ARE	398	Kazakhstan	KAZ								02	DAIRY PRODUCTS,BIRD EGGS	1	No Quantity							4887			0
S3	2016	2016	2016	2	0	2	Export	784	United Arab Emirates	ARE	400	Jordan	JOR								02	DAIRY PRODUCTS,BIRD EGGS	1	No Quantity							24043800			0
S3	2016	2016	2016	2	0	2	Export	784	United Arab Emirates	ARE	404	Kenya	KEN								02	DAIRY PRODUCTS,BIRD EGGS	1	No Quantity							5382773			0
S3	2016	2016	2016	2	0	2	Export	784	United Arab Emirates	ARE	410	Rep. of Korea	KOR								02	DAIRY PRODUCTS,BIRD EGGS	1	No Quantity							763756			0
S3	2016	2016	2016	2	0	2	Export	784	United Arab Emirates	ARE	414	Kuwait	KWT								02	DAIRY PRODUCTS,BIRD EGGS	1	No Quantity							1511264			0
S3	2016	2016	2016	2	0	2	Export	784	United Arab Emirates	ARE	422	Lebanon	LBN								02	DAIRY PRODUCTS,BIRD EGGS	1	No Quantity							12998066			0
S3	2016	2016	2016	2	0	2	Export	784	United Arab Emirates	ARE	430	Liberia	LBR								02	DAIRY PRODUCTS,BIRD EGGS	1	No Quantity							281582			0
S3	2016	2016	2016	2	0	2	Export	784	United Arab Emirates	ARE	434	Libya	LBY								02	DAIRY PRODUCTS,BIRD EGGS	1	No Quantity							74942135			0
S3	2016	2016	2016	2	0	2	Export	784	United Arab Emirates	ARE	450	Madagascar	MDG								02	DAIRY PRODUCTS,BIRD EGGS	1	No Quantity							59448			0
S3	2016	2016	2016	2	0	2	Export	784	United Arab Emirates	ARE	454	Malawi	MWI								02	DAIRY PRODUCTS,BIRD EGGS	1	No Quantity							1144			0
S3	2016	2016	2016	2	0	2	Export	784	United Arab Emirates	ARE	458	Malaysia	MYS								02	DAIRY PRODUCTS,BIRD EGGS	1	No Quantity							482260			0
S3	2016	2016	2016	2	0	2	Export	784	United Arab Emirates	ARE	462	Maldives	MDV								02	DAIRY PRODUCTS,BIRD EGGS	1	No Quantity							3383249			0
S3	2016	2016	2016	2	0	2	Export	784	United Arab Emirates	ARE	466	Mali	MLI								02	DAIRY PRODUCTS,BIRD EGGS	1	No Quantity							444578			0
S3	2016	2016	2016	2	0	2	Export	784	United Arab Emirates	ARE	478	Mauritania	MRT								02	DAIRY PRODUCTS,BIRD EGGS	1	No Quantity							220110			0
S3	2016	2016	2016	2	0	2	Export	784	United Arab Emirates	ARE	480	Mauritius	MUS								02	DAIRY PRODUCTS,BIRD EGGS	1	No Quantity							36152			0
S3	2016	2016	2016	2	0	2	Export	784	United Arab Emirates	ARE	504	Morocco	MAR								02	DAIRY PRODUCTS,BIRD EGGS	1	No Quantity							1025092			0
S3	2016	2016	2016	2	0	2	Export	784	United Arab Emirates	ARE	508	Mozambique	MOZ								02	DAIRY PRODUCTS,BIRD EGGS	1	No Quantity							161282			0
S3	2016	2016	2016	2	0	2	Export	784	United Arab Emirates	ARE	512	Oman	OMN								02	DAIRY PRODUCTS,BIRD EGGS	1	No Quantity							120622334			0
S3	2016	2016	2016	2	0	2	Export	784	United Arab Emirates	ARE	528	Netherlands	NLD								02	DAIRY PRODUCTS,BIRD EGGS	1	No Quantity							75511			0
S3	2016	2016	2016	2	0	2	Export	784	United Arab Emirates	ARE	554	New Zealand	NZL								02	DAIRY PRODUCTS,BIRD EGGS	1	No Quantity							867			0
S3	2016	2016	2016	2	0	2	Export	784	United Arab Emirates	ARE	562	Niger	NER								02	DAIRY PRODUCTS,BIRD EGGS	1	No Quantity							162580			0
S3	2016	2016	2016	2	0	2	Export	784	United Arab Emirates	ARE	566	Nigeria	NGA								02	DAIRY PRODUCTS,BIRD EGGS	1	No Quantity							192843			0
S3	2016	2016	2016	2	0	2	Export	784	United Arab Emirates	ARE	579	Norway	NOR								02	DAIRY PRODUCTS,BIRD EGGS	1	No Quantity							163			0
S3	2016	2016	2016	2	0	2	Export	784	United Arab Emirates	ARE	586	Pakistan	PAK								02	DAIRY PRODUCTS,BIRD EGGS	1	No Quantity							7392124			0
S3	2016	2016	2016	2	0	2	Export	784	United Arab Emirates	ARE	608	Philippines	PHL								02	DAIRY PRODUCTS,BIRD EGGS	1	No Quantity							2438727			0
S3	2016	2016	2016	2	0	2	Export	784	United Arab Emirates	ARE	616	Poland	POL								02	DAIRY PRODUCTS,BIRD EGGS	1	No Quantity							2178			0
S3	2016	2016	2016	2	0	2	Export	784	United Arab Emirates	ARE	634	Qatar	QAT								02	DAIRY PRODUCTS,BIRD EGGS	1	No Quantity							6920980			0
S3	2016	2016	2016	2	0	2	Export	784	United Arab Emirates	ARE	643	Russian Federation	RUS								02	DAIRY PRODUCTS,BIRD EGGS	1	No Quantity							22257			0
S3	2016	2016	2016	2	0	2	Export	784	United Arab Emirates	ARE	646	Rwanda	RWA								02	DAIRY PRODUCTS,BIRD EGGS	1	No Quantity							110484			0
S3	2016	2016	2016	2	0	2	Export	784	United Arab Emirates	ARE	682	Saudi Arabia	SAU								02	DAIRY PRODUCTS,BIRD EGGS	1	No Quantity							38149871			0
S3	2016	2016	2016	2	0	2	Export	784	United Arab Emirates	ARE	686	Senegal	SEN								02	DAIRY PRODUCTS,BIRD EGGS	1	No Quantity							86890			0
S3	2016	2016	2016	2	0	2	Export	784	United Arab Emirates	ARE	690	Seychelles	SYC								02	DAIRY PRODUCTS,BIRD EGGS	1	No Quantity							1945244			0
S3	2016	2016	2016	2	0	2	Export	784	United Arab Emirates	ARE	694	Sierra Leone	SLE								02	DAIRY PRODUCTS,BIRD EGGS	1	No Quantity							46405			0
S3	2016	2016	2016	2	0	2	Export	784	United Arab Emirates	ARE	699	India	IND								02	DAIRY PRODUCTS,BIRD EGGS	1	No Quantity							713488			0
S3	2016	2016	2016	2	0	2	Export	784	United Arab Emirates	ARE	702	Singapore	SGP								02	DAIRY PRODUCTS,BIRD EGGS	1	No Quantity							1036920			0
S3	2016	2016	2016	2	0	2	Export	784	United Arab Emirates	ARE	704	Viet Nam	VNM								02	DAIRY PRODUCTS,BIRD EGGS	1	No Quantity							10182			0
S3	2016	2016	2016	2	0	2	Export	784	United Arab Emirates	ARE	706	Somalia	SOM								02	DAIRY PRODUCTS,BIRD EGGS	1	No Quantity							31027122			0
S3	2016	2016	2016	2	0	2	Export	784	United Arab Emirates	ARE	710	South Africa	ZAF								02	DAIRY PRODUCTS,BIRD EGGS	1	No Quantity							88154			0
S3	2016	2016	2016	2	0	2	Export	784	United Arab Emirates	ARE	724	Spain	ESP								02	DAIRY PRODUCTS,BIRD EGGS	1	No Quantity							118			0
S3	2016	2016	2016	2	0	2	Export	784	United Arab Emirates	ARE	729	Sudan	SDN								02	DAIRY PRODUCTS,BIRD EGGS	1	No Quantity							8955157			0
S3	2016	2016	2016	2	0	2	Export	784	United Arab Emirates	ARE	752	Sweden	SWE								02	DAIRY PRODUCTS,BIRD EGGS	1	No Quantity							32024			0
S3	2016	2016	2016	2	0	2	Export	784	United Arab Emirates	ARE	760	Syria	SYR								02	DAIRY PRODUCTS,BIRD EGGS	1	No Quantity							16647764			0
S3	2016	2016	2016	2	0	2	Export	784	United Arab Emirates	ARE	762	Tajikistan	TJK								02	DAIRY PRODUCTS,BIRD EGGS	1	No Quantity							710			0
S3	2016	2016	2016	2	0	2	Export	784	United Arab Emirates	ARE	764	Thailand	THA								02	DAIRY PRODUCTS,BIRD EGGS	1	No Quantity							86822			0
S3	2016	2016	2016	2	0	2	Export	784	United Arab Emirates	ARE	768	Togo	TGO								02	DAIRY PRODUCTS,BIRD EGGS	1	No Quantity							103125			0
S3	2016	2016	2016	2	0	2	Export	784	United Arab Emirates	ARE	788	Tunisia	TUN								02	DAIRY PRODUCTS,BIRD EGGS	1	No Quantity							2467991			0
S3	2016	2016	2016	2	0	2	Export	784	United Arab Emirates	ARE	792	Turkey	TUR								02	DAIRY PRODUCTS,BIRD EGGS	1	No Quantity							1397342			0
S3	2016	2016	2016	2	0	2	Export	784	United Arab Emirates	ARE	795	Turkmenistan	TKM								02	DAIRY PRODUCTS,BIRD EGGS	1	No Quantity							301203			0
S3	2016	2016	2016	2	0	2	Export	784	United Arab Emirates	ARE	800	Uganda	UGA								02	DAIRY PRODUCTS,BIRD EGGS	1	No Quantity							201621			0
S3	2016	2016	2016	2	0	2	Export	784	United Arab Emirates	ARE	818	Egypt	EGY								02	DAIRY PRODUCTS,BIRD EGGS	1	No Quantity							7117098			0
S3	2016	2016	2016	2	0	2	Export	784	United Arab Emirates	ARE	826	United Kingdom	GBR								02	DAIRY PRODUCTS,BIRD EGGS	1	No Quantity							44130			0
S3	2016	2016	2016	2	0	2	Export	784	United Arab Emirates	ARE	834	United Rep. of Tanzania	TZA								02	DAIRY PRODUCTS,BIRD EGGS	1	No Quantity							4314014			0
S3	2016	2016	2016	2	0	2	Export	784	United Arab Emirates	ARE	838	Free Zones									02	DAIRY PRODUCTS,BIRD EGGS	1	No Quantity							918593			0
S3	2016	2016	2016	2	0	2	Export	784	United Arab Emirates	ARE	842	USA	USA								02	DAIRY PRODUCTS,BIRD EGGS	1	No Quantity							118431			0
S3	2016	2016	2016	2	0	2	Export	784	United Arab Emirates	ARE	854	Burkina Faso	BFA								02	DAIRY PRODUCTS,BIRD EGGS	1	No Quantity							302753			0
S3	2016	2016	2016	2	0	2	Export	784	United Arab Emirates	ARE	860	Uzbekistan	UZB								02	DAIRY PRODUCTS,BIRD EGGS	1	No Quantity							320917			0
S3	2016	2016	2016	2	0	2	Export	784	United Arab Emirates	ARE	887	Yemen	YEM								02	DAIRY PRODUCTS,BIRD EGGS	1	No Quantity							25876141			0
S3	2016	2016	2016	2	0	2	Export	784	United Arab Emirates	ARE	894	Zambia	ZMB								02	DAIRY PRODUCTS,BIRD EGGS	1	No Quantity							4909			0
S3	2016	2016	2016	2	0	2	Export	788	Tunisia	TUN	0	World	WLD								02	DAIRY PRODUCTS,BIRD EGGS	1	No Quantity							34588074			0
S3	2016	2016	2016	2	0	2	Export	788	Tunisia	TUN	144	Sri Lanka	LKA								02	DAIRY PRODUCTS,BIRD EGGS	1	No Quantity							27031			0
S3	2016	2016	2016	2	0	2	Export	788	Tunisia	TUN	174	Comoros	COM								02	DAIRY PRODUCTS,BIRD EGGS	1	No Quantity							18554			0
S3	2016	2016	2016	2	0	2	Export	788	Tunisia	TUN	178	Congo	COG								02	DAIRY PRODUCTS,BIRD EGGS	1	No Quantity							59410			0
S3	2016	2016	2016	2	0	2	Export	788	Tunisia	TUN	226	Equatorial Guinea	GNQ								02	DAIRY PRODUCTS,BIRD EGGS	1	No Quantity							161429			0
S3	2016	2016	2016	2	0	2	Export	788	Tunisia	TUN	231	Ethiopia	ETH								02	DAIRY PRODUCTS,BIRD EGGS	1	No Quantity							163329			0
S3	2016	2016	2016	2	0	2	Export	788	Tunisia	TUN	251	France	FRA								02	DAIRY PRODUCTS,BIRD EGGS	1	No Quantity							205			0
S3	2016	2016	2016	2	0	2	Export	788	Tunisia	TUN	368	Iraq	IRQ								02	DAIRY PRODUCTS,BIRD EGGS	1	No Quantity							158502			0
S3	2016	2016	2016	2	0	2	Export	788	Tunisia	TUN	430	Liberia	LBR								02	DAIRY PRODUCTS,BIRD EGGS	1	No Quantity							12882			0
S3	2016	2016	2016	2	0	2	Export	788	Tunisia	TUN	434	Libya	LBY								02	DAIRY PRODUCTS,BIRD EGGS	1	No Quantity							18813375			0
S3	2016	2016	2016	2	0	2	Export	788	Tunisia	TUN	478	Mauritania	MRT								02	DAIRY PRODUCTS,BIRD EGGS	1	No Quantity							1061			0
S3	2016	2016	2016	2	0	2	Export	788	Tunisia	TUN	504	Morocco	MAR								02	DAIRY PRODUCTS,BIRD EGGS	1	No Quantity							3493589			0
S3	2016	2016	2016	2	0	2	Export	788	Tunisia	TUN	634	Qatar	QAT								02	DAIRY PRODUCTS,BIRD EGGS	1	No Quantity							33927			0
S3	2016	2016	2016	2	0	2	Export	788	Tunisia	TUN	643	Russian Federation	RUS								02	DAIRY PRODUCTS,BIRD EGGS	1	No Quantity							1071197			0
S3	2016	2016	2016	2	0	2	Export	788	Tunisia	TUN	682	Saudi Arabia	SAU								02	DAIRY PRODUCTS,BIRD EGGS	1	No Quantity							51068			0
S3	2016	2016	2016	2	0	2	Export	788	Tunisia	TUN	686	Senegal	SEN								02	DAIRY PRODUCTS,BIRD EGGS	1	No Quantity							36507			0
S3	2016	2016	2016	2	0	2	Export	788	Tunisia	TUN	784	United Arab Emirates	ARE								02	DAIRY PRODUCTS,BIRD EGGS	1	No Quantity							35075			0
S3	2016	2016	2016	2	0	2	Export	788	Tunisia	TUN	792	Turkey	TUR								02	DAIRY PRODUCTS,BIRD EGGS	1	No Quantity							74128			0
S3	2016	2016	2016	2	0	2	Export	788	Tunisia	TUN	842	USA	USA								02	DAIRY PRODUCTS,BIRD EGGS	1	No Quantity							34410			0
S3	2016	2016	2016	2	0	2	Export	788	Tunisia	TUN	887	Yemen	YEM								02	DAIRY PRODUCTS,BIRD EGGS	1	No Quantity							219971			0
S3	2016	2016	2016	2	0	2	Export	788	Tunisia	TUN	899	Areas, nes									02	DAIRY PRODUCTS,BIRD EGGS	1	No Quantity							10122424			0
S3	2016	2016	2016	2	0	2	Export	784	United Arab Emirates	ARE	0	World	WLD								03	FISH,CRUSTACEANS,MOLLUSC	1	No Quantity							170397276			0
S3	2016	2016	2016	2	0	2	Export	784	United Arab Emirates	ARE	4	Afghanistan	AFG								03	FISH,CRUSTACEANS,MOLLUSC	1	No Quantity							211632			0
S3	2016	2016	2016	2	0	2	Export	784	United Arab Emirates	ARE	24	Angola	AGO								03	FISH,CRUSTACEANS,MOLLUSC	1	No Quantity							190804			0
S3	2016	2016	2016	2	0	2	Export	784	United Arab Emirates	ARE	31	Azerbaijan	AZE								03	FISH,CRUSTACEANS,MOLLUSC	1	No Quantity							369850			0
S3	2016	2016	2016	2	0	2	Export	784	United Arab Emirates	ARE	36	Australia	AUS								03	FISH,CRUSTACEANS,MOLLUSC	1	No Quantity							929529			0
S3	2016	2016	2016	2	0	2	Export	784	United Arab Emirates	ARE	48	Bahrain	BHR								03	FISH,CRUSTACEANS,MOLLUSC	1	No Quantity							672730			0
S3	2016	2016	2016	2	0	2	Export	784	United Arab Emirates	ARE	50	Bangladesh	BGD								03	FISH,CRUSTACEANS,MOLLUSC	1	No Quantity							4819655			0
S3	2016	2016	2016	2	0	2	Export	784	United Arab Emirates	ARE	70	Bosnia Herzegovina	BIH								03	FISH,CRUSTACEANS,MOLLUSC	1	No Quantity							3268			0
S3	2016	2016	2016	2	0	2	Export	784	United Arab Emirates	ARE	76	Brazil	BRA								03	FISH,CRUSTACEANS,MOLLUSC	1	No Quantity							2199			0
S3	2016	2016	2016	2	0	2	Export	784	United Arab Emirates	ARE	104	Myanmar	MMR								03	FISH,CRUSTACEANS,MOLLUSC	1	No Quantity							255389			0
S3	2016	2016	2016	2	0	2	Export	784	United Arab Emirates	ARE	120	Cameroon	CMR								03	FISH,CRUSTACEANS,MOLLUSC	1	No Quantity							46796			0
S3	2016	2016	2016	2	0	2	Export	784	United Arab Emirates	ARE	124	Canada	CAN								03	FISH,CRUSTACEANS,MOLLUSC	1	No Quantity							38212			0
S3	2016	2016	2016	2	0	2	Export	784	United Arab Emirates	ARE	140	Central African Rep.	CAF								03	FISH,CRUSTACEANS,MOLLUSC	1	No Quantity							373579			0
S3	2016	2016	2016	2	0	2	Export	784	United Arab Emirates	ARE	144	Sri Lanka	LKA								03	FISH,CRUSTACEANS,MOLLUSC	1	No Quantity							9201520			0
S3	2016	2016	2016	2	0	2	Export	784	United Arab Emirates	ARE	148	Chad	TCD								03	FISH,CRUSTACEANS,MOLLUSC	1	No Quantity							1062			0
S3	2016	2016	2016	2	0	2	Export	784	United Arab Emirates	ARE	156	China	CHN								03	FISH,CRUSTACEANS,MOLLUSC	1	No Quantity							146497			0
S3	2016	2016	2016	2	0	2	Export	784	United Arab Emirates	ARE	170	Colombia	COL								03	FISH,CRUSTACEANS,MOLLUSC	1	No Quantity							33184			0
S3	2016	2016	2016	2	0	2	Export	784	United Arab Emirates	ARE	178	Congo	COG								03	FISH,CRUSTACEANS,MOLLUSC	1	No Quantity							33054			0
S3	2016	2016	2016	2	0	2	Export	784	United Arab Emirates	ARE	196	Cyprus	CYP								03	FISH,CRUSTACEANS,MOLLUSC	1	No Quantity							9236			0
S3	2016	2016	2016	2	0	2	Export	784	United Arab Emirates	ARE	231	Ethiopia	ETH								03	FISH,CRUSTACEANS,MOLLUSC	1	No Quantity							260987			0
S3	2016	2016	2016	2	0	2	Export	784	United Arab Emirates	ARE	251	France	FRA								03	FISH,CRUSTACEANS,MOLLUSC	1	No Quantity							697504			0
S3	2016	2016	2016	2	0	2	Export	784	United Arab Emirates	ARE	262	Djibouti	DJI								03	FISH,CRUSTACEANS,MOLLUSC	1	No Quantity							1209942			0
S3	2016	2016	2016	2	0	2	Export	784	United Arab Emirates	ARE	276	Germany	DEU								03	FISH,CRUSTACEANS,MOLLUSC	1	No Quantity							41482			0
S3	2016	2016	2016	2	0	2	Export	784	United Arab Emirates	ARE	288	Ghana	GHA								03	FISH,CRUSTACEANS,MOLLUSC	1	No Quantity							38614			0
S3	2016	2016	2016	2	0	2	Export	784	United Arab Emirates	ARE	332	Haiti	HTI								03	FISH,CRUSTACEANS,MOLLUSC	1	No Quantity							242954			0
S3	2016	2016	2016	2	0	2	Export	784	United Arab Emirates	ARE	344	China, Hong Kong SAR	HKG								03	FISH,CRUSTACEANS,MOLLUSC	1	No Quantity							3871966			0
S3	2016	2016	2016	2	0	2	Export	784	United Arab Emirates	ARE	360	Indonesia	IDN								03	FISH,CRUSTACEANS,MOLLUSC	1	No Quantity							34914			0
S3	2016	2016	2016	2	0	2	Export	784	United Arab Emirates	ARE	364	Iran	IRN								03	FISH,CRUSTACEANS,MOLLUSC	1	No Quantity							1966667			0
S3	2016	2016	2016	2	0	2	Export	784	United Arab Emirates	ARE	368	Iraq	IRQ								03	FISH,CRUSTACEANS,MOLLUSC	1	No Quantity							1707605			0
S3	2016	2016	2016	2	0	2	Export	784	United Arab Emirates	ARE	372	Ireland	IRL								03	FISH,CRUSTACEANS,MOLLUSC	1	No Quantity							136			0
S3	2016	2016	2016	2	0	2	Export	784	United Arab Emirates	ARE	381	Italy	ITA								03	FISH,CRUSTACEANS,MOLLUSC	1	No Quantity							39025			0
S3	2016	2016	2016	2	0	2	Export	784	United Arab Emirates	ARE	384	Côte d'Ivoire	CIV								03	FISH,CRUSTACEANS,MOLLUSC	1	No Quantity							38658			0
S3	2016	2016	2016	2	0	2	Export	784	United Arab Emirates	ARE	392	Japan	JPN								03	FISH,CRUSTACEANS,MOLLUSC	1	No Quantity							613146			0
S3	2016	2016	2016	2	0	2	Export	784	United Arab Emirates	ARE	398	Kazakhstan	KAZ								03	FISH,CRUSTACEANS,MOLLUSC	1	No Quantity							11145			0
S3	2016	2016	2016	2	0	2	Export	784	United Arab Emirates	ARE	400	Jordan	JOR								03	FISH,CRUSTACEANS,MOLLUSC	1	No Quantity							221947			0
S3	2016	2016	2016	2	0	2	Export	784	United Arab Emirates	ARE	404	Kenya	KEN								03	FISH,CRUSTACEANS,MOLLUSC	1	No Quantity							1533103			0
S3	2016	2016	2016	2	0	2	Export	784	United Arab Emirates	ARE	410	Rep. of Korea	KOR								03	FISH,CRUSTACEANS,MOLLUSC	1	No Quantity							2970804			0
S3	2016	2016	2016	2	0	2	Export	784	United Arab Emirates	ARE	414	Kuwait	KWT								03	FISH,CRUSTACEANS,MOLLUSC	1	No Quantity							880841			0
S3	2016	2016	2016	2	0	2	Export	784	United Arab Emirates	ARE	422	Lebanon	LBN								03	FISH,CRUSTACEANS,MOLLUSC	1	No Quantity							1141270			0
S3	2016	2016	2016	2	0	2	Export	784	United Arab Emirates	ARE	430	Liberia	LBR								03	FISH,CRUSTACEANS,MOLLUSC	1	No Quantity							28251			0
S3	2016	2016	2016	2	0	2	Export	784	United Arab Emirates	ARE	434	Libya	LBY								03	FISH,CRUSTACEANS,MOLLUSC	1	No Quantity							12680481			0
S3	2016	2016	2016	2	0	2	Export	784	United Arab Emirates	ARE	442	Luxembourg	LUX								03	FISH,CRUSTACEANS,MOLLUSC	1	No Quantity							356292			0
S3	2016	2016	2016	2	0	2	Export	784	United Arab Emirates	ARE	458	Malaysia	MYS								03	FISH,CRUSTACEANS,MOLLUSC	1	No Quantity							283001			0
S3	2016	2016	2016	2	0	2	Export	784	United Arab Emirates	ARE	462	Maldives	MDV								03	FISH,CRUSTACEANS,MOLLUSC	1	No Quantity							3736334			0
S3	2016	2016	2016	2	0	2	Export	784	United Arab Emirates	ARE	466	Mali	MLI								03	FISH,CRUSTACEANS,MOLLUSC	1	No Quantity							641205			0
S3	2016	2016	2016	2	0	2	Export	784	United Arab Emirates	ARE	480	Mauritius	MUS								03	FISH,CRUSTACEANS,MOLLUSC	1	No Quantity							366773			0
S3	2016	2016	2016	2	0	2	Export	784	United Arab Emirates	ARE	490	Other Asia, nes									03	FISH,CRUSTACEANS,MOLLUSC	1	No Quantity							826261			0
S3	2016	2016	2016	2	0	2	Export	784	United Arab Emirates	ARE	504	Morocco	MAR								03	FISH,CRUSTACEANS,MOLLUSC	1	No Quantity							1583559			0
S3	2016	2016	2016	2	0	2	Export	784	United Arab Emirates	ARE	508	Mozambique	MOZ								03	FISH,CRUSTACEANS,MOLLUSC	1	No Quantity							2514			0
S3	2016	2016	2016	2	0	2	Export	784	United Arab Emirates	ARE	512	Oman	OMN								03	FISH,CRUSTACEANS,MOLLUSC	1	No Quantity							10691839			0
S3	2016	2016	2016	2	0	2	Export	784	United Arab Emirates	ARE	528	Netherlands	NLD								03	FISH,CRUSTACEANS,MOLLUSC	1	No Quantity							51792			0
S3	2016	2016	2016	2	0	2	Export	784	United Arab Emirates	ARE	566	Nigeria	NGA								03	FISH,CRUSTACEANS,MOLLUSC	1	No Quantity							5507			0
S3	2016	2016	2016	2	0	2	Export	784	United Arab Emirates	ARE	586	Pakistan	PAK								03	FISH,CRUSTACEANS,MOLLUSC	1	No Quantity							1420860			0
S3	2016	2016	2016	2	0	2	Export	784	United Arab Emirates	ARE	634	Qatar	QAT								03	FISH,CRUSTACEANS,MOLLUSC	1	No Quantity							5635563			0
S3	2016	2016	2016	2	0	2	Export	784	United Arab Emirates	ARE	643	Russian Federation	RUS								03	FISH,CRUSTACEANS,MOLLUSC	1	No Quantity							60280			0
S3	2016	2016	2016	2	0	2	Export	784	United Arab Emirates	ARE	682	Saudi Arabia	SAU								03	FISH,CRUSTACEANS,MOLLUSC	1	No Quantity							2356182			0
S3	2016	2016	2016	2	0	2	Export	784	United Arab Emirates	ARE	686	Senegal	SEN								03	FISH,CRUSTACEANS,MOLLUSC	1	No Quantity							38773			0
S3	2016	2016	2016	2	0	2	Export	784	United Arab Emirates	ARE	690	Seychelles	SYC								03	FISH,CRUSTACEANS,MOLLUSC	1	No Quantity							199193			0
S3	2016	2016	2016	2	0	2	Export	784	United Arab Emirates	ARE	694	Sierra Leone	SLE								03	FISH,CRUSTACEANS,MOLLUSC	1	No Quantity							494			0
S3	2016	2016	2016	2	0	2	Export	784	United Arab Emirates	ARE	699	India	IND								03	FISH,CRUSTACEANS,MOLLUSC	1	No Quantity							1103834			0
S3	2016	2016	2016	2	0	2	Export	784	United Arab Emirates	ARE	702	Singapore	SGP								03	FISH,CRUSTACEANS,MOLLUSC	1	No Quantity							118674			0
S3	2016	2016	2016	2	0	2	Export	784	United Arab Emirates	ARE	704	Viet Nam	VNM								03	FISH,CRUSTACEANS,MOLLUSC	1	No Quantity							27457109			0
S3	2016	2016	2016	2	0	2	Export	784	United Arab Emirates	ARE	706	Somalia	SOM								03	FISH,CRUSTACEANS,MOLLUSC	1	No Quantity							11137717			0
S3	2016	2016	2016	2	0	2	Export	784	United Arab Emirates	ARE	710	South Africa	ZAF								03	FISH,CRUSTACEANS,MOLLUSC	1	No Quantity							10793			0
S3	2016	2016	2016	2	0	2	Export	784	United Arab Emirates	ARE	729	Sudan	SDN								03	FISH,CRUSTACEANS,MOLLUSC	1	No Quantity							716331			0
S3	2016	2016	2016	2	0	2	Export	784	United Arab Emirates	ARE	757	Switzerland	CHE								03	FISH,CRUSTACEANS,MOLLUSC	1	No Quantity							15833			0
S3	2016	2016	2016	2	0	2	Export	784	United Arab Emirates	ARE	760	Syria	SYR								03	FISH,CRUSTACEANS,MOLLUSC	1	No Quantity							170222			0
S3	2016	2016	2016	2	0	2	Export	784	United Arab Emirates	ARE	762	Tajikistan	TJK								03	FISH,CRUSTACEANS,MOLLUSC	1	No Quantity							3484			0
S3	2016	2016	2016	2	0	2	Export	784	United Arab Emirates	ARE	764	Thailand	THA								03	FISH,CRUSTACEANS,MOLLUSC	1	No Quantity							1957492			0
S3	2016	2016	2016	2	0	2	Export	784	United Arab Emirates	ARE	768	Togo	TGO								03	FISH,CRUSTACEANS,MOLLUSC	1	No Quantity							534			0
S3	2016	2016	2016	2	0	2	Export	784	United Arab Emirates	ARE	788	Tunisia	TUN								03	FISH,CRUSTACEANS,MOLLUSC	1	No Quantity							340334			0
S3	2016	2016	2016	2	0	2	Export	784	United Arab Emirates	ARE	792	Turkey	TUR								03	FISH,CRUSTACEANS,MOLLUSC	1	No Quantity							211860			0
S3	2016	2016	2016	2	0	2	Export	784	United Arab Emirates	ARE	795	Turkmenistan	TKM								03	FISH,CRUSTACEANS,MOLLUSC	1	No Quantity							118815			0
S3	2016	2016	2016	2	0	2	Export	784	United Arab Emirates	ARE	800	Uganda	UGA								03	FISH,CRUSTACEANS,MOLLUSC	1	No Quantity							214			0
S3	2016	2016	2016	2	0	2	Export	784	United Arab Emirates	ARE	818	Egypt	EGY								03	FISH,CRUSTACEANS,MOLLUSC	1	No Quantity							41056037			0
S3	2016	2016	2016	2	0	2	Export	784	United Arab Emirates	ARE	826	United Kingdom	GBR								03	FISH,CRUSTACEANS,MOLLUSC	1	No Quantity							18568			0
S3	2016	2016	2016	2	0	2	Export	784	United Arab Emirates	ARE	834	United Rep. of Tanzania	TZA								03	FISH,CRUSTACEANS,MOLLUSC	1	No Quantity							79256			0
S3	2016	2016	2016	2	0	2	Export	784	United Arab Emirates	ARE	838	Free Zones									03	FISH,CRUSTACEANS,MOLLUSC	1	No Quantity							984103			0
S3	2016	2016	2016	2	0	2	Export	784	United Arab Emirates	ARE	842	USA	USA								03	FISH,CRUSTACEANS,MOLLUSC	1	No Quantity							3348945			0
S3	2016	2016	2016	2	0	2	Export	784	United Arab Emirates	ARE	887	Yemen	YEM								03	FISH,CRUSTACEANS,MOLLUSC	1	No Quantity							5721060			0
S3	2016	2016	2016	2	0	2	Export	788	Tunisia	TUN	0	World	WLD								03	FISH,CRUSTACEANS,MOLLUSC	1	No Quantity							147427768			0
S3	2016	2016	2016	2	0	2	Export	788	Tunisia	TUN	8	Albania	ALB								03	FISH,CRUSTACEANS,MOLLUSC	1	No Quantity							57521			0
S3	2016	2016	2016	2	0	2	Export	788	Tunisia	TUN	12	Algeria	DZA								03	FISH,CRUSTACEANS,MOLLUSC	1	No Quantity							2533418			0
S3	2016	2016	2016	2	0	2	Export	788	Tunisia	TUN	48	Bahrain	BHR								03	FISH,CRUSTACEANS,MOLLUSC	1	No Quantity							68390			0
S3	2016	2016	2016	2	0	2	Export	788	Tunisia	TUN	56	Belgium	BEL								03	FISH,CRUSTACEANS,MOLLUSC	1	No Quantity							101			0
S3	2016	2016	2016	2	0	2	Export	788	Tunisia	TUN	100	Bulgaria	BGR								03	FISH,CRUSTACEANS,MOLLUSC	1	No Quantity							12803			0
S3	2016	2016	2016	2	0	2	Export	788	Tunisia	TUN	124	Canada	CAN								03	FISH,CRUSTACEANS,MOLLUSC	1	No Quantity							329493			0
S3	2016	2016	2016	2	0	2	Export	788	Tunisia	TUN	191	Croatia	HRV								03	FISH,CRUSTACEANS,MOLLUSC	1	No Quantity							10631			0
S3	2016	2016	2016	2	0	2	Export	788	Tunisia	TUN	196	Cyprus	CYP								03	FISH,CRUSTACEANS,MOLLUSC	1	No Quantity							660213			0
S3	2016	2016	2016	2	0	2	Export	788	Tunisia	TUN	214	Dominican Rep.	DOM								03	FISH,CRUSTACEANS,MOLLUSC	1	No Quantity							760602			0
S3	2016	2016	2016	2	0	2	Export	788	Tunisia	TUN	251	France	FRA								03	FISH,CRUSTACEANS,MOLLUSC	1	No Quantity							2976171			0
S3	2016	2016	2016	2	0	2	Export	788	Tunisia	TUN	266	Gabon	GAB								03	FISH,CRUSTACEANS,MOLLUSC	1	No Quantity							267553			0
S3	2016	2016	2016	2	0	2	Export	788	Tunisia	TUN	276	Germany	DEU								03	FISH,CRUSTACEANS,MOLLUSC	1	No Quantity							139727			0
S3	2016	2016	2016	2	0	2	Export	788	Tunisia	TUN	300	Greece	GRC								03	FISH,CRUSTACEANS,MOLLUSC	1	No Quantity							796043			0
S3	2016	2016	2016	2	0	2	Export	788	Tunisia	TUN	344	China, Hong Kong SAR	HKG								03	FISH,CRUSTACEANS,MOLLUSC	1	No Quantity							199279			0
S3	2016	2016	2016	2	0	2	Export	788	Tunisia	TUN	368	Iraq	IRQ								03	FISH,CRUSTACEANS,MOLLUSC	1	No Quantity							424272			0
S3	2016	2016	2016	2	0	2	Export	788	Tunisia	TUN	381	Italy	ITA								03	FISH,CRUSTACEANS,MOLLUSC	1	No Quantity							61565337			0
S3	2016	2016	2016	2	0	2	Export	788	Tunisia	TUN	384	Côte d'Ivoire	CIV								03	FISH,CRUSTACEANS,MOLLUSC	1	No Quantity							388882			0
S3	2016	2016	2016	2	0	2	Export	788	Tunisia	TUN	392	Japan	JPN								03	FISH,CRUSTACEANS,MOLLUSC	1	No Quantity							4223219			0
S3	2016	2016	2016	2	0	2	Export	788	Tunisia	TUN	400	Jordan	JOR								03	FISH,CRUSTACEANS,MOLLUSC	1	No Quantity							2703021			0
S3	2016	2016	2016	2	0	2	Export	788	Tunisia	TUN	410	Rep. of Korea	KOR								03	FISH,CRUSTACEANS,MOLLUSC	1	No Quantity							728781			0
S3	2016	2016	2016	2	0	2	Export	788	Tunisia	TUN	414	Kuwait	KWT								03	FISH,CRUSTACEANS,MOLLUSC	1	No Quantity							62846			0
S3	2016	2016	2016	2	0	2	Export	788	Tunisia	TUN	422	Lebanon	LBN								03	FISH,CRUSTACEANS,MOLLUSC	1	No Quantity							311000			0
S3	2016	2016	2016	2	0	2	Export	788	Tunisia	TUN	434	Libya	LBY								03	FISH,CRUSTACEANS,MOLLUSC	1	No Quantity							3386394			0
S3	2016	2016	2016	2	0	2	Export	788	Tunisia	TUN	470	Malta	MLT								03	FISH,CRUSTACEANS,MOLLUSC	1	No Quantity							13523228			0
S3	2016	2016	2016	2	0	2	Export	788	Tunisia	TUN	504	Morocco	MAR								03	FISH,CRUSTACEANS,MOLLUSC	1	No Quantity							11777			0
S3	2016	2016	2016	2	0	2	Export	788	Tunisia	TUN	512	Oman	OMN								03	FISH,CRUSTACEANS,MOLLUSC	1	No Quantity							4955			0
S3	2016	2016	2016	2	0	2	Export	788	Tunisia	TUN	528	Netherlands	NLD								03	FISH,CRUSTACEANS,MOLLUSC	1	No Quantity							55148			0
S3	2016	2016	2016	2	0	2	Export	788	Tunisia	TUN	562	Niger	NER								03	FISH,CRUSTACEANS,MOLLUSC	1	No Quantity							55603			0
S3	2016	2016	2016	2	0	2	Export	788	Tunisia	TUN	620	Portugal	PRT								03	FISH,CRUSTACEANS,MOLLUSC	1	No Quantity							73932			0
S3	2016	2016	2016	2	0	2	Export	788	Tunisia	TUN	624	Guinea-Bissau	GNB								03	FISH,CRUSTACEANS,MOLLUSC	1	No Quantity							53905			0
S3	2016	2016	2016	2	0	2	Export	788	Tunisia	TUN	634	Qatar	QAT								03	FISH,CRUSTACEANS,MOLLUSC	1	No Quantity							128076			0
S3	2016	2016	2016	2	0	2	Export	788	Tunisia	TUN	642	Romania	ROU								03	FISH,CRUSTACEANS,MOLLUSC	1	No Quantity							72973			0
S3	2016	2016	2016	2	0	2	Export	788	Tunisia	TUN	643	Russian Federation	RUS								03	FISH,CRUSTACEANS,MOLLUSC	1	No Quantity							1540349			0
S3	2016	2016	2016	2	0	2	Export	788	Tunisia	TUN	682	Saudi Arabia	SAU								03	FISH,CRUSTACEANS,MOLLUSC	1	No Quantity							614089			0
S3	2016	2016	2016	2	0	2	Export	788	Tunisia	TUN	686	Senegal	SEN								03	FISH,CRUSTACEANS,MOLLUSC	1	No Quantity							52048			0
S3	2016	2016	2016	2	0	2	Export	788	Tunisia	TUN	688	Serbia	SRB								03	FISH,CRUSTACEANS,MOLLUSC	1	No Quantity							340697			0
S3	2016	2016	2016	2	0	2	Export	788	Tunisia	TUN	724	Spain	ESP								03	FISH,CRUSTACEANS,MOLLUSC	1	No Quantity							42378425			0
S3	2016	2016	2016	2	0	2	Export	788	Tunisia	TUN	729	Sudan	SDN								03	FISH,CRUSTACEANS,MOLLUSC	1	No Quantity							153921			0
S3	2016	2016	2016	2	0	2	Export	788	Tunisia	TUN	740	Suriname	SUR								03	FISH,CRUSTACEANS,MOLLUSC	1	No Quantity							262628			0
S3	2016	2016	2016	2	0	2	Export	788	Tunisia	TUN	757	Switzerland	CHE								03	FISH,CRUSTACEANS,MOLLUSC	1	No Quantity							8983			0
S3	2016	2016	2016	2	0	2	Export	788	Tunisia	TUN	760	Syria	SYR								03	FISH,CRUSTACEANS,MOLLUSC	1	No Quantity							522318			0
S3	2016	2016	2016	2	0	2	Export	788	Tunisia	TUN	768	Togo	TGO								03	FISH,CRUSTACEANS,MOLLUSC	1	No Quantity							61126			0
S3	2016	2016	2016	2	0	2	Export	788	Tunisia	TUN	784	United Arab Emirates	ARE								03	FISH,CRUSTACEANS,MOLLUSC	1	No Quantity							1195991			0
S3	2016	2016	2016	2	0	2	Export	788	Tunisia	TUN	792	Turkey	TUR								03	FISH,CRUSTACEANS,MOLLUSC	1	No Quantity							1568856			0
S3	2016	2016	2016	2	0	2	Export	788	Tunisia	TUN	807	North Macedonia	MKD								03	FISH,CRUSTACEANS,MOLLUSC	1	No Quantity							208994			0
S3	2016	2016	2016	2	0	2	Export	788	Tunisia	TUN	818	Egypt	EGY								03	FISH,CRUSTACEANS,MOLLUSC	1	No Quantity							108162			0
S3	2016	2016	2016	2	0	2	Export	788	Tunisia	TUN	842	USA	USA								03	FISH,CRUSTACEANS,MOLLUSC	1	No Quantity							727995			0
S3	2016	2016	2016	2	0	2	Export	788	Tunisia	TUN	899	Areas, nes									03	FISH,CRUSTACEANS,MOLLUSC	1	No Quantity							1097893			0
S3	2016	2016	2016	2	0	2	Export	784	United Arab Emirates	ARE	0	World	WLD								04	CEREALS,CEREAL PREPRTNS.	1	No Quantity							782005115			0
S3	2016	2016	2016	2	0	2	Export	784	United Arab Emirates	ARE	4	Afghanistan	AFG								04	CEREALS,CEREAL PREPRTNS.	1	No Quantity							1468388			0
S3	2016	2016	2016	2	0	2	Export	784	United Arab Emirates	ARE	12	Algeria	DZA								04	CEREALS,CEREAL PREPRTNS.	1	No Quantity							177466			0
S3	2016	2016	2016	2	0	2	Export	784	United Arab Emirates	ARE	24	Angola	AGO								04	CEREALS,CEREAL PREPRTNS.	1	No Quantity							1150740			0
S3	2016	2016	2016	2	0	2	Export	784	United Arab Emirates	ARE	28	Antigua and Barbuda	ATG								04	CEREALS,CEREAL PREPRTNS.	1	No Quantity							46245			0
S3	2016	2016	2016	2	0	2	Export	784	United Arab Emirates	ARE	31	Azerbaijan	AZE								04	CEREALS,CEREAL PREPRTNS.	1	No Quantity							61753			0
S3	2016	2016	2016	2	0	2	Export	784	United Arab Emirates	ARE	32	Argentina	ARG								04	CEREALS,CEREAL PREPRTNS.	1	No Quantity							268331			0
S3	2016	2016	2016	2	0	2	Export	784	United Arab Emirates	ARE	36	Australia	AUS								04	CEREALS,CEREAL PREPRTNS.	1	No Quantity							2372752			0
S3	2016	2016	2016	2	0	2	Export	784	United Arab Emirates	ARE	40	Austria	AUT								04	CEREALS,CEREAL PREPRTNS.	1	No Quantity							500			0
S3	2016	2016	2016	2	0	2	Export	784	United Arab Emirates	ARE	44	Bahamas	BHS								04	CEREALS,CEREAL PREPRTNS.	1	No Quantity							115193			0
S3	2016	2016	2016	2	0	2	Export	784	United Arab Emirates	ARE	48	Bahrain	BHR								04	CEREALS,CEREAL PREPRTNS.	1	No Quantity							5216407			0
S3	2016	2016	2016	2	0	2	Export	784	United Arab Emirates	ARE	50	Bangladesh	BGD								04	CEREALS,CEREAL PREPRTNS.	1	No Quantity							578572			0
S3	2016	2016	2016	2	0	2	Export	784	United Arab Emirates	ARE	51	Armenia	ARM								04	CEREALS,CEREAL PREPRTNS.	1	No Quantity							369556			0
S3	2016	2016	2016	2	0	2	Export	784	United Arab Emirates	ARE	52	Barbados	BRB								04	CEREALS,CEREAL PREPRTNS.	1	No Quantity							31279			0
S3	2016	2016	2016	2	0	2	Export	784	United Arab Emirates	ARE	56	Belgium	BEL								04	CEREALS,CEREAL PREPRTNS.	1	No Quantity							2581			0
S3	2016	2016	2016	2	0	2	Export	784	United Arab Emirates	ARE	76	Brazil	BRA								04	CEREALS,CEREAL PREPRTNS.	1	No Quantity							8813			0
S3	2016	2016	2016	2	0	2	Export	784	United Arab Emirates	ARE	96	Brunei Darussalam	BRN								04	CEREALS,CEREAL PREPRTNS.	1	No Quantity							71882			0
S3	2016	2016	2016	2	0	2	Export	784	United Arab Emirates	ARE	100	Bulgaria	BGR								04	CEREALS,CEREAL PREPRTNS.	1	No Quantity							20514			0
S3	2016	2016	2016	2	0	2	Export	784	United Arab Emirates	ARE	104	Myanmar	MMR								04	CEREALS,CEREAL PREPRTNS.	1	No Quantity							69046			0
S3	2016	2016	2016	2	0	2	Export	784	United Arab Emirates	ARE	108	Burundi	BDI								04	CEREALS,CEREAL PREPRTNS.	1	No Quantity							30810			0
S3	2016	2016	2016	2	0	2	Export	784	United Arab Emirates	ARE	116	Cambodia	KHM								04	CEREALS,CEREAL PREPRTNS.	1	No Quantity							63770			0
S3	2016	2016	2016	2	0	2	Export	784	United Arab Emirates	ARE	120	Cameroon	CMR								04	CEREALS,CEREAL PREPRTNS.	1	No Quantity							466742			0
S3	2016	2016	2016	2	0	2	Export	784	United Arab Emirates	ARE	124	Canada	CAN								04	CEREALS,CEREAL PREPRTNS.	1	No Quantity							1263688			0
S3	2016	2016	2016	2	0	2	Export	784	United Arab Emirates	ARE	136	Cayman Isds	CYM								04	CEREALS,CEREAL PREPRTNS.	1	No Quantity							47036			0
S3	2016	2016	2016	2	0	2	Export	784	United Arab Emirates	ARE	140	Central African Rep.	CAF								04	CEREALS,CEREAL PREPRTNS.	1	No Quantity							6968			0
S3	2016	2016	2016	2	0	2	Export	784	United Arab Emirates	ARE	144	Sri Lanka	LKA								04	CEREALS,CEREAL PREPRTNS.	1	No Quantity							4716015			0
S3	2016	2016	2016	2	0	2	Export	784	United Arab Emirates	ARE	148	Chad	TCD								04	CEREALS,CEREAL PREPRTNS.	1	No Quantity							30252			0
S3	2016	2016	2016	2	0	2	Export	784	United Arab Emirates	ARE	152	Chile	CHL								04	CEREALS,CEREAL PREPRTNS.	1	No Quantity							26875			0
S3	2016	2016	2016	2	0	2	Export	784	United Arab Emirates	ARE	156	China	CHN								04	CEREALS,CEREAL PREPRTNS.	1	No Quantity							993317			0
S3	2016	2016	2016	2	0	2	Export	784	United Arab Emirates	ARE	174	Comoros	COM								04	CEREALS,CEREAL PREPRTNS.	1	No Quantity							2163206			0
S3	2016	2016	2016	2	0	2	Export	784	United Arab Emirates	ARE	178	Congo	COG								04	CEREALS,CEREAL PREPRTNS.	1	No Quantity							424524			0
S3	2016	2016	2016	2	0	2	Export	784	United Arab Emirates	ARE	180	Dem. Rep. of the Congo	COD								04	CEREALS,CEREAL PREPRTNS.	1	No Quantity							575173			0
S3	2016	2016	2016	2	0	2	Export	784	United Arab Emirates	ARE	188	Costa Rica	CRI								04	CEREALS,CEREAL PREPRTNS.	1	No Quantity							51198			0
S3	2016	2016	2016	2	0	2	Export	784	United Arab Emirates	ARE	191	Croatia	HRV								04	CEREALS,CEREAL PREPRTNS.	1	No Quantity							2028			0
S3	2016	2016	2016	2	0	2	Export	784	United Arab Emirates	ARE	196	Cyprus	CYP								04	CEREALS,CEREAL PREPRTNS.	1	No Quantity							46590			0
S3	2016	2016	2016	2	0	2	Export	784	United Arab Emirates	ARE	204	Benin	BEN								04	CEREALS,CEREAL PREPRTNS.	1	No Quantity							227427			0
S3	2016	2016	2016	2	0	2	Export	784	United Arab Emirates	ARE	208	Denmark	DNK								04	CEREALS,CEREAL PREPRTNS.	1	No Quantity							92035			0
S3	2016	2016	2016	2	0	2	Export	784	United Arab Emirates	ARE	212	Dominica	DMA								04	CEREALS,CEREAL PREPRTNS.	1	No Quantity							112713			0
S3	2016	2016	2016	2	0	2	Export	784	United Arab Emirates	ARE	214	Dominican Rep.	DOM								04	CEREALS,CEREAL PREPRTNS.	1	No Quantity							9606			0
S3	2016	2016	2016	2	0	2	Export	784	United Arab Emirates	ARE	226	Equatorial Guinea	GNQ								04	CEREALS,CEREAL PREPRTNS.	1	No Quantity							536605			0
S3	2016	2016	2016	2	0	2	Export	784	United Arab Emirates	ARE	231	Ethiopia	ETH								04	CEREALS,CEREAL PREPRTNS.	1	No Quantity							993870			0
S3	2016	2016	2016	2	0	2	Export	784	United Arab Emirates	ARE	232	Eritrea	ERI								04	CEREALS,CEREAL PREPRTNS.	1	No Quantity							1524696			0
S3	2016	2016	2016	2	0	2	Export	784	United Arab Emirates	ARE	242	Fiji	FJI								04	CEREALS,CEREAL PREPRTNS.	1	No Quantity							56275			0
S3	2016	2016	2016	2	0	2	Export	784	United Arab Emirates	ARE	251	France	FRA								04	CEREALS,CEREAL PREPRTNS.	1	No Quantity							340277			0
S3	2016	2016	2016	2	0	2	Export	784	United Arab Emirates	ARE	262	Djibouti	DJI								04	CEREALS,CEREAL PREPRTNS.	1	No Quantity							3545943			0
S3	2016	2016	2016	2	0	2	Export	784	United Arab Emirates	ARE	266	Gabon	GAB								04	CEREALS,CEREAL PREPRTNS.	1	No Quantity							453834			0
S3	2016	2016	2016	2	0	2	Export	784	United Arab Emirates	ARE	268	Georgia	GEO								04	CEREALS,CEREAL PREPRTNS.	1	No Quantity							77248			0
S3	2016	2016	2016	2	0	2	Export	784	United Arab Emirates	ARE	270	Gambia	GMB								04	CEREALS,CEREAL PREPRTNS.	1	No Quantity							358740			0
S3	2016	2016	2016	2	0	2	Export	784	United Arab Emirates	ARE	276	Germany	DEU								04	CEREALS,CEREAL PREPRTNS.	1	No Quantity							260367			0
S3	2016	2016	2016	2	0	2	Export	784	United Arab Emirates	ARE	288	Ghana	GHA								04	CEREALS,CEREAL PREPRTNS.	1	No Quantity							1411541			0
S3	2016	2016	2016	2	0	2	Export	784	United Arab Emirates	ARE	300	Greece	GRC								04	CEREALS,CEREAL PREPRTNS.	1	No Quantity							66880			0
S3	2016	2016	2016	2	0	2	Export	784	United Arab Emirates	ARE	320	Guatemala	GTM								04	CEREALS,CEREAL PREPRTNS.	1	No Quantity							28768			0
S3	2016	2016	2016	2	0	2	Export	784	United Arab Emirates	ARE	324	Guinea	GIN								04	CEREALS,CEREAL PREPRTNS.	1	No Quantity							86705			0
S3	2016	2016	2016	2	0	2	Export	784	United Arab Emirates	ARE	328	Guyana	GUY								04	CEREALS,CEREAL PREPRTNS.	1	No Quantity							39658			0
S3	2016	2016	2016	2	0	2	Export	784	United Arab Emirates	ARE	340	Honduras	HND								04	CEREALS,CEREAL PREPRTNS.	1	No Quantity							117524			0
S3	2016	2016	2016	2	0	2	Export	784	United Arab Emirates	ARE	344	China, Hong Kong SAR	HKG								04	CEREALS,CEREAL PREPRTNS.	1	No Quantity							1033972			0
S3	2016	2016	2016	2	0	2	Export	784	United Arab Emirates	ARE	348	Hungary	HUN								04	CEREALS,CEREAL PREPRTNS.	1	No Quantity							6127			0
S3	2016	2016	2016	2	0	2	Export	784	United Arab Emirates	ARE	360	Indonesia	IDN								04	CEREALS,CEREAL PREPRTNS.	1	No Quantity							136510			0
S3	2016	2016	2016	2	0	2	Export	784	United Arab Emirates	ARE	364	Iran	IRN								04	CEREALS,CEREAL PREPRTNS.	1	No Quantity							419706031			0
S3	2016	2016	2016	2	0	2	Export	784	United Arab Emirates	ARE	368	Iraq	IRQ								04	CEREALS,CEREAL PREPRTNS.	1	No Quantity							15701577			0
S3	2016	2016	2016	2	0	2	Export	784	United Arab Emirates	ARE	372	Ireland	IRL								04	CEREALS,CEREAL PREPRTNS.	1	No Quantity							86929			0
S3	2016	2016	2016	2	0	2	Export	784	United Arab Emirates	ARE	381	Italy	ITA								04	CEREALS,CEREAL PREPRTNS.	1	No Quantity							506243			0
S3	2016	2016	2016	2	0	2	Export	784	United Arab Emirates	ARE	384	Côte d'Ivoire	CIV								04	CEREALS,CEREAL PREPRTNS.	1	No Quantity							58341			0
S3	2016	2016	2016	2	0	2	Export	784	United Arab Emirates	ARE	388	Jamaica	JAM								04	CEREALS,CEREAL PREPRTNS.	1	No Quantity							190626			0
S3	2016	2016	2016	2	0	2	Export	784	United Arab Emirates	ARE	392	Japan	JPN								04	CEREALS,CEREAL PREPRTNS.	1	No Quantity							725307			0
S3	2016	2016	2016	2	0	2	Export	784	United Arab Emirates	ARE	398	Kazakhstan	KAZ								04	CEREALS,CEREAL PREPRTNS.	1	No Quantity							1604			0
S3	2016	2016	2016	2	0	2	Export	784	United Arab Emirates	ARE	400	Jordan	JOR								04	CEREALS,CEREAL PREPRTNS.	1	No Quantity							5375525			0
S3	2016	2016	2016	2	0	2	Export	784	United Arab Emirates	ARE	404	Kenya	KEN								04	CEREALS,CEREAL PREPRTNS.	1	No Quantity							8742888			0
S3	2016	2016	2016	2	0	2	Export	784	United Arab Emirates	ARE	410	Rep. of Korea	KOR								04	CEREALS,CEREAL PREPRTNS.	1	No Quantity							329703			0
S3	2016	2016	2016	2	0	2	Export	784	United Arab Emirates	ARE	414	Kuwait	KWT								04	CEREALS,CEREAL PREPRTNS.	1	No Quantity							7458132			0
S3	2016	2016	2016	2	0	2	Export	784	United Arab Emirates	ARE	422	Lebanon	LBN								04	CEREALS,CEREAL PREPRTNS.	1	No Quantity							9690010			0
S3	2016	2016	2016	2	0	2	Export	784	United Arab Emirates	ARE	430	Liberia	LBR								04	CEREALS,CEREAL PREPRTNS.	1	No Quantity							375072			0
S3	2016	2016	2016	2	0	2	Export	784	United Arab Emirates	ARE	434	Libya	LBY								04	CEREALS,CEREAL PREPRTNS.	1	No Quantity							35763004			0
S3	2016	2016	2016	2	0	2	Export	784	United Arab Emirates	ARE	450	Madagascar	MDG								04	CEREALS,CEREAL PREPRTNS.	1	No Quantity							86972			0
S3	2016	2016	2016	2	0	2	Export	784	United Arab Emirates	ARE	454	Malawi	MWI								04	CEREALS,CEREAL PREPRTNS.	1	No Quantity							21671			0
S3	2016	2016	2016	2	0	2	Export	784	United Arab Emirates	ARE	458	Malaysia	MYS								04	CEREALS,CEREAL PREPRTNS.	1	No Quantity							204009			0
S3	2016	2016	2016	2	0	2	Export	784	United Arab Emirates	ARE	462	Maldives	MDV								04	CEREALS,CEREAL PREPRTNS.	1	No Quantity							1415525			0
S3	2016	2016	2016	2	0	2	Export	784	United Arab Emirates	ARE	466	Mali	MLI								04	CEREALS,CEREAL PREPRTNS.	1	No Quantity							21801			0
S3	2016	2016	2016	2	0	2	Export	784	United Arab Emirates	ARE	478	Mauritania	MRT								04	CEREALS,CEREAL PREPRTNS.	1	No Quantity							758041			0
S3	2016	2016	2016	2	0	2	Export	784	United Arab Emirates	ARE	480	Mauritius	MUS								04	CEREALS,CEREAL PREPRTNS.	1	No Quantity							509487			0
S3	2016	2016	2016	2	0	2	Export	784	United Arab Emirates	ARE	490	Other Asia, nes									04	CEREALS,CEREAL PREPRTNS.	1	No Quantity							3190262			0
S3	2016	2016	2016	2	0	2	Export	784	United Arab Emirates	ARE	504	Morocco	MAR								04	CEREALS,CEREAL PREPRTNS.	1	No Quantity							1481151			0
S3	2016	2016	2016	2	0	2	Export	784	United Arab Emirates	ARE	508	Mozambique	MOZ								04	CEREALS,CEREAL PREPRTNS.	1	No Quantity							660488			0
S3	2016	2016	2016	2	0	2	Export	784	United Arab Emirates	ARE	512	Oman	OMN								04	CEREALS,CEREAL PREPRTNS.	1	No Quantity							62792246			0
S3	2016	2016	2016	2	0	2	Export	784	United Arab Emirates	ARE	516	Namibia	NAM								04	CEREALS,CEREAL PREPRTNS.	1	No Quantity							111352			0
S3	2016	2016	2016	2	0	2	Export	784	United Arab Emirates	ARE	524	Nepal	NPL								04	CEREALS,CEREAL PREPRTNS.	1	No Quantity							75882			0
S3	2016	2016	2016	2	0	2	Export	784	United Arab Emirates	ARE	528	Netherlands	NLD								04	CEREALS,CEREAL PREPRTNS.	1	No Quantity							7943			0
S3	2016	2016	2016	2	0	2	Export	784	United Arab Emirates	ARE	531	Curaçao	CUW								04	CEREALS,CEREAL PREPRTNS.	1	No Quantity							36013			0
S3	2016	2016	2016	2	0	2	Export	784	United Arab Emirates	ARE	548	Vanuatu	VUT								04	CEREALS,CEREAL PREPRTNS.	1	No Quantity							4127			0
S3	2016	2016	2016	2	0	2	Export	784	United Arab Emirates	ARE	554	New Zealand	NZL								04	CEREALS,CEREAL PREPRTNS.	1	No Quantity							1329276			0
S3	2016	2016	2016	2	0	2	Export	784	United Arab Emirates	ARE	562	Niger	NER								04	CEREALS,CEREAL PREPRTNS.	1	No Quantity							1030310			0
S3	2016	2016	2016	2	0	2	Export	784	United Arab Emirates	ARE	566	Nigeria	NGA								04	CEREALS,CEREAL PREPRTNS.	1	No Quantity							381163			0
S3	2016	2016	2016	2	0	2	Export	784	United Arab Emirates	ARE	579	Norway	NOR								04	CEREALS,CEREAL PREPRTNS.	1	No Quantity							62154			0
S3	2016	2016	2016	2	0	2	Export	784	United Arab Emirates	ARE	586	Pakistan	PAK								04	CEREALS,CEREAL PREPRTNS.	1	No Quantity							8245698			0
S3	2016	2016	2016	2	0	2	Export	784	United Arab Emirates	ARE	598	Papua New Guinea	PNG								04	CEREALS,CEREAL PREPRTNS.	1	No Quantity							158649			0
S3	2016	2016	2016	2	0	2	Export	784	United Arab Emirates	ARE	608	Philippines	PHL								04	CEREALS,CEREAL PREPRTNS.	1	No Quantity							2084973			0
S3	2016	2016	2016	2	0	2	Export	784	United Arab Emirates	ARE	620	Portugal	PRT								04	CEREALS,CEREAL PREPRTNS.	1	No Quantity							31611			0
S3	2016	2016	2016	2	0	2	Export	784	United Arab Emirates	ARE	634	Qatar	QAT								04	CEREALS,CEREAL PREPRTNS.	1	No Quantity							9609677			0
S3	2016	2016	2016	2	0	2	Export	784	United Arab Emirates	ARE	642	Romania	ROU								04	CEREALS,CEREAL PREPRTNS.	1	No Quantity							12195			0
S3	2016	2016	2016	2	0	2	Export	784	United Arab Emirates	ARE	643	Russian Federation	RUS								04	CEREALS,CEREAL PREPRTNS.	1	No Quantity							48412			0
S3	2016	2016	2016	2	0	2	Export	784	United Arab Emirates	ARE	646	Rwanda	RWA								04	CEREALS,CEREAL PREPRTNS.	1	No Quantity							99349			0
S3	2016	2016	2016	2	0	2	Export	784	United Arab Emirates	ARE	659	Saint Kitts and Nevis	KNA								04	CEREALS,CEREAL PREPRTNS.	1	No Quantity							5387			0
S3	2016	2016	2016	2	0	2	Export	784	United Arab Emirates	ARE	662	Saint Lucia	LCA								04	CEREALS,CEREAL PREPRTNS.	1	No Quantity							21059			0
S3	2016	2016	2016	2	0	2	Export	784	United Arab Emirates	ARE	670	Saint Vincent and the Grenadines	VCT								04	CEREALS,CEREAL PREPRTNS.	1	No Quantity							30009			0
S3	2016	2016	2016	2	0	2	Export	784	United Arab Emirates	ARE	682	Saudi Arabia	SAU								04	CEREALS,CEREAL PREPRTNS.	1	No Quantity							52166452			0
S3	2016	2016	2016	2	0	2	Export	784	United Arab Emirates	ARE	686	Senegal	SEN								04	CEREALS,CEREAL PREPRTNS.	1	No Quantity							250180			0
S3	2016	2016	2016	2	0	2	Export	784	United Arab Emirates	ARE	690	Seychelles	SYC								04	CEREALS,CEREAL PREPRTNS.	1	No Quantity							542494			0
S3	2016	2016	2016	2	0	2	Export	784	United Arab Emirates	ARE	694	Sierra Leone	SLE								04	CEREALS,CEREAL PREPRTNS.	1	No Quantity							37138			0
S3	2016	2016	2016	2	0	2	Export	784	United Arab Emirates	ARE	699	India	IND								04	CEREALS,CEREAL PREPRTNS.	1	No Quantity							10003018			0
S3	2016	2016	2016	2	0	2	Export	784	United Arab Emirates	ARE	702	Singapore	SGP								04	CEREALS,CEREAL PREPRTNS.	1	No Quantity							1413897			0
S3	2016	2016	2016	2	0	2	Export	784	United Arab Emirates	ARE	704	Viet Nam	VNM								04	CEREALS,CEREAL PREPRTNS.	1	No Quantity							1406397			0
S3	2016	2016	2016	2	0	2	Export	784	United Arab Emirates	ARE	706	Somalia	SOM								04	CEREALS,CEREAL PREPRTNS.	1	No Quantity							19494929			0
S3	2016	2016	2016	2	0	2	Export	784	United Arab Emirates	ARE	710	South Africa	ZAF								04	CEREALS,CEREAL PREPRTNS.	1	No Quantity							2112745			0
S3	2016	2016	2016	2	0	2	Export	784	United Arab Emirates	ARE	724	Spain	ESP								04	CEREALS,CEREAL PREPRTNS.	1	No Quantity							83548			0
S3	2016	2016	2016	2	0	2	Export	784	United Arab Emirates	ARE	729	Sudan	SDN								04	CEREALS,CEREAL PREPRTNS.	1	No Quantity							1634804			0
S3	2016	2016	2016	2	0	2	Export	784	United Arab Emirates	ARE	740	Suriname	SUR								04	CEREALS,CEREAL PREPRTNS.	1	No Quantity							146436			0
S3	2016	2016	2016	2	0	2	Export	784	United Arab Emirates	ARE	752	Sweden	SWE								04	CEREALS,CEREAL PREPRTNS.	1	No Quantity							95203			0
S3	2016	2016	2016	2	0	2	Export	784	United Arab Emirates	ARE	757	Switzerland	CHE								04	CEREALS,CEREAL PREPRTNS.	1	No Quantity							26050			0
S3	2016	2016	2016	2	0	2	Export	784	United Arab Emirates	ARE	760	Syria	SYR								04	CEREALS,CEREAL PREPRTNS.	1	No Quantity							681641			0
S3	2016	2016	2016	2	0	2	Export	784	United Arab Emirates	ARE	762	Tajikistan	TJK								04	CEREALS,CEREAL PREPRTNS.	1	No Quantity							16612			0
S3	2016	2016	2016	2	0	2	Export	784	United Arab Emirates	ARE	764	Thailand	THA								04	CEREALS,CEREAL PREPRTNS.	1	No Quantity							60479			0
S3	2016	2016	2016	2	0	2	Export	784	United Arab Emirates	ARE	768	Togo	TGO								04	CEREALS,CEREAL PREPRTNS.	1	No Quantity							154558			0
S3	2016	2016	2016	2	0	2	Export	784	United Arab Emirates	ARE	780	Trinidad and Tobago	TTO								04	CEREALS,CEREAL PREPRTNS.	1	No Quantity							405876			0
S3	2016	2016	2016	2	0	2	Export	784	United Arab Emirates	ARE	788	Tunisia	TUN								04	CEREALS,CEREAL PREPRTNS.	1	No Quantity							518449			0
S3	2016	2016	2016	2	0	2	Export	784	United Arab Emirates	ARE	792	Turkey	TUR								04	CEREALS,CEREAL PREPRTNS.	1	No Quantity							925313			0
S3	2016	2016	2016	2	0	2	Export	784	United Arab Emirates	ARE	795	Turkmenistan	TKM								04	CEREALS,CEREAL PREPRTNS.	1	No Quantity							241063			0
S3	2016	2016	2016	2	0	2	Export	784	United Arab Emirates	ARE	800	Uganda	UGA								04	CEREALS,CEREAL PREPRTNS.	1	No Quantity							429888			0
S3	2016	2016	2016	2	0	2	Export	784	United Arab Emirates	ARE	818	Egypt	EGY								04	CEREALS,CEREAL PREPRTNS.	1	No Quantity							12810569			0
S3	2016	2016	2016	2	0	2	Export	784	United Arab Emirates	ARE	826	United Kingdom	GBR								04	CEREALS,CEREAL PREPRTNS.	1	No Quantity							834630			0
S3	2016	2016	2016	2	0	2	Export	784	United Arab Emirates	ARE	834	United Rep. of Tanzania	TZA								04	CEREALS,CEREAL PREPRTNS.	1	No Quantity							3356137			0
S3	2016	2016	2016	2	0	2	Export	784	United Arab Emirates	ARE	838	Free Zones									04	CEREALS,CEREAL PREPRTNS.	1	No Quantity							16813271			0
S3	2016	2016	2016	2	0	2	Export	784	United Arab Emirates	ARE	842	USA	USA								04	CEREALS,CEREAL PREPRTNS.	1	No Quantity							13081084			0
S3	2016	2016	2016	2	0	2	Export	784	United Arab Emirates	ARE	854	Burkina Faso	BFA								04	CEREALS,CEREAL PREPRTNS.	1	No Quantity							2178			0
S3	2016	2016	2016	2	0	2	Export	784	United Arab Emirates	ARE	860	Uzbekistan	UZB								04	CEREALS,CEREAL PREPRTNS.	1	No Quantity							5928			0
S3	2016	2016	2016	2	0	2	Export	784	United Arab Emirates	ARE	887	Yemen	YEM								04	CEREALS,CEREAL PREPRTNS.	1	No Quantity							8538789			0
S3	2016	2016	2016	2	0	2	Export	784	United Arab Emirates	ARE	894	Zambia	ZMB								04	CEREALS,CEREAL PREPRTNS.	1	No Quantity							21948			0
S3	2016	2016	2016	2	0	2	Export	788	Tunisia	TUN	0	World	WLD								04	CEREALS,CEREAL PREPRTNS.	1	No Quantity							85355319			0
S3	2016	2016	2016	2	0	2	Export	788	Tunisia	TUN	12	Algeria	DZA								04	CEREALS,CEREAL PREPRTNS.	1	No Quantity							3538072			0
S3	2016	2016	2016	2	0	2	Export	788	Tunisia	TUN	24	Angola	AGO								04	CEREALS,CEREAL PREPRTNS.	1	No Quantity							352326			0
S3	2016	2016	2016	2	0	2	Export	788	Tunisia	TUN	36	Australia	AUS								04	CEREALS,CEREAL PREPRTNS.	1	No Quantity							84			0
S3	2016	2016	2016	2	0	2	Export	788	Tunisia	TUN	48	Bahrain	BHR								04	CEREALS,CEREAL PREPRTNS.	1	No Quantity							194019			0
S3	2016	2016	2016	2	0	2	Export	788	Tunisia	TUN	56	Belgium	BEL								04	CEREALS,CEREAL PREPRTNS.	1	No Quantity							49066			0
S3	2016	2016	2016	2	0	2	Export	788	Tunisia	TUN	120	Cameroon	CMR								04	CEREALS,CEREAL PREPRTNS.	1	No Quantity							262821			0
S3	2016	2016	2016	2	0	2	Export	788	Tunisia	TUN	124	Canada	CAN								04	CEREALS,CEREAL PREPRTNS.	1	No Quantity							296663			0
S3	2016	2016	2016	2	0	2	Export	788	Tunisia	TUN	132	Cabo Verde	CPV								04	CEREALS,CEREAL PREPRTNS.	1	No Quantity							22397			0
S3	2016	2016	2016	2	0	2	Export	788	Tunisia	TUN	148	Chad	TCD								04	CEREALS,CEREAL PREPRTNS.	1	No Quantity							175521			0
S3	2016	2016	2016	2	0	2	Export	788	Tunisia	TUN	156	China	CHN								04	CEREALS,CEREAL PREPRTNS.	1	No Quantity							606			0
S3	2016	2016	2016	2	0	2	Export	788	Tunisia	TUN	174	Comoros	COM								04	CEREALS,CEREAL PREPRTNS.	1	No Quantity							43002			0
S3	2016	2016	2016	2	0	2	Export	788	Tunisia	TUN	178	Congo	COG								04	CEREALS,CEREAL PREPRTNS.	1	No Quantity							518042			0
S3	2016	2016	2016	2	0	2	Export	788	Tunisia	TUN	196	Cyprus	CYP								04	CEREALS,CEREAL PREPRTNS.	1	No Quantity							127775			0
S3	2016	2016	2016	2	0	2	Export	788	Tunisia	TUN	204	Benin	BEN								04	CEREALS,CEREAL PREPRTNS.	1	No Quantity							1988413			0
S3	2016	2016	2016	2	0	2	Export	788	Tunisia	TUN	226	Equatorial Guinea	GNQ								04	CEREALS,CEREAL PREPRTNS.	1	No Quantity							594937			0
S3	2016	2016	2016	2	0	2	Export	788	Tunisia	TUN	231	Ethiopia	ETH								04	CEREALS,CEREAL PREPRTNS.	1	No Quantity							4901301			0
S3	2016	2016	2016	2	0	2	Export	788	Tunisia	TUN	251	France	FRA								04	CEREALS,CEREAL PREPRTNS.	1	No Quantity							4287234			0
S3	2016	2016	2016	2	0	2	Export	788	Tunisia	TUN	262	Djibouti	DJI								04	CEREALS,CEREAL PREPRTNS.	1	No Quantity							17413			0
S3	2016	2016	2016	2	0	2	Export	788	Tunisia	TUN	266	Gabon	GAB								04	CEREALS,CEREAL PREPRTNS.	1	No Quantity							819043			0
S3	2016	2016	2016	2	0	2	Export	788	Tunisia	TUN	270	Gambia	GMB								04	CEREALS,CEREAL PREPRTNS.	1	No Quantity							50169			0
S3	2016	2016	2016	2	0	2	Export	788	Tunisia	TUN	275	State of Palestine	PSE								04	CEREALS,CEREAL PREPRTNS.	1	No Quantity							85810			0
S3	2016	2016	2016	2	0	2	Export	788	Tunisia	TUN	276	Germany	DEU								04	CEREALS,CEREAL PREPRTNS.	1	No Quantity							80887			0
S3	2016	2016	2016	2	0	2	Export	788	Tunisia	TUN	344	China, Hong Kong SAR	HKG								04	CEREALS,CEREAL PREPRTNS.	1	No Quantity							143268			0
S3	2016	2016	2016	2	0	2	Export	788	Tunisia	TUN	368	Iraq	IRQ								04	CEREALS,CEREAL PREPRTNS.	1	No Quantity							117420			0
S3	2016	2016	2016	2	0	2	Export	788	Tunisia	TUN	372	Ireland	IRL								04	CEREALS,CEREAL PREPRTNS.	1	No Quantity							6776			0
S3	2016	2016	2016	2	0	2	Export	788	Tunisia	TUN	381	Italy	ITA								04	CEREALS,CEREAL PREPRTNS.	1	No Quantity							1058887			0
S3	2016	2016	2016	2	0	2	Export	788	Tunisia	TUN	384	Côte d'Ivoire	CIV								04	CEREALS,CEREAL PREPRTNS.	1	No Quantity							1872617			0
S3	2016	2016	2016	2	0	2	Export	788	Tunisia	TUN	392	Japan	JPN								04	CEREALS,CEREAL PREPRTNS.	1	No Quantity							76184			0
S3	2016	2016	2016	2	0	2	Export	788	Tunisia	TUN	400	Jordan	JOR								04	CEREALS,CEREAL PREPRTNS.	1	No Quantity							765214			0
S3	2016	2016	2016	2	0	2	Export	788	Tunisia	TUN	410	Rep. of Korea	KOR								04	CEREALS,CEREAL PREPRTNS.	1	No Quantity							51360			0
S3	2016	2016	2016	2	0	2	Export	788	Tunisia	TUN	422	Lebanon	LBN								04	CEREALS,CEREAL PREPRTNS.	1	No Quantity							746728			0
S3	2016	2016	2016	2	0	2	Export	788	Tunisia	TUN	430	Liberia	LBR								04	CEREALS,CEREAL PREPRTNS.	1	No Quantity							46968			0
S3	2016	2016	2016	2	0	2	Export	788	Tunisia	TUN	434	Libya	LBY								04	CEREALS,CEREAL PREPRTNS.	1	No Quantity							36586293			0
S3	2016	2016	2016	2	0	2	Export	788	Tunisia	TUN	450	Madagascar	MDG								04	CEREALS,CEREAL PREPRTNS.	1	No Quantity							409968			0
S3	2016	2016	2016	2	0	2	Export	788	Tunisia	TUN	458	Malaysia	MYS								04	CEREALS,CEREAL PREPRTNS.	1	No Quantity							185863			0
S3	2016	2016	2016	2	0	2	Export	788	Tunisia	TUN	462	Maldives	MDV								04	CEREALS,CEREAL PREPRTNS.	1	No Quantity							8047			0
S3	2016	2016	2016	2	0	2	Export	788	Tunisia	TUN	466	Mali	MLI								04	CEREALS,CEREAL PREPRTNS.	1	No Quantity							70038			0
S3	2016	2016	2016	2	0	2	Export	788	Tunisia	TUN	470	Malta	MLT								04	CEREALS,CEREAL PREPRTNS.	1	No Quantity							3198			0
S3	2016	2016	2016	2	0	2	Export	788	Tunisia	TUN	478	Mauritania	MRT								04	CEREALS,CEREAL PREPRTNS.	1	No Quantity							294392			0
S3	2016	2016	2016	2	0	2	Export	788	Tunisia	TUN	480	Mauritius	MUS								04	CEREALS,CEREAL PREPRTNS.	1	No Quantity							42115			0
S3	2016	2016	2016	2	0	2	Export	788	Tunisia	TUN	504	Morocco	MAR								04	CEREALS,CEREAL PREPRTNS.	1	No Quantity							1313417			0
S3	2016	2016	2016	2	0	2	Export	788	Tunisia	TUN	512	Oman	OMN								04	CEREALS,CEREAL PREPRTNS.	1	No Quantity							42970			0
S3	2016	2016	2016	2	0	2	Export	788	Tunisia	TUN	528	Netherlands	NLD								04	CEREALS,CEREAL PREPRTNS.	1	No Quantity							33			0
S3	2016	2016	2016	2	0	2	Export	788	Tunisia	TUN	540	New Caledonia	NCL								04	CEREALS,CEREAL PREPRTNS.	1	No Quantity							73902			0
S3	2016	2016	2016	2	0	2	Export	788	Tunisia	TUN	554	New Zealand	NZL								04	CEREALS,CEREAL PREPRTNS.	1	No Quantity							134659			0
S3	2016	2016	2016	2	0	2	Export	788	Tunisia	TUN	562	Niger	NER								04	CEREALS,CEREAL PREPRTNS.	1	No Quantity							2054469			0
S3	2016	2016	2016	2	0	2	Export	788	Tunisia	TUN	566	Nigeria	NGA								04	CEREALS,CEREAL PREPRTNS.	1	No Quantity							115010			0
S3	2016	2016	2016	2	0	2	Export	788	Tunisia	TUN	591	Panama	PAN								04	CEREALS,CEREAL PREPRTNS.	1	No Quantity							59501			0
S3	2016	2016	2016	2	0	2	Export	788	Tunisia	TUN	624	Guinea-Bissau	GNB								04	CEREALS,CEREAL PREPRTNS.	1	No Quantity							10037			0
S3	2016	2016	2016	2	0	2	Export	788	Tunisia	TUN	634	Qatar	QAT								04	CEREALS,CEREAL PREPRTNS.	1	No Quantity							52415			0
S3	2016	2016	2016	2	0	2	Export	788	Tunisia	TUN	682	Saudi Arabia	SAU								04	CEREALS,CEREAL PREPRTNS.	1	No Quantity							647759			0
S3	2016	2016	2016	2	0	2	Export	788	Tunisia	TUN	686	Senegal	SEN								04	CEREALS,CEREAL PREPRTNS.	1	No Quantity							886009			0
S3	2016	2016	2016	2	0	2	Export	788	Tunisia	TUN	699	India	IND								04	CEREALS,CEREAL PREPRTNS.	1	No Quantity							5796			0
S3	2016	2016	2016	2	0	2	Export	788	Tunisia	TUN	702	Singapore	SGP								04	CEREALS,CEREAL PREPRTNS.	1	No Quantity							108572			0
S3	2016	2016	2016	2	0	2	Export	788	Tunisia	TUN	704	Viet Nam	VNM								04	CEREALS,CEREAL PREPRTNS.	1	No Quantity							10859			0
S3	2016	2016	2016	2	0	2	Export	788	Tunisia	TUN	724	Spain	ESP								04	CEREALS,CEREAL PREPRTNS.	1	No Quantity							41418			0
S3	2016	2016	2016	2	0	2	Export	788	Tunisia	TUN	729	Sudan	SDN								04	CEREALS,CEREAL PREPRTNS.	1	No Quantity							80			0
S3	2016	2016	2016	2	0	2	Export	788	Tunisia	TUN	740	Suriname	SUR								04	CEREALS,CEREAL PREPRTNS.	1	No Quantity							112180			0
S3	2016	2016	2016	2	0	2	Export	788	Tunisia	TUN	752	Sweden	SWE								04	CEREALS,CEREAL PREPRTNS.	1	No Quantity							97757			0
S3	2016	2016	2016	2	0	2	Export	788	Tunisia	TUN	757	Switzerland	CHE								04	CEREALS,CEREAL PREPRTNS.	1	No Quantity							59152			0
S3	2016	2016	2016	2	0	2	Export	788	Tunisia	TUN	768	Togo	TGO								04	CEREALS,CEREAL PREPRTNS.	1	No Quantity							191776			0
S3	2016	2016	2016	2	0	2	Export	788	Tunisia	TUN	784	United Arab Emirates	ARE								04	CEREALS,CEREAL PREPRTNS.	1	No Quantity							23004			0
S3	2016	2016	2016	2	0	2	Export	788	Tunisia	TUN	792	Turkey	TUR								04	CEREALS,CEREAL PREPRTNS.	1	No Quantity							244074			0
S3	2016	2016	2016	2	0	2	Export	788	Tunisia	TUN	818	Egypt	EGY								04	CEREALS,CEREAL PREPRTNS.	1	No Quantity							26376			0
S3	2016	2016	2016	2	0	2	Export	788	Tunisia	TUN	826	United Kingdom	GBR								04	CEREALS,CEREAL PREPRTNS.	1	No Quantity							21019			0
S3	2016	2016	2016	2	0	2	Export	788	Tunisia	TUN	842	USA	USA								04	CEREALS,CEREAL PREPRTNS.	1	No Quantity							32363			0
S3	2016	2016	2016	2	0	2	Export	788	Tunisia	TUN	854	Burkina Faso	BFA								04	CEREALS,CEREAL PREPRTNS.	1	No Quantity							38665			0
S3	2016	2016	2016	2	0	2	Export	788	Tunisia	TUN	887	Yemen	YEM								04	CEREALS,CEREAL PREPRTNS.	1	No Quantity							336207			0
S3	2016	2016	2016	2	0	2	Export	788	Tunisia	TUN	899	Areas, nes									04	CEREALS,CEREAL PREPRTNS.	1	No Quantity							17724906			0
S3	2016	2016	2016	2	0	2	Export	784	United Arab Emirates	ARE	0	World	WLD								05	VEGETABLES AND FRUIT	1	No Quantity							1394756581			0
S3	2016	2016	2016	2	0	2	Export	784	United Arab Emirates	ARE	4	Afghanistan	AFG								05	VEGETABLES AND FRUIT	1	No Quantity							31921409			0
S3	2016	2016	2016	2	0	2	Export	784	United Arab Emirates	ARE	8	Albania	ALB								05	VEGETABLES AND FRUIT	1	No Quantity							23178			0
S3	2016	2016	2016	2	0	2	Export	784	United Arab Emirates	ARE	12	Algeria	DZA								05	VEGETABLES AND FRUIT	1	No Quantity							6369801			0
S3	2016	2016	2016	2	0	2	Export	784	United Arab Emirates	ARE	24	Angola	AGO								05	VEGETABLES AND FRUIT	1	No Quantity							133459			0
S3	2016	2016	2016	2	0	2	Export	784	United Arab Emirates	ARE	28	Antigua and Barbuda	ATG								05	VEGETABLES AND FRUIT	1	No Quantity							85119			0
S3	2016	2016	2016	2	0	2	Export	784	United Arab Emirates	ARE	31	Azerbaijan	AZE								05	VEGETABLES AND FRUIT	1	No Quantity							4127127			0
S3	2016	2016	2016	2	0	2	Export	784	United Arab Emirates	ARE	32	Argentina	ARG								05	VEGETABLES AND FRUIT	1	No Quantity							11228			0
S3	2016	2016	2016	2	0	2	Export	784	United Arab Emirates	ARE	36	Australia	AUS								05	VEGETABLES AND FRUIT	1	No Quantity							3515410			0
S3	2016	2016	2016	2	0	2	Export	784	United Arab Emirates	ARE	40	Austria	AUT								05	VEGETABLES AND FRUIT	1	No Quantity							34762			0
S3	2016	2016	2016	2	0	2	Export	784	United Arab Emirates	ARE	44	Bahamas	BHS								05	VEGETABLES AND FRUIT	1	No Quantity							6187			0
S3	2016	2016	2016	2	0	2	Export	784	United Arab Emirates	ARE	48	Bahrain	BHR								05	VEGETABLES AND FRUIT	1	No Quantity							14617320			0
S3	2016	2016	2016	2	0	2	Export	784	United Arab Emirates	ARE	50	Bangladesh	BGD								05	VEGETABLES AND FRUIT	1	No Quantity							23155436			0
S3	2016	2016	2016	2	0	2	Export	784	United Arab Emirates	ARE	51	Armenia	ARM								05	VEGETABLES AND FRUIT	1	No Quantity							951311			0
S3	2016	2016	2016	2	0	2	Export	784	United Arab Emirates	ARE	56	Belgium	BEL								05	VEGETABLES AND FRUIT	1	No Quantity							321080			0
S3	2016	2016	2016	2	0	2	Export	784	United Arab Emirates	ARE	68	Bolivia (Plurinational State of)	BOL								05	VEGETABLES AND FRUIT	1	No Quantity							50			0
S3	2016	2016	2016	2	0	2	Export	784	United Arab Emirates	ARE	70	Bosnia Herzegovina	BIH								05	VEGETABLES AND FRUIT	1	No Quantity							254			0
S3	2016	2016	2016	2	0	2	Export	784	United Arab Emirates	ARE	76	Brazil	BRA								05	VEGETABLES AND FRUIT	1	No Quantity							589324			0
S3	2016	2016	2016	2	0	2	Export	784	United Arab Emirates	ARE	96	Brunei Darussalam	BRN								05	VEGETABLES AND FRUIT	1	No Quantity							367147			0
S3	2016	2016	2016	2	0	2	Export	784	United Arab Emirates	ARE	100	Bulgaria	BGR								05	VEGETABLES AND FRUIT	1	No Quantity							37423			0
S3	2016	2016	2016	2	0	2	Export	784	United Arab Emirates	ARE	104	Myanmar	MMR								05	VEGETABLES AND FRUIT	1	No Quantity							24840			0
S3	2016	2016	2016	2	0	2	Export	784	United Arab Emirates	ARE	108	Burundi	BDI								05	VEGETABLES AND FRUIT	1	No Quantity							57129			0
S3	2016	2016	2016	2	0	2	Export	784	United Arab Emirates	ARE	112	Belarus	BLR								05	VEGETABLES AND FRUIT	1	No Quantity							21784			0
S3	2016	2016	2016	2	0	2	Export	784	United Arab Emirates	ARE	116	Cambodia	KHM								05	VEGETABLES AND FRUIT	1	No Quantity							68327			0
S3	2016	2016	2016	2	0	2	Export	784	United Arab Emirates	ARE	120	Cameroon	CMR								05	VEGETABLES AND FRUIT	1	No Quantity							720394			0
S3	2016	2016	2016	2	0	2	Export	784	United Arab Emirates	ARE	124	Canada	CAN								05	VEGETABLES AND FRUIT	1	No Quantity							4941794			0
S3	2016	2016	2016	2	0	2	Export	784	United Arab Emirates	ARE	132	Cabo Verde	CPV								05	VEGETABLES AND FRUIT	1	No Quantity							71106			0
S3	2016	2016	2016	2	0	2	Export	784	United Arab Emirates	ARE	140	Central African Rep.	CAF								05	VEGETABLES AND FRUIT	1	No Quantity							268618			0
S3	2016	2016	2016	2	0	2	Export	784	United Arab Emirates	ARE	144	Sri Lanka	LKA								05	VEGETABLES AND FRUIT	1	No Quantity							8665842			0
S3	2016	2016	2016	2	0	2	Export	784	United Arab Emirates	ARE	148	Chad	TCD								05	VEGETABLES AND FRUIT	1	No Quantity							1032097			0
S3	2016	2016	2016	2	0	2	Export	784	United Arab Emirates	ARE	152	Chile	CHL								05	VEGETABLES AND FRUIT	1	No Quantity							32075			0
S3	2016	2016	2016	2	0	2	Export	784	United Arab Emirates	ARE	156	China	CHN								05	VEGETABLES AND FRUIT	1	No Quantity							1830404			0
S3	2016	2016	2016	2	0	2	Export	784	United Arab Emirates	ARE	174	Comoros	COM								05	VEGETABLES AND FRUIT	1	No Quantity							2639183			0
S3	2016	2016	2016	2	0	2	Export	784	United Arab Emirates	ARE	178	Congo	COG								05	VEGETABLES AND FRUIT	1	No Quantity							852047			0
S3	2016	2016	2016	2	0	2	Export	784	United Arab Emirates	ARE	180	Dem. Rep. of the Congo	COD								05	VEGETABLES AND FRUIT	1	No Quantity							1133278			0
S3	2016	2016	2016	2	0	2	Export	784	United Arab Emirates	ARE	188	Costa Rica	CRI								05	VEGETABLES AND FRUIT	1	No Quantity							45593			0
S3	2016	2016	2016	2	0	2	Export	784	United Arab Emirates	ARE	191	Croatia	HRV								05	VEGETABLES AND FRUIT	1	No Quantity							1230			0
S3	2016	2016	2016	2	0	2	Export	784	United Arab Emirates	ARE	196	Cyprus	CYP								05	VEGETABLES AND FRUIT	1	No Quantity							34060			0
S3	2016	2016	2016	2	0	2	Export	784	United Arab Emirates	ARE	203	Czechia	CZE								05	VEGETABLES AND FRUIT	1	No Quantity							182451			0
S3	2016	2016	2016	2	0	2	Export	784	United Arab Emirates	ARE	204	Benin	BEN								05	VEGETABLES AND FRUIT	1	No Quantity							690523			0
S3	2016	2016	2016	2	0	2	Export	784	United Arab Emirates	ARE	208	Denmark	DNK								05	VEGETABLES AND FRUIT	1	No Quantity							180063			0
S3	2016	2016	2016	2	0	2	Export	784	United Arab Emirates	ARE	212	Dominica	DMA								05	VEGETABLES AND FRUIT	1	No Quantity							1453			0
S3	2016	2016	2016	2	0	2	Export	784	United Arab Emirates	ARE	226	Equatorial Guinea	GNQ								05	VEGETABLES AND FRUIT	1	No Quantity							153019			0
S3	2016	2016	2016	2	0	2	Export	784	United Arab Emirates	ARE	231	Ethiopia	ETH								05	VEGETABLES AND FRUIT	1	No Quantity							2023469			0
S3	2016	2016	2016	2	0	2	Export	784	United Arab Emirates	ARE	232	Eritrea	ERI								05	VEGETABLES AND FRUIT	1	No Quantity							795229			0
S3	2016	2016	2016	2	0	2	Export	784	United Arab Emirates	ARE	242	Fiji	FJI								05	VEGETABLES AND FRUIT	1	No Quantity							9095			0
S3	2016	2016	2016	2	0	2	Export	784	United Arab Emirates	ARE	246	Finland	FIN								05	VEGETABLES AND FRUIT	1	No Quantity							41531			0
S3	2016	2016	2016	2	0	2	Export	784	United Arab Emirates	ARE	251	France	FRA								05	VEGETABLES AND FRUIT	1	No Quantity							3150652			0
S3	2016	2016	2016	2	0	2	Export	784	United Arab Emirates	ARE	262	Djibouti	DJI								05	VEGETABLES AND FRUIT	1	No Quantity							12047707			0
S3	2016	2016	2016	2	0	2	Export	784	United Arab Emirates	ARE	266	Gabon	GAB								05	VEGETABLES AND FRUIT	1	No Quantity							784119			0
S3	2016	2016	2016	2	0	2	Export	784	United Arab Emirates	ARE	268	Georgia	GEO								05	VEGETABLES AND FRUIT	1	No Quantity							291852			0
S3	2016	2016	2016	2	0	2	Export	784	United Arab Emirates	ARE	270	Gambia	GMB								05	VEGETABLES AND FRUIT	1	No Quantity							780223			0
S3	2016	2016	2016	2	0	2	Export	784	United Arab Emirates	ARE	275	State of Palestine	PSE								05	VEGETABLES AND FRUIT	1	No Quantity							131890			0
S3	2016	2016	2016	2	0	2	Export	784	United Arab Emirates	ARE	276	Germany	DEU								05	VEGETABLES AND FRUIT	1	No Quantity							1882756			0
S3	2016	2016	2016	2	0	2	Export	784	United Arab Emirates	ARE	288	Ghana	GHA								05	VEGETABLES AND FRUIT	1	No Quantity							494175			0
S3	2016	2016	2016	2	0	2	Export	784	United Arab Emirates	ARE	300	Greece	GRC								05	VEGETABLES AND FRUIT	1	No Quantity							414778			0
S3	2016	2016	2016	2	0	2	Export	784	United Arab Emirates	ARE	324	Guinea	GIN								05	VEGETABLES AND FRUIT	1	No Quantity							1516933			0
S3	2016	2016	2016	2	0	2	Export	784	United Arab Emirates	ARE	332	Haiti	HTI								05	VEGETABLES AND FRUIT	1	No Quantity							1559			0
S3	2016	2016	2016	2	0	2	Export	784	United Arab Emirates	ARE	344	China, Hong Kong SAR	HKG								05	VEGETABLES AND FRUIT	1	No Quantity							912958			0
S3	2016	2016	2016	2	0	2	Export	784	United Arab Emirates	ARE	348	Hungary	HUN								05	VEGETABLES AND FRUIT	1	No Quantity							27907			0
S3	2016	2016	2016	2	0	2	Export	784	United Arab Emirates	ARE	352	Iceland	ISL								05	VEGETABLES AND FRUIT	1	No Quantity							5773			0
S3	2016	2016	2016	2	0	2	Export	784	United Arab Emirates	ARE	360	Indonesia	IDN								05	VEGETABLES AND FRUIT	1	No Quantity							9960067			0
S3	2016	2016	2016	2	0	2	Export	784	United Arab Emirates	ARE	364	Iran	IRN								05	VEGETABLES AND FRUIT	1	No Quantity							384029582			0
S3	2016	2016	2016	2	0	2	Export	784	United Arab Emirates	ARE	368	Iraq	IRQ								05	VEGETABLES AND FRUIT	1	No Quantity							146375262			0
S3	2016	2016	2016	2	0	2	Export	784	United Arab Emirates	ARE	372	Ireland	IRL								05	VEGETABLES AND FRUIT	1	No Quantity							89116			0
S3	2016	2016	2016	2	0	2	Export	784	United Arab Emirates	ARE	381	Italy	ITA								05	VEGETABLES AND FRUIT	1	No Quantity							1737520			0
S3	2016	2016	2016	2	0	2	Export	784	United Arab Emirates	ARE	384	Côte d'Ivoire	CIV								05	VEGETABLES AND FRUIT	1	No Quantity							223873			0
S3	2016	2016	2016	2	0	2	Export	784	United Arab Emirates	ARE	392	Japan	JPN								05	VEGETABLES AND FRUIT	1	No Quantity							2522852			0
S3	2016	2016	2016	2	0	2	Export	784	United Arab Emirates	ARE	398	Kazakhstan	KAZ								05	VEGETABLES AND FRUIT	1	No Quantity							3173243			0
S3	2016	2016	2016	2	0	2	Export	784	United Arab Emirates	ARE	400	Jordan	JOR								05	VEGETABLES AND FRUIT	1	No Quantity							7023582			0
S3	2016	2016	2016	2	0	2	Export	784	United Arab Emirates	ARE	404	Kenya	KEN								05	VEGETABLES AND FRUIT	1	No Quantity							8714550			0
S3	2016	2016	2016	2	0	2	Export	784	United Arab Emirates	ARE	410	Rep. of Korea	KOR								05	VEGETABLES AND FRUIT	1	No Quantity							1333570			0
S3	2016	2016	2016	2	0	2	Export	784	United Arab Emirates	ARE	414	Kuwait	KWT								05	VEGETABLES AND FRUIT	1	No Quantity							19985023			0
S3	2016	2016	2016	2	0	2	Export	784	United Arab Emirates	ARE	417	Kyrgyzstan	KGZ								05	VEGETABLES AND FRUIT	1	No Quantity							28807			0
S3	2016	2016	2016	2	0	2	Export	784	United Arab Emirates	ARE	422	Lebanon	LBN								05	VEGETABLES AND FRUIT	1	No Quantity							3621804			0
S3	2016	2016	2016	2	0	2	Export	784	United Arab Emirates	ARE	430	Liberia	LBR								05	VEGETABLES AND FRUIT	1	No Quantity							228272			0
S3	2016	2016	2016	2	0	2	Export	784	United Arab Emirates	ARE	434	Libya	LBY								05	VEGETABLES AND FRUIT	1	No Quantity							54842119			0
S3	2016	2016	2016	2	0	2	Export	784	United Arab Emirates	ARE	440	Lithuania	LTU								05	VEGETABLES AND FRUIT	1	No Quantity							297149			0
S3	2016	2016	2016	2	0	2	Export	784	United Arab Emirates	ARE	450	Madagascar	MDG								05	VEGETABLES AND FRUIT	1	No Quantity							101049			0
S3	2016	2016	2016	2	0	2	Export	784	United Arab Emirates	ARE	454	Malawi	MWI								05	VEGETABLES AND FRUIT	1	No Quantity							93254			0
S3	2016	2016	2016	2	0	2	Export	784	United Arab Emirates	ARE	458	Malaysia	MYS								05	VEGETABLES AND FRUIT	1	No Quantity							4972011			0
S3	2016	2016	2016	2	0	2	Export	784	United Arab Emirates	ARE	462	Maldives	MDV								05	VEGETABLES AND FRUIT	1	No Quantity							14204816			0
S3	2016	2016	2016	2	0	2	Export	784	United Arab Emirates	ARE	466	Mali	MLI								05	VEGETABLES AND FRUIT	1	No Quantity							106374			0
S3	2016	2016	2016	2	0	2	Export	784	United Arab Emirates	ARE	470	Malta	MLT								05	VEGETABLES AND FRUIT	1	No Quantity							25936			0
S3	2016	2016	2016	2	0	2	Export	784	United Arab Emirates	ARE	478	Mauritania	MRT								05	VEGETABLES AND FRUIT	1	No Quantity							2341522			0
S3	2016	2016	2016	2	0	2	Export	784	United Arab Emirates	ARE	480	Mauritius	MUS								05	VEGETABLES AND FRUIT	1	No Quantity							2516808			0
S3	2016	2016	2016	2	0	2	Export	784	United Arab Emirates	ARE	490	Other Asia, nes									05	VEGETABLES AND FRUIT	1	No Quantity							174989			0
S3	2016	2016	2016	2	0	2	Export	784	United Arab Emirates	ARE	499	Montenegro	MNE								05	VEGETABLES AND FRUIT	1	No Quantity							158677			0
S3	2016	2016	2016	2	0	2	Export	784	United Arab Emirates	ARE	504	Morocco	MAR								05	VEGETABLES AND FRUIT	1	No Quantity							16469294			0
S3	2016	2016	2016	2	0	2	Export	784	United Arab Emirates	ARE	508	Mozambique	MOZ								05	VEGETABLES AND FRUIT	1	No Quantity							891351			0
S3	2016	2016	2016	2	0	2	Export	784	United Arab Emirates	ARE	512	Oman	OMN								05	VEGETABLES AND FRUIT	1	No Quantity							197296735			0
S3	2016	2016	2016	2	0	2	Export	784	United Arab Emirates	ARE	516	Namibia	NAM								05	VEGETABLES AND FRUIT	1	No Quantity							2086			0
S3	2016	2016	2016	2	0	2	Export	784	United Arab Emirates	ARE	524	Nepal	NPL								05	VEGETABLES AND FRUIT	1	No Quantity							150974			0
S3	2016	2016	2016	2	0	2	Export	784	United Arab Emirates	ARE	528	Netherlands	NLD								05	VEGETABLES AND FRUIT	1	No Quantity							965110			0
S3	2016	2016	2016	2	0	2	Export	784	United Arab Emirates	ARE	554	New Zealand	NZL								05	VEGETABLES AND FRUIT	1	No Quantity							1238203			0
S3	2016	2016	2016	2	0	2	Export	784	United Arab Emirates	ARE	562	Niger	NER								05	VEGETABLES AND FRUIT	1	No Quantity							845218			0
S3	2016	2016	2016	2	0	2	Export	784	United Arab Emirates	ARE	566	Nigeria	NGA								05	VEGETABLES AND FRUIT	1	No Quantity							495188			0
S3	2016	2016	2016	2	0	2	Export	784	United Arab Emirates	ARE	579	Norway	NOR								05	VEGETABLES AND FRUIT	1	No Quantity							180636			0
S3	2016	2016	2016	2	0	2	Export	784	United Arab Emirates	ARE	586	Pakistan	PAK								05	VEGETABLES AND FRUIT	1	No Quantity							55747624			0
S3	2016	2016	2016	2	0	2	Export	784	United Arab Emirates	ARE	591	Panama	PAN								05	VEGETABLES AND FRUIT	1	No Quantity							34973			0
S3	2016	2016	2016	2	0	2	Export	784	United Arab Emirates	ARE	604	Peru	PER								05	VEGETABLES AND FRUIT	1	No Quantity							11141			0
S3	2016	2016	2016	2	0	2	Export	784	United Arab Emirates	ARE	608	Philippines	PHL								05	VEGETABLES AND FRUIT	1	No Quantity							1905943			0
S3	2016	2016	2016	2	0	2	Export	784	United Arab Emirates	ARE	616	Poland	POL								05	VEGETABLES AND FRUIT	1	No Quantity							63359			0
S3	2016	2016	2016	2	0	2	Export	784	United Arab Emirates	ARE	620	Portugal	PRT								05	VEGETABLES AND FRUIT	1	No Quantity							231715			0
S3	2016	2016	2016	2	0	2	Export	784	United Arab Emirates	ARE	624	Guinea-Bissau	GNB								05	VEGETABLES AND FRUIT	1	No Quantity							71875			0
S3	2016	2016	2016	2	0	2	Export	784	United Arab Emirates	ARE	634	Qatar	QAT								05	VEGETABLES AND FRUIT	1	No Quantity							9981520			0
S3	2016	2016	2016	2	0	2	Export	784	United Arab Emirates	ARE	642	Romania	ROU								05	VEGETABLES AND FRUIT	1	No Quantity							165			0
S3	2016	2016	2016	2	0	2	Export	784	United Arab Emirates	ARE	643	Russian Federation	RUS								05	VEGETABLES AND FRUIT	1	No Quantity							2047894			0
S3	2016	2016	2016	2	0	2	Export	784	United Arab Emirates	ARE	646	Rwanda	RWA								05	VEGETABLES AND FRUIT	1	No Quantity							36038			0
S3	2016	2016	2016	2	0	2	Export	784	United Arab Emirates	ARE	682	Saudi Arabia	SAU								05	VEGETABLES AND FRUIT	1	No Quantity							27549846			0
S3	2016	2016	2016	2	0	2	Export	784	United Arab Emirates	ARE	686	Senegal	SEN								05	VEGETABLES AND FRUIT	1	No Quantity							13714382			0
S3	2016	2016	2016	2	0	2	Export	784	United Arab Emirates	ARE	688	Serbia	SRB								05	VEGETABLES AND FRUIT	1	No Quantity							23336			0
S3	2016	2016	2016	2	0	2	Export	784	United Arab Emirates	ARE	690	Seychelles	SYC								05	VEGETABLES AND FRUIT	1	No Quantity							3186070			0
S3	2016	2016	2016	2	0	2	Export	784	United Arab Emirates	ARE	694	Sierra Leone	SLE								05	VEGETABLES AND FRUIT	1	No Quantity							345461			0
S3	2016	2016	2016	2	0	2	Export	784	United Arab Emirates	ARE	699	India	IND								05	VEGETABLES AND FRUIT	1	No Quantity							92977706			0
S3	2016	2016	2016	2	0	2	Export	784	United Arab Emirates	ARE	702	Singapore	SGP								05	VEGETABLES AND FRUIT	1	No Quantity							3115704			0
S3	2016	2016	2016	2	0	2	Export	784	United Arab Emirates	ARE	703	Slovakia	SVK								05	VEGETABLES AND FRUIT	1	No Quantity							1158			0
S3	2016	2016	2016	2	0	2	Export	784	United Arab Emirates	ARE	704	Viet Nam	VNM								05	VEGETABLES AND FRUIT	1	No Quantity							221495			0
S3	2016	2016	2016	2	0	2	Export	784	United Arab Emirates	ARE	705	Slovenia	SVN								05	VEGETABLES AND FRUIT	1	No Quantity							89808			0
S3	2016	2016	2016	2	0	2	Export	784	United Arab Emirates	ARE	706	Somalia	SOM								05	VEGETABLES AND FRUIT	1	No Quantity							20257037			0
S3	2016	2016	2016	2	0	2	Export	784	United Arab Emirates	ARE	710	South Africa	ZAF								05	VEGETABLES AND FRUIT	1	No Quantity							3436387			0
S3	2016	2016	2016	2	0	2	Export	784	United Arab Emirates	ARE	716	Zimbabwe	ZWE								05	VEGETABLES AND FRUIT	1	No Quantity							2151			0
S3	2016	2016	2016	2	0	2	Export	784	United Arab Emirates	ARE	724	Spain	ESP								05	VEGETABLES AND FRUIT	1	No Quantity							531691			0
S3	2016	2016	2016	2	0	2	Export	784	United Arab Emirates	ARE	729	Sudan	SDN								05	VEGETABLES AND FRUIT	1	No Quantity							5386999			0
S3	2016	2016	2016	2	0	2	Export	784	United Arab Emirates	ARE	748	Swaziland	SWZ								05	VEGETABLES AND FRUIT	1	No Quantity							602			0
S3	2016	2016	2016	2	0	2	Export	784	United Arab Emirates	ARE	752	Sweden	SWE								05	VEGETABLES AND FRUIT	1	No Quantity							980580			0
S3	2016	2016	2016	2	0	2	Export	784	United Arab Emirates	ARE	757	Switzerland	CHE								05	VEGETABLES AND FRUIT	1	No Quantity							206407			0
S3	2016	2016	2016	2	0	2	Export	784	United Arab Emirates	ARE	760	Syria	SYR								05	VEGETABLES AND FRUIT	1	No Quantity							6850937			0
S3	2016	2016	2016	2	0	2	Export	784	United Arab Emirates	ARE	762	Tajikistan	TJK								05	VEGETABLES AND FRUIT	1	No Quantity							653058			0
S3	2016	2016	2016	2	0	2	Export	784	United Arab Emirates	ARE	764	Thailand	THA								05	VEGETABLES AND FRUIT	1	No Quantity							1121985			0
S3	2016	2016	2016	2	0	2	Export	784	United Arab Emirates	ARE	768	Togo	TGO								05	VEGETABLES AND FRUIT	1	No Quantity							256210			0
S3	2016	2016	2016	2	0	2	Export	784	United Arab Emirates	ARE	788	Tunisia	TUN								05	VEGETABLES AND FRUIT	1	No Quantity							1259616			0
S3	2016	2016	2016	2	0	2	Export	784	United Arab Emirates	ARE	792	Turkey	TUR								05	VEGETABLES AND FRUIT	1	No Quantity							4055872			0
S3	2016	2016	2016	2	0	2	Export	784	United Arab Emirates	ARE	795	Turkmenistan	TKM								05	VEGETABLES AND FRUIT	1	No Quantity							2195591			0
S3	2016	2016	2016	2	0	2	Export	784	United Arab Emirates	ARE	800	Uganda	UGA								05	VEGETABLES AND FRUIT	1	No Quantity							426369			0
S3	2016	2016	2016	2	0	2	Export	784	United Arab Emirates	ARE	804	Ukraine	UKR								05	VEGETABLES AND FRUIT	1	No Quantity							316967			0
S3	2016	2016	2016	2	0	2	Export	784	United Arab Emirates	ARE	818	Egypt	EGY								05	VEGETABLES AND FRUIT	1	No Quantity							59498504			0
S3	2016	2016	2016	2	0	2	Export	784	United Arab Emirates	ARE	826	United Kingdom	GBR								05	VEGETABLES AND FRUIT	1	No Quantity							6227181			0
S3	2016	2016	2016	2	0	2	Export	784	United Arab Emirates	ARE	834	United Rep. of Tanzania	TZA								05	VEGETABLES AND FRUIT	1	No Quantity							9004243			0
S3	2016	2016	2016	2	0	2	Export	784	United Arab Emirates	ARE	838	Free Zones									05	VEGETABLES AND FRUIT	1	No Quantity							10681174			0
S3	2016	2016	2016	2	0	2	Export	784	United Arab Emirates	ARE	842	USA	USA								05	VEGETABLES AND FRUIT	1	No Quantity							13825717			0
S3	2016	2016	2016	2	0	2	Export	784	United Arab Emirates	ARE	860	Uzbekistan	UZB								05	VEGETABLES AND FRUIT	1	No Quantity							472679			0
S3	2016	2016	2016	2	0	2	Export	784	United Arab Emirates	ARE	887	Yemen	YEM								05	VEGETABLES AND FRUIT	1	No Quantity							12903747			0
S3	2016	2016	2016	2	0	2	Export	784	United Arab Emirates	ARE	894	Zambia	ZMB								05	VEGETABLES AND FRUIT	1	No Quantity							204097			0
S3	2016	2016	2016	2	0	2	Export	788	Tunisia	TUN	0	World	WLD								05	VEGETABLES AND FRUIT	1	No Quantity							348736229			0
S3	2016	2016	2016	2	0	2	Export	788	Tunisia	TUN	8	Albania	ALB								05	VEGETABLES AND FRUIT	1	No Quantity							60962			0
S3	2016	2016	2016	2	0	2	Export	788	Tunisia	TUN	12	Algeria	DZA								05	VEGETABLES AND FRUIT	1	No Quantity							2828736			0
S3	2016	2016	2016	2	0	2	Export	788	Tunisia	TUN	24	Angola	AGO								05	VEGETABLES AND FRUIT	1	No Quantity							32844			0
S3	2016	2016	2016	2	0	2	Export	788	Tunisia	TUN	31	Azerbaijan	AZE								05	VEGETABLES AND FRUIT	1	No Quantity							591947			0
S3	2016	2016	2016	2	0	2	Export	788	Tunisia	TUN	32	Argentina	ARG								05	VEGETABLES AND FRUIT	1	No Quantity							102325			0
S3	2016	2016	2016	2	0	2	Export	788	Tunisia	TUN	36	Australia	AUS								05	VEGETABLES AND FRUIT	1	No Quantity							262948			0
S3	2016	2016	2016	2	0	2	Export	788	Tunisia	TUN	40	Austria	AUT								05	VEGETABLES AND FRUIT	1	No Quantity							407324			0
S3	2016	2016	2016	2	0	2	Export	788	Tunisia	TUN	48	Bahrain	BHR								05	VEGETABLES AND FRUIT	1	No Quantity							109107			0
S3	2016	2016	2016	2	0	2	Export	788	Tunisia	TUN	50	Bangladesh	BGD								05	VEGETABLES AND FRUIT	1	No Quantity							92932			0
S3	2016	2016	2016	2	0	2	Export	788	Tunisia	TUN	56	Belgium	BEL								05	VEGETABLES AND FRUIT	1	No Quantity							6147886			0
S3	2016	2016	2016	2	0	2	Export	788	Tunisia	TUN	70	Bosnia Herzegovina	BIH								05	VEGETABLES AND FRUIT	1	No Quantity							425902			0
S3	2016	2016	2016	2	0	2	Export	788	Tunisia	TUN	76	Brazil	BRA								05	VEGETABLES AND FRUIT	1	No Quantity							1562907			0
S3	2016	2016	2016	2	0	2	Export	788	Tunisia	TUN	90	Solomon Isds	SLB								05	VEGETABLES AND FRUIT	1	No Quantity							43151			0
S3	2016	2016	2016	2	0	2	Export	788	Tunisia	TUN	100	Bulgaria	BGR								05	VEGETABLES AND FRUIT	1	No Quantity							496324			0
S3	2016	2016	2016	2	0	2	Export	788	Tunisia	TUN	124	Canada	CAN								05	VEGETABLES AND FRUIT	1	No Quantity							3595098			0
S3	2016	2016	2016	2	0	2	Export	788	Tunisia	TUN	148	Chad	TCD								05	VEGETABLES AND FRUIT	1	No Quantity							71123			0
S3	2016	2016	2016	2	0	2	Export	788	Tunisia	TUN	156	China	CHN								05	VEGETABLES AND FRUIT	1	No Quantity							869184			0
S3	2016	2016	2016	2	0	2	Export	788	Tunisia	TUN	174	Comoros	COM								05	VEGETABLES AND FRUIT	1	No Quantity							13507			0
S3	2016	2016	2016	2	0	2	Export	788	Tunisia	TUN	178	Congo	COG								05	VEGETABLES AND FRUIT	1	No Quantity							110432			0
S3	2016	2016	2016	2	0	2	Export	788	Tunisia	TUN	191	Croatia	HRV								05	VEGETABLES AND FRUIT	1	No Quantity							146118			0
S3	2016	2016	2016	2	0	2	Export	788	Tunisia	TUN	196	Cyprus	CYP								05	VEGETABLES AND FRUIT	1	No Quantity							67762			0
S3	2016	2016	2016	2	0	2	Export	788	Tunisia	TUN	203	Czechia	CZE								05	VEGETABLES AND FRUIT	1	No Quantity							142692			0
S3	2016	2016	2016	2	0	2	Export	788	Tunisia	TUN	204	Benin	BEN								05	VEGETABLES AND FRUIT	1	No Quantity							95883			0
S3	2016	2016	2016	2	0	2	Export	788	Tunisia	TUN	208	Denmark	DNK								05	VEGETABLES AND FRUIT	1	No Quantity							858285			0
S3	2016	2016	2016	2	0	2	Export	788	Tunisia	TUN	214	Dominican Rep.	DOM								05	VEGETABLES AND FRUIT	1	No Quantity							18837			0
S3	2016	2016	2016	2	0	2	Export	788	Tunisia	TUN	231	Ethiopia	ETH								05	VEGETABLES AND FRUIT	1	No Quantity							576021			0
S3	2016	2016	2016	2	0	2	Export	788	Tunisia	TUN	251	France	FRA								05	VEGETABLES AND FRUIT	1	No Quantity							43084375			0
S3	2016	2016	2016	2	0	2	Export	788	Tunisia	TUN	266	Gabon	GAB								05	VEGETABLES AND FRUIT	1	No Quantity							196059			0
S3	2016	2016	2016	2	0	2	Export	788	Tunisia	TUN	270	Gambia	GMB								05	VEGETABLES AND FRUIT	1	No Quantity							20621			0
S3	2016	2016	2016	2	0	2	Export	788	Tunisia	TUN	276	Germany	DEU								05	VEGETABLES AND FRUIT	1	No Quantity							21061951			0
S3	2016	2016	2016	2	0	2	Export	788	Tunisia	TUN	300	Greece	GRC								05	VEGETABLES AND FRUIT	1	No Quantity							1171973			0
S3	2016	2016	2016	2	0	2	Export	788	Tunisia	TUN	344	China, Hong Kong SAR	HKG								05	VEGETABLES AND FRUIT	1	No Quantity							59041			0
S3	2016	2016	2016	2	0	2	Export	788	Tunisia	TUN	348	Hungary	HUN								05	VEGETABLES AND FRUIT	1	No Quantity							513462			0
S3	2016	2016	2016	2	0	2	Export	788	Tunisia	TUN	360	Indonesia	IDN								05	VEGETABLES AND FRUIT	1	No Quantity							10740559			0
S3	2016	2016	2016	2	0	2	Export	788	Tunisia	TUN	381	Italy	ITA								05	VEGETABLES AND FRUIT	1	No Quantity							39130087			0
S3	2016	2016	2016	2	0	2	Export	788	Tunisia	TUN	384	Côte d'Ivoire	CIV								05	VEGETABLES AND FRUIT	1	No Quantity							351466			0
S3	2016	2016	2016	2	0	2	Export	788	Tunisia	TUN	392	Japan	JPN								05	VEGETABLES AND FRUIT	1	No Quantity							63605			0
S3	2016	2016	2016	2	0	2	Export	788	Tunisia	TUN	398	Kazakhstan	KAZ								05	VEGETABLES AND FRUIT	1	No Quantity							376821			0
S3	2016	2016	2016	2	0	2	Export	788	Tunisia	TUN	400	Jordan	JOR								05	VEGETABLES AND FRUIT	1	No Quantity							131852			0
S3	2016	2016	2016	2	0	2	Export	788	Tunisia	TUN	410	Rep. of Korea	KOR								05	VEGETABLES AND FRUIT	1	No Quantity							48281			0
S3	2016	2016	2016	2	0	2	Export	788	Tunisia	TUN	414	Kuwait	KWT								05	VEGETABLES AND FRUIT	1	No Quantity							1132744			0
S3	2016	2016	2016	2	0	2	Export	788	Tunisia	TUN	422	Lebanon	LBN								05	VEGETABLES AND FRUIT	1	No Quantity							137563			0
S3	2016	2016	2016	2	0	2	Export	788	Tunisia	TUN	428	Latvia	LVA								05	VEGETABLES AND FRUIT	1	No Quantity							72944			0
S3	2016	2016	2016	2	0	2	Export	788	Tunisia	TUN	434	Libya	LBY								05	VEGETABLES AND FRUIT	1	No Quantity							39608764			0
S3	2016	2016	2016	2	0	2	Export	788	Tunisia	TUN	458	Malaysia	MYS								05	VEGETABLES AND FRUIT	1	No Quantity							14602099			0
S3	2016	2016	2016	2	0	2	Export	788	Tunisia	TUN	462	Maldives	MDV								05	VEGETABLES AND FRUIT	1	No Quantity							117151			0
S3	2016	2016	2016	2	0	2	Export	788	Tunisia	TUN	466	Mali	MLI								05	VEGETABLES AND FRUIT	1	No Quantity							234847			0
S3	2016	2016	2016	2	0	2	Export	788	Tunisia	TUN	470	Malta	MLT								05	VEGETABLES AND FRUIT	1	No Quantity							26790			0
S3	2016	2016	2016	2	0	2	Export	788	Tunisia	TUN	478	Mauritania	MRT								05	VEGETABLES AND FRUIT	1	No Quantity							2634787			0
S3	2016	2016	2016	2	0	2	Export	788	Tunisia	TUN	480	Mauritius	MUS								05	VEGETABLES AND FRUIT	1	No Quantity							340005			0
S3	2016	2016	2016	2	0	2	Export	788	Tunisia	TUN	484	Mexico	MEX								05	VEGETABLES AND FRUIT	1	No Quantity							126980			0
S3	2016	2016	2016	2	0	2	Export	788	Tunisia	TUN	490	Other Asia, nes									05	VEGETABLES AND FRUIT	1	No Quantity							9141			0
S3	2016	2016	2016	2	0	2	Export	788	Tunisia	TUN	498	Rep. of Moldova	MDA								05	VEGETABLES AND FRUIT	1	No Quantity							24601			0
S3	2016	2016	2016	2	0	2	Export	788	Tunisia	TUN	499	Montenegro	MNE								05	VEGETABLES AND FRUIT	1	No Quantity							63738			0
S3	2016	2016	2016	2	0	2	Export	788	Tunisia	TUN	504	Morocco	MAR								05	VEGETABLES AND FRUIT	1	No Quantity							52628928			0
S3	2016	2016	2016	2	0	2	Export	788	Tunisia	TUN	512	Oman	OMN								05	VEGETABLES AND FRUIT	1	No Quantity							142457			0
S3	2016	2016	2016	2	0	2	Export	788	Tunisia	TUN	516	Namibia	NAM								05	VEGETABLES AND FRUIT	1	No Quantity							73756			0
S3	2016	2016	2016	2	0	2	Export	788	Tunisia	TUN	528	Netherlands	NLD								05	VEGETABLES AND FRUIT	1	No Quantity							11585847			0
S3	2016	2016	2016	2	0	2	Export	788	Tunisia	TUN	554	New Zealand	NZL								05	VEGETABLES AND FRUIT	1	No Quantity							40957			0
S3	2016	2016	2016	2	0	2	Export	788	Tunisia	TUN	566	Nigeria	NGA								05	VEGETABLES AND FRUIT	1	No Quantity							1560			0
S3	2016	2016	2016	2	0	2	Export	788	Tunisia	TUN	579	Norway	NOR								05	VEGETABLES AND FRUIT	1	No Quantity							204410			0
S3	2016	2016	2016	2	0	2	Export	788	Tunisia	TUN	584	Marshall Isds	MHL								05	VEGETABLES AND FRUIT	1	No Quantity							34976			0
S3	2016	2016	2016	2	0	2	Export	788	Tunisia	TUN	586	Pakistan	PAK								05	VEGETABLES AND FRUIT	1	No Quantity							51784			0
S3	2016	2016	2016	2	0	2	Export	788	Tunisia	TUN	616	Poland	POL								05	VEGETABLES AND FRUIT	1	No Quantity							898596			0
S3	2016	2016	2016	2	0	2	Export	788	Tunisia	TUN	620	Portugal	PRT								05	VEGETABLES AND FRUIT	1	No Quantity							437075			0
S3	2016	2016	2016	2	0	2	Export	788	Tunisia	TUN	634	Qatar	QAT								05	VEGETABLES AND FRUIT	1	No Quantity							1177640			0
S3	2016	2016	2016	2	0	2	Export	788	Tunisia	TUN	642	Romania	ROU								05	VEGETABLES AND FRUIT	1	No Quantity							8119			0
S3	2016	2016	2016	2	0	2	Export	788	Tunisia	TUN	643	Russian Federation	RUS								05	VEGETABLES AND FRUIT	1	No Quantity							6949957			0
S3	2016	2016	2016	2	0	2	Export	788	Tunisia	TUN	682	Saudi Arabia	SAU								05	VEGETABLES AND FRUIT	1	No Quantity							1064805			0
S3	2016	2016	2016	2	0	2	Export	788	Tunisia	TUN	686	Senegal	SEN								05	VEGETABLES AND FRUIT	1	No Quantity							1198167			0
S3	2016	2016	2016	2	0	2	Export	788	Tunisia	TUN	688	Serbia	SRB								05	VEGETABLES AND FRUIT	1	No Quantity							314118			0
S3	2016	2016	2016	2	0	2	Export	788	Tunisia	TUN	699	India	IND								05	VEGETABLES AND FRUIT	1	No Quantity							2128358			0
S3	2016	2016	2016	2	0	2	Export	788	Tunisia	TUN	702	Singapore	SGP								05	VEGETABLES AND FRUIT	1	No Quantity							745958			0
S3	2016	2016	2016	2	0	2	Export	788	Tunisia	TUN	703	Slovakia	SVK								05	VEGETABLES AND FRUIT	1	No Quantity							326643			0
S3	2016	2016	2016	2	0	2	Export	788	Tunisia	TUN	704	Viet Nam	VNM								05	VEGETABLES AND FRUIT	1	No Quantity							44017			0
S3	2016	2016	2016	2	0	2	Export	788	Tunisia	TUN	705	Slovenia	SVN								05	VEGETABLES AND FRUIT	1	No Quantity							40814			0
S3	2016	2016	2016	2	0	2	Export	788	Tunisia	TUN	706	Somalia	SOM								05	VEGETABLES AND FRUIT	1	No Quantity							35496			0
S3	2016	2016	2016	2	0	2	Export	788	Tunisia	TUN	710	South Africa	ZAF								05	VEGETABLES AND FRUIT	1	No Quantity							82804			0
S3	2016	2016	2016	2	0	2	Export	788	Tunisia	TUN	724	Spain	ESP								05	VEGETABLES AND FRUIT	1	No Quantity							16190872			0
S3	2016	2016	2016	2	0	2	Export	788	Tunisia	TUN	729	Sudan	SDN								05	VEGETABLES AND FRUIT	1	No Quantity							50904			0
S3	2016	2016	2016	2	0	2	Export	788	Tunisia	TUN	752	Sweden	SWE								05	VEGETABLES AND FRUIT	1	No Quantity							778175			0
S3	2016	2016	2016	2	0	2	Export	788	Tunisia	TUN	757	Switzerland	CHE								05	VEGETABLES AND FRUIT	1	No Quantity							2900760			0
S3	2016	2016	2016	2	0	2	Export	788	Tunisia	TUN	764	Thailand	THA								05	VEGETABLES AND FRUIT	1	No Quantity							355122			0
S3	2016	2016	2016	2	0	2	Export	788	Tunisia	TUN	784	United Arab Emirates	ARE								05	VEGETABLES AND FRUIT	1	No Quantity							10582154			0
S3	2016	2016	2016	2	0	2	Export	788	Tunisia	TUN	792	Turkey	TUR								05	VEGETABLES AND FRUIT	1	No Quantity							5916930			0
S3	2016	2016	2016	2	0	2	Export	788	Tunisia	TUN	800	Uganda	UGA								05	VEGETABLES AND FRUIT	1	No Quantity							69441			0
S3	2016	2016	2016	2	0	2	Export	788	Tunisia	TUN	804	Ukraine	UKR								05	VEGETABLES AND FRUIT	1	No Quantity							467446			0
S3	2016	2016	2016	2	0	2	Export	788	Tunisia	TUN	807	North Macedonia	MKD								05	VEGETABLES AND FRUIT	1	No Quantity							78346			0
S3	2016	2016	2016	2	0	2	Export	788	Tunisia	TUN	818	Egypt	EGY								05	VEGETABLES AND FRUIT	1	No Quantity							579635			0
S3	2016	2016	2016	2	0	2	Export	788	Tunisia	TUN	826	United Kingdom	GBR								05	VEGETABLES AND FRUIT	1	No Quantity							5588635			0
S3	2016	2016	2016	2	0	2	Export	788	Tunisia	TUN	842	USA	USA								05	VEGETABLES AND FRUIT	1	No Quantity							16963359			0
S3	2016	2016	2016	2	0	2	Export	788	Tunisia	TUN	854	Burkina Faso	BFA								05	VEGETABLES AND FRUIT	1	No Quantity							143900			0
S3	2016	2016	2016	2	0	2	Export	788	Tunisia	TUN	858	Uruguay	URY								05	VEGETABLES AND FRUIT	1	No Quantity							21523			0
S3	2016	2016	2016	2	0	2	Export	788	Tunisia	TUN	862	Venezuela	VEN								05	VEGETABLES AND FRUIT	1	No Quantity							45111			0
S3	2016	2016	2016	2	0	2	Export	788	Tunisia	TUN	899	Areas, nes									05	VEGETABLES AND FRUIT	1	No Quantity							11974131			0
S3	2016	2016	2016	2	0	2	Export	784	United Arab Emirates	ARE	0	World	WLD								06	SUGAR,SUGR.PREPTNS,HONEY	1	No Quantity							754227578			0
S3	2016	2016	2016	2	0	2	Export	784	United Arab Emirates	ARE	4	Afghanistan	AFG								06	SUGAR,SUGR.PREPTNS,HONEY	1	No Quantity							346226			0
S3	2016	2016	2016	2	0	2	Export	784	United Arab Emirates	ARE	8	Albania	ALB								06	SUGAR,SUGR.PREPTNS,HONEY	1	No Quantity							196			0
S3	2016	2016	2016	2	0	2	Export	784	United Arab Emirates	ARE	12	Algeria	DZA								06	SUGAR,SUGR.PREPTNS,HONEY	1	No Quantity							10			0
S3	2016	2016	2016	2	0	2	Export	784	United Arab Emirates	ARE	24	Angola	AGO								06	SUGAR,SUGR.PREPTNS,HONEY	1	No Quantity							9474			0
S3	2016	2016	2016	2	0	2	Export	784	United Arab Emirates	ARE	31	Azerbaijan	AZE								06	SUGAR,SUGR.PREPTNS,HONEY	1	No Quantity							19553			0
S3	2016	2016	2016	2	0	2	Export	784	United Arab Emirates	ARE	36	Australia	AUS								06	SUGAR,SUGR.PREPTNS,HONEY	1	No Quantity							10403			0
S3	2016	2016	2016	2	0	2	Export	784	United Arab Emirates	ARE	40	Austria	AUT								06	SUGAR,SUGR.PREPTNS,HONEY	1	No Quantity							5865			0
S3	2016	2016	2016	2	0	2	Export	784	United Arab Emirates	ARE	48	Bahrain	BHR								06	SUGAR,SUGR.PREPTNS,HONEY	1	No Quantity							3101441			0
S3	2016	2016	2016	2	0	2	Export	784	United Arab Emirates	ARE	50	Bangladesh	BGD								06	SUGAR,SUGR.PREPTNS,HONEY	1	No Quantity							52909			0
S3	2016	2016	2016	2	0	2	Export	784	United Arab Emirates	ARE	51	Armenia	ARM								06	SUGAR,SUGR.PREPTNS,HONEY	1	No Quantity							594			0
S3	2016	2016	2016	2	0	2	Export	784	United Arab Emirates	ARE	76	Brazil	BRA								06	SUGAR,SUGR.PREPTNS,HONEY	1	No Quantity							620268			0
S3	2016	2016	2016	2	0	2	Export	784	United Arab Emirates	ARE	84	Belize	BLZ								06	SUGAR,SUGR.PREPTNS,HONEY	1	No Quantity							6878			0
S3	2016	2016	2016	2	0	2	Export	784	United Arab Emirates	ARE	96	Brunei Darussalam	BRN								06	SUGAR,SUGR.PREPTNS,HONEY	1	No Quantity							64170			0
S3	2016	2016	2016	2	0	2	Export	784	United Arab Emirates	ARE	100	Bulgaria	BGR								06	SUGAR,SUGR.PREPTNS,HONEY	1	No Quantity							262			0
S3	2016	2016	2016	2	0	2	Export	784	United Arab Emirates	ARE	104	Myanmar	MMR								06	SUGAR,SUGR.PREPTNS,HONEY	1	No Quantity							74593901			0
S3	2016	2016	2016	2	0	2	Export	784	United Arab Emirates	ARE	108	Burundi	BDI								06	SUGAR,SUGR.PREPTNS,HONEY	1	No Quantity							1361			0
S3	2016	2016	2016	2	0	2	Export	784	United Arab Emirates	ARE	120	Cameroon	CMR								06	SUGAR,SUGR.PREPTNS,HONEY	1	No Quantity							1386063			0
S3	2016	2016	2016	2	0	2	Export	784	United Arab Emirates	ARE	124	Canada	CAN								06	SUGAR,SUGR.PREPTNS,HONEY	1	No Quantity							69892			0
S3	2016	2016	2016	2	0	2	Export	784	United Arab Emirates	ARE	144	Sri Lanka	LKA								06	SUGAR,SUGR.PREPTNS,HONEY	1	No Quantity							17644486			0
S3	2016	2016	2016	2	0	2	Export	784	United Arab Emirates	ARE	148	Chad	TCD								06	SUGAR,SUGR.PREPTNS,HONEY	1	No Quantity							28594			0
S3	2016	2016	2016	2	0	2	Export	784	United Arab Emirates	ARE	156	China	CHN								06	SUGAR,SUGR.PREPTNS,HONEY	1	No Quantity							1769451			0
S3	2016	2016	2016	2	0	2	Export	784	United Arab Emirates	ARE	174	Comoros	COM								06	SUGAR,SUGR.PREPTNS,HONEY	1	No Quantity							1072004			0
S3	2016	2016	2016	2	0	2	Export	784	United Arab Emirates	ARE	178	Congo	COG								06	SUGAR,SUGR.PREPTNS,HONEY	1	No Quantity							11238			0
S3	2016	2016	2016	2	0	2	Export	784	United Arab Emirates	ARE	180	Dem. Rep. of the Congo	COD								06	SUGAR,SUGR.PREPTNS,HONEY	1	No Quantity							22903			0
S3	2016	2016	2016	2	0	2	Export	784	United Arab Emirates	ARE	203	Czechia	CZE								06	SUGAR,SUGR.PREPTNS,HONEY	1	No Quantity							30			0
S3	2016	2016	2016	2	0	2	Export	784	United Arab Emirates	ARE	204	Benin	BEN								06	SUGAR,SUGR.PREPTNS,HONEY	1	No Quantity							19765			0
S3	2016	2016	2016	2	0	2	Export	784	United Arab Emirates	ARE	208	Denmark	DNK								06	SUGAR,SUGR.PREPTNS,HONEY	1	No Quantity							984859			0
S3	2016	2016	2016	2	0	2	Export	784	United Arab Emirates	ARE	226	Equatorial Guinea	GNQ								06	SUGAR,SUGR.PREPTNS,HONEY	1	No Quantity							60166			0
S3	2016	2016	2016	2	0	2	Export	784	United Arab Emirates	ARE	231	Ethiopia	ETH								06	SUGAR,SUGR.PREPTNS,HONEY	1	No Quantity							138786			0
S3	2016	2016	2016	2	0	2	Export	784	United Arab Emirates	ARE	232	Eritrea	ERI								06	SUGAR,SUGR.PREPTNS,HONEY	1	No Quantity							46831			0
S3	2016	2016	2016	2	0	2	Export	784	United Arab Emirates	ARE	242	Fiji	FJI								06	SUGAR,SUGR.PREPTNS,HONEY	1	No Quantity							119555			0
S3	2016	2016	2016	2	0	2	Export	784	United Arab Emirates	ARE	246	Finland	FIN								06	SUGAR,SUGR.PREPTNS,HONEY	1	No Quantity							106			0
S3	2016	2016	2016	2	0	2	Export	784	United Arab Emirates	ARE	251	France	FRA								06	SUGAR,SUGR.PREPTNS,HONEY	1	No Quantity							3491613			0
S3	2016	2016	2016	2	0	2	Export	784	United Arab Emirates	ARE	262	Djibouti	DJI								06	SUGAR,SUGR.PREPTNS,HONEY	1	No Quantity							4860203			0
S3	2016	2016	2016	2	0	2	Export	784	United Arab Emirates	ARE	266	Gabon	GAB								06	SUGAR,SUGR.PREPTNS,HONEY	1	No Quantity							668724			0
S3	2016	2016	2016	2	0	2	Export	784	United Arab Emirates	ARE	268	Georgia	GEO								06	SUGAR,SUGR.PREPTNS,HONEY	1	No Quantity							1189545			0
S3	2016	2016	2016	2	0	2	Export	784	United Arab Emirates	ARE	270	Gambia	GMB								06	SUGAR,SUGR.PREPTNS,HONEY	1	No Quantity							882			0
S3	2016	2016	2016	2	0	2	Export	784	United Arab Emirates	ARE	276	Germany	DEU								06	SUGAR,SUGR.PREPTNS,HONEY	1	No Quantity							3195			0
S3	2016	2016	2016	2	0	2	Export	784	United Arab Emirates	ARE	288	Ghana	GHA								06	SUGAR,SUGR.PREPTNS,HONEY	1	No Quantity							2407805			0
S3	2016	2016	2016	2	0	2	Export	784	United Arab Emirates	ARE	324	Guinea	GIN								06	SUGAR,SUGR.PREPTNS,HONEY	1	No Quantity							32291			0
S3	2016	2016	2016	2	0	2	Export	784	United Arab Emirates	ARE	344	China, Hong Kong SAR	HKG								06	SUGAR,SUGR.PREPTNS,HONEY	1	No Quantity							83573			0
S3	2016	2016	2016	2	0	2	Export	784	United Arab Emirates	ARE	360	Indonesia	IDN								06	SUGAR,SUGR.PREPTNS,HONEY	1	No Quantity							2864155			0
S3	2016	2016	2016	2	0	2	Export	784	United Arab Emirates	ARE	364	Iran	IRN								06	SUGAR,SUGR.PREPTNS,HONEY	1	No Quantity							93715034			0
S3	2016	2016	2016	2	0	2	Export	784	United Arab Emirates	ARE	368	Iraq	IRQ								06	SUGAR,SUGR.PREPTNS,HONEY	1	No Quantity							18098356			0
S3	2016	2016	2016	2	0	2	Export	784	United Arab Emirates	ARE	372	Ireland	IRL								06	SUGAR,SUGR.PREPTNS,HONEY	1	No Quantity							164			0
S3	2016	2016	2016	2	0	2	Export	784	United Arab Emirates	ARE	381	Italy	ITA								06	SUGAR,SUGR.PREPTNS,HONEY	1	No Quantity							1339418			0
S3	2016	2016	2016	2	0	2	Export	784	United Arab Emirates	ARE	384	Côte d'Ivoire	CIV								06	SUGAR,SUGR.PREPTNS,HONEY	1	No Quantity							169952			0
S3	2016	2016	2016	2	0	2	Export	784	United Arab Emirates	ARE	392	Japan	JPN								06	SUGAR,SUGR.PREPTNS,HONEY	1	No Quantity							223			0
S3	2016	2016	2016	2	0	2	Export	784	United Arab Emirates	ARE	398	Kazakhstan	KAZ								06	SUGAR,SUGR.PREPTNS,HONEY	1	No Quantity							7976			0
S3	2016	2016	2016	2	0	2	Export	784	United Arab Emirates	ARE	400	Jordan	JOR								06	SUGAR,SUGR.PREPTNS,HONEY	1	No Quantity							11348257			0
S3	2016	2016	2016	2	0	2	Export	784	United Arab Emirates	ARE	404	Kenya	KEN								06	SUGAR,SUGR.PREPTNS,HONEY	1	No Quantity							9735190			0
S3	2016	2016	2016	2	0	2	Export	784	United Arab Emirates	ARE	410	Rep. of Korea	KOR								06	SUGAR,SUGR.PREPTNS,HONEY	1	No Quantity							1003377			0
S3	2016	2016	2016	2	0	2	Export	784	United Arab Emirates	ARE	414	Kuwait	KWT								06	SUGAR,SUGR.PREPTNS,HONEY	1	No Quantity							27358143			0
S3	2016	2016	2016	2	0	2	Export	784	United Arab Emirates	ARE	422	Lebanon	LBN								06	SUGAR,SUGR.PREPTNS,HONEY	1	No Quantity							378988			0
S3	2016	2016	2016	2	0	2	Export	784	United Arab Emirates	ARE	430	Liberia	LBR								06	SUGAR,SUGR.PREPTNS,HONEY	1	No Quantity							264327			0
S3	2016	2016	2016	2	0	2	Export	784	United Arab Emirates	ARE	434	Libya	LBY								06	SUGAR,SUGR.PREPTNS,HONEY	1	No Quantity							1583324			0
S3	2016	2016	2016	2	0	2	Export	784	United Arab Emirates	ARE	440	Lithuania	LTU								06	SUGAR,SUGR.PREPTNS,HONEY	1	No Quantity							141			0
S3	2016	2016	2016	2	0	2	Export	784	United Arab Emirates	ARE	450	Madagascar	MDG								06	SUGAR,SUGR.PREPTNS,HONEY	1	No Quantity							5492338			0
S3	2016	2016	2016	2	0	2	Export	784	United Arab Emirates	ARE	458	Malaysia	MYS								06	SUGAR,SUGR.PREPTNS,HONEY	1	No Quantity							1026156			0
S3	2016	2016	2016	2	0	2	Export	784	United Arab Emirates	ARE	462	Maldives	MDV								06	SUGAR,SUGR.PREPTNS,HONEY	1	No Quantity							4252704			0
S3	2016	2016	2016	2	0	2	Export	784	United Arab Emirates	ARE	466	Mali	MLI								06	SUGAR,SUGR.PREPTNS,HONEY	1	No Quantity							240			0
S3	2016	2016	2016	2	0	2	Export	784	United Arab Emirates	ARE	478	Mauritania	MRT								06	SUGAR,SUGR.PREPTNS,HONEY	1	No Quantity							9444			0
S3	2016	2016	2016	2	0	2	Export	784	United Arab Emirates	ARE	480	Mauritius	MUS								06	SUGAR,SUGR.PREPTNS,HONEY	1	No Quantity							204473			0
S3	2016	2016	2016	2	0	2	Export	784	United Arab Emirates	ARE	490	Other Asia, nes									06	SUGAR,SUGR.PREPTNS,HONEY	1	No Quantity							1150597			0
S3	2016	2016	2016	2	0	2	Export	784	United Arab Emirates	ARE	504	Morocco	MAR								06	SUGAR,SUGR.PREPTNS,HONEY	1	No Quantity							19915			0
S3	2016	2016	2016	2	0	2	Export	784	United Arab Emirates	ARE	508	Mozambique	MOZ								06	SUGAR,SUGR.PREPTNS,HONEY	1	No Quantity							229			0
S3	2016	2016	2016	2	0	2	Export	784	United Arab Emirates	ARE	512	Oman	OMN								06	SUGAR,SUGR.PREPTNS,HONEY	1	No Quantity							49594533			0
S3	2016	2016	2016	2	0	2	Export	784	United Arab Emirates	ARE	528	Netherlands	NLD								06	SUGAR,SUGR.PREPTNS,HONEY	1	No Quantity							5146			0
S3	2016	2016	2016	2	0	2	Export	784	United Arab Emirates	ARE	548	Vanuatu	VUT								06	SUGAR,SUGR.PREPTNS,HONEY	1	No Quantity							16709			0
S3	2016	2016	2016	2	0	2	Export	784	United Arab Emirates	ARE	554	New Zealand	NZL								06	SUGAR,SUGR.PREPTNS,HONEY	1	No Quantity							195030			0
S3	2016	2016	2016	2	0	2	Export	784	United Arab Emirates	ARE	562	Niger	NER								06	SUGAR,SUGR.PREPTNS,HONEY	1	No Quantity							54672			0
S3	2016	2016	2016	2	0	2	Export	784	United Arab Emirates	ARE	566	Nigeria	NGA								06	SUGAR,SUGR.PREPTNS,HONEY	1	No Quantity							54587			0
S3	2016	2016	2016	2	0	2	Export	784	United Arab Emirates	ARE	586	Pakistan	PAK								06	SUGAR,SUGR.PREPTNS,HONEY	1	No Quantity							50951585			0
S3	2016	2016	2016	2	0	2	Export	784	United Arab Emirates	ARE	608	Philippines	PHL								06	SUGAR,SUGR.PREPTNS,HONEY	1	No Quantity							2190749			0
S3	2016	2016	2016	2	0	2	Export	784	United Arab Emirates	ARE	616	Poland	POL								06	SUGAR,SUGR.PREPTNS,HONEY	1	No Quantity							152488			0
S3	2016	2016	2016	2	0	2	Export	784	United Arab Emirates	ARE	620	Portugal	PRT								06	SUGAR,SUGR.PREPTNS,HONEY	1	No Quantity							575			0
S3	2016	2016	2016	2	0	2	Export	784	United Arab Emirates	ARE	626	Timor-Leste	TLS								06	SUGAR,SUGR.PREPTNS,HONEY	1	No Quantity							2465619			0
S3	2016	2016	2016	2	0	2	Export	784	United Arab Emirates	ARE	634	Qatar	QAT								06	SUGAR,SUGR.PREPTNS,HONEY	1	No Quantity							19056339			0
S3	2016	2016	2016	2	0	2	Export	784	United Arab Emirates	ARE	643	Russian Federation	RUS								06	SUGAR,SUGR.PREPTNS,HONEY	1	No Quantity							3741			0
S3	2016	2016	2016	2	0	2	Export	784	United Arab Emirates	ARE	646	Rwanda	RWA								06	SUGAR,SUGR.PREPTNS,HONEY	1	No Quantity							2060			0
S3	2016	2016	2016	2	0	2	Export	784	United Arab Emirates	ARE	682	Saudi Arabia	SAU								06	SUGAR,SUGR.PREPTNS,HONEY	1	No Quantity							30817098			0
S3	2016	2016	2016	2	0	2	Export	784	United Arab Emirates	ARE	686	Senegal	SEN								06	SUGAR,SUGR.PREPTNS,HONEY	1	No Quantity							199270			0
S3	2016	2016	2016	2	0	2	Export	784	United Arab Emirates	ARE	690	Seychelles	SYC								06	SUGAR,SUGR.PREPTNS,HONEY	1	No Quantity							512755			0
S3	2016	2016	2016	2	0	2	Export	784	United Arab Emirates	ARE	694	Sierra Leone	SLE								06	SUGAR,SUGR.PREPTNS,HONEY	1	No Quantity							22592			0
S3	2016	2016	2016	2	0	2	Export	784	United Arab Emirates	ARE	699	India	IND								06	SUGAR,SUGR.PREPTNS,HONEY	1	No Quantity							1806581			0
S3	2016	2016	2016	2	0	2	Export	784	United Arab Emirates	ARE	702	Singapore	SGP								06	SUGAR,SUGR.PREPTNS,HONEY	1	No Quantity							542873			0
S3	2016	2016	2016	2	0	2	Export	784	United Arab Emirates	ARE	704	Viet Nam	VNM								06	SUGAR,SUGR.PREPTNS,HONEY	1	No Quantity							33640274			0
S3	2016	2016	2016	2	0	2	Export	784	United Arab Emirates	ARE	706	Somalia	SOM								06	SUGAR,SUGR.PREPTNS,HONEY	1	No Quantity							31554906			0
S3	2016	2016	2016	2	0	2	Export	784	United Arab Emirates	ARE	710	South Africa	ZAF								06	SUGAR,SUGR.PREPTNS,HONEY	1	No Quantity							17817308			0
S3	2016	2016	2016	2	0	2	Export	784	United Arab Emirates	ARE	724	Spain	ESP								06	SUGAR,SUGR.PREPTNS,HONEY	1	No Quantity							435697			0
S3	2016	2016	2016	2	0	2	Export	784	United Arab Emirates	ARE	729	Sudan	SDN								06	SUGAR,SUGR.PREPTNS,HONEY	1	No Quantity							114294623			0
S3	2016	2016	2016	2	0	2	Export	784	United Arab Emirates	ARE	757	Switzerland	CHE								06	SUGAR,SUGR.PREPTNS,HONEY	1	No Quantity							1965450			0
S3	2016	2016	2016	2	0	2	Export	784	United Arab Emirates	ARE	760	Syria	SYR								06	SUGAR,SUGR.PREPTNS,HONEY	1	No Quantity							2612157			0
S3	2016	2016	2016	2	0	2	Export	784	United Arab Emirates	ARE	762	Tajikistan	TJK								06	SUGAR,SUGR.PREPTNS,HONEY	1	No Quantity							469			0
S3	2016	2016	2016	2	0	2	Export	784	United Arab Emirates	ARE	764	Thailand	THA								06	SUGAR,SUGR.PREPTNS,HONEY	1	No Quantity							3251			0
S3	2016	2016	2016	2	0	2	Export	784	United Arab Emirates	ARE	768	Togo	TGO								06	SUGAR,SUGR.PREPTNS,HONEY	1	No Quantity							1254			0
S3	2016	2016	2016	2	0	2	Export	784	United Arab Emirates	ARE	776	Tonga	TON								06	SUGAR,SUGR.PREPTNS,HONEY	1	No Quantity							125327			0
S3	2016	2016	2016	2	0	2	Export	784	United Arab Emirates	ARE	780	Trinidad and Tobago	TTO								06	SUGAR,SUGR.PREPTNS,HONEY	1	No Quantity							19112			0
S3	2016	2016	2016	2	0	2	Export	784	United Arab Emirates	ARE	788	Tunisia	TUN								06	SUGAR,SUGR.PREPTNS,HONEY	1	No Quantity							2715			0
S3	2016	2016	2016	2	0	2	Export	784	United Arab Emirates	ARE	792	Turkey	TUR								06	SUGAR,SUGR.PREPTNS,HONEY	1	No Quantity							4263279			0
S3	2016	2016	2016	2	0	2	Export	784	United Arab Emirates	ARE	795	Turkmenistan	TKM								06	SUGAR,SUGR.PREPTNS,HONEY	1	No Quantity							287927			0
S3	2016	2016	2016	2	0	2	Export	784	United Arab Emirates	ARE	800	Uganda	UGA								06	SUGAR,SUGR.PREPTNS,HONEY	1	No Quantity							23173			0
S3	2016	2016	2016	2	0	2	Export	784	United Arab Emirates	ARE	804	Ukraine	UKR								06	SUGAR,SUGR.PREPTNS,HONEY	1	No Quantity							17704			0
S3	2016	2016	2016	2	0	2	Export	784	United Arab Emirates	ARE	818	Egypt	EGY								06	SUGAR,SUGR.PREPTNS,HONEY	1	No Quantity							14091592			0
S3	2016	2016	2016	2	0	2	Export	784	United Arab Emirates	ARE	826	United Kingdom	GBR								06	SUGAR,SUGR.PREPTNS,HONEY	1	No Quantity							29325			0
S3	2016	2016	2016	2	0	2	Export	784	United Arab Emirates	ARE	834	United Rep. of Tanzania	TZA								06	SUGAR,SUGR.PREPTNS,HONEY	1	No Quantity							59243669			0
S3	2016	2016	2016	2	0	2	Export	784	United Arab Emirates	ARE	838	Free Zones									06	SUGAR,SUGR.PREPTNS,HONEY	1	No Quantity							3489738			0
S3	2016	2016	2016	2	0	2	Export	784	United Arab Emirates	ARE	842	USA	USA								06	SUGAR,SUGR.PREPTNS,HONEY	1	No Quantity							201813			0
S3	2016	2016	2016	2	0	2	Export	784	United Arab Emirates	ARE	887	Yemen	YEM								06	SUGAR,SUGR.PREPTNS,HONEY	1	No Quantity							16393736			0
S3	2016	2016	2016	2	0	2	Export	784	United Arab Emirates	ARE	894	Zambia	ZMB								06	SUGAR,SUGR.PREPTNS,HONEY	1	No Quantity							743			0
S3	2016	2016	2016	2	0	2	Export	784	United Arab Emirates	ARE	899	Areas, nes									06	SUGAR,SUGR.PREPTNS,HONEY	1	No Quantity							98138			0
S3	2016	2016	2016	2	0	2	Export	788	Tunisia	TUN	0	World	WLD								06	SUGAR,SUGR.PREPTNS,HONEY	1	No Quantity							68676017			0
S3	2016	2016	2016	2	0	2	Export	788	Tunisia	TUN	12	Algeria	DZA								06	SUGAR,SUGR.PREPTNS,HONEY	1	No Quantity							2266928			0
S3	2016	2016	2016	2	0	2	Export	788	Tunisia	TUN	36	Australia	AUS								06	SUGAR,SUGR.PREPTNS,HONEY	1	No Quantity							20			0
S3	2016	2016	2016	2	0	2	Export	788	Tunisia	TUN	56	Belgium	BEL								06	SUGAR,SUGR.PREPTNS,HONEY	1	No Quantity							34480			0
S3	2016	2016	2016	2	0	2	Export	788	Tunisia	TUN	120	Cameroon	CMR								06	SUGAR,SUGR.PREPTNS,HONEY	1	No Quantity							27831			0
S3	2016	2016	2016	2	0	2	Export	788	Tunisia	TUN	124	Canada	CAN								06	SUGAR,SUGR.PREPTNS,HONEY	1	No Quantity							82546			0
S3	2016	2016	2016	2	0	2	Export	788	Tunisia	TUN	148	Chad	TCD								06	SUGAR,SUGR.PREPTNS,HONEY	1	No Quantity							46509			0
S3	2016	2016	2016	2	0	2	Export	788	Tunisia	TUN	178	Congo	COG								06	SUGAR,SUGR.PREPTNS,HONEY	1	No Quantity							63207			0
S3	2016	2016	2016	2	0	2	Export	788	Tunisia	TUN	208	Denmark	DNK								06	SUGAR,SUGR.PREPTNS,HONEY	1	No Quantity							140160			0
S3	2016	2016	2016	2	0	2	Export	788	Tunisia	TUN	226	Equatorial Guinea	GNQ								06	SUGAR,SUGR.PREPTNS,HONEY	1	No Quantity							117666			0
S3	2016	2016	2016	2	0	2	Export	788	Tunisia	TUN	231	Ethiopia	ETH								06	SUGAR,SUGR.PREPTNS,HONEY	1	No Quantity							489			0
S3	2016	2016	2016	2	0	2	Export	788	Tunisia	TUN	251	France	FRA								06	SUGAR,SUGR.PREPTNS,HONEY	1	No Quantity							635728			0
S3	2016	2016	2016	2	0	2	Export	788	Tunisia	TUN	266	Gabon	GAB								06	SUGAR,SUGR.PREPTNS,HONEY	1	No Quantity							965123			0
S3	2016	2016	2016	2	0	2	Export	788	Tunisia	TUN	275	State of Palestine	PSE								06	SUGAR,SUGR.PREPTNS,HONEY	1	No Quantity							445498			0
S3	2016	2016	2016	2	0	2	Export	788	Tunisia	TUN	276	Germany	DEU								06	SUGAR,SUGR.PREPTNS,HONEY	1	No Quantity							320			0
S3	2016	2016	2016	2	0	2	Export	788	Tunisia	TUN	372	Ireland	IRL								06	SUGAR,SUGR.PREPTNS,HONEY	1	No Quantity							10925			0
S3	2016	2016	2016	2	0	2	Export	788	Tunisia	TUN	381	Italy	ITA								06	SUGAR,SUGR.PREPTNS,HONEY	1	No Quantity							208101			0
S3	2016	2016	2016	2	0	2	Export	788	Tunisia	TUN	384	Côte d'Ivoire	CIV								06	SUGAR,SUGR.PREPTNS,HONEY	1	No Quantity							134159			0
S3	2016	2016	2016	2	0	2	Export	788	Tunisia	TUN	392	Japan	JPN								06	SUGAR,SUGR.PREPTNS,HONEY	1	No Quantity							8314			0
S3	2016	2016	2016	2	0	2	Export	788	Tunisia	TUN	400	Jordan	JOR								06	SUGAR,SUGR.PREPTNS,HONEY	1	No Quantity							38453			0
S3	2016	2016	2016	2	0	2	Export	788	Tunisia	TUN	422	Lebanon	LBN								06	SUGAR,SUGR.PREPTNS,HONEY	1	No Quantity							360303			0
S3	2016	2016	2016	2	0	2	Export	788	Tunisia	TUN	434	Libya	LBY								06	SUGAR,SUGR.PREPTNS,HONEY	1	No Quantity							28658102			0
S3	2016	2016	2016	2	0	2	Export	788	Tunisia	TUN	458	Malaysia	MYS								06	SUGAR,SUGR.PREPTNS,HONEY	1	No Quantity							9027			0
S3	2016	2016	2016	2	0	2	Export	788	Tunisia	TUN	466	Mali	MLI								06	SUGAR,SUGR.PREPTNS,HONEY	1	No Quantity							538280			0
S3	2016	2016	2016	2	0	2	Export	788	Tunisia	TUN	470	Malta	MLT								06	SUGAR,SUGR.PREPTNS,HONEY	1	No Quantity							32867			0
S3	2016	2016	2016	2	0	2	Export	788	Tunisia	TUN	480	Mauritius	MUS								06	SUGAR,SUGR.PREPTNS,HONEY	1	No Quantity							30			0
S3	2016	2016	2016	2	0	2	Export	788	Tunisia	TUN	504	Morocco	MAR								06	SUGAR,SUGR.PREPTNS,HONEY	1	No Quantity							393683			0
S3	2016	2016	2016	2	0	2	Export	788	Tunisia	TUN	528	Netherlands	NLD								06	SUGAR,SUGR.PREPTNS,HONEY	1	No Quantity							303494			0
S3	2016	2016	2016	2	0	2	Export	788	Tunisia	TUN	562	Niger	NER								06	SUGAR,SUGR.PREPTNS,HONEY	1	No Quantity							1707			0
S3	2016	2016	2016	2	0	2	Export	788	Tunisia	TUN	634	Qatar	QAT								06	SUGAR,SUGR.PREPTNS,HONEY	1	No Quantity							18857			0
S3	2016	2016	2016	2	0	2	Export	788	Tunisia	TUN	642	Romania	ROU								06	SUGAR,SUGR.PREPTNS,HONEY	1	No Quantity							4434			0
S3	2016	2016	2016	2	0	2	Export	788	Tunisia	TUN	643	Russian Federation	RUS								06	SUGAR,SUGR.PREPTNS,HONEY	1	No Quantity							90292			0
S3	2016	2016	2016	2	0	2	Export	788	Tunisia	TUN	682	Saudi Arabia	SAU								06	SUGAR,SUGR.PREPTNS,HONEY	1	No Quantity							44122			0
S3	2016	2016	2016	2	0	2	Export	788	Tunisia	TUN	686	Senegal	SEN								06	SUGAR,SUGR.PREPTNS,HONEY	1	No Quantity							42699			0
S3	2016	2016	2016	2	0	2	Export	788	Tunisia	TUN	710	South Africa	ZAF								06	SUGAR,SUGR.PREPTNS,HONEY	1	No Quantity							9945			0
S3	2016	2016	2016	2	0	2	Export	788	Tunisia	TUN	724	Spain	ESP								06	SUGAR,SUGR.PREPTNS,HONEY	1	No Quantity							396529			0
S3	2016	2016	2016	2	0	2	Export	788	Tunisia	TUN	784	United Arab Emirates	ARE								06	SUGAR,SUGR.PREPTNS,HONEY	1	No Quantity							10986356			0
S3	2016	2016	2016	2	0	2	Export	788	Tunisia	TUN	792	Turkey	TUR								06	SUGAR,SUGR.PREPTNS,HONEY	1	No Quantity							867824			0
S3	2016	2016	2016	2	0	2	Export	788	Tunisia	TUN	818	Egypt	EGY								06	SUGAR,SUGR.PREPTNS,HONEY	1	No Quantity							6934			0
S3	2016	2016	2016	2	0	2	Export	788	Tunisia	TUN	826	United Kingdom	GBR								06	SUGAR,SUGR.PREPTNS,HONEY	1	No Quantity							8397759			0
S3	2016	2016	2016	2	0	2	Export	788	Tunisia	TUN	842	USA	USA								06	SUGAR,SUGR.PREPTNS,HONEY	1	No Quantity							35			0
S3	2016	2016	2016	2	0	2	Export	788	Tunisia	TUN	854	Burkina Faso	BFA								06	SUGAR,SUGR.PREPTNS,HONEY	1	No Quantity							185317			0
S3	2016	2016	2016	2	0	2	Export	788	Tunisia	TUN	899	Areas, nes									06	SUGAR,SUGR.PREPTNS,HONEY	1	No Quantity							12100964			0
S3	2016	2016	2016	2	0	2	Export	784	United Arab Emirates	ARE	0	World	WLD								07	COFFEE,TEA,COCOA,SPICES	1	No Quantity							543464087			0
S3	2016	2016	2016	2	0	2	Export	784	United Arab Emirates	ARE	4	Afghanistan	AFG								07	COFFEE,TEA,COCOA,SPICES	1	No Quantity							3174784			0
S3	2016	2016	2016	2	0	2	Export	784	United Arab Emirates	ARE	8	Albania	ALB								07	COFFEE,TEA,COCOA,SPICES	1	No Quantity							458			0
S3	2016	2016	2016	2	0	2	Export	784	United Arab Emirates	ARE	12	Algeria	DZA								07	COFFEE,TEA,COCOA,SPICES	1	No Quantity							2834811			0
S3	2016	2016	2016	2	0	2	Export	784	United Arab Emirates	ARE	24	Angola	AGO								07	COFFEE,TEA,COCOA,SPICES	1	No Quantity							77375			0
S3	2016	2016	2016	2	0	2	Export	784	United Arab Emirates	ARE	31	Azerbaijan	AZE								07	COFFEE,TEA,COCOA,SPICES	1	No Quantity							1427096			0
S3	2016	2016	2016	2	0	2	Export	784	United Arab Emirates	ARE	32	Argentina	ARG								07	COFFEE,TEA,COCOA,SPICES	1	No Quantity							23420			0
S3	2016	2016	2016	2	0	2	Export	784	United Arab Emirates	ARE	36	Australia	AUS								07	COFFEE,TEA,COCOA,SPICES	1	No Quantity							693971			0
S3	2016	2016	2016	2	0	2	Export	784	United Arab Emirates	ARE	40	Austria	AUT								07	COFFEE,TEA,COCOA,SPICES	1	No Quantity							65822			0
S3	2016	2016	2016	2	0	2	Export	784	United Arab Emirates	ARE	44	Bahamas	BHS								07	COFFEE,TEA,COCOA,SPICES	1	No Quantity							893			0
S3	2016	2016	2016	2	0	2	Export	784	United Arab Emirates	ARE	48	Bahrain	BHR								07	COFFEE,TEA,COCOA,SPICES	1	No Quantity							3213351			0
S3	2016	2016	2016	2	0	2	Export	784	United Arab Emirates	ARE	50	Bangladesh	BGD								07	COFFEE,TEA,COCOA,SPICES	1	No Quantity							6138052			0
S3	2016	2016	2016	2	0	2	Export	784	United Arab Emirates	ARE	51	Armenia	ARM								07	COFFEE,TEA,COCOA,SPICES	1	No Quantity							596147			0
S3	2016	2016	2016	2	0	2	Export	784	United Arab Emirates	ARE	56	Belgium	BEL								07	COFFEE,TEA,COCOA,SPICES	1	No Quantity							133435			0
S3	2016	2016	2016	2	0	2	Export	784	United Arab Emirates	ARE	68	Bolivia (Plurinational State of)	BOL								07	COFFEE,TEA,COCOA,SPICES	1	No Quantity							17084			0
S3	2016	2016	2016	2	0	2	Export	784	United Arab Emirates	ARE	76	Brazil	BRA								07	COFFEE,TEA,COCOA,SPICES	1	No Quantity							186157			0
S3	2016	2016	2016	2	0	2	Export	784	United Arab Emirates	ARE	84	Belize	BLZ								07	COFFEE,TEA,COCOA,SPICES	1	No Quantity							3369			0
S3	2016	2016	2016	2	0	2	Export	784	United Arab Emirates	ARE	96	Brunei Darussalam	BRN								07	COFFEE,TEA,COCOA,SPICES	1	No Quantity							44899			0
S3	2016	2016	2016	2	0	2	Export	784	United Arab Emirates	ARE	100	Bulgaria	BGR								07	COFFEE,TEA,COCOA,SPICES	1	No Quantity							291940			0
S3	2016	2016	2016	2	0	2	Export	784	United Arab Emirates	ARE	104	Myanmar	MMR								07	COFFEE,TEA,COCOA,SPICES	1	No Quantity							249400			0
S3	2016	2016	2016	2	0	2	Export	784	United Arab Emirates	ARE	112	Belarus	BLR								07	COFFEE,TEA,COCOA,SPICES	1	No Quantity							654387			0
S3	2016	2016	2016	2	0	2	Export	784	United Arab Emirates	ARE	120	Cameroon	CMR								07	COFFEE,TEA,COCOA,SPICES	1	No Quantity							373351			0
S3	2016	2016	2016	2	0	2	Export	784	United Arab Emirates	ARE	124	Canada	CAN								07	COFFEE,TEA,COCOA,SPICES	1	No Quantity							795781			0
S3	2016	2016	2016	2	0	2	Export	784	United Arab Emirates	ARE	140	Central African Rep.	CAF								07	COFFEE,TEA,COCOA,SPICES	1	No Quantity							1950			0
S3	2016	2016	2016	2	0	2	Export	784	United Arab Emirates	ARE	144	Sri Lanka	LKA								07	COFFEE,TEA,COCOA,SPICES	1	No Quantity							3860794			0
S3	2016	2016	2016	2	0	2	Export	784	United Arab Emirates	ARE	148	Chad	TCD								07	COFFEE,TEA,COCOA,SPICES	1	No Quantity							33513			0
S3	2016	2016	2016	2	0	2	Export	784	United Arab Emirates	ARE	152	Chile	CHL								07	COFFEE,TEA,COCOA,SPICES	1	No Quantity							130963			0
S3	2016	2016	2016	2	0	2	Export	784	United Arab Emirates	ARE	156	China	CHN								07	COFFEE,TEA,COCOA,SPICES	1	No Quantity							1552427			0
S3	2016	2016	2016	2	0	2	Export	784	United Arab Emirates	ARE	170	Colombia	COL								07	COFFEE,TEA,COCOA,SPICES	1	No Quantity							21414			0
S3	2016	2016	2016	2	0	2	Export	784	United Arab Emirates	ARE	174	Comoros	COM								07	COFFEE,TEA,COCOA,SPICES	1	No Quantity							734474			0
S3	2016	2016	2016	2	0	2	Export	784	United Arab Emirates	ARE	178	Congo	COG								07	COFFEE,TEA,COCOA,SPICES	1	No Quantity							1239266			0
S3	2016	2016	2016	2	0	2	Export	784	United Arab Emirates	ARE	180	Dem. Rep. of the Congo	COD								07	COFFEE,TEA,COCOA,SPICES	1	No Quantity							216246			0
S3	2016	2016	2016	2	0	2	Export	784	United Arab Emirates	ARE	191	Croatia	HRV								07	COFFEE,TEA,COCOA,SPICES	1	No Quantity							150508			0
S3	2016	2016	2016	2	0	2	Export	784	United Arab Emirates	ARE	196	Cyprus	CYP								07	COFFEE,TEA,COCOA,SPICES	1	No Quantity							726669			0
S3	2016	2016	2016	2	0	2	Export	784	United Arab Emirates	ARE	203	Czechia	CZE								07	COFFEE,TEA,COCOA,SPICES	1	No Quantity							969863			0
S3	2016	2016	2016	2	0	2	Export	784	United Arab Emirates	ARE	204	Benin	BEN								07	COFFEE,TEA,COCOA,SPICES	1	No Quantity							777355			0
S3	2016	2016	2016	2	0	2	Export	784	United Arab Emirates	ARE	208	Denmark	DNK								07	COFFEE,TEA,COCOA,SPICES	1	No Quantity							5692			0
S3	2016	2016	2016	2	0	2	Export	784	United Arab Emirates	ARE	226	Equatorial Guinea	GNQ								07	COFFEE,TEA,COCOA,SPICES	1	No Quantity							51248			0
S3	2016	2016	2016	2	0	2	Export	784	United Arab Emirates	ARE	231	Ethiopia	ETH								07	COFFEE,TEA,COCOA,SPICES	1	No Quantity							2252177			0
S3	2016	2016	2016	2	0	2	Export	784	United Arab Emirates	ARE	232	Eritrea	ERI								07	COFFEE,TEA,COCOA,SPICES	1	No Quantity							32683			0
S3	2016	2016	2016	2	0	2	Export	784	United Arab Emirates	ARE	233	Estonia	EST								07	COFFEE,TEA,COCOA,SPICES	1	No Quantity							8558			0
S3	2016	2016	2016	2	0	2	Export	784	United Arab Emirates	ARE	242	Fiji	FJI								07	COFFEE,TEA,COCOA,SPICES	1	No Quantity							1736			0
S3	2016	2016	2016	2	0	2	Export	784	United Arab Emirates	ARE	246	Finland	FIN								07	COFFEE,TEA,COCOA,SPICES	1	No Quantity							225591			0
S3	2016	2016	2016	2	0	2	Export	784	United Arab Emirates	ARE	251	France	FRA								07	COFFEE,TEA,COCOA,SPICES	1	No Quantity							347439			0
S3	2016	2016	2016	2	0	2	Export	784	United Arab Emirates	ARE	262	Djibouti	DJI								07	COFFEE,TEA,COCOA,SPICES	1	No Quantity							1032584			0
S3	2016	2016	2016	2	0	2	Export	784	United Arab Emirates	ARE	266	Gabon	GAB								07	COFFEE,TEA,COCOA,SPICES	1	No Quantity							101959			0
S3	2016	2016	2016	2	0	2	Export	784	United Arab Emirates	ARE	268	Georgia	GEO								07	COFFEE,TEA,COCOA,SPICES	1	No Quantity							610761			0
S3	2016	2016	2016	2	0	2	Export	784	United Arab Emirates	ARE	270	Gambia	GMB								07	COFFEE,TEA,COCOA,SPICES	1	No Quantity							555771			0
S3	2016	2016	2016	2	0	2	Export	784	United Arab Emirates	ARE	275	State of Palestine	PSE								07	COFFEE,TEA,COCOA,SPICES	1	No Quantity							4280640			0
S3	2016	2016	2016	2	0	2	Export	784	United Arab Emirates	ARE	276	Germany	DEU								07	COFFEE,TEA,COCOA,SPICES	1	No Quantity							2364758			0
S3	2016	2016	2016	2	0	2	Export	784	United Arab Emirates	ARE	288	Ghana	GHA								07	COFFEE,TEA,COCOA,SPICES	1	No Quantity							4121191			0
S3	2016	2016	2016	2	0	2	Export	784	United Arab Emirates	ARE	300	Greece	GRC								07	COFFEE,TEA,COCOA,SPICES	1	No Quantity							104089			0
S3	2016	2016	2016	2	0	2	Export	784	United Arab Emirates	ARE	320	Guatemala	GTM								07	COFFEE,TEA,COCOA,SPICES	1	No Quantity							47762			0
S3	2016	2016	2016	2	0	2	Export	784	United Arab Emirates	ARE	324	Guinea	GIN								07	COFFEE,TEA,COCOA,SPICES	1	No Quantity							1026635			0
S3	2016	2016	2016	2	0	2	Export	784	United Arab Emirates	ARE	332	Haiti	HTI								07	COFFEE,TEA,COCOA,SPICES	1	No Quantity							113907			0
S3	2016	2016	2016	2	0	2	Export	784	United Arab Emirates	ARE	344	China, Hong Kong SAR	HKG								07	COFFEE,TEA,COCOA,SPICES	1	No Quantity							480399			0
S3	2016	2016	2016	2	0	2	Export	784	United Arab Emirates	ARE	348	Hungary	HUN								07	COFFEE,TEA,COCOA,SPICES	1	No Quantity							3047			0
S3	2016	2016	2016	2	0	2	Export	784	United Arab Emirates	ARE	352	Iceland	ISL								07	COFFEE,TEA,COCOA,SPICES	1	No Quantity							25781			0
S3	2016	2016	2016	2	0	2	Export	784	United Arab Emirates	ARE	360	Indonesia	IDN								07	COFFEE,TEA,COCOA,SPICES	1	No Quantity							501721			0
S3	2016	2016	2016	2	0	2	Export	784	United Arab Emirates	ARE	364	Iran	IRN								07	COFFEE,TEA,COCOA,SPICES	1	No Quantity							102072898			0
S3	2016	2016	2016	2	0	2	Export	784	United Arab Emirates	ARE	368	Iraq	IRQ								07	COFFEE,TEA,COCOA,SPICES	1	No Quantity							22655073			0
S3	2016	2016	2016	2	0	2	Export	784	United Arab Emirates	ARE	372	Ireland	IRL								07	COFFEE,TEA,COCOA,SPICES	1	No Quantity							7827			0
S3	2016	2016	2016	2	0	2	Export	784	United Arab Emirates	ARE	381	Italy	ITA								07	COFFEE,TEA,COCOA,SPICES	1	No Quantity							419877			0
S3	2016	2016	2016	2	0	2	Export	784	United Arab Emirates	ARE	384	Côte d'Ivoire	CIV								07	COFFEE,TEA,COCOA,SPICES	1	No Quantity							167801			0
S3	2016	2016	2016	2	0	2	Export	784	United Arab Emirates	ARE	392	Japan	JPN								07	COFFEE,TEA,COCOA,SPICES	1	No Quantity							2587547			0
S3	2016	2016	2016	2	0	2	Export	784	United Arab Emirates	ARE	398	Kazakhstan	KAZ								07	COFFEE,TEA,COCOA,SPICES	1	No Quantity							132721			0
S3	2016	2016	2016	2	0	2	Export	784	United Arab Emirates	ARE	400	Jordan	JOR								07	COFFEE,TEA,COCOA,SPICES	1	No Quantity							20972444			0
S3	2016	2016	2016	2	0	2	Export	784	United Arab Emirates	ARE	404	Kenya	KEN								07	COFFEE,TEA,COCOA,SPICES	1	No Quantity							2916654			0
S3	2016	2016	2016	2	0	2	Export	784	United Arab Emirates	ARE	410	Rep. of Korea	KOR								07	COFFEE,TEA,COCOA,SPICES	1	No Quantity							474982			0
S3	2016	2016	2016	2	0	2	Export	784	United Arab Emirates	ARE	414	Kuwait	KWT								07	COFFEE,TEA,COCOA,SPICES	1	No Quantity							4843024			0
S3	2016	2016	2016	2	0	2	Export	784	United Arab Emirates	ARE	417	Kyrgyzstan	KGZ								07	COFFEE,TEA,COCOA,SPICES	1	No Quantity							333136			0
S3	2016	2016	2016	2	0	2	Export	784	United Arab Emirates	ARE	422	Lebanon	LBN								07	COFFEE,TEA,COCOA,SPICES	1	No Quantity							11367924			0
S3	2016	2016	2016	2	0	2	Export	784	United Arab Emirates	ARE	428	Latvia	LVA								07	COFFEE,TEA,COCOA,SPICES	1	No Quantity							667059			0
S3	2016	2016	2016	2	0	2	Export	784	United Arab Emirates	ARE	430	Liberia	LBR								07	COFFEE,TEA,COCOA,SPICES	1	No Quantity							31416			0
S3	2016	2016	2016	2	0	2	Export	784	United Arab Emirates	ARE	434	Libya	LBY								07	COFFEE,TEA,COCOA,SPICES	1	No Quantity							10659657			0
S3	2016	2016	2016	2	0	2	Export	784	United Arab Emirates	ARE	450	Madagascar	MDG								07	COFFEE,TEA,COCOA,SPICES	1	No Quantity							245766			0
S3	2016	2016	2016	2	0	2	Export	784	United Arab Emirates	ARE	458	Malaysia	MYS								07	COFFEE,TEA,COCOA,SPICES	1	No Quantity							2618073			0
S3	2016	2016	2016	2	0	2	Export	784	United Arab Emirates	ARE	462	Maldives	MDV								07	COFFEE,TEA,COCOA,SPICES	1	No Quantity							847827			0
S3	2016	2016	2016	2	0	2	Export	784	United Arab Emirates	ARE	466	Mali	MLI								07	COFFEE,TEA,COCOA,SPICES	1	No Quantity							81588			0
S3	2016	2016	2016	2	0	2	Export	784	United Arab Emirates	ARE	470	Malta	MLT								07	COFFEE,TEA,COCOA,SPICES	1	No Quantity							98341			0
S3	2016	2016	2016	2	0	2	Export	784	United Arab Emirates	ARE	478	Mauritania	MRT								07	COFFEE,TEA,COCOA,SPICES	1	No Quantity							632129			0
S3	2016	2016	2016	2	0	2	Export	784	United Arab Emirates	ARE	480	Mauritius	MUS								07	COFFEE,TEA,COCOA,SPICES	1	No Quantity							778703			0
S3	2016	2016	2016	2	0	2	Export	784	United Arab Emirates	ARE	490	Other Asia, nes									07	COFFEE,TEA,COCOA,SPICES	1	No Quantity							81781			0
S3	2016	2016	2016	2	0	2	Export	784	United Arab Emirates	ARE	496	Mongolia	MNG								07	COFFEE,TEA,COCOA,SPICES	1	No Quantity							183699			0
S3	2016	2016	2016	2	0	2	Export	784	United Arab Emirates	ARE	498	Rep. of Moldova	MDA								07	COFFEE,TEA,COCOA,SPICES	1	No Quantity							247694			0
S3	2016	2016	2016	2	0	2	Export	784	United Arab Emirates	ARE	499	Montenegro	MNE								07	COFFEE,TEA,COCOA,SPICES	1	No Quantity							223			0
S3	2016	2016	2016	2	0	2	Export	784	United Arab Emirates	ARE	504	Morocco	MAR								07	COFFEE,TEA,COCOA,SPICES	1	No Quantity							6563322			0
S3	2016	2016	2016	2	0	2	Export	784	United Arab Emirates	ARE	508	Mozambique	MOZ								07	COFFEE,TEA,COCOA,SPICES	1	No Quantity							2512			0
S3	2016	2016	2016	2	0	2	Export	784	United Arab Emirates	ARE	512	Oman	OMN								07	COFFEE,TEA,COCOA,SPICES	1	No Quantity							41122423			0
S3	2016	2016	2016	2	0	2	Export	784	United Arab Emirates	ARE	516	Namibia	NAM								07	COFFEE,TEA,COCOA,SPICES	1	No Quantity							98422			0
S3	2016	2016	2016	2	0	2	Export	784	United Arab Emirates	ARE	528	Netherlands	NLD								07	COFFEE,TEA,COCOA,SPICES	1	No Quantity							1215067			0
S3	2016	2016	2016	2	0	2	Export	784	United Arab Emirates	ARE	540	New Caledonia	NCL								07	COFFEE,TEA,COCOA,SPICES	1	No Quantity							41210			0
S3	2016	2016	2016	2	0	2	Export	784	United Arab Emirates	ARE	554	New Zealand	NZL								07	COFFEE,TEA,COCOA,SPICES	1	No Quantity							14976			0
S3	2016	2016	2016	2	0	2	Export	784	United Arab Emirates	ARE	562	Niger	NER								07	COFFEE,TEA,COCOA,SPICES	1	No Quantity							494242			0
S3	2016	2016	2016	2	0	2	Export	784	United Arab Emirates	ARE	566	Nigeria	NGA								07	COFFEE,TEA,COCOA,SPICES	1	No Quantity							1044274			0
S3	2016	2016	2016	2	0	2	Export	784	United Arab Emirates	ARE	579	Norway	NOR								07	COFFEE,TEA,COCOA,SPICES	1	No Quantity							374855			0
S3	2016	2016	2016	2	0	2	Export	784	United Arab Emirates	ARE	586	Pakistan	PAK								07	COFFEE,TEA,COCOA,SPICES	1	No Quantity							10597805			0
S3	2016	2016	2016	2	0	2	Export	784	United Arab Emirates	ARE	591	Panama	PAN								07	COFFEE,TEA,COCOA,SPICES	1	No Quantity							1051			0
S3	2016	2016	2016	2	0	2	Export	784	United Arab Emirates	ARE	604	Peru	PER								07	COFFEE,TEA,COCOA,SPICES	1	No Quantity							346433			0
S3	2016	2016	2016	2	0	2	Export	784	United Arab Emirates	ARE	608	Philippines	PHL								07	COFFEE,TEA,COCOA,SPICES	1	No Quantity							188248			0
S3	2016	2016	2016	2	0	2	Export	784	United Arab Emirates	ARE	616	Poland	POL								07	COFFEE,TEA,COCOA,SPICES	1	No Quantity							2823840			0
S3	2016	2016	2016	2	0	2	Export	784	United Arab Emirates	ARE	620	Portugal	PRT								07	COFFEE,TEA,COCOA,SPICES	1	No Quantity							144558			0
S3	2016	2016	2016	2	0	2	Export	784	United Arab Emirates	ARE	624	Guinea-Bissau	GNB								07	COFFEE,TEA,COCOA,SPICES	1	No Quantity							7723			0
S3	2016	2016	2016	2	0	2	Export	784	United Arab Emirates	ARE	634	Qatar	QAT								07	COFFEE,TEA,COCOA,SPICES	1	No Quantity							3144408			0
S3	2016	2016	2016	2	0	2	Export	784	United Arab Emirates	ARE	642	Romania	ROU								07	COFFEE,TEA,COCOA,SPICES	1	No Quantity							34537			0
S3	2016	2016	2016	2	0	2	Export	784	United Arab Emirates	ARE	643	Russian Federation	RUS								07	COFFEE,TEA,COCOA,SPICES	1	No Quantity							23992992			0
S3	2016	2016	2016	2	0	2	Export	784	United Arab Emirates	ARE	646	Rwanda	RWA								07	COFFEE,TEA,COCOA,SPICES	1	No Quantity							18924			0
S3	2016	2016	2016	2	0	2	Export	784	United Arab Emirates	ARE	682	Saudi Arabia	SAU								07	COFFEE,TEA,COCOA,SPICES	1	No Quantity							132837296			0
S3	2016	2016	2016	2	0	2	Export	784	United Arab Emirates	ARE	686	Senegal	SEN								07	COFFEE,TEA,COCOA,SPICES	1	No Quantity							13615805			0
S3	2016	2016	2016	2	0	2	Export	784	United Arab Emirates	ARE	688	Serbia	SRB								07	COFFEE,TEA,COCOA,SPICES	1	No Quantity							45539			0
S3	2016	2016	2016	2	0	2	Export	784	United Arab Emirates	ARE	690	Seychelles	SYC								07	COFFEE,TEA,COCOA,SPICES	1	No Quantity							71013			0
S3	2016	2016	2016	2	0	2	Export	784	United Arab Emirates	ARE	694	Sierra Leone	SLE								07	COFFEE,TEA,COCOA,SPICES	1	No Quantity							97304			0
S3	2016	2016	2016	2	0	2	Export	784	United Arab Emirates	ARE	699	India	IND								07	COFFEE,TEA,COCOA,SPICES	1	No Quantity							6486975			0
S3	2016	2016	2016	2	0	2	Export	784	United Arab Emirates	ARE	702	Singapore	SGP								07	COFFEE,TEA,COCOA,SPICES	1	No Quantity							2123361			0
S3	2016	2016	2016	2	0	2	Export	784	United Arab Emirates	ARE	704	Viet Nam	VNM								07	COFFEE,TEA,COCOA,SPICES	1	No Quantity							2157498			0
S3	2016	2016	2016	2	0	2	Export	784	United Arab Emirates	ARE	706	Somalia	SOM								07	COFFEE,TEA,COCOA,SPICES	1	No Quantity							4124801			0
S3	2016	2016	2016	2	0	2	Export	784	United Arab Emirates	ARE	710	South Africa	ZAF								07	COFFEE,TEA,COCOA,SPICES	1	No Quantity							902117			0
S3	2016	2016	2016	2	0	2	Export	784	United Arab Emirates	ARE	724	Spain	ESP								07	COFFEE,TEA,COCOA,SPICES	1	No Quantity							197851			0
S3	2016	2016	2016	2	0	2	Export	784	United Arab Emirates	ARE	729	Sudan	SDN								07	COFFEE,TEA,COCOA,SPICES	1	No Quantity							4499572			0
S3	2016	2016	2016	2	0	2	Export	784	United Arab Emirates	ARE	752	Sweden	SWE								07	COFFEE,TEA,COCOA,SPICES	1	No Quantity							1478638			0
S3	2016	2016	2016	2	0	2	Export	784	United Arab Emirates	ARE	757	Switzerland	CHE								07	COFFEE,TEA,COCOA,SPICES	1	No Quantity							16983			0
S3	2016	2016	2016	2	0	2	Export	784	United Arab Emirates	ARE	760	Syria	SYR								07	COFFEE,TEA,COCOA,SPICES	1	No Quantity							1210795			0
S3	2016	2016	2016	2	0	2	Export	784	United Arab Emirates	ARE	762	Tajikistan	TJK								07	COFFEE,TEA,COCOA,SPICES	1	No Quantity							291422			0
S3	2016	2016	2016	2	0	2	Export	784	United Arab Emirates	ARE	764	Thailand	THA								07	COFFEE,TEA,COCOA,SPICES	1	No Quantity							90052			0
S3	2016	2016	2016	2	0	2	Export	784	United Arab Emirates	ARE	768	Togo	TGO								07	COFFEE,TEA,COCOA,SPICES	1	No Quantity							191544			0
S3	2016	2016	2016	2	0	2	Export	784	United Arab Emirates	ARE	780	Trinidad and Tobago	TTO								07	COFFEE,TEA,COCOA,SPICES	1	No Quantity							110839			0
S3	2016	2016	2016	2	0	2	Export	784	United Arab Emirates	ARE	788	Tunisia	TUN								07	COFFEE,TEA,COCOA,SPICES	1	No Quantity							786206			0
S3	2016	2016	2016	2	0	2	Export	784	United Arab Emirates	ARE	792	Turkey	TUR								07	COFFEE,TEA,COCOA,SPICES	1	No Quantity							628366			0
S3	2016	2016	2016	2	0	2	Export	784	United Arab Emirates	ARE	795	Turkmenistan	TKM								07	COFFEE,TEA,COCOA,SPICES	1	No Quantity							1815048			0
S3	2016	2016	2016	2	0	2	Export	784	United Arab Emirates	ARE	800	Uganda	UGA								07	COFFEE,TEA,COCOA,SPICES	1	No Quantity							79527			0
S3	2016	2016	2016	2	0	2	Export	784	United Arab Emirates	ARE	804	Ukraine	UKR								07	COFFEE,TEA,COCOA,SPICES	1	No Quantity							5227153			0
S3	2016	2016	2016	2	0	2	Export	784	United Arab Emirates	ARE	818	Egypt	EGY								07	COFFEE,TEA,COCOA,SPICES	1	No Quantity							9331428			0
S3	2016	2016	2016	2	0	2	Export	784	United Arab Emirates	ARE	826	United Kingdom	GBR								07	COFFEE,TEA,COCOA,SPICES	1	No Quantity							1030064			0
S3	2016	2016	2016	2	0	2	Export	784	United Arab Emirates	ARE	834	United Rep. of Tanzania	TZA								07	COFFEE,TEA,COCOA,SPICES	1	No Quantity							1730840			0
S3	2016	2016	2016	2	0	2	Export	784	United Arab Emirates	ARE	838	Free Zones									07	COFFEE,TEA,COCOA,SPICES	1	No Quantity							6366665			0
S3	2016	2016	2016	2	0	2	Export	784	United Arab Emirates	ARE	842	USA	USA								07	COFFEE,TEA,COCOA,SPICES	1	No Quantity							2993598			0
S3	2016	2016	2016	2	0	2	Export	784	United Arab Emirates	ARE	860	Uzbekistan	UZB								07	COFFEE,TEA,COCOA,SPICES	1	No Quantity							4302467			0
S3	2016	2016	2016	2	0	2	Export	784	United Arab Emirates	ARE	887	Yemen	YEM								07	COFFEE,TEA,COCOA,SPICES	1	No Quantity							9981566			0
S3	2016	2016	2016	2	0	2	Export	784	United Arab Emirates	ARE	894	Zambia	ZMB								07	COFFEE,TEA,COCOA,SPICES	1	No Quantity							5735			0
S3	2016	2016	2016	2	0	2	Export	784	United Arab Emirates	ARE	899	Areas, nes									07	COFFEE,TEA,COCOA,SPICES	1	No Quantity							530773			0
S3	2016	2016	2016	2	0	2	Export	788	Tunisia	TUN	0	World	WLD								07	COFFEE,TEA,COCOA,SPICES	1	No Quantity							42304939			0
S3	2016	2016	2016	2	0	2	Export	788	Tunisia	TUN	12	Algeria	DZA								07	COFFEE,TEA,COCOA,SPICES	1	No Quantity							3541639			0
S3	2016	2016	2016	2	0	2	Export	788	Tunisia	TUN	36	Australia	AUS								07	COFFEE,TEA,COCOA,SPICES	1	No Quantity							11273			0
S3	2016	2016	2016	2	0	2	Export	788	Tunisia	TUN	40	Austria	AUT								07	COFFEE,TEA,COCOA,SPICES	1	No Quantity							13468			0
S3	2016	2016	2016	2	0	2	Export	788	Tunisia	TUN	48	Bahrain	BHR								07	COFFEE,TEA,COCOA,SPICES	1	No Quantity							14179			0
S3	2016	2016	2016	2	0	2	Export	788	Tunisia	TUN	56	Belgium	BEL								07	COFFEE,TEA,COCOA,SPICES	1	No Quantity							1122680			0
S3	2016	2016	2016	2	0	2	Export	788	Tunisia	TUN	124	Canada	CAN								07	COFFEE,TEA,COCOA,SPICES	1	No Quantity							244766			0
S3	2016	2016	2016	2	0	2	Export	788	Tunisia	TUN	208	Denmark	DNK								07	COFFEE,TEA,COCOA,SPICES	1	No Quantity							3155			0
S3	2016	2016	2016	2	0	2	Export	788	Tunisia	TUN	251	France	FRA								07	COFFEE,TEA,COCOA,SPICES	1	No Quantity							8051983			0
S3	2016	2016	2016	2	0	2	Export	788	Tunisia	TUN	262	Djibouti	DJI								07	COFFEE,TEA,COCOA,SPICES	1	No Quantity							4339			0
S3	2016	2016	2016	2	0	2	Export	788	Tunisia	TUN	266	Gabon	GAB								07	COFFEE,TEA,COCOA,SPICES	1	No Quantity							42133			0
S3	2016	2016	2016	2	0	2	Export	788	Tunisia	TUN	276	Germany	DEU								07	COFFEE,TEA,COCOA,SPICES	1	No Quantity							570285			0
S3	2016	2016	2016	2	0	2	Export	788	Tunisia	TUN	368	Iraq	IRQ								07	COFFEE,TEA,COCOA,SPICES	1	No Quantity							2231			0
S3	2016	2016	2016	2	0	2	Export	788	Tunisia	TUN	381	Italy	ITA								07	COFFEE,TEA,COCOA,SPICES	1	No Quantity							598828			0
S3	2016	2016	2016	2	0	2	Export	788	Tunisia	TUN	384	Côte d'Ivoire	CIV								07	COFFEE,TEA,COCOA,SPICES	1	No Quantity							3082			0
S3	2016	2016	2016	2	0	2	Export	788	Tunisia	TUN	392	Japan	JPN								07	COFFEE,TEA,COCOA,SPICES	1	No Quantity							8484			0
S3	2016	2016	2016	2	0	2	Export	788	Tunisia	TUN	400	Jordan	JOR								07	COFFEE,TEA,COCOA,SPICES	1	No Quantity							13437			0
S3	2016	2016	2016	2	0	2	Export	788	Tunisia	TUN	414	Kuwait	KWT								07	COFFEE,TEA,COCOA,SPICES	1	No Quantity							19376			0
S3	2016	2016	2016	2	0	2	Export	788	Tunisia	TUN	422	Lebanon	LBN								07	COFFEE,TEA,COCOA,SPICES	1	No Quantity							4795			0
S3	2016	2016	2016	2	0	2	Export	788	Tunisia	TUN	434	Libya	LBY								07	COFFEE,TEA,COCOA,SPICES	1	No Quantity							6300987			0
S3	2016	2016	2016	2	0	2	Export	788	Tunisia	TUN	450	Madagascar	MDG								07	COFFEE,TEA,COCOA,SPICES	1	No Quantity							12411			0
S3	2016	2016	2016	2	0	2	Export	788	Tunisia	TUN	458	Malaysia	MYS								07	COFFEE,TEA,COCOA,SPICES	1	No Quantity							7421			0
S3	2016	2016	2016	2	0	2	Export	788	Tunisia	TUN	470	Malta	MLT								07	COFFEE,TEA,COCOA,SPICES	1	No Quantity							20047			0
S3	2016	2016	2016	2	0	2	Export	788	Tunisia	TUN	504	Morocco	MAR								07	COFFEE,TEA,COCOA,SPICES	1	No Quantity							1013420			0
S3	2016	2016	2016	2	0	2	Export	788	Tunisia	TUN	528	Netherlands	NLD								07	COFFEE,TEA,COCOA,SPICES	1	No Quantity							53312			0
S3	2016	2016	2016	2	0	2	Export	788	Tunisia	TUN	579	Norway	NOR								07	COFFEE,TEA,COCOA,SPICES	1	No Quantity							54305			0
S3	2016	2016	2016	2	0	2	Export	788	Tunisia	TUN	616	Poland	POL								07	COFFEE,TEA,COCOA,SPICES	1	No Quantity							15359			0
S3	2016	2016	2016	2	0	2	Export	788	Tunisia	TUN	634	Qatar	QAT								07	COFFEE,TEA,COCOA,SPICES	1	No Quantity							17324			0
S3	2016	2016	2016	2	0	2	Export	788	Tunisia	TUN	642	Romania	ROU								07	COFFEE,TEA,COCOA,SPICES	1	No Quantity							3063			0
S3	2016	2016	2016	2	0	2	Export	788	Tunisia	TUN	643	Russian Federation	RUS								07	COFFEE,TEA,COCOA,SPICES	1	No Quantity							4523			0
S3	2016	2016	2016	2	0	2	Export	788	Tunisia	TUN	682	Saudi Arabia	SAU								07	COFFEE,TEA,COCOA,SPICES	1	No Quantity							1134800			0
S3	2016	2016	2016	2	0	2	Export	788	Tunisia	TUN	686	Senegal	SEN								07	COFFEE,TEA,COCOA,SPICES	1	No Quantity							31584			0
S3	2016	2016	2016	2	0	2	Export	788	Tunisia	TUN	699	India	IND								07	COFFEE,TEA,COCOA,SPICES	1	No Quantity							33317			0
S3	2016	2016	2016	2	0	2	Export	788	Tunisia	TUN	724	Spain	ESP								07	COFFEE,TEA,COCOA,SPICES	1	No Quantity							50832			0
S3	2016	2016	2016	2	0	2	Export	788	Tunisia	TUN	752	Sweden	SWE								07	COFFEE,TEA,COCOA,SPICES	1	No Quantity							452228			0
S3	2016	2016	2016	2	0	2	Export	788	Tunisia	TUN	757	Switzerland	CHE								07	COFFEE,TEA,COCOA,SPICES	1	No Quantity							25429			0
S3	2016	2016	2016	2	0	2	Export	788	Tunisia	TUN	784	United Arab Emirates	ARE								07	COFFEE,TEA,COCOA,SPICES	1	No Quantity							164481			0
S3	2016	2016	2016	2	0	2	Export	788	Tunisia	TUN	792	Turkey	TUR								07	COFFEE,TEA,COCOA,SPICES	1	No Quantity							2882			0
S3	2016	2016	2016	2	0	2	Export	788	Tunisia	TUN	818	Egypt	EGY								07	COFFEE,TEA,COCOA,SPICES	1	No Quantity							51466			0
S3	2016	2016	2016	2	0	2	Export	788	Tunisia	TUN	826	United Kingdom	GBR								07	COFFEE,TEA,COCOA,SPICES	1	No Quantity							93001			0
S3	2016	2016	2016	2	0	2	Export	788	Tunisia	TUN	842	USA	USA								07	COFFEE,TEA,COCOA,SPICES	1	No Quantity							553906			0
S3	2016	2016	2016	2	0	2	Export	788	Tunisia	TUN	899	Areas, nes									07	COFFEE,TEA,COCOA,SPICES	1	No Quantity							17938711			0
S3	2016	2016	2016	2	0	2	Export	784	United Arab Emirates	ARE	0	World	WLD								08	ANIMAL FEED STUFF	1	No Quantity							221018267			0
S3	2016	2016	2016	2	0	2	Export	784	United Arab Emirates	ARE	4	Afghanistan	AFG								08	ANIMAL FEED STUFF	1	No Quantity							307364			0
S3	2016	2016	2016	2	0	2	Export	784	United Arab Emirates	ARE	31	Azerbaijan	AZE								08	ANIMAL FEED STUFF	1	No Quantity							10860			0
S3	2016	2016	2016	2	0	2	Export	784	United Arab Emirates	ARE	36	Australia	AUS								08	ANIMAL FEED STUFF	1	No Quantity							146026			0
S3	2016	2016	2016	2	0	2	Export	784	United Arab Emirates	ARE	48	Bahrain	BHR								08	ANIMAL FEED STUFF	1	No Quantity							4892805			0
S3	2016	2016	2016	2	0	2	Export	784	United Arab Emirates	ARE	50	Bangladesh	BGD								08	ANIMAL FEED STUFF	1	No Quantity							1205606			0
S3	2016	2016	2016	2	0	2	Export	784	United Arab Emirates	ARE	104	Myanmar	MMR								08	ANIMAL FEED STUFF	1	No Quantity							2248988			0
S3	2016	2016	2016	2	0	2	Export	784	United Arab Emirates	ARE	116	Cambodia	KHM								08	ANIMAL FEED STUFF	1	No Quantity							7399949			0
S3	2016	2016	2016	2	0	2	Export	784	United Arab Emirates	ARE	144	Sri Lanka	LKA								08	ANIMAL FEED STUFF	1	No Quantity							84021			0
S3	2016	2016	2016	2	0	2	Export	784	United Arab Emirates	ARE	156	China	CHN								08	ANIMAL FEED STUFF	1	No Quantity							20951			0
S3	2016	2016	2016	2	0	2	Export	784	United Arab Emirates	ARE	174	Comoros	COM								08	ANIMAL FEED STUFF	1	No Quantity							24463			0
S3	2016	2016	2016	2	0	2	Export	784	United Arab Emirates	ARE	262	Djibouti	DJI								08	ANIMAL FEED STUFF	1	No Quantity							28			0
S3	2016	2016	2016	2	0	2	Export	784	United Arab Emirates	ARE	268	Georgia	GEO								08	ANIMAL FEED STUFF	1	No Quantity							37952			0
S3	2016	2016	2016	2	0	2	Export	784	United Arab Emirates	ARE	276	Germany	DEU								08	ANIMAL FEED STUFF	1	No Quantity							1019			0
S3	2016	2016	2016	2	0	2	Export	784	United Arab Emirates	ARE	300	Greece	GRC								08	ANIMAL FEED STUFF	1	No Quantity							2134			0
S3	2016	2016	2016	2	0	2	Export	784	United Arab Emirates	ARE	360	Indonesia	IDN								08	ANIMAL FEED STUFF	1	No Quantity							1630198			0
S3	2016	2016	2016	2	0	2	Export	784	United Arab Emirates	ARE	364	Iran	IRN								08	ANIMAL FEED STUFF	1	No Quantity							889742			0
S3	2016	2016	2016	2	0	2	Export	784	United Arab Emirates	ARE	368	Iraq	IRQ								08	ANIMAL FEED STUFF	1	No Quantity							6489837			0
S3	2016	2016	2016	2	0	2	Export	784	United Arab Emirates	ARE	398	Kazakhstan	KAZ								08	ANIMAL FEED STUFF	1	No Quantity							157348			0
S3	2016	2016	2016	2	0	2	Export	784	United Arab Emirates	ARE	414	Kuwait	KWT								08	ANIMAL FEED STUFF	1	No Quantity							23785621			0
S3	2016	2016	2016	2	0	2	Export	784	United Arab Emirates	ARE	422	Lebanon	LBN								08	ANIMAL FEED STUFF	1	No Quantity							4341			0
S3	2016	2016	2016	2	0	2	Export	784	United Arab Emirates	ARE	434	Libya	LBY								08	ANIMAL FEED STUFF	1	No Quantity							1361			0
S3	2016	2016	2016	2	0	2	Export	784	United Arab Emirates	ARE	458	Malaysia	MYS								08	ANIMAL FEED STUFF	1	No Quantity							3551539			0
S3	2016	2016	2016	2	0	2	Export	784	United Arab Emirates	ARE	462	Maldives	MDV								08	ANIMAL FEED STUFF	1	No Quantity							1803			0
S3	2016	2016	2016	2	0	2	Export	784	United Arab Emirates	ARE	490	Other Asia, nes									08	ANIMAL FEED STUFF	1	No Quantity							179184			0
S3	2016	2016	2016	2	0	2	Export	784	United Arab Emirates	ARE	504	Morocco	MAR								08	ANIMAL FEED STUFF	1	No Quantity							939			0
S3	2016	2016	2016	2	0	2	Export	784	United Arab Emirates	ARE	512	Oman	OMN								08	ANIMAL FEED STUFF	1	No Quantity							30162740			0
S3	2016	2016	2016	2	0	2	Export	784	United Arab Emirates	ARE	566	Nigeria	NGA								08	ANIMAL FEED STUFF	1	No Quantity							50			0
S3	2016	2016	2016	2	0	2	Export	784	United Arab Emirates	ARE	586	Pakistan	PAK								08	ANIMAL FEED STUFF	1	No Quantity							3639403			0
S3	2016	2016	2016	2	0	2	Export	784	United Arab Emirates	ARE	608	Philippines	PHL								08	ANIMAL FEED STUFF	1	No Quantity							787053			0
S3	2016	2016	2016	2	0	2	Export	784	United Arab Emirates	ARE	634	Qatar	QAT								08	ANIMAL FEED STUFF	1	No Quantity							5058220			0
S3	2016	2016	2016	2	0	2	Export	784	United Arab Emirates	ARE	682	Saudi Arabia	SAU								08	ANIMAL FEED STUFF	1	No Quantity							696335			0
S3	2016	2016	2016	2	0	2	Export	784	United Arab Emirates	ARE	699	India	IND								08	ANIMAL FEED STUFF	1	No Quantity							3575989			0
S3	2016	2016	2016	2	0	2	Export	784	United Arab Emirates	ARE	702	Singapore	SGP								08	ANIMAL FEED STUFF	1	No Quantity							129312			0
S3	2016	2016	2016	2	0	2	Export	784	United Arab Emirates	ARE	704	Viet Nam	VNM								08	ANIMAL FEED STUFF	1	No Quantity							96553985			0
S3	2016	2016	2016	2	0	2	Export	784	United Arab Emirates	ARE	706	Somalia	SOM								08	ANIMAL FEED STUFF	1	No Quantity							171623			0
S3	2016	2016	2016	2	0	2	Export	784	United Arab Emirates	ARE	760	Syria	SYR								08	ANIMAL FEED STUFF	1	No Quantity							272			0
S3	2016	2016	2016	2	0	2	Export	784	United Arab Emirates	ARE	764	Thailand	THA								08	ANIMAL FEED STUFF	1	No Quantity							24744643			0
S3	2016	2016	2016	2	0	2	Export	784	United Arab Emirates	ARE	792	Turkey	TUR								08	ANIMAL FEED STUFF	1	No Quantity							9417			0
S3	2016	2016	2016	2	0	2	Export	784	United Arab Emirates	ARE	818	Egypt	EGY								08	ANIMAL FEED STUFF	1	No Quantity							435618			0
S3	2016	2016	2016	2	0	2	Export	784	United Arab Emirates	ARE	826	United Kingdom	GBR								08	ANIMAL FEED STUFF	1	No Quantity							12685			0
S3	2016	2016	2016	2	0	2	Export	784	United Arab Emirates	ARE	834	United Rep. of Tanzania	TZA								08	ANIMAL FEED STUFF	1	No Quantity							302			0
S3	2016	2016	2016	2	0	2	Export	784	United Arab Emirates	ARE	838	Free Zones									08	ANIMAL FEED STUFF	1	No Quantity							1419528			0
S3	2016	2016	2016	2	0	2	Export	784	United Arab Emirates	ARE	842	USA	USA								08	ANIMAL FEED STUFF	1	No Quantity							905			0
S3	2016	2016	2016	2	0	2	Export	784	United Arab Emirates	ARE	860	Uzbekistan	UZB								08	ANIMAL FEED STUFF	1	No Quantity							12002			0
S3	2016	2016	2016	2	0	2	Export	784	United Arab Emirates	ARE	887	Yemen	YEM								08	ANIMAL FEED STUFF	1	No Quantity							534101			0
S3	2016	2016	2016	2	0	2	Export	788	Tunisia	TUN	0	World	WLD								08	ANIMAL FEED STUFF	1	No Quantity							16738893			0
S3	2016	2016	2016	2	0	2	Export	788	Tunisia	TUN	8	Albania	ALB								08	ANIMAL FEED STUFF	1	No Quantity							129144			0
S3	2016	2016	2016	2	0	2	Export	788	Tunisia	TUN	12	Algeria	DZA								08	ANIMAL FEED STUFF	1	No Quantity							10395			0
S3	2016	2016	2016	2	0	2	Export	788	Tunisia	TUN	40	Austria	AUT								08	ANIMAL FEED STUFF	1	No Quantity							1223			0
S3	2016	2016	2016	2	0	2	Export	788	Tunisia	TUN	56	Belgium	BEL								08	ANIMAL FEED STUFF	1	No Quantity							1037			0
S3	2016	2016	2016	2	0	2	Export	788	Tunisia	TUN	124	Canada	CAN								08	ANIMAL FEED STUFF	1	No Quantity							6125			0
S3	2016	2016	2016	2	0	2	Export	788	Tunisia	TUN	156	China	CHN								08	ANIMAL FEED STUFF	1	No Quantity							4272			0
S3	2016	2016	2016	2	0	2	Export	788	Tunisia	TUN	204	Benin	BEN								08	ANIMAL FEED STUFF	1	No Quantity							16595			0
S3	2016	2016	2016	2	0	2	Export	788	Tunisia	TUN	251	France	FRA								08	ANIMAL FEED STUFF	1	No Quantity							5178			0
S3	2016	2016	2016	2	0	2	Export	788	Tunisia	TUN	276	Germany	DEU								08	ANIMAL FEED STUFF	1	No Quantity							4857			0
S3	2016	2016	2016	2	0	2	Export	788	Tunisia	TUN	368	Iraq	IRQ								08	ANIMAL FEED STUFF	1	No Quantity							68024			0
S3	2016	2016	2016	2	0	2	Export	788	Tunisia	TUN	381	Italy	ITA								08	ANIMAL FEED STUFF	1	No Quantity							3334769			0
S3	2016	2016	2016	2	0	2	Export	788	Tunisia	TUN	384	Côte d'Ivoire	CIV								08	ANIMAL FEED STUFF	1	No Quantity							19907			0
S3	2016	2016	2016	2	0	2	Export	788	Tunisia	TUN	434	Libya	LBY								08	ANIMAL FEED STUFF	1	No Quantity							8527606			0
S3	2016	2016	2016	2	0	2	Export	788	Tunisia	TUN	566	Nigeria	NGA								08	ANIMAL FEED STUFF	1	No Quantity							40588			0
S3	2016	2016	2016	2	0	2	Export	788	Tunisia	TUN	699	India	IND								08	ANIMAL FEED STUFF	1	No Quantity							12360			0
S3	2016	2016	2016	2	0	2	Export	788	Tunisia	TUN	724	Spain	ESP								08	ANIMAL FEED STUFF	1	No Quantity							24558			0
S3	2016	2016	2016	2	0	2	Export	788	Tunisia	TUN	752	Sweden	SWE								08	ANIMAL FEED STUFF	1	No Quantity							802264			0
S3	2016	2016	2016	2	0	2	Export	788	Tunisia	TUN	792	Turkey	TUR								08	ANIMAL FEED STUFF	1	No Quantity							2374829			0
S3	2016	2016	2016	2	0	2	Export	788	Tunisia	TUN	818	Egypt	EGY								08	ANIMAL FEED STUFF	1	No Quantity							403249			0
S3	2016	2016	2016	2	0	2	Export	788	Tunisia	TUN	826	United Kingdom	GBR								08	ANIMAL FEED STUFF	1	No Quantity							7164			0
S3	2016	2016	2016	2	0	2	Export	788	Tunisia	TUN	899	Areas, nes									08	ANIMAL FEED STUFF	1	No Quantity							944750			0
S3	2016	2016	2016	2	0	2	Export	784	United Arab Emirates	ARE	0	World	WLD								09	MISC.EDIBLE PRODUCTS ETC	1	No Quantity							601317074			0
S3	2016	2016	2016	2	0	2	Export	784	United Arab Emirates	ARE	4	Afghanistan	AFG								09	MISC.EDIBLE PRODUCTS ETC	1	No Quantity							14893093			0
S3	2016	2016	2016	2	0	2	Export	784	United Arab Emirates	ARE	12	Algeria	DZA								09	MISC.EDIBLE PRODUCTS ETC	1	No Quantity							2554317			0
S3	2016	2016	2016	2	0	2	Export	784	United Arab Emirates	ARE	24	Angola	AGO								09	MISC.EDIBLE PRODUCTS ETC	1	No Quantity							3977041			0
S3	2016	2016	2016	2	0	2	Export	784	United Arab Emirates	ARE	31	Azerbaijan	AZE								09	MISC.EDIBLE PRODUCTS ETC	1	No Quantity							722118			0
S3	2016	2016	2016	2	0	2	Export	784	United Arab Emirates	ARE	36	Australia	AUS								09	MISC.EDIBLE PRODUCTS ETC	1	No Quantity							742663			0
S3	2016	2016	2016	2	0	2	Export	784	United Arab Emirates	ARE	48	Bahrain	BHR								09	MISC.EDIBLE PRODUCTS ETC	1	No Quantity							6633544			0
S3	2016	2016	2016	2	0	2	Export	784	United Arab Emirates	ARE	50	Bangladesh	BGD								09	MISC.EDIBLE PRODUCTS ETC	1	No Quantity							11239796			0
S3	2016	2016	2016	2	0	2	Export	784	United Arab Emirates	ARE	51	Armenia	ARM								09	MISC.EDIBLE PRODUCTS ETC	1	No Quantity							124341			0
S3	2016	2016	2016	2	0	2	Export	784	United Arab Emirates	ARE	56	Belgium	BEL								09	MISC.EDIBLE PRODUCTS ETC	1	No Quantity							14965			0
S3	2016	2016	2016	2	0	2	Export	784	United Arab Emirates	ARE	68	Bolivia (Plurinational State of)	BOL								09	MISC.EDIBLE PRODUCTS ETC	1	No Quantity							101			0
S3	2016	2016	2016	2	0	2	Export	784	United Arab Emirates	ARE	72	Botswana	BWA								09	MISC.EDIBLE PRODUCTS ETC	1	No Quantity							61139			0
S3	2016	2016	2016	2	0	2	Export	784	United Arab Emirates	ARE	76	Brazil	BRA								09	MISC.EDIBLE PRODUCTS ETC	1	No Quantity							4481			0
S3	2016	2016	2016	2	0	2	Export	784	United Arab Emirates	ARE	96	Brunei Darussalam	BRN								09	MISC.EDIBLE PRODUCTS ETC	1	No Quantity							11429			0
S3	2016	2016	2016	2	0	2	Export	784	United Arab Emirates	ARE	104	Myanmar	MMR								09	MISC.EDIBLE PRODUCTS ETC	1	No Quantity							73902			0
S3	2016	2016	2016	2	0	2	Export	784	United Arab Emirates	ARE	108	Burundi	BDI								09	MISC.EDIBLE PRODUCTS ETC	1	No Quantity							4084			0
S3	2016	2016	2016	2	0	2	Export	784	United Arab Emirates	ARE	116	Cambodia	KHM								09	MISC.EDIBLE PRODUCTS ETC	1	No Quantity							87			0
S3	2016	2016	2016	2	0	2	Export	784	United Arab Emirates	ARE	120	Cameroon	CMR								09	MISC.EDIBLE PRODUCTS ETC	1	No Quantity							1254974			0
S3	2016	2016	2016	2	0	2	Export	784	United Arab Emirates	ARE	124	Canada	CAN								09	MISC.EDIBLE PRODUCTS ETC	1	No Quantity							79772			0
S3	2016	2016	2016	2	0	2	Export	784	United Arab Emirates	ARE	132	Cabo Verde	CPV								09	MISC.EDIBLE PRODUCTS ETC	1	No Quantity							77811			0
S3	2016	2016	2016	2	0	2	Export	784	United Arab Emirates	ARE	140	Central African Rep.	CAF								09	MISC.EDIBLE PRODUCTS ETC	1	No Quantity							3827			0
S3	2016	2016	2016	2	0	2	Export	784	United Arab Emirates	ARE	144	Sri Lanka	LKA								09	MISC.EDIBLE PRODUCTS ETC	1	No Quantity							1243865			0
S3	2016	2016	2016	2	0	2	Export	784	United Arab Emirates	ARE	148	Chad	TCD								09	MISC.EDIBLE PRODUCTS ETC	1	No Quantity							74627			0
S3	2016	2016	2016	2	0	2	Export	784	United Arab Emirates	ARE	152	Chile	CHL								09	MISC.EDIBLE PRODUCTS ETC	1	No Quantity							840			0
S3	2016	2016	2016	2	0	2	Export	784	United Arab Emirates	ARE	156	China	CHN								09	MISC.EDIBLE PRODUCTS ETC	1	No Quantity							3296448			0
S3	2016	2016	2016	2	0	2	Export	784	United Arab Emirates	ARE	174	Comoros	COM								09	MISC.EDIBLE PRODUCTS ETC	1	No Quantity							4469489			0
S3	2016	2016	2016	2	0	2	Export	784	United Arab Emirates	ARE	178	Congo	COG								09	MISC.EDIBLE PRODUCTS ETC	1	No Quantity							493618			0
S3	2016	2016	2016	2	0	2	Export	784	United Arab Emirates	ARE	180	Dem. Rep. of the Congo	COD								09	MISC.EDIBLE PRODUCTS ETC	1	No Quantity							435107			0
S3	2016	2016	2016	2	0	2	Export	784	United Arab Emirates	ARE	196	Cyprus	CYP								09	MISC.EDIBLE PRODUCTS ETC	1	No Quantity							26091			0
S3	2016	2016	2016	2	0	2	Export	784	United Arab Emirates	ARE	203	Czechia	CZE								09	MISC.EDIBLE PRODUCTS ETC	1	No Quantity							111944			0
S3	2016	2016	2016	2	0	2	Export	784	United Arab Emirates	ARE	204	Benin	BEN								09	MISC.EDIBLE PRODUCTS ETC	1	No Quantity							582605			0
S3	2016	2016	2016	2	0	2	Export	784	United Arab Emirates	ARE	208	Denmark	DNK								09	MISC.EDIBLE PRODUCTS ETC	1	No Quantity							26480			0
S3	2016	2016	2016	2	0	2	Export	784	United Arab Emirates	ARE	226	Equatorial Guinea	GNQ								09	MISC.EDIBLE PRODUCTS ETC	1	No Quantity							130041			0
S3	2016	2016	2016	2	0	2	Export	784	United Arab Emirates	ARE	231	Ethiopia	ETH								09	MISC.EDIBLE PRODUCTS ETC	1	No Quantity							3207656			0
S3	2016	2016	2016	2	0	2	Export	784	United Arab Emirates	ARE	232	Eritrea	ERI								09	MISC.EDIBLE PRODUCTS ETC	1	No Quantity							2095254			0
S3	2016	2016	2016	2	0	2	Export	784	United Arab Emirates	ARE	233	Estonia	EST								09	MISC.EDIBLE PRODUCTS ETC	1	No Quantity							42667			0
S3	2016	2016	2016	2	0	2	Export	784	United Arab Emirates	ARE	242	Fiji	FJI								09	MISC.EDIBLE PRODUCTS ETC	1	No Quantity							284230			0
S3	2016	2016	2016	2	0	2	Export	784	United Arab Emirates	ARE	251	France	FRA								09	MISC.EDIBLE PRODUCTS ETC	1	No Quantity							1568792			0
S3	2016	2016	2016	2	0	2	Export	784	United Arab Emirates	ARE	262	Djibouti	DJI								09	MISC.EDIBLE PRODUCTS ETC	1	No Quantity							4527260			0
S3	2016	2016	2016	2	0	2	Export	784	United Arab Emirates	ARE	266	Gabon	GAB								09	MISC.EDIBLE PRODUCTS ETC	1	No Quantity							74127			0
S3	2016	2016	2016	2	0	2	Export	784	United Arab Emirates	ARE	268	Georgia	GEO								09	MISC.EDIBLE PRODUCTS ETC	1	No Quantity							92226			0
S3	2016	2016	2016	2	0	2	Export	784	United Arab Emirates	ARE	270	Gambia	GMB								09	MISC.EDIBLE PRODUCTS ETC	1	No Quantity							509709			0
S3	2016	2016	2016	2	0	2	Export	784	United Arab Emirates	ARE	275	State of Palestine	PSE								09	MISC.EDIBLE PRODUCTS ETC	1	No Quantity							17930			0
S3	2016	2016	2016	2	0	2	Export	784	United Arab Emirates	ARE	276	Germany	DEU								09	MISC.EDIBLE PRODUCTS ETC	1	No Quantity							236199			0
S3	2016	2016	2016	2	0	2	Export	784	United Arab Emirates	ARE	288	Ghana	GHA								09	MISC.EDIBLE PRODUCTS ETC	1	No Quantity							1815921			0
S3	2016	2016	2016	2	0	2	Export	784	United Arab Emirates	ARE	324	Guinea	GIN								09	MISC.EDIBLE PRODUCTS ETC	1	No Quantity							3957869			0
S3	2016	2016	2016	2	0	2	Export	784	United Arab Emirates	ARE	332	Haiti	HTI								09	MISC.EDIBLE PRODUCTS ETC	1	No Quantity							44426			0
S3	2016	2016	2016	2	0	2	Export	784	United Arab Emirates	ARE	344	China, Hong Kong SAR	HKG								09	MISC.EDIBLE PRODUCTS ETC	1	No Quantity							1575979			0
S3	2016	2016	2016	2	0	2	Export	784	United Arab Emirates	ARE	348	Hungary	HUN								09	MISC.EDIBLE PRODUCTS ETC	1	No Quantity							1279126			0
S3	2016	2016	2016	2	0	2	Export	784	United Arab Emirates	ARE	352	Iceland	ISL								09	MISC.EDIBLE PRODUCTS ETC	1	No Quantity							3921			0
S3	2016	2016	2016	2	0	2	Export	784	United Arab Emirates	ARE	360	Indonesia	IDN								09	MISC.EDIBLE PRODUCTS ETC	1	No Quantity							38165			0
S3	2016	2016	2016	2	0	2	Export	784	United Arab Emirates	ARE	364	Iran	IRN								09	MISC.EDIBLE PRODUCTS ETC	1	No Quantity							245662538			0
S3	2016	2016	2016	2	0	2	Export	784	United Arab Emirates	ARE	368	Iraq	IRQ								09	MISC.EDIBLE PRODUCTS ETC	1	No Quantity							14129109			0
S3	2016	2016	2016	2	0	2	Export	784	United Arab Emirates	ARE	381	Italy	ITA								09	MISC.EDIBLE PRODUCTS ETC	1	No Quantity							194598			0
S3	2016	2016	2016	2	0	2	Export	784	United Arab Emirates	ARE	384	Côte d'Ivoire	CIV								09	MISC.EDIBLE PRODUCTS ETC	1	No Quantity							178312			0
S3	2016	2016	2016	2	0	2	Export	784	United Arab Emirates	ARE	392	Japan	JPN								09	MISC.EDIBLE PRODUCTS ETC	1	No Quantity							1470772			0
S3	2016	2016	2016	2	0	2	Export	784	United Arab Emirates	ARE	398	Kazakhstan	KAZ								09	MISC.EDIBLE PRODUCTS ETC	1	No Quantity							161727			0
S3	2016	2016	2016	2	0	2	Export	784	United Arab Emirates	ARE	400	Jordan	JOR								09	MISC.EDIBLE PRODUCTS ETC	1	No Quantity							3404473			0
S3	2016	2016	2016	2	0	2	Export	784	United Arab Emirates	ARE	404	Kenya	KEN								09	MISC.EDIBLE PRODUCTS ETC	1	No Quantity							9522418			0
S3	2016	2016	2016	2	0	2	Export	784	United Arab Emirates	ARE	410	Rep. of Korea	KOR								09	MISC.EDIBLE PRODUCTS ETC	1	No Quantity							381734			0
S3	2016	2016	2016	2	0	2	Export	784	United Arab Emirates	ARE	414	Kuwait	KWT								09	MISC.EDIBLE PRODUCTS ETC	1	No Quantity							14908450			0
S3	2016	2016	2016	2	0	2	Export	784	United Arab Emirates	ARE	417	Kyrgyzstan	KGZ								09	MISC.EDIBLE PRODUCTS ETC	1	No Quantity							28431			0
S3	2016	2016	2016	2	0	2	Export	784	United Arab Emirates	ARE	422	Lebanon	LBN								09	MISC.EDIBLE PRODUCTS ETC	1	No Quantity							3181456			0
S3	2016	2016	2016	2	0	2	Export	784	United Arab Emirates	ARE	430	Liberia	LBR								09	MISC.EDIBLE PRODUCTS ETC	1	No Quantity							802508			0
S3	2016	2016	2016	2	0	2	Export	784	United Arab Emirates	ARE	434	Libya	LBY								09	MISC.EDIBLE PRODUCTS ETC	1	No Quantity							67537459			0
S3	2016	2016	2016	2	0	2	Export	784	United Arab Emirates	ARE	450	Madagascar	MDG								09	MISC.EDIBLE PRODUCTS ETC	1	No Quantity							542173			0
S3	2016	2016	2016	2	0	2	Export	784	United Arab Emirates	ARE	454	Malawi	MWI								09	MISC.EDIBLE PRODUCTS ETC	1	No Quantity							41539			0
S3	2016	2016	2016	2	0	2	Export	784	United Arab Emirates	ARE	458	Malaysia	MYS								09	MISC.EDIBLE PRODUCTS ETC	1	No Quantity							207926			0
S3	2016	2016	2016	2	0	2	Export	784	United Arab Emirates	ARE	462	Maldives	MDV								09	MISC.EDIBLE PRODUCTS ETC	1	No Quantity							10692014			0
S3	2016	2016	2016	2	0	2	Export	784	United Arab Emirates	ARE	466	Mali	MLI								09	MISC.EDIBLE PRODUCTS ETC	1	No Quantity							16396			0
S3	2016	2016	2016	2	0	2	Export	784	United Arab Emirates	ARE	470	Malta	MLT								09	MISC.EDIBLE PRODUCTS ETC	1	No Quantity							396349			0
S3	2016	2016	2016	2	0	2	Export	784	United Arab Emirates	ARE	478	Mauritania	MRT								09	MISC.EDIBLE PRODUCTS ETC	1	No Quantity							1157478			0
S3	2016	2016	2016	2	0	2	Export	784	United Arab Emirates	ARE	480	Mauritius	MUS								09	MISC.EDIBLE PRODUCTS ETC	1	No Quantity							300440			0
S3	2016	2016	2016	2	0	2	Export	784	United Arab Emirates	ARE	490	Other Asia, nes									09	MISC.EDIBLE PRODUCTS ETC	1	No Quantity							544			0
S3	2016	2016	2016	2	0	2	Export	784	United Arab Emirates	ARE	498	Rep. of Moldova	MDA								09	MISC.EDIBLE PRODUCTS ETC	1	No Quantity							1601			0
S3	2016	2016	2016	2	0	2	Export	784	United Arab Emirates	ARE	499	Montenegro	MNE								09	MISC.EDIBLE PRODUCTS ETC	1	No Quantity							1179			0
S3	2016	2016	2016	2	0	2	Export	784	United Arab Emirates	ARE	500	Montserrat	MSR								09	MISC.EDIBLE PRODUCTS ETC	1	No Quantity							1251			0
S3	2016	2016	2016	2	0	2	Export	784	United Arab Emirates	ARE	504	Morocco	MAR								09	MISC.EDIBLE PRODUCTS ETC	1	No Quantity							99143			0
S3	2016	2016	2016	2	0	2	Export	784	United Arab Emirates	ARE	508	Mozambique	MOZ								09	MISC.EDIBLE PRODUCTS ETC	1	No Quantity							52259			0
S3	2016	2016	2016	2	0	2	Export	784	United Arab Emirates	ARE	512	Oman	OMN								09	MISC.EDIBLE PRODUCTS ETC	1	No Quantity							28536524			0
S3	2016	2016	2016	2	0	2	Export	784	United Arab Emirates	ARE	516	Namibia	NAM								09	MISC.EDIBLE PRODUCTS ETC	1	No Quantity							11959			0
S3	2016	2016	2016	2	0	2	Export	784	United Arab Emirates	ARE	524	Nepal	NPL								09	MISC.EDIBLE PRODUCTS ETC	1	No Quantity							160626			0
S3	2016	2016	2016	2	0	2	Export	784	United Arab Emirates	ARE	528	Netherlands	NLD								09	MISC.EDIBLE PRODUCTS ETC	1	No Quantity							393047			0
S3	2016	2016	2016	2	0	2	Export	784	United Arab Emirates	ARE	540	New Caledonia	NCL								09	MISC.EDIBLE PRODUCTS ETC	1	No Quantity							2669			0
S3	2016	2016	2016	2	0	2	Export	784	United Arab Emirates	ARE	554	New Zealand	NZL								09	MISC.EDIBLE PRODUCTS ETC	1	No Quantity							353855			0
S3	2016	2016	2016	2	0	2	Export	784	United Arab Emirates	ARE	562	Niger	NER								09	MISC.EDIBLE PRODUCTS ETC	1	No Quantity							806153			0
S3	2016	2016	2016	2	0	2	Export	784	United Arab Emirates	ARE	566	Nigeria	NGA								09	MISC.EDIBLE PRODUCTS ETC	1	No Quantity							1050576			0
S3	2016	2016	2016	2	0	2	Export	784	United Arab Emirates	ARE	579	Norway	NOR								09	MISC.EDIBLE PRODUCTS ETC	1	No Quantity							51606			0
S3	2016	2016	2016	2	0	2	Export	784	United Arab Emirates	ARE	586	Pakistan	PAK								09	MISC.EDIBLE PRODUCTS ETC	1	No Quantity							5679961			0
S3	2016	2016	2016	2	0	2	Export	784	United Arab Emirates	ARE	608	Philippines	PHL								09	MISC.EDIBLE PRODUCTS ETC	1	No Quantity							8506137			0
S3	2016	2016	2016	2	0	2	Export	784	United Arab Emirates	ARE	616	Poland	POL								09	MISC.EDIBLE PRODUCTS ETC	1	No Quantity							866159			0
S3	2016	2016	2016	2	0	2	Export	784	United Arab Emirates	ARE	634	Qatar	QAT								09	MISC.EDIBLE PRODUCTS ETC	1	No Quantity							4857964			0
S3	2016	2016	2016	2	0	2	Export	784	United Arab Emirates	ARE	642	Romania	ROU								09	MISC.EDIBLE PRODUCTS ETC	1	No Quantity							121037			0
S3	2016	2016	2016	2	0	2	Export	784	United Arab Emirates	ARE	643	Russian Federation	RUS								09	MISC.EDIBLE PRODUCTS ETC	1	No Quantity							14790			0
S3	2016	2016	2016	2	0	2	Export	784	United Arab Emirates	ARE	646	Rwanda	RWA								09	MISC.EDIBLE PRODUCTS ETC	1	No Quantity							41512			0
S3	2016	2016	2016	2	0	2	Export	784	United Arab Emirates	ARE	678	Sao Tome and Principe	STP								09	MISC.EDIBLE PRODUCTS ETC	1	No Quantity							47463			0
S3	2016	2016	2016	2	0	2	Export	784	United Arab Emirates	ARE	682	Saudi Arabia	SAU								09	MISC.EDIBLE PRODUCTS ETC	1	No Quantity							33813318			0
S3	2016	2016	2016	2	0	2	Export	784	United Arab Emirates	ARE	686	Senegal	SEN								09	MISC.EDIBLE PRODUCTS ETC	1	No Quantity							1819680			0
S3	2016	2016	2016	2	0	2	Export	784	United Arab Emirates	ARE	690	Seychelles	SYC								09	MISC.EDIBLE PRODUCTS ETC	1	No Quantity							7179949			0
S3	2016	2016	2016	2	0	2	Export	784	United Arab Emirates	ARE	694	Sierra Leone	SLE								09	MISC.EDIBLE PRODUCTS ETC	1	No Quantity							1408951			0
S3	2016	2016	2016	2	0	2	Export	784	United Arab Emirates	ARE	699	India	IND								09	MISC.EDIBLE PRODUCTS ETC	1	No Quantity							5224751			0
S3	2016	2016	2016	2	0	2	Export	784	United Arab Emirates	ARE	702	Singapore	SGP								09	MISC.EDIBLE PRODUCTS ETC	1	No Quantity							639149			0
S3	2016	2016	2016	2	0	2	Export	784	United Arab Emirates	ARE	704	Viet Nam	VNM								09	MISC.EDIBLE PRODUCTS ETC	1	No Quantity							4886			0
S3	2016	2016	2016	2	0	2	Export	784	United Arab Emirates	ARE	705	Slovenia	SVN								09	MISC.EDIBLE PRODUCTS ETC	1	No Quantity							166371			0
S3	2016	2016	2016	2	0	2	Export	784	United Arab Emirates	ARE	706	Somalia	SOM								09	MISC.EDIBLE PRODUCTS ETC	1	No Quantity							15370715			0
S3	2016	2016	2016	2	0	2	Export	784	United Arab Emirates	ARE	710	South Africa	ZAF								09	MISC.EDIBLE PRODUCTS ETC	1	No Quantity							496251			0
S3	2016	2016	2016	2	0	2	Export	784	United Arab Emirates	ARE	724	Spain	ESP								09	MISC.EDIBLE PRODUCTS ETC	1	No Quantity							117496			0
S3	2016	2016	2016	2	0	2	Export	784	United Arab Emirates	ARE	729	Sudan	SDN								09	MISC.EDIBLE PRODUCTS ETC	1	No Quantity							5357893			0
S3	2016	2016	2016	2	0	2	Export	784	United Arab Emirates	ARE	748	Swaziland	SWZ								09	MISC.EDIBLE PRODUCTS ETC	1	No Quantity							291			0
S3	2016	2016	2016	2	0	2	Export	784	United Arab Emirates	ARE	752	Sweden	SWE								09	MISC.EDIBLE PRODUCTS ETC	1	No Quantity							220534			0
S3	2016	2016	2016	2	0	2	Export	784	United Arab Emirates	ARE	757	Switzerland	CHE								09	MISC.EDIBLE PRODUCTS ETC	1	No Quantity							997			0
S3	2016	2016	2016	2	0	2	Export	784	United Arab Emirates	ARE	760	Syria	SYR								09	MISC.EDIBLE PRODUCTS ETC	1	No Quantity							4209848			0
S3	2016	2016	2016	2	0	2	Export	784	United Arab Emirates	ARE	762	Tajikistan	TJK								09	MISC.EDIBLE PRODUCTS ETC	1	No Quantity							50698			0
S3	2016	2016	2016	2	0	2	Export	784	United Arab Emirates	ARE	764	Thailand	THA								09	MISC.EDIBLE PRODUCTS ETC	1	No Quantity							102942			0
S3	2016	2016	2016	2	0	2	Export	784	United Arab Emirates	ARE	768	Togo	TGO								09	MISC.EDIBLE PRODUCTS ETC	1	No Quantity							112558			0
S3	2016	2016	2016	2	0	2	Export	784	United Arab Emirates	ARE	776	Tonga	TON								09	MISC.EDIBLE PRODUCTS ETC	1	No Quantity							29827			0
S3	2016	2016	2016	2	0	2	Export	784	United Arab Emirates	ARE	780	Trinidad and Tobago	TTO								09	MISC.EDIBLE PRODUCTS ETC	1	No Quantity							123757			0
S3	2016	2016	2016	2	0	2	Export	784	United Arab Emirates	ARE	788	Tunisia	TUN								09	MISC.EDIBLE PRODUCTS ETC	1	No Quantity							317171			0
S3	2016	2016	2016	2	0	2	Export	784	United Arab Emirates	ARE	792	Turkey	TUR								09	MISC.EDIBLE PRODUCTS ETC	1	No Quantity							337731			0
S3	2016	2016	2016	2	0	2	Export	784	United Arab Emirates	ARE	795	Turkmenistan	TKM								09	MISC.EDIBLE PRODUCTS ETC	1	No Quantity							260694			0
S3	2016	2016	2016	2	0	2	Export	784	United Arab Emirates	ARE	800	Uganda	UGA								09	MISC.EDIBLE PRODUCTS ETC	1	No Quantity							229302			0
S3	2016	2016	2016	2	0	2	Export	784	United Arab Emirates	ARE	804	Ukraine	UKR								09	MISC.EDIBLE PRODUCTS ETC	1	No Quantity							5139			0
S3	2016	2016	2016	2	0	2	Export	784	United Arab Emirates	ARE	818	Egypt	EGY								09	MISC.EDIBLE PRODUCTS ETC	1	No Quantity							1601846			0
S3	2016	2016	2016	2	0	2	Export	784	United Arab Emirates	ARE	826	United Kingdom	GBR								09	MISC.EDIBLE PRODUCTS ETC	1	No Quantity							509337			0
S3	2016	2016	2016	2	0	2	Export	784	United Arab Emirates	ARE	834	United Rep. of Tanzania	TZA								09	MISC.EDIBLE PRODUCTS ETC	1	No Quantity							5234390			0
S3	2016	2016	2016	2	0	2	Export	784	United Arab Emirates	ARE	838	Free Zones									09	MISC.EDIBLE PRODUCTS ETC	1	No Quantity							8287266			0
S3	2016	2016	2016	2	0	2	Export	784	United Arab Emirates	ARE	842	USA	USA								09	MISC.EDIBLE PRODUCTS ETC	1	No Quantity							333273			0
S3	2016	2016	2016	2	0	2	Export	784	United Arab Emirates	ARE	860	Uzbekistan	UZB								09	MISC.EDIBLE PRODUCTS ETC	1	No Quantity							46476			0
S3	2016	2016	2016	2	0	2	Export	784	United Arab Emirates	ARE	862	Venezuela	VEN								09	MISC.EDIBLE PRODUCTS ETC	1	No Quantity							36653			0
S3	2016	2016	2016	2	0	2	Export	784	United Arab Emirates	ARE	887	Yemen	YEM								09	MISC.EDIBLE PRODUCTS ETC	1	No Quantity							6316351			0
S3	2016	2016	2016	2	0	2	Export	784	United Arab Emirates	ARE	894	Zambia	ZMB								09	MISC.EDIBLE PRODUCTS ETC	1	No Quantity							4888			0
S3	2016	2016	2016	2	0	2	Export	784	United Arab Emirates	ARE	899	Areas, nes									09	MISC.EDIBLE PRODUCTS ETC	1	No Quantity							33291			0
S3	2016	2016	2016	2	0	2	Export	788	Tunisia	TUN	0	World	WLD								09	MISC.EDIBLE PRODUCTS ETC	1	No Quantity							78638920			0
S3	2016	2016	2016	2	0	2	Export	788	Tunisia	TUN	12	Algeria	DZA								09	MISC.EDIBLE PRODUCTS ETC	1	No Quantity							4337431			0
S3	2016	2016	2016	2	0	2	Export	788	Tunisia	TUN	24	Angola	AGO								09	MISC.EDIBLE PRODUCTS ETC	1	No Quantity							3409			0
S3	2016	2016	2016	2	0	2	Export	788	Tunisia	TUN	31	Azerbaijan	AZE								09	MISC.EDIBLE PRODUCTS ETC	1	No Quantity							110351			0
S3	2016	2016	2016	2	0	2	Export	788	Tunisia	TUN	36	Australia	AUS								09	MISC.EDIBLE PRODUCTS ETC	1	No Quantity							384578			0
S3	2016	2016	2016	2	0	2	Export	788	Tunisia	TUN	44	Bahamas	BHS								09	MISC.EDIBLE PRODUCTS ETC	1	No Quantity							43233			0
S3	2016	2016	2016	2	0	2	Export	788	Tunisia	TUN	48	Bahrain	BHR								09	MISC.EDIBLE PRODUCTS ETC	1	No Quantity							65125			0
S3	2016	2016	2016	2	0	2	Export	788	Tunisia	TUN	56	Belgium	BEL								09	MISC.EDIBLE PRODUCTS ETC	1	No Quantity							64445			0
S3	2016	2016	2016	2	0	2	Export	788	Tunisia	TUN	76	Brazil	BRA								09	MISC.EDIBLE PRODUCTS ETC	1	No Quantity							1785			0
S3	2016	2016	2016	2	0	2	Export	788	Tunisia	TUN	120	Cameroon	CMR								09	MISC.EDIBLE PRODUCTS ETC	1	No Quantity							5193544			0
S3	2016	2016	2016	2	0	2	Export	788	Tunisia	TUN	124	Canada	CAN								09	MISC.EDIBLE PRODUCTS ETC	1	No Quantity							87608			0
S3	2016	2016	2016	2	0	2	Export	788	Tunisia	TUN	148	Chad	TCD								09	MISC.EDIBLE PRODUCTS ETC	1	No Quantity							31628			0
S3	2016	2016	2016	2	0	2	Export	788	Tunisia	TUN	174	Comoros	COM								09	MISC.EDIBLE PRODUCTS ETC	1	No Quantity							335592			0
S3	2016	2016	2016	2	0	2	Export	788	Tunisia	TUN	178	Congo	COG								09	MISC.EDIBLE PRODUCTS ETC	1	No Quantity							2745290			0
S3	2016	2016	2016	2	0	2	Export	788	Tunisia	TUN	192	Cuba	CUB								09	MISC.EDIBLE PRODUCTS ETC	1	No Quantity							1102531			0
S3	2016	2016	2016	2	0	2	Export	788	Tunisia	TUN	203	Czechia	CZE								09	MISC.EDIBLE PRODUCTS ETC	1	No Quantity							4840			0
S3	2016	2016	2016	2	0	2	Export	788	Tunisia	TUN	204	Benin	BEN								09	MISC.EDIBLE PRODUCTS ETC	1	No Quantity							228180			0
S3	2016	2016	2016	2	0	2	Export	788	Tunisia	TUN	208	Denmark	DNK								09	MISC.EDIBLE PRODUCTS ETC	1	No Quantity							799498			0
S3	2016	2016	2016	2	0	2	Export	788	Tunisia	TUN	226	Equatorial Guinea	GNQ								09	MISC.EDIBLE PRODUCTS ETC	1	No Quantity							854211			0
S3	2016	2016	2016	2	0	2	Export	788	Tunisia	TUN	231	Ethiopia	ETH								09	MISC.EDIBLE PRODUCTS ETC	1	No Quantity							882764			0
S3	2016	2016	2016	2	0	2	Export	788	Tunisia	TUN	251	France	FRA								09	MISC.EDIBLE PRODUCTS ETC	1	No Quantity							908281			0
S3	2016	2016	2016	2	0	2	Export	788	Tunisia	TUN	262	Djibouti	DJI								09	MISC.EDIBLE PRODUCTS ETC	1	No Quantity							1551			0
S3	2016	2016	2016	2	0	2	Export	788	Tunisia	TUN	266	Gabon	GAB								09	MISC.EDIBLE PRODUCTS ETC	1	No Quantity							4152734			0
S3	2016	2016	2016	2	0	2	Export	788	Tunisia	TUN	270	Gambia	GMB								09	MISC.EDIBLE PRODUCTS ETC	1	No Quantity							1457873			0
S3	2016	2016	2016	2	0	2	Export	788	Tunisia	TUN	275	State of Palestine	PSE								09	MISC.EDIBLE PRODUCTS ETC	1	No Quantity							27328			0
S3	2016	2016	2016	2	0	2	Export	788	Tunisia	TUN	276	Germany	DEU								09	MISC.EDIBLE PRODUCTS ETC	1	No Quantity							1259650			0
S3	2016	2016	2016	2	0	2	Export	788	Tunisia	TUN	288	Ghana	GHA								09	MISC.EDIBLE PRODUCTS ETC	1	No Quantity							192			0
S3	2016	2016	2016	2	0	2	Export	788	Tunisia	TUN	324	Guinea	GIN								09	MISC.EDIBLE PRODUCTS ETC	1	No Quantity							3039131			0
S3	2016	2016	2016	2	0	2	Export	788	Tunisia	TUN	368	Iraq	IRQ								09	MISC.EDIBLE PRODUCTS ETC	1	No Quantity							147748			0
S3	2016	2016	2016	2	0	2	Export	788	Tunisia	TUN	381	Italy	ITA								09	MISC.EDIBLE PRODUCTS ETC	1	No Quantity							59395			0
S3	2016	2016	2016	2	0	2	Export	788	Tunisia	TUN	384	Côte d'Ivoire	CIV								09	MISC.EDIBLE PRODUCTS ETC	1	No Quantity							135527			0
S3	2016	2016	2016	2	0	2	Export	788	Tunisia	TUN	388	Jamaica	JAM								09	MISC.EDIBLE PRODUCTS ETC	1	No Quantity							48960			0
S3	2016	2016	2016	2	0	2	Export	788	Tunisia	TUN	392	Japan	JPN								09	MISC.EDIBLE PRODUCTS ETC	1	No Quantity							12274			0
S3	2016	2016	2016	2	0	2	Export	788	Tunisia	TUN	400	Jordan	JOR								09	MISC.EDIBLE PRODUCTS ETC	1	No Quantity							773375			0
S3	2016	2016	2016	2	0	2	Export	788	Tunisia	TUN	404	Kenya	KEN								09	MISC.EDIBLE PRODUCTS ETC	1	No Quantity							1761			0
S3	2016	2016	2016	2	0	2	Export	788	Tunisia	TUN	414	Kuwait	KWT								09	MISC.EDIBLE PRODUCTS ETC	1	No Quantity							92201			0
S3	2016	2016	2016	2	0	2	Export	788	Tunisia	TUN	422	Lebanon	LBN								09	MISC.EDIBLE PRODUCTS ETC	1	No Quantity							936702			0
S3	2016	2016	2016	2	0	2	Export	788	Tunisia	TUN	430	Liberia	LBR								09	MISC.EDIBLE PRODUCTS ETC	1	No Quantity							12329			0
S3	2016	2016	2016	2	0	2	Export	788	Tunisia	TUN	434	Libya	LBY								09	MISC.EDIBLE PRODUCTS ETC	1	No Quantity							20838457			0
S3	2016	2016	2016	2	0	2	Export	788	Tunisia	TUN	450	Madagascar	MDG								09	MISC.EDIBLE PRODUCTS ETC	1	No Quantity							876799			0
S3	2016	2016	2016	2	0	2	Export	788	Tunisia	TUN	458	Malaysia	MYS								09	MISC.EDIBLE PRODUCTS ETC	1	No Quantity							13701			0
S3	2016	2016	2016	2	0	2	Export	788	Tunisia	TUN	466	Mali	MLI								09	MISC.EDIBLE PRODUCTS ETC	1	No Quantity							186015			0
S3	2016	2016	2016	2	0	2	Export	788	Tunisia	TUN	470	Malta	MLT								09	MISC.EDIBLE PRODUCTS ETC	1	No Quantity							2034			0
S3	2016	2016	2016	2	0	2	Export	788	Tunisia	TUN	478	Mauritania	MRT								09	MISC.EDIBLE PRODUCTS ETC	1	No Quantity							1283842			0
S3	2016	2016	2016	2	0	2	Export	788	Tunisia	TUN	480	Mauritius	MUS								09	MISC.EDIBLE PRODUCTS ETC	1	No Quantity							19582			0
S3	2016	2016	2016	2	0	2	Export	788	Tunisia	TUN	504	Morocco	MAR								09	MISC.EDIBLE PRODUCTS ETC	1	No Quantity							260909			0
S3	2016	2016	2016	2	0	2	Export	788	Tunisia	TUN	508	Mozambique	MOZ								09	MISC.EDIBLE PRODUCTS ETC	1	No Quantity							78708			0
S3	2016	2016	2016	2	0	2	Export	788	Tunisia	TUN	512	Oman	OMN								09	MISC.EDIBLE PRODUCTS ETC	1	No Quantity							58279			0
S3	2016	2016	2016	2	0	2	Export	788	Tunisia	TUN	528	Netherlands	NLD								09	MISC.EDIBLE PRODUCTS ETC	1	No Quantity							795363			0
S3	2016	2016	2016	2	0	2	Export	788	Tunisia	TUN	554	New Zealand	NZL								09	MISC.EDIBLE PRODUCTS ETC	1	No Quantity							52379			0
S3	2016	2016	2016	2	0	2	Export	788	Tunisia	TUN	562	Niger	NER								09	MISC.EDIBLE PRODUCTS ETC	1	No Quantity							75848			0
S3	2016	2016	2016	2	0	2	Export	788	Tunisia	TUN	566	Nigeria	NGA								09	MISC.EDIBLE PRODUCTS ETC	1	No Quantity							22321			0
S3	2016	2016	2016	2	0	2	Export	788	Tunisia	TUN	579	Norway	NOR								09	MISC.EDIBLE PRODUCTS ETC	1	No Quantity							498			0
S3	2016	2016	2016	2	0	2	Export	788	Tunisia	TUN	624	Guinea-Bissau	GNB								09	MISC.EDIBLE PRODUCTS ETC	1	No Quantity							7239			0
S3	2016	2016	2016	2	0	2	Export	788	Tunisia	TUN	634	Qatar	QAT								09	MISC.EDIBLE PRODUCTS ETC	1	No Quantity							47407			0
S3	2016	2016	2016	2	0	2	Export	788	Tunisia	TUN	643	Russian Federation	RUS								09	MISC.EDIBLE PRODUCTS ETC	1	No Quantity							174178			0
S3	2016	2016	2016	2	0	2	Export	788	Tunisia	TUN	654	Saint Helena	SHN								09	MISC.EDIBLE PRODUCTS ETC	1	No Quantity							33233			0
S3	2016	2016	2016	2	0	2	Export	788	Tunisia	TUN	682	Saudi Arabia	SAU								09	MISC.EDIBLE PRODUCTS ETC	1	No Quantity							879365			0
S3	2016	2016	2016	2	0	2	Export	788	Tunisia	TUN	686	Senegal	SEN								09	MISC.EDIBLE PRODUCTS ETC	1	No Quantity							10214966			0
S3	2016	2016	2016	2	0	2	Export	788	Tunisia	TUN	694	Sierra Leone	SLE								09	MISC.EDIBLE PRODUCTS ETC	1	No Quantity							172117			0
S3	2016	2016	2016	2	0	2	Export	788	Tunisia	TUN	710	South Africa	ZAF								09	MISC.EDIBLE PRODUCTS ETC	1	No Quantity							234094			0
S3	2016	2016	2016	2	0	2	Export	788	Tunisia	TUN	724	Spain	ESP								09	MISC.EDIBLE PRODUCTS ETC	1	No Quantity							60589			0
S3	2016	2016	2016	2	0	2	Export	788	Tunisia	TUN	729	Sudan	SDN								09	MISC.EDIBLE PRODUCTS ETC	1	No Quantity							97849			0
S3	2016	2016	2016	2	0	2	Export	788	Tunisia	TUN	752	Sweden	SWE								09	MISC.EDIBLE PRODUCTS ETC	1	No Quantity							7392			0
S3	2016	2016	2016	2	0	2	Export	788	Tunisia	TUN	757	Switzerland	CHE								09	MISC.EDIBLE PRODUCTS ETC	1	No Quantity							93128			0
S3	2016	2016	2016	2	0	2	Export	788	Tunisia	TUN	768	Togo	TGO								09	MISC.EDIBLE PRODUCTS ETC	1	No Quantity							475171			0
S3	2016	2016	2016	2	0	2	Export	788	Tunisia	TUN	784	United Arab Emirates	ARE								09	MISC.EDIBLE PRODUCTS ETC	1	No Quantity							75673			0
S3	2016	2016	2016	2	0	2	Export	788	Tunisia	TUN	792	Turkey	TUR								09	MISC.EDIBLE PRODUCTS ETC	1	No Quantity							69409			0
S3	2016	2016	2016	2	0	2	Export	788	Tunisia	TUN	818	Egypt	EGY								09	MISC.EDIBLE PRODUCTS ETC	1	No Quantity							770704			0
S3	2016	2016	2016	2	0	2	Export	788	Tunisia	TUN	826	United Kingdom	GBR								09	MISC.EDIBLE PRODUCTS ETC	1	No Quantity							582148			0
S3	2016	2016	2016	2	0	2	Export	788	Tunisia	TUN	842	USA	USA								09	MISC.EDIBLE PRODUCTS ETC	1	No Quantity							2017314			0
S3	2016	2016	2016	2	0	2	Export	788	Tunisia	TUN	854	Burkina Faso	BFA								09	MISC.EDIBLE PRODUCTS ETC	1	No Quantity							315890			0
S3	2016	2016	2016	2	0	2	Export	788	Tunisia	TUN	887	Yemen	YEM								09	MISC.EDIBLE PRODUCTS ETC	1	No Quantity							256742			0
S3	2016	2016	2016	2	0	2	Export	788	Tunisia	TUN	899	Areas, nes									09	MISC.EDIBLE PRODUCTS ETC	1	No Quantity							7146521			0
S3	2016	2016	2016	2	0	2	Export	784	United Arab Emirates	ARE	0	World	WLD								11	BEVERAGES	1	No Quantity							239322603			0
S3	2016	2016	2016	2	0	2	Export	784	United Arab Emirates	ARE	4	Afghanistan	AFG								11	BEVERAGES	1	No Quantity							1102174			0
S3	2016	2016	2016	2	0	2	Export	784	United Arab Emirates	ARE	12	Algeria	DZA								11	BEVERAGES	1	No Quantity							93887			0
S3	2016	2016	2016	2	0	2	Export	784	United Arab Emirates	ARE	24	Angola	AGO								11	BEVERAGES	1	No Quantity							120040			0
S3	2016	2016	2016	2	0	2	Export	784	United Arab Emirates	ARE	28	Antigua and Barbuda	ATG								11	BEVERAGES	1	No Quantity							11622			0
S3	2016	2016	2016	2	0	2	Export	784	United Arab Emirates	ARE	31	Azerbaijan	AZE								11	BEVERAGES	1	No Quantity							139021			0
S3	2016	2016	2016	2	0	2	Export	784	United Arab Emirates	ARE	36	Australia	AUS								11	BEVERAGES	1	No Quantity							2341684			0
S3	2016	2016	2016	2	0	2	Export	784	United Arab Emirates	ARE	44	Bahamas	BHS								11	BEVERAGES	1	No Quantity							34781			0
S3	2016	2016	2016	2	0	2	Export	784	United Arab Emirates	ARE	48	Bahrain	BHR								11	BEVERAGES	1	No Quantity							2865610			0
S3	2016	2016	2016	2	0	2	Export	784	United Arab Emirates	ARE	50	Bangladesh	BGD								11	BEVERAGES	1	No Quantity							71687			0
S3	2016	2016	2016	2	0	2	Export	784	United Arab Emirates	ARE	51	Armenia	ARM								11	BEVERAGES	1	No Quantity							6863			0
S3	2016	2016	2016	2	0	2	Export	784	United Arab Emirates	ARE	52	Barbados	BRB								11	BEVERAGES	1	No Quantity							13030			0
S3	2016	2016	2016	2	0	2	Export	784	United Arab Emirates	ARE	56	Belgium	BEL								11	BEVERAGES	1	No Quantity							153528			0
S3	2016	2016	2016	2	0	2	Export	784	United Arab Emirates	ARE	76	Brazil	BRA								11	BEVERAGES	1	No Quantity							294234			0
S3	2016	2016	2016	2	0	2	Export	784	United Arab Emirates	ARE	96	Brunei Darussalam	BRN								11	BEVERAGES	1	No Quantity							46626			0
S3	2016	2016	2016	2	0	2	Export	784	United Arab Emirates	ARE	120	Cameroon	CMR								11	BEVERAGES	1	No Quantity							413871			0
S3	2016	2016	2016	2	0	2	Export	784	United Arab Emirates	ARE	124	Canada	CAN								11	BEVERAGES	1	No Quantity							738526			0
S3	2016	2016	2016	2	0	2	Export	784	United Arab Emirates	ARE	144	Sri Lanka	LKA								11	BEVERAGES	1	No Quantity							741480			0
S3	2016	2016	2016	2	0	2	Export	784	United Arab Emirates	ARE	148	Chad	TCD								11	BEVERAGES	1	No Quantity							183771			0
S3	2016	2016	2016	2	0	2	Export	784	United Arab Emirates	ARE	156	China	CHN								11	BEVERAGES	1	No Quantity							367012			0
S3	2016	2016	2016	2	0	2	Export	784	United Arab Emirates	ARE	174	Comoros	COM								11	BEVERAGES	1	No Quantity							3567873			0
S3	2016	2016	2016	2	0	2	Export	784	United Arab Emirates	ARE	178	Congo	COG								11	BEVERAGES	1	No Quantity							25631			0
S3	2016	2016	2016	2	0	2	Export	784	United Arab Emirates	ARE	180	Dem. Rep. of the Congo	COD								11	BEVERAGES	1	No Quantity							381035			0
S3	2016	2016	2016	2	0	2	Export	784	United Arab Emirates	ARE	203	Czechia	CZE								11	BEVERAGES	1	No Quantity							7277			0
S3	2016	2016	2016	2	0	2	Export	784	United Arab Emirates	ARE	204	Benin	BEN								11	BEVERAGES	1	No Quantity							35302			0
S3	2016	2016	2016	2	0	2	Export	784	United Arab Emirates	ARE	208	Denmark	DNK								11	BEVERAGES	1	No Quantity							5018			0
S3	2016	2016	2016	2	0	2	Export	784	United Arab Emirates	ARE	226	Equatorial Guinea	GNQ								11	BEVERAGES	1	No Quantity							23962			0
S3	2016	2016	2016	2	0	2	Export	784	United Arab Emirates	ARE	231	Ethiopia	ETH								11	BEVERAGES	1	No Quantity							355838			0
S3	2016	2016	2016	2	0	2	Export	784	United Arab Emirates	ARE	232	Eritrea	ERI								11	BEVERAGES	1	No Quantity							27735			0
S3	2016	2016	2016	2	0	2	Export	784	United Arab Emirates	ARE	251	France	FRA								11	BEVERAGES	1	No Quantity							859065			0
S3	2016	2016	2016	2	0	2	Export	784	United Arab Emirates	ARE	262	Djibouti	DJI								11	BEVERAGES	1	No Quantity							521769			0
S3	2016	2016	2016	2	0	2	Export	784	United Arab Emirates	ARE	266	Gabon	GAB								11	BEVERAGES	1	No Quantity							76704			0
S3	2016	2016	2016	2	0	2	Export	784	United Arab Emirates	ARE	270	Gambia	GMB								11	BEVERAGES	1	No Quantity							134399			0
S3	2016	2016	2016	2	0	2	Export	784	United Arab Emirates	ARE	276	Germany	DEU								11	BEVERAGES	1	No Quantity							358753			0
S3	2016	2016	2016	2	0	2	Export	784	United Arab Emirates	ARE	288	Ghana	GHA								11	BEVERAGES	1	No Quantity							144495			0
S3	2016	2016	2016	2	0	2	Export	784	United Arab Emirates	ARE	300	Greece	GRC								11	BEVERAGES	1	No Quantity							10523			0
S3	2016	2016	2016	2	0	2	Export	784	United Arab Emirates	ARE	324	Guinea	GIN								11	BEVERAGES	1	No Quantity							125013			0
S3	2016	2016	2016	2	0	2	Export	784	United Arab Emirates	ARE	328	Guyana	GUY								11	BEVERAGES	1	No Quantity							9937			0
S3	2016	2016	2016	2	0	2	Export	784	United Arab Emirates	ARE	332	Haiti	HTI								11	BEVERAGES	1	No Quantity							27567			0
S3	2016	2016	2016	2	0	2	Export	784	United Arab Emirates	ARE	344	China, Hong Kong SAR	HKG								11	BEVERAGES	1	No Quantity							86194			0
S3	2016	2016	2016	2	0	2	Export	784	United Arab Emirates	ARE	348	Hungary	HUN								11	BEVERAGES	1	No Quantity							24548			0
S3	2016	2016	2016	2	0	2	Export	784	United Arab Emirates	ARE	360	Indonesia	IDN								11	BEVERAGES	1	No Quantity							42945			0
S3	2016	2016	2016	2	0	2	Export	784	United Arab Emirates	ARE	364	Iran	IRN								11	BEVERAGES	1	No Quantity							82544354			0
S3	2016	2016	2016	2	0	2	Export	784	United Arab Emirates	ARE	368	Iraq	IRQ								11	BEVERAGES	1	No Quantity							2994524			0
S3	2016	2016	2016	2	0	2	Export	784	United Arab Emirates	ARE	372	Ireland	IRL								11	BEVERAGES	1	No Quantity							20140			0
S3	2016	2016	2016	2	0	2	Export	784	United Arab Emirates	ARE	381	Italy	ITA								11	BEVERAGES	1	No Quantity							94344			0
S3	2016	2016	2016	2	0	2	Export	784	United Arab Emirates	ARE	388	Jamaica	JAM								11	BEVERAGES	1	No Quantity							13895			0
S3	2016	2016	2016	2	0	2	Export	784	United Arab Emirates	ARE	392	Japan	JPN								11	BEVERAGES	1	No Quantity							44234			0
S3	2016	2016	2016	2	0	2	Export	784	United Arab Emirates	ARE	398	Kazakhstan	KAZ								11	BEVERAGES	1	No Quantity							431			0
S3	2016	2016	2016	2	0	2	Export	784	United Arab Emirates	ARE	400	Jordan	JOR								11	BEVERAGES	1	No Quantity							223013			0
S3	2016	2016	2016	2	0	2	Export	784	United Arab Emirates	ARE	404	Kenya	KEN								11	BEVERAGES	1	No Quantity							654071			0
S3	2016	2016	2016	2	0	2	Export	784	United Arab Emirates	ARE	410	Rep. of Korea	KOR								11	BEVERAGES	1	No Quantity							335274			0
S3	2016	2016	2016	2	0	2	Export	784	United Arab Emirates	ARE	414	Kuwait	KWT								11	BEVERAGES	1	No Quantity							499384			0
S3	2016	2016	2016	2	0	2	Export	784	United Arab Emirates	ARE	422	Lebanon	LBN								11	BEVERAGES	1	No Quantity							953436			0
S3	2016	2016	2016	2	0	2	Export	784	United Arab Emirates	ARE	430	Liberia	LBR								11	BEVERAGES	1	No Quantity							29785			0
S3	2016	2016	2016	2	0	2	Export	784	United Arab Emirates	ARE	434	Libya	LBY								11	BEVERAGES	1	No Quantity							642609			0
S3	2016	2016	2016	2	0	2	Export	784	United Arab Emirates	ARE	440	Lithuania	LTU								11	BEVERAGES	1	No Quantity							12979			0
S3	2016	2016	2016	2	0	2	Export	784	United Arab Emirates	ARE	450	Madagascar	MDG								11	BEVERAGES	1	No Quantity							247			0
S3	2016	2016	2016	2	0	2	Export	784	United Arab Emirates	ARE	458	Malaysia	MYS								11	BEVERAGES	1	No Quantity							1025637			0
S3	2016	2016	2016	2	0	2	Export	784	United Arab Emirates	ARE	462	Maldives	MDV								11	BEVERAGES	1	No Quantity							1450079			0
S3	2016	2016	2016	2	0	2	Export	784	United Arab Emirates	ARE	478	Mauritania	MRT								11	BEVERAGES	1	No Quantity							9354			0
S3	2016	2016	2016	2	0	2	Export	784	United Arab Emirates	ARE	480	Mauritius	MUS								11	BEVERAGES	1	No Quantity							92047			0
S3	2016	2016	2016	2	0	2	Export	784	United Arab Emirates	ARE	504	Morocco	MAR								11	BEVERAGES	1	No Quantity							363037			0
S3	2016	2016	2016	2	0	2	Export	784	United Arab Emirates	ARE	512	Oman	OMN								11	BEVERAGES	1	No Quantity							74205873			0
S3	2016	2016	2016	2	0	2	Export	784	United Arab Emirates	ARE	516	Namibia	NAM								11	BEVERAGES	1	No Quantity							11902			0
S3	2016	2016	2016	2	0	2	Export	784	United Arab Emirates	ARE	524	Nepal	NPL								11	BEVERAGES	1	No Quantity							13615			0
S3	2016	2016	2016	2	0	2	Export	784	United Arab Emirates	ARE	528	Netherlands	NLD								11	BEVERAGES	1	No Quantity							226410			0
S3	2016	2016	2016	2	0	2	Export	784	United Arab Emirates	ARE	531	Curaçao	CUW								11	BEVERAGES	1	No Quantity							15011			0
S3	2016	2016	2016	2	0	2	Export	784	United Arab Emirates	ARE	554	New Zealand	NZL								11	BEVERAGES	1	No Quantity							434722			0
S3	2016	2016	2016	2	0	2	Export	784	United Arab Emirates	ARE	562	Niger	NER								11	BEVERAGES	1	No Quantity							270074			0
S3	2016	2016	2016	2	0	2	Export	784	United Arab Emirates	ARE	566	Nigeria	NGA								11	BEVERAGES	1	No Quantity							113826			0
S3	2016	2016	2016	2	0	2	Export	784	United Arab Emirates	ARE	586	Pakistan	PAK								11	BEVERAGES	1	No Quantity							8526817			0
S3	2016	2016	2016	2	0	2	Export	784	United Arab Emirates	ARE	591	Panama	PAN								11	BEVERAGES	1	No Quantity							2018			0
S3	2016	2016	2016	2	0	2	Export	784	United Arab Emirates	ARE	598	Papua New Guinea	PNG								11	BEVERAGES	1	No Quantity							692			0
S3	2016	2016	2016	2	0	2	Export	784	United Arab Emirates	ARE	608	Philippines	PHL								11	BEVERAGES	1	No Quantity							30649			0
S3	2016	2016	2016	2	0	2	Export	784	United Arab Emirates	ARE	616	Poland	POL								11	BEVERAGES	1	No Quantity							2957			0
S3	2016	2016	2016	2	0	2	Export	784	United Arab Emirates	ARE	620	Portugal	PRT								11	BEVERAGES	1	No Quantity							5955			0
S3	2016	2016	2016	2	0	2	Export	784	United Arab Emirates	ARE	624	Guinea-Bissau	GNB								11	BEVERAGES	1	No Quantity							87659			0
S3	2016	2016	2016	2	0	2	Export	784	United Arab Emirates	ARE	634	Qatar	QAT								11	BEVERAGES	1	No Quantity							2473271			0
S3	2016	2016	2016	2	0	2	Export	784	United Arab Emirates	ARE	643	Russian Federation	RUS								11	BEVERAGES	1	No Quantity							268411			0
S3	2016	2016	2016	2	0	2	Export	784	United Arab Emirates	ARE	659	Saint Kitts and Nevis	KNA								11	BEVERAGES	1	No Quantity							13349			0
S3	2016	2016	2016	2	0	2	Export	784	United Arab Emirates	ARE	662	Saint Lucia	LCA								11	BEVERAGES	1	No Quantity							28773			0
S3	2016	2016	2016	2	0	2	Export	784	United Arab Emirates	ARE	670	Saint Vincent and the Grenadines	VCT								11	BEVERAGES	1	No Quantity							31985			0
S3	2016	2016	2016	2	0	2	Export	784	United Arab Emirates	ARE	682	Saudi Arabia	SAU								11	BEVERAGES	1	No Quantity							357967			0
S3	2016	2016	2016	2	0	2	Export	784	United Arab Emirates	ARE	686	Senegal	SEN								11	BEVERAGES	1	No Quantity							141733			0
S3	2016	2016	2016	2	0	2	Export	784	United Arab Emirates	ARE	690	Seychelles	SYC								11	BEVERAGES	1	No Quantity							830371			0
S3	2016	2016	2016	2	0	2	Export	784	United Arab Emirates	ARE	694	Sierra Leone	SLE								11	BEVERAGES	1	No Quantity							73274			0
S3	2016	2016	2016	2	0	2	Export	784	United Arab Emirates	ARE	699	India	IND								11	BEVERAGES	1	No Quantity							921839			0
S3	2016	2016	2016	2	0	2	Export	784	United Arab Emirates	ARE	702	Singapore	SGP								11	BEVERAGES	1	No Quantity							129980			0
S3	2016	2016	2016	2	0	2	Export	784	United Arab Emirates	ARE	704	Viet Nam	VNM								11	BEVERAGES	1	No Quantity							35548			0
S3	2016	2016	2016	2	0	2	Export	784	United Arab Emirates	ARE	706	Somalia	SOM								11	BEVERAGES	1	No Quantity							6204227			0
S3	2016	2016	2016	2	0	2	Export	784	United Arab Emirates	ARE	710	South Africa	ZAF								11	BEVERAGES	1	No Quantity							1130240			0
S3	2016	2016	2016	2	0	2	Export	784	United Arab Emirates	ARE	724	Spain	ESP								11	BEVERAGES	1	No Quantity							25264			0
S3	2016	2016	2016	2	0	2	Export	784	United Arab Emirates	ARE	729	Sudan	SDN								11	BEVERAGES	1	No Quantity							683855			0
S3	2016	2016	2016	2	0	2	Export	784	United Arab Emirates	ARE	740	Suriname	SUR								11	BEVERAGES	1	No Quantity							13778			0
S3	2016	2016	2016	2	0	2	Export	784	United Arab Emirates	ARE	752	Sweden	SWE								11	BEVERAGES	1	No Quantity							109723			0
S3	2016	2016	2016	2	0	2	Export	784	United Arab Emirates	ARE	757	Switzerland	CHE								11	BEVERAGES	1	No Quantity							77320			0
S3	2016	2016	2016	2	0	2	Export	784	United Arab Emirates	ARE	762	Tajikistan	TJK								11	BEVERAGES	1	No Quantity							73402			0
S3	2016	2016	2016	2	0	2	Export	784	United Arab Emirates	ARE	764	Thailand	THA								11	BEVERAGES	1	No Quantity							101037			0
S3	2016	2016	2016	2	0	2	Export	784	United Arab Emirates	ARE	768	Togo	TGO								11	BEVERAGES	1	No Quantity							29132			0
S3	2016	2016	2016	2	0	2	Export	784	United Arab Emirates	ARE	788	Tunisia	TUN								11	BEVERAGES	1	No Quantity							11624			0
S3	2016	2016	2016	2	0	2	Export	784	United Arab Emirates	ARE	792	Turkey	TUR								11	BEVERAGES	1	No Quantity							61326			0
S3	2016	2016	2016	2	0	2	Export	784	United Arab Emirates	ARE	795	Turkmenistan	TKM								11	BEVERAGES	1	No Quantity							57139			0
S3	2016	2016	2016	2	0	2	Export	784	United Arab Emirates	ARE	800	Uganda	UGA								11	BEVERAGES	1	No Quantity							51553			0
S3	2016	2016	2016	2	0	2	Export	784	United Arab Emirates	ARE	818	Egypt	EGY								11	BEVERAGES	1	No Quantity							1115538			0
S3	2016	2016	2016	2	0	2	Export	784	United Arab Emirates	ARE	826	United Kingdom	GBR								11	BEVERAGES	1	No Quantity							2145003			0
S3	2016	2016	2016	2	0	2	Export	784	United Arab Emirates	ARE	834	United Rep. of Tanzania	TZA								11	BEVERAGES	1	No Quantity							441215			0
S3	2016	2016	2016	2	0	2	Export	784	United Arab Emirates	ARE	838	Free Zones									11	BEVERAGES	1	No Quantity							26532331			0
S3	2016	2016	2016	2	0	2	Export	784	United Arab Emirates	ARE	842	USA	USA								11	BEVERAGES	1	No Quantity							1128072			0
S3	2016	2016	2016	2	0	2	Export	784	United Arab Emirates	ARE	860	Uzbekistan	UZB								11	BEVERAGES	1	No Quantity							2672			0
S3	2016	2016	2016	2	0	2	Export	784	United Arab Emirates	ARE	887	Yemen	YEM								11	BEVERAGES	1	No Quantity							599799			0
S3	2016	2016	2016	2	0	2	Export	784	United Arab Emirates	ARE	899	Areas, nes									11	BEVERAGES	1	No Quantity							879764			0
S3	2016	2016	2016	2	0	2	Export	788	Tunisia	TUN	0	World	WLD								11	BEVERAGES	1	No Quantity							40594259			0
S3	2016	2016	2016	2	0	2	Export	788	Tunisia	TUN	12	Algeria	DZA								11	BEVERAGES	1	No Quantity							1051585			0
S3	2016	2016	2016	2	0	2	Export	788	Tunisia	TUN	56	Belgium	BEL								11	BEVERAGES	1	No Quantity							39856			0
S3	2016	2016	2016	2	0	2	Export	788	Tunisia	TUN	68	Bolivia (Plurinational State of)	BOL								11	BEVERAGES	1	No Quantity							124643			0
S3	2016	2016	2016	2	0	2	Export	788	Tunisia	TUN	124	Canada	CAN								11	BEVERAGES	1	No Quantity							104028			0
S3	2016	2016	2016	2	0	2	Export	788	Tunisia	TUN	156	China	CHN								11	BEVERAGES	1	No Quantity							13240			0
S3	2016	2016	2016	2	0	2	Export	788	Tunisia	TUN	174	Comoros	COM								11	BEVERAGES	1	No Quantity							9652			0
S3	2016	2016	2016	2	0	2	Export	788	Tunisia	TUN	178	Congo	COG								11	BEVERAGES	1	No Quantity							3401			0
S3	2016	2016	2016	2	0	2	Export	788	Tunisia	TUN	204	Benin	BEN								11	BEVERAGES	1	No Quantity							48748			0
S3	2016	2016	2016	2	0	2	Export	788	Tunisia	TUN	226	Equatorial Guinea	GNQ								11	BEVERAGES	1	No Quantity							119401			0
S3	2016	2016	2016	2	0	2	Export	788	Tunisia	TUN	251	France	FRA								11	BEVERAGES	1	No Quantity							8598172			0
S3	2016	2016	2016	2	0	2	Export	788	Tunisia	TUN	266	Gabon	GAB								11	BEVERAGES	1	No Quantity							76154			0
S3	2016	2016	2016	2	0	2	Export	788	Tunisia	TUN	270	Gambia	GMB								11	BEVERAGES	1	No Quantity							15955			0
S3	2016	2016	2016	2	0	2	Export	788	Tunisia	TUN	276	Germany	DEU								11	BEVERAGES	1	No Quantity							258194			0
S3	2016	2016	2016	2	0	2	Export	788	Tunisia	TUN	324	Guinea	GIN								11	BEVERAGES	1	No Quantity							48150			0
S3	2016	2016	2016	2	0	2	Export	788	Tunisia	TUN	344	China, Hong Kong SAR	HKG								11	BEVERAGES	1	No Quantity							109			0
S3	2016	2016	2016	2	0	2	Export	788	Tunisia	TUN	381	Italy	ITA								11	BEVERAGES	1	No Quantity							505505			0
S3	2016	2016	2016	2	0	2	Export	788	Tunisia	TUN	384	Côte d'Ivoire	CIV								11	BEVERAGES	1	No Quantity							65766			0
S3	2016	2016	2016	2	0	2	Export	788	Tunisia	TUN	392	Japan	JPN								11	BEVERAGES	1	No Quantity							48239			0
S3	2016	2016	2016	2	0	2	Export	788	Tunisia	TUN	434	Libya	LBY								11	BEVERAGES	1	No Quantity							8983304			0
S3	2016	2016	2016	2	0	2	Export	788	Tunisia	TUN	466	Mali	MLI								11	BEVERAGES	1	No Quantity							27878			0
S3	2016	2016	2016	2	0	2	Export	788	Tunisia	TUN	562	Niger	NER								11	BEVERAGES	1	No Quantity							63270			0
S3	2016	2016	2016	2	0	2	Export	788	Tunisia	TUN	634	Qatar	QAT								11	BEVERAGES	1	No Quantity							8343			0
S3	2016	2016	2016	2	0	2	Export	788	Tunisia	TUN	642	Romania	ROU								11	BEVERAGES	1	No Quantity							2193			0
S3	2016	2016	2016	2	0	2	Export	788	Tunisia	TUN	643	Russian Federation	RUS								11	BEVERAGES	1	No Quantity							9845			0
S3	2016	2016	2016	2	0	2	Export	788	Tunisia	TUN	686	Senegal	SEN								11	BEVERAGES	1	No Quantity							2519604			0
S3	2016	2016	2016	2	0	2	Export	788	Tunisia	TUN	724	Spain	ESP								11	BEVERAGES	1	No Quantity							42364			0
S3	2016	2016	2016	2	0	2	Export	788	Tunisia	TUN	752	Sweden	SWE								11	BEVERAGES	1	No Quantity							10533			0
S3	2016	2016	2016	2	0	2	Export	788	Tunisia	TUN	757	Switzerland	CHE								11	BEVERAGES	1	No Quantity							8812			0
S3	2016	2016	2016	2	0	2	Export	788	Tunisia	TUN	784	United Arab Emirates	ARE								11	BEVERAGES	1	No Quantity							35107			0
S3	2016	2016	2016	2	0	2	Export	788	Tunisia	TUN	792	Turkey	TUR								11	BEVERAGES	1	No Quantity							453296			0
S3	2016	2016	2016	2	0	2	Export	788	Tunisia	TUN	826	United Kingdom	GBR								11	BEVERAGES	1	No Quantity							1323			0
S3	2016	2016	2016	2	0	2	Export	788	Tunisia	TUN	899	Areas, nes									11	BEVERAGES	1	No Quantity							17297590			0
S3	2016	2016	2016	2	0	2	Export	784	United Arab Emirates	ARE	0	World	WLD								12	TOBACCO,TOBACCO MANUFACT	1	No Quantity							1032883417			0
S3	2016	2016	2016	2	0	2	Export	784	United Arab Emirates	ARE	4	Afghanistan	AFG								12	TOBACCO,TOBACCO MANUFACT	1	No Quantity							754051			0
S3	2016	2016	2016	2	0	2	Export	784	United Arab Emirates	ARE	24	Angola	AGO								12	TOBACCO,TOBACCO MANUFACT	1	No Quantity							5018			0
S3	2016	2016	2016	2	0	2	Export	784	United Arab Emirates	ARE	31	Azerbaijan	AZE								12	TOBACCO,TOBACCO MANUFACT	1	No Quantity							224412			0
S3	2016	2016	2016	2	0	2	Export	784	United Arab Emirates	ARE	36	Australia	AUS								12	TOBACCO,TOBACCO MANUFACT	1	No Quantity							92476			0
S3	2016	2016	2016	2	0	2	Export	784	United Arab Emirates	ARE	40	Austria	AUT								12	TOBACCO,TOBACCO MANUFACT	1	No Quantity							27402			0
S3	2016	2016	2016	2	0	2	Export	784	United Arab Emirates	ARE	48	Bahrain	BHR								12	TOBACCO,TOBACCO MANUFACT	1	No Quantity							666563			0
S3	2016	2016	2016	2	0	2	Export	784	United Arab Emirates	ARE	50	Bangladesh	BGD								12	TOBACCO,TOBACCO MANUFACT	1	No Quantity							453			0
S3	2016	2016	2016	2	0	2	Export	784	United Arab Emirates	ARE	56	Belgium	BEL								12	TOBACCO,TOBACCO MANUFACT	1	No Quantity							5904311			0
S3	2016	2016	2016	2	0	2	Export	784	United Arab Emirates	ARE	100	Bulgaria	BGR								12	TOBACCO,TOBACCO MANUFACT	1	No Quantity							2351173			0
S3	2016	2016	2016	2	0	2	Export	784	United Arab Emirates	ARE	108	Burundi	BDI								12	TOBACCO,TOBACCO MANUFACT	1	No Quantity							17798			0
S3	2016	2016	2016	2	0	2	Export	784	United Arab Emirates	ARE	112	Belarus	BLR								12	TOBACCO,TOBACCO MANUFACT	1	No Quantity							674			0
S3	2016	2016	2016	2	0	2	Export	784	United Arab Emirates	ARE	116	Cambodia	KHM								12	TOBACCO,TOBACCO MANUFACT	1	No Quantity							4730			0
S3	2016	2016	2016	2	0	2	Export	784	United Arab Emirates	ARE	120	Cameroon	CMR								12	TOBACCO,TOBACCO MANUFACT	1	No Quantity							8169			0
S3	2016	2016	2016	2	0	2	Export	784	United Arab Emirates	ARE	124	Canada	CAN								12	TOBACCO,TOBACCO MANUFACT	1	No Quantity							129890			0
S3	2016	2016	2016	2	0	2	Export	784	United Arab Emirates	ARE	144	Sri Lanka	LKA								12	TOBACCO,TOBACCO MANUFACT	1	No Quantity							61174			0
S3	2016	2016	2016	2	0	2	Export	784	United Arab Emirates	ARE	148	Chad	TCD								12	TOBACCO,TOBACCO MANUFACT	1	No Quantity							201563			0
S3	2016	2016	2016	2	0	2	Export	784	United Arab Emirates	ARE	156	China	CHN								12	TOBACCO,TOBACCO MANUFACT	1	No Quantity							146415			0
S3	2016	2016	2016	2	0	2	Export	784	United Arab Emirates	ARE	174	Comoros	COM								12	TOBACCO,TOBACCO MANUFACT	1	No Quantity							23588			0
S3	2016	2016	2016	2	0	2	Export	784	United Arab Emirates	ARE	178	Congo	COG								12	TOBACCO,TOBACCO MANUFACT	1	No Quantity							13222			0
S3	2016	2016	2016	2	0	2	Export	784	United Arab Emirates	ARE	180	Dem. Rep. of the Congo	COD								12	TOBACCO,TOBACCO MANUFACT	1	No Quantity							14387			0
S3	2016	2016	2016	2	0	2	Export	784	United Arab Emirates	ARE	188	Costa Rica	CRI								12	TOBACCO,TOBACCO MANUFACT	1	No Quantity							31274			0
S3	2016	2016	2016	2	0	2	Export	784	United Arab Emirates	ARE	191	Croatia	HRV								12	TOBACCO,TOBACCO MANUFACT	1	No Quantity							6986			0
S3	2016	2016	2016	2	0	2	Export	784	United Arab Emirates	ARE	196	Cyprus	CYP								12	TOBACCO,TOBACCO MANUFACT	1	No Quantity							537487			0
S3	2016	2016	2016	2	0	2	Export	784	United Arab Emirates	ARE	203	Czechia	CZE								12	TOBACCO,TOBACCO MANUFACT	1	No Quantity							133194			0
S3	2016	2016	2016	2	0	2	Export	784	United Arab Emirates	ARE	204	Benin	BEN								12	TOBACCO,TOBACCO MANUFACT	1	No Quantity							3247794			0
S3	2016	2016	2016	2	0	2	Export	784	United Arab Emirates	ARE	231	Ethiopia	ETH								12	TOBACCO,TOBACCO MANUFACT	1	No Quantity							5125059			0
S3	2016	2016	2016	2	0	2	Export	784	United Arab Emirates	ARE	232	Eritrea	ERI								12	TOBACCO,TOBACCO MANUFACT	1	No Quantity							3199			0
S3	2016	2016	2016	2	0	2	Export	784	United Arab Emirates	ARE	233	Estonia	EST								12	TOBACCO,TOBACCO MANUFACT	1	No Quantity							787			0
S3	2016	2016	2016	2	0	2	Export	784	United Arab Emirates	ARE	251	France	FRA								12	TOBACCO,TOBACCO MANUFACT	1	No Quantity							93373			0
S3	2016	2016	2016	2	0	2	Export	784	United Arab Emirates	ARE	262	Djibouti	DJI								12	TOBACCO,TOBACCO MANUFACT	1	No Quantity							3695633			0
S3	2016	2016	2016	2	0	2	Export	784	United Arab Emirates	ARE	268	Georgia	GEO								12	TOBACCO,TOBACCO MANUFACT	1	No Quantity							53000			0
S3	2016	2016	2016	2	0	2	Export	784	United Arab Emirates	ARE	276	Germany	DEU								12	TOBACCO,TOBACCO MANUFACT	1	No Quantity							1511539			0
S3	2016	2016	2016	2	0	2	Export	784	United Arab Emirates	ARE	288	Ghana	GHA								12	TOBACCO,TOBACCO MANUFACT	1	No Quantity							1638015			0
S3	2016	2016	2016	2	0	2	Export	784	United Arab Emirates	ARE	292	Gibraltar	GIB								12	TOBACCO,TOBACCO MANUFACT	1	No Quantity							20168			0
S3	2016	2016	2016	2	0	2	Export	784	United Arab Emirates	ARE	300	Greece	GRC								12	TOBACCO,TOBACCO MANUFACT	1	No Quantity							38477			0
S3	2016	2016	2016	2	0	2	Export	784	United Arab Emirates	ARE	324	Guinea	GIN								12	TOBACCO,TOBACCO MANUFACT	1	No Quantity							11692506			0
S3	2016	2016	2016	2	0	2	Export	784	United Arab Emirates	ARE	344	China, Hong Kong SAR	HKG								12	TOBACCO,TOBACCO MANUFACT	1	No Quantity							39057			0
S3	2016	2016	2016	2	0	2	Export	784	United Arab Emirates	ARE	364	Iran	IRN								12	TOBACCO,TOBACCO MANUFACT	1	No Quantity							108733024			0
S3	2016	2016	2016	2	0	2	Export	784	United Arab Emirates	ARE	368	Iraq	IRQ								12	TOBACCO,TOBACCO MANUFACT	1	No Quantity							336141132			0
S3	2016	2016	2016	2	0	2	Export	784	United Arab Emirates	ARE	381	Italy	ITA								12	TOBACCO,TOBACCO MANUFACT	1	No Quantity							546467			0
S3	2016	2016	2016	2	0	2	Export	784	United Arab Emirates	ARE	392	Japan	JPN								12	TOBACCO,TOBACCO MANUFACT	1	No Quantity							1010319			0
S3	2016	2016	2016	2	0	2	Export	784	United Arab Emirates	ARE	398	Kazakhstan	KAZ								12	TOBACCO,TOBACCO MANUFACT	1	No Quantity							556426			0
S3	2016	2016	2016	2	0	2	Export	784	United Arab Emirates	ARE	400	Jordan	JOR								12	TOBACCO,TOBACCO MANUFACT	1	No Quantity							1529556			0
S3	2016	2016	2016	2	0	2	Export	784	United Arab Emirates	ARE	404	Kenya	KEN								12	TOBACCO,TOBACCO MANUFACT	1	No Quantity							452323			0
S3	2016	2016	2016	2	0	2	Export	784	United Arab Emirates	ARE	414	Kuwait	KWT								12	TOBACCO,TOBACCO MANUFACT	1	No Quantity							14241522			0
S3	2016	2016	2016	2	0	2	Export	784	United Arab Emirates	ARE	417	Kyrgyzstan	KGZ								12	TOBACCO,TOBACCO MANUFACT	1	No Quantity							21163			0
S3	2016	2016	2016	2	0	2	Export	784	United Arab Emirates	ARE	422	Lebanon	LBN								12	TOBACCO,TOBACCO MANUFACT	1	No Quantity							487768			0
S3	2016	2016	2016	2	0	2	Export	784	United Arab Emirates	ARE	426	Lesotho	LSO								12	TOBACCO,TOBACCO MANUFACT	1	No Quantity							249777			0
S3	2016	2016	2016	2	0	2	Export	784	United Arab Emirates	ARE	428	Latvia	LVA								12	TOBACCO,TOBACCO MANUFACT	1	No Quantity							171476			0
S3	2016	2016	2016	2	0	2	Export	784	United Arab Emirates	ARE	430	Liberia	LBR								12	TOBACCO,TOBACCO MANUFACT	1	No Quantity							1201525			0
S3	2016	2016	2016	2	0	2	Export	784	United Arab Emirates	ARE	434	Libya	LBY								12	TOBACCO,TOBACCO MANUFACT	1	No Quantity							1284986			0
S3	2016	2016	2016	2	0	2	Export	784	United Arab Emirates	ARE	440	Lithuania	LTU								12	TOBACCO,TOBACCO MANUFACT	1	No Quantity							453825			0
S3	2016	2016	2016	2	0	2	Export	784	United Arab Emirates	ARE	450	Madagascar	MDG								12	TOBACCO,TOBACCO MANUFACT	1	No Quantity							115682			0
S3	2016	2016	2016	2	0	2	Export	784	United Arab Emirates	ARE	454	Malawi	MWI								12	TOBACCO,TOBACCO MANUFACT	1	No Quantity							1508			0
S3	2016	2016	2016	2	0	2	Export	784	United Arab Emirates	ARE	458	Malaysia	MYS								12	TOBACCO,TOBACCO MANUFACT	1	No Quantity							1107065			0
S3	2016	2016	2016	2	0	2	Export	784	United Arab Emirates	ARE	462	Maldives	MDV								12	TOBACCO,TOBACCO MANUFACT	1	No Quantity							42625			0
S3	2016	2016	2016	2	0	2	Export	784	United Arab Emirates	ARE	478	Mauritania	MRT								12	TOBACCO,TOBACCO MANUFACT	1	No Quantity							11464			0
S3	2016	2016	2016	2	0	2	Export	784	United Arab Emirates	ARE	480	Mauritius	MUS								12	TOBACCO,TOBACCO MANUFACT	1	No Quantity							42318			0
S3	2016	2016	2016	2	0	2	Export	784	United Arab Emirates	ARE	484	Mexico	MEX								12	TOBACCO,TOBACCO MANUFACT	1	No Quantity							545			0
S3	2016	2016	2016	2	0	2	Export	784	United Arab Emirates	ARE	498	Rep. of Moldova	MDA								12	TOBACCO,TOBACCO MANUFACT	1	No Quantity							1944			0
S3	2016	2016	2016	2	0	2	Export	784	United Arab Emirates	ARE	504	Morocco	MAR								12	TOBACCO,TOBACCO MANUFACT	1	No Quantity							27883			0
S3	2016	2016	2016	2	0	2	Export	784	United Arab Emirates	ARE	508	Mozambique	MOZ								12	TOBACCO,TOBACCO MANUFACT	1	No Quantity							19562			0
S3	2016	2016	2016	2	0	2	Export	784	United Arab Emirates	ARE	512	Oman	OMN								12	TOBACCO,TOBACCO MANUFACT	1	No Quantity							259308727			0
S3	2016	2016	2016	2	0	2	Export	784	United Arab Emirates	ARE	528	Netherlands	NLD								12	TOBACCO,TOBACCO MANUFACT	1	No Quantity							257214			0
S3	2016	2016	2016	2	0	2	Export	784	United Arab Emirates	ARE	533	Aruba	ABW								12	TOBACCO,TOBACCO MANUFACT	1	No Quantity							117086			0
S3	2016	2016	2016	2	0	2	Export	784	United Arab Emirates	ARE	554	New Zealand	NZL								12	TOBACCO,TOBACCO MANUFACT	1	No Quantity							50158			0
S3	2016	2016	2016	2	0	2	Export	784	United Arab Emirates	ARE	562	Niger	NER								12	TOBACCO,TOBACCO MANUFACT	1	No Quantity							312461			0
S3	2016	2016	2016	2	0	2	Export	784	United Arab Emirates	ARE	566	Nigeria	NGA								12	TOBACCO,TOBACCO MANUFACT	1	No Quantity							45511			0
S3	2016	2016	2016	2	0	2	Export	784	United Arab Emirates	ARE	586	Pakistan	PAK								12	TOBACCO,TOBACCO MANUFACT	1	No Quantity							141814			0
S3	2016	2016	2016	2	0	2	Export	784	United Arab Emirates	ARE	591	Panama	PAN								12	TOBACCO,TOBACCO MANUFACT	1	No Quantity							84469			0
S3	2016	2016	2016	2	0	2	Export	784	United Arab Emirates	ARE	600	Paraguay	PRY								12	TOBACCO,TOBACCO MANUFACT	1	No Quantity							293568			0
S3	2016	2016	2016	2	0	2	Export	784	United Arab Emirates	ARE	616	Poland	POL								12	TOBACCO,TOBACCO MANUFACT	1	No Quantity							655954			0
S3	2016	2016	2016	2	0	2	Export	784	United Arab Emirates	ARE	620	Portugal	PRT								12	TOBACCO,TOBACCO MANUFACT	1	No Quantity							93461			0
S3	2016	2016	2016	2	0	2	Export	784	United Arab Emirates	ARE	634	Qatar	QAT								12	TOBACCO,TOBACCO MANUFACT	1	No Quantity							16784088			0
S3	2016	2016	2016	2	0	2	Export	784	United Arab Emirates	ARE	642	Romania	ROU								12	TOBACCO,TOBACCO MANUFACT	1	No Quantity							22441			0
S3	2016	2016	2016	2	0	2	Export	784	United Arab Emirates	ARE	643	Russian Federation	RUS								12	TOBACCO,TOBACCO MANUFACT	1	No Quantity							936771			0
S3	2016	2016	2016	2	0	2	Export	784	United Arab Emirates	ARE	646	Rwanda	RWA								12	TOBACCO,TOBACCO MANUFACT	1	No Quantity							30578			0
S3	2016	2016	2016	2	0	2	Export	784	United Arab Emirates	ARE	682	Saudi Arabia	SAU								12	TOBACCO,TOBACCO MANUFACT	1	No Quantity							1633515			0
S3	2016	2016	2016	2	0	2	Export	784	United Arab Emirates	ARE	686	Senegal	SEN								12	TOBACCO,TOBACCO MANUFACT	1	No Quantity							7733			0
S3	2016	2016	2016	2	0	2	Export	784	United Arab Emirates	ARE	688	Serbia	SRB								12	TOBACCO,TOBACCO MANUFACT	1	No Quantity							2637209			0
S3	2016	2016	2016	2	0	2	Export	784	United Arab Emirates	ARE	694	Sierra Leone	SLE								12	TOBACCO,TOBACCO MANUFACT	1	No Quantity							646273			0
S3	2016	2016	2016	2	0	2	Export	784	United Arab Emirates	ARE	699	India	IND								12	TOBACCO,TOBACCO MANUFACT	1	No Quantity							642232			0
S3	2016	2016	2016	2	0	2	Export	784	United Arab Emirates	ARE	702	Singapore	SGP								12	TOBACCO,TOBACCO MANUFACT	1	No Quantity							5435292			0
S3	2016	2016	2016	2	0	2	Export	784	United Arab Emirates	ARE	704	Viet Nam	VNM								12	TOBACCO,TOBACCO MANUFACT	1	No Quantity							9902626			0
S3	2016	2016	2016	2	0	2	Export	784	United Arab Emirates	ARE	706	Somalia	SOM								12	TOBACCO,TOBACCO MANUFACT	1	No Quantity							13416681			0
S3	2016	2016	2016	2	0	2	Export	784	United Arab Emirates	ARE	710	South Africa	ZAF								12	TOBACCO,TOBACCO MANUFACT	1	No Quantity							583434			0
S3	2016	2016	2016	2	0	2	Export	784	United Arab Emirates	ARE	724	Spain	ESP								12	TOBACCO,TOBACCO MANUFACT	1	No Quantity							689969			0
S3	2016	2016	2016	2	0	2	Export	784	United Arab Emirates	ARE	728	South Sudan	SSD								12	TOBACCO,TOBACCO MANUFACT	1	No Quantity							667			0
S3	2016	2016	2016	2	0	2	Export	784	United Arab Emirates	ARE	729	Sudan	SDN								12	TOBACCO,TOBACCO MANUFACT	1	No Quantity							162383			0
S3	2016	2016	2016	2	0	2	Export	784	United Arab Emirates	ARE	752	Sweden	SWE								12	TOBACCO,TOBACCO MANUFACT	1	No Quantity							69925			0
S3	2016	2016	2016	2	0	2	Export	784	United Arab Emirates	ARE	757	Switzerland	CHE								12	TOBACCO,TOBACCO MANUFACT	1	No Quantity							9075298			0
S3	2016	2016	2016	2	0	2	Export	784	United Arab Emirates	ARE	760	Syria	SYR								12	TOBACCO,TOBACCO MANUFACT	1	No Quantity							18374298			0
S3	2016	2016	2016	2	0	2	Export	784	United Arab Emirates	ARE	762	Tajikistan	TJK								12	TOBACCO,TOBACCO MANUFACT	1	No Quantity							50337			0
S3	2016	2016	2016	2	0	2	Export	784	United Arab Emirates	ARE	764	Thailand	THA								12	TOBACCO,TOBACCO MANUFACT	1	No Quantity							55307			0
S3	2016	2016	2016	2	0	2	Export	784	United Arab Emirates	ARE	768	Togo	TGO								12	TOBACCO,TOBACCO MANUFACT	1	No Quantity							882233			0
S3	2016	2016	2016	2	0	2	Export	784	United Arab Emirates	ARE	792	Turkey	TUR								12	TOBACCO,TOBACCO MANUFACT	1	No Quantity							4235138			0
S3	2016	2016	2016	2	0	2	Export	784	United Arab Emirates	ARE	800	Uganda	UGA								12	TOBACCO,TOBACCO MANUFACT	1	No Quantity							122656			0
S3	2016	2016	2016	2	0	2	Export	784	United Arab Emirates	ARE	804	Ukraine	UKR								12	TOBACCO,TOBACCO MANUFACT	1	No Quantity							418257			0
S3	2016	2016	2016	2	0	2	Export	784	United Arab Emirates	ARE	807	North Macedonia	MKD								12	TOBACCO,TOBACCO MANUFACT	1	No Quantity							316287			0
S3	2016	2016	2016	2	0	2	Export	784	United Arab Emirates	ARE	818	Egypt	EGY								12	TOBACCO,TOBACCO MANUFACT	1	No Quantity							156751			0
S3	2016	2016	2016	2	0	2	Export	784	United Arab Emirates	ARE	826	United Kingdom	GBR								12	TOBACCO,TOBACCO MANUFACT	1	No Quantity							36977			0
S3	2016	2016	2016	2	0	2	Export	784	United Arab Emirates	ARE	834	United Rep. of Tanzania	TZA								12	TOBACCO,TOBACCO MANUFACT	1	No Quantity							93808			0
S3	2016	2016	2016	2	0	2	Export	784	United Arab Emirates	ARE	838	Free Zones									12	TOBACCO,TOBACCO MANUFACT	1	No Quantity							160102388			0
S3	2016	2016	2016	2	0	2	Export	784	United Arab Emirates	ARE	842	USA	USA								12	TOBACCO,TOBACCO MANUFACT	1	No Quantity							1728368			0
S3	2016	2016	2016	2	0	2	Export	784	United Arab Emirates	ARE	854	Burkina Faso	BFA								12	TOBACCO,TOBACCO MANUFACT	1	No Quantity							9842946			0
S3	2016	2016	2016	2	0	2	Export	784	United Arab Emirates	ARE	858	Uruguay	URY								12	TOBACCO,TOBACCO MANUFACT	1	No Quantity							65162			0
S3	2016	2016	2016	2	0	2	Export	784	United Arab Emirates	ARE	860	Uzbekistan	UZB								12	TOBACCO,TOBACCO MANUFACT	1	No Quantity							96250			0
S3	2016	2016	2016	2	0	2	Export	784	United Arab Emirates	ARE	887	Yemen	YEM								12	TOBACCO,TOBACCO MANUFACT	1	No Quantity							785378			0
S3	2016	2016	2016	2	0	2	Export	784	United Arab Emirates	ARE	894	Zambia	ZMB								12	TOBACCO,TOBACCO MANUFACT	1	No Quantity							503			0
S3	2016	2016	2016	2	0	2	Export	784	United Arab Emirates	ARE	899	Areas, nes									12	TOBACCO,TOBACCO MANUFACT	1	No Quantity							4515939			0
S3	2016	2016	2016	2	0	2	Export	788	Tunisia	TUN	0	World	WLD								12	TOBACCO,TOBACCO MANUFACT	1	No Quantity							50439280			0
S3	2016	2016	2016	2	0	2	Export	788	Tunisia	TUN	12	Algeria	DZA								12	TOBACCO,TOBACCO MANUFACT	1	No Quantity							61316			0
S3	2016	2016	2016	2	0	2	Export	788	Tunisia	TUN	56	Belgium	BEL								12	TOBACCO,TOBACCO MANUFACT	1	No Quantity							341444			0
S3	2016	2016	2016	2	0	2	Export	788	Tunisia	TUN	208	Denmark	DNK								12	TOBACCO,TOBACCO MANUFACT	1	No Quantity							1146			0
S3	2016	2016	2016	2	0	2	Export	788	Tunisia	TUN	251	France	FRA								12	TOBACCO,TOBACCO MANUFACT	1	No Quantity							18863752			0
S3	2016	2016	2016	2	0	2	Export	788	Tunisia	TUN	276	Germany	DEU								12	TOBACCO,TOBACCO MANUFACT	1	No Quantity							1216			0
S3	2016	2016	2016	2	0	2	Export	788	Tunisia	TUN	434	Libya	LBY								12	TOBACCO,TOBACCO MANUFACT	1	No Quantity							3026141			0
S3	2016	2016	2016	2	0	2	Export	788	Tunisia	TUN	504	Morocco	MAR								12	TOBACCO,TOBACCO MANUFACT	1	No Quantity							336662			0
S3	2016	2016	2016	2	0	2	Export	788	Tunisia	TUN	792	Turkey	TUR								12	TOBACCO,TOBACCO MANUFACT	1	No Quantity							389689			0
S3	2016	2016	2016	2	0	2	Export	788	Tunisia	TUN	842	USA	USA								12	TOBACCO,TOBACCO MANUFACT	1	No Quantity							12005			0
S3	2016	2016	2016	2	0	2	Export	788	Tunisia	TUN	899	Areas, nes									12	TOBACCO,TOBACCO MANUFACT	1	No Quantity							27405912			0
S3	2016	2016	2016	2	0	2	Export	784	United Arab Emirates	ARE	0	World	WLD								21	HIDES,SKINS,FURSKINS,RAW	1	No Quantity							2950360			0
S3	2016	2016	2016	2	0	2	Export	784	United Arab Emirates	ARE	156	China	CHN								21	HIDES,SKINS,FURSKINS,RAW	1	No Quantity							71266			0
S3	2016	2016	2016	2	0	2	Export	784	United Arab Emirates	ARE	262	Djibouti	DJI								21	HIDES,SKINS,FURSKINS,RAW	1	No Quantity							3122			0
S3	2016	2016	2016	2	0	2	Export	784	United Arab Emirates	ARE	276	Germany	DEU								21	HIDES,SKINS,FURSKINS,RAW	1	No Quantity							359			0
S3	2016	2016	2016	2	0	2	Export	784	United Arab Emirates	ARE	344	China, Hong Kong SAR	HKG								21	HIDES,SKINS,FURSKINS,RAW	1	No Quantity							244376			0
S3	2016	2016	2016	2	0	2	Export	784	United Arab Emirates	ARE	364	Iran	IRN								21	HIDES,SKINS,FURSKINS,RAW	1	No Quantity							130328			0
S3	2016	2016	2016	2	0	2	Export	784	United Arab Emirates	ARE	381	Italy	ITA								21	HIDES,SKINS,FURSKINS,RAW	1	No Quantity							113966			0
S3	2016	2016	2016	2	0	2	Export	784	United Arab Emirates	ARE	392	Japan	JPN								21	HIDES,SKINS,FURSKINS,RAW	1	No Quantity							163			0
S3	2016	2016	2016	2	0	2	Export	784	United Arab Emirates	ARE	422	Lebanon	LBN								21	HIDES,SKINS,FURSKINS,RAW	1	No Quantity							7275			0
S3	2016	2016	2016	2	0	2	Export	784	United Arab Emirates	ARE	512	Oman	OMN								21	HIDES,SKINS,FURSKINS,RAW	1	No Quantity							1961			0
S3	2016	2016	2016	2	0	2	Export	784	United Arab Emirates	ARE	586	Pakistan	PAK								21	HIDES,SKINS,FURSKINS,RAW	1	No Quantity							931177			0
S3	2016	2016	2016	2	0	2	Export	784	United Arab Emirates	ARE	682	Saudi Arabia	SAU								21	HIDES,SKINS,FURSKINS,RAW	1	No Quantity							14295			0
S3	2016	2016	2016	2	0	2	Export	784	United Arab Emirates	ARE	699	India	IND								21	HIDES,SKINS,FURSKINS,RAW	1	No Quantity							109488			0
S3	2016	2016	2016	2	0	2	Export	784	United Arab Emirates	ARE	706	Somalia	SOM								21	HIDES,SKINS,FURSKINS,RAW	1	No Quantity							153302			0
S3	2016	2016	2016	2	0	2	Export	784	United Arab Emirates	ARE	764	Thailand	THA								21	HIDES,SKINS,FURSKINS,RAW	1	No Quantity							22056			0
S3	2016	2016	2016	2	0	2	Export	784	United Arab Emirates	ARE	792	Turkey	TUR								21	HIDES,SKINS,FURSKINS,RAW	1	No Quantity							1075639			0
S3	2016	2016	2016	2	0	2	Export	784	United Arab Emirates	ARE	826	United Kingdom	GBR								21	HIDES,SKINS,FURSKINS,RAW	1	No Quantity							71587			0
S3	2016	2016	2016	2	0	2	Export	788	Tunisia	TUN	0	World	WLD								21	HIDES,SKINS,FURSKINS,RAW	1	No Quantity							20179401			0
S3	2016	2016	2016	2	0	2	Export	788	Tunisia	TUN	156	China	CHN								21	HIDES,SKINS,FURSKINS,RAW	1	No Quantity							40290			0
S3	2016	2016	2016	2	0	2	Export	788	Tunisia	TUN	251	France	FRA								21	HIDES,SKINS,FURSKINS,RAW	1	No Quantity							1004171			0
S3	2016	2016	2016	2	0	2	Export	788	Tunisia	TUN	344	China, Hong Kong SAR	HKG								21	HIDES,SKINS,FURSKINS,RAW	1	No Quantity							533019			0
S3	2016	2016	2016	2	0	2	Export	788	Tunisia	TUN	381	Italy	ITA								21	HIDES,SKINS,FURSKINS,RAW	1	No Quantity							342644			0
S3	2016	2016	2016	2	0	2	Export	788	Tunisia	TUN	490	Other Asia, nes									21	HIDES,SKINS,FURSKINS,RAW	1	No Quantity							4455			0
S3	2016	2016	2016	2	0	2	Export	788	Tunisia	TUN	724	Spain	ESP								21	HIDES,SKINS,FURSKINS,RAW	1	No Quantity							238485			0
S3	2016	2016	2016	2	0	2	Export	788	Tunisia	TUN	899	Areas, nes									21	HIDES,SKINS,FURSKINS,RAW	1	No Quantity							18016338			0
S3	2016	2016	2016	2	0	2	Export	784	United Arab Emirates	ARE	0	World	WLD								22	OIL SEED,OLEAGINUS FRUIT	1	No Quantity							18061425			0
S3	2016	2016	2016	2	0	2	Export	784	United Arab Emirates	ARE	4	Afghanistan	AFG								22	OIL SEED,OLEAGINUS FRUIT	1	No Quantity							116280			0
S3	2016	2016	2016	2	0	2	Export	784	United Arab Emirates	ARE	12	Algeria	DZA								22	OIL SEED,OLEAGINUS FRUIT	1	No Quantity							53170			0
S3	2016	2016	2016	2	0	2	Export	784	United Arab Emirates	ARE	24	Angola	AGO								22	OIL SEED,OLEAGINUS FRUIT	1	No Quantity							1891			0
S3	2016	2016	2016	2	0	2	Export	784	United Arab Emirates	ARE	31	Azerbaijan	AZE								22	OIL SEED,OLEAGINUS FRUIT	1	No Quantity							160619			0
S3	2016	2016	2016	2	0	2	Export	784	United Arab Emirates	ARE	32	Argentina	ARG								22	OIL SEED,OLEAGINUS FRUIT	1	No Quantity							8206			0
S3	2016	2016	2016	2	0	2	Export	784	United Arab Emirates	ARE	48	Bahrain	BHR								22	OIL SEED,OLEAGINUS FRUIT	1	No Quantity							246398			0
S3	2016	2016	2016	2	0	2	Export	784	United Arab Emirates	ARE	50	Bangladesh	BGD								22	OIL SEED,OLEAGINUS FRUIT	1	No Quantity							16338			0
S3	2016	2016	2016	2	0	2	Export	784	United Arab Emirates	ARE	51	Armenia	ARM								22	OIL SEED,OLEAGINUS FRUIT	1	No Quantity							21223			0
S3	2016	2016	2016	2	0	2	Export	784	United Arab Emirates	ARE	120	Cameroon	CMR								22	OIL SEED,OLEAGINUS FRUIT	1	No Quantity							14898			0
S3	2016	2016	2016	2	0	2	Export	784	United Arab Emirates	ARE	124	Canada	CAN								22	OIL SEED,OLEAGINUS FRUIT	1	No Quantity							3344			0
S3	2016	2016	2016	2	0	2	Export	784	United Arab Emirates	ARE	144	Sri Lanka	LKA								22	OIL SEED,OLEAGINUS FRUIT	1	No Quantity							2421			0
S3	2016	2016	2016	2	0	2	Export	784	United Arab Emirates	ARE	156	China	CHN								22	OIL SEED,OLEAGINUS FRUIT	1	No Quantity							362980			0
S3	2016	2016	2016	2	0	2	Export	784	United Arab Emirates	ARE	180	Dem. Rep. of the Congo	COD								22	OIL SEED,OLEAGINUS FRUIT	1	No Quantity							252160			0
S3	2016	2016	2016	2	0	2	Export	784	United Arab Emirates	ARE	262	Djibouti	DJI								22	OIL SEED,OLEAGINUS FRUIT	1	No Quantity							68319			0
S3	2016	2016	2016	2	0	2	Export	784	United Arab Emirates	ARE	266	Gabon	GAB								22	OIL SEED,OLEAGINUS FRUIT	1	No Quantity							129			0
S3	2016	2016	2016	2	0	2	Export	784	United Arab Emirates	ARE	268	Georgia	GEO								22	OIL SEED,OLEAGINUS FRUIT	1	No Quantity							28648			0
S3	2016	2016	2016	2	0	2	Export	784	United Arab Emirates	ARE	276	Germany	DEU								22	OIL SEED,OLEAGINUS FRUIT	1	No Quantity							605			0
S3	2016	2016	2016	2	0	2	Export	784	United Arab Emirates	ARE	288	Ghana	GHA								22	OIL SEED,OLEAGINUS FRUIT	1	No Quantity							1198			0
S3	2016	2016	2016	2	0	2	Export	784	United Arab Emirates	ARE	300	Greece	GRC								22	OIL SEED,OLEAGINUS FRUIT	1	No Quantity							5422			0
S3	2016	2016	2016	2	0	2	Export	784	United Arab Emirates	ARE	324	Guinea	GIN								22	OIL SEED,OLEAGINUS FRUIT	1	No Quantity							86795			0
S3	2016	2016	2016	2	0	2	Export	784	United Arab Emirates	ARE	332	Haiti	HTI								22	OIL SEED,OLEAGINUS FRUIT	1	No Quantity							154			0
S3	2016	2016	2016	2	0	2	Export	784	United Arab Emirates	ARE	360	Indonesia	IDN								22	OIL SEED,OLEAGINUS FRUIT	1	No Quantity							192			0
S3	2016	2016	2016	2	0	2	Export	784	United Arab Emirates	ARE	364	Iran	IRN								22	OIL SEED,OLEAGINUS FRUIT	1	No Quantity							9101392			0
S3	2016	2016	2016	2	0	2	Export	784	United Arab Emirates	ARE	368	Iraq	IRQ								22	OIL SEED,OLEAGINUS FRUIT	1	No Quantity							2299856			0
S3	2016	2016	2016	2	0	2	Export	784	United Arab Emirates	ARE	384	Côte d'Ivoire	CIV								22	OIL SEED,OLEAGINUS FRUIT	1	No Quantity							260			0
S3	2016	2016	2016	2	0	2	Export	784	United Arab Emirates	ARE	398	Kazakhstan	KAZ								22	OIL SEED,OLEAGINUS FRUIT	1	No Quantity							184			0
S3	2016	2016	2016	2	0	2	Export	784	United Arab Emirates	ARE	400	Jordan	JOR								22	OIL SEED,OLEAGINUS FRUIT	1	No Quantity							30302			0
S3	2016	2016	2016	2	0	2	Export	784	United Arab Emirates	ARE	404	Kenya	KEN								22	OIL SEED,OLEAGINUS FRUIT	1	No Quantity							997			0
S3	2016	2016	2016	2	0	2	Export	784	United Arab Emirates	ARE	410	Rep. of Korea	KOR								22	OIL SEED,OLEAGINUS FRUIT	1	No Quantity							1236			0
S3	2016	2016	2016	2	0	2	Export	784	United Arab Emirates	ARE	414	Kuwait	KWT								22	OIL SEED,OLEAGINUS FRUIT	1	No Quantity							94529			0
S3	2016	2016	2016	2	0	2	Export	784	United Arab Emirates	ARE	422	Lebanon	LBN								22	OIL SEED,OLEAGINUS FRUIT	1	No Quantity							35590			0
S3	2016	2016	2016	2	0	2	Export	784	United Arab Emirates	ARE	450	Madagascar	MDG								22	OIL SEED,OLEAGINUS FRUIT	1	No Quantity							805			0
S3	2016	2016	2016	2	0	2	Export	784	United Arab Emirates	ARE	458	Malaysia	MYS								22	OIL SEED,OLEAGINUS FRUIT	1	No Quantity							210			0
S3	2016	2016	2016	2	0	2	Export	784	United Arab Emirates	ARE	462	Maldives	MDV								22	OIL SEED,OLEAGINUS FRUIT	1	No Quantity							4417			0
S3	2016	2016	2016	2	0	2	Export	784	United Arab Emirates	ARE	466	Mali	MLI								22	OIL SEED,OLEAGINUS FRUIT	1	No Quantity							243			0
S3	2016	2016	2016	2	0	2	Export	784	United Arab Emirates	ARE	480	Mauritius	MUS								22	OIL SEED,OLEAGINUS FRUIT	1	No Quantity							81416			0
S3	2016	2016	2016	2	0	2	Export	784	United Arab Emirates	ARE	490	Other Asia, nes									22	OIL SEED,OLEAGINUS FRUIT	1	No Quantity							86882			0
S3	2016	2016	2016	2	0	2	Export	784	United Arab Emirates	ARE	499	Montenegro	MNE								22	OIL SEED,OLEAGINUS FRUIT	1	No Quantity							469			0
S3	2016	2016	2016	2	0	2	Export	784	United Arab Emirates	ARE	512	Oman	OMN								22	OIL SEED,OLEAGINUS FRUIT	1	No Quantity							686773			0
S3	2016	2016	2016	2	0	2	Export	784	United Arab Emirates	ARE	528	Netherlands	NLD								22	OIL SEED,OLEAGINUS FRUIT	1	No Quantity							110478			0
S3	2016	2016	2016	2	0	2	Export	784	United Arab Emirates	ARE	586	Pakistan	PAK								22	OIL SEED,OLEAGINUS FRUIT	1	No Quantity							581815			0
S3	2016	2016	2016	2	0	2	Export	784	United Arab Emirates	ARE	634	Qatar	QAT								22	OIL SEED,OLEAGINUS FRUIT	1	No Quantity							194294			0
S3	2016	2016	2016	2	0	2	Export	784	United Arab Emirates	ARE	682	Saudi Arabia	SAU								22	OIL SEED,OLEAGINUS FRUIT	1	No Quantity							130140			0
S3	2016	2016	2016	2	0	2	Export	784	United Arab Emirates	ARE	686	Senegal	SEN								22	OIL SEED,OLEAGINUS FRUIT	1	No Quantity							126			0
S3	2016	2016	2016	2	0	2	Export	784	United Arab Emirates	ARE	690	Seychelles	SYC								22	OIL SEED,OLEAGINUS FRUIT	1	No Quantity							3108			0
S3	2016	2016	2016	2	0	2	Export	784	United Arab Emirates	ARE	699	India	IND								22	OIL SEED,OLEAGINUS FRUIT	1	No Quantity							819683			0
S3	2016	2016	2016	2	0	2	Export	784	United Arab Emirates	ARE	702	Singapore	SGP								22	OIL SEED,OLEAGINUS FRUIT	1	No Quantity							44			0
S3	2016	2016	2016	2	0	2	Export	784	United Arab Emirates	ARE	704	Viet Nam	VNM								22	OIL SEED,OLEAGINUS FRUIT	1	No Quantity							251825			0
S3	2016	2016	2016	2	0	2	Export	784	United Arab Emirates	ARE	706	Somalia	SOM								22	OIL SEED,OLEAGINUS FRUIT	1	No Quantity							130576			0
S3	2016	2016	2016	2	0	2	Export	784	United Arab Emirates	ARE	729	Sudan	SDN								22	OIL SEED,OLEAGINUS FRUIT	1	No Quantity							10661			0
S3	2016	2016	2016	2	0	2	Export	784	United Arab Emirates	ARE	764	Thailand	THA								22	OIL SEED,OLEAGINUS FRUIT	1	No Quantity							84469			0
S3	2016	2016	2016	2	0	2	Export	784	United Arab Emirates	ARE	788	Tunisia	TUN								22	OIL SEED,OLEAGINUS FRUIT	1	No Quantity							10778			0
S3	2016	2016	2016	2	0	2	Export	784	United Arab Emirates	ARE	792	Turkey	TUR								22	OIL SEED,OLEAGINUS FRUIT	1	No Quantity							46290			0
S3	2016	2016	2016	2	0	2	Export	784	United Arab Emirates	ARE	795	Turkmenistan	TKM								22	OIL SEED,OLEAGINUS FRUIT	1	No Quantity							19345			0
S3	2016	2016	2016	2	0	2	Export	784	United Arab Emirates	ARE	818	Egypt	EGY								22	OIL SEED,OLEAGINUS FRUIT	1	No Quantity							214356			0
S3	2016	2016	2016	2	0	2	Export	784	United Arab Emirates	ARE	826	United Kingdom	GBR								22	OIL SEED,OLEAGINUS FRUIT	1	No Quantity							8			0
S3	2016	2016	2016	2	0	2	Export	784	United Arab Emirates	ARE	834	United Rep. of Tanzania	TZA								22	OIL SEED,OLEAGINUS FRUIT	1	No Quantity							26232			0
S3	2016	2016	2016	2	0	2	Export	784	United Arab Emirates	ARE	838	Free Zones									22	OIL SEED,OLEAGINUS FRUIT	1	No Quantity							4308			0
S3	2016	2016	2016	2	0	2	Export	784	United Arab Emirates	ARE	842	USA	USA								22	OIL SEED,OLEAGINUS FRUIT	1	No Quantity							36604			0
S3	2016	2016	2016	2	0	2	Export	784	United Arab Emirates	ARE	887	Yemen	YEM								22	OIL SEED,OLEAGINUS FRUIT	1	No Quantity							1509332			0
S3	2016	2016	2016	2	0	2	Export	788	Tunisia	TUN	0	World	WLD								22	OIL SEED,OLEAGINUS FRUIT	1	No Quantity							4901683			0
S3	2016	2016	2016	2	0	2	Export	788	Tunisia	TUN	12	Algeria	DZA								22	OIL SEED,OLEAGINUS FRUIT	1	No Quantity							4582507			0
S3	2016	2016	2016	2	0	2	Export	788	Tunisia	TUN	251	France	FRA								22	OIL SEED,OLEAGINUS FRUIT	1	No Quantity							1562			0
S3	2016	2016	2016	2	0	2	Export	788	Tunisia	TUN	276	Germany	DEU								22	OIL SEED,OLEAGINUS FRUIT	1	No Quantity							1561			0
S3	2016	2016	2016	2	0	2	Export	788	Tunisia	TUN	381	Italy	ITA								22	OIL SEED,OLEAGINUS FRUIT	1	No Quantity							23			0
S3	2016	2016	2016	2	0	2	Export	788	Tunisia	TUN	392	Japan	JPN								22	OIL SEED,OLEAGINUS FRUIT	1	No Quantity							3242			0
S3	2016	2016	2016	2	0	2	Export	788	Tunisia	TUN	434	Libya	LBY								22	OIL SEED,OLEAGINUS FRUIT	1	No Quantity							258234			0
S3	2016	2016	2016	2	0	2	Export	788	Tunisia	TUN	504	Morocco	MAR								22	OIL SEED,OLEAGINUS FRUIT	1	No Quantity							54268			0
S3	2016	2016	2016	2	0	2	Export	788	Tunisia	TUN	757	Switzerland	CHE								22	OIL SEED,OLEAGINUS FRUIT	1	No Quantity							285			0
S3	2016	2016	2016	2	0	2	Export	784	United Arab Emirates	ARE	0	World	WLD								23	CRUDE RUBBER	1	No Quantity							10693273			0
S3	2016	2016	2016	2	0	2	Export	784	United Arab Emirates	ARE	4	Afghanistan	AFG								23	CRUDE RUBBER	1	No Quantity							29394			0
S3	2016	2016	2016	2	0	2	Export	784	United Arab Emirates	ARE	12	Algeria	DZA								23	CRUDE RUBBER	1	No Quantity							10118			0
S3	2016	2016	2016	2	0	2	Export	784	United Arab Emirates	ARE	24	Angola	AGO								23	CRUDE RUBBER	1	No Quantity							54429			0
S3	2016	2016	2016	2	0	2	Export	784	United Arab Emirates	ARE	48	Bahrain	BHR								23	CRUDE RUBBER	1	No Quantity							93620			0
S3	2016	2016	2016	2	0	2	Export	784	United Arab Emirates	ARE	56	Belgium	BEL								23	CRUDE RUBBER	1	No Quantity							65322			0
S3	2016	2016	2016	2	0	2	Export	784	United Arab Emirates	ARE	104	Myanmar	MMR								23	CRUDE RUBBER	1	No Quantity							9121			0
S3	2016	2016	2016	2	0	2	Export	784	United Arab Emirates	ARE	144	Sri Lanka	LKA								23	CRUDE RUBBER	1	No Quantity							14581			0
S3	2016	2016	2016	2	0	2	Export	784	United Arab Emirates	ARE	156	China	CHN								23	CRUDE RUBBER	1	No Quantity							31665			0
S3	2016	2016	2016	2	0	2	Export	784	United Arab Emirates	ARE	174	Comoros	COM								23	CRUDE RUBBER	1	No Quantity							762			0
S3	2016	2016	2016	2	0	2	Export	784	United Arab Emirates	ARE	180	Dem. Rep. of the Congo	COD								23	CRUDE RUBBER	1	No Quantity							73114			0
S3	2016	2016	2016	2	0	2	Export	784	United Arab Emirates	ARE	196	Cyprus	CYP								23	CRUDE RUBBER	1	No Quantity							8437			0
S3	2016	2016	2016	2	0	2	Export	784	United Arab Emirates	ARE	231	Ethiopia	ETH								23	CRUDE RUBBER	1	No Quantity							67949			0
S3	2016	2016	2016	2	0	2	Export	784	United Arab Emirates	ARE	262	Djibouti	DJI								23	CRUDE RUBBER	1	No Quantity							24851			0
S3	2016	2016	2016	2	0	2	Export	784	United Arab Emirates	ARE	266	Gabon	GAB								23	CRUDE RUBBER	1	No Quantity							1118			0
S3	2016	2016	2016	2	0	2	Export	784	United Arab Emirates	ARE	276	Germany	DEU								23	CRUDE RUBBER	1	No Quantity							8			0
S3	2016	2016	2016	2	0	2	Export	784	United Arab Emirates	ARE	288	Ghana	GHA								23	CRUDE RUBBER	1	No Quantity							72847			0
S3	2016	2016	2016	2	0	2	Export	784	United Arab Emirates	ARE	344	China, Hong Kong SAR	HKG								23	CRUDE RUBBER	1	No Quantity							21715			0
S3	2016	2016	2016	2	0	2	Export	784	United Arab Emirates	ARE	360	Indonesia	IDN								23	CRUDE RUBBER	1	No Quantity							129519			0
S3	2016	2016	2016	2	0	2	Export	784	United Arab Emirates	ARE	364	Iran	IRN								23	CRUDE RUBBER	1	No Quantity							2803317			0
S3	2016	2016	2016	2	0	2	Export	784	United Arab Emirates	ARE	368	Iraq	IRQ								23	CRUDE RUBBER	1	No Quantity							41610			0
S3	2016	2016	2016	2	0	2	Export	784	United Arab Emirates	ARE	381	Italy	ITA								23	CRUDE RUBBER	1	No Quantity							100495			0
S3	2016	2016	2016	2	0	2	Export	784	United Arab Emirates	ARE	392	Japan	JPN								23	CRUDE RUBBER	1	No Quantity							396785			0
S3	2016	2016	2016	2	0	2	Export	784	United Arab Emirates	ARE	398	Kazakhstan	KAZ								23	CRUDE RUBBER	1	No Quantity							173476			0
S3	2016	2016	2016	2	0	2	Export	784	United Arab Emirates	ARE	400	Jordan	JOR								23	CRUDE RUBBER	1	No Quantity							21932			0
S3	2016	2016	2016	2	0	2	Export	784	United Arab Emirates	ARE	404	Kenya	KEN								23	CRUDE RUBBER	1	No Quantity							58612			0
S3	2016	2016	2016	2	0	2	Export	784	United Arab Emirates	ARE	410	Rep. of Korea	KOR								23	CRUDE RUBBER	1	No Quantity							270325			0
S3	2016	2016	2016	2	0	2	Export	784	United Arab Emirates	ARE	414	Kuwait	KWT								23	CRUDE RUBBER	1	No Quantity							229659			0
S3	2016	2016	2016	2	0	2	Export	784	United Arab Emirates	ARE	422	Lebanon	LBN								23	CRUDE RUBBER	1	No Quantity							36136			0
S3	2016	2016	2016	2	0	2	Export	784	United Arab Emirates	ARE	440	Lithuania	LTU								23	CRUDE RUBBER	1	No Quantity							2171			0
S3	2016	2016	2016	2	0	2	Export	784	United Arab Emirates	ARE	442	Luxembourg	LUX								23	CRUDE RUBBER	1	No Quantity							502			0
S3	2016	2016	2016	2	0	2	Export	784	United Arab Emirates	ARE	450	Madagascar	MDG								23	CRUDE RUBBER	1	No Quantity							983			0
S3	2016	2016	2016	2	0	2	Export	784	United Arab Emirates	ARE	458	Malaysia	MYS								23	CRUDE RUBBER	1	No Quantity							4			0
S3	2016	2016	2016	2	0	2	Export	784	United Arab Emirates	ARE	462	Maldives	MDV								23	CRUDE RUBBER	1	No Quantity							124787			0
S3	2016	2016	2016	2	0	2	Export	784	United Arab Emirates	ARE	480	Mauritius	MUS								23	CRUDE RUBBER	1	No Quantity							12766			0
S3	2016	2016	2016	2	0	2	Export	784	United Arab Emirates	ARE	504	Morocco	MAR								23	CRUDE RUBBER	1	No Quantity							65438			0
S3	2016	2016	2016	2	0	2	Export	784	United Arab Emirates	ARE	512	Oman	OMN								23	CRUDE RUBBER	1	No Quantity							809395			0
S3	2016	2016	2016	2	0	2	Export	784	United Arab Emirates	ARE	528	Netherlands	NLD								23	CRUDE RUBBER	1	No Quantity							134272			0
S3	2016	2016	2016	2	0	2	Export	784	United Arab Emirates	ARE	566	Nigeria	NGA								23	CRUDE RUBBER	1	No Quantity							113935			0
S3	2016	2016	2016	2	0	2	Export	784	United Arab Emirates	ARE	586	Pakistan	PAK								23	CRUDE RUBBER	1	No Quantity							1382744			0
S3	2016	2016	2016	2	0	2	Export	784	United Arab Emirates	ARE	616	Poland	POL								23	CRUDE RUBBER	1	No Quantity							2995			0
S3	2016	2016	2016	2	0	2	Export	784	United Arab Emirates	ARE	634	Qatar	QAT								23	CRUDE RUBBER	1	No Quantity							471692			0
S3	2016	2016	2016	2	0	2	Export	784	United Arab Emirates	ARE	682	Saudi Arabia	SAU								23	CRUDE RUBBER	1	No Quantity							544974			0
S3	2016	2016	2016	2	0	2	Export	784	United Arab Emirates	ARE	686	Senegal	SEN								23	CRUDE RUBBER	1	No Quantity							38332			0
S3	2016	2016	2016	2	0	2	Export	784	United Arab Emirates	ARE	690	Seychelles	SYC								23	CRUDE RUBBER	1	No Quantity							463			0
S3	2016	2016	2016	2	0	2	Export	784	United Arab Emirates	ARE	699	India	IND								23	CRUDE RUBBER	1	No Quantity							1224287			0
S3	2016	2016	2016	2	0	2	Export	784	United Arab Emirates	ARE	702	Singapore	SGP								23	CRUDE RUBBER	1	No Quantity							5315			0
S3	2016	2016	2016	2	0	2	Export	784	United Arab Emirates	ARE	704	Viet Nam	VNM								23	CRUDE RUBBER	1	No Quantity							65243			0
S3	2016	2016	2016	2	0	2	Export	784	United Arab Emirates	ARE	705	Slovenia	SVN								23	CRUDE RUBBER	1	No Quantity							3922			0
S3	2016	2016	2016	2	0	2	Export	784	United Arab Emirates	ARE	706	Somalia	SOM								23	CRUDE RUBBER	1	No Quantity							11926			0
S3	2016	2016	2016	2	0	2	Export	784	United Arab Emirates	ARE	724	Spain	ESP								23	CRUDE RUBBER	1	No Quantity							73962			0
S3	2016	2016	2016	2	0	2	Export	784	United Arab Emirates	ARE	729	Sudan	SDN								23	CRUDE RUBBER	1	No Quantity							121557			0
S3	2016	2016	2016	2	0	2	Export	784	United Arab Emirates	ARE	760	Syria	SYR								23	CRUDE RUBBER	1	No Quantity							36287			0
S3	2016	2016	2016	2	0	2	Export	784	United Arab Emirates	ARE	762	Tajikistan	TJK								23	CRUDE RUBBER	1	No Quantity							33852			0
S3	2016	2016	2016	2	0	2	Export	784	United Arab Emirates	ARE	764	Thailand	THA								23	CRUDE RUBBER	1	No Quantity							15791			0
S3	2016	2016	2016	2	0	2	Export	784	United Arab Emirates	ARE	792	Turkey	TUR								23	CRUDE RUBBER	1	No Quantity							120018			0
S3	2016	2016	2016	2	0	2	Export	784	United Arab Emirates	ARE	800	Uganda	UGA								23	CRUDE RUBBER	1	No Quantity							1213			0
S3	2016	2016	2016	2	0	2	Export	784	United Arab Emirates	ARE	804	Ukraine	UKR								23	CRUDE RUBBER	1	No Quantity							13349			0
S3	2016	2016	2016	2	0	2	Export	784	United Arab Emirates	ARE	818	Egypt	EGY								23	CRUDE RUBBER	1	No Quantity							13106			0
S3	2016	2016	2016	2	0	2	Export	784	United Arab Emirates	ARE	826	United Kingdom	GBR								23	CRUDE RUBBER	1	No Quantity							15498			0
S3	2016	2016	2016	2	0	2	Export	784	United Arab Emirates	ARE	834	United Rep. of Tanzania	TZA								23	CRUDE RUBBER	1	No Quantity							153169			0
S3	2016	2016	2016	2	0	2	Export	784	United Arab Emirates	ARE	838	Free Zones									23	CRUDE RUBBER	1	No Quantity							120922			0
S3	2016	2016	2016	2	0	2	Export	784	United Arab Emirates	ARE	842	USA	USA								23	CRUDE RUBBER	1	No Quantity							14994			0
S3	2016	2016	2016	2	0	2	Export	784	United Arab Emirates	ARE	860	Uzbekistan	UZB								23	CRUDE RUBBER	1	No Quantity							95718			0
S3	2016	2016	2016	2	0	2	Export	784	United Arab Emirates	ARE	887	Yemen	YEM								23	CRUDE RUBBER	1	No Quantity							272			0
S3	2016	2016	2016	2	0	2	Export	784	United Arab Emirates	ARE	894	Zambia	ZMB								23	CRUDE RUBBER	1	No Quantity							387			0
S3	2016	2016	2016	2	0	2	Export	784	United Arab Emirates	ARE	899	Areas, nes									23	CRUDE RUBBER	1	No Quantity							6110			0
S3	2016	2016	2016	2	0	2	Export	788	Tunisia	TUN	0	World	WLD								23	CRUDE RUBBER	1	No Quantity							994589			0
S3	2016	2016	2016	2	0	2	Export	788	Tunisia	TUN	12	Algeria	DZA								23	CRUDE RUBBER	1	No Quantity							547304			0
S3	2016	2016	2016	2	0	2	Export	788	Tunisia	TUN	251	France	FRA								23	CRUDE RUBBER	1	No Quantity							12712			0
S3	2016	2016	2016	2	0	2	Export	788	Tunisia	TUN	276	Germany	DEU								23	CRUDE RUBBER	1	No Quantity							6744			0
S3	2016	2016	2016	2	0	2	Export	788	Tunisia	TUN	434	Libya	LBY								23	CRUDE RUBBER	1	No Quantity							276312			0
S3	2016	2016	2016	2	0	2	Export	788	Tunisia	TUN	686	Senegal	SEN								23	CRUDE RUBBER	1	No Quantity							16805			0
S3	2016	2016	2016	2	0	2	Export	788	Tunisia	TUN	724	Spain	ESP								23	CRUDE RUBBER	1	No Quantity							4217			0
S3	2016	2016	2016	2	0	2	Export	788	Tunisia	TUN	899	Areas, nes									23	CRUDE RUBBER	1	No Quantity							130495			0
S3	2016	2016	2016	2	0	2	Export	784	United Arab Emirates	ARE	0	World	WLD								24	CORK AND WOOD	1	No Quantity							70916476			0
S3	2016	2016	2016	2	0	2	Export	784	United Arab Emirates	ARE	4	Afghanistan	AFG								24	CORK AND WOOD	1	No Quantity							228979			0
S3	2016	2016	2016	2	0	2	Export	784	United Arab Emirates	ARE	24	Angola	AGO								24	CORK AND WOOD	1	No Quantity							31922			0
S3	2016	2016	2016	2	0	2	Export	784	United Arab Emirates	ARE	31	Azerbaijan	AZE								24	CORK AND WOOD	1	No Quantity							69208			0
S3	2016	2016	2016	2	0	2	Export	784	United Arab Emirates	ARE	36	Australia	AUS								24	CORK AND WOOD	1	No Quantity							2914			0
S3	2016	2016	2016	2	0	2	Export	784	United Arab Emirates	ARE	48	Bahrain	BHR								24	CORK AND WOOD	1	No Quantity							1399384			0
S3	2016	2016	2016	2	0	2	Export	784	United Arab Emirates	ARE	51	Armenia	ARM								24	CORK AND WOOD	1	No Quantity							25428			0
S3	2016	2016	2016	2	0	2	Export	784	United Arab Emirates	ARE	56	Belgium	BEL								24	CORK AND WOOD	1	No Quantity							65060			0
S3	2016	2016	2016	2	0	2	Export	784	United Arab Emirates	ARE	108	Burundi	BDI								24	CORK AND WOOD	1	No Quantity							88			0
S3	2016	2016	2016	2	0	2	Export	784	United Arab Emirates	ARE	120	Cameroon	CMR								24	CORK AND WOOD	1	No Quantity							14579			0
S3	2016	2016	2016	2	0	2	Export	784	United Arab Emirates	ARE	124	Canada	CAN								24	CORK AND WOOD	1	No Quantity							1059			0
S3	2016	2016	2016	2	0	2	Export	784	United Arab Emirates	ARE	144	Sri Lanka	LKA								24	CORK AND WOOD	1	No Quantity							190523			0
S3	2016	2016	2016	2	0	2	Export	784	United Arab Emirates	ARE	148	Chad	TCD								24	CORK AND WOOD	1	No Quantity							12798			0
S3	2016	2016	2016	2	0	2	Export	784	United Arab Emirates	ARE	156	China	CHN								24	CORK AND WOOD	1	No Quantity							3062720			0
S3	2016	2016	2016	2	0	2	Export	784	United Arab Emirates	ARE	174	Comoros	COM								24	CORK AND WOOD	1	No Quantity							583986			0
S3	2016	2016	2016	2	0	2	Export	784	United Arab Emirates	ARE	178	Congo	COG								24	CORK AND WOOD	1	No Quantity							117242			0
S3	2016	2016	2016	2	0	2	Export	784	United Arab Emirates	ARE	180	Dem. Rep. of the Congo	COD								24	CORK AND WOOD	1	No Quantity							141184			0
S3	2016	2016	2016	2	0	2	Export	784	United Arab Emirates	ARE	191	Croatia	HRV								24	CORK AND WOOD	1	No Quantity							103			0
S3	2016	2016	2016	2	0	2	Export	784	United Arab Emirates	ARE	196	Cyprus	CYP								24	CORK AND WOOD	1	No Quantity							7808			0
S3	2016	2016	2016	2	0	2	Export	784	United Arab Emirates	ARE	204	Benin	BEN								24	CORK AND WOOD	1	No Quantity							156896			0
S3	2016	2016	2016	2	0	2	Export	784	United Arab Emirates	ARE	208	Denmark	DNK								24	CORK AND WOOD	1	No Quantity							465			0
S3	2016	2016	2016	2	0	2	Export	784	United Arab Emirates	ARE	226	Equatorial Guinea	GNQ								24	CORK AND WOOD	1	No Quantity							2723			0
S3	2016	2016	2016	2	0	2	Export	784	United Arab Emirates	ARE	231	Ethiopia	ETH								24	CORK AND WOOD	1	No Quantity							127479			0
S3	2016	2016	2016	2	0	2	Export	784	United Arab Emirates	ARE	232	Eritrea	ERI								24	CORK AND WOOD	1	No Quantity							241102			0
S3	2016	2016	2016	2	0	2	Export	784	United Arab Emirates	ARE	233	Estonia	EST								24	CORK AND WOOD	1	No Quantity							3894			0
S3	2016	2016	2016	2	0	2	Export	784	United Arab Emirates	ARE	251	France	FRA								24	CORK AND WOOD	1	No Quantity							1092974			0
S3	2016	2016	2016	2	0	2	Export	784	United Arab Emirates	ARE	262	Djibouti	DJI								24	CORK AND WOOD	1	No Quantity							298146			0
S3	2016	2016	2016	2	0	2	Export	784	United Arab Emirates	ARE	266	Gabon	GAB								24	CORK AND WOOD	1	No Quantity							368			0
S3	2016	2016	2016	2	0	2	Export	784	United Arab Emirates	ARE	268	Georgia	GEO								24	CORK AND WOOD	1	No Quantity							36237			0
S3	2016	2016	2016	2	0	2	Export	784	United Arab Emirates	ARE	270	Gambia	GMB								24	CORK AND WOOD	1	No Quantity							6807			0
S3	2016	2016	2016	2	0	2	Export	784	United Arab Emirates	ARE	276	Germany	DEU								24	CORK AND WOOD	1	No Quantity							59163			0
S3	2016	2016	2016	2	0	2	Export	784	United Arab Emirates	ARE	288	Ghana	GHA								24	CORK AND WOOD	1	No Quantity							198274			0
S3	2016	2016	2016	2	0	2	Export	784	United Arab Emirates	ARE	324	Guinea	GIN								24	CORK AND WOOD	1	No Quantity							58805			0
S3	2016	2016	2016	2	0	2	Export	784	United Arab Emirates	ARE	344	China, Hong Kong SAR	HKG								24	CORK AND WOOD	1	No Quantity							125162			0
S3	2016	2016	2016	2	0	2	Export	784	United Arab Emirates	ARE	364	Iran	IRN								24	CORK AND WOOD	1	No Quantity							6332088			0
S3	2016	2016	2016	2	0	2	Export	784	United Arab Emirates	ARE	368	Iraq	IRQ								24	CORK AND WOOD	1	No Quantity							1769474			0
S3	2016	2016	2016	2	0	2	Export	784	United Arab Emirates	ARE	381	Italy	ITA								24	CORK AND WOOD	1	No Quantity							231			0
S3	2016	2016	2016	2	0	2	Export	784	United Arab Emirates	ARE	384	Côte d'Ivoire	CIV								24	CORK AND WOOD	1	No Quantity							14686			0
S3	2016	2016	2016	2	0	2	Export	784	United Arab Emirates	ARE	392	Japan	JPN								24	CORK AND WOOD	1	No Quantity							2809			0
S3	2016	2016	2016	2	0	2	Export	784	United Arab Emirates	ARE	398	Kazakhstan	KAZ								24	CORK AND WOOD	1	No Quantity							36290			0
S3	2016	2016	2016	2	0	2	Export	784	United Arab Emirates	ARE	400	Jordan	JOR								24	CORK AND WOOD	1	No Quantity							34663			0
S3	2016	2016	2016	2	0	2	Export	784	United Arab Emirates	ARE	404	Kenya	KEN								24	CORK AND WOOD	1	No Quantity							585289			0
S3	2016	2016	2016	2	0	2	Export	784	United Arab Emirates	ARE	410	Rep. of Korea	KOR								24	CORK AND WOOD	1	No Quantity							69264			0
S3	2016	2016	2016	2	0	2	Export	784	United Arab Emirates	ARE	414	Kuwait	KWT								24	CORK AND WOOD	1	No Quantity							366904			0
S3	2016	2016	2016	2	0	2	Export	784	United Arab Emirates	ARE	417	Kyrgyzstan	KGZ								24	CORK AND WOOD	1	No Quantity							18322			0
S3	2016	2016	2016	2	0	2	Export	784	United Arab Emirates	ARE	422	Lebanon	LBN								24	CORK AND WOOD	1	No Quantity							241299			0
S3	2016	2016	2016	2	0	2	Export	784	United Arab Emirates	ARE	434	Libya	LBY								24	CORK AND WOOD	1	No Quantity							3017			0
S3	2016	2016	2016	2	0	2	Export	784	United Arab Emirates	ARE	454	Malawi	MWI								24	CORK AND WOOD	1	No Quantity							6807			0
S3	2016	2016	2016	2	0	2	Export	784	United Arab Emirates	ARE	458	Malaysia	MYS								24	CORK AND WOOD	1	No Quantity							1604010			0
S3	2016	2016	2016	2	0	2	Export	784	United Arab Emirates	ARE	462	Maldives	MDV								24	CORK AND WOOD	1	No Quantity							50519			0
S3	2016	2016	2016	2	0	2	Export	784	United Arab Emirates	ARE	466	Mali	MLI								24	CORK AND WOOD	1	No Quantity							2314			0
S3	2016	2016	2016	2	0	2	Export	784	United Arab Emirates	ARE	470	Malta	MLT								24	CORK AND WOOD	1	No Quantity							125400			0
S3	2016	2016	2016	2	0	2	Export	784	United Arab Emirates	ARE	478	Mauritania	MRT								24	CORK AND WOOD	1	No Quantity							3404			0
S3	2016	2016	2016	2	0	2	Export	784	United Arab Emirates	ARE	480	Mauritius	MUS								24	CORK AND WOOD	1	No Quantity							2881			0
S3	2016	2016	2016	2	0	2	Export	784	United Arab Emirates	ARE	504	Morocco	MAR								24	CORK AND WOOD	1	No Quantity							26821			0
S3	2016	2016	2016	2	0	2	Export	784	United Arab Emirates	ARE	508	Mozambique	MOZ								24	CORK AND WOOD	1	No Quantity							16592			0
S3	2016	2016	2016	2	0	2	Export	784	United Arab Emirates	ARE	512	Oman	OMN								24	CORK AND WOOD	1	No Quantity							17297905			0
S3	2016	2016	2016	2	0	2	Export	784	United Arab Emirates	ARE	528	Netherlands	NLD								24	CORK AND WOOD	1	No Quantity							30			0
S3	2016	2016	2016	2	0	2	Export	784	United Arab Emirates	ARE	554	New Zealand	NZL								24	CORK AND WOOD	1	No Quantity							13399			0
S3	2016	2016	2016	2	0	2	Export	784	United Arab Emirates	ARE	586	Pakistan	PAK								24	CORK AND WOOD	1	No Quantity							304062			0
S3	2016	2016	2016	2	0	2	Export	784	United Arab Emirates	ARE	634	Qatar	QAT								24	CORK AND WOOD	1	No Quantity							948053			0
S3	2016	2016	2016	2	0	2	Export	784	United Arab Emirates	ARE	642	Romania	ROU								24	CORK AND WOOD	1	No Quantity							11359			0
[truncated: 8,445 more rows]
