# Supplementary material for: Core-periphery structure in sectoral international trade networks: A new approach to an old theory
Source: PLoS One. 2020 Apr 2;15(4):e0229547. doi: 10.1371/journal.pone.0229547 (PMC7117750; doi:10.1371/journal.pone.0229547)
Supplement: S7 File — (ZIP) [file pone.0229547.s007.zip › S7_File/RawData 2016/comtrade (72).csv]

Classification	Year	Period	Period Desc.	Aggregate Level	Is Leaf Code	Trade Flow Code	Trade Flow	Reporter Code	Reporter	Reporter ISO	Partner Code	Partner	Partner ISO	2nd Partner Code	2nd Partner	2nd Partner ISO	Customs Proc. Code	Customs	Mode of Transport Code	Mode of Transport	Commodity Code	Commodity	Qty Unit Code	Qty Unit	Qty	Alt Qty Unit Code	Alt Qty Unit	Alt Qty	Netweight (kg)	Gross weight (kg)	Trade Value (US$)	CIF Trade Value (US$)	FOB Trade Value (US$)	Flag
S3	2016	2016	2016	2	0	2	Export	792	Turkey	TUR	0	World	WLD								00	LIVE ANIMALS	1	No Quantity							27913652			0
S3	2016	2016	2016	2	0	2	Export	792	Turkey	TUR	8	Albania	ALB								00	LIVE ANIMALS	1	No Quantity							810610			0
S3	2016	2016	2016	2	0	2	Export	792	Turkey	TUR	31	Azerbaijan	AZE								00	LIVE ANIMALS	1	No Quantity							1235321			0
S3	2016	2016	2016	2	0	2	Export	792	Turkey	TUR	56	Belgium	BEL								00	LIVE ANIMALS	1	No Quantity							596109			0
S3	2016	2016	2016	2	0	2	Export	792	Turkey	TUR	100	Bulgaria	BGR								00	LIVE ANIMALS	1	No Quantity							23854			0
S3	2016	2016	2016	2	0	2	Export	792	Turkey	TUR	124	Canada	CAN								00	LIVE ANIMALS	1	No Quantity							12847			0
S3	2016	2016	2016	2	0	2	Export	792	Turkey	TUR	251	France	FRA								00	LIVE ANIMALS	1	No Quantity							473736			0
S3	2016	2016	2016	2	0	2	Export	792	Turkey	TUR	268	Georgia	GEO								00	LIVE ANIMALS	1	No Quantity							1157105			0
S3	2016	2016	2016	2	0	2	Export	792	Turkey	TUR	276	Germany	DEU								00	LIVE ANIMALS	1	No Quantity							24617			0
S3	2016	2016	2016	2	0	2	Export	792	Turkey	TUR	348	Hungary	HUN								00	LIVE ANIMALS	1	No Quantity							49791			0
S3	2016	2016	2016	2	0	2	Export	792	Turkey	TUR	360	Indonesia	IDN								00	LIVE ANIMALS	1	No Quantity							763			0
S3	2016	2016	2016	2	0	2	Export	792	Turkey	TUR	364	Iran	IRN								00	LIVE ANIMALS	1	No Quantity							5508			0
S3	2016	2016	2016	2	0	2	Export	792	Turkey	TUR	368	Iraq	IRQ								00	LIVE ANIMALS	1	No Quantity							592131			0
S3	2016	2016	2016	2	0	2	Export	792	Turkey	TUR	381	Italy	ITA								00	LIVE ANIMALS	1	No Quantity							495014			0
S3	2016	2016	2016	2	0	2	Export	792	Turkey	TUR	400	Jordan	JOR								00	LIVE ANIMALS	1	No Quantity							47402			0
S3	2016	2016	2016	2	0	2	Export	792	Turkey	TUR	410	Rep. of Korea	KOR								00	LIVE ANIMALS	1	No Quantity							18441			0
S3	2016	2016	2016	2	0	2	Export	792	Turkey	TUR	414	Kuwait	KWT								00	LIVE ANIMALS	1	No Quantity							68061			0
S3	2016	2016	2016	2	0	2	Export	792	Turkey	TUR	422	Lebanon	LBN								00	LIVE ANIMALS	1	No Quantity							6665			0
S3	2016	2016	2016	2	0	2	Export	792	Turkey	TUR	458	Malaysia	MYS								00	LIVE ANIMALS	1	No Quantity							3080			0
S3	2016	2016	2016	2	0	2	Export	792	Turkey	TUR	528	Netherlands	NLD								00	LIVE ANIMALS	1	No Quantity							54589			0
S3	2016	2016	2016	2	0	2	Export	792	Turkey	TUR	643	Russian Federation	RUS								00	LIVE ANIMALS	1	No Quantity							3230			0
S3	2016	2016	2016	2	0	2	Export	792	Turkey	TUR	682	Saudi Arabia	SAU								00	LIVE ANIMALS	1	No Quantity							15624			0
S3	2016	2016	2016	2	0	2	Export	792	Turkey	TUR	757	Switzerland	CHE								00	LIVE ANIMALS	1	No Quantity							20586			0
S3	2016	2016	2016	2	0	2	Export	792	Turkey	TUR	760	Syria	SYR								00	LIVE ANIMALS	1	No Quantity							21303332			0
S3	2016	2016	2016	2	0	2	Export	792	Turkey	TUR	784	United Arab Emirates	ARE								00	LIVE ANIMALS	1	No Quantity							1119			0
S3	2016	2016	2016	2	0	2	Export	792	Turkey	TUR	795	Turkmenistan	TKM								00	LIVE ANIMALS	1	No Quantity							297499			0
S3	2016	2016	2016	2	0	2	Export	792	Turkey	TUR	804	Ukraine	UKR								00	LIVE ANIMALS	1	No Quantity							5340			0
S3	2016	2016	2016	2	0	2	Export	792	Turkey	TUR	826	United Kingdom	GBR								00	LIVE ANIMALS	1	No Quantity							23939			0
S3	2016	2016	2016	2	0	2	Export	792	Turkey	TUR	838	Free Zones									00	LIVE ANIMALS	1	No Quantity							475628			0
S3	2016	2016	2016	2	0	2	Export	792	Turkey	TUR	842	USA	USA								00	LIVE ANIMALS	1	No Quantity							91711			0
S3	2016	2016	2016	2	0	2	Export	800	Uganda	UGA	0	World	WLD								00	LIVE ANIMALS	1	No Quantity							1260458			0
S3	2016	2016	2016	2	0	2	Export	800	Uganda	UGA	108	Burundi	BDI								00	LIVE ANIMALS	1	No Quantity							295194			0
S3	2016	2016	2016	2	0	2	Export	800	Uganda	UGA	180	Dem. Rep. of the Congo	COD								00	LIVE ANIMALS	1	No Quantity							2619			0
S3	2016	2016	2016	2	0	2	Export	800	Uganda	UGA	344	China, Hong Kong SAR	HKG								00	LIVE ANIMALS	1	No Quantity							1250			0
S3	2016	2016	2016	2	0	2	Export	800	Uganda	UGA	404	Kenya	KEN								00	LIVE ANIMALS	1	No Quantity							446000			0
S3	2016	2016	2016	2	0	2	Export	800	Uganda	UGA	524	Nepal	NPL								00	LIVE ANIMALS	1	No Quantity							2280			0
S3	2016	2016	2016	2	0	2	Export	800	Uganda	UGA	528	Netherlands	NLD								00	LIVE ANIMALS	1	No Quantity							1300			0
S3	2016	2016	2016	2	0	2	Export	800	Uganda	UGA	646	Rwanda	RWA								00	LIVE ANIMALS	1	No Quantity							503786			0
S3	2016	2016	2016	2	0	2	Export	800	Uganda	UGA	710	South Africa	ZAF								00	LIVE ANIMALS	1	No Quantity							930			0
S3	2016	2016	2016	2	0	2	Export	800	Uganda	UGA	728	South Sudan	SSD								00	LIVE ANIMALS	1	No Quantity							3357			0
S3	2016	2016	2016	2	0	2	Export	800	Uganda	UGA	792	Turkey	TUR								00	LIVE ANIMALS	1	No Quantity							2180			0
S3	2016	2016	2016	2	0	2	Export	800	Uganda	UGA	834	United Rep. of Tanzania	TZA								00	LIVE ANIMALS	1	No Quantity							1365			0
S3	2016	2016	2016	2	0	2	Export	800	Uganda	UGA	842	USA	USA								00	LIVE ANIMALS	1	No Quantity							198			0
S3	2016	2016	2016	2	0	2	Export	792	Turkey	TUR	0	World	WLD								01	MEAT, MEAT PREPARATIONS	1	No Quantity							402853424			0
S3	2016	2016	2016	2	0	2	Export	792	Turkey	TUR	4	Afghanistan	AFG								01	MEAT, MEAT PREPARATIONS	1	No Quantity							459040			0
S3	2016	2016	2016	2	0	2	Export	792	Turkey	TUR	8	Albania	ALB								01	MEAT, MEAT PREPARATIONS	1	No Quantity							43775			0
S3	2016	2016	2016	2	0	2	Export	792	Turkey	TUR	24	Angola	AGO								01	MEAT, MEAT PREPARATIONS	1	No Quantity							3453120			0
S3	2016	2016	2016	2	0	2	Export	792	Turkey	TUR	31	Azerbaijan	AZE								01	MEAT, MEAT PREPARATIONS	1	No Quantity							2669701			0
S3	2016	2016	2016	2	0	2	Export	792	Turkey	TUR	36	Australia	AUS								01	MEAT, MEAT PREPARATIONS	1	No Quantity							90000			0
S3	2016	2016	2016	2	0	2	Export	792	Turkey	TUR	48	Bahrain	BHR								01	MEAT, MEAT PREPARATIONS	1	No Quantity							1069885			0
S3	2016	2016	2016	2	0	2	Export	792	Turkey	TUR	50	Bangladesh	BGD								01	MEAT, MEAT PREPARATIONS	1	No Quantity							2100			0
S3	2016	2016	2016	2	0	2	Export	792	Turkey	TUR	52	Barbados	BRB								01	MEAT, MEAT PREPARATIONS	1	No Quantity							78390			0
S3	2016	2016	2016	2	0	2	Export	792	Turkey	TUR	70	Bosnia Herzegovina	BIH								01	MEAT, MEAT PREPARATIONS	1	No Quantity							1267050			0
S3	2016	2016	2016	2	0	2	Export	792	Turkey	TUR	148	Chad	TCD								01	MEAT, MEAT PREPARATIONS	1	No Quantity							13770			0
S3	2016	2016	2016	2	0	2	Export	792	Turkey	TUR	156	China	CHN								01	MEAT, MEAT PREPARATIONS	1	No Quantity							181933			0
S3	2016	2016	2016	2	0	2	Export	792	Turkey	TUR	178	Congo	COG								01	MEAT, MEAT PREPARATIONS	1	No Quantity							5894587			0
S3	2016	2016	2016	2	0	2	Export	792	Turkey	TUR	180	Dem. Rep. of the Congo	COD								01	MEAT, MEAT PREPARATIONS	1	No Quantity							5158618			0
S3	2016	2016	2016	2	0	2	Export	792	Turkey	TUR	203	Czechia	CZE								01	MEAT, MEAT PREPARATIONS	1	No Quantity							197831			0
S3	2016	2016	2016	2	0	2	Export	792	Turkey	TUR	204	Benin	BEN								01	MEAT, MEAT PREPARATIONS	1	No Quantity							247448			0
S3	2016	2016	2016	2	0	2	Export	792	Turkey	TUR	226	Equatorial Guinea	GNQ								01	MEAT, MEAT PREPARATIONS	1	No Quantity							562840			0
S3	2016	2016	2016	2	0	2	Export	792	Turkey	TUR	231	Ethiopia	ETH								01	MEAT, MEAT PREPARATIONS	1	No Quantity							227252			0
S3	2016	2016	2016	2	0	2	Export	792	Turkey	TUR	251	France	FRA								01	MEAT, MEAT PREPARATIONS	1	No Quantity							3849859			0
S3	2016	2016	2016	2	0	2	Export	792	Turkey	TUR	262	Djibouti	DJI								01	MEAT, MEAT PREPARATIONS	1	No Quantity							76118			0
S3	2016	2016	2016	2	0	2	Export	792	Turkey	TUR	266	Gabon	GAB								01	MEAT, MEAT PREPARATIONS	1	No Quantity							125691			0
S3	2016	2016	2016	2	0	2	Export	792	Turkey	TUR	268	Georgia	GEO								01	MEAT, MEAT PREPARATIONS	1	No Quantity							6505630			0
S3	2016	2016	2016	2	0	2	Export	792	Turkey	TUR	276	Germany	DEU								01	MEAT, MEAT PREPARATIONS	1	No Quantity							15857			0
S3	2016	2016	2016	2	0	2	Export	792	Turkey	TUR	288	Ghana	GHA								01	MEAT, MEAT PREPARATIONS	1	No Quantity							727136			0
S3	2016	2016	2016	2	0	2	Export	792	Turkey	TUR	324	Guinea	GIN								01	MEAT, MEAT PREPARATIONS	1	No Quantity							273075			0
S3	2016	2016	2016	2	0	2	Export	792	Turkey	TUR	332	Haiti	HTI								01	MEAT, MEAT PREPARATIONS	1	No Quantity							158999			0
S3	2016	2016	2016	2	0	2	Export	792	Turkey	TUR	344	China, Hong Kong SAR	HKG								01	MEAT, MEAT PREPARATIONS	1	No Quantity							24250960			0
S3	2016	2016	2016	2	0	2	Export	792	Turkey	TUR	364	Iran	IRN								01	MEAT, MEAT PREPARATIONS	1	No Quantity							141858			0
S3	2016	2016	2016	2	0	2	Export	792	Turkey	TUR	368	Iraq	IRQ								01	MEAT, MEAT PREPARATIONS	1	No Quantity							238833335			0
S3	2016	2016	2016	2	0	2	Export	792	Turkey	TUR	376	Israel	ISR								01	MEAT, MEAT PREPARATIONS	1	No Quantity							17970			0
S3	2016	2016	2016	2	0	2	Export	792	Turkey	TUR	381	Italy	ITA								01	MEAT, MEAT PREPARATIONS	1	No Quantity							1432640			0
S3	2016	2016	2016	2	0	2	Export	792	Turkey	TUR	392	Japan	JPN								01	MEAT, MEAT PREPARATIONS	1	No Quantity							28965			0
S3	2016	2016	2016	2	0	2	Export	792	Turkey	TUR	398	Kazakhstan	KAZ								01	MEAT, MEAT PREPARATIONS	1	No Quantity							6690			0
S3	2016	2016	2016	2	0	2	Export	792	Turkey	TUR	400	Jordan	JOR								01	MEAT, MEAT PREPARATIONS	1	No Quantity							4127136			0
S3	2016	2016	2016	2	0	2	Export	792	Turkey	TUR	410	Rep. of Korea	KOR								01	MEAT, MEAT PREPARATIONS	1	No Quantity							619220			0
S3	2016	2016	2016	2	0	2	Export	792	Turkey	TUR	414	Kuwait	KWT								01	MEAT, MEAT PREPARATIONS	1	No Quantity							4819054			0
S3	2016	2016	2016	2	0	2	Export	792	Turkey	TUR	417	Kyrgyzstan	KGZ								01	MEAT, MEAT PREPARATIONS	1	No Quantity							69794			0
S3	2016	2016	2016	2	0	2	Export	792	Turkey	TUR	418	Lao People's Dem. Rep.	LAO								01	MEAT, MEAT PREPARATIONS	1	No Quantity							2033481			0
S3	2016	2016	2016	2	0	2	Export	792	Turkey	TUR	422	Lebanon	LBN								01	MEAT, MEAT PREPARATIONS	1	No Quantity							375302			0
S3	2016	2016	2016	2	0	2	Export	792	Turkey	TUR	430	Liberia	LBR								01	MEAT, MEAT PREPARATIONS	1	No Quantity							952626			0
S3	2016	2016	2016	2	0	2	Export	792	Turkey	TUR	434	Libya	LBY								01	MEAT, MEAT PREPARATIONS	1	No Quantity							18316571			0
S3	2016	2016	2016	2	0	2	Export	792	Turkey	TUR	440	Lithuania	LTU								01	MEAT, MEAT PREPARATIONS	1	No Quantity							239897			0
S3	2016	2016	2016	2	0	2	Export	792	Turkey	TUR	458	Malaysia	MYS								01	MEAT, MEAT PREPARATIONS	1	No Quantity							23596			0
S3	2016	2016	2016	2	0	2	Export	792	Turkey	TUR	462	Maldives	MDV								01	MEAT, MEAT PREPARATIONS	1	No Quantity							245928			0
S3	2016	2016	2016	2	0	2	Export	792	Turkey	TUR	466	Mali	MLI								01	MEAT, MEAT PREPARATIONS	1	No Quantity							1900			0
S3	2016	2016	2016	2	0	2	Export	792	Turkey	TUR	478	Mauritania	MRT								01	MEAT, MEAT PREPARATIONS	1	No Quantity							197			0
S3	2016	2016	2016	2	0	2	Export	792	Turkey	TUR	480	Mauritius	MUS								01	MEAT, MEAT PREPARATIONS	1	No Quantity							352049			0
S3	2016	2016	2016	2	0	2	Export	792	Turkey	TUR	508	Mozambique	MOZ								01	MEAT, MEAT PREPARATIONS	1	No Quantity							115904			0
S3	2016	2016	2016	2	0	2	Export	792	Turkey	TUR	512	Oman	OMN								01	MEAT, MEAT PREPARATIONS	1	No Quantity							2071186			0
S3	2016	2016	2016	2	0	2	Export	792	Turkey	TUR	566	Nigeria	NGA								01	MEAT, MEAT PREPARATIONS	1	No Quantity							80038			0
S3	2016	2016	2016	2	0	2	Export	792	Turkey	TUR	586	Pakistan	PAK								01	MEAT, MEAT PREPARATIONS	1	No Quantity							77710			0
S3	2016	2016	2016	2	0	2	Export	792	Turkey	TUR	624	Guinea-Bissau	GNB								01	MEAT, MEAT PREPARATIONS	1	No Quantity							27068			0
S3	2016	2016	2016	2	0	2	Export	792	Turkey	TUR	634	Qatar	QAT								01	MEAT, MEAT PREPARATIONS	1	No Quantity							3419284			0
S3	2016	2016	2016	2	0	2	Export	792	Turkey	TUR	642	Romania	ROU								01	MEAT, MEAT PREPARATIONS	1	No Quantity							137207			0
S3	2016	2016	2016	2	0	2	Export	792	Turkey	TUR	682	Saudi Arabia	SAU								01	MEAT, MEAT PREPARATIONS	1	No Quantity							5829113			0
S3	2016	2016	2016	2	0	2	Export	792	Turkey	TUR	686	Senegal	SEN								01	MEAT, MEAT PREPARATIONS	1	No Quantity							31481			0
S3	2016	2016	2016	2	0	2	Export	792	Turkey	TUR	688	Serbia	SRB								01	MEAT, MEAT PREPARATIONS	1	No Quantity							593137			0
S3	2016	2016	2016	2	0	2	Export	792	Turkey	TUR	694	Sierra Leone	SLE								01	MEAT, MEAT PREPARATIONS	1	No Quantity							2850			0
S3	2016	2016	2016	2	0	2	Export	792	Turkey	TUR	704	Viet Nam	VNM								01	MEAT, MEAT PREPARATIONS	1	No Quantity							18916964			0
S3	2016	2016	2016	2	0	2	Export	792	Turkey	TUR	706	Somalia	SOM								01	MEAT, MEAT PREPARATIONS	1	No Quantity							42000			0
S3	2016	2016	2016	2	0	2	Export	792	Turkey	TUR	724	Spain	ESP								01	MEAT, MEAT PREPARATIONS	1	No Quantity							12726			0
S3	2016	2016	2016	2	0	2	Export	792	Turkey	TUR	729	Sudan	SDN								01	MEAT, MEAT PREPARATIONS	1	No Quantity							5596			0
S3	2016	2016	2016	2	0	2	Export	792	Turkey	TUR	740	Suriname	SUR								01	MEAT, MEAT PREPARATIONS	1	No Quantity							39000			0
S3	2016	2016	2016	2	0	2	Export	792	Turkey	TUR	757	Switzerland	CHE								01	MEAT, MEAT PREPARATIONS	1	No Quantity							77168			0
S3	2016	2016	2016	2	0	2	Export	792	Turkey	TUR	760	Syria	SYR								01	MEAT, MEAT PREPARATIONS	1	No Quantity							12982958			0
S3	2016	2016	2016	2	0	2	Export	792	Turkey	TUR	762	Tajikistan	TJK								01	MEAT, MEAT PREPARATIONS	1	No Quantity							5823214			0
S3	2016	2016	2016	2	0	2	Export	792	Turkey	TUR	764	Thailand	THA								01	MEAT, MEAT PREPARATIONS	1	No Quantity							147459			0
S3	2016	2016	2016	2	0	2	Export	792	Turkey	TUR	768	Togo	TGO								01	MEAT, MEAT PREPARATIONS	1	No Quantity							35961			0
S3	2016	2016	2016	2	0	2	Export	792	Turkey	TUR	776	Tonga	TON								01	MEAT, MEAT PREPARATIONS	1	No Quantity							20213			0
S3	2016	2016	2016	2	0	2	Export	792	Turkey	TUR	784	United Arab Emirates	ARE								01	MEAT, MEAT PREPARATIONS	1	No Quantity							14809659			0
S3	2016	2016	2016	2	0	2	Export	792	Turkey	TUR	795	Turkmenistan	TKM								01	MEAT, MEAT PREPARATIONS	1	No Quantity							447392			0
S3	2016	2016	2016	2	0	2	Export	792	Turkey	TUR	838	Free Zones									01	MEAT, MEAT PREPARATIONS	1	No Quantity							6590644			0
S3	2016	2016	2016	2	0	2	Export	792	Turkey	TUR	854	Burkina Faso	BFA								01	MEAT, MEAT PREPARATIONS	1	No Quantity							7042			0
S3	2016	2016	2016	2	0	2	Export	792	Turkey	TUR	860	Uzbekistan	UZB								01	MEAT, MEAT PREPARATIONS	1	No Quantity							271576			0
S3	2016	2016	2016	2	0	2	Export	800	Uganda	UGA	0	World	WLD								01	MEAT, MEAT PREPARATIONS	1	No Quantity							1563716			0
S3	2016	2016	2016	2	0	2	Export	800	Uganda	UGA	108	Burundi	BDI								01	MEAT, MEAT PREPARATIONS	1	No Quantity							2338			0
S3	2016	2016	2016	2	0	2	Export	800	Uganda	UGA	180	Dem. Rep. of the Congo	COD								01	MEAT, MEAT PREPARATIONS	1	No Quantity							578756			0
S3	2016	2016	2016	2	0	2	Export	800	Uganda	UGA	404	Kenya	KEN								01	MEAT, MEAT PREPARATIONS	1	No Quantity							455097			0
S3	2016	2016	2016	2	0	2	Export	800	Uganda	UGA	528	Netherlands	NLD								01	MEAT, MEAT PREPARATIONS	1	No Quantity							662			0
S3	2016	2016	2016	2	0	2	Export	800	Uganda	UGA	646	Rwanda	RWA								01	MEAT, MEAT PREPARATIONS	1	No Quantity							6522			0
S3	2016	2016	2016	2	0	2	Export	800	Uganda	UGA	704	Viet Nam	VNM								01	MEAT, MEAT PREPARATIONS	1	No Quantity							477981			0
S3	2016	2016	2016	2	0	2	Export	800	Uganda	UGA	728	South Sudan	SSD								01	MEAT, MEAT PREPARATIONS	1	No Quantity							30140			0
S3	2016	2016	2016	2	0	2	Export	800	Uganda	UGA	729	Sudan	SDN								01	MEAT, MEAT PREPARATIONS	1	No Quantity							12220			0
S3	2016	2016	2016	2	0	2	Export	792	Turkey	TUR	0	World	WLD								02	DAIRY PRODUCTS,BIRD EGGS	1	No Quantity							612622568			0
S3	2016	2016	2016	2	0	2	Export	792	Turkey	TUR	4	Afghanistan	AFG								02	DAIRY PRODUCTS,BIRD EGGS	1	No Quantity							1696661			0
S3	2016	2016	2016	2	0	2	Export	792	Turkey	TUR	8	Albania	ALB								02	DAIRY PRODUCTS,BIRD EGGS	1	No Quantity							1979089			0
S3	2016	2016	2016	2	0	2	Export	792	Turkey	TUR	12	Algeria	DZA								02	DAIRY PRODUCTS,BIRD EGGS	1	No Quantity							2095780			0
S3	2016	2016	2016	2	0	2	Export	792	Turkey	TUR	31	Azerbaijan	AZE								02	DAIRY PRODUCTS,BIRD EGGS	1	No Quantity							9337897			0
S3	2016	2016	2016	2	0	2	Export	792	Turkey	TUR	40	Austria	AUT								02	DAIRY PRODUCTS,BIRD EGGS	1	No Quantity							92216			0
S3	2016	2016	2016	2	0	2	Export	792	Turkey	TUR	48	Bahrain	BHR								02	DAIRY PRODUCTS,BIRD EGGS	1	No Quantity							4664871			0
S3	2016	2016	2016	2	0	2	Export	792	Turkey	TUR	50	Bangladesh	BGD								02	DAIRY PRODUCTS,BIRD EGGS	1	No Quantity							13564227			0
S3	2016	2016	2016	2	0	2	Export	792	Turkey	TUR	56	Belgium	BEL								02	DAIRY PRODUCTS,BIRD EGGS	1	No Quantity							27017			0
S3	2016	2016	2016	2	0	2	Export	792	Turkey	TUR	70	Bosnia Herzegovina	BIH								02	DAIRY PRODUCTS,BIRD EGGS	1	No Quantity							725			0
S3	2016	2016	2016	2	0	2	Export	792	Turkey	TUR	100	Bulgaria	BGR								02	DAIRY PRODUCTS,BIRD EGGS	1	No Quantity							37968			0
S3	2016	2016	2016	2	0	2	Export	792	Turkey	TUR	120	Cameroon	CMR								02	DAIRY PRODUCTS,BIRD EGGS	1	No Quantity							12147			0
S3	2016	2016	2016	2	0	2	Export	792	Turkey	TUR	144	Sri Lanka	LKA								02	DAIRY PRODUCTS,BIRD EGGS	1	No Quantity							90090			0
S3	2016	2016	2016	2	0	2	Export	792	Turkey	TUR	152	Chile	CHL								02	DAIRY PRODUCTS,BIRD EGGS	1	No Quantity							160812			0
S3	2016	2016	2016	2	0	2	Export	792	Turkey	TUR	156	China	CHN								02	DAIRY PRODUCTS,BIRD EGGS	1	No Quantity							30113			0
S3	2016	2016	2016	2	0	2	Export	792	Turkey	TUR	178	Congo	COG								02	DAIRY PRODUCTS,BIRD EGGS	1	No Quantity							20523			0
S3	2016	2016	2016	2	0	2	Export	792	Turkey	TUR	180	Dem. Rep. of the Congo	COD								02	DAIRY PRODUCTS,BIRD EGGS	1	No Quantity							35117			0
S3	2016	2016	2016	2	0	2	Export	792	Turkey	TUR	204	Benin	BEN								02	DAIRY PRODUCTS,BIRD EGGS	1	No Quantity							67906			0
S3	2016	2016	2016	2	0	2	Export	792	Turkey	TUR	208	Denmark	DNK								02	DAIRY PRODUCTS,BIRD EGGS	1	No Quantity							61404			0
S3	2016	2016	2016	2	0	2	Export	792	Turkey	TUR	231	Ethiopia	ETH								02	DAIRY PRODUCTS,BIRD EGGS	1	No Quantity							281079			0
S3	2016	2016	2016	2	0	2	Export	792	Turkey	TUR	251	France	FRA								02	DAIRY PRODUCTS,BIRD EGGS	1	No Quantity							161			0
S3	2016	2016	2016	2	0	2	Export	792	Turkey	TUR	262	Djibouti	DJI								02	DAIRY PRODUCTS,BIRD EGGS	1	No Quantity							6240			0
S3	2016	2016	2016	2	0	2	Export	792	Turkey	TUR	268	Georgia	GEO								02	DAIRY PRODUCTS,BIRD EGGS	1	No Quantity							7185441			0
S3	2016	2016	2016	2	0	2	Export	792	Turkey	TUR	275	State of Palestine	PSE								02	DAIRY PRODUCTS,BIRD EGGS	1	No Quantity							334688			0
S3	2016	2016	2016	2	0	2	Export	792	Turkey	TUR	276	Germany	DEU								02	DAIRY PRODUCTS,BIRD EGGS	1	No Quantity							359456			0
S3	2016	2016	2016	2	0	2	Export	792	Turkey	TUR	288	Ghana	GHA								02	DAIRY PRODUCTS,BIRD EGGS	1	No Quantity							77268			0
S3	2016	2016	2016	2	0	2	Export	792	Turkey	TUR	324	Guinea	GIN								02	DAIRY PRODUCTS,BIRD EGGS	1	No Quantity							3214			0
S3	2016	2016	2016	2	0	2	Export	792	Turkey	TUR	344	China, Hong Kong SAR	HKG								02	DAIRY PRODUCTS,BIRD EGGS	1	No Quantity							40155			0
S3	2016	2016	2016	2	0	2	Export	792	Turkey	TUR	348	Hungary	HUN								02	DAIRY PRODUCTS,BIRD EGGS	1	No Quantity							15931			0
S3	2016	2016	2016	2	0	2	Export	792	Turkey	TUR	364	Iran	IRN								02	DAIRY PRODUCTS,BIRD EGGS	1	No Quantity							1545884			0
S3	2016	2016	2016	2	0	2	Export	792	Turkey	TUR	368	Iraq	IRQ								02	DAIRY PRODUCTS,BIRD EGGS	1	No Quantity							309662313			0
S3	2016	2016	2016	2	0	2	Export	792	Turkey	TUR	376	Israel	ISR								02	DAIRY PRODUCTS,BIRD EGGS	1	No Quantity							1768625			0
S3	2016	2016	2016	2	0	2	Export	792	Turkey	TUR	381	Italy	ITA								02	DAIRY PRODUCTS,BIRD EGGS	1	No Quantity							512			0
S3	2016	2016	2016	2	0	2	Export	792	Turkey	TUR	384	Côte d'Ivoire	CIV								02	DAIRY PRODUCTS,BIRD EGGS	1	No Quantity							255849			0
S3	2016	2016	2016	2	0	2	Export	792	Turkey	TUR	392	Japan	JPN								02	DAIRY PRODUCTS,BIRD EGGS	1	No Quantity							8306024			0
S3	2016	2016	2016	2	0	2	Export	792	Turkey	TUR	398	Kazakhstan	KAZ								02	DAIRY PRODUCTS,BIRD EGGS	1	No Quantity							700242			0
S3	2016	2016	2016	2	0	2	Export	792	Turkey	TUR	400	Jordan	JOR								02	DAIRY PRODUCTS,BIRD EGGS	1	No Quantity							6701008			0
S3	2016	2016	2016	2	0	2	Export	792	Turkey	TUR	404	Kenya	KEN								02	DAIRY PRODUCTS,BIRD EGGS	1	No Quantity							276000			0
S3	2016	2016	2016	2	0	2	Export	792	Turkey	TUR	410	Rep. of Korea	KOR								02	DAIRY PRODUCTS,BIRD EGGS	1	No Quantity							268020			0
S3	2016	2016	2016	2	0	2	Export	792	Turkey	TUR	414	Kuwait	KWT								02	DAIRY PRODUCTS,BIRD EGGS	1	No Quantity							13272835			0
S3	2016	2016	2016	2	0	2	Export	792	Turkey	TUR	417	Kyrgyzstan	KGZ								02	DAIRY PRODUCTS,BIRD EGGS	1	No Quantity							111101			0
S3	2016	2016	2016	2	0	2	Export	792	Turkey	TUR	422	Lebanon	LBN								02	DAIRY PRODUCTS,BIRD EGGS	1	No Quantity							5750220			0
S3	2016	2016	2016	2	0	2	Export	792	Turkey	TUR	434	Libya	LBY								02	DAIRY PRODUCTS,BIRD EGGS	1	No Quantity							6962566			0
S3	2016	2016	2016	2	0	2	Export	792	Turkey	TUR	450	Madagascar	MDG								02	DAIRY PRODUCTS,BIRD EGGS	1	No Quantity							33650			0
S3	2016	2016	2016	2	0	2	Export	792	Turkey	TUR	458	Malaysia	MYS								02	DAIRY PRODUCTS,BIRD EGGS	1	No Quantity							1422036			0
S3	2016	2016	2016	2	0	2	Export	792	Turkey	TUR	462	Maldives	MDV								02	DAIRY PRODUCTS,BIRD EGGS	1	No Quantity							20894			0
S3	2016	2016	2016	2	0	2	Export	792	Turkey	TUR	466	Mali	MLI								02	DAIRY PRODUCTS,BIRD EGGS	1	No Quantity							5637			0
S3	2016	2016	2016	2	0	2	Export	792	Turkey	TUR	478	Mauritania	MRT								02	DAIRY PRODUCTS,BIRD EGGS	1	No Quantity							580220			0
S3	2016	2016	2016	2	0	2	Export	792	Turkey	TUR	498	Rep. of Moldova	MDA								02	DAIRY PRODUCTS,BIRD EGGS	1	No Quantity							81800			0
S3	2016	2016	2016	2	0	2	Export	792	Turkey	TUR	504	Morocco	MAR								02	DAIRY PRODUCTS,BIRD EGGS	1	No Quantity							534560			0
S3	2016	2016	2016	2	0	2	Export	792	Turkey	TUR	508	Mozambique	MOZ								02	DAIRY PRODUCTS,BIRD EGGS	1	No Quantity							251			0
S3	2016	2016	2016	2	0	2	Export	792	Turkey	TUR	512	Oman	OMN								02	DAIRY PRODUCTS,BIRD EGGS	1	No Quantity							3137203			0
S3	2016	2016	2016	2	0	2	Export	792	Turkey	TUR	524	Nepal	NPL								02	DAIRY PRODUCTS,BIRD EGGS	1	No Quantity							44200			0
S3	2016	2016	2016	2	0	2	Export	792	Turkey	TUR	528	Netherlands	NLD								02	DAIRY PRODUCTS,BIRD EGGS	1	No Quantity							10690			0
S3	2016	2016	2016	2	0	2	Export	792	Turkey	TUR	554	New Zealand	NZL								02	DAIRY PRODUCTS,BIRD EGGS	1	No Quantity							13467			0
S3	2016	2016	2016	2	0	2	Export	792	Turkey	TUR	562	Niger	NER								02	DAIRY PRODUCTS,BIRD EGGS	1	No Quantity							60000			0
S3	2016	2016	2016	2	0	2	Export	792	Turkey	TUR	566	Nigeria	NGA								02	DAIRY PRODUCTS,BIRD EGGS	1	No Quantity							509285			0
S3	2016	2016	2016	2	0	2	Export	792	Turkey	TUR	586	Pakistan	PAK								02	DAIRY PRODUCTS,BIRD EGGS	1	No Quantity							12537393			0
S3	2016	2016	2016	2	0	2	Export	792	Turkey	TUR	591	Panama	PAN								02	DAIRY PRODUCTS,BIRD EGGS	1	No Quantity							665000			0
S3	2016	2016	2016	2	0	2	Export	792	Turkey	TUR	608	Philippines	PHL								02	DAIRY PRODUCTS,BIRD EGGS	1	No Quantity							2852547			0
S3	2016	2016	2016	2	0	2	Export	792	Turkey	TUR	634	Qatar	QAT								02	DAIRY PRODUCTS,BIRD EGGS	1	No Quantity							6945387			0
S3	2016	2016	2016	2	0	2	Export	792	Turkey	TUR	642	Romania	ROU								02	DAIRY PRODUCTS,BIRD EGGS	1	No Quantity							1169			0
S3	2016	2016	2016	2	0	2	Export	792	Turkey	TUR	643	Russian Federation	RUS								02	DAIRY PRODUCTS,BIRD EGGS	1	No Quantity							19670076			0
S3	2016	2016	2016	2	0	2	Export	792	Turkey	TUR	682	Saudi Arabia	SAU								02	DAIRY PRODUCTS,BIRD EGGS	1	No Quantity							57130747			0
S3	2016	2016	2016	2	0	2	Export	792	Turkey	TUR	686	Senegal	SEN								02	DAIRY PRODUCTS,BIRD EGGS	1	No Quantity							102846			0
S3	2016	2016	2016	2	0	2	Export	792	Turkey	TUR	688	Serbia	SRB								02	DAIRY PRODUCTS,BIRD EGGS	1	No Quantity							2777401			0
S3	2016	2016	2016	2	0	2	Export	792	Turkey	TUR	690	Seychelles	SYC								02	DAIRY PRODUCTS,BIRD EGGS	1	No Quantity							2494			0
S3	2016	2016	2016	2	0	2	Export	792	Turkey	TUR	699	India	IND								02	DAIRY PRODUCTS,BIRD EGGS	1	No Quantity							1036324			0
S3	2016	2016	2016	2	0	2	Export	792	Turkey	TUR	702	Singapore	SGP								02	DAIRY PRODUCTS,BIRD EGGS	1	No Quantity							1500208			0
S3	2016	2016	2016	2	0	2	Export	792	Turkey	TUR	704	Viet Nam	VNM								02	DAIRY PRODUCTS,BIRD EGGS	1	No Quantity							547993			0
S3	2016	2016	2016	2	0	2	Export	792	Turkey	TUR	706	Somalia	SOM								02	DAIRY PRODUCTS,BIRD EGGS	1	No Quantity							219369			0
S3	2016	2016	2016	2	0	2	Export	792	Turkey	TUR	710	South Africa	ZAF								02	DAIRY PRODUCTS,BIRD EGGS	1	No Quantity							216743			0
S3	2016	2016	2016	2	0	2	Export	792	Turkey	TUR	724	Spain	ESP								02	DAIRY PRODUCTS,BIRD EGGS	1	No Quantity							370626			0
S3	2016	2016	2016	2	0	2	Export	792	Turkey	TUR	729	Sudan	SDN								02	DAIRY PRODUCTS,BIRD EGGS	1	No Quantity							311403			0
S3	2016	2016	2016	2	0	2	Export	792	Turkey	TUR	757	Switzerland	CHE								02	DAIRY PRODUCTS,BIRD EGGS	1	No Quantity							4396			0
S3	2016	2016	2016	2	0	2	Export	792	Turkey	TUR	760	Syria	SYR								02	DAIRY PRODUCTS,BIRD EGGS	1	No Quantity							27781391			0
S3	2016	2016	2016	2	0	2	Export	792	Turkey	TUR	762	Tajikistan	TJK								02	DAIRY PRODUCTS,BIRD EGGS	1	No Quantity							225663			0
S3	2016	2016	2016	2	0	2	Export	792	Turkey	TUR	764	Thailand	THA								02	DAIRY PRODUCTS,BIRD EGGS	1	No Quantity							239625			0
S3	2016	2016	2016	2	0	2	Export	792	Turkey	TUR	784	United Arab Emirates	ARE								02	DAIRY PRODUCTS,BIRD EGGS	1	No Quantity							26370630			0
S3	2016	2016	2016	2	0	2	Export	792	Turkey	TUR	788	Tunisia	TUN								02	DAIRY PRODUCTS,BIRD EGGS	1	No Quantity							268490			0
S3	2016	2016	2016	2	0	2	Export	792	Turkey	TUR	795	Turkmenistan	TKM								02	DAIRY PRODUCTS,BIRD EGGS	1	No Quantity							2533090			0
S3	2016	2016	2016	2	0	2	Export	792	Turkey	TUR	807	North Macedonia	MKD								02	DAIRY PRODUCTS,BIRD EGGS	1	No Quantity							426368			0
S3	2016	2016	2016	2	0	2	Export	792	Turkey	TUR	818	Egypt	EGY								02	DAIRY PRODUCTS,BIRD EGGS	1	No Quantity							12374274			0
S3	2016	2016	2016	2	0	2	Export	792	Turkey	TUR	826	United Kingdom	GBR								02	DAIRY PRODUCTS,BIRD EGGS	1	No Quantity							51583			0
S3	2016	2016	2016	2	0	2	Export	792	Turkey	TUR	834	United Rep. of Tanzania	TZA								02	DAIRY PRODUCTS,BIRD EGGS	1	No Quantity							74044			0
S3	2016	2016	2016	2	0	2	Export	792	Turkey	TUR	838	Free Zones									02	DAIRY PRODUCTS,BIRD EGGS	1	No Quantity							26343365			0
S3	2016	2016	2016	2	0	2	Export	792	Turkey	TUR	842	USA	USA								02	DAIRY PRODUCTS,BIRD EGGS	1	No Quantity							3429845			0
S3	2016	2016	2016	2	0	2	Export	792	Turkey	TUR	854	Burkina Faso	BFA								02	DAIRY PRODUCTS,BIRD EGGS	1	No Quantity							39746			0
S3	2016	2016	2016	2	0	2	Export	792	Turkey	TUR	860	Uzbekistan	UZB								02	DAIRY PRODUCTS,BIRD EGGS	1	No Quantity							908964			0
S3	2016	2016	2016	2	0	2	Export	792	Turkey	TUR	887	Yemen	YEM								02	DAIRY PRODUCTS,BIRD EGGS	1	No Quantity							350080			0
S3	2016	2016	2016	2	0	2	Export	800	Uganda	UGA	0	World	WLD								02	DAIRY PRODUCTS,BIRD EGGS	1	No Quantity							56032538			0
S3	2016	2016	2016	2	0	2	Export	800	Uganda	UGA	108	Burundi	BDI								02	DAIRY PRODUCTS,BIRD EGGS	1	No Quantity							170680			0
S3	2016	2016	2016	2	0	2	Export	800	Uganda	UGA	180	Dem. Rep. of the Congo	COD								02	DAIRY PRODUCTS,BIRD EGGS	1	No Quantity							3090401			0
S3	2016	2016	2016	2	0	2	Export	800	Uganda	UGA	203	Czechia	CZE								02	DAIRY PRODUCTS,BIRD EGGS	1	No Quantity							112066			0
S3	2016	2016	2016	2	0	2	Export	800	Uganda	UGA	392	Japan	JPN								02	DAIRY PRODUCTS,BIRD EGGS	1	No Quantity							220568			0
S3	2016	2016	2016	2	0	2	Export	800	Uganda	UGA	404	Kenya	KEN								02	DAIRY PRODUCTS,BIRD EGGS	1	No Quantity							40408049			0
S3	2016	2016	2016	2	0	2	Export	800	Uganda	UGA	422	Lebanon	LBN								02	DAIRY PRODUCTS,BIRD EGGS	1	No Quantity							1784			0
S3	2016	2016	2016	2	0	2	Export	800	Uganda	UGA	512	Oman	OMN								02	DAIRY PRODUCTS,BIRD EGGS	1	No Quantity							189317			0
S3	2016	2016	2016	2	0	2	Export	800	Uganda	UGA	524	Nepal	NPL								02	DAIRY PRODUCTS,BIRD EGGS	1	No Quantity							465201			0
S3	2016	2016	2016	2	0	2	Export	800	Uganda	UGA	566	Nigeria	NGA								02	DAIRY PRODUCTS,BIRD EGGS	1	No Quantity							75			0
S3	2016	2016	2016	2	0	2	Export	800	Uganda	UGA	586	Pakistan	PAK								02	DAIRY PRODUCTS,BIRD EGGS	1	No Quantity							273937			0
S3	2016	2016	2016	2	0	2	Export	800	Uganda	UGA	646	Rwanda	RWA								02	DAIRY PRODUCTS,BIRD EGGS	1	No Quantity							1796688			0
S3	2016	2016	2016	2	0	2	Export	800	Uganda	UGA	699	India	IND								02	DAIRY PRODUCTS,BIRD EGGS	1	No Quantity							2717728			0
S3	2016	2016	2016	2	0	2	Export	800	Uganda	UGA	728	South Sudan	SSD								02	DAIRY PRODUCTS,BIRD EGGS	1	No Quantity							1974753			0
S3	2016	2016	2016	2	0	2	Export	800	Uganda	UGA	729	Sudan	SDN								02	DAIRY PRODUCTS,BIRD EGGS	1	No Quantity							28154			0
S3	2016	2016	2016	2	0	2	Export	800	Uganda	UGA	760	Syria	SYR								02	DAIRY PRODUCTS,BIRD EGGS	1	No Quantity							282990			0
S3	2016	2016	2016	2	0	2	Export	800	Uganda	UGA	784	United Arab Emirates	ARE								02	DAIRY PRODUCTS,BIRD EGGS	1	No Quantity							1743342			0
S3	2016	2016	2016	2	0	2	Export	800	Uganda	UGA	792	Turkey	TUR								02	DAIRY PRODUCTS,BIRD EGGS	1	No Quantity							304590			0
S3	2016	2016	2016	2	0	2	Export	800	Uganda	UGA	818	Egypt	EGY								02	DAIRY PRODUCTS,BIRD EGGS	1	No Quantity							292949			0
S3	2016	2016	2016	2	0	2	Export	800	Uganda	UGA	826	United Kingdom	GBR								02	DAIRY PRODUCTS,BIRD EGGS	1	No Quantity							6000			0
S3	2016	2016	2016	2	0	2	Export	800	Uganda	UGA	834	United Rep. of Tanzania	TZA								02	DAIRY PRODUCTS,BIRD EGGS	1	No Quantity							1941709			0
S3	2016	2016	2016	2	0	2	Export	800	Uganda	UGA	894	Zambia	ZMB								02	DAIRY PRODUCTS,BIRD EGGS	1	No Quantity							11555			0
S3	2016	2016	2016	2	0	2	Export	792	Turkey	TUR	0	World	WLD								03	FISH,CRUSTACEANS,MOLLUSC	1	No Quantity							786747545			0
S3	2016	2016	2016	2	0	2	Export	792	Turkey	TUR	4	Afghanistan	AFG								03	FISH,CRUSTACEANS,MOLLUSC	1	No Quantity							113910			0
S3	2016	2016	2016	2	0	2	Export	792	Turkey	TUR	8	Albania	ALB								03	FISH,CRUSTACEANS,MOLLUSC	1	No Quantity							1141115			0
S3	2016	2016	2016	2	0	2	Export	792	Turkey	TUR	31	Azerbaijan	AZE								03	FISH,CRUSTACEANS,MOLLUSC	1	No Quantity							1090824			0
S3	2016	2016	2016	2	0	2	Export	792	Turkey	TUR	36	Australia	AUS								03	FISH,CRUSTACEANS,MOLLUSC	1	No Quantity							30781			0
S3	2016	2016	2016	2	0	2	Export	792	Turkey	TUR	40	Austria	AUT								03	FISH,CRUSTACEANS,MOLLUSC	1	No Quantity							1842285			0
S3	2016	2016	2016	2	0	2	Export	792	Turkey	TUR	48	Bahrain	BHR								03	FISH,CRUSTACEANS,MOLLUSC	1	No Quantity							160362			0
S3	2016	2016	2016	2	0	2	Export	792	Turkey	TUR	56	Belgium	BEL								03	FISH,CRUSTACEANS,MOLLUSC	1	No Quantity							4581052			0
S3	2016	2016	2016	2	0	2	Export	792	Turkey	TUR	70	Bosnia Herzegovina	BIH								03	FISH,CRUSTACEANS,MOLLUSC	1	No Quantity							73556			0
S3	2016	2016	2016	2	0	2	Export	792	Turkey	TUR	100	Bulgaria	BGR								03	FISH,CRUSTACEANS,MOLLUSC	1	No Quantity							1768925			0
S3	2016	2016	2016	2	0	2	Export	792	Turkey	TUR	124	Canada	CAN								03	FISH,CRUSTACEANS,MOLLUSC	1	No Quantity							758497			0
S3	2016	2016	2016	2	0	2	Export	792	Turkey	TUR	144	Sri Lanka	LKA								03	FISH,CRUSTACEANS,MOLLUSC	1	No Quantity							11801			0
S3	2016	2016	2016	2	0	2	Export	792	Turkey	TUR	156	China	CHN								03	FISH,CRUSTACEANS,MOLLUSC	1	No Quantity							2782847			0
S3	2016	2016	2016	2	0	2	Export	792	Turkey	TUR	178	Congo	COG								03	FISH,CRUSTACEANS,MOLLUSC	1	No Quantity							1866			0
S3	2016	2016	2016	2	0	2	Export	792	Turkey	TUR	191	Croatia	HRV								03	FISH,CRUSTACEANS,MOLLUSC	1	No Quantity							850284			0
S3	2016	2016	2016	2	0	2	Export	792	Turkey	TUR	203	Czechia	CZE								03	FISH,CRUSTACEANS,MOLLUSC	1	No Quantity							2629441			0
S3	2016	2016	2016	2	0	2	Export	792	Turkey	TUR	208	Denmark	DNK								03	FISH,CRUSTACEANS,MOLLUSC	1	No Quantity							1073124			0
S3	2016	2016	2016	2	0	2	Export	792	Turkey	TUR	214	Dominican Rep.	DOM								03	FISH,CRUSTACEANS,MOLLUSC	1	No Quantity							9890			0
S3	2016	2016	2016	2	0	2	Export	792	Turkey	TUR	226	Equatorial Guinea	GNQ								03	FISH,CRUSTACEANS,MOLLUSC	1	No Quantity							10270			0
S3	2016	2016	2016	2	0	2	Export	792	Turkey	TUR	233	Estonia	EST								03	FISH,CRUSTACEANS,MOLLUSC	1	No Quantity							126			0
S3	2016	2016	2016	2	0	2	Export	792	Turkey	TUR	251	France	FRA								03	FISH,CRUSTACEANS,MOLLUSC	1	No Quantity							19181364			0
S3	2016	2016	2016	2	0	2	Export	792	Turkey	TUR	268	Georgia	GEO								03	FISH,CRUSTACEANS,MOLLUSC	1	No Quantity							1522953			0
S3	2016	2016	2016	2	0	2	Export	792	Turkey	TUR	276	Germany	DEU								03	FISH,CRUSTACEANS,MOLLUSC	1	No Quantity							86933912			0
S3	2016	2016	2016	2	0	2	Export	792	Turkey	TUR	300	Greece	GRC								03	FISH,CRUSTACEANS,MOLLUSC	1	No Quantity							17809557			0
S3	2016	2016	2016	2	0	2	Export	792	Turkey	TUR	344	China, Hong Kong SAR	HKG								03	FISH,CRUSTACEANS,MOLLUSC	1	No Quantity							6344766			0
S3	2016	2016	2016	2	0	2	Export	792	Turkey	TUR	348	Hungary	HUN								03	FISH,CRUSTACEANS,MOLLUSC	1	No Quantity							431489			0
S3	2016	2016	2016	2	0	2	Export	792	Turkey	TUR	364	Iran	IRN								03	FISH,CRUSTACEANS,MOLLUSC	1	No Quantity							404738			0
S3	2016	2016	2016	2	0	2	Export	792	Turkey	TUR	368	Iraq	IRQ								03	FISH,CRUSTACEANS,MOLLUSC	1	No Quantity							12336806			0
S3	2016	2016	2016	2	0	2	Export	792	Turkey	TUR	376	Israel	ISR								03	FISH,CRUSTACEANS,MOLLUSC	1	No Quantity							12780363			0
S3	2016	2016	2016	2	0	2	Export	792	Turkey	TUR	381	Italy	ITA								03	FISH,CRUSTACEANS,MOLLUSC	1	No Quantity							107598408			0
S3	2016	2016	2016	2	0	2	Export	792	Turkey	TUR	392	Japan	JPN								03	FISH,CRUSTACEANS,MOLLUSC	1	No Quantity							43122865			0
S3	2016	2016	2016	2	0	2	Export	792	Turkey	TUR	398	Kazakhstan	KAZ								03	FISH,CRUSTACEANS,MOLLUSC	1	No Quantity							304328			0
S3	2016	2016	2016	2	0	2	Export	792	Turkey	TUR	400	Jordan	JOR								03	FISH,CRUSTACEANS,MOLLUSC	1	No Quantity							5612152			0
S3	2016	2016	2016	2	0	2	Export	792	Turkey	TUR	410	Rep. of Korea	KOR								03	FISH,CRUSTACEANS,MOLLUSC	1	No Quantity							6324991			0
S3	2016	2016	2016	2	0	2	Export	792	Turkey	TUR	414	Kuwait	KWT								03	FISH,CRUSTACEANS,MOLLUSC	1	No Quantity							11247499			0
S3	2016	2016	2016	2	0	2	Export	792	Turkey	TUR	417	Kyrgyzstan	KGZ								03	FISH,CRUSTACEANS,MOLLUSC	1	No Quantity							4725			0
S3	2016	2016	2016	2	0	2	Export	792	Turkey	TUR	422	Lebanon	LBN								03	FISH,CRUSTACEANS,MOLLUSC	1	No Quantity							25261470			0
S3	2016	2016	2016	2	0	2	Export	792	Turkey	TUR	428	Latvia	LVA								03	FISH,CRUSTACEANS,MOLLUSC	1	No Quantity							215			0
S3	2016	2016	2016	2	0	2	Export	792	Turkey	TUR	434	Libya	LBY								03	FISH,CRUSTACEANS,MOLLUSC	1	No Quantity							4529629			0
S3	2016	2016	2016	2	0	2	Export	792	Turkey	TUR	440	Lithuania	LTU								03	FISH,CRUSTACEANS,MOLLUSC	1	No Quantity							676373			0
S3	2016	2016	2016	2	0	2	Export	792	Turkey	TUR	458	Malaysia	MYS								03	FISH,CRUSTACEANS,MOLLUSC	1	No Quantity							1195716			0
S3	2016	2016	2016	2	0	2	Export	792	Turkey	TUR	490	Other Asia, nes									03	FISH,CRUSTACEANS,MOLLUSC	1	No Quantity							1968323			0
S3	2016	2016	2016	2	0	2	Export	792	Turkey	TUR	498	Rep. of Moldova	MDA								03	FISH,CRUSTACEANS,MOLLUSC	1	No Quantity							25284			0
S3	2016	2016	2016	2	0	2	Export	792	Turkey	TUR	504	Morocco	MAR								03	FISH,CRUSTACEANS,MOLLUSC	1	No Quantity							21600			0
S3	2016	2016	2016	2	0	2	Export	792	Turkey	TUR	516	Namibia	NAM								03	FISH,CRUSTACEANS,MOLLUSC	1	No Quantity							564922			0
S3	2016	2016	2016	2	0	2	Export	792	Turkey	TUR	528	Netherlands	NLD								03	FISH,CRUSTACEANS,MOLLUSC	1	No Quantity							159391802			0
S3	2016	2016	2016	2	0	2	Export	792	Turkey	TUR	616	Poland	POL								03	FISH,CRUSTACEANS,MOLLUSC	1	No Quantity							6628378			0
S3	2016	2016	2016	2	0	2	Export	792	Turkey	TUR	620	Portugal	PRT								03	FISH,CRUSTACEANS,MOLLUSC	1	No Quantity							13852463			0
S3	2016	2016	2016	2	0	2	Export	792	Turkey	TUR	634	Qatar	QAT								03	FISH,CRUSTACEANS,MOLLUSC	1	No Quantity							1592163			0
S3	2016	2016	2016	2	0	2	Export	792	Turkey	TUR	642	Romania	ROU								03	FISH,CRUSTACEANS,MOLLUSC	1	No Quantity							8662098			0
S3	2016	2016	2016	2	0	2	Export	792	Turkey	TUR	643	Russian Federation	RUS								03	FISH,CRUSTACEANS,MOLLUSC	1	No Quantity							40000773			0
S3	2016	2016	2016	2	0	2	Export	792	Turkey	TUR	682	Saudi Arabia	SAU								03	FISH,CRUSTACEANS,MOLLUSC	1	No Quantity							752013			0
S3	2016	2016	2016	2	0	2	Export	792	Turkey	TUR	686	Senegal	SEN								03	FISH,CRUSTACEANS,MOLLUSC	1	No Quantity							3512			0
S3	2016	2016	2016	2	0	2	Export	792	Turkey	TUR	688	Serbia	SRB								03	FISH,CRUSTACEANS,MOLLUSC	1	No Quantity							2224536			0
S3	2016	2016	2016	2	0	2	Export	792	Turkey	TUR	699	India	IND								03	FISH,CRUSTACEANS,MOLLUSC	1	No Quantity							2116			0
S3	2016	2016	2016	2	0	2	Export	792	Turkey	TUR	702	Singapore	SGP								03	FISH,CRUSTACEANS,MOLLUSC	1	No Quantity							106926			0
S3	2016	2016	2016	2	0	2	Export	792	Turkey	TUR	703	Slovakia	SVK								03	FISH,CRUSTACEANS,MOLLUSC	1	No Quantity							338461			0
S3	2016	2016	2016	2	0	2	Export	792	Turkey	TUR	704	Viet Nam	VNM								03	FISH,CRUSTACEANS,MOLLUSC	1	No Quantity							478903			0
S3	2016	2016	2016	2	0	2	Export	792	Turkey	TUR	705	Slovenia	SVN								03	FISH,CRUSTACEANS,MOLLUSC	1	No Quantity							978049			0
S3	2016	2016	2016	2	0	2	Export	792	Turkey	TUR	710	South Africa	ZAF								03	FISH,CRUSTACEANS,MOLLUSC	1	No Quantity							24551			0
S3	2016	2016	2016	2	0	2	Export	792	Turkey	TUR	724	Spain	ESP								03	FISH,CRUSTACEANS,MOLLUSC	1	No Quantity							29049404			0
S3	2016	2016	2016	2	0	2	Export	792	Turkey	TUR	729	Sudan	SDN								03	FISH,CRUSTACEANS,MOLLUSC	1	No Quantity							444			0
S3	2016	2016	2016	2	0	2	Export	792	Turkey	TUR	752	Sweden	SWE								03	FISH,CRUSTACEANS,MOLLUSC	1	No Quantity							4294354			0
S3	2016	2016	2016	2	0	2	Export	792	Turkey	TUR	757	Switzerland	CHE								03	FISH,CRUSTACEANS,MOLLUSC	1	No Quantity							976445			0
S3	2016	2016	2016	2	0	2	Export	792	Turkey	TUR	760	Syria	SYR								03	FISH,CRUSTACEANS,MOLLUSC	1	No Quantity							7160735			0
S3	2016	2016	2016	2	0	2	Export	792	Turkey	TUR	762	Tajikistan	TJK								03	FISH,CRUSTACEANS,MOLLUSC	1	No Quantity							720			0
S3	2016	2016	2016	2	0	2	Export	792	Turkey	TUR	764	Thailand	THA								03	FISH,CRUSTACEANS,MOLLUSC	1	No Quantity							523515			0
S3	2016	2016	2016	2	0	2	Export	792	Turkey	TUR	784	United Arab Emirates	ARE								03	FISH,CRUSTACEANS,MOLLUSC	1	No Quantity							15083035			0
S3	2016	2016	2016	2	0	2	Export	792	Turkey	TUR	788	Tunisia	TUN								03	FISH,CRUSTACEANS,MOLLUSC	1	No Quantity							4272848			0
S3	2016	2016	2016	2	0	2	Export	792	Turkey	TUR	795	Turkmenistan	TKM								03	FISH,CRUSTACEANS,MOLLUSC	1	No Quantity							205724			0
S3	2016	2016	2016	2	0	2	Export	792	Turkey	TUR	804	Ukraine	UKR								03	FISH,CRUSTACEANS,MOLLUSC	1	No Quantity							3833852			0
S3	2016	2016	2016	2	0	2	Export	792	Turkey	TUR	807	North Macedonia	MKD								03	FISH,CRUSTACEANS,MOLLUSC	1	No Quantity							10756			0
S3	2016	2016	2016	2	0	2	Export	792	Turkey	TUR	818	Egypt	EGY								03	FISH,CRUSTACEANS,MOLLUSC	1	No Quantity							70652			0
S3	2016	2016	2016	2	0	2	Export	792	Turkey	TUR	826	United Kingdom	GBR								03	FISH,CRUSTACEANS,MOLLUSC	1	No Quantity							65308428			0
S3	2016	2016	2016	2	0	2	Export	792	Turkey	TUR	838	Free Zones									03	FISH,CRUSTACEANS,MOLLUSC	1	No Quantity							9277280			0
S3	2016	2016	2016	2	0	2	Export	792	Turkey	TUR	842	USA	USA								03	FISH,CRUSTACEANS,MOLLUSC	1	No Quantity							26507205			0
S3	2016	2016	2016	2	0	2	Export	800	Uganda	UGA	0	World	WLD								03	FISH,CRUSTACEANS,MOLLUSC	1	No Quantity							122229222			0
S3	2016	2016	2016	2	0	2	Export	800	Uganda	UGA	36	Australia	AUS								03	FISH,CRUSTACEANS,MOLLUSC	1	No Quantity							1980			0
S3	2016	2016	2016	2	0	2	Export	800	Uganda	UGA	48	Bahrain	BHR								03	FISH,CRUSTACEANS,MOLLUSC	1	No Quantity							1157001			0
S3	2016	2016	2016	2	0	2	Export	800	Uganda	UGA	56	Belgium	BEL								03	FISH,CRUSTACEANS,MOLLUSC	1	No Quantity							12353883			0
S3	2016	2016	2016	2	0	2	Export	800	Uganda	UGA	108	Burundi	BDI								03	FISH,CRUSTACEANS,MOLLUSC	1	No Quantity							14120			0
S3	2016	2016	2016	2	0	2	Export	800	Uganda	UGA	156	China	CHN								03	FISH,CRUSTACEANS,MOLLUSC	1	No Quantity							385281			0
S3	2016	2016	2016	2	0	2	Export	800	Uganda	UGA	180	Dem. Rep. of the Congo	COD								03	FISH,CRUSTACEANS,MOLLUSC	1	No Quantity							2735959			0
S3	2016	2016	2016	2	0	2	Export	800	Uganda	UGA	192	Cuba	CUB								03	FISH,CRUSTACEANS,MOLLUSC	1	No Quantity							187727			0
S3	2016	2016	2016	2	0	2	Export	800	Uganda	UGA	196	Cyprus	CYP								03	FISH,CRUSTACEANS,MOLLUSC	1	No Quantity							508075			0
S3	2016	2016	2016	2	0	2	Export	800	Uganda	UGA	276	Germany	DEU								03	FISH,CRUSTACEANS,MOLLUSC	1	No Quantity							26434			0
S3	2016	2016	2016	2	0	2	Export	800	Uganda	UGA	288	Ghana	GHA								03	FISH,CRUSTACEANS,MOLLUSC	1	No Quantity							6049			0
S3	2016	2016	2016	2	0	2	Export	800	Uganda	UGA	300	Greece	GRC								03	FISH,CRUSTACEANS,MOLLUSC	1	No Quantity							2573015			0
S3	2016	2016	2016	2	0	2	Export	800	Uganda	UGA	344	China, Hong Kong SAR	HKG								03	FISH,CRUSTACEANS,MOLLUSC	1	No Quantity							36125599			0
S3	2016	2016	2016	2	0	2	Export	800	Uganda	UGA	372	Ireland	IRL								03	FISH,CRUSTACEANS,MOLLUSC	1	No Quantity							12			0
S3	2016	2016	2016	2	0	2	Export	800	Uganda	UGA	376	Israel	ISR								03	FISH,CRUSTACEANS,MOLLUSC	1	No Quantity							4855493			0
S3	2016	2016	2016	2	0	2	Export	800	Uganda	UGA	381	Italy	ITA								03	FISH,CRUSTACEANS,MOLLUSC	1	No Quantity							6526166			0
S3	2016	2016	2016	2	0	2	Export	800	Uganda	UGA	392	Japan	JPN								03	FISH,CRUSTACEANS,MOLLUSC	1	No Quantity							582279			0
S3	2016	2016	2016	2	0	2	Export	800	Uganda	UGA	400	Jordan	JOR								03	FISH,CRUSTACEANS,MOLLUSC	1	No Quantity							2300028			0
S3	2016	2016	2016	2	0	2	Export	800	Uganda	UGA	404	Kenya	KEN								03	FISH,CRUSTACEANS,MOLLUSC	1	No Quantity							3256549			0
S3	2016	2016	2016	2	0	2	Export	800	Uganda	UGA	414	Kuwait	KWT								03	FISH,CRUSTACEANS,MOLLUSC	1	No Quantity							156008			0
S3	2016	2016	2016	2	0	2	Export	800	Uganda	UGA	422	Lebanon	LBN								03	FISH,CRUSTACEANS,MOLLUSC	1	No Quantity							2156413			0
S3	2016	2016	2016	2	0	2	Export	800	Uganda	UGA	470	Malta	MLT								03	FISH,CRUSTACEANS,MOLLUSC	1	No Quantity							53116			0
S3	2016	2016	2016	2	0	2	Export	800	Uganda	UGA	484	Mexico	MEX								03	FISH,CRUSTACEANS,MOLLUSC	1	No Quantity							143724			0
S3	2016	2016	2016	2	0	2	Export	800	Uganda	UGA	512	Oman	OMN								03	FISH,CRUSTACEANS,MOLLUSC	1	No Quantity							107972			0
S3	2016	2016	2016	2	0	2	Export	800	Uganda	UGA	528	Netherlands	NLD								03	FISH,CRUSTACEANS,MOLLUSC	1	No Quantity							17906183			0
S3	2016	2016	2016	2	0	2	Export	800	Uganda	UGA	616	Poland	POL								03	FISH,CRUSTACEANS,MOLLUSC	1	No Quantity							145902			0
S3	2016	2016	2016	2	0	2	Export	800	Uganda	UGA	620	Portugal	PRT								03	FISH,CRUSTACEANS,MOLLUSC	1	No Quantity							5436926			0
S3	2016	2016	2016	2	0	2	Export	800	Uganda	UGA	634	Qatar	QAT								03	FISH,CRUSTACEANS,MOLLUSC	1	No Quantity							287583			0
S3	2016	2016	2016	2	0	2	Export	800	Uganda	UGA	642	Romania	ROU								03	FISH,CRUSTACEANS,MOLLUSC	1	No Quantity							170583			0
S3	2016	2016	2016	2	0	2	Export	800	Uganda	UGA	646	Rwanda	RWA								03	FISH,CRUSTACEANS,MOLLUSC	1	No Quantity							3863231			0
S3	2016	2016	2016	2	0	2	Export	800	Uganda	UGA	682	Saudi Arabia	SAU								03	FISH,CRUSTACEANS,MOLLUSC	1	No Quantity							1305555			0
S3	2016	2016	2016	2	0	2	Export	800	Uganda	UGA	702	Singapore	SGP								03	FISH,CRUSTACEANS,MOLLUSC	1	No Quantity							386628			0
S3	2016	2016	2016	2	0	2	Export	800	Uganda	UGA	704	Viet Nam	VNM								03	FISH,CRUSTACEANS,MOLLUSC	1	No Quantity							161518			0
S3	2016	2016	2016	2	0	2	Export	800	Uganda	UGA	724	Spain	ESP								03	FISH,CRUSTACEANS,MOLLUSC	1	No Quantity							4738869			0
S3	2016	2016	2016	2	0	2	Export	800	Uganda	UGA	728	South Sudan	SSD								03	FISH,CRUSTACEANS,MOLLUSC	1	No Quantity							87759			0
S3	2016	2016	2016	2	0	2	Export	800	Uganda	UGA	729	Sudan	SDN								03	FISH,CRUSTACEANS,MOLLUSC	1	No Quantity							4457			0
S3	2016	2016	2016	2	0	2	Export	800	Uganda	UGA	784	United Arab Emirates	ARE								03	FISH,CRUSTACEANS,MOLLUSC	1	No Quantity							8718565			0
S3	2016	2016	2016	2	0	2	Export	800	Uganda	UGA	792	Turkey	TUR								03	FISH,CRUSTACEANS,MOLLUSC	1	No Quantity							200210			0
S3	2016	2016	2016	2	0	2	Export	800	Uganda	UGA	826	United Kingdom	GBR								03	FISH,CRUSTACEANS,MOLLUSC	1	No Quantity							12			0
S3	2016	2016	2016	2	0	2	Export	800	Uganda	UGA	842	USA	USA								03	FISH,CRUSTACEANS,MOLLUSC	1	No Quantity							2602357			0
S3	2016	2016	2016	2	0	2	Export	792	Turkey	TUR	0	World	WLD								04	CEREALS,CEREAL PREPRTNS.	1	No Quantity							2761306644			0
S3	2016	2016	2016	2	0	2	Export	792	Turkey	TUR	4	Afghanistan	AFG								04	CEREALS,CEREAL PREPRTNS.	1	No Quantity							2712647			0
S3	2016	2016	2016	2	0	2	Export	792	Turkey	TUR	8	Albania	ALB								04	CEREALS,CEREAL PREPRTNS.	1	No Quantity							13468841			0
S3	2016	2016	2016	2	0	2	Export	792	Turkey	TUR	12	Algeria	DZA								04	CEREALS,CEREAL PREPRTNS.	1	No Quantity							16938463			0
S3	2016	2016	2016	2	0	2	Export	792	Turkey	TUR	16	American Samoa	ASM								04	CEREALS,CEREAL PREPRTNS.	1	No Quantity							453			0
S3	2016	2016	2016	2	0	2	Export	792	Turkey	TUR	24	Angola	AGO								04	CEREALS,CEREAL PREPRTNS.	1	No Quantity							79574536			0
S3	2016	2016	2016	2	0	2	Export	792	Turkey	TUR	28	Antigua and Barbuda	ATG								04	CEREALS,CEREAL PREPRTNS.	1	No Quantity							40286			0
S3	2016	2016	2016	2	0	2	Export	792	Turkey	TUR	31	Azerbaijan	AZE								04	CEREALS,CEREAL PREPRTNS.	1	No Quantity							24262234			0
S3	2016	2016	2016	2	0	2	Export	792	Turkey	TUR	32	Argentina	ARG								04	CEREALS,CEREAL PREPRTNS.	1	No Quantity							2427			0
S3	2016	2016	2016	2	0	2	Export	792	Turkey	TUR	36	Australia	AUS								04	CEREALS,CEREAL PREPRTNS.	1	No Quantity							3028257			0
S3	2016	2016	2016	2	0	2	Export	792	Turkey	TUR	40	Austria	AUT								04	CEREALS,CEREAL PREPRTNS.	1	No Quantity							1432456			0
S3	2016	2016	2016	2	0	2	Export	792	Turkey	TUR	44	Bahamas	BHS								04	CEREALS,CEREAL PREPRTNS.	1	No Quantity							337020			0
S3	2016	2016	2016	2	0	2	Export	792	Turkey	TUR	48	Bahrain	BHR								04	CEREALS,CEREAL PREPRTNS.	1	No Quantity							2664579			0
S3	2016	2016	2016	2	0	2	Export	792	Turkey	TUR	50	Bangladesh	BGD								04	CEREALS,CEREAL PREPRTNS.	1	No Quantity							339771			0
S3	2016	2016	2016	2	0	2	Export	792	Turkey	TUR	52	Barbados	BRB								04	CEREALS,CEREAL PREPRTNS.	1	No Quantity							52007			0
S3	2016	2016	2016	2	0	2	Export	792	Turkey	TUR	56	Belgium	BEL								04	CEREALS,CEREAL PREPRTNS.	1	No Quantity							22813281			0
S3	2016	2016	2016	2	0	2	Export	792	Turkey	TUR	68	Bolivia (Plurinational State of)	BOL								04	CEREALS,CEREAL PREPRTNS.	1	No Quantity							1749110			0
S3	2016	2016	2016	2	0	2	Export	792	Turkey	TUR	70	Bosnia Herzegovina	BIH								04	CEREALS,CEREAL PREPRTNS.	1	No Quantity							4739923			0
S3	2016	2016	2016	2	0	2	Export	792	Turkey	TUR	72	Botswana	BWA								04	CEREALS,CEREAL PREPRTNS.	1	No Quantity							241317			0
S3	2016	2016	2016	2	0	2	Export	792	Turkey	TUR	76	Brazil	BRA								04	CEREALS,CEREAL PREPRTNS.	1	No Quantity							295205			0
S3	2016	2016	2016	2	0	2	Export	792	Turkey	TUR	92	Br. Virgin Isds	VGB								04	CEREALS,CEREAL PREPRTNS.	1	No Quantity							10901			0
S3	2016	2016	2016	2	0	2	Export	792	Turkey	TUR	96	Brunei Darussalam	BRN								04	CEREALS,CEREAL PREPRTNS.	1	No Quantity							942			0
S3	2016	2016	2016	2	0	2	Export	792	Turkey	TUR	100	Bulgaria	BGR								04	CEREALS,CEREAL PREPRTNS.	1	No Quantity							7115426			0
S3	2016	2016	2016	2	0	2	Export	792	Turkey	TUR	104	Myanmar	MMR								04	CEREALS,CEREAL PREPRTNS.	1	No Quantity							939727			0
S3	2016	2016	2016	2	0	2	Export	792	Turkey	TUR	108	Burundi	BDI								04	CEREALS,CEREAL PREPRTNS.	1	No Quantity							31070			0
S3	2016	2016	2016	2	0	2	Export	792	Turkey	TUR	112	Belarus	BLR								04	CEREALS,CEREAL PREPRTNS.	1	No Quantity							18201			0
S3	2016	2016	2016	2	0	2	Export	792	Turkey	TUR	116	Cambodia	KHM								04	CEREALS,CEREAL PREPRTNS.	1	No Quantity							237438			0
S3	2016	2016	2016	2	0	2	Export	792	Turkey	TUR	120	Cameroon	CMR								04	CEREALS,CEREAL PREPRTNS.	1	No Quantity							12538499			0
S3	2016	2016	2016	2	0	2	Export	792	Turkey	TUR	124	Canada	CAN								04	CEREALS,CEREAL PREPRTNS.	1	No Quantity							12077183			0
S3	2016	2016	2016	2	0	2	Export	792	Turkey	TUR	132	Cabo Verde	CPV								04	CEREALS,CEREAL PREPRTNS.	1	No Quantity							308223			0
S3	2016	2016	2016	2	0	2	Export	792	Turkey	TUR	140	Central African Rep.	CAF								04	CEREALS,CEREAL PREPRTNS.	1	No Quantity							101201			0
S3	2016	2016	2016	2	0	2	Export	792	Turkey	TUR	144	Sri Lanka	LKA								04	CEREALS,CEREAL PREPRTNS.	1	No Quantity							130469			0
S3	2016	2016	2016	2	0	2	Export	792	Turkey	TUR	148	Chad	TCD								04	CEREALS,CEREAL PREPRTNS.	1	No Quantity							9113107			0
S3	2016	2016	2016	2	0	2	Export	792	Turkey	TUR	152	Chile	CHL								04	CEREALS,CEREAL PREPRTNS.	1	No Quantity							372448			0
S3	2016	2016	2016	2	0	2	Export	792	Turkey	TUR	156	China	CHN								04	CEREALS,CEREAL PREPRTNS.	1	No Quantity							26129438			0
S3	2016	2016	2016	2	0	2	Export	792	Turkey	TUR	170	Colombia	COL								04	CEREALS,CEREAL PREPRTNS.	1	No Quantity							1895439			0
S3	2016	2016	2016	2	0	2	Export	792	Turkey	TUR	174	Comoros	COM								04	CEREALS,CEREAL PREPRTNS.	1	No Quantity							943597			0
S3	2016	2016	2016	2	0	2	Export	792	Turkey	TUR	178	Congo	COG								04	CEREALS,CEREAL PREPRTNS.	1	No Quantity							13158963			0
S3	2016	2016	2016	2	0	2	Export	792	Turkey	TUR	180	Dem. Rep. of the Congo	COD								04	CEREALS,CEREAL PREPRTNS.	1	No Quantity							4978385			0
S3	2016	2016	2016	2	0	2	Export	792	Turkey	TUR	188	Costa Rica	CRI								04	CEREALS,CEREAL PREPRTNS.	1	No Quantity							1004599			0
S3	2016	2016	2016	2	0	2	Export	792	Turkey	TUR	191	Croatia	HRV								04	CEREALS,CEREAL PREPRTNS.	1	No Quantity							773516			0
S3	2016	2016	2016	2	0	2	Export	792	Turkey	TUR	192	Cuba	CUB								04	CEREALS,CEREAL PREPRTNS.	1	No Quantity							2587175			0
S3	2016	2016	2016	2	0	2	Export	792	Turkey	TUR	203	Czechia	CZE								04	CEREALS,CEREAL PREPRTNS.	1	No Quantity							1753226			0
S3	2016	2016	2016	2	0	2	Export	792	Turkey	TUR	204	Benin	BEN								04	CEREALS,CEREAL PREPRTNS.	1	No Quantity							69593966			0
S3	2016	2016	2016	2	0	2	Export	792	Turkey	TUR	208	Denmark	DNK								04	CEREALS,CEREAL PREPRTNS.	1	No Quantity							1205738			0
S3	2016	2016	2016	2	0	2	Export	792	Turkey	TUR	212	Dominica	DMA								04	CEREALS,CEREAL PREPRTNS.	1	No Quantity							92023			0
S3	2016	2016	2016	2	0	2	Export	792	Turkey	TUR	214	Dominican Rep.	DOM								04	CEREALS,CEREAL PREPRTNS.	1	No Quantity							1961244			0
S3	2016	2016	2016	2	0	2	Export	792	Turkey	TUR	222	El Salvador	SLV								04	CEREALS,CEREAL PREPRTNS.	1	No Quantity							111016			0
S3	2016	2016	2016	2	0	2	Export	792	Turkey	TUR	226	Equatorial Guinea	GNQ								04	CEREALS,CEREAL PREPRTNS.	1	No Quantity							5144672			0
S3	2016	2016	2016	2	0	2	Export	792	Turkey	TUR	231	Ethiopia	ETH								04	CEREALS,CEREAL PREPRTNS.	1	No Quantity							1703592			0
S3	2016	2016	2016	2	0	2	Export	792	Turkey	TUR	232	Eritrea	ERI								04	CEREALS,CEREAL PREPRTNS.	1	No Quantity							3197100			0
S3	2016	2016	2016	2	0	2	Export	792	Turkey	TUR	233	Estonia	EST								04	CEREALS,CEREAL PREPRTNS.	1	No Quantity							29276			0
S3	2016	2016	2016	2	0	2	Export	792	Turkey	TUR	246	Finland	FIN								04	CEREALS,CEREAL PREPRTNS.	1	No Quantity							43531			0
S3	2016	2016	2016	2	0	2	Export	792	Turkey	TUR	251	France	FRA								04	CEREALS,CEREAL PREPRTNS.	1	No Quantity							15998221			0
S3	2016	2016	2016	2	0	2	Export	792	Turkey	TUR	258	French Polynesia	PYF								04	CEREALS,CEREAL PREPRTNS.	1	No Quantity							20856			0
S3	2016	2016	2016	2	0	2	Export	792	Turkey	TUR	262	Djibouti	DJI								04	CEREALS,CEREAL PREPRTNS.	1	No Quantity							26642871			0
S3	2016	2016	2016	2	0	2	Export	792	Turkey	TUR	266	Gabon	GAB								04	CEREALS,CEREAL PREPRTNS.	1	No Quantity							2794887			0
S3	2016	2016	2016	2	0	2	Export	792	Turkey	TUR	268	Georgia	GEO								04	CEREALS,CEREAL PREPRTNS.	1	No Quantity							5783373			0
S3	2016	2016	2016	2	0	2	Export	792	Turkey	TUR	270	Gambia	GMB								04	CEREALS,CEREAL PREPRTNS.	1	No Quantity							3671881			0
S3	2016	2016	2016	2	0	2	Export	792	Turkey	TUR	275	State of Palestine	PSE								04	CEREALS,CEREAL PREPRTNS.	1	No Quantity							33683915			0
S3	2016	2016	2016	2	0	2	Export	792	Turkey	TUR	276	Germany	DEU								04	CEREALS,CEREAL PREPRTNS.	1	No Quantity							60265518			0
S3	2016	2016	2016	2	0	2	Export	792	Turkey	TUR	288	Ghana	GHA								04	CEREALS,CEREAL PREPRTNS.	1	No Quantity							24117802			0
S3	2016	2016	2016	2	0	2	Export	792	Turkey	TUR	300	Greece	GRC								04	CEREALS,CEREAL PREPRTNS.	1	No Quantity							1966774			0
S3	2016	2016	2016	2	0	2	Export	792	Turkey	TUR	308	Grenada	GRD								04	CEREALS,CEREAL PREPRTNS.	1	No Quantity							18621			0
S3	2016	2016	2016	2	0	2	Export	792	Turkey	TUR	320	Guatemala	GTM								04	CEREALS,CEREAL PREPRTNS.	1	No Quantity							540893			0
S3	2016	2016	2016	2	0	2	Export	792	Turkey	TUR	324	Guinea	GIN								04	CEREALS,CEREAL PREPRTNS.	1	No Quantity							2759551			0
S3	2016	2016	2016	2	0	2	Export	792	Turkey	TUR	328	Guyana	GUY								04	CEREALS,CEREAL PREPRTNS.	1	No Quantity							286896			0
S3	2016	2016	2016	2	0	2	Export	792	Turkey	TUR	332	Haiti	HTI								04	CEREALS,CEREAL PREPRTNS.	1	No Quantity							10993929			0
S3	2016	2016	2016	2	0	2	Export	792	Turkey	TUR	340	Honduras	HND								04	CEREALS,CEREAL PREPRTNS.	1	No Quantity							258890			0
S3	2016	2016	2016	2	0	2	Export	792	Turkey	TUR	344	China, Hong Kong SAR	HKG								04	CEREALS,CEREAL PREPRTNS.	1	No Quantity							2302087			0
S3	2016	2016	2016	2	0	2	Export	792	Turkey	TUR	348	Hungary	HUN								04	CEREALS,CEREAL PREPRTNS.	1	No Quantity							2628837			0
S3	2016	2016	2016	2	0	2	Export	792	Turkey	TUR	360	Indonesia	IDN								04	CEREALS,CEREAL PREPRTNS.	1	No Quantity							21483130			0
S3	2016	2016	2016	2	0	2	Export	792	Turkey	TUR	364	Iran	IRN								04	CEREALS,CEREAL PREPRTNS.	1	No Quantity							16232600			0
S3	2016	2016	2016	2	0	2	Export	792	Turkey	TUR	368	Iraq	IRQ								04	CEREALS,CEREAL PREPRTNS.	1	No Quantity							926342156			0
S3	2016	2016	2016	2	0	2	Export	792	Turkey	TUR	372	Ireland	IRL								04	CEREALS,CEREAL PREPRTNS.	1	No Quantity							53802			0
S3	2016	2016	2016	2	0	2	Export	792	Turkey	TUR	376	Israel	ISR								04	CEREALS,CEREAL PREPRTNS.	1	No Quantity							54547323			0
S3	2016	2016	2016	2	0	2	Export	792	Turkey	TUR	381	Italy	ITA								04	CEREALS,CEREAL PREPRTNS.	1	No Quantity							10547979			0
S3	2016	2016	2016	2	0	2	Export	792	Turkey	TUR	384	Côte d'Ivoire	CIV								04	CEREALS,CEREAL PREPRTNS.	1	No Quantity							7994632			0
S3	2016	2016	2016	2	0	2	Export	792	Turkey	TUR	388	Jamaica	JAM								04	CEREALS,CEREAL PREPRTNS.	1	No Quantity							339532			0
S3	2016	2016	2016	2	0	2	Export	792	Turkey	TUR	392	Japan	JPN								04	CEREALS,CEREAL PREPRTNS.	1	No Quantity							46481024			0
S3	2016	2016	2016	2	0	2	Export	792	Turkey	TUR	398	Kazakhstan	KAZ								04	CEREALS,CEREAL PREPRTNS.	1	No Quantity							3757046			0
S3	2016	2016	2016	2	0	2	Export	792	Turkey	TUR	400	Jordan	JOR								04	CEREALS,CEREAL PREPRTNS.	1	No Quantity							21831096			0
S3	2016	2016	2016	2	0	2	Export	792	Turkey	TUR	404	Kenya	KEN								04	CEREALS,CEREAL PREPRTNS.	1	No Quantity							10304711			0
S3	2016	2016	2016	2	0	2	Export	792	Turkey	TUR	410	Rep. of Korea	KOR								04	CEREALS,CEREAL PREPRTNS.	1	No Quantity							7911422			0
S3	2016	2016	2016	2	0	2	Export	792	Turkey	TUR	414	Kuwait	KWT								04	CEREALS,CEREAL PREPRTNS.	1	No Quantity							8180230			0
S3	2016	2016	2016	2	0	2	Export	792	Turkey	TUR	417	Kyrgyzstan	KGZ								04	CEREALS,CEREAL PREPRTNS.	1	No Quantity							750783			0
S3	2016	2016	2016	2	0	2	Export	792	Turkey	TUR	422	Lebanon	LBN								04	CEREALS,CEREAL PREPRTNS.	1	No Quantity							60951168			0
S3	2016	2016	2016	2	0	2	Export	792	Turkey	TUR	428	Latvia	LVA								04	CEREALS,CEREAL PREPRTNS.	1	No Quantity							103264			0
S3	2016	2016	2016	2	0	2	Export	792	Turkey	TUR	430	Liberia	LBR								04	CEREALS,CEREAL PREPRTNS.	1	No Quantity							1788991			0
S3	2016	2016	2016	2	0	2	Export	792	Turkey	TUR	434	Libya	LBY								04	CEREALS,CEREAL PREPRTNS.	1	No Quantity							26136991			0
S3	2016	2016	2016	2	0	2	Export	792	Turkey	TUR	440	Lithuania	LTU								04	CEREALS,CEREAL PREPRTNS.	1	No Quantity							222531			0
S3	2016	2016	2016	2	0	2	Export	792	Turkey	TUR	450	Madagascar	MDG								04	CEREALS,CEREAL PREPRTNS.	1	No Quantity							28285892			0
S3	2016	2016	2016	2	0	2	Export	792	Turkey	TUR	454	Malawi	MWI								04	CEREALS,CEREAL PREPRTNS.	1	No Quantity							70504			0
S3	2016	2016	2016	2	0	2	Export	792	Turkey	TUR	458	Malaysia	MYS								04	CEREALS,CEREAL PREPRTNS.	1	No Quantity							7481224			0
S3	2016	2016	2016	2	0	2	Export	792	Turkey	TUR	462	Maldives	MDV								04	CEREALS,CEREAL PREPRTNS.	1	No Quantity							5864719			0
S3	2016	2016	2016	2	0	2	Export	792	Turkey	TUR	466	Mali	MLI								04	CEREALS,CEREAL PREPRTNS.	1	No Quantity							3946357			0
S3	2016	2016	2016	2	0	2	Export	792	Turkey	TUR	470	Malta	MLT								04	CEREALS,CEREAL PREPRTNS.	1	No Quantity							467296			0
S3	2016	2016	2016	2	0	2	Export	792	Turkey	TUR	478	Mauritania	MRT								04	CEREALS,CEREAL PREPRTNS.	1	No Quantity							6545402			0
S3	2016	2016	2016	2	0	2	Export	792	Turkey	TUR	480	Mauritius	MUS								04	CEREALS,CEREAL PREPRTNS.	1	No Quantity							2425568			0
S3	2016	2016	2016	2	0	2	Export	792	Turkey	TUR	484	Mexico	MEX								04	CEREALS,CEREAL PREPRTNS.	1	No Quantity							56334			0
S3	2016	2016	2016	2	0	2	Export	792	Turkey	TUR	490	Other Asia, nes									04	CEREALS,CEREAL PREPRTNS.	1	No Quantity							3450150			0
S3	2016	2016	2016	2	0	2	Export	792	Turkey	TUR	496	Mongolia	MNG								04	CEREALS,CEREAL PREPRTNS.	1	No Quantity							1055570			0
S3	2016	2016	2016	2	0	2	Export	792	Turkey	TUR	498	Rep. of Moldova	MDA								04	CEREALS,CEREAL PREPRTNS.	1	No Quantity							423954			0
S3	2016	2016	2016	2	0	2	Export	792	Turkey	TUR	499	Montenegro	MNE								04	CEREALS,CEREAL PREPRTNS.	1	No Quantity							331029			0
S3	2016	2016	2016	2	0	2	Export	792	Turkey	TUR	504	Morocco	MAR								04	CEREALS,CEREAL PREPRTNS.	1	No Quantity							8628973			0
S3	2016	2016	2016	2	0	2	Export	792	Turkey	TUR	508	Mozambique	MOZ								04	CEREALS,CEREAL PREPRTNS.	1	No Quantity							225781			0
S3	2016	2016	2016	2	0	2	Export	792	Turkey	TUR	512	Oman	OMN								04	CEREALS,CEREAL PREPRTNS.	1	No Quantity							8548534			0
S3	2016	2016	2016	2	0	2	Export	792	Turkey	TUR	524	Nepal	NPL								04	CEREALS,CEREAL PREPRTNS.	1	No Quantity							282620			0
S3	2016	2016	2016	2	0	2	Export	792	Turkey	TUR	528	Netherlands	NLD								04	CEREALS,CEREAL PREPRTNS.	1	No Quantity							8714473			0
S3	2016	2016	2016	2	0	2	Export	792	Turkey	TUR	531	Curaçao	CUW								04	CEREALS,CEREAL PREPRTNS.	1	No Quantity							79825			0
S3	2016	2016	2016	2	0	2	Export	792	Turkey	TUR	540	New Caledonia	NCL								04	CEREALS,CEREAL PREPRTNS.	1	No Quantity							50585			0
S3	2016	2016	2016	2	0	2	Export	792	Turkey	TUR	548	Vanuatu	VUT								04	CEREALS,CEREAL PREPRTNS.	1	No Quantity							28704			0
S3	2016	2016	2016	2	0	2	Export	792	Turkey	TUR	554	New Zealand	NZL								04	CEREALS,CEREAL PREPRTNS.	1	No Quantity							401426			0
S3	2016	2016	2016	2	0	2	Export	792	Turkey	TUR	558	Nicaragua	NIC								04	CEREALS,CEREAL PREPRTNS.	1	No Quantity							136361			0
S3	2016	2016	2016	2	0	2	Export	792	Turkey	TUR	562	Niger	NER								04	CEREALS,CEREAL PREPRTNS.	1	No Quantity							8260945			0
S3	2016	2016	2016	2	0	2	Export	792	Turkey	TUR	566	Nigeria	NGA								04	CEREALS,CEREAL PREPRTNS.	1	No Quantity							3239779			0
S3	2016	2016	2016	2	0	2	Export	792	Turkey	TUR	579	Norway	NOR								04	CEREALS,CEREAL PREPRTNS.	1	No Quantity							2434258			0
S3	2016	2016	2016	2	0	2	Export	792	Turkey	TUR	584	Marshall Isds	MHL								04	CEREALS,CEREAL PREPRTNS.	1	No Quantity							120930			0
S3	2016	2016	2016	2	0	2	Export	792	Turkey	TUR	586	Pakistan	PAK								04	CEREALS,CEREAL PREPRTNS.	1	No Quantity							3027955			0
S3	2016	2016	2016	2	0	2	Export	792	Turkey	TUR	591	Panama	PAN								04	CEREALS,CEREAL PREPRTNS.	1	No Quantity							1243019			0
S3	2016	2016	2016	2	0	2	Export	792	Turkey	TUR	598	Papua New Guinea	PNG								04	CEREALS,CEREAL PREPRTNS.	1	No Quantity							102476			0
S3	2016	2016	2016	2	0	2	Export	792	Turkey	TUR	600	Paraguay	PRY								04	CEREALS,CEREAL PREPRTNS.	1	No Quantity							42459			0
S3	2016	2016	2016	2	0	2	Export	792	Turkey	TUR	604	Peru	PER								04	CEREALS,CEREAL PREPRTNS.	1	No Quantity							39106			0
S3	2016	2016	2016	2	0	2	Export	792	Turkey	TUR	608	Philippines	PHL								04	CEREALS,CEREAL PREPRTNS.	1	No Quantity							27560932			0
S3	2016	2016	2016	2	0	2	Export	792	Turkey	TUR	616	Poland	POL								04	CEREALS,CEREAL PREPRTNS.	1	No Quantity							3206930			0
S3	2016	2016	2016	2	0	2	Export	792	Turkey	TUR	620	Portugal	PRT								04	CEREALS,CEREAL PREPRTNS.	1	No Quantity							659			0
S3	2016	2016	2016	2	0	2	Export	792	Turkey	TUR	624	Guinea-Bissau	GNB								04	CEREALS,CEREAL PREPRTNS.	1	No Quantity							491258			0
S3	2016	2016	2016	2	0	2	Export	792	Turkey	TUR	634	Qatar	QAT								04	CEREALS,CEREAL PREPRTNS.	1	No Quantity							6121886			0
S3	2016	2016	2016	2	0	2	Export	792	Turkey	TUR	642	Romania	ROU								04	CEREALS,CEREAL PREPRTNS.	1	No Quantity							16723797			0
S3	2016	2016	2016	2	0	2	Export	792	Turkey	TUR	643	Russian Federation	RUS								04	CEREALS,CEREAL PREPRTNS.	1	No Quantity							1313727			0
S3	2016	2016	2016	2	0	2	Export	792	Turkey	TUR	646	Rwanda	RWA								04	CEREALS,CEREAL PREPRTNS.	1	No Quantity							1474671			0
S3	2016	2016	2016	2	0	2	Export	792	Turkey	TUR	662	Saint Lucia	LCA								04	CEREALS,CEREAL PREPRTNS.	1	No Quantity							35822			0
S3	2016	2016	2016	2	0	2	Export	792	Turkey	TUR	678	Sao Tome and Principe	STP								04	CEREALS,CEREAL PREPRTNS.	1	No Quantity							157647			0
S3	2016	2016	2016	2	0	2	Export	792	Turkey	TUR	682	Saudi Arabia	SAU								04	CEREALS,CEREAL PREPRTNS.	1	No Quantity							89068984			0
S3	2016	2016	2016	2	0	2	Export	792	Turkey	TUR	686	Senegal	SEN								04	CEREALS,CEREAL PREPRTNS.	1	No Quantity							24143095			0
S3	2016	2016	2016	2	0	2	Export	792	Turkey	TUR	688	Serbia	SRB								04	CEREALS,CEREAL PREPRTNS.	1	No Quantity							8333206			0
S3	2016	2016	2016	2	0	2	Export	792	Turkey	TUR	690	Seychelles	SYC								04	CEREALS,CEREAL PREPRTNS.	1	No Quantity							133438			0
S3	2016	2016	2016	2	0	2	Export	792	Turkey	TUR	694	Sierra Leone	SLE								04	CEREALS,CEREAL PREPRTNS.	1	No Quantity							6373409			0
S3	2016	2016	2016	2	0	2	Export	792	Turkey	TUR	699	India	IND								04	CEREALS,CEREAL PREPRTNS.	1	No Quantity							1124532			0
S3	2016	2016	2016	2	0	2	Export	792	Turkey	TUR	702	Singapore	SGP								04	CEREALS,CEREAL PREPRTNS.	1	No Quantity							1842621			0
S3	2016	2016	2016	2	0	2	Export	792	Turkey	TUR	703	Slovakia	SVK								04	CEREALS,CEREAL PREPRTNS.	1	No Quantity							1347922			0
S3	2016	2016	2016	2	0	2	Export	792	Turkey	TUR	704	Viet Nam	VNM								04	CEREALS,CEREAL PREPRTNS.	1	No Quantity							1037412			0
S3	2016	2016	2016	2	0	2	Export	792	Turkey	TUR	705	Slovenia	SVN								04	CEREALS,CEREAL PREPRTNS.	1	No Quantity							7243			0
S3	2016	2016	2016	2	0	2	Export	792	Turkey	TUR	706	Somalia	SOM								04	CEREALS,CEREAL PREPRTNS.	1	No Quantity							51971816			0
S3	2016	2016	2016	2	0	2	Export	792	Turkey	TUR	710	South Africa	ZAF								04	CEREALS,CEREAL PREPRTNS.	1	No Quantity							3017746			0
S3	2016	2016	2016	2	0	2	Export	792	Turkey	TUR	716	Zimbabwe	ZWE								04	CEREALS,CEREAL PREPRTNS.	1	No Quantity							88960			0
S3	2016	2016	2016	2	0	2	Export	792	Turkey	TUR	724	Spain	ESP								04	CEREALS,CEREAL PREPRTNS.	1	No Quantity							2638907			0
S3	2016	2016	2016	2	0	2	Export	792	Turkey	TUR	728	South Sudan	SSD								04	CEREALS,CEREAL PREPRTNS.	1	No Quantity							55708			0
S3	2016	2016	2016	2	0	2	Export	792	Turkey	TUR	729	Sudan	SDN								04	CEREALS,CEREAL PREPRTNS.	1	No Quantity							172979415			0
S3	2016	2016	2016	2	0	2	Export	792	Turkey	TUR	740	Suriname	SUR								04	CEREALS,CEREAL PREPRTNS.	1	No Quantity							251172			0
S3	2016	2016	2016	2	0	2	Export	792	Turkey	TUR	752	Sweden	SWE								04	CEREALS,CEREAL PREPRTNS.	1	No Quantity							4606081			0
S3	2016	2016	2016	2	0	2	Export	792	Turkey	TUR	757	Switzerland	CHE								04	CEREALS,CEREAL PREPRTNS.	1	No Quantity							2181550			0
S3	2016	2016	2016	2	0	2	Export	792	Turkey	TUR	760	Syria	SYR								04	CEREALS,CEREAL PREPRTNS.	1	No Quantity							192135585			0
S3	2016	2016	2016	2	0	2	Export	792	Turkey	TUR	762	Tajikistan	TJK								04	CEREALS,CEREAL PREPRTNS.	1	No Quantity							645208			0
S3	2016	2016	2016	2	0	2	Export	792	Turkey	TUR	764	Thailand	THA								04	CEREALS,CEREAL PREPRTNS.	1	No Quantity							7646633			0
S3	2016	2016	2016	2	0	2	Export	792	Turkey	TUR	768	Togo	TGO								04	CEREALS,CEREAL PREPRTNS.	1	No Quantity							16870944			0
S3	2016	2016	2016	2	0	2	Export	792	Turkey	TUR	776	Tonga	TON								04	CEREALS,CEREAL PREPRTNS.	1	No Quantity							39875			0
S3	2016	2016	2016	2	0	2	Export	792	Turkey	TUR	780	Trinidad and Tobago	TTO								04	CEREALS,CEREAL PREPRTNS.	1	No Quantity							2640931			0
S3	2016	2016	2016	2	0	2	Export	792	Turkey	TUR	784	United Arab Emirates	ARE								04	CEREALS,CEREAL PREPRTNS.	1	No Quantity							25497816			0
S3	2016	2016	2016	2	0	2	Export	792	Turkey	TUR	788	Tunisia	TUN								04	CEREALS,CEREAL PREPRTNS.	1	No Quantity							4914427			0
S3	2016	2016	2016	2	0	2	Export	792	Turkey	TUR	795	Turkmenistan	TKM								04	CEREALS,CEREAL PREPRTNS.	1	No Quantity							6530621			0
S3	2016	2016	2016	2	0	2	Export	792	Turkey	TUR	800	Uganda	UGA								04	CEREALS,CEREAL PREPRTNS.	1	No Quantity							620350			0
S3	2016	2016	2016	2	0	2	Export	792	Turkey	TUR	804	Ukraine	UKR								04	CEREALS,CEREAL PREPRTNS.	1	No Quantity							5688545			0
S3	2016	2016	2016	2	0	2	Export	792	Turkey	TUR	807	North Macedonia	MKD								04	CEREALS,CEREAL PREPRTNS.	1	No Quantity							7715071			0
S3	2016	2016	2016	2	0	2	Export	792	Turkey	TUR	818	Egypt	EGY								04	CEREALS,CEREAL PREPRTNS.	1	No Quantity							13571041			0
S3	2016	2016	2016	2	0	2	Export	792	Turkey	TUR	826	United Kingdom	GBR								04	CEREALS,CEREAL PREPRTNS.	1	No Quantity							24357191			0
S3	2016	2016	2016	2	0	2	Export	792	Turkey	TUR	834	United Rep. of Tanzania	TZA								04	CEREALS,CEREAL PREPRTNS.	1	No Quantity							11644473			0
S3	2016	2016	2016	2	0	2	Export	792	Turkey	TUR	838	Free Zones									04	CEREALS,CEREAL PREPRTNS.	1	No Quantity							26443899			0
S3	2016	2016	2016	2	0	2	Export	792	Turkey	TUR	842	USA	USA								04	CEREALS,CEREAL PREPRTNS.	1	No Quantity							37642864			0
S3	2016	2016	2016	2	0	2	Export	792	Turkey	TUR	854	Burkina Faso	BFA								04	CEREALS,CEREAL PREPRTNS.	1	No Quantity							2143180			0
S3	2016	2016	2016	2	0	2	Export	792	Turkey	TUR	858	Uruguay	URY								04	CEREALS,CEREAL PREPRTNS.	1	No Quantity							111785			0
S3	2016	2016	2016	2	0	2	Export	792	Turkey	TUR	860	Uzbekistan	UZB								04	CEREALS,CEREAL PREPRTNS.	1	No Quantity							1111303			0
S3	2016	2016	2016	2	0	2	Export	792	Turkey	TUR	862	Venezuela	VEN								04	CEREALS,CEREAL PREPRTNS.	1	No Quantity							1824362			0
S3	2016	2016	2016	2	0	2	Export	792	Turkey	TUR	882	Samoa	WSM								04	CEREALS,CEREAL PREPRTNS.	1	No Quantity							295777			0
S3	2016	2016	2016	2	0	2	Export	792	Turkey	TUR	887	Yemen	YEM								04	CEREALS,CEREAL PREPRTNS.	1	No Quantity							62146939			0
S3	2016	2016	2016	2	0	2	Export	792	Turkey	TUR	894	Zambia	ZMB								04	CEREALS,CEREAL PREPRTNS.	1	No Quantity							62521			0
S3	2016	2016	2016	2	0	2	Export	792	Turkey	TUR	899	Areas, nes									04	CEREALS,CEREAL PREPRTNS.	1	No Quantity							12192			0
S3	2016	2016	2016	2	0	2	Export	800	Uganda	UGA	0	World	WLD								04	CEREALS,CEREAL PREPRTNS.	1	No Quantity							129081454			0
S3	2016	2016	2016	2	0	2	Export	800	Uganda	UGA	36	Australia	AUS								04	CEREALS,CEREAL PREPRTNS.	1	No Quantity							792			0
S3	2016	2016	2016	2	0	2	Export	800	Uganda	UGA	56	Belgium	BEL								04	CEREALS,CEREAL PREPRTNS.	1	No Quantity							583			0
S3	2016	2016	2016	2	0	2	Export	800	Uganda	UGA	108	Burundi	BDI								04	CEREALS,CEREAL PREPRTNS.	1	No Quantity							4614068			0
S3	2016	2016	2016	2	0	2	Export	800	Uganda	UGA	124	Canada	CAN								04	CEREALS,CEREAL PREPRTNS.	1	No Quantity							19024			0
S3	2016	2016	2016	2	0	2	Export	800	Uganda	UGA	140	Central African Rep.	CAF								04	CEREALS,CEREAL PREPRTNS.	1	No Quantity							36261			0
S3	2016	2016	2016	2	0	2	Export	800	Uganda	UGA	180	Dem. Rep. of the Congo	COD								04	CEREALS,CEREAL PREPRTNS.	1	No Quantity							20898956			0
S3	2016	2016	2016	2	0	2	Export	800	Uganda	UGA	251	France	FRA								04	CEREALS,CEREAL PREPRTNS.	1	No Quantity							10			0
S3	2016	2016	2016	2	0	2	Export	800	Uganda	UGA	404	Kenya	KEN								04	CEREALS,CEREAL PREPRTNS.	1	No Quantity							37202808			0
S3	2016	2016	2016	2	0	2	Export	800	Uganda	UGA	512	Oman	OMN								04	CEREALS,CEREAL PREPRTNS.	1	No Quantity							3895			0
S3	2016	2016	2016	2	0	2	Export	800	Uganda	UGA	528	Netherlands	NLD								04	CEREALS,CEREAL PREPRTNS.	1	No Quantity							1737			0
S3	2016	2016	2016	2	0	2	Export	800	Uganda	UGA	646	Rwanda	RWA								04	CEREALS,CEREAL PREPRTNS.	1	No Quantity							21736265			0
S3	2016	2016	2016	2	0	2	Export	800	Uganda	UGA	682	Saudi Arabia	SAU								04	CEREALS,CEREAL PREPRTNS.	1	No Quantity							8825			0
S3	2016	2016	2016	2	0	2	Export	800	Uganda	UGA	699	India	IND								04	CEREALS,CEREAL PREPRTNS.	1	No Quantity							488463			0
S3	2016	2016	2016	2	0	2	Export	800	Uganda	UGA	728	South Sudan	SSD								04	CEREALS,CEREAL PREPRTNS.	1	No Quantity							40206267			0
S3	2016	2016	2016	2	0	2	Export	800	Uganda	UGA	729	Sudan	SDN								04	CEREALS,CEREAL PREPRTNS.	1	No Quantity							1307606			0
S3	2016	2016	2016	2	0	2	Export	800	Uganda	UGA	784	United Arab Emirates	ARE								04	CEREALS,CEREAL PREPRTNS.	1	No Quantity							21			0
S3	2016	2016	2016	2	0	2	Export	800	Uganda	UGA	826	United Kingdom	GBR								04	CEREALS,CEREAL PREPRTNS.	1	No Quantity							160			0
S3	2016	2016	2016	2	0	2	Export	800	Uganda	UGA	834	United Rep. of Tanzania	TZA								04	CEREALS,CEREAL PREPRTNS.	1	No Quantity							2555714			0
S3	2016	2016	2016	2	0	2	Export	792	Turkey	TUR	0	World	WLD								05	VEGETABLES AND FRUIT	1	No Quantity							6718338617			0
S3	2016	2016	2016	2	0	2	Export	792	Turkey	TUR	4	Afghanistan	AFG								05	VEGETABLES AND FRUIT	1	No Quantity							750815			0
S3	2016	2016	2016	2	0	2	Export	792	Turkey	TUR	8	Albania	ALB								05	VEGETABLES AND FRUIT	1	No Quantity							2090971			0
S3	2016	2016	2016	2	0	2	Export	792	Turkey	TUR	12	Algeria	DZA								05	VEGETABLES AND FRUIT	1	No Quantity							23442575			0
S3	2016	2016	2016	2	0	2	Export	792	Turkey	TUR	31	Azerbaijan	AZE								05	VEGETABLES AND FRUIT	1	No Quantity							31224739			0
S3	2016	2016	2016	2	0	2	Export	792	Turkey	TUR	32	Argentina	ARG								05	VEGETABLES AND FRUIT	1	No Quantity							3084851			0
S3	2016	2016	2016	2	0	2	Export	792	Turkey	TUR	36	Australia	AUS								05	VEGETABLES AND FRUIT	1	No Quantity							96303453			0
S3	2016	2016	2016	2	0	2	Export	792	Turkey	TUR	40	Austria	AUT								05	VEGETABLES AND FRUIT	1	No Quantity							120623616			0
S3	2016	2016	2016	2	0	2	Export	792	Turkey	TUR	44	Bahamas	BHS								05	VEGETABLES AND FRUIT	1	No Quantity							7761			0
S3	2016	2016	2016	2	0	2	Export	792	Turkey	TUR	48	Bahrain	BHR								05	VEGETABLES AND FRUIT	1	No Quantity							1673151			0
S3	2016	2016	2016	2	0	2	Export	792	Turkey	TUR	50	Bangladesh	BGD								05	VEGETABLES AND FRUIT	1	No Quantity							8178245			0
S3	2016	2016	2016	2	0	2	Export	792	Turkey	TUR	52	Barbados	BRB								05	VEGETABLES AND FRUIT	1	No Quantity							337696			0
S3	2016	2016	2016	2	0	2	Export	792	Turkey	TUR	56	Belgium	BEL								05	VEGETABLES AND FRUIT	1	No Quantity							113083934			0
S3	2016	2016	2016	2	0	2	Export	792	Turkey	TUR	70	Bosnia Herzegovina	BIH								05	VEGETABLES AND FRUIT	1	No Quantity							14257861			0
S3	2016	2016	2016	2	0	2	Export	792	Turkey	TUR	76	Brazil	BRA								05	VEGETABLES AND FRUIT	1	No Quantity							43669388			0
S3	2016	2016	2016	2	0	2	Export	792	Turkey	TUR	90	Solomon Isds	SLB								05	VEGETABLES AND FRUIT	1	No Quantity							12755			0
S3	2016	2016	2016	2	0	2	Export	792	Turkey	TUR	96	Brunei Darussalam	BRN								05	VEGETABLES AND FRUIT	1	No Quantity							247610			0
S3	2016	2016	2016	2	0	2	Export	792	Turkey	TUR	100	Bulgaria	BGR								05	VEGETABLES AND FRUIT	1	No Quantity							67740749			0
S3	2016	2016	2016	2	0	2	Export	792	Turkey	TUR	108	Burundi	BDI								05	VEGETABLES AND FRUIT	1	No Quantity							644			0
S3	2016	2016	2016	2	0	2	Export	792	Turkey	TUR	112	Belarus	BLR								05	VEGETABLES AND FRUIT	1	No Quantity							117737778			0
S3	2016	2016	2016	2	0	2	Export	792	Turkey	TUR	116	Cambodia	KHM								05	VEGETABLES AND FRUIT	1	No Quantity							197362			0
S3	2016	2016	2016	2	0	2	Export	792	Turkey	TUR	120	Cameroon	CMR								05	VEGETABLES AND FRUIT	1	No Quantity							20931			0
S3	2016	2016	2016	2	0	2	Export	792	Turkey	TUR	124	Canada	CAN								05	VEGETABLES AND FRUIT	1	No Quantity							144154995			0
S3	2016	2016	2016	2	0	2	Export	792	Turkey	TUR	132	Cabo Verde	CPV								05	VEGETABLES AND FRUIT	1	No Quantity							62330			0
S3	2016	2016	2016	2	0	2	Export	792	Turkey	TUR	144	Sri Lanka	LKA								05	VEGETABLES AND FRUIT	1	No Quantity							1596496			0
S3	2016	2016	2016	2	0	2	Export	792	Turkey	TUR	148	Chad	TCD								05	VEGETABLES AND FRUIT	1	No Quantity							6930			0
S3	2016	2016	2016	2	0	2	Export	792	Turkey	TUR	152	Chile	CHL								05	VEGETABLES AND FRUIT	1	No Quantity							759796			0
S3	2016	2016	2016	2	0	2	Export	792	Turkey	TUR	156	China	CHN								05	VEGETABLES AND FRUIT	1	No Quantity							48220079			0
S3	2016	2016	2016	2	0	2	Export	792	Turkey	TUR	170	Colombia	COL								05	VEGETABLES AND FRUIT	1	No Quantity							317438			0
S3	2016	2016	2016	2	0	2	Export	792	Turkey	TUR	178	Congo	COG								05	VEGETABLES AND FRUIT	1	No Quantity							61104			0
S3	2016	2016	2016	2	0	2	Export	792	Turkey	TUR	180	Dem. Rep. of the Congo	COD								05	VEGETABLES AND FRUIT	1	No Quantity							63059			0
S3	2016	2016	2016	2	0	2	Export	792	Turkey	TUR	188	Costa Rica	CRI								05	VEGETABLES AND FRUIT	1	No Quantity							295767			0
S3	2016	2016	2016	2	0	2	Export	792	Turkey	TUR	191	Croatia	HRV								05	VEGETABLES AND FRUIT	1	No Quantity							13349763			0
S3	2016	2016	2016	2	0	2	Export	792	Turkey	TUR	192	Cuba	CUB								05	VEGETABLES AND FRUIT	1	No Quantity							361			0
S3	2016	2016	2016	2	0	2	Export	792	Turkey	TUR	203	Czechia	CZE								05	VEGETABLES AND FRUIT	1	No Quantity							28182354			0
S3	2016	2016	2016	2	0	2	Export	792	Turkey	TUR	204	Benin	BEN								05	VEGETABLES AND FRUIT	1	No Quantity							34175			0
S3	2016	2016	2016	2	0	2	Export	792	Turkey	TUR	208	Denmark	DNK								05	VEGETABLES AND FRUIT	1	No Quantity							27182134			0
S3	2016	2016	2016	2	0	2	Export	792	Turkey	TUR	214	Dominican Rep.	DOM								05	VEGETABLES AND FRUIT	1	No Quantity							40709			0
S3	2016	2016	2016	2	0	2	Export	792	Turkey	TUR	218	Ecuador	ECU								05	VEGETABLES AND FRUIT	1	No Quantity							1178484			0
S3	2016	2016	2016	2	0	2	Export	792	Turkey	TUR	222	El Salvador	SLV								05	VEGETABLES AND FRUIT	1	No Quantity							117038			0
S3	2016	2016	2016	2	0	2	Export	792	Turkey	TUR	226	Equatorial Guinea	GNQ								05	VEGETABLES AND FRUIT	1	No Quantity							10188			0
S3	2016	2016	2016	2	0	2	Export	792	Turkey	TUR	231	Ethiopia	ETH								05	VEGETABLES AND FRUIT	1	No Quantity							384027			0
S3	2016	2016	2016	2	0	2	Export	792	Turkey	TUR	232	Eritrea	ERI								05	VEGETABLES AND FRUIT	1	No Quantity							8900000			0
S3	2016	2016	2016	2	0	2	Export	792	Turkey	TUR	233	Estonia	EST								05	VEGETABLES AND FRUIT	1	No Quantity							2746033			0
S3	2016	2016	2016	2	0	2	Export	792	Turkey	TUR	242	Fiji	FJI								05	VEGETABLES AND FRUIT	1	No Quantity							13632			0
S3	2016	2016	2016	2	0	2	Export	792	Turkey	TUR	246	Finland	FIN								05	VEGETABLES AND FRUIT	1	No Quantity							8713388			0
S3	2016	2016	2016	2	0	2	Export	792	Turkey	TUR	251	France	FRA								05	VEGETABLES AND FRUIT	1	No Quantity							342140899			0
S3	2016	2016	2016	2	0	2	Export	792	Turkey	TUR	262	Djibouti	DJI								05	VEGETABLES AND FRUIT	1	No Quantity							103161			0
S3	2016	2016	2016	2	0	2	Export	792	Turkey	TUR	266	Gabon	GAB								05	VEGETABLES AND FRUIT	1	No Quantity							20067			0
S3	2016	2016	2016	2	0	2	Export	792	Turkey	TUR	268	Georgia	GEO								05	VEGETABLES AND FRUIT	1	No Quantity							77533259			0
S3	2016	2016	2016	2	0	2	Export	792	Turkey	TUR	270	Gambia	GMB								05	VEGETABLES AND FRUIT	1	No Quantity							17848			0
S3	2016	2016	2016	2	0	2	Export	792	Turkey	TUR	275	State of Palestine	PSE								05	VEGETABLES AND FRUIT	1	No Quantity							995166			0
S3	2016	2016	2016	2	0	2	Export	792	Turkey	TUR	276	Germany	DEU								05	VEGETABLES AND FRUIT	1	No Quantity							1006067419			0
S3	2016	2016	2016	2	0	2	Export	792	Turkey	TUR	288	Ghana	GHA								05	VEGETABLES AND FRUIT	1	No Quantity							579661			0
S3	2016	2016	2016	2	0	2	Export	792	Turkey	TUR	300	Greece	GRC								05	VEGETABLES AND FRUIT	1	No Quantity							49500677			0
S3	2016	2016	2016	2	0	2	Export	792	Turkey	TUR	316	Guam	GUM								05	VEGETABLES AND FRUIT	1	No Quantity							6713			0
S3	2016	2016	2016	2	0	2	Export	792	Turkey	TUR	324	Guinea	GIN								05	VEGETABLES AND FRUIT	1	No Quantity							40147			0
S3	2016	2016	2016	2	0	2	Export	792	Turkey	TUR	328	Guyana	GUY								05	VEGETABLES AND FRUIT	1	No Quantity							42630			0
S3	2016	2016	2016	2	0	2	Export	792	Turkey	TUR	332	Haiti	HTI								05	VEGETABLES AND FRUIT	1	No Quantity							3672			0
S3	2016	2016	2016	2	0	2	Export	792	Turkey	TUR	344	China, Hong Kong SAR	HKG								05	VEGETABLES AND FRUIT	1	No Quantity							15334342			0
S3	2016	2016	2016	2	0	2	Export	792	Turkey	TUR	348	Hungary	HUN								05	VEGETABLES AND FRUIT	1	No Quantity							9813792			0
S3	2016	2016	2016	2	0	2	Export	792	Turkey	TUR	360	Indonesia	IDN								05	VEGETABLES AND FRUIT	1	No Quantity							5901637			0
S3	2016	2016	2016	2	0	2	Export	792	Turkey	TUR	364	Iran	IRN								05	VEGETABLES AND FRUIT	1	No Quantity							22257492			0
S3	2016	2016	2016	2	0	2	Export	792	Turkey	TUR	368	Iraq	IRQ								05	VEGETABLES AND FRUIT	1	No Quantity							566622719			0
S3	2016	2016	2016	2	0	2	Export	792	Turkey	TUR	372	Ireland	IRL								05	VEGETABLES AND FRUIT	1	No Quantity							10961491			0
S3	2016	2016	2016	2	0	2	Export	792	Turkey	TUR	376	Israel	ISR								05	VEGETABLES AND FRUIT	1	No Quantity							62095333			0
S3	2016	2016	2016	2	0	2	Export	792	Turkey	TUR	381	Italy	ITA								05	VEGETABLES AND FRUIT	1	No Quantity							653542631			0
S3	2016	2016	2016	2	0	2	Export	792	Turkey	TUR	384	Côte d'Ivoire	CIV								05	VEGETABLES AND FRUIT	1	No Quantity							129148			0
S3	2016	2016	2016	2	0	2	Export	792	Turkey	TUR	388	Jamaica	JAM								05	VEGETABLES AND FRUIT	1	No Quantity							1152963			0
S3	2016	2016	2016	2	0	2	Export	792	Turkey	TUR	392	Japan	JPN								05	VEGETABLES AND FRUIT	1	No Quantity							39874338			0
S3	2016	2016	2016	2	0	2	Export	792	Turkey	TUR	398	Kazakhstan	KAZ								05	VEGETABLES AND FRUIT	1	No Quantity							17909545			0
S3	2016	2016	2016	2	0	2	Export	792	Turkey	TUR	400	Jordan	JOR								05	VEGETABLES AND FRUIT	1	No Quantity							19158055			0
S3	2016	2016	2016	2	0	2	Export	792	Turkey	TUR	404	Kenya	KEN								05	VEGETABLES AND FRUIT	1	No Quantity							415415			0
S3	2016	2016	2016	2	0	2	Export	792	Turkey	TUR	410	Rep. of Korea	KOR								05	VEGETABLES AND FRUIT	1	No Quantity							11684487			0
S3	2016	2016	2016	2	0	2	Export	792	Turkey	TUR	414	Kuwait	KWT								05	VEGETABLES AND FRUIT	1	No Quantity							14779714			0
S3	2016	2016	2016	2	0	2	Export	792	Turkey	TUR	417	Kyrgyzstan	KGZ								05	VEGETABLES AND FRUIT	1	No Quantity							2403446			0
S3	2016	2016	2016	2	0	2	Export	792	Turkey	TUR	422	Lebanon	LBN								05	VEGETABLES AND FRUIT	1	No Quantity							22402936			0
S3	2016	2016	2016	2	0	2	Export	792	Turkey	TUR	428	Latvia	LVA								05	VEGETABLES AND FRUIT	1	No Quantity							10263274			0
S3	2016	2016	2016	2	0	2	Export	792	Turkey	TUR	430	Liberia	LBR								05	VEGETABLES AND FRUIT	1	No Quantity							72249			0
S3	2016	2016	2016	2	0	2	Export	792	Turkey	TUR	434	Libya	LBY								05	VEGETABLES AND FRUIT	1	No Quantity							17150995			0
S3	2016	2016	2016	2	0	2	Export	792	Turkey	TUR	440	Lithuania	LTU								05	VEGETABLES AND FRUIT	1	No Quantity							18092762			0
S3	2016	2016	2016	2	0	2	Export	792	Turkey	TUR	450	Madagascar	MDG								05	VEGETABLES AND FRUIT	1	No Quantity							43749			0
S3	2016	2016	2016	2	0	2	Export	792	Turkey	TUR	458	Malaysia	MYS								05	VEGETABLES AND FRUIT	1	No Quantity							19196544			0
S3	2016	2016	2016	2	0	2	Export	792	Turkey	TUR	462	Maldives	MDV								05	VEGETABLES AND FRUIT	1	No Quantity							586722			0
S3	2016	2016	2016	2	0	2	Export	792	Turkey	TUR	466	Mali	MLI								05	VEGETABLES AND FRUIT	1	No Quantity							31513			0
S3	2016	2016	2016	2	0	2	Export	792	Turkey	TUR	470	Malta	MLT								05	VEGETABLES AND FRUIT	1	No Quantity							851281			0
S3	2016	2016	2016	2	0	2	Export	792	Turkey	TUR	478	Mauritania	MRT								05	VEGETABLES AND FRUIT	1	No Quantity							112791			0
S3	2016	2016	2016	2	0	2	Export	792	Turkey	TUR	480	Mauritius	MUS								05	VEGETABLES AND FRUIT	1	No Quantity							562490			0
S3	2016	2016	2016	2	0	2	Export	792	Turkey	TUR	484	Mexico	MEX								05	VEGETABLES AND FRUIT	1	No Quantity							22875671			0
S3	2016	2016	2016	2	0	2	Export	792	Turkey	TUR	490	Other Asia, nes									05	VEGETABLES AND FRUIT	1	No Quantity							5582555			0
S3	2016	2016	2016	2	0	2	Export	792	Turkey	TUR	496	Mongolia	MNG								05	VEGETABLES AND FRUIT	1	No Quantity							58591			0
S3	2016	2016	2016	2	0	2	Export	792	Turkey	TUR	498	Rep. of Moldova	MDA								05	VEGETABLES AND FRUIT	1	No Quantity							13877296			0
S3	2016	2016	2016	2	0	2	Export	792	Turkey	TUR	499	Montenegro	MNE								05	VEGETABLES AND FRUIT	1	No Quantity							2030040			0
S3	2016	2016	2016	2	0	2	Export	792	Turkey	TUR	504	Morocco	MAR								05	VEGETABLES AND FRUIT	1	No Quantity							1901955			0
S3	2016	2016	2016	2	0	2	Export	792	Turkey	TUR	508	Mozambique	MOZ								05	VEGETABLES AND FRUIT	1	No Quantity							4707			0
S3	2016	2016	2016	2	0	2	Export	792	Turkey	TUR	512	Oman	OMN								05	VEGETABLES AND FRUIT	1	No Quantity							5676252			0
S3	2016	2016	2016	2	0	2	Export	792	Turkey	TUR	524	Nepal	NPL								05	VEGETABLES AND FRUIT	1	No Quantity							188026			0
S3	2016	2016	2016	2	0	2	Export	792	Turkey	TUR	528	Netherlands	NLD								05	VEGETABLES AND FRUIT	1	No Quantity							284589091			0
S3	2016	2016	2016	2	0	2	Export	792	Turkey	TUR	540	New Caledonia	NCL								05	VEGETABLES AND FRUIT	1	No Quantity							11993			0
S3	2016	2016	2016	2	0	2	Export	792	Turkey	TUR	554	New Zealand	NZL								05	VEGETABLES AND FRUIT	1	No Quantity							16444567			0
S3	2016	2016	2016	2	0	2	Export	792	Turkey	TUR	562	Niger	NER								05	VEGETABLES AND FRUIT	1	No Quantity							65143			0
S3	2016	2016	2016	2	0	2	Export	792	Turkey	TUR	566	Nigeria	NGA								05	VEGETABLES AND FRUIT	1	No Quantity							114156			0
S3	2016	2016	2016	2	0	2	Export	792	Turkey	TUR	579	Norway	NOR								05	VEGETABLES AND FRUIT	1	No Quantity							27313699			0
S3	2016	2016	2016	2	0	2	Export	792	Turkey	TUR	586	Pakistan	PAK								05	VEGETABLES AND FRUIT	1	No Quantity							4853641			0
S3	2016	2016	2016	2	0	2	Export	792	Turkey	TUR	591	Panama	PAN								05	VEGETABLES AND FRUIT	1	No Quantity							158742			0
S3	2016	2016	2016	2	0	2	Export	792	Turkey	TUR	598	Papua New Guinea	PNG								05	VEGETABLES AND FRUIT	1	No Quantity							31973			0
S3	2016	2016	2016	2	0	2	Export	792	Turkey	TUR	600	Paraguay	PRY								05	VEGETABLES AND FRUIT	1	No Quantity							17160			0
S3	2016	2016	2016	2	0	2	Export	792	Turkey	TUR	604	Peru	PER								05	VEGETABLES AND FRUIT	1	No Quantity							661430			0
S3	2016	2016	2016	2	0	2	Export	792	Turkey	TUR	608	Philippines	PHL								05	VEGETABLES AND FRUIT	1	No Quantity							602216			0
S3	2016	2016	2016	2	0	2	Export	792	Turkey	TUR	616	Poland	POL								05	VEGETABLES AND FRUIT	1	No Quantity							163578610			0
S3	2016	2016	2016	2	0	2	Export	792	Turkey	TUR	620	Portugal	PRT								05	VEGETABLES AND FRUIT	1	No Quantity							4068047			0
S3	2016	2016	2016	2	0	2	Export	792	Turkey	TUR	626	Timor-Leste	TLS								05	VEGETABLES AND FRUIT	1	No Quantity							44858			0
S3	2016	2016	2016	2	0	2	Export	792	Turkey	TUR	634	Qatar	QAT								05	VEGETABLES AND FRUIT	1	No Quantity							3858764			0
S3	2016	2016	2016	2	0	2	Export	792	Turkey	TUR	642	Romania	ROU								05	VEGETABLES AND FRUIT	1	No Quantity							136832901			0
S3	2016	2016	2016	2	0	2	Export	792	Turkey	TUR	643	Russian Federation	RUS								05	VEGETABLES AND FRUIT	1	No Quantity							376867589			0
S3	2016	2016	2016	2	0	2	Export	792	Turkey	TUR	646	Rwanda	RWA								05	VEGETABLES AND FRUIT	1	No Quantity							4484			0
S3	2016	2016	2016	2	0	2	Export	792	Turkey	TUR	682	Saudi Arabia	SAU								05	VEGETABLES AND FRUIT	1	No Quantity							196953736			0
S3	2016	2016	2016	2	0	2	Export	792	Turkey	TUR	686	Senegal	SEN								05	VEGETABLES AND FRUIT	1	No Quantity							160233			0
S3	2016	2016	2016	2	0	2	Export	792	Turkey	TUR	688	Serbia	SRB								05	VEGETABLES AND FRUIT	1	No Quantity							35856558			0
S3	2016	2016	2016	2	0	2	Export	792	Turkey	TUR	690	Seychelles	SYC								05	VEGETABLES AND FRUIT	1	No Quantity							546985			0
S3	2016	2016	2016	2	0	2	Export	792	Turkey	TUR	694	Sierra Leone	SLE								05	VEGETABLES AND FRUIT	1	No Quantity							881			0
S3	2016	2016	2016	2	0	2	Export	792	Turkey	TUR	699	India	IND								05	VEGETABLES AND FRUIT	1	No Quantity							16524443			0
S3	2016	2016	2016	2	0	2	Export	792	Turkey	TUR	702	Singapore	SGP								05	VEGETABLES AND FRUIT	1	No Quantity							7994001			0
S3	2016	2016	2016	2	0	2	Export	792	Turkey	TUR	703	Slovakia	SVK								05	VEGETABLES AND FRUIT	1	No Quantity							12401587			0
S3	2016	2016	2016	2	0	2	Export	792	Turkey	TUR	704	Viet Nam	VNM								05	VEGETABLES AND FRUIT	1	No Quantity							7060968			0
S3	2016	2016	2016	2	0	2	Export	792	Turkey	TUR	705	Slovenia	SVN								05	VEGETABLES AND FRUIT	1	No Quantity							8090225			0
S3	2016	2016	2016	2	0	2	Export	792	Turkey	TUR	706	Somalia	SOM								05	VEGETABLES AND FRUIT	1	No Quantity							6407896			0
S3	2016	2016	2016	2	0	2	Export	792	Turkey	TUR	710	South Africa	ZAF								05	VEGETABLES AND FRUIT	1	No Quantity							7964893			0
S3	2016	2016	2016	2	0	2	Export	792	Turkey	TUR	716	Zimbabwe	ZWE								05	VEGETABLES AND FRUIT	1	No Quantity							2871			0
S3	2016	2016	2016	2	0	2	Export	792	Turkey	TUR	724	Spain	ESP								05	VEGETABLES AND FRUIT	1	No Quantity							91760029			0
S3	2016	2016	2016	2	0	2	Export	792	Turkey	TUR	728	South Sudan	SSD								05	VEGETABLES AND FRUIT	1	No Quantity							36567			0
S3	2016	2016	2016	2	0	2	Export	792	Turkey	TUR	729	Sudan	SDN								05	VEGETABLES AND FRUIT	1	No Quantity							46518994			0
S3	2016	2016	2016	2	0	2	Export	792	Turkey	TUR	740	Suriname	SUR								05	VEGETABLES AND FRUIT	1	No Quantity							5507			0
S3	2016	2016	2016	2	0	2	Export	792	Turkey	TUR	752	Sweden	SWE								05	VEGETABLES AND FRUIT	1	No Quantity							58454250			0
S3	2016	2016	2016	2	0	2	Export	792	Turkey	TUR	757	Switzerland	CHE								05	VEGETABLES AND FRUIT	1	No Quantity							118576571			0
S3	2016	2016	2016	2	0	2	Export	792	Turkey	TUR	760	Syria	SYR								05	VEGETABLES AND FRUIT	1	No Quantity							73725909			0
S3	2016	2016	2016	2	0	2	Export	792	Turkey	TUR	762	Tajikistan	TJK								05	VEGETABLES AND FRUIT	1	No Quantity							1671348			0
S3	2016	2016	2016	2	0	2	Export	792	Turkey	TUR	764	Thailand	THA								05	VEGETABLES AND FRUIT	1	No Quantity							1450740			0
S3	2016	2016	2016	2	0	2	Export	792	Turkey	TUR	768	Togo	TGO								05	VEGETABLES AND FRUIT	1	No Quantity							57854			0
S3	2016	2016	2016	2	0	2	Export	792	Turkey	TUR	780	Trinidad and Tobago	TTO								05	VEGETABLES AND FRUIT	1	No Quantity							447886			0
S3	2016	2016	2016	2	0	2	Export	792	Turkey	TUR	784	United Arab Emirates	ARE								05	VEGETABLES AND FRUIT	1	No Quantity							57239212			0
S3	2016	2016	2016	2	0	2	Export	792	Turkey	TUR	788	Tunisia	TUN								05	VEGETABLES AND FRUIT	1	No Quantity							20723551			0
S3	2016	2016	2016	2	0	2	Export	792	Turkey	TUR	795	Turkmenistan	TKM								05	VEGETABLES AND FRUIT	1	No Quantity							12889838			0
S3	2016	2016	2016	2	0	2	Export	792	Turkey	TUR	800	Uganda	UGA								05	VEGETABLES AND FRUIT	1	No Quantity							336			0
S3	2016	2016	2016	2	0	2	Export	792	Turkey	TUR	804	Ukraine	UKR								05	VEGETABLES AND FRUIT	1	No Quantity							152187414			0
S3	2016	2016	2016	2	0	2	Export	792	Turkey	TUR	807	North Macedonia	MKD								05	VEGETABLES AND FRUIT	1	No Quantity							13649258			0
S3	2016	2016	2016	2	0	2	Export	792	Turkey	TUR	818	Egypt	EGY								05	VEGETABLES AND FRUIT	1	No Quantity							67081194			0
S3	2016	2016	2016	2	0	2	Export	792	Turkey	TUR	826	United Kingdom	GBR								05	VEGETABLES AND FRUIT	1	No Quantity							307822184			0
S3	2016	2016	2016	2	0	2	Export	792	Turkey	TUR	834	United Rep. of Tanzania	TZA								05	VEGETABLES AND FRUIT	1	No Quantity							1034979			0
S3	2016	2016	2016	2	0	2	Export	792	Turkey	TUR	838	Free Zones									05	VEGETABLES AND FRUIT	1	No Quantity							90843406			0
S3	2016	2016	2016	2	0	2	Export	792	Turkey	TUR	842	USA	USA								05	VEGETABLES AND FRUIT	1	No Quantity							272207295			0
S3	2016	2016	2016	2	0	2	Export	792	Turkey	TUR	854	Burkina Faso	BFA								05	VEGETABLES AND FRUIT	1	No Quantity							26602			0
S3	2016	2016	2016	2	0	2	Export	792	Turkey	TUR	858	Uruguay	URY								05	VEGETABLES AND FRUIT	1	No Quantity							368593			0
S3	2016	2016	2016	2	0	2	Export	792	Turkey	TUR	860	Uzbekistan	UZB								05	VEGETABLES AND FRUIT	1	No Quantity							2148491			0
S3	2016	2016	2016	2	0	2	Export	792	Turkey	TUR	862	Venezuela	VEN								05	VEGETABLES AND FRUIT	1	No Quantity							11762			0
S3	2016	2016	2016	2	0	2	Export	792	Turkey	TUR	887	Yemen	YEM								05	VEGETABLES AND FRUIT	1	No Quantity							3566577			0
S3	2016	2016	2016	2	0	2	Export	792	Turkey	TUR	899	Areas, nes									05	VEGETABLES AND FRUIT	1	No Quantity							20498			0
S3	2016	2016	2016	2	0	2	Export	800	Uganda	UGA	0	World	WLD								05	VEGETABLES AND FRUIT	1	No Quantity							84770553			0
S3	2016	2016	2016	2	0	2	Export	800	Uganda	UGA	48	Bahrain	BHR								05	VEGETABLES AND FRUIT	1	No Quantity							4614			0
S3	2016	2016	2016	2	0	2	Export	800	Uganda	UGA	56	Belgium	BEL								05	VEGETABLES AND FRUIT	1	No Quantity							557190			0
S3	2016	2016	2016	2	0	2	Export	800	Uganda	UGA	108	Burundi	BDI								05	VEGETABLES AND FRUIT	1	No Quantity							951154			0
S3	2016	2016	2016	2	0	2	Export	800	Uganda	UGA	124	Canada	CAN								05	VEGETABLES AND FRUIT	1	No Quantity							577872			0
S3	2016	2016	2016	2	0	2	Export	800	Uganda	UGA	180	Dem. Rep. of the Congo	COD								05	VEGETABLES AND FRUIT	1	No Quantity							4466871			0
S3	2016	2016	2016	2	0	2	Export	800	Uganda	UGA	208	Denmark	DNK								05	VEGETABLES AND FRUIT	1	No Quantity							5144			0
S3	2016	2016	2016	2	0	2	Export	800	Uganda	UGA	218	Ecuador	ECU								05	VEGETABLES AND FRUIT	1	No Quantity							1500			0
S3	2016	2016	2016	2	0	2	Export	800	Uganda	UGA	233	Estonia	EST								05	VEGETABLES AND FRUIT	1	No Quantity							738			0
S3	2016	2016	2016	2	0	2	Export	800	Uganda	UGA	246	Finland	FIN								05	VEGETABLES AND FRUIT	1	No Quantity							562			0
S3	2016	2016	2016	2	0	2	Export	800	Uganda	UGA	251	France	FRA								05	VEGETABLES AND FRUIT	1	No Quantity							203442			0
S3	2016	2016	2016	2	0	2	Export	800	Uganda	UGA	276	Germany	DEU								05	VEGETABLES AND FRUIT	1	No Quantity							647347			0
S3	2016	2016	2016	2	0	2	Export	800	Uganda	UGA	300	Greece	GRC								05	VEGETABLES AND FRUIT	1	No Quantity							5479			0
S3	2016	2016	2016	2	0	2	Export	800	Uganda	UGA	364	Iran	IRN								05	VEGETABLES AND FRUIT	1	No Quantity							7480			0
S3	2016	2016	2016	2	0	2	Export	800	Uganda	UGA	376	Israel	ISR								05	VEGETABLES AND FRUIT	1	No Quantity							12367			0
S3	2016	2016	2016	2	0	2	Export	800	Uganda	UGA	381	Italy	ITA								05	VEGETABLES AND FRUIT	1	No Quantity							199967			0
S3	2016	2016	2016	2	0	2	Export	800	Uganda	UGA	404	Kenya	KEN								05	VEGETABLES AND FRUIT	1	No Quantity							34118799			0
S3	2016	2016	2016	2	0	2	Export	800	Uganda	UGA	414	Kuwait	KWT								05	VEGETABLES AND FRUIT	1	No Quantity							32573			0
S3	2016	2016	2016	2	0	2	Export	800	Uganda	UGA	512	Oman	OMN								05	VEGETABLES AND FRUIT	1	No Quantity							52136			0
S3	2016	2016	2016	2	0	2	Export	800	Uganda	UGA	528	Netherlands	NLD								05	VEGETABLES AND FRUIT	1	No Quantity							1882949			0
S3	2016	2016	2016	2	0	2	Export	800	Uganda	UGA	586	Pakistan	PAK								05	VEGETABLES AND FRUIT	1	No Quantity							403201			0
S3	2016	2016	2016	2	0	2	Export	800	Uganda	UGA	634	Qatar	QAT								05	VEGETABLES AND FRUIT	1	No Quantity							11060			0
S3	2016	2016	2016	2	0	2	Export	800	Uganda	UGA	646	Rwanda	RWA								05	VEGETABLES AND FRUIT	1	No Quantity							12867185			0
S3	2016	2016	2016	2	0	2	Export	800	Uganda	UGA	682	Saudi Arabia	SAU								05	VEGETABLES AND FRUIT	1	No Quantity							2504			0
S3	2016	2016	2016	2	0	2	Export	800	Uganda	UGA	690	Seychelles	SYC								05	VEGETABLES AND FRUIT	1	No Quantity							58452			0
S3	2016	2016	2016	2	0	2	Export	800	Uganda	UGA	699	India	IND								05	VEGETABLES AND FRUIT	1	No Quantity							11325356			0
S3	2016	2016	2016	2	0	2	Export	800	Uganda	UGA	702	Singapore	SGP								05	VEGETABLES AND FRUIT	1	No Quantity							46124			0
S3	2016	2016	2016	2	0	2	Export	800	Uganda	UGA	704	Viet Nam	VNM								05	VEGETABLES AND FRUIT	1	No Quantity							16190			0
S3	2016	2016	2016	2	0	2	Export	800	Uganda	UGA	710	South Africa	ZAF								05	VEGETABLES AND FRUIT	1	No Quantity							3351			0
S3	2016	2016	2016	2	0	2	Export	800	Uganda	UGA	724	Spain	ESP								05	VEGETABLES AND FRUIT	1	No Quantity							35190			0
S3	2016	2016	2016	2	0	2	Export	800	Uganda	UGA	728	South Sudan	SSD								05	VEGETABLES AND FRUIT	1	No Quantity							9244668			0
S3	2016	2016	2016	2	0	2	Export	800	Uganda	UGA	729	Sudan	SDN								05	VEGETABLES AND FRUIT	1	No Quantity							3252			0
S3	2016	2016	2016	2	0	2	Export	800	Uganda	UGA	752	Sweden	SWE								05	VEGETABLES AND FRUIT	1	No Quantity							12689			0
S3	2016	2016	2016	2	0	2	Export	800	Uganda	UGA	757	Switzerland	CHE								05	VEGETABLES AND FRUIT	1	No Quantity							92330			0
S3	2016	2016	2016	2	0	2	Export	800	Uganda	UGA	784	United Arab Emirates	ARE								05	VEGETABLES AND FRUIT	1	No Quantity							1919972			0
S3	2016	2016	2016	2	0	2	Export	800	Uganda	UGA	792	Turkey	TUR								05	VEGETABLES AND FRUIT	1	No Quantity							91220			0
S3	2016	2016	2016	2	0	2	Export	800	Uganda	UGA	818	Egypt	EGY								05	VEGETABLES AND FRUIT	1	No Quantity							158			0
S3	2016	2016	2016	2	0	2	Export	800	Uganda	UGA	826	United Kingdom	GBR								05	VEGETABLES AND FRUIT	1	No Quantity							4364530			0
S3	2016	2016	2016	2	0	2	Export	800	Uganda	UGA	834	United Rep. of Tanzania	TZA								05	VEGETABLES AND FRUIT	1	No Quantity							410824			0
S3	2016	2016	2016	2	0	2	Export	800	Uganda	UGA	842	USA	USA								05	VEGETABLES AND FRUIT	1	No Quantity							134112			0
S3	2016	2016	2016	2	0	2	Export	792	Turkey	TUR	0	World	WLD								06	SUGAR,SUGR.PREPTNS,HONEY	1	No Quantity							544192227			0
S3	2016	2016	2016	2	0	2	Export	792	Turkey	TUR	4	Afghanistan	AFG								06	SUGAR,SUGR.PREPTNS,HONEY	1	No Quantity							1366949			0
S3	2016	2016	2016	2	0	2	Export	792	Turkey	TUR	8	Albania	ALB								06	SUGAR,SUGR.PREPTNS,HONEY	1	No Quantity							2646165			0
S3	2016	2016	2016	2	0	2	Export	792	Turkey	TUR	12	Algeria	DZA								06	SUGAR,SUGR.PREPTNS,HONEY	1	No Quantity							17069720			0
S3	2016	2016	2016	2	0	2	Export	792	Turkey	TUR	24	Angola	AGO								06	SUGAR,SUGR.PREPTNS,HONEY	1	No Quantity							21301			0
S3	2016	2016	2016	2	0	2	Export	792	Turkey	TUR	31	Azerbaijan	AZE								06	SUGAR,SUGR.PREPTNS,HONEY	1	No Quantity							8406653			0
S3	2016	2016	2016	2	0	2	Export	792	Turkey	TUR	36	Australia	AUS								06	SUGAR,SUGR.PREPTNS,HONEY	1	No Quantity							2302987			0
S3	2016	2016	2016	2	0	2	Export	792	Turkey	TUR	40	Austria	AUT								06	SUGAR,SUGR.PREPTNS,HONEY	1	No Quantity							1622749			0
S3	2016	2016	2016	2	0	2	Export	792	Turkey	TUR	48	Bahrain	BHR								06	SUGAR,SUGR.PREPTNS,HONEY	1	No Quantity							1874986			0
S3	2016	2016	2016	2	0	2	Export	792	Turkey	TUR	50	Bangladesh	BGD								06	SUGAR,SUGR.PREPTNS,HONEY	1	No Quantity							149827			0
S3	2016	2016	2016	2	0	2	Export	792	Turkey	TUR	52	Barbados	BRB								06	SUGAR,SUGR.PREPTNS,HONEY	1	No Quantity							38299			0
S3	2016	2016	2016	2	0	2	Export	792	Turkey	TUR	56	Belgium	BEL								06	SUGAR,SUGR.PREPTNS,HONEY	1	No Quantity							3290789			0
S3	2016	2016	2016	2	0	2	Export	792	Turkey	TUR	68	Bolivia (Plurinational State of)	BOL								06	SUGAR,SUGR.PREPTNS,HONEY	1	No Quantity							184064			0
S3	2016	2016	2016	2	0	2	Export	792	Turkey	TUR	70	Bosnia Herzegovina	BIH								06	SUGAR,SUGR.PREPTNS,HONEY	1	No Quantity							2683981			0
S3	2016	2016	2016	2	0	2	Export	792	Turkey	TUR	76	Brazil	BRA								06	SUGAR,SUGR.PREPTNS,HONEY	1	No Quantity							38950			0
S3	2016	2016	2016	2	0	2	Export	792	Turkey	TUR	96	Brunei Darussalam	BRN								06	SUGAR,SUGR.PREPTNS,HONEY	1	No Quantity							9126			0
S3	2016	2016	2016	2	0	2	Export	792	Turkey	TUR	100	Bulgaria	BGR								06	SUGAR,SUGR.PREPTNS,HONEY	1	No Quantity							5665068			0
S3	2016	2016	2016	2	0	2	Export	792	Turkey	TUR	104	Myanmar	MMR								06	SUGAR,SUGR.PREPTNS,HONEY	1	No Quantity							16402			0
S3	2016	2016	2016	2	0	2	Export	792	Turkey	TUR	112	Belarus	BLR								06	SUGAR,SUGR.PREPTNS,HONEY	1	No Quantity							595567			0
S3	2016	2016	2016	2	0	2	Export	792	Turkey	TUR	116	Cambodia	KHM								06	SUGAR,SUGR.PREPTNS,HONEY	1	No Quantity							81638			0
S3	2016	2016	2016	2	0	2	Export	792	Turkey	TUR	120	Cameroon	CMR								06	SUGAR,SUGR.PREPTNS,HONEY	1	No Quantity							1253084			0
S3	2016	2016	2016	2	0	2	Export	792	Turkey	TUR	124	Canada	CAN								06	SUGAR,SUGR.PREPTNS,HONEY	1	No Quantity							1329010			0
S3	2016	2016	2016	2	0	2	Export	792	Turkey	TUR	132	Cabo Verde	CPV								06	SUGAR,SUGR.PREPTNS,HONEY	1	No Quantity							79825			0
S3	2016	2016	2016	2	0	2	Export	792	Turkey	TUR	144	Sri Lanka	LKA								06	SUGAR,SUGR.PREPTNS,HONEY	1	No Quantity							138014			0
S3	2016	2016	2016	2	0	2	Export	792	Turkey	TUR	148	Chad	TCD								06	SUGAR,SUGR.PREPTNS,HONEY	1	No Quantity							132752			0
S3	2016	2016	2016	2	0	2	Export	792	Turkey	TUR	152	Chile	CHL								06	SUGAR,SUGR.PREPTNS,HONEY	1	No Quantity							110907			0
S3	2016	2016	2016	2	0	2	Export	792	Turkey	TUR	156	China	CHN								06	SUGAR,SUGR.PREPTNS,HONEY	1	No Quantity							3171197			0
S3	2016	2016	2016	2	0	2	Export	792	Turkey	TUR	170	Colombia	COL								06	SUGAR,SUGR.PREPTNS,HONEY	1	No Quantity							513020			0
S3	2016	2016	2016	2	0	2	Export	792	Turkey	TUR	178	Congo	COG								06	SUGAR,SUGR.PREPTNS,HONEY	1	No Quantity							57160			0
S3	2016	2016	2016	2	0	2	Export	792	Turkey	TUR	180	Dem. Rep. of the Congo	COD								06	SUGAR,SUGR.PREPTNS,HONEY	1	No Quantity							50738			0
S3	2016	2016	2016	2	0	2	Export	792	Turkey	TUR	188	Costa Rica	CRI								06	SUGAR,SUGR.PREPTNS,HONEY	1	No Quantity							484215			0
S3	2016	2016	2016	2	0	2	Export	792	Turkey	TUR	191	Croatia	HRV								06	SUGAR,SUGR.PREPTNS,HONEY	1	No Quantity							620997			0
S3	2016	2016	2016	2	0	2	Export	792	Turkey	TUR	192	Cuba	CUB								06	SUGAR,SUGR.PREPTNS,HONEY	1	No Quantity							18839			0
S3	2016	2016	2016	2	0	2	Export	792	Turkey	TUR	203	Czechia	CZE								06	SUGAR,SUGR.PREPTNS,HONEY	1	No Quantity							4244819			0
S3	2016	2016	2016	2	0	2	Export	792	Turkey	TUR	204	Benin	BEN								06	SUGAR,SUGR.PREPTNS,HONEY	1	No Quantity							709522			0
S3	2016	2016	2016	2	0	2	Export	792	Turkey	TUR	208	Denmark	DNK								06	SUGAR,SUGR.PREPTNS,HONEY	1	No Quantity							599118			0
S3	2016	2016	2016	2	0	2	Export	792	Turkey	TUR	212	Dominica	DMA								06	SUGAR,SUGR.PREPTNS,HONEY	1	No Quantity							216			0
S3	2016	2016	2016	2	0	2	Export	792	Turkey	TUR	214	Dominican Rep.	DOM								06	SUGAR,SUGR.PREPTNS,HONEY	1	No Quantity							1161192			0
S3	2016	2016	2016	2	0	2	Export	792	Turkey	TUR	218	Ecuador	ECU								06	SUGAR,SUGR.PREPTNS,HONEY	1	No Quantity							84400			0
S3	2016	2016	2016	2	0	2	Export	792	Turkey	TUR	222	El Salvador	SLV								06	SUGAR,SUGR.PREPTNS,HONEY	1	No Quantity							280139			0
S3	2016	2016	2016	2	0	2	Export	792	Turkey	TUR	226	Equatorial Guinea	GNQ								06	SUGAR,SUGR.PREPTNS,HONEY	1	No Quantity							70988			0
S3	2016	2016	2016	2	0	2	Export	792	Turkey	TUR	231	Ethiopia	ETH								06	SUGAR,SUGR.PREPTNS,HONEY	1	No Quantity							1187827			0
S3	2016	2016	2016	2	0	2	Export	792	Turkey	TUR	233	Estonia	EST								06	SUGAR,SUGR.PREPTNS,HONEY	1	No Quantity							78652			0
S3	2016	2016	2016	2	0	2	Export	792	Turkey	TUR	246	Finland	FIN								06	SUGAR,SUGR.PREPTNS,HONEY	1	No Quantity							251054			0
S3	2016	2016	2016	2	0	2	Export	792	Turkey	TUR	251	France	FRA								06	SUGAR,SUGR.PREPTNS,HONEY	1	No Quantity							6598259			0
S3	2016	2016	2016	2	0	2	Export	792	Turkey	TUR	262	Djibouti	DJI								06	SUGAR,SUGR.PREPTNS,HONEY	1	No Quantity							159292			0
S3	2016	2016	2016	2	0	2	Export	792	Turkey	TUR	266	Gabon	GAB								06	SUGAR,SUGR.PREPTNS,HONEY	1	No Quantity							232554			0
S3	2016	2016	2016	2	0	2	Export	792	Turkey	TUR	268	Georgia	GEO								06	SUGAR,SUGR.PREPTNS,HONEY	1	No Quantity							4138041			0
S3	2016	2016	2016	2	0	2	Export	792	Turkey	TUR	270	Gambia	GMB								06	SUGAR,SUGR.PREPTNS,HONEY	1	No Quantity							157318			0
S3	2016	2016	2016	2	0	2	Export	792	Turkey	TUR	275	State of Palestine	PSE								06	SUGAR,SUGR.PREPTNS,HONEY	1	No Quantity							1153818			0
S3	2016	2016	2016	2	0	2	Export	792	Turkey	TUR	276	Germany	DEU								06	SUGAR,SUGR.PREPTNS,HONEY	1	No Quantity							33452689			0
S3	2016	2016	2016	2	0	2	Export	792	Turkey	TUR	288	Ghana	GHA								06	SUGAR,SUGR.PREPTNS,HONEY	1	No Quantity							2036776			0
S3	2016	2016	2016	2	0	2	Export	792	Turkey	TUR	300	Greece	GRC								06	SUGAR,SUGR.PREPTNS,HONEY	1	No Quantity							1426107			0
S3	2016	2016	2016	2	0	2	Export	792	Turkey	TUR	320	Guatemala	GTM								06	SUGAR,SUGR.PREPTNS,HONEY	1	No Quantity							947575			0
S3	2016	2016	2016	2	0	2	Export	792	Turkey	TUR	324	Guinea	GIN								06	SUGAR,SUGR.PREPTNS,HONEY	1	No Quantity							295204			0
S3	2016	2016	2016	2	0	2	Export	792	Turkey	TUR	328	Guyana	GUY								06	SUGAR,SUGR.PREPTNS,HONEY	1	No Quantity							7834			0
S3	2016	2016	2016	2	0	2	Export	792	Turkey	TUR	340	Honduras	HND								06	SUGAR,SUGR.PREPTNS,HONEY	1	No Quantity							44181			0
S3	2016	2016	2016	2	0	2	Export	792	Turkey	TUR	344	China, Hong Kong SAR	HKG								06	SUGAR,SUGR.PREPTNS,HONEY	1	No Quantity							991924			0
S3	2016	2016	2016	2	0	2	Export	792	Turkey	TUR	348	Hungary	HUN								06	SUGAR,SUGR.PREPTNS,HONEY	1	No Quantity							1958937			0
S3	2016	2016	2016	2	0	2	Export	792	Turkey	TUR	360	Indonesia	IDN								06	SUGAR,SUGR.PREPTNS,HONEY	1	No Quantity							720977			0
S3	2016	2016	2016	2	0	2	Export	792	Turkey	TUR	364	Iran	IRN								06	SUGAR,SUGR.PREPTNS,HONEY	1	No Quantity							10812040			0
S3	2016	2016	2016	2	0	2	Export	792	Turkey	TUR	368	Iraq	IRQ								06	SUGAR,SUGR.PREPTNS,HONEY	1	No Quantity							45645394			0
S3	2016	2016	2016	2	0	2	Export	792	Turkey	TUR	372	Ireland	IRL								06	SUGAR,SUGR.PREPTNS,HONEY	1	No Quantity							910890			0
S3	2016	2016	2016	2	0	2	Export	792	Turkey	TUR	376	Israel	ISR								06	SUGAR,SUGR.PREPTNS,HONEY	1	No Quantity							17996524			0
S3	2016	2016	2016	2	0	2	Export	792	Turkey	TUR	381	Italy	ITA								06	SUGAR,SUGR.PREPTNS,HONEY	1	No Quantity							8742611			0
S3	2016	2016	2016	2	0	2	Export	792	Turkey	TUR	384	Côte d'Ivoire	CIV								06	SUGAR,SUGR.PREPTNS,HONEY	1	No Quantity							1588439			0
S3	2016	2016	2016	2	0	2	Export	792	Turkey	TUR	388	Jamaica	JAM								06	SUGAR,SUGR.PREPTNS,HONEY	1	No Quantity							738898			0
S3	2016	2016	2016	2	0	2	Export	792	Turkey	TUR	392	Japan	JPN								06	SUGAR,SUGR.PREPTNS,HONEY	1	No Quantity							1437790			0
S3	2016	2016	2016	2	0	2	Export	792	Turkey	TUR	398	Kazakhstan	KAZ								06	SUGAR,SUGR.PREPTNS,HONEY	1	No Quantity							2737948			0
S3	2016	2016	2016	2	0	2	Export	792	Turkey	TUR	400	Jordan	JOR								06	SUGAR,SUGR.PREPTNS,HONEY	1	No Quantity							9685732			0
S3	2016	2016	2016	2	0	2	Export	792	Turkey	TUR	404	Kenya	KEN								06	SUGAR,SUGR.PREPTNS,HONEY	1	No Quantity							45555			0
S3	2016	2016	2016	2	0	2	Export	792	Turkey	TUR	410	Rep. of Korea	KOR								06	SUGAR,SUGR.PREPTNS,HONEY	1	No Quantity							3229506			0
S3	2016	2016	2016	2	0	2	Export	792	Turkey	TUR	414	Kuwait	KWT								06	SUGAR,SUGR.PREPTNS,HONEY	1	No Quantity							5950921			0
S3	2016	2016	2016	2	0	2	Export	792	Turkey	TUR	417	Kyrgyzstan	KGZ								06	SUGAR,SUGR.PREPTNS,HONEY	1	No Quantity							3339094			0
S3	2016	2016	2016	2	0	2	Export	792	Turkey	TUR	422	Lebanon	LBN								06	SUGAR,SUGR.PREPTNS,HONEY	1	No Quantity							5880785			0
S3	2016	2016	2016	2	0	2	Export	792	Turkey	TUR	428	Latvia	LVA								06	SUGAR,SUGR.PREPTNS,HONEY	1	No Quantity							296356			0
S3	2016	2016	2016	2	0	2	Export	792	Turkey	TUR	430	Liberia	LBR								06	SUGAR,SUGR.PREPTNS,HONEY	1	No Quantity							31865			0
S3	2016	2016	2016	2	0	2	Export	792	Turkey	TUR	434	Libya	LBY								06	SUGAR,SUGR.PREPTNS,HONEY	1	No Quantity							4630249			0
S3	2016	2016	2016	2	0	2	Export	792	Turkey	TUR	440	Lithuania	LTU								06	SUGAR,SUGR.PREPTNS,HONEY	1	No Quantity							1943034			0
S3	2016	2016	2016	2	0	2	Export	792	Turkey	TUR	450	Madagascar	MDG								06	SUGAR,SUGR.PREPTNS,HONEY	1	No Quantity							35203			0
S3	2016	2016	2016	2	0	2	Export	792	Turkey	TUR	458	Malaysia	MYS								06	SUGAR,SUGR.PREPTNS,HONEY	1	No Quantity							734638			0
S3	2016	2016	2016	2	0	2	Export	792	Turkey	TUR	462	Maldives	MDV								06	SUGAR,SUGR.PREPTNS,HONEY	1	No Quantity							71588			0
S3	2016	2016	2016	2	0	2	Export	792	Turkey	TUR	466	Mali	MLI								06	SUGAR,SUGR.PREPTNS,HONEY	1	No Quantity							52822			0
S3	2016	2016	2016	2	0	2	Export	792	Turkey	TUR	470	Malta	MLT								06	SUGAR,SUGR.PREPTNS,HONEY	1	No Quantity							27417			0
S3	2016	2016	2016	2	0	2	Export	792	Turkey	TUR	478	Mauritania	MRT								06	SUGAR,SUGR.PREPTNS,HONEY	1	No Quantity							606842			0
S3	2016	2016	2016	2	0	2	Export	792	Turkey	TUR	480	Mauritius	MUS								06	SUGAR,SUGR.PREPTNS,HONEY	1	No Quantity							543876			0
S3	2016	2016	2016	2	0	2	Export	792	Turkey	TUR	484	Mexico	MEX								06	SUGAR,SUGR.PREPTNS,HONEY	1	No Quantity							39385			0
S3	2016	2016	2016	2	0	2	Export	792	Turkey	TUR	490	Other Asia, nes									06	SUGAR,SUGR.PREPTNS,HONEY	1	No Quantity							1455765			0
S3	2016	2016	2016	2	0	2	Export	792	Turkey	TUR	496	Mongolia	MNG								06	SUGAR,SUGR.PREPTNS,HONEY	1	No Quantity							1552917			0
S3	2016	2016	2016	2	0	2	Export	792	Turkey	TUR	498	Rep. of Moldova	MDA								06	SUGAR,SUGR.PREPTNS,HONEY	1	No Quantity							709962			0
S3	2016	2016	2016	2	0	2	Export	792	Turkey	TUR	499	Montenegro	MNE								06	SUGAR,SUGR.PREPTNS,HONEY	1	No Quantity							254601			0
S3	2016	2016	2016	2	0	2	Export	792	Turkey	TUR	504	Morocco	MAR								06	SUGAR,SUGR.PREPTNS,HONEY	1	No Quantity							2255681			0
S3	2016	2016	2016	2	0	2	Export	792	Turkey	TUR	508	Mozambique	MOZ								06	SUGAR,SUGR.PREPTNS,HONEY	1	No Quantity							28865			0
S3	2016	2016	2016	2	0	2	Export	792	Turkey	TUR	512	Oman	OMN								06	SUGAR,SUGR.PREPTNS,HONEY	1	No Quantity							1269238			0
S3	2016	2016	2016	2	0	2	Export	792	Turkey	TUR	516	Namibia	NAM								06	SUGAR,SUGR.PREPTNS,HONEY	1	No Quantity							11544			0
S3	2016	2016	2016	2	0	2	Export	792	Turkey	TUR	524	Nepal	NPL								06	SUGAR,SUGR.PREPTNS,HONEY	1	No Quantity							59271			0
S3	2016	2016	2016	2	0	2	Export	792	Turkey	TUR	528	Netherlands	NLD								06	SUGAR,SUGR.PREPTNS,HONEY	1	No Quantity							16752712			0
S3	2016	2016	2016	2	0	2	Export	792	Turkey	TUR	554	New Zealand	NZL								06	SUGAR,SUGR.PREPTNS,HONEY	1	No Quantity							549077			0
S3	2016	2016	2016	2	0	2	Export	792	Turkey	TUR	558	Nicaragua	NIC								06	SUGAR,SUGR.PREPTNS,HONEY	1	No Quantity							29181			0
S3	2016	2016	2016	2	0	2	Export	792	Turkey	TUR	562	Niger	NER								06	SUGAR,SUGR.PREPTNS,HONEY	1	No Quantity							601025			0
S3	2016	2016	2016	2	0	2	Export	792	Turkey	TUR	566	Nigeria	NGA								06	SUGAR,SUGR.PREPTNS,HONEY	1	No Quantity							10202731			0
S3	2016	2016	2016	2	0	2	Export	792	Turkey	TUR	579	Norway	NOR								06	SUGAR,SUGR.PREPTNS,HONEY	1	No Quantity							251413			0
S3	2016	2016	2016	2	0	2	Export	792	Turkey	TUR	581	United States Minor Outlying Islands	UMI								06	SUGAR,SUGR.PREPTNS,HONEY	1	No Quantity							5103			0
S3	2016	2016	2016	2	0	2	Export	792	Turkey	TUR	586	Pakistan	PAK								06	SUGAR,SUGR.PREPTNS,HONEY	1	No Quantity							808904			0
S3	2016	2016	2016	2	0	2	Export	792	Turkey	TUR	591	Panama	PAN								06	SUGAR,SUGR.PREPTNS,HONEY	1	No Quantity							229093			0
S3	2016	2016	2016	2	0	2	Export	792	Turkey	TUR	598	Papua New Guinea	PNG								06	SUGAR,SUGR.PREPTNS,HONEY	1	No Quantity							19699			0
S3	2016	2016	2016	2	0	2	Export	792	Turkey	TUR	600	Paraguay	PRY								06	SUGAR,SUGR.PREPTNS,HONEY	1	No Quantity							1723			0
S3	2016	2016	2016	2	0	2	Export	792	Turkey	TUR	604	Peru	PER								06	SUGAR,SUGR.PREPTNS,HONEY	1	No Quantity							150411			0
S3	2016	2016	2016	2	0	2	Export	792	Turkey	TUR	608	Philippines	PHL								06	SUGAR,SUGR.PREPTNS,HONEY	1	No Quantity							164264			0
S3	2016	2016	2016	2	0	2	Export	792	Turkey	TUR	616	Poland	POL								06	SUGAR,SUGR.PREPTNS,HONEY	1	No Quantity							3848106			0
S3	2016	2016	2016	2	0	2	Export	792	Turkey	TUR	620	Portugal	PRT								06	SUGAR,SUGR.PREPTNS,HONEY	1	No Quantity							666879			0
S3	2016	2016	2016	2	0	2	Export	792	Turkey	TUR	624	Guinea-Bissau	GNB								06	SUGAR,SUGR.PREPTNS,HONEY	1	No Quantity							20784			0
S3	2016	2016	2016	2	0	2	Export	792	Turkey	TUR	634	Qatar	QAT								06	SUGAR,SUGR.PREPTNS,HONEY	1	No Quantity							2557537			0
S3	2016	2016	2016	2	0	2	Export	792	Turkey	TUR	642	Romania	ROU								06	SUGAR,SUGR.PREPTNS,HONEY	1	No Quantity							8094427			0
S3	2016	2016	2016	2	0	2	Export	792	Turkey	TUR	643	Russian Federation	RUS								06	SUGAR,SUGR.PREPTNS,HONEY	1	No Quantity							5552666			0
S3	2016	2016	2016	2	0	2	Export	792	Turkey	TUR	646	Rwanda	RWA								06	SUGAR,SUGR.PREPTNS,HONEY	1	No Quantity							11935			0
S3	2016	2016	2016	2	0	2	Export	792	Turkey	TUR	682	Saudi Arabia	SAU								06	SUGAR,SUGR.PREPTNS,HONEY	1	No Quantity							17528738			0
S3	2016	2016	2016	2	0	2	Export	792	Turkey	TUR	686	Senegal	SEN								06	SUGAR,SUGR.PREPTNS,HONEY	1	No Quantity							1797414			0
S3	2016	2016	2016	2	0	2	Export	792	Turkey	TUR	688	Serbia	SRB								06	SUGAR,SUGR.PREPTNS,HONEY	1	No Quantity							5760808			0
S3	2016	2016	2016	2	0	2	Export	792	Turkey	TUR	690	Seychelles	SYC								06	SUGAR,SUGR.PREPTNS,HONEY	1	No Quantity							5494			0
S3	2016	2016	2016	2	0	2	Export	792	Turkey	TUR	694	Sierra Leone	SLE								06	SUGAR,SUGR.PREPTNS,HONEY	1	No Quantity							114124			0
S3	2016	2016	2016	2	0	2	Export	792	Turkey	TUR	699	India	IND								06	SUGAR,SUGR.PREPTNS,HONEY	1	No Quantity							2754008			0
S3	2016	2016	2016	2	0	2	Export	792	Turkey	TUR	702	Singapore	SGP								06	SUGAR,SUGR.PREPTNS,HONEY	1	No Quantity							456280			0
S3	2016	2016	2016	2	0	2	Export	792	Turkey	TUR	703	Slovakia	SVK								06	SUGAR,SUGR.PREPTNS,HONEY	1	No Quantity							2694400			0
S3	2016	2016	2016	2	0	2	Export	792	Turkey	TUR	704	Viet Nam	VNM								06	SUGAR,SUGR.PREPTNS,HONEY	1	No Quantity							1811928			0
S3	2016	2016	2016	2	0	2	Export	792	Turkey	TUR	705	Slovenia	SVN								06	SUGAR,SUGR.PREPTNS,HONEY	1	No Quantity							73977			0
S3	2016	2016	2016	2	0	2	Export	792	Turkey	TUR	706	Somalia	SOM								06	SUGAR,SUGR.PREPTNS,HONEY	1	No Quantity							5922067			0
S3	2016	2016	2016	2	0	2	Export	792	Turkey	TUR	710	South Africa	ZAF								06	SUGAR,SUGR.PREPTNS,HONEY	1	No Quantity							10007249			0
S3	2016	2016	2016	2	0	2	Export	792	Turkey	TUR	716	Zimbabwe	ZWE								06	SUGAR,SUGR.PREPTNS,HONEY	1	No Quantity							6674			0
S3	2016	2016	2016	2	0	2	Export	792	Turkey	TUR	724	Spain	ESP								06	SUGAR,SUGR.PREPTNS,HONEY	1	No Quantity							4934787			0
S3	2016	2016	2016	2	0	2	Export	792	Turkey	TUR	729	Sudan	SDN								06	SUGAR,SUGR.PREPTNS,HONEY	1	No Quantity							4380271			0
S3	2016	2016	2016	2	0	2	Export	792	Turkey	TUR	740	Suriname	SUR								06	SUGAR,SUGR.PREPTNS,HONEY	1	No Quantity							12595			0
S3	2016	2016	2016	2	0	2	Export	792	Turkey	TUR	752	Sweden	SWE								06	SUGAR,SUGR.PREPTNS,HONEY	1	No Quantity							2411550			0
S3	2016	2016	2016	2	0	2	Export	792	Turkey	TUR	757	Switzerland	CHE								06	SUGAR,SUGR.PREPTNS,HONEY	1	No Quantity							1320062			0
S3	2016	2016	2016	2	0	2	Export	792	Turkey	TUR	760	Syria	SYR								06	SUGAR,SUGR.PREPTNS,HONEY	1	No Quantity							7688974			0
S3	2016	2016	2016	2	0	2	Export	792	Turkey	TUR	762	Tajikistan	TJK								06	SUGAR,SUGR.PREPTNS,HONEY	1	No Quantity							1920748			0
S3	2016	2016	2016	2	0	2	Export	792	Turkey	TUR	764	Thailand	THA								06	SUGAR,SUGR.PREPTNS,HONEY	1	No Quantity							1903531			0
S3	2016	2016	2016	2	0	2	Export	792	Turkey	TUR	768	Togo	TGO								06	SUGAR,SUGR.PREPTNS,HONEY	1	No Quantity							696248			0
S3	2016	2016	2016	2	0	2	Export	792	Turkey	TUR	780	Trinidad and Tobago	TTO								06	SUGAR,SUGR.PREPTNS,HONEY	1	No Quantity							149200			0
S3	2016	2016	2016	2	0	2	Export	792	Turkey	TUR	784	United Arab Emirates	ARE								06	SUGAR,SUGR.PREPTNS,HONEY	1	No Quantity							12715961			0
S3	2016	2016	2016	2	0	2	Export	792	Turkey	TUR	788	Tunisia	TUN								06	SUGAR,SUGR.PREPTNS,HONEY	1	No Quantity							3127719			0
S3	2016	2016	2016	2	0	2	Export	792	Turkey	TUR	795	Turkmenistan	TKM								06	SUGAR,SUGR.PREPTNS,HONEY	1	No Quantity							2010916			0
S3	2016	2016	2016	2	0	2	Export	792	Turkey	TUR	800	Uganda	UGA								06	SUGAR,SUGR.PREPTNS,HONEY	1	No Quantity							39810			0
S3	2016	2016	2016	2	0	2	Export	792	Turkey	TUR	804	Ukraine	UKR								06	SUGAR,SUGR.PREPTNS,HONEY	1	No Quantity							2619121			0
S3	2016	2016	2016	2	0	2	Export	792	Turkey	TUR	807	North Macedonia	MKD								06	SUGAR,SUGR.PREPTNS,HONEY	1	No Quantity							1648388			0
S3	2016	2016	2016	2	0	2	Export	792	Turkey	TUR	818	Egypt	EGY								06	SUGAR,SUGR.PREPTNS,HONEY	1	No Quantity							5285889			0
S3	2016	2016	2016	2	0	2	Export	792	Turkey	TUR	826	United Kingdom	GBR								06	SUGAR,SUGR.PREPTNS,HONEY	1	No Quantity							26780529			0
S3	2016	2016	2016	2	0	2	Export	792	Turkey	TUR	834	United Rep. of Tanzania	TZA								06	SUGAR,SUGR.PREPTNS,HONEY	1	No Quantity							640892			0
S3	2016	2016	2016	2	0	2	Export	792	Turkey	TUR	838	Free Zones									06	SUGAR,SUGR.PREPTNS,HONEY	1	No Quantity							20820726			0
S3	2016	2016	2016	2	0	2	Export	792	Turkey	TUR	842	USA	USA								06	SUGAR,SUGR.PREPTNS,HONEY	1	No Quantity							85581350			0
S3	2016	2016	2016	2	0	2	Export	792	Turkey	TUR	854	Burkina Faso	BFA								06	SUGAR,SUGR.PREPTNS,HONEY	1	No Quantity							433717			0
S3	2016	2016	2016	2	0	2	Export	792	Turkey	TUR	858	Uruguay	URY								06	SUGAR,SUGR.PREPTNS,HONEY	1	No Quantity							57645			0
S3	2016	2016	2016	2	0	2	Export	792	Turkey	TUR	860	Uzbekistan	UZB								06	SUGAR,SUGR.PREPTNS,HONEY	1	No Quantity							382740			0
S3	2016	2016	2016	2	0	2	Export	792	Turkey	TUR	862	Venezuela	VEN								06	SUGAR,SUGR.PREPTNS,HONEY	1	No Quantity							248084			0
S3	2016	2016	2016	2	0	2	Export	792	Turkey	TUR	882	Samoa	WSM								06	SUGAR,SUGR.PREPTNS,HONEY	1	No Quantity							14363			0
S3	2016	2016	2016	2	0	2	Export	792	Turkey	TUR	887	Yemen	YEM								06	SUGAR,SUGR.PREPTNS,HONEY	1	No Quantity							2545587			0
S3	2016	2016	2016	2	0	2	Export	792	Turkey	TUR	894	Zambia	ZMB								06	SUGAR,SUGR.PREPTNS,HONEY	1	No Quantity							2355			0
S3	2016	2016	2016	2	0	2	Export	800	Uganda	UGA	0	World	WLD								06	SUGAR,SUGR.PREPTNS,HONEY	1	No Quantity							73428101			0
S3	2016	2016	2016	2	0	2	Export	800	Uganda	UGA	108	Burundi	BDI								06	SUGAR,SUGR.PREPTNS,HONEY	1	No Quantity							12255			0
S3	2016	2016	2016	2	0	2	Export	800	Uganda	UGA	124	Canada	CAN								06	SUGAR,SUGR.PREPTNS,HONEY	1	No Quantity							6898			0
S3	2016	2016	2016	2	0	2	Export	800	Uganda	UGA	140	Central African Rep.	CAF								06	SUGAR,SUGR.PREPTNS,HONEY	1	No Quantity							115721			0
S3	2016	2016	2016	2	0	2	Export	800	Uganda	UGA	156	China	CHN								06	SUGAR,SUGR.PREPTNS,HONEY	1	No Quantity							11192			0
S3	2016	2016	2016	2	0	2	Export	800	Uganda	UGA	180	Dem. Rep. of the Congo	COD								06	SUGAR,SUGR.PREPTNS,HONEY	1	No Quantity							10773707			0
S3	2016	2016	2016	2	0	2	Export	800	Uganda	UGA	231	Ethiopia	ETH								06	SUGAR,SUGR.PREPTNS,HONEY	1	No Quantity							711			0
S3	2016	2016	2016	2	0	2	Export	800	Uganda	UGA	251	France	FRA								06	SUGAR,SUGR.PREPTNS,HONEY	1	No Quantity							36676			0
S3	2016	2016	2016	2	0	2	Export	800	Uganda	UGA	404	Kenya	KEN								06	SUGAR,SUGR.PREPTNS,HONEY	1	No Quantity							21390494			0
S3	2016	2016	2016	2	0	2	Export	800	Uganda	UGA	512	Oman	OMN								06	SUGAR,SUGR.PREPTNS,HONEY	1	No Quantity							2115			0
S3	2016	2016	2016	2	0	2	Export	800	Uganda	UGA	528	Netherlands	NLD								06	SUGAR,SUGR.PREPTNS,HONEY	1	No Quantity							4420			0
S3	2016	2016	2016	2	0	2	Export	800	Uganda	UGA	646	Rwanda	RWA								06	SUGAR,SUGR.PREPTNS,HONEY	1	No Quantity							7095903			0
S3	2016	2016	2016	2	0	2	Export	800	Uganda	UGA	699	India	IND								06	SUGAR,SUGR.PREPTNS,HONEY	1	No Quantity							8933			0
S3	2016	2016	2016	2	0	2	Export	800	Uganda	UGA	728	South Sudan	SSD								06	SUGAR,SUGR.PREPTNS,HONEY	1	No Quantity							33934594			0
S3	2016	2016	2016	2	0	2	Export	800	Uganda	UGA	729	Sudan	SDN								06	SUGAR,SUGR.PREPTNS,HONEY	1	No Quantity							31751			0
S3	2016	2016	2016	2	0	2	Export	800	Uganda	UGA	784	United Arab Emirates	ARE								06	SUGAR,SUGR.PREPTNS,HONEY	1	No Quantity							161			0
S3	2016	2016	2016	2	0	2	Export	800	Uganda	UGA	842	USA	USA								06	SUGAR,SUGR.PREPTNS,HONEY	1	No Quantity							2569			0
S3	2016	2016	2016	2	0	2	Export	792	Turkey	TUR	0	World	WLD								07	COFFEE,TEA,COCOA,SPICES	1	No Quantity							690716745			0
S3	2016	2016	2016	2	0	2	Export	792	Turkey	TUR	4	Afghanistan	AFG								07	COFFEE,TEA,COCOA,SPICES	1	No Quantity							2915176			0
S3	2016	2016	2016	2	0	2	Export	792	Turkey	TUR	8	Albania	ALB								07	COFFEE,TEA,COCOA,SPICES	1	No Quantity							1977060			0
S3	2016	2016	2016	2	0	2	Export	792	Turkey	TUR	12	Algeria	DZA								07	COFFEE,TEA,COCOA,SPICES	1	No Quantity							13588070			0
S3	2016	2016	2016	2	0	2	Export	792	Turkey	TUR	16	American Samoa	ASM								07	COFFEE,TEA,COCOA,SPICES	1	No Quantity							1784			0
S3	2016	2016	2016	2	0	2	Export	792	Turkey	TUR	24	Angola	AGO								07	COFFEE,TEA,COCOA,SPICES	1	No Quantity							275508			0
S3	2016	2016	2016	2	0	2	Export	792	Turkey	TUR	31	Azerbaijan	AZE								07	COFFEE,TEA,COCOA,SPICES	1	No Quantity							8748822			0
S3	2016	2016	2016	2	0	2	Export	792	Turkey	TUR	32	Argentina	ARG								07	COFFEE,TEA,COCOA,SPICES	1	No Quantity							371388			0
S3	2016	2016	2016	2	0	2	Export	792	Turkey	TUR	36	Australia	AUS								07	COFFEE,TEA,COCOA,SPICES	1	No Quantity							1786709			0
S3	2016	2016	2016	2	0	2	Export	792	Turkey	TUR	40	Austria	AUT								07	COFFEE,TEA,COCOA,SPICES	1	No Quantity							2269819			0
S3	2016	2016	2016	2	0	2	Export	792	Turkey	TUR	48	Bahrain	BHR								07	COFFEE,TEA,COCOA,SPICES	1	No Quantity							2170388			0
S3	2016	2016	2016	2	0	2	Export	792	Turkey	TUR	50	Bangladesh	BGD								07	COFFEE,TEA,COCOA,SPICES	1	No Quantity							8102673			0
S3	2016	2016	2016	2	0	2	Export	792	Turkey	TUR	52	Barbados	BRB								07	COFFEE,TEA,COCOA,SPICES	1	No Quantity							28249			0
S3	2016	2016	2016	2	0	2	Export	792	Turkey	TUR	56	Belgium	BEL								07	COFFEE,TEA,COCOA,SPICES	1	No Quantity							12431834			0
S3	2016	2016	2016	2	0	2	Export	792	Turkey	TUR	68	Bolivia (Plurinational State of)	BOL								07	COFFEE,TEA,COCOA,SPICES	1	No Quantity							723090			0
S3	2016	2016	2016	2	0	2	Export	792	Turkey	TUR	70	Bosnia Herzegovina	BIH								07	COFFEE,TEA,COCOA,SPICES	1	No Quantity							2752121			0
S3	2016	2016	2016	2	0	2	Export	792	Turkey	TUR	76	Brazil	BRA								07	COFFEE,TEA,COCOA,SPICES	1	No Quantity							3026776			0
S3	2016	2016	2016	2	0	2	Export	792	Turkey	TUR	96	Brunei Darussalam	BRN								07	COFFEE,TEA,COCOA,SPICES	1	No Quantity							27612			0
S3	2016	2016	2016	2	0	2	Export	792	Turkey	TUR	100	Bulgaria	BGR								07	COFFEE,TEA,COCOA,SPICES	1	No Quantity							6480109			0
S3	2016	2016	2016	2	0	2	Export	792	Turkey	TUR	104	Myanmar	MMR								07	COFFEE,TEA,COCOA,SPICES	1	No Quantity							2258			0
S3	2016	2016	2016	2	0	2	Export	792	Turkey	TUR	108	Burundi	BDI								07	COFFEE,TEA,COCOA,SPICES	1	No Quantity							2450			0
S3	2016	2016	2016	2	0	2	Export	792	Turkey	TUR	112	Belarus	BLR								07	COFFEE,TEA,COCOA,SPICES	1	No Quantity							2484			0
S3	2016	2016	2016	2	0	2	Export	792	Turkey	TUR	116	Cambodia	KHM								07	COFFEE,TEA,COCOA,SPICES	1	No Quantity							27095			0
S3	2016	2016	2016	2	0	2	Export	792	Turkey	TUR	120	Cameroon	CMR								07	COFFEE,TEA,COCOA,SPICES	1	No Quantity							872008			0
S3	2016	2016	2016	2	0	2	Export	792	Turkey	TUR	124	Canada	CAN								07	COFFEE,TEA,COCOA,SPICES	1	No Quantity							8205899			0
S3	2016	2016	2016	2	0	2	Export	792	Turkey	TUR	132	Cabo Verde	CPV								07	COFFEE,TEA,COCOA,SPICES	1	No Quantity							167861			0
S3	2016	2016	2016	2	0	2	Export	792	Turkey	TUR	140	Central African Rep.	CAF								07	COFFEE,TEA,COCOA,SPICES	1	No Quantity							28693			0
S3	2016	2016	2016	2	0	2	Export	792	Turkey	TUR	144	Sri Lanka	LKA								07	COFFEE,TEA,COCOA,SPICES	1	No Quantity							87185			0
S3	2016	2016	2016	2	0	2	Export	792	Turkey	TUR	148	Chad	TCD								07	COFFEE,TEA,COCOA,SPICES	1	No Quantity							101298			0
S3	2016	2016	2016	2	0	2	Export	792	Turkey	TUR	152	Chile	CHL								07	COFFEE,TEA,COCOA,SPICES	1	No Quantity							507805			0
S3	2016	2016	2016	2	0	2	Export	792	Turkey	TUR	156	China	CHN								07	COFFEE,TEA,COCOA,SPICES	1	No Quantity							4138021			0
S3	2016	2016	2016	2	0	2	Export	792	Turkey	TUR	170	Colombia	COL								07	COFFEE,TEA,COCOA,SPICES	1	No Quantity							2134212			0
S3	2016	2016	2016	2	0	2	Export	792	Turkey	TUR	174	Comoros	COM								07	COFFEE,TEA,COCOA,SPICES	1	No Quantity							14468			0
S3	2016	2016	2016	2	0	2	Export	792	Turkey	TUR	178	Congo	COG								07	COFFEE,TEA,COCOA,SPICES	1	No Quantity							333332			0
S3	2016	2016	2016	2	0	2	Export	792	Turkey	TUR	180	Dem. Rep. of the Congo	COD								07	COFFEE,TEA,COCOA,SPICES	1	No Quantity							418999			0
S3	2016	2016	2016	2	0	2	Export	792	Turkey	TUR	188	Costa Rica	CRI								07	COFFEE,TEA,COCOA,SPICES	1	No Quantity							870725			0
S3	2016	2016	2016	2	0	2	Export	792	Turkey	TUR	191	Croatia	HRV								07	COFFEE,TEA,COCOA,SPICES	1	No Quantity							3474455			0
S3	2016	2016	2016	2	0	2	Export	792	Turkey	TUR	192	Cuba	CUB								07	COFFEE,TEA,COCOA,SPICES	1	No Quantity							89173			0
S3	2016	2016	2016	2	0	2	Export	792	Turkey	TUR	203	Czechia	CZE								07	COFFEE,TEA,COCOA,SPICES	1	No Quantity							1226068			0
S3	2016	2016	2016	2	0	2	Export	792	Turkey	TUR	204	Benin	BEN								07	COFFEE,TEA,COCOA,SPICES	1	No Quantity							507281			0
S3	2016	2016	2016	2	0	2	Export	792	Turkey	TUR	208	Denmark	DNK								07	COFFEE,TEA,COCOA,SPICES	1	No Quantity							121793			0
S3	2016	2016	2016	2	0	2	Export	792	Turkey	TUR	212	Dominica	DMA								07	COFFEE,TEA,COCOA,SPICES	1	No Quantity							104041			0
S3	2016	2016	2016	2	0	2	Export	792	Turkey	TUR	214	Dominican Rep.	DOM								07	COFFEE,TEA,COCOA,SPICES	1	No Quantity							1453094			0
S3	2016	2016	2016	2	0	2	Export	792	Turkey	TUR	218	Ecuador	ECU								07	COFFEE,TEA,COCOA,SPICES	1	No Quantity							463583			0
S3	2016	2016	2016	2	0	2	Export	792	Turkey	TUR	222	El Salvador	SLV								07	COFFEE,TEA,COCOA,SPICES	1	No Quantity							470688			0
S3	2016	2016	2016	2	0	2	Export	792	Turkey	TUR	226	Equatorial Guinea	GNQ								07	COFFEE,TEA,COCOA,SPICES	1	No Quantity							120185			0
S3	2016	2016	2016	2	0	2	Export	792	Turkey	TUR	231	Ethiopia	ETH								07	COFFEE,TEA,COCOA,SPICES	1	No Quantity							1211801			0
S3	2016	2016	2016	2	0	2	Export	792	Turkey	TUR	233	Estonia	EST								07	COFFEE,TEA,COCOA,SPICES	1	No Quantity							83095			0
S3	2016	2016	2016	2	0	2	Export	792	Turkey	TUR	246	Finland	FIN								07	COFFEE,TEA,COCOA,SPICES	1	No Quantity							211202			0
S3	2016	2016	2016	2	0	2	Export	792	Turkey	TUR	251	France	FRA								07	COFFEE,TEA,COCOA,SPICES	1	No Quantity							5794484			0
S3	2016	2016	2016	2	0	2	Export	792	Turkey	TUR	262	Djibouti	DJI								07	COFFEE,TEA,COCOA,SPICES	1	No Quantity							155009			0
S3	2016	2016	2016	2	0	2	Export	792	Turkey	TUR	266	Gabon	GAB								07	COFFEE,TEA,COCOA,SPICES	1	No Quantity							160472			0
S3	2016	2016	2016	2	0	2	Export	792	Turkey	TUR	268	Georgia	GEO								07	COFFEE,TEA,COCOA,SPICES	1	No Quantity							6085237			0
S3	2016	2016	2016	2	0	2	Export	792	Turkey	TUR	270	Gambia	GMB								07	COFFEE,TEA,COCOA,SPICES	1	No Quantity							382781			0
S3	2016	2016	2016	2	0	2	Export	792	Turkey	TUR	275	State of Palestine	PSE								07	COFFEE,TEA,COCOA,SPICES	1	No Quantity							7825216			0
S3	2016	2016	2016	2	0	2	Export	792	Turkey	TUR	276	Germany	DEU								07	COFFEE,TEA,COCOA,SPICES	1	No Quantity							26468205			0
S3	2016	2016	2016	2	0	2	Export	792	Turkey	TUR	288	Ghana	GHA								07	COFFEE,TEA,COCOA,SPICES	1	No Quantity							1217918			0
S3	2016	2016	2016	2	0	2	Export	792	Turkey	TUR	300	Greece	GRC								07	COFFEE,TEA,COCOA,SPICES	1	No Quantity							5004452			0
S3	2016	2016	2016	2	0	2	Export	792	Turkey	TUR	320	Guatemala	GTM								07	COFFEE,TEA,COCOA,SPICES	1	No Quantity							1103563			0
S3	2016	2016	2016	2	0	2	Export	792	Turkey	TUR	324	Guinea	GIN								07	COFFEE,TEA,COCOA,SPICES	1	No Quantity							639602			0
S3	2016	2016	2016	2	0	2	Export	792	Turkey	TUR	328	Guyana	GUY								07	COFFEE,TEA,COCOA,SPICES	1	No Quantity							86166			0
S3	2016	2016	2016	2	0	2	Export	792	Turkey	TUR	332	Haiti	HTI								07	COFFEE,TEA,COCOA,SPICES	1	No Quantity							67972			0
S3	2016	2016	2016	2	0	2	Export	792	Turkey	TUR	340	Honduras	HND								07	COFFEE,TEA,COCOA,SPICES	1	No Quantity							368279			0
S3	2016	2016	2016	2	0	2	Export	792	Turkey	TUR	344	China, Hong Kong SAR	HKG								07	COFFEE,TEA,COCOA,SPICES	1	No Quantity							3727836			0
S3	2016	2016	2016	2	0	2	Export	792	Turkey	TUR	348	Hungary	HUN								07	COFFEE,TEA,COCOA,SPICES	1	No Quantity							1228654			0
S3	2016	2016	2016	2	0	2	Export	792	Turkey	TUR	352	Iceland	ISL								07	COFFEE,TEA,COCOA,SPICES	1	No Quantity							1434			0
S3	2016	2016	2016	2	0	2	Export	792	Turkey	TUR	360	Indonesia	IDN								07	COFFEE,TEA,COCOA,SPICES	1	No Quantity							167120			0
S3	2016	2016	2016	2	0	2	Export	792	Turkey	TUR	364	Iran	IRN								07	COFFEE,TEA,COCOA,SPICES	1	No Quantity							50921510			0
S3	2016	2016	2016	2	0	2	Export	792	Turkey	TUR	368	Iraq	IRQ								07	COFFEE,TEA,COCOA,SPICES	1	No Quantity							93130800			0
S3	2016	2016	2016	2	0	2	Export	792	Turkey	TUR	372	Ireland	IRL								07	COFFEE,TEA,COCOA,SPICES	1	No Quantity							55720			0
S3	2016	2016	2016	2	0	2	Export	792	Turkey	TUR	376	Israel	ISR								07	COFFEE,TEA,COCOA,SPICES	1	No Quantity							21761106			0
S3	2016	2016	2016	2	0	2	Export	792	Turkey	TUR	381	Italy	ITA								07	COFFEE,TEA,COCOA,SPICES	1	No Quantity							5239440			0
S3	2016	2016	2016	2	0	2	Export	792	Turkey	TUR	384	Côte d'Ivoire	CIV								07	COFFEE,TEA,COCOA,SPICES	1	No Quantity							1396000			0
S3	2016	2016	2016	2	0	2	Export	792	Turkey	TUR	388	Jamaica	JAM								07	COFFEE,TEA,COCOA,SPICES	1	No Quantity							195056			0
S3	2016	2016	2016	2	0	2	Export	792	Turkey	TUR	392	Japan	JPN								07	COFFEE,TEA,COCOA,SPICES	1	No Quantity							2675118			0
S3	2016	2016	2016	2	0	2	Export	792	Turkey	TUR	398	Kazakhstan	KAZ								07	COFFEE,TEA,COCOA,SPICES	1	No Quantity							6294964			0
S3	2016	2016	2016	2	0	2	Export	792	Turkey	TUR	400	Jordan	JOR								07	COFFEE,TEA,COCOA,SPICES	1	No Quantity							5657494			0
S3	2016	2016	2016	2	0	2	Export	792	Turkey	TUR	404	Kenya	KEN								07	COFFEE,TEA,COCOA,SPICES	1	No Quantity							484783			0
S3	2016	2016	2016	2	0	2	Export	792	Turkey	TUR	410	Rep. of Korea	KOR								07	COFFEE,TEA,COCOA,SPICES	1	No Quantity							1672036			0
S3	2016	2016	2016	2	0	2	Export	792	Turkey	TUR	414	Kuwait	KWT								07	COFFEE,TEA,COCOA,SPICES	1	No Quantity							5480647			0
S3	2016	2016	2016	2	0	2	Export	792	Turkey	TUR	417	Kyrgyzstan	KGZ								07	COFFEE,TEA,COCOA,SPICES	1	No Quantity							875383			0
S3	2016	2016	2016	2	0	2	Export	792	Turkey	TUR	422	Lebanon	LBN								07	COFFEE,TEA,COCOA,SPICES	1	No Quantity							12284194			0
S3	2016	2016	2016	2	0	2	Export	792	Turkey	TUR	428	Latvia	LVA								07	COFFEE,TEA,COCOA,SPICES	1	No Quantity							340240			0
S3	2016	2016	2016	2	0	2	Export	792	Turkey	TUR	430	Liberia	LBR								07	COFFEE,TEA,COCOA,SPICES	1	No Quantity							190044			0
S3	2016	2016	2016	2	0	2	Export	792	Turkey	TUR	434	Libya	LBY								07	COFFEE,TEA,COCOA,SPICES	1	No Quantity							9697457			0
S3	2016	2016	2016	2	0	2	Export	792	Turkey	TUR	440	Lithuania	LTU								07	COFFEE,TEA,COCOA,SPICES	1	No Quantity							937965			0
S3	2016	2016	2016	2	0	2	Export	792	Turkey	TUR	450	Madagascar	MDG								07	COFFEE,TEA,COCOA,SPICES	1	No Quantity							224833			0
S3	2016	2016	2016	2	0	2	Export	792	Turkey	TUR	454	Malawi	MWI								07	COFFEE,TEA,COCOA,SPICES	1	No Quantity							30636			0
S3	2016	2016	2016	2	0	2	Export	792	Turkey	TUR	458	Malaysia	MYS								07	COFFEE,TEA,COCOA,SPICES	1	No Quantity							842973			0
S3	2016	2016	2016	2	0	2	Export	792	Turkey	TUR	462	Maldives	MDV								07	COFFEE,TEA,COCOA,SPICES	1	No Quantity							109874			0
S3	2016	2016	2016	2	0	2	Export	792	Turkey	TUR	466	Mali	MLI								07	COFFEE,TEA,COCOA,SPICES	1	No Quantity							1449670			0
S3	2016	2016	2016	2	0	2	Export	792	Turkey	TUR	470	Malta	MLT								07	COFFEE,TEA,COCOA,SPICES	1	No Quantity							68618			0
S3	2016	2016	2016	2	0	2	Export	792	Turkey	TUR	478	Mauritania	MRT								07	COFFEE,TEA,COCOA,SPICES	1	No Quantity							1153219			0
S3	2016	2016	2016	2	0	2	Export	792	Turkey	TUR	480	Mauritius	MUS								07	COFFEE,TEA,COCOA,SPICES	1	No Quantity							476368			0
S3	2016	2016	2016	2	0	2	Export	792	Turkey	TUR	484	Mexico	MEX								07	COFFEE,TEA,COCOA,SPICES	1	No Quantity							394820			0
S3	2016	2016	2016	2	0	2	Export	792	Turkey	TUR	490	Other Asia, nes									07	COFFEE,TEA,COCOA,SPICES	1	No Quantity							474867			0
S3	2016	2016	2016	2	0	2	Export	792	Turkey	TUR	496	Mongolia	MNG								07	COFFEE,TEA,COCOA,SPICES	1	No Quantity							1206863			0
S3	2016	2016	2016	2	0	2	Export	792	Turkey	TUR	498	Rep. of Moldova	MDA								07	COFFEE,TEA,COCOA,SPICES	1	No Quantity							301350			0
S3	2016	2016	2016	2	0	2	Export	792	Turkey	TUR	499	Montenegro	MNE								07	COFFEE,TEA,COCOA,SPICES	1	No Quantity							107551			0
S3	2016	2016	2016	2	0	2	Export	792	Turkey	TUR	504	Morocco	MAR								07	COFFEE,TEA,COCOA,SPICES	1	No Quantity							2354415			0
S3	2016	2016	2016	2	0	2	Export	792	Turkey	TUR	508	Mozambique	MOZ								07	COFFEE,TEA,COCOA,SPICES	1	No Quantity							12183			0
S3	2016	2016	2016	2	0	2	Export	792	Turkey	TUR	512	Oman	OMN								07	COFFEE,TEA,COCOA,SPICES	1	No Quantity							3367722			0
S3	2016	2016	2016	2	0	2	Export	792	Turkey	TUR	516	Namibia	NAM								07	COFFEE,TEA,COCOA,SPICES	1	No Quantity							14233			0
S3	2016	2016	2016	2	0	2	Export	792	Turkey	TUR	524	Nepal	NPL								07	COFFEE,TEA,COCOA,SPICES	1	No Quantity							890864			0
S3	2016	2016	2016	2	0	2	Export	792	Turkey	TUR	528	Netherlands	NLD								07	COFFEE,TEA,COCOA,SPICES	1	No Quantity							8221057			0
S3	2016	2016	2016	2	0	2	Export	792	Turkey	TUR	531	Curaçao	CUW								07	COFFEE,TEA,COCOA,SPICES	1	No Quantity							898			0
S3	2016	2016	2016	2	0	2	Export	792	Turkey	TUR	554	New Zealand	NZL								07	COFFEE,TEA,COCOA,SPICES	1	No Quantity							98252			0
S3	2016	2016	2016	2	0	2	Export	792	Turkey	TUR	558	Nicaragua	NIC								07	COFFEE,TEA,COCOA,SPICES	1	No Quantity							149604			0
S3	2016	2016	2016	2	0	2	Export	792	Turkey	TUR	562	Niger	NER								07	COFFEE,TEA,COCOA,SPICES	1	No Quantity							1052360			0
S3	2016	2016	2016	2	0	2	Export	792	Turkey	TUR	566	Nigeria	NGA								07	COFFEE,TEA,COCOA,SPICES	1	No Quantity							3201951			0
S3	2016	2016	2016	2	0	2	Export	792	Turkey	TUR	579	Norway	NOR								07	COFFEE,TEA,COCOA,SPICES	1	No Quantity							287580			0
S3	2016	2016	2016	2	0	2	Export	792	Turkey	TUR	581	United States Minor Outlying Islands	UMI								07	COFFEE,TEA,COCOA,SPICES	1	No Quantity							21358			0
S3	2016	2016	2016	2	0	2	Export	792	Turkey	TUR	586	Pakistan	PAK								07	COFFEE,TEA,COCOA,SPICES	1	No Quantity							2376444			0
S3	2016	2016	2016	2	0	2	Export	792	Turkey	TUR	591	Panama	PAN								07	COFFEE,TEA,COCOA,SPICES	1	No Quantity							1110985			0
S3	2016	2016	2016	2	0	2	Export	792	Turkey	TUR	598	Papua New Guinea	PNG								07	COFFEE,TEA,COCOA,SPICES	1	No Quantity							58250			0
S3	2016	2016	2016	2	0	2	Export	792	Turkey	TUR	600	Paraguay	PRY								07	COFFEE,TEA,COCOA,SPICES	1	No Quantity							92690			0
S3	2016	2016	2016	2	0	2	Export	792	Turkey	TUR	604	Peru	PER								07	COFFEE,TEA,COCOA,SPICES	1	No Quantity							1960435			0
S3	2016	2016	2016	2	0	2	Export	792	Turkey	TUR	608	Philippines	PHL								07	COFFEE,TEA,COCOA,SPICES	1	No Quantity							792969			0
S3	2016	2016	2016	2	0	2	Export	792	Turkey	TUR	616	Poland	POL								07	COFFEE,TEA,COCOA,SPICES	1	No Quantity							3719945			0
S3	2016	2016	2016	2	0	2	Export	792	Turkey	TUR	620	Portugal	PRT								07	COFFEE,TEA,COCOA,SPICES	1	No Quantity							211595			0
S3	2016	2016	2016	2	0	2	Export	792	Turkey	TUR	624	Guinea-Bissau	GNB								07	COFFEE,TEA,COCOA,SPICES	1	No Quantity							188475			0
S3	2016	2016	2016	2	0	2	Export	792	Turkey	TUR	634	Qatar	QAT								07	COFFEE,TEA,COCOA,SPICES	1	No Quantity							5130222			0
S3	2016	2016	2016	2	0	2	Export	792	Turkey	TUR	642	Romania	ROU								07	COFFEE,TEA,COCOA,SPICES	1	No Quantity							7320959			0
S3	2016	2016	2016	2	0	2	Export	792	Turkey	TUR	643	Russian Federation	RUS								07	COFFEE,TEA,COCOA,SPICES	1	No Quantity							1016293			0
S3	2016	2016	2016	2	0	2	Export	792	Turkey	TUR	646	Rwanda	RWA								07	COFFEE,TEA,COCOA,SPICES	1	No Quantity							86606			0
S3	2016	2016	2016	2	0	2	Export	792	Turkey	TUR	670	Saint Vincent and the Grenadines	VCT								07	COFFEE,TEA,COCOA,SPICES	1	No Quantity							11614			0
S3	2016	2016	2016	2	0	2	Export	792	Turkey	TUR	678	Sao Tome and Principe	STP								07	COFFEE,TEA,COCOA,SPICES	1	No Quantity							31658			0
S3	2016	2016	2016	2	0	2	Export	792	Turkey	TUR	682	Saudi Arabia	SAU								07	COFFEE,TEA,COCOA,SPICES	1	No Quantity							34412570			0
S3	2016	2016	2016	2	0	2	Export	792	Turkey	TUR	686	Senegal	SEN								07	COFFEE,TEA,COCOA,SPICES	1	No Quantity							1029342			0
S3	2016	2016	2016	2	0	2	Export	792	Turkey	TUR	688	Serbia	SRB								07	COFFEE,TEA,COCOA,SPICES	1	No Quantity							6036572			0
S3	2016	2016	2016	2	0	2	Export	792	Turkey	TUR	690	Seychelles	SYC								07	COFFEE,TEA,COCOA,SPICES	1	No Quantity							14097			0
S3	2016	2016	2016	2	0	2	Export	792	Turkey	TUR	694	Sierra Leone	SLE								07	COFFEE,TEA,COCOA,SPICES	1	No Quantity							287186			0
S3	2016	2016	2016	2	0	2	Export	792	Turkey	TUR	699	India	IND								07	COFFEE,TEA,COCOA,SPICES	1	No Quantity							8222156			0
S3	2016	2016	2016	2	0	2	Export	792	Turkey	TUR	702	Singapore	SGP								07	COFFEE,TEA,COCOA,SPICES	1	No Quantity							3173021			0
S3	2016	2016	2016	2	0	2	Export	792	Turkey	TUR	703	Slovakia	SVK								07	COFFEE,TEA,COCOA,SPICES	1	No Quantity							939254			0
S3	2016	2016	2016	2	0	2	Export	792	Turkey	TUR	704	Viet Nam	VNM								07	COFFEE,TEA,COCOA,SPICES	1	No Quantity							20820131			0
S3	2016	2016	2016	2	0	2	Export	792	Turkey	TUR	705	Slovenia	SVN								07	COFFEE,TEA,COCOA,SPICES	1	No Quantity							10059			0
S3	2016	2016	2016	2	0	2	Export	792	Turkey	TUR	706	Somalia	SOM								07	COFFEE,TEA,COCOA,SPICES	1	No Quantity							1065505			0
S3	2016	2016	2016	2	0	2	Export	792	Turkey	TUR	710	South Africa	ZAF								07	COFFEE,TEA,COCOA,SPICES	1	No Quantity							4508268			0
S3	2016	2016	2016	2	0	2	Export	792	Turkey	TUR	716	Zimbabwe	ZWE								07	COFFEE,TEA,COCOA,SPICES	1	No Quantity							288337			0
S3	2016	2016	2016	2	0	2	Export	792	Turkey	TUR	724	Spain	ESP								07	COFFEE,TEA,COCOA,SPICES	1	No Quantity							2166231			0
S3	2016	2016	2016	2	0	2	Export	792	Turkey	TUR	729	Sudan	SDN								07	COFFEE,TEA,COCOA,SPICES	1	No Quantity							6145402			0
S3	2016	2016	2016	2	0	2	Export	792	Turkey	TUR	740	Suriname	SUR								07	COFFEE,TEA,COCOA,SPICES	1	No Quantity							29172			0
S3	2016	2016	2016	2	0	2	Export	792	Turkey	TUR	752	Sweden	SWE								07	COFFEE,TEA,COCOA,SPICES	1	No Quantity							1461200			0
S3	2016	2016	2016	2	0	2	Export	792	Turkey	TUR	757	Switzerland	CHE								07	COFFEE,TEA,COCOA,SPICES	1	No Quantity							965834			0
S3	2016	2016	2016	2	0	2	Export	792	Turkey	TUR	760	Syria	SYR								07	COFFEE,TEA,COCOA,SPICES	1	No Quantity							13966940			0
S3	2016	2016	2016	2	0	2	Export	792	Turkey	TUR	762	Tajikistan	TJK								07	COFFEE,TEA,COCOA,SPICES	1	No Quantity							1388728			0
S3	2016	2016	2016	2	0	2	Export	792	Turkey	TUR	764	Thailand	THA								07	COFFEE,TEA,COCOA,SPICES	1	No Quantity							449853			0
S3	2016	2016	2016	2	0	2	Export	792	Turkey	TUR	768	Togo	TGO								07	COFFEE,TEA,COCOA,SPICES	1	No Quantity							28295			0
S3	2016	2016	2016	2	0	2	Export	792	Turkey	TUR	780	Trinidad and Tobago	TTO								07	COFFEE,TEA,COCOA,SPICES	1	No Quantity							203861			0
S3	2016	2016	2016	2	0	2	Export	792	Turkey	TUR	784	United Arab Emirates	ARE								07	COFFEE,TEA,COCOA,SPICES	1	No Quantity							27355733			0
S3	2016	2016	2016	2	0	2	Export	792	Turkey	TUR	788	Tunisia	TUN								07	COFFEE,TEA,COCOA,SPICES	1	No Quantity							3971137			0
S3	2016	2016	2016	2	0	2	Export	792	Turkey	TUR	795	Turkmenistan	TKM								07	COFFEE,TEA,COCOA,SPICES	1	No Quantity							6184386			0
S3	2016	2016	2016	2	0	2	Export	792	Turkey	TUR	800	Uganda	UGA								07	COFFEE,TEA,COCOA,SPICES	1	No Quantity							253444			0
S3	2016	2016	2016	2	0	2	Export	792	Turkey	TUR	804	Ukraine	UKR								07	COFFEE,TEA,COCOA,SPICES	1	No Quantity							1588138			0
S3	2016	2016	2016	2	0	2	Export	792	Turkey	TUR	807	North Macedonia	MKD								07	COFFEE,TEA,COCOA,SPICES	1	No Quantity							2295141			0
S3	2016	2016	2016	2	0	2	Export	792	Turkey	TUR	818	Egypt	EGY								07	COFFEE,TEA,COCOA,SPICES	1	No Quantity							7199749			0
S3	2016	2016	2016	2	0	2	Export	792	Turkey	TUR	826	United Kingdom	GBR								07	COFFEE,TEA,COCOA,SPICES	1	No Quantity							5712975			0
S3	2016	2016	2016	2	0	2	Export	792	Turkey	TUR	834	United Rep. of Tanzania	TZA								07	COFFEE,TEA,COCOA,SPICES	1	No Quantity							540496			0
S3	2016	2016	2016	2	0	2	Export	792	Turkey	TUR	838	Free Zones									07	COFFEE,TEA,COCOA,SPICES	1	No Quantity							45573267			0
S3	2016	2016	2016	2	0	2	Export	792	Turkey	TUR	842	USA	USA								07	COFFEE,TEA,COCOA,SPICES	1	No Quantity							39879005			0
S3	2016	2016	2016	2	0	2	Export	792	Turkey	TUR	854	Burkina Faso	BFA								07	COFFEE,TEA,COCOA,SPICES	1	No Quantity							820870			0
S3	2016	2016	2016	2	0	2	Export	792	Turkey	TUR	858	Uruguay	URY								07	COFFEE,TEA,COCOA,SPICES	1	No Quantity							56776			0
S3	2016	2016	2016	2	0	2	Export	792	Turkey	TUR	860	Uzbekistan	UZB								07	COFFEE,TEA,COCOA,SPICES	1	No Quantity							5420318			0
S3	2016	2016	2016	2	0	2	Export	792	Turkey	TUR	862	Venezuela	VEN								07	COFFEE,TEA,COCOA,SPICES	1	No Quantity							403838			0
S3	2016	2016	2016	2	0	2	Export	792	Turkey	TUR	882	Samoa	WSM								07	COFFEE,TEA,COCOA,SPICES	1	No Quantity							5476			0
S3	2016	2016	2016	2	0	2	Export	792	Turkey	TUR	887	Yemen	YEM								07	COFFEE,TEA,COCOA,SPICES	1	No Quantity							10108601			0
S3	2016	2016	2016	2	0	2	Export	792	Turkey	TUR	894	Zambia	ZMB								07	COFFEE,TEA,COCOA,SPICES	1	No Quantity							209325			0
S3	2016	2016	2016	2	0	2	Export	800	Uganda	UGA	0	World	WLD								07	COFFEE,TEA,COCOA,SPICES	1	No Quantity							526109100			0
S3	2016	2016	2016	2	0	2	Export	800	Uganda	UGA	12	Algeria	DZA								07	COFFEE,TEA,COCOA,SPICES	1	No Quantity							2244111			0
S3	2016	2016	2016	2	0	2	Export	800	Uganda	UGA	36	Australia	AUS								07	COFFEE,TEA,COCOA,SPICES	1	No Quantity							491754			0
S3	2016	2016	2016	2	0	2	Export	800	Uganda	UGA	48	Bahrain	BHR								07	COFFEE,TEA,COCOA,SPICES	1	No Quantity							130972			0
S3	2016	2016	2016	2	0	2	Export	800	Uganda	UGA	51	Armenia	ARM								07	COFFEE,TEA,COCOA,SPICES	1	No Quantity							40049			0
S3	2016	2016	2016	2	0	2	Export	800	Uganda	UGA	56	Belgium	BEL								07	COFFEE,TEA,COCOA,SPICES	1	No Quantity							42341631			0
S3	2016	2016	2016	2	0	2	Export	800	Uganda	UGA	100	Bulgaria	BGR								07	COFFEE,TEA,COCOA,SPICES	1	No Quantity							178980			0
S3	2016	2016	2016	2	0	2	Export	800	Uganda	UGA	108	Burundi	BDI								07	COFFEE,TEA,COCOA,SPICES	1	No Quantity							5023			0
S3	2016	2016	2016	2	0	2	Export	800	Uganda	UGA	112	Belarus	BLR								07	COFFEE,TEA,COCOA,SPICES	1	No Quantity							487			0
S3	2016	2016	2016	2	0	2	Export	800	Uganda	UGA	124	Canada	CAN								07	COFFEE,TEA,COCOA,SPICES	1	No Quantity							1188720			0
S3	2016	2016	2016	2	0	2	Export	800	Uganda	UGA	132	Cabo Verde	CPV								07	COFFEE,TEA,COCOA,SPICES	1	No Quantity							464499			0
S3	2016	2016	2016	2	0	2	Export	800	Uganda	UGA	144	Sri Lanka	LKA								07	COFFEE,TEA,COCOA,SPICES	1	No Quantity							192491			0
S3	2016	2016	2016	2	0	2	Export	800	Uganda	UGA	156	China	CHN								07	COFFEE,TEA,COCOA,SPICES	1	No Quantity							1507513			0
S3	2016	2016	2016	2	0	2	Export	800	Uganda	UGA	180	Dem. Rep. of the Congo	COD								07	COFFEE,TEA,COCOA,SPICES	1	No Quantity							653331			0
S3	2016	2016	2016	2	0	2	Export	800	Uganda	UGA	191	Croatia	HRV								07	COFFEE,TEA,COCOA,SPICES	1	No Quantity							1658843			0
S3	2016	2016	2016	2	0	2	Export	800	Uganda	UGA	203	Czechia	CZE								07	COFFEE,TEA,COCOA,SPICES	1	No Quantity							128774			0
S3	2016	2016	2016	2	0	2	Export	800	Uganda	UGA	208	Denmark	DNK								07	COFFEE,TEA,COCOA,SPICES	1	No Quantity							221484			0
S3	2016	2016	2016	2	0	2	Export	800	Uganda	UGA	233	Estonia	EST								07	COFFEE,TEA,COCOA,SPICES	1	No Quantity							201305			0
S3	2016	2016	2016	2	0	2	Export	800	Uganda	UGA	246	Finland	FIN								07	COFFEE,TEA,COCOA,SPICES	1	No Quantity							352367			0
S3	2016	2016	2016	2	0	2	Export	800	Uganda	UGA	251	France	FRA								07	COFFEE,TEA,COCOA,SPICES	1	No Quantity							7882997			0
S3	2016	2016	2016	2	0	2	Export	800	Uganda	UGA	276	Germany	DEU								07	COFFEE,TEA,COCOA,SPICES	1	No Quantity							69284650			0
S3	2016	2016	2016	2	0	2	Export	800	Uganda	UGA	300	Greece	GRC								07	COFFEE,TEA,COCOA,SPICES	1	No Quantity							1422531			0
S3	2016	2016	2016	2	0	2	Export	800	Uganda	UGA	344	China, Hong Kong SAR	HKG								07	COFFEE,TEA,COCOA,SPICES	1	No Quantity							110573			0
S3	2016	2016	2016	2	0	2	Export	800	Uganda	UGA	348	Hungary	HUN								07	COFFEE,TEA,COCOA,SPICES	1	No Quantity							30348			0
S3	2016	2016	2016	2	0	2	Export	800	Uganda	UGA	360	Indonesia	IDN								07	COFFEE,TEA,COCOA,SPICES	1	No Quantity							7963288			0
S3	2016	2016	2016	2	0	2	Export	800	Uganda	UGA	372	Ireland	IRL								07	COFFEE,TEA,COCOA,SPICES	1	No Quantity							150661			0
S3	2016	2016	2016	2	0	2	Export	800	Uganda	UGA	376	Israel	ISR								07	COFFEE,TEA,COCOA,SPICES	1	No Quantity							3169460			0
S3	2016	2016	2016	2	0	2	Export	800	Uganda	UGA	381	Italy	ITA								07	COFFEE,TEA,COCOA,SPICES	1	No Quantity							82230354			0
S3	2016	2016	2016	2	0	2	Export	800	Uganda	UGA	392	Japan	JPN								07	COFFEE,TEA,COCOA,SPICES	1	No Quantity							3049722			0
S3	2016	2016	2016	2	0	2	Export	800	Uganda	UGA	404	Kenya	KEN								07	COFFEE,TEA,COCOA,SPICES	1	No Quantity							70214159			0
S3	2016	2016	2016	2	0	2	Export	800	Uganda	UGA	408	Dem. People's Rep. of Korea	PRK								07	COFFEE,TEA,COCOA,SPICES	1	No Quantity							1334933			0
S3	2016	2016	2016	2	0	2	Export	800	Uganda	UGA	410	Rep. of Korea	KOR								07	COFFEE,TEA,COCOA,SPICES	1	No Quantity							3321005			0
S3	2016	2016	2016	2	0	2	Export	800	Uganda	UGA	428	Latvia	LVA								07	COFFEE,TEA,COCOA,SPICES	1	No Quantity							327273			0
S3	2016	2016	2016	2	0	2	Export	800	Uganda	UGA	454	Malawi	MWI								07	COFFEE,TEA,COCOA,SPICES	1	No Quantity							45302			0
S3	2016	2016	2016	2	0	2	Export	800	Uganda	UGA	458	Malaysia	MYS								07	COFFEE,TEA,COCOA,SPICES	1	No Quantity							25307206			0
S3	2016	2016	2016	2	0	2	Export	800	Uganda	UGA	466	Mali	MLI								07	COFFEE,TEA,COCOA,SPICES	1	No Quantity							50490			0
S3	2016	2016	2016	2	0	2	Export	800	Uganda	UGA	484	Mexico	MEX								07	COFFEE,TEA,COCOA,SPICES	1	No Quantity							3330915			0
S3	2016	2016	2016	2	0	2	Export	800	Uganda	UGA	490	Other Asia, nes									07	COFFEE,TEA,COCOA,SPICES	1	No Quantity							395696			0
S3	2016	2016	2016	2	0	2	Export	800	Uganda	UGA	504	Morocco	MAR								07	COFFEE,TEA,COCOA,SPICES	1	No Quantity							4134388			0
S3	2016	2016	2016	2	0	2	Export	800	Uganda	UGA	512	Oman	OMN								07	COFFEE,TEA,COCOA,SPICES	1	No Quantity							1331			0
S3	2016	2016	2016	2	0	2	Export	800	Uganda	UGA	524	Nepal	NPL								07	COFFEE,TEA,COCOA,SPICES	1	No Quantity							28894			0
S3	2016	2016	2016	2	0	2	Export	800	Uganda	UGA	528	Netherlands	NLD								07	COFFEE,TEA,COCOA,SPICES	1	No Quantity							14323523			0
S3	2016	2016	2016	2	0	2	Export	800	Uganda	UGA	554	New Zealand	NZL								07	COFFEE,TEA,COCOA,SPICES	1	No Quantity							193638			0
S3	2016	2016	2016	2	0	2	Export	800	Uganda	UGA	616	Poland	POL								07	COFFEE,TEA,COCOA,SPICES	1	No Quantity							5837947			0
S3	2016	2016	2016	2	0	2	Export	800	Uganda	UGA	620	Portugal	PRT								07	COFFEE,TEA,COCOA,SPICES	1	No Quantity							8534700			0
S3	2016	2016	2016	2	0	2	Export	800	Uganda	UGA	634	Qatar	QAT								07	COFFEE,TEA,COCOA,SPICES	1	No Quantity							17022			0
S3	2016	2016	2016	2	0	2	Export	800	Uganda	UGA	642	Romania	ROU								07	COFFEE,TEA,COCOA,SPICES	1	No Quantity							5843066			0
S3	2016	2016	2016	2	0	2	Export	800	Uganda	UGA	643	Russian Federation	RUS								07	COFFEE,TEA,COCOA,SPICES	1	No Quantity							3588983			0
S3	2016	2016	2016	2	0	2	Export	800	Uganda	UGA	646	Rwanda	RWA								07	COFFEE,TEA,COCOA,SPICES	1	No Quantity							452175			0
S3	2016	2016	2016	2	0	2	Export	800	Uganda	UGA	699	India	IND								07	COFFEE,TEA,COCOA,SPICES	1	No Quantity							23590798			0
S3	2016	2016	2016	2	0	2	Export	800	Uganda	UGA	702	Singapore	SGP								07	COFFEE,TEA,COCOA,SPICES	1	No Quantity							616261			0
S3	2016	2016	2016	2	0	2	Export	800	Uganda	UGA	703	Slovakia	SVK								07	COFFEE,TEA,COCOA,SPICES	1	No Quantity							147010			0
S3	2016	2016	2016	2	0	2	Export	800	Uganda	UGA	704	Viet Nam	VNM								07	COFFEE,TEA,COCOA,SPICES	1	No Quantity							652000			0
S3	2016	2016	2016	2	0	2	Export	800	Uganda	UGA	705	Slovenia	SVN								07	COFFEE,TEA,COCOA,SPICES	1	No Quantity							1757335			0
S3	2016	2016	2016	2	0	2	Export	800	Uganda	UGA	710	South Africa	ZAF								07	COFFEE,TEA,COCOA,SPICES	1	No Quantity							3401648			0
S3	2016	2016	2016	2	0	2	Export	800	Uganda	UGA	724	Spain	ESP								07	COFFEE,TEA,COCOA,SPICES	1	No Quantity							27367568			0
S3	2016	2016	2016	2	0	2	Export	800	Uganda	UGA	728	South Sudan	SSD								07	COFFEE,TEA,COCOA,SPICES	1	No Quantity							1716139			0
S3	2016	2016	2016	2	0	2	Export	800	Uganda	UGA	729	Sudan	SDN								07	COFFEE,TEA,COCOA,SPICES	1	No Quantity							54898513			0
S3	2016	2016	2016	2	0	2	Export	800	Uganda	UGA	748	Swaziland	SWZ								07	COFFEE,TEA,COCOA,SPICES	1	No Quantity							146094			0
S3	2016	2016	2016	2	0	2	Export	800	Uganda	UGA	752	Sweden	SWE								07	COFFEE,TEA,COCOA,SPICES	1	No Quantity							4401190			0
S3	2016	2016	2016	2	0	2	Export	800	Uganda	UGA	757	Switzerland	CHE								07	COFFEE,TEA,COCOA,SPICES	1	No Quantity							3183890			0
S3	2016	2016	2016	2	0	2	Export	800	Uganda	UGA	768	Togo	TGO								07	COFFEE,TEA,COCOA,SPICES	1	No Quantity							10950			0
S3	2016	2016	2016	2	0	2	Export	800	Uganda	UGA	784	United Arab Emirates	ARE								07	COFFEE,TEA,COCOA,SPICES	1	No Quantity							544076			0
S3	2016	2016	2016	2	0	2	Export	800	Uganda	UGA	788	Tunisia	TUN								07	COFFEE,TEA,COCOA,SPICES	1	No Quantity							8493344			0
S3	2016	2016	2016	2	0	2	Export	800	Uganda	UGA	792	Turkey	TUR								07	COFFEE,TEA,COCOA,SPICES	1	No Quantity							491041			0
S3	2016	2016	2016	2	0	2	Export	800	Uganda	UGA	804	Ukraine	UKR								07	COFFEE,TEA,COCOA,SPICES	1	No Quantity							179032			0
S3	2016	2016	2016	2	0	2	Export	800	Uganda	UGA	818	Egypt	EGY								07	COFFEE,TEA,COCOA,SPICES	1	No Quantity							379847			0
S3	2016	2016	2016	2	0	2	Export	800	Uganda	UGA	826	United Kingdom	GBR								07	COFFEE,TEA,COCOA,SPICES	1	No Quantity							2708039			0
S3	2016	2016	2016	2	0	2	Export	800	Uganda	UGA	834	United Rep. of Tanzania	TZA								07	COFFEE,TEA,COCOA,SPICES	1	No Quantity							36405			0
S3	2016	2016	2016	2	0	2	Export	800	Uganda	UGA	842	USA	USA								07	COFFEE,TEA,COCOA,SPICES	1	No Quantity							16808357			0
S3	2016	2016	2016	2	0	2	Export	792	Turkey	TUR	0	World	WLD								08	ANIMAL FEED STUFF	1	No Quantity							132796548			0
S3	2016	2016	2016	2	0	2	Export	792	Turkey	TUR	8	Albania	ALB								08	ANIMAL FEED STUFF	1	No Quantity							1729652			0
S3	2016	2016	2016	2	0	2	Export	792	Turkey	TUR	12	Algeria	DZA								08	ANIMAL FEED STUFF	1	No Quantity							6628			0
S3	2016	2016	2016	2	0	2	Export	792	Turkey	TUR	24	Angola	AGO								08	ANIMAL FEED STUFF	1	No Quantity							52129			0
S3	2016	2016	2016	2	0	2	Export	792	Turkey	TUR	31	Azerbaijan	AZE								08	ANIMAL FEED STUFF	1	No Quantity							3285355			0
S3	2016	2016	2016	2	0	2	Export	792	Turkey	TUR	36	Australia	AUS								08	ANIMAL FEED STUFF	1	No Quantity							3344			0
S3	2016	2016	2016	2	0	2	Export	792	Turkey	TUR	40	Austria	AUT								08	ANIMAL FEED STUFF	1	No Quantity							33426			0
S3	2016	2016	2016	2	0	2	Export	792	Turkey	TUR	48	Bahrain	BHR								08	ANIMAL FEED STUFF	1	No Quantity							20817			0
S3	2016	2016	2016	2	0	2	Export	792	Turkey	TUR	50	Bangladesh	BGD								08	ANIMAL FEED STUFF	1	No Quantity							104046			0
S3	2016	2016	2016	2	0	2	Export	792	Turkey	TUR	56	Belgium	BEL								08	ANIMAL FEED STUFF	1	No Quantity							254781			0
S3	2016	2016	2016	2	0	2	Export	792	Turkey	TUR	70	Bosnia Herzegovina	BIH								08	ANIMAL FEED STUFF	1	No Quantity							8146			0
S3	2016	2016	2016	2	0	2	Export	792	Turkey	TUR	100	Bulgaria	BGR								08	ANIMAL FEED STUFF	1	No Quantity							192019			0
S3	2016	2016	2016	2	0	2	Export	792	Turkey	TUR	108	Burundi	BDI								08	ANIMAL FEED STUFF	1	No Quantity							3456			0
S3	2016	2016	2016	2	0	2	Export	792	Turkey	TUR	124	Canada	CAN								08	ANIMAL FEED STUFF	1	No Quantity							1048057			0
S3	2016	2016	2016	2	0	2	Export	792	Turkey	TUR	148	Chad	TCD								08	ANIMAL FEED STUFF	1	No Quantity							23138			0
S3	2016	2016	2016	2	0	2	Export	792	Turkey	TUR	170	Colombia	COL								08	ANIMAL FEED STUFF	1	No Quantity							7800			0
S3	2016	2016	2016	2	0	2	Export	792	Turkey	TUR	191	Croatia	HRV								08	ANIMAL FEED STUFF	1	No Quantity							2448			0
S3	2016	2016	2016	2	0	2	Export	792	Turkey	TUR	203	Czechia	CZE								08	ANIMAL FEED STUFF	1	No Quantity							13934			0
S3	2016	2016	2016	2	0	2	Export	792	Turkey	TUR	208	Denmark	DNK								08	ANIMAL FEED STUFF	1	No Quantity							803346			0
S3	2016	2016	2016	2	0	2	Export	792	Turkey	TUR	246	Finland	FIN								08	ANIMAL FEED STUFF	1	No Quantity							103			0
S3	2016	2016	2016	2	0	2	Export	792	Turkey	TUR	251	France	FRA								08	ANIMAL FEED STUFF	1	No Quantity							25028			0
S3	2016	2016	2016	2	0	2	Export	792	Turkey	TUR	268	Georgia	GEO								08	ANIMAL FEED STUFF	1	No Quantity							1730633			0
S3	2016	2016	2016	2	0	2	Export	792	Turkey	TUR	276	Germany	DEU								08	ANIMAL FEED STUFF	1	No Quantity							1320610			0
S3	2016	2016	2016	2	0	2	Export	792	Turkey	TUR	288	Ghana	GHA								08	ANIMAL FEED STUFF	1	No Quantity							63145			0
S3	2016	2016	2016	2	0	2	Export	792	Turkey	TUR	300	Greece	GRC								08	ANIMAL FEED STUFF	1	No Quantity							997859			0
S3	2016	2016	2016	2	0	2	Export	792	Turkey	TUR	348	Hungary	HUN								08	ANIMAL FEED STUFF	1	No Quantity							137229			0
S3	2016	2016	2016	2	0	2	Export	792	Turkey	TUR	364	Iran	IRN								08	ANIMAL FEED STUFF	1	No Quantity							528952			0
S3	2016	2016	2016	2	0	2	Export	792	Turkey	TUR	368	Iraq	IRQ								08	ANIMAL FEED STUFF	1	No Quantity							48610856			0
S3	2016	2016	2016	2	0	2	Export	792	Turkey	TUR	372	Ireland	IRL								08	ANIMAL FEED STUFF	1	No Quantity							108218			0
S3	2016	2016	2016	2	0	2	Export	792	Turkey	TUR	376	Israel	ISR								08	ANIMAL FEED STUFF	1	No Quantity							2333600			0
S3	2016	2016	2016	2	0	2	Export	792	Turkey	TUR	381	Italy	ITA								08	ANIMAL FEED STUFF	1	No Quantity							128285			0
S3	2016	2016	2016	2	0	2	Export	792	Turkey	TUR	384	Côte d'Ivoire	CIV								08	ANIMAL FEED STUFF	1	No Quantity							47830			0
S3	2016	2016	2016	2	0	2	Export	792	Turkey	TUR	400	Jordan	JOR								08	ANIMAL FEED STUFF	1	No Quantity							433919			0
S3	2016	2016	2016	2	0	2	Export	792	Turkey	TUR	404	Kenya	KEN								08	ANIMAL FEED STUFF	1	No Quantity							189958			0
S3	2016	2016	2016	2	0	2	Export	792	Turkey	TUR	410	Rep. of Korea	KOR								08	ANIMAL FEED STUFF	1	No Quantity							199970			0
S3	2016	2016	2016	2	0	2	Export	792	Turkey	TUR	414	Kuwait	KWT								08	ANIMAL FEED STUFF	1	No Quantity							221024			0
S3	2016	2016	2016	2	0	2	Export	792	Turkey	TUR	417	Kyrgyzstan	KGZ								08	ANIMAL FEED STUFF	1	No Quantity							4200			0
S3	2016	2016	2016	2	0	2	Export	792	Turkey	TUR	422	Lebanon	LBN								08	ANIMAL FEED STUFF	1	No Quantity							2600643			0
S3	2016	2016	2016	2	0	2	Export	792	Turkey	TUR	434	Libya	LBY								08	ANIMAL FEED STUFF	1	No Quantity							145077			0
S3	2016	2016	2016	2	0	2	Export	792	Turkey	TUR	458	Malaysia	MYS								08	ANIMAL FEED STUFF	1	No Quantity							137876			0
S3	2016	2016	2016	2	0	2	Export	792	Turkey	TUR	462	Maldives	MDV								08	ANIMAL FEED STUFF	1	No Quantity							743			0
S3	2016	2016	2016	2	0	2	Export	792	Turkey	TUR	466	Mali	MLI								08	ANIMAL FEED STUFF	1	No Quantity							8603			0
S3	2016	2016	2016	2	0	2	Export	792	Turkey	TUR	470	Malta	MLT								08	ANIMAL FEED STUFF	1	No Quantity							28726			0
S3	2016	2016	2016	2	0	2	Export	792	Turkey	TUR	478	Mauritania	MRT								08	ANIMAL FEED STUFF	1	No Quantity							58417			0
S3	2016	2016	2016	2	0	2	Export	792	Turkey	TUR	490	Other Asia, nes									08	ANIMAL FEED STUFF	1	No Quantity							47992			0
S3	2016	2016	2016	2	0	2	Export	792	Turkey	TUR	512	Oman	OMN								08	ANIMAL FEED STUFF	1	No Quantity							9553			0
S3	2016	2016	2016	2	0	2	Export	792	Turkey	TUR	528	Netherlands	NLD								08	ANIMAL FEED STUFF	1	No Quantity							1530345			0
S3	2016	2016	2016	2	0	2	Export	792	Turkey	TUR	554	New Zealand	NZL								08	ANIMAL FEED STUFF	1	No Quantity							17393			0
S3	2016	2016	2016	2	0	2	Export	792	Turkey	TUR	562	Niger	NER								08	ANIMAL FEED STUFF	1	No Quantity							3002			0
S3	2016	2016	2016	2	0	2	Export	792	Turkey	TUR	566	Nigeria	NGA								08	ANIMAL FEED STUFF	1	No Quantity							2969			0
S3	2016	2016	2016	2	0	2	Export	792	Turkey	TUR	579	Norway	NOR								08	ANIMAL FEED STUFF	1	No Quantity							198			0
S3	2016	2016	2016	2	0	2	Export	792	Turkey	TUR	586	Pakistan	PAK								08	ANIMAL FEED STUFF	1	No Quantity							768365			0
S3	2016	2016	2016	2	0	2	Export	792	Turkey	TUR	591	Panama	PAN								08	ANIMAL FEED STUFF	1	No Quantity							6073			0
S3	2016	2016	2016	2	0	2	Export	792	Turkey	TUR	608	Philippines	PHL								08	ANIMAL FEED STUFF	1	No Quantity							58349			0
S3	2016	2016	2016	2	0	2	Export	792	Turkey	TUR	616	Poland	POL								08	ANIMAL FEED STUFF	1	No Quantity							227025			0
S3	2016	2016	2016	2	0	2	Export	792	Turkey	TUR	620	Portugal	PRT								08	ANIMAL FEED STUFF	1	No Quantity							42574			0
S3	2016	2016	2016	2	0	2	Export	792	Turkey	TUR	634	Qatar	QAT								08	ANIMAL FEED STUFF	1	No Quantity							42805			0
S3	2016	2016	2016	2	0	2	Export	792	Turkey	TUR	642	Romania	ROU								08	ANIMAL FEED STUFF	1	No Quantity							132724			0
S3	2016	2016	2016	2	0	2	Export	792	Turkey	TUR	643	Russian Federation	RUS								08	ANIMAL FEED STUFF	1	No Quantity							462440			0
S3	2016	2016	2016	2	0	2	Export	792	Turkey	TUR	646	Rwanda	RWA								08	ANIMAL FEED STUFF	1	No Quantity							7133			0
S3	2016	2016	2016	2	0	2	Export	792	Turkey	TUR	682	Saudi Arabia	SAU								08	ANIMAL FEED STUFF	1	No Quantity							5629906			0
S3	2016	2016	2016	2	0	2	Export	792	Turkey	TUR	686	Senegal	SEN								08	ANIMAL FEED STUFF	1	No Quantity							59826			0
S3	2016	2016	2016	2	0	2	Export	792	Turkey	TUR	688	Serbia	SRB								08	ANIMAL FEED STUFF	1	No Quantity							5017			0
S3	2016	2016	2016	2	0	2	Export	792	Turkey	TUR	690	Seychelles	SYC								08	ANIMAL FEED STUFF	1	No Quantity							7733			0
S3	2016	2016	2016	2	0	2	Export	792	Turkey	TUR	704	Viet Nam	VNM								08	ANIMAL FEED STUFF	1	No Quantity							371510			0
S3	2016	2016	2016	2	0	2	Export	792	Turkey	TUR	724	Spain	ESP								08	ANIMAL FEED STUFF	1	No Quantity							142790			0
S3	2016	2016	2016	2	0	2	Export	792	Turkey	TUR	729	Sudan	SDN								08	ANIMAL FEED STUFF	1	No Quantity							88984			0
S3	2016	2016	2016	2	0	2	Export	792	Turkey	TUR	757	Switzerland	CHE								08	ANIMAL FEED STUFF	1	No Quantity							1698106			0
S3	2016	2016	2016	2	0	2	Export	792	Turkey	TUR	760	Syria	SYR								08	ANIMAL FEED STUFF	1	No Quantity							35356472			0
S3	2016	2016	2016	2	0	2	Export	792	Turkey	TUR	784	United Arab Emirates	ARE								08	ANIMAL FEED STUFF	1	No Quantity							604854			0
S3	2016	2016	2016	2	0	2	Export	792	Turkey	TUR	788	Tunisia	TUN								08	ANIMAL FEED STUFF	1	No Quantity							1006			0
S3	2016	2016	2016	2	0	2	Export	792	Turkey	TUR	795	Turkmenistan	TKM								08	ANIMAL FEED STUFF	1	No Quantity							3453848			0
S3	2016	2016	2016	2	0	2	Export	792	Turkey	TUR	800	Uganda	UGA								08	ANIMAL FEED STUFF	1	No Quantity							36550			0
S3	2016	2016	2016	2	0	2	Export	792	Turkey	TUR	804	Ukraine	UKR								08	ANIMAL FEED STUFF	1	No Quantity							21871			0
S3	2016	2016	2016	2	0	2	Export	792	Turkey	TUR	807	North Macedonia	MKD								08	ANIMAL FEED STUFF	1	No Quantity							14177			0
S3	2016	2016	2016	2	0	2	Export	792	Turkey	TUR	818	Egypt	EGY								08	ANIMAL FEED STUFF	1	No Quantity							725670			0
S3	2016	2016	2016	2	0	2	Export	792	Turkey	TUR	826	United Kingdom	GBR								08	ANIMAL FEED STUFF	1	No Quantity							257372			0
S3	2016	2016	2016	2	0	2	Export	792	Turkey	TUR	834	United Rep. of Tanzania	TZA								08	ANIMAL FEED STUFF	1	No Quantity							26771			0
S3	2016	2016	2016	2	0	2	Export	792	Turkey	TUR	838	Free Zones									08	ANIMAL FEED STUFF	1	No Quantity							7621089			0
S3	2016	2016	2016	2	0	2	Export	792	Turkey	TUR	842	USA	USA								08	ANIMAL FEED STUFF	1	No Quantity							4734473			0
S3	2016	2016	2016	2	0	2	Export	792	Turkey	TUR	858	Uruguay	URY								08	ANIMAL FEED STUFF	1	No Quantity							19152			0
S3	2016	2016	2016	2	0	2	Export	792	Turkey	TUR	860	Uzbekistan	UZB								08	ANIMAL FEED STUFF	1	No Quantity							462655			0
S3	2016	2016	2016	2	0	2	Export	792	Turkey	TUR	887	Yemen	YEM								08	ANIMAL FEED STUFF	1	No Quantity							443750			0
S3	2016	2016	2016	2	0	2	Export	800	Uganda	UGA	0	World	WLD								08	ANIMAL FEED STUFF	1	No Quantity							29334912			0
S3	2016	2016	2016	2	0	2	Export	800	Uganda	UGA	108	Burundi	BDI								08	ANIMAL FEED STUFF	1	No Quantity							198			0
S3	2016	2016	2016	2	0	2	Export	800	Uganda	UGA	180	Dem. Rep. of the Congo	COD								08	ANIMAL FEED STUFF	1	No Quantity							38303			0
S3	2016	2016	2016	2	0	2	Export	800	Uganda	UGA	404	Kenya	KEN								08	ANIMAL FEED STUFF	1	No Quantity							24160238			0
S3	2016	2016	2016	2	0	2	Export	800	Uganda	UGA	646	Rwanda	RWA								08	ANIMAL FEED STUFF	1	No Quantity							316815			0
S3	2016	2016	2016	2	0	2	Export	800	Uganda	UGA	728	South Sudan	SSD								08	ANIMAL FEED STUFF	1	No Quantity							12635			0
S3	2016	2016	2016	2	0	2	Export	800	Uganda	UGA	784	United Arab Emirates	ARE								08	ANIMAL FEED STUFF	1	No Quantity							4761051			0
S3	2016	2016	2016	2	0	2	Export	800	Uganda	UGA	834	United Rep. of Tanzania	TZA								08	ANIMAL FEED STUFF	1	No Quantity							45671			0
S3	2016	2016	2016	2	0	2	Export	792	Turkey	TUR	0	World	WLD								09	MISC.EDIBLE PRODUCTS ETC	1	No Quantity							857201347			0
S3	2016	2016	2016	2	0	2	Export	792	Turkey	TUR	4	Afghanistan	AFG								09	MISC.EDIBLE PRODUCTS ETC	1	No Quantity							5935627			0
S3	2016	2016	2016	2	0	2	Export	792	Turkey	TUR	8	Albania	ALB								09	MISC.EDIBLE PRODUCTS ETC	1	No Quantity							3032014			0
S3	2016	2016	2016	2	0	2	Export	792	Turkey	TUR	12	Algeria	DZA								09	MISC.EDIBLE PRODUCTS ETC	1	No Quantity							24860158			0
S3	2016	2016	2016	2	0	2	Export	792	Turkey	TUR	16	American Samoa	ASM								09	MISC.EDIBLE PRODUCTS ETC	1	No Quantity							39782			0
S3	2016	2016	2016	2	0	2	Export	792	Turkey	TUR	24	Angola	AGO								09	MISC.EDIBLE PRODUCTS ETC	1	No Quantity							5700545			0
S3	2016	2016	2016	2	0	2	Export	792	Turkey	TUR	31	Azerbaijan	AZE								09	MISC.EDIBLE PRODUCTS ETC	1	No Quantity							11260322			0
S3	2016	2016	2016	2	0	2	Export	792	Turkey	TUR	32	Argentina	ARG								09	MISC.EDIBLE PRODUCTS ETC	1	No Quantity							794917			0
S3	2016	2016	2016	2	0	2	Export	792	Turkey	TUR	36	Australia	AUS								09	MISC.EDIBLE PRODUCTS ETC	1	No Quantity							1611044			0
S3	2016	2016	2016	2	0	2	Export	792	Turkey	TUR	40	Austria	AUT								09	MISC.EDIBLE PRODUCTS ETC	1	No Quantity							416821			0
S3	2016	2016	2016	2	0	2	Export	792	Turkey	TUR	48	Bahrain	BHR								09	MISC.EDIBLE PRODUCTS ETC	1	No Quantity							1017509			0
S3	2016	2016	2016	2	0	2	Export	792	Turkey	TUR	50	Bangladesh	BGD								09	MISC.EDIBLE PRODUCTS ETC	1	No Quantity							211279			0
S3	2016	2016	2016	2	0	2	Export	792	Turkey	TUR	52	Barbados	BRB								09	MISC.EDIBLE PRODUCTS ETC	1	No Quantity							25010			0
S3	2016	2016	2016	2	0	2	Export	792	Turkey	TUR	56	Belgium	BEL								09	MISC.EDIBLE PRODUCTS ETC	1	No Quantity							2700844			0
S3	2016	2016	2016	2	0	2	Export	792	Turkey	TUR	68	Bolivia (Plurinational State of)	BOL								09	MISC.EDIBLE PRODUCTS ETC	1	No Quantity							10500			0
S3	2016	2016	2016	2	0	2	Export	792	Turkey	TUR	70	Bosnia Herzegovina	BIH								09	MISC.EDIBLE PRODUCTS ETC	1	No Quantity							1650285			0
S3	2016	2016	2016	2	0	2	Export	792	Turkey	TUR	72	Botswana	BWA								09	MISC.EDIBLE PRODUCTS ETC	1	No Quantity							285556			0
S3	2016	2016	2016	2	0	2	Export	792	Turkey	TUR	76	Brazil	BRA								09	MISC.EDIBLE PRODUCTS ETC	1	No Quantity							3564478			0
S3	2016	2016	2016	2	0	2	Export	792	Turkey	TUR	100	Bulgaria	BGR								09	MISC.EDIBLE PRODUCTS ETC	1	No Quantity							3044448			0
S3	2016	2016	2016	2	0	2	Export	792	Turkey	TUR	104	Myanmar	MMR								09	MISC.EDIBLE PRODUCTS ETC	1	No Quantity							40323			0
S3	2016	2016	2016	2	0	2	Export	792	Turkey	TUR	108	Burundi	BDI								09	MISC.EDIBLE PRODUCTS ETC	1	No Quantity							468677			0
S3	2016	2016	2016	2	0	2	Export	792	Turkey	TUR	112	Belarus	BLR								09	MISC.EDIBLE PRODUCTS ETC	1	No Quantity							26845			0
S3	2016	2016	2016	2	0	2	Export	792	Turkey	TUR	116	Cambodia	KHM								09	MISC.EDIBLE PRODUCTS ETC	1	No Quantity							2420			0
S3	2016	2016	2016	2	0	2	Export	792	Turkey	TUR	120	Cameroon	CMR								09	MISC.EDIBLE PRODUCTS ETC	1	No Quantity							3549110			0
S3	2016	2016	2016	2	0	2	Export	792	Turkey	TUR	124	Canada	CAN								09	MISC.EDIBLE PRODUCTS ETC	1	No Quantity							2193492			0
S3	2016	2016	2016	2	0	2	Export	792	Turkey	TUR	132	Cabo Verde	CPV								09	MISC.EDIBLE PRODUCTS ETC	1	No Quantity							444208			0
S3	2016	2016	2016	2	0	2	Export	792	Turkey	TUR	140	Central African Rep.	CAF								09	MISC.EDIBLE PRODUCTS ETC	1	No Quantity							186555			0
S3	2016	2016	2016	2	0	2	Export	792	Turkey	TUR	144	Sri Lanka	LKA								09	MISC.EDIBLE PRODUCTS ETC	1	No Quantity							6971121			0
S3	2016	2016	2016	2	0	2	Export	792	Turkey	TUR	148	Chad	TCD								09	MISC.EDIBLE PRODUCTS ETC	1	No Quantity							1737264			0
S3	2016	2016	2016	2	0	2	Export	792	Turkey	TUR	152	Chile	CHL								09	MISC.EDIBLE PRODUCTS ETC	1	No Quantity							962414			0
S3	2016	2016	2016	2	0	2	Export	792	Turkey	TUR	156	China	CHN								09	MISC.EDIBLE PRODUCTS ETC	1	No Quantity							4867119			0
S3	2016	2016	2016	2	0	2	Export	792	Turkey	TUR	170	Colombia	COL								09	MISC.EDIBLE PRODUCTS ETC	1	No Quantity							358435			0
S3	2016	2016	2016	2	0	2	Export	792	Turkey	TUR	178	Congo	COG								09	MISC.EDIBLE PRODUCTS ETC	1	No Quantity							2464507			0
S3	2016	2016	2016	2	0	2	Export	792	Turkey	TUR	180	Dem. Rep. of the Congo	COD								09	MISC.EDIBLE PRODUCTS ETC	1	No Quantity							1609374			0
S3	2016	2016	2016	2	0	2	Export	792	Turkey	TUR	188	Costa Rica	CRI								09	MISC.EDIBLE PRODUCTS ETC	1	No Quantity							434365			0
S3	2016	2016	2016	2	0	2	Export	792	Turkey	TUR	191	Croatia	HRV								09	MISC.EDIBLE PRODUCTS ETC	1	No Quantity							355638			0
S3	2016	2016	2016	2	0	2	Export	792	Turkey	TUR	192	Cuba	CUB								09	MISC.EDIBLE PRODUCTS ETC	1	No Quantity							293439			0
S3	2016	2016	2016	2	0	2	Export	792	Turkey	TUR	203	Czechia	CZE								09	MISC.EDIBLE PRODUCTS ETC	1	No Quantity							33063097			0
S3	2016	2016	2016	2	0	2	Export	792	Turkey	TUR	204	Benin	BEN								09	MISC.EDIBLE PRODUCTS ETC	1	No Quantity							1123659			0
S3	2016	2016	2016	2	0	2	Export	792	Turkey	TUR	208	Denmark	DNK								09	MISC.EDIBLE PRODUCTS ETC	1	No Quantity							1574685			0
S3	2016	2016	2016	2	0	2	Export	792	Turkey	TUR	212	Dominica	DMA								09	MISC.EDIBLE PRODUCTS ETC	1	No Quantity							19889			0
S3	2016	2016	2016	2	0	2	Export	792	Turkey	TUR	214	Dominican Rep.	DOM								09	MISC.EDIBLE PRODUCTS ETC	1	No Quantity							63140			0
S3	2016	2016	2016	2	0	2	Export	792	Turkey	TUR	218	Ecuador	ECU								09	MISC.EDIBLE PRODUCTS ETC	1	No Quantity							171787			0
S3	2016	2016	2016	2	0	2	Export	792	Turkey	TUR	222	El Salvador	SLV								09	MISC.EDIBLE PRODUCTS ETC	1	No Quantity							45416			0
S3	2016	2016	2016	2	0	2	Export	792	Turkey	TUR	226	Equatorial Guinea	GNQ								09	MISC.EDIBLE PRODUCTS ETC	1	No Quantity							71513			0
S3	2016	2016	2016	2	0	2	Export	792	Turkey	TUR	231	Ethiopia	ETH								09	MISC.EDIBLE PRODUCTS ETC	1	No Quantity							3132470			0
S3	2016	2016	2016	2	0	2	Export	792	Turkey	TUR	246	Finland	FIN								09	MISC.EDIBLE PRODUCTS ETC	1	No Quantity							1840598			0
S3	2016	2016	2016	2	0	2	Export	792	Turkey	TUR	251	France	FRA								09	MISC.EDIBLE PRODUCTS ETC	1	No Quantity							10719852			0
S3	2016	2016	2016	2	0	2	Export	792	Turkey	TUR	262	Djibouti	DJI								09	MISC.EDIBLE PRODUCTS ETC	1	No Quantity							769418			0
S3	2016	2016	2016	2	0	2	Export	792	Turkey	TUR	266	Gabon	GAB								09	MISC.EDIBLE PRODUCTS ETC	1	No Quantity							126381			0
S3	2016	2016	2016	2	0	2	Export	792	Turkey	TUR	268	Georgia	GEO								09	MISC.EDIBLE PRODUCTS ETC	1	No Quantity							13836826			0
S3	2016	2016	2016	2	0	2	Export	792	Turkey	TUR	270	Gambia	GMB								09	MISC.EDIBLE PRODUCTS ETC	1	No Quantity							1236505			0
S3	2016	2016	2016	2	0	2	Export	792	Turkey	TUR	275	State of Palestine	PSE								09	MISC.EDIBLE PRODUCTS ETC	1	No Quantity							995107			0
S3	2016	2016	2016	2	0	2	Export	792	Turkey	TUR	276	Germany	DEU								09	MISC.EDIBLE PRODUCTS ETC	1	No Quantity							34726235			0
S3	2016	2016	2016	2	0	2	Export	792	Turkey	TUR	288	Ghana	GHA								09	MISC.EDIBLE PRODUCTS ETC	1	No Quantity							423953			0
S3	2016	2016	2016	2	0	2	Export	792	Turkey	TUR	300	Greece	GRC								09	MISC.EDIBLE PRODUCTS ETC	1	No Quantity							6092069			0
S3	2016	2016	2016	2	0	2	Export	792	Turkey	TUR	308	Grenada	GRD								09	MISC.EDIBLE PRODUCTS ETC	1	No Quantity							52484			0
S3	2016	2016	2016	2	0	2	Export	792	Turkey	TUR	320	Guatemala	GTM								09	MISC.EDIBLE PRODUCTS ETC	1	No Quantity							3466			0
S3	2016	2016	2016	2	0	2	Export	792	Turkey	TUR	324	Guinea	GIN								09	MISC.EDIBLE PRODUCTS ETC	1	No Quantity							3892698			0
S3	2016	2016	2016	2	0	2	Export	792	Turkey	TUR	328	Guyana	GUY								09	MISC.EDIBLE PRODUCTS ETC	1	No Quantity							148442			0
S3	2016	2016	2016	2	0	2	Export	792	Turkey	TUR	332	Haiti	HTI								09	MISC.EDIBLE PRODUCTS ETC	1	No Quantity							555081			0
S3	2016	2016	2016	2	0	2	Export	792	Turkey	TUR	344	China, Hong Kong SAR	HKG								09	MISC.EDIBLE PRODUCTS ETC	1	No Quantity							140710			0
S3	2016	2016	2016	2	0	2	Export	792	Turkey	TUR	348	Hungary	HUN								09	MISC.EDIBLE PRODUCTS ETC	1	No Quantity							535571			0
S3	2016	2016	2016	2	0	2	Export	792	Turkey	TUR	360	Indonesia	IDN								09	MISC.EDIBLE PRODUCTS ETC	1	No Quantity							2449231			0
S3	2016	2016	2016	2	0	2	Export	792	Turkey	TUR	364	Iran	IRN								09	MISC.EDIBLE PRODUCTS ETC	1	No Quantity							23660630			0
S3	2016	2016	2016	2	0	2	Export	792	Turkey	TUR	368	Iraq	IRQ								09	MISC.EDIBLE PRODUCTS ETC	1	No Quantity							182136697			0
S3	2016	2016	2016	2	0	2	Export	792	Turkey	TUR	372	Ireland	IRL								09	MISC.EDIBLE PRODUCTS ETC	1	No Quantity							7705			0
S3	2016	2016	2016	2	0	2	Export	792	Turkey	TUR	376	Israel	ISR								09	MISC.EDIBLE PRODUCTS ETC	1	No Quantity							15525074			0
S3	2016	2016	2016	2	0	2	Export	792	Turkey	TUR	381	Italy	ITA								09	MISC.EDIBLE PRODUCTS ETC	1	No Quantity							12472952			0
S3	2016	2016	2016	2	0	2	Export	792	Turkey	TUR	384	Côte d'Ivoire	CIV								09	MISC.EDIBLE PRODUCTS ETC	1	No Quantity							5694147			0
S3	2016	2016	2016	2	0	2	Export	792	Turkey	TUR	388	Jamaica	JAM								09	MISC.EDIBLE PRODUCTS ETC	1	No Quantity							26232			0
S3	2016	2016	2016	2	0	2	Export	792	Turkey	TUR	392	Japan	JPN								09	MISC.EDIBLE PRODUCTS ETC	1	No Quantity							100408			0
S3	2016	2016	2016	2	0	2	Export	792	Turkey	TUR	398	Kazakhstan	KAZ								09	MISC.EDIBLE PRODUCTS ETC	1	No Quantity							4139600			0
S3	2016	2016	2016	2	0	2	Export	792	Turkey	TUR	400	Jordan	JOR								09	MISC.EDIBLE PRODUCTS ETC	1	No Quantity							6249441			0
S3	2016	2016	2016	2	0	2	Export	792	Turkey	TUR	404	Kenya	KEN								09	MISC.EDIBLE PRODUCTS ETC	1	No Quantity							2305184			0
S3	2016	2016	2016	2	0	2	Export	792	Turkey	TUR	410	Rep. of Korea	KOR								09	MISC.EDIBLE PRODUCTS ETC	1	No Quantity							731843			0
S3	2016	2016	2016	2	0	2	Export	792	Turkey	TUR	414	Kuwait	KWT								09	MISC.EDIBLE PRODUCTS ETC	1	No Quantity							4557884			0
S3	2016	2016	2016	2	0	2	Export	792	Turkey	TUR	417	Kyrgyzstan	KGZ								09	MISC.EDIBLE PRODUCTS ETC	1	No Quantity							2865218			0
S3	2016	2016	2016	2	0	2	Export	792	Turkey	TUR	422	Lebanon	LBN								09	MISC.EDIBLE PRODUCTS ETC	1	No Quantity							14599719			0
S3	2016	2016	2016	2	0	2	Export	792	Turkey	TUR	428	Latvia	LVA								09	MISC.EDIBLE PRODUCTS ETC	1	No Quantity							88138			0
S3	2016	2016	2016	2	0	2	Export	792	Turkey	TUR	430	Liberia	LBR								09	MISC.EDIBLE PRODUCTS ETC	1	No Quantity							343715			0
S3	2016	2016	2016	2	0	2	Export	792	Turkey	TUR	434	Libya	LBY								09	MISC.EDIBLE PRODUCTS ETC	1	No Quantity							9888304			0
S3	2016	2016	2016	2	0	2	Export	792	Turkey	TUR	440	Lithuania	LTU								09	MISC.EDIBLE PRODUCTS ETC	1	No Quantity							1600456			0
S3	2016	2016	2016	2	0	2	Export	792	Turkey	TUR	450	Madagascar	MDG								09	MISC.EDIBLE PRODUCTS ETC	1	No Quantity							2706552			0
S3	2016	2016	2016	2	0	2	Export	792	Turkey	TUR	454	Malawi	MWI								09	MISC.EDIBLE PRODUCTS ETC	1	No Quantity							320078			0
S3	2016	2016	2016	2	0	2	Export	792	Turkey	TUR	458	Malaysia	MYS								09	MISC.EDIBLE PRODUCTS ETC	1	No Quantity							2572605			0
S3	2016	2016	2016	2	0	2	Export	792	Turkey	TUR	462	Maldives	MDV								09	MISC.EDIBLE PRODUCTS ETC	1	No Quantity							65695			0
S3	2016	2016	2016	2	0	2	Export	792	Turkey	TUR	466	Mali	MLI								09	MISC.EDIBLE PRODUCTS ETC	1	No Quantity							3364889			0
S3	2016	2016	2016	2	0	2	Export	792	Turkey	TUR	470	Malta	MLT								09	MISC.EDIBLE PRODUCTS ETC	1	No Quantity							102930			0
S3	2016	2016	2016	2	0	2	Export	792	Turkey	TUR	478	Mauritania	MRT								09	MISC.EDIBLE PRODUCTS ETC	1	No Quantity							3033730			0
S3	2016	2016	2016	2	0	2	Export	792	Turkey	TUR	480	Mauritius	MUS								09	MISC.EDIBLE PRODUCTS ETC	1	No Quantity							144650			0
S3	2016	2016	2016	2	0	2	Export	792	Turkey	TUR	484	Mexico	MEX								09	MISC.EDIBLE PRODUCTS ETC	1	No Quantity							738387			0
S3	2016	2016	2016	2	0	2	Export	792	Turkey	TUR	490	Other Asia, nes									09	MISC.EDIBLE PRODUCTS ETC	1	No Quantity							33040			0
S3	2016	2016	2016	2	0	2	Export	792	Turkey	TUR	496	Mongolia	MNG								09	MISC.EDIBLE PRODUCTS ETC	1	No Quantity							311122			0
S3	2016	2016	2016	2	0	2	Export	792	Turkey	TUR	498	Rep. of Moldova	MDA								09	MISC.EDIBLE PRODUCTS ETC	1	No Quantity							319456			0
S3	2016	2016	2016	2	0	2	Export	792	Turkey	TUR	499	Montenegro	MNE								09	MISC.EDIBLE PRODUCTS ETC	1	No Quantity							101157			0
S3	2016	2016	2016	2	0	2	Export	792	Turkey	TUR	504	Morocco	MAR								09	MISC.EDIBLE PRODUCTS ETC	1	No Quantity							1022900			0
S3	2016	2016	2016	2	0	2	Export	792	Turkey	TUR	508	Mozambique	MOZ								09	MISC.EDIBLE PRODUCTS ETC	1	No Quantity							1108388			0
S3	2016	2016	2016	2	0	2	Export	792	Turkey	TUR	512	Oman	OMN								09	MISC.EDIBLE PRODUCTS ETC	1	No Quantity							1432514			0
S3	2016	2016	2016	2	0	2	Export	792	Turkey	TUR	524	Nepal	NPL								09	MISC.EDIBLE PRODUCTS ETC	1	No Quantity							610017			0
S3	2016	2016	2016	2	0	2	Export	792	Turkey	TUR	528	Netherlands	NLD								09	MISC.EDIBLE PRODUCTS ETC	1	No Quantity							30852238			0
S3	2016	2016	2016	2	0	2	Export	792	Turkey	TUR	531	Curaçao	CUW								09	MISC.EDIBLE PRODUCTS ETC	1	No Quantity							45305			0
S3	2016	2016	2016	2	0	2	Export	792	Turkey	TUR	533	Aruba	ABW								09	MISC.EDIBLE PRODUCTS ETC	1	No Quantity							41650			0
S3	2016	2016	2016	2	0	2	Export	792	Turkey	TUR	554	New Zealand	NZL								09	MISC.EDIBLE PRODUCTS ETC	1	No Quantity							155838			0
S3	2016	2016	2016	2	0	2	Export	792	Turkey	TUR	558	Nicaragua	NIC								09	MISC.EDIBLE PRODUCTS ETC	1	No Quantity							83788			0
S3	2016	2016	2016	2	0	2	Export	792	Turkey	TUR	562	Niger	NER								09	MISC.EDIBLE PRODUCTS ETC	1	No Quantity							3489216			0
S3	2016	2016	2016	2	0	2	Export	792	Turkey	TUR	566	Nigeria	NGA								09	MISC.EDIBLE PRODUCTS ETC	1	No Quantity							3097690			0
S3	2016	2016	2016	2	0	2	Export	792	Turkey	TUR	579	Norway	NOR								09	MISC.EDIBLE PRODUCTS ETC	1	No Quantity							1013995			0
S3	2016	2016	2016	2	0	2	Export	792	Turkey	TUR	586	Pakistan	PAK								09	MISC.EDIBLE PRODUCTS ETC	1	No Quantity							3979508			0
S3	2016	2016	2016	2	0	2	Export	792	Turkey	TUR	591	Panama	PAN								09	MISC.EDIBLE PRODUCTS ETC	1	No Quantity							139166			0
S3	2016	2016	2016	2	0	2	Export	792	Turkey	TUR	598	Papua New Guinea	PNG								09	MISC.EDIBLE PRODUCTS ETC	1	No Quantity							834885			0
S3	2016	2016	2016	2	0	2	Export	792	Turkey	TUR	600	Paraguay	PRY								09	MISC.EDIBLE PRODUCTS ETC	1	No Quantity							118304			0
S3	2016	2016	2016	2	0	2	Export	792	Turkey	TUR	604	Peru	PER								09	MISC.EDIBLE PRODUCTS ETC	1	No Quantity							381897			0
S3	2016	2016	2016	2	0	2	Export	792	Turkey	TUR	608	Philippines	PHL								09	MISC.EDIBLE PRODUCTS ETC	1	No Quantity							257382			0
S3	2016	2016	2016	2	0	2	Export	792	Turkey	TUR	616	Poland	POL								09	MISC.EDIBLE PRODUCTS ETC	1	No Quantity							2313853			0
S3	2016	2016	2016	2	0	2	Export	792	Turkey	TUR	620	Portugal	PRT								09	MISC.EDIBLE PRODUCTS ETC	1	No Quantity							73128			0
S3	2016	2016	2016	2	0	2	Export	792	Turkey	TUR	624	Guinea-Bissau	GNB								09	MISC.EDIBLE PRODUCTS ETC	1	No Quantity							160888			0
S3	2016	2016	2016	2	0	2	Export	792	Turkey	TUR	634	Qatar	QAT								09	MISC.EDIBLE PRODUCTS ETC	1	No Quantity							2340431			0
S3	2016	2016	2016	2	0	2	Export	792	Turkey	TUR	642	Romania	ROU								09	MISC.EDIBLE PRODUCTS ETC	1	No Quantity							1411481			0
S3	2016	2016	2016	2	0	2	Export	792	Turkey	TUR	643	Russian Federation	RUS								09	MISC.EDIBLE PRODUCTS ETC	1	No Quantity							8431476			0
S3	2016	2016	2016	2	0	2	Export	792	Turkey	TUR	646	Rwanda	RWA								09	MISC.EDIBLE PRODUCTS ETC	1	No Quantity							3061490			0
S3	2016	2016	2016	2	0	2	Export	792	Turkey	TUR	670	Saint Vincent and the Grenadines	VCT								09	MISC.EDIBLE PRODUCTS ETC	1	No Quantity							27974			0
S3	2016	2016	2016	2	0	2	Export	792	Turkey	TUR	678	Sao Tome and Principe	STP								09	MISC.EDIBLE PRODUCTS ETC	1	No Quantity							265938			0
S3	2016	2016	2016	2	0	2	Export	792	Turkey	TUR	682	Saudi Arabia	SAU								09	MISC.EDIBLE PRODUCTS ETC	1	No Quantity							26411127			0
S3	2016	2016	2016	2	0	2	Export	792	Turkey	TUR	686	Senegal	SEN								09	MISC.EDIBLE PRODUCTS ETC	1	No Quantity							4190643			0
S3	2016	2016	2016	2	0	2	Export	792	Turkey	TUR	688	Serbia	SRB								09	MISC.EDIBLE PRODUCTS ETC	1	No Quantity							3003382			0
S3	2016	2016	2016	2	0	2	Export	792	Turkey	TUR	690	Seychelles	SYC								09	MISC.EDIBLE PRODUCTS ETC	1	No Quantity							19025			0
S3	2016	2016	2016	2	0	2	Export	792	Turkey	TUR	694	Sierra Leone	SLE								09	MISC.EDIBLE PRODUCTS ETC	1	No Quantity							832433			0
S3	2016	2016	2016	2	0	2	Export	792	Turkey	TUR	699	India	IND								09	MISC.EDIBLE PRODUCTS ETC	1	No Quantity							833045			0
S3	2016	2016	2016	2	0	2	Export	792	Turkey	TUR	702	Singapore	SGP								09	MISC.EDIBLE PRODUCTS ETC	1	No Quantity							458424			0
S3	2016	2016	2016	2	0	2	Export	792	Turkey	TUR	704	Viet Nam	VNM								09	MISC.EDIBLE PRODUCTS ETC	1	No Quantity							62095			0
S3	2016	2016	2016	2	0	2	Export	792	Turkey	TUR	705	Slovenia	SVN								09	MISC.EDIBLE PRODUCTS ETC	1	No Quantity							127272			0
S3	2016	2016	2016	2	0	2	Export	792	Turkey	TUR	706	Somalia	SOM								09	MISC.EDIBLE PRODUCTS ETC	1	No Quantity							1776979			0
S3	2016	2016	2016	2	0	2	Export	792	Turkey	TUR	710	South Africa	ZAF								09	MISC.EDIBLE PRODUCTS ETC	1	No Quantity							466166			0
S3	2016	2016	2016	2	0	2	Export	792	Turkey	TUR	724	Spain	ESP								09	MISC.EDIBLE PRODUCTS ETC	1	No Quantity							13092077			0
S3	2016	2016	2016	2	0	2	Export	792	Turkey	TUR	728	South Sudan	SSD								09	MISC.EDIBLE PRODUCTS ETC	1	No Quantity							4721			0
S3	2016	2016	2016	2	0	2	Export	792	Turkey	TUR	729	Sudan	SDN								09	MISC.EDIBLE PRODUCTS ETC	1	No Quantity							19501569			0
S3	2016	2016	2016	2	0	2	Export	792	Turkey	TUR	740	Suriname	SUR								09	MISC.EDIBLE PRODUCTS ETC	1	No Quantity							255640			0
S3	2016	2016	2016	2	0	2	Export	792	Turkey	TUR	748	Swaziland	SWZ								09	MISC.EDIBLE PRODUCTS ETC	1	No Quantity							34248			0
S3	2016	2016	2016	2	0	2	Export	792	Turkey	TUR	752	Sweden	SWE								09	MISC.EDIBLE PRODUCTS ETC	1	No Quantity							4255359			0
S3	2016	2016	2016	2	0	2	Export	792	Turkey	TUR	757	Switzerland	CHE								09	MISC.EDIBLE PRODUCTS ETC	1	No Quantity							2758219			0
S3	2016	2016	2016	2	0	2	Export	792	Turkey	TUR	760	Syria	SYR								09	MISC.EDIBLE PRODUCTS ETC	1	No Quantity							55415878			0
S3	2016	2016	2016	2	0	2	Export	792	Turkey	TUR	762	Tajikistan	TJK								09	MISC.EDIBLE PRODUCTS ETC	1	No Quantity							1434844			0
S3	2016	2016	2016	2	0	2	Export	792	Turkey	TUR	764	Thailand	THA								09	MISC.EDIBLE PRODUCTS ETC	1	No Quantity							551050			0
S3	2016	2016	2016	2	0	2	Export	792	Turkey	TUR	768	Togo	TGO								09	MISC.EDIBLE PRODUCTS ETC	1	No Quantity							861534			0
S3	2016	2016	2016	2	0	2	Export	792	Turkey	TUR	780	Trinidad and Tobago	TTO								09	MISC.EDIBLE PRODUCTS ETC	1	No Quantity							64231			0
S3	2016	2016	2016	2	0	2	Export	792	Turkey	TUR	784	United Arab Emirates	ARE								09	MISC.EDIBLE PRODUCTS ETC	1	No Quantity							18376503			0
S3	2016	2016	2016	2	0	2	Export	792	Turkey	TUR	788	Tunisia	TUN								09	MISC.EDIBLE PRODUCTS ETC	1	No Quantity							858342			0
S3	2016	2016	2016	2	0	2	Export	792	Turkey	TUR	795	Turkmenistan	TKM								09	MISC.EDIBLE PRODUCTS ETC	1	No Quantity							5055293			0
S3	2016	2016	2016	2	0	2	Export	792	Turkey	TUR	800	Uganda	UGA								09	MISC.EDIBLE PRODUCTS ETC	1	No Quantity							1495509			0
S3	2016	2016	2016	2	0	2	Export	792	Turkey	TUR	804	Ukraine	UKR								09	MISC.EDIBLE PRODUCTS ETC	1	No Quantity							835604			0
S3	2016	2016	2016	2	0	2	Export	792	Turkey	TUR	807	North Macedonia	MKD								09	MISC.EDIBLE PRODUCTS ETC	1	No Quantity							940750			0
S3	2016	2016	2016	2	0	2	Export	792	Turkey	TUR	818	Egypt	EGY								09	MISC.EDIBLE PRODUCTS ETC	1	No Quantity							9209189			0
S3	2016	2016	2016	2	0	2	Export	792	Turkey	TUR	826	United Kingdom	GBR								09	MISC.EDIBLE PRODUCTS ETC	1	No Quantity							11696129			0
S3	2016	2016	2016	2	0	2	Export	792	Turkey	TUR	834	United Rep. of Tanzania	TZA								09	MISC.EDIBLE PRODUCTS ETC	1	No Quantity							7996914			0
S3	2016	2016	2016	2	0	2	Export	792	Turkey	TUR	838	Free Zones									09	MISC.EDIBLE PRODUCTS ETC	1	No Quantity							16494254			0
S3	2016	2016	2016	2	0	2	Export	792	Turkey	TUR	842	USA	USA								09	MISC.EDIBLE PRODUCTS ETC	1	No Quantity							58586864			0
S3	2016	2016	2016	2	0	2	Export	792	Turkey	TUR	854	Burkina Faso	BFA								09	MISC.EDIBLE PRODUCTS ETC	1	No Quantity							885354			0
S3	2016	2016	2016	2	0	2	Export	792	Turkey	TUR	858	Uruguay	URY								09	MISC.EDIBLE PRODUCTS ETC	1	No Quantity							280311			0
S3	2016	2016	2016	2	0	2	Export	792	Turkey	TUR	860	Uzbekistan	UZB								09	MISC.EDIBLE PRODUCTS ETC	1	No Quantity							1608890			0
S3	2016	2016	2016	2	0	2	Export	792	Turkey	TUR	862	Venezuela	VEN								09	MISC.EDIBLE PRODUCTS ETC	1	No Quantity							27916			0
S3	2016	2016	2016	2	0	2	Export	792	Turkey	TUR	887	Yemen	YEM								09	MISC.EDIBLE PRODUCTS ETC	1	No Quantity							7933523			0
S3	2016	2016	2016	2	0	2	Export	792	Turkey	TUR	894	Zambia	ZMB								09	MISC.EDIBLE PRODUCTS ETC	1	No Quantity							14335			0
S3	2016	2016	2016	2	0	2	Export	800	Uganda	UGA	0	World	WLD								09	MISC.EDIBLE PRODUCTS ETC	1	No Quantity							6074847			0
S3	2016	2016	2016	2	0	2	Export	800	Uganda	UGA	108	Burundi	BDI								09	MISC.EDIBLE PRODUCTS ETC	1	No Quantity							404916			0
S3	2016	2016	2016	2	0	2	Export	800	Uganda	UGA	124	Canada	CAN								09	MISC.EDIBLE PRODUCTS ETC	1	No Quantity							3260			0
S3	2016	2016	2016	2	0	2	Export	800	Uganda	UGA	140	Central African Rep.	CAF								09	MISC.EDIBLE PRODUCTS ETC	1	No Quantity							3843			0
S3	2016	2016	2016	2	0	2	Export	800	Uganda	UGA	180	Dem. Rep. of the Congo	COD								09	MISC.EDIBLE PRODUCTS ETC	1	No Quantity							2264229			0
S3	2016	2016	2016	2	0	2	Export	800	Uganda	UGA	231	Ethiopia	ETH								09	MISC.EDIBLE PRODUCTS ETC	1	No Quantity							4145			0
S3	2016	2016	2016	2	0	2	Export	800	Uganda	UGA	288	Ghana	GHA								09	MISC.EDIBLE PRODUCTS ETC	1	No Quantity							890			0
S3	2016	2016	2016	2	0	2	Export	800	Uganda	UGA	404	Kenya	KEN								09	MISC.EDIBLE PRODUCTS ETC	1	No Quantity							22777			0
S3	2016	2016	2016	2	0	2	Export	800	Uganda	UGA	454	Malawi	MWI								09	MISC.EDIBLE PRODUCTS ETC	1	No Quantity							24179			0
S3	2016	2016	2016	2	0	2	Export	800	Uganda	UGA	528	Netherlands	NLD								09	MISC.EDIBLE PRODUCTS ETC	1	No Quantity							3403			0
S3	2016	2016	2016	2	0	2	Export	800	Uganda	UGA	646	Rwanda	RWA								09	MISC.EDIBLE PRODUCTS ETC	1	No Quantity							960726			0
S3	2016	2016	2016	2	0	2	Export	800	Uganda	UGA	728	South Sudan	SSD								09	MISC.EDIBLE PRODUCTS ETC	1	No Quantity							1652836			0
S3	2016	2016	2016	2	0	2	Export	800	Uganda	UGA	729	Sudan	SDN								09	MISC.EDIBLE PRODUCTS ETC	1	No Quantity							693798			0
S3	2016	2016	2016	2	0	2	Export	800	Uganda	UGA	834	United Rep. of Tanzania	TZA								09	MISC.EDIBLE PRODUCTS ETC	1	No Quantity							35846			0
S3	2016	2016	2016	2	0	2	Export	792	Turkey	TUR	0	World	WLD								11	BEVERAGES	1	No Quantity							286663053			0
S3	2016	2016	2016	2	0	2	Export	792	Turkey	TUR	4	Afghanistan	AFG								11	BEVERAGES	1	No Quantity							301827			0
S3	2016	2016	2016	2	0	2	Export	792	Turkey	TUR	8	Albania	ALB								11	BEVERAGES	1	No Quantity							357410			0
S3	2016	2016	2016	2	0	2	Export	792	Turkey	TUR	12	Algeria	DZA								11	BEVERAGES	1	No Quantity							329368			0
S3	2016	2016	2016	2	0	2	Export	792	Turkey	TUR	31	Azerbaijan	AZE								11	BEVERAGES	1	No Quantity							5804143			0
S3	2016	2016	2016	2	0	2	Export	792	Turkey	TUR	36	Australia	AUS								11	BEVERAGES	1	No Quantity							2148665			0
S3	2016	2016	2016	2	0	2	Export	792	Turkey	TUR	40	Austria	AUT								11	BEVERAGES	1	No Quantity							3179469			0
S3	2016	2016	2016	2	0	2	Export	792	Turkey	TUR	44	Bahamas	BHS								11	BEVERAGES	1	No Quantity							19771			0
S3	2016	2016	2016	2	0	2	Export	792	Turkey	TUR	48	Bahrain	BHR								11	BEVERAGES	1	No Quantity							2312579			0
S3	2016	2016	2016	2	0	2	Export	792	Turkey	TUR	50	Bangladesh	BGD								11	BEVERAGES	1	No Quantity							12150			0
S3	2016	2016	2016	2	0	2	Export	792	Turkey	TUR	52	Barbados	BRB								11	BEVERAGES	1	No Quantity							37443			0
S3	2016	2016	2016	2	0	2	Export	792	Turkey	TUR	56	Belgium	BEL								11	BEVERAGES	1	No Quantity							5540239			0
S3	2016	2016	2016	2	0	2	Export	792	Turkey	TUR	68	Bolivia (Plurinational State of)	BOL								11	BEVERAGES	1	No Quantity							20373			0
S3	2016	2016	2016	2	0	2	Export	792	Turkey	TUR	70	Bosnia Herzegovina	BIH								11	BEVERAGES	1	No Quantity							537855			0
S3	2016	2016	2016	2	0	2	Export	792	Turkey	TUR	76	Brazil	BRA								11	BEVERAGES	1	No Quantity							240			0
S3	2016	2016	2016	2	0	2	Export	792	Turkey	TUR	90	Solomon Isds	SLB								11	BEVERAGES	1	No Quantity							2601			0
S3	2016	2016	2016	2	0	2	Export	792	Turkey	TUR	96	Brunei Darussalam	BRN								11	BEVERAGES	1	No Quantity							46003			0
S3	2016	2016	2016	2	0	2	Export	792	Turkey	TUR	100	Bulgaria	BGR								11	BEVERAGES	1	No Quantity							3238991			0
S3	2016	2016	2016	2	0	2	Export	792	Turkey	TUR	108	Burundi	BDI								11	BEVERAGES	1	No Quantity							1740			0
S3	2016	2016	2016	2	0	2	Export	792	Turkey	TUR	116	Cambodia	KHM								11	BEVERAGES	1	No Quantity							38088			0
S3	2016	2016	2016	2	0	2	Export	792	Turkey	TUR	120	Cameroon	CMR								11	BEVERAGES	1	No Quantity							74586			0
S3	2016	2016	2016	2	0	2	Export	792	Turkey	TUR	124	Canada	CAN								11	BEVERAGES	1	No Quantity							2276282			0
S3	2016	2016	2016	2	0	2	Export	792	Turkey	TUR	132	Cabo Verde	CPV								11	BEVERAGES	1	No Quantity							100098			0
S3	2016	2016	2016	2	0	2	Export	792	Turkey	TUR	144	Sri Lanka	LKA								11	BEVERAGES	1	No Quantity							15471			0
S3	2016	2016	2016	2	0	2	Export	792	Turkey	TUR	152	Chile	CHL								11	BEVERAGES	1	No Quantity							183268			0
S3	2016	2016	2016	2	0	2	Export	792	Turkey	TUR	156	China	CHN								11	BEVERAGES	1	No Quantity							1922923			0
S3	2016	2016	2016	2	0	2	Export	792	Turkey	TUR	174	Comoros	COM								11	BEVERAGES	1	No Quantity							29630			0
S3	2016	2016	2016	2	0	2	Export	792	Turkey	TUR	178	Congo	COG								11	BEVERAGES	1	No Quantity							105784			0
S3	2016	2016	2016	2	0	2	Export	792	Turkey	TUR	180	Dem. Rep. of the Congo	COD								11	BEVERAGES	1	No Quantity							21471			0
S3	2016	2016	2016	2	0	2	Export	792	Turkey	TUR	188	Costa Rica	CRI								11	BEVERAGES	1	No Quantity							36345			0
S3	2016	2016	2016	2	0	2	Export	792	Turkey	TUR	203	Czechia	CZE								11	BEVERAGES	1	No Quantity							427769			0
S3	2016	2016	2016	2	0	2	Export	792	Turkey	TUR	204	Benin	BEN								11	BEVERAGES	1	No Quantity							246350			0
S3	2016	2016	2016	2	0	2	Export	792	Turkey	TUR	208	Denmark	DNK								11	BEVERAGES	1	No Quantity							1074019			0
S3	2016	2016	2016	2	0	2	Export	792	Turkey	TUR	214	Dominican Rep.	DOM								11	BEVERAGES	1	No Quantity							2525			0
S3	2016	2016	2016	2	0	2	Export	792	Turkey	TUR	226	Equatorial Guinea	GNQ								11	BEVERAGES	1	No Quantity							141633			0
S3	2016	2016	2016	2	0	2	Export	792	Turkey	TUR	231	Ethiopia	ETH								11	BEVERAGES	1	No Quantity							25249			0
S3	2016	2016	2016	2	0	2	Export	792	Turkey	TUR	233	Estonia	EST								11	BEVERAGES	1	No Quantity							2201			0
S3	2016	2016	2016	2	0	2	Export	792	Turkey	TUR	246	Finland	FIN								11	BEVERAGES	1	No Quantity							73154			0
S3	2016	2016	2016	2	0	2	Export	792	Turkey	TUR	251	France	FRA								11	BEVERAGES	1	No Quantity							3738043			0
S3	2016	2016	2016	2	0	2	Export	792	Turkey	TUR	258	French Polynesia	PYF								11	BEVERAGES	1	No Quantity							14325			0
S3	2016	2016	2016	2	0	2	Export	792	Turkey	TUR	262	Djibouti	DJI								11	BEVERAGES	1	No Quantity							400077			0
S3	2016	2016	2016	2	0	2	Export	792	Turkey	TUR	266	Gabon	GAB								11	BEVERAGES	1	No Quantity							194471			0
S3	2016	2016	2016	2	0	2	Export	792	Turkey	TUR	268	Georgia	GEO								11	BEVERAGES	1	No Quantity							2489082			0
S3	2016	2016	2016	2	0	2	Export	792	Turkey	TUR	270	Gambia	GMB								11	BEVERAGES	1	No Quantity							1101906			0
S3	2016	2016	2016	2	0	2	Export	792	Turkey	TUR	275	State of Palestine	PSE								11	BEVERAGES	1	No Quantity							1810852			0
S3	2016	2016	2016	2	0	2	Export	792	Turkey	TUR	276	Germany	DEU								11	BEVERAGES	1	No Quantity							37418231			0
S3	2016	2016	2016	2	0	2	Export	792	Turkey	TUR	288	Ghana	GHA								11	BEVERAGES	1	No Quantity							684391			0
S3	2016	2016	2016	2	0	2	Export	792	Turkey	TUR	296	Kiribati	KIR								11	BEVERAGES	1	No Quantity							19855			0
S3	2016	2016	2016	2	0	2	Export	792	Turkey	TUR	300	Greece	GRC								11	BEVERAGES	1	No Quantity							976546			0
S3	2016	2016	2016	2	0	2	Export	792	Turkey	TUR	324	Guinea	GIN								11	BEVERAGES	1	No Quantity							234889			0
S3	2016	2016	2016	2	0	2	Export	792	Turkey	TUR	328	Guyana	GUY								11	BEVERAGES	1	No Quantity							66682			0
S3	2016	2016	2016	2	0	2	Export	792	Turkey	TUR	332	Haiti	HTI								11	BEVERAGES	1	No Quantity							65524			0
S3	2016	2016	2016	2	0	2	Export	792	Turkey	TUR	344	China, Hong Kong SAR	HKG								11	BEVERAGES	1	No Quantity							77462			0
S3	2016	2016	2016	2	0	2	Export	792	Turkey	TUR	348	Hungary	HUN								11	BEVERAGES	1	No Quantity							152588			0
S3	2016	2016	2016	2	0	2	Export	792	Turkey	TUR	352	Iceland	ISL								11	BEVERAGES	1	No Quantity							25420			0
S3	2016	2016	2016	2	0	2	Export	792	Turkey	TUR	360	Indonesia	IDN								11	BEVERAGES	1	No Quantity							7233			0
S3	2016	2016	2016	2	0	2	Export	792	Turkey	TUR	364	Iran	IRN								11	BEVERAGES	1	No Quantity							4861479			0
S3	2016	2016	2016	2	0	2	Export	792	Turkey	TUR	368	Iraq	IRQ								11	BEVERAGES	1	No Quantity							38562566			0
S3	2016	2016	2016	2	0	2	Export	792	Turkey	TUR	372	Ireland	IRL								11	BEVERAGES	1	No Quantity							130353			0
S3	2016	2016	2016	2	0	2	Export	792	Turkey	TUR	376	Israel	ISR								11	BEVERAGES	1	No Quantity							16840187			0
S3	2016	2016	2016	2	0	2	Export	792	Turkey	TUR	381	Italy	ITA								11	BEVERAGES	1	No Quantity							207372			0
S3	2016	2016	2016	2	0	2	Export	792	Turkey	TUR	384	Côte d'Ivoire	CIV								11	BEVERAGES	1	No Quantity							449725			0
S3	2016	2016	2016	2	0	2	Export	792	Turkey	TUR	388	Jamaica	JAM								11	BEVERAGES	1	No Quantity							12366			0
S3	2016	2016	2016	2	0	2	Export	792	Turkey	TUR	392	Japan	JPN								11	BEVERAGES	1	No Quantity							600203			0
S3	2016	2016	2016	2	0	2	Export	792	Turkey	TUR	398	Kazakhstan	KAZ								11	BEVERAGES	1	No Quantity							69618			0
S3	2016	2016	2016	2	0	2	Export	792	Turkey	TUR	400	Jordan	JOR								11	BEVERAGES	1	No Quantity							275395			0
S3	2016	2016	2016	2	0	2	Export	792	Turkey	TUR	404	Kenya	KEN								11	BEVERAGES	1	No Quantity							41262			0
S3	2016	2016	2016	2	0	2	Export	792	Turkey	TUR	410	Rep. of Korea	KOR								11	BEVERAGES	1	No Quantity							58271			0
S3	2016	2016	2016	2	0	2	Export	792	Turkey	TUR	414	Kuwait	KWT								11	BEVERAGES	1	No Quantity							2254798			0
S3	2016	2016	2016	2	0	2	Export	792	Turkey	TUR	417	Kyrgyzstan	KGZ								11	BEVERAGES	1	No Quantity							21540			0
S3	2016	2016	2016	2	0	2	Export	792	Turkey	TUR	422	Lebanon	LBN								11	BEVERAGES	1	No Quantity							3499315			0
S3	2016	2016	2016	2	0	2	Export	792	Turkey	TUR	430	Liberia	LBR								11	BEVERAGES	1	No Quantity							311889			0
S3	2016	2016	2016	2	0	2	Export	792	Turkey	TUR	434	Libya	LBY								11	BEVERAGES	1	No Quantity							3534183			0
S3	2016	2016	2016	2	0	2	Export	792	Turkey	TUR	440	Lithuania	LTU								11	BEVERAGES	1	No Quantity							6868			0
S3	2016	2016	2016	2	0	2	Export	792	Turkey	TUR	458	Malaysia	MYS								11	BEVERAGES	1	No Quantity							742453			0
S3	2016	2016	2016	2	0	2	Export	792	Turkey	TUR	462	Maldives	MDV								11	BEVERAGES	1	No Quantity							24605			0
S3	2016	2016	2016	2	0	2	Export	792	Turkey	TUR	466	Mali	MLI								11	BEVERAGES	1	No Quantity							182721			0
S3	2016	2016	2016	2	0	2	Export	792	Turkey	TUR	470	Malta	MLT								11	BEVERAGES	1	No Quantity							481890			0
S3	2016	2016	2016	2	0	2	Export	792	Turkey	TUR	478	Mauritania	MRT								11	BEVERAGES	1	No Quantity							74638			0
S3	2016	2016	2016	2	0	2	Export	792	Turkey	TUR	480	Mauritius	MUS								11	BEVERAGES	1	No Quantity							134143			0
S3	2016	2016	2016	2	0	2	Export	792	Turkey	TUR	490	Other Asia, nes									11	BEVERAGES	1	No Quantity							59774			0
S3	2016	2016	2016	2	0	2	Export	792	Turkey	TUR	496	Mongolia	MNG								11	BEVERAGES	1	No Quantity							28160			0
S3	2016	2016	2016	2	0	2	Export	792	Turkey	TUR	498	Rep. of Moldova	MDA								11	BEVERAGES	1	No Quantity							72198			0
S3	2016	2016	2016	2	0	2	Export	792	Turkey	TUR	504	Morocco	MAR								11	BEVERAGES	1	No Quantity							484421			0
S3	2016	2016	2016	2	0	2	Export	792	Turkey	TUR	508	Mozambique	MOZ								11	BEVERAGES	1	No Quantity							12964			0
S3	2016	2016	2016	2	0	2	Export	792	Turkey	TUR	512	Oman	OMN								11	BEVERAGES	1	No Quantity							1240364			0
S3	2016	2016	2016	2	0	2	Export	792	Turkey	TUR	516	Namibia	NAM								11	BEVERAGES	1	No Quantity							30063			0
S3	2016	2016	2016	2	0	2	Export	792	Turkey	TUR	528	Netherlands	NLD								11	BEVERAGES	1	No Quantity							4919176			0
S3	2016	2016	2016	2	0	2	Export	792	Turkey	TUR	531	Curaçao	CUW								11	BEVERAGES	1	No Quantity							2265			0
S3	2016	2016	2016	2	0	2	Export	792	Turkey	TUR	540	New Caledonia	NCL								11	BEVERAGES	1	No Quantity							5202			0
S3	2016	2016	2016	2	0	2	Export	792	Turkey	TUR	554	New Zealand	NZL								11	BEVERAGES	1	No Quantity							49447			0
S3	2016	2016	2016	2	0	2	Export	792	Turkey	TUR	562	Niger	NER								11	BEVERAGES	1	No Quantity							146982			0
S3	2016	2016	2016	2	0	2	Export	792	Turkey	TUR	566	Nigeria	NGA								11	BEVERAGES	1	No Quantity							37613			0
S3	2016	2016	2016	2	0	2	Export	792	Turkey	TUR	579	Norway	NOR								11	BEVERAGES	1	No Quantity							83480			0
S3	2016	2016	2016	2	0	2	Export	792	Turkey	TUR	586	Pakistan	PAK								11	BEVERAGES	1	No Quantity							30665			0
S3	2016	2016	2016	2	0	2	Export	792	Turkey	TUR	591	Panama	PAN								11	BEVERAGES	1	No Quantity							300090			0
S3	2016	2016	2016	2	0	2	Export	792	Turkey	TUR	598	Papua New Guinea	PNG								11	BEVERAGES	1	No Quantity							9375			0
S3	2016	2016	2016	2	0	2	Export	792	Turkey	TUR	600	Paraguay	PRY								11	BEVERAGES	1	No Quantity							10301			0
S3	2016	2016	2016	2	0	2	Export	792	Turkey	TUR	608	Philippines	PHL								11	BEVERAGES	1	No Quantity							130729			0
S3	2016	2016	2016	2	0	2	Export	792	Turkey	TUR	616	Poland	POL								11	BEVERAGES	1	No Quantity							239489			0
S3	2016	2016	2016	2	0	2	Export	792	Turkey	TUR	624	Guinea-Bissau	GNB								11	BEVERAGES	1	No Quantity							144957			0
S3	2016	2016	2016	2	0	2	Export	792	Turkey	TUR	626	Timor-Leste	TLS								11	BEVERAGES	1	No Quantity							6617			0
S3	2016	2016	2016	2	0	2	Export	792	Turkey	TUR	634	Qatar	QAT								11	BEVERAGES	1	No Quantity							1518734			0
S3	2016	2016	2016	2	0	2	Export	792	Turkey	TUR	642	Romania	ROU								11	BEVERAGES	1	No Quantity							3026000			0
S3	2016	2016	2016	2	0	2	Export	792	Turkey	TUR	643	Russian Federation	RUS								11	BEVERAGES	1	No Quantity							21398			0
S3	2016	2016	2016	2	0	2	Export	792	Turkey	TUR	682	Saudi Arabia	SAU								11	BEVERAGES	1	No Quantity							5234304			0
S3	2016	2016	2016	2	0	2	Export	792	Turkey	TUR	686	Senegal	SEN								11	BEVERAGES	1	No Quantity							59092			0
S3	2016	2016	2016	2	0	2	Export	792	Turkey	TUR	688	Serbia	SRB								11	BEVERAGES	1	No Quantity							2353172			0
S3	2016	2016	2016	2	0	2	Export	792	Turkey	TUR	690	Seychelles	SYC								11	BEVERAGES	1	No Quantity							18938			0
S3	2016	2016	2016	2	0	2	Export	792	Turkey	TUR	694	Sierra Leone	SLE								11	BEVERAGES	1	No Quantity							307249			0
S3	2016	2016	2016	2	0	2	Export	792	Turkey	TUR	699	India	IND								11	BEVERAGES	1	No Quantity							24791			0
S3	2016	2016	2016	2	0	2	Export	792	Turkey	TUR	702	Singapore	SGP								11	BEVERAGES	1	No Quantity							284528			0
S3	2016	2016	2016	2	0	2	Export	792	Turkey	TUR	703	Slovakia	SVK								11	BEVERAGES	1	No Quantity							16016			0
S3	2016	2016	2016	2	0	2	Export	792	Turkey	TUR	704	Viet Nam	VNM								11	BEVERAGES	1	No Quantity							780			0
S3	2016	2016	2016	2	0	2	Export	792	Turkey	TUR	706	Somalia	SOM								11	BEVERAGES	1	No Quantity							22898			0
S3	2016	2016	2016	2	0	2	Export	792	Turkey	TUR	710	South Africa	ZAF								11	BEVERAGES	1	No Quantity							108920			0
S3	2016	2016	2016	2	0	2	Export	792	Turkey	TUR	724	Spain	ESP								11	BEVERAGES	1	No Quantity							104979			0
S3	2016	2016	2016	2	0	2	Export	792	Turkey	TUR	729	Sudan	SDN								11	BEVERAGES	1	No Quantity							34108			0
S3	2016	2016	2016	2	0	2	Export	792	Turkey	TUR	740	Suriname	SUR								11	BEVERAGES	1	No Quantity							9435			0
S3	2016	2016	2016	2	0	2	Export	792	Turkey	TUR	752	Sweden	SWE								11	BEVERAGES	1	No Quantity							1089269			0
S3	2016	2016	2016	2	0	2	Export	792	Turkey	TUR	757	Switzerland	CHE								11	BEVERAGES	1	No Quantity							1131673			0
S3	2016	2016	2016	2	0	2	Export	792	Turkey	TUR	760	Syria	SYR								11	BEVERAGES	1	No Quantity							12843472			0
S3	2016	2016	2016	2	0	2	Export	792	Turkey	TUR	762	Tajikistan	TJK								11	BEVERAGES	1	No Quantity							24809			0
S3	2016	2016	2016	2	0	2	Export	792	Turkey	TUR	764	Thailand	THA								11	BEVERAGES	1	No Quantity							7381			0
S3	2016	2016	2016	2	0	2	Export	792	Turkey	TUR	768	Togo	TGO								11	BEVERAGES	1	No Quantity							52725			0
S3	2016	2016	2016	2	0	2	Export	792	Turkey	TUR	776	Tonga	TON								11	BEVERAGES	1	No Quantity							10633			0
S3	2016	2016	2016	2	0	2	Export	792	Turkey	TUR	780	Trinidad and Tobago	TTO								11	BEVERAGES	1	No Quantity							87581			0
S3	2016	2016	2016	2	0	2	Export	792	Turkey	TUR	784	United Arab Emirates	ARE								11	BEVERAGES	1	No Quantity							19348714			0
S3	2016	2016	2016	2	0	2	Export	792	Turkey	TUR	788	Tunisia	TUN								11	BEVERAGES	1	No Quantity							290691			0
S3	2016	2016	2016	2	0	2	Export	792	Turkey	TUR	795	Turkmenistan	TKM								11	BEVERAGES	1	No Quantity							779655			0
S3	2016	2016	2016	2	0	2	Export	792	Turkey	TUR	804	Ukraine	UKR								11	BEVERAGES	1	No Quantity							117581			0
S3	2016	2016	2016	2	0	2	Export	792	Turkey	TUR	807	North Macedonia	MKD								11	BEVERAGES	1	No Quantity							518104			0
S3	2016	2016	2016	2	0	2	Export	792	Turkey	TUR	818	Egypt	EGY								11	BEVERAGES	1	No Quantity							126853			0
S3	2016	2016	2016	2	0	2	Export	792	Turkey	TUR	826	United Kingdom	GBR								11	BEVERAGES	1	No Quantity							18017475			0
S3	2016	2016	2016	2	0	2	Export	792	Turkey	TUR	834	United Rep. of Tanzania	TZA								11	BEVERAGES	1	No Quantity							16927			0
S3	2016	2016	2016	2	0	2	Export	792	Turkey	TUR	838	Free Zones									11	BEVERAGES	1	No Quantity							51756175			0
S3	2016	2016	2016	2	0	2	Export	792	Turkey	TUR	842	USA	USA								11	BEVERAGES	1	No Quantity							4491979			0
S3	2016	2016	2016	2	0	2	Export	792	Turkey	TUR	854	Burkina Faso	BFA								11	BEVERAGES	1	No Quantity							62747			0
S3	2016	2016	2016	2	0	2	Export	792	Turkey	TUR	858	Uruguay	URY								11	BEVERAGES	1	No Quantity							20387			0
S3	2016	2016	2016	2	0	2	Export	792	Turkey	TUR	860	Uzbekistan	UZB								11	BEVERAGES	1	No Quantity							687145			0
S3	2016	2016	2016	2	0	2	Export	792	Turkey	TUR	862	Venezuela	VEN								11	BEVERAGES	1	No Quantity							297645			0
S3	2016	2016	2016	2	0	2	Export	792	Turkey	TUR	887	Yemen	YEM								11	BEVERAGES	1	No Quantity							44219			0
S3	2016	2016	2016	2	0	2	Export	792	Turkey	TUR	894	Zambia	ZMB								11	BEVERAGES	1	No Quantity							9833			0
S3	2016	2016	2016	2	0	2	Export	792	Turkey	TUR	899	Areas, nes									11	BEVERAGES	1	No Quantity							96576			0
S3	2016	2016	2016	2	0	2	Export	800	Uganda	UGA	0	World	WLD								11	BEVERAGES	1	No Quantity							26816999			0
S3	2016	2016	2016	2	0	2	Export	800	Uganda	UGA	36	Australia	AUS								11	BEVERAGES	1	No Quantity							2064			0
S3	2016	2016	2016	2	0	2	Export	800	Uganda	UGA	108	Burundi	BDI								11	BEVERAGES	1	No Quantity							394070			0
S3	2016	2016	2016	2	0	2	Export	800	Uganda	UGA	120	Cameroon	CMR								11	BEVERAGES	1	No Quantity							65201			0
S3	2016	2016	2016	2	0	2	Export	800	Uganda	UGA	140	Central African Rep.	CAF								11	BEVERAGES	1	No Quantity							64066			0
S3	2016	2016	2016	2	0	2	Export	800	Uganda	UGA	152	Chile	CHL								11	BEVERAGES	1	No Quantity							2922			0
S3	2016	2016	2016	2	0	2	Export	800	Uganda	UGA	156	China	CHN								11	BEVERAGES	1	No Quantity							724			0
S3	2016	2016	2016	2	0	2	Export	800	Uganda	UGA	180	Dem. Rep. of the Congo	COD								11	BEVERAGES	1	No Quantity							9199324			0
S3	2016	2016	2016	2	0	2	Export	800	Uganda	UGA	246	Finland	FIN								11	BEVERAGES	1	No Quantity							4			0
S3	2016	2016	2016	2	0	2	Export	800	Uganda	UGA	251	France	FRA								11	BEVERAGES	1	No Quantity							35654			0
S3	2016	2016	2016	2	0	2	Export	800	Uganda	UGA	276	Germany	DEU								11	BEVERAGES	1	No Quantity							1			0
S3	2016	2016	2016	2	0	2	Export	800	Uganda	UGA	381	Italy	ITA								11	BEVERAGES	1	No Quantity							24766			0
S3	2016	2016	2016	2	0	2	Export	800	Uganda	UGA	404	Kenya	KEN								11	BEVERAGES	1	No Quantity							2969674			0
S3	2016	2016	2016	2	0	2	Export	800	Uganda	UGA	508	Mozambique	MOZ								11	BEVERAGES	1	No Quantity							1040			0
S3	2016	2016	2016	2	0	2	Export	800	Uganda	UGA	528	Netherlands	NLD								11	BEVERAGES	1	No Quantity							75366			0
S3	2016	2016	2016	2	0	2	Export	800	Uganda	UGA	566	Nigeria	NGA								11	BEVERAGES	1	No Quantity							139			0
S3	2016	2016	2016	2	0	2	Export	800	Uganda	UGA	646	Rwanda	RWA								11	BEVERAGES	1	No Quantity							5336342			0
S3	2016	2016	2016	2	0	2	Export	800	Uganda	UGA	682	Saudi Arabia	SAU								11	BEVERAGES	1	No Quantity							21700			0
S3	2016	2016	2016	2	0	2	Export	800	Uganda	UGA	706	Somalia	SOM								11	BEVERAGES	1	No Quantity							220403			0
S3	2016	2016	2016	2	0	2	Export	800	Uganda	UGA	710	South Africa	ZAF								11	BEVERAGES	1	No Quantity							229070			0
S3	2016	2016	2016	2	0	2	Export	800	Uganda	UGA	728	South Sudan	SSD								11	BEVERAGES	1	No Quantity							7413280			0
S3	2016	2016	2016	2	0	2	Export	800	Uganda	UGA	729	Sudan	SDN								11	BEVERAGES	1	No Quantity							60272			0
S3	2016	2016	2016	2	0	2	Export	800	Uganda	UGA	757	Switzerland	CHE								11	BEVERAGES	1	No Quantity							147777			0
S3	2016	2016	2016	2	0	2	Export	800	Uganda	UGA	784	United Arab Emirates	ARE								11	BEVERAGES	1	No Quantity							317550			0
S3	2016	2016	2016	2	0	2	Export	800	Uganda	UGA	826	United Kingdom	GBR								11	BEVERAGES	1	No Quantity							68916			0
S3	2016	2016	2016	2	0	2	Export	800	Uganda	UGA	834	United Rep. of Tanzania	TZA								11	BEVERAGES	1	No Quantity							166674			0
S3	2016	2016	2016	2	0	2	Export	792	Turkey	TUR	0	World	WLD								12	TOBACCO,TOBACCO MANUFACT	1	No Quantity							1006056118			0
S3	2016	2016	2016	2	0	2	Export	792	Turkey	TUR	4	Afghanistan	AFG								12	TOBACCO,TOBACCO MANUFACT	1	No Quantity							1136074			0
S3	2016	2016	2016	2	0	2	Export	792	Turkey	TUR	8	Albania	ALB								12	TOBACCO,TOBACCO MANUFACT	1	No Quantity							2353107			0
S3	2016	2016	2016	2	0	2	Export	792	Turkey	TUR	12	Algeria	DZA								12	TOBACCO,TOBACCO MANUFACT	1	No Quantity							10821327			0
S3	2016	2016	2016	2	0	2	Export	792	Turkey	TUR	24	Angola	AGO								12	TOBACCO,TOBACCO MANUFACT	1	No Quantity							710612			0
S3	2016	2016	2016	2	0	2	Export	792	Turkey	TUR	31	Azerbaijan	AZE								12	TOBACCO,TOBACCO MANUFACT	1	No Quantity							1687991			0
S3	2016	2016	2016	2	0	2	Export	792	Turkey	TUR	32	Argentina	ARG								12	TOBACCO,TOBACCO MANUFACT	1	No Quantity							5584638			0
S3	2016	2016	2016	2	0	2	Export	792	Turkey	TUR	40	Austria	AUT								12	TOBACCO,TOBACCO MANUFACT	1	No Quantity							70475			0
S3	2016	2016	2016	2	0	2	Export	792	Turkey	TUR	48	Bahrain	BHR								12	TOBACCO,TOBACCO MANUFACT	1	No Quantity							70060745			0
S3	2016	2016	2016	2	0	2	Export	792	Turkey	TUR	56	Belgium	BEL								12	TOBACCO,TOBACCO MANUFACT	1	No Quantity							34777062			0
S3	2016	2016	2016	2	0	2	Export	792	Turkey	TUR	68	Bolivia (Plurinational State of)	BOL								12	TOBACCO,TOBACCO MANUFACT	1	No Quantity							93555			0
S3	2016	2016	2016	2	0	2	Export	792	Turkey	TUR	70	Bosnia Herzegovina	BIH								12	TOBACCO,TOBACCO MANUFACT	1	No Quantity							1322			0
S3	2016	2016	2016	2	0	2	Export	792	Turkey	TUR	76	Brazil	BRA								12	TOBACCO,TOBACCO MANUFACT	1	No Quantity							11921236			0
S3	2016	2016	2016	2	0	2	Export	792	Turkey	TUR	100	Bulgaria	BGR								12	TOBACCO,TOBACCO MANUFACT	1	No Quantity							3362412			0
S3	2016	2016	2016	2	0	2	Export	792	Turkey	TUR	112	Belarus	BLR								12	TOBACCO,TOBACCO MANUFACT	1	No Quantity							754744			0
S3	2016	2016	2016	2	0	2	Export	792	Turkey	TUR	116	Cambodia	KHM								12	TOBACCO,TOBACCO MANUFACT	1	No Quantity							475675			0
S3	2016	2016	2016	2	0	2	Export	792	Turkey	TUR	124	Canada	CAN								12	TOBACCO,TOBACCO MANUFACT	1	No Quantity							1051944			0
S3	2016	2016	2016	2	0	2	Export	792	Turkey	TUR	152	Chile	CHL								12	TOBACCO,TOBACCO MANUFACT	1	No Quantity							3419887			0
S3	2016	2016	2016	2	0	2	Export	792	Turkey	TUR	156	China	CHN								12	TOBACCO,TOBACCO MANUFACT	1	No Quantity							205505			0
S3	2016	2016	2016	2	0	2	Export	792	Turkey	TUR	170	Colombia	COL								12	TOBACCO,TOBACCO MANUFACT	1	No Quantity							208431			0
S3	2016	2016	2016	2	0	2	Export	792	Turkey	TUR	188	Costa Rica	CRI								12	TOBACCO,TOBACCO MANUFACT	1	No Quantity							196435			0
S3	2016	2016	2016	2	0	2	Export	792	Turkey	TUR	203	Czechia	CZE								12	TOBACCO,TOBACCO MANUFACT	1	No Quantity							3204429			0
S3	2016	2016	2016	2	0	2	Export	792	Turkey	TUR	208	Denmark	DNK								12	TOBACCO,TOBACCO MANUFACT	1	No Quantity							203742			0
S3	2016	2016	2016	2	0	2	Export	792	Turkey	TUR	226	Equatorial Guinea	GNQ								12	TOBACCO,TOBACCO MANUFACT	1	No Quantity							162519			0
S3	2016	2016	2016	2	0	2	Export	792	Turkey	TUR	233	Estonia	EST								12	TOBACCO,TOBACCO MANUFACT	1	No Quantity							112202			0
S3	2016	2016	2016	2	0	2	Export	792	Turkey	TUR	251	France	FRA								12	TOBACCO,TOBACCO MANUFACT	1	No Quantity							110518			0
S3	2016	2016	2016	2	0	2	Export	792	Turkey	TUR	268	Georgia	GEO								12	TOBACCO,TOBACCO MANUFACT	1	No Quantity							2698140			0
S3	2016	2016	2016	2	0	2	Export	792	Turkey	TUR	270	Gambia	GMB								12	TOBACCO,TOBACCO MANUFACT	1	No Quantity							381795			0
S3	2016	2016	2016	2	0	2	Export	792	Turkey	TUR	275	State of Palestine	PSE								12	TOBACCO,TOBACCO MANUFACT	1	No Quantity							12036039			0
S3	2016	2016	2016	2	0	2	Export	792	Turkey	TUR	276	Germany	DEU								12	TOBACCO,TOBACCO MANUFACT	1	No Quantity							21351373			0
S3	2016	2016	2016	2	0	2	Export	792	Turkey	TUR	300	Greece	GRC								12	TOBACCO,TOBACCO MANUFACT	1	No Quantity							1250935			0
S3	2016	2016	2016	2	0	2	Export	792	Turkey	TUR	316	Guam	GUM								12	TOBACCO,TOBACCO MANUFACT	1	No Quantity							839865			0
S3	2016	2016	2016	2	0	2	Export	792	Turkey	TUR	340	Honduras	HND								12	TOBACCO,TOBACCO MANUFACT	1	No Quantity							98070			0
S3	2016	2016	2016	2	0	2	Export	792	Turkey	TUR	344	China, Hong Kong SAR	HKG								12	TOBACCO,TOBACCO MANUFACT	1	No Quantity							827846			0
S3	2016	2016	2016	2	0	2	Export	792	Turkey	TUR	348	Hungary	HUN								12	TOBACCO,TOBACCO MANUFACT	1	No Quantity							1079110			0
S3	2016	2016	2016	2	0	2	Export	792	Turkey	TUR	360	Indonesia	IDN								12	TOBACCO,TOBACCO MANUFACT	1	No Quantity							21886809			0
S3	2016	2016	2016	2	0	2	Export	792	Turkey	TUR	364	Iran	IRN								12	TOBACCO,TOBACCO MANUFACT	1	No Quantity							148787916			0
S3	2016	2016	2016	2	0	2	Export	792	Turkey	TUR	368	Iraq	IRQ								12	TOBACCO,TOBACCO MANUFACT	1	No Quantity							56046557			0
S3	2016	2016	2016	2	0	2	Export	792	Turkey	TUR	376	Israel	ISR								12	TOBACCO,TOBACCO MANUFACT	1	No Quantity							45647421			0
S3	2016	2016	2016	2	0	2	Export	792	Turkey	TUR	381	Italy	ITA								12	TOBACCO,TOBACCO MANUFACT	1	No Quantity							712502			0
S3	2016	2016	2016	2	0	2	Export	792	Turkey	TUR	392	Japan	JPN								12	TOBACCO,TOBACCO MANUFACT	1	No Quantity							6682591			0
S3	2016	2016	2016	2	0	2	Export	792	Turkey	TUR	398	Kazakhstan	KAZ								12	TOBACCO,TOBACCO MANUFACT	1	No Quantity							4641786			0
S3	2016	2016	2016	2	0	2	Export	792	Turkey	TUR	400	Jordan	JOR								12	TOBACCO,TOBACCO MANUFACT	1	No Quantity							8160785			0
S3	2016	2016	2016	2	0	2	Export	792	Turkey	TUR	404	Kenya	KEN								12	TOBACCO,TOBACCO MANUFACT	1	No Quantity							1769661			0
S3	2016	2016	2016	2	0	2	Export	792	Turkey	TUR	408	Dem. People's Rep. of Korea	PRK								12	TOBACCO,TOBACCO MANUFACT	1	No Quantity							203105			0
S3	2016	2016	2016	2	0	2	Export	792	Turkey	TUR	410	Rep. of Korea	KOR								12	TOBACCO,TOBACCO MANUFACT	1	No Quantity							6948954			0
S3	2016	2016	2016	2	0	2	Export	792	Turkey	TUR	414	Kuwait	KWT								12	TOBACCO,TOBACCO MANUFACT	1	No Quantity							9441422			0
S3	2016	2016	2016	2	0	2	Export	792	Turkey	TUR	422	Lebanon	LBN								12	TOBACCO,TOBACCO MANUFACT	1	No Quantity							20000672			0
S3	2016	2016	2016	2	0	2	Export	792	Turkey	TUR	428	Latvia	LVA								12	TOBACCO,TOBACCO MANUFACT	1	No Quantity							637551			0
S3	2016	2016	2016	2	0	2	Export	792	Turkey	TUR	440	Lithuania	LTU								12	TOBACCO,TOBACCO MANUFACT	1	No Quantity							2832353			0
S3	2016	2016	2016	2	0	2	Export	792	Turkey	TUR	442	Luxembourg	LUX								12	TOBACCO,TOBACCO MANUFACT	1	No Quantity							6406			0
S3	2016	2016	2016	2	0	2	Export	792	Turkey	TUR	458	Malaysia	MYS								12	TOBACCO,TOBACCO MANUFACT	1	No Quantity							755019			0
S3	2016	2016	2016	2	0	2	Export	792	Turkey	TUR	470	Malta	MLT								12	TOBACCO,TOBACCO MANUFACT	1	No Quantity							3434726			0
S3	2016	2016	2016	2	0	2	Export	792	Turkey	TUR	478	Mauritania	MRT								12	TOBACCO,TOBACCO MANUFACT	1	No Quantity							1313339			0
S3	2016	2016	2016	2	0	2	Export	792	Turkey	TUR	480	Mauritius	MUS								12	TOBACCO,TOBACCO MANUFACT	1	No Quantity							108859			0
S3	2016	2016	2016	2	0	2	Export	792	Turkey	TUR	484	Mexico	MEX								12	TOBACCO,TOBACCO MANUFACT	1	No Quantity							4532741			0
S3	2016	2016	2016	2	0	2	Export	792	Turkey	TUR	490	Other Asia, nes									12	TOBACCO,TOBACCO MANUFACT	1	No Quantity							1148777			0
S3	2016	2016	2016	2	0	2	Export	792	Turkey	TUR	496	Mongolia	MNG								12	TOBACCO,TOBACCO MANUFACT	1	No Quantity							162831			0
S3	2016	2016	2016	2	0	2	Export	792	Turkey	TUR	498	Rep. of Moldova	MDA								12	TOBACCO,TOBACCO MANUFACT	1	No Quantity							140360			0
S3	2016	2016	2016	2	0	2	Export	792	Turkey	TUR	504	Morocco	MAR								12	TOBACCO,TOBACCO MANUFACT	1	No Quantity							31142875			0
S3	2016	2016	2016	2	0	2	Export	792	Turkey	TUR	512	Oman	OMN								12	TOBACCO,TOBACCO MANUFACT	1	No Quantity							1307064			0
S3	2016	2016	2016	2	0	2	Export	792	Turkey	TUR	528	Netherlands	NLD								12	TOBACCO,TOBACCO MANUFACT	1	No Quantity							18845988			0
S3	2016	2016	2016	2	0	2	Export	792	Turkey	TUR	586	Pakistan	PAK								12	TOBACCO,TOBACCO MANUFACT	1	No Quantity							599309			0
S3	2016	2016	2016	2	0	2	Export	792	Turkey	TUR	600	Paraguay	PRY								12	TOBACCO,TOBACCO MANUFACT	1	No Quantity							445116			0
S3	2016	2016	2016	2	0	2	Export	792	Turkey	TUR	608	Philippines	PHL								12	TOBACCO,TOBACCO MANUFACT	1	No Quantity							14345844			0
S3	2016	2016	2016	2	0	2	Export	792	Turkey	TUR	616	Poland	POL								12	TOBACCO,TOBACCO MANUFACT	1	No Quantity							10768205			0
S3	2016	2016	2016	2	0	2	Export	792	Turkey	TUR	620	Portugal	PRT								12	TOBACCO,TOBACCO MANUFACT	1	No Quantity							5577096			0
S3	2016	2016	2016	2	0	2	Export	792	Turkey	TUR	634	Qatar	QAT								12	TOBACCO,TOBACCO MANUFACT	1	No Quantity							4755858			0
S3	2016	2016	2016	2	0	2	Export	792	Turkey	TUR	642	Romania	ROU								12	TOBACCO,TOBACCO MANUFACT	1	No Quantity							11706205			0
S3	2016	2016	2016	2	0	2	Export	792	Turkey	TUR	643	Russian Federation	RUS								12	TOBACCO,TOBACCO MANUFACT	1	No Quantity							27633534			0
S3	2016	2016	2016	2	0	2	Export	792	Turkey	TUR	682	Saudi Arabia	SAU								12	TOBACCO,TOBACCO MANUFACT	1	No Quantity							61449514			0
S3	2016	2016	2016	2	0	2	Export	792	Turkey	TUR	686	Senegal	SEN								12	TOBACCO,TOBACCO MANUFACT	1	No Quantity							152990			0
S3	2016	2016	2016	2	0	2	Export	792	Turkey	TUR	688	Serbia	SRB								12	TOBACCO,TOBACCO MANUFACT	1	No Quantity							10893034			0
S3	2016	2016	2016	2	0	2	Export	792	Turkey	TUR	699	India	IND								12	TOBACCO,TOBACCO MANUFACT	1	No Quantity							2501957			0
S3	2016	2016	2016	2	0	2	Export	792	Turkey	TUR	702	Singapore	SGP								12	TOBACCO,TOBACCO MANUFACT	1	No Quantity							1434080			0
S3	2016	2016	2016	2	0	2	Export	792	Turkey	TUR	704	Viet Nam	VNM								12	TOBACCO,TOBACCO MANUFACT	1	No Quantity							554321			0
S3	2016	2016	2016	2	0	2	Export	792	Turkey	TUR	705	Slovenia	SVN								12	TOBACCO,TOBACCO MANUFACT	1	No Quantity							94375			0
S3	2016	2016	2016	2	0	2	Export	792	Turkey	TUR	710	South Africa	ZAF								12	TOBACCO,TOBACCO MANUFACT	1	No Quantity							2479106			0
S3	2016	2016	2016	2	0	2	Export	792	Turkey	TUR	724	Spain	ESP								12	TOBACCO,TOBACCO MANUFACT	1	No Quantity							354043			0
S3	2016	2016	2016	2	0	2	Export	792	Turkey	TUR	757	Switzerland	CHE								12	TOBACCO,TOBACCO MANUFACT	1	No Quantity							3815435			0
S3	2016	2016	2016	2	0	2	Export	792	Turkey	TUR	760	Syria	SYR								12	TOBACCO,TOBACCO MANUFACT	1	No Quantity							342500			0
S3	2016	2016	2016	2	0	2	Export	792	Turkey	TUR	762	Tajikistan	TJK								12	TOBACCO,TOBACCO MANUFACT	1	No Quantity							198000			0
S3	2016	2016	2016	2	0	2	Export	792	Turkey	TUR	784	United Arab Emirates	ARE								12	TOBACCO,TOBACCO MANUFACT	1	No Quantity							28237000			0
S3	2016	2016	2016	2	0	2	Export	792	Turkey	TUR	788	Tunisia	TUN								12	TOBACCO,TOBACCO MANUFACT	1	No Quantity							7787852			0
S3	2016	2016	2016	2	0	2	Export	792	Turkey	TUR	795	Turkmenistan	TKM								12	TOBACCO,TOBACCO MANUFACT	1	No Quantity							1524279			0
S3	2016	2016	2016	2	0	2	Export	792	Turkey	TUR	804	Ukraine	UKR								12	TOBACCO,TOBACCO MANUFACT	1	No Quantity							17485539			0
S3	2016	2016	2016	2	0	2	Export	792	Turkey	TUR	818	Egypt	EGY								12	TOBACCO,TOBACCO MANUFACT	1	No Quantity							21858213			0
S3	2016	2016	2016	2	0	2	Export	792	Turkey	TUR	826	United Kingdom	GBR								12	TOBACCO,TOBACCO MANUFACT	1	No Quantity							5951289			0
S3	2016	2016	2016	2	0	2	Export	792	Turkey	TUR	834	United Rep. of Tanzania	TZA								12	TOBACCO,TOBACCO MANUFACT	1	No Quantity							10315			0
S3	2016	2016	2016	2	0	2	Export	792	Turkey	TUR	838	Free Zones									12	TOBACCO,TOBACCO MANUFACT	1	No Quantity							10951475			0
S3	2016	2016	2016	2	0	2	Export	792	Turkey	TUR	842	USA	USA								12	TOBACCO,TOBACCO MANUFACT	1	No Quantity							160206863			0
S3	2016	2016	2016	2	0	2	Export	792	Turkey	TUR	858	Uruguay	URY								12	TOBACCO,TOBACCO MANUFACT	1	No Quantity							1393941			0
S3	2016	2016	2016	2	0	2	Export	800	Uganda	UGA	0	World	WLD								12	TOBACCO,TOBACCO MANUFACT	1	No Quantity							64060541			0
S3	2016	2016	2016	2	0	2	Export	800	Uganda	UGA	24	Angola	AGO								12	TOBACCO,TOBACCO MANUFACT	1	No Quantity							1088522			0
S3	2016	2016	2016	2	0	2	Export	800	Uganda	UGA	56	Belgium	BEL								12	TOBACCO,TOBACCO MANUFACT	1	No Quantity							180572			0
S3	2016	2016	2016	2	0	2	Export	800	Uganda	UGA	108	Burundi	BDI								12	TOBACCO,TOBACCO MANUFACT	1	No Quantity							7059809			0
S3	2016	2016	2016	2	0	2	Export	800	Uganda	UGA	156	China	CHN								12	TOBACCO,TOBACCO MANUFACT	1	No Quantity							17290			0
S3	2016	2016	2016	2	0	2	Export	800	Uganda	UGA	180	Dem. Rep. of the Congo	COD								12	TOBACCO,TOBACCO MANUFACT	1	No Quantity							922706			0
S3	2016	2016	2016	2	0	2	Export	800	Uganda	UGA	196	Cyprus	CYP								12	TOBACCO,TOBACCO MANUFACT	1	No Quantity							76919			0
S3	2016	2016	2016	2	0	2	Export	800	Uganda	UGA	404	Kenya	KEN								12	TOBACCO,TOBACCO MANUFACT	1	No Quantity							46082169			0
S3	2016	2016	2016	2	0	2	Export	800	Uganda	UGA	458	Malaysia	MYS								12	TOBACCO,TOBACCO MANUFACT	1	No Quantity							11673			0
S3	2016	2016	2016	2	0	2	Export	800	Uganda	UGA	478	Mauritania	MRT								12	TOBACCO,TOBACCO MANUFACT	1	No Quantity							151302			0
S3	2016	2016	2016	2	0	2	Export	800	Uganda	UGA	566	Nigeria	NGA								12	TOBACCO,TOBACCO MANUFACT	1	No Quantity							294798			0
S3	2016	2016	2016	2	0	2	Export	800	Uganda	UGA	728	South Sudan	SSD								12	TOBACCO,TOBACCO MANUFACT	1	No Quantity							2599340			0
S3	2016	2016	2016	2	0	2	Export	800	Uganda	UGA	757	Switzerland	CHE								12	TOBACCO,TOBACCO MANUFACT	1	No Quantity							22053			0
S3	2016	2016	2016	2	0	2	Export	800	Uganda	UGA	784	United Arab Emirates	ARE								12	TOBACCO,TOBACCO MANUFACT	1	No Quantity							1860414			0
S3	2016	2016	2016	2	0	2	Export	800	Uganda	UGA	826	United Kingdom	GBR								12	TOBACCO,TOBACCO MANUFACT	1	No Quantity							22209			0
S3	2016	2016	2016	2	0	2	Export	800	Uganda	UGA	834	United Rep. of Tanzania	TZA								12	TOBACCO,TOBACCO MANUFACT	1	No Quantity							3670764			0
S3	2016	2016	2016	2	0	2	Export	792	Turkey	TUR	0	World	WLD								21	HIDES,SKINS,FURSKINS,RAW	1	No Quantity							1533335			0
S3	2016	2016	2016	2	0	2	Export	792	Turkey	TUR	31	Azerbaijan	AZE								21	HIDES,SKINS,FURSKINS,RAW	1	No Quantity							6240			0
S3	2016	2016	2016	2	0	2	Export	792	Turkey	TUR	40	Austria	AUT								21	HIDES,SKINS,FURSKINS,RAW	1	No Quantity							286			0
S3	2016	2016	2016	2	0	2	Export	792	Turkey	TUR	100	Bulgaria	BGR								21	HIDES,SKINS,FURSKINS,RAW	1	No Quantity							17703			0
S3	2016	2016	2016	2	0	2	Export	792	Turkey	TUR	112	Belarus	BLR								21	HIDES,SKINS,FURSKINS,RAW	1	No Quantity							2846			0
S3	2016	2016	2016	2	0	2	Export	792	Turkey	TUR	156	China	CHN								21	HIDES,SKINS,FURSKINS,RAW	1	No Quantity							5084			0
S3	2016	2016	2016	2	0	2	Export	792	Turkey	TUR	233	Estonia	EST								21	HIDES,SKINS,FURSKINS,RAW	1	No Quantity							4695			0
S3	2016	2016	2016	2	0	2	Export	792	Turkey	TUR	246	Finland	FIN								21	HIDES,SKINS,FURSKINS,RAW	1	No Quantity							5636			0
S3	2016	2016	2016	2	0	2	Export	792	Turkey	TUR	251	France	FRA								21	HIDES,SKINS,FURSKINS,RAW	1	No Quantity							8516			0
S3	2016	2016	2016	2	0	2	Export	792	Turkey	TUR	268	Georgia	GEO								21	HIDES,SKINS,FURSKINS,RAW	1	No Quantity							5584			0
S3	2016	2016	2016	2	0	2	Export	792	Turkey	TUR	276	Germany	DEU								21	HIDES,SKINS,FURSKINS,RAW	1	No Quantity							651			0
S3	2016	2016	2016	2	0	2	Export	792	Turkey	TUR	288	Ghana	GHA								21	HIDES,SKINS,FURSKINS,RAW	1	No Quantity							9840			0
S3	2016	2016	2016	2	0	2	Export	792	Turkey	TUR	300	Greece	GRC								21	HIDES,SKINS,FURSKINS,RAW	1	No Quantity							12485			0
S3	2016	2016	2016	2	0	2	Export	792	Turkey	TUR	344	China, Hong Kong SAR	HKG								21	HIDES,SKINS,FURSKINS,RAW	1	No Quantity							15483			0
S3	2016	2016	2016	2	0	2	Export	792	Turkey	TUR	348	Hungary	HUN								21	HIDES,SKINS,FURSKINS,RAW	1	No Quantity							200			0
S3	2016	2016	2016	2	0	2	Export	792	Turkey	TUR	364	Iran	IRN								21	HIDES,SKINS,FURSKINS,RAW	1	No Quantity							311			0
S3	2016	2016	2016	2	0	2	Export	792	Turkey	TUR	368	Iraq	IRQ								21	HIDES,SKINS,FURSKINS,RAW	1	No Quantity							10631			0
S3	2016	2016	2016	2	0	2	Export	792	Turkey	TUR	376	Israel	ISR								21	HIDES,SKINS,FURSKINS,RAW	1	No Quantity							94022			0
S3	2016	2016	2016	2	0	2	Export	792	Turkey	TUR	381	Italy	ITA								21	HIDES,SKINS,FURSKINS,RAW	1	No Quantity							81017			0
S3	2016	2016	2016	2	0	2	Export	792	Turkey	TUR	398	Kazakhstan	KAZ								21	HIDES,SKINS,FURSKINS,RAW	1	No Quantity							353			0
S3	2016	2016	2016	2	0	2	Export	792	Turkey	TUR	422	Lebanon	LBN								21	HIDES,SKINS,FURSKINS,RAW	1	No Quantity							1109			0
S3	2016	2016	2016	2	0	2	Export	792	Turkey	TUR	428	Latvia	LVA								21	HIDES,SKINS,FURSKINS,RAW	1	No Quantity							2187			0
S3	2016	2016	2016	2	0	2	Export	792	Turkey	TUR	498	Rep. of Moldova	MDA								21	HIDES,SKINS,FURSKINS,RAW	1	No Quantity							6211			0
S3	2016	2016	2016	2	0	2	Export	792	Turkey	TUR	566	Nigeria	NGA								21	HIDES,SKINS,FURSKINS,RAW	1	No Quantity							93366			0
S3	2016	2016	2016	2	0	2	Export	792	Turkey	TUR	579	Norway	NOR								21	HIDES,SKINS,FURSKINS,RAW	1	No Quantity							994			0
S3	2016	2016	2016	2	0	2	Export	792	Turkey	TUR	616	Poland	POL								21	HIDES,SKINS,FURSKINS,RAW	1	No Quantity							12505			0
S3	2016	2016	2016	2	0	2	Export	792	Turkey	TUR	643	Russian Federation	RUS								21	HIDES,SKINS,FURSKINS,RAW	1	No Quantity							1142			0
S3	2016	2016	2016	2	0	2	Export	792	Turkey	TUR	699	India	IND								21	HIDES,SKINS,FURSKINS,RAW	1	No Quantity							11498			0
S3	2016	2016	2016	2	0	2	Export	792	Turkey	TUR	724	Spain	ESP								21	HIDES,SKINS,FURSKINS,RAW	1	No Quantity							10182			0
S3	2016	2016	2016	2	0	2	Export	792	Turkey	TUR	762	Tajikistan	TJK								21	HIDES,SKINS,FURSKINS,RAW	1	No Quantity							3006			0
S3	2016	2016	2016	2	0	2	Export	792	Turkey	TUR	788	Tunisia	TUN								21	HIDES,SKINS,FURSKINS,RAW	1	No Quantity							14154			0
S3	2016	2016	2016	2	0	2	Export	792	Turkey	TUR	795	Turkmenistan	TKM								21	HIDES,SKINS,FURSKINS,RAW	1	No Quantity							250			0
S3	2016	2016	2016	2	0	2	Export	792	Turkey	TUR	804	Ukraine	UKR								21	HIDES,SKINS,FURSKINS,RAW	1	No Quantity							123693			0
S3	2016	2016	2016	2	0	2	Export	792	Turkey	TUR	826	United Kingdom	GBR								21	HIDES,SKINS,FURSKINS,RAW	1	No Quantity							1655			0
S3	2016	2016	2016	2	0	2	Export	792	Turkey	TUR	838	Free Zones									21	HIDES,SKINS,FURSKINS,RAW	1	No Quantity							954883			0
S3	2016	2016	2016	2	0	2	Export	792	Turkey	TUR	842	USA	USA								21	HIDES,SKINS,FURSKINS,RAW	1	No Quantity							915			0
S3	2016	2016	2016	2	0	2	Export	792	Turkey	TUR	860	Uzbekistan	UZB								21	HIDES,SKINS,FURSKINS,RAW	1	No Quantity							14002			0
S3	2016	2016	2016	2	0	2	Export	800	Uganda	UGA	0	World	WLD								21	HIDES,SKINS,FURSKINS,RAW	1	No Quantity							4021			0
S3	2016	2016	2016	2	0	2	Export	800	Uganda	UGA	704	Viet Nam	VNM								21	HIDES,SKINS,FURSKINS,RAW	1	No Quantity							4021			0
S3	2016	2016	2016	2	0	2	Export	792	Turkey	TUR	0	World	WLD								22	OIL SEED,OLEAGINUS FRUIT	1	No Quantity							308935420			0
S3	2016	2016	2016	2	0	2	Export	792	Turkey	TUR	4	Afghanistan	AFG								22	OIL SEED,OLEAGINUS FRUIT	1	No Quantity							5350			0
S3	2016	2016	2016	2	0	2	Export	792	Turkey	TUR	8	Albania	ALB								22	OIL SEED,OLEAGINUS FRUIT	1	No Quantity							10069			0
S3	2016	2016	2016	2	0	2	Export	792	Turkey	TUR	12	Algeria	DZA								22	OIL SEED,OLEAGINUS FRUIT	1	No Quantity							10019084			0
S3	2016	2016	2016	2	0	2	Export	792	Turkey	TUR	31	Azerbaijan	AZE								22	OIL SEED,OLEAGINUS FRUIT	1	No Quantity							3547258			0
S3	2016	2016	2016	2	0	2	Export	792	Turkey	TUR	32	Argentina	ARG								22	OIL SEED,OLEAGINUS FRUIT	1	No Quantity							211661			0
S3	2016	2016	2016	2	0	2	Export	792	Turkey	TUR	36	Australia	AUS								22	OIL SEED,OLEAGINUS FRUIT	1	No Quantity							94055			0
S3	2016	2016	2016	2	0	2	Export	792	Turkey	TUR	40	Austria	AUT								22	OIL SEED,OLEAGINUS FRUIT	1	No Quantity							550476			0
S3	2016	2016	2016	2	0	2	Export	792	Turkey	TUR	48	Bahrain	BHR								22	OIL SEED,OLEAGINUS FRUIT	1	No Quantity							3752			0
S3	2016	2016	2016	2	0	2	Export	792	Turkey	TUR	56	Belgium	BEL								22	OIL SEED,OLEAGINUS FRUIT	1	No Quantity							61775			0
S3	2016	2016	2016	2	0	2	Export	792	Turkey	TUR	70	Bosnia Herzegovina	BIH								22	OIL SEED,OLEAGINUS FRUIT	1	No Quantity							7354			0
S3	2016	2016	2016	2	0	2	Export	792	Turkey	TUR	100	Bulgaria	BGR								22	OIL SEED,OLEAGINUS FRUIT	1	No Quantity							2757273			0
S3	2016	2016	2016	2	0	2	Export	792	Turkey	TUR	112	Belarus	BLR								22	OIL SEED,OLEAGINUS FRUIT	1	No Quantity							594194			0
S3	2016	2016	2016	2	0	2	Export	792	Turkey	TUR	120	Cameroon	CMR								22	OIL SEED,OLEAGINUS FRUIT	1	No Quantity							360			0
S3	2016	2016	2016	2	0	2	Export	792	Turkey	TUR	124	Canada	CAN								22	OIL SEED,OLEAGINUS FRUIT	1	No Quantity							2088318			0
S3	2016	2016	2016	2	0	2	Export	792	Turkey	TUR	152	Chile	CHL								22	OIL SEED,OLEAGINUS FRUIT	1	No Quantity							186019			0
S3	2016	2016	2016	2	0	2	Export	792	Turkey	TUR	156	China	CHN								22	OIL SEED,OLEAGINUS FRUIT	1	No Quantity							72800			0
S3	2016	2016	2016	2	0	2	Export	792	Turkey	TUR	178	Congo	COG								22	OIL SEED,OLEAGINUS FRUIT	1	No Quantity							238			0
S3	2016	2016	2016	2	0	2	Export	792	Turkey	TUR	188	Costa Rica	CRI								22	OIL SEED,OLEAGINUS FRUIT	1	No Quantity							765			0
S3	2016	2016	2016	2	0	2	Export	792	Turkey	TUR	203	Czechia	CZE								22	OIL SEED,OLEAGINUS FRUIT	1	No Quantity							35146			0
S3	2016	2016	2016	2	0	2	Export	792	Turkey	TUR	208	Denmark	DNK								22	OIL SEED,OLEAGINUS FRUIT	1	No Quantity							934457			0
S3	2016	2016	2016	2	0	2	Export	792	Turkey	TUR	231	Ethiopia	ETH								22	OIL SEED,OLEAGINUS FRUIT	1	No Quantity							94073			0
S3	2016	2016	2016	2	0	2	Export	792	Turkey	TUR	246	Finland	FIN								22	OIL SEED,OLEAGINUS FRUIT	1	No Quantity							113435			0
S3	2016	2016	2016	2	0	2	Export	792	Turkey	TUR	251	France	FRA								22	OIL SEED,OLEAGINUS FRUIT	1	No Quantity							2304409			0
S3	2016	2016	2016	2	0	2	Export	792	Turkey	TUR	268	Georgia	GEO								22	OIL SEED,OLEAGINUS FRUIT	1	No Quantity							154587			0
S3	2016	2016	2016	2	0	2	Export	792	Turkey	TUR	276	Germany	DEU								22	OIL SEED,OLEAGINUS FRUIT	1	No Quantity							10857219			0
S3	2016	2016	2016	2	0	2	Export	792	Turkey	TUR	300	Greece	GRC								22	OIL SEED,OLEAGINUS FRUIT	1	No Quantity							1034479			0
S3	2016	2016	2016	2	0	2	Export	792	Turkey	TUR	344	China, Hong Kong SAR	HKG								22	OIL SEED,OLEAGINUS FRUIT	1	No Quantity							398			0
S3	2016	2016	2016	2	0	2	Export	792	Turkey	TUR	348	Hungary	HUN								22	OIL SEED,OLEAGINUS FRUIT	1	No Quantity							12635360			0
S3	2016	2016	2016	2	0	2	Export	792	Turkey	TUR	364	Iran	IRN								22	OIL SEED,OLEAGINUS FRUIT	1	No Quantity							545582			0
S3	2016	2016	2016	2	0	2	Export	792	Turkey	TUR	368	Iraq	IRQ								22	OIL SEED,OLEAGINUS FRUIT	1	No Quantity							4926188			0
S3	2016	2016	2016	2	0	2	Export	792	Turkey	TUR	372	Ireland	IRL								22	OIL SEED,OLEAGINUS FRUIT	1	No Quantity							1101			0
S3	2016	2016	2016	2	0	2	Export	792	Turkey	TUR	376	Israel	ISR								22	OIL SEED,OLEAGINUS FRUIT	1	No Quantity							1364203			0
S3	2016	2016	2016	2	0	2	Export	792	Turkey	TUR	381	Italy	ITA								22	OIL SEED,OLEAGINUS FRUIT	1	No Quantity							2071023			0
S3	2016	2016	2016	2	0	2	Export	792	Turkey	TUR	392	Japan	JPN								22	OIL SEED,OLEAGINUS FRUIT	1	No Quantity							9180585			0
S3	2016	2016	2016	2	0	2	Export	792	Turkey	TUR	398	Kazakhstan	KAZ								22	OIL SEED,OLEAGINUS FRUIT	1	No Quantity							2564735			0
S3	2016	2016	2016	2	0	2	Export	792	Turkey	TUR	400	Jordan	JOR								22	OIL SEED,OLEAGINUS FRUIT	1	No Quantity							38722			0
S3	2016	2016	2016	2	0	2	Export	792	Turkey	TUR	404	Kenya	KEN								22	OIL SEED,OLEAGINUS FRUIT	1	No Quantity							71540			0
S3	2016	2016	2016	2	0	2	Export	792	Turkey	TUR	414	Kuwait	KWT								22	OIL SEED,OLEAGINUS FRUIT	1	No Quantity							17861			0
S3	2016	2016	2016	2	0	2	Export	792	Turkey	TUR	417	Kyrgyzstan	KGZ								22	OIL SEED,OLEAGINUS FRUIT	1	No Quantity							621			0
S3	2016	2016	2016	2	0	2	Export	792	Turkey	TUR	422	Lebanon	LBN								22	OIL SEED,OLEAGINUS FRUIT	1	No Quantity							16715			0
S3	2016	2016	2016	2	0	2	Export	792	Turkey	TUR	434	Libya	LBY								22	OIL SEED,OLEAGINUS FRUIT	1	No Quantity							18425			0
S3	2016	2016	2016	2	0	2	Export	792	Turkey	TUR	440	Lithuania	LTU								22	OIL SEED,OLEAGINUS FRUIT	1	No Quantity							54196			0
S3	2016	2016	2016	2	0	2	Export	792	Turkey	TUR	458	Malaysia	MYS								22	OIL SEED,OLEAGINUS FRUIT	1	No Quantity							1146630			0
S3	2016	2016	2016	2	0	2	Export	792	Turkey	TUR	490	Other Asia, nes									22	OIL SEED,OLEAGINUS FRUIT	1	No Quantity							820			0
S3	2016	2016	2016	2	0	2	Export	792	Turkey	TUR	496	Mongolia	MNG								22	OIL SEED,OLEAGINUS FRUIT	1	No Quantity							125			0
S3	2016	2016	2016	2	0	2	Export	792	Turkey	TUR	498	Rep. of Moldova	MDA								22	OIL SEED,OLEAGINUS FRUIT	1	No Quantity							623137			0
S3	2016	2016	2016	2	0	2	Export	792	Turkey	TUR	504	Morocco	MAR								22	OIL SEED,OLEAGINUS FRUIT	1	No Quantity							61699			0
S3	2016	2016	2016	2	0	2	Export	792	Turkey	TUR	512	Oman	OMN								22	OIL SEED,OLEAGINUS FRUIT	1	No Quantity							12935			0
S3	2016	2016	2016	2	0	2	Export	792	Turkey	TUR	528	Netherlands	NLD								22	OIL SEED,OLEAGINUS FRUIT	1	No Quantity							4700090			0
S3	2016	2016	2016	2	0	2	Export	792	Turkey	TUR	554	New Zealand	NZL								22	OIL SEED,OLEAGINUS FRUIT	1	No Quantity							21385			0
S3	2016	2016	2016	2	0	2	Export	792	Turkey	TUR	579	Norway	NOR								22	OIL SEED,OLEAGINUS FRUIT	1	No Quantity							164			0
S3	2016	2016	2016	2	0	2	Export	792	Turkey	TUR	586	Pakistan	PAK								22	OIL SEED,OLEAGINUS FRUIT	1	No Quantity							1771			0
S3	2016	2016	2016	2	0	2	Export	792	Turkey	TUR	616	Poland	POL								22	OIL SEED,OLEAGINUS FRUIT	1	No Quantity							2649636			0
S3	2016	2016	2016	2	0	2	Export	792	Turkey	TUR	620	Portugal	PRT								22	OIL SEED,OLEAGINUS FRUIT	1	No Quantity							23970			0
S3	2016	2016	2016	2	0	2	Export	792	Turkey	TUR	634	Qatar	QAT								22	OIL SEED,OLEAGINUS FRUIT	1	No Quantity							16245			0
S3	2016	2016	2016	2	0	2	Export	792	Turkey	TUR	642	Romania	ROU								22	OIL SEED,OLEAGINUS FRUIT	1	No Quantity							12723240			0
S3	2016	2016	2016	2	0	2	Export	792	Turkey	TUR	643	Russian Federation	RUS								22	OIL SEED,OLEAGINUS FRUIT	1	No Quantity							16557154			0
S3	2016	2016	2016	2	0	2	Export	792	Turkey	TUR	682	Saudi Arabia	SAU								22	OIL SEED,OLEAGINUS FRUIT	1	No Quantity							156531			0
S3	2016	2016	2016	2	0	2	Export	792	Turkey	TUR	686	Senegal	SEN								22	OIL SEED,OLEAGINUS FRUIT	1	No Quantity							1012			0
S3	2016	2016	2016	2	0	2	Export	792	Turkey	TUR	688	Serbia	SRB								22	OIL SEED,OLEAGINUS FRUIT	1	No Quantity							45905			0
S3	2016	2016	2016	2	0	2	Export	792	Turkey	TUR	699	India	IND								22	OIL SEED,OLEAGINUS FRUIT	1	No Quantity							45514024			0
S3	2016	2016	2016	2	0	2	Export	792	Turkey	TUR	705	Slovenia	SVN								22	OIL SEED,OLEAGINUS FRUIT	1	No Quantity							130000			0
S3	2016	2016	2016	2	0	2	Export	792	Turkey	TUR	710	South Africa	ZAF								22	OIL SEED,OLEAGINUS FRUIT	1	No Quantity							182136			0
S3	2016	2016	2016	2	0	2	Export	792	Turkey	TUR	724	Spain	ESP								22	OIL SEED,OLEAGINUS FRUIT	1	No Quantity							1159034			0
S3	2016	2016	2016	2	0	2	Export	792	Turkey	TUR	729	Sudan	SDN								22	OIL SEED,OLEAGINUS FRUIT	1	No Quantity							4804682			0
S3	2016	2016	2016	2	0	2	Export	792	Turkey	TUR	752	Sweden	SWE								22	OIL SEED,OLEAGINUS FRUIT	1	No Quantity							1086273			0
S3	2016	2016	2016	2	0	2	Export	792	Turkey	TUR	757	Switzerland	CHE								22	OIL SEED,OLEAGINUS FRUIT	1	No Quantity							68724			0
S3	2016	2016	2016	2	0	2	Export	792	Turkey	TUR	760	Syria	SYR								22	OIL SEED,OLEAGINUS FRUIT	1	No Quantity							2726268			0
S3	2016	2016	2016	2	0	2	Export	792	Turkey	TUR	762	Tajikistan	TJK								22	OIL SEED,OLEAGINUS FRUIT	1	No Quantity							102069			0
S3	2016	2016	2016	2	0	2	Export	792	Turkey	TUR	784	United Arab Emirates	ARE								22	OIL SEED,OLEAGINUS FRUIT	1	No Quantity							77708			0
S3	2016	2016	2016	2	0	2	Export	792	Turkey	TUR	788	Tunisia	TUN								22	OIL SEED,OLEAGINUS FRUIT	1	No Quantity							13453011			0
S3	2016	2016	2016	2	0	2	Export	792	Turkey	TUR	795	Turkmenistan	TKM								22	OIL SEED,OLEAGINUS FRUIT	1	No Quantity							198862			0
S3	2016	2016	2016	2	0	2	Export	792	Turkey	TUR	800	Uganda	UGA								22	OIL SEED,OLEAGINUS FRUIT	1	No Quantity							87054			0
S3	2016	2016	2016	2	0	2	Export	792	Turkey	TUR	804	Ukraine	UKR								22	OIL SEED,OLEAGINUS FRUIT	1	No Quantity							23679289			0
S3	2016	2016	2016	2	0	2	Export	792	Turkey	TUR	807	North Macedonia	MKD								22	OIL SEED,OLEAGINUS FRUIT	1	No Quantity							5270			0
S3	2016	2016	2016	2	0	2	Export	792	Turkey	TUR	818	Egypt	EGY								22	OIL SEED,OLEAGINUS FRUIT	1	No Quantity							36112			0
S3	2016	2016	2016	2	0	2	Export	792	Turkey	TUR	826	United Kingdom	GBR								22	OIL SEED,OLEAGINUS FRUIT	1	No Quantity							431944			0
S3	2016	2016	2016	2	0	2	Export	792	Turkey	TUR	834	United Rep. of Tanzania	TZA								22	OIL SEED,OLEAGINUS FRUIT	1	No Quantity							34412			0
S3	2016	2016	2016	2	0	2	Export	792	Turkey	TUR	838	Free Zones									22	OIL SEED,OLEAGINUS FRUIT	1	No Quantity							6484702			0
S3	2016	2016	2016	2	0	2	Export	792	Turkey	TUR	842	USA	USA								22	OIL SEED,OLEAGINUS FRUIT	1	No Quantity							100660964			0
S3	2016	2016	2016	2	0	2	Export	792	Turkey	TUR	860	Uzbekistan	UZB								22	OIL SEED,OLEAGINUS FRUIT	1	No Quantity							24572			0
S3	2016	2016	2016	2	0	2	Export	800	Uganda	UGA	0	World	WLD								22	OIL SEED,OLEAGINUS FRUIT	1	No Quantity							27141645			0
S3	2016	2016	2016	2	0	2	Export	800	Uganda	UGA	56	Belgium	BEL								22	OIL SEED,OLEAGINUS FRUIT	1	No Quantity							118394			0
S3	2016	2016	2016	2	0	2	Export	800	Uganda	UGA	108	Burundi	BDI								22	OIL SEED,OLEAGINUS FRUIT	1	No Quantity							22815			0
S3	2016	2016	2016	2	0	2	Export	800	Uganda	UGA	124	Canada	CAN								22	OIL SEED,OLEAGINUS FRUIT	1	No Quantity							27467			0
S3	2016	2016	2016	2	0	2	Export	800	Uganda	UGA	156	China	CHN								22	OIL SEED,OLEAGINUS FRUIT	1	No Quantity							9281314			0
S3	2016	2016	2016	2	0	2	Export	800	Uganda	UGA	276	Germany	DEU								22	OIL SEED,OLEAGINUS FRUIT	1	No Quantity							3305712			0
S3	2016	2016	2016	2	0	2	Export	800	Uganda	UGA	381	Italy	ITA								22	OIL SEED,OLEAGINUS FRUIT	1	No Quantity							67418			0
S3	2016	2016	2016	2	0	2	Export	800	Uganda	UGA	392	Japan	JPN								22	OIL SEED,OLEAGINUS FRUIT	1	No Quantity							837674			0
S3	2016	2016	2016	2	0	2	Export	800	Uganda	UGA	404	Kenya	KEN								22	OIL SEED,OLEAGINUS FRUIT	1	No Quantity							2667307			0
S3	2016	2016	2016	2	0	2	Export	800	Uganda	UGA	512	Oman	OMN								22	OIL SEED,OLEAGINUS FRUIT	1	No Quantity							756			0
S3	2016	2016	2016	2	0	2	Export	800	Uganda	UGA	528	Netherlands	NLD								22	OIL SEED,OLEAGINUS FRUIT	1	No Quantity							1356638			0
S3	2016	2016	2016	2	0	2	Export	800	Uganda	UGA	620	Portugal	PRT								22	OIL SEED,OLEAGINUS FRUIT	1	No Quantity							2			0
S3	2016	2016	2016	2	0	2	Export	800	Uganda	UGA	646	Rwanda	RWA								22	OIL SEED,OLEAGINUS FRUIT	1	No Quantity							2969794			0
S3	2016	2016	2016	2	0	2	Export	800	Uganda	UGA	699	India	IND								22	OIL SEED,OLEAGINUS FRUIT	1	No Quantity							181121			0
S3	2016	2016	2016	2	0	2	Export	800	Uganda	UGA	704	Viet Nam	VNM								22	OIL SEED,OLEAGINUS FRUIT	1	No Quantity							63744			0
S3	2016	2016	2016	2	0	2	Export	800	Uganda	UGA	728	South Sudan	SSD								22	OIL SEED,OLEAGINUS FRUIT	1	No Quantity							62866			0
S3	2016	2016	2016	2	0	2	Export	800	Uganda	UGA	729	Sudan	SDN								22	OIL SEED,OLEAGINUS FRUIT	1	No Quantity							115640			0
S3	2016	2016	2016	2	0	2	Export	800	Uganda	UGA	792	Turkey	TUR								22	OIL SEED,OLEAGINUS FRUIT	1	No Quantity							602230			0
S3	2016	2016	2016	2	0	2	Export	800	Uganda	UGA	826	United Kingdom	GBR								22	OIL SEED,OLEAGINUS FRUIT	1	No Quantity							96194			0
S3	2016	2016	2016	2	0	2	Export	800	Uganda	UGA	834	United Rep. of Tanzania	TZA								22	OIL SEED,OLEAGINUS FRUIT	1	No Quantity							1599107			0
S3	2016	2016	2016	2	0	2	Export	800	Uganda	UGA	842	USA	USA								22	OIL SEED,OLEAGINUS FRUIT	1	No Quantity							3747609			0
S3	2016	2016	2016	2	0	2	Export	800	Uganda	UGA	887	Yemen	YEM								22	OIL SEED,OLEAGINUS FRUIT	1	No Quantity							17845			0
S3	2016	2016	2016	2	0	2	Export	792	Turkey	TUR	0	World	WLD								23	CRUDE RUBBER	1	No Quantity							37790899			0
S3	2016	2016	2016	2	0	2	Export	792	Turkey	TUR	4	Afghanistan	AFG								23	CRUDE RUBBER	1	No Quantity							33142			0
S3	2016	2016	2016	2	0	2	Export	792	Turkey	TUR	8	Albania	ALB								23	CRUDE RUBBER	1	No Quantity							7986			0
S3	2016	2016	2016	2	0	2	Export	792	Turkey	TUR	12	Algeria	DZA								23	CRUDE RUBBER	1	No Quantity							49233			0
S3	2016	2016	2016	2	0	2	Export	792	Turkey	TUR	31	Azerbaijan	AZE								23	CRUDE RUBBER	1	No Quantity							602391			0
S3	2016	2016	2016	2	0	2	Export	792	Turkey	TUR	40	Austria	AUT								23	CRUDE RUBBER	1	No Quantity							2084			0
S3	2016	2016	2016	2	0	2	Export	792	Turkey	TUR	48	Bahrain	BHR								23	CRUDE RUBBER	1	No Quantity							30512			0
S3	2016	2016	2016	2	0	2	Export	792	Turkey	TUR	56	Belgium	BEL								23	CRUDE RUBBER	1	No Quantity							3119442			0
S3	2016	2016	2016	2	0	2	Export	792	Turkey	TUR	70	Bosnia Herzegovina	BIH								23	CRUDE RUBBER	1	No Quantity							35106			0
S3	2016	2016	2016	2	0	2	Export	792	Turkey	TUR	76	Brazil	BRA								23	CRUDE RUBBER	1	No Quantity							28653			0
S3	2016	2016	2016	2	0	2	Export	792	Turkey	TUR	100	Bulgaria	BGR								23	CRUDE RUBBER	1	No Quantity							878346			0
S3	2016	2016	2016	2	0	2	Export	792	Turkey	TUR	112	Belarus	BLR								23	CRUDE RUBBER	1	No Quantity							105323			0
S3	2016	2016	2016	2	0	2	Export	792	Turkey	TUR	116	Cambodia	KHM								23	CRUDE RUBBER	1	No Quantity							273			0
S3	2016	2016	2016	2	0	2	Export	792	Turkey	TUR	120	Cameroon	CMR								23	CRUDE RUBBER	1	No Quantity							2559			0
S3	2016	2016	2016	2	0	2	Export	792	Turkey	TUR	144	Sri Lanka	LKA								23	CRUDE RUBBER	1	No Quantity							6154			0
S3	2016	2016	2016	2	0	2	Export	792	Turkey	TUR	156	China	CHN								23	CRUDE RUBBER	1	No Quantity							237050			0
S3	2016	2016	2016	2	0	2	Export	792	Turkey	TUR	178	Congo	COG								23	CRUDE RUBBER	1	No Quantity							153			0
S3	2016	2016	2016	2	0	2	Export	792	Turkey	TUR	191	Croatia	HRV								23	CRUDE RUBBER	1	No Quantity							16069			0
S3	2016	2016	2016	2	0	2	Export	792	Turkey	TUR	203	Czechia	CZE								23	CRUDE RUBBER	1	No Quantity							200078			0
S3	2016	2016	2016	2	0	2	Export	792	Turkey	TUR	204	Benin	BEN								23	CRUDE RUBBER	1	No Quantity							2166			0
S3	2016	2016	2016	2	0	2	Export	792	Turkey	TUR	208	Denmark	DNK								23	CRUDE RUBBER	1	No Quantity							81724			0
S3	2016	2016	2016	2	0	2	Export	792	Turkey	TUR	226	Equatorial Guinea	GNQ								23	CRUDE RUBBER	1	No Quantity							2805			0
S3	2016	2016	2016	2	0	2	Export	792	Turkey	TUR	231	Ethiopia	ETH								23	CRUDE RUBBER	1	No Quantity							55908			0
S3	2016	2016	2016	2	0	2	Export	792	Turkey	TUR	233	Estonia	EST								23	CRUDE RUBBER	1	No Quantity							2478			0
S3	2016	2016	2016	2	0	2	Export	792	Turkey	TUR	246	Finland	FIN								23	CRUDE RUBBER	1	No Quantity							327020			0
S3	2016	2016	2016	2	0	2	Export	792	Turkey	TUR	251	France	FRA								23	CRUDE RUBBER	1	No Quantity							646420			0
S3	2016	2016	2016	2	0	2	Export	792	Turkey	TUR	262	Djibouti	DJI								23	CRUDE RUBBER	1	No Quantity							139			0
S3	2016	2016	2016	2	0	2	Export	792	Turkey	TUR	268	Georgia	GEO								23	CRUDE RUBBER	1	No Quantity							518400			0
S3	2016	2016	2016	2	0	2	Export	792	Turkey	TUR	276	Germany	DEU								23	CRUDE RUBBER	1	No Quantity							2295902			0
S3	2016	2016	2016	2	0	2	Export	792	Turkey	TUR	288	Ghana	GHA								23	CRUDE RUBBER	1	No Quantity							3386			0
S3	2016	2016	2016	2	0	2	Export	792	Turkey	TUR	300	Greece	GRC								23	CRUDE RUBBER	1	No Quantity							91760			0
S3	2016	2016	2016	2	0	2	Export	792	Turkey	TUR	324	Guinea	GIN								23	CRUDE RUBBER	1	No Quantity							1320			0
S3	2016	2016	2016	2	0	2	Export	792	Turkey	TUR	328	Guyana	GUY								23	CRUDE RUBBER	1	No Quantity							128			0
S3	2016	2016	2016	2	0	2	Export	792	Turkey	TUR	344	China, Hong Kong SAR	HKG								23	CRUDE RUBBER	1	No Quantity							200			0
S3	2016	2016	2016	2	0	2	Export	792	Turkey	TUR	348	Hungary	HUN								23	CRUDE RUBBER	1	No Quantity							111037			0
S3	2016	2016	2016	2	0	2	Export	792	Turkey	TUR	360	Indonesia	IDN								23	CRUDE RUBBER	1	No Quantity							304			0
S3	2016	2016	2016	2	0	2	Export	792	Turkey	TUR	364	Iran	IRN								23	CRUDE RUBBER	1	No Quantity							4319356			0
S3	2016	2016	2016	2	0	2	Export	792	Turkey	TUR	368	Iraq	IRQ								23	CRUDE RUBBER	1	No Quantity							474875			0
S3	2016	2016	2016	2	0	2	Export	792	Turkey	TUR	372	Ireland	IRL								23	CRUDE RUBBER	1	No Quantity							338062			0
S3	2016	2016	2016	2	0	2	Export	792	Turkey	TUR	376	Israel	ISR								23	CRUDE RUBBER	1	No Quantity							867736			0
S3	2016	2016	2016	2	0	2	Export	792	Turkey	TUR	381	Italy	ITA								23	CRUDE RUBBER	1	No Quantity							1222546			0
S3	2016	2016	2016	2	0	2	Export	792	Turkey	TUR	392	Japan	JPN								23	CRUDE RUBBER	1	No Quantity							153194			0
S3	2016	2016	2016	2	0	2	Export	792	Turkey	TUR	398	Kazakhstan	KAZ								23	CRUDE RUBBER	1	No Quantity							784041			0
S3	2016	2016	2016	2	0	2	Export	792	Turkey	TUR	400	Jordan	JOR								23	CRUDE RUBBER	1	No Quantity							38597			0
S3	2016	2016	2016	2	0	2	Export	792	Turkey	TUR	404	Kenya	KEN								23	CRUDE RUBBER	1	No Quantity							4684			0
S3	2016	2016	2016	2	0	2	Export	792	Turkey	TUR	410	Rep. of Korea	KOR								23	CRUDE RUBBER	1	No Quantity							7367			0
S3	2016	2016	2016	2	0	2	Export	792	Turkey	TUR	417	Kyrgyzstan	KGZ								23	CRUDE RUBBER	1	No Quantity							1710			0
S3	2016	2016	2016	2	0	2	Export	792	Turkey	TUR	422	Lebanon	LBN								23	CRUDE RUBBER	1	No Quantity							38256			0
S3	2016	2016	2016	2	0	2	Export	792	Turkey	TUR	428	Latvia	LVA								23	CRUDE RUBBER	1	No Quantity							4306			0
S3	2016	2016	2016	2	0	2	Export	792	Turkey	TUR	430	Liberia	LBR								23	CRUDE RUBBER	1	No Quantity							187			0
S3	2016	2016	2016	2	0	2	Export	792	Turkey	TUR	434	Libya	LBY								23	CRUDE RUBBER	1	No Quantity							6974			0
S3	2016	2016	2016	2	0	2	Export	792	Turkey	TUR	440	Lithuania	LTU								23	CRUDE RUBBER	1	No Quantity							256827			0
S3	2016	2016	2016	2	0	2	Export	792	Turkey	TUR	442	Luxembourg	LUX								23	CRUDE RUBBER	1	No Quantity							166729			0
S3	2016	2016	2016	2	0	2	Export	792	Turkey	TUR	458	Malaysia	MYS								23	CRUDE RUBBER	1	No Quantity							127620			0
S3	2016	2016	2016	2	0	2	Export	792	Turkey	TUR	462	Maldives	MDV								23	CRUDE RUBBER	1	No Quantity							215			0
S3	2016	2016	2016	2	0	2	Export	792	Turkey	TUR	466	Mali	MLI								23	CRUDE RUBBER	1	No Quantity							150			0
S3	2016	2016	2016	2	0	2	Export	792	Turkey	TUR	470	Malta	MLT								23	CRUDE RUBBER	1	No Quantity							526			0
S3	2016	2016	2016	2	0	2	Export	792	Turkey	TUR	478	Mauritania	MRT								23	CRUDE RUBBER	1	No Quantity							8700			0
S3	2016	2016	2016	2	0	2	Export	792	Turkey	TUR	480	Mauritius	MUS								23	CRUDE RUBBER	1	No Quantity							163			0
S3	2016	2016	2016	2	0	2	Export	792	Turkey	TUR	484	Mexico	MEX								23	CRUDE RUBBER	1	No Quantity							13171			0
S3	2016	2016	2016	2	0	2	Export	792	Turkey	TUR	498	Rep. of Moldova	MDA								23	CRUDE RUBBER	1	No Quantity							7153			0
S3	2016	2016	2016	2	0	2	Export	792	Turkey	TUR	499	Montenegro	MNE								23	CRUDE RUBBER	1	No Quantity							2816			0
S3	2016	2016	2016	2	0	2	Export	792	Turkey	TUR	504	Morocco	MAR								23	CRUDE RUBBER	1	No Quantity							63423			0
S3	2016	2016	2016	2	0	2	Export	792	Turkey	TUR	512	Oman	OMN								23	CRUDE RUBBER	1	No Quantity							43489			0
S3	2016	2016	2016	2	0	2	Export	792	Turkey	TUR	528	Netherlands	NLD								23	CRUDE RUBBER	1	No Quantity							689289			0
S3	2016	2016	2016	2	0	2	Export	792	Turkey	TUR	586	Pakistan	PAK								23	CRUDE RUBBER	1	No Quantity							97554			0
S3	2016	2016	2016	2	0	2	Export	792	Turkey	TUR	616	Poland	POL								23	CRUDE RUBBER	1	No Quantity							3343551			0
S3	2016	2016	2016	2	0	2	Export	792	Turkey	TUR	620	Portugal	PRT								23	CRUDE RUBBER	1	No Quantity							57513			0
S3	2016	2016	2016	2	0	2	Export	792	Turkey	TUR	634	Qatar	QAT								23	CRUDE RUBBER	1	No Quantity							5386			0
S3	2016	2016	2016	2	0	2	Export	792	Turkey	TUR	642	Romania	ROU								23	CRUDE RUBBER	1	No Quantity							549843			0
S3	2016	2016	2016	2	0	2	Export	792	Turkey	TUR	643	Russian Federation	RUS								23	CRUDE RUBBER	1	No Quantity							844224			0
S3	2016	2016	2016	2	0	2	Export	792	Turkey	TUR	646	Rwanda	RWA								23	CRUDE RUBBER	1	No Quantity							594			0
S3	2016	2016	2016	2	0	2	Export	792	Turkey	TUR	682	Saudi Arabia	SAU								23	CRUDE RUBBER	1	No Quantity							46137			0
S3	2016	2016	2016	2	0	2	Export	792	Turkey	TUR	686	Senegal	SEN								23	CRUDE RUBBER	1	No Quantity							4459			0
S3	2016	2016	2016	2	0	2	Export	792	Turkey	TUR	688	Serbia	SRB								23	CRUDE RUBBER	1	No Quantity							529371			0
S3	2016	2016	2016	2	0	2	Export	792	Turkey	TUR	699	India	IND								23	CRUDE RUBBER	1	No Quantity							14397			0
S3	2016	2016	2016	2	0	2	Export	792	Turkey	TUR	702	Singapore	SGP								23	CRUDE RUBBER	1	No Quantity							85438			0
S3	2016	2016	2016	2	0	2	Export	792	Turkey	TUR	703	Slovakia	SVK								23	CRUDE RUBBER	1	No Quantity							31587			0
S3	2016	2016	2016	2	0	2	Export	792	Turkey	TUR	704	Viet Nam	VNM								23	CRUDE RUBBER	1	No Quantity							8276			0
S3	2016	2016	2016	2	0	2	Export	792	Turkey	TUR	705	Slovenia	SVN								23	CRUDE RUBBER	1	No Quantity							129			0
S3	2016	2016	2016	2	0	2	Export	792	Turkey	TUR	710	South Africa	ZAF								23	CRUDE RUBBER	1	No Quantity							263273			0
S3	2016	2016	2016	2	0	2	Export	792	Turkey	TUR	724	Spain	ESP								23	CRUDE RUBBER	1	No Quantity							741764			0
S3	2016	2016	2016	2	0	2	Export	792	Turkey	TUR	729	Sudan	SDN								23	CRUDE RUBBER	1	No Quantity							8150			0
S3	2016	2016	2016	2	0	2	Export	792	Turkey	TUR	757	Switzerland	CHE								23	CRUDE RUBBER	1	No Quantity							396196			0
S3	2016	2016	2016	2	0	2	Export	792	Turkey	TUR	760	Syria	SYR								23	CRUDE RUBBER	1	No Quantity							365301			0
S3	2016	2016	2016	2	0	2	Export	792	Turkey	TUR	762	Tajikistan	TJK								23	CRUDE RUBBER	1	No Quantity							488550			0
S3	2016	2016	2016	2	0	2	Export	792	Turkey	TUR	764	Thailand	THA								23	CRUDE RUBBER	1	No Quantity							42529			0
S3	2016	2016	2016	2	0	2	Export	792	Turkey	TUR	784	United Arab Emirates	ARE								23	CRUDE RUBBER	1	No Quantity							145962			0
S3	2016	2016	2016	2	0	2	Export	792	Turkey	TUR	788	Tunisia	TUN								23	CRUDE RUBBER	1	No Quantity							333791			0
S3	2016	2016	2016	2	0	2	Export	792	Turkey	TUR	795	Turkmenistan	TKM								23	CRUDE RUBBER	1	No Quantity							264093			0
S3	2016	2016	2016	2	0	2	Export	792	Turkey	TUR	804	Ukraine	UKR								23	CRUDE RUBBER	1	No Quantity							2083580			0
S3	2016	2016	2016	2	0	2	Export	792	Turkey	TUR	807	North Macedonia	MKD								23	CRUDE RUBBER	1	No Quantity							396201			0
S3	2016	2016	2016	2	0	2	Export	792	Turkey	TUR	818	Egypt	EGY								23	CRUDE RUBBER	1	No Quantity							290258			0
S3	2016	2016	2016	2	0	2	Export	792	Turkey	TUR	826	United Kingdom	GBR								23	CRUDE RUBBER	1	No Quantity							1652604			0
S3	2016	2016	2016	2	0	2	Export	792	Turkey	TUR	834	United Rep. of Tanzania	TZA								23	CRUDE RUBBER	1	No Quantity							1244			0
S3	2016	2016	2016	2	0	2	Export	792	Turkey	TUR	838	Free Zones									23	CRUDE RUBBER	1	No Quantity							3765137			0
S3	2016	2016	2016	2	0	2	Export	792	Turkey	TUR	860	Uzbekistan	UZB								23	CRUDE RUBBER	1	No Quantity							1795994			0
S3	2016	2016	2016	2	0	2	Export	800	Uganda	UGA	0	World	WLD								23	CRUDE RUBBER	1	No Quantity							505			0
S3	2016	2016	2016	2	0	2	Export	800	Uganda	UGA	108	Burundi	BDI								23	CRUDE RUBBER	1	No Quantity							505			0
S3	2016	2016	2016	2	0	2	Export	792	Turkey	TUR	0	World	WLD								24	CORK AND WOOD	1	No Quantity							22949497			0
S3	2016	2016	2016	2	0	2	Export	792	Turkey	TUR	4	Afghanistan	AFG								24	CORK AND WOOD	1	No Quantity							392963			0
S3	2016	2016	2016	2	0	2	Export	792	Turkey	TUR	8	Albania	ALB								24	CORK AND WOOD	1	No Quantity							9795			0
S3	2016	2016	2016	2	0	2	Export	792	Turkey	TUR	12	Algeria	DZA								24	CORK AND WOOD	1	No Quantity							85282			0
S3	2016	2016	2016	2	0	2	Export	792	Turkey	TUR	31	Azerbaijan	AZE								24	CORK AND WOOD	1	No Quantity							1398536			0
S3	2016	2016	2016	2	0	2	Export	792	Turkey	TUR	36	Australia	AUS								24	CORK AND WOOD	1	No Quantity							8679			0
S3	2016	2016	2016	2	0	2	Export	792	Turkey	TUR	40	Austria	AUT								24	CORK AND WOOD	1	No Quantity							71530			0
S3	2016	2016	2016	2	0	2	Export	792	Turkey	TUR	48	Bahrain	BHR								24	CORK AND WOOD	1	No Quantity							6051			0
S3	2016	2016	2016	2	0	2	Export	792	Turkey	TUR	56	Belgium	BEL								24	CORK AND WOOD	1	No Quantity							32803			0
S3	2016	2016	2016	2	0	2	Export	792	Turkey	TUR	70	Bosnia Herzegovina	BIH								24	CORK AND WOOD	1	No Quantity							61175			0
S3	2016	2016	2016	2	0	2	Export	792	Turkey	TUR	100	Bulgaria	BGR								24	CORK AND WOOD	1	No Quantity							197631			0
S3	2016	2016	2016	2	0	2	Export	792	Turkey	TUR	112	Belarus	BLR								24	CORK AND WOOD	1	No Quantity							129352			0
S3	2016	2016	2016	2	0	2	Export	792	Turkey	TUR	120	Cameroon	CMR								24	CORK AND WOOD	1	No Quantity							2005			0
S3	2016	2016	2016	2	0	2	Export	792	Turkey	TUR	124	Canada	CAN								24	CORK AND WOOD	1	No Quantity							273992			0
S3	2016	2016	2016	2	0	2	Export	792	Turkey	TUR	144	Sri Lanka	LKA								24	CORK AND WOOD	1	No Quantity							103757			0
S3	2016	2016	2016	2	0	2	Export	792	Turkey	TUR	156	China	CHN								24	CORK AND WOOD	1	No Quantity							12743			0
S3	2016	2016	2016	2	0	2	Export	792	Turkey	TUR	178	Congo	COG								24	CORK AND WOOD	1	No Quantity							248198			0
S3	2016	2016	2016	2	0	2	Export	792	Turkey	TUR	180	Dem. Rep. of the Congo	COD								24	CORK AND WOOD	1	No Quantity							7000			0
S3	2016	2016	2016	2	0	2	Export	792	Turkey	TUR	203	Czechia	CZE								24	CORK AND WOOD	1	No Quantity							1375			0
S3	2016	2016	2016	2	0	2	Export	792	Turkey	TUR	208	Denmark	DNK								24	CORK AND WOOD	1	No Quantity							60388			0
S3	2016	2016	2016	2	0	2	Export	792	Turkey	TUR	231	Ethiopia	ETH								24	CORK AND WOOD	1	No Quantity							279973			0
S3	2016	2016	2016	2	0	2	Export	792	Turkey	TUR	251	France	FRA								24	CORK AND WOOD	1	No Quantity							139419			0
S3	2016	2016	2016	2	0	2	Export	792	Turkey	TUR	262	Djibouti	DJI								24	CORK AND WOOD	1	No Quantity							1052			0
S3	2016	2016	2016	2	0	2	Export	792	Turkey	TUR	266	Gabon	GAB								24	CORK AND WOOD	1	No Quantity							171			0
S3	2016	2016	2016	2	0	2	Export	792	Turkey	TUR	268	Georgia	GEO								24	CORK AND WOOD	1	No Quantity							1143707			0
S3	2016	2016	2016	2	0	2	Export	792	Turkey	TUR	276	Germany	DEU								24	CORK AND WOOD	1	No Quantity							125558			0
S3	2016	2016	2016	2	0	2	Export	792	Turkey	TUR	288	Ghana	GHA								24	CORK AND WOOD	1	No Quantity							21772			0
S3	2016	2016	2016	2	0	2	Export	792	Turkey	TUR	300	Greece	GRC								24	CORK AND WOOD	1	No Quantity							193738			0
S3	2016	2016	2016	2	0	2	Export	792	Turkey	TUR	324	Guinea	GIN								24	CORK AND WOOD	1	No Quantity							243548			0
S3	2016	2016	2016	2	0	2	Export	792	Turkey	TUR	328	Guyana	GUY								24	CORK AND WOOD	1	No Quantity							34455			0
S3	2016	2016	2016	2	0	2	Export	792	Turkey	TUR	348	Hungary	HUN								24	CORK AND WOOD	1	No Quantity							144			0
S3	2016	2016	2016	2	0	2	Export	792	Turkey	TUR	364	Iran	IRN								24	CORK AND WOOD	1	No Quantity							3661952			0
S3	2016	2016	2016	2	0	2	Export	792	Turkey	TUR	368	Iraq	IRQ								24	CORK AND WOOD	1	No Quantity							3201810			0
S3	2016	2016	2016	2	0	2	Export	792	Turkey	TUR	372	Ireland	IRL								24	CORK AND WOOD	1	No Quantity							670			0
S3	2016	2016	2016	2	0	2	Export	792	Turkey	TUR	376	Israel	ISR								24	CORK AND WOOD	1	No Quantity							448952			0
S3	2016	2016	2016	2	0	2	Export	792	Turkey	TUR	381	Italy	ITA								24	CORK AND WOOD	1	No Quantity							104520			0
S3	2016	2016	2016	2	0	2	Export	792	Turkey	TUR	384	Côte d'Ivoire	CIV								24	CORK AND WOOD	1	No Quantity							53766			0
S3	2016	2016	2016	2	0	2	Export	792	Turkey	TUR	398	Kazakhstan	KAZ								24	CORK AND WOOD	1	No Quantity							99437			0
S3	2016	2016	2016	2	0	2	Export	792	Turkey	TUR	400	Jordan	JOR								24	CORK AND WOOD	1	No Quantity							194634			0
S3	2016	2016	2016	2	0	2	Export	792	Turkey	TUR	404	Kenya	KEN								24	CORK AND WOOD	1	No Quantity							8779			0
S3	2016	2016	2016	2	0	2	Export	792	Turkey	TUR	410	Rep. of Korea	KOR								24	CORK AND WOOD	1	No Quantity							1098			0
S3	2016	2016	2016	2	0	2	Export	792	Turkey	TUR	414	Kuwait	KWT								24	CORK AND WOOD	1	No Quantity							98746			0
S3	2016	2016	2016	2	0	2	Export	792	Turkey	TUR	417	Kyrgyzstan	KGZ								24	CORK AND WOOD	1	No Quantity							21954			0
S3	2016	2016	2016	2	0	2	Export	792	Turkey	TUR	422	Lebanon	LBN								24	CORK AND WOOD	1	No Quantity							463351			0
S3	2016	2016	2016	2	0	2	Export	792	Turkey	TUR	428	Latvia	LVA								24	CORK AND WOOD	1	No Quantity							221			0
S3	2016	2016	2016	2	0	2	Export	792	Turkey	TUR	434	Libya	LBY								24	CORK AND WOOD	1	No Quantity							425673			0
S3	2016	2016	2016	2	0	2	Export	792	Turkey	TUR	442	Luxembourg	LUX								24	CORK AND WOOD	1	No Quantity							202			0
S3	2016	2016	2016	2	0	2	Export	792	Turkey	TUR	470	Malta	MLT								24	CORK AND WOOD	1	No Quantity							13479			0
S3	2016	2016	2016	2	0	2	Export	792	Turkey	TUR	478	Mauritania	MRT								24	CORK AND WOOD	1	No Quantity							35169			0
S3	2016	2016	2016	2	0	2	Export	792	Turkey	TUR	484	Mexico	MEX								24	CORK AND WOOD	1	No Quantity							1450			0
S3	2016	2016	2016	2	0	2	Export	792	Turkey	TUR	490	Other Asia, nes									24	CORK AND WOOD	1	No Quantity							141338			0
S3	2016	2016	2016	2	0	2	Export	792	Turkey	TUR	498	Rep. of Moldova	MDA								24	CORK AND WOOD	1	No Quantity							333			0
[truncated: 7,947 more rows]
