# Supplementary material for: Core-periphery structure in sectoral international trade networks: A new approach to an old theory
Source: PLoS One. 2020 Apr 2;15(4):e0229547. doi: 10.1371/journal.pone.0229547 (PMC7117750; doi:10.1371/journal.pone.0229547)
Supplement: S7 File — (ZIP) [file pone.0229547.s007.zip › S7_File/RawData 2016/comtrade (73).csv]

Classification	Year	Period	Period Desc.	Aggregate Level	Is Leaf Code	Trade Flow Code	Trade Flow	Reporter Code	Reporter	Reporter ISO	Partner Code	Partner	Partner ISO	2nd Partner Code	2nd Partner	2nd Partner ISO	Customs Proc. Code	Customs	Mode of Transport Code	Mode of Transport	Commodity Code	Commodity	Qty Unit Code	Qty Unit	Qty	Alt Qty Unit Code	Alt Qty Unit	Alt Qty	Netweight (kg)	Gross weight (kg)	Trade Value (US$)	CIF Trade Value (US$)	FOB Trade Value (US$)	Flag
S3	2016	2016	2016	2	0	2	Export	804	Ukraine	UKR	0	World	WLD								00	LIVE ANIMALS	1	No Quantity			0		0		30903448			0
S3	2016	2016	2016	2	0	2	Export	804	Ukraine	UKR	31	Azerbaijan	AZE								00	LIVE ANIMALS	1	No Quantity			0		0		2732309			0
S3	2016	2016	2016	2	0	2	Export	804	Ukraine	UKR	112	Belarus	BLR								00	LIVE ANIMALS	1	No Quantity			0		0		16696			0
S3	2016	2016	2016	2	0	2	Export	804	Ukraine	UKR	124	Canada	CAN								00	LIVE ANIMALS	1	No Quantity			0		0		4515			0
S3	2016	2016	2016	2	0	2	Export	804	Ukraine	UKR	251	France	FRA								00	LIVE ANIMALS	1	No Quantity			0		0		1910			0
S3	2016	2016	2016	2	0	2	Export	804	Ukraine	UKR	268	Georgia	GEO								00	LIVE ANIMALS	1	No Quantity			0		0		3742239			0
S3	2016	2016	2016	2	0	2	Export	804	Ukraine	UKR	276	Germany	DEU								00	LIVE ANIMALS	1	No Quantity			0		0		212408			0
S3	2016	2016	2016	2	0	2	Export	804	Ukraine	UKR	344	China, Hong Kong SAR	HKG								00	LIVE ANIMALS	1	No Quantity			0		0		59142			0
S3	2016	2016	2016	2	0	2	Export	804	Ukraine	UKR	360	Indonesia	IDN								00	LIVE ANIMALS	1	No Quantity			0		0		782			0
S3	2016	2016	2016	2	0	2	Export	804	Ukraine	UKR	368	Iraq	IRQ								00	LIVE ANIMALS	1	No Quantity			0		0		82659			0
S3	2016	2016	2016	2	0	2	Export	804	Ukraine	UKR	392	Japan	JPN								00	LIVE ANIMALS	1	No Quantity			0		0		26461			0
S3	2016	2016	2016	2	0	2	Export	804	Ukraine	UKR	398	Kazakhstan	KAZ								00	LIVE ANIMALS	1	No Quantity			0		0		418019			0
S3	2016	2016	2016	2	0	2	Export	804	Ukraine	UKR	410	Rep. of Korea	KOR								00	LIVE ANIMALS	1	No Quantity			0		0		4428			0
S3	2016	2016	2016	2	0	2	Export	804	Ukraine	UKR	422	Lebanon	LBN								00	LIVE ANIMALS	1	No Quantity			0		0		2234015			0
S3	2016	2016	2016	2	0	2	Export	804	Ukraine	UKR	434	Libya	LBY								00	LIVE ANIMALS	1	No Quantity			0		0		794908			0
S3	2016	2016	2016	2	0	2	Export	804	Ukraine	UKR	458	Malaysia	MYS								00	LIVE ANIMALS	1	No Quantity			0		0		1424			0
S3	2016	2016	2016	2	0	2	Export	804	Ukraine	UKR	484	Mexico	MEX								00	LIVE ANIMALS	1	No Quantity			0		0		3419			0
S3	2016	2016	2016	2	0	2	Export	804	Ukraine	UKR	490	Other Asia, nes									00	LIVE ANIMALS	1	No Quantity			0		0		7436			0
S3	2016	2016	2016	2	0	2	Export	804	Ukraine	UKR	498	Rep. of Moldova	MDA								00	LIVE ANIMALS	1	No Quantity			0		0		32499			0
S3	2016	2016	2016	2	0	2	Export	804	Ukraine	UKR	528	Netherlands	NLD								00	LIVE ANIMALS	1	No Quantity			0		0		5725			0
S3	2016	2016	2016	2	0	2	Export	804	Ukraine	UKR	616	Poland	POL								00	LIVE ANIMALS	1	No Quantity			0		0		173997			0
S3	2016	2016	2016	2	0	2	Export	804	Ukraine	UKR	643	Russian Federation	RUS								00	LIVE ANIMALS	1	No Quantity			0		0		890102			0
S3	2016	2016	2016	2	0	2	Export	804	Ukraine	UKR	724	Spain	ESP								00	LIVE ANIMALS	1	No Quantity			0		0		3500			0
S3	2016	2016	2016	2	0	2	Export	804	Ukraine	UKR	764	Thailand	THA								00	LIVE ANIMALS	1	No Quantity			0		0		7145			0
S3	2016	2016	2016	2	0	2	Export	804	Ukraine	UKR	784	United Arab Emirates	ARE								00	LIVE ANIMALS	1	No Quantity			0		0		2000			0
S3	2016	2016	2016	2	0	2	Export	804	Ukraine	UKR	792	Turkey	TUR								00	LIVE ANIMALS	1	No Quantity			0		0		250765			0
S3	2016	2016	2016	2	0	2	Export	804	Ukraine	UKR	795	Turkmenistan	TKM								00	LIVE ANIMALS	1	No Quantity			0		0		377999			0
S3	2016	2016	2016	2	0	2	Export	804	Ukraine	UKR	818	Egypt	EGY								00	LIVE ANIMALS	1	No Quantity			0		0		15540882			0
S3	2016	2016	2016	2	0	2	Export	804	Ukraine	UKR	842	USA	USA								00	LIVE ANIMALS	1	No Quantity			0		0		18292			0
S3	2016	2016	2016	2	0	2	Export	804	Ukraine	UKR	860	Uzbekistan	UZB								00	LIVE ANIMALS	1	No Quantity			0		0		3257757			0
S3	2016	2016	2016	2	0	2	Export	807	North Macedonia	MKD	0	World	WLD								00	LIVE ANIMALS	1	No Quantity							866484			0
S3	2016	2016	2016	2	0	2	Export	807	North Macedonia	MKD	8	Albania	ALB								00	LIVE ANIMALS	1	No Quantity							355203			0
S3	2016	2016	2016	2	0	2	Export	807	North Macedonia	MKD	152	Chile	CHL								00	LIVE ANIMALS	1	No Quantity							7943			0
S3	2016	2016	2016	2	0	2	Export	807	North Macedonia	MKD	156	China	CHN								00	LIVE ANIMALS	1	No Quantity							27451			0
S3	2016	2016	2016	2	0	2	Export	807	North Macedonia	MKD	203	Czechia	CZE								00	LIVE ANIMALS	1	No Quantity							38602			0
S3	2016	2016	2016	2	0	2	Export	807	North Macedonia	MKD	251	France	FRA								00	LIVE ANIMALS	1	No Quantity							58450			0
S3	2016	2016	2016	2	0	2	Export	807	North Macedonia	MKD	276	Germany	DEU								00	LIVE ANIMALS	1	No Quantity							83236			0
S3	2016	2016	2016	2	0	2	Export	807	North Macedonia	MKD	300	Greece	GRC								00	LIVE ANIMALS	1	No Quantity							6678			0
S3	2016	2016	2016	2	0	2	Export	807	North Macedonia	MKD	344	China, Hong Kong SAR	HKG								00	LIVE ANIMALS	1	No Quantity							187500			0
S3	2016	2016	2016	2	0	2	Export	807	North Macedonia	MKD	392	Japan	JPN								00	LIVE ANIMALS	1	No Quantity							20951			0
S3	2016	2016	2016	2	0	2	Export	807	North Macedonia	MKD	408	Dem. People's Rep. of Korea	PRK								00	LIVE ANIMALS	1	No Quantity							1114			0
S3	2016	2016	2016	2	0	2	Export	807	North Macedonia	MKD	490	Other Asia, nes									00	LIVE ANIMALS	1	No Quantity							6334			0
S3	2016	2016	2016	2	0	2	Export	807	North Macedonia	MKD	688	Serbia	SRB								00	LIVE ANIMALS	1	No Quantity							12854			0
S3	2016	2016	2016	2	0	2	Export	807	North Macedonia	MKD	826	United Kingdom	GBR								00	LIVE ANIMALS	1	No Quantity							44679			0
S3	2016	2016	2016	2	0	2	Export	807	North Macedonia	MKD	842	USA	USA								00	LIVE ANIMALS	1	No Quantity							15488			0
S3	2016	2016	2016	2	0	2	Export	804	Ukraine	UKR	0	World	WLD								01	MEAT, MEAT PREPARATIONS	1	No Quantity			0		0		397005148			0
S3	2016	2016	2016	2	0	2	Export	804	Ukraine	UKR	4	Afghanistan	AFG								01	MEAT, MEAT PREPARATIONS	1	No Quantity			0		0		131845			0
S3	2016	2016	2016	2	0	2	Export	804	Ukraine	UKR	8	Albania	ALB								01	MEAT, MEAT PREPARATIONS	1	No Quantity			0		0		171425			0
S3	2016	2016	2016	2	0	2	Export	804	Ukraine	UKR	24	Angola	AGO								01	MEAT, MEAT PREPARATIONS	1	No Quantity			0		0		2181929			0
S3	2016	2016	2016	2	0	2	Export	804	Ukraine	UKR	28	Antigua and Barbuda	ATG								01	MEAT, MEAT PREPARATIONS	1	No Quantity			0		0		2716			0
S3	2016	2016	2016	2	0	2	Export	804	Ukraine	UKR	31	Azerbaijan	AZE								01	MEAT, MEAT PREPARATIONS	1	No Quantity			0		0		14534534			0
S3	2016	2016	2016	2	0	2	Export	804	Ukraine	UKR	40	Austria	AUT								01	MEAT, MEAT PREPARATIONS	1	No Quantity			0		0		52368			0
S3	2016	2016	2016	2	0	2	Export	804	Ukraine	UKR	44	Bahamas	BHS								01	MEAT, MEAT PREPARATIONS	1	No Quantity			0		0		3323			0
S3	2016	2016	2016	2	0	2	Export	804	Ukraine	UKR	48	Bahrain	BHR								01	MEAT, MEAT PREPARATIONS	1	No Quantity			0		0		104031			0
S3	2016	2016	2016	2	0	2	Export	804	Ukraine	UKR	51	Armenia	ARM								01	MEAT, MEAT PREPARATIONS	1	No Quantity			0		0		6275184			0
S3	2016	2016	2016	2	0	2	Export	804	Ukraine	UKR	56	Belgium	BEL								01	MEAT, MEAT PREPARATIONS	1	No Quantity			0		0		88853			0
S3	2016	2016	2016	2	0	2	Export	804	Ukraine	UKR	60	Bermuda	BMU								01	MEAT, MEAT PREPARATIONS	1	No Quantity			0		0		934			0
S3	2016	2016	2016	2	0	2	Export	804	Ukraine	UKR	84	Belize	BLZ								01	MEAT, MEAT PREPARATIONS	1	No Quantity			0		0		9514			0
S3	2016	2016	2016	2	0	2	Export	804	Ukraine	UKR	92	Br. Virgin Isds	VGB								01	MEAT, MEAT PREPARATIONS	1	No Quantity			0		0		6919			0
S3	2016	2016	2016	2	0	2	Export	804	Ukraine	UKR	100	Bulgaria	BGR								01	MEAT, MEAT PREPARATIONS	1	No Quantity			0		0		101622			0
S3	2016	2016	2016	2	0	2	Export	804	Ukraine	UKR	112	Belarus	BLR								01	MEAT, MEAT PREPARATIONS	1	No Quantity			0		0		44594367			0
S3	2016	2016	2016	2	0	2	Export	804	Ukraine	UKR	116	Cambodia	KHM								01	MEAT, MEAT PREPARATIONS	1	No Quantity			0		0		775			0
S3	2016	2016	2016	2	0	2	Export	804	Ukraine	UKR	124	Canada	CAN								01	MEAT, MEAT PREPARATIONS	1	No Quantity			0		0		6393			0
S3	2016	2016	2016	2	0	2	Export	804	Ukraine	UKR	132	Cabo Verde	CPV								01	MEAT, MEAT PREPARATIONS	1	No Quantity			0		0		285814			0
S3	2016	2016	2016	2	0	2	Export	804	Ukraine	UKR	136	Cayman Isds	CYM								01	MEAT, MEAT PREPARATIONS	1	No Quantity			0		0		68			0
S3	2016	2016	2016	2	0	2	Export	804	Ukraine	UKR	140	Central African Rep.	CAF								01	MEAT, MEAT PREPARATIONS	1	No Quantity			0		0		531847			0
S3	2016	2016	2016	2	0	2	Export	804	Ukraine	UKR	152	Chile	CHL								01	MEAT, MEAT PREPARATIONS	1	No Quantity			0		0		77			0
S3	2016	2016	2016	2	0	2	Export	804	Ukraine	UKR	156	China	CHN								01	MEAT, MEAT PREPARATIONS	1	No Quantity			0		0		7134			0
S3	2016	2016	2016	2	0	2	Export	804	Ukraine	UKR	174	Comoros	COM								01	MEAT, MEAT PREPARATIONS	1	No Quantity			0		0		70			0
S3	2016	2016	2016	2	0	2	Export	804	Ukraine	UKR	178	Congo	COG								01	MEAT, MEAT PREPARATIONS	1	No Quantity			0		0		1308287			0
S3	2016	2016	2016	2	0	2	Export	804	Ukraine	UKR	180	Dem. Rep. of the Congo	COD								01	MEAT, MEAT PREPARATIONS	1	No Quantity			0		0		1353040			0
S3	2016	2016	2016	2	0	2	Export	804	Ukraine	UKR	196	Cyprus	CYP								01	MEAT, MEAT PREPARATIONS	1	No Quantity			0		0		235723			0
S3	2016	2016	2016	2	0	2	Export	804	Ukraine	UKR	204	Benin	BEN								01	MEAT, MEAT PREPARATIONS	1	No Quantity			0		0		84861			0
S3	2016	2016	2016	2	0	2	Export	804	Ukraine	UKR	208	Denmark	DNK								01	MEAT, MEAT PREPARATIONS	1	No Quantity			0		0		2066			0
S3	2016	2016	2016	2	0	2	Export	804	Ukraine	UKR	226	Equatorial Guinea	GNQ								01	MEAT, MEAT PREPARATIONS	1	No Quantity			0		0		128893			0
S3	2016	2016	2016	2	0	2	Export	804	Ukraine	UKR	231	Ethiopia	ETH								01	MEAT, MEAT PREPARATIONS	1	No Quantity			0		0		122594			0
S3	2016	2016	2016	2	0	2	Export	804	Ukraine	UKR	233	Estonia	EST								01	MEAT, MEAT PREPARATIONS	1	No Quantity			0		0		1998904			0
S3	2016	2016	2016	2	0	2	Export	804	Ukraine	UKR	251	France	FRA								01	MEAT, MEAT PREPARATIONS	1	No Quantity			0		0		1920973			0
S3	2016	2016	2016	2	0	2	Export	804	Ukraine	UKR	262	Djibouti	DJI								01	MEAT, MEAT PREPARATIONS	1	No Quantity			0		0		418724			0
S3	2016	2016	2016	2	0	2	Export	804	Ukraine	UKR	266	Gabon	GAB								01	MEAT, MEAT PREPARATIONS	1	No Quantity			0		0		6529861			0
S3	2016	2016	2016	2	0	2	Export	804	Ukraine	UKR	268	Georgia	GEO								01	MEAT, MEAT PREPARATIONS	1	No Quantity			0		0		16009038			0
S3	2016	2016	2016	2	0	2	Export	804	Ukraine	UKR	270	Gambia	GMB								01	MEAT, MEAT PREPARATIONS	1	No Quantity			0		0		125030			0
S3	2016	2016	2016	2	0	2	Export	804	Ukraine	UKR	276	Germany	DEU								01	MEAT, MEAT PREPARATIONS	1	No Quantity			0		0		17565528			0
S3	2016	2016	2016	2	0	2	Export	804	Ukraine	UKR	288	Ghana	GHA								01	MEAT, MEAT PREPARATIONS	1	No Quantity			0		0		540115			0
S3	2016	2016	2016	2	0	2	Export	804	Ukraine	UKR	292	Gibraltar	GIB								01	MEAT, MEAT PREPARATIONS	1	No Quantity			0		0		1047			0
S3	2016	2016	2016	2	0	2	Export	804	Ukraine	UKR	300	Greece	GRC								01	MEAT, MEAT PREPARATIONS	1	No Quantity			0		0		158747			0
S3	2016	2016	2016	2	0	2	Export	804	Ukraine	UKR	324	Guinea	GIN								01	MEAT, MEAT PREPARATIONS	1	No Quantity			0		0		1140372			0
S3	2016	2016	2016	2	0	2	Export	804	Ukraine	UKR	332	Haiti	HTI								01	MEAT, MEAT PREPARATIONS	1	No Quantity			0		0		82249			0
S3	2016	2016	2016	2	0	2	Export	804	Ukraine	UKR	344	China, Hong Kong SAR	HKG								01	MEAT, MEAT PREPARATIONS	1	No Quantity			0		0		12630245			0
S3	2016	2016	2016	2	0	2	Export	804	Ukraine	UKR	348	Hungary	HUN								01	MEAT, MEAT PREPARATIONS	1	No Quantity			0		0		18102			0
S3	2016	2016	2016	2	0	2	Export	804	Ukraine	UKR	352	Iceland	ISL								01	MEAT, MEAT PREPARATIONS	1	No Quantity			0		0		17050			0
S3	2016	2016	2016	2	0	2	Export	804	Ukraine	UKR	360	Indonesia	IDN								01	MEAT, MEAT PREPARATIONS	1	No Quantity			0		0		267			0
S3	2016	2016	2016	2	0	2	Export	804	Ukraine	UKR	364	Iran	IRN								01	MEAT, MEAT PREPARATIONS	1	No Quantity			0		0		90264			0
S3	2016	2016	2016	2	0	2	Export	804	Ukraine	UKR	368	Iraq	IRQ								01	MEAT, MEAT PREPARATIONS	1	No Quantity			0		0		80834422			0
S3	2016	2016	2016	2	0	2	Export	804	Ukraine	UKR	372	Ireland	IRL								01	MEAT, MEAT PREPARATIONS	1	No Quantity			0		0		2711252			0
S3	2016	2016	2016	2	0	2	Export	804	Ukraine	UKR	376	Israel	ISR								01	MEAT, MEAT PREPARATIONS	1	No Quantity			0		0		354			0
S3	2016	2016	2016	2	0	2	Export	804	Ukraine	UKR	381	Italy	ITA								01	MEAT, MEAT PREPARATIONS	1	No Quantity			0		0		419862			0
S3	2016	2016	2016	2	0	2	Export	804	Ukraine	UKR	384	Côte d'Ivoire	CIV								01	MEAT, MEAT PREPARATIONS	1	No Quantity			0		0		260728			0
S3	2016	2016	2016	2	0	2	Export	804	Ukraine	UKR	392	Japan	JPN								01	MEAT, MEAT PREPARATIONS	1	No Quantity			0		0		7107			0
S3	2016	2016	2016	2	0	2	Export	804	Ukraine	UKR	398	Kazakhstan	KAZ								01	MEAT, MEAT PREPARATIONS	1	No Quantity			0		0		25517489			0
S3	2016	2016	2016	2	0	2	Export	804	Ukraine	UKR	400	Jordan	JOR								01	MEAT, MEAT PREPARATIONS	1	No Quantity			0		0		7688777			0
S3	2016	2016	2016	2	0	2	Export	804	Ukraine	UKR	410	Rep. of Korea	KOR								01	MEAT, MEAT PREPARATIONS	1	No Quantity			0		0		61634			0
S3	2016	2016	2016	2	0	2	Export	804	Ukraine	UKR	414	Kuwait	KWT								01	MEAT, MEAT PREPARATIONS	1	No Quantity			0		0		792881			0
S3	2016	2016	2016	2	0	2	Export	804	Ukraine	UKR	417	Kyrgyzstan	KGZ								01	MEAT, MEAT PREPARATIONS	1	No Quantity			0		0		1583044			0
S3	2016	2016	2016	2	0	2	Export	804	Ukraine	UKR	418	Lao People's Dem. Rep.	LAO								01	MEAT, MEAT PREPARATIONS	1	No Quantity			0		0		23400			0
S3	2016	2016	2016	2	0	2	Export	804	Ukraine	UKR	422	Lebanon	LBN								01	MEAT, MEAT PREPARATIONS	1	No Quantity			0		0		1552323			0
S3	2016	2016	2016	2	0	2	Export	804	Ukraine	UKR	428	Latvia	LVA								01	MEAT, MEAT PREPARATIONS	1	No Quantity			0		0		88605			0
S3	2016	2016	2016	2	0	2	Export	804	Ukraine	UKR	430	Liberia	LBR								01	MEAT, MEAT PREPARATIONS	1	No Quantity			0		0		602777			0
S3	2016	2016	2016	2	0	2	Export	804	Ukraine	UKR	434	Libya	LBY								01	MEAT, MEAT PREPARATIONS	1	No Quantity			0		0		1427348			0
S3	2016	2016	2016	2	0	2	Export	804	Ukraine	UKR	440	Lithuania	LTU								01	MEAT, MEAT PREPARATIONS	1	No Quantity			0		0		1452314			0
S3	2016	2016	2016	2	0	2	Export	804	Ukraine	UKR	458	Malaysia	MYS								01	MEAT, MEAT PREPARATIONS	1	No Quantity			0		0		670123			0
S3	2016	2016	2016	2	0	2	Export	804	Ukraine	UKR	462	Maldives	MDV								01	MEAT, MEAT PREPARATIONS	1	No Quantity			0		0		910627			0
S3	2016	2016	2016	2	0	2	Export	804	Ukraine	UKR	470	Malta	MLT								01	MEAT, MEAT PREPARATIONS	1	No Quantity			0		0		48242			0
S3	2016	2016	2016	2	0	2	Export	804	Ukraine	UKR	478	Mauritania	MRT								01	MEAT, MEAT PREPARATIONS	1	No Quantity			0		0		2082478			0
S3	2016	2016	2016	2	0	2	Export	804	Ukraine	UKR	490	Other Asia, nes									01	MEAT, MEAT PREPARATIONS	1	No Quantity			0		0		3619			0
S3	2016	2016	2016	2	0	2	Export	804	Ukraine	UKR	496	Mongolia	MNG								01	MEAT, MEAT PREPARATIONS	1	No Quantity			0		0		204			0
S3	2016	2016	2016	2	0	2	Export	804	Ukraine	UKR	498	Rep. of Moldova	MDA								01	MEAT, MEAT PREPARATIONS	1	No Quantity			0		0		8932509			0
S3	2016	2016	2016	2	0	2	Export	804	Ukraine	UKR	499	Montenegro	MNE								01	MEAT, MEAT PREPARATIONS	1	No Quantity			0		0		57660			0
S3	2016	2016	2016	2	0	2	Export	804	Ukraine	UKR	508	Mozambique	MOZ								01	MEAT, MEAT PREPARATIONS	1	No Quantity			0		0		110775			0
S3	2016	2016	2016	2	0	2	Export	804	Ukraine	UKR	512	Oman	OMN								01	MEAT, MEAT PREPARATIONS	1	No Quantity			0		0		1422719			0
S3	2016	2016	2016	2	0	2	Export	804	Ukraine	UKR	528	Netherlands	NLD								01	MEAT, MEAT PREPARATIONS	1	No Quantity			0		0		35742395			0
S3	2016	2016	2016	2	0	2	Export	804	Ukraine	UKR	579	Norway	NOR								01	MEAT, MEAT PREPARATIONS	1	No Quantity			0		0		1932			0
S3	2016	2016	2016	2	0	2	Export	804	Ukraine	UKR	584	Marshall Isds	MHL								01	MEAT, MEAT PREPARATIONS	1	No Quantity			0		0		29982			0
S3	2016	2016	2016	2	0	2	Export	804	Ukraine	UKR	585	Palau	PLW								01	MEAT, MEAT PREPARATIONS	1	No Quantity			0		0		1694			0
S3	2016	2016	2016	2	0	2	Export	804	Ukraine	UKR	591	Panama	PAN								01	MEAT, MEAT PREPARATIONS	1	No Quantity			0		0		161411			0
S3	2016	2016	2016	2	0	2	Export	804	Ukraine	UKR	608	Philippines	PHL								01	MEAT, MEAT PREPARATIONS	1	No Quantity			0		0		476			0
S3	2016	2016	2016	2	0	2	Export	804	Ukraine	UKR	616	Poland	POL								01	MEAT, MEAT PREPARATIONS	1	No Quantity			0		0		4298496			0
S3	2016	2016	2016	2	0	2	Export	804	Ukraine	UKR	620	Portugal	PRT								01	MEAT, MEAT PREPARATIONS	1	No Quantity			0		0		1418			0
S3	2016	2016	2016	2	0	2	Export	804	Ukraine	UKR	634	Qatar	QAT								01	MEAT, MEAT PREPARATIONS	1	No Quantity			0		0		592728			0
S3	2016	2016	2016	2	0	2	Export	804	Ukraine	UKR	642	Romania	ROU								01	MEAT, MEAT PREPARATIONS	1	No Quantity			0		0		8136140			0
S3	2016	2016	2016	2	0	2	Export	804	Ukraine	UKR	643	Russian Federation	RUS								01	MEAT, MEAT PREPARATIONS	1	No Quantity			0		0		13804			0
S3	2016	2016	2016	2	0	2	Export	804	Ukraine	UKR	659	Saint Kitts and Nevis	KNA								01	MEAT, MEAT PREPARATIONS	1	No Quantity			0		0		2057			0
S3	2016	2016	2016	2	0	2	Export	804	Ukraine	UKR	682	Saudi Arabia	SAU								01	MEAT, MEAT PREPARATIONS	1	No Quantity			0		0		3721766			0
S3	2016	2016	2016	2	0	2	Export	804	Ukraine	UKR	688	Serbia	SRB								01	MEAT, MEAT PREPARATIONS	1	No Quantity			0		0		11289			0
S3	2016	2016	2016	2	0	2	Export	804	Ukraine	UKR	690	Seychelles	SYC								01	MEAT, MEAT PREPARATIONS	1	No Quantity			0		0		407301			0
S3	2016	2016	2016	2	0	2	Export	804	Ukraine	UKR	694	Sierra Leone	SLE								01	MEAT, MEAT PREPARATIONS	1	No Quantity			0		0		129345			0
S3	2016	2016	2016	2	0	2	Export	804	Ukraine	UKR	699	India	IND								01	MEAT, MEAT PREPARATIONS	1	No Quantity			0		0		1985			0
S3	2016	2016	2016	2	0	2	Export	804	Ukraine	UKR	702	Singapore	SGP								01	MEAT, MEAT PREPARATIONS	1	No Quantity			0		0		11533			0
S3	2016	2016	2016	2	0	2	Export	804	Ukraine	UKR	703	Slovakia	SVK								01	MEAT, MEAT PREPARATIONS	1	No Quantity			0		0		955358			0
S3	2016	2016	2016	2	0	2	Export	804	Ukraine	UKR	704	Viet Nam	VNM								01	MEAT, MEAT PREPARATIONS	1	No Quantity			0		0		11347079			0
S3	2016	2016	2016	2	0	2	Export	804	Ukraine	UKR	706	Somalia	SOM								01	MEAT, MEAT PREPARATIONS	1	No Quantity			0		0		191104			0
S3	2016	2016	2016	2	0	2	Export	804	Ukraine	UKR	724	Spain	ESP								01	MEAT, MEAT PREPARATIONS	1	No Quantity			0		0		33868			0
S3	2016	2016	2016	2	0	2	Export	804	Ukraine	UKR	728	South Sudan	SSD								01	MEAT, MEAT PREPARATIONS	1	No Quantity			0		0		903381			0
S3	2016	2016	2016	2	0	2	Export	804	Ukraine	UKR	729	Sudan	SDN								01	MEAT, MEAT PREPARATIONS	1	No Quantity			0		0		1287886			0
S3	2016	2016	2016	2	0	2	Export	804	Ukraine	UKR	752	Sweden	SWE								01	MEAT, MEAT PREPARATIONS	1	No Quantity			0		0		24148			0
S3	2016	2016	2016	2	0	2	Export	804	Ukraine	UKR	757	Switzerland	CHE								01	MEAT, MEAT PREPARATIONS	1	No Quantity			0		0		469829			0
S3	2016	2016	2016	2	0	2	Export	804	Ukraine	UKR	760	Syria	SYR								01	MEAT, MEAT PREPARATIONS	1	No Quantity			0		0		22650			0
S3	2016	2016	2016	2	0	2	Export	804	Ukraine	UKR	762	Tajikistan	TJK								01	MEAT, MEAT PREPARATIONS	1	No Quantity			0		0		445841			0
S3	2016	2016	2016	2	0	2	Export	804	Ukraine	UKR	764	Thailand	THA								01	MEAT, MEAT PREPARATIONS	1	No Quantity			0		0		415283			0
S3	2016	2016	2016	2	0	2	Export	804	Ukraine	UKR	768	Togo	TGO								01	MEAT, MEAT PREPARATIONS	1	No Quantity			0		0		73083			0
S3	2016	2016	2016	2	0	2	Export	804	Ukraine	UKR	784	United Arab Emirates	ARE								01	MEAT, MEAT PREPARATIONS	1	No Quantity			0		0		6486297			0
S3	2016	2016	2016	2	0	2	Export	804	Ukraine	UKR	792	Turkey	TUR								01	MEAT, MEAT PREPARATIONS	1	No Quantity			0		0		667172			0
S3	2016	2016	2016	2	0	2	Export	804	Ukraine	UKR	795	Turkmenistan	TKM								01	MEAT, MEAT PREPARATIONS	1	No Quantity			0		0		1801866			0
S3	2016	2016	2016	2	0	2	Export	804	Ukraine	UKR	807	North Macedonia	MKD								01	MEAT, MEAT PREPARATIONS	1	No Quantity			0		0		1331573			0
S3	2016	2016	2016	2	0	2	Export	804	Ukraine	UKR	818	Egypt	EGY								01	MEAT, MEAT PREPARATIONS	1	No Quantity			0		0		39994613			0
S3	2016	2016	2016	2	0	2	Export	804	Ukraine	UKR	826	United Kingdom	GBR								01	MEAT, MEAT PREPARATIONS	1	No Quantity			0		0		220286			0
S3	2016	2016	2016	2	0	2	Export	804	Ukraine	UKR	842	USA	USA								01	MEAT, MEAT PREPARATIONS	1	No Quantity			0		0		226			0
S3	2016	2016	2016	2	0	2	Export	804	Ukraine	UKR	860	Uzbekistan	UZB								01	MEAT, MEAT PREPARATIONS	1	No Quantity			0		0		5091662			0
S3	2016	2016	2016	2	0	2	Export	804	Ukraine	UKR	887	Yemen	YEM								01	MEAT, MEAT PREPARATIONS	1	No Quantity			0		0		1013780			0
S3	2016	2016	2016	2	0	2	Export	804	Ukraine	UKR	899	Areas, nes									01	MEAT, MEAT PREPARATIONS	1	No Quantity			0		0		125360			0
S3	2016	2016	2016	2	0	2	Export	807	North Macedonia	MKD	0	World	WLD								01	MEAT, MEAT PREPARATIONS	1	No Quantity							25551582			0
S3	2016	2016	2016	2	0	2	Export	807	North Macedonia	MKD	8	Albania	ALB								01	MEAT, MEAT PREPARATIONS	1	No Quantity							84337			0
S3	2016	2016	2016	2	0	2	Export	807	North Macedonia	MKD	36	Australia	AUS								01	MEAT, MEAT PREPARATIONS	1	No Quantity							288			0
S3	2016	2016	2016	2	0	2	Export	807	North Macedonia	MKD	40	Austria	AUT								01	MEAT, MEAT PREPARATIONS	1	No Quantity							23886			0
S3	2016	2016	2016	2	0	2	Export	807	North Macedonia	MKD	70	Bosnia Herzegovina	BIH								01	MEAT, MEAT PREPARATIONS	1	No Quantity							4998842			0
S3	2016	2016	2016	2	0	2	Export	807	North Macedonia	MKD	100	Bulgaria	BGR								01	MEAT, MEAT PREPARATIONS	1	No Quantity							382653			0
S3	2016	2016	2016	2	0	2	Export	807	North Macedonia	MKD	191	Croatia	HRV								01	MEAT, MEAT PREPARATIONS	1	No Quantity							2542368			0
S3	2016	2016	2016	2	0	2	Export	807	North Macedonia	MKD	251	France	FRA								01	MEAT, MEAT PREPARATIONS	1	No Quantity							27547			0
S3	2016	2016	2016	2	0	2	Export	807	North Macedonia	MKD	276	Germany	DEU								01	MEAT, MEAT PREPARATIONS	1	No Quantity							17361			0
S3	2016	2016	2016	2	0	2	Export	807	North Macedonia	MKD	300	Greece	GRC								01	MEAT, MEAT PREPARATIONS	1	No Quantity							2896863			0
S3	2016	2016	2016	2	0	2	Export	807	North Macedonia	MKD	348	Hungary	HUN								01	MEAT, MEAT PREPARATIONS	1	No Quantity							18470			0
S3	2016	2016	2016	2	0	2	Export	807	North Macedonia	MKD	381	Italy	ITA								01	MEAT, MEAT PREPARATIONS	1	No Quantity							6280656			0
S3	2016	2016	2016	2	0	2	Export	807	North Macedonia	MKD	499	Montenegro	MNE								01	MEAT, MEAT PREPARATIONS	1	No Quantity							3070780			0
S3	2016	2016	2016	2	0	2	Export	807	North Macedonia	MKD	554	New Zealand	NZL								01	MEAT, MEAT PREPARATIONS	1	No Quantity							2346			0
S3	2016	2016	2016	2	0	2	Export	807	North Macedonia	MKD	688	Serbia	SRB								01	MEAT, MEAT PREPARATIONS	1	No Quantity							5205184			0
S3	2016	2016	2016	2	0	2	Export	804	Ukraine	UKR	0	World	WLD								02	DAIRY PRODUCTS,BIRD EGGS	1	No Quantity			0		0		245157494			0
S3	2016	2016	2016	2	0	2	Export	804	Ukraine	UKR	4	Afghanistan	AFG								02	DAIRY PRODUCTS,BIRD EGGS	1	No Quantity			0		0		168249			0
S3	2016	2016	2016	2	0	2	Export	804	Ukraine	UKR	8	Albania	ALB								02	DAIRY PRODUCTS,BIRD EGGS	1	No Quantity			0		0		325955			0
S3	2016	2016	2016	2	0	2	Export	804	Ukraine	UKR	12	Algeria	DZA								02	DAIRY PRODUCTS,BIRD EGGS	1	No Quantity			0		0		3118759			0
S3	2016	2016	2016	2	0	2	Export	804	Ukraine	UKR	28	Antigua and Barbuda	ATG								02	DAIRY PRODUCTS,BIRD EGGS	1	No Quantity			0		0		1949			0
S3	2016	2016	2016	2	0	2	Export	804	Ukraine	UKR	31	Azerbaijan	AZE								02	DAIRY PRODUCTS,BIRD EGGS	1	No Quantity			0		0		5202223			0
S3	2016	2016	2016	2	0	2	Export	804	Ukraine	UKR	40	Austria	AUT								02	DAIRY PRODUCTS,BIRD EGGS	1	No Quantity			0		0		22516			0
S3	2016	2016	2016	2	0	2	Export	804	Ukraine	UKR	44	Bahamas	BHS								02	DAIRY PRODUCTS,BIRD EGGS	1	No Quantity			0		0		1323			0
S3	2016	2016	2016	2	0	2	Export	804	Ukraine	UKR	48	Bahrain	BHR								02	DAIRY PRODUCTS,BIRD EGGS	1	No Quantity			0		0		68267			0
S3	2016	2016	2016	2	0	2	Export	804	Ukraine	UKR	50	Bangladesh	BGD								02	DAIRY PRODUCTS,BIRD EGGS	1	No Quantity			0		0		7862539			0
S3	2016	2016	2016	2	0	2	Export	804	Ukraine	UKR	51	Armenia	ARM								02	DAIRY PRODUCTS,BIRD EGGS	1	No Quantity			0		0		7974094			0
S3	2016	2016	2016	2	0	2	Export	804	Ukraine	UKR	56	Belgium	BEL								02	DAIRY PRODUCTS,BIRD EGGS	1	No Quantity			0		0		768			0
S3	2016	2016	2016	2	0	2	Export	804	Ukraine	UKR	60	Bermuda	BMU								02	DAIRY PRODUCTS,BIRD EGGS	1	No Quantity			0		0		602			0
S3	2016	2016	2016	2	0	2	Export	804	Ukraine	UKR	84	Belize	BLZ								02	DAIRY PRODUCTS,BIRD EGGS	1	No Quantity			0		0		2969			0
S3	2016	2016	2016	2	0	2	Export	804	Ukraine	UKR	92	Br. Virgin Isds	VGB								02	DAIRY PRODUCTS,BIRD EGGS	1	No Quantity			0		0		2446			0
S3	2016	2016	2016	2	0	2	Export	804	Ukraine	UKR	100	Bulgaria	BGR								02	DAIRY PRODUCTS,BIRD EGGS	1	No Quantity			0		0		14263			0
S3	2016	2016	2016	2	0	2	Export	804	Ukraine	UKR	104	Myanmar	MMR								02	DAIRY PRODUCTS,BIRD EGGS	1	No Quantity			0		0		533324			0
S3	2016	2016	2016	2	0	2	Export	804	Ukraine	UKR	112	Belarus	BLR								02	DAIRY PRODUCTS,BIRD EGGS	1	No Quantity			0		0		68122			0
S3	2016	2016	2016	2	0	2	Export	804	Ukraine	UKR	116	Cambodia	KHM								02	DAIRY PRODUCTS,BIRD EGGS	1	No Quantity			0		0		299			0
S3	2016	2016	2016	2	0	2	Export	804	Ukraine	UKR	120	Cameroon	CMR								02	DAIRY PRODUCTS,BIRD EGGS	1	No Quantity			0		0		278999			0
S3	2016	2016	2016	2	0	2	Export	804	Ukraine	UKR	124	Canada	CAN								02	DAIRY PRODUCTS,BIRD EGGS	1	No Quantity			0		0		1811			0
S3	2016	2016	2016	2	0	2	Export	804	Ukraine	UKR	152	Chile	CHL								02	DAIRY PRODUCTS,BIRD EGGS	1	No Quantity			0		0		100			0
S3	2016	2016	2016	2	0	2	Export	804	Ukraine	UKR	156	China	CHN								02	DAIRY PRODUCTS,BIRD EGGS	1	No Quantity			0		0		2120003			0
S3	2016	2016	2016	2	0	2	Export	804	Ukraine	UKR	174	Comoros	COM								02	DAIRY PRODUCTS,BIRD EGGS	1	No Quantity			0		0		66			0
S3	2016	2016	2016	2	0	2	Export	804	Ukraine	UKR	178	Congo	COG								02	DAIRY PRODUCTS,BIRD EGGS	1	No Quantity			0		0		156859			0
S3	2016	2016	2016	2	0	2	Export	804	Ukraine	UKR	180	Dem. Rep. of the Congo	COD								02	DAIRY PRODUCTS,BIRD EGGS	1	No Quantity			0		0		61795			0
S3	2016	2016	2016	2	0	2	Export	804	Ukraine	UKR	188	Costa Rica	CRI								02	DAIRY PRODUCTS,BIRD EGGS	1	No Quantity			0		0		108857			0
S3	2016	2016	2016	2	0	2	Export	804	Ukraine	UKR	192	Cuba	CUB								02	DAIRY PRODUCTS,BIRD EGGS	1	No Quantity			0		0		398189			0
S3	2016	2016	2016	2	0	2	Export	804	Ukraine	UKR	196	Cyprus	CYP								02	DAIRY PRODUCTS,BIRD EGGS	1	No Quantity			0		0		6002			0
S3	2016	2016	2016	2	0	2	Export	804	Ukraine	UKR	203	Czechia	CZE								02	DAIRY PRODUCTS,BIRD EGGS	1	No Quantity			0		0		25779			0
S3	2016	2016	2016	2	0	2	Export	804	Ukraine	UKR	204	Benin	BEN								02	DAIRY PRODUCTS,BIRD EGGS	1	No Quantity			0		0		146994			0
S3	2016	2016	2016	2	0	2	Export	804	Ukraine	UKR	208	Denmark	DNK								02	DAIRY PRODUCTS,BIRD EGGS	1	No Quantity			0		0		15630396			0
S3	2016	2016	2016	2	0	2	Export	804	Ukraine	UKR	226	Equatorial Guinea	GNQ								02	DAIRY PRODUCTS,BIRD EGGS	1	No Quantity			0		0		17471			0
S3	2016	2016	2016	2	0	2	Export	804	Ukraine	UKR	233	Estonia	EST								02	DAIRY PRODUCTS,BIRD EGGS	1	No Quantity			0		0		2277			0
S3	2016	2016	2016	2	0	2	Export	804	Ukraine	UKR	251	France	FRA								02	DAIRY PRODUCTS,BIRD EGGS	1	No Quantity			0		0		166268			0
S3	2016	2016	2016	2	0	2	Export	804	Ukraine	UKR	266	Gabon	GAB								02	DAIRY PRODUCTS,BIRD EGGS	1	No Quantity			0		0		68662			0
S3	2016	2016	2016	2	0	2	Export	804	Ukraine	UKR	268	Georgia	GEO								02	DAIRY PRODUCTS,BIRD EGGS	1	No Quantity			0		0		12404615			0
S3	2016	2016	2016	2	0	2	Export	804	Ukraine	UKR	270	Gambia	GMB								02	DAIRY PRODUCTS,BIRD EGGS	1	No Quantity			0		0		149981			0
S3	2016	2016	2016	2	0	2	Export	804	Ukraine	UKR	276	Germany	DEU								02	DAIRY PRODUCTS,BIRD EGGS	1	No Quantity			0		0		110961			0
S3	2016	2016	2016	2	0	2	Export	804	Ukraine	UKR	288	Ghana	GHA								02	DAIRY PRODUCTS,BIRD EGGS	1	No Quantity			0		0		216999			0
S3	2016	2016	2016	2	0	2	Export	804	Ukraine	UKR	292	Gibraltar	GIB								02	DAIRY PRODUCTS,BIRD EGGS	1	No Quantity			0		0		146			0
S3	2016	2016	2016	2	0	2	Export	804	Ukraine	UKR	300	Greece	GRC								02	DAIRY PRODUCTS,BIRD EGGS	1	No Quantity			0		0		2536			0
S3	2016	2016	2016	2	0	2	Export	804	Ukraine	UKR	344	China, Hong Kong SAR	HKG								02	DAIRY PRODUCTS,BIRD EGGS	1	No Quantity			0		0		156665			0
S3	2016	2016	2016	2	0	2	Export	804	Ukraine	UKR	360	Indonesia	IDN								02	DAIRY PRODUCTS,BIRD EGGS	1	No Quantity			0		0		2045248			0
S3	2016	2016	2016	2	0	2	Export	804	Ukraine	UKR	364	Iran	IRN								02	DAIRY PRODUCTS,BIRD EGGS	1	No Quantity			0		0		549599			0
S3	2016	2016	2016	2	0	2	Export	804	Ukraine	UKR	368	Iraq	IRQ								02	DAIRY PRODUCTS,BIRD EGGS	1	No Quantity			0		0		15557189			0
S3	2016	2016	2016	2	0	2	Export	804	Ukraine	UKR	372	Ireland	IRL								02	DAIRY PRODUCTS,BIRD EGGS	1	No Quantity			0		0		186			0
S3	2016	2016	2016	2	0	2	Export	804	Ukraine	UKR	376	Israel	ISR								02	DAIRY PRODUCTS,BIRD EGGS	1	No Quantity			0		0		4313580			0
S3	2016	2016	2016	2	0	2	Export	804	Ukraine	UKR	381	Italy	ITA								02	DAIRY PRODUCTS,BIRD EGGS	1	No Quantity			0		0		70			0
S3	2016	2016	2016	2	0	2	Export	804	Ukraine	UKR	388	Jamaica	JAM								02	DAIRY PRODUCTS,BIRD EGGS	1	No Quantity			0		0		34749			0
S3	2016	2016	2016	2	0	2	Export	804	Ukraine	UKR	392	Japan	JPN								02	DAIRY PRODUCTS,BIRD EGGS	1	No Quantity			0		0		639291			0
S3	2016	2016	2016	2	0	2	Export	804	Ukraine	UKR	398	Kazakhstan	KAZ								02	DAIRY PRODUCTS,BIRD EGGS	1	No Quantity			0		0		39816070			0
S3	2016	2016	2016	2	0	2	Export	804	Ukraine	UKR	400	Jordan	JOR								02	DAIRY PRODUCTS,BIRD EGGS	1	No Quantity			0		0		1993835			0
S3	2016	2016	2016	2	0	2	Export	804	Ukraine	UKR	404	Kenya	KEN								02	DAIRY PRODUCTS,BIRD EGGS	1	No Quantity			0		0		6999			0
S3	2016	2016	2016	2	0	2	Export	804	Ukraine	UKR	408	Dem. People's Rep. of Korea	PRK								02	DAIRY PRODUCTS,BIRD EGGS	1	No Quantity			0		0		83444			0
S3	2016	2016	2016	2	0	2	Export	804	Ukraine	UKR	410	Rep. of Korea	KOR								02	DAIRY PRODUCTS,BIRD EGGS	1	No Quantity			0		0		1362665			0
S3	2016	2016	2016	2	0	2	Export	804	Ukraine	UKR	414	Kuwait	KWT								02	DAIRY PRODUCTS,BIRD EGGS	1	No Quantity			0		0		315387			0
S3	2016	2016	2016	2	0	2	Export	804	Ukraine	UKR	417	Kyrgyzstan	KGZ								02	DAIRY PRODUCTS,BIRD EGGS	1	No Quantity			0		0		719192			0
S3	2016	2016	2016	2	0	2	Export	804	Ukraine	UKR	422	Lebanon	LBN								02	DAIRY PRODUCTS,BIRD EGGS	1	No Quantity			0		0		980882			0
S3	2016	2016	2016	2	0	2	Export	804	Ukraine	UKR	428	Latvia	LVA								02	DAIRY PRODUCTS,BIRD EGGS	1	No Quantity			0		0		85071			0
S3	2016	2016	2016	2	0	2	Export	804	Ukraine	UKR	430	Liberia	LBR								02	DAIRY PRODUCTS,BIRD EGGS	1	No Quantity			0		0		1874641			0
S3	2016	2016	2016	2	0	2	Export	804	Ukraine	UKR	434	Libya	LBY								02	DAIRY PRODUCTS,BIRD EGGS	1	No Quantity			0		0		571244			0
S3	2016	2016	2016	2	0	2	Export	804	Ukraine	UKR	440	Lithuania	LTU								02	DAIRY PRODUCTS,BIRD EGGS	1	No Quantity			0		0		82968			0
S3	2016	2016	2016	2	0	2	Export	804	Ukraine	UKR	458	Malaysia	MYS								02	DAIRY PRODUCTS,BIRD EGGS	1	No Quantity			0		0		3868553			0
S3	2016	2016	2016	2	0	2	Export	804	Ukraine	UKR	462	Maldives	MDV								02	DAIRY PRODUCTS,BIRD EGGS	1	No Quantity			0		0		10981			0
S3	2016	2016	2016	2	0	2	Export	804	Ukraine	UKR	466	Mali	MLI								02	DAIRY PRODUCTS,BIRD EGGS	1	No Quantity			0		0		35250			0
S3	2016	2016	2016	2	0	2	Export	804	Ukraine	UKR	470	Malta	MLT								02	DAIRY PRODUCTS,BIRD EGGS	1	No Quantity			0		0		5265			0
S3	2016	2016	2016	2	0	2	Export	804	Ukraine	UKR	478	Mauritania	MRT								02	DAIRY PRODUCTS,BIRD EGGS	1	No Quantity			0		0		233096			0
S3	2016	2016	2016	2	0	2	Export	804	Ukraine	UKR	484	Mexico	MEX								02	DAIRY PRODUCTS,BIRD EGGS	1	No Quantity			0		0		385198			0
S3	2016	2016	2016	2	0	2	Export	804	Ukraine	UKR	490	Other Asia, nes									02	DAIRY PRODUCTS,BIRD EGGS	1	No Quantity			0		0		1617330			0
S3	2016	2016	2016	2	0	2	Export	804	Ukraine	UKR	496	Mongolia	MNG								02	DAIRY PRODUCTS,BIRD EGGS	1	No Quantity			0		0		179396			0
S3	2016	2016	2016	2	0	2	Export	804	Ukraine	UKR	498	Rep. of Moldova	MDA								02	DAIRY PRODUCTS,BIRD EGGS	1	No Quantity			0		0		20457149			0
S3	2016	2016	2016	2	0	2	Export	804	Ukraine	UKR	504	Morocco	MAR								02	DAIRY PRODUCTS,BIRD EGGS	1	No Quantity			0		0		4337915			0
S3	2016	2016	2016	2	0	2	Export	804	Ukraine	UKR	512	Oman	OMN								02	DAIRY PRODUCTS,BIRD EGGS	1	No Quantity			0		0		780367			0
S3	2016	2016	2016	2	0	2	Export	804	Ukraine	UKR	524	Nepal	NPL								02	DAIRY PRODUCTS,BIRD EGGS	1	No Quantity			0		0		112074			0
S3	2016	2016	2016	2	0	2	Export	804	Ukraine	UKR	528	Netherlands	NLD								02	DAIRY PRODUCTS,BIRD EGGS	1	No Quantity			0		0		2998003			0
S3	2016	2016	2016	2	0	2	Export	804	Ukraine	UKR	548	Vanuatu	VUT								02	DAIRY PRODUCTS,BIRD EGGS	1	No Quantity			0		0		3825			0
S3	2016	2016	2016	2	0	2	Export	804	Ukraine	UKR	562	Niger	NER								02	DAIRY PRODUCTS,BIRD EGGS	1	No Quantity			0		0		606720			0
S3	2016	2016	2016	2	0	2	Export	804	Ukraine	UKR	566	Nigeria	NGA								02	DAIRY PRODUCTS,BIRD EGGS	1	No Quantity			0		0		3305790			0
S3	2016	2016	2016	2	0	2	Export	804	Ukraine	UKR	579	Norway	NOR								02	DAIRY PRODUCTS,BIRD EGGS	1	No Quantity			0		0		1612			0
S3	2016	2016	2016	2	0	2	Export	804	Ukraine	UKR	584	Marshall Isds	MHL								02	DAIRY PRODUCTS,BIRD EGGS	1	No Quantity			0		0		10516			0
S3	2016	2016	2016	2	0	2	Export	804	Ukraine	UKR	585	Palau	PLW								02	DAIRY PRODUCTS,BIRD EGGS	1	No Quantity			0		0		398			0
S3	2016	2016	2016	2	0	2	Export	804	Ukraine	UKR	586	Pakistan	PAK								02	DAIRY PRODUCTS,BIRD EGGS	1	No Quantity			0		0		6112056			0
S3	2016	2016	2016	2	0	2	Export	804	Ukraine	UKR	591	Panama	PAN								02	DAIRY PRODUCTS,BIRD EGGS	1	No Quantity			0		0		73427			0
S3	2016	2016	2016	2	0	2	Export	804	Ukraine	UKR	608	Philippines	PHL								02	DAIRY PRODUCTS,BIRD EGGS	1	No Quantity			0		0		2125054			0
S3	2016	2016	2016	2	0	2	Export	804	Ukraine	UKR	616	Poland	POL								02	DAIRY PRODUCTS,BIRD EGGS	1	No Quantity			0		0		146940			0
S3	2016	2016	2016	2	0	2	Export	804	Ukraine	UKR	620	Portugal	PRT								02	DAIRY PRODUCTS,BIRD EGGS	1	No Quantity			0		0		1782			0
S3	2016	2016	2016	2	0	2	Export	804	Ukraine	UKR	634	Qatar	QAT								02	DAIRY PRODUCTS,BIRD EGGS	1	No Quantity			0		0		2556381			0
S3	2016	2016	2016	2	0	2	Export	804	Ukraine	UKR	642	Romania	ROU								02	DAIRY PRODUCTS,BIRD EGGS	1	No Quantity			0		0		71			0
S3	2016	2016	2016	2	0	2	Export	804	Ukraine	UKR	643	Russian Federation	RUS								02	DAIRY PRODUCTS,BIRD EGGS	1	No Quantity			0		0		3562297			0
S3	2016	2016	2016	2	0	2	Export	804	Ukraine	UKR	659	Saint Kitts and Nevis	KNA								02	DAIRY PRODUCTS,BIRD EGGS	1	No Quantity			0		0		839			0
S3	2016	2016	2016	2	0	2	Export	804	Ukraine	UKR	682	Saudi Arabia	SAU								02	DAIRY PRODUCTS,BIRD EGGS	1	No Quantity			0		0		4248109			0
S3	2016	2016	2016	2	0	2	Export	804	Ukraine	UKR	690	Seychelles	SYC								02	DAIRY PRODUCTS,BIRD EGGS	1	No Quantity			0		0		882			0
S3	2016	2016	2016	2	0	2	Export	804	Ukraine	UKR	694	Sierra Leone	SLE								02	DAIRY PRODUCTS,BIRD EGGS	1	No Quantity			0		0		197940			0
S3	2016	2016	2016	2	0	2	Export	804	Ukraine	UKR	699	India	IND								02	DAIRY PRODUCTS,BIRD EGGS	1	No Quantity			0		0		844830			0
S3	2016	2016	2016	2	0	2	Export	804	Ukraine	UKR	702	Singapore	SGP								02	DAIRY PRODUCTS,BIRD EGGS	1	No Quantity			0		0		197581			0
S3	2016	2016	2016	2	0	2	Export	804	Ukraine	UKR	703	Slovakia	SVK								02	DAIRY PRODUCTS,BIRD EGGS	1	No Quantity			0		0		34			0
S3	2016	2016	2016	2	0	2	Export	804	Ukraine	UKR	704	Viet Nam	VNM								02	DAIRY PRODUCTS,BIRD EGGS	1	No Quantity			0		0		2476719			0
S3	2016	2016	2016	2	0	2	Export	804	Ukraine	UKR	710	South Africa	ZAF								02	DAIRY PRODUCTS,BIRD EGGS	1	No Quantity			0		0		324522			0
S3	2016	2016	2016	2	0	2	Export	804	Ukraine	UKR	729	Sudan	SDN								02	DAIRY PRODUCTS,BIRD EGGS	1	No Quantity			0		0		34055			0
S3	2016	2016	2016	2	0	2	Export	804	Ukraine	UKR	757	Switzerland	CHE								02	DAIRY PRODUCTS,BIRD EGGS	1	No Quantity			0		0		300			0
S3	2016	2016	2016	2	0	2	Export	804	Ukraine	UKR	760	Syria	SYR								02	DAIRY PRODUCTS,BIRD EGGS	1	No Quantity			0		0		2799481			0
S3	2016	2016	2016	2	0	2	Export	804	Ukraine	UKR	762	Tajikistan	TJK								02	DAIRY PRODUCTS,BIRD EGGS	1	No Quantity			0		0		344389			0
S3	2016	2016	2016	2	0	2	Export	804	Ukraine	UKR	764	Thailand	THA								02	DAIRY PRODUCTS,BIRD EGGS	1	No Quantity			0		0		1510030			0
S3	2016	2016	2016	2	0	2	Export	804	Ukraine	UKR	768	Togo	TGO								02	DAIRY PRODUCTS,BIRD EGGS	1	No Quantity			0		0		353704			0
S3	2016	2016	2016	2	0	2	Export	804	Ukraine	UKR	780	Trinidad and Tobago	TTO								02	DAIRY PRODUCTS,BIRD EGGS	1	No Quantity			0		0		221720			0
S3	2016	2016	2016	2	0	2	Export	804	Ukraine	UKR	784	United Arab Emirates	ARE								02	DAIRY PRODUCTS,BIRD EGGS	1	No Quantity			0		0		22736661			0
S3	2016	2016	2016	2	0	2	Export	804	Ukraine	UKR	788	Tunisia	TUN								02	DAIRY PRODUCTS,BIRD EGGS	1	No Quantity			0		0		1404606			0
S3	2016	2016	2016	2	0	2	Export	804	Ukraine	UKR	792	Turkey	TUR								02	DAIRY PRODUCTS,BIRD EGGS	1	No Quantity			0		0		2608281			0
S3	2016	2016	2016	2	0	2	Export	804	Ukraine	UKR	795	Turkmenistan	TKM								02	DAIRY PRODUCTS,BIRD EGGS	1	No Quantity			0		0		8887614			0
S3	2016	2016	2016	2	0	2	Export	804	Ukraine	UKR	818	Egypt	EGY								02	DAIRY PRODUCTS,BIRD EGGS	1	No Quantity			0		0		9723707			0
S3	2016	2016	2016	2	0	2	Export	804	Ukraine	UKR	826	United Kingdom	GBR								02	DAIRY PRODUCTS,BIRD EGGS	1	No Quantity			0		0		15558			0
S3	2016	2016	2016	2	0	2	Export	804	Ukraine	UKR	842	USA	USA								02	DAIRY PRODUCTS,BIRD EGGS	1	No Quantity			0		0		1500451			0
S3	2016	2016	2016	2	0	2	Export	804	Ukraine	UKR	854	Burkina Faso	BFA								02	DAIRY PRODUCTS,BIRD EGGS	1	No Quantity			0		0		92516			0
S3	2016	2016	2016	2	0	2	Export	804	Ukraine	UKR	860	Uzbekistan	UZB								02	DAIRY PRODUCTS,BIRD EGGS	1	No Quantity			0		0		2373509			0
S3	2016	2016	2016	2	0	2	Export	804	Ukraine	UKR	887	Yemen	YEM								02	DAIRY PRODUCTS,BIRD EGGS	1	No Quantity			0		0		79545			0
S3	2016	2016	2016	2	0	2	Export	804	Ukraine	UKR	899	Areas, nes									02	DAIRY PRODUCTS,BIRD EGGS	1	No Quantity			0		0		18997			0
S3	2016	2016	2016	2	0	2	Export	807	North Macedonia	MKD	0	World	WLD								02	DAIRY PRODUCTS,BIRD EGGS	1	No Quantity							11216742			0
S3	2016	2016	2016	2	0	2	Export	807	North Macedonia	MKD	4	Afghanistan	AFG								02	DAIRY PRODUCTS,BIRD EGGS	1	No Quantity							32691			0
S3	2016	2016	2016	2	0	2	Export	807	North Macedonia	MKD	8	Albania	ALB								02	DAIRY PRODUCTS,BIRD EGGS	1	No Quantity							1021218			0
S3	2016	2016	2016	2	0	2	Export	807	North Macedonia	MKD	36	Australia	AUS								02	DAIRY PRODUCTS,BIRD EGGS	1	No Quantity							52913			0
S3	2016	2016	2016	2	0	2	Export	807	North Macedonia	MKD	40	Austria	AUT								02	DAIRY PRODUCTS,BIRD EGGS	1	No Quantity							659847			0
S3	2016	2016	2016	2	0	2	Export	807	North Macedonia	MKD	70	Bosnia Herzegovina	BIH								02	DAIRY PRODUCTS,BIRD EGGS	1	No Quantity							535516			0
S3	2016	2016	2016	2	0	2	Export	807	North Macedonia	MKD	100	Bulgaria	BGR								02	DAIRY PRODUCTS,BIRD EGGS	1	No Quantity							52116			0
S3	2016	2016	2016	2	0	2	Export	807	North Macedonia	MKD	124	Canada	CAN								02	DAIRY PRODUCTS,BIRD EGGS	1	No Quantity							49479			0
S3	2016	2016	2016	2	0	2	Export	807	North Macedonia	MKD	191	Croatia	HRV								02	DAIRY PRODUCTS,BIRD EGGS	1	No Quantity							201133			0
S3	2016	2016	2016	2	0	2	Export	807	North Macedonia	MKD	208	Denmark	DNK								02	DAIRY PRODUCTS,BIRD EGGS	1	No Quantity							108467			0
S3	2016	2016	2016	2	0	2	Export	807	North Macedonia	MKD	276	Germany	DEU								02	DAIRY PRODUCTS,BIRD EGGS	1	No Quantity							498646			0
S3	2016	2016	2016	2	0	2	Export	807	North Macedonia	MKD	300	Greece	GRC								02	DAIRY PRODUCTS,BIRD EGGS	1	No Quantity							35072			0
S3	2016	2016	2016	2	0	2	Export	807	North Macedonia	MKD	348	Hungary	HUN								02	DAIRY PRODUCTS,BIRD EGGS	1	No Quantity							19645			0
S3	2016	2016	2016	2	0	2	Export	807	North Macedonia	MKD	499	Montenegro	MNE								02	DAIRY PRODUCTS,BIRD EGGS	1	No Quantity							923768			0
S3	2016	2016	2016	2	0	2	Export	807	North Macedonia	MKD	528	Netherlands	NLD								02	DAIRY PRODUCTS,BIRD EGGS	1	No Quantity							114097			0
S3	2016	2016	2016	2	0	2	Export	807	North Macedonia	MKD	554	New Zealand	NZL								02	DAIRY PRODUCTS,BIRD EGGS	1	No Quantity							2543			0
S3	2016	2016	2016	2	0	2	Export	807	North Macedonia	MKD	579	Norway	NOR								02	DAIRY PRODUCTS,BIRD EGGS	1	No Quantity							91795			0
S3	2016	2016	2016	2	0	2	Export	807	North Macedonia	MKD	643	Russian Federation	RUS								02	DAIRY PRODUCTS,BIRD EGGS	1	No Quantity							29099			0
S3	2016	2016	2016	2	0	2	Export	807	North Macedonia	MKD	688	Serbia	SRB								02	DAIRY PRODUCTS,BIRD EGGS	1	No Quantity							6069312			0
S3	2016	2016	2016	2	0	2	Export	807	North Macedonia	MKD	705	Slovenia	SVN								02	DAIRY PRODUCTS,BIRD EGGS	1	No Quantity							32955			0
S3	2016	2016	2016	2	0	2	Export	807	North Macedonia	MKD	757	Switzerland	CHE								02	DAIRY PRODUCTS,BIRD EGGS	1	No Quantity							159441			0
S3	2016	2016	2016	2	0	2	Export	807	North Macedonia	MKD	826	United Kingdom	GBR								02	DAIRY PRODUCTS,BIRD EGGS	1	No Quantity							75879			0
S3	2016	2016	2016	2	0	2	Export	807	North Macedonia	MKD	842	USA	USA								02	DAIRY PRODUCTS,BIRD EGGS	1	No Quantity							451110			0
S3	2016	2016	2016	2	0	2	Export	804	Ukraine	UKR	0	World	WLD								03	FISH,CRUSTACEANS,MOLLUSC	1	No Quantity			0		0		21451740			0
S3	2016	2016	2016	2	0	2	Export	804	Ukraine	UKR	28	Antigua and Barbuda	ATG								03	FISH,CRUSTACEANS,MOLLUSC	1	No Quantity			0		0		710			0
S3	2016	2016	2016	2	0	2	Export	804	Ukraine	UKR	31	Azerbaijan	AZE								03	FISH,CRUSTACEANS,MOLLUSC	1	No Quantity			0		0		80893			0
S3	2016	2016	2016	2	0	2	Export	804	Ukraine	UKR	36	Australia	AUS								03	FISH,CRUSTACEANS,MOLLUSC	1	No Quantity			0		0		18683			0
S3	2016	2016	2016	2	0	2	Export	804	Ukraine	UKR	40	Austria	AUT								03	FISH,CRUSTACEANS,MOLLUSC	1	No Quantity			0		0		73130			0
S3	2016	2016	2016	2	0	2	Export	804	Ukraine	UKR	44	Bahamas	BHS								03	FISH,CRUSTACEANS,MOLLUSC	1	No Quantity			0		0		518			0
S3	2016	2016	2016	2	0	2	Export	804	Ukraine	UKR	51	Armenia	ARM								03	FISH,CRUSTACEANS,MOLLUSC	1	No Quantity			0		0		146157			0
S3	2016	2016	2016	2	0	2	Export	804	Ukraine	UKR	56	Belgium	BEL								03	FISH,CRUSTACEANS,MOLLUSC	1	No Quantity			0		0		390			0
S3	2016	2016	2016	2	0	2	Export	804	Ukraine	UKR	60	Bermuda	BMU								03	FISH,CRUSTACEANS,MOLLUSC	1	No Quantity			0		0		448			0
S3	2016	2016	2016	2	0	2	Export	804	Ukraine	UKR	84	Belize	BLZ								03	FISH,CRUSTACEANS,MOLLUSC	1	No Quantity			0		0		985			0
S3	2016	2016	2016	2	0	2	Export	804	Ukraine	UKR	92	Br. Virgin Isds	VGB								03	FISH,CRUSTACEANS,MOLLUSC	1	No Quantity			0		0		453			0
S3	2016	2016	2016	2	0	2	Export	804	Ukraine	UKR	100	Bulgaria	BGR								03	FISH,CRUSTACEANS,MOLLUSC	1	No Quantity			0		0		12981			0
S3	2016	2016	2016	2	0	2	Export	804	Ukraine	UKR	112	Belarus	BLR								03	FISH,CRUSTACEANS,MOLLUSC	1	No Quantity			0		0		4655031			0
S3	2016	2016	2016	2	0	2	Export	804	Ukraine	UKR	116	Cambodia	KHM								03	FISH,CRUSTACEANS,MOLLUSC	1	No Quantity			0		0		52			0
S3	2016	2016	2016	2	0	2	Export	804	Ukraine	UKR	124	Canada	CAN								03	FISH,CRUSTACEANS,MOLLUSC	1	No Quantity			0		0		41854			0
S3	2016	2016	2016	2	0	2	Export	804	Ukraine	UKR	156	China	CHN								03	FISH,CRUSTACEANS,MOLLUSC	1	No Quantity			0		0		1534			0
S3	2016	2016	2016	2	0	2	Export	804	Ukraine	UKR	196	Cyprus	CYP								03	FISH,CRUSTACEANS,MOLLUSC	1	No Quantity			0		0		6542			0
S3	2016	2016	2016	2	0	2	Export	804	Ukraine	UKR	203	Czechia	CZE								03	FISH,CRUSTACEANS,MOLLUSC	1	No Quantity			0		0		80682			0
S3	2016	2016	2016	2	0	2	Export	804	Ukraine	UKR	208	Denmark	DNK								03	FISH,CRUSTACEANS,MOLLUSC	1	No Quantity			0		0		3123793			0
S3	2016	2016	2016	2	0	2	Export	804	Ukraine	UKR	233	Estonia	EST								03	FISH,CRUSTACEANS,MOLLUSC	1	No Quantity			0		0		273841			0
S3	2016	2016	2016	2	0	2	Export	804	Ukraine	UKR	251	France	FRA								03	FISH,CRUSTACEANS,MOLLUSC	1	No Quantity			0		0		502951			0
S3	2016	2016	2016	2	0	2	Export	804	Ukraine	UKR	268	Georgia	GEO								03	FISH,CRUSTACEANS,MOLLUSC	1	No Quantity			0		0		782347			0
S3	2016	2016	2016	2	0	2	Export	804	Ukraine	UKR	276	Germany	DEU								03	FISH,CRUSTACEANS,MOLLUSC	1	No Quantity			0		0		4142557			0
S3	2016	2016	2016	2	0	2	Export	804	Ukraine	UKR	292	Gibraltar	GIB								03	FISH,CRUSTACEANS,MOLLUSC	1	No Quantity			0		0		201			0
S3	2016	2016	2016	2	0	2	Export	804	Ukraine	UKR	300	Greece	GRC								03	FISH,CRUSTACEANS,MOLLUSC	1	No Quantity			0		0		3757			0
S3	2016	2016	2016	2	0	2	Export	804	Ukraine	UKR	344	China, Hong Kong SAR	HKG								03	FISH,CRUSTACEANS,MOLLUSC	1	No Quantity			0		0		2945			0
S3	2016	2016	2016	2	0	2	Export	804	Ukraine	UKR	360	Indonesia	IDN								03	FISH,CRUSTACEANS,MOLLUSC	1	No Quantity			0		0		52			0
S3	2016	2016	2016	2	0	2	Export	804	Ukraine	UKR	368	Iraq	IRQ								03	FISH,CRUSTACEANS,MOLLUSC	1	No Quantity			0		0		1159538			0
S3	2016	2016	2016	2	0	2	Export	804	Ukraine	UKR	372	Ireland	IRL								03	FISH,CRUSTACEANS,MOLLUSC	1	No Quantity			0		0		752			0
S3	2016	2016	2016	2	0	2	Export	804	Ukraine	UKR	376	Israel	ISR								03	FISH,CRUSTACEANS,MOLLUSC	1	No Quantity			0		0		363503			0
S3	2016	2016	2016	2	0	2	Export	804	Ukraine	UKR	381	Italy	ITA								03	FISH,CRUSTACEANS,MOLLUSC	1	No Quantity			0		0		73789			0
S3	2016	2016	2016	2	0	2	Export	804	Ukraine	UKR	392	Japan	JPN								03	FISH,CRUSTACEANS,MOLLUSC	1	No Quantity			0		0		3558			0
S3	2016	2016	2016	2	0	2	Export	804	Ukraine	UKR	398	Kazakhstan	KAZ								03	FISH,CRUSTACEANS,MOLLUSC	1	No Quantity			0		0		246616			0
S3	2016	2016	2016	2	0	2	Export	804	Ukraine	UKR	410	Rep. of Korea	KOR								03	FISH,CRUSTACEANS,MOLLUSC	1	No Quantity			0		0		1491			0
S3	2016	2016	2016	2	0	2	Export	804	Ukraine	UKR	417	Kyrgyzstan	KGZ								03	FISH,CRUSTACEANS,MOLLUSC	1	No Quantity			0		0		7704			0
S3	2016	2016	2016	2	0	2	Export	804	Ukraine	UKR	422	Lebanon	LBN								03	FISH,CRUSTACEANS,MOLLUSC	1	No Quantity			0		0		77			0
S3	2016	2016	2016	2	0	2	Export	804	Ukraine	UKR	428	Latvia	LVA								03	FISH,CRUSTACEANS,MOLLUSC	1	No Quantity			0		0		243921			0
S3	2016	2016	2016	2	0	2	Export	804	Ukraine	UKR	430	Liberia	LBR								03	FISH,CRUSTACEANS,MOLLUSC	1	No Quantity			0		0		1504			0
S3	2016	2016	2016	2	0	2	Export	804	Ukraine	UKR	440	Lithuania	LTU								03	FISH,CRUSTACEANS,MOLLUSC	1	No Quantity			0		0		417061			0
S3	2016	2016	2016	2	0	2	Export	804	Ukraine	UKR	458	Malaysia	MYS								03	FISH,CRUSTACEANS,MOLLUSC	1	No Quantity			0		0		407			0
S3	2016	2016	2016	2	0	2	Export	804	Ukraine	UKR	470	Malta	MLT								03	FISH,CRUSTACEANS,MOLLUSC	1	No Quantity			0		0		1869			0
S3	2016	2016	2016	2	0	2	Export	804	Ukraine	UKR	490	Other Asia, nes									03	FISH,CRUSTACEANS,MOLLUSC	1	No Quantity			0		0		145			0
S3	2016	2016	2016	2	0	2	Export	804	Ukraine	UKR	496	Mongolia	MNG								03	FISH,CRUSTACEANS,MOLLUSC	1	No Quantity			0		0		7			0
S3	2016	2016	2016	2	0	2	Export	804	Ukraine	UKR	498	Rep. of Moldova	MDA								03	FISH,CRUSTACEANS,MOLLUSC	1	No Quantity			0		0		1838789			0
S3	2016	2016	2016	2	0	2	Export	804	Ukraine	UKR	528	Netherlands	NLD								03	FISH,CRUSTACEANS,MOLLUSC	1	No Quantity			0		0		356416			0
S3	2016	2016	2016	2	0	2	Export	804	Ukraine	UKR	579	Norway	NOR								03	FISH,CRUSTACEANS,MOLLUSC	1	No Quantity			0		0		488			0
S3	2016	2016	2016	2	0	2	Export	804	Ukraine	UKR	584	Marshall Isds	MHL								03	FISH,CRUSTACEANS,MOLLUSC	1	No Quantity			0		0		3394			0
S3	2016	2016	2016	2	0	2	Export	804	Ukraine	UKR	585	Palau	PLW								03	FISH,CRUSTACEANS,MOLLUSC	1	No Quantity			0		0		171			0
S3	2016	2016	2016	2	0	2	Export	804	Ukraine	UKR	591	Panama	PAN								03	FISH,CRUSTACEANS,MOLLUSC	1	No Quantity			0		0		93468			0
S3	2016	2016	2016	2	0	2	Export	804	Ukraine	UKR	608	Philippines	PHL								03	FISH,CRUSTACEANS,MOLLUSC	1	No Quantity			0		0		465			0
S3	2016	2016	2016	2	0	2	Export	804	Ukraine	UKR	616	Poland	POL								03	FISH,CRUSTACEANS,MOLLUSC	1	No Quantity			0		0		9054			0
S3	2016	2016	2016	2	0	2	Export	804	Ukraine	UKR	620	Portugal	PRT								03	FISH,CRUSTACEANS,MOLLUSC	1	No Quantity			0		0		22			0
S3	2016	2016	2016	2	0	2	Export	804	Ukraine	UKR	642	Romania	ROU								03	FISH,CRUSTACEANS,MOLLUSC	1	No Quantity			0		0		126433			0
S3	2016	2016	2016	2	0	2	Export	804	Ukraine	UKR	643	Russian Federation	RUS								03	FISH,CRUSTACEANS,MOLLUSC	1	No Quantity			0		0		1837			0
S3	2016	2016	2016	2	0	2	Export	804	Ukraine	UKR	659	Saint Kitts and Nevis	KNA								03	FISH,CRUSTACEANS,MOLLUSC	1	No Quantity			0		0		181			0
S3	2016	2016	2016	2	0	2	Export	804	Ukraine	UKR	690	Seychelles	SYC								03	FISH,CRUSTACEANS,MOLLUSC	1	No Quantity			0		0		172			0
S3	2016	2016	2016	2	0	2	Export	804	Ukraine	UKR	699	India	IND								03	FISH,CRUSTACEANS,MOLLUSC	1	No Quantity			0		0		1013			0
S3	2016	2016	2016	2	0	2	Export	804	Ukraine	UKR	702	Singapore	SGP								03	FISH,CRUSTACEANS,MOLLUSC	1	No Quantity			0		0		2600			0
S3	2016	2016	2016	2	0	2	Export	804	Ukraine	UKR	703	Slovakia	SVK								03	FISH,CRUSTACEANS,MOLLUSC	1	No Quantity			0		0		20			0
S3	2016	2016	2016	2	0	2	Export	804	Ukraine	UKR	704	Viet Nam	VNM								03	FISH,CRUSTACEANS,MOLLUSC	1	No Quantity			0		0		302016			0
S3	2016	2016	2016	2	0	2	Export	804	Ukraine	UKR	757	Switzerland	CHE								03	FISH,CRUSTACEANS,MOLLUSC	1	No Quantity			0		0		90			0
S3	2016	2016	2016	2	0	2	Export	804	Ukraine	UKR	762	Tajikistan	TJK								03	FISH,CRUSTACEANS,MOLLUSC	1	No Quantity			0		0		44339			0
S3	2016	2016	2016	2	0	2	Export	804	Ukraine	UKR	784	United Arab Emirates	ARE								03	FISH,CRUSTACEANS,MOLLUSC	1	No Quantity			0		0		23249			0
S3	2016	2016	2016	2	0	2	Export	804	Ukraine	UKR	792	Turkey	TUR								03	FISH,CRUSTACEANS,MOLLUSC	1	No Quantity			0		0		386499			0
S3	2016	2016	2016	2	0	2	Export	804	Ukraine	UKR	795	Turkmenistan	TKM								03	FISH,CRUSTACEANS,MOLLUSC	1	No Quantity			0		0		281385			0
S3	2016	2016	2016	2	0	2	Export	804	Ukraine	UKR	818	Egypt	EGY								03	FISH,CRUSTACEANS,MOLLUSC	1	No Quantity			0		0		15650			0
S3	2016	2016	2016	2	0	2	Export	804	Ukraine	UKR	826	United Kingdom	GBR								03	FISH,CRUSTACEANS,MOLLUSC	1	No Quantity			0		0		50066			0
S3	2016	2016	2016	2	0	2	Export	804	Ukraine	UKR	842	USA	USA								03	FISH,CRUSTACEANS,MOLLUSC	1	No Quantity			0		0		680163			0
S3	2016	2016	2016	2	0	2	Export	804	Ukraine	UKR	860	Uzbekistan	UZB								03	FISH,CRUSTACEANS,MOLLUSC	1	No Quantity			0		0		141980			0
S3	2016	2016	2016	2	0	2	Export	804	Ukraine	UKR	899	Areas, nes									03	FISH,CRUSTACEANS,MOLLUSC	1	No Quantity			0		0		616318			0
S3	2016	2016	2016	2	0	2	Export	807	North Macedonia	MKD	0	World	WLD								03	FISH,CRUSTACEANS,MOLLUSC	1	No Quantity							1009498			0
S3	2016	2016	2016	2	0	2	Export	807	North Macedonia	MKD	8	Albania	ALB								03	FISH,CRUSTACEANS,MOLLUSC	1	No Quantity							1594			0
S3	2016	2016	2016	2	0	2	Export	807	North Macedonia	MKD	36	Australia	AUS								03	FISH,CRUSTACEANS,MOLLUSC	1	No Quantity							3022			0
S3	2016	2016	2016	2	0	2	Export	807	North Macedonia	MKD	300	Greece	GRC								03	FISH,CRUSTACEANS,MOLLUSC	1	No Quantity							78441			0
S3	2016	2016	2016	2	0	2	Export	807	North Macedonia	MKD	554	New Zealand	NZL								03	FISH,CRUSTACEANS,MOLLUSC	1	No Quantity							592			0
S3	2016	2016	2016	2	0	2	Export	807	North Macedonia	MKD	688	Serbia	SRB								03	FISH,CRUSTACEANS,MOLLUSC	1	No Quantity							925849			0
S3	2016	2016	2016	2	0	2	Export	804	Ukraine	UKR	0	World	WLD								04	CEREALS,CEREAL PREPRTNS.	1	No Quantity			0		0		6322778917			4
S3	2016	2016	2016	2	0	2	Export	804	Ukraine	UKR	4	Afghanistan	AFG								04	CEREALS,CEREAL PREPRTNS.	1	No Quantity			0		0		70475			0
S3	2016	2016	2016	2	0	2	Export	804	Ukraine	UKR	8	Albania	ALB								04	CEREALS,CEREAL PREPRTNS.	1	No Quantity			0		0		872488			0
S3	2016	2016	2016	2	0	2	Export	804	Ukraine	UKR	12	Algeria	DZA								04	CEREALS,CEREAL PREPRTNS.	1	No Quantity			0		0		73117628			0
S3	2016	2016	2016	2	0	2	Export	804	Ukraine	UKR	24	Angola	AGO								04	CEREALS,CEREAL PREPRTNS.	1	No Quantity			0		0		11808824			0
S3	2016	2016	2016	2	0	2	Export	804	Ukraine	UKR	28	Antigua and Barbuda	ATG								04	CEREALS,CEREAL PREPRTNS.	1	No Quantity			0		0		962			0
S3	2016	2016	2016	2	0	2	Export	804	Ukraine	UKR	31	Azerbaijan	AZE								04	CEREALS,CEREAL PREPRTNS.	1	No Quantity			0		0		9269385			0
S3	2016	2016	2016	2	0	2	Export	804	Ukraine	UKR	36	Australia	AUS								04	CEREALS,CEREAL PREPRTNS.	1	No Quantity			0		0		70058			0
S3	2016	2016	2016	2	0	2	Export	804	Ukraine	UKR	40	Austria	AUT								04	CEREALS,CEREAL PREPRTNS.	1	No Quantity			0		0		3989339			0
S3	2016	2016	2016	2	0	2	Export	804	Ukraine	UKR	44	Bahamas	BHS								04	CEREALS,CEREAL PREPRTNS.	1	No Quantity			0		0		1134			0
S3	2016	2016	2016	2	0	2	Export	804	Ukraine	UKR	48	Bahrain	BHR								04	CEREALS,CEREAL PREPRTNS.	1	No Quantity			0		0		335931			0
S3	2016	2016	2016	2	0	2	Export	804	Ukraine	UKR	50	Bangladesh	BGD								04	CEREALS,CEREAL PREPRTNS.	1	No Quantity			0		0		288703853			0
S3	2016	2016	2016	2	0	2	Export	804	Ukraine	UKR	51	Armenia	ARM								04	CEREALS,CEREAL PREPRTNS.	1	No Quantity			0		0		3629662			0
S3	2016	2016	2016	2	0	2	Export	804	Ukraine	UKR	56	Belgium	BEL								04	CEREALS,CEREAL PREPRTNS.	1	No Quantity			0		0		67396213			0
S3	2016	2016	2016	2	0	2	Export	804	Ukraine	UKR	60	Bermuda	BMU								04	CEREALS,CEREAL PREPRTNS.	1	No Quantity			0		0		279			0
S3	2016	2016	2016	2	0	2	Export	804	Ukraine	UKR	76	Brazil	BRA								04	CEREALS,CEREAL PREPRTNS.	1	No Quantity			0		0		315719			0
S3	2016	2016	2016	2	0	2	Export	804	Ukraine	UKR	84	Belize	BLZ								04	CEREALS,CEREAL PREPRTNS.	1	No Quantity			0		0		1591			0
S3	2016	2016	2016	2	0	2	Export	804	Ukraine	UKR	92	Br. Virgin Isds	VGB								04	CEREALS,CEREAL PREPRTNS.	1	No Quantity			0		0		625			0
S3	2016	2016	2016	2	0	2	Export	804	Ukraine	UKR	100	Bulgaria	BGR								04	CEREALS,CEREAL PREPRTNS.	1	No Quantity			0		0		1162629			0
S3	2016	2016	2016	2	0	2	Export	804	Ukraine	UKR	104	Myanmar	MMR								04	CEREALS,CEREAL PREPRTNS.	1	No Quantity			0		0		1888855			0
S3	2016	2016	2016	2	0	2	Export	804	Ukraine	UKR	112	Belarus	BLR								04	CEREALS,CEREAL PREPRTNS.	1	No Quantity			0		0		32887010			0
S3	2016	2016	2016	2	0	2	Export	804	Ukraine	UKR	116	Cambodia	KHM								04	CEREALS,CEREAL PREPRTNS.	1	No Quantity			0		0		572290			0
S3	2016	2016	2016	2	0	2	Export	804	Ukraine	UKR	120	Cameroon	CMR								04	CEREALS,CEREAL PREPRTNS.	1	No Quantity			0		0		1394136			0
S3	2016	2016	2016	2	0	2	Export	804	Ukraine	UKR	124	Canada	CAN								04	CEREALS,CEREAL PREPRTNS.	1	No Quantity			0		0		351588			0
S3	2016	2016	2016	2	0	2	Export	804	Ukraine	UKR	136	Cayman Isds	CYM								04	CEREALS,CEREAL PREPRTNS.	1	No Quantity			0		0		12			0
S3	2016	2016	2016	2	0	2	Export	804	Ukraine	UKR	144	Sri Lanka	LKA								04	CEREALS,CEREAL PREPRTNS.	1	No Quantity			0		0		477876			0
S3	2016	2016	2016	2	0	2	Export	804	Ukraine	UKR	152	Chile	CHL								04	CEREALS,CEREAL PREPRTNS.	1	No Quantity			0		0		963			0
S3	2016	2016	2016	2	0	2	Export	804	Ukraine	UKR	156	China	CHN								04	CEREALS,CEREAL PREPRTNS.	1	No Quantity			0		0		482331185			0
S3	2016	2016	2016	2	0	2	Export	804	Ukraine	UKR	174	Comoros	COM								04	CEREALS,CEREAL PREPRTNS.	1	No Quantity			0		0		44			0
S3	2016	2016	2016	2	0	2	Export	804	Ukraine	UKR	178	Congo	COG								04	CEREALS,CEREAL PREPRTNS.	1	No Quantity			0		0		318253			0
S3	2016	2016	2016	2	0	2	Export	804	Ukraine	UKR	180	Dem. Rep. of the Congo	COD								04	CEREALS,CEREAL PREPRTNS.	1	No Quantity			0		0		120368			0
S3	2016	2016	2016	2	0	2	Export	804	Ukraine	UKR	188	Costa Rica	CRI								04	CEREALS,CEREAL PREPRTNS.	1	No Quantity			0		0		712375			0
S3	2016	2016	2016	2	0	2	Export	804	Ukraine	UKR	191	Croatia	HRV								04	CEREALS,CEREAL PREPRTNS.	1	No Quantity			0		0		578317			0
S3	2016	2016	2016	2	0	2	Export	804	Ukraine	UKR	196	Cyprus	CYP								04	CEREALS,CEREAL PREPRTNS.	1	No Quantity			0		0		24005859			0
S3	2016	2016	2016	2	0	2	Export	804	Ukraine	UKR	203	Czechia	CZE								04	CEREALS,CEREAL PREPRTNS.	1	No Quantity			0		0		1647423			0
S3	2016	2016	2016	2	0	2	Export	804	Ukraine	UKR	204	Benin	BEN								04	CEREALS,CEREAL PREPRTNS.	1	No Quantity			0		0		380094			0
S3	2016	2016	2016	2	0	2	Export	804	Ukraine	UKR	208	Denmark	DNK								04	CEREALS,CEREAL PREPRTNS.	1	No Quantity			0		0		879908			0
S3	2016	2016	2016	2	0	2	Export	804	Ukraine	UKR	214	Dominican Rep.	DOM								04	CEREALS,CEREAL PREPRTNS.	1	No Quantity			0		0		51981			0
S3	2016	2016	2016	2	0	2	Export	804	Ukraine	UKR	218	Ecuador	ECU								04	CEREALS,CEREAL PREPRTNS.	1	No Quantity			0		0		2554567			0
S3	2016	2016	2016	2	0	2	Export	804	Ukraine	UKR	231	Ethiopia	ETH								04	CEREALS,CEREAL PREPRTNS.	1	No Quantity			0		0		35741152			0
S3	2016	2016	2016	2	0	2	Export	804	Ukraine	UKR	233	Estonia	EST								04	CEREALS,CEREAL PREPRTNS.	1	No Quantity			0		0		2684644			0
S3	2016	2016	2016	2	0	2	Export	804	Ukraine	UKR	246	Finland	FIN								04	CEREALS,CEREAL PREPRTNS.	1	No Quantity			0		0		6271			0
S3	2016	2016	2016	2	0	2	Export	804	Ukraine	UKR	251	France	FRA								04	CEREALS,CEREAL PREPRTNS.	1	No Quantity			0		0		748053			0
S3	2016	2016	2016	2	0	2	Export	804	Ukraine	UKR	262	Djibouti	DJI								04	CEREALS,CEREAL PREPRTNS.	1	No Quantity			0		0		12978391			0
S3	2016	2016	2016	2	0	2	Export	804	Ukraine	UKR	268	Georgia	GEO								04	CEREALS,CEREAL PREPRTNS.	1	No Quantity			0		0		12779318			0
S3	2016	2016	2016	2	0	2	Export	804	Ukraine	UKR	275	State of Palestine	PSE								04	CEREALS,CEREAL PREPRTNS.	1	No Quantity			0		0		5740765			0
S3	2016	2016	2016	2	0	2	Export	804	Ukraine	UKR	276	Germany	DEU								04	CEREALS,CEREAL PREPRTNS.	1	No Quantity			0		0		48053103			0
S3	2016	2016	2016	2	0	2	Export	804	Ukraine	UKR	288	Ghana	GHA								04	CEREALS,CEREAL PREPRTNS.	1	No Quantity			0		0		205637			0
S3	2016	2016	2016	2	0	2	Export	804	Ukraine	UKR	292	Gibraltar	GIB								04	CEREALS,CEREAL PREPRTNS.	1	No Quantity			0		0		68			0
S3	2016	2016	2016	2	0	2	Export	804	Ukraine	UKR	300	Greece	GRC								04	CEREALS,CEREAL PREPRTNS.	1	No Quantity			0		0		17840575			0
S3	2016	2016	2016	2	0	2	Export	804	Ukraine	UKR	324	Guinea	GIN								04	CEREALS,CEREAL PREPRTNS.	1	No Quantity			0		0		127384			0
S3	2016	2016	2016	2	0	2	Export	804	Ukraine	UKR	344	China, Hong Kong SAR	HKG								04	CEREALS,CEREAL PREPRTNS.	1	No Quantity			0		0		25762976			0
S3	2016	2016	2016	2	0	2	Export	804	Ukraine	UKR	348	Hungary	HUN								04	CEREALS,CEREAL PREPRTNS.	1	No Quantity			0		0		1906129			0
S3	2016	2016	2016	2	0	2	Export	804	Ukraine	UKR	352	Iceland	ISL								04	CEREALS,CEREAL PREPRTNS.	1	No Quantity			0		0		204908			0
S3	2016	2016	2016	2	0	2	Export	804	Ukraine	UKR	360	Indonesia	IDN								04	CEREALS,CEREAL PREPRTNS.	1	No Quantity			0		0		332592659			0
S3	2016	2016	2016	2	0	2	Export	804	Ukraine	UKR	364	Iran	IRN								04	CEREALS,CEREAL PREPRTNS.	1	No Quantity			0		0		298152974			0
S3	2016	2016	2016	2	0	2	Export	804	Ukraine	UKR	368	Iraq	IRQ								04	CEREALS,CEREAL PREPRTNS.	1	No Quantity			0		0		6994866			0
S3	2016	2016	2016	2	0	2	Export	804	Ukraine	UKR	372	Ireland	IRL								04	CEREALS,CEREAL PREPRTNS.	1	No Quantity			0		0		36433408			0
S3	2016	2016	2016	2	0	2	Export	804	Ukraine	UKR	376	Israel	ISR								04	CEREALS,CEREAL PREPRTNS.	1	No Quantity			0		0		185653143			0
S3	2016	2016	2016	2	0	2	Export	804	Ukraine	UKR	381	Italy	ITA								04	CEREALS,CEREAL PREPRTNS.	1	No Quantity			0		0		263553749			0
S3	2016	2016	2016	2	0	2	Export	804	Ukraine	UKR	384	Côte d'Ivoire	CIV								04	CEREALS,CEREAL PREPRTNS.	1	No Quantity			0		0		34933			0
S3	2016	2016	2016	2	0	2	Export	804	Ukraine	UKR	392	Japan	JPN								04	CEREALS,CEREAL PREPRTNS.	1	No Quantity			0		0		36600307			0
S3	2016	2016	2016	2	0	2	Export	804	Ukraine	UKR	398	Kazakhstan	KAZ								04	CEREALS,CEREAL PREPRTNS.	1	No Quantity			0		0		16920229			0
S3	2016	2016	2016	2	0	2	Export	804	Ukraine	UKR	400	Jordan	JOR								04	CEREALS,CEREAL PREPRTNS.	1	No Quantity			0		0		48015131			4
S3	2016	2016	2016	2	0	2	Export	804	Ukraine	UKR	404	Kenya	KEN								04	CEREALS,CEREAL PREPRTNS.	1	No Quantity			0		0		19044590			0
S3	2016	2016	2016	2	0	2	Export	804	Ukraine	UKR	408	Dem. People's Rep. of Korea	PRK								04	CEREALS,CEREAL PREPRTNS.	1	No Quantity			0		0		6784873			0
S3	2016	2016	2016	2	0	2	Export	804	Ukraine	UKR	410	Rep. of Korea	KOR								04	CEREALS,CEREAL PREPRTNS.	1	No Quantity			0		0		268543539			0
S3	2016	2016	2016	2	0	2	Export	804	Ukraine	UKR	414	Kuwait	KWT								04	CEREALS,CEREAL PREPRTNS.	1	No Quantity			0		0		11739278			0
S3	2016	2016	2016	2	0	2	Export	804	Ukraine	UKR	417	Kyrgyzstan	KGZ								04	CEREALS,CEREAL PREPRTNS.	1	No Quantity			0		0		3175924			0
S3	2016	2016	2016	2	0	2	Export	804	Ukraine	UKR	422	Lebanon	LBN								04	CEREALS,CEREAL PREPRTNS.	1	No Quantity			0		0		109124230			0
S3	2016	2016	2016	2	0	2	Export	804	Ukraine	UKR	426	Lesotho	LSO								04	CEREALS,CEREAL PREPRTNS.	1	No Quantity			0		0		6555			0
S3	2016	2016	2016	2	0	2	Export	804	Ukraine	UKR	428	Latvia	LVA								04	CEREALS,CEREAL PREPRTNS.	1	No Quantity			0		0		4017228			0
S3	2016	2016	2016	2	0	2	Export	804	Ukraine	UKR	430	Liberia	LBR								04	CEREALS,CEREAL PREPRTNS.	1	No Quantity			0		0		2332			0
S3	2016	2016	2016	2	0	2	Export	804	Ukraine	UKR	434	Libya	LBY								04	CEREALS,CEREAL PREPRTNS.	1	No Quantity			0		0		219631718			0
S3	2016	2016	2016	2	0	2	Export	804	Ukraine	UKR	440	Lithuania	LTU								04	CEREALS,CEREAL PREPRTNS.	1	No Quantity			0		0		6581005			0
S3	2016	2016	2016	2	0	2	Export	804	Ukraine	UKR	442	Luxembourg	LUX								04	CEREALS,CEREAL PREPRTNS.	1	No Quantity			0		0		296			0
S3	2016	2016	2016	2	0	2	Export	804	Ukraine	UKR	450	Madagascar	MDG								04	CEREALS,CEREAL PREPRTNS.	1	No Quantity			0		0		18336			0
S3	2016	2016	2016	2	0	2	Export	804	Ukraine	UKR	458	Malaysia	MYS								04	CEREALS,CEREAL PREPRTNS.	1	No Quantity			0		0		13635394			0
S3	2016	2016	2016	2	0	2	Export	804	Ukraine	UKR	470	Malta	MLT								04	CEREALS,CEREAL PREPRTNS.	1	No Quantity			0		0		730916			0
S3	2016	2016	2016	2	0	2	Export	804	Ukraine	UKR	478	Mauritania	MRT								04	CEREALS,CEREAL PREPRTNS.	1	No Quantity			0		0		8660063			0
S3	2016	2016	2016	2	0	2	Export	804	Ukraine	UKR	480	Mauritius	MUS								04	CEREALS,CEREAL PREPRTNS.	1	No Quantity			0		0		32579			0
S3	2016	2016	2016	2	0	2	Export	804	Ukraine	UKR	484	Mexico	MEX								04	CEREALS,CEREAL PREPRTNS.	1	No Quantity			0		0		40172320			0
S3	2016	2016	2016	2	0	2	Export	804	Ukraine	UKR	490	Other Asia, nes									04	CEREALS,CEREAL PREPRTNS.	1	No Quantity			0		0		516146			0
S3	2016	2016	2016	2	0	2	Export	804	Ukraine	UKR	496	Mongolia	MNG								04	CEREALS,CEREAL PREPRTNS.	1	No Quantity			0		0		3075610			0
S3	2016	2016	2016	2	0	2	Export	804	Ukraine	UKR	498	Rep. of Moldova	MDA								04	CEREALS,CEREAL PREPRTNS.	1	No Quantity			0		0		26819094			0
S3	2016	2016	2016	2	0	2	Export	804	Ukraine	UKR	504	Morocco	MAR								04	CEREALS,CEREAL PREPRTNS.	1	No Quantity			0		0		143869831			0
S3	2016	2016	2016	2	0	2	Export	804	Ukraine	UKR	508	Mozambique	MOZ								04	CEREALS,CEREAL PREPRTNS.	1	No Quantity			0		0		2301745			0
S3	2016	2016	2016	2	0	2	Export	804	Ukraine	UKR	512	Oman	OMN								04	CEREALS,CEREAL PREPRTNS.	1	No Quantity			0		0		11539127			0
S3	2016	2016	2016	2	0	2	Export	804	Ukraine	UKR	524	Nepal	NPL								04	CEREALS,CEREAL PREPRTNS.	1	No Quantity			0		0		1192456			0
S3	2016	2016	2016	2	0	2	Export	804	Ukraine	UKR	528	Netherlands	NLD								04	CEREALS,CEREAL PREPRTNS.	1	No Quantity			0		0		204392817			0
S3	2016	2016	2016	2	0	2	Export	804	Ukraine	UKR	548	Vanuatu	VUT								04	CEREALS,CEREAL PREPRTNS.	1	No Quantity			0		0		4584			0
S3	2016	2016	2016	2	0	2	Export	804	Ukraine	UKR	554	New Zealand	NZL								04	CEREALS,CEREAL PREPRTNS.	1	No Quantity			0		0		68444			0
S3	2016	2016	2016	2	0	2	Export	804	Ukraine	UKR	566	Nigeria	NGA								04	CEREALS,CEREAL PREPRTNS.	1	No Quantity			0		0		14545087			0
S3	2016	2016	2016	2	0	2	Export	804	Ukraine	UKR	579	Norway	NOR								04	CEREALS,CEREAL PREPRTNS.	1	No Quantity			0		0		19181			0
S3	2016	2016	2016	2	0	2	Export	804	Ukraine	UKR	584	Marshall Isds	MHL								04	CEREALS,CEREAL PREPRTNS.	1	No Quantity			0		0		933419			0
S3	2016	2016	2016	2	0	2	Export	804	Ukraine	UKR	585	Palau	PLW								04	CEREALS,CEREAL PREPRTNS.	1	No Quantity			0		0		217			0
S3	2016	2016	2016	2	0	2	Export	804	Ukraine	UKR	586	Pakistan	PAK								04	CEREALS,CEREAL PREPRTNS.	1	No Quantity			0		0		8822244			0
S3	2016	2016	2016	2	0	2	Export	804	Ukraine	UKR	591	Panama	PAN								04	CEREALS,CEREAL PREPRTNS.	1	No Quantity			0		0		5355531			0
S3	2016	2016	2016	2	0	2	Export	804	Ukraine	UKR	608	Philippines	PHL								04	CEREALS,CEREAL PREPRTNS.	1	No Quantity			0		0		139872181			0
S3	2016	2016	2016	2	0	2	Export	804	Ukraine	UKR	616	Poland	POL								04	CEREALS,CEREAL PREPRTNS.	1	No Quantity			0		0		30849942			0
S3	2016	2016	2016	2	0	2	Export	804	Ukraine	UKR	620	Portugal	PRT								04	CEREALS,CEREAL PREPRTNS.	1	No Quantity			0		0		119499797			0
S3	2016	2016	2016	2	0	2	Export	804	Ukraine	UKR	634	Qatar	QAT								04	CEREALS,CEREAL PREPRTNS.	1	No Quantity			0		0		3778107			0
S3	2016	2016	2016	2	0	2	Export	804	Ukraine	UKR	642	Romania	ROU								04	CEREALS,CEREAL PREPRTNS.	1	No Quantity			0		0		19840555			0
S3	2016	2016	2016	2	0	2	Export	804	Ukraine	UKR	643	Russian Federation	RUS								04	CEREALS,CEREAL PREPRTNS.	1	No Quantity			0		0		3389736			0
S3	2016	2016	2016	2	0	2	Export	804	Ukraine	UKR	646	Rwanda	RWA								04	CEREALS,CEREAL PREPRTNS.	1	No Quantity			0		0		1672524			0
S3	2016	2016	2016	2	0	2	Export	804	Ukraine	UKR	659	Saint Kitts and Nevis	KNA								04	CEREALS,CEREAL PREPRTNS.	1	No Quantity			0		0		552			0
S3	2016	2016	2016	2	0	2	Export	804	Ukraine	UKR	682	Saudi Arabia	SAU								04	CEREALS,CEREAL PREPRTNS.	1	No Quantity			0		0		289154130			0
S3	2016	2016	2016	2	0	2	Export	804	Ukraine	UKR	686	Senegal	SEN								04	CEREALS,CEREAL PREPRTNS.	1	No Quantity			0		0		5455338			0
S3	2016	2016	2016	2	0	2	Export	804	Ukraine	UKR	688	Serbia	SRB								04	CEREALS,CEREAL PREPRTNS.	1	No Quantity			0		0		94369			0
S3	2016	2016	2016	2	0	2	Export	804	Ukraine	UKR	690	Seychelles	SYC								04	CEREALS,CEREAL PREPRTNS.	1	No Quantity			0		0		496			0
S3	2016	2016	2016	2	0	2	Export	804	Ukraine	UKR	694	Sierra Leone	SLE								04	CEREALS,CEREAL PREPRTNS.	1	No Quantity			0		0		404506			0
S3	2016	2016	2016	2	0	2	Export	804	Ukraine	UKR	699	India	IND								04	CEREALS,CEREAL PREPRTNS.	1	No Quantity			0		0		315668159			0
S3	2016	2016	2016	2	0	2	Export	804	Ukraine	UKR	702	Singapore	SGP								04	CEREALS,CEREAL PREPRTNS.	1	No Quantity			0		0		10735935			0
S3	2016	2016	2016	2	0	2	Export	804	Ukraine	UKR	703	Slovakia	SVK								04	CEREALS,CEREAL PREPRTNS.	1	No Quantity			0		0		248393			0
S3	2016	2016	2016	2	0	2	Export	804	Ukraine	UKR	704	Viet Nam	VNM								04	CEREALS,CEREAL PREPRTNS.	1	No Quantity			0		0		11771424			0
S3	2016	2016	2016	2	0	2	Export	804	Ukraine	UKR	705	Slovenia	SVN								04	CEREALS,CEREAL PREPRTNS.	1	No Quantity			0		0		263427			0
S3	2016	2016	2016	2	0	2	Export	804	Ukraine	UKR	706	Somalia	SOM								04	CEREALS,CEREAL PREPRTNS.	1	No Quantity			0		0		4378756			0
S3	2016	2016	2016	2	0	2	Export	804	Ukraine	UKR	710	South Africa	ZAF								04	CEREALS,CEREAL PREPRTNS.	1	No Quantity			0		0		41310670			0
S3	2016	2016	2016	2	0	2	Export	804	Ukraine	UKR	716	Zimbabwe	ZWE								04	CEREALS,CEREAL PREPRTNS.	1	No Quantity			0		0		5314243			0
S3	2016	2016	2016	2	0	2	Export	804	Ukraine	UKR	724	Spain	ESP								04	CEREALS,CEREAL PREPRTNS.	1	No Quantity			0		0		433571852			0
S3	2016	2016	2016	2	0	2	Export	804	Ukraine	UKR	728	South Sudan	SSD								04	CEREALS,CEREAL PREPRTNS.	1	No Quantity			0		0		40801			0
S3	2016	2016	2016	2	0	2	Export	804	Ukraine	UKR	729	Sudan	SDN								04	CEREALS,CEREAL PREPRTNS.	1	No Quantity			0		0		230722			0
S3	2016	2016	2016	2	0	2	Export	804	Ukraine	UKR	752	Sweden	SWE								04	CEREALS,CEREAL PREPRTNS.	1	No Quantity			0		0		106867			0
S3	2016	2016	2016	2	0	2	Export	804	Ukraine	UKR	757	Switzerland	CHE								04	CEREALS,CEREAL PREPRTNS.	1	No Quantity			0		0		16275641			0
S3	2016	2016	2016	2	0	2	Export	804	Ukraine	UKR	760	Syria	SYR								04	CEREALS,CEREAL PREPRTNS.	1	No Quantity			0		0		11350855			0
S3	2016	2016	2016	2	0	2	Export	804	Ukraine	UKR	762	Tajikistan	TJK								04	CEREALS,CEREAL PREPRTNS.	1	No Quantity			0		0		734400			0
S3	2016	2016	2016	2	0	2	Export	804	Ukraine	UKR	764	Thailand	THA								04	CEREALS,CEREAL PREPRTNS.	1	No Quantity			0		0		300517311			0
S3	2016	2016	2016	2	0	2	Export	804	Ukraine	UKR	768	Togo	TGO								04	CEREALS,CEREAL PREPRTNS.	1	No Quantity			0		0		20708			0
S3	2016	2016	2016	2	0	2	Export	804	Ukraine	UKR	784	United Arab Emirates	ARE								04	CEREALS,CEREAL PREPRTNS.	1	No Quantity			0		0		16075407			0
S3	2016	2016	2016	2	0	2	Export	804	Ukraine	UKR	788	Tunisia	TUN								04	CEREALS,CEREAL PREPRTNS.	1	No Quantity			0		0		188455178			0
S3	2016	2016	2016	2	0	2	Export	804	Ukraine	UKR	792	Turkey	TUR								04	CEREALS,CEREAL PREPRTNS.	1	No Quantity			0		0		19753302			0
S3	2016	2016	2016	2	0	2	Export	804	Ukraine	UKR	795	Turkmenistan	TKM								04	CEREALS,CEREAL PREPRTNS.	1	No Quantity			0		0		3892922			0
S3	2016	2016	2016	2	0	2	Export	804	Ukraine	UKR	807	North Macedonia	MKD								04	CEREALS,CEREAL PREPRTNS.	1	No Quantity			0		0		10498			0
S3	2016	2016	2016	2	0	2	Export	804	Ukraine	UKR	818	Egypt	EGY								04	CEREALS,CEREAL PREPRTNS.	1	No Quantity			0		0		757366402			0
S3	2016	2016	2016	2	0	2	Export	804	Ukraine	UKR	826	United Kingdom	GBR								04	CEREALS,CEREAL PREPRTNS.	1	No Quantity			0		0		26953595			0
S3	2016	2016	2016	2	0	2	Export	804	Ukraine	UKR	842	USA	USA								04	CEREALS,CEREAL PREPRTNS.	1	No Quantity			0		0		3589020			0
S3	2016	2016	2016	2	0	2	Export	804	Ukraine	UKR	854	Burkina Faso	BFA								04	CEREALS,CEREAL PREPRTNS.	1	No Quantity			0		0		1384724			0
S3	2016	2016	2016	2	0	2	Export	804	Ukraine	UKR	860	Uzbekistan	UZB								04	CEREALS,CEREAL PREPRTNS.	1	No Quantity			0		0		860766			0
S3	2016	2016	2016	2	0	2	Export	804	Ukraine	UKR	862	Venezuela	VEN								04	CEREALS,CEREAL PREPRTNS.	1	No Quantity			0		0		29675			0
S3	2016	2016	2016	2	0	2	Export	804	Ukraine	UKR	882	Samoa	WSM								04	CEREALS,CEREAL PREPRTNS.	1	No Quantity			0		0		4584			0
S3	2016	2016	2016	2	0	2	Export	804	Ukraine	UKR	887	Yemen	YEM								04	CEREALS,CEREAL PREPRTNS.	1	No Quantity			0		0		289722			0
S3	2016	2016	2016	2	0	2	Export	804	Ukraine	UKR	899	Areas, nes									04	CEREALS,CEREAL PREPRTNS.	1	No Quantity			0		0		573275			0
S3	2016	2016	2016	2	0	2	Export	807	North Macedonia	MKD	0	World	WLD								04	CEREALS,CEREAL PREPRTNS.	1	No Quantity							73466415			0
S3	2016	2016	2016	2	0	2	Export	807	North Macedonia	MKD	4	Afghanistan	AFG								04	CEREALS,CEREAL PREPRTNS.	1	No Quantity							2318			0
S3	2016	2016	2016	2	0	2	Export	807	North Macedonia	MKD	8	Albania	ALB								04	CEREALS,CEREAL PREPRTNS.	1	No Quantity							3407623			0
S3	2016	2016	2016	2	0	2	Export	807	North Macedonia	MKD	12	Algeria	DZA								04	CEREALS,CEREAL PREPRTNS.	1	No Quantity							337619			0
S3	2016	2016	2016	2	0	2	Export	807	North Macedonia	MKD	31	Azerbaijan	AZE								04	CEREALS,CEREAL PREPRTNS.	1	No Quantity							91011			0
S3	2016	2016	2016	2	0	2	Export	807	North Macedonia	MKD	36	Australia	AUS								04	CEREALS,CEREAL PREPRTNS.	1	No Quantity							428059			0
S3	2016	2016	2016	2	0	2	Export	807	North Macedonia	MKD	40	Austria	AUT								04	CEREALS,CEREAL PREPRTNS.	1	No Quantity							192467			0
S3	2016	2016	2016	2	0	2	Export	807	North Macedonia	MKD	48	Bahrain	BHR								04	CEREALS,CEREAL PREPRTNS.	1	No Quantity							6500			0
S3	2016	2016	2016	2	0	2	Export	807	North Macedonia	MKD	50	Bangladesh	BGD								04	CEREALS,CEREAL PREPRTNS.	1	No Quantity							37290			0
S3	2016	2016	2016	2	0	2	Export	807	North Macedonia	MKD	56	Belgium	BEL								04	CEREALS,CEREAL PREPRTNS.	1	No Quantity							112532			0
S3	2016	2016	2016	2	0	2	Export	807	North Macedonia	MKD	70	Bosnia Herzegovina	BIH								04	CEREALS,CEREAL PREPRTNS.	1	No Quantity							5031761			0
S3	2016	2016	2016	2	0	2	Export	807	North Macedonia	MKD	100	Bulgaria	BGR								04	CEREALS,CEREAL PREPRTNS.	1	No Quantity							2765137			0
S3	2016	2016	2016	2	0	2	Export	807	North Macedonia	MKD	124	Canada	CAN								04	CEREALS,CEREAL PREPRTNS.	1	No Quantity							271856			0
S3	2016	2016	2016	2	0	2	Export	807	North Macedonia	MKD	156	China	CHN								04	CEREALS,CEREAL PREPRTNS.	1	No Quantity							183348			0
S3	2016	2016	2016	2	0	2	Export	807	North Macedonia	MKD	191	Croatia	HRV								04	CEREALS,CEREAL PREPRTNS.	1	No Quantity							8329772			0
S3	2016	2016	2016	2	0	2	Export	807	North Macedonia	MKD	196	Cyprus	CYP								04	CEREALS,CEREAL PREPRTNS.	1	No Quantity							136763			0
S3	2016	2016	2016	2	0	2	Export	807	North Macedonia	MKD	203	Czechia	CZE								04	CEREALS,CEREAL PREPRTNS.	1	No Quantity							563540			0
S3	2016	2016	2016	2	0	2	Export	807	North Macedonia	MKD	208	Denmark	DNK								04	CEREALS,CEREAL PREPRTNS.	1	No Quantity							28313			0
S3	2016	2016	2016	2	0	2	Export	807	North Macedonia	MKD	233	Estonia	EST								04	CEREALS,CEREAL PREPRTNS.	1	No Quantity							8904			0
S3	2016	2016	2016	2	0	2	Export	807	North Macedonia	MKD	246	Finland	FIN								04	CEREALS,CEREAL PREPRTNS.	1	No Quantity							17840			0
S3	2016	2016	2016	2	0	2	Export	807	North Macedonia	MKD	251	France	FRA								04	CEREALS,CEREAL PREPRTNS.	1	No Quantity							117868			0
S3	2016	2016	2016	2	0	2	Export	807	North Macedonia	MKD	275	State of Palestine	PSE								04	CEREALS,CEREAL PREPRTNS.	1	No Quantity							152952			0
S3	2016	2016	2016	2	0	2	Export	807	North Macedonia	MKD	276	Germany	DEU								04	CEREALS,CEREAL PREPRTNS.	1	No Quantity							1072353			0
S3	2016	2016	2016	2	0	2	Export	807	North Macedonia	MKD	300	Greece	GRC								04	CEREALS,CEREAL PREPRTNS.	1	No Quantity							1151320			0
S3	2016	2016	2016	2	0	2	Export	807	North Macedonia	MKD	344	China, Hong Kong SAR	HKG								04	CEREALS,CEREAL PREPRTNS.	1	No Quantity							27470			0
S3	2016	2016	2016	2	0	2	Export	807	North Macedonia	MKD	348	Hungary	HUN								04	CEREALS,CEREAL PREPRTNS.	1	No Quantity							1081732			0
S3	2016	2016	2016	2	0	2	Export	807	North Macedonia	MKD	364	Iran	IRN								04	CEREALS,CEREAL PREPRTNS.	1	No Quantity							7363			0
S3	2016	2016	2016	2	0	2	Export	807	North Macedonia	MKD	368	Iraq	IRQ								04	CEREALS,CEREAL PREPRTNS.	1	No Quantity							392114			0
S3	2016	2016	2016	2	0	2	Export	807	North Macedonia	MKD	372	Ireland	IRL								04	CEREALS,CEREAL PREPRTNS.	1	No Quantity							2597			0
S3	2016	2016	2016	2	0	2	Export	807	North Macedonia	MKD	376	Israel	ISR								04	CEREALS,CEREAL PREPRTNS.	1	No Quantity							2922670			0
S3	2016	2016	2016	2	0	2	Export	807	North Macedonia	MKD	381	Italy	ITA								04	CEREALS,CEREAL PREPRTNS.	1	No Quantity							1755352			0
S3	2016	2016	2016	2	0	2	Export	807	North Macedonia	MKD	422	Lebanon	LBN								04	CEREALS,CEREAL PREPRTNS.	1	No Quantity							69180			0
S3	2016	2016	2016	2	0	2	Export	807	North Macedonia	MKD	434	Libya	LBY								04	CEREALS,CEREAL PREPRTNS.	1	No Quantity							125541			0
S3	2016	2016	2016	2	0	2	Export	807	North Macedonia	MKD	458	Malaysia	MYS								04	CEREALS,CEREAL PREPRTNS.	1	No Quantity							42714			0
S3	2016	2016	2016	2	0	2	Export	807	North Macedonia	MKD	462	Maldives	MDV								04	CEREALS,CEREAL PREPRTNS.	1	No Quantity							10169			0
S3	2016	2016	2016	2	0	2	Export	807	North Macedonia	MKD	478	Mauritania	MRT								04	CEREALS,CEREAL PREPRTNS.	1	No Quantity							5383			0
S3	2016	2016	2016	2	0	2	Export	807	North Macedonia	MKD	480	Mauritius	MUS								04	CEREALS,CEREAL PREPRTNS.	1	No Quantity							37971			0
S3	2016	2016	2016	2	0	2	Export	807	North Macedonia	MKD	490	Other Asia, nes									04	CEREALS,CEREAL PREPRTNS.	1	No Quantity							43121			0
S3	2016	2016	2016	2	0	2	Export	807	North Macedonia	MKD	499	Montenegro	MNE								04	CEREALS,CEREAL PREPRTNS.	1	No Quantity							1567511			0
S3	2016	2016	2016	2	0	2	Export	807	North Macedonia	MKD	528	Netherlands	NLD								04	CEREALS,CEREAL PREPRTNS.	1	No Quantity							237686			0
S3	2016	2016	2016	2	0	2	Export	807	North Macedonia	MKD	554	New Zealand	NZL								04	CEREALS,CEREAL PREPRTNS.	1	No Quantity							1558			0
S3	2016	2016	2016	2	0	2	Export	807	North Macedonia	MKD	579	Norway	NOR								04	CEREALS,CEREAL PREPRTNS.	1	No Quantity							134295			0
S3	2016	2016	2016	2	0	2	Export	807	North Macedonia	MKD	616	Poland	POL								04	CEREALS,CEREAL PREPRTNS.	1	No Quantity							90577			0
S3	2016	2016	2016	2	0	2	Export	807	North Macedonia	MKD	620	Portugal	PRT								04	CEREALS,CEREAL PREPRTNS.	1	No Quantity							46437			0
S3	2016	2016	2016	2	0	2	Export	807	North Macedonia	MKD	634	Qatar	QAT								04	CEREALS,CEREAL PREPRTNS.	1	No Quantity							484			0
S3	2016	2016	2016	2	0	2	Export	807	North Macedonia	MKD	642	Romania	ROU								04	CEREALS,CEREAL PREPRTNS.	1	No Quantity							11014462			0
S3	2016	2016	2016	2	0	2	Export	807	North Macedonia	MKD	643	Russian Federation	RUS								04	CEREALS,CEREAL PREPRTNS.	1	No Quantity							2049			0
S3	2016	2016	2016	2	0	2	Export	807	North Macedonia	MKD	682	Saudi Arabia	SAU								04	CEREALS,CEREAL PREPRTNS.	1	No Quantity							107491			0
S3	2016	2016	2016	2	0	2	Export	807	North Macedonia	MKD	688	Serbia	SRB								04	CEREALS,CEREAL PREPRTNS.	1	No Quantity							22721373			0
S3	2016	2016	2016	2	0	2	Export	807	North Macedonia	MKD	690	Seychelles	SYC								04	CEREALS,CEREAL PREPRTNS.	1	No Quantity							6755			0
S3	2016	2016	2016	2	0	2	Export	807	North Macedonia	MKD	703	Slovakia	SVK								04	CEREALS,CEREAL PREPRTNS.	1	No Quantity							385299			0
S3	2016	2016	2016	2	0	2	Export	807	North Macedonia	MKD	705	Slovenia	SVN								04	CEREALS,CEREAL PREPRTNS.	1	No Quantity							2492089			0
S3	2016	2016	2016	2	0	2	Export	807	North Macedonia	MKD	724	Spain	ESP								04	CEREALS,CEREAL PREPRTNS.	1	No Quantity							618519			0
S3	2016	2016	2016	2	0	2	Export	807	North Macedonia	MKD	752	Sweden	SWE								04	CEREALS,CEREAL PREPRTNS.	1	No Quantity							360233			0
S3	2016	2016	2016	2	0	2	Export	807	North Macedonia	MKD	757	Switzerland	CHE								04	CEREALS,CEREAL PREPRTNS.	1	No Quantity							472017			0
S3	2016	2016	2016	2	0	2	Export	807	North Macedonia	MKD	760	Syria	SYR								04	CEREALS,CEREAL PREPRTNS.	1	No Quantity							54334			0
S3	2016	2016	2016	2	0	2	Export	807	North Macedonia	MKD	784	United Arab Emirates	ARE								04	CEREALS,CEREAL PREPRTNS.	1	No Quantity							100063			0
S3	2016	2016	2016	2	0	2	Export	807	North Macedonia	MKD	792	Turkey	TUR								04	CEREALS,CEREAL PREPRTNS.	1	No Quantity							745897			0
S3	2016	2016	2016	2	0	2	Export	807	North Macedonia	MKD	795	Turkmenistan	TKM								04	CEREALS,CEREAL PREPRTNS.	1	No Quantity							13111			0
S3	2016	2016	2016	2	0	2	Export	807	North Macedonia	MKD	826	United Kingdom	GBR								04	CEREALS,CEREAL PREPRTNS.	1	No Quantity							506518			0
S3	2016	2016	2016	2	0	2	Export	807	North Macedonia	MKD	842	USA	USA								04	CEREALS,CEREAL PREPRTNS.	1	No Quantity							749031			0
S3	2016	2016	2016	2	0	2	Export	807	North Macedonia	MKD	862	Venezuela	VEN								04	CEREALS,CEREAL PREPRTNS.	1	No Quantity							4402			0
S3	2016	2016	2016	2	0	2	Export	807	North Macedonia	MKD	887	Yemen	YEM								04	CEREALS,CEREAL PREPRTNS.	1	No Quantity							63698			0
S3	2016	2016	2016	2	0	2	Export	804	Ukraine	UKR	0	World	WLD								05	VEGETABLES AND FRUIT	1	No Quantity			0		0		442823175			0
S3	2016	2016	2016	2	0	2	Export	804	Ukraine	UKR	4	Afghanistan	AFG								05	VEGETABLES AND FRUIT	1	No Quantity			0		0		746563			0
S3	2016	2016	2016	2	0	2	Export	804	Ukraine	UKR	8	Albania	ALB								05	VEGETABLES AND FRUIT	1	No Quantity			0		0		221598			0
S3	2016	2016	2016	2	0	2	Export	804	Ukraine	UKR	12	Algeria	DZA								05	VEGETABLES AND FRUIT	1	No Quantity			0		0		814210			0
S3	2016	2016	2016	2	0	2	Export	804	Ukraine	UKR	28	Antigua and Barbuda	ATG								05	VEGETABLES AND FRUIT	1	No Quantity			0		0		2977			0
S3	2016	2016	2016	2	0	2	Export	804	Ukraine	UKR	31	Azerbaijan	AZE								05	VEGETABLES AND FRUIT	1	No Quantity			0		0		4175464			0
S3	2016	2016	2016	2	0	2	Export	804	Ukraine	UKR	36	Australia	AUS								05	VEGETABLES AND FRUIT	1	No Quantity			0		0		179900			0
S3	2016	2016	2016	2	0	2	Export	804	Ukraine	UKR	40	Austria	AUT								05	VEGETABLES AND FRUIT	1	No Quantity			0		0		11170926			0
S3	2016	2016	2016	2	0	2	Export	804	Ukraine	UKR	44	Bahamas	BHS								05	VEGETABLES AND FRUIT	1	No Quantity			0		0		4131			0
S3	2016	2016	2016	2	0	2	Export	804	Ukraine	UKR	48	Bahrain	BHR								05	VEGETABLES AND FRUIT	1	No Quantity			0		0		32986			0
S3	2016	2016	2016	2	0	2	Export	804	Ukraine	UKR	50	Bangladesh	BGD								05	VEGETABLES AND FRUIT	1	No Quantity			0		0		5132878			0
S3	2016	2016	2016	2	0	2	Export	804	Ukraine	UKR	51	Armenia	ARM								05	VEGETABLES AND FRUIT	1	No Quantity			0		0		606713			0
S3	2016	2016	2016	2	0	2	Export	804	Ukraine	UKR	56	Belgium	BEL								05	VEGETABLES AND FRUIT	1	No Quantity			0		0		1892855			0
S3	2016	2016	2016	2	0	2	Export	804	Ukraine	UKR	60	Bermuda	BMU								05	VEGETABLES AND FRUIT	1	No Quantity			0		0		642			0
S3	2016	2016	2016	2	0	2	Export	804	Ukraine	UKR	70	Bosnia Herzegovina	BIH								05	VEGETABLES AND FRUIT	1	No Quantity			0		0		1014980			0
S3	2016	2016	2016	2	0	2	Export	804	Ukraine	UKR	84	Belize	BLZ								05	VEGETABLES AND FRUIT	1	No Quantity			0		0		3911			0
S3	2016	2016	2016	2	0	2	Export	804	Ukraine	UKR	92	Br. Virgin Isds	VGB								05	VEGETABLES AND FRUIT	1	No Quantity			0		0		158543			0
S3	2016	2016	2016	2	0	2	Export	804	Ukraine	UKR	100	Bulgaria	BGR								05	VEGETABLES AND FRUIT	1	No Quantity			0		0		1845939			0
S3	2016	2016	2016	2	0	2	Export	804	Ukraine	UKR	104	Myanmar	MMR								05	VEGETABLES AND FRUIT	1	No Quantity			0		0		2423782			0
S3	2016	2016	2016	2	0	2	Export	804	Ukraine	UKR	112	Belarus	BLR								05	VEGETABLES AND FRUIT	1	No Quantity			0		0		50101282			0
S3	2016	2016	2016	2	0	2	Export	804	Ukraine	UKR	116	Cambodia	KHM								05	VEGETABLES AND FRUIT	1	No Quantity			0		0		369			0
S3	2016	2016	2016	2	0	2	Export	804	Ukraine	UKR	120	Cameroon	CMR								05	VEGETABLES AND FRUIT	1	No Quantity			0		0		2751886			0
S3	2016	2016	2016	2	0	2	Export	804	Ukraine	UKR	124	Canada	CAN								05	VEGETABLES AND FRUIT	1	No Quantity			0		0		522094			0
S3	2016	2016	2016	2	0	2	Export	804	Ukraine	UKR	136	Cayman Isds	CYM								05	VEGETABLES AND FRUIT	1	No Quantity			0		0		65			0
S3	2016	2016	2016	2	0	2	Export	804	Ukraine	UKR	144	Sri Lanka	LKA								05	VEGETABLES AND FRUIT	1	No Quantity			0		0		4662523			0
S3	2016	2016	2016	2	0	2	Export	804	Ukraine	UKR	152	Chile	CHL								05	VEGETABLES AND FRUIT	1	No Quantity			0		0		254			0
S3	2016	2016	2016	2	0	2	Export	804	Ukraine	UKR	156	China	CHN								05	VEGETABLES AND FRUIT	1	No Quantity			0		0		829557			0
S3	2016	2016	2016	2	0	2	Export	804	Ukraine	UKR	174	Comoros	COM								05	VEGETABLES AND FRUIT	1	No Quantity			0		0		24			0
S3	2016	2016	2016	2	0	2	Export	804	Ukraine	UKR	180	Dem. Rep. of the Congo	COD								05	VEGETABLES AND FRUIT	1	No Quantity			0		0		1595			0
S3	2016	2016	2016	2	0	2	Export	804	Ukraine	UKR	191	Croatia	HRV								05	VEGETABLES AND FRUIT	1	No Quantity			0		0		613424			0
S3	2016	2016	2016	2	0	2	Export	804	Ukraine	UKR	196	Cyprus	CYP								05	VEGETABLES AND FRUIT	1	No Quantity			0		0		365409			0
S3	2016	2016	2016	2	0	2	Export	804	Ukraine	UKR	203	Czechia	CZE								05	VEGETABLES AND FRUIT	1	No Quantity			0		0		3765541			0
S3	2016	2016	2016	2	0	2	Export	804	Ukraine	UKR	208	Denmark	DNK								05	VEGETABLES AND FRUIT	1	No Quantity			0		0		184626			0
S3	2016	2016	2016	2	0	2	Export	804	Ukraine	UKR	231	Ethiopia	ETH								05	VEGETABLES AND FRUIT	1	No Quantity			0		0		896870			0
S3	2016	2016	2016	2	0	2	Export	804	Ukraine	UKR	233	Estonia	EST								05	VEGETABLES AND FRUIT	1	No Quantity			0		0		1347279			0
S3	2016	2016	2016	2	0	2	Export	804	Ukraine	UKR	246	Finland	FIN								05	VEGETABLES AND FRUIT	1	No Quantity			0		0		31822			0
S3	2016	2016	2016	2	0	2	Export	804	Ukraine	UKR	251	France	FRA								05	VEGETABLES AND FRUIT	1	No Quantity			0		0		9366521			0
S3	2016	2016	2016	2	0	2	Export	804	Ukraine	UKR	268	Georgia	GEO								05	VEGETABLES AND FRUIT	1	No Quantity			0		0		5585898			0
S3	2016	2016	2016	2	0	2	Export	804	Ukraine	UKR	275	State of Palestine	PSE								05	VEGETABLES AND FRUIT	1	No Quantity			0		0		291258			0
S3	2016	2016	2016	2	0	2	Export	804	Ukraine	UKR	276	Germany	DEU								05	VEGETABLES AND FRUIT	1	No Quantity			0		0		15563180			0
S3	2016	2016	2016	2	0	2	Export	804	Ukraine	UKR	288	Ghana	GHA								05	VEGETABLES AND FRUIT	1	No Quantity			0		0		55128			0
S3	2016	2016	2016	2	0	2	Export	804	Ukraine	UKR	292	Gibraltar	GIB								05	VEGETABLES AND FRUIT	1	No Quantity			0		0		413			0
S3	2016	2016	2016	2	0	2	Export	804	Ukraine	UKR	300	Greece	GRC								05	VEGETABLES AND FRUIT	1	No Quantity			0		0		5696529			0
S3	2016	2016	2016	2	0	2	Export	804	Ukraine	UKR	324	Guinea	GIN								05	VEGETABLES AND FRUIT	1	No Quantity			0		0		20557			0
S3	2016	2016	2016	2	0	2	Export	804	Ukraine	UKR	328	Guyana	GUY								05	VEGETABLES AND FRUIT	1	No Quantity			0		0		42672			0
S3	2016	2016	2016	2	0	2	Export	804	Ukraine	UKR	344	China, Hong Kong SAR	HKG								05	VEGETABLES AND FRUIT	1	No Quantity			0		0		22273			0
S3	2016	2016	2016	2	0	2	Export	804	Ukraine	UKR	348	Hungary	HUN								05	VEGETABLES AND FRUIT	1	No Quantity			0		0		2866038			0
S3	2016	2016	2016	2	0	2	Export	804	Ukraine	UKR	360	Indonesia	IDN								05	VEGETABLES AND FRUIT	1	No Quantity			0		0		141207			0
S3	2016	2016	2016	2	0	2	Export	804	Ukraine	UKR	364	Iran	IRN								05	VEGETABLES AND FRUIT	1	No Quantity			0		0		11321498			0
S3	2016	2016	2016	2	0	2	Export	804	Ukraine	UKR	368	Iraq	IRQ								05	VEGETABLES AND FRUIT	1	No Quantity			0		0		14563231			0
S3	2016	2016	2016	2	0	2	Export	804	Ukraine	UKR	372	Ireland	IRL								05	VEGETABLES AND FRUIT	1	No Quantity			0		0		13176			0
S3	2016	2016	2016	2	0	2	Export	804	Ukraine	UKR	376	Israel	ISR								05	VEGETABLES AND FRUIT	1	No Quantity			0		0		3113356			0
S3	2016	2016	2016	2	0	2	Export	804	Ukraine	UKR	381	Italy	ITA								05	VEGETABLES AND FRUIT	1	No Quantity			0		0		8496794			0
S3	2016	2016	2016	2	0	2	Export	804	Ukraine	UKR	384	Côte d'Ivoire	CIV								05	VEGETABLES AND FRUIT	1	No Quantity			0		0		19168			0
S3	2016	2016	2016	2	0	2	Export	804	Ukraine	UKR	392	Japan	JPN								05	VEGETABLES AND FRUIT	1	No Quantity			0		0		285939			0
S3	2016	2016	2016	2	0	2	Export	804	Ukraine	UKR	398	Kazakhstan	KAZ								05	VEGETABLES AND FRUIT	1	No Quantity			0		0		5062125			0
S3	2016	2016	2016	2	0	2	Export	804	Ukraine	UKR	400	Jordan	JOR								05	VEGETABLES AND FRUIT	1	No Quantity			0		0		1134821			0
S3	2016	2016	2016	2	0	2	Export	804	Ukraine	UKR	404	Kenya	KEN								05	VEGETABLES AND FRUIT	1	No Quantity			0		0		3008261			0
S3	2016	2016	2016	2	0	2	Export	804	Ukraine	UKR	410	Rep. of Korea	KOR								05	VEGETABLES AND FRUIT	1	No Quantity			0		0		40166			0
S3	2016	2016	2016	2	0	2	Export	804	Ukraine	UKR	414	Kuwait	KWT								05	VEGETABLES AND FRUIT	1	No Quantity			0		0		237411			0
S3	2016	2016	2016	2	0	2	Export	804	Ukraine	UKR	417	Kyrgyzstan	KGZ								05	VEGETABLES AND FRUIT	1	No Quantity			0		0		785697			0
S3	2016	2016	2016	2	0	2	Export	804	Ukraine	UKR	418	Lao People's Dem. Rep.	LAO								05	VEGETABLES AND FRUIT	1	No Quantity			0		0		33750			0
S3	2016	2016	2016	2	0	2	Export	804	Ukraine	UKR	422	Lebanon	LBN								05	VEGETABLES AND FRUIT	1	No Quantity			0		0		3089615			0
S3	2016	2016	2016	2	0	2	Export	804	Ukraine	UKR	426	Lesotho	LSO								05	VEGETABLES AND FRUIT	1	No Quantity			0		0		161116			0
S3	2016	2016	2016	2	0	2	Export	804	Ukraine	UKR	428	Latvia	LVA								05	VEGETABLES AND FRUIT	1	No Quantity			0		0		3432784			0
S3	2016	2016	2016	2	0	2	Export	804	Ukraine	UKR	430	Liberia	LBR								05	VEGETABLES AND FRUIT	1	No Quantity			0		0		27434			0
S3	2016	2016	2016	2	0	2	Export	804	Ukraine	UKR	434	Libya	LBY								05	VEGETABLES AND FRUIT	1	No Quantity			0		0		466279			0
S3	2016	2016	2016	2	0	2	Export	804	Ukraine	UKR	440	Lithuania	LTU								05	VEGETABLES AND FRUIT	1	No Quantity			0		0		7533301			0
S3	2016	2016	2016	2	0	2	Export	804	Ukraine	UKR	450	Madagascar	MDG								05	VEGETABLES AND FRUIT	1	No Quantity			0		0		280191			0
S3	2016	2016	2016	2	0	2	Export	804	Ukraine	UKR	458	Malaysia	MYS								05	VEGETABLES AND FRUIT	1	No Quantity			0		0		4759833			0
S3	2016	2016	2016	2	0	2	Export	804	Ukraine	UKR	470	Malta	MLT								05	VEGETABLES AND FRUIT	1	No Quantity			0		0		24701			0
S3	2016	2016	2016	2	0	2	Export	804	Ukraine	UKR	480	Mauritius	MUS								05	VEGETABLES AND FRUIT	1	No Quantity			0		0		381956			0
S3	2016	2016	2016	2	0	2	Export	804	Ukraine	UKR	490	Other Asia, nes									05	VEGETABLES AND FRUIT	1	No Quantity			0		0		160540			0
S3	2016	2016	2016	2	0	2	Export	804	Ukraine	UKR	496	Mongolia	MNG								05	VEGETABLES AND FRUIT	1	No Quantity			0		0		186023			0
S3	2016	2016	2016	2	0	2	Export	804	Ukraine	UKR	498	Rep. of Moldova	MDA								05	VEGETABLES AND FRUIT	1	No Quantity			0		0		6823093			0
S3	2016	2016	2016	2	0	2	Export	804	Ukraine	UKR	499	Montenegro	MNE								05	VEGETABLES AND FRUIT	1	No Quantity			0		0		932864			0
S3	2016	2016	2016	2	0	2	Export	804	Ukraine	UKR	504	Morocco	MAR								05	VEGETABLES AND FRUIT	1	No Quantity			0		0		72049			0
S3	2016	2016	2016	2	0	2	Export	804	Ukraine	UKR	508	Mozambique	MOZ								05	VEGETABLES AND FRUIT	1	No Quantity			0		0		285288			0
S3	2016	2016	2016	2	0	2	Export	804	Ukraine	UKR	524	Nepal	NPL								05	VEGETABLES AND FRUIT	1	No Quantity			0		0		900095			0
S3	2016	2016	2016	2	0	2	Export	804	Ukraine	UKR	528	Netherlands	NLD								05	VEGETABLES AND FRUIT	1	No Quantity			0		0		10074882			0
S3	2016	2016	2016	2	0	2	Export	804	Ukraine	UKR	554	New Zealand	NZL								05	VEGETABLES AND FRUIT	1	No Quantity			0		0		251			0
S3	2016	2016	2016	2	0	2	Export	804	Ukraine	UKR	579	Norway	NOR								05	VEGETABLES AND FRUIT	1	No Quantity			0		0		1757			0
S3	2016	2016	2016	2	0	2	Export	804	Ukraine	UKR	584	Marshall Isds	MHL								05	VEGETABLES AND FRUIT	1	No Quantity			0		0		17030			0
S3	2016	2016	2016	2	0	2	Export	804	Ukraine	UKR	585	Palau	PLW								05	VEGETABLES AND FRUIT	1	No Quantity			0		0		563			0
S3	2016	2016	2016	2	0	2	Export	804	Ukraine	UKR	586	Pakistan	PAK								05	VEGETABLES AND FRUIT	1	No Quantity			0		0		16830189			0
S3	2016	2016	2016	2	0	2	Export	804	Ukraine	UKR	591	Panama	PAN								05	VEGETABLES AND FRUIT	1	No Quantity			0		0		341515			0
S3	2016	2016	2016	2	0	2	Export	804	Ukraine	UKR	608	Philippines	PHL								05	VEGETABLES AND FRUIT	1	No Quantity			0		0		96758			0
S3	2016	2016	2016	2	0	2	Export	804	Ukraine	UKR	616	Poland	POL								05	VEGETABLES AND FRUIT	1	No Quantity			0		0		82709663			0
S3	2016	2016	2016	2	0	2	Export	804	Ukraine	UKR	620	Portugal	PRT								05	VEGETABLES AND FRUIT	1	No Quantity			0		0		178907			0
S3	2016	2016	2016	2	0	2	Export	804	Ukraine	UKR	634	Qatar	QAT								05	VEGETABLES AND FRUIT	1	No Quantity			0		0		91574			0
S3	2016	2016	2016	2	0	2	Export	804	Ukraine	UKR	642	Romania	ROU								05	VEGETABLES AND FRUIT	1	No Quantity			0		0		5035190			0
S3	2016	2016	2016	2	0	2	Export	804	Ukraine	UKR	643	Russian Federation	RUS								05	VEGETABLES AND FRUIT	1	No Quantity			0		0		11213238			0
S3	2016	2016	2016	2	0	2	Export	804	Ukraine	UKR	659	Saint Kitts and Nevis	KNA								05	VEGETABLES AND FRUIT	1	No Quantity			0		0		1251			0
S3	2016	2016	2016	2	0	2	Export	804	Ukraine	UKR	674	San Marino	SMR								05	VEGETABLES AND FRUIT	1	No Quantity			0		0		629302			0
S3	2016	2016	2016	2	0	2	Export	804	Ukraine	UKR	682	Saudi Arabia	SAU								05	VEGETABLES AND FRUIT	1	No Quantity			0		0		755664			0
S3	2016	2016	2016	2	0	2	Export	804	Ukraine	UKR	688	Serbia	SRB								05	VEGETABLES AND FRUIT	1	No Quantity			0		0		836130			0
S3	2016	2016	2016	2	0	2	Export	804	Ukraine	UKR	690	Seychelles	SYC								05	VEGETABLES AND FRUIT	1	No Quantity			0		0		1280			0
S3	2016	2016	2016	2	0	2	Export	804	Ukraine	UKR	694	Sierra Leone	SLE								05	VEGETABLES AND FRUIT	1	No Quantity			0		0		157522			0
S3	2016	2016	2016	2	0	2	Export	804	Ukraine	UKR	699	India	IND								05	VEGETABLES AND FRUIT	1	No Quantity			0		0		41560824			0
S3	2016	2016	2016	2	0	2	Export	804	Ukraine	UKR	702	Singapore	SGP								05	VEGETABLES AND FRUIT	1	No Quantity			0		0		52839			0
S3	2016	2016	2016	2	0	2	Export	804	Ukraine	UKR	703	Slovakia	SVK								05	VEGETABLES AND FRUIT	1	No Quantity			0		0		4722576			0
S3	2016	2016	2016	2	0	2	Export	804	Ukraine	UKR	704	Viet Nam	VNM								05	VEGETABLES AND FRUIT	1	No Quantity			0		0		267105			0
S3	2016	2016	2016	2	0	2	Export	804	Ukraine	UKR	705	Slovenia	SVN								05	VEGETABLES AND FRUIT	1	No Quantity			0		0		453141			0
S3	2016	2016	2016	2	0	2	Export	804	Ukraine	UKR	706	Somalia	SOM								05	VEGETABLES AND FRUIT	1	No Quantity			0		0		2907297			0
S3	2016	2016	2016	2	0	2	Export	804	Ukraine	UKR	710	South Africa	ZAF								05	VEGETABLES AND FRUIT	1	No Quantity			0		0		2922006			0
S3	2016	2016	2016	2	0	2	Export	804	Ukraine	UKR	724	Spain	ESP								05	VEGETABLES AND FRUIT	1	No Quantity			0		0		2464813			0
S3	2016	2016	2016	2	0	2	Export	804	Ukraine	UKR	729	Sudan	SDN								05	VEGETABLES AND FRUIT	1	No Quantity			0		0		1267017			0
S3	2016	2016	2016	2	0	2	Export	804	Ukraine	UKR	740	Suriname	SUR								05	VEGETABLES AND FRUIT	1	No Quantity			0		0		14094			0
S3	2016	2016	2016	2	0	2	Export	804	Ukraine	UKR	752	Sweden	SWE								05	VEGETABLES AND FRUIT	1	No Quantity			0		0		491955			0
S3	2016	2016	2016	2	0	2	Export	804	Ukraine	UKR	757	Switzerland	CHE								05	VEGETABLES AND FRUIT	1	No Quantity			0		0		1918627			0
S3	2016	2016	2016	2	0	2	Export	804	Ukraine	UKR	760	Syria	SYR								05	VEGETABLES AND FRUIT	1	No Quantity			0		0		373209			0
S3	2016	2016	2016	2	0	2	Export	804	Ukraine	UKR	762	Tajikistan	TJK								05	VEGETABLES AND FRUIT	1	No Quantity			0		0		340456			0
S3	2016	2016	2016	2	0	2	Export	804	Ukraine	UKR	764	Thailand	THA								05	VEGETABLES AND FRUIT	1	No Quantity			0		0		128323			0
S3	2016	2016	2016	2	0	2	Export	804	Ukraine	UKR	768	Togo	TGO								05	VEGETABLES AND FRUIT	1	No Quantity			0		0		16417			0
S3	2016	2016	2016	2	0	2	Export	804	Ukraine	UKR	780	Trinidad and Tobago	TTO								05	VEGETABLES AND FRUIT	1	No Quantity			0		0		13749			0
S3	2016	2016	2016	2	0	2	Export	804	Ukraine	UKR	784	United Arab Emirates	ARE								05	VEGETABLES AND FRUIT	1	No Quantity			0		0		2951510			0
S3	2016	2016	2016	2	0	2	Export	804	Ukraine	UKR	788	Tunisia	TUN								05	VEGETABLES AND FRUIT	1	No Quantity			0		0		217684			0
S3	2016	2016	2016	2	0	2	Export	804	Ukraine	UKR	792	Turkey	TUR								05	VEGETABLES AND FRUIT	1	No Quantity			0		0		22838346			0
S3	2016	2016	2016	2	0	2	Export	804	Ukraine	UKR	795	Turkmenistan	TKM								05	VEGETABLES AND FRUIT	1	No Quantity			0		0		1828666			0
S3	2016	2016	2016	2	0	2	Export	804	Ukraine	UKR	807	North Macedonia	MKD								05	VEGETABLES AND FRUIT	1	No Quantity			0		0		229499			0
S3	2016	2016	2016	2	0	2	Export	804	Ukraine	UKR	818	Egypt	EGY								05	VEGETABLES AND FRUIT	1	No Quantity			0		0		3617918			0
S3	2016	2016	2016	2	0	2	Export	804	Ukraine	UKR	826	United Kingdom	GBR								05	VEGETABLES AND FRUIT	1	No Quantity			0		0		3989820			0
S3	2016	2016	2016	2	0	2	Export	804	Ukraine	UKR	842	USA	USA								05	VEGETABLES AND FRUIT	1	No Quantity			0		0		2478616			0
S3	2016	2016	2016	2	0	2	Export	804	Ukraine	UKR	860	Uzbekistan	UZB								05	VEGETABLES AND FRUIT	1	No Quantity			0		0		95049			0
S3	2016	2016	2016	2	0	2	Export	804	Ukraine	UKR	862	Venezuela	VEN								05	VEGETABLES AND FRUIT	1	No Quantity			0		0		6438			0
S3	2016	2016	2016	2	0	2	Export	804	Ukraine	UKR	887	Yemen	YEM								05	VEGETABLES AND FRUIT	1	No Quantity			0		0		1002340			0
S3	2016	2016	2016	2	0	2	Export	804	Ukraine	UKR	899	Areas, nes									05	VEGETABLES AND FRUIT	1	No Quantity			0		0		892263			0
S3	2016	2016	2016	2	0	2	Export	807	North Macedonia	MKD	0	World	WLD								05	VEGETABLES AND FRUIT	1	No Quantity							190086002			0
S3	2016	2016	2016	2	0	2	Export	807	North Macedonia	MKD	4	Afghanistan	AFG								05	VEGETABLES AND FRUIT	1	No Quantity							1776			0
S3	2016	2016	2016	2	0	2	Export	807	North Macedonia	MKD	8	Albania	ALB								05	VEGETABLES AND FRUIT	1	No Quantity							2245947			0
S3	2016	2016	2016	2	0	2	Export	807	North Macedonia	MKD	36	Australia	AUS								05	VEGETABLES AND FRUIT	1	No Quantity							3478686			0
S3	2016	2016	2016	2	0	2	Export	807	North Macedonia	MKD	40	Austria	AUT								05	VEGETABLES AND FRUIT	1	No Quantity							2500409			0
S3	2016	2016	2016	2	0	2	Export	807	North Macedonia	MKD	50	Bangladesh	BGD								05	VEGETABLES AND FRUIT	1	No Quantity							1504			0
S3	2016	2016	2016	2	0	2	Export	807	North Macedonia	MKD	56	Belgium	BEL								05	VEGETABLES AND FRUIT	1	No Quantity							1796324			0
S3	2016	2016	2016	2	0	2	Export	807	North Macedonia	MKD	70	Bosnia Herzegovina	BIH								05	VEGETABLES AND FRUIT	1	No Quantity							8235249			0
S3	2016	2016	2016	2	0	2	Export	807	North Macedonia	MKD	100	Bulgaria	BGR								05	VEGETABLES AND FRUIT	1	No Quantity							11422174			0
S3	2016	2016	2016	2	0	2	Export	807	North Macedonia	MKD	112	Belarus	BLR								05	VEGETABLES AND FRUIT	1	No Quantity							2059451			0
S3	2016	2016	2016	2	0	2	Export	807	North Macedonia	MKD	124	Canada	CAN								05	VEGETABLES AND FRUIT	1	No Quantity							1283263			0
S3	2016	2016	2016	2	0	2	Export	807	North Macedonia	MKD	152	Chile	CHL								05	VEGETABLES AND FRUIT	1	No Quantity							12306			0
S3	2016	2016	2016	2	0	2	Export	807	North Macedonia	MKD	156	China	CHN								05	VEGETABLES AND FRUIT	1	No Quantity							68961			0
S3	2016	2016	2016	2	0	2	Export	807	North Macedonia	MKD	188	Costa Rica	CRI								05	VEGETABLES AND FRUIT	1	No Quantity							8170			0
S3	2016	2016	2016	2	0	2	Export	807	North Macedonia	MKD	191	Croatia	HRV								05	VEGETABLES AND FRUIT	1	No Quantity							11886160			0
S3	2016	2016	2016	2	0	2	Export	807	North Macedonia	MKD	196	Cyprus	CYP								05	VEGETABLES AND FRUIT	1	No Quantity							21610			0
S3	2016	2016	2016	2	0	2	Export	807	North Macedonia	MKD	203	Czechia	CZE								05	VEGETABLES AND FRUIT	1	No Quantity							3358426			0
S3	2016	2016	2016	2	0	2	Export	807	North Macedonia	MKD	233	Estonia	EST								05	VEGETABLES AND FRUIT	1	No Quantity							87963			0
S3	2016	2016	2016	2	0	2	Export	807	North Macedonia	MKD	246	Finland	FIN								05	VEGETABLES AND FRUIT	1	No Quantity							32200			0
S3	2016	2016	2016	2	0	2	Export	807	North Macedonia	MKD	251	France	FRA								05	VEGETABLES AND FRUIT	1	No Quantity							3132063			0
S3	2016	2016	2016	2	0	2	Export	807	North Macedonia	MKD	276	Germany	DEU								05	VEGETABLES AND FRUIT	1	No Quantity							11697331			0
S3	2016	2016	2016	2	0	2	Export	807	North Macedonia	MKD	300	Greece	GRC								05	VEGETABLES AND FRUIT	1	No Quantity							4824389			0
S3	2016	2016	2016	2	0	2	Export	807	North Macedonia	MKD	348	Hungary	HUN								05	VEGETABLES AND FRUIT	1	No Quantity							1638947			0
S3	2016	2016	2016	2	0	2	Export	807	North Macedonia	MKD	364	Iran	IRN								05	VEGETABLES AND FRUIT	1	No Quantity							22363			0
S3	2016	2016	2016	2	0	2	Export	807	North Macedonia	MKD	368	Iraq	IRQ								05	VEGETABLES AND FRUIT	1	No Quantity							553481			0
S3	2016	2016	2016	2	0	2	Export	807	North Macedonia	MKD	372	Ireland	IRL								05	VEGETABLES AND FRUIT	1	No Quantity							37426			0
S3	2016	2016	2016	2	0	2	Export	807	North Macedonia	MKD	381	Italy	ITA								05	VEGETABLES AND FRUIT	1	No Quantity							16256639			0
S3	2016	2016	2016	2	0	2	Export	807	North Macedonia	MKD	392	Japan	JPN								05	VEGETABLES AND FRUIT	1	No Quantity							13546			0
S3	2016	2016	2016	2	0	2	Export	807	North Macedonia	MKD	400	Jordan	JOR								05	VEGETABLES AND FRUIT	1	No Quantity							21250			0
S3	2016	2016	2016	2	0	2	Export	807	North Macedonia	MKD	428	Latvia	LVA								05	VEGETABLES AND FRUIT	1	No Quantity							842331			0
S3	2016	2016	2016	2	0	2	Export	807	North Macedonia	MKD	440	Lithuania	LTU								05	VEGETABLES AND FRUIT	1	No Quantity							777893			0
S3	2016	2016	2016	2	0	2	Export	807	North Macedonia	MKD	458	Malaysia	MYS								05	VEGETABLES AND FRUIT	1	No Quantity							732			0
S3	2016	2016	2016	2	0	2	Export	807	North Macedonia	MKD	466	Mali	MLI								05	VEGETABLES AND FRUIT	1	No Quantity							1274			0
S3	2016	2016	2016	2	0	2	Export	807	North Macedonia	MKD	480	Mauritius	MUS								05	VEGETABLES AND FRUIT	1	No Quantity							3988			0
S3	2016	2016	2016	2	0	2	Export	807	North Macedonia	MKD	498	Rep. of Moldova	MDA								05	VEGETABLES AND FRUIT	1	No Quantity							609627			0
S3	2016	2016	2016	2	0	2	Export	807	North Macedonia	MKD	499	Montenegro	MNE								05	VEGETABLES AND FRUIT	1	No Quantity							5529843			0
S3	2016	2016	2016	2	0	2	Export	807	North Macedonia	MKD	528	Netherlands	NLD								05	VEGETABLES AND FRUIT	1	No Quantity							446626			0
S3	2016	2016	2016	2	0	2	Export	807	North Macedonia	MKD	554	New Zealand	NZL								05	VEGETABLES AND FRUIT	1	No Quantity							30470			0
S3	2016	2016	2016	2	0	2	Export	807	North Macedonia	MKD	579	Norway	NOR								05	VEGETABLES AND FRUIT	1	No Quantity							473302			0
S3	2016	2016	2016	2	0	2	Export	807	North Macedonia	MKD	616	Poland	POL								05	VEGETABLES AND FRUIT	1	No Quantity							6009084			0
S3	2016	2016	2016	2	0	2	Export	807	North Macedonia	MKD	620	Portugal	PRT								05	VEGETABLES AND FRUIT	1	No Quantity							189			0
S3	2016	2016	2016	2	0	2	Export	807	North Macedonia	MKD	634	Qatar	QAT								05	VEGETABLES AND FRUIT	1	No Quantity							14182			0
S3	2016	2016	2016	2	0	2	Export	807	North Macedonia	MKD	642	Romania	ROU								05	VEGETABLES AND FRUIT	1	No Quantity							6416382			0
S3	2016	2016	2016	2	0	2	Export	807	North Macedonia	MKD	643	Russian Federation	RUS								05	VEGETABLES AND FRUIT	1	No Quantity							28939660			0
S3	2016	2016	2016	2	0	2	Export	807	North Macedonia	MKD	682	Saudi Arabia	SAU								05	VEGETABLES AND FRUIT	1	No Quantity							10117			0
S3	2016	2016	2016	2	0	2	Export	807	North Macedonia	MKD	688	Serbia	SRB								05	VEGETABLES AND FRUIT	1	No Quantity							36834218			0
S3	2016	2016	2016	2	0	2	Export	807	North Macedonia	MKD	690	Seychelles	SYC								05	VEGETABLES AND FRUIT	1	No Quantity							1866			0
S3	2016	2016	2016	2	0	2	Export	807	North Macedonia	MKD	703	Slovakia	SVK								05	VEGETABLES AND FRUIT	1	No Quantity							534573			0
S3	2016	2016	2016	2	0	2	Export	807	North Macedonia	MKD	705	Slovenia	SVN								05	VEGETABLES AND FRUIT	1	No Quantity							3440921			0
S3	2016	2016	2016	2	0	2	Export	807	North Macedonia	MKD	724	Spain	ESP								05	VEGETABLES AND FRUIT	1	No Quantity							1023348			0
S3	2016	2016	2016	2	0	2	Export	807	North Macedonia	MKD	740	Suriname	SUR								05	VEGETABLES AND FRUIT	1	No Quantity							3575			0
S3	2016	2016	2016	2	0	2	Export	807	North Macedonia	MKD	752	Sweden	SWE								05	VEGETABLES AND FRUIT	1	No Quantity							3420291			0
S3	2016	2016	2016	2	0	2	Export	807	North Macedonia	MKD	757	Switzerland	CHE								05	VEGETABLES AND FRUIT	1	No Quantity							2256276			0
S3	2016	2016	2016	2	0	2	Export	807	North Macedonia	MKD	784	United Arab Emirates	ARE								05	VEGETABLES AND FRUIT	1	No Quantity							254448			0
S3	2016	2016	2016	2	0	2	Export	807	North Macedonia	MKD	792	Turkey	TUR								05	VEGETABLES AND FRUIT	1	No Quantity							124199			0
S3	2016	2016	2016	2	0	2	Export	807	North Macedonia	MKD	804	Ukraine	UKR								05	VEGETABLES AND FRUIT	1	No Quantity							749185			0
S3	2016	2016	2016	2	0	2	Export	807	North Macedonia	MKD	826	United Kingdom	GBR								05	VEGETABLES AND FRUIT	1	No Quantity							915691			0
S3	2016	2016	2016	2	0	2	Export	807	North Macedonia	MKD	842	USA	USA								05	VEGETABLES AND FRUIT	1	No Quantity							3723694			0
S3	2016	2016	2016	2	0	2	Export	804	Ukraine	UKR	0	World	WLD								06	SUGAR,SUGR.PREPTNS,HONEY	1	No Quantity			0		0		449312074			0
S3	2016	2016	2016	2	0	2	Export	804	Ukraine	UKR	4	Afghanistan	AFG								06	SUGAR,SUGR.PREPTNS,HONEY	1	No Quantity			0		0		1196475			0
S3	2016	2016	2016	2	0	2	Export	804	Ukraine	UKR	8	Albania	ALB								06	SUGAR,SUGR.PREPTNS,HONEY	1	No Quantity			0		0		6905105			0
S3	2016	2016	2016	2	0	2	Export	804	Ukraine	UKR	12	Algeria	DZA								06	SUGAR,SUGR.PREPTNS,HONEY	1	No Quantity			0		0		684185			0
S3	2016	2016	2016	2	0	2	Export	804	Ukraine	UKR	28	Antigua and Barbuda	ATG								06	SUGAR,SUGR.PREPTNS,HONEY	1	No Quantity			0		0		125			0
S3	2016	2016	2016	2	0	2	Export	804	Ukraine	UKR	31	Azerbaijan	AZE								06	SUGAR,SUGR.PREPTNS,HONEY	1	No Quantity			0		0		18848955			0
S3	2016	2016	2016	2	0	2	Export	804	Ukraine	UKR	36	Australia	AUS								06	SUGAR,SUGR.PREPTNS,HONEY	1	No Quantity			0		0		6126			0
S3	2016	2016	2016	2	0	2	Export	804	Ukraine	UKR	40	Austria	AUT								06	SUGAR,SUGR.PREPTNS,HONEY	1	No Quantity			0		0		905916			0
S3	2016	2016	2016	2	0	2	Export	804	Ukraine	UKR	44	Bahamas	BHS								06	SUGAR,SUGR.PREPTNS,HONEY	1	No Quantity			0		0		182			0
S3	2016	2016	2016	2	0	2	Export	804	Ukraine	UKR	50	Bangladesh	BGD								06	SUGAR,SUGR.PREPTNS,HONEY	1	No Quantity			0		0		2			0
S3	2016	2016	2016	2	0	2	Export	804	Ukraine	UKR	51	Armenia	ARM								06	SUGAR,SUGR.PREPTNS,HONEY	1	No Quantity			0		0		3209009			0
S3	2016	2016	2016	2	0	2	Export	804	Ukraine	UKR	56	Belgium	BEL								06	SUGAR,SUGR.PREPTNS,HONEY	1	No Quantity			0		0		2250648			0
S3	2016	2016	2016	2	0	2	Export	804	Ukraine	UKR	60	Bermuda	BMU								06	SUGAR,SUGR.PREPTNS,HONEY	1	No Quantity			0		0		69			0
S3	2016	2016	2016	2	0	2	Export	804	Ukraine	UKR	70	Bosnia Herzegovina	BIH								06	SUGAR,SUGR.PREPTNS,HONEY	1	No Quantity			0		0		867743			0
S3	2016	2016	2016	2	0	2	Export	804	Ukraine	UKR	84	Belize	BLZ								06	SUGAR,SUGR.PREPTNS,HONEY	1	No Quantity			0		0		471			0
S3	2016	2016	2016	2	0	2	Export	804	Ukraine	UKR	92	Br. Virgin Isds	VGB								06	SUGAR,SUGR.PREPTNS,HONEY	1	No Quantity			0		0		277			0
S3	2016	2016	2016	2	0	2	Export	804	Ukraine	UKR	100	Bulgaria	BGR								06	SUGAR,SUGR.PREPTNS,HONEY	1	No Quantity			0		0		4064649			0
S3	2016	2016	2016	2	0	2	Export	804	Ukraine	UKR	104	Myanmar	MMR								06	SUGAR,SUGR.PREPTNS,HONEY	1	No Quantity			0		0		8873407			0
S3	2016	2016	2016	2	0	2	Export	804	Ukraine	UKR	112	Belarus	BLR								06	SUGAR,SUGR.PREPTNS,HONEY	1	No Quantity			0		0		10488881			0
S3	2016	2016	2016	2	0	2	Export	804	Ukraine	UKR	116	Cambodia	KHM								06	SUGAR,SUGR.PREPTNS,HONEY	1	No Quantity			0		0		49			0
S3	2016	2016	2016	2	0	2	Export	804	Ukraine	UKR	124	Canada	CAN								06	SUGAR,SUGR.PREPTNS,HONEY	1	No Quantity			0		0		1478898			0
S3	2016	2016	2016	2	0	2	Export	804	Ukraine	UKR	136	Cayman Isds	CYM								06	SUGAR,SUGR.PREPTNS,HONEY	1	No Quantity			0		0		10			0
S3	2016	2016	2016	2	0	2	Export	804	Ukraine	UKR	144	Sri Lanka	LKA								06	SUGAR,SUGR.PREPTNS,HONEY	1	No Quantity			0		0		40032452			0
S3	2016	2016	2016	2	0	2	Export	804	Ukraine	UKR	156	China	CHN								06	SUGAR,SUGR.PREPTNS,HONEY	1	No Quantity			0		0		3091380			0
S3	2016	2016	2016	2	0	2	Export	804	Ukraine	UKR	191	Croatia	HRV								06	SUGAR,SUGR.PREPTNS,HONEY	1	No Quantity			0		0		85878			0
S3	2016	2016	2016	2	0	2	Export	804	Ukraine	UKR	196	Cyprus	CYP								06	SUGAR,SUGR.PREPTNS,HONEY	1	No Quantity			0		0		231114			0
S3	2016	2016	2016	2	0	2	Export	804	Ukraine	UKR	203	Czechia	CZE								06	SUGAR,SUGR.PREPTNS,HONEY	1	No Quantity			0		0		1122320			0
S3	2016	2016	2016	2	0	2	Export	804	Ukraine	UKR	204	Benin	BEN								06	SUGAR,SUGR.PREPTNS,HONEY	1	No Quantity			0		0		630499			0
S3	2016	2016	2016	2	0	2	Export	804	Ukraine	UKR	208	Denmark	DNK								06	SUGAR,SUGR.PREPTNS,HONEY	1	No Quantity			0		0		1756217			0
S3	2016	2016	2016	2	0	2	Export	804	Ukraine	UKR	231	Ethiopia	ETH								06	SUGAR,SUGR.PREPTNS,HONEY	1	No Quantity			0		0		2191797			0
S3	2016	2016	2016	2	0	2	Export	804	Ukraine	UKR	233	Estonia	EST								06	SUGAR,SUGR.PREPTNS,HONEY	1	No Quantity			0		0		480978			0
S3	2016	2016	2016	2	0	2	Export	804	Ukraine	UKR	251	France	FRA								06	SUGAR,SUGR.PREPTNS,HONEY	1	No Quantity			0		0		4041150			0
S3	2016	2016	2016	2	0	2	Export	804	Ukraine	UKR	262	Djibouti	DJI								06	SUGAR,SUGR.PREPTNS,HONEY	1	No Quantity			0		0		881060			0
S3	2016	2016	2016	2	0	2	Export	804	Ukraine	UKR	266	Gabon	GAB								06	SUGAR,SUGR.PREPTNS,HONEY	1	No Quantity			0		0		12142			0
S3	2016	2016	2016	2	0	2	Export	804	Ukraine	UKR	268	Georgia	GEO								06	SUGAR,SUGR.PREPTNS,HONEY	1	No Quantity			0		0		29554547			0
S3	2016	2016	2016	2	0	2	Export	804	Ukraine	UKR	275	State of Palestine	PSE								06	SUGAR,SUGR.PREPTNS,HONEY	1	No Quantity			0		0		117500			0
S3	2016	2016	2016	2	0	2	Export	804	Ukraine	UKR	276	Germany	DEU								06	SUGAR,SUGR.PREPTNS,HONEY	1	No Quantity			0		0		34774569			0
S3	2016	2016	2016	2	0	2	Export	804	Ukraine	UKR	288	Ghana	GHA								06	SUGAR,SUGR.PREPTNS,HONEY	1	No Quantity			0		0		52011			0
S3	2016	2016	2016	2	0	2	Export	804	Ukraine	UKR	292	Gibraltar	GIB								06	SUGAR,SUGR.PREPTNS,HONEY	1	No Quantity			0		0		65			0
S3	2016	2016	2016	2	0	2	Export	804	Ukraine	UKR	300	Greece	GRC								06	SUGAR,SUGR.PREPTNS,HONEY	1	No Quantity			0		0		1257189			0
S3	2016	2016	2016	2	0	2	Export	804	Ukraine	UKR	324	Guinea	GIN								06	SUGAR,SUGR.PREPTNS,HONEY	1	No Quantity			0		0		12165957			0
S3	2016	2016	2016	2	0	2	Export	804	Ukraine	UKR	344	China, Hong Kong SAR	HKG								06	SUGAR,SUGR.PREPTNS,HONEY	1	No Quantity			0		0		1520025			0
S3	2016	2016	2016	2	0	2	Export	804	Ukraine	UKR	348	Hungary	HUN								06	SUGAR,SUGR.PREPTNS,HONEY	1	No Quantity			0		0		5533071			0
S3	2016	2016	2016	2	0	2	Export	804	Ukraine	UKR	364	Iran	IRN								06	SUGAR,SUGR.PREPTNS,HONEY	1	No Quantity			0		0		2381633			0
S3	2016	2016	2016	2	0	2	Export	804	Ukraine	UKR	368	Iraq	IRQ								06	SUGAR,SUGR.PREPTNS,HONEY	1	No Quantity			0		0		4916551			0
S3	2016	2016	2016	2	0	2	Export	804	Ukraine	UKR	376	Israel	ISR								06	SUGAR,SUGR.PREPTNS,HONEY	1	No Quantity			0		0		8558399			0
S3	2016	2016	2016	2	0	2	Export	804	Ukraine	UKR	381	Italy	ITA								06	SUGAR,SUGR.PREPTNS,HONEY	1	No Quantity			0		0		1890674			0
S3	2016	2016	2016	2	0	2	Export	804	Ukraine	UKR	384	Côte d'Ivoire	CIV								06	SUGAR,SUGR.PREPTNS,HONEY	1	No Quantity			0		0		67850			0
S3	2016	2016	2016	2	0	2	Export	804	Ukraine	UKR	392	Japan	JPN								06	SUGAR,SUGR.PREPTNS,HONEY	1	No Quantity			0		0		278537			0
S3	2016	2016	2016	2	0	2	Export	804	Ukraine	UKR	398	Kazakhstan	KAZ								06	SUGAR,SUGR.PREPTNS,HONEY	1	No Quantity			0		0		29749662			0
S3	2016	2016	2016	2	0	2	Export	804	Ukraine	UKR	400	Jordan	JOR								06	SUGAR,SUGR.PREPTNS,HONEY	1	No Quantity			0		0		722567			0
S3	2016	2016	2016	2	0	2	Export	804	Ukraine	UKR	404	Kenya	KEN								06	SUGAR,SUGR.PREPTNS,HONEY	1	No Quantity			0		0		19920			0
S3	2016	2016	2016	2	0	2	Export	804	Ukraine	UKR	410	Rep. of Korea	KOR								06	SUGAR,SUGR.PREPTNS,HONEY	1	No Quantity			0		0		125056			0
S3	2016	2016	2016	2	0	2	Export	804	Ukraine	UKR	414	Kuwait	KWT								06	SUGAR,SUGR.PREPTNS,HONEY	1	No Quantity			0		0		63050			0
S3	2016	2016	2016	2	0	2	Export	804	Ukraine	UKR	417	Kyrgyzstan	KGZ								06	SUGAR,SUGR.PREPTNS,HONEY	1	No Quantity			0		0		7117655			0
S3	2016	2016	2016	2	0	2	Export	804	Ukraine	UKR	422	Lebanon	LBN								06	SUGAR,SUGR.PREPTNS,HONEY	1	No Quantity			0		0		3258918			0
S3	2016	2016	2016	2	0	2	Export	804	Ukraine	UKR	428	Latvia	LVA								06	SUGAR,SUGR.PREPTNS,HONEY	1	No Quantity			0		0		2908815			0
S3	2016	2016	2016	2	0	2	Export	804	Ukraine	UKR	430	Liberia	LBR								06	SUGAR,SUGR.PREPTNS,HONEY	1	No Quantity			0		0		246			0
S3	2016	2016	2016	2	0	2	Export	804	Ukraine	UKR	434	Libya	LBY								06	SUGAR,SUGR.PREPTNS,HONEY	1	No Quantity			0		0		2683405			0
S3	2016	2016	2016	2	0	2	Export	804	Ukraine	UKR	440	Lithuania	LTU								06	SUGAR,SUGR.PREPTNS,HONEY	1	No Quantity			0		0		5995878			0
S3	2016	2016	2016	2	0	2	Export	804	Ukraine	UKR	458	Malaysia	MYS								06	SUGAR,SUGR.PREPTNS,HONEY	1	No Quantity			0		0		25			0
S3	2016	2016	2016	2	0	2	Export	804	Ukraine	UKR	470	Malta	MLT								06	SUGAR,SUGR.PREPTNS,HONEY	1	No Quantity			0		0		10061			0
S3	2016	2016	2016	2	0	2	Export	804	Ukraine	UKR	478	Mauritania	MRT								06	SUGAR,SUGR.PREPTNS,HONEY	1	No Quantity			0		0		25636			0
S3	2016	2016	2016	2	0	2	Export	804	Ukraine	UKR	490	Other Asia, nes									06	SUGAR,SUGR.PREPTNS,HONEY	1	No Quantity			0		0		10400			0
S3	2016	2016	2016	2	0	2	Export	804	Ukraine	UKR	496	Mongolia	MNG								06	SUGAR,SUGR.PREPTNS,HONEY	1	No Quantity			0		0		5501693			0
S3	2016	2016	2016	2	0	2	Export	804	Ukraine	UKR	498	Rep. of Moldova	MDA								06	SUGAR,SUGR.PREPTNS,HONEY	1	No Quantity			0		0		9523959			0
S3	2016	2016	2016	2	0	2	Export	804	Ukraine	UKR	499	Montenegro	MNE								06	SUGAR,SUGR.PREPTNS,HONEY	1	No Quantity			0		0		2186786			0
S3	2016	2016	2016	2	0	2	Export	804	Ukraine	UKR	508	Mozambique	MOZ								06	SUGAR,SUGR.PREPTNS,HONEY	1	No Quantity			0		0		22264			0
S3	2016	2016	2016	2	0	2	Export	804	Ukraine	UKR	512	Oman	OMN								06	SUGAR,SUGR.PREPTNS,HONEY	1	No Quantity			0		0		36343			0
S3	2016	2016	2016	2	0	2	Export	804	Ukraine	UKR	516	Namibia	NAM								06	SUGAR,SUGR.PREPTNS,HONEY	1	No Quantity			0		0		10440			0
S3	2016	2016	2016	2	0	2	Export	804	Ukraine	UKR	528	Netherlands	NLD								06	SUGAR,SUGR.PREPTNS,HONEY	1	No Quantity			0		0		1433724			0
S3	2016	2016	2016	2	0	2	Export	804	Ukraine	UKR	554	New Zealand	NZL								06	SUGAR,SUGR.PREPTNS,HONEY	1	No Quantity			0		0		540			0
S3	2016	2016	2016	2	0	2	Export	804	Ukraine	UKR	566	Nigeria	NGA								06	SUGAR,SUGR.PREPTNS,HONEY	1	No Quantity			0		0		1261838			0
S3	2016	2016	2016	2	0	2	Export	804	Ukraine	UKR	579	Norway	NOR								06	SUGAR,SUGR.PREPTNS,HONEY	1	No Quantity			0		0		232929			0
S3	2016	2016	2016	2	0	2	Export	804	Ukraine	UKR	584	Marshall Isds	MHL								06	SUGAR,SUGR.PREPTNS,HONEY	1	No Quantity			0		0		1323			0
S3	2016	2016	2016	2	0	2	Export	804	Ukraine	UKR	585	Palau	PLW								06	SUGAR,SUGR.PREPTNS,HONEY	1	No Quantity			0		0		49			0
S3	2016	2016	2016	2	0	2	Export	804	Ukraine	UKR	586	Pakistan	PAK								06	SUGAR,SUGR.PREPTNS,HONEY	1	No Quantity			0		0		343207			0
S3	2016	2016	2016	2	0	2	Export	804	Ukraine	UKR	591	Panama	PAN								06	SUGAR,SUGR.PREPTNS,HONEY	1	No Quantity			0		0		66329			0
S3	2016	2016	2016	2	0	2	Export	804	Ukraine	UKR	604	Peru	PER								06	SUGAR,SUGR.PREPTNS,HONEY	1	No Quantity			0		0		19680			0
S3	2016	2016	2016	2	0	2	Export	804	Ukraine	UKR	616	Poland	POL								06	SUGAR,SUGR.PREPTNS,HONEY	1	No Quantity			0		0		28440402			0
S3	2016	2016	2016	2	0	2	Export	804	Ukraine	UKR	634	Qatar	QAT								06	SUGAR,SUGR.PREPTNS,HONEY	1	No Quantity			0		0		13199			0
S3	2016	2016	2016	2	0	2	Export	804	Ukraine	UKR	642	Romania	ROU								06	SUGAR,SUGR.PREPTNS,HONEY	1	No Quantity			0		0		19689215			0
S3	2016	2016	2016	2	0	2	Export	804	Ukraine	UKR	643	Russian Federation	RUS								06	SUGAR,SUGR.PREPTNS,HONEY	1	No Quantity			0		0		5995534			0
S3	2016	2016	2016	2	0	2	Export	804	Ukraine	UKR	659	Saint Kitts and Nevis	KNA								06	SUGAR,SUGR.PREPTNS,HONEY	1	No Quantity			0		0		133			0
S3	2016	2016	2016	2	0	2	Export	804	Ukraine	UKR	682	Saudi Arabia	SAU								06	SUGAR,SUGR.PREPTNS,HONEY	1	No Quantity			0		0		1627519			0
S3	2016	2016	2016	2	0	2	Export	804	Ukraine	UKR	686	Senegal	SEN								06	SUGAR,SUGR.PREPTNS,HONEY	1	No Quantity			0		0		105012			0
S3	2016	2016	2016	2	0	2	Export	804	Ukraine	UKR	688	Serbia	SRB								06	SUGAR,SUGR.PREPTNS,HONEY	1	No Quantity			0		0		8442			0
S3	2016	2016	2016	2	0	2	Export	804	Ukraine	UKR	690	Seychelles	SYC								06	SUGAR,SUGR.PREPTNS,HONEY	1	No Quantity			0		0		215			0
S3	2016	2016	2016	2	0	2	Export	804	Ukraine	UKR	694	Sierra Leone	SLE								06	SUGAR,SUGR.PREPTNS,HONEY	1	No Quantity			0		0		10249			0
S3	2016	2016	2016	2	0	2	Export	804	Ukraine	UKR	699	India	IND								06	SUGAR,SUGR.PREPTNS,HONEY	1	No Quantity			0		0		306			0
S3	2016	2016	2016	2	0	2	Export	804	Ukraine	UKR	702	Singapore	SGP								06	SUGAR,SUGR.PREPTNS,HONEY	1	No Quantity			0		0		554217			0
S3	2016	2016	2016	2	0	2	Export	804	Ukraine	UKR	703	Slovakia	SVK								06	SUGAR,SUGR.PREPTNS,HONEY	1	No Quantity			0		0		645892			0
S3	2016	2016	2016	2	0	2	Export	804	Ukraine	UKR	704	Viet Nam	VNM								06	SUGAR,SUGR.PREPTNS,HONEY	1	No Quantity			0		0		260336			0
S3	2016	2016	2016	2	0	2	Export	804	Ukraine	UKR	706	Somalia	SOM								06	SUGAR,SUGR.PREPTNS,HONEY	1	No Quantity			0		0		2762008			0
S3	2016	2016	2016	2	0	2	Export	804	Ukraine	UKR	710	South Africa	ZAF								06	SUGAR,SUGR.PREPTNS,HONEY	1	No Quantity			0		0		2856462			0
S3	2016	2016	2016	2	0	2	Export	804	Ukraine	UKR	724	Spain	ESP								06	SUGAR,SUGR.PREPTNS,HONEY	1	No Quantity			0		0		7295770			0
S3	2016	2016	2016	2	0	2	Export	804	Ukraine	UKR	729	Sudan	SDN								06	SUGAR,SUGR.PREPTNS,HONEY	1	No Quantity			0		0		4350701			0
S3	2016	2016	2016	2	0	2	Export	804	Ukraine	UKR	752	Sweden	SWE								06	SUGAR,SUGR.PREPTNS,HONEY	1	No Quantity			0		0		10098			0
S3	2016	2016	2016	2	0	2	Export	804	Ukraine	UKR	757	Switzerland	CHE								06	SUGAR,SUGR.PREPTNS,HONEY	1	No Quantity			0		0		2661596			0
S3	2016	2016	2016	2	0	2	Export	804	Ukraine	UKR	762	Tajikistan	TJK								06	SUGAR,SUGR.PREPTNS,HONEY	1	No Quantity			0		0		6942945			0
S3	2016	2016	2016	2	0	2	Export	804	Ukraine	UKR	764	Thailand	THA								06	SUGAR,SUGR.PREPTNS,HONEY	1	No Quantity			0		0		20			0
S3	2016	2016	2016	2	0	2	Export	804	Ukraine	UKR	768	Togo	TGO								06	SUGAR,SUGR.PREPTNS,HONEY	1	No Quantity			0		0		28424			0
S3	2016	2016	2016	2	0	2	Export	804	Ukraine	UKR	780	Trinidad and Tobago	TTO								06	SUGAR,SUGR.PREPTNS,HONEY	1	No Quantity			0		0		11136			0
S3	2016	2016	2016	2	0	2	Export	804	Ukraine	UKR	784	United Arab Emirates	ARE								06	SUGAR,SUGR.PREPTNS,HONEY	1	No Quantity			0		0		1551425			0
S3	2016	2016	2016	2	0	2	Export	804	Ukraine	UKR	788	Tunisia	TUN								06	SUGAR,SUGR.PREPTNS,HONEY	1	No Quantity			0		0		15424625			0
S3	2016	2016	2016	2	0	2	Export	804	Ukraine	UKR	792	Turkey	TUR								06	SUGAR,SUGR.PREPTNS,HONEY	1	No Quantity			0		0		11133905			0
S3	2016	2016	2016	2	0	2	Export	804	Ukraine	UKR	795	Turkmenistan	TKM								06	SUGAR,SUGR.PREPTNS,HONEY	1	No Quantity			0		0		7619710			0
S3	2016	2016	2016	2	0	2	Export	804	Ukraine	UKR	800	Uganda	UGA								06	SUGAR,SUGR.PREPTNS,HONEY	1	No Quantity			0		0		252199			0
S3	2016	2016	2016	2	0	2	Export	804	Ukraine	UKR	807	North Macedonia	MKD								06	SUGAR,SUGR.PREPTNS,HONEY	1	No Quantity			0		0		1083160			0
S3	2016	2016	2016	2	0	2	Export	804	Ukraine	UKR	818	Egypt	EGY								06	SUGAR,SUGR.PREPTNS,HONEY	1	No Quantity			0		0		14845619			0
S3	2016	2016	2016	2	0	2	Export	804	Ukraine	UKR	826	United Kingdom	GBR								06	SUGAR,SUGR.PREPTNS,HONEY	1	No Quantity			0		0		1566535			0
S3	2016	2016	2016	2	0	2	Export	804	Ukraine	UKR	842	USA	USA								06	SUGAR,SUGR.PREPTNS,HONEY	1	No Quantity			0		0		19895370			0
S3	2016	2016	2016	2	0	2	Export	804	Ukraine	UKR	860	Uzbekistan	UZB								06	SUGAR,SUGR.PREPTNS,HONEY	1	No Quantity			0		0		102782			0
S3	2016	2016	2016	2	0	2	Export	804	Ukraine	UKR	887	Yemen	YEM								06	SUGAR,SUGR.PREPTNS,HONEY	1	No Quantity			0		0		23241			0
S3	2016	2016	2016	2	0	2	Export	804	Ukraine	UKR	899	Areas, nes									06	SUGAR,SUGR.PREPTNS,HONEY	1	No Quantity			0		0		804476			0
S3	2016	2016	2016	2	0	2	Export	807	North Macedonia	MKD	0	World	WLD								06	SUGAR,SUGR.PREPTNS,HONEY	1	No Quantity							9437003			0
S3	2016	2016	2016	2	0	2	Export	807	North Macedonia	MKD	8	Albania	ALB								06	SUGAR,SUGR.PREPTNS,HONEY	1	No Quantity							36360			0
S3	2016	2016	2016	2	0	2	Export	807	North Macedonia	MKD	36	Australia	AUS								06	SUGAR,SUGR.PREPTNS,HONEY	1	No Quantity							54271			0
S3	2016	2016	2016	2	0	2	Export	807	North Macedonia	MKD	40	Austria	AUT								06	SUGAR,SUGR.PREPTNS,HONEY	1	No Quantity							53513			0
S3	2016	2016	2016	2	0	2	Export	807	North Macedonia	MKD	48	Bahrain	BHR								06	SUGAR,SUGR.PREPTNS,HONEY	1	No Quantity							138			0
S3	2016	2016	2016	2	0	2	Export	807	North Macedonia	MKD	50	Bangladesh	BGD								06	SUGAR,SUGR.PREPTNS,HONEY	1	No Quantity							477			0
S3	2016	2016	2016	2	0	2	Export	807	North Macedonia	MKD	56	Belgium	BEL								06	SUGAR,SUGR.PREPTNS,HONEY	1	No Quantity							483752			0
S3	2016	2016	2016	2	0	2	Export	807	North Macedonia	MKD	70	Bosnia Herzegovina	BIH								06	SUGAR,SUGR.PREPTNS,HONEY	1	No Quantity							1080027			0
S3	2016	2016	2016	2	0	2	Export	807	North Macedonia	MKD	100	Bulgaria	BGR								06	SUGAR,SUGR.PREPTNS,HONEY	1	No Quantity							63811			0
S3	2016	2016	2016	2	0	2	Export	807	North Macedonia	MKD	124	Canada	CAN								06	SUGAR,SUGR.PREPTNS,HONEY	1	No Quantity							16511			0
S3	2016	2016	2016	2	0	2	Export	807	North Macedonia	MKD	152	Chile	CHL								06	SUGAR,SUGR.PREPTNS,HONEY	1	No Quantity							3709			0
S3	2016	2016	2016	2	0	2	Export	807	North Macedonia	MKD	156	China	CHN								06	SUGAR,SUGR.PREPTNS,HONEY	1	No Quantity							1738			0
S3	2016	2016	2016	2	0	2	Export	807	North Macedonia	MKD	191	Croatia	HRV								06	SUGAR,SUGR.PREPTNS,HONEY	1	No Quantity							1027665			0
S3	2016	2016	2016	2	0	2	Export	807	North Macedonia	MKD	196	Cyprus	CYP								06	SUGAR,SUGR.PREPTNS,HONEY	1	No Quantity							9882			0
S3	2016	2016	2016	2	0	2	Export	807	North Macedonia	MKD	203	Czechia	CZE								06	SUGAR,SUGR.PREPTNS,HONEY	1	No Quantity							141347			0
S3	2016	2016	2016	2	0	2	Export	807	North Macedonia	MKD	208	Denmark	DNK								06	SUGAR,SUGR.PREPTNS,HONEY	1	No Quantity							36745			0
S3	2016	2016	2016	2	0	2	Export	807	North Macedonia	MKD	251	France	FRA								06	SUGAR,SUGR.PREPTNS,HONEY	1	No Quantity							54223			0
S3	2016	2016	2016	2	0	2	Export	807	North Macedonia	MKD	276	Germany	DEU								06	SUGAR,SUGR.PREPTNS,HONEY	1	No Quantity							758980			0
S3	2016	2016	2016	2	0	2	Export	807	North Macedonia	MKD	300	Greece	GRC								06	SUGAR,SUGR.PREPTNS,HONEY	1	No Quantity							82765			0
S3	2016	2016	2016	2	0	2	Export	807	North Macedonia	MKD	348	Hungary	HUN								06	SUGAR,SUGR.PREPTNS,HONEY	1	No Quantity							42901			0
S3	2016	2016	2016	2	0	2	Export	807	North Macedonia	MKD	376	Israel	ISR								06	SUGAR,SUGR.PREPTNS,HONEY	1	No Quantity							58247			0
S3	2016	2016	2016	2	0	2	Export	807	North Macedonia	MKD	381	Italy	ITA								06	SUGAR,SUGR.PREPTNS,HONEY	1	No Quantity							254907			0
S3	2016	2016	2016	2	0	2	Export	807	North Macedonia	MKD	440	Lithuania	LTU								06	SUGAR,SUGR.PREPTNS,HONEY	1	No Quantity							85055			0
S3	2016	2016	2016	2	0	2	Export	807	North Macedonia	MKD	499	Montenegro	MNE								06	SUGAR,SUGR.PREPTNS,HONEY	1	No Quantity							282525			0
S3	2016	2016	2016	2	0	2	Export	807	North Macedonia	MKD	528	Netherlands	NLD								06	SUGAR,SUGR.PREPTNS,HONEY	1	No Quantity							47073			0
S3	2016	2016	2016	2	0	2	Export	807	North Macedonia	MKD	554	New Zealand	NZL								06	SUGAR,SUGR.PREPTNS,HONEY	1	No Quantity							2274			0
S3	2016	2016	2016	2	0	2	Export	807	North Macedonia	MKD	616	Poland	POL								06	SUGAR,SUGR.PREPTNS,HONEY	1	No Quantity							424217			0
S3	2016	2016	2016	2	0	2	Export	807	North Macedonia	MKD	620	Portugal	PRT								06	SUGAR,SUGR.PREPTNS,HONEY	1	No Quantity							336			0
S3	2016	2016	2016	2	0	2	Export	807	North Macedonia	MKD	634	Qatar	QAT								06	SUGAR,SUGR.PREPTNS,HONEY	1	No Quantity							1304			0
S3	2016	2016	2016	2	0	2	Export	807	North Macedonia	MKD	642	Romania	ROU								06	SUGAR,SUGR.PREPTNS,HONEY	1	No Quantity							11147			0
S3	2016	2016	2016	2	0	2	Export	807	North Macedonia	MKD	643	Russian Federation	RUS								06	SUGAR,SUGR.PREPTNS,HONEY	1	No Quantity							9608			0
S3	2016	2016	2016	2	0	2	Export	807	North Macedonia	MKD	688	Serbia	SRB								06	SUGAR,SUGR.PREPTNS,HONEY	1	No Quantity							3596289			0
S3	2016	2016	2016	2	0	2	Export	807	North Macedonia	MKD	705	Slovenia	SVN								06	SUGAR,SUGR.PREPTNS,HONEY	1	No Quantity							104858			0
S3	2016	2016	2016	2	0	2	Export	807	North Macedonia	MKD	729	Sudan	SDN								06	SUGAR,SUGR.PREPTNS,HONEY	1	No Quantity							459			0
S3	2016	2016	2016	2	0	2	Export	807	North Macedonia	MKD	752	Sweden	SWE								06	SUGAR,SUGR.PREPTNS,HONEY	1	No Quantity							52022			0
S3	2016	2016	2016	2	0	2	Export	807	North Macedonia	MKD	757	Switzerland	CHE								06	SUGAR,SUGR.PREPTNS,HONEY	1	No Quantity							83883			0
S3	2016	2016	2016	2	0	2	Export	807	North Macedonia	MKD	784	United Arab Emirates	ARE								06	SUGAR,SUGR.PREPTNS,HONEY	1	No Quantity							13469			0
S3	2016	2016	2016	2	0	2	Export	807	North Macedonia	MKD	842	USA	USA								06	SUGAR,SUGR.PREPTNS,HONEY	1	No Quantity							460515			0
S3	2016	2016	2016	2	0	2	Export	804	Ukraine	UKR	0	World	WLD								07	COFFEE,TEA,COCOA,SPICES	1	No Quantity			0		0		196507131			4
S3	2016	2016	2016	2	0	2	Export	804	Ukraine	UKR	4	Afghanistan	AFG								07	COFFEE,TEA,COCOA,SPICES	1	No Quantity			0		0		82354			0
S3	2016	2016	2016	2	0	2	Export	804	Ukraine	UKR	12	Algeria	DZA								07	COFFEE,TEA,COCOA,SPICES	1	No Quantity			0		0		3751746			0
S3	2016	2016	2016	2	0	2	Export	804	Ukraine	UKR	28	Antigua and Barbuda	ATG								07	COFFEE,TEA,COCOA,SPICES	1	No Quantity			0		0		662			0
S3	2016	2016	2016	2	0	2	Export	804	Ukraine	UKR	31	Azerbaijan	AZE								07	COFFEE,TEA,COCOA,SPICES	1	No Quantity			0		0		8018223			0
S3	2016	2016	2016	2	0	2	Export	804	Ukraine	UKR	36	Australia	AUS								07	COFFEE,TEA,COCOA,SPICES	1	No Quantity			0		0		30528			0
S3	2016	2016	2016	2	0	2	Export	804	Ukraine	UKR	40	Austria	AUT								07	COFFEE,TEA,COCOA,SPICES	1	No Quantity			0		0		66339			0
S3	2016	2016	2016	2	0	2	Export	804	Ukraine	UKR	44	Bahamas	BHS								07	COFFEE,TEA,COCOA,SPICES	1	No Quantity			0		0		612			0
S3	2016	2016	2016	2	0	2	Export	804	Ukraine	UKR	48	Bahrain	BHR								07	COFFEE,TEA,COCOA,SPICES	1	No Quantity			0		0		17379			0
S3	2016	2016	2016	2	0	2	Export	804	Ukraine	UKR	51	Armenia	ARM								07	COFFEE,TEA,COCOA,SPICES	1	No Quantity			0		0		6444534			0
S3	2016	2016	2016	2	0	2	Export	804	Ukraine	UKR	60	Bermuda	BMU								07	COFFEE,TEA,COCOA,SPICES	1	No Quantity			0		0		289			0
S3	2016	2016	2016	2	0	2	Export	804	Ukraine	UKR	84	Belize	BLZ								07	COFFEE,TEA,COCOA,SPICES	1	No Quantity			0		0		1482			0
S3	2016	2016	2016	2	0	2	Export	804	Ukraine	UKR	92	Br. Virgin Isds	VGB								07	COFFEE,TEA,COCOA,SPICES	1	No Quantity			0		0		714			0
S3	2016	2016	2016	2	0	2	Export	804	Ukraine	UKR	100	Bulgaria	BGR								07	COFFEE,TEA,COCOA,SPICES	1	No Quantity			0		0		3059046			0
S3	2016	2016	2016	2	0	2	Export	804	Ukraine	UKR	112	Belarus	BLR								07	COFFEE,TEA,COCOA,SPICES	1	No Quantity			0		0		15013454			0
S3	2016	2016	2016	2	0	2	Export	804	Ukraine	UKR	116	Cambodia	KHM								07	COFFEE,TEA,COCOA,SPICES	1	No Quantity			0		0		194			0
S3	2016	2016	2016	2	0	2	Export	804	Ukraine	UKR	124	Canada	CAN								07	COFFEE,TEA,COCOA,SPICES	1	No Quantity			0		0		191198			0
S3	2016	2016	2016	2	0	2	Export	804	Ukraine	UKR	144	Sri Lanka	LKA								07	COFFEE,TEA,COCOA,SPICES	1	No Quantity			0		0		1535193			0
S3	2016	2016	2016	2	0	2	Export	804	Ukraine	UKR	156	China	CHN								07	COFFEE,TEA,COCOA,SPICES	1	No Quantity			0		0		1713955			0
S3	2016	2016	2016	2	0	2	Export	804	Ukraine	UKR	178	Congo	COG								07	COFFEE,TEA,COCOA,SPICES	1	No Quantity			0		0		28518			0
S3	2016	2016	2016	2	0	2	Export	804	Ukraine	UKR	196	Cyprus	CYP								07	COFFEE,TEA,COCOA,SPICES	1	No Quantity			0		0		44247			0
S3	2016	2016	2016	2	0	2	Export	804	Ukraine	UKR	203	Czechia	CZE								07	COFFEE,TEA,COCOA,SPICES	1	No Quantity			0		0		111801			0
S3	2016	2016	2016	2	0	2	Export	804	Ukraine	UKR	208	Denmark	DNK								07	COFFEE,TEA,COCOA,SPICES	1	No Quantity			0		0		212493			0
S3	2016	2016	2016	2	0	2	Export	804	Ukraine	UKR	233	Estonia	EST								07	COFFEE,TEA,COCOA,SPICES	1	No Quantity			0		0		452458			0
S3	2016	2016	2016	2	0	2	Export	804	Ukraine	UKR	246	Finland	FIN								07	COFFEE,TEA,COCOA,SPICES	1	No Quantity			0		0		912504			0
S3	2016	2016	2016	2	0	2	Export	804	Ukraine	UKR	251	France	FRA								07	COFFEE,TEA,COCOA,SPICES	1	No Quantity			0		0		258181			0
S3	2016	2016	2016	2	0	2	Export	804	Ukraine	UKR	268	Georgia	GEO								07	COFFEE,TEA,COCOA,SPICES	1	No Quantity			0		0		15864902			0
S3	2016	2016	2016	2	0	2	Export	804	Ukraine	UKR	275	State of Palestine	PSE								07	COFFEE,TEA,COCOA,SPICES	1	No Quantity			0		0		172452			0
S3	2016	2016	2016	2	0	2	Export	804	Ukraine	UKR	276	Germany	DEU								07	COFFEE,TEA,COCOA,SPICES	1	No Quantity			0		0		2406068			0
S3	2016	2016	2016	2	0	2	Export	804	Ukraine	UKR	288	Ghana	GHA								07	COFFEE,TEA,COCOA,SPICES	1	No Quantity			0		0		47769			0
S3	2016	2016	2016	2	0	2	Export	804	Ukraine	UKR	292	Gibraltar	GIB								07	COFFEE,TEA,COCOA,SPICES	1	No Quantity			0		0		213			0
S3	2016	2016	2016	2	0	2	Export	804	Ukraine	UKR	300	Greece	GRC								07	COFFEE,TEA,COCOA,SPICES	1	No Quantity			0		0		4163615			0
S3	2016	2016	2016	2	0	2	Export	804	Ukraine	UKR	344	China, Hong Kong SAR	HKG								07	COFFEE,TEA,COCOA,SPICES	1	No Quantity			0		0		112948			0
S3	2016	2016	2016	2	0	2	Export	804	Ukraine	UKR	348	Hungary	HUN								07	COFFEE,TEA,COCOA,SPICES	1	No Quantity			0		0		1439238			0
S3	2016	2016	2016	2	0	2	Export	804	Ukraine	UKR	360	Indonesia	IDN								07	COFFEE,TEA,COCOA,SPICES	1	No Quantity			0		0		762952			0
S3	2016	2016	2016	2	0	2	Export	804	Ukraine	UKR	364	Iran	IRN								07	COFFEE,TEA,COCOA,SPICES	1	No Quantity			0		0		1626848			0
S3	2016	2016	2016	2	0	2	Export	804	Ukraine	UKR	368	Iraq	IRQ								07	COFFEE,TEA,COCOA,SPICES	1	No Quantity			0		0		3066379			0
S3	2016	2016	2016	2	0	2	Export	804	Ukraine	UKR	372	Ireland	IRL								07	COFFEE,TEA,COCOA,SPICES	1	No Quantity			0		0		1392			0
S3	2016	2016	2016	2	0	2	Export	804	Ukraine	UKR	376	Israel	ISR								07	COFFEE,TEA,COCOA,SPICES	1	No Quantity			0		0		2569061			0
S3	2016	2016	2016	2	0	2	Export	804	Ukraine	UKR	381	Italy	ITA								07	COFFEE,TEA,COCOA,SPICES	1	No Quantity			0		0		211074			0
S3	2016	2016	2016	2	0	2	Export	804	Ukraine	UKR	384	Côte d'Ivoire	CIV								07	COFFEE,TEA,COCOA,SPICES	1	No Quantity			0		0		3			0
S3	2016	2016	2016	2	0	2	Export	804	Ukraine	UKR	392	Japan	JPN								07	COFFEE,TEA,COCOA,SPICES	1	No Quantity			0		0		28832			0
S3	2016	2016	2016	2	0	2	Export	804	Ukraine	UKR	398	Kazakhstan	KAZ								07	COFFEE,TEA,COCOA,SPICES	1	No Quantity			0		0		24826369			0
S3	2016	2016	2016	2	0	2	Export	804	Ukraine	UKR	400	Jordan	JOR								07	COFFEE,TEA,COCOA,SPICES	1	No Quantity			0		0		686955			0
S3	2016	2016	2016	2	0	2	Export	804	Ukraine	UKR	408	Dem. People's Rep. of Korea	PRK								07	COFFEE,TEA,COCOA,SPICES	1	No Quantity			0		0		14099			0
S3	2016	2016	2016	2	0	2	Export	804	Ukraine	UKR	410	Rep. of Korea	KOR								07	COFFEE,TEA,COCOA,SPICES	1	No Quantity			0		0		50281			0
S3	2016	2016	2016	2	0	2	Export	804	Ukraine	UKR	414	Kuwait	KWT								07	COFFEE,TEA,COCOA,SPICES	1	No Quantity			0		0		7370			0
S3	2016	2016	2016	2	0	2	Export	804	Ukraine	UKR	417	Kyrgyzstan	KGZ								07	COFFEE,TEA,COCOA,SPICES	1	No Quantity			0		0		4311741			0
S3	2016	2016	2016	2	0	2	Export	804	Ukraine	UKR	422	Lebanon	LBN								07	COFFEE,TEA,COCOA,SPICES	1	No Quantity			0		0		76345			0
S3	2016	2016	2016	2	0	2	Export	804	Ukraine	UKR	428	Latvia	LVA								07	COFFEE,TEA,COCOA,SPICES	1	No Quantity			0		0		3995430			0
S3	2016	2016	2016	2	0	2	Export	804	Ukraine	UKR	430	Liberia	LBR								07	COFFEE,TEA,COCOA,SPICES	1	No Quantity			0		0		1204			0
S3	2016	2016	2016	2	0	2	Export	804	Ukraine	UKR	434	Libya	LBY								07	COFFEE,TEA,COCOA,SPICES	1	No Quantity			0		0		524505			0
S3	2016	2016	2016	2	0	2	Export	804	Ukraine	UKR	440	Lithuania	LTU								07	COFFEE,TEA,COCOA,SPICES	1	No Quantity			0		0		4185832			0
S3	2016	2016	2016	2	0	2	Export	804	Ukraine	UKR	458	Malaysia	MYS								07	COFFEE,TEA,COCOA,SPICES	1	No Quantity			0		0		350979			0
S3	2016	2016	2016	2	0	2	Export	804	Ukraine	UKR	470	Malta	MLT								07	COFFEE,TEA,COCOA,SPICES	1	No Quantity			0		0		2288			0
S3	2016	2016	2016	2	0	2	Export	804	Ukraine	UKR	480	Mauritius	MUS								07	COFFEE,TEA,COCOA,SPICES	1	No Quantity			0		0		17130			0
S3	2016	2016	2016	2	0	2	Export	804	Ukraine	UKR	490	Other Asia, nes									07	COFFEE,TEA,COCOA,SPICES	1	No Quantity			0		0		50110			0
S3	2016	2016	2016	2	0	2	Export	804	Ukraine	UKR	496	Mongolia	MNG								07	COFFEE,TEA,COCOA,SPICES	1	No Quantity			0		0		4376323			0
S3	2016	2016	2016	2	0	2	Export	804	Ukraine	UKR	498	Rep. of Moldova	MDA								07	COFFEE,TEA,COCOA,SPICES	1	No Quantity			0		0		16571231			0
S3	2016	2016	2016	2	0	2	Export	804	Ukraine	UKR	499	Montenegro	MNE								07	COFFEE,TEA,COCOA,SPICES	1	No Quantity			0		0		10829			0
S3	2016	2016	2016	2	0	2	Export	804	Ukraine	UKR	504	Morocco	MAR								07	COFFEE,TEA,COCOA,SPICES	1	No Quantity			0		0		30394			0
S3	2016	2016	2016	2	0	2	Export	804	Ukraine	UKR	524	Nepal	NPL								07	COFFEE,TEA,COCOA,SPICES	1	No Quantity			0		0		123370			0
S3	2016	2016	2016	2	0	2	Export	804	Ukraine	UKR	528	Netherlands	NLD								07	COFFEE,TEA,COCOA,SPICES	1	No Quantity			0		0		1021899			0
S3	2016	2016	2016	2	0	2	Export	804	Ukraine	UKR	554	New Zealand	NZL								07	COFFEE,TEA,COCOA,SPICES	1	No Quantity			0		0		5720			0
S3	2016	2016	2016	2	0	2	Export	804	Ukraine	UKR	566	Nigeria	NGA								07	COFFEE,TEA,COCOA,SPICES	1	No Quantity			0		0		4876			0
S3	2016	2016	2016	2	0	2	Export	804	Ukraine	UKR	579	Norway	NOR								07	COFFEE,TEA,COCOA,SPICES	1	No Quantity			0		0		680			0
S3	2016	2016	2016	2	0	2	Export	804	Ukraine	UKR	584	Marshall Isds	MHL								07	COFFEE,TEA,COCOA,SPICES	1	No Quantity			0		0		3597			0
S3	2016	2016	2016	2	0	2	Export	804	Ukraine	UKR	585	Palau	PLW								07	COFFEE,TEA,COCOA,SPICES	1	No Quantity			0		0		123			0
S3	2016	2016	2016	2	0	2	Export	804	Ukraine	UKR	586	Pakistan	PAK								07	COFFEE,TEA,COCOA,SPICES	1	No Quantity			0		0		209270			0
S3	2016	2016	2016	2	0	2	Export	804	Ukraine	UKR	591	Panama	PAN								07	COFFEE,TEA,COCOA,SPICES	1	No Quantity			0		0		105328			0
S3	2016	2016	2016	2	0	2	Export	804	Ukraine	UKR	608	Philippines	PHL								07	COFFEE,TEA,COCOA,SPICES	1	No Quantity			0		0		71			0
S3	2016	2016	2016	2	0	2	Export	804	Ukraine	UKR	616	Poland	POL								07	COFFEE,TEA,COCOA,SPICES	1	No Quantity			0		0		4643158			0
S3	2016	2016	2016	2	0	2	Export	804	Ukraine	UKR	620	Portugal	PRT								07	COFFEE,TEA,COCOA,SPICES	1	No Quantity			0		0		397			0
S3	2016	2016	2016	2	0	2	Export	804	Ukraine	UKR	634	Qatar	QAT								07	COFFEE,TEA,COCOA,SPICES	1	No Quantity			0		0		41800			0
S3	2016	2016	2016	2	0	2	Export	804	Ukraine	UKR	642	Romania	ROU								07	COFFEE,TEA,COCOA,SPICES	1	No Quantity			0		0		4208592			0
S3	2016	2016	2016	2	0	2	Export	804	Ukraine	UKR	643	Russian Federation	RUS								07	COFFEE,TEA,COCOA,SPICES	1	No Quantity			0		0		25701698			0
S3	2016	2016	2016	2	0	2	Export	804	Ukraine	UKR	659	Saint Kitts and Nevis	KNA								07	COFFEE,TEA,COCOA,SPICES	1	No Quantity			0		0		247			0
S3	2016	2016	2016	2	0	2	Export	804	Ukraine	UKR	682	Saudi Arabia	SAU								07	COFFEE,TEA,COCOA,SPICES	1	No Quantity			0		0		38437			0
S3	2016	2016	2016	2	0	2	Export	804	Ukraine	UKR	688	Serbia	SRB								07	COFFEE,TEA,COCOA,SPICES	1	No Quantity			0		0		3625			0
S3	2016	2016	2016	2	0	2	Export	804	Ukraine	UKR	690	Seychelles	SYC								07	COFFEE,TEA,COCOA,SPICES	1	No Quantity			0		0		285			0
S3	2016	2016	2016	2	0	2	Export	804	Ukraine	UKR	694	Sierra Leone	SLE								07	COFFEE,TEA,COCOA,SPICES	1	No Quantity			0		0		45			0
S3	2016	2016	2016	2	0	2	Export	804	Ukraine	UKR	699	India	IND								07	COFFEE,TEA,COCOA,SPICES	1	No Quantity			0		0		2473221			0
S3	2016	2016	2016	2	0	2	Export	804	Ukraine	UKR	702	Singapore	SGP								07	COFFEE,TEA,COCOA,SPICES	1	No Quantity			0		0		54473			0
S3	2016	2016	2016	2	0	2	Export	804	Ukraine	UKR	703	Slovakia	SVK								07	COFFEE,TEA,COCOA,SPICES	1	No Quantity			0		0		56095			0
S3	2016	2016	2016	2	0	2	Export	804	Ukraine	UKR	704	Viet Nam	VNM								07	COFFEE,TEA,COCOA,SPICES	1	No Quantity			0		0		124244			0
S3	2016	2016	2016	2	0	2	Export	804	Ukraine	UKR	705	Slovenia	SVN								07	COFFEE,TEA,COCOA,SPICES	1	No Quantity			0		0		39276			0
S3	2016	2016	2016	2	0	2	Export	804	Ukraine	UKR	710	South Africa	ZAF								07	COFFEE,TEA,COCOA,SPICES	1	No Quantity			0		0		297465			0
S3	2016	2016	2016	2	0	2	Export	804	Ukraine	UKR	724	Spain	ESP								07	COFFEE,TEA,COCOA,SPICES	1	No Quantity			0		0		345909			0
S3	2016	2016	2016	2	0	2	Export	804	Ukraine	UKR	752	Sweden	SWE								07	COFFEE,TEA,COCOA,SPICES	1	No Quantity			0		0		21652			0
S3	2016	2016	2016	2	0	2	Export	804	Ukraine	UKR	757	Switzerland	CHE								07	COFFEE,TEA,COCOA,SPICES	1	No Quantity			0		0		175			0
S3	2016	2016	2016	2	0	2	Export	804	Ukraine	UKR	760	Syria	SYR								07	COFFEE,TEA,COCOA,SPICES	1	No Quantity			0		0		16147			0
S3	2016	2016	2016	2	0	2	Export	804	Ukraine	UKR	762	Tajikistan	TJK								07	COFFEE,TEA,COCOA,SPICES	1	No Quantity			0		0		3930117			0
S3	2016	2016	2016	2	0	2	Export	804	Ukraine	UKR	764	Thailand	THA								07	COFFEE,TEA,COCOA,SPICES	1	No Quantity			0		0		83973			0
S3	2016	2016	2016	2	0	2	Export	804	Ukraine	UKR	784	United Arab Emirates	ARE								07	COFFEE,TEA,COCOA,SPICES	1	No Quantity			0		0		428339			0
S3	2016	2016	2016	2	0	2	Export	804	Ukraine	UKR	788	Tunisia	TUN								07	COFFEE,TEA,COCOA,SPICES	1	No Quantity			0		0		98710			0
S3	2016	2016	2016	2	0	2	Export	804	Ukraine	UKR	792	Turkey	TUR								07	COFFEE,TEA,COCOA,SPICES	1	No Quantity			0		0		2307812			0
S3	2016	2016	2016	2	0	2	Export	804	Ukraine	UKR	795	Turkmenistan	TKM								07	COFFEE,TEA,COCOA,SPICES	1	No Quantity			0		0		5360168			0
S3	2016	2016	2016	2	0	2	Export	804	Ukraine	UKR	800	Uganda	UGA								07	COFFEE,TEA,COCOA,SPICES	1	No Quantity			0		0		731			0
S3	2016	2016	2016	2	0	2	Export	804	Ukraine	UKR	818	Egypt	EGY								07	COFFEE,TEA,COCOA,SPICES	1	No Quantity			0		0		70153			0
S3	2016	2016	2016	2	0	2	Export	804	Ukraine	UKR	826	United Kingdom	GBR								07	COFFEE,TEA,COCOA,SPICES	1	No Quantity			0		0		725232			4
S3	2016	2016	2016	2	0	2	Export	804	Ukraine	UKR	842	USA	USA								07	COFFEE,TEA,COCOA,SPICES	1	No Quantity			0		0		2680775			0
S3	2016	2016	2016	2	0	2	Export	804	Ukraine	UKR	860	Uzbekistan	UZB								07	COFFEE,TEA,COCOA,SPICES	1	No Quantity			0		0		1088121			0
S3	2016	2016	2016	2	0	2	Export	804	Ukraine	UKR	887	Yemen	YEM								07	COFFEE,TEA,COCOA,SPICES	1	No Quantity			0		0		126408			0
S3	2016	2016	2016	2	0	2	Export	804	Ukraine	UKR	899	Areas, nes									07	COFFEE,TEA,COCOA,SPICES	1	No Quantity			0		0		5553405			0
S3	2016	2016	2016	2	0	2	Export	807	North Macedonia	MKD	0	World	WLD								07	COFFEE,TEA,COCOA,SPICES	1	No Quantity							15532996			0
S3	2016	2016	2016	2	0	2	Export	807	North Macedonia	MKD	8	Albania	ALB								07	COFFEE,TEA,COCOA,SPICES	1	No Quantity							413299			0
S3	2016	2016	2016	2	0	2	Export	807	North Macedonia	MKD	36	Australia	AUS								07	COFFEE,TEA,COCOA,SPICES	1	No Quantity							260923			0
S3	2016	2016	2016	2	0	2	Export	807	North Macedonia	MKD	40	Austria	AUT								07	COFFEE,TEA,COCOA,SPICES	1	No Quantity							101094			0
S3	2016	2016	2016	2	0	2	Export	807	North Macedonia	MKD	48	Bahrain	BHR								07	COFFEE,TEA,COCOA,SPICES	1	No Quantity							998			0
S3	2016	2016	2016	2	0	2	Export	807	North Macedonia	MKD	50	Bangladesh	BGD								07	COFFEE,TEA,COCOA,SPICES	1	No Quantity							1697			0
S3	2016	2016	2016	2	0	2	Export	807	North Macedonia	MKD	56	Belgium	BEL								07	COFFEE,TEA,COCOA,SPICES	1	No Quantity							14144			0
S3	2016	2016	2016	2	0	2	Export	807	North Macedonia	MKD	70	Bosnia Herzegovina	BIH								07	COFFEE,TEA,COCOA,SPICES	1	No Quantity							1454602			0
S3	2016	2016	2016	2	0	2	Export	807	North Macedonia	MKD	100	Bulgaria	BGR								07	COFFEE,TEA,COCOA,SPICES	1	No Quantity							1003223			0
S3	2016	2016	2016	2	0	2	Export	807	North Macedonia	MKD	124	Canada	CAN								07	COFFEE,TEA,COCOA,SPICES	1	No Quantity							351241			0
S3	2016	2016	2016	2	0	2	Export	807	North Macedonia	MKD	156	China	CHN								07	COFFEE,TEA,COCOA,SPICES	1	No Quantity							2578			0
S3	2016	2016	2016	2	0	2	Export	807	North Macedonia	MKD	191	Croatia	HRV								07	COFFEE,TEA,COCOA,SPICES	1	No Quantity							1275705			0
S3	2016	2016	2016	2	0	2	Export	807	North Macedonia	MKD	196	Cyprus	CYP								07	COFFEE,TEA,COCOA,SPICES	1	No Quantity							3994			0
S3	2016	2016	2016	2	0	2	Export	807	North Macedonia	MKD	203	Czechia	CZE								07	COFFEE,TEA,COCOA,SPICES	1	No Quantity							139984			0
S3	2016	2016	2016	2	0	2	Export	807	North Macedonia	MKD	251	France	FRA								07	COFFEE,TEA,COCOA,SPICES	1	No Quantity							41316			0
S3	2016	2016	2016	2	0	2	Export	807	North Macedonia	MKD	275	State of Palestine	PSE								07	COFFEE,TEA,COCOA,SPICES	1	No Quantity							24134			0
S3	2016	2016	2016	2	0	2	Export	807	North Macedonia	MKD	276	Germany	DEU								07	COFFEE,TEA,COCOA,SPICES	1	No Quantity							796660			0
S3	2016	2016	2016	2	0	2	Export	807	North Macedonia	MKD	300	Greece	GRC								07	COFFEE,TEA,COCOA,SPICES	1	No Quantity							18197			0
S3	2016	2016	2016	2	0	2	Export	807	North Macedonia	MKD	348	Hungary	HUN								07	COFFEE,TEA,COCOA,SPICES	1	No Quantity							468929			0
S3	2016	2016	2016	2	0	2	Export	807	North Macedonia	MKD	376	Israel	ISR								07	COFFEE,TEA,COCOA,SPICES	1	No Quantity							79273			0
S3	2016	2016	2016	2	0	2	Export	807	North Macedonia	MKD	381	Italy	ITA								07	COFFEE,TEA,COCOA,SPICES	1	No Quantity							166522			0
S3	2016	2016	2016	2	0	2	Export	807	North Macedonia	MKD	400	Jordan	JOR								07	COFFEE,TEA,COCOA,SPICES	1	No Quantity							16831			0
S3	2016	2016	2016	2	0	2	Export	807	North Macedonia	MKD	422	Lebanon	LBN								07	COFFEE,TEA,COCOA,SPICES	1	No Quantity							1423			0
S3	2016	2016	2016	2	0	2	Export	807	North Macedonia	MKD	428	Latvia	LVA								07	COFFEE,TEA,COCOA,SPICES	1	No Quantity							60348			0
S3	2016	2016	2016	2	0	2	Export	807	North Macedonia	MKD	458	Malaysia	MYS								07	COFFEE,TEA,COCOA,SPICES	1	No Quantity							459			0
S3	2016	2016	2016	2	0	2	Export	807	North Macedonia	MKD	499	Montenegro	MNE								07	COFFEE,TEA,COCOA,SPICES	1	No Quantity							1085746			0
S3	2016	2016	2016	2	0	2	Export	807	North Macedonia	MKD	528	Netherlands	NLD								07	COFFEE,TEA,COCOA,SPICES	1	No Quantity							34769			0
S3	2016	2016	2016	2	0	2	Export	807	North Macedonia	MKD	579	Norway	NOR								07	COFFEE,TEA,COCOA,SPICES	1	No Quantity							6960			0
S3	2016	2016	2016	2	0	2	Export	807	North Macedonia	MKD	616	Poland	POL								07	COFFEE,TEA,COCOA,SPICES	1	No Quantity							23441			0
S3	2016	2016	2016	2	0	2	Export	807	North Macedonia	MKD	620	Portugal	PRT								07	COFFEE,TEA,COCOA,SPICES	1	No Quantity							4885			0
S3	2016	2016	2016	2	0	2	Export	807	North Macedonia	MKD	642	Romania	ROU								07	COFFEE,TEA,COCOA,SPICES	1	No Quantity							353703			0
S3	2016	2016	2016	2	0	2	Export	807	North Macedonia	MKD	643	Russian Federation	RUS								07	COFFEE,TEA,COCOA,SPICES	1	No Quantity							12283			0
S3	2016	2016	2016	2	0	2	Export	807	North Macedonia	MKD	688	Serbia	SRB								07	COFFEE,TEA,COCOA,SPICES	1	No Quantity							5164518			0
S3	2016	2016	2016	2	0	2	Export	807	North Macedonia	MKD	690	Seychelles	SYC								07	COFFEE,TEA,COCOA,SPICES	1	No Quantity							397			0
S3	2016	2016	2016	2	0	2	Export	807	North Macedonia	MKD	703	Slovakia	SVK								07	COFFEE,TEA,COCOA,SPICES	1	No Quantity							36711			0
S3	2016	2016	2016	2	0	2	Export	807	North Macedonia	MKD	705	Slovenia	SVN								07	COFFEE,TEA,COCOA,SPICES	1	No Quantity							819783			0
S3	2016	2016	2016	2	0	2	Export	807	North Macedonia	MKD	724	Spain	ESP								07	COFFEE,TEA,COCOA,SPICES	1	No Quantity							287386			0
S3	2016	2016	2016	2	0	2	Export	807	North Macedonia	MKD	752	Sweden	SWE								07	COFFEE,TEA,COCOA,SPICES	1	No Quantity							152614			0
S3	2016	2016	2016	2	0	2	Export	807	North Macedonia	MKD	757	Switzerland	CHE								07	COFFEE,TEA,COCOA,SPICES	1	No Quantity							235878			0
S3	2016	2016	2016	2	0	2	Export	807	North Macedonia	MKD	784	United Arab Emirates	ARE								07	COFFEE,TEA,COCOA,SPICES	1	No Quantity							129			0
S3	2016	2016	2016	2	0	2	Export	807	North Macedonia	MKD	792	Turkey	TUR								07	COFFEE,TEA,COCOA,SPICES	1	No Quantity							58941			0
S3	2016	2016	2016	2	0	2	Export	807	North Macedonia	MKD	826	United Kingdom	GBR								07	COFFEE,TEA,COCOA,SPICES	1	No Quantity							322732			0
S3	2016	2016	2016	2	0	2	Export	807	North Macedonia	MKD	842	USA	USA								07	COFFEE,TEA,COCOA,SPICES	1	No Quantity							227165			0
S3	2016	2016	2016	2	0	2	Export	807	North Macedonia	MKD	887	Yemen	YEM								07	COFFEE,TEA,COCOA,SPICES	1	No Quantity							7380			0
S3	2016	2016	2016	2	0	2	Export	804	Ukraine	UKR	0	World	WLD								08	ANIMAL FEED STUFF	1	No Quantity			0		0		988164868			0
S3	2016	2016	2016	2	0	2	Export	804	Ukraine	UKR	4	Afghanistan	AFG								08	ANIMAL FEED STUFF	1	No Quantity			0		0		42918			0
S3	2016	2016	2016	2	0	2	Export	804	Ukraine	UKR	12	Algeria	DZA								08	ANIMAL FEED STUFF	1	No Quantity			0		0		1049836			0
S3	2016	2016	2016	2	0	2	Export	804	Ukraine	UKR	31	Azerbaijan	AZE								08	ANIMAL FEED STUFF	1	No Quantity			0		0		1938459			0
S3	2016	2016	2016	2	0	2	Export	804	Ukraine	UKR	40	Austria	AUT								08	ANIMAL FEED STUFF	1	No Quantity			0		0		1132638			0
S3	2016	2016	2016	2	0	2	Export	804	Ukraine	UKR	48	Bahrain	BHR								08	ANIMAL FEED STUFF	1	No Quantity			0		0		2516			0
S3	2016	2016	2016	2	0	2	Export	804	Ukraine	UKR	50	Bangladesh	BGD								08	ANIMAL FEED STUFF	1	No Quantity			0		0		1971063			0
S3	2016	2016	2016	2	0	2	Export	804	Ukraine	UKR	51	Armenia	ARM								08	ANIMAL FEED STUFF	1	No Quantity			0		0		25551			0
S3	2016	2016	2016	2	0	2	Export	804	Ukraine	UKR	56	Belgium	BEL								08	ANIMAL FEED STUFF	1	No Quantity			0		0		8797918			0
S3	2016	2016	2016	2	0	2	Export	804	Ukraine	UKR	70	Bosnia Herzegovina	BIH								08	ANIMAL FEED STUFF	1	No Quantity			0		0		14909			0
S3	2016	2016	2016	2	0	2	Export	804	Ukraine	UKR	92	Br. Virgin Isds	VGB								08	ANIMAL FEED STUFF	1	No Quantity			0		0		69852			0
S3	2016	2016	2016	2	0	2	Export	804	Ukraine	UKR	100	Bulgaria	BGR								08	ANIMAL FEED STUFF	1	No Quantity			0		0		173128			0
S3	2016	2016	2016	2	0	2	Export	804	Ukraine	UKR	104	Myanmar	MMR								08	ANIMAL FEED STUFF	1	No Quantity			0		0		1095538			0
S3	2016	2016	2016	2	0	2	Export	804	Ukraine	UKR	112	Belarus	BLR								08	ANIMAL FEED STUFF	1	No Quantity			0		0		129431646			0
S3	2016	2016	2016	2	0	2	Export	804	Ukraine	UKR	124	Canada	CAN								08	ANIMAL FEED STUFF	1	No Quantity			0		0		257358			0
S3	2016	2016	2016	2	0	2	Export	804	Ukraine	UKR	144	Sri Lanka	LKA								08	ANIMAL FEED STUFF	1	No Quantity			0		0		287806			0
S3	2016	2016	2016	2	0	2	Export	804	Ukraine	UKR	156	China	CHN								08	ANIMAL FEED STUFF	1	No Quantity			0		0		634012			0
S3	2016	2016	2016	2	0	2	Export	804	Ukraine	UKR	191	Croatia	HRV								08	ANIMAL FEED STUFF	1	No Quantity			0		0		809053			0
S3	2016	2016	2016	2	0	2	Export	804	Ukraine	UKR	196	Cyprus	CYP								08	ANIMAL FEED STUFF	1	No Quantity			0		0		2102066			0
S3	2016	2016	2016	2	0	2	Export	804	Ukraine	UKR	203	Czechia	CZE								08	ANIMAL FEED STUFF	1	No Quantity			0		0		1320491			0
S3	2016	2016	2016	2	0	2	Export	804	Ukraine	UKR	208	Denmark	DNK								08	ANIMAL FEED STUFF	1	No Quantity			0		0		3818710			0
S3	2016	2016	2016	2	0	2	Export	804	Ukraine	UKR	214	Dominican Rep.	DOM								08	ANIMAL FEED STUFF	1	No Quantity			0		0		14636			0
S3	2016	2016	2016	2	0	2	Export	804	Ukraine	UKR	233	Estonia	EST								08	ANIMAL FEED STUFF	1	No Quantity			0		0		979923			0
S3	2016	2016	2016	2	0	2	Export	804	Ukraine	UKR	251	France	FRA								08	ANIMAL FEED STUFF	1	No Quantity			0		0		104114274			0
S3	2016	2016	2016	2	0	2	Export	804	Ukraine	UKR	268	Georgia	GEO								08	ANIMAL FEED STUFF	1	No Quantity			0		0		24294321			0
S3	2016	2016	2016	2	0	2	Export	804	Ukraine	UKR	276	Germany	DEU								08	ANIMAL FEED STUFF	1	No Quantity			0		0		8033414			0
S3	2016	2016	2016	2	0	2	Export	804	Ukraine	UKR	300	Greece	GRC								08	ANIMAL FEED STUFF	1	No Quantity			0		0		5710377			0
S3	2016	2016	2016	2	0	2	Export	804	Ukraine	UKR	348	Hungary	HUN								08	ANIMAL FEED STUFF	1	No Quantity			0		0		9973235			0
S3	2016	2016	2016	2	0	2	Export	804	Ukraine	UKR	360	Indonesia	IDN								08	ANIMAL FEED STUFF	1	No Quantity			0		0		64726			0
S3	2016	2016	2016	2	0	2	Export	804	Ukraine	UKR	368	Iraq	IRQ								08	ANIMAL FEED STUFF	1	No Quantity			0		0		68456			0
S3	2016	2016	2016	2	0	2	Export	804	Ukraine	UKR	376	Israel	ISR								08	ANIMAL FEED STUFF	1	No Quantity			0		0		45473677			0
S3	2016	2016	2016	2	0	2	Export	804	Ukraine	UKR	381	Italy	ITA								08	ANIMAL FEED STUFF	1	No Quantity			0		0		59068652			0
S3	2016	2016	2016	2	0	2	Export	804	Ukraine	UKR	392	Japan	JPN								08	ANIMAL FEED STUFF	1	No Quantity			0		0		421305			0
S3	2016	2016	2016	2	0	2	Export	804	Ukraine	UKR	400	Jordan	JOR								08	ANIMAL FEED STUFF	1	No Quantity			0		0		303350			0
S3	2016	2016	2016	2	0	2	Export	804	Ukraine	UKR	410	Rep. of Korea	KOR								08	ANIMAL FEED STUFF	1	No Quantity			0		0		3271487			0
S3	2016	2016	2016	2	0	2	Export	804	Ukraine	UKR	414	Kuwait	KWT								08	ANIMAL FEED STUFF	1	No Quantity			0		0		31774			0
S3	2016	2016	2016	2	0	2	Export	804	Ukraine	UKR	422	Lebanon	LBN								08	ANIMAL FEED STUFF	1	No Quantity			0		0		3140854			0
S3	2016	2016	2016	2	0	2	Export	804	Ukraine	UKR	428	Latvia	LVA								08	ANIMAL FEED STUFF	1	No Quantity			0		0		2565859			0
S3	2016	2016	2016	2	0	2	Export	804	Ukraine	UKR	434	Libya	LBY								08	ANIMAL FEED STUFF	1	No Quantity			0		0		5158470			0
S3	2016	2016	2016	2	0	2	Export	804	Ukraine	UKR	440	Lithuania	LTU								08	ANIMAL FEED STUFF	1	No Quantity			0		0		15735320			0
S3	2016	2016	2016	2	0	2	Export	804	Ukraine	UKR	458	Malaysia	MYS								08	ANIMAL FEED STUFF	1	No Quantity			0		0		1683679			0
S3	2016	2016	2016	2	0	2	Export	804	Ukraine	UKR	470	Malta	MLT								08	ANIMAL FEED STUFF	1	No Quantity			0		0		43816			0
S3	2016	2016	2016	2	0	2	Export	804	Ukraine	UKR	496	Mongolia	MNG								08	ANIMAL FEED STUFF	1	No Quantity			0		0		10144			0
S3	2016	2016	2016	2	0	2	Export	804	Ukraine	UKR	498	Rep. of Moldova	MDA								08	ANIMAL FEED STUFF	1	No Quantity			0		0		7240052			0
S3	2016	2016	2016	2	0	2	Export	804	Ukraine	UKR	504	Morocco	MAR								08	ANIMAL FEED STUFF	1	No Quantity			0		0		43627518			0
S3	2016	2016	2016	2	0	2	Export	804	Ukraine	UKR	512	Oman	OMN								08	ANIMAL FEED STUFF	1	No Quantity			0		0		19253			0
S3	2016	2016	2016	2	0	2	Export	804	Ukraine	UKR	528	Netherlands	NLD								08	ANIMAL FEED STUFF	1	No Quantity			0		0		54502465			0
S3	2016	2016	2016	2	0	2	Export	804	Ukraine	UKR	554	New Zealand	NZL								08	ANIMAL FEED STUFF	1	No Quantity			0		0		8263			0
S3	2016	2016	2016	2	0	2	Export	804	Ukraine	UKR	586	Pakistan	PAK								08	ANIMAL FEED STUFF	1	No Quantity			0		0		22588075			0
S3	2016	2016	2016	2	0	2	Export	804	Ukraine	UKR	591	Panama	PAN								08	ANIMAL FEED STUFF	1	No Quantity			0		0		269307			0
S3	2016	2016	2016	2	0	2	Export	804	Ukraine	UKR	616	Poland	POL								08	ANIMAL FEED STUFF	1	No Quantity			0		0		76023871			0
S3	2016	2016	2016	2	0	2	Export	804	Ukraine	UKR	620	Portugal	PRT								08	ANIMAL FEED STUFF	1	No Quantity			0		0		1559384			0
S3	2016	2016	2016	2	0	2	Export	804	Ukraine	UKR	634	Qatar	QAT								08	ANIMAL FEED STUFF	1	No Quantity			0		0		54639			0
S3	2016	2016	2016	2	0	2	Export	804	Ukraine	UKR	642	Romania	ROU								08	ANIMAL FEED STUFF	1	No Quantity			0		0		1073748			0
S3	2016	2016	2016	2	0	2	Export	804	Ukraine	UKR	643	Russian Federation	RUS								08	ANIMAL FEED STUFF	1	No Quantity			0		0		6245906			0
S3	2016	2016	2016	2	0	2	Export	804	Ukraine	UKR	682	Saudi Arabia	SAU								08	ANIMAL FEED STUFF	1	No Quantity			0		0		22789633			0
S3	2016	2016	2016	2	0	2	Export	804	Ukraine	UKR	688	Serbia	SRB								08	ANIMAL FEED STUFF	1	No Quantity			0		0		15268			0
S3	2016	2016	2016	2	0	2	Export	804	Ukraine	UKR	699	India	IND								08	ANIMAL FEED STUFF	1	No Quantity			0		0		53354809			0
S3	2016	2016	2016	2	0	2	Export	804	Ukraine	UKR	702	Singapore	SGP								08	ANIMAL FEED STUFF	1	No Quantity			0		0		100577			0
S3	2016	2016	2016	2	0	2	Export	804	Ukraine	UKR	703	Slovakia	SVK								08	ANIMAL FEED STUFF	1	No Quantity			0		0		10111			0
S3	2016	2016	2016	2	0	2	Export	804	Ukraine	UKR	704	Viet Nam	VNM								08	ANIMAL FEED STUFF	1	No Quantity			0		0		3754880			0
S3	2016	2016	2016	2	0	2	Export	804	Ukraine	UKR	705	Slovenia	SVN								08	ANIMAL FEED STUFF	1	No Quantity			0		0		2166			0
S3	2016	2016	2016	2	0	2	Export	804	Ukraine	UKR	724	Spain	ESP								08	ANIMAL FEED STUFF	1	No Quantity			0		0		65419760			0
S3	2016	2016	2016	2	0	2	Export	804	Ukraine	UKR	757	Switzerland	CHE								08	ANIMAL FEED STUFF	1	No Quantity			0		0		292513			0
S3	2016	2016	2016	2	0	2	Export	804	Ukraine	UKR	764	Thailand	THA								08	ANIMAL FEED STUFF	1	No Quantity			0		0		12827514			0
S3	2016	2016	2016	2	0	2	Export	804	Ukraine	UKR	784	United Arab Emirates	ARE								08	ANIMAL FEED STUFF	1	No Quantity			0		0		695911			0
S3	2016	2016	2016	2	0	2	Export	804	Ukraine	UKR	788	Tunisia	TUN								08	ANIMAL FEED STUFF	1	No Quantity			0		0		916532			0
S3	2016	2016	2016	2	0	2	Export	804	Ukraine	UKR	792	Turkey	TUR								08	ANIMAL FEED STUFF	1	No Quantity			0		0		136138418			0
S3	2016	2016	2016	2	0	2	Export	804	Ukraine	UKR	795	Turkmenistan	TKM								08	ANIMAL FEED STUFF	1	No Quantity			0		0		1089300			0
S3	2016	2016	2016	2	0	2	Export	804	Ukraine	UKR	800	Uganda	UGA								08	ANIMAL FEED STUFF	1	No Quantity			0		0		44834			0
S3	2016	2016	2016	2	0	2	Export	804	Ukraine	UKR	807	North Macedonia	MKD								08	ANIMAL FEED STUFF	1	No Quantity			0		0		251			0
S3	2016	2016	2016	2	0	2	Export	804	Ukraine	UKR	818	Egypt	EGY								08	ANIMAL FEED STUFF	1	No Quantity			0		0		12520151			0
S3	2016	2016	2016	2	0	2	Export	804	Ukraine	UKR	826	United Kingdom	GBR								08	ANIMAL FEED STUFF	1	No Quantity			0		0		19521856			0
S3	2016	2016	2016	2	0	2	Export	804	Ukraine	UKR	834	United Rep. of Tanzania	TZA								08	ANIMAL FEED STUFF	1	No Quantity			0		0		10933			0
S3	2016	2016	2016	2	0	2	Export	804	Ukraine	UKR	842	USA	USA								08	ANIMAL FEED STUFF	1	No Quantity			0		0		5336			0
S3	2016	2016	2016	2	0	2	Export	804	Ukraine	UKR	860	Uzbekistan	UZB								08	ANIMAL FEED STUFF	1	No Quantity			0		0		304382			0
S3	2016	2016	2016	2	0	2	Export	807	North Macedonia	MKD	0	World	WLD								08	ANIMAL FEED STUFF	1	No Quantity							1270525			0
S3	2016	2016	2016	2	0	2	Export	807	North Macedonia	MKD	8	Albania	ALB								08	ANIMAL FEED STUFF	1	No Quantity							386263			0
S3	2016	2016	2016	2	0	2	Export	807	North Macedonia	MKD	196	Cyprus	CYP								08	ANIMAL FEED STUFF	1	No Quantity							38428			0
S3	2016	2016	2016	2	0	2	Export	807	North Macedonia	MKD	300	Greece	GRC								08	ANIMAL FEED STUFF	1	No Quantity							521594			0
S3	2016	2016	2016	2	0	2	Export	807	North Macedonia	MKD	381	Italy	ITA								08	ANIMAL FEED STUFF	1	No Quantity							32807			0
S3	2016	2016	2016	2	0	2	Export	807	North Macedonia	MKD	499	Montenegro	MNE								08	ANIMAL FEED STUFF	1	No Quantity							110			0
S3	2016	2016	2016	2	0	2	Export	807	North Macedonia	MKD	634	Qatar	QAT								08	ANIMAL FEED STUFF	1	No Quantity							12			0
S3	2016	2016	2016	2	0	2	Export	807	North Macedonia	MKD	688	Serbia	SRB								08	ANIMAL FEED STUFF	1	No Quantity							291264			0
S3	2016	2016	2016	2	0	2	Export	807	North Macedonia	MKD	784	United Arab Emirates	ARE								08	ANIMAL FEED STUFF	1	No Quantity							47			0
S3	2016	2016	2016	2	0	2	Export	804	Ukraine	UKR	0	World	WLD								09	MISC.EDIBLE PRODUCTS ETC	1	No Quantity			0		0		214170766			0
S3	2016	2016	2016	2	0	2	Export	804	Ukraine	UKR	4	Afghanistan	AFG								09	MISC.EDIBLE PRODUCTS ETC	1	No Quantity			0		0		92699			0
S3	2016	2016	2016	2	0	2	Export	804	Ukraine	UKR	8	Albania	ALB								09	MISC.EDIBLE PRODUCTS ETC	1	No Quantity			0		0		509689			0
S3	2016	2016	2016	2	0	2	Export	804	Ukraine	UKR	28	Antigua and Barbuda	ATG								09	MISC.EDIBLE PRODUCTS ETC	1	No Quantity			0		0		352			0
S3	2016	2016	2016	2	0	2	Export	804	Ukraine	UKR	31	Azerbaijan	AZE								09	MISC.EDIBLE PRODUCTS ETC	1	No Quantity			0		0		8580812			0
S3	2016	2016	2016	2	0	2	Export	804	Ukraine	UKR	36	Australia	AUS								09	MISC.EDIBLE PRODUCTS ETC	1	No Quantity			0		0		7279			0
S3	2016	2016	2016	2	0	2	Export	804	Ukraine	UKR	40	Austria	AUT								09	MISC.EDIBLE PRODUCTS ETC	1	No Quantity			0		0		495099			0
S3	2016	2016	2016	2	0	2	Export	804	Ukraine	UKR	44	Bahamas	BHS								09	MISC.EDIBLE PRODUCTS ETC	1	No Quantity			0		0		128			0
S3	2016	2016	2016	2	0	2	Export	804	Ukraine	UKR	51	Armenia	ARM								09	MISC.EDIBLE PRODUCTS ETC	1	No Quantity			0		0		4819881			0
S3	2016	2016	2016	2	0	2	Export	804	Ukraine	UKR	56	Belgium	BEL								09	MISC.EDIBLE PRODUCTS ETC	1	No Quantity			0		0		226000			0
S3	2016	2016	2016	2	0	2	Export	804	Ukraine	UKR	60	Bermuda	BMU								09	MISC.EDIBLE PRODUCTS ETC	1	No Quantity			0		0		150			0
S3	2016	2016	2016	2	0	2	Export	804	Ukraine	UKR	70	Bosnia Herzegovina	BIH								09	MISC.EDIBLE PRODUCTS ETC	1	No Quantity			0		0		18243			0
S3	2016	2016	2016	2	0	2	Export	804	Ukraine	UKR	84	Belize	BLZ								09	MISC.EDIBLE PRODUCTS ETC	1	No Quantity			0		0		1060			0
S3	2016	2016	2016	2	0	2	Export	804	Ukraine	UKR	92	Br. Virgin Isds	VGB								09	MISC.EDIBLE PRODUCTS ETC	1	No Quantity			0		0		472			0
S3	2016	2016	2016	2	0	2	Export	804	Ukraine	UKR	100	Bulgaria	BGR								09	MISC.EDIBLE PRODUCTS ETC	1	No Quantity			0		0		3546949			0
S3	2016	2016	2016	2	0	2	Export	804	Ukraine	UKR	112	Belarus	BLR								09	MISC.EDIBLE PRODUCTS ETC	1	No Quantity			0		0		27556778			0
S3	2016	2016	2016	2	0	2	Export	804	Ukraine	UKR	116	Cambodia	KHM								09	MISC.EDIBLE PRODUCTS ETC	1	No Quantity			0		0		87			0
S3	2016	2016	2016	2	0	2	Export	804	Ukraine	UKR	120	Cameroon	CMR								09	MISC.EDIBLE PRODUCTS ETC	1	No Quantity			0		0		181906			0
S3	2016	2016	2016	2	0	2	Export	804	Ukraine	UKR	124	Canada	CAN								09	MISC.EDIBLE PRODUCTS ETC	1	No Quantity			0		0		107651			0
S3	2016	2016	2016	2	0	2	Export	804	Ukraine	UKR	140	Central African Rep.	CAF								09	MISC.EDIBLE PRODUCTS ETC	1	No Quantity			0		0		20390			0
S3	2016	2016	2016	2	0	2	Export	804	Ukraine	UKR	156	China	CHN								09	MISC.EDIBLE PRODUCTS ETC	1	No Quantity			0		0		91243			0
S3	2016	2016	2016	2	0	2	Export	804	Ukraine	UKR	180	Dem. Rep. of the Congo	COD								09	MISC.EDIBLE PRODUCTS ETC	1	No Quantity			0		0		1763			0
S3	2016	2016	2016	2	0	2	Export	804	Ukraine	UKR	188	Costa Rica	CRI								09	MISC.EDIBLE PRODUCTS ETC	1	No Quantity			0		0		2667318			0
S3	2016	2016	2016	2	0	2	Export	804	Ukraine	UKR	191	Croatia	HRV								09	MISC.EDIBLE PRODUCTS ETC	1	No Quantity			0		0		330198			0
S3	2016	2016	2016	2	0	2	Export	804	Ukraine	UKR	192	Cuba	CUB								09	MISC.EDIBLE PRODUCTS ETC	1	No Quantity			0		0		38418			0
S3	2016	2016	2016	2	0	2	Export	804	Ukraine	UKR	196	Cyprus	CYP								09	MISC.EDIBLE PRODUCTS ETC	1	No Quantity			0		0		178143			0
S3	2016	2016	2016	2	0	2	Export	804	Ukraine	UKR	203	Czechia	CZE								09	MISC.EDIBLE PRODUCTS ETC	1	No Quantity			0		0		2581981			0
S3	2016	2016	2016	2	0	2	Export	804	Ukraine	UKR	208	Denmark	DNK								09	MISC.EDIBLE PRODUCTS ETC	1	No Quantity			0		0		319884			0
S3	2016	2016	2016	2	0	2	Export	804	Ukraine	UKR	226	Equatorial Guinea	GNQ								09	MISC.EDIBLE PRODUCTS ETC	1	No Quantity			0		0		72863			0
S3	2016	2016	2016	2	0	2	Export	804	Ukraine	UKR	233	Estonia	EST								09	MISC.EDIBLE PRODUCTS ETC	1	No Quantity			0		0		6611699			0
S3	2016	2016	2016	2	0	2	Export	804	Ukraine	UKR	251	France	FRA								09	MISC.EDIBLE PRODUCTS ETC	1	No Quantity			0		0		533359			0
S3	2016	2016	2016	2	0	2	Export	804	Ukraine	UKR	266	Gabon	GAB								09	MISC.EDIBLE PRODUCTS ETC	1	No Quantity			0		0		40704			0
S3	2016	2016	2016	2	0	2	Export	804	Ukraine	UKR	268	Georgia	GEO								09	MISC.EDIBLE PRODUCTS ETC	1	No Quantity			0		0		13580989			0
S3	2016	2016	2016	2	0	2	Export	804	Ukraine	UKR	270	Gambia	GMB								09	MISC.EDIBLE PRODUCTS ETC	1	No Quantity			0		0		51509			0
S3	2016	2016	2016	2	0	2	Export	804	Ukraine	UKR	276	Germany	DEU								09	MISC.EDIBLE PRODUCTS ETC	1	No Quantity			0		0		5286809			0
S3	2016	2016	2016	2	0	2	Export	804	Ukraine	UKR	288	Ghana	GHA								09	MISC.EDIBLE PRODUCTS ETC	1	No Quantity			0		0		71630			0
S3	2016	2016	2016	2	0	2	Export	804	Ukraine	UKR	292	Gibraltar	GIB								09	MISC.EDIBLE PRODUCTS ETC	1	No Quantity			0		0		83			0
S3	2016	2016	2016	2	0	2	Export	804	Ukraine	UKR	300	Greece	GRC								09	MISC.EDIBLE PRODUCTS ETC	1	No Quantity			0		0		237103			0
S3	2016	2016	2016	2	0	2	Export	804	Ukraine	UKR	324	Guinea	GIN								09	MISC.EDIBLE PRODUCTS ETC	1	No Quantity			0		0		145731			0
S3	2016	2016	2016	2	0	2	Export	804	Ukraine	UKR	344	China, Hong Kong SAR	HKG								09	MISC.EDIBLE PRODUCTS ETC	1	No Quantity			0		0		94498			0
S3	2016	2016	2016	2	0	2	Export	804	Ukraine	UKR	348	Hungary	HUN								09	MISC.EDIBLE PRODUCTS ETC	1	No Quantity			0		0		2023251			0
S3	2016	2016	2016	2	0	2	Export	804	Ukraine	UKR	368	Iraq	IRQ								09	MISC.EDIBLE PRODUCTS ETC	1	No Quantity			0		0		676775			0
S3	2016	2016	2016	2	0	2	Export	804	Ukraine	UKR	372	Ireland	IRL								09	MISC.EDIBLE PRODUCTS ETC	1	No Quantity			0		0		404852			0
S3	2016	2016	2016	2	0	2	Export	804	Ukraine	UKR	376	Israel	ISR								09	MISC.EDIBLE PRODUCTS ETC	1	No Quantity			0		0		1607108			0
S3	2016	2016	2016	2	0	2	Export	804	Ukraine	UKR	381	Italy	ITA								09	MISC.EDIBLE PRODUCTS ETC	1	No Quantity			0		0		931731			0
S3	2016	2016	2016	2	0	2	Export	804	Ukraine	UKR	384	Côte d'Ivoire	CIV								09	MISC.EDIBLE PRODUCTS ETC	1	No Quantity			0		0		29855			0
S3	2016	2016	2016	2	0	2	Export	804	Ukraine	UKR	392	Japan	JPN								09	MISC.EDIBLE PRODUCTS ETC	1	No Quantity			0		0		11127			0
S3	2016	2016	2016	2	0	2	Export	804	Ukraine	UKR	398	Kazakhstan	KAZ								09	MISC.EDIBLE PRODUCTS ETC	1	No Quantity			0		0		35279894			0
S3	2016	2016	2016	2	0	2	Export	804	Ukraine	UKR	400	Jordan	JOR								09	MISC.EDIBLE PRODUCTS ETC	1	No Quantity			0		0		1757071			0
S3	2016	2016	2016	2	0	2	Export	804	Ukraine	UKR	408	Dem. People's Rep. of Korea	PRK								09	MISC.EDIBLE PRODUCTS ETC	1	No Quantity			0		0		5701			0
S3	2016	2016	2016	2	0	2	Export	804	Ukraine	UKR	410	Rep. of Korea	KOR								09	MISC.EDIBLE PRODUCTS ETC	1	No Quantity			0		0		76478			0
S3	2016	2016	2016	2	0	2	Export	804	Ukraine	UKR	414	Kuwait	KWT								09	MISC.EDIBLE PRODUCTS ETC	1	No Quantity			0		0		56700			0
S3	2016	2016	2016	2	0	2	Export	804	Ukraine	UKR	417	Kyrgyzstan	KGZ								09	MISC.EDIBLE PRODUCTS ETC	1	No Quantity			0		0		861549			0
S3	2016	2016	2016	2	0	2	Export	804	Ukraine	UKR	422	Lebanon	LBN								09	MISC.EDIBLE PRODUCTS ETC	1	No Quantity			0		0		1439152			0
S3	2016	2016	2016	2	0	2	Export	804	Ukraine	UKR	428	Latvia	LVA								09	MISC.EDIBLE PRODUCTS ETC	1	No Quantity			0		0		7890357			0
S3	2016	2016	2016	2	0	2	Export	804	Ukraine	UKR	430	Liberia	LBR								09	MISC.EDIBLE PRODUCTS ETC	1	No Quantity			0		0		16415			0
S3	2016	2016	2016	2	0	2	Export	804	Ukraine	UKR	434	Libya	LBY								09	MISC.EDIBLE PRODUCTS ETC	1	No Quantity			0		0		205058			0
S3	2016	2016	2016	2	0	2	Export	804	Ukraine	UKR	440	Lithuania	LTU								09	MISC.EDIBLE PRODUCTS ETC	1	No Quantity			0		0		6435290			0
S3	2016	2016	2016	2	0	2	Export	804	Ukraine	UKR	458	Malaysia	MYS								09	MISC.EDIBLE PRODUCTS ETC	1	No Quantity			0		0		130			0
S3	2016	2016	2016	2	0	2	Export	804	Ukraine	UKR	462	Maldives	MDV								09	MISC.EDIBLE PRODUCTS ETC	1	No Quantity			0		0		20457			0
S3	2016	2016	2016	2	0	2	Export	804	Ukraine	UKR	466	Mali	MLI								09	MISC.EDIBLE PRODUCTS ETC	1	No Quantity			0		0		15465			0
S3	2016	2016	2016	2	0	2	Export	804	Ukraine	UKR	470	Malta	MLT								09	MISC.EDIBLE PRODUCTS ETC	1	No Quantity			0		0		1433			0
S3	2016	2016	2016	2	0	2	Export	804	Ukraine	UKR	490	Other Asia, nes									09	MISC.EDIBLE PRODUCTS ETC	1	No Quantity			0		0		71			0
S3	2016	2016	2016	2	0	2	Export	804	Ukraine	UKR	496	Mongolia	MNG								09	MISC.EDIBLE PRODUCTS ETC	1	No Quantity			0		0		122098			0
S3	2016	2016	2016	2	0	2	Export	804	Ukraine	UKR	498	Rep. of Moldova	MDA								09	MISC.EDIBLE PRODUCTS ETC	1	No Quantity			0		0		22299677			0
S3	2016	2016	2016	2	0	2	Export	804	Ukraine	UKR	512	Oman	OMN								09	MISC.EDIBLE PRODUCTS ETC	1	No Quantity			0		0		12			0
S3	2016	2016	2016	2	0	2	Export	804	Ukraine	UKR	528	Netherlands	NLD								09	MISC.EDIBLE PRODUCTS ETC	1	No Quantity			0		0		1618235			0
S3	2016	2016	2016	2	0	2	Export	804	Ukraine	UKR	554	New Zealand	NZL								09	MISC.EDIBLE PRODUCTS ETC	1	No Quantity			0		0		1278			0
S3	2016	2016	2016	2	0	2	Export	804	Ukraine	UKR	566	Nigeria	NGA								09	MISC.EDIBLE PRODUCTS ETC	1	No Quantity			0		0		1635481			0
S3	2016	2016	2016	2	0	2	Export	804	Ukraine	UKR	579	Norway	NOR								09	MISC.EDIBLE PRODUCTS ETC	1	No Quantity			0		0		41562			0
S3	2016	2016	2016	2	0	2	Export	804	Ukraine	UKR	584	Marshall Isds	MHL								09	MISC.EDIBLE PRODUCTS ETC	1	No Quantity			0		0		3088			0
S3	2016	2016	2016	2	0	2	Export	804	Ukraine	UKR	585	Palau	PLW								09	MISC.EDIBLE PRODUCTS ETC	1	No Quantity			0		0		106			0
S3	2016	2016	2016	2	0	2	Export	804	Ukraine	UKR	586	Pakistan	PAK								09	MISC.EDIBLE PRODUCTS ETC	1	No Quantity			0		0		110399			0
S3	2016	2016	2016	2	0	2	Export	804	Ukraine	UKR	591	Panama	PAN								09	MISC.EDIBLE PRODUCTS ETC	1	No Quantity			0		0		14976			0
S3	2016	2016	2016	2	0	2	Export	804	Ukraine	UKR	608	Philippines	PHL								09	MISC.EDIBLE PRODUCTS ETC	1	No Quantity			0		0		69			0
S3	2016	2016	2016	2	0	2	Export	804	Ukraine	UKR	616	Poland	POL								09	MISC.EDIBLE PRODUCTS ETC	1	No Quantity			0		0		6781614			0
S3	2016	2016	2016	2	0	2	Export	804	Ukraine	UKR	620	Portugal	PRT								09	MISC.EDIBLE PRODUCTS ETC	1	No Quantity			0		0		256			0
S3	2016	2016	2016	2	0	2	Export	804	Ukraine	UKR	642	Romania	ROU								09	MISC.EDIBLE PRODUCTS ETC	1	No Quantity			0		0		9237364			0
S3	2016	2016	2016	2	0	2	Export	804	Ukraine	UKR	643	Russian Federation	RUS								09	MISC.EDIBLE PRODUCTS ETC	1	No Quantity			0		0		10464592			0
S3	2016	2016	2016	2	0	2	Export	804	Ukraine	UKR	659	Saint Kitts and Nevis	KNA								09	MISC.EDIBLE PRODUCTS ETC	1	No Quantity			0		0		350			0
S3	2016	2016	2016	2	0	2	Export	804	Ukraine	UKR	682	Saudi Arabia	SAU								09	MISC.EDIBLE PRODUCTS ETC	1	No Quantity			0		0		157717			0
S3	2016	2016	2016	2	0	2	Export	804	Ukraine	UKR	686	Senegal	SEN								09	MISC.EDIBLE PRODUCTS ETC	1	No Quantity			0		0		15245			0
S3	2016	2016	2016	2	0	2	Export	804	Ukraine	UKR	688	Serbia	SRB								09	MISC.EDIBLE PRODUCTS ETC	1	No Quantity			0		0		2671430			0
S3	2016	2016	2016	2	0	2	Export	804	Ukraine	UKR	690	Seychelles	SYC								09	MISC.EDIBLE PRODUCTS ETC	1	No Quantity			0		0		203			0
S3	2016	2016	2016	2	0	2	Export	804	Ukraine	UKR	694	Sierra Leone	SLE								09	MISC.EDIBLE PRODUCTS ETC	1	No Quantity			0		0		89			0
S3	2016	2016	2016	2	0	2	Export	804	Ukraine	UKR	699	India	IND								09	MISC.EDIBLE PRODUCTS ETC	1	No Quantity			0		0		518599			0
S3	2016	2016	2016	2	0	2	Export	804	Ukraine	UKR	702	Singapore	SGP								09	MISC.EDIBLE PRODUCTS ETC	1	No Quantity			0		0		1947			0
S3	2016	2016	2016	2	0	2	Export	804	Ukraine	UKR	703	Slovakia	SVK								09	MISC.EDIBLE PRODUCTS ETC	1	No Quantity			0		0		29238			0
S3	2016	2016	2016	2	0	2	Export	804	Ukraine	UKR	704	Viet Nam	VNM								09	MISC.EDIBLE PRODUCTS ETC	1	No Quantity			0		0		1339584			0
S3	2016	2016	2016	2	0	2	Export	804	Ukraine	UKR	724	Spain	ESP								09	MISC.EDIBLE PRODUCTS ETC	1	No Quantity			0		0		3424238			0
S3	2016	2016	2016	2	0	2	Export	804	Ukraine	UKR	740	Suriname	SUR								09	MISC.EDIBLE PRODUCTS ETC	1	No Quantity			0		0		27599			0
S3	2016	2016	2016	2	0	2	Export	804	Ukraine	UKR	752	Sweden	SWE								09	MISC.EDIBLE PRODUCTS ETC	1	No Quantity			0		0		13606			0
S3	2016	2016	2016	2	0	2	Export	804	Ukraine	UKR	757	Switzerland	CHE								09	MISC.EDIBLE PRODUCTS ETC	1	No Quantity			0		0		18972			0
S3	2016	2016	2016	2	0	2	Export	804	Ukraine	UKR	762	Tajikistan	TJK								09	MISC.EDIBLE PRODUCTS ETC	1	No Quantity			0		0		535955			0
S3	2016	2016	2016	2	0	2	Export	804	Ukraine	UKR	764	Thailand	THA								09	MISC.EDIBLE PRODUCTS ETC	1	No Quantity			0		0		15824			0
S3	2016	2016	2016	2	0	2	Export	804	Ukraine	UKR	768	Togo	TGO								09	MISC.EDIBLE PRODUCTS ETC	1	No Quantity			0		0		77667			0
S3	2016	2016	2016	2	0	2	Export	804	Ukraine	UKR	780	Trinidad and Tobago	TTO								09	MISC.EDIBLE PRODUCTS ETC	1	No Quantity			0		0		15304			0
S3	2016	2016	2016	2	0	2	Export	804	Ukraine	UKR	784	United Arab Emirates	ARE								09	MISC.EDIBLE PRODUCTS ETC	1	No Quantity			0		0		74869			0
S3	2016	2016	2016	2	0	2	Export	804	Ukraine	UKR	788	Tunisia	TUN								09	MISC.EDIBLE PRODUCTS ETC	1	No Quantity			0		0		167581			0
S3	2016	2016	2016	2	0	2	Export	804	Ukraine	UKR	792	Turkey	TUR								09	MISC.EDIBLE PRODUCTS ETC	1	No Quantity			0		0		1223375			0
S3	2016	2016	2016	2	0	2	Export	804	Ukraine	UKR	795	Turkmenistan	TKM								09	MISC.EDIBLE PRODUCTS ETC	1	No Quantity			0		0		2705976			0
S3	2016	2016	2016	2	0	2	Export	804	Ukraine	UKR	807	North Macedonia	MKD								09	MISC.EDIBLE PRODUCTS ETC	1	No Quantity			0		0		500			0
S3	2016	2016	2016	2	0	2	Export	804	Ukraine	UKR	818	Egypt	EGY								09	MISC.EDIBLE PRODUCTS ETC	1	No Quantity			0		0		2531716			0
S3	2016	2016	2016	2	0	2	Export	804	Ukraine	UKR	826	United Kingdom	GBR								09	MISC.EDIBLE PRODUCTS ETC	1	No Quantity			0		0		3740907			0
S3	2016	2016	2016	2	0	2	Export	804	Ukraine	UKR	842	USA	USA								09	MISC.EDIBLE PRODUCTS ETC	1	No Quantity			0		0		677494			0
S3	2016	2016	2016	2	0	2	Export	804	Ukraine	UKR	854	Burkina Faso	BFA								09	MISC.EDIBLE PRODUCTS ETC	1	No Quantity			0		0		187215			0
S3	2016	2016	2016	2	0	2	Export	804	Ukraine	UKR	860	Uzbekistan	UZB								09	MISC.EDIBLE PRODUCTS ETC	1	No Quantity			0		0		2607447			0
S3	2016	2016	2016	2	0	2	Export	804	Ukraine	UKR	862	Venezuela	VEN								09	MISC.EDIBLE PRODUCTS ETC	1	No Quantity			0		0		33770			0
S3	2016	2016	2016	2	0	2	Export	804	Ukraine	UKR	887	Yemen	YEM								09	MISC.EDIBLE PRODUCTS ETC	1	No Quantity			0		0		100218			0
S3	2016	2016	2016	2	0	2	Export	804	Ukraine	UKR	899	Areas, nes									09	MISC.EDIBLE PRODUCTS ETC	1	No Quantity			0		0		77798			0
S3	2016	2016	2016	2	0	2	Export	807	North Macedonia	MKD	0	World	WLD								09	MISC.EDIBLE PRODUCTS ETC	1	No Quantity							20130313			0
S3	2016	2016	2016	2	0	2	Export	807	North Macedonia	MKD	8	Albania	ALB								09	MISC.EDIBLE PRODUCTS ETC	1	No Quantity							2482726			0
S3	2016	2016	2016	2	0	2	Export	807	North Macedonia	MKD	31	Azerbaijan	AZE								09	MISC.EDIBLE PRODUCTS ETC	1	No Quantity							18916			0
S3	2016	2016	2016	2	0	2	Export	807	North Macedonia	MKD	36	Australia	AUS								09	MISC.EDIBLE PRODUCTS ETC	1	No Quantity							128448			0
S3	2016	2016	2016	2	0	2	Export	807	North Macedonia	MKD	40	Austria	AUT								09	MISC.EDIBLE PRODUCTS ETC	1	No Quantity							7110			0
S3	2016	2016	2016	2	0	2	Export	807	North Macedonia	MKD	48	Bahrain	BHR								09	MISC.EDIBLE PRODUCTS ETC	1	No Quantity							2733			0
S3	2016	2016	2016	2	0	2	Export	807	North Macedonia	MKD	50	Bangladesh	BGD								09	MISC.EDIBLE PRODUCTS ETC	1	No Quantity							1927			0
S3	2016	2016	2016	2	0	2	Export	807	North Macedonia	MKD	70	Bosnia Herzegovina	BIH								09	MISC.EDIBLE PRODUCTS ETC	1	No Quantity							1912171			0
S3	2016	2016	2016	2	0	2	Export	807	North Macedonia	MKD	100	Bulgaria	BGR								09	MISC.EDIBLE PRODUCTS ETC	1	No Quantity							266760			0
S3	2016	2016	2016	2	0	2	Export	807	North Macedonia	MKD	124	Canada	CAN								09	MISC.EDIBLE PRODUCTS ETC	1	No Quantity							112461			0
S3	2016	2016	2016	2	0	2	Export	807	North Macedonia	MKD	156	China	CHN								09	MISC.EDIBLE PRODUCTS ETC	1	No Quantity							705			0
S3	2016	2016	2016	2	0	2	Export	807	North Macedonia	MKD	191	Croatia	HRV								09	MISC.EDIBLE PRODUCTS ETC	1	No Quantity							998813			0
S3	2016	2016	2016	2	0	2	Export	807	North Macedonia	MKD	196	Cyprus	CYP								09	MISC.EDIBLE PRODUCTS ETC	1	No Quantity							39380			0
S3	2016	2016	2016	2	0	2	Export	807	North Macedonia	MKD	203	Czechia	CZE								09	MISC.EDIBLE PRODUCTS ETC	1	No Quantity							16242			0
S3	2016	2016	2016	2	0	2	Export	807	North Macedonia	MKD	251	France	FRA								09	MISC.EDIBLE PRODUCTS ETC	1	No Quantity							357258			0
S3	2016	2016	2016	2	0	2	Export	807	North Macedonia	MKD	276	Germany	DEU								09	MISC.EDIBLE PRODUCTS ETC	1	No Quantity							48867			0
S3	2016	2016	2016	2	0	2	Export	807	North Macedonia	MKD	300	Greece	GRC								09	MISC.EDIBLE PRODUCTS ETC	1	No Quantity							114617			0
S3	2016	2016	2016	2	0	2	Export	807	North Macedonia	MKD	368	Iraq	IRQ								09	MISC.EDIBLE PRODUCTS ETC	1	No Quantity							48057			0
S3	2016	2016	2016	2	0	2	Export	807	North Macedonia	MKD	381	Italy	ITA								09	MISC.EDIBLE PRODUCTS ETC	1	No Quantity							1644063			0
S3	2016	2016	2016	2	0	2	Export	807	North Macedonia	MKD	414	Kuwait	KWT								09	MISC.EDIBLE PRODUCTS ETC	1	No Quantity							22066			0
S3	2016	2016	2016	2	0	2	Export	807	North Macedonia	MKD	428	Latvia	LVA								09	MISC.EDIBLE PRODUCTS ETC	1	No Quantity							25220			0
S3	2016	2016	2016	2	0	2	Export	807	North Macedonia	MKD	434	Libya	LBY								09	MISC.EDIBLE PRODUCTS ETC	1	No Quantity							26921			0
S3	2016	2016	2016	2	0	2	Export	807	North Macedonia	MKD	458	Malaysia	MYS								09	MISC.EDIBLE PRODUCTS ETC	1	No Quantity							6864			0
S3	2016	2016	2016	2	0	2	Export	807	North Macedonia	MKD	478	Mauritania	MRT								09	MISC.EDIBLE PRODUCTS ETC	1	No Quantity							35870			0
S3	2016	2016	2016	2	0	2	Export	807	North Macedonia	MKD	499	Montenegro	MNE								09	MISC.EDIBLE PRODUCTS ETC	1	No Quantity							770122			0
S3	2016	2016	2016	2	0	2	Export	807	North Macedonia	MKD	528	Netherlands	NLD								09	MISC.EDIBLE PRODUCTS ETC	1	No Quantity							2691			0
S3	2016	2016	2016	2	0	2	Export	807	North Macedonia	MKD	554	New Zealand	NZL								09	MISC.EDIBLE PRODUCTS ETC	1	No Quantity							6428			0
S3	2016	2016	2016	2	0	2	Export	807	North Macedonia	MKD	579	Norway	NOR								09	MISC.EDIBLE PRODUCTS ETC	1	No Quantity							8282			0
S3	2016	2016	2016	2	0	2	Export	807	North Macedonia	MKD	616	Poland	POL								09	MISC.EDIBLE PRODUCTS ETC	1	No Quantity							12064			0
S3	2016	2016	2016	2	0	2	Export	807	North Macedonia	MKD	620	Portugal	PRT								09	MISC.EDIBLE PRODUCTS ETC	1	No Quantity							736			0
S3	2016	2016	2016	2	0	2	Export	807	North Macedonia	MKD	634	Qatar	QAT								09	MISC.EDIBLE PRODUCTS ETC	1	No Quantity							2262			0
S3	2016	2016	2016	2	0	2	Export	807	North Macedonia	MKD	642	Romania	ROU								09	MISC.EDIBLE PRODUCTS ETC	1	No Quantity							8642			0
S3	2016	2016	2016	2	0	2	Export	807	North Macedonia	MKD	643	Russian Federation	RUS								09	MISC.EDIBLE PRODUCTS ETC	1	No Quantity							180418			0
S3	2016	2016	2016	2	0	2	Export	807	North Macedonia	MKD	688	Serbia	SRB								09	MISC.EDIBLE PRODUCTS ETC	1	No Quantity							6629572			0
S3	2016	2016	2016	2	0	2	Export	807	North Macedonia	MKD	690	Seychelles	SYC								09	MISC.EDIBLE PRODUCTS ETC	1	No Quantity							646			0
S3	2016	2016	2016	2	0	2	Export	807	North Macedonia	MKD	703	Slovakia	SVK								09	MISC.EDIBLE PRODUCTS ETC	1	No Quantity							435216			0
S3	2016	2016	2016	2	0	2	Export	807	North Macedonia	MKD	704	Viet Nam	VNM								09	MISC.EDIBLE PRODUCTS ETC	1	No Quantity							26790			0
S3	2016	2016	2016	2	0	2	Export	807	North Macedonia	MKD	705	Slovenia	SVN								09	MISC.EDIBLE PRODUCTS ETC	1	No Quantity							509297			0
S3	2016	2016	2016	2	0	2	Export	807	North Macedonia	MKD	710	South Africa	ZAF								09	MISC.EDIBLE PRODUCTS ETC	1	No Quantity							32662			0
S3	2016	2016	2016	2	0	2	Export	807	North Macedonia	MKD	729	Sudan	SDN								09	MISC.EDIBLE PRODUCTS ETC	1	No Quantity							28282			0
S3	2016	2016	2016	2	0	2	Export	807	North Macedonia	MKD	752	Sweden	SWE								09	MISC.EDIBLE PRODUCTS ETC	1	No Quantity							150959			0
S3	2016	2016	2016	2	0	2	Export	807	North Macedonia	MKD	757	Switzerland	CHE								09	MISC.EDIBLE PRODUCTS ETC	1	No Quantity							37654			0
S3	2016	2016	2016	2	0	2	Export	807	North Macedonia	MKD	784	United Arab Emirates	ARE								09	MISC.EDIBLE PRODUCTS ETC	1	No Quantity							1554			0
S3	2016	2016	2016	2	0	2	Export	807	North Macedonia	MKD	792	Turkey	TUR								09	MISC.EDIBLE PRODUCTS ETC	1	No Quantity							364218			0
S3	2016	2016	2016	2	0	2	Export	807	North Macedonia	MKD	826	United Kingdom	GBR								09	MISC.EDIBLE PRODUCTS ETC	1	No Quantity							18392			0
S3	2016	2016	2016	2	0	2	Export	807	North Macedonia	MKD	842	USA	USA								09	MISC.EDIBLE PRODUCTS ETC	1	No Quantity							2584999			0
S3	2016	2016	2016	2	0	2	Export	807	North Macedonia	MKD	862	Venezuela	VEN								09	MISC.EDIBLE PRODUCTS ETC	1	No Quantity							231			0
S3	2016	2016	2016	2	0	2	Export	804	Ukraine	UKR	0	World	WLD								11	BEVERAGES	1	No Quantity			0		0		162185557			0
S3	2016	2016	2016	2	0	2	Export	804	Ukraine	UKR	8	Albania	ALB								11	BEVERAGES	1	No Quantity			0		0		8260			0
S3	2016	2016	2016	2	0	2	Export	804	Ukraine	UKR	12	Algeria	DZA								11	BEVERAGES	1	No Quantity			0		0		1618576			0
S3	2016	2016	2016	2	0	2	Export	804	Ukraine	UKR	28	Antigua and Barbuda	ATG								11	BEVERAGES	1	No Quantity			0		0		1995			0
S3	2016	2016	2016	2	0	2	Export	804	Ukraine	UKR	31	Azerbaijan	AZE								11	BEVERAGES	1	No Quantity			0		0		5912908			0
S3	2016	2016	2016	2	0	2	Export	804	Ukraine	UKR	36	Australia	AUS								11	BEVERAGES	1	No Quantity			0		0		42158			0
S3	2016	2016	2016	2	0	2	Export	804	Ukraine	UKR	40	Austria	AUT								11	BEVERAGES	1	No Quantity			0		0		67513			0
S3	2016	2016	2016	2	0	2	Export	804	Ukraine	UKR	44	Bahamas	BHS								11	BEVERAGES	1	No Quantity			0		0		6435			0
S3	2016	2016	2016	2	0	2	Export	804	Ukraine	UKR	48	Bahrain	BHR								11	BEVERAGES	1	No Quantity			0		0		11			0
S3	2016	2016	2016	2	0	2	Export	804	Ukraine	UKR	50	Bangladesh	BGD								11	BEVERAGES	1	No Quantity			0		0		36094			0
S3	2016	2016	2016	2	0	2	Export	804	Ukraine	UKR	51	Armenia	ARM								11	BEVERAGES	1	No Quantity			0		0		2941242			0
S3	2016	2016	2016	2	0	2	Export	804	Ukraine	UKR	56	Belgium	BEL								11	BEVERAGES	1	No Quantity			0		0		144706			0
S3	2016	2016	2016	2	0	2	Export	804	Ukraine	UKR	60	Bermuda	BMU								11	BEVERAGES	1	No Quantity			0		0		4232			0
S3	2016	2016	2016	2	0	2	Export	804	Ukraine	UKR	76	Brazil	BRA								11	BEVERAGES	1	No Quantity			0		0		12101			0
S3	2016	2016	2016	2	0	2	Export	804	Ukraine	UKR	84	Belize	BLZ								11	BEVERAGES	1	No Quantity			0		0		5684			0
S3	2016	2016	2016	2	0	2	Export	804	Ukraine	UKR	92	Br. Virgin Isds	VGB								11	BEVERAGES	1	No Quantity			0		0		1607			0
S3	2016	2016	2016	2	0	2	Export	804	Ukraine	UKR	100	Bulgaria	BGR								11	BEVERAGES	1	No Quantity			0		0		243749			0
S3	2016	2016	2016	2	0	2	Export	804	Ukraine	UKR	112	Belarus	BLR								11	BEVERAGES	1	No Quantity			0		0		10361936			0
S3	2016	2016	2016	2	0	2	Export	804	Ukraine	UKR	116	Cambodia	KHM								11	BEVERAGES	1	No Quantity			0		0		15112			0
S3	2016	2016	2016	2	0	2	Export	804	Ukraine	UKR	124	Canada	CAN								11	BEVERAGES	1	No Quantity			0		0		395340			0
S3	2016	2016	2016	2	0	2	Export	804	Ukraine	UKR	136	Cayman Isds	CYM								11	BEVERAGES	1	No Quantity			0		0		75			0
S3	2016	2016	2016	2	0	2	Export	804	Ukraine	UKR	152	Chile	CHL								11	BEVERAGES	1	No Quantity			0		0		249255			0
S3	2016	2016	2016	2	0	2	Export	804	Ukraine	UKR	156	China	CHN								11	BEVERAGES	1	No Quantity			0		0		2824012			0
S3	2016	2016	2016	2	0	2	Export	804	Ukraine	UKR	174	Comoros	COM								11	BEVERAGES	1	No Quantity			0		0		354			0
S3	2016	2016	2016	2	0	2	Export	804	Ukraine	UKR	178	Congo	COG								11	BEVERAGES	1	No Quantity			0		0		17918			0
S3	2016	2016	2016	2	0	2	Export	804	Ukraine	UKR	180	Dem. Rep. of the Congo	COD								11	BEVERAGES	1	No Quantity			0		0		121			0
S3	2016	2016	2016	2	0	2	Export	804	Ukraine	UKR	184	Cook Isds	COK								11	BEVERAGES	1	No Quantity			0		0		709			0
S3	2016	2016	2016	2	0	2	Export	804	Ukraine	UKR	196	Cyprus	CYP								11	BEVERAGES	1	No Quantity			0		0		909739			0
S3	2016	2016	2016	2	0	2	Export	804	Ukraine	UKR	203	Czechia	CZE								11	BEVERAGES	1	No Quantity			0		0		188520			0
S3	2016	2016	2016	2	0	2	Export	804	Ukraine	UKR	204	Benin	BEN								11	BEVERAGES	1	No Quantity			0		0		10794			0
S3	2016	2016	2016	2	0	2	Export	804	Ukraine	UKR	208	Denmark	DNK								11	BEVERAGES	1	No Quantity			0		0		7704			0
S3	2016	2016	2016	2	0	2	Export	804	Ukraine	UKR	233	Estonia	EST								11	BEVERAGES	1	No Quantity			0		0		1598235			0
S3	2016	2016	2016	2	0	2	Export	804	Ukraine	UKR	246	Finland	FIN								11	BEVERAGES	1	No Quantity			0		0		2855			0
S3	2016	2016	2016	2	0	2	Export	804	Ukraine	UKR	251	France	FRA								11	BEVERAGES	1	No Quantity			0		0		93845			0
S3	2016	2016	2016	2	0	2	Export	804	Ukraine	UKR	258	French Polynesia	PYF								11	BEVERAGES	1	No Quantity			0		0		4689			0
S3	2016	2016	2016	2	0	2	Export	804	Ukraine	UKR	268	Georgia	GEO								11	BEVERAGES	1	No Quantity			0		0		14358333			0
S3	2016	2016	2016	2	0	2	Export	804	Ukraine	UKR	275	State of Palestine	PSE								11	BEVERAGES	1	No Quantity			0		0		43050			0
S3	2016	2016	2016	2	0	2	Export	804	Ukraine	UKR	276	Germany	DEU								11	BEVERAGES	1	No Quantity			0		0		4017628			0
S3	2016	2016	2016	2	0	2	Export	804	Ukraine	UKR	288	Ghana	GHA								11	BEVERAGES	1	No Quantity			0		0		515574			0
S3	2016	2016	2016	2	0	2	Export	804	Ukraine	UKR	292	Gibraltar	GIB								11	BEVERAGES	1	No Quantity			0		0		424			0
S3	2016	2016	2016	2	0	2	Export	804	Ukraine	UKR	300	Greece	GRC								11	BEVERAGES	1	No Quantity			0		0		162351			0
S3	2016	2016	2016	2	0	2	Export	804	Ukraine	UKR	340	Honduras	HND								11	BEVERAGES	1	No Quantity			0		0		161			0
S3	2016	2016	2016	2	0	2	Export	804	Ukraine	UKR	344	China, Hong Kong SAR	HKG								11	BEVERAGES	1	No Quantity			0		0		50322			0
S3	2016	2016	2016	2	0	2	Export	804	Ukraine	UKR	348	Hungary	HUN								11	BEVERAGES	1	No Quantity			0		0		31613			0
S3	2016	2016	2016	2	0	2	Export	804	Ukraine	UKR	360	Indonesia	IDN								11	BEVERAGES	1	No Quantity			0		0		695			0
S3	2016	2016	2016	2	0	2	Export	804	Ukraine	UKR	364	Iran	IRN								11	BEVERAGES	1	No Quantity			0		0		117068			0
S3	2016	2016	2016	2	0	2	Export	804	Ukraine	UKR	368	Iraq	IRQ								11	BEVERAGES	1	No Quantity			0		0		2315022			0
S3	2016	2016	2016	2	0	2	Export	804	Ukraine	UKR	372	Ireland	IRL								11	BEVERAGES	1	No Quantity			0		0		1443			0
S3	2016	2016	2016	2	0	2	Export	804	Ukraine	UKR	376	Israel	ISR								11	BEVERAGES	1	No Quantity			0		0		2915977			0
S3	2016	2016	2016	2	0	2	Export	804	Ukraine	UKR	381	Italy	ITA								11	BEVERAGES	1	No Quantity			0		0		452160			0
S3	2016	2016	2016	2	0	2	Export	804	Ukraine	UKR	384	Côte d'Ivoire	CIV								11	BEVERAGES	1	No Quantity			0		0		8017			0
S3	2016	2016	2016	2	0	2	Export	804	Ukraine	UKR	392	Japan	JPN								11	BEVERAGES	1	No Quantity			0		0		2817			0
S3	2016	2016	2016	2	0	2	Export	804	Ukraine	UKR	398	Kazakhstan	KAZ								11	BEVERAGES	1	No Quantity			0		0		8074185			0
S3	2016	2016	2016	2	0	2	Export	804	Ukraine	UKR	400	Jordan	JOR								11	BEVERAGES	1	No Quantity			0		0		139424			0
S3	2016	2016	2016	2	0	2	Export	804	Ukraine	UKR	404	Kenya	KEN								11	BEVERAGES	1	No Quantity			0		0		23748			0
S3	2016	2016	2016	2	0	2	Export	804	Ukraine	UKR	408	Dem. People's Rep. of Korea	PRK								11	BEVERAGES	1	No Quantity			0		0		27784			0
S3	2016	2016	2016	2	0	2	Export	804	Ukraine	UKR	410	Rep. of Korea	KOR								11	BEVERAGES	1	No Quantity			0		0		186045			0
S3	2016	2016	2016	2	0	2	Export	804	Ukraine	UKR	414	Kuwait	KWT								11	BEVERAGES	1	No Quantity			0		0		10199			0
S3	2016	2016	2016	2	0	2	Export	804	Ukraine	UKR	417	Kyrgyzstan	KGZ								11	BEVERAGES	1	No Quantity			0		0		651348			0
S3	2016	2016	2016	2	0	2	Export	804	Ukraine	UKR	422	Lebanon	LBN								11	BEVERAGES	1	No Quantity			0		0		575021			0
S3	2016	2016	2016	2	0	2	Export	804	Ukraine	UKR	428	Latvia	LVA								11	BEVERAGES	1	No Quantity			0		0		5105251			0
S3	2016	2016	2016	2	0	2	Export	804	Ukraine	UKR	430	Liberia	LBR								11	BEVERAGES	1	No Quantity			0		0		22101			0
S3	2016	2016	2016	2	0	2	Export	804	Ukraine	UKR	434	Libya	LBY								11	BEVERAGES	1	No Quantity			0		0		43601			0
S3	2016	2016	2016	2	0	2	Export	804	Ukraine	UKR	440	Lithuania	LTU								11	BEVERAGES	1	No Quantity			0		0		4017054			0
S3	2016	2016	2016	2	0	2	Export	804	Ukraine	UKR	458	Malaysia	MYS								11	BEVERAGES	1	No Quantity			0		0		1120			0
S3	2016	2016	2016	2	0	2	Export	804	Ukraine	UKR	470	Malta	MLT								11	BEVERAGES	1	No Quantity			0		0		13006			0
S3	2016	2016	2016	2	0	2	Export	804	Ukraine	UKR	484	Mexico	MEX								11	BEVERAGES	1	No Quantity			0		0		5025			0
S3	2016	2016	2016	2	0	2	Export	804	Ukraine	UKR	490	Other Asia, nes									11	BEVERAGES	1	No Quantity			0		0		1732			0
S3	2016	2016	2016	2	0	2	Export	804	Ukraine	UKR	496	Mongolia	MNG								11	BEVERAGES	1	No Quantity			0		0		141805			0
S3	2016	2016	2016	2	0	2	Export	804	Ukraine	UKR	498	Rep. of Moldova	MDA								11	BEVERAGES	1	No Quantity			0		0		18968148			0
S3	2016	2016	2016	2	0	2	Export	804	Ukraine	UKR	512	Oman	OMN								11	BEVERAGES	1	No Quantity			0		0		56833			0
S3	2016	2016	2016	2	0	2	Export	804	Ukraine	UKR	524	Nepal	NPL								11	BEVERAGES	1	No Quantity			0		0		9			0
S3	2016	2016	2016	2	0	2	Export	804	Ukraine	UKR	528	Netherlands	NLD								11	BEVERAGES	1	No Quantity			0		0		161468			0
S3	2016	2016	2016	2	0	2	Export	804	Ukraine	UKR	548	Vanuatu	VUT								11	BEVERAGES	1	No Quantity			0		0		5101			0
S3	2016	2016	2016	2	0	2	Export	804	Ukraine	UKR	554	New Zealand	NZL								11	BEVERAGES	1	No Quantity			0		0		136189			0
S3	2016	2016	2016	2	0	2	Export	804	Ukraine	UKR	566	Nigeria	NGA								11	BEVERAGES	1	No Quantity			0		0		38862			0
S3	2016	2016	2016	2	0	2	Export	804	Ukraine	UKR	579	Norway	NOR								11	BEVERAGES	1	No Quantity			0		0		1183			0
S3	2016	2016	2016	2	0	2	Export	804	Ukraine	UKR	584	Marshall Isds	MHL								11	BEVERAGES	1	No Quantity			0		0		17401			0
S3	2016	2016	2016	2	0	2	Export	804	Ukraine	UKR	585	Palau	PLW								11	BEVERAGES	1	No Quantity			0		0		252			0
S3	2016	2016	2016	2	0	2	Export	804	Ukraine	UKR	591	Panama	PAN								11	BEVERAGES	1	No Quantity			0		0		176605			0
S3	2016	2016	2016	2	0	2	Export	804	Ukraine	UKR	608	Philippines	PHL								11	BEVERAGES	1	No Quantity			0		0		954			0
S3	2016	2016	2016	2	0	2	Export	804	Ukraine	UKR	616	Poland	POL								11	BEVERAGES	1	No Quantity			0		0		3415984			0
S3	2016	2016	2016	2	0	2	Export	804	Ukraine	UKR	620	Portugal	PRT								11	BEVERAGES	1	No Quantity			0		0		10426			0
S3	2016	2016	2016	2	0	2	Export	804	Ukraine	UKR	642	Romania	ROU								11	BEVERAGES	1	No Quantity			0		0		120086			0
S3	2016	2016	2016	2	0	2	Export	804	Ukraine	UKR	643	Russian Federation	RUS								11	BEVERAGES	1	No Quantity			0		0		13312014			0
S3	2016	2016	2016	2	0	2	Export	804	Ukraine	UKR	659	Saint Kitts and Nevis	KNA								11	BEVERAGES	1	No Quantity			0		0		993			0
S3	2016	2016	2016	2	0	2	Export	804	Ukraine	UKR	670	Saint Vincent and the Grenadines	VCT								11	BEVERAGES	1	No Quantity			0		0		1404			0
S3	2016	2016	2016	2	0	2	Export	804	Ukraine	UKR	682	Saudi Arabia	SAU								11	BEVERAGES	1	No Quantity			0		0		6102			0
S3	2016	2016	2016	2	0	2	Export	804	Ukraine	UKR	690	Seychelles	SYC								11	BEVERAGES	1	No Quantity			0		0		823			0
S3	2016	2016	2016	2	0	2	Export	804	Ukraine	UKR	694	Sierra Leone	SLE								11	BEVERAGES	1	No Quantity			0		0		2639			0
S3	2016	2016	2016	2	0	2	Export	804	Ukraine	UKR	699	India	IND								11	BEVERAGES	1	No Quantity			0		0		46690			0
S3	2016	2016	2016	2	0	2	Export	804	Ukraine	UKR	702	Singapore	SGP								11	BEVERAGES	1	No Quantity			0		0		23947			0
S3	2016	2016	2016	2	0	2	Export	804	Ukraine	UKR	703	Slovakia	SVK								11	BEVERAGES	1	No Quantity			0		0		22286			0
S3	2016	2016	2016	2	0	2	Export	804	Ukraine	UKR	704	Viet Nam	VNM								11	BEVERAGES	1	No Quantity			0		0		134336			0
S3	2016	2016	2016	2	0	2	Export	804	Ukraine	UKR	724	Spain	ESP								11	BEVERAGES	1	No Quantity			0		0		109400			0
S3	2016	2016	2016	2	0	2	Export	804	Ukraine	UKR	752	Sweden	SWE								11	BEVERAGES	1	No Quantity			0		0		20822			0
S3	2016	2016	2016	2	0	2	Export	804	Ukraine	UKR	757	Switzerland	CHE								11	BEVERAGES	1	No Quantity			0		0		23790			0
S3	2016	2016	2016	2	0	2	Export	804	Ukraine	UKR	760	Syria	SYR								11	BEVERAGES	1	No Quantity			0		0		699			0
S3	2016	2016	2016	2	0	2	Export	804	Ukraine	UKR	762	Tajikistan	TJK								11	BEVERAGES	1	No Quantity			0		0		539869			0
S3	2016	2016	2016	2	0	2	Export	804	Ukraine	UKR	764	Thailand	THA								11	BEVERAGES	1	No Quantity			0		0		11132			0
S3	2016	2016	2016	2	0	2	Export	804	Ukraine	UKR	768	Togo	TGO								11	BEVERAGES	1	No Quantity			0		0		1911			0
S3	2016	2016	2016	2	0	2	Export	804	Ukraine	UKR	780	Trinidad and Tobago	TTO								11	BEVERAGES	1	No Quantity			0		0		19			0
S3	2016	2016	2016	2	0	2	Export	804	Ukraine	UKR	784	United Arab Emirates	ARE								11	BEVERAGES	1	No Quantity			0		0		827655			0
S3	2016	2016	2016	2	0	2	Export	804	Ukraine	UKR	792	Turkey	TUR								11	BEVERAGES	1	No Quantity			0		0		802411			0
S3	2016	2016	2016	2	0	2	Export	804	Ukraine	UKR	795	Turkmenistan	TKM								11	BEVERAGES	1	No Quantity			0		0		199131			0
S3	2016	2016	2016	2	0	2	Export	804	Ukraine	UKR	798	Tuvalu	TUV								11	BEVERAGES	1	No Quantity			0		0		980			0
S3	2016	2016	2016	2	0	2	Export	804	Ukraine	UKR	800	Uganda	UGA								11	BEVERAGES	1	No Quantity			0		0		11			0
S3	2016	2016	2016	2	0	2	Export	804	Ukraine	UKR	818	Egypt	EGY								11	BEVERAGES	1	No Quantity			0		0		1265			0
S3	2016	2016	2016	2	0	2	Export	804	Ukraine	UKR	826	United Kingdom	GBR								11	BEVERAGES	1	No Quantity			0		0		414265			0
S3	2016	2016	2016	2	0	2	Export	804	Ukraine	UKR	834	United Rep. of Tanzania	TZA								11	BEVERAGES	1	No Quantity			0		0		198075			0
S3	2016	2016	2016	2	0	2	Export	804	Ukraine	UKR	842	USA	USA								11	BEVERAGES	1	No Quantity			0		0		4398204			0
S3	2016	2016	2016	2	0	2	Export	804	Ukraine	UKR	854	Burkina Faso	BFA								11	BEVERAGES	1	No Quantity			0		0		5290			0
S3	2016	2016	2016	2	0	2	Export	804	Ukraine	UKR	860	Uzbekistan	UZB								11	BEVERAGES	1	No Quantity			0		0		273806			0
S3	2016	2016	2016	2	0	2	Export	804	Ukraine	UKR	862	Venezuela	VEN								11	BEVERAGES	1	No Quantity			0		0		68995			0
S3	2016	2016	2016	2	0	2	Export	804	Ukraine	UKR	899	Areas, nes									11	BEVERAGES	1	No Quantity			0		0		45867453			0
S3	2016	2016	2016	2	0	2	Export	807	North Macedonia	MKD	0	World	WLD								11	BEVERAGES	1	No Quantity							65122001			0
S3	2016	2016	2016	2	0	2	Export	807	North Macedonia	MKD	8	Albania	ALB								11	BEVERAGES	1	No Quantity							1924265			0
S3	2016	2016	2016	2	0	2	Export	807	North Macedonia	MKD	36	Australia	AUS								11	BEVERAGES	1	No Quantity							491314			0
S3	2016	2016	2016	2	0	2	Export	807	North Macedonia	MKD	40	Austria	AUT								11	BEVERAGES	1	No Quantity							140500			0
S3	2016	2016	2016	2	0	2	Export	807	North Macedonia	MKD	56	Belgium	BEL								11	BEVERAGES	1	No Quantity							129350			0
S3	2016	2016	2016	2	0	2	Export	807	North Macedonia	MKD	70	Bosnia Herzegovina	BIH								11	BEVERAGES	1	No Quantity							4117058			0
S3	2016	2016	2016	2	0	2	Export	807	North Macedonia	MKD	100	Bulgaria	BGR								11	BEVERAGES	1	No Quantity							893889			0
S3	2016	2016	2016	2	0	2	Export	807	North Macedonia	MKD	124	Canada	CAN								11	BEVERAGES	1	No Quantity							260344			0
S3	2016	2016	2016	2	0	2	Export	807	North Macedonia	MKD	156	China	CHN								11	BEVERAGES	1	No Quantity							1527679			0
S3	2016	2016	2016	2	0	2	Export	807	North Macedonia	MKD	191	Croatia	HRV								11	BEVERAGES	1	No Quantity							12583231			0
S3	2016	2016	2016	2	0	2	Export	807	North Macedonia	MKD	203	Czechia	CZE								11	BEVERAGES	1	No Quantity							381449			0
S3	2016	2016	2016	2	0	2	Export	807	North Macedonia	MKD	208	Denmark	DNK								11	BEVERAGES	1	No Quantity							66418			0
S3	2016	2016	2016	2	0	2	Export	807	North Macedonia	MKD	233	Estonia	EST								11	BEVERAGES	1	No Quantity							6745			0
S3	2016	2016	2016	2	0	2	Export	807	North Macedonia	MKD	251	France	FRA								11	BEVERAGES	1	No Quantity							843682			0
S3	2016	2016	2016	2	0	2	Export	807	North Macedonia	MKD	266	Gabon	GAB								11	BEVERAGES	1	No Quantity							7260			0
S3	2016	2016	2016	2	0	2	Export	807	North Macedonia	MKD	276	Germany	DEU								11	BEVERAGES	1	No Quantity							11562301			0
S3	2016	2016	2016	2	0	2	Export	807	North Macedonia	MKD	300	Greece	GRC								11	BEVERAGES	1	No Quantity							31189			0
S3	2016	2016	2016	2	0	2	Export	807	North Macedonia	MKD	344	China, Hong Kong SAR	HKG								11	BEVERAGES	1	No Quantity							15956			0
S3	2016	2016	2016	2	0	2	Export	807	North Macedonia	MKD	348	Hungary	HUN								11	BEVERAGES	1	No Quantity							233330			0
S3	2016	2016	2016	2	0	2	Export	807	North Macedonia	MKD	368	Iraq	IRQ								11	BEVERAGES	1	No Quantity							211738			0
S3	2016	2016	2016	2	0	2	Export	807	North Macedonia	MKD	381	Italy	ITA								11	BEVERAGES	1	No Quantity							250156			0
S3	2016	2016	2016	2	0	2	Export	807	North Macedonia	MKD	392	Japan	JPN								11	BEVERAGES	1	No Quantity							129162			0
S3	2016	2016	2016	2	0	2	Export	807	North Macedonia	MKD	428	Latvia	LVA								11	BEVERAGES	1	No Quantity							69222			0
S3	2016	2016	2016	2	0	2	Export	807	North Macedonia	MKD	440	Lithuania	LTU								11	BEVERAGES	1	No Quantity							20235			0
S3	2016	2016	2016	2	0	2	Export	807	North Macedonia	MKD	466	Mali	MLI								11	BEVERAGES	1	No Quantity							26860			0
S3	2016	2016	2016	2	0	2	Export	807	North Macedonia	MKD	499	Montenegro	MNE								11	BEVERAGES	1	No Quantity							1043528			0
S3	2016	2016	2016	2	0	2	Export	807	North Macedonia	MKD	504	Morocco	MAR								11	BEVERAGES	1	No Quantity							7905			0
S3	2016	2016	2016	2	0	2	Export	807	North Macedonia	MKD	528	Netherlands	NLD								11	BEVERAGES	1	No Quantity							310868			0
S3	2016	2016	2016	2	0	2	Export	807	North Macedonia	MKD	554	New Zealand	NZL								11	BEVERAGES	1	No Quantity							4128			0
S3	2016	2016	2016	2	0	2	Export	807	North Macedonia	MKD	579	Norway	NOR								11	BEVERAGES	1	No Quantity							58313			0
S3	2016	2016	2016	2	0	2	Export	807	North Macedonia	MKD	616	Poland	POL								11	BEVERAGES	1	No Quantity							315397			0
S3	2016	2016	2016	2	0	2	Export	807	North Macedonia	MKD	634	Qatar	QAT								11	BEVERAGES	1	No Quantity							4			0
S3	2016	2016	2016	2	0	2	Export	807	North Macedonia	MKD	642	Romania	ROU								11	BEVERAGES	1	No Quantity							108563			0
S3	2016	2016	2016	2	0	2	Export	807	North Macedonia	MKD	643	Russian Federation	RUS								11	BEVERAGES	1	No Quantity							512821			0
S3	2016	2016	2016	2	0	2	Export	807	North Macedonia	MKD	688	Serbia	SRB								11	BEVERAGES	1	No Quantity							21891334			0
S3	2016	2016	2016	2	0	2	Export	807	North Macedonia	MKD	690	Seychelles	SYC								11	BEVERAGES	1	No Quantity							1629			0
S3	2016	2016	2016	2	0	2	Export	807	North Macedonia	MKD	699	India	IND								11	BEVERAGES	1	No Quantity							9			0
S3	2016	2016	2016	2	0	2	Export	807	North Macedonia	MKD	703	Slovakia	SVK								11	BEVERAGES	1	No Quantity							862045			0
S3	2016	2016	2016	2	0	2	Export	807	North Macedonia	MKD	705	Slovenia	SVN								11	BEVERAGES	1	No Quantity							2365064			0
S3	2016	2016	2016	2	0	2	Export	807	North Macedonia	MKD	724	Spain	ESP								11	BEVERAGES	1	No Quantity							11674			0
S3	2016	2016	2016	2	0	2	Export	807	North Macedonia	MKD	752	Sweden	SWE								11	BEVERAGES	1	No Quantity							286741			0
S3	2016	2016	2016	2	0	2	Export	807	North Macedonia	MKD	757	Switzerland	CHE								11	BEVERAGES	1	No Quantity							436901			0
S3	2016	2016	2016	2	0	2	Export	807	North Macedonia	MKD	784	United Arab Emirates	ARE								11	BEVERAGES	1	No Quantity							17067			0
S3	2016	2016	2016	2	0	2	Export	807	North Macedonia	MKD	788	Tunisia	TUN								11	BEVERAGES	1	No Quantity							7985			0
S3	2016	2016	2016	2	0	2	Export	807	North Macedonia	MKD	792	Turkey	TUR								11	BEVERAGES	1	No Quantity							16539			0
S3	2016	2016	2016	2	0	2	Export	807	North Macedonia	MKD	826	United Kingdom	GBR								11	BEVERAGES	1	No Quantity							63169			0
S3	2016	2016	2016	2	0	2	Export	807	North Macedonia	MKD	842	USA	USA								11	BEVERAGES	1	No Quantity							876986			0
S3	2016	2016	2016	2	0	2	Export	804	Ukraine	UKR	0	World	WLD								12	TOBACCO,TOBACCO MANUFACT	1	No Quantity			0		0		321815988			0
S3	2016	2016	2016	2	0	2	Export	804	Ukraine	UKR	28	Antigua and Barbuda	ATG								12	TOBACCO,TOBACCO MANUFACT	1	No Quantity			0		0		1397			0
S3	2016	2016	2016	2	0	2	Export	804	Ukraine	UKR	31	Azerbaijan	AZE								12	TOBACCO,TOBACCO MANUFACT	1	No Quantity			0		0		42191678			0
S3	2016	2016	2016	2	0	2	Export	804	Ukraine	UKR	36	Australia	AUS								12	TOBACCO,TOBACCO MANUFACT	1	No Quantity			0		0		274193			0
S3	2016	2016	2016	2	0	2	Export	804	Ukraine	UKR	44	Bahamas	BHS								12	TOBACCO,TOBACCO MANUFACT	1	No Quantity			0		0		1826			0
S3	2016	2016	2016	2	0	2	Export	804	Ukraine	UKR	51	Armenia	ARM								12	TOBACCO,TOBACCO MANUFACT	1	No Quantity			0		0		18953198			0
S3	2016	2016	2016	2	0	2	Export	804	Ukraine	UKR	56	Belgium	BEL								12	TOBACCO,TOBACCO MANUFACT	1	No Quantity			0		0		449			0
S3	2016	2016	2016	2	0	2	Export	804	Ukraine	UKR	76	Brazil	BRA								12	TOBACCO,TOBACCO MANUFACT	1	No Quantity			0		0		1288			0
S3	2016	2016	2016	2	0	2	Export	804	Ukraine	UKR	84	Belize	BLZ								12	TOBACCO,TOBACCO MANUFACT	1	No Quantity			0		0		360			0
S3	2016	2016	2016	2	0	2	Export	804	Ukraine	UKR	112	Belarus	BLR								12	TOBACCO,TOBACCO MANUFACT	1	No Quantity			0		0		6015307			0
S3	2016	2016	2016	2	0	2	Export	804	Ukraine	UKR	116	Cambodia	KHM								12	TOBACCO,TOBACCO MANUFACT	1	No Quantity			0		0		199694			0
S3	2016	2016	2016	2	0	2	Export	804	Ukraine	UKR	120	Cameroon	CMR								12	TOBACCO,TOBACCO MANUFACT	1	No Quantity			0		0		1050354			0
S3	2016	2016	2016	2	0	2	Export	804	Ukraine	UKR	124	Canada	CAN								12	TOBACCO,TOBACCO MANUFACT	1	No Quantity			0		0		2404			0
S3	2016	2016	2016	2	0	2	Export	804	Ukraine	UKR	156	China	CHN								12	TOBACCO,TOBACCO MANUFACT	1	No Quantity			0		0		2780			0
S3	2016	2016	2016	2	0	2	Export	804	Ukraine	UKR	196	Cyprus	CYP								12	TOBACCO,TOBACCO MANUFACT	1	No Quantity			0		0		3068			0
S3	2016	2016	2016	2	0	2	Export	804	Ukraine	UKR	251	France	FRA								12	TOBACCO,TOBACCO MANUFACT	1	No Quantity			0		0		7827			0
S3	2016	2016	2016	2	0	2	Export	804	Ukraine	UKR	268	Georgia	GEO								12	TOBACCO,TOBACCO MANUFACT	1	No Quantity			0		0		62019608			0
S3	2016	2016	2016	2	0	2	Export	804	Ukraine	UKR	276	Germany	DEU								12	TOBACCO,TOBACCO MANUFACT	1	No Quantity			0		0		106961			0
S3	2016	2016	2016	2	0	2	Export	804	Ukraine	UKR	292	Gibraltar	GIB								12	TOBACCO,TOBACCO MANUFACT	1	No Quantity			0		0		498			0
S3	2016	2016	2016	2	0	2	Export	804	Ukraine	UKR	300	Greece	GRC								12	TOBACCO,TOBACCO MANUFACT	1	No Quantity			0		0		4730			0
S3	2016	2016	2016	2	0	2	Export	804	Ukraine	UKR	324	Guinea	GIN								12	TOBACCO,TOBACCO MANUFACT	1	No Quantity			0		0		976925			0
S3	2016	2016	2016	2	0	2	Export	804	Ukraine	UKR	344	China, Hong Kong SAR	HKG								12	TOBACCO,TOBACCO MANUFACT	1	No Quantity			0		0		2023			0
S3	2016	2016	2016	2	0	2	Export	804	Ukraine	UKR	360	Indonesia	IDN								12	TOBACCO,TOBACCO MANUFACT	1	No Quantity			0		0		2809			0
S3	2016	2016	2016	2	0	2	Export	804	Ukraine	UKR	384	Côte d'Ivoire	CIV								12	TOBACCO,TOBACCO MANUFACT	1	No Quantity			0		0		111270			0
S3	2016	2016	2016	2	0	2	Export	804	Ukraine	UKR	392	Japan	JPN								12	TOBACCO,TOBACCO MANUFACT	1	No Quantity			0		0		45039405			0
S3	2016	2016	2016	2	0	2	Export	804	Ukraine	UKR	398	Kazakhstan	KAZ								12	TOBACCO,TOBACCO MANUFACT	1	No Quantity			0		0		548471			0
S3	2016	2016	2016	2	0	2	Export	804	Ukraine	UKR	400	Jordan	JOR								12	TOBACCO,TOBACCO MANUFACT	1	No Quantity			0		0		114756			0
S3	2016	2016	2016	2	0	2	Export	804	Ukraine	UKR	410	Rep. of Korea	KOR								12	TOBACCO,TOBACCO MANUFACT	1	No Quantity			0		0		3228300			0
S3	2016	2016	2016	2	0	2	Export	804	Ukraine	UKR	422	Lebanon	LBN								12	TOBACCO,TOBACCO MANUFACT	1	No Quantity			0		0		954132			0
S3	2016	2016	2016	2	0	2	Export	804	Ukraine	UKR	430	Liberia	LBR								12	TOBACCO,TOBACCO MANUFACT	1	No Quantity			0		0		2438			0
S3	2016	2016	2016	2	0	2	Export	804	Ukraine	UKR	458	Malaysia	MYS								12	TOBACCO,TOBACCO MANUFACT	1	No Quantity			0		0		166823			0
S3	2016	2016	2016	2	0	2	Export	804	Ukraine	UKR	470	Malta	MLT								12	TOBACCO,TOBACCO MANUFACT	1	No Quantity			0		0		2612			0
S3	2016	2016	2016	2	0	2	Export	804	Ukraine	UKR	484	Mexico	MEX								12	TOBACCO,TOBACCO MANUFACT	1	No Quantity			0		0		1224667			0
S3	2016	2016	2016	2	0	2	Export	804	Ukraine	UKR	490	Other Asia, nes									12	TOBACCO,TOBACCO MANUFACT	1	No Quantity			0		0		777511			0
S3	2016	2016	2016	2	0	2	Export	804	Ukraine	UKR	496	Mongolia	MNG								12	TOBACCO,TOBACCO MANUFACT	1	No Quantity			0		0		2907845			0
S3	2016	2016	2016	2	0	2	Export	804	Ukraine	UKR	498	Rep. of Moldova	MDA								12	TOBACCO,TOBACCO MANUFACT	1	No Quantity			0		0		43416339			0
S3	2016	2016	2016	2	0	2	Export	804	Ukraine	UKR	528	Netherlands	NLD								12	TOBACCO,TOBACCO MANUFACT	1	No Quantity			0		0		2435913			0
S3	2016	2016	2016	2	0	2	Export	804	Ukraine	UKR	566	Nigeria	NGA								12	TOBACCO,TOBACCO MANUFACT	1	No Quantity			0		0		423			0
S3	2016	2016	2016	2	0	2	Export	804	Ukraine	UKR	579	Norway	NOR								12	TOBACCO,TOBACCO MANUFACT	1	No Quantity			0		0		386			0
S3	2016	2016	2016	2	0	2	Export	804	Ukraine	UKR	584	Marshall Isds	MHL								12	TOBACCO,TOBACCO MANUFACT	1	No Quantity			0		0		7831			0
S3	2016	2016	2016	2	0	2	Export	804	Ukraine	UKR	585	Palau	PLW								12	TOBACCO,TOBACCO MANUFACT	1	No Quantity			0		0		254			0
S3	2016	2016	2016	2	0	2	Export	804	Ukraine	UKR	591	Panama	PAN								12	TOBACCO,TOBACCO MANUFACT	1	No Quantity			0		0		10995			0
S3	2016	2016	2016	2	0	2	Export	804	Ukraine	UKR	608	Philippines	PHL								12	TOBACCO,TOBACCO MANUFACT	1	No Quantity			0		0		649			0
S3	2016	2016	2016	2	0	2	Export	804	Ukraine	UKR	620	Portugal	PRT								12	TOBACCO,TOBACCO MANUFACT	1	No Quantity			0		0		1608			0
S3	2016	2016	2016	2	0	2	Export	804	Ukraine	UKR	643	Russian Federation	RUS								12	TOBACCO,TOBACCO MANUFACT	1	No Quantity			0		0		4059645			0
S3	2016	2016	2016	2	0	2	Export	804	Ukraine	UKR	682	Saudi Arabia	SAU								12	TOBACCO,TOBACCO MANUFACT	1	No Quantity			0		0		436304			0
S3	2016	2016	2016	2	0	2	Export	804	Ukraine	UKR	686	Senegal	SEN								12	TOBACCO,TOBACCO MANUFACT	1	No Quantity			0		0		163157			0
S3	2016	2016	2016	2	0	2	Export	804	Ukraine	UKR	690	Seychelles	SYC								12	TOBACCO,TOBACCO MANUFACT	1	No Quantity			0		0		120			0
S3	2016	2016	2016	2	0	2	Export	804	Ukraine	UKR	699	India	IND								12	TOBACCO,TOBACCO MANUFACT	1	No Quantity			0		0		272			0
S3	2016	2016	2016	2	0	2	Export	804	Ukraine	UKR	702	Singapore	SGP								12	TOBACCO,TOBACCO MANUFACT	1	No Quantity			0		0		2641			0
S3	2016	2016	2016	2	0	2	Export	804	Ukraine	UKR	710	South Africa	ZAF								12	TOBACCO,TOBACCO MANUFACT	1	No Quantity			0		0		32			0
S3	2016	2016	2016	2	0	2	Export	804	Ukraine	UKR	757	Switzerland	CHE								12	TOBACCO,TOBACCO MANUFACT	1	No Quantity			0		0		2849			0
S3	2016	2016	2016	2	0	2	Export	804	Ukraine	UKR	760	Syria	SYR								12	TOBACCO,TOBACCO MANUFACT	1	No Quantity			0		0		1352059			0
S3	2016	2016	2016	2	0	2	Export	804	Ukraine	UKR	784	United Arab Emirates	ARE								12	TOBACCO,TOBACCO MANUFACT	1	No Quantity			0		0		3778764			0
S3	2016	2016	2016	2	0	2	Export	804	Ukraine	UKR	788	Tunisia	TUN								12	TOBACCO,TOBACCO MANUFACT	1	No Quantity			0		0		289			0
S3	2016	2016	2016	2	0	2	Export	804	Ukraine	UKR	792	Turkey	TUR								12	TOBACCO,TOBACCO MANUFACT	1	No Quantity			0		0		1738010			0
S3	2016	2016	2016	2	0	2	Export	804	Ukraine	UKR	818	Egypt	EGY								12	TOBACCO,TOBACCO MANUFACT	1	No Quantity			0		0		52341134			0
S3	2016	2016	2016	2	0	2	Export	804	Ukraine	UKR	826	United Kingdom	GBR								12	TOBACCO,TOBACCO MANUFACT	1	No Quantity			0		0		2272			0
S3	2016	2016	2016	2	0	2	Export	804	Ukraine	UKR	842	USA	USA								12	TOBACCO,TOBACCO MANUFACT	1	No Quantity			0		0		255			0
S3	2016	2016	2016	2	0	2	Export	804	Ukraine	UKR	854	Burkina Faso	BFA								12	TOBACCO,TOBACCO MANUFACT	1	No Quantity			0		0		411508			0
S3	2016	2016	2016	2	0	2	Export	804	Ukraine	UKR	860	Uzbekistan	UZB								12	TOBACCO,TOBACCO MANUFACT	1	No Quantity			0		0		1192861			0
S3	2016	2016	2016	2	0	2	Export	804	Ukraine	UKR	899	Areas, nes									12	TOBACCO,TOBACCO MANUFACT	1	No Quantity			0		0		23561780			0
S3	2016	2016	2016	2	0	2	Export	807	North Macedonia	MKD	0	World	WLD								12	TOBACCO,TOBACCO MANUFACT	1	No Quantity							131088734			0
S3	2016	2016	2016	2	0	2	Export	807	North Macedonia	MKD	8	Albania	ALB								12	TOBACCO,TOBACCO MANUFACT	1	No Quantity							177179			0
S3	2016	2016	2016	2	0	2	Export	807	North Macedonia	MKD	32	Argentina	ARG								12	TOBACCO,TOBACCO MANUFACT	1	No Quantity							1830882			0
S3	2016	2016	2016	2	0	2	Export	807	North Macedonia	MKD	56	Belgium	BEL								12	TOBACCO,TOBACCO MANUFACT	1	No Quantity							23987109			0
S3	2016	2016	2016	2	0	2	Export	807	North Macedonia	MKD	70	Bosnia Herzegovina	BIH								12	TOBACCO,TOBACCO MANUFACT	1	No Quantity							2071413			0
S3	2016	2016	2016	2	0	2	Export	807	North Macedonia	MKD	76	Brazil	BRA								12	TOBACCO,TOBACCO MANUFACT	1	No Quantity							1758379			0
S3	2016	2016	2016	2	0	2	Export	807	North Macedonia	MKD	100	Bulgaria	BGR								12	TOBACCO,TOBACCO MANUFACT	1	No Quantity							12834084			0
S3	2016	2016	2016	2	0	2	Export	807	North Macedonia	MKD	124	Canada	CAN								12	TOBACCO,TOBACCO MANUFACT	1	No Quantity							1438181			0
S3	2016	2016	2016	2	0	2	Export	807	North Macedonia	MKD	170	Colombia	COL								12	TOBACCO,TOBACCO MANUFACT	1	No Quantity							310040			0
S3	2016	2016	2016	2	0	2	Export	807	North Macedonia	MKD	191	Croatia	HRV								12	TOBACCO,TOBACCO MANUFACT	1	No Quantity							1211773			0
S3	2016	2016	2016	2	0	2	Export	807	North Macedonia	MKD	208	Denmark	DNK								12	TOBACCO,TOBACCO MANUFACT	1	No Quantity							114887			0
S3	2016	2016	2016	2	0	2	Export	807	North Macedonia	MKD	251	France	FRA								12	TOBACCO,TOBACCO MANUFACT	1	No Quantity							43278			0
S3	2016	2016	2016	2	0	2	Export	807	North Macedonia	MKD	276	Germany	DEU								12	TOBACCO,TOBACCO MANUFACT	1	No Quantity							7747855			0
S3	2016	2016	2016	2	0	2	Export	807	North Macedonia	MKD	300	Greece	GRC								12	TOBACCO,TOBACCO MANUFACT	1	No Quantity							27969075			0
S3	2016	2016	2016	2	0	2	Export	807	North Macedonia	MKD	348	Hungary	HUN								12	TOBACCO,TOBACCO MANUFACT	1	No Quantity							281423			0
S3	2016	2016	2016	2	0	2	Export	807	North Macedonia	MKD	360	Indonesia	IDN								12	TOBACCO,TOBACCO MANUFACT	1	No Quantity							88600			0
S3	2016	2016	2016	2	0	2	Export	807	North Macedonia	MKD	381	Italy	ITA								12	TOBACCO,TOBACCO MANUFACT	1	No Quantity							331686			0
S3	2016	2016	2016	2	0	2	Export	807	North Macedonia	MKD	499	Montenegro	MNE								12	TOBACCO,TOBACCO MANUFACT	1	No Quantity							157810			0
S3	2016	2016	2016	2	0	2	Export	807	North Macedonia	MKD	528	Netherlands	NLD								12	TOBACCO,TOBACCO MANUFACT	1	No Quantity							720911			0
S3	2016	2016	2016	2	0	2	Export	807	North Macedonia	MKD	608	Philippines	PHL								12	TOBACCO,TOBACCO MANUFACT	1	No Quantity							214383			0
S3	2016	2016	2016	2	0	2	Export	807	North Macedonia	MKD	616	Poland	POL								12	TOBACCO,TOBACCO MANUFACT	1	No Quantity							4627996			0
S3	2016	2016	2016	2	0	2	Export	807	North Macedonia	MKD	620	Portugal	PRT								12	TOBACCO,TOBACCO MANUFACT	1	No Quantity							1596431			0
S3	2016	2016	2016	2	0	2	Export	807	North Macedonia	MKD	642	Romania	ROU								12	TOBACCO,TOBACCO MANUFACT	1	No Quantity							1398675			0
S3	2016	2016	2016	2	0	2	Export	807	North Macedonia	MKD	643	Russian Federation	RUS								12	TOBACCO,TOBACCO MANUFACT	1	No Quantity							3282493			0
S3	2016	2016	2016	2	0	2	Export	807	North Macedonia	MKD	688	Serbia	SRB								12	TOBACCO,TOBACCO MANUFACT	1	No Quantity							7515345			0
S3	2016	2016	2016	2	0	2	Export	807	North Macedonia	MKD	699	India	IND								12	TOBACCO,TOBACCO MANUFACT	1	No Quantity							2219			0
S3	2016	2016	2016	2	0	2	Export	807	North Macedonia	MKD	704	Viet Nam	VNM								12	TOBACCO,TOBACCO MANUFACT	1	No Quantity							548870			0
S3	2016	2016	2016	2	0	2	Export	807	North Macedonia	MKD	705	Slovenia	SVN								12	TOBACCO,TOBACCO MANUFACT	1	No Quantity							538120			0
S3	2016	2016	2016	2	0	2	Export	807	North Macedonia	MKD	788	Tunisia	TUN								12	TOBACCO,TOBACCO MANUFACT	1	No Quantity							291037			0
S3	2016	2016	2016	2	0	2	Export	807	North Macedonia	MKD	804	Ukraine	UKR								12	TOBACCO,TOBACCO MANUFACT	1	No Quantity							786607			0
S3	2016	2016	2016	2	0	2	Export	807	North Macedonia	MKD	842	USA	USA								12	TOBACCO,TOBACCO MANUFACT	1	No Quantity							27106794			0
S3	2016	2016	2016	2	0	2	Export	807	North Macedonia	MKD	858	Uruguay	URY								12	TOBACCO,TOBACCO MANUFACT	1	No Quantity							105200			0
S3	2016	2016	2016	2	0	2	Export	804	Ukraine	UKR	0	World	WLD								21	HIDES,SKINS,FURSKINS,RAW	1	No Quantity			0		0		14281932			0
S3	2016	2016	2016	2	0	2	Export	804	Ukraine	UKR	56	Belgium	BEL								21	HIDES,SKINS,FURSKINS,RAW	1	No Quantity			0		0		102757			0
S3	2016	2016	2016	2	0	2	Export	804	Ukraine	UKR	156	China	CHN								21	HIDES,SKINS,FURSKINS,RAW	1	No Quantity			0		0		51777			0
S3	2016	2016	2016	2	0	2	Export	804	Ukraine	UKR	203	Czechia	CZE								21	HIDES,SKINS,FURSKINS,RAW	1	No Quantity			0		0		528133			0
S3	2016	2016	2016	2	0	2	Export	804	Ukraine	UKR	208	Denmark	DNK								21	HIDES,SKINS,FURSKINS,RAW	1	No Quantity			0		0		83			0
S3	2016	2016	2016	2	0	2	Export	804	Ukraine	UKR	376	Israel	ISR								21	HIDES,SKINS,FURSKINS,RAW	1	No Quantity			0		0		4102			0
S3	2016	2016	2016	2	0	2	Export	804	Ukraine	UKR	381	Italy	ITA								21	HIDES,SKINS,FURSKINS,RAW	1	No Quantity			0		0		1012578			0
S3	2016	2016	2016	2	0	2	Export	804	Ukraine	UKR	616	Poland	POL								21	HIDES,SKINS,FURSKINS,RAW	1	No Quantity			0		0		11704708			0
S3	2016	2016	2016	2	0	2	Export	804	Ukraine	UKR	620	Portugal	PRT								21	HIDES,SKINS,FURSKINS,RAW	1	No Quantity			0		0		637191			0
S3	2016	2016	2016	2	0	2	Export	804	Ukraine	UKR	724	Spain	ESP								21	HIDES,SKINS,FURSKINS,RAW	1	No Quantity			0		0		14114			0
S3	2016	2016	2016	2	0	2	Export	804	Ukraine	UKR	792	Turkey	TUR								21	HIDES,SKINS,FURSKINS,RAW	1	No Quantity			0		0		12000			0
S3	2016	2016	2016	2	0	2	Export	804	Ukraine	UKR	842	USA	USA								21	HIDES,SKINS,FURSKINS,RAW	1	No Quantity			0		0		214485			0
S3	2016	2016	2016	2	0	2	Export	807	North Macedonia	MKD	0	World	WLD								21	HIDES,SKINS,FURSKINS,RAW	1	No Quantity							4378704			0
S3	2016	2016	2016	2	0	2	Export	807	North Macedonia	MKD	8	Albania	ALB								21	HIDES,SKINS,FURSKINS,RAW	1	No Quantity							1597			0
S3	2016	2016	2016	2	0	2	Export	807	North Macedonia	MKD	70	Bosnia Herzegovina	BIH								21	HIDES,SKINS,FURSKINS,RAW	1	No Quantity							959020			0
S3	2016	2016	2016	2	0	2	Export	807	North Macedonia	MKD	100	Bulgaria	BGR								21	HIDES,SKINS,FURSKINS,RAW	1	No Quantity							123254			0
S3	2016	2016	2016	2	0	2	Export	807	North Macedonia	MKD	191	Croatia	HRV								21	HIDES,SKINS,FURSKINS,RAW	1	No Quantity							47805			0
S3	2016	2016	2016	2	0	2	Export	807	North Macedonia	MKD	276	Germany	DEU								21	HIDES,SKINS,FURSKINS,RAW	1	No Quantity							54			0
S3	2016	2016	2016	2	0	2	Export	807	North Macedonia	MKD	300	Greece	GRC								21	HIDES,SKINS,FURSKINS,RAW	1	No Quantity							172999			0
S3	2016	2016	2016	2	0	2	Export	807	North Macedonia	MKD	344	China, Hong Kong SAR	HKG								21	HIDES,SKINS,FURSKINS,RAW	1	No Quantity							24400			0
S3	2016	2016	2016	2	0	2	Export	807	North Macedonia	MKD	381	Italy	ITA								21	HIDES,SKINS,FURSKINS,RAW	1	No Quantity							337603			0
S3	2016	2016	2016	2	0	2	Export	807	North Macedonia	MKD	490	Other Asia, nes									21	HIDES,SKINS,FURSKINS,RAW	1	No Quantity							17200			0
S3	2016	2016	2016	2	0	2	Export	807	North Macedonia	MKD	528	Netherlands	NLD								21	HIDES,SKINS,FURSKINS,RAW	1	No Quantity							44171			0
S3	2016	2016	2016	2	0	2	Export	807	North Macedonia	MKD	616	Poland	POL								21	HIDES,SKINS,FURSKINS,RAW	1	No Quantity							218569			0
S3	2016	2016	2016	2	0	2	Export	807	North Macedonia	MKD	688	Serbia	SRB								21	HIDES,SKINS,FURSKINS,RAW	1	No Quantity							1050437			0
S3	2016	2016	2016	2	0	2	Export	807	North Macedonia	MKD	764	Thailand	THA								21	HIDES,SKINS,FURSKINS,RAW	1	No Quantity							376088			0
S3	2016	2016	2016	2	0	2	Export	807	North Macedonia	MKD	792	Turkey	TUR								21	HIDES,SKINS,FURSKINS,RAW	1	No Quantity							1005295			0
S3	2016	2016	2016	2	0	2	Export	807	North Macedonia	MKD	842	USA	USA								21	HIDES,SKINS,FURSKINS,RAW	1	No Quantity							212			0
S3	2016	2016	2016	2	0	2	Export	804	Ukraine	UKR	0	World	WLD								22	OIL SEED,OLEAGINUS FRUIT	1	No Quantity			0		0		1503157526			0
S3	2016	2016	2016	2	0	2	Export	804	Ukraine	UKR	12	Algeria	DZA								22	OIL SEED,OLEAGINUS FRUIT	1	No Quantity			0		0		245836			0
S3	2016	2016	2016	2	0	2	Export	804	Ukraine	UKR	31	Azerbaijan	AZE								22	OIL SEED,OLEAGINUS FRUIT	1	No Quantity			0		0		1406899			0
S3	2016	2016	2016	2	0	2	Export	804	Ukraine	UKR	36	Australia	AUS								22	OIL SEED,OLEAGINUS FRUIT	1	No Quantity			0		0		11000			0
S3	2016	2016	2016	2	0	2	Export	804	Ukraine	UKR	40	Austria	AUT								22	OIL SEED,OLEAGINUS FRUIT	1	No Quantity			0		0		13927859			0
S3	2016	2016	2016	2	0	2	Export	804	Ukraine	UKR	44	Bahamas	BHS								22	OIL SEED,OLEAGINUS FRUIT	1	No Quantity			0		0		32			0
S3	2016	2016	2016	2	0	2	Export	804	Ukraine	UKR	48	Bahrain	BHR								22	OIL SEED,OLEAGINUS FRUIT	1	No Quantity			0		0		2531			0
S3	2016	2016	2016	2	0	2	Export	804	Ukraine	UKR	50	Bangladesh	BGD								22	OIL SEED,OLEAGINUS FRUIT	1	No Quantity			0		0		14231718			0
S3	2016	2016	2016	2	0	2	Export	804	Ukraine	UKR	51	Armenia	ARM								22	OIL SEED,OLEAGINUS FRUIT	1	No Quantity			0		0		33000			0
S3	2016	2016	2016	2	0	2	Export	804	Ukraine	UKR	56	Belgium	BEL								22	OIL SEED,OLEAGINUS FRUIT	1	No Quantity			0		0		64200481			0
S3	2016	2016	2016	2	0	2	Export	804	Ukraine	UKR	70	Bosnia Herzegovina	BIH								22	OIL SEED,OLEAGINUS FRUIT	1	No Quantity			0		0		64330			0
S3	2016	2016	2016	2	0	2	Export	804	Ukraine	UKR	100	Bulgaria	BGR								22	OIL SEED,OLEAGINUS FRUIT	1	No Quantity			0		0		3995783			0
S3	2016	2016	2016	2	0	2	Export	804	Ukraine	UKR	112	Belarus	BLR								22	OIL SEED,OLEAGINUS FRUIT	1	No Quantity			0		0		34397043			0
S3	2016	2016	2016	2	0	2	Export	804	Ukraine	UKR	124	Canada	CAN								22	OIL SEED,OLEAGINUS FRUIT	1	No Quantity			0		0		473102			0
S3	2016	2016	2016	2	0	2	Export	804	Ukraine	UKR	144	Sri Lanka	LKA								22	OIL SEED,OLEAGINUS FRUIT	1	No Quantity			0		0		2575			0
S3	2016	2016	2016	2	0	2	Export	804	Ukraine	UKR	156	China	CHN								22	OIL SEED,OLEAGINUS FRUIT	1	No Quantity			0		0		3629793			0
S3	2016	2016	2016	2	0	2	Export	804	Ukraine	UKR	191	Croatia	HRV								22	OIL SEED,OLEAGINUS FRUIT	1	No Quantity			0		0		25339			0
S3	2016	2016	2016	2	0	2	Export	804	Ukraine	UKR	196	Cyprus	CYP								22	OIL SEED,OLEAGINUS FRUIT	1	No Quantity			0		0		1809			0
S3	2016	2016	2016	2	0	2	Export	804	Ukraine	UKR	203	Czechia	CZE								22	OIL SEED,OLEAGINUS FRUIT	1	No Quantity			0		0		945321			0
S3	2016	2016	2016	2	0	2	Export	804	Ukraine	UKR	208	Denmark	DNK								22	OIL SEED,OLEAGINUS FRUIT	1	No Quantity			0		0		10560977			0
S3	2016	2016	2016	2	0	2	Export	804	Ukraine	UKR	233	Estonia	EST								22	OIL SEED,OLEAGINUS FRUIT	1	No Quantity			0		0		657375			0
S3	2016	2016	2016	2	0	2	Export	804	Ukraine	UKR	246	Finland	FIN								22	OIL SEED,OLEAGINUS FRUIT	1	No Quantity			0		0		272842			0
S3	2016	2016	2016	2	0	2	Export	804	Ukraine	UKR	251	France	FRA								22	OIL SEED,OLEAGINUS FRUIT	1	No Quantity			0		0		99292217			0
S3	2016	2016	2016	2	0	2	Export	804	Ukraine	UKR	268	Georgia	GEO								22	OIL SEED,OLEAGINUS FRUIT	1	No Quantity			0		0		7951433			0
S3	2016	2016	2016	2	0	2	Export	804	Ukraine	UKR	276	Germany	DEU								22	OIL SEED,OLEAGINUS FRUIT	1	No Quantity			0		0		81246376			0
S3	2016	2016	2016	2	0	2	Export	804	Ukraine	UKR	300	Greece	GRC								22	OIL SEED,OLEAGINUS FRUIT	1	No Quantity			0		0		49153060			0
S3	2016	2016	2016	2	0	2	Export	804	Ukraine	UKR	344	China, Hong Kong SAR	HKG								22	OIL SEED,OLEAGINUS FRUIT	1	No Quantity			0		0		52179			0
S3	2016	2016	2016	2	0	2	Export	804	Ukraine	UKR	348	Hungary	HUN								22	OIL SEED,OLEAGINUS FRUIT	1	No Quantity			0		0		5165243			0
S3	2016	2016	2016	2	0	2	Export	804	Ukraine	UKR	360	Indonesia	IDN								22	OIL SEED,OLEAGINUS FRUIT	1	No Quantity			0		0		103600			0
S3	2016	2016	2016	2	0	2	Export	804	Ukraine	UKR	364	Iran	IRN								22	OIL SEED,OLEAGINUS FRUIT	1	No Quantity			0		0		147881562			0
S3	2016	2016	2016	2	0	2	Export	804	Ukraine	UKR	368	Iraq	IRQ								22	OIL SEED,OLEAGINUS FRUIT	1	No Quantity			0		0		978076			0
S3	2016	2016	2016	2	0	2	Export	804	Ukraine	UKR	376	Israel	ISR								22	OIL SEED,OLEAGINUS FRUIT	1	No Quantity			0		0		32349482			0
S3	2016	2016	2016	2	0	2	Export	804	Ukraine	UKR	381	Italy	ITA								22	OIL SEED,OLEAGINUS FRUIT	1	No Quantity			0		0		19393409			0
S3	2016	2016	2016	2	0	2	Export	804	Ukraine	UKR	392	Japan	JPN								22	OIL SEED,OLEAGINUS FRUIT	1	No Quantity			0		0		43292			0
S3	2016	2016	2016	2	0	2	Export	804	Ukraine	UKR	398	Kazakhstan	KAZ								22	OIL SEED,OLEAGINUS FRUIT	1	No Quantity			0		0		315854			0
S3	2016	2016	2016	2	0	2	Export	804	Ukraine	UKR	400	Jordan	JOR								22	OIL SEED,OLEAGINUS FRUIT	1	No Quantity			0		0		67417			0
S3	2016	2016	2016	2	0	2	Export	804	Ukraine	UKR	408	Dem. People's Rep. of Korea	PRK								22	OIL SEED,OLEAGINUS FRUIT	1	No Quantity			0		0		553406			0
S3	2016	2016	2016	2	0	2	Export	804	Ukraine	UKR	410	Rep. of Korea	KOR								22	OIL SEED,OLEAGINUS FRUIT	1	No Quantity			0		0		77673			0
S3	2016	2016	2016	2	0	2	Export	804	Ukraine	UKR	414	Kuwait	KWT								22	OIL SEED,OLEAGINUS FRUIT	1	No Quantity			0		0		96245			0
S3	2016	2016	2016	2	0	2	Export	804	Ukraine	UKR	417	Kyrgyzstan	KGZ								22	OIL SEED,OLEAGINUS FRUIT	1	No Quantity			0		0		5161			0
S3	2016	2016	2016	2	0	2	Export	804	Ukraine	UKR	422	Lebanon	LBN								22	OIL SEED,OLEAGINUS FRUIT	1	No Quantity			0		0		41191717			0
S3	2016	2016	2016	2	0	2	Export	804	Ukraine	UKR	428	Latvia	LVA								22	OIL SEED,OLEAGINUS FRUIT	1	No Quantity			0		0		900889			0
S3	2016	2016	2016	2	0	2	Export	804	Ukraine	UKR	430	Liberia	LBR								22	OIL SEED,OLEAGINUS FRUIT	1	No Quantity			0		0		5			0
S3	2016	2016	2016	2	0	2	Export	804	Ukraine	UKR	434	Libya	LBY								22	OIL SEED,OLEAGINUS FRUIT	1	No Quantity			0		0		1856437			0
S3	2016	2016	2016	2	0	2	Export	804	Ukraine	UKR	440	Lithuania	LTU								22	OIL SEED,OLEAGINUS FRUIT	1	No Quantity			0		0		1810171			0
S3	2016	2016	2016	2	0	2	Export	804	Ukraine	UKR	458	Malaysia	MYS								22	OIL SEED,OLEAGINUS FRUIT	1	No Quantity			0		0		4500			0
S3	2016	2016	2016	2	0	2	Export	804	Ukraine	UKR	470	Malta	MLT								22	OIL SEED,OLEAGINUS FRUIT	1	No Quantity			0		0		21			0
S3	2016	2016	2016	2	0	2	Export	804	Ukraine	UKR	484	Mexico	MEX								22	OIL SEED,OLEAGINUS FRUIT	1	No Quantity			0		0		8999			0
S3	2016	2016	2016	2	0	2	Export	804	Ukraine	UKR	490	Other Asia, nes									22	OIL SEED,OLEAGINUS FRUIT	1	No Quantity			0		0		47112			0
S3	2016	2016	2016	2	0	2	Export	804	Ukraine	UKR	498	Rep. of Moldova	MDA								22	OIL SEED,OLEAGINUS FRUIT	1	No Quantity			0		0		3551805			0
S3	2016	2016	2016	2	0	2	Export	804	Ukraine	UKR	504	Morocco	MAR								22	OIL SEED,OLEAGINUS FRUIT	1	No Quantity			0		0		4205638			0
S3	2016	2016	2016	2	0	2	Export	804	Ukraine	UKR	524	Nepal	NPL								22	OIL SEED,OLEAGINUS FRUIT	1	No Quantity			0		0		4710546			0
S3	2016	2016	2016	2	0	2	Export	804	Ukraine	UKR	528	Netherlands	NLD								22	OIL SEED,OLEAGINUS FRUIT	1	No Quantity			0		0		68079865			0
S3	2016	2016	2016	2	0	2	Export	804	Ukraine	UKR	586	Pakistan	PAK								22	OIL SEED,OLEAGINUS FRUIT	1	No Quantity			0		0		86450			0
S3	2016	2016	2016	2	0	2	Export	804	Ukraine	UKR	591	Panama	PAN								22	OIL SEED,OLEAGINUS FRUIT	1	No Quantity			0		0		482			0
S3	2016	2016	2016	2	0	2	Export	804	Ukraine	UKR	608	Philippines	PHL								22	OIL SEED,OLEAGINUS FRUIT	1	No Quantity			0		0		53170			0
S3	2016	2016	2016	2	0	2	Export	804	Ukraine	UKR	616	Poland	POL								22	OIL SEED,OLEAGINUS FRUIT	1	No Quantity			0		0		97327157			0
S3	2016	2016	2016	2	0	2	Export	804	Ukraine	UKR	620	Portugal	PRT								22	OIL SEED,OLEAGINUS FRUIT	1	No Quantity			0		0		27740066			0
S3	2016	2016	2016	2	0	2	Export	804	Ukraine	UKR	642	Romania	ROU								22	OIL SEED,OLEAGINUS FRUIT	1	No Quantity			0		0		8921745			0
S3	2016	2016	2016	2	0	2	Export	804	Ukraine	UKR	682	Saudi Arabia	SAU								22	OIL SEED,OLEAGINUS FRUIT	1	No Quantity			0		0		18639			0
S3	2016	2016	2016	2	0	2	Export	804	Ukraine	UKR	688	Serbia	SRB								22	OIL SEED,OLEAGINUS FRUIT	1	No Quantity			0		0		793090			0
S3	2016	2016	2016	2	0	2	Export	804	Ukraine	UKR	699	India	IND								22	OIL SEED,OLEAGINUS FRUIT	1	No Quantity			0		0		781807			0
S3	2016	2016	2016	2	0	2	Export	804	Ukraine	UKR	702	Singapore	SGP								22	OIL SEED,OLEAGINUS FRUIT	1	No Quantity			0		0		19183			0
S3	2016	2016	2016	2	0	2	Export	804	Ukraine	UKR	703	Slovakia	SVK								22	OIL SEED,OLEAGINUS FRUIT	1	No Quantity			0		0		178668			0
S3	2016	2016	2016	2	0	2	Export	804	Ukraine	UKR	704	Viet Nam	VNM								22	OIL SEED,OLEAGINUS FRUIT	1	No Quantity			0		0		6691106			0
S3	2016	2016	2016	2	0	2	Export	804	Ukraine	UKR	705	Slovenia	SVN								22	OIL SEED,OLEAGINUS FRUIT	1	No Quantity			0		0		41154			0
S3	2016	2016	2016	2	0	2	Export	804	Ukraine	UKR	710	South Africa	ZAF								22	OIL SEED,OLEAGINUS FRUIT	1	No Quantity			0		0		13736			0
S3	2016	2016	2016	2	0	2	Export	804	Ukraine	UKR	724	Spain	ESP								22	OIL SEED,OLEAGINUS FRUIT	1	No Quantity			0		0		31568443			0
S3	2016	2016	2016	2	0	2	Export	804	Ukraine	UKR	752	Sweden	SWE								22	OIL SEED,OLEAGINUS FRUIT	1	No Quantity			0		0		274444			0
S3	2016	2016	2016	2	0	2	Export	804	Ukraine	UKR	757	Switzerland	CHE								22	OIL SEED,OLEAGINUS FRUIT	1	No Quantity			0		0		502239			0
S3	2016	2016	2016	2	0	2	Export	804	Ukraine	UKR	760	Syria	SYR								22	OIL SEED,OLEAGINUS FRUIT	1	No Quantity			0		0		5668637			0
S3	2016	2016	2016	2	0	2	Export	804	Ukraine	UKR	764	Thailand	THA								22	OIL SEED,OLEAGINUS FRUIT	1	No Quantity			0		0		5249			0
S3	2016	2016	2016	2	0	2	Export	804	Ukraine	UKR	784	United Arab Emirates	ARE								22	OIL SEED,OLEAGINUS FRUIT	1	No Quantity			0		0		635231			0
S3	2016	2016	2016	2	0	2	Export	804	Ukraine	UKR	788	Tunisia	TUN								22	OIL SEED,OLEAGINUS FRUIT	1	No Quantity			0		0		7305877			0
S3	2016	2016	2016	2	0	2	Export	804	Ukraine	UKR	792	Turkey	TUR								22	OIL SEED,OLEAGINUS FRUIT	1	No Quantity			0		0		289509842			0
S3	2016	2016	2016	2	0	2	Export	804	Ukraine	UKR	795	Turkmenistan	TKM								22	OIL SEED,OLEAGINUS FRUIT	1	No Quantity			0		0		788490			0
S3	2016	2016	2016	2	0	2	Export	804	Ukraine	UKR	807	North Macedonia	MKD								22	OIL SEED,OLEAGINUS FRUIT	1	No Quantity			0		0		227411			0
S3	2016	2016	2016	2	0	2	Export	804	Ukraine	UKR	818	Egypt	EGY								22	OIL SEED,OLEAGINUS FRUIT	1	No Quantity			0		0		300610764			0
S3	2016	2016	2016	2	0	2	Export	804	Ukraine	UKR	826	United Kingdom	GBR								22	OIL SEED,OLEAGINUS FRUIT	1	No Quantity			0		0		1668280			0
S3	2016	2016	2016	2	0	2	Export	804	Ukraine	UKR	842	USA	USA								22	OIL SEED,OLEAGINUS FRUIT	1	No Quantity			0		0		1534814			0
S3	2016	2016	2016	2	0	2	Export	804	Ukraine	UKR	860	Uzbekistan	UZB								22	OIL SEED,OLEAGINUS FRUIT	1	No Quantity			0		0		2270			0
S3	2016	2016	2016	2	0	2	Export	804	Ukraine	UKR	887	Yemen	YEM								22	OIL SEED,OLEAGINUS FRUIT	1	No Quantity			0		0		9997			0
S3	2016	2016	2016	2	0	2	Export	804	Ukraine	UKR	899	Areas, nes									22	OIL SEED,OLEAGINUS FRUIT	1	No Quantity			0		0		13			0
S3	2016	2016	2016	2	0	2	Export	807	North Macedonia	MKD	0	World	WLD								22	OIL SEED,OLEAGINUS FRUIT	1	No Quantity							1125616			0
S3	2016	2016	2016	2	0	2	Export	807	North Macedonia	MKD	8	Albania	ALB								22	OIL SEED,OLEAGINUS FRUIT	1	No Quantity							62911			0
S3	2016	2016	2016	2	0	2	Export	807	North Macedonia	MKD	48	Bahrain	BHR								22	OIL SEED,OLEAGINUS FRUIT	1	No Quantity							248			0
S3	2016	2016	2016	2	0	2	Export	807	North Macedonia	MKD	70	Bosnia Herzegovina	BIH								22	OIL SEED,OLEAGINUS FRUIT	1	No Quantity							9590			0
S3	2016	2016	2016	2	0	2	Export	807	North Macedonia	MKD	100	Bulgaria	BGR								22	OIL SEED,OLEAGINUS FRUIT	1	No Quantity							68997			0
S3	2016	2016	2016	2	0	2	Export	807	North Macedonia	MKD	124	Canada	CAN								22	OIL SEED,OLEAGINUS FRUIT	1	No Quantity							11162			0
S3	2016	2016	2016	2	0	2	Export	807	North Macedonia	MKD	191	Croatia	HRV								22	OIL SEED,OLEAGINUS FRUIT	1	No Quantity							16915			0
S3	2016	2016	2016	2	0	2	Export	807	North Macedonia	MKD	196	Cyprus	CYP								22	OIL SEED,OLEAGINUS FRUIT	1	No Quantity							439			0
S3	2016	2016	2016	2	0	2	Export	807	North Macedonia	MKD	203	Czechia	CZE								22	OIL SEED,OLEAGINUS FRUIT	1	No Quantity							40			0
S3	2016	2016	2016	2	0	2	Export	807	North Macedonia	MKD	276	Germany	DEU								22	OIL SEED,OLEAGINUS FRUIT	1	No Quantity							308			0
S3	2016	2016	2016	2	0	2	Export	807	North Macedonia	MKD	480	Mauritius	MUS								22	OIL SEED,OLEAGINUS FRUIT	1	No Quantity							9931			0
S3	2016	2016	2016	2	0	2	Export	807	North Macedonia	MKD	499	Montenegro	MNE								22	OIL SEED,OLEAGINUS FRUIT	1	No Quantity							26800			0
S3	2016	2016	2016	2	0	2	Export	807	North Macedonia	MKD	616	Poland	POL								22	OIL SEED,OLEAGINUS FRUIT	1	No Quantity							142461			0
S3	2016	2016	2016	2	0	2	Export	807	North Macedonia	MKD	643	Russian Federation	RUS								22	OIL SEED,OLEAGINUS FRUIT	1	No Quantity							159755			0
S3	2016	2016	2016	2	0	2	Export	807	North Macedonia	MKD	688	Serbia	SRB								22	OIL SEED,OLEAGINUS FRUIT	1	No Quantity							613103			0
S3	2016	2016	2016	2	0	2	Export	807	North Macedonia	MKD	690	Seychelles	SYC								22	OIL SEED,OLEAGINUS FRUIT	1	No Quantity							213			0
S3	2016	2016	2016	2	0	2	Export	807	North Macedonia	MKD	705	Slovenia	SVN								22	OIL SEED,OLEAGINUS FRUIT	1	No Quantity							769			0
S3	2016	2016	2016	2	0	2	Export	807	North Macedonia	MKD	752	Sweden	SWE								22	OIL SEED,OLEAGINUS FRUIT	1	No Quantity							20			0
S3	2016	2016	2016	2	0	2	Export	807	North Macedonia	MKD	842	USA	USA								22	OIL SEED,OLEAGINUS FRUIT	1	No Quantity							1956			0
S3	2016	2016	2016	2	0	2	Export	804	Ukraine	UKR	0	World	WLD								23	CRUDE RUBBER	1	No Quantity			0		0		842011			0
S3	2016	2016	2016	2	0	2	Export	804	Ukraine	UKR	100	Bulgaria	BGR								23	CRUDE RUBBER	1	No Quantity			0		0		77624			0
S3	2016	2016	2016	2	0	2	Export	804	Ukraine	UKR	112	Belarus	BLR								23	CRUDE RUBBER	1	No Quantity			0		0		254977			0
S3	2016	2016	2016	2	0	2	Export	804	Ukraine	UKR	268	Georgia	GEO								23	CRUDE RUBBER	1	No Quantity			0		0		588			0
S3	2016	2016	2016	2	0	2	Export	804	Ukraine	UKR	348	Hungary	HUN								23	CRUDE RUBBER	1	No Quantity			0		0		18670			0
S3	2016	2016	2016	2	0	2	Export	804	Ukraine	UKR	498	Rep. of Moldova	MDA								23	CRUDE RUBBER	1	No Quantity			0		0		8583			0
S3	2016	2016	2016	2	0	2	Export	804	Ukraine	UKR	586	Pakistan	PAK								23	CRUDE RUBBER	1	No Quantity			0		0		13032			0
S3	2016	2016	2016	2	0	2	Export	804	Ukraine	UKR	591	Panama	PAN								23	CRUDE RUBBER	1	No Quantity			0		0		2			0
S3	2016	2016	2016	2	0	2	Export	804	Ukraine	UKR	616	Poland	POL								23	CRUDE RUBBER	1	No Quantity			0		0		129892			0
S3	2016	2016	2016	2	0	2	Export	804	Ukraine	UKR	643	Russian Federation	RUS								23	CRUDE RUBBER	1	No Quantity			0		0		61334			0
S3	2016	2016	2016	2	0	2	Export	804	Ukraine	UKR	688	Serbia	SRB								23	CRUDE RUBBER	1	No Quantity			0		0		47664			0
S3	2016	2016	2016	2	0	2	Export	804	Ukraine	UKR	703	Slovakia	SVK								23	CRUDE RUBBER	1	No Quantity			0		0		89			0
S3	2016	2016	2016	2	0	2	Export	804	Ukraine	UKR	826	United Kingdom	GBR								23	CRUDE RUBBER	1	No Quantity			0		0		224079			0
S3	2016	2016	2016	2	0	2	Export	804	Ukraine	UKR	860	Uzbekistan	UZB								23	CRUDE RUBBER	1	No Quantity			0		0		5470			0
S3	2016	2016	2016	2	0	2	Export	807	North Macedonia	MKD	0	World	WLD								23	CRUDE RUBBER	1	No Quantity							23840			0
S3	2016	2016	2016	2	0	2	Export	807	North Macedonia	MKD	100	Bulgaria	BGR								23	CRUDE RUBBER	1	No Quantity							2279			0
S3	2016	2016	2016	2	0	2	Export	807	North Macedonia	MKD	276	Germany	DEU								23	CRUDE RUBBER	1	No Quantity							20915			0
S3	2016	2016	2016	2	0	2	Export	807	North Macedonia	MKD	688	Serbia	SRB								23	CRUDE RUBBER	1	No Quantity							545			0
S3	2016	2016	2016	2	0	2	Export	807	North Macedonia	MKD	757	Switzerland	CHE								23	CRUDE RUBBER	1	No Quantity							100			0
S3	2016	2016	2016	2	0	2	Export	804	Ukraine	UKR	0	World	WLD								24	CORK AND WOOD	1	No Quantity			0		0		668599247			4
S3	2016	2016	2016	2	0	2	Export	804	Ukraine	UKR	8	Albania	ALB								24	CORK AND WOOD	1	No Quantity			0		0		39905			0
S3	2016	2016	2016	2	0	2	Export	804	Ukraine	UKR	12	Algeria	DZA								24	CORK AND WOOD	1	No Quantity			0		0		71579			0
S3	2016	2016	2016	2	0	2	Export	804	Ukraine	UKR	28	Antigua and Barbuda	ATG								24	CORK AND WOOD	1	No Quantity			0		0		2381			0
S3	2016	2016	2016	2	0	2	Export	804	Ukraine	UKR	31	Azerbaijan	AZE								24	CORK AND WOOD	1	No Quantity			0		0		2390567			0
S3	2016	2016	2016	2	0	2	Export	804	Ukraine	UKR	36	Australia	AUS								24	CORK AND WOOD	1	No Quantity			0		0		16			0
S3	2016	2016	2016	2	0	2	Export	804	Ukraine	UKR	40	Austria	AUT								24	CORK AND WOOD	1	No Quantity			0		0		6370626			0
S3	2016	2016	2016	2	0	2	Export	804	Ukraine	UKR	48	Bahrain	BHR								24	CORK AND WOOD	1	No Quantity			0		0		10917			0
S3	2016	2016	2016	2	0	2	Export	804	Ukraine	UKR	50	Bangladesh	BGD								24	CORK AND WOOD	1	No Quantity			0		0		3900			0
S3	2016	2016	2016	2	0	2	Export	804	Ukraine	UKR	51	Armenia	ARM								24	CORK AND WOOD	1	No Quantity			0		0		229533			0
S3	2016	2016	2016	2	0	2	Export	804	Ukraine	UKR	56	Belgium	BEL								24	CORK AND WOOD	1	No Quantity			0		0		11735318			0
S3	2016	2016	2016	2	0	2	Export	804	Ukraine	UKR	70	Bosnia Herzegovina	BIH								24	CORK AND WOOD	1	No Quantity			0		0		502556			0
S3	2016	2016	2016	2	0	2	Export	804	Ukraine	UKR	84	Belize	BLZ								24	CORK AND WOOD	1	No Quantity			0		0		10700			0
S3	2016	2016	2016	2	0	2	Export	804	Ukraine	UKR	92	Br. Virgin Isds	VGB								24	CORK AND WOOD	1	No Quantity			0		0		1003			0
S3	2016	2016	2016	2	0	2	Export	804	Ukraine	UKR	100	Bulgaria	BGR								24	CORK AND WOOD	1	No Quantity			0		0		4086346			0
S3	2016	2016	2016	2	0	2	Export	804	Ukraine	UKR	112	Belarus	BLR								24	CORK AND WOOD	1	No Quantity			0		0		1469903			0
S3	2016	2016	2016	2	0	2	Export	804	Ukraine	UKR	124	Canada	CAN								24	CORK AND WOOD	1	No Quantity			0		0		183738			0
S3	2016	2016	2016	2	0	2	Export	804	Ukraine	UKR	144	Sri Lanka	LKA								24	CORK AND WOOD	1	No Quantity			0		0		176781			0
S3	2016	2016	2016	2	0	2	Export	804	Ukraine	UKR	156	China	CHN								24	CORK AND WOOD	1	No Quantity			0		0		43986855			0
S3	2016	2016	2016	2	0	2	Export	804	Ukraine	UKR	174	Comoros	COM								24	CORK AND WOOD	1	No Quantity			0		0		140			0
S3	2016	2016	2016	2	0	2	Export	804	Ukraine	UKR	180	Dem. Rep. of the Congo	COD								24	CORK AND WOOD	1	No Quantity			0		0		799			0
S3	2016	2016	2016	2	0	2	Export	804	Ukraine	UKR	184	Cook Isds	COK								24	CORK AND WOOD	1	No Quantity			0		0		2763			0
S3	2016	2016	2016	2	0	2	Export	804	Ukraine	UKR	191	Croatia	HRV								24	CORK AND WOOD	1	No Quantity			0		0		1196720			0
S3	2016	2016	2016	2	0	2	Export	804	Ukraine	UKR	196	Cyprus	CYP								24	CORK AND WOOD	1	No Quantity			0		0		251141			0
S3	2016	2016	2016	2	0	2	Export	804	Ukraine	UKR	203	Czechia	CZE								24	CORK AND WOOD	1	No Quantity			0		0		17788000			0
S3	2016	2016	2016	2	0	2	Export	804	Ukraine	UKR	208	Denmark	DNK								24	CORK AND WOOD	1	No Quantity			0		0		4013427			0
S3	2016	2016	2016	2	0	2	Export	804	Ukraine	UKR	212	Dominica	DMA								24	CORK AND WOOD	1	No Quantity			0		0		47374			0
S3	2016	2016	2016	2	0	2	Export	804	Ukraine	UKR	233	Estonia	EST								24	CORK AND WOOD	1	No Quantity			0		0		6119809			0
S3	2016	2016	2016	2	0	2	Export	804	Ukraine	UKR	246	Finland	FIN								24	CORK AND WOOD	1	No Quantity			0		0		81269			0
S3	2016	2016	2016	2	0	2	Export	804	Ukraine	UKR	251	France	FRA								24	CORK AND WOOD	1	No Quantity			0		0		5745028			0
S3	2016	2016	2016	2	0	2	Export	804	Ukraine	UKR	262	Djibouti	DJI								24	CORK AND WOOD	1	No Quantity			0		0		278882			0
S3	2016	2016	2016	2	0	2	Export	804	Ukraine	UKR	268	Georgia	GEO								24	CORK AND WOOD	1	No Quantity			0		0		3522273			0
S3	2016	2016	2016	2	0	2	Export	804	Ukraine	UKR	270	Gambia	GMB								24	CORK AND WOOD	1	No Quantity			0		0		36993			0
S3	2016	2016	2016	2	0	2	Export	804	Ukraine	UKR	275	State of Palestine	PSE								24	CORK AND WOOD	1	No Quantity			0		0		238895			0
S3	2016	2016	2016	2	0	2	Export	804	Ukraine	UKR	276	Germany	DEU								24	CORK AND WOOD	1	No Quantity			0		0		45965320			0
S3	2016	2016	2016	2	0	2	Export	804	Ukraine	UKR	300	Greece	GRC								24	CORK AND WOOD	1	No Quantity			0		0		2335454			0
S3	2016	2016	2016	2	0	2	Export	804	Ukraine	UKR	344	China, Hong Kong SAR	HKG								24	CORK AND WOOD	1	No Quantity			0		0		828917			4
S3	2016	2016	2016	2	0	2	Export	804	Ukraine	UKR	348	Hungary	HUN								24	CORK AND WOOD	1	No Quantity			0		0		53441535			0
S3	2016	2016	2016	2	0	2	Export	804	Ukraine	UKR	352	Iceland	ISL								24	CORK AND WOOD	1	No Quantity			0		0		51379			0
S3	2016	2016	2016	2	0	2	Export	804	Ukraine	UKR	360	Indonesia	IDN								24	CORK AND WOOD	1	No Quantity			0		0		353966			0
S3	2016	2016	2016	2	0	2	Export	804	Ukraine	UKR	364	Iran	IRN								24	CORK AND WOOD	1	No Quantity			0		0		158283			0
S3	2016	2016	2016	2	0	2	Export	804	Ukraine	UKR	368	Iraq	IRQ								24	CORK AND WOOD	1	No Quantity			0		0		647220			0
S3	2016	2016	2016	2	0	2	Export	804	Ukraine	UKR	372	Ireland	IRL								24	CORK AND WOOD	1	No Quantity			0		0		366283			0
S3	2016	2016	2016	2	0	2	Export	804	Ukraine	UKR	376	Israel	ISR								24	CORK AND WOOD	1	No Quantity			0		0		7837247			0
S3	2016	2016	2016	2	0	2	Export	804	Ukraine	UKR	381	Italy	ITA								24	CORK AND WOOD	1	No Quantity			0		0		34263999			0
S3	2016	2016	2016	2	0	2	Export	804	Ukraine	UKR	392	Japan	JPN								24	CORK AND WOOD	1	No Quantity			0		0		50709			0
S3	2016	2016	2016	2	0	2	Export	804	Ukraine	UKR	398	Kazakhstan	KAZ								24	CORK AND WOOD	1	No Quantity			0		0		81575			0
S3	2016	2016	2016	2	0	2	Export	804	Ukraine	UKR	400	Jordan	JOR								24	CORK AND WOOD	1	No Quantity			0		0		773056			0
S3	2016	2016	2016	2	0	2	Export	804	Ukraine	UKR	410	Rep. of Korea	KOR								24	CORK AND WOOD	1	No Quantity			0		0		9119477			0
S3	2016	2016	2016	2	0	2	Export	804	Ukraine	UKR	414	Kuwait	KWT								24	CORK AND WOOD	1	No Quantity			0		0		297425			0
S3	2016	2016	2016	2	0	2	Export	804	Ukraine	UKR	422	Lebanon	LBN								24	CORK AND WOOD	1	No Quantity			0		0		1339404			0
S3	2016	2016	2016	2	0	2	Export	804	Ukraine	UKR	428	Latvia	LVA								24	CORK AND WOOD	1	No Quantity			0		0		2208827			0
S3	2016	2016	2016	2	0	2	Export	804	Ukraine	UKR	430	Liberia	LBR								24	CORK AND WOOD	1	No Quantity			0		0		4160			0
S3	2016	2016	2016	2	0	2	Export	804	Ukraine	UKR	434	Libya	LBY								24	CORK AND WOOD	1	No Quantity			0		0		5837			0
S3	2016	2016	2016	2	0	2	Export	804	Ukraine	UKR	440	Lithuania	LTU								24	CORK AND WOOD	1	No Quantity			0		0		24046124			0
S3	2016	2016	2016	2	0	2	Export	804	Ukraine	UKR	442	Luxembourg	LUX								24	CORK AND WOOD	1	No Quantity			0		0		717242			0
S3	2016	2016	2016	2	0	2	Export	804	Ukraine	UKR	458	Malaysia	MYS								24	CORK AND WOOD	1	No Quantity			0		0		160548			0
S3	2016	2016	2016	2	0	2	Export	804	Ukraine	UKR	462	Maldives	MDV								24	CORK AND WOOD	1	No Quantity			0		0		49799			0
S3	2016	2016	2016	2	0	2	Export	804	Ukraine	UKR	470	Malta	MLT								24	CORK AND WOOD	1	No Quantity			0		0		40970			0
S3	2016	2016	2016	2	0	2	Export	804	Ukraine	UKR	490	Other Asia, nes									24	CORK AND WOOD	1	No Quantity			0		0		121575			0
S3	2016	2016	2016	2	0	2	Export	804	Ukraine	UKR	498	Rep. of Moldova	MDA								24	CORK AND WOOD	1	No Quantity			0		0		14348390			0
S3	2016	2016	2016	2	0	2	Export	804	Ukraine	UKR	499	Montenegro	MNE								24	CORK AND WOOD	1	No Quantity			0		0		8215			0
S3	2016	2016	2016	2	0	2	Export	804	Ukraine	UKR	504	Morocco	MAR								24	CORK AND WOOD	1	No Quantity			0		0		96668			0
S3	2016	2016	2016	2	0	2	Export	804	Ukraine	UKR	512	Oman	OMN								24	CORK AND WOOD	1	No Quantity			0		0		27051			0
S3	2016	2016	2016	2	0	2	Export	804	Ukraine	UKR	528	Netherlands	NLD								24	CORK AND WOOD	1	No Quantity			0		0		10891659			0
S3	2016	2016	2016	2	0	2	Export	804	Ukraine	UKR	579	Norway	NOR								24	CORK AND WOOD	1	No Quantity			0		0		2085481			0
S3	2016	2016	2016	2	0	2	Export	804	Ukraine	UKR	583	FS Micronesia	FSM								24	CORK AND WOOD	1	No Quantity			0		0		153			0
S3	2016	2016	2016	2	0	2	Export	804	Ukraine	UKR	584	Marshall Isds	MHL								24	CORK AND WOOD	1	No Quantity			0		0		1343			0
S3	2016	2016	2016	2	0	2	Export	804	Ukraine	UKR	585	Palau	PLW								24	CORK AND WOOD	1	No Quantity			0		0		1415			0
S3	2016	2016	2016	2	0	2	Export	804	Ukraine	UKR	586	Pakistan	PAK								24	CORK AND WOOD	1	No Quantity			0		0		1622433			0
S3	2016	2016	2016	2	0	2	Export	804	Ukraine	UKR	591	Panama	PAN								24	CORK AND WOOD	1	No Quantity			0		0		234285			0
S3	2016	2016	2016	2	0	2	Export	804	Ukraine	UKR	608	Philippines	PHL								24	CORK AND WOOD	1	No Quantity			0		0		192288			0
S3	2016	2016	2016	2	0	2	Export	804	Ukraine	UKR	616	Poland	POL								24	CORK AND WOOD	1	No Quantity			0		0		79223362			0
S3	2016	2016	2016	2	0	2	Export	804	Ukraine	UKR	620	Portugal	PRT								24	CORK AND WOOD	1	No Quantity			0		0		41783			0
S3	2016	2016	2016	2	0	2	Export	804	Ukraine	UKR	634	Qatar	QAT								24	CORK AND WOOD	1	No Quantity			0		0		227927			0
S3	2016	2016	2016	2	0	2	Export	804	Ukraine	UKR	642	Romania	ROU								24	CORK AND WOOD	1	No Quantity			0		0		101923512			0
S3	2016	2016	2016	2	0	2	Export	804	Ukraine	UKR	643	Russian Federation	RUS								24	CORK AND WOOD	1	No Quantity			0		0		463920			0
S3	2016	2016	2016	2	0	2	Export	804	Ukraine	UKR	682	Saudi Arabia	SAU								24	CORK AND WOOD	1	No Quantity			0		0		987796			0
S3	2016	2016	2016	2	0	2	Export	804	Ukraine	UKR	688	Serbia	SRB								24	CORK AND WOOD	1	No Quantity			0		0		1767599			0
S3	2016	2016	2016	2	0	2	Export	804	Ukraine	UKR	690	Seychelles	SYC								24	CORK AND WOOD	1	No Quantity			0		0		7908			0
S3	2016	2016	2016	2	0	2	Export	804	Ukraine	UKR	694	Sierra Leone	SLE								24	CORK AND WOOD	1	No Quantity			0		0		710			0
S3	2016	2016	2016	2	0	2	Export	804	Ukraine	UKR	699	India	IND								24	CORK AND WOOD	1	No Quantity			0		0		1054658			0
S3	2016	2016	2016	2	0	2	Export	804	Ukraine	UKR	702	Singapore	SGP								24	CORK AND WOOD	1	No Quantity			0		0		1415538			0
S3	2016	2016	2016	2	0	2	Export	804	Ukraine	UKR	703	Slovakia	SVK								24	CORK AND WOOD	1	No Quantity			0		0		11124174			0
S3	2016	2016	2016	2	0	2	Export	804	Ukraine	UKR	704	Viet Nam	VNM								24	CORK AND WOOD	1	No Quantity			0		0		4192622			0
S3	2016	2016	2016	2	0	2	Export	804	Ukraine	UKR	705	Slovenia	SVN								24	CORK AND WOOD	1	No Quantity			0		0		933491			0
S3	2016	2016	2016	2	0	2	Export	804	Ukraine	UKR	710	South Africa	ZAF								24	CORK AND WOOD	1	No Quantity			0		0		87338			0
S3	2016	2016	2016	2	0	2	Export	804	Ukraine	UKR	724	Spain	ESP								24	CORK AND WOOD	1	No Quantity			0		0		3084097			0
S3	2016	2016	2016	2	0	2	Export	804	Ukraine	UKR	729	Sudan	SDN								24	CORK AND WOOD	1	No Quantity			0		0		345339			0
S3	2016	2016	2016	2	0	2	Export	804	Ukraine	UKR	752	Sweden	SWE								24	CORK AND WOOD	1	No Quantity			0		0		668218			0
S3	2016	2016	2016	2	0	2	Export	804	Ukraine	UKR	757	Switzerland	CHE								24	CORK AND WOOD	1	No Quantity			0		0		868039			0
S3	2016	2016	2016	2	0	2	Export	804	Ukraine	UKR	760	Syria	SYR								24	CORK AND WOOD	1	No Quantity			0		0		37058			0
S3	2016	2016	2016	2	0	2	Export	804	Ukraine	UKR	762	Tajikistan	TJK								24	CORK AND WOOD	1	No Quantity			0		0		659			0
S3	2016	2016	2016	2	0	2	Export	804	Ukraine	UKR	764	Thailand	THA								24	CORK AND WOOD	1	No Quantity			0		0		18719			0
S3	2016	2016	2016	2	0	2	Export	804	Ukraine	UKR	768	Togo	TGO								24	CORK AND WOOD	1	No Quantity			0		0		1028			0
S3	2016	2016	2016	2	0	2	Export	804	Ukraine	UKR	784	United Arab Emirates	ARE								24	CORK AND WOOD	1	No Quantity			0		0		6367298			0
S3	2016	2016	2016	2	0	2	Export	804	Ukraine	UKR	788	Tunisia	TUN								24	CORK AND WOOD	1	No Quantity			0		0		60126			0
S3	2016	2016	2016	2	0	2	Export	804	Ukraine	UKR	792	Turkey	TUR								24	CORK AND WOOD	1	No Quantity			0		0		115648584			0
S3	2016	2016	2016	2	0	2	Export	804	Ukraine	UKR	795	Turkmenistan	TKM								24	CORK AND WOOD	1	No Quantity			0		0		47038			0
S3	2016	2016	2016	2	0	2	Export	804	Ukraine	UKR	807	North Macedonia	MKD								24	CORK AND WOOD	1	No Quantity			0		0		228257			0
S3	2016	2016	2016	2	0	2	Export	804	Ukraine	UKR	818	Egypt	EGY								24	CORK AND WOOD	1	No Quantity			0		0		1376012			0
S3	2016	2016	2016	2	0	2	Export	804	Ukraine	UKR	826	United Kingdom	GBR								24	CORK AND WOOD	1	No Quantity			0		0		7740963			0
S3	2016	2016	2016	2	0	2	Export	804	Ukraine	UKR	834	United Rep. of Tanzania	TZA								24	CORK AND WOOD	1	No Quantity			0		0		3320			0
S3	2016	2016	2016	2	0	2	Export	804	Ukraine	UKR	842	USA	USA								24	CORK AND WOOD	1	No Quantity			0		0		2246494			0
S3	2016	2016	2016	2	0	2	Export	804	Ukraine	UKR	860	Uzbekistan	UZB								24	CORK AND WOOD	1	No Quantity			0		0		1029910			0
S3	2016	2016	2016	2	0	2	Export	804	Ukraine	UKR	894	Zambia	ZMB								24	CORK AND WOOD	1	No Quantity			0		0		3850			0
S3	2016	2016	2016	2	0	2	Export	807	North Macedonia	MKD	0	World	WLD								24	CORK AND WOOD	1	No Quantity							2291974			0
S3	2016	2016	2016	2	0	2	Export	807	North Macedonia	MKD	8	Albania	ALB								24	CORK AND WOOD	1	No Quantity							15986			0
S3	2016	2016	2016	2	0	2	Export	807	North Macedonia	MKD	70	Bosnia Herzegovina	BIH								24	CORK AND WOOD	1	No Quantity							1639			0
S3	2016	2016	2016	2	0	2	Export	807	North Macedonia	MKD	100	Bulgaria	BGR								24	CORK AND WOOD	1	No Quantity							209			0
S3	2016	2016	2016	2	0	2	Export	807	North Macedonia	MKD	191	Croatia	HRV								24	CORK AND WOOD	1	No Quantity							99550			0
S3	2016	2016	2016	2	0	2	Export	807	North Macedonia	MKD	203	Czechia	CZE								24	CORK AND WOOD	1	No Quantity							12686			0
S3	2016	2016	2016	2	0	2	Export	807	North Macedonia	MKD	276	Germany	DEU								24	CORK AND WOOD	1	No Quantity							36312			0
S3	2016	2016	2016	2	0	2	Export	807	North Macedonia	MKD	300	Greece	GRC								24	CORK AND WOOD	1	No Quantity							342986			0
S3	2016	2016	2016	2	0	2	Export	807	North Macedonia	MKD	376	Israel	ISR								24	CORK AND WOOD	1	No Quantity							4329			0
S3	2016	2016	2016	2	0	2	Export	807	North Macedonia	MKD	381	Italy	ITA								24	CORK AND WOOD	1	No Quantity							474532			0
S3	2016	2016	2016	2	0	2	Export	807	North Macedonia	MKD	392	Japan	JPN								24	CORK AND WOOD	1	No Quantity							243459			0
S3	2016	2016	2016	2	0	2	Export	807	North Macedonia	MKD	490	Other Asia, nes									24	CORK AND WOOD	1	No Quantity							10395			0
S3	2016	2016	2016	2	0	2	Export	807	North Macedonia	MKD	499	Montenegro	MNE								24	CORK AND WOOD	1	No Quantity							186			0
S3	2016	2016	2016	2	0	2	Export	807	North Macedonia	MKD	512	Oman	OMN								24	CORK AND WOOD	1	No Quantity							223304			0
S3	2016	2016	2016	2	0	2	Export	807	North Macedonia	MKD	528	Netherlands	NLD								24	CORK AND WOOD	1	No Quantity							6463			0
S3	2016	2016	2016	2	0	2	Export	807	North Macedonia	MKD	586	Pakistan	PAK								24	CORK AND WOOD	1	No Quantity							26460			0
S3	2016	2016	2016	2	0	2	Export	807	North Macedonia	MKD	642	Romania	ROU								24	CORK AND WOOD	1	No Quantity							48694			0
S3	2016	2016	2016	2	0	2	Export	807	North Macedonia	MKD	688	Serbia	SRB								24	CORK AND WOOD	1	No Quantity							56555			0
S3	2016	2016	2016	2	0	2	Export	807	North Macedonia	MKD	705	Slovenia	SVN								24	CORK AND WOOD	1	No Quantity							87401			0
S3	2016	2016	2016	2	0	2	Export	807	North Macedonia	MKD	757	Switzerland	CHE								24	CORK AND WOOD	1	No Quantity							12399			0
S3	2016	2016	2016	2	0	2	Export	807	North Macedonia	MKD	784	United Arab Emirates	ARE								24	CORK AND WOOD	1	No Quantity							49255			0
S3	2016	2016	2016	2	0	2	Export	807	North Macedonia	MKD	792	Turkey	TUR								24	CORK AND WOOD	1	No Quantity							539175			0
S3	2016	2016	2016	2	0	2	Export	804	Ukraine	UKR	0	World	WLD								25	PULP AND WASTE PAPER	1	No Quantity			0		0		1214488			0
S3	2016	2016	2016	2	0	2	Export	804	Ukraine	UKR	40	Austria	AUT								25	PULP AND WASTE PAPER	1	No Quantity			0		0		207102			0
S3	2016	2016	2016	2	0	2	Export	804	Ukraine	UKR	276	Germany	DEU								25	PULP AND WASTE PAPER	1	No Quantity			0		0		189598			0
S3	2016	2016	2016	2	0	2	Export	804	Ukraine	UKR	348	Hungary	HUN								25	PULP AND WASTE PAPER	1	No Quantity			0		0		226014			0
S3	2016	2016	2016	2	0	2	Export	804	Ukraine	UKR	381	Italy	ITA								25	PULP AND WASTE PAPER	1	No Quantity			0		0		108493			0
S3	2016	2016	2016	2	0	2	Export	804	Ukraine	UKR	498	Rep. of Moldova	MDA								25	PULP AND WASTE PAPER	1	No Quantity			0		0		2693			0
S3	2016	2016	2016	2	0	2	Export	804	Ukraine	UKR	528	Netherlands	NLD								25	PULP AND WASTE PAPER	1	No Quantity			0		0		327158			0
S3	2016	2016	2016	2	0	2	Export	804	Ukraine	UKR	642	Romania	ROU								25	PULP AND WASTE PAPER	1	No Quantity			0		0		64339			0
S3	2016	2016	2016	2	0	2	Export	804	Ukraine	UKR	643	Russian Federation	RUS								25	PULP AND WASTE PAPER	1	No Quantity			0		0		200			0
S3	2016	2016	2016	2	0	2	Export	804	Ukraine	UKR	724	Spain	ESP								25	PULP AND WASTE PAPER	1	No Quantity			0		0		21728			0
S3	2016	2016	2016	2	0	2	Export	804	Ukraine	UKR	757	Switzerland	CHE								25	PULP AND WASTE PAPER	1	No Quantity			0		0		66980			0
S3	2016	2016	2016	2	0	2	Export	804	Ukraine	UKR	792	Turkey	TUR								25	PULP AND WASTE PAPER	1	No Quantity			0		0		180			0
S3	2016	2016	2016	2	0	2	Export	807	North Macedonia	MKD	0	World	WLD								25	PULP AND WASTE PAPER	1	No Quantity							4925429			0
S3	2016	2016	2016	2	0	2	Export	807	North Macedonia	MKD	8	Albania	ALB								25	PULP AND WASTE PAPER	1	No Quantity							29920			0
S3	2016	2016	2016	2	0	2	Export	807	North Macedonia	MKD	40	Austria	AUT								25	PULP AND WASTE PAPER	1	No Quantity							50650			0
S3	2016	2016	2016	2	0	2	Export	807	North Macedonia	MKD	100	Bulgaria	BGR								25	PULP AND WASTE PAPER	1	No Quantity							2338797			0
S3	2016	2016	2016	2	0	2	Export	807	North Macedonia	MKD	276	Germany	DEU								25	PULP AND WASTE PAPER	1	No Quantity							3914			0
S3	2016	2016	2016	2	0	2	Export	807	North Macedonia	MKD	300	Greece	GRC								25	PULP AND WASTE PAPER	1	No Quantity							176387			0
S3	2016	2016	2016	2	0	2	Export	807	North Macedonia	MKD	348	Hungary	HUN								25	PULP AND WASTE PAPER	1	No Quantity							110985			0
S3	2016	2016	2016	2	0	2	Export	807	North Macedonia	MKD	688	Serbia	SRB								25	PULP AND WASTE PAPER	1	No Quantity							993324			0
S3	2016	2016	2016	2	0	2	Export	807	North Macedonia	MKD	705	Slovenia	SVN								25	PULP AND WASTE PAPER	1	No Quantity							328129			0
S3	2016	2016	2016	2	0	2	Export	807	North Macedonia	MKD	792	Turkey	TUR								25	PULP AND WASTE PAPER	1	No Quantity							893323			0
S3	2016	2016	2016	2	0	2	Export	804	Ukraine	UKR	0	World	WLD								26	TEXTILE FIBRES	1	No Quantity			0		0		16017893			0
S3	2016	2016	2016	2	0	2	Export	804	Ukraine	UKR	50	Bangladesh	BGD								26	TEXTILE FIBRES	1	No Quantity			0		0		143			0
S3	2016	2016	2016	2	0	2	Export	804	Ukraine	UKR	56	Belgium	BEL								26	TEXTILE FIBRES	1	No Quantity			0		0		703649			0
S3	2016	2016	2016	2	0	2	Export	804	Ukraine	UKR	100	Bulgaria	BGR								26	TEXTILE FIBRES	1	No Quantity			0		0		39			0
S3	2016	2016	2016	2	0	2	Export	804	Ukraine	UKR	112	Belarus	BLR								26	TEXTILE FIBRES	1	No Quantity			0		0		2464772			0
S3	2016	2016	2016	2	0	2	Export	804	Ukraine	UKR	156	China	CHN								26	TEXTILE FIBRES	1	No Quantity			0		0		642090			0
S3	2016	2016	2016	2	0	2	Export	804	Ukraine	UKR	196	Cyprus	CYP								26	TEXTILE FIBRES	1	No Quantity			0		0		85			0
S3	2016	2016	2016	2	0	2	Export	804	Ukraine	UKR	203	Czechia	CZE								26	TEXTILE FIBRES	1	No Quantity			0		0		639			0
S3	2016	2016	2016	2	0	2	Export	804	Ukraine	UKR	251	France	FRA								26	TEXTILE FIBRES	1	No Quantity			0		0		8168			0
S3	2016	2016	2016	2	0	2	Export	804	Ukraine	UKR	268	Georgia	GEO								26	TEXTILE FIBRES	1	No Quantity			0		0		13632			0
S3	2016	2016	2016	2	0	2	Export	804	Ukraine	UKR	276	Germany	DEU								26	TEXTILE FIBRES	1	No Quantity			0		0		903800			0
S3	2016	2016	2016	2	0	2	Export	804	Ukraine	UKR	288	Ghana	GHA								26	TEXTILE FIBRES	1	No Quantity			0		0		1027			0
S3	2016	2016	2016	2	0	2	Export	804	Ukraine	UKR	300	Greece	GRC								26	TEXTILE FIBRES	1	No Quantity			0		0		349			0
S3	2016	2016	2016	2	0	2	Export	804	Ukraine	UKR	348	Hungary	HUN								26	TEXTILE FIBRES	1	No Quantity			0		0		2407			0
S3	2016	2016	2016	2	0	2	Export	804	Ukraine	UKR	376	Israel	ISR								26	TEXTILE FIBRES	1	No Quantity			0		0		101			0
S3	2016	2016	2016	2	0	2	Export	804	Ukraine	UKR	381	Italy	ITA								26	TEXTILE FIBRES	1	No Quantity			0		0		385798			0
S3	2016	2016	2016	2	0	2	Export	804	Ukraine	UKR	398	Kazakhstan	KAZ								26	TEXTILE FIBRES	1	No Quantity			0		0		2			0
S3	2016	2016	2016	2	0	2	Export	804	Ukraine	UKR	400	Jordan	JOR								26	TEXTILE FIBRES	1	No Quantity			0		0		21544			0
S3	2016	2016	2016	2	0	2	Export	804	Ukraine	UKR	414	Kuwait	KWT								26	TEXTILE FIBRES	1	No Quantity			0		0		40			0
S3	2016	2016	2016	2	0	2	Export	804	Ukraine	UKR	422	Lebanon	LBN								26	TEXTILE FIBRES	1	No Quantity			0		0		49			0
S3	2016	2016	2016	2	0	2	Export	804	Ukraine	UKR	428	Latvia	LVA								26	TEXTILE FIBRES	1	No Quantity			0		0		31208			0
S3	2016	2016	2016	2	0	2	Export	804	Ukraine	UKR	440	Lithuania	LTU								26	TEXTILE FIBRES	1	No Quantity			0		0		208899			0
S3	2016	2016	2016	2	0	2	Export	804	Ukraine	UKR	498	Rep. of Moldova	MDA								26	TEXTILE FIBRES	1	No Quantity			0		0		58019			0
S3	2016	2016	2016	2	0	2	Export	804	Ukraine	UKR	528	Netherlands	NLD								26	TEXTILE FIBRES	1	No Quantity			0		0		124848			0
S3	2016	2016	2016	2	0	2	Export	804	Ukraine	UKR	584	Marshall Isds	MHL								26	TEXTILE FIBRES	1	No Quantity			0		0		1175			0
S3	2016	2016	2016	2	0	2	Export	804	Ukraine	UKR	586	Pakistan	PAK								26	TEXTILE FIBRES	1	No Quantity			0		0		4679			0
S3	2016	2016	2016	2	0	2	Export	804	Ukraine	UKR	591	Panama	PAN								26	TEXTILE FIBRES	1	No Quantity			0		0		192425			0
S3	2016	2016	2016	2	0	2	Export	804	Ukraine	UKR	616	Poland	POL								26	TEXTILE FIBRES	1	No Quantity			0		0		2714559			0
S3	2016	2016	2016	2	0	2	Export	804	Ukraine	UKR	642	Romania	ROU								26	TEXTILE FIBRES	1	No Quantity			0		0		22263			0
S3	2016	2016	2016	2	0	2	Export	804	Ukraine	UKR	643	Russian Federation	RUS								26	TEXTILE FIBRES	1	No Quantity			0		0		5204177			0
S3	2016	2016	2016	2	0	2	Export	804	Ukraine	UKR	688	Serbia	SRB								26	TEXTILE FIBRES	1	No Quantity			0		0		2226			0
S3	2016	2016	2016	2	0	2	Export	804	Ukraine	UKR	694	Sierra Leone	SLE								26	TEXTILE FIBRES	1	No Quantity			0		0		370			0
S3	2016	2016	2016	2	0	2	Export	804	Ukraine	UKR	702	Singapore	SGP								26	TEXTILE FIBRES	1	No Quantity			0		0		129			0
S3	2016	2016	2016	2	0	2	Export	804	Ukraine	UKR	703	Slovakia	SVK								26	TEXTILE FIBRES	1	No Quantity			0		0		141148			0
S3	2016	2016	2016	2	0	2	Export	804	Ukraine	UKR	705	Slovenia	SVN								26	TEXTILE FIBRES	1	No Quantity			0		0		48794			0
S3	2016	2016	2016	2	0	2	Export	804	Ukraine	UKR	768	Togo	TGO								26	TEXTILE FIBRES	1	No Quantity			0		0		49			0
S3	2016	2016	2016	2	0	2	Export	804	Ukraine	UKR	792	Turkey	TUR								26	TEXTILE FIBRES	1	No Quantity			0		0		2106811			0
S3	2016	2016	2016	2	0	2	Export	804	Ukraine	UKR	795	Turkmenistan	TKM								26	TEXTILE FIBRES	1	No Quantity			0		0		161			0
S3	2016	2016	2016	2	0	2	Export	804	Ukraine	UKR	826	United Kingdom	GBR								26	TEXTILE FIBRES	1	No Quantity			0		0		164			0
S3	2016	2016	2016	2	0	2	Export	804	Ukraine	UKR	842	USA	USA								26	TEXTILE FIBRES	1	No Quantity			0		0		5032			0
S3	2016	2016	2016	2	0	2	Export	804	Ukraine	UKR	854	Burkina Faso	BFA								26	TEXTILE FIBRES	1	No Quantity			0		0		1419			0
S3	2016	2016	2016	2	0	2	Export	804	Ukraine	UKR	860	Uzbekistan	UZB								26	TEXTILE FIBRES	1	No Quantity			0		0		982			0
S3	2016	2016	2016	2	0	2	Export	807	North Macedonia	MKD	0	World	WLD								26	TEXTILE FIBRES	1	No Quantity							781133			0
S3	2016	2016	2016	2	0	2	Export	807	North Macedonia	MKD	8	Albania	ALB								26	TEXTILE FIBRES	1	No Quantity							4442			0
S3	2016	2016	2016	2	0	2	Export	807	North Macedonia	MKD	56	Belgium	BEL								26	TEXTILE FIBRES	1	No Quantity							4919			0
S3	2016	2016	2016	2	0	2	Export	807	North Macedonia	MKD	70	Bosnia Herzegovina	BIH								26	TEXTILE FIBRES	1	No Quantity							1			0
S3	2016	2016	2016	2	0	2	Export	807	North Macedonia	MKD	100	Bulgaria	BGR								26	TEXTILE FIBRES	1	No Quantity							498929			0
S3	2016	2016	2016	2	0	2	Export	807	North Macedonia	MKD	300	Greece	GRC								26	TEXTILE FIBRES	1	No Quantity							67138			0
S3	2016	2016	2016	2	0	2	Export	807	North Macedonia	MKD	348	Hungary	HUN								26	TEXTILE FIBRES	1	No Quantity							28715			0
S3	2016	2016	2016	2	0	2	Export	807	North Macedonia	MKD	499	Montenegro	MNE								26	TEXTILE FIBRES	1	No Quantity							5305			0
S3	2016	2016	2016	2	0	2	Export	807	North Macedonia	MKD	688	Serbia	SRB								26	TEXTILE FIBRES	1	No Quantity							150997			0
S3	2016	2016	2016	2	0	2	Export	807	North Macedonia	MKD	752	Sweden	SWE								26	TEXTILE FIBRES	1	No Quantity							3			0
S3	2016	2016	2016	2	0	2	Export	807	North Macedonia	MKD	757	Switzerland	CHE								26	TEXTILE FIBRES	1	No Quantity							1685			0
S3	2016	2016	2016	2	0	2	Export	807	North Macedonia	MKD	792	Turkey	TUR								26	TEXTILE FIBRES	1	No Quantity							18447			0
S3	2016	2016	2016	2	0	2	Export	807	North Macedonia	MKD	842	USA	USA								26	TEXTILE FIBRES	1	No Quantity							553			0
S3	2016	2016	2016	2	0	2	Export	804	Ukraine	UKR	0	World	WLD								27	CRUDE FERTILIZER,MINERAL	1	No Quantity			0		0		323795061			0
S3	2016	2016	2016	2	0	2	Export	804	Ukraine	UKR	12	Algeria	DZA								27	CRUDE FERTILIZER,MINERAL	1	No Quantity			0		0		1250			0
S3	2016	2016	2016	2	0	2	Export	804	Ukraine	UKR	28	Antigua and Barbuda	ATG								27	CRUDE FERTILIZER,MINERAL	1	No Quantity			0		0		1			0
S3	2016	2016	2016	2	0	2	Export	804	Ukraine	UKR	31	Azerbaijan	AZE								27	CRUDE FERTILIZER,MINERAL	1	No Quantity			0		0		1540165			0
S3	2016	2016	2016	2	0	2	Export	804	Ukraine	UKR	32	Argentina	ARG								27	CRUDE FERTILIZER,MINERAL	1	No Quantity			0		0		12999			0
S3	2016	2016	2016	2	0	2	Export	804	Ukraine	UKR	40	Austria	AUT								27	CRUDE FERTILIZER,MINERAL	1	No Quantity			0		0		3154719			0
S3	2016	2016	2016	2	0	2	Export	804	Ukraine	UKR	44	Bahamas	BHS								27	CRUDE FERTILIZER,MINERAL	1	No Quantity			0		0		6			0
S3	2016	2016	2016	2	0	2	Export	804	Ukraine	UKR	50	Bangladesh	BGD								27	CRUDE FERTILIZER,MINERAL	1	No Quantity			0		0		53223			0
S3	2016	2016	2016	2	0	2	Export	804	Ukraine	UKR	51	Armenia	ARM								27	CRUDE FERTILIZER,MINERAL	1	No Quantity			0		0		553612			0
S3	2016	2016	2016	2	0	2	Export	804	Ukraine	UKR	56	Belgium	BEL								27	CRUDE FERTILIZER,MINERAL	1	No Quantity			0		0		17578			0
S3	2016	2016	2016	2	0	2	Export	804	Ukraine	UKR	68	Bolivia (Plurinational State of)	BOL								27	CRUDE FERTILIZER,MINERAL	1	No Quantity			0		0		3536			0
S3	2016	2016	2016	2	0	2	Export	804	Ukraine	UKR	70	Bosnia Herzegovina	BIH								27	CRUDE FERTILIZER,MINERAL	1	No Quantity			0		0		2513			0
S3	2016	2016	2016	2	0	2	Export	804	Ukraine	UKR	84	Belize	BLZ								27	CRUDE FERTILIZER,MINERAL	1	No Quantity			0		0		30			0
S3	2016	2016	2016	2	0	2	Export	804	Ukraine	UKR	92	Br. Virgin Isds	VGB								27	CRUDE FERTILIZER,MINERAL	1	No Quantity			0		0		14			0
S3	2016	2016	2016	2	0	2	Export	804	Ukraine	UKR	100	Bulgaria	BGR								27	CRUDE FERTILIZER,MINERAL	1	No Quantity			0		0		2645417			0
S3	2016	2016	2016	2	0	2	Export	804	Ukraine	UKR	112	Belarus	BLR								27	CRUDE FERTILIZER,MINERAL	1	No Quantity			0		0		32666967			0
S3	2016	2016	2016	2	0	2	Export	804	Ukraine	UKR	116	Cambodia	KHM								27	CRUDE FERTILIZER,MINERAL	1	No Quantity			0		0		1			0
S3	2016	2016	2016	2	0	2	Export	804	Ukraine	UKR	124	Canada	CAN								27	CRUDE FERTILIZER,MINERAL	1	No Quantity			0		0		16997			0
S3	2016	2016	2016	2	0	2	Export	804	Ukraine	UKR	144	Sri Lanka	LKA								27	CRUDE FERTILIZER,MINERAL	1	No Quantity			0		0		25496			0
S3	2016	2016	2016	2	0	2	Export	804	Ukraine	UKR	152	Chile	CHL								27	CRUDE FERTILIZER,MINERAL	1	No Quantity			0		0		2323			0
S3	2016	2016	2016	2	0	2	Export	804	Ukraine	UKR	156	China	CHN								27	CRUDE FERTILIZER,MINERAL	1	No Quantity			0		0		738684			0
S3	2016	2016	2016	2	0	2	Export	804	Ukraine	UKR	170	Colombia	COL								27	CRUDE FERTILIZER,MINERAL	1	No Quantity			0		0		4877			0
S3	2016	2016	2016	2	0	2	Export	804	Ukraine	UKR	180	Dem. Rep. of the Congo	COD								27	CRUDE FERTILIZER,MINERAL	1	No Quantity			0		0		0			0
S3	2016	2016	2016	2	0	2	Export	804	Ukraine	UKR	191	Croatia	HRV								27	CRUDE FERTILIZER,MINERAL	1	No Quantity			0		0		10229			0
S3	2016	2016	2016	2	0	2	Export	804	Ukraine	UKR	196	Cyprus	CYP								27	CRUDE FERTILIZER,MINERAL	1	No Quantity			0		0		144			0
S3	2016	2016	2016	2	0	2	Export	804	Ukraine	UKR	203	Czechia	CZE								27	CRUDE FERTILIZER,MINERAL	1	No Quantity			0		0		543793			0
S3	2016	2016	2016	2	0	2	Export	804	Ukraine	UKR	208	Denmark	DNK								27	CRUDE FERTILIZER,MINERAL	1	No Quantity			0		0		181789			0
S3	2016	2016	2016	2	0	2	Export	804	Ukraine	UKR	218	Ecuador	ECU								27	CRUDE FERTILIZER,MINERAL	1	No Quantity			0		0		4999			0
S3	2016	2016	2016	2	0	2	Export	804	Ukraine	UKR	226	Equatorial Guinea	GNQ								27	CRUDE FERTILIZER,MINERAL	1	No Quantity			0		0		910			0
S3	2016	2016	2016	2	0	2	Export	804	Ukraine	UKR	233	Estonia	EST								27	CRUDE FERTILIZER,MINERAL	1	No Quantity			0		0		100685			0
S3	2016	2016	2016	2	0	2	Export	804	Ukraine	UKR	246	Finland	FIN								27	CRUDE FERTILIZER,MINERAL	1	No Quantity			0		0		99828			0
S3	2016	2016	2016	2	0	2	Export	804	Ukraine	UKR	251	France	FRA								27	CRUDE FERTILIZER,MINERAL	1	No Quantity			0		0		1153549			0
S3	2016	2016	2016	2	0	2	Export	804	Ukraine	UKR	268	Georgia	GEO								27	CRUDE FERTILIZER,MINERAL	1	No Quantity			0		0		1192811			0
S3	2016	2016	2016	2	0	2	Export	804	Ukraine	UKR	276	Germany	DEU								27	CRUDE FERTILIZER,MINERAL	1	No Quantity			0		0		3969896			0
S3	2016	2016	2016	2	0	2	Export	804	Ukraine	UKR	292	Gibraltar	GIB								27	CRUDE FERTILIZER,MINERAL	1	No Quantity			0		0		5			0
S3	2016	2016	2016	2	0	2	Export	804	Ukraine	UKR	300	Greece	GRC								27	CRUDE FERTILIZER,MINERAL	1	No Quantity			0		0		75689			0
S3	2016	2016	2016	2	0	2	Export	804	Ukraine	UKR	344	China, Hong Kong SAR	HKG								27	CRUDE FERTILIZER,MINERAL	1	No Quantity			0		0		136522			0
S3	2016	2016	2016	2	0	2	Export	804	Ukraine	UKR	348	Hungary	HUN								27	CRUDE FERTILIZER,MINERAL	1	No Quantity			0		0		2168947			0
S3	2016	2016	2016	2	0	2	Export	804	Ukraine	UKR	360	Indonesia	IDN								27	CRUDE FERTILIZER,MINERAL	1	No Quantity			0		0		197498			0
S3	2016	2016	2016	2	0	2	Export	804	Ukraine	UKR	364	Iran	IRN								27	CRUDE FERTILIZER,MINERAL	1	No Quantity			0		0		184148			0
S3	2016	2016	2016	2	0	2	Export	804	Ukraine	UKR	372	Ireland	IRL								27	CRUDE FERTILIZER,MINERAL	1	No Quantity			0		0		501669			0
S3	2016	2016	2016	2	0	2	Export	804	Ukraine	UKR	376	Israel	ISR								27	CRUDE FERTILIZER,MINERAL	1	No Quantity			0		0		758124			0
S3	2016	2016	2016	2	0	2	Export	804	Ukraine	UKR	381	Italy	ITA								27	CRUDE FERTILIZER,MINERAL	1	No Quantity			0		0		61848783			0
S3	2016	2016	2016	2	0	2	Export	804	Ukraine	UKR	392	Japan	JPN								27	CRUDE FERTILIZER,MINERAL	1	No Quantity			0		0		449			0
S3	2016	2016	2016	2	0	2	Export	804	Ukraine	UKR	398	Kazakhstan	KAZ								27	CRUDE FERTILIZER,MINERAL	1	No Quantity			0		0		4354			0
S3	2016	2016	2016	2	0	2	Export	804	Ukraine	UKR	408	Dem. People's Rep. of Korea	PRK								27	CRUDE FERTILIZER,MINERAL	1	No Quantity			0		0		1265			0
S3	2016	2016	2016	2	0	2	Export	804	Ukraine	UKR	410	Rep. of Korea	KOR								27	CRUDE FERTILIZER,MINERAL	1	No Quantity			0		0		31336			0
S3	2016	2016	2016	2	0	2	Export	804	Ukraine	UKR	414	Kuwait	KWT								27	CRUDE FERTILIZER,MINERAL	1	No Quantity			0		0		571			0
S3	2016	2016	2016	2	0	2	Export	804	Ukraine	UKR	417	Kyrgyzstan	KGZ								27	CRUDE FERTILIZER,MINERAL	1	No Quantity			0		0		29908			0
S3	2016	2016	2016	2	0	2	Export	804	Ukraine	UKR	422	Lebanon	LBN								27	CRUDE FERTILIZER,MINERAL	1	No Quantity			0		0		4903			0
S3	2016	2016	2016	2	0	2	Export	804	Ukraine	UKR	428	Latvia	LVA								27	CRUDE FERTILIZER,MINERAL	1	No Quantity			0		0		761870			0
S3	2016	2016	2016	2	0	2	Export	804	Ukraine	UKR	430	Liberia	LBR								27	CRUDE FERTILIZER,MINERAL	1	No Quantity			0		0		16			0
S3	2016	2016	2016	2	0	2	Export	804	Ukraine	UKR	440	Lithuania	LTU								27	CRUDE FERTILIZER,MINERAL	1	No Quantity			0		0		1561468			0
S3	2016	2016	2016	2	0	2	Export	804	Ukraine	UKR	458	Malaysia	MYS								27	CRUDE FERTILIZER,MINERAL	1	No Quantity			0		0		14317			0
S3	2016	2016	2016	2	0	2	Export	804	Ukraine	UKR	470	Malta	MLT								27	CRUDE FERTILIZER,MINERAL	1	No Quantity			0		0		83			0
S3	2016	2016	2016	2	0	2	Export	804	Ukraine	UKR	484	Mexico	MEX								27	CRUDE FERTILIZER,MINERAL	1	No Quantity			0		0		2864465			0
S3	2016	2016	2016	2	0	2	Export	804	Ukraine	UKR	490	Other Asia, nes									27	CRUDE FERTILIZER,MINERAL	1	No Quantity			0		0		23882			0
S3	2016	2016	2016	2	0	2	Export	804	Ukraine	UKR	496	Mongolia	MNG								27	CRUDE FERTILIZER,MINERAL	1	No Quantity			0		0		73			0
S3	2016	2016	2016	2	0	2	Export	804	Ukraine	UKR	498	Rep. of Moldova	MDA								27	CRUDE FERTILIZER,MINERAL	1	No Quantity			0		0		4140821			0
S3	2016	2016	2016	2	0	2	Export	804	Ukraine	UKR	524	Nepal	NPL								27	CRUDE FERTILIZER,MINERAL	1	No Quantity			0		0		17567			0
S3	2016	2016	2016	2	0	2	Export	804	Ukraine	UKR	528	Netherlands	NLD								27	CRUDE FERTILIZER,MINERAL	1	No Quantity			0		0		3022848			0
S3	2016	2016	2016	2	0	2	Export	804	Ukraine	UKR	579	Norway	NOR								27	CRUDE FERTILIZER,MINERAL	1	No Quantity			0		0		15			0
S3	2016	2016	2016	2	0	2	Export	804	Ukraine	UKR	584	Marshall Isds	MHL								27	CRUDE FERTILIZER,MINERAL	1	No Quantity			0		0		218012			0
S3	2016	2016	2016	2	0	2	Export	804	Ukraine	UKR	585	Palau	PLW								27	CRUDE FERTILIZER,MINERAL	1	No Quantity			0		0		2			0
S3	2016	2016	2016	2	0	2	Export	804	Ukraine	UKR	586	Pakistan	PAK								27	CRUDE FERTILIZER,MINERAL	1	No Quantity			0		0		57596			0
[truncated: 5,596 more rows]
