# Supplementary material for: Core-periphery structure in sectoral international trade networks: A new approach to an old theory
Source: PLoS One. 2020 Apr 2;15(4):e0229547. doi: 10.1371/journal.pone.0229547 (PMC7117750; doi:10.1371/journal.pone.0229547)
Supplement: S7 File — (ZIP) [file pone.0229547.s007.zip › S7_File/RawData 2016/comtrade (74).csv]

Classification	Year	Period	Period Desc.	Aggregate Level	Is Leaf Code	Trade Flow Code	Trade Flow	Reporter Code	Reporter	Reporter ISO	Partner Code	Partner	Partner ISO	2nd Partner Code	2nd Partner	2nd Partner ISO	Customs Proc. Code	Customs	Mode of Transport Code	Mode of Transport	Commodity Code	Commodity	Qty Unit Code	Qty Unit	Qty	Alt Qty Unit Code	Alt Qty Unit	Alt Qty	Netweight (kg)	Gross weight (kg)	Trade Value (US$)	CIF Trade Value (US$)	FOB Trade Value (US$)	Flag
S3	2016	2016	2016	2	0	2	Export	818	Egypt	EGY	0	World	WLD								00	LIVE ANIMALS	1	No Quantity							17699236			0
S3	2016	2016	2016	2	0	2	Export	818	Egypt	EGY	36	Australia	AUS								00	LIVE ANIMALS	1	No Quantity							26			0
S3	2016	2016	2016	2	0	2	Export	818	Egypt	EGY	40	Austria	AUT								00	LIVE ANIMALS	1	No Quantity							1493			0
S3	2016	2016	2016	2	0	2	Export	818	Egypt	EGY	48	Bahrain	BHR								00	LIVE ANIMALS	1	No Quantity							17479			0
S3	2016	2016	2016	2	0	2	Export	818	Egypt	EGY	50	Bangladesh	BGD								00	LIVE ANIMALS	1	No Quantity							44			0
S3	2016	2016	2016	2	0	2	Export	818	Egypt	EGY	56	Belgium	BEL								00	LIVE ANIMALS	1	No Quantity							13439			0
S3	2016	2016	2016	2	0	2	Export	818	Egypt	EGY	144	Sri Lanka	LKA								00	LIVE ANIMALS	1	No Quantity							31			0
S3	2016	2016	2016	2	0	2	Export	818	Egypt	EGY	156	China	CHN								00	LIVE ANIMALS	1	No Quantity							15013			0
S3	2016	2016	2016	2	0	2	Export	818	Egypt	EGY	246	Finland	FIN								00	LIVE ANIMALS	1	No Quantity							60			0
S3	2016	2016	2016	2	0	2	Export	818	Egypt	EGY	251	France	FRA								00	LIVE ANIMALS	1	No Quantity							20655			0
S3	2016	2016	2016	2	0	2	Export	818	Egypt	EGY	276	Germany	DEU								00	LIVE ANIMALS	1	No Quantity							31356			0
S3	2016	2016	2016	2	0	2	Export	818	Egypt	EGY	300	Greece	GRC								00	LIVE ANIMALS	1	No Quantity							701			0
S3	2016	2016	2016	2	0	2	Export	818	Egypt	EGY	344	China, Hong Kong SAR	HKG								00	LIVE ANIMALS	1	No Quantity							7307			0
S3	2016	2016	2016	2	0	2	Export	818	Egypt	EGY	360	Indonesia	IDN								00	LIVE ANIMALS	1	No Quantity							35			0
S3	2016	2016	2016	2	0	2	Export	818	Egypt	EGY	368	Iraq	IRQ								00	LIVE ANIMALS	1	No Quantity							114690			0
S3	2016	2016	2016	2	0	2	Export	818	Egypt	EGY	372	Ireland	IRL								00	LIVE ANIMALS	1	No Quantity							598			0
S3	2016	2016	2016	2	0	2	Export	818	Egypt	EGY	381	Italy	ITA								00	LIVE ANIMALS	1	No Quantity							8			0
S3	2016	2016	2016	2	0	2	Export	818	Egypt	EGY	392	Japan	JPN								00	LIVE ANIMALS	1	No Quantity							3892			0
S3	2016	2016	2016	2	0	2	Export	818	Egypt	EGY	398	Kazakhstan	KAZ								00	LIVE ANIMALS	1	No Quantity							100			0
S3	2016	2016	2016	2	0	2	Export	818	Egypt	EGY	400	Jordan	JOR								00	LIVE ANIMALS	1	No Quantity							84321			0
S3	2016	2016	2016	2	0	2	Export	818	Egypt	EGY	404	Kenya	KEN								00	LIVE ANIMALS	1	No Quantity							8			0
S3	2016	2016	2016	2	0	2	Export	818	Egypt	EGY	408	Dem. People's Rep. of Korea	PRK								00	LIVE ANIMALS	1	No Quantity							1548			0
S3	2016	2016	2016	2	0	2	Export	818	Egypt	EGY	410	Rep. of Korea	KOR								00	LIVE ANIMALS	1	No Quantity							4809			0
S3	2016	2016	2016	2	0	2	Export	818	Egypt	EGY	414	Kuwait	KWT								00	LIVE ANIMALS	1	No Quantity							517927			0
S3	2016	2016	2016	2	0	2	Export	818	Egypt	EGY	422	Lebanon	LBN								00	LIVE ANIMALS	1	No Quantity							164578			0
S3	2016	2016	2016	2	0	2	Export	818	Egypt	EGY	434	Libya	LBY								00	LIVE ANIMALS	1	No Quantity							27791			0
S3	2016	2016	2016	2	0	2	Export	818	Egypt	EGY	442	Luxembourg	LUX								00	LIVE ANIMALS	1	No Quantity							982			0
S3	2016	2016	2016	2	0	2	Export	818	Egypt	EGY	458	Malaysia	MYS								00	LIVE ANIMALS	1	No Quantity							1758			0
S3	2016	2016	2016	2	0	2	Export	818	Egypt	EGY	466	Mali	MLI								00	LIVE ANIMALS	1	No Quantity							570			0
S3	2016	2016	2016	2	0	2	Export	818	Egypt	EGY	490	Other Asia, nes									00	LIVE ANIMALS	1	No Quantity							14354			0
S3	2016	2016	2016	2	0	2	Export	818	Egypt	EGY	504	Morocco	MAR								00	LIVE ANIMALS	1	No Quantity							310			0
S3	2016	2016	2016	2	0	2	Export	818	Egypt	EGY	512	Oman	OMN								00	LIVE ANIMALS	1	No Quantity							11225			0
S3	2016	2016	2016	2	0	2	Export	818	Egypt	EGY	528	Netherlands	NLD								00	LIVE ANIMALS	1	No Quantity							417893			0
S3	2016	2016	2016	2	0	2	Export	818	Egypt	EGY	566	Nigeria	NGA								00	LIVE ANIMALS	1	No Quantity							55			0
S3	2016	2016	2016	2	0	2	Export	818	Egypt	EGY	586	Pakistan	PAK								00	LIVE ANIMALS	1	No Quantity							231			0
S3	2016	2016	2016	2	0	2	Export	818	Egypt	EGY	608	Philippines	PHL								00	LIVE ANIMALS	1	No Quantity							100			0
S3	2016	2016	2016	2	0	2	Export	818	Egypt	EGY	616	Poland	POL								00	LIVE ANIMALS	1	No Quantity							199			0
S3	2016	2016	2016	2	0	2	Export	818	Egypt	EGY	634	Qatar	QAT								00	LIVE ANIMALS	1	No Quantity							254495			0
S3	2016	2016	2016	2	0	2	Export	818	Egypt	EGY	682	Saudi Arabia	SAU								00	LIVE ANIMALS	1	No Quantity							10096139			0
S3	2016	2016	2016	2	0	2	Export	818	Egypt	EGY	699	India	IND								00	LIVE ANIMALS	1	No Quantity							879			0
S3	2016	2016	2016	2	0	2	Export	818	Egypt	EGY	702	Singapore	SGP								00	LIVE ANIMALS	1	No Quantity							881			0
S3	2016	2016	2016	2	0	2	Export	818	Egypt	EGY	704	Viet Nam	VNM								00	LIVE ANIMALS	1	No Quantity							4925			0
S3	2016	2016	2016	2	0	2	Export	818	Egypt	EGY	710	South Africa	ZAF								00	LIVE ANIMALS	1	No Quantity							2128			0
S3	2016	2016	2016	2	0	2	Export	818	Egypt	EGY	724	Spain	ESP								00	LIVE ANIMALS	1	No Quantity							2593			0
S3	2016	2016	2016	2	0	2	Export	818	Egypt	EGY	729	Sudan	SDN								00	LIVE ANIMALS	1	No Quantity							16733			0
S3	2016	2016	2016	2	0	2	Export	818	Egypt	EGY	760	Syria	SYR								00	LIVE ANIMALS	1	No Quantity							38824			0
S3	2016	2016	2016	2	0	2	Export	818	Egypt	EGY	764	Thailand	THA								00	LIVE ANIMALS	1	No Quantity							1416			0
S3	2016	2016	2016	2	0	2	Export	818	Egypt	EGY	768	Togo	TGO								00	LIVE ANIMALS	1	No Quantity							772			0
S3	2016	2016	2016	2	0	2	Export	818	Egypt	EGY	784	United Arab Emirates	ARE								00	LIVE ANIMALS	1	No Quantity							5687439			0
S3	2016	2016	2016	2	0	2	Export	818	Egypt	EGY	788	Tunisia	TUN								00	LIVE ANIMALS	1	No Quantity							88			0
S3	2016	2016	2016	2	0	2	Export	818	Egypt	EGY	792	Turkey	TUR								00	LIVE ANIMALS	1	No Quantity							17331			0
S3	2016	2016	2016	2	0	2	Export	818	Egypt	EGY	826	United Kingdom	GBR								00	LIVE ANIMALS	1	No Quantity							24588			0
S3	2016	2016	2016	2	0	2	Export	818	Egypt	EGY	842	USA	USA								00	LIVE ANIMALS	1	No Quantity							57500			0
S3	2016	2016	2016	2	0	2	Export	818	Egypt	EGY	887	Yemen	YEM								00	LIVE ANIMALS	1	No Quantity							4433			0
S3	2016	2016	2016	2	0	2	Export	818	Egypt	EGY	899	Areas, nes									00	LIVE ANIMALS	1	No Quantity							12489			0
S3	2016	2016	2016	2	0	2	Export	826	United Kingdom	GBR	0	World	WLD								00	LIVE ANIMALS	1	No Quantity							680027771			0
S3	2016	2016	2016	2	0	2	Export	826	United Kingdom	GBR	12	Algeria	DZA								00	LIVE ANIMALS	1	No Quantity							3873142			0
S3	2016	2016	2016	2	0	2	Export	826	United Kingdom	GBR	28	Antigua and Barbuda	ATG								00	LIVE ANIMALS	1	No Quantity							2703			0
S3	2016	2016	2016	2	0	2	Export	826	United Kingdom	GBR	31	Azerbaijan	AZE								00	LIVE ANIMALS	1	No Quantity							148262			0
S3	2016	2016	2016	2	0	2	Export	826	United Kingdom	GBR	32	Argentina	ARG								00	LIVE ANIMALS	1	No Quantity							88427			0
S3	2016	2016	2016	2	0	2	Export	826	United Kingdom	GBR	36	Australia	AUS								00	LIVE ANIMALS	1	No Quantity							25152614			0
S3	2016	2016	2016	2	0	2	Export	826	United Kingdom	GBR	40	Austria	AUT								00	LIVE ANIMALS	1	No Quantity							148666			0
S3	2016	2016	2016	2	0	2	Export	826	United Kingdom	GBR	48	Bahrain	BHR								00	LIVE ANIMALS	1	No Quantity							1629477			0
S3	2016	2016	2016	2	0	2	Export	826	United Kingdom	GBR	50	Bangladesh	BGD								00	LIVE ANIMALS	1	No Quantity							3553870			0
S3	2016	2016	2016	2	0	2	Export	826	United Kingdom	GBR	52	Barbados	BRB								00	LIVE ANIMALS	1	No Quantity							10507			0
S3	2016	2016	2016	2	0	2	Export	826	United Kingdom	GBR	56	Belgium	BEL								00	LIVE ANIMALS	1	No Quantity							3221478			0
S3	2016	2016	2016	2	0	2	Export	826	United Kingdom	GBR	60	Bermuda	BMU								00	LIVE ANIMALS	1	No Quantity							93104			0
S3	2016	2016	2016	2	0	2	Export	826	United Kingdom	GBR	76	Brazil	BRA								00	LIVE ANIMALS	1	No Quantity							271579			0
S3	2016	2016	2016	2	0	2	Export	826	United Kingdom	GBR	100	Bulgaria	BGR								00	LIVE ANIMALS	1	No Quantity							10845			0
S3	2016	2016	2016	2	0	2	Export	826	United Kingdom	GBR	104	Myanmar	MMR								00	LIVE ANIMALS	1	No Quantity							84955			0
S3	2016	2016	2016	2	0	2	Export	826	United Kingdom	GBR	112	Belarus	BLR								00	LIVE ANIMALS	1	No Quantity							2246365			0
S3	2016	2016	2016	2	0	2	Export	826	United Kingdom	GBR	120	Cameroon	CMR								00	LIVE ANIMALS	1	No Quantity							91169			0
S3	2016	2016	2016	2	0	2	Export	826	United Kingdom	GBR	124	Canada	CAN								00	LIVE ANIMALS	1	No Quantity							2835144			0
S3	2016	2016	2016	2	0	2	Export	826	United Kingdom	GBR	136	Cayman Isds	CYM								00	LIVE ANIMALS	1	No Quantity							15090			0
S3	2016	2016	2016	2	0	2	Export	826	United Kingdom	GBR	144	Sri Lanka	LKA								00	LIVE ANIMALS	1	No Quantity							336550			0
S3	2016	2016	2016	2	0	2	Export	826	United Kingdom	GBR	152	Chile	CHL								00	LIVE ANIMALS	1	No Quantity							1081			0
S3	2016	2016	2016	2	0	2	Export	826	United Kingdom	GBR	156	China	CHN								00	LIVE ANIMALS	1	No Quantity							290139			0
S3	2016	2016	2016	2	0	2	Export	826	United Kingdom	GBR	196	Cyprus	CYP								00	LIVE ANIMALS	1	No Quantity							116554			0
S3	2016	2016	2016	2	0	2	Export	826	United Kingdom	GBR	203	Czechia	CZE								00	LIVE ANIMALS	1	No Quantity							192543			0
S3	2016	2016	2016	2	0	2	Export	826	United Kingdom	GBR	208	Denmark	DNK								00	LIVE ANIMALS	1	No Quantity							5561426			0
S3	2016	2016	2016	2	0	2	Export	826	United Kingdom	GBR	222	El Salvador	SLV								00	LIVE ANIMALS	1	No Quantity							637441			0
S3	2016	2016	2016	2	0	2	Export	826	United Kingdom	GBR	231	Ethiopia	ETH								00	LIVE ANIMALS	1	No Quantity							33974			0
S3	2016	2016	2016	2	0	2	Export	826	United Kingdom	GBR	233	Estonia	EST								00	LIVE ANIMALS	1	No Quantity							362			0
S3	2016	2016	2016	2	0	2	Export	826	United Kingdom	GBR	246	Finland	FIN								00	LIVE ANIMALS	1	No Quantity							689395			0
S3	2016	2016	2016	2	0	2	Export	826	United Kingdom	GBR	251	France	FRA								00	LIVE ANIMALS	1	No Quantity							73887055			0
S3	2016	2016	2016	2	0	2	Export	826	United Kingdom	GBR	276	Germany	DEU								00	LIVE ANIMALS	1	No Quantity							23068470			0
S3	2016	2016	2016	2	0	2	Export	826	United Kingdom	GBR	288	Ghana	GHA								00	LIVE ANIMALS	1	No Quantity							87405			0
S3	2016	2016	2016	2	0	2	Export	826	United Kingdom	GBR	300	Greece	GRC								00	LIVE ANIMALS	1	No Quantity							3185984			0
S3	2016	2016	2016	2	0	2	Export	826	United Kingdom	GBR	344	China, Hong Kong SAR	HKG								00	LIVE ANIMALS	1	No Quantity							47054679			0
S3	2016	2016	2016	2	0	2	Export	826	United Kingdom	GBR	348	Hungary	HUN								00	LIVE ANIMALS	1	No Quantity							11258827			0
S3	2016	2016	2016	2	0	2	Export	826	United Kingdom	GBR	352	Iceland	ISL								00	LIVE ANIMALS	1	No Quantity							5277			0
S3	2016	2016	2016	2	0	2	Export	826	United Kingdom	GBR	360	Indonesia	IDN								00	LIVE ANIMALS	1	No Quantity							2703			0
S3	2016	2016	2016	2	0	2	Export	826	United Kingdom	GBR	364	Iran	IRN								00	LIVE ANIMALS	1	No Quantity							7139834			0
S3	2016	2016	2016	2	0	2	Export	826	United Kingdom	GBR	368	Iraq	IRQ								00	LIVE ANIMALS	1	No Quantity							322190			0
S3	2016	2016	2016	2	0	2	Export	826	United Kingdom	GBR	372	Ireland	IRL								00	LIVE ANIMALS	1	No Quantity							262143515			0
S3	2016	2016	2016	2	0	2	Export	826	United Kingdom	GBR	376	Israel	ISR								00	LIVE ANIMALS	1	No Quantity							3700042			0
S3	2016	2016	2016	2	0	2	Export	826	United Kingdom	GBR	381	Italy	ITA								00	LIVE ANIMALS	1	No Quantity							9376002			0
S3	2016	2016	2016	2	0	2	Export	826	United Kingdom	GBR	384	Côte d'Ivoire	CIV								00	LIVE ANIMALS	1	No Quantity							46142			0
S3	2016	2016	2016	2	0	2	Export	826	United Kingdom	GBR	392	Japan	JPN								00	LIVE ANIMALS	1	No Quantity							21651481			0
S3	2016	2016	2016	2	0	2	Export	826	United Kingdom	GBR	400	Jordan	JOR								00	LIVE ANIMALS	1	No Quantity							2890243			0
S3	2016	2016	2016	2	0	2	Export	826	United Kingdom	GBR	404	Kenya	KEN								00	LIVE ANIMALS	1	No Quantity							110490			0
S3	2016	2016	2016	2	0	2	Export	826	United Kingdom	GBR	410	Rep. of Korea	KOR								00	LIVE ANIMALS	1	No Quantity							6647513			0
S3	2016	2016	2016	2	0	2	Export	826	United Kingdom	GBR	414	Kuwait	KWT								00	LIVE ANIMALS	1	No Quantity							3559843			0
S3	2016	2016	2016	2	0	2	Export	826	United Kingdom	GBR	422	Lebanon	LBN								00	LIVE ANIMALS	1	No Quantity							575634			0
S3	2016	2016	2016	2	0	2	Export	826	United Kingdom	GBR	428	Latvia	LVA								00	LIVE ANIMALS	1	No Quantity							24445			0
S3	2016	2016	2016	2	0	2	Export	826	United Kingdom	GBR	434	Libya	LBY								00	LIVE ANIMALS	1	No Quantity							22996			0
S3	2016	2016	2016	2	0	2	Export	826	United Kingdom	GBR	440	Lithuania	LTU								00	LIVE ANIMALS	1	No Quantity							2399			0
S3	2016	2016	2016	2	0	2	Export	826	United Kingdom	GBR	442	Luxembourg	LUX								00	LIVE ANIMALS	1	No Quantity							5987			0
S3	2016	2016	2016	2	0	2	Export	826	United Kingdom	GBR	450	Madagascar	MDG								00	LIVE ANIMALS	1	No Quantity							96161			0
S3	2016	2016	2016	2	0	2	Export	826	United Kingdom	GBR	458	Malaysia	MYS								00	LIVE ANIMALS	1	No Quantity							845955			0
S3	2016	2016	2016	2	0	2	Export	826	United Kingdom	GBR	470	Malta	MLT								00	LIVE ANIMALS	1	No Quantity							35			0
S3	2016	2016	2016	2	0	2	Export	826	United Kingdom	GBR	480	Mauritius	MUS								00	LIVE ANIMALS	1	No Quantity							231841			0
S3	2016	2016	2016	2	0	2	Export	826	United Kingdom	GBR	484	Mexico	MEX								00	LIVE ANIMALS	1	No Quantity							26837			0
S3	2016	2016	2016	2	0	2	Export	826	United Kingdom	GBR	490	Other Asia, nes									00	LIVE ANIMALS	1	No Quantity							58264			0
S3	2016	2016	2016	2	0	2	Export	826	United Kingdom	GBR	504	Morocco	MAR								00	LIVE ANIMALS	1	No Quantity							718971			0
S3	2016	2016	2016	2	0	2	Export	826	United Kingdom	GBR	512	Oman	OMN								00	LIVE ANIMALS	1	No Quantity							81072			0
S3	2016	2016	2016	2	0	2	Export	826	United Kingdom	GBR	524	Nepal	NPL								00	LIVE ANIMALS	1	No Quantity							108042			0
S3	2016	2016	2016	2	0	2	Export	826	United Kingdom	GBR	528	Netherlands	NLD								00	LIVE ANIMALS	1	No Quantity							26851859			0
S3	2016	2016	2016	2	0	2	Export	826	United Kingdom	GBR	533	Aruba	ABW								00	LIVE ANIMALS	1	No Quantity							43174			0
S3	2016	2016	2016	2	0	2	Export	826	United Kingdom	GBR	554	New Zealand	NZL								00	LIVE ANIMALS	1	No Quantity							1094388			0
S3	2016	2016	2016	2	0	2	Export	826	United Kingdom	GBR	566	Nigeria	NGA								00	LIVE ANIMALS	1	No Quantity							54861			0
S3	2016	2016	2016	2	0	2	Export	826	United Kingdom	GBR	579	Norway	NOR								00	LIVE ANIMALS	1	No Quantity							968368			0
S3	2016	2016	2016	2	0	2	Export	826	United Kingdom	GBR	586	Pakistan	PAK								00	LIVE ANIMALS	1	No Quantity							2703434			0
S3	2016	2016	2016	2	0	2	Export	826	United Kingdom	GBR	591	Panama	PAN								00	LIVE ANIMALS	1	No Quantity							6757			0
S3	2016	2016	2016	2	0	2	Export	826	United Kingdom	GBR	608	Philippines	PHL								00	LIVE ANIMALS	1	No Quantity							298510			0
S3	2016	2016	2016	2	0	2	Export	826	United Kingdom	GBR	616	Poland	POL								00	LIVE ANIMALS	1	No Quantity							7902837			0
S3	2016	2016	2016	2	0	2	Export	826	United Kingdom	GBR	620	Portugal	PRT								00	LIVE ANIMALS	1	No Quantity							476211			0
S3	2016	2016	2016	2	0	2	Export	826	United Kingdom	GBR	634	Qatar	QAT								00	LIVE ANIMALS	1	No Quantity							4988558			0
S3	2016	2016	2016	2	0	2	Export	826	United Kingdom	GBR	642	Romania	ROU								00	LIVE ANIMALS	1	No Quantity							2919			0
S3	2016	2016	2016	2	0	2	Export	826	United Kingdom	GBR	643	Russian Federation	RUS								00	LIVE ANIMALS	1	No Quantity							3236030			0
S3	2016	2016	2016	2	0	2	Export	826	United Kingdom	GBR	659	Saint Kitts and Nevis	KNA								00	LIVE ANIMALS	1	No Quantity							58112			0
S3	2016	2016	2016	2	0	2	Export	826	United Kingdom	GBR	670	Saint Vincent and the Grenadines	VCT								00	LIVE ANIMALS	1	No Quantity							16217			0
S3	2016	2016	2016	2	0	2	Export	826	United Kingdom	GBR	682	Saudi Arabia	SAU								00	LIVE ANIMALS	1	No Quantity							15661556			0
S3	2016	2016	2016	2	0	2	Export	826	United Kingdom	GBR	686	Senegal	SEN								00	LIVE ANIMALS	1	No Quantity							84655			0
S3	2016	2016	2016	2	0	2	Export	826	United Kingdom	GBR	688	Serbia	SRB								00	LIVE ANIMALS	1	No Quantity							40105			0
S3	2016	2016	2016	2	0	2	Export	826	United Kingdom	GBR	690	Seychelles	SYC								00	LIVE ANIMALS	1	No Quantity							2115			0
S3	2016	2016	2016	2	0	2	Export	826	United Kingdom	GBR	699	India	IND								00	LIVE ANIMALS	1	No Quantity							2447328			0
S3	2016	2016	2016	2	0	2	Export	826	United Kingdom	GBR	702	Singapore	SGP								00	LIVE ANIMALS	1	No Quantity							747322			0
S3	2016	2016	2016	2	0	2	Export	826	United Kingdom	GBR	703	Slovakia	SVK								00	LIVE ANIMALS	1	No Quantity							1251985			0
S3	2016	2016	2016	2	0	2	Export	826	United Kingdom	GBR	704	Viet Nam	VNM								00	LIVE ANIMALS	1	No Quantity							832476			0
S3	2016	2016	2016	2	0	2	Export	826	United Kingdom	GBR	705	Slovenia	SVN								00	LIVE ANIMALS	1	No Quantity							10560			0
S3	2016	2016	2016	2	0	2	Export	826	United Kingdom	GBR	710	South Africa	ZAF								00	LIVE ANIMALS	1	No Quantity							7548977			0
S3	2016	2016	2016	2	0	2	Export	826	United Kingdom	GBR	716	Zimbabwe	ZWE								00	LIVE ANIMALS	1	No Quantity							1280971			0
S3	2016	2016	2016	2	0	2	Export	826	United Kingdom	GBR	724	Spain	ESP								00	LIVE ANIMALS	1	No Quantity							10441792			0
S3	2016	2016	2016	2	0	2	Export	826	United Kingdom	GBR	752	Sweden	SWE								00	LIVE ANIMALS	1	No Quantity							5845412			0
S3	2016	2016	2016	2	0	2	Export	826	United Kingdom	GBR	757	Switzerland	CHE								00	LIVE ANIMALS	1	No Quantity							988138			0
S3	2016	2016	2016	2	0	2	Export	826	United Kingdom	GBR	764	Thailand	THA								00	LIVE ANIMALS	1	No Quantity							6046597			0
S3	2016	2016	2016	2	0	2	Export	826	United Kingdom	GBR	784	United Arab Emirates	ARE								00	LIVE ANIMALS	1	No Quantity							12109843			0
S3	2016	2016	2016	2	0	2	Export	826	United Kingdom	GBR	788	Tunisia	TUN								00	LIVE ANIMALS	1	No Quantity							240416			0
S3	2016	2016	2016	2	0	2	Export	826	United Kingdom	GBR	792	Turkey	TUR								00	LIVE ANIMALS	1	No Quantity							4979597			0
S3	2016	2016	2016	2	0	2	Export	826	United Kingdom	GBR	804	Ukraine	UKR								00	LIVE ANIMALS	1	No Quantity							269380			0
S3	2016	2016	2016	2	0	2	Export	826	United Kingdom	GBR	818	Egypt	EGY								00	LIVE ANIMALS	1	No Quantity							5212444			0
S3	2016	2016	2016	2	0	2	Export	826	United Kingdom	GBR	834	United Rep. of Tanzania	TZA								00	LIVE ANIMALS	1	No Quantity							248345			0
S3	2016	2016	2016	2	0	2	Export	826	United Kingdom	GBR	842	USA	USA								00	LIVE ANIMALS	1	No Quantity							22695725			0
S3	2016	2016	2016	2	0	2	Export	826	United Kingdom	GBR	860	Uzbekistan	UZB								00	LIVE ANIMALS	1	No Quantity							165988			0
S3	2016	2016	2016	2	0	2	Export	826	United Kingdom	GBR	894	Zambia	ZMB								00	LIVE ANIMALS	1	No Quantity							1900609			0
S3	2016	2016	2016	2	0	2	Export	818	Egypt	EGY	0	World	WLD								01	MEAT, MEAT PREPARATIONS	1	No Quantity							8165304			0
S3	2016	2016	2016	2	0	2	Export	818	Egypt	EGY	36	Australia	AUS								01	MEAT, MEAT PREPARATIONS	1	No Quantity							1204			0
S3	2016	2016	2016	2	0	2	Export	818	Egypt	EGY	48	Bahrain	BHR								01	MEAT, MEAT PREPARATIONS	1	No Quantity							119335			0
S3	2016	2016	2016	2	0	2	Export	818	Egypt	EGY	148	Chad	TCD								01	MEAT, MEAT PREPARATIONS	1	No Quantity							766			0
S3	2016	2016	2016	2	0	2	Export	818	Egypt	EGY	288	Ghana	GHA								01	MEAT, MEAT PREPARATIONS	1	No Quantity							19			0
S3	2016	2016	2016	2	0	2	Export	818	Egypt	EGY	344	China, Hong Kong SAR	HKG								01	MEAT, MEAT PREPARATIONS	1	No Quantity							1158			0
S3	2016	2016	2016	2	0	2	Export	818	Egypt	EGY	368	Iraq	IRQ								01	MEAT, MEAT PREPARATIONS	1	No Quantity							83361			0
S3	2016	2016	2016	2	0	2	Export	818	Egypt	EGY	384	Côte d'Ivoire	CIV								01	MEAT, MEAT PREPARATIONS	1	No Quantity							177			0
S3	2016	2016	2016	2	0	2	Export	818	Egypt	EGY	400	Jordan	JOR								01	MEAT, MEAT PREPARATIONS	1	No Quantity							53693			0
S3	2016	2016	2016	2	0	2	Export	818	Egypt	EGY	404	Kenya	KEN								01	MEAT, MEAT PREPARATIONS	1	No Quantity							5773			0
S3	2016	2016	2016	2	0	2	Export	818	Egypt	EGY	414	Kuwait	KWT								01	MEAT, MEAT PREPARATIONS	1	No Quantity							4677537			0
S3	2016	2016	2016	2	0	2	Export	818	Egypt	EGY	422	Lebanon	LBN								01	MEAT, MEAT PREPARATIONS	1	No Quantity							6333			0
S3	2016	2016	2016	2	0	2	Export	818	Egypt	EGY	434	Libya	LBY								01	MEAT, MEAT PREPARATIONS	1	No Quantity							76949			0
S3	2016	2016	2016	2	0	2	Export	818	Egypt	EGY	462	Maldives	MDV								01	MEAT, MEAT PREPARATIONS	1	No Quantity							5372			0
S3	2016	2016	2016	2	0	2	Export	818	Egypt	EGY	512	Oman	OMN								01	MEAT, MEAT PREPARATIONS	1	No Quantity							37135			0
S3	2016	2016	2016	2	0	2	Export	818	Egypt	EGY	586	Pakistan	PAK								01	MEAT, MEAT PREPARATIONS	1	No Quantity							380364			0
S3	2016	2016	2016	2	0	2	Export	818	Egypt	EGY	620	Portugal	PRT								01	MEAT, MEAT PREPARATIONS	1	No Quantity							83			0
S3	2016	2016	2016	2	0	2	Export	818	Egypt	EGY	634	Qatar	QAT								01	MEAT, MEAT PREPARATIONS	1	No Quantity							990444			0
S3	2016	2016	2016	2	0	2	Export	818	Egypt	EGY	643	Russian Federation	RUS								01	MEAT, MEAT PREPARATIONS	1	No Quantity							8068			0
S3	2016	2016	2016	2	0	2	Export	818	Egypt	EGY	682	Saudi Arabia	SAU								01	MEAT, MEAT PREPARATIONS	1	No Quantity							413545			0
S3	2016	2016	2016	2	0	2	Export	818	Egypt	EGY	699	India	IND								01	MEAT, MEAT PREPARATIONS	1	No Quantity							28723			0
S3	2016	2016	2016	2	0	2	Export	818	Egypt	EGY	704	Viet Nam	VNM								01	MEAT, MEAT PREPARATIONS	1	No Quantity							157412			0
S3	2016	2016	2016	2	0	2	Export	818	Egypt	EGY	784	United Arab Emirates	ARE								01	MEAT, MEAT PREPARATIONS	1	No Quantity							1101759			0
S3	2016	2016	2016	2	0	2	Export	818	Egypt	EGY	788	Tunisia	TUN								01	MEAT, MEAT PREPARATIONS	1	No Quantity							77			0
S3	2016	2016	2016	2	0	2	Export	818	Egypt	EGY	792	Turkey	TUR								01	MEAT, MEAT PREPARATIONS	1	No Quantity							187			0
S3	2016	2016	2016	2	0	2	Export	818	Egypt	EGY	826	United Kingdom	GBR								01	MEAT, MEAT PREPARATIONS	1	No Quantity							3240			0
S3	2016	2016	2016	2	0	2	Export	818	Egypt	EGY	842	USA	USA								01	MEAT, MEAT PREPARATIONS	1	No Quantity							881			0
S3	2016	2016	2016	2	0	2	Export	818	Egypt	EGY	899	Areas, nes									01	MEAT, MEAT PREPARATIONS	1	No Quantity							11708			0
S3	2016	2016	2016	2	0	2	Export	826	United Kingdom	GBR	0	World	WLD								01	MEAT, MEAT PREPARATIONS	1	No Quantity							2125136986			0
S3	2016	2016	2016	2	0	2	Export	826	United Kingdom	GBR	8	Albania	ALB								01	MEAT, MEAT PREPARATIONS	1	No Quantity							980731			0
S3	2016	2016	2016	2	0	2	Export	826	United Kingdom	GBR	10	Antarctica	ATA								01	MEAT, MEAT PREPARATIONS	1	No Quantity							30453			0
S3	2016	2016	2016	2	0	2	Export	826	United Kingdom	GBR	24	Angola	AGO								01	MEAT, MEAT PREPARATIONS	1	No Quantity							430405			0
S3	2016	2016	2016	2	0	2	Export	826	United Kingdom	GBR	28	Antigua and Barbuda	ATG								01	MEAT, MEAT PREPARATIONS	1	No Quantity							225103			0
S3	2016	2016	2016	2	0	2	Export	826	United Kingdom	GBR	31	Azerbaijan	AZE								01	MEAT, MEAT PREPARATIONS	1	No Quantity							1466			0
S3	2016	2016	2016	2	0	2	Export	826	United Kingdom	GBR	32	Argentina	ARG								01	MEAT, MEAT PREPARATIONS	1	No Quantity							26971			0
S3	2016	2016	2016	2	0	2	Export	826	United Kingdom	GBR	36	Australia	AUS								01	MEAT, MEAT PREPARATIONS	1	No Quantity							4974505			0
S3	2016	2016	2016	2	0	2	Export	826	United Kingdom	GBR	40	Austria	AUT								01	MEAT, MEAT PREPARATIONS	1	No Quantity							7263836			0
S3	2016	2016	2016	2	0	2	Export	826	United Kingdom	GBR	44	Bahamas	BHS								01	MEAT, MEAT PREPARATIONS	1	No Quantity							450956			0
S3	2016	2016	2016	2	0	2	Export	826	United Kingdom	GBR	48	Bahrain	BHR								01	MEAT, MEAT PREPARATIONS	1	No Quantity							239236			0
S3	2016	2016	2016	2	0	2	Export	826	United Kingdom	GBR	50	Bangladesh	BGD								01	MEAT, MEAT PREPARATIONS	1	No Quantity							5150			0
S3	2016	2016	2016	2	0	2	Export	826	United Kingdom	GBR	52	Barbados	BRB								01	MEAT, MEAT PREPARATIONS	1	No Quantity							1410187			0
S3	2016	2016	2016	2	0	2	Export	826	United Kingdom	GBR	56	Belgium	BEL								01	MEAT, MEAT PREPARATIONS	1	No Quantity							84943651			0
S3	2016	2016	2016	2	0	2	Export	826	United Kingdom	GBR	60	Bermuda	BMU								01	MEAT, MEAT PREPARATIONS	1	No Quantity							307516			0
S3	2016	2016	2016	2	0	2	Export	826	United Kingdom	GBR	76	Brazil	BRA								01	MEAT, MEAT PREPARATIONS	1	No Quantity							283210			0
S3	2016	2016	2016	2	0	2	Export	826	United Kingdom	GBR	92	Br. Virgin Isds	VGB								01	MEAT, MEAT PREPARATIONS	1	No Quantity							280187			0
S3	2016	2016	2016	2	0	2	Export	826	United Kingdom	GBR	96	Brunei Darussalam	BRN								01	MEAT, MEAT PREPARATIONS	1	No Quantity							1473715			0
S3	2016	2016	2016	2	0	2	Export	826	United Kingdom	GBR	100	Bulgaria	BGR								01	MEAT, MEAT PREPARATIONS	1	No Quantity							5550841			0
S3	2016	2016	2016	2	0	2	Export	826	United Kingdom	GBR	120	Cameroon	CMR								01	MEAT, MEAT PREPARATIONS	1	No Quantity							34217			0
S3	2016	2016	2016	2	0	2	Export	826	United Kingdom	GBR	124	Canada	CAN								01	MEAT, MEAT PREPARATIONS	1	No Quantity							3775351			0
S3	2016	2016	2016	2	0	2	Export	826	United Kingdom	GBR	132	Cabo Verde	CPV								01	MEAT, MEAT PREPARATIONS	1	No Quantity							19485			0
S3	2016	2016	2016	2	0	2	Export	826	United Kingdom	GBR	136	Cayman Isds	CYM								01	MEAT, MEAT PREPARATIONS	1	No Quantity							292358			0
S3	2016	2016	2016	2	0	2	Export	826	United Kingdom	GBR	144	Sri Lanka	LKA								01	MEAT, MEAT PREPARATIONS	1	No Quantity							35522			0
S3	2016	2016	2016	2	0	2	Export	826	United Kingdom	GBR	156	China	CHN								01	MEAT, MEAT PREPARATIONS	1	No Quantity							102763142			0
S3	2016	2016	2016	2	0	2	Export	826	United Kingdom	GBR	174	Comoros	COM								01	MEAT, MEAT PREPARATIONS	1	No Quantity							874018			0
S3	2016	2016	2016	2	0	2	Export	826	United Kingdom	GBR	178	Congo	COG								01	MEAT, MEAT PREPARATIONS	1	No Quantity							1982481			0
S3	2016	2016	2016	2	0	2	Export	826	United Kingdom	GBR	180	Dem. Rep. of the Congo	COD								01	MEAT, MEAT PREPARATIONS	1	No Quantity							608126			0
S3	2016	2016	2016	2	0	2	Export	826	United Kingdom	GBR	191	Croatia	HRV								01	MEAT, MEAT PREPARATIONS	1	No Quantity							351289			0
S3	2016	2016	2016	2	0	2	Export	826	United Kingdom	GBR	196	Cyprus	CYP								01	MEAT, MEAT PREPARATIONS	1	No Quantity							5543385			0
S3	2016	2016	2016	2	0	2	Export	826	United Kingdom	GBR	203	Czechia	CZE								01	MEAT, MEAT PREPARATIONS	1	No Quantity							8374108			0
S3	2016	2016	2016	2	0	2	Export	826	United Kingdom	GBR	204	Benin	BEN								01	MEAT, MEAT PREPARATIONS	1	No Quantity							1888108			0
S3	2016	2016	2016	2	0	2	Export	826	United Kingdom	GBR	208	Denmark	DNK								01	MEAT, MEAT PREPARATIONS	1	No Quantity							65821528			0
S3	2016	2016	2016	2	0	2	Export	826	United Kingdom	GBR	212	Dominica	DMA								01	MEAT, MEAT PREPARATIONS	1	No Quantity							431724			0
S3	2016	2016	2016	2	0	2	Export	826	United Kingdom	GBR	214	Dominican Rep.	DOM								01	MEAT, MEAT PREPARATIONS	1	No Quantity							55956			0
S3	2016	2016	2016	2	0	2	Export	826	United Kingdom	GBR	226	Equatorial Guinea	GNQ								01	MEAT, MEAT PREPARATIONS	1	No Quantity							2642348			0
S3	2016	2016	2016	2	0	2	Export	826	United Kingdom	GBR	233	Estonia	EST								01	MEAT, MEAT PREPARATIONS	1	No Quantity							1666461			0
S3	2016	2016	2016	2	0	2	Export	826	United Kingdom	GBR	234	Faeroe Isds	FRO								01	MEAT, MEAT PREPARATIONS	1	No Quantity							269403			0
S3	2016	2016	2016	2	0	2	Export	826	United Kingdom	GBR	238	Falkland Isds (Malvinas)	FLK								01	MEAT, MEAT PREPARATIONS	1	No Quantity							1200682			0
S3	2016	2016	2016	2	0	2	Export	826	United Kingdom	GBR	246	Finland	FIN								01	MEAT, MEAT PREPARATIONS	1	No Quantity							2337670			0
S3	2016	2016	2016	2	0	2	Export	826	United Kingdom	GBR	251	France	FRA								01	MEAT, MEAT PREPARATIONS	1	No Quantity							364221376			0
S3	2016	2016	2016	2	0	2	Export	826	United Kingdom	GBR	258	French Polynesia	PYF								01	MEAT, MEAT PREPARATIONS	1	No Quantity							1697884			0
S3	2016	2016	2016	2	0	2	Export	826	United Kingdom	GBR	266	Gabon	GAB								01	MEAT, MEAT PREPARATIONS	1	No Quantity							4873926			0
S3	2016	2016	2016	2	0	2	Export	826	United Kingdom	GBR	268	Georgia	GEO								01	MEAT, MEAT PREPARATIONS	1	No Quantity							97968			0
S3	2016	2016	2016	2	0	2	Export	826	United Kingdom	GBR	276	Germany	DEU								01	MEAT, MEAT PREPARATIONS	1	No Quantity							175330714			0
S3	2016	2016	2016	2	0	2	Export	826	United Kingdom	GBR	288	Ghana	GHA								01	MEAT, MEAT PREPARATIONS	1	No Quantity							4753624			0
S3	2016	2016	2016	2	0	2	Export	826	United Kingdom	GBR	292	Gibraltar	GIB								01	MEAT, MEAT PREPARATIONS	1	No Quantity							3515389			0
S3	2016	2016	2016	2	0	2	Export	826	United Kingdom	GBR	300	Greece	GRC								01	MEAT, MEAT PREPARATIONS	1	No Quantity							9804806			0
S3	2016	2016	2016	2	0	2	Export	826	United Kingdom	GBR	304	Greenland	GRL								01	MEAT, MEAT PREPARATIONS	1	No Quantity							3004			0
S3	2016	2016	2016	2	0	2	Export	826	United Kingdom	GBR	308	Grenada	GRD								01	MEAT, MEAT PREPARATIONS	1	No Quantity							40419			0
S3	2016	2016	2016	2	0	2	Export	826	United Kingdom	GBR	316	Guam	GUM								01	MEAT, MEAT PREPARATIONS	1	No Quantity							77032			0
S3	2016	2016	2016	2	0	2	Export	826	United Kingdom	GBR	324	Guinea	GIN								01	MEAT, MEAT PREPARATIONS	1	No Quantity							1325025			0
S3	2016	2016	2016	2	0	2	Export	826	United Kingdom	GBR	328	Guyana	GUY								01	MEAT, MEAT PREPARATIONS	1	No Quantity							21659			0
S3	2016	2016	2016	2	0	2	Export	826	United Kingdom	GBR	332	Haiti	HTI								01	MEAT, MEAT PREPARATIONS	1	No Quantity							128638			0
S3	2016	2016	2016	2	0	2	Export	826	United Kingdom	GBR	336	Holy See (Vatican City State)	VAT								01	MEAT, MEAT PREPARATIONS	1	No Quantity							129505			0
S3	2016	2016	2016	2	0	2	Export	826	United Kingdom	GBR	344	China, Hong Kong SAR	HKG								01	MEAT, MEAT PREPARATIONS	1	No Quantity							103747506			0
S3	2016	2016	2016	2	0	2	Export	826	United Kingdom	GBR	348	Hungary	HUN								01	MEAT, MEAT PREPARATIONS	1	No Quantity							4758557			0
S3	2016	2016	2016	2	0	2	Export	826	United Kingdom	GBR	352	Iceland	ISL								01	MEAT, MEAT PREPARATIONS	1	No Quantity							1019352			0
S3	2016	2016	2016	2	0	2	Export	826	United Kingdom	GBR	360	Indonesia	IDN								01	MEAT, MEAT PREPARATIONS	1	No Quantity							162200			0
S3	2016	2016	2016	2	0	2	Export	826	United Kingdom	GBR	372	Ireland	IRL								01	MEAT, MEAT PREPARATIONS	1	No Quantity							560944008			0
S3	2016	2016	2016	2	0	2	Export	826	United Kingdom	GBR	376	Israel	ISR								01	MEAT, MEAT PREPARATIONS	1	No Quantity							34928			0
S3	2016	2016	2016	2	0	2	Export	826	United Kingdom	GBR	381	Italy	ITA								01	MEAT, MEAT PREPARATIONS	1	No Quantity							74123113			0
S3	2016	2016	2016	2	0	2	Export	826	United Kingdom	GBR	384	Côte d'Ivoire	CIV								01	MEAT, MEAT PREPARATIONS	1	No Quantity							3225107			0
S3	2016	2016	2016	2	0	2	Export	826	United Kingdom	GBR	392	Japan	JPN								01	MEAT, MEAT PREPARATIONS	1	No Quantity							1459418			0
S3	2016	2016	2016	2	0	2	Export	826	United Kingdom	GBR	400	Jordan	JOR								01	MEAT, MEAT PREPARATIONS	1	No Quantity							129206			0
S3	2016	2016	2016	2	0	2	Export	826	United Kingdom	GBR	404	Kenya	KEN								01	MEAT, MEAT PREPARATIONS	1	No Quantity							9080			0
S3	2016	2016	2016	2	0	2	Export	826	United Kingdom	GBR	410	Rep. of Korea	KOR								01	MEAT, MEAT PREPARATIONS	1	No Quantity							6154925			0
S3	2016	2016	2016	2	0	2	Export	826	United Kingdom	GBR	414	Kuwait	KWT								01	MEAT, MEAT PREPARATIONS	1	No Quantity							18398			0
S3	2016	2016	2016	2	0	2	Export	826	United Kingdom	GBR	422	Lebanon	LBN								01	MEAT, MEAT PREPARATIONS	1	No Quantity							79110			0
S3	2016	2016	2016	2	0	2	Export	826	United Kingdom	GBR	428	Latvia	LVA								01	MEAT, MEAT PREPARATIONS	1	No Quantity							2763803			0
S3	2016	2016	2016	2	0	2	Export	826	United Kingdom	GBR	430	Liberia	LBR								01	MEAT, MEAT PREPARATIONS	1	No Quantity							1937907			0
S3	2016	2016	2016	2	0	2	Export	826	United Kingdom	GBR	440	Lithuania	LTU								01	MEAT, MEAT PREPARATIONS	1	No Quantity							1195213			0
S3	2016	2016	2016	2	0	2	Export	826	United Kingdom	GBR	442	Luxembourg	LUX								01	MEAT, MEAT PREPARATIONS	1	No Quantity							596696			0
S3	2016	2016	2016	2	0	2	Export	826	United Kingdom	GBR	450	Madagascar	MDG								01	MEAT, MEAT PREPARATIONS	1	No Quantity							14758			0
S3	2016	2016	2016	2	0	2	Export	826	United Kingdom	GBR	458	Malaysia	MYS								01	MEAT, MEAT PREPARATIONS	1	No Quantity							607561			0
S3	2016	2016	2016	2	0	2	Export	826	United Kingdom	GBR	462	Maldives	MDV								01	MEAT, MEAT PREPARATIONS	1	No Quantity							114549			0
S3	2016	2016	2016	2	0	2	Export	826	United Kingdom	GBR	470	Malta	MLT								01	MEAT, MEAT PREPARATIONS	1	No Quantity							3437702			0
S3	2016	2016	2016	2	0	2	Export	826	United Kingdom	GBR	480	Mauritius	MUS								01	MEAT, MEAT PREPARATIONS	1	No Quantity							227107			0
S3	2016	2016	2016	2	0	2	Export	826	United Kingdom	GBR	490	Other Asia, nes									01	MEAT, MEAT PREPARATIONS	1	No Quantity							400746			0
S3	2016	2016	2016	2	0	2	Export	826	United Kingdom	GBR	496	Mongolia	MNG								01	MEAT, MEAT PREPARATIONS	1	No Quantity							9448			0
S3	2016	2016	2016	2	0	2	Export	826	United Kingdom	GBR	508	Mozambique	MOZ								01	MEAT, MEAT PREPARATIONS	1	No Quantity							104627			0
S3	2016	2016	2016	2	0	2	Export	826	United Kingdom	GBR	512	Oman	OMN								01	MEAT, MEAT PREPARATIONS	1	No Quantity							93196			0
S3	2016	2016	2016	2	0	2	Export	826	United Kingdom	GBR	528	Netherlands	NLD								01	MEAT, MEAT PREPARATIONS	1	No Quantity							203366306			0
S3	2016	2016	2016	2	0	2	Export	826	United Kingdom	GBR	531	Curaçao	CUW								01	MEAT, MEAT PREPARATIONS	1	No Quantity							38298			0
S3	2016	2016	2016	2	0	2	Export	826	United Kingdom	GBR	535	Bonaire	BES								01	MEAT, MEAT PREPARATIONS	1	No Quantity							39898			0
S3	2016	2016	2016	2	0	2	Export	826	United Kingdom	GBR	554	New Zealand	NZL								01	MEAT, MEAT PREPARATIONS	1	No Quantity							432624			0
S3	2016	2016	2016	2	0	2	Export	826	United Kingdom	GBR	566	Nigeria	NGA								01	MEAT, MEAT PREPARATIONS	1	No Quantity							491539			0
S3	2016	2016	2016	2	0	2	Export	826	United Kingdom	GBR	579	Norway	NOR								01	MEAT, MEAT PREPARATIONS	1	No Quantity							323656			0
S3	2016	2016	2016	2	0	2	Export	826	United Kingdom	GBR	586	Pakistan	PAK								01	MEAT, MEAT PREPARATIONS	1	No Quantity							311195			0
S3	2016	2016	2016	2	0	2	Export	826	United Kingdom	GBR	591	Panama	PAN								01	MEAT, MEAT PREPARATIONS	1	No Quantity							101455			0
S3	2016	2016	2016	2	0	2	Export	826	United Kingdom	GBR	598	Papua New Guinea	PNG								01	MEAT, MEAT PREPARATIONS	1	No Quantity							18327			0
S3	2016	2016	2016	2	0	2	Export	826	United Kingdom	GBR	604	Peru	PER								01	MEAT, MEAT PREPARATIONS	1	No Quantity							12267			0
S3	2016	2016	2016	2	0	2	Export	826	United Kingdom	GBR	608	Philippines	PHL								01	MEAT, MEAT PREPARATIONS	1	No Quantity							12089369			0
S3	2016	2016	2016	2	0	2	Export	826	United Kingdom	GBR	616	Poland	POL								01	MEAT, MEAT PREPARATIONS	1	No Quantity							26171611			0
S3	2016	2016	2016	2	0	2	Export	826	United Kingdom	GBR	620	Portugal	PRT								01	MEAT, MEAT PREPARATIONS	1	No Quantity							22196706			0
S3	2016	2016	2016	2	0	2	Export	826	United Kingdom	GBR	624	Guinea-Bissau	GNB								01	MEAT, MEAT PREPARATIONS	1	No Quantity							15494			0
S3	2016	2016	2016	2	0	2	Export	826	United Kingdom	GBR	634	Qatar	QAT								01	MEAT, MEAT PREPARATIONS	1	No Quantity							270181			0
S3	2016	2016	2016	2	0	2	Export	826	United Kingdom	GBR	642	Romania	ROU								01	MEAT, MEAT PREPARATIONS	1	No Quantity							5522134			0
S3	2016	2016	2016	2	0	2	Export	826	United Kingdom	GBR	643	Russian Federation	RUS								01	MEAT, MEAT PREPARATIONS	1	No Quantity							31421			0
S3	2016	2016	2016	2	0	2	Export	826	United Kingdom	GBR	654	Saint Helena	SHN								01	MEAT, MEAT PREPARATIONS	1	No Quantity							465846			0
S3	2016	2016	2016	2	0	2	Export	826	United Kingdom	GBR	659	Saint Kitts and Nevis	KNA								01	MEAT, MEAT PREPARATIONS	1	No Quantity							118256			0
S3	2016	2016	2016	2	0	2	Export	826	United Kingdom	GBR	662	Saint Lucia	LCA								01	MEAT, MEAT PREPARATIONS	1	No Quantity							2174681			0
S3	2016	2016	2016	2	0	2	Export	826	United Kingdom	GBR	670	Saint Vincent and the Grenadines	VCT								01	MEAT, MEAT PREPARATIONS	1	No Quantity							2683456			0
S3	2016	2016	2016	2	0	2	Export	826	United Kingdom	GBR	682	Saudi Arabia	SAU								01	MEAT, MEAT PREPARATIONS	1	No Quantity							153663			0
S3	2016	2016	2016	2	0	2	Export	826	United Kingdom	GBR	686	Senegal	SEN								01	MEAT, MEAT PREPARATIONS	1	No Quantity							814408			0
S3	2016	2016	2016	2	0	2	Export	826	United Kingdom	GBR	688	Serbia	SRB								01	MEAT, MEAT PREPARATIONS	1	No Quantity							1198612			0
S3	2016	2016	2016	2	0	2	Export	826	United Kingdom	GBR	690	Seychelles	SYC								01	MEAT, MEAT PREPARATIONS	1	No Quantity							26557			0
S3	2016	2016	2016	2	0	2	Export	826	United Kingdom	GBR	694	Sierra Leone	SLE								01	MEAT, MEAT PREPARATIONS	1	No Quantity							9165			0
S3	2016	2016	2016	2	0	2	Export	826	United Kingdom	GBR	699	India	IND								01	MEAT, MEAT PREPARATIONS	1	No Quantity							172097			0
S3	2016	2016	2016	2	0	2	Export	826	United Kingdom	GBR	702	Singapore	SGP								01	MEAT, MEAT PREPARATIONS	1	No Quantity							3867082			0
S3	2016	2016	2016	2	0	2	Export	826	United Kingdom	GBR	703	Slovakia	SVK								01	MEAT, MEAT PREPARATIONS	1	No Quantity							2454257			0
S3	2016	2016	2016	2	0	2	Export	826	United Kingdom	GBR	704	Viet Nam	VNM								01	MEAT, MEAT PREPARATIONS	1	No Quantity							16569164			0
S3	2016	2016	2016	2	0	2	Export	826	United Kingdom	GBR	705	Slovenia	SVN								01	MEAT, MEAT PREPARATIONS	1	No Quantity							4515			0
S3	2016	2016	2016	2	0	2	Export	826	United Kingdom	GBR	710	South Africa	ZAF								01	MEAT, MEAT PREPARATIONS	1	No Quantity							47832179			0
S3	2016	2016	2016	2	0	2	Export	826	United Kingdom	GBR	724	Spain	ESP								01	MEAT, MEAT PREPARATIONS	1	No Quantity							55642096			0
S3	2016	2016	2016	2	0	2	Export	826	United Kingdom	GBR	728	South Sudan	SSD								01	MEAT, MEAT PREPARATIONS	1	No Quantity							6065			0
S3	2016	2016	2016	2	0	2	Export	826	United Kingdom	GBR	752	Sweden	SWE								01	MEAT, MEAT PREPARATIONS	1	No Quantity							16812998			0
S3	2016	2016	2016	2	0	2	Export	826	United Kingdom	GBR	757	Switzerland	CHE								01	MEAT, MEAT PREPARATIONS	1	No Quantity							14880710			0
S3	2016	2016	2016	2	0	2	Export	826	United Kingdom	GBR	764	Thailand	THA								01	MEAT, MEAT PREPARATIONS	1	No Quantity							1002118			0
S3	2016	2016	2016	2	0	2	Export	826	United Kingdom	GBR	768	Togo	TGO								01	MEAT, MEAT PREPARATIONS	1	No Quantity							1266715			0
S3	2016	2016	2016	2	0	2	Export	826	United Kingdom	GBR	780	Trinidad and Tobago	TTO								01	MEAT, MEAT PREPARATIONS	1	No Quantity							809878			0
S3	2016	2016	2016	2	0	2	Export	826	United Kingdom	GBR	784	United Arab Emirates	ARE								01	MEAT, MEAT PREPARATIONS	1	No Quantity							1690453			0
S3	2016	2016	2016	2	0	2	Export	826	United Kingdom	GBR	788	Tunisia	TUN								01	MEAT, MEAT PREPARATIONS	1	No Quantity							18428			0
S3	2016	2016	2016	2	0	2	Export	826	United Kingdom	GBR	792	Turkey	TUR								01	MEAT, MEAT PREPARATIONS	1	No Quantity							1512			0
S3	2016	2016	2016	2	0	2	Export	826	United Kingdom	GBR	800	Uganda	UGA								01	MEAT, MEAT PREPARATIONS	1	No Quantity							71799			0
S3	2016	2016	2016	2	0	2	Export	826	United Kingdom	GBR	804	Ukraine	UKR								01	MEAT, MEAT PREPARATIONS	1	No Quantity							409519			0
S3	2016	2016	2016	2	0	2	Export	826	United Kingdom	GBR	807	North Macedonia	MKD								01	MEAT, MEAT PREPARATIONS	1	No Quantity							742090			0
S3	2016	2016	2016	2	0	2	Export	826	United Kingdom	GBR	818	Egypt	EGY								01	MEAT, MEAT PREPARATIONS	1	No Quantity							61851			0
S3	2016	2016	2016	2	0	2	Export	826	United Kingdom	GBR	834	United Rep. of Tanzania	TZA								01	MEAT, MEAT PREPARATIONS	1	No Quantity							83236			0
S3	2016	2016	2016	2	0	2	Export	826	United Kingdom	GBR	837	Bunkers									01	MEAT, MEAT PREPARATIONS	1	No Quantity							2993648			0
S3	2016	2016	2016	2	0	2	Export	826	United Kingdom	GBR	842	USA	USA								01	MEAT, MEAT PREPARATIONS	1	No Quantity							35401990			0
S3	2016	2016	2016	2	0	2	Export	826	United Kingdom	GBR	858	Uruguay	URY								01	MEAT, MEAT PREPARATIONS	1	No Quantity							8891			0
S3	2016	2016	2016	2	0	2	Export	826	United Kingdom	GBR	862	Venezuela	VEN								01	MEAT, MEAT PREPARATIONS	1	No Quantity							13053			0
S3	2016	2016	2016	2	0	2	Export	826	United Kingdom	GBR	894	Zambia	ZMB								01	MEAT, MEAT PREPARATIONS	1	No Quantity							8844			0
S3	2016	2016	2016	2	0	2	Export	818	Egypt	EGY	0	World	WLD								02	DAIRY PRODUCTS,BIRD EGGS	1	No Quantity							316686580			0
S3	2016	2016	2016	2	0	2	Export	818	Egypt	EGY	12	Algeria	DZA								02	DAIRY PRODUCTS,BIRD EGGS	1	No Quantity							367607			0
S3	2016	2016	2016	2	0	2	Export	818	Egypt	EGY	24	Angola	AGO								02	DAIRY PRODUCTS,BIRD EGGS	1	No Quantity							362244			0
S3	2016	2016	2016	2	0	2	Export	818	Egypt	EGY	31	Azerbaijan	AZE								02	DAIRY PRODUCTS,BIRD EGGS	1	No Quantity							63137			0
S3	2016	2016	2016	2	0	2	Export	818	Egypt	EGY	36	Australia	AUS								02	DAIRY PRODUCTS,BIRD EGGS	1	No Quantity							37640			0
S3	2016	2016	2016	2	0	2	Export	818	Egypt	EGY	40	Austria	AUT								02	DAIRY PRODUCTS,BIRD EGGS	1	No Quantity							33317			0
S3	2016	2016	2016	2	0	2	Export	818	Egypt	EGY	48	Bahrain	BHR								02	DAIRY PRODUCTS,BIRD EGGS	1	No Quantity							636315			0
S3	2016	2016	2016	2	0	2	Export	818	Egypt	EGY	56	Belgium	BEL								02	DAIRY PRODUCTS,BIRD EGGS	1	No Quantity							77			0
S3	2016	2016	2016	2	0	2	Export	818	Egypt	EGY	96	Brunei Darussalam	BRN								02	DAIRY PRODUCTS,BIRD EGGS	1	No Quantity							37909			0
S3	2016	2016	2016	2	0	2	Export	818	Egypt	EGY	120	Cameroon	CMR								02	DAIRY PRODUCTS,BIRD EGGS	1	No Quantity							11423			0
S3	2016	2016	2016	2	0	2	Export	818	Egypt	EGY	124	Canada	CAN								02	DAIRY PRODUCTS,BIRD EGGS	1	No Quantity							35562			0
S3	2016	2016	2016	2	0	2	Export	818	Egypt	EGY	144	Sri Lanka	LKA								02	DAIRY PRODUCTS,BIRD EGGS	1	No Quantity							104589			0
S3	2016	2016	2016	2	0	2	Export	818	Egypt	EGY	148	Chad	TCD								02	DAIRY PRODUCTS,BIRD EGGS	1	No Quantity							265			0
S3	2016	2016	2016	2	0	2	Export	818	Egypt	EGY	156	China	CHN								02	DAIRY PRODUCTS,BIRD EGGS	1	No Quantity							7119			0
S3	2016	2016	2016	2	0	2	Export	818	Egypt	EGY	180	Dem. Rep. of the Congo	COD								02	DAIRY PRODUCTS,BIRD EGGS	1	No Quantity							140559			0
S3	2016	2016	2016	2	0	2	Export	818	Egypt	EGY	196	Cyprus	CYP								02	DAIRY PRODUCTS,BIRD EGGS	1	No Quantity							46381			0
S3	2016	2016	2016	2	0	2	Export	818	Egypt	EGY	231	Ethiopia	ETH								02	DAIRY PRODUCTS,BIRD EGGS	1	No Quantity							461148			0
S3	2016	2016	2016	2	0	2	Export	818	Egypt	EGY	232	Eritrea	ERI								02	DAIRY PRODUCTS,BIRD EGGS	1	No Quantity							2778016			0
S3	2016	2016	2016	2	0	2	Export	818	Egypt	EGY	251	France	FRA								02	DAIRY PRODUCTS,BIRD EGGS	1	No Quantity							1158			0
S3	2016	2016	2016	2	0	2	Export	818	Egypt	EGY	262	Djibouti	DJI								02	DAIRY PRODUCTS,BIRD EGGS	1	No Quantity							709979			0
S3	2016	2016	2016	2	0	2	Export	818	Egypt	EGY	270	Gambia	GMB								02	DAIRY PRODUCTS,BIRD EGGS	1	No Quantity							22972			0
S3	2016	2016	2016	2	0	2	Export	818	Egypt	EGY	275	State of Palestine	PSE								02	DAIRY PRODUCTS,BIRD EGGS	1	No Quantity							8089855			0
S3	2016	2016	2016	2	0	2	Export	818	Egypt	EGY	276	Germany	DEU								02	DAIRY PRODUCTS,BIRD EGGS	1	No Quantity							273203			0
S3	2016	2016	2016	2	0	2	Export	818	Egypt	EGY	288	Ghana	GHA								02	DAIRY PRODUCTS,BIRD EGGS	1	No Quantity							88198			0
S3	2016	2016	2016	2	0	2	Export	818	Egypt	EGY	300	Greece	GRC								02	DAIRY PRODUCTS,BIRD EGGS	1	No Quantity							11629			0
S3	2016	2016	2016	2	0	2	Export	818	Egypt	EGY	324	Guinea	GIN								02	DAIRY PRODUCTS,BIRD EGGS	1	No Quantity							103218			0
S3	2016	2016	2016	2	0	2	Export	818	Egypt	EGY	332	Haiti	HTI								02	DAIRY PRODUCTS,BIRD EGGS	1	No Quantity							1656876			0
S3	2016	2016	2016	2	0	2	Export	818	Egypt	EGY	368	Iraq	IRQ								02	DAIRY PRODUCTS,BIRD EGGS	1	No Quantity							12711519			0
S3	2016	2016	2016	2	0	2	Export	818	Egypt	EGY	376	Israel	ISR								02	DAIRY PRODUCTS,BIRD EGGS	1	No Quantity							767725			0
S3	2016	2016	2016	2	0	2	Export	818	Egypt	EGY	381	Italy	ITA								02	DAIRY PRODUCTS,BIRD EGGS	1	No Quantity							18895			0
S3	2016	2016	2016	2	0	2	Export	818	Egypt	EGY	398	Kazakhstan	KAZ								02	DAIRY PRODUCTS,BIRD EGGS	1	No Quantity							7797			0
S3	2016	2016	2016	2	0	2	Export	818	Egypt	EGY	400	Jordan	JOR								02	DAIRY PRODUCTS,BIRD EGGS	1	No Quantity							35158023			0
S3	2016	2016	2016	2	0	2	Export	818	Egypt	EGY	404	Kenya	KEN								02	DAIRY PRODUCTS,BIRD EGGS	1	No Quantity							104060			0
S3	2016	2016	2016	2	0	2	Export	818	Egypt	EGY	414	Kuwait	KWT								02	DAIRY PRODUCTS,BIRD EGGS	1	No Quantity							21300907			0
S3	2016	2016	2016	2	0	2	Export	818	Egypt	EGY	422	Lebanon	LBN								02	DAIRY PRODUCTS,BIRD EGGS	1	No Quantity							11661451			0
S3	2016	2016	2016	2	0	2	Export	818	Egypt	EGY	430	Liberia	LBR								02	DAIRY PRODUCTS,BIRD EGGS	1	No Quantity							59827			0
S3	2016	2016	2016	2	0	2	Export	818	Egypt	EGY	434	Libya	LBY								02	DAIRY PRODUCTS,BIRD EGGS	1	No Quantity							43272492			0
S3	2016	2016	2016	2	0	2	Export	818	Egypt	EGY	458	Malaysia	MYS								02	DAIRY PRODUCTS,BIRD EGGS	1	No Quantity							132156			0
S3	2016	2016	2016	2	0	2	Export	818	Egypt	EGY	462	Maldives	MDV								02	DAIRY PRODUCTS,BIRD EGGS	1	No Quantity							120133			0
S3	2016	2016	2016	2	0	2	Export	818	Egypt	EGY	478	Mauritania	MRT								02	DAIRY PRODUCTS,BIRD EGGS	1	No Quantity							2902779			0
S3	2016	2016	2016	2	0	2	Export	818	Egypt	EGY	480	Mauritius	MUS								02	DAIRY PRODUCTS,BIRD EGGS	1	No Quantity							2390925			0
S3	2016	2016	2016	2	0	2	Export	818	Egypt	EGY	504	Morocco	MAR								02	DAIRY PRODUCTS,BIRD EGGS	1	No Quantity							2218985			0
S3	2016	2016	2016	2	0	2	Export	818	Egypt	EGY	512	Oman	OMN								02	DAIRY PRODUCTS,BIRD EGGS	1	No Quantity							20606986			0
S3	2016	2016	2016	2	0	2	Export	818	Egypt	EGY	528	Netherlands	NLD								02	DAIRY PRODUCTS,BIRD EGGS	1	No Quantity							28320			0
S3	2016	2016	2016	2	0	2	Export	818	Egypt	EGY	566	Nigeria	NGA								02	DAIRY PRODUCTS,BIRD EGGS	1	No Quantity							38197			0
S3	2016	2016	2016	2	0	2	Export	818	Egypt	EGY	586	Pakistan	PAK								02	DAIRY PRODUCTS,BIRD EGGS	1	No Quantity							279258			0
S3	2016	2016	2016	2	0	2	Export	818	Egypt	EGY	608	Philippines	PHL								02	DAIRY PRODUCTS,BIRD EGGS	1	No Quantity							12928			0
S3	2016	2016	2016	2	0	2	Export	818	Egypt	EGY	616	Poland	POL								02	DAIRY PRODUCTS,BIRD EGGS	1	No Quantity							168			0
S3	2016	2016	2016	2	0	2	Export	818	Egypt	EGY	634	Qatar	QAT								02	DAIRY PRODUCTS,BIRD EGGS	1	No Quantity							6336843			0
S3	2016	2016	2016	2	0	2	Export	818	Egypt	EGY	643	Russian Federation	RUS								02	DAIRY PRODUCTS,BIRD EGGS	1	No Quantity							2541932			0
S3	2016	2016	2016	2	0	2	Export	818	Egypt	EGY	682	Saudi Arabia	SAU								02	DAIRY PRODUCTS,BIRD EGGS	1	No Quantity							88247617			0
S3	2016	2016	2016	2	0	2	Export	818	Egypt	EGY	686	Senegal	SEN								02	DAIRY PRODUCTS,BIRD EGGS	1	No Quantity							190828			0
S3	2016	2016	2016	2	0	2	Export	818	Egypt	EGY	690	Seychelles	SYC								02	DAIRY PRODUCTS,BIRD EGGS	1	No Quantity							285578			0
S3	2016	2016	2016	2	0	2	Export	818	Egypt	EGY	702	Singapore	SGP								02	DAIRY PRODUCTS,BIRD EGGS	1	No Quantity							598			0
S3	2016	2016	2016	2	0	2	Export	818	Egypt	EGY	704	Viet Nam	VNM								02	DAIRY PRODUCTS,BIRD EGGS	1	No Quantity							985244			0
S3	2016	2016	2016	2	0	2	Export	818	Egypt	EGY	706	Somalia	SOM								02	DAIRY PRODUCTS,BIRD EGGS	1	No Quantity							27058			0
S3	2016	2016	2016	2	0	2	Export	818	Egypt	EGY	710	South Africa	ZAF								02	DAIRY PRODUCTS,BIRD EGGS	1	No Quantity							47258			0
S3	2016	2016	2016	2	0	2	Export	818	Egypt	EGY	724	Spain	ESP								02	DAIRY PRODUCTS,BIRD EGGS	1	No Quantity							58306			0
S3	2016	2016	2016	2	0	2	Export	818	Egypt	EGY	729	Sudan	SDN								02	DAIRY PRODUCTS,BIRD EGGS	1	No Quantity							4064363			0
S3	2016	2016	2016	2	0	2	Export	818	Egypt	EGY	760	Syria	SYR								02	DAIRY PRODUCTS,BIRD EGGS	1	No Quantity							1685322			0
S3	2016	2016	2016	2	0	2	Export	818	Egypt	EGY	764	Thailand	THA								02	DAIRY PRODUCTS,BIRD EGGS	1	No Quantity							1547			0
S3	2016	2016	2016	2	0	2	Export	818	Egypt	EGY	784	United Arab Emirates	ARE								02	DAIRY PRODUCTS,BIRD EGGS	1	No Quantity							15296824			0
S3	2016	2016	2016	2	0	2	Export	818	Egypt	EGY	788	Tunisia	TUN								02	DAIRY PRODUCTS,BIRD EGGS	1	No Quantity							460			0
S3	2016	2016	2016	2	0	2	Export	818	Egypt	EGY	792	Turkey	TUR								02	DAIRY PRODUCTS,BIRD EGGS	1	No Quantity							5256153			0
S3	2016	2016	2016	2	0	2	Export	818	Egypt	EGY	826	United Kingdom	GBR								02	DAIRY PRODUCTS,BIRD EGGS	1	No Quantity							1329			0
S3	2016	2016	2016	2	0	2	Export	818	Egypt	EGY	837	Bunkers									02	DAIRY PRODUCTS,BIRD EGGS	1	No Quantity							29503			0
S3	2016	2016	2016	2	0	2	Export	818	Egypt	EGY	842	USA	USA								02	DAIRY PRODUCTS,BIRD EGGS	1	No Quantity							4934777			0
S3	2016	2016	2016	2	0	2	Export	818	Egypt	EGY	887	Yemen	YEM								02	DAIRY PRODUCTS,BIRD EGGS	1	No Quantity							16524173			0
S3	2016	2016	2016	2	0	2	Export	818	Egypt	EGY	894	Zambia	ZMB								02	DAIRY PRODUCTS,BIRD EGGS	1	No Quantity							14906			0
S3	2016	2016	2016	2	0	2	Export	818	Egypt	EGY	899	Areas, nes									02	DAIRY PRODUCTS,BIRD EGGS	1	No Quantity							282031			0
S3	2016	2016	2016	2	0	2	Export	826	United Kingdom	GBR	0	World	WLD								02	DAIRY PRODUCTS,BIRD EGGS	1	No Quantity							1861864195			0
S3	2016	2016	2016	2	0	2	Export	826	United Kingdom	GBR	8	Albania	ALB								02	DAIRY PRODUCTS,BIRD EGGS	1	No Quantity							47122			0
S3	2016	2016	2016	2	0	2	Export	826	United Kingdom	GBR	10	Antarctica	ATA								02	DAIRY PRODUCTS,BIRD EGGS	1	No Quantity							2300			0
S3	2016	2016	2016	2	0	2	Export	826	United Kingdom	GBR	12	Algeria	DZA								02	DAIRY PRODUCTS,BIRD EGGS	1	No Quantity							8050401			0
S3	2016	2016	2016	2	0	2	Export	826	United Kingdom	GBR	24	Angola	AGO								02	DAIRY PRODUCTS,BIRD EGGS	1	No Quantity							1702694			0
S3	2016	2016	2016	2	0	2	Export	826	United Kingdom	GBR	28	Antigua and Barbuda	ATG								02	DAIRY PRODUCTS,BIRD EGGS	1	No Quantity							976839			0
S3	2016	2016	2016	2	0	2	Export	826	United Kingdom	GBR	31	Azerbaijan	AZE								02	DAIRY PRODUCTS,BIRD EGGS	1	No Quantity							52046			0
S3	2016	2016	2016	2	0	2	Export	826	United Kingdom	GBR	32	Argentina	ARG								02	DAIRY PRODUCTS,BIRD EGGS	1	No Quantity							40405			0
S3	2016	2016	2016	2	0	2	Export	826	United Kingdom	GBR	36	Australia	AUS								02	DAIRY PRODUCTS,BIRD EGGS	1	No Quantity							12152816			0
S3	2016	2016	2016	2	0	2	Export	826	United Kingdom	GBR	40	Austria	AUT								02	DAIRY PRODUCTS,BIRD EGGS	1	No Quantity							5187677			0
S3	2016	2016	2016	2	0	2	Export	826	United Kingdom	GBR	44	Bahamas	BHS								02	DAIRY PRODUCTS,BIRD EGGS	1	No Quantity							523034			0
S3	2016	2016	2016	2	0	2	Export	826	United Kingdom	GBR	48	Bahrain	BHR								02	DAIRY PRODUCTS,BIRD EGGS	1	No Quantity							1865394			0
S3	2016	2016	2016	2	0	2	Export	826	United Kingdom	GBR	50	Bangladesh	BGD								02	DAIRY PRODUCTS,BIRD EGGS	1	No Quantity							929239			0
S3	2016	2016	2016	2	0	2	Export	826	United Kingdom	GBR	52	Barbados	BRB								02	DAIRY PRODUCTS,BIRD EGGS	1	No Quantity							2167749			0
S3	2016	2016	2016	2	0	2	Export	826	United Kingdom	GBR	56	Belgium	BEL								02	DAIRY PRODUCTS,BIRD EGGS	1	No Quantity							113621809			0
S3	2016	2016	2016	2	0	2	Export	826	United Kingdom	GBR	60	Bermuda	BMU								02	DAIRY PRODUCTS,BIRD EGGS	1	No Quantity							423253			0
S3	2016	2016	2016	2	0	2	Export	826	United Kingdom	GBR	76	Brazil	BRA								02	DAIRY PRODUCTS,BIRD EGGS	1	No Quantity							1114570			0
S3	2016	2016	2016	2	0	2	Export	826	United Kingdom	GBR	92	Br. Virgin Isds	VGB								02	DAIRY PRODUCTS,BIRD EGGS	1	No Quantity							85823			0
S3	2016	2016	2016	2	0	2	Export	826	United Kingdom	GBR	96	Brunei Darussalam	BRN								02	DAIRY PRODUCTS,BIRD EGGS	1	No Quantity							16009			0
S3	2016	2016	2016	2	0	2	Export	826	United Kingdom	GBR	100	Bulgaria	BGR								02	DAIRY PRODUCTS,BIRD EGGS	1	No Quantity							1748910			0
S3	2016	2016	2016	2	0	2	Export	826	United Kingdom	GBR	104	Myanmar	MMR								02	DAIRY PRODUCTS,BIRD EGGS	1	No Quantity							146378			0
S3	2016	2016	2016	2	0	2	Export	826	United Kingdom	GBR	116	Cambodia	KHM								02	DAIRY PRODUCTS,BIRD EGGS	1	No Quantity							30371			0
S3	2016	2016	2016	2	0	2	Export	826	United Kingdom	GBR	120	Cameroon	CMR								02	DAIRY PRODUCTS,BIRD EGGS	1	No Quantity							2736154			0
S3	2016	2016	2016	2	0	2	Export	826	United Kingdom	GBR	124	Canada	CAN								02	DAIRY PRODUCTS,BIRD EGGS	1	No Quantity							18704990			0
S3	2016	2016	2016	2	0	2	Export	826	United Kingdom	GBR	136	Cayman Isds	CYM								02	DAIRY PRODUCTS,BIRD EGGS	1	No Quantity							360621			0
S3	2016	2016	2016	2	0	2	Export	826	United Kingdom	GBR	144	Sri Lanka	LKA								02	DAIRY PRODUCTS,BIRD EGGS	1	No Quantity							213216			0
S3	2016	2016	2016	2	0	2	Export	826	United Kingdom	GBR	152	Chile	CHL								02	DAIRY PRODUCTS,BIRD EGGS	1	No Quantity							18254			0
S3	2016	2016	2016	2	0	2	Export	826	United Kingdom	GBR	156	China	CHN								02	DAIRY PRODUCTS,BIRD EGGS	1	No Quantity							126118862			0
S3	2016	2016	2016	2	0	2	Export	826	United Kingdom	GBR	170	Colombia	COL								02	DAIRY PRODUCTS,BIRD EGGS	1	No Quantity							7625			0
S3	2016	2016	2016	2	0	2	Export	826	United Kingdom	GBR	178	Congo	COG								02	DAIRY PRODUCTS,BIRD EGGS	1	No Quantity							3157908			0
S3	2016	2016	2016	2	0	2	Export	826	United Kingdom	GBR	191	Croatia	HRV								02	DAIRY PRODUCTS,BIRD EGGS	1	No Quantity							345387			0
S3	2016	2016	2016	2	0	2	Export	826	United Kingdom	GBR	192	Cuba	CUB								02	DAIRY PRODUCTS,BIRD EGGS	1	No Quantity							2505064			0
S3	2016	2016	2016	2	0	2	Export	826	United Kingdom	GBR	196	Cyprus	CYP								02	DAIRY PRODUCTS,BIRD EGGS	1	No Quantity							5317545			0
S3	2016	2016	2016	2	0	2	Export	826	United Kingdom	GBR	203	Czechia	CZE								02	DAIRY PRODUCTS,BIRD EGGS	1	No Quantity							5010080			0
S3	2016	2016	2016	2	0	2	Export	826	United Kingdom	GBR	204	Benin	BEN								02	DAIRY PRODUCTS,BIRD EGGS	1	No Quantity							675575			0
S3	2016	2016	2016	2	0	2	Export	826	United Kingdom	GBR	208	Denmark	DNK								02	DAIRY PRODUCTS,BIRD EGGS	1	No Quantity							43498026			0
S3	2016	2016	2016	2	0	2	Export	826	United Kingdom	GBR	212	Dominica	DMA								02	DAIRY PRODUCTS,BIRD EGGS	1	No Quantity							4348161			0
S3	2016	2016	2016	2	0	2	Export	826	United Kingdom	GBR	214	Dominican Rep.	DOM								02	DAIRY PRODUCTS,BIRD EGGS	1	No Quantity							5434884			0
S3	2016	2016	2016	2	0	2	Export	826	United Kingdom	GBR	231	Ethiopia	ETH								02	DAIRY PRODUCTS,BIRD EGGS	1	No Quantity							2427			0
S3	2016	2016	2016	2	0	2	Export	826	United Kingdom	GBR	233	Estonia	EST								02	DAIRY PRODUCTS,BIRD EGGS	1	No Quantity							120153			0
S3	2016	2016	2016	2	0	2	Export	826	United Kingdom	GBR	238	Falkland Isds (Malvinas)	FLK								02	DAIRY PRODUCTS,BIRD EGGS	1	No Quantity							643304			0
S3	2016	2016	2016	2	0	2	Export	826	United Kingdom	GBR	246	Finland	FIN								02	DAIRY PRODUCTS,BIRD EGGS	1	No Quantity							2261341			0
S3	2016	2016	2016	2	0	2	Export	826	United Kingdom	GBR	251	France	FRA								02	DAIRY PRODUCTS,BIRD EGGS	1	No Quantity							162148012			0
S3	2016	2016	2016	2	0	2	Export	826	United Kingdom	GBR	266	Gabon	GAB								02	DAIRY PRODUCTS,BIRD EGGS	1	No Quantity							1065257			0
S3	2016	2016	2016	2	0	2	Export	826	United Kingdom	GBR	268	Georgia	GEO								02	DAIRY PRODUCTS,BIRD EGGS	1	No Quantity							679406			0
S3	2016	2016	2016	2	0	2	Export	826	United Kingdom	GBR	270	Gambia	GMB								02	DAIRY PRODUCTS,BIRD EGGS	1	No Quantity							244951			0
S3	2016	2016	2016	2	0	2	Export	826	United Kingdom	GBR	276	Germany	DEU								02	DAIRY PRODUCTS,BIRD EGGS	1	No Quantity							95149987			0
S3	2016	2016	2016	2	0	2	Export	826	United Kingdom	GBR	288	Ghana	GHA								02	DAIRY PRODUCTS,BIRD EGGS	1	No Quantity							2181546			0
S3	2016	2016	2016	2	0	2	Export	826	United Kingdom	GBR	292	Gibraltar	GIB								02	DAIRY PRODUCTS,BIRD EGGS	1	No Quantity							1111328			0
S3	2016	2016	2016	2	0	2	Export	826	United Kingdom	GBR	300	Greece	GRC								02	DAIRY PRODUCTS,BIRD EGGS	1	No Quantity							7512106			0
S3	2016	2016	2016	2	0	2	Export	826	United Kingdom	GBR	308	Grenada	GRD								02	DAIRY PRODUCTS,BIRD EGGS	1	No Quantity							458866			0
S3	2016	2016	2016	2	0	2	Export	826	United Kingdom	GBR	320	Guatemala	GTM								02	DAIRY PRODUCTS,BIRD EGGS	1	No Quantity							52237			0
S3	2016	2016	2016	2	0	2	Export	826	United Kingdom	GBR	324	Guinea	GIN								02	DAIRY PRODUCTS,BIRD EGGS	1	No Quantity							10625080			0
S3	2016	2016	2016	2	0	2	Export	826	United Kingdom	GBR	328	Guyana	GUY								02	DAIRY PRODUCTS,BIRD EGGS	1	No Quantity							1193713			0
S3	2016	2016	2016	2	0	2	Export	826	United Kingdom	GBR	332	Haiti	HTI								02	DAIRY PRODUCTS,BIRD EGGS	1	No Quantity							52779			0
S3	2016	2016	2016	2	0	2	Export	826	United Kingdom	GBR	344	China, Hong Kong SAR	HKG								02	DAIRY PRODUCTS,BIRD EGGS	1	No Quantity							21492069			0
S3	2016	2016	2016	2	0	2	Export	826	United Kingdom	GBR	348	Hungary	HUN								02	DAIRY PRODUCTS,BIRD EGGS	1	No Quantity							3867106			0
S3	2016	2016	2016	2	0	2	Export	826	United Kingdom	GBR	352	Iceland	ISL								02	DAIRY PRODUCTS,BIRD EGGS	1	No Quantity							455092			0
S3	2016	2016	2016	2	0	2	Export	826	United Kingdom	GBR	360	Indonesia	IDN								02	DAIRY PRODUCTS,BIRD EGGS	1	No Quantity							355224			0
S3	2016	2016	2016	2	0	2	Export	826	United Kingdom	GBR	364	Iran	IRN								02	DAIRY PRODUCTS,BIRD EGGS	1	No Quantity							594701			0
S3	2016	2016	2016	2	0	2	Export	826	United Kingdom	GBR	368	Iraq	IRQ								02	DAIRY PRODUCTS,BIRD EGGS	1	No Quantity							1043869			0
S3	2016	2016	2016	2	0	2	Export	826	United Kingdom	GBR	372	Ireland	IRL								02	DAIRY PRODUCTS,BIRD EGGS	1	No Quantity							574862399			0
S3	2016	2016	2016	2	0	2	Export	826	United Kingdom	GBR	376	Israel	ISR								02	DAIRY PRODUCTS,BIRD EGGS	1	No Quantity							1785722			0
S3	2016	2016	2016	2	0	2	Export	826	United Kingdom	GBR	381	Italy	ITA								02	DAIRY PRODUCTS,BIRD EGGS	1	No Quantity							36247656			0
S3	2016	2016	2016	2	0	2	Export	826	United Kingdom	GBR	384	Côte d'Ivoire	CIV								02	DAIRY PRODUCTS,BIRD EGGS	1	No Quantity							11711442			0
S3	2016	2016	2016	2	0	2	Export	826	United Kingdom	GBR	388	Jamaica	JAM								02	DAIRY PRODUCTS,BIRD EGGS	1	No Quantity							1206507			0
S3	2016	2016	2016	2	0	2	Export	826	United Kingdom	GBR	392	Japan	JPN								02	DAIRY PRODUCTS,BIRD EGGS	1	No Quantity							2119176			0
S3	2016	2016	2016	2	0	2	Export	826	United Kingdom	GBR	398	Kazakhstan	KAZ								02	DAIRY PRODUCTS,BIRD EGGS	1	No Quantity							81331			0
S3	2016	2016	2016	2	0	2	Export	826	United Kingdom	GBR	400	Jordan	JOR								02	DAIRY PRODUCTS,BIRD EGGS	1	No Quantity							1340484			0
S3	2016	2016	2016	2	0	2	Export	826	United Kingdom	GBR	404	Kenya	KEN								02	DAIRY PRODUCTS,BIRD EGGS	1	No Quantity							806687			0
S3	2016	2016	2016	2	0	2	Export	826	United Kingdom	GBR	410	Rep. of Korea	KOR								02	DAIRY PRODUCTS,BIRD EGGS	1	No Quantity							6191045			0
S3	2016	2016	2016	2	0	2	Export	826	United Kingdom	GBR	414	Kuwait	KWT								02	DAIRY PRODUCTS,BIRD EGGS	1	No Quantity							2169537			0
S3	2016	2016	2016	2	0	2	Export	826	United Kingdom	GBR	417	Kyrgyzstan	KGZ								02	DAIRY PRODUCTS,BIRD EGGS	1	No Quantity							11764			0
S3	2016	2016	2016	2	0	2	Export	826	United Kingdom	GBR	422	Lebanon	LBN								02	DAIRY PRODUCTS,BIRD EGGS	1	No Quantity							12081139			0
S3	2016	2016	2016	2	0	2	Export	826	United Kingdom	GBR	428	Latvia	LVA								02	DAIRY PRODUCTS,BIRD EGGS	1	No Quantity							284674			0
S3	2016	2016	2016	2	0	2	Export	826	United Kingdom	GBR	430	Liberia	LBR								02	DAIRY PRODUCTS,BIRD EGGS	1	No Quantity							77707			0
S3	2016	2016	2016	2	0	2	Export	826	United Kingdom	GBR	434	Libya	LBY								02	DAIRY PRODUCTS,BIRD EGGS	1	No Quantity							2378019			0
S3	2016	2016	2016	2	0	2	Export	826	United Kingdom	GBR	440	Lithuania	LTU								02	DAIRY PRODUCTS,BIRD EGGS	1	No Quantity							1267499			0
S3	2016	2016	2016	2	0	2	Export	826	United Kingdom	GBR	442	Luxembourg	LUX								02	DAIRY PRODUCTS,BIRD EGGS	1	No Quantity							118934			0
S3	2016	2016	2016	2	0	2	Export	826	United Kingdom	GBR	446	China, Macao SAR	MAC								02	DAIRY PRODUCTS,BIRD EGGS	1	No Quantity							170281			0
S3	2016	2016	2016	2	0	2	Export	826	United Kingdom	GBR	450	Madagascar	MDG								02	DAIRY PRODUCTS,BIRD EGGS	1	No Quantity							303348			0
S3	2016	2016	2016	2	0	2	Export	826	United Kingdom	GBR	454	Malawi	MWI								02	DAIRY PRODUCTS,BIRD EGGS	1	No Quantity							202987			0
S3	2016	2016	2016	2	0	2	Export	826	United Kingdom	GBR	458	Malaysia	MYS								02	DAIRY PRODUCTS,BIRD EGGS	1	No Quantity							1077892			0
S3	2016	2016	2016	2	0	2	Export	826	United Kingdom	GBR	462	Maldives	MDV								02	DAIRY PRODUCTS,BIRD EGGS	1	No Quantity							322216			0
S3	2016	2016	2016	2	0	2	Export	826	United Kingdom	GBR	466	Mali	MLI								02	DAIRY PRODUCTS,BIRD EGGS	1	No Quantity							3383738			0
S3	2016	2016	2016	2	0	2	Export	826	United Kingdom	GBR	470	Malta	MLT								02	DAIRY PRODUCTS,BIRD EGGS	1	No Quantity							4056794			0
S3	2016	2016	2016	2	0	2	Export	826	United Kingdom	GBR	478	Mauritania	MRT								02	DAIRY PRODUCTS,BIRD EGGS	1	No Quantity							718150			0
S3	2016	2016	2016	2	0	2	Export	826	United Kingdom	GBR	480	Mauritius	MUS								02	DAIRY PRODUCTS,BIRD EGGS	1	No Quantity							884806			0
S3	2016	2016	2016	2	0	2	Export	826	United Kingdom	GBR	484	Mexico	MEX								02	DAIRY PRODUCTS,BIRD EGGS	1	No Quantity							2406714			0
S3	2016	2016	2016	2	0	2	Export	826	United Kingdom	GBR	490	Other Asia, nes									02	DAIRY PRODUCTS,BIRD EGGS	1	No Quantity							2153382			0
S3	2016	2016	2016	2	0	2	Export	826	United Kingdom	GBR	504	Morocco	MAR								02	DAIRY PRODUCTS,BIRD EGGS	1	No Quantity							2463175			0
S3	2016	2016	2016	2	0	2	Export	826	United Kingdom	GBR	512	Oman	OMN								02	DAIRY PRODUCTS,BIRD EGGS	1	No Quantity							952886			0
S3	2016	2016	2016	2	0	2	Export	826	United Kingdom	GBR	516	Namibia	NAM								02	DAIRY PRODUCTS,BIRD EGGS	1	No Quantity							45710			0
S3	2016	2016	2016	2	0	2	Export	826	United Kingdom	GBR	524	Nepal	NPL								02	DAIRY PRODUCTS,BIRD EGGS	1	No Quantity							5953			0
S3	2016	2016	2016	2	0	2	Export	826	United Kingdom	GBR	528	Netherlands	NLD								02	DAIRY PRODUCTS,BIRD EGGS	1	No Quantity							174966017			0
S3	2016	2016	2016	2	0	2	Export	826	United Kingdom	GBR	554	New Zealand	NZL								02	DAIRY PRODUCTS,BIRD EGGS	1	No Quantity							1863440			0
S3	2016	2016	2016	2	0	2	Export	826	United Kingdom	GBR	562	Niger	NER								02	DAIRY PRODUCTS,BIRD EGGS	1	No Quantity							699515			0
S3	2016	2016	2016	2	0	2	Export	826	United Kingdom	GBR	566	Nigeria	NGA								02	DAIRY PRODUCTS,BIRD EGGS	1	No Quantity							4372255			0
S3	2016	2016	2016	2	0	2	Export	826	United Kingdom	GBR	577	Other Africa, nes									02	DAIRY PRODUCTS,BIRD EGGS	1	No Quantity							212955			0
S3	2016	2016	2016	2	0	2	Export	826	United Kingdom	GBR	579	Norway	NOR								02	DAIRY PRODUCTS,BIRD EGGS	1	No Quantity							1879894			0
S3	2016	2016	2016	2	0	2	Export	826	United Kingdom	GBR	586	Pakistan	PAK								02	DAIRY PRODUCTS,BIRD EGGS	1	No Quantity							3053333			0
S3	2016	2016	2016	2	0	2	Export	826	United Kingdom	GBR	604	Peru	PER								02	DAIRY PRODUCTS,BIRD EGGS	1	No Quantity							377316			0
S3	2016	2016	2016	2	0	2	Export	826	United Kingdom	GBR	608	Philippines	PHL								02	DAIRY PRODUCTS,BIRD EGGS	1	No Quantity							3883705			0
S3	2016	2016	2016	2	0	2	Export	826	United Kingdom	GBR	616	Poland	POL								02	DAIRY PRODUCTS,BIRD EGGS	1	No Quantity							22902389			0
S3	2016	2016	2016	2	0	2	Export	826	United Kingdom	GBR	620	Portugal	PRT								02	DAIRY PRODUCTS,BIRD EGGS	1	No Quantity							8544280			0
S3	2016	2016	2016	2	0	2	Export	826	United Kingdom	GBR	624	Guinea-Bissau	GNB								02	DAIRY PRODUCTS,BIRD EGGS	1	No Quantity							78721			0
S3	2016	2016	2016	2	0	2	Export	826	United Kingdom	GBR	634	Qatar	QAT								02	DAIRY PRODUCTS,BIRD EGGS	1	No Quantity							4338267			0
S3	2016	2016	2016	2	0	2	Export	826	United Kingdom	GBR	642	Romania	ROU								02	DAIRY PRODUCTS,BIRD EGGS	1	No Quantity							2404768			0
S3	2016	2016	2016	2	0	2	Export	826	United Kingdom	GBR	643	Russian Federation	RUS								02	DAIRY PRODUCTS,BIRD EGGS	1	No Quantity							2630471			0
S3	2016	2016	2016	2	0	2	Export	826	United Kingdom	GBR	646	Rwanda	RWA								02	DAIRY PRODUCTS,BIRD EGGS	1	No Quantity							25656			0
S3	2016	2016	2016	2	0	2	Export	826	United Kingdom	GBR	654	Saint Helena	SHN								02	DAIRY PRODUCTS,BIRD EGGS	1	No Quantity							171964			0
S3	2016	2016	2016	2	0	2	Export	826	United Kingdom	GBR	659	Saint Kitts and Nevis	KNA								02	DAIRY PRODUCTS,BIRD EGGS	1	No Quantity							406929			0
S3	2016	2016	2016	2	0	2	Export	826	United Kingdom	GBR	660	Anguilla	AIA								02	DAIRY PRODUCTS,BIRD EGGS	1	No Quantity							56190			0
S3	2016	2016	2016	2	0	2	Export	826	United Kingdom	GBR	662	Saint Lucia	LCA								02	DAIRY PRODUCTS,BIRD EGGS	1	No Quantity							2230569			0
S3	2016	2016	2016	2	0	2	Export	826	United Kingdom	GBR	670	Saint Vincent and the Grenadines	VCT								02	DAIRY PRODUCTS,BIRD EGGS	1	No Quantity							1403388			0
S3	2016	2016	2016	2	0	2	Export	826	United Kingdom	GBR	682	Saudi Arabia	SAU								02	DAIRY PRODUCTS,BIRD EGGS	1	No Quantity							23525127			0
S3	2016	2016	2016	2	0	2	Export	826	United Kingdom	GBR	686	Senegal	SEN								02	DAIRY PRODUCTS,BIRD EGGS	1	No Quantity							2236403			0
S3	2016	2016	2016	2	0	2	Export	826	United Kingdom	GBR	688	Serbia	SRB								02	DAIRY PRODUCTS,BIRD EGGS	1	No Quantity							17320			0
S3	2016	2016	2016	2	0	2	Export	826	United Kingdom	GBR	690	Seychelles	SYC								02	DAIRY PRODUCTS,BIRD EGGS	1	No Quantity							20174			0
S3	2016	2016	2016	2	0	2	Export	826	United Kingdom	GBR	694	Sierra Leone	SLE								02	DAIRY PRODUCTS,BIRD EGGS	1	No Quantity							21170			0
S3	2016	2016	2016	2	0	2	Export	826	United Kingdom	GBR	699	India	IND								02	DAIRY PRODUCTS,BIRD EGGS	1	No Quantity							1649041			0
S3	2016	2016	2016	2	0	2	Export	826	United Kingdom	GBR	702	Singapore	SGP								02	DAIRY PRODUCTS,BIRD EGGS	1	No Quantity							6152551			0
S3	2016	2016	2016	2	0	2	Export	826	United Kingdom	GBR	703	Slovakia	SVK								02	DAIRY PRODUCTS,BIRD EGGS	1	No Quantity							814848			0
S3	2016	2016	2016	2	0	2	Export	826	United Kingdom	GBR	704	Viet Nam	VNM								02	DAIRY PRODUCTS,BIRD EGGS	1	No Quantity							371401			0
S3	2016	2016	2016	2	0	2	Export	826	United Kingdom	GBR	705	Slovenia	SVN								02	DAIRY PRODUCTS,BIRD EGGS	1	No Quantity							89011			0
S3	2016	2016	2016	2	0	2	Export	826	United Kingdom	GBR	706	Somalia	SOM								02	DAIRY PRODUCTS,BIRD EGGS	1	No Quantity							16870			0
S3	2016	2016	2016	2	0	2	Export	826	United Kingdom	GBR	710	South Africa	ZAF								02	DAIRY PRODUCTS,BIRD EGGS	1	No Quantity							11518352			0
S3	2016	2016	2016	2	0	2	Export	826	United Kingdom	GBR	716	Zimbabwe	ZWE								02	DAIRY PRODUCTS,BIRD EGGS	1	No Quantity							171804			0
S3	2016	2016	2016	2	0	2	Export	826	United Kingdom	GBR	724	Spain	ESP								02	DAIRY PRODUCTS,BIRD EGGS	1	No Quantity							47804070			0
S3	2016	2016	2016	2	0	2	Export	826	United Kingdom	GBR	740	Suriname	SUR								02	DAIRY PRODUCTS,BIRD EGGS	1	No Quantity							1266726			0
S3	2016	2016	2016	2	0	2	Export	826	United Kingdom	GBR	752	Sweden	SWE								02	DAIRY PRODUCTS,BIRD EGGS	1	No Quantity							15636768			0
S3	2016	2016	2016	2	0	2	Export	826	United Kingdom	GBR	757	Switzerland	CHE								02	DAIRY PRODUCTS,BIRD EGGS	1	No Quantity							4135609			0
S3	2016	2016	2016	2	0	2	Export	826	United Kingdom	GBR	760	Syria	SYR								02	DAIRY PRODUCTS,BIRD EGGS	1	No Quantity							668241			0
S3	2016	2016	2016	2	0	2	Export	826	United Kingdom	GBR	764	Thailand	THA								02	DAIRY PRODUCTS,BIRD EGGS	1	No Quantity							2702659			0
S3	2016	2016	2016	2	0	2	Export	826	United Kingdom	GBR	768	Togo	TGO								02	DAIRY PRODUCTS,BIRD EGGS	1	No Quantity							144536			0
S3	2016	2016	2016	2	0	2	Export	826	United Kingdom	GBR	780	Trinidad and Tobago	TTO								02	DAIRY PRODUCTS,BIRD EGGS	1	No Quantity							2561893			0
S3	2016	2016	2016	2	0	2	Export	826	United Kingdom	GBR	784	United Arab Emirates	ARE								02	DAIRY PRODUCTS,BIRD EGGS	1	No Quantity							26478925			0
S3	2016	2016	2016	2	0	2	Export	826	United Kingdom	GBR	792	Turkey	TUR								02	DAIRY PRODUCTS,BIRD EGGS	1	No Quantity							15111609			0
S3	2016	2016	2016	2	0	2	Export	826	United Kingdom	GBR	800	Uganda	UGA								02	DAIRY PRODUCTS,BIRD EGGS	1	No Quantity							4803			0
S3	2016	2016	2016	2	0	2	Export	826	United Kingdom	GBR	804	Ukraine	UKR								02	DAIRY PRODUCTS,BIRD EGGS	1	No Quantity							593597			0
S3	2016	2016	2016	2	0	2	Export	826	United Kingdom	GBR	818	Egypt	EGY								02	DAIRY PRODUCTS,BIRD EGGS	1	No Quantity							4563478			0
S3	2016	2016	2016	2	0	2	Export	826	United Kingdom	GBR	834	United Rep. of Tanzania	TZA								02	DAIRY PRODUCTS,BIRD EGGS	1	No Quantity							141505			0
S3	2016	2016	2016	2	0	2	Export	826	United Kingdom	GBR	837	Bunkers									02	DAIRY PRODUCTS,BIRD EGGS	1	No Quantity							402110			0
S3	2016	2016	2016	2	0	2	Export	826	United Kingdom	GBR	842	USA	USA								02	DAIRY PRODUCTS,BIRD EGGS	1	No Quantity							95089651			0
S3	2016	2016	2016	2	0	2	Export	826	United Kingdom	GBR	854	Burkina Faso	BFA								02	DAIRY PRODUCTS,BIRD EGGS	1	No Quantity							3250197			0
S3	2016	2016	2016	2	0	2	Export	826	United Kingdom	GBR	858	Uruguay	URY								02	DAIRY PRODUCTS,BIRD EGGS	1	No Quantity							656689			0
S3	2016	2016	2016	2	0	2	Export	826	United Kingdom	GBR	887	Yemen	YEM								02	DAIRY PRODUCTS,BIRD EGGS	1	No Quantity							1007537			0
S3	2016	2016	2016	2	0	2	Export	818	Egypt	EGY	0	World	WLD								03	FISH,CRUSTACEANS,MOLLUSC	1	No Quantity							39298462			0
S3	2016	2016	2016	2	0	2	Export	818	Egypt	EGY	48	Bahrain	BHR								03	FISH,CRUSTACEANS,MOLLUSC	1	No Quantity							30764			0
S3	2016	2016	2016	2	0	2	Export	818	Egypt	EGY	156	China	CHN								03	FISH,CRUSTACEANS,MOLLUSC	1	No Quantity							173740			0
S3	2016	2016	2016	2	0	2	Export	818	Egypt	EGY	196	Cyprus	CYP								03	FISH,CRUSTACEANS,MOLLUSC	1	No Quantity							159354			0
S3	2016	2016	2016	2	0	2	Export	818	Egypt	EGY	251	France	FRA								03	FISH,CRUSTACEANS,MOLLUSC	1	No Quantity							1403			0
S3	2016	2016	2016	2	0	2	Export	818	Egypt	EGY	275	State of Palestine	PSE								03	FISH,CRUSTACEANS,MOLLUSC	1	No Quantity							875			0
S3	2016	2016	2016	2	0	2	Export	818	Egypt	EGY	276	Germany	DEU								03	FISH,CRUSTACEANS,MOLLUSC	1	No Quantity							6544			0
S3	2016	2016	2016	2	0	2	Export	818	Egypt	EGY	300	Greece	GRC								03	FISH,CRUSTACEANS,MOLLUSC	1	No Quantity							467254			0
S3	2016	2016	2016	2	0	2	Export	818	Egypt	EGY	344	China, Hong Kong SAR	HKG								03	FISH,CRUSTACEANS,MOLLUSC	1	No Quantity							13872			0
S3	2016	2016	2016	2	0	2	Export	818	Egypt	EGY	368	Iraq	IRQ								03	FISH,CRUSTACEANS,MOLLUSC	1	No Quantity							1353			0
S3	2016	2016	2016	2	0	2	Export	818	Egypt	EGY	372	Ireland	IRL								03	FISH,CRUSTACEANS,MOLLUSC	1	No Quantity							483			0
S3	2016	2016	2016	2	0	2	Export	818	Egypt	EGY	376	Israel	ISR								03	FISH,CRUSTACEANS,MOLLUSC	1	No Quantity							374905			0
S3	2016	2016	2016	2	0	2	Export	818	Egypt	EGY	381	Italy	ITA								03	FISH,CRUSTACEANS,MOLLUSC	1	No Quantity							3244037			0
S3	2016	2016	2016	2	0	2	Export	818	Egypt	EGY	392	Japan	JPN								03	FISH,CRUSTACEANS,MOLLUSC	1	No Quantity							1045			0
S3	2016	2016	2016	2	0	2	Export	818	Egypt	EGY	400	Jordan	JOR								03	FISH,CRUSTACEANS,MOLLUSC	1	No Quantity							1765597			0
S3	2016	2016	2016	2	0	2	Export	818	Egypt	EGY	404	Kenya	KEN								03	FISH,CRUSTACEANS,MOLLUSC	1	No Quantity							33817			0
S3	2016	2016	2016	2	0	2	Export	818	Egypt	EGY	410	Rep. of Korea	KOR								03	FISH,CRUSTACEANS,MOLLUSC	1	No Quantity							24518			0
S3	2016	2016	2016	2	0	2	Export	818	Egypt	EGY	414	Kuwait	KWT								03	FISH,CRUSTACEANS,MOLLUSC	1	No Quantity							3835941			0
S3	2016	2016	2016	2	0	2	Export	818	Egypt	EGY	422	Lebanon	LBN								03	FISH,CRUSTACEANS,MOLLUSC	1	No Quantity							4986773			0
S3	2016	2016	2016	2	0	2	Export	818	Egypt	EGY	434	Libya	LBY								03	FISH,CRUSTACEANS,MOLLUSC	1	No Quantity							231002			0
S3	2016	2016	2016	2	0	2	Export	818	Egypt	EGY	490	Other Asia, nes									03	FISH,CRUSTACEANS,MOLLUSC	1	No Quantity							1274			0
S3	2016	2016	2016	2	0	2	Export	818	Egypt	EGY	512	Oman	OMN								03	FISH,CRUSTACEANS,MOLLUSC	1	No Quantity							221205			0
S3	2016	2016	2016	2	0	2	Export	818	Egypt	EGY	528	Netherlands	NLD								03	FISH,CRUSTACEANS,MOLLUSC	1	No Quantity							2530			0
S3	2016	2016	2016	2	0	2	Export	818	Egypt	EGY	579	Norway	NOR								03	FISH,CRUSTACEANS,MOLLUSC	1	No Quantity							88			0
S3	2016	2016	2016	2	0	2	Export	818	Egypt	EGY	634	Qatar	QAT								03	FISH,CRUSTACEANS,MOLLUSC	1	No Quantity							2496102			0
S3	2016	2016	2016	2	0	2	Export	818	Egypt	EGY	682	Saudi Arabia	SAU								03	FISH,CRUSTACEANS,MOLLUSC	1	No Quantity							15366396			0
S3	2016	2016	2016	2	0	2	Export	818	Egypt	EGY	699	India	IND								03	FISH,CRUSTACEANS,MOLLUSC	1	No Quantity							1529			0
S3	2016	2016	2016	2	0	2	Export	818	Egypt	EGY	702	Singapore	SGP								03	FISH,CRUSTACEANS,MOLLUSC	1	No Quantity							15089			0
S3	2016	2016	2016	2	0	2	Export	818	Egypt	EGY	704	Viet Nam	VNM								03	FISH,CRUSTACEANS,MOLLUSC	1	No Quantity							766687			0
S3	2016	2016	2016	2	0	2	Export	818	Egypt	EGY	710	South Africa	ZAF								03	FISH,CRUSTACEANS,MOLLUSC	1	No Quantity							1545			0
S3	2016	2016	2016	2	0	2	Export	818	Egypt	EGY	724	Spain	ESP								03	FISH,CRUSTACEANS,MOLLUSC	1	No Quantity							91618			0
S3	2016	2016	2016	2	0	2	Export	818	Egypt	EGY	729	Sudan	SDN								03	FISH,CRUSTACEANS,MOLLUSC	1	No Quantity							525910			0
S3	2016	2016	2016	2	0	2	Export	818	Egypt	EGY	752	Sweden	SWE								03	FISH,CRUSTACEANS,MOLLUSC	1	No Quantity							258945			0
S3	2016	2016	2016	2	0	2	Export	818	Egypt	EGY	762	Tajikistan	TJK								03	FISH,CRUSTACEANS,MOLLUSC	1	No Quantity							344			0
S3	2016	2016	2016	2	0	2	Export	818	Egypt	EGY	784	United Arab Emirates	ARE								03	FISH,CRUSTACEANS,MOLLUSC	1	No Quantity							2965671			0
S3	2016	2016	2016	2	0	2	Export	818	Egypt	EGY	788	Tunisia	TUN								03	FISH,CRUSTACEANS,MOLLUSC	1	No Quantity							53978			0
S3	2016	2016	2016	2	0	2	Export	818	Egypt	EGY	792	Turkey	TUR								03	FISH,CRUSTACEANS,MOLLUSC	1	No Quantity							101171			0
S3	2016	2016	2016	2	0	2	Export	818	Egypt	EGY	826	United Kingdom	GBR								03	FISH,CRUSTACEANS,MOLLUSC	1	No Quantity							15102			0
S3	2016	2016	2016	2	0	2	Export	818	Egypt	EGY	842	USA	USA								03	FISH,CRUSTACEANS,MOLLUSC	1	No Quantity							1050831			0
S3	2016	2016	2016	2	0	2	Export	818	Egypt	EGY	899	Areas, nes									03	FISH,CRUSTACEANS,MOLLUSC	1	No Quantity							9173			0
S3	2016	2016	2016	2	0	2	Export	826	United Kingdom	GBR	0	World	WLD								03	FISH,CRUSTACEANS,MOLLUSC	1	No Quantity							2214327390			0
S3	2016	2016	2016	2	0	2	Export	826	United Kingdom	GBR	28	Antigua and Barbuda	ATG								03	FISH,CRUSTACEANS,MOLLUSC	1	No Quantity							167745			0
S3	2016	2016	2016	2	0	2	Export	826	United Kingdom	GBR	31	Azerbaijan	AZE								03	FISH,CRUSTACEANS,MOLLUSC	1	No Quantity							5196			0
S3	2016	2016	2016	2	0	2	Export	826	United Kingdom	GBR	36	Australia	AUS								03	FISH,CRUSTACEANS,MOLLUSC	1	No Quantity							5317826			0
S3	2016	2016	2016	2	0	2	Export	826	United Kingdom	GBR	40	Austria	AUT								03	FISH,CRUSTACEANS,MOLLUSC	1	No Quantity							2143903			0
S3	2016	2016	2016	2	0	2	Export	826	United Kingdom	GBR	48	Bahrain	BHR								03	FISH,CRUSTACEANS,MOLLUSC	1	No Quantity							1299134			0
S3	2016	2016	2016	2	0	2	Export	826	United Kingdom	GBR	50	Bangladesh	BGD								03	FISH,CRUSTACEANS,MOLLUSC	1	No Quantity							518613			0
S3	2016	2016	2016	2	0	2	Export	826	United Kingdom	GBR	51	Armenia	ARM								03	FISH,CRUSTACEANS,MOLLUSC	1	No Quantity							8834			0
S3	2016	2016	2016	2	0	2	Export	826	United Kingdom	GBR	52	Barbados	BRB								03	FISH,CRUSTACEANS,MOLLUSC	1	No Quantity							399399			0
S3	2016	2016	2016	2	0	2	Export	826	United Kingdom	GBR	56	Belgium	BEL								03	FISH,CRUSTACEANS,MOLLUSC	1	No Quantity							37594327			0
S3	2016	2016	2016	2	0	2	Export	826	United Kingdom	GBR	60	Bermuda	BMU								03	FISH,CRUSTACEANS,MOLLUSC	1	No Quantity							113747			0
S3	2016	2016	2016	2	0	2	Export	826	United Kingdom	GBR	68	Bolivia (Plurinational State of)	BOL								03	FISH,CRUSTACEANS,MOLLUSC	1	No Quantity							3103			0
S3	2016	2016	2016	2	0	2	Export	826	United Kingdom	GBR	70	Bosnia Herzegovina	BIH								03	FISH,CRUSTACEANS,MOLLUSC	1	No Quantity							50391			0
S3	2016	2016	2016	2	0	2	Export	826	United Kingdom	GBR	76	Brazil	BRA								03	FISH,CRUSTACEANS,MOLLUSC	1	No Quantity							69680			0
S3	2016	2016	2016	2	0	2	Export	826	United Kingdom	GBR	92	Br. Virgin Isds	VGB								03	FISH,CRUSTACEANS,MOLLUSC	1	No Quantity							29917			0
S3	2016	2016	2016	2	0	2	Export	826	United Kingdom	GBR	96	Brunei Darussalam	BRN								03	FISH,CRUSTACEANS,MOLLUSC	1	No Quantity							70220			0
S3	2016	2016	2016	2	0	2	Export	826	United Kingdom	GBR	100	Bulgaria	BGR								03	FISH,CRUSTACEANS,MOLLUSC	1	No Quantity							3369997			0
S3	2016	2016	2016	2	0	2	Export	826	United Kingdom	GBR	112	Belarus	BLR								03	FISH,CRUSTACEANS,MOLLUSC	1	No Quantity							104986			0
S3	2016	2016	2016	2	0	2	Export	826	United Kingdom	GBR	124	Canada	CAN								03	FISH,CRUSTACEANS,MOLLUSC	1	No Quantity							16221759			0
S3	2016	2016	2016	2	0	2	Export	826	United Kingdom	GBR	136	Cayman Isds	CYM								03	FISH,CRUSTACEANS,MOLLUSC	1	No Quantity							33810			0
S3	2016	2016	2016	2	0	2	Export	826	United Kingdom	GBR	144	Sri Lanka	LKA								03	FISH,CRUSTACEANS,MOLLUSC	1	No Quantity							10130			0
S3	2016	2016	2016	2	0	2	Export	826	United Kingdom	GBR	152	Chile	CHL								03	FISH,CRUSTACEANS,MOLLUSC	1	No Quantity							2652			0
S3	2016	2016	2016	2	0	2	Export	826	United Kingdom	GBR	156	China	CHN								03	FISH,CRUSTACEANS,MOLLUSC	1	No Quantity							121567433			0
S3	2016	2016	2016	2	0	2	Export	826	United Kingdom	GBR	170	Colombia	COL								03	FISH,CRUSTACEANS,MOLLUSC	1	No Quantity							184749			0
S3	2016	2016	2016	2	0	2	Export	826	United Kingdom	GBR	178	Congo	COG								03	FISH,CRUSTACEANS,MOLLUSC	1	No Quantity							12325			0
S3	2016	2016	2016	2	0	2	Export	826	United Kingdom	GBR	191	Croatia	HRV								03	FISH,CRUSTACEANS,MOLLUSC	1	No Quantity							3150749			0
S3	2016	2016	2016	2	0	2	Export	826	United Kingdom	GBR	196	Cyprus	CYP								03	FISH,CRUSTACEANS,MOLLUSC	1	No Quantity							5272493			0
S3	2016	2016	2016	2	0	2	Export	826	United Kingdom	GBR	203	Czechia	CZE								03	FISH,CRUSTACEANS,MOLLUSC	1	No Quantity							2166052			0
S3	2016	2016	2016	2	0	2	Export	826	United Kingdom	GBR	208	Denmark	DNK								03	FISH,CRUSTACEANS,MOLLUSC	1	No Quantity							34397124			0
S3	2016	2016	2016	2	0	2	Export	826	United Kingdom	GBR	212	Dominica	DMA								03	FISH,CRUSTACEANS,MOLLUSC	1	No Quantity							45332			0
S3	2016	2016	2016	2	0	2	Export	826	United Kingdom	GBR	214	Dominican Rep.	DOM								03	FISH,CRUSTACEANS,MOLLUSC	1	No Quantity							11799			0
S3	2016	2016	2016	2	0	2	Export	826	United Kingdom	GBR	218	Ecuador	ECU								03	FISH,CRUSTACEANS,MOLLUSC	1	No Quantity							11297			0
S3	2016	2016	2016	2	0	2	Export	826	United Kingdom	GBR	233	Estonia	EST								03	FISH,CRUSTACEANS,MOLLUSC	1	No Quantity							5677646			0
S3	2016	2016	2016	2	0	2	Export	826	United Kingdom	GBR	234	Faeroe Isds	FRO								03	FISH,CRUSTACEANS,MOLLUSC	1	No Quantity							302537			0
S3	2016	2016	2016	2	0	2	Export	826	United Kingdom	GBR	238	Falkland Isds (Malvinas)	FLK								03	FISH,CRUSTACEANS,MOLLUSC	1	No Quantity							255784			0
S3	2016	2016	2016	2	0	2	Export	826	United Kingdom	GBR	246	Finland	FIN								03	FISH,CRUSTACEANS,MOLLUSC	1	No Quantity							209411			0
S3	2016	2016	2016	2	0	2	Export	826	United Kingdom	GBR	251	France	FRA								03	FISH,CRUSTACEANS,MOLLUSC	1	No Quantity							611361960			0
S3	2016	2016	2016	2	0	2	Export	826	United Kingdom	GBR	268	Georgia	GEO								03	FISH,CRUSTACEANS,MOLLUSC	1	No Quantity							318559			0
S3	2016	2016	2016	2	0	2	Export	826	United Kingdom	GBR	276	Germany	DEU								03	FISH,CRUSTACEANS,MOLLUSC	1	No Quantity							94139662			0
S3	2016	2016	2016	2	0	2	Export	826	United Kingdom	GBR	288	Ghana	GHA								03	FISH,CRUSTACEANS,MOLLUSC	1	No Quantity							934419			0
S3	2016	2016	2016	2	0	2	Export	826	United Kingdom	GBR	292	Gibraltar	GIB								03	FISH,CRUSTACEANS,MOLLUSC	1	No Quantity							1689693			0
S3	2016	2016	2016	2	0	2	Export	826	United Kingdom	GBR	300	Greece	GRC								03	FISH,CRUSTACEANS,MOLLUSC	1	No Quantity							6347579			0
S3	2016	2016	2016	2	0	2	Export	826	United Kingdom	GBR	308	Grenada	GRD								03	FISH,CRUSTACEANS,MOLLUSC	1	No Quantity							51667			0
S3	2016	2016	2016	2	0	2	Export	826	United Kingdom	GBR	316	Guam	GUM								03	FISH,CRUSTACEANS,MOLLUSC	1	No Quantity							4079			0
S3	2016	2016	2016	2	0	2	Export	826	United Kingdom	GBR	344	China, Hong Kong SAR	HKG								03	FISH,CRUSTACEANS,MOLLUSC	1	No Quantity							18271384			0
S3	2016	2016	2016	2	0	2	Export	826	United Kingdom	GBR	348	Hungary	HUN								03	FISH,CRUSTACEANS,MOLLUSC	1	No Quantity							480462			0
S3	2016	2016	2016	2	0	2	Export	826	United Kingdom	GBR	352	Iceland	ISL								03	FISH,CRUSTACEANS,MOLLUSC	1	No Quantity							815804			0
S3	2016	2016	2016	2	0	2	Export	826	United Kingdom	GBR	360	Indonesia	IDN								03	FISH,CRUSTACEANS,MOLLUSC	1	No Quantity							365747			0
S3	2016	2016	2016	2	0	2	Export	826	United Kingdom	GBR	364	Iran	IRN								03	FISH,CRUSTACEANS,MOLLUSC	1	No Quantity							86296			0
S3	2016	2016	2016	2	0	2	Export	826	United Kingdom	GBR	372	Ireland	IRL								03	FISH,CRUSTACEANS,MOLLUSC	1	No Quantity							192924097			0
S3	2016	2016	2016	2	0	2	Export	826	United Kingdom	GBR	376	Israel	ISR								03	FISH,CRUSTACEANS,MOLLUSC	1	No Quantity							397405			0
S3	2016	2016	2016	2	0	2	Export	826	United Kingdom	GBR	381	Italy	ITA								03	FISH,CRUSTACEANS,MOLLUSC	1	No Quantity							151154979			0
S3	2016	2016	2016	2	0	2	Export	826	United Kingdom	GBR	388	Jamaica	JAM								03	FISH,CRUSTACEANS,MOLLUSC	1	No Quantity							3887			0
S3	2016	2016	2016	2	0	2	Export	826	United Kingdom	GBR	392	Japan	JPN								03	FISH,CRUSTACEANS,MOLLUSC	1	No Quantity							14751239			0
S3	2016	2016	2016	2	0	2	Export	826	United Kingdom	GBR	398	Kazakhstan	KAZ								03	FISH,CRUSTACEANS,MOLLUSC	1	No Quantity							73040			0
S3	2016	2016	2016	2	0	2	Export	826	United Kingdom	GBR	400	Jordan	JOR								03	FISH,CRUSTACEANS,MOLLUSC	1	No Quantity							49454			0
S3	2016	2016	2016	2	0	2	Export	826	United Kingdom	GBR	404	Kenya	KEN								03	FISH,CRUSTACEANS,MOLLUSC	1	No Quantity							82509			0
S3	2016	2016	2016	2	0	2	Export	826	United Kingdom	GBR	410	Rep. of Korea	KOR								03	FISH,CRUSTACEANS,MOLLUSC	1	No Quantity							40441458			0
S3	2016	2016	2016	2	0	2	Export	826	United Kingdom	GBR	414	Kuwait	KWT								03	FISH,CRUSTACEANS,MOLLUSC	1	No Quantity							261609			0
S3	2016	2016	2016	2	0	2	Export	826	United Kingdom	GBR	422	Lebanon	LBN								03	FISH,CRUSTACEANS,MOLLUSC	1	No Quantity							7415198			0
S3	2016	2016	2016	2	0	2	Export	826	United Kingdom	GBR	428	Latvia	LVA								03	FISH,CRUSTACEANS,MOLLUSC	1	No Quantity							7055811			0
S3	2016	2016	2016	2	0	2	Export	826	United Kingdom	GBR	440	Lithuania	LTU								03	FISH,CRUSTACEANS,MOLLUSC	1	No Quantity							1414044			0
S3	2016	2016	2016	2	0	2	Export	826	United Kingdom	GBR	442	Luxembourg	LUX								03	FISH,CRUSTACEANS,MOLLUSC	1	No Quantity							4472099			0
S3	2016	2016	2016	2	0	2	Export	826	United Kingdom	GBR	458	Malaysia	MYS								03	FISH,CRUSTACEANS,MOLLUSC	1	No Quantity							1663681			0
S3	2016	2016	2016	2	0	2	Export	826	United Kingdom	GBR	462	Maldives	MDV								03	FISH,CRUSTACEANS,MOLLUSC	1	No Quantity							8659			0
S3	2016	2016	2016	2	0	2	Export	826	United Kingdom	GBR	470	Malta	MLT								03	FISH,CRUSTACEANS,MOLLUSC	1	No Quantity							2854146			0
S3	2016	2016	2016	2	0	2	Export	826	United Kingdom	GBR	480	Mauritius	MUS								03	FISH,CRUSTACEANS,MOLLUSC	1	No Quantity							245832			0
S3	2016	2016	2016	2	0	2	Export	826	United Kingdom	GBR	484	Mexico	MEX								03	FISH,CRUSTACEANS,MOLLUSC	1	No Quantity							193664			0
S3	2016	2016	2016	2	0	2	Export	826	United Kingdom	GBR	490	Other Asia, nes									03	FISH,CRUSTACEANS,MOLLUSC	1	No Quantity							15968662			0
S3	2016	2016	2016	2	0	2	Export	826	United Kingdom	GBR	498	Rep. of Moldova	MDA								03	FISH,CRUSTACEANS,MOLLUSC	1	No Quantity							775912			0
S3	2016	2016	2016	2	0	2	Export	826	United Kingdom	GBR	499	Montenegro	MNE								03	FISH,CRUSTACEANS,MOLLUSC	1	No Quantity							59483			0
S3	2016	2016	2016	2	0	2	Export	826	United Kingdom	GBR	504	Morocco	MAR								03	FISH,CRUSTACEANS,MOLLUSC	1	No Quantity							64186			0
S3	2016	2016	2016	2	0	2	Export	826	United Kingdom	GBR	512	Oman	OMN								03	FISH,CRUSTACEANS,MOLLUSC	1	No Quantity							53733			0
S3	2016	2016	2016	2	0	2	Export	826	United Kingdom	GBR	524	Nepal	NPL								03	FISH,CRUSTACEANS,MOLLUSC	1	No Quantity							8856			0
S3	2016	2016	2016	2	0	2	Export	826	United Kingdom	GBR	528	Netherlands	NLD								03	FISH,CRUSTACEANS,MOLLUSC	1	No Quantity							103026638			0
S3	2016	2016	2016	2	0	2	Export	826	United Kingdom	GBR	535	Bonaire	BES								03	FISH,CRUSTACEANS,MOLLUSC	1	No Quantity							2847			0
S3	2016	2016	2016	2	0	2	Export	826	United Kingdom	GBR	554	New Zealand	NZL								03	FISH,CRUSTACEANS,MOLLUSC	1	No Quantity							109185			0
S3	2016	2016	2016	2	0	2	Export	826	United Kingdom	GBR	562	Niger	NER								03	FISH,CRUSTACEANS,MOLLUSC	1	No Quantity							83671			0
S3	2016	2016	2016	2	0	2	Export	826	United Kingdom	GBR	566	Nigeria	NGA								03	FISH,CRUSTACEANS,MOLLUSC	1	No Quantity							26943518			0
S3	2016	2016	2016	2	0	2	Export	826	United Kingdom	GBR	579	Norway	NOR								03	FISH,CRUSTACEANS,MOLLUSC	1	No Quantity							6323170			0
S3	2016	2016	2016	2	0	2	Export	826	United Kingdom	GBR	586	Pakistan	PAK								03	FISH,CRUSTACEANS,MOLLUSC	1	No Quantity							7755			0
S3	2016	2016	2016	2	0	2	Export	826	United Kingdom	GBR	604	Peru	PER								03	FISH,CRUSTACEANS,MOLLUSC	1	No Quantity							327210			0
S3	2016	2016	2016	2	0	2	Export	826	United Kingdom	GBR	608	Philippines	PHL								03	FISH,CRUSTACEANS,MOLLUSC	1	No Quantity							2787091			0
S3	2016	2016	2016	2	0	2	Export	826	United Kingdom	GBR	616	Poland	POL								03	FISH,CRUSTACEANS,MOLLUSC	1	No Quantity							38815670			0
S3	2016	2016	2016	2	0	2	Export	826	United Kingdom	GBR	620	Portugal	PRT								03	FISH,CRUSTACEANS,MOLLUSC	1	No Quantity							14002162			0
S3	2016	2016	2016	2	0	2	Export	826	United Kingdom	GBR	634	Qatar	QAT								03	FISH,CRUSTACEANS,MOLLUSC	1	No Quantity							1235207			0
S3	2016	2016	2016	2	0	2	Export	826	United Kingdom	GBR	642	Romania	ROU								03	FISH,CRUSTACEANS,MOLLUSC	1	No Quantity							11424502			0
S3	2016	2016	2016	2	0	2	Export	826	United Kingdom	GBR	643	Russian Federation	RUS								03	FISH,CRUSTACEANS,MOLLUSC	1	No Quantity							99248			0
S3	2016	2016	2016	2	0	2	Export	826	United Kingdom	GBR	646	Rwanda	RWA								03	FISH,CRUSTACEANS,MOLLUSC	1	No Quantity							2619			0
S3	2016	2016	2016	2	0	2	Export	826	United Kingdom	GBR	654	Saint Helena	SHN								03	FISH,CRUSTACEANS,MOLLUSC	1	No Quantity							170885			0
S3	2016	2016	2016	2	0	2	Export	826	United Kingdom	GBR	659	Saint Kitts and Nevis	KNA								03	FISH,CRUSTACEANS,MOLLUSC	1	No Quantity							114553			0
S3	2016	2016	2016	2	0	2	Export	826	United Kingdom	GBR	662	Saint Lucia	LCA								03	FISH,CRUSTACEANS,MOLLUSC	1	No Quantity							3279			0
S3	2016	2016	2016	2	0	2	Export	826	United Kingdom	GBR	670	Saint Vincent and the Grenadines	VCT								03	FISH,CRUSTACEANS,MOLLUSC	1	No Quantity							39215			0
S3	2016	2016	2016	2	0	2	Export	826	United Kingdom	GBR	682	Saudi Arabia	SAU								03	FISH,CRUSTACEANS,MOLLUSC	1	No Quantity							2289688			0
S3	2016	2016	2016	2	0	2	Export	826	United Kingdom	GBR	688	Serbia	SRB								03	FISH,CRUSTACEANS,MOLLUSC	1	No Quantity							4892			0
S3	2016	2016	2016	2	0	2	Export	826	United Kingdom	GBR	690	Seychelles	SYC								03	FISH,CRUSTACEANS,MOLLUSC	1	No Quantity							1246			0
S3	2016	2016	2016	2	0	2	Export	826	United Kingdom	GBR	694	Sierra Leone	SLE								03	FISH,CRUSTACEANS,MOLLUSC	1	No Quantity							1100			0
S3	2016	2016	2016	2	0	2	Export	826	United Kingdom	GBR	699	India	IND								03	FISH,CRUSTACEANS,MOLLUSC	1	No Quantity							5757448			0
S3	2016	2016	2016	2	0	2	Export	826	United Kingdom	GBR	702	Singapore	SGP								03	FISH,CRUSTACEANS,MOLLUSC	1	No Quantity							5508120			0
S3	2016	2016	2016	2	0	2	Export	826	United Kingdom	GBR	703	Slovakia	SVK								03	FISH,CRUSTACEANS,MOLLUSC	1	No Quantity							615623			0
S3	2016	2016	2016	2	0	2	Export	826	United Kingdom	GBR	704	Viet Nam	VNM								03	FISH,CRUSTACEANS,MOLLUSC	1	No Quantity							31829983			0
S3	2016	2016	2016	2	0	2	Export	826	United Kingdom	GBR	705	Slovenia	SVN								03	FISH,CRUSTACEANS,MOLLUSC	1	No Quantity							626823			0
S3	2016	2016	2016	2	0	2	Export	826	United Kingdom	GBR	710	South Africa	ZAF								03	FISH,CRUSTACEANS,MOLLUSC	1	No Quantity							145151			0
S3	2016	2016	2016	2	0	2	Export	826	United Kingdom	GBR	716	Zimbabwe	ZWE								03	FISH,CRUSTACEANS,MOLLUSC	1	No Quantity							85146			0
S3	2016	2016	2016	2	0	2	Export	826	United Kingdom	GBR	724	Spain	ESP								03	FISH,CRUSTACEANS,MOLLUSC	1	No Quantity							229549473			0
S3	2016	2016	2016	2	0	2	Export	826	United Kingdom	GBR	729	Sudan	SDN								03	FISH,CRUSTACEANS,MOLLUSC	1	No Quantity							20346			0
S3	2016	2016	2016	2	0	2	Export	826	United Kingdom	GBR	752	Sweden	SWE								03	FISH,CRUSTACEANS,MOLLUSC	1	No Quantity							7447133			0
S3	2016	2016	2016	2	0	2	Export	826	United Kingdom	GBR	757	Switzerland	CHE								03	FISH,CRUSTACEANS,MOLLUSC	1	No Quantity							6147544			0
S3	2016	2016	2016	2	0	2	Export	826	United Kingdom	GBR	764	Thailand	THA								03	FISH,CRUSTACEANS,MOLLUSC	1	No Quantity							3793456			0
S3	2016	2016	2016	2	0	2	Export	826	United Kingdom	GBR	780	Trinidad and Tobago	TTO								03	FISH,CRUSTACEANS,MOLLUSC	1	No Quantity							8791			0
S3	2016	2016	2016	2	0	2	Export	826	United Kingdom	GBR	784	United Arab Emirates	ARE								03	FISH,CRUSTACEANS,MOLLUSC	1	No Quantity							14152717			0
S3	2016	2016	2016	2	0	2	Export	826	United Kingdom	GBR	788	Tunisia	TUN								03	FISH,CRUSTACEANS,MOLLUSC	1	No Quantity							1032			0
S3	2016	2016	2016	2	0	2	Export	826	United Kingdom	GBR	792	Turkey	TUR								03	FISH,CRUSTACEANS,MOLLUSC	1	No Quantity							394898			0
S3	2016	2016	2016	2	0	2	Export	826	United Kingdom	GBR	800	Uganda	UGA								03	FISH,CRUSTACEANS,MOLLUSC	1	No Quantity							185041			0
S3	2016	2016	2016	2	0	2	Export	826	United Kingdom	GBR	804	Ukraine	UKR								03	FISH,CRUSTACEANS,MOLLUSC	1	No Quantity							4817284			0
S3	2016	2016	2016	2	0	2	Export	826	United Kingdom	GBR	818	Egypt	EGY								03	FISH,CRUSTACEANS,MOLLUSC	1	No Quantity							2875688			0
S3	2016	2016	2016	2	0	2	Export	826	United Kingdom	GBR	834	United Rep. of Tanzania	TZA								03	FISH,CRUSTACEANS,MOLLUSC	1	No Quantity							2865			0
S3	2016	2016	2016	2	0	2	Export	826	United Kingdom	GBR	837	Bunkers									03	FISH,CRUSTACEANS,MOLLUSC	1	No Quantity							678857			0
S3	2016	2016	2016	2	0	2	Export	826	United Kingdom	GBR	842	USA	USA								03	FISH,CRUSTACEANS,MOLLUSC	1	No Quantity							273792516			0
S3	2016	2016	2016	2	0	2	Export	826	United Kingdom	GBR	858	Uruguay	URY								03	FISH,CRUSTACEANS,MOLLUSC	1	No Quantity							10891			0
S3	2016	2016	2016	2	0	2	Export	826	United Kingdom	GBR	860	Uzbekistan	UZB								03	FISH,CRUSTACEANS,MOLLUSC	1	No Quantity							4157			0
S3	2016	2016	2016	2	0	2	Export	818	Egypt	EGY	0	World	WLD								04	CEREALS,CEREAL PREPRTNS.	1	No Quantity							254456825			0
S3	2016	2016	2016	2	0	2	Export	818	Egypt	EGY	8	Albania	ALB								04	CEREALS,CEREAL PREPRTNS.	1	No Quantity							109217			0
S3	2016	2016	2016	2	0	2	Export	818	Egypt	EGY	12	Algeria	DZA								04	CEREALS,CEREAL PREPRTNS.	1	No Quantity							1410262			0
S3	2016	2016	2016	2	0	2	Export	818	Egypt	EGY	24	Angola	AGO								04	CEREALS,CEREAL PREPRTNS.	1	No Quantity							1469457			0
S3	2016	2016	2016	2	0	2	Export	818	Egypt	EGY	36	Australia	AUS								04	CEREALS,CEREAL PREPRTNS.	1	No Quantity							693551			0
S3	2016	2016	2016	2	0	2	Export	818	Egypt	EGY	40	Austria	AUT								04	CEREALS,CEREAL PREPRTNS.	1	No Quantity							32926			0
S3	2016	2016	2016	2	0	2	Export	818	Egypt	EGY	48	Bahrain	BHR								04	CEREALS,CEREAL PREPRTNS.	1	No Quantity							407474			0
S3	2016	2016	2016	2	0	2	Export	818	Egypt	EGY	50	Bangladesh	BGD								04	CEREALS,CEREAL PREPRTNS.	1	No Quantity							7366			0
S3	2016	2016	2016	2	0	2	Export	818	Egypt	EGY	56	Belgium	BEL								04	CEREALS,CEREAL PREPRTNS.	1	No Quantity							5747885			0
S3	2016	2016	2016	2	0	2	Export	818	Egypt	EGY	70	Bosnia Herzegovina	BIH								04	CEREALS,CEREAL PREPRTNS.	1	No Quantity							10550			0
S3	2016	2016	2016	2	0	2	Export	818	Egypt	EGY	100	Bulgaria	BGR								04	CEREALS,CEREAL PREPRTNS.	1	No Quantity							11388			0
S3	2016	2016	2016	2	0	2	Export	818	Egypt	EGY	108	Burundi	BDI								04	CEREALS,CEREAL PREPRTNS.	1	No Quantity							1385394			0
S3	2016	2016	2016	2	0	2	Export	818	Egypt	EGY	116	Cambodia	KHM								04	CEREALS,CEREAL PREPRTNS.	1	No Quantity							402757			0
S3	2016	2016	2016	2	0	2	Export	818	Egypt	EGY	120	Cameroon	CMR								04	CEREALS,CEREAL PREPRTNS.	1	No Quantity							35490			0
S3	2016	2016	2016	2	0	2	Export	818	Egypt	EGY	124	Canada	CAN								04	CEREALS,CEREAL PREPRTNS.	1	No Quantity							67278			0
S3	2016	2016	2016	2	0	2	Export	818	Egypt	EGY	132	Cabo Verde	CPV								04	CEREALS,CEREAL PREPRTNS.	1	No Quantity							27947			0
S3	2016	2016	2016	2	0	2	Export	818	Egypt	EGY	144	Sri Lanka	LKA								04	CEREALS,CEREAL PREPRTNS.	1	No Quantity							148529			0
S3	2016	2016	2016	2	0	2	Export	818	Egypt	EGY	148	Chad	TCD								04	CEREALS,CEREAL PREPRTNS.	1	No Quantity							100279			0
S3	2016	2016	2016	2	0	2	Export	818	Egypt	EGY	152	Chile	CHL								04	CEREALS,CEREAL PREPRTNS.	1	No Quantity							17902			0
S3	2016	2016	2016	2	0	2	Export	818	Egypt	EGY	156	China	CHN								04	CEREALS,CEREAL PREPRTNS.	1	No Quantity							1646			0
S3	2016	2016	2016	2	0	2	Export	818	Egypt	EGY	174	Comoros	COM								04	CEREALS,CEREAL PREPRTNS.	1	No Quantity							523839			0
S3	2016	2016	2016	2	0	2	Export	818	Egypt	EGY	180	Dem. Rep. of the Congo	COD								04	CEREALS,CEREAL PREPRTNS.	1	No Quantity							334138			0
S3	2016	2016	2016	2	0	2	Export	818	Egypt	EGY	188	Costa Rica	CRI								04	CEREALS,CEREAL PREPRTNS.	1	No Quantity							8796			0
S3	2016	2016	2016	2	0	2	Export	818	Egypt	EGY	196	Cyprus	CYP								04	CEREALS,CEREAL PREPRTNS.	1	No Quantity							91			0
S3	2016	2016	2016	2	0	2	Export	818	Egypt	EGY	203	Czechia	CZE								04	CEREALS,CEREAL PREPRTNS.	1	No Quantity							23301			0
S3	2016	2016	2016	2	0	2	Export	818	Egypt	EGY	204	Benin	BEN								04	CEREALS,CEREAL PREPRTNS.	1	No Quantity							973209			0
S3	2016	2016	2016	2	0	2	Export	818	Egypt	EGY	208	Denmark	DNK								04	CEREALS,CEREAL PREPRTNS.	1	No Quantity							147167			0
S3	2016	2016	2016	2	0	2	Export	818	Egypt	EGY	231	Ethiopia	ETH								04	CEREALS,CEREAL PREPRTNS.	1	No Quantity							1680010			0
S3	2016	2016	2016	2	0	2	Export	818	Egypt	EGY	232	Eritrea	ERI								04	CEREALS,CEREAL PREPRTNS.	1	No Quantity							31453938			0
S3	2016	2016	2016	2	0	2	Export	818	Egypt	EGY	251	France	FRA								04	CEREALS,CEREAL PREPRTNS.	1	No Quantity							30840			0
S3	2016	2016	2016	2	0	2	Export	818	Egypt	EGY	262	Djibouti	DJI								04	CEREALS,CEREAL PREPRTNS.	1	No Quantity							1163747			0
S3	2016	2016	2016	2	0	2	Export	818	Egypt	EGY	266	Gabon	GAB								04	CEREALS,CEREAL PREPRTNS.	1	No Quantity							109248			0
S3	2016	2016	2016	2	0	2	Export	818	Egypt	EGY	270	Gambia	GMB								04	CEREALS,CEREAL PREPRTNS.	1	No Quantity							330069			0
S3	2016	2016	2016	2	0	2	Export	818	Egypt	EGY	275	State of Palestine	PSE								04	CEREALS,CEREAL PREPRTNS.	1	No Quantity							9271068			0
S3	2016	2016	2016	2	0	2	Export	818	Egypt	EGY	276	Germany	DEU								04	CEREALS,CEREAL PREPRTNS.	1	No Quantity							253698			0
S3	2016	2016	2016	2	0	2	Export	818	Egypt	EGY	288	Ghana	GHA								04	CEREALS,CEREAL PREPRTNS.	1	No Quantity							391519			0
S3	2016	2016	2016	2	0	2	Export	818	Egypt	EGY	300	Greece	GRC								04	CEREALS,CEREAL PREPRTNS.	1	No Quantity							5931			0
S3	2016	2016	2016	2	0	2	Export	818	Egypt	EGY	324	Guinea	GIN								04	CEREALS,CEREAL PREPRTNS.	1	No Quantity							63959			0
S3	2016	2016	2016	2	0	2	Export	818	Egypt	EGY	344	China, Hong Kong SAR	HKG								04	CEREALS,CEREAL PREPRTNS.	1	No Quantity							52113			0
S3	2016	2016	2016	2	0	2	Export	818	Egypt	EGY	364	Iran	IRN								04	CEREALS,CEREAL PREPRTNS.	1	No Quantity							23162			0
S3	2016	2016	2016	2	0	2	Export	818	Egypt	EGY	368	Iraq	IRQ								04	CEREALS,CEREAL PREPRTNS.	1	No Quantity							5667314			0
S3	2016	2016	2016	2	0	2	Export	818	Egypt	EGY	376	Israel	ISR								04	CEREALS,CEREAL PREPRTNS.	1	No Quantity							5030810			0
S3	2016	2016	2016	2	0	2	Export	818	Egypt	EGY	381	Italy	ITA								04	CEREALS,CEREAL PREPRTNS.	1	No Quantity							33218			0
S3	2016	2016	2016	2	0	2	Export	818	Egypt	EGY	384	Côte d'Ivoire	CIV								04	CEREALS,CEREAL PREPRTNS.	1	No Quantity							37104			0
S3	2016	2016	2016	2	0	2	Export	818	Egypt	EGY	388	Jamaica	JAM								04	CEREALS,CEREAL PREPRTNS.	1	No Quantity							20895			0
S3	2016	2016	2016	2	0	2	Export	818	Egypt	EGY	392	Japan	JPN								04	CEREALS,CEREAL PREPRTNS.	1	No Quantity							232317			0
S3	2016	2016	2016	2	0	2	Export	818	Egypt	EGY	400	Jordan	JOR								04	CEREALS,CEREAL PREPRTNS.	1	No Quantity							9593791			0
S3	2016	2016	2016	2	0	2	Export	818	Egypt	EGY	404	Kenya	KEN								04	CEREALS,CEREAL PREPRTNS.	1	No Quantity							6209365			0
S3	2016	2016	2016	2	0	2	Export	818	Egypt	EGY	408	Dem. People's Rep. of Korea	PRK								04	CEREALS,CEREAL PREPRTNS.	1	No Quantity							16388			0
S3	2016	2016	2016	2	0	2	Export	818	Egypt	EGY	410	Rep. of Korea	KOR								04	CEREALS,CEREAL PREPRTNS.	1	No Quantity							183834			0
S3	2016	2016	2016	2	0	2	Export	818	Egypt	EGY	414	Kuwait	KWT								04	CEREALS,CEREAL PREPRTNS.	1	No Quantity							2350105			0
S3	2016	2016	2016	2	0	2	Export	818	Egypt	EGY	422	Lebanon	LBN								04	CEREALS,CEREAL PREPRTNS.	1	No Quantity							9290655			0
S3	2016	2016	2016	2	0	2	Export	818	Egypt	EGY	434	Libya	LBY								04	CEREALS,CEREAL PREPRTNS.	1	No Quantity							26747591			0
S3	2016	2016	2016	2	0	2	Export	818	Egypt	EGY	454	Malawi	MWI								04	CEREALS,CEREAL PREPRTNS.	1	No Quantity							243988			0
S3	2016	2016	2016	2	0	2	Export	818	Egypt	EGY	458	Malaysia	MYS								04	CEREALS,CEREAL PREPRTNS.	1	No Quantity							14469			0
S3	2016	2016	2016	2	0	2	Export	818	Egypt	EGY	462	Maldives	MDV								04	CEREALS,CEREAL PREPRTNS.	1	No Quantity							5018			0
S3	2016	2016	2016	2	0	2	Export	818	Egypt	EGY	466	Mali	MLI								04	CEREALS,CEREAL PREPRTNS.	1	No Quantity							263432			0
S3	2016	2016	2016	2	0	2	Export	818	Egypt	EGY	478	Mauritania	MRT								04	CEREALS,CEREAL PREPRTNS.	1	No Quantity							531163			0
S3	2016	2016	2016	2	0	2	Export	818	Egypt	EGY	480	Mauritius	MUS								04	CEREALS,CEREAL PREPRTNS.	1	No Quantity							40926			0
S3	2016	2016	2016	2	0	2	Export	818	Egypt	EGY	504	Morocco	MAR								04	CEREALS,CEREAL PREPRTNS.	1	No Quantity							1851810			0
S3	2016	2016	2016	2	0	2	Export	818	Egypt	EGY	508	Mozambique	MOZ								04	CEREALS,CEREAL PREPRTNS.	1	No Quantity							1426519			0
S3	2016	2016	2016	2	0	2	Export	818	Egypt	EGY	512	Oman	OMN								04	CEREALS,CEREAL PREPRTNS.	1	No Quantity							1782467			0
S3	2016	2016	2016	2	0	2	Export	818	Egypt	EGY	516	Namibia	NAM								04	CEREALS,CEREAL PREPRTNS.	1	No Quantity							6134			0
S3	2016	2016	2016	2	0	2	Export	818	Egypt	EGY	528	Netherlands	NLD								04	CEREALS,CEREAL PREPRTNS.	1	No Quantity							3620547			0
S3	2016	2016	2016	2	0	2	Export	818	Egypt	EGY	562	Niger	NER								04	CEREALS,CEREAL PREPRTNS.	1	No Quantity							3339675			0
S3	2016	2016	2016	2	0	2	Export	818	Egypt	EGY	566	Nigeria	NGA								04	CEREALS,CEREAL PREPRTNS.	1	No Quantity							184385			0
S3	2016	2016	2016	2	0	2	Export	818	Egypt	EGY	586	Pakistan	PAK								04	CEREALS,CEREAL PREPRTNS.	1	No Quantity							162509			0
S3	2016	2016	2016	2	0	2	Export	818	Egypt	EGY	634	Qatar	QAT								04	CEREALS,CEREAL PREPRTNS.	1	No Quantity							3753786			0
S3	2016	2016	2016	2	0	2	Export	818	Egypt	EGY	642	Romania	ROU								04	CEREALS,CEREAL PREPRTNS.	1	No Quantity							480351			0
S3	2016	2016	2016	2	0	2	Export	818	Egypt	EGY	643	Russian Federation	RUS								04	CEREALS,CEREAL PREPRTNS.	1	No Quantity							979637			0
S3	2016	2016	2016	2	0	2	Export	818	Egypt	EGY	646	Rwanda	RWA								04	CEREALS,CEREAL PREPRTNS.	1	No Quantity							1474815			0
S3	2016	2016	2016	2	0	2	Export	818	Egypt	EGY	682	Saudi Arabia	SAU								04	CEREALS,CEREAL PREPRTNS.	1	No Quantity							20035060			0
S3	2016	2016	2016	2	0	2	Export	818	Egypt	EGY	686	Senegal	SEN								04	CEREALS,CEREAL PREPRTNS.	1	No Quantity							2715841			0
S3	2016	2016	2016	2	0	2	Export	818	Egypt	EGY	690	Seychelles	SYC								04	CEREALS,CEREAL PREPRTNS.	1	No Quantity							92841			0
S3	2016	2016	2016	2	0	2	Export	818	Egypt	EGY	694	Sierra Leone	SLE								04	CEREALS,CEREAL PREPRTNS.	1	No Quantity							98954			0
S3	2016	2016	2016	2	0	2	Export	818	Egypt	EGY	699	India	IND								04	CEREALS,CEREAL PREPRTNS.	1	No Quantity							201700			0
S3	2016	2016	2016	2	0	2	Export	818	Egypt	EGY	702	Singapore	SGP								04	CEREALS,CEREAL PREPRTNS.	1	No Quantity							132256			0
S3	2016	2016	2016	2	0	2	Export	818	Egypt	EGY	705	Slovenia	SVN								04	CEREALS,CEREAL PREPRTNS.	1	No Quantity							15015			0
S3	2016	2016	2016	2	0	2	Export	818	Egypt	EGY	706	Somalia	SOM								04	CEREALS,CEREAL PREPRTNS.	1	No Quantity							26942527			0
S3	2016	2016	2016	2	0	2	Export	818	Egypt	EGY	710	South Africa	ZAF								04	CEREALS,CEREAL PREPRTNS.	1	No Quantity							240737			0
S3	2016	2016	2016	2	0	2	Export	818	Egypt	EGY	716	Zimbabwe	ZWE								04	CEREALS,CEREAL PREPRTNS.	1	No Quantity							9495956			0
S3	2016	2016	2016	2	0	2	Export	818	Egypt	EGY	724	Spain	ESP								04	CEREALS,CEREAL PREPRTNS.	1	No Quantity							1829006			0
S3	2016	2016	2016	2	0	2	Export	818	Egypt	EGY	729	Sudan	SDN								04	CEREALS,CEREAL PREPRTNS.	1	No Quantity							2562546			0
S3	2016	2016	2016	2	0	2	Export	818	Egypt	EGY	752	Sweden	SWE								04	CEREALS,CEREAL PREPRTNS.	1	No Quantity							42733			0
S3	2016	2016	2016	2	0	2	Export	818	Egypt	EGY	757	Switzerland	CHE								04	CEREALS,CEREAL PREPRTNS.	1	No Quantity							1158			0
S3	2016	2016	2016	2	0	2	Export	818	Egypt	EGY	760	Syria	SYR								04	CEREALS,CEREAL PREPRTNS.	1	No Quantity							5681248			0
S3	2016	2016	2016	2	0	2	Export	818	Egypt	EGY	768	Togo	TGO								04	CEREALS,CEREAL PREPRTNS.	1	No Quantity							245279			0
S3	2016	2016	2016	2	0	2	Export	818	Egypt	EGY	784	United Arab Emirates	ARE								04	CEREALS,CEREAL PREPRTNS.	1	No Quantity							3953640			0
S3	2016	2016	2016	2	0	2	Export	818	Egypt	EGY	788	Tunisia	TUN								04	CEREALS,CEREAL PREPRTNS.	1	No Quantity							775395			0
S3	2016	2016	2016	2	0	2	Export	818	Egypt	EGY	792	Turkey	TUR								04	CEREALS,CEREAL PREPRTNS.	1	No Quantity							1803415			0
S3	2016	2016	2016	2	0	2	Export	818	Egypt	EGY	800	Uganda	UGA								04	CEREALS,CEREAL PREPRTNS.	1	No Quantity							1055685			0
S3	2016	2016	2016	2	0	2	Export	818	Egypt	EGY	826	United Kingdom	GBR								04	CEREALS,CEREAL PREPRTNS.	1	No Quantity							2872230			0
S3	2016	2016	2016	2	0	2	Export	818	Egypt	EGY	834	United Rep. of Tanzania	TZA								04	CEREALS,CEREAL PREPRTNS.	1	No Quantity							75685			0
S3	2016	2016	2016	2	0	2	Export	818	Egypt	EGY	842	USA	USA								04	CEREALS,CEREAL PREPRTNS.	1	No Quantity							660321			0
S3	2016	2016	2016	2	0	2	Export	818	Egypt	EGY	862	Venezuela	VEN								04	CEREALS,CEREAL PREPRTNS.	1	No Quantity							100263			0
S3	2016	2016	2016	2	0	2	Export	818	Egypt	EGY	887	Yemen	YEM								04	CEREALS,CEREAL PREPRTNS.	1	No Quantity							27127724			0
S3	2016	2016	2016	2	0	2	Export	818	Egypt	EGY	894	Zambia	ZMB								04	CEREALS,CEREAL PREPRTNS.	1	No Quantity							934464			0
S3	2016	2016	2016	2	0	2	Export	818	Egypt	EGY	899	Areas, nes									04	CEREALS,CEREAL PREPRTNS.	1	No Quantity							262987			0
S3	2016	2016	2016	2	0	2	Export	826	United Kingdom	GBR	0	World	WLD								04	CEREALS,CEREAL PREPRTNS.	1	No Quantity							3097923085			0
S3	2016	2016	2016	2	0	2	Export	826	United Kingdom	GBR	8	Albania	ALB								04	CEREALS,CEREAL PREPRTNS.	1	No Quantity							9597			0
S3	2016	2016	2016	2	0	2	Export	826	United Kingdom	GBR	10	Antarctica	ATA								04	CEREALS,CEREAL PREPRTNS.	1	No Quantity							5649			0
S3	2016	2016	2016	2	0	2	Export	826	United Kingdom	GBR	12	Algeria	DZA								04	CEREALS,CEREAL PREPRTNS.	1	No Quantity							94351748			0
S3	2016	2016	2016	2	0	2	Export	826	United Kingdom	GBR	20	Andorra	AND								04	CEREALS,CEREAL PREPRTNS.	1	No Quantity							36959			0
S3	2016	2016	2016	2	0	2	Export	826	United Kingdom	GBR	24	Angola	AGO								04	CEREALS,CEREAL PREPRTNS.	1	No Quantity							2923700			0
S3	2016	2016	2016	2	0	2	Export	826	United Kingdom	GBR	28	Antigua and Barbuda	ATG								04	CEREALS,CEREAL PREPRTNS.	1	No Quantity							484970			0
S3	2016	2016	2016	2	0	2	Export	826	United Kingdom	GBR	31	Azerbaijan	AZE								04	CEREALS,CEREAL PREPRTNS.	1	No Quantity							109935			0
S3	2016	2016	2016	2	0	2	Export	826	United Kingdom	GBR	32	Argentina	ARG								04	CEREALS,CEREAL PREPRTNS.	1	No Quantity							14497			0
S3	2016	2016	2016	2	0	2	Export	826	United Kingdom	GBR	36	Australia	AUS								04	CEREALS,CEREAL PREPRTNS.	1	No Quantity							68463118			0
S3	2016	2016	2016	2	0	2	Export	826	United Kingdom	GBR	40	Austria	AUT								04	CEREALS,CEREAL PREPRTNS.	1	No Quantity							7113010			0
S3	2016	2016	2016	2	0	2	Export	826	United Kingdom	GBR	44	Bahamas	BHS								04	CEREALS,CEREAL PREPRTNS.	1	No Quantity							2521349			0
S3	2016	2016	2016	2	0	2	Export	826	United Kingdom	GBR	48	Bahrain	BHR								04	CEREALS,CEREAL PREPRTNS.	1	No Quantity							8521934			0
S3	2016	2016	2016	2	0	2	Export	826	United Kingdom	GBR	50	Bangladesh	BGD								04	CEREALS,CEREAL PREPRTNS.	1	No Quantity							779068			0
S3	2016	2016	2016	2	0	2	Export	826	United Kingdom	GBR	51	Armenia	ARM								04	CEREALS,CEREAL PREPRTNS.	1	No Quantity							1466			0
S3	2016	2016	2016	2	0	2	Export	826	United Kingdom	GBR	52	Barbados	BRB								04	CEREALS,CEREAL PREPRTNS.	1	No Quantity							2252203			0
S3	2016	2016	2016	2	0	2	Export	826	United Kingdom	GBR	56	Belgium	BEL								04	CEREALS,CEREAL PREPRTNS.	1	No Quantity							113078194			0
S3	2016	2016	2016	2	0	2	Export	826	United Kingdom	GBR	60	Bermuda	BMU								04	CEREALS,CEREAL PREPRTNS.	1	No Quantity							1028712			0
S3	2016	2016	2016	2	0	2	Export	826	United Kingdom	GBR	68	Bolivia (Plurinational State of)	BOL								04	CEREALS,CEREAL PREPRTNS.	1	No Quantity							108900			0
S3	2016	2016	2016	2	0	2	Export	826	United Kingdom	GBR	76	Brazil	BRA								04	CEREALS,CEREAL PREPRTNS.	1	No Quantity							1414847			0
S3	2016	2016	2016	2	0	2	Export	826	United Kingdom	GBR	84	Belize	BLZ								04	CEREALS,CEREAL PREPRTNS.	1	No Quantity							275256			0
S3	2016	2016	2016	2	0	2	Export	826	United Kingdom	GBR	92	Br. Virgin Isds	VGB								04	CEREALS,CEREAL PREPRTNS.	1	No Quantity							247123			0
S3	2016	2016	2016	2	0	2	Export	826	United Kingdom	GBR	96	Brunei Darussalam	BRN								04	CEREALS,CEREAL PREPRTNS.	1	No Quantity							750231			0
S3	2016	2016	2016	2	0	2	Export	826	United Kingdom	GBR	100	Bulgaria	BGR								04	CEREALS,CEREAL PREPRTNS.	1	No Quantity							1699672			0
S3	2016	2016	2016	2	0	2	Export	826	United Kingdom	GBR	104	Myanmar	MMR								04	CEREALS,CEREAL PREPRTNS.	1	No Quantity							175213			0
S3	2016	2016	2016	2	0	2	Export	826	United Kingdom	GBR	112	Belarus	BLR								04	CEREALS,CEREAL PREPRTNS.	1	No Quantity							8928			0
S3	2016	2016	2016	2	0	2	Export	826	United Kingdom	GBR	116	Cambodia	KHM								04	CEREALS,CEREAL PREPRTNS.	1	No Quantity							591268			0
S3	2016	2016	2016	2	0	2	Export	826	United Kingdom	GBR	120	Cameroon	CMR								04	CEREALS,CEREAL PREPRTNS.	1	No Quantity							658445			0
S3	2016	2016	2016	2	0	2	Export	826	United Kingdom	GBR	124	Canada	CAN								04	CEREALS,CEREAL PREPRTNS.	1	No Quantity							50318182			0
S3	2016	2016	2016	2	0	2	Export	826	United Kingdom	GBR	136	Cayman Isds	CYM								04	CEREALS,CEREAL PREPRTNS.	1	No Quantity							373275			0
S3	2016	2016	2016	2	0	2	Export	826	United Kingdom	GBR	144	Sri Lanka	LKA								04	CEREALS,CEREAL PREPRTNS.	1	No Quantity							66351			0
S3	2016	2016	2016	2	0	2	Export	826	United Kingdom	GBR	152	Chile	CHL								04	CEREALS,CEREAL PREPRTNS.	1	No Quantity							481120			0
S3	2016	2016	2016	2	0	2	Export	826	United Kingdom	GBR	156	China	CHN								04	CEREALS,CEREAL PREPRTNS.	1	No Quantity							19308749			0
S3	2016	2016	2016	2	0	2	Export	826	United Kingdom	GBR	170	Colombia	COL								04	CEREALS,CEREAL PREPRTNS.	1	No Quantity							669935			0
S3	2016	2016	2016	2	0	2	Export	826	United Kingdom	GBR	178	Congo	COG								04	CEREALS,CEREAL PREPRTNS.	1	No Quantity							717791			0
S3	2016	2016	2016	2	0	2	Export	826	United Kingdom	GBR	180	Dem. Rep. of the Congo	COD								04	CEREALS,CEREAL PREPRTNS.	1	No Quantity							220000			0
S3	2016	2016	2016	2	0	2	Export	826	United Kingdom	GBR	188	Costa Rica	CRI								04	CEREALS,CEREAL PREPRTNS.	1	No Quantity							331824			0
S3	2016	2016	2016	2	0	2	Export	826	United Kingdom	GBR	191	Croatia	HRV								04	CEREALS,CEREAL PREPRTNS.	1	No Quantity							1652915			0
S3	2016	2016	2016	2	0	2	Export	826	United Kingdom	GBR	196	Cyprus	CYP								04	CEREALS,CEREAL PREPRTNS.	1	No Quantity							15095844			0
S3	2016	2016	2016	2	0	2	Export	826	United Kingdom	GBR	203	Czechia	CZE								04	CEREALS,CEREAL PREPRTNS.	1	No Quantity							13627730			0
S3	2016	2016	2016	2	0	2	Export	826	United Kingdom	GBR	204	Benin	BEN								04	CEREALS,CEREAL PREPRTNS.	1	No Quantity							257143			0
S3	2016	2016	2016	2	0	2	Export	826	United Kingdom	GBR	208	Denmark	DNK								04	CEREALS,CEREAL PREPRTNS.	1	No Quantity							28797338			0
S3	2016	2016	2016	2	0	2	Export	826	United Kingdom	GBR	212	Dominica	DMA								04	CEREALS,CEREAL PREPRTNS.	1	No Quantity							281474			0
S3	2016	2016	2016	2	0	2	Export	826	United Kingdom	GBR	214	Dominican Rep.	DOM								04	CEREALS,CEREAL PREPRTNS.	1	No Quantity							90474			0
S3	2016	2016	2016	2	0	2	Export	826	United Kingdom	GBR	218	Ecuador	ECU								04	CEREALS,CEREAL PREPRTNS.	1	No Quantity							4529			0
S3	2016	2016	2016	2	0	2	Export	826	United Kingdom	GBR	231	Ethiopia	ETH								04	CEREALS,CEREAL PREPRTNS.	1	No Quantity							221657			0
S3	2016	2016	2016	2	0	2	Export	826	United Kingdom	GBR	233	Estonia	EST								04	CEREALS,CEREAL PREPRTNS.	1	No Quantity							801949			0
S3	2016	2016	2016	2	0	2	Export	826	United Kingdom	GBR	234	Faeroe Isds	FRO								04	CEREALS,CEREAL PREPRTNS.	1	No Quantity							771758			0
S3	2016	2016	2016	2	0	2	Export	826	United Kingdom	GBR	238	Falkland Isds (Malvinas)	FLK								04	CEREALS,CEREAL PREPRTNS.	1	No Quantity							3459418			0
S3	2016	2016	2016	2	0	2	Export	826	United Kingdom	GBR	246	Finland	FIN								04	CEREALS,CEREAL PREPRTNS.	1	No Quantity							14462862			0
S3	2016	2016	2016	2	0	2	Export	826	United Kingdom	GBR	251	France	FRA								04	CEREALS,CEREAL PREPRTNS.	1	No Quantity							213455231			0
S3	2016	2016	2016	2	0	2	Export	826	United Kingdom	GBR	262	Djibouti	DJI								04	CEREALS,CEREAL PREPRTNS.	1	No Quantity							769924			0
S3	2016	2016	2016	2	0	2	Export	826	United Kingdom	GBR	266	Gabon	GAB								04	CEREALS,CEREAL PREPRTNS.	1	No Quantity							274175			0
S3	2016	2016	2016	2	0	2	Export	826	United Kingdom	GBR	268	Georgia	GEO								04	CEREALS,CEREAL PREPRTNS.	1	No Quantity							96271			0
S3	2016	2016	2016	2	0	2	Export	826	United Kingdom	GBR	270	Gambia	GMB								04	CEREALS,CEREAL PREPRTNS.	1	No Quantity							419223			0
S3	2016	2016	2016	2	0	2	Export	826	United Kingdom	GBR	275	State of Palestine	PSE								04	CEREALS,CEREAL PREPRTNS.	1	No Quantity							265635			0
S3	2016	2016	2016	2	0	2	Export	826	United Kingdom	GBR	276	Germany	DEU								04	CEREALS,CEREAL PREPRTNS.	1	No Quantity							106696934			0
S3	2016	2016	2016	2	0	2	Export	826	United Kingdom	GBR	288	Ghana	GHA								04	CEREALS,CEREAL PREPRTNS.	1	No Quantity							6553159			0
S3	2016	2016	2016	2	0	2	Export	826	United Kingdom	GBR	292	Gibraltar	GIB								04	CEREALS,CEREAL PREPRTNS.	1	No Quantity							3314507			0
S3	2016	2016	2016	2	0	2	Export	826	United Kingdom	GBR	300	Greece	GRC								04	CEREALS,CEREAL PREPRTNS.	1	No Quantity							24434958			0
S3	2016	2016	2016	2	0	2	Export	826	United Kingdom	GBR	304	Greenland	GRL								04	CEREALS,CEREAL PREPRTNS.	1	No Quantity							2446			0
S3	2016	2016	2016	2	0	2	Export	826	United Kingdom	GBR	308	Grenada	GRD								04	CEREALS,CEREAL PREPRTNS.	1	No Quantity							344068			0
S3	2016	2016	2016	2	0	2	Export	826	United Kingdom	GBR	316	Guam	GUM								04	CEREALS,CEREAL PREPRTNS.	1	No Quantity							27261			0
S3	2016	2016	2016	2	0	2	Export	826	United Kingdom	GBR	320	Guatemala	GTM								04	CEREALS,CEREAL PREPRTNS.	1	No Quantity							59755			0
S3	2016	2016	2016	2	0	2	Export	826	United Kingdom	GBR	324	Guinea	GIN								04	CEREALS,CEREAL PREPRTNS.	1	No Quantity							172938			0
S3	2016	2016	2016	2	0	2	Export	826	United Kingdom	GBR	328	Guyana	GUY								04	CEREALS,CEREAL PREPRTNS.	1	No Quantity							658747			0
S3	2016	2016	2016	2	0	2	Export	826	United Kingdom	GBR	332	Haiti	HTI								04	CEREALS,CEREAL PREPRTNS.	1	No Quantity							3483			0
S3	2016	2016	2016	2	0	2	Export	826	United Kingdom	GBR	344	China, Hong Kong SAR	HKG								04	CEREALS,CEREAL PREPRTNS.	1	No Quantity							24033913			0
S3	2016	2016	2016	2	0	2	Export	826	United Kingdom	GBR	348	Hungary	HUN								04	CEREALS,CEREAL PREPRTNS.	1	No Quantity							3432237			0
S3	2016	2016	2016	2	0	2	Export	826	United Kingdom	GBR	352	Iceland	ISL								04	CEREALS,CEREAL PREPRTNS.	1	No Quantity							12707322			0
S3	2016	2016	2016	2	0	2	Export	826	United Kingdom	GBR	360	Indonesia	IDN								04	CEREALS,CEREAL PREPRTNS.	1	No Quantity							9308307			0
S3	2016	2016	2016	2	0	2	Export	826	United Kingdom	GBR	364	Iran	IRN								04	CEREALS,CEREAL PREPRTNS.	1	No Quantity							556377			0
S3	2016	2016	2016	2	0	2	Export	826	United Kingdom	GBR	368	Iraq	IRQ								04	CEREALS,CEREAL PREPRTNS.	1	No Quantity							2228911			0
S3	2016	2016	2016	2	0	2	Export	826	United Kingdom	GBR	372	Ireland	IRL								04	CEREALS,CEREAL PREPRTNS.	1	No Quantity							779095125			0
S3	2016	2016	2016	2	0	2	Export	826	United Kingdom	GBR	376	Israel	ISR								04	CEREALS,CEREAL PREPRTNS.	1	No Quantity							13583238			0
S3	2016	2016	2016	2	0	2	Export	826	United Kingdom	GBR	381	Italy	ITA								04	CEREALS,CEREAL PREPRTNS.	1	No Quantity							74786548			0
S3	2016	2016	2016	2	0	2	Export	826	United Kingdom	GBR	384	Côte d'Ivoire	CIV								04	CEREALS,CEREAL PREPRTNS.	1	No Quantity							777328			0
S3	2016	2016	2016	2	0	2	Export	826	United Kingdom	GBR	388	Jamaica	JAM								04	CEREALS,CEREAL PREPRTNS.	1	No Quantity							636045			0
S3	2016	2016	2016	2	0	2	Export	826	United Kingdom	GBR	392	Japan	JPN								04	CEREALS,CEREAL PREPRTNS.	1	No Quantity							67792914			0
S3	2016	2016	2016	2	0	2	Export	826	United Kingdom	GBR	398	Kazakhstan	KAZ								04	CEREALS,CEREAL PREPRTNS.	1	No Quantity							109442			0
S3	2016	2016	2016	2	0	2	Export	826	United Kingdom	GBR	400	Jordan	JOR								04	CEREALS,CEREAL PREPRTNS.	1	No Quantity							6347015			0
S3	2016	2016	2016	2	0	2	Export	826	United Kingdom	GBR	404	Kenya	KEN								04	CEREALS,CEREAL PREPRTNS.	1	No Quantity							2427007			0
S3	2016	2016	2016	2	0	2	Export	826	United Kingdom	GBR	410	Rep. of Korea	KOR								04	CEREALS,CEREAL PREPRTNS.	1	No Quantity							4328045			0
S3	2016	2016	2016	2	0	2	Export	826	United Kingdom	GBR	414	Kuwait	KWT								04	CEREALS,CEREAL PREPRTNS.	1	No Quantity							19161868			0
S3	2016	2016	2016	2	0	2	Export	826	United Kingdom	GBR	422	Lebanon	LBN								04	CEREALS,CEREAL PREPRTNS.	1	No Quantity							7706694			0
S3	2016	2016	2016	2	0	2	Export	826	United Kingdom	GBR	428	Latvia	LVA								04	CEREALS,CEREAL PREPRTNS.	1	No Quantity							609386			0
S3	2016	2016	2016	2	0	2	Export	826	United Kingdom	GBR	430	Liberia	LBR								04	CEREALS,CEREAL PREPRTNS.	1	No Quantity							285902			0
S3	2016	2016	2016	2	0	2	Export	826	United Kingdom	GBR	434	Libya	LBY								04	CEREALS,CEREAL PREPRTNS.	1	No Quantity							8706487			0
S3	2016	2016	2016	2	0	2	Export	826	United Kingdom	GBR	440	Lithuania	LTU								04	CEREALS,CEREAL PREPRTNS.	1	No Quantity							2419389			0
S3	2016	2016	2016	2	0	2	Export	826	United Kingdom	GBR	442	Luxembourg	LUX								04	CEREALS,CEREAL PREPRTNS.	1	No Quantity							204796			0
S3	2016	2016	2016	2	0	2	Export	826	United Kingdom	GBR	446	China, Macao SAR	MAC								04	CEREALS,CEREAL PREPRTNS.	1	No Quantity							3892			0
S3	2016	2016	2016	2	0	2	Export	826	United Kingdom	GBR	450	Madagascar	MDG								04	CEREALS,CEREAL PREPRTNS.	1	No Quantity							1558			0
S3	2016	2016	2016	2	0	2	Export	826	United Kingdom	GBR	454	Malawi	MWI								04	CEREALS,CEREAL PREPRTNS.	1	No Quantity							13514			0
S3	2016	2016	2016	2	0	2	Export	826	United Kingdom	GBR	458	Malaysia	MYS								04	CEREALS,CEREAL PREPRTNS.	1	No Quantity							10737211			0
S3	2016	2016	2016	2	0	2	Export	826	United Kingdom	GBR	462	Maldives	MDV								04	CEREALS,CEREAL PREPRTNS.	1	No Quantity							37810			0
S3	2016	2016	2016	2	0	2	Export	826	United Kingdom	GBR	466	Mali	MLI								04	CEREALS,CEREAL PREPRTNS.	1	No Quantity							212282			0
S3	2016	2016	2016	2	0	2	Export	826	United Kingdom	GBR	470	Malta	MLT								04	CEREALS,CEREAL PREPRTNS.	1	No Quantity							14422800			0
S3	2016	2016	2016	2	0	2	Export	826	United Kingdom	GBR	478	Mauritania	MRT								04	CEREALS,CEREAL PREPRTNS.	1	No Quantity							144560			0
S3	2016	2016	2016	2	0	2	Export	826	United Kingdom	GBR	480	Mauritius	MUS								04	CEREALS,CEREAL PREPRTNS.	1	No Quantity							4390291			0
S3	2016	2016	2016	2	0	2	Export	826	United Kingdom	GBR	484	Mexico	MEX								04	CEREALS,CEREAL PREPRTNS.	1	No Quantity							369533			0
S3	2016	2016	2016	2	0	2	Export	826	United Kingdom	GBR	490	Other Asia, nes									04	CEREALS,CEREAL PREPRTNS.	1	No Quantity							3786414			0
S3	2016	2016	2016	2	0	2	Export	826	United Kingdom	GBR	496	Mongolia	MNG								04	CEREALS,CEREAL PREPRTNS.	1	No Quantity							16279			0
S3	2016	2016	2016	2	0	2	Export	826	United Kingdom	GBR	499	Montenegro	MNE								04	CEREALS,CEREAL PREPRTNS.	1	No Quantity							16874			0
S3	2016	2016	2016	2	0	2	Export	826	United Kingdom	GBR	500	Montserrat	MSR								04	CEREALS,CEREAL PREPRTNS.	1	No Quantity							2795			0
S3	2016	2016	2016	2	0	2	Export	826	United Kingdom	GBR	504	Morocco	MAR								04	CEREALS,CEREAL PREPRTNS.	1	No Quantity							4446606			0
S3	2016	2016	2016	2	0	2	Export	826	United Kingdom	GBR	512	Oman	OMN								04	CEREALS,CEREAL PREPRTNS.	1	No Quantity							6056689			0
S3	2016	2016	2016	2	0	2	Export	826	United Kingdom	GBR	524	Nepal	NPL								04	CEREALS,CEREAL PREPRTNS.	1	No Quantity							969408			0
S3	2016	2016	2016	2	0	2	Export	826	United Kingdom	GBR	528	Netherlands	NLD								04	CEREALS,CEREAL PREPRTNS.	1	No Quantity							210935273			0
S3	2016	2016	2016	2	0	2	Export	826	United Kingdom	GBR	531	Curaçao	CUW								04	CEREALS,CEREAL PREPRTNS.	1	No Quantity							40585			0
S3	2016	2016	2016	2	0	2	Export	826	United Kingdom	GBR	533	Aruba	ABW								04	CEREALS,CEREAL PREPRTNS.	1	No Quantity							36040			0
S3	2016	2016	2016	2	0	2	Export	826	United Kingdom	GBR	535	Bonaire	BES								04	CEREALS,CEREAL PREPRTNS.	1	No Quantity							78764			0
S3	2016	2016	2016	2	0	2	Export	826	United Kingdom	GBR	554	New Zealand	NZL								04	CEREALS,CEREAL PREPRTNS.	1	No Quantity							4987834			0
S3	2016	2016	2016	2	0	2	Export	826	United Kingdom	GBR	566	Nigeria	NGA								04	CEREALS,CEREAL PREPRTNS.	1	No Quantity							19261738			0
S3	2016	2016	2016	2	0	2	Export	826	United Kingdom	GBR	579	Norway	NOR								04	CEREALS,CEREAL PREPRTNS.	1	No Quantity							12508284			0
S3	2016	2016	2016	2	0	2	Export	826	United Kingdom	GBR	580	N. Mariana Isds	MNP								04	CEREALS,CEREAL PREPRTNS.	1	No Quantity							10244			0
S3	2016	2016	2016	2	0	2	Export	826	United Kingdom	GBR	586	Pakistan	PAK								04	CEREALS,CEREAL PREPRTNS.	1	No Quantity							6107328			0
S3	2016	2016	2016	2	0	2	Export	826	United Kingdom	GBR	591	Panama	PAN								04	CEREALS,CEREAL PREPRTNS.	1	No Quantity							521028			0
S3	2016	2016	2016	2	0	2	Export	826	United Kingdom	GBR	600	Paraguay	PRY								04	CEREALS,CEREAL PREPRTNS.	1	No Quantity							6387			0
S3	2016	2016	2016	2	0	2	Export	826	United Kingdom	GBR	604	Peru	PER								04	CEREALS,CEREAL PREPRTNS.	1	No Quantity							343615			0
S3	2016	2016	2016	2	0	2	Export	826	United Kingdom	GBR	608	Philippines	PHL								04	CEREALS,CEREAL PREPRTNS.	1	No Quantity							4769365			0
S3	2016	2016	2016	2	0	2	Export	826	United Kingdom	GBR	616	Poland	POL								04	CEREALS,CEREAL PREPRTNS.	1	No Quantity							22159863			0
S3	2016	2016	2016	2	0	2	Export	826	United Kingdom	GBR	620	Portugal	PRT								04	CEREALS,CEREAL PREPRTNS.	1	No Quantity							97573511			0
S3	2016	2016	2016	2	0	2	Export	826	United Kingdom	GBR	634	Qatar	QAT								04	CEREALS,CEREAL PREPRTNS.	1	No Quantity							12100201			0
S3	2016	2016	2016	2	0	2	Export	826	United Kingdom	GBR	642	Romania	ROU								04	CEREALS,CEREAL PREPRTNS.	1	No Quantity							1784429			0
S3	2016	2016	2016	2	0	2	Export	826	United Kingdom	GBR	643	Russian Federation	RUS								04	CEREALS,CEREAL PREPRTNS.	1	No Quantity							6838819			0
S3	2016	2016	2016	2	0	2	Export	826	United Kingdom	GBR	646	Rwanda	RWA								04	CEREALS,CEREAL PREPRTNS.	1	No Quantity							156205			0
S3	2016	2016	2016	2	0	2	Export	826	United Kingdom	GBR	654	Saint Helena	SHN								04	CEREALS,CEREAL PREPRTNS.	1	No Quantity							1006089			0
S3	2016	2016	2016	2	0	2	Export	826	United Kingdom	GBR	659	Saint Kitts and Nevis	KNA								04	CEREALS,CEREAL PREPRTNS.	1	No Quantity							177845			0
S3	2016	2016	2016	2	0	2	Export	826	United Kingdom	GBR	660	Anguilla	AIA								04	CEREALS,CEREAL PREPRTNS.	1	No Quantity							1396			0
S3	2016	2016	2016	2	0	2	Export	826	United Kingdom	GBR	662	Saint Lucia	LCA								04	CEREALS,CEREAL PREPRTNS.	1	No Quantity							639873			0
S3	2016	2016	2016	2	0	2	Export	826	United Kingdom	GBR	666	Saint Pierre and Miquelon	SPM								04	CEREALS,CEREAL PREPRTNS.	1	No Quantity							9086			0
S3	2016	2016	2016	2	0	2	Export	826	United Kingdom	GBR	670	Saint Vincent and the Grenadines	VCT								04	CEREALS,CEREAL PREPRTNS.	1	No Quantity							230865			0
S3	2016	2016	2016	2	0	2	Export	826	United Kingdom	GBR	674	San Marino	SMR								04	CEREALS,CEREAL PREPRTNS.	1	No Quantity							4333			0
S3	2016	2016	2016	2	0	2	Export	826	United Kingdom	GBR	682	Saudi Arabia	SAU								04	CEREALS,CEREAL PREPRTNS.	1	No Quantity							73650882			0
S3	2016	2016	2016	2	0	2	Export	826	United Kingdom	GBR	686	Senegal	SEN								04	CEREALS,CEREAL PREPRTNS.	1	No Quantity							377453			0
S3	2016	2016	2016	2	0	2	Export	826	United Kingdom	GBR	688	Serbia	SRB								04	CEREALS,CEREAL PREPRTNS.	1	No Quantity							23650			0
S3	2016	2016	2016	2	0	2	Export	826	United Kingdom	GBR	690	Seychelles	SYC								04	CEREALS,CEREAL PREPRTNS.	1	No Quantity							264023			0
S3	2016	2016	2016	2	0	2	Export	826	United Kingdom	GBR	694	Sierra Leone	SLE								04	CEREALS,CEREAL PREPRTNS.	1	No Quantity							585776			0
S3	2016	2016	2016	2	0	2	Export	826	United Kingdom	GBR	699	India	IND								04	CEREALS,CEREAL PREPRTNS.	1	No Quantity							4707755			0
S3	2016	2016	2016	2	0	2	Export	826	United Kingdom	GBR	702	Singapore	SGP								04	CEREALS,CEREAL PREPRTNS.	1	No Quantity							14143003			0
S3	2016	2016	2016	2	0	2	Export	826	United Kingdom	GBR	703	Slovakia	SVK								04	CEREALS,CEREAL PREPRTNS.	1	No Quantity							541002			0
S3	2016	2016	2016	2	0	2	Export	826	United Kingdom	GBR	704	Viet Nam	VNM								04	CEREALS,CEREAL PREPRTNS.	1	No Quantity							18357816			0
S3	2016	2016	2016	2	0	2	Export	826	United Kingdom	GBR	705	Slovenia	SVN								04	CEREALS,CEREAL PREPRTNS.	1	No Quantity							639873			0
S3	2016	2016	2016	2	0	2	Export	826	United Kingdom	GBR	706	Somalia	SOM								04	CEREALS,CEREAL PREPRTNS.	1	No Quantity							17859			0
S3	2016	2016	2016	2	0	2	Export	826	United Kingdom	GBR	710	South Africa	ZAF								04	CEREALS,CEREAL PREPRTNS.	1	No Quantity							13306278			0
S3	2016	2016	2016	2	0	2	Export	826	United Kingdom	GBR	716	Zimbabwe	ZWE								04	CEREALS,CEREAL PREPRTNS.	1	No Quantity							23414			0
S3	2016	2016	2016	2	0	2	Export	826	United Kingdom	GBR	724	Spain	ESP								04	CEREALS,CEREAL PREPRTNS.	1	No Quantity							328228661			0
S3	2016	2016	2016	2	0	2	Export	826	United Kingdom	GBR	729	Sudan	SDN								04	CEREALS,CEREAL PREPRTNS.	1	No Quantity							635655			0
S3	2016	2016	2016	2	0	2	Export	826	United Kingdom	GBR	748	Swaziland	SWZ								04	CEREALS,CEREAL PREPRTNS.	1	No Quantity							231907			0
S3	2016	2016	2016	2	0	2	Export	826	United Kingdom	GBR	752	Sweden	SWE								04	CEREALS,CEREAL PREPRTNS.	1	No Quantity							53290402			0
S3	2016	2016	2016	2	0	2	Export	826	United Kingdom	GBR	757	Switzerland	CHE								04	CEREALS,CEREAL PREPRTNS.	1	No Quantity							11941862			0
S3	2016	2016	2016	2	0	2	Export	826	United Kingdom	GBR	764	Thailand	THA								04	CEREALS,CEREAL PREPRTNS.	1	No Quantity							16033795			0
S3	2016	2016	2016	2	0	2	Export	826	United Kingdom	GBR	768	Togo	TGO								04	CEREALS,CEREAL PREPRTNS.	1	No Quantity							309251			0
S3	2016	2016	2016	2	0	2	Export	826	United Kingdom	GBR	780	Trinidad and Tobago	TTO								04	CEREALS,CEREAL PREPRTNS.	1	No Quantity							4335724			0
S3	2016	2016	2016	2	0	2	Export	826	United Kingdom	GBR	784	United Arab Emirates	ARE								04	CEREALS,CEREAL PREPRTNS.	1	No Quantity							83436318			0
S3	2016	2016	2016	2	0	2	Export	826	United Kingdom	GBR	788	Tunisia	TUN								04	CEREALS,CEREAL PREPRTNS.	1	No Quantity							41105535			0
S3	2016	2016	2016	2	0	2	Export	826	United Kingdom	GBR	792	Turkey	TUR								04	CEREALS,CEREAL PREPRTNS.	1	No Quantity							3804609			0
S3	2016	2016	2016	2	0	2	Export	826	United Kingdom	GBR	800	Uganda	UGA								04	CEREALS,CEREAL PREPRTNS.	1	No Quantity							280910			0
S3	2016	2016	2016	2	0	2	Export	826	United Kingdom	GBR	804	Ukraine	UKR								04	CEREALS,CEREAL PREPRTNS.	1	No Quantity							362013			0
S3	2016	2016	2016	2	0	2	Export	826	United Kingdom	GBR	807	North Macedonia	MKD								04	CEREALS,CEREAL PREPRTNS.	1	No Quantity							35954			0
S3	2016	2016	2016	2	0	2	Export	826	United Kingdom	GBR	818	Egypt	EGY								04	CEREALS,CEREAL PREPRTNS.	1	No Quantity							2968240			0
S3	2016	2016	2016	2	0	2	Export	826	United Kingdom	GBR	834	United Rep. of Tanzania	TZA								04	CEREALS,CEREAL PREPRTNS.	1	No Quantity							207280			0
S3	2016	2016	2016	2	0	2	Export	826	United Kingdom	GBR	837	Bunkers									04	CEREALS,CEREAL PREPRTNS.	1	No Quantity							129728			0
S3	2016	2016	2016	2	0	2	Export	826	United Kingdom	GBR	842	USA	USA								04	CEREALS,CEREAL PREPRTNS.	1	No Quantity							116316463			0
S3	2016	2016	2016	2	0	2	Export	826	United Kingdom	GBR	854	Burkina Faso	BFA								04	CEREALS,CEREAL PREPRTNS.	1	No Quantity							355957			0
S3	2016	2016	2016	2	0	2	Export	826	United Kingdom	GBR	858	Uruguay	URY								04	CEREALS,CEREAL PREPRTNS.	1	No Quantity							108861			0
S3	2016	2016	2016	2	0	2	Export	826	United Kingdom	GBR	887	Yemen	YEM								04	CEREALS,CEREAL PREPRTNS.	1	No Quantity							676080			0
S3	2016	2016	2016	2	0	2	Export	826	United Kingdom	GBR	894	Zambia	ZMB								04	CEREALS,CEREAL PREPRTNS.	1	No Quantity							140261			0
S3	2016	2016	2016	2	0	2	Export	818	Egypt	EGY	0	World	WLD								05	VEGETABLES AND FRUIT	1	No Quantity							2534757463			0
S3	2016	2016	2016	2	0	2	Export	818	Egypt	EGY	8	Albania	ALB								05	VEGETABLES AND FRUIT	1	No Quantity							334797			0
S3	2016	2016	2016	2	0	2	Export	818	Egypt	EGY	12	Algeria	DZA								05	VEGETABLES AND FRUIT	1	No Quantity							47803353			0
S3	2016	2016	2016	2	0	2	Export	818	Egypt	EGY	24	Angola	AGO								05	VEGETABLES AND FRUIT	1	No Quantity							673811			0
S3	2016	2016	2016	2	0	2	Export	818	Egypt	EGY	31	Azerbaijan	AZE								05	VEGETABLES AND FRUIT	1	No Quantity							278508			0
S3	2016	2016	2016	2	0	2	Export	818	Egypt	EGY	32	Argentina	ARG								05	VEGETABLES AND FRUIT	1	No Quantity							258443			0
S3	2016	2016	2016	2	0	2	Export	818	Egypt	EGY	36	Australia	AUS								05	VEGETABLES AND FRUIT	1	No Quantity							5726937			0
S3	2016	2016	2016	2	0	2	Export	818	Egypt	EGY	40	Austria	AUT								05	VEGETABLES AND FRUIT	1	No Quantity							2851789			0
S3	2016	2016	2016	2	0	2	Export	818	Egypt	EGY	48	Bahrain	BHR								05	VEGETABLES AND FRUIT	1	No Quantity							16799896			0
S3	2016	2016	2016	2	0	2	Export	818	Egypt	EGY	50	Bangladesh	BGD								05	VEGETABLES AND FRUIT	1	No Quantity							35022721			0
S3	2016	2016	2016	2	0	2	Export	818	Egypt	EGY	51	Armenia	ARM								05	VEGETABLES AND FRUIT	1	No Quantity							679780			0
S3	2016	2016	2016	2	0	2	Export	818	Egypt	EGY	56	Belgium	BEL								05	VEGETABLES AND FRUIT	1	No Quantity							49625256			0
S3	2016	2016	2016	2	0	2	Export	818	Egypt	EGY	70	Bosnia Herzegovina	BIH								05	VEGETABLES AND FRUIT	1	No Quantity							397809			0
S3	2016	2016	2016	2	0	2	Export	818	Egypt	EGY	76	Brazil	BRA								05	VEGETABLES AND FRUIT	1	No Quantity							21952713			0
S3	2016	2016	2016	2	0	2	Export	818	Egypt	EGY	96	Brunei Darussalam	BRN								05	VEGETABLES AND FRUIT	1	No Quantity							168013			0
S3	2016	2016	2016	2	0	2	Export	818	Egypt	EGY	100	Bulgaria	BGR								05	VEGETABLES AND FRUIT	1	No Quantity							3614899			0
S3	2016	2016	2016	2	0	2	Export	818	Egypt	EGY	108	Burundi	BDI								05	VEGETABLES AND FRUIT	1	No Quantity							27208			0
S3	2016	2016	2016	2	0	2	Export	818	Egypt	EGY	112	Belarus	BLR								05	VEGETABLES AND FRUIT	1	No Quantity							2796352			0
S3	2016	2016	2016	2	0	2	Export	818	Egypt	EGY	116	Cambodia	KHM								05	VEGETABLES AND FRUIT	1	No Quantity							13473			0
S3	2016	2016	2016	2	0	2	Export	818	Egypt	EGY	120	Cameroon	CMR								05	VEGETABLES AND FRUIT	1	No Quantity							441546			0
S3	2016	2016	2016	2	0	2	Export	818	Egypt	EGY	124	Canada	CAN								05	VEGETABLES AND FRUIT	1	No Quantity							8617125			0
S3	2016	2016	2016	2	0	2	Export	818	Egypt	EGY	132	Cabo Verde	CPV								05	VEGETABLES AND FRUIT	1	No Quantity							56300			0
S3	2016	2016	2016	2	0	2	Export	818	Egypt	EGY	140	Central African Rep.	CAF								05	VEGETABLES AND FRUIT	1	No Quantity							86801			0
S3	2016	2016	2016	2	0	2	Export	818	Egypt	EGY	144	Sri Lanka	LKA								05	VEGETABLES AND FRUIT	1	No Quantity							2954229			0
S3	2016	2016	2016	2	0	2	Export	818	Egypt	EGY	148	Chad	TCD								05	VEGETABLES AND FRUIT	1	No Quantity							1195893			0
S3	2016	2016	2016	2	0	2	Export	818	Egypt	EGY	152	Chile	CHL								05	VEGETABLES AND FRUIT	1	No Quantity							790302			0
S3	2016	2016	2016	2	0	2	Export	818	Egypt	EGY	156	China	CHN								05	VEGETABLES AND FRUIT	1	No Quantity							21134672			0
S3	2016	2016	2016	2	0	2	Export	818	Egypt	EGY	170	Colombia	COL								05	VEGETABLES AND FRUIT	1	No Quantity							36737			0
S3	2016	2016	2016	2	0	2	Export	818	Egypt	EGY	174	Comoros	COM								05	VEGETABLES AND FRUIT	1	No Quantity							86098			0
S3	2016	2016	2016	2	0	2	Export	818	Egypt	EGY	178	Congo	COG								05	VEGETABLES AND FRUIT	1	No Quantity							70623			0
S3	2016	2016	2016	2	0	2	Export	818	Egypt	EGY	180	Dem. Rep. of the Congo	COD								05	VEGETABLES AND FRUIT	1	No Quantity							1625581			0
S3	2016	2016	2016	2	0	2	Export	818	Egypt	EGY	188	Costa Rica	CRI								05	VEGETABLES AND FRUIT	1	No Quantity							38391			0
S3	2016	2016	2016	2	0	2	Export	818	Egypt	EGY	191	Croatia	HRV								05	VEGETABLES AND FRUIT	1	No Quantity							3653465			0
S3	2016	2016	2016	2	0	2	Export	818	Egypt	EGY	192	Cuba	CUB								05	VEGETABLES AND FRUIT	1	No Quantity							16725			0
S3	2016	2016	2016	2	0	2	Export	818	Egypt	EGY	196	Cyprus	CYP								05	VEGETABLES AND FRUIT	1	No Quantity							1068891			0
S3	2016	2016	2016	2	0	2	Export	818	Egypt	EGY	203	Czechia	CZE								05	VEGETABLES AND FRUIT	1	No Quantity							3037353			0
S3	2016	2016	2016	2	0	2	Export	818	Egypt	EGY	204	Benin	BEN								05	VEGETABLES AND FRUIT	1	No Quantity							120137			0
S3	2016	2016	2016	2	0	2	Export	818	Egypt	EGY	208	Denmark	DNK								05	VEGETABLES AND FRUIT	1	No Quantity							1710900			0
S3	2016	2016	2016	2	0	2	Export	818	Egypt	EGY	212	Dominica	DMA								05	VEGETABLES AND FRUIT	1	No Quantity							10637			0
S3	2016	2016	2016	2	0	2	Export	818	Egypt	EGY	218	Ecuador	ECU								05	VEGETABLES AND FRUIT	1	No Quantity							1080			0
S3	2016	2016	2016	2	0	2	Export	818	Egypt	EGY	231	Ethiopia	ETH								05	VEGETABLES AND FRUIT	1	No Quantity							734726			0
S3	2016	2016	2016	2	0	2	Export	818	Egypt	EGY	232	Eritrea	ERI								05	VEGETABLES AND FRUIT	1	No Quantity							1015046			0
S3	2016	2016	2016	2	0	2	Export	818	Egypt	EGY	233	Estonia	EST								05	VEGETABLES AND FRUIT	1	No Quantity							486081			0
S3	2016	2016	2016	2	0	2	Export	818	Egypt	EGY	246	Finland	FIN								05	VEGETABLES AND FRUIT	1	No Quantity							5234758			0
S3	2016	2016	2016	2	0	2	Export	818	Egypt	EGY	251	France	FRA								05	VEGETABLES AND FRUIT	1	No Quantity							25350141			0
S3	2016	2016	2016	2	0	2	Export	818	Egypt	EGY	262	Djibouti	DJI								05	VEGETABLES AND FRUIT	1	No Quantity							1634747			0
S3	2016	2016	2016	2	0	2	Export	818	Egypt	EGY	266	Gabon	GAB								05	VEGETABLES AND FRUIT	1	No Quantity							892871			0
S3	2016	2016	2016	2	0	2	Export	818	Egypt	EGY	268	Georgia	GEO								05	VEGETABLES AND FRUIT	1	No Quantity							697175			0
S3	2016	2016	2016	2	0	2	Export	818	Egypt	EGY	270	Gambia	GMB								05	VEGETABLES AND FRUIT	1	No Quantity							464868			0
S3	2016	2016	2016	2	0	2	Export	818	Egypt	EGY	275	State of Palestine	PSE								05	VEGETABLES AND FRUIT	1	No Quantity							24729341			0
S3	2016	2016	2016	2	0	2	Export	818	Egypt	EGY	276	Germany	DEU								05	VEGETABLES AND FRUIT	1	No Quantity							79764436			0
S3	2016	2016	2016	2	0	2	Export	818	Egypt	EGY	288	Ghana	GHA								05	VEGETABLES AND FRUIT	1	No Quantity							528442			0
S3	2016	2016	2016	2	0	2	Export	818	Egypt	EGY	300	Greece	GRC								05	VEGETABLES AND FRUIT	1	No Quantity							32173996			0
S3	2016	2016	2016	2	0	2	Export	818	Egypt	EGY	324	Guinea	GIN								05	VEGETABLES AND FRUIT	1	No Quantity							583124			0
S3	2016	2016	2016	2	0	2	Export	818	Egypt	EGY	332	Haiti	HTI								05	VEGETABLES AND FRUIT	1	No Quantity							143212			0
S3	2016	2016	2016	2	0	2	Export	818	Egypt	EGY	344	China, Hong Kong SAR	HKG								05	VEGETABLES AND FRUIT	1	No Quantity							12184547			0
S3	2016	2016	2016	2	0	2	Export	818	Egypt	EGY	348	Hungary	HUN								05	VEGETABLES AND FRUIT	1	No Quantity							4313375			0
S3	2016	2016	2016	2	0	2	Export	818	Egypt	EGY	360	Indonesia	IDN								05	VEGETABLES AND FRUIT	1	No Quantity							8687617			0
S3	2016	2016	2016	2	0	2	Export	818	Egypt	EGY	364	Iran	IRN								05	VEGETABLES AND FRUIT	1	No Quantity							113528			0
S3	2016	2016	2016	2	0	2	Export	818	Egypt	EGY	368	Iraq	IRQ								05	VEGETABLES AND FRUIT	1	No Quantity							60497725			0
S3	2016	2016	2016	2	0	2	Export	818	Egypt	EGY	372	Ireland	IRL								05	VEGETABLES AND FRUIT	1	No Quantity							3764061			0
S3	2016	2016	2016	2	0	2	Export	818	Egypt	EGY	376	Israel	ISR								05	VEGETABLES AND FRUIT	1	No Quantity							13599760			0
S3	2016	2016	2016	2	0	2	Export	818	Egypt	EGY	381	Italy	ITA								05	VEGETABLES AND FRUIT	1	No Quantity							103971692			0
S3	2016	2016	2016	2	0	2	Export	818	Egypt	EGY	384	Côte d'Ivoire	CIV								05	VEGETABLES AND FRUIT	1	No Quantity							713052			0
S3	2016	2016	2016	2	0	2	Export	818	Egypt	EGY	388	Jamaica	JAM								05	VEGETABLES AND FRUIT	1	No Quantity							144833			0
S3	2016	2016	2016	2	0	2	Export	818	Egypt	EGY	392	Japan	JPN								05	VEGETABLES AND FRUIT	1	No Quantity							10237410			0
S3	2016	2016	2016	2	0	2	Export	818	Egypt	EGY	398	Kazakhstan	KAZ								05	VEGETABLES AND FRUIT	1	No Quantity							1426926			0
S3	2016	2016	2016	2	0	2	Export	818	Egypt	EGY	400	Jordan	JOR								05	VEGETABLES AND FRUIT	1	No Quantity							75169634			0
S3	2016	2016	2016	2	0	2	Export	818	Egypt	EGY	404	Kenya	KEN								05	VEGETABLES AND FRUIT	1	No Quantity							6450294			0
S3	2016	2016	2016	2	0	2	Export	818	Egypt	EGY	410	Rep. of Korea	KOR								05	VEGETABLES AND FRUIT	1	No Quantity							281420			0
S3	2016	2016	2016	2	0	2	Export	818	Egypt	EGY	414	Kuwait	KWT								05	VEGETABLES AND FRUIT	1	No Quantity							172566770			0
S3	2016	2016	2016	2	0	2	Export	818	Egypt	EGY	422	Lebanon	LBN								05	VEGETABLES AND FRUIT	1	No Quantity							57162004			0
S3	2016	2016	2016	2	0	2	Export	818	Egypt	EGY	428	Latvia	LVA								05	VEGETABLES AND FRUIT	1	No Quantity							871416			0
S3	2016	2016	2016	2	0	2	Export	818	Egypt	EGY	430	Liberia	LBR								05	VEGETABLES AND FRUIT	1	No Quantity							155870			0
S3	2016	2016	2016	2	0	2	Export	818	Egypt	EGY	434	Libya	LBY								05	VEGETABLES AND FRUIT	1	No Quantity							90812269			0
S3	2016	2016	2016	2	0	2	Export	818	Egypt	EGY	440	Lithuania	LTU								05	VEGETABLES AND FRUIT	1	No Quantity							5486986			0
S3	2016	2016	2016	2	0	2	Export	818	Egypt	EGY	442	Luxembourg	LUX								05	VEGETABLES AND FRUIT	1	No Quantity							81254			0
S3	2016	2016	2016	2	0	2	Export	818	Egypt	EGY	454	Malawi	MWI								05	VEGETABLES AND FRUIT	1	No Quantity							25896			0
S3	2016	2016	2016	2	0	2	Export	818	Egypt	EGY	458	Malaysia	MYS								05	VEGETABLES AND FRUIT	1	No Quantity							23660687			0
S3	2016	2016	2016	2	0	2	Export	818	Egypt	EGY	462	Maldives	MDV								05	VEGETABLES AND FRUIT	1	No Quantity							1781475			0
S3	2016	2016	2016	2	0	2	Export	818	Egypt	EGY	466	Mali	MLI								05	VEGETABLES AND FRUIT	1	No Quantity							684907			0
S3	2016	2016	2016	2	0	2	Export	818	Egypt	EGY	470	Malta	MLT								05	VEGETABLES AND FRUIT	1	No Quantity							858860			0
S3	2016	2016	2016	2	0	2	Export	818	Egypt	EGY	478	Mauritania	MRT								05	VEGETABLES AND FRUIT	1	No Quantity							1765270			0
S3	2016	2016	2016	2	0	2	Export	818	Egypt	EGY	480	Mauritius	MUS								05	VEGETABLES AND FRUIT	1	No Quantity							4468286			0
S3	2016	2016	2016	2	0	2	Export	818	Egypt	EGY	484	Mexico	MEX								05	VEGETABLES AND FRUIT	1	No Quantity							183889			0
S3	2016	2016	2016	2	0	2	Export	818	Egypt	EGY	490	Other Asia, nes									05	VEGETABLES AND FRUIT	1	No Quantity							959277			0
S3	2016	2016	2016	2	0	2	Export	818	Egypt	EGY	498	Rep. of Moldova	MDA								05	VEGETABLES AND FRUIT	1	No Quantity							95681			0
S3	2016	2016	2016	2	0	2	Export	818	Egypt	EGY	499	Montenegro	MNE								05	VEGETABLES AND FRUIT	1	No Quantity							108190			0
S3	2016	2016	2016	2	0	2	Export	818	Egypt	EGY	500	Montserrat	MSR								05	VEGETABLES AND FRUIT	1	No Quantity							165840			0
S3	2016	2016	2016	2	0	2	Export	818	Egypt	EGY	504	Morocco	MAR								05	VEGETABLES AND FRUIT	1	No Quantity							39628058			0
S3	2016	2016	2016	2	0	2	Export	818	Egypt	EGY	508	Mozambique	MOZ								05	VEGETABLES AND FRUIT	1	No Quantity							52597			0
S3	2016	2016	2016	2	0	2	Export	818	Egypt	EGY	512	Oman	OMN								05	VEGETABLES AND FRUIT	1	No Quantity							28672013			0
S3	2016	2016	2016	2	0	2	Export	818	Egypt	EGY	528	Netherlands	NLD								05	VEGETABLES AND FRUIT	1	No Quantity							128222292			0
S3	2016	2016	2016	2	0	2	Export	818	Egypt	EGY	554	New Zealand	NZL								05	VEGETABLES AND FRUIT	1	No Quantity							71016			0
S3	2016	2016	2016	2	0	2	Export	818	Egypt	EGY	562	Niger	NER								05	VEGETABLES AND FRUIT	1	No Quantity							109778			0
S3	2016	2016	2016	2	0	2	Export	818	Egypt	EGY	566	Nigeria	NGA								05	VEGETABLES AND FRUIT	1	No Quantity							679236			0
S3	2016	2016	2016	2	0	2	Export	818	Egypt	EGY	579	Norway	NOR								05	VEGETABLES AND FRUIT	1	No Quantity							1316255			0
S3	2016	2016	2016	2	0	2	Export	818	Egypt	EGY	586	Pakistan	PAK								05	VEGETABLES AND FRUIT	1	No Quantity							2081019			0
S3	2016	2016	2016	2	0	2	Export	818	Egypt	EGY	591	Panama	PAN								05	VEGETABLES AND FRUIT	1	No Quantity							23389			0
S3	2016	2016	2016	2	0	2	Export	818	Egypt	EGY	598	Papua New Guinea	PNG								05	VEGETABLES AND FRUIT	1	No Quantity							110			0
S3	2016	2016	2016	2	0	2	Export	818	Egypt	EGY	604	Peru	PER								05	VEGETABLES AND FRUIT	1	No Quantity							119407			0
S3	2016	2016	2016	2	0	2	Export	818	Egypt	EGY	608	Philippines	PHL								05	VEGETABLES AND FRUIT	1	No Quantity							78594			0
S3	2016	2016	2016	2	0	2	Export	818	Egypt	EGY	616	Poland	POL								05	VEGETABLES AND FRUIT	1	No Quantity							4076615			0
S3	2016	2016	2016	2	0	2	Export	818	Egypt	EGY	620	Portugal	PRT								05	VEGETABLES AND FRUIT	1	No Quantity							820279			0
S3	2016	2016	2016	2	0	2	Export	818	Egypt	EGY	624	Guinea-Bissau	GNB								05	VEGETABLES AND FRUIT	1	No Quantity							13652			0
S3	2016	2016	2016	2	0	2	Export	818	Egypt	EGY	634	Qatar	QAT								05	VEGETABLES AND FRUIT	1	No Quantity							36359884			0
S3	2016	2016	2016	2	0	2	Export	818	Egypt	EGY	642	Romania	ROU								05	VEGETABLES AND FRUIT	1	No Quantity							19079924			0
S3	2016	2016	2016	2	0	2	Export	818	Egypt	EGY	643	Russian Federation	RUS								05	VEGETABLES AND FRUIT	1	No Quantity							223869572			0
S3	2016	2016	2016	2	0	2	Export	818	Egypt	EGY	646	Rwanda	RWA								05	VEGETABLES AND FRUIT	1	No Quantity							18035			0
S3	2016	2016	2016	2	0	2	Export	818	Egypt	EGY	682	Saudi Arabia	SAU								05	VEGETABLES AND FRUIT	1	No Quantity							452899601			0
S3	2016	2016	2016	2	0	2	Export	818	Egypt	EGY	686	Senegal	SEN								05	VEGETABLES AND FRUIT	1	No Quantity							654538			0
S3	2016	2016	2016	2	0	2	Export	818	Egypt	EGY	688	Serbia	SRB								05	VEGETABLES AND FRUIT	1	No Quantity							1052523			0
S3	2016	2016	2016	2	0	2	Export	818	Egypt	EGY	690	Seychelles	SYC								05	VEGETABLES AND FRUIT	1	No Quantity							2288299			0
S3	2016	2016	2016	2	0	2	Export	818	Egypt	EGY	694	Sierra Leone	SLE								05	VEGETABLES AND FRUIT	1	No Quantity							49838			0
S3	2016	2016	2016	2	0	2	Export	818	Egypt	EGY	699	India	IND								05	VEGETABLES AND FRUIT	1	No Quantity							25316202			0
S3	2016	2016	2016	2	0	2	Export	818	Egypt	EGY	702	Singapore	SGP								05	VEGETABLES AND FRUIT	1	No Quantity							8510904			0
S3	2016	2016	2016	2	0	2	Export	818	Egypt	EGY	704	Viet Nam	VNM								05	VEGETABLES AND FRUIT	1	No Quantity							1329689			0
S3	2016	2016	2016	2	0	2	Export	818	Egypt	EGY	705	Slovenia	SVN								05	VEGETABLES AND FRUIT	1	No Quantity							7729553			0
S3	2016	2016	2016	2	0	2	Export	818	Egypt	EGY	706	Somalia	SOM								05	VEGETABLES AND FRUIT	1	No Quantity							1132748			0
S3	2016	2016	2016	2	0	2	Export	818	Egypt	EGY	710	South Africa	ZAF								05	VEGETABLES AND FRUIT	1	No Quantity							6133918			0
S3	2016	2016	2016	2	0	2	Export	818	Egypt	EGY	716	Zimbabwe	ZWE								05	VEGETABLES AND FRUIT	1	No Quantity							562941			0
S3	2016	2016	2016	2	0	2	Export	818	Egypt	EGY	724	Spain	ESP								05	VEGETABLES AND FRUIT	1	No Quantity							22252089			0
S3	2016	2016	2016	2	0	2	Export	818	Egypt	EGY	729	Sudan	SDN								05	VEGETABLES AND FRUIT	1	No Quantity							29166172			0
S3	2016	2016	2016	2	0	2	Export	818	Egypt	EGY	740	Suriname	SUR								05	VEGETABLES AND FRUIT	1	No Quantity							26973			0
S3	2016	2016	2016	2	0	2	Export	818	Egypt	EGY	752	Sweden	SWE								05	VEGETABLES AND FRUIT	1	No Quantity							5872091			0
S3	2016	2016	2016	2	0	2	Export	818	Egypt	EGY	757	Switzerland	CHE								05	VEGETABLES AND FRUIT	1	No Quantity							3087800			0
S3	2016	2016	2016	2	0	2	Export	818	Egypt	EGY	760	Syria	SYR								05	VEGETABLES AND FRUIT	1	No Quantity							14962390			0
S3	2016	2016	2016	2	0	2	Export	818	Egypt	EGY	764	Thailand	THA								05	VEGETABLES AND FRUIT	1	No Quantity							954284			0
S3	2016	2016	2016	2	0	2	Export	818	Egypt	EGY	768	Togo	TGO								05	VEGETABLES AND FRUIT	1	No Quantity							123583			0
S3	2016	2016	2016	2	0	2	Export	818	Egypt	EGY	780	Trinidad and Tobago	TTO								05	VEGETABLES AND FRUIT	1	No Quantity							146422			0
S3	2016	2016	2016	2	0	2	Export	818	Egypt	EGY	784	United Arab Emirates	ARE								05	VEGETABLES AND FRUIT	1	No Quantity							139035542			0
S3	2016	2016	2016	2	0	2	Export	818	Egypt	EGY	788	Tunisia	TUN								05	VEGETABLES AND FRUIT	1	No Quantity							8578007			0
S3	2016	2016	2016	2	0	2	Export	818	Egypt	EGY	792	Turkey	TUR								05	VEGETABLES AND FRUIT	1	No Quantity							30842538			0
S3	2016	2016	2016	2	0	2	Export	818	Egypt	EGY	795	Turkmenistan	TKM								05	VEGETABLES AND FRUIT	1	No Quantity							30072			0
S3	2016	2016	2016	2	0	2	Export	818	Egypt	EGY	800	Uganda	UGA								05	VEGETABLES AND FRUIT	1	No Quantity							1122558			0
S3	2016	2016	2016	2	0	2	Export	818	Egypt	EGY	804	Ukraine	UKR								05	VEGETABLES AND FRUIT	1	No Quantity							11313421			0
S3	2016	2016	2016	2	0	2	Export	818	Egypt	EGY	807	North Macedonia	MKD								05	VEGETABLES AND FRUIT	1	No Quantity							27284			0
S3	2016	2016	2016	2	0	2	Export	818	Egypt	EGY	826	United Kingdom	GBR								05	VEGETABLES AND FRUIT	1	No Quantity							143085063			0
S3	2016	2016	2016	2	0	2	Export	818	Egypt	EGY	834	United Rep. of Tanzania	TZA								05	VEGETABLES AND FRUIT	1	No Quantity							189126			0
S3	2016	2016	2016	2	0	2	Export	818	Egypt	EGY	837	Bunkers									05	VEGETABLES AND FRUIT	1	No Quantity							37598			0
S3	2016	2016	2016	2	0	2	Export	818	Egypt	EGY	842	USA	USA								05	VEGETABLES AND FRUIT	1	No Quantity							48713348			0
S3	2016	2016	2016	2	0	2	Export	818	Egypt	EGY	854	Burkina Faso	BFA								05	VEGETABLES AND FRUIT	1	No Quantity							50634			0
S3	2016	2016	2016	2	0	2	Export	818	Egypt	EGY	858	Uruguay	URY								05	VEGETABLES AND FRUIT	1	No Quantity							274414			0
S3	2016	2016	2016	2	0	2	Export	818	Egypt	EGY	860	Uzbekistan	UZB								05	VEGETABLES AND FRUIT	1	No Quantity							178820			0
S3	2016	2016	2016	2	0	2	Export	818	Egypt	EGY	862	Venezuela	VEN								05	VEGETABLES AND FRUIT	1	No Quantity							6501			0
S3	2016	2016	2016	2	0	2	Export	818	Egypt	EGY	882	Samoa	WSM								05	VEGETABLES AND FRUIT	1	No Quantity							14693			0
S3	2016	2016	2016	2	0	2	Export	818	Egypt	EGY	887	Yemen	YEM								05	VEGETABLES AND FRUIT	1	No Quantity							7646822			0
S3	2016	2016	2016	2	0	2	Export	818	Egypt	EGY	894	Zambia	ZMB								05	VEGETABLES AND FRUIT	1	No Quantity							80467			0
S3	2016	2016	2016	2	0	2	Export	818	Egypt	EGY	899	Areas, nes									05	VEGETABLES AND FRUIT	1	No Quantity							323358			0
S3	2016	2016	2016	2	0	2	Export	826	United Kingdom	GBR	0	World	WLD								05	VEGETABLES AND FRUIT	1	No Quantity							1509285399			0
S3	2016	2016	2016	2	0	2	Export	826	United Kingdom	GBR	4	Afghanistan	AFG								05	VEGETABLES AND FRUIT	1	No Quantity							55949			0
S3	2016	2016	2016	2	0	2	Export	826	United Kingdom	GBR	8	Albania	ALB								05	VEGETABLES AND FRUIT	1	No Quantity							2023			0
S3	2016	2016	2016	2	0	2	Export	826	United Kingdom	GBR	12	Algeria	DZA								05	VEGETABLES AND FRUIT	1	No Quantity							474218			0
S3	2016	2016	2016	2	0	2	Export	826	United Kingdom	GBR	24	Angola	AGO								05	VEGETABLES AND FRUIT	1	No Quantity							11859			0
S3	2016	2016	2016	2	0	2	Export	826	United Kingdom	GBR	28	Antigua and Barbuda	ATG								05	VEGETABLES AND FRUIT	1	No Quantity							176928			0
S3	2016	2016	2016	2	0	2	Export	826	United Kingdom	GBR	31	Azerbaijan	AZE								05	VEGETABLES AND FRUIT	1	No Quantity							3585			0
S3	2016	2016	2016	2	0	2	Export	826	United Kingdom	GBR	32	Argentina	ARG								05	VEGETABLES AND FRUIT	1	No Quantity							645709			0
S3	2016	2016	2016	2	0	2	Export	826	United Kingdom	GBR	36	Australia	AUS								05	VEGETABLES AND FRUIT	1	No Quantity							12598449			0
S3	2016	2016	2016	2	0	2	Export	826	United Kingdom	GBR	40	Austria	AUT								05	VEGETABLES AND FRUIT	1	No Quantity							22967692			0
S3	2016	2016	2016	2	0	2	Export	826	United Kingdom	GBR	44	Bahamas	BHS								05	VEGETABLES AND FRUIT	1	No Quantity							78851			0
S3	2016	2016	2016	2	0	2	Export	826	United Kingdom	GBR	48	Bahrain	BHR								05	VEGETABLES AND FRUIT	1	No Quantity							2269080			0
S3	2016	2016	2016	2	0	2	Export	826	United Kingdom	GBR	50	Bangladesh	BGD								05	VEGETABLES AND FRUIT	1	No Quantity							1842204			0
S3	2016	2016	2016	2	0	2	Export	826	United Kingdom	GBR	51	Armenia	ARM								05	VEGETABLES AND FRUIT	1	No Quantity							1812			0
S3	2016	2016	2016	2	0	2	Export	826	United Kingdom	GBR	52	Barbados	BRB								05	VEGETABLES AND FRUIT	1	No Quantity							1508681			0
S3	2016	2016	2016	2	0	2	Export	826	United Kingdom	GBR	56	Belgium	BEL								05	VEGETABLES AND FRUIT	1	No Quantity							47075641			0
S3	2016	2016	2016	2	0	2	Export	826	United Kingdom	GBR	60	Bermuda	BMU								05	VEGETABLES AND FRUIT	1	No Quantity							326032			0
S3	2016	2016	2016	2	0	2	Export	826	United Kingdom	GBR	68	Bolivia (Plurinational State of)	BOL								05	VEGETABLES AND FRUIT	1	No Quantity							3784			0
S3	2016	2016	2016	2	0	2	Export	826	United Kingdom	GBR	70	Bosnia Herzegovina	BIH								05	VEGETABLES AND FRUIT	1	No Quantity							34095			0
S3	2016	2016	2016	2	0	2	Export	826	United Kingdom	GBR	76	Brazil	BRA								05	VEGETABLES AND FRUIT	1	No Quantity							2058301			0
S3	2016	2016	2016	2	0	2	Export	826	United Kingdom	GBR	84	Belize	BLZ								05	VEGETABLES AND FRUIT	1	No Quantity							297077			0
S3	2016	2016	2016	2	0	2	Export	826	United Kingdom	GBR	92	Br. Virgin Isds	VGB								05	VEGETABLES AND FRUIT	1	No Quantity							35939			0
S3	2016	2016	2016	2	0	2	Export	826	United Kingdom	GBR	96	Brunei Darussalam	BRN								05	VEGETABLES AND FRUIT	1	No Quantity							89750			0
S3	2016	2016	2016	2	0	2	Export	826	United Kingdom	GBR	100	Bulgaria	BGR								05	VEGETABLES AND FRUIT	1	No Quantity							1170128			0
S3	2016	2016	2016	2	0	2	Export	826	United Kingdom	GBR	120	Cameroon	CMR								05	VEGETABLES AND FRUIT	1	No Quantity							173740			0
S3	2016	2016	2016	2	0	2	Export	826	United Kingdom	GBR	124	Canada	CAN								05	VEGETABLES AND FRUIT	1	No Quantity							8294452			0
S3	2016	2016	2016	2	0	2	Export	826	United Kingdom	GBR	136	Cayman Isds	CYM								05	VEGETABLES AND FRUIT	1	No Quantity							177530			0
S3	2016	2016	2016	2	0	2	Export	826	United Kingdom	GBR	144	Sri Lanka	LKA								05	VEGETABLES AND FRUIT	1	No Quantity							207887			0
S3	2016	2016	2016	2	0	2	Export	826	United Kingdom	GBR	152	Chile	CHL								05	VEGETABLES AND FRUIT	1	No Quantity							548043			0
S3	2016	2016	2016	2	0	2	Export	826	United Kingdom	GBR	156	China	CHN								05	VEGETABLES AND FRUIT	1	No Quantity							10835020			0
S3	2016	2016	2016	2	0	2	Export	826	United Kingdom	GBR	170	Colombia	COL								05	VEGETABLES AND FRUIT	1	No Quantity							18861			0
S3	2016	2016	2016	2	0	2	Export	826	United Kingdom	GBR	178	Congo	COG								05	VEGETABLES AND FRUIT	1	No Quantity							58952			0
S3	2016	2016	2016	2	0	2	Export	826	United Kingdom	GBR	180	Dem. Rep. of the Congo	COD								05	VEGETABLES AND FRUIT	1	No Quantity							41474			0
S3	2016	2016	2016	2	0	2	Export	826	United Kingdom	GBR	188	Costa Rica	CRI								05	VEGETABLES AND FRUIT	1	No Quantity							11241			0
S3	2016	2016	2016	2	0	2	Export	826	United Kingdom	GBR	191	Croatia	HRV								05	VEGETABLES AND FRUIT	1	No Quantity							2860709			0
S3	2016	2016	2016	2	0	2	Export	826	United Kingdom	GBR	196	Cyprus	CYP								05	VEGETABLES AND FRUIT	1	No Quantity							4763716			0
S3	2016	2016	2016	2	0	2	Export	826	United Kingdom	GBR	203	Czechia	CZE								05	VEGETABLES AND FRUIT	1	No Quantity							7878291			0
S3	2016	2016	2016	2	0	2	Export	826	United Kingdom	GBR	204	Benin	BEN								05	VEGETABLES AND FRUIT	1	No Quantity							5811			0
S3	2016	2016	2016	2	0	2	Export	826	United Kingdom	GBR	208	Denmark	DNK								05	VEGETABLES AND FRUIT	1	No Quantity							23134652			0
S3	2016	2016	2016	2	0	2	Export	826	United Kingdom	GBR	212	Dominica	DMA								05	VEGETABLES AND FRUIT	1	No Quantity							314679			0
S3	2016	2016	2016	2	0	2	Export	826	United Kingdom	GBR	218	Ecuador	ECU								05	VEGETABLES AND FRUIT	1	No Quantity							14236			0
S3	2016	2016	2016	2	0	2	Export	826	United Kingdom	GBR	226	Equatorial Guinea	GNQ								05	VEGETABLES AND FRUIT	1	No Quantity							2179			0
S3	2016	2016	2016	2	0	2	Export	826	United Kingdom	GBR	231	Ethiopia	ETH								05	VEGETABLES AND FRUIT	1	No Quantity							182412			0
S3	2016	2016	2016	2	0	2	Export	826	United Kingdom	GBR	233	Estonia	EST								05	VEGETABLES AND FRUIT	1	No Quantity							869592			0
S3	2016	2016	2016	2	0	2	Export	826	United Kingdom	GBR	234	Faeroe Isds	FRO								05	VEGETABLES AND FRUIT	1	No Quantity							178746			0
S3	2016	2016	2016	2	0	2	Export	826	United Kingdom	GBR	238	Falkland Isds (Malvinas)	FLK								05	VEGETABLES AND FRUIT	1	No Quantity							853105			0
S3	2016	2016	2016	2	0	2	Export	826	United Kingdom	GBR	242	Fiji	FJI								05	VEGETABLES AND FRUIT	1	No Quantity							40947			0
S3	2016	2016	2016	2	0	2	Export	826	United Kingdom	GBR	246	Finland	FIN								05	VEGETABLES AND FRUIT	1	No Quantity							6982371			0
S3	2016	2016	2016	2	0	2	Export	826	United Kingdom	GBR	251	France	FRA								05	VEGETABLES AND FRUIT	1	No Quantity							127480647			0
S3	2016	2016	2016	2	0	2	Export	826	United Kingdom	GBR	262	Djibouti	DJI								05	VEGETABLES AND FRUIT	1	No Quantity							38064			0
S3	2016	2016	2016	2	0	2	Export	826	United Kingdom	GBR	268	Georgia	GEO								05	VEGETABLES AND FRUIT	1	No Quantity							61497			0
S3	2016	2016	2016	2	0	2	Export	826	United Kingdom	GBR	270	Gambia	GMB								05	VEGETABLES AND FRUIT	1	No Quantity							1108120			0
S3	2016	2016	2016	2	0	2	Export	826	United Kingdom	GBR	275	State of Palestine	PSE								05	VEGETABLES AND FRUIT	1	No Quantity							87955			0
S3	2016	2016	2016	2	0	2	Export	826	United Kingdom	GBR	276	Germany	DEU								05	VEGETABLES AND FRUIT	1	No Quantity							75555123			0
S3	2016	2016	2016	2	0	2	Export	826	United Kingdom	GBR	288	Ghana	GHA								05	VEGETABLES AND FRUIT	1	No Quantity							2273731			0
S3	2016	2016	2016	2	0	2	Export	826	United Kingdom	GBR	292	Gibraltar	GIB								05	VEGETABLES AND FRUIT	1	No Quantity							2771060			0
S3	2016	2016	2016	2	0	2	Export	826	United Kingdom	GBR	300	Greece	GRC								05	VEGETABLES AND FRUIT	1	No Quantity							6652226			0
S3	2016	2016	2016	2	0	2	Export	826	United Kingdom	GBR	304	Greenland	GRL								05	VEGETABLES AND FRUIT	1	No Quantity							4216			0
S3	2016	2016	2016	2	0	2	Export	826	United Kingdom	GBR	308	Grenada	GRD								05	VEGETABLES AND FRUIT	1	No Quantity							444553			0
S3	2016	2016	2016	2	0	2	Export	826	United Kingdom	GBR	320	Guatemala	GTM								05	VEGETABLES AND FRUIT	1	No Quantity							136137			0
S3	2016	2016	2016	2	0	2	Export	826	United Kingdom	GBR	324	Guinea	GIN								05	VEGETABLES AND FRUIT	1	No Quantity							103379			0
S3	2016	2016	2016	2	0	2	Export	826	United Kingdom	GBR	328	Guyana	GUY								05	VEGETABLES AND FRUIT	1	No Quantity							29092			0
S3	2016	2016	2016	2	0	2	Export	826	United Kingdom	GBR	344	China, Hong Kong SAR	HKG								05	VEGETABLES AND FRUIT	1	No Quantity							9017645			0
S3	2016	2016	2016	2	0	2	Export	826	United Kingdom	GBR	348	Hungary	HUN								05	VEGETABLES AND FRUIT	1	No Quantity							2807496			0
S3	2016	2016	2016	2	0	2	Export	826	United Kingdom	GBR	352	Iceland	ISL								05	VEGETABLES AND FRUIT	1	No Quantity							3959794			0
S3	2016	2016	2016	2	0	2	Export	826	United Kingdom	GBR	360	Indonesia	IDN								05	VEGETABLES AND FRUIT	1	No Quantity							2374466			0
S3	2016	2016	2016	2	0	2	Export	826	United Kingdom	GBR	364	Iran	IRN								05	VEGETABLES AND FRUIT	1	No Quantity							2401600			0
S3	2016	2016	2016	2	0	2	Export	826	United Kingdom	GBR	368	Iraq	IRQ								05	VEGETABLES AND FRUIT	1	No Quantity							821443			0
S3	2016	2016	2016	2	0	2	Export	826	United Kingdom	GBR	372	Ireland	IRL								05	VEGETABLES AND FRUIT	1	No Quantity							466633269			0
S3	2016	2016	2016	2	0	2	Export	826	United Kingdom	GBR	376	Israel	ISR								05	VEGETABLES AND FRUIT	1	No Quantity							1846818			0
S3	2016	2016	2016	2	0	2	Export	826	United Kingdom	GBR	381	Italy	ITA								05	VEGETABLES AND FRUIT	1	No Quantity							34164749			0
S3	2016	2016	2016	2	0	2	Export	826	United Kingdom	GBR	384	Côte d'Ivoire	CIV								05	VEGETABLES AND FRUIT	1	No Quantity							112892			0
S3	2016	2016	2016	2	0	2	Export	826	United Kingdom	GBR	388	Jamaica	JAM								05	VEGETABLES AND FRUIT	1	No Quantity							63823			0
S3	2016	2016	2016	2	0	2	Export	826	United Kingdom	GBR	392	Japan	JPN								05	VEGETABLES AND FRUIT	1	No Quantity							6382139			0
S3	2016	2016	2016	2	0	2	Export	826	United Kingdom	GBR	398	Kazakhstan	KAZ								05	VEGETABLES AND FRUIT	1	No Quantity							207471			0
S3	2016	2016	2016	2	0	2	Export	826	United Kingdom	GBR	400	Jordan	JOR								05	VEGETABLES AND FRUIT	1	No Quantity							1688562			0
S3	2016	2016	2016	2	0	2	Export	826	United Kingdom	GBR	404	Kenya	KEN								05	VEGETABLES AND FRUIT	1	No Quantity							2923922			0
S3	2016	2016	2016	2	0	2	Export	826	United Kingdom	GBR	410	Rep. of Korea	KOR								05	VEGETABLES AND FRUIT	1	No Quantity							1744895			0
S3	2016	2016	2016	2	0	2	Export	826	United Kingdom	GBR	414	Kuwait	KWT								05	VEGETABLES AND FRUIT	1	No Quantity							2793405			0
S3	2016	2016	2016	2	0	2	Export	826	United Kingdom	GBR	417	Kyrgyzstan	KGZ								05	VEGETABLES AND FRUIT	1	No Quantity							67572			0
S3	2016	2016	2016	2	0	2	Export	826	United Kingdom	GBR	422	Lebanon	LBN								05	VEGETABLES AND FRUIT	1	No Quantity							1928416			0
S3	2016	2016	2016	2	0	2	Export	826	United Kingdom	GBR	428	Latvia	LVA								05	VEGETABLES AND FRUIT	1	No Quantity							1969845			0
S3	2016	2016	2016	2	0	2	Export	826	United Kingdom	GBR	430	Liberia	LBR								05	VEGETABLES AND FRUIT	1	No Quantity							371694			0
S3	2016	2016	2016	2	0	2	Export	826	United Kingdom	GBR	434	Libya	LBY								05	VEGETABLES AND FRUIT	1	No Quantity							49102			0
S3	2016	2016	2016	2	0	2	Export	826	United Kingdom	GBR	440	Lithuania	LTU								05	VEGETABLES AND FRUIT	1	No Quantity							1416218			0
S3	2016	2016	2016	2	0	2	Export	826	United Kingdom	GBR	442	Luxembourg	LUX								05	VEGETABLES AND FRUIT	1	No Quantity							465719			0
S3	2016	2016	2016	2	0	2	Export	826	United Kingdom	GBR	450	Madagascar	MDG								05	VEGETABLES AND FRUIT	1	No Quantity							37452			0
S3	2016	2016	2016	2	0	2	Export	826	United Kingdom	GBR	458	Malaysia	MYS								05	VEGETABLES AND FRUIT	1	No Quantity							3857214			0
S3	2016	2016	2016	2	0	2	Export	826	United Kingdom	GBR	462	Maldives	MDV								05	VEGETABLES AND FRUIT	1	No Quantity							294631			0
S3	2016	2016	2016	2	0	2	Export	826	United Kingdom	GBR	470	Malta	MLT								05	VEGETABLES AND FRUIT	1	No Quantity							5216390			0
S3	2016	2016	2016	2	0	2	Export	826	United Kingdom	GBR	480	Mauritius	MUS								05	VEGETABLES AND FRUIT	1	No Quantity							296477			0
S3	2016	2016	2016	2	0	2	Export	826	United Kingdom	GBR	484	Mexico	MEX								05	VEGETABLES AND FRUIT	1	No Quantity							138660			0
S3	2016	2016	2016	2	0	2	Export	826	United Kingdom	GBR	490	Other Asia, nes									05	VEGETABLES AND FRUIT	1	No Quantity							432720			0
S3	2016	2016	2016	2	0	2	Export	826	United Kingdom	GBR	498	Rep. of Moldova	MDA								05	VEGETABLES AND FRUIT	1	No Quantity							429622			0
S3	2016	2016	2016	2	0	2	Export	826	United Kingdom	GBR	499	Montenegro	MNE								05	VEGETABLES AND FRUIT	1	No Quantity							1233			0
S3	2016	2016	2016	2	0	2	Export	826	United Kingdom	GBR	500	Montserrat	MSR								05	VEGETABLES AND FRUIT	1	No Quantity							9824			0
S3	2016	2016	2016	2	0	2	Export	826	United Kingdom	GBR	504	Morocco	MAR								05	VEGETABLES AND FRUIT	1	No Quantity							7116829			0
S3	2016	2016	2016	2	0	2	Export	826	United Kingdom	GBR	512	Oman	OMN								05	VEGETABLES AND FRUIT	1	No Quantity							507186			0
S3	2016	2016	2016	2	0	2	Export	826	United Kingdom	GBR	516	Namibia	NAM								05	VEGETABLES AND FRUIT	1	No Quantity							11955			0
S3	2016	2016	2016	2	0	2	Export	826	United Kingdom	GBR	524	Nepal	NPL								05	VEGETABLES AND FRUIT	1	No Quantity							96941			0
S3	2016	2016	2016	2	0	2	Export	826	United Kingdom	GBR	528	Netherlands	NLD								05	VEGETABLES AND FRUIT	1	No Quantity							142872505			0
S3	2016	2016	2016	2	0	2	Export	826	United Kingdom	GBR	533	Aruba	ABW								05	VEGETABLES AND FRUIT	1	No Quantity							19919			0
S3	2016	2016	2016	2	0	2	Export	826	United Kingdom	GBR	534	Saint Maarten	SXM								05	VEGETABLES AND FRUIT	1	No Quantity							6930			0
S3	2016	2016	2016	2	0	2	Export	826	United Kingdom	GBR	535	Bonaire	BES								05	VEGETABLES AND FRUIT	1	No Quantity							122941			0
S3	2016	2016	2016	2	0	2	Export	826	United Kingdom	GBR	554	New Zealand	NZL								05	VEGETABLES AND FRUIT	1	No Quantity							857958			0
S3	2016	2016	2016	2	0	2	Export	826	United Kingdom	GBR	566	Nigeria	NGA								05	VEGETABLES AND FRUIT	1	No Quantity							32570724			0
S3	2016	2016	2016	2	0	2	Export	826	United Kingdom	GBR	579	Norway	NOR								05	VEGETABLES AND FRUIT	1	No Quantity							9572868			0
S3	2016	2016	2016	2	0	2	Export	826	United Kingdom	GBR	585	Palau	PLW								05	VEGETABLES AND FRUIT	1	No Quantity							17024			0
S3	2016	2016	2016	2	0	2	Export	826	United Kingdom	GBR	586	Pakistan	PAK								05	VEGETABLES AND FRUIT	1	No Quantity							5122872			0
S3	2016	2016	2016	2	0	2	Export	826	United Kingdom	GBR	604	Peru	PER								05	VEGETABLES AND FRUIT	1	No Quantity							65111			0
S3	2016	2016	2016	2	0	2	Export	826	United Kingdom	GBR	608	Philippines	PHL								05	VEGETABLES AND FRUIT	1	No Quantity							405522			0
S3	2016	2016	2016	2	0	2	Export	826	United Kingdom	GBR	616	Poland	POL								05	VEGETABLES AND FRUIT	1	No Quantity							30682064			0
S3	2016	2016	2016	2	0	2	Export	826	United Kingdom	GBR	620	Portugal	PRT								05	VEGETABLES AND FRUIT	1	No Quantity							9636799			0
S3	2016	2016	2016	2	0	2	Export	826	United Kingdom	GBR	624	Guinea-Bissau	GNB								05	VEGETABLES AND FRUIT	1	No Quantity							45339			0
S3	2016	2016	2016	2	0	2	Export	826	United Kingdom	GBR	634	Qatar	QAT								05	VEGETABLES AND FRUIT	1	No Quantity							2168056			0
S3	2016	2016	2016	2	0	2	Export	826	United Kingdom	GBR	642	Romania	ROU								05	VEGETABLES AND FRUIT	1	No Quantity							1436926			0
S3	2016	2016	2016	2	0	2	Export	826	United Kingdom	GBR	643	Russian Federation	RUS								05	VEGETABLES AND FRUIT	1	No Quantity							6227181			0
S3	2016	2016	2016	2	0	2	Export	826	United Kingdom	GBR	646	Rwanda	RWA								05	VEGETABLES AND FRUIT	1	No Quantity							1747			0
S3	2016	2016	2016	2	0	2	Export	826	United Kingdom	GBR	654	Saint Helena	SHN								05	VEGETABLES AND FRUIT	1	No Quantity							414682			0
S3	2016	2016	2016	2	0	2	Export	826	United Kingdom	GBR	659	Saint Kitts and Nevis	KNA								05	VEGETABLES AND FRUIT	1	No Quantity							122689			0
S3	2016	2016	2016	2	0	2	Export	826	United Kingdom	GBR	660	Anguilla	AIA								05	VEGETABLES AND FRUIT	1	No Quantity							10072			0
S3	2016	2016	2016	2	0	2	Export	826	United Kingdom	GBR	662	Saint Lucia	LCA								05	VEGETABLES AND FRUIT	1	No Quantity							204987			0
S3	2016	2016	2016	2	0	2	Export	826	United Kingdom	GBR	666	Saint Pierre and Miquelon	SPM								05	VEGETABLES AND FRUIT	1	No Quantity							2938			0
S3	2016	2016	2016	2	0	2	Export	826	United Kingdom	GBR	670	Saint Vincent and the Grenadines	VCT								05	VEGETABLES AND FRUIT	1	No Quantity							134639			0
S3	2016	2016	2016	2	0	2	Export	826	United Kingdom	GBR	674	San Marino	SMR								05	VEGETABLES AND FRUIT	1	No Quantity							5133			0
S3	2016	2016	2016	2	0	2	Export	826	United Kingdom	GBR	678	Sao Tome and Principe	STP								05	VEGETABLES AND FRUIT	1	No Quantity							33684			0
S3	2016	2016	2016	2	0	2	Export	826	United Kingdom	GBR	682	Saudi Arabia	SAU								05	VEGETABLES AND FRUIT	1	No Quantity							8747093			0
S3	2016	2016	2016	2	0	2	Export	826	United Kingdom	GBR	686	Senegal	SEN								05	VEGETABLES AND FRUIT	1	No Quantity							71475			0
S3	2016	2016	2016	2	0	2	Export	826	United Kingdom	GBR	688	Serbia	SRB								05	VEGETABLES AND FRUIT	1	No Quantity							283131			0
S3	2016	2016	2016	2	0	2	Export	826	United Kingdom	GBR	690	Seychelles	SYC								05	VEGETABLES AND FRUIT	1	No Quantity							170072			0
S3	2016	2016	2016	2	0	2	Export	826	United Kingdom	GBR	694	Sierra Leone	SLE								05	VEGETABLES AND FRUIT	1	No Quantity							1585795			0
S3	2016	2016	2016	2	0	2	Export	826	United Kingdom	GBR	699	India	IND								05	VEGETABLES AND FRUIT	1	No Quantity							2149685			0
S3	2016	2016	2016	2	0	2	Export	826	United Kingdom	GBR	702	Singapore	SGP								05	VEGETABLES AND FRUIT	1	No Quantity							3726105			0
S3	2016	2016	2016	2	0	2	Export	826	United Kingdom	GBR	703	Slovakia	SVK								05	VEGETABLES AND FRUIT	1	No Quantity							1465015			0
S3	2016	2016	2016	2	0	2	Export	826	United Kingdom	GBR	704	Viet Nam	VNM								05	VEGETABLES AND FRUIT	1	No Quantity							482256			0
S3	2016	2016	2016	2	0	2	Export	826	United Kingdom	GBR	705	Slovenia	SVN								05	VEGETABLES AND FRUIT	1	No Quantity							1591276			0
S3	2016	2016	2016	2	0	2	Export	826	United Kingdom	GBR	706	Somalia	SOM								05	VEGETABLES AND FRUIT	1	No Quantity							108727			0
S3	2016	2016	2016	2	0	2	Export	826	United Kingdom	GBR	710	South Africa	ZAF								05	VEGETABLES AND FRUIT	1	No Quantity							5135210			0
S3	2016	2016	2016	2	0	2	Export	826	United Kingdom	GBR	716	Zimbabwe	ZWE								05	VEGETABLES AND FRUIT	1	No Quantity							40543			0
S3	2016	2016	2016	2	0	2	Export	826	United Kingdom	GBR	724	Spain	ESP								05	VEGETABLES AND FRUIT	1	No Quantity							65326790			0
S3	2016	2016	2016	2	0	2	Export	826	United Kingdom	GBR	728	South Sudan	SSD								05	VEGETABLES AND FRUIT	1	No Quantity							10295			0
S3	2016	2016	2016	2	0	2	Export	826	United Kingdom	GBR	729	Sudan	SDN								05	VEGETABLES AND FRUIT	1	No Quantity							11218568			0
S3	2016	2016	2016	2	0	2	Export	826	United Kingdom	GBR	752	Sweden	SWE								05	VEGETABLES AND FRUIT	1	No Quantity							22589987			0
S3	2016	2016	2016	2	0	2	Export	826	United Kingdom	GBR	757	Switzerland	CHE								05	VEGETABLES AND FRUIT	1	No Quantity							12581911			0
S3	2016	2016	2016	2	0	2	Export	826	United Kingdom	GBR	764	Thailand	THA								05	VEGETABLES AND FRUIT	1	No Quantity							4483203			0
S3	2016	2016	2016	2	0	2	Export	826	United Kingdom	GBR	768	Togo	TGO								05	VEGETABLES AND FRUIT	1	No Quantity							22393			0
S3	2016	2016	2016	2	0	2	Export	826	United Kingdom	GBR	780	Trinidad and Tobago	TTO								05	VEGETABLES AND FRUIT	1	No Quantity							537120			0
S3	2016	2016	2016	2	0	2	Export	826	United Kingdom	GBR	784	United Arab Emirates	ARE								05	VEGETABLES AND FRUIT	1	No Quantity							30991563			0
S3	2016	2016	2016	2	0	2	Export	826	United Kingdom	GBR	788	Tunisia	TUN								05	VEGETABLES AND FRUIT	1	No Quantity							114375			0
S3	2016	2016	2016	2	0	2	Export	826	United Kingdom	GBR	792	Turkey	TUR								05	VEGETABLES AND FRUIT	1	No Quantity							6115719			0
S3	2016	2016	2016	2	0	2	Export	826	United Kingdom	GBR	800	Uganda	UGA								05	VEGETABLES AND FRUIT	1	No Quantity							300407			0
S3	2016	2016	2016	2	0	2	Export	826	United Kingdom	GBR	804	Ukraine	UKR								05	VEGETABLES AND FRUIT	1	No Quantity							150677			0
S3	2016	2016	2016	2	0	2	Export	826	United Kingdom	GBR	807	North Macedonia	MKD								05	VEGETABLES AND FRUIT	1	No Quantity							50403			0
S3	2016	2016	2016	2	0	2	Export	826	United Kingdom	GBR	818	Egypt	EGY								05	VEGETABLES AND FRUIT	1	No Quantity							107386588			0
S3	2016	2016	2016	2	0	2	Export	826	United Kingdom	GBR	834	United Rep. of Tanzania	TZA								05	VEGETABLES AND FRUIT	1	No Quantity							693291			0
S3	2016	2016	2016	2	0	2	Export	826	United Kingdom	GBR	837	Bunkers									05	VEGETABLES AND FRUIT	1	No Quantity							330771			0
S3	2016	2016	2016	2	0	2	Export	826	United Kingdom	GBR	842	USA	USA								05	VEGETABLES AND FRUIT	1	No Quantity							33951795			0
S3	2016	2016	2016	2	0	2	Export	826	United Kingdom	GBR	858	Uruguay	URY								05	VEGETABLES AND FRUIT	1	No Quantity							83746			0
S3	2016	2016	2016	2	0	2	Export	826	United Kingdom	GBR	887	Yemen	YEM								05	VEGETABLES AND FRUIT	1	No Quantity							444235			0
S3	2016	2016	2016	2	0	2	Export	826	United Kingdom	GBR	894	Zambia	ZMB								05	VEGETABLES AND FRUIT	1	No Quantity							1549			0
S3	2016	2016	2016	2	0	2	Export	818	Egypt	EGY	0	World	WLD								06	SUGAR,SUGR.PREPTNS,HONEY	1	No Quantity							372632823			0
S3	2016	2016	2016	2	0	2	Export	818	Egypt	EGY	12	Algeria	DZA								06	SUGAR,SUGR.PREPTNS,HONEY	1	No Quantity							1023652			0
S3	2016	2016	2016	2	0	2	Export	818	Egypt	EGY	36	Australia	AUS								06	SUGAR,SUGR.PREPTNS,HONEY	1	No Quantity							28849			0
S3	2016	2016	2016	2	0	2	Export	818	Egypt	EGY	48	Bahrain	BHR								06	SUGAR,SUGR.PREPTNS,HONEY	1	No Quantity							53610			0
S3	2016	2016	2016	2	0	2	Export	818	Egypt	EGY	96	Brunei Darussalam	BRN								06	SUGAR,SUGR.PREPTNS,HONEY	1	No Quantity							1633			0
S3	2016	2016	2016	2	0	2	Export	818	Egypt	EGY	100	Bulgaria	BGR								06	SUGAR,SUGR.PREPTNS,HONEY	1	No Quantity							19285			0
S3	2016	2016	2016	2	0	2	Export	818	Egypt	EGY	108	Burundi	BDI								06	SUGAR,SUGR.PREPTNS,HONEY	1	No Quantity							14077			0
S3	2016	2016	2016	2	0	2	Export	818	Egypt	EGY	120	Cameroon	CMR								06	SUGAR,SUGR.PREPTNS,HONEY	1	No Quantity							529339			0
S3	2016	2016	2016	2	0	2	Export	818	Egypt	EGY	124	Canada	CAN								06	SUGAR,SUGR.PREPTNS,HONEY	1	No Quantity							2798652			0
S3	2016	2016	2016	2	0	2	Export	818	Egypt	EGY	132	Cabo Verde	CPV								06	SUGAR,SUGR.PREPTNS,HONEY	1	No Quantity							90052			0
S3	2016	2016	2016	2	0	2	Export	818	Egypt	EGY	144	Sri Lanka	LKA								06	SUGAR,SUGR.PREPTNS,HONEY	1	No Quantity							2174009			0
S3	2016	2016	2016	2	0	2	Export	818	Egypt	EGY	148	Chad	TCD								06	SUGAR,SUGR.PREPTNS,HONEY	1	No Quantity							26252			0
S3	2016	2016	2016	2	0	2	Export	818	Egypt	EGY	156	China	CHN								06	SUGAR,SUGR.PREPTNS,HONEY	1	No Quantity							32850			0
S3	2016	2016	2016	2	0	2	Export	818	Egypt	EGY	174	Comoros	COM								06	SUGAR,SUGR.PREPTNS,HONEY	1	No Quantity							13831			0
S3	2016	2016	2016	2	0	2	Export	818	Egypt	EGY	180	Dem. Rep. of the Congo	COD								06	SUGAR,SUGR.PREPTNS,HONEY	1	No Quantity							1099698			0
S3	2016	2016	2016	2	0	2	Export	818	Egypt	EGY	203	Czechia	CZE								06	SUGAR,SUGR.PREPTNS,HONEY	1	No Quantity							313786			0
S3	2016	2016	2016	2	0	2	Export	818	Egypt	EGY	204	Benin	BEN								06	SUGAR,SUGR.PREPTNS,HONEY	1	No Quantity							84424			0
S3	2016	2016	2016	2	0	2	Export	818	Egypt	EGY	218	Ecuador	ECU								06	SUGAR,SUGR.PREPTNS,HONEY	1	No Quantity							153			0
S3	2016	2016	2016	2	0	2	Export	818	Egypt	EGY	231	Ethiopia	ETH								06	SUGAR,SUGR.PREPTNS,HONEY	1	No Quantity							812471			0
S3	2016	2016	2016	2	0	2	Export	818	Egypt	EGY	232	Eritrea	ERI								06	SUGAR,SUGR.PREPTNS,HONEY	1	No Quantity							198678			0
S3	2016	2016	2016	2	0	2	Export	818	Egypt	EGY	251	France	FRA								06	SUGAR,SUGR.PREPTNS,HONEY	1	No Quantity							328219			0
S3	2016	2016	2016	2	0	2	Export	818	Egypt	EGY	262	Djibouti	DJI								06	SUGAR,SUGR.PREPTNS,HONEY	1	No Quantity							142973			0
S3	2016	2016	2016	2	0	2	Export	818	Egypt	EGY	270	Gambia	GMB								06	SUGAR,SUGR.PREPTNS,HONEY	1	No Quantity							969408			0
S3	2016	2016	2016	2	0	2	Export	818	Egypt	EGY	275	State of Palestine	PSE								06	SUGAR,SUGR.PREPTNS,HONEY	1	No Quantity							10356928			0
S3	2016	2016	2016	2	0	2	Export	818	Egypt	EGY	276	Germany	DEU								06	SUGAR,SUGR.PREPTNS,HONEY	1	No Quantity							90688			0
S3	2016	2016	2016	2	0	2	Export	818	Egypt	EGY	288	Ghana	GHA								06	SUGAR,SUGR.PREPTNS,HONEY	1	No Quantity							2594273			0
S3	2016	2016	2016	2	0	2	Export	818	Egypt	EGY	300	Greece	GRC								06	SUGAR,SUGR.PREPTNS,HONEY	1	No Quantity							15968			0
S3	2016	2016	2016	2	0	2	Export	818	Egypt	EGY	324	Guinea	GIN								06	SUGAR,SUGR.PREPTNS,HONEY	1	No Quantity							621447			0
S3	2016	2016	2016	2	0	2	Export	818	Egypt	EGY	332	Haiti	HTI								06	SUGAR,SUGR.PREPTNS,HONEY	1	No Quantity							39427			0
S3	2016	2016	2016	2	0	2	Export	818	Egypt	EGY	344	China, Hong Kong SAR	HKG								06	SUGAR,SUGR.PREPTNS,HONEY	1	No Quantity							34319			0
S3	2016	2016	2016	2	0	2	Export	818	Egypt	EGY	348	Hungary	HUN								06	SUGAR,SUGR.PREPTNS,HONEY	1	No Quantity							4160			0
S3	2016	2016	2016	2	0	2	Export	818	Egypt	EGY	360	Indonesia	IDN								06	SUGAR,SUGR.PREPTNS,HONEY	1	No Quantity							11241027			0
S3	2016	2016	2016	2	0	2	Export	818	Egypt	EGY	368	Iraq	IRQ								06	SUGAR,SUGR.PREPTNS,HONEY	1	No Quantity							1171832			0
S3	2016	2016	2016	2	0	2	Export	818	Egypt	EGY	376	Israel	ISR								06	SUGAR,SUGR.PREPTNS,HONEY	1	No Quantity							265798			0
S3	2016	2016	2016	2	0	2	Export	818	Egypt	EGY	381	Italy	ITA								06	SUGAR,SUGR.PREPTNS,HONEY	1	No Quantity							8489392			0
S3	2016	2016	2016	2	0	2	Export	818	Egypt	EGY	384	Côte d'Ivoire	CIV								06	SUGAR,SUGR.PREPTNS,HONEY	1	No Quantity							537735			0
S3	2016	2016	2016	2	0	2	Export	818	Egypt	EGY	392	Japan	JPN								06	SUGAR,SUGR.PREPTNS,HONEY	1	No Quantity							71342			0
S3	2016	2016	2016	2	0	2	Export	818	Egypt	EGY	400	Jordan	JOR								06	SUGAR,SUGR.PREPTNS,HONEY	1	No Quantity							6118582			0
S3	2016	2016	2016	2	0	2	Export	818	Egypt	EGY	404	Kenya	KEN								06	SUGAR,SUGR.PREPTNS,HONEY	1	No Quantity							29452035			0
S3	2016	2016	2016	2	0	2	Export	818	Egypt	EGY	408	Dem. People's Rep. of Korea	PRK								06	SUGAR,SUGR.PREPTNS,HONEY	1	No Quantity							12286			0
S3	2016	2016	2016	2	0	2	Export	818	Egypt	EGY	410	Rep. of Korea	KOR								06	SUGAR,SUGR.PREPTNS,HONEY	1	No Quantity							6389			0
S3	2016	2016	2016	2	0	2	Export	818	Egypt	EGY	414	Kuwait	KWT								06	SUGAR,SUGR.PREPTNS,HONEY	1	No Quantity							976443			0
S3	2016	2016	2016	2	0	2	Export	818	Egypt	EGY	422	Lebanon	LBN								06	SUGAR,SUGR.PREPTNS,HONEY	1	No Quantity							6697794			0
S3	2016	2016	2016	2	0	2	Export	818	Egypt	EGY	430	Liberia	LBR								06	SUGAR,SUGR.PREPTNS,HONEY	1	No Quantity							288072			0
S3	2016	2016	2016	2	0	2	Export	818	Egypt	EGY	434	Libya	LBY								06	SUGAR,SUGR.PREPTNS,HONEY	1	No Quantity							51579602			0
S3	2016	2016	2016	2	0	2	Export	818	Egypt	EGY	458	Malaysia	MYS								06	SUGAR,SUGR.PREPTNS,HONEY	1	No Quantity							5530			0
S3	2016	2016	2016	2	0	2	Export	818	Egypt	EGY	462	Maldives	MDV								06	SUGAR,SUGR.PREPTNS,HONEY	1	No Quantity							12643			0
S3	2016	2016	2016	2	0	2	Export	818	Egypt	EGY	466	Mali	MLI								06	SUGAR,SUGR.PREPTNS,HONEY	1	No Quantity							264318			0
S3	2016	2016	2016	2	0	2	Export	818	Egypt	EGY	490	Other Asia, nes									06	SUGAR,SUGR.PREPTNS,HONEY	1	No Quantity							8139			0
S3	2016	2016	2016	2	0	2	Export	818	Egypt	EGY	504	Morocco	MAR								06	SUGAR,SUGR.PREPTNS,HONEY	1	No Quantity							8599056			0
S3	2016	2016	2016	2	0	2	Export	818	Egypt	EGY	512	Oman	OMN								06	SUGAR,SUGR.PREPTNS,HONEY	1	No Quantity							153066			0
S3	2016	2016	2016	2	0	2	Export	818	Egypt	EGY	524	Nepal	NPL								06	SUGAR,SUGR.PREPTNS,HONEY	1	No Quantity							2588629			0
S3	2016	2016	2016	2	0	2	Export	818	Egypt	EGY	528	Netherlands	NLD								06	SUGAR,SUGR.PREPTNS,HONEY	1	No Quantity							232			0
S3	2016	2016	2016	2	0	2	Export	818	Egypt	EGY	554	New Zealand	NZL								06	SUGAR,SUGR.PREPTNS,HONEY	1	No Quantity							319936			0
S3	2016	2016	2016	2	0	2	Export	818	Egypt	EGY	562	Niger	NER								06	SUGAR,SUGR.PREPTNS,HONEY	1	No Quantity							24363			0
S3	2016	2016	2016	2	0	2	Export	818	Egypt	EGY	566	Nigeria	NGA								06	SUGAR,SUGR.PREPTNS,HONEY	1	No Quantity							2294667			0
S3	2016	2016	2016	2	0	2	Export	818	Egypt	EGY	586	Pakistan	PAK								06	SUGAR,SUGR.PREPTNS,HONEY	1	No Quantity							382080			0
S3	2016	2016	2016	2	0	2	Export	818	Egypt	EGY	608	Philippines	PHL								06	SUGAR,SUGR.PREPTNS,HONEY	1	No Quantity							35113			0
S3	2016	2016	2016	2	0	2	Export	818	Egypt	EGY	616	Poland	POL								06	SUGAR,SUGR.PREPTNS,HONEY	1	No Quantity							34277			0
S3	2016	2016	2016	2	0	2	Export	818	Egypt	EGY	620	Portugal	PRT								06	SUGAR,SUGR.PREPTNS,HONEY	1	No Quantity							4373150			0
S3	2016	2016	2016	2	0	2	Export	818	Egypt	EGY	634	Qatar	QAT								06	SUGAR,SUGR.PREPTNS,HONEY	1	No Quantity							1163178			0
S3	2016	2016	2016	2	0	2	Export	818	Egypt	EGY	642	Romania	ROU								06	SUGAR,SUGR.PREPTNS,HONEY	1	No Quantity							13912			0
S3	2016	2016	2016	2	0	2	Export	818	Egypt	EGY	643	Russian Federation	RUS								06	SUGAR,SUGR.PREPTNS,HONEY	1	No Quantity							111151			0
S3	2016	2016	2016	2	0	2	Export	818	Egypt	EGY	646	Rwanda	RWA								06	SUGAR,SUGR.PREPTNS,HONEY	1	No Quantity							1267325			0
S3	2016	2016	2016	2	0	2	Export	818	Egypt	EGY	682	Saudi Arabia	SAU								06	SUGAR,SUGR.PREPTNS,HONEY	1	No Quantity							25372180			0
S3	2016	2016	2016	2	0	2	Export	818	Egypt	EGY	686	Senegal	SEN								06	SUGAR,SUGR.PREPTNS,HONEY	1	No Quantity							18114			0
S3	2016	2016	2016	2	0	2	Export	818	Egypt	EGY	690	Seychelles	SYC								06	SUGAR,SUGR.PREPTNS,HONEY	1	No Quantity							5701			0
S3	2016	2016	2016	2	0	2	Export	818	Egypt	EGY	694	Sierra Leone	SLE								06	SUGAR,SUGR.PREPTNS,HONEY	1	No Quantity							228052			0
S3	2016	2016	2016	2	0	2	Export	818	Egypt	EGY	699	India	IND								06	SUGAR,SUGR.PREPTNS,HONEY	1	No Quantity							440			0
S3	2016	2016	2016	2	0	2	Export	818	Egypt	EGY	702	Singapore	SGP								06	SUGAR,SUGR.PREPTNS,HONEY	1	No Quantity							3493			0
S3	2016	2016	2016	2	0	2	Export	818	Egypt	EGY	704	Viet Nam	VNM								06	SUGAR,SUGR.PREPTNS,HONEY	1	No Quantity							1798965			0
S3	2016	2016	2016	2	0	2	Export	818	Egypt	EGY	706	Somalia	SOM								06	SUGAR,SUGR.PREPTNS,HONEY	1	No Quantity							4004354			0
S3	2016	2016	2016	2	0	2	Export	818	Egypt	EGY	710	South Africa	ZAF								06	SUGAR,SUGR.PREPTNS,HONEY	1	No Quantity							1973050			0
S3	2016	2016	2016	2	0	2	Export	818	Egypt	EGY	724	Spain	ESP								06	SUGAR,SUGR.PREPTNS,HONEY	1	No Quantity							5111248			0
S3	2016	2016	2016	2	0	2	Export	818	Egypt	EGY	729	Sudan	SDN								06	SUGAR,SUGR.PREPTNS,HONEY	1	No Quantity							98385316			0
S3	2016	2016	2016	2	0	2	Export	818	Egypt	EGY	748	Swaziland	SWZ								06	SUGAR,SUGR.PREPTNS,HONEY	1	No Quantity							3916903			0
S3	2016	2016	2016	2	0	2	Export	818	Egypt	EGY	752	Sweden	SWE								06	SUGAR,SUGR.PREPTNS,HONEY	1	No Quantity							80705			0
S3	2016	2016	2016	2	0	2	Export	818	Egypt	EGY	757	Switzerland	CHE								06	SUGAR,SUGR.PREPTNS,HONEY	1	No Quantity							6832			0
S3	2016	2016	2016	2	0	2	Export	818	Egypt	EGY	760	Syria	SYR								06	SUGAR,SUGR.PREPTNS,HONEY	1	No Quantity							14327928			0
S3	2016	2016	2016	2	0	2	Export	818	Egypt	EGY	784	United Arab Emirates	ARE								06	SUGAR,SUGR.PREPTNS,HONEY	1	No Quantity							1993460			0
S3	2016	2016	2016	2	0	2	Export	818	Egypt	EGY	788	Tunisia	TUN								06	SUGAR,SUGR.PREPTNS,HONEY	1	No Quantity							2143195			0
S3	2016	2016	2016	2	0	2	Export	818	Egypt	EGY	792	Turkey	TUR								06	SUGAR,SUGR.PREPTNS,HONEY	1	No Quantity							10598052			0
S3	2016	2016	2016	2	0	2	Export	818	Egypt	EGY	800	Uganda	UGA								06	SUGAR,SUGR.PREPTNS,HONEY	1	No Quantity							4345757			0
S3	2016	2016	2016	2	0	2	Export	818	Egypt	EGY	804	Ukraine	UKR								06	SUGAR,SUGR.PREPTNS,HONEY	1	No Quantity							389114			0
S3	2016	2016	2016	2	0	2	Export	818	Egypt	EGY	826	United Kingdom	GBR								06	SUGAR,SUGR.PREPTNS,HONEY	1	No Quantity							2897112			0
S3	2016	2016	2016	2	0	2	Export	818	Egypt	EGY	834	United Rep. of Tanzania	TZA								06	SUGAR,SUGR.PREPTNS,HONEY	1	No Quantity							6320332			0
S3	2016	2016	2016	2	0	2	Export	818	Egypt	EGY	842	USA	USA								06	SUGAR,SUGR.PREPTNS,HONEY	1	No Quantity							1666664			0
S3	2016	2016	2016	2	0	2	Export	818	Egypt	EGY	854	Burkina Faso	BFA								06	SUGAR,SUGR.PREPTNS,HONEY	1	No Quantity							198065			0
S3	2016	2016	2016	2	0	2	Export	818	Egypt	EGY	887	Yemen	YEM								06	SUGAR,SUGR.PREPTNS,HONEY	1	No Quantity							23761123			0
S3	2016	2016	2016	2	0	2	Export	818	Egypt	EGY	899	Areas, nes									06	SUGAR,SUGR.PREPTNS,HONEY	1	No Quantity							14467			0
S3	2016	2016	2016	2	0	2	Export	826	United Kingdom	GBR	0	World	WLD								06	SUGAR,SUGR.PREPTNS,HONEY	1	No Quantity							521859416			0
S3	2016	2016	2016	2	0	2	Export	826	United Kingdom	GBR	8	Albania	ALB								06	SUGAR,SUGR.PREPTNS,HONEY	1	No Quantity							2257			0
S3	2016	2016	2016	2	0	2	Export	826	United Kingdom	GBR	20	Andorra	AND								06	SUGAR,SUGR.PREPTNS,HONEY	1	No Quantity							36251			0
S3	2016	2016	2016	2	0	2	Export	826	United Kingdom	GBR	24	Angola	AGO								06	SUGAR,SUGR.PREPTNS,HONEY	1	No Quantity							2411			0
S3	2016	2016	2016	2	0	2	Export	826	United Kingdom	GBR	28	Antigua and Barbuda	ATG								06	SUGAR,SUGR.PREPTNS,HONEY	1	No Quantity							23668			0
S3	2016	2016	2016	2	0	2	Export	826	United Kingdom	GBR	31	Azerbaijan	AZE								06	SUGAR,SUGR.PREPTNS,HONEY	1	No Quantity							10607			0
S3	2016	2016	2016	2	0	2	Export	826	United Kingdom	GBR	36	Australia	AUS								06	SUGAR,SUGR.PREPTNS,HONEY	1	No Quantity							8316660			0
S3	2016	2016	2016	2	0	2	Export	826	United Kingdom	GBR	40	Austria	AUT								06	SUGAR,SUGR.PREPTNS,HONEY	1	No Quantity							3926444			0
S3	2016	2016	2016	2	0	2	Export	826	United Kingdom	GBR	44	Bahamas	BHS								06	SUGAR,SUGR.PREPTNS,HONEY	1	No Quantity							347248			0
S3	2016	2016	2016	2	0	2	Export	826	United Kingdom	GBR	48	Bahrain	BHR								06	SUGAR,SUGR.PREPTNS,HONEY	1	No Quantity							583444			0
S3	2016	2016	2016	2	0	2	Export	826	United Kingdom	GBR	50	Bangladesh	BGD								06	SUGAR,SUGR.PREPTNS,HONEY	1	No Quantity							23257			0
S3	2016	2016	2016	2	0	2	Export	826	United Kingdom	GBR	51	Armenia	ARM								06	SUGAR,SUGR.PREPTNS,HONEY	1	No Quantity							3816			0
S3	2016	2016	2016	2	0	2	Export	826	United Kingdom	GBR	52	Barbados	BRB								06	SUGAR,SUGR.PREPTNS,HONEY	1	No Quantity							2309159			0
S3	2016	2016	2016	2	0	2	Export	826	United Kingdom	GBR	56	Belgium	BEL								06	SUGAR,SUGR.PREPTNS,HONEY	1	No Quantity							18008968			0
S3	2016	2016	2016	2	0	2	Export	826	United Kingdom	GBR	60	Bermuda	BMU								06	SUGAR,SUGR.PREPTNS,HONEY	1	No Quantity							225324			0
S3	2016	2016	2016	2	0	2	Export	826	United Kingdom	GBR	68	Bolivia (Plurinational State of)	BOL								06	SUGAR,SUGR.PREPTNS,HONEY	1	No Quantity							14629			0
S3	2016	2016	2016	2	0	2	Export	826	United Kingdom	GBR	70	Bosnia Herzegovina	BIH								06	SUGAR,SUGR.PREPTNS,HONEY	1	No Quantity							3162			0
S3	2016	2016	2016	2	0	2	Export	826	United Kingdom	GBR	76	Brazil	BRA								06	SUGAR,SUGR.PREPTNS,HONEY	1	No Quantity							31783			0
S3	2016	2016	2016	2	0	2	Export	826	United Kingdom	GBR	84	Belize	BLZ								06	SUGAR,SUGR.PREPTNS,HONEY	1	No Quantity							38331			0
S3	2016	2016	2016	2	0	2	Export	826	United Kingdom	GBR	92	Br. Virgin Isds	VGB								06	SUGAR,SUGR.PREPTNS,HONEY	1	No Quantity							61942			0
S3	2016	2016	2016	2	0	2	Export	826	United Kingdom	GBR	96	Brunei Darussalam	BRN								06	SUGAR,SUGR.PREPTNS,HONEY	1	No Quantity							27242			0
S3	2016	2016	2016	2	0	2	Export	826	United Kingdom	GBR	100	Bulgaria	BGR								06	SUGAR,SUGR.PREPTNS,HONEY	1	No Quantity							387510			0
S3	2016	2016	2016	2	0	2	Export	826	United Kingdom	GBR	104	Myanmar	MMR								06	SUGAR,SUGR.PREPTNS,HONEY	1	No Quantity							105389			0
S3	2016	2016	2016	2	0	2	Export	826	United Kingdom	GBR	120	Cameroon	CMR								06	SUGAR,SUGR.PREPTNS,HONEY	1	No Quantity							51713			0
S3	2016	2016	2016	2	0	2	Export	826	United Kingdom	GBR	124	Canada	CAN								06	SUGAR,SUGR.PREPTNS,HONEY	1	No Quantity							21632119			0
S3	2016	2016	2016	2	0	2	Export	826	United Kingdom	GBR	132	Cabo Verde	CPV								06	SUGAR,SUGR.PREPTNS,HONEY	1	No Quantity							97667			0
S3	2016	2016	2016	2	0	2	Export	826	United Kingdom	GBR	136	Cayman Isds	CYM								06	SUGAR,SUGR.PREPTNS,HONEY	1	No Quantity							87858			0
S3	2016	2016	2016	2	0	2	Export	826	United Kingdom	GBR	144	Sri Lanka	LKA								06	SUGAR,SUGR.PREPTNS,HONEY	1	No Quantity							33024			0
S3	2016	2016	2016	2	0	2	Export	826	United Kingdom	GBR	152	Chile	CHL								06	SUGAR,SUGR.PREPTNS,HONEY	1	No Quantity							96419			0
S3	2016	2016	2016	2	0	2	Export	826	United Kingdom	GBR	156	China	CHN								06	SUGAR,SUGR.PREPTNS,HONEY	1	No Quantity							1639863			0
S3	2016	2016	2016	2	0	2	Export	826	United Kingdom	GBR	170	Colombia	COL								06	SUGAR,SUGR.PREPTNS,HONEY	1	No Quantity							49138			0
S3	2016	2016	2016	2	0	2	Export	826	United Kingdom	GBR	178	Congo	COG								06	SUGAR,SUGR.PREPTNS,HONEY	1	No Quantity							2415			0
S3	2016	2016	2016	2	0	2	Export	826	United Kingdom	GBR	188	Costa Rica	CRI								06	SUGAR,SUGR.PREPTNS,HONEY	1	No Quantity							11278			0
S3	2016	2016	2016	2	0	2	Export	826	United Kingdom	GBR	191	Croatia	HRV								06	SUGAR,SUGR.PREPTNS,HONEY	1	No Quantity							255490			0
S3	2016	2016	2016	2	0	2	Export	826	United Kingdom	GBR	196	Cyprus	CYP								06	SUGAR,SUGR.PREPTNS,HONEY	1	No Quantity							1840950			0
S3	2016	2016	2016	2	0	2	Export	826	United Kingdom	GBR	203	Czechia	CZE								06	SUGAR,SUGR.PREPTNS,HONEY	1	No Quantity							4228031			0
S3	2016	2016	2016	2	0	2	Export	826	United Kingdom	GBR	208	Denmark	DNK								06	SUGAR,SUGR.PREPTNS,HONEY	1	No Quantity							11149824			0
S3	2016	2016	2016	2	0	2	Export	826	United Kingdom	GBR	212	Dominica	DMA								06	SUGAR,SUGR.PREPTNS,HONEY	1	No Quantity							16773			0
S3	2016	2016	2016	2	0	2	Export	826	United Kingdom	GBR	214	Dominican Rep.	DOM								06	SUGAR,SUGR.PREPTNS,HONEY	1	No Quantity							22078			0
S3	2016	2016	2016	2	0	2	Export	826	United Kingdom	GBR	218	Ecuador	ECU								06	SUGAR,SUGR.PREPTNS,HONEY	1	No Quantity							88573			0
S3	2016	2016	2016	2	0	2	Export	826	United Kingdom	GBR	231	Ethiopia	ETH								06	SUGAR,SUGR.PREPTNS,HONEY	1	No Quantity							35475			0
S3	2016	2016	2016	2	0	2	Export	826	United Kingdom	GBR	233	Estonia	EST								06	SUGAR,SUGR.PREPTNS,HONEY	1	No Quantity							592135			0
S3	2016	2016	2016	2	0	2	Export	826	United Kingdom	GBR	234	Faeroe Isds	FRO								06	SUGAR,SUGR.PREPTNS,HONEY	1	No Quantity							220361			0
S3	2016	2016	2016	2	0	2	Export	826	United Kingdom	GBR	238	Falkland Isds (Malvinas)	FLK								06	SUGAR,SUGR.PREPTNS,HONEY	1	No Quantity							64747			0
S3	2016	2016	2016	2	0	2	Export	826	United Kingdom	GBR	242	Fiji	FJI								06	SUGAR,SUGR.PREPTNS,HONEY	1	No Quantity							1293			0
S3	2016	2016	2016	2	0	2	Export	826	United Kingdom	GBR	246	Finland	FIN								06	SUGAR,SUGR.PREPTNS,HONEY	1	No Quantity							1946684			0
S3	2016	2016	2016	2	0	2	Export	826	United Kingdom	GBR	251	France	FRA								06	SUGAR,SUGR.PREPTNS,HONEY	1	No Quantity							30771708			0
S3	2016	2016	2016	2	0	2	Export	826	United Kingdom	GBR	268	Georgia	GEO								06	SUGAR,SUGR.PREPTNS,HONEY	1	No Quantity							5435			0
S3	2016	2016	2016	2	0	2	Export	826	United Kingdom	GBR	270	Gambia	GMB								06	SUGAR,SUGR.PREPTNS,HONEY	1	No Quantity							22862			0
S3	2016	2016	2016	2	0	2	Export	826	United Kingdom	GBR	275	State of Palestine	PSE								06	SUGAR,SUGR.PREPTNS,HONEY	1	No Quantity							101779			0
S3	2016	2016	2016	2	0	2	Export	826	United Kingdom	GBR	276	Germany	DEU								06	SUGAR,SUGR.PREPTNS,HONEY	1	No Quantity							42939579			0
S3	2016	2016	2016	2	0	2	Export	826	United Kingdom	GBR	288	Ghana	GHA								06	SUGAR,SUGR.PREPTNS,HONEY	1	No Quantity							434580			0
S3	2016	2016	2016	2	0	2	Export	826	United Kingdom	GBR	292	Gibraltar	GIB								06	SUGAR,SUGR.PREPTNS,HONEY	1	No Quantity							1249903			0
S3	2016	2016	2016	2	0	2	Export	826	United Kingdom	GBR	300	Greece	GRC								06	SUGAR,SUGR.PREPTNS,HONEY	1	No Quantity							1788646			0
S3	2016	2016	2016	2	0	2	Export	826	United Kingdom	GBR	308	Grenada	GRD								06	SUGAR,SUGR.PREPTNS,HONEY	1	No Quantity							64340			0
S3	2016	2016	2016	2	0	2	Export	826	United Kingdom	GBR	324	Guinea	GIN								06	SUGAR,SUGR.PREPTNS,HONEY	1	No Quantity							2858			0
S3	2016	2016	2016	2	0	2	Export	826	United Kingdom	GBR	328	Guyana	GUY								06	SUGAR,SUGR.PREPTNS,HONEY	1	No Quantity							29930			0
S3	2016	2016	2016	2	0	2	Export	826	United Kingdom	GBR	344	China, Hong Kong SAR	HKG								06	SUGAR,SUGR.PREPTNS,HONEY	1	No Quantity							5371192			0
S3	2016	2016	2016	2	0	2	Export	826	United Kingdom	GBR	348	Hungary	HUN								06	SUGAR,SUGR.PREPTNS,HONEY	1	No Quantity							3683263			0
S3	2016	2016	2016	2	0	2	Export	826	United Kingdom	GBR	352	Iceland	ISL								06	SUGAR,SUGR.PREPTNS,HONEY	1	No Quantity							1274094			0
S3	2016	2016	2016	2	0	2	Export	826	United Kingdom	GBR	360	Indonesia	IDN								06	SUGAR,SUGR.PREPTNS,HONEY	1	No Quantity							93468			0
S3	2016	2016	2016	2	0	2	Export	826	United Kingdom	GBR	364	Iran	IRN								06	SUGAR,SUGR.PREPTNS,HONEY	1	No Quantity							1484			0
S3	2016	2016	2016	2	0	2	Export	826	United Kingdom	GBR	368	Iraq	IRQ								06	SUGAR,SUGR.PREPTNS,HONEY	1	No Quantity							100732			0
S3	2016	2016	2016	2	0	2	Export	826	United Kingdom	GBR	372	Ireland	IRL								06	SUGAR,SUGR.PREPTNS,HONEY	1	No Quantity							138267450			0
S3	2016	2016	2016	2	0	2	Export	826	United Kingdom	GBR	376	Israel	ISR								06	SUGAR,SUGR.PREPTNS,HONEY	1	No Quantity							5608911			0
S3	2016	2016	2016	2	0	2	Export	826	United Kingdom	GBR	381	Italy	ITA								06	SUGAR,SUGR.PREPTNS,HONEY	1	No Quantity							48718031			0
S3	2016	2016	2016	2	0	2	Export	826	United Kingdom	GBR	388	Jamaica	JAM								06	SUGAR,SUGR.PREPTNS,HONEY	1	No Quantity							332107			0
S3	2016	2016	2016	2	0	2	Export	826	United Kingdom	GBR	392	Japan	JPN								06	SUGAR,SUGR.PREPTNS,HONEY	1	No Quantity							569977			0
S3	2016	2016	2016	2	0	2	Export	826	United Kingdom	GBR	398	Kazakhstan	KAZ								06	SUGAR,SUGR.PREPTNS,HONEY	1	No Quantity							12206			0
S3	2016	2016	2016	2	0	2	Export	826	United Kingdom	GBR	400	Jordan	JOR								06	SUGAR,SUGR.PREPTNS,HONEY	1	No Quantity							342333			0
S3	2016	2016	2016	2	0	2	Export	826	United Kingdom	GBR	404	Kenya	KEN								06	SUGAR,SUGR.PREPTNS,HONEY	1	No Quantity							703381			0
S3	2016	2016	2016	2	0	2	Export	826	United Kingdom	GBR	410	Rep. of Korea	KOR								06	SUGAR,SUGR.PREPTNS,HONEY	1	No Quantity							1607208			0
S3	2016	2016	2016	2	0	2	Export	826	United Kingdom	GBR	414	Kuwait	KWT								06	SUGAR,SUGR.PREPTNS,HONEY	1	No Quantity							2329901			0
S3	2016	2016	2016	2	0	2	Export	826	United Kingdom	GBR	422	Lebanon	LBN								06	SUGAR,SUGR.PREPTNS,HONEY	1	No Quantity							1101787			0
S3	2016	2016	2016	2	0	2	Export	826	United Kingdom	GBR	428	Latvia	LVA								06	SUGAR,SUGR.PREPTNS,HONEY	1	No Quantity							280255			0
S3	2016	2016	2016	2	0	2	Export	826	United Kingdom	GBR	430	Liberia	LBR								06	SUGAR,SUGR.PREPTNS,HONEY	1	No Quantity							1446			0
S3	2016	2016	2016	2	0	2	Export	826	United Kingdom	GBR	434	Libya	LBY								06	SUGAR,SUGR.PREPTNS,HONEY	1	No Quantity							184995			0
S3	2016	2016	2016	2	0	2	Export	826	United Kingdom	GBR	440	Lithuania	LTU								06	SUGAR,SUGR.PREPTNS,HONEY	1	No Quantity							4344626			0
S3	2016	2016	2016	2	0	2	Export	826	United Kingdom	GBR	442	Luxembourg	LUX								06	SUGAR,SUGR.PREPTNS,HONEY	1	No Quantity							335919			0
S3	2016	2016	2016	2	0	2	Export	826	United Kingdom	GBR	454	Malawi	MWI								06	SUGAR,SUGR.PREPTNS,HONEY	1	No Quantity							2530			0
S3	2016	2016	2016	2	0	2	Export	826	United Kingdom	GBR	458	Malaysia	MYS								06	SUGAR,SUGR.PREPTNS,HONEY	1	No Quantity							1459153			0
S3	2016	2016	2016	2	0	2	Export	826	United Kingdom	GBR	462	Maldives	MDV								06	SUGAR,SUGR.PREPTNS,HONEY	1	No Quantity							42584			0
S3	2016	2016	2016	2	0	2	Export	826	United Kingdom	GBR	466	Mali	MLI								06	SUGAR,SUGR.PREPTNS,HONEY	1	No Quantity							1557			0
S3	2016	2016	2016	2	0	2	Export	826	United Kingdom	GBR	470	Malta	MLT								06	SUGAR,SUGR.PREPTNS,HONEY	1	No Quantity							3411514			0
S3	2016	2016	2016	2	0	2	Export	826	United Kingdom	GBR	478	Mauritania	MRT								06	SUGAR,SUGR.PREPTNS,HONEY	1	No Quantity							2337			0
S3	2016	2016	2016	2	0	2	Export	826	United Kingdom	GBR	480	Mauritius	MUS								06	SUGAR,SUGR.PREPTNS,HONEY	1	No Quantity							56643			0
S3	2016	2016	2016	2	0	2	Export	826	United Kingdom	GBR	484	Mexico	MEX								06	SUGAR,SUGR.PREPTNS,HONEY	1	No Quantity							3268			0
S3	2016	2016	2016	2	0	2	Export	826	United Kingdom	GBR	490	Other Asia, nes									06	SUGAR,SUGR.PREPTNS,HONEY	1	No Quantity							1094880			0
S3	2016	2016	2016	2	0	2	Export	826	United Kingdom	GBR	500	Montserrat	MSR								06	SUGAR,SUGR.PREPTNS,HONEY	1	No Quantity							5591			0
S3	2016	2016	2016	2	0	2	Export	826	United Kingdom	GBR	504	Morocco	MAR								06	SUGAR,SUGR.PREPTNS,HONEY	1	No Quantity							30895			0
S3	2016	2016	2016	2	0	2	Export	826	United Kingdom	GBR	512	Oman	OMN								06	SUGAR,SUGR.PREPTNS,HONEY	1	No Quantity							342587			0
S3	2016	2016	2016	2	0	2	Export	826	United Kingdom	GBR	524	Nepal	NPL								06	SUGAR,SUGR.PREPTNS,HONEY	1	No Quantity							18708			0
S3	2016	2016	2016	2	0	2	Export	826	United Kingdom	GBR	528	Netherlands	NLD								06	SUGAR,SUGR.PREPTNS,HONEY	1	No Quantity							34663322			0
S3	2016	2016	2016	2	0	2	Export	826	United Kingdom	GBR	531	Curaçao	CUW								06	SUGAR,SUGR.PREPTNS,HONEY	1	No Quantity							1860			0
S3	2016	2016	2016	2	0	2	Export	826	United Kingdom	GBR	533	Aruba	ABW								06	SUGAR,SUGR.PREPTNS,HONEY	1	No Quantity							1228			0
S3	2016	2016	2016	2	0	2	Export	826	United Kingdom	GBR	535	Bonaire	BES								06	SUGAR,SUGR.PREPTNS,HONEY	1	No Quantity							4706			0
S3	2016	2016	2016	2	0	2	Export	826	United Kingdom	GBR	554	New Zealand	NZL								06	SUGAR,SUGR.PREPTNS,HONEY	1	No Quantity							1919434			0
S3	2016	2016	2016	2	0	2	Export	826	United Kingdom	GBR	566	Nigeria	NGA								06	SUGAR,SUGR.PREPTNS,HONEY	1	No Quantity							1289516			0
S3	2016	2016	2016	2	0	2	Export	826	United Kingdom	GBR	579	Norway	NOR								06	SUGAR,SUGR.PREPTNS,HONEY	1	No Quantity							12863335			0
S3	2016	2016	2016	2	0	2	Export	826	United Kingdom	GBR	586	Pakistan	PAK								06	SUGAR,SUGR.PREPTNS,HONEY	1	No Quantity							535700			0
S3	2016	2016	2016	2	0	2	Export	826	United Kingdom	GBR	591	Panama	PAN								06	SUGAR,SUGR.PREPTNS,HONEY	1	No Quantity							7204			0
S3	2016	2016	2016	2	0	2	Export	826	United Kingdom	GBR	608	Philippines	PHL								06	SUGAR,SUGR.PREPTNS,HONEY	1	No Quantity							901352			0
S3	2016	2016	2016	2	0	2	Export	826	United Kingdom	GBR	616	Poland	POL								06	SUGAR,SUGR.PREPTNS,HONEY	1	No Quantity							10429505			0
S3	2016	2016	2016	2	0	2	Export	826	United Kingdom	GBR	620	Portugal	PRT								06	SUGAR,SUGR.PREPTNS,HONEY	1	No Quantity							8378948			0
S3	2016	2016	2016	2	0	2	Export	826	United Kingdom	GBR	634	Qatar	QAT								06	SUGAR,SUGR.PREPTNS,HONEY	1	No Quantity							794077			0
S3	2016	2016	2016	2	0	2	Export	826	United Kingdom	GBR	642	Romania	ROU								06	SUGAR,SUGR.PREPTNS,HONEY	1	No Quantity							1634971			0
S3	2016	2016	2016	2	0	2	Export	826	United Kingdom	GBR	643	Russian Federation	RUS								06	SUGAR,SUGR.PREPTNS,HONEY	1	No Quantity							3157194			0
S3	2016	2016	2016	2	0	2	Export	826	United Kingdom	GBR	654	Saint Helena	SHN								06	SUGAR,SUGR.PREPTNS,HONEY	1	No Quantity							13364			0
S3	2016	2016	2016	2	0	2	Export	826	United Kingdom	GBR	659	Saint Kitts and Nevis	KNA								06	SUGAR,SUGR.PREPTNS,HONEY	1	No Quantity							15717			0
S3	2016	2016	2016	2	0	2	Export	826	United Kingdom	GBR	662	Saint Lucia	LCA								06	SUGAR,SUGR.PREPTNS,HONEY	1	No Quantity							1361996			0
S3	2016	2016	2016	2	0	2	Export	826	United Kingdom	GBR	670	Saint Vincent and the Grenadines	VCT								06	SUGAR,SUGR.PREPTNS,HONEY	1	No Quantity							45473			0
S3	2016	2016	2016	2	0	2	Export	826	United Kingdom	GBR	682	Saudi Arabia	SAU								06	SUGAR,SUGR.PREPTNS,HONEY	1	No Quantity							1982160			0
S3	2016	2016	2016	2	0	2	Export	826	United Kingdom	GBR	688	Serbia	SRB								06	SUGAR,SUGR.PREPTNS,HONEY	1	No Quantity							34937			0
S3	2016	2016	2016	2	0	2	Export	826	United Kingdom	GBR	690	Seychelles	SYC								06	SUGAR,SUGR.PREPTNS,HONEY	1	No Quantity							42646			0
S3	2016	2016	2016	2	0	2	Export	826	United Kingdom	GBR	694	Sierra Leone	SLE								06	SUGAR,SUGR.PREPTNS,HONEY	1	No Quantity							54430			0
S3	2016	2016	2016	2	0	2	Export	826	United Kingdom	GBR	699	India	IND								06	SUGAR,SUGR.PREPTNS,HONEY	1	No Quantity							958080			0
S3	2016	2016	2016	2	0	2	Export	826	United Kingdom	GBR	702	Singapore	SGP								06	SUGAR,SUGR.PREPTNS,HONEY	1	No Quantity							2874034			0
S3	2016	2016	2016	2	0	2	Export	826	United Kingdom	GBR	703	Slovakia	SVK								06	SUGAR,SUGR.PREPTNS,HONEY	1	No Quantity							933746			0
S3	2016	2016	2016	2	0	2	Export	826	United Kingdom	GBR	704	Viet Nam	VNM								06	SUGAR,SUGR.PREPTNS,HONEY	1	No Quantity							26295			0
S3	2016	2016	2016	2	0	2	Export	826	United Kingdom	GBR	705	Slovenia	SVN								06	SUGAR,SUGR.PREPTNS,HONEY	1	No Quantity							947220			0
S3	2016	2016	2016	2	0	2	Export	826	United Kingdom	GBR	710	South Africa	ZAF								06	SUGAR,SUGR.PREPTNS,HONEY	1	No Quantity							1925563			0
S3	2016	2016	2016	2	0	2	Export	826	United Kingdom	GBR	716	Zimbabwe	ZWE								06	SUGAR,SUGR.PREPTNS,HONEY	1	No Quantity							12775			0
S3	2016	2016	2016	2	0	2	Export	826	United Kingdom	GBR	724	Spain	ESP								06	SUGAR,SUGR.PREPTNS,HONEY	1	No Quantity							15815597			0
S3	2016	2016	2016	2	0	2	Export	826	United Kingdom	GBR	729	Sudan	SDN								06	SUGAR,SUGR.PREPTNS,HONEY	1	No Quantity							22685			0
S3	2016	2016	2016	2	0	2	Export	826	United Kingdom	GBR	752	Sweden	SWE								06	SUGAR,SUGR.PREPTNS,HONEY	1	No Quantity							9412169			0
S3	2016	2016	2016	2	0	2	Export	826	United Kingdom	GBR	757	Switzerland	CHE								06	SUGAR,SUGR.PREPTNS,HONEY	1	No Quantity							4171441			0
S3	2016	2016	2016	2	0	2	Export	826	United Kingdom	GBR	764	Thailand	THA								06	SUGAR,SUGR.PREPTNS,HONEY	1	No Quantity							1061955			0
S3	2016	2016	2016	2	0	2	Export	826	United Kingdom	GBR	780	Trinidad and Tobago	TTO								06	SUGAR,SUGR.PREPTNS,HONEY	1	No Quantity							382607			0
S3	2016	2016	2016	2	0	2	Export	826	United Kingdom	GBR	784	United Arab Emirates	ARE								06	SUGAR,SUGR.PREPTNS,HONEY	1	No Quantity							5608653			0
S3	2016	2016	2016	2	0	2	Export	826	United Kingdom	GBR	788	Tunisia	TUN								06	SUGAR,SUGR.PREPTNS,HONEY	1	No Quantity							16683			0
S3	2016	2016	2016	2	0	2	Export	826	United Kingdom	GBR	792	Turkey	TUR								06	SUGAR,SUGR.PREPTNS,HONEY	1	No Quantity							2832025			0
S3	2016	2016	2016	2	0	2	Export	826	United Kingdom	GBR	800	Uganda	UGA								06	SUGAR,SUGR.PREPTNS,HONEY	1	No Quantity							12352			0
S3	2016	2016	2016	2	0	2	Export	826	United Kingdom	GBR	804	Ukraine	UKR								06	SUGAR,SUGR.PREPTNS,HONEY	1	No Quantity							90049			0
S3	2016	2016	2016	2	0	2	Export	826	United Kingdom	GBR	818	Egypt	EGY								06	SUGAR,SUGR.PREPTNS,HONEY	1	No Quantity							768460			0
S3	2016	2016	2016	2	0	2	Export	826	United Kingdom	GBR	834	United Rep. of Tanzania	TZA								06	SUGAR,SUGR.PREPTNS,HONEY	1	No Quantity							18250			0
S3	2016	2016	2016	2	0	2	Export	826	United Kingdom	GBR	837	Bunkers									06	SUGAR,SUGR.PREPTNS,HONEY	1	No Quantity							39246			0
S3	2016	2016	2016	2	0	2	Export	826	United Kingdom	GBR	842	USA	USA								06	SUGAR,SUGR.PREPTNS,HONEY	1	No Quantity							14859010			0
S3	2016	2016	2016	2	0	2	Export	826	United Kingdom	GBR	858	Uruguay	URY								06	SUGAR,SUGR.PREPTNS,HONEY	1	No Quantity							22730			0
S3	2016	2016	2016	2	0	2	Export	826	United Kingdom	GBR	860	Uzbekistan	UZB								06	SUGAR,SUGR.PREPTNS,HONEY	1	No Quantity							7518			0
S3	2016	2016	2016	2	0	2	Export	826	United Kingdom	GBR	887	Yemen	YEM								06	SUGAR,SUGR.PREPTNS,HONEY	1	No Quantity							1097959			0
S3	2016	2016	2016	2	0	2	Export	826	United Kingdom	GBR	894	Zambia	ZMB								06	SUGAR,SUGR.PREPTNS,HONEY	1	No Quantity							7198			0
S3	2016	2016	2016	2	0	2	Export	818	Egypt	EGY	0	World	WLD								07	COFFEE,TEA,COCOA,SPICES	1	No Quantity							172337327			0
S3	2016	2016	2016	2	0	2	Export	818	Egypt	EGY	12	Algeria	DZA								07	COFFEE,TEA,COCOA,SPICES	1	No Quantity							5461167			0
S3	2016	2016	2016	2	0	2	Export	818	Egypt	EGY	32	Argentina	ARG								07	COFFEE,TEA,COCOA,SPICES	1	No Quantity							78557			0
S3	2016	2016	2016	2	0	2	Export	818	Egypt	EGY	36	Australia	AUS								07	COFFEE,TEA,COCOA,SPICES	1	No Quantity							37321			0
S3	2016	2016	2016	2	0	2	Export	818	Egypt	EGY	40	Austria	AUT								07	COFFEE,TEA,COCOA,SPICES	1	No Quantity							237480			0
S3	2016	2016	2016	2	0	2	Export	818	Egypt	EGY	48	Bahrain	BHR								07	COFFEE,TEA,COCOA,SPICES	1	No Quantity							2057362			0
S3	2016	2016	2016	2	0	2	Export	818	Egypt	EGY	50	Bangladesh	BGD								07	COFFEE,TEA,COCOA,SPICES	1	No Quantity							1693175			0
S3	2016	2016	2016	2	0	2	Export	818	Egypt	EGY	56	Belgium	BEL								07	COFFEE,TEA,COCOA,SPICES	1	No Quantity							225586			0
S3	2016	2016	2016	2	0	2	Export	818	Egypt	EGY	76	Brazil	BRA								07	COFFEE,TEA,COCOA,SPICES	1	No Quantity							254078			0
S3	2016	2016	2016	2	0	2	Export	818	Egypt	EGY	100	Bulgaria	BGR								07	COFFEE,TEA,COCOA,SPICES	1	No Quantity							31932			0
S3	2016	2016	2016	2	0	2	Export	818	Egypt	EGY	112	Belarus	BLR								07	COFFEE,TEA,COCOA,SPICES	1	No Quantity							274934			0
S3	2016	2016	2016	2	0	2	Export	818	Egypt	EGY	120	Cameroon	CMR								07	COFFEE,TEA,COCOA,SPICES	1	No Quantity							53337			0
S3	2016	2016	2016	2	0	2	Export	818	Egypt	EGY	124	Canada	CAN								07	COFFEE,TEA,COCOA,SPICES	1	No Quantity							202444			0
S3	2016	2016	2016	2	0	2	Export	818	Egypt	EGY	144	Sri Lanka	LKA								07	COFFEE,TEA,COCOA,SPICES	1	No Quantity							150527			0
S3	2016	2016	2016	2	0	2	Export	818	Egypt	EGY	148	Chad	TCD								07	COFFEE,TEA,COCOA,SPICES	1	No Quantity							1506			0
S3	2016	2016	2016	2	0	2	Export	818	Egypt	EGY	152	Chile	CHL								07	COFFEE,TEA,COCOA,SPICES	1	No Quantity							5			0
S3	2016	2016	2016	2	0	2	Export	818	Egypt	EGY	156	China	CHN								07	COFFEE,TEA,COCOA,SPICES	1	No Quantity							61772			0
S3	2016	2016	2016	2	0	2	Export	818	Egypt	EGY	170	Colombia	COL								07	COFFEE,TEA,COCOA,SPICES	1	No Quantity							17248			0
S3	2016	2016	2016	2	0	2	Export	818	Egypt	EGY	191	Croatia	HRV								07	COFFEE,TEA,COCOA,SPICES	1	No Quantity							22940			0
S3	2016	2016	2016	2	0	2	Export	818	Egypt	EGY	196	Cyprus	CYP								07	COFFEE,TEA,COCOA,SPICES	1	No Quantity							46838			0
S3	2016	2016	2016	2	0	2	Export	818	Egypt	EGY	203	Czechia	CZE								07	COFFEE,TEA,COCOA,SPICES	1	No Quantity							79471			0
S3	2016	2016	2016	2	0	2	Export	818	Egypt	EGY	251	France	FRA								07	COFFEE,TEA,COCOA,SPICES	1	No Quantity							372006			0
S3	2016	2016	2016	2	0	2	Export	818	Egypt	EGY	262	Djibouti	DJI								07	COFFEE,TEA,COCOA,SPICES	1	No Quantity							88			0
S3	2016	2016	2016	2	0	2	Export	818	Egypt	EGY	268	Georgia	GEO								07	COFFEE,TEA,COCOA,SPICES	1	No Quantity							45461			0
S3	2016	2016	2016	2	0	2	Export	818	Egypt	EGY	275	State of Palestine	PSE								07	COFFEE,TEA,COCOA,SPICES	1	No Quantity							5010340			0
S3	2016	2016	2016	2	0	2	Export	818	Egypt	EGY	276	Germany	DEU								07	COFFEE,TEA,COCOA,SPICES	1	No Quantity							2800426			0
S3	2016	2016	2016	2	0	2	Export	818	Egypt	EGY	300	Greece	GRC								07	COFFEE,TEA,COCOA,SPICES	1	No Quantity							60487			0
S3	2016	2016	2016	2	0	2	Export	818	Egypt	EGY	324	Guinea	GIN								07	COFFEE,TEA,COCOA,SPICES	1	No Quantity							305118			0
S3	2016	2016	2016	2	0	2	Export	818	Egypt	EGY	348	Hungary	HUN								07	COFFEE,TEA,COCOA,SPICES	1	No Quantity							100751			0
S3	2016	2016	2016	2	0	2	Export	818	Egypt	EGY	360	Indonesia	IDN								07	COFFEE,TEA,COCOA,SPICES	1	No Quantity							497741			0
S3	2016	2016	2016	2	0	2	Export	818	Egypt	EGY	364	Iran	IRN								07	COFFEE,TEA,COCOA,SPICES	1	No Quantity							62462			0
S3	2016	2016	2016	2	0	2	Export	818	Egypt	EGY	368	Iraq	IRQ								07	COFFEE,TEA,COCOA,SPICES	1	No Quantity							9212226			0
S3	2016	2016	2016	2	0	2	Export	818	Egypt	EGY	376	Israel	ISR								07	COFFEE,TEA,COCOA,SPICES	1	No Quantity							4302078			0
S3	2016	2016	2016	2	0	2	Export	818	Egypt	EGY	381	Italy	ITA								07	COFFEE,TEA,COCOA,SPICES	1	No Quantity							851902			0
S3	2016	2016	2016	2	0	2	Export	818	Egypt	EGY	384	Côte d'Ivoire	CIV								07	COFFEE,TEA,COCOA,SPICES	1	No Quantity							88572			0
S3	2016	2016	2016	2	0	2	Export	818	Egypt	EGY	392	Japan	JPN								07	COFFEE,TEA,COCOA,SPICES	1	No Quantity							1178100			0
S3	2016	2016	2016	2	0	2	Export	818	Egypt	EGY	400	Jordan	JOR								07	COFFEE,TEA,COCOA,SPICES	1	No Quantity							14394467			0
S3	2016	2016	2016	2	0	2	Export	818	Egypt	EGY	404	Kenya	KEN								07	COFFEE,TEA,COCOA,SPICES	1	No Quantity							2884326			0
S3	2016	2016	2016	2	0	2	Export	818	Egypt	EGY	410	Rep. of Korea	KOR								07	COFFEE,TEA,COCOA,SPICES	1	No Quantity							12339			0
S3	2016	2016	2016	2	0	2	Export	818	Egypt	EGY	414	Kuwait	KWT								07	COFFEE,TEA,COCOA,SPICES	1	No Quantity							7522434			0
S3	2016	2016	2016	2	0	2	Export	818	Egypt	EGY	422	Lebanon	LBN								07	COFFEE,TEA,COCOA,SPICES	1	No Quantity							12736723			0
S3	2016	2016	2016	2	0	2	Export	818	Egypt	EGY	428	Latvia	LVA								07	COFFEE,TEA,COCOA,SPICES	1	No Quantity							73587			0
S3	2016	2016	2016	2	0	2	Export	818	Egypt	EGY	434	Libya	LBY								07	COFFEE,TEA,COCOA,SPICES	1	No Quantity							1291497			0
S3	2016	2016	2016	2	0	2	Export	818	Egypt	EGY	440	Lithuania	LTU								07	COFFEE,TEA,COCOA,SPICES	1	No Quantity							43862			0
S3	2016	2016	2016	2	0	2	Export	818	Egypt	EGY	458	Malaysia	MYS								07	COFFEE,TEA,COCOA,SPICES	1	No Quantity							1963679			0
S3	2016	2016	2016	2	0	2	Export	818	Egypt	EGY	462	Maldives	MDV								07	COFFEE,TEA,COCOA,SPICES	1	No Quantity							15			0
S3	2016	2016	2016	2	0	2	Export	818	Egypt	EGY	466	Mali	MLI								07	COFFEE,TEA,COCOA,SPICES	1	No Quantity							237623			0
S3	2016	2016	2016	2	0	2	Export	818	Egypt	EGY	470	Malta	MLT								07	COFFEE,TEA,COCOA,SPICES	1	No Quantity							88			0
S3	2016	2016	2016	2	0	2	Export	818	Egypt	EGY	480	Mauritius	MUS								07	COFFEE,TEA,COCOA,SPICES	1	No Quantity							15786			0
S3	2016	2016	2016	2	0	2	Export	818	Egypt	EGY	484	Mexico	MEX								07	COFFEE,TEA,COCOA,SPICES	1	No Quantity							104320			0
S3	2016	2016	2016	2	0	2	Export	818	Egypt	EGY	504	Morocco	MAR								07	COFFEE,TEA,COCOA,SPICES	1	No Quantity							3513841			0
S3	2016	2016	2016	2	0	2	Export	818	Egypt	EGY	512	Oman	OMN								07	COFFEE,TEA,COCOA,SPICES	1	No Quantity							3446669			0
S3	2016	2016	2016	2	0	2	Export	818	Egypt	EGY	524	Nepal	NPL								07	COFFEE,TEA,COCOA,SPICES	1	No Quantity							144578			0
S3	2016	2016	2016	2	0	2	Export	818	Egypt	EGY	528	Netherlands	NLD								07	COFFEE,TEA,COCOA,SPICES	1	No Quantity							281763			0
S3	2016	2016	2016	2	0	2	Export	818	Egypt	EGY	586	Pakistan	PAK								07	COFFEE,TEA,COCOA,SPICES	1	No Quantity							89787			0
S3	2016	2016	2016	2	0	2	Export	818	Egypt	EGY	600	Paraguay	PRY								07	COFFEE,TEA,COCOA,SPICES	1	No Quantity							156183			0
S3	2016	2016	2016	2	0	2	Export	818	Egypt	EGY	608	Philippines	PHL								07	COFFEE,TEA,COCOA,SPICES	1	No Quantity							24727			0
S3	2016	2016	2016	2	0	2	Export	818	Egypt	EGY	616	Poland	POL								07	COFFEE,TEA,COCOA,SPICES	1	No Quantity							3301804			0
S3	2016	2016	2016	2	0	2	Export	818	Egypt	EGY	620	Portugal	PRT								07	COFFEE,TEA,COCOA,SPICES	1	No Quantity							1706			0
S3	2016	2016	2016	2	0	2	Export	818	Egypt	EGY	634	Qatar	QAT								07	COFFEE,TEA,COCOA,SPICES	1	No Quantity							3134109			0
S3	2016	2016	2016	2	0	2	Export	818	Egypt	EGY	642	Romania	ROU								07	COFFEE,TEA,COCOA,SPICES	1	No Quantity							23841			0
S3	2016	2016	2016	2	0	2	Export	818	Egypt	EGY	643	Russian Federation	RUS								07	COFFEE,TEA,COCOA,SPICES	1	No Quantity							726496			0
S3	2016	2016	2016	2	0	2	Export	818	Egypt	EGY	682	Saudi Arabia	SAU								07	COFFEE,TEA,COCOA,SPICES	1	No Quantity							31402749			0
S3	2016	2016	2016	2	0	2	Export	818	Egypt	EGY	690	Seychelles	SYC								07	COFFEE,TEA,COCOA,SPICES	1	No Quantity							33			0
S3	2016	2016	2016	2	0	2	Export	818	Egypt	EGY	699	India	IND								07	COFFEE,TEA,COCOA,SPICES	1	No Quantity							1298905			0
S3	2016	2016	2016	2	0	2	Export	818	Egypt	EGY	702	Singapore	SGP								07	COFFEE,TEA,COCOA,SPICES	1	No Quantity							50900			0
S3	2016	2016	2016	2	0	2	Export	818	Egypt	EGY	705	Slovenia	SVN								07	COFFEE,TEA,COCOA,SPICES	1	No Quantity							210853			0
S3	2016	2016	2016	2	0	2	Export	818	Egypt	EGY	706	Somalia	SOM								07	COFFEE,TEA,COCOA,SPICES	1	No Quantity							77122			0
S3	2016	2016	2016	2	0	2	Export	818	Egypt	EGY	710	South Africa	ZAF								07	COFFEE,TEA,COCOA,SPICES	1	No Quantity							1214452			0
S3	2016	2016	2016	2	0	2	Export	818	Egypt	EGY	716	Zimbabwe	ZWE								07	COFFEE,TEA,COCOA,SPICES	1	No Quantity							261878			0
S3	2016	2016	2016	2	0	2	Export	818	Egypt	EGY	724	Spain	ESP								07	COFFEE,TEA,COCOA,SPICES	1	No Quantity							284823			0
S3	2016	2016	2016	2	0	2	Export	818	Egypt	EGY	729	Sudan	SDN								07	COFFEE,TEA,COCOA,SPICES	1	No Quantity							24721583			0
S3	2016	2016	2016	2	0	2	Export	818	Egypt	EGY	752	Sweden	SWE								07	COFFEE,TEA,COCOA,SPICES	1	No Quantity							55439			0
S3	2016	2016	2016	2	0	2	Export	818	Egypt	EGY	757	Switzerland	CHE								07	COFFEE,TEA,COCOA,SPICES	1	No Quantity							22			0
S3	2016	2016	2016	2	0	2	Export	818	Egypt	EGY	760	Syria	SYR								07	COFFEE,TEA,COCOA,SPICES	1	No Quantity							1368789			0
S3	2016	2016	2016	2	0	2	Export	818	Egypt	EGY	768	Togo	TGO								07	COFFEE,TEA,COCOA,SPICES	1	No Quantity							146894			0
S3	2016	2016	2016	2	0	2	Export	818	Egypt	EGY	784	United Arab Emirates	ARE								07	COFFEE,TEA,COCOA,SPICES	1	No Quantity							11521644			0
S3	2016	2016	2016	2	0	2	Export	818	Egypt	EGY	788	Tunisia	TUN								07	COFFEE,TEA,COCOA,SPICES	1	No Quantity							768208			0
S3	2016	2016	2016	2	0	2	Export	818	Egypt	EGY	792	Turkey	TUR								07	COFFEE,TEA,COCOA,SPICES	1	No Quantity							1539487			0
S3	2016	2016	2016	2	0	2	Export	818	Egypt	EGY	804	Ukraine	UKR								07	COFFEE,TEA,COCOA,SPICES	1	No Quantity							35344			0
S3	2016	2016	2016	2	0	2	Export	818	Egypt	EGY	807	North Macedonia	MKD								07	COFFEE,TEA,COCOA,SPICES	1	No Quantity							39193			0
S3	2016	2016	2016	2	0	2	Export	818	Egypt	EGY	826	United Kingdom	GBR								07	COFFEE,TEA,COCOA,SPICES	1	No Quantity							1020249			0
S3	2016	2016	2016	2	0	2	Export	818	Egypt	EGY	834	United Rep. of Tanzania	TZA								07	COFFEE,TEA,COCOA,SPICES	1	No Quantity							22094			0
S3	2016	2016	2016	2	0	2	Export	818	Egypt	EGY	842	USA	USA								07	COFFEE,TEA,COCOA,SPICES	1	No Quantity							2329904			0
S3	2016	2016	2016	2	0	2	Export	818	Egypt	EGY	854	Burkina Faso	BFA								07	COFFEE,TEA,COCOA,SPICES	1	No Quantity							44808			0
S3	2016	2016	2016	2	0	2	Export	818	Egypt	EGY	858	Uruguay	URY								07	COFFEE,TEA,COCOA,SPICES	1	No Quantity							20436			0
S3	2016	2016	2016	2	0	2	Export	818	Egypt	EGY	887	Yemen	YEM								07	COFFEE,TEA,COCOA,SPICES	1	No Quantity							1455082			0
S3	2016	2016	2016	2	0	2	Export	818	Egypt	EGY	899	Areas, nes									07	COFFEE,TEA,COCOA,SPICES	1	No Quantity							444747			0
S3	2016	2016	2016	2	0	2	Export	826	United Kingdom	GBR	0	World	WLD								07	COFFEE,TEA,COCOA,SPICES	1	No Quantity							1845387387			0
S3	2016	2016	2016	2	0	2	Export	826	United Kingdom	GBR	4	Afghanistan	AFG								07	COFFEE,TEA,COCOA,SPICES	1	No Quantity							223810			0
S3	2016	2016	2016	2	0	2	Export	826	United Kingdom	GBR	8	Albania	ALB								07	COFFEE,TEA,COCOA,SPICES	1	No Quantity							8980			0
S3	2016	2016	2016	2	0	2	Export	826	United Kingdom	GBR	10	Antarctica	ATA								07	COFFEE,TEA,COCOA,SPICES	1	No Quantity							166870			0
S3	2016	2016	2016	2	0	2	Export	826	United Kingdom	GBR	12	Algeria	DZA								07	COFFEE,TEA,COCOA,SPICES	1	No Quantity							87394			0
S3	2016	2016	2016	2	0	2	Export	826	United Kingdom	GBR	24	Angola	AGO								07	COFFEE,TEA,COCOA,SPICES	1	No Quantity							1993			0
S3	2016	2016	2016	2	0	2	Export	826	United Kingdom	GBR	28	Antigua and Barbuda	ATG								07	COFFEE,TEA,COCOA,SPICES	1	No Quantity							91274			0
S3	2016	2016	2016	2	0	2	Export	826	United Kingdom	GBR	31	Azerbaijan	AZE								07	COFFEE,TEA,COCOA,SPICES	1	No Quantity							81025			0
S3	2016	2016	2016	2	0	2	Export	826	United Kingdom	GBR	32	Argentina	ARG								07	COFFEE,TEA,COCOA,SPICES	1	No Quantity							4756158			0
S3	2016	2016	2016	2	0	2	Export	826	United Kingdom	GBR	36	Australia	AUS								07	COFFEE,TEA,COCOA,SPICES	1	No Quantity							37349757			0
S3	2016	2016	2016	2	0	2	Export	826	United Kingdom	GBR	40	Austria	AUT								07	COFFEE,TEA,COCOA,SPICES	1	No Quantity							11441806			0
S3	2016	2016	2016	2	0	2	Export	826	United Kingdom	GBR	44	Bahamas	BHS								07	COFFEE,TEA,COCOA,SPICES	1	No Quantity							420294			0
S3	2016	2016	2016	2	0	2	Export	826	United Kingdom	GBR	48	Bahrain	BHR								07	COFFEE,TEA,COCOA,SPICES	1	No Quantity							2193806			0
S3	2016	2016	2016	2	0	2	Export	826	United Kingdom	GBR	50	Bangladesh	BGD								07	COFFEE,TEA,COCOA,SPICES	1	No Quantity							22189			0
S3	2016	2016	2016	2	0	2	Export	826	United Kingdom	GBR	51	Armenia	ARM								07	COFFEE,TEA,COCOA,SPICES	1	No Quantity							7230			0
S3	2016	2016	2016	2	0	2	Export	826	United Kingdom	GBR	52	Barbados	BRB								07	COFFEE,TEA,COCOA,SPICES	1	No Quantity							661301			0
S3	2016	2016	2016	2	0	2	Export	826	United Kingdom	GBR	56	Belgium	BEL								07	COFFEE,TEA,COCOA,SPICES	1	No Quantity							53264579			0
S3	2016	2016	2016	2	0	2	Export	826	United Kingdom	GBR	60	Bermuda	BMU								07	COFFEE,TEA,COCOA,SPICES	1	No Quantity							462417			0
S3	2016	2016	2016	2	0	2	Export	826	United Kingdom	GBR	68	Bolivia (Plurinational State of)	BOL								07	COFFEE,TEA,COCOA,SPICES	1	No Quantity							130450			0
S3	2016	2016	2016	2	0	2	Export	826	United Kingdom	GBR	70	Bosnia Herzegovina	BIH								07	COFFEE,TEA,COCOA,SPICES	1	No Quantity							6949			0
S3	2016	2016	2016	2	0	2	Export	826	United Kingdom	GBR	76	Brazil	BRA								07	COFFEE,TEA,COCOA,SPICES	1	No Quantity							4482005			0
S3	2016	2016	2016	2	0	2	Export	826	United Kingdom	GBR	84	Belize	BLZ								07	COFFEE,TEA,COCOA,SPICES	1	No Quantity							64403			0
S3	2016	2016	2016	2	0	2	Export	826	United Kingdom	GBR	92	Br. Virgin Isds	VGB								07	COFFEE,TEA,COCOA,SPICES	1	No Quantity							135323			0
S3	2016	2016	2016	2	0	2	Export	826	United Kingdom	GBR	96	Brunei Darussalam	BRN								07	COFFEE,TEA,COCOA,SPICES	1	No Quantity							156073			0
S3	2016	2016	2016	2	0	2	Export	826	United Kingdom	GBR	100	Bulgaria	BGR								07	COFFEE,TEA,COCOA,SPICES	1	No Quantity							10429885			0
S3	2016	2016	2016	2	0	2	Export	826	United Kingdom	GBR	104	Myanmar	MMR								07	COFFEE,TEA,COCOA,SPICES	1	No Quantity							17920			0
S3	2016	2016	2016	2	0	2	Export	826	United Kingdom	GBR	112	Belarus	BLR								07	COFFEE,TEA,COCOA,SPICES	1	No Quantity							5756			0
S3	2016	2016	2016	2	0	2	Export	826	United Kingdom	GBR	116	Cambodia	KHM								07	COFFEE,TEA,COCOA,SPICES	1	No Quantity							98195			0
S3	2016	2016	2016	2	0	2	Export	826	United Kingdom	GBR	124	Canada	CAN								07	COFFEE,TEA,COCOA,SPICES	1	No Quantity							50728702			0
S3	2016	2016	2016	2	0	2	Export	826	United Kingdom	GBR	136	Cayman Isds	CYM								07	COFFEE,TEA,COCOA,SPICES	1	No Quantity							268578			0
S3	2016	2016	2016	2	0	2	Export	826	United Kingdom	GBR	144	Sri Lanka	LKA								07	COFFEE,TEA,COCOA,SPICES	1	No Quantity							420734			0
S3	2016	2016	2016	2	0	2	Export	826	United Kingdom	GBR	152	Chile	CHL								07	COFFEE,TEA,COCOA,SPICES	1	No Quantity							7599956			0
S3	2016	2016	2016	2	0	2	Export	826	United Kingdom	GBR	156	China	CHN								07	COFFEE,TEA,COCOA,SPICES	1	No Quantity							21087893			0
S3	2016	2016	2016	2	0	2	Export	826	United Kingdom	GBR	166	Cocos Isds	CCK								07	COFFEE,TEA,COCOA,SPICES	1	No Quantity							6626			0
S3	2016	2016	2016	2	0	2	Export	826	United Kingdom	GBR	170	Colombia	COL								07	COFFEE,TEA,COCOA,SPICES	1	No Quantity							1405708			0
S3	2016	2016	2016	2	0	2	Export	826	United Kingdom	GBR	178	Congo	COG								07	COFFEE,TEA,COCOA,SPICES	1	No Quantity							96173			0
S3	2016	2016	2016	2	0	2	Export	826	United Kingdom	GBR	188	Costa Rica	CRI								07	COFFEE,TEA,COCOA,SPICES	1	No Quantity							526052			0
S3	2016	2016	2016	2	0	2	Export	826	United Kingdom	GBR	191	Croatia	HRV								07	COFFEE,TEA,COCOA,SPICES	1	No Quantity							4955302			0
S3	2016	2016	2016	2	0	2	Export	826	United Kingdom	GBR	196	Cyprus	CYP								07	COFFEE,TEA,COCOA,SPICES	1	No Quantity							10550915			0
S3	2016	2016	2016	2	0	2	Export	826	United Kingdom	GBR	203	Czechia	CZE								07	COFFEE,TEA,COCOA,SPICES	1	No Quantity							48617487			0
S3	2016	2016	2016	2	0	2	Export	826	United Kingdom	GBR	208	Denmark	DNK								07	COFFEE,TEA,COCOA,SPICES	1	No Quantity							27942540			0
S3	2016	2016	2016	2	0	2	Export	826	United Kingdom	GBR	212	Dominica	DMA								07	COFFEE,TEA,COCOA,SPICES	1	No Quantity							29833			0
S3	2016	2016	2016	2	0	2	Export	826	United Kingdom	GBR	214	Dominican Rep.	DOM								07	COFFEE,TEA,COCOA,SPICES	1	No Quantity							618629			0
S3	2016	2016	2016	2	0	2	Export	826	United Kingdom	GBR	218	Ecuador	ECU								07	COFFEE,TEA,COCOA,SPICES	1	No Quantity							436652			0
S3	2016	2016	2016	2	0	2	Export	826	United Kingdom	GBR	226	Equatorial Guinea	GNQ								07	COFFEE,TEA,COCOA,SPICES	1	No Quantity							2072			0
S3	2016	2016	2016	2	0	2	Export	826	United Kingdom	GBR	231	Ethiopia	ETH								07	COFFEE,TEA,COCOA,SPICES	1	No Quantity							45601			0
S3	2016	2016	2016	2	0	2	Export	826	United Kingdom	GBR	233	Estonia	EST								07	COFFEE,TEA,COCOA,SPICES	1	No Quantity							728173			0
S3	2016	2016	2016	2	0	2	Export	826	United Kingdom	GBR	234	Faeroe Isds	FRO								07	COFFEE,TEA,COCOA,SPICES	1	No Quantity							1142907			0
S3	2016	2016	2016	2	0	2	Export	826	United Kingdom	GBR	238	Falkland Isds (Malvinas)	FLK								07	COFFEE,TEA,COCOA,SPICES	1	No Quantity							415759			0
S3	2016	2016	2016	2	0	2	Export	826	United Kingdom	GBR	246	Finland	FIN								07	COFFEE,TEA,COCOA,SPICES	1	No Quantity							9167178			0
S3	2016	2016	2016	2	0	2	Export	826	United Kingdom	GBR	251	France	FRA								07	COFFEE,TEA,COCOA,SPICES	1	No Quantity							178245500			0
S3	2016	2016	2016	2	0	2	Export	826	United Kingdom	GBR	268	Georgia	GEO								07	COFFEE,TEA,COCOA,SPICES	1	No Quantity							51677			0
S3	2016	2016	2016	2	0	2	Export	826	United Kingdom	GBR	270	Gambia	GMB								07	COFFEE,TEA,COCOA,SPICES	1	No Quantity							28156			0
S3	2016	2016	2016	2	0	2	Export	826	United Kingdom	GBR	275	State of Palestine	PSE								07	COFFEE,TEA,COCOA,SPICES	1	No Quantity							1148225			0
S3	2016	2016	2016	2	0	2	Export	826	United Kingdom	GBR	276	Germany	DEU								07	COFFEE,TEA,COCOA,SPICES	1	No Quantity							155796400			0
S3	2016	2016	2016	2	0	2	Export	826	United Kingdom	GBR	288	Ghana	GHA								07	COFFEE,TEA,COCOA,SPICES	1	No Quantity							766786			0
S3	2016	2016	2016	2	0	2	Export	826	United Kingdom	GBR	292	Gibraltar	GIB								07	COFFEE,TEA,COCOA,SPICES	1	No Quantity							2106164			0
S3	2016	2016	2016	2	0	2	Export	826	United Kingdom	GBR	300	Greece	GRC								07	COFFEE,TEA,COCOA,SPICES	1	No Quantity							12387966			0
S3	2016	2016	2016	2	0	2	Export	826	United Kingdom	GBR	304	Greenland	GRL								07	COFFEE,TEA,COCOA,SPICES	1	No Quantity							9721			0
S3	2016	2016	2016	2	0	2	Export	826	United Kingdom	GBR	308	Grenada	GRD								07	COFFEE,TEA,COCOA,SPICES	1	No Quantity							64740			0
S3	2016	2016	2016	2	0	2	Export	826	United Kingdom	GBR	316	Guam	GUM								07	COFFEE,TEA,COCOA,SPICES	1	No Quantity							17950			0
S3	2016	2016	2016	2	0	2	Export	826	United Kingdom	GBR	320	Guatemala	GTM								07	COFFEE,TEA,COCOA,SPICES	1	No Quantity							387991			0
S3	2016	2016	2016	2	0	2	Export	826	United Kingdom	GBR	324	Guinea	GIN								07	COFFEE,TEA,COCOA,SPICES	1	No Quantity							12362			0
S3	2016	2016	2016	2	0	2	Export	826	United Kingdom	GBR	328	Guyana	GUY								07	COFFEE,TEA,COCOA,SPICES	1	No Quantity							408923			0
S3	2016	2016	2016	2	0	2	Export	826	United Kingdom	GBR	332	Haiti	HTI								07	COFFEE,TEA,COCOA,SPICES	1	No Quantity							4292			0
S3	2016	2016	2016	2	0	2	Export	826	United Kingdom	GBR	340	Honduras	HND								07	COFFEE,TEA,COCOA,SPICES	1	No Quantity							24908			0
S3	2016	2016	2016	2	0	2	Export	826	United Kingdom	GBR	344	China, Hong Kong SAR	HKG								07	COFFEE,TEA,COCOA,SPICES	1	No Quantity							25510334			0
S3	2016	2016	2016	2	0	2	Export	826	United Kingdom	GBR	348	Hungary	HUN								07	COFFEE,TEA,COCOA,SPICES	1	No Quantity							4342837			0
S3	2016	2016	2016	2	0	2	Export	826	United Kingdom	GBR	352	Iceland	ISL								07	COFFEE,TEA,COCOA,SPICES	1	No Quantity							3635267			0
S3	2016	2016	2016	2	0	2	Export	826	United Kingdom	GBR	360	Indonesia	IDN								07	COFFEE,TEA,COCOA,SPICES	1	No Quantity							161637			0
S3	2016	2016	2016	2	0	2	Export	826	United Kingdom	GBR	364	Iran	IRN								07	COFFEE,TEA,COCOA,SPICES	1	No Quantity							75501			0
S3	2016	2016	2016	2	0	2	Export	826	United Kingdom	GBR	368	Iraq	IRQ								07	COFFEE,TEA,COCOA,SPICES	1	No Quantity							446889			0
S3	2016	2016	2016	2	0	2	Export	826	United Kingdom	GBR	372	Ireland	IRL								07	COFFEE,TEA,COCOA,SPICES	1	No Quantity							465771729			0
S3	2016	2016	2016	2	0	2	Export	826	United Kingdom	GBR	376	Israel	ISR								07	COFFEE,TEA,COCOA,SPICES	1	No Quantity							7819177			0
S3	2016	2016	2016	2	0	2	Export	826	United Kingdom	GBR	381	Italy	ITA								07	COFFEE,TEA,COCOA,SPICES	1	No Quantity							28241536			0
S3	2016	2016	2016	2	0	2	Export	826	United Kingdom	GBR	384	Côte d'Ivoire	CIV								07	COFFEE,TEA,COCOA,SPICES	1	No Quantity							21613			0
S3	2016	2016	2016	2	0	2	Export	826	United Kingdom	GBR	388	Jamaica	JAM								07	COFFEE,TEA,COCOA,SPICES	1	No Quantity							873144			0
S3	2016	2016	2016	2	0	2	Export	826	United Kingdom	GBR	392	Japan	JPN								07	COFFEE,TEA,COCOA,SPICES	1	No Quantity							30259635			0
S3	2016	2016	2016	2	0	2	Export	826	United Kingdom	GBR	398	Kazakhstan	KAZ								07	COFFEE,TEA,COCOA,SPICES	1	No Quantity							70172			0
S3	2016	2016	2016	2	0	2	Export	826	United Kingdom	GBR	400	Jordan	JOR								07	COFFEE,TEA,COCOA,SPICES	1	No Quantity							8274174			0
S3	2016	2016	2016	2	0	2	Export	826	United Kingdom	GBR	404	Kenya	KEN								07	COFFEE,TEA,COCOA,SPICES	1	No Quantity							443489			0
S3	2016	2016	2016	2	0	2	Export	826	United Kingdom	GBR	410	Rep. of Korea	KOR								07	COFFEE,TEA,COCOA,SPICES	1	No Quantity							9463052			0
S3	2016	2016	2016	2	0	2	Export	826	United Kingdom	GBR	414	Kuwait	KWT								07	COFFEE,TEA,COCOA,SPICES	1	No Quantity							9051277			0
S3	2016	2016	2016	2	0	2	Export	826	United Kingdom	GBR	417	Kyrgyzstan	KGZ								07	COFFEE,TEA,COCOA,SPICES	1	No Quantity							47300			0
S3	2016	2016	2016	2	0	2	Export	826	United Kingdom	GBR	422	Lebanon	LBN								07	COFFEE,TEA,COCOA,SPICES	1	No Quantity							4719188			0
S3	2016	2016	2016	2	0	2	Export	826	United Kingdom	GBR	428	Latvia	LVA								07	COFFEE,TEA,COCOA,SPICES	1	No Quantity							633579			0
S3	2016	2016	2016	2	0	2	Export	826	United Kingdom	GBR	434	Libya	LBY								07	COFFEE,TEA,COCOA,SPICES	1	No Quantity							3645809			0
S3	2016	2016	2016	2	0	2	Export	826	United Kingdom	GBR	440	Lithuania	LTU								07	COFFEE,TEA,COCOA,SPICES	1	No Quantity							5589489			0
S3	2016	2016	2016	2	0	2	Export	826	United Kingdom	GBR	442	Luxembourg	LUX								07	COFFEE,TEA,COCOA,SPICES	1	No Quantity							244328			0
S3	2016	2016	2016	2	0	2	Export	826	United Kingdom	GBR	446	China, Macao SAR	MAC								07	COFFEE,TEA,COCOA,SPICES	1	No Quantity							58705			0
S3	2016	2016	2016	2	0	2	Export	826	United Kingdom	GBR	458	Malaysia	MYS								07	COFFEE,TEA,COCOA,SPICES	1	No Quantity							2267765			0
S3	2016	2016	2016	2	0	2	Export	826	United Kingdom	GBR	462	Maldives	MDV								07	COFFEE,TEA,COCOA,SPICES	1	No Quantity							87228			0
S3	2016	2016	2016	2	0	2	Export	826	United Kingdom	GBR	470	Malta	MLT								07	COFFEE,TEA,COCOA,SPICES	1	No Quantity							8879005			0
S3	2016	2016	2016	2	0	2	Export	826	United Kingdom	GBR	480	Mauritius	MUS								07	COFFEE,TEA,COCOA,SPICES	1	No Quantity							251002			0
S3	2016	2016	2016	2	0	2	Export	826	United Kingdom	GBR	484	Mexico	MEX								07	COFFEE,TEA,COCOA,SPICES	1	No Quantity							9818912			0
S3	2016	2016	2016	2	0	2	Export	826	United Kingdom	GBR	490	Other Asia, nes									07	COFFEE,TEA,COCOA,SPICES	1	No Quantity							4258238			0
S3	2016	2016	2016	2	0	2	Export	826	United Kingdom	GBR	496	Mongolia	MNG								07	COFFEE,TEA,COCOA,SPICES	1	No Quantity							28372			0
S3	2016	2016	2016	2	0	2	Export	826	United Kingdom	GBR	498	Rep. of Moldova	MDA								07	COFFEE,TEA,COCOA,SPICES	1	No Quantity							13764			0
S3	2016	2016	2016	2	0	2	Export	826	United Kingdom	GBR	499	Montenegro	MNE								07	COFFEE,TEA,COCOA,SPICES	1	No Quantity							7000			0
S3	2016	2016	2016	2	0	2	Export	826	United Kingdom	GBR	500	Montserrat	MSR								07	COFFEE,TEA,COCOA,SPICES	1	No Quantity							1247			0
S3	2016	2016	2016	2	0	2	Export	826	United Kingdom	GBR	504	Morocco	MAR								07	COFFEE,TEA,COCOA,SPICES	1	No Quantity							394473			0
S3	2016	2016	2016	2	0	2	Export	826	United Kingdom	GBR	512	Oman	OMN								07	COFFEE,TEA,COCOA,SPICES	1	No Quantity							2089405			0
S3	2016	2016	2016	2	0	2	Export	826	United Kingdom	GBR	524	Nepal	NPL								07	COFFEE,TEA,COCOA,SPICES	1	No Quantity							40536			0
S3	2016	2016	2016	2	0	2	Export	826	United Kingdom	GBR	528	Netherlands	NLD								07	COFFEE,TEA,COCOA,SPICES	1	No Quantity							141048473			0
S3	2016	2016	2016	2	0	2	Export	826	United Kingdom	GBR	531	Curaçao	CUW								07	COFFEE,TEA,COCOA,SPICES	1	No Quantity							248350			0
S3	2016	2016	2016	2	0	2	Export	826	United Kingdom	GBR	533	Aruba	ABW								07	COFFEE,TEA,COCOA,SPICES	1	No Quantity							75583			0
S3	2016	2016	2016	2	0	2	Export	826	United Kingdom	GBR	535	Bonaire	BES								07	COFFEE,TEA,COCOA,SPICES	1	No Quantity							52559			0
S3	2016	2016	2016	2	0	2	Export	826	United Kingdom	GBR	554	New Zealand	NZL								07	COFFEE,TEA,COCOA,SPICES	1	No Quantity							8695509			0
S3	2016	2016	2016	2	0	2	Export	826	United Kingdom	GBR	566	Nigeria	NGA								07	COFFEE,TEA,COCOA,SPICES	1	No Quantity							1583743			0
S3	2016	2016	2016	2	0	2	Export	826	United Kingdom	GBR	579	Norway	NOR								07	COFFEE,TEA,COCOA,SPICES	1	No Quantity							18003149			0
S3	2016	2016	2016	2	0	2	Export	826	United Kingdom	GBR	580	N. Mariana Isds	MNP								07	COFFEE,TEA,COCOA,SPICES	1	No Quantity							84048			0
S3	2016	2016	2016	2	0	2	Export	826	United Kingdom	GBR	581	United States Minor Outlying Islands	UMI								07	COFFEE,TEA,COCOA,SPICES	1	No Quantity							8757			0
S3	2016	2016	2016	2	0	2	Export	826	United Kingdom	GBR	586	Pakistan	PAK								07	COFFEE,TEA,COCOA,SPICES	1	No Quantity							1169416			0
S3	2016	2016	2016	2	0	2	Export	826	United Kingdom	GBR	591	Panama	PAN								07	COFFEE,TEA,COCOA,SPICES	1	No Quantity							702286			0
S3	2016	2016	2016	2	0	2	Export	826	United Kingdom	GBR	600	Paraguay	PRY								07	COFFEE,TEA,COCOA,SPICES	1	No Quantity							650919			0
S3	2016	2016	2016	2	0	2	Export	826	United Kingdom	GBR	604	Peru	PER								07	COFFEE,TEA,COCOA,SPICES	1	No Quantity							940579			0
S3	2016	2016	2016	2	0	2	Export	826	United Kingdom	GBR	608	Philippines	PHL								07	COFFEE,TEA,COCOA,SPICES	1	No Quantity							1681140			0
S3	2016	2016	2016	2	0	2	Export	826	United Kingdom	GBR	616	Poland	POL								07	COFFEE,TEA,COCOA,SPICES	1	No Quantity							65791483			0
S3	2016	2016	2016	2	0	2	Export	826	United Kingdom	GBR	620	Portugal	PRT								07	COFFEE,TEA,COCOA,SPICES	1	No Quantity							14353063			0
S3	2016	2016	2016	2	0	2	Export	826	United Kingdom	GBR	626	Timor-Leste	TLS								07	COFFEE,TEA,COCOA,SPICES	1	No Quantity							11202			0
S3	2016	2016	2016	2	0	2	Export	826	United Kingdom	GBR	634	Qatar	QAT								07	COFFEE,TEA,COCOA,SPICES	1	No Quantity							5022333			0
S3	2016	2016	2016	2	0	2	Export	826	United Kingdom	GBR	642	Romania	ROU								07	COFFEE,TEA,COCOA,SPICES	1	No Quantity							2709463			0
S3	2016	2016	2016	2	0	2	Export	826	United Kingdom	GBR	643	Russian Federation	RUS								07	COFFEE,TEA,COCOA,SPICES	1	No Quantity							15295561			0
S3	2016	2016	2016	2	0	2	Export	826	United Kingdom	GBR	646	Rwanda	RWA								07	COFFEE,TEA,COCOA,SPICES	1	No Quantity							6096			0
S3	2016	2016	2016	2	0	2	Export	826	United Kingdom	GBR	654	Saint Helena	SHN								07	COFFEE,TEA,COCOA,SPICES	1	No Quantity							387334			0
S3	2016	2016	2016	2	0	2	Export	826	United Kingdom	GBR	659	Saint Kitts and Nevis	KNA								07	COFFEE,TEA,COCOA,SPICES	1	No Quantity							18240			0
S3	2016	2016	2016	2	0	2	Export	826	United Kingdom	GBR	662	Saint Lucia	LCA								07	COFFEE,TEA,COCOA,SPICES	1	No Quantity							92727			0
S3	2016	2016	2016	2	0	2	Export	826	United Kingdom	GBR	670	Saint Vincent and the Grenadines	VCT								07	COFFEE,TEA,COCOA,SPICES	1	No Quantity							228175			0
S3	2016	2016	2016	2	0	2	Export	826	United Kingdom	GBR	674	San Marino	SMR								07	COFFEE,TEA,COCOA,SPICES	1	No Quantity							19751			0
S3	2016	2016	2016	2	0	2	Export	826	United Kingdom	GBR	682	Saudi Arabia	SAU								07	COFFEE,TEA,COCOA,SPICES	1	No Quantity							13265884			0
S3	2016	2016	2016	2	0	2	Export	826	United Kingdom	GBR	686	Senegal	SEN								07	COFFEE,TEA,COCOA,SPICES	1	No Quantity							5026			0
S3	2016	2016	2016	2	0	2	Export	826	United Kingdom	GBR	688	Serbia	SRB								07	COFFEE,TEA,COCOA,SPICES	1	No Quantity							1568851			0
S3	2016	2016	2016	2	0	2	Export	826	United Kingdom	GBR	690	Seychelles	SYC								07	COFFEE,TEA,COCOA,SPICES	1	No Quantity							63335			0
S3	2016	2016	2016	2	0	2	Export	826	United Kingdom	GBR	694	Sierra Leone	SLE								07	COFFEE,TEA,COCOA,SPICES	1	No Quantity							97034			0
S3	2016	2016	2016	2	0	2	Export	826	United Kingdom	GBR	699	India	IND								07	COFFEE,TEA,COCOA,SPICES	1	No Quantity							1180738			0
S3	2016	2016	2016	2	0	2	Export	826	United Kingdom	GBR	702	Singapore	SGP								07	COFFEE,TEA,COCOA,SPICES	1	No Quantity							9917293			0
S3	2016	2016	2016	2	0	2	Export	826	United Kingdom	GBR	703	Slovakia	SVK								07	COFFEE,TEA,COCOA,SPICES	1	No Quantity							4778863			0
S3	2016	2016	2016	2	0	2	Export	826	United Kingdom	GBR	704	Viet Nam	VNM								07	COFFEE,TEA,COCOA,SPICES	1	No Quantity							1354473			0
S3	2016	2016	2016	2	0	2	Export	826	United Kingdom	GBR	705	Slovenia	SVN								07	COFFEE,TEA,COCOA,SPICES	1	No Quantity							455813			0
S3	2016	2016	2016	2	0	2	Export	826	United Kingdom	GBR	710	South Africa	ZAF								07	COFFEE,TEA,COCOA,SPICES	1	No Quantity							13888011			0
S3	2016	2016	2016	2	0	2	Export	826	United Kingdom	GBR	716	Zimbabwe	ZWE								07	COFFEE,TEA,COCOA,SPICES	1	No Quantity							28394			0
S3	2016	2016	2016	2	0	2	Export	826	United Kingdom	GBR	724	Spain	ESP								07	COFFEE,TEA,COCOA,SPICES	1	No Quantity							39737583			0
S3	2016	2016	2016	2	0	2	Export	826	United Kingdom	GBR	729	Sudan	SDN								07	COFFEE,TEA,COCOA,SPICES	1	No Quantity							67701			0
S3	2016	2016	2016	2	0	2	Export	826	United Kingdom	GBR	740	Suriname	SUR								07	COFFEE,TEA,COCOA,SPICES	1	No Quantity							60420			0
S3	2016	2016	2016	2	0	2	Export	826	United Kingdom	GBR	752	Sweden	SWE								07	COFFEE,TEA,COCOA,SPICES	1	No Quantity							33461220			0
S3	2016	2016	2016	2	0	2	Export	826	United Kingdom	GBR	757	Switzerland	CHE								07	COFFEE,TEA,COCOA,SPICES	1	No Quantity							23762458			0
S3	2016	2016	2016	2	0	2	Export	826	United Kingdom	GBR	764	Thailand	THA								07	COFFEE,TEA,COCOA,SPICES	1	No Quantity							2935086			0
S3	2016	2016	2016	2	0	2	Export	826	United Kingdom	GBR	780	Trinidad and Tobago	TTO								07	COFFEE,TEA,COCOA,SPICES	1	No Quantity							2043277			0
S3	2016	2016	2016	2	0	2	Export	826	United Kingdom	GBR	784	United Arab Emirates	ARE								07	COFFEE,TEA,COCOA,SPICES	1	No Quantity							36467220			0
S3	2016	2016	2016	2	0	2	Export	826	United Kingdom	GBR	788	Tunisia	TUN								07	COFFEE,TEA,COCOA,SPICES	1	No Quantity							38131			0
S3	2016	2016	2016	2	0	2	Export	826	United Kingdom	GBR	792	Turkey	TUR								07	COFFEE,TEA,COCOA,SPICES	1	No Quantity							6286897			0
S3	2016	2016	2016	2	0	2	Export	826	United Kingdom	GBR	796	Turks and Caicos Isds	TCA								07	COFFEE,TEA,COCOA,SPICES	1	No Quantity							14310			0
S3	2016	2016	2016	2	0	2	Export	826	United Kingdom	GBR	800	Uganda	UGA								07	COFFEE,TEA,COCOA,SPICES	1	No Quantity							90469			0
S3	2016	2016	2016	2	0	2	Export	826	United Kingdom	GBR	804	Ukraine	UKR								07	COFFEE,TEA,COCOA,SPICES	1	No Quantity							7142755			0
S3	2016	2016	2016	2	0	2	Export	826	United Kingdom	GBR	807	North Macedonia	MKD								07	COFFEE,TEA,COCOA,SPICES	1	No Quantity							23584			0
S3	2016	2016	2016	2	0	2	Export	826	United Kingdom	GBR	818	Egypt	EGY								07	COFFEE,TEA,COCOA,SPICES	1	No Quantity							3818629			0
S3	2016	2016	2016	2	0	2	Export	826	United Kingdom	GBR	834	United Rep. of Tanzania	TZA								07	COFFEE,TEA,COCOA,SPICES	1	No Quantity							497575			0
S3	2016	2016	2016	2	0	2	Export	826	United Kingdom	GBR	837	Bunkers									07	COFFEE,TEA,COCOA,SPICES	1	No Quantity							95098			0
S3	2016	2016	2016	2	0	2	Export	826	United Kingdom	GBR	842	USA	USA								07	COFFEE,TEA,COCOA,SPICES	1	No Quantity							59403112			0
S3	2016	2016	2016	2	0	2	Export	826	United Kingdom	GBR	858	Uruguay	URY								07	COFFEE,TEA,COCOA,SPICES	1	No Quantity							1289345			0
S3	2016	2016	2016	2	0	2	Export	826	United Kingdom	GBR	887	Yemen	YEM								07	COFFEE,TEA,COCOA,SPICES	1	No Quantity							53761			0
S3	2016	2016	2016	2	0	2	Export	826	United Kingdom	GBR	894	Zambia	ZMB								07	COFFEE,TEA,COCOA,SPICES	1	No Quantity							55217			0
S3	2016	2016	2016	2	0	2	Export	818	Egypt	EGY	0	World	WLD								08	ANIMAL FEED STUFF	1	No Quantity							91313862			0
S3	2016	2016	2016	2	0	2	Export	818	Egypt	EGY	124	Canada	CAN								08	ANIMAL FEED STUFF	1	No Quantity							1400			0
S3	2016	2016	2016	2	0	2	Export	818	Egypt	EGY	196	Cyprus	CYP								08	ANIMAL FEED STUFF	1	No Quantity							948787			0
S3	2016	2016	2016	2	0	2	Export	818	Egypt	EGY	251	France	FRA								08	ANIMAL FEED STUFF	1	No Quantity							2598			0
S3	2016	2016	2016	2	0	2	Export	818	Egypt	EGY	268	Georgia	GEO								08	ANIMAL FEED STUFF	1	No Quantity							8107			0
S3	2016	2016	2016	2	0	2	Export	818	Egypt	EGY	275	State of Palestine	PSE								08	ANIMAL FEED STUFF	1	No Quantity							128142			0
S3	2016	2016	2016	2	0	2	Export	818	Egypt	EGY	276	Germany	DEU								08	ANIMAL FEED STUFF	1	No Quantity							93725			0
S3	2016	2016	2016	2	0	2	Export	818	Egypt	EGY	288	Ghana	GHA								08	ANIMAL FEED STUFF	1	No Quantity							53154			0
S3	2016	2016	2016	2	0	2	Export	818	Egypt	EGY	300	Greece	GRC								08	ANIMAL FEED STUFF	1	No Quantity							1436507			0
S3	2016	2016	2016	2	0	2	Export	818	Egypt	EGY	368	Iraq	IRQ								08	ANIMAL FEED STUFF	1	No Quantity							163752			0
S3	2016	2016	2016	2	0	2	Export	818	Egypt	EGY	376	Israel	ISR								08	ANIMAL FEED STUFF	1	No Quantity							35774			0
S3	2016	2016	2016	2	0	2	Export	818	Egypt	EGY	381	Italy	ITA								08	ANIMAL FEED STUFF	1	No Quantity							8143890			0
S3	2016	2016	2016	2	0	2	Export	818	Egypt	EGY	392	Japan	JPN								08	ANIMAL FEED STUFF	1	No Quantity							1093498			0
S3	2016	2016	2016	2	0	2	Export	818	Egypt	EGY	400	Jordan	JOR								08	ANIMAL FEED STUFF	1	No Quantity							9287957			0
S3	2016	2016	2016	2	0	2	Export	818	Egypt	EGY	404	Kenya	KEN								08	ANIMAL FEED STUFF	1	No Quantity							13564			0
S3	2016	2016	2016	2	0	2	Export	818	Egypt	EGY	410	Rep. of Korea	KOR								08	ANIMAL FEED STUFF	1	No Quantity							15154835			0
S3	2016	2016	2016	2	0	2	Export	818	Egypt	EGY	414	Kuwait	KWT								08	ANIMAL FEED STUFF	1	No Quantity							716427			0
S3	2016	2016	2016	2	0	2	Export	818	Egypt	EGY	422	Lebanon	LBN								08	ANIMAL FEED STUFF	1	No Quantity							3250695			0
S3	2016	2016	2016	2	0	2	Export	818	Egypt	EGY	434	Libya	LBY								08	ANIMAL FEED STUFF	1	No Quantity							41894			0
S3	2016	2016	2016	2	0	2	Export	818	Egypt	EGY	490	Other Asia, nes									08	ANIMAL FEED STUFF	1	No Quantity							37495			0
S3	2016	2016	2016	2	0	2	Export	818	Egypt	EGY	504	Morocco	MAR								08	ANIMAL FEED STUFF	1	No Quantity							22691298			0
S3	2016	2016	2016	2	0	2	Export	818	Egypt	EGY	512	Oman	OMN								08	ANIMAL FEED STUFF	1	No Quantity							109775			0
S3	2016	2016	2016	2	0	2	Export	818	Egypt	EGY	528	Netherlands	NLD								08	ANIMAL FEED STUFF	1	No Quantity							20526			0
S3	2016	2016	2016	2	0	2	Export	818	Egypt	EGY	634	Qatar	QAT								08	ANIMAL FEED STUFF	1	No Quantity							191902			0
S3	2016	2016	2016	2	0	2	Export	818	Egypt	EGY	682	Saudi Arabia	SAU								08	ANIMAL FEED STUFF	1	No Quantity							2270906			0
S3	2016	2016	2016	2	0	2	Export	818	Egypt	EGY	699	India	IND								08	ANIMAL FEED STUFF	1	No Quantity							27510			0
S3	2016	2016	2016	2	0	2	Export	818	Egypt	EGY	702	Singapore	SGP								08	ANIMAL FEED STUFF	1	No Quantity							22946			0
S3	2016	2016	2016	2	0	2	Export	818	Egypt	EGY	706	Somalia	SOM								08	ANIMAL FEED STUFF	1	No Quantity							1810			0
S3	2016	2016	2016	2	0	2	Export	818	Egypt	EGY	724	Spain	ESP								08	ANIMAL FEED STUFF	1	No Quantity							5785923			0
S3	2016	2016	2016	2	0	2	Export	818	Egypt	EGY	729	Sudan	SDN								08	ANIMAL FEED STUFF	1	No Quantity							4453490			0
S3	2016	2016	2016	2	0	2	Export	818	Egypt	EGY	784	United Arab Emirates	ARE								08	ANIMAL FEED STUFF	1	No Quantity							10959657			0
S3	2016	2016	2016	2	0	2	Export	818	Egypt	EGY	788	Tunisia	TUN								08	ANIMAL FEED STUFF	1	No Quantity							289256			0
S3	2016	2016	2016	2	0	2	Export	818	Egypt	EGY	792	Turkey	TUR								08	ANIMAL FEED STUFF	1	No Quantity							3316483			0
S3	2016	2016	2016	2	0	2	Export	818	Egypt	EGY	800	Uganda	UGA								08	ANIMAL FEED STUFF	1	No Quantity							115182			0
S3	2016	2016	2016	2	0	2	Export	818	Egypt	EGY	804	Ukraine	UKR								08	ANIMAL FEED STUFF	1	No Quantity							1754			0
S3	2016	2016	2016	2	0	2	Export	818	Egypt	EGY	826	United Kingdom	GBR								08	ANIMAL FEED STUFF	1	No Quantity							22628			0
S3	2016	2016	2016	2	0	2	Export	818	Egypt	EGY	842	USA	USA								08	ANIMAL FEED STUFF	1	No Quantity							23797			0
S3	2016	2016	2016	2	0	2	Export	818	Egypt	EGY	887	Yemen	YEM								08	ANIMAL FEED STUFF	1	No Quantity							170544			0
S3	2016	2016	2016	2	0	2	Export	818	Egypt	EGY	899	Areas, nes									08	ANIMAL FEED STUFF	1	No Quantity							226272			0
S3	2016	2016	2016	2	0	2	Export	826	United Kingdom	GBR	0	World	WLD								08	ANIMAL FEED STUFF	1	No Quantity							1513760329			0
S3	2016	2016	2016	2	0	2	Export	826	United Kingdom	GBR	8	Albania	ALB								08	ANIMAL FEED STUFF	1	No Quantity							5626			0
S3	2016	2016	2016	2	0	2	Export	826	United Kingdom	GBR	12	Algeria	DZA								08	ANIMAL FEED STUFF	1	No Quantity							1883072			0
S3	2016	2016	2016	2	0	2	Export	826	United Kingdom	GBR	31	Azerbaijan	AZE								08	ANIMAL FEED STUFF	1	No Quantity							4899			0
S3	2016	2016	2016	2	0	2	Export	826	United Kingdom	GBR	32	Argentina	ARG								08	ANIMAL FEED STUFF	1	No Quantity							1407667			0
S3	2016	2016	2016	2	0	2	Export	826	United Kingdom	GBR	36	Australia	AUS								08	ANIMAL FEED STUFF	1	No Quantity							36645376			0
S3	2016	2016	2016	2	0	2	Export	826	United Kingdom	GBR	40	Austria	AUT								08	ANIMAL FEED STUFF	1	No Quantity							6016375			0
S3	2016	2016	2016	2	0	2	Export	826	United Kingdom	GBR	48	Bahrain	BHR								08	ANIMAL FEED STUFF	1	No Quantity							1081089			0
S3	2016	2016	2016	2	0	2	Export	826	United Kingdom	GBR	50	Bangladesh	BGD								08	ANIMAL FEED STUFF	1	No Quantity							5939942			0
S3	2016	2016	2016	2	0	2	Export	826	United Kingdom	GBR	51	Armenia	ARM								08	ANIMAL FEED STUFF	1	No Quantity							6068			0
S3	2016	2016	2016	2	0	2	Export	826	United Kingdom	GBR	52	Barbados	BRB								08	ANIMAL FEED STUFF	1	No Quantity							10190			0
S3	2016	2016	2016	2	0	2	Export	826	United Kingdom	GBR	56	Belgium	BEL								08	ANIMAL FEED STUFF	1	No Quantity							25220272			0
S3	2016	2016	2016	2	0	2	Export	826	United Kingdom	GBR	68	Bolivia (Plurinational State of)	BOL								08	ANIMAL FEED STUFF	1	No Quantity							356019			0
S3	2016	2016	2016	2	0	2	Export	826	United Kingdom	GBR	70	Bosnia Herzegovina	BIH								08	ANIMAL FEED STUFF	1	No Quantity							90724			0
S3	2016	2016	2016	2	0	2	Export	826	United Kingdom	GBR	76	Brazil	BRA								08	ANIMAL FEED STUFF	1	No Quantity							3692301			0
S3	2016	2016	2016	2	0	2	Export	826	United Kingdom	GBR	84	Belize	BLZ								08	ANIMAL FEED STUFF	1	No Quantity							67603			0
S3	2016	2016	2016	2	0	2	Export	826	United Kingdom	GBR	92	Br. Virgin Isds	VGB								08	ANIMAL FEED STUFF	1	No Quantity							34789			0
S3	2016	2016	2016	2	0	2	Export	826	United Kingdom	GBR	96	Brunei Darussalam	BRN								08	ANIMAL FEED STUFF	1	No Quantity							1677			0
S3	2016	2016	2016	2	0	2	Export	826	United Kingdom	GBR	100	Bulgaria	BGR								08	ANIMAL FEED STUFF	1	No Quantity							6416550			0
S3	2016	2016	2016	2	0	2	Export	826	United Kingdom	GBR	104	Myanmar	MMR								08	ANIMAL FEED STUFF	1	No Quantity							6446			0
S3	2016	2016	2016	2	0	2	Export	826	United Kingdom	GBR	112	Belarus	BLR								08	ANIMAL FEED STUFF	1	No Quantity							370820			0
S3	2016	2016	2016	2	0	2	Export	826	United Kingdom	GBR	124	Canada	CAN								08	ANIMAL FEED STUFF	1	No Quantity							39183345			0
S3	2016	2016	2016	2	0	2	Export	826	United Kingdom	GBR	136	Cayman Isds	CYM								08	ANIMAL FEED STUFF	1	No Quantity							4173			0
S3	2016	2016	2016	2	0	2	Export	826	United Kingdom	GBR	144	Sri Lanka	LKA								08	ANIMAL FEED STUFF	1	No Quantity							1403900			0
S3	2016	2016	2016	2	0	2	Export	826	United Kingdom	GBR	152	Chile	CHL								08	ANIMAL FEED STUFF	1	No Quantity							3387139			0
S3	2016	2016	2016	2	0	2	Export	826	United Kingdom	GBR	156	China	CHN								08	ANIMAL FEED STUFF	1	No Quantity							18065143			0
S3	2016	2016	2016	2	0	2	Export	826	United Kingdom	GBR	170	Colombia	COL								08	ANIMAL FEED STUFF	1	No Quantity							3797735			0
S3	2016	2016	2016	2	0	2	Export	826	United Kingdom	GBR	178	Congo	COG								08	ANIMAL FEED STUFF	1	No Quantity							8587			0
S3	2016	2016	2016	2	0	2	Export	826	United Kingdom	GBR	180	Dem. Rep. of the Congo	COD								08	ANIMAL FEED STUFF	1	No Quantity							295917			0
S3	2016	2016	2016	2	0	2	Export	826	United Kingdom	GBR	188	Costa Rica	CRI								08	ANIMAL FEED STUFF	1	No Quantity							401642			0
S3	2016	2016	2016	2	0	2	Export	826	United Kingdom	GBR	191	Croatia	HRV								08	ANIMAL FEED STUFF	1	No Quantity							1046826			0
S3	2016	2016	2016	2	0	2	Export	826	United Kingdom	GBR	196	Cyprus	CYP								08	ANIMAL FEED STUFF	1	No Quantity							3118431			0
S3	2016	2016	2016	2	0	2	Export	826	United Kingdom	GBR	203	Czechia	CZE								08	ANIMAL FEED STUFF	1	No Quantity							16878330			0
S3	2016	2016	2016	2	0	2	Export	826	United Kingdom	GBR	204	Benin	BEN								08	ANIMAL FEED STUFF	1	No Quantity							63482			0
S3	2016	2016	2016	2	0	2	Export	826	United Kingdom	GBR	208	Denmark	DNK								08	ANIMAL FEED STUFF	1	No Quantity							24420704			0
S3	2016	2016	2016	2	0	2	Export	826	United Kingdom	GBR	214	Dominican Rep.	DOM								08	ANIMAL FEED STUFF	1	No Quantity							30988			0
S3	2016	2016	2016	2	0	2	Export	826	United Kingdom	GBR	218	Ecuador	ECU								08	ANIMAL FEED STUFF	1	No Quantity							888117			0
S3	2016	2016	2016	2	0	2	Export	826	United Kingdom	GBR	222	El Salvador	SLV								08	ANIMAL FEED STUFF	1	No Quantity							134838			0
S3	2016	2016	2016	2	0	2	Export	826	United Kingdom	GBR	232	Eritrea	ERI								08	ANIMAL FEED STUFF	1	No Quantity							30272			0
S3	2016	2016	2016	2	0	2	Export	826	United Kingdom	GBR	233	Estonia	EST								08	ANIMAL FEED STUFF	1	No Quantity							999843			0
S3	2016	2016	2016	2	0	2	Export	826	United Kingdom	GBR	234	Faeroe Isds	FRO								08	ANIMAL FEED STUFF	1	No Quantity							1015499			0
S3	2016	2016	2016	2	0	2	Export	826	United Kingdom	GBR	238	Falkland Isds (Malvinas)	FLK								08	ANIMAL FEED STUFF	1	No Quantity							137985			0
S3	2016	2016	2016	2	0	2	Export	826	United Kingdom	GBR	246	Finland	FIN								08	ANIMAL FEED STUFF	1	No Quantity							27845938			0
S3	2016	2016	2016	2	0	2	Export	826	United Kingdom	GBR	251	France	FRA								08	ANIMAL FEED STUFF	1	No Quantity							96983882			0
S3	2016	2016	2016	2	0	2	Export	826	United Kingdom	GBR	270	Gambia	GMB								08	ANIMAL FEED STUFF	1	No Quantity							5575			0
S3	2016	2016	2016	2	0	2	Export	826	United Kingdom	GBR	276	Germany	DEU								08	ANIMAL FEED STUFF	1	No Quantity							131444396			0
S3	2016	2016	2016	2	0	2	Export	826	United Kingdom	GBR	288	Ghana	GHA								08	ANIMAL FEED STUFF	1	No Quantity							795720			0
S3	2016	2016	2016	2	0	2	Export	826	United Kingdom	GBR	292	Gibraltar	GIB								08	ANIMAL FEED STUFF	1	No Quantity							512712			0
S3	2016	2016	2016	2	0	2	Export	826	United Kingdom	GBR	300	Greece	GRC								08	ANIMAL FEED STUFF	1	No Quantity							5278007			0
S3	2016	2016	2016	2	0	2	Export	826	United Kingdom	GBR	308	Grenada	GRD								08	ANIMAL FEED STUFF	1	No Quantity							28968			0
S3	2016	2016	2016	2	0	2	Export	826	United Kingdom	GBR	320	Guatemala	GTM								08	ANIMAL FEED STUFF	1	No Quantity							77140			0
S3	2016	2016	2016	2	0	2	Export	826	United Kingdom	GBR	328	Guyana	GUY								08	ANIMAL FEED STUFF	1	No Quantity							12463			0
S3	2016	2016	2016	2	0	2	Export	826	United Kingdom	GBR	344	China, Hong Kong SAR	HKG								08	ANIMAL FEED STUFF	1	No Quantity							4249627			0
S3	2016	2016	2016	2	0	2	Export	826	United Kingdom	GBR	348	Hungary	HUN								08	ANIMAL FEED STUFF	1	No Quantity							6443029			0
S3	2016	2016	2016	2	0	2	Export	826	United Kingdom	GBR	352	Iceland	ISL								08	ANIMAL FEED STUFF	1	No Quantity							9071358			0
S3	2016	2016	2016	2	0	2	Export	826	United Kingdom	GBR	360	Indonesia	IDN								08	ANIMAL FEED STUFF	1	No Quantity							2450791			0
S3	2016	2016	2016	2	0	2	Export	826	United Kingdom	GBR	364	Iran	IRN								08	ANIMAL FEED STUFF	1	No Quantity							1255391			0
S3	2016	2016	2016	2	0	2	Export	826	United Kingdom	GBR	368	Iraq	IRQ								08	ANIMAL FEED STUFF	1	No Quantity							10153			0
S3	2016	2016	2016	2	0	2	Export	826	United Kingdom	GBR	372	Ireland	IRL								08	ANIMAL FEED STUFF	1	No Quantity							300189579			0
S3	2016	2016	2016	2	0	2	Export	826	United Kingdom	GBR	376	Israel	ISR								08	ANIMAL FEED STUFF	1	No Quantity							1933167			0
S3	2016	2016	2016	2	0	2	Export	826	United Kingdom	GBR	381	Italy	ITA								08	ANIMAL FEED STUFF	1	No Quantity							26979363			0
S3	2016	2016	2016	2	0	2	Export	826	United Kingdom	GBR	384	Côte d'Ivoire	CIV								08	ANIMAL FEED STUFF	1	No Quantity							68384			0
S3	2016	2016	2016	2	0	2	Export	826	United Kingdom	GBR	388	Jamaica	JAM								08	ANIMAL FEED STUFF	1	No Quantity							3133179			0
S3	2016	2016	2016	2	0	2	Export	826	United Kingdom	GBR	392	Japan	JPN								08	ANIMAL FEED STUFF	1	No Quantity							10129819			0
S3	2016	2016	2016	2	0	2	Export	826	United Kingdom	GBR	398	Kazakhstan	KAZ								08	ANIMAL FEED STUFF	1	No Quantity							35826			0
S3	2016	2016	2016	2	0	2	Export	826	United Kingdom	GBR	400	Jordan	JOR								08	ANIMAL FEED STUFF	1	No Quantity							1372602			0
S3	2016	2016	2016	2	0	2	Export	826	United Kingdom	GBR	404	Kenya	KEN								08	ANIMAL FEED STUFF	1	No Quantity							3015637			0
S3	2016	2016	2016	2	0	2	Export	826	United Kingdom	GBR	410	Rep. of Korea	KOR								08	ANIMAL FEED STUFF	1	No Quantity							5050876			0
S3	2016	2016	2016	2	0	2	Export	826	United Kingdom	GBR	414	Kuwait	KWT								08	ANIMAL FEED STUFF	1	No Quantity							1723456			0
S3	2016	2016	2016	2	0	2	Export	826	United Kingdom	GBR	422	Lebanon	LBN								08	ANIMAL FEED STUFF	1	No Quantity							3121142			0
S3	2016	2016	2016	2	0	2	Export	826	United Kingdom	GBR	428	Latvia	LVA								08	ANIMAL FEED STUFF	1	No Quantity							1431161			0
S3	2016	2016	2016	2	0	2	Export	826	United Kingdom	GBR	434	Libya	LBY								08	ANIMAL FEED STUFF	1	No Quantity							227421			0
S3	2016	2016	2016	2	0	2	Export	826	United Kingdom	GBR	440	Lithuania	LTU								08	ANIMAL FEED STUFF	1	No Quantity							2030275			0
S3	2016	2016	2016	2	0	2	Export	826	United Kingdom	GBR	442	Luxembourg	LUX								08	ANIMAL FEED STUFF	1	No Quantity							25445			0
S3	2016	2016	2016	2	0	2	Export	826	United Kingdom	GBR	446	China, Macao SAR	MAC								08	ANIMAL FEED STUFF	1	No Quantity							151108			0
S3	2016	2016	2016	2	0	2	Export	826	United Kingdom	GBR	450	Madagascar	MDG								08	ANIMAL FEED STUFF	1	No Quantity							2472			0
S3	2016	2016	2016	2	0	2	Export	826	United Kingdom	GBR	458	Malaysia	MYS								08	ANIMAL FEED STUFF	1	No Quantity							125221755			0
S3	2016	2016	2016	2	0	2	Export	826	United Kingdom	GBR	466	Mali	MLI								08	ANIMAL FEED STUFF	1	No Quantity							8994			0
S3	2016	2016	2016	2	0	2	Export	826	United Kingdom	GBR	470	Malta	MLT								08	ANIMAL FEED STUFF	1	No Quantity							2489147			0
S3	2016	2016	2016	2	0	2	Export	826	United Kingdom	GBR	478	Mauritania	MRT								08	ANIMAL FEED STUFF	1	No Quantity							48081			0
S3	2016	2016	2016	2	0	2	Export	826	United Kingdom	GBR	480	Mauritius	MUS								08	ANIMAL FEED STUFF	1	No Quantity							4003			0
S3	2016	2016	2016	2	0	2	Export	826	United Kingdom	GBR	484	Mexico	MEX								08	ANIMAL FEED STUFF	1	No Quantity							60699645			0
S3	2016	2016	2016	2	0	2	Export	826	United Kingdom	GBR	490	Other Asia, nes									08	ANIMAL FEED STUFF	1	No Quantity							4870089			0
S3	2016	2016	2016	2	0	2	Export	826	United Kingdom	GBR	496	Mongolia	MNG								08	ANIMAL FEED STUFF	1	No Quantity							2604			0
S3	2016	2016	2016	2	0	2	Export	826	United Kingdom	GBR	498	Rep. of Moldova	MDA								08	ANIMAL FEED STUFF	1	No Quantity							9156			0
S3	2016	2016	2016	2	0	2	Export	826	United Kingdom	GBR	504	Morocco	MAR								08	ANIMAL FEED STUFF	1	No Quantity							2201626			0
S3	2016	2016	2016	2	0	2	Export	826	United Kingdom	GBR	512	Oman	OMN								08	ANIMAL FEED STUFF	1	No Quantity							657643			0
S3	2016	2016	2016	2	0	2	Export	826	United Kingdom	GBR	516	Namibia	NAM								08	ANIMAL FEED STUFF	1	No Quantity							1260			0
S3	2016	2016	2016	2	0	2	Export	826	United Kingdom	GBR	528	Netherlands	NLD								08	ANIMAL FEED STUFF	1	No Quantity							104328255			0
S3	2016	2016	2016	2	0	2	Export	826	United Kingdom	GBR	531	Curaçao	CUW								08	ANIMAL FEED STUFF	1	No Quantity							2897			0
S3	2016	2016	2016	2	0	2	Export	826	United Kingdom	GBR	554	New Zealand	NZL								08	ANIMAL FEED STUFF	1	No Quantity							4674428			0
S3	2016	2016	2016	2	0	2	Export	826	United Kingdom	GBR	562	Niger	NER								08	ANIMAL FEED STUFF	1	No Quantity							17793			0
S3	2016	2016	2016	2	0	2	Export	826	United Kingdom	GBR	566	Nigeria	NGA								08	ANIMAL FEED STUFF	1	No Quantity							1019138			0
S3	2016	2016	2016	2	0	2	Export	826	United Kingdom	GBR	577	Other Africa, nes									08	ANIMAL FEED STUFF	1	No Quantity							288736			0
S3	2016	2016	2016	2	0	2	Export	826	United Kingdom	GBR	579	Norway	NOR								08	ANIMAL FEED STUFF	1	No Quantity							52877042			0
S3	2016	2016	2016	2	0	2	Export	826	United Kingdom	GBR	586	Pakistan	PAK								08	ANIMAL FEED STUFF	1	No Quantity							2888740			0
S3	2016	2016	2016	2	0	2	Export	826	United Kingdom	GBR	598	Papua New Guinea	PNG								08	ANIMAL FEED STUFF	1	No Quantity							195836			0
S3	2016	2016	2016	2	0	2	Export	826	United Kingdom	GBR	600	Paraguay	PRY								08	ANIMAL FEED STUFF	1	No Quantity							73830			0
S3	2016	2016	2016	2	0	2	Export	826	United Kingdom	GBR	604	Peru	PER								08	ANIMAL FEED STUFF	1	No Quantity							145170			0
S3	2016	2016	2016	2	0	2	Export	826	United Kingdom	GBR	608	Philippines	PHL								08	ANIMAL FEED STUFF	1	No Quantity							5184911			0
S3	2016	2016	2016	2	0	2	Export	826	United Kingdom	GBR	616	Poland	POL								08	ANIMAL FEED STUFF	1	No Quantity							40295178			0
S3	2016	2016	2016	2	0	2	Export	826	United Kingdom	GBR	620	Portugal	PRT								08	ANIMAL FEED STUFF	1	No Quantity							6171108			0
S3	2016	2016	2016	2	0	2	Export	826	United Kingdom	GBR	634	Qatar	QAT								08	ANIMAL FEED STUFF	1	No Quantity							1418090			0
S3	2016	2016	2016	2	0	2	Export	826	United Kingdom	GBR	642	Romania	ROU								08	ANIMAL FEED STUFF	1	No Quantity							2611049			0
S3	2016	2016	2016	2	0	2	Export	826	United Kingdom	GBR	643	Russian Federation	RUS								08	ANIMAL FEED STUFF	1	No Quantity							31644417			0
S3	2016	2016	2016	2	0	2	Export	826	United Kingdom	GBR	646	Rwanda	RWA								08	ANIMAL FEED STUFF	1	No Quantity							40401			0
S3	2016	2016	2016	2	0	2	Export	826	United Kingdom	GBR	654	Saint Helena	SHN								08	ANIMAL FEED STUFF	1	No Quantity							87959			0
S3	2016	2016	2016	2	0	2	Export	826	United Kingdom	GBR	682	Saudi Arabia	SAU								08	ANIMAL FEED STUFF	1	No Quantity							7382756			0
S3	2016	2016	2016	2	0	2	Export	826	United Kingdom	GBR	686	Senegal	SEN								08	ANIMAL FEED STUFF	1	No Quantity							27254			0
S3	2016	2016	2016	2	0	2	Export	826	United Kingdom	GBR	688	Serbia	SRB								08	ANIMAL FEED STUFF	1	No Quantity							254255			0
S3	2016	2016	2016	2	0	2	Export	826	United Kingdom	GBR	690	Seychelles	SYC								08	ANIMAL FEED STUFF	1	No Quantity							4121			0
S3	2016	2016	2016	2	0	2	Export	826	United Kingdom	GBR	694	Sierra Leone	SLE								08	ANIMAL FEED STUFF	1	No Quantity							16105			0
S3	2016	2016	2016	2	0	2	Export	826	United Kingdom	GBR	699	India	IND								08	ANIMAL FEED STUFF	1	No Quantity							5683399			0
S3	2016	2016	2016	2	0	2	Export	826	United Kingdom	GBR	702	Singapore	SGP								08	ANIMAL FEED STUFF	1	No Quantity							3111013			0
S3	2016	2016	2016	2	0	2	Export	826	United Kingdom	GBR	703	Slovakia	SVK								08	ANIMAL FEED STUFF	1	No Quantity							442865			0
S3	2016	2016	2016	2	0	2	Export	826	United Kingdom	GBR	704	Viet Nam	VNM								08	ANIMAL FEED STUFF	1	No Quantity							17480713			0
S3	2016	2016	2016	2	0	2	Export	826	United Kingdom	GBR	705	Slovenia	SVN								08	ANIMAL FEED STUFF	1	No Quantity							1650030			0
S3	2016	2016	2016	2	0	2	Export	826	United Kingdom	GBR	710	South Africa	ZAF								08	ANIMAL FEED STUFF	1	No Quantity							22356133			0
S3	2016	2016	2016	2	0	2	Export	826	United Kingdom	GBR	724	Spain	ESP								08	ANIMAL FEED STUFF	1	No Quantity							26249879			0
S3	2016	2016	2016	2	0	2	Export	826	United Kingdom	GBR	729	Sudan	SDN								08	ANIMAL FEED STUFF	1	No Quantity							34230			0
S3	2016	2016	2016	2	0	2	Export	826	United Kingdom	GBR	752	Sweden	SWE								08	ANIMAL FEED STUFF	1	No Quantity							29155868			0
S3	2016	2016	2016	2	0	2	Export	826	United Kingdom	GBR	757	Switzerland	CHE								08	ANIMAL FEED STUFF	1	No Quantity							7869748			0
S3	2016	2016	2016	2	0	2	Export	826	United Kingdom	GBR	760	Syria	SYR								08	ANIMAL FEED STUFF	1	No Quantity							41220			0
S3	2016	2016	2016	2	0	2	Export	826	United Kingdom	GBR	764	Thailand	THA								08	ANIMAL FEED STUFF	1	No Quantity							37271147			0
S3	2016	2016	2016	2	0	2	Export	826	United Kingdom	GBR	780	Trinidad and Tobago	TTO								08	ANIMAL FEED STUFF	1	No Quantity							84238			0
S3	2016	2016	2016	2	0	2	Export	826	United Kingdom	GBR	784	United Arab Emirates	ARE								08	ANIMAL FEED STUFF	1	No Quantity							10442122			0
S3	2016	2016	2016	2	0	2	Export	826	United Kingdom	GBR	788	Tunisia	TUN								08	ANIMAL FEED STUFF	1	No Quantity							825370			0
S3	2016	2016	2016	2	0	2	Export	826	United Kingdom	GBR	792	Turkey	TUR								08	ANIMAL FEED STUFF	1	No Quantity							9937647			0
S3	2016	2016	2016	2	0	2	Export	826	United Kingdom	GBR	800	Uganda	UGA								08	ANIMAL FEED STUFF	1	No Quantity							52605			0
S3	2016	2016	2016	2	0	2	Export	826	United Kingdom	GBR	804	Ukraine	UKR								08	ANIMAL FEED STUFF	1	No Quantity							4143321			0
S3	2016	2016	2016	2	0	2	Export	826	United Kingdom	GBR	818	Egypt	EGY								08	ANIMAL FEED STUFF	1	No Quantity							2754939			0
S3	2016	2016	2016	2	0	2	Export	826	United Kingdom	GBR	834	United Rep. of Tanzania	TZA								08	ANIMAL FEED STUFF	1	No Quantity							88438			0
S3	2016	2016	2016	2	0	2	Export	826	United Kingdom	GBR	842	USA	USA								08	ANIMAL FEED STUFF	1	No Quantity							22824191			0
S3	2016	2016	2016	2	0	2	Export	826	United Kingdom	GBR	854	Burkina Faso	BFA								08	ANIMAL FEED STUFF	1	No Quantity							15933			0
S3	2016	2016	2016	2	0	2	Export	826	United Kingdom	GBR	862	Venezuela	VEN								08	ANIMAL FEED STUFF	1	No Quantity							1686423			0
S3	2016	2016	2016	2	0	2	Export	826	United Kingdom	GBR	887	Yemen	YEM								08	ANIMAL FEED STUFF	1	No Quantity							31847			0
S3	2016	2016	2016	2	0	2	Export	826	United Kingdom	GBR	894	Zambia	ZMB								08	ANIMAL FEED STUFF	1	No Quantity							7073			0
S3	2016	2016	2016	2	0	2	Export	818	Egypt	EGY	0	World	WLD								09	MISC.EDIBLE PRODUCTS ETC	1	No Quantity							187598541			0
S3	2016	2016	2016	2	0	2	Export	818	Egypt	EGY	4	Afghanistan	AFG								09	MISC.EDIBLE PRODUCTS ETC	1	No Quantity							470912			0
S3	2016	2016	2016	2	0	2	Export	818	Egypt	EGY	12	Algeria	DZA								09	MISC.EDIBLE PRODUCTS ETC	1	No Quantity							2159759			0
S3	2016	2016	2016	2	0	2	Export	818	Egypt	EGY	24	Angola	AGO								09	MISC.EDIBLE PRODUCTS ETC	1	No Quantity							601317			0
S3	2016	2016	2016	2	0	2	Export	818	Egypt	EGY	36	Australia	AUS								09	MISC.EDIBLE PRODUCTS ETC	1	No Quantity							94059			0
S3	2016	2016	2016	2	0	2	Export	818	Egypt	EGY	40	Austria	AUT								09	MISC.EDIBLE PRODUCTS ETC	1	No Quantity							246306			0
S3	2016	2016	2016	2	0	2	Export	818	Egypt	EGY	48	Bahrain	BHR								09	MISC.EDIBLE PRODUCTS ETC	1	No Quantity							915693			0
S3	2016	2016	2016	2	0	2	Export	818	Egypt	EGY	56	Belgium	BEL								09	MISC.EDIBLE PRODUCTS ETC	1	No Quantity							65702			0
S3	2016	2016	2016	2	0	2	Export	818	Egypt	EGY	100	Bulgaria	BGR								09	MISC.EDIBLE PRODUCTS ETC	1	No Quantity							150730			0
S3	2016	2016	2016	2	0	2	Export	818	Egypt	EGY	108	Burundi	BDI								09	MISC.EDIBLE PRODUCTS ETC	1	No Quantity							161318			0
S3	2016	2016	2016	2	0	2	Export	818	Egypt	EGY	112	Belarus	BLR								09	MISC.EDIBLE PRODUCTS ETC	1	No Quantity							96757			0
S3	2016	2016	2016	2	0	2	Export	818	Egypt	EGY	120	Cameroon	CMR								09	MISC.EDIBLE PRODUCTS ETC	1	No Quantity							95511			0
S3	2016	2016	2016	2	0	2	Export	818	Egypt	EGY	124	Canada	CAN								09	MISC.EDIBLE PRODUCTS ETC	1	No Quantity							809112			0
S3	2016	2016	2016	2	0	2	Export	818	Egypt	EGY	140	Central African Rep.	CAF								09	MISC.EDIBLE PRODUCTS ETC	1	No Quantity							8			0
S3	2016	2016	2016	2	0	2	Export	818	Egypt	EGY	144	Sri Lanka	LKA								09	MISC.EDIBLE PRODUCTS ETC	1	No Quantity							373407			0
S3	2016	2016	2016	2	0	2	Export	818	Egypt	EGY	148	Chad	TCD								09	MISC.EDIBLE PRODUCTS ETC	1	No Quantity							121929			0
S3	2016	2016	2016	2	0	2	Export	818	Egypt	EGY	174	Comoros	COM								09	MISC.EDIBLE PRODUCTS ETC	1	No Quantity							30166			0
S3	2016	2016	2016	2	0	2	Export	818	Egypt	EGY	180	Dem. Rep. of the Congo	COD								09	MISC.EDIBLE PRODUCTS ETC	1	No Quantity							98049			0
S3	2016	2016	2016	2	0	2	Export	818	Egypt	EGY	191	Croatia	HRV								09	MISC.EDIBLE PRODUCTS ETC	1	No Quantity							88			0
S3	2016	2016	2016	2	0	2	Export	818	Egypt	EGY	196	Cyprus	CYP								09	MISC.EDIBLE PRODUCTS ETC	1	No Quantity							77795			0
S3	2016	2016	2016	2	0	2	Export	818	Egypt	EGY	203	Czechia	CZE								09	MISC.EDIBLE PRODUCTS ETC	1	No Quantity							39261			0
S3	2016	2016	2016	2	0	2	Export	818	Egypt	EGY	204	Benin	BEN								09	MISC.EDIBLE PRODUCTS ETC	1	No Quantity							103579			0
S3	2016	2016	2016	2	0	2	Export	818	Egypt	EGY	208	Denmark	DNK								09	MISC.EDIBLE PRODUCTS ETC	1	No Quantity							115004			0
S3	2016	2016	2016	2	0	2	Export	818	Egypt	EGY	231	Ethiopia	ETH								09	MISC.EDIBLE PRODUCTS ETC	1	No Quantity							3343793			0
S3	2016	2016	2016	2	0	2	Export	818	Egypt	EGY	232	Eritrea	ERI								09	MISC.EDIBLE PRODUCTS ETC	1	No Quantity							517892			0
S3	2016	2016	2016	2	0	2	Export	818	Egypt	EGY	251	France	FRA								09	MISC.EDIBLE PRODUCTS ETC	1	No Quantity							180274			0
S3	2016	2016	2016	2	0	2	Export	818	Egypt	EGY	262	Djibouti	DJI								09	MISC.EDIBLE PRODUCTS ETC	1	No Quantity							4766354			0
S3	2016	2016	2016	2	0	2	Export	818	Egypt	EGY	266	Gabon	GAB								09	MISC.EDIBLE PRODUCTS ETC	1	No Quantity							36438			0
S3	2016	2016	2016	2	0	2	Export	818	Egypt	EGY	268	Georgia	GEO								09	MISC.EDIBLE PRODUCTS ETC	1	No Quantity							109045			0
S3	2016	2016	2016	2	0	2	Export	818	Egypt	EGY	275	State of Palestine	PSE								09	MISC.EDIBLE PRODUCTS ETC	1	No Quantity							4447748			0
S3	2016	2016	2016	2	0	2	Export	818	Egypt	EGY	276	Germany	DEU								09	MISC.EDIBLE PRODUCTS ETC	1	No Quantity							735284			0
S3	2016	2016	2016	2	0	2	Export	818	Egypt	EGY	288	Ghana	GHA								09	MISC.EDIBLE PRODUCTS ETC	1	No Quantity							82044			0
S3	2016	2016	2016	2	0	2	Export	818	Egypt	EGY	300	Greece	GRC								09	MISC.EDIBLE PRODUCTS ETC	1	No Quantity							45067			0
S3	2016	2016	2016	2	0	2	Export	818	Egypt	EGY	320	Guatemala	GTM								09	MISC.EDIBLE PRODUCTS ETC	1	No Quantity							11661			0
S3	2016	2016	2016	2	0	2	Export	818	Egypt	EGY	344	China, Hong Kong SAR	HKG								09	MISC.EDIBLE PRODUCTS ETC	1	No Quantity							44			0
S3	2016	2016	2016	2	0	2	Export	818	Egypt	EGY	348	Hungary	HUN								09	MISC.EDIBLE PRODUCTS ETC	1	No Quantity							14518			0
S3	2016	2016	2016	2	0	2	Export	818	Egypt	EGY	368	Iraq	IRQ								09	MISC.EDIBLE PRODUCTS ETC	1	No Quantity							4548006			0
S3	2016	2016	2016	2	0	2	Export	818	Egypt	EGY	376	Israel	ISR								09	MISC.EDIBLE PRODUCTS ETC	1	No Quantity							327702			0
S3	2016	2016	2016	2	0	2	Export	818	Egypt	EGY	381	Italy	ITA								09	MISC.EDIBLE PRODUCTS ETC	1	No Quantity							660905			0
S3	2016	2016	2016	2	0	2	Export	818	Egypt	EGY	384	Côte d'Ivoire	CIV								09	MISC.EDIBLE PRODUCTS ETC	1	No Quantity							91469			0
S3	2016	2016	2016	2	0	2	Export	818	Egypt	EGY	388	Jamaica	JAM								09	MISC.EDIBLE PRODUCTS ETC	1	No Quantity							45943			0
S3	2016	2016	2016	2	0	2	Export	818	Egypt	EGY	400	Jordan	JOR								09	MISC.EDIBLE PRODUCTS ETC	1	No Quantity							18105089			0
S3	2016	2016	2016	2	0	2	Export	818	Egypt	EGY	404	Kenya	KEN								09	MISC.EDIBLE PRODUCTS ETC	1	No Quantity							3440677			0
S3	2016	2016	2016	2	0	2	Export	818	Egypt	EGY	410	Rep. of Korea	KOR								09	MISC.EDIBLE PRODUCTS ETC	1	No Quantity							431			0
S3	2016	2016	2016	2	0	2	Export	818	Egypt	EGY	414	Kuwait	KWT								09	MISC.EDIBLE PRODUCTS ETC	1	No Quantity							6515743			0
S3	2016	2016	2016	2	0	2	Export	818	Egypt	EGY	422	Lebanon	LBN								09	MISC.EDIBLE PRODUCTS ETC	1	No Quantity							5187733			0
S3	2016	2016	2016	2	0	2	Export	818	Egypt	EGY	430	Liberia	LBR								09	MISC.EDIBLE PRODUCTS ETC	1	No Quantity							31567			0
S3	2016	2016	2016	2	0	2	Export	818	Egypt	EGY	434	Libya	LBY								09	MISC.EDIBLE PRODUCTS ETC	1	No Quantity							5402361			0
S3	2016	2016	2016	2	0	2	Export	818	Egypt	EGY	440	Lithuania	LTU								09	MISC.EDIBLE PRODUCTS ETC	1	No Quantity							7665			0
S3	2016	2016	2016	2	0	2	Export	818	Egypt	EGY	454	Malawi	MWI								09	MISC.EDIBLE PRODUCTS ETC	1	No Quantity							2409736			0
S3	2016	2016	2016	2	0	2	Export	818	Egypt	EGY	458	Malaysia	MYS								09	MISC.EDIBLE PRODUCTS ETC	1	No Quantity							8479			0
S3	2016	2016	2016	2	0	2	Export	818	Egypt	EGY	462	Maldives	MDV								09	MISC.EDIBLE PRODUCTS ETC	1	No Quantity							7309			0
S3	2016	2016	2016	2	0	2	Export	818	Egypt	EGY	466	Mali	MLI								09	MISC.EDIBLE PRODUCTS ETC	1	No Quantity							31729			0
S3	2016	2016	2016	2	0	2	Export	818	Egypt	EGY	470	Malta	MLT								09	MISC.EDIBLE PRODUCTS ETC	1	No Quantity							130518			0
S3	2016	2016	2016	2	0	2	Export	818	Egypt	EGY	478	Mauritania	MRT								09	MISC.EDIBLE PRODUCTS ETC	1	No Quantity							1146353			0
S3	2016	2016	2016	2	0	2	Export	818	Egypt	EGY	480	Mauritius	MUS								09	MISC.EDIBLE PRODUCTS ETC	1	No Quantity							403618			0
S3	2016	2016	2016	2	0	2	Export	818	Egypt	EGY	504	Morocco	MAR								09	MISC.EDIBLE PRODUCTS ETC	1	No Quantity							6793561			0
S3	2016	2016	2016	2	0	2	Export	818	Egypt	EGY	508	Mozambique	MOZ								09	MISC.EDIBLE PRODUCTS ETC	1	No Quantity							762053			0
S3	2016	2016	2016	2	0	2	Export	818	Egypt	EGY	512	Oman	OMN								09	MISC.EDIBLE PRODUCTS ETC	1	No Quantity							1781936			0
S3	2016	2016	2016	2	0	2	Export	818	Egypt	EGY	516	Namibia	NAM								09	MISC.EDIBLE PRODUCTS ETC	1	No Quantity							6576			0
S3	2016	2016	2016	2	0	2	Export	818	Egypt	EGY	528	Netherlands	NLD								09	MISC.EDIBLE PRODUCTS ETC	1	No Quantity							1498059			0
S3	2016	2016	2016	2	0	2	Export	818	Egypt	EGY	562	Niger	NER								09	MISC.EDIBLE PRODUCTS ETC	1	No Quantity							70491			0
S3	2016	2016	2016	2	0	2	Export	818	Egypt	EGY	566	Nigeria	NGA								09	MISC.EDIBLE PRODUCTS ETC	1	No Quantity							1786094			0
S3	2016	2016	2016	2	0	2	Export	818	Egypt	EGY	579	Norway	NOR								09	MISC.EDIBLE PRODUCTS ETC	1	No Quantity							44186			0
S3	2016	2016	2016	2	0	2	Export	818	Egypt	EGY	586	Pakistan	PAK								09	MISC.EDIBLE PRODUCTS ETC	1	No Quantity							6535254			0
S3	2016	2016	2016	2	0	2	Export	818	Egypt	EGY	616	Poland	POL								09	MISC.EDIBLE PRODUCTS ETC	1	No Quantity							27846			0
S3	2016	2016	2016	2	0	2	Export	818	Egypt	EGY	634	Qatar	QAT								09	MISC.EDIBLE PRODUCTS ETC	1	No Quantity							2506551			0
S3	2016	2016	2016	2	0	2	Export	818	Egypt	EGY	642	Romania	ROU								09	MISC.EDIBLE PRODUCTS ETC	1	No Quantity							650930			0
S3	2016	2016	2016	2	0	2	Export	818	Egypt	EGY	643	Russian Federation	RUS								09	MISC.EDIBLE PRODUCTS ETC	1	No Quantity							1803499			0
S3	2016	2016	2016	2	0	2	Export	818	Egypt	EGY	646	Rwanda	RWA								09	MISC.EDIBLE PRODUCTS ETC	1	No Quantity							1144373			0
S3	2016	2016	2016	2	0	2	Export	818	Egypt	EGY	682	Saudi Arabia	SAU								09	MISC.EDIBLE PRODUCTS ETC	1	No Quantity							34329051			0
[truncated: 12,654 more rows]
