# Supplementary material for: Core-periphery structure in sectoral international trade networks: A new approach to an old theory
Source: PLoS One. 2020 Apr 2;15(4):e0229547. doi: 10.1371/journal.pone.0229547 (PMC7117750; doi:10.1371/journal.pone.0229547)
Supplement: S7 File — (ZIP) [file pone.0229547.s007.zip › S7_File/RawData 2016/comtrade (75).csv]

Classification	Year	Period	Period Desc.	Aggregate Level	Is Leaf Code	Trade Flow Code	Trade Flow	Reporter Code	Reporter	Reporter ISO	Partner Code	Partner	Partner ISO	2nd Partner Code	2nd Partner	2nd Partner ISO	Customs Proc. Code	Customs	Mode of Transport Code	Mode of Transport	Commodity Code	Commodity	Qty Unit Code	Qty Unit	Qty	Alt Qty Unit Code	Alt Qty Unit	Alt Qty	Netweight (kg)	Gross weight (kg)	Trade Value (US$)	CIF Trade Value (US$)	FOB Trade Value (US$)	Flag
S3	2016	2016	2016	2	0	2	Export	834	United Rep. of Tanzania	TZA	0	World	WLD								00	LIVE ANIMALS	1	No Quantity							999289			0
S3	2016	2016	2016	2	0	2	Export	834	United Rep. of Tanzania	TZA	56	Belgium	BEL								00	LIVE ANIMALS	1	No Quantity							387			0
S3	2016	2016	2016	2	0	2	Export	834	United Rep. of Tanzania	TZA	174	Comoros	COM								00	LIVE ANIMALS	1	No Quantity							406919			0
S3	2016	2016	2016	2	0	2	Export	834	United Rep. of Tanzania	TZA	180	Dem. Rep. of the Congo	COD								00	LIVE ANIMALS	1	No Quantity							8657			0
S3	2016	2016	2016	2	0	2	Export	834	United Rep. of Tanzania	TZA	196	Cyprus	CYP								00	LIVE ANIMALS	1	No Quantity							80			0
S3	2016	2016	2016	2	0	2	Export	834	United Rep. of Tanzania	TZA	203	Czechia	CZE								00	LIVE ANIMALS	1	No Quantity							3572			0
S3	2016	2016	2016	2	0	2	Export	834	United Rep. of Tanzania	TZA	208	Denmark	DNK								00	LIVE ANIMALS	1	No Quantity							149			0
S3	2016	2016	2016	2	0	2	Export	834	United Rep. of Tanzania	TZA	231	Ethiopia	ETH								00	LIVE ANIMALS	1	No Quantity							50			0
S3	2016	2016	2016	2	0	2	Export	834	United Rep. of Tanzania	TZA	251	France	FRA								00	LIVE ANIMALS	1	No Quantity							658			0
S3	2016	2016	2016	2	0	2	Export	834	United Rep. of Tanzania	TZA	276	Germany	DEU								00	LIVE ANIMALS	1	No Quantity							9612			0
S3	2016	2016	2016	2	0	2	Export	834	United Rep. of Tanzania	TZA	288	Ghana	GHA								00	LIVE ANIMALS	1	No Quantity							199			0
S3	2016	2016	2016	2	0	2	Export	834	United Rep. of Tanzania	TZA	344	China, Hong Kong SAR	HKG								00	LIVE ANIMALS	1	No Quantity							16339			0
S3	2016	2016	2016	2	0	2	Export	834	United Rep. of Tanzania	TZA	381	Italy	ITA								00	LIVE ANIMALS	1	No Quantity							51			0
S3	2016	2016	2016	2	0	2	Export	834	United Rep. of Tanzania	TZA	392	Japan	JPN								00	LIVE ANIMALS	1	No Quantity							19594			0
S3	2016	2016	2016	2	0	2	Export	834	United Rep. of Tanzania	TZA	404	Kenya	KEN								00	LIVE ANIMALS	1	No Quantity							363594			0
S3	2016	2016	2016	2	0	2	Export	834	United Rep. of Tanzania	TZA	410	Rep. of Korea	KOR								00	LIVE ANIMALS	1	No Quantity							651			0
S3	2016	2016	2016	2	0	2	Export	834	United Rep. of Tanzania	TZA	414	Kuwait	KWT								00	LIVE ANIMALS	1	No Quantity							6859			0
S3	2016	2016	2016	2	0	2	Export	834	United Rep. of Tanzania	TZA	458	Malaysia	MYS								00	LIVE ANIMALS	1	No Quantity							9502			0
S3	2016	2016	2016	2	0	2	Export	834	United Rep. of Tanzania	TZA	484	Mexico	MEX								00	LIVE ANIMALS	1	No Quantity							50			0
S3	2016	2016	2016	2	0	2	Export	834	United Rep. of Tanzania	TZA	490	Other Asia, nes									00	LIVE ANIMALS	1	No Quantity							998			0
S3	2016	2016	2016	2	0	2	Export	834	United Rep. of Tanzania	TZA	508	Mozambique	MOZ								00	LIVE ANIMALS	1	No Quantity							60			0
S3	2016	2016	2016	2	0	2	Export	834	United Rep. of Tanzania	TZA	512	Oman	OMN								00	LIVE ANIMALS	1	No Quantity							5321			0
S3	2016	2016	2016	2	0	2	Export	834	United Rep. of Tanzania	TZA	528	Netherlands	NLD								00	LIVE ANIMALS	1	No Quantity							13273			0
S3	2016	2016	2016	2	0	2	Export	834	United Rep. of Tanzania	TZA	608	Philippines	PHL								00	LIVE ANIMALS	1	No Quantity							248			0
S3	2016	2016	2016	2	0	2	Export	834	United Rep. of Tanzania	TZA	643	Russian Federation	RUS								00	LIVE ANIMALS	1	No Quantity							219			0
S3	2016	2016	2016	2	0	2	Export	834	United Rep. of Tanzania	TZA	699	India	IND								00	LIVE ANIMALS	1	No Quantity							50			0
S3	2016	2016	2016	2	0	2	Export	834	United Rep. of Tanzania	TZA	702	Singapore	SGP								00	LIVE ANIMALS	1	No Quantity							4034			0
S3	2016	2016	2016	2	0	2	Export	834	United Rep. of Tanzania	TZA	704	Viet Nam	VNM								00	LIVE ANIMALS	1	No Quantity							6378			0
S3	2016	2016	2016	2	0	2	Export	834	United Rep. of Tanzania	TZA	710	South Africa	ZAF								00	LIVE ANIMALS	1	No Quantity							4719			0
S3	2016	2016	2016	2	0	2	Export	834	United Rep. of Tanzania	TZA	716	Zimbabwe	ZWE								00	LIVE ANIMALS	1	No Quantity							16			0
S3	2016	2016	2016	2	0	2	Export	834	United Rep. of Tanzania	TZA	724	Spain	ESP								00	LIVE ANIMALS	1	No Quantity							3783			0
S3	2016	2016	2016	2	0	2	Export	834	United Rep. of Tanzania	TZA	764	Thailand	THA								00	LIVE ANIMALS	1	No Quantity							4035			0
S3	2016	2016	2016	2	0	2	Export	834	United Rep. of Tanzania	TZA	784	United Arab Emirates	ARE								00	LIVE ANIMALS	1	No Quantity							100			0
S3	2016	2016	2016	2	0	2	Export	834	United Rep. of Tanzania	TZA	792	Turkey	TUR								00	LIVE ANIMALS	1	No Quantity							432			0
S3	2016	2016	2016	2	0	2	Export	834	United Rep. of Tanzania	TZA	800	Uganda	UGA								00	LIVE ANIMALS	1	No Quantity							397			0
S3	2016	2016	2016	2	0	2	Export	834	United Rep. of Tanzania	TZA	826	United Kingdom	GBR								00	LIVE ANIMALS	1	No Quantity							9069			0
S3	2016	2016	2016	2	0	2	Export	834	United Rep. of Tanzania	TZA	842	USA	USA								00	LIVE ANIMALS	1	No Quantity							92067			0
S3	2016	2016	2016	2	0	2	Export	834	United Rep. of Tanzania	TZA	894	Zambia	ZMB								00	LIVE ANIMALS	1	No Quantity							7168			0
S3	2016	2016	2016	2	0	2	Export	842	USA	USA	0	World	WLD								00	LIVE ANIMALS	1	No Quantity			0				783946278			4
S3	2016	2016	2016	2	0	2	Export	842	USA	USA	4	Afghanistan	AFG								00	LIVE ANIMALS	1	No Quantity			0				129000			4
S3	2016	2016	2016	2	0	2	Export	842	USA	USA	12	Algeria	DZA								00	LIVE ANIMALS	1	No Quantity			0		0		1984461			4
S3	2016	2016	2016	2	0	2	Export	842	USA	USA	24	Angola	AGO								00	LIVE ANIMALS	1	No Quantity			0		0		34787			4
S3	2016	2016	2016	2	0	2	Export	842	USA	USA	28	Antigua and Barbuda	ATG								00	LIVE ANIMALS	1	No Quantity			0		0		22312			4
S3	2016	2016	2016	2	0	2	Export	842	USA	USA	32	Argentina	ARG								00	LIVE ANIMALS	1	No Quantity			0		0		2920037			4
S3	2016	2016	2016	2	0	2	Export	842	USA	USA	36	Australia	AUS								00	LIVE ANIMALS	1	No Quantity			0		0		28591488			4
S3	2016	2016	2016	2	0	2	Export	842	USA	USA	40	Austria	AUT								00	LIVE ANIMALS	1	No Quantity			0		0		160468			4
S3	2016	2016	2016	2	0	2	Export	842	USA	USA	44	Bahamas	BHS								00	LIVE ANIMALS	1	No Quantity			0		0		464067			4
S3	2016	2016	2016	2	0	2	Export	842	USA	USA	48	Bahrain	BHR								00	LIVE ANIMALS	1	No Quantity			0		0		331709			4
S3	2016	2016	2016	2	0	2	Export	842	USA	USA	50	Bangladesh	BGD								00	LIVE ANIMALS	1	No Quantity			0		0		4531027			4
S3	2016	2016	2016	2	0	2	Export	842	USA	USA	52	Barbados	BRB								00	LIVE ANIMALS	1	No Quantity			0		0		1148337			4
S3	2016	2016	2016	2	0	2	Export	842	USA	USA	56	Belgium	BEL								00	LIVE ANIMALS	1	No Quantity			0		0		2201340			4
S3	2016	2016	2016	2	0	2	Export	842	USA	USA	60	Bermuda	BMU								00	LIVE ANIMALS	1	No Quantity			0		0		28962			4
S3	2016	2016	2016	2	0	2	Export	842	USA	USA	68	Bolivia (Plurinational State of)	BOL								00	LIVE ANIMALS	1	No Quantity			0		0		45920			4
S3	2016	2016	2016	2	0	2	Export	842	USA	USA	70	Bosnia Herzegovina	BIH								00	LIVE ANIMALS	1	No Quantity			0		0		3858			0
S3	2016	2016	2016	2	0	2	Export	842	USA	USA	76	Brazil	BRA								00	LIVE ANIMALS	1	No Quantity			0		0		3457923			4
S3	2016	2016	2016	2	0	2	Export	842	USA	USA	84	Belize	BLZ								00	LIVE ANIMALS	1	No Quantity			0		0		592740			4
S3	2016	2016	2016	2	0	2	Export	842	USA	USA	92	Br. Virgin Isds	VGB								00	LIVE ANIMALS	1	No Quantity			0		0		8985			4
S3	2016	2016	2016	2	0	2	Export	842	USA	USA	100	Bulgaria	BGR								00	LIVE ANIMALS	1	No Quantity			0		0		388498			4
S3	2016	2016	2016	2	0	2	Export	842	USA	USA	124	Canada	CAN								00	LIVE ANIMALS	1	No Quantity			0		0		166647314			4
S3	2016	2016	2016	2	0	2	Export	842	USA	USA	136	Cayman Isds	CYM								00	LIVE ANIMALS	1	No Quantity			0		0		303738			4
S3	2016	2016	2016	2	0	2	Export	842	USA	USA	144	Sri Lanka	LKA								00	LIVE ANIMALS	1	No Quantity			0		0		769712			4
S3	2016	2016	2016	2	0	2	Export	842	USA	USA	152	Chile	CHL								00	LIVE ANIMALS	1	No Quantity			0		0		5087139			4
S3	2016	2016	2016	2	0	2	Export	842	USA	USA	156	China	CHN								00	LIVE ANIMALS	1	No Quantity			0		0		6399523			4
S3	2016	2016	2016	2	0	2	Export	842	USA	USA	170	Colombia	COL								00	LIVE ANIMALS	1	No Quantity			0		0		3137043			4
S3	2016	2016	2016	2	0	2	Export	842	USA	USA	188	Costa Rica	CRI								00	LIVE ANIMALS	1	No Quantity			0		0		5838593			4
S3	2016	2016	2016	2	0	2	Export	842	USA	USA	196	Cyprus	CYP								00	LIVE ANIMALS	1	No Quantity			0				3494			4
S3	2016	2016	2016	2	0	2	Export	842	USA	USA	203	Czechia	CZE								00	LIVE ANIMALS	1	No Quantity			0		0		120460			4
S3	2016	2016	2016	2	0	2	Export	842	USA	USA	208	Denmark	DNK								00	LIVE ANIMALS	1	No Quantity			0		0		1779637			4
S3	2016	2016	2016	2	0	2	Export	842	USA	USA	214	Dominican Rep.	DOM								00	LIVE ANIMALS	1	No Quantity			0		0		2914541			4
S3	2016	2016	2016	2	0	2	Export	842	USA	USA	218	Ecuador	ECU								00	LIVE ANIMALS	1	No Quantity			0		0		737565			4
S3	2016	2016	2016	2	0	2	Export	842	USA	USA	222	El Salvador	SLV								00	LIVE ANIMALS	1	No Quantity			0		0		3880957			4
S3	2016	2016	2016	2	0	2	Export	842	USA	USA	233	Estonia	EST								00	LIVE ANIMALS	1	No Quantity			0		0		66179			4
S3	2016	2016	2016	2	0	2	Export	842	USA	USA	246	Finland	FIN								00	LIVE ANIMALS	1	No Quantity			0		0		417260			4
S3	2016	2016	2016	2	0	2	Export	842	USA	USA	251	France	FRA								00	LIVE ANIMALS	1	No Quantity			0		0		10837816			4
S3	2016	2016	2016	2	0	2	Export	842	USA	USA	258	French Polynesia	PYF								00	LIVE ANIMALS	1	No Quantity			0		0		11057			4
S3	2016	2016	2016	2	0	2	Export	842	USA	USA	276	Germany	DEU								00	LIVE ANIMALS	1	No Quantity			0		0		12117920			4
S3	2016	2016	2016	2	0	2	Export	842	USA	USA	300	Greece	GRC								00	LIVE ANIMALS	1	No Quantity			0		0		145543			4
S3	2016	2016	2016	2	0	2	Export	842	USA	USA	308	Grenada	GRD								00	LIVE ANIMALS	1	No Quantity			0		0		231551			4
S3	2016	2016	2016	2	0	2	Export	842	USA	USA	320	Guatemala	GTM								00	LIVE ANIMALS	1	No Quantity			0		0		7903990			4
S3	2016	2016	2016	2	0	2	Export	842	USA	USA	328	Guyana	GUY								00	LIVE ANIMALS	1	No Quantity			0		0		42374			4
S3	2016	2016	2016	2	0	2	Export	842	USA	USA	332	Haiti	HTI								00	LIVE ANIMALS	1	No Quantity			0		0		302573			4
S3	2016	2016	2016	2	0	2	Export	842	USA	USA	340	Honduras	HND								00	LIVE ANIMALS	1	No Quantity			0		0		5695059			4
S3	2016	2016	2016	2	0	2	Export	842	USA	USA	344	China, Hong Kong SAR	HKG								00	LIVE ANIMALS	1	No Quantity			0		0		4623518			4
S3	2016	2016	2016	2	0	2	Export	842	USA	USA	348	Hungary	HUN								00	LIVE ANIMALS	1	No Quantity			0		0		56442			4
S3	2016	2016	2016	2	0	2	Export	842	USA	USA	352	Iceland	ISL								00	LIVE ANIMALS	1	No Quantity			0		0		7492			4
S3	2016	2016	2016	2	0	2	Export	842	USA	USA	360	Indonesia	IDN								00	LIVE ANIMALS	1	No Quantity			0		0		9765764			4
S3	2016	2016	2016	2	0	2	Export	842	USA	USA	364	Iran	IRN								00	LIVE ANIMALS	1	No Quantity			0		0		944937			4
S3	2016	2016	2016	2	0	2	Export	842	USA	USA	372	Ireland	IRL								00	LIVE ANIMALS	1	No Quantity			0		0		52860275			4
S3	2016	2016	2016	2	0	2	Export	842	USA	USA	376	Israel	ISR								00	LIVE ANIMALS	1	No Quantity			0		0		1458657			4
S3	2016	2016	2016	2	0	2	Export	842	USA	USA	381	Italy	ITA								00	LIVE ANIMALS	1	No Quantity			0		0		1771349			4
S3	2016	2016	2016	2	0	2	Export	842	USA	USA	384	Côte d'Ivoire	CIV								00	LIVE ANIMALS	1	No Quantity			0				6059			4
S3	2016	2016	2016	2	0	2	Export	842	USA	USA	388	Jamaica	JAM								00	LIVE ANIMALS	1	No Quantity			0		0		1177574			4
S3	2016	2016	2016	2	0	2	Export	842	USA	USA	392	Japan	JPN								00	LIVE ANIMALS	1	No Quantity			0		0		62609586			4
S3	2016	2016	2016	2	0	2	Export	842	USA	USA	398	Kazakhstan	KAZ								00	LIVE ANIMALS	1	No Quantity			0		0		6632			4
S3	2016	2016	2016	2	0	2	Export	842	USA	USA	400	Jordan	JOR								00	LIVE ANIMALS	1	No Quantity			0		0		103049			4
S3	2016	2016	2016	2	0	2	Export	842	USA	USA	410	Rep. of Korea	KOR								00	LIVE ANIMALS	1	No Quantity			0		0		23744545			4
S3	2016	2016	2016	2	0	2	Export	842	USA	USA	414	Kuwait	KWT								00	LIVE ANIMALS	1	No Quantity			0		0		868955			4
S3	2016	2016	2016	2	0	2	Export	842	USA	USA	422	Lebanon	LBN								00	LIVE ANIMALS	1	No Quantity			0		0		155790			4
S3	2016	2016	2016	2	0	2	Export	842	USA	USA	442	Luxembourg	LUX								00	LIVE ANIMALS	1	No Quantity			0		0		257320			4
S3	2016	2016	2016	2	0	2	Export	842	USA	USA	446	China, Macao SAR	MAC								00	LIVE ANIMALS	1	No Quantity			0		0		2392086			4
S3	2016	2016	2016	2	0	2	Export	842	USA	USA	458	Malaysia	MYS								00	LIVE ANIMALS	1	No Quantity			0		0		7090359			4
S3	2016	2016	2016	2	0	2	Export	842	USA	USA	484	Mexico	MEX								00	LIVE ANIMALS	1	No Quantity			0		0		131596406			4
S3	2016	2016	2016	2	0	2	Export	842	USA	USA	490	Other Asia, nes									00	LIVE ANIMALS	1	No Quantity			0		0		4163262			4
S3	2016	2016	2016	2	0	2	Export	842	USA	USA	504	Morocco	MAR								00	LIVE ANIMALS	1	No Quantity			0		0		1658677			4
S3	2016	2016	2016	2	0	2	Export	842	USA	USA	512	Oman	OMN								00	LIVE ANIMALS	1	No Quantity			0		0		102921			4
S3	2016	2016	2016	2	0	2	Export	842	USA	USA	528	Netherlands	NLD								00	LIVE ANIMALS	1	No Quantity			0		0		7091762			4
S3	2016	2016	2016	2	0	2	Export	842	USA	USA	531	Curaçao	CUW								00	LIVE ANIMALS	1	No Quantity			0		0		106721			4
S3	2016	2016	2016	2	0	2	Export	842	USA	USA	533	Aruba	ABW								00	LIVE ANIMALS	1	No Quantity			0		0		28089			4
S3	2016	2016	2016	2	0	2	Export	842	USA	USA	554	New Zealand	NZL								00	LIVE ANIMALS	1	No Quantity			0		0		9592530			4
S3	2016	2016	2016	2	0	2	Export	842	USA	USA	558	Nicaragua	NIC								00	LIVE ANIMALS	1	No Quantity			0		0		1043684			4
S3	2016	2016	2016	2	0	2	Export	842	USA	USA	566	Nigeria	NGA								00	LIVE ANIMALS	1	No Quantity			0		0		26000			4
S3	2016	2016	2016	2	0	2	Export	842	USA	USA	579	Norway	NOR								00	LIVE ANIMALS	1	No Quantity			0		0		158617			4
S3	2016	2016	2016	2	0	2	Export	842	USA	USA	586	Pakistan	PAK								00	LIVE ANIMALS	1	No Quantity			0		0		2971333			4
S3	2016	2016	2016	2	0	2	Export	842	USA	USA	591	Panama	PAN								00	LIVE ANIMALS	1	No Quantity			0		0		6252659			4
S3	2016	2016	2016	2	0	2	Export	842	USA	USA	604	Peru	PER								00	LIVE ANIMALS	1	No Quantity			0		0		2907278			4
S3	2016	2016	2016	2	0	2	Export	842	USA	USA	608	Philippines	PHL								00	LIVE ANIMALS	1	No Quantity			0		0		5673881			4
S3	2016	2016	2016	2	0	2	Export	842	USA	USA	616	Poland	POL								00	LIVE ANIMALS	1	No Quantity			0		0		27690			4
S3	2016	2016	2016	2	0	2	Export	842	USA	USA	620	Portugal	PRT								00	LIVE ANIMALS	1	No Quantity			0		0		579081			4
S3	2016	2016	2016	2	0	2	Export	842	USA	USA	634	Qatar	QAT								00	LIVE ANIMALS	1	No Quantity			0		0		2106610			4
S3	2016	2016	2016	2	0	2	Export	842	USA	USA	642	Romania	ROU								00	LIVE ANIMALS	1	No Quantity			0				7549			4
S3	2016	2016	2016	2	0	2	Export	842	USA	USA	643	Russian Federation	RUS								00	LIVE ANIMALS	1	No Quantity			0		0		1094750			4
S3	2016	2016	2016	2	0	2	Export	842	USA	USA	659	Saint Kitts and Nevis	KNA								00	LIVE ANIMALS	1	No Quantity			0		0		19550			4
S3	2016	2016	2016	2	0	2	Export	842	USA	USA	662	Saint Lucia	LCA								00	LIVE ANIMALS	1	No Quantity			0		0		115398			4
S3	2016	2016	2016	2	0	2	Export	842	USA	USA	670	Saint Vincent and the Grenadines	VCT								00	LIVE ANIMALS	1	No Quantity			0		0		19114			4
S3	2016	2016	2016	2	0	2	Export	842	USA	USA	682	Saudi Arabia	SAU								00	LIVE ANIMALS	1	No Quantity			0		0		5666885			4
S3	2016	2016	2016	2	0	2	Export	842	USA	USA	688	Serbia	SRB								00	LIVE ANIMALS	1	No Quantity			0				2700			4
S3	2016	2016	2016	2	0	2	Export	842	USA	USA	699	India	IND								00	LIVE ANIMALS	1	No Quantity			0		0		3110422			4
S3	2016	2016	2016	2	0	2	Export	842	USA	USA	702	Singapore	SGP								00	LIVE ANIMALS	1	No Quantity			0		0		1245420			4
S3	2016	2016	2016	2	0	2	Export	842	USA	USA	703	Slovakia	SVK								00	LIVE ANIMALS	1	No Quantity			0		0		29844			4
S3	2016	2016	2016	2	0	2	Export	842	USA	USA	704	Viet Nam	VNM								00	LIVE ANIMALS	1	No Quantity			0		0		5050082			4
S3	2016	2016	2016	2	0	2	Export	842	USA	USA	710	South Africa	ZAF								00	LIVE ANIMALS	1	No Quantity			0		0		1683762			4
S3	2016	2016	2016	2	0	2	Export	842	USA	USA	724	Spain	ESP								00	LIVE ANIMALS	1	No Quantity			0		0		1196920			4
S3	2016	2016	2016	2	0	2	Export	842	USA	USA	740	Suriname	SUR								00	LIVE ANIMALS	1	No Quantity			0		0		252818			4
S3	2016	2016	2016	2	0	2	Export	842	USA	USA	752	Sweden	SWE								00	LIVE ANIMALS	1	No Quantity			0		0		1781676			4
S3	2016	2016	2016	2	0	2	Export	842	USA	USA	757	Switzerland	CHE								00	LIVE ANIMALS	1	No Quantity			0		0		772282			4
S3	2016	2016	2016	2	0	2	Export	842	USA	USA	764	Thailand	THA								00	LIVE ANIMALS	1	No Quantity			0		0		3071943			4
S3	2016	2016	2016	2	0	2	Export	842	USA	USA	780	Trinidad and Tobago	TTO								00	LIVE ANIMALS	1	No Quantity			0		0		811079			4
S3	2016	2016	2016	2	0	2	Export	842	USA	USA	784	United Arab Emirates	ARE								00	LIVE ANIMALS	1	No Quantity			0		0		19329952			4
S3	2016	2016	2016	2	0	2	Export	842	USA	USA	788	Tunisia	TUN								00	LIVE ANIMALS	1	No Quantity			0		0		7185			4
S3	2016	2016	2016	2	0	2	Export	842	USA	USA	792	Turkey	TUR								00	LIVE ANIMALS	1	No Quantity			0		0		769756			4
S3	2016	2016	2016	2	0	2	Export	842	USA	USA	800	Uganda	UGA								00	LIVE ANIMALS	1	No Quantity			0		0		12587			4
S3	2016	2016	2016	2	0	2	Export	842	USA	USA	818	Egypt	EGY								00	LIVE ANIMALS	1	No Quantity			0		0		6296078			4
S3	2016	2016	2016	2	0	2	Export	842	USA	USA	826	United Kingdom	GBR								00	LIVE ANIMALS	1	No Quantity			0		0		102344498			4
S3	2016	2016	2016	2	0	2	Export	842	USA	USA	834	United Rep. of Tanzania	TZA								00	LIVE ANIMALS	1	No Quantity			0				6843			4
S3	2016	2016	2016	2	0	2	Export	842	USA	USA	858	Uruguay	URY								00	LIVE ANIMALS	1	No Quantity			0		0		379763			4
S3	2016	2016	2016	2	0	2	Export	842	USA	USA	862	Venezuela	VEN								00	LIVE ANIMALS	1	No Quantity			0		0		442875			4
S3	2016	2016	2016	2	0	2	Export	834	United Rep. of Tanzania	TZA	0	World	WLD								01	MEAT, MEAT PREPARATIONS	1	No Quantity							9039588			0
S3	2016	2016	2016	2	0	2	Export	834	United Rep. of Tanzania	TZA	156	China	CHN								01	MEAT, MEAT PREPARATIONS	1	No Quantity							95012			0
S3	2016	2016	2016	2	0	2	Export	834	United Rep. of Tanzania	TZA	231	Ethiopia	ETH								01	MEAT, MEAT PREPARATIONS	1	No Quantity							4988			0
S3	2016	2016	2016	2	0	2	Export	834	United Rep. of Tanzania	TZA	344	China, Hong Kong SAR	HKG								01	MEAT, MEAT PREPARATIONS	1	No Quantity							72877			0
S3	2016	2016	2016	2	0	2	Export	834	United Rep. of Tanzania	TZA	368	Iraq	IRQ								01	MEAT, MEAT PREPARATIONS	1	No Quantity							2359901			0
S3	2016	2016	2016	2	0	2	Export	834	United Rep. of Tanzania	TZA	414	Kuwait	KWT								01	MEAT, MEAT PREPARATIONS	1	No Quantity							550584			0
S3	2016	2016	2016	2	0	2	Export	834	United Rep. of Tanzania	TZA	504	Morocco	MAR								01	MEAT, MEAT PREPARATIONS	1	No Quantity							546			0
S3	2016	2016	2016	2	0	2	Export	834	United Rep. of Tanzania	TZA	508	Mozambique	MOZ								01	MEAT, MEAT PREPARATIONS	1	No Quantity							34366			0
S3	2016	2016	2016	2	0	2	Export	834	United Rep. of Tanzania	TZA	512	Oman	OMN								01	MEAT, MEAT PREPARATIONS	1	No Quantity							9311			0
S3	2016	2016	2016	2	0	2	Export	834	United Rep. of Tanzania	TZA	699	India	IND								01	MEAT, MEAT PREPARATIONS	1	No Quantity							129			0
S3	2016	2016	2016	2	0	2	Export	834	United Rep. of Tanzania	TZA	704	Viet Nam	VNM								01	MEAT, MEAT PREPARATIONS	1	No Quantity							3656031			0
S3	2016	2016	2016	2	0	2	Export	834	United Rep. of Tanzania	TZA	784	United Arab Emirates	ARE								01	MEAT, MEAT PREPARATIONS	1	No Quantity							2255842			0
S3	2016	2016	2016	2	0	2	Export	842	USA	USA	0	World	WLD								01	MEAT, MEAT PREPARATIONS	1	No Quantity			0		0		16320236468			0
S3	2016	2016	2016	2	0	2	Export	842	USA	USA	4	Afghanistan	AFG								01	MEAT, MEAT PREPARATIONS	1	No Quantity			0		0		20294608			0
S3	2016	2016	2016	2	0	2	Export	842	USA	USA	8	Albania	ALB								01	MEAT, MEAT PREPARATIONS	1	No Quantity			0		0		6946512			0
S3	2016	2016	2016	2	0	2	Export	842	USA	USA	24	Angola	AGO								01	MEAT, MEAT PREPARATIONS	1	No Quantity			0		0		88571563			0
S3	2016	2016	2016	2	0	2	Export	842	USA	USA	28	Antigua and Barbuda	ATG								01	MEAT, MEAT PREPARATIONS	1	No Quantity			0		0		9637211			0
S3	2016	2016	2016	2	0	2	Export	842	USA	USA	31	Azerbaijan	AZE								01	MEAT, MEAT PREPARATIONS	1	No Quantity			0		0		4781682			0
S3	2016	2016	2016	2	0	2	Export	842	USA	USA	32	Argentina	ARG								01	MEAT, MEAT PREPARATIONS	1	No Quantity			0		0		123043			0
S3	2016	2016	2016	2	0	2	Export	842	USA	USA	36	Australia	AUS								01	MEAT, MEAT PREPARATIONS	1	No Quantity			0		0		175791448			0
S3	2016	2016	2016	2	0	2	Export	842	USA	USA	40	Austria	AUT								01	MEAT, MEAT PREPARATIONS	1	No Quantity			0		0		179229			0
S3	2016	2016	2016	2	0	2	Export	842	USA	USA	44	Bahamas	BHS								01	MEAT, MEAT PREPARATIONS	1	No Quantity			0		0		68979547			0
S3	2016	2016	2016	2	0	2	Export	842	USA	USA	48	Bahrain	BHR								01	MEAT, MEAT PREPARATIONS	1	No Quantity			0		0		14366789			0
S3	2016	2016	2016	2	0	2	Export	842	USA	USA	50	Bangladesh	BGD								01	MEAT, MEAT PREPARATIONS	1	No Quantity			0		0		49592			0
S3	2016	2016	2016	2	0	2	Export	842	USA	USA	51	Armenia	ARM								01	MEAT, MEAT PREPARATIONS	1	No Quantity			0		0		3562611			0
S3	2016	2016	2016	2	0	2	Export	842	USA	USA	52	Barbados	BRB								01	MEAT, MEAT PREPARATIONS	1	No Quantity			0		0		10995163			0
S3	2016	2016	2016	2	0	2	Export	842	USA	USA	56	Belgium	BEL								01	MEAT, MEAT PREPARATIONS	1	No Quantity			0		0		5365502			0
S3	2016	2016	2016	2	0	2	Export	842	USA	USA	60	Bermuda	BMU								01	MEAT, MEAT PREPARATIONS	1	No Quantity			0		0		21970964			0
S3	2016	2016	2016	2	0	2	Export	842	USA	USA	68	Bolivia (Plurinational State of)	BOL								01	MEAT, MEAT PREPARATIONS	1	No Quantity			0		0		227325			0
S3	2016	2016	2016	2	0	2	Export	842	USA	USA	76	Brazil	BRA								01	MEAT, MEAT PREPARATIONS	1	No Quantity			0		0		1554707			0
S3	2016	2016	2016	2	0	2	Export	842	USA	USA	84	Belize	BLZ								01	MEAT, MEAT PREPARATIONS	1	No Quantity			0		0		6709767			0
S3	2016	2016	2016	2	0	2	Export	842	USA	USA	92	Br. Virgin Isds	VGB								01	MEAT, MEAT PREPARATIONS	1	No Quantity			0		0		7065805			0
S3	2016	2016	2016	2	0	2	Export	842	USA	USA	96	Brunei Darussalam	BRN								01	MEAT, MEAT PREPARATIONS	1	No Quantity			0		0		48213			0
S3	2016	2016	2016	2	0	2	Export	842	USA	USA	104	Myanmar	MMR								01	MEAT, MEAT PREPARATIONS	1	No Quantity			0		0		256547			0
S3	2016	2016	2016	2	0	2	Export	842	USA	USA	116	Cambodia	KHM								01	MEAT, MEAT PREPARATIONS	1	No Quantity			0		0		2909422			0
S3	2016	2016	2016	2	0	2	Export	842	USA	USA	120	Cameroon	CMR								01	MEAT, MEAT PREPARATIONS	1	No Quantity			0		0		126146			0
S3	2016	2016	2016	2	0	2	Export	842	USA	USA	124	Canada	CAN								01	MEAT, MEAT PREPARATIONS	1	No Quantity			0		0		2271893705			0
S3	2016	2016	2016	2	0	2	Export	842	USA	USA	132	Cabo Verde	CPV								01	MEAT, MEAT PREPARATIONS	1	No Quantity			0		0		758355			0
S3	2016	2016	2016	2	0	2	Export	842	USA	USA	136	Cayman Isds	CYM								01	MEAT, MEAT PREPARATIONS	1	No Quantity			0		0		18363482			0
S3	2016	2016	2016	2	0	2	Export	842	USA	USA	140	Central African Rep.	CAF								01	MEAT, MEAT PREPARATIONS	1	No Quantity			0		0		227081			0
S3	2016	2016	2016	2	0	2	Export	842	USA	USA	144	Sri Lanka	LKA								01	MEAT, MEAT PREPARATIONS	1	No Quantity			0		0		362991			0
S3	2016	2016	2016	2	0	2	Export	842	USA	USA	148	Chad	TCD								01	MEAT, MEAT PREPARATIONS	1	No Quantity			0		0		55946			0
S3	2016	2016	2016	2	0	2	Export	842	USA	USA	152	Chile	CHL								01	MEAT, MEAT PREPARATIONS	1	No Quantity			0		0		178637052			0
S3	2016	2016	2016	2	0	2	Export	842	USA	USA	156	China	CHN								01	MEAT, MEAT PREPARATIONS	1	No Quantity			0		0		610111666			0
S3	2016	2016	2016	2	0	2	Export	842	USA	USA	166	Cocos Isds	CCK								01	MEAT, MEAT PREPARATIONS	1	No Quantity			0		0		28457			0
S3	2016	2016	2016	2	0	2	Export	842	USA	USA	170	Colombia	COL								01	MEAT, MEAT PREPARATIONS	1	No Quantity			0		0		186450071			0
S3	2016	2016	2016	2	0	2	Export	842	USA	USA	174	Comoros	COM								01	MEAT, MEAT PREPARATIONS	1	No Quantity			0		0		304176			0
S3	2016	2016	2016	2	0	2	Export	842	USA	USA	178	Congo	COG								01	MEAT, MEAT PREPARATIONS	1	No Quantity			0		0		40208887			0
S3	2016	2016	2016	2	0	2	Export	842	USA	USA	180	Dem. Rep. of the Congo	COD								01	MEAT, MEAT PREPARATIONS	1	No Quantity			0		0		17326707			0
S3	2016	2016	2016	2	0	2	Export	842	USA	USA	184	Cook Isds	COK								01	MEAT, MEAT PREPARATIONS	1	No Quantity			0		0		1721389			0
S3	2016	2016	2016	2	0	2	Export	842	USA	USA	188	Costa Rica	CRI								01	MEAT, MEAT PREPARATIONS	1	No Quantity			0		0		60103580			0
S3	2016	2016	2016	2	0	2	Export	842	USA	USA	192	Cuba	CUB								01	MEAT, MEAT PREPARATIONS	1	No Quantity			0		0		105156514			0
S3	2016	2016	2016	2	0	2	Export	842	USA	USA	196	Cyprus	CYP								01	MEAT, MEAT PREPARATIONS	1	No Quantity			0		0		150265			0
S3	2016	2016	2016	2	0	2	Export	842	USA	USA	203	Czechia	CZE								01	MEAT, MEAT PREPARATIONS	1	No Quantity			0		0		20752			0
S3	2016	2016	2016	2	0	2	Export	842	USA	USA	204	Benin	BEN								01	MEAT, MEAT PREPARATIONS	1	No Quantity			0		0		6421341			0
S3	2016	2016	2016	2	0	2	Export	842	USA	USA	208	Denmark	DNK								01	MEAT, MEAT PREPARATIONS	1	No Quantity			0		0		1580696			0
S3	2016	2016	2016	2	0	2	Export	842	USA	USA	212	Dominica	DMA								01	MEAT, MEAT PREPARATIONS	1	No Quantity			0		0		4566691			0
S3	2016	2016	2016	2	0	2	Export	842	USA	USA	214	Dominican Rep.	DOM								01	MEAT, MEAT PREPARATIONS	1	No Quantity			0		0		180235392			0
S3	2016	2016	2016	2	0	2	Export	842	USA	USA	218	Ecuador	ECU								01	MEAT, MEAT PREPARATIONS	1	No Quantity			0		0		5624607			0
S3	2016	2016	2016	2	0	2	Export	842	USA	USA	222	El Salvador	SLV								01	MEAT, MEAT PREPARATIONS	1	No Quantity			0		0		32422849			0
S3	2016	2016	2016	2	0	2	Export	842	USA	USA	226	Equatorial Guinea	GNQ								01	MEAT, MEAT PREPARATIONS	1	No Quantity			0		0		6499520			0
S3	2016	2016	2016	2	0	2	Export	842	USA	USA	242	Fiji	FJI								01	MEAT, MEAT PREPARATIONS	1	No Quantity			0		0		197348			0
S3	2016	2016	2016	2	0	2	Export	842	USA	USA	246	Finland	FIN								01	MEAT, MEAT PREPARATIONS	1	No Quantity			0		0		8604			0
S3	2016	2016	2016	2	0	2	Export	842	USA	USA	251	France	FRA								01	MEAT, MEAT PREPARATIONS	1	No Quantity			0		0		1245260			0
S3	2016	2016	2016	2	0	2	Export	842	USA	USA	258	French Polynesia	PYF								01	MEAT, MEAT PREPARATIONS	1	No Quantity			0		0		19803203			0
S3	2016	2016	2016	2	0	2	Export	842	USA	USA	260	Fr. South Antarctic Terr.	ATF								01	MEAT, MEAT PREPARATIONS	1	No Quantity			0		0		406111			0
S3	2016	2016	2016	2	0	2	Export	842	USA	USA	262	Djibouti	DJI								01	MEAT, MEAT PREPARATIONS	1	No Quantity			0		0		97889			0
S3	2016	2016	2016	2	0	2	Export	842	USA	USA	266	Gabon	GAB								01	MEAT, MEAT PREPARATIONS	1	No Quantity			0		0		17022492			0
S3	2016	2016	2016	2	0	2	Export	842	USA	USA	268	Georgia	GEO								01	MEAT, MEAT PREPARATIONS	1	No Quantity			0		0		25320453			0
S3	2016	2016	2016	2	0	2	Export	842	USA	USA	270	Gambia	GMB								01	MEAT, MEAT PREPARATIONS	1	No Quantity			0		0		9524057			0
S3	2016	2016	2016	2	0	2	Export	842	USA	USA	276	Germany	DEU								01	MEAT, MEAT PREPARATIONS	1	No Quantity			0		0		29634297			0
S3	2016	2016	2016	2	0	2	Export	842	USA	USA	288	Ghana	GHA								01	MEAT, MEAT PREPARATIONS	1	No Quantity			0		0		42096480			0
S3	2016	2016	2016	2	0	2	Export	842	USA	USA	296	Kiribati	KIR								01	MEAT, MEAT PREPARATIONS	1	No Quantity			0		0		48182			0
S3	2016	2016	2016	2	0	2	Export	842	USA	USA	300	Greece	GRC								01	MEAT, MEAT PREPARATIONS	1	No Quantity			0		0		778135			0
S3	2016	2016	2016	2	0	2	Export	842	USA	USA	308	Grenada	GRD								01	MEAT, MEAT PREPARATIONS	1	No Quantity			0		0		4982650			0
S3	2016	2016	2016	2	0	2	Export	842	USA	USA	320	Guatemala	GTM								01	MEAT, MEAT PREPARATIONS	1	No Quantity			0		0		174376762			0
S3	2016	2016	2016	2	0	2	Export	842	USA	USA	324	Guinea	GIN								01	MEAT, MEAT PREPARATIONS	1	No Quantity			0		0		7061336			0
S3	2016	2016	2016	2	0	2	Export	842	USA	USA	328	Guyana	GUY								01	MEAT, MEAT PREPARATIONS	1	No Quantity			0		0		1570859			0
S3	2016	2016	2016	2	0	2	Export	842	USA	USA	332	Haiti	HTI								01	MEAT, MEAT PREPARATIONS	1	No Quantity			0		0		71209632			0
S3	2016	2016	2016	2	0	2	Export	842	USA	USA	340	Honduras	HND								01	MEAT, MEAT PREPARATIONS	1	No Quantity			0		0		82166168			0
S3	2016	2016	2016	2	0	2	Export	842	USA	USA	344	China, Hong Kong SAR	HKG								01	MEAT, MEAT PREPARATIONS	1	No Quantity			0		0		1467537745			0
S3	2016	2016	2016	2	0	2	Export	842	USA	USA	352	Iceland	ISL								01	MEAT, MEAT PREPARATIONS	1	No Quantity			0		0		559356			0
S3	2016	2016	2016	2	0	2	Export	842	USA	USA	360	Indonesia	IDN								01	MEAT, MEAT PREPARATIONS	1	No Quantity			0		0		56596646			0
S3	2016	2016	2016	2	0	2	Export	842	USA	USA	368	Iraq	IRQ								01	MEAT, MEAT PREPARATIONS	1	No Quantity			0		0		60628874			0
S3	2016	2016	2016	2	0	2	Export	842	USA	USA	372	Ireland	IRL								01	MEAT, MEAT PREPARATIONS	1	No Quantity			0		0		999722			0
S3	2016	2016	2016	2	0	2	Export	842	USA	USA	376	Israel	ISR								01	MEAT, MEAT PREPARATIONS	1	No Quantity			0		0		702661			0
S3	2016	2016	2016	2	0	2	Export	842	USA	USA	381	Italy	ITA								01	MEAT, MEAT PREPARATIONS	1	No Quantity			0		0		63127786			0
S3	2016	2016	2016	2	0	2	Export	842	USA	USA	384	Côte d'Ivoire	CIV								01	MEAT, MEAT PREPARATIONS	1	No Quantity			0		0		1067506			0
S3	2016	2016	2016	2	0	2	Export	842	USA	USA	388	Jamaica	JAM								01	MEAT, MEAT PREPARATIONS	1	No Quantity			0		0		42169279			0
S3	2016	2016	2016	2	0	2	Export	842	USA	USA	392	Japan	JPN								01	MEAT, MEAT PREPARATIONS	1	No Quantity			0		0		3207122373			0
S3	2016	2016	2016	2	0	2	Export	842	USA	USA	398	Kazakhstan	KAZ								01	MEAT, MEAT PREPARATIONS	1	No Quantity			0		0		73779445			0
S3	2016	2016	2016	2	0	2	Export	842	USA	USA	400	Jordan	JOR								01	MEAT, MEAT PREPARATIONS	1	No Quantity			0		0		10537741			0
S3	2016	2016	2016	2	0	2	Export	842	USA	USA	404	Kenya	KEN								01	MEAT, MEAT PREPARATIONS	1	No Quantity			0		0		16700			0
S3	2016	2016	2016	2	0	2	Export	842	USA	USA	408	Dem. People's Rep. of Korea	PRK								01	MEAT, MEAT PREPARATIONS	1	No Quantity			0		0		70963			0
S3	2016	2016	2016	2	0	2	Export	842	USA	USA	410	Rep. of Korea	KOR								01	MEAT, MEAT PREPARATIONS	1	No Quantity			0		0		1476905364			0
S3	2016	2016	2016	2	0	2	Export	842	USA	USA	414	Kuwait	KWT								01	MEAT, MEAT PREPARATIONS	1	No Quantity			0		0		32364636			0
S3	2016	2016	2016	2	0	2	Export	842	USA	USA	422	Lebanon	LBN								01	MEAT, MEAT PREPARATIONS	1	No Quantity			0		0		3059382			0
S3	2016	2016	2016	2	0	2	Export	842	USA	USA	430	Liberia	LBR								01	MEAT, MEAT PREPARATIONS	1	No Quantity			0		0		2421732			0
S3	2016	2016	2016	2	0	2	Export	842	USA	USA	434	Libya	LBY								01	MEAT, MEAT PREPARATIONS	1	No Quantity			0		0		10880197			0
S3	2016	2016	2016	2	0	2	Export	842	USA	USA	440	Lithuania	LTU								01	MEAT, MEAT PREPARATIONS	1	No Quantity			0		0		12000			0
S3	2016	2016	2016	2	0	2	Export	842	USA	USA	442	Luxembourg	LUX								01	MEAT, MEAT PREPARATIONS	1	No Quantity			0		0		1114689			0
S3	2016	2016	2016	2	0	2	Export	842	USA	USA	446	China, Macao SAR	MAC								01	MEAT, MEAT PREPARATIONS	1	No Quantity			0		0		104946			0
S3	2016	2016	2016	2	0	2	Export	842	USA	USA	458	Malaysia	MYS								01	MEAT, MEAT PREPARATIONS	1	No Quantity			0		0		13585533			0
S3	2016	2016	2016	2	0	2	Export	842	USA	USA	470	Malta	MLT								01	MEAT, MEAT PREPARATIONS	1	No Quantity			0		0		15232			0
S3	2016	2016	2016	2	0	2	Export	842	USA	USA	478	Mauritania	MRT								01	MEAT, MEAT PREPARATIONS	1	No Quantity			0		0		13832574			0
S3	2016	2016	2016	2	0	2	Export	842	USA	USA	484	Mexico	MEX								01	MEAT, MEAT PREPARATIONS	1	No Quantity			0		0		3225169121			0
S3	2016	2016	2016	2	0	2	Export	842	USA	USA	490	Other Asia, nes									01	MEAT, MEAT PREPARATIONS	1	No Quantity			0		0		513566831			0
S3	2016	2016	2016	2	0	2	Export	842	USA	USA	498	Rep. of Moldova	MDA								01	MEAT, MEAT PREPARATIONS	1	No Quantity			0		0		356369			0
S3	2016	2016	2016	2	0	2	Export	842	USA	USA	499	Montenegro	MNE								01	MEAT, MEAT PREPARATIONS	1	No Quantity			0		0		170592			0
S3	2016	2016	2016	2	0	2	Export	842	USA	USA	500	Montserrat	MSR								01	MEAT, MEAT PREPARATIONS	1	No Quantity			0		0		297635			0
S3	2016	2016	2016	2	0	2	Export	842	USA	USA	508	Mozambique	MOZ								01	MEAT, MEAT PREPARATIONS	1	No Quantity			0		0		2132574			0
S3	2016	2016	2016	2	0	2	Export	842	USA	USA	512	Oman	OMN								01	MEAT, MEAT PREPARATIONS	1	No Quantity			0		0		11542223			0
S3	2016	2016	2016	2	0	2	Export	842	USA	USA	516	Namibia	NAM								01	MEAT, MEAT PREPARATIONS	1	No Quantity			0		0		72364			0
S3	2016	2016	2016	2	0	2	Export	842	USA	USA	528	Netherlands	NLD								01	MEAT, MEAT PREPARATIONS	1	No Quantity			0		0		150343798			0
S3	2016	2016	2016	2	0	2	Export	842	USA	USA	531	Curaçao	CUW								01	MEAT, MEAT PREPARATIONS	1	No Quantity			0		0		15610302			0
S3	2016	2016	2016	2	0	2	Export	842	USA	USA	533	Aruba	ABW								01	MEAT, MEAT PREPARATIONS	1	No Quantity			0		0		20424350			0
S3	2016	2016	2016	2	0	2	Export	842	USA	USA	534	Saint Maarten	SXM								01	MEAT, MEAT PREPARATIONS	1	No Quantity			0		0		13391205			0
S3	2016	2016	2016	2	0	2	Export	842	USA	USA	540	New Caledonia	NCL								01	MEAT, MEAT PREPARATIONS	1	No Quantity			0		0		8117173			0
S3	2016	2016	2016	2	0	2	Export	842	USA	USA	554	New Zealand	NZL								01	MEAT, MEAT PREPARATIONS	1	No Quantity			0		0		19258294			0
S3	2016	2016	2016	2	0	2	Export	842	USA	USA	558	Nicaragua	NIC								01	MEAT, MEAT PREPARATIONS	1	No Quantity			0		0		16917445			0
S3	2016	2016	2016	2	0	2	Export	842	USA	USA	562	Niger	NER								01	MEAT, MEAT PREPARATIONS	1	No Quantity			0		0		228048			0
S3	2016	2016	2016	2	0	2	Export	842	USA	USA	566	Nigeria	NGA								01	MEAT, MEAT PREPARATIONS	1	No Quantity			0		0		682941			0
S3	2016	2016	2016	2	0	2	Export	842	USA	USA	574	Norfolk Isds	NFK								01	MEAT, MEAT PREPARATIONS	1	No Quantity			0		0		11046			0
S3	2016	2016	2016	2	0	2	Export	842	USA	USA	579	Norway	NOR								01	MEAT, MEAT PREPARATIONS	1	No Quantity			0		0		29289			0
S3	2016	2016	2016	2	0	2	Export	842	USA	USA	583	FS Micronesia	FSM								01	MEAT, MEAT PREPARATIONS	1	No Quantity			0		0		6508929			0
S3	2016	2016	2016	2	0	2	Export	842	USA	USA	584	Marshall Isds	MHL								01	MEAT, MEAT PREPARATIONS	1	No Quantity			0		0		3778909			0
S3	2016	2016	2016	2	0	2	Export	842	USA	USA	585	Palau	PLW								01	MEAT, MEAT PREPARATIONS	1	No Quantity			0		0		2551467			0
S3	2016	2016	2016	2	0	2	Export	842	USA	USA	586	Pakistan	PAK								01	MEAT, MEAT PREPARATIONS	1	No Quantity			0		0		17547837			0
S3	2016	2016	2016	2	0	2	Export	842	USA	USA	591	Panama	PAN								01	MEAT, MEAT PREPARATIONS	1	No Quantity			0		0		85785111			0
S3	2016	2016	2016	2	0	2	Export	842	USA	USA	600	Paraguay	PRY								01	MEAT, MEAT PREPARATIONS	1	No Quantity			0		0		109104			0
S3	2016	2016	2016	2	0	2	Export	842	USA	USA	604	Peru	PER								01	MEAT, MEAT PREPARATIONS	1	No Quantity			0		0		49585684			0
S3	2016	2016	2016	2	0	2	Export	842	USA	USA	608	Philippines	PHL								01	MEAT, MEAT PREPARATIONS	1	No Quantity			0		0		211689548			0
S3	2016	2016	2016	2	0	2	Export	842	USA	USA	616	Poland	POL								01	MEAT, MEAT PREPARATIONS	1	No Quantity			0		0		12052			0
S3	2016	2016	2016	2	0	2	Export	842	USA	USA	620	Portugal	PRT								01	MEAT, MEAT PREPARATIONS	1	No Quantity			0		0		211323			0
S3	2016	2016	2016	2	0	2	Export	842	USA	USA	624	Guinea-Bissau	GNB								01	MEAT, MEAT PREPARATIONS	1	No Quantity			0		0		469239			0
S3	2016	2016	2016	2	0	2	Export	842	USA	USA	634	Qatar	QAT								01	MEAT, MEAT PREPARATIONS	1	No Quantity			0		0		33692020			0
S3	2016	2016	2016	2	0	2	Export	842	USA	USA	642	Romania	ROU								01	MEAT, MEAT PREPARATIONS	1	No Quantity			0		0		11516			0
S3	2016	2016	2016	2	0	2	Export	842	USA	USA	643	Russian Federation	RUS								01	MEAT, MEAT PREPARATIONS	1	No Quantity			0		0		33445			0
S3	2016	2016	2016	2	0	2	Export	842	USA	USA	659	Saint Kitts and Nevis	KNA								01	MEAT, MEAT PREPARATIONS	1	No Quantity			0		0		4577185			0
S3	2016	2016	2016	2	0	2	Export	842	USA	USA	660	Anguilla	AIA								01	MEAT, MEAT PREPARATIONS	1	No Quantity			0		0		1496471			0
S3	2016	2016	2016	2	0	2	Export	842	USA	USA	662	Saint Lucia	LCA								01	MEAT, MEAT PREPARATIONS	1	No Quantity			0		0		15115870			0
S3	2016	2016	2016	2	0	2	Export	842	USA	USA	670	Saint Vincent and the Grenadines	VCT								01	MEAT, MEAT PREPARATIONS	1	No Quantity			0		0		8274169			0
S3	2016	2016	2016	2	0	2	Export	842	USA	USA	682	Saudi Arabia	SAU								01	MEAT, MEAT PREPARATIONS	1	No Quantity			0		0		11001844			0
S3	2016	2016	2016	2	0	2	Export	842	USA	USA	686	Senegal	SEN								01	MEAT, MEAT PREPARATIONS	1	No Quantity			0		0		122878			0
S3	2016	2016	2016	2	0	2	Export	842	USA	USA	688	Serbia	SRB								01	MEAT, MEAT PREPARATIONS	1	No Quantity			0		0		8649179			0
S3	2016	2016	2016	2	0	2	Export	842	USA	USA	690	Seychelles	SYC								01	MEAT, MEAT PREPARATIONS	1	No Quantity			0		0		688416			0
S3	2016	2016	2016	2	0	2	Export	842	USA	USA	694	Sierra Leone	SLE								01	MEAT, MEAT PREPARATIONS	1	No Quantity			0		0		5726560			0
S3	2016	2016	2016	2	0	2	Export	842	USA	USA	699	India	IND								01	MEAT, MEAT PREPARATIONS	1	No Quantity			0		0		121451			0
S3	2016	2016	2016	2	0	2	Export	842	USA	USA	702	Singapore	SGP								01	MEAT, MEAT PREPARATIONS	1	No Quantity			0		0		67599860			0
S3	2016	2016	2016	2	0	2	Export	842	USA	USA	704	Viet Nam	VNM								01	MEAT, MEAT PREPARATIONS	1	No Quantity			0		0		125818837			0
S3	2016	2016	2016	2	0	2	Export	842	USA	USA	710	South Africa	ZAF								01	MEAT, MEAT PREPARATIONS	1	No Quantity			0		0		29685316			0
S3	2016	2016	2016	2	0	2	Export	842	USA	USA	724	Spain	ESP								01	MEAT, MEAT PREPARATIONS	1	No Quantity			0		0		9411711			0
S3	2016	2016	2016	2	0	2	Export	842	USA	USA	740	Suriname	SUR								01	MEAT, MEAT PREPARATIONS	1	No Quantity			0		0		17117527			0
S3	2016	2016	2016	2	0	2	Export	842	USA	USA	752	Sweden	SWE								01	MEAT, MEAT PREPARATIONS	1	No Quantity			0		0		217593			0
S3	2016	2016	2016	2	0	2	Export	842	USA	USA	757	Switzerland	CHE								01	MEAT, MEAT PREPARATIONS	1	No Quantity			0		0		22255259			0
S3	2016	2016	2016	2	0	2	Export	842	USA	USA	762	Tajikistan	TJK								01	MEAT, MEAT PREPARATIONS	1	No Quantity			0		0		4593225			0
S3	2016	2016	2016	2	0	2	Export	842	USA	USA	764	Thailand	THA								01	MEAT, MEAT PREPARATIONS	1	No Quantity			0		0		4459893			0
S3	2016	2016	2016	2	0	2	Export	842	USA	USA	768	Togo	TGO								01	MEAT, MEAT PREPARATIONS	1	No Quantity			0		0		806976			0
S3	2016	2016	2016	2	0	2	Export	842	USA	USA	776	Tonga	TON								01	MEAT, MEAT PREPARATIONS	1	No Quantity			0		0		7778347			0
S3	2016	2016	2016	2	0	2	Export	842	USA	USA	780	Trinidad and Tobago	TTO								01	MEAT, MEAT PREPARATIONS	1	No Quantity			0		0		51748142			0
S3	2016	2016	2016	2	0	2	Export	842	USA	USA	784	United Arab Emirates	ARE								01	MEAT, MEAT PREPARATIONS	1	No Quantity			0		0		128587373			0
S3	2016	2016	2016	2	0	2	Export	842	USA	USA	792	Turkey	TUR								01	MEAT, MEAT PREPARATIONS	1	No Quantity			0		0		29936389			0
S3	2016	2016	2016	2	0	2	Export	842	USA	USA	795	Turkmenistan	TKM								01	MEAT, MEAT PREPARATIONS	1	No Quantity			0		0		1132707			0
S3	2016	2016	2016	2	0	2	Export	842	USA	USA	796	Turks and Caicos Isds	TCA								01	MEAT, MEAT PREPARATIONS	1	No Quantity			0		0		11344567			0
S3	2016	2016	2016	2	0	2	Export	842	USA	USA	798	Tuvalu	TUV								01	MEAT, MEAT PREPARATIONS	1	No Quantity			0		0		371222			0
S3	2016	2016	2016	2	0	2	Export	842	USA	USA	804	Ukraine	UKR								01	MEAT, MEAT PREPARATIONS	1	No Quantity			0		0		444558			0
S3	2016	2016	2016	2	0	2	Export	842	USA	USA	807	North Macedonia	MKD								01	MEAT, MEAT PREPARATIONS	1	No Quantity			0		0		542515			0
S3	2016	2016	2016	2	0	2	Export	842	USA	USA	818	Egypt	EGY								01	MEAT, MEAT PREPARATIONS	1	No Quantity			0		0		99818527			0
S3	2016	2016	2016	2	0	2	Export	842	USA	USA	826	United Kingdom	GBR								01	MEAT, MEAT PREPARATIONS	1	No Quantity			0		0		13722672			0
S3	2016	2016	2016	2	0	2	Export	842	USA	USA	834	United Rep. of Tanzania	TZA								01	MEAT, MEAT PREPARATIONS	1	No Quantity			0		0		1729099			0
S3	2016	2016	2016	2	0	2	Export	842	USA	USA	858	Uruguay	URY								01	MEAT, MEAT PREPARATIONS	1	No Quantity			0		0		4368683			0
S3	2016	2016	2016	2	0	2	Export	842	USA	USA	860	Uzbekistan	UZB								01	MEAT, MEAT PREPARATIONS	1	No Quantity			0		0		30623			0
S3	2016	2016	2016	2	0	2	Export	842	USA	USA	862	Venezuela	VEN								01	MEAT, MEAT PREPARATIONS	1	No Quantity			0		0		646399			0
S3	2016	2016	2016	2	0	2	Export	842	USA	USA	882	Samoa	WSM								01	MEAT, MEAT PREPARATIONS	1	No Quantity			0		0		13376549			0
S3	2016	2016	2016	2	0	2	Export	842	USA	USA	894	Zambia	ZMB								01	MEAT, MEAT PREPARATIONS	1	No Quantity			0		0		101524			0
S3	2016	2016	2016	2	0	2	Export	834	United Rep. of Tanzania	TZA	0	World	WLD								02	DAIRY PRODUCTS,BIRD EGGS	1	No Quantity							125843			0
S3	2016	2016	2016	2	0	2	Export	834	United Rep. of Tanzania	TZA	108	Burundi	BDI								02	DAIRY PRODUCTS,BIRD EGGS	1	No Quantity							13301			0
S3	2016	2016	2016	2	0	2	Export	834	United Rep. of Tanzania	TZA	174	Comoros	COM								02	DAIRY PRODUCTS,BIRD EGGS	1	No Quantity							465			0
S3	2016	2016	2016	2	0	2	Export	834	United Rep. of Tanzania	TZA	180	Dem. Rep. of the Congo	COD								02	DAIRY PRODUCTS,BIRD EGGS	1	No Quantity							5789			0
S3	2016	2016	2016	2	0	2	Export	834	United Rep. of Tanzania	TZA	231	Ethiopia	ETH								02	DAIRY PRODUCTS,BIRD EGGS	1	No Quantity							14471			0
S3	2016	2016	2016	2	0	2	Export	834	United Rep. of Tanzania	TZA	404	Kenya	KEN								02	DAIRY PRODUCTS,BIRD EGGS	1	No Quantity							67310			0
S3	2016	2016	2016	2	0	2	Export	834	United Rep. of Tanzania	TZA	504	Morocco	MAR								02	DAIRY PRODUCTS,BIRD EGGS	1	No Quantity							149			0
S3	2016	2016	2016	2	0	2	Export	834	United Rep. of Tanzania	TZA	512	Oman	OMN								02	DAIRY PRODUCTS,BIRD EGGS	1	No Quantity							378			0
S3	2016	2016	2016	2	0	2	Export	834	United Rep. of Tanzania	TZA	528	Netherlands	NLD								02	DAIRY PRODUCTS,BIRD EGGS	1	No Quantity							5			0
S3	2016	2016	2016	2	0	2	Export	834	United Rep. of Tanzania	TZA	566	Nigeria	NGA								02	DAIRY PRODUCTS,BIRD EGGS	1	No Quantity							13113			0
S3	2016	2016	2016	2	0	2	Export	834	United Rep. of Tanzania	TZA	598	Papua New Guinea	PNG								02	DAIRY PRODUCTS,BIRD EGGS	1	No Quantity							45			0
S3	2016	2016	2016	2	0	2	Export	834	United Rep. of Tanzania	TZA	716	Zimbabwe	ZWE								02	DAIRY PRODUCTS,BIRD EGGS	1	No Quantity							9189			0
S3	2016	2016	2016	2	0	2	Export	834	United Rep. of Tanzania	TZA	784	United Arab Emirates	ARE								02	DAIRY PRODUCTS,BIRD EGGS	1	No Quantity							131			0
S3	2016	2016	2016	2	0	2	Export	834	United Rep. of Tanzania	TZA	842	USA	USA								02	DAIRY PRODUCTS,BIRD EGGS	1	No Quantity							1497			0
S3	2016	2016	2016	2	0	2	Export	842	USA	USA	0	World	WLD								02	DAIRY PRODUCTS,BIRD EGGS	1	No Quantity			0		0		4076597122			4
S3	2016	2016	2016	2	0	2	Export	842	USA	USA	4	Afghanistan	AFG								02	DAIRY PRODUCTS,BIRD EGGS	1	No Quantity			0		0		785684			4
S3	2016	2016	2016	2	0	2	Export	842	USA	USA	12	Algeria	DZA								02	DAIRY PRODUCTS,BIRD EGGS	1	No Quantity			0		0		4490080			0
S3	2016	2016	2016	2	0	2	Export	842	USA	USA	28	Antigua and Barbuda	ATG								02	DAIRY PRODUCTS,BIRD EGGS	1	No Quantity			0		0		1883474			4
S3	2016	2016	2016	2	0	2	Export	842	USA	USA	31	Azerbaijan	AZE								02	DAIRY PRODUCTS,BIRD EGGS	1	No Quantity			0		0		21816			0
S3	2016	2016	2016	2	0	2	Export	842	USA	USA	32	Argentina	ARG								02	DAIRY PRODUCTS,BIRD EGGS	1	No Quantity			0		0		3243630			4
S3	2016	2016	2016	2	0	2	Export	842	USA	USA	36	Australia	AUS								02	DAIRY PRODUCTS,BIRD EGGS	1	No Quantity			0		0		89260326			4
S3	2016	2016	2016	2	0	2	Export	842	USA	USA	40	Austria	AUT								02	DAIRY PRODUCTS,BIRD EGGS	1	No Quantity			0		0		30157			4
S3	2016	2016	2016	2	0	2	Export	842	USA	USA	44	Bahamas	BHS								02	DAIRY PRODUCTS,BIRD EGGS	1	No Quantity			0		0		20522745			4
S3	2016	2016	2016	2	0	2	Export	842	USA	USA	48	Bahrain	BHR								02	DAIRY PRODUCTS,BIRD EGGS	1	No Quantity			0		0		6125314			4
S3	2016	2016	2016	2	0	2	Export	842	USA	USA	50	Bangladesh	BGD								02	DAIRY PRODUCTS,BIRD EGGS	1	No Quantity			0		0		617328			4
S3	2016	2016	2016	2	0	2	Export	842	USA	USA	52	Barbados	BRB								02	DAIRY PRODUCTS,BIRD EGGS	1	No Quantity			0		0		9236997			4
S3	2016	2016	2016	2	0	2	Export	842	USA	USA	56	Belgium	BEL								02	DAIRY PRODUCTS,BIRD EGGS	1	No Quantity			0		0		1950216			4
S3	2016	2016	2016	2	0	2	Export	842	USA	USA	60	Bermuda	BMU								02	DAIRY PRODUCTS,BIRD EGGS	1	No Quantity			0		0		8486702			4
S3	2016	2016	2016	2	0	2	Export	842	USA	USA	68	Bolivia (Plurinational State of)	BOL								02	DAIRY PRODUCTS,BIRD EGGS	1	No Quantity			0		0		312922			0
S3	2016	2016	2016	2	0	2	Export	842	USA	USA	76	Brazil	BRA								02	DAIRY PRODUCTS,BIRD EGGS	1	No Quantity			0		0		38265329			4
S3	2016	2016	2016	2	0	2	Export	842	USA	USA	84	Belize	BLZ								02	DAIRY PRODUCTS,BIRD EGGS	1	No Quantity			0		0		4192877			4
S3	2016	2016	2016	2	0	2	Export	842	USA	USA	92	Br. Virgin Isds	VGB								02	DAIRY PRODUCTS,BIRD EGGS	1	No Quantity			0		0		1897418			4
S3	2016	2016	2016	2	0	2	Export	842	USA	USA	96	Brunei Darussalam	BRN								02	DAIRY PRODUCTS,BIRD EGGS	1	No Quantity			0		0		112486			0
S3	2016	2016	2016	2	0	2	Export	842	USA	USA	100	Bulgaria	BGR								02	DAIRY PRODUCTS,BIRD EGGS	1	No Quantity			0		0		29742			4
S3	2016	2016	2016	2	0	2	Export	842	USA	USA	104	Myanmar	MMR								02	DAIRY PRODUCTS,BIRD EGGS	1	No Quantity			0		0		1592320			4
S3	2016	2016	2016	2	0	2	Export	842	USA	USA	116	Cambodia	KHM								02	DAIRY PRODUCTS,BIRD EGGS	1	No Quantity			0		0		176241			0
S3	2016	2016	2016	2	0	2	Export	842	USA	USA	124	Canada	CAN								02	DAIRY PRODUCTS,BIRD EGGS	1	No Quantity			0		0		359166415			4
S3	2016	2016	2016	2	0	2	Export	842	USA	USA	136	Cayman Isds	CYM								02	DAIRY PRODUCTS,BIRD EGGS	1	No Quantity			0		0		4640659			4
S3	2016	2016	2016	2	0	2	Export	842	USA	USA	144	Sri Lanka	LKA								02	DAIRY PRODUCTS,BIRD EGGS	1	No Quantity			0		0		12477115			4
S3	2016	2016	2016	2	0	2	Export	842	USA	USA	152	Chile	CHL								02	DAIRY PRODUCTS,BIRD EGGS	1	No Quantity			0		0		56075032			4
S3	2016	2016	2016	2	0	2	Export	842	USA	USA	156	China	CHN								02	DAIRY PRODUCTS,BIRD EGGS	1	No Quantity			0		0		270097781			4
S3	2016	2016	2016	2	0	2	Export	842	USA	USA	170	Colombia	COL								02	DAIRY PRODUCTS,BIRD EGGS	1	No Quantity			0		0		73138864			4
S3	2016	2016	2016	2	0	2	Export	842	USA	USA	184	Cook Isds	COK								02	DAIRY PRODUCTS,BIRD EGGS	1	No Quantity			0		0		5587			0
S3	2016	2016	2016	2	0	2	Export	842	USA	USA	188	Costa Rica	CRI								02	DAIRY PRODUCTS,BIRD EGGS	1	No Quantity			0		0		17813619			4
S3	2016	2016	2016	2	0	2	Export	842	USA	USA	196	Cyprus	CYP								02	DAIRY PRODUCTS,BIRD EGGS	1	No Quantity			0		0		5429			0
S3	2016	2016	2016	2	0	2	Export	842	USA	USA	208	Denmark	DNK								02	DAIRY PRODUCTS,BIRD EGGS	1	No Quantity			0		0		4029024			4
S3	2016	2016	2016	2	0	2	Export	842	USA	USA	212	Dominica	DMA								02	DAIRY PRODUCTS,BIRD EGGS	1	No Quantity			0		0		245003			0
S3	2016	2016	2016	2	0	2	Export	842	USA	USA	214	Dominican Rep.	DOM								02	DAIRY PRODUCTS,BIRD EGGS	1	No Quantity			0		0		59152163			4
S3	2016	2016	2016	2	0	2	Export	842	USA	USA	218	Ecuador	ECU								02	DAIRY PRODUCTS,BIRD EGGS	1	No Quantity			0		0		1126328			0
S3	2016	2016	2016	2	0	2	Export	842	USA	USA	222	El Salvador	SLV								02	DAIRY PRODUCTS,BIRD EGGS	1	No Quantity			0		0		11751442			4
S3	2016	2016	2016	2	0	2	Export	842	USA	USA	226	Equatorial Guinea	GNQ								02	DAIRY PRODUCTS,BIRD EGGS	1	No Quantity			0		0		173402			4
S3	2016	2016	2016	2	0	2	Export	842	USA	USA	242	Fiji	FJI								02	DAIRY PRODUCTS,BIRD EGGS	1	No Quantity			0		0		71671			0
S3	2016	2016	2016	2	0	2	Export	842	USA	USA	246	Finland	FIN								02	DAIRY PRODUCTS,BIRD EGGS	1	No Quantity			0		0		16202			4
S3	2016	2016	2016	2	0	2	Export	842	USA	USA	251	France	FRA								02	DAIRY PRODUCTS,BIRD EGGS	1	No Quantity			0		0		8180904			4
S3	2016	2016	2016	2	0	2	Export	842	USA	USA	258	French Polynesia	PYF								02	DAIRY PRODUCTS,BIRD EGGS	1	No Quantity			0		0		838658			4
S3	2016	2016	2016	2	0	2	Export	842	USA	USA	262	Djibouti	DJI								02	DAIRY PRODUCTS,BIRD EGGS	1	No Quantity			0		0		15219			0
S3	2016	2016	2016	2	0	2	Export	842	USA	USA	268	Georgia	GEO								02	DAIRY PRODUCTS,BIRD EGGS	1	No Quantity			0		0		4039			0
S3	2016	2016	2016	2	0	2	Export	842	USA	USA	276	Germany	DEU								02	DAIRY PRODUCTS,BIRD EGGS	1	No Quantity			0		0		7285266			4
S3	2016	2016	2016	2	0	2	Export	842	USA	USA	288	Ghana	GHA								02	DAIRY PRODUCTS,BIRD EGGS	1	No Quantity			0		0		683697			0
S3	2016	2016	2016	2	0	2	Export	842	USA	USA	300	Greece	GRC								02	DAIRY PRODUCTS,BIRD EGGS	1	No Quantity			0		0		248660			0
S3	2016	2016	2016	2	0	2	Export	842	USA	USA	308	Grenada	GRD								02	DAIRY PRODUCTS,BIRD EGGS	1	No Quantity			0		0		631496			0
S3	2016	2016	2016	2	0	2	Export	842	USA	USA	320	Guatemala	GTM								02	DAIRY PRODUCTS,BIRD EGGS	1	No Quantity			0		0		30438930			4
S3	2016	2016	2016	2	0	2	Export	842	USA	USA	324	Guinea	GIN								02	DAIRY PRODUCTS,BIRD EGGS	1	No Quantity			0		0		6348			0
S3	2016	2016	2016	2	0	2	Export	842	USA	USA	328	Guyana	GUY								02	DAIRY PRODUCTS,BIRD EGGS	1	No Quantity			0		0		9748267			4
S3	2016	2016	2016	2	0	2	Export	842	USA	USA	332	Haiti	HTI								02	DAIRY PRODUCTS,BIRD EGGS	1	No Quantity			0		0		4477013			4
S3	2016	2016	2016	2	0	2	Export	842	USA	USA	340	Honduras	HND								02	DAIRY PRODUCTS,BIRD EGGS	1	No Quantity			0		0		14616111			4
S3	2016	2016	2016	2	0	2	Export	842	USA	USA	344	China, Hong Kong SAR	HKG								02	DAIRY PRODUCTS,BIRD EGGS	1	No Quantity			0		0		70392122			4
S3	2016	2016	2016	2	0	2	Export	842	USA	USA	348	Hungary	HUN								02	DAIRY PRODUCTS,BIRD EGGS	1	No Quantity			0		0		47676			4
S3	2016	2016	2016	2	0	2	Export	842	USA	USA	352	Iceland	ISL								02	DAIRY PRODUCTS,BIRD EGGS	1	No Quantity			0		0		165916			0
S3	2016	2016	2016	2	0	2	Export	842	USA	USA	360	Indonesia	IDN								02	DAIRY PRODUCTS,BIRD EGGS	1	No Quantity			0		0		150200229			4
S3	2016	2016	2016	2	0	2	Export	842	USA	USA	364	Iran	IRN								02	DAIRY PRODUCTS,BIRD EGGS	1	No Quantity			0		0		81840			0
S3	2016	2016	2016	2	0	2	Export	842	USA	USA	372	Ireland	IRL								02	DAIRY PRODUCTS,BIRD EGGS	1	No Quantity			0		0		928541			0
S3	2016	2016	2016	2	0	2	Export	842	USA	USA	376	Israel	ISR								02	DAIRY PRODUCTS,BIRD EGGS	1	No Quantity			0		0		16469535			4
S3	2016	2016	2016	2	0	2	Export	842	USA	USA	381	Italy	ITA								02	DAIRY PRODUCTS,BIRD EGGS	1	No Quantity			0		0		1591114			4
S3	2016	2016	2016	2	0	2	Export	842	USA	USA	384	Côte d'Ivoire	CIV								02	DAIRY PRODUCTS,BIRD EGGS	1	No Quantity			0		0		37050			0
S3	2016	2016	2016	2	0	2	Export	842	USA	USA	388	Jamaica	JAM								02	DAIRY PRODUCTS,BIRD EGGS	1	No Quantity			0		0		37400274			4
S3	2016	2016	2016	2	0	2	Export	842	USA	USA	392	Japan	JPN								02	DAIRY PRODUCTS,BIRD EGGS	1	No Quantity			0		0		193116402			4
S3	2016	2016	2016	2	0	2	Export	842	USA	USA	398	Kazakhstan	KAZ								02	DAIRY PRODUCTS,BIRD EGGS	1	No Quantity			0		0		7008			0
S3	2016	2016	2016	2	0	2	Export	842	USA	USA	400	Jordan	JOR								02	DAIRY PRODUCTS,BIRD EGGS	1	No Quantity			0		0		5220098			4
S3	2016	2016	2016	2	0	2	Export	842	USA	USA	404	Kenya	KEN								02	DAIRY PRODUCTS,BIRD EGGS	1	No Quantity			0		0		104972			0
S3	2016	2016	2016	2	0	2	Export	842	USA	USA	410	Rep. of Korea	KOR								02	DAIRY PRODUCTS,BIRD EGGS	1	No Quantity			0		0		205083165			4
S3	2016	2016	2016	2	0	2	Export	842	USA	USA	414	Kuwait	KWT								02	DAIRY PRODUCTS,BIRD EGGS	1	No Quantity			0		0		12954773			4
S3	2016	2016	2016	2	0	2	Export	842	USA	USA	418	Lao People's Dem. Rep.	LAO								02	DAIRY PRODUCTS,BIRD EGGS	1	No Quantity			0		0		94546			0
S3	2016	2016	2016	2	0	2	Export	842	USA	USA	422	Lebanon	LBN								02	DAIRY PRODUCTS,BIRD EGGS	1	No Quantity			0		0		1577492			4
S3	2016	2016	2016	2	0	2	Export	842	USA	USA	428	Latvia	LVA								02	DAIRY PRODUCTS,BIRD EGGS	1	No Quantity			0		0		145060			0
S3	2016	2016	2016	2	0	2	Export	842	USA	USA	430	Liberia	LBR								02	DAIRY PRODUCTS,BIRD EGGS	1	No Quantity			0		0		127000			0
S3	2016	2016	2016	2	0	2	Export	842	USA	USA	434	Libya	LBY								02	DAIRY PRODUCTS,BIRD EGGS	1	No Quantity			0		0		845541			0
S3	2016	2016	2016	2	0	2	Export	842	USA	USA	440	Lithuania	LTU								02	DAIRY PRODUCTS,BIRD EGGS	1	No Quantity			0		0		158780			0
S3	2016	2016	2016	2	0	2	Export	842	USA	USA	446	China, Macao SAR	MAC								02	DAIRY PRODUCTS,BIRD EGGS	1	No Quantity			0		0		36896			0
S3	2016	2016	2016	2	0	2	Export	842	USA	USA	450	Madagascar	MDG								02	DAIRY PRODUCTS,BIRD EGGS	1	No Quantity			0		0		52981			0
S3	2016	2016	2016	2	0	2	Export	842	USA	USA	458	Malaysia	MYS								02	DAIRY PRODUCTS,BIRD EGGS	1	No Quantity			0		0		78255053			4
S3	2016	2016	2016	2	0	2	Export	842	USA	USA	462	Maldives	MDV								02	DAIRY PRODUCTS,BIRD EGGS	1	No Quantity			0		0		222018			4
S3	2016	2016	2016	2	0	2	Export	842	USA	USA	484	Mexico	MEX								02	DAIRY PRODUCTS,BIRD EGGS	1	No Quantity			0		0		1317263852			4
S3	2016	2016	2016	2	0	2	Export	842	USA	USA	490	Other Asia, nes									02	DAIRY PRODUCTS,BIRD EGGS	1	No Quantity			0		0		63789652			4
S3	2016	2016	2016	2	0	2	Export	842	USA	USA	496	Mongolia	MNG								02	DAIRY PRODUCTS,BIRD EGGS	1	No Quantity			0		0		100569			0
S3	2016	2016	2016	2	0	2	Export	842	USA	USA	500	Montserrat	MSR								02	DAIRY PRODUCTS,BIRD EGGS	1	No Quantity			0		0		5923			0
S3	2016	2016	2016	2	0	2	Export	842	USA	USA	504	Morocco	MAR								02	DAIRY PRODUCTS,BIRD EGGS	1	No Quantity			0		0		4184380			4
S3	2016	2016	2016	2	0	2	Export	842	USA	USA	512	Oman	OMN								02	DAIRY PRODUCTS,BIRD EGGS	1	No Quantity			0		0		3230595			4
S3	2016	2016	2016	2	0	2	Export	842	USA	USA	516	Namibia	NAM								02	DAIRY PRODUCTS,BIRD EGGS	1	No Quantity			0		0		8116			0
S3	2016	2016	2016	2	0	2	Export	842	USA	USA	528	Netherlands	NLD								02	DAIRY PRODUCTS,BIRD EGGS	1	No Quantity			0		0		9913570			4
S3	2016	2016	2016	2	0	2	Export	842	USA	USA	531	Curaçao	CUW								02	DAIRY PRODUCTS,BIRD EGGS	1	No Quantity			0		0		3429780			4
S3	2016	2016	2016	2	0	2	Export	842	USA	USA	533	Aruba	ABW								02	DAIRY PRODUCTS,BIRD EGGS	1	No Quantity			0		0		7495992			4
S3	2016	2016	2016	2	0	2	Export	842	USA	USA	534	Saint Maarten	SXM								02	DAIRY PRODUCTS,BIRD EGGS	1	No Quantity			0		0		4385501			4
S3	2016	2016	2016	2	0	2	Export	842	USA	USA	554	New Zealand	NZL								02	DAIRY PRODUCTS,BIRD EGGS	1	No Quantity			0		0		22689747			4
S3	2016	2016	2016	2	0	2	Export	842	USA	USA	558	Nicaragua	NIC								02	DAIRY PRODUCTS,BIRD EGGS	1	No Quantity			0		0		7930551			4
S3	2016	2016	2016	2	0	2	Export	842	USA	USA	566	Nigeria	NGA								02	DAIRY PRODUCTS,BIRD EGGS	1	No Quantity			0		0		7170708			4
S3	2016	2016	2016	2	0	2	Export	842	USA	USA	579	Norway	NOR								02	DAIRY PRODUCTS,BIRD EGGS	1	No Quantity			0		0		39589			0
S3	2016	2016	2016	2	0	2	Export	842	USA	USA	583	FS Micronesia	FSM								02	DAIRY PRODUCTS,BIRD EGGS	1	No Quantity			0		0		1394726			4
S3	2016	2016	2016	2	0	2	Export	842	USA	USA	584	Marshall Isds	MHL								02	DAIRY PRODUCTS,BIRD EGGS	1	No Quantity			0		0		820255			4
S3	2016	2016	2016	2	0	2	Export	842	USA	USA	585	Palau	PLW								02	DAIRY PRODUCTS,BIRD EGGS	1	No Quantity			0		0		739369			4
S3	2016	2016	2016	2	0	2	Export	842	USA	USA	586	Pakistan	PAK								02	DAIRY PRODUCTS,BIRD EGGS	1	No Quantity			0		0		44214731			4
S3	2016	2016	2016	2	0	2	Export	842	USA	USA	591	Panama	PAN								02	DAIRY PRODUCTS,BIRD EGGS	1	No Quantity			0		0		33801591			4
S3	2016	2016	2016	2	0	2	Export	842	USA	USA	600	Paraguay	PRY								02	DAIRY PRODUCTS,BIRD EGGS	1	No Quantity			0		0		162487			0
S3	2016	2016	2016	2	0	2	Export	842	USA	USA	604	Peru	PER								02	DAIRY PRODUCTS,BIRD EGGS	1	No Quantity			0		0		41578488			4
S3	2016	2016	2016	2	0	2	Export	842	USA	USA	608	Philippines	PHL								02	DAIRY PRODUCTS,BIRD EGGS	1	No Quantity			0		0		220285443			4
S3	2016	2016	2016	2	0	2	Export	842	USA	USA	616	Poland	POL								02	DAIRY PRODUCTS,BIRD EGGS	1	No Quantity			0		0		8425			0
S3	2016	2016	2016	2	0	2	Export	842	USA	USA	620	Portugal	PRT								02	DAIRY PRODUCTS,BIRD EGGS	1	No Quantity			0		0		8131			0
S3	2016	2016	2016	2	0	2	Export	842	USA	USA	634	Qatar	QAT								02	DAIRY PRODUCTS,BIRD EGGS	1	No Quantity			0		0		6139847			4
S3	2016	2016	2016	2	0	2	Export	842	USA	USA	642	Romania	ROU								02	DAIRY PRODUCTS,BIRD EGGS	1	No Quantity			0		0		10848			0
S3	2016	2016	2016	2	0	2	Export	842	USA	USA	643	Russian Federation	RUS								02	DAIRY PRODUCTS,BIRD EGGS	1	No Quantity			0		0		1255958			0
S3	2016	2016	2016	2	0	2	Export	842	USA	USA	659	Saint Kitts and Nevis	KNA								02	DAIRY PRODUCTS,BIRD EGGS	1	No Quantity			0		0		1175757			4
S3	2016	2016	2016	2	0	2	Export	842	USA	USA	660	Anguilla	AIA								02	DAIRY PRODUCTS,BIRD EGGS	1	No Quantity			0		0		547779			0
S3	2016	2016	2016	2	0	2	Export	842	USA	USA	662	Saint Lucia	LCA								02	DAIRY PRODUCTS,BIRD EGGS	1	No Quantity			0		0		2882097			4
S3	2016	2016	2016	2	0	2	Export	842	USA	USA	670	Saint Vincent and the Grenadines	VCT								02	DAIRY PRODUCTS,BIRD EGGS	1	No Quantity			0		0		537442			4
S3	2016	2016	2016	2	0	2	Export	842	USA	USA	678	Sao Tome and Principe	STP								02	DAIRY PRODUCTS,BIRD EGGS	1	No Quantity			0		0		25968			0
S3	2016	2016	2016	2	0	2	Export	842	USA	USA	682	Saudi Arabia	SAU								02	DAIRY PRODUCTS,BIRD EGGS	1	No Quantity			0		0		65702258			0
S3	2016	2016	2016	2	0	2	Export	842	USA	USA	686	Senegal	SEN								02	DAIRY PRODUCTS,BIRD EGGS	1	No Quantity			0		0		367444			4
S3	2016	2016	2016	2	0	2	Export	842	USA	USA	690	Seychelles	SYC								02	DAIRY PRODUCTS,BIRD EGGS	1	No Quantity			0		0		2756			0
S3	2016	2016	2016	2	0	2	Export	842	USA	USA	694	Sierra Leone	SLE								02	DAIRY PRODUCTS,BIRD EGGS	1	No Quantity			0		0		60900			4
S3	2016	2016	2016	2	0	2	Export	842	USA	USA	699	India	IND								02	DAIRY PRODUCTS,BIRD EGGS	1	No Quantity			0		0		2723303			4
S3	2016	2016	2016	2	0	2	Export	842	USA	USA	702	Singapore	SGP								02	DAIRY PRODUCTS,BIRD EGGS	1	No Quantity			0		0		18952664			4
S3	2016	2016	2016	2	0	2	Export	842	USA	USA	703	Slovakia	SVK								02	DAIRY PRODUCTS,BIRD EGGS	1	No Quantity			0		0		17802			0
S3	2016	2016	2016	2	0	2	Export	842	USA	USA	704	Viet Nam	VNM								02	DAIRY PRODUCTS,BIRD EGGS	1	No Quantity			0		0		93611649			4
S3	2016	2016	2016	2	0	2	Export	842	USA	USA	710	South Africa	ZAF								02	DAIRY PRODUCTS,BIRD EGGS	1	No Quantity			0		0		2381486			4
S3	2016	2016	2016	2	0	2	Export	842	USA	USA	724	Spain	ESP								02	DAIRY PRODUCTS,BIRD EGGS	1	No Quantity			0		0		5673466			4
S3	2016	2016	2016	2	0	2	Export	842	USA	USA	740	Suriname	SUR								02	DAIRY PRODUCTS,BIRD EGGS	1	No Quantity			0		0		1573002			4
S3	2016	2016	2016	2	0	2	Export	842	USA	USA	752	Sweden	SWE								02	DAIRY PRODUCTS,BIRD EGGS	1	No Quantity			0		0		1913909			0
S3	2016	2016	2016	2	0	2	Export	842	USA	USA	757	Switzerland	CHE								02	DAIRY PRODUCTS,BIRD EGGS	1	No Quantity			0		0		9407636			0
S3	2016	2016	2016	2	0	2	Export	842	USA	USA	764	Thailand	THA								02	DAIRY PRODUCTS,BIRD EGGS	1	No Quantity			0		0		26478059			0
S3	2016	2016	2016	2	0	2	Export	842	USA	USA	776	Tonga	TON								02	DAIRY PRODUCTS,BIRD EGGS	1	No Quantity			0		0		117309			4
S3	2016	2016	2016	2	0	2	Export	842	USA	USA	780	Trinidad and Tobago	TTO								02	DAIRY PRODUCTS,BIRD EGGS	1	No Quantity			0		0		35965242			4
S3	2016	2016	2016	2	0	2	Export	842	USA	USA	784	United Arab Emirates	ARE								02	DAIRY PRODUCTS,BIRD EGGS	1	No Quantity			0		0		39581796			4
S3	2016	2016	2016	2	0	2	Export	842	USA	USA	788	Tunisia	TUN								02	DAIRY PRODUCTS,BIRD EGGS	1	No Quantity			0		0		59441			0
S3	2016	2016	2016	2	0	2	Export	842	USA	USA	792	Turkey	TUR								02	DAIRY PRODUCTS,BIRD EGGS	1	No Quantity			0		0		2927689			4
S3	2016	2016	2016	2	0	2	Export	842	USA	USA	796	Turks and Caicos Isds	TCA								02	DAIRY PRODUCTS,BIRD EGGS	1	No Quantity			0		0		2653023			4
S3	2016	2016	2016	2	0	2	Export	842	USA	USA	804	Ukraine	UKR								02	DAIRY PRODUCTS,BIRD EGGS	1	No Quantity			0		0		181818			4
S3	2016	2016	2016	2	0	2	Export	842	USA	USA	807	North Macedonia	MKD								02	DAIRY PRODUCTS,BIRD EGGS	1	No Quantity			0		0		39894			0
S3	2016	2016	2016	2	0	2	Export	842	USA	USA	818	Egypt	EGY								02	DAIRY PRODUCTS,BIRD EGGS	1	No Quantity			0		0		28544374			4
S3	2016	2016	2016	2	0	2	Export	842	USA	USA	826	United Kingdom	GBR								02	DAIRY PRODUCTS,BIRD EGGS	1	No Quantity			0		0		11455926			4
S3	2016	2016	2016	2	0	2	Export	842	USA	USA	858	Uruguay	URY								02	DAIRY PRODUCTS,BIRD EGGS	1	No Quantity			0		0		1569957			4
S3	2016	2016	2016	2	0	2	Export	842	USA	USA	862	Venezuela	VEN								02	DAIRY PRODUCTS,BIRD EGGS	1	No Quantity			0		0		1357362			4
S3	2016	2016	2016	2	0	2	Export	842	USA	USA	882	Samoa	WSM								02	DAIRY PRODUCTS,BIRD EGGS	1	No Quantity			0		0		338860			4
S3	2016	2016	2016	2	0	2	Export	834	United Rep. of Tanzania	TZA	0	World	WLD								03	FISH,CRUSTACEANS,MOLLUSC	1	No Quantity							142383258			0
S3	2016	2016	2016	2	0	2	Export	834	United Rep. of Tanzania	TZA	36	Australia	AUS								03	FISH,CRUSTACEANS,MOLLUSC	1	No Quantity							1148606			0
S3	2016	2016	2016	2	0	2	Export	834	United Rep. of Tanzania	TZA	40	Austria	AUT								03	FISH,CRUSTACEANS,MOLLUSC	1	No Quantity							373			0
S3	2016	2016	2016	2	0	2	Export	834	United Rep. of Tanzania	TZA	48	Bahrain	BHR								03	FISH,CRUSTACEANS,MOLLUSC	1	No Quantity							501216			0
S3	2016	2016	2016	2	0	2	Export	834	United Rep. of Tanzania	TZA	56	Belgium	BEL								03	FISH,CRUSTACEANS,MOLLUSC	1	No Quantity							8377533			0
S3	2016	2016	2016	2	0	2	Export	834	United Rep. of Tanzania	TZA	108	Burundi	BDI								03	FISH,CRUSTACEANS,MOLLUSC	1	No Quantity							217775			0
S3	2016	2016	2016	2	0	2	Export	834	United Rep. of Tanzania	TZA	124	Canada	CAN								03	FISH,CRUSTACEANS,MOLLUSC	1	No Quantity							108206			0
S3	2016	2016	2016	2	0	2	Export	834	United Rep. of Tanzania	TZA	144	Sri Lanka	LKA								03	FISH,CRUSTACEANS,MOLLUSC	1	No Quantity							10			0
S3	2016	2016	2016	2	0	2	Export	834	United Rep. of Tanzania	TZA	156	China	CHN								03	FISH,CRUSTACEANS,MOLLUSC	1	No Quantity							3383645			0
S3	2016	2016	2016	2	0	2	Export	834	United Rep. of Tanzania	TZA	170	Colombia	COL								03	FISH,CRUSTACEANS,MOLLUSC	1	No Quantity							472020			0
S3	2016	2016	2016	2	0	2	Export	834	United Rep. of Tanzania	TZA	178	Congo	COG								03	FISH,CRUSTACEANS,MOLLUSC	1	No Quantity							8587			0
S3	2016	2016	2016	2	0	2	Export	834	United Rep. of Tanzania	TZA	180	Dem. Rep. of the Congo	COD								03	FISH,CRUSTACEANS,MOLLUSC	1	No Quantity							683205			0
S3	2016	2016	2016	2	0	2	Export	834	United Rep. of Tanzania	TZA	196	Cyprus	CYP								03	FISH,CRUSTACEANS,MOLLUSC	1	No Quantity							2039642			0
S3	2016	2016	2016	2	0	2	Export	834	United Rep. of Tanzania	TZA	208	Denmark	DNK								03	FISH,CRUSTACEANS,MOLLUSC	1	No Quantity							127994			0
S3	2016	2016	2016	2	0	2	Export	834	United Rep. of Tanzania	TZA	212	Dominica	DMA								03	FISH,CRUSTACEANS,MOLLUSC	1	No Quantity							82566			0
S3	2016	2016	2016	2	0	2	Export	834	United Rep. of Tanzania	TZA	214	Dominican Rep.	DOM								03	FISH,CRUSTACEANS,MOLLUSC	1	No Quantity							71674			0
S3	2016	2016	2016	2	0	2	Export	834	United Rep. of Tanzania	TZA	231	Ethiopia	ETH								03	FISH,CRUSTACEANS,MOLLUSC	1	No Quantity							16655			0
S3	2016	2016	2016	2	0	2	Export	834	United Rep. of Tanzania	TZA	251	France	FRA								03	FISH,CRUSTACEANS,MOLLUSC	1	No Quantity							2706555			0
S3	2016	2016	2016	2	0	2	Export	834	United Rep. of Tanzania	TZA	276	Germany	DEU								03	FISH,CRUSTACEANS,MOLLUSC	1	No Quantity							4645070			0
S3	2016	2016	2016	2	0	2	Export	834	United Rep. of Tanzania	TZA	292	Gibraltar	GIB								03	FISH,CRUSTACEANS,MOLLUSC	1	No Quantity							101643			0
S3	2016	2016	2016	2	0	2	Export	834	United Rep. of Tanzania	TZA	300	Greece	GRC								03	FISH,CRUSTACEANS,MOLLUSC	1	No Quantity							3188737			0
S3	2016	2016	2016	2	0	2	Export	834	United Rep. of Tanzania	TZA	344	China, Hong Kong SAR	HKG								03	FISH,CRUSTACEANS,MOLLUSC	1	No Quantity							21652078			0
S3	2016	2016	2016	2	0	2	Export	834	United Rep. of Tanzania	TZA	376	Israel	ISR								03	FISH,CRUSTACEANS,MOLLUSC	1	No Quantity							7970003			0
S3	2016	2016	2016	2	0	2	Export	834	United Rep. of Tanzania	TZA	381	Italy	ITA								03	FISH,CRUSTACEANS,MOLLUSC	1	No Quantity							8564462			0
S3	2016	2016	2016	2	0	2	Export	834	United Rep. of Tanzania	TZA	392	Japan	JPN								03	FISH,CRUSTACEANS,MOLLUSC	1	No Quantity							2672612			0
S3	2016	2016	2016	2	0	2	Export	834	United Rep. of Tanzania	TZA	404	Kenya	KEN								03	FISH,CRUSTACEANS,MOLLUSC	1	No Quantity							2366632			0
S3	2016	2016	2016	2	0	2	Export	834	United Rep. of Tanzania	TZA	410	Rep. of Korea	KOR								03	FISH,CRUSTACEANS,MOLLUSC	1	No Quantity							2357			0
S3	2016	2016	2016	2	0	2	Export	834	United Rep. of Tanzania	TZA	414	Kuwait	KWT								03	FISH,CRUSTACEANS,MOLLUSC	1	No Quantity							176899			0
S3	2016	2016	2016	2	0	2	Export	834	United Rep. of Tanzania	TZA	422	Lebanon	LBN								03	FISH,CRUSTACEANS,MOLLUSC	1	No Quantity							174896			0
S3	2016	2016	2016	2	0	2	Export	834	United Rep. of Tanzania	TZA	454	Malawi	MWI								03	FISH,CRUSTACEANS,MOLLUSC	1	No Quantity							820435			0
S3	2016	2016	2016	2	0	2	Export	834	United Rep. of Tanzania	TZA	458	Malaysia	MYS								03	FISH,CRUSTACEANS,MOLLUSC	1	No Quantity							372781			0
S3	2016	2016	2016	2	0	2	Export	834	United Rep. of Tanzania	TZA	470	Malta	MLT								03	FISH,CRUSTACEANS,MOLLUSC	1	No Quantity							151880			0
S3	2016	2016	2016	2	0	2	Export	834	United Rep. of Tanzania	TZA	480	Mauritius	MUS								03	FISH,CRUSTACEANS,MOLLUSC	1	No Quantity							149057			0
S3	2016	2016	2016	2	0	2	Export	834	United Rep. of Tanzania	TZA	484	Mexico	MEX								03	FISH,CRUSTACEANS,MOLLUSC	1	No Quantity							313261			0
S3	2016	2016	2016	2	0	2	Export	834	United Rep. of Tanzania	TZA	490	Other Asia, nes									03	FISH,CRUSTACEANS,MOLLUSC	1	No Quantity							12723			0
S3	2016	2016	2016	2	0	2	Export	834	United Rep. of Tanzania	TZA	528	Netherlands	NLD								03	FISH,CRUSTACEANS,MOLLUSC	1	No Quantity							23739153			0
S3	2016	2016	2016	2	0	2	Export	834	United Rep. of Tanzania	TZA	554	New Zealand	NZL								03	FISH,CRUSTACEANS,MOLLUSC	1	No Quantity							709			0
S3	2016	2016	2016	2	0	2	Export	834	United Rep. of Tanzania	TZA	608	Philippines	PHL								03	FISH,CRUSTACEANS,MOLLUSC	1	No Quantity							2147			0
S3	2016	2016	2016	2	0	2	Export	834	United Rep. of Tanzania	TZA	620	Portugal	PRT								03	FISH,CRUSTACEANS,MOLLUSC	1	No Quantity							13051358			0
S3	2016	2016	2016	2	0	2	Export	834	United Rep. of Tanzania	TZA	642	Romania	ROU								03	FISH,CRUSTACEANS,MOLLUSC	1	No Quantity							2788312			0
S3	2016	2016	2016	2	0	2	Export	834	United Rep. of Tanzania	TZA	646	Rwanda	RWA								03	FISH,CRUSTACEANS,MOLLUSC	1	No Quantity							202637			0
S3	2016	2016	2016	2	0	2	Export	834	United Rep. of Tanzania	TZA	682	Saudi Arabia	SAU								03	FISH,CRUSTACEANS,MOLLUSC	1	No Quantity							963710			0
S3	2016	2016	2016	2	0	2	Export	834	United Rep. of Tanzania	TZA	699	India	IND								03	FISH,CRUSTACEANS,MOLLUSC	1	No Quantity							1781012			0
S3	2016	2016	2016	2	0	2	Export	834	United Rep. of Tanzania	TZA	702	Singapore	SGP								03	FISH,CRUSTACEANS,MOLLUSC	1	No Quantity							1806367			0
S3	2016	2016	2016	2	0	2	Export	834	United Rep. of Tanzania	TZA	704	Viet Nam	VNM								03	FISH,CRUSTACEANS,MOLLUSC	1	No Quantity							4544253			0
S3	2016	2016	2016	2	0	2	Export	834	United Rep. of Tanzania	TZA	710	South Africa	ZAF								03	FISH,CRUSTACEANS,MOLLUSC	1	No Quantity							7442			0
S3	2016	2016	2016	2	0	2	Export	834	United Rep. of Tanzania	TZA	716	Zimbabwe	ZWE								03	FISH,CRUSTACEANS,MOLLUSC	1	No Quantity							3676			0
S3	2016	2016	2016	2	0	2	Export	834	United Rep. of Tanzania	TZA	724	Spain	ESP								03	FISH,CRUSTACEANS,MOLLUSC	1	No Quantity							9616326			0
S3	2016	2016	2016	2	0	2	Export	834	United Rep. of Tanzania	TZA	752	Sweden	SWE								03	FISH,CRUSTACEANS,MOLLUSC	1	No Quantity							772			0
S3	2016	2016	2016	2	0	2	Export	834	United Rep. of Tanzania	TZA	757	Switzerland	CHE								03	FISH,CRUSTACEANS,MOLLUSC	1	No Quantity							796			0
S3	2016	2016	2016	2	0	2	Export	834	United Rep. of Tanzania	TZA	764	Thailand	THA								03	FISH,CRUSTACEANS,MOLLUSC	1	No Quantity							153523			0
S3	2016	2016	2016	2	0	2	Export	834	United Rep. of Tanzania	TZA	784	United Arab Emirates	ARE								03	FISH,CRUSTACEANS,MOLLUSC	1	No Quantity							10079909			0
S3	2016	2016	2016	2	0	2	Export	834	United Rep. of Tanzania	TZA	792	Turkey	TUR								03	FISH,CRUSTACEANS,MOLLUSC	1	No Quantity							17722			0
S3	2016	2016	2016	2	0	2	Export	834	United Rep. of Tanzania	TZA	800	Uganda	UGA								03	FISH,CRUSTACEANS,MOLLUSC	1	No Quantity							103802			0
S3	2016	2016	2016	2	0	2	Export	834	United Rep. of Tanzania	TZA	826	United Kingdom	GBR								03	FISH,CRUSTACEANS,MOLLUSC	1	No Quantity							9220			0
S3	2016	2016	2016	2	0	2	Export	834	United Rep. of Tanzania	TZA	842	USA	USA								03	FISH,CRUSTACEANS,MOLLUSC	1	No Quantity							32707			0
S3	2016	2016	2016	2	0	2	Export	834	United Rep. of Tanzania	TZA	858	Uruguay	URY								03	FISH,CRUSTACEANS,MOLLUSC	1	No Quantity							54398			0
S3	2016	2016	2016	2	0	2	Export	834	United Rep. of Tanzania	TZA	894	Zambia	ZMB								03	FISH,CRUSTACEANS,MOLLUSC	1	No Quantity							141521			0
S3	2016	2016	2016	2	0	2	Export	842	USA	USA	0	World	WLD								03	FISH,CRUSTACEANS,MOLLUSC	1	No Quantity			0		0		5412120952			4
S3	2016	2016	2016	2	0	2	Export	842	USA	USA	4	Afghanistan	AFG								03	FISH,CRUSTACEANS,MOLLUSC	1	No Quantity			0		0		29446			0
S3	2016	2016	2016	2	0	2	Export	842	USA	USA	8	Albania	ALB								03	FISH,CRUSTACEANS,MOLLUSC	1	No Quantity			0		0		225078			0
S3	2016	2016	2016	2	0	2	Export	842	USA	USA	12	Algeria	DZA								03	FISH,CRUSTACEANS,MOLLUSC	1	No Quantity			0		0		93500			0
S3	2016	2016	2016	2	0	2	Export	842	USA	USA	28	Antigua and Barbuda	ATG								03	FISH,CRUSTACEANS,MOLLUSC	1	No Quantity			0		0		1290330			0
S3	2016	2016	2016	2	0	2	Export	842	USA	USA	32	Argentina	ARG								03	FISH,CRUSTACEANS,MOLLUSC	1	No Quantity			0		0		169916			4
S3	2016	2016	2016	2	0	2	Export	842	USA	USA	36	Australia	AUS								03	FISH,CRUSTACEANS,MOLLUSC	1	No Quantity			0		0		44502219			4
S3	2016	2016	2016	2	0	2	Export	842	USA	USA	40	Austria	AUT								03	FISH,CRUSTACEANS,MOLLUSC	1	No Quantity			0		0		28503			0
S3	2016	2016	2016	2	0	2	Export	842	USA	USA	44	Bahamas	BHS								03	FISH,CRUSTACEANS,MOLLUSC	1	No Quantity			0		0		8616079			4
S3	2016	2016	2016	2	0	2	Export	842	USA	USA	48	Bahrain	BHR								03	FISH,CRUSTACEANS,MOLLUSC	1	No Quantity			0		0		317254			0
S3	2016	2016	2016	2	0	2	Export	842	USA	USA	50	Bangladesh	BGD								03	FISH,CRUSTACEANS,MOLLUSC	1	No Quantity			0		0		751267			0
S3	2016	2016	2016	2	0	2	Export	842	USA	USA	51	Armenia	ARM								03	FISH,CRUSTACEANS,MOLLUSC	1	No Quantity			0		0		369052			0
S3	2016	2016	2016	2	0	2	Export	842	USA	USA	52	Barbados	BRB								03	FISH,CRUSTACEANS,MOLLUSC	1	No Quantity			0		0		3797564			0
S3	2016	2016	2016	2	0	2	Export	842	USA	USA	56	Belgium	BEL								03	FISH,CRUSTACEANS,MOLLUSC	1	No Quantity			0		0		27081242			4
S3	2016	2016	2016	2	0	2	Export	842	USA	USA	60	Bermuda	BMU								03	FISH,CRUSTACEANS,MOLLUSC	1	No Quantity			0		0		3862757			0
S3	2016	2016	2016	2	0	2	Export	842	USA	USA	68	Bolivia (Plurinational State of)	BOL								03	FISH,CRUSTACEANS,MOLLUSC	1	No Quantity			0		0		6485			0
S3	2016	2016	2016	2	0	2	Export	842	USA	USA	70	Bosnia Herzegovina	BIH								03	FISH,CRUSTACEANS,MOLLUSC	1	No Quantity			0		0		54190			0
S3	2016	2016	2016	2	0	2	Export	842	USA	USA	76	Brazil	BRA								03	FISH,CRUSTACEANS,MOLLUSC	1	No Quantity			0		0		9834423			4
S3	2016	2016	2016	2	0	2	Export	842	USA	USA	84	Belize	BLZ								03	FISH,CRUSTACEANS,MOLLUSC	1	No Quantity			0		0		1161738			0
S3	2016	2016	2016	2	0	2	Export	842	USA	USA	86	Br. Indian Ocean Terr.	IOT								03	FISH,CRUSTACEANS,MOLLUSC	1	No Quantity			0		0		170000			0
S3	2016	2016	2016	2	0	2	Export	842	USA	USA	92	Br. Virgin Isds	VGB								03	FISH,CRUSTACEANS,MOLLUSC	1	No Quantity			0		0		1795861			0
S3	2016	2016	2016	2	0	2	Export	842	USA	USA	96	Brunei Darussalam	BRN								03	FISH,CRUSTACEANS,MOLLUSC	1	No Quantity			0		0		10747			0
S3	2016	2016	2016	2	0	2	Export	842	USA	USA	100	Bulgaria	BGR								03	FISH,CRUSTACEANS,MOLLUSC	1	No Quantity			0		0		486666			0
S3	2016	2016	2016	2	0	2	Export	842	USA	USA	104	Myanmar	MMR								03	FISH,CRUSTACEANS,MOLLUSC	1	No Quantity			0		0		634135			0
S3	2016	2016	2016	2	0	2	Export	842	USA	USA	112	Belarus	BLR								03	FISH,CRUSTACEANS,MOLLUSC	1	No Quantity			0		0		3314804			0
S3	2016	2016	2016	2	0	2	Export	842	USA	USA	116	Cambodia	KHM								03	FISH,CRUSTACEANS,MOLLUSC	1	No Quantity			0		0		77895			0
S3	2016	2016	2016	2	0	2	Export	842	USA	USA	120	Cameroon	CMR								03	FISH,CRUSTACEANS,MOLLUSC	1	No Quantity			0		0		840000			0
S3	2016	2016	2016	2	0	2	Export	842	USA	USA	124	Canada	CAN								03	FISH,CRUSTACEANS,MOLLUSC	1	No Quantity			0		0		1220822173			4
S3	2016	2016	2016	2	0	2	Export	842	USA	USA	132	Cabo Verde	CPV								03	FISH,CRUSTACEANS,MOLLUSC	1	No Quantity			0		0		42000			0
S3	2016	2016	2016	2	0	2	Export	842	USA	USA	136	Cayman Isds	CYM								03	FISH,CRUSTACEANS,MOLLUSC	1	No Quantity			0		0		3791438			0
S3	2016	2016	2016	2	0	2	Export	842	USA	USA	144	Sri Lanka	LKA								03	FISH,CRUSTACEANS,MOLLUSC	1	No Quantity			0		0		238883			4
S3	2016	2016	2016	2	0	2	Export	842	USA	USA	148	Chad	TCD								03	FISH,CRUSTACEANS,MOLLUSC	1	No Quantity			0		0		49833			0
S3	2016	2016	2016	2	0	2	Export	842	USA	USA	152	Chile	CHL								03	FISH,CRUSTACEANS,MOLLUSC	1	No Quantity			0		0		2555303			4
S3	2016	2016	2016	2	0	2	Export	842	USA	USA	156	China	CHN								03	FISH,CRUSTACEANS,MOLLUSC	1	No Quantity			0		0		970628315			4
S3	2016	2016	2016	2	0	2	Export	842	USA	USA	170	Colombia	COL								03	FISH,CRUSTACEANS,MOLLUSC	1	No Quantity			0		0		13204698			0
S3	2016	2016	2016	2	0	2	Export	842	USA	USA	174	Comoros	COM								03	FISH,CRUSTACEANS,MOLLUSC	1	No Quantity			0		0		236686			0
S3	2016	2016	2016	2	0	2	Export	842	USA	USA	188	Costa Rica	CRI								03	FISH,CRUSTACEANS,MOLLUSC	1	No Quantity			0		0		5355783			4
S3	2016	2016	2016	2	0	2	Export	842	USA	USA	191	Croatia	HRV								03	FISH,CRUSTACEANS,MOLLUSC	1	No Quantity			0		0		1424602			0
S3	2016	2016	2016	2	0	2	Export	842	USA	USA	196	Cyprus	CYP								03	FISH,CRUSTACEANS,MOLLUSC	1	No Quantity			0		0		288917			0
S3	2016	2016	2016	2	0	2	Export	842	USA	USA	203	Czechia	CZE								03	FISH,CRUSTACEANS,MOLLUSC	1	No Quantity			0		0		72014			4
S3	2016	2016	2016	2	0	2	Export	842	USA	USA	204	Benin	BEN								03	FISH,CRUSTACEANS,MOLLUSC	1	No Quantity			0		0		143522			0
S3	2016	2016	2016	2	0	2	Export	842	USA	USA	208	Denmark	DNK								03	FISH,CRUSTACEANS,MOLLUSC	1	No Quantity			0		0		35138186			4
S3	2016	2016	2016	2	0	2	Export	842	USA	USA	212	Dominica	DMA								03	FISH,CRUSTACEANS,MOLLUSC	1	No Quantity			0		0		175485			0
S3	2016	2016	2016	2	0	2	Export	842	USA	USA	214	Dominican Rep.	DOM								03	FISH,CRUSTACEANS,MOLLUSC	1	No Quantity			0		0		17018233			0
S3	2016	2016	2016	2	0	2	Export	842	USA	USA	218	Ecuador	ECU								03	FISH,CRUSTACEANS,MOLLUSC	1	No Quantity			0		0		5493604			0
S3	2016	2016	2016	2	0	2	Export	842	USA	USA	222	El Salvador	SLV								03	FISH,CRUSTACEANS,MOLLUSC	1	No Quantity			0		0		926182			0
S3	2016	2016	2016	2	0	2	Export	842	USA	USA	226	Equatorial Guinea	GNQ								03	FISH,CRUSTACEANS,MOLLUSC	1	No Quantity			0		0		328014			0
S3	2016	2016	2016	2	0	2	Export	842	USA	USA	233	Estonia	EST								03	FISH,CRUSTACEANS,MOLLUSC	1	No Quantity			0		0		2446578			0
S3	2016	2016	2016	2	0	2	Export	842	USA	USA	242	Fiji	FJI								03	FISH,CRUSTACEANS,MOLLUSC	1	No Quantity			0		0		283025			0
S3	2016	2016	2016	2	0	2	Export	842	USA	USA	246	Finland	FIN								03	FISH,CRUSTACEANS,MOLLUSC	1	No Quantity			0		0		761723			4
S3	2016	2016	2016	2	0	2	Export	842	USA	USA	251	France	FRA								03	FISH,CRUSTACEANS,MOLLUSC	1	No Quantity			0		0		141575593			4
S3	2016	2016	2016	2	0	2	Export	842	USA	USA	258	French Polynesia	PYF								03	FISH,CRUSTACEANS,MOLLUSC	1	No Quantity			0		0		773473			0
S3	2016	2016	2016	2	0	2	Export	842	USA	USA	268	Georgia	GEO								03	FISH,CRUSTACEANS,MOLLUSC	1	No Quantity			0		0		2096584			0
S3	2016	2016	2016	2	0	2	Export	842	USA	USA	276	Germany	DEU								03	FISH,CRUSTACEANS,MOLLUSC	1	No Quantity			0		0		268662425			4
S3	2016	2016	2016	2	0	2	Export	842	USA	USA	288	Ghana	GHA								03	FISH,CRUSTACEANS,MOLLUSC	1	No Quantity			0		0		592715			0
S3	2016	2016	2016	2	0	2	Export	842	USA	USA	296	Kiribati	KIR								03	FISH,CRUSTACEANS,MOLLUSC	1	No Quantity			0		0		2900			0
S3	2016	2016	2016	2	0	2	Export	842	USA	USA	300	Greece	GRC								03	FISH,CRUSTACEANS,MOLLUSC	1	No Quantity			0		0		4183738			0
S3	2016	2016	2016	2	0	2	Export	842	USA	USA	308	Grenada	GRD								03	FISH,CRUSTACEANS,MOLLUSC	1	No Quantity			0		0		471828			0
S3	2016	2016	2016	2	0	2	Export	842	USA	USA	320	Guatemala	GTM								03	FISH,CRUSTACEANS,MOLLUSC	1	No Quantity			0		0		6879045			4
S3	2016	2016	2016	2	0	2	Export	842	USA	USA	328	Guyana	GUY								03	FISH,CRUSTACEANS,MOLLUSC	1	No Quantity			0		0		827669			0
S3	2016	2016	2016	2	0	2	Export	842	USA	USA	332	Haiti	HTI								03	FISH,CRUSTACEANS,MOLLUSC	1	No Quantity			0		0		891103			0
S3	2016	2016	2016	2	0	2	Export	842	USA	USA	336	Holy See (Vatican City State)	VAT								03	FISH,CRUSTACEANS,MOLLUSC	1	No Quantity			0		0		249180			0
S3	2016	2016	2016	2	0	2	Export	842	USA	USA	340	Honduras	HND								03	FISH,CRUSTACEANS,MOLLUSC	1	No Quantity			0		0		2123632			0
S3	2016	2016	2016	2	0	2	Export	842	USA	USA	344	China, Hong Kong SAR	HKG								03	FISH,CRUSTACEANS,MOLLUSC	1	No Quantity			0		0		207025356			4
S3	2016	2016	2016	2	0	2	Export	842	USA	USA	348	Hungary	HUN								03	FISH,CRUSTACEANS,MOLLUSC	1	No Quantity			0		0		58514			0
S3	2016	2016	2016	2	0	2	Export	842	USA	USA	352	Iceland	ISL								03	FISH,CRUSTACEANS,MOLLUSC	1	No Quantity			0		0		637787			0
S3	2016	2016	2016	2	0	2	Export	842	USA	USA	360	Indonesia	IDN								03	FISH,CRUSTACEANS,MOLLUSC	1	No Quantity			0		0		29224982			4
S3	2016	2016	2016	2	0	2	Export	842	USA	USA	364	Iran	IRN								03	FISH,CRUSTACEANS,MOLLUSC	1	No Quantity			0		0		161512			0
S3	2016	2016	2016	2	0	2	Export	842	USA	USA	368	Iraq	IRQ								03	FISH,CRUSTACEANS,MOLLUSC	1	No Quantity			0		0		156076			0
S3	2016	2016	2016	2	0	2	Export	842	USA	USA	372	Ireland	IRL								03	FISH,CRUSTACEANS,MOLLUSC	1	No Quantity			0		0		73012			4
S3	2016	2016	2016	2	0	2	Export	842	USA	USA	376	Israel	ISR								03	FISH,CRUSTACEANS,MOLLUSC	1	No Quantity			0		0		10660621			4
S3	2016	2016	2016	2	0	2	Export	842	USA	USA	381	Italy	ITA								03	FISH,CRUSTACEANS,MOLLUSC	1	No Quantity			0		0		98824369			4
S3	2016	2016	2016	2	0	2	Export	842	USA	USA	384	Côte d'Ivoire	CIV								03	FISH,CRUSTACEANS,MOLLUSC	1	No Quantity			0		0		1084501			0
S3	2016	2016	2016	2	0	2	Export	842	USA	USA	388	Jamaica	JAM								03	FISH,CRUSTACEANS,MOLLUSC	1	No Quantity			0		0		9213889			0
S3	2016	2016	2016	2	0	2	Export	842	USA	USA	392	Japan	JPN								03	FISH,CRUSTACEANS,MOLLUSC	1	No Quantity			0		0		682758816			4
S3	2016	2016	2016	2	0	2	Export	842	USA	USA	398	Kazakhstan	KAZ								03	FISH,CRUSTACEANS,MOLLUSC	1	No Quantity			0		0		19803			0
S3	2016	2016	2016	2	0	2	Export	842	USA	USA	400	Jordan	JOR								03	FISH,CRUSTACEANS,MOLLUSC	1	No Quantity			0		0		521800			0
S3	2016	2016	2016	2	0	2	Export	842	USA	USA	404	Kenya	KEN								03	FISH,CRUSTACEANS,MOLLUSC	1	No Quantity			0		0		440553			0
S3	2016	2016	2016	2	0	2	Export	842	USA	USA	410	Rep. of Korea	KOR								03	FISH,CRUSTACEANS,MOLLUSC	1	No Quantity			0		0		495237076			4
S3	2016	2016	2016	2	0	2	Export	842	USA	USA	414	Kuwait	KWT								03	FISH,CRUSTACEANS,MOLLUSC	1	No Quantity			0		0		2123175			4
S3	2016	2016	2016	2	0	2	Export	842	USA	USA	422	Lebanon	LBN								03	FISH,CRUSTACEANS,MOLLUSC	1	No Quantity			0		0		461028			0
S3	2016	2016	2016	2	0	2	Export	842	USA	USA	428	Latvia	LVA								03	FISH,CRUSTACEANS,MOLLUSC	1	No Quantity			0		0		2527			0
S3	2016	2016	2016	2	0	2	Export	842	USA	USA	440	Lithuania	LTU								03	FISH,CRUSTACEANS,MOLLUSC	1	No Quantity			0		0		31513427			0
S3	2016	2016	2016	2	0	2	Export	842	USA	USA	446	China, Macao SAR	MAC								03	FISH,CRUSTACEANS,MOLLUSC	1	No Quantity			0		0		428459			0
S3	2016	2016	2016	2	0	2	Export	842	USA	USA	458	Malaysia	MYS								03	FISH,CRUSTACEANS,MOLLUSC	1	No Quantity			0		0		6272965			4
S3	2016	2016	2016	2	0	2	Export	842	USA	USA	470	Malta	MLT								03	FISH,CRUSTACEANS,MOLLUSC	1	No Quantity			0		0		118461			0
S3	2016	2016	2016	2	0	2	Export	842	USA	USA	480	Mauritius	MUS								03	FISH,CRUSTACEANS,MOLLUSC	1	No Quantity			0		0		47612			0
S3	2016	2016	2016	2	0	2	Export	842	USA	USA	484	Mexico	MEX								03	FISH,CRUSTACEANS,MOLLUSC	1	No Quantity			0		0		78152539			4
S3	2016	2016	2016	2	0	2	Export	842	USA	USA	490	Other Asia, nes									03	FISH,CRUSTACEANS,MOLLUSC	1	No Quantity			0		0		42333690			4
S3	2016	2016	2016	2	0	2	Export	842	USA	USA	498	Rep. of Moldova	MDA								03	FISH,CRUSTACEANS,MOLLUSC	1	No Quantity			0		0		328757			0
S3	2016	2016	2016	2	0	2	Export	842	USA	USA	499	Montenegro	MNE								03	FISH,CRUSTACEANS,MOLLUSC	1	No Quantity			0		0		65756			0
S3	2016	2016	2016	2	0	2	Export	842	USA	USA	500	Montserrat	MSR								03	FISH,CRUSTACEANS,MOLLUSC	1	No Quantity			0		0		10060			0
S3	2016	2016	2016	2	0	2	Export	842	USA	USA	504	Morocco	MAR								03	FISH,CRUSTACEANS,MOLLUSC	1	No Quantity			0		0		1470282			0
S3	2016	2016	2016	2	0	2	Export	842	USA	USA	512	Oman	OMN								03	FISH,CRUSTACEANS,MOLLUSC	1	No Quantity			0		0		43843			0
S3	2016	2016	2016	2	0	2	Export	842	USA	USA	528	Netherlands	NLD								03	FISH,CRUSTACEANS,MOLLUSC	1	No Quantity			0		0		239694667			4
S3	2016	2016	2016	2	0	2	Export	842	USA	USA	531	Curaçao	CUW								03	FISH,CRUSTACEANS,MOLLUSC	1	No Quantity			0		0		1763095			0
S3	2016	2016	2016	2	0	2	Export	842	USA	USA	533	Aruba	ABW								03	FISH,CRUSTACEANS,MOLLUSC	1	No Quantity			0		0		8497482			0
S3	2016	2016	2016	2	0	2	Export	842	USA	USA	534	Saint Maarten	SXM								03	FISH,CRUSTACEANS,MOLLUSC	1	No Quantity			0		0		4692383			0
S3	2016	2016	2016	2	0	2	Export	842	USA	USA	540	New Caledonia	NCL								03	FISH,CRUSTACEANS,MOLLUSC	1	No Quantity			0		0		107474			0
S3	2016	2016	2016	2	0	2	Export	842	USA	USA	554	New Zealand	NZL								03	FISH,CRUSTACEANS,MOLLUSC	1	No Quantity			0		0		3737783			4
S3	2016	2016	2016	2	0	2	Export	842	USA	USA	558	Nicaragua	NIC								03	FISH,CRUSTACEANS,MOLLUSC	1	No Quantity			0		0		4317939			0
S3	2016	2016	2016	2	0	2	Export	842	USA	USA	566	Nigeria	NGA								03	FISH,CRUSTACEANS,MOLLUSC	1	No Quantity			0		0		58600			4
S3	2016	2016	2016	2	0	2	Export	842	USA	USA	574	Norfolk Isds	NFK								03	FISH,CRUSTACEANS,MOLLUSC	1	No Quantity			0		0		5117			0
S3	2016	2016	2016	2	0	2	Export	842	USA	USA	579	Norway	NOR								03	FISH,CRUSTACEANS,MOLLUSC	1	No Quantity			0		0		7315782			4
S3	2016	2016	2016	2	0	2	Export	842	USA	USA	583	FS Micronesia	FSM								03	FISH,CRUSTACEANS,MOLLUSC	1	No Quantity			0		0		83253			0
S3	2016	2016	2016	2	0	2	Export	842	USA	USA	584	Marshall Isds	MHL								03	FISH,CRUSTACEANS,MOLLUSC	1	No Quantity			0		0		75328			0
S3	2016	2016	2016	2	0	2	Export	842	USA	USA	585	Palau	PLW								03	FISH,CRUSTACEANS,MOLLUSC	1	No Quantity			0		0		289141			0
S3	2016	2016	2016	2	0	2	Export	842	USA	USA	586	Pakistan	PAK								03	FISH,CRUSTACEANS,MOLLUSC	1	No Quantity			0		0		18957			0
S3	2016	2016	2016	2	0	2	Export	842	USA	USA	591	Panama	PAN								03	FISH,CRUSTACEANS,MOLLUSC	1	No Quantity			0		0		7688412			4
S3	2016	2016	2016	2	0	2	Export	842	USA	USA	600	Paraguay	PRY								03	FISH,CRUSTACEANS,MOLLUSC	1	No Quantity			0		0		10380			0
S3	2016	2016	2016	2	0	2	Export	842	USA	USA	604	Peru	PER								03	FISH,CRUSTACEANS,MOLLUSC	1	No Quantity			0		0		6576722			4
S3	2016	2016	2016	2	0	2	Export	842	USA	USA	608	Philippines	PHL								03	FISH,CRUSTACEANS,MOLLUSC	1	No Quantity			0		0		5675600			0
S3	2016	2016	2016	2	0	2	Export	842	USA	USA	616	Poland	POL								03	FISH,CRUSTACEANS,MOLLUSC	1	No Quantity			0		0		8666218			4
S3	2016	2016	2016	2	0	2	Export	842	USA	USA	620	Portugal	PRT								03	FISH,CRUSTACEANS,MOLLUSC	1	No Quantity			0		0		9547334			4
S3	2016	2016	2016	2	0	2	Export	842	USA	USA	634	Qatar	QAT								03	FISH,CRUSTACEANS,MOLLUSC	1	No Quantity			0		0		518364			0
S3	2016	2016	2016	2	0	2	Export	842	USA	USA	642	Romania	ROU								03	FISH,CRUSTACEANS,MOLLUSC	1	No Quantity			0		0		1164642			0
S3	2016	2016	2016	2	0	2	Export	842	USA	USA	643	Russian Federation	RUS								03	FISH,CRUSTACEANS,MOLLUSC	1	No Quantity			0		0		127830			4
S3	2016	2016	2016	2	0	2	Export	842	USA	USA	659	Saint Kitts and Nevis	KNA								03	FISH,CRUSTACEANS,MOLLUSC	1	No Quantity			0		0		1610299			0
S3	2016	2016	2016	2	0	2	Export	842	USA	USA	660	Anguilla	AIA								03	FISH,CRUSTACEANS,MOLLUSC	1	No Quantity			0		0		555583			0
S3	2016	2016	2016	2	0	2	Export	842	USA	USA	662	Saint Lucia	LCA								03	FISH,CRUSTACEANS,MOLLUSC	1	No Quantity			0		0		849434			0
S3	2016	2016	2016	2	0	2	Export	842	USA	USA	670	Saint Vincent and the Grenadines	VCT								03	FISH,CRUSTACEANS,MOLLUSC	1	No Quantity			0		0		434481			0
S3	2016	2016	2016	2	0	2	Export	842	USA	USA	682	Saudi Arabia	SAU								03	FISH,CRUSTACEANS,MOLLUSC	1	No Quantity			0		0		2149621			0
S3	2016	2016	2016	2	0	2	Export	842	USA	USA	686	Senegal	SEN								03	FISH,CRUSTACEANS,MOLLUSC	1	No Quantity			0		0		903632			0
S3	2016	2016	2016	2	0	2	Export	842	USA	USA	688	Serbia	SRB								03	FISH,CRUSTACEANS,MOLLUSC	1	No Quantity			0		0		98660			0
S3	2016	2016	2016	2	0	2	Export	842	USA	USA	690	Seychelles	SYC								03	FISH,CRUSTACEANS,MOLLUSC	1	No Quantity			0		0		220101			0
S3	2016	2016	2016	2	0	2	Export	842	USA	USA	699	India	IND								03	FISH,CRUSTACEANS,MOLLUSC	1	No Quantity			0		0		28696417			0
S3	2016	2016	2016	2	0	2	Export	842	USA	USA	702	Singapore	SGP								03	FISH,CRUSTACEANS,MOLLUSC	1	No Quantity			0		0		30868553			4
S3	2016	2016	2016	2	0	2	Export	842	USA	USA	704	Viet Nam	VNM								03	FISH,CRUSTACEANS,MOLLUSC	1	No Quantity			0		0		110753367			4
S3	2016	2016	2016	2	0	2	Export	842	USA	USA	705	Slovenia	SVN								03	FISH,CRUSTACEANS,MOLLUSC	1	No Quantity			0		0		1124335			0
S3	2016	2016	2016	2	0	2	Export	842	USA	USA	710	South Africa	ZAF								03	FISH,CRUSTACEANS,MOLLUSC	1	No Quantity			0		0		3554534			4
S3	2016	2016	2016	2	0	2	Export	842	USA	USA	724	Spain	ESP								03	FISH,CRUSTACEANS,MOLLUSC	1	No Quantity			0		0		142217140			4
S3	2016	2016	2016	2	0	2	Export	842	USA	USA	740	Suriname	SUR								03	FISH,CRUSTACEANS,MOLLUSC	1	No Quantity			0		0		387200			0
S3	2016	2016	2016	2	0	2	Export	842	USA	USA	748	Swaziland	SWZ								03	FISH,CRUSTACEANS,MOLLUSC	1	No Quantity			0		0		5622			0
S3	2016	2016	2016	2	0	2	Export	842	USA	USA	752	Sweden	SWE								03	FISH,CRUSTACEANS,MOLLUSC	1	No Quantity			0		0		14807272			0
S3	2016	2016	2016	2	0	2	Export	842	USA	USA	757	Switzerland	CHE								03	FISH,CRUSTACEANS,MOLLUSC	1	No Quantity			0		0		4551077			4
S3	2016	2016	2016	2	0	2	Export	842	USA	USA	764	Thailand	THA								03	FISH,CRUSTACEANS,MOLLUSC	1	No Quantity			0		0		55740403			4
S3	2016	2016	2016	2	0	2	Export	842	USA	USA	776	Tonga	TON								03	FISH,CRUSTACEANS,MOLLUSC	1	No Quantity			0		0		42158			0
S3	2016	2016	2016	2	0	2	Export	842	USA	USA	780	Trinidad and Tobago	TTO								03	FISH,CRUSTACEANS,MOLLUSC	1	No Quantity			0		0		6140330			0
S3	2016	2016	2016	2	0	2	Export	842	USA	USA	784	United Arab Emirates	ARE								03	FISH,CRUSTACEANS,MOLLUSC	1	No Quantity			0		0		17983688			4
S3	2016	2016	2016	2	0	2	Export	842	USA	USA	788	Tunisia	TUN								03	FISH,CRUSTACEANS,MOLLUSC	1	No Quantity			0		0		250000			0
S3	2016	2016	2016	2	0	2	Export	842	USA	USA	792	Turkey	TUR								03	FISH,CRUSTACEANS,MOLLUSC	1	No Quantity			0		0		1965072			4
S3	2016	2016	2016	2	0	2	Export	842	USA	USA	796	Turks and Caicos Isds	TCA								03	FISH,CRUSTACEANS,MOLLUSC	1	No Quantity			0		0		2268640			0
S3	2016	2016	2016	2	0	2	Export	842	USA	USA	804	Ukraine	UKR								03	FISH,CRUSTACEANS,MOLLUSC	1	No Quantity			0		0		43156591			4
S3	2016	2016	2016	2	0	2	Export	842	USA	USA	807	North Macedonia	MKD								03	FISH,CRUSTACEANS,MOLLUSC	1	No Quantity			0		0		137760			0
S3	2016	2016	2016	2	0	2	Export	842	USA	USA	818	Egypt	EGY								03	FISH,CRUSTACEANS,MOLLUSC	1	No Quantity			0		0		2481555			0
S3	2016	2016	2016	2	0	2	Export	842	USA	USA	826	United Kingdom	GBR								03	FISH,CRUSTACEANS,MOLLUSC	1	No Quantity			0		0		105504267			4
S3	2016	2016	2016	2	0	2	Export	842	USA	USA	858	Uruguay	URY								03	FISH,CRUSTACEANS,MOLLUSC	1	No Quantity			0		0		860532			4
S3	2016	2016	2016	2	0	2	Export	842	USA	USA	862	Venezuela	VEN								03	FISH,CRUSTACEANS,MOLLUSC	1	No Quantity			0		0		1372361			4
S3	2016	2016	2016	2	0	2	Export	842	USA	USA	882	Samoa	WSM								03	FISH,CRUSTACEANS,MOLLUSC	1	No Quantity			0		0		50283			0
S3	2016	2016	2016	2	0	2	Export	834	United Rep. of Tanzania	TZA	0	World	WLD								04	CEREALS,CEREAL PREPRTNS.	1	No Quantity							36036529			0
S3	2016	2016	2016	2	0	2	Export	834	United Rep. of Tanzania	TZA	24	Angola	AGO								04	CEREALS,CEREAL PREPRTNS.	1	No Quantity							778497			0
S3	2016	2016	2016	2	0	2	Export	834	United Rep. of Tanzania	TZA	56	Belgium	BEL								04	CEREALS,CEREAL PREPRTNS.	1	No Quantity							496			0
S3	2016	2016	2016	2	0	2	Export	834	United Rep. of Tanzania	TZA	108	Burundi	BDI								04	CEREALS,CEREAL PREPRTNS.	1	No Quantity							1802545			0
S3	2016	2016	2016	2	0	2	Export	834	United Rep. of Tanzania	TZA	174	Comoros	COM								04	CEREALS,CEREAL PREPRTNS.	1	No Quantity							19165			0
S3	2016	2016	2016	2	0	2	Export	834	United Rep. of Tanzania	TZA	180	Dem. Rep. of the Congo	COD								04	CEREALS,CEREAL PREPRTNS.	1	No Quantity							3415270			0
S3	2016	2016	2016	2	0	2	Export	834	United Rep. of Tanzania	TZA	251	France	FRA								04	CEREALS,CEREAL PREPRTNS.	1	No Quantity							3632			0
S3	2016	2016	2016	2	0	2	Export	834	United Rep. of Tanzania	TZA	344	China, Hong Kong SAR	HKG								04	CEREALS,CEREAL PREPRTNS.	1	No Quantity							795			0
S3	2016	2016	2016	2	0	2	Export	834	United Rep. of Tanzania	TZA	404	Kenya	KEN								04	CEREALS,CEREAL PREPRTNS.	1	No Quantity							24273048			0
S3	2016	2016	2016	2	0	2	Export	834	United Rep. of Tanzania	TZA	454	Malawi	MWI								04	CEREALS,CEREAL PREPRTNS.	1	No Quantity							1965798			0
S3	2016	2016	2016	2	0	2	Export	834	United Rep. of Tanzania	TZA	508	Mozambique	MOZ								04	CEREALS,CEREAL PREPRTNS.	1	No Quantity							1331871			0
S3	2016	2016	2016	2	0	2	Export	834	United Rep. of Tanzania	TZA	512	Oman	OMN								04	CEREALS,CEREAL PREPRTNS.	1	No Quantity							10003			0
S3	2016	2016	2016	2	0	2	Export	834	United Rep. of Tanzania	TZA	586	Pakistan	PAK								04	CEREALS,CEREAL PREPRTNS.	1	No Quantity							39718			0
S3	2016	2016	2016	2	0	2	Export	834	United Rep. of Tanzania	TZA	646	Rwanda	RWA								04	CEREALS,CEREAL PREPRTNS.	1	No Quantity							112494			0
S3	2016	2016	2016	2	0	2	Export	834	United Rep. of Tanzania	TZA	699	India	IND								04	CEREALS,CEREAL PREPRTNS.	1	No Quantity							45			0
S3	2016	2016	2016	2	0	2	Export	834	United Rep. of Tanzania	TZA	704	Viet Nam	VNM								04	CEREALS,CEREAL PREPRTNS.	1	No Quantity							17851			0
S3	2016	2016	2016	2	0	2	Export	834	United Rep. of Tanzania	TZA	710	South Africa	ZAF								04	CEREALS,CEREAL PREPRTNS.	1	No Quantity							70227			0
S3	2016	2016	2016	2	0	2	Export	834	United Rep. of Tanzania	TZA	716	Zimbabwe	ZWE								04	CEREALS,CEREAL PREPRTNS.	1	No Quantity							33108			0
S3	2016	2016	2016	2	0	2	Export	834	United Rep. of Tanzania	TZA	729	Sudan	SDN								04	CEREALS,CEREAL PREPRTNS.	1	No Quantity							1666920			0
S3	2016	2016	2016	2	0	2	Export	834	United Rep. of Tanzania	TZA	784	United Arab Emirates	ARE								04	CEREALS,CEREAL PREPRTNS.	1	No Quantity							1176			0
S3	2016	2016	2016	2	0	2	Export	834	United Rep. of Tanzania	TZA	800	Uganda	UGA								04	CEREALS,CEREAL PREPRTNS.	1	No Quantity							195329			0
S3	2016	2016	2016	2	0	2	Export	834	United Rep. of Tanzania	TZA	826	United Kingdom	GBR								04	CEREALS,CEREAL PREPRTNS.	1	No Quantity							248			0
S3	2016	2016	2016	2	0	2	Export	834	United Rep. of Tanzania	TZA	842	USA	USA								04	CEREALS,CEREAL PREPRTNS.	1	No Quantity							2843			0
S3	2016	2016	2016	2	0	2	Export	834	United Rep. of Tanzania	TZA	894	Zambia	ZMB								04	CEREALS,CEREAL PREPRTNS.	1	No Quantity							295449			0
S3	2016	2016	2016	2	0	2	Export	842	USA	USA	0	World	WLD								04	CEREALS,CEREAL PREPRTNS.	1	No Quantity			0		0		22908544701			0
S3	2016	2016	2016	2	0	2	Export	842	USA	USA	4	Afghanistan	AFG								04	CEREALS,CEREAL PREPRTNS.	1	No Quantity			0		0		13537			0
S3	2016	2016	2016	2	0	2	Export	842	USA	USA	8	Albania	ALB								04	CEREALS,CEREAL PREPRTNS.	1	No Quantity			0		0		1334960			0
S3	2016	2016	2016	2	0	2	Export	842	USA	USA	12	Algeria	DZA								04	CEREALS,CEREAL PREPRTNS.	1	No Quantity			0		0		202991083			0
S3	2016	2016	2016	2	0	2	Export	842	USA	USA	24	Angola	AGO								04	CEREALS,CEREAL PREPRTNS.	1	No Quantity			0		0		127270			0
S3	2016	2016	2016	2	0	2	Export	842	USA	USA	28	Antigua and Barbuda	ATG								04	CEREALS,CEREAL PREPRTNS.	1	No Quantity			0		0		2380330			0
S3	2016	2016	2016	2	0	2	Export	842	USA	USA	31	Azerbaijan	AZE								04	CEREALS,CEREAL PREPRTNS.	1	No Quantity			0		0		18227			0
S3	2016	2016	2016	2	0	2	Export	842	USA	USA	32	Argentina	ARG								04	CEREALS,CEREAL PREPRTNS.	1	No Quantity			0		0		17575595			0
S3	2016	2016	2016	2	0	2	Export	842	USA	USA	36	Australia	AUS								04	CEREALS,CEREAL PREPRTNS.	1	No Quantity			0		0		65520100			0
S3	2016	2016	2016	2	0	2	Export	842	USA	USA	40	Austria	AUT								04	CEREALS,CEREAL PREPRTNS.	1	No Quantity			0		0		1707587			0
S3	2016	2016	2016	2	0	2	Export	842	USA	USA	44	Bahamas	BHS								04	CEREALS,CEREAL PREPRTNS.	1	No Quantity			0		0		36418588			0
S3	2016	2016	2016	2	0	2	Export	842	USA	USA	48	Bahrain	BHR								04	CEREALS,CEREAL PREPRTNS.	1	No Quantity			0		0		4661569			0
S3	2016	2016	2016	2	0	2	Export	842	USA	USA	50	Bangladesh	BGD								04	CEREALS,CEREAL PREPRTNS.	1	No Quantity			0		0		52168465			0
S3	2016	2016	2016	2	0	2	Export	842	USA	USA	51	Armenia	ARM								04	CEREALS,CEREAL PREPRTNS.	1	No Quantity			0		0		12823			0
S3	2016	2016	2016	2	0	2	Export	842	USA	USA	52	Barbados	BRB								04	CEREALS,CEREAL PREPRTNS.	1	No Quantity			0		0		18481643			0
S3	2016	2016	2016	2	0	2	Export	842	USA	USA	56	Belgium	BEL								04	CEREALS,CEREAL PREPRTNS.	1	No Quantity			0		0		15840563			0
S3	2016	2016	2016	2	0	2	Export	842	USA	USA	60	Bermuda	BMU								04	CEREALS,CEREAL PREPRTNS.	1	No Quantity			0		0		10067790			0
S3	2016	2016	2016	2	0	2	Export	842	USA	USA	68	Bolivia (Plurinational State of)	BOL								04	CEREALS,CEREAL PREPRTNS.	1	No Quantity			0		0		13584804			0
S3	2016	2016	2016	2	0	2	Export	842	USA	USA	72	Botswana	BWA								04	CEREALS,CEREAL PREPRTNS.	1	No Quantity			0		0		62124			0
S3	2016	2016	2016	2	0	2	Export	842	USA	USA	76	Brazil	BRA								04	CEREALS,CEREAL PREPRTNS.	1	No Quantity			0		0		329692721			0
S3	2016	2016	2016	2	0	2	Export	842	USA	USA	84	Belize	BLZ								04	CEREALS,CEREAL PREPRTNS.	1	No Quantity			0		0		8699948			0
S3	2016	2016	2016	2	0	2	Export	842	USA	USA	90	Solomon Isds	SLB								04	CEREALS,CEREAL PREPRTNS.	1	No Quantity			0		0		522269			0
S3	2016	2016	2016	2	0	2	Export	842	USA	USA	92	Br. Virgin Isds	VGB								04	CEREALS,CEREAL PREPRTNS.	1	No Quantity			0		0		3121396			0
S3	2016	2016	2016	2	0	2	Export	842	USA	USA	96	Brunei Darussalam	BRN								04	CEREALS,CEREAL PREPRTNS.	1	No Quantity			0		0		810151			0
S3	2016	2016	2016	2	0	2	Export	842	USA	USA	100	Bulgaria	BGR								04	CEREALS,CEREAL PREPRTNS.	1	No Quantity			0		0		448340			0
S3	2016	2016	2016	2	0	2	Export	842	USA	USA	104	Myanmar	MMR								04	CEREALS,CEREAL PREPRTNS.	1	No Quantity			0		0		8793182			0
S3	2016	2016	2016	2	0	2	Export	842	USA	USA	108	Burundi	BDI								04	CEREALS,CEREAL PREPRTNS.	1	No Quantity			0		0		14496			0
S3	2016	2016	2016	2	0	2	Export	842	USA	USA	112	Belarus	BLR								04	CEREALS,CEREAL PREPRTNS.	1	No Quantity			0		0		23200			0
S3	2016	2016	2016	2	0	2	Export	842	USA	USA	116	Cambodia	KHM								04	CEREALS,CEREAL PREPRTNS.	1	No Quantity			0		0		1202495			0
S3	2016	2016	2016	2	0	2	Export	842	USA	USA	120	Cameroon	CMR								04	CEREALS,CEREAL PREPRTNS.	1	No Quantity			0		0		12499663			0
S3	2016	2016	2016	2	0	2	Export	842	USA	USA	124	Canada	CAN								04	CEREALS,CEREAL PREPRTNS.	1	No Quantity			0		0		2583999231			0
S3	2016	2016	2016	2	0	2	Export	842	USA	USA	132	Cabo Verde	CPV								04	CEREALS,CEREAL PREPRTNS.	1	No Quantity			0		0		2131202			0
S3	2016	2016	2016	2	0	2	Export	842	USA	USA	136	Cayman Isds	CYM								04	CEREALS,CEREAL PREPRTNS.	1	No Quantity			0		0		7394616			0
S3	2016	2016	2016	2	0	2	Export	842	USA	USA	144	Sri Lanka	LKA								04	CEREALS,CEREAL PREPRTNS.	1	No Quantity			0		0		13134101			0
S3	2016	2016	2016	2	0	2	Export	842	USA	USA	152	Chile	CHL								04	CEREALS,CEREAL PREPRTNS.	1	No Quantity			0		0		221621026			0
S3	2016	2016	2016	2	0	2	Export	842	USA	USA	156	China	CHN								04	CEREALS,CEREAL PREPRTNS.	1	No Quantity			0		0		1372332994			0
S3	2016	2016	2016	2	0	2	Export	842	USA	USA	170	Colombia	COL								04	CEREALS,CEREAL PREPRTNS.	1	No Quantity			0		0		1043065446			0
S3	2016	2016	2016	2	0	2	Export	842	USA	USA	178	Congo	COG								04	CEREALS,CEREAL PREPRTNS.	1	No Quantity			0		0		186638			0
S3	2016	2016	2016	2	0	2	Export	842	USA	USA	180	Dem. Rep. of the Congo	COD								04	CEREALS,CEREAL PREPRTNS.	1	No Quantity			0		0		519506			0
S3	2016	2016	2016	2	0	2	Export	842	USA	USA	184	Cook Isds	COK								04	CEREALS,CEREAL PREPRTNS.	1	No Quantity			0		0		5676			0
S3	2016	2016	2016	2	0	2	Export	842	USA	USA	188	Costa Rica	CRI								04	CEREALS,CEREAL PREPRTNS.	1	No Quantity			0		0		214655308			0
S3	2016	2016	2016	2	0	2	Export	842	USA	USA	191	Croatia	HRV								04	CEREALS,CEREAL PREPRTNS.	1	No Quantity			0		0		25813			0
S3	2016	2016	2016	2	0	2	Export	842	USA	USA	192	Cuba	CUB								04	CEREALS,CEREAL PREPRTNS.	1	No Quantity			0		0		42762182			0
S3	2016	2016	2016	2	0	2	Export	842	USA	USA	196	Cyprus	CYP								04	CEREALS,CEREAL PREPRTNS.	1	No Quantity			0		0		230131			0
S3	2016	2016	2016	2	0	2	Export	842	USA	USA	203	Czechia	CZE								04	CEREALS,CEREAL PREPRTNS.	1	No Quantity			0		0		291206			0
S3	2016	2016	2016	2	0	2	Export	842	USA	USA	204	Benin	BEN								04	CEREALS,CEREAL PREPRTNS.	1	No Quantity			0		0		6172901			0
S3	2016	2016	2016	2	0	2	Export	842	USA	USA	208	Denmark	DNK								04	CEREALS,CEREAL PREPRTNS.	1	No Quantity			0		0		2139861			0
S3	2016	2016	2016	2	0	2	Export	842	USA	USA	212	Dominica	DMA								04	CEREALS,CEREAL PREPRTNS.	1	No Quantity			0		0		576865			0
S3	2016	2016	2016	2	0	2	Export	842	USA	USA	214	Dominican Rep.	DOM								04	CEREALS,CEREAL PREPRTNS.	1	No Quantity			0		0		214386260			0
S3	2016	2016	2016	2	0	2	Export	842	USA	USA	218	Ecuador	ECU								04	CEREALS,CEREAL PREPRTNS.	1	No Quantity			0		0		56794985			0
S3	2016	2016	2016	2	0	2	Export	842	USA	USA	222	El Salvador	SLV								04	CEREALS,CEREAL PREPRTNS.	1	No Quantity			0		0		215226630			0
S3	2016	2016	2016	2	0	2	Export	842	USA	USA	226	Equatorial Guinea	GNQ								04	CEREALS,CEREAL PREPRTNS.	1	No Quantity			0		0		120982			0
S3	2016	2016	2016	2	0	2	Export	842	USA	USA	231	Ethiopia	ETH								04	CEREALS,CEREAL PREPRTNS.	1	No Quantity			0		0		94575171			0
S3	2016	2016	2016	2	0	2	Export	842	USA	USA	232	Eritrea	ERI								04	CEREALS,CEREAL PREPRTNS.	1	No Quantity			0		0		4225			0
S3	2016	2016	2016	2	0	2	Export	842	USA	USA	233	Estonia	EST								04	CEREALS,CEREAL PREPRTNS.	1	No Quantity			0		0		217604			0
S3	2016	2016	2016	2	0	2	Export	842	USA	USA	242	Fiji	FJI								04	CEREALS,CEREAL PREPRTNS.	1	No Quantity			0		0		730643			0
S3	2016	2016	2016	2	0	2	Export	842	USA	USA	246	Finland	FIN								04	CEREALS,CEREAL PREPRTNS.	1	No Quantity			0		0		687499			0
S3	2016	2016	2016	2	0	2	Export	842	USA	USA	251	France	FRA								04	CEREALS,CEREAL PREPRTNS.	1	No Quantity			0		0		25115686			0
S3	2016	2016	2016	2	0	2	Export	842	USA	USA	258	French Polynesia	PYF								04	CEREALS,CEREAL PREPRTNS.	1	No Quantity			0		0		3993921			0
S3	2016	2016	2016	2	0	2	Export	842	USA	USA	262	Djibouti	DJI								04	CEREALS,CEREAL PREPRTNS.	1	No Quantity			0		0		11554684			0
S3	2016	2016	2016	2	0	2	Export	842	USA	USA	266	Gabon	GAB								04	CEREALS,CEREAL PREPRTNS.	1	No Quantity			0		0		25980			0
S3	2016	2016	2016	2	0	2	Export	842	USA	USA	268	Georgia	GEO								04	CEREALS,CEREAL PREPRTNS.	1	No Quantity			0		0		115680			0
S3	2016	2016	2016	2	0	2	Export	842	USA	USA	270	Gambia	GMB								04	CEREALS,CEREAL PREPRTNS.	1	No Quantity			0		0		25000			0
S3	2016	2016	2016	2	0	2	Export	842	USA	USA	276	Germany	DEU								04	CEREALS,CEREAL PREPRTNS.	1	No Quantity			0		0		18510625			0
S3	2016	2016	2016	2	0	2	Export	842	USA	USA	288	Ghana	GHA								04	CEREALS,CEREAL PREPRTNS.	1	No Quantity			0		0		2949654			0
S3	2016	2016	2016	2	0	2	Export	842	USA	USA	296	Kiribati	KIR								04	CEREALS,CEREAL PREPRTNS.	1	No Quantity			0		0		18829			0
S3	2016	2016	2016	2	0	2	Export	842	USA	USA	300	Greece	GRC								04	CEREALS,CEREAL PREPRTNS.	1	No Quantity			0		0		2270901			0
S3	2016	2016	2016	2	0	2	Export	842	USA	USA	308	Grenada	GRD								04	CEREALS,CEREAL PREPRTNS.	1	No Quantity			0		0		5827822			0
S3	2016	2016	2016	2	0	2	Export	842	USA	USA	320	Guatemala	GTM								04	CEREALS,CEREAL PREPRTNS.	1	No Quantity			0		0		347115191			0
S3	2016	2016	2016	2	0	2	Export	842	USA	USA	324	Guinea	GIN								04	CEREALS,CEREAL PREPRTNS.	1	No Quantity			0		0		7324221			0
S3	2016	2016	2016	2	0	2	Export	842	USA	USA	328	Guyana	GUY								04	CEREALS,CEREAL PREPRTNS.	1	No Quantity			0		0		11254805			0
S3	2016	2016	2016	2	0	2	Export	842	USA	USA	332	Haiti	HTI								04	CEREALS,CEREAL PREPRTNS.	1	No Quantity			0		0		212231540			0
S3	2016	2016	2016	2	0	2	Export	842	USA	USA	340	Honduras	HND								04	CEREALS,CEREAL PREPRTNS.	1	No Quantity			0		0		262410979			0
S3	2016	2016	2016	2	0	2	Export	842	USA	USA	344	China, Hong Kong SAR	HKG								04	CEREALS,CEREAL PREPRTNS.	1	No Quantity			0		0		40546425			0
S3	2016	2016	2016	2	0	2	Export	842	USA	USA	348	Hungary	HUN								04	CEREALS,CEREAL PREPRTNS.	1	No Quantity			0		0		1072997			0
S3	2016	2016	2016	2	0	2	Export	842	USA	USA	352	Iceland	ISL								04	CEREALS,CEREAL PREPRTNS.	1	No Quantity			0		0		3460792			0
S3	2016	2016	2016	2	0	2	Export	842	USA	USA	360	Indonesia	IDN								04	CEREALS,CEREAL PREPRTNS.	1	No Quantity			0		0		263593027			0
S3	2016	2016	2016	2	0	2	Export	842	USA	USA	364	Iran	IRN								04	CEREALS,CEREAL PREPRTNS.	1	No Quantity			0		0		259752			0
S3	2016	2016	2016	2	0	2	Export	842	USA	USA	368	Iraq	IRQ								04	CEREALS,CEREAL PREPRTNS.	1	No Quantity			0		0		43573295			0
S3	2016	2016	2016	2	0	2	Export	842	USA	USA	372	Ireland	IRL								04	CEREALS,CEREAL PREPRTNS.	1	No Quantity			0		0		50282297			0
S3	2016	2016	2016	2	0	2	Export	842	USA	USA	376	Israel	ISR								04	CEREALS,CEREAL PREPRTNS.	1	No Quantity			0		0		149262315			0
S3	2016	2016	2016	2	0	2	Export	842	USA	USA	381	Italy	ITA								04	CEREALS,CEREAL PREPRTNS.	1	No Quantity			0		0		122555557			0
S3	2016	2016	2016	2	0	2	Export	842	USA	USA	384	Côte d'Ivoire	CIV								04	CEREALS,CEREAL PREPRTNS.	1	No Quantity			0		0		13410794			0
S3	2016	2016	2016	2	0	2	Export	842	USA	USA	388	Jamaica	JAM								04	CEREALS,CEREAL PREPRTNS.	1	No Quantity			0		0		115043396			0
S3	2016	2016	2016	2	0	2	Export	842	USA	USA	392	Japan	JPN								04	CEREALS,CEREAL PREPRTNS.	1	No Quantity			0		0		3084680962			0
S3	2016	2016	2016	2	0	2	Export	842	USA	USA	398	Kazakhstan	KAZ								04	CEREALS,CEREAL PREPRTNS.	1	No Quantity			0		0		177018			0
S3	2016	2016	2016	2	0	2	Export	842	USA	USA	400	Jordan	JOR								04	CEREALS,CEREAL PREPRTNS.	1	No Quantity			0		0		125694779			0
S3	2016	2016	2016	2	0	2	Export	842	USA	USA	404	Kenya	KEN								04	CEREALS,CEREAL PREPRTNS.	1	No Quantity			0		0		32471183			0
S3	2016	2016	2016	2	0	2	Export	842	USA	USA	410	Rep. of Korea	KOR								04	CEREALS,CEREAL PREPRTNS.	1	No Quantity			0		0		1318690949			0
S3	2016	2016	2016	2	0	2	Export	842	USA	USA	414	Kuwait	KWT								04	CEREALS,CEREAL PREPRTNS.	1	No Quantity			0		0		17444859			0
S3	2016	2016	2016	2	0	2	Export	842	USA	USA	418	Lao People's Dem. Rep.	LAO								04	CEREALS,CEREAL PREPRTNS.	1	No Quantity			0		0		148908			0
S3	2016	2016	2016	2	0	2	Export	842	USA	USA	422	Lebanon	LBN								04	CEREALS,CEREAL PREPRTNS.	1	No Quantity			0		0		15358665			0
S3	2016	2016	2016	2	0	2	Export	842	USA	USA	426	Lesotho	LSO								04	CEREALS,CEREAL PREPRTNS.	1	No Quantity			0		0		752606			0
S3	2016	2016	2016	2	0	2	Export	842	USA	USA	428	Latvia	LVA								04	CEREALS,CEREAL PREPRTNS.	1	No Quantity			0		0		973271			0
S3	2016	2016	2016	2	0	2	Export	842	USA	USA	430	Liberia	LBR								04	CEREALS,CEREAL PREPRTNS.	1	No Quantity			0		0		26621700			0
S3	2016	2016	2016	2	0	2	Export	842	USA	USA	434	Libya	LBY								04	CEREALS,CEREAL PREPRTNS.	1	No Quantity			0		0		33052413			0
S3	2016	2016	2016	2	0	2	Export	842	USA	USA	440	Lithuania	LTU								04	CEREALS,CEREAL PREPRTNS.	1	No Quantity			0		0		1106752			0
S3	2016	2016	2016	2	0	2	Export	842	USA	USA	446	China, Macao SAR	MAC								04	CEREALS,CEREAL PREPRTNS.	1	No Quantity			0		0		30977			0
S3	2016	2016	2016	2	0	2	Export	842	USA	USA	450	Madagascar	MDG								04	CEREALS,CEREAL PREPRTNS.	1	No Quantity			0		0		5382424			0
S3	2016	2016	2016	2	0	2	Export	842	USA	USA	454	Malawi	MWI								04	CEREALS,CEREAL PREPRTNS.	1	No Quantity			0		0		5390733			0
S3	2016	2016	2016	2	0	2	Export	842	USA	USA	458	Malaysia	MYS								04	CEREALS,CEREAL PREPRTNS.	1	No Quantity			0		0		85350628			0
S3	2016	2016	2016	2	0	2	Export	842	USA	USA	462	Maldives	MDV								04	CEREALS,CEREAL PREPRTNS.	1	No Quantity			0		0		177404			0
S3	2016	2016	2016	2	0	2	Export	842	USA	USA	466	Mali	MLI								04	CEREALS,CEREAL PREPRTNS.	1	No Quantity			0		0		896202			0
S3	2016	2016	2016	2	0	2	Export	842	USA	USA	470	Malta	MLT								04	CEREALS,CEREAL PREPRTNS.	1	No Quantity			0		0		263496			0
S3	2016	2016	2016	2	0	2	Export	842	USA	USA	478	Mauritania	MRT								04	CEREALS,CEREAL PREPRTNS.	1	No Quantity			0		0		675075			0
S3	2016	2016	2016	2	0	2	Export	842	USA	USA	480	Mauritius	MUS								04	CEREALS,CEREAL PREPRTNS.	1	No Quantity			0		0		79423			0
S3	2016	2016	2016	2	0	2	Export	842	USA	USA	484	Mexico	MEX								04	CEREALS,CEREAL PREPRTNS.	1	No Quantity			0		0		4327197084			0
S3	2016	2016	2016	2	0	2	Export	842	USA	USA	490	Other Asia, nes									04	CEREALS,CEREAL PREPRTNS.	1	No Quantity			0		0		781728963			0
S3	2016	2016	2016	2	0	2	Export	842	USA	USA	496	Mongolia	MNG								04	CEREALS,CEREAL PREPRTNS.	1	No Quantity			0		0		167296			0
S3	2016	2016	2016	2	0	2	Export	842	USA	USA	498	Rep. of Moldova	MDA								04	CEREALS,CEREAL PREPRTNS.	1	No Quantity			0		0		19468			0
S3	2016	2016	2016	2	0	2	Export	842	USA	USA	499	Montenegro	MNE								04	CEREALS,CEREAL PREPRTNS.	1	No Quantity			0		0		35280			0
S3	2016	2016	2016	2	0	2	Export	842	USA	USA	500	Montserrat	MSR								04	CEREALS,CEREAL PREPRTNS.	1	No Quantity			0		0		67736			0
S3	2016	2016	2016	2	0	2	Export	842	USA	USA	504	Morocco	MAR								04	CEREALS,CEREAL PREPRTNS.	1	No Quantity			0		0		237089524			0
S3	2016	2016	2016	2	0	2	Export	842	USA	USA	508	Mozambique	MOZ								04	CEREALS,CEREAL PREPRTNS.	1	No Quantity			0		0		11142270			0
S3	2016	2016	2016	2	0	2	Export	842	USA	USA	512	Oman	OMN								04	CEREALS,CEREAL PREPRTNS.	1	No Quantity			0		0		19002072			0
S3	2016	2016	2016	2	0	2	Export	842	USA	USA	516	Namibia	NAM								04	CEREALS,CEREAL PREPRTNS.	1	No Quantity			0		0		9121777			0
S3	2016	2016	2016	2	0	2	Export	842	USA	USA	520	Nauru	NRU								04	CEREALS,CEREAL PREPRTNS.	1	No Quantity			0		0		7993			0
S3	2016	2016	2016	2	0	2	Export	842	USA	USA	524	Nepal	NPL								04	CEREALS,CEREAL PREPRTNS.	1	No Quantity			0		0		57352			0
S3	2016	2016	2016	2	0	2	Export	842	USA	USA	528	Netherlands	NLD								04	CEREALS,CEREAL PREPRTNS.	1	No Quantity			0		0		34008159			0
S3	2016	2016	2016	2	0	2	Export	842	USA	USA	531	Curaçao	CUW								04	CEREALS,CEREAL PREPRTNS.	1	No Quantity			0		0		8745551			0
S3	2016	2016	2016	2	0	2	Export	842	USA	USA	533	Aruba	ABW								04	CEREALS,CEREAL PREPRTNS.	1	No Quantity			0		0		9623579			0
S3	2016	2016	2016	2	0	2	Export	842	USA	USA	534	Saint Maarten	SXM								04	CEREALS,CEREAL PREPRTNS.	1	No Quantity			0		0		6987596			0
S3	2016	2016	2016	2	0	2	Export	842	USA	USA	540	New Caledonia	NCL								04	CEREALS,CEREAL PREPRTNS.	1	No Quantity			0		0		653903			0
S3	2016	2016	2016	2	0	2	Export	842	USA	USA	554	New Zealand	NZL								04	CEREALS,CEREAL PREPRTNS.	1	No Quantity			0		0		18075137			0
S3	2016	2016	2016	2	0	2	Export	842	USA	USA	558	Nicaragua	NIC								04	CEREALS,CEREAL PREPRTNS.	1	No Quantity			0		0		74553278			0
S3	2016	2016	2016	2	0	2	Export	842	USA	USA	562	Niger	NER								04	CEREALS,CEREAL PREPRTNS.	1	No Quantity			0		0		63695			0
S3	2016	2016	2016	2	0	2	Export	842	USA	USA	566	Nigeria	NGA								04	CEREALS,CEREAL PREPRTNS.	1	No Quantity			0		0		293886618			0
S3	2016	2016	2016	2	0	2	Export	842	USA	USA	579	Norway	NOR								04	CEREALS,CEREAL PREPRTNS.	1	No Quantity			0		0		4520868			0
S3	2016	2016	2016	2	0	2	Export	842	USA	USA	583	FS Micronesia	FSM								04	CEREALS,CEREAL PREPRTNS.	1	No Quantity			0		0		3936978			0
S3	2016	2016	2016	2	0	2	Export	842	USA	USA	584	Marshall Isds	MHL								04	CEREALS,CEREAL PREPRTNS.	1	No Quantity			0		0		4344002			0
S3	2016	2016	2016	2	0	2	Export	842	USA	USA	585	Palau	PLW								04	CEREALS,CEREAL PREPRTNS.	1	No Quantity			0		0		1317370			0
S3	2016	2016	2016	2	0	2	Export	842	USA	USA	586	Pakistan	PAK								04	CEREALS,CEREAL PREPRTNS.	1	No Quantity			0		0		76243140			0
S3	2016	2016	2016	2	0	2	Export	842	USA	USA	591	Panama	PAN								04	CEREALS,CEREAL PREPRTNS.	1	No Quantity			0		0		168670239			0
S3	2016	2016	2016	2	0	2	Export	842	USA	USA	598	Papua New Guinea	PNG								04	CEREALS,CEREAL PREPRTNS.	1	No Quantity			0		0		12740363			0
S3	2016	2016	2016	2	0	2	Export	842	USA	USA	600	Paraguay	PRY								04	CEREALS,CEREAL PREPRTNS.	1	No Quantity			0		0		2546629			0
S3	2016	2016	2016	2	0	2	Export	842	USA	USA	604	Peru	PER								04	CEREALS,CEREAL PREPRTNS.	1	No Quantity			0		0		549623628			0
S3	2016	2016	2016	2	0	2	Export	842	USA	USA	608	Philippines	PHL								04	CEREALS,CEREAL PREPRTNS.	1	No Quantity			0		0		661019816			0
S3	2016	2016	2016	2	0	2	Export	842	USA	USA	616	Poland	POL								04	CEREALS,CEREAL PREPRTNS.	1	No Quantity			0		0		1839605			0
S3	2016	2016	2016	2	0	2	Export	842	USA	USA	620	Portugal	PRT								04	CEREALS,CEREAL PREPRTNS.	1	No Quantity			0		0		29390957			0
S3	2016	2016	2016	2	0	2	Export	842	USA	USA	624	Guinea-Bissau	GNB								04	CEREALS,CEREAL PREPRTNS.	1	No Quantity			0		0		1441771			0
S3	2016	2016	2016	2	0	2	Export	842	USA	USA	634	Qatar	QAT								04	CEREALS,CEREAL PREPRTNS.	1	No Quantity			0		0		7084557			0
S3	2016	2016	2016	2	0	2	Export	842	USA	USA	642	Romania	ROU								04	CEREALS,CEREAL PREPRTNS.	1	No Quantity			0		0		430028			0
S3	2016	2016	2016	2	0	2	Export	842	USA	USA	643	Russian Federation	RUS								04	CEREALS,CEREAL PREPRTNS.	1	No Quantity			0		0		5015597			0
S3	2016	2016	2016	2	0	2	Export	842	USA	USA	659	Saint Kitts and Nevis	KNA								04	CEREALS,CEREAL PREPRTNS.	1	No Quantity			0		0		1822927			0
S3	2016	2016	2016	2	0	2	Export	842	USA	USA	660	Anguilla	AIA								04	CEREALS,CEREAL PREPRTNS.	1	No Quantity			0		0		475415			0
S3	2016	2016	2016	2	0	2	Export	842	USA	USA	662	Saint Lucia	LCA								04	CEREALS,CEREAL PREPRTNS.	1	No Quantity			0		0		3744855			0
S3	2016	2016	2016	2	0	2	Export	842	USA	USA	670	Saint Vincent and the Grenadines	VCT								04	CEREALS,CEREAL PREPRTNS.	1	No Quantity			0		0		10961261			0
S3	2016	2016	2016	2	0	2	Export	842	USA	USA	682	Saudi Arabia	SAU								04	CEREALS,CEREAL PREPRTNS.	1	No Quantity			0		0		495229352			0
S3	2016	2016	2016	2	0	2	Export	842	USA	USA	686	Senegal	SEN								04	CEREALS,CEREAL PREPRTNS.	1	No Quantity			0		0		8425309			0
S3	2016	2016	2016	2	0	2	Export	842	USA	USA	688	Serbia	SRB								04	CEREALS,CEREAL PREPRTNS.	1	No Quantity			0		0		244519			0
S3	2016	2016	2016	2	0	2	Export	842	USA	USA	690	Seychelles	SYC								04	CEREALS,CEREAL PREPRTNS.	1	No Quantity			0		0		2876			0
S3	2016	2016	2016	2	0	2	Export	842	USA	USA	694	Sierra Leone	SLE								04	CEREALS,CEREAL PREPRTNS.	1	No Quantity			0		0		817332			0
S3	2016	2016	2016	2	0	2	Export	842	USA	USA	699	India	IND								04	CEREALS,CEREAL PREPRTNS.	1	No Quantity			0		0		5299663			0
S3	2016	2016	2016	2	0	2	Export	842	USA	USA	702	Singapore	SGP								04	CEREALS,CEREAL PREPRTNS.	1	No Quantity			0		0		46618019			0
S3	2016	2016	2016	2	0	2	Export	842	USA	USA	703	Slovakia	SVK								04	CEREALS,CEREAL PREPRTNS.	1	No Quantity			0		0		63301			0
S3	2016	2016	2016	2	0	2	Export	842	USA	USA	704	Viet Nam	VNM								04	CEREALS,CEREAL PREPRTNS.	1	No Quantity			0		0		164353453			0
S3	2016	2016	2016	2	0	2	Export	842	USA	USA	705	Slovenia	SVN								04	CEREALS,CEREAL PREPRTNS.	1	No Quantity			0		0		184427			0
S3	2016	2016	2016	2	0	2	Export	842	USA	USA	706	Somalia	SOM								04	CEREALS,CEREAL PREPRTNS.	1	No Quantity			0		0		11238610			0
S3	2016	2016	2016	2	0	2	Export	842	USA	USA	710	South Africa	ZAF								04	CEREALS,CEREAL PREPRTNS.	1	No Quantity			0		0		118037792			0
S3	2016	2016	2016	2	0	2	Export	842	USA	USA	716	Zimbabwe	ZWE								04	CEREALS,CEREAL PREPRTNS.	1	No Quantity			0		0		3691516			0
S3	2016	2016	2016	2	0	2	Export	842	USA	USA	724	Spain	ESP								04	CEREALS,CEREAL PREPRTNS.	1	No Quantity			0		0		43685890			0
S3	2016	2016	2016	2	0	2	Export	842	USA	USA	728	South Sudan	SSD								04	CEREALS,CEREAL PREPRTNS.	1	No Quantity			0		0		88035			0
S3	2016	2016	2016	2	0	2	Export	842	USA	USA	729	Sudan	SDN								04	CEREALS,CEREAL PREPRTNS.	1	No Quantity			0		0		22418196			0
S3	2016	2016	2016	2	0	2	Export	842	USA	USA	740	Suriname	SUR								04	CEREALS,CEREAL PREPRTNS.	1	No Quantity			0		0		2264452			0
S3	2016	2016	2016	2	0	2	Export	842	USA	USA	748	Swaziland	SWZ								04	CEREALS,CEREAL PREPRTNS.	1	No Quantity			0		0		223020			0
S3	2016	2016	2016	2	0	2	Export	842	USA	USA	752	Sweden	SWE								04	CEREALS,CEREAL PREPRTNS.	1	No Quantity			0		0		7858350			0
S3	2016	2016	2016	2	0	2	Export	842	USA	USA	757	Switzerland	CHE								04	CEREALS,CEREAL PREPRTNS.	1	No Quantity			0		0		10600825			0
S3	2016	2016	2016	2	0	2	Export	842	USA	USA	760	Syria	SYR								04	CEREALS,CEREAL PREPRTNS.	1	No Quantity			0		0		51000			0
S3	2016	2016	2016	2	0	2	Export	842	USA	USA	764	Thailand	THA								04	CEREALS,CEREAL PREPRTNS.	1	No Quantity			0		0		160323650			0
S3	2016	2016	2016	2	0	2	Export	842	USA	USA	768	Togo	TGO								04	CEREALS,CEREAL PREPRTNS.	1	No Quantity			0		0		488928			0
S3	2016	2016	2016	2	0	2	Export	842	USA	USA	776	Tonga	TON								04	CEREALS,CEREAL PREPRTNS.	1	No Quantity			0		0		488949			0
S3	2016	2016	2016	2	0	2	Export	842	USA	USA	780	Trinidad and Tobago	TTO								04	CEREALS,CEREAL PREPRTNS.	1	No Quantity			0		0		73654582			0
S3	2016	2016	2016	2	0	2	Export	842	USA	USA	784	United Arab Emirates	ARE								04	CEREALS,CEREAL PREPRTNS.	1	No Quantity			0		0		77472070			0
S3	2016	2016	2016	2	0	2	Export	842	USA	USA	788	Tunisia	TUN								04	CEREALS,CEREAL PREPRTNS.	1	No Quantity			0		0		33003098			0
S3	2016	2016	2016	2	0	2	Export	842	USA	USA	792	Turkey	TUR								04	CEREALS,CEREAL PREPRTNS.	1	No Quantity			0		0		34557255			0
S3	2016	2016	2016	2	0	2	Export	842	USA	USA	796	Turks and Caicos Isds	TCA								04	CEREALS,CEREAL PREPRTNS.	1	No Quantity			0		0		2814667			0
S3	2016	2016	2016	2	0	2	Export	842	USA	USA	800	Uganda	UGA								04	CEREALS,CEREAL PREPRTNS.	1	No Quantity			0		0		479835			0
S3	2016	2016	2016	2	0	2	Export	842	USA	USA	804	Ukraine	UKR								04	CEREALS,CEREAL PREPRTNS.	1	No Quantity			0		0		1941660			0
S3	2016	2016	2016	2	0	2	Export	842	USA	USA	818	Egypt	EGY								04	CEREALS,CEREAL PREPRTNS.	1	No Quantity			0		0		185101083			0
S3	2016	2016	2016	2	0	2	Export	842	USA	USA	826	United Kingdom	GBR								04	CEREALS,CEREAL PREPRTNS.	1	No Quantity			0		0		126345140			0
S3	2016	2016	2016	2	0	2	Export	842	USA	USA	834	United Rep. of Tanzania	TZA								04	CEREALS,CEREAL PREPRTNS.	1	No Quantity			0		0		22525088			0
S3	2016	2016	2016	2	0	2	Export	842	USA	USA	854	Burkina Faso	BFA								04	CEREALS,CEREAL PREPRTNS.	1	No Quantity			0		0		4042991			0
S3	2016	2016	2016	2	0	2	Export	842	USA	USA	858	Uruguay	URY								04	CEREALS,CEREAL PREPRTNS.	1	No Quantity			0		0		2675224			0
S3	2016	2016	2016	2	0	2	Export	842	USA	USA	860	Uzbekistan	UZB								04	CEREALS,CEREAL PREPRTNS.	1	No Quantity			0		0		142022			0
S3	2016	2016	2016	2	0	2	Export	842	USA	USA	862	Venezuela	VEN								04	CEREALS,CEREAL PREPRTNS.	1	No Quantity			0		0		395761094			0
S3	2016	2016	2016	2	0	2	Export	842	USA	USA	882	Samoa	WSM								04	CEREALS,CEREAL PREPRTNS.	1	No Quantity			0		0		260425			0
S3	2016	2016	2016	2	0	2	Export	842	USA	USA	887	Yemen	YEM								04	CEREALS,CEREAL PREPRTNS.	1	No Quantity			0		0		93652704			0
S3	2016	2016	2016	2	0	2	Export	842	USA	USA	894	Zambia	ZMB								04	CEREALS,CEREAL PREPRTNS.	1	No Quantity			0		0		3749			0
S3	2016	2016	2016	2	0	2	Export	834	United Rep. of Tanzania	TZA	0	World	WLD								05	VEGETABLES AND FRUIT	1	No Quantity							591132561			0
S3	2016	2016	2016	2	0	2	Export	834	United Rep. of Tanzania	TZA	24	Angola	AGO								05	VEGETABLES AND FRUIT	1	No Quantity							6327			0
S3	2016	2016	2016	2	0	2	Export	834	United Rep. of Tanzania	TZA	28	Antigua and Barbuda	ATG								05	VEGETABLES AND FRUIT	1	No Quantity							3435			0
S3	2016	2016	2016	2	0	2	Export	834	United Rep. of Tanzania	TZA	36	Australia	AUS								05	VEGETABLES AND FRUIT	1	No Quantity							20			0
S3	2016	2016	2016	2	0	2	Export	834	United Rep. of Tanzania	TZA	48	Bahrain	BHR								05	VEGETABLES AND FRUIT	1	No Quantity							4555			0
S3	2016	2016	2016	2	0	2	Export	834	United Rep. of Tanzania	TZA	56	Belgium	BEL								05	VEGETABLES AND FRUIT	1	No Quantity							666598			0
S3	2016	2016	2016	2	0	2	Export	834	United Rep. of Tanzania	TZA	100	Bulgaria	BGR								05	VEGETABLES AND FRUIT	1	No Quantity							18881			0
S3	2016	2016	2016	2	0	2	Export	834	United Rep. of Tanzania	TZA	108	Burundi	BDI								05	VEGETABLES AND FRUIT	1	No Quantity							7903			0
S3	2016	2016	2016	2	0	2	Export	834	United Rep. of Tanzania	TZA	124	Canada	CAN								05	VEGETABLES AND FRUIT	1	No Quantity							509927			0
S3	2016	2016	2016	2	0	2	Export	834	United Rep. of Tanzania	TZA	144	Sri Lanka	LKA								05	VEGETABLES AND FRUIT	1	No Quantity							253064			0
S3	2016	2016	2016	2	0	2	Export	834	United Rep. of Tanzania	TZA	156	China	CHN								05	VEGETABLES AND FRUIT	1	No Quantity							2323031			0
S3	2016	2016	2016	2	0	2	Export	834	United Rep. of Tanzania	TZA	174	Comoros	COM								05	VEGETABLES AND FRUIT	1	No Quantity							27372821			0
S3	2016	2016	2016	2	0	2	Export	834	United Rep. of Tanzania	TZA	180	Dem. Rep. of the Congo	COD								05	VEGETABLES AND FRUIT	1	No Quantity							857348			0
S3	2016	2016	2016	2	0	2	Export	834	United Rep. of Tanzania	TZA	208	Denmark	DNK								05	VEGETABLES AND FRUIT	1	No Quantity							75262			0
S3	2016	2016	2016	2	0	2	Export	834	United Rep. of Tanzania	TZA	246	Finland	FIN								05	VEGETABLES AND FRUIT	1	No Quantity							994			0
S3	2016	2016	2016	2	0	2	Export	834	United Rep. of Tanzania	TZA	251	France	FRA								05	VEGETABLES AND FRUIT	1	No Quantity							4111510			0
S3	2016	2016	2016	2	0	2	Export	834	United Rep. of Tanzania	TZA	276	Germany	DEU								05	VEGETABLES AND FRUIT	1	No Quantity							353869			0
S3	2016	2016	2016	2	0	2	Export	834	United Rep. of Tanzania	TZA	344	China, Hong Kong SAR	HKG								05	VEGETABLES AND FRUIT	1	No Quantity							271334			0
S3	2016	2016	2016	2	0	2	Export	834	United Rep. of Tanzania	TZA	360	Indonesia	IDN								05	VEGETABLES AND FRUIT	1	No Quantity							104176			0
S3	2016	2016	2016	2	0	2	Export	834	United Rep. of Tanzania	TZA	364	Iran	IRN								05	VEGETABLES AND FRUIT	1	No Quantity							6062			0
S3	2016	2016	2016	2	0	2	Export	834	United Rep. of Tanzania	TZA	376	Israel	ISR								05	VEGETABLES AND FRUIT	1	No Quantity							709893			0
S3	2016	2016	2016	2	0	2	Export	834	United Rep. of Tanzania	TZA	381	Italy	ITA								05	VEGETABLES AND FRUIT	1	No Quantity							587616			0
S3	2016	2016	2016	2	0	2	Export	834	United Rep. of Tanzania	TZA	392	Japan	JPN								05	VEGETABLES AND FRUIT	1	No Quantity							47627			0
S3	2016	2016	2016	2	0	2	Export	834	United Rep. of Tanzania	TZA	404	Kenya	KEN								05	VEGETABLES AND FRUIT	1	No Quantity							26474536			0
S3	2016	2016	2016	2	0	2	Export	834	United Rep. of Tanzania	TZA	410	Rep. of Korea	KOR								05	VEGETABLES AND FRUIT	1	No Quantity							243			0
S3	2016	2016	2016	2	0	2	Export	834	United Rep. of Tanzania	TZA	428	Latvia	LVA								05	VEGETABLES AND FRUIT	1	No Quantity							195199			0
S3	2016	2016	2016	2	0	2	Export	834	United Rep. of Tanzania	TZA	454	Malawi	MWI								05	VEGETABLES AND FRUIT	1	No Quantity							2280665			0
S3	2016	2016	2016	2	0	2	Export	834	United Rep. of Tanzania	TZA	458	Malaysia	MYS								05	VEGETABLES AND FRUIT	1	No Quantity							575612			0
S3	2016	2016	2016	2	0	2	Export	834	United Rep. of Tanzania	TZA	480	Mauritius	MUS								05	VEGETABLES AND FRUIT	1	No Quantity							39853			0
S3	2016	2016	2016	2	0	2	Export	834	United Rep. of Tanzania	TZA	508	Mozambique	MOZ								05	VEGETABLES AND FRUIT	1	No Quantity							15656			0
S3	2016	2016	2016	2	0	2	Export	834	United Rep. of Tanzania	TZA	512	Oman	OMN								05	VEGETABLES AND FRUIT	1	No Quantity							28191			0
S3	2016	2016	2016	2	0	2	Export	834	United Rep. of Tanzania	TZA	528	Netherlands	NLD								05	VEGETABLES AND FRUIT	1	No Quantity							4344839			0
S3	2016	2016	2016	2	0	2	Export	834	United Rep. of Tanzania	TZA	531	Curaçao	CUW								05	VEGETABLES AND FRUIT	1	No Quantity							73504			0
S3	2016	2016	2016	2	0	2	Export	834	United Rep. of Tanzania	TZA	579	Norway	NOR								05	VEGETABLES AND FRUIT	1	No Quantity							8345			0
S3	2016	2016	2016	2	0	2	Export	834	United Rep. of Tanzania	TZA	586	Pakistan	PAK								05	VEGETABLES AND FRUIT	1	No Quantity							7895540			0
S3	2016	2016	2016	2	0	2	Export	834	United Rep. of Tanzania	TZA	591	Panama	PAN								05	VEGETABLES AND FRUIT	1	No Quantity							23			0
S3	2016	2016	2016	2	0	2	Export	834	United Rep. of Tanzania	TZA	616	Poland	POL								05	VEGETABLES AND FRUIT	1	No Quantity							13817			0
S3	2016	2016	2016	2	0	2	Export	834	United Rep. of Tanzania	TZA	643	Russian Federation	RUS								05	VEGETABLES AND FRUIT	1	No Quantity							493615			0
S3	2016	2016	2016	2	0	2	Export	834	United Rep. of Tanzania	TZA	646	Rwanda	RWA								05	VEGETABLES AND FRUIT	1	No Quantity							1342341			0
S3	2016	2016	2016	2	0	2	Export	834	United Rep. of Tanzania	TZA	682	Saudi Arabia	SAU								05	VEGETABLES AND FRUIT	1	No Quantity							187435			0
S3	2016	2016	2016	2	0	2	Export	834	United Rep. of Tanzania	TZA	699	India	IND								05	VEGETABLES AND FRUIT	1	No Quantity							339061723			0
S3	2016	2016	2016	2	0	2	Export	834	United Rep. of Tanzania	TZA	702	Singapore	SGP								05	VEGETABLES AND FRUIT	1	No Quantity							146302			0
S3	2016	2016	2016	2	0	2	Export	834	United Rep. of Tanzania	TZA	704	Viet Nam	VNM								05	VEGETABLES AND FRUIT	1	No Quantity							128407505			0
S3	2016	2016	2016	2	0	2	Export	834	United Rep. of Tanzania	TZA	706	Somalia	SOM								05	VEGETABLES AND FRUIT	1	No Quantity							6482			0
S3	2016	2016	2016	2	0	2	Export	834	United Rep. of Tanzania	TZA	710	South Africa	ZAF								05	VEGETABLES AND FRUIT	1	No Quantity							448138			0
S3	2016	2016	2016	2	0	2	Export	834	United Rep. of Tanzania	TZA	716	Zimbabwe	ZWE								05	VEGETABLES AND FRUIT	1	No Quantity							2790			0
S3	2016	2016	2016	2	0	2	Export	834	United Rep. of Tanzania	TZA	724	Spain	ESP								05	VEGETABLES AND FRUIT	1	No Quantity							32124			0
S3	2016	2016	2016	2	0	2	Export	834	United Rep. of Tanzania	TZA	732	Western Sahara	ESH								05	VEGETABLES AND FRUIT	1	No Quantity							898			0
S3	2016	2016	2016	2	0	2	Export	834	United Rep. of Tanzania	TZA	748	Swaziland	SWZ								05	VEGETABLES AND FRUIT	1	No Quantity							6314			0
S3	2016	2016	2016	2	0	2	Export	834	United Rep. of Tanzania	TZA	752	Sweden	SWE								05	VEGETABLES AND FRUIT	1	No Quantity							897939			0
S3	2016	2016	2016	2	0	2	Export	834	United Rep. of Tanzania	TZA	757	Switzerland	CHE								05	VEGETABLES AND FRUIT	1	No Quantity							45467			0
S3	2016	2016	2016	2	0	2	Export	834	United Rep. of Tanzania	TZA	764	Thailand	THA								05	VEGETABLES AND FRUIT	1	No Quantity							2793849			0
S3	2016	2016	2016	2	0	2	Export	834	United Rep. of Tanzania	TZA	784	United Arab Emirates	ARE								05	VEGETABLES AND FRUIT	1	No Quantity							20331099			0
S3	2016	2016	2016	2	0	2	Export	834	United Rep. of Tanzania	TZA	792	Turkey	TUR								05	VEGETABLES AND FRUIT	1	No Quantity							10			0
S3	2016	2016	2016	2	0	2	Export	834	United Rep. of Tanzania	TZA	818	Egypt	EGY								05	VEGETABLES AND FRUIT	1	No Quantity							3492			0
S3	2016	2016	2016	2	0	2	Export	834	United Rep. of Tanzania	TZA	826	United Kingdom	GBR								05	VEGETABLES AND FRUIT	1	No Quantity							5600625			0
S3	2016	2016	2016	2	0	2	Export	834	United Rep. of Tanzania	TZA	842	USA	USA								05	VEGETABLES AND FRUIT	1	No Quantity							8063785			0
S3	2016	2016	2016	2	0	2	Export	834	United Rep. of Tanzania	TZA	887	Yemen	YEM								05	VEGETABLES AND FRUIT	1	No Quantity							2240			0
S3	2016	2016	2016	2	0	2	Export	834	United Rep. of Tanzania	TZA	894	Zambia	ZMB								05	VEGETABLES AND FRUIT	1	No Quantity							3020114			0
S3	2016	2016	2016	2	0	2	Export	842	USA	USA	0	World	WLD								05	VEGETABLES AND FRUIT	1	No Quantity			0		0		24068183879			0
S3	2016	2016	2016	2	0	2	Export	842	USA	USA	4	Afghanistan	AFG								05	VEGETABLES AND FRUIT	1	No Quantity			0		0		111048			0
S3	2016	2016	2016	2	0	2	Export	842	USA	USA	8	Albania	ALB								05	VEGETABLES AND FRUIT	1	No Quantity			0		0		294340			0
S3	2016	2016	2016	2	0	2	Export	842	USA	USA	12	Algeria	DZA								05	VEGETABLES AND FRUIT	1	No Quantity			0		0		48565446			0
S3	2016	2016	2016	2	0	2	Export	842	USA	USA	20	Andorra	AND								05	VEGETABLES AND FRUIT	1	No Quantity			0		0		2680			0
S3	2016	2016	2016	2	0	2	Export	842	USA	USA	24	Angola	AGO								05	VEGETABLES AND FRUIT	1	No Quantity			0		0		1942494			0
S3	2016	2016	2016	2	0	2	Export	842	USA	USA	28	Antigua and Barbuda	ATG								05	VEGETABLES AND FRUIT	1	No Quantity			0		0		3153706			0
S3	2016	2016	2016	2	0	2	Export	842	USA	USA	31	Azerbaijan	AZE								05	VEGETABLES AND FRUIT	1	No Quantity			0		0		141496			0
S3	2016	2016	2016	2	0	2	Export	842	USA	USA	32	Argentina	ARG								05	VEGETABLES AND FRUIT	1	No Quantity			0		0		9066246			0
S3	2016	2016	2016	2	0	2	Export	842	USA	USA	36	Australia	AUS								05	VEGETABLES AND FRUIT	1	No Quantity			0		0		350456356			0
S3	2016	2016	2016	2	0	2	Export	842	USA	USA	40	Austria	AUT								05	VEGETABLES AND FRUIT	1	No Quantity			0		0		2219146			0
S3	2016	2016	2016	2	0	2	Export	842	USA	USA	44	Bahamas	BHS								05	VEGETABLES AND FRUIT	1	No Quantity			0		0		41943488			0
S3	2016	2016	2016	2	0	2	Export	842	USA	USA	48	Bahrain	BHR								05	VEGETABLES AND FRUIT	1	No Quantity			0		0		11790785			0
S3	2016	2016	2016	2	0	2	Export	842	USA	USA	50	Bangladesh	BGD								05	VEGETABLES AND FRUIT	1	No Quantity			0		0		5391379			0
S3	2016	2016	2016	2	0	2	Export	842	USA	USA	51	Armenia	ARM								05	VEGETABLES AND FRUIT	1	No Quantity			0		0		104865			0
S3	2016	2016	2016	2	0	2	Export	842	USA	USA	52	Barbados	BRB								05	VEGETABLES AND FRUIT	1	No Quantity			0		0		14364608			0
S3	2016	2016	2016	2	0	2	Export	842	USA	USA	56	Belgium	BEL								05	VEGETABLES AND FRUIT	1	No Quantity			0		0		302064797			0
S3	2016	2016	2016	2	0	2	Export	842	USA	USA	60	Bermuda	BMU								05	VEGETABLES AND FRUIT	1	No Quantity			0		0		22311866			0
S3	2016	2016	2016	2	0	2	Export	842	USA	USA	68	Bolivia (Plurinational State of)	BOL								05	VEGETABLES AND FRUIT	1	No Quantity			0		0		1320378			0
S3	2016	2016	2016	2	0	2	Export	842	USA	USA	70	Bosnia Herzegovina	BIH								05	VEGETABLES AND FRUIT	1	No Quantity			0		0		1466734			0
S3	2016	2016	2016	2	0	2	Export	842	USA	USA	76	Brazil	BRA								05	VEGETABLES AND FRUIT	1	No Quantity			0		0		60546942			0
S3	2016	2016	2016	2	0	2	Export	842	USA	USA	84	Belize	BLZ								05	VEGETABLES AND FRUIT	1	No Quantity			0		0		3479202			0
S3	2016	2016	2016	2	0	2	Export	842	USA	USA	86	Br. Indian Ocean Terr.	IOT								05	VEGETABLES AND FRUIT	1	No Quantity			0		0		449082			0
S3	2016	2016	2016	2	0	2	Export	842	USA	USA	92	Br. Virgin Isds	VGB								05	VEGETABLES AND FRUIT	1	No Quantity			0		0		3101135			0
S3	2016	2016	2016	2	0	2	Export	842	USA	USA	96	Brunei Darussalam	BRN								05	VEGETABLES AND FRUIT	1	No Quantity			0		0		2427209			0
S3	2016	2016	2016	2	0	2	Export	842	USA	USA	100	Bulgaria	BGR								05	VEGETABLES AND FRUIT	1	No Quantity			0		0		9114341			0
S3	2016	2016	2016	2	0	2	Export	842	USA	USA	104	Myanmar	MMR								05	VEGETABLES AND FRUIT	1	No Quantity			0		0		3246768			0
S3	2016	2016	2016	2	0	2	Export	842	USA	USA	108	Burundi	BDI								05	VEGETABLES AND FRUIT	1	No Quantity			0		0		3897			0
S3	2016	2016	2016	2	0	2	Export	842	USA	USA	116	Cambodia	KHM								05	VEGETABLES AND FRUIT	1	No Quantity			0		0		3936054			0
S3	2016	2016	2016	2	0	2	Export	842	USA	USA	120	Cameroon	CMR								05	VEGETABLES AND FRUIT	1	No Quantity			0		0		6320941			0
S3	2016	2016	2016	2	0	2	Export	842	USA	USA	124	Canada	CAN								05	VEGETABLES AND FRUIT	1	No Quantity			0		0		7942848224			0
S3	2016	2016	2016	2	0	2	Export	842	USA	USA	136	Cayman Isds	CYM								05	VEGETABLES AND FRUIT	1	No Quantity			0		0		12661155			0
S3	2016	2016	2016	2	0	2	Export	842	USA	USA	144	Sri Lanka	LKA								05	VEGETABLES AND FRUIT	1	No Quantity			0		0		12393250			0
S3	2016	2016	2016	2	0	2	Export	842	USA	USA	152	Chile	CHL								05	VEGETABLES AND FRUIT	1	No Quantity			0		0		56970230			0
S3	2016	2016	2016	2	0	2	Export	842	USA	USA	156	China	CHN								05	VEGETABLES AND FRUIT	1	No Quantity			0		0		695982487			0
S3	2016	2016	2016	2	0	2	Export	842	USA	USA	162	Christmas Isds	CXR								05	VEGETABLES AND FRUIT	1	No Quantity			0		0		97650			0
S3	2016	2016	2016	2	0	2	Export	842	USA	USA	170	Colombia	COL								05	VEGETABLES AND FRUIT	1	No Quantity			0		0		100118642			0
S3	2016	2016	2016	2	0	2	Export	842	USA	USA	178	Congo	COG								05	VEGETABLES AND FRUIT	1	No Quantity			0		0		237645			0
S3	2016	2016	2016	2	0	2	Export	842	USA	USA	180	Dem. Rep. of the Congo	COD								05	VEGETABLES AND FRUIT	1	No Quantity			0		0		1130172			0
S3	2016	2016	2016	2	0	2	Export	842	USA	USA	184	Cook Isds	COK								05	VEGETABLES AND FRUIT	1	No Quantity			0		0		5502			0
S3	2016	2016	2016	2	0	2	Export	842	USA	USA	188	Costa Rica	CRI								05	VEGETABLES AND FRUIT	1	No Quantity			0		0		79144307			0
S3	2016	2016	2016	2	0	2	Export	842	USA	USA	191	Croatia	HRV								05	VEGETABLES AND FRUIT	1	No Quantity			0		0		6255166			0
S3	2016	2016	2016	2	0	2	Export	842	USA	USA	192	Cuba	CUB								05	VEGETABLES AND FRUIT	1	No Quantity			0		0		9990			0
S3	2016	2016	2016	2	0	2	Export	842	USA	USA	196	Cyprus	CYP								05	VEGETABLES AND FRUIT	1	No Quantity			0		0		3802698			0
S3	2016	2016	2016	2	0	2	Export	842	USA	USA	203	Czechia	CZE								05	VEGETABLES AND FRUIT	1	No Quantity			0		0		4189236			0
S3	2016	2016	2016	2	0	2	Export	842	USA	USA	204	Benin	BEN								05	VEGETABLES AND FRUIT	1	No Quantity			0		0		2256100			0
S3	2016	2016	2016	2	0	2	Export	842	USA	USA	208	Denmark	DNK								05	VEGETABLES AND FRUIT	1	No Quantity			0		0		36754518			0
S3	2016	2016	2016	2	0	2	Export	842	USA	USA	212	Dominica	DMA								05	VEGETABLES AND FRUIT	1	No Quantity			0		0		995540			0
S3	2016	2016	2016	2	0	2	Export	842	USA	USA	214	Dominican Rep.	DOM								05	VEGETABLES AND FRUIT	1	No Quantity			0		0		139407294			0
S3	2016	2016	2016	2	0	2	Export	842	USA	USA	218	Ecuador	ECU								05	VEGETABLES AND FRUIT	1	No Quantity			0		0		11030494			0
S3	2016	2016	2016	2	0	2	Export	842	USA	USA	222	El Salvador	SLV								05	VEGETABLES AND FRUIT	1	No Quantity			0		0		35806595			0
S3	2016	2016	2016	2	0	2	Export	842	USA	USA	226	Equatorial Guinea	GNQ								05	VEGETABLES AND FRUIT	1	No Quantity			0		0		281753			0
S3	2016	2016	2016	2	0	2	Export	842	USA	USA	231	Ethiopia	ETH								05	VEGETABLES AND FRUIT	1	No Quantity			0		0		36469452			0
S3	2016	2016	2016	2	0	2	Export	842	USA	USA	233	Estonia	EST								05	VEGETABLES AND FRUIT	1	No Quantity			0		0		12695187			0
S3	2016	2016	2016	2	0	2	Export	842	USA	USA	242	Fiji	FJI								05	VEGETABLES AND FRUIT	1	No Quantity			0		0		1720126			0
S3	2016	2016	2016	2	0	2	Export	842	USA	USA	246	Finland	FIN								05	VEGETABLES AND FRUIT	1	No Quantity			0		0		9228838			0
S3	2016	2016	2016	2	0	2	Export	842	USA	USA	251	France	FRA								05	VEGETABLES AND FRUIT	1	No Quantity			0		0		173480296			0
S3	2016	2016	2016	2	0	2	Export	842	USA	USA	258	French Polynesia	PYF								05	VEGETABLES AND FRUIT	1	No Quantity			0		0		11552080			0
S3	2016	2016	2016	2	0	2	Export	842	USA	USA	260	Fr. South Antarctic Terr.	ATF								05	VEGETABLES AND FRUIT	1	No Quantity			0		0		54446			0
S3	2016	2016	2016	2	0	2	Export	842	USA	USA	262	Djibouti	DJI								05	VEGETABLES AND FRUIT	1	No Quantity			0		0		9200348			0
S3	2016	2016	2016	2	0	2	Export	842	USA	USA	266	Gabon	GAB								05	VEGETABLES AND FRUIT	1	No Quantity			0		0		7500			0
S3	2016	2016	2016	2	0	2	Export	842	USA	USA	268	Georgia	GEO								05	VEGETABLES AND FRUIT	1	No Quantity			0		0		1413686			0
S3	2016	2016	2016	2	0	2	Export	842	USA	USA	270	Gambia	GMB								05	VEGETABLES AND FRUIT	1	No Quantity			0		0		3300			0
S3	2016	2016	2016	2	0	2	Export	842	USA	USA	276	Germany	DEU								05	VEGETABLES AND FRUIT	1	No Quantity			0		0		590938538			0
S3	2016	2016	2016	2	0	2	Export	842	USA	USA	288	Ghana	GHA								05	VEGETABLES AND FRUIT	1	No Quantity			0		0		7873569			0
S3	2016	2016	2016	2	0	2	Export	842	USA	USA	296	Kiribati	KIR								05	VEGETABLES AND FRUIT	1	No Quantity			0		0		5748			0
S3	2016	2016	2016	2	0	2	Export	842	USA	USA	300	Greece	GRC								05	VEGETABLES AND FRUIT	1	No Quantity			0		0		32941995			0
S3	2016	2016	2016	2	0	2	Export	842	USA	USA	308	Grenada	GRD								05	VEGETABLES AND FRUIT	1	No Quantity			0		0		1491263			0
S3	2016	2016	2016	2	0	2	Export	842	USA	USA	320	Guatemala	GTM								05	VEGETABLES AND FRUIT	1	No Quantity			0		0		69213779			0
S3	2016	2016	2016	2	0	2	Export	842	USA	USA	328	Guyana	GUY								05	VEGETABLES AND FRUIT	1	No Quantity			0		0		5751469			0
S3	2016	2016	2016	2	0	2	Export	842	USA	USA	332	Haiti	HTI								05	VEGETABLES AND FRUIT	1	No Quantity			0		0		19909952			0
S3	2016	2016	2016	2	0	2	Export	842	USA	USA	340	Honduras	HND								05	VEGETABLES AND FRUIT	1	No Quantity			0		0		34022521			0
S3	2016	2016	2016	2	0	2	Export	842	USA	USA	344	China, Hong Kong SAR	HKG								05	VEGETABLES AND FRUIT	1	No Quantity			0		0		1569016206			0
S3	2016	2016	2016	2	0	2	Export	842	USA	USA	348	Hungary	HUN								05	VEGETABLES AND FRUIT	1	No Quantity			0		0		17356111			0
S3	2016	2016	2016	2	0	2	Export	842	USA	USA	352	Iceland	ISL								05	VEGETABLES AND FRUIT	1	No Quantity			0		0		7587245			0
S3	2016	2016	2016	2	0	2	Export	842	USA	USA	360	Indonesia	IDN								05	VEGETABLES AND FRUIT	1	No Quantity			0		0		149938898			0
S3	2016	2016	2016	2	0	2	Export	842	USA	USA	364	Iran	IRN								05	VEGETABLES AND FRUIT	1	No Quantity			0		0		218439			0
S3	2016	2016	2016	2	0	2	Export	842	USA	USA	368	Iraq	IRQ								05	VEGETABLES AND FRUIT	1	No Quantity			0		0		6627146			0
S3	2016	2016	2016	2	0	2	Export	842	USA	USA	372	Ireland	IRL								05	VEGETABLES AND FRUIT	1	No Quantity			0		0		18589285			0
S3	2016	2016	2016	2	0	2	Export	842	USA	USA	376	Israel	ISR								05	VEGETABLES AND FRUIT	1	No Quantity			0		0		166624540			0
S3	2016	2016	2016	2	0	2	Export	842	USA	USA	381	Italy	ITA								05	VEGETABLES AND FRUIT	1	No Quantity			0		0		415179440			0
S3	2016	2016	2016	2	0	2	Export	842	USA	USA	384	Côte d'Ivoire	CIV								05	VEGETABLES AND FRUIT	1	No Quantity			0		0		1270203			0
S3	2016	2016	2016	2	0	2	Export	842	USA	USA	388	Jamaica	JAM								05	VEGETABLES AND FRUIT	1	No Quantity			0		0		23572173			0
S3	2016	2016	2016	2	0	2	Export	842	USA	USA	392	Japan	JPN								05	VEGETABLES AND FRUIT	1	No Quantity			0		0		1669238284			0
S3	2016	2016	2016	2	0	2	Export	842	USA	USA	398	Kazakhstan	KAZ								05	VEGETABLES AND FRUIT	1	No Quantity			0		0		38679			0
S3	2016	2016	2016	2	0	2	Export	842	USA	USA	400	Jordan	JOR								05	VEGETABLES AND FRUIT	1	No Quantity			0		0		59209031			0
S3	2016	2016	2016	2	0	2	Export	842	USA	USA	404	Kenya	KEN								05	VEGETABLES AND FRUIT	1	No Quantity			0		0		8852424			0
S3	2016	2016	2016	2	0	2	Export	842	USA	USA	410	Rep. of Korea	KOR								05	VEGETABLES AND FRUIT	1	No Quantity			0		0		982503280			0
S3	2016	2016	2016	2	0	2	Export	842	USA	USA	414	Kuwait	KWT								05	VEGETABLES AND FRUIT	1	No Quantity			0		0		56024121			0
S3	2016	2016	2016	2	0	2	Export	842	USA	USA	417	Kyrgyzstan	KGZ								05	VEGETABLES AND FRUIT	1	No Quantity			0		0		38235			0
S3	2016	2016	2016	2	0	2	Export	842	USA	USA	422	Lebanon	LBN								05	VEGETABLES AND FRUIT	1	No Quantity			0		0		33767486			0
S3	2016	2016	2016	2	0	2	Export	842	USA	USA	426	Lesotho	LSO								05	VEGETABLES AND FRUIT	1	No Quantity			0		0		457603			0
S3	2016	2016	2016	2	0	2	Export	842	USA	USA	428	Latvia	LVA								05	VEGETABLES AND FRUIT	1	No Quantity			0		0		4256388			0
S3	2016	2016	2016	2	0	2	Export	842	USA	USA	430	Liberia	LBR								05	VEGETABLES AND FRUIT	1	No Quantity			0		0		883026			0
S3	2016	2016	2016	2	0	2	Export	842	USA	USA	434	Libya	LBY								05	VEGETABLES AND FRUIT	1	No Quantity			0		0		2053683			0
S3	2016	2016	2016	2	0	2	Export	842	USA	USA	440	Lithuania	LTU								05	VEGETABLES AND FRUIT	1	No Quantity			0		0		13501907			0
S3	2016	2016	2016	2	0	2	Export	842	USA	USA	442	Luxembourg	LUX								05	VEGETABLES AND FRUIT	1	No Quantity			0		0		12361320			0
S3	2016	2016	2016	2	0	2	Export	842	USA	USA	446	China, Macao SAR	MAC								05	VEGETABLES AND FRUIT	1	No Quantity			0		0		197126			0
S3	2016	2016	2016	2	0	2	Export	842	USA	USA	450	Madagascar	MDG								05	VEGETABLES AND FRUIT	1	No Quantity			0		0		490960			0
S3	2016	2016	2016	2	0	2	Export	842	USA	USA	454	Malawi	MWI								05	VEGETABLES AND FRUIT	1	No Quantity			0		0		5163386			0
S3	2016	2016	2016	2	0	2	Export	842	USA	USA	458	Malaysia	MYS								05	VEGETABLES AND FRUIT	1	No Quantity			0		0		164554481			0
S3	2016	2016	2016	2	0	2	Export	842	USA	USA	462	Maldives	MDV								05	VEGETABLES AND FRUIT	1	No Quantity			0		0		126551			0
S3	2016	2016	2016	2	0	2	Export	842	USA	USA	466	Mali	MLI								05	VEGETABLES AND FRUIT	1	No Quantity			0		0		1443468			0
S3	2016	2016	2016	2	0	2	Export	842	USA	USA	470	Malta	MLT								05	VEGETABLES AND FRUIT	1	No Quantity			0		0		576577			0
S3	2016	2016	2016	2	0	2	Export	842	USA	USA	478	Mauritania	MRT								05	VEGETABLES AND FRUIT	1	No Quantity			0		0		618172			0
S3	2016	2016	2016	2	0	2	Export	842	USA	USA	480	Mauritius	MUS								05	VEGETABLES AND FRUIT	1	No Quantity			0		0		703111			0
S3	2016	2016	2016	2	0	2	Export	842	USA	USA	484	Mexico	MEX								05	VEGETABLES AND FRUIT	1	No Quantity			0		0		1498471360			0
S3	2016	2016	2016	2	0	2	Export	842	USA	USA	490	Other Asia, nes									05	VEGETABLES AND FRUIT	1	No Quantity			0		0		527168875			0
S3	2016	2016	2016	2	0	2	Export	842	USA	USA	496	Mongolia	MNG								05	VEGETABLES AND FRUIT	1	No Quantity			0		0		357920			0
S3	2016	2016	2016	2	0	2	Export	842	USA	USA	499	Montenegro	MNE								05	VEGETABLES AND FRUIT	1	No Quantity			0		0		353178			0
S3	2016	2016	2016	2	0	2	Export	842	USA	USA	500	Montserrat	MSR								05	VEGETABLES AND FRUIT	1	No Quantity			0		0		137874			0
S3	2016	2016	2016	2	0	2	Export	842	USA	USA	504	Morocco	MAR								05	VEGETABLES AND FRUIT	1	No Quantity			0		0		13270583			0
S3	2016	2016	2016	2	0	2	Export	842	USA	USA	508	Mozambique	MOZ								05	VEGETABLES AND FRUIT	1	No Quantity			0		0		7270898			0
S3	2016	2016	2016	2	0	2	Export	842	USA	USA	512	Oman	OMN								05	VEGETABLES AND FRUIT	1	No Quantity			0		0		6219805			0
S3	2016	2016	2016	2	0	2	Export	842	USA	USA	516	Namibia	NAM								05	VEGETABLES AND FRUIT	1	No Quantity			0		0		23087			0
S3	2016	2016	2016	2	0	2	Export	842	USA	USA	520	Nauru	NRU								05	VEGETABLES AND FRUIT	1	No Quantity			0		0		4599			0
S3	2016	2016	2016	2	0	2	Export	842	USA	USA	524	Nepal	NPL								05	VEGETABLES AND FRUIT	1	No Quantity			0		0		230699			0
S3	2016	2016	2016	2	0	2	Export	842	USA	USA	528	Netherlands	NLD								05	VEGETABLES AND FRUIT	1	No Quantity			0		0		695727358			0
S3	2016	2016	2016	2	0	2	Export	842	USA	USA	531	Curaçao	CUW								05	VEGETABLES AND FRUIT	1	No Quantity			0		0		8934629			0
S3	2016	2016	2016	2	0	2	Export	842	USA	USA	533	Aruba	ABW								05	VEGETABLES AND FRUIT	1	No Quantity			0		0		10841575			0
S3	2016	2016	2016	2	0	2	Export	842	USA	USA	534	Saint Maarten	SXM								05	VEGETABLES AND FRUIT	1	No Quantity			0		0		10343324			0
S3	2016	2016	2016	2	0	2	Export	842	USA	USA	540	New Caledonia	NCL								05	VEGETABLES AND FRUIT	1	No Quantity			0		0		1496391			0
S3	2016	2016	2016	2	0	2	Export	842	USA	USA	554	New Zealand	NZL								05	VEGETABLES AND FRUIT	1	No Quantity			0		0		93989178			0
S3	2016	2016	2016	2	0	2	Export	842	USA	USA	558	Nicaragua	NIC								05	VEGETABLES AND FRUIT	1	No Quantity			0		0		14917785			0
S3	2016	2016	2016	2	0	2	Export	842	USA	USA	562	Niger	NER								05	VEGETABLES AND FRUIT	1	No Quantity			0		0		49860			0
S3	2016	2016	2016	2	0	2	Export	842	USA	USA	566	Nigeria	NGA								05	VEGETABLES AND FRUIT	1	No Quantity			0		0		20378964			0
S3	2016	2016	2016	2	0	2	Export	842	USA	USA	579	Norway	NOR								05	VEGETABLES AND FRUIT	1	No Quantity			0		0		61552662			0
S3	2016	2016	2016	2	0	2	Export	842	USA	USA	583	FS Micronesia	FSM								05	VEGETABLES AND FRUIT	1	No Quantity			0		0		244179			0
S3	2016	2016	2016	2	0	2	Export	842	USA	USA	584	Marshall Isds	MHL								05	VEGETABLES AND FRUIT	1	No Quantity			0		0		114184			0
S3	2016	2016	2016	2	0	2	Export	842	USA	USA	585	Palau	PLW								05	VEGETABLES AND FRUIT	1	No Quantity			0		0		848964			0
S3	2016	2016	2016	2	0	2	Export	842	USA	USA	586	Pakistan	PAK								05	VEGETABLES AND FRUIT	1	No Quantity			0		0		89046473			0
S3	2016	2016	2016	2	0	2	Export	842	USA	USA	591	Panama	PAN								05	VEGETABLES AND FRUIT	1	No Quantity			0		0		75182400			0
S3	2016	2016	2016	2	0	2	Export	842	USA	USA	598	Papua New Guinea	PNG								05	VEGETABLES AND FRUIT	1	No Quantity			0		0		13692			0
S3	2016	2016	2016	2	0	2	Export	842	USA	USA	600	Paraguay	PRY								05	VEGETABLES AND FRUIT	1	No Quantity			0		0		452991			0
S3	2016	2016	2016	2	0	2	Export	842	USA	USA	604	Peru	PER								05	VEGETABLES AND FRUIT	1	No Quantity			0		0		53652530			0
S3	2016	2016	2016	2	0	2	Export	842	USA	USA	608	Philippines	PHL								05	VEGETABLES AND FRUIT	1	No Quantity			0		0		212742782			0
S3	2016	2016	2016	2	0	2	Export	842	USA	USA	616	Poland	POL								05	VEGETABLES AND FRUIT	1	No Quantity			0		0		25364532			0
S3	2016	2016	2016	2	0	2	Export	842	USA	USA	620	Portugal	PRT								05	VEGETABLES AND FRUIT	1	No Quantity			0		0		11790289			0
S3	2016	2016	2016	2	0	2	Export	842	USA	USA	624	Guinea-Bissau	GNB								05	VEGETABLES AND FRUIT	1	No Quantity			0		0		396072			0
S3	2016	2016	2016	2	0	2	Export	842	USA	USA	626	Timor-Leste	TLS								05	VEGETABLES AND FRUIT	1	No Quantity			0		0		64943			0
S3	2016	2016	2016	2	0	2	Export	842	USA	USA	634	Qatar	QAT								05	VEGETABLES AND FRUIT	1	No Quantity			0		0		12326766			0
S3	2016	2016	2016	2	0	2	Export	842	USA	USA	642	Romania	ROU								05	VEGETABLES AND FRUIT	1	No Quantity			0		0		3364759			0
S3	2016	2016	2016	2	0	2	Export	842	USA	USA	643	Russian Federation	RUS								05	VEGETABLES AND FRUIT	1	No Quantity			0		0		19994655			0
S3	2016	2016	2016	2	0	2	Export	842	USA	USA	659	Saint Kitts and Nevis	KNA								05	VEGETABLES AND FRUIT	1	No Quantity			0		0		1997515			0
S3	2016	2016	2016	2	0	2	Export	842	USA	USA	660	Anguilla	AIA								05	VEGETABLES AND FRUIT	1	No Quantity			0		0		428540			0
S3	2016	2016	2016	2	0	2	Export	842	USA	USA	662	Saint Lucia	LCA								05	VEGETABLES AND FRUIT	1	No Quantity			0		0		4874424			0
S3	2016	2016	2016	2	0	2	Export	842	USA	USA	670	Saint Vincent and the Grenadines	VCT								05	VEGETABLES AND FRUIT	1	No Quantity			0		0		1691872			0
S3	2016	2016	2016	2	0	2	Export	842	USA	USA	674	San Marino	SMR								05	VEGETABLES AND FRUIT	1	No Quantity			0		0		63957			0
S3	2016	2016	2016	2	0	2	Export	842	USA	USA	682	Saudi Arabia	SAU								05	VEGETABLES AND FRUIT	1	No Quantity			0		0		236331950			0
S3	2016	2016	2016	2	0	2	Export	842	USA	USA	686	Senegal	SEN								05	VEGETABLES AND FRUIT	1	No Quantity			0		0		995138			0
S3	2016	2016	2016	2	0	2	Export	842	USA	USA	688	Serbia	SRB								05	VEGETABLES AND FRUIT	1	No Quantity			0		0		1916887			0
S3	2016	2016	2016	2	0	2	Export	842	USA	USA	694	Sierra Leone	SLE								05	VEGETABLES AND FRUIT	1	No Quantity			0		0		958387			0
S3	2016	2016	2016	2	0	2	Export	842	USA	USA	699	India	IND								05	VEGETABLES AND FRUIT	1	No Quantity			0		0		781291346			0
S3	2016	2016	2016	2	0	2	Export	842	USA	USA	702	Singapore	SGP								05	VEGETABLES AND FRUIT	1	No Quantity			0		0		150272447			0
S3	2016	2016	2016	2	0	2	Export	842	USA	USA	703	Slovakia	SVK								05	VEGETABLES AND FRUIT	1	No Quantity			0		0		163908			0
S3	2016	2016	2016	2	0	2	Export	842	USA	USA	704	Viet Nam	VNM								05	VEGETABLES AND FRUIT	1	No Quantity			0		0		441436778			0
S3	2016	2016	2016	2	0	2	Export	842	USA	USA	705	Slovenia	SVN								05	VEGETABLES AND FRUIT	1	No Quantity			0		0		522056			0
S3	2016	2016	2016	2	0	2	Export	842	USA	USA	706	Somalia	SOM								05	VEGETABLES AND FRUIT	1	No Quantity			0		0		2525691			0
S3	2016	2016	2016	2	0	2	Export	842	USA	USA	710	South Africa	ZAF								05	VEGETABLES AND FRUIT	1	No Quantity			0		0		34463690			0
S3	2016	2016	2016	2	0	2	Export	842	USA	USA	716	Zimbabwe	ZWE								05	VEGETABLES AND FRUIT	1	No Quantity			0		0		3074019			0
S3	2016	2016	2016	2	0	2	Export	842	USA	USA	724	Spain	ESP								05	VEGETABLES AND FRUIT	1	No Quantity			0		0		777639262			0
S3	2016	2016	2016	2	0	2	Export	842	USA	USA	728	South Sudan	SSD								05	VEGETABLES AND FRUIT	1	No Quantity			0		0		218275			0
S3	2016	2016	2016	2	0	2	Export	842	USA	USA	729	Sudan	SDN								05	VEGETABLES AND FRUIT	1	No Quantity			0		0		14638898			0
S3	2016	2016	2016	2	0	2	Export	842	USA	USA	740	Suriname	SUR								05	VEGETABLES AND FRUIT	1	No Quantity			0		0		3293105			0
S3	2016	2016	2016	2	0	2	Export	842	USA	USA	748	Swaziland	SWZ								05	VEGETABLES AND FRUIT	1	No Quantity			0		0		1819909			0
S3	2016	2016	2016	2	0	2	Export	842	USA	USA	752	Sweden	SWE								05	VEGETABLES AND FRUIT	1	No Quantity			0		0		55249563			0
S3	2016	2016	2016	2	0	2	Export	842	USA	USA	757	Switzerland	CHE								05	VEGETABLES AND FRUIT	1	No Quantity			0		0		46759282			0
S3	2016	2016	2016	2	0	2	Export	842	USA	USA	760	Syria	SYR								05	VEGETABLES AND FRUIT	1	No Quantity			0		0		43950			0
S3	2016	2016	2016	2	0	2	Export	842	USA	USA	762	Tajikistan	TJK								05	VEGETABLES AND FRUIT	1	No Quantity			0		0		122134			0
S3	2016	2016	2016	2	0	2	Export	842	USA	USA	764	Thailand	THA								05	VEGETABLES AND FRUIT	1	No Quantity			0		0		122547765			0
S3	2016	2016	2016	2	0	2	Export	842	USA	USA	768	Togo	TGO								05	VEGETABLES AND FRUIT	1	No Quantity			0		0		1194940			0
S3	2016	2016	2016	2	0	2	Export	842	USA	USA	772	Tokelau	TKL								05	VEGETABLES AND FRUIT	1	No Quantity			0		0		182160			0
S3	2016	2016	2016	2	0	2	Export	842	USA	USA	776	Tonga	TON								05	VEGETABLES AND FRUIT	1	No Quantity			0		0		61022			0
S3	2016	2016	2016	2	0	2	Export	842	USA	USA	780	Trinidad and Tobago	TTO								05	VEGETABLES AND FRUIT	1	No Quantity			0		0		39731114			0
S3	2016	2016	2016	2	0	2	Export	842	USA	USA	784	United Arab Emirates	ARE								05	VEGETABLES AND FRUIT	1	No Quantity			0		0		434475650			0
S3	2016	2016	2016	2	0	2	Export	842	USA	USA	788	Tunisia	TUN								05	VEGETABLES AND FRUIT	1	No Quantity			0		0		11516141			0
S3	2016	2016	2016	2	0	2	Export	842	USA	USA	792	Turkey	TUR								05	VEGETABLES AND FRUIT	1	No Quantity			0		0		401181310			0
S3	2016	2016	2016	2	0	2	Export	842	USA	USA	795	Turkmenistan	TKM								05	VEGETABLES AND FRUIT	1	No Quantity			0		0		64240			0
S3	2016	2016	2016	2	0	2	Export	842	USA	USA	796	Turks and Caicos Isds	TCA								05	VEGETABLES AND FRUIT	1	No Quantity			0		0		6884409			0
S3	2016	2016	2016	2	0	2	Export	842	USA	USA	800	Uganda	UGA								05	VEGETABLES AND FRUIT	1	No Quantity			0		0		235719			0
S3	2016	2016	2016	2	0	2	Export	842	USA	USA	804	Ukraine	UKR								05	VEGETABLES AND FRUIT	1	No Quantity			0		0		2681238			0
S3	2016	2016	2016	2	0	2	Export	842	USA	USA	807	North Macedonia	MKD								05	VEGETABLES AND FRUIT	1	No Quantity			0		0		240703			0
S3	2016	2016	2016	2	0	2	Export	842	USA	USA	818	Egypt	EGY								05	VEGETABLES AND FRUIT	1	No Quantity			0		0		35785637			0
S3	2016	2016	2016	2	0	2	Export	842	USA	USA	826	United Kingdom	GBR								05	VEGETABLES AND FRUIT	1	No Quantity			0		0		489410884			0
S3	2016	2016	2016	2	0	2	Export	842	USA	USA	834	United Rep. of Tanzania	TZA								05	VEGETABLES AND FRUIT	1	No Quantity			0		0		3647042			0
S3	2016	2016	2016	2	0	2	Export	842	USA	USA	854	Burkina Faso	BFA								05	VEGETABLES AND FRUIT	1	No Quantity			0		0		396006			0
S3	2016	2016	2016	2	0	2	Export	842	USA	USA	858	Uruguay	URY								05	VEGETABLES AND FRUIT	1	No Quantity			0		0		2962523			0
S3	2016	2016	2016	2	0	2	Export	842	USA	USA	860	Uzbekistan	UZB								05	VEGETABLES AND FRUIT	1	No Quantity			0		0		120335			0
S3	2016	2016	2016	2	0	2	Export	842	USA	USA	862	Venezuela	VEN								05	VEGETABLES AND FRUIT	1	No Quantity			0		0		3855973			0
S3	2016	2016	2016	2	0	2	Export	842	USA	USA	882	Samoa	WSM								05	VEGETABLES AND FRUIT	1	No Quantity			0		0		326160			0
S3	2016	2016	2016	2	0	2	Export	842	USA	USA	887	Yemen	YEM								05	VEGETABLES AND FRUIT	1	No Quantity			0		0		7714595			0
S3	2016	2016	2016	2	0	2	Export	842	USA	USA	894	Zambia	ZMB								05	VEGETABLES AND FRUIT	1	No Quantity			0		0		105360			0
S3	2016	2016	2016	2	0	2	Export	834	United Rep. of Tanzania	TZA	0	World	WLD								06	SUGAR,SUGR.PREPTNS,HONEY	1	No Quantity							310371			0
S3	2016	2016	2016	2	0	2	Export	834	United Rep. of Tanzania	TZA	36	Australia	AUS								06	SUGAR,SUGR.PREPTNS,HONEY	1	No Quantity							299			0
S3	2016	2016	2016	2	0	2	Export	834	United Rep. of Tanzania	TZA	56	Belgium	BEL								06	SUGAR,SUGR.PREPTNS,HONEY	1	No Quantity							47929			0
S3	2016	2016	2016	2	0	2	Export	834	United Rep. of Tanzania	TZA	108	Burundi	BDI								06	SUGAR,SUGR.PREPTNS,HONEY	1	No Quantity							35549			0
S3	2016	2016	2016	2	0	2	Export	834	United Rep. of Tanzania	TZA	174	Comoros	COM								06	SUGAR,SUGR.PREPTNS,HONEY	1	No Quantity							674			0
S3	2016	2016	2016	2	0	2	Export	834	United Rep. of Tanzania	TZA	180	Dem. Rep. of the Congo	COD								06	SUGAR,SUGR.PREPTNS,HONEY	1	No Quantity							28210			0
S3	2016	2016	2016	2	0	2	Export	834	United Rep. of Tanzania	TZA	288	Ghana	GHA								06	SUGAR,SUGR.PREPTNS,HONEY	1	No Quantity							1			0
S3	2016	2016	2016	2	0	2	Export	834	United Rep. of Tanzania	TZA	381	Italy	ITA								06	SUGAR,SUGR.PREPTNS,HONEY	1	No Quantity							5			0
S3	2016	2016	2016	2	0	2	Export	834	United Rep. of Tanzania	TZA	388	Jamaica	JAM								06	SUGAR,SUGR.PREPTNS,HONEY	1	No Quantity							300			0
S3	2016	2016	2016	2	0	2	Export	834	United Rep. of Tanzania	TZA	392	Japan	JPN								06	SUGAR,SUGR.PREPTNS,HONEY	1	No Quantity							2264			0
S3	2016	2016	2016	2	0	2	Export	834	United Rep. of Tanzania	TZA	404	Kenya	KEN								06	SUGAR,SUGR.PREPTNS,HONEY	1	No Quantity							103313			0
S3	2016	2016	2016	2	0	2	Export	834	United Rep. of Tanzania	TZA	450	Madagascar	MDG								06	SUGAR,SUGR.PREPTNS,HONEY	1	No Quantity							1			0
S3	2016	2016	2016	2	0	2	Export	834	United Rep. of Tanzania	TZA	454	Malawi	MWI								06	SUGAR,SUGR.PREPTNS,HONEY	1	No Quantity							14261			0
S3	2016	2016	2016	2	0	2	Export	834	United Rep. of Tanzania	TZA	512	Oman	OMN								06	SUGAR,SUGR.PREPTNS,HONEY	1	No Quantity							39173			0
S3	2016	2016	2016	2	0	2	Export	834	United Rep. of Tanzania	TZA	682	Saudi Arabia	SAU								06	SUGAR,SUGR.PREPTNS,HONEY	1	No Quantity							9974			0
S3	2016	2016	2016	2	0	2	Export	834	United Rep. of Tanzania	TZA	686	Senegal	SEN								06	SUGAR,SUGR.PREPTNS,HONEY	1	No Quantity							1			0
S3	2016	2016	2016	2	0	2	Export	834	United Rep. of Tanzania	TZA	690	Seychelles	SYC								06	SUGAR,SUGR.PREPTNS,HONEY	1	No Quantity							89			0
S3	2016	2016	2016	2	0	2	Export	834	United Rep. of Tanzania	TZA	752	Sweden	SWE								06	SUGAR,SUGR.PREPTNS,HONEY	1	No Quantity							100			0
S3	2016	2016	2016	2	0	2	Export	834	United Rep. of Tanzania	TZA	784	United Arab Emirates	ARE								06	SUGAR,SUGR.PREPTNS,HONEY	1	No Quantity							3680			0
S3	2016	2016	2016	2	0	2	Export	834	United Rep. of Tanzania	TZA	826	United Kingdom	GBR								06	SUGAR,SUGR.PREPTNS,HONEY	1	No Quantity							70			0
S3	2016	2016	2016	2	0	2	Export	834	United Rep. of Tanzania	TZA	842	USA	USA								06	SUGAR,SUGR.PREPTNS,HONEY	1	No Quantity							6402			0
S3	2016	2016	2016	2	0	2	Export	834	United Rep. of Tanzania	TZA	894	Zambia	ZMB								06	SUGAR,SUGR.PREPTNS,HONEY	1	No Quantity							18077			0
S3	2016	2016	2016	2	0	2	Export	842	USA	USA	0	World	WLD								06	SUGAR,SUGR.PREPTNS,HONEY	1	No Quantity			0		0		1953034868			0
S3	2016	2016	2016	2	0	2	Export	842	USA	USA	4	Afghanistan	AFG								06	SUGAR,SUGR.PREPTNS,HONEY	1	No Quantity			0		0		78438			0
S3	2016	2016	2016	2	0	2	Export	842	USA	USA	12	Algeria	DZA								06	SUGAR,SUGR.PREPTNS,HONEY	1	No Quantity			0		0		59936			0
S3	2016	2016	2016	2	0	2	Export	842	USA	USA	28	Antigua and Barbuda	ATG								06	SUGAR,SUGR.PREPTNS,HONEY	1	No Quantity			0		0		213451			0
S3	2016	2016	2016	2	0	2	Export	842	USA	USA	32	Argentina	ARG								06	SUGAR,SUGR.PREPTNS,HONEY	1	No Quantity			0		0		3915749			0
S3	2016	2016	2016	2	0	2	Export	842	USA	USA	36	Australia	AUS								06	SUGAR,SUGR.PREPTNS,HONEY	1	No Quantity			0		0		28494096			0
S3	2016	2016	2016	2	0	2	Export	842	USA	USA	40	Austria	AUT								06	SUGAR,SUGR.PREPTNS,HONEY	1	No Quantity			0		0		799235			0
S3	2016	2016	2016	2	0	2	Export	842	USA	USA	44	Bahamas	BHS								06	SUGAR,SUGR.PREPTNS,HONEY	1	No Quantity			0		0		3043835			0
S3	2016	2016	2016	2	0	2	Export	842	USA	USA	48	Bahrain	BHR								06	SUGAR,SUGR.PREPTNS,HONEY	1	No Quantity			0		0		1332913			0
S3	2016	2016	2016	2	0	2	Export	842	USA	USA	50	Bangladesh	BGD								06	SUGAR,SUGR.PREPTNS,HONEY	1	No Quantity			0		0		303005			0
S3	2016	2016	2016	2	0	2	Export	842	USA	USA	51	Armenia	ARM								06	SUGAR,SUGR.PREPTNS,HONEY	1	No Quantity			0		0		25964			0
S3	2016	2016	2016	2	0	2	Export	842	USA	USA	52	Barbados	BRB								06	SUGAR,SUGR.PREPTNS,HONEY	1	No Quantity			0		0		1577471			0
S3	2016	2016	2016	2	0	2	Export	842	USA	USA	56	Belgium	BEL								06	SUGAR,SUGR.PREPTNS,HONEY	1	No Quantity			0		0		1810156			0
S3	2016	2016	2016	2	0	2	Export	842	USA	USA	60	Bermuda	BMU								06	SUGAR,SUGR.PREPTNS,HONEY	1	No Quantity			0		0		1276431			0
S3	2016	2016	2016	2	0	2	Export	842	USA	USA	68	Bolivia (Plurinational State of)	BOL								06	SUGAR,SUGR.PREPTNS,HONEY	1	No Quantity			0		0		407741			0
S3	2016	2016	2016	2	0	2	Export	842	USA	USA	76	Brazil	BRA								06	SUGAR,SUGR.PREPTNS,HONEY	1	No Quantity			0		0		16839273			0
S3	2016	2016	2016	2	0	2	Export	842	USA	USA	84	Belize	BLZ								06	SUGAR,SUGR.PREPTNS,HONEY	1	No Quantity			0		0		1058520			0
S3	2016	2016	2016	2	0	2	Export	842	USA	USA	92	Br. Virgin Isds	VGB								06	SUGAR,SUGR.PREPTNS,HONEY	1	No Quantity			0		0		516438			0
S3	2016	2016	2016	2	0	2	Export	842	USA	USA	96	Brunei Darussalam	BRN								06	SUGAR,SUGR.PREPTNS,HONEY	1	No Quantity			0		0		81202			0
S3	2016	2016	2016	2	0	2	Export	842	USA	USA	100	Bulgaria	BGR								06	SUGAR,SUGR.PREPTNS,HONEY	1	No Quantity			0		0		24056			0
S3	2016	2016	2016	2	0	2	Export	842	USA	USA	104	Myanmar	MMR								06	SUGAR,SUGR.PREPTNS,HONEY	1	No Quantity			0		0		56798			0
S3	2016	2016	2016	2	0	2	Export	842	USA	USA	116	Cambodia	KHM								06	SUGAR,SUGR.PREPTNS,HONEY	1	No Quantity			0		0		101941			0
S3	2016	2016	2016	2	0	2	Export	842	USA	USA	124	Canada	CAN								06	SUGAR,SUGR.PREPTNS,HONEY	1	No Quantity			0		0		557808349			0
S3	2016	2016	2016	2	0	2	Export	842	USA	USA	132	Cabo Verde	CPV								06	SUGAR,SUGR.PREPTNS,HONEY	1	No Quantity			0		0		18400			0
S3	2016	2016	2016	2	0	2	Export	842	USA	USA	136	Cayman Isds	CYM								06	SUGAR,SUGR.PREPTNS,HONEY	1	No Quantity			0		0		1151147			0
S3	2016	2016	2016	2	0	2	Export	842	USA	USA	144	Sri Lanka	LKA								06	SUGAR,SUGR.PREPTNS,HONEY	1	No Quantity			0		0		18927			0
S3	2016	2016	2016	2	0	2	Export	842	USA	USA	152	Chile	CHL								06	SUGAR,SUGR.PREPTNS,HONEY	1	No Quantity			0		0		11985505			0
S3	2016	2016	2016	2	0	2	Export	842	USA	USA	156	China	CHN								06	SUGAR,SUGR.PREPTNS,HONEY	1	No Quantity			0		0		65553845			0
S3	2016	2016	2016	2	0	2	Export	842	USA	USA	170	Colombia	COL								06	SUGAR,SUGR.PREPTNS,HONEY	1	No Quantity			0		0		14238879			0
S3	2016	2016	2016	2	0	2	Export	842	USA	USA	188	Costa Rica	CRI								06	SUGAR,SUGR.PREPTNS,HONEY	1	No Quantity			0		0		8143028			0
S3	2016	2016	2016	2	0	2	Export	842	USA	USA	191	Croatia	HRV								06	SUGAR,SUGR.PREPTNS,HONEY	1	No Quantity			0		0		874085			0
S3	2016	2016	2016	2	0	2	Export	842	USA	USA	196	Cyprus	CYP								06	SUGAR,SUGR.PREPTNS,HONEY	1	No Quantity			0		0		6170			0
S3	2016	2016	2016	2	0	2	Export	842	USA	USA	203	Czechia	CZE								06	SUGAR,SUGR.PREPTNS,HONEY	1	No Quantity			0		0		159167			0
S3	2016	2016	2016	2	0	2	Export	842	USA	USA	208	Denmark	DNK								06	SUGAR,SUGR.PREPTNS,HONEY	1	No Quantity			0		0		5203993			0
S3	2016	2016	2016	2	0	2	Export	842	USA	USA	212	Dominica	DMA								06	SUGAR,SUGR.PREPTNS,HONEY	1	No Quantity			0		0		6592			0
S3	2016	2016	2016	2	0	2	Export	842	USA	USA	214	Dominican Rep.	DOM								06	SUGAR,SUGR.PREPTNS,HONEY	1	No Quantity			0		0		7489613			0
S3	2016	2016	2016	2	0	2	Export	842	USA	USA	218	Ecuador	ECU								06	SUGAR,SUGR.PREPTNS,HONEY	1	No Quantity			0		0		1942378			0
S3	2016	2016	2016	2	0	2	Export	842	USA	USA	222	El Salvador	SLV								06	SUGAR,SUGR.PREPTNS,HONEY	1	No Quantity			0		0		1666077			0
S3	2016	2016	2016	2	0	2	Export	842	USA	USA	226	Equatorial Guinea	GNQ								06	SUGAR,SUGR.PREPTNS,HONEY	1	No Quantity			0		0		12197			0
S3	2016	2016	2016	2	0	2	Export	842	USA	USA	233	Estonia	EST								06	SUGAR,SUGR.PREPTNS,HONEY	1	No Quantity			0		0		282170			0
S3	2016	2016	2016	2	0	2	Export	842	USA	USA	242	Fiji	FJI								06	SUGAR,SUGR.PREPTNS,HONEY	1	No Quantity			0		0		130013			0
S3	2016	2016	2016	2	0	2	Export	842	USA	USA	246	Finland	FIN								06	SUGAR,SUGR.PREPTNS,HONEY	1	No Quantity			0		0		512062			0
S3	2016	2016	2016	2	0	2	Export	842	USA	USA	251	France	FRA								06	SUGAR,SUGR.PREPTNS,HONEY	1	No Quantity			0		0		1876381			0
S3	2016	2016	2016	2	0	2	Export	842	USA	USA	258	French Polynesia	PYF								06	SUGAR,SUGR.PREPTNS,HONEY	1	No Quantity			0		0		154251			0
S3	2016	2016	2016	2	0	2	Export	842	USA	USA	262	Djibouti	DJI								06	SUGAR,SUGR.PREPTNS,HONEY	1	No Quantity			0		0		87877			0
S3	2016	2016	2016	2	0	2	Export	842	USA	USA	268	Georgia	GEO								06	SUGAR,SUGR.PREPTNS,HONEY	1	No Quantity			0		0		8000			0
S3	2016	2016	2016	2	0	2	Export	842	USA	USA	276	Germany	DEU								06	SUGAR,SUGR.PREPTNS,HONEY	1	No Quantity			0		0		7920270			0
S3	2016	2016	2016	2	0	2	Export	842	USA	USA	296	Kiribati	KIR								06	SUGAR,SUGR.PREPTNS,HONEY	1	No Quantity			0		0		39504			0
S3	2016	2016	2016	2	0	2	Export	842	USA	USA	300	Greece	GRC								06	SUGAR,SUGR.PREPTNS,HONEY	1	No Quantity			0		0		132120			0
S3	2016	2016	2016	2	0	2	Export	842	USA	USA	308	Grenada	GRD								06	SUGAR,SUGR.PREPTNS,HONEY	1	No Quantity			0		0		280063			0
S3	2016	2016	2016	2	0	2	Export	842	USA	USA	320	Guatemala	GTM								06	SUGAR,SUGR.PREPTNS,HONEY	1	No Quantity			0		0		10911472			0
S3	2016	2016	2016	2	0	2	Export	842	USA	USA	328	Guyana	GUY								06	SUGAR,SUGR.PREPTNS,HONEY	1	No Quantity			0		0		982984			0
S3	2016	2016	2016	2	0	2	Export	842	USA	USA	332	Haiti	HTI								06	SUGAR,SUGR.PREPTNS,HONEY	1	No Quantity			0		0		1443285			0
S3	2016	2016	2016	2	0	2	Export	842	USA	USA	340	Honduras	HND								06	SUGAR,SUGR.PREPTNS,HONEY	1	No Quantity			0		0		5665488			0
S3	2016	2016	2016	2	0	2	Export	842	USA	USA	344	China, Hong Kong SAR	HKG								06	SUGAR,SUGR.PREPTNS,HONEY	1	No Quantity			0		0		11490665			0
S3	2016	2016	2016	2	0	2	Export	842	USA	USA	348	Hungary	HUN								06	SUGAR,SUGR.PREPTNS,HONEY	1	No Quantity			0		0		19200			0
S3	2016	2016	2016	2	0	2	Export	842	USA	USA	352	Iceland	ISL								06	SUGAR,SUGR.PREPTNS,HONEY	1	No Quantity			0		0		488360			0
S3	2016	2016	2016	2	0	2	Export	842	USA	USA	360	Indonesia	IDN								06	SUGAR,SUGR.PREPTNS,HONEY	1	No Quantity			0		0		26369646			0
S3	2016	2016	2016	2	0	2	Export	842	USA	USA	364	Iran	IRN								06	SUGAR,SUGR.PREPTNS,HONEY	1	No Quantity			0		0		75881			0
S3	2016	2016	2016	2	0	2	Export	842	USA	USA	368	Iraq	IRQ								06	SUGAR,SUGR.PREPTNS,HONEY	1	No Quantity			0		0		160123			0
S3	2016	2016	2016	2	0	2	Export	842	USA	USA	372	Ireland	IRL								06	SUGAR,SUGR.PREPTNS,HONEY	1	No Quantity			0		0		1344840			0
S3	2016	2016	2016	2	0	2	Export	842	USA	USA	376	Israel	ISR								06	SUGAR,SUGR.PREPTNS,HONEY	1	No Quantity			0		0		4438846			0
S3	2016	2016	2016	2	0	2	Export	842	USA	USA	381	Italy	ITA								06	SUGAR,SUGR.PREPTNS,HONEY	1	No Quantity			0		0		1549816			0
S3	2016	2016	2016	2	0	2	Export	842	USA	USA	388	Jamaica	JAM								06	SUGAR,SUGR.PREPTNS,HONEY	1	No Quantity			0		0		5385140			0
S3	2016	2016	2016	2	0	2	Export	842	USA	USA	392	Japan	JPN								06	SUGAR,SUGR.PREPTNS,HONEY	1	No Quantity			0		0		82445153			0
S3	2016	2016	2016	2	0	2	Export	842	USA	USA	398	Kazakhstan	KAZ								06	SUGAR,SUGR.PREPTNS,HONEY	1	No Quantity			0		0		172246			0
S3	2016	2016	2016	2	0	2	Export	842	USA	USA	400	Jordan	JOR								06	SUGAR,SUGR.PREPTNS,HONEY	1	No Quantity			0		0		2199161			0
S3	2016	2016	2016	2	0	2	Export	842	USA	USA	404	Kenya	KEN								06	SUGAR,SUGR.PREPTNS,HONEY	1	No Quantity			0		0		129758			0
S3	2016	2016	2016	2	0	2	Export	842	USA	USA	410	Rep. of Korea	KOR								06	SUGAR,SUGR.PREPTNS,HONEY	1	No Quantity			0		0		54405804			0
S3	2016	2016	2016	2	0	2	Export	842	USA	USA	414	Kuwait	KWT								06	SUGAR,SUGR.PREPTNS,HONEY	1	No Quantity			0		0		5219831			0
S3	2016	2016	2016	2	0	2	Export	842	USA	USA	417	Kyrgyzstan	KGZ								06	SUGAR,SUGR.PREPTNS,HONEY	1	No Quantity			0		0		60000			0
S3	2016	2016	2016	2	0	2	Export	842	USA	USA	422	Lebanon	LBN								06	SUGAR,SUGR.PREPTNS,HONEY	1	No Quantity			0		0		1962897			0
S3	2016	2016	2016	2	0	2	Export	842	USA	USA	428	Latvia	LVA								06	SUGAR,SUGR.PREPTNS,HONEY	1	No Quantity			0		0		962480			0
S3	2016	2016	2016	2	0	2	Export	842	USA	USA	430	Liberia	LBR								06	SUGAR,SUGR.PREPTNS,HONEY	1	No Quantity			0		0		23374			0
S3	2016	2016	2016	2	0	2	Export	842	USA	USA	434	Libya	LBY								06	SUGAR,SUGR.PREPTNS,HONEY	1	No Quantity			0		0		53634			0
S3	2016	2016	2016	2	0	2	Export	842	USA	USA	440	Lithuania	LTU								06	SUGAR,SUGR.PREPTNS,HONEY	1	No Quantity			0		0		141587			0
S3	2016	2016	2016	2	0	2	Export	842	USA	USA	442	Luxembourg	LUX								06	SUGAR,SUGR.PREPTNS,HONEY	1	No Quantity			0		0		9519			0
S3	2016	2016	2016	2	0	2	Export	842	USA	USA	446	China, Macao SAR	MAC								06	SUGAR,SUGR.PREPTNS,HONEY	1	No Quantity			0		0		120680			0
S3	2016	2016	2016	2	0	2	Export	842	USA	USA	458	Malaysia	MYS								06	SUGAR,SUGR.PREPTNS,HONEY	1	No Quantity			0		0		8685425			0
S3	2016	2016	2016	2	0	2	Export	842	USA	USA	462	Maldives	MDV								06	SUGAR,SUGR.PREPTNS,HONEY	1	No Quantity			0		0		25783			0
S3	2016	2016	2016	2	0	2	Export	842	USA	USA	480	Mauritius	MUS								06	SUGAR,SUGR.PREPTNS,HONEY	1	No Quantity			0		0		32628			0
S3	2016	2016	2016	2	0	2	Export	842	USA	USA	484	Mexico	MEX								06	SUGAR,SUGR.PREPTNS,HONEY	1	No Quantity			0		0		671278426			0
S3	2016	2016	2016	2	0	2	Export	842	USA	USA	490	Other Asia, nes									06	SUGAR,SUGR.PREPTNS,HONEY	1	No Quantity			0		0		13159311			0
S3	2016	2016	2016	2	0	2	Export	842	USA	USA	496	Mongolia	MNG								06	SUGAR,SUGR.PREPTNS,HONEY	1	No Quantity			0		0		224685			0
S3	2016	2016	2016	2	0	2	Export	842	USA	USA	504	Morocco	MAR								06	SUGAR,SUGR.PREPTNS,HONEY	1	No Quantity			0		0		216340			0
S3	2016	2016	2016	2	0	2	Export	842	USA	USA	512	Oman	OMN								06	SUGAR,SUGR.PREPTNS,HONEY	1	No Quantity			0		0		497009			0
S3	2016	2016	2016	2	0	2	Export	842	USA	USA	524	Nepal	NPL								06	SUGAR,SUGR.PREPTNS,HONEY	1	No Quantity			0		0		2889			0
S3	2016	2016	2016	2	0	2	Export	842	USA	USA	528	Netherlands	NLD								06	SUGAR,SUGR.PREPTNS,HONEY	1	No Quantity			0		0		17328098			0
S3	2016	2016	2016	2	0	2	Export	842	USA	USA	531	Curaçao	CUW								06	SUGAR,SUGR.PREPTNS,HONEY	1	No Quantity			0		0		692903			0
S3	2016	2016	2016	2	0	2	Export	842	USA	USA	533	Aruba	ABW								06	SUGAR,SUGR.PREPTNS,HONEY	1	No Quantity			0		0		1074073			0
S3	2016	2016	2016	2	0	2	Export	842	USA	USA	534	Saint Maarten	SXM								06	SUGAR,SUGR.PREPTNS,HONEY	1	No Quantity			0		0		569344			0
S3	2016	2016	2016	2	0	2	Export	842	USA	USA	540	New Caledonia	NCL								06	SUGAR,SUGR.PREPTNS,HONEY	1	No Quantity			0		0		104062			0
S3	2016	2016	2016	2	0	2	Export	842	USA	USA	554	New Zealand	NZL								06	SUGAR,SUGR.PREPTNS,HONEY	1	No Quantity			0		0		41193189			0
S3	2016	2016	2016	2	0	2	Export	842	USA	USA	558	Nicaragua	NIC								06	SUGAR,SUGR.PREPTNS,HONEY	1	No Quantity			0		0		1303394			0
S3	2016	2016	2016	2	0	2	Export	842	USA	USA	562	Niger	NER								06	SUGAR,SUGR.PREPTNS,HONEY	1	No Quantity			0		0		44159			0
S3	2016	2016	2016	2	0	2	Export	842	USA	USA	566	Nigeria	NGA								06	SUGAR,SUGR.PREPTNS,HONEY	1	No Quantity			0		0		69734			0
S3	2016	2016	2016	2	0	2	Export	842	USA	USA	579	Norway	NOR								06	SUGAR,SUGR.PREPTNS,HONEY	1	No Quantity			0		0		1222634			0
S3	2016	2016	2016	2	0	2	Export	842	USA	USA	584	Marshall Isds	MHL								06	SUGAR,SUGR.PREPTNS,HONEY	1	No Quantity			0		0		33220			0
S3	2016	2016	2016	2	0	2	Export	842	USA	USA	586	Pakistan	PAK								06	SUGAR,SUGR.PREPTNS,HONEY	1	No Quantity			0		0		3957926			0
S3	2016	2016	2016	2	0	2	Export	842	USA	USA	591	Panama	PAN								06	SUGAR,SUGR.PREPTNS,HONEY	1	No Quantity			0		0		11499624			0
S3	2016	2016	2016	2	0	2	Export	842	USA	USA	598	Papua New Guinea	PNG								06	SUGAR,SUGR.PREPTNS,HONEY	1	No Quantity			0		0		5573			0
S3	2016	2016	2016	2	0	2	Export	842	USA	USA	600	Paraguay	PRY								06	SUGAR,SUGR.PREPTNS,HONEY	1	No Quantity			0		0		386762			0
S3	2016	2016	2016	2	0	2	Export	842	USA	USA	604	Peru	PER								06	SUGAR,SUGR.PREPTNS,HONEY	1	No Quantity			0		0		5140605			0
S3	2016	2016	2016	2	0	2	Export	842	USA	USA	608	Philippines	PHL								06	SUGAR,SUGR.PREPTNS,HONEY	1	No Quantity			0		0		23687837			0
S3	2016	2016	2016	2	0	2	Export	842	USA	USA	616	Poland	POL								06	SUGAR,SUGR.PREPTNS,HONEY	1	No Quantity			0		0		131299			0
S3	2016	2016	2016	2	0	2	Export	842	USA	USA	620	Portugal	PRT								06	SUGAR,SUGR.PREPTNS,HONEY	1	No Quantity			0		0		364468			0
S3	2016	2016	2016	2	0	2	Export	842	USA	USA	634	Qatar	QAT								06	SUGAR,SUGR.PREPTNS,HONEY	1	No Quantity			0		0		1399603			0
S3	2016	2016	2016	2	0	2	Export	842	USA	USA	642	Romania	ROU								06	SUGAR,SUGR.PREPTNS,HONEY	1	No Quantity			0		0		11682			0
S3	2016	2016	2016	2	0	2	Export	842	USA	USA	643	Russian Federation	RUS								06	SUGAR,SUGR.PREPTNS,HONEY	1	No Quantity			0		0		3933054			0
S3	2016	2016	2016	2	0	2	Export	842	USA	USA	646	Rwanda	RWA								06	SUGAR,SUGR.PREPTNS,HONEY	1	No Quantity			0		0		2723			0
S3	2016	2016	2016	2	0	2	Export	842	USA	USA	659	Saint Kitts and Nevis	KNA								06	SUGAR,SUGR.PREPTNS,HONEY	1	No Quantity			0		0		204935			0
S3	2016	2016	2016	2	0	2	Export	842	USA	USA	660	Anguilla	AIA								06	SUGAR,SUGR.PREPTNS,HONEY	1	No Quantity			0		0		96572			0
S3	2016	2016	2016	2	0	2	Export	842	USA	USA	662	Saint Lucia	LCA								06	SUGAR,SUGR.PREPTNS,HONEY	1	No Quantity			0		0		312752			0
S3	2016	2016	2016	2	0	2	Export	842	USA	USA	670	Saint Vincent and the Grenadines	VCT								06	SUGAR,SUGR.PREPTNS,HONEY	1	No Quantity			0		0		58099			0
S3	2016	2016	2016	2	0	2	Export	842	USA	USA	674	San Marino	SMR								06	SUGAR,SUGR.PREPTNS,HONEY	1	No Quantity			0		0		8764			0
S3	2016	2016	2016	2	0	2	Export	842	USA	USA	682	Saudi Arabia	SAU								06	SUGAR,SUGR.PREPTNS,HONEY	1	No Quantity			0		0		10114946			0
S3	2016	2016	2016	2	0	2	Export	842	USA	USA	686	Senegal	SEN								06	SUGAR,SUGR.PREPTNS,HONEY	1	No Quantity			0		0		18723			0
S3	2016	2016	2016	2	0	2	Export	842	USA	USA	690	Seychelles	SYC								06	SUGAR,SUGR.PREPTNS,HONEY	1	No Quantity			0		0		17911			0
S3	2016	2016	2016	2	0	2	Export	842	USA	USA	694	Sierra Leone	SLE								06	SUGAR,SUGR.PREPTNS,HONEY	1	No Quantity			0		0		164923			0
S3	2016	2016	2016	2	0	2	Export	842	USA	USA	699	India	IND								06	SUGAR,SUGR.PREPTNS,HONEY	1	No Quantity			0		0		15355896			0
S3	2016	2016	2016	2	0	2	Export	842	USA	USA	702	Singapore	SGP								06	SUGAR,SUGR.PREPTNS,HONEY	1	No Quantity			0		0		21397251			0
S3	2016	2016	2016	2	0	2	Export	842	USA	USA	703	Slovakia	SVK								06	SUGAR,SUGR.PREPTNS,HONEY	1	No Quantity			0		0		9499			0
S3	2016	2016	2016	2	0	2	Export	842	USA	USA	704	Viet Nam	VNM								06	SUGAR,SUGR.PREPTNS,HONEY	1	No Quantity			0		0		25859423			0
S3	2016	2016	2016	2	0	2	Export	842	USA	USA	705	Slovenia	SVN								06	SUGAR,SUGR.PREPTNS,HONEY	1	No Quantity			0		0		57990			0
S3	2016	2016	2016	2	0	2	Export	842	USA	USA	710	South Africa	ZAF								06	SUGAR,SUGR.PREPTNS,HONEY	1	No Quantity			0		0		8662599			0
S3	2016	2016	2016	2	0	2	Export	842	USA	USA	716	Zimbabwe	ZWE								06	SUGAR,SUGR.PREPTNS,HONEY	1	No Quantity			0		0		5868			0
S3	2016	2016	2016	2	0	2	Export	842	USA	USA	724	Spain	ESP								06	SUGAR,SUGR.PREPTNS,HONEY	1	No Quantity			0		0		1708501			0
S3	2016	2016	2016	2	0	2	Export	842	USA	USA	740	Suriname	SUR								06	SUGAR,SUGR.PREPTNS,HONEY	1	No Quantity			0		0		102413			0
S3	2016	2016	2016	2	0	2	Export	842	USA	USA	748	Swaziland	SWZ								06	SUGAR,SUGR.PREPTNS,HONEY	1	No Quantity			0		0		29138			0
S3	2016	2016	2016	2	0	2	Export	842	USA	USA	752	Sweden	SWE								06	SUGAR,SUGR.PREPTNS,HONEY	1	No Quantity			0		0		1172557			0
S3	2016	2016	2016	2	0	2	Export	842	USA	USA	757	Switzerland	CHE								06	SUGAR,SUGR.PREPTNS,HONEY	1	No Quantity			0		0		1392321			0
S3	2016	2016	2016	2	0	2	Export	842	USA	USA	764	Thailand	THA								06	SUGAR,SUGR.PREPTNS,HONEY	1	No Quantity			0		0		15869803			0
S3	2016	2016	2016	2	0	2	Export	842	USA	USA	776	Tonga	TON								06	SUGAR,SUGR.PREPTNS,HONEY	1	No Quantity			0		0		108605			0
S3	2016	2016	2016	2	0	2	Export	842	USA	USA	780	Trinidad and Tobago	TTO								06	SUGAR,SUGR.PREPTNS,HONEY	1	No Quantity			0		0		4740588			0
S3	2016	2016	2016	2	0	2	Export	842	USA	USA	784	United Arab Emirates	ARE								06	SUGAR,SUGR.PREPTNS,HONEY	1	No Quantity			0		0		15668472			0
S3	2016	2016	2016	2	0	2	Export	842	USA	USA	788	Tunisia	TUN								06	SUGAR,SUGR.PREPTNS,HONEY	1	No Quantity			0		0		253838			0
S3	2016	2016	2016	2	0	2	Export	842	USA	USA	792	Turkey	TUR								06	SUGAR,SUGR.PREPTNS,HONEY	1	No Quantity			0		0		1139069			0
S3	2016	2016	2016	2	0	2	Export	842	USA	USA	796	Turks and Caicos Isds	TCA								06	SUGAR,SUGR.PREPTNS,HONEY	1	No Quantity			0		0		423551			0
S3	2016	2016	2016	2	0	2	Export	842	USA	USA	804	Ukraine	UKR								06	SUGAR,SUGR.PREPTNS,HONEY	1	No Quantity			0		0		786650			0
S3	2016	2016	2016	2	0	2	Export	842	USA	USA	818	Egypt	EGY								06	SUGAR,SUGR.PREPTNS,HONEY	1	No Quantity			0		0		924105			0
S3	2016	2016	2016	2	0	2	Export	842	USA	USA	826	United Kingdom	GBR								06	SUGAR,SUGR.PREPTNS,HONEY	1	No Quantity			0		0		35065357			0
S3	2016	2016	2016	2	0	2	Export	842	USA	USA	834	United Rep. of Tanzania	TZA								06	SUGAR,SUGR.PREPTNS,HONEY	1	No Quantity			0		0		25028			0
S3	2016	2016	2016	2	0	2	Export	842	USA	USA	858	Uruguay	URY								06	SUGAR,SUGR.PREPTNS,HONEY	1	No Quantity			0		0		9428855			0
S3	2016	2016	2016	2	0	2	Export	842	USA	USA	860	Uzbekistan	UZB								06	SUGAR,SUGR.PREPTNS,HONEY	1	No Quantity			0		0		29101			0
S3	2016	2016	2016	2	0	2	Export	842	USA	USA	862	Venezuela	VEN								06	SUGAR,SUGR.PREPTNS,HONEY	1	No Quantity			0		0		4056566			0
S3	2016	2016	2016	2	0	2	Export	842	USA	USA	882	Samoa	WSM								06	SUGAR,SUGR.PREPTNS,HONEY	1	No Quantity			0		0		198436			0
S3	2016	2016	2016	2	0	2	Export	842	USA	USA	887	Yemen	YEM								06	SUGAR,SUGR.PREPTNS,HONEY	1	No Quantity			0		0		1337719			0
S3	2016	2016	2016	2	0	2	Export	834	United Rep. of Tanzania	TZA	0	World	WLD								07	COFFEE,TEA,COCOA,SPICES	1	No Quantity							230835482			0
S3	2016	2016	2016	2	0	2	Export	834	United Rep. of Tanzania	TZA	12	Algeria	DZA								07	COFFEE,TEA,COCOA,SPICES	1	No Quantity							63883			0
S3	2016	2016	2016	2	0	2	Export	834	United Rep. of Tanzania	TZA	16	American Samoa	ASM								07	COFFEE,TEA,COCOA,SPICES	1	No Quantity							978530			0
S3	2016	2016	2016	2	0	2	Export	834	United Rep. of Tanzania	TZA	36	Australia	AUS								07	COFFEE,TEA,COCOA,SPICES	1	No Quantity							1675727			0
S3	2016	2016	2016	2	0	2	Export	834	United Rep. of Tanzania	TZA	40	Austria	AUT								07	COFFEE,TEA,COCOA,SPICES	1	No Quantity							156407			0
S3	2016	2016	2016	2	0	2	Export	834	United Rep. of Tanzania	TZA	56	Belgium	BEL								07	COFFEE,TEA,COCOA,SPICES	1	No Quantity							18087405			0
S3	2016	2016	2016	2	0	2	Export	834	United Rep. of Tanzania	TZA	124	Canada	CAN								07	COFFEE,TEA,COCOA,SPICES	1	No Quantity							1804443			0
S3	2016	2016	2016	2	0	2	Export	834	United Rep. of Tanzania	TZA	152	Chile	CHL								07	COFFEE,TEA,COCOA,SPICES	1	No Quantity							327737			0
S3	2016	2016	2016	2	0	2	Export	834	United Rep. of Tanzania	TZA	156	China	CHN								07	COFFEE,TEA,COCOA,SPICES	1	No Quantity							953741			0
S3	2016	2016	2016	2	0	2	Export	834	United Rep. of Tanzania	TZA	170	Colombia	COL								07	COFFEE,TEA,COCOA,SPICES	1	No Quantity							253898			0
S3	2016	2016	2016	2	0	2	Export	834	United Rep. of Tanzania	TZA	174	Comoros	COM								07	COFFEE,TEA,COCOA,SPICES	1	No Quantity							230			0
S3	2016	2016	2016	2	0	2	Export	834	United Rep. of Tanzania	TZA	180	Dem. Rep. of the Congo	COD								07	COFFEE,TEA,COCOA,SPICES	1	No Quantity							79164			0
S3	2016	2016	2016	2	0	2	Export	834	United Rep. of Tanzania	TZA	203	Czechia	CZE								07	COFFEE,TEA,COCOA,SPICES	1	No Quantity							86835			0
S3	2016	2016	2016	2	0	2	Export	834	United Rep. of Tanzania	TZA	208	Denmark	DNK								07	COFFEE,TEA,COCOA,SPICES	1	No Quantity							2101744			0
S3	2016	2016	2016	2	0	2	Export	834	United Rep. of Tanzania	TZA	246	Finland	FIN								07	COFFEE,TEA,COCOA,SPICES	1	No Quantity							2856902			0
S3	2016	2016	2016	2	0	2	Export	834	United Rep. of Tanzania	TZA	251	France	FRA								07	COFFEE,TEA,COCOA,SPICES	1	No Quantity							1539502			0
S3	2016	2016	2016	2	0	2	Export	834	United Rep. of Tanzania	TZA	276	Germany	DEU								07	COFFEE,TEA,COCOA,SPICES	1	No Quantity							18997972			0
S3	2016	2016	2016	2	0	2	Export	834	United Rep. of Tanzania	TZA	300	Greece	GRC								07	COFFEE,TEA,COCOA,SPICES	1	No Quantity							465892			0
S3	2016	2016	2016	2	0	2	Export	834	United Rep. of Tanzania	TZA	344	China, Hong Kong SAR	HKG								07	COFFEE,TEA,COCOA,SPICES	1	No Quantity							149			0
S3	2016	2016	2016	2	0	2	Export	834	United Rep. of Tanzania	TZA	348	Hungary	HUN								07	COFFEE,TEA,COCOA,SPICES	1	No Quantity							2903			0
S3	2016	2016	2016	2	0	2	Export	834	United Rep. of Tanzania	TZA	360	Indonesia	IDN								07	COFFEE,TEA,COCOA,SPICES	1	No Quantity							3248801			0
S3	2016	2016	2016	2	0	2	Export	834	United Rep. of Tanzania	TZA	372	Ireland	IRL								07	COFFEE,TEA,COCOA,SPICES	1	No Quantity							299012			0
S3	2016	2016	2016	2	0	2	Export	834	United Rep. of Tanzania	TZA	376	Israel	ISR								07	COFFEE,TEA,COCOA,SPICES	1	No Quantity							3003489			0
S3	2016	2016	2016	2	0	2	Export	834	United Rep. of Tanzania	TZA	381	Italy	ITA								07	COFFEE,TEA,COCOA,SPICES	1	No Quantity							30089256			0
S3	2016	2016	2016	2	0	2	Export	834	United Rep. of Tanzania	TZA	392	Japan	JPN								07	COFFEE,TEA,COCOA,SPICES	1	No Quantity							36756729			0
S3	2016	2016	2016	2	0	2	Export	834	United Rep. of Tanzania	TZA	400	Jordan	JOR								07	COFFEE,TEA,COCOA,SPICES	1	No Quantity							129376			0
S3	2016	2016	2016	2	0	2	Export	834	United Rep. of Tanzania	TZA	404	Kenya	KEN								07	COFFEE,TEA,COCOA,SPICES	1	No Quantity							9939033			0
S3	2016	2016	2016	2	0	2	Export	834	United Rep. of Tanzania	TZA	410	Rep. of Korea	KOR								07	COFFEE,TEA,COCOA,SPICES	1	No Quantity							2351126			0
S3	2016	2016	2016	2	0	2	Export	834	United Rep. of Tanzania	TZA	422	Lebanon	LBN								07	COFFEE,TEA,COCOA,SPICES	1	No Quantity							2950			0
S3	2016	2016	2016	2	0	2	Export	834	United Rep. of Tanzania	TZA	454	Malawi	MWI								07	COFFEE,TEA,COCOA,SPICES	1	No Quantity							91			0
S3	2016	2016	2016	2	0	2	Export	834	United Rep. of Tanzania	TZA	458	Malaysia	MYS								07	COFFEE,TEA,COCOA,SPICES	1	No Quantity							6582402			0
S3	2016	2016	2016	2	0	2	Export	834	United Rep. of Tanzania	TZA	480	Mauritius	MUS								07	COFFEE,TEA,COCOA,SPICES	1	No Quantity							86906			0
S3	2016	2016	2016	2	0	2	Export	834	United Rep. of Tanzania	TZA	490	Other Asia, nes									07	COFFEE,TEA,COCOA,SPICES	1	No Quantity							726949			0
S3	2016	2016	2016	2	0	2	Export	834	United Rep. of Tanzania	TZA	504	Morocco	MAR								07	COFFEE,TEA,COCOA,SPICES	1	No Quantity							2182087			0
S3	2016	2016	2016	2	0	2	Export	834	United Rep. of Tanzania	TZA	508	Mozambique	MOZ								07	COFFEE,TEA,COCOA,SPICES	1	No Quantity							14			0
S3	2016	2016	2016	2	0	2	Export	834	United Rep. of Tanzania	TZA	512	Oman	OMN								07	COFFEE,TEA,COCOA,SPICES	1	No Quantity							81			0
S3	2016	2016	2016	2	0	2	Export	834	United Rep. of Tanzania	TZA	528	Netherlands	NLD								07	COFFEE,TEA,COCOA,SPICES	1	No Quantity							3973193			0
S3	2016	2016	2016	2	0	2	Export	834	United Rep. of Tanzania	TZA	554	New Zealand	NZL								07	COFFEE,TEA,COCOA,SPICES	1	No Quantity							438244			0
S3	2016	2016	2016	2	0	2	Export	834	United Rep. of Tanzania	TZA	579	Norway	NOR								07	COFFEE,TEA,COCOA,SPICES	1	No Quantity							306993			0
S3	2016	2016	2016	2	0	2	Export	834	United Rep. of Tanzania	TZA	586	Pakistan	PAK								07	COFFEE,TEA,COCOA,SPICES	1	No Quantity							5659857			0
S3	2016	2016	2016	2	0	2	Export	834	United Rep. of Tanzania	TZA	616	Poland	POL								07	COFFEE,TEA,COCOA,SPICES	1	No Quantity							3151017			0
S3	2016	2016	2016	2	0	2	Export	834	United Rep. of Tanzania	TZA	620	Portugal	PRT								07	COFFEE,TEA,COCOA,SPICES	1	No Quantity							448415			0
S3	2016	2016	2016	2	0	2	Export	834	United Rep. of Tanzania	TZA	643	Russian Federation	RUS								07	COFFEE,TEA,COCOA,SPICES	1	No Quantity							8384596			0
S3	2016	2016	2016	2	0	2	Export	834	United Rep. of Tanzania	TZA	682	Saudi Arabia	SAU								07	COFFEE,TEA,COCOA,SPICES	1	No Quantity							1695576			0
S3	2016	2016	2016	2	0	2	Export	834	United Rep. of Tanzania	TZA	699	India	IND								07	COFFEE,TEA,COCOA,SPICES	1	No Quantity							8389817			0
S3	2016	2016	2016	2	0	2	Export	834	United Rep. of Tanzania	TZA	702	Singapore	SGP								07	COFFEE,TEA,COCOA,SPICES	1	No Quantity							4200236			0
S3	2016	2016	2016	2	0	2	Export	834	United Rep. of Tanzania	TZA	704	Viet Nam	VNM								07	COFFEE,TEA,COCOA,SPICES	1	No Quantity							49544			0
S3	2016	2016	2016	2	0	2	Export	834	United Rep. of Tanzania	TZA	710	South Africa	ZAF								07	COFFEE,TEA,COCOA,SPICES	1	No Quantity							7576968			0
S3	2016	2016	2016	2	0	2	Export	834	United Rep. of Tanzania	TZA	724	Spain	ESP								07	COFFEE,TEA,COCOA,SPICES	1	No Quantity							1752584			0
S3	2016	2016	2016	2	0	2	Export	834	United Rep. of Tanzania	TZA	752	Sweden	SWE								07	COFFEE,TEA,COCOA,SPICES	1	No Quantity							4152202			0
S3	2016	2016	2016	2	0	2	Export	834	United Rep. of Tanzania	TZA	757	Switzerland	CHE								07	COFFEE,TEA,COCOA,SPICES	1	No Quantity							1293465			0
S3	2016	2016	2016	2	0	2	Export	834	United Rep. of Tanzania	TZA	784	United Arab Emirates	ARE								07	COFFEE,TEA,COCOA,SPICES	1	No Quantity							1923852			0
S3	2016	2016	2016	2	0	2	Export	834	United Rep. of Tanzania	TZA	792	Turkey	TUR								07	COFFEE,TEA,COCOA,SPICES	1	No Quantity							484461			0
S3	2016	2016	2016	2	0	2	Export	834	United Rep. of Tanzania	TZA	800	Uganda	UGA								07	COFFEE,TEA,COCOA,SPICES	1	No Quantity							79391			0
S3	2016	2016	2016	2	0	2	Export	834	United Rep. of Tanzania	TZA	804	Ukraine	UKR								07	COFFEE,TEA,COCOA,SPICES	1	No Quantity							164720			0
S3	2016	2016	2016	2	0	2	Export	834	United Rep. of Tanzania	TZA	818	Egypt	EGY								07	COFFEE,TEA,COCOA,SPICES	1	No Quantity							397242			0
S3	2016	2016	2016	2	0	2	Export	834	United Rep. of Tanzania	TZA	826	United Kingdom	GBR								07	COFFEE,TEA,COCOA,SPICES	1	No Quantity							10016339			0
S3	2016	2016	2016	2	0	2	Export	834	United Rep. of Tanzania	TZA	842	USA	USA								07	COFFEE,TEA,COCOA,SPICES	1	No Quantity							20464430			0
S3	2016	2016	2016	2	0	2	Export	834	United Rep. of Tanzania	TZA	894	Zambia	ZMB								07	COFFEE,TEA,COCOA,SPICES	1	No Quantity							976			0
S3	2016	2016	2016	2	0	2	Export	842	USA	USA	0	World	WLD								07	COFFEE,TEA,COCOA,SPICES	1	No Quantity			0		0		3635154094			0
S3	2016	2016	2016	2	0	2	Export	842	USA	USA	4	Afghanistan	AFG								07	COFFEE,TEA,COCOA,SPICES	1	No Quantity			0		0		400445			0
S3	2016	2016	2016	2	0	2	Export	842	USA	USA	12	Algeria	DZA								07	COFFEE,TEA,COCOA,SPICES	1	No Quantity			0		0		883850			0
S3	2016	2016	2016	2	0	2	Export	842	USA	USA	24	Angola	AGO								07	COFFEE,TEA,COCOA,SPICES	1	No Quantity			0		0		16641			0
S3	2016	2016	2016	2	0	2	Export	842	USA	USA	28	Antigua and Barbuda	ATG								07	COFFEE,TEA,COCOA,SPICES	1	No Quantity			0		0		719511			0
S3	2016	2016	2016	2	0	2	Export	842	USA	USA	31	Azerbaijan	AZE								07	COFFEE,TEA,COCOA,SPICES	1	No Quantity			0		0		11525			0
S3	2016	2016	2016	2	0	2	Export	842	USA	USA	32	Argentina	ARG								07	COFFEE,TEA,COCOA,SPICES	1	No Quantity			0		0		7464463			0
S3	2016	2016	2016	2	0	2	Export	842	USA	USA	36	Australia	AUS								07	COFFEE,TEA,COCOA,SPICES	1	No Quantity			0		0		50588305			0
S3	2016	2016	2016	2	0	2	Export	842	USA	USA	40	Austria	AUT								07	COFFEE,TEA,COCOA,SPICES	1	No Quantity			0		0		1068818			0
S3	2016	2016	2016	2	0	2	Export	842	USA	USA	44	Bahamas	BHS								07	COFFEE,TEA,COCOA,SPICES	1	No Quantity			0		0		8438634			0
S3	2016	2016	2016	2	0	2	Export	842	USA	USA	48	Bahrain	BHR								07	COFFEE,TEA,COCOA,SPICES	1	No Quantity			0		0		2058656			0
S3	2016	2016	2016	2	0	2	Export	842	USA	USA	50	Bangladesh	BGD								07	COFFEE,TEA,COCOA,SPICES	1	No Quantity			0		0		66882			0
S3	2016	2016	2016	2	0	2	Export	842	USA	USA	51	Armenia	ARM								07	COFFEE,TEA,COCOA,SPICES	1	No Quantity			0		0		44893			0
S3	2016	2016	2016	2	0	2	Export	842	USA	USA	52	Barbados	BRB								07	COFFEE,TEA,COCOA,SPICES	1	No Quantity			0		0		4131457			0
S3	2016	2016	2016	2	0	2	Export	842	USA	USA	56	Belgium	BEL								07	COFFEE,TEA,COCOA,SPICES	1	No Quantity			0		0		22039793			0
S3	2016	2016	2016	2	0	2	Export	842	USA	USA	60	Bermuda	BMU								07	COFFEE,TEA,COCOA,SPICES	1	No Quantity			0		0		3947228			0
S3	2016	2016	2016	2	0	2	Export	842	USA	USA	68	Bolivia (Plurinational State of)	BOL								07	COFFEE,TEA,COCOA,SPICES	1	No Quantity			0		0		8844967			0
S3	2016	2016	2016	2	0	2	Export	842	USA	USA	76	Brazil	BRA								07	COFFEE,TEA,COCOA,SPICES	1	No Quantity			0		0		40075411			0
S3	2016	2016	2016	2	0	2	Export	842	USA	USA	84	Belize	BLZ								07	COFFEE,TEA,COCOA,SPICES	1	No Quantity			0		0		3796781			0
S3	2016	2016	2016	2	0	2	Export	842	USA	USA	92	Br. Virgin Isds	VGB								07	COFFEE,TEA,COCOA,SPICES	1	No Quantity			0		0		627553			0
S3	2016	2016	2016	2	0	2	Export	842	USA	USA	96	Brunei Darussalam	BRN								07	COFFEE,TEA,COCOA,SPICES	1	No Quantity			0		0		939574			0
S3	2016	2016	2016	2	0	2	Export	842	USA	USA	100	Bulgaria	BGR								07	COFFEE,TEA,COCOA,SPICES	1	No Quantity			0		0		710000			0
S3	2016	2016	2016	2	0	2	Export	842	USA	USA	104	Myanmar	MMR								07	COFFEE,TEA,COCOA,SPICES	1	No Quantity			0		0		11951			0
S3	2016	2016	2016	2	0	2	Export	842	USA	USA	112	Belarus	BLR								07	COFFEE,TEA,COCOA,SPICES	1	No Quantity			0		0		152888			0
S3	2016	2016	2016	2	0	2	Export	842	USA	USA	116	Cambodia	KHM								07	COFFEE,TEA,COCOA,SPICES	1	No Quantity			0		0		629477			0
S3	2016	2016	2016	2	0	2	Export	842	USA	USA	124	Canada	CAN								07	COFFEE,TEA,COCOA,SPICES	1	No Quantity			0		0		1837530146			0
S3	2016	2016	2016	2	0	2	Export	842	USA	USA	136	Cayman Isds	CYM								07	COFFEE,TEA,COCOA,SPICES	1	No Quantity			0		0		2174626			0
S3	2016	2016	2016	2	0	2	Export	842	USA	USA	144	Sri Lanka	LKA								07	COFFEE,TEA,COCOA,SPICES	1	No Quantity			0		0		683575			0
S3	2016	2016	2016	2	0	2	Export	842	USA	USA	152	Chile	CHL								07	COFFEE,TEA,COCOA,SPICES	1	No Quantity			0		0		27544518			0
S3	2016	2016	2016	2	0	2	Export	842	USA	USA	156	China	CHN								07	COFFEE,TEA,COCOA,SPICES	1	No Quantity			0		0		54596685			0
S3	2016	2016	2016	2	0	2	Export	842	USA	USA	162	Christmas Isds	CXR								07	COFFEE,TEA,COCOA,SPICES	1	No Quantity			0		0		11472			0
S3	2016	2016	2016	2	0	2	Export	842	USA	USA	170	Colombia	COL								07	COFFEE,TEA,COCOA,SPICES	1	No Quantity			0		0		27073906			0
S3	2016	2016	2016	2	0	2	Export	842	USA	USA	174	Comoros	COM								07	COFFEE,TEA,COCOA,SPICES	1	No Quantity			0		0		74320			0
S3	2016	2016	2016	2	0	2	Export	842	USA	USA	184	Cook Isds	COK								07	COFFEE,TEA,COCOA,SPICES	1	No Quantity			0		0		193461			0
S3	2016	2016	2016	2	0	2	Export	842	USA	USA	188	Costa Rica	CRI								07	COFFEE,TEA,COCOA,SPICES	1	No Quantity			0		0		22813841			0
S3	2016	2016	2016	2	0	2	Export	842	USA	USA	192	Cuba	CUB								07	COFFEE,TEA,COCOA,SPICES	1	No Quantity			0		0		3190857			0
S3	2016	2016	2016	2	0	2	Export	842	USA	USA	196	Cyprus	CYP								07	COFFEE,TEA,COCOA,SPICES	1	No Quantity			0		0		83999			0
S3	2016	2016	2016	2	0	2	Export	842	USA	USA	203	Czechia	CZE								07	COFFEE,TEA,COCOA,SPICES	1	No Quantity			0		0		1150108			0
S3	2016	2016	2016	2	0	2	Export	842	USA	USA	204	Benin	BEN								07	COFFEE,TEA,COCOA,SPICES	1	No Quantity			0		0		100000			0
S3	2016	2016	2016	2	0	2	Export	842	USA	USA	208	Denmark	DNK								07	COFFEE,TEA,COCOA,SPICES	1	No Quantity			0		0		1971638			0
S3	2016	2016	2016	2	0	2	Export	842	USA	USA	212	Dominica	DMA								07	COFFEE,TEA,COCOA,SPICES	1	No Quantity			0		0		203932			0
S3	2016	2016	2016	2	0	2	Export	842	USA	USA	214	Dominican Rep.	DOM								07	COFFEE,TEA,COCOA,SPICES	1	No Quantity			0		0		17979406			0
S3	2016	2016	2016	2	0	2	Export	842	USA	USA	218	Ecuador	ECU								07	COFFEE,TEA,COCOA,SPICES	1	No Quantity			0		0		5270371			0
S3	2016	2016	2016	2	0	2	Export	842	USA	USA	222	El Salvador	SLV								07	COFFEE,TEA,COCOA,SPICES	1	No Quantity			0		0		19782222			0
S3	2016	2016	2016	2	0	2	Export	842	USA	USA	226	Equatorial Guinea	GNQ								07	COFFEE,TEA,COCOA,SPICES	1	No Quantity			0		0		59620			0
S3	2016	2016	2016	2	0	2	Export	842	USA	USA	233	Estonia	EST								07	COFFEE,TEA,COCOA,SPICES	1	No Quantity			0		0		4220861			0
S3	2016	2016	2016	2	0	2	Export	842	USA	USA	242	Fiji	FJI								07	COFFEE,TEA,COCOA,SPICES	1	No Quantity			0		0		182021			0
S3	2016	2016	2016	2	0	2	Export	842	USA	USA	246	Finland	FIN								07	COFFEE,TEA,COCOA,SPICES	1	No Quantity			0		0		225080			0
S3	2016	2016	2016	2	0	2	Export	842	USA	USA	251	France	FRA								07	COFFEE,TEA,COCOA,SPICES	1	No Quantity			0		0		5642954			0
S3	2016	2016	2016	2	0	2	Export	842	USA	USA	258	French Polynesia	PYF								07	COFFEE,TEA,COCOA,SPICES	1	No Quantity			0		0		946777			0
S3	2016	2016	2016	2	0	2	Export	842	USA	USA	262	Djibouti	DJI								07	COFFEE,TEA,COCOA,SPICES	1	No Quantity			0		0		30017			0
S3	2016	2016	2016	2	0	2	Export	842	USA	USA	268	Georgia	GEO								07	COFFEE,TEA,COCOA,SPICES	1	No Quantity			0		0		67834			0
S3	2016	2016	2016	2	0	2	Export	842	USA	USA	276	Germany	DEU								07	COFFEE,TEA,COCOA,SPICES	1	No Quantity			0		0		31614890			0
S3	2016	2016	2016	2	0	2	Export	842	USA	USA	288	Ghana	GHA								07	COFFEE,TEA,COCOA,SPICES	1	No Quantity			0		0		1528525			0
S3	2016	2016	2016	2	0	2	Export	842	USA	USA	300	Greece	GRC								07	COFFEE,TEA,COCOA,SPICES	1	No Quantity			0		0		465797			0
S3	2016	2016	2016	2	0	2	Export	842	USA	USA	308	Grenada	GRD								07	COFFEE,TEA,COCOA,SPICES	1	No Quantity			0		0		351285			0
S3	2016	2016	2016	2	0	2	Export	842	USA	USA	320	Guatemala	GTM								07	COFFEE,TEA,COCOA,SPICES	1	No Quantity			0		0		18571827			0
S3	2016	2016	2016	2	0	2	Export	842	USA	USA	324	Guinea	GIN								07	COFFEE,TEA,COCOA,SPICES	1	No Quantity			0		0		2600			0
S3	2016	2016	2016	2	0	2	Export	842	USA	USA	328	Guyana	GUY								07	COFFEE,TEA,COCOA,SPICES	1	No Quantity			0		0		1573322			0
S3	2016	2016	2016	2	0	2	Export	842	USA	USA	332	Haiti	HTI								07	COFFEE,TEA,COCOA,SPICES	1	No Quantity			0		0		513482			0
S3	2016	2016	2016	2	0	2	Export	842	USA	USA	340	Honduras	HND								07	COFFEE,TEA,COCOA,SPICES	1	No Quantity			0		0		9638296			0
S3	2016	2016	2016	2	0	2	Export	842	USA	USA	344	China, Hong Kong SAR	HKG								07	COFFEE,TEA,COCOA,SPICES	1	No Quantity			0		0		48698767			0
S3	2016	2016	2016	2	0	2	Export	842	USA	USA	348	Hungary	HUN								07	COFFEE,TEA,COCOA,SPICES	1	No Quantity			0		0		258494			0
S3	2016	2016	2016	2	0	2	Export	842	USA	USA	352	Iceland	ISL								07	COFFEE,TEA,COCOA,SPICES	1	No Quantity			0		0		1188154			0
S3	2016	2016	2016	2	0	2	Export	842	USA	USA	360	Indonesia	IDN								07	COFFEE,TEA,COCOA,SPICES	1	No Quantity			0		0		47743543			0
S3	2016	2016	2016	2	0	2	Export	842	USA	USA	364	Iran	IRN								07	COFFEE,TEA,COCOA,SPICES	1	No Quantity			0		0		2323808			0
S3	2016	2016	2016	2	0	2	Export	842	USA	USA	368	Iraq	IRQ								07	COFFEE,TEA,COCOA,SPICES	1	No Quantity			0		0		270143			0
S3	2016	2016	2016	2	0	2	Export	842	USA	USA	372	Ireland	IRL								07	COFFEE,TEA,COCOA,SPICES	1	No Quantity			0		0		2801141			0
S3	2016	2016	2016	2	0	2	Export	842	USA	USA	376	Israel	ISR								07	COFFEE,TEA,COCOA,SPICES	1	No Quantity			0		0		12433780			0
S3	2016	2016	2016	2	0	2	Export	842	USA	USA	381	Italy	ITA								07	COFFEE,TEA,COCOA,SPICES	1	No Quantity			0		0		2653232			0
S3	2016	2016	2016	2	0	2	Export	842	USA	USA	384	Côte d'Ivoire	CIV								07	COFFEE,TEA,COCOA,SPICES	1	No Quantity			0		0		3011			0
S3	2016	2016	2016	2	0	2	Export	842	USA	USA	388	Jamaica	JAM								07	COFFEE,TEA,COCOA,SPICES	1	No Quantity			0		0		6343135			0
S3	2016	2016	2016	2	0	2	Export	842	USA	USA	392	Japan	JPN								07	COFFEE,TEA,COCOA,SPICES	1	No Quantity			0		0		139249173			0
S3	2016	2016	2016	2	0	2	Export	842	USA	USA	398	Kazakhstan	KAZ								07	COFFEE,TEA,COCOA,SPICES	1	No Quantity			0		0		79471			0
S3	2016	2016	2016	2	0	2	Export	842	USA	USA	400	Jordan	JOR								07	COFFEE,TEA,COCOA,SPICES	1	No Quantity			0		0		4174321			0
S3	2016	2016	2016	2	0	2	Export	842	USA	USA	404	Kenya	KEN								07	COFFEE,TEA,COCOA,SPICES	1	No Quantity			0		0		70137			0
S3	2016	2016	2016	2	0	2	Export	842	USA	USA	410	Rep. of Korea	KOR								07	COFFEE,TEA,COCOA,SPICES	1	No Quantity			0		0		143189804			0
S3	2016	2016	2016	2	0	2	Export	842	USA	USA	414	Kuwait	KWT								07	COFFEE,TEA,COCOA,SPICES	1	No Quantity			0		0		6692556			0
S3	2016	2016	2016	2	0	2	Export	842	USA	USA	417	Kyrgyzstan	KGZ								07	COFFEE,TEA,COCOA,SPICES	1	No Quantity			0		0		563478			0
S3	2016	2016	2016	2	0	2	Export	842	USA	USA	418	Lao People's Dem. Rep.	LAO								07	COFFEE,TEA,COCOA,SPICES	1	No Quantity			0		0		20520			0
S3	2016	2016	2016	2	0	2	Export	842	USA	USA	422	Lebanon	LBN								07	COFFEE,TEA,COCOA,SPICES	1	No Quantity			0		0		2527263			0
S3	2016	2016	2016	2	0	2	Export	842	USA	USA	428	Latvia	LVA								07	COFFEE,TEA,COCOA,SPICES	1	No Quantity			0		0		3481821			0
S3	2016	2016	2016	2	0	2	Export	842	USA	USA	430	Liberia	LBR								07	COFFEE,TEA,COCOA,SPICES	1	No Quantity			0		0		260443			0
S3	2016	2016	2016	2	0	2	Export	842	USA	USA	434	Libya	LBY								07	COFFEE,TEA,COCOA,SPICES	1	No Quantity			0		0		9423			0
S3	2016	2016	2016	2	0	2	Export	842	USA	USA	440	Lithuania	LTU								07	COFFEE,TEA,COCOA,SPICES	1	No Quantity			0		0		9253			0
S3	2016	2016	2016	2	0	2	Export	842	USA	USA	442	Luxembourg	LUX								07	COFFEE,TEA,COCOA,SPICES	1	No Quantity			0		0		47579			0
S3	2016	2016	2016	2	0	2	Export	842	USA	USA	446	China, Macao SAR	MAC								07	COFFEE,TEA,COCOA,SPICES	1	No Quantity			0		0		513823			0
S3	2016	2016	2016	2	0	2	Export	842	USA	USA	450	Madagascar	MDG								07	COFFEE,TEA,COCOA,SPICES	1	No Quantity			0		0		1091999			0
S3	2016	2016	2016	2	0	2	Export	842	USA	USA	454	Malawi	MWI								07	COFFEE,TEA,COCOA,SPICES	1	No Quantity			0		0		49830			0
S3	2016	2016	2016	2	0	2	Export	842	USA	USA	458	Malaysia	MYS								07	COFFEE,TEA,COCOA,SPICES	1	No Quantity			0		0		27650499			0
S3	2016	2016	2016	2	0	2	Export	842	USA	USA	462	Maldives	MDV								07	COFFEE,TEA,COCOA,SPICES	1	No Quantity			0		0		95172			0
S3	2016	2016	2016	2	0	2	Export	842	USA	USA	470	Malta	MLT								07	COFFEE,TEA,COCOA,SPICES	1	No Quantity			0		0		15000			0
S3	2016	2016	2016	2	0	2	Export	842	USA	USA	480	Mauritius	MUS								07	COFFEE,TEA,COCOA,SPICES	1	No Quantity			0		0		548558			0
S3	2016	2016	2016	2	0	2	Export	842	USA	USA	484	Mexico	MEX								07	COFFEE,TEA,COCOA,SPICES	1	No Quantity			0		0		364535889			0
S3	2016	2016	2016	2	0	2	Export	842	USA	USA	490	Other Asia, nes									07	COFFEE,TEA,COCOA,SPICES	1	No Quantity			0		0		47563548			0
S3	2016	2016	2016	2	0	2	Export	842	USA	USA	496	Mongolia	MNG								07	COFFEE,TEA,COCOA,SPICES	1	No Quantity			0		0		132285			0
S3	2016	2016	2016	2	0	2	Export	842	USA	USA	498	Rep. of Moldova	MDA								07	COFFEE,TEA,COCOA,SPICES	1	No Quantity			0		0		5245			0
S3	2016	2016	2016	2	0	2	Export	842	USA	USA	504	Morocco	MAR								07	COFFEE,TEA,COCOA,SPICES	1	No Quantity			0		0		350490			0
S3	2016	2016	2016	2	0	2	Export	842	USA	USA	512	Oman	OMN								07	COFFEE,TEA,COCOA,SPICES	1	No Quantity			0		0		1322360			0
S3	2016	2016	2016	2	0	2	Export	842	USA	USA	516	Namibia	NAM								07	COFFEE,TEA,COCOA,SPICES	1	No Quantity			0		0		42484			0
S3	2016	2016	2016	2	0	2	Export	842	USA	USA	524	Nepal	NPL								07	COFFEE,TEA,COCOA,SPICES	1	No Quantity			0		0		2108020			0
S3	2016	2016	2016	2	0	2	Export	842	USA	USA	528	Netherlands	NLD								07	COFFEE,TEA,COCOA,SPICES	1	No Quantity			0		0		27455240			0
S3	2016	2016	2016	2	0	2	Export	842	USA	USA	531	Curaçao	CUW								07	COFFEE,TEA,COCOA,SPICES	1	No Quantity			0		0		2778408			0
S3	2016	2016	2016	2	0	2	Export	842	USA	USA	533	Aruba	ABW								07	COFFEE,TEA,COCOA,SPICES	1	No Quantity			0		0		2621507			0
S3	2016	2016	2016	2	0	2	Export	842	USA	USA	534	Saint Maarten	SXM								07	COFFEE,TEA,COCOA,SPICES	1	No Quantity			0		0		1787928			0
S3	2016	2016	2016	2	0	2	Export	842	USA	USA	540	New Caledonia	NCL								07	COFFEE,TEA,COCOA,SPICES	1	No Quantity			0		0		172256			0
S3	2016	2016	2016	2	0	2	Export	842	USA	USA	548	Vanuatu	VUT								07	COFFEE,TEA,COCOA,SPICES	1	No Quantity			0		0		13185			0
S3	2016	2016	2016	2	0	2	Export	842	USA	USA	554	New Zealand	NZL								07	COFFEE,TEA,COCOA,SPICES	1	No Quantity			0		0		8177248			0
S3	2016	2016	2016	2	0	2	Export	842	USA	USA	558	Nicaragua	NIC								07	COFFEE,TEA,COCOA,SPICES	1	No Quantity			0		0		4074763			0
S3	2016	2016	2016	2	0	2	Export	842	USA	USA	566	Nigeria	NGA								07	COFFEE,TEA,COCOA,SPICES	1	No Quantity			0		0		472218			0
S3	2016	2016	2016	2	0	2	Export	842	USA	USA	579	Norway	NOR								07	COFFEE,TEA,COCOA,SPICES	1	No Quantity			0		0		749130			0
S3	2016	2016	2016	2	0	2	Export	842	USA	USA	583	FS Micronesia	FSM								07	COFFEE,TEA,COCOA,SPICES	1	No Quantity			0		0		157012			0
S3	2016	2016	2016	2	0	2	Export	842	USA	USA	584	Marshall Isds	MHL								07	COFFEE,TEA,COCOA,SPICES	1	No Quantity			0		0		173541			0
S3	2016	2016	2016	2	0	2	Export	842	USA	USA	585	Palau	PLW								07	COFFEE,TEA,COCOA,SPICES	1	No Quantity			0		0		119232			0
S3	2016	2016	2016	2	0	2	Export	842	USA	USA	586	Pakistan	PAK								07	COFFEE,TEA,COCOA,SPICES	1	No Quantity			0		0		950372			0
S3	2016	2016	2016	2	0	2	Export	842	USA	USA	591	Panama	PAN								07	COFFEE,TEA,COCOA,SPICES	1	No Quantity			0		0		33836119			0
S3	2016	2016	2016	2	0	2	Export	842	USA	USA	598	Papua New Guinea	PNG								07	COFFEE,TEA,COCOA,SPICES	1	No Quantity			0		0		2977			0
S3	2016	2016	2016	2	0	2	Export	842	USA	USA	600	Paraguay	PRY								07	COFFEE,TEA,COCOA,SPICES	1	No Quantity			0		0		1309806			0
S3	2016	2016	2016	2	0	2	Export	842	USA	USA	604	Peru	PER								07	COFFEE,TEA,COCOA,SPICES	1	No Quantity			0		0		23923805			0
S3	2016	2016	2016	2	0	2	Export	842	USA	USA	608	Philippines	PHL								07	COFFEE,TEA,COCOA,SPICES	1	No Quantity			0		0		63318911			0
S3	2016	2016	2016	2	0	2	Export	842	USA	USA	616	Poland	POL								07	COFFEE,TEA,COCOA,SPICES	1	No Quantity			0		0		923412			0
S3	2016	2016	2016	2	0	2	Export	842	USA	USA	620	Portugal	PRT								07	COFFEE,TEA,COCOA,SPICES	1	No Quantity			0		0		353217			0
S3	2016	2016	2016	2	0	2	Export	842	USA	USA	634	Qatar	QAT								07	COFFEE,TEA,COCOA,SPICES	1	No Quantity			0		0		3190932			0
S3	2016	2016	2016	2	0	2	Export	842	USA	USA	642	Romania	ROU								07	COFFEE,TEA,COCOA,SPICES	1	No Quantity			0		0		21038			0
S3	2016	2016	2016	2	0	2	Export	842	USA	USA	643	Russian Federation	RUS								07	COFFEE,TEA,COCOA,SPICES	1	No Quantity			0		0		17064040			0
S3	2016	2016	2016	2	0	2	Export	842	USA	USA	646	Rwanda	RWA								07	COFFEE,TEA,COCOA,SPICES	1	No Quantity			0		0		13549			0
S3	2016	2016	2016	2	0	2	Export	842	USA	USA	659	Saint Kitts and Nevis	KNA								07	COFFEE,TEA,COCOA,SPICES	1	No Quantity			0		0		270734			0
S3	2016	2016	2016	2	0	2	Export	842	USA	USA	660	Anguilla	AIA								07	COFFEE,TEA,COCOA,SPICES	1	No Quantity			0		0		21034			0
S3	2016	2016	2016	2	0	2	Export	842	USA	USA	662	Saint Lucia	LCA								07	COFFEE,TEA,COCOA,SPICES	1	No Quantity			0		0		534492			0
S3	2016	2016	2016	2	0	2	Export	842	USA	USA	670	Saint Vincent and the Grenadines	VCT								07	COFFEE,TEA,COCOA,SPICES	1	No Quantity			0		0		44797			0
S3	2016	2016	2016	2	0	2	Export	842	USA	USA	674	San Marino	SMR								07	COFFEE,TEA,COCOA,SPICES	1	No Quantity			0		0		17100			0
S3	2016	2016	2016	2	0	2	Export	842	USA	USA	682	Saudi Arabia	SAU								07	COFFEE,TEA,COCOA,SPICES	1	No Quantity			0		0		46066525			0
S3	2016	2016	2016	2	0	2	Export	842	USA	USA	688	Serbia	SRB								07	COFFEE,TEA,COCOA,SPICES	1	No Quantity			0		0		122911			0
S3	2016	2016	2016	2	0	2	Export	842	USA	USA	690	Seychelles	SYC								07	COFFEE,TEA,COCOA,SPICES	1	No Quantity			0		0		9999			0
S3	2016	2016	2016	2	0	2	Export	842	USA	USA	694	Sierra Leone	SLE								07	COFFEE,TEA,COCOA,SPICES	1	No Quantity			0		0		275500			0
S3	2016	2016	2016	2	0	2	Export	842	USA	USA	699	India	IND								07	COFFEE,TEA,COCOA,SPICES	1	No Quantity			0		0		16681840			0
S3	2016	2016	2016	2	0	2	Export	842	USA	USA	702	Singapore	SGP								07	COFFEE,TEA,COCOA,SPICES	1	No Quantity			0		0		45407543			0
S3	2016	2016	2016	2	0	2	Export	842	USA	USA	703	Slovakia	SVK								07	COFFEE,TEA,COCOA,SPICES	1	No Quantity			0		0		63146			0
S3	2016	2016	2016	2	0	2	Export	842	USA	USA	704	Viet Nam	VNM								07	COFFEE,TEA,COCOA,SPICES	1	No Quantity			0		0		17123060			0
S3	2016	2016	2016	2	0	2	Export	842	USA	USA	705	Slovenia	SVN								07	COFFEE,TEA,COCOA,SPICES	1	No Quantity			0		0		73289			0
S3	2016	2016	2016	2	0	2	Export	842	USA	USA	710	South Africa	ZAF								07	COFFEE,TEA,COCOA,SPICES	1	No Quantity			0		0		2549052			0
S3	2016	2016	2016	2	0	2	Export	842	USA	USA	724	Spain	ESP								07	COFFEE,TEA,COCOA,SPICES	1	No Quantity			0		0		2133427			0
S3	2016	2016	2016	2	0	2	Export	842	USA	USA	740	Suriname	SUR								07	COFFEE,TEA,COCOA,SPICES	1	No Quantity			0		0		401506			0
S3	2016	2016	2016	2	0	2	Export	842	USA	USA	748	Swaziland	SWZ								07	COFFEE,TEA,COCOA,SPICES	1	No Quantity			0		0		70043			0
S3	2016	2016	2016	2	0	2	Export	842	USA	USA	752	Sweden	SWE								07	COFFEE,TEA,COCOA,SPICES	1	No Quantity			0		0		3262312			0
S3	2016	2016	2016	2	0	2	Export	842	USA	USA	757	Switzerland	CHE								07	COFFEE,TEA,COCOA,SPICES	1	No Quantity			0		0		2955668			0
S3	2016	2016	2016	2	0	2	Export	842	USA	USA	764	Thailand	THA								07	COFFEE,TEA,COCOA,SPICES	1	No Quantity			0		0		22948556			0
S3	2016	2016	2016	2	0	2	Export	842	USA	USA	776	Tonga	TON								07	COFFEE,TEA,COCOA,SPICES	1	No Quantity			0		0		45376			0
S3	2016	2016	2016	2	0	2	Export	842	USA	USA	780	Trinidad and Tobago	TTO								07	COFFEE,TEA,COCOA,SPICES	1	No Quantity			0		0		13297976			0
S3	2016	2016	2016	2	0	2	Export	842	USA	USA	784	United Arab Emirates	ARE								07	COFFEE,TEA,COCOA,SPICES	1	No Quantity			0		0		43481263			0
S3	2016	2016	2016	2	0	2	Export	842	USA	USA	788	Tunisia	TUN								07	COFFEE,TEA,COCOA,SPICES	1	No Quantity			0		0		123241			0
S3	2016	2016	2016	2	0	2	Export	842	USA	USA	792	Turkey	TUR								07	COFFEE,TEA,COCOA,SPICES	1	No Quantity			0		0		3681868			0
S3	2016	2016	2016	2	0	2	Export	842	USA	USA	796	Turks and Caicos Isds	TCA								07	COFFEE,TEA,COCOA,SPICES	1	No Quantity			0		0		362883			0
S3	2016	2016	2016	2	0	2	Export	842	USA	USA	804	Ukraine	UKR								07	COFFEE,TEA,COCOA,SPICES	1	No Quantity			0		0		515163			0
S3	2016	2016	2016	2	0	2	Export	842	USA	USA	818	Egypt	EGY								07	COFFEE,TEA,COCOA,SPICES	1	No Quantity			0		0		1384466			0
S3	2016	2016	2016	2	0	2	Export	842	USA	USA	826	United Kingdom	GBR								07	COFFEE,TEA,COCOA,SPICES	1	No Quantity			0		0		77808581			0
S3	2016	2016	2016	2	0	2	Export	842	USA	USA	834	United Rep. of Tanzania	TZA								07	COFFEE,TEA,COCOA,SPICES	1	No Quantity			0		0		66853			0
S3	2016	2016	2016	2	0	2	Export	842	USA	USA	858	Uruguay	URY								07	COFFEE,TEA,COCOA,SPICES	1	No Quantity			0		0		8376103			0
S3	2016	2016	2016	2	0	2	Export	842	USA	USA	860	Uzbekistan	UZB								07	COFFEE,TEA,COCOA,SPICES	1	No Quantity			0		0		11795			0
S3	2016	2016	2016	2	0	2	Export	842	USA	USA	862	Venezuela	VEN								07	COFFEE,TEA,COCOA,SPICES	1	No Quantity			0		0		4339317			0
S3	2016	2016	2016	2	0	2	Export	842	USA	USA	882	Samoa	WSM								07	COFFEE,TEA,COCOA,SPICES	1	No Quantity			0		0		79099			0
S3	2016	2016	2016	2	0	2	Export	842	USA	USA	887	Yemen	YEM								07	COFFEE,TEA,COCOA,SPICES	1	No Quantity			0		0		12729			0
S3	2016	2016	2016	2	0	2	Export	842	USA	USA	894	Zambia	ZMB								07	COFFEE,TEA,COCOA,SPICES	1	No Quantity			0		0		23375			0
S3	2016	2016	2016	2	0	2	Export	834	United Rep. of Tanzania	TZA	0	World	WLD								08	ANIMAL FEED STUFF	1	No Quantity							202267756			0
S3	2016	2016	2016	2	0	2	Export	834	United Rep. of Tanzania	TZA	36	Australia	AUS								08	ANIMAL FEED STUFF	1	No Quantity							995			0
S3	2016	2016	2016	2	0	2	Export	834	United Rep. of Tanzania	TZA	100	Bulgaria	BGR								08	ANIMAL FEED STUFF	1	No Quantity							44863			0
S3	2016	2016	2016	2	0	2	Export	834	United Rep. of Tanzania	TZA	124	Canada	CAN								08	ANIMAL FEED STUFF	1	No Quantity							945			0
S3	2016	2016	2016	2	0	2	Export	834	United Rep. of Tanzania	TZA	174	Comoros	COM								08	ANIMAL FEED STUFF	1	No Quantity							2992958			0
S3	2016	2016	2016	2	0	2	Export	834	United Rep. of Tanzania	TZA	180	Dem. Rep. of the Congo	COD								08	ANIMAL FEED STUFF	1	No Quantity							67			0
S3	2016	2016	2016	2	0	2	Export	834	United Rep. of Tanzania	TZA	251	France	FRA								08	ANIMAL FEED STUFF	1	No Quantity							50			0
S3	2016	2016	2016	2	0	2	Export	834	United Rep. of Tanzania	TZA	392	Japan	JPN								08	ANIMAL FEED STUFF	1	No Quantity							289			0
S3	2016	2016	2016	2	0	2	Export	834	United Rep. of Tanzania	TZA	404	Kenya	KEN								08	ANIMAL FEED STUFF	1	No Quantity							137435056			0
S3	2016	2016	2016	2	0	2	Export	834	United Rep. of Tanzania	TZA	410	Rep. of Korea	KOR								08	ANIMAL FEED STUFF	1	No Quantity							316154			0
S3	2016	2016	2016	2	0	2	Export	834	United Rep. of Tanzania	TZA	490	Other Asia, nes									08	ANIMAL FEED STUFF	1	No Quantity							50			0
S3	2016	2016	2016	2	0	2	Export	834	United Rep. of Tanzania	TZA	512	Oman	OMN								08	ANIMAL FEED STUFF	1	No Quantity							3899788			0
S3	2016	2016	2016	2	0	2	Export	834	United Rep. of Tanzania	TZA	516	Namibia	NAM								08	ANIMAL FEED STUFF	1	No Quantity							150			0
S3	2016	2016	2016	2	0	2	Export	834	United Rep. of Tanzania	TZA	586	Pakistan	PAK								08	ANIMAL FEED STUFF	1	No Quantity							16899			0
S3	2016	2016	2016	2	0	2	Export	834	United Rep. of Tanzania	TZA	634	Qatar	QAT								08	ANIMAL FEED STUFF	1	No Quantity							1001356			0
S3	2016	2016	2016	2	0	2	Export	834	United Rep. of Tanzania	TZA	646	Rwanda	RWA								08	ANIMAL FEED STUFF	1	No Quantity							3492			0
S3	2016	2016	2016	2	0	2	Export	834	United Rep. of Tanzania	TZA	682	Saudi Arabia	SAU								08	ANIMAL FEED STUFF	1	No Quantity							154875			0
S3	2016	2016	2016	2	0	2	Export	834	United Rep. of Tanzania	TZA	699	India	IND								08	ANIMAL FEED STUFF	1	No Quantity							5217694			0
S3	2016	2016	2016	2	0	2	Export	834	United Rep. of Tanzania	TZA	704	Viet Nam	VNM								08	ANIMAL FEED STUFF	1	No Quantity							8463322			0
S3	2016	2016	2016	2	0	2	Export	834	United Rep. of Tanzania	TZA	710	South Africa	ZAF								08	ANIMAL FEED STUFF	1	No Quantity							10			0
S3	2016	2016	2016	2	0	2	Export	834	United Rep. of Tanzania	TZA	724	Spain	ESP								08	ANIMAL FEED STUFF	1	No Quantity							149			0
S3	2016	2016	2016	2	0	2	Export	834	United Rep. of Tanzania	TZA	729	Sudan	SDN								08	ANIMAL FEED STUFF	1	No Quantity							335495			0
S3	2016	2016	2016	2	0	2	Export	834	United Rep. of Tanzania	TZA	784	United Arab Emirates	ARE								08	ANIMAL FEED STUFF	1	No Quantity							3103073			0
S3	2016	2016	2016	2	0	2	Export	834	United Rep. of Tanzania	TZA	800	Uganda	UGA								08	ANIMAL FEED STUFF	1	No Quantity							39218604			0
S3	2016	2016	2016	2	0	2	Export	834	United Rep. of Tanzania	TZA	842	USA	USA								08	ANIMAL FEED STUFF	1	No Quantity							1989			0
S3	2016	2016	2016	2	0	2	Export	834	United Rep. of Tanzania	TZA	894	Zambia	ZMB								08	ANIMAL FEED STUFF	1	No Quantity							59433			0
S3	2016	2016	2016	2	0	2	Export	842	USA	USA	0	World	WLD								08	ANIMAL FEED STUFF	1	No Quantity			0		0		11336209429			0
S3	2016	2016	2016	2	0	2	Export	842	USA	USA	4	Afghanistan	AFG								08	ANIMAL FEED STUFF	1	No Quantity			0		0		22998			0
S3	2016	2016	2016	2	0	2	Export	842	USA	USA	8	Albania	ALB								08	ANIMAL FEED STUFF	1	No Quantity			0		0		15915			0
S3	2016	2016	2016	2	0	2	Export	842	USA	USA	12	Algeria	DZA								08	ANIMAL FEED STUFF	1	No Quantity			0		0		8399705			0
S3	2016	2016	2016	2	0	2	Export	842	USA	USA	24	Angola	AGO								08	ANIMAL FEED STUFF	1	No Quantity			0		0		2751			0
S3	2016	2016	2016	2	0	2	Export	842	USA	USA	28	Antigua and Barbuda	ATG								08	ANIMAL FEED STUFF	1	No Quantity			0		0		1342840			0
S3	2016	2016	2016	2	0	2	Export	842	USA	USA	31	Azerbaijan	AZE								08	ANIMAL FEED STUFF	1	No Quantity			0		0		16000			0
S3	2016	2016	2016	2	0	2	Export	842	USA	USA	32	Argentina	ARG								08	ANIMAL FEED STUFF	1	No Quantity			0		0		10968743			0
S3	2016	2016	2016	2	0	2	Export	842	USA	USA	36	Australia	AUS								08	ANIMAL FEED STUFF	1	No Quantity			0		0		111154965			0
S3	2016	2016	2016	2	0	2	Export	842	USA	USA	40	Austria	AUT								08	ANIMAL FEED STUFF	1	No Quantity			0		0		4890322			0
S3	2016	2016	2016	2	0	2	Export	842	USA	USA	44	Bahamas	BHS								08	ANIMAL FEED STUFF	1	No Quantity			0		0		6952790			0
S3	2016	2016	2016	2	0	2	Export	842	USA	USA	48	Bahrain	BHR								08	ANIMAL FEED STUFF	1	No Quantity			0		0		944719			0
S3	2016	2016	2016	2	0	2	Export	842	USA	USA	50	Bangladesh	BGD								08	ANIMAL FEED STUFF	1	No Quantity			0		0		70696198			0
S3	2016	2016	2016	2	0	2	Export	842	USA	USA	52	Barbados	BRB								08	ANIMAL FEED STUFF	1	No Quantity			0		0		4698801			0
S3	2016	2016	2016	2	0	2	Export	842	USA	USA	56	Belgium	BEL								08	ANIMAL FEED STUFF	1	No Quantity			0		0		144249885			0
S3	2016	2016	2016	2	0	2	Export	842	USA	USA	60	Bermuda	BMU								08	ANIMAL FEED STUFF	1	No Quantity			0		0		3323584			0
S3	2016	2016	2016	2	0	2	Export	842	USA	USA	68	Bolivia (Plurinational State of)	BOL								08	ANIMAL FEED STUFF	1	No Quantity			0		0		621099			0
S3	2016	2016	2016	2	0	2	Export	842	USA	USA	76	Brazil	BRA								08	ANIMAL FEED STUFF	1	No Quantity			0		0		48228553			0
S3	2016	2016	2016	2	0	2	Export	842	USA	USA	84	Belize	BLZ								08	ANIMAL FEED STUFF	1	No Quantity			0		0		2550431			0
S3	2016	2016	2016	2	0	2	Export	842	USA	USA	92	Br. Virgin Isds	VGB								08	ANIMAL FEED STUFF	1	No Quantity			0		0		630503			0
S3	2016	2016	2016	2	0	2	Export	842	USA	USA	96	Brunei Darussalam	BRN								08	ANIMAL FEED STUFF	1	No Quantity			0		0		334382			0
S3	2016	2016	2016	2	0	2	Export	842	USA	USA	100	Bulgaria	BGR								08	ANIMAL FEED STUFF	1	No Quantity			0		0		615838			0
S3	2016	2016	2016	2	0	2	Export	842	USA	USA	104	Myanmar	MMR								08	ANIMAL FEED STUFF	1	No Quantity			0		0		37839077			0
S3	2016	2016	2016	2	0	2	Export	842	USA	USA	112	Belarus	BLR								08	ANIMAL FEED STUFF	1	No Quantity			0		0		274761			0
S3	2016	2016	2016	2	0	2	Export	842	USA	USA	116	Cambodia	KHM								08	ANIMAL FEED STUFF	1	No Quantity			0		0		22293162			0
S3	2016	2016	2016	2	0	2	Export	842	USA	USA	120	Cameroon	CMR								08	ANIMAL FEED STUFF	1	No Quantity			0		0		238030			0
S3	2016	2016	2016	2	0	2	Export	842	USA	USA	124	Canada	CAN								08	ANIMAL FEED STUFF	1	No Quantity			0		0		1388880876			0
S3	2016	2016	2016	2	0	2	Export	842	USA	USA	132	Cabo Verde	CPV								08	ANIMAL FEED STUFF	1	No Quantity			0		0		1520558			0
S3	2016	2016	2016	2	0	2	Export	842	USA	USA	136	Cayman Isds	CYM								08	ANIMAL FEED STUFF	1	No Quantity			0		0		3830124			0
S3	2016	2016	2016	2	0	2	Export	842	USA	USA	144	Sri Lanka	LKA								08	ANIMAL FEED STUFF	1	No Quantity			0		0		44380309			0
S3	2016	2016	2016	2	0	2	Export	842	USA	USA	152	Chile	CHL								08	ANIMAL FEED STUFF	1	No Quantity			0		0		75052789			0
S3	2016	2016	2016	2	0	2	Export	842	USA	USA	156	China	CHN								08	ANIMAL FEED STUFF	1	No Quantity			0		0		1346017759			0
S3	2016	2016	2016	2	0	2	Export	842	USA	USA	166	Cocos Isds	CCK								08	ANIMAL FEED STUFF	1	No Quantity			0		0		73084			0
S3	2016	2016	2016	2	0	2	Export	842	USA	USA	170	Colombia	COL								08	ANIMAL FEED STUFF	1	No Quantity			0		0		379742061			0
S3	2016	2016	2016	2	0	2	Export	842	USA	USA	178	Congo	COG								08	ANIMAL FEED STUFF	1	No Quantity			0		0		449633			0
S3	2016	2016	2016	2	0	2	Export	842	USA	USA	188	Costa Rica	CRI								08	ANIMAL FEED STUFF	1	No Quantity			0		0		49002819			0
S3	2016	2016	2016	2	0	2	Export	842	USA	USA	191	Croatia	HRV								08	ANIMAL FEED STUFF	1	No Quantity			0		0		575335			0
S3	2016	2016	2016	2	0	2	Export	842	USA	USA	192	Cuba	CUB								08	ANIMAL FEED STUFF	1	No Quantity			0		0		35576967			0
S3	2016	2016	2016	2	0	2	Export	842	USA	USA	196	Cyprus	CYP								08	ANIMAL FEED STUFF	1	No Quantity			0		0		398364			0
S3	2016	2016	2016	2	0	2	Export	842	USA	USA	203	Czechia	CZE								08	ANIMAL FEED STUFF	1	No Quantity			0		0		695389			0
S3	2016	2016	2016	2	0	2	Export	842	USA	USA	204	Benin	BEN								08	ANIMAL FEED STUFF	1	No Quantity			0		0		6000			0
S3	2016	2016	2016	2	0	2	Export	842	USA	USA	208	Denmark	DNK								08	ANIMAL FEED STUFF	1	No Quantity			0		0		18519210			0
S3	2016	2016	2016	2	0	2	Export	842	USA	USA	212	Dominica	DMA								08	ANIMAL FEED STUFF	1	No Quantity			0		0		129834			0
S3	2016	2016	2016	2	0	2	Export	842	USA	USA	214	Dominican Rep.	DOM								08	ANIMAL FEED STUFF	1	No Quantity			0		0		232539399			0
S3	2016	2016	2016	2	0	2	Export	842	USA	USA	218	Ecuador	ECU								08	ANIMAL FEED STUFF	1	No Quantity			0		0		145614094			0
S3	2016	2016	2016	2	0	2	Export	842	USA	USA	222	El Salvador	SLV								08	ANIMAL FEED STUFF	1	No Quantity			0		0		93357957			0
S3	2016	2016	2016	2	0	2	Export	842	USA	USA	226	Equatorial Guinea	GNQ								08	ANIMAL FEED STUFF	1	No Quantity			0		0		5640			0
S3	2016	2016	2016	2	0	2	Export	842	USA	USA	233	Estonia	EST								08	ANIMAL FEED STUFF	1	No Quantity			0		0		24674			0
S3	2016	2016	2016	2	0	2	Export	842	USA	USA	242	Fiji	FJI								08	ANIMAL FEED STUFF	1	No Quantity			0		0		15269			0
S3	2016	2016	2016	2	0	2	Export	842	USA	USA	246	Finland	FIN								08	ANIMAL FEED STUFF	1	No Quantity			0		0		2892006			0
S3	2016	2016	2016	2	0	2	Export	842	USA	USA	251	France	FRA								08	ANIMAL FEED STUFF	1	No Quantity			0		0		5867432			0
S3	2016	2016	2016	2	0	2	Export	842	USA	USA	258	French Polynesia	PYF								08	ANIMAL FEED STUFF	1	No Quantity			0		0		926481			0
S3	2016	2016	2016	2	0	2	Export	842	USA	USA	266	Gabon	GAB								08	ANIMAL FEED STUFF	1	No Quantity			0		0		4500			0
S3	2016	2016	2016	2	0	2	Export	842	USA	USA	268	Georgia	GEO								08	ANIMAL FEED STUFF	1	No Quantity			0		0		1245715			0
S3	2016	2016	2016	2	0	2	Export	842	USA	USA	276	Germany	DEU								08	ANIMAL FEED STUFF	1	No Quantity			0		0		50463246			0
S3	2016	2016	2016	2	0	2	Export	842	USA	USA	288	Ghana	GHA								08	ANIMAL FEED STUFF	1	No Quantity			0		0		2306266			0
S3	2016	2016	2016	2	0	2	Export	842	USA	USA	300	Greece	GRC								08	ANIMAL FEED STUFF	1	No Quantity			0		0		829805			0
S3	2016	2016	2016	2	0	2	Export	842	USA	USA	308	Grenada	GRD								08	ANIMAL FEED STUFF	1	No Quantity			0		0		716888			0
S3	2016	2016	2016	2	0	2	Export	842	USA	USA	320	Guatemala	GTM								08	ANIMAL FEED STUFF	1	No Quantity			0		0		152406656			0
S3	2016	2016	2016	2	0	2	Export	842	USA	USA	328	Guyana	GUY								08	ANIMAL FEED STUFF	1	No Quantity			0		0		4836820			0
S3	2016	2016	2016	2	0	2	Export	842	USA	USA	332	Haiti	HTI								08	ANIMAL FEED STUFF	1	No Quantity			0		0		2122397			0
S3	2016	2016	2016	2	0	2	Export	842	USA	USA	340	Honduras	HND								08	ANIMAL FEED STUFF	1	No Quantity			0		0		106276729			0
S3	2016	2016	2016	2	0	2	Export	842	USA	USA	344	China, Hong Kong SAR	HKG								08	ANIMAL FEED STUFF	1	No Quantity			0		0		64314505			0
S3	2016	2016	2016	2	0	2	Export	842	USA	USA	348	Hungary	HUN								08	ANIMAL FEED STUFF	1	No Quantity			0		0		453414			0
S3	2016	2016	2016	2	0	2	Export	842	USA	USA	352	Iceland	ISL								08	ANIMAL FEED STUFF	1	No Quantity			0		0		129369			0
S3	2016	2016	2016	2	0	2	Export	842	USA	USA	360	Indonesia	IDN								08	ANIMAL FEED STUFF	1	No Quantity			0		0		415472393			0
S3	2016	2016	2016	2	0	2	Export	842	USA	USA	364	Iran	IRN								08	ANIMAL FEED STUFF	1	No Quantity			0		0		4213552			0
S3	2016	2016	2016	2	0	2	Export	842	USA	USA	368	Iraq	IRQ								08	ANIMAL FEED STUFF	1	No Quantity			0		0		443313			0
S3	2016	2016	2016	2	0	2	Export	842	USA	USA	372	Ireland	IRL								08	ANIMAL FEED STUFF	1	No Quantity			0		0		130083617			0
S3	2016	2016	2016	2	0	2	Export	842	USA	USA	376	Israel	ISR								08	ANIMAL FEED STUFF	1	No Quantity			0		0		90297062			0
S3	2016	2016	2016	2	0	2	Export	842	USA	USA	381	Italy	ITA								08	ANIMAL FEED STUFF	1	No Quantity			0		0		9716063			0
S3	2016	2016	2016	2	0	2	Export	842	USA	USA	388	Jamaica	JAM								08	ANIMAL FEED STUFF	1	No Quantity			0		0		51127205			0
S3	2016	2016	2016	2	0	2	Export	842	USA	USA	392	Japan	JPN								08	ANIMAL FEED STUFF	1	No Quantity			0		0		835749330			0
S3	2016	2016	2016	2	0	2	Export	842	USA	USA	398	Kazakhstan	KAZ								08	ANIMAL FEED STUFF	1	No Quantity			0		0		150753			0
S3	2016	2016	2016	2	0	2	Export	842	USA	USA	400	Jordan	JOR								08	ANIMAL FEED STUFF	1	No Quantity			0		0		9338747			0
S3	2016	2016	2016	2	0	2	Export	842	USA	USA	404	Kenya	KEN								08	ANIMAL FEED STUFF	1	No Quantity			0		0		193778			0
S3	2016	2016	2016	2	0	2	Export	842	USA	USA	410	Rep. of Korea	KOR								08	ANIMAL FEED STUFF	1	No Quantity			0		0		595863607			0
S3	2016	2016	2016	2	0	2	Export	842	USA	USA	414	Kuwait	KWT								08	ANIMAL FEED STUFF	1	No Quantity			0		0		5506715			0
S3	2016	2016	2016	2	0	2	Export	842	USA	USA	418	Lao People's Dem. Rep.	LAO								08	ANIMAL FEED STUFF	1	No Quantity			0		0		198692			0
S3	2016	2016	2016	2	0	2	Export	842	USA	USA	422	Lebanon	LBN								08	ANIMAL FEED STUFF	1	No Quantity			0		0		8142490			0
S3	2016	2016	2016	2	0	2	Export	842	USA	USA	428	Latvia	LVA								08	ANIMAL FEED STUFF	1	No Quantity			0		0		632424			0
S3	2016	2016	2016	2	0	2	Export	842	USA	USA	434	Libya	LBY								08	ANIMAL FEED STUFF	1	No Quantity			0		0		6829120			0
S3	2016	2016	2016	2	0	2	Export	842	USA	USA	440	Lithuania	LTU								08	ANIMAL FEED STUFF	1	No Quantity			0		0		184736			0
S3	2016	2016	2016	2	0	2	Export	842	USA	USA	442	Luxembourg	LUX								08	ANIMAL FEED STUFF	1	No Quantity			0		0		48657			0
S3	2016	2016	2016	2	0	2	Export	842	USA	USA	446	China, Macao SAR	MAC								08	ANIMAL FEED STUFF	1	No Quantity			0		0		153383			0
S3	2016	2016	2016	2	0	2	Export	842	USA	USA	450	Madagascar	MDG								08	ANIMAL FEED STUFF	1	No Quantity			0		0		15167			0
S3	2016	2016	2016	2	0	2	Export	842	USA	USA	458	Malaysia	MYS								08	ANIMAL FEED STUFF	1	No Quantity			0		0		44174514			0
S3	2016	2016	2016	2	0	2	Export	842	USA	USA	470	Malta	MLT								08	ANIMAL FEED STUFF	1	No Quantity			0		0		6408			0
S3	2016	2016	2016	2	0	2	Export	842	USA	USA	480	Mauritius	MUS								08	ANIMAL FEED STUFF	1	No Quantity			0		0		11009			0
S3	2016	2016	2016	2	0	2	Export	842	USA	USA	484	Mexico	MEX								08	ANIMAL FEED STUFF	1	No Quantity			0		0		1459320101			0
S3	2016	2016	2016	2	0	2	Export	842	USA	USA	490	Other Asia, nes									08	ANIMAL FEED STUFF	1	No Quantity			0		0		201849339			0
S3	2016	2016	2016	2	0	2	Export	842	USA	USA	496	Mongolia	MNG								08	ANIMAL FEED STUFF	1	No Quantity			0		0		50082			0
S3	2016	2016	2016	2	0	2	Export	842	USA	USA	500	Montserrat	MSR								08	ANIMAL FEED STUFF	1	No Quantity			0		0		2752			0
S3	2016	2016	2016	2	0	2	Export	842	USA	USA	504	Morocco	MAR								08	ANIMAL FEED STUFF	1	No Quantity			0		0		115627056			0
S3	2016	2016	2016	2	0	2	Export	842	USA	USA	512	Oman	OMN								08	ANIMAL FEED STUFF	1	No Quantity			0		0		3150232			0
S3	2016	2016	2016	2	0	2	Export	842	USA	USA	528	Netherlands	NLD								08	ANIMAL FEED STUFF	1	No Quantity			0		0		32695820			0
S3	2016	2016	2016	2	0	2	Export	842	USA	USA	531	Curaçao	CUW								08	ANIMAL FEED STUFF	1	No Quantity			0		0		5599628			0
S3	2016	2016	2016	2	0	2	Export	842	USA	USA	533	Aruba	ABW								08	ANIMAL FEED STUFF	1	No Quantity			0		0		3911181			0
S3	2016	2016	2016	2	0	2	Export	842	USA	USA	534	Saint Maarten	SXM								08	ANIMAL FEED STUFF	1	No Quantity			0		0		1875165			0
S3	2016	2016	2016	2	0	2	Export	842	USA	USA	540	New Caledonia	NCL								08	ANIMAL FEED STUFF	1	No Quantity			0		0		55652			0
S3	2016	2016	2016	2	0	2	Export	842	USA	USA	554	New Zealand	NZL								08	ANIMAL FEED STUFF	1	No Quantity			0		0		55500640			0
S3	2016	2016	2016	2	0	2	Export	842	USA	USA	558	Nicaragua	NIC								08	ANIMAL FEED STUFF	1	No Quantity			0		0		47912305			0
S3	2016	2016	2016	2	0	2	Export	842	USA	USA	566	Nigeria	NGA								08	ANIMAL FEED STUFF	1	No Quantity			0		0		2674527			0
S3	2016	2016	2016	2	0	2	Export	842	USA	USA	579	Norway	NOR								08	ANIMAL FEED STUFF	1	No Quantity			0		0		392949			0
S3	2016	2016	2016	2	0	2	Export	842	USA	USA	583	FS Micronesia	FSM								08	ANIMAL FEED STUFF	1	No Quantity			0		0		667824			0
S3	2016	2016	2016	2	0	2	Export	842	USA	USA	585	Palau	PLW								08	ANIMAL FEED STUFF	1	No Quantity			0		0		16379			0
S3	2016	2016	2016	2	0	2	Export	842	USA	USA	586	Pakistan	PAK								08	ANIMAL FEED STUFF	1	No Quantity			0		0		15044452			0
S3	2016	2016	2016	2	0	2	Export	842	USA	USA	591	Panama	PAN								08	ANIMAL FEED STUFF	1	No Quantity			0		0		94127573			0
S3	2016	2016	2016	2	0	2	Export	842	USA	USA	598	Papua New Guinea	PNG								08	ANIMAL FEED STUFF	1	No Quantity			0		0		122350			0
S3	2016	2016	2016	2	0	2	Export	842	USA	USA	600	Paraguay	PRY								08	ANIMAL FEED STUFF	1	No Quantity			0		0		332799			0
S3	2016	2016	2016	2	0	2	Export	842	USA	USA	604	Peru	PER								08	ANIMAL FEED STUFF	1	No Quantity			0		0		142788385			0
S3	2016	2016	2016	2	0	2	Export	842	USA	USA	608	Philippines	PHL								08	ANIMAL FEED STUFF	1	No Quantity			0		0		456251854			0
S3	2016	2016	2016	2	0	2	Export	842	USA	USA	616	Poland	POL								08	ANIMAL FEED STUFF	1	No Quantity			0		0		12701302			0
S3	2016	2016	2016	2	0	2	Export	842	USA	USA	620	Portugal	PRT								08	ANIMAL FEED STUFF	1	No Quantity			0		0		20549129			0
S3	2016	2016	2016	2	0	2	Export	842	USA	USA	634	Qatar	QAT								08	ANIMAL FEED STUFF	1	No Quantity			0		0		2902174			0
S3	2016	2016	2016	2	0	2	Export	842	USA	USA	642	Romania	ROU								08	ANIMAL FEED STUFF	1	No Quantity			0		0		882924			0
S3	2016	2016	2016	2	0	2	Export	842	USA	USA	643	Russian Federation	RUS								08	ANIMAL FEED STUFF	1	No Quantity			0		0		10480257			0
S3	2016	2016	2016	2	0	2	Export	842	USA	USA	646	Rwanda	RWA								08	ANIMAL FEED STUFF	1	No Quantity			0		0		7320			0
S3	2016	2016	2016	2	0	2	Export	842	USA	USA	659	Saint Kitts and Nevis	KNA								08	ANIMAL FEED STUFF	1	No Quantity			0		0		947608			0
S3	2016	2016	2016	2	0	2	Export	842	USA	USA	660	Anguilla	AIA								08	ANIMAL FEED STUFF	1	No Quantity			0		0		241482			0
S3	2016	2016	2016	2	0	2	Export	842	USA	USA	662	Saint Lucia	LCA								08	ANIMAL FEED STUFF	1	No Quantity			0		0		1204389			0
S3	2016	2016	2016	2	0	2	Export	842	USA	USA	670	Saint Vincent and the Grenadines	VCT								08	ANIMAL FEED STUFF	1	No Quantity			0		0		1162390			0
S3	2016	2016	2016	2	0	2	Export	842	USA	USA	682	Saudi Arabia	SAU								08	ANIMAL FEED STUFF	1	No Quantity			0		0		173452300			0
S3	2016	2016	2016	2	0	2	Export	842	USA	USA	686	Senegal	SEN								08	ANIMAL FEED STUFF	1	No Quantity			0		0		4546102			0
S3	2016	2016	2016	2	0	2	Export	842	USA	USA	688	Serbia	SRB								08	ANIMAL FEED STUFF	1	No Quantity			0		0		3271			0
S3	2016	2016	2016	2	0	2	Export	842	USA	USA	694	Sierra Leone	SLE								08	ANIMAL FEED STUFF	1	No Quantity			0		0		12747			0
S3	2016	2016	2016	2	0	2	Export	842	USA	USA	699	India	IND								08	ANIMAL FEED STUFF	1	No Quantity			0		0		14548738			0
S3	2016	2016	2016	2	0	2	Export	842	USA	USA	702	Singapore	SGP								08	ANIMAL FEED STUFF	1	No Quantity			0		0		19233616			0
S3	2016	2016	2016	2	0	2	Export	842	USA	USA	703	Slovakia	SVK								08	ANIMAL FEED STUFF	1	No Quantity			0		0		58283			0
S3	2016	2016	2016	2	0	2	Export	842	USA	USA	704	Viet Nam	VNM								08	ANIMAL FEED STUFF	1	No Quantity			0		0		334289944			0
S3	2016	2016	2016	2	0	2	Export	842	USA	USA	705	Slovenia	SVN								08	ANIMAL FEED STUFF	1	No Quantity			0		0		506624			0
S3	2016	2016	2016	2	0	2	Export	842	USA	USA	710	South Africa	ZAF								08	ANIMAL FEED STUFF	1	No Quantity			0		0		23984444			0
S3	2016	2016	2016	2	0	2	Export	842	USA	USA	724	Spain	ESP								08	ANIMAL FEED STUFF	1	No Quantity			0		0		68428721			0
S3	2016	2016	2016	2	0	2	Export	842	USA	USA	740	Suriname	SUR								08	ANIMAL FEED STUFF	1	No Quantity			0		0		1934254			0
S3	2016	2016	2016	2	0	2	Export	842	USA	USA	752	Sweden	SWE								08	ANIMAL FEED STUFF	1	No Quantity			0		0		2704317			0
S3	2016	2016	2016	2	0	2	Export	842	USA	USA	757	Switzerland	CHE								08	ANIMAL FEED STUFF	1	No Quantity			0		0		871487			0
S3	2016	2016	2016	2	0	2	Export	842	USA	USA	764	Thailand	THA								08	ANIMAL FEED STUFF	1	No Quantity			0		0		328864610			0
S3	2016	2016	2016	2	0	2	Export	842	USA	USA	780	Trinidad and Tobago	TTO								08	ANIMAL FEED STUFF	1	No Quantity			0		0		42157242			0
S3	2016	2016	2016	2	0	2	Export	842	USA	USA	784	United Arab Emirates	ARE								08	ANIMAL FEED STUFF	1	No Quantity			0		0		133086875			0
S3	2016	2016	2016	2	0	2	Export	842	USA	USA	788	Tunisia	TUN								08	ANIMAL FEED STUFF	1	No Quantity			0		0		3634511			0
S3	2016	2016	2016	2	0	2	Export	842	USA	USA	792	Turkey	TUR								08	ANIMAL FEED STUFF	1	No Quantity			0		0		198748457			0
S3	2016	2016	2016	2	0	2	Export	842	USA	USA	796	Turks and Caicos Isds	TCA								08	ANIMAL FEED STUFF	1	No Quantity			0		0		246100			0
S3	2016	2016	2016	2	0	2	Export	842	USA	USA	804	Ukraine	UKR								08	ANIMAL FEED STUFF	1	No Quantity			0		0		2182593			0
S3	2016	2016	2016	2	0	2	Export	842	USA	USA	818	Egypt	EGY								08	ANIMAL FEED STUFF	1	No Quantity			0		0		147381689			0
S3	2016	2016	2016	2	0	2	Export	842	USA	USA	826	United Kingdom	GBR								08	ANIMAL FEED STUFF	1	No Quantity			0		0		100972525			0
S3	2016	2016	2016	2	0	2	Export	842	USA	USA	834	United Rep. of Tanzania	TZA								08	ANIMAL FEED STUFF	1	No Quantity			0		0		112933			0
S3	2016	2016	2016	2	0	2	Export	842	USA	USA	858	Uruguay	URY								08	ANIMAL FEED STUFF	1	No Quantity			0		0		2045789			0
S3	2016	2016	2016	2	0	2	Export	842	USA	USA	862	Venezuela	VEN								08	ANIMAL FEED STUFF	1	No Quantity			0		0		138897195			0
S3	2016	2016	2016	2	0	2	Export	842	USA	USA	876	Wallis and Futuna Isds	WLF								08	ANIMAL FEED STUFF	1	No Quantity			0		0		52531			0
S3	2016	2016	2016	2	0	2	Export	842	USA	USA	882	Samoa	WSM								08	ANIMAL FEED STUFF	1	No Quantity			0		0		19432			0
S3	2016	2016	2016	2	0	2	Export	842	USA	USA	887	Yemen	YEM								08	ANIMAL FEED STUFF	1	No Quantity			0		0		120420			0
S3	2016	2016	2016	2	0	2	Export	842	USA	USA	894	Zambia	ZMB								08	ANIMAL FEED STUFF	1	No Quantity			0		0		4499			0
S3	2016	2016	2016	2	0	2	Export	834	United Rep. of Tanzania	TZA	0	World	WLD								09	MISC.EDIBLE PRODUCTS ETC	1	No Quantity							151561			0
S3	2016	2016	2016	2	0	2	Export	834	United Rep. of Tanzania	TZA	36	Australia	AUS								09	MISC.EDIBLE PRODUCTS ETC	1	No Quantity							1851			0
S3	2016	2016	2016	2	0	2	Export	834	United Rep. of Tanzania	TZA	108	Burundi	BDI								09	MISC.EDIBLE PRODUCTS ETC	1	No Quantity							47302			0
S3	2016	2016	2016	2	0	2	Export	834	United Rep. of Tanzania	TZA	124	Canada	CAN								09	MISC.EDIBLE PRODUCTS ETC	1	No Quantity							393			0
S3	2016	2016	2016	2	0	2	Export	834	United Rep. of Tanzania	TZA	174	Comoros	COM								09	MISC.EDIBLE PRODUCTS ETC	1	No Quantity							67			0
S3	2016	2016	2016	2	0	2	Export	834	United Rep. of Tanzania	TZA	208	Denmark	DNK								09	MISC.EDIBLE PRODUCTS ETC	1	No Quantity							50			0
S3	2016	2016	2016	2	0	2	Export	834	United Rep. of Tanzania	TZA	251	France	FRA								09	MISC.EDIBLE PRODUCTS ETC	1	No Quantity							2726			0
S3	2016	2016	2016	2	0	2	Export	834	United Rep. of Tanzania	TZA	344	China, Hong Kong SAR	HKG								09	MISC.EDIBLE PRODUCTS ETC	1	No Quantity							298			0
S3	2016	2016	2016	2	0	2	Export	834	United Rep. of Tanzania	TZA	404	Kenya	KEN								09	MISC.EDIBLE PRODUCTS ETC	1	No Quantity							4457			0
S3	2016	2016	2016	2	0	2	Export	834	United Rep. of Tanzania	TZA	454	Malawi	MWI								09	MISC.EDIBLE PRODUCTS ETC	1	No Quantity							2843			0
S3	2016	2016	2016	2	0	2	Export	834	United Rep. of Tanzania	TZA	512	Oman	OMN								09	MISC.EDIBLE PRODUCTS ETC	1	No Quantity							2960			0
S3	2016	2016	2016	2	0	2	Export	834	United Rep. of Tanzania	TZA	528	Netherlands	NLD								09	MISC.EDIBLE PRODUCTS ETC	1	No Quantity							300			0
S3	2016	2016	2016	2	0	2	Export	834	United Rep. of Tanzania	TZA	634	Qatar	QAT								09	MISC.EDIBLE PRODUCTS ETC	1	No Quantity							150			0
S3	2016	2016	2016	2	0	2	Export	834	United Rep. of Tanzania	TZA	699	India	IND								09	MISC.EDIBLE PRODUCTS ETC	1	No Quantity							149			0
S3	2016	2016	2016	2	0	2	Export	834	United Rep. of Tanzania	TZA	716	Zimbabwe	ZWE								09	MISC.EDIBLE PRODUCTS ETC	1	No Quantity							36			0
S3	2016	2016	2016	2	0	2	Export	834	United Rep. of Tanzania	TZA	729	Sudan	SDN								09	MISC.EDIBLE PRODUCTS ETC	1	No Quantity							1986			0
S3	2016	2016	2016	2	0	2	Export	834	United Rep. of Tanzania	TZA	784	United Arab Emirates	ARE								09	MISC.EDIBLE PRODUCTS ETC	1	No Quantity							71			0
S3	2016	2016	2016	2	0	2	Export	834	United Rep. of Tanzania	TZA	800	Uganda	UGA								09	MISC.EDIBLE PRODUCTS ETC	1	No Quantity							301			0
S3	2016	2016	2016	2	0	2	Export	834	United Rep. of Tanzania	TZA	894	Zambia	ZMB								09	MISC.EDIBLE PRODUCTS ETC	1	No Quantity							85622			0
S3	2016	2016	2016	2	0	2	Export	842	USA	USA	0	World	WLD								09	MISC.EDIBLE PRODUCTS ETC	1	No Quantity			0		0		9303319839			0
S3	2016	2016	2016	2	0	2	Export	842	USA	USA	4	Afghanistan	AFG								09	MISC.EDIBLE PRODUCTS ETC	1	No Quantity			0		0		140381			0
S3	2016	2016	2016	2	0	2	Export	842	USA	USA	8	Albania	ALB								09	MISC.EDIBLE PRODUCTS ETC	1	No Quantity			0		0		149236			0
S3	2016	2016	2016	2	0	2	Export	842	USA	USA	12	Algeria	DZA								09	MISC.EDIBLE PRODUCTS ETC	1	No Quantity			0		0		2148269			0
S3	2016	2016	2016	2	0	2	Export	842	USA	USA	20	Andorra	AND								09	MISC.EDIBLE PRODUCTS ETC	1	No Quantity			0		0		14404			0
S3	2016	2016	2016	2	0	2	Export	842	USA	USA	24	Angola	AGO								09	MISC.EDIBLE PRODUCTS ETC	1	No Quantity			0		0		4950100			0
S3	2016	2016	2016	2	0	2	Export	842	USA	USA	28	Antigua and Barbuda	ATG								09	MISC.EDIBLE PRODUCTS ETC	1	No Quantity			0		0		3140293			0
S3	2016	2016	2016	2	0	2	Export	842	USA	USA	31	Azerbaijan	AZE								09	MISC.EDIBLE PRODUCTS ETC	1	No Quantity			0		0		315294			0
S3	2016	2016	2016	2	0	2	Export	842	USA	USA	32	Argentina	ARG								09	MISC.EDIBLE PRODUCTS ETC	1	No Quantity			0		0		24329720			0
S3	2016	2016	2016	2	0	2	Export	842	USA	USA	36	Australia	AUS								09	MISC.EDIBLE PRODUCTS ETC	1	No Quantity			0		0		220011783			0
S3	2016	2016	2016	2	0	2	Export	842	USA	USA	40	Austria	AUT								09	MISC.EDIBLE PRODUCTS ETC	1	No Quantity			0		0		2450666			0
S3	2016	2016	2016	2	0	2	Export	842	USA	USA	44	Bahamas	BHS								09	MISC.EDIBLE PRODUCTS ETC	1	No Quantity			0		0		35572098			0
S3	2016	2016	2016	2	0	2	Export	842	USA	USA	48	Bahrain	BHR								09	MISC.EDIBLE PRODUCTS ETC	1	No Quantity			0		0		15987747			0
S3	2016	2016	2016	2	0	2	Export	842	USA	USA	50	Bangladesh	BGD								09	MISC.EDIBLE PRODUCTS ETC	1	No Quantity			0		0		1183306			0
S3	2016	2016	2016	2	0	2	Export	842	USA	USA	51	Armenia	ARM								09	MISC.EDIBLE PRODUCTS ETC	1	No Quantity			0		0		90111			0
S3	2016	2016	2016	2	0	2	Export	842	USA	USA	52	Barbados	BRB								09	MISC.EDIBLE PRODUCTS ETC	1	No Quantity			0		0		11592056			0
S3	2016	2016	2016	2	0	2	Export	842	USA	USA	56	Belgium	BEL								09	MISC.EDIBLE PRODUCTS ETC	1	No Quantity			0		0		41807365			0
S3	2016	2016	2016	2	0	2	Export	842	USA	USA	60	Bermuda	BMU								09	MISC.EDIBLE PRODUCTS ETC	1	No Quantity			0		0		10477210			0
S3	2016	2016	2016	2	0	2	Export	842	USA	USA	64	Bhutan	BTN								09	MISC.EDIBLE PRODUCTS ETC	1	No Quantity			0		0		93222			0
S3	2016	2016	2016	2	0	2	Export	842	USA	USA	68	Bolivia (Plurinational State of)	BOL								09	MISC.EDIBLE PRODUCTS ETC	1	No Quantity			0		0		26340399			0
S3	2016	2016	2016	2	0	2	Export	842	USA	USA	70	Bosnia Herzegovina	BIH								09	MISC.EDIBLE PRODUCTS ETC	1	No Quantity			0		0		133328			0
S3	2016	2016	2016	2	0	2	Export	842	USA	USA	76	Brazil	BRA								09	MISC.EDIBLE PRODUCTS ETC	1	No Quantity			0		0		110379054			0
S3	2016	2016	2016	2	0	2	Export	842	USA	USA	84	Belize	BLZ								09	MISC.EDIBLE PRODUCTS ETC	1	No Quantity			0		0		11730592			0
S3	2016	2016	2016	2	0	2	Export	842	USA	USA	90	Solomon Isds	SLB								09	MISC.EDIBLE PRODUCTS ETC	1	No Quantity			0		0		272539			0
S3	2016	2016	2016	2	0	2	Export	842	USA	USA	92	Br. Virgin Isds	VGB								09	MISC.EDIBLE PRODUCTS ETC	1	No Quantity			0		0		1931204			0
S3	2016	2016	2016	2	0	2	Export	842	USA	USA	96	Brunei Darussalam	BRN								09	MISC.EDIBLE PRODUCTS ETC	1	No Quantity			0		0		749556			0
S3	2016	2016	2016	2	0	2	Export	842	USA	USA	100	Bulgaria	BGR								09	MISC.EDIBLE PRODUCTS ETC	1	No Quantity			0		0		1740181			0
S3	2016	2016	2016	2	0	2	Export	842	USA	USA	104	Myanmar	MMR								09	MISC.EDIBLE PRODUCTS ETC	1	No Quantity			0		0		1209541			0
S3	2016	2016	2016	2	0	2	Export	842	USA	USA	108	Burundi	BDI								09	MISC.EDIBLE PRODUCTS ETC	1	No Quantity			0		0		1649677			0
S3	2016	2016	2016	2	0	2	Export	842	USA	USA	112	Belarus	BLR								09	MISC.EDIBLE PRODUCTS ETC	1	No Quantity			0		0		694554			0
S3	2016	2016	2016	2	0	2	Export	842	USA	USA	116	Cambodia	KHM								09	MISC.EDIBLE PRODUCTS ETC	1	No Quantity			0		0		4208322			0
S3	2016	2016	2016	2	0	2	Export	842	USA	USA	120	Cameroon	CMR								09	MISC.EDIBLE PRODUCTS ETC	1	No Quantity			0		0		5384307			0
S3	2016	2016	2016	2	0	2	Export	842	USA	USA	124	Canada	CAN								09	MISC.EDIBLE PRODUCTS ETC	1	No Quantity			0		0		2789385158			0
S3	2016	2016	2016	2	0	2	Export	842	USA	USA	132	Cabo Verde	CPV								09	MISC.EDIBLE PRODUCTS ETC	1	No Quantity			0		0		10055			0
S3	2016	2016	2016	2	0	2	Export	842	USA	USA	136	Cayman Isds	CYM								09	MISC.EDIBLE PRODUCTS ETC	1	No Quantity			0		0		3797474			0
S3	2016	2016	2016	2	0	2	Export	842	USA	USA	140	Central African Rep.	CAF								09	MISC.EDIBLE PRODUCTS ETC	1	No Quantity			0		0		942546			0
S3	2016	2016	2016	2	0	2	Export	842	USA	USA	144	Sri Lanka	LKA								09	MISC.EDIBLE PRODUCTS ETC	1	No Quantity			0		0		4400202			0
S3	2016	2016	2016	2	0	2	Export	842	USA	USA	148	Chad	TCD								09	MISC.EDIBLE PRODUCTS ETC	1	No Quantity			0		0		1181911			0
S3	2016	2016	2016	2	0	2	Export	842	USA	USA	152	Chile	CHL								09	MISC.EDIBLE PRODUCTS ETC	1	No Quantity			0		0		82113204			0
S3	2016	2016	2016	2	0	2	Export	842	USA	USA	156	China	CHN								09	MISC.EDIBLE PRODUCTS ETC	1	No Quantity			0		0		172412401			0
S3	2016	2016	2016	2	0	2	Export	842	USA	USA	170	Colombia	COL								09	MISC.EDIBLE PRODUCTS ETC	1	No Quantity			0		0		133739313			0
S3	2016	2016	2016	2	0	2	Export	842	USA	USA	178	Congo	COG								09	MISC.EDIBLE PRODUCTS ETC	1	No Quantity			0		0		711590			0
S3	2016	2016	2016	2	0	2	Export	842	USA	USA	180	Dem. Rep. of the Congo	COD								09	MISC.EDIBLE PRODUCTS ETC	1	No Quantity			0		0		1367561			0
S3	2016	2016	2016	2	0	2	Export	842	USA	USA	184	Cook Isds	COK								09	MISC.EDIBLE PRODUCTS ETC	1	No Quantity			0		0		342274			0
S3	2016	2016	2016	2	0	2	Export	842	USA	USA	188	Costa Rica	CRI								09	MISC.EDIBLE PRODUCTS ETC	1	No Quantity			0		0		48498672			0
S3	2016	2016	2016	2	0	2	Export	842	USA	USA	191	Croatia	HRV								09	MISC.EDIBLE PRODUCTS ETC	1	No Quantity			0		0		4598446			0
S3	2016	2016	2016	2	0	2	Export	842	USA	USA	192	Cuba	CUB								09	MISC.EDIBLE PRODUCTS ETC	1	No Quantity			0		0		294900			0
S3	2016	2016	2016	2	0	2	Export	842	USA	USA	196	Cyprus	CYP								09	MISC.EDIBLE PRODUCTS ETC	1	No Quantity			0		0		1096690			0
S3	2016	2016	2016	2	0	2	Export	842	USA	USA	203	Czechia	CZE								09	MISC.EDIBLE PRODUCTS ETC	1	No Quantity			0		0		4617846			0
S3	2016	2016	2016	2	0	2	Export	842	USA	USA	204	Benin	BEN								09	MISC.EDIBLE PRODUCTS ETC	1	No Quantity			0		0		3740110			0
S3	2016	2016	2016	2	0	2	Export	842	USA	USA	208	Denmark	DNK								09	MISC.EDIBLE PRODUCTS ETC	1	No Quantity			0		0		8734356			0
S3	2016	2016	2016	2	0	2	Export	842	USA	USA	212	Dominica	DMA								09	MISC.EDIBLE PRODUCTS ETC	1	No Quantity			0		0		957304			0
S3	2016	2016	2016	2	0	2	Export	842	USA	USA	214	Dominican Rep.	DOM								09	MISC.EDIBLE PRODUCTS ETC	1	No Quantity			0		0		71420730			0
S3	2016	2016	2016	2	0	2	Export	842	USA	USA	218	Ecuador	ECU								09	MISC.EDIBLE PRODUCTS ETC	1	No Quantity			0		0		22535651			0
S3	2016	2016	2016	2	0	2	Export	842	USA	USA	222	El Salvador	SLV								09	MISC.EDIBLE PRODUCTS ETC	1	No Quantity			0		0		62607848			0
S3	2016	2016	2016	2	0	2	Export	842	USA	USA	226	Equatorial Guinea	GNQ								09	MISC.EDIBLE PRODUCTS ETC	1	No Quantity			0		0		1094957			0
S3	2016	2016	2016	2	0	2	Export	842	USA	USA	231	Ethiopia	ETH								09	MISC.EDIBLE PRODUCTS ETC	1	No Quantity			0		0		6347124			0
S3	2016	2016	2016	2	0	2	Export	842	USA	USA	233	Estonia	EST								09	MISC.EDIBLE PRODUCTS ETC	1	No Quantity			0		0		3766978			0
S3	2016	2016	2016	2	0	2	Export	842	USA	USA	242	Fiji	FJI								09	MISC.EDIBLE PRODUCTS ETC	1	No Quantity			0		0		1241750			0
S3	2016	2016	2016	2	0	2	Export	842	USA	USA	246	Finland	FIN								09	MISC.EDIBLE PRODUCTS ETC	1	No Quantity			0		0		5429769			0
S3	2016	2016	2016	2	0	2	Export	842	USA	USA	251	France	FRA								09	MISC.EDIBLE PRODUCTS ETC	1	No Quantity			0		0		25763149			0
S3	2016	2016	2016	2	0	2	Export	842	USA	USA	258	French Polynesia	PYF								09	MISC.EDIBLE PRODUCTS ETC	1	No Quantity			0		0		4896328			0
S3	2016	2016	2016	2	0	2	Export	842	USA	USA	260	Fr. South Antarctic Terr.	ATF								09	MISC.EDIBLE PRODUCTS ETC	1	No Quantity			0		0		52205			0
S3	2016	2016	2016	2	0	2	Export	842	USA	USA	262	Djibouti	DJI								09	MISC.EDIBLE PRODUCTS ETC	1	No Quantity			0		0		15252459			0
S3	2016	2016	2016	2	0	2	Export	842	USA	USA	266	Gabon	GAB								09	MISC.EDIBLE PRODUCTS ETC	1	No Quantity			0		0		68300			0
S3	2016	2016	2016	2	0	2	Export	842	USA	USA	268	Georgia	GEO								09	MISC.EDIBLE PRODUCTS ETC	1	No Quantity			0		0		1197112			0
S3	2016	2016	2016	2	0	2	Export	842	USA	USA	270	Gambia	GMB								09	MISC.EDIBLE PRODUCTS ETC	1	No Quantity			0		0		10995553			0
S3	2016	2016	2016	2	0	2	Export	842	USA	USA	276	Germany	DEU								09	MISC.EDIBLE PRODUCTS ETC	1	No Quantity			0		0		56847080			0
S3	2016	2016	2016	2	0	2	Export	842	USA	USA	288	Ghana	GHA								09	MISC.EDIBLE PRODUCTS ETC	1	No Quantity			0		0		5314591			0
S3	2016	2016	2016	2	0	2	Export	842	USA	USA	292	Gibraltar	GIB								09	MISC.EDIBLE PRODUCTS ETC	1	No Quantity			0		0		215458			0
S3	2016	2016	2016	2	0	2	Export	842	USA	USA	296	Kiribati	KIR								09	MISC.EDIBLE PRODUCTS ETC	1	No Quantity			0		0		22839			0
S3	2016	2016	2016	2	0	2	Export	842	USA	USA	300	Greece	GRC								09	MISC.EDIBLE PRODUCTS ETC	1	No Quantity			0		0		3691740			0
S3	2016	2016	2016	2	0	2	Export	842	USA	USA	304	Greenland	GRL								09	MISC.EDIBLE PRODUCTS ETC	1	No Quantity			0		0		26424			0
S3	2016	2016	2016	2	0	2	Export	842	USA	USA	308	Grenada	GRD								09	MISC.EDIBLE PRODUCTS ETC	1	No Quantity			0		0		4233665			0
S3	2016	2016	2016	2	0	2	Export	842	USA	USA	320	Guatemala	GTM								09	MISC.EDIBLE PRODUCTS ETC	1	No Quantity			0		0		79145775			0
S3	2016	2016	2016	2	0	2	Export	842	USA	USA	324	Guinea	GIN								09	MISC.EDIBLE PRODUCTS ETC	1	No Quantity			0		0		2997107			0
S3	2016	2016	2016	2	0	2	Export	842	USA	USA	328	Guyana	GUY								09	MISC.EDIBLE PRODUCTS ETC	1	No Quantity			0		0		14338964			0
S3	2016	2016	2016	2	0	2	Export	842	USA	USA	332	Haiti	HTI								09	MISC.EDIBLE PRODUCTS ETC	1	No Quantity			0		0		13039136			0
S3	2016	2016	2016	2	0	2	Export	842	USA	USA	336	Holy See (Vatican City State)	VAT								09	MISC.EDIBLE PRODUCTS ETC	1	No Quantity			0		0		28309			0
S3	2016	2016	2016	2	0	2	Export	842	USA	USA	340	Honduras	HND								09	MISC.EDIBLE PRODUCTS ETC	1	No Quantity			0		0		55789642			0
S3	2016	2016	2016	2	0	2	Export	842	USA	USA	344	China, Hong Kong SAR	HKG								09	MISC.EDIBLE PRODUCTS ETC	1	No Quantity			0		0		325409625			0
S3	2016	2016	2016	2	0	2	Export	842	USA	USA	348	Hungary	HUN								09	MISC.EDIBLE PRODUCTS ETC	1	No Quantity			0		0		4218546			0
S3	2016	2016	2016	2	0	2	Export	842	USA	USA	352	Iceland	ISL								09	MISC.EDIBLE PRODUCTS ETC	1	No Quantity			0		0		10361888			0
S3	2016	2016	2016	2	0	2	Export	842	USA	USA	360	Indonesia	IDN								09	MISC.EDIBLE PRODUCTS ETC	1	No Quantity			0		0		69187906			0
S3	2016	2016	2016	2	0	2	Export	842	USA	USA	364	Iran	IRN								09	MISC.EDIBLE PRODUCTS ETC	1	No Quantity			0		0		8164412			0
S3	2016	2016	2016	2	0	2	Export	842	USA	USA	368	Iraq	IRQ								09	MISC.EDIBLE PRODUCTS ETC	1	No Quantity			0		0		4858494			0
S3	2016	2016	2016	2	0	2	Export	842	USA	USA	372	Ireland	IRL								09	MISC.EDIBLE PRODUCTS ETC	1	No Quantity			0		0		29034647			0
S3	2016	2016	2016	2	0	2	Export	842	USA	USA	376	Israel	ISR								09	MISC.EDIBLE PRODUCTS ETC	1	No Quantity			0		0		53411489			0
S3	2016	2016	2016	2	0	2	Export	842	USA	USA	381	Italy	ITA								09	MISC.EDIBLE PRODUCTS ETC	1	No Quantity			0		0		13867389			0
S3	2016	2016	2016	2	0	2	Export	842	USA	USA	384	Côte d'Ivoire	CIV								09	MISC.EDIBLE PRODUCTS ETC	1	No Quantity			0		0		7852040			0
S3	2016	2016	2016	2	0	2	Export	842	USA	USA	388	Jamaica	JAM								09	MISC.EDIBLE PRODUCTS ETC	1	No Quantity			0		0		42031275			0
S3	2016	2016	2016	2	0	2	Export	842	USA	USA	392	Japan	JPN								09	MISC.EDIBLE PRODUCTS ETC	1	No Quantity			0		0		295409251			0
S3	2016	2016	2016	2	0	2	Export	842	USA	USA	398	Kazakhstan	KAZ								09	MISC.EDIBLE PRODUCTS ETC	1	No Quantity			0		0		955373			0
S3	2016	2016	2016	2	0	2	Export	842	USA	USA	400	Jordan	JOR								09	MISC.EDIBLE PRODUCTS ETC	1	No Quantity			0		0		23977008			0
S3	2016	2016	2016	2	0	2	Export	842	USA	USA	404	Kenya	KEN								09	MISC.EDIBLE PRODUCTS ETC	1	No Quantity			0		0		4577099			0
S3	2016	2016	2016	2	0	2	Export	842	USA	USA	410	Rep. of Korea	KOR								09	MISC.EDIBLE PRODUCTS ETC	1	No Quantity			0		0		430964471			0
S3	2016	2016	2016	2	0	2	Export	842	USA	USA	414	Kuwait	KWT								09	MISC.EDIBLE PRODUCTS ETC	1	No Quantity			0		0		39785201			0
S3	2016	2016	2016	2	0	2	Export	842	USA	USA	417	Kyrgyzstan	KGZ								09	MISC.EDIBLE PRODUCTS ETC	1	No Quantity			0		0		1379430			0
S3	2016	2016	2016	2	0	2	Export	842	USA	USA	418	Lao People's Dem. Rep.	LAO								09	MISC.EDIBLE PRODUCTS ETC	1	No Quantity			0		0		10248			0
S3	2016	2016	2016	2	0	2	Export	842	USA	USA	422	Lebanon	LBN								09	MISC.EDIBLE PRODUCTS ETC	1	No Quantity			0		0		20310340			0
S3	2016	2016	2016	2	0	2	Export	842	USA	USA	428	Latvia	LVA								09	MISC.EDIBLE PRODUCTS ETC	1	No Quantity			0		0		7959802			0
S3	2016	2016	2016	2	0	2	Export	842	USA	USA	430	Liberia	LBR								09	MISC.EDIBLE PRODUCTS ETC	1	No Quantity			0		0		3277752			0
S3	2016	2016	2016	2	0	2	Export	842	USA	USA	434	Libya	LBY								09	MISC.EDIBLE PRODUCTS ETC	1	No Quantity			0		0		757802			0
S3	2016	2016	2016	2	0	2	Export	842	USA	USA	440	Lithuania	LTU								09	MISC.EDIBLE PRODUCTS ETC	1	No Quantity			0		0		3147894			0
S3	2016	2016	2016	2	0	2	Export	842	USA	USA	442	Luxembourg	LUX								09	MISC.EDIBLE PRODUCTS ETC	1	No Quantity			0		0		38640			0
S3	2016	2016	2016	2	0	2	Export	842	USA	USA	446	China, Macao SAR	MAC								09	MISC.EDIBLE PRODUCTS ETC	1	No Quantity			0		0		391568			0
S3	2016	2016	2016	2	0	2	Export	842	USA	USA	450	Madagascar	MDG								09	MISC.EDIBLE PRODUCTS ETC	1	No Quantity			0		0		3021257			0
S3	2016	2016	2016	2	0	2	Export	842	USA	USA	454	Malawi	MWI								09	MISC.EDIBLE PRODUCTS ETC	1	No Quantity			0		0		1013169			0
S3	2016	2016	2016	2	0	2	Export	842	USA	USA	458	Malaysia	MYS								09	MISC.EDIBLE PRODUCTS ETC	1	No Quantity			0		0		117103071			0
S3	2016	2016	2016	2	0	2	Export	842	USA	USA	462	Maldives	MDV								09	MISC.EDIBLE PRODUCTS ETC	1	No Quantity			0		0		133511			0
S3	2016	2016	2016	2	0	2	Export	842	USA	USA	466	Mali	MLI								09	MISC.EDIBLE PRODUCTS ETC	1	No Quantity			0		0		1420379			0
S3	2016	2016	2016	2	0	2	Export	842	USA	USA	470	Malta	MLT								09	MISC.EDIBLE PRODUCTS ETC	1	No Quantity			0		0		275505			0
S3	2016	2016	2016	2	0	2	Export	842	USA	USA	478	Mauritania	MRT								09	MISC.EDIBLE PRODUCTS ETC	1	No Quantity			0		0		419379			0
S3	2016	2016	2016	2	0	2	Export	842	USA	USA	480	Mauritius	MUS								09	MISC.EDIBLE PRODUCTS ETC	1	No Quantity			0		0		949278			0
S3	2016	2016	2016	2	0	2	Export	842	USA	USA	484	Mexico	MEX								09	MISC.EDIBLE PRODUCTS ETC	1	No Quantity			0		0		1120880482			0
S3	2016	2016	2016	2	0	2	Export	842	USA	USA	490	Other Asia, nes									09	MISC.EDIBLE PRODUCTS ETC	1	No Quantity			0		0		213994809			0
S3	2016	2016	2016	2	0	2	Export	842	USA	USA	496	Mongolia	MNG								09	MISC.EDIBLE PRODUCTS ETC	1	No Quantity			0		0		1757267			0
S3	2016	2016	2016	2	0	2	Export	842	USA	USA	498	Rep. of Moldova	MDA								09	MISC.EDIBLE PRODUCTS ETC	1	No Quantity			0		0		205927			0
S3	2016	2016	2016	2	0	2	Export	842	USA	USA	499	Montenegro	MNE								09	MISC.EDIBLE PRODUCTS ETC	1	No Quantity			0		0		12499			0
S3	2016	2016	2016	2	0	2	Export	842	USA	USA	500	Montserrat	MSR								09	MISC.EDIBLE PRODUCTS ETC	1	No Quantity			0		0		165220			0
S3	2016	2016	2016	2	0	2	Export	842	USA	USA	504	Morocco	MAR								09	MISC.EDIBLE PRODUCTS ETC	1	No Quantity			0		0		1521233			0
S3	2016	2016	2016	2	0	2	Export	842	USA	USA	508	Mozambique	MOZ								09	MISC.EDIBLE PRODUCTS ETC	1	No Quantity			0		0		888243			0
S3	2016	2016	2016	2	0	2	Export	842	USA	USA	512	Oman	OMN								09	MISC.EDIBLE PRODUCTS ETC	1	No Quantity			0		0		9240164			0
S3	2016	2016	2016	2	0	2	Export	842	USA	USA	516	Namibia	NAM								09	MISC.EDIBLE PRODUCTS ETC	1	No Quantity			0		0		265910			0
S3	2016	2016	2016	2	0	2	Export	842	USA	USA	520	Nauru	NRU								09	MISC.EDIBLE PRODUCTS ETC	1	No Quantity			0		0		46000			0
S3	2016	2016	2016	2	0	2	Export	842	USA	USA	524	Nepal	NPL								09	MISC.EDIBLE PRODUCTS ETC	1	No Quantity			0		0		855918			0
S3	2016	2016	2016	2	0	2	Export	842	USA	USA	528	Netherlands	NLD								09	MISC.EDIBLE PRODUCTS ETC	1	No Quantity			0		0		373514344			0
S3	2016	2016	2016	2	0	2	Export	842	USA	USA	531	Curaçao	CUW								09	MISC.EDIBLE PRODUCTS ETC	1	No Quantity			0		0		13870750			0
S3	2016	2016	2016	2	0	2	Export	842	USA	USA	533	Aruba	ABW								09	MISC.EDIBLE PRODUCTS ETC	1	No Quantity			0		0		18604716			0
S3	2016	2016	2016	2	0	2	Export	842	USA	USA	534	Saint Maarten	SXM								09	MISC.EDIBLE PRODUCTS ETC	1	No Quantity			0		0		16226489			0
S3	2016	2016	2016	2	0	2	Export	842	USA	USA	540	New Caledonia	NCL								09	MISC.EDIBLE PRODUCTS ETC	1	No Quantity			0		0		362245			0
S3	2016	2016	2016	2	0	2	Export	842	USA	USA	554	New Zealand	NZL								09	MISC.EDIBLE PRODUCTS ETC	1	No Quantity			0		0		62161863			0
S3	2016	2016	2016	2	0	2	Export	842	USA	USA	558	Nicaragua	NIC								09	MISC.EDIBLE PRODUCTS ETC	1	No Quantity			0		0		16011227			0
S3	2016	2016	2016	2	0	2	Export	842	USA	USA	562	Niger	NER								09	MISC.EDIBLE PRODUCTS ETC	1	No Quantity			0		0		865157			0
S3	2016	2016	2016	2	0	2	Export	842	USA	USA	566	Nigeria	NGA								09	MISC.EDIBLE PRODUCTS ETC	1	No Quantity			0		0		26252323			0
S3	2016	2016	2016	2	0	2	Export	842	USA	USA	579	Norway	NOR								09	MISC.EDIBLE PRODUCTS ETC	1	No Quantity			0		0		8788932			0
S3	2016	2016	2016	2	0	2	Export	842	USA	USA	583	FS Micronesia	FSM								09	MISC.EDIBLE PRODUCTS ETC	1	No Quantity			0		0		2291821			0
S3	2016	2016	2016	2	0	2	Export	842	USA	USA	584	Marshall Isds	MHL								09	MISC.EDIBLE PRODUCTS ETC	1	No Quantity			0		0		3506254			0
S3	2016	2016	2016	2	0	2	Export	842	USA	USA	585	Palau	PLW								09	MISC.EDIBLE PRODUCTS ETC	1	No Quantity			0		0		2976226			0
S3	2016	2016	2016	2	0	2	Export	842	USA	USA	586	Pakistan	PAK								09	MISC.EDIBLE PRODUCTS ETC	1	No Quantity			0		0		7264038			0
S3	2016	2016	2016	2	0	2	Export	842	USA	USA	591	Panama	PAN								09	MISC.EDIBLE PRODUCTS ETC	1	No Quantity			0		0		77151801			0
S3	2016	2016	2016	2	0	2	Export	842	USA	USA	598	Papua New Guinea	PNG								09	MISC.EDIBLE PRODUCTS ETC	1	No Quantity			0		0		531843			0
S3	2016	2016	2016	2	0	2	Export	842	USA	USA	600	Paraguay	PRY								09	MISC.EDIBLE PRODUCTS ETC	1	No Quantity			0		0		7400667			0
S3	2016	2016	2016	2	0	2	Export	842	USA	USA	604	Peru	PER								09	MISC.EDIBLE PRODUCTS ETC	1	No Quantity			0		0		69096706			0
S3	2016	2016	2016	2	0	2	Export	842	USA	USA	608	Philippines	PHL								09	MISC.EDIBLE PRODUCTS ETC	1	No Quantity			0		0		130264541			0
S3	2016	2016	2016	2	0	2	Export	842	USA	USA	616	Poland	POL								09	MISC.EDIBLE PRODUCTS ETC	1	No Quantity			0		0		22836865			0
S3	2016	2016	2016	2	0	2	Export	842	USA	USA	620	Portugal	PRT								09	MISC.EDIBLE PRODUCTS ETC	1	No Quantity			0		0		3060810			0
S3	2016	2016	2016	2	0	2	Export	842	USA	USA	624	Guinea-Bissau	GNB								09	MISC.EDIBLE PRODUCTS ETC	1	No Quantity			0		0		114293			0
S3	2016	2016	2016	2	0	2	Export	842	USA	USA	634	Qatar	QAT								09	MISC.EDIBLE PRODUCTS ETC	1	No Quantity			0		0		10505981			0
S3	2016	2016	2016	2	0	2	Export	842	USA	USA	642	Romania	ROU								09	MISC.EDIBLE PRODUCTS ETC	1	No Quantity			0		0		4862550			0
S3	2016	2016	2016	2	0	2	Export	842	USA	USA	643	Russian Federation	RUS								09	MISC.EDIBLE PRODUCTS ETC	1	No Quantity			0		0		59406121			0
S3	2016	2016	2016	2	0	2	Export	842	USA	USA	659	Saint Kitts and Nevis	KNA								09	MISC.EDIBLE PRODUCTS ETC	1	No Quantity			0		0		1929773			0
S3	2016	2016	2016	2	0	2	Export	842	USA	USA	660	Anguilla	AIA								09	MISC.EDIBLE PRODUCTS ETC	1	No Quantity			0		0		1067056			0
S3	2016	2016	2016	2	0	2	Export	842	USA	USA	662	Saint Lucia	LCA								09	MISC.EDIBLE PRODUCTS ETC	1	No Quantity			0		0		3145839			0
S3	2016	2016	2016	2	0	2	Export	842	USA	USA	666	Saint Pierre and Miquelon	SPM								09	MISC.EDIBLE PRODUCTS ETC	1	No Quantity			0		0		12877			0
S3	2016	2016	2016	2	0	2	Export	842	USA	USA	670	Saint Vincent and the Grenadines	VCT								09	MISC.EDIBLE PRODUCTS ETC	1	No Quantity			0		0		1387635			0
S3	2016	2016	2016	2	0	2	Export	842	USA	USA	674	San Marino	SMR								09	MISC.EDIBLE PRODUCTS ETC	1	No Quantity			0		0		540886			0
S3	2016	2016	2016	2	0	2	Export	842	USA	USA	678	Sao Tome and Principe	STP								09	MISC.EDIBLE PRODUCTS ETC	1	No Quantity			0		0		27596			0
S3	2016	2016	2016	2	0	2	Export	842	USA	USA	682	Saudi Arabia	SAU								09	MISC.EDIBLE PRODUCTS ETC	1	No Quantity			0		0		104102017			0
S3	2016	2016	2016	2	0	2	Export	842	USA	USA	686	Senegal	SEN								09	MISC.EDIBLE PRODUCTS ETC	1	No Quantity			0		0		1704748			0
S3	2016	2016	2016	2	0	2	Export	842	USA	USA	688	Serbia	SRB								09	MISC.EDIBLE PRODUCTS ETC	1	No Quantity			0		0		1436073			0
S3	2016	2016	2016	2	0	2	Export	842	USA	USA	690	Seychelles	SYC								09	MISC.EDIBLE PRODUCTS ETC	1	No Quantity			0		0		4491			0
S3	2016	2016	2016	2	0	2	Export	842	USA	USA	694	Sierra Leone	SLE								09	MISC.EDIBLE PRODUCTS ETC	1	No Quantity			0		0		12768739			0
S3	2016	2016	2016	2	0	2	Export	842	USA	USA	699	India	IND								09	MISC.EDIBLE PRODUCTS ETC	1	No Quantity			0		0		52167239			0
S3	2016	2016	2016	2	0	2	Export	842	USA	USA	702	Singapore	SGP								09	MISC.EDIBLE PRODUCTS ETC	1	No Quantity			0		0		109306518			0
S3	2016	2016	2016	2	0	2	Export	842	USA	USA	703	Slovakia	SVK								09	MISC.EDIBLE PRODUCTS ETC	1	No Quantity			0		0		599727			0
S3	2016	2016	2016	2	0	2	Export	842	USA	USA	704	Viet Nam	VNM								09	MISC.EDIBLE PRODUCTS ETC	1	No Quantity			0		0		61311146			0
S3	2016	2016	2016	2	0	2	Export	842	USA	USA	705	Slovenia	SVN								09	MISC.EDIBLE PRODUCTS ETC	1	No Quantity			0		0		912193			0
S3	2016	2016	2016	2	0	2	Export	842	USA	USA	706	Somalia	SOM								09	MISC.EDIBLE PRODUCTS ETC	1	No Quantity			0		0		3264754			0
S3	2016	2016	2016	2	0	2	Export	842	USA	USA	710	South Africa	ZAF								09	MISC.EDIBLE PRODUCTS ETC	1	No Quantity			0		0		36860604			0
S3	2016	2016	2016	2	0	2	Export	842	USA	USA	716	Zimbabwe	ZWE								09	MISC.EDIBLE PRODUCTS ETC	1	No Quantity			0		0		335681			0
S3	2016	2016	2016	2	0	2	Export	842	USA	USA	724	Spain	ESP								09	MISC.EDIBLE PRODUCTS ETC	1	No Quantity			0		0		32261256			0
S3	2016	2016	2016	2	0	2	Export	842	USA	USA	728	South Sudan	SSD								09	MISC.EDIBLE PRODUCTS ETC	1	No Quantity			0		0		2771317			0
S3	2016	2016	2016	2	0	2	Export	842	USA	USA	729	Sudan	SDN								09	MISC.EDIBLE PRODUCTS ETC	1	No Quantity			0		0		1162207			0
S3	2016	2016	2016	2	0	2	Export	842	USA	USA	740	Suriname	SUR								09	MISC.EDIBLE PRODUCTS ETC	1	No Quantity			0		0		14967238			0
S3	2016	2016	2016	2	0	2	Export	842	USA	USA	748	Swaziland	SWZ								09	MISC.EDIBLE PRODUCTS ETC	1	No Quantity			0		0		30267			0
S3	2016	2016	2016	2	0	2	Export	842	USA	USA	752	Sweden	SWE								09	MISC.EDIBLE PRODUCTS ETC	1	No Quantity			0		0		28592712			0
S3	2016	2016	2016	2	0	2	Export	842	USA	USA	757	Switzerland	CHE								09	MISC.EDIBLE PRODUCTS ETC	1	No Quantity			0		0		6434049			0
S3	2016	2016	2016	2	0	2	Export	842	USA	USA	760	Syria	SYR								09	MISC.EDIBLE PRODUCTS ETC	1	No Quantity			0		0		9660			0
S3	2016	2016	2016	2	0	2	Export	842	USA	USA	764	Thailand	THA								09	MISC.EDIBLE PRODUCTS ETC	1	No Quantity			0		0		164262286			0
S3	2016	2016	2016	2	0	2	Export	842	USA	USA	768	Togo	TGO								09	MISC.EDIBLE PRODUCTS ETC	1	No Quantity			0		0		6775843			0
S3	2016	2016	2016	2	0	2	Export	842	USA	USA	776	Tonga	TON								09	MISC.EDIBLE PRODUCTS ETC	1	No Quantity			0		0		1101822			0
S3	2016	2016	2016	2	0	2	Export	842	USA	USA	780	Trinidad and Tobago	TTO								09	MISC.EDIBLE PRODUCTS ETC	1	No Quantity			0		0		36770445			0
S3	2016	2016	2016	2	0	2	Export	842	USA	USA	784	United Arab Emirates	ARE								09	MISC.EDIBLE PRODUCTS ETC	1	No Quantity			0		0		194085337			0
S3	2016	2016	2016	2	0	2	Export	842	USA	USA	788	Tunisia	TUN								09	MISC.EDIBLE PRODUCTS ETC	1	No Quantity			0		0		823841			0
S3	2016	2016	2016	2	0	2	Export	842	USA	USA	792	Turkey	TUR								09	MISC.EDIBLE PRODUCTS ETC	1	No Quantity			0		0		37158762			0
S3	2016	2016	2016	2	0	2	Export	842	USA	USA	796	Turks and Caicos Isds	TCA								09	MISC.EDIBLE PRODUCTS ETC	1	No Quantity			0		0		1459165			0
S3	2016	2016	2016	2	0	2	Export	842	USA	USA	798	Tuvalu	TUV								09	MISC.EDIBLE PRODUCTS ETC	1	No Quantity			0		0		31095			0
S3	2016	2016	2016	2	0	2	Export	842	USA	USA	800	Uganda	UGA								09	MISC.EDIBLE PRODUCTS ETC	1	No Quantity			0		0		19277			0
S3	2016	2016	2016	2	0	2	Export	842	USA	USA	804	Ukraine	UKR								09	MISC.EDIBLE PRODUCTS ETC	1	No Quantity			0		0		6201974			0
S3	2016	2016	2016	2	0	2	Export	842	USA	USA	807	North Macedonia	MKD								09	MISC.EDIBLE PRODUCTS ETC	1	No Quantity			0		0		387350			0
S3	2016	2016	2016	2	0	2	Export	842	USA	USA	818	Egypt	EGY								09	MISC.EDIBLE PRODUCTS ETC	1	No Quantity			0		0		7901831			0
S3	2016	2016	2016	2	0	2	Export	842	USA	USA	826	United Kingdom	GBR								09	MISC.EDIBLE PRODUCTS ETC	1	No Quantity			0		0		252069170			0
S3	2016	2016	2016	2	0	2	Export	842	USA	USA	834	United Rep. of Tanzania	TZA								09	MISC.EDIBLE PRODUCTS ETC	1	No Quantity			0		0		4262604			0
S3	2016	2016	2016	2	0	2	Export	842	USA	USA	858	Uruguay	URY								09	MISC.EDIBLE PRODUCTS ETC	1	No Quantity			0		0		9823021			0
S3	2016	2016	2016	2	0	2	Export	842	USA	USA	862	Venezuela	VEN								09	MISC.EDIBLE PRODUCTS ETC	1	No Quantity			0		0		12639651			0
S3	2016	2016	2016	2	0	2	Export	842	USA	USA	882	Samoa	WSM								09	MISC.EDIBLE PRODUCTS ETC	1	No Quantity			0		0		1324412			0
S3	2016	2016	2016	2	0	2	Export	842	USA	USA	887	Yemen	YEM								09	MISC.EDIBLE PRODUCTS ETC	1	No Quantity			0		0		1458701			0
S3	2016	2016	2016	2	0	2	Export	842	USA	USA	894	Zambia	ZMB								09	MISC.EDIBLE PRODUCTS ETC	1	No Quantity			0		0		32409			0
S3	2016	2016	2016	2	0	2	Export	834	United Rep. of Tanzania	TZA	0	World	WLD								11	BEVERAGES	1	No Quantity							12970844			0
S3	2016	2016	2016	2	0	2	Export	834	United Rep. of Tanzania	TZA	24	Angola	AGO								11	BEVERAGES	1	No Quantity							40594			0
S3	2016	2016	2016	2	0	2	Export	834	United Rep. of Tanzania	TZA	36	Australia	AUS								11	BEVERAGES	1	No Quantity							20			0
S3	2016	2016	2016	2	0	2	Export	834	United Rep. of Tanzania	TZA	40	Austria	AUT								11	BEVERAGES	1	No Quantity							11			0
S3	2016	2016	2016	2	0	2	Export	834	United Rep. of Tanzania	TZA	108	Burundi	BDI								11	BEVERAGES	1	No Quantity							145008			0
S3	2016	2016	2016	2	0	2	Export	834	United Rep. of Tanzania	TZA	174	Comoros	COM								11	BEVERAGES	1	No Quantity							2864589			0
S3	2016	2016	2016	2	0	2	Export	834	United Rep. of Tanzania	TZA	180	Dem. Rep. of the Congo	COD								11	BEVERAGES	1	No Quantity							1377486			0
S3	2016	2016	2016	2	0	2	Export	834	United Rep. of Tanzania	TZA	276	Germany	DEU								11	BEVERAGES	1	No Quantity							11			0
S3	2016	2016	2016	2	0	2	Export	834	United Rep. of Tanzania	TZA	300	Greece	GRC								11	BEVERAGES	1	No Quantity							5			0
S3	2016	2016	2016	2	0	2	Export	834	United Rep. of Tanzania	TZA	381	Italy	ITA								11	BEVERAGES	1	No Quantity							2456			0
S3	2016	2016	2016	2	0	2	Export	834	United Rep. of Tanzania	TZA	404	Kenya	KEN								11	BEVERAGES	1	No Quantity							6597172			0
S3	2016	2016	2016	2	0	2	Export	834	United Rep. of Tanzania	TZA	454	Malawi	MWI								11	BEVERAGES	1	No Quantity							241421			0
S3	2016	2016	2016	2	0	2	Export	834	United Rep. of Tanzania	TZA	480	Mauritius	MUS								11	BEVERAGES	1	No Quantity							10			0
S3	2016	2016	2016	2	0	2	Export	834	United Rep. of Tanzania	TZA	512	Oman	OMN								11	BEVERAGES	1	No Quantity							206			0
S3	2016	2016	2016	2	0	2	Export	834	United Rep. of Tanzania	TZA	528	Netherlands	NLD								11	BEVERAGES	1	No Quantity							23			0
S3	2016	2016	2016	2	0	2	Export	834	United Rep. of Tanzania	TZA	579	Norway	NOR								11	BEVERAGES	1	No Quantity							4			0
S3	2016	2016	2016	2	0	2	Export	834	United Rep. of Tanzania	TZA	598	Papua New Guinea	PNG								11	BEVERAGES	1	No Quantity							2			0
S3	2016	2016	2016	2	0	2	Export	834	United Rep. of Tanzania	TZA	646	Rwanda	RWA								11	BEVERAGES	1	No Quantity							7474			0
S3	2016	2016	2016	2	0	2	Export	834	United Rep. of Tanzania	TZA	682	Saudi Arabia	SAU								11	BEVERAGES	1	No Quantity							1			0
S3	2016	2016	2016	2	0	2	Export	834	United Rep. of Tanzania	TZA	706	Somalia	SOM								11	BEVERAGES	1	No Quantity							12723			0
S3	2016	2016	2016	2	0	2	Export	834	United Rep. of Tanzania	TZA	710	South Africa	ZAF								11	BEVERAGES	1	No Quantity							2230			0
S3	2016	2016	2016	2	0	2	Export	834	United Rep. of Tanzania	TZA	716	Zimbabwe	ZWE								11	BEVERAGES	1	No Quantity							15739			0
S3	2016	2016	2016	2	0	2	Export	834	United Rep. of Tanzania	TZA	729	Sudan	SDN								11	BEVERAGES	1	No Quantity							1129732			0
S3	2016	2016	2016	2	0	2	Export	834	United Rep. of Tanzania	TZA	752	Sweden	SWE								11	BEVERAGES	1	No Quantity							1			0
S3	2016	2016	2016	2	0	2	Export	834	United Rep. of Tanzania	TZA	784	United Arab Emirates	ARE								11	BEVERAGES	1	No Quantity							155			0
S3	2016	2016	2016	2	0	2	Export	834	United Rep. of Tanzania	TZA	788	Tunisia	TUN								11	BEVERAGES	1	No Quantity							101			0
S3	2016	2016	2016	2	0	2	Export	834	United Rep. of Tanzania	TZA	800	Uganda	UGA								11	BEVERAGES	1	No Quantity							45			0
S3	2016	2016	2016	2	0	2	Export	834	United Rep. of Tanzania	TZA	826	United Kingdom	GBR								11	BEVERAGES	1	No Quantity							38			0
S3	2016	2016	2016	2	0	2	Export	834	United Rep. of Tanzania	TZA	842	USA	USA								11	BEVERAGES	1	No Quantity							90016			0
S3	2016	2016	2016	2	0	2	Export	834	United Rep. of Tanzania	TZA	887	Yemen	YEM								11	BEVERAGES	1	No Quantity							27874			0
S3	2016	2016	2016	2	0	2	Export	834	United Rep. of Tanzania	TZA	894	Zambia	ZMB								11	BEVERAGES	1	No Quantity							415698			0
S3	2016	2016	2016	2	0	2	Export	842	USA	USA	0	World	WLD								11	BEVERAGES	1	No Quantity			0		0		5545850020			0
S3	2016	2016	2016	2	0	2	Export	842	USA	USA	8	Albania	ALB								11	BEVERAGES	1	No Quantity			0		0		803417			0
S3	2016	2016	2016	2	0	2	Export	842	USA	USA	12	Algeria	DZA								11	BEVERAGES	1	No Quantity			0		0		524216			0
S3	2016	2016	2016	2	0	2	Export	842	USA	USA	20	Andorra	AND								11	BEVERAGES	1	No Quantity			0		0		9677			0
S3	2016	2016	2016	2	0	2	Export	842	USA	USA	24	Angola	AGO								11	BEVERAGES	1	No Quantity			0		0		73540			0
S3	2016	2016	2016	2	0	2	Export	842	USA	USA	28	Antigua and Barbuda	ATG								11	BEVERAGES	1	No Quantity			0		0		3598234			0
S3	2016	2016	2016	2	0	2	Export	842	USA	USA	31	Azerbaijan	AZE								11	BEVERAGES	1	No Quantity			0		0		325876			0
S3	2016	2016	2016	2	0	2	Export	842	USA	USA	32	Argentina	ARG								11	BEVERAGES	1	No Quantity			0		0		10017239			0
S3	2016	2016	2016	2	0	2	Export	842	USA	USA	36	Australia	AUS								11	BEVERAGES	1	No Quantity			0		0		169530467			0
S3	2016	2016	2016	2	0	2	Export	842	USA	USA	40	Austria	AUT								11	BEVERAGES	1	No Quantity			0		0		8357028			0
S3	2016	2016	2016	2	0	2	Export	842	USA	USA	44	Bahamas	BHS								11	BEVERAGES	1	No Quantity			0		0		33658915			0
S3	2016	2016	2016	2	0	2	Export	842	USA	USA	48	Bahrain	BHR								11	BEVERAGES	1	No Quantity			0		0		2878358			0
S3	2016	2016	2016	2	0	2	Export	842	USA	USA	50	Bangladesh	BGD								11	BEVERAGES	1	No Quantity			0		0		86652			0
S3	2016	2016	2016	2	0	2	Export	842	USA	USA	51	Armenia	ARM								11	BEVERAGES	1	No Quantity			0		0		42272			0
S3	2016	2016	2016	2	0	2	Export	842	USA	USA	52	Barbados	BRB								11	BEVERAGES	1	No Quantity			0		0		8329701			0
S3	2016	2016	2016	2	0	2	Export	842	USA	USA	56	Belgium	BEL								11	BEVERAGES	1	No Quantity			0		0		58660646			0
S3	2016	2016	2016	2	0	2	Export	842	USA	USA	60	Bermuda	BMU								11	BEVERAGES	1	No Quantity			0		0		14966312			0
S3	2016	2016	2016	2	0	2	Export	842	USA	USA	68	Bolivia (Plurinational State of)	BOL								11	BEVERAGES	1	No Quantity			0		0		524981			0
S3	2016	2016	2016	2	0	2	Export	842	USA	USA	76	Brazil	BRA								11	BEVERAGES	1	No Quantity			0		0		16178811			0
S3	2016	2016	2016	2	0	2	Export	842	USA	USA	84	Belize	BLZ								11	BEVERAGES	1	No Quantity			0		0		4678968			0
S3	2016	2016	2016	2	0	2	Export	842	USA	USA	86	Br. Indian Ocean Terr.	IOT								11	BEVERAGES	1	No Quantity			0		0		11686			0
S3	2016	2016	2016	2	0	2	Export	842	USA	USA	92	Br. Virgin Isds	VGB								11	BEVERAGES	1	No Quantity			0		0		6585039			0
S3	2016	2016	2016	2	0	2	Export	842	USA	USA	96	Brunei Darussalam	BRN								11	BEVERAGES	1	No Quantity			0		0		9481			0
S3	2016	2016	2016	2	0	2	Export	842	USA	USA	100	Bulgaria	BGR								11	BEVERAGES	1	No Quantity			0		0		7000633			0
S3	2016	2016	2016	2	0	2	Export	842	USA	USA	104	Myanmar	MMR								11	BEVERAGES	1	No Quantity			0		0		290642			0
S3	2016	2016	2016	2	0	2	Export	842	USA	USA	112	Belarus	BLR								11	BEVERAGES	1	No Quantity			0		0		55255			0
S3	2016	2016	2016	2	0	2	Export	842	USA	USA	116	Cambodia	KHM								11	BEVERAGES	1	No Quantity			0		0		2660083			0
S3	2016	2016	2016	2	0	2	Export	842	USA	USA	120	Cameroon	CMR								11	BEVERAGES	1	No Quantity			0		0		23271			0
S3	2016	2016	2016	2	0	2	Export	842	USA	USA	124	Canada	CAN								11	BEVERAGES	1	No Quantity			0		0		1566735564			0
S3	2016	2016	2016	2	0	2	Export	842	USA	USA	136	Cayman Isds	CYM								11	BEVERAGES	1	No Quantity			0		0		13641619			0
S3	2016	2016	2016	2	0	2	Export	842	USA	USA	140	Central African Rep.	CAF								11	BEVERAGES	1	No Quantity			0		0		22395			0
S3	2016	2016	2016	2	0	2	Export	842	USA	USA	144	Sri Lanka	LKA								11	BEVERAGES	1	No Quantity			0		0		749804			0
S3	2016	2016	2016	2	0	2	Export	842	USA	USA	152	Chile	CHL								11	BEVERAGES	1	No Quantity			0		0		86522668			0
S3	2016	2016	2016	2	0	2	Export	842	USA	USA	156	China	CHN								11	BEVERAGES	1	No Quantity			0		0		119517740			0
S3	2016	2016	2016	2	0	2	Export	842	USA	USA	170	Colombia	COL								11	BEVERAGES	1	No Quantity			0		0		28298039			0
S3	2016	2016	2016	2	0	2	Export	842	USA	USA	178	Congo	COG								11	BEVERAGES	1	No Quantity			0		0		19290			0
S3	2016	2016	2016	2	0	2	Export	842	USA	USA	184	Cook Isds	COK								11	BEVERAGES	1	No Quantity			0		0		32140			0
S3	2016	2016	2016	2	0	2	Export	842	USA	USA	188	Costa Rica	CRI								11	BEVERAGES	1	No Quantity			0		0		18443184			0
[truncated: 11,334 more rows]
