# Supplementary material for: Core-periphery structure in sectoral international trade networks: A new approach to an old theory
Source: PLoS One. 2020 Apr 2;15(4):e0229547. doi: 10.1371/journal.pone.0229547 (PMC7117750; doi:10.1371/journal.pone.0229547)
Supplement: S7 File — (ZIP) [file pone.0229547.s007.zip › S7_File/RawData 2016/comtrade (76).csv]

Classification	Year	Period	Period Desc.	Aggregate Level	Is Leaf Code	Trade Flow Code	Trade Flow	Reporter Code	Reporter	Reporter ISO	Partner Code	Partner	Partner ISO	2nd Partner Code	2nd Partner	2nd Partner ISO	Customs Proc. Code	Customs	Mode of Transport Code	Mode of Transport	Commodity Code	Commodity	Qty Unit Code	Qty Unit	Qty	Alt Qty Unit Code	Alt Qty Unit	Alt Qty	Netweight (kg)	Gross weight (kg)	Trade Value (US$)	CIF Trade Value (US$)	FOB Trade Value (US$)	Flag
S3	2016	2016	2016	2	0	2	Export	854	Burkina Faso	BFA	0	World	WLD								00	LIVE ANIMALS	1	No Quantity							2421734			0
S3	2016	2016	2016	2	0	2	Export	854	Burkina Faso	BFA	204	Benin	BEN								00	LIVE ANIMALS	1	No Quantity							144446			0
S3	2016	2016	2016	2	0	2	Export	854	Burkina Faso	BFA	288	Ghana	GHA								00	LIVE ANIMALS	1	No Quantity							1977564			0
S3	2016	2016	2016	2	0	2	Export	854	Burkina Faso	BFA	384	Côte d'Ivoire	CIV								00	LIVE ANIMALS	1	No Quantity							106964			0
S3	2016	2016	2016	2	0	2	Export	854	Burkina Faso	BFA	392	Japan	JPN								00	LIVE ANIMALS	1	No Quantity							3506			0
S3	2016	2016	2016	2	0	2	Export	854	Burkina Faso	BFA	466	Mali	MLI								00	LIVE ANIMALS	1	No Quantity							44225			0
S3	2016	2016	2016	2	0	2	Export	854	Burkina Faso	BFA	562	Niger	NER								00	LIVE ANIMALS	1	No Quantity							5465			0
S3	2016	2016	2016	2	0	2	Export	854	Burkina Faso	BFA	566	Nigeria	NGA								00	LIVE ANIMALS	1	No Quantity							15134			0
S3	2016	2016	2016	2	0	2	Export	854	Burkina Faso	BFA	768	Togo	TGO								00	LIVE ANIMALS	1	No Quantity							124429			0
S3	2016	2016	2016	2	0	2	Export	858	Uruguay	URY	0	World	WLD								00	LIVE ANIMALS	1	No Quantity							200487044			0
S3	2016	2016	2016	2	0	2	Export	858	Uruguay	URY	32	Argentina	ARG								00	LIVE ANIMALS	1	No Quantity							384958			0
S3	2016	2016	2016	2	0	2	Export	858	Uruguay	URY	56	Belgium	BEL								00	LIVE ANIMALS	1	No Quantity							3000			0
S3	2016	2016	2016	2	0	2	Export	858	Uruguay	URY	68	Bolivia (Plurinational State of)	BOL								00	LIVE ANIMALS	1	No Quantity							401334			0
S3	2016	2016	2016	2	0	2	Export	858	Uruguay	URY	76	Brazil	BRA								00	LIVE ANIMALS	1	No Quantity							2016424			0
S3	2016	2016	2016	2	0	2	Export	858	Uruguay	URY	124	Canada	CAN								00	LIVE ANIMALS	1	No Quantity							3100			0
S3	2016	2016	2016	2	0	2	Export	858	Uruguay	URY	152	Chile	CHL								00	LIVE ANIMALS	1	No Quantity							25000			0
S3	2016	2016	2016	2	0	2	Export	858	Uruguay	URY	156	China	CHN								00	LIVE ANIMALS	1	No Quantity							431591			0
S3	2016	2016	2016	2	0	2	Export	858	Uruguay	URY	203	Czechia	CZE								00	LIVE ANIMALS	1	No Quantity							4050			0
S3	2016	2016	2016	2	0	2	Export	858	Uruguay	URY	276	Germany	DEU								00	LIVE ANIMALS	1	No Quantity							145096			0
S3	2016	2016	2016	2	0	2	Export	858	Uruguay	URY	344	China, Hong Kong SAR	HKG								00	LIVE ANIMALS	1	No Quantity							102610			0
S3	2016	2016	2016	2	0	2	Export	858	Uruguay	URY	372	Ireland	IRL								00	LIVE ANIMALS	1	No Quantity							12000			0
S3	2016	2016	2016	2	0	2	Export	858	Uruguay	URY	392	Japan	JPN								00	LIVE ANIMALS	1	No Quantity							42517			0
S3	2016	2016	2016	2	0	2	Export	858	Uruguay	URY	422	Lebanon	LBN								00	LIVE ANIMALS	1	No Quantity							2795568			0
S3	2016	2016	2016	2	0	2	Export	858	Uruguay	URY	490	Other Asia, nes									00	LIVE ANIMALS	1	No Quantity							39700			0
S3	2016	2016	2016	2	0	2	Export	858	Uruguay	URY	600	Paraguay	PRY								00	LIVE ANIMALS	1	No Quantity							180253			0
S3	2016	2016	2016	2	0	2	Export	858	Uruguay	URY	608	Philippines	PHL								00	LIVE ANIMALS	1	No Quantity							24549			0
S3	2016	2016	2016	2	0	2	Export	858	Uruguay	URY	682	Saudi Arabia	SAU								00	LIVE ANIMALS	1	No Quantity							6000			0
S3	2016	2016	2016	2	0	2	Export	858	Uruguay	URY	702	Singapore	SGP								00	LIVE ANIMALS	1	No Quantity							36900			0
S3	2016	2016	2016	2	0	2	Export	858	Uruguay	URY	703	Slovakia	SVK								00	LIVE ANIMALS	1	No Quantity							4000			0
S3	2016	2016	2016	2	0	2	Export	858	Uruguay	URY	704	Viet Nam	VNM								00	LIVE ANIMALS	1	No Quantity							10521			0
S3	2016	2016	2016	2	0	2	Export	858	Uruguay	URY	764	Thailand	THA								00	LIVE ANIMALS	1	No Quantity							73667			0
S3	2016	2016	2016	2	0	2	Export	858	Uruguay	URY	784	United Arab Emirates	ARE								00	LIVE ANIMALS	1	No Quantity							2767612			0
S3	2016	2016	2016	2	0	2	Export	858	Uruguay	URY	792	Turkey	TUR								00	LIVE ANIMALS	1	No Quantity							179761465			0
S3	2016	2016	2016	2	0	2	Export	858	Uruguay	URY	804	Ukraine	UKR								00	LIVE ANIMALS	1	No Quantity							15604			0
S3	2016	2016	2016	2	0	2	Export	858	Uruguay	URY	818	Egypt	EGY								00	LIVE ANIMALS	1	No Quantity							10826225			0
S3	2016	2016	2016	2	0	2	Export	858	Uruguay	URY	826	United Kingdom	GBR								00	LIVE ANIMALS	1	No Quantity							51800			0
S3	2016	2016	2016	2	0	2	Export	858	Uruguay	URY	842	USA	USA								00	LIVE ANIMALS	1	No Quantity							321500			0
S3	2016	2016	2016	2	0	2	Export	854	Burkina Faso	BFA	0	World	WLD								01	MEAT, MEAT PREPARATIONS	1	No Quantity							507502			0
S3	2016	2016	2016	2	0	2	Export	854	Burkina Faso	BFA	251	France	FRA								01	MEAT, MEAT PREPARATIONS	1	No Quantity							3129			0
S3	2016	2016	2016	2	0	2	Export	854	Burkina Faso	BFA	288	Ghana	GHA								01	MEAT, MEAT PREPARATIONS	1	No Quantity							15077			0
S3	2016	2016	2016	2	0	2	Export	854	Burkina Faso	BFA	384	Côte d'Ivoire	CIV								01	MEAT, MEAT PREPARATIONS	1	No Quantity							434040			0
S3	2016	2016	2016	2	0	2	Export	854	Burkina Faso	BFA	704	Viet Nam	VNM								01	MEAT, MEAT PREPARATIONS	1	No Quantity							55256			0
S3	2016	2016	2016	2	0	2	Export	858	Uruguay	URY	0	World	WLD								01	MEAT, MEAT PREPARATIONS	1	No Quantity							1634211345			0
S3	2016	2016	2016	2	0	2	Export	858	Uruguay	URY	4	Afghanistan	AFG								01	MEAT, MEAT PREPARATIONS	1	No Quantity							699564			0
S3	2016	2016	2016	2	0	2	Export	858	Uruguay	URY	24	Angola	AGO								01	MEAT, MEAT PREPARATIONS	1	No Quantity							246653			0
S3	2016	2016	2016	2	0	2	Export	858	Uruguay	URY	28	Antigua and Barbuda	ATG								01	MEAT, MEAT PREPARATIONS	1	No Quantity							50649			0
S3	2016	2016	2016	2	0	2	Export	858	Uruguay	URY	32	Argentina	ARG								01	MEAT, MEAT PREPARATIONS	1	No Quantity							230430			0
S3	2016	2016	2016	2	0	2	Export	858	Uruguay	URY	48	Bahrain	BHR								01	MEAT, MEAT PREPARATIONS	1	No Quantity							312378			0
S3	2016	2016	2016	2	0	2	Export	858	Uruguay	URY	52	Barbados	BRB								01	MEAT, MEAT PREPARATIONS	1	No Quantity							2972480			0
S3	2016	2016	2016	2	0	2	Export	858	Uruguay	URY	56	Belgium	BEL								01	MEAT, MEAT PREPARATIONS	1	No Quantity							8018880			0
S3	2016	2016	2016	2	0	2	Export	858	Uruguay	URY	76	Brazil	BRA								01	MEAT, MEAT PREPARATIONS	1	No Quantity							87571947			0
S3	2016	2016	2016	2	0	2	Export	858	Uruguay	URY	124	Canada	CAN								01	MEAT, MEAT PREPARATIONS	1	No Quantity							67436550			0
S3	2016	2016	2016	2	0	2	Export	858	Uruguay	URY	152	Chile	CHL								01	MEAT, MEAT PREPARATIONS	1	No Quantity							29785124			0
S3	2016	2016	2016	2	0	2	Export	858	Uruguay	URY	156	China	CHN								01	MEAT, MEAT PREPARATIONS	1	No Quantity							563752830			0
S3	2016	2016	2016	2	0	2	Export	858	Uruguay	URY	170	Colombia	COL								01	MEAT, MEAT PREPARATIONS	1	No Quantity							598951			0
S3	2016	2016	2016	2	0	2	Export	858	Uruguay	URY	178	Congo	COG								01	MEAT, MEAT PREPARATIONS	1	No Quantity							124582			0
S3	2016	2016	2016	2	0	2	Export	858	Uruguay	URY	192	Cuba	CUB								01	MEAT, MEAT PREPARATIONS	1	No Quantity							77090			0
S3	2016	2016	2016	2	0	2	Export	858	Uruguay	URY	196	Cyprus	CYP								01	MEAT, MEAT PREPARATIONS	1	No Quantity							359553			0
S3	2016	2016	2016	2	0	2	Export	858	Uruguay	URY	203	Czechia	CZE								01	MEAT, MEAT PREPARATIONS	1	No Quantity							54384			0
S3	2016	2016	2016	2	0	2	Export	858	Uruguay	URY	208	Denmark	DNK								01	MEAT, MEAT PREPARATIONS	1	No Quantity							3898698			0
S3	2016	2016	2016	2	0	2	Export	858	Uruguay	URY	218	Ecuador	ECU								01	MEAT, MEAT PREPARATIONS	1	No Quantity							127788			0
S3	2016	2016	2016	2	0	2	Export	858	Uruguay	URY	226	Equatorial Guinea	GNQ								01	MEAT, MEAT PREPARATIONS	1	No Quantity							18520			0
S3	2016	2016	2016	2	0	2	Export	858	Uruguay	URY	246	Finland	FIN								01	MEAT, MEAT PREPARATIONS	1	No Quantity							2331102			0
S3	2016	2016	2016	2	0	2	Export	858	Uruguay	URY	251	France	FRA								01	MEAT, MEAT PREPARATIONS	1	No Quantity							11523009			0
S3	2016	2016	2016	2	0	2	Export	858	Uruguay	URY	258	French Polynesia	PYF								01	MEAT, MEAT PREPARATIONS	1	No Quantity							5041256			0
S3	2016	2016	2016	2	0	2	Export	858	Uruguay	URY	276	Germany	DEU								01	MEAT, MEAT PREPARATIONS	1	No Quantity							86302717			0
S3	2016	2016	2016	2	0	2	Export	858	Uruguay	URY	332	Haiti	HTI								01	MEAT, MEAT PREPARATIONS	1	No Quantity							7340			0
S3	2016	2016	2016	2	0	2	Export	858	Uruguay	URY	344	China, Hong Kong SAR	HKG								01	MEAT, MEAT PREPARATIONS	1	No Quantity							6613382			0
S3	2016	2016	2016	2	0	2	Export	858	Uruguay	URY	372	Ireland	IRL								01	MEAT, MEAT PREPARATIONS	1	No Quantity							112417			0
S3	2016	2016	2016	2	0	2	Export	858	Uruguay	URY	376	Israel	ISR								01	MEAT, MEAT PREPARATIONS	1	No Quantity							117901119			0
S3	2016	2016	2016	2	0	2	Export	858	Uruguay	URY	381	Italy	ITA								01	MEAT, MEAT PREPARATIONS	1	No Quantity							38494002			0
S3	2016	2016	2016	2	0	2	Export	858	Uruguay	URY	392	Japan	JPN								01	MEAT, MEAT PREPARATIONS	1	No Quantity							2119383			0
S3	2016	2016	2016	2	0	2	Export	858	Uruguay	URY	398	Kazakhstan	KAZ								01	MEAT, MEAT PREPARATIONS	1	No Quantity							234025			0
S3	2016	2016	2016	2	0	2	Export	858	Uruguay	URY	400	Jordan	JOR								01	MEAT, MEAT PREPARATIONS	1	No Quantity							438362			0
S3	2016	2016	2016	2	0	2	Export	858	Uruguay	URY	404	Kenya	KEN								01	MEAT, MEAT PREPARATIONS	1	No Quantity							15000			0
S3	2016	2016	2016	2	0	2	Export	858	Uruguay	URY	410	Rep. of Korea	KOR								01	MEAT, MEAT PREPARATIONS	1	No Quantity							16292670			0
S3	2016	2016	2016	2	0	2	Export	858	Uruguay	URY	414	Kuwait	KWT								01	MEAT, MEAT PREPARATIONS	1	No Quantity							3298680			0
S3	2016	2016	2016	2	0	2	Export	858	Uruguay	URY	422	Lebanon	LBN								01	MEAT, MEAT PREPARATIONS	1	No Quantity							68455			0
S3	2016	2016	2016	2	0	2	Export	858	Uruguay	URY	430	Liberia	LBR								01	MEAT, MEAT PREPARATIONS	1	No Quantity							17824			0
S3	2016	2016	2016	2	0	2	Export	858	Uruguay	URY	440	Lithuania	LTU								01	MEAT, MEAT PREPARATIONS	1	No Quantity							78200			0
S3	2016	2016	2016	2	0	2	Export	858	Uruguay	URY	484	Mexico	MEX								01	MEAT, MEAT PREPARATIONS	1	No Quantity							1911692			0
S3	2016	2016	2016	2	0	2	Export	858	Uruguay	URY	512	Oman	OMN								01	MEAT, MEAT PREPARATIONS	1	No Quantity							441502			0
S3	2016	2016	2016	2	0	2	Export	858	Uruguay	URY	528	Netherlands	NLD								01	MEAT, MEAT PREPARATIONS	1	No Quantity							164052964			0
S3	2016	2016	2016	2	0	2	Export	858	Uruguay	URY	579	Norway	NOR								01	MEAT, MEAT PREPARATIONS	1	No Quantity							10698683			0
S3	2016	2016	2016	2	0	2	Export	858	Uruguay	URY	591	Panama	PAN								01	MEAT, MEAT PREPARATIONS	1	No Quantity							1610915			0
S3	2016	2016	2016	2	0	2	Export	858	Uruguay	URY	600	Paraguay	PRY								01	MEAT, MEAT PREPARATIONS	1	No Quantity							790319			0
S3	2016	2016	2016	2	0	2	Export	858	Uruguay	URY	604	Peru	PER								01	MEAT, MEAT PREPARATIONS	1	No Quantity							3117908			0
S3	2016	2016	2016	2	0	2	Export	858	Uruguay	URY	620	Portugal	PRT								01	MEAT, MEAT PREPARATIONS	1	No Quantity							6594543			0
S3	2016	2016	2016	2	0	2	Export	858	Uruguay	URY	634	Qatar	QAT								01	MEAT, MEAT PREPARATIONS	1	No Quantity							966153			0
S3	2016	2016	2016	2	0	2	Export	858	Uruguay	URY	643	Russian Federation	RUS								01	MEAT, MEAT PREPARATIONS	1	No Quantity							27339003			0
S3	2016	2016	2016	2	0	2	Export	858	Uruguay	URY	702	Singapore	SGP								01	MEAT, MEAT PREPARATIONS	1	No Quantity							210850			0
S3	2016	2016	2016	2	0	2	Export	858	Uruguay	URY	704	Viet Nam	VNM								01	MEAT, MEAT PREPARATIONS	1	No Quantity							1324350			0
S3	2016	2016	2016	2	0	2	Export	858	Uruguay	URY	710	South Africa	ZAF								01	MEAT, MEAT PREPARATIONS	1	No Quantity							4015650			0
S3	2016	2016	2016	2	0	2	Export	858	Uruguay	URY	724	Spain	ESP								01	MEAT, MEAT PREPARATIONS	1	No Quantity							39104713			0
S3	2016	2016	2016	2	0	2	Export	858	Uruguay	URY	752	Sweden	SWE								01	MEAT, MEAT PREPARATIONS	1	No Quantity							8857374			0
S3	2016	2016	2016	2	0	2	Export	858	Uruguay	URY	757	Switzerland	CHE								01	MEAT, MEAT PREPARATIONS	1	No Quantity							18770892			0
S3	2016	2016	2016	2	0	2	Export	858	Uruguay	URY	764	Thailand	THA								01	MEAT, MEAT PREPARATIONS	1	No Quantity							368666			0
S3	2016	2016	2016	2	0	2	Export	858	Uruguay	URY	780	Trinidad and Tobago	TTO								01	MEAT, MEAT PREPARATIONS	1	No Quantity							11035341			0
S3	2016	2016	2016	2	0	2	Export	858	Uruguay	URY	784	United Arab Emirates	ARE								01	MEAT, MEAT PREPARATIONS	1	No Quantity							742723			0
S3	2016	2016	2016	2	0	2	Export	858	Uruguay	URY	818	Egypt	EGY								01	MEAT, MEAT PREPARATIONS	1	No Quantity							339421			0
S3	2016	2016	2016	2	0	2	Export	858	Uruguay	URY	826	United Kingdom	GBR								01	MEAT, MEAT PREPARATIONS	1	No Quantity							30530758			0
S3	2016	2016	2016	2	0	2	Export	858	Uruguay	URY	838	Free Zones									01	MEAT, MEAT PREPARATIONS	1	No Quantity							1230513			0
S3	2016	2016	2016	2	0	2	Export	858	Uruguay	URY	842	USA	USA								01	MEAT, MEAT PREPARATIONS	1	No Quantity							241385913			0
S3	2016	2016	2016	2	0	2	Export	858	Uruguay	URY	887	Yemen	YEM								01	MEAT, MEAT PREPARATIONS	1	No Quantity							1544505			0
S3	2016	2016	2016	2	0	2	Export	854	Burkina Faso	BFA	0	World	WLD								02	DAIRY PRODUCTS,BIRD EGGS	1	No Quantity							42912			0
S3	2016	2016	2016	2	0	2	Export	854	Burkina Faso	BFA	251	France	FRA								02	DAIRY PRODUCTS,BIRD EGGS	1	No Quantity							10086			0
S3	2016	2016	2016	2	0	2	Export	854	Burkina Faso	BFA	466	Mali	MLI								02	DAIRY PRODUCTS,BIRD EGGS	1	No Quantity							5045			0
S3	2016	2016	2016	2	0	2	Export	854	Burkina Faso	BFA	562	Niger	NER								02	DAIRY PRODUCTS,BIRD EGGS	1	No Quantity							19373			0
S3	2016	2016	2016	2	0	2	Export	854	Burkina Faso	BFA	686	Senegal	SEN								02	DAIRY PRODUCTS,BIRD EGGS	1	No Quantity							8408			0
S3	2016	2016	2016	2	0	2	Export	858	Uruguay	URY	0	World	WLD								02	DAIRY PRODUCTS,BIRD EGGS	1	No Quantity							556934108			0
S3	2016	2016	2016	2	0	2	Export	858	Uruguay	URY	12	Algeria	DZA								02	DAIRY PRODUCTS,BIRD EGGS	1	No Quantity							42244260			0
S3	2016	2016	2016	2	0	2	Export	858	Uruguay	URY	24	Angola	AGO								02	DAIRY PRODUCTS,BIRD EGGS	1	No Quantity							572703			0
S3	2016	2016	2016	2	0	2	Export	858	Uruguay	URY	28	Antigua and Barbuda	ATG								02	DAIRY PRODUCTS,BIRD EGGS	1	No Quantity							38318			0
S3	2016	2016	2016	2	0	2	Export	858	Uruguay	URY	32	Argentina	ARG								02	DAIRY PRODUCTS,BIRD EGGS	1	No Quantity							7473435			0
S3	2016	2016	2016	2	0	2	Export	858	Uruguay	URY	50	Bangladesh	BGD								02	DAIRY PRODUCTS,BIRD EGGS	1	No Quantity							2975544			0
S3	2016	2016	2016	2	0	2	Export	858	Uruguay	URY	68	Bolivia (Plurinational State of)	BOL								02	DAIRY PRODUCTS,BIRD EGGS	1	No Quantity							3313688			0
S3	2016	2016	2016	2	0	2	Export	858	Uruguay	URY	76	Brazil	BRA								02	DAIRY PRODUCTS,BIRD EGGS	1	No Quantity							341745589			0
S3	2016	2016	2016	2	0	2	Export	858	Uruguay	URY	96	Brunei Darussalam	BRN								02	DAIRY PRODUCTS,BIRD EGGS	1	No Quantity							98305			0
S3	2016	2016	2016	2	0	2	Export	858	Uruguay	URY	104	Myanmar	MMR								02	DAIRY PRODUCTS,BIRD EGGS	1	No Quantity							583093			0
S3	2016	2016	2016	2	0	2	Export	858	Uruguay	URY	152	Chile	CHL								02	DAIRY PRODUCTS,BIRD EGGS	1	No Quantity							7031309			0
S3	2016	2016	2016	2	0	2	Export	858	Uruguay	URY	156	China	CHN								02	DAIRY PRODUCTS,BIRD EGGS	1	No Quantity							16221138			0
S3	2016	2016	2016	2	0	2	Export	858	Uruguay	URY	170	Colombia	COL								02	DAIRY PRODUCTS,BIRD EGGS	1	No Quantity							3175487			0
S3	2016	2016	2016	2	0	2	Export	858	Uruguay	URY	178	Congo	COG								02	DAIRY PRODUCTS,BIRD EGGS	1	No Quantity							51250			0
S3	2016	2016	2016	2	0	2	Export	858	Uruguay	URY	188	Costa Rica	CRI								02	DAIRY PRODUCTS,BIRD EGGS	1	No Quantity							40250			0
S3	2016	2016	2016	2	0	2	Export	858	Uruguay	URY	192	Cuba	CUB								02	DAIRY PRODUCTS,BIRD EGGS	1	No Quantity							12027909			0
S3	2016	2016	2016	2	0	2	Export	858	Uruguay	URY	266	Gabon	GAB								02	DAIRY PRODUCTS,BIRD EGGS	1	No Quantity							25580			0
S3	2016	2016	2016	2	0	2	Export	858	Uruguay	URY	268	Georgia	GEO								02	DAIRY PRODUCTS,BIRD EGGS	1	No Quantity							815702			0
S3	2016	2016	2016	2	0	2	Export	858	Uruguay	URY	344	China, Hong Kong SAR	HKG								02	DAIRY PRODUCTS,BIRD EGGS	1	No Quantity							472498			0
S3	2016	2016	2016	2	0	2	Export	858	Uruguay	URY	352	Iceland	ISL								02	DAIRY PRODUCTS,BIRD EGGS	1	No Quantity							12600			0
S3	2016	2016	2016	2	0	2	Export	858	Uruguay	URY	364	Iran	IRN								02	DAIRY PRODUCTS,BIRD EGGS	1	No Quantity							511875			0
S3	2016	2016	2016	2	0	2	Export	858	Uruguay	URY	368	Iraq	IRQ								02	DAIRY PRODUCTS,BIRD EGGS	1	No Quantity							234000			0
S3	2016	2016	2016	2	0	2	Export	858	Uruguay	URY	384	Côte d'Ivoire	CIV								02	DAIRY PRODUCTS,BIRD EGGS	1	No Quantity							34138			0
S3	2016	2016	2016	2	0	2	Export	858	Uruguay	URY	392	Japan	JPN								02	DAIRY PRODUCTS,BIRD EGGS	1	No Quantity							40112			0
S3	2016	2016	2016	2	0	2	Export	858	Uruguay	URY	400	Jordan	JOR								02	DAIRY PRODUCTS,BIRD EGGS	1	No Quantity							70044			0
S3	2016	2016	2016	2	0	2	Export	858	Uruguay	URY	410	Rep. of Korea	KOR								02	DAIRY PRODUCTS,BIRD EGGS	1	No Quantity							98500			0
S3	2016	2016	2016	2	0	2	Export	858	Uruguay	URY	434	Libya	LBY								02	DAIRY PRODUCTS,BIRD EGGS	1	No Quantity							95000			0
S3	2016	2016	2016	2	0	2	Export	858	Uruguay	URY	458	Malaysia	MYS								02	DAIRY PRODUCTS,BIRD EGGS	1	No Quantity							214657			0
S3	2016	2016	2016	2	0	2	Export	858	Uruguay	URY	466	Mali	MLI								02	DAIRY PRODUCTS,BIRD EGGS	1	No Quantity							547400			0
S3	2016	2016	2016	2	0	2	Export	858	Uruguay	URY	478	Mauritania	MRT								02	DAIRY PRODUCTS,BIRD EGGS	1	No Quantity							357500			0
S3	2016	2016	2016	2	0	2	Export	858	Uruguay	URY	484	Mexico	MEX								02	DAIRY PRODUCTS,BIRD EGGS	1	No Quantity							30349036			0
S3	2016	2016	2016	2	0	2	Export	858	Uruguay	URY	490	Other Asia, nes									02	DAIRY PRODUCTS,BIRD EGGS	1	No Quantity							951137			0
S3	2016	2016	2016	2	0	2	Export	858	Uruguay	URY	504	Morocco	MAR								02	DAIRY PRODUCTS,BIRD EGGS	1	No Quantity							1295354			0
S3	2016	2016	2016	2	0	2	Export	858	Uruguay	URY	531	Curaçao	CUW								02	DAIRY PRODUCTS,BIRD EGGS	1	No Quantity							10017			0
S3	2016	2016	2016	2	0	2	Export	858	Uruguay	URY	586	Pakistan	PAK								02	DAIRY PRODUCTS,BIRD EGGS	1	No Quantity							316412			0
S3	2016	2016	2016	2	0	2	Export	858	Uruguay	URY	600	Paraguay	PRY								02	DAIRY PRODUCTS,BIRD EGGS	1	No Quantity							1744455			0
S3	2016	2016	2016	2	0	2	Export	858	Uruguay	URY	604	Peru	PER								02	DAIRY PRODUCTS,BIRD EGGS	1	No Quantity							683003			0
S3	2016	2016	2016	2	0	2	Export	858	Uruguay	URY	608	Philippines	PHL								02	DAIRY PRODUCTS,BIRD EGGS	1	No Quantity							6657164			0
S3	2016	2016	2016	2	0	2	Export	858	Uruguay	URY	643	Russian Federation	RUS								02	DAIRY PRODUCTS,BIRD EGGS	1	No Quantity							50245709			0
S3	2016	2016	2016	2	0	2	Export	858	Uruguay	URY	682	Saudi Arabia	SAU								02	DAIRY PRODUCTS,BIRD EGGS	1	No Quantity							1340801			0
S3	2016	2016	2016	2	0	2	Export	858	Uruguay	URY	686	Senegal	SEN								02	DAIRY PRODUCTS,BIRD EGGS	1	No Quantity							416375			0
S3	2016	2016	2016	2	0	2	Export	858	Uruguay	URY	699	India	IND								02	DAIRY PRODUCTS,BIRD EGGS	1	No Quantity							291580			0
S3	2016	2016	2016	2	0	2	Export	858	Uruguay	URY	702	Singapore	SGP								02	DAIRY PRODUCTS,BIRD EGGS	1	No Quantity							3925605			0
S3	2016	2016	2016	2	0	2	Export	858	Uruguay	URY	704	Viet Nam	VNM								02	DAIRY PRODUCTS,BIRD EGGS	1	No Quantity							3792780			0
S3	2016	2016	2016	2	0	2	Export	858	Uruguay	URY	710	South Africa	ZAF								02	DAIRY PRODUCTS,BIRD EGGS	1	No Quantity							4235293			0
S3	2016	2016	2016	2	0	2	Export	858	Uruguay	URY	729	Sudan	SDN								02	DAIRY PRODUCTS,BIRD EGGS	1	No Quantity							752114			0
S3	2016	2016	2016	2	0	2	Export	858	Uruguay	URY	764	Thailand	THA								02	DAIRY PRODUCTS,BIRD EGGS	1	No Quantity							179440			0
S3	2016	2016	2016	2	0	2	Export	858	Uruguay	URY	780	Trinidad and Tobago	TTO								02	DAIRY PRODUCTS,BIRD EGGS	1	No Quantity							331902			0
S3	2016	2016	2016	2	0	2	Export	858	Uruguay	URY	784	United Arab Emirates	ARE								02	DAIRY PRODUCTS,BIRD EGGS	1	No Quantity							738234			0
S3	2016	2016	2016	2	0	2	Export	858	Uruguay	URY	818	Egypt	EGY								02	DAIRY PRODUCTS,BIRD EGGS	1	No Quantity							848250			0
S3	2016	2016	2016	2	0	2	Export	858	Uruguay	URY	826	United Kingdom	GBR								02	DAIRY PRODUCTS,BIRD EGGS	1	No Quantity							19900			0
S3	2016	2016	2016	2	0	2	Export	858	Uruguay	URY	842	USA	USA								02	DAIRY PRODUCTS,BIRD EGGS	1	No Quantity							6130613			0
S3	2016	2016	2016	2	0	2	Export	858	Uruguay	URY	854	Burkina Faso	BFA								02	DAIRY PRODUCTS,BIRD EGGS	1	No Quantity							205450			0
S3	2016	2016	2016	2	0	2	Export	858	Uruguay	URY	862	Venezuela	VEN								02	DAIRY PRODUCTS,BIRD EGGS	1	No Quantity							351600			0
S3	2016	2016	2016	2	0	2	Export	854	Burkina Faso	BFA	0	World	WLD								03	FISH,CRUSTACEANS,MOLLUSC	1	No Quantity							300128			0
S3	2016	2016	2016	2	0	2	Export	854	Burkina Faso	BFA	251	France	FRA								03	FISH,CRUSTACEANS,MOLLUSC	1	No Quantity							473			0
S3	2016	2016	2016	2	0	2	Export	854	Burkina Faso	BFA	562	Niger	NER								03	FISH,CRUSTACEANS,MOLLUSC	1	No Quantity							299655			0
S3	2016	2016	2016	2	0	2	Export	858	Uruguay	URY	0	World	WLD								03	FISH,CRUSTACEANS,MOLLUSC	1	No Quantity							90122845			0
S3	2016	2016	2016	2	0	2	Export	858	Uruguay	URY	12	Algeria	DZA								03	FISH,CRUSTACEANS,MOLLUSC	1	No Quantity							624113			0
S3	2016	2016	2016	2	0	2	Export	858	Uruguay	URY	24	Angola	AGO								03	FISH,CRUSTACEANS,MOLLUSC	1	No Quantity							209640			0
S3	2016	2016	2016	2	0	2	Export	858	Uruguay	URY	32	Argentina	ARG								03	FISH,CRUSTACEANS,MOLLUSC	1	No Quantity							362129			0
S3	2016	2016	2016	2	0	2	Export	858	Uruguay	URY	36	Australia	AUS								03	FISH,CRUSTACEANS,MOLLUSC	1	No Quantity							28054			0
S3	2016	2016	2016	2	0	2	Export	858	Uruguay	URY	50	Bangladesh	BGD								03	FISH,CRUSTACEANS,MOLLUSC	1	No Quantity							2334027			0
S3	2016	2016	2016	2	0	2	Export	858	Uruguay	URY	56	Belgium	BEL								03	FISH,CRUSTACEANS,MOLLUSC	1	No Quantity							48843			0
S3	2016	2016	2016	2	0	2	Export	858	Uruguay	URY	68	Bolivia (Plurinational State of)	BOL								03	FISH,CRUSTACEANS,MOLLUSC	1	No Quantity							166421			0
S3	2016	2016	2016	2	0	2	Export	858	Uruguay	URY	76	Brazil	BRA								03	FISH,CRUSTACEANS,MOLLUSC	1	No Quantity							13995039			0
S3	2016	2016	2016	2	0	2	Export	858	Uruguay	URY	100	Bulgaria	BGR								03	FISH,CRUSTACEANS,MOLLUSC	1	No Quantity							94804			0
S3	2016	2016	2016	2	0	2	Export	858	Uruguay	URY	112	Belarus	BLR								03	FISH,CRUSTACEANS,MOLLUSC	1	No Quantity							71198			0
S3	2016	2016	2016	2	0	2	Export	858	Uruguay	URY	120	Cameroon	CMR								03	FISH,CRUSTACEANS,MOLLUSC	1	No Quantity							3204766			0
S3	2016	2016	2016	2	0	2	Export	858	Uruguay	URY	124	Canada	CAN								03	FISH,CRUSTACEANS,MOLLUSC	1	No Quantity							1995			0
S3	2016	2016	2016	2	0	2	Export	858	Uruguay	URY	152	Chile	CHL								03	FISH,CRUSTACEANS,MOLLUSC	1	No Quantity							2521358			0
S3	2016	2016	2016	2	0	2	Export	858	Uruguay	URY	156	China	CHN								03	FISH,CRUSTACEANS,MOLLUSC	1	No Quantity							6198981			0
S3	2016	2016	2016	2	0	2	Export	858	Uruguay	URY	170	Colombia	COL								03	FISH,CRUSTACEANS,MOLLUSC	1	No Quantity							5290363			0
S3	2016	2016	2016	2	0	2	Export	858	Uruguay	URY	178	Congo	COG								03	FISH,CRUSTACEANS,MOLLUSC	1	No Quantity							3258313			0
S3	2016	2016	2016	2	0	2	Export	858	Uruguay	URY	204	Benin	BEN								03	FISH,CRUSTACEANS,MOLLUSC	1	No Quantity							5315586			0
S3	2016	2016	2016	2	0	2	Export	858	Uruguay	URY	208	Denmark	DNK								03	FISH,CRUSTACEANS,MOLLUSC	1	No Quantity							48051			0
S3	2016	2016	2016	2	0	2	Export	858	Uruguay	URY	226	Equatorial Guinea	GNQ								03	FISH,CRUSTACEANS,MOLLUSC	1	No Quantity							768526			0
S3	2016	2016	2016	2	0	2	Export	858	Uruguay	URY	251	France	FRA								03	FISH,CRUSTACEANS,MOLLUSC	1	No Quantity							394090			0
S3	2016	2016	2016	2	0	2	Export	858	Uruguay	URY	266	Gabon	GAB								03	FISH,CRUSTACEANS,MOLLUSC	1	No Quantity							4512120			0
S3	2016	2016	2016	2	0	2	Export	858	Uruguay	URY	268	Georgia	GEO								03	FISH,CRUSTACEANS,MOLLUSC	1	No Quantity							21490			0
S3	2016	2016	2016	2	0	2	Export	858	Uruguay	URY	276	Germany	DEU								03	FISH,CRUSTACEANS,MOLLUSC	1	No Quantity							128684			0
S3	2016	2016	2016	2	0	2	Export	858	Uruguay	URY	288	Ghana	GHA								03	FISH,CRUSTACEANS,MOLLUSC	1	No Quantity							197474			0
S3	2016	2016	2016	2	0	2	Export	858	Uruguay	URY	300	Greece	GRC								03	FISH,CRUSTACEANS,MOLLUSC	1	No Quantity							22720			0
S3	2016	2016	2016	2	0	2	Export	858	Uruguay	URY	308	Grenada	GRD								03	FISH,CRUSTACEANS,MOLLUSC	1	No Quantity							105514			0
S3	2016	2016	2016	2	0	2	Export	858	Uruguay	URY	344	China, Hong Kong SAR	HKG								03	FISH,CRUSTACEANS,MOLLUSC	1	No Quantity							598368			0
S3	2016	2016	2016	2	0	2	Export	858	Uruguay	URY	348	Hungary	HUN								03	FISH,CRUSTACEANS,MOLLUSC	1	No Quantity							33999			0
S3	2016	2016	2016	2	0	2	Export	858	Uruguay	URY	364	Iran	IRN								03	FISH,CRUSTACEANS,MOLLUSC	1	No Quantity							103150			0
S3	2016	2016	2016	2	0	2	Export	858	Uruguay	URY	376	Israel	ISR								03	FISH,CRUSTACEANS,MOLLUSC	1	No Quantity							1975922			0
S3	2016	2016	2016	2	0	2	Export	858	Uruguay	URY	381	Italy	ITA								03	FISH,CRUSTACEANS,MOLLUSC	1	No Quantity							281531			0
S3	2016	2016	2016	2	0	2	Export	858	Uruguay	URY	384	Côte d'Ivoire	CIV								03	FISH,CRUSTACEANS,MOLLUSC	1	No Quantity							815486			0
S3	2016	2016	2016	2	0	2	Export	858	Uruguay	URY	392	Japan	JPN								03	FISH,CRUSTACEANS,MOLLUSC	1	No Quantity							419765			0
S3	2016	2016	2016	2	0	2	Export	858	Uruguay	URY	398	Kazakhstan	KAZ								03	FISH,CRUSTACEANS,MOLLUSC	1	No Quantity							32155			0
S3	2016	2016	2016	2	0	2	Export	858	Uruguay	URY	410	Rep. of Korea	KOR								03	FISH,CRUSTACEANS,MOLLUSC	1	No Quantity							1249443			0
S3	2016	2016	2016	2	0	2	Export	858	Uruguay	URY	422	Lebanon	LBN								03	FISH,CRUSTACEANS,MOLLUSC	1	No Quantity							67831			0
S3	2016	2016	2016	2	0	2	Export	858	Uruguay	URY	440	Lithuania	LTU								03	FISH,CRUSTACEANS,MOLLUSC	1	No Quantity							916239			0
S3	2016	2016	2016	2	0	2	Export	858	Uruguay	URY	458	Malaysia	MYS								03	FISH,CRUSTACEANS,MOLLUSC	1	No Quantity							634895			0
S3	2016	2016	2016	2	0	2	Export	858	Uruguay	URY	480	Mauritius	MUS								03	FISH,CRUSTACEANS,MOLLUSC	1	No Quantity							68882			0
S3	2016	2016	2016	2	0	2	Export	858	Uruguay	URY	484	Mexico	MEX								03	FISH,CRUSTACEANS,MOLLUSC	1	No Quantity							6231			0
S3	2016	2016	2016	2	0	2	Export	858	Uruguay	URY	490	Other Asia, nes									03	FISH,CRUSTACEANS,MOLLUSC	1	No Quantity							66446			0
S3	2016	2016	2016	2	0	2	Export	858	Uruguay	URY	498	Rep. of Moldova	MDA								03	FISH,CRUSTACEANS,MOLLUSC	1	No Quantity							261179			0
S3	2016	2016	2016	2	0	2	Export	858	Uruguay	URY	504	Morocco	MAR								03	FISH,CRUSTACEANS,MOLLUSC	1	No Quantity							158149			0
S3	2016	2016	2016	2	0	2	Export	858	Uruguay	URY	516	Namibia	NAM								03	FISH,CRUSTACEANS,MOLLUSC	1	No Quantity							190693			0
S3	2016	2016	2016	2	0	2	Export	858	Uruguay	URY	566	Nigeria	NGA								03	FISH,CRUSTACEANS,MOLLUSC	1	No Quantity							4672872			0
S3	2016	2016	2016	2	0	2	Export	858	Uruguay	URY	579	Norway	NOR								03	FISH,CRUSTACEANS,MOLLUSC	1	No Quantity							8432			0
S3	2016	2016	2016	2	0	2	Export	858	Uruguay	URY	600	Paraguay	PRY								03	FISH,CRUSTACEANS,MOLLUSC	1	No Quantity							11600			0
S3	2016	2016	2016	2	0	2	Export	858	Uruguay	URY	620	Portugal	PRT								03	FISH,CRUSTACEANS,MOLLUSC	1	No Quantity							552205			0
S3	2016	2016	2016	2	0	2	Export	858	Uruguay	URY	643	Russian Federation	RUS								03	FISH,CRUSTACEANS,MOLLUSC	1	No Quantity							2530333			0
S3	2016	2016	2016	2	0	2	Export	858	Uruguay	URY	686	Senegal	SEN								03	FISH,CRUSTACEANS,MOLLUSC	1	No Quantity							45332			0
S3	2016	2016	2016	2	0	2	Export	858	Uruguay	URY	688	Serbia	SRB								03	FISH,CRUSTACEANS,MOLLUSC	1	No Quantity							318385			0
S3	2016	2016	2016	2	0	2	Export	858	Uruguay	URY	699	India	IND								03	FISH,CRUSTACEANS,MOLLUSC	1	No Quantity							36500			0
S3	2016	2016	2016	2	0	2	Export	858	Uruguay	URY	702	Singapore	SGP								03	FISH,CRUSTACEANS,MOLLUSC	1	No Quantity							54662			0
S3	2016	2016	2016	2	0	2	Export	858	Uruguay	URY	704	Viet Nam	VNM								03	FISH,CRUSTACEANS,MOLLUSC	1	No Quantity							8440118			0
S3	2016	2016	2016	2	0	2	Export	858	Uruguay	URY	710	South Africa	ZAF								03	FISH,CRUSTACEANS,MOLLUSC	1	No Quantity							606284			0
S3	2016	2016	2016	2	0	2	Export	858	Uruguay	URY	724	Spain	ESP								03	FISH,CRUSTACEANS,MOLLUSC	1	No Quantity							1840569			0
S3	2016	2016	2016	2	0	2	Export	858	Uruguay	URY	757	Switzerland	CHE								03	FISH,CRUSTACEANS,MOLLUSC	1	No Quantity							203439			0
S3	2016	2016	2016	2	0	2	Export	858	Uruguay	URY	762	Tajikistan	TJK								03	FISH,CRUSTACEANS,MOLLUSC	1	No Quantity							136944			0
S3	2016	2016	2016	2	0	2	Export	858	Uruguay	URY	764	Thailand	THA								03	FISH,CRUSTACEANS,MOLLUSC	1	No Quantity							50997			0
S3	2016	2016	2016	2	0	2	Export	858	Uruguay	URY	768	Togo	TGO								03	FISH,CRUSTACEANS,MOLLUSC	1	No Quantity							237596			0
S3	2016	2016	2016	2	0	2	Export	858	Uruguay	URY	784	United Arab Emirates	ARE								03	FISH,CRUSTACEANS,MOLLUSC	1	No Quantity							31087			0
S3	2016	2016	2016	2	0	2	Export	858	Uruguay	URY	804	Ukraine	UKR								03	FISH,CRUSTACEANS,MOLLUSC	1	No Quantity							1307399			0
S3	2016	2016	2016	2	0	2	Export	858	Uruguay	URY	807	North Macedonia	MKD								03	FISH,CRUSTACEANS,MOLLUSC	1	No Quantity							35203			0
S3	2016	2016	2016	2	0	2	Export	858	Uruguay	URY	826	United Kingdom	GBR								03	FISH,CRUSTACEANS,MOLLUSC	1	No Quantity							4658104			0
S3	2016	2016	2016	2	0	2	Export	858	Uruguay	URY	842	USA	USA								03	FISH,CRUSTACEANS,MOLLUSC	1	No Quantity							6540121			0
S3	2016	2016	2016	2	0	2	Export	854	Burkina Faso	BFA	0	World	WLD								04	CEREALS,CEREAL PREPRTNS.	1	No Quantity							5246533			0
S3	2016	2016	2016	2	0	2	Export	854	Burkina Faso	BFA	120	Cameroon	CMR								04	CEREALS,CEREAL PREPRTNS.	1	No Quantity							26882			0
S3	2016	2016	2016	2	0	2	Export	854	Burkina Faso	BFA	251	France	FRA								04	CEREALS,CEREAL PREPRTNS.	1	No Quantity							45397			0
S3	2016	2016	2016	2	0	2	Export	854	Burkina Faso	BFA	276	Germany	DEU								04	CEREALS,CEREAL PREPRTNS.	1	No Quantity							83			0
S3	2016	2016	2016	2	0	2	Export	854	Burkina Faso	BFA	288	Ghana	GHA								04	CEREALS,CEREAL PREPRTNS.	1	No Quantity							33060			0
S3	2016	2016	2016	2	0	2	Export	854	Burkina Faso	BFA	384	Côte d'Ivoire	CIV								04	CEREALS,CEREAL PREPRTNS.	1	No Quantity							480005			0
S3	2016	2016	2016	2	0	2	Export	854	Burkina Faso	BFA	466	Mali	MLI								04	CEREALS,CEREAL PREPRTNS.	1	No Quantity							671686			0
S3	2016	2016	2016	2	0	2	Export	854	Burkina Faso	BFA	562	Niger	NER								04	CEREALS,CEREAL PREPRTNS.	1	No Quantity							3794231			0
S3	2016	2016	2016	2	0	2	Export	854	Burkina Faso	BFA	566	Nigeria	NGA								04	CEREALS,CEREAL PREPRTNS.	1	No Quantity							76590			0
S3	2016	2016	2016	2	0	2	Export	854	Burkina Faso	BFA	686	Senegal	SEN								04	CEREALS,CEREAL PREPRTNS.	1	No Quantity							116028			0
S3	2016	2016	2016	2	0	2	Export	854	Burkina Faso	BFA	768	Togo	TGO								04	CEREALS,CEREAL PREPRTNS.	1	No Quantity							2572			0
S3	2016	2016	2016	2	0	2	Export	858	Uruguay	URY	0	World	WLD								04	CEREALS,CEREAL PREPRTNS.	1	No Quantity							715990840			0
S3	2016	2016	2016	2	0	2	Export	858	Uruguay	URY	24	Angola	AGO								04	CEREALS,CEREAL PREPRTNS.	1	No Quantity							799456			0
S3	2016	2016	2016	2	0	2	Export	858	Uruguay	URY	32	Argentina	ARG								04	CEREALS,CEREAL PREPRTNS.	1	No Quantity							3238678			0
S3	2016	2016	2016	2	0	2	Export	858	Uruguay	URY	52	Barbados	BRB								04	CEREALS,CEREAL PREPRTNS.	1	No Quantity							343437			0
S3	2016	2016	2016	2	0	2	Export	858	Uruguay	URY	56	Belgium	BEL								04	CEREALS,CEREAL PREPRTNS.	1	No Quantity							13056841			0
S3	2016	2016	2016	2	0	2	Export	858	Uruguay	URY	68	Bolivia (Plurinational State of)	BOL								04	CEREALS,CEREAL PREPRTNS.	1	No Quantity							3440125			0
S3	2016	2016	2016	2	0	2	Export	858	Uruguay	URY	76	Brazil	BRA								04	CEREALS,CEREAL PREPRTNS.	1	No Quantity							263888751			0
S3	2016	2016	2016	2	0	2	Export	858	Uruguay	URY	104	Myanmar	MMR								04	CEREALS,CEREAL PREPRTNS.	1	No Quantity							96160			0
S3	2016	2016	2016	2	0	2	Export	858	Uruguay	URY	124	Canada	CAN								04	CEREALS,CEREAL PREPRTNS.	1	No Quantity							402045			0
S3	2016	2016	2016	2	0	2	Export	858	Uruguay	URY	132	Cabo Verde	CPV								04	CEREALS,CEREAL PREPRTNS.	1	No Quantity							75177			0
S3	2016	2016	2016	2	0	2	Export	858	Uruguay	URY	152	Chile	CHL								04	CEREALS,CEREAL PREPRTNS.	1	No Quantity							6826341			0
S3	2016	2016	2016	2	0	2	Export	858	Uruguay	URY	170	Colombia	COL								04	CEREALS,CEREAL PREPRTNS.	1	No Quantity							27362866			0
S3	2016	2016	2016	2	0	2	Export	858	Uruguay	URY	188	Costa Rica	CRI								04	CEREALS,CEREAL PREPRTNS.	1	No Quantity							15091686			0
S3	2016	2016	2016	2	0	2	Export	858	Uruguay	URY	192	Cuba	CUB								04	CEREALS,CEREAL PREPRTNS.	1	No Quantity							12171007			0
S3	2016	2016	2016	2	0	2	Export	858	Uruguay	URY	196	Cyprus	CYP								04	CEREALS,CEREAL PREPRTNS.	1	No Quantity							522322			0
S3	2016	2016	2016	2	0	2	Export	858	Uruguay	URY	208	Denmark	DNK								04	CEREALS,CEREAL PREPRTNS.	1	No Quantity							99558			0
S3	2016	2016	2016	2	0	2	Export	858	Uruguay	URY	214	Dominican Rep.	DOM								04	CEREALS,CEREAL PREPRTNS.	1	No Quantity							3719531			0
S3	2016	2016	2016	2	0	2	Export	858	Uruguay	URY	222	El Salvador	SLV								04	CEREALS,CEREAL PREPRTNS.	1	No Quantity							367794			0
S3	2016	2016	2016	2	0	2	Export	858	Uruguay	URY	251	France	FRA								04	CEREALS,CEREAL PREPRTNS.	1	No Quantity							3976646			0
S3	2016	2016	2016	2	0	2	Export	858	Uruguay	URY	276	Germany	DEU								04	CEREALS,CEREAL PREPRTNS.	1	No Quantity							4768465			0
S3	2016	2016	2016	2	0	2	Export	858	Uruguay	URY	320	Guatemala	GTM								04	CEREALS,CEREAL PREPRTNS.	1	No Quantity							3238941			0
S3	2016	2016	2016	2	0	2	Export	858	Uruguay	URY	332	Haiti	HTI								04	CEREALS,CEREAL PREPRTNS.	1	No Quantity							298459			0
S3	2016	2016	2016	2	0	2	Export	858	Uruguay	URY	340	Honduras	HND								04	CEREALS,CEREAL PREPRTNS.	1	No Quantity							1007940			0
S3	2016	2016	2016	2	0	2	Export	858	Uruguay	URY	360	Indonesia	IDN								04	CEREALS,CEREAL PREPRTNS.	1	No Quantity							1077389			0
S3	2016	2016	2016	2	0	2	Export	858	Uruguay	URY	368	Iraq	IRQ								04	CEREALS,CEREAL PREPRTNS.	1	No Quantity							26175914			0
S3	2016	2016	2016	2	0	2	Export	858	Uruguay	URY	376	Israel	ISR								04	CEREALS,CEREAL PREPRTNS.	1	No Quantity							2010975			0
S3	2016	2016	2016	2	0	2	Export	858	Uruguay	URY	381	Italy	ITA								04	CEREALS,CEREAL PREPRTNS.	1	No Quantity							836459			0
S3	2016	2016	2016	2	0	2	Export	858	Uruguay	URY	388	Jamaica	JAM								04	CEREALS,CEREAL PREPRTNS.	1	No Quantity							185677			0
S3	2016	2016	2016	2	0	2	Export	858	Uruguay	URY	392	Japan	JPN								04	CEREALS,CEREAL PREPRTNS.	1	No Quantity							365386			0
S3	2016	2016	2016	2	0	2	Export	858	Uruguay	URY	414	Kuwait	KWT								04	CEREALS,CEREAL PREPRTNS.	1	No Quantity							44720			0
S3	2016	2016	2016	2	0	2	Export	858	Uruguay	URY	458	Malaysia	MYS								04	CEREALS,CEREAL PREPRTNS.	1	No Quantity							80523			0
S3	2016	2016	2016	2	0	2	Export	858	Uruguay	URY	484	Mexico	MEX								04	CEREALS,CEREAL PREPRTNS.	1	No Quantity							33638505			0
S3	2016	2016	2016	2	0	2	Export	858	Uruguay	URY	490	Other Asia, nes									04	CEREALS,CEREAL PREPRTNS.	1	No Quantity							2726024			0
S3	2016	2016	2016	2	0	2	Export	858	Uruguay	URY	528	Netherlands	NLD								04	CEREALS,CEREAL PREPRTNS.	1	No Quantity							4921714			0
S3	2016	2016	2016	2	0	2	Export	858	Uruguay	URY	531	Curaçao	CUW								04	CEREALS,CEREAL PREPRTNS.	1	No Quantity							21657			0
S3	2016	2016	2016	2	0	2	Export	858	Uruguay	URY	533	Aruba	ABW								04	CEREALS,CEREAL PREPRTNS.	1	No Quantity							13297			0
S3	2016	2016	2016	2	0	2	Export	858	Uruguay	URY	558	Nicaragua	NIC								04	CEREALS,CEREAL PREPRTNS.	1	No Quantity							1623948			0
S3	2016	2016	2016	2	0	2	Export	858	Uruguay	URY	591	Panama	PAN								04	CEREALS,CEREAL PREPRTNS.	1	No Quantity							2679271			0
S3	2016	2016	2016	2	0	2	Export	858	Uruguay	URY	600	Paraguay	PRY								04	CEREALS,CEREAL PREPRTNS.	1	No Quantity							6857049			0
S3	2016	2016	2016	2	0	2	Export	858	Uruguay	URY	604	Peru	PER								04	CEREALS,CEREAL PREPRTNS.	1	No Quantity							104683518			0
S3	2016	2016	2016	2	0	2	Export	858	Uruguay	URY	608	Philippines	PHL								04	CEREALS,CEREAL PREPRTNS.	1	No Quantity							130260			0
S3	2016	2016	2016	2	0	2	Export	858	Uruguay	URY	624	Guinea-Bissau	GNB								04	CEREALS,CEREAL PREPRTNS.	1	No Quantity							2602195			0
S3	2016	2016	2016	2	0	2	Export	858	Uruguay	URY	634	Qatar	QAT								04	CEREALS,CEREAL PREPRTNS.	1	No Quantity							70290			0
S3	2016	2016	2016	2	0	2	Export	858	Uruguay	URY	686	Senegal	SEN								04	CEREALS,CEREAL PREPRTNS.	1	No Quantity							3120244			0
S3	2016	2016	2016	2	0	2	Export	858	Uruguay	URY	694	Sierra Leone	SLE								04	CEREALS,CEREAL PREPRTNS.	1	No Quantity							14198170			0
S3	2016	2016	2016	2	0	2	Export	858	Uruguay	URY	704	Viet Nam	VNM								04	CEREALS,CEREAL PREPRTNS.	1	No Quantity							673590			0
S3	2016	2016	2016	2	0	2	Export	858	Uruguay	URY	710	South Africa	ZAF								04	CEREALS,CEREAL PREPRTNS.	1	No Quantity							935263			0
S3	2016	2016	2016	2	0	2	Export	858	Uruguay	URY	724	Spain	ESP								04	CEREALS,CEREAL PREPRTNS.	1	No Quantity							2462426			0
S3	2016	2016	2016	2	0	2	Export	858	Uruguay	URY	757	Switzerland	CHE								04	CEREALS,CEREAL PREPRTNS.	1	No Quantity							46725			0
S3	2016	2016	2016	2	0	2	Export	858	Uruguay	URY	784	United Arab Emirates	ARE								04	CEREALS,CEREAL PREPRTNS.	1	No Quantity							162887			0
S3	2016	2016	2016	2	0	2	Export	858	Uruguay	URY	792	Turkey	TUR								04	CEREALS,CEREAL PREPRTNS.	1	No Quantity							815072			0
S3	2016	2016	2016	2	0	2	Export	858	Uruguay	URY	826	United Kingdom	GBR								04	CEREALS,CEREAL PREPRTNS.	1	No Quantity							5069915			0
S3	2016	2016	2016	2	0	2	Export	858	Uruguay	URY	838	Free Zones									04	CEREALS,CEREAL PREPRTNS.	1	No Quantity							109944515			0
S3	2016	2016	2016	2	0	2	Export	858	Uruguay	URY	842	USA	USA								04	CEREALS,CEREAL PREPRTNS.	1	No Quantity							2170954			0
S3	2016	2016	2016	2	0	2	Export	858	Uruguay	URY	862	Venezuela	VEN								04	CEREALS,CEREAL PREPRTNS.	1	No Quantity							20854082			0
S3	2016	2016	2016	2	0	2	Export	854	Burkina Faso	BFA	0	World	WLD								05	VEGETABLES AND FRUIT	1	No Quantity							132887076			0
S3	2016	2016	2016	2	0	2	Export	854	Burkina Faso	BFA	12	Algeria	DZA								05	VEGETABLES AND FRUIT	1	No Quantity							15941			0
S3	2016	2016	2016	2	0	2	Export	854	Burkina Faso	BFA	56	Belgium	BEL								05	VEGETABLES AND FRUIT	1	No Quantity							126366			0
S3	2016	2016	2016	2	0	2	Export	854	Burkina Faso	BFA	124	Canada	CAN								05	VEGETABLES AND FRUIT	1	No Quantity							245263			0
S3	2016	2016	2016	2	0	2	Export	854	Burkina Faso	BFA	156	China	CHN								05	VEGETABLES AND FRUIT	1	No Quantity							1177096			0
S3	2016	2016	2016	2	0	2	Export	854	Burkina Faso	BFA	204	Benin	BEN								05	VEGETABLES AND FRUIT	1	No Quantity							733422			0
S3	2016	2016	2016	2	0	2	Export	854	Burkina Faso	BFA	231	Ethiopia	ETH								05	VEGETABLES AND FRUIT	1	No Quantity							536			0
S3	2016	2016	2016	2	0	2	Export	854	Burkina Faso	BFA	251	France	FRA								05	VEGETABLES AND FRUIT	1	No Quantity							3030549			0
S3	2016	2016	2016	2	0	2	Export	854	Burkina Faso	BFA	276	Germany	DEU								05	VEGETABLES AND FRUIT	1	No Quantity							6825166			0
S3	2016	2016	2016	2	0	2	Export	854	Burkina Faso	BFA	288	Ghana	GHA								05	VEGETABLES AND FRUIT	1	No Quantity							11681705			0
S3	2016	2016	2016	2	0	2	Export	854	Burkina Faso	BFA	368	Iraq	IRQ								05	VEGETABLES AND FRUIT	1	No Quantity							15134			0
S3	2016	2016	2016	2	0	2	Export	854	Burkina Faso	BFA	381	Italy	ITA								05	VEGETABLES AND FRUIT	1	No Quantity							2028470			0
S3	2016	2016	2016	2	0	2	Export	854	Burkina Faso	BFA	384	Côte d'Ivoire	CIV								05	VEGETABLES AND FRUIT	1	No Quantity							1609616			0
S3	2016	2016	2016	2	0	2	Export	854	Burkina Faso	BFA	466	Mali	MLI								05	VEGETABLES AND FRUIT	1	No Quantity							261799			0
S3	2016	2016	2016	2	0	2	Export	854	Burkina Faso	BFA	478	Mauritania	MRT								05	VEGETABLES AND FRUIT	1	No Quantity							3363			0
S3	2016	2016	2016	2	0	2	Export	854	Burkina Faso	BFA	490	Other Asia, nes									05	VEGETABLES AND FRUIT	1	No Quantity							16614			0
S3	2016	2016	2016	2	0	2	Export	854	Burkina Faso	BFA	504	Morocco	MAR								05	VEGETABLES AND FRUIT	1	No Quantity							493891			0
S3	2016	2016	2016	2	0	2	Export	854	Burkina Faso	BFA	528	Netherlands	NLD								05	VEGETABLES AND FRUIT	1	No Quantity							5424530			0
S3	2016	2016	2016	2	0	2	Export	854	Burkina Faso	BFA	562	Niger	NER								05	VEGETABLES AND FRUIT	1	No Quantity							336292			0
S3	2016	2016	2016	2	0	2	Export	854	Burkina Faso	BFA	686	Senegal	SEN								05	VEGETABLES AND FRUIT	1	No Quantity							173148			0
S3	2016	2016	2016	2	0	2	Export	854	Burkina Faso	BFA	699	India	IND								05	VEGETABLES AND FRUIT	1	No Quantity							1777012			0
S3	2016	2016	2016	2	0	2	Export	854	Burkina Faso	BFA	702	Singapore	SGP								05	VEGETABLES AND FRUIT	1	No Quantity							54565661			0
S3	2016	2016	2016	2	0	2	Export	854	Burkina Faso	BFA	704	Viet Nam	VNM								05	VEGETABLES AND FRUIT	1	No Quantity							26739286			0
S3	2016	2016	2016	2	0	2	Export	854	Burkina Faso	BFA	724	Spain	ESP								05	VEGETABLES AND FRUIT	1	No Quantity							1624916			0
S3	2016	2016	2016	2	0	2	Export	854	Burkina Faso	BFA	752	Sweden	SWE								05	VEGETABLES AND FRUIT	1	No Quantity							60635			0
S3	2016	2016	2016	2	0	2	Export	854	Burkina Faso	BFA	757	Switzerland	CHE								05	VEGETABLES AND FRUIT	1	No Quantity							124410			0
S3	2016	2016	2016	2	0	2	Export	854	Burkina Faso	BFA	768	Togo	TGO								05	VEGETABLES AND FRUIT	1	No Quantity							10565594			0
S3	2016	2016	2016	2	0	2	Export	854	Burkina Faso	BFA	784	United Arab Emirates	ARE								05	VEGETABLES AND FRUIT	1	No Quantity							16311			0
S3	2016	2016	2016	2	0	2	Export	854	Burkina Faso	BFA	788	Tunisia	TUN								05	VEGETABLES AND FRUIT	1	No Quantity							16311			0
S3	2016	2016	2016	2	0	2	Export	854	Burkina Faso	BFA	826	United Kingdom	GBR								05	VEGETABLES AND FRUIT	1	No Quantity							1881335			0
S3	2016	2016	2016	2	0	2	Export	854	Burkina Faso	BFA	842	USA	USA								05	VEGETABLES AND FRUIT	1	No Quantity							1316706			0
S3	2016	2016	2016	2	0	2	Export	858	Uruguay	URY	0	World	WLD								05	VEGETABLES AND FRUIT	1	No Quantity							104623767			0
S3	2016	2016	2016	2	0	2	Export	858	Uruguay	URY	8	Albania	ALB								05	VEGETABLES AND FRUIT	1	No Quantity							172962			0
S3	2016	2016	2016	2	0	2	Export	858	Uruguay	URY	32	Argentina	ARG								05	VEGETABLES AND FRUIT	1	No Quantity							742210			0
S3	2016	2016	2016	2	0	2	Export	858	Uruguay	URY	36	Australia	AUS								05	VEGETABLES AND FRUIT	1	No Quantity							6240			0
S3	2016	2016	2016	2	0	2	Export	858	Uruguay	URY	48	Bahrain	BHR								05	VEGETABLES AND FRUIT	1	No Quantity							41140			0
S3	2016	2016	2016	2	0	2	Export	858	Uruguay	URY	50	Bangladesh	BGD								05	VEGETABLES AND FRUIT	1	No Quantity							789719			0
S3	2016	2016	2016	2	0	2	Export	858	Uruguay	URY	56	Belgium	BEL								05	VEGETABLES AND FRUIT	1	No Quantity							302173			0
S3	2016	2016	2016	2	0	2	Export	858	Uruguay	URY	70	Bosnia Herzegovina	BIH								05	VEGETABLES AND FRUIT	1	No Quantity							115760			0
S3	2016	2016	2016	2	0	2	Export	858	Uruguay	URY	76	Brazil	BRA								05	VEGETABLES AND FRUIT	1	No Quantity							7864482			0
S3	2016	2016	2016	2	0	2	Export	858	Uruguay	URY	124	Canada	CAN								05	VEGETABLES AND FRUIT	1	No Quantity							4405429			0
S3	2016	2016	2016	2	0	2	Export	858	Uruguay	URY	152	Chile	CHL								05	VEGETABLES AND FRUIT	1	No Quantity							18586			0
S3	2016	2016	2016	2	0	2	Export	858	Uruguay	URY	156	China	CHN								05	VEGETABLES AND FRUIT	1	No Quantity							38106			0
S3	2016	2016	2016	2	0	2	Export	858	Uruguay	URY	170	Colombia	COL								05	VEGETABLES AND FRUIT	1	No Quantity							130063			0
S3	2016	2016	2016	2	0	2	Export	858	Uruguay	URY	203	Czechia	CZE								05	VEGETABLES AND FRUIT	1	No Quantity							79627			0
S3	2016	2016	2016	2	0	2	Export	858	Uruguay	URY	208	Denmark	DNK								05	VEGETABLES AND FRUIT	1	No Quantity							113054			0
S3	2016	2016	2016	2	0	2	Export	858	Uruguay	URY	214	Dominican Rep.	DOM								05	VEGETABLES AND FRUIT	1	No Quantity							31			0
S3	2016	2016	2016	2	0	2	Export	858	Uruguay	URY	246	Finland	FIN								05	VEGETABLES AND FRUIT	1	No Quantity							87118			0
S3	2016	2016	2016	2	0	2	Export	858	Uruguay	URY	251	France	FRA								05	VEGETABLES AND FRUIT	1	No Quantity							947751			0
S3	2016	2016	2016	2	0	2	Export	858	Uruguay	URY	276	Germany	DEU								05	VEGETABLES AND FRUIT	1	No Quantity							1603939			0
S3	2016	2016	2016	2	0	2	Export	858	Uruguay	URY	300	Greece	GRC								05	VEGETABLES AND FRUIT	1	No Quantity							807520			0
S3	2016	2016	2016	2	0	2	Export	858	Uruguay	URY	344	China, Hong Kong SAR	HKG								05	VEGETABLES AND FRUIT	1	No Quantity							120358			0
S3	2016	2016	2016	2	0	2	Export	858	Uruguay	URY	372	Ireland	IRL								05	VEGETABLES AND FRUIT	1	No Quantity							322040			0
S3	2016	2016	2016	2	0	2	Export	858	Uruguay	URY	376	Israel	ISR								05	VEGETABLES AND FRUIT	1	No Quantity							1259792			0
S3	2016	2016	2016	2	0	2	Export	858	Uruguay	URY	381	Italy	ITA								05	VEGETABLES AND FRUIT	1	No Quantity							6102458			0
S3	2016	2016	2016	2	0	2	Export	858	Uruguay	URY	392	Japan	JPN								05	VEGETABLES AND FRUIT	1	No Quantity							527803			0
S3	2016	2016	2016	2	0	2	Export	858	Uruguay	URY	398	Kazakhstan	KAZ								05	VEGETABLES AND FRUIT	1	No Quantity							16800			0
S3	2016	2016	2016	2	0	2	Export	858	Uruguay	URY	414	Kuwait	KWT								05	VEGETABLES AND FRUIT	1	No Quantity							43019			0
S3	2016	2016	2016	2	0	2	Export	858	Uruguay	URY	458	Malaysia	MYS								05	VEGETABLES AND FRUIT	1	No Quantity							277137			0
S3	2016	2016	2016	2	0	2	Export	858	Uruguay	URY	484	Mexico	MEX								05	VEGETABLES AND FRUIT	1	No Quantity							60703			0
S3	2016	2016	2016	2	0	2	Export	858	Uruguay	URY	528	Netherlands	NLD								05	VEGETABLES AND FRUIT	1	No Quantity							17384783			0
S3	2016	2016	2016	2	0	2	Export	858	Uruguay	URY	531	Curaçao	CUW								05	VEGETABLES AND FRUIT	1	No Quantity							18930			0
S3	2016	2016	2016	2	0	2	Export	858	Uruguay	URY	579	Norway	NOR								05	VEGETABLES AND FRUIT	1	No Quantity							208194			0
S3	2016	2016	2016	2	0	2	Export	858	Uruguay	URY	586	Pakistan	PAK								05	VEGETABLES AND FRUIT	1	No Quantity							11534			0
S3	2016	2016	2016	2	0	2	Export	858	Uruguay	URY	591	Panama	PAN								05	VEGETABLES AND FRUIT	1	No Quantity							10978			0
S3	2016	2016	2016	2	0	2	Export	858	Uruguay	URY	600	Paraguay	PRY								05	VEGETABLES AND FRUIT	1	No Quantity							285260			0
S3	2016	2016	2016	2	0	2	Export	858	Uruguay	URY	616	Poland	POL								05	VEGETABLES AND FRUIT	1	No Quantity							105357			0
S3	2016	2016	2016	2	0	2	Export	858	Uruguay	URY	620	Portugal	PRT								05	VEGETABLES AND FRUIT	1	No Quantity							1206887			0
S3	2016	2016	2016	2	0	2	Export	858	Uruguay	URY	643	Russian Federation	RUS								05	VEGETABLES AND FRUIT	1	No Quantity							12543420			0
S3	2016	2016	2016	2	0	2	Export	858	Uruguay	URY	682	Saudi Arabia	SAU								05	VEGETABLES AND FRUIT	1	No Quantity							5331833			0
S3	2016	2016	2016	2	0	2	Export	858	Uruguay	URY	688	Serbia	SRB								05	VEGETABLES AND FRUIT	1	No Quantity							49883			0
S3	2016	2016	2016	2	0	2	Export	858	Uruguay	URY	699	India	IND								05	VEGETABLES AND FRUIT	1	No Quantity							25359			0
S3	2016	2016	2016	2	0	2	Export	858	Uruguay	URY	702	Singapore	SGP								05	VEGETABLES AND FRUIT	1	No Quantity							57525			0
S3	2016	2016	2016	2	0	2	Export	858	Uruguay	URY	705	Slovenia	SVN								05	VEGETABLES AND FRUIT	1	No Quantity							53600			0
S3	2016	2016	2016	2	0	2	Export	858	Uruguay	URY	724	Spain	ESP								05	VEGETABLES AND FRUIT	1	No Quantity							8338578			0
S3	2016	2016	2016	2	0	2	Export	858	Uruguay	URY	752	Sweden	SWE								05	VEGETABLES AND FRUIT	1	No Quantity							568661			0
S3	2016	2016	2016	2	0	2	Export	858	Uruguay	URY	757	Switzerland	CHE								05	VEGETABLES AND FRUIT	1	No Quantity							110076			0
S3	2016	2016	2016	2	0	2	Export	858	Uruguay	URY	784	United Arab Emirates	ARE								05	VEGETABLES AND FRUIT	1	No Quantity							1605550			0
S3	2016	2016	2016	2	0	2	Export	858	Uruguay	URY	804	Ukraine	UKR								05	VEGETABLES AND FRUIT	1	No Quantity							567034			0
S3	2016	2016	2016	2	0	2	Export	858	Uruguay	URY	826	United Kingdom	GBR								05	VEGETABLES AND FRUIT	1	No Quantity							4019767			0
S3	2016	2016	2016	2	0	2	Export	858	Uruguay	URY	838	Free Zones									05	VEGETABLES AND FRUIT	1	No Quantity							1128			0
S3	2016	2016	2016	2	0	2	Export	858	Uruguay	URY	842	USA	USA								05	VEGETABLES AND FRUIT	1	No Quantity							25123410			0
S3	2016	2016	2016	2	0	2	Export	854	Burkina Faso	BFA	0	World	WLD								06	SUGAR,SUGR.PREPTNS,HONEY	1	No Quantity							145656			0
S3	2016	2016	2016	2	0	2	Export	854	Burkina Faso	BFA	204	Benin	BEN								06	SUGAR,SUGR.PREPTNS,HONEY	1	No Quantity							9837			0
S3	2016	2016	2016	2	0	2	Export	854	Burkina Faso	BFA	251	France	FRA								06	SUGAR,SUGR.PREPTNS,HONEY	1	No Quantity							1336			0
S3	2016	2016	2016	2	0	2	Export	854	Burkina Faso	BFA	288	Ghana	GHA								06	SUGAR,SUGR.PREPTNS,HONEY	1	No Quantity							96239			0
S3	2016	2016	2016	2	0	2	Export	854	Burkina Faso	BFA	562	Niger	NER								06	SUGAR,SUGR.PREPTNS,HONEY	1	No Quantity							2930			0
S3	2016	2016	2016	2	0	2	Export	854	Burkina Faso	BFA	768	Togo	TGO								06	SUGAR,SUGR.PREPTNS,HONEY	1	No Quantity							35313			0
S3	2016	2016	2016	2	0	2	Export	858	Uruguay	URY	0	World	WLD								06	SUGAR,SUGR.PREPTNS,HONEY	1	No Quantity							17232382			0
S3	2016	2016	2016	2	0	2	Export	858	Uruguay	URY	32	Argentina	ARG								06	SUGAR,SUGR.PREPTNS,HONEY	1	No Quantity							241845			0
S3	2016	2016	2016	2	0	2	Export	858	Uruguay	URY	56	Belgium	BEL								06	SUGAR,SUGR.PREPTNS,HONEY	1	No Quantity							480346			0
S3	2016	2016	2016	2	0	2	Export	858	Uruguay	URY	203	Czechia	CZE								06	SUGAR,SUGR.PREPTNS,HONEY	1	No Quantity							489981			0
S3	2016	2016	2016	2	0	2	Export	858	Uruguay	URY	218	Ecuador	ECU								06	SUGAR,SUGR.PREPTNS,HONEY	1	No Quantity							1468			0
S3	2016	2016	2016	2	0	2	Export	858	Uruguay	URY	251	France	FRA								06	SUGAR,SUGR.PREPTNS,HONEY	1	No Quantity							2302498			0
S3	2016	2016	2016	2	0	2	Export	858	Uruguay	URY	276	Germany	DEU								06	SUGAR,SUGR.PREPTNS,HONEY	1	No Quantity							5627077			0
S3	2016	2016	2016	2	0	2	Export	858	Uruguay	URY	372	Ireland	IRL								06	SUGAR,SUGR.PREPTNS,HONEY	1	No Quantity							36512			0
S3	2016	2016	2016	2	0	2	Export	858	Uruguay	URY	376	Israel	ISR								06	SUGAR,SUGR.PREPTNS,HONEY	1	No Quantity							330799			0
S3	2016	2016	2016	2	0	2	Export	858	Uruguay	URY	381	Italy	ITA								06	SUGAR,SUGR.PREPTNS,HONEY	1	No Quantity							224522			0
S3	2016	2016	2016	2	0	2	Export	858	Uruguay	URY	600	Paraguay	PRY								06	SUGAR,SUGR.PREPTNS,HONEY	1	No Quantity							27490			0
S3	2016	2016	2016	2	0	2	Export	858	Uruguay	URY	710	South Africa	ZAF								06	SUGAR,SUGR.PREPTNS,HONEY	1	No Quantity							90889			0
S3	2016	2016	2016	2	0	2	Export	858	Uruguay	URY	724	Spain	ESP								06	SUGAR,SUGR.PREPTNS,HONEY	1	No Quantity							3719988			0
S3	2016	2016	2016	2	0	2	Export	858	Uruguay	URY	757	Switzerland	CHE								06	SUGAR,SUGR.PREPTNS,HONEY	1	No Quantity							216693			0
S3	2016	2016	2016	2	0	2	Export	858	Uruguay	URY	826	United Kingdom	GBR								06	SUGAR,SUGR.PREPTNS,HONEY	1	No Quantity							56002			0
S3	2016	2016	2016	2	0	2	Export	858	Uruguay	URY	838	Free Zones									06	SUGAR,SUGR.PREPTNS,HONEY	1	No Quantity							100780			0
S3	2016	2016	2016	2	0	2	Export	858	Uruguay	URY	842	USA	USA								06	SUGAR,SUGR.PREPTNS,HONEY	1	No Quantity							3285492			0
S3	2016	2016	2016	2	0	2	Export	854	Burkina Faso	BFA	0	World	WLD								07	COFFEE,TEA,COCOA,SPICES	1	No Quantity							289615			0
S3	2016	2016	2016	2	0	2	Export	854	Burkina Faso	BFA	251	France	FRA								07	COFFEE,TEA,COCOA,SPICES	1	No Quantity							878			0
S3	2016	2016	2016	2	0	2	Export	854	Burkina Faso	BFA	276	Germany	DEU								07	COFFEE,TEA,COCOA,SPICES	1	No Quantity							65835			0
S3	2016	2016	2016	2	0	2	Export	854	Burkina Faso	BFA	384	Côte d'Ivoire	CIV								07	COFFEE,TEA,COCOA,SPICES	1	No Quantity							81028			0
S3	2016	2016	2016	2	0	2	Export	854	Burkina Faso	BFA	686	Senegal	SEN								07	COFFEE,TEA,COCOA,SPICES	1	No Quantity							141873			0
S3	2016	2016	2016	2	0	2	Export	858	Uruguay	URY	0	World	WLD								07	COFFEE,TEA,COCOA,SPICES	1	No Quantity							8449399			0
S3	2016	2016	2016	2	0	2	Export	858	Uruguay	URY	32	Argentina	ARG								07	COFFEE,TEA,COCOA,SPICES	1	No Quantity							4474235			0
S3	2016	2016	2016	2	0	2	Export	858	Uruguay	URY	36	Australia	AUS								07	COFFEE,TEA,COCOA,SPICES	1	No Quantity							25913			0
S3	2016	2016	2016	2	0	2	Export	858	Uruguay	URY	68	Bolivia (Plurinational State of)	BOL								07	COFFEE,TEA,COCOA,SPICES	1	No Quantity							95479			0
S3	2016	2016	2016	2	0	2	Export	858	Uruguay	URY	76	Brazil	BRA								07	COFFEE,TEA,COCOA,SPICES	1	No Quantity							1827935			0
S3	2016	2016	2016	2	0	2	Export	858	Uruguay	URY	120	Cameroon	CMR								07	COFFEE,TEA,COCOA,SPICES	1	No Quantity							20625			0
S3	2016	2016	2016	2	0	2	Export	858	Uruguay	URY	124	Canada	CAN								07	COFFEE,TEA,COCOA,SPICES	1	No Quantity							27246			0
S3	2016	2016	2016	2	0	2	Export	858	Uruguay	URY	152	Chile	CHL								07	COFFEE,TEA,COCOA,SPICES	1	No Quantity							123421			0
S3	2016	2016	2016	2	0	2	Export	858	Uruguay	URY	192	Cuba	CUB								07	COFFEE,TEA,COCOA,SPICES	1	No Quantity							27399			0
S3	2016	2016	2016	2	0	2	Export	858	Uruguay	URY	251	France	FRA								07	COFFEE,TEA,COCOA,SPICES	1	No Quantity							180056			0
S3	2016	2016	2016	2	0	2	Export	858	Uruguay	URY	266	Gabon	GAB								07	COFFEE,TEA,COCOA,SPICES	1	No Quantity							42133			0
S3	2016	2016	2016	2	0	2	Export	858	Uruguay	URY	320	Guatemala	GTM								07	COFFEE,TEA,COCOA,SPICES	1	No Quantity							4640			0
S3	2016	2016	2016	2	0	2	Export	858	Uruguay	URY	324	Guinea	GIN								07	COFFEE,TEA,COCOA,SPICES	1	No Quantity							133153			0
S3	2016	2016	2016	2	0	2	Export	858	Uruguay	URY	450	Madagascar	MDG								07	COFFEE,TEA,COCOA,SPICES	1	No Quantity							45366			0
S3	2016	2016	2016	2	0	2	Export	858	Uruguay	URY	480	Mauritius	MUS								07	COFFEE,TEA,COCOA,SPICES	1	No Quantity							27355			0
S3	2016	2016	2016	2	0	2	Export	858	Uruguay	URY	484	Mexico	MEX								07	COFFEE,TEA,COCOA,SPICES	1	No Quantity							17910			0
S3	2016	2016	2016	2	0	2	Export	858	Uruguay	URY	554	New Zealand	NZL								07	COFFEE,TEA,COCOA,SPICES	1	No Quantity							4392			0
S3	2016	2016	2016	2	0	2	Export	858	Uruguay	URY	600	Paraguay	PRY								07	COFFEE,TEA,COCOA,SPICES	1	No Quantity							400525			0
S3	2016	2016	2016	2	0	2	Export	858	Uruguay	URY	604	Peru	PER								07	COFFEE,TEA,COCOA,SPICES	1	No Quantity							86186			0
S3	2016	2016	2016	2	0	2	Export	858	Uruguay	URY	624	Guinea-Bissau	GNB								07	COFFEE,TEA,COCOA,SPICES	1	No Quantity							20453			0
S3	2016	2016	2016	2	0	2	Export	858	Uruguay	URY	702	Singapore	SGP								07	COFFEE,TEA,COCOA,SPICES	1	No Quantity							12794			0
S3	2016	2016	2016	2	0	2	Export	858	Uruguay	URY	724	Spain	ESP								07	COFFEE,TEA,COCOA,SPICES	1	No Quantity							244260			0
S3	2016	2016	2016	2	0	2	Export	858	Uruguay	URY	780	Trinidad and Tobago	TTO								07	COFFEE,TEA,COCOA,SPICES	1	No Quantity							22615			0
S3	2016	2016	2016	2	0	2	Export	858	Uruguay	URY	792	Turkey	TUR								07	COFFEE,TEA,COCOA,SPICES	1	No Quantity							106636			0
S3	2016	2016	2016	2	0	2	Export	858	Uruguay	URY	826	United Kingdom	GBR								07	COFFEE,TEA,COCOA,SPICES	1	No Quantity							4249			0
S3	2016	2016	2016	2	0	2	Export	858	Uruguay	URY	838	Free Zones									07	COFFEE,TEA,COCOA,SPICES	1	No Quantity							44236			0
S3	2016	2016	2016	2	0	2	Export	858	Uruguay	URY	842	USA	USA								07	COFFEE,TEA,COCOA,SPICES	1	No Quantity							345635			0
S3	2016	2016	2016	2	0	2	Export	858	Uruguay	URY	854	Burkina Faso	BFA								07	COFFEE,TEA,COCOA,SPICES	1	No Quantity							84552			0
S3	2016	2016	2016	2	0	2	Export	854	Burkina Faso	BFA	0	World	WLD								08	ANIMAL FEED STUFF	1	No Quantity							10603831			0
S3	2016	2016	2016	2	0	2	Export	854	Burkina Faso	BFA	204	Benin	BEN								08	ANIMAL FEED STUFF	1	No Quantity							336			0
S3	2016	2016	2016	2	0	2	Export	854	Burkina Faso	BFA	251	France	FRA								08	ANIMAL FEED STUFF	1	No Quantity							15008			0
S3	2016	2016	2016	2	0	2	Export	854	Burkina Faso	BFA	288	Ghana	GHA								08	ANIMAL FEED STUFF	1	No Quantity							23792			0
S3	2016	2016	2016	2	0	2	Export	854	Burkina Faso	BFA	384	Côte d'Ivoire	CIV								08	ANIMAL FEED STUFF	1	No Quantity							142930			0
S3	2016	2016	2016	2	0	2	Export	854	Burkina Faso	BFA	466	Mali	MLI								08	ANIMAL FEED STUFF	1	No Quantity							5679227			0
S3	2016	2016	2016	2	0	2	Export	854	Burkina Faso	BFA	478	Mauritania	MRT								08	ANIMAL FEED STUFF	1	No Quantity							103272			0
S3	2016	2016	2016	2	0	2	Export	854	Burkina Faso	BFA	562	Niger	NER								08	ANIMAL FEED STUFF	1	No Quantity							21692			0
S3	2016	2016	2016	2	0	2	Export	854	Burkina Faso	BFA	686	Senegal	SEN								08	ANIMAL FEED STUFF	1	No Quantity							4617573			0
S3	2016	2016	2016	2	0	2	Export	858	Uruguay	URY	0	World	WLD								08	ANIMAL FEED STUFF	1	No Quantity							40188020			0
S3	2016	2016	2016	2	0	2	Export	858	Uruguay	URY	32	Argentina	ARG								08	ANIMAL FEED STUFF	1	No Quantity							2503004			0
S3	2016	2016	2016	2	0	2	Export	858	Uruguay	URY	48	Bahrain	BHR								08	ANIMAL FEED STUFF	1	No Quantity							10972			0
S3	2016	2016	2016	2	0	2	Export	858	Uruguay	URY	50	Bangladesh	BGD								08	ANIMAL FEED STUFF	1	No Quantity							1491114			0
S3	2016	2016	2016	2	0	2	Export	858	Uruguay	URY	68	Bolivia (Plurinational State of)	BOL								08	ANIMAL FEED STUFF	1	No Quantity							1318			0
S3	2016	2016	2016	2	0	2	Export	858	Uruguay	URY	76	Brazil	BRA								08	ANIMAL FEED STUFF	1	No Quantity							526423			0
S3	2016	2016	2016	2	0	2	Export	858	Uruguay	URY	104	Myanmar	MMR								08	ANIMAL FEED STUFF	1	No Quantity							308838			0
S3	2016	2016	2016	2	0	2	Export	858	Uruguay	URY	144	Sri Lanka	LKA								08	ANIMAL FEED STUFF	1	No Quantity							2746			0
S3	2016	2016	2016	2	0	2	Export	858	Uruguay	URY	152	Chile	CHL								08	ANIMAL FEED STUFF	1	No Quantity							74206			0
S3	2016	2016	2016	2	0	2	Export	858	Uruguay	URY	156	China	CHN								08	ANIMAL FEED STUFF	1	No Quantity							16454447			0
S3	2016	2016	2016	2	0	2	Export	858	Uruguay	URY	170	Colombia	COL								08	ANIMAL FEED STUFF	1	No Quantity							1440265			0
S3	2016	2016	2016	2	0	2	Export	858	Uruguay	URY	178	Congo	COG								08	ANIMAL FEED STUFF	1	No Quantity							188063			0
S3	2016	2016	2016	2	0	2	Export	858	Uruguay	URY	218	Ecuador	ECU								08	ANIMAL FEED STUFF	1	No Quantity							30891			0
S3	2016	2016	2016	2	0	2	Export	858	Uruguay	URY	222	El Salvador	SLV								08	ANIMAL FEED STUFF	1	No Quantity							8400			0
S3	2016	2016	2016	2	0	2	Export	858	Uruguay	URY	251	France	FRA								08	ANIMAL FEED STUFF	1	No Quantity							3407			0
S3	2016	2016	2016	2	0	2	Export	858	Uruguay	URY	288	Ghana	GHA								08	ANIMAL FEED STUFF	1	No Quantity							145457			0
S3	2016	2016	2016	2	0	2	Export	858	Uruguay	URY	320	Guatemala	GTM								08	ANIMAL FEED STUFF	1	No Quantity							1410			0
S3	2016	2016	2016	2	0	2	Export	858	Uruguay	URY	368	Iraq	IRQ								08	ANIMAL FEED STUFF	1	No Quantity							163			0
S3	2016	2016	2016	2	0	2	Export	858	Uruguay	URY	414	Kuwait	KWT								08	ANIMAL FEED STUFF	1	No Quantity							626653			0
S3	2016	2016	2016	2	0	2	Export	858	Uruguay	URY	422	Lebanon	LBN								08	ANIMAL FEED STUFF	1	No Quantity							4811			0
S3	2016	2016	2016	2	0	2	Export	858	Uruguay	URY	478	Mauritania	MRT								08	ANIMAL FEED STUFF	1	No Quantity							171138			0
S3	2016	2016	2016	2	0	2	Export	858	Uruguay	URY	484	Mexico	MEX								08	ANIMAL FEED STUFF	1	No Quantity							8059			0
S3	2016	2016	2016	2	0	2	Export	858	Uruguay	URY	490	Other Asia, nes									08	ANIMAL FEED STUFF	1	No Quantity							239179			0
S3	2016	2016	2016	2	0	2	Export	858	Uruguay	URY	496	Mongolia	MNG								08	ANIMAL FEED STUFF	1	No Quantity							1320			0
S3	2016	2016	2016	2	0	2	Export	858	Uruguay	URY	508	Mozambique	MOZ								08	ANIMAL FEED STUFF	1	No Quantity							22126			0
S3	2016	2016	2016	2	0	2	Export	858	Uruguay	URY	512	Oman	OMN								08	ANIMAL FEED STUFF	1	No Quantity							345510			0
S3	2016	2016	2016	2	0	2	Export	858	Uruguay	URY	524	Nepal	NPL								08	ANIMAL FEED STUFF	1	No Quantity							394122			0
S3	2016	2016	2016	2	0	2	Export	858	Uruguay	URY	558	Nicaragua	NIC								08	ANIMAL FEED STUFF	1	No Quantity							5580			0
S3	2016	2016	2016	2	0	2	Export	858	Uruguay	URY	586	Pakistan	PAK								08	ANIMAL FEED STUFF	1	No Quantity							87362			0
S3	2016	2016	2016	2	0	2	Export	858	Uruguay	URY	591	Panama	PAN								08	ANIMAL FEED STUFF	1	No Quantity							21187			0
S3	2016	2016	2016	2	0	2	Export	858	Uruguay	URY	600	Paraguay	PRY								08	ANIMAL FEED STUFF	1	No Quantity							1693053			0
S3	2016	2016	2016	2	0	2	Export	858	Uruguay	URY	616	Poland	POL								08	ANIMAL FEED STUFF	1	No Quantity							88220			0
S3	2016	2016	2016	2	0	2	Export	858	Uruguay	URY	634	Qatar	QAT								08	ANIMAL FEED STUFF	1	No Quantity							49031			0
S3	2016	2016	2016	2	0	2	Export	858	Uruguay	URY	699	India	IND								08	ANIMAL FEED STUFF	1	No Quantity							2103358			0
S3	2016	2016	2016	2	0	2	Export	858	Uruguay	URY	704	Viet Nam	VNM								08	ANIMAL FEED STUFF	1	No Quantity							883545			0
S3	2016	2016	2016	2	0	2	Export	858	Uruguay	URY	724	Spain	ESP								08	ANIMAL FEED STUFF	1	No Quantity							2614806			0
S3	2016	2016	2016	2	0	2	Export	858	Uruguay	URY	764	Thailand	THA								08	ANIMAL FEED STUFF	1	No Quantity							386954			0
S3	2016	2016	2016	2	0	2	Export	858	Uruguay	URY	784	United Arab Emirates	ARE								08	ANIMAL FEED STUFF	1	No Quantity							3500			0
S3	2016	2016	2016	2	0	2	Export	858	Uruguay	URY	792	Turkey	TUR								08	ANIMAL FEED STUFF	1	No Quantity							5617957			0
S3	2016	2016	2016	2	0	2	Export	858	Uruguay	URY	818	Egypt	EGY								08	ANIMAL FEED STUFF	1	No Quantity							277149			0
S3	2016	2016	2016	2	0	2	Export	858	Uruguay	URY	826	United Kingdom	GBR								08	ANIMAL FEED STUFF	1	No Quantity							248436			0
S3	2016	2016	2016	2	0	2	Export	858	Uruguay	URY	842	USA	USA								08	ANIMAL FEED STUFF	1	No Quantity							1103840			0
S3	2016	2016	2016	2	0	2	Export	854	Burkina Faso	BFA	0	World	WLD								09	MISC.EDIBLE PRODUCTS ETC	1	No Quantity							222334			0
S3	2016	2016	2016	2	0	2	Export	854	Burkina Faso	BFA	120	Cameroon	CMR								09	MISC.EDIBLE PRODUCTS ETC	1	No Quantity							82100			0
S3	2016	2016	2016	2	0	2	Export	854	Burkina Faso	BFA	251	France	FRA								09	MISC.EDIBLE PRODUCTS ETC	1	No Quantity							43			0
S3	2016	2016	2016	2	0	2	Export	854	Burkina Faso	BFA	384	Côte d'Ivoire	CIV								09	MISC.EDIBLE PRODUCTS ETC	1	No Quantity							35363			0
S3	2016	2016	2016	2	0	2	Export	854	Burkina Faso	BFA	466	Mali	MLI								09	MISC.EDIBLE PRODUCTS ETC	1	No Quantity							4609			0
S3	2016	2016	2016	2	0	2	Export	854	Burkina Faso	BFA	562	Niger	NER								09	MISC.EDIBLE PRODUCTS ETC	1	No Quantity							42518			0
S3	2016	2016	2016	2	0	2	Export	854	Burkina Faso	BFA	566	Nigeria	NGA								09	MISC.EDIBLE PRODUCTS ETC	1	No Quantity							56524			0
S3	2016	2016	2016	2	0	2	Export	854	Burkina Faso	BFA	686	Senegal	SEN								09	MISC.EDIBLE PRODUCTS ETC	1	No Quantity							1177			0
S3	2016	2016	2016	2	0	2	Export	858	Uruguay	URY	0	World	WLD								09	MISC.EDIBLE PRODUCTS ETC	1	No Quantity							92034470			0
S3	2016	2016	2016	2	0	2	Export	858	Uruguay	URY	32	Argentina	ARG								09	MISC.EDIBLE PRODUCTS ETC	1	No Quantity							21252552			0
S3	2016	2016	2016	2	0	2	Export	858	Uruguay	URY	36	Australia	AUS								09	MISC.EDIBLE PRODUCTS ETC	1	No Quantity							11718			0
S3	2016	2016	2016	2	0	2	Export	858	Uruguay	URY	68	Bolivia (Plurinational State of)	BOL								09	MISC.EDIBLE PRODUCTS ETC	1	No Quantity							696258			0
S3	2016	2016	2016	2	0	2	Export	858	Uruguay	URY	76	Brazil	BRA								09	MISC.EDIBLE PRODUCTS ETC	1	No Quantity							61418320			0
S3	2016	2016	2016	2	0	2	Export	858	Uruguay	URY	124	Canada	CAN								09	MISC.EDIBLE PRODUCTS ETC	1	No Quantity							3669			0
S3	2016	2016	2016	2	0	2	Export	858	Uruguay	URY	152	Chile	CHL								09	MISC.EDIBLE PRODUCTS ETC	1	No Quantity							3520179			0
S3	2016	2016	2016	2	0	2	Export	858	Uruguay	URY	156	China	CHN								09	MISC.EDIBLE PRODUCTS ETC	1	No Quantity							40942			0
S3	2016	2016	2016	2	0	2	Export	858	Uruguay	URY	170	Colombia	COL								09	MISC.EDIBLE PRODUCTS ETC	1	No Quantity							4855			0
S3	2016	2016	2016	2	0	2	Export	858	Uruguay	URY	188	Costa Rica	CRI								09	MISC.EDIBLE PRODUCTS ETC	1	No Quantity							44861			0
S3	2016	2016	2016	2	0	2	Export	858	Uruguay	URY	192	Cuba	CUB								09	MISC.EDIBLE PRODUCTS ETC	1	No Quantity							831661			0
S3	2016	2016	2016	2	0	2	Export	858	Uruguay	URY	214	Dominican Rep.	DOM								09	MISC.EDIBLE PRODUCTS ETC	1	No Quantity							100965			0
S3	2016	2016	2016	2	0	2	Export	858	Uruguay	URY	218	Ecuador	ECU								09	MISC.EDIBLE PRODUCTS ETC	1	No Quantity							11316			0
S3	2016	2016	2016	2	0	2	Export	858	Uruguay	URY	276	Germany	DEU								09	MISC.EDIBLE PRODUCTS ETC	1	No Quantity							12960			0
S3	2016	2016	2016	2	0	2	Export	858	Uruguay	URY	344	China, Hong Kong SAR	HKG								09	MISC.EDIBLE PRODUCTS ETC	1	No Quantity							18720			0
S3	2016	2016	2016	2	0	2	Export	858	Uruguay	URY	484	Mexico	MEX								09	MISC.EDIBLE PRODUCTS ETC	1	No Quantity							79687			0
S3	2016	2016	2016	2	0	2	Export	858	Uruguay	URY	554	New Zealand	NZL								09	MISC.EDIBLE PRODUCTS ETC	1	No Quantity							22619			0
S3	2016	2016	2016	2	0	2	Export	858	Uruguay	URY	591	Panama	PAN								09	MISC.EDIBLE PRODUCTS ETC	1	No Quantity							1540			0
S3	2016	2016	2016	2	0	2	Export	858	Uruguay	URY	600	Paraguay	PRY								09	MISC.EDIBLE PRODUCTS ETC	1	No Quantity							950191			0
S3	2016	2016	2016	2	0	2	Export	858	Uruguay	URY	604	Peru	PER								09	MISC.EDIBLE PRODUCTS ETC	1	No Quantity							1093586			0
S3	2016	2016	2016	2	0	2	Export	858	Uruguay	URY	643	Russian Federation	RUS								09	MISC.EDIBLE PRODUCTS ETC	1	No Quantity							888513			0
S3	2016	2016	2016	2	0	2	Export	858	Uruguay	URY	682	Saudi Arabia	SAU								09	MISC.EDIBLE PRODUCTS ETC	1	No Quantity							2249			0
S3	2016	2016	2016	2	0	2	Export	858	Uruguay	URY	724	Spain	ESP								09	MISC.EDIBLE PRODUCTS ETC	1	No Quantity							3868			0
S3	2016	2016	2016	2	0	2	Export	858	Uruguay	URY	752	Sweden	SWE								09	MISC.EDIBLE PRODUCTS ETC	1	No Quantity							162987			0
S3	2016	2016	2016	2	0	2	Export	858	Uruguay	URY	826	United Kingdom	GBR								09	MISC.EDIBLE PRODUCTS ETC	1	No Quantity							1360			0
S3	2016	2016	2016	2	0	2	Export	858	Uruguay	URY	838	Free Zones									09	MISC.EDIBLE PRODUCTS ETC	1	No Quantity							2828			0
S3	2016	2016	2016	2	0	2	Export	858	Uruguay	URY	842	USA	USA								09	MISC.EDIBLE PRODUCTS ETC	1	No Quantity							406036			0
S3	2016	2016	2016	2	0	2	Export	858	Uruguay	URY	862	Venezuela	VEN								09	MISC.EDIBLE PRODUCTS ETC	1	No Quantity							450030			0
S3	2016	2016	2016	2	0	2	Export	854	Burkina Faso	BFA	0	World	WLD								11	BEVERAGES	1	No Quantity							1217662			0
S3	2016	2016	2016	2	0	2	Export	854	Burkina Faso	BFA	251	France	FRA								11	BEVERAGES	1	No Quantity							517625			0
S3	2016	2016	2016	2	0	2	Export	854	Burkina Faso	BFA	288	Ghana	GHA								11	BEVERAGES	1	No Quantity							15752			0
S3	2016	2016	2016	2	0	2	Export	854	Burkina Faso	BFA	384	Côte d'Ivoire	CIV								11	BEVERAGES	1	No Quantity							572789			0
S3	2016	2016	2016	2	0	2	Export	854	Burkina Faso	BFA	466	Mali	MLI								11	BEVERAGES	1	No Quantity							21669			0
S3	2016	2016	2016	2	0	2	Export	854	Burkina Faso	BFA	562	Niger	NER								11	BEVERAGES	1	No Quantity							36605			0
S3	2016	2016	2016	2	0	2	Export	854	Burkina Faso	BFA	768	Togo	TGO								11	BEVERAGES	1	No Quantity							53222			0
S3	2016	2016	2016	2	0	2	Export	858	Uruguay	URY	0	World	WLD								11	BEVERAGES	1	No Quantity							16176375			0
S3	2016	2016	2016	2	0	2	Export	858	Uruguay	URY	32	Argentina	ARG								11	BEVERAGES	1	No Quantity							108939			0
S3	2016	2016	2016	2	0	2	Export	858	Uruguay	URY	36	Australia	AUS								11	BEVERAGES	1	No Quantity							25680			0
S3	2016	2016	2016	2	0	2	Export	858	Uruguay	URY	56	Belgium	BEL								11	BEVERAGES	1	No Quantity							413883			0
S3	2016	2016	2016	2	0	2	Export	858	Uruguay	URY	76	Brazil	BRA								11	BEVERAGES	1	No Quantity							9963004			0
S3	2016	2016	2016	2	0	2	Export	858	Uruguay	URY	84	Belize	BLZ								11	BEVERAGES	1	No Quantity							1338			0
S3	2016	2016	2016	2	0	2	Export	858	Uruguay	URY	112	Belarus	BLR								11	BEVERAGES	1	No Quantity							45268			0
S3	2016	2016	2016	2	0	2	Export	858	Uruguay	URY	124	Canada	CAN								11	BEVERAGES	1	No Quantity							181332			0
S3	2016	2016	2016	2	0	2	Export	858	Uruguay	URY	152	Chile	CHL								11	BEVERAGES	1	No Quantity							1497232			0
S3	2016	2016	2016	2	0	2	Export	858	Uruguay	URY	156	China	CHN								11	BEVERAGES	1	No Quantity							28292			0
S3	2016	2016	2016	2	0	2	Export	858	Uruguay	URY	170	Colombia	COL								11	BEVERAGES	1	No Quantity							179162			0
S3	2016	2016	2016	2	0	2	Export	858	Uruguay	URY	188	Costa Rica	CRI								11	BEVERAGES	1	No Quantity							30160			0
S3	2016	2016	2016	2	0	2	Export	858	Uruguay	URY	203	Czechia	CZE								11	BEVERAGES	1	No Quantity							37878			0
S3	2016	2016	2016	2	0	2	Export	858	Uruguay	URY	246	Finland	FIN								11	BEVERAGES	1	No Quantity							109701			0
S3	2016	2016	2016	2	0	2	Export	858	Uruguay	URY	251	France	FRA								11	BEVERAGES	1	No Quantity							130529			0
S3	2016	2016	2016	2	0	2	Export	858	Uruguay	URY	276	Germany	DEU								11	BEVERAGES	1	No Quantity							202665			0
S3	2016	2016	2016	2	0	2	Export	858	Uruguay	URY	300	Greece	GRC								11	BEVERAGES	1	No Quantity							3012			0
S3	2016	2016	2016	2	0	2	Export	858	Uruguay	URY	320	Guatemala	GTM								11	BEVERAGES	1	No Quantity							10584			0
S3	2016	2016	2016	2	0	2	Export	858	Uruguay	URY	344	China, Hong Kong SAR	HKG								11	BEVERAGES	1	No Quantity							32060			0
S3	2016	2016	2016	2	0	2	Export	858	Uruguay	URY	381	Italy	ITA								11	BEVERAGES	1	No Quantity							11349			0
S3	2016	2016	2016	2	0	2	Export	858	Uruguay	URY	392	Japan	JPN								11	BEVERAGES	1	No Quantity							90335			0
S3	2016	2016	2016	2	0	2	Export	858	Uruguay	URY	410	Rep. of Korea	KOR								11	BEVERAGES	1	No Quantity							13714			0
S3	2016	2016	2016	2	0	2	Export	858	Uruguay	URY	428	Latvia	LVA								11	BEVERAGES	1	No Quantity							47250			0
S3	2016	2016	2016	2	0	2	Export	858	Uruguay	URY	470	Malta	MLT								11	BEVERAGES	1	No Quantity							3289			0
S3	2016	2016	2016	2	0	2	Export	858	Uruguay	URY	484	Mexico	MEX								11	BEVERAGES	1	No Quantity							352564			0
S3	2016	2016	2016	2	0	2	Export	858	Uruguay	URY	528	Netherlands	NLD								11	BEVERAGES	1	No Quantity							34880			0
S3	2016	2016	2016	2	0	2	Export	858	Uruguay	URY	591	Panama	PAN								11	BEVERAGES	1	No Quantity							11181			0
S3	2016	2016	2016	2	0	2	Export	858	Uruguay	URY	600	Paraguay	PRY								11	BEVERAGES	1	No Quantity							159565			0
S3	2016	2016	2016	2	0	2	Export	858	Uruguay	URY	604	Peru	PER								11	BEVERAGES	1	No Quantity							30187			0
S3	2016	2016	2016	2	0	2	Export	858	Uruguay	URY	616	Poland	POL								11	BEVERAGES	1	No Quantity							122733			0
S3	2016	2016	2016	2	0	2	Export	858	Uruguay	URY	620	Portugal	PRT								11	BEVERAGES	1	No Quantity							28955			0
S3	2016	2016	2016	2	0	2	Export	858	Uruguay	URY	643	Russian Federation	RUS								11	BEVERAGES	1	No Quantity							287654			0
S3	2016	2016	2016	2	0	2	Export	858	Uruguay	URY	702	Singapore	SGP								11	BEVERAGES	1	No Quantity							60827			0
S3	2016	2016	2016	2	0	2	Export	858	Uruguay	URY	724	Spain	ESP								11	BEVERAGES	1	No Quantity							142127			0
S3	2016	2016	2016	2	0	2	Export	858	Uruguay	URY	752	Sweden	SWE								11	BEVERAGES	1	No Quantity							47250			0
S3	2016	2016	2016	2	0	2	Export	858	Uruguay	URY	757	Switzerland	CHE								11	BEVERAGES	1	No Quantity							22248			0
S3	2016	2016	2016	2	0	2	Export	858	Uruguay	URY	784	United Arab Emirates	ARE								11	BEVERAGES	1	No Quantity							44240			0
S3	2016	2016	2016	2	0	2	Export	858	Uruguay	URY	804	Ukraine	UKR								11	BEVERAGES	1	No Quantity							18564			0
S3	2016	2016	2016	2	0	2	Export	858	Uruguay	URY	826	United Kingdom	GBR								11	BEVERAGES	1	No Quantity							364868			0
S3	2016	2016	2016	2	0	2	Export	858	Uruguay	URY	838	Free Zones									11	BEVERAGES	1	No Quantity							58620			0
S3	2016	2016	2016	2	0	2	Export	858	Uruguay	URY	842	USA	USA								11	BEVERAGES	1	No Quantity							1223256			0
S3	2016	2016	2016	2	0	2	Export	854	Burkina Faso	BFA	0	World	WLD								12	TOBACCO,TOBACCO MANUFACT	1	No Quantity							15417			0
S3	2016	2016	2016	2	0	2	Export	854	Burkina Faso	BFA	384	Côte d'Ivoire	CIV								12	TOBACCO,TOBACCO MANUFACT	1	No Quantity							5383			0
S3	2016	2016	2016	2	0	2	Export	854	Burkina Faso	BFA	466	Mali	MLI								12	TOBACCO,TOBACCO MANUFACT	1	No Quantity							5807			0
S3	2016	2016	2016	2	0	2	Export	854	Burkina Faso	BFA	768	Togo	TGO								12	TOBACCO,TOBACCO MANUFACT	1	No Quantity							4227			0
S3	2016	2016	2016	2	0	2	Export	858	Uruguay	URY	0	World	WLD								12	TOBACCO,TOBACCO MANUFACT	1	No Quantity							40492288			0
S3	2016	2016	2016	2	0	2	Export	858	Uruguay	URY	32	Argentina	ARG								12	TOBACCO,TOBACCO MANUFACT	1	No Quantity							97709			0
S3	2016	2016	2016	2	0	2	Export	858	Uruguay	URY	152	Chile	CHL								12	TOBACCO,TOBACCO MANUFACT	1	No Quantity							206810			0
S3	2016	2016	2016	2	0	2	Export	858	Uruguay	URY	170	Colombia	COL								12	TOBACCO,TOBACCO MANUFACT	1	No Quantity							981930			0
S3	2016	2016	2016	2	0	2	Export	858	Uruguay	URY	392	Japan	JPN								12	TOBACCO,TOBACCO MANUFACT	1	No Quantity							836899			0
S3	2016	2016	2016	2	0	2	Export	858	Uruguay	URY	458	Malaysia	MYS								12	TOBACCO,TOBACCO MANUFACT	1	No Quantity							262541			0
S3	2016	2016	2016	2	0	2	Export	858	Uruguay	URY	531	Curaçao	CUW								12	TOBACCO,TOBACCO MANUFACT	1	No Quantity							1730816			0
S3	2016	2016	2016	2	0	2	Export	858	Uruguay	URY	533	Aruba	ABW								12	TOBACCO,TOBACCO MANUFACT	1	No Quantity							1473402			0
S3	2016	2016	2016	2	0	2	Export	858	Uruguay	URY	591	Panama	PAN								12	TOBACCO,TOBACCO MANUFACT	1	No Quantity							1032275			0
S3	2016	2016	2016	2	0	2	Export	858	Uruguay	URY	600	Paraguay	PRY								12	TOBACCO,TOBACCO MANUFACT	1	No Quantity							33475401			0
S3	2016	2016	2016	2	0	2	Export	858	Uruguay	URY	760	Syria	SYR								12	TOBACCO,TOBACCO MANUFACT	1	No Quantity							70540			0
S3	2016	2016	2016	2	0	2	Export	858	Uruguay	URY	838	Free Zones									12	TOBACCO,TOBACCO MANUFACT	1	No Quantity							323965			0
S3	2016	2016	2016	2	0	2	Export	854	Burkina Faso	BFA	0	World	WLD								21	HIDES,SKINS,FURSKINS,RAW	1	No Quantity							2235608			0
S3	2016	2016	2016	2	0	2	Export	854	Burkina Faso	BFA	156	China	CHN								21	HIDES,SKINS,FURSKINS,RAW	1	No Quantity							178183			0
S3	2016	2016	2016	2	0	2	Export	854	Burkina Faso	BFA	204	Benin	BEN								21	HIDES,SKINS,FURSKINS,RAW	1	No Quantity							1345			0
S3	2016	2016	2016	2	0	2	Export	854	Burkina Faso	BFA	288	Ghana	GHA								21	HIDES,SKINS,FURSKINS,RAW	1	No Quantity							1219			0
S3	2016	2016	2016	2	0	2	Export	854	Burkina Faso	BFA	344	China, Hong Kong SAR	HKG								21	HIDES,SKINS,FURSKINS,RAW	1	No Quantity							1680433			0
S3	2016	2016	2016	2	0	2	Export	854	Burkina Faso	BFA	384	Côte d'Ivoire	CIV								21	HIDES,SKINS,FURSKINS,RAW	1	No Quantity							131664			0
S3	2016	2016	2016	2	0	2	Export	854	Burkina Faso	BFA	466	Mali	MLI								21	HIDES,SKINS,FURSKINS,RAW	1	No Quantity							841			0
S3	2016	2016	2016	2	0	2	Export	854	Burkina Faso	BFA	478	Mauritania	MRT								21	HIDES,SKINS,FURSKINS,RAW	1	No Quantity							117			0
S3	2016	2016	2016	2	0	2	Export	854	Burkina Faso	BFA	566	Nigeria	NGA								21	HIDES,SKINS,FURSKINS,RAW	1	No Quantity							1345			0
S3	2016	2016	2016	2	0	2	Export	854	Burkina Faso	BFA	686	Senegal	SEN								21	HIDES,SKINS,FURSKINS,RAW	1	No Quantity							2522			0
S3	2016	2016	2016	2	0	2	Export	854	Burkina Faso	BFA	704	Viet Nam	VNM								21	HIDES,SKINS,FURSKINS,RAW	1	No Quantity							53619			0
S3	2016	2016	2016	2	0	2	Export	854	Burkina Faso	BFA	757	Switzerland	CHE								21	HIDES,SKINS,FURSKINS,RAW	1	No Quantity							3027			0
S3	2016	2016	2016	2	0	2	Export	854	Burkina Faso	BFA	768	Togo	TGO								21	HIDES,SKINS,FURSKINS,RAW	1	No Quantity							181293			0
S3	2016	2016	2016	2	0	2	Export	858	Uruguay	URY	0	World	WLD								21	HIDES,SKINS,FURSKINS,RAW	1	No Quantity							4192028			0
S3	2016	2016	2016	2	0	2	Export	858	Uruguay	URY	76	Brazil	BRA								21	HIDES,SKINS,FURSKINS,RAW	1	No Quantity							884160			0
S3	2016	2016	2016	2	0	2	Export	858	Uruguay	URY	152	Chile	CHL								21	HIDES,SKINS,FURSKINS,RAW	1	No Quantity							33593			0
S3	2016	2016	2016	2	0	2	Export	858	Uruguay	URY	156	China	CHN								21	HIDES,SKINS,FURSKINS,RAW	1	No Quantity							1820435			0
S3	2016	2016	2016	2	0	2	Export	858	Uruguay	URY	276	Germany	DEU								21	HIDES,SKINS,FURSKINS,RAW	1	No Quantity							33931			0
S3	2016	2016	2016	2	0	2	Export	858	Uruguay	URY	344	China, Hong Kong SAR	HKG								21	HIDES,SKINS,FURSKINS,RAW	1	No Quantity							61113			0
S3	2016	2016	2016	2	0	2	Export	858	Uruguay	URY	392	Japan	JPN								21	HIDES,SKINS,FURSKINS,RAW	1	No Quantity							98733			0
S3	2016	2016	2016	2	0	2	Export	858	Uruguay	URY	484	Mexico	MEX								21	HIDES,SKINS,FURSKINS,RAW	1	No Quantity							314239			0
S3	2016	2016	2016	2	0	2	Export	858	Uruguay	URY	620	Portugal	PRT								21	HIDES,SKINS,FURSKINS,RAW	1	No Quantity							222382			0
S3	2016	2016	2016	2	0	2	Export	858	Uruguay	URY	704	Viet Nam	VNM								21	HIDES,SKINS,FURSKINS,RAW	1	No Quantity							56062			0
S3	2016	2016	2016	2	0	2	Export	858	Uruguay	URY	842	USA	USA								21	HIDES,SKINS,FURSKINS,RAW	1	No Quantity							667380			0
S3	2016	2016	2016	2	0	2	Export	854	Burkina Faso	BFA	0	World	WLD								22	OIL SEED,OLEAGINUS FRUIT	1	No Quantity							154971432			0
S3	2016	2016	2016	2	0	2	Export	854	Burkina Faso	BFA	12	Algeria	DZA								22	OIL SEED,OLEAGINUS FRUIT	1	No Quantity							135			0
S3	2016	2016	2016	2	0	2	Export	854	Burkina Faso	BFA	156	China	CHN								22	OIL SEED,OLEAGINUS FRUIT	1	No Quantity							37411112			0
S3	2016	2016	2016	2	0	2	Export	854	Burkina Faso	BFA	204	Benin	BEN								22	OIL SEED,OLEAGINUS FRUIT	1	No Quantity							40358			0
S3	2016	2016	2016	2	0	2	Export	854	Burkina Faso	BFA	208	Denmark	DNK								22	OIL SEED,OLEAGINUS FRUIT	1	No Quantity							25646944			0
S3	2016	2016	2016	2	0	2	Export	854	Burkina Faso	BFA	251	France	FRA								22	OIL SEED,OLEAGINUS FRUIT	1	No Quantity							3469507			0
S3	2016	2016	2016	2	0	2	Export	854	Burkina Faso	BFA	276	Germany	DEU								22	OIL SEED,OLEAGINUS FRUIT	1	No Quantity							86008			0
S3	2016	2016	2016	2	0	2	Export	854	Burkina Faso	BFA	288	Ghana	GHA								22	OIL SEED,OLEAGINUS FRUIT	1	No Quantity							12645043			0
S3	2016	2016	2016	2	0	2	Export	854	Burkina Faso	BFA	344	China, Hong Kong SAR	HKG								22	OIL SEED,OLEAGINUS FRUIT	1	No Quantity							3979			0
S3	2016	2016	2016	2	0	2	Export	854	Burkina Faso	BFA	384	Côte d'Ivoire	CIV								22	OIL SEED,OLEAGINUS FRUIT	1	No Quantity							25602			0
S3	2016	2016	2016	2	0	2	Export	854	Burkina Faso	BFA	392	Japan	JPN								22	OIL SEED,OLEAGINUS FRUIT	1	No Quantity							15885962			0
S3	2016	2016	2016	2	0	2	Export	854	Burkina Faso	BFA	408	Dem. People's Rep. of Korea	PRK								22	OIL SEED,OLEAGINUS FRUIT	1	No Quantity							722461			0
S3	2016	2016	2016	2	0	2	Export	854	Burkina Faso	BFA	410	Rep. of Korea	KOR								22	OIL SEED,OLEAGINUS FRUIT	1	No Quantity							6182913			0
S3	2016	2016	2016	2	0	2	Export	854	Burkina Faso	BFA	422	Lebanon	LBN								22	OIL SEED,OLEAGINUS FRUIT	1	No Quantity							106948			0
S3	2016	2016	2016	2	0	2	Export	854	Burkina Faso	BFA	466	Mali	MLI								22	OIL SEED,OLEAGINUS FRUIT	1	No Quantity							268429			0
S3	2016	2016	2016	2	0	2	Export	854	Burkina Faso	BFA	490	Other Asia, nes									22	OIL SEED,OLEAGINUS FRUIT	1	No Quantity							840783			0
S3	2016	2016	2016	2	0	2	Export	854	Burkina Faso	BFA	528	Netherlands	NLD								22	OIL SEED,OLEAGINUS FRUIT	1	No Quantity							926359			0
S3	2016	2016	2016	2	0	2	Export	854	Burkina Faso	BFA	616	Poland	POL								22	OIL SEED,OLEAGINUS FRUIT	1	No Quantity							294643			0
S3	2016	2016	2016	2	0	2	Export	854	Burkina Faso	BFA	686	Senegal	SEN								22	OIL SEED,OLEAGINUS FRUIT	1	No Quantity							225553			0
S3	2016	2016	2016	2	0	2	Export	854	Burkina Faso	BFA	702	Singapore	SGP								22	OIL SEED,OLEAGINUS FRUIT	1	No Quantity							32716023			0
S3	2016	2016	2016	2	0	2	Export	854	Burkina Faso	BFA	704	Viet Nam	VNM								22	OIL SEED,OLEAGINUS FRUIT	1	No Quantity							933396			0
S3	2016	2016	2016	2	0	2	Export	854	Burkina Faso	BFA	768	Togo	TGO								22	OIL SEED,OLEAGINUS FRUIT	1	No Quantity							16052705			0
S3	2016	2016	2016	2	0	2	Export	854	Burkina Faso	BFA	784	United Arab Emirates	ARE								22	OIL SEED,OLEAGINUS FRUIT	1	No Quantity							139102			0
S3	2016	2016	2016	2	0	2	Export	854	Burkina Faso	BFA	792	Turkey	TUR								22	OIL SEED,OLEAGINUS FRUIT	1	No Quantity							294455			0
S3	2016	2016	2016	2	0	2	Export	854	Burkina Faso	BFA	826	United Kingdom	GBR								22	OIL SEED,OLEAGINUS FRUIT	1	No Quantity							53012			0
S3	2016	2016	2016	2	0	2	Export	858	Uruguay	URY	0	World	WLD								22	OIL SEED,OLEAGINUS FRUIT	1	No Quantity							859637513			0
S3	2016	2016	2016	2	0	2	Export	858	Uruguay	URY	32	Argentina	ARG								22	OIL SEED,OLEAGINUS FRUIT	1	No Quantity							26246372			0
S3	2016	2016	2016	2	0	2	Export	858	Uruguay	URY	50	Bangladesh	BGD								22	OIL SEED,OLEAGINUS FRUIT	1	No Quantity							3821823			0
S3	2016	2016	2016	2	0	2	Export	858	Uruguay	URY	56	Belgium	BEL								22	OIL SEED,OLEAGINUS FRUIT	1	No Quantity							33830			0
S3	2016	2016	2016	2	0	2	Export	858	Uruguay	URY	76	Brazil	BRA								22	OIL SEED,OLEAGINUS FRUIT	1	No Quantity							5649706			0
S3	2016	2016	2016	2	0	2	Export	858	Uruguay	URY	124	Canada	CAN								22	OIL SEED,OLEAGINUS FRUIT	1	No Quantity							124442			0
S3	2016	2016	2016	2	0	2	Export	858	Uruguay	URY	156	China	CHN								22	OIL SEED,OLEAGINUS FRUIT	1	No Quantity							149364652			0
S3	2016	2016	2016	2	0	2	Export	858	Uruguay	URY	276	Germany	DEU								22	OIL SEED,OLEAGINUS FRUIT	1	No Quantity							8776576			0
S3	2016	2016	2016	2	0	2	Export	858	Uruguay	URY	300	Greece	GRC								22	OIL SEED,OLEAGINUS FRUIT	1	No Quantity							12183425			0
S3	2016	2016	2016	2	0	2	Export	858	Uruguay	URY	360	Indonesia	IDN								22	OIL SEED,OLEAGINUS FRUIT	1	No Quantity							816495			0
S3	2016	2016	2016	2	0	2	Export	858	Uruguay	URY	381	Italy	ITA								22	OIL SEED,OLEAGINUS FRUIT	1	No Quantity							5240306			0
S3	2016	2016	2016	2	0	2	Export	858	Uruguay	URY	458	Malaysia	MYS								22	OIL SEED,OLEAGINUS FRUIT	1	No Quantity							4370528			0
S3	2016	2016	2016	2	0	2	Export	858	Uruguay	URY	504	Morocco	MAR								22	OIL SEED,OLEAGINUS FRUIT	1	No Quantity							3719543			0
S3	2016	2016	2016	2	0	2	Export	858	Uruguay	URY	528	Netherlands	NLD								22	OIL SEED,OLEAGINUS FRUIT	1	No Quantity							31941587			0
S3	2016	2016	2016	2	0	2	Export	858	Uruguay	URY	604	Peru	PER								22	OIL SEED,OLEAGINUS FRUIT	1	No Quantity							5712408			0
S3	2016	2016	2016	2	0	2	Export	858	Uruguay	URY	686	Senegal	SEN								22	OIL SEED,OLEAGINUS FRUIT	1	No Quantity							90789			0
S3	2016	2016	2016	2	0	2	Export	858	Uruguay	URY	699	India	IND								22	OIL SEED,OLEAGINUS FRUIT	1	No Quantity							558653			0
S3	2016	2016	2016	2	0	2	Export	858	Uruguay	URY	702	Singapore	SGP								22	OIL SEED,OLEAGINUS FRUIT	1	No Quantity							96008			0
S3	2016	2016	2016	2	0	2	Export	858	Uruguay	URY	704	Viet Nam	VNM								22	OIL SEED,OLEAGINUS FRUIT	1	No Quantity							380376			0
S3	2016	2016	2016	2	0	2	Export	858	Uruguay	URY	724	Spain	ESP								22	OIL SEED,OLEAGINUS FRUIT	1	No Quantity							87			0
S3	2016	2016	2016	2	0	2	Export	858	Uruguay	URY	757	Switzerland	CHE								22	OIL SEED,OLEAGINUS FRUIT	1	No Quantity							3661023			0
S3	2016	2016	2016	2	0	2	Export	858	Uruguay	URY	764	Thailand	THA								22	OIL SEED,OLEAGINUS FRUIT	1	No Quantity							351940			0
S3	2016	2016	2016	2	0	2	Export	858	Uruguay	URY	784	United Arab Emirates	ARE								22	OIL SEED,OLEAGINUS FRUIT	1	No Quantity							170880			0
S3	2016	2016	2016	2	0	2	Export	858	Uruguay	URY	792	Turkey	TUR								22	OIL SEED,OLEAGINUS FRUIT	1	No Quantity							17525751			0
S3	2016	2016	2016	2	0	2	Export	858	Uruguay	URY	838	Free Zones									22	OIL SEED,OLEAGINUS FRUIT	1	No Quantity							569260468			0
S3	2016	2016	2016	2	0	2	Export	858	Uruguay	URY	842	USA	USA								22	OIL SEED,OLEAGINUS FRUIT	1	No Quantity							9539845			0
S3	2016	2016	2016	2	0	2	Export	858	Uruguay	URY	0	World	WLD								23	CRUDE RUBBER	1	No Quantity							68893			0
S3	2016	2016	2016	2	0	2	Export	858	Uruguay	URY	76	Brazil	BRA								23	CRUDE RUBBER	1	No Quantity							68893			0
S3	2016	2016	2016	2	0	2	Export	854	Burkina Faso	BFA	0	World	WLD								24	CORK AND WOOD	1	No Quantity							3763			0
S3	2016	2016	2016	2	0	2	Export	854	Burkina Faso	BFA	562	Niger	NER								24	CORK AND WOOD	1	No Quantity							3763			0
S3	2016	2016	2016	2	0	2	Export	858	Uruguay	URY	0	World	WLD								24	CORK AND WOOD	1	No Quantity							717472018			0
S3	2016	2016	2016	2	0	2	Export	858	Uruguay	URY	32	Argentina	ARG								24	CORK AND WOOD	1	No Quantity							320364			0
S3	2016	2016	2016	2	0	2	Export	858	Uruguay	URY	50	Bangladesh	BGD								24	CORK AND WOOD	1	No Quantity							26562			0
S3	2016	2016	2016	2	0	2	Export	858	Uruguay	URY	56	Belgium	BEL								24	CORK AND WOOD	1	No Quantity							1060164			0
S3	2016	2016	2016	2	0	2	Export	858	Uruguay	URY	68	Bolivia (Plurinational State of)	BOL								24	CORK AND WOOD	1	No Quantity							34392			0
S3	2016	2016	2016	2	0	2	Export	858	Uruguay	URY	76	Brazil	BRA								24	CORK AND WOOD	1	No Quantity							1852789			0
S3	2016	2016	2016	2	0	2	Export	858	Uruguay	URY	124	Canada	CAN								24	CORK AND WOOD	1	No Quantity							127921			0
S3	2016	2016	2016	2	0	2	Export	858	Uruguay	URY	144	Sri Lanka	LKA								24	CORK AND WOOD	1	No Quantity							13597			0
S3	2016	2016	2016	2	0	2	Export	858	Uruguay	URY	152	Chile	CHL								24	CORK AND WOOD	1	No Quantity							270948			0
S3	2016	2016	2016	2	0	2	Export	858	Uruguay	URY	156	China	CHN								24	CORK AND WOOD	1	No Quantity							23439023			0
S3	2016	2016	2016	2	0	2	Export	858	Uruguay	URY	218	Ecuador	ECU								24	CORK AND WOOD	1	No Quantity							34169			0
S3	2016	2016	2016	2	0	2	Export	858	Uruguay	URY	251	France	FRA								24	CORK AND WOOD	1	No Quantity							2242475			0
S3	2016	2016	2016	2	0	2	Export	858	Uruguay	URY	320	Guatemala	GTM								24	CORK AND WOOD	1	No Quantity							3166246			0
S3	2016	2016	2016	2	0	2	Export	858	Uruguay	URY	360	Indonesia	IDN								24	CORK AND WOOD	1	No Quantity							1672550			0
S3	2016	2016	2016	2	0	2	Export	858	Uruguay	URY	381	Italy	ITA								24	CORK AND WOOD	1	No Quantity							851771			0
S3	2016	2016	2016	2	0	2	Export	858	Uruguay	URY	392	Japan	JPN								24	CORK AND WOOD	1	No Quantity							9951			0
S3	2016	2016	2016	2	0	2	Export	858	Uruguay	URY	410	Rep. of Korea	KOR								24	CORK AND WOOD	1	No Quantity							3330740			0
S3	2016	2016	2016	2	0	2	Export	858	Uruguay	URY	422	Lebanon	LBN								24	CORK AND WOOD	1	No Quantity							1749			0
S3	2016	2016	2016	2	0	2	Export	858	Uruguay	URY	428	Latvia	LVA								24	CORK AND WOOD	1	No Quantity							24719			0
S3	2016	2016	2016	2	0	2	Export	858	Uruguay	URY	440	Lithuania	LTU								24	CORK AND WOOD	1	No Quantity							24546			0
S3	2016	2016	2016	2	0	2	Export	858	Uruguay	URY	458	Malaysia	MYS								24	CORK AND WOOD	1	No Quantity							27154			0
S3	2016	2016	2016	2	0	2	Export	858	Uruguay	URY	462	Maldives	MDV								24	CORK AND WOOD	1	No Quantity							8918			0
S3	2016	2016	2016	2	0	2	Export	858	Uruguay	URY	480	Mauritius	MUS								24	CORK AND WOOD	1	No Quantity							115033			0
S3	2016	2016	2016	2	0	2	Export	858	Uruguay	URY	484	Mexico	MEX								24	CORK AND WOOD	1	No Quantity							3584040			0
S3	2016	2016	2016	2	0	2	Export	858	Uruguay	URY	490	Other Asia, nes									24	CORK AND WOOD	1	No Quantity							2202928			0
S3	2016	2016	2016	2	0	2	Export	858	Uruguay	URY	528	Netherlands	NLD								24	CORK AND WOOD	1	No Quantity							2632254			0
S3	2016	2016	2016	2	0	2	Export	858	Uruguay	URY	554	New Zealand	NZL								24	CORK AND WOOD	1	No Quantity							42462			0
S3	2016	2016	2016	2	0	2	Export	858	Uruguay	URY	600	Paraguay	PRY								24	CORK AND WOOD	1	No Quantity							121332			0
S3	2016	2016	2016	2	0	2	Export	858	Uruguay	URY	604	Peru	PER								24	CORK AND WOOD	1	No Quantity							1408116			0
S3	2016	2016	2016	2	0	2	Export	858	Uruguay	URY	608	Philippines	PHL								24	CORK AND WOOD	1	No Quantity							257395			0
S3	2016	2016	2016	2	0	2	Export	858	Uruguay	URY	620	Portugal	PRT								24	CORK AND WOOD	1	No Quantity							77290570			0
S3	2016	2016	2016	2	0	2	Export	858	Uruguay	URY	682	Saudi Arabia	SAU								24	CORK AND WOOD	1	No Quantity							2048290			0
S3	2016	2016	2016	2	0	2	Export	858	Uruguay	URY	699	India	IND								24	CORK AND WOOD	1	No Quantity							1526781			0
S3	2016	2016	2016	2	0	2	Export	858	Uruguay	URY	702	Singapore	SGP								24	CORK AND WOOD	1	No Quantity							73644			0
S3	2016	2016	2016	2	0	2	Export	858	Uruguay	URY	704	Viet Nam	VNM								24	CORK AND WOOD	1	No Quantity							14364629			0
S3	2016	2016	2016	2	0	2	Export	858	Uruguay	URY	710	South Africa	ZAF								24	CORK AND WOOD	1	No Quantity							3822019			0
S3	2016	2016	2016	2	0	2	Export	858	Uruguay	URY	724	Spain	ESP								24	CORK AND WOOD	1	No Quantity							131154			0
S3	2016	2016	2016	2	0	2	Export	858	Uruguay	URY	764	Thailand	THA								24	CORK AND WOOD	1	No Quantity							12794			0
S3	2016	2016	2016	2	0	2	Export	858	Uruguay	URY	780	Trinidad and Tobago	TTO								24	CORK AND WOOD	1	No Quantity							28315			0
S3	2016	2016	2016	2	0	2	Export	858	Uruguay	URY	784	United Arab Emirates	ARE								24	CORK AND WOOD	1	No Quantity							66464			0
S3	2016	2016	2016	2	0	2	Export	858	Uruguay	URY	792	Turkey	TUR								24	CORK AND WOOD	1	No Quantity							164252			0
S3	2016	2016	2016	2	0	2	Export	858	Uruguay	URY	818	Egypt	EGY								24	CORK AND WOOD	1	No Quantity							21862			0
S3	2016	2016	2016	2	0	2	Export	858	Uruguay	URY	826	United Kingdom	GBR								24	CORK AND WOOD	1	No Quantity							4849845			0
S3	2016	2016	2016	2	0	2	Export	858	Uruguay	URY	838	Free Zones									24	CORK AND WOOD	1	No Quantity							552059107			0
S3	2016	2016	2016	2	0	2	Export	858	Uruguay	URY	842	USA	USA								24	CORK AND WOOD	1	No Quantity							12107984			0
S3	2016	2016	2016	2	0	2	Export	858	Uruguay	URY	0	World	WLD								25	PULP AND WASTE PAPER	1	No Quantity							4177365			0
S3	2016	2016	2016	2	0	2	Export	858	Uruguay	URY	32	Argentina	ARG								25	PULP AND WASTE PAPER	1	No Quantity							3156697			0
S3	2016	2016	2016	2	0	2	Export	858	Uruguay	URY	76	Brazil	BRA								25	PULP AND WASTE PAPER	1	No Quantity							823326			0
S3	2016	2016	2016	2	0	2	Export	858	Uruguay	URY	600	Paraguay	PRY								25	PULP AND WASTE PAPER	1	No Quantity							197342			0
S3	2016	2016	2016	2	0	2	Export	854	Burkina Faso	BFA	0	World	WLD								26	TEXTILE FIBRES	1	No Quantity							424432877			0
S3	2016	2016	2016	2	0	2	Export	854	Burkina Faso	BFA	56	Belgium	BEL								26	TEXTILE FIBRES	1	No Quantity							24268			0
S3	2016	2016	2016	2	0	2	Export	854	Burkina Faso	BFA	204	Benin	BEN								26	TEXTILE FIBRES	1	No Quantity							8601			0
S3	2016	2016	2016	2	0	2	Export	854	Burkina Faso	BFA	251	France	FRA								26	TEXTILE FIBRES	1	No Quantity							41765396			0
S3	2016	2016	2016	2	0	2	Export	854	Burkina Faso	BFA	288	Ghana	GHA								26	TEXTILE FIBRES	1	No Quantity							1875820			0
S3	2016	2016	2016	2	0	2	Export	854	Burkina Faso	BFA	300	Greece	GRC								26	TEXTILE FIBRES	1	No Quantity							42718179			0
S3	2016	2016	2016	2	0	2	Export	854	Burkina Faso	BFA	381	Italy	ITA								26	TEXTILE FIBRES	1	No Quantity							24734			0
S3	2016	2016	2016	2	0	2	Export	854	Burkina Faso	BFA	384	Côte d'Ivoire	CIV								26	TEXTILE FIBRES	1	No Quantity							33643			0
S3	2016	2016	2016	2	0	2	Export	854	Burkina Faso	BFA	466	Mali	MLI								26	TEXTILE FIBRES	1	No Quantity							6173			0
S3	2016	2016	2016	2	0	2	Export	854	Burkina Faso	BFA	490	Other Asia, nes									26	TEXTILE FIBRES	1	No Quantity							188520			0
S3	2016	2016	2016	2	0	2	Export	854	Burkina Faso	BFA	699	India	IND								26	TEXTILE FIBRES	1	No Quantity							2583742			0
S3	2016	2016	2016	2	0	2	Export	854	Burkina Faso	BFA	702	Singapore	SGP								26	TEXTILE FIBRES	1	No Quantity							139034333			0
S3	2016	2016	2016	2	0	2	Export	854	Burkina Faso	BFA	704	Viet Nam	VNM								26	TEXTILE FIBRES	1	No Quantity							49400			0
S3	2016	2016	2016	2	0	2	Export	854	Burkina Faso	BFA	724	Spain	ESP								26	TEXTILE FIBRES	1	No Quantity							105002			0
S3	2016	2016	2016	2	0	2	Export	854	Burkina Faso	BFA	757	Switzerland	CHE								26	TEXTILE FIBRES	1	No Quantity							160722800			0
S3	2016	2016	2016	2	0	2	Export	854	Burkina Faso	BFA	768	Togo	TGO								26	TEXTILE FIBRES	1	No Quantity							95407			0
S3	2016	2016	2016	2	0	2	Export	854	Burkina Faso	BFA	826	United Kingdom	GBR								26	TEXTILE FIBRES	1	No Quantity							35196207			0
S3	2016	2016	2016	2	0	2	Export	854	Burkina Faso	BFA	842	USA	USA								26	TEXTILE FIBRES	1	No Quantity							652			0
S3	2016	2016	2016	2	0	2	Export	858	Uruguay	URY	0	World	WLD								26	TEXTILE FIBRES	1	No Quantity							198738302			0
S3	2016	2016	2016	2	0	2	Export	858	Uruguay	URY	32	Argentina	ARG								26	TEXTILE FIBRES	1	No Quantity							9955			0
S3	2016	2016	2016	2	0	2	Export	858	Uruguay	URY	76	Brazil	BRA								26	TEXTILE FIBRES	1	No Quantity							3658330			0
S3	2016	2016	2016	2	0	2	Export	858	Uruguay	URY	100	Bulgaria	BGR								26	TEXTILE FIBRES	1	No Quantity							5403289			0
S3	2016	2016	2016	2	0	2	Export	858	Uruguay	URY	124	Canada	CAN								26	TEXTILE FIBRES	1	No Quantity							6608			0
S3	2016	2016	2016	2	0	2	Export	858	Uruguay	URY	152	Chile	CHL								26	TEXTILE FIBRES	1	No Quantity							929048			0
S3	2016	2016	2016	2	0	2	Export	858	Uruguay	URY	156	China	CHN								26	TEXTILE FIBRES	1	No Quantity							84118320			0
S3	2016	2016	2016	2	0	2	Export	858	Uruguay	URY	203	Czechia	CZE								26	TEXTILE FIBRES	1	No Quantity							3843182			0
S3	2016	2016	2016	2	0	2	Export	858	Uruguay	URY	218	Ecuador	ECU								26	TEXTILE FIBRES	1	No Quantity							986237			0
S3	2016	2016	2016	2	0	2	Export	858	Uruguay	URY	251	France	FRA								26	TEXTILE FIBRES	1	No Quantity							796833			0
S3	2016	2016	2016	2	0	2	Export	858	Uruguay	URY	276	Germany	DEU								26	TEXTILE FIBRES	1	No Quantity							31346396			0
S3	2016	2016	2016	2	0	2	Export	858	Uruguay	URY	344	China, Hong Kong SAR	HKG								26	TEXTILE FIBRES	1	No Quantity							82025			0
S3	2016	2016	2016	2	0	2	Export	858	Uruguay	URY	364	Iran	IRN								26	TEXTILE FIBRES	1	No Quantity							4536629			0
S3	2016	2016	2016	2	0	2	Export	858	Uruguay	URY	381	Italy	ITA								26	TEXTILE FIBRES	1	No Quantity							14958895			0
S3	2016	2016	2016	2	0	2	Export	858	Uruguay	URY	392	Japan	JPN								26	TEXTILE FIBRES	1	No Quantity							4527873			0
S3	2016	2016	2016	2	0	2	Export	858	Uruguay	URY	410	Rep. of Korea	KOR								26	TEXTILE FIBRES	1	No Quantity							4305217			0
S3	2016	2016	2016	2	0	2	Export	858	Uruguay	URY	484	Mexico	MEX								26	TEXTILE FIBRES	1	No Quantity							3797026			0
S3	2016	2016	2016	2	0	2	Export	858	Uruguay	URY	490	Other Asia, nes									26	TEXTILE FIBRES	1	No Quantity							647974			0
S3	2016	2016	2016	2	0	2	Export	858	Uruguay	URY	504	Morocco	MAR								26	TEXTILE FIBRES	1	No Quantity							1104489			0
S3	2016	2016	2016	2	0	2	Export	858	Uruguay	URY	579	Norway	NOR								26	TEXTILE FIBRES	1	No Quantity							915215			0
S3	2016	2016	2016	2	0	2	Export	858	Uruguay	URY	604	Peru	PER								26	TEXTILE FIBRES	1	No Quantity							1694643			0
S3	2016	2016	2016	2	0	2	Export	858	Uruguay	URY	616	Poland	POL								26	TEXTILE FIBRES	1	No Quantity							2556271			0
S3	2016	2016	2016	2	0	2	Export	858	Uruguay	URY	620	Portugal	PRT								26	TEXTILE FIBRES	1	No Quantity							273954			0
S3	2016	2016	2016	2	0	2	Export	858	Uruguay	URY	642	Romania	ROU								26	TEXTILE FIBRES	1	No Quantity							2317052			0
S3	2016	2016	2016	2	0	2	Export	858	Uruguay	URY	643	Russian Federation	RUS								26	TEXTILE FIBRES	1	No Quantity							338			0
S3	2016	2016	2016	2	0	2	Export	858	Uruguay	URY	699	India	IND								26	TEXTILE FIBRES	1	No Quantity							6353311			0
S3	2016	2016	2016	2	0	2	Export	858	Uruguay	URY	710	South Africa	ZAF								26	TEXTILE FIBRES	1	No Quantity							1911992			0
S3	2016	2016	2016	2	0	2	Export	858	Uruguay	URY	724	Spain	ESP								26	TEXTILE FIBRES	1	No Quantity							731457			0
S3	2016	2016	2016	2	0	2	Export	858	Uruguay	URY	757	Switzerland	CHE								26	TEXTILE FIBRES	1	No Quantity							440479			0
S3	2016	2016	2016	2	0	2	Export	858	Uruguay	URY	764	Thailand	THA								26	TEXTILE FIBRES	1	No Quantity							612076			0
S3	2016	2016	2016	2	0	2	Export	858	Uruguay	URY	792	Turkey	TUR								26	TEXTILE FIBRES	1	No Quantity							9420173			0
S3	2016	2016	2016	2	0	2	Export	858	Uruguay	URY	807	North Macedonia	MKD								26	TEXTILE FIBRES	1	No Quantity							888085			0
S3	2016	2016	2016	2	0	2	Export	858	Uruguay	URY	818	Egypt	EGY								26	TEXTILE FIBRES	1	No Quantity							2365709			0
S3	2016	2016	2016	2	0	2	Export	858	Uruguay	URY	826	United Kingdom	GBR								26	TEXTILE FIBRES	1	No Quantity							2084585			0
S3	2016	2016	2016	2	0	2	Export	858	Uruguay	URY	838	Free Zones									26	TEXTILE FIBRES	1	No Quantity							162			0
S3	2016	2016	2016	2	0	2	Export	858	Uruguay	URY	842	USA	USA								26	TEXTILE FIBRES	1	No Quantity							1114474			0
S3	2016	2016	2016	2	0	2	Export	854	Burkina Faso	BFA	0	World	WLD								27	CRUDE FERTILIZER,MINERAL	1	No Quantity							569789			0
S3	2016	2016	2016	2	0	2	Export	854	Burkina Faso	BFA	36	Australia	AUS								27	CRUDE FERTILIZER,MINERAL	1	No Quantity							4947			0
S3	2016	2016	2016	2	0	2	Export	854	Burkina Faso	BFA	251	France	FRA								27	CRUDE FERTILIZER,MINERAL	1	No Quantity							1484			0
S3	2016	2016	2016	2	0	2	Export	854	Burkina Faso	BFA	276	Germany	DEU								27	CRUDE FERTILIZER,MINERAL	1	No Quantity							10			0
S3	2016	2016	2016	2	0	2	Export	854	Burkina Faso	BFA	384	Côte d'Ivoire	CIV								27	CRUDE FERTILIZER,MINERAL	1	No Quantity							353883			0
S3	2016	2016	2016	2	0	2	Export	854	Burkina Faso	BFA	466	Mali	MLI								27	CRUDE FERTILIZER,MINERAL	1	No Quantity							157796			0
S3	2016	2016	2016	2	0	2	Export	854	Burkina Faso	BFA	562	Niger	NER								27	CRUDE FERTILIZER,MINERAL	1	No Quantity							15755			0
S3	2016	2016	2016	2	0	2	Export	854	Burkina Faso	BFA	768	Togo	TGO								27	CRUDE FERTILIZER,MINERAL	1	No Quantity							30604			0
S3	2016	2016	2016	2	0	2	Export	854	Burkina Faso	BFA	792	Turkey	TUR								27	CRUDE FERTILIZER,MINERAL	1	No Quantity							17			0
S3	2016	2016	2016	2	0	2	Export	854	Burkina Faso	BFA	842	USA	USA								27	CRUDE FERTILIZER,MINERAL	1	No Quantity							5292			0
S3	2016	2016	2016	2	0	2	Export	858	Uruguay	URY	0	World	WLD								27	CRUDE FERTILIZER,MINERAL	1	No Quantity							2034657			0
S3	2016	2016	2016	2	0	2	Export	858	Uruguay	URY	32	Argentina	ARG								27	CRUDE FERTILIZER,MINERAL	1	No Quantity							153113			0
S3	2016	2016	2016	2	0	2	Export	858	Uruguay	URY	68	Bolivia (Plurinational State of)	BOL								27	CRUDE FERTILIZER,MINERAL	1	No Quantity							3443			0
S3	2016	2016	2016	2	0	2	Export	858	Uruguay	URY	76	Brazil	BRA								27	CRUDE FERTILIZER,MINERAL	1	No Quantity							588445			0
S3	2016	2016	2016	2	0	2	Export	858	Uruguay	URY	152	Chile	CHL								27	CRUDE FERTILIZER,MINERAL	1	No Quantity							68943			0
S3	2016	2016	2016	2	0	2	Export	858	Uruguay	URY	156	China	CHN								27	CRUDE FERTILIZER,MINERAL	1	No Quantity							97992			0
S3	2016	2016	2016	2	0	2	Export	858	Uruguay	URY	214	Dominican Rep.	DOM								27	CRUDE FERTILIZER,MINERAL	1	No Quantity							2767			0
S3	2016	2016	2016	2	0	2	Export	858	Uruguay	URY	276	Germany	DEU								27	CRUDE FERTILIZER,MINERAL	1	No Quantity							31910			0
S3	2016	2016	2016	2	0	2	Export	858	Uruguay	URY	381	Italy	ITA								27	CRUDE FERTILIZER,MINERAL	1	No Quantity							10515			0
S3	2016	2016	2016	2	0	2	Export	858	Uruguay	URY	392	Japan	JPN								27	CRUDE FERTILIZER,MINERAL	1	No Quantity							6396			0
S3	2016	2016	2016	2	0	2	Export	858	Uruguay	URY	400	Jordan	JOR								27	CRUDE FERTILIZER,MINERAL	1	No Quantity							2073			0
S3	2016	2016	2016	2	0	2	Export	858	Uruguay	URY	600	Paraguay	PRY								27	CRUDE FERTILIZER,MINERAL	1	No Quantity							449436			0
S3	2016	2016	2016	2	0	2	Export	858	Uruguay	URY	620	Portugal	PRT								27	CRUDE FERTILIZER,MINERAL	1	No Quantity							21492			0
S3	2016	2016	2016	2	0	2	Export	858	Uruguay	URY	682	Saudi Arabia	SAU								27	CRUDE FERTILIZER,MINERAL	1	No Quantity							235			0
S3	2016	2016	2016	2	0	2	Export	858	Uruguay	URY	724	Spain	ESP								27	CRUDE FERTILIZER,MINERAL	1	No Quantity							216043			0
S3	2016	2016	2016	2	0	2	Export	858	Uruguay	URY	826	United Kingdom	GBR								27	CRUDE FERTILIZER,MINERAL	1	No Quantity							2182			0
S3	2016	2016	2016	2	0	2	Export	858	Uruguay	URY	838	Free Zones									27	CRUDE FERTILIZER,MINERAL	1	No Quantity							1118			0
S3	2016	2016	2016	2	0	2	Export	858	Uruguay	URY	842	USA	USA								27	CRUDE FERTILIZER,MINERAL	1	No Quantity							378554			0
S3	2016	2016	2016	2	0	2	Export	854	Burkina Faso	BFA	0	World	WLD								28	METALLIFEROUS ORE,SCRAP	1	No Quantity							168947			0
S3	2016	2016	2016	2	0	2	Export	854	Burkina Faso	BFA	36	Australia	AUS								28	METALLIFEROUS ORE,SCRAP	1	No Quantity							31928			0
S3	2016	2016	2016	2	0	2	Export	854	Burkina Faso	BFA	56	Belgium	BEL								28	METALLIFEROUS ORE,SCRAP	1	No Quantity							296			0
S3	2016	2016	2016	2	0	2	Export	854	Burkina Faso	BFA	124	Canada	CAN								28	METALLIFEROUS ORE,SCRAP	1	No Quantity							23885			0
S3	2016	2016	2016	2	0	2	Export	854	Burkina Faso	BFA	156	China	CHN								28	METALLIFEROUS ORE,SCRAP	1	No Quantity							1371			0
S3	2016	2016	2016	2	0	2	Export	854	Burkina Faso	BFA	251	France	FRA								28	METALLIFEROUS ORE,SCRAP	1	No Quantity							17078			0
S3	2016	2016	2016	2	0	2	Export	854	Burkina Faso	BFA	276	Germany	DEU								28	METALLIFEROUS ORE,SCRAP	1	No Quantity							1564			0
S3	2016	2016	2016	2	0	2	Export	854	Burkina Faso	BFA	288	Ghana	GHA								28	METALLIFEROUS ORE,SCRAP	1	No Quantity							23779			0
S3	2016	2016	2016	2	0	2	Export	854	Burkina Faso	BFA	372	Ireland	IRL								28	METALLIFEROUS ORE,SCRAP	1	No Quantity							2375			0
S3	2016	2016	2016	2	0	2	Export	854	Burkina Faso	BFA	384	Côte d'Ivoire	CIV								28	METALLIFEROUS ORE,SCRAP	1	No Quantity							19			0
S3	2016	2016	2016	2	0	2	Export	854	Burkina Faso	BFA	466	Mali	MLI								28	METALLIFEROUS ORE,SCRAP	1	No Quantity							2447			0
S3	2016	2016	2016	2	0	2	Export	854	Burkina Faso	BFA	504	Morocco	MAR								28	METALLIFEROUS ORE,SCRAP	1	No Quantity							504			0
S3	2016	2016	2016	2	0	2	Export	854	Burkina Faso	BFA	554	New Zealand	NZL								28	METALLIFEROUS ORE,SCRAP	1	No Quantity							277			0
S3	2016	2016	2016	2	0	2	Export	854	Burkina Faso	BFA	699	India	IND								28	METALLIFEROUS ORE,SCRAP	1	No Quantity							408			0
S3	2016	2016	2016	2	0	2	Export	854	Burkina Faso	BFA	710	South Africa	ZAF								28	METALLIFEROUS ORE,SCRAP	1	No Quantity							9188			0
S3	2016	2016	2016	2	0	2	Export	854	Burkina Faso	BFA	716	Zimbabwe	ZWE								28	METALLIFEROUS ORE,SCRAP	1	No Quantity							974			0
S3	2016	2016	2016	2	0	2	Export	854	Burkina Faso	BFA	757	Switzerland	CHE								28	METALLIFEROUS ORE,SCRAP	1	No Quantity							3910			0
S3	2016	2016	2016	2	0	2	Export	854	Burkina Faso	BFA	768	Togo	TGO								28	METALLIFEROUS ORE,SCRAP	1	No Quantity							42040			0
S3	2016	2016	2016	2	0	2	Export	854	Burkina Faso	BFA	796	Turks and Caicos Isds	TCA								28	METALLIFEROUS ORE,SCRAP	1	No Quantity							998			0
S3	2016	2016	2016	2	0	2	Export	854	Burkina Faso	BFA	826	United Kingdom	GBR								28	METALLIFEROUS ORE,SCRAP	1	No Quantity							425			0
S3	2016	2016	2016	2	0	2	Export	854	Burkina Faso	BFA	842	USA	USA								28	METALLIFEROUS ORE,SCRAP	1	No Quantity							5482			0
S3	2016	2016	2016	2	0	2	Export	858	Uruguay	URY	0	World	WLD								28	METALLIFEROUS ORE,SCRAP	1	No Quantity							12215825			0
S3	2016	2016	2016	2	0	2	Export	858	Uruguay	URY	56	Belgium	BEL								28	METALLIFEROUS ORE,SCRAP	1	No Quantity							650224			0
S3	2016	2016	2016	2	0	2	Export	858	Uruguay	URY	76	Brazil	BRA								28	METALLIFEROUS ORE,SCRAP	1	No Quantity							1254810			0
S3	2016	2016	2016	2	0	2	Export	858	Uruguay	URY	156	China	CHN								28	METALLIFEROUS ORE,SCRAP	1	No Quantity							3625181			0
S3	2016	2016	2016	2	0	2	Export	858	Uruguay	URY	276	Germany	DEU								28	METALLIFEROUS ORE,SCRAP	1	No Quantity							234452			0
S3	2016	2016	2016	2	0	2	Export	858	Uruguay	URY	360	Indonesia	IDN								28	METALLIFEROUS ORE,SCRAP	1	No Quantity							1894347			0
S3	2016	2016	2016	2	0	2	Export	858	Uruguay	URY	381	Italy	ITA								28	METALLIFEROUS ORE,SCRAP	1	No Quantity							239485			0
S3	2016	2016	2016	2	0	2	Export	858	Uruguay	URY	410	Rep. of Korea	KOR								28	METALLIFEROUS ORE,SCRAP	1	No Quantity							255573			0
S3	2016	2016	2016	2	0	2	Export	858	Uruguay	URY	490	Other Asia, nes									28	METALLIFEROUS ORE,SCRAP	1	No Quantity							130091			0
S3	2016	2016	2016	2	0	2	Export	858	Uruguay	URY	528	Netherlands	NLD								28	METALLIFEROUS ORE,SCRAP	1	No Quantity							1042480			0
S3	2016	2016	2016	2	0	2	Export	858	Uruguay	URY	699	India	IND								28	METALLIFEROUS ORE,SCRAP	1	No Quantity							695197			0
S3	2016	2016	2016	2	0	2	Export	858	Uruguay	URY	702	Singapore	SGP								28	METALLIFEROUS ORE,SCRAP	1	No Quantity							21993			0
S3	2016	2016	2016	2	0	2	Export	858	Uruguay	URY	705	Slovenia	SVN								28	METALLIFEROUS ORE,SCRAP	1	No Quantity							4769			0
S3	2016	2016	2016	2	0	2	Export	858	Uruguay	URY	724	Spain	ESP								28	METALLIFEROUS ORE,SCRAP	1	No Quantity							2051828			0
S3	2016	2016	2016	2	0	2	Export	858	Uruguay	URY	764	Thailand	THA								28	METALLIFEROUS ORE,SCRAP	1	No Quantity							13450			0
S3	2016	2016	2016	2	0	2	Export	858	Uruguay	URY	838	Free Zones									28	METALLIFEROUS ORE,SCRAP	1	No Quantity							278			0
S3	2016	2016	2016	2	0	2	Export	858	Uruguay	URY	842	USA	USA								28	METALLIFEROUS ORE,SCRAP	1	No Quantity							101667			0
S3	2016	2016	2016	2	0	2	Export	854	Burkina Faso	BFA	0	World	WLD								29	CRUDE ANIMAL,VEG.MATERL.	1	No Quantity							1594126			0
S3	2016	2016	2016	2	0	2	Export	854	Burkina Faso	BFA	40	Austria	AUT								29	CRUDE ANIMAL,VEG.MATERL.	1	No Quantity							41695			0
S3	2016	2016	2016	2	0	2	Export	854	Burkina Faso	BFA	56	Belgium	BEL								29	CRUDE ANIMAL,VEG.MATERL.	1	No Quantity							23416			0
S3	2016	2016	2016	2	0	2	Export	854	Burkina Faso	BFA	124	Canada	CAN								29	CRUDE ANIMAL,VEG.MATERL.	1	No Quantity							1926			0
S3	2016	2016	2016	2	0	2	Export	854	Burkina Faso	BFA	251	France	FRA								29	CRUDE ANIMAL,VEG.MATERL.	1	No Quantity							276421			0
S3	2016	2016	2016	2	0	2	Export	854	Burkina Faso	BFA	266	Gabon	GAB								29	CRUDE ANIMAL,VEG.MATERL.	1	No Quantity							2113			0
S3	2016	2016	2016	2	0	2	Export	854	Burkina Faso	BFA	276	Germany	DEU								29	CRUDE ANIMAL,VEG.MATERL.	1	No Quantity							982647			0
S3	2016	2016	2016	2	0	2	Export	854	Burkina Faso	BFA	288	Ghana	GHA								29	CRUDE ANIMAL,VEG.MATERL.	1	No Quantity							15423			0
S3	2016	2016	2016	2	0	2	Export	854	Burkina Faso	BFA	344	China, Hong Kong SAR	HKG								29	CRUDE ANIMAL,VEG.MATERL.	1	No Quantity							3414			0
S3	2016	2016	2016	2	0	2	Export	854	Burkina Faso	BFA	368	Iraq	IRQ								29	CRUDE ANIMAL,VEG.MATERL.	1	No Quantity							6054			0
S3	2016	2016	2016	2	0	2	Export	854	Burkina Faso	BFA	381	Italy	ITA								29	CRUDE ANIMAL,VEG.MATERL.	1	No Quantity							44035			0
S3	2016	2016	2016	2	0	2	Export	854	Burkina Faso	BFA	384	Côte d'Ivoire	CIV								29	CRUDE ANIMAL,VEG.MATERL.	1	No Quantity							39416			0
S3	2016	2016	2016	2	0	2	Export	854	Burkina Faso	BFA	466	Mali	MLI								29	CRUDE ANIMAL,VEG.MATERL.	1	No Quantity							17803			0
S3	2016	2016	2016	2	0	2	Export	854	Burkina Faso	BFA	504	Morocco	MAR								29	CRUDE ANIMAL,VEG.MATERL.	1	No Quantity							13094			0
S3	2016	2016	2016	2	0	2	Export	854	Burkina Faso	BFA	562	Niger	NER								29	CRUDE ANIMAL,VEG.MATERL.	1	No Quantity							8610			0
S3	2016	2016	2016	2	0	2	Export	854	Burkina Faso	BFA	643	Russian Federation	RUS								29	CRUDE ANIMAL,VEG.MATERL.	1	No Quantity							3775			0
S3	2016	2016	2016	2	0	2	Export	854	Burkina Faso	BFA	686	Senegal	SEN								29	CRUDE ANIMAL,VEG.MATERL.	1	No Quantity							4708			0
S3	2016	2016	2016	2	0	2	Export	854	Burkina Faso	BFA	724	Spain	ESP								29	CRUDE ANIMAL,VEG.MATERL.	1	No Quantity							69337			0
S3	2016	2016	2016	2	0	2	Export	854	Burkina Faso	BFA	757	Switzerland	CHE								29	CRUDE ANIMAL,VEG.MATERL.	1	No Quantity							1513			0
S3	2016	2016	2016	2	0	2	Export	854	Burkina Faso	BFA	842	USA	USA								29	CRUDE ANIMAL,VEG.MATERL.	1	No Quantity							38726			0
S3	2016	2016	2016	2	0	2	Export	858	Uruguay	URY	0	World	WLD								29	CRUDE ANIMAL,VEG.MATERL.	1	No Quantity							74845300			0
S3	2016	2016	2016	2	0	2	Export	858	Uruguay	URY	32	Argentina	ARG								29	CRUDE ANIMAL,VEG.MATERL.	1	No Quantity							7248551			0
S3	2016	2016	2016	2	0	2	Export	858	Uruguay	URY	36	Australia	AUS								29	CRUDE ANIMAL,VEG.MATERL.	1	No Quantity							199184			0
S3	2016	2016	2016	2	0	2	Export	858	Uruguay	URY	56	Belgium	BEL								29	CRUDE ANIMAL,VEG.MATERL.	1	No Quantity							501683			0
S3	2016	2016	2016	2	0	2	Export	858	Uruguay	URY	76	Brazil	BRA								29	CRUDE ANIMAL,VEG.MATERL.	1	No Quantity							6304100			0
S3	2016	2016	2016	2	0	2	Export	858	Uruguay	URY	120	Cameroon	CMR								29	CRUDE ANIMAL,VEG.MATERL.	1	No Quantity							15354			0
S3	2016	2016	2016	2	0	2	Export	858	Uruguay	URY	124	Canada	CAN								29	CRUDE ANIMAL,VEG.MATERL.	1	No Quantity							432516			0
S3	2016	2016	2016	2	0	2	Export	858	Uruguay	URY	152	Chile	CHL								29	CRUDE ANIMAL,VEG.MATERL.	1	No Quantity							89121			0
S3	2016	2016	2016	2	0	2	Export	858	Uruguay	URY	156	China	CHN								29	CRUDE ANIMAL,VEG.MATERL.	1	No Quantity							1378923			0
S3	2016	2016	2016	2	0	2	Export	858	Uruguay	URY	178	Congo	COG								29	CRUDE ANIMAL,VEG.MATERL.	1	No Quantity							3044			0
S3	2016	2016	2016	2	0	2	Export	858	Uruguay	URY	188	Costa Rica	CRI								29	CRUDE ANIMAL,VEG.MATERL.	1	No Quantity							730			0
S3	2016	2016	2016	2	0	2	Export	858	Uruguay	URY	208	Denmark	DNK								29	CRUDE ANIMAL,VEG.MATERL.	1	No Quantity							209483			0
S3	2016	2016	2016	2	0	2	Export	858	Uruguay	URY	251	France	FRA								29	CRUDE ANIMAL,VEG.MATERL.	1	No Quantity							1052379			0
S3	2016	2016	2016	2	0	2	Export	858	Uruguay	URY	276	Germany	DEU								29	CRUDE ANIMAL,VEG.MATERL.	1	No Quantity							6201856			0
S3	2016	2016	2016	2	0	2	Export	858	Uruguay	URY	344	China, Hong Kong SAR	HKG								29	CRUDE ANIMAL,VEG.MATERL.	1	No Quantity							36864477			0
S3	2016	2016	2016	2	0	2	Export	858	Uruguay	URY	381	Italy	ITA								29	CRUDE ANIMAL,VEG.MATERL.	1	No Quantity							4277948			0
S3	2016	2016	2016	2	0	2	Export	858	Uruguay	URY	392	Japan	JPN								29	CRUDE ANIMAL,VEG.MATERL.	1	No Quantity							117840			0
S3	2016	2016	2016	2	0	2	Export	858	Uruguay	URY	528	Netherlands	NLD								29	CRUDE ANIMAL,VEG.MATERL.	1	No Quantity							841383			0
S3	2016	2016	2016	2	0	2	Export	858	Uruguay	URY	554	New Zealand	NZL								29	CRUDE ANIMAL,VEG.MATERL.	1	No Quantity							2927943			0
S3	2016	2016	2016	2	0	2	Export	858	Uruguay	URY	600	Paraguay	PRY								29	CRUDE ANIMAL,VEG.MATERL.	1	No Quantity							181440			0
S3	2016	2016	2016	2	0	2	Export	858	Uruguay	URY	604	Peru	PER								29	CRUDE ANIMAL,VEG.MATERL.	1	No Quantity							348868			0
S3	2016	2016	2016	2	0	2	Export	858	Uruguay	URY	616	Poland	POL								29	CRUDE ANIMAL,VEG.MATERL.	1	No Quantity							270087			0
S3	2016	2016	2016	2	0	2	Export	858	Uruguay	URY	620	Portugal	PRT								29	CRUDE ANIMAL,VEG.MATERL.	1	No Quantity							180215			0
S3	2016	2016	2016	2	0	2	Export	858	Uruguay	URY	634	Qatar	QAT								29	CRUDE ANIMAL,VEG.MATERL.	1	No Quantity							20304			0
S3	2016	2016	2016	2	0	2	Export	858	Uruguay	URY	642	Romania	ROU								29	CRUDE ANIMAL,VEG.MATERL.	1	No Quantity							124399			0
S3	2016	2016	2016	2	0	2	Export	858	Uruguay	URY	643	Russian Federation	RUS								29	CRUDE ANIMAL,VEG.MATERL.	1	No Quantity							511957			0
S3	2016	2016	2016	2	0	2	Export	858	Uruguay	URY	703	Slovakia	SVK								29	CRUDE ANIMAL,VEG.MATERL.	1	No Quantity							57043			0
S3	2016	2016	2016	2	0	2	Export	858	Uruguay	URY	704	Viet Nam	VNM								29	CRUDE ANIMAL,VEG.MATERL.	1	No Quantity							1882891			0
S3	2016	2016	2016	2	0	2	Export	858	Uruguay	URY	705	Slovenia	SVN								29	CRUDE ANIMAL,VEG.MATERL.	1	No Quantity							70630			0
S3	2016	2016	2016	2	0	2	Export	858	Uruguay	URY	710	South Africa	ZAF								29	CRUDE ANIMAL,VEG.MATERL.	1	No Quantity							228642			0
S3	2016	2016	2016	2	0	2	Export	858	Uruguay	URY	724	Spain	ESP								29	CRUDE ANIMAL,VEG.MATERL.	1	No Quantity							1134086			0
S3	2016	2016	2016	2	0	2	Export	858	Uruguay	URY	752	Sweden	SWE								29	CRUDE ANIMAL,VEG.MATERL.	1	No Quantity							21010			0
S3	2016	2016	2016	2	0	2	Export	858	Uruguay	URY	757	Switzerland	CHE								29	CRUDE ANIMAL,VEG.MATERL.	1	No Quantity							126850			0
S3	2016	2016	2016	2	0	2	Export	858	Uruguay	URY	764	Thailand	THA								29	CRUDE ANIMAL,VEG.MATERL.	1	No Quantity							121558			0
S3	2016	2016	2016	2	0	2	Export	858	Uruguay	URY	818	Egypt	EGY								29	CRUDE ANIMAL,VEG.MATERL.	1	No Quantity							85840			0
S3	2016	2016	2016	2	0	2	Export	858	Uruguay	URY	826	United Kingdom	GBR								29	CRUDE ANIMAL,VEG.MATERL.	1	No Quantity							271278			0
S3	2016	2016	2016	2	0	2	Export	858	Uruguay	URY	838	Free Zones									29	CRUDE ANIMAL,VEG.MATERL.	1	No Quantity							231000			0
S3	2016	2016	2016	2	0	2	Export	858	Uruguay	URY	842	USA	USA								29	CRUDE ANIMAL,VEG.MATERL.	1	No Quantity							310687			0
S3	2016	2016	2016	2	0	2	Export	858	Uruguay	URY	0	World	WLD								32	COAL, COKE, BRIQUETTES	1	No Quantity							1864			0
S3	2016	2016	2016	2	0	2	Export	858	Uruguay	URY	76	Brazil	BRA								32	COAL, COKE, BRIQUETTES	1	No Quantity							1864			0
S3	2016	2016	2016	2	0	2	Export	854	Burkina Faso	BFA	0	World	WLD								33	PETROLEUM,PETROL.PRODUCT	1	No Quantity							10665093			0
S3	2016	2016	2016	2	0	2	Export	854	Burkina Faso	BFA	12	Algeria	DZA								33	PETROLEUM,PETROL.PRODUCT	1	No Quantity							221629			0
S3	2016	2016	2016	2	0	2	Export	854	Burkina Faso	BFA	20	Andorra	AND								33	PETROLEUM,PETROL.PRODUCT	1	No Quantity							2915			0
S3	2016	2016	2016	2	0	2	Export	854	Burkina Faso	BFA	36	Australia	AUS								33	PETROLEUM,PETROL.PRODUCT	1	No Quantity							18771			0
S3	2016	2016	2016	2	0	2	Export	854	Burkina Faso	BFA	56	Belgium	BEL								33	PETROLEUM,PETROL.PRODUCT	1	No Quantity							580170			0
S3	2016	2016	2016	2	0	2	Export	854	Burkina Faso	BFA	120	Cameroon	CMR								33	PETROLEUM,PETROL.PRODUCT	1	No Quantity							523935			0
S3	2016	2016	2016	2	0	2	Export	854	Burkina Faso	BFA	124	Canada	CAN								33	PETROLEUM,PETROL.PRODUCT	1	No Quantity							14346			0
S3	2016	2016	2016	2	0	2	Export	854	Burkina Faso	BFA	140	Central African Rep.	CAF								33	PETROLEUM,PETROL.PRODUCT	1	No Quantity							20799			0
S3	2016	2016	2016	2	0	2	Export	854	Burkina Faso	BFA	148	Chad	TCD								33	PETROLEUM,PETROL.PRODUCT	1	No Quantity							17180			0
S3	2016	2016	2016	2	0	2	Export	854	Burkina Faso	BFA	170	Colombia	COL								33	PETROLEUM,PETROL.PRODUCT	1	No Quantity							25916			0
S3	2016	2016	2016	2	0	2	Export	854	Burkina Faso	BFA	178	Congo	COG								33	PETROLEUM,PETROL.PRODUCT	1	No Quantity							25776			0
S3	2016	2016	2016	2	0	2	Export	854	Burkina Faso	BFA	204	Benin	BEN								33	PETROLEUM,PETROL.PRODUCT	1	No Quantity							163359			0
S3	2016	2016	2016	2	0	2	Export	854	Burkina Faso	BFA	231	Ethiopia	ETH								33	PETROLEUM,PETROL.PRODUCT	1	No Quantity							1577506			0
S3	2016	2016	2016	2	0	2	Export	854	Burkina Faso	BFA	251	France	FRA								33	PETROLEUM,PETROL.PRODUCT	1	No Quantity							720326			0
S3	2016	2016	2016	2	0	2	Export	854	Burkina Faso	BFA	266	Gabon	GAB								33	PETROLEUM,PETROL.PRODUCT	1	No Quantity							21482			0
S3	2016	2016	2016	2	0	2	Export	854	Burkina Faso	BFA	276	Germany	DEU								33	PETROLEUM,PETROL.PRODUCT	1	No Quantity							23183			0
S3	2016	2016	2016	2	0	2	Export	854	Burkina Faso	BFA	288	Ghana	GHA								33	PETROLEUM,PETROL.PRODUCT	1	No Quantity							64280			0
S3	2016	2016	2016	2	0	2	Export	854	Burkina Faso	BFA	381	Italy	ITA								33	PETROLEUM,PETROL.PRODUCT	1	No Quantity							19274			0
S3	2016	2016	2016	2	0	2	Export	854	Burkina Faso	BFA	384	Côte d'Ivoire	CIV								33	PETROLEUM,PETROL.PRODUCT	1	No Quantity							1030320			0
S3	2016	2016	2016	2	0	2	Export	854	Burkina Faso	BFA	410	Rep. of Korea	KOR								33	PETROLEUM,PETROL.PRODUCT	1	No Quantity							38668			0
S3	2016	2016	2016	2	0	2	Export	854	Burkina Faso	BFA	434	Libya	LBY								33	PETROLEUM,PETROL.PRODUCT	1	No Quantity							6498			0
S3	2016	2016	2016	2	0	2	Export	854	Burkina Faso	BFA	466	Mali	MLI								33	PETROLEUM,PETROL.PRODUCT	1	No Quantity							2076981			0
S3	2016	2016	2016	2	0	2	Export	854	Burkina Faso	BFA	498	Rep. of Moldova	MDA								33	PETROLEUM,PETROL.PRODUCT	1	No Quantity							24768			0
S3	2016	2016	2016	2	0	2	Export	854	Burkina Faso	BFA	504	Morocco	MAR								33	PETROLEUM,PETROL.PRODUCT	1	No Quantity							79002			0
S3	2016	2016	2016	2	0	2	Export	854	Burkina Faso	BFA	528	Netherlands	NLD								33	PETROLEUM,PETROL.PRODUCT	1	No Quantity							3656			0
S3	2016	2016	2016	2	0	2	Export	854	Burkina Faso	BFA	562	Niger	NER								33	PETROLEUM,PETROL.PRODUCT	1	No Quantity							931642			0
S3	2016	2016	2016	2	0	2	Export	854	Burkina Faso	BFA	566	Nigeria	NGA								33	PETROLEUM,PETROL.PRODUCT	1	No Quantity							8569			0
S3	2016	2016	2016	2	0	2	Export	854	Burkina Faso	BFA	620	Portugal	PRT								33	PETROLEUM,PETROL.PRODUCT	1	No Quantity							1736			0
S3	2016	2016	2016	2	0	2	Export	854	Burkina Faso	BFA	643	Russian Federation	RUS								33	PETROLEUM,PETROL.PRODUCT	1	No Quantity							18897			0
S3	2016	2016	2016	2	0	2	Export	854	Burkina Faso	BFA	682	Saudi Arabia	SAU								33	PETROLEUM,PETROL.PRODUCT	1	No Quantity							100146			0
S3	2016	2016	2016	2	0	2	Export	854	Burkina Faso	BFA	686	Senegal	SEN								33	PETROLEUM,PETROL.PRODUCT	1	No Quantity							645234			0
S3	2016	2016	2016	2	0	2	Export	854	Burkina Faso	BFA	710	South Africa	ZAF								33	PETROLEUM,PETROL.PRODUCT	1	No Quantity							13289			0
S3	2016	2016	2016	2	0	2	Export	854	Burkina Faso	BFA	724	Spain	ESP								33	PETROLEUM,PETROL.PRODUCT	1	No Quantity							15564			0
S3	2016	2016	2016	2	0	2	Export	854	Burkina Faso	BFA	729	Sudan	SDN								33	PETROLEUM,PETROL.PRODUCT	1	No Quantity							48963			0
S3	2016	2016	2016	2	0	2	Export	854	Burkina Faso	BFA	757	Switzerland	CHE								33	PETROLEUM,PETROL.PRODUCT	1	No Quantity							3549			0
S3	2016	2016	2016	2	0	2	Export	854	Burkina Faso	BFA	768	Togo	TGO								33	PETROLEUM,PETROL.PRODUCT	1	No Quantity							323912			0
S3	2016	2016	2016	2	0	2	Export	854	Burkina Faso	BFA	784	United Arab Emirates	ARE								33	PETROLEUM,PETROL.PRODUCT	1	No Quantity							191388			0
S3	2016	2016	2016	2	0	2	Export	854	Burkina Faso	BFA	788	Tunisia	TUN								33	PETROLEUM,PETROL.PRODUCT	1	No Quantity							112307			0
S3	2016	2016	2016	2	0	2	Export	854	Burkina Faso	BFA	792	Turkey	TUR								33	PETROLEUM,PETROL.PRODUCT	1	No Quantity							840708			0
S3	2016	2016	2016	2	0	2	Export	854	Burkina Faso	BFA	800	Uganda	UGA								33	PETROLEUM,PETROL.PRODUCT	1	No Quantity							44443			0
S3	2016	2016	2016	2	0	2	Export	854	Burkina Faso	BFA	826	United Kingdom	GBR								33	PETROLEUM,PETROL.PRODUCT	1	No Quantity							8368			0
S3	2016	2016	2016	2	0	2	Export	854	Burkina Faso	BFA	842	USA	USA								33	PETROLEUM,PETROL.PRODUCT	1	No Quantity							55636			0
S3	2016	2016	2016	2	0	2	Export	858	Uruguay	URY	0	World	WLD								33	PETROLEUM,PETROL.PRODUCT	1	No Quantity							33579954			0
S3	2016	2016	2016	2	0	2	Export	858	Uruguay	URY	32	Argentina	ARG								33	PETROLEUM,PETROL.PRODUCT	1	No Quantity							27710			0
S3	2016	2016	2016	2	0	2	Export	858	Uruguay	URY	76	Brazil	BRA								33	PETROLEUM,PETROL.PRODUCT	1	No Quantity							21925			0
S3	2016	2016	2016	2	0	2	Export	858	Uruguay	URY	251	France	FRA								33	PETROLEUM,PETROL.PRODUCT	1	No Quantity							99			0
S3	2016	2016	2016	2	0	2	Export	858	Uruguay	URY	324	Guinea	GIN								33	PETROLEUM,PETROL.PRODUCT	1	No Quantity							3131			0
S3	2016	2016	2016	2	0	2	Export	858	Uruguay	URY	600	Paraguay	PRY								33	PETROLEUM,PETROL.PRODUCT	1	No Quantity							97194			0
S3	2016	2016	2016	2	0	2	Export	858	Uruguay	URY	724	Spain	ESP								33	PETROLEUM,PETROL.PRODUCT	1	No Quantity							30			0
S3	2016	2016	2016	2	0	2	Export	858	Uruguay	URY	838	Free Zones									33	PETROLEUM,PETROL.PRODUCT	1	No Quantity							32958885			0
S3	2016	2016	2016	2	0	2	Export	858	Uruguay	URY	842	USA	USA								33	PETROLEUM,PETROL.PRODUCT	1	No Quantity							470980			0
S3	2016	2016	2016	2	0	2	Export	858	Uruguay	URY	0	World	WLD								41	ANIMAL OILS AND FATS	1	No Quantity							37731678			0
S3	2016	2016	2016	2	0	2	Export	858	Uruguay	URY	32	Argentina	ARG								41	ANIMAL OILS AND FATS	1	No Quantity							117731			0
S3	2016	2016	2016	2	0	2	Export	858	Uruguay	URY	56	Belgium	BEL								41	ANIMAL OILS AND FATS	1	No Quantity							343042			0
S3	2016	2016	2016	2	0	2	Export	858	Uruguay	URY	76	Brazil	BRA								41	ANIMAL OILS AND FATS	1	No Quantity							9839006			0
S3	2016	2016	2016	2	0	2	Export	858	Uruguay	URY	140	Central African Rep.	CAF								41	ANIMAL OILS AND FATS	1	No Quantity							29949			0
S3	2016	2016	2016	2	0	2	Export	858	Uruguay	URY	144	Sri Lanka	LKA								41	ANIMAL OILS AND FATS	1	No Quantity							22745			0
S3	2016	2016	2016	2	0	2	Export	858	Uruguay	URY	152	Chile	CHL								41	ANIMAL OILS AND FATS	1	No Quantity							21547			0
S3	2016	2016	2016	2	0	2	Export	858	Uruguay	URY	156	China	CHN								41	ANIMAL OILS AND FATS	1	No Quantity							2316564			0
S3	2016	2016	2016	2	0	2	Export	858	Uruguay	URY	170	Colombia	COL								41	ANIMAL OILS AND FATS	1	No Quantity							760426			0
S3	2016	2016	2016	2	0	2	Export	858	Uruguay	URY	188	Costa Rica	CRI								41	ANIMAL OILS AND FATS	1	No Quantity							10065			0
S3	2016	2016	2016	2	0	2	Export	858	Uruguay	URY	251	France	FRA								41	ANIMAL OILS AND FATS	1	No Quantity							259229			0
S3	2016	2016	2016	2	0	2	Export	858	Uruguay	URY	276	Germany	DEU								41	ANIMAL OILS AND FATS	1	No Quantity							804876			0
S3	2016	2016	2016	2	0	2	Export	858	Uruguay	URY	320	Guatemala	GTM								41	ANIMAL OILS AND FATS	1	No Quantity							137910			0
S3	2016	2016	2016	2	0	2	Export	858	Uruguay	URY	344	China, Hong Kong SAR	HKG								41	ANIMAL OILS AND FATS	1	No Quantity							894			0
S3	2016	2016	2016	2	0	2	Export	858	Uruguay	URY	360	Indonesia	IDN								41	ANIMAL OILS AND FATS	1	No Quantity							101850			0
S3	2016	2016	2016	2	0	2	Export	858	Uruguay	URY	376	Israel	ISR								41	ANIMAL OILS AND FATS	1	No Quantity							952637			0
S3	2016	2016	2016	2	0	2	Export	858	Uruguay	URY	381	Italy	ITA								41	ANIMAL OILS AND FATS	1	No Quantity							2816990			0
S3	2016	2016	2016	2	0	2	Export	858	Uruguay	URY	392	Japan	JPN								41	ANIMAL OILS AND FATS	1	No Quantity							531035			0
S3	2016	2016	2016	2	0	2	Export	858	Uruguay	URY	484	Mexico	MEX								41	ANIMAL OILS AND FATS	1	No Quantity							506757			0
S3	2016	2016	2016	2	0	2	Export	858	Uruguay	URY	528	Netherlands	NLD								41	ANIMAL OILS AND FATS	1	No Quantity							10265130			0
S3	2016	2016	2016	2	0	2	Export	858	Uruguay	URY	566	Nigeria	NGA								41	ANIMAL OILS AND FATS	1	No Quantity							2198808			0
S3	2016	2016	2016	2	0	2	Export	858	Uruguay	URY	586	Pakistan	PAK								41	ANIMAL OILS AND FATS	1	No Quantity							77360			0
S3	2016	2016	2016	2	0	2	Export	858	Uruguay	URY	591	Panama	PAN								41	ANIMAL OILS AND FATS	1	No Quantity							153878			0
S3	2016	2016	2016	2	0	2	Export	858	Uruguay	URY	600	Paraguay	PRY								41	ANIMAL OILS AND FATS	1	No Quantity							35908			0
S3	2016	2016	2016	2	0	2	Export	858	Uruguay	URY	604	Peru	PER								41	ANIMAL OILS AND FATS	1	No Quantity							238815			0
S3	2016	2016	2016	2	0	2	Export	858	Uruguay	URY	643	Russian Federation	RUS								41	ANIMAL OILS AND FATS	1	No Quantity							2425502			0
S3	2016	2016	2016	2	0	2	Export	858	Uruguay	URY	702	Singapore	SGP								41	ANIMAL OILS AND FATS	1	No Quantity							246624			0
S3	2016	2016	2016	2	0	2	Export	858	Uruguay	URY	710	South Africa	ZAF								41	ANIMAL OILS AND FATS	1	No Quantity							1240821			0
S3	2016	2016	2016	2	0	2	Export	858	Uruguay	URY	768	Togo	TGO								41	ANIMAL OILS AND FATS	1	No Quantity							98952			0
S3	2016	2016	2016	2	0	2	Export	858	Uruguay	URY	792	Turkey	TUR								41	ANIMAL OILS AND FATS	1	No Quantity							677582			0
S3	2016	2016	2016	2	0	2	Export	858	Uruguay	URY	818	Egypt	EGY								41	ANIMAL OILS AND FATS	1	No Quantity							180886			0
S3	2016	2016	2016	2	0	2	Export	858	Uruguay	URY	842	USA	USA								41	ANIMAL OILS AND FATS	1	No Quantity							318159			0
S3	2016	2016	2016	2	0	2	Export	854	Burkina Faso	BFA	0	World	WLD								42	FIXED VEG. FATS AND OILS	1	No Quantity							15170807			0
S3	2016	2016	2016	2	0	2	Export	854	Burkina Faso	BFA	40	Austria	AUT								42	FIXED VEG. FATS AND OILS	1	No Quantity							84			0
S3	2016	2016	2016	2	0	2	Export	854	Burkina Faso	BFA	56	Belgium	BEL								42	FIXED VEG. FATS AND OILS	1	No Quantity							118			0
S3	2016	2016	2016	2	0	2	Export	854	Burkina Faso	BFA	124	Canada	CAN								42	FIXED VEG. FATS AND OILS	1	No Quantity							41548			0
S3	2016	2016	2016	2	0	2	Export	854	Burkina Faso	BFA	156	China	CHN								42	FIXED VEG. FATS AND OILS	1	No Quantity							20545			0
S3	2016	2016	2016	2	0	2	Export	854	Burkina Faso	BFA	251	France	FRA								42	FIXED VEG. FATS AND OILS	1	No Quantity							4246976			0
S3	2016	2016	2016	2	0	2	Export	854	Burkina Faso	BFA	276	Germany	DEU								42	FIXED VEG. FATS AND OILS	1	No Quantity							1371684			0
S3	2016	2016	2016	2	0	2	Export	854	Burkina Faso	BFA	288	Ghana	GHA								42	FIXED VEG. FATS AND OILS	1	No Quantity							782517			0
S3	2016	2016	2016	2	0	2	Export	854	Burkina Faso	BFA	372	Ireland	IRL								42	FIXED VEG. FATS AND OILS	1	No Quantity							31507			0
S3	2016	2016	2016	2	0	2	Export	854	Burkina Faso	BFA	381	Italy	ITA								42	FIXED VEG. FATS AND OILS	1	No Quantity							20207			0
S3	2016	2016	2016	2	0	2	Export	854	Burkina Faso	BFA	392	Japan	JPN								42	FIXED VEG. FATS AND OILS	1	No Quantity							1487			0
S3	2016	2016	2016	2	0	2	Export	854	Burkina Faso	BFA	458	Malaysia	MYS								42	FIXED VEG. FATS AND OILS	1	No Quantity							1634923			0
S3	2016	2016	2016	2	0	2	Export	854	Burkina Faso	BFA	466	Mali	MLI								42	FIXED VEG. FATS AND OILS	1	No Quantity							4082486			0
S3	2016	2016	2016	2	0	2	Export	854	Burkina Faso	BFA	478	Mauritania	MRT								42	FIXED VEG. FATS AND OILS	1	No Quantity							215			0
S3	2016	2016	2016	2	0	2	Export	854	Burkina Faso	BFA	490	Other Asia, nes									42	FIXED VEG. FATS AND OILS	1	No Quantity							2580			0
S3	2016	2016	2016	2	0	2	Export	854	Burkina Faso	BFA	528	Netherlands	NLD								42	FIXED VEG. FATS AND OILS	1	No Quantity							2857815			0
S3	2016	2016	2016	2	0	2	Export	854	Burkina Faso	BFA	686	Senegal	SEN								42	FIXED VEG. FATS AND OILS	1	No Quantity							13587			0
S3	2016	2016	2016	2	0	2	Export	854	Burkina Faso	BFA	702	Singapore	SGP								42	FIXED VEG. FATS AND OILS	1	No Quantity							42			0
S3	2016	2016	2016	2	0	2	Export	854	Burkina Faso	BFA	768	Togo	TGO								42	FIXED VEG. FATS AND OILS	1	No Quantity							29301			0
S3	2016	2016	2016	2	0	2	Export	854	Burkina Faso	BFA	784	United Arab Emirates	ARE								42	FIXED VEG. FATS AND OILS	1	No Quantity							1261			0
S3	2016	2016	2016	2	0	2	Export	854	Burkina Faso	BFA	788	Tunisia	TUN								42	FIXED VEG. FATS AND OILS	1	No Quantity							619			0
S3	2016	2016	2016	2	0	2	Export	854	Burkina Faso	BFA	792	Turkey	TUR								42	FIXED VEG. FATS AND OILS	1	No Quantity							26653			0
S3	2016	2016	2016	2	0	2	Export	854	Burkina Faso	BFA	842	USA	USA								42	FIXED VEG. FATS AND OILS	1	No Quantity							4655			0
S3	2016	2016	2016	2	0	2	Export	858	Uruguay	URY	0	World	WLD								42	FIXED VEG. FATS AND OILS	1	No Quantity							3269163			0
S3	2016	2016	2016	2	0	2	Export	858	Uruguay	URY	32	Argentina	ARG								42	FIXED VEG. FATS AND OILS	1	No Quantity							74704			0
S3	2016	2016	2016	2	0	2	Export	858	Uruguay	URY	56	Belgium	BEL								42	FIXED VEG. FATS AND OILS	1	No Quantity							1080			0
S3	2016	2016	2016	2	0	2	Export	858	Uruguay	URY	76	Brazil	BRA								42	FIXED VEG. FATS AND OILS	1	No Quantity							2879528			0
S3	2016	2016	2016	2	0	2	Export	858	Uruguay	URY	124	Canada	CAN								42	FIXED VEG. FATS AND OILS	1	No Quantity							405			0
S3	2016	2016	2016	2	0	2	Export	858	Uruguay	URY	152	Chile	CHL								42	FIXED VEG. FATS AND OILS	1	No Quantity							2376			0
S3	2016	2016	2016	2	0	2	Export	858	Uruguay	URY	218	Ecuador	ECU								42	FIXED VEG. FATS AND OILS	1	No Quantity							2268			0
S3	2016	2016	2016	2	0	2	Export	858	Uruguay	URY	251	France	FRA								42	FIXED VEG. FATS AND OILS	1	No Quantity							11448			0
S3	2016	2016	2016	2	0	2	Export	858	Uruguay	URY	392	Japan	JPN								42	FIXED VEG. FATS AND OILS	1	No Quantity							1300			0
S3	2016	2016	2016	2	0	2	Export	858	Uruguay	URY	620	Portugal	PRT								42	FIXED VEG. FATS AND OILS	1	No Quantity							57849			0
S3	2016	2016	2016	2	0	2	Export	858	Uruguay	URY	724	Spain	ESP								42	FIXED VEG. FATS AND OILS	1	No Quantity							1272			0
S3	2016	2016	2016	2	0	2	Export	858	Uruguay	URY	838	Free Zones									42	FIXED VEG. FATS AND OILS	1	No Quantity							52265			0
S3	2016	2016	2016	2	0	2	Export	858	Uruguay	URY	842	USA	USA								42	FIXED VEG. FATS AND OILS	1	No Quantity							184668			0
S3	2016	2016	2016	2	0	2	Export	854	Burkina Faso	BFA	0	World	WLD								43	ANIMAL,VEG.FATS,OILS,NES	1	No Quantity							450334			0
S3	2016	2016	2016	2	0	2	Export	854	Burkina Faso	BFA	288	Ghana	GHA								43	ANIMAL,VEG.FATS,OILS,NES	1	No Quantity							32614			0
S3	2016	2016	2016	2	0	2	Export	854	Burkina Faso	BFA	466	Mali	MLI								43	ANIMAL,VEG.FATS,OILS,NES	1	No Quantity							1695			0
S3	2016	2016	2016	2	0	2	Export	854	Burkina Faso	BFA	528	Netherlands	NLD								43	ANIMAL,VEG.FATS,OILS,NES	1	No Quantity							398743			0
S3	2016	2016	2016	2	0	2	Export	854	Burkina Faso	BFA	562	Niger	NER								43	ANIMAL,VEG.FATS,OILS,NES	1	No Quantity							17282			0
S3	2016	2016	2016	2	0	2	Export	858	Uruguay	URY	0	World	WLD								43	ANIMAL,VEG.FATS,OILS,NES	1	No Quantity							2382127			0
S3	2016	2016	2016	2	0	2	Export	858	Uruguay	URY	32	Argentina	ARG								43	ANIMAL,VEG.FATS,OILS,NES	1	No Quantity							38443			0
S3	2016	2016	2016	2	0	2	Export	858	Uruguay	URY	56	Belgium	BEL								43	ANIMAL,VEG.FATS,OILS,NES	1	No Quantity							91584			0
S3	2016	2016	2016	2	0	2	Export	858	Uruguay	URY	76	Brazil	BRA								43	ANIMAL,VEG.FATS,OILS,NES	1	No Quantity							390483			0
S3	2016	2016	2016	2	0	2	Export	858	Uruguay	URY	188	Costa Rica	CRI								43	ANIMAL,VEG.FATS,OILS,NES	1	No Quantity							172531			0
S3	2016	2016	2016	2	0	2	Export	858	Uruguay	URY	208	Denmark	DNK								43	ANIMAL,VEG.FATS,OILS,NES	1	No Quantity							68335			0
S3	2016	2016	2016	2	0	2	Export	858	Uruguay	URY	222	El Salvador	SLV								43	ANIMAL,VEG.FATS,OILS,NES	1	No Quantity							10821			0
S3	2016	2016	2016	2	0	2	Export	858	Uruguay	URY	276	Germany	DEU								43	ANIMAL,VEG.FATS,OILS,NES	1	No Quantity							16874			0
S3	2016	2016	2016	2	0	2	Export	858	Uruguay	URY	381	Italy	ITA								43	ANIMAL,VEG.FATS,OILS,NES	1	No Quantity							363032			0
S3	2016	2016	2016	2	0	2	Export	858	Uruguay	URY	484	Mexico	MEX								43	ANIMAL,VEG.FATS,OILS,NES	1	No Quantity							15724			0
S3	2016	2016	2016	2	0	2	Export	858	Uruguay	URY	512	Oman	OMN								43	ANIMAL,VEG.FATS,OILS,NES	1	No Quantity							1868			0
S3	2016	2016	2016	2	0	2	Export	858	Uruguay	URY	528	Netherlands	NLD								43	ANIMAL,VEG.FATS,OILS,NES	1	No Quantity							111771			0
S3	2016	2016	2016	2	0	2	Export	858	Uruguay	URY	558	Nicaragua	NIC								43	ANIMAL,VEG.FATS,OILS,NES	1	No Quantity							150440			0
S3	2016	2016	2016	2	0	2	Export	858	Uruguay	URY	579	Norway	NOR								43	ANIMAL,VEG.FATS,OILS,NES	1	No Quantity							38591			0
S3	2016	2016	2016	2	0	2	Export	858	Uruguay	URY	591	Panama	PAN								43	ANIMAL,VEG.FATS,OILS,NES	1	No Quantity							811850			0
S3	2016	2016	2016	2	0	2	Export	858	Uruguay	URY	699	India	IND								43	ANIMAL,VEG.FATS,OILS,NES	1	No Quantity							9140			0
S3	2016	2016	2016	2	0	2	Export	858	Uruguay	URY	724	Spain	ESP								43	ANIMAL,VEG.FATS,OILS,NES	1	No Quantity							27818			0
S3	2016	2016	2016	2	0	2	Export	858	Uruguay	URY	792	Turkey	TUR								43	ANIMAL,VEG.FATS,OILS,NES	1	No Quantity							40965			0
S3	2016	2016	2016	2	0	2	Export	858	Uruguay	URY	842	USA	USA								43	ANIMAL,VEG.FATS,OILS,NES	1	No Quantity							21857			0
S3	2016	2016	2016	2	0	2	Export	854	Burkina Faso	BFA	0	World	WLD								51	ORGANIC CHEMICALS	1	No Quantity							293279			0
S3	2016	2016	2016	2	0	2	Export	854	Burkina Faso	BFA	288	Ghana	GHA								51	ORGANIC CHEMICALS	1	No Quantity							67767			0
S3	2016	2016	2016	2	0	2	Export	854	Burkina Faso	BFA	466	Mali	MLI								51	ORGANIC CHEMICALS	1	No Quantity							1658			0
S3	2016	2016	2016	2	0	2	Export	854	Burkina Faso	BFA	562	Niger	NER								51	ORGANIC CHEMICALS	1	No Quantity							10478			0
S3	2016	2016	2016	2	0	2	Export	854	Burkina Faso	BFA	686	Senegal	SEN								51	ORGANIC CHEMICALS	1	No Quantity							213376			0
S3	2016	2016	2016	2	0	2	Export	858	Uruguay	URY	0	World	WLD								51	ORGANIC CHEMICALS	1	No Quantity							12273699			0
S3	2016	2016	2016	2	0	2	Export	858	Uruguay	URY	32	Argentina	ARG								51	ORGANIC CHEMICALS	1	No Quantity							1839973			0
S3	2016	2016	2016	2	0	2	Export	858	Uruguay	URY	68	Bolivia (Plurinational State of)	BOL								51	ORGANIC CHEMICALS	1	No Quantity							214570			0
S3	2016	2016	2016	2	0	2	Export	858	Uruguay	URY	76	Brazil	BRA								51	ORGANIC CHEMICALS	1	No Quantity							3402691			0
S3	2016	2016	2016	2	0	2	Export	858	Uruguay	URY	152	Chile	CHL								51	ORGANIC CHEMICALS	1	No Quantity							1615264			0
S3	2016	2016	2016	2	0	2	Export	858	Uruguay	URY	156	China	CHN								51	ORGANIC CHEMICALS	1	No Quantity							141736			0
S3	2016	2016	2016	2	0	2	Export	858	Uruguay	URY	170	Colombia	COL								51	ORGANIC CHEMICALS	1	No Quantity							285858			0
S3	2016	2016	2016	2	0	2	Export	858	Uruguay	URY	188	Costa Rica	CRI								51	ORGANIC CHEMICALS	1	No Quantity							122769			0
S3	2016	2016	2016	2	0	2	Export	858	Uruguay	URY	218	Ecuador	ECU								51	ORGANIC CHEMICALS	1	No Quantity							196975			0
S3	2016	2016	2016	2	0	2	Export	858	Uruguay	URY	276	Germany	DEU								51	ORGANIC CHEMICALS	1	No Quantity							158610			0
S3	2016	2016	2016	2	0	2	Export	858	Uruguay	URY	320	Guatemala	GTM								51	ORGANIC CHEMICALS	1	No Quantity							31072			0
S3	2016	2016	2016	2	0	2	Export	858	Uruguay	URY	332	Haiti	HTI								51	ORGANIC CHEMICALS	1	No Quantity							14254			0
S3	2016	2016	2016	2	0	2	Export	858	Uruguay	URY	381	Italy	ITA								51	ORGANIC CHEMICALS	1	No Quantity							85562			0
S3	2016	2016	2016	2	0	2	Export	858	Uruguay	URY	388	Jamaica	JAM								51	ORGANIC CHEMICALS	1	No Quantity							28146			0
S3	2016	2016	2016	2	0	2	Export	858	Uruguay	URY	404	Kenya	KEN								51	ORGANIC CHEMICALS	1	No Quantity							68937			0
S3	2016	2016	2016	2	0	2	Export	858	Uruguay	URY	410	Rep. of Korea	KOR								51	ORGANIC CHEMICALS	1	No Quantity							50384			0
S3	2016	2016	2016	2	0	2	Export	858	Uruguay	URY	484	Mexico	MEX								51	ORGANIC CHEMICALS	1	No Quantity							327823			0
S3	2016	2016	2016	2	0	2	Export	858	Uruguay	URY	490	Other Asia, nes									51	ORGANIC CHEMICALS	1	No Quantity							7598			0
S3	2016	2016	2016	2	0	2	Export	858	Uruguay	URY	528	Netherlands	NLD								51	ORGANIC CHEMICALS	1	No Quantity							394158			0
S3	2016	2016	2016	2	0	2	Export	858	Uruguay	URY	591	Panama	PAN								51	ORGANIC CHEMICALS	1	No Quantity							1942			0
S3	2016	2016	2016	2	0	2	Export	858	Uruguay	URY	600	Paraguay	PRY								51	ORGANIC CHEMICALS	1	No Quantity							211134			0
S3	2016	2016	2016	2	0	2	Export	858	Uruguay	URY	604	Peru	PER								51	ORGANIC CHEMICALS	1	No Quantity							551914			0
S3	2016	2016	2016	2	0	2	Export	858	Uruguay	URY	724	Spain	ESP								51	ORGANIC CHEMICALS	1	No Quantity							34821			0
S3	2016	2016	2016	2	0	2	Export	858	Uruguay	URY	784	United Arab Emirates	ARE								51	ORGANIC CHEMICALS	1	No Quantity							15400			0
S3	2016	2016	2016	2	0	2	Export	858	Uruguay	URY	838	Free Zones									51	ORGANIC CHEMICALS	1	No Quantity							374338			0
S3	2016	2016	2016	2	0	2	Export	858	Uruguay	URY	842	USA	USA								51	ORGANIC CHEMICALS	1	No Quantity							2097770			0
S3	2016	2016	2016	2	0	2	Export	854	Burkina Faso	BFA	0	World	WLD								52	INORGANIC CHEMICALS	1	No Quantity							317116			0
S3	2016	2016	2016	2	0	2	Export	854	Burkina Faso	BFA	251	France	FRA								52	INORGANIC CHEMICALS	1	No Quantity							46440			0
S3	2016	2016	2016	2	0	2	Export	854	Burkina Faso	BFA	384	Côte d'Ivoire	CIV								52	INORGANIC CHEMICALS	1	No Quantity							36830			0
S3	2016	2016	2016	2	0	2	Export	854	Burkina Faso	BFA	466	Mali	MLI								52	INORGANIC CHEMICALS	1	No Quantity							170004			0
S3	2016	2016	2016	2	0	2	Export	854	Burkina Faso	BFA	562	Niger	NER								52	INORGANIC CHEMICALS	1	No Quantity							63257			0
S3	2016	2016	2016	2	0	2	Export	854	Burkina Faso	BFA	842	USA	USA								52	INORGANIC CHEMICALS	1	No Quantity							586			0
S3	2016	2016	2016	2	0	2	Export	858	Uruguay	URY	0	World	WLD								52	INORGANIC CHEMICALS	1	No Quantity							22187891			0
S3	2016	2016	2016	2	0	2	Export	858	Uruguay	URY	31	Azerbaijan	AZE								52	INORGANIC CHEMICALS	1	No Quantity							96798			0
S3	2016	2016	2016	2	0	2	Export	858	Uruguay	URY	32	Argentina	ARG								52	INORGANIC CHEMICALS	1	No Quantity							1843515			0
S3	2016	2016	2016	2	0	2	Export	858	Uruguay	URY	50	Bangladesh	BGD								52	INORGANIC CHEMICALS	1	No Quantity							264073			0
S3	2016	2016	2016	2	0	2	Export	858	Uruguay	URY	68	Bolivia (Plurinational State of)	BOL								52	INORGANIC CHEMICALS	1	No Quantity							551232			0
S3	2016	2016	2016	2	0	2	Export	858	Uruguay	URY	76	Brazil	BRA								52	INORGANIC CHEMICALS	1	No Quantity							2104131			0
S3	2016	2016	2016	2	0	2	Export	858	Uruguay	URY	152	Chile	CHL								52	INORGANIC CHEMICALS	1	No Quantity							114211			0
S3	2016	2016	2016	2	0	2	Export	858	Uruguay	URY	156	China	CHN								52	INORGANIC CHEMICALS	1	No Quantity							27436			0
S3	2016	2016	2016	2	0	2	Export	858	Uruguay	URY	170	Colombia	COL								52	INORGANIC CHEMICALS	1	No Quantity							709029			0
S3	2016	2016	2016	2	0	2	Export	858	Uruguay	URY	214	Dominican Rep.	DOM								52	INORGANIC CHEMICALS	1	No Quantity							33390			0
S3	2016	2016	2016	2	0	2	Export	858	Uruguay	URY	218	Ecuador	ECU								52	INORGANIC CHEMICALS	1	No Quantity							218995			0
S3	2016	2016	2016	2	0	2	Export	858	Uruguay	URY	276	Germany	DEU								52	INORGANIC CHEMICALS	1	No Quantity							900			0
S3	2016	2016	2016	2	0	2	Export	858	Uruguay	URY	300	Greece	GRC								52	INORGANIC CHEMICALS	1	No Quantity							165			0
S3	2016	2016	2016	2	0	2	Export	858	Uruguay	URY	320	Guatemala	GTM								52	INORGANIC CHEMICALS	1	No Quantity							203759			0
S3	2016	2016	2016	2	0	2	Export	858	Uruguay	URY	381	Italy	ITA								52	INORGANIC CHEMICALS	1	No Quantity							346177			0
S3	2016	2016	2016	2	0	2	Export	858	Uruguay	URY	392	Japan	JPN								52	INORGANIC CHEMICALS	1	No Quantity							75611			0
S3	2016	2016	2016	2	0	2	Export	858	Uruguay	URY	422	Lebanon	LBN								52	INORGANIC CHEMICALS	1	No Quantity							66294			0
S3	2016	2016	2016	2	0	2	Export	858	Uruguay	URY	484	Mexico	MEX								52	INORGANIC CHEMICALS	1	No Quantity							364721			0
S3	2016	2016	2016	2	0	2	Export	858	Uruguay	URY	558	Nicaragua	NIC								52	INORGANIC CHEMICALS	1	No Quantity							171045			0
S3	2016	2016	2016	2	0	2	Export	858	Uruguay	URY	566	Nigeria	NGA								52	INORGANIC CHEMICALS	1	No Quantity							20083			0
S3	2016	2016	2016	2	0	2	Export	858	Uruguay	URY	586	Pakistan	PAK								52	INORGANIC CHEMICALS	1	No Quantity							61			0
S3	2016	2016	2016	2	0	2	Export	858	Uruguay	URY	591	Panama	PAN								52	INORGANIC CHEMICALS	1	No Quantity							180279			0
S3	2016	2016	2016	2	0	2	Export	858	Uruguay	URY	600	Paraguay	PRY								52	INORGANIC CHEMICALS	1	No Quantity							968597			0
S3	2016	2016	2016	2	0	2	Export	858	Uruguay	URY	604	Peru	PER								52	INORGANIC CHEMICALS	1	No Quantity							501999			0
S3	2016	2016	2016	2	0	2	Export	858	Uruguay	URY	729	Sudan	SDN								52	INORGANIC CHEMICALS	1	No Quantity							15384			0
S3	2016	2016	2016	2	0	2	Export	858	Uruguay	URY	818	Egypt	EGY								52	INORGANIC CHEMICALS	1	No Quantity							211505			0
S3	2016	2016	2016	2	0	2	Export	858	Uruguay	URY	826	United Kingdom	GBR								52	INORGANIC CHEMICALS	1	No Quantity							1040			0
S3	2016	2016	2016	2	0	2	Export	858	Uruguay	URY	838	Free Zones									52	INORGANIC CHEMICALS	1	No Quantity							11710520			0
S3	2016	2016	2016	2	0	2	Export	858	Uruguay	URY	842	USA	USA								52	INORGANIC CHEMICALS	1	No Quantity							55655			0
S3	2016	2016	2016	2	0	2	Export	858	Uruguay	URY	862	Venezuela	VEN								52	INORGANIC CHEMICALS	1	No Quantity							1330914			0
S3	2016	2016	2016	2	0	2	Export	858	Uruguay	URY	887	Yemen	YEM								52	INORGANIC CHEMICALS	1	No Quantity							372			0
S3	2016	2016	2016	2	0	2	Export	854	Burkina Faso	BFA	0	World	WLD								53	DYES,COLOURING MATERIALS	1	No Quantity							714493			0
S3	2016	2016	2016	2	0	2	Export	854	Burkina Faso	BFA	466	Mali	MLI								53	DYES,COLOURING MATERIALS	1	No Quantity							25984			0
S3	2016	2016	2016	2	0	2	Export	854	Burkina Faso	BFA	562	Niger	NER								53	DYES,COLOURING MATERIALS	1	No Quantity							688509			0
S3	2016	2016	2016	2	0	2	Export	858	Uruguay	URY	0	World	WLD								53	DYES,COLOURING MATERIALS	1	No Quantity							39373368			0
S3	2016	2016	2016	2	0	2	Export	858	Uruguay	URY	32	Argentina	ARG								53	DYES,COLOURING MATERIALS	1	No Quantity							10202328			0
S3	2016	2016	2016	2	0	2	Export	858	Uruguay	URY	68	Bolivia (Plurinational State of)	BOL								53	DYES,COLOURING MATERIALS	1	No Quantity							1285349			0
S3	2016	2016	2016	2	0	2	Export	858	Uruguay	URY	76	Brazil	BRA								53	DYES,COLOURING MATERIALS	1	No Quantity							15285895			0
S3	2016	2016	2016	2	0	2	Export	858	Uruguay	URY	152	Chile	CHL								53	DYES,COLOURING MATERIALS	1	No Quantity							2602068			0
S3	2016	2016	2016	2	0	2	Export	858	Uruguay	URY	156	China	CHN								53	DYES,COLOURING MATERIALS	1	No Quantity							64449			0
S3	2016	2016	2016	2	0	2	Export	858	Uruguay	URY	188	Costa Rica	CRI								53	DYES,COLOURING MATERIALS	1	No Quantity							130198			0
S3	2016	2016	2016	2	0	2	Export	858	Uruguay	URY	192	Cuba	CUB								53	DYES,COLOURING MATERIALS	1	No Quantity							645			0
S3	2016	2016	2016	2	0	2	Export	858	Uruguay	URY	214	Dominican Rep.	DOM								53	DYES,COLOURING MATERIALS	1	No Quantity							1003			0
S3	2016	2016	2016	2	0	2	Export	858	Uruguay	URY	218	Ecuador	ECU								53	DYES,COLOURING MATERIALS	1	No Quantity							106422			0
S3	2016	2016	2016	2	0	2	Export	858	Uruguay	URY	288	Ghana	GHA								53	DYES,COLOURING MATERIALS	1	No Quantity							106359			0
S3	2016	2016	2016	2	0	2	Export	858	Uruguay	URY	328	Guyana	GUY								53	DYES,COLOURING MATERIALS	1	No Quantity							27182			0
S3	2016	2016	2016	2	0	2	Export	858	Uruguay	URY	376	Israel	ISR								53	DYES,COLOURING MATERIALS	1	No Quantity							1796			0
S3	2016	2016	2016	2	0	2	Export	858	Uruguay	URY	381	Italy	ITA								53	DYES,COLOURING MATERIALS	1	No Quantity							519			0
S3	2016	2016	2016	2	0	2	Export	858	Uruguay	URY	422	Lebanon	LBN								53	DYES,COLOURING MATERIALS	1	No Quantity							22551			0
S3	2016	2016	2016	2	0	2	Export	858	Uruguay	URY	428	Latvia	LVA								53	DYES,COLOURING MATERIALS	1	No Quantity							13948			0
S3	2016	2016	2016	2	0	2	Export	858	Uruguay	URY	484	Mexico	MEX								53	DYES,COLOURING MATERIALS	1	No Quantity							1705951			0
S3	2016	2016	2016	2	0	2	Export	858	Uruguay	URY	490	Other Asia, nes									53	DYES,COLOURING MATERIALS	1	No Quantity							34928			0
S3	2016	2016	2016	2	0	2	Export	858	Uruguay	URY	566	Nigeria	NGA								53	DYES,COLOURING MATERIALS	1	No Quantity							27193			0
S3	2016	2016	2016	2	0	2	Export	858	Uruguay	URY	591	Panama	PAN								53	DYES,COLOURING MATERIALS	1	No Quantity							792			0
S3	2016	2016	2016	2	0	2	Export	858	Uruguay	URY	600	Paraguay	PRY								53	DYES,COLOURING MATERIALS	1	No Quantity							1252438			0
S3	2016	2016	2016	2	0	2	Export	858	Uruguay	URY	604	Peru	PER								53	DYES,COLOURING MATERIALS	1	No Quantity							1918291			0
S3	2016	2016	2016	2	0	2	Export	858	Uruguay	URY	608	Philippines	PHL								53	DYES,COLOURING MATERIALS	1	No Quantity							996			0
S3	2016	2016	2016	2	0	2	Export	858	Uruguay	URY	616	Poland	POL								53	DYES,COLOURING MATERIALS	1	No Quantity							447276			0
S3	2016	2016	2016	2	0	2	Export	858	Uruguay	URY	620	Portugal	PRT								53	DYES,COLOURING MATERIALS	1	No Quantity							2517			0
S3	2016	2016	2016	2	0	2	Export	858	Uruguay	URY	642	Romania	ROU								53	DYES,COLOURING MATERIALS	1	No Quantity							429276			0
S3	2016	2016	2016	2	0	2	Export	858	Uruguay	URY	643	Russian Federation	RUS								53	DYES,COLOURING MATERIALS	1	No Quantity							1434			0
S3	2016	2016	2016	2	0	2	Export	858	Uruguay	URY	704	Viet Nam	VNM								53	DYES,COLOURING MATERIALS	1	No Quantity							119712			0
S3	2016	2016	2016	2	0	2	Export	858	Uruguay	URY	710	South Africa	ZAF								53	DYES,COLOURING MATERIALS	1	No Quantity							997569			0
S3	2016	2016	2016	2	0	2	Export	858	Uruguay	URY	724	Spain	ESP								53	DYES,COLOURING MATERIALS	1	No Quantity							138836			0
S3	2016	2016	2016	2	0	2	Export	858	Uruguay	URY	729	Sudan	SDN								53	DYES,COLOURING MATERIALS	1	No Quantity							46132			0
S3	2016	2016	2016	2	0	2	Export	858	Uruguay	URY	764	Thailand	THA								53	DYES,COLOURING MATERIALS	1	No Quantity							211725			0
S3	2016	2016	2016	2	0	2	Export	858	Uruguay	URY	818	Egypt	EGY								53	DYES,COLOURING MATERIALS	1	No Quantity							21117			0
S3	2016	2016	2016	2	0	2	Export	858	Uruguay	URY	838	Free Zones									53	DYES,COLOURING MATERIALS	1	No Quantity							26861			0
S3	2016	2016	2016	2	0	2	Export	858	Uruguay	URY	842	USA	USA								53	DYES,COLOURING MATERIALS	1	No Quantity							1951366			0
S3	2016	2016	2016	2	0	2	Export	858	Uruguay	URY	862	Venezuela	VEN								53	DYES,COLOURING MATERIALS	1	No Quantity							188246			0
S3	2016	2016	2016	2	0	2	Export	854	Burkina Faso	BFA	0	World	WLD								54	MEDICINAL,PHARM.PRODUCTS	1	No Quantity							954328			0
S3	2016	2016	2016	2	0	2	Export	854	Burkina Faso	BFA	178	Congo	COG								54	MEDICINAL,PHARM.PRODUCTS	1	No Quantity							2076			0
S3	2016	2016	2016	2	0	2	Export	854	Burkina Faso	BFA	251	France	FRA								54	MEDICINAL,PHARM.PRODUCTS	1	No Quantity							2215			0
S3	2016	2016	2016	2	0	2	Export	854	Burkina Faso	BFA	276	Germany	DEU								54	MEDICINAL,PHARM.PRODUCTS	1	No Quantity							186			0
S3	2016	2016	2016	2	0	2	Export	854	Burkina Faso	BFA	344	China, Hong Kong SAR	HKG								54	MEDICINAL,PHARM.PRODUCTS	1	No Quantity							11855			0
S3	2016	2016	2016	2	0	2	Export	854	Burkina Faso	BFA	384	Côte d'Ivoire	CIV								54	MEDICINAL,PHARM.PRODUCTS	1	No Quantity							767			0
S3	2016	2016	2016	2	0	2	Export	854	Burkina Faso	BFA	466	Mali	MLI								54	MEDICINAL,PHARM.PRODUCTS	1	No Quantity							20188			0
S3	2016	2016	2016	2	0	2	Export	854	Burkina Faso	BFA	478	Mauritania	MRT								54	MEDICINAL,PHARM.PRODUCTS	1	No Quantity							17094			0
S3	2016	2016	2016	2	0	2	Export	854	Burkina Faso	BFA	558	Nicaragua	NIC								54	MEDICINAL,PHARM.PRODUCTS	1	No Quantity							44448			0
S3	2016	2016	2016	2	0	2	Export	854	Burkina Faso	BFA	562	Niger	NER								54	MEDICINAL,PHARM.PRODUCTS	1	No Quantity							848087			0
S3	2016	2016	2016	2	0	2	Export	854	Burkina Faso	BFA	604	Peru	PER								54	MEDICINAL,PHARM.PRODUCTS	1	No Quantity							6257			0
S3	2016	2016	2016	2	0	2	Export	854	Burkina Faso	BFA	757	Switzerland	CHE								54	MEDICINAL,PHARM.PRODUCTS	1	No Quantity							1154			0
S3	2016	2016	2016	2	0	2	Export	858	Uruguay	URY	0	World	WLD								54	MEDICINAL,PHARM.PRODUCTS	1	No Quantity							156316839			0
S3	2016	2016	2016	2	0	2	Export	858	Uruguay	URY	8	Albania	ALB								54	MEDICINAL,PHARM.PRODUCTS	1	No Quantity							79676			0
S3	2016	2016	2016	2	0	2	Export	858	Uruguay	URY	12	Algeria	DZA								54	MEDICINAL,PHARM.PRODUCTS	1	No Quantity							659883			0
S3	2016	2016	2016	2	0	2	Export	858	Uruguay	URY	31	Azerbaijan	AZE								54	MEDICINAL,PHARM.PRODUCTS	1	No Quantity							9800			0
S3	2016	2016	2016	2	0	2	Export	858	Uruguay	URY	32	Argentina	ARG								54	MEDICINAL,PHARM.PRODUCTS	1	No Quantity							22302929			0
S3	2016	2016	2016	2	0	2	Export	858	Uruguay	URY	36	Australia	AUS								54	MEDICINAL,PHARM.PRODUCTS	1	No Quantity							1710			0
S3	2016	2016	2016	2	0	2	Export	858	Uruguay	URY	40	Austria	AUT								54	MEDICINAL,PHARM.PRODUCTS	1	No Quantity							11			0
S3	2016	2016	2016	2	0	2	Export	858	Uruguay	URY	48	Bahrain	BHR								54	MEDICINAL,PHARM.PRODUCTS	1	No Quantity							92471			0
S3	2016	2016	2016	2	0	2	Export	858	Uruguay	URY	52	Barbados	BRB								54	MEDICINAL,PHARM.PRODUCTS	1	No Quantity							5917			0
S3	2016	2016	2016	2	0	2	Export	858	Uruguay	URY	56	Belgium	BEL								54	MEDICINAL,PHARM.PRODUCTS	1	No Quantity							82334			0
S3	2016	2016	2016	2	0	2	Export	858	Uruguay	URY	68	Bolivia (Plurinational State of)	BOL								54	MEDICINAL,PHARM.PRODUCTS	1	No Quantity							3784509			0
S3	2016	2016	2016	2	0	2	Export	858	Uruguay	URY	72	Botswana	BWA								54	MEDICINAL,PHARM.PRODUCTS	1	No Quantity							128762			0
S3	2016	2016	2016	2	0	2	Export	858	Uruguay	URY	76	Brazil	BRA								54	MEDICINAL,PHARM.PRODUCTS	1	No Quantity							17275846			0
S3	2016	2016	2016	2	0	2	Export	858	Uruguay	URY	84	Belize	BLZ								54	MEDICINAL,PHARM.PRODUCTS	1	No Quantity							8214			0
S3	2016	2016	2016	2	0	2	Export	858	Uruguay	URY	124	Canada	CAN								54	MEDICINAL,PHARM.PRODUCTS	1	No Quantity							40			0
S3	2016	2016	2016	2	0	2	Export	858	Uruguay	URY	144	Sri Lanka	LKA								54	MEDICINAL,PHARM.PRODUCTS	1	No Quantity							165145			0
S3	2016	2016	2016	2	0	2	Export	858	Uruguay	URY	152	Chile	CHL								54	MEDICINAL,PHARM.PRODUCTS	1	No Quantity							6081711			0
S3	2016	2016	2016	2	0	2	Export	858	Uruguay	URY	156	China	CHN								54	MEDICINAL,PHARM.PRODUCTS	1	No Quantity							572494			0
S3	2016	2016	2016	2	0	2	Export	858	Uruguay	URY	170	Colombia	COL								54	MEDICINAL,PHARM.PRODUCTS	1	No Quantity							2958772			0
S3	2016	2016	2016	2	0	2	Export	858	Uruguay	URY	188	Costa Rica	CRI								54	MEDICINAL,PHARM.PRODUCTS	1	No Quantity							453990			0
S3	2016	2016	2016	2	0	2	Export	858	Uruguay	URY	192	Cuba	CUB								54	MEDICINAL,PHARM.PRODUCTS	1	No Quantity							2756764			0
S3	2016	2016	2016	2	0	2	Export	858	Uruguay	URY	196	Cyprus	CYP								54	MEDICINAL,PHARM.PRODUCTS	1	No Quantity							10000			0
S3	2016	2016	2016	2	0	2	Export	858	Uruguay	URY	214	Dominican Rep.	DOM								54	MEDICINAL,PHARM.PRODUCTS	1	No Quantity							1494206			0
S3	2016	2016	2016	2	0	2	Export	858	Uruguay	URY	218	Ecuador	ECU								54	MEDICINAL,PHARM.PRODUCTS	1	No Quantity							4579724			0
S3	2016	2016	2016	2	0	2	Export	858	Uruguay	URY	222	El Salvador	SLV								54	MEDICINAL,PHARM.PRODUCTS	1	No Quantity							290632			0
S3	2016	2016	2016	2	0	2	Export	858	Uruguay	URY	231	Ethiopia	ETH								54	MEDICINAL,PHARM.PRODUCTS	1	No Quantity							56880			0
S3	2016	2016	2016	2	0	2	Export	858	Uruguay	URY	233	Estonia	EST								54	MEDICINAL,PHARM.PRODUCTS	1	No Quantity							121645			0
S3	2016	2016	2016	2	0	2	Export	858	Uruguay	URY	251	France	FRA								54	MEDICINAL,PHARM.PRODUCTS	1	No Quantity							5432647			0
S3	2016	2016	2016	2	0	2	Export	858	Uruguay	URY	268	Georgia	GEO								54	MEDICINAL,PHARM.PRODUCTS	1	No Quantity							46845			0
S3	2016	2016	2016	2	0	2	Export	858	Uruguay	URY	276	Germany	DEU								54	MEDICINAL,PHARM.PRODUCTS	1	No Quantity							195223			0
S3	2016	2016	2016	2	0	2	Export	858	Uruguay	URY	300	Greece	GRC								54	MEDICINAL,PHARM.PRODUCTS	1	No Quantity							585			0
S3	2016	2016	2016	2	0	2	Export	858	Uruguay	URY	320	Guatemala	GTM								54	MEDICINAL,PHARM.PRODUCTS	1	No Quantity							1144139			0
S3	2016	2016	2016	2	0	2	Export	858	Uruguay	URY	332	Haiti	HTI								54	MEDICINAL,PHARM.PRODUCTS	1	No Quantity							68789			0
S3	2016	2016	2016	2	0	2	Export	858	Uruguay	URY	340	Honduras	HND								54	MEDICINAL,PHARM.PRODUCTS	1	No Quantity							812874			0
S3	2016	2016	2016	2	0	2	Export	858	Uruguay	URY	364	Iran	IRN								54	MEDICINAL,PHARM.PRODUCTS	1	No Quantity							1563882			0
S3	2016	2016	2016	2	0	2	Export	858	Uruguay	URY	368	Iraq	IRQ								54	MEDICINAL,PHARM.PRODUCTS	1	No Quantity							217186			0
S3	2016	2016	2016	2	0	2	Export	858	Uruguay	URY	376	Israel	ISR								54	MEDICINAL,PHARM.PRODUCTS	1	No Quantity							121637			0
S3	2016	2016	2016	2	0	2	Export	858	Uruguay	URY	392	Japan	JPN								54	MEDICINAL,PHARM.PRODUCTS	1	No Quantity							3214			0
S3	2016	2016	2016	2	0	2	Export	858	Uruguay	URY	400	Jordan	JOR								54	MEDICINAL,PHARM.PRODUCTS	1	No Quantity							194302			0
S3	2016	2016	2016	2	0	2	Export	858	Uruguay	URY	404	Kenya	KEN								54	MEDICINAL,PHARM.PRODUCTS	1	No Quantity							69996			0
S3	2016	2016	2016	2	0	2	Export	858	Uruguay	URY	414	Kuwait	KWT								54	MEDICINAL,PHARM.PRODUCTS	1	No Quantity							12340			0
S3	2016	2016	2016	2	0	2	Export	858	Uruguay	URY	422	Lebanon	LBN								54	MEDICINAL,PHARM.PRODUCTS	1	No Quantity							4623778			0
S3	2016	2016	2016	2	0	2	Export	858	Uruguay	URY	428	Latvia	LVA								54	MEDICINAL,PHARM.PRODUCTS	1	No Quantity							24			0
S3	2016	2016	2016	2	0	2	Export	858	Uruguay	URY	434	Libya	LBY								54	MEDICINAL,PHARM.PRODUCTS	1	No Quantity							78084			0
S3	2016	2016	2016	2	0	2	Export	858	Uruguay	URY	450	Madagascar	MDG								54	MEDICINAL,PHARM.PRODUCTS	1	No Quantity							9942			0
S3	2016	2016	2016	2	0	2	Export	858	Uruguay	URY	478	Mauritania	MRT								54	MEDICINAL,PHARM.PRODUCTS	1	No Quantity							238670			0
S3	2016	2016	2016	2	0	2	Export	858	Uruguay	URY	484	Mexico	MEX								54	MEDICINAL,PHARM.PRODUCTS	1	No Quantity							1344840			0
S3	2016	2016	2016	2	0	2	Export	858	Uruguay	URY	504	Morocco	MAR								54	MEDICINAL,PHARM.PRODUCTS	1	No Quantity							179790			0
S3	2016	2016	2016	2	0	2	Export	858	Uruguay	URY	512	Oman	OMN								54	MEDICINAL,PHARM.PRODUCTS	1	No Quantity							21160			0
S3	2016	2016	2016	2	0	2	Export	858	Uruguay	URY	528	Netherlands	NLD								54	MEDICINAL,PHARM.PRODUCTS	1	No Quantity							1206325			0
S3	2016	2016	2016	2	0	2	Export	858	Uruguay	URY	533	Aruba	ABW								54	MEDICINAL,PHARM.PRODUCTS	1	No Quantity							10232			0
S3	2016	2016	2016	2	0	2	Export	858	Uruguay	URY	558	Nicaragua	NIC								54	MEDICINAL,PHARM.PRODUCTS	1	No Quantity							575764			0
S3	2016	2016	2016	2	0	2	Export	858	Uruguay	URY	586	Pakistan	PAK								54	MEDICINAL,PHARM.PRODUCTS	1	No Quantity							1702			0
S3	2016	2016	2016	2	0	2	Export	858	Uruguay	URY	591	Panama	PAN								54	MEDICINAL,PHARM.PRODUCTS	1	No Quantity							2039599			0
S3	2016	2016	2016	2	0	2	Export	858	Uruguay	URY	600	Paraguay	PRY								54	MEDICINAL,PHARM.PRODUCTS	1	No Quantity							15644315			0
S3	2016	2016	2016	2	0	2	Export	858	Uruguay	URY	604	Peru	PER								54	MEDICINAL,PHARM.PRODUCTS	1	No Quantity							1974376			0
S3	2016	2016	2016	2	0	2	Export	858	Uruguay	URY	634	Qatar	QAT								54	MEDICINAL,PHARM.PRODUCTS	1	No Quantity							137950			0
S3	2016	2016	2016	2	0	2	Export	858	Uruguay	URY	643	Russian Federation	RUS								54	MEDICINAL,PHARM.PRODUCTS	1	No Quantity							121119			0
S3	2016	2016	2016	2	0	2	Export	858	Uruguay	URY	662	Saint Lucia	LCA								54	MEDICINAL,PHARM.PRODUCTS	1	No Quantity							1068			0
S3	2016	2016	2016	2	0	2	Export	858	Uruguay	URY	682	Saudi Arabia	SAU								54	MEDICINAL,PHARM.PRODUCTS	1	No Quantity							1052908			0
S3	2016	2016	2016	2	0	2	Export	858	Uruguay	URY	704	Viet Nam	VNM								54	MEDICINAL,PHARM.PRODUCTS	1	No Quantity							1186671			0
S3	2016	2016	2016	2	0	2	Export	858	Uruguay	URY	710	South Africa	ZAF								54	MEDICINAL,PHARM.PRODUCTS	1	No Quantity							6460785			0
S3	2016	2016	2016	2	0	2	Export	858	Uruguay	URY	716	Zimbabwe	ZWE								54	MEDICINAL,PHARM.PRODUCTS	1	No Quantity							281178			0
S3	2016	2016	2016	2	0	2	Export	858	Uruguay	URY	724	Spain	ESP								54	MEDICINAL,PHARM.PRODUCTS	1	No Quantity							223			0
S3	2016	2016	2016	2	0	2	Export	858	Uruguay	URY	757	Switzerland	CHE								54	MEDICINAL,PHARM.PRODUCTS	1	No Quantity							95000			0
S3	2016	2016	2016	2	0	2	Export	858	Uruguay	URY	764	Thailand	THA								54	MEDICINAL,PHARM.PRODUCTS	1	No Quantity							304651			0
S3	2016	2016	2016	2	0	2	Export	858	Uruguay	URY	780	Trinidad and Tobago	TTO								54	MEDICINAL,PHARM.PRODUCTS	1	No Quantity							231432			0
S3	2016	2016	2016	2	0	2	Export	858	Uruguay	URY	784	United Arab Emirates	ARE								54	MEDICINAL,PHARM.PRODUCTS	1	No Quantity							47090			0
S3	2016	2016	2016	2	0	2	Export	858	Uruguay	URY	792	Turkey	TUR								54	MEDICINAL,PHARM.PRODUCTS	1	No Quantity							264902			0
S3	2016	2016	2016	2	0	2	Export	858	Uruguay	URY	804	Ukraine	UKR								54	MEDICINAL,PHARM.PRODUCTS	1	No Quantity							85117			0
S3	2016	2016	2016	2	0	2	Export	858	Uruguay	URY	826	United Kingdom	GBR								54	MEDICINAL,PHARM.PRODUCTS	1	No Quantity							476			0
S3	2016	2016	2016	2	0	2	Export	858	Uruguay	URY	838	Free Zones									54	MEDICINAL,PHARM.PRODUCTS	1	No Quantity							21708049			0
S3	2016	2016	2016	2	0	2	Export	858	Uruguay	URY	842	USA	USA								54	MEDICINAL,PHARM.PRODUCTS	1	No Quantity							997098			0
S3	2016	2016	2016	2	0	2	Export	858	Uruguay	URY	862	Venezuela	VEN								54	MEDICINAL,PHARM.PRODUCTS	1	No Quantity							21393715			0
S3	2016	2016	2016	2	0	2	Export	858	Uruguay	URY	887	Yemen	YEM								54	MEDICINAL,PHARM.PRODUCTS	1	No Quantity							3420			0
S3	2016	2016	2016	2	0	2	Export	858	Uruguay	URY	894	Zambia	ZMB								54	MEDICINAL,PHARM.PRODUCTS	1	No Quantity							137662			0
S3	2016	2016	2016	2	0	2	Export	854	Burkina Faso	BFA	0	World	WLD								55	ESSENTL.OILS,PERFUME,ETC	1	No Quantity							494580			0
S3	2016	2016	2016	2	0	2	Export	854	Burkina Faso	BFA	56	Belgium	BEL								55	ESSENTL.OILS,PERFUME,ETC	1	No Quantity							1980			0
S3	2016	2016	2016	2	0	2	Export	854	Burkina Faso	BFA	251	France	FRA								55	ESSENTL.OILS,PERFUME,ETC	1	No Quantity							34231			0
S3	2016	2016	2016	2	0	2	Export	854	Burkina Faso	BFA	381	Italy	ITA								55	ESSENTL.OILS,PERFUME,ETC	1	No Quantity							2887			0
S3	2016	2016	2016	2	0	2	Export	854	Burkina Faso	BFA	384	Côte d'Ivoire	CIV								55	ESSENTL.OILS,PERFUME,ETC	1	No Quantity							362801			0
S3	2016	2016	2016	2	0	2	Export	854	Burkina Faso	BFA	466	Mali	MLI								55	ESSENTL.OILS,PERFUME,ETC	1	No Quantity							58010			0
S3	2016	2016	2016	2	0	2	Export	854	Burkina Faso	BFA	478	Mauritania	MRT								55	ESSENTL.OILS,PERFUME,ETC	1	No Quantity							198			0
S3	2016	2016	2016	2	0	2	Export	854	Burkina Faso	BFA	490	Other Asia, nes									55	ESSENTL.OILS,PERFUME,ETC	1	No Quantity							20439			0
S3	2016	2016	2016	2	0	2	Export	854	Burkina Faso	BFA	528	Netherlands	NLD								55	ESSENTL.OILS,PERFUME,ETC	1	No Quantity							107			0
S3	2016	2016	2016	2	0	2	Export	854	Burkina Faso	BFA	686	Senegal	SEN								55	ESSENTL.OILS,PERFUME,ETC	1	No Quantity							13927			0
S3	2016	2016	2016	2	0	2	Export	858	Uruguay	URY	0	World	WLD								55	ESSENTL.OILS,PERFUME,ETC	1	No Quantity							67568594			0
S3	2016	2016	2016	2	0	2	Export	858	Uruguay	URY	32	Argentina	ARG								55	ESSENTL.OILS,PERFUME,ETC	1	No Quantity							27549374			0
S3	2016	2016	2016	2	0	2	Export	858	Uruguay	URY	68	Bolivia (Plurinational State of)	BOL								55	ESSENTL.OILS,PERFUME,ETC	1	No Quantity							1081916			0
S3	2016	2016	2016	2	0	2	Export	858	Uruguay	URY	76	Brazil	BRA								55	ESSENTL.OILS,PERFUME,ETC	1	No Quantity							22781552			0
S3	2016	2016	2016	2	0	2	Export	858	Uruguay	URY	152	Chile	CHL								55	ESSENTL.OILS,PERFUME,ETC	1	No Quantity							4340467			0
S3	2016	2016	2016	2	0	2	Export	858	Uruguay	URY	156	China	CHN								55	ESSENTL.OILS,PERFUME,ETC	1	No Quantity							140			0
S3	2016	2016	2016	2	0	2	Export	858	Uruguay	URY	170	Colombia	COL								55	ESSENTL.OILS,PERFUME,ETC	1	No Quantity							372810			0
S3	2016	2016	2016	2	0	2	Export	858	Uruguay	URY	188	Costa Rica	CRI								55	ESSENTL.OILS,PERFUME,ETC	1	No Quantity							50202			0
S3	2016	2016	2016	2	0	2	Export	858	Uruguay	URY	214	Dominican Rep.	DOM								55	ESSENTL.OILS,PERFUME,ETC	1	No Quantity							104567			0
S3	2016	2016	2016	2	0	2	Export	858	Uruguay	URY	218	Ecuador	ECU								55	ESSENTL.OILS,PERFUME,ETC	1	No Quantity							503856			0
S3	2016	2016	2016	2	0	2	Export	858	Uruguay	URY	320	Guatemala	GTM								55	ESSENTL.OILS,PERFUME,ETC	1	No Quantity							476201			0
S3	2016	2016	2016	2	0	2	Export	858	Uruguay	URY	324	Guinea	GIN								55	ESSENTL.OILS,PERFUME,ETC	1	No Quantity							188			0
S3	2016	2016	2016	2	0	2	Export	858	Uruguay	URY	332	Haiti	HTI								55	ESSENTL.OILS,PERFUME,ETC	1	No Quantity							227888			0
S3	2016	2016	2016	2	0	2	Export	858	Uruguay	URY	388	Jamaica	JAM								55	ESSENTL.OILS,PERFUME,ETC	1	No Quantity							244124			0
S3	2016	2016	2016	2	0	2	Export	858	Uruguay	URY	400	Jordan	JOR								55	ESSENTL.OILS,PERFUME,ETC	1	No Quantity							17397			0
S3	2016	2016	2016	2	0	2	Export	858	Uruguay	URY	484	Mexico	MEX								55	ESSENTL.OILS,PERFUME,ETC	1	No Quantity							748			0
S3	2016	2016	2016	2	0	2	Export	858	Uruguay	URY	528	Netherlands	NLD								55	ESSENTL.OILS,PERFUME,ETC	1	No Quantity							110201			0
S3	2016	2016	2016	2	0	2	Export	858	Uruguay	URY	531	Curaçao	CUW								55	ESSENTL.OILS,PERFUME,ETC	1	No Quantity							22888			0
S3	2016	2016	2016	2	0	2	Export	858	Uruguay	URY	558	Nicaragua	NIC								55	ESSENTL.OILS,PERFUME,ETC	1	No Quantity							81015			0
S3	2016	2016	2016	2	0	2	Export	858	Uruguay	URY	591	Panama	PAN								55	ESSENTL.OILS,PERFUME,ETC	1	No Quantity							49171			0
S3	2016	2016	2016	2	0	2	Export	858	Uruguay	URY	600	Paraguay	PRY								55	ESSENTL.OILS,PERFUME,ETC	1	No Quantity							3838401			0
S3	2016	2016	2016	2	0	2	Export	858	Uruguay	URY	604	Peru	PER								55	ESSENTL.OILS,PERFUME,ETC	1	No Quantity							375212			0
S3	2016	2016	2016	2	0	2	Export	858	Uruguay	URY	643	Russian Federation	RUS								55	ESSENTL.OILS,PERFUME,ETC	1	No Quantity							28138			0
S3	2016	2016	2016	2	0	2	Export	858	Uruguay	URY	710	South Africa	ZAF								55	ESSENTL.OILS,PERFUME,ETC	1	No Quantity							409433			0
S3	2016	2016	2016	2	0	2	Export	858	Uruguay	URY	724	Spain	ESP								55	ESSENTL.OILS,PERFUME,ETC	1	No Quantity							6207			0
S3	2016	2016	2016	2	0	2	Export	858	Uruguay	URY	740	Suriname	SUR								55	ESSENTL.OILS,PERFUME,ETC	1	No Quantity							48900			0
S3	2016	2016	2016	2	0	2	Export	858	Uruguay	URY	764	Thailand	THA								55	ESSENTL.OILS,PERFUME,ETC	1	No Quantity							30561			0
S3	2016	2016	2016	2	0	2	Export	858	Uruguay	URY	780	Trinidad and Tobago	TTO								55	ESSENTL.OILS,PERFUME,ETC	1	No Quantity							367501			0
S3	2016	2016	2016	2	0	2	Export	858	Uruguay	URY	818	Egypt	EGY								55	ESSENTL.OILS,PERFUME,ETC	1	No Quantity							17897			0
S3	2016	2016	2016	2	0	2	Export	858	Uruguay	URY	838	Free Zones									55	ESSENTL.OILS,PERFUME,ETC	1	No Quantity							1388490			0
S3	2016	2016	2016	2	0	2	Export	858	Uruguay	URY	842	USA	USA								55	ESSENTL.OILS,PERFUME,ETC	1	No Quantity							2991417			0
S3	2016	2016	2016	2	0	2	Export	858	Uruguay	URY	862	Venezuela	VEN								55	ESSENTL.OILS,PERFUME,ETC	1	No Quantity							51732			0
S3	2016	2016	2016	2	0	2	Export	854	Burkina Faso	BFA	0	World	WLD								56	FERTILIZER,EXCEPT GRP272	1	No Quantity							2245013			0
S3	2016	2016	2016	2	0	2	Export	854	Burkina Faso	BFA	251	France	FRA								56	FERTILIZER,EXCEPT GRP272	1	No Quantity							2153303			0
S3	2016	2016	2016	2	0	2	Export	854	Burkina Faso	BFA	288	Ghana	GHA								56	FERTILIZER,EXCEPT GRP272	1	No Quantity							18077			0
S3	2016	2016	2016	2	0	2	Export	854	Burkina Faso	BFA	562	Niger	NER								56	FERTILIZER,EXCEPT GRP272	1	No Quantity							73633			0
S3	2016	2016	2016	2	0	2	Export	858	Uruguay	URY	0	World	WLD								56	FERTILIZER,EXCEPT GRP272	1	No Quantity							13904835			0
S3	2016	2016	2016	2	0	2	Export	858	Uruguay	URY	32	Argentina	ARG								56	FERTILIZER,EXCEPT GRP272	1	No Quantity							2026739			0
S3	2016	2016	2016	2	0	2	Export	858	Uruguay	URY	68	Bolivia (Plurinational State of)	BOL								56	FERTILIZER,EXCEPT GRP272	1	No Quantity							488481			0
S3	2016	2016	2016	2	0	2	Export	858	Uruguay	URY	76	Brazil	BRA								56	FERTILIZER,EXCEPT GRP272	1	No Quantity							1838			0
S3	2016	2016	2016	2	0	2	Export	858	Uruguay	URY	152	Chile	CHL								56	FERTILIZER,EXCEPT GRP272	1	No Quantity							11860			0
S3	2016	2016	2016	2	0	2	Export	858	Uruguay	URY	214	Dominican Rep.	DOM								56	FERTILIZER,EXCEPT GRP272	1	No Quantity							24372			0
S3	2016	2016	2016	2	0	2	Export	858	Uruguay	URY	591	Panama	PAN								56	FERTILIZER,EXCEPT GRP272	1	No Quantity							29779			0
S3	2016	2016	2016	2	0	2	Export	858	Uruguay	URY	600	Paraguay	PRY								56	FERTILIZER,EXCEPT GRP272	1	No Quantity							10757771			0
S3	2016	2016	2016	2	0	2	Export	858	Uruguay	URY	604	Peru	PER								56	FERTILIZER,EXCEPT GRP272	1	No Quantity							9816			0
S3	2016	2016	2016	2	0	2	Export	858	Uruguay	URY	724	Spain	ESP								56	FERTILIZER,EXCEPT GRP272	1	No Quantity							84607			0
S3	2016	2016	2016	2	0	2	Export	858	Uruguay	URY	826	United Kingdom	GBR								56	FERTILIZER,EXCEPT GRP272	1	No Quantity							50841			0
S3	2016	2016	2016	2	0	2	Export	858	Uruguay	URY	838	Free Zones									56	FERTILIZER,EXCEPT GRP272	1	No Quantity							418731			0
S3	2016	2016	2016	2	0	2	Export	854	Burkina Faso	BFA	0	World	WLD								57	PLASTICS IN PRIMARY FORM	1	No Quantity							719143			0
S3	2016	2016	2016	2	0	2	Export	854	Burkina Faso	BFA	270	Gambia	GMB								57	PLASTICS IN PRIMARY FORM	1	No Quantity							169108			0
S3	2016	2016	2016	2	0	2	Export	854	Burkina Faso	BFA	288	Ghana	GHA								57	PLASTICS IN PRIMARY FORM	1	No Quantity							4025			0
S3	2016	2016	2016	2	0	2	Export	854	Burkina Faso	BFA	384	Côte d'Ivoire	CIV								57	PLASTICS IN PRIMARY FORM	1	No Quantity							148273			0
S3	2016	2016	2016	2	0	2	Export	854	Burkina Faso	BFA	466	Mali	MLI								57	PLASTICS IN PRIMARY FORM	1	No Quantity							270363			0
S3	2016	2016	2016	2	0	2	Export	854	Burkina Faso	BFA	562	Niger	NER								57	PLASTICS IN PRIMARY FORM	1	No Quantity							3090			0
S3	2016	2016	2016	2	0	2	Export	854	Burkina Faso	BFA	686	Senegal	SEN								57	PLASTICS IN PRIMARY FORM	1	No Quantity							124284			0
S3	2016	2016	2016	2	0	2	Export	858	Uruguay	URY	0	World	WLD								57	PLASTICS IN PRIMARY FORM	1	No Quantity							38812462			0
S3	2016	2016	2016	2	0	2	Export	858	Uruguay	URY	32	Argentina	ARG								57	PLASTICS IN PRIMARY FORM	1	No Quantity							22562641			0
S3	2016	2016	2016	2	0	2	Export	858	Uruguay	URY	68	Bolivia (Plurinational State of)	BOL								57	PLASTICS IN PRIMARY FORM	1	No Quantity							458236			0
S3	2016	2016	2016	2	0	2	Export	858	Uruguay	URY	76	Brazil	BRA								57	PLASTICS IN PRIMARY FORM	1	No Quantity							11905655			0
S3	2016	2016	2016	2	0	2	Export	858	Uruguay	URY	124	Canada	CAN								57	PLASTICS IN PRIMARY FORM	1	No Quantity							8			0
S3	2016	2016	2016	2	0	2	Export	858	Uruguay	URY	152	Chile	CHL								57	PLASTICS IN PRIMARY FORM	1	No Quantity							748120			0
S3	2016	2016	2016	2	0	2	Export	858	Uruguay	URY	156	China	CHN								57	PLASTICS IN PRIMARY FORM	1	No Quantity							254779			0
S3	2016	2016	2016	2	0	2	Export	858	Uruguay	URY	170	Colombia	COL								57	PLASTICS IN PRIMARY FORM	1	No Quantity							715			0
S3	2016	2016	2016	2	0	2	Export	858	Uruguay	URY	214	Dominican Rep.	DOM								57	PLASTICS IN PRIMARY FORM	1	No Quantity							59084			0
S3	2016	2016	2016	2	0	2	Export	858	Uruguay	URY	218	Ecuador	ECU								57	PLASTICS IN PRIMARY FORM	1	No Quantity							29509			0
S3	2016	2016	2016	2	0	2	Export	858	Uruguay	URY	233	Estonia	EST								57	PLASTICS IN PRIMARY FORM	1	No Quantity							83079			0
S3	2016	2016	2016	2	0	2	Export	858	Uruguay	URY	276	Germany	DEU								57	PLASTICS IN PRIMARY FORM	1	No Quantity							166			0
S3	2016	2016	2016	2	0	2	Export	858	Uruguay	URY	288	Ghana	GHA								57	PLASTICS IN PRIMARY FORM	1	No Quantity							91912			0
S3	2016	2016	2016	2	0	2	Export	858	Uruguay	URY	344	China, Hong Kong SAR	HKG								57	PLASTICS IN PRIMARY FORM	1	No Quantity							12433			0
S3	2016	2016	2016	2	0	2	Export	858	Uruguay	URY	360	Indonesia	IDN								57	PLASTICS IN PRIMARY FORM	1	No Quantity							18029			0
S3	2016	2016	2016	2	0	2	Export	858	Uruguay	URY	458	Malaysia	MYS								57	PLASTICS IN PRIMARY FORM	1	No Quantity							18903			0
S3	2016	2016	2016	2	0	2	Export	858	Uruguay	URY	484	Mexico	MEX								57	PLASTICS IN PRIMARY FORM	1	No Quantity							126869			0
S3	2016	2016	2016	2	0	2	Export	858	Uruguay	URY	490	Other Asia, nes									57	PLASTICS IN PRIMARY FORM	1	No Quantity							325662			0
S3	2016	2016	2016	2	0	2	Export	858	Uruguay	URY	600	Paraguay	PRY								57	PLASTICS IN PRIMARY FORM	1	No Quantity							921715			0
S3	2016	2016	2016	2	0	2	Export	858	Uruguay	URY	604	Peru	PER								57	PLASTICS IN PRIMARY FORM	1	No Quantity							383147			0
S3	2016	2016	2016	2	0	2	Export	858	Uruguay	URY	643	Russian Federation	RUS								57	PLASTICS IN PRIMARY FORM	1	No Quantity							70976			0
S3	2016	2016	2016	2	0	2	Export	858	Uruguay	URY	699	India	IND								57	PLASTICS IN PRIMARY FORM	1	No Quantity							80542			0
S3	2016	2016	2016	2	0	2	Export	858	Uruguay	URY	710	South Africa	ZAF								57	PLASTICS IN PRIMARY FORM	1	No Quantity							34632			0
S3	2016	2016	2016	2	0	2	Export	858	Uruguay	URY	724	Spain	ESP								57	PLASTICS IN PRIMARY FORM	1	No Quantity							7656			0
S3	2016	2016	2016	2	0	2	Export	858	Uruguay	URY	792	Turkey	TUR								57	PLASTICS IN PRIMARY FORM	1	No Quantity							29280			0
S3	2016	2016	2016	2	0	2	Export	858	Uruguay	URY	804	Ukraine	UKR								57	PLASTICS IN PRIMARY FORM	1	No Quantity							38195			0
S3	2016	2016	2016	2	0	2	Export	858	Uruguay	URY	838	Free Zones									57	PLASTICS IN PRIMARY FORM	1	No Quantity							405733			0
S3	2016	2016	2016	2	0	2	Export	858	Uruguay	URY	842	USA	USA								57	PLASTICS IN PRIMARY FORM	1	No Quantity							18408			0
S3	2016	2016	2016	2	0	2	Export	858	Uruguay	URY	862	Venezuela	VEN								57	PLASTICS IN PRIMARY FORM	1	No Quantity							92232			0
S3	2016	2016	2016	2	0	2	Export	858	Uruguay	URY	894	Zambia	ZMB								57	PLASTICS IN PRIMARY FORM	1	No Quantity							34146			0
S3	2016	2016	2016	2	0	2	Export	854	Burkina Faso	BFA	0	World	WLD								58	PLASTIC,NON-PRIMARY FORM	1	No Quantity							147734			0
S3	2016	2016	2016	2	0	2	Export	854	Burkina Faso	BFA	276	Germany	DEU								58	PLASTIC,NON-PRIMARY FORM	1	No Quantity							44			0
S3	2016	2016	2016	2	0	2	Export	854	Burkina Faso	BFA	288	Ghana	GHA								58	PLASTIC,NON-PRIMARY FORM	1	No Quantity							10431			0
S3	2016	2016	2016	2	0	2	Export	854	Burkina Faso	BFA	384	Côte d'Ivoire	CIV								58	PLASTIC,NON-PRIMARY FORM	1	No Quantity							151			0
S3	2016	2016	2016	2	0	2	Export	854	Burkina Faso	BFA	466	Mali	MLI								58	PLASTIC,NON-PRIMARY FORM	1	No Quantity							51479			0
S3	2016	2016	2016	2	0	2	Export	854	Burkina Faso	BFA	562	Niger	NER								58	PLASTIC,NON-PRIMARY FORM	1	No Quantity							85630			0
S3	2016	2016	2016	2	0	2	Export	858	Uruguay	URY	0	World	WLD								58	PLASTIC,NON-PRIMARY FORM	1	No Quantity							59365867			0
S3	2016	2016	2016	2	0	2	Export	858	Uruguay	URY	32	Argentina	ARG								58	PLASTIC,NON-PRIMARY FORM	1	No Quantity							12517999			0
S3	2016	2016	2016	2	0	2	Export	858	Uruguay	URY	36	Australia	AUS								58	PLASTIC,NON-PRIMARY FORM	1	No Quantity							530744			0
S3	2016	2016	2016	2	0	2	Export	858	Uruguay	URY	40	Austria	AUT								58	PLASTIC,NON-PRIMARY FORM	1	No Quantity							55			0
S3	2016	2016	2016	2	0	2	Export	858	Uruguay	URY	68	Bolivia (Plurinational State of)	BOL								58	PLASTIC,NON-PRIMARY FORM	1	No Quantity							528636			0
S3	2016	2016	2016	2	0	2	Export	858	Uruguay	URY	74	Bouvet Island	BVT								58	PLASTIC,NON-PRIMARY FORM	1	No Quantity							38004			0
S3	2016	2016	2016	2	0	2	Export	858	Uruguay	URY	76	Brazil	BRA								58	PLASTIC,NON-PRIMARY FORM	1	No Quantity							29776430			0
S3	2016	2016	2016	2	0	2	Export	858	Uruguay	URY	152	Chile	CHL								58	PLASTIC,NON-PRIMARY FORM	1	No Quantity							5282572			0
S3	2016	2016	2016	2	0	2	Export	858	Uruguay	URY	156	China	CHN								58	PLASTIC,NON-PRIMARY FORM	1	No Quantity							91068			0
S3	2016	2016	2016	2	0	2	Export	858	Uruguay	URY	170	Colombia	COL								58	PLASTIC,NON-PRIMARY FORM	1	No Quantity							735675			0
S3	2016	2016	2016	2	0	2	Export	858	Uruguay	URY	188	Costa Rica	CRI								58	PLASTIC,NON-PRIMARY FORM	1	No Quantity							95500			0
S3	2016	2016	2016	2	0	2	Export	858	Uruguay	URY	192	Cuba	CUB								58	PLASTIC,NON-PRIMARY FORM	1	No Quantity							153432			0
S3	2016	2016	2016	2	0	2	Export	858	Uruguay	URY	214	Dominican Rep.	DOM								58	PLASTIC,NON-PRIMARY FORM	1	No Quantity							105354			0
S3	2016	2016	2016	2	0	2	Export	858	Uruguay	URY	218	Ecuador	ECU								58	PLASTIC,NON-PRIMARY FORM	1	No Quantity							247237			0
S3	2016	2016	2016	2	0	2	Export	858	Uruguay	URY	222	El Salvador	SLV								58	PLASTIC,NON-PRIMARY FORM	1	No Quantity							86583			0
S3	2016	2016	2016	2	0	2	Export	858	Uruguay	URY	276	Germany	DEU								58	PLASTIC,NON-PRIMARY FORM	1	No Quantity							18			0
S3	2016	2016	2016	2	0	2	Export	858	Uruguay	URY	340	Honduras	HND								58	PLASTIC,NON-PRIMARY FORM	1	No Quantity							55485			0
S3	2016	2016	2016	2	0	2	Export	858	Uruguay	URY	376	Israel	ISR								58	PLASTIC,NON-PRIMARY FORM	1	No Quantity							254138			0
S3	2016	2016	2016	2	0	2	Export	858	Uruguay	URY	381	Italy	ITA								58	PLASTIC,NON-PRIMARY FORM	1	No Quantity							68			0
S3	2016	2016	2016	2	0	2	Export	858	Uruguay	URY	392	Japan	JPN								58	PLASTIC,NON-PRIMARY FORM	1	No Quantity							192			0
S3	2016	2016	2016	2	0	2	Export	858	Uruguay	URY	404	Kenya	KEN								58	PLASTIC,NON-PRIMARY FORM	1	No Quantity							25557			0
S3	2016	2016	2016	2	0	2	Export	858	Uruguay	URY	484	Mexico	MEX								58	PLASTIC,NON-PRIMARY FORM	1	No Quantity							1317476			0
S3	2016	2016	2016	2	0	2	Export	858	Uruguay	URY	490	Other Asia, nes									58	PLASTIC,NON-PRIMARY FORM	1	No Quantity							483			0
S3	2016	2016	2016	2	0	2	Export	858	Uruguay	URY	591	Panama	PAN								58	PLASTIC,NON-PRIMARY FORM	1	No Quantity							12984			0
S3	2016	2016	2016	2	0	2	Export	858	Uruguay	URY	600	Paraguay	PRY								58	PLASTIC,NON-PRIMARY FORM	1	No Quantity							1404753			0
S3	2016	2016	2016	2	0	2	Export	858	Uruguay	URY	604	Peru	PER								58	PLASTIC,NON-PRIMARY FORM	1	No Quantity							1239660			0
S3	2016	2016	2016	2	0	2	Export	858	Uruguay	URY	682	Saudi Arabia	SAU								58	PLASTIC,NON-PRIMARY FORM	1	No Quantity							2825345			0
S3	2016	2016	2016	2	0	2	Export	858	Uruguay	URY	724	Spain	ESP								58	PLASTIC,NON-PRIMARY FORM	1	No Quantity							452799			0
S3	2016	2016	2016	2	0	2	Export	858	Uruguay	URY	784	United Arab Emirates	ARE								58	PLASTIC,NON-PRIMARY FORM	1	No Quantity							731698			0
S3	2016	2016	2016	2	0	2	Export	858	Uruguay	URY	826	United Kingdom	GBR								58	PLASTIC,NON-PRIMARY FORM	1	No Quantity							8963			0
S3	2016	2016	2016	2	0	2	Export	858	Uruguay	URY	838	Free Zones									58	PLASTIC,NON-PRIMARY FORM	1	No Quantity							278985			0
S3	2016	2016	2016	2	0	2	Export	858	Uruguay	URY	842	USA	USA								58	PLASTIC,NON-PRIMARY FORM	1	No Quantity							472302			0
S3	2016	2016	2016	2	0	2	Export	858	Uruguay	URY	862	Venezuela	VEN								58	PLASTIC,NON-PRIMARY FORM	1	No Quantity							95672			0
S3	2016	2016	2016	2	0	2	Export	854	Burkina Faso	BFA	0	World	WLD								59	CHEMICAL MATERIALS NES	1	No Quantity							18615594			0
S3	2016	2016	2016	2	0	2	Export	854	Burkina Faso	BFA	124	Canada	CAN								59	CHEMICAL MATERIALS NES	1	No Quantity							16238636			0
S3	2016	2016	2016	2	0	2	Export	854	Burkina Faso	BFA	251	France	FRA								59	CHEMICAL MATERIALS NES	1	No Quantity							339397			0
S3	2016	2016	2016	2	0	2	Export	854	Burkina Faso	BFA	384	Côte d'Ivoire	CIV								59	CHEMICAL MATERIALS NES	1	No Quantity							234367			0
S3	2016	2016	2016	2	0	2	Export	854	Burkina Faso	BFA	466	Mali	MLI								59	CHEMICAL MATERIALS NES	1	No Quantity							1444313			0
S3	2016	2016	2016	2	0	2	Export	854	Burkina Faso	BFA	562	Niger	NER								59	CHEMICAL MATERIALS NES	1	No Quantity							168913			0
S3	2016	2016	2016	2	0	2	Export	854	Burkina Faso	BFA	686	Senegal	SEN								59	CHEMICAL MATERIALS NES	1	No Quantity							138936			0
S3	2016	2016	2016	2	0	2	Export	854	Burkina Faso	BFA	768	Togo	TGO								59	CHEMICAL MATERIALS NES	1	No Quantity							51033			0
S3	2016	2016	2016	2	0	2	Export	858	Uruguay	URY	0	World	WLD								59	CHEMICAL MATERIALS NES	1	No Quantity							71319705			0
S3	2016	2016	2016	2	0	2	Export	858	Uruguay	URY	8	Albania	ALB								59	CHEMICAL MATERIALS NES	1	No Quantity							4838			0
S3	2016	2016	2016	2	0	2	Export	858	Uruguay	URY	32	Argentina	ARG								59	CHEMICAL MATERIALS NES	1	No Quantity							9832950			0
S3	2016	2016	2016	2	0	2	Export	858	Uruguay	URY	56	Belgium	BEL								59	CHEMICAL MATERIALS NES	1	No Quantity							43298			0
S3	2016	2016	2016	2	0	2	Export	858	Uruguay	URY	68	Bolivia (Plurinational State of)	BOL								59	CHEMICAL MATERIALS NES	1	No Quantity							18361424			0
S3	2016	2016	2016	2	0	2	Export	858	Uruguay	URY	76	Brazil	BRA								59	CHEMICAL MATERIALS NES	1	No Quantity							15626411			0
S3	2016	2016	2016	2	0	2	Export	858	Uruguay	URY	84	Belize	BLZ								59	CHEMICAL MATERIALS NES	1	No Quantity							9250			0
S3	2016	2016	2016	2	0	2	Export	858	Uruguay	URY	100	Bulgaria	BGR								59	CHEMICAL MATERIALS NES	1	No Quantity							354982			0
S3	2016	2016	2016	2	0	2	Export	858	Uruguay	URY	152	Chile	CHL								59	CHEMICAL MATERIALS NES	1	No Quantity							1898154			0
S3	2016	2016	2016	2	0	2	Export	858	Uruguay	URY	156	China	CHN								59	CHEMICAL MATERIALS NES	1	No Quantity							218708			0
S3	2016	2016	2016	2	0	2	Export	858	Uruguay	URY	170	Colombia	COL								59	CHEMICAL MATERIALS NES	1	No Quantity							3373237			0
S3	2016	2016	2016	2	0	2	Export	858	Uruguay	URY	188	Costa Rica	CRI								59	CHEMICAL MATERIALS NES	1	No Quantity							535098			0
S3	2016	2016	2016	2	0	2	Export	858	Uruguay	URY	208	Denmark	DNK								59	CHEMICAL MATERIALS NES	1	No Quantity							1582			0
S3	2016	2016	2016	2	0	2	Export	858	Uruguay	URY	214	Dominican Rep.	DOM								59	CHEMICAL MATERIALS NES	1	No Quantity							93425			0
S3	2016	2016	2016	2	0	2	Export	858	Uruguay	URY	218	Ecuador	ECU								59	CHEMICAL MATERIALS NES	1	No Quantity							995402			0
S3	2016	2016	2016	2	0	2	Export	858	Uruguay	URY	251	France	FRA								59	CHEMICAL MATERIALS NES	1	No Quantity							902818			0
S3	2016	2016	2016	2	0	2	Export	858	Uruguay	URY	276	Germany	DEU								59	CHEMICAL MATERIALS NES	1	No Quantity							2443			0
S3	2016	2016	2016	2	0	2	Export	858	Uruguay	URY	300	Greece	GRC								59	CHEMICAL MATERIALS NES	1	No Quantity							699			0
S3	2016	2016	2016	2	0	2	Export	858	Uruguay	URY	360	Indonesia	IDN								59	CHEMICAL MATERIALS NES	1	No Quantity							6947			0
S3	2016	2016	2016	2	0	2	Export	858	Uruguay	URY	376	Israel	ISR								59	CHEMICAL MATERIALS NES	1	No Quantity							46370			0
S3	2016	2016	2016	2	0	2	Export	858	Uruguay	URY	381	Italy	ITA								59	CHEMICAL MATERIALS NES	1	No Quantity							50707			0
S3	2016	2016	2016	2	0	2	Export	858	Uruguay	URY	404	Kenya	KEN								59	CHEMICAL MATERIALS NES	1	No Quantity							299359			0
S3	2016	2016	2016	2	0	2	Export	858	Uruguay	URY	428	Latvia	LVA								59	CHEMICAL MATERIALS NES	1	No Quantity							1255244			0
S3	2016	2016	2016	2	0	2	Export	858	Uruguay	URY	484	Mexico	MEX								59	CHEMICAL MATERIALS NES	1	No Quantity							746252			0
S3	2016	2016	2016	2	0	2	Export	858	Uruguay	URY	490	Other Asia, nes									59	CHEMICAL MATERIALS NES	1	No Quantity							278029			0
S3	2016	2016	2016	2	0	2	Export	858	Uruguay	URY	504	Morocco	MAR								59	CHEMICAL MATERIALS NES	1	No Quantity							23320			0
S3	2016	2016	2016	2	0	2	Export	858	Uruguay	URY	528	Netherlands	NLD								59	CHEMICAL MATERIALS NES	1	No Quantity							275088			0
S3	2016	2016	2016	2	0	2	Export	858	Uruguay	URY	586	Pakistan	PAK								59	CHEMICAL MATERIALS NES	1	No Quantity							1558			0
S3	2016	2016	2016	2	0	2	Export	858	Uruguay	URY	591	Panama	PAN								59	CHEMICAL MATERIALS NES	1	No Quantity							20592			0
S3	2016	2016	2016	2	0	2	Export	858	Uruguay	URY	600	Paraguay	PRY								59	CHEMICAL MATERIALS NES	1	No Quantity							4440128			0
S3	2016	2016	2016	2	0	2	Export	858	Uruguay	URY	604	Peru	PER								59	CHEMICAL MATERIALS NES	1	No Quantity							290892			0
S3	2016	2016	2016	2	0	2	Export	858	Uruguay	URY	608	Philippines	PHL								59	CHEMICAL MATERIALS NES	1	No Quantity							672			0
S3	2016	2016	2016	2	0	2	Export	858	Uruguay	URY	616	Poland	POL								59	CHEMICAL MATERIALS NES	1	No Quantity							2648838			0
S3	2016	2016	2016	2	0	2	Export	858	Uruguay	URY	642	Romania	ROU								59	CHEMICAL MATERIALS NES	1	No Quantity							2469904			0
S3	2016	2016	2016	2	0	2	Export	858	Uruguay	URY	643	Russian Federation	RUS								59	CHEMICAL MATERIALS NES	1	No Quantity							128658			0
S3	2016	2016	2016	2	0	2	Export	858	Uruguay	URY	724	Spain	ESP								59	CHEMICAL MATERIALS NES	1	No Quantity							1702659			0
S3	2016	2016	2016	2	0	2	Export	858	Uruguay	URY	729	Sudan	SDN								59	CHEMICAL MATERIALS NES	1	No Quantity							353238			0
S3	2016	2016	2016	2	0	2	Export	858	Uruguay	URY	784	United Arab Emirates	ARE								59	CHEMICAL MATERIALS NES	1	No Quantity							367540			0
S3	2016	2016	2016	2	0	2	Export	858	Uruguay	URY	807	North Macedonia	MKD								59	CHEMICAL MATERIALS NES	1	No Quantity							24928			0
S3	2016	2016	2016	2	0	2	Export	858	Uruguay	URY	826	United Kingdom	GBR								59	CHEMICAL MATERIALS NES	1	No Quantity							23919			0
S3	2016	2016	2016	2	0	2	Export	858	Uruguay	URY	838	Free Zones									59	CHEMICAL MATERIALS NES	1	No Quantity							460843			0
S3	2016	2016	2016	2	0	2	Export	858	Uruguay	URY	842	USA	USA								59	CHEMICAL MATERIALS NES	1	No Quantity							3107318			0
S3	2016	2016	2016	2	0	2	Export	858	Uruguay	URY	862	Venezuela	VEN								59	CHEMICAL MATERIALS NES	1	No Quantity							41945			0
S3	2016	2016	2016	2	0	2	Export	858	Uruguay	URY	887	Yemen	YEM								59	CHEMICAL MATERIALS NES	1	No Quantity							38			0
S3	2016	2016	2016	2	0	2	Export	854	Burkina Faso	BFA	0	World	WLD								61	LEATHER, LEATHER GOODS	1	No Quantity							118			0
S3	2016	2016	2016	2	0	2	Export	854	Burkina Faso	BFA	251	France	FRA								61	LEATHER, LEATHER GOODS	1	No Quantity							17			0
S3	2016	2016	2016	2	0	2	Export	854	Burkina Faso	BFA	752	Sweden	SWE								61	LEATHER, LEATHER GOODS	1	No Quantity							101			0
S3	2016	2016	2016	2	0	2	Export	858	Uruguay	URY	0	World	WLD								61	LEATHER, LEATHER GOODS	1	No Quantity							280638421			0
S3	2016	2016	2016	2	0	2	Export	858	Uruguay	URY	32	Argentina	ARG								61	LEATHER, LEATHER GOODS	1	No Quantity							7095795			0
S3	2016	2016	2016	2	0	2	Export	858	Uruguay	URY	36	Australia	AUS								61	LEATHER, LEATHER GOODS	1	No Quantity							849			0
S3	2016	2016	2016	2	0	2	Export	858	Uruguay	URY	40	Austria	AUT								61	LEATHER, LEATHER GOODS	1	No Quantity							49582			0
S3	2016	2016	2016	2	0	2	Export	858	Uruguay	URY	68	Bolivia (Plurinational State of)	BOL								61	LEATHER, LEATHER GOODS	1	No Quantity							40176			0
S3	2016	2016	2016	2	0	2	Export	858	Uruguay	URY	76	Brazil	BRA								61	LEATHER, LEATHER GOODS	1	No Quantity							2523125			0
S3	2016	2016	2016	2	0	2	Export	858	Uruguay	URY	116	Cambodia	KHM								61	LEATHER, LEATHER GOODS	1	No Quantity							15474			0
S3	2016	2016	2016	2	0	2	Export	858	Uruguay	URY	124	Canada	CAN								61	LEATHER, LEATHER GOODS	1	No Quantity							474582			0
S3	2016	2016	2016	2	0	2	Export	858	Uruguay	URY	152	Chile	CHL								61	LEATHER, LEATHER GOODS	1	No Quantity							1684177			0
S3	2016	2016	2016	2	0	2	Export	858	Uruguay	URY	156	China	CHN								61	LEATHER, LEATHER GOODS	1	No Quantity							8580895			0
S3	2016	2016	2016	2	0	2	Export	858	Uruguay	URY	170	Colombia	COL								61	LEATHER, LEATHER GOODS	1	No Quantity							1125297			0
S3	2016	2016	2016	2	0	2	Export	858	Uruguay	URY	222	El Salvador	SLV								61	LEATHER, LEATHER GOODS	1	No Quantity							4949			0
S3	2016	2016	2016	2	0	2	Export	858	Uruguay	URY	251	France	FRA								61	LEATHER, LEATHER GOODS	1	No Quantity							2457485			0
S3	2016	2016	2016	2	0	2	Export	858	Uruguay	URY	276	Germany	DEU								61	LEATHER, LEATHER GOODS	1	No Quantity							55761641			0
S3	2016	2016	2016	2	0	2	Export	858	Uruguay	URY	344	China, Hong Kong SAR	HKG								61	LEATHER, LEATHER GOODS	1	No Quantity							851816			0
S3	2016	2016	2016	2	0	2	Export	858	Uruguay	URY	348	Hungary	HUN								61	LEATHER, LEATHER GOODS	1	No Quantity							3712610			0
S3	2016	2016	2016	2	0	2	Export	858	Uruguay	URY	360	Indonesia	IDN								61	LEATHER, LEATHER GOODS	1	No Quantity							1881593			0
S3	2016	2016	2016	2	0	2	Export	858	Uruguay	URY	376	Israel	ISR								61	LEATHER, LEATHER GOODS	1	No Quantity							86435			0
S3	2016	2016	2016	2	0	2	Export	858	Uruguay	URY	381	Italy	ITA								61	LEATHER, LEATHER GOODS	1	No Quantity							2249428			0
S3	2016	2016	2016	2	0	2	Export	858	Uruguay	URY	392	Japan	JPN								61	LEATHER, LEATHER GOODS	1	No Quantity							2595			0
S3	2016	2016	2016	2	0	2	Export	858	Uruguay	URY	410	Rep. of Korea	KOR								61	LEATHER, LEATHER GOODS	1	No Quantity							137041			0
S3	2016	2016	2016	2	0	2	Export	858	Uruguay	URY	422	Lebanon	LBN								61	LEATHER, LEATHER GOODS	1	No Quantity							66168			0
S3	2016	2016	2016	2	0	2	Export	858	Uruguay	URY	458	Malaysia	MYS								61	LEATHER, LEATHER GOODS	1	No Quantity							7448981			0
S3	2016	2016	2016	2	0	2	Export	858	Uruguay	URY	484	Mexico	MEX								61	LEATHER, LEATHER GOODS	1	No Quantity							57159366			0
S3	2016	2016	2016	2	0	2	Export	858	Uruguay	URY	490	Other Asia, nes									61	LEATHER, LEATHER GOODS	1	No Quantity							1281862			0
S3	2016	2016	2016	2	0	2	Export	858	Uruguay	URY	528	Netherlands	NLD								61	LEATHER, LEATHER GOODS	1	No Quantity							261950			0
S3	2016	2016	2016	2	0	2	Export	858	Uruguay	URY	554	New Zealand	NZL								61	LEATHER, LEATHER GOODS	1	No Quantity							18541			0
S3	2016	2016	2016	2	0	2	Export	858	Uruguay	URY	586	Pakistan	PAK								61	LEATHER, LEATHER GOODS	1	No Quantity							42389			0
S3	2016	2016	2016	2	0	2	Export	858	Uruguay	URY	600	Paraguay	PRY								61	LEATHER, LEATHER GOODS	1	No Quantity							88779			0
S3	2016	2016	2016	2	0	2	Export	858	Uruguay	URY	604	Peru	PER								61	LEATHER, LEATHER GOODS	1	No Quantity							200130			0
S3	2016	2016	2016	2	0	2	Export	858	Uruguay	URY	608	Philippines	PHL								61	LEATHER, LEATHER GOODS	1	No Quantity							3764730			0
S3	2016	2016	2016	2	0	2	Export	858	Uruguay	URY	616	Poland	POL								61	LEATHER, LEATHER GOODS	1	No Quantity							14101213			0
S3	2016	2016	2016	2	0	2	Export	858	Uruguay	URY	620	Portugal	PRT								61	LEATHER, LEATHER GOODS	1	No Quantity							9415710			0
S3	2016	2016	2016	2	0	2	Export	858	Uruguay	URY	699	India	IND								61	LEATHER, LEATHER GOODS	1	No Quantity							188346			0
S3	2016	2016	2016	2	0	2	Export	858	Uruguay	URY	702	Singapore	SGP								61	LEATHER, LEATHER GOODS	1	No Quantity							51120			0
S3	2016	2016	2016	2	0	2	Export	858	Uruguay	URY	703	Slovakia	SVK								61	LEATHER, LEATHER GOODS	1	No Quantity							215487			0
S3	2016	2016	2016	2	0	2	Export	858	Uruguay	URY	704	Viet Nam	VNM								61	LEATHER, LEATHER GOODS	1	No Quantity							9073127			0
S3	2016	2016	2016	2	0	2	Export	858	Uruguay	URY	710	South Africa	ZAF								61	LEATHER, LEATHER GOODS	1	No Quantity							17790			0
S3	2016	2016	2016	2	0	2	Export	858	Uruguay	URY	724	Spain	ESP								61	LEATHER, LEATHER GOODS	1	No Quantity							3737719			0
S3	2016	2016	2016	2	0	2	Export	858	Uruguay	URY	764	Thailand	THA								61	LEATHER, LEATHER GOODS	1	No Quantity							40279375			0
S3	2016	2016	2016	2	0	2	Export	858	Uruguay	URY	826	United Kingdom	GBR								61	LEATHER, LEATHER GOODS	1	No Quantity							787207			0
S3	2016	2016	2016	2	0	2	Export	858	Uruguay	URY	838	Free Zones									61	LEATHER, LEATHER GOODS	1	No Quantity							16826			0
S3	2016	2016	2016	2	0	2	Export	858	Uruguay	URY	842	USA	USA								61	LEATHER, LEATHER GOODS	1	No Quantity							43611900			0
S3	2016	2016	2016	2	0	2	Export	858	Uruguay	URY	862	Venezuela	VEN								61	LEATHER, LEATHER GOODS	1	No Quantity							74160			0
S3	2016	2016	2016	2	0	2	Export	854	Burkina Faso	BFA	0	World	WLD								62	RUBBER MANUFACTURES, NES	1	No Quantity							455066			0
S3	2016	2016	2016	2	0	2	Export	854	Burkina Faso	BFA	56	Belgium	BEL								62	RUBBER MANUFACTURES, NES	1	No Quantity							663			0
S3	2016	2016	2016	2	0	2	Export	854	Burkina Faso	BFA	124	Canada	CAN								62	RUBBER MANUFACTURES, NES	1	No Quantity							215			0
S3	2016	2016	2016	2	0	2	Export	854	Burkina Faso	BFA	276	Germany	DEU								62	RUBBER MANUFACTURES, NES	1	No Quantity							62			0
S3	2016	2016	2016	2	0	2	Export	854	Burkina Faso	BFA	288	Ghana	GHA								62	RUBBER MANUFACTURES, NES	1	No Quantity							2644			0
S3	2016	2016	2016	2	0	2	Export	854	Burkina Faso	BFA	384	Côte d'Ivoire	CIV								62	RUBBER MANUFACTURES, NES	1	No Quantity							219865			0
S3	2016	2016	2016	2	0	2	Export	854	Burkina Faso	BFA	466	Mali	MLI								62	RUBBER MANUFACTURES, NES	1	No Quantity							176324			0
S3	2016	2016	2016	2	0	2	Export	854	Burkina Faso	BFA	504	Morocco	MAR								62	RUBBER MANUFACTURES, NES	1	No Quantity							1621			0
S3	2016	2016	2016	2	0	2	Export	854	Burkina Faso	BFA	562	Niger	NER								62	RUBBER MANUFACTURES, NES	1	No Quantity							2859			0
S3	2016	2016	2016	2	0	2	Export	854	Burkina Faso	BFA	686	Senegal	SEN								62	RUBBER MANUFACTURES, NES	1	No Quantity							49994			0
S3	2016	2016	2016	2	0	2	Export	854	Burkina Faso	BFA	694	Sierra Leone	SLE								62	RUBBER MANUFACTURES, NES	1	No Quantity							819			0
S3	2016	2016	2016	2	0	2	Export	858	Uruguay	URY	0	World	WLD								62	RUBBER MANUFACTURES, NES	1	No Quantity							58575871			0
S3	2016	2016	2016	2	0	2	Export	858	Uruguay	URY	32	Argentina	ARG								62	RUBBER MANUFACTURES, NES	1	No Quantity							9152161			0
S3	2016	2016	2016	2	0	2	Export	858	Uruguay	URY	68	Bolivia (Plurinational State of)	BOL								62	RUBBER MANUFACTURES, NES	1	No Quantity							249768			0
S3	2016	2016	2016	2	0	2	Export	858	Uruguay	URY	76	Brazil	BRA								62	RUBBER MANUFACTURES, NES	1	No Quantity							43160531			0
S3	2016	2016	2016	2	0	2	Export	858	Uruguay	URY	152	Chile	CHL								62	RUBBER MANUFACTURES, NES	1	No Quantity							851543			0
S3	2016	2016	2016	2	0	2	Export	858	Uruguay	URY	156	China	CHN								62	RUBBER MANUFACTURES, NES	1	No Quantity							56240			0
S3	2016	2016	2016	2	0	2	Export	858	Uruguay	URY	170	Colombia	COL								62	RUBBER MANUFACTURES, NES	1	No Quantity							5575			0
S3	2016	2016	2016	2	0	2	Export	858	Uruguay	URY	178	Congo	COG								62	RUBBER MANUFACTURES, NES	1	No Quantity							13338			0
S3	2016	2016	2016	2	0	2	Export	858	Uruguay	URY	192	Cuba	CUB								62	RUBBER MANUFACTURES, NES	1	No Quantity							29408			0
S3	2016	2016	2016	2	0	2	Export	858	Uruguay	URY	214	Dominican Rep.	DOM								62	RUBBER MANUFACTURES, NES	1	No Quantity							28830			0
S3	2016	2016	2016	2	0	2	Export	858	Uruguay	URY	218	Ecuador	ECU								62	RUBBER MANUFACTURES, NES	1	No Quantity							150304			0
S3	2016	2016	2016	2	0	2	Export	858	Uruguay	URY	251	France	FRA								62	RUBBER MANUFACTURES, NES	1	No Quantity							295			0
S3	2016	2016	2016	2	0	2	Export	858	Uruguay	URY	276	Germany	DEU								62	RUBBER MANUFACTURES, NES	1	No Quantity							36			0
S3	2016	2016	2016	2	0	2	Export	858	Uruguay	URY	324	Guinea	GIN								62	RUBBER MANUFACTURES, NES	1	No Quantity							407			0
S3	2016	2016	2016	2	0	2	Export	858	Uruguay	URY	600	Paraguay	PRY								62	RUBBER MANUFACTURES, NES	1	No Quantity							150801			0
S3	2016	2016	2016	2	0	2	Export	858	Uruguay	URY	604	Peru	PER								62	RUBBER MANUFACTURES, NES	1	No Quantity							968778			0
S3	2016	2016	2016	2	0	2	Export	858	Uruguay	URY	710	South Africa	ZAF								62	RUBBER MANUFACTURES, NES	1	No Quantity							12350			0
S3	2016	2016	2016	2	0	2	Export	858	Uruguay	URY	724	Spain	ESP								62	RUBBER MANUFACTURES, NES	1	No Quantity							59114			0
S3	2016	2016	2016	2	0	2	Export	858	Uruguay	URY	826	United Kingdom	GBR								62	RUBBER MANUFACTURES, NES	1	No Quantity							120			0
S3	2016	2016	2016	2	0	2	Export	858	Uruguay	URY	838	Free Zones									62	RUBBER MANUFACTURES, NES	1	No Quantity							86848			0
S3	2016	2016	2016	2	0	2	Export	858	Uruguay	URY	842	USA	USA								62	RUBBER MANUFACTURES, NES	1	No Quantity							68811			0
S3	2016	2016	2016	2	0	2	Export	858	Uruguay	URY	862	Venezuela	VEN								62	RUBBER MANUFACTURES, NES	1	No Quantity							3530613			0
S3	2016	2016	2016	2	0	2	Export	854	Burkina Faso	BFA	0	World	WLD								63	CORK, WOOD MANUFACTURES	1	No Quantity							348819			0
S3	2016	2016	2016	2	0	2	Export	854	Burkina Faso	BFA	124	Canada	CAN								63	CORK, WOOD MANUFACTURES	1	No Quantity							471			0
S3	2016	2016	2016	2	0	2	Export	854	Burkina Faso	BFA	251	France	FRA								63	CORK, WOOD MANUFACTURES	1	No Quantity							6180			0
S3	2016	2016	2016	2	0	2	Export	854	Burkina Faso	BFA	276	Germany	DEU								63	CORK, WOOD MANUFACTURES	1	No Quantity							1168			0
S3	2016	2016	2016	2	0	2	Export	854	Burkina Faso	BFA	288	Ghana	GHA								63	CORK, WOOD MANUFACTURES	1	No Quantity							336313			0
S3	2016	2016	2016	2	0	2	Export	854	Burkina Faso	BFA	466	Mali	MLI								63	CORK, WOOD MANUFACTURES	1	No Quantity							3007			0
S3	2016	2016	2016	2	0	2	Export	854	Burkina Faso	BFA	562	Niger	NER								63	CORK, WOOD MANUFACTURES	1	No Quantity							1682			0
S3	2016	2016	2016	2	0	2	Export	858	Uruguay	URY	0	World	WLD								63	CORK, WOOD MANUFACTURES	1	No Quantity							59424635			0
S3	2016	2016	2016	2	0	2	Export	858	Uruguay	URY	31	Azerbaijan	AZE								63	CORK, WOOD MANUFACTURES	1	No Quantity							20			0
S3	2016	2016	2016	2	0	2	Export	858	Uruguay	URY	32	Argentina	ARG								63	CORK, WOOD MANUFACTURES	1	No Quantity							1639498			0
S3	2016	2016	2016	2	0	2	Export	858	Uruguay	URY	36	Australia	AUS								63	CORK, WOOD MANUFACTURES	1	No Quantity							108742			0
S3	2016	2016	2016	2	0	2	Export	858	Uruguay	URY	56	Belgium	BEL								63	CORK, WOOD MANUFACTURES	1	No Quantity							140969			0
S3	2016	2016	2016	2	0	2	Export	858	Uruguay	URY	68	Bolivia (Plurinational State of)	BOL								63	CORK, WOOD MANUFACTURES	1	No Quantity							60913			0
S3	2016	2016	2016	2	0	2	Export	858	Uruguay	URY	124	Canada	CAN								63	CORK, WOOD MANUFACTURES	1	No Quantity							52903			0
S3	2016	2016	2016	2	0	2	Export	858	Uruguay	URY	152	Chile	CHL								63	CORK, WOOD MANUFACTURES	1	No Quantity							2458017			0
S3	2016	2016	2016	2	0	2	Export	858	Uruguay	URY	156	China	CHN								63	CORK, WOOD MANUFACTURES	1	No Quantity							43			0
S3	2016	2016	2016	2	0	2	Export	858	Uruguay	URY	170	Colombia	COL								63	CORK, WOOD MANUFACTURES	1	No Quantity							2626			0
S3	2016	2016	2016	2	0	2	Export	858	Uruguay	URY	188	Costa Rica	CRI								63	CORK, WOOD MANUFACTURES	1	No Quantity							15569			0
S3	2016	2016	2016	2	0	2	Export	858	Uruguay	URY	208	Denmark	DNK								63	CORK, WOOD MANUFACTURES	1	No Quantity							1400			0
S3	2016	2016	2016	2	0	2	Export	858	Uruguay	URY	214	Dominican Rep.	DOM								63	CORK, WOOD MANUFACTURES	1	No Quantity							1016			0
S3	2016	2016	2016	2	0	2	Export	858	Uruguay	URY	218	Ecuador	ECU								63	CORK, WOOD MANUFACTURES	1	No Quantity							5728			0
S3	2016	2016	2016	2	0	2	Export	858	Uruguay	URY	251	France	FRA								63	CORK, WOOD MANUFACTURES	1	No Quantity							6484			0
S3	2016	2016	2016	2	0	2	Export	858	Uruguay	URY	276	Germany	DEU								63	CORK, WOOD MANUFACTURES	1	No Quantity							186884			0
S3	2016	2016	2016	2	0	2	Export	858	Uruguay	URY	372	Ireland	IRL								63	CORK, WOOD MANUFACTURES	1	No Quantity							1290926			0
S3	2016	2016	2016	2	0	2	Export	858	Uruguay	URY	381	Italy	ITA								63	CORK, WOOD MANUFACTURES	1	No Quantity							50			0
S3	2016	2016	2016	2	0	2	Export	858	Uruguay	URY	442	Luxembourg	LUX								63	CORK, WOOD MANUFACTURES	1	No Quantity							15			0
S3	2016	2016	2016	2	0	2	Export	858	Uruguay	URY	484	Mexico	MEX								63	CORK, WOOD MANUFACTURES	1	No Quantity							22158913			0
S3	2016	2016	2016	2	0	2	Export	858	Uruguay	URY	490	Other Asia, nes									63	CORK, WOOD MANUFACTURES	1	No Quantity							19959			0
S3	2016	2016	2016	2	0	2	Export	858	Uruguay	URY	528	Netherlands	NLD								63	CORK, WOOD MANUFACTURES	1	No Quantity							350			0
S3	2016	2016	2016	2	0	2	Export	858	Uruguay	URY	548	Vanuatu	VUT								63	CORK, WOOD MANUFACTURES	1	No Quantity							122414			0
S3	2016	2016	2016	2	0	2	Export	858	Uruguay	URY	579	Norway	NOR								63	CORK, WOOD MANUFACTURES	1	No Quantity							18500			0
S3	2016	2016	2016	2	0	2	Export	858	Uruguay	URY	600	Paraguay	PRY								63	CORK, WOOD MANUFACTURES	1	No Quantity							64145			0
S3	2016	2016	2016	2	0	2	Export	858	Uruguay	URY	604	Peru	PER								63	CORK, WOOD MANUFACTURES	1	No Quantity							64046			0
S3	2016	2016	2016	2	0	2	Export	858	Uruguay	URY	699	India	IND								63	CORK, WOOD MANUFACTURES	1	No Quantity							28408			0
S3	2016	2016	2016	2	0	2	Export	858	Uruguay	URY	724	Spain	ESP								63	CORK, WOOD MANUFACTURES	1	No Quantity							7838			0
S3	2016	2016	2016	2	0	2	Export	858	Uruguay	URY	757	Switzerland	CHE								63	CORK, WOOD MANUFACTURES	1	No Quantity							464			0
S3	2016	2016	2016	2	0	2	Export	858	Uruguay	URY	826	United Kingdom	GBR								63	CORK, WOOD MANUFACTURES	1	No Quantity							6483908			0
S3	2016	2016	2016	2	0	2	Export	858	Uruguay	URY	838	Free Zones									63	CORK, WOOD MANUFACTURES	1	No Quantity							682956			0
S3	2016	2016	2016	2	0	2	Export	858	Uruguay	URY	842	USA	USA								63	CORK, WOOD MANUFACTURES	1	No Quantity							23789357			0
S3	2016	2016	2016	2	0	2	Export	858	Uruguay	URY	862	Venezuela	VEN								63	CORK, WOOD MANUFACTURES	1	No Quantity							11574			0
S3	2016	2016	2016	2	0	2	Export	854	Burkina Faso	BFA	0	World	WLD								64	PAPER,PAPERBOARD,ETC.	1	No Quantity							222133			0
S3	2016	2016	2016	2	0	2	Export	854	Burkina Faso	BFA	178	Congo	COG								64	PAPER,PAPERBOARD,ETC.	1	No Quantity							4142			0
S3	2016	2016	2016	2	0	2	Export	854	Burkina Faso	BFA	251	France	FRA								64	PAPER,PAPERBOARD,ETC.	1	No Quantity							30284			0
S3	2016	2016	2016	2	0	2	Export	854	Burkina Faso	BFA	384	Côte d'Ivoire	CIV								64	PAPER,PAPERBOARD,ETC.	1	No Quantity							98887			0
S3	2016	2016	2016	2	0	2	Export	854	Burkina Faso	BFA	466	Mali	MLI								64	PAPER,PAPERBOARD,ETC.	1	No Quantity							2149			0
S3	2016	2016	2016	2	0	2	Export	854	Burkina Faso	BFA	504	Morocco	MAR								64	PAPER,PAPERBOARD,ETC.	1	No Quantity							39836			0
S3	2016	2016	2016	2	0	2	Export	854	Burkina Faso	BFA	562	Niger	NER								64	PAPER,PAPERBOARD,ETC.	1	No Quantity							17665			0
S3	2016	2016	2016	2	0	2	Export	854	Burkina Faso	BFA	686	Senegal	SEN								64	PAPER,PAPERBOARD,ETC.	1	No Quantity							29170			0
S3	2016	2016	2016	2	0	2	Export	858	Uruguay	URY	0	World	WLD								64	PAPER,PAPERBOARD,ETC.	1	No Quantity							54457025			0
S3	2016	2016	2016	2	0	2	Export	858	Uruguay	URY	32	Argentina	ARG								64	PAPER,PAPERBOARD,ETC.	1	No Quantity							26477602			0
S3	2016	2016	2016	2	0	2	Export	858	Uruguay	URY	68	Bolivia (Plurinational State of)	BOL								64	PAPER,PAPERBOARD,ETC.	1	No Quantity							101385			0
S3	2016	2016	2016	2	0	2	Export	858	Uruguay	URY	76	Brazil	BRA								64	PAPER,PAPERBOARD,ETC.	1	No Quantity							7970321			0
S3	2016	2016	2016	2	0	2	Export	858	Uruguay	URY	152	Chile	CHL								64	PAPER,PAPERBOARD,ETC.	1	No Quantity							1897583			0
S3	2016	2016	2016	2	0	2	Export	858	Uruguay	URY	170	Colombia	COL								64	PAPER,PAPERBOARD,ETC.	1	No Quantity							4058			0
S3	2016	2016	2016	2	0	2	Export	858	Uruguay	URY	188	Costa Rica	CRI								64	PAPER,PAPERBOARD,ETC.	1	No Quantity							145422			0
S3	2016	2016	2016	2	0	2	Export	858	Uruguay	URY	214	Dominican Rep.	DOM								64	PAPER,PAPERBOARD,ETC.	1	No Quantity							24613			0
S3	2016	2016	2016	2	0	2	Export	858	Uruguay	URY	218	Ecuador	ECU								64	PAPER,PAPERBOARD,ETC.	1	No Quantity							1677			0
S3	2016	2016	2016	2	0	2	Export	858	Uruguay	URY	276	Germany	DEU								64	PAPER,PAPERBOARD,ETC.	1	No Quantity							2243			0
S3	2016	2016	2016	2	0	2	Export	858	Uruguay	URY	324	Guinea	GIN								64	PAPER,PAPERBOARD,ETC.	1	No Quantity							3			0
S3	2016	2016	2016	2	0	2	Export	858	Uruguay	URY	381	Italy	ITA								64	PAPER,PAPERBOARD,ETC.	1	No Quantity							671			0
S3	2016	2016	2016	2	0	2	Export	858	Uruguay	URY	392	Japan	JPN								64	PAPER,PAPERBOARD,ETC.	1	No Quantity							1394			0
S3	2016	2016	2016	2	0	2	Export	858	Uruguay	URY	410	Rep. of Korea	KOR								64	PAPER,PAPERBOARD,ETC.	1	No Quantity							14938			0
S3	2016	2016	2016	2	0	2	Export	858	Uruguay	URY	428	Latvia	LVA								64	PAPER,PAPERBOARD,ETC.	1	No Quantity							5210			0
S3	2016	2016	2016	2	0	2	Export	858	Uruguay	URY	484	Mexico	MEX								64	PAPER,PAPERBOARD,ETC.	1	No Quantity							212334			0
S3	2016	2016	2016	2	0	2	Export	858	Uruguay	URY	558	Nicaragua	NIC								64	PAPER,PAPERBOARD,ETC.	1	No Quantity							1434			0
S3	2016	2016	2016	2	0	2	Export	858	Uruguay	URY	591	Panama	PAN								64	PAPER,PAPERBOARD,ETC.	1	No Quantity							550			0
S3	2016	2016	2016	2	0	2	Export	858	Uruguay	URY	600	Paraguay	PRY								64	PAPER,PAPERBOARD,ETC.	1	No Quantity							10687338			0
S3	2016	2016	2016	2	0	2	Export	858	Uruguay	URY	604	Peru	PER								64	PAPER,PAPERBOARD,ETC.	1	No Quantity							934182			0
S3	2016	2016	2016	2	0	2	Export	858	Uruguay	URY	642	Romania	ROU								64	PAPER,PAPERBOARD,ETC.	1	No Quantity							65			0
S3	2016	2016	2016	2	0	2	Export	858	Uruguay	URY	724	Spain	ESP								64	PAPER,PAPERBOARD,ETC.	1	No Quantity							2508294			0
S3	2016	2016	2016	2	0	2	Export	858	Uruguay	URY	752	Sweden	SWE								64	PAPER,PAPERBOARD,ETC.	1	No Quantity							80			0
S3	2016	2016	2016	2	0	2	Export	858	Uruguay	URY	780	Trinidad and Tobago	TTO								64	PAPER,PAPERBOARD,ETC.	1	No Quantity							45220			0
S3	2016	2016	2016	2	0	2	Export	858	Uruguay	URY	826	United Kingdom	GBR								64	PAPER,PAPERBOARD,ETC.	1	No Quantity							202250			0
S3	2016	2016	2016	2	0	2	Export	858	Uruguay	URY	838	Free Zones									64	PAPER,PAPERBOARD,ETC.	1	No Quantity							3086996			0
S3	2016	2016	2016	2	0	2	Export	858	Uruguay	URY	842	USA	USA								64	PAPER,PAPERBOARD,ETC.	1	No Quantity							131162			0
S3	2016	2016	2016	2	0	2	Export	854	Burkina Faso	BFA	0	World	WLD								65	TEXTILE YARN,FABRIC,ETC.	1	No Quantity							5016096			0
S3	2016	2016	2016	2	0	2	Export	854	Burkina Faso	BFA	156	China	CHN								65	TEXTILE YARN,FABRIC,ETC.	1	No Quantity							136992			0
S3	2016	2016	2016	2	0	2	Export	854	Burkina Faso	BFA	208	Denmark	DNK								65	TEXTILE YARN,FABRIC,ETC.	1	No Quantity							622			0
S3	2016	2016	2016	2	0	2	Export	854	Burkina Faso	BFA	251	France	FRA								65	TEXTILE YARN,FABRIC,ETC.	1	No Quantity							390131			0
S3	2016	2016	2016	2	0	2	Export	854	Burkina Faso	BFA	276	Germany	DEU								65	TEXTILE YARN,FABRIC,ETC.	1	No Quantity							370875			0
S3	2016	2016	2016	2	0	2	Export	854	Burkina Faso	BFA	288	Ghana	GHA								65	TEXTILE YARN,FABRIC,ETC.	1	No Quantity							5885			0
S3	2016	2016	2016	2	0	2	Export	854	Burkina Faso	BFA	300	Greece	GRC								65	TEXTILE YARN,FABRIC,ETC.	1	No Quantity							60599			0
S3	2016	2016	2016	2	0	2	Export	854	Burkina Faso	BFA	381	Italy	ITA								65	TEXTILE YARN,FABRIC,ETC.	1	No Quantity							4409			0
S3	2016	2016	2016	2	0	2	Export	854	Burkina Faso	BFA	384	Côte d'Ivoire	CIV								65	TEXTILE YARN,FABRIC,ETC.	1	No Quantity							3399631			0
S3	2016	2016	2016	2	0	2	Export	854	Burkina Faso	BFA	392	Japan	JPN								65	TEXTILE YARN,FABRIC,ETC.	1	No Quantity							40855			0
S3	2016	2016	2016	2	0	2	Export	854	Burkina Faso	BFA	458	Malaysia	MYS								65	TEXTILE YARN,FABRIC,ETC.	1	No Quantity							106867			0
S3	2016	2016	2016	2	0	2	Export	854	Burkina Faso	BFA	466	Mali	MLI								65	TEXTILE YARN,FABRIC,ETC.	1	No Quantity							121063			0
S3	2016	2016	2016	2	0	2	Export	854	Burkina Faso	BFA	490	Other Asia, nes									65	TEXTILE YARN,FABRIC,ETC.	1	No Quantity							168			0
S3	2016	2016	2016	2	0	2	Export	854	Burkina Faso	BFA	562	Niger	NER								65	TEXTILE YARN,FABRIC,ETC.	1	No Quantity							12498			0
S3	2016	2016	2016	2	0	2	Export	854	Burkina Faso	BFA	686	Senegal	SEN								65	TEXTILE YARN,FABRIC,ETC.	1	No Quantity							673			0
S3	2016	2016	2016	2	0	2	Export	854	Burkina Faso	BFA	702	Singapore	SGP								65	TEXTILE YARN,FABRIC,ETC.	1	No Quantity							68586			0
S3	2016	2016	2016	2	0	2	Export	854	Burkina Faso	BFA	757	Switzerland	CHE								65	TEXTILE YARN,FABRIC,ETC.	1	No Quantity							296240			0
S3	2016	2016	2016	2	0	2	Export	858	Uruguay	URY	0	World	WLD								65	TEXTILE YARN,FABRIC,ETC.	1	No Quantity							23179178			0
S3	2016	2016	2016	2	0	2	Export	858	Uruguay	URY	32	Argentina	ARG								65	TEXTILE YARN,FABRIC,ETC.	1	No Quantity							7688057			0
S3	2016	2016	2016	2	0	2	Export	858	Uruguay	URY	36	Australia	AUS								65	TEXTILE YARN,FABRIC,ETC.	1	No Quantity							74131			0
S3	2016	2016	2016	2	0	2	Export	858	Uruguay	URY	52	Barbados	BRB								65	TEXTILE YARN,FABRIC,ETC.	1	No Quantity							1867			0
S3	2016	2016	2016	2	0	2	Export	858	Uruguay	URY	56	Belgium	BEL								65	TEXTILE YARN,FABRIC,ETC.	1	No Quantity							2542			0
S3	2016	2016	2016	2	0	2	Export	858	Uruguay	URY	68	Bolivia (Plurinational State of)	BOL								65	TEXTILE YARN,FABRIC,ETC.	1	No Quantity							7098			0
S3	2016	2016	2016	2	0	2	Export	858	Uruguay	URY	76	Brazil	BRA								65	TEXTILE YARN,FABRIC,ETC.	1	No Quantity							7083655			0
S3	2016	2016	2016	2	0	2	Export	858	Uruguay	URY	124	Canada	CAN								65	TEXTILE YARN,FABRIC,ETC.	1	No Quantity							307853			0
S3	2016	2016	2016	2	0	2	Export	858	Uruguay	URY	152	Chile	CHL								65	TEXTILE YARN,FABRIC,ETC.	1	No Quantity							814544			0
S3	2016	2016	2016	2	0	2	Export	858	Uruguay	URY	156	China	CHN								65	TEXTILE YARN,FABRIC,ETC.	1	No Quantity							43777			0
S3	2016	2016	2016	2	0	2	Export	858	Uruguay	URY	170	Colombia	COL								65	TEXTILE YARN,FABRIC,ETC.	1	No Quantity							95596			0
S3	2016	2016	2016	2	0	2	Export	858	Uruguay	URY	188	Costa Rica	CRI								65	TEXTILE YARN,FABRIC,ETC.	1	No Quantity							105455			0
S3	2016	2016	2016	2	0	2	Export	858	Uruguay	URY	192	Cuba	CUB								65	TEXTILE YARN,FABRIC,ETC.	1	No Quantity							292740			0
S3	2016	2016	2016	2	0	2	Export	858	Uruguay	URY	214	Dominican Rep.	DOM								65	TEXTILE YARN,FABRIC,ETC.	1	No Quantity							4647			0
S3	2016	2016	2016	2	0	2	Export	858	Uruguay	URY	218	Ecuador	ECU								65	TEXTILE YARN,FABRIC,ETC.	1	No Quantity							21243			0
S3	2016	2016	2016	2	0	2	Export	858	Uruguay	URY	222	El Salvador	SLV								65	TEXTILE YARN,FABRIC,ETC.	1	No Quantity							44329			0
S3	2016	2016	2016	2	0	2	Export	858	Uruguay	URY	251	France	FRA								65	TEXTILE YARN,FABRIC,ETC.	1	No Quantity							9044			0
S3	2016	2016	2016	2	0	2	Export	858	Uruguay	URY	276	Germany	DEU								65	TEXTILE YARN,FABRIC,ETC.	1	No Quantity							137841			0
S3	2016	2016	2016	2	0	2	Export	858	Uruguay	URY	332	Haiti	HTI								65	TEXTILE YARN,FABRIC,ETC.	1	No Quantity							21068			0
S3	2016	2016	2016	2	0	2	Export	858	Uruguay	URY	340	Honduras	HND								65	TEXTILE YARN,FABRIC,ETC.	1	No Quantity							25837			0
S3	2016	2016	2016	2	0	2	Export	858	Uruguay	URY	344	China, Hong Kong SAR	HKG								65	TEXTILE YARN,FABRIC,ETC.	1	No Quantity							87144			0
S3	2016	2016	2016	2	0	2	Export	858	Uruguay	URY	360	Indonesia	IDN								65	TEXTILE YARN,FABRIC,ETC.	1	No Quantity							2905			0
S3	2016	2016	2016	2	0	2	Export	858	Uruguay	URY	368	Iraq	IRQ								65	TEXTILE YARN,FABRIC,ETC.	1	No Quantity							7167			0
S3	2016	2016	2016	2	0	2	Export	858	Uruguay	URY	376	Israel	ISR								65	TEXTILE YARN,FABRIC,ETC.	1	No Quantity							586			0
S3	2016	2016	2016	2	0	2	Export	858	Uruguay	URY	381	Italy	ITA								65	TEXTILE YARN,FABRIC,ETC.	1	No Quantity							14014			0
S3	2016	2016	2016	2	0	2	Export	858	Uruguay	URY	392	Japan	JPN								65	TEXTILE YARN,FABRIC,ETC.	1	No Quantity							66806			0
S3	2016	2016	2016	2	0	2	Export	858	Uruguay	URY	484	Mexico	MEX								65	TEXTILE YARN,FABRIC,ETC.	1	No Quantity							766559			0
S3	2016	2016	2016	2	0	2	Export	858	Uruguay	URY	490	Other Asia, nes									65	TEXTILE YARN,FABRIC,ETC.	1	No Quantity							2163			0
S3	2016	2016	2016	2	0	2	Export	858	Uruguay	URY	528	Netherlands	NLD								65	TEXTILE YARN,FABRIC,ETC.	1	No Quantity							50188			0
S3	2016	2016	2016	2	0	2	Export	858	Uruguay	URY	558	Nicaragua	NIC								65	TEXTILE YARN,FABRIC,ETC.	1	No Quantity							36224			0
S3	2016	2016	2016	2	0	2	Export	858	Uruguay	URY	579	Norway	NOR								65	TEXTILE YARN,FABRIC,ETC.	1	No Quantity							51883			0
S3	2016	2016	2016	2	0	2	Export	858	Uruguay	URY	600	Paraguay	PRY								65	TEXTILE YARN,FABRIC,ETC.	1	No Quantity							358650			0
S3	2016	2016	2016	2	0	2	Export	858	Uruguay	URY	604	Peru	PER								65	TEXTILE YARN,FABRIC,ETC.	1	No Quantity							508177			0
S3	2016	2016	2016	2	0	2	Export	858	Uruguay	URY	608	Philippines	PHL								65	TEXTILE YARN,FABRIC,ETC.	1	No Quantity							403			0
S3	2016	2016	2016	2	0	2	Export	858	Uruguay	URY	643	Russian Federation	RUS								65	TEXTILE YARN,FABRIC,ETC.	1	No Quantity							40258			0
S3	2016	2016	2016	2	0	2	Export	858	Uruguay	URY	694	Sierra Leone	SLE								65	TEXTILE YARN,FABRIC,ETC.	1	No Quantity							243333			0
S3	2016	2016	2016	2	0	2	Export	858	Uruguay	URY	710	South Africa	ZAF								65	TEXTILE YARN,FABRIC,ETC.	1	No Quantity							216354			0
S3	2016	2016	2016	2	0	2	Export	858	Uruguay	URY	724	Spain	ESP								65	TEXTILE YARN,FABRIC,ETC.	1	No Quantity							96113			0
S3	2016	2016	2016	2	0	2	Export	858	Uruguay	URY	752	Sweden	SWE								65	TEXTILE YARN,FABRIC,ETC.	1	No Quantity							138585			0
S3	2016	2016	2016	2	0	2	Export	858	Uruguay	URY	757	Switzerland	CHE								65	TEXTILE YARN,FABRIC,ETC.	1	No Quantity							418			0
S3	2016	2016	2016	2	0	2	Export	858	Uruguay	URY	826	United Kingdom	GBR								65	TEXTILE YARN,FABRIC,ETC.	1	No Quantity							790414			0
S3	2016	2016	2016	2	0	2	Export	858	Uruguay	URY	838	Free Zones									65	TEXTILE YARN,FABRIC,ETC.	1	No Quantity							51928			0
S3	2016	2016	2016	2	0	2	Export	858	Uruguay	URY	842	USA	USA								65	TEXTILE YARN,FABRIC,ETC.	1	No Quantity							2867582			0
S3	2016	2016	2016	2	0	2	Export	854	Burkina Faso	BFA	0	World	WLD								66	NON-METAL.MINERAL MANFCT	1	No Quantity							2941395			0
S3	2016	2016	2016	2	0	2	Export	854	Burkina Faso	BFA	124	Canada	CAN								66	NON-METAL.MINERAL MANFCT	1	No Quantity							235			0
S3	2016	2016	2016	2	0	2	Export	854	Burkina Faso	BFA	251	France	FRA								66	NON-METAL.MINERAL MANFCT	1	No Quantity							5728			0
S3	2016	2016	2016	2	0	2	Export	854	Burkina Faso	BFA	288	Ghana	GHA								66	NON-METAL.MINERAL MANFCT	1	No Quantity							19304			0
S3	2016	2016	2016	2	0	2	Export	854	Burkina Faso	BFA	384	Côte d'Ivoire	CIV								66	NON-METAL.MINERAL MANFCT	1	No Quantity							14625			0
S3	2016	2016	2016	2	0	2	Export	854	Burkina Faso	BFA	430	Liberia	LBR								66	NON-METAL.MINERAL MANFCT	1	No Quantity							1390			0
S3	2016	2016	2016	2	0	2	Export	854	Burkina Faso	BFA	466	Mali	MLI								66	NON-METAL.MINERAL MANFCT	1	No Quantity							227632			0
S3	2016	2016	2016	2	0	2	Export	854	Burkina Faso	BFA	562	Niger	NER								66	NON-METAL.MINERAL MANFCT	1	No Quantity							2667050			0
S3	2016	2016	2016	2	0	2	Export	854	Burkina Faso	BFA	616	Poland	POL								66	NON-METAL.MINERAL MANFCT	1	No Quantity							252			0
S3	2016	2016	2016	2	0	2	Export	854	Burkina Faso	BFA	768	Togo	TGO								66	NON-METAL.MINERAL MANFCT	1	No Quantity							4394			0
S3	2016	2016	2016	2	0	2	Export	854	Burkina Faso	BFA	842	USA	USA								66	NON-METAL.MINERAL MANFCT	1	No Quantity							784			0
S3	2016	2016	2016	2	0	2	Export	858	Uruguay	URY	0	World	WLD								66	NON-METAL.MINERAL MANFCT	1	No Quantity							34323925			0
S3	2016	2016	2016	2	0	2	Export	858	Uruguay	URY	31	Azerbaijan	AZE								66	NON-METAL.MINERAL MANFCT	1	No Quantity							2263			0
S3	2016	2016	2016	2	0	2	Export	858	Uruguay	URY	32	Argentina	ARG								66	NON-METAL.MINERAL MANFCT	1	No Quantity							6525080			0
S3	2016	2016	2016	2	0	2	Export	858	Uruguay	URY	36	Australia	AUS								66	NON-METAL.MINERAL MANFCT	1	No Quantity							271492			0
S3	2016	2016	2016	2	0	2	Export	858	Uruguay	URY	40	Austria	AUT								66	NON-METAL.MINERAL MANFCT	1	No Quantity							7670			0
S3	2016	2016	2016	2	0	2	Export	858	Uruguay	URY	68	Bolivia (Plurinational State of)	BOL								66	NON-METAL.MINERAL MANFCT	1	No Quantity							500			0
S3	2016	2016	2016	2	0	2	Export	858	Uruguay	URY	76	Brazil	BRA								66	NON-METAL.MINERAL MANFCT	1	No Quantity							8248887			0
S3	2016	2016	2016	2	0	2	Export	858	Uruguay	URY	100	Bulgaria	BGR								66	NON-METAL.MINERAL MANFCT	1	No Quantity							27152			0
S3	2016	2016	2016	2	0	2	Export	858	Uruguay	URY	124	Canada	CAN								66	NON-METAL.MINERAL MANFCT	1	No Quantity							49447			0
S3	2016	2016	2016	2	0	2	Export	858	Uruguay	URY	152	Chile	CHL								66	NON-METAL.MINERAL MANFCT	1	No Quantity							332454			0
S3	2016	2016	2016	2	0	2	Export	858	Uruguay	URY	156	China	CHN								66	NON-METAL.MINERAL MANFCT	1	No Quantity							6600060			0
S3	2016	2016	2016	2	0	2	Export	858	Uruguay	URY	170	Colombia	COL								66	NON-METAL.MINERAL MANFCT	1	No Quantity							19747			0
S3	2016	2016	2016	2	0	2	Export	858	Uruguay	URY	188	Costa Rica	CRI								66	NON-METAL.MINERAL MANFCT	1	No Quantity							10791			0
S3	2016	2016	2016	2	0	2	Export	858	Uruguay	URY	203	Czechia	CZE								66	NON-METAL.MINERAL MANFCT	1	No Quantity							1706			0
S3	2016	2016	2016	2	0	2	Export	858	Uruguay	URY	214	Dominican Rep.	DOM								66	NON-METAL.MINERAL MANFCT	1	No Quantity							2553			0
S3	2016	2016	2016	2	0	2	Export	858	Uruguay	URY	218	Ecuador	ECU								66	NON-METAL.MINERAL MANFCT	1	No Quantity							33388			0
S3	2016	2016	2016	2	0	2	Export	858	Uruguay	URY	251	France	FRA								66	NON-METAL.MINERAL MANFCT	1	No Quantity							157429			0
S3	2016	2016	2016	2	0	2	Export	858	Uruguay	URY	276	Germany	DEU								66	NON-METAL.MINERAL MANFCT	1	No Quantity							227316			0
S3	2016	2016	2016	2	0	2	Export	858	Uruguay	URY	344	China, Hong Kong SAR	HKG								66	NON-METAL.MINERAL MANFCT	1	No Quantity							24502			0
S3	2016	2016	2016	2	0	2	Export	858	Uruguay	URY	381	Italy	ITA								66	NON-METAL.MINERAL MANFCT	1	No Quantity							96071			0
S3	2016	2016	2016	2	0	2	Export	858	Uruguay	URY	388	Jamaica	JAM								66	NON-METAL.MINERAL MANFCT	1	No Quantity							972			0
S3	2016	2016	2016	2	0	2	Export	858	Uruguay	URY	392	Japan	JPN								66	NON-METAL.MINERAL MANFCT	1	No Quantity							27092			0
S3	2016	2016	2016	2	0	2	Export	858	Uruguay	URY	428	Latvia	LVA								66	NON-METAL.MINERAL MANFCT	1	No Quantity							3985			0
S3	2016	2016	2016	2	0	2	Export	858	Uruguay	URY	440	Lithuania	LTU								66	NON-METAL.MINERAL MANFCT	1	No Quantity							2345			0
S3	2016	2016	2016	2	0	2	Export	858	Uruguay	URY	442	Luxembourg	LUX								66	NON-METAL.MINERAL MANFCT	1	No Quantity							3621			0
S3	2016	2016	2016	2	0	2	Export	858	Uruguay	URY	458	Malaysia	MYS								66	NON-METAL.MINERAL MANFCT	1	No Quantity							4708			0
S3	2016	2016	2016	2	0	2	Export	858	Uruguay	URY	470	Malta	MLT								66	NON-METAL.MINERAL MANFCT	1	No Quantity							5242			0
S3	2016	2016	2016	2	0	2	Export	858	Uruguay	URY	480	Mauritius	MUS								66	NON-METAL.MINERAL MANFCT	1	No Quantity							15854			0
S3	2016	2016	2016	2	0	2	Export	858	Uruguay	URY	490	Other Asia, nes									66	NON-METAL.MINERAL MANFCT	1	No Quantity							451641			0
S3	2016	2016	2016	2	0	2	Export	858	Uruguay	URY	528	Netherlands	NLD								66	NON-METAL.MINERAL MANFCT	1	No Quantity							10696			0
S3	2016	2016	2016	2	0	2	Export	858	Uruguay	URY	600	Paraguay	PRY								66	NON-METAL.MINERAL MANFCT	1	No Quantity							5097605			0
S3	2016	2016	2016	2	0	2	Export	858	Uruguay	URY	604	Peru	PER								66	NON-METAL.MINERAL MANFCT	1	No Quantity							7701			0
S3	2016	2016	2016	2	0	2	Export	858	Uruguay	URY	616	Poland	POL								66	NON-METAL.MINERAL MANFCT	1	No Quantity							17677			0
S3	2016	2016	2016	2	0	2	Export	858	Uruguay	URY	642	Romania	ROU								66	NON-METAL.MINERAL MANFCT	1	No Quantity							24000			0
S3	2016	2016	2016	2	0	2	Export	858	Uruguay	URY	643	Russian Federation	RUS								66	NON-METAL.MINERAL MANFCT	1	No Quantity							29054			0
S3	2016	2016	2016	2	0	2	Export	858	Uruguay	URY	699	India	IND								66	NON-METAL.MINERAL MANFCT	1	No Quantity							35778			0
S3	2016	2016	2016	2	0	2	Export	858	Uruguay	URY	702	Singapore	SGP								66	NON-METAL.MINERAL MANFCT	1	No Quantity							53621			0
S3	2016	2016	2016	2	0	2	Export	858	Uruguay	URY	710	South Africa	ZAF								66	NON-METAL.MINERAL MANFCT	1	No Quantity							55767			0
S3	2016	2016	2016	2	0	2	Export	858	Uruguay	URY	724	Spain	ESP								66	NON-METAL.MINERAL MANFCT	1	No Quantity							116565			0
S3	2016	2016	2016	2	0	2	Export	858	Uruguay	URY	757	Switzerland	CHE								66	NON-METAL.MINERAL MANFCT	1	No Quantity							5770			0
S3	2016	2016	2016	2	0	2	Export	858	Uruguay	URY	764	Thailand	THA								66	NON-METAL.MINERAL MANFCT	1	No Quantity							75172			0
S3	2016	2016	2016	2	0	2	Export	858	Uruguay	URY	784	United Arab Emirates	ARE								66	NON-METAL.MINERAL MANFCT	1	No Quantity							26122			0
S3	2016	2016	2016	2	0	2	Export	858	Uruguay	URY	792	Turkey	TUR								66	NON-METAL.MINERAL MANFCT	1	No Quantity							15137			0
S3	2016	2016	2016	2	0	2	Export	858	Uruguay	URY	804	Ukraine	UKR								66	NON-METAL.MINERAL MANFCT	1	No Quantity							15673			0
S3	2016	2016	2016	2	0	2	Export	858	Uruguay	URY	807	North Macedonia	MKD								66	NON-METAL.MINERAL MANFCT	1	No Quantity							2089			0
S3	2016	2016	2016	2	0	2	Export	858	Uruguay	URY	826	United Kingdom	GBR								66	NON-METAL.MINERAL MANFCT	1	No Quantity							44948			0
S3	2016	2016	2016	2	0	2	Export	858	Uruguay	URY	838	Free Zones									66	NON-METAL.MINERAL MANFCT	1	No Quantity							2118900			0
S3	2016	2016	2016	2	0	2	Export	858	Uruguay	URY	842	USA	USA								66	NON-METAL.MINERAL MANFCT	1	No Quantity							3417682			0
S3	2016	2016	2016	2	0	2	Export	854	Burkina Faso	BFA	0	World	WLD								67	IRON AND STEEL	1	No Quantity							9841604			0
S3	2016	2016	2016	2	0	2	Export	854	Burkina Faso	BFA	156	China	CHN								67	IRON AND STEEL	1	No Quantity							1304807			0
S3	2016	2016	2016	2	0	2	Export	854	Burkina Faso	BFA	180	Dem. Rep. of the Congo	COD								67	IRON AND STEEL	1	No Quantity							2770			0
S3	2016	2016	2016	2	0	2	Export	854	Burkina Faso	BFA	251	France	FRA								67	IRON AND STEEL	1	No Quantity							158001			0
S3	2016	2016	2016	2	0	2	Export	854	Burkina Faso	BFA	276	Germany	DEU								67	IRON AND STEEL	1	No Quantity							145			0
S3	2016	2016	2016	2	0	2	Export	854	Burkina Faso	BFA	288	Ghana	GHA								67	IRON AND STEEL	1	No Quantity							491528			0
S3	2016	2016	2016	2	0	2	Export	854	Burkina Faso	BFA	300	Greece	GRC								67	IRON AND STEEL	1	No Quantity							213958			0
S3	2016	2016	2016	2	0	2	Export	854	Burkina Faso	BFA	384	Côte d'Ivoire	CIV								67	IRON AND STEEL	1	No Quantity							60169			0
S3	2016	2016	2016	2	0	2	Export	854	Burkina Faso	BFA	458	Malaysia	MYS								67	IRON AND STEEL	1	No Quantity							431247			0
S3	2016	2016	2016	2	0	2	Export	854	Burkina Faso	BFA	466	Mali	MLI								67	IRON AND STEEL	1	No Quantity							2015312			0
S3	2016	2016	2016	2	0	2	Export	854	Burkina Faso	BFA	562	Niger	NER								67	IRON AND STEEL	1	No Quantity							3188929			0
S3	2016	2016	2016	2	0	2	Export	854	Burkina Faso	BFA	702	Singapore	SGP								67	IRON AND STEEL	1	No Quantity							1269921			0
S3	2016	2016	2016	2	0	2	Export	854	Burkina Faso	BFA	757	Switzerland	CHE								67	IRON AND STEEL	1	No Quantity							651464			0
S3	2016	2016	2016	2	0	2	Export	854	Burkina Faso	BFA	768	Togo	TGO								67	IRON AND STEEL	1	No Quantity							20659			0
S3	2016	2016	2016	2	0	2	Export	854	Burkina Faso	BFA	826	United Kingdom	GBR								67	IRON AND STEEL	1	No Quantity							32691			0
S3	2016	2016	2016	2	0	2	Export	858	Uruguay	URY	0	World	WLD								67	IRON AND STEEL	1	No Quantity							48105922			0
S3	2016	2016	2016	2	0	2	Export	858	Uruguay	URY	32	Argentina	ARG								67	IRON AND STEEL	1	No Quantity							9203235			0
S3	2016	2016	2016	2	0	2	Export	858	Uruguay	URY	68	Bolivia (Plurinational State of)	BOL								67	IRON AND STEEL	1	No Quantity							54			0
S3	2016	2016	2016	2	0	2	Export	858	Uruguay	URY	76	Brazil	BRA								67	IRON AND STEEL	1	No Quantity							32225815			0
S3	2016	2016	2016	2	0	2	Export	858	Uruguay	URY	156	China	CHN								67	IRON AND STEEL	1	No Quantity							11757			0
S3	2016	2016	2016	2	0	2	Export	858	Uruguay	URY	170	Colombia	COL								67	IRON AND STEEL	1	No Quantity							692835			0
S3	2016	2016	2016	2	0	2	Export	858	Uruguay	URY	208	Denmark	DNK								67	IRON AND STEEL	1	No Quantity							46928			0
S3	2016	2016	2016	2	0	2	Export	858	Uruguay	URY	218	Ecuador	ECU								67	IRON AND STEEL	1	No Quantity							7504			0
S3	2016	2016	2016	2	0	2	Export	858	Uruguay	URY	276	Germany	DEU								67	IRON AND STEEL	1	No Quantity							4			0
S3	2016	2016	2016	2	0	2	Export	858	Uruguay	URY	458	Malaysia	MYS								67	IRON AND STEEL	1	No Quantity							640			0
S3	2016	2016	2016	2	0	2	Export	858	Uruguay	URY	484	Mexico	MEX								67	IRON AND STEEL	1	No Quantity							588544			0
S3	2016	2016	2016	2	0	2	Export	858	Uruguay	URY	600	Paraguay	PRY								67	IRON AND STEEL	1	No Quantity							232331			0
S3	2016	2016	2016	2	0	2	Export	858	Uruguay	URY	604	Peru	PER								67	IRON AND STEEL	1	No Quantity							4778393			0
S3	2016	2016	2016	2	0	2	Export	858	Uruguay	URY	699	India	IND								67	IRON AND STEEL	1	No Quantity							1155			0
S3	2016	2016	2016	2	0	2	Export	858	Uruguay	URY	826	United Kingdom	GBR								67	IRON AND STEEL	1	No Quantity							10628			0
S3	2016	2016	2016	2	0	2	Export	858	Uruguay	URY	838	Free Zones									67	IRON AND STEEL	1	No Quantity							31755			0
S3	2016	2016	2016	2	0	2	Export	858	Uruguay	URY	842	USA	USA								67	IRON AND STEEL	1	No Quantity							256945			0
S3	2016	2016	2016	2	0	2	Export	858	Uruguay	URY	862	Venezuela	VEN								67	IRON AND STEEL	1	No Quantity							17399			0
S3	2016	2016	2016	2	0	2	Export	854	Burkina Faso	BFA	0	World	WLD								68	NON-FERROUS METALS	1	No Quantity							92514939			0
S3	2016	2016	2016	2	0	2	Export	854	Burkina Faso	BFA	251	France	FRA								68	NON-FERROUS METALS	1	No Quantity							4359			0
S3	2016	2016	2016	2	0	2	Export	854	Burkina Faso	BFA	276	Germany	DEU								68	NON-FERROUS METALS	1	No Quantity							116			0
S3	2016	2016	2016	2	0	2	Export	854	Burkina Faso	BFA	288	Ghana	GHA								68	NON-FERROUS METALS	1	No Quantity							1850			0
S3	2016	2016	2016	2	0	2	Export	854	Burkina Faso	BFA	384	Côte d'Ivoire	CIV								68	NON-FERROUS METALS	1	No Quantity							89385850			0
S3	2016	2016	2016	2	0	2	Export	854	Burkina Faso	BFA	699	India	IND								68	NON-FERROUS METALS	1	No Quantity							298787			0
S3	2016	2016	2016	2	0	2	Export	854	Burkina Faso	BFA	710	South Africa	ZAF								68	NON-FERROUS METALS	1	No Quantity							170710			0
S3	2016	2016	2016	2	0	2	Export	854	Burkina Faso	BFA	757	Switzerland	CHE								68	NON-FERROUS METALS	1	No Quantity							2653267			0
S3	2016	2016	2016	2	0	2	Export	858	Uruguay	URY	0	World	WLD								68	NON-FERROUS METALS	1	No Quantity							7539467			0
S3	2016	2016	2016	2	0	2	Export	858	Uruguay	URY	32	Argentina	ARG								68	NON-FERROUS METALS	1	No Quantity							2606003			0
S3	2016	2016	2016	2	0	2	Export	858	Uruguay	URY	68	Bolivia (Plurinational State of)	BOL								68	NON-FERROUS METALS	1	No Quantity							15097			0
S3	2016	2016	2016	2	0	2	Export	858	Uruguay	URY	76	Brazil	BRA								68	NON-FERROUS METALS	1	No Quantity							275509			0
S3	2016	2016	2016	2	0	2	Export	858	Uruguay	URY	170	Colombia	COL								68	NON-FERROUS METALS	1	No Quantity							600			0
S3	2016	2016	2016	2	0	2	Export	858	Uruguay	URY	214	Dominican Rep.	DOM								68	NON-FERROUS METALS	1	No Quantity							232964			0
S3	2016	2016	2016	2	0	2	Export	858	Uruguay	URY	218	Ecuador	ECU								68	NON-FERROUS METALS	1	No Quantity							220431			0
S3	2016	2016	2016	2	0	2	Export	858	Uruguay	URY	381	Italy	ITA								68	NON-FERROUS METALS	1	No Quantity							543			0
S3	2016	2016	2016	2	0	2	Export	858	Uruguay	URY	528	Netherlands	NLD								68	NON-FERROUS METALS	1	No Quantity							977535			0
S3	2016	2016	2016	2	0	2	Export	858	Uruguay	URY	600	Paraguay	PRY								68	NON-FERROUS METALS	1	No Quantity							2569298			0
S3	2016	2016	2016	2	0	2	Export	858	Uruguay	URY	699	India	IND								68	NON-FERROUS METALS	1	No Quantity							74042			0
S3	2016	2016	2016	2	0	2	Export	858	Uruguay	URY	757	Switzerland	CHE								68	NON-FERROUS METALS	1	No Quantity							778			0
S3	2016	2016	2016	2	0	2	Export	858	Uruguay	URY	838	Free Zones									68	NON-FERROUS METALS	1	No Quantity							566667			0
S3	2016	2016	2016	2	0	2	Export	854	Burkina Faso	BFA	0	World	WLD								69	METALS MANUFACTURES,NES	1	No Quantity							2585556			0
S3	2016	2016	2016	2	0	2	Export	854	Burkina Faso	BFA	56	Belgium	BEL								69	METALS MANUFACTURES,NES	1	No Quantity							146973			0
S3	2016	2016	2016	2	0	2	Export	854	Burkina Faso	BFA	100	Bulgaria	BGR								69	METALS MANUFACTURES,NES	1	No Quantity							11355			0
S3	2016	2016	2016	2	0	2	Export	854	Burkina Faso	BFA	124	Canada	CAN								69	METALS MANUFACTURES,NES	1	No Quantity							3669			0
S3	2016	2016	2016	2	0	2	Export	854	Burkina Faso	BFA	156	China	CHN								69	METALS MANUFACTURES,NES	1	No Quantity							25083			0
S3	2016	2016	2016	2	0	2	Export	854	Burkina Faso	BFA	204	Benin	BEN								69	METALS MANUFACTURES,NES	1	No Quantity							44436			0
S3	2016	2016	2016	2	0	2	Export	854	Burkina Faso	BFA	246	Finland	FIN								69	METALS MANUFACTURES,NES	1	No Quantity							4708			0
S3	2016	2016	2016	2	0	2	Export	854	Burkina Faso	BFA	251	France	FRA								69	METALS MANUFACTURES,NES	1	No Quantity							699823			0
S3	2016	2016	2016	2	0	2	Export	854	Burkina Faso	BFA	266	Gabon	GAB								69	METALS MANUFACTURES,NES	1	No Quantity							40466			0
S3	2016	2016	2016	2	0	2	Export	854	Burkina Faso	BFA	276	Germany	DEU								69	METALS MANUFACTURES,NES	1	No Quantity							3024			0
S3	2016	2016	2016	2	0	2	Export	854	Burkina Faso	BFA	288	Ghana	GHA								69	METALS MANUFACTURES,NES	1	No Quantity							184203			0
S3	2016	2016	2016	2	0	2	Export	854	Burkina Faso	BFA	381	Italy	ITA								69	METALS MANUFACTURES,NES	1	No Quantity							131			0
S3	2016	2016	2016	2	0	2	Export	854	Burkina Faso	BFA	384	Côte d'Ivoire	CIV								69	METALS MANUFACTURES,NES	1	No Quantity							259409			0
S3	2016	2016	2016	2	0	2	Export	854	Burkina Faso	BFA	430	Liberia	LBR								69	METALS MANUFACTURES,NES	1	No Quantity							11637			0
S3	2016	2016	2016	2	0	2	Export	854	Burkina Faso	BFA	466	Mali	MLI								69	METALS MANUFACTURES,NES	1	No Quantity							363167			0
S3	2016	2016	2016	2	0	2	Export	854	Burkina Faso	BFA	504	Morocco	MAR								69	METALS MANUFACTURES,NES	1	No Quantity							78206			0
S3	2016	2016	2016	2	0	2	Export	854	Burkina Faso	BFA	562	Niger	NER								69	METALS MANUFACTURES,NES	1	No Quantity							148338			0
S3	2016	2016	2016	2	0	2	Export	854	Burkina Faso	BFA	604	Peru	PER								69	METALS MANUFACTURES,NES	1	No Quantity							3632			0
S3	2016	2016	2016	2	0	2	Export	854	Burkina Faso	BFA	686	Senegal	SEN								69	METALS MANUFACTURES,NES	1	No Quantity							5068			0
S3	2016	2016	2016	2	0	2	Export	854	Burkina Faso	BFA	710	South Africa	ZAF								69	METALS MANUFACTURES,NES	1	No Quantity							408101			0
S3	2016	2016	2016	2	0	2	Export	854	Burkina Faso	BFA	752	Sweden	SWE								69	METALS MANUFACTURES,NES	1	No Quantity							2192			0
S3	2016	2016	2016	2	0	2	Export	854	Burkina Faso	BFA	757	Switzerland	CHE								69	METALS MANUFACTURES,NES	1	No Quantity							99038			0
S3	2016	2016	2016	2	0	2	Export	854	Burkina Faso	BFA	768	Togo	TGO								69	METALS MANUFACTURES,NES	1	No Quantity							27280			0
S3	2016	2016	2016	2	0	2	Export	854	Burkina Faso	BFA	842	USA	USA								69	METALS MANUFACTURES,NES	1	No Quantity							15617			0
S3	2016	2016	2016	2	0	2	Export	858	Uruguay	URY	0	World	WLD								69	METALS MANUFACTURES,NES	1	No Quantity							5408744			0
S3	2016	2016	2016	2	0	2	Export	858	Uruguay	URY	32	Argentina	ARG								69	METALS MANUFACTURES,NES	1	No Quantity							1048216			0
S3	2016	2016	2016	2	0	2	Export	858	Uruguay	URY	40	Austria	AUT								69	METALS MANUFACTURES,NES	1	No Quantity							1037			0
S3	2016	2016	2016	2	0	2	Export	858	Uruguay	URY	44	Bahamas	BHS								69	METALS MANUFACTURES,NES	1	No Quantity							2928			0
S3	2016	2016	2016	2	0	2	Export	858	Uruguay	URY	68	Bolivia (Plurinational State of)	BOL								69	METALS MANUFACTURES,NES	1	No Quantity							15779			0
S3	2016	2016	2016	2	0	2	Export	858	Uruguay	URY	76	Brazil	BRA								69	METALS MANUFACTURES,NES	1	No Quantity							345600			0
S3	2016	2016	2016	2	0	2	Export	858	Uruguay	URY	124	Canada	CAN								69	METALS MANUFACTURES,NES	1	No Quantity							60580			0
S3	2016	2016	2016	2	0	2	Export	858	Uruguay	URY	152	Chile	CHL								69	METALS MANUFACTURES,NES	1	No Quantity							205398			0
S3	2016	2016	2016	2	0	2	Export	858	Uruguay	URY	156	China	CHN								69	METALS MANUFACTURES,NES	1	No Quantity							94033			0
S3	2016	2016	2016	2	0	2	Export	858	Uruguay	URY	170	Colombia	COL								69	METALS MANUFACTURES,NES	1	No Quantity							30165			0
S3	2016	2016	2016	2	0	2	Export	858	Uruguay	URY	188	Costa Rica	CRI								69	METALS MANUFACTURES,NES	1	No Quantity							1923			0
S3	2016	2016	2016	2	0	2	Export	858	Uruguay	URY	208	Denmark	DNK								69	METALS MANUFACTURES,NES	1	No Quantity							40601			0
S3	2016	2016	2016	2	0	2	Export	858	Uruguay	URY	214	Dominican Rep.	DOM								69	METALS MANUFACTURES,NES	1	No Quantity							6871			0
S3	2016	2016	2016	2	0	2	Export	858	Uruguay	URY	218	Ecuador	ECU								69	METALS MANUFACTURES,NES	1	No Quantity							11585			0
S3	2016	2016	2016	2	0	2	Export	858	Uruguay	URY	251	France	FRA								69	METALS MANUFACTURES,NES	1	No Quantity							27683			0
S3	2016	2016	2016	2	0	2	Export	858	Uruguay	URY	276	Germany	DEU								69	METALS MANUFACTURES,NES	1	No Quantity							110599			0
S3	2016	2016	2016	2	0	2	Export	858	Uruguay	URY	300	Greece	GRC								69	METALS MANUFACTURES,NES	1	No Quantity							1111			0
S3	2016	2016	2016	2	0	2	Export	858	Uruguay	URY	320	Guatemala	GTM								69	METALS MANUFACTURES,NES	1	No Quantity							2867			0
S3	2016	2016	2016	2	0	2	Export	858	Uruguay	URY	324	Guinea	GIN								69	METALS MANUFACTURES,NES	1	No Quantity							332			0
S3	2016	2016	2016	2	0	2	Export	858	Uruguay	URY	381	Italy	ITA								69	METALS MANUFACTURES,NES	1	No Quantity							17523			0
S3	2016	2016	2016	2	0	2	Export	858	Uruguay	URY	392	Japan	JPN								69	METALS MANUFACTURES,NES	1	No Quantity							15332			0
S3	2016	2016	2016	2	0	2	Export	858	Uruguay	URY	410	Rep. of Korea	KOR								69	METALS MANUFACTURES,NES	1	No Quantity							7810			0
S3	2016	2016	2016	2	0	2	Export	858	Uruguay	URY	458	Malaysia	MYS								69	METALS MANUFACTURES,NES	1	No Quantity							12289			0
S3	2016	2016	2016	2	0	2	Export	858	Uruguay	URY	484	Mexico	MEX								69	METALS MANUFACTURES,NES	1	No Quantity							33553			0
S3	2016	2016	2016	2	0	2	Export	858	Uruguay	URY	528	Netherlands	NLD								69	METALS MANUFACTURES,NES	1	No Quantity							5653			0
S3	2016	2016	2016	2	0	2	Export	858	Uruguay	URY	591	Panama	PAN								69	METALS MANUFACTURES,NES	1	No Quantity							1693			0
S3	2016	2016	2016	2	0	2	Export	858	Uruguay	URY	600	Paraguay	PRY								69	METALS MANUFACTURES,NES	1	No Quantity							1166096			0
S3	2016	2016	2016	2	0	2	Export	858	Uruguay	URY	604	Peru	PER								69	METALS MANUFACTURES,NES	1	No Quantity							6473			0
S3	2016	2016	2016	2	0	2	Export	858	Uruguay	URY	616	Poland	POL								69	METALS MANUFACTURES,NES	1	No Quantity							32772			0
S3	2016	2016	2016	2	0	2	Export	858	Uruguay	URY	620	Portugal	PRT								69	METALS MANUFACTURES,NES	1	No Quantity							2440			0
S3	2016	2016	2016	2	0	2	Export	858	Uruguay	URY	643	Russian Federation	RUS								69	METALS MANUFACTURES,NES	1	No Quantity							4564			0
S3	2016	2016	2016	2	0	2	Export	858	Uruguay	URY	699	India	IND								69	METALS MANUFACTURES,NES	1	No Quantity							72845			0
S3	2016	2016	2016	2	0	2	Export	858	Uruguay	URY	702	Singapore	SGP								69	METALS MANUFACTURES,NES	1	No Quantity							14915			0
S3	2016	2016	2016	2	0	2	Export	858	Uruguay	URY	704	Viet Nam	VNM								69	METALS MANUFACTURES,NES	1	No Quantity							10370			0
S3	2016	2016	2016	2	0	2	Export	858	Uruguay	URY	710	South Africa	ZAF								69	METALS MANUFACTURES,NES	1	No Quantity							11894			0
S3	2016	2016	2016	2	0	2	Export	858	Uruguay	URY	724	Spain	ESP								69	METALS MANUFACTURES,NES	1	No Quantity							177315			0
S3	2016	2016	2016	2	0	2	Export	858	Uruguay	URY	752	Sweden	SWE								69	METALS MANUFACTURES,NES	1	No Quantity							626			0
S3	2016	2016	2016	2	0	2	Export	858	Uruguay	URY	764	Thailand	THA								69	METALS MANUFACTURES,NES	1	No Quantity							7799			0
S3	2016	2016	2016	2	0	2	Export	858	Uruguay	URY	784	United Arab Emirates	ARE								69	METALS MANUFACTURES,NES	1	No Quantity							928			0
S3	2016	2016	2016	2	0	2	Export	858	Uruguay	URY	792	Turkey	TUR								69	METALS MANUFACTURES,NES	1	No Quantity							47871			0
S3	2016	2016	2016	2	0	2	Export	858	Uruguay	URY	807	North Macedonia	MKD								69	METALS MANUFACTURES,NES	1	No Quantity							368			0
S3	2016	2016	2016	2	0	2	Export	858	Uruguay	URY	826	United Kingdom	GBR								69	METALS MANUFACTURES,NES	1	No Quantity							331916			0
S3	2016	2016	2016	2	0	2	Export	858	Uruguay	URY	838	Free Zones									69	METALS MANUFACTURES,NES	1	No Quantity							137421			0
S3	2016	2016	2016	2	0	2	Export	858	Uruguay	URY	842	USA	USA								69	METALS MANUFACTURES,NES	1	No Quantity							1095888			0
S3	2016	2016	2016	2	0	2	Export	858	Uruguay	URY	862	Venezuela	VEN								69	METALS MANUFACTURES,NES	1	No Quantity							185082			0
S3	2016	2016	2016	2	0	2	Export	854	Burkina Faso	BFA	0	World	WLD								71	POWER GENERATNG.MACHINES	1	No Quantity							5228792			0
S3	2016	2016	2016	2	0	2	Export	854	Burkina Faso	BFA	36	Australia	AUS								71	POWER GENERATNG.MACHINES	1	No Quantity							39291			0
S3	2016	2016	2016	2	0	2	Export	854	Burkina Faso	BFA	56	Belgium	BEL								71	POWER GENERATNG.MACHINES	1	No Quantity							637932			0
S3	2016	2016	2016	2	0	2	Export	854	Burkina Faso	BFA	124	Canada	CAN								71	POWER GENERATNG.MACHINES	1	No Quantity							6637			0
S3	2016	2016	2016	2	0	2	Export	854	Burkina Faso	BFA	232	Eritrea	ERI								71	POWER GENERATNG.MACHINES	1	No Quantity							25556			0
S3	2016	2016	2016	2	0	2	Export	854	Burkina Faso	BFA	251	France	FRA								71	POWER GENERATNG.MACHINES	1	No Quantity							440028			0
S3	2016	2016	2016	2	0	2	Export	854	Burkina Faso	BFA	276	Germany	DEU								71	POWER GENERATNG.MACHINES	1	No Quantity							29401			0
S3	2016	2016	2016	2	0	2	Export	854	Burkina Faso	BFA	288	Ghana	GHA								71	POWER GENERATNG.MACHINES	1	No Quantity							15840			0
S3	2016	2016	2016	2	0	2	Export	854	Burkina Faso	BFA	384	Côte d'Ivoire	CIV								71	POWER GENERATNG.MACHINES	1	No Quantity							533030			0
S3	2016	2016	2016	2	0	2	Export	854	Burkina Faso	BFA	466	Mali	MLI								71	POWER GENERATNG.MACHINES	1	No Quantity							117519			0
S3	2016	2016	2016	2	0	2	Export	854	Burkina Faso	BFA	478	Mauritania	MRT								71	POWER GENERATNG.MACHINES	1	No Quantity							3062723			0
S3	2016	2016	2016	2	0	2	Export	854	Burkina Faso	BFA	528	Netherlands	NLD								71	POWER GENERATNG.MACHINES	1	No Quantity							84827			0
S3	2016	2016	2016	2	0	2	Export	854	Burkina Faso	BFA	562	Niger	NER								71	POWER GENERATNG.MACHINES	1	No Quantity							10178			0
S3	2016	2016	2016	2	0	2	Export	854	Burkina Faso	BFA	694	Sierra Leone	SLE								71	POWER GENERATNG.MACHINES	1	No Quantity							4687			0
S3	2016	2016	2016	2	0	2	Export	854	Burkina Faso	BFA	710	South Africa	ZAF								71	POWER GENERATNG.MACHINES	1	No Quantity							31562			0
S3	2016	2016	2016	2	0	2	Export	854	Burkina Faso	BFA	768	Togo	TGO								71	POWER GENERATNG.MACHINES	1	No Quantity							3615			0
S3	2016	2016	2016	2	0	2	Export	854	Burkina Faso	BFA	800	Uganda	UGA								71	POWER GENERATNG.MACHINES	1	No Quantity							1987			0
S3	2016	2016	2016	2	0	2	Export	854	Burkina Faso	BFA	826	United Kingdom	GBR								71	POWER GENERATNG.MACHINES	1	No Quantity							181989			0
S3	2016	2016	2016	2	0	2	Export	854	Burkina Faso	BFA	842	USA	USA								71	POWER GENERATNG.MACHINES	1	No Quantity							1988			0
S3	2016	2016	2016	2	0	2	Export	858	Uruguay	URY	0	World	WLD								71	POWER GENERATNG.MACHINES	1	No Quantity							1636238			0
S3	2016	2016	2016	2	0	2	Export	858	Uruguay	URY	32	Argentina	ARG								71	POWER GENERATNG.MACHINES	1	No Quantity							226069			0
S3	2016	2016	2016	2	0	2	Export	858	Uruguay	URY	40	Austria	AUT								71	POWER GENERATNG.MACHINES	1	No Quantity							6730			0
S3	2016	2016	2016	2	0	2	Export	858	Uruguay	URY	56	Belgium	BEL								71	POWER GENERATNG.MACHINES	1	No Quantity							351			0
S3	2016	2016	2016	2	0	2	Export	858	Uruguay	URY	68	Bolivia (Plurinational State of)	BOL								71	POWER GENERATNG.MACHINES	1	No Quantity							1256			0
S3	2016	2016	2016	2	0	2	Export	858	Uruguay	URY	76	Brazil	BRA								71	POWER GENERATNG.MACHINES	1	No Quantity							48615			0
S3	2016	2016	2016	2	0	2	Export	858	Uruguay	URY	152	Chile	CHL								71	POWER GENERATNG.MACHINES	1	No Quantity							53430			0
S3	2016	2016	2016	2	0	2	Export	858	Uruguay	URY	156	China	CHN								71	POWER GENERATNG.MACHINES	1	No Quantity							26485			0
S3	2016	2016	2016	2	0	2	Export	858	Uruguay	URY	170	Colombia	COL								71	POWER GENERATNG.MACHINES	1	No Quantity							8			0
S3	2016	2016	2016	2	0	2	Export	858	Uruguay	URY	178	Congo	COG								71	POWER GENERATNG.MACHINES	1	No Quantity							6945			0
S3	2016	2016	2016	2	0	2	Export	858	Uruguay	URY	192	Cuba	CUB								71	POWER GENERATNG.MACHINES	1	No Quantity							375303			0
S3	2016	2016	2016	2	0	2	Export	858	Uruguay	URY	208	Denmark	DNK								71	POWER GENERATNG.MACHINES	1	No Quantity							18358			0
S3	2016	2016	2016	2	0	2	Export	858	Uruguay	URY	214	Dominican Rep.	DOM								71	POWER GENERATNG.MACHINES	1	No Quantity							28967			0
S3	2016	2016	2016	2	0	2	Export	858	Uruguay	URY	218	Ecuador	ECU								71	POWER GENERATNG.MACHINES	1	No Quantity							14315			0
S3	2016	2016	2016	2	0	2	Export	858	Uruguay	URY	251	France	FRA								71	POWER GENERATNG.MACHINES	1	No Quantity							1950			0
S3	2016	2016	2016	2	0	2	Export	858	Uruguay	URY	276	Germany	DEU								71	POWER GENERATNG.MACHINES	1	No Quantity							62598			0
S3	2016	2016	2016	2	0	2	Export	858	Uruguay	URY	381	Italy	ITA								71	POWER GENERATNG.MACHINES	1	No Quantity							3321			0
S3	2016	2016	2016	2	0	2	Export	858	Uruguay	URY	392	Japan	JPN								71	POWER GENERATNG.MACHINES	1	No Quantity							450			0
S3	2016	2016	2016	2	0	2	Export	858	Uruguay	URY	410	Rep. of Korea	KOR								71	POWER GENERATNG.MACHINES	1	No Quantity							100			0
S3	2016	2016	2016	2	0	2	Export	858	Uruguay	URY	458	Malaysia	MYS								71	POWER GENERATNG.MACHINES	1	No Quantity							2855			0
S3	2016	2016	2016	2	0	2	Export	858	Uruguay	URY	484	Mexico	MEX								71	POWER GENERATNG.MACHINES	1	No Quantity							29653			0
S3	2016	2016	2016	2	0	2	Export	858	Uruguay	URY	516	Namibia	NAM								71	POWER GENERATNG.MACHINES	1	No Quantity							400			0
S3	2016	2016	2016	2	0	2	Export	858	Uruguay	URY	528	Netherlands	NLD								71	POWER GENERATNG.MACHINES	1	No Quantity							26232			0
S3	2016	2016	2016	2	0	2	Export	858	Uruguay	URY	600	Paraguay	PRY								71	POWER GENERATNG.MACHINES	1	No Quantity							209188			0
S3	2016	2016	2016	2	0	2	Export	858	Uruguay	URY	699	India	IND								71	POWER GENERATNG.MACHINES	1	No Quantity							30000			0
S3	2016	2016	2016	2	0	2	Export	858	Uruguay	URY	724	Spain	ESP								71	POWER GENERATNG.MACHINES	1	No Quantity							46724			0
S3	2016	2016	2016	2	0	2	Export	858	Uruguay	URY	752	Sweden	SWE								71	POWER GENERATNG.MACHINES	1	No Quantity							21214			0
S3	2016	2016	2016	2	0	2	Export	858	Uruguay	URY	757	Switzerland	CHE								71	POWER GENERATNG.MACHINES	1	No Quantity							105			0
S3	2016	2016	2016	2	0	2	Export	858	Uruguay	URY	792	Turkey	TUR								71	POWER GENERATNG.MACHINES	1	No Quantity							3207			0
S3	2016	2016	2016	2	0	2	Export	858	Uruguay	URY	838	Free Zones									71	POWER GENERATNG.MACHINES	1	No Quantity							57342			0
S3	2016	2016	2016	2	0	2	Export	858	Uruguay	URY	842	USA	USA								71	POWER GENERATNG.MACHINES	1	No Quantity							334067			0
S3	2016	2016	2016	2	0	2	Export	854	Burkina Faso	BFA	0	World	WLD								72	SPECIAL.INDUST.MACHINERY	1	No Quantity							19292145			0
S3	2016	2016	2016	2	0	2	Export	854	Burkina Faso	BFA	36	Australia	AUS								72	SPECIAL.INDUST.MACHINERY	1	No Quantity							3375			0
S3	2016	2016	2016	2	0	2	Export	854	Burkina Faso	BFA	56	Belgium	BEL								72	SPECIAL.INDUST.MACHINERY	1	No Quantity							340065			0
S3	2016	2016	2016	2	0	2	Export	854	Burkina Faso	BFA	124	Canada	CAN								72	SPECIAL.INDUST.MACHINERY	1	No Quantity							441644			0
S3	2016	2016	2016	2	0	2	Export	854	Burkina Faso	BFA	178	Congo	COG								72	SPECIAL.INDUST.MACHINERY	1	No Quantity							6142			0
S3	2016	2016	2016	2	0	2	Export	854	Burkina Faso	BFA	180	Dem. Rep. of the Congo	COD								72	SPECIAL.INDUST.MACHINERY	1	No Quantity							58751			0
S3	2016	2016	2016	2	0	2	Export	854	Burkina Faso	BFA	204	Benin	BEN								72	SPECIAL.INDUST.MACHINERY	1	No Quantity							129161			0
S3	2016	2016	2016	2	0	2	Export	854	Burkina Faso	BFA	232	Eritrea	ERI								72	SPECIAL.INDUST.MACHINERY	1	No Quantity							5396			0
S3	2016	2016	2016	2	0	2	Export	854	Burkina Faso	BFA	251	France	FRA								72	SPECIAL.INDUST.MACHINERY	1	No Quantity							105012			0
S3	2016	2016	2016	2	0	2	Export	854	Burkina Faso	BFA	266	Gabon	GAB								72	SPECIAL.INDUST.MACHINERY	1	No Quantity							6550			0
S3	2016	2016	2016	2	0	2	Export	854	Burkina Faso	BFA	276	Germany	DEU								72	SPECIAL.INDUST.MACHINERY	1	No Quantity							792541			0
S3	2016	2016	2016	2	0	2	Export	854	Burkina Faso	BFA	288	Ghana	GHA								72	SPECIAL.INDUST.MACHINERY	1	No Quantity							13504038			0
S3	2016	2016	2016	2	0	2	Export	854	Burkina Faso	BFA	381	Italy	ITA								72	SPECIAL.INDUST.MACHINERY	1	No Quantity							1133			0
S3	2016	2016	2016	2	0	2	Export	854	Burkina Faso	BFA	384	Côte d'Ivoire	CIV								72	SPECIAL.INDUST.MACHINERY	1	No Quantity							1661568			0
S3	2016	2016	2016	2	0	2	Export	854	Burkina Faso	BFA	466	Mali	MLI								72	SPECIAL.INDUST.MACHINERY	1	No Quantity							507391			0
S3	2016	2016	2016	2	0	2	Export	854	Burkina Faso	BFA	504	Morocco	MAR								72	SPECIAL.INDUST.MACHINERY	1	No Quantity							25067			0
S3	2016	2016	2016	2	0	2	Export	854	Burkina Faso	BFA	528	Netherlands	NLD								72	SPECIAL.INDUST.MACHINERY	1	No Quantity							591			0
S3	2016	2016	2016	2	0	2	Export	854	Burkina Faso	BFA	562	Niger	NER								72	SPECIAL.INDUST.MACHINERY	1	No Quantity							128241			0
S3	2016	2016	2016	2	0	2	Export	854	Burkina Faso	BFA	643	Russian Federation	RUS								72	SPECIAL.INDUST.MACHINERY	1	No Quantity							6527			0
S3	2016	2016	2016	2	0	2	Export	854	Burkina Faso	BFA	686	Senegal	SEN								72	SPECIAL.INDUST.MACHINERY	1	No Quantity							73810			0
S3	2016	2016	2016	2	0	2	Export	854	Burkina Faso	BFA	694	Sierra Leone	SLE								72	SPECIAL.INDUST.MACHINERY	1	No Quantity							122365			0
S3	2016	2016	2016	2	0	2	Export	854	Burkina Faso	BFA	710	South Africa	ZAF								72	SPECIAL.INDUST.MACHINERY	1	No Quantity							361062			0
S3	2016	2016	2016	2	0	2	Export	854	Burkina Faso	BFA	752	Sweden	SWE								72	SPECIAL.INDUST.MACHINERY	1	No Quantity							75972			0
S3	2016	2016	2016	2	0	2	Export	854	Burkina Faso	BFA	757	Switzerland	CHE								72	SPECIAL.INDUST.MACHINERY	1	No Quantity							113472			0
S3	2016	2016	2016	2	0	2	Export	854	Burkina Faso	BFA	768	Togo	TGO								72	SPECIAL.INDUST.MACHINERY	1	No Quantity							576335			0
S3	2016	2016	2016	2	0	2	Export	854	Burkina Faso	BFA	834	United Rep. of Tanzania	TZA								72	SPECIAL.INDUST.MACHINERY	1	No Quantity							242803			0
S3	2016	2016	2016	2	0	2	Export	854	Burkina Faso	BFA	842	USA	USA								72	SPECIAL.INDUST.MACHINERY	1	No Quantity							3135			0
S3	2016	2016	2016	2	0	2	Export	858	Uruguay	URY	0	World	WLD								72	SPECIAL.INDUST.MACHINERY	1	No Quantity							16082928			0
S3	2016	2016	2016	2	0	2	Export	858	Uruguay	URY	32	Argentina	ARG								72	SPECIAL.INDUST.MACHINERY	1	No Quantity							2662952			0
S3	2016	2016	2016	2	0	2	Export	858	Uruguay	URY	56	Belgium	BEL								72	SPECIAL.INDUST.MACHINERY	1	No Quantity							8100			0
S3	2016	2016	2016	2	0	2	Export	858	Uruguay	URY	68	Bolivia (Plurinational State of)	BOL								72	SPECIAL.INDUST.MACHINERY	1	No Quantity							109293			0
S3	2016	2016	2016	2	0	2	Export	858	Uruguay	URY	76	Brazil	BRA								72	SPECIAL.INDUST.MACHINERY	1	No Quantity							1616693			0
S3	2016	2016	2016	2	0	2	Export	858	Uruguay	URY	124	Canada	CAN								72	SPECIAL.INDUST.MACHINERY	1	No Quantity							840			0
S3	2016	2016	2016	2	0	2	Export	858	Uruguay	URY	152	Chile	CHL								72	SPECIAL.INDUST.MACHINERY	1	No Quantity							3208187			0
S3	2016	2016	2016	2	0	2	Export	858	Uruguay	URY	156	China	CHN								72	SPECIAL.INDUST.MACHINERY	1	No Quantity							108032			0
S3	2016	2016	2016	2	0	2	Export	858	Uruguay	URY	170	Colombia	COL								72	SPECIAL.INDUST.MACHINERY	1	No Quantity							836679			0
S3	2016	2016	2016	2	0	2	Export	858	Uruguay	URY	214	Dominican Rep.	DOM								72	SPECIAL.INDUST.MACHINERY	1	No Quantity							18250			0
S3	2016	2016	2016	2	0	2	Export	858	Uruguay	URY	222	El Salvador	SLV								72	SPECIAL.INDUST.MACHINERY	1	No Quantity							4208			0
S3	2016	2016	2016	2	0	2	Export	858	Uruguay	URY	251	France	FRA								72	SPECIAL.INDUST.MACHINERY	1	No Quantity							200			0
S3	2016	2016	2016	2	0	2	Export	858	Uruguay	URY	276	Germany	DEU								72	SPECIAL.INDUST.MACHINERY	1	No Quantity							65018			0
S3	2016	2016	2016	2	0	2	Export	858	Uruguay	URY	324	Guinea	GIN								72	SPECIAL.INDUST.MACHINERY	1	No Quantity							181798			0
S3	2016	2016	2016	2	0	2	Export	858	Uruguay	URY	376	Israel	ISR								72	SPECIAL.INDUST.MACHINERY	1	No Quantity							54645			0
S3	2016	2016	2016	2	0	2	Export	858	Uruguay	URY	381	Italy	ITA								72	SPECIAL.INDUST.MACHINERY	1	No Quantity							134934			0
S3	2016	2016	2016	2	0	2	Export	858	Uruguay	URY	458	Malaysia	MYS								72	SPECIAL.INDUST.MACHINERY	1	No Quantity							7230			0
S3	2016	2016	2016	2	0	2	Export	858	Uruguay	URY	484	Mexico	MEX								72	SPECIAL.INDUST.MACHINERY	1	No Quantity							67021			0
S3	2016	2016	2016	2	0	2	Export	858	Uruguay	URY	490	Other Asia, nes									72	SPECIAL.INDUST.MACHINERY	1	No Quantity							46340			0
S3	2016	2016	2016	2	0	2	Export	858	Uruguay	URY	528	Netherlands	NLD								72	SPECIAL.INDUST.MACHINERY	1	No Quantity							129614			0
S3	2016	2016	2016	2	0	2	Export	858	Uruguay	URY	600	Paraguay	PRY								72	SPECIAL.INDUST.MACHINERY	1	No Quantity							2453579			0
S3	2016	2016	2016	2	0	2	Export	858	Uruguay	URY	604	Peru	PER								72	SPECIAL.INDUST.MACHINERY	1	No Quantity							1760649			0
S3	2016	2016	2016	2	0	2	Export	858	Uruguay	URY	608	Philippines	PHL								72	SPECIAL.INDUST.MACHINERY	1	No Quantity							715			0
S3	2016	2016	2016	2	0	2	Export	858	Uruguay	URY	642	Romania	ROU								72	SPECIAL.INDUST.MACHINERY	1	No Quantity							82909			0
S3	2016	2016	2016	2	0	2	Export	858	Uruguay	URY	699	India	IND								72	SPECIAL.INDUST.MACHINERY	1	No Quantity							44896			0
S3	2016	2016	2016	2	0	2	Export	858	Uruguay	URY	710	South Africa	ZAF								72	SPECIAL.INDUST.MACHINERY	1	No Quantity							7677			0
S3	2016	2016	2016	2	0	2	Export	858	Uruguay	URY	724	Spain	ESP								72	SPECIAL.INDUST.MACHINERY	1	No Quantity							230157			0
S3	2016	2016	2016	2	0	2	Export	858	Uruguay	URY	752	Sweden	SWE								72	SPECIAL.INDUST.MACHINERY	1	No Quantity							20984			0
S3	2016	2016	2016	2	0	2	Export	858	Uruguay	URY	757	Switzerland	CHE								72	SPECIAL.INDUST.MACHINERY	1	No Quantity							2042			0
S3	2016	2016	2016	2	0	2	Export	858	Uruguay	URY	792	Turkey	TUR								72	SPECIAL.INDUST.MACHINERY	1	No Quantity							388			0
S3	2016	2016	2016	2	0	2	Export	858	Uruguay	URY	826	United Kingdom	GBR								72	SPECIAL.INDUST.MACHINERY	1	No Quantity							8646			0
S3	2016	2016	2016	2	0	2	Export	858	Uruguay	URY	838	Free Zones									72	SPECIAL.INDUST.MACHINERY	1	No Quantity							1385641			0
S3	2016	2016	2016	2	0	2	Export	858	Uruguay	URY	842	USA	USA								72	SPECIAL.INDUST.MACHINERY	1	No Quantity							824611			0
S3	2016	2016	2016	2	0	2	Export	854	Burkina Faso	BFA	0	World	WLD								73	METALWORKING MACHINERY	1	No Quantity							1217690			0
S3	2016	2016	2016	2	0	2	Export	854	Burkina Faso	BFA	124	Canada	CAN								73	METALWORKING MACHINERY	1	No Quantity							1009			0
S3	2016	2016	2016	2	0	2	Export	854	Burkina Faso	BFA	251	France	FRA								73	METALWORKING MACHINERY	1	No Quantity							23034			0
S3	2016	2016	2016	2	0	2	Export	854	Burkina Faso	BFA	276	Germany	DEU								73	METALWORKING MACHINERY	1	No Quantity							4573			0
S3	2016	2016	2016	2	0	2	Export	854	Burkina Faso	BFA	288	Ghana	GHA								73	METALWORKING MACHINERY	1	No Quantity							42007			0
S3	2016	2016	2016	2	0	2	Export	854	Burkina Faso	BFA	384	Côte d'Ivoire	CIV								73	METALWORKING MACHINERY	1	No Quantity							12894			0
S3	2016	2016	2016	2	0	2	Export	854	Burkina Faso	BFA	466	Mali	MLI								73	METALWORKING MACHINERY	1	No Quantity							20633			0
S3	2016	2016	2016	2	0	2	Export	854	Burkina Faso	BFA	504	Morocco	MAR								73	METALWORKING MACHINERY	1	No Quantity							2034			0
S3	2016	2016	2016	2	0	2	Export	854	Burkina Faso	BFA	686	Senegal	SEN								73	METALWORKING MACHINERY	1	No Quantity							2522			0
S3	2016	2016	2016	2	0	2	Export	854	Burkina Faso	BFA	710	South Africa	ZAF								73	METALWORKING MACHINERY	1	No Quantity							1108984			0
S3	2016	2016	2016	2	0	2	Export	858	Uruguay	URY	0	World	WLD								73	METALWORKING MACHINERY	1	No Quantity							297574			0
S3	2016	2016	2016	2	0	2	Export	858	Uruguay	URY	32	Argentina	ARG								73	METALWORKING MACHINERY	1	No Quantity							41413			0
S3	2016	2016	2016	2	0	2	Export	858	Uruguay	URY	40	Austria	AUT								73	METALWORKING MACHINERY	1	No Quantity							11884			0
S3	2016	2016	2016	2	0	2	Export	858	Uruguay	URY	76	Brazil	BRA								73	METALWORKING MACHINERY	1	No Quantity							7014			0
S3	2016	2016	2016	2	0	2	Export	858	Uruguay	URY	156	China	CHN								73	METALWORKING MACHINERY	1	No Quantity							1900			0
S3	2016	2016	2016	2	0	2	Export	858	Uruguay	URY	203	Czechia	CZE								73	METALWORKING MACHINERY	1	No Quantity							3024			0
S3	2016	2016	2016	2	0	2	Export	858	Uruguay	URY	276	Germany	DEU								73	METALWORKING MACHINERY	1	No Quantity							542			0
S3	2016	2016	2016	2	0	2	Export	858	Uruguay	URY	381	Italy	ITA								73	METALWORKING MACHINERY	1	No Quantity							56638			0
S3	2016	2016	2016	2	0	2	Export	858	Uruguay	URY	600	Paraguay	PRY								73	METALWORKING MACHINERY	1	No Quantity							7423			0
S3	2016	2016	2016	2	0	2	Export	858	Uruguay	URY	724	Spain	ESP								73	METALWORKING MACHINERY	1	No Quantity							3230			0
S3	2016	2016	2016	2	0	2	Export	858	Uruguay	URY	842	USA	USA								73	METALWORKING MACHINERY	1	No Quantity							103031			0
S3	2016	2016	2016	2	0	2	Export	858	Uruguay	URY	862	Venezuela	VEN								73	METALWORKING MACHINERY	1	No Quantity							61475			0
S3	2016	2016	2016	2	0	2	Export	854	Burkina Faso	BFA	0	World	WLD								74	GENERAL INDUSTL.MACH.NES	1	No Quantity							2431846			0
S3	2016	2016	2016	2	0	2	Export	854	Burkina Faso	BFA	36	Australia	AUS								74	GENERAL INDUSTL.MACH.NES	1	No Quantity							189			0
S3	2016	2016	2016	2	0	2	Export	854	Burkina Faso	BFA	56	Belgium	BEL								74	GENERAL INDUSTL.MACH.NES	1	No Quantity							61424			0
S3	2016	2016	2016	2	0	2	Export	854	Burkina Faso	BFA	100	Bulgaria	BGR								74	GENERAL INDUSTL.MACH.NES	1	No Quantity							780			0
S3	2016	2016	2016	2	0	2	Export	854	Burkina Faso	BFA	124	Canada	CAN								74	GENERAL INDUSTL.MACH.NES	1	No Quantity							1885			0
S3	2016	2016	2016	2	0	2	Export	854	Burkina Faso	BFA	148	Chad	TCD								74	GENERAL INDUSTL.MACH.NES	1	No Quantity							1663			0
S3	2016	2016	2016	2	0	2	Export	854	Burkina Faso	BFA	156	China	CHN								74	GENERAL INDUSTL.MACH.NES	1	No Quantity							661			0
S3	2016	2016	2016	2	0	2	Export	854	Burkina Faso	BFA	180	Dem. Rep. of the Congo	COD								74	GENERAL INDUSTL.MACH.NES	1	No Quantity							2490			0
S3	2016	2016	2016	2	0	2	Export	854	Burkina Faso	BFA	204	Benin	BEN								74	GENERAL INDUSTL.MACH.NES	1	No Quantity							102562			0
S3	2016	2016	2016	2	0	2	Export	854	Burkina Faso	BFA	232	Eritrea	ERI								74	GENERAL INDUSTL.MACH.NES	1	No Quantity							2316			0
S3	2016	2016	2016	2	0	2	Export	854	Burkina Faso	BFA	251	France	FRA								74	GENERAL INDUSTL.MACH.NES	1	No Quantity							316457			0
S3	2016	2016	2016	2	0	2	Export	854	Burkina Faso	BFA	266	Gabon	GAB								74	GENERAL INDUSTL.MACH.NES	1	No Quantity							2244			0
S3	2016	2016	2016	2	0	2	Export	854	Burkina Faso	BFA	276	Germany	DEU								74	GENERAL INDUSTL.MACH.NES	1	No Quantity							74216			0
S3	2016	2016	2016	2	0	2	Export	854	Burkina Faso	BFA	288	Ghana	GHA								74	GENERAL INDUSTL.MACH.NES	1	No Quantity							419543			0
S3	2016	2016	2016	2	0	2	Export	854	Burkina Faso	BFA	384	Côte d'Ivoire	CIV								74	GENERAL INDUSTL.MACH.NES	1	No Quantity							167136			0
S3	2016	2016	2016	2	0	2	Export	854	Burkina Faso	BFA	466	Mali	MLI								74	GENERAL INDUSTL.MACH.NES	1	No Quantity							620329			0
S3	2016	2016	2016	2	0	2	Export	854	Burkina Faso	BFA	478	Mauritania	MRT								74	GENERAL INDUSTL.MACH.NES	1	No Quantity							132974			0
S3	2016	2016	2016	2	0	2	Export	854	Burkina Faso	BFA	504	Morocco	MAR								74	GENERAL INDUSTL.MACH.NES	1	No Quantity							157330			0
S3	2016	2016	2016	2	0	2	Export	854	Burkina Faso	BFA	562	Niger	NER								74	GENERAL INDUSTL.MACH.NES	1	No Quantity							69807			0
S3	2016	2016	2016	2	0	2	Export	854	Burkina Faso	BFA	566	Nigeria	NGA								74	GENERAL INDUSTL.MACH.NES	1	No Quantity							3867			0
S3	2016	2016	2016	2	0	2	Export	854	Burkina Faso	BFA	686	Senegal	SEN								74	GENERAL INDUSTL.MACH.NES	1	No Quantity							18004			0
S3	2016	2016	2016	2	0	2	Export	854	Burkina Faso	BFA	710	South Africa	ZAF								74	GENERAL INDUSTL.MACH.NES	1	No Quantity							97000			0
S3	2016	2016	2016	2	0	2	Export	854	Burkina Faso	BFA	768	Togo	TGO								74	GENERAL INDUSTL.MACH.NES	1	No Quantity							14042			0
S3	2016	2016	2016	2	0	2	Export	854	Burkina Faso	BFA	826	United Kingdom	GBR								74	GENERAL INDUSTL.MACH.NES	1	No Quantity							97944			0
S3	2016	2016	2016	2	0	2	Export	854	Burkina Faso	BFA	842	USA	USA								74	GENERAL INDUSTL.MACH.NES	1	No Quantity							66982			0
S3	2016	2016	2016	2	0	2	Export	858	Uruguay	URY	0	World	WLD								74	GENERAL INDUSTL.MACH.NES	1	No Quantity							10370650			0
S3	2016	2016	2016	2	0	2	Export	858	Uruguay	URY	32	Argentina	ARG								74	GENERAL INDUSTL.MACH.NES	1	No Quantity							4468428			0
S3	2016	2016	2016	2	0	2	Export	858	Uruguay	URY	36	Australia	AUS								74	GENERAL INDUSTL.MACH.NES	1	No Quantity							5400			0
S3	2016	2016	2016	2	0	2	Export	858	Uruguay	URY	40	Austria	AUT								74	GENERAL INDUSTL.MACH.NES	1	No Quantity							4159			0
S3	2016	2016	2016	2	0	2	Export	858	Uruguay	URY	56	Belgium	BEL								74	GENERAL INDUSTL.MACH.NES	1	No Quantity							26776			0
S3	2016	2016	2016	2	0	2	Export	858	Uruguay	URY	68	Bolivia (Plurinational State of)	BOL								74	GENERAL INDUSTL.MACH.NES	1	No Quantity							80199			0
S3	2016	2016	2016	2	0	2	Export	858	Uruguay	URY	76	Brazil	BRA								74	GENERAL INDUSTL.MACH.NES	1	No Quantity							1333571			0
S3	2016	2016	2016	2	0	2	Export	858	Uruguay	URY	124	Canada	CAN								74	GENERAL INDUSTL.MACH.NES	1	No Quantity							261600			0
S3	2016	2016	2016	2	0	2	Export	858	Uruguay	URY	152	Chile	CHL								74	GENERAL INDUSTL.MACH.NES	1	No Quantity							693268			0
S3	2016	2016	2016	2	0	2	Export	858	Uruguay	URY	156	China	CHN								74	GENERAL INDUSTL.MACH.NES	1	No Quantity							6209			0
S3	2016	2016	2016	2	0	2	Export	858	Uruguay	URY	170	Colombia	COL								74	GENERAL INDUSTL.MACH.NES	1	No Quantity							52790			0
S3	2016	2016	2016	2	0	2	Export	858	Uruguay	URY	178	Congo	COG								74	GENERAL INDUSTL.MACH.NES	1	No Quantity							23236			0
S3	2016	2016	2016	2	0	2	Export	858	Uruguay	URY	208	Denmark	DNK								74	GENERAL INDUSTL.MACH.NES	1	No Quantity							77649			0
S3	2016	2016	2016	2	0	2	Export	858	Uruguay	URY	214	Dominican Rep.	DOM								74	GENERAL INDUSTL.MACH.NES	1	No Quantity							6280			0
S3	2016	2016	2016	2	0	2	Export	858	Uruguay	URY	218	Ecuador	ECU								74	GENERAL INDUSTL.MACH.NES	1	No Quantity							7860			0
S3	2016	2016	2016	2	0	2	Export	858	Uruguay	URY	251	France	FRA								74	GENERAL INDUSTL.MACH.NES	1	No Quantity							128129			0
S3	2016	2016	2016	2	0	2	Export	858	Uruguay	URY	276	Germany	DEU								74	GENERAL INDUSTL.MACH.NES	1	No Quantity							94609			0
S3	2016	2016	2016	2	0	2	Export	858	Uruguay	URY	320	Guatemala	GTM								74	GENERAL INDUSTL.MACH.NES	1	No Quantity							29656			0
S3	2016	2016	2016	2	0	2	Export	858	Uruguay	URY	324	Guinea	GIN								74	GENERAL INDUSTL.MACH.NES	1	No Quantity							2616			0
S3	2016	2016	2016	2	0	2	Export	858	Uruguay	URY	372	Ireland	IRL								74	GENERAL INDUSTL.MACH.NES	1	No Quantity							14774			0
S3	2016	2016	2016	2	0	2	Export	858	Uruguay	URY	376	Israel	ISR								74	GENERAL INDUSTL.MACH.NES	1	No Quantity							36414			0
S3	2016	2016	2016	2	0	2	Export	858	Uruguay	URY	381	Italy	ITA								74	GENERAL INDUSTL.MACH.NES	1	No Quantity							61813			0
S3	2016	2016	2016	2	0	2	Export	858	Uruguay	URY	458	Malaysia	MYS								74	GENERAL INDUSTL.MACH.NES	1	No Quantity							14954			0
S3	2016	2016	2016	2	0	2	Export	858	Uruguay	URY	484	Mexico	MEX								74	GENERAL INDUSTL.MACH.NES	1	No Quantity							484253			0
S3	2016	2016	2016	2	0	2	Export	858	Uruguay	URY	528	Netherlands	NLD								74	GENERAL INDUSTL.MACH.NES	1	No Quantity							18364			0
S3	2016	2016	2016	2	0	2	Export	858	Uruguay	URY	554	New Zealand	NZL								74	GENERAL INDUSTL.MACH.NES	1	No Quantity							6466			0
[truncated: 651 more rows]
