# Supplementary material for: Core-periphery structure in sectoral international trade networks: A new approach to an old theory
Source: PLoS One. 2020 Apr 2;15(4):e0229547. doi: 10.1371/journal.pone.0229547 (PMC7117750; doi:10.1371/journal.pone.0229547)
Supplement: S7 File — (ZIP) [file pone.0229547.s007.zip › S7_File/RawData 2016/comtrade (77).csv]

Classification	Year	Period	Period Desc.	Aggregate Level	Is Leaf Code	Trade Flow Code	Trade Flow	Reporter Code	Reporter	Reporter ISO	Partner Code	Partner	Partner ISO	2nd Partner Code	2nd Partner	2nd Partner ISO	Customs Proc. Code	Customs	Mode of Transport Code	Mode of Transport	Commodity Code	Commodity	Qty Unit Code	Qty Unit	Qty	Alt Qty Unit Code	Alt Qty Unit	Alt Qty	Netweight (kg)	Gross weight (kg)	Trade Value (US$)	CIF Trade Value (US$)	FOB Trade Value (US$)	Flag
S3	2016	2016	2016	2	0	2	Export	586	Pakistan	PAK	0	World	WLD								00	LIVE ANIMALS	1	No Quantity							6326904			0
S3	2016	2016	2016	2	0	2	Export	586	Pakistan	PAK	4	Afghanistan	AFG								00	LIVE ANIMALS	1	No Quantity							4760392			0
S3	2016	2016	2016	2	0	2	Export	586	Pakistan	PAK	48	Bahrain	BHR								00	LIVE ANIMALS	1	No Quantity							302232			0
S3	2016	2016	2016	2	0	2	Export	586	Pakistan	PAK	50	Bangladesh	BGD								00	LIVE ANIMALS	1	No Quantity							2591			0
S3	2016	2016	2016	2	0	2	Export	586	Pakistan	PAK	156	China	CHN								00	LIVE ANIMALS	1	No Quantity							2677			0
S3	2016	2016	2016	2	0	2	Export	586	Pakistan	PAK	360	Indonesia	IDN								00	LIVE ANIMALS	1	No Quantity							98583			0
S3	2016	2016	2016	2	0	2	Export	586	Pakistan	PAK	400	Jordan	JOR								00	LIVE ANIMALS	1	No Quantity							6196			0
S3	2016	2016	2016	2	0	2	Export	586	Pakistan	PAK	414	Kuwait	KWT								00	LIVE ANIMALS	1	No Quantity							217170			0
S3	2016	2016	2016	2	0	2	Export	586	Pakistan	PAK	458	Malaysia	MYS								00	LIVE ANIMALS	1	No Quantity							1405			0
S3	2016	2016	2016	2	0	2	Export	586	Pakistan	PAK	512	Oman	OMN								00	LIVE ANIMALS	1	No Quantity							513151			0
S3	2016	2016	2016	2	0	2	Export	586	Pakistan	PAK	634	Qatar	QAT								00	LIVE ANIMALS	1	No Quantity							3816			0
S3	2016	2016	2016	2	0	2	Export	586	Pakistan	PAK	682	Saudi Arabia	SAU								00	LIVE ANIMALS	1	No Quantity							100647			0
S3	2016	2016	2016	2	0	2	Export	586	Pakistan	PAK	704	Viet Nam	VNM								00	LIVE ANIMALS	1	No Quantity							16167			0
S3	2016	2016	2016	2	0	2	Export	586	Pakistan	PAK	784	United Arab Emirates	ARE								00	LIVE ANIMALS	1	No Quantity							995			0
S3	2016	2016	2016	2	0	2	Export	586	Pakistan	PAK	792	Turkey	TUR								00	LIVE ANIMALS	1	No Quantity							296017			0
S3	2016	2016	2016	2	0	2	Export	586	Pakistan	PAK	818	Egypt	EGY								00	LIVE ANIMALS	1	No Quantity							797			0
S3	2016	2016	2016	2	0	2	Export	586	Pakistan	PAK	826	United Kingdom	GBR								00	LIVE ANIMALS	1	No Quantity							2971			0
S3	2016	2016	2016	2	0	2	Export	586	Pakistan	PAK	842	USA	USA								00	LIVE ANIMALS	1	No Quantity							1098			0
S3	2016	2016	2016	2	0	2	Export	699	India	IND	0	World	WLD								00	LIVE ANIMALS	1	No Quantity							37142091			0
S3	2016	2016	2016	2	0	2	Export	699	India	IND	48	Bahrain	BHR								00	LIVE ANIMALS	1	No Quantity							298			0
S3	2016	2016	2016	2	0	2	Export	699	India	IND	50	Bangladesh	BGD								00	LIVE ANIMALS	1	No Quantity							192912			0
S3	2016	2016	2016	2	0	2	Export	699	India	IND	64	Bhutan	BTN								00	LIVE ANIMALS	1	No Quantity							62431			0
S3	2016	2016	2016	2	0	2	Export	699	India	IND	76	Brazil	BRA								00	LIVE ANIMALS	1	No Quantity							112			0
S3	2016	2016	2016	2	0	2	Export	699	India	IND	104	Myanmar	MMR								00	LIVE ANIMALS	1	No Quantity							875			0
S3	2016	2016	2016	2	0	2	Export	699	India	IND	124	Canada	CAN								00	LIVE ANIMALS	1	No Quantity							2173			0
S3	2016	2016	2016	2	0	2	Export	699	India	IND	144	Sri Lanka	LKA								00	LIVE ANIMALS	1	No Quantity							25091			0
S3	2016	2016	2016	2	0	2	Export	699	India	IND	156	China	CHN								00	LIVE ANIMALS	1	No Quantity							149			0
S3	2016	2016	2016	2	0	2	Export	699	India	IND	208	Denmark	DNK								00	LIVE ANIMALS	1	No Quantity							74			0
S3	2016	2016	2016	2	0	2	Export	699	India	IND	251	France	FRA								00	LIVE ANIMALS	1	No Quantity							540			0
S3	2016	2016	2016	2	0	2	Export	699	India	IND	276	Germany	DEU								00	LIVE ANIMALS	1	No Quantity							714			0
S3	2016	2016	2016	2	0	2	Export	699	India	IND	288	Ghana	GHA								00	LIVE ANIMALS	1	No Quantity							1075			0
S3	2016	2016	2016	2	0	2	Export	699	India	IND	320	Guatemala	GTM								00	LIVE ANIMALS	1	No Quantity							74			0
S3	2016	2016	2016	2	0	2	Export	699	India	IND	328	Guyana	GUY								00	LIVE ANIMALS	1	No Quantity							9			0
S3	2016	2016	2016	2	0	2	Export	699	India	IND	344	China, Hong Kong SAR	HKG								00	LIVE ANIMALS	1	No Quantity							1043			0
S3	2016	2016	2016	2	0	2	Export	699	India	IND	360	Indonesia	IDN								00	LIVE ANIMALS	1	No Quantity							283			0
S3	2016	2016	2016	2	0	2	Export	699	India	IND	372	Ireland	IRL								00	LIVE ANIMALS	1	No Quantity							149			0
S3	2016	2016	2016	2	0	2	Export	699	India	IND	376	Israel	ISR								00	LIVE ANIMALS	1	No Quantity							74			0
S3	2016	2016	2016	2	0	2	Export	699	India	IND	381	Italy	ITA								00	LIVE ANIMALS	1	No Quantity							348			0
S3	2016	2016	2016	2	0	2	Export	699	India	IND	392	Japan	JPN								00	LIVE ANIMALS	1	No Quantity							967			0
S3	2016	2016	2016	2	0	2	Export	699	India	IND	404	Kenya	KEN								00	LIVE ANIMALS	1	No Quantity							44358			0
S3	2016	2016	2016	2	0	2	Export	699	India	IND	410	Rep. of Korea	KOR								00	LIVE ANIMALS	1	No Quantity							197			0
S3	2016	2016	2016	2	0	2	Export	699	India	IND	418	Lao People's Dem. Rep.	LAO								00	LIVE ANIMALS	1	No Quantity							149			0
S3	2016	2016	2016	2	0	2	Export	699	India	IND	450	Madagascar	MDG								00	LIVE ANIMALS	1	No Quantity							298			0
S3	2016	2016	2016	2	0	2	Export	699	India	IND	458	Malaysia	MYS								00	LIVE ANIMALS	1	No Quantity							1146			0
S3	2016	2016	2016	2	0	2	Export	699	India	IND	462	Maldives	MDV								00	LIVE ANIMALS	1	No Quantity							35277			0
S3	2016	2016	2016	2	0	2	Export	699	India	IND	480	Mauritius	MUS								00	LIVE ANIMALS	1	No Quantity							551			0
S3	2016	2016	2016	2	0	2	Export	699	India	IND	484	Mexico	MEX								00	LIVE ANIMALS	1	No Quantity							149			0
S3	2016	2016	2016	2	0	2	Export	699	India	IND	504	Morocco	MAR								00	LIVE ANIMALS	1	No Quantity							298			0
S3	2016	2016	2016	2	0	2	Export	699	India	IND	512	Oman	OMN								00	LIVE ANIMALS	1	No Quantity							1074748			0
S3	2016	2016	2016	2	0	2	Export	699	India	IND	524	Nepal	NPL								00	LIVE ANIMALS	1	No Quantity							10533834			0
S3	2016	2016	2016	2	0	2	Export	699	India	IND	528	Netherlands	NLD								00	LIVE ANIMALS	1	No Quantity							104			0
S3	2016	2016	2016	2	0	2	Export	699	India	IND	566	Nigeria	NGA								00	LIVE ANIMALS	1	No Quantity							447			0
S3	2016	2016	2016	2	0	2	Export	699	India	IND	604	Peru	PER								00	LIVE ANIMALS	1	No Quantity							298			0
S3	2016	2016	2016	2	0	2	Export	699	India	IND	608	Philippines	PHL								00	LIVE ANIMALS	1	No Quantity							298			0
S3	2016	2016	2016	2	0	2	Export	699	India	IND	634	Qatar	QAT								00	LIVE ANIMALS	1	No Quantity							249			0
S3	2016	2016	2016	2	0	2	Export	699	India	IND	643	Russian Federation	RUS								00	LIVE ANIMALS	1	No Quantity							182			0
S3	2016	2016	2016	2	0	2	Export	699	India	IND	646	Rwanda	RWA								00	LIVE ANIMALS	1	No Quantity							2548			0
S3	2016	2016	2016	2	0	2	Export	699	India	IND	682	Saudi Arabia	SAU								00	LIVE ANIMALS	1	No Quantity							417			0
S3	2016	2016	2016	2	0	2	Export	699	India	IND	688	Serbia	SRB								00	LIVE ANIMALS	1	No Quantity							149			0
S3	2016	2016	2016	2	0	2	Export	699	India	IND	702	Singapore	SGP								00	LIVE ANIMALS	1	No Quantity							1548			0
S3	2016	2016	2016	2	0	2	Export	699	India	IND	704	Viet Nam	VNM								00	LIVE ANIMALS	1	No Quantity							357			0
S3	2016	2016	2016	2	0	2	Export	699	India	IND	710	South Africa	ZAF								00	LIVE ANIMALS	1	No Quantity							655			0
S3	2016	2016	2016	2	0	2	Export	699	India	IND	724	Spain	ESP								00	LIVE ANIMALS	1	No Quantity							74			0
S3	2016	2016	2016	2	0	2	Export	699	India	IND	757	Switzerland	CHE								00	LIVE ANIMALS	1	No Quantity							768			0
S3	2016	2016	2016	2	0	2	Export	699	India	IND	764	Thailand	THA								00	LIVE ANIMALS	1	No Quantity							327			0
S3	2016	2016	2016	2	0	2	Export	699	India	IND	784	United Arab Emirates	ARE								00	LIVE ANIMALS	1	No Quantity							25029141			0
S3	2016	2016	2016	2	0	2	Export	699	India	IND	800	Uganda	UGA								00	LIVE ANIMALS	1	No Quantity							98383			0
S3	2016	2016	2016	2	0	2	Export	699	India	IND	826	United Kingdom	GBR								00	LIVE ANIMALS	1	No Quantity							8872			0
S3	2016	2016	2016	2	0	2	Export	699	India	IND	842	USA	USA								00	LIVE ANIMALS	1	No Quantity							16314			0
S3	2016	2016	2016	2	0	2	Export	699	India	IND	894	Zambia	ZMB								00	LIVE ANIMALS	1	No Quantity							566			0
S3	2016	2016	2016	2	0	2	Export	882	Samoa	WSM	0	World	WLD								00	LIVE ANIMALS	1	No Quantity							292			0
S3	2016	2016	2016	2	0	2	Export	882	Samoa	WSM	16	American Samoa	ASM								00	LIVE ANIMALS	1	No Quantity							19			0
S3	2016	2016	2016	2	0	2	Export	882	Samoa	WSM	36	Australia	AUS								00	LIVE ANIMALS	1	No Quantity							156			0
S3	2016	2016	2016	2	0	2	Export	882	Samoa	WSM	554	New Zealand	NZL								00	LIVE ANIMALS	1	No Quantity							117			0
S3	2016	2016	2016	2	0	2	Export	586	Pakistan	PAK	0	World	WLD								01	MEAT, MEAT PREPARATIONS	1	No Quantity							241394236			0
S3	2016	2016	2016	2	0	2	Export	586	Pakistan	PAK	4	Afghanistan	AFG								01	MEAT, MEAT PREPARATIONS	1	No Quantity							7658005			0
S3	2016	2016	2016	2	0	2	Export	586	Pakistan	PAK	36	Australia	AUS								01	MEAT, MEAT PREPARATIONS	1	No Quantity							14458			0
S3	2016	2016	2016	2	0	2	Export	586	Pakistan	PAK	48	Bahrain	BHR								01	MEAT, MEAT PREPARATIONS	1	No Quantity							16207204			0
S3	2016	2016	2016	2	0	2	Export	586	Pakistan	PAK	50	Bangladesh	BGD								01	MEAT, MEAT PREPARATIONS	1	No Quantity							33648			0
S3	2016	2016	2016	2	0	2	Export	586	Pakistan	PAK	56	Belgium	BEL								01	MEAT, MEAT PREPARATIONS	1	No Quantity							312			0
S3	2016	2016	2016	2	0	2	Export	586	Pakistan	PAK	96	Brunei Darussalam	BRN								01	MEAT, MEAT PREPARATIONS	1	No Quantity							57			0
S3	2016	2016	2016	2	0	2	Export	586	Pakistan	PAK	156	China	CHN								01	MEAT, MEAT PREPARATIONS	1	No Quantity							70367			0
S3	2016	2016	2016	2	0	2	Export	586	Pakistan	PAK	276	Germany	DEU								01	MEAT, MEAT PREPARATIONS	1	No Quantity							169932			0
S3	2016	2016	2016	2	0	2	Export	586	Pakistan	PAK	344	China, Hong Kong SAR	HKG								01	MEAT, MEAT PREPARATIONS	1	No Quantity							328548			0
S3	2016	2016	2016	2	0	2	Export	586	Pakistan	PAK	392	Japan	JPN								01	MEAT, MEAT PREPARATIONS	1	No Quantity							20191			0
S3	2016	2016	2016	2	0	2	Export	586	Pakistan	PAK	404	Kenya	KEN								01	MEAT, MEAT PREPARATIONS	1	No Quantity							5570			0
S3	2016	2016	2016	2	0	2	Export	586	Pakistan	PAK	410	Rep. of Korea	KOR								01	MEAT, MEAT PREPARATIONS	1	No Quantity							11323			0
S3	2016	2016	2016	2	0	2	Export	586	Pakistan	PAK	414	Kuwait	KWT								01	MEAT, MEAT PREPARATIONS	1	No Quantity							27891351			0
S3	2016	2016	2016	2	0	2	Export	586	Pakistan	PAK	458	Malaysia	MYS								01	MEAT, MEAT PREPARATIONS	1	No Quantity							747581			0
S3	2016	2016	2016	2	0	2	Export	586	Pakistan	PAK	480	Mauritius	MUS								01	MEAT, MEAT PREPARATIONS	1	No Quantity							717			0
S3	2016	2016	2016	2	0	2	Export	586	Pakistan	PAK	512	Oman	OMN								01	MEAT, MEAT PREPARATIONS	1	No Quantity							10526818			0
S3	2016	2016	2016	2	0	2	Export	586	Pakistan	PAK	620	Portugal	PRT								01	MEAT, MEAT PREPARATIONS	1	No Quantity							194293			0
S3	2016	2016	2016	2	0	2	Export	586	Pakistan	PAK	634	Qatar	QAT								01	MEAT, MEAT PREPARATIONS	1	No Quantity							4978243			0
S3	2016	2016	2016	2	0	2	Export	586	Pakistan	PAK	642	Romania	ROU								01	MEAT, MEAT PREPARATIONS	1	No Quantity							27055			0
S3	2016	2016	2016	2	0	2	Export	586	Pakistan	PAK	682	Saudi Arabia	SAU								01	MEAT, MEAT PREPARATIONS	1	No Quantity							58172852			0
S3	2016	2016	2016	2	0	2	Export	586	Pakistan	PAK	704	Viet Nam	VNM								01	MEAT, MEAT PREPARATIONS	1	No Quantity							27817972			0
S3	2016	2016	2016	2	0	2	Export	586	Pakistan	PAK	710	South Africa	ZAF								01	MEAT, MEAT PREPARATIONS	1	No Quantity							1193			0
S3	2016	2016	2016	2	0	2	Export	586	Pakistan	PAK	764	Thailand	THA								01	MEAT, MEAT PREPARATIONS	1	No Quantity							885638			0
S3	2016	2016	2016	2	0	2	Export	586	Pakistan	PAK	784	United Arab Emirates	ARE								01	MEAT, MEAT PREPARATIONS	1	No Quantity							85611458			0
S3	2016	2016	2016	2	0	2	Export	586	Pakistan	PAK	792	Turkey	TUR								01	MEAT, MEAT PREPARATIONS	1	No Quantity							9067			0
S3	2016	2016	2016	2	0	2	Export	586	Pakistan	PAK	826	United Kingdom	GBR								01	MEAT, MEAT PREPARATIONS	1	No Quantity							8164			0
S3	2016	2016	2016	2	0	2	Export	586	Pakistan	PAK	842	USA	USA								01	MEAT, MEAT PREPARATIONS	1	No Quantity							2218			0
S3	2016	2016	2016	2	0	2	Export	699	India	IND	0	World	WLD								01	MEAT, MEAT PREPARATIONS	1	No Quantity							3975043782			0
S3	2016	2016	2016	2	0	2	Export	699	India	IND	4	Afghanistan	AFG								01	MEAT, MEAT PREPARATIONS	1	No Quantity							2006364			0
S3	2016	2016	2016	2	0	2	Export	699	India	IND	12	Algeria	DZA								01	MEAT, MEAT PREPARATIONS	1	No Quantity							95280288			0
S3	2016	2016	2016	2	0	2	Export	699	India	IND	24	Angola	AGO								01	MEAT, MEAT PREPARATIONS	1	No Quantity							13042092			0
S3	2016	2016	2016	2	0	2	Export	699	India	IND	31	Azerbaijan	AZE								01	MEAT, MEAT PREPARATIONS	1	No Quantity							999411			0
S3	2016	2016	2016	2	0	2	Export	699	India	IND	36	Australia	AUS								01	MEAT, MEAT PREPARATIONS	1	No Quantity							43209			0
S3	2016	2016	2016	2	0	2	Export	699	India	IND	48	Bahrain	BHR								01	MEAT, MEAT PREPARATIONS	1	No Quantity							21333658			0
S3	2016	2016	2016	2	0	2	Export	699	India	IND	50	Bangladesh	BGD								01	MEAT, MEAT PREPARATIONS	1	No Quantity							215374			0
S3	2016	2016	2016	2	0	2	Export	699	India	IND	51	Armenia	ARM								01	MEAT, MEAT PREPARATIONS	1	No Quantity							6290540			0
S3	2016	2016	2016	2	0	2	Export	699	India	IND	64	Bhutan	BTN								01	MEAT, MEAT PREPARATIONS	1	No Quantity							1265182			0
S3	2016	2016	2016	2	0	2	Export	699	India	IND	96	Brunei Darussalam	BRN								01	MEAT, MEAT PREPARATIONS	1	No Quantity							6276026			0
S3	2016	2016	2016	2	0	2	Export	699	India	IND	116	Cambodia	KHM								01	MEAT, MEAT PREPARATIONS	1	No Quantity							168924			0
S3	2016	2016	2016	2	0	2	Export	699	India	IND	120	Cameroon	CMR								01	MEAT, MEAT PREPARATIONS	1	No Quantity							286239			0
S3	2016	2016	2016	2	0	2	Export	699	India	IND	124	Canada	CAN								01	MEAT, MEAT PREPARATIONS	1	No Quantity							3869			0
S3	2016	2016	2016	2	0	2	Export	699	India	IND	156	China	CHN								01	MEAT, MEAT PREPARATIONS	1	No Quantity							88115			0
S3	2016	2016	2016	2	0	2	Export	699	India	IND	174	Comoros	COM								01	MEAT, MEAT PREPARATIONS	1	No Quantity							4691178			0
S3	2016	2016	2016	2	0	2	Export	699	India	IND	178	Congo	COG								01	MEAT, MEAT PREPARATIONS	1	No Quantity							19271769			0
S3	2016	2016	2016	2	0	2	Export	699	India	IND	180	Dem. Rep. of the Congo	COD								01	MEAT, MEAT PREPARATIONS	1	No Quantity							8473973			0
S3	2016	2016	2016	2	0	2	Export	699	India	IND	192	Cuba	CUB								01	MEAT, MEAT PREPARATIONS	1	No Quantity							14			0
S3	2016	2016	2016	2	0	2	Export	699	India	IND	204	Benin	BEN								01	MEAT, MEAT PREPARATIONS	1	No Quantity							67802			0
S3	2016	2016	2016	2	0	2	Export	699	India	IND	226	Equatorial Guinea	GNQ								01	MEAT, MEAT PREPARATIONS	1	No Quantity							3620010			0
S3	2016	2016	2016	2	0	2	Export	699	India	IND	266	Gabon	GAB								01	MEAT, MEAT PREPARATIONS	1	No Quantity							14570040			0
S3	2016	2016	2016	2	0	2	Export	699	India	IND	268	Georgia	GEO								01	MEAT, MEAT PREPARATIONS	1	No Quantity							2162418			0
S3	2016	2016	2016	2	0	2	Export	699	India	IND	270	Gambia	GMB								01	MEAT, MEAT PREPARATIONS	1	No Quantity							87006			0
S3	2016	2016	2016	2	0	2	Export	699	India	IND	288	Ghana	GHA								01	MEAT, MEAT PREPARATIONS	1	No Quantity							1166928			0
S3	2016	2016	2016	2	0	2	Export	699	India	IND	324	Guinea	GIN								01	MEAT, MEAT PREPARATIONS	1	No Quantity							344682			0
S3	2016	2016	2016	2	0	2	Export	699	India	IND	344	China, Hong Kong SAR	HKG								01	MEAT, MEAT PREPARATIONS	1	No Quantity							10871648			0
S3	2016	2016	2016	2	0	2	Export	699	India	IND	360	Indonesia	IDN								01	MEAT, MEAT PREPARATIONS	1	No Quantity							203390157			0
S3	2016	2016	2016	2	0	2	Export	699	India	IND	364	Iran	IRN								01	MEAT, MEAT PREPARATIONS	1	No Quantity							32058585			0
S3	2016	2016	2016	2	0	2	Export	699	India	IND	368	Iraq	IRQ								01	MEAT, MEAT PREPARATIONS	1	No Quantity							114093734			0
S3	2016	2016	2016	2	0	2	Export	699	India	IND	381	Italy	ITA								01	MEAT, MEAT PREPARATIONS	1	No Quantity							4956			0
S3	2016	2016	2016	2	0	2	Export	699	India	IND	384	Côte d'Ivoire	CIV								01	MEAT, MEAT PREPARATIONS	1	No Quantity							271760			0
S3	2016	2016	2016	2	0	2	Export	699	India	IND	392	Japan	JPN								01	MEAT, MEAT PREPARATIONS	1	No Quantity							358064			0
S3	2016	2016	2016	2	0	2	Export	699	India	IND	400	Jordan	JOR								01	MEAT, MEAT PREPARATIONS	1	No Quantity							34070377			0
S3	2016	2016	2016	2	0	2	Export	699	India	IND	410	Rep. of Korea	KOR								01	MEAT, MEAT PREPARATIONS	1	No Quantity							1563766			0
S3	2016	2016	2016	2	0	2	Export	699	India	IND	414	Kuwait	KWT								01	MEAT, MEAT PREPARATIONS	1	No Quantity							45375546			0
S3	2016	2016	2016	2	0	2	Export	699	India	IND	418	Lao People's Dem. Rep.	LAO								01	MEAT, MEAT PREPARATIONS	1	No Quantity							1654671			0
S3	2016	2016	2016	2	0	2	Export	699	India	IND	422	Lebanon	LBN								01	MEAT, MEAT PREPARATIONS	1	No Quantity							10992892			0
S3	2016	2016	2016	2	0	2	Export	699	India	IND	430	Liberia	LBR								01	MEAT, MEAT PREPARATIONS	1	No Quantity							2177383			0
S3	2016	2016	2016	2	0	2	Export	699	India	IND	434	Libya	LBY								01	MEAT, MEAT PREPARATIONS	1	No Quantity							868404			0
S3	2016	2016	2016	2	0	2	Export	699	India	IND	458	Malaysia	MYS								01	MEAT, MEAT PREPARATIONS	1	No Quantity							359586310			0
S3	2016	2016	2016	2	0	2	Export	699	India	IND	462	Maldives	MDV								01	MEAT, MEAT PREPARATIONS	1	No Quantity							6139505			0
S3	2016	2016	2016	2	0	2	Export	699	India	IND	480	Mauritius	MUS								01	MEAT, MEAT PREPARATIONS	1	No Quantity							9371345			0
S3	2016	2016	2016	2	0	2	Export	699	India	IND	490	Other Asia, nes									01	MEAT, MEAT PREPARATIONS	1	No Quantity							3385926			0
S3	2016	2016	2016	2	0	2	Export	699	India	IND	508	Mozambique	MOZ								01	MEAT, MEAT PREPARATIONS	1	No Quantity							43756			0
S3	2016	2016	2016	2	0	2	Export	699	India	IND	512	Oman	OMN								01	MEAT, MEAT PREPARATIONS	1	No Quantity							38474119			0
S3	2016	2016	2016	2	0	2	Export	699	India	IND	516	Namibia	NAM								01	MEAT, MEAT PREPARATIONS	1	No Quantity							697082			0
S3	2016	2016	2016	2	0	2	Export	699	India	IND	554	New Zealand	NZL								01	MEAT, MEAT PREPARATIONS	1	No Quantity							169			0
S3	2016	2016	2016	2	0	2	Export	699	India	IND	586	Pakistan	PAK								01	MEAT, MEAT PREPARATIONS	1	No Quantity							6318953			0
S3	2016	2016	2016	2	0	2	Export	699	India	IND	608	Philippines	PHL								01	MEAT, MEAT PREPARATIONS	1	No Quantity							102875510			0
S3	2016	2016	2016	2	0	2	Export	699	India	IND	634	Qatar	QAT								01	MEAT, MEAT PREPARATIONS	1	No Quantity							30269417			0
S3	2016	2016	2016	2	0	2	Export	699	India	IND	643	Russian Federation	RUS								01	MEAT, MEAT PREPARATIONS	1	No Quantity							19057839			0
S3	2016	2016	2016	2	0	2	Export	699	India	IND	682	Saudi Arabia	SAU								01	MEAT, MEAT PREPARATIONS	1	No Quantity							208241282			0
S3	2016	2016	2016	2	0	2	Export	699	India	IND	686	Senegal	SEN								01	MEAT, MEAT PREPARATIONS	1	No Quantity							8277075			0
S3	2016	2016	2016	2	0	2	Export	699	India	IND	690	Seychelles	SYC								01	MEAT, MEAT PREPARATIONS	1	No Quantity							515455			0
S3	2016	2016	2016	2	0	2	Export	699	India	IND	694	Sierra Leone	SLE								01	MEAT, MEAT PREPARATIONS	1	No Quantity							1724444			0
S3	2016	2016	2016	2	0	2	Export	699	India	IND	702	Singapore	SGP								01	MEAT, MEAT PREPARATIONS	1	No Quantity							5863967			0
S3	2016	2016	2016	2	0	2	Export	699	India	IND	704	Viet Nam	VNM								01	MEAT, MEAT PREPARATIONS	1	No Quantity							1911721263			0
S3	2016	2016	2016	2	0	2	Export	699	India	IND	706	Somalia	SOM								01	MEAT, MEAT PREPARATIONS	1	No Quantity							11279			0
S3	2016	2016	2016	2	0	2	Export	699	India	IND	760	Syria	SYR								01	MEAT, MEAT PREPARATIONS	1	No Quantity							5191678			0
S3	2016	2016	2016	2	0	2	Export	699	India	IND	762	Tajikistan	TJK								01	MEAT, MEAT PREPARATIONS	1	No Quantity							1856638			0
S3	2016	2016	2016	2	0	2	Export	699	India	IND	764	Thailand	THA								01	MEAT, MEAT PREPARATIONS	1	No Quantity							62153622			0
S3	2016	2016	2016	2	0	2	Export	699	India	IND	784	United Arab Emirates	ARE								01	MEAT, MEAT PREPARATIONS	1	No Quantity							175323969			0
S3	2016	2016	2016	2	0	2	Export	699	India	IND	788	Tunisia	TUN								01	MEAT, MEAT PREPARATIONS	1	No Quantity							144176			0
S3	2016	2016	2016	2	0	2	Export	699	India	IND	792	Turkey	TUR								01	MEAT, MEAT PREPARATIONS	1	No Quantity							38857			0
S3	2016	2016	2016	2	0	2	Export	699	India	IND	795	Turkmenistan	TKM								01	MEAT, MEAT PREPARATIONS	1	No Quantity							13459454			0
S3	2016	2016	2016	2	0	2	Export	699	India	IND	818	Egypt	EGY								01	MEAT, MEAT PREPARATIONS	1	No Quantity							339683580			0
S3	2016	2016	2016	2	0	2	Export	699	India	IND	826	United Kingdom	GBR								01	MEAT, MEAT PREPARATIONS	1	No Quantity							203			0
S3	2016	2016	2016	2	0	2	Export	699	India	IND	842	USA	USA								01	MEAT, MEAT PREPARATIONS	1	No Quantity							4908822			0
S3	2016	2016	2016	2	0	2	Export	699	India	IND	899	Areas, nes									01	MEAT, MEAT PREPARATIONS	1	No Quantity							201039			0
S3	2016	2016	2016	2	0	2	Export	882	Samoa	WSM	0	World	WLD								01	MEAT, MEAT PREPARATIONS	1	No Quantity							49354			0
S3	2016	2016	2016	2	0	2	Export	882	Samoa	WSM	184	Cook Isds	COK								01	MEAT, MEAT PREPARATIONS	1	No Quantity							2849			0
S3	2016	2016	2016	2	0	2	Export	882	Samoa	WSM	296	Kiribati	KIR								01	MEAT, MEAT PREPARATIONS	1	No Quantity							9			0
S3	2016	2016	2016	2	0	2	Export	882	Samoa	WSM	772	Tokelau	TKL								01	MEAT, MEAT PREPARATIONS	1	No Quantity							46486			0
S3	2016	2016	2016	2	0	2	Export	882	Samoa	WSM	798	Tuvalu	TUV								01	MEAT, MEAT PREPARATIONS	1	No Quantity							9			0
S3	2016	2016	2016	2	0	2	Export	586	Pakistan	PAK	0	World	WLD								02	DAIRY PRODUCTS,BIRD EGGS	1	No Quantity							60180591			0
S3	2016	2016	2016	2	0	2	Export	586	Pakistan	PAK	4	Afghanistan	AFG								02	DAIRY PRODUCTS,BIRD EGGS	1	No Quantity							52021134			0
S3	2016	2016	2016	2	0	2	Export	586	Pakistan	PAK	36	Australia	AUS								02	DAIRY PRODUCTS,BIRD EGGS	1	No Quantity							9430			0
S3	2016	2016	2016	2	0	2	Export	586	Pakistan	PAK	40	Austria	AUT								02	DAIRY PRODUCTS,BIRD EGGS	1	No Quantity							179			0
S3	2016	2016	2016	2	0	2	Export	586	Pakistan	PAK	52	Barbados	BRB								02	DAIRY PRODUCTS,BIRD EGGS	1	No Quantity							4496			0
S3	2016	2016	2016	2	0	2	Export	586	Pakistan	PAK	104	Myanmar	MMR								02	DAIRY PRODUCTS,BIRD EGGS	1	No Quantity							2			0
S3	2016	2016	2016	2	0	2	Export	586	Pakistan	PAK	124	Canada	CAN								02	DAIRY PRODUCTS,BIRD EGGS	1	No Quantity							68064			0
S3	2016	2016	2016	2	0	2	Export	586	Pakistan	PAK	242	Fiji	FJI								02	DAIRY PRODUCTS,BIRD EGGS	1	No Quantity							229			0
S3	2016	2016	2016	2	0	2	Export	586	Pakistan	PAK	276	Germany	DEU								02	DAIRY PRODUCTS,BIRD EGGS	1	No Quantity							749			0
S3	2016	2016	2016	2	0	2	Export	586	Pakistan	PAK	324	Guinea	GIN								02	DAIRY PRODUCTS,BIRD EGGS	1	No Quantity							30658			0
S3	2016	2016	2016	2	0	2	Export	586	Pakistan	PAK	344	China, Hong Kong SAR	HKG								02	DAIRY PRODUCTS,BIRD EGGS	1	No Quantity							224098			0
S3	2016	2016	2016	2	0	2	Export	586	Pakistan	PAK	400	Jordan	JOR								02	DAIRY PRODUCTS,BIRD EGGS	1	No Quantity							256180			0
S3	2016	2016	2016	2	0	2	Export	586	Pakistan	PAK	458	Malaysia	MYS								02	DAIRY PRODUCTS,BIRD EGGS	1	No Quantity							557192			0
S3	2016	2016	2016	2	0	2	Export	586	Pakistan	PAK	462	Maldives	MDV								02	DAIRY PRODUCTS,BIRD EGGS	1	No Quantity							38067			0
S3	2016	2016	2016	2	0	2	Export	586	Pakistan	PAK	508	Mozambique	MOZ								02	DAIRY PRODUCTS,BIRD EGGS	1	No Quantity							53853			0
S3	2016	2016	2016	2	0	2	Export	586	Pakistan	PAK	512	Oman	OMN								02	DAIRY PRODUCTS,BIRD EGGS	1	No Quantity							638982			0
S3	2016	2016	2016	2	0	2	Export	586	Pakistan	PAK	554	New Zealand	NZL								02	DAIRY PRODUCTS,BIRD EGGS	1	No Quantity							676			0
S3	2016	2016	2016	2	0	2	Export	586	Pakistan	PAK	682	Saudi Arabia	SAU								02	DAIRY PRODUCTS,BIRD EGGS	1	No Quantity							4219569			0
S3	2016	2016	2016	2	0	2	Export	586	Pakistan	PAK	686	Senegal	SEN								02	DAIRY PRODUCTS,BIRD EGGS	1	No Quantity							14799			0
S3	2016	2016	2016	2	0	2	Export	586	Pakistan	PAK	690	Seychelles	SYC								02	DAIRY PRODUCTS,BIRD EGGS	1	No Quantity							27603			0
S3	2016	2016	2016	2	0	2	Export	586	Pakistan	PAK	702	Singapore	SGP								02	DAIRY PRODUCTS,BIRD EGGS	1	No Quantity							1920			0
S3	2016	2016	2016	2	0	2	Export	586	Pakistan	PAK	706	Somalia	SOM								02	DAIRY PRODUCTS,BIRD EGGS	1	No Quantity							15467			0
S3	2016	2016	2016	2	0	2	Export	586	Pakistan	PAK	710	South Africa	ZAF								02	DAIRY PRODUCTS,BIRD EGGS	1	No Quantity							3592			0
S3	2016	2016	2016	2	0	2	Export	586	Pakistan	PAK	762	Tajikistan	TJK								02	DAIRY PRODUCTS,BIRD EGGS	1	No Quantity							1041928			0
S3	2016	2016	2016	2	0	2	Export	586	Pakistan	PAK	784	United Arab Emirates	ARE								02	DAIRY PRODUCTS,BIRD EGGS	1	No Quantity							299904			0
S3	2016	2016	2016	2	0	2	Export	586	Pakistan	PAK	826	United Kingdom	GBR								02	DAIRY PRODUCTS,BIRD EGGS	1	No Quantity							5384			0
S3	2016	2016	2016	2	0	2	Export	586	Pakistan	PAK	842	USA	USA								02	DAIRY PRODUCTS,BIRD EGGS	1	No Quantity							646437			0
S3	2016	2016	2016	2	0	2	Export	699	India	IND	0	World	WLD								02	DAIRY PRODUCTS,BIRD EGGS	1	No Quantity							225674835			0
S3	2016	2016	2016	2	0	2	Export	699	India	IND	4	Afghanistan	AFG								02	DAIRY PRODUCTS,BIRD EGGS	1	No Quantity							7353033			0
S3	2016	2016	2016	2	0	2	Export	699	India	IND	12	Algeria	DZA								02	DAIRY PRODUCTS,BIRD EGGS	1	No Quantity							3072			0
S3	2016	2016	2016	2	0	2	Export	699	India	IND	36	Australia	AUS								02	DAIRY PRODUCTS,BIRD EGGS	1	No Quantity							2354270			0
S3	2016	2016	2016	2	0	2	Export	699	India	IND	40	Austria	AUT								02	DAIRY PRODUCTS,BIRD EGGS	1	No Quantity							84			0
S3	2016	2016	2016	2	0	2	Export	699	India	IND	48	Bahrain	BHR								02	DAIRY PRODUCTS,BIRD EGGS	1	No Quantity							4745972			0
S3	2016	2016	2016	2	0	2	Export	699	India	IND	50	Bangladesh	BGD								02	DAIRY PRODUCTS,BIRD EGGS	1	No Quantity							17434131			0
S3	2016	2016	2016	2	0	2	Export	699	India	IND	56	Belgium	BEL								02	DAIRY PRODUCTS,BIRD EGGS	1	No Quantity							135			0
S3	2016	2016	2016	2	0	2	Export	699	India	IND	64	Bhutan	BTN								02	DAIRY PRODUCTS,BIRD EGGS	1	No Quantity							12422035			0
S3	2016	2016	2016	2	0	2	Export	699	India	IND	68	Bolivia (Plurinational State of)	BOL								02	DAIRY PRODUCTS,BIRD EGGS	1	No Quantity							15			0
S3	2016	2016	2016	2	0	2	Export	699	India	IND	72	Botswana	BWA								02	DAIRY PRODUCTS,BIRD EGGS	1	No Quantity							3493			0
S3	2016	2016	2016	2	0	2	Export	699	India	IND	96	Brunei Darussalam	BRN								02	DAIRY PRODUCTS,BIRD EGGS	1	No Quantity							56800			0
S3	2016	2016	2016	2	0	2	Export	699	India	IND	100	Bulgaria	BGR								02	DAIRY PRODUCTS,BIRD EGGS	1	No Quantity							23			0
S3	2016	2016	2016	2	0	2	Export	699	India	IND	104	Myanmar	MMR								02	DAIRY PRODUCTS,BIRD EGGS	1	No Quantity							99943			0
S3	2016	2016	2016	2	0	2	Export	699	India	IND	116	Cambodia	KHM								02	DAIRY PRODUCTS,BIRD EGGS	1	No Quantity							9186			0
S3	2016	2016	2016	2	0	2	Export	699	India	IND	120	Cameroon	CMR								02	DAIRY PRODUCTS,BIRD EGGS	1	No Quantity							848			0
S3	2016	2016	2016	2	0	2	Export	699	India	IND	124	Canada	CAN								02	DAIRY PRODUCTS,BIRD EGGS	1	No Quantity							251302			0
S3	2016	2016	2016	2	0	2	Export	699	India	IND	144	Sri Lanka	LKA								02	DAIRY PRODUCTS,BIRD EGGS	1	No Quantity							1347208			0
S3	2016	2016	2016	2	0	2	Export	699	India	IND	152	Chile	CHL								02	DAIRY PRODUCTS,BIRD EGGS	1	No Quantity							4537			0
S3	2016	2016	2016	2	0	2	Export	699	India	IND	156	China	CHN								02	DAIRY PRODUCTS,BIRD EGGS	1	No Quantity							269			0
S3	2016	2016	2016	2	0	2	Export	699	India	IND	174	Comoros	COM								02	DAIRY PRODUCTS,BIRD EGGS	1	No Quantity							294075			0
S3	2016	2016	2016	2	0	2	Export	699	India	IND	180	Dem. Rep. of the Congo	COD								02	DAIRY PRODUCTS,BIRD EGGS	1	No Quantity							91714			0
S3	2016	2016	2016	2	0	2	Export	699	India	IND	196	Cyprus	CYP								02	DAIRY PRODUCTS,BIRD EGGS	1	No Quantity							2075			0
S3	2016	2016	2016	2	0	2	Export	699	India	IND	203	Czechia	CZE								02	DAIRY PRODUCTS,BIRD EGGS	1	No Quantity							43			0
S3	2016	2016	2016	2	0	2	Export	699	India	IND	208	Denmark	DNK								02	DAIRY PRODUCTS,BIRD EGGS	1	No Quantity							195			0
S3	2016	2016	2016	2	0	2	Export	699	India	IND	231	Ethiopia	ETH								02	DAIRY PRODUCTS,BIRD EGGS	1	No Quantity							1096			0
S3	2016	2016	2016	2	0	2	Export	699	India	IND	251	France	FRA								02	DAIRY PRODUCTS,BIRD EGGS	1	No Quantity							101			0
S3	2016	2016	2016	2	0	2	Export	699	India	IND	266	Gabon	GAB								02	DAIRY PRODUCTS,BIRD EGGS	1	No Quantity							10911			0
S3	2016	2016	2016	2	0	2	Export	699	India	IND	270	Gambia	GMB								02	DAIRY PRODUCTS,BIRD EGGS	1	No Quantity							1174			0
S3	2016	2016	2016	2	0	2	Export	699	India	IND	276	Germany	DEU								02	DAIRY PRODUCTS,BIRD EGGS	1	No Quantity							1824578			0
S3	2016	2016	2016	2	0	2	Export	699	India	IND	288	Ghana	GHA								02	DAIRY PRODUCTS,BIRD EGGS	1	No Quantity							53434			0
S3	2016	2016	2016	2	0	2	Export	699	India	IND	300	Greece	GRC								02	DAIRY PRODUCTS,BIRD EGGS	1	No Quantity							15217			0
S3	2016	2016	2016	2	0	2	Export	699	India	IND	324	Guinea	GIN								02	DAIRY PRODUCTS,BIRD EGGS	1	No Quantity							2485			0
S3	2016	2016	2016	2	0	2	Export	699	India	IND	332	Haiti	HTI								02	DAIRY PRODUCTS,BIRD EGGS	1	No Quantity							876			0
S3	2016	2016	2016	2	0	2	Export	699	India	IND	344	China, Hong Kong SAR	HKG								02	DAIRY PRODUCTS,BIRD EGGS	1	No Quantity							1066684			0
S3	2016	2016	2016	2	0	2	Export	699	India	IND	360	Indonesia	IDN								02	DAIRY PRODUCTS,BIRD EGGS	1	No Quantity							8211586			0
S3	2016	2016	2016	2	0	2	Export	699	India	IND	364	Iran	IRN								02	DAIRY PRODUCTS,BIRD EGGS	1	No Quantity							1015528			0
S3	2016	2016	2016	2	0	2	Export	699	India	IND	368	Iraq	IRQ								02	DAIRY PRODUCTS,BIRD EGGS	1	No Quantity							82992			0
S3	2016	2016	2016	2	0	2	Export	699	India	IND	376	Israel	ISR								02	DAIRY PRODUCTS,BIRD EGGS	1	No Quantity							15632			0
S3	2016	2016	2016	2	0	2	Export	699	India	IND	381	Italy	ITA								02	DAIRY PRODUCTS,BIRD EGGS	1	No Quantity							232			0
S3	2016	2016	2016	2	0	2	Export	699	India	IND	384	Côte d'Ivoire	CIV								02	DAIRY PRODUCTS,BIRD EGGS	1	No Quantity							4858			0
S3	2016	2016	2016	2	0	2	Export	699	India	IND	392	Japan	JPN								02	DAIRY PRODUCTS,BIRD EGGS	1	No Quantity							11517200			0
S3	2016	2016	2016	2	0	2	Export	699	India	IND	398	Kazakhstan	KAZ								02	DAIRY PRODUCTS,BIRD EGGS	1	No Quantity							289			0
S3	2016	2016	2016	2	0	2	Export	699	India	IND	400	Jordan	JOR								02	DAIRY PRODUCTS,BIRD EGGS	1	No Quantity							60			0
S3	2016	2016	2016	2	0	2	Export	699	India	IND	404	Kenya	KEN								02	DAIRY PRODUCTS,BIRD EGGS	1	No Quantity							376816			0
S3	2016	2016	2016	2	0	2	Export	699	India	IND	410	Rep. of Korea	KOR								02	DAIRY PRODUCTS,BIRD EGGS	1	No Quantity							26040			0
S3	2016	2016	2016	2	0	2	Export	699	India	IND	414	Kuwait	KWT								02	DAIRY PRODUCTS,BIRD EGGS	1	No Quantity							3259162			0
S3	2016	2016	2016	2	0	2	Export	699	India	IND	422	Lebanon	LBN								02	DAIRY PRODUCTS,BIRD EGGS	1	No Quantity							2067			0
S3	2016	2016	2016	2	0	2	Export	699	India	IND	430	Liberia	LBR								02	DAIRY PRODUCTS,BIRD EGGS	1	No Quantity							959705			0
S3	2016	2016	2016	2	0	2	Export	699	India	IND	446	China, Macao SAR	MAC								02	DAIRY PRODUCTS,BIRD EGGS	1	No Quantity							1			0
S3	2016	2016	2016	2	0	2	Export	699	India	IND	450	Madagascar	MDG								02	DAIRY PRODUCTS,BIRD EGGS	1	No Quantity							238084			0
S3	2016	2016	2016	2	0	2	Export	699	India	IND	454	Malawi	MWI								02	DAIRY PRODUCTS,BIRD EGGS	1	No Quantity							2881			0
S3	2016	2016	2016	2	0	2	Export	699	India	IND	458	Malaysia	MYS								02	DAIRY PRODUCTS,BIRD EGGS	1	No Quantity							995232			0
S3	2016	2016	2016	2	0	2	Export	699	India	IND	462	Maldives	MDV								02	DAIRY PRODUCTS,BIRD EGGS	1	No Quantity							5854573			0
S3	2016	2016	2016	2	0	2	Export	699	India	IND	478	Mauritania	MRT								02	DAIRY PRODUCTS,BIRD EGGS	1	No Quantity							22			0
S3	2016	2016	2016	2	0	2	Export	699	India	IND	480	Mauritius	MUS								02	DAIRY PRODUCTS,BIRD EGGS	1	No Quantity							681025			0
S3	2016	2016	2016	2	0	2	Export	699	India	IND	490	Other Asia, nes									02	DAIRY PRODUCTS,BIRD EGGS	1	No Quantity							1260596			0
S3	2016	2016	2016	2	0	2	Export	699	India	IND	504	Morocco	MAR								02	DAIRY PRODUCTS,BIRD EGGS	1	No Quantity							11			0
S3	2016	2016	2016	2	0	2	Export	699	India	IND	508	Mozambique	MOZ								02	DAIRY PRODUCTS,BIRD EGGS	1	No Quantity							4527			0
S3	2016	2016	2016	2	0	2	Export	699	India	IND	512	Oman	OMN								02	DAIRY PRODUCTS,BIRD EGGS	1	No Quantity							27837377			0
S3	2016	2016	2016	2	0	2	Export	699	India	IND	524	Nepal	NPL								02	DAIRY PRODUCTS,BIRD EGGS	1	No Quantity							10339697			0
S3	2016	2016	2016	2	0	2	Export	699	India	IND	528	Netherlands	NLD								02	DAIRY PRODUCTS,BIRD EGGS	1	No Quantity							2492280			0
S3	2016	2016	2016	2	0	2	Export	699	India	IND	531	Curaçao	CUW								02	DAIRY PRODUCTS,BIRD EGGS	1	No Quantity							5944			0
S3	2016	2016	2016	2	0	2	Export	699	India	IND	554	New Zealand	NZL								02	DAIRY PRODUCTS,BIRD EGGS	1	No Quantity							239660			0
S3	2016	2016	2016	2	0	2	Export	699	India	IND	566	Nigeria	NGA								02	DAIRY PRODUCTS,BIRD EGGS	1	No Quantity							1716374			0
S3	2016	2016	2016	2	0	2	Export	699	India	IND	579	Norway	NOR								02	DAIRY PRODUCTS,BIRD EGGS	1	No Quantity							77435			0
S3	2016	2016	2016	2	0	2	Export	699	India	IND	586	Pakistan	PAK								02	DAIRY PRODUCTS,BIRD EGGS	1	No Quantity							17506279			0
S3	2016	2016	2016	2	0	2	Export	699	India	IND	608	Philippines	PHL								02	DAIRY PRODUCTS,BIRD EGGS	1	No Quantity							7626701			0
S3	2016	2016	2016	2	0	2	Export	699	India	IND	616	Poland	POL								02	DAIRY PRODUCTS,BIRD EGGS	1	No Quantity							18668			0
S3	2016	2016	2016	2	0	2	Export	699	India	IND	634	Qatar	QAT								02	DAIRY PRODUCTS,BIRD EGGS	1	No Quantity							3579887			0
S3	2016	2016	2016	2	0	2	Export	699	India	IND	643	Russian Federation	RUS								02	DAIRY PRODUCTS,BIRD EGGS	1	No Quantity							3730387			0
S3	2016	2016	2016	2	0	2	Export	699	India	IND	682	Saudi Arabia	SAU								02	DAIRY PRODUCTS,BIRD EGGS	1	No Quantity							12863327			0
S3	2016	2016	2016	2	0	2	Export	699	India	IND	686	Senegal	SEN								02	DAIRY PRODUCTS,BIRD EGGS	1	No Quantity							6684			0
S3	2016	2016	2016	2	0	2	Export	699	India	IND	690	Seychelles	SYC								02	DAIRY PRODUCTS,BIRD EGGS	1	No Quantity							794678			0
S3	2016	2016	2016	2	0	2	Export	699	India	IND	694	Sierra Leone	SLE								02	DAIRY PRODUCTS,BIRD EGGS	1	No Quantity							89526			0
S3	2016	2016	2016	2	0	2	Export	699	India	IND	702	Singapore	SGP								02	DAIRY PRODUCTS,BIRD EGGS	1	No Quantity							6732682			0
S3	2016	2016	2016	2	0	2	Export	699	India	IND	704	Viet Nam	VNM								02	DAIRY PRODUCTS,BIRD EGGS	1	No Quantity							6136771			0
S3	2016	2016	2016	2	0	2	Export	699	India	IND	706	Somalia	SOM								02	DAIRY PRODUCTS,BIRD EGGS	1	No Quantity							60282			0
S3	2016	2016	2016	2	0	2	Export	699	India	IND	710	South Africa	ZAF								02	DAIRY PRODUCTS,BIRD EGGS	1	No Quantity							45976			0
S3	2016	2016	2016	2	0	2	Export	699	India	IND	724	Spain	ESP								02	DAIRY PRODUCTS,BIRD EGGS	1	No Quantity							18088			0
S3	2016	2016	2016	2	0	2	Export	699	India	IND	729	Sudan	SDN								02	DAIRY PRODUCTS,BIRD EGGS	1	No Quantity							1262			0
S3	2016	2016	2016	2	0	2	Export	699	India	IND	740	Suriname	SUR								02	DAIRY PRODUCTS,BIRD EGGS	1	No Quantity							998			0
S3	2016	2016	2016	2	0	2	Export	699	India	IND	752	Sweden	SWE								02	DAIRY PRODUCTS,BIRD EGGS	1	No Quantity							69596			0
S3	2016	2016	2016	2	0	2	Export	699	India	IND	764	Thailand	THA								02	DAIRY PRODUCTS,BIRD EGGS	1	No Quantity							3120415			0
S3	2016	2016	2016	2	0	2	Export	699	India	IND	768	Togo	TGO								02	DAIRY PRODUCTS,BIRD EGGS	1	No Quantity							20303			0
S3	2016	2016	2016	2	0	2	Export	699	India	IND	780	Trinidad and Tobago	TTO								02	DAIRY PRODUCTS,BIRD EGGS	1	No Quantity							5247			0
S3	2016	2016	2016	2	0	2	Export	699	India	IND	784	United Arab Emirates	ARE								02	DAIRY PRODUCTS,BIRD EGGS	1	No Quantity							32001255			0
S3	2016	2016	2016	2	0	2	Export	699	India	IND	800	Uganda	UGA								02	DAIRY PRODUCTS,BIRD EGGS	1	No Quantity							134999			0
S3	2016	2016	2016	2	0	2	Export	699	India	IND	818	Egypt	EGY								02	DAIRY PRODUCTS,BIRD EGGS	1	No Quantity							1757			0
S3	2016	2016	2016	2	0	2	Export	699	India	IND	826	United Kingdom	GBR								02	DAIRY PRODUCTS,BIRD EGGS	1	No Quantity							379133			0
S3	2016	2016	2016	2	0	2	Export	699	India	IND	834	United Rep. of Tanzania	TZA								02	DAIRY PRODUCTS,BIRD EGGS	1	No Quantity							2588			0
S3	2016	2016	2016	2	0	2	Export	699	India	IND	842	USA	USA								02	DAIRY PRODUCTS,BIRD EGGS	1	No Quantity							3553671			0
S3	2016	2016	2016	2	0	2	Export	699	India	IND	854	Burkina Faso	BFA								02	DAIRY PRODUCTS,BIRD EGGS	1	No Quantity							98			0
S3	2016	2016	2016	2	0	2	Export	699	India	IND	894	Zambia	ZMB								02	DAIRY PRODUCTS,BIRD EGGS	1	No Quantity							1430			0
S3	2016	2016	2016	2	0	2	Export	699	India	IND	899	Areas, nes									02	DAIRY PRODUCTS,BIRD EGGS	1	No Quantity							503244			0
S3	2016	2016	2016	2	0	2	Export	882	Samoa	WSM	0	World	WLD								02	DAIRY PRODUCTS,BIRD EGGS	1	No Quantity							326			0
S3	2016	2016	2016	2	0	2	Export	882	Samoa	WSM	16	American Samoa	ASM								02	DAIRY PRODUCTS,BIRD EGGS	1	No Quantity							149			0
S3	2016	2016	2016	2	0	2	Export	882	Samoa	WSM	184	Cook Isds	COK								02	DAIRY PRODUCTS,BIRD EGGS	1	No Quantity							60			0
S3	2016	2016	2016	2	0	2	Export	882	Samoa	WSM	242	Fiji	FJI								02	DAIRY PRODUCTS,BIRD EGGS	1	No Quantity							78			0
S3	2016	2016	2016	2	0	2	Export	882	Samoa	WSM	772	Tokelau	TKL								02	DAIRY PRODUCTS,BIRD EGGS	1	No Quantity							39			0
S3	2016	2016	2016	2	0	2	Export	586	Pakistan	PAK	0	World	WLD								03	FISH,CRUSTACEANS,MOLLUSC	1	No Quantity							341866152			0
S3	2016	2016	2016	2	0	2	Export	586	Pakistan	PAK	4	Afghanistan	AFG								03	FISH,CRUSTACEANS,MOLLUSC	1	No Quantity							447495			0
S3	2016	2016	2016	2	0	2	Export	586	Pakistan	PAK	8	Albania	ALB								03	FISH,CRUSTACEANS,MOLLUSC	1	No Quantity							137825			0
S3	2016	2016	2016	2	0	2	Export	586	Pakistan	PAK	16	American Samoa	ASM								03	FISH,CRUSTACEANS,MOLLUSC	1	No Quantity							174184			0
S3	2016	2016	2016	2	0	2	Export	586	Pakistan	PAK	24	Angola	AGO								03	FISH,CRUSTACEANS,MOLLUSC	1	No Quantity							42108			0
S3	2016	2016	2016	2	0	2	Export	586	Pakistan	PAK	48	Bahrain	BHR								03	FISH,CRUSTACEANS,MOLLUSC	1	No Quantity							2293128			0
S3	2016	2016	2016	2	0	2	Export	586	Pakistan	PAK	50	Bangladesh	BGD								03	FISH,CRUSTACEANS,MOLLUSC	1	No Quantity							1078883			0
S3	2016	2016	2016	2	0	2	Export	586	Pakistan	PAK	56	Belgium	BEL								03	FISH,CRUSTACEANS,MOLLUSC	1	No Quantity							485074			0
S3	2016	2016	2016	2	0	2	Export	586	Pakistan	PAK	104	Myanmar	MMR								03	FISH,CRUSTACEANS,MOLLUSC	1	No Quantity							54583			0
S3	2016	2016	2016	2	0	2	Export	586	Pakistan	PAK	124	Canada	CAN								03	FISH,CRUSTACEANS,MOLLUSC	1	No Quantity							390131			0
S3	2016	2016	2016	2	0	2	Export	586	Pakistan	PAK	144	Sri Lanka	LKA								03	FISH,CRUSTACEANS,MOLLUSC	1	No Quantity							4432743			0
S3	2016	2016	2016	2	0	2	Export	586	Pakistan	PAK	156	China	CHN								03	FISH,CRUSTACEANS,MOLLUSC	1	No Quantity							49068456			0
S3	2016	2016	2016	2	0	2	Export	586	Pakistan	PAK	196	Cyprus	CYP								03	FISH,CRUSTACEANS,MOLLUSC	1	No Quantity							50605			0
S3	2016	2016	2016	2	0	2	Export	586	Pakistan	PAK	242	Fiji	FJI								03	FISH,CRUSTACEANS,MOLLUSC	1	No Quantity							323275			0
S3	2016	2016	2016	2	0	2	Export	586	Pakistan	PAK	270	Gambia	GMB								03	FISH,CRUSTACEANS,MOLLUSC	1	No Quantity							123579			0
S3	2016	2016	2016	2	0	2	Export	586	Pakistan	PAK	300	Greece	GRC								03	FISH,CRUSTACEANS,MOLLUSC	1	No Quantity							413332			0
S3	2016	2016	2016	2	0	2	Export	586	Pakistan	PAK	344	China, Hong Kong SAR	HKG								03	FISH,CRUSTACEANS,MOLLUSC	1	No Quantity							3191626			0
S3	2016	2016	2016	2	0	2	Export	586	Pakistan	PAK	360	Indonesia	IDN								03	FISH,CRUSTACEANS,MOLLUSC	1	No Quantity							5322174			0
S3	2016	2016	2016	2	0	2	Export	586	Pakistan	PAK	368	Iraq	IRQ								03	FISH,CRUSTACEANS,MOLLUSC	1	No Quantity							435203			0
S3	2016	2016	2016	2	0	2	Export	586	Pakistan	PAK	381	Italy	ITA								03	FISH,CRUSTACEANS,MOLLUSC	1	No Quantity							173519			0
S3	2016	2016	2016	2	0	2	Export	586	Pakistan	PAK	392	Japan	JPN								03	FISH,CRUSTACEANS,MOLLUSC	1	No Quantity							3944879			0
S3	2016	2016	2016	2	0	2	Export	586	Pakistan	PAK	400	Jordan	JOR								03	FISH,CRUSTACEANS,MOLLUSC	1	No Quantity							155249			0
S3	2016	2016	2016	2	0	2	Export	586	Pakistan	PAK	410	Rep. of Korea	KOR								03	FISH,CRUSTACEANS,MOLLUSC	1	No Quantity							19969838			0
S3	2016	2016	2016	2	0	2	Export	586	Pakistan	PAK	414	Kuwait	KWT								03	FISH,CRUSTACEANS,MOLLUSC	1	No Quantity							12914796			0
S3	2016	2016	2016	2	0	2	Export	586	Pakistan	PAK	422	Lebanon	LBN								03	FISH,CRUSTACEANS,MOLLUSC	1	No Quantity							1011139			0
S3	2016	2016	2016	2	0	2	Export	586	Pakistan	PAK	446	China, Macao SAR	MAC								03	FISH,CRUSTACEANS,MOLLUSC	1	No Quantity							56525			0
S3	2016	2016	2016	2	0	2	Export	586	Pakistan	PAK	454	Malawi	MWI								03	FISH,CRUSTACEANS,MOLLUSC	1	No Quantity							30277			0
S3	2016	2016	2016	2	0	2	Export	586	Pakistan	PAK	458	Malaysia	MYS								03	FISH,CRUSTACEANS,MOLLUSC	1	No Quantity							12102374			0
S3	2016	2016	2016	2	0	2	Export	586	Pakistan	PAK	462	Maldives	MDV								03	FISH,CRUSTACEANS,MOLLUSC	1	No Quantity							1991			0
S3	2016	2016	2016	2	0	2	Export	586	Pakistan	PAK	480	Mauritius	MUS								03	FISH,CRUSTACEANS,MOLLUSC	1	No Quantity							333444			0
S3	2016	2016	2016	2	0	2	Export	586	Pakistan	PAK	490	Other Asia, nes									03	FISH,CRUSTACEANS,MOLLUSC	1	No Quantity							2810861			0
S3	2016	2016	2016	2	0	2	Export	586	Pakistan	PAK	508	Mozambique	MOZ								03	FISH,CRUSTACEANS,MOLLUSC	1	No Quantity							60471			0
S3	2016	2016	2016	2	0	2	Export	586	Pakistan	PAK	512	Oman	OMN								03	FISH,CRUSTACEANS,MOLLUSC	1	No Quantity							775750			0
S3	2016	2016	2016	2	0	2	Export	586	Pakistan	PAK	634	Qatar	QAT								03	FISH,CRUSTACEANS,MOLLUSC	1	No Quantity							3408428			0
S3	2016	2016	2016	2	0	2	Export	586	Pakistan	PAK	682	Saudi Arabia	SAU								03	FISH,CRUSTACEANS,MOLLUSC	1	No Quantity							10813505			0
S3	2016	2016	2016	2	0	2	Export	586	Pakistan	PAK	686	Senegal	SEN								03	FISH,CRUSTACEANS,MOLLUSC	1	No Quantity							70614			0
S3	2016	2016	2016	2	0	2	Export	586	Pakistan	PAK	699	India	IND								03	FISH,CRUSTACEANS,MOLLUSC	1	No Quantity							968391			0
S3	2016	2016	2016	2	0	2	Export	586	Pakistan	PAK	702	Singapore	SGP								03	FISH,CRUSTACEANS,MOLLUSC	1	No Quantity							1178944			0
S3	2016	2016	2016	2	0	2	Export	586	Pakistan	PAK	704	Viet Nam	VNM								03	FISH,CRUSTACEANS,MOLLUSC	1	No Quantity							93183827			0
S3	2016	2016	2016	2	0	2	Export	586	Pakistan	PAK	710	South Africa	ZAF								03	FISH,CRUSTACEANS,MOLLUSC	1	No Quantity							142998			0
S3	2016	2016	2016	2	0	2	Export	586	Pakistan	PAK	724	Spain	ESP								03	FISH,CRUSTACEANS,MOLLUSC	1	No Quantity							1050472			0
S3	2016	2016	2016	2	0	2	Export	586	Pakistan	PAK	764	Thailand	THA								03	FISH,CRUSTACEANS,MOLLUSC	1	No Quantity							53884497			0
S3	2016	2016	2016	2	0	2	Export	586	Pakistan	PAK	784	United Arab Emirates	ARE								03	FISH,CRUSTACEANS,MOLLUSC	1	No Quantity							42232602			0
S3	2016	2016	2016	2	0	2	Export	586	Pakistan	PAK	792	Turkey	TUR								03	FISH,CRUSTACEANS,MOLLUSC	1	No Quantity							35302			0
S3	2016	2016	2016	2	0	2	Export	586	Pakistan	PAK	818	Egypt	EGY								03	FISH,CRUSTACEANS,MOLLUSC	1	No Quantity							7885890			0
S3	2016	2016	2016	2	0	2	Export	586	Pakistan	PAK	826	United Kingdom	GBR								03	FISH,CRUSTACEANS,MOLLUSC	1	No Quantity							2480899			0
S3	2016	2016	2016	2	0	2	Export	586	Pakistan	PAK	834	United Rep. of Tanzania	TZA								03	FISH,CRUSTACEANS,MOLLUSC	1	No Quantity							34812			0
S3	2016	2016	2016	2	0	2	Export	586	Pakistan	PAK	842	USA	USA								03	FISH,CRUSTACEANS,MOLLUSC	1	No Quantity							1562170			0
S3	2016	2016	2016	2	0	2	Export	586	Pakistan	PAK	882	Samoa	WSM								03	FISH,CRUSTACEANS,MOLLUSC	1	No Quantity							127280			0
S3	2016	2016	2016	2	0	2	Export	699	India	IND	0	World	WLD								03	FISH,CRUSTACEANS,MOLLUSC	1	No Quantity							5499082007			0
S3	2016	2016	2016	2	0	2	Export	699	India	IND	4	Afghanistan	AFG								03	FISH,CRUSTACEANS,MOLLUSC	1	No Quantity							25504			0
S3	2016	2016	2016	2	0	2	Export	699	India	IND	8	Albania	ALB								03	FISH,CRUSTACEANS,MOLLUSC	1	No Quantity							679802			0
S3	2016	2016	2016	2	0	2	Export	699	India	IND	12	Algeria	DZA								03	FISH,CRUSTACEANS,MOLLUSC	1	No Quantity							6394914			0
S3	2016	2016	2016	2	0	2	Export	699	India	IND	16	American Samoa	ASM								03	FISH,CRUSTACEANS,MOLLUSC	1	No Quantity							4127			0
S3	2016	2016	2016	2	0	2	Export	699	India	IND	24	Angola	AGO								03	FISH,CRUSTACEANS,MOLLUSC	1	No Quantity							148780			0
S3	2016	2016	2016	2	0	2	Export	699	India	IND	36	Australia	AUS								03	FISH,CRUSTACEANS,MOLLUSC	1	No Quantity							2186175			0
S3	2016	2016	2016	2	0	2	Export	699	India	IND	40	Austria	AUT								03	FISH,CRUSTACEANS,MOLLUSC	1	No Quantity							1147877			0
S3	2016	2016	2016	2	0	2	Export	699	India	IND	44	Bahamas	BHS								03	FISH,CRUSTACEANS,MOLLUSC	1	No Quantity							4134			0
S3	2016	2016	2016	2	0	2	Export	699	India	IND	48	Bahrain	BHR								03	FISH,CRUSTACEANS,MOLLUSC	1	No Quantity							4519446			0
S3	2016	2016	2016	2	0	2	Export	699	India	IND	50	Bangladesh	BGD								03	FISH,CRUSTACEANS,MOLLUSC	1	No Quantity							19837708			0
S3	2016	2016	2016	2	0	2	Export	699	India	IND	52	Barbados	BRB								03	FISH,CRUSTACEANS,MOLLUSC	1	No Quantity							165142			0
S3	2016	2016	2016	2	0	2	Export	699	India	IND	56	Belgium	BEL								03	FISH,CRUSTACEANS,MOLLUSC	1	No Quantity							123845530			0
S3	2016	2016	2016	2	0	2	Export	699	India	IND	96	Brunei Darussalam	BRN								03	FISH,CRUSTACEANS,MOLLUSC	1	No Quantity							595599			0
S3	2016	2016	2016	2	0	2	Export	699	India	IND	104	Myanmar	MMR								03	FISH,CRUSTACEANS,MOLLUSC	1	No Quantity							216308			0
S3	2016	2016	2016	2	0	2	Export	699	India	IND	112	Belarus	BLR								03	FISH,CRUSTACEANS,MOLLUSC	1	No Quantity							3858306			0
S3	2016	2016	2016	2	0	2	Export	699	India	IND	120	Cameroon	CMR								03	FISH,CRUSTACEANS,MOLLUSC	1	No Quantity							22186			0
S3	2016	2016	2016	2	0	2	Export	699	India	IND	124	Canada	CAN								03	FISH,CRUSTACEANS,MOLLUSC	1	No Quantity							107202764			0
S3	2016	2016	2016	2	0	2	Export	699	India	IND	144	Sri Lanka	LKA								03	FISH,CRUSTACEANS,MOLLUSC	1	No Quantity							15272656			0
S3	2016	2016	2016	2	0	2	Export	699	India	IND	152	Chile	CHL								03	FISH,CRUSTACEANS,MOLLUSC	1	No Quantity							1147228			0
S3	2016	2016	2016	2	0	2	Export	699	India	IND	156	China	CHN								03	FISH,CRUSTACEANS,MOLLUSC	1	No Quantity							129732638			0
S3	2016	2016	2016	2	0	2	Export	699	India	IND	174	Comoros	COM								03	FISH,CRUSTACEANS,MOLLUSC	1	No Quantity							227042			0
S3	2016	2016	2016	2	0	2	Export	699	India	IND	178	Congo	COG								03	FISH,CRUSTACEANS,MOLLUSC	1	No Quantity							715041			0
S3	2016	2016	2016	2	0	2	Export	699	India	IND	180	Dem. Rep. of the Congo	COD								03	FISH,CRUSTACEANS,MOLLUSC	1	No Quantity							67789			0
S3	2016	2016	2016	2	0	2	Export	699	India	IND	191	Croatia	HRV								03	FISH,CRUSTACEANS,MOLLUSC	1	No Quantity							1089702			0
S3	2016	2016	2016	2	0	2	Export	699	India	IND	196	Cyprus	CYP								03	FISH,CRUSTACEANS,MOLLUSC	1	No Quantity							3448328			0
S3	2016	2016	2016	2	0	2	Export	699	India	IND	203	Czechia	CZE								03	FISH,CRUSTACEANS,MOLLUSC	1	No Quantity							5249			0
S3	2016	2016	2016	2	0	2	Export	699	India	IND	204	Benin	BEN								03	FISH,CRUSTACEANS,MOLLUSC	1	No Quantity							216879			0
S3	2016	2016	2016	2	0	2	Export	699	India	IND	208	Denmark	DNK								03	FISH,CRUSTACEANS,MOLLUSC	1	No Quantity							8941945			0
S3	2016	2016	2016	2	0	2	Export	699	India	IND	212	Dominica	DMA								03	FISH,CRUSTACEANS,MOLLUSC	1	No Quantity							104128			0
S3	2016	2016	2016	2	0	2	Export	699	India	IND	214	Dominican Rep.	DOM								03	FISH,CRUSTACEANS,MOLLUSC	1	No Quantity							12153209			0
S3	2016	2016	2016	2	0	2	Export	699	India	IND	226	Equatorial Guinea	GNQ								03	FISH,CRUSTACEANS,MOLLUSC	1	No Quantity							269678			0
S3	2016	2016	2016	2	0	2	Export	699	India	IND	233	Estonia	EST								03	FISH,CRUSTACEANS,MOLLUSC	1	No Quantity							72845			0
S3	2016	2016	2016	2	0	2	Export	699	India	IND	242	Fiji	FJI								03	FISH,CRUSTACEANS,MOLLUSC	1	No Quantity							599761			0
S3	2016	2016	2016	2	0	2	Export	699	India	IND	246	Finland	FIN								03	FISH,CRUSTACEANS,MOLLUSC	1	No Quantity							113130			0
S3	2016	2016	2016	2	0	2	Export	699	India	IND	251	France	FRA								03	FISH,CRUSTACEANS,MOLLUSC	1	No Quantity							109835570			0
S3	2016	2016	2016	2	0	2	Export	699	India	IND	262	Djibouti	DJI								03	FISH,CRUSTACEANS,MOLLUSC	1	No Quantity							256060			0
S3	2016	2016	2016	2	0	2	Export	699	India	IND	266	Gabon	GAB								03	FISH,CRUSTACEANS,MOLLUSC	1	No Quantity							259116			0
S3	2016	2016	2016	2	0	2	Export	699	India	IND	268	Georgia	GEO								03	FISH,CRUSTACEANS,MOLLUSC	1	No Quantity							305885			0
S3	2016	2016	2016	2	0	2	Export	699	India	IND	270	Gambia	GMB								03	FISH,CRUSTACEANS,MOLLUSC	1	No Quantity							143776			0
S3	2016	2016	2016	2	0	2	Export	699	India	IND	276	Germany	DEU								03	FISH,CRUSTACEANS,MOLLUSC	1	No Quantity							34358318			0
S3	2016	2016	2016	2	0	2	Export	699	India	IND	288	Ghana	GHA								03	FISH,CRUSTACEANS,MOLLUSC	1	No Quantity							317506			0
S3	2016	2016	2016	2	0	2	Export	699	India	IND	300	Greece	GRC								03	FISH,CRUSTACEANS,MOLLUSC	1	No Quantity							33954638			0
S3	2016	2016	2016	2	0	2	Export	699	India	IND	320	Guatemala	GTM								03	FISH,CRUSTACEANS,MOLLUSC	1	No Quantity							327835			0
S3	2016	2016	2016	2	0	2	Export	699	India	IND	328	Guyana	GUY								03	FISH,CRUSTACEANS,MOLLUSC	1	No Quantity							95834			0
S3	2016	2016	2016	2	0	2	Export	699	India	IND	332	Haiti	HTI								03	FISH,CRUSTACEANS,MOLLUSC	1	No Quantity							150241			0
S3	2016	2016	2016	2	0	2	Export	699	India	IND	340	Honduras	HND								03	FISH,CRUSTACEANS,MOLLUSC	1	No Quantity							354830			0
S3	2016	2016	2016	2	0	2	Export	699	India	IND	344	China, Hong Kong SAR	HKG								03	FISH,CRUSTACEANS,MOLLUSC	1	No Quantity							77865056			0
S3	2016	2016	2016	2	0	2	Export	699	India	IND	348	Hungary	HUN								03	FISH,CRUSTACEANS,MOLLUSC	1	No Quantity							100558			0
S3	2016	2016	2016	2	0	2	Export	699	India	IND	360	Indonesia	IDN								03	FISH,CRUSTACEANS,MOLLUSC	1	No Quantity							2443676			0
S3	2016	2016	2016	2	0	2	Export	699	India	IND	364	Iran	IRN								03	FISH,CRUSTACEANS,MOLLUSC	1	No Quantity							18789410			0
S3	2016	2016	2016	2	0	2	Export	699	India	IND	368	Iraq	IRQ								03	FISH,CRUSTACEANS,MOLLUSC	1	No Quantity							657990			0
S3	2016	2016	2016	2	0	2	Export	699	India	IND	372	Ireland	IRL								03	FISH,CRUSTACEANS,MOLLUSC	1	No Quantity							4510980			0
S3	2016	2016	2016	2	0	2	Export	699	India	IND	376	Israel	ISR								03	FISH,CRUSTACEANS,MOLLUSC	1	No Quantity							4252761			0
S3	2016	2016	2016	2	0	2	Export	699	India	IND	381	Italy	ITA								03	FISH,CRUSTACEANS,MOLLUSC	1	No Quantity							151561174			0
S3	2016	2016	2016	2	0	2	Export	699	India	IND	384	Côte d'Ivoire	CIV								03	FISH,CRUSTACEANS,MOLLUSC	1	No Quantity							146309			0
S3	2016	2016	2016	2	0	2	Export	699	India	IND	392	Japan	JPN								03	FISH,CRUSTACEANS,MOLLUSC	1	No Quantity							386071874			0
S3	2016	2016	2016	2	0	2	Export	699	India	IND	398	Kazakhstan	KAZ								03	FISH,CRUSTACEANS,MOLLUSC	1	No Quantity							305065			0
S3	2016	2016	2016	2	0	2	Export	699	India	IND	400	Jordan	JOR								03	FISH,CRUSTACEANS,MOLLUSC	1	No Quantity							831502			0
S3	2016	2016	2016	2	0	2	Export	699	India	IND	404	Kenya	KEN								03	FISH,CRUSTACEANS,MOLLUSC	1	No Quantity							107797			0
S3	2016	2016	2016	2	0	2	Export	699	India	IND	408	Dem. People's Rep. of Korea	PRK								03	FISH,CRUSTACEANS,MOLLUSC	1	No Quantity							2014974			0
S3	2016	2016	2016	2	0	2	Export	699	India	IND	410	Rep. of Korea	KOR								03	FISH,CRUSTACEANS,MOLLUSC	1	No Quantity							22700630			0
S3	2016	2016	2016	2	0	2	Export	699	India	IND	414	Kuwait	KWT								03	FISH,CRUSTACEANS,MOLLUSC	1	No Quantity							33008654			0
S3	2016	2016	2016	2	0	2	Export	699	India	IND	422	Lebanon	LBN								03	FISH,CRUSTACEANS,MOLLUSC	1	No Quantity							4500369			0
S3	2016	2016	2016	2	0	2	Export	699	India	IND	428	Latvia	LVA								03	FISH,CRUSTACEANS,MOLLUSC	1	No Quantity							286723			0
S3	2016	2016	2016	2	0	2	Export	699	India	IND	434	Libya	LBY								03	FISH,CRUSTACEANS,MOLLUSC	1	No Quantity							475598			0
S3	2016	2016	2016	2	0	2	Export	699	India	IND	440	Lithuania	LTU								03	FISH,CRUSTACEANS,MOLLUSC	1	No Quantity							13320815			0
S3	2016	2016	2016	2	0	2	Export	699	India	IND	446	China, Macao SAR	MAC								03	FISH,CRUSTACEANS,MOLLUSC	1	No Quantity							44537			0
S3	2016	2016	2016	2	0	2	Export	699	India	IND	450	Madagascar	MDG								03	FISH,CRUSTACEANS,MOLLUSC	1	No Quantity							92692			0
S3	2016	2016	2016	2	0	2	Export	699	India	IND	458	Malaysia	MYS								03	FISH,CRUSTACEANS,MOLLUSC	1	No Quantity							39029243			0
S3	2016	2016	2016	2	0	2	Export	699	India	IND	462	Maldives	MDV								03	FISH,CRUSTACEANS,MOLLUSC	1	No Quantity							6068704			0
S3	2016	2016	2016	2	0	2	Export	699	India	IND	466	Mali	MLI								03	FISH,CRUSTACEANS,MOLLUSC	1	No Quantity							268762			0
S3	2016	2016	2016	2	0	2	Export	699	India	IND	470	Malta	MLT								03	FISH,CRUSTACEANS,MOLLUSC	1	No Quantity							461474			0
S3	2016	2016	2016	2	0	2	Export	699	India	IND	478	Mauritania	MRT								03	FISH,CRUSTACEANS,MOLLUSC	1	No Quantity							3702			0
S3	2016	2016	2016	2	0	2	Export	699	India	IND	480	Mauritius	MUS								03	FISH,CRUSTACEANS,MOLLUSC	1	No Quantity							11057554			0
S3	2016	2016	2016	2	0	2	Export	699	India	IND	484	Mexico	MEX								03	FISH,CRUSTACEANS,MOLLUSC	1	No Quantity							947725			0
S3	2016	2016	2016	2	0	2	Export	699	India	IND	490	Other Asia, nes									03	FISH,CRUSTACEANS,MOLLUSC	1	No Quantity							51002856			0
S3	2016	2016	2016	2	0	2	Export	699	India	IND	504	Morocco	MAR								03	FISH,CRUSTACEANS,MOLLUSC	1	No Quantity							429858			0
S3	2016	2016	2016	2	0	2	Export	699	India	IND	508	Mozambique	MOZ								03	FISH,CRUSTACEANS,MOLLUSC	1	No Quantity							71121			0
S3	2016	2016	2016	2	0	2	Export	699	India	IND	512	Oman	OMN								03	FISH,CRUSTACEANS,MOLLUSC	1	No Quantity							6208754			0
S3	2016	2016	2016	2	0	2	Export	699	India	IND	516	Namibia	NAM								03	FISH,CRUSTACEANS,MOLLUSC	1	No Quantity							208970			0
S3	2016	2016	2016	2	0	2	Export	699	India	IND	524	Nepal	NPL								03	FISH,CRUSTACEANS,MOLLUSC	1	No Quantity							1609119			0
S3	2016	2016	2016	2	0	2	Export	699	India	IND	528	Netherlands	NLD								03	FISH,CRUSTACEANS,MOLLUSC	1	No Quantity							116582881			0
S3	2016	2016	2016	2	0	2	Export	699	India	IND	531	Curaçao	CUW								03	FISH,CRUSTACEANS,MOLLUSC	1	No Quantity							1150994			0
S3	2016	2016	2016	2	0	2	Export	699	India	IND	554	New Zealand	NZL								03	FISH,CRUSTACEANS,MOLLUSC	1	No Quantity							1314106			0
S3	2016	2016	2016	2	0	2	Export	699	India	IND	562	Niger	NER								03	FISH,CRUSTACEANS,MOLLUSC	1	No Quantity							1005959			0
S3	2016	2016	2016	2	0	2	Export	699	India	IND	566	Nigeria	NGA								03	FISH,CRUSTACEANS,MOLLUSC	1	No Quantity							5111			0
S3	2016	2016	2016	2	0	2	Export	699	India	IND	579	Norway	NOR								03	FISH,CRUSTACEANS,MOLLUSC	1	No Quantity							694800			0
S3	2016	2016	2016	2	0	2	Export	699	India	IND	586	Pakistan	PAK								03	FISH,CRUSTACEANS,MOLLUSC	1	No Quantity							242589			0
S3	2016	2016	2016	2	0	2	Export	699	India	IND	591	Panama	PAN								03	FISH,CRUSTACEANS,MOLLUSC	1	No Quantity							615430			0
S3	2016	2016	2016	2	0	2	Export	699	India	IND	598	Papua New Guinea	PNG								03	FISH,CRUSTACEANS,MOLLUSC	1	No Quantity							210278			0
S3	2016	2016	2016	2	0	2	Export	699	India	IND	608	Philippines	PHL								03	FISH,CRUSTACEANS,MOLLUSC	1	No Quantity							88890			0
S3	2016	2016	2016	2	0	2	Export	699	India	IND	616	Poland	POL								03	FISH,CRUSTACEANS,MOLLUSC	1	No Quantity							9843731			0
S3	2016	2016	2016	2	0	2	Export	699	India	IND	620	Portugal	PRT								03	FISH,CRUSTACEANS,MOLLUSC	1	No Quantity							54771632			0
S3	2016	2016	2016	2	0	2	Export	699	India	IND	634	Qatar	QAT								03	FISH,CRUSTACEANS,MOLLUSC	1	No Quantity							15036921			0
S3	2016	2016	2016	2	0	2	Export	699	India	IND	643	Russian Federation	RUS								03	FISH,CRUSTACEANS,MOLLUSC	1	No Quantity							56740480			0
S3	2016	2016	2016	2	0	2	Export	699	India	IND	654	Saint Helena	SHN								03	FISH,CRUSTACEANS,MOLLUSC	1	No Quantity							6314			0
S3	2016	2016	2016	2	0	2	Export	699	India	IND	682	Saudi Arabia	SAU								03	FISH,CRUSTACEANS,MOLLUSC	1	No Quantity							45769910			0
S3	2016	2016	2016	2	0	2	Export	699	India	IND	686	Senegal	SEN								03	FISH,CRUSTACEANS,MOLLUSC	1	No Quantity							185862			0
S3	2016	2016	2016	2	0	2	Export	699	India	IND	690	Seychelles	SYC								03	FISH,CRUSTACEANS,MOLLUSC	1	No Quantity							390668			0
S3	2016	2016	2016	2	0	2	Export	699	India	IND	702	Singapore	SGP								03	FISH,CRUSTACEANS,MOLLUSC	1	No Quantity							40732574			0
S3	2016	2016	2016	2	0	2	Export	699	India	IND	704	Viet Nam	VNM								03	FISH,CRUSTACEANS,MOLLUSC	1	No Quantity							1264289005			0
S3	2016	2016	2016	2	0	2	Export	699	India	IND	705	Slovenia	SVN								03	FISH,CRUSTACEANS,MOLLUSC	1	No Quantity							606782			0
S3	2016	2016	2016	2	0	2	Export	699	India	IND	710	South Africa	ZAF								03	FISH,CRUSTACEANS,MOLLUSC	1	No Quantity							25404966			0
S3	2016	2016	2016	2	0	2	Export	699	India	IND	724	Spain	ESP								03	FISH,CRUSTACEANS,MOLLUSC	1	No Quantity							225714458			0
S3	2016	2016	2016	2	0	2	Export	699	India	IND	752	Sweden	SWE								03	FISH,CRUSTACEANS,MOLLUSC	1	No Quantity							1362815			0
S3	2016	2016	2016	2	0	2	Export	699	India	IND	757	Switzerland	CHE								03	FISH,CRUSTACEANS,MOLLUSC	1	No Quantity							894220			0
S3	2016	2016	2016	2	0	2	Export	699	India	IND	764	Thailand	THA								03	FISH,CRUSTACEANS,MOLLUSC	1	No Quantity							192921922			0
S3	2016	2016	2016	2	0	2	Export	699	India	IND	768	Togo	TGO								03	FISH,CRUSTACEANS,MOLLUSC	1	No Quantity							95864			0
S3	2016	2016	2016	2	0	2	Export	699	India	IND	780	Trinidad and Tobago	TTO								03	FISH,CRUSTACEANS,MOLLUSC	1	No Quantity							877137			0
S3	2016	2016	2016	2	0	2	Export	699	India	IND	784	United Arab Emirates	ARE								03	FISH,CRUSTACEANS,MOLLUSC	1	No Quantity							162397701			0
S3	2016	2016	2016	2	0	2	Export	699	India	IND	788	Tunisia	TUN								03	FISH,CRUSTACEANS,MOLLUSC	1	No Quantity							4379878			0
S3	2016	2016	2016	2	0	2	Export	699	India	IND	792	Turkey	TUR								03	FISH,CRUSTACEANS,MOLLUSC	1	No Quantity							8288330			0
S3	2016	2016	2016	2	0	2	Export	699	India	IND	795	Turkmenistan	TKM								03	FISH,CRUSTACEANS,MOLLUSC	1	No Quantity							356			0
S3	2016	2016	2016	2	0	2	Export	699	India	IND	800	Uganda	UGA								03	FISH,CRUSTACEANS,MOLLUSC	1	No Quantity							386			0
S3	2016	2016	2016	2	0	2	Export	699	India	IND	804	Ukraine	UKR								03	FISH,CRUSTACEANS,MOLLUSC	1	No Quantity							293788			0
S3	2016	2016	2016	2	0	2	Export	699	India	IND	818	Egypt	EGY								03	FISH,CRUSTACEANS,MOLLUSC	1	No Quantity							6890400			0
S3	2016	2016	2016	2	0	2	Export	699	India	IND	826	United Kingdom	GBR								03	FISH,CRUSTACEANS,MOLLUSC	1	No Quantity							152343875			0
S3	2016	2016	2016	2	0	2	Export	699	India	IND	834	United Rep. of Tanzania	TZA								03	FISH,CRUSTACEANS,MOLLUSC	1	No Quantity							66			0
S3	2016	2016	2016	2	0	2	Export	699	India	IND	842	USA	USA								03	FISH,CRUSTACEANS,MOLLUSC	1	No Quantity							1638913801			0
S3	2016	2016	2016	2	0	2	Export	699	India	IND	854	Burkina Faso	BFA								03	FISH,CRUSTACEANS,MOLLUSC	1	No Quantity							423838			0
S3	2016	2016	2016	2	0	2	Export	699	India	IND	858	Uruguay	URY								03	FISH,CRUSTACEANS,MOLLUSC	1	No Quantity							430656			0
S3	2016	2016	2016	2	0	2	Export	699	India	IND	899	Areas, nes									03	FISH,CRUSTACEANS,MOLLUSC	1	No Quantity							314490			0
S3	2016	2016	2016	2	0	2	Export	882	Samoa	WSM	0	World	WLD								03	FISH,CRUSTACEANS,MOLLUSC	1	No Quantity							17012163			0
S3	2016	2016	2016	2	0	2	Export	882	Samoa	WSM	16	American Samoa	ASM								03	FISH,CRUSTACEANS,MOLLUSC	1	No Quantity							12996302			0
S3	2016	2016	2016	2	0	2	Export	882	Samoa	WSM	36	Australia	AUS								03	FISH,CRUSTACEANS,MOLLUSC	1	No Quantity							74			0
S3	2016	2016	2016	2	0	2	Export	882	Samoa	WSM	156	China	CHN								03	FISH,CRUSTACEANS,MOLLUSC	1	No Quantity							544939			0
S3	2016	2016	2016	2	0	2	Export	882	Samoa	WSM	184	Cook Isds	COK								03	FISH,CRUSTACEANS,MOLLUSC	1	No Quantity							692			0
S3	2016	2016	2016	2	0	2	Export	882	Samoa	WSM	242	Fiji	FJI								03	FISH,CRUSTACEANS,MOLLUSC	1	No Quantity							710373			0
S3	2016	2016	2016	2	0	2	Export	882	Samoa	WSM	392	Japan	JPN								03	FISH,CRUSTACEANS,MOLLUSC	1	No Quantity							1510514			0
S3	2016	2016	2016	2	0	2	Export	882	Samoa	WSM	554	New Zealand	NZL								03	FISH,CRUSTACEANS,MOLLUSC	1	No Quantity							392794			0
S3	2016	2016	2016	2	0	2	Export	882	Samoa	WSM	764	Thailand	THA								03	FISH,CRUSTACEANS,MOLLUSC	1	No Quantity							8			0
S3	2016	2016	2016	2	0	2	Export	882	Samoa	WSM	772	Tokelau	TKL								03	FISH,CRUSTACEANS,MOLLUSC	1	No Quantity							44547			0
S3	2016	2016	2016	2	0	2	Export	882	Samoa	WSM	842	USA	USA								03	FISH,CRUSTACEANS,MOLLUSC	1	No Quantity							811920			0
S3	2016	2016	2016	2	0	2	Export	586	Pakistan	PAK	0	World	WLD								04	CEREALS,CEREAL PREPRTNS.	1	No Quantity							1931524487			0
S3	2016	2016	2016	2	0	2	Export	586	Pakistan	PAK	4	Afghanistan	AFG								04	CEREALS,CEREAL PREPRTNS.	1	No Quantity							307882992			0
S3	2016	2016	2016	2	0	2	Export	586	Pakistan	PAK	8	Albania	ALB								04	CEREALS,CEREAL PREPRTNS.	1	No Quantity							1561818			0
S3	2016	2016	2016	2	0	2	Export	586	Pakistan	PAK	12	Algeria	DZA								04	CEREALS,CEREAL PREPRTNS.	1	No Quantity							3961844			0
S3	2016	2016	2016	2	0	2	Export	586	Pakistan	PAK	24	Angola	AGO								04	CEREALS,CEREAL PREPRTNS.	1	No Quantity							14110850			0
S3	2016	2016	2016	2	0	2	Export	586	Pakistan	PAK	31	Azerbaijan	AZE								04	CEREALS,CEREAL PREPRTNS.	1	No Quantity							53705566			0
S3	2016	2016	2016	2	0	2	Export	586	Pakistan	PAK	32	Argentina	ARG								04	CEREALS,CEREAL PREPRTNS.	1	No Quantity							20666			0
S3	2016	2016	2016	2	0	2	Export	586	Pakistan	PAK	36	Australia	AUS								04	CEREALS,CEREAL PREPRTNS.	1	No Quantity							17386479			0
S3	2016	2016	2016	2	0	2	Export	586	Pakistan	PAK	40	Austria	AUT								04	CEREALS,CEREAL PREPRTNS.	1	No Quantity							132553			0
S3	2016	2016	2016	2	0	2	Export	586	Pakistan	PAK	48	Bahrain	BHR								04	CEREALS,CEREAL PREPRTNS.	1	No Quantity							12547688			0
S3	2016	2016	2016	2	0	2	Export	586	Pakistan	PAK	50	Bangladesh	BGD								04	CEREALS,CEREAL PREPRTNS.	1	No Quantity							1566435			0
S3	2016	2016	2016	2	0	2	Export	586	Pakistan	PAK	56	Belgium	BEL								04	CEREALS,CEREAL PREPRTNS.	1	No Quantity							31967556			0
S3	2016	2016	2016	2	0	2	Export	586	Pakistan	PAK	72	Botswana	BWA								04	CEREALS,CEREAL PREPRTNS.	1	No Quantity							10312			0
S3	2016	2016	2016	2	0	2	Export	586	Pakistan	PAK	76	Brazil	BRA								04	CEREALS,CEREAL PREPRTNS.	1	No Quantity							41662			0
S3	2016	2016	2016	2	0	2	Export	586	Pakistan	PAK	96	Brunei Darussalam	BRN								04	CEREALS,CEREAL PREPRTNS.	1	No Quantity							9070			0
S3	2016	2016	2016	2	0	2	Export	586	Pakistan	PAK	100	Bulgaria	BGR								04	CEREALS,CEREAL PREPRTNS.	1	No Quantity							104077			0
S3	2016	2016	2016	2	0	2	Export	586	Pakistan	PAK	120	Cameroon	CMR								04	CEREALS,CEREAL PREPRTNS.	1	No Quantity							5929568			0
S3	2016	2016	2016	2	0	2	Export	586	Pakistan	PAK	124	Canada	CAN								04	CEREALS,CEREAL PREPRTNS.	1	No Quantity							10813413			0
S3	2016	2016	2016	2	0	2	Export	586	Pakistan	PAK	132	Cabo Verde	CPV								04	CEREALS,CEREAL PREPRTNS.	1	No Quantity							235417			0
S3	2016	2016	2016	2	0	2	Export	586	Pakistan	PAK	144	Sri Lanka	LKA								04	CEREALS,CEREAL PREPRTNS.	1	No Quantity							9442251			0
S3	2016	2016	2016	2	0	2	Export	586	Pakistan	PAK	152	Chile	CHL								04	CEREALS,CEREAL PREPRTNS.	1	No Quantity							2591754			0
S3	2016	2016	2016	2	0	2	Export	586	Pakistan	PAK	156	China	CHN								04	CEREALS,CEREAL PREPRTNS.	1	No Quantity							220846328			0
S3	2016	2016	2016	2	0	2	Export	586	Pakistan	PAK	174	Comoros	COM								04	CEREALS,CEREAL PREPRTNS.	1	No Quantity							10081804			0
S3	2016	2016	2016	2	0	2	Export	586	Pakistan	PAK	180	Dem. Rep. of the Congo	COD								04	CEREALS,CEREAL PREPRTNS.	1	No Quantity							137767			0
S3	2016	2016	2016	2	0	2	Export	586	Pakistan	PAK	191	Croatia	HRV								04	CEREALS,CEREAL PREPRTNS.	1	No Quantity							166257			0
S3	2016	2016	2016	2	0	2	Export	586	Pakistan	PAK	196	Cyprus	CYP								04	CEREALS,CEREAL PREPRTNS.	1	No Quantity							125869			0
S3	2016	2016	2016	2	0	2	Export	586	Pakistan	PAK	203	Czechia	CZE								04	CEREALS,CEREAL PREPRTNS.	1	No Quantity							214861			0
S3	2016	2016	2016	2	0	2	Export	586	Pakistan	PAK	204	Benin	BEN								04	CEREALS,CEREAL PREPRTNS.	1	No Quantity							23179672			0
S3	2016	2016	2016	2	0	2	Export	586	Pakistan	PAK	208	Denmark	DNK								04	CEREALS,CEREAL PREPRTNS.	1	No Quantity							4037013			0
S3	2016	2016	2016	2	0	2	Export	586	Pakistan	PAK	214	Dominican Rep.	DOM								04	CEREALS,CEREAL PREPRTNS.	1	No Quantity							3660			0
S3	2016	2016	2016	2	0	2	Export	586	Pakistan	PAK	226	Equatorial Guinea	GNQ								04	CEREALS,CEREAL PREPRTNS.	1	No Quantity							13575			0
S3	2016	2016	2016	2	0	2	Export	586	Pakistan	PAK	233	Estonia	EST								04	CEREALS,CEREAL PREPRTNS.	1	No Quantity							52202			0
S3	2016	2016	2016	2	0	2	Export	586	Pakistan	PAK	242	Fiji	FJI								04	CEREALS,CEREAL PREPRTNS.	1	No Quantity							33010			0
S3	2016	2016	2016	2	0	2	Export	586	Pakistan	PAK	246	Finland	FIN								04	CEREALS,CEREAL PREPRTNS.	1	No Quantity							142204			0
S3	2016	2016	2016	2	0	2	Export	586	Pakistan	PAK	251	France	FRA								04	CEREALS,CEREAL PREPRTNS.	1	No Quantity							7893859			0
S3	2016	2016	2016	2	0	2	Export	586	Pakistan	PAK	262	Djibouti	DJI								04	CEREALS,CEREAL PREPRTNS.	1	No Quantity							9530980			0
S3	2016	2016	2016	2	0	2	Export	586	Pakistan	PAK	266	Gabon	GAB								04	CEREALS,CEREAL PREPRTNS.	1	No Quantity							12743			0
S3	2016	2016	2016	2	0	2	Export	586	Pakistan	PAK	268	Georgia	GEO								04	CEREALS,CEREAL PREPRTNS.	1	No Quantity							3041420			0
S3	2016	2016	2016	2	0	2	Export	586	Pakistan	PAK	270	Gambia	GMB								04	CEREALS,CEREAL PREPRTNS.	1	No Quantity							8892849			0
S3	2016	2016	2016	2	0	2	Export	586	Pakistan	PAK	275	State of Palestine	PSE								04	CEREALS,CEREAL PREPRTNS.	1	No Quantity							786285			0
S3	2016	2016	2016	2	0	2	Export	586	Pakistan	PAK	276	Germany	DEU								04	CEREALS,CEREAL PREPRTNS.	1	No Quantity							7692468			0
S3	2016	2016	2016	2	0	2	Export	586	Pakistan	PAK	288	Ghana	GHA								04	CEREALS,CEREAL PREPRTNS.	1	No Quantity							4170651			0
S3	2016	2016	2016	2	0	2	Export	586	Pakistan	PAK	300	Greece	GRC								04	CEREALS,CEREAL PREPRTNS.	1	No Quantity							901485			0
S3	2016	2016	2016	2	0	2	Export	586	Pakistan	PAK	324	Guinea	GIN								04	CEREALS,CEREAL PREPRTNS.	1	No Quantity							4094185			0
S3	2016	2016	2016	2	0	2	Export	586	Pakistan	PAK	328	Guyana	GUY								04	CEREALS,CEREAL PREPRTNS.	1	No Quantity							3135			0
S3	2016	2016	2016	2	0	2	Export	586	Pakistan	PAK	332	Haiti	HTI								04	CEREALS,CEREAL PREPRTNS.	1	No Quantity							1690729			0
S3	2016	2016	2016	2	0	2	Export	586	Pakistan	PAK	344	China, Hong Kong SAR	HKG								04	CEREALS,CEREAL PREPRTNS.	1	No Quantity							2177383			0
S3	2016	2016	2016	2	0	2	Export	586	Pakistan	PAK	348	Hungary	HUN								04	CEREALS,CEREAL PREPRTNS.	1	No Quantity							161927			0
S3	2016	2016	2016	2	0	2	Export	586	Pakistan	PAK	360	Indonesia	IDN								04	CEREALS,CEREAL PREPRTNS.	1	No Quantity							41176872			0
S3	2016	2016	2016	2	0	2	Export	586	Pakistan	PAK	364	Iran	IRN								04	CEREALS,CEREAL PREPRTNS.	1	No Quantity							8487834			0
S3	2016	2016	2016	2	0	2	Export	586	Pakistan	PAK	368	Iraq	IRQ								04	CEREALS,CEREAL PREPRTNS.	1	No Quantity							3131510			0
S3	2016	2016	2016	2	0	2	Export	586	Pakistan	PAK	372	Ireland	IRL								04	CEREALS,CEREAL PREPRTNS.	1	No Quantity							571210			0
S3	2016	2016	2016	2	0	2	Export	586	Pakistan	PAK	381	Italy	ITA								04	CEREALS,CEREAL PREPRTNS.	1	No Quantity							16057055			0
S3	2016	2016	2016	2	0	2	Export	586	Pakistan	PAK	384	Côte d'Ivoire	CIV								04	CEREALS,CEREAL PREPRTNS.	1	No Quantity							43570033			0
S3	2016	2016	2016	2	0	2	Export	586	Pakistan	PAK	392	Japan	JPN								04	CEREALS,CEREAL PREPRTNS.	1	No Quantity							1032019			0
S3	2016	2016	2016	2	0	2	Export	586	Pakistan	PAK	398	Kazakhstan	KAZ								04	CEREALS,CEREAL PREPRTNS.	1	No Quantity							15540555			0
S3	2016	2016	2016	2	0	2	Export	586	Pakistan	PAK	400	Jordan	JOR								04	CEREALS,CEREAL PREPRTNS.	1	No Quantity							955927			0
S3	2016	2016	2016	2	0	2	Export	586	Pakistan	PAK	404	Kenya	KEN								04	CEREALS,CEREAL PREPRTNS.	1	No Quantity							191631295			0
S3	2016	2016	2016	2	0	2	Export	586	Pakistan	PAK	410	Rep. of Korea	KOR								04	CEREALS,CEREAL PREPRTNS.	1	No Quantity							294719			0
S3	2016	2016	2016	2	0	2	Export	586	Pakistan	PAK	414	Kuwait	KWT								04	CEREALS,CEREAL PREPRTNS.	1	No Quantity							7128382			0
S3	2016	2016	2016	2	0	2	Export	586	Pakistan	PAK	422	Lebanon	LBN								04	CEREALS,CEREAL PREPRTNS.	1	No Quantity							1347937			0
S3	2016	2016	2016	2	0	2	Export	586	Pakistan	PAK	428	Latvia	LVA								04	CEREALS,CEREAL PREPRTNS.	1	No Quantity							293192			0
S3	2016	2016	2016	2	0	2	Export	586	Pakistan	PAK	430	Liberia	LBR								04	CEREALS,CEREAL PREPRTNS.	1	No Quantity							24779			0
S3	2016	2016	2016	2	0	2	Export	586	Pakistan	PAK	434	Libya	LBY								04	CEREALS,CEREAL PREPRTNS.	1	No Quantity							801576			0
S3	2016	2016	2016	2	0	2	Export	586	Pakistan	PAK	440	Lithuania	LTU								04	CEREALS,CEREAL PREPRTNS.	1	No Quantity							3807368			0
S3	2016	2016	2016	2	0	2	Export	586	Pakistan	PAK	450	Madagascar	MDG								04	CEREALS,CEREAL PREPRTNS.	1	No Quantity							33736000			0
S3	2016	2016	2016	2	0	2	Export	586	Pakistan	PAK	454	Malawi	MWI								04	CEREALS,CEREAL PREPRTNS.	1	No Quantity							8152			0
S3	2016	2016	2016	2	0	2	Export	586	Pakistan	PAK	458	Malaysia	MYS								04	CEREALS,CEREAL PREPRTNS.	1	No Quantity							50227489			0
S3	2016	2016	2016	2	0	2	Export	586	Pakistan	PAK	462	Maldives	MDV								04	CEREALS,CEREAL PREPRTNS.	1	No Quantity							2249541			0
S3	2016	2016	2016	2	0	2	Export	586	Pakistan	PAK	470	Malta	MLT								04	CEREALS,CEREAL PREPRTNS.	1	No Quantity							99307			0
S3	2016	2016	2016	2	0	2	Export	586	Pakistan	PAK	478	Mauritania	MRT								04	CEREALS,CEREAL PREPRTNS.	1	No Quantity							4438427			0
S3	2016	2016	2016	2	0	2	Export	586	Pakistan	PAK	480	Mauritius	MUS								04	CEREALS,CEREAL PREPRTNS.	1	No Quantity							8272178			0
S3	2016	2016	2016	2	0	2	Export	586	Pakistan	PAK	484	Mexico	MEX								04	CEREALS,CEREAL PREPRTNS.	1	No Quantity							149			0
S3	2016	2016	2016	2	0	2	Export	586	Pakistan	PAK	490	Other Asia, nes									04	CEREALS,CEREAL PREPRTNS.	1	No Quantity							69383			0
S3	2016	2016	2016	2	0	2	Export	586	Pakistan	PAK	504	Morocco	MAR								04	CEREALS,CEREAL PREPRTNS.	1	No Quantity							167309			0
S3	2016	2016	2016	2	0	2	Export	586	Pakistan	PAK	508	Mozambique	MOZ								04	CEREALS,CEREAL PREPRTNS.	1	No Quantity							82296681			0
S3	2016	2016	2016	2	0	2	Export	586	Pakistan	PAK	512	Oman	OMN								04	CEREALS,CEREAL PREPRTNS.	1	No Quantity							51590971			0
S3	2016	2016	2016	2	0	2	Export	586	Pakistan	PAK	528	Netherlands	NLD								04	CEREALS,CEREAL PREPRTNS.	1	No Quantity							12254195			0
S3	2016	2016	2016	2	0	2	Export	586	Pakistan	PAK	533	Aruba	ABW								04	CEREALS,CEREAL PREPRTNS.	1	No Quantity							11011			0
S3	2016	2016	2016	2	0	2	Export	586	Pakistan	PAK	554	New Zealand	NZL								04	CEREALS,CEREAL PREPRTNS.	1	No Quantity							2232676			0
S3	2016	2016	2016	2	0	2	Export	586	Pakistan	PAK	566	Nigeria	NGA								04	CEREALS,CEREAL PREPRTNS.	1	No Quantity							23513			0
S3	2016	2016	2016	2	0	2	Export	586	Pakistan	PAK	579	Norway	NOR								04	CEREALS,CEREAL PREPRTNS.	1	No Quantity							1659652			0
S3	2016	2016	2016	2	0	2	Export	586	Pakistan	PAK	591	Panama	PAN								04	CEREALS,CEREAL PREPRTNS.	1	No Quantity							15876			0
S3	2016	2016	2016	2	0	2	Export	586	Pakistan	PAK	608	Philippines	PHL								04	CEREALS,CEREAL PREPRTNS.	1	No Quantity							285576			0
S3	2016	2016	2016	2	0	2	Export	586	Pakistan	PAK	616	Poland	POL								04	CEREALS,CEREAL PREPRTNS.	1	No Quantity							2748626			0
S3	2016	2016	2016	2	0	2	Export	586	Pakistan	PAK	620	Portugal	PRT								04	CEREALS,CEREAL PREPRTNS.	1	No Quantity							2076607			0
S3	2016	2016	2016	2	0	2	Export	586	Pakistan	PAK	624	Guinea-Bissau	GNB								04	CEREALS,CEREAL PREPRTNS.	1	No Quantity							16006254			0
S3	2016	2016	2016	2	0	2	Export	586	Pakistan	PAK	626	Timor-Leste	TLS								04	CEREALS,CEREAL PREPRTNS.	1	No Quantity							3334499			0
S3	2016	2016	2016	2	0	2	Export	586	Pakistan	PAK	634	Qatar	QAT								04	CEREALS,CEREAL PREPRTNS.	1	No Quantity							20176229			0
S3	2016	2016	2016	2	0	2	Export	586	Pakistan	PAK	642	Romania	ROU								04	CEREALS,CEREAL PREPRTNS.	1	No Quantity							941629			0
S3	2016	2016	2016	2	0	2	Export	586	Pakistan	PAK	643	Russian Federation	RUS								04	CEREALS,CEREAL PREPRTNS.	1	No Quantity							13674040			0
S3	2016	2016	2016	2	0	2	Export	586	Pakistan	PAK	682	Saudi Arabia	SAU								04	CEREALS,CEREAL PREPRTNS.	1	No Quantity							65958792			0
S3	2016	2016	2016	2	0	2	Export	586	Pakistan	PAK	686	Senegal	SEN								04	CEREALS,CEREAL PREPRTNS.	1	No Quantity							15098744			0
S3	2016	2016	2016	2	0	2	Export	586	Pakistan	PAK	688	Serbia	SRB								04	CEREALS,CEREAL PREPRTNS.	1	No Quantity							18909			0
S3	2016	2016	2016	2	0	2	Export	586	Pakistan	PAK	690	Seychelles	SYC								04	CEREALS,CEREAL PREPRTNS.	1	No Quantity							666855			0
S3	2016	2016	2016	2	0	2	Export	586	Pakistan	PAK	694	Sierra Leone	SLE								04	CEREALS,CEREAL PREPRTNS.	1	No Quantity							24304637			0
S3	2016	2016	2016	2	0	2	Export	586	Pakistan	PAK	699	India	IND								04	CEREALS,CEREAL PREPRTNS.	1	No Quantity							259531			0
S3	2016	2016	2016	2	0	2	Export	586	Pakistan	PAK	702	Singapore	SGP								04	CEREALS,CEREAL PREPRTNS.	1	No Quantity							1808668			0
S3	2016	2016	2016	2	0	2	Export	586	Pakistan	PAK	704	Viet Nam	VNM								04	CEREALS,CEREAL PREPRTNS.	1	No Quantity							102197			0
S3	2016	2016	2016	2	0	2	Export	586	Pakistan	PAK	705	Slovenia	SVN								04	CEREALS,CEREAL PREPRTNS.	1	No Quantity							18507			0
S3	2016	2016	2016	2	0	2	Export	586	Pakistan	PAK	706	Somalia	SOM								04	CEREALS,CEREAL PREPRTNS.	1	No Quantity							17014925			0
S3	2016	2016	2016	2	0	2	Export	586	Pakistan	PAK	710	South Africa	ZAF								04	CEREALS,CEREAL PREPRTNS.	1	No Quantity							7142829			0
S3	2016	2016	2016	2	0	2	Export	586	Pakistan	PAK	716	Zimbabwe	ZWE								04	CEREALS,CEREAL PREPRTNS.	1	No Quantity							7508449			0
S3	2016	2016	2016	2	0	2	Export	586	Pakistan	PAK	724	Spain	ESP								04	CEREALS,CEREAL PREPRTNS.	1	No Quantity							15066498			0
S3	2016	2016	2016	2	0	2	Export	586	Pakistan	PAK	728	South Sudan	SSD								04	CEREALS,CEREAL PREPRTNS.	1	No Quantity							2830847			0
S3	2016	2016	2016	2	0	2	Export	586	Pakistan	PAK	748	Swaziland	SWZ								04	CEREALS,CEREAL PREPRTNS.	1	No Quantity							17982			0
S3	2016	2016	2016	2	0	2	Export	586	Pakistan	PAK	752	Sweden	SWE								04	CEREALS,CEREAL PREPRTNS.	1	No Quantity							4144146			0
S3	2016	2016	2016	2	0	2	Export	586	Pakistan	PAK	757	Switzerland	CHE								04	CEREALS,CEREAL PREPRTNS.	1	No Quantity							464034			0
S3	2016	2016	2016	2	0	2	Export	586	Pakistan	PAK	760	Syria	SYR								04	CEREALS,CEREAL PREPRTNS.	1	No Quantity							1154150			0
S3	2016	2016	2016	2	0	2	Export	586	Pakistan	PAK	762	Tajikistan	TJK								04	CEREALS,CEREAL PREPRTNS.	1	No Quantity							80653			0
S3	2016	2016	2016	2	0	2	Export	586	Pakistan	PAK	764	Thailand	THA								04	CEREALS,CEREAL PREPRTNS.	1	No Quantity							337017			0
S3	2016	2016	2016	2	0	2	Export	586	Pakistan	PAK	768	Togo	TGO								04	CEREALS,CEREAL PREPRTNS.	1	No Quantity							10224605			0
S3	2016	2016	2016	2	0	2	Export	586	Pakistan	PAK	780	Trinidad and Tobago	TTO								04	CEREALS,CEREAL PREPRTNS.	1	No Quantity							195249			0
S3	2016	2016	2016	2	0	2	Export	586	Pakistan	PAK	784	United Arab Emirates	ARE								04	CEREALS,CEREAL PREPRTNS.	1	No Quantity							138098285			0
S3	2016	2016	2016	2	0	2	Export	586	Pakistan	PAK	788	Tunisia	TUN								04	CEREALS,CEREAL PREPRTNS.	1	No Quantity							2222549			0
S3	2016	2016	2016	2	0	2	Export	586	Pakistan	PAK	792	Turkey	TUR								04	CEREALS,CEREAL PREPRTNS.	1	No Quantity							7090168			0
S3	2016	2016	2016	2	0	2	Export	586	Pakistan	PAK	795	Turkmenistan	TKM								04	CEREALS,CEREAL PREPRTNS.	1	No Quantity							292803			0
S3	2016	2016	2016	2	0	2	Export	586	Pakistan	PAK	800	Uganda	UGA								04	CEREALS,CEREAL PREPRTNS.	1	No Quantity							162934			0
S3	2016	2016	2016	2	0	2	Export	586	Pakistan	PAK	804	Ukraine	UKR								04	CEREALS,CEREAL PREPRTNS.	1	No Quantity							6828415			0
S3	2016	2016	2016	2	0	2	Export	586	Pakistan	PAK	818	Egypt	EGY								04	CEREALS,CEREAL PREPRTNS.	1	No Quantity							465173			0
S3	2016	2016	2016	2	0	2	Export	586	Pakistan	PAK	826	United Kingdom	GBR								04	CEREALS,CEREAL PREPRTNS.	1	No Quantity							33600123			0
S3	2016	2016	2016	2	0	2	Export	586	Pakistan	PAK	834	United Rep. of Tanzania	TZA								04	CEREALS,CEREAL PREPRTNS.	1	No Quantity							62590919			0
S3	2016	2016	2016	2	0	2	Export	586	Pakistan	PAK	842	USA	USA								04	CEREALS,CEREAL PREPRTNS.	1	No Quantity							28014803			0
S3	2016	2016	2016	2	0	2	Export	586	Pakistan	PAK	860	Uzbekistan	UZB								04	CEREALS,CEREAL PREPRTNS.	1	No Quantity							11969			0
S3	2016	2016	2016	2	0	2	Export	586	Pakistan	PAK	862	Venezuela	VEN								04	CEREALS,CEREAL PREPRTNS.	1	No Quantity							292087			0
S3	2016	2016	2016	2	0	2	Export	586	Pakistan	PAK	887	Yemen	YEM								04	CEREALS,CEREAL PREPRTNS.	1	No Quantity							48881509			0
S3	2016	2016	2016	2	0	2	Export	699	India	IND	0	World	WLD								04	CEREALS,CEREAL PREPRTNS.	1	No Quantity							6096395412			0
S3	2016	2016	2016	2	0	2	Export	699	India	IND	4	Afghanistan	AFG								04	CEREALS,CEREAL PREPRTNS.	1	No Quantity							1762781			0
S3	2016	2016	2016	2	0	2	Export	699	India	IND	8	Albania	ALB								04	CEREALS,CEREAL PREPRTNS.	1	No Quantity							558721			0
S3	2016	2016	2016	2	0	2	Export	699	India	IND	12	Algeria	DZA								04	CEREALS,CEREAL PREPRTNS.	1	No Quantity							22437629			0
S3	2016	2016	2016	2	0	2	Export	699	India	IND	24	Angola	AGO								04	CEREALS,CEREAL PREPRTNS.	1	No Quantity							24219621			0
S3	2016	2016	2016	2	0	2	Export	699	India	IND	31	Azerbaijan	AZE								04	CEREALS,CEREAL PREPRTNS.	1	No Quantity							10413376			0
S3	2016	2016	2016	2	0	2	Export	699	India	IND	32	Argentina	ARG								04	CEREALS,CEREAL PREPRTNS.	1	No Quantity							76098			0
S3	2016	2016	2016	2	0	2	Export	699	India	IND	36	Australia	AUS								04	CEREALS,CEREAL PREPRTNS.	1	No Quantity							55865133			0
S3	2016	2016	2016	2	0	2	Export	699	India	IND	40	Austria	AUT								04	CEREALS,CEREAL PREPRTNS.	1	No Quantity							1119948			0
S3	2016	2016	2016	2	0	2	Export	699	India	IND	44	Bahamas	BHS								04	CEREALS,CEREAL PREPRTNS.	1	No Quantity							46076			0
S3	2016	2016	2016	2	0	2	Export	699	India	IND	48	Bahrain	BHR								04	CEREALS,CEREAL PREPRTNS.	1	No Quantity							37693584			0
S3	2016	2016	2016	2	0	2	Export	699	India	IND	50	Bangladesh	BGD								04	CEREALS,CEREAL PREPRTNS.	1	No Quantity							38205314			0
S3	2016	2016	2016	2	0	2	Export	699	India	IND	51	Armenia	ARM								04	CEREALS,CEREAL PREPRTNS.	1	No Quantity							53445			0
S3	2016	2016	2016	2	0	2	Export	699	India	IND	52	Barbados	BRB								04	CEREALS,CEREAL PREPRTNS.	1	No Quantity							17777			0
S3	2016	2016	2016	2	0	2	Export	699	India	IND	56	Belgium	BEL								04	CEREALS,CEREAL PREPRTNS.	1	No Quantity							35796307			0
S3	2016	2016	2016	2	0	2	Export	699	India	IND	64	Bhutan	BTN								04	CEREALS,CEREAL PREPRTNS.	1	No Quantity							10127772			0
S3	2016	2016	2016	2	0	2	Export	699	India	IND	70	Bosnia Herzegovina	BIH								04	CEREALS,CEREAL PREPRTNS.	1	No Quantity							73696			0
S3	2016	2016	2016	2	0	2	Export	699	India	IND	72	Botswana	BWA								04	CEREALS,CEREAL PREPRTNS.	1	No Quantity							487822			0
S3	2016	2016	2016	2	0	2	Export	699	India	IND	76	Brazil	BRA								04	CEREALS,CEREAL PREPRTNS.	1	No Quantity							42473			0
S3	2016	2016	2016	2	0	2	Export	699	India	IND	84	Belize	BLZ								04	CEREALS,CEREAL PREPRTNS.	1	No Quantity							27398			0
S3	2016	2016	2016	2	0	2	Export	699	India	IND	90	Solomon Isds	SLB								04	CEREALS,CEREAL PREPRTNS.	1	No Quantity							425252			0
S3	2016	2016	2016	2	0	2	Export	699	India	IND	96	Brunei Darussalam	BRN								04	CEREALS,CEREAL PREPRTNS.	1	No Quantity							1743196			0
S3	2016	2016	2016	2	0	2	Export	699	India	IND	100	Bulgaria	BGR								04	CEREALS,CEREAL PREPRTNS.	1	No Quantity							503596			0
S3	2016	2016	2016	2	0	2	Export	699	India	IND	104	Myanmar	MMR								04	CEREALS,CEREAL PREPRTNS.	1	No Quantity							4462522			0
S3	2016	2016	2016	2	0	2	Export	699	India	IND	108	Burundi	BDI								04	CEREALS,CEREAL PREPRTNS.	1	No Quantity							807740			0
S3	2016	2016	2016	2	0	2	Export	699	India	IND	112	Belarus	BLR								04	CEREALS,CEREAL PREPRTNS.	1	No Quantity							1195273			0
S3	2016	2016	2016	2	0	2	Export	699	India	IND	116	Cambodia	KHM								04	CEREALS,CEREAL PREPRTNS.	1	No Quantity							4054103			0
S3	2016	2016	2016	2	0	2	Export	699	India	IND	120	Cameroon	CMR								04	CEREALS,CEREAL PREPRTNS.	1	No Quantity							27242751			0
S3	2016	2016	2016	2	0	2	Export	699	India	IND	124	Canada	CAN								04	CEREALS,CEREAL PREPRTNS.	1	No Quantity							54769365			0
S3	2016	2016	2016	2	0	2	Export	699	India	IND	132	Cabo Verde	CPV								04	CEREALS,CEREAL PREPRTNS.	1	No Quantity							287255			0
S3	2016	2016	2016	2	0	2	Export	699	India	IND	136	Cayman Isds	CYM								04	CEREALS,CEREAL PREPRTNS.	1	No Quantity							20465			0
S3	2016	2016	2016	2	0	2	Export	699	India	IND	140	Central African Rep.	CAF								04	CEREALS,CEREAL PREPRTNS.	1	No Quantity							413193			0
S3	2016	2016	2016	2	0	2	Export	699	India	IND	144	Sri Lanka	LKA								04	CEREALS,CEREAL PREPRTNS.	1	No Quantity							17402475			0
S3	2016	2016	2016	2	0	2	Export	699	India	IND	148	Chad	TCD								04	CEREALS,CEREAL PREPRTNS.	1	No Quantity							107681			0
S3	2016	2016	2016	2	0	2	Export	699	India	IND	152	Chile	CHL								04	CEREALS,CEREAL PREPRTNS.	1	No Quantity							303136			0
S3	2016	2016	2016	2	0	2	Export	699	India	IND	156	China	CHN								04	CEREALS,CEREAL PREPRTNS.	1	No Quantity							896306			0
S3	2016	2016	2016	2	0	2	Export	699	India	IND	170	Colombia	COL								04	CEREALS,CEREAL PREPRTNS.	1	No Quantity							261758			0
S3	2016	2016	2016	2	0	2	Export	699	India	IND	174	Comoros	COM								04	CEREALS,CEREAL PREPRTNS.	1	No Quantity							795714			0
S3	2016	2016	2016	2	0	2	Export	699	India	IND	178	Congo	COG								04	CEREALS,CEREAL PREPRTNS.	1	No Quantity							8803370			0
S3	2016	2016	2016	2	0	2	Export	699	India	IND	180	Dem. Rep. of the Congo	COD								04	CEREALS,CEREAL PREPRTNS.	1	No Quantity							2297013			0
S3	2016	2016	2016	2	0	2	Export	699	India	IND	188	Costa Rica	CRI								04	CEREALS,CEREAL PREPRTNS.	1	No Quantity							478479			0
S3	2016	2016	2016	2	0	2	Export	699	India	IND	191	Croatia	HRV								04	CEREALS,CEREAL PREPRTNS.	1	No Quantity							379471			0
S3	2016	2016	2016	2	0	2	Export	699	India	IND	192	Cuba	CUB								04	CEREALS,CEREAL PREPRTNS.	1	No Quantity							1402009			0
S3	2016	2016	2016	2	0	2	Export	699	India	IND	196	Cyprus	CYP								04	CEREALS,CEREAL PREPRTNS.	1	No Quantity							748381			0
S3	2016	2016	2016	2	0	2	Export	699	India	IND	203	Czechia	CZE								04	CEREALS,CEREAL PREPRTNS.	1	No Quantity							331947			0
S3	2016	2016	2016	2	0	2	Export	699	India	IND	204	Benin	BEN								04	CEREALS,CEREAL PREPRTNS.	1	No Quantity							246514472			0
S3	2016	2016	2016	2	0	2	Export	699	India	IND	208	Denmark	DNK								04	CEREALS,CEREAL PREPRTNS.	1	No Quantity							1507910			0
S3	2016	2016	2016	2	0	2	Export	699	India	IND	212	Dominica	DMA								04	CEREALS,CEREAL PREPRTNS.	1	No Quantity							20966			0
S3	2016	2016	2016	2	0	2	Export	699	India	IND	214	Dominican Rep.	DOM								04	CEREALS,CEREAL PREPRTNS.	1	No Quantity							2923051			0
S3	2016	2016	2016	2	0	2	Export	699	India	IND	218	Ecuador	ECU								04	CEREALS,CEREAL PREPRTNS.	1	No Quantity							94			0
S3	2016	2016	2016	2	0	2	Export	699	India	IND	226	Equatorial Guinea	GNQ								04	CEREALS,CEREAL PREPRTNS.	1	No Quantity							791676			0
S3	2016	2016	2016	2	0	2	Export	699	India	IND	231	Ethiopia	ETH								04	CEREALS,CEREAL PREPRTNS.	1	No Quantity							24582919			0
S3	2016	2016	2016	2	0	2	Export	699	India	IND	232	Eritrea	ERI								04	CEREALS,CEREAL PREPRTNS.	1	No Quantity							368230			0
S3	2016	2016	2016	2	0	2	Export	699	India	IND	233	Estonia	EST								04	CEREALS,CEREAL PREPRTNS.	1	No Quantity							66301			0
S3	2016	2016	2016	2	0	2	Export	699	India	IND	242	Fiji	FJI								04	CEREALS,CEREAL PREPRTNS.	1	No Quantity							1003797			0
S3	2016	2016	2016	2	0	2	Export	699	India	IND	246	Finland	FIN								04	CEREALS,CEREAL PREPRTNS.	1	No Quantity							641945			0
S3	2016	2016	2016	2	0	2	Export	699	India	IND	251	France	FRA								04	CEREALS,CEREAL PREPRTNS.	1	No Quantity							29632604			0
S3	2016	2016	2016	2	0	2	Export	699	India	IND	262	Djibouti	DJI								04	CEREALS,CEREAL PREPRTNS.	1	No Quantity							55698525			0
S3	2016	2016	2016	2	0	2	Export	699	India	IND	266	Gabon	GAB								04	CEREALS,CEREAL PREPRTNS.	1	No Quantity							510351			0
S3	2016	2016	2016	2	0	2	Export	699	India	IND	268	Georgia	GEO								04	CEREALS,CEREAL PREPRTNS.	1	No Quantity							11450839			0
S3	2016	2016	2016	2	0	2	Export	699	India	IND	270	Gambia	GMB								04	CEREALS,CEREAL PREPRTNS.	1	No Quantity							9825539			0
S3	2016	2016	2016	2	0	2	Export	699	India	IND	276	Germany	DEU								04	CEREALS,CEREAL PREPRTNS.	1	No Quantity							20397787			0
S3	2016	2016	2016	2	0	2	Export	699	India	IND	288	Ghana	GHA								04	CEREALS,CEREAL PREPRTNS.	1	No Quantity							47258398			0
S3	2016	2016	2016	2	0	2	Export	699	India	IND	296	Kiribati	KIR								04	CEREALS,CEREAL PREPRTNS.	1	No Quantity							1042			0
S3	2016	2016	2016	2	0	2	Export	699	India	IND	300	Greece	GRC								04	CEREALS,CEREAL PREPRTNS.	1	No Quantity							1937233			0
S3	2016	2016	2016	2	0	2	Export	699	India	IND	320	Guatemala	GTM								04	CEREALS,CEREAL PREPRTNS.	1	No Quantity							143766			0
S3	2016	2016	2016	2	0	2	Export	699	India	IND	324	Guinea	GIN								04	CEREALS,CEREAL PREPRTNS.	1	No Quantity							178479747			0
S3	2016	2016	2016	2	0	2	Export	699	India	IND	328	Guyana	GUY								04	CEREALS,CEREAL PREPRTNS.	1	No Quantity							194455			0
S3	2016	2016	2016	2	0	2	Export	699	India	IND	332	Haiti	HTI								04	CEREALS,CEREAL PREPRTNS.	1	No Quantity							13711524			0
S3	2016	2016	2016	2	0	2	Export	699	India	IND	340	Honduras	HND								04	CEREALS,CEREAL PREPRTNS.	1	No Quantity							108501			0
S3	2016	2016	2016	2	0	2	Export	699	India	IND	344	China, Hong Kong SAR	HKG								04	CEREALS,CEREAL PREPRTNS.	1	No Quantity							4985743			0
S3	2016	2016	2016	2	0	2	Export	699	India	IND	348	Hungary	HUN								04	CEREALS,CEREAL PREPRTNS.	1	No Quantity							129635			0
S3	2016	2016	2016	2	0	2	Export	699	India	IND	360	Indonesia	IDN								04	CEREALS,CEREAL PREPRTNS.	1	No Quantity							15804533			0
S3	2016	2016	2016	2	0	2	Export	699	India	IND	364	Iran	IRN								04	CEREALS,CEREAL PREPRTNS.	1	No Quantity							505517818			0
S3	2016	2016	2016	2	0	2	Export	699	India	IND	368	Iraq	IRQ								04	CEREALS,CEREAL PREPRTNS.	1	No Quantity							412271607			0
S3	2016	2016	2016	2	0	2	Export	699	India	IND	372	Ireland	IRL								04	CEREALS,CEREAL PREPRTNS.	1	No Quantity							1549244			0
S3	2016	2016	2016	2	0	2	Export	699	India	IND	376	Israel	ISR								04	CEREALS,CEREAL PREPRTNS.	1	No Quantity							30130394			0
S3	2016	2016	2016	2	0	2	Export	699	India	IND	381	Italy	ITA								04	CEREALS,CEREAL PREPRTNS.	1	No Quantity							27006677			0
S3	2016	2016	2016	2	0	2	Export	699	India	IND	384	Côte d'Ivoire	CIV								04	CEREALS,CEREAL PREPRTNS.	1	No Quantity							122203541			0
S3	2016	2016	2016	2	0	2	Export	699	India	IND	388	Jamaica	JAM								04	CEREALS,CEREAL PREPRTNS.	1	No Quantity							826542			0
S3	2016	2016	2016	2	0	2	Export	699	India	IND	392	Japan	JPN								04	CEREALS,CEREAL PREPRTNS.	1	No Quantity							6507397			0
S3	2016	2016	2016	2	0	2	Export	699	India	IND	398	Kazakhstan	KAZ								04	CEREALS,CEREAL PREPRTNS.	1	No Quantity							537255			0
S3	2016	2016	2016	2	0	2	Export	699	India	IND	400	Jordan	JOR								04	CEREALS,CEREAL PREPRTNS.	1	No Quantity							36782619			0
S3	2016	2016	2016	2	0	2	Export	699	India	IND	404	Kenya	KEN								04	CEREALS,CEREAL PREPRTNS.	1	No Quantity							14761523			0
S3	2016	2016	2016	2	0	2	Export	699	India	IND	408	Dem. People's Rep. of Korea	PRK								04	CEREALS,CEREAL PREPRTNS.	1	No Quantity							55999			0
S3	2016	2016	2016	2	0	2	Export	699	India	IND	410	Rep. of Korea	KOR								04	CEREALS,CEREAL PREPRTNS.	1	No Quantity							9361289			0
S3	2016	2016	2016	2	0	2	Export	699	India	IND	414	Kuwait	KWT								04	CEREALS,CEREAL PREPRTNS.	1	No Quantity							165429066			0
S3	2016	2016	2016	2	0	2	Export	699	India	IND	417	Kyrgyzstan	KGZ								04	CEREALS,CEREAL PREPRTNS.	1	No Quantity							44053			0
S3	2016	2016	2016	2	0	2	Export	699	India	IND	422	Lebanon	LBN								04	CEREALS,CEREAL PREPRTNS.	1	No Quantity							11599110			0
S3	2016	2016	2016	2	0	2	Export	699	India	IND	428	Latvia	LVA								04	CEREALS,CEREAL PREPRTNS.	1	No Quantity							117766			0
S3	2016	2016	2016	2	0	2	Export	699	India	IND	430	Liberia	LBR								04	CEREALS,CEREAL PREPRTNS.	1	No Quantity							67273907			0
S3	2016	2016	2016	2	0	2	Export	699	India	IND	434	Libya	LBY								04	CEREALS,CEREAL PREPRTNS.	1	No Quantity							5431279			0
S3	2016	2016	2016	2	0	2	Export	699	India	IND	440	Lithuania	LTU								04	CEREALS,CEREAL PREPRTNS.	1	No Quantity							111536			0
S3	2016	2016	2016	2	0	2	Export	699	India	IND	442	Luxembourg	LUX								04	CEREALS,CEREAL PREPRTNS.	1	No Quantity							170			0
S3	2016	2016	2016	2	0	2	Export	699	India	IND	446	China, Macao SAR	MAC								04	CEREALS,CEREAL PREPRTNS.	1	No Quantity							7033			0
S3	2016	2016	2016	2	0	2	Export	699	India	IND	450	Madagascar	MDG								04	CEREALS,CEREAL PREPRTNS.	1	No Quantity							37809316			0
S3	2016	2016	2016	2	0	2	Export	699	India	IND	454	Malawi	MWI								04	CEREALS,CEREAL PREPRTNS.	1	No Quantity							228301			0
S3	2016	2016	2016	2	0	2	Export	699	India	IND	458	Malaysia	MYS								04	CEREALS,CEREAL PREPRTNS.	1	No Quantity							41617493			0
S3	2016	2016	2016	2	0	2	Export	699	India	IND	462	Maldives	MDV								04	CEREALS,CEREAL PREPRTNS.	1	No Quantity							13760399			0
S3	2016	2016	2016	2	0	2	Export	699	India	IND	466	Mali	MLI								04	CEREALS,CEREAL PREPRTNS.	1	No Quantity							1800705			0
S3	2016	2016	2016	2	0	2	Export	699	India	IND	470	Malta	MLT								04	CEREALS,CEREAL PREPRTNS.	1	No Quantity							185602			0
S3	2016	2016	2016	2	0	2	Export	699	India	IND	478	Mauritania	MRT								04	CEREALS,CEREAL PREPRTNS.	1	No Quantity							3938550			0
S3	2016	2016	2016	2	0	2	Export	699	India	IND	480	Mauritius	MUS								04	CEREALS,CEREAL PREPRTNS.	1	No Quantity							29442758			0
S3	2016	2016	2016	2	0	2	Export	699	India	IND	484	Mexico	MEX								04	CEREALS,CEREAL PREPRTNS.	1	No Quantity							534504			0
S3	2016	2016	2016	2	0	2	Export	699	India	IND	490	Other Asia, nes									04	CEREALS,CEREAL PREPRTNS.	1	No Quantity							4461387			0
S3	2016	2016	2016	2	0	2	Export	699	India	IND	498	Rep. of Moldova	MDA								04	CEREALS,CEREAL PREPRTNS.	1	No Quantity							198665			0
S3	2016	2016	2016	2	0	2	Export	699	India	IND	499	Montenegro	MNE								04	CEREALS,CEREAL PREPRTNS.	1	No Quantity							71188			0
S3	2016	2016	2016	2	0	2	Export	699	India	IND	504	Morocco	MAR								04	CEREALS,CEREAL PREPRTNS.	1	No Quantity							1804608			0
S3	2016	2016	2016	2	0	2	Export	699	India	IND	508	Mozambique	MOZ								04	CEREALS,CEREAL PREPRTNS.	1	No Quantity							7798579			0
S3	2016	2016	2016	2	0	2	Export	699	India	IND	512	Oman	OMN								04	CEREALS,CEREAL PREPRTNS.	1	No Quantity							115549080			0
S3	2016	2016	2016	2	0	2	Export	699	India	IND	516	Namibia	NAM								04	CEREALS,CEREAL PREPRTNS.	1	No Quantity							8298099			0
S3	2016	2016	2016	2	0	2	Export	699	India	IND	524	Nepal	NPL								04	CEREALS,CEREAL PREPRTNS.	1	No Quantity							310391346			0
S3	2016	2016	2016	2	0	2	Export	699	India	IND	528	Netherlands	NLD								04	CEREALS,CEREAL PREPRTNS.	1	No Quantity							48043624			0
S3	2016	2016	2016	2	0	2	Export	699	India	IND	531	Curaçao	CUW								04	CEREALS,CEREAL PREPRTNS.	1	No Quantity							103625			0
S3	2016	2016	2016	2	0	2	Export	699	India	IND	533	Aruba	ABW								04	CEREALS,CEREAL PREPRTNS.	1	No Quantity							25846			0
S3	2016	2016	2016	2	0	2	Export	699	India	IND	540	New Caledonia	NCL								04	CEREALS,CEREAL PREPRTNS.	1	No Quantity							113968			0
S3	2016	2016	2016	2	0	2	Export	699	India	IND	548	Vanuatu	VUT								04	CEREALS,CEREAL PREPRTNS.	1	No Quantity							16569			0
S3	2016	2016	2016	2	0	2	Export	699	India	IND	554	New Zealand	NZL								04	CEREALS,CEREAL PREPRTNS.	1	No Quantity							9995446			0
S3	2016	2016	2016	2	0	2	Export	699	India	IND	558	Nicaragua	NIC								04	CEREALS,CEREAL PREPRTNS.	1	No Quantity							237897			0
S3	2016	2016	2016	2	0	2	Export	699	India	IND	562	Niger	NER								04	CEREALS,CEREAL PREPRTNS.	1	No Quantity							27174739			0
S3	2016	2016	2016	2	0	2	Export	699	India	IND	566	Nigeria	NGA								04	CEREALS,CEREAL PREPRTNS.	1	No Quantity							14396910			0
S3	2016	2016	2016	2	0	2	Export	699	India	IND	579	Norway	NOR								04	CEREALS,CEREAL PREPRTNS.	1	No Quantity							2987919			0
S3	2016	2016	2016	2	0	2	Export	699	India	IND	583	FS Micronesia	FSM								04	CEREALS,CEREAL PREPRTNS.	1	No Quantity							6760			0
S3	2016	2016	2016	2	0	2	Export	699	India	IND	584	Marshall Isds	MHL								04	CEREALS,CEREAL PREPRTNS.	1	No Quantity							16499			0
S3	2016	2016	2016	2	0	2	Export	699	India	IND	586	Pakistan	PAK								04	CEREALS,CEREAL PREPRTNS.	1	No Quantity							8128165			0
S3	2016	2016	2016	2	0	2	Export	699	India	IND	591	Panama	PAN								04	CEREALS,CEREAL PREPRTNS.	1	No Quantity							196637			0
S3	2016	2016	2016	2	0	2	Export	699	India	IND	598	Papua New Guinea	PNG								04	CEREALS,CEREAL PREPRTNS.	1	No Quantity							244023			0
S3	2016	2016	2016	2	0	2	Export	699	India	IND	600	Paraguay	PRY								04	CEREALS,CEREAL PREPRTNS.	1	No Quantity							136551			0
S3	2016	2016	2016	2	0	2	Export	699	India	IND	604	Peru	PER								04	CEREALS,CEREAL PREPRTNS.	1	No Quantity							85237			0
S3	2016	2016	2016	2	0	2	Export	699	India	IND	608	Philippines	PHL								04	CEREALS,CEREAL PREPRTNS.	1	No Quantity							20065616			0
S3	2016	2016	2016	2	0	2	Export	699	India	IND	616	Poland	POL								04	CEREALS,CEREAL PREPRTNS.	1	No Quantity							5259241			0
S3	2016	2016	2016	2	0	2	Export	699	India	IND	620	Portugal	PRT								04	CEREALS,CEREAL PREPRTNS.	1	No Quantity							4895686			0
S3	2016	2016	2016	2	0	2	Export	699	India	IND	624	Guinea-Bissau	GNB								04	CEREALS,CEREAL PREPRTNS.	1	No Quantity							1897832			0
S3	2016	2016	2016	2	0	2	Export	699	India	IND	626	Timor-Leste	TLS								04	CEREALS,CEREAL PREPRTNS.	1	No Quantity							40418			0
S3	2016	2016	2016	2	0	2	Export	699	India	IND	634	Qatar	QAT								04	CEREALS,CEREAL PREPRTNS.	1	No Quantity							109302993			0
S3	2016	2016	2016	2	0	2	Export	699	India	IND	642	Romania	ROU								04	CEREALS,CEREAL PREPRTNS.	1	No Quantity							166273			0
S3	2016	2016	2016	2	0	2	Export	699	India	IND	643	Russian Federation	RUS								04	CEREALS,CEREAL PREPRTNS.	1	No Quantity							33340699			0
S3	2016	2016	2016	2	0	2	Export	699	India	IND	646	Rwanda	RWA								04	CEREALS,CEREAL PREPRTNS.	1	No Quantity							2039698			0
S3	2016	2016	2016	2	0	2	Export	699	India	IND	654	Saint Helena	SHN								04	CEREALS,CEREAL PREPRTNS.	1	No Quantity							826			0
S3	2016	2016	2016	2	0	2	Export	699	India	IND	662	Saint Lucia	LCA								04	CEREALS,CEREAL PREPRTNS.	1	No Quantity							1			0
S3	2016	2016	2016	2	0	2	Export	699	India	IND	670	Saint Vincent and the Grenadines	VCT								04	CEREALS,CEREAL PREPRTNS.	1	No Quantity							35715			0
S3	2016	2016	2016	2	0	2	Export	699	India	IND	678	Sao Tome and Principe	STP								04	CEREALS,CEREAL PREPRTNS.	1	No Quantity							156274			0
S3	2016	2016	2016	2	0	2	Export	699	India	IND	682	Saudi Arabia	SAU								04	CEREALS,CEREAL PREPRTNS.	1	No Quantity							726965385			0
S3	2016	2016	2016	2	0	2	Export	699	India	IND	686	Senegal	SEN								04	CEREALS,CEREAL PREPRTNS.	1	No Quantity							155010896			0
S3	2016	2016	2016	2	0	2	Export	699	India	IND	688	Serbia	SRB								04	CEREALS,CEREAL PREPRTNS.	1	No Quantity							10159			0
S3	2016	2016	2016	2	0	2	Export	699	India	IND	690	Seychelles	SYC								04	CEREALS,CEREAL PREPRTNS.	1	No Quantity							3846226			0
S3	2016	2016	2016	2	0	2	Export	699	India	IND	694	Sierra Leone	SLE								04	CEREALS,CEREAL PREPRTNS.	1	No Quantity							17463677			0
S3	2016	2016	2016	2	0	2	Export	699	India	IND	702	Singapore	SGP								04	CEREALS,CEREAL PREPRTNS.	1	No Quantity							62359551			0
S3	2016	2016	2016	2	0	2	Export	699	India	IND	704	Viet Nam	VNM								04	CEREALS,CEREAL PREPRTNS.	1	No Quantity							4615607			0
S3	2016	2016	2016	2	0	2	Export	699	India	IND	705	Slovenia	SVN								04	CEREALS,CEREAL PREPRTNS.	1	No Quantity							136511			0
S3	2016	2016	2016	2	0	2	Export	699	India	IND	706	Somalia	SOM								04	CEREALS,CEREAL PREPRTNS.	1	No Quantity							117959064			0
S3	2016	2016	2016	2	0	2	Export	699	India	IND	710	South Africa	ZAF								04	CEREALS,CEREAL PREPRTNS.	1	No Quantity							109987250			0
S3	2016	2016	2016	2	0	2	Export	699	India	IND	716	Zimbabwe	ZWE								04	CEREALS,CEREAL PREPRTNS.	1	No Quantity							1979115			0
S3	2016	2016	2016	2	0	2	Export	699	India	IND	724	Spain	ESP								04	CEREALS,CEREAL PREPRTNS.	1	No Quantity							4240021			0
S3	2016	2016	2016	2	0	2	Export	699	India	IND	728	South Sudan	SSD								04	CEREALS,CEREAL PREPRTNS.	1	No Quantity							102651			0
S3	2016	2016	2016	2	0	2	Export	699	India	IND	729	Sudan	SDN								04	CEREALS,CEREAL PREPRTNS.	1	No Quantity							20476001			0
S3	2016	2016	2016	2	0	2	Export	699	India	IND	740	Suriname	SUR								04	CEREALS,CEREAL PREPRTNS.	1	No Quantity							102843			0
S3	2016	2016	2016	2	0	2	Export	699	India	IND	748	Swaziland	SWZ								04	CEREALS,CEREAL PREPRTNS.	1	No Quantity							9433			0
S3	2016	2016	2016	2	0	2	Export	699	India	IND	752	Sweden	SWE								04	CEREALS,CEREAL PREPRTNS.	1	No Quantity							9400065			0
S3	2016	2016	2016	2	0	2	Export	699	India	IND	757	Switzerland	CHE								04	CEREALS,CEREAL PREPRTNS.	1	No Quantity							4887716			0
S3	2016	2016	2016	2	0	2	Export	699	India	IND	760	Syria	SYR								04	CEREALS,CEREAL PREPRTNS.	1	No Quantity							18136167			0
S3	2016	2016	2016	2	0	2	Export	699	India	IND	762	Tajikistan	TJK								04	CEREALS,CEREAL PREPRTNS.	1	No Quantity							54425			0
S3	2016	2016	2016	2	0	2	Export	699	India	IND	764	Thailand	THA								04	CEREALS,CEREAL PREPRTNS.	1	No Quantity							7006924			0
S3	2016	2016	2016	2	0	2	Export	699	India	IND	768	Togo	TGO								04	CEREALS,CEREAL PREPRTNS.	1	No Quantity							30141460			0
S3	2016	2016	2016	2	0	2	Export	699	India	IND	776	Tonga	TON								04	CEREALS,CEREAL PREPRTNS.	1	No Quantity							140184			0
S3	2016	2016	2016	2	0	2	Export	699	India	IND	780	Trinidad and Tobago	TTO								04	CEREALS,CEREAL PREPRTNS.	1	No Quantity							571778			0
S3	2016	2016	2016	2	0	2	Export	699	India	IND	784	United Arab Emirates	ARE								04	CEREALS,CEREAL PREPRTNS.	1	No Quantity							707625741			0
S3	2016	2016	2016	2	0	2	Export	699	India	IND	788	Tunisia	TUN								04	CEREALS,CEREAL PREPRTNS.	1	No Quantity							7984421			0
S3	2016	2016	2016	2	0	2	Export	699	India	IND	792	Turkey	TUR								04	CEREALS,CEREAL PREPRTNS.	1	No Quantity							113211244			0
S3	2016	2016	2016	2	0	2	Export	699	India	IND	795	Turkmenistan	TKM								04	CEREALS,CEREAL PREPRTNS.	1	No Quantity							95148			0
S3	2016	2016	2016	2	0	2	Export	699	India	IND	800	Uganda	UGA								04	CEREALS,CEREAL PREPRTNS.	1	No Quantity							6613408			0
S3	2016	2016	2016	2	0	2	Export	699	India	IND	804	Ukraine	UKR								04	CEREALS,CEREAL PREPRTNS.	1	No Quantity							8586894			0
S3	2016	2016	2016	2	0	2	Export	699	India	IND	818	Egypt	EGY								04	CEREALS,CEREAL PREPRTNS.	1	No Quantity							43789987			0
S3	2016	2016	2016	2	0	2	Export	699	India	IND	826	United Kingdom	GBR								04	CEREALS,CEREAL PREPRTNS.	1	No Quantity							147592475			0
S3	2016	2016	2016	2	0	2	Export	699	India	IND	834	United Rep. of Tanzania	TZA								04	CEREALS,CEREAL PREPRTNS.	1	No Quantity							16792868			0
S3	2016	2016	2016	2	0	2	Export	699	India	IND	842	USA	USA								04	CEREALS,CEREAL PREPRTNS.	1	No Quantity							258178268			0
S3	2016	2016	2016	2	0	2	Export	699	India	IND	854	Burkina Faso	BFA								04	CEREALS,CEREAL PREPRTNS.	1	No Quantity							10932164			0
S3	2016	2016	2016	2	0	2	Export	699	India	IND	858	Uruguay	URY								04	CEREALS,CEREAL PREPRTNS.	1	No Quantity							143213			0
S3	2016	2016	2016	2	0	2	Export	699	India	IND	862	Venezuela	VEN								04	CEREALS,CEREAL PREPRTNS.	1	No Quantity							1100703			0
S3	2016	2016	2016	2	0	2	Export	699	India	IND	882	Samoa	WSM								04	CEREALS,CEREAL PREPRTNS.	1	No Quantity							165215			0
S3	2016	2016	2016	2	0	2	Export	699	India	IND	887	Yemen	YEM								04	CEREALS,CEREAL PREPRTNS.	1	No Quantity							155259937			0
S3	2016	2016	2016	2	0	2	Export	699	India	IND	894	Zambia	ZMB								04	CEREALS,CEREAL PREPRTNS.	1	No Quantity							304532			0
S3	2016	2016	2016	2	0	2	Export	699	India	IND	899	Areas, nes									04	CEREALS,CEREAL PREPRTNS.	1	No Quantity							38994			0
S3	2016	2016	2016	2	0	2	Export	882	Samoa	WSM	0	World	WLD								04	CEREALS,CEREAL PREPRTNS.	1	No Quantity							110631			0
S3	2016	2016	2016	2	0	2	Export	882	Samoa	WSM	16	American Samoa	ASM								04	CEREALS,CEREAL PREPRTNS.	1	No Quantity							54683			0
S3	2016	2016	2016	2	0	2	Export	882	Samoa	WSM	36	Australia	AUS								04	CEREALS,CEREAL PREPRTNS.	1	No Quantity							12			0
S3	2016	2016	2016	2	0	2	Export	882	Samoa	WSM	156	China	CHN								04	CEREALS,CEREAL PREPRTNS.	1	No Quantity							4			0
S3	2016	2016	2016	2	0	2	Export	882	Samoa	WSM	184	Cook Isds	COK								04	CEREALS,CEREAL PREPRTNS.	1	No Quantity							5473			0
S3	2016	2016	2016	2	0	2	Export	882	Samoa	WSM	242	Fiji	FJI								04	CEREALS,CEREAL PREPRTNS.	1	No Quantity							78			0
S3	2016	2016	2016	2	0	2	Export	882	Samoa	WSM	251	France	FRA								04	CEREALS,CEREAL PREPRTNS.	1	No Quantity							78			0
S3	2016	2016	2016	2	0	2	Export	882	Samoa	WSM	554	New Zealand	NZL								04	CEREALS,CEREAL PREPRTNS.	1	No Quantity							4846			0
S3	2016	2016	2016	2	0	2	Export	882	Samoa	WSM	772	Tokelau	TKL								04	CEREALS,CEREAL PREPRTNS.	1	No Quantity							45436			0
S3	2016	2016	2016	2	0	2	Export	882	Samoa	WSM	776	Tonga	TON								04	CEREALS,CEREAL PREPRTNS.	1	No Quantity							21			0
S3	2016	2016	2016	2	0	2	Export	586	Pakistan	PAK	0	World	WLD								05	VEGETABLES AND FRUIT	1	No Quantity							659559073			0
S3	2016	2016	2016	2	0	2	Export	586	Pakistan	PAK	4	Afghanistan	AFG								05	VEGETABLES AND FRUIT	1	No Quantity							185043997			0
S3	2016	2016	2016	2	0	2	Export	586	Pakistan	PAK	12	Algeria	DZA								05	VEGETABLES AND FRUIT	1	No Quantity							131537			0
S3	2016	2016	2016	2	0	2	Export	586	Pakistan	PAK	24	Angola	AGO								05	VEGETABLES AND FRUIT	1	No Quantity							600799			0
S3	2016	2016	2016	2	0	2	Export	586	Pakistan	PAK	31	Azerbaijan	AZE								05	VEGETABLES AND FRUIT	1	No Quantity							177166			0
S3	2016	2016	2016	2	0	2	Export	586	Pakistan	PAK	36	Australia	AUS								05	VEGETABLES AND FRUIT	1	No Quantity							1965860			0
S3	2016	2016	2016	2	0	2	Export	586	Pakistan	PAK	40	Austria	AUT								05	VEGETABLES AND FRUIT	1	No Quantity							41288			0
S3	2016	2016	2016	2	0	2	Export	586	Pakistan	PAK	44	Bahamas	BHS								05	VEGETABLES AND FRUIT	1	No Quantity							25853			0
S3	2016	2016	2016	2	0	2	Export	586	Pakistan	PAK	48	Bahrain	BHR								05	VEGETABLES AND FRUIT	1	No Quantity							5781145			0
S3	2016	2016	2016	2	0	2	Export	586	Pakistan	PAK	50	Bangladesh	BGD								05	VEGETABLES AND FRUIT	1	No Quantity							1781670			0
S3	2016	2016	2016	2	0	2	Export	586	Pakistan	PAK	56	Belgium	BEL								05	VEGETABLES AND FRUIT	1	No Quantity							915954			0
S3	2016	2016	2016	2	0	2	Export	586	Pakistan	PAK	72	Botswana	BWA								05	VEGETABLES AND FRUIT	1	No Quantity							229256			0
S3	2016	2016	2016	2	0	2	Export	586	Pakistan	PAK	76	Brazil	BRA								05	VEGETABLES AND FRUIT	1	No Quantity							10461			0
S3	2016	2016	2016	2	0	2	Export	586	Pakistan	PAK	96	Brunei Darussalam	BRN								05	VEGETABLES AND FRUIT	1	No Quantity							64572			0
S3	2016	2016	2016	2	0	2	Export	586	Pakistan	PAK	112	Belarus	BLR								05	VEGETABLES AND FRUIT	1	No Quantity							55905			0
S3	2016	2016	2016	2	0	2	Export	586	Pakistan	PAK	120	Cameroon	CMR								05	VEGETABLES AND FRUIT	1	No Quantity							75575			0
S3	2016	2016	2016	2	0	2	Export	586	Pakistan	PAK	124	Canada	CAN								05	VEGETABLES AND FRUIT	1	No Quantity							5790649			0
S3	2016	2016	2016	2	0	2	Export	586	Pakistan	PAK	144	Sri Lanka	LKA								05	VEGETABLES AND FRUIT	1	No Quantity							19093869			0
S3	2016	2016	2016	2	0	2	Export	586	Pakistan	PAK	152	Chile	CHL								05	VEGETABLES AND FRUIT	1	No Quantity							20148			0
S3	2016	2016	2016	2	0	2	Export	586	Pakistan	PAK	156	China	CHN								05	VEGETABLES AND FRUIT	1	No Quantity							27599029			0
S3	2016	2016	2016	2	0	2	Export	586	Pakistan	PAK	174	Comoros	COM								05	VEGETABLES AND FRUIT	1	No Quantity							9227			0
S3	2016	2016	2016	2	0	2	Export	586	Pakistan	PAK	180	Dem. Rep. of the Congo	COD								05	VEGETABLES AND FRUIT	1	No Quantity							12093			0
S3	2016	2016	2016	2	0	2	Export	586	Pakistan	PAK	191	Croatia	HRV								05	VEGETABLES AND FRUIT	1	No Quantity							6166			0
S3	2016	2016	2016	2	0	2	Export	586	Pakistan	PAK	196	Cyprus	CYP								05	VEGETABLES AND FRUIT	1	No Quantity							4432			0
S3	2016	2016	2016	2	0	2	Export	586	Pakistan	PAK	203	Czechia	CZE								05	VEGETABLES AND FRUIT	1	No Quantity							16978			0
S3	2016	2016	2016	2	0	2	Export	586	Pakistan	PAK	204	Benin	BEN								05	VEGETABLES AND FRUIT	1	No Quantity							90074			0
S3	2016	2016	2016	2	0	2	Export	586	Pakistan	PAK	208	Denmark	DNK								05	VEGETABLES AND FRUIT	1	No Quantity							985674			0
S3	2016	2016	2016	2	0	2	Export	586	Pakistan	PAK	242	Fiji	FJI								05	VEGETABLES AND FRUIT	1	No Quantity							30882			0
S3	2016	2016	2016	2	0	2	Export	586	Pakistan	PAK	246	Finland	FIN								05	VEGETABLES AND FRUIT	1	No Quantity							11702			0
S3	2016	2016	2016	2	0	2	Export	586	Pakistan	PAK	251	France	FRA								05	VEGETABLES AND FRUIT	1	No Quantity							6087418			0
S3	2016	2016	2016	2	0	2	Export	586	Pakistan	PAK	262	Djibouti	DJI								05	VEGETABLES AND FRUIT	1	No Quantity							98431			0
S3	2016	2016	2016	2	0	2	Export	586	Pakistan	PAK	268	Georgia	GEO								05	VEGETABLES AND FRUIT	1	No Quantity							150942			0
S3	2016	2016	2016	2	0	2	Export	586	Pakistan	PAK	270	Gambia	GMB								05	VEGETABLES AND FRUIT	1	No Quantity							997			0
S3	2016	2016	2016	2	0	2	Export	586	Pakistan	PAK	276	Germany	DEU								05	VEGETABLES AND FRUIT	1	No Quantity							15047932			0
S3	2016	2016	2016	2	0	2	Export	586	Pakistan	PAK	288	Ghana	GHA								05	VEGETABLES AND FRUIT	1	No Quantity							23282			0
S3	2016	2016	2016	2	0	2	Export	586	Pakistan	PAK	300	Greece	GRC								05	VEGETABLES AND FRUIT	1	No Quantity							371608			0
S3	2016	2016	2016	2	0	2	Export	586	Pakistan	PAK	344	China, Hong Kong SAR	HKG								05	VEGETABLES AND FRUIT	1	No Quantity							4644768			0
S3	2016	2016	2016	2	0	2	Export	586	Pakistan	PAK	348	Hungary	HUN								05	VEGETABLES AND FRUIT	1	No Quantity							42310			0
S3	2016	2016	2016	2	0	2	Export	586	Pakistan	PAK	352	Iceland	ISL								05	VEGETABLES AND FRUIT	1	No Quantity							1809			0
S3	2016	2016	2016	2	0	2	Export	586	Pakistan	PAK	360	Indonesia	IDN								05	VEGETABLES AND FRUIT	1	No Quantity							9006149			0
S3	2016	2016	2016	2	0	2	Export	586	Pakistan	PAK	368	Iraq	IRQ								05	VEGETABLES AND FRUIT	1	No Quantity							8452			0
S3	2016	2016	2016	2	0	2	Export	586	Pakistan	PAK	372	Ireland	IRL								05	VEGETABLES AND FRUIT	1	No Quantity							257679			0
S3	2016	2016	2016	2	0	2	Export	586	Pakistan	PAK	381	Italy	ITA								05	VEGETABLES AND FRUIT	1	No Quantity							3446402			0
S3	2016	2016	2016	2	0	2	Export	586	Pakistan	PAK	392	Japan	JPN								05	VEGETABLES AND FRUIT	1	No Quantity							977443			0
S3	2016	2016	2016	2	0	2	Export	586	Pakistan	PAK	398	Kazakhstan	KAZ								05	VEGETABLES AND FRUIT	1	No Quantity							8210			0
S3	2016	2016	2016	2	0	2	Export	586	Pakistan	PAK	400	Jordan	JOR								05	VEGETABLES AND FRUIT	1	No Quantity							1672727			0
S3	2016	2016	2016	2	0	2	Export	586	Pakistan	PAK	404	Kenya	KEN								05	VEGETABLES AND FRUIT	1	No Quantity							218095			0
S3	2016	2016	2016	2	0	2	Export	586	Pakistan	PAK	410	Rep. of Korea	KOR								05	VEGETABLES AND FRUIT	1	No Quantity							183282			0
S3	2016	2016	2016	2	0	2	Export	586	Pakistan	PAK	414	Kuwait	KWT								05	VEGETABLES AND FRUIT	1	No Quantity							7279453			0
S3	2016	2016	2016	2	0	2	Export	586	Pakistan	PAK	422	Lebanon	LBN								05	VEGETABLES AND FRUIT	1	No Quantity							14007			0
S3	2016	2016	2016	2	0	2	Export	586	Pakistan	PAK	428	Latvia	LVA								05	VEGETABLES AND FRUIT	1	No Quantity							136970			0
S3	2016	2016	2016	2	0	2	Export	586	Pakistan	PAK	434	Libya	LBY								05	VEGETABLES AND FRUIT	1	No Quantity							321117			0
S3	2016	2016	2016	2	0	2	Export	586	Pakistan	PAK	440	Lithuania	LTU								05	VEGETABLES AND FRUIT	1	No Quantity							278063			0
S3	2016	2016	2016	2	0	2	Export	586	Pakistan	PAK	454	Malawi	MWI								05	VEGETABLES AND FRUIT	1	No Quantity							1170			0
S3	2016	2016	2016	2	0	2	Export	586	Pakistan	PAK	458	Malaysia	MYS								05	VEGETABLES AND FRUIT	1	No Quantity							12664350			0
S3	2016	2016	2016	2	0	2	Export	586	Pakistan	PAK	462	Maldives	MDV								05	VEGETABLES AND FRUIT	1	No Quantity							890072			0
S3	2016	2016	2016	2	0	2	Export	586	Pakistan	PAK	480	Mauritius	MUS								05	VEGETABLES AND FRUIT	1	No Quantity							1010499			0
S3	2016	2016	2016	2	0	2	Export	586	Pakistan	PAK	484	Mexico	MEX								05	VEGETABLES AND FRUIT	1	No Quantity							1822			0
S3	2016	2016	2016	2	0	2	Export	586	Pakistan	PAK	490	Other Asia, nes									05	VEGETABLES AND FRUIT	1	No Quantity							65802			0
S3	2016	2016	2016	2	0	2	Export	586	Pakistan	PAK	504	Morocco	MAR								05	VEGETABLES AND FRUIT	1	No Quantity							3270			0
S3	2016	2016	2016	2	0	2	Export	586	Pakistan	PAK	508	Mozambique	MOZ								05	VEGETABLES AND FRUIT	1	No Quantity							129018			0
S3	2016	2016	2016	2	0	2	Export	586	Pakistan	PAK	512	Oman	OMN								05	VEGETABLES AND FRUIT	1	No Quantity							11725143			0
S3	2016	2016	2016	2	0	2	Export	586	Pakistan	PAK	524	Nepal	NPL								05	VEGETABLES AND FRUIT	1	No Quantity							25			0
S3	2016	2016	2016	2	0	2	Export	586	Pakistan	PAK	528	Netherlands	NLD								05	VEGETABLES AND FRUIT	1	No Quantity							7416576			0
S3	2016	2016	2016	2	0	2	Export	586	Pakistan	PAK	554	New Zealand	NZL								05	VEGETABLES AND FRUIT	1	No Quantity							140208			0
S3	2016	2016	2016	2	0	2	Export	586	Pakistan	PAK	566	Nigeria	NGA								05	VEGETABLES AND FRUIT	1	No Quantity							54170			0
S3	2016	2016	2016	2	0	2	Export	586	Pakistan	PAK	579	Norway	NOR								05	VEGETABLES AND FRUIT	1	No Quantity							1633156			0
S3	2016	2016	2016	2	0	2	Export	586	Pakistan	PAK	591	Panama	PAN								05	VEGETABLES AND FRUIT	1	No Quantity							314			0
S3	2016	2016	2016	2	0	2	Export	586	Pakistan	PAK	608	Philippines	PHL								05	VEGETABLES AND FRUIT	1	No Quantity							9838946			0
S3	2016	2016	2016	2	0	2	Export	586	Pakistan	PAK	616	Poland	POL								05	VEGETABLES AND FRUIT	1	No Quantity							101372			0
S3	2016	2016	2016	2	0	2	Export	586	Pakistan	PAK	620	Portugal	PRT								05	VEGETABLES AND FRUIT	1	No Quantity							46998			0
S3	2016	2016	2016	2	0	2	Export	586	Pakistan	PAK	634	Qatar	QAT								05	VEGETABLES AND FRUIT	1	No Quantity							8746078			0
S3	2016	2016	2016	2	0	2	Export	586	Pakistan	PAK	642	Romania	ROU								05	VEGETABLES AND FRUIT	1	No Quantity							200			0
S3	2016	2016	2016	2	0	2	Export	586	Pakistan	PAK	643	Russian Federation	RUS								05	VEGETABLES AND FRUIT	1	No Quantity							50646973			0
S3	2016	2016	2016	2	0	2	Export	586	Pakistan	PAK	682	Saudi Arabia	SAU								05	VEGETABLES AND FRUIT	1	No Quantity							24605762			0
S3	2016	2016	2016	2	0	2	Export	586	Pakistan	PAK	690	Seychelles	SYC								05	VEGETABLES AND FRUIT	1	No Quantity							210719			0
S3	2016	2016	2016	2	0	2	Export	586	Pakistan	PAK	699	India	IND								05	VEGETABLES AND FRUIT	1	No Quantity							92382755			0
S3	2016	2016	2016	2	0	2	Export	586	Pakistan	PAK	702	Singapore	SGP								05	VEGETABLES AND FRUIT	1	No Quantity							2680698			0
S3	2016	2016	2016	2	0	2	Export	586	Pakistan	PAK	704	Viet Nam	VNM								05	VEGETABLES AND FRUIT	1	No Quantity							4570920			0
S3	2016	2016	2016	2	0	2	Export	586	Pakistan	PAK	706	Somalia	SOM								05	VEGETABLES AND FRUIT	1	No Quantity							509849			0
S3	2016	2016	2016	2	0	2	Export	586	Pakistan	PAK	710	South Africa	ZAF								05	VEGETABLES AND FRUIT	1	No Quantity							616715			0
S3	2016	2016	2016	2	0	2	Export	586	Pakistan	PAK	724	Spain	ESP								05	VEGETABLES AND FRUIT	1	No Quantity							523684			0
S3	2016	2016	2016	2	0	2	Export	586	Pakistan	PAK	728	South Sudan	SSD								05	VEGETABLES AND FRUIT	1	No Quantity							9347			0
S3	2016	2016	2016	2	0	2	Export	586	Pakistan	PAK	752	Sweden	SWE								05	VEGETABLES AND FRUIT	1	No Quantity							918296			0
S3	2016	2016	2016	2	0	2	Export	586	Pakistan	PAK	757	Switzerland	CHE								05	VEGETABLES AND FRUIT	1	No Quantity							546793			0
S3	2016	2016	2016	2	0	2	Export	586	Pakistan	PAK	762	Tajikistan	TJK								05	VEGETABLES AND FRUIT	1	No Quantity							134913			0
S3	2016	2016	2016	2	0	2	Export	586	Pakistan	PAK	764	Thailand	THA								05	VEGETABLES AND FRUIT	1	No Quantity							838065			0
S3	2016	2016	2016	2	0	2	Export	586	Pakistan	PAK	768	Togo	TGO								05	VEGETABLES AND FRUIT	1	No Quantity							6272			0
S3	2016	2016	2016	2	0	2	Export	586	Pakistan	PAK	780	Trinidad and Tobago	TTO								05	VEGETABLES AND FRUIT	1	No Quantity							1432			0
S3	2016	2016	2016	2	0	2	Export	586	Pakistan	PAK	784	United Arab Emirates	ARE								05	VEGETABLES AND FRUIT	1	No Quantity							81663274			0
S3	2016	2016	2016	2	0	2	Export	586	Pakistan	PAK	792	Turkey	TUR								05	VEGETABLES AND FRUIT	1	No Quantity							1126292			0
S3	2016	2016	2016	2	0	2	Export	586	Pakistan	PAK	795	Turkmenistan	TKM								05	VEGETABLES AND FRUIT	1	No Quantity							14537			0
S3	2016	2016	2016	2	0	2	Export	586	Pakistan	PAK	804	Ukraine	UKR								05	VEGETABLES AND FRUIT	1	No Quantity							3145074			0
S3	2016	2016	2016	2	0	2	Export	586	Pakistan	PAK	818	Egypt	EGY								05	VEGETABLES AND FRUIT	1	No Quantity							213379			0
S3	2016	2016	2016	2	0	2	Export	586	Pakistan	PAK	826	United Kingdom	GBR								05	VEGETABLES AND FRUIT	1	No Quantity							28514557			0
S3	2016	2016	2016	2	0	2	Export	586	Pakistan	PAK	834	United Rep. of Tanzania	TZA								05	VEGETABLES AND FRUIT	1	No Quantity							26996			0
S3	2016	2016	2016	2	0	2	Export	586	Pakistan	PAK	842	USA	USA								05	VEGETABLES AND FRUIT	1	No Quantity							10225930			0
S3	2016	2016	2016	2	0	2	Export	586	Pakistan	PAK	887	Yemen	YEM								05	VEGETABLES AND FRUIT	1	No Quantity							107144			0
S3	2016	2016	2016	2	0	2	Export	699	India	IND	0	World	WLD								05	VEGETABLES AND FRUIT	1	No Quantity							3268734903			0
S3	2016	2016	2016	2	0	2	Export	699	India	IND	4	Afghanistan	AFG								05	VEGETABLES AND FRUIT	1	No Quantity							2779718			0
S3	2016	2016	2016	2	0	2	Export	699	India	IND	8	Albania	ALB								05	VEGETABLES AND FRUIT	1	No Quantity							174889			0
S3	2016	2016	2016	2	0	2	Export	699	India	IND	12	Algeria	DZA								05	VEGETABLES AND FRUIT	1	No Quantity							34063017			0
S3	2016	2016	2016	2	0	2	Export	699	India	IND	16	American Samoa	ASM								05	VEGETABLES AND FRUIT	1	No Quantity							2867			0
S3	2016	2016	2016	2	0	2	Export	699	India	IND	24	Angola	AGO								05	VEGETABLES AND FRUIT	1	No Quantity							656106			0
S3	2016	2016	2016	2	0	2	Export	699	India	IND	31	Azerbaijan	AZE								05	VEGETABLES AND FRUIT	1	No Quantity							124580			0
S3	2016	2016	2016	2	0	2	Export	699	India	IND	32	Argentina	ARG								05	VEGETABLES AND FRUIT	1	No Quantity							1728902			0
S3	2016	2016	2016	2	0	2	Export	699	India	IND	36	Australia	AUS								05	VEGETABLES AND FRUIT	1	No Quantity							27242183			0
S3	2016	2016	2016	2	0	2	Export	699	India	IND	40	Austria	AUT								05	VEGETABLES AND FRUIT	1	No Quantity							1096087			0
S3	2016	2016	2016	2	0	2	Export	699	India	IND	44	Bahamas	BHS								05	VEGETABLES AND FRUIT	1	No Quantity							33924			0
S3	2016	2016	2016	2	0	2	Export	699	India	IND	48	Bahrain	BHR								05	VEGETABLES AND FRUIT	1	No Quantity							27834216			0
S3	2016	2016	2016	2	0	2	Export	699	India	IND	50	Bangladesh	BGD								05	VEGETABLES AND FRUIT	1	No Quantity							94224917			0
S3	2016	2016	2016	2	0	2	Export	699	India	IND	51	Armenia	ARM								05	VEGETABLES AND FRUIT	1	No Quantity							241854			0
S3	2016	2016	2016	2	0	2	Export	699	India	IND	52	Barbados	BRB								05	VEGETABLES AND FRUIT	1	No Quantity							154716			0
S3	2016	2016	2016	2	0	2	Export	699	India	IND	56	Belgium	BEL								05	VEGETABLES AND FRUIT	1	No Quantity							55812996			0
S3	2016	2016	2016	2	0	2	Export	699	India	IND	64	Bhutan	BTN								05	VEGETABLES AND FRUIT	1	No Quantity							1147668			0
S3	2016	2016	2016	2	0	2	Export	699	India	IND	70	Bosnia Herzegovina	BIH								05	VEGETABLES AND FRUIT	1	No Quantity							35594			0
S3	2016	2016	2016	2	0	2	Export	699	India	IND	72	Botswana	BWA								05	VEGETABLES AND FRUIT	1	No Quantity							14363			0
S3	2016	2016	2016	2	0	2	Export	699	India	IND	76	Brazil	BRA								05	VEGETABLES AND FRUIT	1	No Quantity							10430750			0
S3	2016	2016	2016	2	0	2	Export	699	India	IND	84	Belize	BLZ								05	VEGETABLES AND FRUIT	1	No Quantity							16689			0
S3	2016	2016	2016	2	0	2	Export	699	India	IND	90	Solomon Isds	SLB								05	VEGETABLES AND FRUIT	1	No Quantity							29474			0
S3	2016	2016	2016	2	0	2	Export	699	India	IND	96	Brunei Darussalam	BRN								05	VEGETABLES AND FRUIT	1	No Quantity							2171696			0
S3	2016	2016	2016	2	0	2	Export	699	India	IND	100	Bulgaria	BGR								05	VEGETABLES AND FRUIT	1	No Quantity							1543286			0
S3	2016	2016	2016	2	0	2	Export	699	India	IND	104	Myanmar	MMR								05	VEGETABLES AND FRUIT	1	No Quantity							719542			0
S3	2016	2016	2016	2	0	2	Export	699	India	IND	108	Burundi	BDI								05	VEGETABLES AND FRUIT	1	No Quantity							19			0
S3	2016	2016	2016	2	0	2	Export	699	India	IND	112	Belarus	BLR								05	VEGETABLES AND FRUIT	1	No Quantity							1093120			0
S3	2016	2016	2016	2	0	2	Export	699	India	IND	116	Cambodia	KHM								05	VEGETABLES AND FRUIT	1	No Quantity							17658			0
S3	2016	2016	2016	2	0	2	Export	699	India	IND	120	Cameroon	CMR								05	VEGETABLES AND FRUIT	1	No Quantity							606789			0
S3	2016	2016	2016	2	0	2	Export	699	India	IND	124	Canada	CAN								05	VEGETABLES AND FRUIT	1	No Quantity							41456286			0
S3	2016	2016	2016	2	0	2	Export	699	India	IND	144	Sri Lanka	LKA								05	VEGETABLES AND FRUIT	1	No Quantity							92070779			0
S3	2016	2016	2016	2	0	2	Export	699	India	IND	152	Chile	CHL								05	VEGETABLES AND FRUIT	1	No Quantity							2112509			0
S3	2016	2016	2016	2	0	2	Export	699	India	IND	156	China	CHN								05	VEGETABLES AND FRUIT	1	No Quantity							25601889			0
S3	2016	2016	2016	2	0	2	Export	699	India	IND	170	Colombia	COL								05	VEGETABLES AND FRUIT	1	No Quantity							1408187			0
S3	2016	2016	2016	2	0	2	Export	699	India	IND	174	Comoros	COM								05	VEGETABLES AND FRUIT	1	No Quantity							203868			0
S3	2016	2016	2016	2	0	2	Export	699	India	IND	178	Congo	COG								05	VEGETABLES AND FRUIT	1	No Quantity							146489			0
S3	2016	2016	2016	2	0	2	Export	699	India	IND	180	Dem. Rep. of the Congo	COD								05	VEGETABLES AND FRUIT	1	No Quantity							171091			0
S3	2016	2016	2016	2	0	2	Export	699	India	IND	188	Costa Rica	CRI								05	VEGETABLES AND FRUIT	1	No Quantity							61675			0
S3	2016	2016	2016	2	0	2	Export	699	India	IND	191	Croatia	HRV								05	VEGETABLES AND FRUIT	1	No Quantity							1818468			0
S3	2016	2016	2016	2	0	2	Export	699	India	IND	196	Cyprus	CYP								05	VEGETABLES AND FRUIT	1	No Quantity							878607			0
S3	2016	2016	2016	2	0	2	Export	699	India	IND	203	Czechia	CZE								05	VEGETABLES AND FRUIT	1	No Quantity							1094624			0
S3	2016	2016	2016	2	0	2	Export	699	India	IND	204	Benin	BEN								05	VEGETABLES AND FRUIT	1	No Quantity							68594			0
S3	2016	2016	2016	2	0	2	Export	699	India	IND	208	Denmark	DNK								05	VEGETABLES AND FRUIT	1	No Quantity							4950538			0
S3	2016	2016	2016	2	0	2	Export	699	India	IND	212	Dominica	DMA								05	VEGETABLES AND FRUIT	1	No Quantity							286293			0
S3	2016	2016	2016	2	0	2	Export	699	India	IND	214	Dominican Rep.	DOM								05	VEGETABLES AND FRUIT	1	No Quantity							1397220			0
S3	2016	2016	2016	2	0	2	Export	699	India	IND	218	Ecuador	ECU								05	VEGETABLES AND FRUIT	1	No Quantity							56037			0
S3	2016	2016	2016	2	0	2	Export	699	India	IND	222	El Salvador	SLV								05	VEGETABLES AND FRUIT	1	No Quantity							135749			0
S3	2016	2016	2016	2	0	2	Export	699	India	IND	231	Ethiopia	ETH								05	VEGETABLES AND FRUIT	1	No Quantity							1078373			0
S3	2016	2016	2016	2	0	2	Export	699	India	IND	233	Estonia	EST								05	VEGETABLES AND FRUIT	1	No Quantity							1976804			0
S3	2016	2016	2016	2	0	2	Export	699	India	IND	242	Fiji	FJI								05	VEGETABLES AND FRUIT	1	No Quantity							418308			0
S3	2016	2016	2016	2	0	2	Export	699	India	IND	246	Finland	FIN								05	VEGETABLES AND FRUIT	1	No Quantity							5233775			0
S3	2016	2016	2016	2	0	2	Export	699	India	IND	251	France	FRA								05	VEGETABLES AND FRUIT	1	No Quantity							54271950			0
S3	2016	2016	2016	2	0	2	Export	699	India	IND	258	French Polynesia	PYF								05	VEGETABLES AND FRUIT	1	No Quantity							317023			0
S3	2016	2016	2016	2	0	2	Export	699	India	IND	262	Djibouti	DJI								05	VEGETABLES AND FRUIT	1	No Quantity							520560			0
S3	2016	2016	2016	2	0	2	Export	699	India	IND	266	Gabon	GAB								05	VEGETABLES AND FRUIT	1	No Quantity							38154			0
S3	2016	2016	2016	2	0	2	Export	699	India	IND	268	Georgia	GEO								05	VEGETABLES AND FRUIT	1	No Quantity							1045009			0
S3	2016	2016	2016	2	0	2	Export	699	India	IND	270	Gambia	GMB								05	VEGETABLES AND FRUIT	1	No Quantity							11021			0
S3	2016	2016	2016	2	0	2	Export	699	India	IND	276	Germany	DEU								05	VEGETABLES AND FRUIT	1	No Quantity							89978556			0
S3	2016	2016	2016	2	0	2	Export	699	India	IND	288	Ghana	GHA								05	VEGETABLES AND FRUIT	1	No Quantity							227545			0
S3	2016	2016	2016	2	0	2	Export	699	India	IND	300	Greece	GRC								05	VEGETABLES AND FRUIT	1	No Quantity							9669761			0
S3	2016	2016	2016	2	0	2	Export	699	India	IND	320	Guatemala	GTM								05	VEGETABLES AND FRUIT	1	No Quantity							484301			0
S3	2016	2016	2016	2	0	2	Export	699	India	IND	324	Guinea	GIN								05	VEGETABLES AND FRUIT	1	No Quantity							39612			0
S3	2016	2016	2016	2	0	2	Export	699	India	IND	328	Guyana	GUY								05	VEGETABLES AND FRUIT	1	No Quantity							432438			0
S3	2016	2016	2016	2	0	2	Export	699	India	IND	332	Haiti	HTI								05	VEGETABLES AND FRUIT	1	No Quantity							84231			0
S3	2016	2016	2016	2	0	2	Export	699	India	IND	340	Honduras	HND								05	VEGETABLES AND FRUIT	1	No Quantity							136842			0
S3	2016	2016	2016	2	0	2	Export	699	India	IND	344	China, Hong Kong SAR	HKG								05	VEGETABLES AND FRUIT	1	No Quantity							12131314			0
S3	2016	2016	2016	2	0	2	Export	699	India	IND	348	Hungary	HUN								05	VEGETABLES AND FRUIT	1	No Quantity							293702			0
S3	2016	2016	2016	2	0	2	Export	699	India	IND	360	Indonesia	IDN								05	VEGETABLES AND FRUIT	1	No Quantity							24717747			0
S3	2016	2016	2016	2	0	2	Export	699	India	IND	364	Iran	IRN								05	VEGETABLES AND FRUIT	1	No Quantity							61069525			0
S3	2016	2016	2016	2	0	2	Export	699	India	IND	368	Iraq	IRQ								05	VEGETABLES AND FRUIT	1	No Quantity							17486156			0
S3	2016	2016	2016	2	0	2	Export	699	India	IND	372	Ireland	IRL								05	VEGETABLES AND FRUIT	1	No Quantity							2124977			0
S3	2016	2016	2016	2	0	2	Export	699	India	IND	376	Israel	ISR								05	VEGETABLES AND FRUIT	1	No Quantity							8374664			0
S3	2016	2016	2016	2	0	2	Export	699	India	IND	381	Italy	ITA								05	VEGETABLES AND FRUIT	1	No Quantity							15198179			0
S3	2016	2016	2016	2	0	2	Export	699	India	IND	384	Côte d'Ivoire	CIV								05	VEGETABLES AND FRUIT	1	No Quantity							2031740			0
S3	2016	2016	2016	2	0	2	Export	699	India	IND	388	Jamaica	JAM								05	VEGETABLES AND FRUIT	1	No Quantity							127108			0
S3	2016	2016	2016	2	0	2	Export	699	India	IND	392	Japan	JPN								05	VEGETABLES AND FRUIT	1	No Quantity							70176147			0
S3	2016	2016	2016	2	0	2	Export	699	India	IND	398	Kazakhstan	KAZ								05	VEGETABLES AND FRUIT	1	No Quantity							1548868			0
S3	2016	2016	2016	2	0	2	Export	699	India	IND	400	Jordan	JOR								05	VEGETABLES AND FRUIT	1	No Quantity							9655805			0
S3	2016	2016	2016	2	0	2	Export	699	India	IND	404	Kenya	KEN								05	VEGETABLES AND FRUIT	1	No Quantity							1720425			0
S3	2016	2016	2016	2	0	2	Export	699	India	IND	408	Dem. People's Rep. of Korea	PRK								05	VEGETABLES AND FRUIT	1	No Quantity							668517			0
S3	2016	2016	2016	2	0	2	Export	699	India	IND	410	Rep. of Korea	KOR								05	VEGETABLES AND FRUIT	1	No Quantity							28398615			0
S3	2016	2016	2016	2	0	2	Export	699	India	IND	414	Kuwait	KWT								05	VEGETABLES AND FRUIT	1	No Quantity							73876119			0
S3	2016	2016	2016	2	0	2	Export	699	India	IND	417	Kyrgyzstan	KGZ								05	VEGETABLES AND FRUIT	1	No Quantity							14159			0
S3	2016	2016	2016	2	0	2	Export	699	India	IND	418	Lao People's Dem. Rep.	LAO								05	VEGETABLES AND FRUIT	1	No Quantity							92707			0
S3	2016	2016	2016	2	0	2	Export	699	India	IND	422	Lebanon	LBN								05	VEGETABLES AND FRUIT	1	No Quantity							6068200			0
S3	2016	2016	2016	2	0	2	Export	699	India	IND	428	Latvia	LVA								05	VEGETABLES AND FRUIT	1	No Quantity							1791464			0
S3	2016	2016	2016	2	0	2	Export	699	India	IND	430	Liberia	LBR								05	VEGETABLES AND FRUIT	1	No Quantity							111430			0
S3	2016	2016	2016	2	0	2	Export	699	India	IND	434	Libya	LBY								05	VEGETABLES AND FRUIT	1	No Quantity							3728901			0
S3	2016	2016	2016	2	0	2	Export	699	India	IND	440	Lithuania	LTU								05	VEGETABLES AND FRUIT	1	No Quantity							5519617			0
S3	2016	2016	2016	2	0	2	Export	699	India	IND	446	China, Macao SAR	MAC								05	VEGETABLES AND FRUIT	1	No Quantity							11486			0
S3	2016	2016	2016	2	0	2	Export	699	India	IND	450	Madagascar	MDG								05	VEGETABLES AND FRUIT	1	No Quantity							764377			0
S3	2016	2016	2016	2	0	2	Export	699	India	IND	454	Malawi	MWI								05	VEGETABLES AND FRUIT	1	No Quantity							593968			0
S3	2016	2016	2016	2	0	2	Export	699	India	IND	458	Malaysia	MYS								05	VEGETABLES AND FRUIT	1	No Quantity							115776684			0
S3	2016	2016	2016	2	0	2	Export	699	India	IND	462	Maldives	MDV								05	VEGETABLES AND FRUIT	1	No Quantity							14768368			0
S3	2016	2016	2016	2	0	2	Export	699	India	IND	466	Mali	MLI								05	VEGETABLES AND FRUIT	1	No Quantity							22191			0
S3	2016	2016	2016	2	0	2	Export	699	India	IND	470	Malta	MLT								05	VEGETABLES AND FRUIT	1	No Quantity							67906			0
S3	2016	2016	2016	2	0	2	Export	699	India	IND	478	Mauritania	MRT								05	VEGETABLES AND FRUIT	1	No Quantity							28			0
S3	2016	2016	2016	2	0	2	Export	699	India	IND	480	Mauritius	MUS								05	VEGETABLES AND FRUIT	1	No Quantity							10128497			0
S3	2016	2016	2016	2	0	2	Export	699	India	IND	484	Mexico	MEX								05	VEGETABLES AND FRUIT	1	No Quantity							3204253			0
S3	2016	2016	2016	2	0	2	Export	699	India	IND	490	Other Asia, nes									05	VEGETABLES AND FRUIT	1	No Quantity							4506864			0
S3	2016	2016	2016	2	0	2	Export	699	India	IND	496	Mongolia	MNG								05	VEGETABLES AND FRUIT	1	No Quantity							73226			0
S3	2016	2016	2016	2	0	2	Export	699	India	IND	498	Rep. of Moldova	MDA								05	VEGETABLES AND FRUIT	1	No Quantity							74373			0
S3	2016	2016	2016	2	0	2	Export	699	India	IND	499	Montenegro	MNE								05	VEGETABLES AND FRUIT	1	No Quantity							123406			0
S3	2016	2016	2016	2	0	2	Export	699	India	IND	504	Morocco	MAR								05	VEGETABLES AND FRUIT	1	No Quantity							1537507			0
S3	2016	2016	2016	2	0	2	Export	699	India	IND	508	Mozambique	MOZ								05	VEGETABLES AND FRUIT	1	No Quantity							282492			0
S3	2016	2016	2016	2	0	2	Export	699	India	IND	512	Oman	OMN								05	VEGETABLES AND FRUIT	1	No Quantity							40128697			0
S3	2016	2016	2016	2	0	2	Export	699	India	IND	524	Nepal	NPL								05	VEGETABLES AND FRUIT	1	No Quantity							110105949			0
S3	2016	2016	2016	2	0	2	Export	699	India	IND	528	Netherlands	NLD								05	VEGETABLES AND FRUIT	1	No Quantity							212582875			0
S3	2016	2016	2016	2	0	2	Export	699	India	IND	531	Curaçao	CUW								05	VEGETABLES AND FRUIT	1	No Quantity							281634			0
S3	2016	2016	2016	2	0	2	Export	699	India	IND	533	Aruba	ABW								05	VEGETABLES AND FRUIT	1	No Quantity							2297			0
S3	2016	2016	2016	2	0	2	Export	699	India	IND	540	New Caledonia	NCL								05	VEGETABLES AND FRUIT	1	No Quantity							1528			0
S3	2016	2016	2016	2	0	2	Export	699	India	IND	554	New Zealand	NZL								05	VEGETABLES AND FRUIT	1	No Quantity							10188998			0
S3	2016	2016	2016	2	0	2	Export	699	India	IND	558	Nicaragua	NIC								05	VEGETABLES AND FRUIT	1	No Quantity							41989			0
S3	2016	2016	2016	2	0	2	Export	699	India	IND	566	Nigeria	NGA								05	VEGETABLES AND FRUIT	1	No Quantity							3618423			0
S3	2016	2016	2016	2	0	2	Export	699	India	IND	579	Norway	NOR								05	VEGETABLES AND FRUIT	1	No Quantity							5257969			0
S3	2016	2016	2016	2	0	2	Export	699	India	IND	586	Pakistan	PAK								05	VEGETABLES AND FRUIT	1	No Quantity							106191442			0
S3	2016	2016	2016	2	0	2	Export	699	India	IND	591	Panama	PAN								05	VEGETABLES AND FRUIT	1	No Quantity							153529			0
S3	2016	2016	2016	2	0	2	Export	699	India	IND	598	Papua New Guinea	PNG								05	VEGETABLES AND FRUIT	1	No Quantity							113789			0
S3	2016	2016	2016	2	0	2	Export	699	India	IND	600	Paraguay	PRY								05	VEGETABLES AND FRUIT	1	No Quantity							23612			0
S3	2016	2016	2016	2	0	2	Export	699	India	IND	604	Peru	PER								05	VEGETABLES AND FRUIT	1	No Quantity							21392			0
S3	2016	2016	2016	2	0	2	Export	699	India	IND	608	Philippines	PHL								05	VEGETABLES AND FRUIT	1	No Quantity							21123305			0
S3	2016	2016	2016	2	0	2	Export	699	India	IND	616	Poland	POL								05	VEGETABLES AND FRUIT	1	No Quantity							17798064			0
S3	2016	2016	2016	2	0	2	Export	699	India	IND	620	Portugal	PRT								05	VEGETABLES AND FRUIT	1	No Quantity							3182048			0
S3	2016	2016	2016	2	0	2	Export	699	India	IND	626	Timor-Leste	TLS								05	VEGETABLES AND FRUIT	1	No Quantity							10232			0
S3	2016	2016	2016	2	0	2	Export	699	India	IND	634	Qatar	QAT								05	VEGETABLES AND FRUIT	1	No Quantity							60011956			0
S3	2016	2016	2016	2	0	2	Export	699	India	IND	642	Romania	ROU								05	VEGETABLES AND FRUIT	1	No Quantity							1673486			0
S3	2016	2016	2016	2	0	2	Export	699	India	IND	643	Russian Federation	RUS								05	VEGETABLES AND FRUIT	1	No Quantity							64414734			0
S3	2016	2016	2016	2	0	2	Export	699	India	IND	654	Saint Helena	SHN								05	VEGETABLES AND FRUIT	1	No Quantity							2404			0
S3	2016	2016	2016	2	0	2	Export	699	India	IND	678	Sao Tome and Principe	STP								05	VEGETABLES AND FRUIT	1	No Quantity							1860			0
S3	2016	2016	2016	2	0	2	Export	699	India	IND	682	Saudi Arabia	SAU								05	VEGETABLES AND FRUIT	1	No Quantity							220479257			0
S3	2016	2016	2016	2	0	2	Export	699	India	IND	686	Senegal	SEN								05	VEGETABLES AND FRUIT	1	No Quantity							2048156			0
S3	2016	2016	2016	2	0	2	Export	699	India	IND	688	Serbia	SRB								05	VEGETABLES AND FRUIT	1	No Quantity							286049			0
S3	2016	2016	2016	2	0	2	Export	699	India	IND	690	Seychelles	SYC								05	VEGETABLES AND FRUIT	1	No Quantity							1082271			0
S3	2016	2016	2016	2	0	2	Export	699	India	IND	694	Sierra Leone	SLE								05	VEGETABLES AND FRUIT	1	No Quantity							11796			0
S3	2016	2016	2016	2	0	2	Export	699	India	IND	702	Singapore	SGP								05	VEGETABLES AND FRUIT	1	No Quantity							41997283			0
S3	2016	2016	2016	2	0	2	Export	699	India	IND	703	Slovakia	SVK								05	VEGETABLES AND FRUIT	1	No Quantity							47304			0
S3	2016	2016	2016	2	0	2	Export	699	India	IND	704	Viet Nam	VNM								05	VEGETABLES AND FRUIT	1	No Quantity							28124684			0
S3	2016	2016	2016	2	0	2	Export	699	India	IND	705	Slovenia	SVN								05	VEGETABLES AND FRUIT	1	No Quantity							2089668			0
S3	2016	2016	2016	2	0	2	Export	699	India	IND	706	Somalia	SOM								05	VEGETABLES AND FRUIT	1	No Quantity							848105			0
S3	2016	2016	2016	2	0	2	Export	699	India	IND	710	South Africa	ZAF								05	VEGETABLES AND FRUIT	1	No Quantity							14298864			0
S3	2016	2016	2016	2	0	2	Export	699	India	IND	716	Zimbabwe	ZWE								05	VEGETABLES AND FRUIT	1	No Quantity							43413			0
S3	2016	2016	2016	2	0	2	Export	699	India	IND	724	Spain	ESP								05	VEGETABLES AND FRUIT	1	No Quantity							45818251			0
S3	2016	2016	2016	2	0	2	Export	699	India	IND	728	South Sudan	SSD								05	VEGETABLES AND FRUIT	1	No Quantity							4445			0
S3	2016	2016	2016	2	0	2	Export	699	India	IND	729	Sudan	SDN								05	VEGETABLES AND FRUIT	1	No Quantity							3245827			0
S3	2016	2016	2016	2	0	2	Export	699	India	IND	740	Suriname	SUR								05	VEGETABLES AND FRUIT	1	No Quantity							108590			0
S3	2016	2016	2016	2	0	2	Export	699	India	IND	748	Swaziland	SWZ								05	VEGETABLES AND FRUIT	1	No Quantity							193243			0
S3	2016	2016	2016	2	0	2	Export	699	India	IND	752	Sweden	SWE								05	VEGETABLES AND FRUIT	1	No Quantity							8465629			0
S3	2016	2016	2016	2	0	2	Export	699	India	IND	757	Switzerland	CHE								05	VEGETABLES AND FRUIT	1	No Quantity							9379714			0
S3	2016	2016	2016	2	0	2	Export	699	India	IND	760	Syria	SYR								05	VEGETABLES AND FRUIT	1	No Quantity							1117107			0
S3	2016	2016	2016	2	0	2	Export	699	India	IND	762	Tajikistan	TJK								05	VEGETABLES AND FRUIT	1	No Quantity							761			0
S3	2016	2016	2016	2	0	2	Export	699	India	IND	764	Thailand	THA								05	VEGETABLES AND FRUIT	1	No Quantity							19162071			0
S3	2016	2016	2016	2	0	2	Export	699	India	IND	768	Togo	TGO								05	VEGETABLES AND FRUIT	1	No Quantity							25440			0
S3	2016	2016	2016	2	0	2	Export	699	India	IND	780	Trinidad and Tobago	TTO								05	VEGETABLES AND FRUIT	1	No Quantity							4791611			0
S3	2016	2016	2016	2	0	2	Export	699	India	IND	784	United Arab Emirates	ARE								05	VEGETABLES AND FRUIT	1	No Quantity							543499352			0
S3	2016	2016	2016	2	0	2	Export	699	India	IND	788	Tunisia	TUN								05	VEGETABLES AND FRUIT	1	No Quantity							6554338			0
S3	2016	2016	2016	2	0	2	Export	699	India	IND	792	Turkey	TUR								05	VEGETABLES AND FRUIT	1	No Quantity							22391308			0
S3	2016	2016	2016	2	0	2	Export	699	India	IND	800	Uganda	UGA								05	VEGETABLES AND FRUIT	1	No Quantity							446035			0
S3	2016	2016	2016	2	0	2	Export	699	India	IND	804	Ukraine	UKR								05	VEGETABLES AND FRUIT	1	No Quantity							9146216			0
S3	2016	2016	2016	2	0	2	Export	699	India	IND	807	North Macedonia	MKD								05	VEGETABLES AND FRUIT	1	No Quantity							83222			0
S3	2016	2016	2016	2	0	2	Export	699	India	IND	818	Egypt	EGY								05	VEGETABLES AND FRUIT	1	No Quantity							15729794			0
S3	2016	2016	2016	2	0	2	Export	699	India	IND	826	United Kingdom	GBR								05	VEGETABLES AND FRUIT	1	No Quantity							172353868			0
S3	2016	2016	2016	2	0	2	Export	699	India	IND	834	United Rep. of Tanzania	TZA								05	VEGETABLES AND FRUIT	1	No Quantity							1021689			0
S3	2016	2016	2016	2	0	2	Export	699	India	IND	842	USA	USA								05	VEGETABLES AND FRUIT	1	No Quantity							317591347			0
S3	2016	2016	2016	2	0	2	Export	699	India	IND	858	Uruguay	URY								05	VEGETABLES AND FRUIT	1	No Quantity							213620			0
S3	2016	2016	2016	2	0	2	Export	699	India	IND	860	Uzbekistan	UZB								05	VEGETABLES AND FRUIT	1	No Quantity							106234			0
S3	2016	2016	2016	2	0	2	Export	699	India	IND	862	Venezuela	VEN								05	VEGETABLES AND FRUIT	1	No Quantity							112705			0
S3	2016	2016	2016	2	0	2	Export	699	India	IND	887	Yemen	YEM								05	VEGETABLES AND FRUIT	1	No Quantity							15738224			0
S3	2016	2016	2016	2	0	2	Export	699	India	IND	894	Zambia	ZMB								05	VEGETABLES AND FRUIT	1	No Quantity							50661			0
S3	2016	2016	2016	2	0	2	Export	699	India	IND	899	Areas, nes									05	VEGETABLES AND FRUIT	1	No Quantity							352040			0
S3	2016	2016	2016	2	0	2	Export	882	Samoa	WSM	0	World	WLD								05	VEGETABLES AND FRUIT	1	No Quantity							6160242			0
S3	2016	2016	2016	2	0	2	Export	882	Samoa	WSM	16	American Samoa	ASM								05	VEGETABLES AND FRUIT	1	No Quantity							288799			0
S3	2016	2016	2016	2	0	2	Export	882	Samoa	WSM	36	Australia	AUS								05	VEGETABLES AND FRUIT	1	No Quantity							261568			0
S3	2016	2016	2016	2	0	2	Export	882	Samoa	WSM	90	Solomon Isds	SLB								05	VEGETABLES AND FRUIT	1	No Quantity							5989			0
S3	2016	2016	2016	2	0	2	Export	882	Samoa	WSM	156	China	CHN								05	VEGETABLES AND FRUIT	1	No Quantity							249682			0
S3	2016	2016	2016	2	0	2	Export	882	Samoa	WSM	184	Cook Isds	COK								05	VEGETABLES AND FRUIT	1	No Quantity							34732			0
S3	2016	2016	2016	2	0	2	Export	882	Samoa	WSM	242	Fiji	FJI								05	VEGETABLES AND FRUIT	1	No Quantity							2			0
S3	2016	2016	2016	2	0	2	Export	882	Samoa	WSM	276	Germany	DEU								05	VEGETABLES AND FRUIT	1	No Quantity							306396			0
S3	2016	2016	2016	2	0	2	Export	882	Samoa	WSM	392	Japan	JPN								05	VEGETABLES AND FRUIT	1	No Quantity							139472			0
S3	2016	2016	2016	2	0	2	Export	882	Samoa	WSM	408	Dem. People's Rep. of Korea	PRK								05	VEGETABLES AND FRUIT	1	No Quantity							21449			0
S3	2016	2016	2016	2	0	2	Export	882	Samoa	WSM	410	Rep. of Korea	KOR								05	VEGETABLES AND FRUIT	1	No Quantity							12			0
S3	2016	2016	2016	2	0	2	Export	882	Samoa	WSM	554	New Zealand	NZL								05	VEGETABLES AND FRUIT	1	No Quantity							2146819			0
S3	2016	2016	2016	2	0	2	Export	882	Samoa	WSM	772	Tokelau	TKL								05	VEGETABLES AND FRUIT	1	No Quantity							19150			0
S3	2016	2016	2016	2	0	2	Export	882	Samoa	WSM	842	USA	USA								05	VEGETABLES AND FRUIT	1	No Quantity							2686171			0
S3	2016	2016	2016	2	0	2	Export	586	Pakistan	PAK	0	World	WLD								06	SUGAR,SUGR.PREPTNS,HONEY	1	No Quantity							259368212			0
S3	2016	2016	2016	2	0	2	Export	586	Pakistan	PAK	4	Afghanistan	AFG								06	SUGAR,SUGR.PREPTNS,HONEY	1	No Quantity							162003821			0
S3	2016	2016	2016	2	0	2	Export	586	Pakistan	PAK	12	Algeria	DZA								06	SUGAR,SUGR.PREPTNS,HONEY	1	No Quantity							485173			0
S3	2016	2016	2016	2	0	2	Export	586	Pakistan	PAK	24	Angola	AGO								06	SUGAR,SUGR.PREPTNS,HONEY	1	No Quantity							1152098			0
S3	2016	2016	2016	2	0	2	Export	586	Pakistan	PAK	36	Australia	AUS								06	SUGAR,SUGR.PREPTNS,HONEY	1	No Quantity							3370351			0
S3	2016	2016	2016	2	0	2	Export	586	Pakistan	PAK	40	Austria	AUT								06	SUGAR,SUGR.PREPTNS,HONEY	1	No Quantity							1835			0
S3	2016	2016	2016	2	0	2	Export	586	Pakistan	PAK	48	Bahrain	BHR								06	SUGAR,SUGR.PREPTNS,HONEY	1	No Quantity							153770			0
S3	2016	2016	2016	2	0	2	Export	586	Pakistan	PAK	50	Bangladesh	BGD								06	SUGAR,SUGR.PREPTNS,HONEY	1	No Quantity							210430			0
S3	2016	2016	2016	2	0	2	Export	586	Pakistan	PAK	56	Belgium	BEL								06	SUGAR,SUGR.PREPTNS,HONEY	1	No Quantity							649193			0
S3	2016	2016	2016	2	0	2	Export	586	Pakistan	PAK	76	Brazil	BRA								06	SUGAR,SUGR.PREPTNS,HONEY	1	No Quantity							262657			0
S3	2016	2016	2016	2	0	2	Export	586	Pakistan	PAK	108	Burundi	BDI								06	SUGAR,SUGR.PREPTNS,HONEY	1	No Quantity							26			0
S3	2016	2016	2016	2	0	2	Export	586	Pakistan	PAK	120	Cameroon	CMR								06	SUGAR,SUGR.PREPTNS,HONEY	1	No Quantity							94043			0
S3	2016	2016	2016	2	0	2	Export	586	Pakistan	PAK	124	Canada	CAN								06	SUGAR,SUGR.PREPTNS,HONEY	1	No Quantity							1195471			0
S3	2016	2016	2016	2	0	2	Export	586	Pakistan	PAK	144	Sri Lanka	LKA								06	SUGAR,SUGR.PREPTNS,HONEY	1	No Quantity							176287			0
S3	2016	2016	2016	2	0	2	Export	586	Pakistan	PAK	152	Chile	CHL								06	SUGAR,SUGR.PREPTNS,HONEY	1	No Quantity							229388			0
S3	2016	2016	2016	2	0	2	Export	586	Pakistan	PAK	156	China	CHN								06	SUGAR,SUGR.PREPTNS,HONEY	1	No Quantity							282211			0
S3	2016	2016	2016	2	0	2	Export	586	Pakistan	PAK	170	Colombia	COL								06	SUGAR,SUGR.PREPTNS,HONEY	1	No Quantity							161649			0
S3	2016	2016	2016	2	0	2	Export	586	Pakistan	PAK	180	Dem. Rep. of the Congo	COD								06	SUGAR,SUGR.PREPTNS,HONEY	1	No Quantity							417066			0
S3	2016	2016	2016	2	0	2	Export	586	Pakistan	PAK	191	Croatia	HRV								06	SUGAR,SUGR.PREPTNS,HONEY	1	No Quantity							44487			0
S3	2016	2016	2016	2	0	2	Export	586	Pakistan	PAK	203	Czechia	CZE								06	SUGAR,SUGR.PREPTNS,HONEY	1	No Quantity							37579			0
S3	2016	2016	2016	2	0	2	Export	586	Pakistan	PAK	204	Benin	BEN								06	SUGAR,SUGR.PREPTNS,HONEY	1	No Quantity							81481			0
S3	2016	2016	2016	2	0	2	Export	586	Pakistan	PAK	208	Denmark	DNK								06	SUGAR,SUGR.PREPTNS,HONEY	1	No Quantity							6364			0
S3	2016	2016	2016	2	0	2	Export	586	Pakistan	PAK	214	Dominican Rep.	DOM								06	SUGAR,SUGR.PREPTNS,HONEY	1	No Quantity							460961			0
S3	2016	2016	2016	2	0	2	Export	586	Pakistan	PAK	226	Equatorial Guinea	GNQ								06	SUGAR,SUGR.PREPTNS,HONEY	1	No Quantity							29860			0
S3	2016	2016	2016	2	0	2	Export	586	Pakistan	PAK	242	Fiji	FJI								06	SUGAR,SUGR.PREPTNS,HONEY	1	No Quantity							199			0
S3	2016	2016	2016	2	0	2	Export	586	Pakistan	PAK	246	Finland	FIN								06	SUGAR,SUGR.PREPTNS,HONEY	1	No Quantity							44665			0
S3	2016	2016	2016	2	0	2	Export	586	Pakistan	PAK	251	France	FRA								06	SUGAR,SUGR.PREPTNS,HONEY	1	No Quantity							124975			0
S3	2016	2016	2016	2	0	2	Export	586	Pakistan	PAK	262	Djibouti	DJI								06	SUGAR,SUGR.PREPTNS,HONEY	1	No Quantity							4698701			0
S3	2016	2016	2016	2	0	2	Export	586	Pakistan	PAK	268	Georgia	GEO								06	SUGAR,SUGR.PREPTNS,HONEY	1	No Quantity							46587			0
S3	2016	2016	2016	2	0	2	Export	586	Pakistan	PAK	270	Gambia	GMB								06	SUGAR,SUGR.PREPTNS,HONEY	1	No Quantity							1715527			0
S3	2016	2016	2016	2	0	2	Export	586	Pakistan	PAK	276	Germany	DEU								06	SUGAR,SUGR.PREPTNS,HONEY	1	No Quantity							1357089			0
S3	2016	2016	2016	2	0	2	Export	586	Pakistan	PAK	288	Ghana	GHA								06	SUGAR,SUGR.PREPTNS,HONEY	1	No Quantity							289674			0
S3	2016	2016	2016	2	0	2	Export	586	Pakistan	PAK	300	Greece	GRC								06	SUGAR,SUGR.PREPTNS,HONEY	1	No Quantity							14238			0
S3	2016	2016	2016	2	0	2	Export	586	Pakistan	PAK	320	Guatemala	GTM								06	SUGAR,SUGR.PREPTNS,HONEY	1	No Quantity							272659			0
S3	2016	2016	2016	2	0	2	Export	586	Pakistan	PAK	324	Guinea	GIN								06	SUGAR,SUGR.PREPTNS,HONEY	1	No Quantity							75157			0
S3	2016	2016	2016	2	0	2	Export	586	Pakistan	PAK	332	Haiti	HTI								06	SUGAR,SUGR.PREPTNS,HONEY	1	No Quantity							54765			0
S3	2016	2016	2016	2	0	2	Export	586	Pakistan	PAK	344	China, Hong Kong SAR	HKG								06	SUGAR,SUGR.PREPTNS,HONEY	1	No Quantity							103343			0
S3	2016	2016	2016	2	0	2	Export	586	Pakistan	PAK	360	Indonesia	IDN								06	SUGAR,SUGR.PREPTNS,HONEY	1	No Quantity							36558			0
S3	2016	2016	2016	2	0	2	Export	586	Pakistan	PAK	364	Iran	IRN								06	SUGAR,SUGR.PREPTNS,HONEY	1	No Quantity							14250			0
S3	2016	2016	2016	2	0	2	Export	586	Pakistan	PAK	368	Iraq	IRQ								06	SUGAR,SUGR.PREPTNS,HONEY	1	No Quantity							1534888			0
S3	2016	2016	2016	2	0	2	Export	586	Pakistan	PAK	381	Italy	ITA								06	SUGAR,SUGR.PREPTNS,HONEY	1	No Quantity							285319			0
S3	2016	2016	2016	2	0	2	Export	586	Pakistan	PAK	384	Côte d'Ivoire	CIV								06	SUGAR,SUGR.PREPTNS,HONEY	1	No Quantity							204428			0
S3	2016	2016	2016	2	0	2	Export	586	Pakistan	PAK	388	Jamaica	JAM								06	SUGAR,SUGR.PREPTNS,HONEY	1	No Quantity							231362			0
S3	2016	2016	2016	2	0	2	Export	586	Pakistan	PAK	392	Japan	JPN								06	SUGAR,SUGR.PREPTNS,HONEY	1	No Quantity							11713			0
S3	2016	2016	2016	2	0	2	Export	586	Pakistan	PAK	398	Kazakhstan	KAZ								06	SUGAR,SUGR.PREPTNS,HONEY	1	No Quantity							13815			0
S3	2016	2016	2016	2	0	2	Export	586	Pakistan	PAK	400	Jordan	JOR								06	SUGAR,SUGR.PREPTNS,HONEY	1	No Quantity							236656			0
S3	2016	2016	2016	2	0	2	Export	586	Pakistan	PAK	404	Kenya	KEN								06	SUGAR,SUGR.PREPTNS,HONEY	1	No Quantity							1007232			0
S3	2016	2016	2016	2	0	2	Export	586	Pakistan	PAK	410	Rep. of Korea	KOR								06	SUGAR,SUGR.PREPTNS,HONEY	1	No Quantity							190775			0
S3	2016	2016	2016	2	0	2	Export	586	Pakistan	PAK	414	Kuwait	KWT								06	SUGAR,SUGR.PREPTNS,HONEY	1	No Quantity							577556			0
S3	2016	2016	2016	2	0	2	Export	586	Pakistan	PAK	422	Lebanon	LBN								06	SUGAR,SUGR.PREPTNS,HONEY	1	No Quantity							315948			0
S3	2016	2016	2016	2	0	2	Export	586	Pakistan	PAK	428	Latvia	LVA								06	SUGAR,SUGR.PREPTNS,HONEY	1	No Quantity							47160			0
S3	2016	2016	2016	2	0	2	Export	586	Pakistan	PAK	434	Libya	LBY								06	SUGAR,SUGR.PREPTNS,HONEY	1	No Quantity							5802			0
S3	2016	2016	2016	2	0	2	Export	586	Pakistan	PAK	440	Lithuania	LTU								06	SUGAR,SUGR.PREPTNS,HONEY	1	No Quantity							68148			0
S3	2016	2016	2016	2	0	2	Export	586	Pakistan	PAK	450	Madagascar	MDG								06	SUGAR,SUGR.PREPTNS,HONEY	1	No Quantity							35037			0
S3	2016	2016	2016	2	0	2	Export	586	Pakistan	PAK	458	Malaysia	MYS								06	SUGAR,SUGR.PREPTNS,HONEY	1	No Quantity							324808			0
S3	2016	2016	2016	2	0	2	Export	586	Pakistan	PAK	462	Maldives	MDV								06	SUGAR,SUGR.PREPTNS,HONEY	1	No Quantity							715154			0
S3	2016	2016	2016	2	0	2	Export	586	Pakistan	PAK	478	Mauritania	MRT								06	SUGAR,SUGR.PREPTNS,HONEY	1	No Quantity							643292			0
S3	2016	2016	2016	2	0	2	Export	586	Pakistan	PAK	480	Mauritius	MUS								06	SUGAR,SUGR.PREPTNS,HONEY	1	No Quantity							118657			0
S3	2016	2016	2016	2	0	2	Export	586	Pakistan	PAK	484	Mexico	MEX								06	SUGAR,SUGR.PREPTNS,HONEY	1	No Quantity							471714			0
S3	2016	2016	2016	2	0	2	Export	586	Pakistan	PAK	490	Other Asia, nes									06	SUGAR,SUGR.PREPTNS,HONEY	1	No Quantity							62284			0
S3	2016	2016	2016	2	0	2	Export	586	Pakistan	PAK	508	Mozambique	MOZ								06	SUGAR,SUGR.PREPTNS,HONEY	1	No Quantity							506182			0
S3	2016	2016	2016	2	0	2	Export	586	Pakistan	PAK	512	Oman	OMN								06	SUGAR,SUGR.PREPTNS,HONEY	1	No Quantity							493691			0
S3	2016	2016	2016	2	0	2	Export	586	Pakistan	PAK	528	Netherlands	NLD								06	SUGAR,SUGR.PREPTNS,HONEY	1	No Quantity							2445886			0
S3	2016	2016	2016	2	0	2	Export	586	Pakistan	PAK	554	New Zealand	NZL								06	SUGAR,SUGR.PREPTNS,HONEY	1	No Quantity							512895			0
S3	2016	2016	2016	2	0	2	Export	586	Pakistan	PAK	566	Nigeria	NGA								06	SUGAR,SUGR.PREPTNS,HONEY	1	No Quantity							156403			0
S3	2016	2016	2016	2	0	2	Export	586	Pakistan	PAK	579	Norway	NOR								06	SUGAR,SUGR.PREPTNS,HONEY	1	No Quantity							73151			0
S3	2016	2016	2016	2	0	2	Export	586	Pakistan	PAK	616	Poland	POL								06	SUGAR,SUGR.PREPTNS,HONEY	1	No Quantity							178344			0
S3	2016	2016	2016	2	0	2	Export	586	Pakistan	PAK	634	Qatar	QAT								06	SUGAR,SUGR.PREPTNS,HONEY	1	No Quantity							1727			0
S3	2016	2016	2016	2	0	2	Export	586	Pakistan	PAK	682	Saudi Arabia	SAU								06	SUGAR,SUGR.PREPTNS,HONEY	1	No Quantity							12005419			0
S3	2016	2016	2016	2	0	2	Export	586	Pakistan	PAK	686	Senegal	SEN								06	SUGAR,SUGR.PREPTNS,HONEY	1	No Quantity							1456894			0
S3	2016	2016	2016	2	0	2	Export	586	Pakistan	PAK	694	Sierra Leone	SLE								06	SUGAR,SUGR.PREPTNS,HONEY	1	No Quantity							1888			0
S3	2016	2016	2016	2	0	2	Export	586	Pakistan	PAK	699	India	IND								06	SUGAR,SUGR.PREPTNS,HONEY	1	No Quantity							1715			0
S3	2016	2016	2016	2	0	2	Export	586	Pakistan	PAK	702	Singapore	SGP								06	SUGAR,SUGR.PREPTNS,HONEY	1	No Quantity							441071			0
S3	2016	2016	2016	2	0	2	Export	586	Pakistan	PAK	704	Viet Nam	VNM								06	SUGAR,SUGR.PREPTNS,HONEY	1	No Quantity							3079084			0
S3	2016	2016	2016	2	0	2	Export	586	Pakistan	PAK	705	Slovenia	SVN								06	SUGAR,SUGR.PREPTNS,HONEY	1	No Quantity							1435			0
S3	2016	2016	2016	2	0	2	Export	586	Pakistan	PAK	706	Somalia	SOM								06	SUGAR,SUGR.PREPTNS,HONEY	1	No Quantity							928946			0
S3	2016	2016	2016	2	0	2	Export	586	Pakistan	PAK	710	South Africa	ZAF								06	SUGAR,SUGR.PREPTNS,HONEY	1	No Quantity							1100552			0
S3	2016	2016	2016	2	0	2	Export	586	Pakistan	PAK	724	Spain	ESP								06	SUGAR,SUGR.PREPTNS,HONEY	1	No Quantity							214800			0
S3	2016	2016	2016	2	0	2	Export	586	Pakistan	PAK	728	South Sudan	SSD								06	SUGAR,SUGR.PREPTNS,HONEY	1	No Quantity							149761			0
S3	2016	2016	2016	2	0	2	Export	586	Pakistan	PAK	752	Sweden	SWE								06	SUGAR,SUGR.PREPTNS,HONEY	1	No Quantity							87928			0
S3	2016	2016	2016	2	0	2	Export	586	Pakistan	PAK	762	Tajikistan	TJK								06	SUGAR,SUGR.PREPTNS,HONEY	1	No Quantity							2221833			0
S3	2016	2016	2016	2	0	2	Export	586	Pakistan	PAK	768	Togo	TGO								06	SUGAR,SUGR.PREPTNS,HONEY	1	No Quantity							836446			0
S3	2016	2016	2016	2	0	2	Export	586	Pakistan	PAK	784	United Arab Emirates	ARE								06	SUGAR,SUGR.PREPTNS,HONEY	1	No Quantity							3580494			0
S3	2016	2016	2016	2	0	2	Export	586	Pakistan	PAK	792	Turkey	TUR								06	SUGAR,SUGR.PREPTNS,HONEY	1	No Quantity							1402061			0
S3	2016	2016	2016	2	0	2	Export	586	Pakistan	PAK	800	Uganda	UGA								06	SUGAR,SUGR.PREPTNS,HONEY	1	No Quantity							8972			0
S3	2016	2016	2016	2	0	2	Export	586	Pakistan	PAK	826	United Kingdom	GBR								06	SUGAR,SUGR.PREPTNS,HONEY	1	No Quantity							3449873			0
S3	2016	2016	2016	2	0	2	Export	586	Pakistan	PAK	834	United Rep. of Tanzania	TZA								06	SUGAR,SUGR.PREPTNS,HONEY	1	No Quantity							1368200			0
S3	2016	2016	2016	2	0	2	Export	586	Pakistan	PAK	842	USA	USA								06	SUGAR,SUGR.PREPTNS,HONEY	1	No Quantity							30824043			0
S3	2016	2016	2016	2	0	2	Export	586	Pakistan	PAK	862	Venezuela	VEN								06	SUGAR,SUGR.PREPTNS,HONEY	1	No Quantity							256137			0
S3	2016	2016	2016	2	0	2	Export	586	Pakistan	PAK	887	Yemen	YEM								06	SUGAR,SUGR.PREPTNS,HONEY	1	No Quantity							4126047			0
S3	2016	2016	2016	2	0	2	Export	699	India	IND	0	World	WLD								06	SUGAR,SUGR.PREPTNS,HONEY	1	No Quantity							1768584897			0
S3	2016	2016	2016	2	0	2	Export	699	India	IND	4	Afghanistan	AFG								06	SUGAR,SUGR.PREPTNS,HONEY	1	No Quantity							7338018			0
S3	2016	2016	2016	2	0	2	Export	699	India	IND	12	Algeria	DZA								06	SUGAR,SUGR.PREPTNS,HONEY	1	No Quantity							1012727			0
S3	2016	2016	2016	2	0	2	Export	699	India	IND	24	Angola	AGO								06	SUGAR,SUGR.PREPTNS,HONEY	1	No Quantity							2646330			0
S3	2016	2016	2016	2	0	2	Export	699	India	IND	31	Azerbaijan	AZE								06	SUGAR,SUGR.PREPTNS,HONEY	1	No Quantity							37559			0
S3	2016	2016	2016	2	0	2	Export	699	India	IND	36	Australia	AUS								06	SUGAR,SUGR.PREPTNS,HONEY	1	No Quantity							2686268			0
S3	2016	2016	2016	2	0	2	Export	699	India	IND	40	Austria	AUT								06	SUGAR,SUGR.PREPTNS,HONEY	1	No Quantity							112416			0
S3	2016	2016	2016	2	0	2	Export	699	India	IND	44	Bahamas	BHS								06	SUGAR,SUGR.PREPTNS,HONEY	1	No Quantity							56550			0
S3	2016	2016	2016	2	0	2	Export	699	India	IND	48	Bahrain	BHR								06	SUGAR,SUGR.PREPTNS,HONEY	1	No Quantity							7811130			0
S3	2016	2016	2016	2	0	2	Export	699	India	IND	50	Bangladesh	BGD								06	SUGAR,SUGR.PREPTNS,HONEY	1	No Quantity							4406784			0
S3	2016	2016	2016	2	0	2	Export	699	India	IND	51	Armenia	ARM								06	SUGAR,SUGR.PREPTNS,HONEY	1	No Quantity							26082			0
S3	2016	2016	2016	2	0	2	Export	699	India	IND	56	Belgium	BEL								06	SUGAR,SUGR.PREPTNS,HONEY	1	No Quantity							11557988			0
S3	2016	2016	2016	2	0	2	Export	699	India	IND	64	Bhutan	BTN								06	SUGAR,SUGR.PREPTNS,HONEY	1	No Quantity							5055842			0
S3	2016	2016	2016	2	0	2	Export	699	India	IND	68	Bolivia (Plurinational State of)	BOL								06	SUGAR,SUGR.PREPTNS,HONEY	1	No Quantity							59			0
S3	2016	2016	2016	2	0	2	Export	699	India	IND	72	Botswana	BWA								06	SUGAR,SUGR.PREPTNS,HONEY	1	No Quantity							28767			0
S3	2016	2016	2016	2	0	2	Export	699	India	IND	76	Brazil	BRA								06	SUGAR,SUGR.PREPTNS,HONEY	1	No Quantity							216062			0
S3	2016	2016	2016	2	0	2	Export	699	India	IND	84	Belize	BLZ								06	SUGAR,SUGR.PREPTNS,HONEY	1	No Quantity							5021			0
S3	2016	2016	2016	2	0	2	Export	699	India	IND	96	Brunei Darussalam	BRN								06	SUGAR,SUGR.PREPTNS,HONEY	1	No Quantity							82020			0
S3	2016	2016	2016	2	0	2	Export	699	India	IND	100	Bulgaria	BGR								06	SUGAR,SUGR.PREPTNS,HONEY	1	No Quantity							5041			0
S3	2016	2016	2016	2	0	2	Export	699	India	IND	104	Myanmar	MMR								06	SUGAR,SUGR.PREPTNS,HONEY	1	No Quantity							501433695			0
S3	2016	2016	2016	2	0	2	Export	699	India	IND	108	Burundi	BDI								06	SUGAR,SUGR.PREPTNS,HONEY	1	No Quantity							167284			0
S3	2016	2016	2016	2	0	2	Export	699	India	IND	112	Belarus	BLR								06	SUGAR,SUGR.PREPTNS,HONEY	1	No Quantity							324			0
S3	2016	2016	2016	2	0	2	Export	699	India	IND	116	Cambodia	KHM								06	SUGAR,SUGR.PREPTNS,HONEY	1	No Quantity							32511			0
S3	2016	2016	2016	2	0	2	Export	699	India	IND	120	Cameroon	CMR								06	SUGAR,SUGR.PREPTNS,HONEY	1	No Quantity							2552396			0
S3	2016	2016	2016	2	0	2	Export	699	India	IND	124	Canada	CAN								06	SUGAR,SUGR.PREPTNS,HONEY	1	No Quantity							4024372			0
S3	2016	2016	2016	2	0	2	Export	699	India	IND	132	Cabo Verde	CPV								06	SUGAR,SUGR.PREPTNS,HONEY	1	No Quantity							42013			0
S3	2016	2016	2016	2	0	2	Export	699	India	IND	144	Sri Lanka	LKA								06	SUGAR,SUGR.PREPTNS,HONEY	1	No Quantity							71319635			0
S3	2016	2016	2016	2	0	2	Export	699	India	IND	148	Chad	TCD								06	SUGAR,SUGR.PREPTNS,HONEY	1	No Quantity							23678			0
S3	2016	2016	2016	2	0	2	Export	699	India	IND	152	Chile	CHL								06	SUGAR,SUGR.PREPTNS,HONEY	1	No Quantity							36165			0
S3	2016	2016	2016	2	0	2	Export	699	India	IND	156	China	CHN								06	SUGAR,SUGR.PREPTNS,HONEY	1	No Quantity							8310801			0
S3	2016	2016	2016	2	0	2	Export	699	India	IND	170	Colombia	COL								06	SUGAR,SUGR.PREPTNS,HONEY	1	No Quantity							28956			0
S3	2016	2016	2016	2	0	2	Export	699	India	IND	174	Comoros	COM								06	SUGAR,SUGR.PREPTNS,HONEY	1	No Quantity							570184			0
S3	2016	2016	2016	2	0	2	Export	699	India	IND	178	Congo	COG								06	SUGAR,SUGR.PREPTNS,HONEY	1	No Quantity							279695			0
S3	2016	2016	2016	2	0	2	Export	699	India	IND	180	Dem. Rep. of the Congo	COD								06	SUGAR,SUGR.PREPTNS,HONEY	1	No Quantity							1146650			0
S3	2016	2016	2016	2	0	2	Export	699	India	IND	191	Croatia	HRV								06	SUGAR,SUGR.PREPTNS,HONEY	1	No Quantity							925028			0
S3	2016	2016	2016	2	0	2	Export	699	India	IND	196	Cyprus	CYP								06	SUGAR,SUGR.PREPTNS,HONEY	1	No Quantity							520			0
S3	2016	2016	2016	2	0	2	Export	699	India	IND	203	Czechia	CZE								06	SUGAR,SUGR.PREPTNS,HONEY	1	No Quantity							31703			0
S3	2016	2016	2016	2	0	2	Export	699	India	IND	204	Benin	BEN								06	SUGAR,SUGR.PREPTNS,HONEY	1	No Quantity							10382354			0
S3	2016	2016	2016	2	0	2	Export	699	India	IND	208	Denmark	DNK								06	SUGAR,SUGR.PREPTNS,HONEY	1	No Quantity							166974			0
S3	2016	2016	2016	2	0	2	Export	699	India	IND	214	Dominican Rep.	DOM								06	SUGAR,SUGR.PREPTNS,HONEY	1	No Quantity							108121			0
S3	2016	2016	2016	2	0	2	Export	699	India	IND	218	Ecuador	ECU								06	SUGAR,SUGR.PREPTNS,HONEY	1	No Quantity							67821			0
S3	2016	2016	2016	2	0	2	Export	699	India	IND	222	El Salvador	SLV								06	SUGAR,SUGR.PREPTNS,HONEY	1	No Quantity							14435			0
S3	2016	2016	2016	2	0	2	Export	699	India	IND	231	Ethiopia	ETH								06	SUGAR,SUGR.PREPTNS,HONEY	1	No Quantity							1680488			0
S3	2016	2016	2016	2	0	2	Export	699	India	IND	232	Eritrea	ERI								06	SUGAR,SUGR.PREPTNS,HONEY	1	No Quantity							12916			0
S3	2016	2016	2016	2	0	2	Export	699	India	IND	233	Estonia	EST								06	SUGAR,SUGR.PREPTNS,HONEY	1	No Quantity							4673			0
S3	2016	2016	2016	2	0	2	Export	699	India	IND	242	Fiji	FJI								06	SUGAR,SUGR.PREPTNS,HONEY	1	No Quantity							61340			0
S3	2016	2016	2016	2	0	2	Export	699	India	IND	246	Finland	FIN								06	SUGAR,SUGR.PREPTNS,HONEY	1	No Quantity							136			0
S3	2016	2016	2016	2	0	2	Export	699	India	IND	251	France	FRA								06	SUGAR,SUGR.PREPTNS,HONEY	1	No Quantity							545033			0
S3	2016	2016	2016	2	0	2	Export	699	India	IND	262	Djibouti	DJI								06	SUGAR,SUGR.PREPTNS,HONEY	1	No Quantity							114818711			0
S3	2016	2016	2016	2	0	2	Export	699	India	IND	266	Gabon	GAB								06	SUGAR,SUGR.PREPTNS,HONEY	1	No Quantity							31533			0
S3	2016	2016	2016	2	0	2	Export	699	India	IND	268	Georgia	GEO								06	SUGAR,SUGR.PREPTNS,HONEY	1	No Quantity							131816			0
S3	2016	2016	2016	2	0	2	Export	699	India	IND	270	Gambia	GMB								06	SUGAR,SUGR.PREPTNS,HONEY	1	No Quantity							2691413			0
S3	2016	2016	2016	2	0	2	Export	699	India	IND	276	Germany	DEU								06	SUGAR,SUGR.PREPTNS,HONEY	1	No Quantity							2631073			0
S3	2016	2016	2016	2	0	2	Export	699	India	IND	288	Ghana	GHA								06	SUGAR,SUGR.PREPTNS,HONEY	1	No Quantity							4188263			0
S3	2016	2016	2016	2	0	2	Export	699	India	IND	296	Kiribati	KIR								06	SUGAR,SUGR.PREPTNS,HONEY	1	No Quantity							216943			0
S3	2016	2016	2016	2	0	2	Export	699	India	IND	300	Greece	GRC								06	SUGAR,SUGR.PREPTNS,HONEY	1	No Quantity							6153			0
S3	2016	2016	2016	2	0	2	Export	699	India	IND	320	Guatemala	GTM								06	SUGAR,SUGR.PREPTNS,HONEY	1	No Quantity							20714			0
S3	2016	2016	2016	2	0	2	Export	699	India	IND	324	Guinea	GIN								06	SUGAR,SUGR.PREPTNS,HONEY	1	No Quantity							1478749			0
S3	2016	2016	2016	2	0	2	Export	699	India	IND	328	Guyana	GUY								06	SUGAR,SUGR.PREPTNS,HONEY	1	No Quantity							22812			0
S3	2016	2016	2016	2	0	2	Export	699	India	IND	332	Haiti	HTI								06	SUGAR,SUGR.PREPTNS,HONEY	1	No Quantity							1317633			0
S3	2016	2016	2016	2	0	2	Export	699	India	IND	344	China, Hong Kong SAR	HKG								06	SUGAR,SUGR.PREPTNS,HONEY	1	No Quantity							612729			0
S3	2016	2016	2016	2	0	2	Export	699	India	IND	348	Hungary	HUN								06	SUGAR,SUGR.PREPTNS,HONEY	1	No Quantity							1734			0
S3	2016	2016	2016	2	0	2	Export	699	India	IND	360	Indonesia	IDN								06	SUGAR,SUGR.PREPTNS,HONEY	1	No Quantity							3801230			0
S3	2016	2016	2016	2	0	2	Export	699	India	IND	364	Iran	IRN								06	SUGAR,SUGR.PREPTNS,HONEY	1	No Quantity							2690349			0
S3	2016	2016	2016	2	0	2	Export	699	India	IND	368	Iraq	IRQ								06	SUGAR,SUGR.PREPTNS,HONEY	1	No Quantity							10290285			0
S3	2016	2016	2016	2	0	2	Export	699	India	IND	372	Ireland	IRL								06	SUGAR,SUGR.PREPTNS,HONEY	1	No Quantity							13472			0
S3	2016	2016	2016	2	0	2	Export	699	India	IND	376	Israel	ISR								06	SUGAR,SUGR.PREPTNS,HONEY	1	No Quantity							1066784			0
S3	2016	2016	2016	2	0	2	Export	699	India	IND	381	Italy	ITA								06	SUGAR,SUGR.PREPTNS,HONEY	1	No Quantity							6876100			0
S3	2016	2016	2016	2	0	2	Export	699	India	IND	384	Côte d'Ivoire	CIV								06	SUGAR,SUGR.PREPTNS,HONEY	1	No Quantity							1432487			0
S3	2016	2016	2016	2	0	2	Export	699	India	IND	388	Jamaica	JAM								06	SUGAR,SUGR.PREPTNS,HONEY	1	No Quantity							233935			0
S3	2016	2016	2016	2	0	2	Export	699	India	IND	392	Japan	JPN								06	SUGAR,SUGR.PREPTNS,HONEY	1	No Quantity							358760			0
S3	2016	2016	2016	2	0	2	Export	699	India	IND	398	Kazakhstan	KAZ								06	SUGAR,SUGR.PREPTNS,HONEY	1	No Quantity							75667			0
S3	2016	2016	2016	2	0	2	Export	699	India	IND	400	Jordan	JOR								06	SUGAR,SUGR.PREPTNS,HONEY	1	No Quantity							20575637			0
S3	2016	2016	2016	2	0	2	Export	699	India	IND	404	Kenya	KEN								06	SUGAR,SUGR.PREPTNS,HONEY	1	No Quantity							55781665			0
S3	2016	2016	2016	2	0	2	Export	699	India	IND	408	Dem. People's Rep. of Korea	PRK								06	SUGAR,SUGR.PREPTNS,HONEY	1	No Quantity							1448882			0
S3	2016	2016	2016	2	0	2	Export	699	India	IND	410	Rep. of Korea	KOR								06	SUGAR,SUGR.PREPTNS,HONEY	1	No Quantity							2890756			0
S3	2016	2016	2016	2	0	2	Export	699	India	IND	414	Kuwait	KWT								06	SUGAR,SUGR.PREPTNS,HONEY	1	No Quantity							14272453			0
S3	2016	2016	2016	2	0	2	Export	699	India	IND	422	Lebanon	LBN								06	SUGAR,SUGR.PREPTNS,HONEY	1	No Quantity							363496			0
S3	2016	2016	2016	2	0	2	Export	699	India	IND	428	Latvia	LVA								06	SUGAR,SUGR.PREPTNS,HONEY	1	No Quantity							2687			0
S3	2016	2016	2016	2	0	2	Export	699	India	IND	430	Liberia	LBR								06	SUGAR,SUGR.PREPTNS,HONEY	1	No Quantity							179709			0
S3	2016	2016	2016	2	0	2	Export	699	India	IND	434	Libya	LBY								06	SUGAR,SUGR.PREPTNS,HONEY	1	No Quantity							660343			0
S3	2016	2016	2016	2	0	2	Export	699	India	IND	442	Luxembourg	LUX								06	SUGAR,SUGR.PREPTNS,HONEY	1	No Quantity							663			0
S3	2016	2016	2016	2	0	2	Export	699	India	IND	450	Madagascar	MDG								06	SUGAR,SUGR.PREPTNS,HONEY	1	No Quantity							7635899			0
S3	2016	2016	2016	2	0	2	Export	699	India	IND	454	Malawi	MWI								06	SUGAR,SUGR.PREPTNS,HONEY	1	No Quantity							730128			0
S3	2016	2016	2016	2	0	2	Export	699	India	IND	458	Malaysia	MYS								06	SUGAR,SUGR.PREPTNS,HONEY	1	No Quantity							13670886			0
S3	2016	2016	2016	2	0	2	Export	699	India	IND	462	Maldives	MDV								06	SUGAR,SUGR.PREPTNS,HONEY	1	No Quantity							675019			0
S3	2016	2016	2016	2	0	2	Export	699	India	IND	466	Mali	MLI								06	SUGAR,SUGR.PREPTNS,HONEY	1	No Quantity							1317242			0
S3	2016	2016	2016	2	0	2	Export	699	India	IND	478	Mauritania	MRT								06	SUGAR,SUGR.PREPTNS,HONEY	1	No Quantity							825464			0
S3	2016	2016	2016	2	0	2	Export	699	India	IND	480	Mauritius	MUS								06	SUGAR,SUGR.PREPTNS,HONEY	1	No Quantity							1727500			0
S3	2016	2016	2016	2	0	2	Export	699	India	IND	490	Other Asia, nes									06	SUGAR,SUGR.PREPTNS,HONEY	1	No Quantity							875961			0
S3	2016	2016	2016	2	0	2	Export	699	India	IND	496	Mongolia	MNG								06	SUGAR,SUGR.PREPTNS,HONEY	1	No Quantity							31			0
S3	2016	2016	2016	2	0	2	Export	699	India	IND	498	Rep. of Moldova	MDA								06	SUGAR,SUGR.PREPTNS,HONEY	1	No Quantity							3715			0
S3	2016	2016	2016	2	0	2	Export	699	India	IND	504	Morocco	MAR								06	SUGAR,SUGR.PREPTNS,HONEY	1	No Quantity							793120			0
S3	2016	2016	2016	2	0	2	Export	699	India	IND	508	Mozambique	MOZ								06	SUGAR,SUGR.PREPTNS,HONEY	1	No Quantity							2285070			0
S3	2016	2016	2016	2	0	2	Export	699	India	IND	512	Oman	OMN								06	SUGAR,SUGR.PREPTNS,HONEY	1	No Quantity							11707761			0
S3	2016	2016	2016	2	0	2	Export	699	India	IND	516	Namibia	NAM								06	SUGAR,SUGR.PREPTNS,HONEY	1	No Quantity							700054			0
S3	2016	2016	2016	2	0	2	Export	699	India	IND	524	Nepal	NPL								06	SUGAR,SUGR.PREPTNS,HONEY	1	No Quantity							37029384			0
S3	2016	2016	2016	2	0	2	Export	699	India	IND	528	Netherlands	NLD								06	SUGAR,SUGR.PREPTNS,HONEY	1	No Quantity							10399121			0
S3	2016	2016	2016	2	0	2	Export	699	India	IND	531	Curaçao	CUW								06	SUGAR,SUGR.PREPTNS,HONEY	1	No Quantity							11923			0
S3	2016	2016	2016	2	0	2	Export	699	India	IND	533	Aruba	ABW								06	SUGAR,SUGR.PREPTNS,HONEY	1	No Quantity							504			0
S3	2016	2016	2016	2	0	2	Export	699	India	IND	548	Vanuatu	VUT								06	SUGAR,SUGR.PREPTNS,HONEY	1	No Quantity							20800			0
S3	2016	2016	2016	2	0	2	Export	699	India	IND	554	New Zealand	NZL								06	SUGAR,SUGR.PREPTNS,HONEY	1	No Quantity							515019			0
S3	2016	2016	2016	2	0	2	Export	699	India	IND	558	Nicaragua	NIC								06	SUGAR,SUGR.PREPTNS,HONEY	1	No Quantity							76171			0
S3	2016	2016	2016	2	0	2	Export	699	India	IND	562	Niger	NER								06	SUGAR,SUGR.PREPTNS,HONEY	1	No Quantity							2047206			0
S3	2016	2016	2016	2	0	2	Export	699	India	IND	566	Nigeria	NGA								06	SUGAR,SUGR.PREPTNS,HONEY	1	No Quantity							12025031			0
S3	2016	2016	2016	2	0	2	Export	699	India	IND	579	Norway	NOR								06	SUGAR,SUGR.PREPTNS,HONEY	1	No Quantity							1747545			0
S3	2016	2016	2016	2	0	2	Export	699	India	IND	586	Pakistan	PAK								06	SUGAR,SUGR.PREPTNS,HONEY	1	No Quantity							48624470			0
S3	2016	2016	2016	2	0	2	Export	699	India	IND	591	Panama	PAN								06	SUGAR,SUGR.PREPTNS,HONEY	1	No Quantity							9585			0
S3	2016	2016	2016	2	0	2	Export	699	India	IND	600	Paraguay	PRY								06	SUGAR,SUGR.PREPTNS,HONEY	1	No Quantity							9422			0
S3	2016	2016	2016	2	0	2	Export	699	India	IND	604	Peru	PER								06	SUGAR,SUGR.PREPTNS,HONEY	1	No Quantity							107106			0
S3	2016	2016	2016	2	0	2	Export	699	India	IND	608	Philippines	PHL								06	SUGAR,SUGR.PREPTNS,HONEY	1	No Quantity							1272285			0
S3	2016	2016	2016	2	0	2	Export	699	India	IND	616	Poland	POL								06	SUGAR,SUGR.PREPTNS,HONEY	1	No Quantity							7290			0
S3	2016	2016	2016	2	0	2	Export	699	India	IND	620	Portugal	PRT								06	SUGAR,SUGR.PREPTNS,HONEY	1	No Quantity							28034			0
S3	2016	2016	2016	2	0	2	Export	699	India	IND	624	Guinea-Bissau	GNB								06	SUGAR,SUGR.PREPTNS,HONEY	1	No Quantity							171903			0
S3	2016	2016	2016	2	0	2	Export	699	India	IND	626	Timor-Leste	TLS								06	SUGAR,SUGR.PREPTNS,HONEY	1	No Quantity							78623			0
S3	2016	2016	2016	2	0	2	Export	699	India	IND	634	Qatar	QAT								06	SUGAR,SUGR.PREPTNS,HONEY	1	No Quantity							2104126			0
S3	2016	2016	2016	2	0	2	Export	699	India	IND	642	Romania	ROU								06	SUGAR,SUGR.PREPTNS,HONEY	1	No Quantity							48			0
S3	2016	2016	2016	2	0	2	Export	699	India	IND	643	Russian Federation	RUS								06	SUGAR,SUGR.PREPTNS,HONEY	1	No Quantity							219799			0
S3	2016	2016	2016	2	0	2	Export	699	India	IND	646	Rwanda	RWA								06	SUGAR,SUGR.PREPTNS,HONEY	1	No Quantity							266309			0
S3	2016	2016	2016	2	0	2	Export	699	India	IND	670	Saint Vincent and the Grenadines	VCT								06	SUGAR,SUGR.PREPTNS,HONEY	1	No Quantity							798			0
S3	2016	2016	2016	2	0	2	Export	699	India	IND	678	Sao Tome and Principe	STP								06	SUGAR,SUGR.PREPTNS,HONEY	1	No Quantity							47624			0
S3	2016	2016	2016	2	0	2	Export	699	India	IND	682	Saudi Arabia	SAU								06	SUGAR,SUGR.PREPTNS,HONEY	1	No Quantity							48217950			0
S3	2016	2016	2016	2	0	2	Export	699	India	IND	686	Senegal	SEN								06	SUGAR,SUGR.PREPTNS,HONEY	1	No Quantity							3286268			0
S3	2016	2016	2016	2	0	2	Export	699	India	IND	688	Serbia	SRB								06	SUGAR,SUGR.PREPTNS,HONEY	1	No Quantity							230			0
S3	2016	2016	2016	2	0	2	Export	699	India	IND	690	Seychelles	SYC								06	SUGAR,SUGR.PREPTNS,HONEY	1	No Quantity							60995			0
S3	2016	2016	2016	2	0	2	Export	699	India	IND	694	Sierra Leone	SLE								06	SUGAR,SUGR.PREPTNS,HONEY	1	No Quantity							790871			0
S3	2016	2016	2016	2	0	2	Export	699	India	IND	702	Singapore	SGP								06	SUGAR,SUGR.PREPTNS,HONEY	1	No Quantity							3569159			0
S3	2016	2016	2016	2	0	2	Export	699	India	IND	704	Viet Nam	VNM								06	SUGAR,SUGR.PREPTNS,HONEY	1	No Quantity							13586658			0
S3	2016	2016	2016	2	0	2	Export	699	India	IND	705	Slovenia	SVN								06	SUGAR,SUGR.PREPTNS,HONEY	1	No Quantity							7379			0
S3	2016	2016	2016	2	0	2	Export	699	India	IND	706	Somalia	SOM								06	SUGAR,SUGR.PREPTNS,HONEY	1	No Quantity							194747613			0
S3	2016	2016	2016	2	0	2	Export	699	India	IND	710	South Africa	ZAF								06	SUGAR,SUGR.PREPTNS,HONEY	1	No Quantity							3090258			0
S3	2016	2016	2016	2	0	2	Export	699	India	IND	716	Zimbabwe	ZWE								06	SUGAR,SUGR.PREPTNS,HONEY	1	No Quantity							4267			0
S3	2016	2016	2016	2	0	2	Export	699	India	IND	724	Spain	ESP								06	SUGAR,SUGR.PREPTNS,HONEY	1	No Quantity							957335			0
S3	2016	2016	2016	2	0	2	Export	699	India	IND	729	Sudan	SDN								06	SUGAR,SUGR.PREPTNS,HONEY	1	No Quantity							179486757			0
S3	2016	2016	2016	2	0	2	Export	699	India	IND	740	Suriname	SUR								06	SUGAR,SUGR.PREPTNS,HONEY	1	No Quantity							1112			0
S3	2016	2016	2016	2	0	2	Export	699	India	IND	752	Sweden	SWE								06	SUGAR,SUGR.PREPTNS,HONEY	1	No Quantity							243			0
S3	2016	2016	2016	2	0	2	Export	699	India	IND	757	Switzerland	CHE								06	SUGAR,SUGR.PREPTNS,HONEY	1	No Quantity							31876			0
S3	2016	2016	2016	2	0	2	Export	699	India	IND	760	Syria	SYR								06	SUGAR,SUGR.PREPTNS,HONEY	1	No Quantity							835645			0
S3	2016	2016	2016	2	0	2	Export	699	India	IND	762	Tajikistan	TJK								06	SUGAR,SUGR.PREPTNS,HONEY	1	No Quantity							193803			0
S3	2016	2016	2016	2	0	2	Export	699	India	IND	764	Thailand	THA								06	SUGAR,SUGR.PREPTNS,HONEY	1	No Quantity							1277728			0
S3	2016	2016	2016	2	0	2	Export	699	India	IND	768	Togo	TGO								06	SUGAR,SUGR.PREPTNS,HONEY	1	No Quantity							2994919			0
S3	2016	2016	2016	2	0	2	Export	699	India	IND	776	Tonga	TON								06	SUGAR,SUGR.PREPTNS,HONEY	1	No Quantity							39210			0
S3	2016	2016	2016	2	0	2	Export	699	India	IND	780	Trinidad and Tobago	TTO								06	SUGAR,SUGR.PREPTNS,HONEY	1	No Quantity							4892			0
S3	2016	2016	2016	2	0	2	Export	699	India	IND	784	United Arab Emirates	ARE								06	SUGAR,SUGR.PREPTNS,HONEY	1	No Quantity							61960315			0
S3	2016	2016	2016	2	0	2	Export	699	India	IND	788	Tunisia	TUN								06	SUGAR,SUGR.PREPTNS,HONEY	1	No Quantity							5236490			0
S3	2016	2016	2016	2	0	2	Export	699	India	IND	792	Turkey	TUR								06	SUGAR,SUGR.PREPTNS,HONEY	1	No Quantity							6425161			0
S3	2016	2016	2016	2	0	2	Export	699	India	IND	795	Turkmenistan	TKM								06	SUGAR,SUGR.PREPTNS,HONEY	1	No Quantity							59985			0
S3	2016	2016	2016	2	0	2	Export	699	India	IND	800	Uganda	UGA								06	SUGAR,SUGR.PREPTNS,HONEY	1	No Quantity							4899075			0
S3	2016	2016	2016	2	0	2	Export	699	India	IND	804	Ukraine	UKR								06	SUGAR,SUGR.PREPTNS,HONEY	1	No Quantity							15559			0
S3	2016	2016	2016	2	0	2	Export	699	India	IND	818	Egypt	EGY								06	SUGAR,SUGR.PREPTNS,HONEY	1	No Quantity							1350684			0
S3	2016	2016	2016	2	0	2	Export	699	India	IND	826	United Kingdom	GBR								06	SUGAR,SUGR.PREPTNS,HONEY	1	No Quantity							1731508			0
S3	2016	2016	2016	2	0	2	Export	699	India	IND	834	United Rep. of Tanzania	TZA								06	SUGAR,SUGR.PREPTNS,HONEY	1	No Quantity							93371237			0
S3	2016	2016	2016	2	0	2	Export	699	India	IND	842	USA	USA								06	SUGAR,SUGR.PREPTNS,HONEY	1	No Quantity							73520795			0
S3	2016	2016	2016	2	0	2	Export	699	India	IND	854	Burkina Faso	BFA								06	SUGAR,SUGR.PREPTNS,HONEY	1	No Quantity							1490289			0
S3	2016	2016	2016	2	0	2	Export	699	India	IND	858	Uruguay	URY								06	SUGAR,SUGR.PREPTNS,HONEY	1	No Quantity							305			0
S3	2016	2016	2016	2	0	2	Export	699	India	IND	860	Uzbekistan	UZB								06	SUGAR,SUGR.PREPTNS,HONEY	1	No Quantity							98945			0
S3	2016	2016	2016	2	0	2	Export	699	India	IND	862	Venezuela	VEN								06	SUGAR,SUGR.PREPTNS,HONEY	1	No Quantity							29219			0
S3	2016	2016	2016	2	0	2	Export	699	India	IND	882	Samoa	WSM								06	SUGAR,SUGR.PREPTNS,HONEY	1	No Quantity							161603			0
S3	2016	2016	2016	2	0	2	Export	699	India	IND	887	Yemen	YEM								06	SUGAR,SUGR.PREPTNS,HONEY	1	No Quantity							6353333			0
S3	2016	2016	2016	2	0	2	Export	699	India	IND	894	Zambia	ZMB								06	SUGAR,SUGR.PREPTNS,HONEY	1	No Quantity							622837			0
S3	2016	2016	2016	2	0	2	Export	699	India	IND	899	Areas, nes									06	SUGAR,SUGR.PREPTNS,HONEY	1	No Quantity							64203			0
S3	2016	2016	2016	2	0	2	Export	882	Samoa	WSM	0	World	WLD								06	SUGAR,SUGR.PREPTNS,HONEY	1	No Quantity							2983			0
S3	2016	2016	2016	2	0	2	Export	882	Samoa	WSM	36	Australia	AUS								06	SUGAR,SUGR.PREPTNS,HONEY	1	No Quantity							39			0
S3	2016	2016	2016	2	0	2	Export	882	Samoa	WSM	184	Cook Isds	COK								06	SUGAR,SUGR.PREPTNS,HONEY	1	No Quantity							2944			0
S3	2016	2016	2016	2	0	2	Export	586	Pakistan	PAK	0	World	WLD								07	COFFEE,TEA,COCOA,SPICES	1	No Quantity							86776096			0
S3	2016	2016	2016	2	0	2	Export	586	Pakistan	PAK	4	Afghanistan	AFG								07	COFFEE,TEA,COCOA,SPICES	1	No Quantity							2016567			0
S3	2016	2016	2016	2	0	2	Export	586	Pakistan	PAK	36	Australia	AUS								07	COFFEE,TEA,COCOA,SPICES	1	No Quantity							2720726			0
S3	2016	2016	2016	2	0	2	Export	586	Pakistan	PAK	48	Bahrain	BHR								07	COFFEE,TEA,COCOA,SPICES	1	No Quantity							742977			0
S3	2016	2016	2016	2	0	2	Export	586	Pakistan	PAK	50	Bangladesh	BGD								07	COFFEE,TEA,COCOA,SPICES	1	No Quantity							849751			0
S3	2016	2016	2016	2	0	2	Export	586	Pakistan	PAK	56	Belgium	BEL								07	COFFEE,TEA,COCOA,SPICES	1	No Quantity							581578			0
S3	2016	2016	2016	2	0	2	Export	586	Pakistan	PAK	72	Botswana	BWA								07	COFFEE,TEA,COCOA,SPICES	1	No Quantity							4018			0
S3	2016	2016	2016	2	0	2	Export	586	Pakistan	PAK	76	Brazil	BRA								07	COFFEE,TEA,COCOA,SPICES	1	No Quantity							10			0
S3	2016	2016	2016	2	0	2	Export	586	Pakistan	PAK	96	Brunei Darussalam	BRN								07	COFFEE,TEA,COCOA,SPICES	1	No Quantity							28849			0
S3	2016	2016	2016	2	0	2	Export	586	Pakistan	PAK	104	Myanmar	MMR								07	COFFEE,TEA,COCOA,SPICES	1	No Quantity							12635			0
S3	2016	2016	2016	2	0	2	Export	586	Pakistan	PAK	124	Canada	CAN								07	COFFEE,TEA,COCOA,SPICES	1	No Quantity							4546301			0
S3	2016	2016	2016	2	0	2	Export	586	Pakistan	PAK	144	Sri Lanka	LKA								07	COFFEE,TEA,COCOA,SPICES	1	No Quantity							2075318			0
S3	2016	2016	2016	2	0	2	Export	586	Pakistan	PAK	152	Chile	CHL								07	COFFEE,TEA,COCOA,SPICES	1	No Quantity							44035			0
S3	2016	2016	2016	2	0	2	Export	586	Pakistan	PAK	191	Croatia	HRV								07	COFFEE,TEA,COCOA,SPICES	1	No Quantity							1993			0
S3	2016	2016	2016	2	0	2	Export	586	Pakistan	PAK	196	Cyprus	CYP								07	COFFEE,TEA,COCOA,SPICES	1	No Quantity							17079			0
S3	2016	2016	2016	2	0	2	Export	586	Pakistan	PAK	208	Denmark	DNK								07	COFFEE,TEA,COCOA,SPICES	1	No Quantity							175786			0
S3	2016	2016	2016	2	0	2	Export	586	Pakistan	PAK	233	Estonia	EST								07	COFFEE,TEA,COCOA,SPICES	1	No Quantity							3435			0
S3	2016	2016	2016	2	0	2	Export	586	Pakistan	PAK	242	Fiji	FJI								07	COFFEE,TEA,COCOA,SPICES	1	No Quantity							85449			0
S3	2016	2016	2016	2	0	2	Export	586	Pakistan	PAK	251	France	FRA								07	COFFEE,TEA,COCOA,SPICES	1	No Quantity							343305			0
S3	2016	2016	2016	2	0	2	Export	586	Pakistan	PAK	262	Djibouti	DJI								07	COFFEE,TEA,COCOA,SPICES	1	No Quantity							26108			0
S3	2016	2016	2016	2	0	2	Export	586	Pakistan	PAK	276	Germany	DEU								07	COFFEE,TEA,COCOA,SPICES	1	No Quantity							1183411			0
S3	2016	2016	2016	2	0	2	Export	586	Pakistan	PAK	300	Greece	GRC								07	COFFEE,TEA,COCOA,SPICES	1	No Quantity							422733			0
S3	2016	2016	2016	2	0	2	Export	586	Pakistan	PAK	344	China, Hong Kong SAR	HKG								07	COFFEE,TEA,COCOA,SPICES	1	No Quantity							518700			0
S3	2016	2016	2016	2	0	2	Export	586	Pakistan	PAK	360	Indonesia	IDN								07	COFFEE,TEA,COCOA,SPICES	1	No Quantity							10951			0
S3	2016	2016	2016	2	0	2	Export	586	Pakistan	PAK	368	Iraq	IRQ								07	COFFEE,TEA,COCOA,SPICES	1	No Quantity							136596			0
S3	2016	2016	2016	2	0	2	Export	586	Pakistan	PAK	372	Ireland	IRL								07	COFFEE,TEA,COCOA,SPICES	1	No Quantity							396398			0
S3	2016	2016	2016	2	0	2	Export	586	Pakistan	PAK	381	Italy	ITA								07	COFFEE,TEA,COCOA,SPICES	1	No Quantity							398552			0
S3	2016	2016	2016	2	0	2	Export	586	Pakistan	PAK	392	Japan	JPN								07	COFFEE,TEA,COCOA,SPICES	1	No Quantity							220150			0
S3	2016	2016	2016	2	0	2	Export	586	Pakistan	PAK	398	Kazakhstan	KAZ								07	COFFEE,TEA,COCOA,SPICES	1	No Quantity							166358			0
S3	2016	2016	2016	2	0	2	Export	586	Pakistan	PAK	400	Jordan	JOR								07	COFFEE,TEA,COCOA,SPICES	1	No Quantity							129709			0
S3	2016	2016	2016	2	0	2	Export	586	Pakistan	PAK	404	Kenya	KEN								07	COFFEE,TEA,COCOA,SPICES	1	No Quantity							92991			0
S3	2016	2016	2016	2	0	2	Export	586	Pakistan	PAK	410	Rep. of Korea	KOR								07	COFFEE,TEA,COCOA,SPICES	1	No Quantity							390245			0
S3	2016	2016	2016	2	0	2	Export	586	Pakistan	PAK	414	Kuwait	KWT								07	COFFEE,TEA,COCOA,SPICES	1	No Quantity							1031877			0
S3	2016	2016	2016	2	0	2	Export	586	Pakistan	PAK	430	Liberia	LBR								07	COFFEE,TEA,COCOA,SPICES	1	No Quantity							29			0
S3	2016	2016	2016	2	0	2	Export	586	Pakistan	PAK	434	Libya	LBY								07	COFFEE,TEA,COCOA,SPICES	1	No Quantity							3074			0
S3	2016	2016	2016	2	0	2	Export	586	Pakistan	PAK	450	Madagascar	MDG								07	COFFEE,TEA,COCOA,SPICES	1	No Quantity							5530			0
S3	2016	2016	2016	2	0	2	Export	586	Pakistan	PAK	454	Malawi	MWI								07	COFFEE,TEA,COCOA,SPICES	1	No Quantity							3906			0
S3	2016	2016	2016	2	0	2	Export	586	Pakistan	PAK	458	Malaysia	MYS								07	COFFEE,TEA,COCOA,SPICES	1	No Quantity							548801			0
S3	2016	2016	2016	2	0	2	Export	586	Pakistan	PAK	462	Maldives	MDV								07	COFFEE,TEA,COCOA,SPICES	1	No Quantity							43876			0
S3	2016	2016	2016	2	0	2	Export	586	Pakistan	PAK	480	Mauritius	MUS								07	COFFEE,TEA,COCOA,SPICES	1	No Quantity							232669			0
S3	2016	2016	2016	2	0	2	Export	586	Pakistan	PAK	484	Mexico	MEX								07	COFFEE,TEA,COCOA,SPICES	1	No Quantity							1278177			0
S3	2016	2016	2016	2	0	2	Export	586	Pakistan	PAK	490	Other Asia, nes									07	COFFEE,TEA,COCOA,SPICES	1	No Quantity							58337			0
S3	2016	2016	2016	2	0	2	Export	586	Pakistan	PAK	504	Morocco	MAR								07	COFFEE,TEA,COCOA,SPICES	1	No Quantity							13381			0
S3	2016	2016	2016	2	0	2	Export	586	Pakistan	PAK	508	Mozambique	MOZ								07	COFFEE,TEA,COCOA,SPICES	1	No Quantity							164126			0
S3	2016	2016	2016	2	0	2	Export	586	Pakistan	PAK	512	Oman	OMN								07	COFFEE,TEA,COCOA,SPICES	1	No Quantity							806034			0
S3	2016	2016	2016	2	0	2	Export	586	Pakistan	PAK	524	Nepal	NPL								07	COFFEE,TEA,COCOA,SPICES	1	No Quantity							1238			0
S3	2016	2016	2016	2	0	2	Export	586	Pakistan	PAK	528	Netherlands	NLD								07	COFFEE,TEA,COCOA,SPICES	1	No Quantity							38214			0
S3	2016	2016	2016	2	0	2	Export	586	Pakistan	PAK	554	New Zealand	NZL								07	COFFEE,TEA,COCOA,SPICES	1	No Quantity							554308			0
S3	2016	2016	2016	2	0	2	Export	586	Pakistan	PAK	579	Norway	NOR								07	COFFEE,TEA,COCOA,SPICES	1	No Quantity							213679			0
S3	2016	2016	2016	2	0	2	Export	586	Pakistan	PAK	591	Panama	PAN								07	COFFEE,TEA,COCOA,SPICES	1	No Quantity							2106			0
S3	2016	2016	2016	2	0	2	Export	586	Pakistan	PAK	600	Paraguay	PRY								07	COFFEE,TEA,COCOA,SPICES	1	No Quantity							8446			0
S3	2016	2016	2016	2	0	2	Export	586	Pakistan	PAK	608	Philippines	PHL								07	COFFEE,TEA,COCOA,SPICES	1	No Quantity							30071			0
S3	2016	2016	2016	2	0	2	Export	586	Pakistan	PAK	634	Qatar	QAT								07	COFFEE,TEA,COCOA,SPICES	1	No Quantity							1256266			0
S3	2016	2016	2016	2	0	2	Export	586	Pakistan	PAK	642	Romania	ROU								07	COFFEE,TEA,COCOA,SPICES	1	No Quantity							1658			0
S3	2016	2016	2016	2	0	2	Export	586	Pakistan	PAK	682	Saudi Arabia	SAU								07	COFFEE,TEA,COCOA,SPICES	1	No Quantity							21384812			0
S3	2016	2016	2016	2	0	2	Export	586	Pakistan	PAK	686	Senegal	SEN								07	COFFEE,TEA,COCOA,SPICES	1	No Quantity							976			0
S3	2016	2016	2016	2	0	2	Export	586	Pakistan	PAK	694	Sierra Leone	SLE								07	COFFEE,TEA,COCOA,SPICES	1	No Quantity							143			0
S3	2016	2016	2016	2	0	2	Export	586	Pakistan	PAK	699	India	IND								07	COFFEE,TEA,COCOA,SPICES	1	No Quantity							1980636			0
S3	2016	2016	2016	2	0	2	Export	586	Pakistan	PAK	702	Singapore	SGP								07	COFFEE,TEA,COCOA,SPICES	1	No Quantity							271358			0
S3	2016	2016	2016	2	0	2	Export	586	Pakistan	PAK	704	Viet Nam	VNM								07	COFFEE,TEA,COCOA,SPICES	1	No Quantity							75710			0
S3	2016	2016	2016	2	0	2	Export	586	Pakistan	PAK	706	Somalia	SOM								07	COFFEE,TEA,COCOA,SPICES	1	No Quantity							24972			0
S3	2016	2016	2016	2	0	2	Export	586	Pakistan	PAK	710	South Africa	ZAF								07	COFFEE,TEA,COCOA,SPICES	1	No Quantity							682071			0
S3	2016	2016	2016	2	0	2	Export	586	Pakistan	PAK	724	Spain	ESP								07	COFFEE,TEA,COCOA,SPICES	1	No Quantity							144550			0
S3	2016	2016	2016	2	0	2	Export	586	Pakistan	PAK	728	South Sudan	SSD								07	COFFEE,TEA,COCOA,SPICES	1	No Quantity							353622			0
S3	2016	2016	2016	2	0	2	Export	586	Pakistan	PAK	752	Sweden	SWE								07	COFFEE,TEA,COCOA,SPICES	1	No Quantity							206024			0
S3	2016	2016	2016	2	0	2	Export	586	Pakistan	PAK	757	Switzerland	CHE								07	COFFEE,TEA,COCOA,SPICES	1	No Quantity							34777			0
S3	2016	2016	2016	2	0	2	Export	586	Pakistan	PAK	764	Thailand	THA								07	COFFEE,TEA,COCOA,SPICES	1	No Quantity							77370			0
S3	2016	2016	2016	2	0	2	Export	586	Pakistan	PAK	780	Trinidad and Tobago	TTO								07	COFFEE,TEA,COCOA,SPICES	1	No Quantity							9772			0
S3	2016	2016	2016	2	0	2	Export	586	Pakistan	PAK	784	United Arab Emirates	ARE								07	COFFEE,TEA,COCOA,SPICES	1	No Quantity							12140922			0
S3	2016	2016	2016	2	0	2	Export	586	Pakistan	PAK	792	Turkey	TUR								07	COFFEE,TEA,COCOA,SPICES	1	No Quantity							68602			0
S3	2016	2016	2016	2	0	2	Export	586	Pakistan	PAK	800	Uganda	UGA								07	COFFEE,TEA,COCOA,SPICES	1	No Quantity							6873			0
S3	2016	2016	2016	2	0	2	Export	586	Pakistan	PAK	818	Egypt	EGY								07	COFFEE,TEA,COCOA,SPICES	1	No Quantity							30267			0
S3	2016	2016	2016	2	0	2	Export	586	Pakistan	PAK	826	United Kingdom	GBR								07	COFFEE,TEA,COCOA,SPICES	1	No Quantity							8638546			0
S3	2016	2016	2016	2	0	2	Export	586	Pakistan	PAK	834	United Rep. of Tanzania	TZA								07	COFFEE,TEA,COCOA,SPICES	1	No Quantity							104006			0
S3	2016	2016	2016	2	0	2	Export	586	Pakistan	PAK	842	USA	USA								07	COFFEE,TEA,COCOA,SPICES	1	No Quantity							15726108			0
S3	2016	2016	2016	2	0	2	Export	586	Pakistan	PAK	887	Yemen	YEM								07	COFFEE,TEA,COCOA,SPICES	1	No Quantity							175465			0
S3	2016	2016	2016	2	0	2	Export	699	India	IND	0	World	WLD								07	COFFEE,TEA,COCOA,SPICES	1	No Quantity							3492904513			0
S3	2016	2016	2016	2	0	2	Export	699	India	IND	4	Afghanistan	AFG								07	COFFEE,TEA,COCOA,SPICES	1	No Quantity							3064174			0
S3	2016	2016	2016	2	0	2	Export	699	India	IND	8	Albania	ALB								07	COFFEE,TEA,COCOA,SPICES	1	No Quantity							3239264			0
S3	2016	2016	2016	2	0	2	Export	699	India	IND	12	Algeria	DZA								07	COFFEE,TEA,COCOA,SPICES	1	No Quantity							16927545			0
S3	2016	2016	2016	2	0	2	Export	699	India	IND	16	American Samoa	ASM								07	COFFEE,TEA,COCOA,SPICES	1	No Quantity							3224			0
S3	2016	2016	2016	2	0	2	Export	699	India	IND	24	Angola	AGO								07	COFFEE,TEA,COCOA,SPICES	1	No Quantity							38922			0
S3	2016	2016	2016	2	0	2	Export	699	India	IND	31	Azerbaijan	AZE								07	COFFEE,TEA,COCOA,SPICES	1	No Quantity							334008			0
S3	2016	2016	2016	2	0	2	Export	699	India	IND	32	Argentina	ARG								07	COFFEE,TEA,COCOA,SPICES	1	No Quantity							2925206			0
S3	2016	2016	2016	2	0	2	Export	699	India	IND	36	Australia	AUS								07	COFFEE,TEA,COCOA,SPICES	1	No Quantity							57499368			0
S3	2016	2016	2016	2	0	2	Export	699	India	IND	40	Austria	AUT								07	COFFEE,TEA,COCOA,SPICES	1	No Quantity							614319			0
S3	2016	2016	2016	2	0	2	Export	699	India	IND	48	Bahrain	BHR								07	COFFEE,TEA,COCOA,SPICES	1	No Quantity							8633650			0
S3	2016	2016	2016	2	0	2	Export	699	India	IND	50	Bangladesh	BGD								07	COFFEE,TEA,COCOA,SPICES	1	No Quantity							57133188			0
S3	2016	2016	2016	2	0	2	Export	699	India	IND	51	Armenia	ARM								07	COFFEE,TEA,COCOA,SPICES	1	No Quantity							330531			0
S3	2016	2016	2016	2	0	2	Export	699	India	IND	52	Barbados	BRB								07	COFFEE,TEA,COCOA,SPICES	1	No Quantity							170452			0
S3	2016	2016	2016	2	0	2	Export	699	India	IND	56	Belgium	BEL								07	COFFEE,TEA,COCOA,SPICES	1	No Quantity							61179822			0
S3	2016	2016	2016	2	0	2	Export	699	India	IND	64	Bhutan	BTN								07	COFFEE,TEA,COCOA,SPICES	1	No Quantity							1411417			0
S3	2016	2016	2016	2	0	2	Export	699	India	IND	70	Bosnia Herzegovina	BIH								07	COFFEE,TEA,COCOA,SPICES	1	No Quantity							228891			0
S3	2016	2016	2016	2	0	2	Export	699	India	IND	72	Botswana	BWA								07	COFFEE,TEA,COCOA,SPICES	1	No Quantity							32704			0
S3	2016	2016	2016	2	0	2	Export	699	India	IND	76	Brazil	BRA								07	COFFEE,TEA,COCOA,SPICES	1	No Quantity							15242314			0
S3	2016	2016	2016	2	0	2	Export	699	India	IND	84	Belize	BLZ								07	COFFEE,TEA,COCOA,SPICES	1	No Quantity							5735			0
S3	2016	2016	2016	2	0	2	Export	699	India	IND	90	Solomon Isds	SLB								07	COFFEE,TEA,COCOA,SPICES	1	No Quantity							100724			0
S3	2016	2016	2016	2	0	2	Export	699	India	IND	96	Brunei Darussalam	BRN								07	COFFEE,TEA,COCOA,SPICES	1	No Quantity							323136			0
S3	2016	2016	2016	2	0	2	Export	699	India	IND	100	Bulgaria	BGR								07	COFFEE,TEA,COCOA,SPICES	1	No Quantity							1064053			0
S3	2016	2016	2016	2	0	2	Export	699	India	IND	104	Myanmar	MMR								07	COFFEE,TEA,COCOA,SPICES	1	No Quantity							5491752			0
S3	2016	2016	2016	2	0	2	Export	699	India	IND	108	Burundi	BDI								07	COFFEE,TEA,COCOA,SPICES	1	No Quantity							22112			0
S3	2016	2016	2016	2	0	2	Export	699	India	IND	112	Belarus	BLR								07	COFFEE,TEA,COCOA,SPICES	1	No Quantity							1141733			0
S3	2016	2016	2016	2	0	2	Export	699	India	IND	116	Cambodia	KHM								07	COFFEE,TEA,COCOA,SPICES	1	No Quantity							29121			0
S3	2016	2016	2016	2	0	2	Export	699	India	IND	120	Cameroon	CMR								07	COFFEE,TEA,COCOA,SPICES	1	No Quantity							1155862			0
S3	2016	2016	2016	2	0	2	Export	699	India	IND	124	Canada	CAN								07	COFFEE,TEA,COCOA,SPICES	1	No Quantity							36713387			0
S3	2016	2016	2016	2	0	2	Export	699	India	IND	136	Cayman Isds	CYM								07	COFFEE,TEA,COCOA,SPICES	1	No Quantity							23			0
S3	2016	2016	2016	2	0	2	Export	699	India	IND	144	Sri Lanka	LKA								07	COFFEE,TEA,COCOA,SPICES	1	No Quantity							112763586			0
S3	2016	2016	2016	2	0	2	Export	699	India	IND	152	Chile	CHL								07	COFFEE,TEA,COCOA,SPICES	1	No Quantity							2266072			0
S3	2016	2016	2016	2	0	2	Export	699	India	IND	156	China	CHN								07	COFFEE,TEA,COCOA,SPICES	1	No Quantity							24352702			0
S3	2016	2016	2016	2	0	2	Export	699	India	IND	170	Colombia	COL								07	COFFEE,TEA,COCOA,SPICES	1	No Quantity							3609359			0
S3	2016	2016	2016	2	0	2	Export	699	India	IND	178	Congo	COG								07	COFFEE,TEA,COCOA,SPICES	1	No Quantity							1385390			0
S3	2016	2016	2016	2	0	2	Export	699	India	IND	180	Dem. Rep. of the Congo	COD								07	COFFEE,TEA,COCOA,SPICES	1	No Quantity							385116			0
S3	2016	2016	2016	2	0	2	Export	699	India	IND	188	Costa Rica	CRI								07	COFFEE,TEA,COCOA,SPICES	1	No Quantity							211767			0
S3	2016	2016	2016	2	0	2	Export	699	India	IND	191	Croatia	HRV								07	COFFEE,TEA,COCOA,SPICES	1	No Quantity							2331080			0
S3	2016	2016	2016	2	0	2	Export	699	India	IND	192	Cuba	CUB								07	COFFEE,TEA,COCOA,SPICES	1	No Quantity							203846			0
S3	2016	2016	2016	2	0	2	Export	699	India	IND	196	Cyprus	CYP								07	COFFEE,TEA,COCOA,SPICES	1	No Quantity							60981			0
S3	2016	2016	2016	2	0	2	Export	699	India	IND	203	Czechia	CZE								07	COFFEE,TEA,COCOA,SPICES	1	No Quantity							402203			0
S3	2016	2016	2016	2	0	2	Export	699	India	IND	204	Benin	BEN								07	COFFEE,TEA,COCOA,SPICES	1	No Quantity							6307890			0
S3	2016	2016	2016	2	0	2	Export	699	India	IND	208	Denmark	DNK								07	COFFEE,TEA,COCOA,SPICES	1	No Quantity							4633803			0
S3	2016	2016	2016	2	0	2	Export	699	India	IND	214	Dominican Rep.	DOM								07	COFFEE,TEA,COCOA,SPICES	1	No Quantity							470858			0
S3	2016	2016	2016	2	0	2	Export	699	India	IND	218	Ecuador	ECU								07	COFFEE,TEA,COCOA,SPICES	1	No Quantity							2478106			0
S3	2016	2016	2016	2	0	2	Export	699	India	IND	222	El Salvador	SLV								07	COFFEE,TEA,COCOA,SPICES	1	No Quantity							381983			0
S3	2016	2016	2016	2	0	2	Export	699	India	IND	231	Ethiopia	ETH								07	COFFEE,TEA,COCOA,SPICES	1	No Quantity							2055			0
S3	2016	2016	2016	2	0	2	Export	699	India	IND	233	Estonia	EST								07	COFFEE,TEA,COCOA,SPICES	1	No Quantity							4907062			0
S3	2016	2016	2016	2	0	2	Export	699	India	IND	242	Fiji	FJI								07	COFFEE,TEA,COCOA,SPICES	1	No Quantity							1277008			0
S3	2016	2016	2016	2	0	2	Export	699	India	IND	246	Finland	FIN								07	COFFEE,TEA,COCOA,SPICES	1	No Quantity							11119050			0
S3	2016	2016	2016	2	0	2	Export	699	India	IND	251	France	FRA								07	COFFEE,TEA,COCOA,SPICES	1	No Quantity							26002555			0
S3	2016	2016	2016	2	0	2	Export	699	India	IND	258	French Polynesia	PYF								07	COFFEE,TEA,COCOA,SPICES	1	No Quantity							166164			0
S3	2016	2016	2016	2	0	2	Export	699	India	IND	262	Djibouti	DJI								07	COFFEE,TEA,COCOA,SPICES	1	No Quantity							59672			0
S3	2016	2016	2016	2	0	2	Export	699	India	IND	266	Gabon	GAB								07	COFFEE,TEA,COCOA,SPICES	1	No Quantity							38325			0
S3	2016	2016	2016	2	0	2	Export	699	India	IND	268	Georgia	GEO								07	COFFEE,TEA,COCOA,SPICES	1	No Quantity							2195814			0
S3	2016	2016	2016	2	0	2	Export	699	India	IND	270	Gambia	GMB								07	COFFEE,TEA,COCOA,SPICES	1	No Quantity							1166225			0
S3	2016	2016	2016	2	0	2	Export	699	India	IND	276	Germany	DEU								07	COFFEE,TEA,COCOA,SPICES	1	No Quantity							157551460			0
S3	2016	2016	2016	2	0	2	Export	699	India	IND	288	Ghana	GHA								07	COFFEE,TEA,COCOA,SPICES	1	No Quantity							7190581			0
S3	2016	2016	2016	2	0	2	Export	699	India	IND	296	Kiribati	KIR								07	COFFEE,TEA,COCOA,SPICES	1	No Quantity							35986			0
S3	2016	2016	2016	2	0	2	Export	699	India	IND	300	Greece	GRC								07	COFFEE,TEA,COCOA,SPICES	1	No Quantity							17654621			0
S3	2016	2016	2016	2	0	2	Export	699	India	IND	308	Grenada	GRD								07	COFFEE,TEA,COCOA,SPICES	1	No Quantity							1279			0
S3	2016	2016	2016	2	0	2	Export	699	India	IND	320	Guatemala	GTM								07	COFFEE,TEA,COCOA,SPICES	1	No Quantity							942432			0
S3	2016	2016	2016	2	0	2	Export	699	India	IND	324	Guinea	GIN								07	COFFEE,TEA,COCOA,SPICES	1	No Quantity							569077			0
S3	2016	2016	2016	2	0	2	Export	699	India	IND	328	Guyana	GUY								07	COFFEE,TEA,COCOA,SPICES	1	No Quantity							603972			0
S3	2016	2016	2016	2	0	2	Export	699	India	IND	332	Haiti	HTI								07	COFFEE,TEA,COCOA,SPICES	1	No Quantity							140511			0
S3	2016	2016	2016	2	0	2	Export	699	India	IND	340	Honduras	HND								07	COFFEE,TEA,COCOA,SPICES	1	No Quantity							1573008			0
S3	2016	2016	2016	2	0	2	Export	699	India	IND	344	China, Hong Kong SAR	HKG								07	COFFEE,TEA,COCOA,SPICES	1	No Quantity							14470582			0
S3	2016	2016	2016	2	0	2	Export	699	India	IND	348	Hungary	HUN								07	COFFEE,TEA,COCOA,SPICES	1	No Quantity							957068			0
S3	2016	2016	2016	2	0	2	Export	699	India	IND	352	Iceland	ISL								07	COFFEE,TEA,COCOA,SPICES	1	No Quantity							504			0
S3	2016	2016	2016	2	0	2	Export	699	India	IND	360	Indonesia	IDN								07	COFFEE,TEA,COCOA,SPICES	1	No Quantity							72538564			0
S3	2016	2016	2016	2	0	2	Export	699	India	IND	364	Iran	IRN								07	COFFEE,TEA,COCOA,SPICES	1	No Quantity							136221088			0
S3	2016	2016	2016	2	0	2	Export	699	India	IND	368	Iraq	IRQ								07	COFFEE,TEA,COCOA,SPICES	1	No Quantity							11413499			0
S3	2016	2016	2016	2	0	2	Export	699	India	IND	372	Ireland	IRL								07	COFFEE,TEA,COCOA,SPICES	1	No Quantity							11066664			0
S3	2016	2016	2016	2	0	2	Export	699	India	IND	376	Israel	ISR								07	COFFEE,TEA,COCOA,SPICES	1	No Quantity							17200760			0
S3	2016	2016	2016	2	0	2	Export	699	India	IND	381	Italy	ITA								07	COFFEE,TEA,COCOA,SPICES	1	No Quantity							187673447			0
S3	2016	2016	2016	2	0	2	Export	699	India	IND	384	Côte d'Ivoire	CIV								07	COFFEE,TEA,COCOA,SPICES	1	No Quantity							3400223			0
S3	2016	2016	2016	2	0	2	Export	699	India	IND	388	Jamaica	JAM								07	COFFEE,TEA,COCOA,SPICES	1	No Quantity							510245			0
S3	2016	2016	2016	2	0	2	Export	699	India	IND	392	Japan	JPN								07	COFFEE,TEA,COCOA,SPICES	1	No Quantity							49849506			0
S3	2016	2016	2016	2	0	2	Export	699	India	IND	398	Kazakhstan	KAZ								07	COFFEE,TEA,COCOA,SPICES	1	No Quantity							30620617			0
S3	2016	2016	2016	2	0	2	Export	699	India	IND	400	Jordan	JOR								07	COFFEE,TEA,COCOA,SPICES	1	No Quantity							30230933			0
S3	2016	2016	2016	2	0	2	Export	699	India	IND	404	Kenya	KEN								07	COFFEE,TEA,COCOA,SPICES	1	No Quantity							5290792			0
S3	2016	2016	2016	2	0	2	Export	699	India	IND	408	Dem. People's Rep. of Korea	PRK								07	COFFEE,TEA,COCOA,SPICES	1	No Quantity							786394			0
S3	2016	2016	2016	2	0	2	Export	699	India	IND	410	Rep. of Korea	KOR								07	COFFEE,TEA,COCOA,SPICES	1	No Quantity							20660352			0
S3	2016	2016	2016	2	0	2	Export	699	India	IND	414	Kuwait	KWT								07	COFFEE,TEA,COCOA,SPICES	1	No Quantity							37292853			0
S3	2016	2016	2016	2	0	2	Export	699	India	IND	417	Kyrgyzstan	KGZ								07	COFFEE,TEA,COCOA,SPICES	1	No Quantity							806863			0
S3	2016	2016	2016	2	0	2	Export	699	India	IND	422	Lebanon	LBN								07	COFFEE,TEA,COCOA,SPICES	1	No Quantity							2850861			0
S3	2016	2016	2016	2	0	2	Export	699	India	IND	428	Latvia	LVA								07	COFFEE,TEA,COCOA,SPICES	1	No Quantity							2921231			0
S3	2016	2016	2016	2	0	2	Export	699	India	IND	430	Liberia	LBR								07	COFFEE,TEA,COCOA,SPICES	1	No Quantity							50642			0
S3	2016	2016	2016	2	0	2	Export	699	India	IND	434	Libya	LBY								07	COFFEE,TEA,COCOA,SPICES	1	No Quantity							17777087			0
S3	2016	2016	2016	2	0	2	Export	699	India	IND	440	Lithuania	LTU								07	COFFEE,TEA,COCOA,SPICES	1	No Quantity							1786369			0
S3	2016	2016	2016	2	0	2	Export	699	India	IND	442	Luxembourg	LUX								07	COFFEE,TEA,COCOA,SPICES	1	No Quantity							681			0
S3	2016	2016	2016	2	0	2	Export	699	India	IND	446	China, Macao SAR	MAC								07	COFFEE,TEA,COCOA,SPICES	1	No Quantity							914			0
S3	2016	2016	2016	2	0	2	Export	699	India	IND	450	Madagascar	MDG								07	COFFEE,TEA,COCOA,SPICES	1	No Quantity							124867			0
S3	2016	2016	2016	2	0	2	Export	699	India	IND	454	Malawi	MWI								07	COFFEE,TEA,COCOA,SPICES	1	No Quantity							37079			0
S3	2016	2016	2016	2	0	2	Export	699	India	IND	458	Malaysia	MYS								07	COFFEE,TEA,COCOA,SPICES	1	No Quantity							136578183			0
S3	2016	2016	2016	2	0	2	Export	699	India	IND	462	Maldives	MDV								07	COFFEE,TEA,COCOA,SPICES	1	No Quantity							2362953			0
S3	2016	2016	2016	2	0	2	Export	699	India	IND	466	Mali	MLI								07	COFFEE,TEA,COCOA,SPICES	1	No Quantity							1642243			0
S3	2016	2016	2016	2	0	2	Export	699	India	IND	470	Malta	MLT								07	COFFEE,TEA,COCOA,SPICES	1	No Quantity							10341			0
S3	2016	2016	2016	2	0	2	Export	699	India	IND	478	Mauritania	MRT								07	COFFEE,TEA,COCOA,SPICES	1	No Quantity							2012323			0
S3	2016	2016	2016	2	0	2	Export	699	India	IND	480	Mauritius	MUS								07	COFFEE,TEA,COCOA,SPICES	1	No Quantity							5034646			0
S3	2016	2016	2016	2	0	2	Export	699	India	IND	484	Mexico	MEX								07	COFFEE,TEA,COCOA,SPICES	1	No Quantity							27297574			0
S3	2016	2016	2016	2	0	2	Export	699	India	IND	490	Other Asia, nes									07	COFFEE,TEA,COCOA,SPICES	1	No Quantity							20687716			0
S3	2016	2016	2016	2	0	2	Export	699	India	IND	496	Mongolia	MNG								07	COFFEE,TEA,COCOA,SPICES	1	No Quantity							25677			0
S3	2016	2016	2016	2	0	2	Export	699	India	IND	498	Rep. of Moldova	MDA								07	COFFEE,TEA,COCOA,SPICES	1	No Quantity							161669			0
S3	2016	2016	2016	2	0	2	Export	699	India	IND	499	Montenegro	MNE								07	COFFEE,TEA,COCOA,SPICES	1	No Quantity							3131864			0
S3	2016	2016	2016	2	0	2	Export	699	India	IND	504	Morocco	MAR								07	COFFEE,TEA,COCOA,SPICES	1	No Quantity							17466098			0
S3	2016	2016	2016	2	0	2	Export	699	India	IND	508	Mozambique	MOZ								07	COFFEE,TEA,COCOA,SPICES	1	No Quantity							93486			0
S3	2016	2016	2016	2	0	2	Export	699	India	IND	512	Oman	OMN								07	COFFEE,TEA,COCOA,SPICES	1	No Quantity							16058933			0
S3	2016	2016	2016	2	0	2	Export	699	India	IND	516	Namibia	NAM								07	COFFEE,TEA,COCOA,SPICES	1	No Quantity							43535			0
S3	2016	2016	2016	2	0	2	Export	699	India	IND	524	Nepal	NPL								07	COFFEE,TEA,COCOA,SPICES	1	No Quantity							42993799			0
S3	2016	2016	2016	2	0	2	Export	699	India	IND	528	Netherlands	NLD								07	COFFEE,TEA,COCOA,SPICES	1	No Quantity							51941515			0
S3	2016	2016	2016	2	0	2	Export	699	India	IND	531	Curaçao	CUW								07	COFFEE,TEA,COCOA,SPICES	1	No Quantity							15726			0
S3	2016	2016	2016	2	0	2	Export	699	India	IND	540	New Caledonia	NCL								07	COFFEE,TEA,COCOA,SPICES	1	No Quantity							52359			0
S3	2016	2016	2016	2	0	2	Export	699	India	IND	554	New Zealand	NZL								07	COFFEE,TEA,COCOA,SPICES	1	No Quantity							6535898			0
S3	2016	2016	2016	2	0	2	Export	699	India	IND	558	Nicaragua	NIC								07	COFFEE,TEA,COCOA,SPICES	1	No Quantity							155701			0
S3	2016	2016	2016	2	0	2	Export	699	India	IND	562	Niger	NER								07	COFFEE,TEA,COCOA,SPICES	1	No Quantity							3319418			0
S3	2016	2016	2016	2	0	2	Export	699	India	IND	566	Nigeria	NGA								07	COFFEE,TEA,COCOA,SPICES	1	No Quantity							10272976			0
S3	2016	2016	2016	2	0	2	Export	699	India	IND	579	Norway	NOR								07	COFFEE,TEA,COCOA,SPICES	1	No Quantity							1464724			0
S3	2016	2016	2016	2	0	2	Export	699	India	IND	580	N. Mariana Isds	MNP								07	COFFEE,TEA,COCOA,SPICES	1	No Quantity							216			0
S3	2016	2016	2016	2	0	2	Export	699	India	IND	586	Pakistan	PAK								07	COFFEE,TEA,COCOA,SPICES	1	No Quantity							25542949			0
S3	2016	2016	2016	2	0	2	Export	699	India	IND	591	Panama	PAN								07	COFFEE,TEA,COCOA,SPICES	1	No Quantity							734397			0
S3	2016	2016	2016	2	0	2	Export	699	India	IND	598	Papua New Guinea	PNG								07	COFFEE,TEA,COCOA,SPICES	1	No Quantity							12337			0
S3	2016	2016	2016	2	0	2	Export	699	India	IND	600	Paraguay	PRY								07	COFFEE,TEA,COCOA,SPICES	1	No Quantity							404924			0
S3	2016	2016	2016	2	0	2	Export	699	India	IND	604	Peru	PER								07	COFFEE,TEA,COCOA,SPICES	1	No Quantity							1321953			0
S3	2016	2016	2016	2	0	2	Export	699	India	IND	608	Philippines	PHL								07	COFFEE,TEA,COCOA,SPICES	1	No Quantity							13644258			0
S3	2016	2016	2016	2	0	2	Export	699	India	IND	616	Poland	POL								07	COFFEE,TEA,COCOA,SPICES	1	No Quantity							38384786			0
S3	2016	2016	2016	2	0	2	Export	699	India	IND	620	Portugal	PRT								07	COFFEE,TEA,COCOA,SPICES	1	No Quantity							6684447			0
S3	2016	2016	2016	2	0	2	Export	699	India	IND	634	Qatar	QAT								07	COFFEE,TEA,COCOA,SPICES	1	No Quantity							17522100			0
S3	2016	2016	2016	2	0	2	Export	699	India	IND	642	Romania	ROU								07	COFFEE,TEA,COCOA,SPICES	1	No Quantity							4299807			0
S3	2016	2016	2016	2	0	2	Export	699	India	IND	643	Russian Federation	RUS								07	COFFEE,TEA,COCOA,SPICES	1	No Quantity							183778850			0
S3	2016	2016	2016	2	0	2	Export	699	India	IND	646	Rwanda	RWA								07	COFFEE,TEA,COCOA,SPICES	1	No Quantity							630			0
S3	2016	2016	2016	2	0	2	Export	699	India	IND	674	San Marino	SMR								07	COFFEE,TEA,COCOA,SPICES	1	No Quantity							5129			0
S3	2016	2016	2016	2	0	2	Export	699	India	IND	678	Sao Tome and Principe	STP								07	COFFEE,TEA,COCOA,SPICES	1	No Quantity							3233			0
S3	2016	2016	2016	2	0	2	Export	699	India	IND	682	Saudi Arabia	SAU								07	COFFEE,TEA,COCOA,SPICES	1	No Quantity							120364895			0
S3	2016	2016	2016	2	0	2	Export	699	India	IND	686	Senegal	SEN								07	COFFEE,TEA,COCOA,SPICES	1	No Quantity							8647005			0
S3	2016	2016	2016	2	0	2	Export	699	India	IND	688	Serbia	SRB								07	COFFEE,TEA,COCOA,SPICES	1	No Quantity							64914			0
S3	2016	2016	2016	2	0	2	Export	699	India	IND	690	Seychelles	SYC								07	COFFEE,TEA,COCOA,SPICES	1	No Quantity							321145			0
S3	2016	2016	2016	2	0	2	Export	699	India	IND	694	Sierra Leone	SLE								07	COFFEE,TEA,COCOA,SPICES	1	No Quantity							421999			0
S3	2016	2016	2016	2	0	2	Export	699	India	IND	702	Singapore	SGP								07	COFFEE,TEA,COCOA,SPICES	1	No Quantity							34326916			0
S3	2016	2016	2016	2	0	2	Export	699	India	IND	703	Slovakia	SVK								07	COFFEE,TEA,COCOA,SPICES	1	No Quantity							98931			0
S3	2016	2016	2016	2	0	2	Export	699	India	IND	704	Viet Nam	VNM								07	COFFEE,TEA,COCOA,SPICES	1	No Quantity							283657069			0
S3	2016	2016	2016	2	0	2	Export	699	India	IND	705	Slovenia	SVN								07	COFFEE,TEA,COCOA,SPICES	1	No Quantity							20809802			0
S3	2016	2016	2016	2	0	2	Export	699	India	IND	706	Somalia	SOM								07	COFFEE,TEA,COCOA,SPICES	1	No Quantity							1072020			0
S3	2016	2016	2016	2	0	2	Export	699	India	IND	710	South Africa	ZAF								07	COFFEE,TEA,COCOA,SPICES	1	No Quantity							34781480			0
S3	2016	2016	2016	2	0	2	Export	699	India	IND	716	Zimbabwe	ZWE								07	COFFEE,TEA,COCOA,SPICES	1	No Quantity							230264			0
S3	2016	2016	2016	2	0	2	Export	699	India	IND	724	Spain	ESP								07	COFFEE,TEA,COCOA,SPICES	1	No Quantity							48254238			0
S3	2016	2016	2016	2	0	2	Export	699	India	IND	729	Sudan	SDN								07	COFFEE,TEA,COCOA,SPICES	1	No Quantity							1883816			0
S3	2016	2016	2016	2	0	2	Export	699	India	IND	740	Suriname	SUR								07	COFFEE,TEA,COCOA,SPICES	1	No Quantity							258597			0
S3	2016	2016	2016	2	0	2	Export	699	India	IND	748	Swaziland	SWZ								07	COFFEE,TEA,COCOA,SPICES	1	No Quantity							9092			0
S3	2016	2016	2016	2	0	2	Export	699	India	IND	752	Sweden	SWE								07	COFFEE,TEA,COCOA,SPICES	1	No Quantity							17477504			0
S3	2016	2016	2016	2	0	2	Export	699	India	IND	757	Switzerland	CHE								07	COFFEE,TEA,COCOA,SPICES	1	No Quantity							5547176			0
S3	2016	2016	2016	2	0	2	Export	699	India	IND	760	Syria	SYR								07	COFFEE,TEA,COCOA,SPICES	1	No Quantity							7299722			0
S3	2016	2016	2016	2	0	2	Export	699	India	IND	762	Tajikistan	TJK								07	COFFEE,TEA,COCOA,SPICES	1	No Quantity							925641			0
S3	2016	2016	2016	2	0	2	Export	699	India	IND	764	Thailand	THA								07	COFFEE,TEA,COCOA,SPICES	1	No Quantity							114347956			0
S3	2016	2016	2016	2	0	2	Export	699	India	IND	768	Togo	TGO								07	COFFEE,TEA,COCOA,SPICES	1	No Quantity							4199089			0
S3	2016	2016	2016	2	0	2	Export	699	India	IND	776	Tonga	TON								07	COFFEE,TEA,COCOA,SPICES	1	No Quantity							242			0
S3	2016	2016	2016	2	0	2	Export	699	India	IND	780	Trinidad and Tobago	TTO								07	COFFEE,TEA,COCOA,SPICES	1	No Quantity							1188913			0
S3	2016	2016	2016	2	0	2	Export	699	India	IND	784	United Arab Emirates	ARE								07	COFFEE,TEA,COCOA,SPICES	1	No Quantity							166311794			0
S3	2016	2016	2016	2	0	2	Export	699	India	IND	788	Tunisia	TUN								07	COFFEE,TEA,COCOA,SPICES	1	No Quantity							18342409			0
S3	2016	2016	2016	2	0	2	Export	699	India	IND	792	Turkey	TUR								07	COFFEE,TEA,COCOA,SPICES	1	No Quantity							47287926			0
S3	2016	2016	2016	2	0	2	Export	699	India	IND	795	Turkmenistan	TKM								07	COFFEE,TEA,COCOA,SPICES	1	No Quantity							1075664			0
S3	2016	2016	2016	2	0	2	Export	699	India	IND	800	Uganda	UGA								07	COFFEE,TEA,COCOA,SPICES	1	No Quantity							509470			0
S3	2016	2016	2016	2	0	2	Export	699	India	IND	804	Ukraine	UKR								07	COFFEE,TEA,COCOA,SPICES	1	No Quantity							18786523			0
S3	2016	2016	2016	2	0	2	Export	699	India	IND	807	North Macedonia	MKD								07	COFFEE,TEA,COCOA,SPICES	1	No Quantity							24486			0
S3	2016	2016	2016	2	0	2	Export	699	India	IND	818	Egypt	EGY								07	COFFEE,TEA,COCOA,SPICES	1	No Quantity							26557948			0
S3	2016	2016	2016	2	0	2	Export	699	India	IND	826	United Kingdom	GBR								07	COFFEE,TEA,COCOA,SPICES	1	No Quantity							138456969			0
S3	2016	2016	2016	2	0	2	Export	699	India	IND	834	United Rep. of Tanzania	TZA								07	COFFEE,TEA,COCOA,SPICES	1	No Quantity							608684			0
S3	2016	2016	2016	2	0	2	Export	699	India	IND	842	USA	USA								07	COFFEE,TEA,COCOA,SPICES	1	No Quantity							387723314			0
S3	2016	2016	2016	2	0	2	Export	699	India	IND	854	Burkina Faso	BFA								07	COFFEE,TEA,COCOA,SPICES	1	No Quantity							2468400			0
S3	2016	2016	2016	2	0	2	Export	699	India	IND	858	Uruguay	URY								07	COFFEE,TEA,COCOA,SPICES	1	No Quantity							201506			0
S3	2016	2016	2016	2	0	2	Export	699	India	IND	860	Uzbekistan	UZB								07	COFFEE,TEA,COCOA,SPICES	1	No Quantity							3066608			0
S3	2016	2016	2016	2	0	2	Export	699	India	IND	862	Venezuela	VEN								07	COFFEE,TEA,COCOA,SPICES	1	No Quantity							517169			0
S3	2016	2016	2016	2	0	2	Export	699	India	IND	882	Samoa	WSM								07	COFFEE,TEA,COCOA,SPICES	1	No Quantity							15985			0
S3	2016	2016	2016	2	0	2	Export	699	India	IND	887	Yemen	YEM								07	COFFEE,TEA,COCOA,SPICES	1	No Quantity							5561235			0
S3	2016	2016	2016	2	0	2	Export	699	India	IND	894	Zambia	ZMB								07	COFFEE,TEA,COCOA,SPICES	1	No Quantity							217698			0
S3	2016	2016	2016	2	0	2	Export	699	India	IND	899	Areas, nes									07	COFFEE,TEA,COCOA,SPICES	1	No Quantity							244019			0
S3	2016	2016	2016	2	0	2	Export	882	Samoa	WSM	0	World	WLD								07	COFFEE,TEA,COCOA,SPICES	1	No Quantity							31016			0
S3	2016	2016	2016	2	0	2	Export	882	Samoa	WSM	16	American Samoa	ASM								07	COFFEE,TEA,COCOA,SPICES	1	No Quantity							200			0
S3	2016	2016	2016	2	0	2	Export	882	Samoa	WSM	36	Australia	AUS								07	COFFEE,TEA,COCOA,SPICES	1	No Quantity							3576			0
S3	2016	2016	2016	2	0	2	Export	882	Samoa	WSM	276	Germany	DEU								07	COFFEE,TEA,COCOA,SPICES	1	No Quantity							8			0
S3	2016	2016	2016	2	0	2	Export	882	Samoa	WSM	392	Japan	JPN								07	COFFEE,TEA,COCOA,SPICES	1	No Quantity							97			0
S3	2016	2016	2016	2	0	2	Export	882	Samoa	WSM	458	Malaysia	MYS								07	COFFEE,TEA,COCOA,SPICES	1	No Quantity							39			0
S3	2016	2016	2016	2	0	2	Export	882	Samoa	WSM	548	Vanuatu	VUT								07	COFFEE,TEA,COCOA,SPICES	1	No Quantity							39			0
S3	2016	2016	2016	2	0	2	Export	882	Samoa	WSM	554	New Zealand	NZL								07	COFFEE,TEA,COCOA,SPICES	1	No Quantity							27058			0
S3	2016	2016	2016	2	0	2	Export	586	Pakistan	PAK	0	World	WLD								08	ANIMAL FEED STUFF	1	No Quantity							56232607			0
S3	2016	2016	2016	2	0	2	Export	586	Pakistan	PAK	4	Afghanistan	AFG								08	ANIMAL FEED STUFF	1	No Quantity							9987886			0
S3	2016	2016	2016	2	0	2	Export	586	Pakistan	PAK	36	Australia	AUS								08	ANIMAL FEED STUFF	1	No Quantity							2137			0
S3	2016	2016	2016	2	0	2	Export	586	Pakistan	PAK	48	Bahrain	BHR								08	ANIMAL FEED STUFF	1	No Quantity							425085			0
S3	2016	2016	2016	2	0	2	Export	586	Pakistan	PAK	50	Bangladesh	BGD								08	ANIMAL FEED STUFF	1	No Quantity							309163			0
S3	2016	2016	2016	2	0	2	Export	586	Pakistan	PAK	144	Sri Lanka	LKA								08	ANIMAL FEED STUFF	1	No Quantity							2759324			0
S3	2016	2016	2016	2	0	2	Export	586	Pakistan	PAK	156	China	CHN								08	ANIMAL FEED STUFF	1	No Quantity							10100140			0
S3	2016	2016	2016	2	0	2	Export	586	Pakistan	PAK	204	Benin	BEN								08	ANIMAL FEED STUFF	1	No Quantity							50602			0
S3	2016	2016	2016	2	0	2	Export	586	Pakistan	PAK	276	Germany	DEU								08	ANIMAL FEED STUFF	1	No Quantity							75657			0
S3	2016	2016	2016	2	0	2	Export	586	Pakistan	PAK	300	Greece	GRC								08	ANIMAL FEED STUFF	1	No Quantity							2801			0
S3	2016	2016	2016	2	0	2	Export	586	Pakistan	PAK	360	Indonesia	IDN								08	ANIMAL FEED STUFF	1	No Quantity							581056			0
S3	2016	2016	2016	2	0	2	Export	586	Pakistan	PAK	368	Iraq	IRQ								08	ANIMAL FEED STUFF	1	No Quantity							96647			0
S3	2016	2016	2016	2	0	2	Export	586	Pakistan	PAK	381	Italy	ITA								08	ANIMAL FEED STUFF	1	No Quantity							50801			0
S3	2016	2016	2016	2	0	2	Export	586	Pakistan	PAK	392	Japan	JPN								08	ANIMAL FEED STUFF	1	No Quantity							46492			0
S3	2016	2016	2016	2	0	2	Export	586	Pakistan	PAK	400	Jordan	JOR								08	ANIMAL FEED STUFF	1	No Quantity							1597782			0
S3	2016	2016	2016	2	0	2	Export	586	Pakistan	PAK	404	Kenya	KEN								08	ANIMAL FEED STUFF	1	No Quantity							1036453			0
S3	2016	2016	2016	2	0	2	Export	586	Pakistan	PAK	410	Rep. of Korea	KOR								08	ANIMAL FEED STUFF	1	No Quantity							403131			0
S3	2016	2016	2016	2	0	2	Export	586	Pakistan	PAK	414	Kuwait	KWT								08	ANIMAL FEED STUFF	1	No Quantity							6978011			0
S3	2016	2016	2016	2	0	2	Export	586	Pakistan	PAK	450	Madagascar	MDG								08	ANIMAL FEED STUFF	1	No Quantity							1165007			0
S3	2016	2016	2016	2	0	2	Export	586	Pakistan	PAK	458	Malaysia	MYS								08	ANIMAL FEED STUFF	1	No Quantity							221077			0
S3	2016	2016	2016	2	0	2	Export	586	Pakistan	PAK	462	Maldives	MDV								08	ANIMAL FEED STUFF	1	No Quantity							199			0
S3	2016	2016	2016	2	0	2	Export	586	Pakistan	PAK	480	Mauritius	MUS								08	ANIMAL FEED STUFF	1	No Quantity							43728			0
S3	2016	2016	2016	2	0	2	Export	586	Pakistan	PAK	490	Other Asia, nes									08	ANIMAL FEED STUFF	1	No Quantity							104392			0
S3	2016	2016	2016	2	0	2	Export	586	Pakistan	PAK	512	Oman	OMN								08	ANIMAL FEED STUFF	1	No Quantity							2983671			0
S3	2016	2016	2016	2	0	2	Export	586	Pakistan	PAK	524	Nepal	NPL								08	ANIMAL FEED STUFF	1	No Quantity							46446			0
S3	2016	2016	2016	2	0	2	Export	586	Pakistan	PAK	554	New Zealand	NZL								08	ANIMAL FEED STUFF	1	No Quantity							616			0
S3	2016	2016	2016	2	0	2	Export	586	Pakistan	PAK	634	Qatar	QAT								08	ANIMAL FEED STUFF	1	No Quantity							2188967			0
S3	2016	2016	2016	2	0	2	Export	586	Pakistan	PAK	682	Saudi Arabia	SAU								08	ANIMAL FEED STUFF	1	No Quantity							95219			0
S3	2016	2016	2016	2	0	2	Export	586	Pakistan	PAK	699	India	IND								08	ANIMAL FEED STUFF	1	No Quantity							365576			0
S3	2016	2016	2016	2	0	2	Export	586	Pakistan	PAK	704	Viet Nam	VNM								08	ANIMAL FEED STUFF	1	No Quantity							4957371			0
S3	2016	2016	2016	2	0	2	Export	586	Pakistan	PAK	706	Somalia	SOM								08	ANIMAL FEED STUFF	1	No Quantity							10513			0
S3	2016	2016	2016	2	0	2	Export	586	Pakistan	PAK	764	Thailand	THA								08	ANIMAL FEED STUFF	1	No Quantity							456698			0
S3	2016	2016	2016	2	0	2	Export	586	Pakistan	PAK	784	United Arab Emirates	ARE								08	ANIMAL FEED STUFF	1	No Quantity							7899774			0
S3	2016	2016	2016	2	0	2	Export	586	Pakistan	PAK	818	Egypt	EGY								08	ANIMAL FEED STUFF	1	No Quantity							647361			0
S3	2016	2016	2016	2	0	2	Export	586	Pakistan	PAK	826	United Kingdom	GBR								08	ANIMAL FEED STUFF	1	No Quantity							368444			0
S3	2016	2016	2016	2	0	2	Export	586	Pakistan	PAK	834	United Rep. of Tanzania	TZA								08	ANIMAL FEED STUFF	1	No Quantity							86567			0
S3	2016	2016	2016	2	0	2	Export	586	Pakistan	PAK	842	USA	USA								08	ANIMAL FEED STUFF	1	No Quantity							87813			0
S3	2016	2016	2016	2	0	2	Export	699	India	IND	0	World	WLD								08	ANIMAL FEED STUFF	1	No Quantity							774807813			0
S3	2016	2016	2016	2	0	2	Export	699	India	IND	4	Afghanistan	AFG								08	ANIMAL FEED STUFF	1	No Quantity							52943			0
S3	2016	2016	2016	2	0	2	Export	699	India	IND	24	Angola	AGO								08	ANIMAL FEED STUFF	1	No Quantity							210057			0
S3	2016	2016	2016	2	0	2	Export	699	India	IND	31	Azerbaijan	AZE								08	ANIMAL FEED STUFF	1	No Quantity							54860			0
S3	2016	2016	2016	2	0	2	Export	699	India	IND	32	Argentina	ARG								08	ANIMAL FEED STUFF	1	No Quantity							160888			0
S3	2016	2016	2016	2	0	2	Export	699	India	IND	36	Australia	AUS								08	ANIMAL FEED STUFF	1	No Quantity							1469046			0
S3	2016	2016	2016	2	0	2	Export	699	India	IND	40	Austria	AUT								08	ANIMAL FEED STUFF	1	No Quantity							507560			0
S3	2016	2016	2016	2	0	2	Export	699	India	IND	48	Bahrain	BHR								08	ANIMAL FEED STUFF	1	No Quantity							34933			0
S3	2016	2016	2016	2	0	2	Export	699	India	IND	50	Bangladesh	BGD								08	ANIMAL FEED STUFF	1	No Quantity							97567849			0
S3	2016	2016	2016	2	0	2	Export	699	India	IND	56	Belgium	BEL								08	ANIMAL FEED STUFF	1	No Quantity							8019451			0
S3	2016	2016	2016	2	0	2	Export	699	India	IND	64	Bhutan	BTN								08	ANIMAL FEED STUFF	1	No Quantity							26263			0
S3	2016	2016	2016	2	0	2	Export	699	India	IND	76	Brazil	BRA								08	ANIMAL FEED STUFF	1	No Quantity							3001470			0
S3	2016	2016	2016	2	0	2	Export	699	India	IND	96	Brunei Darussalam	BRN								08	ANIMAL FEED STUFF	1	No Quantity							420954			0
S3	2016	2016	2016	2	0	2	Export	699	India	IND	100	Bulgaria	BGR								08	ANIMAL FEED STUFF	1	No Quantity							590131			0
S3	2016	2016	2016	2	0	2	Export	699	India	IND	104	Myanmar	MMR								08	ANIMAL FEED STUFF	1	No Quantity							21437314			0
S3	2016	2016	2016	2	0	2	Export	699	India	IND	108	Burundi	BDI								08	ANIMAL FEED STUFF	1	No Quantity							289			0
S3	2016	2016	2016	2	0	2	Export	699	India	IND	116	Cambodia	KHM								08	ANIMAL FEED STUFF	1	No Quantity							2265438			0
S3	2016	2016	2016	2	0	2	Export	699	India	IND	120	Cameroon	CMR								08	ANIMAL FEED STUFF	1	No Quantity							17262			0
S3	2016	2016	2016	2	0	2	Export	699	India	IND	124	Canada	CAN								08	ANIMAL FEED STUFF	1	No Quantity							3521383			0
S3	2016	2016	2016	2	0	2	Export	699	India	IND	136	Cayman Isds	CYM								08	ANIMAL FEED STUFF	1	No Quantity							31			0
S3	2016	2016	2016	2	0	2	Export	699	India	IND	144	Sri Lanka	LKA								08	ANIMAL FEED STUFF	1	No Quantity							19049810			0
S3	2016	2016	2016	2	0	2	Export	699	India	IND	152	Chile	CHL								08	ANIMAL FEED STUFF	1	No Quantity							150401			0
S3	2016	2016	2016	2	0	2	Export	699	India	IND	156	China	CHN								08	ANIMAL FEED STUFF	1	No Quantity							7311231			0
S3	2016	2016	2016	2	0	2	Export	699	India	IND	170	Colombia	COL								08	ANIMAL FEED STUFF	1	No Quantity							111916			0
S3	2016	2016	2016	2	0	2	Export	699	India	IND	174	Comoros	COM								08	ANIMAL FEED STUFF	1	No Quantity							8467			0
S3	2016	2016	2016	2	0	2	Export	699	India	IND	180	Dem. Rep. of the Congo	COD								08	ANIMAL FEED STUFF	1	No Quantity							56902			0
S3	2016	2016	2016	2	0	2	Export	699	India	IND	188	Costa Rica	CRI								08	ANIMAL FEED STUFF	1	No Quantity							27549			0
S3	2016	2016	2016	2	0	2	Export	699	India	IND	203	Czechia	CZE								08	ANIMAL FEED STUFF	1	No Quantity							34470			0
S3	2016	2016	2016	2	0	2	Export	699	India	IND	204	Benin	BEN								08	ANIMAL FEED STUFF	1	No Quantity							144615			0
S3	2016	2016	2016	2	0	2	Export	699	India	IND	208	Denmark	DNK								08	ANIMAL FEED STUFF	1	No Quantity							170321			0
S3	2016	2016	2016	2	0	2	Export	699	India	IND	214	Dominican Rep.	DOM								08	ANIMAL FEED STUFF	1	No Quantity							15931			0
S3	2016	2016	2016	2	0	2	Export	699	India	IND	218	Ecuador	ECU								08	ANIMAL FEED STUFF	1	No Quantity							74932			0
S3	2016	2016	2016	2	0	2	Export	699	India	IND	231	Ethiopia	ETH								08	ANIMAL FEED STUFF	1	No Quantity							108796			0
S3	2016	2016	2016	2	0	2	Export	699	India	IND	232	Eritrea	ERI								08	ANIMAL FEED STUFF	1	No Quantity							64788			0
S3	2016	2016	2016	2	0	2	Export	699	India	IND	242	Fiji	FJI								08	ANIMAL FEED STUFF	1	No Quantity							3733			0
S3	2016	2016	2016	2	0	2	Export	699	India	IND	246	Finland	FIN								08	ANIMAL FEED STUFF	1	No Quantity							233858			0
S3	2016	2016	2016	2	0	2	Export	699	India	IND	251	France	FRA								08	ANIMAL FEED STUFF	1	No Quantity							31449787			0
S3	2016	2016	2016	2	0	2	Export	699	India	IND	276	Germany	DEU								08	ANIMAL FEED STUFF	1	No Quantity							30476261			0
S3	2016	2016	2016	2	0	2	Export	699	India	IND	288	Ghana	GHA								08	ANIMAL FEED STUFF	1	No Quantity							377632			0
S3	2016	2016	2016	2	0	2	Export	699	India	IND	300	Greece	GRC								08	ANIMAL FEED STUFF	1	No Quantity							247056			0
S3	2016	2016	2016	2	0	2	Export	699	India	IND	320	Guatemala	GTM								08	ANIMAL FEED STUFF	1	No Quantity							122928			0
S3	2016	2016	2016	2	0	2	Export	699	India	IND	328	Guyana	GUY								08	ANIMAL FEED STUFF	1	No Quantity							65			0
S3	2016	2016	2016	2	0	2	Export	699	India	IND	344	China, Hong Kong SAR	HKG								08	ANIMAL FEED STUFF	1	No Quantity							7751			0
S3	2016	2016	2016	2	0	2	Export	699	India	IND	348	Hungary	HUN								08	ANIMAL FEED STUFF	1	No Quantity							44619			0
S3	2016	2016	2016	2	0	2	Export	699	India	IND	360	Indonesia	IDN								08	ANIMAL FEED STUFF	1	No Quantity							8860576			0
S3	2016	2016	2016	2	0	2	Export	699	India	IND	364	Iran	IRN								08	ANIMAL FEED STUFF	1	No Quantity							1464279			0
S3	2016	2016	2016	2	0	2	Export	699	India	IND	368	Iraq	IRQ								08	ANIMAL FEED STUFF	1	No Quantity							364284			0
S3	2016	2016	2016	2	0	2	Export	699	India	IND	372	Ireland	IRL								08	ANIMAL FEED STUFF	1	No Quantity							813340			0
S3	2016	2016	2016	2	0	2	Export	699	India	IND	376	Israel	ISR								08	ANIMAL FEED STUFF	1	No Quantity							65013			0
S3	2016	2016	2016	2	0	2	Export	699	India	IND	381	Italy	ITA								08	ANIMAL FEED STUFF	1	No Quantity							2066512			0
S3	2016	2016	2016	2	0	2	Export	699	India	IND	384	Côte d'Ivoire	CIV								08	ANIMAL FEED STUFF	1	No Quantity							74397			0
S3	2016	2016	2016	2	0	2	Export	699	India	IND	388	Jamaica	JAM								08	ANIMAL FEED STUFF	1	No Quantity							9428			0
S3	2016	2016	2016	2	0	2	Export	699	India	IND	392	Japan	JPN								08	ANIMAL FEED STUFF	1	No Quantity							50178983			0
S3	2016	2016	2016	2	0	2	Export	699	India	IND	398	Kazakhstan	KAZ								08	ANIMAL FEED STUFF	1	No Quantity							48032			0
S3	2016	2016	2016	2	0	2	Export	699	India	IND	400	Jordan	JOR								08	ANIMAL FEED STUFF	1	No Quantity							456717			0
S3	2016	2016	2016	2	0	2	Export	699	India	IND	404	Kenya	KEN								08	ANIMAL FEED STUFF	1	No Quantity							11557326			0
S3	2016	2016	2016	2	0	2	Export	699	India	IND	408	Dem. People's Rep. of Korea	PRK								08	ANIMAL FEED STUFF	1	No Quantity							1024322			0
S3	2016	2016	2016	2	0	2	Export	699	India	IND	410	Rep. of Korea	KOR								08	ANIMAL FEED STUFF	1	No Quantity							89332471			0
S3	2016	2016	2016	2	0	2	Export	699	India	IND	414	Kuwait	KWT								08	ANIMAL FEED STUFF	1	No Quantity							6997984			0
S3	2016	2016	2016	2	0	2	Export	699	India	IND	418	Lao People's Dem. Rep.	LAO								08	ANIMAL FEED STUFF	1	No Quantity							1263858			0
S3	2016	2016	2016	2	0	2	Export	699	India	IND	422	Lebanon	LBN								08	ANIMAL FEED STUFF	1	No Quantity							121290			0
S3	2016	2016	2016	2	0	2	Export	699	India	IND	428	Latvia	LVA								08	ANIMAL FEED STUFF	1	No Quantity							78609			0
S3	2016	2016	2016	2	0	2	Export	699	India	IND	430	Liberia	LBR								08	ANIMAL FEED STUFF	1	No Quantity							230922			0
S3	2016	2016	2016	2	0	2	Export	699	India	IND	434	Libya	LBY								08	ANIMAL FEED STUFF	1	No Quantity							116891			0
S3	2016	2016	2016	2	0	2	Export	699	India	IND	440	Lithuania	LTU								08	ANIMAL FEED STUFF	1	No Quantity							7779			0
S3	2016	2016	2016	2	0	2	Export	699	India	IND	442	Luxembourg	LUX								08	ANIMAL FEED STUFF	1	No Quantity							14958			0
S3	2016	2016	2016	2	0	2	Export	699	India	IND	450	Madagascar	MDG								08	ANIMAL FEED STUFF	1	No Quantity							121872			0
S3	2016	2016	2016	2	0	2	Export	699	India	IND	454	Malawi	MWI								08	ANIMAL FEED STUFF	1	No Quantity							77349			0
S3	2016	2016	2016	2	0	2	Export	699	India	IND	458	Malaysia	MYS								08	ANIMAL FEED STUFF	1	No Quantity							6696497			0
S3	2016	2016	2016	2	0	2	Export	699	India	IND	462	Maldives	MDV								08	ANIMAL FEED STUFF	1	No Quantity							27346			0
S3	2016	2016	2016	2	0	2	Export	699	India	IND	466	Mali	MLI								08	ANIMAL FEED STUFF	1	No Quantity							50792			0
S3	2016	2016	2016	2	0	2	Export	699	India	IND	478	Mauritania	MRT								08	ANIMAL FEED STUFF	1	No Quantity							6956			0
S3	2016	2016	2016	2	0	2	Export	699	India	IND	480	Mauritius	MUS								08	ANIMAL FEED STUFF	1	No Quantity							195420			0
S3	2016	2016	2016	2	0	2	Export	699	India	IND	484	Mexico	MEX								08	ANIMAL FEED STUFF	1	No Quantity							3470993			0
S3	2016	2016	2016	2	0	2	Export	699	India	IND	490	Other Asia, nes									08	ANIMAL FEED STUFF	1	No Quantity							24440741			0
S3	2016	2016	2016	2	0	2	Export	699	India	IND	504	Morocco	MAR								08	ANIMAL FEED STUFF	1	No Quantity							164533			0
S3	2016	2016	2016	2	0	2	Export	699	India	IND	508	Mozambique	MOZ								08	ANIMAL FEED STUFF	1	No Quantity							2043			0
S3	2016	2016	2016	2	0	2	Export	699	India	IND	512	Oman	OMN								08	ANIMAL FEED STUFF	1	No Quantity							9431625			0
S3	2016	2016	2016	2	0	2	Export	699	India	IND	524	Nepal	NPL								08	ANIMAL FEED STUFF	1	No Quantity							73589365			0
S3	2016	2016	2016	2	0	2	Export	699	India	IND	528	Netherlands	NLD								08	ANIMAL FEED STUFF	1	No Quantity							3491228			0
S3	2016	2016	2016	2	0	2	Export	699	India	IND	540	New Caledonia	NCL								08	ANIMAL FEED STUFF	1	No Quantity							781044			0
S3	2016	2016	2016	2	0	2	Export	699	India	IND	554	New Zealand	NZL								08	ANIMAL FEED STUFF	1	No Quantity							472986			0
S3	2016	2016	2016	2	0	2	Export	699	India	IND	562	Niger	NER								08	ANIMAL FEED STUFF	1	No Quantity							36294			0
S3	2016	2016	2016	2	0	2	Export	699	India	IND	566	Nigeria	NGA								08	ANIMAL FEED STUFF	1	No Quantity							2310118			0
S3	2016	2016	2016	2	0	2	Export	699	India	IND	579	Norway	NOR								08	ANIMAL FEED STUFF	1	No Quantity							151756			0
S3	2016	2016	2016	2	0	2	Export	699	India	IND	586	Pakistan	PAK								08	ANIMAL FEED STUFF	1	No Quantity							1039148			0
S3	2016	2016	2016	2	0	2	Export	699	India	IND	600	Paraguay	PRY								08	ANIMAL FEED STUFF	1	No Quantity							3599			0
S3	2016	2016	2016	2	0	2	Export	699	India	IND	604	Peru	PER								08	ANIMAL FEED STUFF	1	No Quantity							1995038			0
S3	2016	2016	2016	2	0	2	Export	699	India	IND	608	Philippines	PHL								08	ANIMAL FEED STUFF	1	No Quantity							3699560			0
S3	2016	2016	2016	2	0	2	Export	699	India	IND	616	Poland	POL								08	ANIMAL FEED STUFF	1	No Quantity							1468767			0
S3	2016	2016	2016	2	0	2	Export	699	India	IND	620	Portugal	PRT								08	ANIMAL FEED STUFF	1	No Quantity							915			0
S3	2016	2016	2016	2	0	2	Export	699	India	IND	634	Qatar	QAT								08	ANIMAL FEED STUFF	1	No Quantity							417058			0
S3	2016	2016	2016	2	0	2	Export	699	India	IND	642	Romania	ROU								08	ANIMAL FEED STUFF	1	No Quantity							69493			0
S3	2016	2016	2016	2	0	2	Export	699	India	IND	643	Russian Federation	RUS								08	ANIMAL FEED STUFF	1	No Quantity							1399237			0
S3	2016	2016	2016	2	0	2	Export	699	India	IND	662	Saint Lucia	LCA								08	ANIMAL FEED STUFF	1	No Quantity							960			0
S3	2016	2016	2016	2	0	2	Export	699	India	IND	682	Saudi Arabia	SAU								08	ANIMAL FEED STUFF	1	No Quantity							980496			0
S3	2016	2016	2016	2	0	2	Export	699	India	IND	686	Senegal	SEN								08	ANIMAL FEED STUFF	1	No Quantity							185888			0
S3	2016	2016	2016	2	0	2	Export	699	India	IND	688	Serbia	SRB								08	ANIMAL FEED STUFF	1	No Quantity							105849			0
S3	2016	2016	2016	2	0	2	Export	699	India	IND	690	Seychelles	SYC								08	ANIMAL FEED STUFF	1	No Quantity							163383			0
S3	2016	2016	2016	2	0	2	Export	699	India	IND	702	Singapore	SGP								08	ANIMAL FEED STUFF	1	No Quantity							3072502			0
S3	2016	2016	2016	2	0	2	Export	699	India	IND	703	Slovakia	SVK								08	ANIMAL FEED STUFF	1	No Quantity							47390			0
S3	2016	2016	2016	2	0	2	Export	699	India	IND	704	Viet Nam	VNM								08	ANIMAL FEED STUFF	1	No Quantity							140323033			0
S3	2016	2016	2016	2	0	2	Export	699	India	IND	705	Slovenia	SVN								08	ANIMAL FEED STUFF	1	No Quantity							20021			0
S3	2016	2016	2016	2	0	2	Export	699	India	IND	706	Somalia	SOM								08	ANIMAL FEED STUFF	1	No Quantity							12303			0
S3	2016	2016	2016	2	0	2	Export	699	India	IND	710	South Africa	ZAF								08	ANIMAL FEED STUFF	1	No Quantity							1735945			0
S3	2016	2016	2016	2	0	2	Export	699	India	IND	716	Zimbabwe	ZWE								08	ANIMAL FEED STUFF	1	No Quantity							9661			0
S3	2016	2016	2016	2	0	2	Export	699	India	IND	724	Spain	ESP								08	ANIMAL FEED STUFF	1	No Quantity							882358			0
S3	2016	2016	2016	2	0	2	Export	699	India	IND	729	Sudan	SDN								08	ANIMAL FEED STUFF	1	No Quantity							1486572			0
S3	2016	2016	2016	2	0	2	Export	699	India	IND	740	Suriname	SUR								08	ANIMAL FEED STUFF	1	No Quantity							29438			0
S3	2016	2016	2016	2	0	2	Export	699	India	IND	752	Sweden	SWE								08	ANIMAL FEED STUFF	1	No Quantity							3083266			0
S3	2016	2016	2016	2	0	2	Export	699	India	IND	757	Switzerland	CHE								08	ANIMAL FEED STUFF	1	No Quantity							4472474			0
S3	2016	2016	2016	2	0	2	Export	699	India	IND	760	Syria	SYR								08	ANIMAL FEED STUFF	1	No Quantity							158461			0
S3	2016	2016	2016	2	0	2	Export	699	India	IND	764	Thailand	THA								08	ANIMAL FEED STUFF	1	No Quantity							22714129			0
S3	2016	2016	2016	2	0	2	Export	699	India	IND	768	Togo	TGO								08	ANIMAL FEED STUFF	1	No Quantity							2025			0
S3	2016	2016	2016	2	0	2	Export	699	India	IND	780	Trinidad and Tobago	TTO								08	ANIMAL FEED STUFF	1	No Quantity							66180			0
S3	2016	2016	2016	2	0	2	Export	699	India	IND	784	United Arab Emirates	ARE								08	ANIMAL FEED STUFF	1	No Quantity							3049588			0
S3	2016	2016	2016	2	0	2	Export	699	India	IND	792	Turkey	TUR								08	ANIMAL FEED STUFF	1	No Quantity							2244733			0
S3	2016	2016	2016	2	0	2	Export	699	India	IND	795	Turkmenistan	TKM								08	ANIMAL FEED STUFF	1	No Quantity							87484			0
S3	2016	2016	2016	2	0	2	Export	699	India	IND	800	Uganda	UGA								08	ANIMAL FEED STUFF	1	No Quantity							770488			0
S3	2016	2016	2016	2	0	2	Export	699	India	IND	804	Ukraine	UKR								08	ANIMAL FEED STUFF	1	No Quantity							114728			0
S3	2016	2016	2016	2	0	2	Export	699	India	IND	818	Egypt	EGY								08	ANIMAL FEED STUFF	1	No Quantity							2451015			0
S3	2016	2016	2016	2	0	2	Export	699	India	IND	826	United Kingdom	GBR								08	ANIMAL FEED STUFF	1	No Quantity							5380570			0
S3	2016	2016	2016	2	0	2	Export	699	India	IND	834	United Rep. of Tanzania	TZA								08	ANIMAL FEED STUFF	1	No Quantity							1600812			0
S3	2016	2016	2016	2	0	2	Export	699	India	IND	842	USA	USA								08	ANIMAL FEED STUFF	1	No Quantity							38047047			0
S3	2016	2016	2016	2	0	2	Export	699	India	IND	854	Burkina Faso	BFA								08	ANIMAL FEED STUFF	1	No Quantity							2388			0
S3	2016	2016	2016	2	0	2	Export	699	India	IND	862	Venezuela	VEN								08	ANIMAL FEED STUFF	1	No Quantity							644286			0
S3	2016	2016	2016	2	0	2	Export	699	India	IND	887	Yemen	YEM								08	ANIMAL FEED STUFF	1	No Quantity							26669			0
S3	2016	2016	2016	2	0	2	Export	699	India	IND	894	Zambia	ZMB								08	ANIMAL FEED STUFF	1	No Quantity							423988			0
S3	2016	2016	2016	2	0	2	Export	882	Samoa	WSM	0	World	WLD								08	ANIMAL FEED STUFF	1	No Quantity							301061			0
S3	2016	2016	2016	2	0	2	Export	882	Samoa	WSM	16	American Samoa	ASM								08	ANIMAL FEED STUFF	1	No Quantity							112730			0
S3	2016	2016	2016	2	0	2	Export	882	Samoa	WSM	36	Australia	AUS								08	ANIMAL FEED STUFF	1	No Quantity							58356			0
S3	2016	2016	2016	2	0	2	Export	882	Samoa	WSM	184	Cook Isds	COK								08	ANIMAL FEED STUFF	1	No Quantity							38970			0
S3	2016	2016	2016	2	0	2	Export	882	Samoa	WSM	554	New Zealand	NZL								08	ANIMAL FEED STUFF	1	No Quantity							89697			0
S3	2016	2016	2016	2	0	2	Export	882	Samoa	WSM	842	USA	USA								08	ANIMAL FEED STUFF	1	No Quantity							1308			0
S3	2016	2016	2016	2	0	2	Export	586	Pakistan	PAK	0	World	WLD								09	MISC.EDIBLE PRODUCTS ETC	1	No Quantity							38620481			0
S3	2016	2016	2016	2	0	2	Export	586	Pakistan	PAK	4	Afghanistan	AFG								09	MISC.EDIBLE PRODUCTS ETC	1	No Quantity							21619390			0
S3	2016	2016	2016	2	0	2	Export	586	Pakistan	PAK	31	Azerbaijan	AZE								09	MISC.EDIBLE PRODUCTS ETC	1	No Quantity							18063			0
S3	2016	2016	2016	2	0	2	Export	586	Pakistan	PAK	36	Australia	AUS								09	MISC.EDIBLE PRODUCTS ETC	1	No Quantity							448767			0
S3	2016	2016	2016	2	0	2	Export	586	Pakistan	PAK	40	Austria	AUT								09	MISC.EDIBLE PRODUCTS ETC	1	No Quantity							7252			0
S3	2016	2016	2016	2	0	2	Export	586	Pakistan	PAK	48	Bahrain	BHR								09	MISC.EDIBLE PRODUCTS ETC	1	No Quantity							101270			0
S3	2016	2016	2016	2	0	2	Export	586	Pakistan	PAK	50	Bangladesh	BGD								09	MISC.EDIBLE PRODUCTS ETC	1	No Quantity							389664			0
S3	2016	2016	2016	2	0	2	Export	586	Pakistan	PAK	56	Belgium	BEL								09	MISC.EDIBLE PRODUCTS ETC	1	No Quantity							306959			0
S3	2016	2016	2016	2	0	2	Export	586	Pakistan	PAK	124	Canada	CAN								09	MISC.EDIBLE PRODUCTS ETC	1	No Quantity							897518			0
S3	2016	2016	2016	2	0	2	Export	586	Pakistan	PAK	144	Sri Lanka	LKA								09	MISC.EDIBLE PRODUCTS ETC	1	No Quantity							1626366			0
S3	2016	2016	2016	2	0	2	Export	586	Pakistan	PAK	152	Chile	CHL								09	MISC.EDIBLE PRODUCTS ETC	1	No Quantity							5684			0
S3	2016	2016	2016	2	0	2	Export	586	Pakistan	PAK	156	China	CHN								09	MISC.EDIBLE PRODUCTS ETC	1	No Quantity							1568			0
S3	2016	2016	2016	2	0	2	Export	586	Pakistan	PAK	196	Cyprus	CYP								09	MISC.EDIBLE PRODUCTS ETC	1	No Quantity							300			0
S3	2016	2016	2016	2	0	2	Export	586	Pakistan	PAK	208	Denmark	DNK								09	MISC.EDIBLE PRODUCTS ETC	1	No Quantity							21821			0
S3	2016	2016	2016	2	0	2	Export	586	Pakistan	PAK	231	Ethiopia	ETH								09	MISC.EDIBLE PRODUCTS ETC	1	No Quantity							335			0
S3	2016	2016	2016	2	0	2	Export	586	Pakistan	PAK	242	Fiji	FJI								09	MISC.EDIBLE PRODUCTS ETC	1	No Quantity							32328			0
S3	2016	2016	2016	2	0	2	Export	586	Pakistan	PAK	251	France	FRA								09	MISC.EDIBLE PRODUCTS ETC	1	No Quantity							106077			0
S3	2016	2016	2016	2	0	2	Export	586	Pakistan	PAK	262	Djibouti	DJI								09	MISC.EDIBLE PRODUCTS ETC	1	No Quantity							7147			0
S3	2016	2016	2016	2	0	2	Export	586	Pakistan	PAK	276	Germany	DEU								09	MISC.EDIBLE PRODUCTS ETC	1	No Quantity							329568			0
S3	2016	2016	2016	2	0	2	Export	586	Pakistan	PAK	288	Ghana	GHA								09	MISC.EDIBLE PRODUCTS ETC	1	No Quantity							142863			0
S3	2016	2016	2016	2	0	2	Export	586	Pakistan	PAK	300	Greece	GRC								09	MISC.EDIBLE PRODUCTS ETC	1	No Quantity							45643			0
S3	2016	2016	2016	2	0	2	Export	586	Pakistan	PAK	344	China, Hong Kong SAR	HKG								09	MISC.EDIBLE PRODUCTS ETC	1	No Quantity							191600			0
S3	2016	2016	2016	2	0	2	Export	586	Pakistan	PAK	372	Ireland	IRL								09	MISC.EDIBLE PRODUCTS ETC	1	No Quantity							320881			0
S3	2016	2016	2016	2	0	2	Export	586	Pakistan	PAK	381	Italy	ITA								09	MISC.EDIBLE PRODUCTS ETC	1	No Quantity							30743			0
S3	2016	2016	2016	2	0	2	Export	586	Pakistan	PAK	392	Japan	JPN								09	MISC.EDIBLE PRODUCTS ETC	1	No Quantity							34132			0
S3	2016	2016	2016	2	0	2	Export	586	Pakistan	PAK	404	Kenya	KEN								09	MISC.EDIBLE PRODUCTS ETC	1	No Quantity							18164			0
S3	2016	2016	2016	2	0	2	Export	586	Pakistan	PAK	410	Rep. of Korea	KOR								09	MISC.EDIBLE PRODUCTS ETC	1	No Quantity							27380			0
S3	2016	2016	2016	2	0	2	Export	586	Pakistan	PAK	414	Kuwait	KWT								09	MISC.EDIBLE PRODUCTS ETC	1	No Quantity							425748			0
S3	2016	2016	2016	2	0	2	Export	586	Pakistan	PAK	428	Latvia	LVA								09	MISC.EDIBLE PRODUCTS ETC	1	No Quantity							8864			0
S3	2016	2016	2016	2	0	2	Export	586	Pakistan	PAK	450	Madagascar	MDG								09	MISC.EDIBLE PRODUCTS ETC	1	No Quantity							11064			0
S3	2016	2016	2016	2	0	2	Export	586	Pakistan	PAK	454	Malawi	MWI								09	MISC.EDIBLE PRODUCTS ETC	1	No Quantity							3179			0
S3	2016	2016	2016	2	0	2	Export	586	Pakistan	PAK	458	Malaysia	MYS								09	MISC.EDIBLE PRODUCTS ETC	1	No Quantity							71212			0
S3	2016	2016	2016	2	0	2	Export	586	Pakistan	PAK	462	Maldives	MDV								09	MISC.EDIBLE PRODUCTS ETC	1	No Quantity							276611			0
S3	2016	2016	2016	2	0	2	Export	586	Pakistan	PAK	480	Mauritius	MUS								09	MISC.EDIBLE PRODUCTS ETC	1	No Quantity							102747			0
S3	2016	2016	2016	2	0	2	Export	586	Pakistan	PAK	484	Mexico	MEX								09	MISC.EDIBLE PRODUCTS ETC	1	No Quantity							1344			0
S3	2016	2016	2016	2	0	2	Export	586	Pakistan	PAK	490	Other Asia, nes									09	MISC.EDIBLE PRODUCTS ETC	1	No Quantity							1275			0
S3	2016	2016	2016	2	0	2	Export	586	Pakistan	PAK	508	Mozambique	MOZ								09	MISC.EDIBLE PRODUCTS ETC	1	No Quantity							51592			0
S3	2016	2016	2016	2	0	2	Export	586	Pakistan	PAK	512	Oman	OMN								09	MISC.EDIBLE PRODUCTS ETC	1	No Quantity							303399			0
S3	2016	2016	2016	2	0	2	Export	586	Pakistan	PAK	528	Netherlands	NLD								09	MISC.EDIBLE PRODUCTS ETC	1	No Quantity							663203			0
S3	2016	2016	2016	2	0	2	Export	586	Pakistan	PAK	554	New Zealand	NZL								09	MISC.EDIBLE PRODUCTS ETC	1	No Quantity							68996			0
S3	2016	2016	2016	2	0	2	Export	586	Pakistan	PAK	566	Nigeria	NGA								09	MISC.EDIBLE PRODUCTS ETC	1	No Quantity							470			0
S3	2016	2016	2016	2	0	2	Export	586	Pakistan	PAK	579	Norway	NOR								09	MISC.EDIBLE PRODUCTS ETC	1	No Quantity							33049			0
S3	2016	2016	2016	2	0	2	Export	586	Pakistan	PAK	591	Panama	PAN								09	MISC.EDIBLE PRODUCTS ETC	1	No Quantity							255			0
S3	2016	2016	2016	2	0	2	Export	586	Pakistan	PAK	634	Qatar	QAT								09	MISC.EDIBLE PRODUCTS ETC	1	No Quantity							55974			0
S3	2016	2016	2016	2	0	2	Export	586	Pakistan	PAK	682	Saudi Arabia	SAU								09	MISC.EDIBLE PRODUCTS ETC	1	No Quantity							2620107			0
S3	2016	2016	2016	2	0	2	Export	586	Pakistan	PAK	699	India	IND								09	MISC.EDIBLE PRODUCTS ETC	1	No Quantity							88786			0
S3	2016	2016	2016	2	0	2	Export	586	Pakistan	PAK	702	Singapore	SGP								09	MISC.EDIBLE PRODUCTS ETC	1	No Quantity							21764			0
S3	2016	2016	2016	2	0	2	Export	586	Pakistan	PAK	704	Viet Nam	VNM								09	MISC.EDIBLE PRODUCTS ETC	1	No Quantity							61824			0
S3	2016	2016	2016	2	0	2	Export	586	Pakistan	PAK	706	Somalia	SOM								09	MISC.EDIBLE PRODUCTS ETC	1	No Quantity							25311			0
S3	2016	2016	2016	2	0	2	Export	586	Pakistan	PAK	710	South Africa	ZAF								09	MISC.EDIBLE PRODUCTS ETC	1	No Quantity							105239			0
S3	2016	2016	2016	2	0	2	Export	586	Pakistan	PAK	724	Spain	ESP								09	MISC.EDIBLE PRODUCTS ETC	1	No Quantity							24171			0
S3	2016	2016	2016	2	0	2	Export	586	Pakistan	PAK	728	South Sudan	SSD								09	MISC.EDIBLE PRODUCTS ETC	1	No Quantity							2022			0
S3	2016	2016	2016	2	0	2	Export	586	Pakistan	PAK	752	Sweden	SWE								09	MISC.EDIBLE PRODUCTS ETC	1	No Quantity							52978			0
S3	2016	2016	2016	2	0	2	Export	586	Pakistan	PAK	764	Thailand	THA								09	MISC.EDIBLE PRODUCTS ETC	1	No Quantity							6725			0
S3	2016	2016	2016	2	0	2	Export	586	Pakistan	PAK	784	United Arab Emirates	ARE								09	MISC.EDIBLE PRODUCTS ETC	1	No Quantity							2504966			0
S3	2016	2016	2016	2	0	2	Export	586	Pakistan	PAK	800	Uganda	UGA								09	MISC.EDIBLE PRODUCTS ETC	1	No Quantity							1991			0
S3	2016	2016	2016	2	0	2	Export	586	Pakistan	PAK	826	United Kingdom	GBR								09	MISC.EDIBLE PRODUCTS ETC	1	No Quantity							1968100			0
S3	2016	2016	2016	2	0	2	Export	586	Pakistan	PAK	834	United Rep. of Tanzania	TZA								09	MISC.EDIBLE PRODUCTS ETC	1	No Quantity							9431			0
S3	2016	2016	2016	2	0	2	Export	586	Pakistan	PAK	842	USA	USA								09	MISC.EDIBLE PRODUCTS ETC	1	No Quantity							2316601			0
S3	2016	2016	2016	2	0	2	Export	699	India	IND	0	World	WLD								09	MISC.EDIBLE PRODUCTS ETC	1	No Quantity							398177372			0
S3	2016	2016	2016	2	0	2	Export	699	India	IND	4	Afghanistan	AFG								09	MISC.EDIBLE PRODUCTS ETC	1	No Quantity							278924			0
S3	2016	2016	2016	2	0	2	Export	699	India	IND	12	Algeria	DZA								09	MISC.EDIBLE PRODUCTS ETC	1	No Quantity							287257			0
S3	2016	2016	2016	2	0	2	Export	699	India	IND	24	Angola	AGO								09	MISC.EDIBLE PRODUCTS ETC	1	No Quantity							74515			0
S3	2016	2016	2016	2	0	2	Export	699	India	IND	31	Azerbaijan	AZE								09	MISC.EDIBLE PRODUCTS ETC	1	No Quantity							62545			0
S3	2016	2016	2016	2	0	2	Export	699	India	IND	32	Argentina	ARG								09	MISC.EDIBLE PRODUCTS ETC	1	No Quantity							122473			0
S3	2016	2016	2016	2	0	2	Export	699	India	IND	36	Australia	AUS								09	MISC.EDIBLE PRODUCTS ETC	1	No Quantity							19164630			0
S3	2016	2016	2016	2	0	2	Export	699	India	IND	40	Austria	AUT								09	MISC.EDIBLE PRODUCTS ETC	1	No Quantity							50346			0
S3	2016	2016	2016	2	0	2	Export	699	India	IND	44	Bahamas	BHS								09	MISC.EDIBLE PRODUCTS ETC	1	No Quantity							74			0
S3	2016	2016	2016	2	0	2	Export	699	India	IND	48	Bahrain	BHR								09	MISC.EDIBLE PRODUCTS ETC	1	No Quantity							1747250			0
S3	2016	2016	2016	2	0	2	Export	699	India	IND	50	Bangladesh	BGD								09	MISC.EDIBLE PRODUCTS ETC	1	No Quantity							59245328			0
S3	2016	2016	2016	2	0	2	Export	699	India	IND	56	Belgium	BEL								09	MISC.EDIBLE PRODUCTS ETC	1	No Quantity							1045740			0
S3	2016	2016	2016	2	0	2	Export	699	India	IND	64	Bhutan	BTN								09	MISC.EDIBLE PRODUCTS ETC	1	No Quantity							4494050			0
S3	2016	2016	2016	2	0	2	Export	699	India	IND	72	Botswana	BWA								09	MISC.EDIBLE PRODUCTS ETC	1	No Quantity							69376			0
S3	2016	2016	2016	2	0	2	Export	699	India	IND	76	Brazil	BRA								09	MISC.EDIBLE PRODUCTS ETC	1	No Quantity							17106			0
S3	2016	2016	2016	2	0	2	Export	699	India	IND	84	Belize	BLZ								09	MISC.EDIBLE PRODUCTS ETC	1	No Quantity							1490			0
S3	2016	2016	2016	2	0	2	Export	699	India	IND	90	Solomon Isds	SLB								09	MISC.EDIBLE PRODUCTS ETC	1	No Quantity							31996			0
S3	2016	2016	2016	2	0	2	Export	699	India	IND	96	Brunei Darussalam	BRN								09	MISC.EDIBLE PRODUCTS ETC	1	No Quantity							31965			0
S3	2016	2016	2016	2	0	2	Export	699	India	IND	100	Bulgaria	BGR								09	MISC.EDIBLE PRODUCTS ETC	1	No Quantity							215043			0
S3	2016	2016	2016	2	0	2	Export	699	India	IND	104	Myanmar	MMR								09	MISC.EDIBLE PRODUCTS ETC	1	No Quantity							1269519			0
S3	2016	2016	2016	2	0	2	Export	699	India	IND	108	Burundi	BDI								09	MISC.EDIBLE PRODUCTS ETC	1	No Quantity							1145			0
S3	2016	2016	2016	2	0	2	Export	699	India	IND	112	Belarus	BLR								09	MISC.EDIBLE PRODUCTS ETC	1	No Quantity							324			0
S3	2016	2016	2016	2	0	2	Export	699	India	IND	116	Cambodia	KHM								09	MISC.EDIBLE PRODUCTS ETC	1	No Quantity							154936			0
S3	2016	2016	2016	2	0	2	Export	699	India	IND	120	Cameroon	CMR								09	MISC.EDIBLE PRODUCTS ETC	1	No Quantity							86350			0
S3	2016	2016	2016	2	0	2	Export	699	India	IND	124	Canada	CAN								09	MISC.EDIBLE PRODUCTS ETC	1	No Quantity							13630226			0
S3	2016	2016	2016	2	0	2	Export	699	India	IND	132	Cabo Verde	CPV								09	MISC.EDIBLE PRODUCTS ETC	1	No Quantity							97			0
S3	2016	2016	2016	2	0	2	Export	699	India	IND	144	Sri Lanka	LKA								09	MISC.EDIBLE PRODUCTS ETC	1	No Quantity							14589626			0
S3	2016	2016	2016	2	0	2	Export	699	India	IND	152	Chile	CHL								09	MISC.EDIBLE PRODUCTS ETC	1	No Quantity							56104			0
S3	2016	2016	2016	2	0	2	Export	699	India	IND	156	China	CHN								09	MISC.EDIBLE PRODUCTS ETC	1	No Quantity							756002			0
S3	2016	2016	2016	2	0	2	Export	699	India	IND	170	Colombia	COL								09	MISC.EDIBLE PRODUCTS ETC	1	No Quantity							690			0
S3	2016	2016	2016	2	0	2	Export	699	India	IND	178	Congo	COG								09	MISC.EDIBLE PRODUCTS ETC	1	No Quantity							76378			0
S3	2016	2016	2016	2	0	2	Export	699	India	IND	180	Dem. Rep. of the Congo	COD								09	MISC.EDIBLE PRODUCTS ETC	1	No Quantity							217878			0
S3	2016	2016	2016	2	0	2	Export	699	India	IND	188	Costa Rica	CRI								09	MISC.EDIBLE PRODUCTS ETC	1	No Quantity							6588			0
S3	2016	2016	2016	2	0	2	Export	699	India	IND	191	Croatia	HRV								09	MISC.EDIBLE PRODUCTS ETC	1	No Quantity							50422			0
S3	2016	2016	2016	2	0	2	Export	699	India	IND	192	Cuba	CUB								09	MISC.EDIBLE PRODUCTS ETC	1	No Quantity							15719			0
S3	2016	2016	2016	2	0	2	Export	699	India	IND	196	Cyprus	CYP								09	MISC.EDIBLE PRODUCTS ETC	1	No Quantity							90646			0
S3	2016	2016	2016	2	0	2	Export	699	India	IND	203	Czechia	CZE								09	MISC.EDIBLE PRODUCTS ETC	1	No Quantity							125520			0
S3	2016	2016	2016	2	0	2	Export	699	India	IND	204	Benin	BEN								09	MISC.EDIBLE PRODUCTS ETC	1	No Quantity							14425			0
S3	2016	2016	2016	2	0	2	Export	699	India	IND	208	Denmark	DNK								09	MISC.EDIBLE PRODUCTS ETC	1	No Quantity							1052381			0
S3	2016	2016	2016	2	0	2	Export	699	India	IND	218	Ecuador	ECU								09	MISC.EDIBLE PRODUCTS ETC	1	No Quantity							2253			0
S3	2016	2016	2016	2	0	2	Export	699	India	IND	226	Equatorial Guinea	GNQ								09	MISC.EDIBLE PRODUCTS ETC	1	No Quantity							94516			0
S3	2016	2016	2016	2	0	2	Export	699	India	IND	231	Ethiopia	ETH								09	MISC.EDIBLE PRODUCTS ETC	1	No Quantity							161327			0
S3	2016	2016	2016	2	0	2	Export	699	India	IND	233	Estonia	EST								09	MISC.EDIBLE PRODUCTS ETC	1	No Quantity							4947			0
S3	2016	2016	2016	2	0	2	Export	699	India	IND	242	Fiji	FJI								09	MISC.EDIBLE PRODUCTS ETC	1	No Quantity							244411			0
S3	2016	2016	2016	2	0	2	Export	699	India	IND	246	Finland	FIN								09	MISC.EDIBLE PRODUCTS ETC	1	No Quantity							109816			0
S3	2016	2016	2016	2	0	2	Export	699	India	IND	251	France	FRA								09	MISC.EDIBLE PRODUCTS ETC	1	No Quantity							1118969			0
S3	2016	2016	2016	2	0	2	Export	699	India	IND	262	Djibouti	DJI								09	MISC.EDIBLE PRODUCTS ETC	1	No Quantity							1880			0
S3	2016	2016	2016	2	0	2	Export	699	India	IND	266	Gabon	GAB								09	MISC.EDIBLE PRODUCTS ETC	1	No Quantity							4963			0
S3	2016	2016	2016	2	0	2	Export	699	India	IND	268	Georgia	GEO								09	MISC.EDIBLE PRODUCTS ETC	1	No Quantity							25005			0
S3	2016	2016	2016	2	0	2	Export	699	India	IND	270	Gambia	GMB								09	MISC.EDIBLE PRODUCTS ETC	1	No Quantity							22780			0
S3	2016	2016	2016	2	0	2	Export	699	India	IND	276	Germany	DEU								09	MISC.EDIBLE PRODUCTS ETC	1	No Quantity							2587350			0
S3	2016	2016	2016	2	0	2	Export	699	India	IND	288	Ghana	GHA								09	MISC.EDIBLE PRODUCTS ETC	1	No Quantity							1811197			0
S3	2016	2016	2016	2	0	2	Export	699	India	IND	296	Kiribati	KIR								09	MISC.EDIBLE PRODUCTS ETC	1	No Quantity							6345			0
S3	2016	2016	2016	2	0	2	Export	699	India	IND	300	Greece	GRC								09	MISC.EDIBLE PRODUCTS ETC	1	No Quantity							82967			0
S3	2016	2016	2016	2	0	2	Export	699	India	IND	320	Guatemala	GTM								09	MISC.EDIBLE PRODUCTS ETC	1	No Quantity							6947			0
S3	2016	2016	2016	2	0	2	Export	699	India	IND	324	Guinea	GIN								09	MISC.EDIBLE PRODUCTS ETC	1	No Quantity							234977			0
S3	2016	2016	2016	2	0	2	Export	699	India	IND	328	Guyana	GUY								09	MISC.EDIBLE PRODUCTS ETC	1	No Quantity							5595			0
S3	2016	2016	2016	2	0	2	Export	699	India	IND	332	Haiti	HTI								09	MISC.EDIBLE PRODUCTS ETC	1	No Quantity							18477			0
S3	2016	2016	2016	2	0	2	Export	699	India	IND	340	Honduras	HND								09	MISC.EDIBLE PRODUCTS ETC	1	No Quantity							729			0
S3	2016	2016	2016	2	0	2	Export	699	India	IND	344	China, Hong Kong SAR	HKG								09	MISC.EDIBLE PRODUCTS ETC	1	No Quantity							7830300			0
S3	2016	2016	2016	2	0	2	Export	699	India	IND	348	Hungary	HUN								09	MISC.EDIBLE PRODUCTS ETC	1	No Quantity							19408			0
S3	2016	2016	2016	2	0	2	Export	699	India	IND	360	Indonesia	IDN								09	MISC.EDIBLE PRODUCTS ETC	1	No Quantity							813578			0
S3	2016	2016	2016	2	0	2	Export	699	India	IND	364	Iran	IRN								09	MISC.EDIBLE PRODUCTS ETC	1	No Quantity							585515			0
S3	2016	2016	2016	2	0	2	Export	699	India	IND	368	Iraq	IRQ								09	MISC.EDIBLE PRODUCTS ETC	1	No Quantity							155278			0
S3	2016	2016	2016	2	0	2	Export	699	India	IND	372	Ireland	IRL								09	MISC.EDIBLE PRODUCTS ETC	1	No Quantity							284272			0
S3	2016	2016	2016	2	0	2	Export	699	India	IND	376	Israel	ISR								09	MISC.EDIBLE PRODUCTS ETC	1	No Quantity							364706			0
S3	2016	2016	2016	2	0	2	Export	699	India	IND	381	Italy	ITA								09	MISC.EDIBLE PRODUCTS ETC	1	No Quantity							795254			0
S3	2016	2016	2016	2	0	2	Export	699	India	IND	384	Côte d'Ivoire	CIV								09	MISC.EDIBLE PRODUCTS ETC	1	No Quantity							30308			0
S3	2016	2016	2016	2	0	2	Export	699	India	IND	388	Jamaica	JAM								09	MISC.EDIBLE PRODUCTS ETC	1	No Quantity							1784			0
S3	2016	2016	2016	2	0	2	Export	699	India	IND	392	Japan	JPN								09	MISC.EDIBLE PRODUCTS ETC	1	No Quantity							1456157			0
S3	2016	2016	2016	2	0	2	Export	699	India	IND	398	Kazakhstan	KAZ								09	MISC.EDIBLE PRODUCTS ETC	1	No Quantity							75703			0
S3	2016	2016	2016	2	0	2	Export	699	India	IND	400	Jordan	JOR								09	MISC.EDIBLE PRODUCTS ETC	1	No Quantity							693738			0
S3	2016	2016	2016	2	0	2	Export	699	India	IND	404	Kenya	KEN								09	MISC.EDIBLE PRODUCTS ETC	1	No Quantity							2376918			0
S3	2016	2016	2016	2	0	2	Export	699	India	IND	408	Dem. People's Rep. of Korea	PRK								09	MISC.EDIBLE PRODUCTS ETC	1	No Quantity							288375			0
S3	2016	2016	2016	2	0	2	Export	699	India	IND	410	Rep. of Korea	KOR								09	MISC.EDIBLE PRODUCTS ETC	1	No Quantity							3055192			0
S3	2016	2016	2016	2	0	2	Export	699	India	IND	414	Kuwait	KWT								09	MISC.EDIBLE PRODUCTS ETC	1	No Quantity							3419596			0
S3	2016	2016	2016	2	0	2	Export	699	India	IND	417	Kyrgyzstan	KGZ								09	MISC.EDIBLE PRODUCTS ETC	1	No Quantity							12517			0
S3	2016	2016	2016	2	0	2	Export	699	India	IND	418	Lao People's Dem. Rep.	LAO								09	MISC.EDIBLE PRODUCTS ETC	1	No Quantity							1885			0
S3	2016	2016	2016	2	0	2	Export	699	India	IND	422	Lebanon	LBN								09	MISC.EDIBLE PRODUCTS ETC	1	No Quantity							241708			0
S3	2016	2016	2016	2	0	2	Export	699	India	IND	428	Latvia	LVA								09	MISC.EDIBLE PRODUCTS ETC	1	No Quantity							78870			0
S3	2016	2016	2016	2	0	2	Export	699	India	IND	430	Liberia	LBR								09	MISC.EDIBLE PRODUCTS ETC	1	No Quantity							29533			0
S3	2016	2016	2016	2	0	2	Export	699	India	IND	434	Libya	LBY								09	MISC.EDIBLE PRODUCTS ETC	1	No Quantity							40636			0
S3	2016	2016	2016	2	0	2	Export	699	India	IND	446	China, Macao SAR	MAC								09	MISC.EDIBLE PRODUCTS ETC	1	No Quantity							2			0
S3	2016	2016	2016	2	0	2	Export	699	India	IND	450	Madagascar	MDG								09	MISC.EDIBLE PRODUCTS ETC	1	No Quantity							577098			0
S3	2016	2016	2016	2	0	2	Export	699	India	IND	454	Malawi	MWI								09	MISC.EDIBLE PRODUCTS ETC	1	No Quantity							190017			0
S3	2016	2016	2016	2	0	2	Export	699	India	IND	458	Malaysia	MYS								09	MISC.EDIBLE PRODUCTS ETC	1	No Quantity							8871177			0
S3	2016	2016	2016	2	0	2	Export	699	India	IND	462	Maldives	MDV								09	MISC.EDIBLE PRODUCTS ETC	1	No Quantity							499647			0
S3	2016	2016	2016	2	0	2	Export	699	India	IND	466	Mali	MLI								09	MISC.EDIBLE PRODUCTS ETC	1	No Quantity							48033			0
S3	2016	2016	2016	2	0	2	Export	699	India	IND	478	Mauritania	MRT								09	MISC.EDIBLE PRODUCTS ETC	1	No Quantity							1578			0
S3	2016	2016	2016	2	0	2	Export	699	India	IND	480	Mauritius	MUS								09	MISC.EDIBLE PRODUCTS ETC	1	No Quantity							1195906			0
S3	2016	2016	2016	2	0	2	Export	699	India	IND	484	Mexico	MEX								09	MISC.EDIBLE PRODUCTS ETC	1	No Quantity							24315			0
S3	2016	2016	2016	2	0	2	Export	699	India	IND	490	Other Asia, nes									09	MISC.EDIBLE PRODUCTS ETC	1	No Quantity							1651594			0
S3	2016	2016	2016	2	0	2	Export	699	India	IND	504	Morocco	MAR								09	MISC.EDIBLE PRODUCTS ETC	1	No Quantity							174849			0
S3	2016	2016	2016	2	0	2	Export	699	India	IND	508	Mozambique	MOZ								09	MISC.EDIBLE PRODUCTS ETC	1	No Quantity							149807			0
S3	2016	2016	2016	2	0	2	Export	699	India	IND	512	Oman	OMN								09	MISC.EDIBLE PRODUCTS ETC	1	No Quantity							4143235			0
S3	2016	2016	2016	2	0	2	Export	699	India	IND	520	Nauru	NRU								09	MISC.EDIBLE PRODUCTS ETC	1	No Quantity							2996			0
S3	2016	2016	2016	2	0	2	Export	699	India	IND	524	Nepal	NPL								09	MISC.EDIBLE PRODUCTS ETC	1	No Quantity							46311289			0
S3	2016	2016	2016	2	0	2	Export	699	India	IND	528	Netherlands	NLD								09	MISC.EDIBLE PRODUCTS ETC	1	No Quantity							1811884			0
S3	2016	2016	2016	2	0	2	Export	699	India	IND	531	Curaçao	CUW								09	MISC.EDIBLE PRODUCTS ETC	1	No Quantity							12356			0
S3	2016	2016	2016	2	0	2	Export	699	India	IND	540	New Caledonia	NCL								09	MISC.EDIBLE PRODUCTS ETC	1	No Quantity							574			0
S3	2016	2016	2016	2	0	2	Export	699	India	IND	554	New Zealand	NZL								09	MISC.EDIBLE PRODUCTS ETC	1	No Quantity							3101844			0
S3	2016	2016	2016	2	0	2	Export	699	India	IND	562	Niger	NER								09	MISC.EDIBLE PRODUCTS ETC	1	No Quantity							1767			0
S3	2016	2016	2016	2	0	2	Export	699	India	IND	566	Nigeria	NGA								09	MISC.EDIBLE PRODUCTS ETC	1	No Quantity							3528757			0
S3	2016	2016	2016	2	0	2	Export	699	India	IND	579	Norway	NOR								09	MISC.EDIBLE PRODUCTS ETC	1	No Quantity							285711			0
S3	2016	2016	2016	2	0	2	Export	699	India	IND	586	Pakistan	PAK								09	MISC.EDIBLE PRODUCTS ETC	1	No Quantity							5089863			0
S3	2016	2016	2016	2	0	2	Export	699	India	IND	600	Paraguay	PRY								09	MISC.EDIBLE PRODUCTS ETC	1	No Quantity							49831			0
S3	2016	2016	2016	2	0	2	Export	699	India	IND	604	Peru	PER								09	MISC.EDIBLE PRODUCTS ETC	1	No Quantity							237245			0
S3	2016	2016	2016	2	0	2	Export	699	India	IND	608	Philippines	PHL								09	MISC.EDIBLE PRODUCTS ETC	1	No Quantity							4322921			0
S3	2016	2016	2016	2	0	2	Export	699	India	IND	616	Poland	POL								09	MISC.EDIBLE PRODUCTS ETC	1	No Quantity							210288			0
S3	2016	2016	2016	2	0	2	Export	699	India	IND	620	Portugal	PRT								09	MISC.EDIBLE PRODUCTS ETC	1	No Quantity							59993			0
S3	2016	2016	2016	2	0	2	Export	699	India	IND	626	Timor-Leste	TLS								09	MISC.EDIBLE PRODUCTS ETC	1	No Quantity							10534			0
S3	2016	2016	2016	2	0	2	Export	699	India	IND	634	Qatar	QAT								09	MISC.EDIBLE PRODUCTS ETC	1	No Quantity							5019192			0
S3	2016	2016	2016	2	0	2	Export	699	India	IND	642	Romania	ROU								09	MISC.EDIBLE PRODUCTS ETC	1	No Quantity							1063271			0
S3	2016	2016	2016	2	0	2	Export	699	India	IND	643	Russian Federation	RUS								09	MISC.EDIBLE PRODUCTS ETC	1	No Quantity							477153			0
S3	2016	2016	2016	2	0	2	Export	699	India	IND	646	Rwanda	RWA								09	MISC.EDIBLE PRODUCTS ETC	1	No Quantity							263328			0
S3	2016	2016	2016	2	0	2	Export	699	India	IND	682	Saudi Arabia	SAU								09	MISC.EDIBLE PRODUCTS ETC	1	No Quantity							14986566			0
S3	2016	2016	2016	2	0	2	Export	699	India	IND	686	Senegal	SEN								09	MISC.EDIBLE PRODUCTS ETC	1	No Quantity							1460			0
S3	2016	2016	2016	2	0	2	Export	699	India	IND	688	Serbia	SRB								09	MISC.EDIBLE PRODUCTS ETC	1	No Quantity							21215			0
S3	2016	2016	2016	2	0	2	Export	699	India	IND	690	Seychelles	SYC								09	MISC.EDIBLE PRODUCTS ETC	1	No Quantity							99601			0
S3	2016	2016	2016	2	0	2	Export	699	India	IND	694	Sierra Leone	SLE								09	MISC.EDIBLE PRODUCTS ETC	1	No Quantity							57676			0
S3	2016	2016	2016	2	0	2	Export	699	India	IND	702	Singapore	SGP								09	MISC.EDIBLE PRODUCTS ETC	1	No Quantity							7217466			0
S3	2016	2016	2016	2	0	2	Export	699	India	IND	703	Slovakia	SVK								09	MISC.EDIBLE PRODUCTS ETC	1	No Quantity							118			0
S3	2016	2016	2016	2	0	2	Export	699	India	IND	704	Viet Nam	VNM								09	MISC.EDIBLE PRODUCTS ETC	1	No Quantity							1345011			0
S3	2016	2016	2016	2	0	2	Export	699	India	IND	705	Slovenia	SVN								09	MISC.EDIBLE PRODUCTS ETC	1	No Quantity							553			0
S3	2016	2016	2016	2	0	2	Export	699	India	IND	706	Somalia	SOM								09	MISC.EDIBLE PRODUCTS ETC	1	No Quantity							413483			0
S3	2016	2016	2016	2	0	2	Export	699	India	IND	710	South Africa	ZAF								09	MISC.EDIBLE PRODUCTS ETC	1	No Quantity							1512479			0
S3	2016	2016	2016	2	0	2	Export	699	India	IND	716	Zimbabwe	ZWE								09	MISC.EDIBLE PRODUCTS ETC	1	No Quantity							273875			0
S3	2016	2016	2016	2	0	2	Export	699	India	IND	724	Spain	ESP								09	MISC.EDIBLE PRODUCTS ETC	1	No Quantity							372524			0
S3	2016	2016	2016	2	0	2	Export	699	India	IND	729	Sudan	SDN								09	MISC.EDIBLE PRODUCTS ETC	1	No Quantity							527792			0
S3	2016	2016	2016	2	0	2	Export	699	India	IND	740	Suriname	SUR								09	MISC.EDIBLE PRODUCTS ETC	1	No Quantity							7418			0
S3	2016	2016	2016	2	0	2	Export	699	India	IND	748	Swaziland	SWZ								09	MISC.EDIBLE PRODUCTS ETC	1	No Quantity							18			0
S3	2016	2016	2016	2	0	2	Export	699	India	IND	752	Sweden	SWE								09	MISC.EDIBLE PRODUCTS ETC	1	No Quantity							492975			0
S3	2016	2016	2016	2	0	2	Export	699	India	IND	757	Switzerland	CHE								09	MISC.EDIBLE PRODUCTS ETC	1	No Quantity							345349			0
S3	2016	2016	2016	2	0	2	Export	699	India	IND	760	Syria	SYR								09	MISC.EDIBLE PRODUCTS ETC	1	No Quantity							6534			0
S3	2016	2016	2016	2	0	2	Export	699	India	IND	762	Tajikistan	TJK								09	MISC.EDIBLE PRODUCTS ETC	1	No Quantity							772			0
S3	2016	2016	2016	2	0	2	Export	699	India	IND	764	Thailand	THA								09	MISC.EDIBLE PRODUCTS ETC	1	No Quantity							2262287			0
S3	2016	2016	2016	2	0	2	Export	699	India	IND	768	Togo	TGO								09	MISC.EDIBLE PRODUCTS ETC	1	No Quantity							315606			0
S3	2016	2016	2016	2	0	2	Export	699	India	IND	780	Trinidad and Tobago	TTO								09	MISC.EDIBLE PRODUCTS ETC	1	No Quantity							13832			0
S3	2016	2016	2016	2	0	2	Export	699	India	IND	784	United Arab Emirates	ARE								09	MISC.EDIBLE PRODUCTS ETC	1	No Quantity							30703089			0
S3	2016	2016	2016	2	0	2	Export	699	India	IND	788	Tunisia	TUN								09	MISC.EDIBLE PRODUCTS ETC	1	No Quantity							11971			0
S3	2016	2016	2016	2	0	2	Export	699	India	IND	792	Turkey	TUR								09	MISC.EDIBLE PRODUCTS ETC	1	No Quantity							2152019			0
S3	2016	2016	2016	2	0	2	Export	699	India	IND	795	Turkmenistan	TKM								09	MISC.EDIBLE PRODUCTS ETC	1	No Quantity							2751			0
S3	2016	2016	2016	2	0	2	Export	699	India	IND	800	Uganda	UGA								09	MISC.EDIBLE PRODUCTS ETC	1	No Quantity							335394			0
S3	2016	2016	2016	2	0	2	Export	699	India	IND	804	Ukraine	UKR								09	MISC.EDIBLE PRODUCTS ETC	1	No Quantity							121772			0
S3	2016	2016	2016	2	0	2	Export	699	India	IND	807	North Macedonia	MKD								09	MISC.EDIBLE PRODUCTS ETC	1	No Quantity							8285			0
S3	2016	2016	2016	2	0	2	Export	699	India	IND	818	Egypt	EGY								09	MISC.EDIBLE PRODUCTS ETC	1	No Quantity							1620418			0
S3	2016	2016	2016	2	0	2	Export	699	India	IND	826	United Kingdom	GBR								09	MISC.EDIBLE PRODUCTS ETC	1	No Quantity							15030087			0
S3	2016	2016	2016	2	0	2	Export	699	India	IND	834	United Rep. of Tanzania	TZA								09	MISC.EDIBLE PRODUCTS ETC	1	No Quantity							412423			0
S3	2016	2016	2016	2	0	2	Export	699	India	IND	842	USA	USA								09	MISC.EDIBLE PRODUCTS ETC	1	No Quantity							74919608			0
S3	2016	2016	2016	2	0	2	Export	699	India	IND	854	Burkina Faso	BFA								09	MISC.EDIBLE PRODUCTS ETC	1	No Quantity							38141			0
S3	2016	2016	2016	2	0	2	Export	699	India	IND	858	Uruguay	URY								09	MISC.EDIBLE PRODUCTS ETC	1	No Quantity							28554			0
S3	2016	2016	2016	2	0	2	Export	699	India	IND	860	Uzbekistan	UZB								09	MISC.EDIBLE PRODUCTS ETC	1	No Quantity							1403575			0
S3	2016	2016	2016	2	0	2	Export	699	India	IND	887	Yemen	YEM								09	MISC.EDIBLE PRODUCTS ETC	1	No Quantity							3224976			0
S3	2016	2016	2016	2	0	2	Export	699	India	IND	894	Zambia	ZMB								09	MISC.EDIBLE PRODUCTS ETC	1	No Quantity							168604			0
S3	2016	2016	2016	2	0	2	Export	699	India	IND	899	Areas, nes									09	MISC.EDIBLE PRODUCTS ETC	1	No Quantity							1270			0
S3	2016	2016	2016	2	0	2	Export	882	Samoa	WSM	0	World	WLD								09	MISC.EDIBLE PRODUCTS ETC	1	No Quantity							43748			0
S3	2016	2016	2016	2	0	2	Export	882	Samoa	WSM	16	American Samoa	ASM								09	MISC.EDIBLE PRODUCTS ETC	1	No Quantity							1274			0
S3	2016	2016	2016	2	0	2	Export	882	Samoa	WSM	36	Australia	AUS								09	MISC.EDIBLE PRODUCTS ETC	1	No Quantity							1064			0
S3	2016	2016	2016	2	0	2	Export	882	Samoa	WSM	184	Cook Isds	COK								09	MISC.EDIBLE PRODUCTS ETC	1	No Quantity							20755			0
S3	2016	2016	2016	2	0	2	Export	882	Samoa	WSM	554	New Zealand	NZL								09	MISC.EDIBLE PRODUCTS ETC	1	No Quantity							138			0
S3	2016	2016	2016	2	0	2	Export	882	Samoa	WSM	772	Tokelau	TKL								09	MISC.EDIBLE PRODUCTS ETC	1	No Quantity							20514			0
S3	2016	2016	2016	2	0	2	Export	882	Samoa	WSM	842	USA	USA								09	MISC.EDIBLE PRODUCTS ETC	1	No Quantity							4			0
S3	2016	2016	2016	2	0	2	Export	586	Pakistan	PAK	0	World	WLD								11	BEVERAGES	1	No Quantity							1454435			0
S3	2016	2016	2016	2	0	2	Export	586	Pakistan	PAK	4	Afghanistan	AFG								11	BEVERAGES	1	No Quantity							427610			0
S3	2016	2016	2016	2	0	2	Export	586	Pakistan	PAK	36	Australia	AUS								11	BEVERAGES	1	No Quantity							102264			0
S3	2016	2016	2016	2	0	2	Export	586	Pakistan	PAK	48	Bahrain	BHR								11	BEVERAGES	1	No Quantity							7885			0
S3	2016	2016	2016	2	0	2	Export	586	Pakistan	PAK	56	Belgium	BEL								11	BEVERAGES	1	No Quantity							36218			0
S3	2016	2016	2016	2	0	2	Export	586	Pakistan	PAK	96	Brunei Darussalam	BRN								11	BEVERAGES	1	No Quantity							152			0
[truncated: 12,067 more rows]
