# Supplementary material for: Core-periphery structure in sectoral international trade networks: A new approach to an old theory
Source: PLoS One. 2020 Apr 2;15(4):e0229547. doi: 10.1371/journal.pone.0229547 (PMC7117750; doi:10.1371/journal.pone.0229547)
Supplement: S7 File — (ZIP) [file pone.0229547.s007.zip › S7_File/RawData 2016/comtrade (78).csv]

Classification	Year	Period	Period Desc.	Aggregate Level	Is Leaf Code	Trade Flow Code	Trade Flow	Reporter Code	Reporter	Reporter ISO	Partner Code	Partner	Partner ISO	2nd Partner Code	2nd Partner	2nd Partner ISO	Customs Proc. Code	Customs	Mode of Transport Code	Mode of Transport	Commodity Code	Commodity	Qty Unit Code	Qty Unit	Qty	Alt Qty Unit Code	Alt Qty Unit	Alt Qty	Netweight (kg)	Gross weight (kg)	Trade Value (US$)	CIF Trade Value (US$)	FOB Trade Value (US$)	Flag
S3	2016	2016	2016	2	0	2	Export	591	Panama	PAN	0	World	WLD								00	LIVE ANIMALS	1	No Quantity							766222			0
S3	2016	2016	2016	2	0	2	Export	591	Panama	PAN	188	Costa Rica	CRI								00	LIVE ANIMALS	1	No Quantity							225800			0
S3	2016	2016	2016	2	0	2	Export	591	Panama	PAN	208	Denmark	DNK								00	LIVE ANIMALS	1	No Quantity							4800			0
S3	2016	2016	2016	2	0	2	Export	591	Panama	PAN	320	Guatemala	GTM								00	LIVE ANIMALS	1	No Quantity							45000			0
S3	2016	2016	2016	2	0	2	Export	591	Panama	PAN	340	Honduras	HND								00	LIVE ANIMALS	1	No Quantity							69350			0
S3	2016	2016	2016	2	0	2	Export	591	Panama	PAN	392	Japan	JPN								00	LIVE ANIMALS	1	No Quantity							3330			0
S3	2016	2016	2016	2	0	2	Export	591	Panama	PAN	533	Aruba	ABW								00	LIVE ANIMALS	1	No Quantity							8450			0
S3	2016	2016	2016	2	0	2	Export	591	Panama	PAN	558	Nicaragua	NIC								00	LIVE ANIMALS	1	No Quantity							351718			0
S3	2016	2016	2016	2	0	2	Export	591	Panama	PAN	604	Peru	PER								00	LIVE ANIMALS	1	No Quantity							4500			0
S3	2016	2016	2016	2	0	2	Export	591	Panama	PAN	724	Spain	ESP								00	LIVE ANIMALS	1	No Quantity							3960			0
S3	2016	2016	2016	2	0	2	Export	591	Panama	PAN	842	USA	USA								00	LIVE ANIMALS	1	No Quantity							44300			0
S3	2016	2016	2016	2	0	2	Export	591	Panama	PAN	899	Areas, nes									00	LIVE ANIMALS	1	No Quantity							5014			0
S3	2016	2016	2016	2	0	2	Export	752	Sweden	SWE	0	World	WLD								00	LIVE ANIMALS	1	No Quantity							22465631			0
S3	2016	2016	2016	2	0	2	Export	752	Sweden	SWE	36	Australia	AUS								00	LIVE ANIMALS	1	No Quantity							11109			0
S3	2016	2016	2016	2	0	2	Export	752	Sweden	SWE	48	Bahrain	BHR								00	LIVE ANIMALS	1	No Quantity							585			0
S3	2016	2016	2016	2	0	2	Export	752	Sweden	SWE	76	Brazil	BRA								00	LIVE ANIMALS	1	No Quantity							1754			0
S3	2016	2016	2016	2	0	2	Export	752	Sweden	SWE	124	Canada	CAN								00	LIVE ANIMALS	1	No Quantity							66539			0
S3	2016	2016	2016	2	0	2	Export	752	Sweden	SWE	208	Denmark	DNK								00	LIVE ANIMALS	1	No Quantity							4641920			0
S3	2016	2016	2016	2	0	2	Export	752	Sweden	SWE	233	Estonia	EST								00	LIVE ANIMALS	1	No Quantity							262530			0
S3	2016	2016	2016	2	0	2	Export	752	Sweden	SWE	246	Finland	FIN								00	LIVE ANIMALS	1	No Quantity							2738727			0
S3	2016	2016	2016	2	0	2	Export	752	Sweden	SWE	276	Germany	DEU								00	LIVE ANIMALS	1	No Quantity							1053509			0
S3	2016	2016	2016	2	0	2	Export	752	Sweden	SWE	320	Guatemala	GTM								00	LIVE ANIMALS	1	No Quantity							936			0
S3	2016	2016	2016	2	0	2	Export	752	Sweden	SWE	344	China, Hong Kong SAR	HKG								00	LIVE ANIMALS	1	No Quantity							11928			0
S3	2016	2016	2016	2	0	2	Export	752	Sweden	SWE	348	Hungary	HUN								00	LIVE ANIMALS	1	No Quantity							1957102			0
S3	2016	2016	2016	2	0	2	Export	752	Sweden	SWE	352	Iceland	ISL								00	LIVE ANIMALS	1	No Quantity							1169			0
S3	2016	2016	2016	2	0	2	Export	752	Sweden	SWE	360	Indonesia	IDN								00	LIVE ANIMALS	1	No Quantity							585			0
S3	2016	2016	2016	2	0	2	Export	752	Sweden	SWE	364	Iran	IRN								00	LIVE ANIMALS	1	No Quantity							585			0
S3	2016	2016	2016	2	0	2	Export	752	Sweden	SWE	392	Japan	JPN								00	LIVE ANIMALS	1	No Quantity							234			0
S3	2016	2016	2016	2	0	2	Export	752	Sweden	SWE	404	Kenya	KEN								00	LIVE ANIMALS	1	No Quantity							4093			0
S3	2016	2016	2016	2	0	2	Export	752	Sweden	SWE	410	Rep. of Korea	KOR								00	LIVE ANIMALS	1	No Quantity							585			0
S3	2016	2016	2016	2	0	2	Export	752	Sweden	SWE	414	Kuwait	KWT								00	LIVE ANIMALS	1	No Quantity							1169			0
S3	2016	2016	2016	2	0	2	Export	752	Sweden	SWE	428	Latvia	LVA								00	LIVE ANIMALS	1	No Quantity							66539			0
S3	2016	2016	2016	2	0	2	Export	752	Sweden	SWE	440	Lithuania	LTU								00	LIVE ANIMALS	1	No Quantity							22335			0
S3	2016	2016	2016	2	0	2	Export	752	Sweden	SWE	484	Mexico	MEX								00	LIVE ANIMALS	1	No Quantity							5847			0
S3	2016	2016	2016	2	0	2	Export	752	Sweden	SWE	490	Other Asia, nes									00	LIVE ANIMALS	1	No Quantity							1403			0
S3	2016	2016	2016	2	0	2	Export	752	Sweden	SWE	528	Netherlands	NLD								00	LIVE ANIMALS	1	No Quantity							5336425			0
S3	2016	2016	2016	2	0	2	Export	752	Sweden	SWE	554	New Zealand	NZL								00	LIVE ANIMALS	1	No Quantity							2339			0
S3	2016	2016	2016	2	0	2	Export	752	Sweden	SWE	579	Norway	NOR								00	LIVE ANIMALS	1	No Quantity							2504731			0
S3	2016	2016	2016	2	0	2	Export	752	Sweden	SWE	608	Philippines	PHL								00	LIVE ANIMALS	1	No Quantity							585			0
S3	2016	2016	2016	2	0	2	Export	752	Sweden	SWE	616	Poland	POL								00	LIVE ANIMALS	1	No Quantity							1169			0
S3	2016	2016	2016	2	0	2	Export	752	Sweden	SWE	634	Qatar	QAT								00	LIVE ANIMALS	1	No Quantity							1169			0
S3	2016	2016	2016	2	0	2	Export	752	Sweden	SWE	682	Saudi Arabia	SAU								00	LIVE ANIMALS	1	No Quantity							585			0
S3	2016	2016	2016	2	0	2	Export	752	Sweden	SWE	703	Slovakia	SVK								00	LIVE ANIMALS	1	No Quantity							19880			0
S3	2016	2016	2016	2	0	2	Export	752	Sweden	SWE	710	South Africa	ZAF								00	LIVE ANIMALS	1	No Quantity							6432			0
S3	2016	2016	2016	2	0	2	Export	752	Sweden	SWE	724	Spain	ESP								00	LIVE ANIMALS	1	No Quantity							1754			0
S3	2016	2016	2016	2	0	2	Export	752	Sweden	SWE	757	Switzerland	CHE								00	LIVE ANIMALS	1	No Quantity							1719013			0
S3	2016	2016	2016	2	0	2	Export	752	Sweden	SWE	764	Thailand	THA								00	LIVE ANIMALS	1	No Quantity							2923			0
S3	2016	2016	2016	2	0	2	Export	752	Sweden	SWE	784	United Arab Emirates	ARE								00	LIVE ANIMALS	1	No Quantity							6666			0
S3	2016	2016	2016	2	0	2	Export	752	Sweden	SWE	818	Egypt	EGY								00	LIVE ANIMALS	1	No Quantity							1169			0
S3	2016	2016	2016	2	0	2	Export	752	Sweden	SWE	826	United Kingdom	GBR								00	LIVE ANIMALS	1	No Quantity							169563			0
S3	2016	2016	2016	2	0	2	Export	752	Sweden	SWE	842	USA	USA								00	LIVE ANIMALS	1	No Quantity							1840046			0
S3	2016	2016	2016	2	0	2	Export	757	Switzerland	CHE	0	World	WLD								00	LIVE ANIMALS	1	No Quantity							26352723			0
S3	2016	2016	2016	2	0	2	Export	757	Switzerland	CHE	20	Andorra	AND								00	LIVE ANIMALS	1	No Quantity							12475			0
S3	2016	2016	2016	2	0	2	Export	757	Switzerland	CHE	32	Argentina	ARG								00	LIVE ANIMALS	1	No Quantity							317			0
S3	2016	2016	2016	2	0	2	Export	757	Switzerland	CHE	40	Austria	AUT								00	LIVE ANIMALS	1	No Quantity							623607			0
S3	2016	2016	2016	2	0	2	Export	757	Switzerland	CHE	48	Bahrain	BHR								00	LIVE ANIMALS	1	No Quantity							2043			0
S3	2016	2016	2016	2	0	2	Export	757	Switzerland	CHE	56	Belgium	BEL								00	LIVE ANIMALS	1	No Quantity							1075380			0
S3	2016	2016	2016	2	0	2	Export	757	Switzerland	CHE	100	Bulgaria	BGR								00	LIVE ANIMALS	1	No Quantity							695			0
S3	2016	2016	2016	2	0	2	Export	757	Switzerland	CHE	124	Canada	CAN								00	LIVE ANIMALS	1	No Quantity							248539			0
S3	2016	2016	2016	2	0	2	Export	757	Switzerland	CHE	152	Chile	CHL								00	LIVE ANIMALS	1	No Quantity							1896			0
S3	2016	2016	2016	2	0	2	Export	757	Switzerland	CHE	156	China	CHN								00	LIVE ANIMALS	1	No Quantity							20			0
S3	2016	2016	2016	2	0	2	Export	757	Switzerland	CHE	191	Croatia	HRV								00	LIVE ANIMALS	1	No Quantity							6001			0
S3	2016	2016	2016	2	0	2	Export	757	Switzerland	CHE	203	Czechia	CZE								00	LIVE ANIMALS	1	No Quantity							36896			0
S3	2016	2016	2016	2	0	2	Export	757	Switzerland	CHE	208	Denmark	DNK								00	LIVE ANIMALS	1	No Quantity							23008			0
S3	2016	2016	2016	2	0	2	Export	757	Switzerland	CHE	233	Estonia	EST								00	LIVE ANIMALS	1	No Quantity							26359			0
S3	2016	2016	2016	2	0	2	Export	757	Switzerland	CHE	246	Finland	FIN								00	LIVE ANIMALS	1	No Quantity							28351			0
S3	2016	2016	2016	2	0	2	Export	757	Switzerland	CHE	251	France	FRA								00	LIVE ANIMALS	1	No Quantity							3120484			0
S3	2016	2016	2016	2	0	2	Export	757	Switzerland	CHE	276	Germany	DEU								00	LIVE ANIMALS	1	No Quantity							4551848			0
S3	2016	2016	2016	2	0	2	Export	757	Switzerland	CHE	300	Greece	GRC								00	LIVE ANIMALS	1	No Quantity							1941			0
S3	2016	2016	2016	2	0	2	Export	757	Switzerland	CHE	344	China, Hong Kong SAR	HKG								00	LIVE ANIMALS	1	No Quantity							21594			0
S3	2016	2016	2016	2	0	2	Export	757	Switzerland	CHE	348	Hungary	HUN								00	LIVE ANIMALS	1	No Quantity							12978			0
S3	2016	2016	2016	2	0	2	Export	757	Switzerland	CHE	360	Indonesia	IDN								00	LIVE ANIMALS	1	No Quantity							204			0
S3	2016	2016	2016	2	0	2	Export	757	Switzerland	CHE	364	Iran	IRN								00	LIVE ANIMALS	1	No Quantity							10			0
S3	2016	2016	2016	2	0	2	Export	757	Switzerland	CHE	372	Ireland	IRL								00	LIVE ANIMALS	1	No Quantity							137695			0
S3	2016	2016	2016	2	0	2	Export	757	Switzerland	CHE	376	Israel	ISR								00	LIVE ANIMALS	1	No Quantity							5109			0
S3	2016	2016	2016	2	0	2	Export	757	Switzerland	CHE	381	Italy	ITA								00	LIVE ANIMALS	1	No Quantity							879762			0
S3	2016	2016	2016	2	0	2	Export	757	Switzerland	CHE	392	Japan	JPN								00	LIVE ANIMALS	1	No Quantity							14681			0
S3	2016	2016	2016	2	0	2	Export	757	Switzerland	CHE	410	Rep. of Korea	KOR								00	LIVE ANIMALS	1	No Quantity							409			0
S3	2016	2016	2016	2	0	2	Export	757	Switzerland	CHE	440	Lithuania	LTU								00	LIVE ANIMALS	1	No Quantity							70			0
S3	2016	2016	2016	2	0	2	Export	757	Switzerland	CHE	442	Luxembourg	LUX								00	LIVE ANIMALS	1	No Quantity							29672			0
S3	2016	2016	2016	2	0	2	Export	757	Switzerland	CHE	484	Mexico	MEX								00	LIVE ANIMALS	1	No Quantity							251880			0
S3	2016	2016	2016	2	0	2	Export	757	Switzerland	CHE	504	Morocco	MAR								00	LIVE ANIMALS	1	No Quantity							10604			0
S3	2016	2016	2016	2	0	2	Export	757	Switzerland	CHE	528	Netherlands	NLD								00	LIVE ANIMALS	1	No Quantity							448563			0
S3	2016	2016	2016	2	0	2	Export	757	Switzerland	CHE	554	New Zealand	NZL								00	LIVE ANIMALS	1	No Quantity							2401			0
S3	2016	2016	2016	2	0	2	Export	757	Switzerland	CHE	579	Norway	NOR								00	LIVE ANIMALS	1	No Quantity							4221			0
S3	2016	2016	2016	2	0	2	Export	757	Switzerland	CHE	591	Panama	PAN								00	LIVE ANIMALS	1	No Quantity							85803			0
S3	2016	2016	2016	2	0	2	Export	757	Switzerland	CHE	608	Philippines	PHL								00	LIVE ANIMALS	1	No Quantity							11035			0
S3	2016	2016	2016	2	0	2	Export	757	Switzerland	CHE	616	Poland	POL								00	LIVE ANIMALS	1	No Quantity							862			0
S3	2016	2016	2016	2	0	2	Export	757	Switzerland	CHE	620	Portugal	PRT								00	LIVE ANIMALS	1	No Quantity							48383			0
S3	2016	2016	2016	2	0	2	Export	757	Switzerland	CHE	642	Romania	ROU								00	LIVE ANIMALS	1	No Quantity							93236			0
S3	2016	2016	2016	2	0	2	Export	757	Switzerland	CHE	643	Russian Federation	RUS								00	LIVE ANIMALS	1	No Quantity							31			0
S3	2016	2016	2016	2	0	2	Export	757	Switzerland	CHE	688	Serbia	SRB								00	LIVE ANIMALS	1	No Quantity							817			0
S3	2016	2016	2016	2	0	2	Export	757	Switzerland	CHE	702	Singapore	SGP								00	LIVE ANIMALS	1	No Quantity							1226			0
S3	2016	2016	2016	2	0	2	Export	757	Switzerland	CHE	703	Slovakia	SVK								00	LIVE ANIMALS	1	No Quantity							258717			0
S3	2016	2016	2016	2	0	2	Export	757	Switzerland	CHE	710	South Africa	ZAF								00	LIVE ANIMALS	1	No Quantity							1678			0
S3	2016	2016	2016	2	0	2	Export	757	Switzerland	CHE	724	Spain	ESP								00	LIVE ANIMALS	1	No Quantity							66699			0
S3	2016	2016	2016	2	0	2	Export	757	Switzerland	CHE	752	Sweden	SWE								00	LIVE ANIMALS	1	No Quantity							65045			0
S3	2016	2016	2016	2	0	2	Export	757	Switzerland	CHE	764	Thailand	THA								00	LIVE ANIMALS	1	No Quantity							315			0
S3	2016	2016	2016	2	0	2	Export	757	Switzerland	CHE	784	United Arab Emirates	ARE								00	LIVE ANIMALS	1	No Quantity							346135			0
S3	2016	2016	2016	2	0	2	Export	757	Switzerland	CHE	792	Turkey	TUR								00	LIVE ANIMALS	1	No Quantity							66			0
S3	2016	2016	2016	2	0	2	Export	757	Switzerland	CHE	826	United Kingdom	GBR								00	LIVE ANIMALS	1	No Quantity							541354			0
S3	2016	2016	2016	2	0	2	Export	757	Switzerland	CHE	842	USA	USA								00	LIVE ANIMALS	1	No Quantity							13251606			0
S3	2016	2016	2016	2	0	2	Export	591	Panama	PAN	0	World	WLD								01	MEAT, MEAT PREPARATIONS	1	No Quantity							30426941			0
S3	2016	2016	2016	2	0	2	Export	591	Panama	PAN	44	Bahamas	BHS								01	MEAT, MEAT PREPARATIONS	1	No Quantity							310142			0
S3	2016	2016	2016	2	0	2	Export	591	Panama	PAN	152	Chile	CHL								01	MEAT, MEAT PREPARATIONS	1	No Quantity							246			0
S3	2016	2016	2016	2	0	2	Export	591	Panama	PAN	156	China	CHN								01	MEAT, MEAT PREPARATIONS	1	No Quantity							146752			0
S3	2016	2016	2016	2	0	2	Export	591	Panama	PAN	170	Colombia	COL								01	MEAT, MEAT PREPARATIONS	1	No Quantity							249939			0
S3	2016	2016	2016	2	0	2	Export	591	Panama	PAN	214	Dominican Rep.	DOM								01	MEAT, MEAT PREPARATIONS	1	No Quantity							165			0
S3	2016	2016	2016	2	0	2	Export	591	Panama	PAN	222	El Salvador	SLV								01	MEAT, MEAT PREPARATIONS	1	No Quantity							3095065			0
S3	2016	2016	2016	2	0	2	Export	591	Panama	PAN	320	Guatemala	GTM								01	MEAT, MEAT PREPARATIONS	1	No Quantity							225180			0
S3	2016	2016	2016	2	0	2	Export	591	Panama	PAN	332	Haiti	HTI								01	MEAT, MEAT PREPARATIONS	1	No Quantity							64			0
S3	2016	2016	2016	2	0	2	Export	591	Panama	PAN	340	Honduras	HND								01	MEAT, MEAT PREPARATIONS	1	No Quantity							375123			0
S3	2016	2016	2016	2	0	2	Export	591	Panama	PAN	344	China, Hong Kong SAR	HKG								01	MEAT, MEAT PREPARATIONS	1	No Quantity							2293047			0
S3	2016	2016	2016	2	0	2	Export	591	Panama	PAN	388	Jamaica	JAM								01	MEAT, MEAT PREPARATIONS	1	No Quantity							3367125			0
S3	2016	2016	2016	2	0	2	Export	591	Panama	PAN	392	Japan	JPN								01	MEAT, MEAT PREPARATIONS	1	No Quantity							1758062			0
S3	2016	2016	2016	2	0	2	Export	591	Panama	PAN	484	Mexico	MEX								01	MEAT, MEAT PREPARATIONS	1	No Quantity							1991175			0
S3	2016	2016	2016	2	0	2	Export	591	Panama	PAN	490	Other Asia, nes									01	MEAT, MEAT PREPARATIONS	1	No Quantity							9743771			0
S3	2016	2016	2016	2	0	2	Export	591	Panama	PAN	531	Curaçao	CUW								01	MEAT, MEAT PREPARATIONS	1	No Quantity							66208			0
S3	2016	2016	2016	2	0	2	Export	591	Panama	PAN	558	Nicaragua	NIC								01	MEAT, MEAT PREPARATIONS	1	No Quantity							1623332			0
S3	2016	2016	2016	2	0	2	Export	591	Panama	PAN	604	Peru	PER								01	MEAT, MEAT PREPARATIONS	1	No Quantity							396048			0
S3	2016	2016	2016	2	0	2	Export	591	Panama	PAN	662	Saint Lucia	LCA								01	MEAT, MEAT PREPARATIONS	1	No Quantity							14492			0
S3	2016	2016	2016	2	0	2	Export	591	Panama	PAN	704	Viet Nam	VNM								01	MEAT, MEAT PREPARATIONS	1	No Quantity							291238			0
S3	2016	2016	2016	2	0	2	Export	591	Panama	PAN	724	Spain	ESP								01	MEAT, MEAT PREPARATIONS	1	No Quantity							55723			0
S3	2016	2016	2016	2	0	2	Export	591	Panama	PAN	740	Suriname	SUR								01	MEAT, MEAT PREPARATIONS	1	No Quantity							333820			0
S3	2016	2016	2016	2	0	2	Export	591	Panama	PAN	764	Thailand	THA								01	MEAT, MEAT PREPARATIONS	1	No Quantity							31818			0
S3	2016	2016	2016	2	0	2	Export	591	Panama	PAN	780	Trinidad and Tobago	TTO								01	MEAT, MEAT PREPARATIONS	1	No Quantity							2558805			0
S3	2016	2016	2016	2	0	2	Export	591	Panama	PAN	837	Bunkers									01	MEAT, MEAT PREPARATIONS	1	No Quantity							1674			0
S3	2016	2016	2016	2	0	2	Export	591	Panama	PAN	838	Free Zones									01	MEAT, MEAT PREPARATIONS	1	No Quantity							401924			0
S3	2016	2016	2016	2	0	2	Export	591	Panama	PAN	842	USA	USA								01	MEAT, MEAT PREPARATIONS	1	No Quantity							29164			0
S3	2016	2016	2016	2	0	2	Export	591	Panama	PAN	862	Venezuela	VEN								01	MEAT, MEAT PREPARATIONS	1	No Quantity							537535			0
S3	2016	2016	2016	2	0	2	Export	591	Panama	PAN	899	Areas, nes									01	MEAT, MEAT PREPARATIONS	1	No Quantity							529304			0
S3	2016	2016	2016	2	0	2	Export	752	Sweden	SWE	0	World	WLD								01	MEAT, MEAT PREPARATIONS	1	No Quantity							220587159			0
S3	2016	2016	2016	2	0	2	Export	752	Sweden	SWE	8	Albania	ALB								01	MEAT, MEAT PREPARATIONS	1	No Quantity							105363			0
S3	2016	2016	2016	2	0	2	Export	752	Sweden	SWE	40	Austria	AUT								01	MEAT, MEAT PREPARATIONS	1	No Quantity							542132			0
S3	2016	2016	2016	2	0	2	Export	752	Sweden	SWE	56	Belgium	BEL								01	MEAT, MEAT PREPARATIONS	1	No Quantity							5802780			0
S3	2016	2016	2016	2	0	2	Export	752	Sweden	SWE	70	Bosnia Herzegovina	BIH								01	MEAT, MEAT PREPARATIONS	1	No Quantity							14033			0
S3	2016	2016	2016	2	0	2	Export	752	Sweden	SWE	100	Bulgaria	BGR								01	MEAT, MEAT PREPARATIONS	1	No Quantity							380873			0
S3	2016	2016	2016	2	0	2	Export	752	Sweden	SWE	124	Canada	CAN								01	MEAT, MEAT PREPARATIONS	1	No Quantity							16839			0
S3	2016	2016	2016	2	0	2	Export	752	Sweden	SWE	178	Congo	COG								01	MEAT, MEAT PREPARATIONS	1	No Quantity							337605			0
S3	2016	2016	2016	2	0	2	Export	752	Sweden	SWE	180	Dem. Rep. of the Congo	COD								01	MEAT, MEAT PREPARATIONS	1	No Quantity							25610			0
S3	2016	2016	2016	2	0	2	Export	752	Sweden	SWE	191	Croatia	HRV								01	MEAT, MEAT PREPARATIONS	1	No Quantity							223823			0
S3	2016	2016	2016	2	0	2	Export	752	Sweden	SWE	196	Cyprus	CYP								01	MEAT, MEAT PREPARATIONS	1	No Quantity							1052			0
S3	2016	2016	2016	2	0	2	Export	752	Sweden	SWE	203	Czechia	CZE								01	MEAT, MEAT PREPARATIONS	1	No Quantity							2093805			0
S3	2016	2016	2016	2	0	2	Export	752	Sweden	SWE	204	Benin	BEN								01	MEAT, MEAT PREPARATIONS	1	No Quantity							286970			0
S3	2016	2016	2016	2	0	2	Export	752	Sweden	SWE	208	Denmark	DNK								01	MEAT, MEAT PREPARATIONS	1	No Quantity							58365174			0
S3	2016	2016	2016	2	0	2	Export	752	Sweden	SWE	226	Equatorial Guinea	GNQ								01	MEAT, MEAT PREPARATIONS	1	No Quantity							184999			0
S3	2016	2016	2016	2	0	2	Export	752	Sweden	SWE	231	Ethiopia	ETH								01	MEAT, MEAT PREPARATIONS	1	No Quantity							4795			0
S3	2016	2016	2016	2	0	2	Export	752	Sweden	SWE	233	Estonia	EST								01	MEAT, MEAT PREPARATIONS	1	No Quantity							1651188			0
S3	2016	2016	2016	2	0	2	Export	752	Sweden	SWE	246	Finland	FIN								01	MEAT, MEAT PREPARATIONS	1	No Quantity							39165785			0
S3	2016	2016	2016	2	0	2	Export	752	Sweden	SWE	251	France	FRA								01	MEAT, MEAT PREPARATIONS	1	No Quantity							3593088			0
S3	2016	2016	2016	2	0	2	Export	752	Sweden	SWE	258	French Polynesia	PYF								01	MEAT, MEAT PREPARATIONS	1	No Quantity							164417			0
S3	2016	2016	2016	2	0	2	Export	752	Sweden	SWE	266	Gabon	GAB								01	MEAT, MEAT PREPARATIONS	1	No Quantity							305563			0
S3	2016	2016	2016	2	0	2	Export	752	Sweden	SWE	268	Georgia	GEO								01	MEAT, MEAT PREPARATIONS	1	No Quantity							267909			0
S3	2016	2016	2016	2	0	2	Export	752	Sweden	SWE	276	Germany	DEU								01	MEAT, MEAT PREPARATIONS	1	No Quantity							16578888			0
S3	2016	2016	2016	2	0	2	Export	752	Sweden	SWE	288	Ghana	GHA								01	MEAT, MEAT PREPARATIONS	1	No Quantity							641180			0
S3	2016	2016	2016	2	0	2	Export	752	Sweden	SWE	300	Greece	GRC								01	MEAT, MEAT PREPARATIONS	1	No Quantity							314919			0
S3	2016	2016	2016	2	0	2	Export	752	Sweden	SWE	324	Guinea	GIN								01	MEAT, MEAT PREPARATIONS	1	No Quantity							43034			0
S3	2016	2016	2016	2	0	2	Export	752	Sweden	SWE	328	Guyana	GUY								01	MEAT, MEAT PREPARATIONS	1	No Quantity							207919			0
S3	2016	2016	2016	2	0	2	Export	752	Sweden	SWE	332	Haiti	HTI								01	MEAT, MEAT PREPARATIONS	1	No Quantity							8420			0
S3	2016	2016	2016	2	0	2	Export	752	Sweden	SWE	344	China, Hong Kong SAR	HKG								01	MEAT, MEAT PREPARATIONS	1	No Quantity							5810264			0
S3	2016	2016	2016	2	0	2	Export	752	Sweden	SWE	348	Hungary	HUN								01	MEAT, MEAT PREPARATIONS	1	No Quantity							1051171			0
S3	2016	2016	2016	2	0	2	Export	752	Sweden	SWE	352	Iceland	ISL								01	MEAT, MEAT PREPARATIONS	1	No Quantity							243351			0
S3	2016	2016	2016	2	0	2	Export	752	Sweden	SWE	372	Ireland	IRL								01	MEAT, MEAT PREPARATIONS	1	No Quantity							80338			0
S3	2016	2016	2016	2	0	2	Export	752	Sweden	SWE	381	Italy	ITA								01	MEAT, MEAT PREPARATIONS	1	No Quantity							1286219			0
S3	2016	2016	2016	2	0	2	Export	752	Sweden	SWE	384	Côte d'Ivoire	CIV								01	MEAT, MEAT PREPARATIONS	1	No Quantity							697545			0
S3	2016	2016	2016	2	0	2	Export	752	Sweden	SWE	392	Japan	JPN								01	MEAT, MEAT PREPARATIONS	1	No Quantity							411394			0
S3	2016	2016	2016	2	0	2	Export	752	Sweden	SWE	410	Rep. of Korea	KOR								01	MEAT, MEAT PREPARATIONS	1	No Quantity							4210179			0
S3	2016	2016	2016	2	0	2	Export	752	Sweden	SWE	428	Latvia	LVA								01	MEAT, MEAT PREPARATIONS	1	No Quantity							1507352			0
S3	2016	2016	2016	2	0	2	Export	752	Sweden	SWE	430	Liberia	LBR								01	MEAT, MEAT PREPARATIONS	1	No Quantity							646910			0
S3	2016	2016	2016	2	0	2	Export	752	Sweden	SWE	440	Lithuania	LTU								01	MEAT, MEAT PREPARATIONS	1	No Quantity							239843			0
S3	2016	2016	2016	2	0	2	Export	752	Sweden	SWE	442	Luxembourg	LUX								01	MEAT, MEAT PREPARATIONS	1	No Quantity							172369			0
S3	2016	2016	2016	2	0	2	Export	752	Sweden	SWE	458	Malaysia	MYS								01	MEAT, MEAT PREPARATIONS	1	No Quantity							3101942			0
S3	2016	2016	2016	2	0	2	Export	752	Sweden	SWE	466	Mali	MLI								01	MEAT, MEAT PREPARATIONS	1	No Quantity							1286			0
S3	2016	2016	2016	2	0	2	Export	752	Sweden	SWE	470	Malta	MLT								01	MEAT, MEAT PREPARATIONS	1	No Quantity							71801			0
S3	2016	2016	2016	2	0	2	Export	752	Sweden	SWE	490	Other Asia, nes									01	MEAT, MEAT PREPARATIONS	1	No Quantity							2780007			0
S3	2016	2016	2016	2	0	2	Export	752	Sweden	SWE	516	Namibia	NAM								01	MEAT, MEAT PREPARATIONS	1	No Quantity							96007			0
S3	2016	2016	2016	2	0	2	Export	752	Sweden	SWE	528	Netherlands	NLD								01	MEAT, MEAT PREPARATIONS	1	No Quantity							10565148			0
S3	2016	2016	2016	2	0	2	Export	752	Sweden	SWE	540	New Caledonia	NCL								01	MEAT, MEAT PREPARATIONS	1	No Quantity							479920			0
S3	2016	2016	2016	2	0	2	Export	752	Sweden	SWE	554	New Zealand	NZL								01	MEAT, MEAT PREPARATIONS	1	No Quantity							6275801			0
S3	2016	2016	2016	2	0	2	Export	752	Sweden	SWE	562	Niger	NER								01	MEAT, MEAT PREPARATIONS	1	No Quantity							21400			0
S3	2016	2016	2016	2	0	2	Export	752	Sweden	SWE	579	Norway	NOR								01	MEAT, MEAT PREPARATIONS	1	No Quantity							9558883			0
S3	2016	2016	2016	2	0	2	Export	752	Sweden	SWE	591	Panama	PAN								01	MEAT, MEAT PREPARATIONS	1	No Quantity							169329			0
S3	2016	2016	2016	2	0	2	Export	752	Sweden	SWE	616	Poland	POL								01	MEAT, MEAT PREPARATIONS	1	No Quantity							24921598			0
S3	2016	2016	2016	2	0	2	Export	752	Sweden	SWE	620	Portugal	PRT								01	MEAT, MEAT PREPARATIONS	1	No Quantity							89459			0
S3	2016	2016	2016	2	0	2	Export	752	Sweden	SWE	642	Romania	ROU								01	MEAT, MEAT PREPARATIONS	1	No Quantity							456532			0
S3	2016	2016	2016	2	0	2	Export	752	Sweden	SWE	686	Senegal	SEN								01	MEAT, MEAT PREPARATIONS	1	No Quantity							13916			0
S3	2016	2016	2016	2	0	2	Export	752	Sweden	SWE	688	Serbia	SRB								01	MEAT, MEAT PREPARATIONS	1	No Quantity							131089			0
S3	2016	2016	2016	2	0	2	Export	752	Sweden	SWE	694	Sierra Leone	SLE								01	MEAT, MEAT PREPARATIONS	1	No Quantity							113899			0
S3	2016	2016	2016	2	0	2	Export	752	Sweden	SWE	702	Singapore	SGP								01	MEAT, MEAT PREPARATIONS	1	No Quantity							930255			0
S3	2016	2016	2016	2	0	2	Export	752	Sweden	SWE	703	Slovakia	SVK								01	MEAT, MEAT PREPARATIONS	1	No Quantity							450335			0
S3	2016	2016	2016	2	0	2	Export	752	Sweden	SWE	704	Viet Nam	VNM								01	MEAT, MEAT PREPARATIONS	1	No Quantity							21166			0
S3	2016	2016	2016	2	0	2	Export	752	Sweden	SWE	705	Slovenia	SVN								01	MEAT, MEAT PREPARATIONS	1	No Quantity							57417			0
S3	2016	2016	2016	2	0	2	Export	752	Sweden	SWE	724	Spain	ESP								01	MEAT, MEAT PREPARATIONS	1	No Quantity							2122338			0
S3	2016	2016	2016	2	0	2	Export	752	Sweden	SWE	757	Switzerland	CHE								01	MEAT, MEAT PREPARATIONS	1	No Quantity							333863			0
S3	2016	2016	2016	2	0	2	Export	752	Sweden	SWE	764	Thailand	THA								01	MEAT, MEAT PREPARATIONS	1	No Quantity							459339			0
S3	2016	2016	2016	2	0	2	Export	752	Sweden	SWE	768	Togo	TGO								01	MEAT, MEAT PREPARATIONS	1	No Quantity							91798			0
S3	2016	2016	2016	2	0	2	Export	752	Sweden	SWE	780	Trinidad and Tobago	TTO								01	MEAT, MEAT PREPARATIONS	1	No Quantity							1033747			0
S3	2016	2016	2016	2	0	2	Export	752	Sweden	SWE	784	United Arab Emirates	ARE								01	MEAT, MEAT PREPARATIONS	1	No Quantity							351			0
S3	2016	2016	2016	2	0	2	Export	752	Sweden	SWE	804	Ukraine	UKR								01	MEAT, MEAT PREPARATIONS	1	No Quantity							143251			0
S3	2016	2016	2016	2	0	2	Export	752	Sweden	SWE	807	North Macedonia	MKD								01	MEAT, MEAT PREPARATIONS	1	No Quantity							277381			0
S3	2016	2016	2016	2	0	2	Export	752	Sweden	SWE	826	United Kingdom	GBR								01	MEAT, MEAT PREPARATIONS	1	No Quantity							7450694			0
S3	2016	2016	2016	2	0	2	Export	752	Sweden	SWE	837	Bunkers									01	MEAT, MEAT PREPARATIONS	1	No Quantity							3157			0
S3	2016	2016	2016	2	0	2	Export	752	Sweden	SWE	842	USA	USA								01	MEAT, MEAT PREPARATIONS	1	No Quantity							678952			0
S3	2016	2016	2016	2	0	2	Export	757	Switzerland	CHE	0	World	WLD								01	MEAT, MEAT PREPARATIONS	1	No Quantity							74328801			0
S3	2016	2016	2016	2	0	2	Export	757	Switzerland	CHE	31	Azerbaijan	AZE								01	MEAT, MEAT PREPARATIONS	1	No Quantity							1733			0
S3	2016	2016	2016	2	0	2	Export	757	Switzerland	CHE	40	Austria	AUT								01	MEAT, MEAT PREPARATIONS	1	No Quantity							4863068			0
S3	2016	2016	2016	2	0	2	Export	757	Switzerland	CHE	56	Belgium	BEL								01	MEAT, MEAT PREPARATIONS	1	No Quantity							18195			0
S3	2016	2016	2016	2	0	2	Export	757	Switzerland	CHE	203	Czechia	CZE								01	MEAT, MEAT PREPARATIONS	1	No Quantity							31175			0
S3	2016	2016	2016	2	0	2	Export	757	Switzerland	CHE	208	Denmark	DNK								01	MEAT, MEAT PREPARATIONS	1	No Quantity							1851			0
S3	2016	2016	2016	2	0	2	Export	757	Switzerland	CHE	246	Finland	FIN								01	MEAT, MEAT PREPARATIONS	1	No Quantity							482			0
S3	2016	2016	2016	2	0	2	Export	757	Switzerland	CHE	251	France	FRA								01	MEAT, MEAT PREPARATIONS	1	No Quantity							42265170			0
S3	2016	2016	2016	2	0	2	Export	757	Switzerland	CHE	276	Germany	DEU								01	MEAT, MEAT PREPARATIONS	1	No Quantity							21059656			0
S3	2016	2016	2016	2	0	2	Export	757	Switzerland	CHE	300	Greece	GRC								01	MEAT, MEAT PREPARATIONS	1	No Quantity							987			0
S3	2016	2016	2016	2	0	2	Export	757	Switzerland	CHE	336	Holy See (Vatican City State)	VAT								01	MEAT, MEAT PREPARATIONS	1	No Quantity							5949			0
S3	2016	2016	2016	2	0	2	Export	757	Switzerland	CHE	344	China, Hong Kong SAR	HKG								01	MEAT, MEAT PREPARATIONS	1	No Quantity							68579			0
S3	2016	2016	2016	2	0	2	Export	757	Switzerland	CHE	348	Hungary	HUN								01	MEAT, MEAT PREPARATIONS	1	No Quantity							369578			0
S3	2016	2016	2016	2	0	2	Export	757	Switzerland	CHE	372	Ireland	IRL								01	MEAT, MEAT PREPARATIONS	1	No Quantity							1185			0
S3	2016	2016	2016	2	0	2	Export	757	Switzerland	CHE	381	Italy	ITA								01	MEAT, MEAT PREPARATIONS	1	No Quantity							1934703			0
S3	2016	2016	2016	2	0	2	Export	757	Switzerland	CHE	384	Côte d'Ivoire	CIV								01	MEAT, MEAT PREPARATIONS	1	No Quantity							45688			0
S3	2016	2016	2016	2	0	2	Export	757	Switzerland	CHE	392	Japan	JPN								01	MEAT, MEAT PREPARATIONS	1	No Quantity							21234			0
S3	2016	2016	2016	2	0	2	Export	757	Switzerland	CHE	428	Latvia	LVA								01	MEAT, MEAT PREPARATIONS	1	No Quantity							440			0
S3	2016	2016	2016	2	0	2	Export	757	Switzerland	CHE	442	Luxembourg	LUX								01	MEAT, MEAT PREPARATIONS	1	No Quantity							6478			0
S3	2016	2016	2016	2	0	2	Export	757	Switzerland	CHE	470	Malta	MLT								01	MEAT, MEAT PREPARATIONS	1	No Quantity							7581			0
S3	2016	2016	2016	2	0	2	Export	757	Switzerland	CHE	504	Morocco	MAR								01	MEAT, MEAT PREPARATIONS	1	No Quantity							1502529			0
S3	2016	2016	2016	2	0	2	Export	757	Switzerland	CHE	528	Netherlands	NLD								01	MEAT, MEAT PREPARATIONS	1	No Quantity							483872			0
S3	2016	2016	2016	2	0	2	Export	757	Switzerland	CHE	608	Philippines	PHL								01	MEAT, MEAT PREPARATIONS	1	No Quantity							31265			0
S3	2016	2016	2016	2	0	2	Export	757	Switzerland	CHE	616	Poland	POL								01	MEAT, MEAT PREPARATIONS	1	No Quantity							71060			0
S3	2016	2016	2016	2	0	2	Export	757	Switzerland	CHE	643	Russian Federation	RUS								01	MEAT, MEAT PREPARATIONS	1	No Quantity							326827			0
S3	2016	2016	2016	2	0	2	Export	757	Switzerland	CHE	688	Serbia	SRB								01	MEAT, MEAT PREPARATIONS	1	No Quantity							294742			0
S3	2016	2016	2016	2	0	2	Export	757	Switzerland	CHE	702	Singapore	SGP								01	MEAT, MEAT PREPARATIONS	1	No Quantity							23974			0
S3	2016	2016	2016	2	0	2	Export	757	Switzerland	CHE	703	Slovakia	SVK								01	MEAT, MEAT PREPARATIONS	1	No Quantity							9577			0
S3	2016	2016	2016	2	0	2	Export	757	Switzerland	CHE	705	Slovenia	SVN								01	MEAT, MEAT PREPARATIONS	1	No Quantity							17599			0
S3	2016	2016	2016	2	0	2	Export	757	Switzerland	CHE	724	Spain	ESP								01	MEAT, MEAT PREPARATIONS	1	No Quantity							821358			0
S3	2016	2016	2016	2	0	2	Export	757	Switzerland	CHE	752	Sweden	SWE								01	MEAT, MEAT PREPARATIONS	1	No Quantity							1129			0
S3	2016	2016	2016	2	0	2	Export	757	Switzerland	CHE	784	United Arab Emirates	ARE								01	MEAT, MEAT PREPARATIONS	1	No Quantity							638			0
S3	2016	2016	2016	2	0	2	Export	757	Switzerland	CHE	792	Turkey	TUR								01	MEAT, MEAT PREPARATIONS	1	No Quantity							8516			0
S3	2016	2016	2016	2	0	2	Export	757	Switzerland	CHE	826	United Kingdom	GBR								01	MEAT, MEAT PREPARATIONS	1	No Quantity							27537			0
S3	2016	2016	2016	2	0	2	Export	757	Switzerland	CHE	842	USA	USA								01	MEAT, MEAT PREPARATIONS	1	No Quantity							2381			0
S3	2016	2016	2016	2	0	2	Export	757	Switzerland	CHE	862	Venezuela	VEN								01	MEAT, MEAT PREPARATIONS	1	No Quantity							2065			0
S3	2016	2016	2016	2	0	2	Export	591	Panama	PAN	0	World	WLD								02	DAIRY PRODUCTS,BIRD EGGS	1	No Quantity							17413438			0
S3	2016	2016	2016	2	0	2	Export	591	Panama	PAN	52	Barbados	BRB								02	DAIRY PRODUCTS,BIRD EGGS	1	No Quantity							3453			0
S3	2016	2016	2016	2	0	2	Export	591	Panama	PAN	152	Chile	CHL								02	DAIRY PRODUCTS,BIRD EGGS	1	No Quantity							3787			0
S3	2016	2016	2016	2	0	2	Export	591	Panama	PAN	170	Colombia	COL								02	DAIRY PRODUCTS,BIRD EGGS	1	No Quantity							22144			0
S3	2016	2016	2016	2	0	2	Export	591	Panama	PAN	188	Costa Rica	CRI								02	DAIRY PRODUCTS,BIRD EGGS	1	No Quantity							10617191			0
S3	2016	2016	2016	2	0	2	Export	591	Panama	PAN	192	Cuba	CUB								02	DAIRY PRODUCTS,BIRD EGGS	1	No Quantity							5076			0
S3	2016	2016	2016	2	0	2	Export	591	Panama	PAN	214	Dominican Rep.	DOM								02	DAIRY PRODUCTS,BIRD EGGS	1	No Quantity							9915			0
S3	2016	2016	2016	2	0	2	Export	591	Panama	PAN	222	El Salvador	SLV								02	DAIRY PRODUCTS,BIRD EGGS	1	No Quantity							672784			0
S3	2016	2016	2016	2	0	2	Export	591	Panama	PAN	320	Guatemala	GTM								02	DAIRY PRODUCTS,BIRD EGGS	1	No Quantity							936796			0
S3	2016	2016	2016	2	0	2	Export	591	Panama	PAN	328	Guyana	GUY								02	DAIRY PRODUCTS,BIRD EGGS	1	No Quantity							805			0
S3	2016	2016	2016	2	0	2	Export	591	Panama	PAN	340	Honduras	HND								02	DAIRY PRODUCTS,BIRD EGGS	1	No Quantity							645514			0
S3	2016	2016	2016	2	0	2	Export	591	Panama	PAN	388	Jamaica	JAM								02	DAIRY PRODUCTS,BIRD EGGS	1	No Quantity							120			0
S3	2016	2016	2016	2	0	2	Export	591	Panama	PAN	533	Aruba	ABW								02	DAIRY PRODUCTS,BIRD EGGS	1	No Quantity							10527			0
S3	2016	2016	2016	2	0	2	Export	591	Panama	PAN	558	Nicaragua	NIC								02	DAIRY PRODUCTS,BIRD EGGS	1	No Quantity							3849499			0
S3	2016	2016	2016	2	0	2	Export	591	Panama	PAN	604	Peru	PER								02	DAIRY PRODUCTS,BIRD EGGS	1	No Quantity							74			0
S3	2016	2016	2016	2	0	2	Export	591	Panama	PAN	780	Trinidad and Tobago	TTO								02	DAIRY PRODUCTS,BIRD EGGS	1	No Quantity							66			0
S3	2016	2016	2016	2	0	2	Export	591	Panama	PAN	837	Bunkers									02	DAIRY PRODUCTS,BIRD EGGS	1	No Quantity							1593			0
S3	2016	2016	2016	2	0	2	Export	591	Panama	PAN	842	USA	USA								02	DAIRY PRODUCTS,BIRD EGGS	1	No Quantity							136541			0
S3	2016	2016	2016	2	0	2	Export	591	Panama	PAN	862	Venezuela	VEN								02	DAIRY PRODUCTS,BIRD EGGS	1	No Quantity							386589			0
S3	2016	2016	2016	2	0	2	Export	591	Panama	PAN	899	Areas, nes									02	DAIRY PRODUCTS,BIRD EGGS	1	No Quantity							110964			0
S3	2016	2016	2016	2	0	2	Export	752	Sweden	SWE	0	World	WLD								02	DAIRY PRODUCTS,BIRD EGGS	1	No Quantity							376013194			0
S3	2016	2016	2016	2	0	2	Export	752	Sweden	SWE	12	Algeria	DZA								02	DAIRY PRODUCTS,BIRD EGGS	1	No Quantity							2741534			0
S3	2016	2016	2016	2	0	2	Export	752	Sweden	SWE	36	Australia	AUS								02	DAIRY PRODUCTS,BIRD EGGS	1	No Quantity							694622			0
S3	2016	2016	2016	2	0	2	Export	752	Sweden	SWE	40	Austria	AUT								02	DAIRY PRODUCTS,BIRD EGGS	1	No Quantity							5245212			0
S3	2016	2016	2016	2	0	2	Export	752	Sweden	SWE	48	Bahrain	BHR								02	DAIRY PRODUCTS,BIRD EGGS	1	No Quantity							98931			0
S3	2016	2016	2016	2	0	2	Export	752	Sweden	SWE	50	Bangladesh	BGD								02	DAIRY PRODUCTS,BIRD EGGS	1	No Quantity							108403			0
S3	2016	2016	2016	2	0	2	Export	752	Sweden	SWE	56	Belgium	BEL								02	DAIRY PRODUCTS,BIRD EGGS	1	No Quantity							5427872			0
S3	2016	2016	2016	2	0	2	Export	752	Sweden	SWE	76	Brazil	BRA								02	DAIRY PRODUCTS,BIRD EGGS	1	No Quantity							4678			0
S3	2016	2016	2016	2	0	2	Export	752	Sweden	SWE	100	Bulgaria	BGR								02	DAIRY PRODUCTS,BIRD EGGS	1	No Quantity							179385			0
S3	2016	2016	2016	2	0	2	Export	752	Sweden	SWE	124	Canada	CAN								02	DAIRY PRODUCTS,BIRD EGGS	1	No Quantity							26545			0
S3	2016	2016	2016	2	0	2	Export	752	Sweden	SWE	156	China	CHN								02	DAIRY PRODUCTS,BIRD EGGS	1	No Quantity							7942776			0
S3	2016	2016	2016	2	0	2	Export	752	Sweden	SWE	191	Croatia	HRV								02	DAIRY PRODUCTS,BIRD EGGS	1	No Quantity							25727			0
S3	2016	2016	2016	2	0	2	Export	752	Sweden	SWE	192	Cuba	CUB								02	DAIRY PRODUCTS,BIRD EGGS	1	No Quantity							563415			0
S3	2016	2016	2016	2	0	2	Export	752	Sweden	SWE	196	Cyprus	CYP								02	DAIRY PRODUCTS,BIRD EGGS	1	No Quantity							308370			0
S3	2016	2016	2016	2	0	2	Export	752	Sweden	SWE	203	Czechia	CZE								02	DAIRY PRODUCTS,BIRD EGGS	1	No Quantity							227331			0
S3	2016	2016	2016	2	0	2	Export	752	Sweden	SWE	208	Denmark	DNK								02	DAIRY PRODUCTS,BIRD EGGS	1	No Quantity							71457155			0
S3	2016	2016	2016	2	0	2	Export	752	Sweden	SWE	232	Eritrea	ERI								02	DAIRY PRODUCTS,BIRD EGGS	1	No Quantity							117			0
S3	2016	2016	2016	2	0	2	Export	752	Sweden	SWE	233	Estonia	EST								02	DAIRY PRODUCTS,BIRD EGGS	1	No Quantity							1186821			0
S3	2016	2016	2016	2	0	2	Export	752	Sweden	SWE	234	Faeroe Isds	FRO								02	DAIRY PRODUCTS,BIRD EGGS	1	No Quantity							344270			0
S3	2016	2016	2016	2	0	2	Export	752	Sweden	SWE	246	Finland	FIN								02	DAIRY PRODUCTS,BIRD EGGS	1	No Quantity							46689917			0
S3	2016	2016	2016	2	0	2	Export	752	Sweden	SWE	251	France	FRA								02	DAIRY PRODUCTS,BIRD EGGS	1	No Quantity							5731447			0
S3	2016	2016	2016	2	0	2	Export	752	Sweden	SWE	268	Georgia	GEO								02	DAIRY PRODUCTS,BIRD EGGS	1	No Quantity							21400			0
S3	2016	2016	2016	2	0	2	Export	752	Sweden	SWE	276	Germany	DEU								02	DAIRY PRODUCTS,BIRD EGGS	1	No Quantity							33784338			0
S3	2016	2016	2016	2	0	2	Export	752	Sweden	SWE	300	Greece	GRC								02	DAIRY PRODUCTS,BIRD EGGS	1	No Quantity							2325345			0
S3	2016	2016	2016	2	0	2	Export	752	Sweden	SWE	328	Guyana	GUY								02	DAIRY PRODUCTS,BIRD EGGS	1	No Quantity							33562			0
S3	2016	2016	2016	2	0	2	Export	752	Sweden	SWE	344	China, Hong Kong SAR	HKG								02	DAIRY PRODUCTS,BIRD EGGS	1	No Quantity							299599			0
S3	2016	2016	2016	2	0	2	Export	752	Sweden	SWE	348	Hungary	HUN								02	DAIRY PRODUCTS,BIRD EGGS	1	No Quantity							1931142			0
S3	2016	2016	2016	2	0	2	Export	752	Sweden	SWE	352	Iceland	ISL								02	DAIRY PRODUCTS,BIRD EGGS	1	No Quantity							373388			0
S3	2016	2016	2016	2	0	2	Export	752	Sweden	SWE	360	Indonesia	IDN								02	DAIRY PRODUCTS,BIRD EGGS	1	No Quantity							551371			0
S3	2016	2016	2016	2	0	2	Export	752	Sweden	SWE	364	Iran	IRN								02	DAIRY PRODUCTS,BIRD EGGS	1	No Quantity							117			0
S3	2016	2016	2016	2	0	2	Export	752	Sweden	SWE	376	Israel	ISR								02	DAIRY PRODUCTS,BIRD EGGS	1	No Quantity							351			0
S3	2016	2016	2016	2	0	2	Export	752	Sweden	SWE	381	Italy	ITA								02	DAIRY PRODUCTS,BIRD EGGS	1	No Quantity							7312121			0
S3	2016	2016	2016	2	0	2	Export	752	Sweden	SWE	392	Japan	JPN								02	DAIRY PRODUCTS,BIRD EGGS	1	No Quantity							203475			0
S3	2016	2016	2016	2	0	2	Export	752	Sweden	SWE	400	Jordan	JOR								02	DAIRY PRODUCTS,BIRD EGGS	1	No Quantity							625159			0
S3	2016	2016	2016	2	0	2	Export	752	Sweden	SWE	410	Rep. of Korea	KOR								02	DAIRY PRODUCTS,BIRD EGGS	1	No Quantity							597211			0
S3	2016	2016	2016	2	0	2	Export	752	Sweden	SWE	414	Kuwait	KWT								02	DAIRY PRODUCTS,BIRD EGGS	1	No Quantity							218326			0
S3	2016	2016	2016	2	0	2	Export	752	Sweden	SWE	422	Lebanon	LBN								02	DAIRY PRODUCTS,BIRD EGGS	1	No Quantity							2873909			0
S3	2016	2016	2016	2	0	2	Export	752	Sweden	SWE	428	Latvia	LVA								02	DAIRY PRODUCTS,BIRD EGGS	1	No Quantity							599901			0
S3	2016	2016	2016	2	0	2	Export	752	Sweden	SWE	434	Libya	LBY								02	DAIRY PRODUCTS,BIRD EGGS	1	No Quantity							104661			0
S3	2016	2016	2016	2	0	2	Export	752	Sweden	SWE	440	Lithuania	LTU								02	DAIRY PRODUCTS,BIRD EGGS	1	No Quantity							530438			0
S3	2016	2016	2016	2	0	2	Export	752	Sweden	SWE	442	Luxembourg	LUX								02	DAIRY PRODUCTS,BIRD EGGS	1	No Quantity							23622			0
S3	2016	2016	2016	2	0	2	Export	752	Sweden	SWE	446	China, Macao SAR	MAC								02	DAIRY PRODUCTS,BIRD EGGS	1	No Quantity							6783			0
S3	2016	2016	2016	2	0	2	Export	752	Sweden	SWE	458	Malaysia	MYS								02	DAIRY PRODUCTS,BIRD EGGS	1	No Quantity							193184			0
S3	2016	2016	2016	2	0	2	Export	752	Sweden	SWE	470	Malta	MLT								02	DAIRY PRODUCTS,BIRD EGGS	1	No Quantity							121500			0
S3	2016	2016	2016	2	0	2	Export	752	Sweden	SWE	490	Other Asia, nes									02	DAIRY PRODUCTS,BIRD EGGS	1	No Quantity							247795			0
S3	2016	2016	2016	2	0	2	Export	752	Sweden	SWE	504	Morocco	MAR								02	DAIRY PRODUCTS,BIRD EGGS	1	No Quantity							20231			0
S3	2016	2016	2016	2	0	2	Export	752	Sweden	SWE	512	Oman	OMN								02	DAIRY PRODUCTS,BIRD EGGS	1	No Quantity							40558887			0
S3	2016	2016	2016	2	0	2	Export	752	Sweden	SWE	516	Namibia	NAM								02	DAIRY PRODUCTS,BIRD EGGS	1	No Quantity							148396			0
S3	2016	2016	2016	2	0	2	Export	752	Sweden	SWE	528	Netherlands	NLD								02	DAIRY PRODUCTS,BIRD EGGS	1	No Quantity							38720011			0
S3	2016	2016	2016	2	0	2	Export	752	Sweden	SWE	566	Nigeria	NGA								02	DAIRY PRODUCTS,BIRD EGGS	1	No Quantity							3951275			0
S3	2016	2016	2016	2	0	2	Export	752	Sweden	SWE	579	Norway	NOR								02	DAIRY PRODUCTS,BIRD EGGS	1	No Quantity							24610421			0
S3	2016	2016	2016	2	0	2	Export	752	Sweden	SWE	586	Pakistan	PAK								02	DAIRY PRODUCTS,BIRD EGGS	1	No Quantity							117			0
S3	2016	2016	2016	2	0	2	Export	752	Sweden	SWE	608	Philippines	PHL								02	DAIRY PRODUCTS,BIRD EGGS	1	No Quantity							760459			0
S3	2016	2016	2016	2	0	2	Export	752	Sweden	SWE	616	Poland	POL								02	DAIRY PRODUCTS,BIRD EGGS	1	No Quantity							3918414			0
S3	2016	2016	2016	2	0	2	Export	752	Sweden	SWE	620	Portugal	PRT								02	DAIRY PRODUCTS,BIRD EGGS	1	No Quantity							2833682			0
S3	2016	2016	2016	2	0	2	Export	752	Sweden	SWE	634	Qatar	QAT								02	DAIRY PRODUCTS,BIRD EGGS	1	No Quantity							18009			0
S3	2016	2016	2016	2	0	2	Export	752	Sweden	SWE	642	Romania	ROU								02	DAIRY PRODUCTS,BIRD EGGS	1	No Quantity							627147			0
S3	2016	2016	2016	2	0	2	Export	752	Sweden	SWE	643	Russian Federation	RUS								02	DAIRY PRODUCTS,BIRD EGGS	1	No Quantity							792032			0
S3	2016	2016	2016	2	0	2	Export	752	Sweden	SWE	682	Saudi Arabia	SAU								02	DAIRY PRODUCTS,BIRD EGGS	1	No Quantity							6822962			0
S3	2016	2016	2016	2	0	2	Export	752	Sweden	SWE	686	Senegal	SEN								02	DAIRY PRODUCTS,BIRD EGGS	1	No Quantity							117			0
S3	2016	2016	2016	2	0	2	Export	752	Sweden	SWE	688	Serbia	SRB								02	DAIRY PRODUCTS,BIRD EGGS	1	No Quantity							1754			0
S3	2016	2016	2016	2	0	2	Export	752	Sweden	SWE	699	India	IND								02	DAIRY PRODUCTS,BIRD EGGS	1	No Quantity							222653			0
S3	2016	2016	2016	2	0	2	Export	752	Sweden	SWE	702	Singapore	SGP								02	DAIRY PRODUCTS,BIRD EGGS	1	No Quantity							524241			0
S3	2016	2016	2016	2	0	2	Export	752	Sweden	SWE	703	Slovakia	SVK								02	DAIRY PRODUCTS,BIRD EGGS	1	No Quantity							26194			0
S3	2016	2016	2016	2	0	2	Export	752	Sweden	SWE	704	Viet Nam	VNM								02	DAIRY PRODUCTS,BIRD EGGS	1	No Quantity							5847			0
S3	2016	2016	2016	2	0	2	Export	752	Sweden	SWE	705	Slovenia	SVN								02	DAIRY PRODUCTS,BIRD EGGS	1	No Quantity							1128234			0
S3	2016	2016	2016	2	0	2	Export	752	Sweden	SWE	716	Zimbabwe	ZWE								02	DAIRY PRODUCTS,BIRD EGGS	1	No Quantity							52974			0
S3	2016	2016	2016	2	0	2	Export	752	Sweden	SWE	724	Spain	ESP								02	DAIRY PRODUCTS,BIRD EGGS	1	No Quantity							12355846			0
S3	2016	2016	2016	2	0	2	Export	752	Sweden	SWE	757	Switzerland	CHE								02	DAIRY PRODUCTS,BIRD EGGS	1	No Quantity							403091			0
S3	2016	2016	2016	2	0	2	Export	752	Sweden	SWE	760	Syria	SYR								02	DAIRY PRODUCTS,BIRD EGGS	1	No Quantity							228149			0
S3	2016	2016	2016	2	0	2	Export	752	Sweden	SWE	764	Thailand	THA								02	DAIRY PRODUCTS,BIRD EGGS	1	No Quantity							638958			0
S3	2016	2016	2016	2	0	2	Export	752	Sweden	SWE	784	United Arab Emirates	ARE								02	DAIRY PRODUCTS,BIRD EGGS	1	No Quantity							2887591			0
S3	2016	2016	2016	2	0	2	Export	752	Sweden	SWE	792	Turkey	TUR								02	DAIRY PRODUCTS,BIRD EGGS	1	No Quantity							49465			0
S3	2016	2016	2016	2	0	2	Export	752	Sweden	SWE	804	Ukraine	UKR								02	DAIRY PRODUCTS,BIRD EGGS	1	No Quantity							192132			0
S3	2016	2016	2016	2	0	2	Export	752	Sweden	SWE	807	North Macedonia	MKD								02	DAIRY PRODUCTS,BIRD EGGS	1	No Quantity							35667			0
S3	2016	2016	2016	2	0	2	Export	752	Sweden	SWE	818	Egypt	EGY								02	DAIRY PRODUCTS,BIRD EGGS	1	No Quantity							16425697			0
S3	2016	2016	2016	2	0	2	Export	752	Sweden	SWE	826	United Kingdom	GBR								02	DAIRY PRODUCTS,BIRD EGGS	1	No Quantity							13670832			0
S3	2016	2016	2016	2	0	2	Export	752	Sweden	SWE	837	Bunkers									02	DAIRY PRODUCTS,BIRD EGGS	1	No Quantity							430221			0
S3	2016	2016	2016	2	0	2	Export	752	Sweden	SWE	842	USA	USA								02	DAIRY PRODUCTS,BIRD EGGS	1	No Quantity							655330			0
S3	2016	2016	2016	2	0	2	Export	752	Sweden	SWE	887	Yemen	YEM								02	DAIRY PRODUCTS,BIRD EGGS	1	No Quantity							312931			0
S3	2016	2016	2016	2	0	2	Export	757	Switzerland	CHE	0	World	WLD								02	DAIRY PRODUCTS,BIRD EGGS	1	No Quantity							720910721			0
S3	2016	2016	2016	2	0	2	Export	757	Switzerland	CHE	4	Afghanistan	AFG								02	DAIRY PRODUCTS,BIRD EGGS	1	No Quantity							64974			0
S3	2016	2016	2016	2	0	2	Export	757	Switzerland	CHE	12	Algeria	DZA								02	DAIRY PRODUCTS,BIRD EGGS	1	No Quantity							3473410			0
S3	2016	2016	2016	2	0	2	Export	757	Switzerland	CHE	32	Argentina	ARG								02	DAIRY PRODUCTS,BIRD EGGS	1	No Quantity							62608			0
S3	2016	2016	2016	2	0	2	Export	757	Switzerland	CHE	36	Australia	AUS								02	DAIRY PRODUCTS,BIRD EGGS	1	No Quantity							3914031			0
S3	2016	2016	2016	2	0	2	Export	757	Switzerland	CHE	40	Austria	AUT								02	DAIRY PRODUCTS,BIRD EGGS	1	No Quantity							14206476			0
S3	2016	2016	2016	2	0	2	Export	757	Switzerland	CHE	44	Bahamas	BHS								02	DAIRY PRODUCTS,BIRD EGGS	1	No Quantity							1533			0
S3	2016	2016	2016	2	0	2	Export	757	Switzerland	CHE	48	Bahrain	BHR								02	DAIRY PRODUCTS,BIRD EGGS	1	No Quantity							14290			0
S3	2016	2016	2016	2	0	2	Export	757	Switzerland	CHE	50	Bangladesh	BGD								02	DAIRY PRODUCTS,BIRD EGGS	1	No Quantity							349605			0
S3	2016	2016	2016	2	0	2	Export	757	Switzerland	CHE	51	Armenia	ARM								02	DAIRY PRODUCTS,BIRD EGGS	1	No Quantity							7289			0
S3	2016	2016	2016	2	0	2	Export	757	Switzerland	CHE	56	Belgium	BEL								02	DAIRY PRODUCTS,BIRD EGGS	1	No Quantity							16469589			0
S3	2016	2016	2016	2	0	2	Export	757	Switzerland	CHE	76	Brazil	BRA								02	DAIRY PRODUCTS,BIRD EGGS	1	No Quantity							418112			0
S3	2016	2016	2016	2	0	2	Export	757	Switzerland	CHE	96	Brunei Darussalam	BRN								02	DAIRY PRODUCTS,BIRD EGGS	1	No Quantity							120678			0
S3	2016	2016	2016	2	0	2	Export	757	Switzerland	CHE	100	Bulgaria	BGR								02	DAIRY PRODUCTS,BIRD EGGS	1	No Quantity							10085			0
S3	2016	2016	2016	2	0	2	Export	757	Switzerland	CHE	104	Myanmar	MMR								02	DAIRY PRODUCTS,BIRD EGGS	1	No Quantity							147232			0
S3	2016	2016	2016	2	0	2	Export	757	Switzerland	CHE	108	Burundi	BDI								02	DAIRY PRODUCTS,BIRD EGGS	1	No Quantity							309382			0
S3	2016	2016	2016	2	0	2	Export	757	Switzerland	CHE	120	Cameroon	CMR								02	DAIRY PRODUCTS,BIRD EGGS	1	No Quantity							88634			0
S3	2016	2016	2016	2	0	2	Export	757	Switzerland	CHE	124	Canada	CAN								02	DAIRY PRODUCTS,BIRD EGGS	1	No Quantity							25272552			0
S3	2016	2016	2016	2	0	2	Export	757	Switzerland	CHE	144	Sri Lanka	LKA								02	DAIRY PRODUCTS,BIRD EGGS	1	No Quantity							2788			0
S3	2016	2016	2016	2	0	2	Export	757	Switzerland	CHE	148	Chad	TCD								02	DAIRY PRODUCTS,BIRD EGGS	1	No Quantity							91874			0
S3	2016	2016	2016	2	0	2	Export	757	Switzerland	CHE	152	Chile	CHL								02	DAIRY PRODUCTS,BIRD EGGS	1	No Quantity							174			0
S3	2016	2016	2016	2	0	2	Export	757	Switzerland	CHE	156	China	CHN								02	DAIRY PRODUCTS,BIRD EGGS	1	No Quantity							6613452			0
S3	2016	2016	2016	2	0	2	Export	757	Switzerland	CHE	170	Colombia	COL								02	DAIRY PRODUCTS,BIRD EGGS	1	No Quantity							52210			0
S3	2016	2016	2016	2	0	2	Export	757	Switzerland	CHE	188	Costa Rica	CRI								02	DAIRY PRODUCTS,BIRD EGGS	1	No Quantity							54571			0
S3	2016	2016	2016	2	0	2	Export	757	Switzerland	CHE	192	Cuba	CUB								02	DAIRY PRODUCTS,BIRD EGGS	1	No Quantity							699124			0
S3	2016	2016	2016	2	0	2	Export	757	Switzerland	CHE	196	Cyprus	CYP								02	DAIRY PRODUCTS,BIRD EGGS	1	No Quantity							42795			0
S3	2016	2016	2016	2	0	2	Export	757	Switzerland	CHE	203	Czechia	CZE								02	DAIRY PRODUCTS,BIRD EGGS	1	No Quantity							200837			0
S3	2016	2016	2016	2	0	2	Export	757	Switzerland	CHE	208	Denmark	DNK								02	DAIRY PRODUCTS,BIRD EGGS	1	No Quantity							1493576			0
S3	2016	2016	2016	2	0	2	Export	757	Switzerland	CHE	214	Dominican Rep.	DOM								02	DAIRY PRODUCTS,BIRD EGGS	1	No Quantity							7523			0
S3	2016	2016	2016	2	0	2	Export	757	Switzerland	CHE	218	Ecuador	ECU								02	DAIRY PRODUCTS,BIRD EGGS	1	No Quantity							736			0
S3	2016	2016	2016	2	0	2	Export	757	Switzerland	CHE	231	Ethiopia	ETH								02	DAIRY PRODUCTS,BIRD EGGS	1	No Quantity							5731			0
S3	2016	2016	2016	2	0	2	Export	757	Switzerland	CHE	232	Eritrea	ERI								02	DAIRY PRODUCTS,BIRD EGGS	1	No Quantity							53887			0
S3	2016	2016	2016	2	0	2	Export	757	Switzerland	CHE	246	Finland	FIN								02	DAIRY PRODUCTS,BIRD EGGS	1	No Quantity							1137687			0
S3	2016	2016	2016	2	0	2	Export	757	Switzerland	CHE	251	France	FRA								02	DAIRY PRODUCTS,BIRD EGGS	1	No Quantity							70827014			0
S3	2016	2016	2016	2	0	2	Export	757	Switzerland	CHE	262	Djibouti	DJI								02	DAIRY PRODUCTS,BIRD EGGS	1	No Quantity							151136			0
S3	2016	2016	2016	2	0	2	Export	757	Switzerland	CHE	276	Germany	DEU								02	DAIRY PRODUCTS,BIRD EGGS	1	No Quantity							265900313			0
S3	2016	2016	2016	2	0	2	Export	757	Switzerland	CHE	300	Greece	GRC								02	DAIRY PRODUCTS,BIRD EGGS	1	No Quantity							458461			0
S3	2016	2016	2016	2	0	2	Export	757	Switzerland	CHE	320	Guatemala	GTM								02	DAIRY PRODUCTS,BIRD EGGS	1	No Quantity							15176			0
S3	2016	2016	2016	2	0	2	Export	757	Switzerland	CHE	324	Guinea	GIN								02	DAIRY PRODUCTS,BIRD EGGS	1	No Quantity							4714			0
S3	2016	2016	2016	2	0	2	Export	757	Switzerland	CHE	332	Haiti	HTI								02	DAIRY PRODUCTS,BIRD EGGS	1	No Quantity							1067885			0
S3	2016	2016	2016	2	0	2	Export	757	Switzerland	CHE	336	Holy See (Vatican City State)	VAT								02	DAIRY PRODUCTS,BIRD EGGS	1	No Quantity							2298			0
S3	2016	2016	2016	2	0	2	Export	757	Switzerland	CHE	344	China, Hong Kong SAR	HKG								02	DAIRY PRODUCTS,BIRD EGGS	1	No Quantity							8982604			0
S3	2016	2016	2016	2	0	2	Export	757	Switzerland	CHE	348	Hungary	HUN								02	DAIRY PRODUCTS,BIRD EGGS	1	No Quantity							87490			0
S3	2016	2016	2016	2	0	2	Export	757	Switzerland	CHE	352	Iceland	ISL								02	DAIRY PRODUCTS,BIRD EGGS	1	No Quantity							58953			0
S3	2016	2016	2016	2	0	2	Export	757	Switzerland	CHE	360	Indonesia	IDN								02	DAIRY PRODUCTS,BIRD EGGS	1	No Quantity							672041			0
S3	2016	2016	2016	2	0	2	Export	757	Switzerland	CHE	368	Iraq	IRQ								02	DAIRY PRODUCTS,BIRD EGGS	1	No Quantity							186580			0
S3	2016	2016	2016	2	0	2	Export	757	Switzerland	CHE	372	Ireland	IRL								02	DAIRY PRODUCTS,BIRD EGGS	1	No Quantity							12739			0
S3	2016	2016	2016	2	0	2	Export	757	Switzerland	CHE	376	Israel	ISR								02	DAIRY PRODUCTS,BIRD EGGS	1	No Quantity							995507			0
S3	2016	2016	2016	2	0	2	Export	757	Switzerland	CHE	381	Italy	ITA								02	DAIRY PRODUCTS,BIRD EGGS	1	No Quantity							73368145			0
S3	2016	2016	2016	2	0	2	Export	757	Switzerland	CHE	384	Côte d'Ivoire	CIV								02	DAIRY PRODUCTS,BIRD EGGS	1	No Quantity							456663			0
S3	2016	2016	2016	2	0	2	Export	757	Switzerland	CHE	388	Jamaica	JAM								02	DAIRY PRODUCTS,BIRD EGGS	1	No Quantity							37174			0
S3	2016	2016	2016	2	0	2	Export	757	Switzerland	CHE	392	Japan	JPN								02	DAIRY PRODUCTS,BIRD EGGS	1	No Quantity							7912987			0
S3	2016	2016	2016	2	0	2	Export	757	Switzerland	CHE	398	Kazakhstan	KAZ								02	DAIRY PRODUCTS,BIRD EGGS	1	No Quantity							1279817			0
S3	2016	2016	2016	2	0	2	Export	757	Switzerland	CHE	400	Jordan	JOR								02	DAIRY PRODUCTS,BIRD EGGS	1	No Quantity							158633			0
S3	2016	2016	2016	2	0	2	Export	757	Switzerland	CHE	408	Dem. People's Rep. of Korea	PRK								02	DAIRY PRODUCTS,BIRD EGGS	1	No Quantity							3881797			0
S3	2016	2016	2016	2	0	2	Export	757	Switzerland	CHE	410	Rep. of Korea	KOR								02	DAIRY PRODUCTS,BIRD EGGS	1	No Quantity							2156229			0
S3	2016	2016	2016	2	0	2	Export	757	Switzerland	CHE	414	Kuwait	KWT								02	DAIRY PRODUCTS,BIRD EGGS	1	No Quantity							331066			0
S3	2016	2016	2016	2	0	2	Export	757	Switzerland	CHE	422	Lebanon	LBN								02	DAIRY PRODUCTS,BIRD EGGS	1	No Quantity							1217504			0
S3	2016	2016	2016	2	0	2	Export	757	Switzerland	CHE	434	Libya	LBY								02	DAIRY PRODUCTS,BIRD EGGS	1	No Quantity							413170			0
S3	2016	2016	2016	2	0	2	Export	757	Switzerland	CHE	440	Lithuania	LTU								02	DAIRY PRODUCTS,BIRD EGGS	1	No Quantity							1326			0
S3	2016	2016	2016	2	0	2	Export	757	Switzerland	CHE	442	Luxembourg	LUX								02	DAIRY PRODUCTS,BIRD EGGS	1	No Quantity							2576895			0
S3	2016	2016	2016	2	0	2	Export	757	Switzerland	CHE	450	Madagascar	MDG								02	DAIRY PRODUCTS,BIRD EGGS	1	No Quantity							45208			0
S3	2016	2016	2016	2	0	2	Export	757	Switzerland	CHE	458	Malaysia	MYS								02	DAIRY PRODUCTS,BIRD EGGS	1	No Quantity							1429591			0
S3	2016	2016	2016	2	0	2	Export	757	Switzerland	CHE	462	Maldives	MDV								02	DAIRY PRODUCTS,BIRD EGGS	1	No Quantity							55529			0
S3	2016	2016	2016	2	0	2	Export	757	Switzerland	CHE	470	Malta	MLT								02	DAIRY PRODUCTS,BIRD EGGS	1	No Quantity							5			0
S3	2016	2016	2016	2	0	2	Export	757	Switzerland	CHE	478	Mauritania	MRT								02	DAIRY PRODUCTS,BIRD EGGS	1	No Quantity							48934			0
S3	2016	2016	2016	2	0	2	Export	757	Switzerland	CHE	480	Mauritius	MUS								02	DAIRY PRODUCTS,BIRD EGGS	1	No Quantity							55312			0
S3	2016	2016	2016	2	0	2	Export	757	Switzerland	CHE	484	Mexico	MEX								02	DAIRY PRODUCTS,BIRD EGGS	1	No Quantity							1035355			0
S3	2016	2016	2016	2	0	2	Export	757	Switzerland	CHE	490	Other Asia, nes									02	DAIRY PRODUCTS,BIRD EGGS	1	No Quantity							1734010			0
S3	2016	2016	2016	2	0	2	Export	757	Switzerland	CHE	498	Rep. of Moldova	MDA								02	DAIRY PRODUCTS,BIRD EGGS	1	No Quantity							114			0
S3	2016	2016	2016	2	0	2	Export	757	Switzerland	CHE	504	Morocco	MAR								02	DAIRY PRODUCTS,BIRD EGGS	1	No Quantity							130655			0
S3	2016	2016	2016	2	0	2	Export	757	Switzerland	CHE	528	Netherlands	NLD								02	DAIRY PRODUCTS,BIRD EGGS	1	No Quantity							18572718			0
S3	2016	2016	2016	2	0	2	Export	757	Switzerland	CHE	554	New Zealand	NZL								02	DAIRY PRODUCTS,BIRD EGGS	1	No Quantity							1532560			0
S3	2016	2016	2016	2	0	2	Export	757	Switzerland	CHE	558	Nicaragua	NIC								02	DAIRY PRODUCTS,BIRD EGGS	1	No Quantity							717167			0
S3	2016	2016	2016	2	0	2	Export	757	Switzerland	CHE	562	Niger	NER								02	DAIRY PRODUCTS,BIRD EGGS	1	No Quantity							258284			0
S3	2016	2016	2016	2	0	2	Export	757	Switzerland	CHE	566	Nigeria	NGA								02	DAIRY PRODUCTS,BIRD EGGS	1	No Quantity							20			0
S3	2016	2016	2016	2	0	2	Export	757	Switzerland	CHE	579	Norway	NOR								02	DAIRY PRODUCTS,BIRD EGGS	1	No Quantity							2164991			0
S3	2016	2016	2016	2	0	2	Export	757	Switzerland	CHE	586	Pakistan	PAK								02	DAIRY PRODUCTS,BIRD EGGS	1	No Quantity							705813			0
S3	2016	2016	2016	2	0	2	Export	757	Switzerland	CHE	591	Panama	PAN								02	DAIRY PRODUCTS,BIRD EGGS	1	No Quantity							67172			0
S3	2016	2016	2016	2	0	2	Export	757	Switzerland	CHE	604	Peru	PER								02	DAIRY PRODUCTS,BIRD EGGS	1	No Quantity							83676			0
S3	2016	2016	2016	2	0	2	Export	757	Switzerland	CHE	608	Philippines	PHL								02	DAIRY PRODUCTS,BIRD EGGS	1	No Quantity							925521			0
S3	2016	2016	2016	2	0	2	Export	757	Switzerland	CHE	616	Poland	POL								02	DAIRY PRODUCTS,BIRD EGGS	1	No Quantity							1191504			0
S3	2016	2016	2016	2	0	2	Export	757	Switzerland	CHE	620	Portugal	PRT								02	DAIRY PRODUCTS,BIRD EGGS	1	No Quantity							21737			0
S3	2016	2016	2016	2	0	2	Export	757	Switzerland	CHE	634	Qatar	QAT								02	DAIRY PRODUCTS,BIRD EGGS	1	No Quantity							29673			0
S3	2016	2016	2016	2	0	2	Export	757	Switzerland	CHE	642	Romania	ROU								02	DAIRY PRODUCTS,BIRD EGGS	1	No Quantity							44836			0
S3	2016	2016	2016	2	0	2	Export	757	Switzerland	CHE	643	Russian Federation	RUS								02	DAIRY PRODUCTS,BIRD EGGS	1	No Quantity							28434499			0
S3	2016	2016	2016	2	0	2	Export	757	Switzerland	CHE	662	Saint Lucia	LCA								02	DAIRY PRODUCTS,BIRD EGGS	1	No Quantity							1984			0
S3	2016	2016	2016	2	0	2	Export	757	Switzerland	CHE	682	Saudi Arabia	SAU								02	DAIRY PRODUCTS,BIRD EGGS	1	No Quantity							4971202			0
S3	2016	2016	2016	2	0	2	Export	757	Switzerland	CHE	686	Senegal	SEN								02	DAIRY PRODUCTS,BIRD EGGS	1	No Quantity							206104			0
S3	2016	2016	2016	2	0	2	Export	757	Switzerland	CHE	688	Serbia	SRB								02	DAIRY PRODUCTS,BIRD EGGS	1	No Quantity							10244			0
S3	2016	2016	2016	2	0	2	Export	757	Switzerland	CHE	699	India	IND								02	DAIRY PRODUCTS,BIRD EGGS	1	No Quantity							389835			0
S3	2016	2016	2016	2	0	2	Export	757	Switzerland	CHE	702	Singapore	SGP								02	DAIRY PRODUCTS,BIRD EGGS	1	No Quantity							7523552			0
S3	2016	2016	2016	2	0	2	Export	757	Switzerland	CHE	703	Slovakia	SVK								02	DAIRY PRODUCTS,BIRD EGGS	1	No Quantity							15229			0
S3	2016	2016	2016	2	0	2	Export	757	Switzerland	CHE	704	Viet Nam	VNM								02	DAIRY PRODUCTS,BIRD EGGS	1	No Quantity							504668			0
S3	2016	2016	2016	2	0	2	Export	757	Switzerland	CHE	705	Slovenia	SVN								02	DAIRY PRODUCTS,BIRD EGGS	1	No Quantity							37425			0
S3	2016	2016	2016	2	0	2	Export	757	Switzerland	CHE	710	South Africa	ZAF								02	DAIRY PRODUCTS,BIRD EGGS	1	No Quantity							649879			0
S3	2016	2016	2016	2	0	2	Export	757	Switzerland	CHE	716	Zimbabwe	ZWE								02	DAIRY PRODUCTS,BIRD EGGS	1	No Quantity							118374			0
S3	2016	2016	2016	2	0	2	Export	757	Switzerland	CHE	724	Spain	ESP								02	DAIRY PRODUCTS,BIRD EGGS	1	No Quantity							6700568			0
S3	2016	2016	2016	2	0	2	Export	757	Switzerland	CHE	728	South Sudan	SSD								02	DAIRY PRODUCTS,BIRD EGGS	1	No Quantity							193135			0
S3	2016	2016	2016	2	0	2	Export	757	Switzerland	CHE	729	Sudan	SDN								02	DAIRY PRODUCTS,BIRD EGGS	1	No Quantity							626180			0
S3	2016	2016	2016	2	0	2	Export	757	Switzerland	CHE	752	Sweden	SWE								02	DAIRY PRODUCTS,BIRD EGGS	1	No Quantity							1217818			0
S3	2016	2016	2016	2	0	2	Export	757	Switzerland	CHE	760	Syria	SYR								02	DAIRY PRODUCTS,BIRD EGGS	1	No Quantity							194878			0
S3	2016	2016	2016	2	0	2	Export	757	Switzerland	CHE	764	Thailand	THA								02	DAIRY PRODUCTS,BIRD EGGS	1	No Quantity							1433957			0
S3	2016	2016	2016	2	0	2	Export	757	Switzerland	CHE	768	Togo	TGO								02	DAIRY PRODUCTS,BIRD EGGS	1	No Quantity							104249			0
S3	2016	2016	2016	2	0	2	Export	757	Switzerland	CHE	784	United Arab Emirates	ARE								02	DAIRY PRODUCTS,BIRD EGGS	1	No Quantity							2226037			0
S3	2016	2016	2016	2	0	2	Export	757	Switzerland	CHE	788	Tunisia	TUN								02	DAIRY PRODUCTS,BIRD EGGS	1	No Quantity							53454			0
S3	2016	2016	2016	2	0	2	Export	757	Switzerland	CHE	792	Turkey	TUR								02	DAIRY PRODUCTS,BIRD EGGS	1	No Quantity							4950213			0
S3	2016	2016	2016	2	0	2	Export	757	Switzerland	CHE	795	Turkmenistan	TKM								02	DAIRY PRODUCTS,BIRD EGGS	1	No Quantity							10105			0
S3	2016	2016	2016	2	0	2	Export	757	Switzerland	CHE	804	Ukraine	UKR								02	DAIRY PRODUCTS,BIRD EGGS	1	No Quantity							432671			0
S3	2016	2016	2016	2	0	2	Export	757	Switzerland	CHE	818	Egypt	EGY								02	DAIRY PRODUCTS,BIRD EGGS	1	No Quantity							6346984			0
S3	2016	2016	2016	2	0	2	Export	757	Switzerland	CHE	826	United Kingdom	GBR								02	DAIRY PRODUCTS,BIRD EGGS	1	No Quantity							19521999			0
S3	2016	2016	2016	2	0	2	Export	757	Switzerland	CHE	834	United Rep. of Tanzania	TZA								02	DAIRY PRODUCTS,BIRD EGGS	1	No Quantity							67985			0
S3	2016	2016	2016	2	0	2	Export	757	Switzerland	CHE	842	USA	USA								02	DAIRY PRODUCTS,BIRD EGGS	1	No Quantity							81136831			0
S3	2016	2016	2016	2	0	2	Export	757	Switzerland	CHE	854	Burkina Faso	BFA								02	DAIRY PRODUCTS,BIRD EGGS	1	No Quantity							506830			0
S3	2016	2016	2016	2	0	2	Export	757	Switzerland	CHE	860	Uzbekistan	UZB								02	DAIRY PRODUCTS,BIRD EGGS	1	No Quantity							239			0
S3	2016	2016	2016	2	0	2	Export	757	Switzerland	CHE	862	Venezuela	VEN								02	DAIRY PRODUCTS,BIRD EGGS	1	No Quantity							6102			0
S3	2016	2016	2016	2	0	2	Export	757	Switzerland	CHE	887	Yemen	YEM								02	DAIRY PRODUCTS,BIRD EGGS	1	No Quantity							2865343			0
S3	2016	2016	2016	2	0	2	Export	591	Panama	PAN	0	World	WLD								03	FISH,CRUSTACEANS,MOLLUSC	1	No Quantity							141745204			0
S3	2016	2016	2016	2	0	2	Export	591	Panama	PAN	8	Albania	ALB								03	FISH,CRUSTACEANS,MOLLUSC	1	No Quantity							1278123			0
S3	2016	2016	2016	2	0	2	Export	591	Panama	PAN	28	Antigua and Barbuda	ATG								03	FISH,CRUSTACEANS,MOLLUSC	1	No Quantity							53225			0
S3	2016	2016	2016	2	0	2	Export	591	Panama	PAN	52	Barbados	BRB								03	FISH,CRUSTACEANS,MOLLUSC	1	No Quantity							1625105			0
S3	2016	2016	2016	2	0	2	Export	591	Panama	PAN	56	Belgium	BEL								03	FISH,CRUSTACEANS,MOLLUSC	1	No Quantity							26000			0
S3	2016	2016	2016	2	0	2	Export	591	Panama	PAN	76	Brazil	BRA								03	FISH,CRUSTACEANS,MOLLUSC	1	No Quantity							1717349			0
S3	2016	2016	2016	2	0	2	Export	591	Panama	PAN	84	Belize	BLZ								03	FISH,CRUSTACEANS,MOLLUSC	1	No Quantity							164000			0
S3	2016	2016	2016	2	0	2	Export	591	Panama	PAN	124	Canada	CAN								03	FISH,CRUSTACEANS,MOLLUSC	1	No Quantity							800323			0
S3	2016	2016	2016	2	0	2	Export	591	Panama	PAN	144	Sri Lanka	LKA								03	FISH,CRUSTACEANS,MOLLUSC	1	No Quantity							123966			0
S3	2016	2016	2016	2	0	2	Export	591	Panama	PAN	152	Chile	CHL								03	FISH,CRUSTACEANS,MOLLUSC	1	No Quantity							31529			0
S3	2016	2016	2016	2	0	2	Export	591	Panama	PAN	156	China	CHN								03	FISH,CRUSTACEANS,MOLLUSC	1	No Quantity							22484			0
S3	2016	2016	2016	2	0	2	Export	591	Panama	PAN	170	Colombia	COL								03	FISH,CRUSTACEANS,MOLLUSC	1	No Quantity							2321002			0
S3	2016	2016	2016	2	0	2	Export	591	Panama	PAN	188	Costa Rica	CRI								03	FISH,CRUSTACEANS,MOLLUSC	1	No Quantity							3007621			0
S3	2016	2016	2016	2	0	2	Export	591	Panama	PAN	192	Cuba	CUB								03	FISH,CRUSTACEANS,MOLLUSC	1	No Quantity							73790			0
S3	2016	2016	2016	2	0	2	Export	591	Panama	PAN	204	Benin	BEN								03	FISH,CRUSTACEANS,MOLLUSC	1	No Quantity							465800			0
S3	2016	2016	2016	2	0	2	Export	591	Panama	PAN	208	Denmark	DNK								03	FISH,CRUSTACEANS,MOLLUSC	1	No Quantity							4710499			0
S3	2016	2016	2016	2	0	2	Export	591	Panama	PAN	212	Dominica	DMA								03	FISH,CRUSTACEANS,MOLLUSC	1	No Quantity							7666			0
S3	2016	2016	2016	2	0	2	Export	591	Panama	PAN	214	Dominican Rep.	DOM								03	FISH,CRUSTACEANS,MOLLUSC	1	No Quantity							1362571			0
S3	2016	2016	2016	2	0	2	Export	591	Panama	PAN	218	Ecuador	ECU								03	FISH,CRUSTACEANS,MOLLUSC	1	No Quantity							2053419			0
S3	2016	2016	2016	2	0	2	Export	591	Panama	PAN	222	El Salvador	SLV								03	FISH,CRUSTACEANS,MOLLUSC	1	No Quantity							468301			0
S3	2016	2016	2016	2	0	2	Export	591	Panama	PAN	242	Fiji	FJI								03	FISH,CRUSTACEANS,MOLLUSC	1	No Quantity							91427			0
S3	2016	2016	2016	2	0	2	Export	591	Panama	PAN	251	France	FRA								03	FISH,CRUSTACEANS,MOLLUSC	1	No Quantity							1421843			0
S3	2016	2016	2016	2	0	2	Export	591	Panama	PAN	276	Germany	DEU								03	FISH,CRUSTACEANS,MOLLUSC	1	No Quantity							22435			0
S3	2016	2016	2016	2	0	2	Export	591	Panama	PAN	300	Greece	GRC								03	FISH,CRUSTACEANS,MOLLUSC	1	No Quantity							433509			0
S3	2016	2016	2016	2	0	2	Export	591	Panama	PAN	320	Guatemala	GTM								03	FISH,CRUSTACEANS,MOLLUSC	1	No Quantity							1421075			0
S3	2016	2016	2016	2	0	2	Export	591	Panama	PAN	328	Guyana	GUY								03	FISH,CRUSTACEANS,MOLLUSC	1	No Quantity							168			0
S3	2016	2016	2016	2	0	2	Export	591	Panama	PAN	340	Honduras	HND								03	FISH,CRUSTACEANS,MOLLUSC	1	No Quantity							250360			0
S3	2016	2016	2016	2	0	2	Export	591	Panama	PAN	344	China, Hong Kong SAR	HKG								03	FISH,CRUSTACEANS,MOLLUSC	1	No Quantity							125315			0
S3	2016	2016	2016	2	0	2	Export	591	Panama	PAN	381	Italy	ITA								03	FISH,CRUSTACEANS,MOLLUSC	1	No Quantity							4353378			0
S3	2016	2016	2016	2	0	2	Export	591	Panama	PAN	388	Jamaica	JAM								03	FISH,CRUSTACEANS,MOLLUSC	1	No Quantity							94813			0
S3	2016	2016	2016	2	0	2	Export	591	Panama	PAN	392	Japan	JPN								03	FISH,CRUSTACEANS,MOLLUSC	1	No Quantity							264504			0
S3	2016	2016	2016	2	0	2	Export	591	Panama	PAN	410	Rep. of Korea	KOR								03	FISH,CRUSTACEANS,MOLLUSC	1	No Quantity							3807833			0
S3	2016	2016	2016	2	0	2	Export	591	Panama	PAN	458	Malaysia	MYS								03	FISH,CRUSTACEANS,MOLLUSC	1	No Quantity							33305			0
S3	2016	2016	2016	2	0	2	Export	591	Panama	PAN	484	Mexico	MEX								03	FISH,CRUSTACEANS,MOLLUSC	1	No Quantity							680304			0
S3	2016	2016	2016	2	0	2	Export	591	Panama	PAN	490	Other Asia, nes									03	FISH,CRUSTACEANS,MOLLUSC	1	No Quantity							6954722			0
S3	2016	2016	2016	2	0	2	Export	591	Panama	PAN	504	Morocco	MAR								03	FISH,CRUSTACEANS,MOLLUSC	1	No Quantity							112977			0
S3	2016	2016	2016	2	0	2	Export	591	Panama	PAN	528	Netherlands	NLD								03	FISH,CRUSTACEANS,MOLLUSC	1	No Quantity							1791354			0
S3	2016	2016	2016	2	0	2	Export	591	Panama	PAN	533	Aruba	ABW								03	FISH,CRUSTACEANS,MOLLUSC	1	No Quantity							280956			0
S3	2016	2016	2016	2	0	2	Export	591	Panama	PAN	558	Nicaragua	NIC								03	FISH,CRUSTACEANS,MOLLUSC	1	No Quantity							111048			0
S3	2016	2016	2016	2	0	2	Export	591	Panama	PAN	604	Peru	PER								03	FISH,CRUSTACEANS,MOLLUSC	1	No Quantity							887270			0
S3	2016	2016	2016	2	0	2	Export	591	Panama	PAN	620	Portugal	PRT								03	FISH,CRUSTACEANS,MOLLUSC	1	No Quantity							8295336			0
S3	2016	2016	2016	2	0	2	Export	591	Panama	PAN	662	Saint Lucia	LCA								03	FISH,CRUSTACEANS,MOLLUSC	1	No Quantity							59785			0
S3	2016	2016	2016	2	0	2	Export	591	Panama	PAN	704	Viet Nam	VNM								03	FISH,CRUSTACEANS,MOLLUSC	1	No Quantity							4947512			0
S3	2016	2016	2016	2	0	2	Export	591	Panama	PAN	710	South Africa	ZAF								03	FISH,CRUSTACEANS,MOLLUSC	1	No Quantity							649976			0
S3	2016	2016	2016	2	0	2	Export	591	Panama	PAN	724	Spain	ESP								03	FISH,CRUSTACEANS,MOLLUSC	1	No Quantity							8512516			0
S3	2016	2016	2016	2	0	2	Export	591	Panama	PAN	740	Suriname	SUR								03	FISH,CRUSTACEANS,MOLLUSC	1	No Quantity							131354			0
S3	2016	2016	2016	2	0	2	Export	591	Panama	PAN	757	Switzerland	CHE								03	FISH,CRUSTACEANS,MOLLUSC	1	No Quantity							35522			0
S3	2016	2016	2016	2	0	2	Export	591	Panama	PAN	764	Thailand	THA								03	FISH,CRUSTACEANS,MOLLUSC	1	No Quantity							73308			0
S3	2016	2016	2016	2	0	2	Export	591	Panama	PAN	780	Trinidad and Tobago	TTO								03	FISH,CRUSTACEANS,MOLLUSC	1	No Quantity							2340472			0
S3	2016	2016	2016	2	0	2	Export	591	Panama	PAN	784	United Arab Emirates	ARE								03	FISH,CRUSTACEANS,MOLLUSC	1	No Quantity							193317			0
S3	2016	2016	2016	2	0	2	Export	591	Panama	PAN	826	United Kingdom	GBR								03	FISH,CRUSTACEANS,MOLLUSC	1	No Quantity							846963			0
S3	2016	2016	2016	2	0	2	Export	591	Panama	PAN	838	Free Zones									03	FISH,CRUSTACEANS,MOLLUSC	1	No Quantity							408075			0
S3	2016	2016	2016	2	0	2	Export	591	Panama	PAN	842	USA	USA								03	FISH,CRUSTACEANS,MOLLUSC	1	No Quantity							70109958			0
S3	2016	2016	2016	2	0	2	Export	591	Panama	PAN	858	Uruguay	URY								03	FISH,CRUSTACEANS,MOLLUSC	1	No Quantity							125309			0
S3	2016	2016	2016	2	0	2	Export	591	Panama	PAN	862	Venezuela	VEN								03	FISH,CRUSTACEANS,MOLLUSC	1	No Quantity							338504			0
S3	2016	2016	2016	2	0	2	Export	591	Panama	PAN	882	Samoa	WSM								03	FISH,CRUSTACEANS,MOLLUSC	1	No Quantity							916864			0
S3	2016	2016	2016	2	0	2	Export	591	Panama	PAN	899	Areas, nes									03	FISH,CRUSTACEANS,MOLLUSC	1	No Quantity							309064			0
S3	2016	2016	2016	2	0	2	Export	752	Sweden	SWE	0	World	WLD								03	FISH,CRUSTACEANS,MOLLUSC	1	No Quantity							4418932972			0
S3	2016	2016	2016	2	0	2	Export	752	Sweden	SWE	32	Argentina	ARG								03	FISH,CRUSTACEANS,MOLLUSC	1	No Quantity							1520			0
S3	2016	2016	2016	2	0	2	Export	752	Sweden	SWE	36	Australia	AUS								03	FISH,CRUSTACEANS,MOLLUSC	1	No Quantity							3179707			0
S3	2016	2016	2016	2	0	2	Export	752	Sweden	SWE	40	Austria	AUT								03	FISH,CRUSTACEANS,MOLLUSC	1	No Quantity							4830076			0
S3	2016	2016	2016	2	0	2	Export	752	Sweden	SWE	50	Bangladesh	BGD								03	FISH,CRUSTACEANS,MOLLUSC	1	No Quantity							8420			0
S3	2016	2016	2016	2	0	2	Export	752	Sweden	SWE	56	Belgium	BEL								03	FISH,CRUSTACEANS,MOLLUSC	1	No Quantity							72332448			0
S3	2016	2016	2016	2	0	2	Export	752	Sweden	SWE	76	Brazil	BRA								03	FISH,CRUSTACEANS,MOLLUSC	1	No Quantity							14033			0
S3	2016	2016	2016	2	0	2	Export	752	Sweden	SWE	100	Bulgaria	BGR								03	FISH,CRUSTACEANS,MOLLUSC	1	No Quantity							4870537			0
S3	2016	2016	2016	2	0	2	Export	752	Sweden	SWE	112	Belarus	BLR								03	FISH,CRUSTACEANS,MOLLUSC	1	No Quantity							42683			0
S3	2016	2016	2016	2	0	2	Export	752	Sweden	SWE	124	Canada	CAN								03	FISH,CRUSTACEANS,MOLLUSC	1	No Quantity							2111229			0
S3	2016	2016	2016	2	0	2	Export	752	Sweden	SWE	156	China	CHN								03	FISH,CRUSTACEANS,MOLLUSC	1	No Quantity							408353			0
S3	2016	2016	2016	2	0	2	Export	752	Sweden	SWE	170	Colombia	COL								03	FISH,CRUSTACEANS,MOLLUSC	1	No Quantity							19178			0
S3	2016	2016	2016	2	0	2	Export	752	Sweden	SWE	191	Croatia	HRV								03	FISH,CRUSTACEANS,MOLLUSC	1	No Quantity							7312238			0
S3	2016	2016	2016	2	0	2	Export	752	Sweden	SWE	196	Cyprus	CYP								03	FISH,CRUSTACEANS,MOLLUSC	1	No Quantity							1232778			0
S3	2016	2016	2016	2	0	2	Export	752	Sweden	SWE	203	Czechia	CZE								03	FISH,CRUSTACEANS,MOLLUSC	1	No Quantity							89019739			0
S3	2016	2016	2016	2	0	2	Export	752	Sweden	SWE	208	Denmark	DNK								03	FISH,CRUSTACEANS,MOLLUSC	1	No Quantity							172259852			0
S3	2016	2016	2016	2	0	2	Export	752	Sweden	SWE	231	Ethiopia	ETH								03	FISH,CRUSTACEANS,MOLLUSC	1	No Quantity							65018			0
S3	2016	2016	2016	2	0	2	Export	752	Sweden	SWE	233	Estonia	EST								03	FISH,CRUSTACEANS,MOLLUSC	1	No Quantity							33333302			0
S3	2016	2016	2016	2	0	2	Export	752	Sweden	SWE	234	Faeroe Isds	FRO								03	FISH,CRUSTACEANS,MOLLUSC	1	No Quantity							117			0
S3	2016	2016	2016	2	0	2	Export	752	Sweden	SWE	246	Finland	FIN								03	FISH,CRUSTACEANS,MOLLUSC	1	No Quantity							111087658			0
S3	2016	2016	2016	2	0	2	Export	752	Sweden	SWE	251	France	FRA								03	FISH,CRUSTACEANS,MOLLUSC	1	No Quantity							758550569			0
S3	2016	2016	2016	2	0	2	Export	752	Sweden	SWE	268	Georgia	GEO								03	FISH,CRUSTACEANS,MOLLUSC	1	No Quantity							87471			0
S3	2016	2016	2016	2	0	2	Export	752	Sweden	SWE	276	Germany	DEU								03	FISH,CRUSTACEANS,MOLLUSC	1	No Quantity							201018708			0
S3	2016	2016	2016	2	0	2	Export	752	Sweden	SWE	300	Greece	GRC								03	FISH,CRUSTACEANS,MOLLUSC	1	No Quantity							12548094			0
S3	2016	2016	2016	2	0	2	Export	752	Sweden	SWE	328	Guyana	GUY								03	FISH,CRUSTACEANS,MOLLUSC	1	No Quantity							77414			0
S3	2016	2016	2016	2	0	2	Export	752	Sweden	SWE	344	China, Hong Kong SAR	HKG								03	FISH,CRUSTACEANS,MOLLUSC	1	No Quantity							574642			0
S3	2016	2016	2016	2	0	2	Export	752	Sweden	SWE	348	Hungary	HUN								03	FISH,CRUSTACEANS,MOLLUSC	1	No Quantity							813783			0
S3	2016	2016	2016	2	0	2	Export	752	Sweden	SWE	352	Iceland	ISL								03	FISH,CRUSTACEANS,MOLLUSC	1	No Quantity							336552			0
S3	2016	2016	2016	2	0	2	Export	752	Sweden	SWE	372	Ireland	IRL								03	FISH,CRUSTACEANS,MOLLUSC	1	No Quantity							3566192			0
S3	2016	2016	2016	2	0	2	Export	752	Sweden	SWE	376	Israel	ISR								03	FISH,CRUSTACEANS,MOLLUSC	1	No Quantity							166756			0
S3	2016	2016	2016	2	0	2	Export	752	Sweden	SWE	381	Italy	ITA								03	FISH,CRUSTACEANS,MOLLUSC	1	No Quantity							350758552			0
S3	2016	2016	2016	2	0	2	Export	752	Sweden	SWE	392	Japan	JPN								03	FISH,CRUSTACEANS,MOLLUSC	1	No Quantity							1006617			0
S3	2016	2016	2016	2	0	2	Export	752	Sweden	SWE	410	Rep. of Korea	KOR								03	FISH,CRUSTACEANS,MOLLUSC	1	No Quantity							109339			0
S3	2016	2016	2016	2	0	2	Export	752	Sweden	SWE	422	Lebanon	LBN								03	FISH,CRUSTACEANS,MOLLUSC	1	No Quantity							351			0
S3	2016	2016	2016	2	0	2	Export	752	Sweden	SWE	428	Latvia	LVA								03	FISH,CRUSTACEANS,MOLLUSC	1	No Quantity							42498917			0
S3	2016	2016	2016	2	0	2	Export	752	Sweden	SWE	440	Lithuania	LTU								03	FISH,CRUSTACEANS,MOLLUSC	1	No Quantity							236239299			0
S3	2016	2016	2016	2	0	2	Export	752	Sweden	SWE	442	Luxembourg	LUX								03	FISH,CRUSTACEANS,MOLLUSC	1	No Quantity							506700			0
S3	2016	2016	2016	2	0	2	Export	752	Sweden	SWE	458	Malaysia	MYS								03	FISH,CRUSTACEANS,MOLLUSC	1	No Quantity							76128			0
S3	2016	2016	2016	2	0	2	Export	752	Sweden	SWE	470	Malta	MLT								03	FISH,CRUSTACEANS,MOLLUSC	1	No Quantity							1017375			0
S3	2016	2016	2016	2	0	2	Export	752	Sweden	SWE	490	Other Asia, nes									03	FISH,CRUSTACEANS,MOLLUSC	1	No Quantity							3452410			0
S3	2016	2016	2016	2	0	2	Export	752	Sweden	SWE	498	Rep. of Moldova	MDA								03	FISH,CRUSTACEANS,MOLLUSC	1	No Quantity							23973			0
S3	2016	2016	2016	2	0	2	Export	752	Sweden	SWE	504	Morocco	MAR								03	FISH,CRUSTACEANS,MOLLUSC	1	No Quantity							4444			0
S3	2016	2016	2016	2	0	2	Export	752	Sweden	SWE	528	Netherlands	NLD								03	FISH,CRUSTACEANS,MOLLUSC	1	No Quantity							190138290			0
S3	2016	2016	2016	2	0	2	Export	752	Sweden	SWE	554	New Zealand	NZL								03	FISH,CRUSTACEANS,MOLLUSC	1	No Quantity							3391			0
S3	2016	2016	2016	2	0	2	Export	752	Sweden	SWE	579	Norway	NOR								03	FISH,CRUSTACEANS,MOLLUSC	1	No Quantity							57612667			0
S3	2016	2016	2016	2	0	2	Export	752	Sweden	SWE	591	Panama	PAN								03	FISH,CRUSTACEANS,MOLLUSC	1	No Quantity							21751			0
S3	2016	2016	2016	2	0	2	Export	752	Sweden	SWE	608	Philippines	PHL								03	FISH,CRUSTACEANS,MOLLUSC	1	No Quantity							11811			0
S3	2016	2016	2016	2	0	2	Export	752	Sweden	SWE	616	Poland	POL								03	FISH,CRUSTACEANS,MOLLUSC	1	No Quantity							914895517			0
S3	2016	2016	2016	2	0	2	Export	752	Sweden	SWE	620	Portugal	PRT								03	FISH,CRUSTACEANS,MOLLUSC	1	No Quantity							319239803			0
S3	2016	2016	2016	2	0	2	Export	752	Sweden	SWE	634	Qatar	QAT								03	FISH,CRUSTACEANS,MOLLUSC	1	No Quantity							117			0
S3	2016	2016	2016	2	0	2	Export	752	Sweden	SWE	642	Romania	ROU								03	FISH,CRUSTACEANS,MOLLUSC	1	No Quantity							11096756			0
S3	2016	2016	2016	2	0	2	Export	752	Sweden	SWE	643	Russian Federation	RUS								03	FISH,CRUSTACEANS,MOLLUSC	1	No Quantity							419229			0
S3	2016	2016	2016	2	0	2	Export	752	Sweden	SWE	682	Saudi Arabia	SAU								03	FISH,CRUSTACEANS,MOLLUSC	1	No Quantity							493368			0
S3	2016	2016	2016	2	0	2	Export	752	Sweden	SWE	699	India	IND								03	FISH,CRUSTACEANS,MOLLUSC	1	No Quantity							468			0
S3	2016	2016	2016	2	0	2	Export	752	Sweden	SWE	702	Singapore	SGP								03	FISH,CRUSTACEANS,MOLLUSC	1	No Quantity							239142			0
S3	2016	2016	2016	2	0	2	Export	752	Sweden	SWE	703	Slovakia	SVK								03	FISH,CRUSTACEANS,MOLLUSC	1	No Quantity							597796			0
S3	2016	2016	2016	2	0	2	Export	752	Sweden	SWE	704	Viet Nam	VNM								03	FISH,CRUSTACEANS,MOLLUSC	1	No Quantity							159857			0
S3	2016	2016	2016	2	0	2	Export	752	Sweden	SWE	705	Slovenia	SVN								03	FISH,CRUSTACEANS,MOLLUSC	1	No Quantity							9472			0
S3	2016	2016	2016	2	0	2	Export	752	Sweden	SWE	710	South Africa	ZAF								03	FISH,CRUSTACEANS,MOLLUSC	1	No Quantity							936			0
S3	2016	2016	2016	2	0	2	Export	752	Sweden	SWE	724	Spain	ESP								03	FISH,CRUSTACEANS,MOLLUSC	1	No Quantity							410001826			0
S3	2016	2016	2016	2	0	2	Export	752	Sweden	SWE	757	Switzerland	CHE								03	FISH,CRUSTACEANS,MOLLUSC	1	No Quantity							3821121			0
S3	2016	2016	2016	2	0	2	Export	752	Sweden	SWE	764	Thailand	THA								03	FISH,CRUSTACEANS,MOLLUSC	1	No Quantity							128751			0
S3	2016	2016	2016	2	0	2	Export	752	Sweden	SWE	784	United Arab Emirates	ARE								03	FISH,CRUSTACEANS,MOLLUSC	1	No Quantity							198680			0
S3	2016	2016	2016	2	0	2	Export	752	Sweden	SWE	792	Turkey	TUR								03	FISH,CRUSTACEANS,MOLLUSC	1	No Quantity							99048			0
S3	2016	2016	2016	2	0	2	Export	752	Sweden	SWE	804	Ukraine	UKR								03	FISH,CRUSTACEANS,MOLLUSC	1	No Quantity							22920			0
S3	2016	2016	2016	2	0	2	Export	752	Sweden	SWE	818	Egypt	EGY								03	FISH,CRUSTACEANS,MOLLUSC	1	No Quantity							2222			0
S3	2016	2016	2016	2	0	2	Export	752	Sweden	SWE	826	United Kingdom	GBR								03	FISH,CRUSTACEANS,MOLLUSC	1	No Quantity							388662090			0
S3	2016	2016	2016	2	0	2	Export	752	Sweden	SWE	837	Bunkers									03	FISH,CRUSTACEANS,MOLLUSC	1	No Quantity							25142			0
S3	2016	2016	2016	2	0	2	Export	752	Sweden	SWE	842	USA	USA								03	FISH,CRUSTACEANS,MOLLUSC	1	No Quantity							5467631			0
S3	2016	2016	2016	2	0	2	Export	757	Switzerland	CHE	0	World	WLD								03	FISH,CRUSTACEANS,MOLLUSC	1	No Quantity							7992409			0
S3	2016	2016	2016	2	0	2	Export	757	Switzerland	CHE	40	Austria	AUT								03	FISH,CRUSTACEANS,MOLLUSC	1	No Quantity							140869			0
S3	2016	2016	2016	2	0	2	Export	757	Switzerland	CHE	56	Belgium	BEL								03	FISH,CRUSTACEANS,MOLLUSC	1	No Quantity							129			0
S3	2016	2016	2016	2	0	2	Export	757	Switzerland	CHE	208	Denmark	DNK								03	FISH,CRUSTACEANS,MOLLUSC	1	No Quantity							379652			0
S3	2016	2016	2016	2	0	2	Export	757	Switzerland	CHE	233	Estonia	EST								03	FISH,CRUSTACEANS,MOLLUSC	1	No Quantity							36738			0
S3	2016	2016	2016	2	0	2	Export	757	Switzerland	CHE	251	France	FRA								03	FISH,CRUSTACEANS,MOLLUSC	1	No Quantity							1841889			0
S3	2016	2016	2016	2	0	2	Export	757	Switzerland	CHE	276	Germany	DEU								03	FISH,CRUSTACEANS,MOLLUSC	1	No Quantity							2722653			0
S3	2016	2016	2016	2	0	2	Export	757	Switzerland	CHE	344	China, Hong Kong SAR	HKG								03	FISH,CRUSTACEANS,MOLLUSC	1	No Quantity							161911			0
S3	2016	2016	2016	2	0	2	Export	757	Switzerland	CHE	348	Hungary	HUN								03	FISH,CRUSTACEANS,MOLLUSC	1	No Quantity							20230			0
S3	2016	2016	2016	2	0	2	Export	757	Switzerland	CHE	381	Italy	ITA								03	FISH,CRUSTACEANS,MOLLUSC	1	No Quantity							7542			0
S3	2016	2016	2016	2	0	2	Export	757	Switzerland	CHE	392	Japan	JPN								03	FISH,CRUSTACEANS,MOLLUSC	1	No Quantity							132541			0
S3	2016	2016	2016	2	0	2	Export	757	Switzerland	CHE	398	Kazakhstan	KAZ								03	FISH,CRUSTACEANS,MOLLUSC	1	No Quantity							101			0
S3	2016	2016	2016	2	0	2	Export	757	Switzerland	CHE	442	Luxembourg	LUX								03	FISH,CRUSTACEANS,MOLLUSC	1	No Quantity							7158			0
S3	2016	2016	2016	2	0	2	Export	757	Switzerland	CHE	458	Malaysia	MYS								03	FISH,CRUSTACEANS,MOLLUSC	1	No Quantity							10561			0
S3	2016	2016	2016	2	0	2	Export	757	Switzerland	CHE	490	Other Asia, nes									03	FISH,CRUSTACEANS,MOLLUSC	1	No Quantity							34834			0
S3	2016	2016	2016	2	0	2	Export	757	Switzerland	CHE	498	Rep. of Moldova	MDA								03	FISH,CRUSTACEANS,MOLLUSC	1	No Quantity							140604			0
S3	2016	2016	2016	2	0	2	Export	757	Switzerland	CHE	512	Oman	OMN								03	FISH,CRUSTACEANS,MOLLUSC	1	No Quantity							118982			0
S3	2016	2016	2016	2	0	2	Export	757	Switzerland	CHE	528	Netherlands	NLD								03	FISH,CRUSTACEANS,MOLLUSC	1	No Quantity							80451			0
S3	2016	2016	2016	2	0	2	Export	757	Switzerland	CHE	566	Nigeria	NGA								03	FISH,CRUSTACEANS,MOLLUSC	1	No Quantity							51			0
S3	2016	2016	2016	2	0	2	Export	757	Switzerland	CHE	579	Norway	NOR								03	FISH,CRUSTACEANS,MOLLUSC	1	No Quantity							65732			0
S3	2016	2016	2016	2	0	2	Export	757	Switzerland	CHE	608	Philippines	PHL								03	FISH,CRUSTACEANS,MOLLUSC	1	No Quantity							16920			0
S3	2016	2016	2016	2	0	2	Export	757	Switzerland	CHE	616	Poland	POL								03	FISH,CRUSTACEANS,MOLLUSC	1	No Quantity							33929			0
S3	2016	2016	2016	2	0	2	Export	757	Switzerland	CHE	620	Portugal	PRT								03	FISH,CRUSTACEANS,MOLLUSC	1	No Quantity							3780			0
S3	2016	2016	2016	2	0	2	Export	757	Switzerland	CHE	634	Qatar	QAT								03	FISH,CRUSTACEANS,MOLLUSC	1	No Quantity							162819			0
S3	2016	2016	2016	2	0	2	Export	757	Switzerland	CHE	702	Singapore	SGP								03	FISH,CRUSTACEANS,MOLLUSC	1	No Quantity							31923			0
S3	2016	2016	2016	2	0	2	Export	757	Switzerland	CHE	704	Viet Nam	VNM								03	FISH,CRUSTACEANS,MOLLUSC	1	No Quantity							15170			0
S3	2016	2016	2016	2	0	2	Export	757	Switzerland	CHE	724	Spain	ESP								03	FISH,CRUSTACEANS,MOLLUSC	1	No Quantity							152638			0
S3	2016	2016	2016	2	0	2	Export	757	Switzerland	CHE	784	United Arab Emirates	ARE								03	FISH,CRUSTACEANS,MOLLUSC	1	No Quantity							79537			0
S3	2016	2016	2016	2	0	2	Export	757	Switzerland	CHE	792	Turkey	TUR								03	FISH,CRUSTACEANS,MOLLUSC	1	No Quantity							83641			0
S3	2016	2016	2016	2	0	2	Export	757	Switzerland	CHE	804	Ukraine	UKR								03	FISH,CRUSTACEANS,MOLLUSC	1	No Quantity							14580			0
S3	2016	2016	2016	2	0	2	Export	757	Switzerland	CHE	818	Egypt	EGY								03	FISH,CRUSTACEANS,MOLLUSC	1	No Quantity							15692			0
S3	2016	2016	2016	2	0	2	Export	757	Switzerland	CHE	826	United Kingdom	GBR								03	FISH,CRUSTACEANS,MOLLUSC	1	No Quantity							1438769			0
S3	2016	2016	2016	2	0	2	Export	757	Switzerland	CHE	842	USA	USA								03	FISH,CRUSTACEANS,MOLLUSC	1	No Quantity							40384			0
S3	2016	2016	2016	2	0	2	Export	591	Panama	PAN	0	World	WLD								04	CEREALS,CEREAL PREPRTNS.	1	No Quantity							4141571			0
S3	2016	2016	2016	2	0	2	Export	591	Panama	PAN	28	Antigua and Barbuda	ATG								04	CEREALS,CEREAL PREPRTNS.	1	No Quantity							1696			0
S3	2016	2016	2016	2	0	2	Export	591	Panama	PAN	44	Bahamas	BHS								04	CEREALS,CEREAL PREPRTNS.	1	No Quantity							1205			0
S3	2016	2016	2016	2	0	2	Export	591	Panama	PAN	52	Barbados	BRB								04	CEREALS,CEREAL PREPRTNS.	1	No Quantity							1361			0
S3	2016	2016	2016	2	0	2	Export	591	Panama	PAN	76	Brazil	BRA								04	CEREALS,CEREAL PREPRTNS.	1	No Quantity							1055			0
S3	2016	2016	2016	2	0	2	Export	591	Panama	PAN	152	Chile	CHL								04	CEREALS,CEREAL PREPRTNS.	1	No Quantity							37390			0
S3	2016	2016	2016	2	0	2	Export	591	Panama	PAN	170	Colombia	COL								04	CEREALS,CEREAL PREPRTNS.	1	No Quantity							290277			0
S3	2016	2016	2016	2	0	2	Export	591	Panama	PAN	188	Costa Rica	CRI								04	CEREALS,CEREAL PREPRTNS.	1	No Quantity							813074			0
S3	2016	2016	2016	2	0	2	Export	591	Panama	PAN	192	Cuba	CUB								04	CEREALS,CEREAL PREPRTNS.	1	No Quantity							240095			0
S3	2016	2016	2016	2	0	2	Export	591	Panama	PAN	214	Dominican Rep.	DOM								04	CEREALS,CEREAL PREPRTNS.	1	No Quantity							147246			0
S3	2016	2016	2016	2	0	2	Export	591	Panama	PAN	218	Ecuador	ECU								04	CEREALS,CEREAL PREPRTNS.	1	No Quantity							141			0
S3	2016	2016	2016	2	0	2	Export	591	Panama	PAN	222	El Salvador	SLV								04	CEREALS,CEREAL PREPRTNS.	1	No Quantity							15469			0
S3	2016	2016	2016	2	0	2	Export	591	Panama	PAN	308	Grenada	GRD								04	CEREALS,CEREAL PREPRTNS.	1	No Quantity							1385			0
S3	2016	2016	2016	2	0	2	Export	591	Panama	PAN	320	Guatemala	GTM								04	CEREALS,CEREAL PREPRTNS.	1	No Quantity							20795			0
S3	2016	2016	2016	2	0	2	Export	591	Panama	PAN	328	Guyana	GUY								04	CEREALS,CEREAL PREPRTNS.	1	No Quantity							471			0
S3	2016	2016	2016	2	0	2	Export	591	Panama	PAN	332	Haiti	HTI								04	CEREALS,CEREAL PREPRTNS.	1	No Quantity							4833			0
S3	2016	2016	2016	2	0	2	Export	591	Panama	PAN	340	Honduras	HND								04	CEREALS,CEREAL PREPRTNS.	1	No Quantity							2518			0
S3	2016	2016	2016	2	0	2	Export	591	Panama	PAN	388	Jamaica	JAM								04	CEREALS,CEREAL PREPRTNS.	1	No Quantity							101374			0
S3	2016	2016	2016	2	0	2	Export	591	Panama	PAN	484	Mexico	MEX								04	CEREALS,CEREAL PREPRTNS.	1	No Quantity							14979			0
S3	2016	2016	2016	2	0	2	Export	591	Panama	PAN	531	Curaçao	CUW								04	CEREALS,CEREAL PREPRTNS.	1	No Quantity							16851			0
S3	2016	2016	2016	2	0	2	Export	591	Panama	PAN	533	Aruba	ABW								04	CEREALS,CEREAL PREPRTNS.	1	No Quantity							417			0
S3	2016	2016	2016	2	0	2	Export	591	Panama	PAN	558	Nicaragua	NIC								04	CEREALS,CEREAL PREPRTNS.	1	No Quantity							376			0
S3	2016	2016	2016	2	0	2	Export	591	Panama	PAN	604	Peru	PER								04	CEREALS,CEREAL PREPRTNS.	1	No Quantity							14829			0
S3	2016	2016	2016	2	0	2	Export	591	Panama	PAN	662	Saint Lucia	LCA								04	CEREALS,CEREAL PREPRTNS.	1	No Quantity							227			0
S3	2016	2016	2016	2	0	2	Export	591	Panama	PAN	670	Saint Vincent and the Grenadines	VCT								04	CEREALS,CEREAL PREPRTNS.	1	No Quantity							594			0
S3	2016	2016	2016	2	0	2	Export	591	Panama	PAN	780	Trinidad and Tobago	TTO								04	CEREALS,CEREAL PREPRTNS.	1	No Quantity							4319			0
S3	2016	2016	2016	2	0	2	Export	591	Panama	PAN	826	United Kingdom	GBR								04	CEREALS,CEREAL PREPRTNS.	1	No Quantity							7084			0
S3	2016	2016	2016	2	0	2	Export	591	Panama	PAN	837	Bunkers									04	CEREALS,CEREAL PREPRTNS.	1	No Quantity							43583			0
S3	2016	2016	2016	2	0	2	Export	591	Panama	PAN	838	Free Zones									04	CEREALS,CEREAL PREPRTNS.	1	No Quantity							270701			0
S3	2016	2016	2016	2	0	2	Export	591	Panama	PAN	842	USA	USA								04	CEREALS,CEREAL PREPRTNS.	1	No Quantity							249033			0
S3	2016	2016	2016	2	0	2	Export	591	Panama	PAN	858	Uruguay	URY								04	CEREALS,CEREAL PREPRTNS.	1	No Quantity							39670			0
S3	2016	2016	2016	2	0	2	Export	591	Panama	PAN	862	Venezuela	VEN								04	CEREALS,CEREAL PREPRTNS.	1	No Quantity							1428301			0
S3	2016	2016	2016	2	0	2	Export	591	Panama	PAN	899	Areas, nes									04	CEREALS,CEREAL PREPRTNS.	1	No Quantity							370222			0
S3	2016	2016	2016	2	0	2	Export	752	Sweden	SWE	0	World	WLD								04	CEREALS,CEREAL PREPRTNS.	1	No Quantity							929420476			0
S3	2016	2016	2016	2	0	2	Export	752	Sweden	SWE	12	Algeria	DZA								04	CEREALS,CEREAL PREPRTNS.	1	No Quantity							58161231			0
S3	2016	2016	2016	2	0	2	Export	752	Sweden	SWE	24	Angola	AGO								04	CEREALS,CEREAL PREPRTNS.	1	No Quantity							474892			0
S3	2016	2016	2016	2	0	2	Export	752	Sweden	SWE	32	Argentina	ARG								04	CEREALS,CEREAL PREPRTNS.	1	No Quantity							702			0
S3	2016	2016	2016	2	0	2	Export	752	Sweden	SWE	36	Australia	AUS								04	CEREALS,CEREAL PREPRTNS.	1	No Quantity							2268863			0
S3	2016	2016	2016	2	0	2	Export	752	Sweden	SWE	40	Austria	AUT								04	CEREALS,CEREAL PREPRTNS.	1	No Quantity							2557120			0
S3	2016	2016	2016	2	0	2	Export	752	Sweden	SWE	50	Bangladesh	BGD								04	CEREALS,CEREAL PREPRTNS.	1	No Quantity							28533			0
S3	2016	2016	2016	2	0	2	Export	752	Sweden	SWE	56	Belgium	BEL								04	CEREALS,CEREAL PREPRTNS.	1	No Quantity							13015034			0
S3	2016	2016	2016	2	0	2	Export	752	Sweden	SWE	76	Brazil	BRA								04	CEREALS,CEREAL PREPRTNS.	1	No Quantity							8887			0
S3	2016	2016	2016	2	0	2	Export	752	Sweden	SWE	100	Bulgaria	BGR								04	CEREALS,CEREAL PREPRTNS.	1	No Quantity							244872			0
S3	2016	2016	2016	2	0	2	Export	752	Sweden	SWE	112	Belarus	BLR								04	CEREALS,CEREAL PREPRTNS.	1	No Quantity							1754			0
S3	2016	2016	2016	2	0	2	Export	752	Sweden	SWE	124	Canada	CAN								04	CEREALS,CEREAL PREPRTNS.	1	No Quantity							5298770			0
S3	2016	2016	2016	2	0	2	Export	752	Sweden	SWE	152	Chile	CHL								04	CEREALS,CEREAL PREPRTNS.	1	No Quantity							115303			0
S3	2016	2016	2016	2	0	2	Export	752	Sweden	SWE	156	China	CHN								04	CEREALS,CEREAL PREPRTNS.	1	No Quantity							5934104			0
S3	2016	2016	2016	2	0	2	Export	752	Sweden	SWE	188	Costa Rica	CRI								04	CEREALS,CEREAL PREPRTNS.	1	No Quantity							3401658			0
S3	2016	2016	2016	2	0	2	Export	752	Sweden	SWE	191	Croatia	HRV								04	CEREALS,CEREAL PREPRTNS.	1	No Quantity							407301			0
S3	2016	2016	2016	2	0	2	Export	752	Sweden	SWE	196	Cyprus	CYP								04	CEREALS,CEREAL PREPRTNS.	1	No Quantity							26078			0
S3	2016	2016	2016	2	0	2	Export	752	Sweden	SWE	203	Czechia	CZE								04	CEREALS,CEREAL PREPRTNS.	1	No Quantity							1739361			0
S3	2016	2016	2016	2	0	2	Export	752	Sweden	SWE	208	Denmark	DNK								04	CEREALS,CEREAL PREPRTNS.	1	No Quantity							117368371			0
S3	2016	2016	2016	2	0	2	Export	752	Sweden	SWE	233	Estonia	EST								04	CEREALS,CEREAL PREPRTNS.	1	No Quantity							3192219			0
S3	2016	2016	2016	2	0	2	Export	752	Sweden	SWE	234	Faeroe Isds	FRO								04	CEREALS,CEREAL PREPRTNS.	1	No Quantity							2497597			0
S3	2016	2016	2016	2	0	2	Export	752	Sweden	SWE	246	Finland	FIN								04	CEREALS,CEREAL PREPRTNS.	1	No Quantity							76261270			0
S3	2016	2016	2016	2	0	2	Export	752	Sweden	SWE	251	France	FRA								04	CEREALS,CEREAL PREPRTNS.	1	No Quantity							38534896			0
S3	2016	2016	2016	2	0	2	Export	752	Sweden	SWE	262	Djibouti	DJI								04	CEREALS,CEREAL PREPRTNS.	1	No Quantity							2651841			0
S3	2016	2016	2016	2	0	2	Export	752	Sweden	SWE	270	Gambia	GMB								04	CEREALS,CEREAL PREPRTNS.	1	No Quantity							351			0
S3	2016	2016	2016	2	0	2	Export	752	Sweden	SWE	276	Germany	DEU								04	CEREALS,CEREAL PREPRTNS.	1	No Quantity							127618250			0
S3	2016	2016	2016	2	0	2	Export	752	Sweden	SWE	288	Ghana	GHA								04	CEREALS,CEREAL PREPRTNS.	1	No Quantity							650886			0
S3	2016	2016	2016	2	0	2	Export	752	Sweden	SWE	300	Greece	GRC								04	CEREALS,CEREAL PREPRTNS.	1	No Quantity							1095725			0
S3	2016	2016	2016	2	0	2	Export	752	Sweden	SWE	304	Greenland	GRL								04	CEREALS,CEREAL PREPRTNS.	1	No Quantity							37187			0
S3	2016	2016	2016	2	0	2	Export	752	Sweden	SWE	308	Grenada	GRD								04	CEREALS,CEREAL PREPRTNS.	1	No Quantity							377130			0
S3	2016	2016	2016	2	0	2	Export	752	Sweden	SWE	320	Guatemala	GTM								04	CEREALS,CEREAL PREPRTNS.	1	No Quantity							5742206			0
S3	2016	2016	2016	2	0	2	Export	752	Sweden	SWE	328	Guyana	GUY								04	CEREALS,CEREAL PREPRTNS.	1	No Quantity							17073			0
S3	2016	2016	2016	2	0	2	Export	752	Sweden	SWE	344	China, Hong Kong SAR	HKG								04	CEREALS,CEREAL PREPRTNS.	1	No Quantity							3019265			0
S3	2016	2016	2016	2	0	2	Export	752	Sweden	SWE	348	Hungary	HUN								04	CEREALS,CEREAL PREPRTNS.	1	No Quantity							1141448			0
S3	2016	2016	2016	2	0	2	Export	752	Sweden	SWE	352	Iceland	ISL								04	CEREALS,CEREAL PREPRTNS.	1	No Quantity							6585458			0
S3	2016	2016	2016	2	0	2	Export	752	Sweden	SWE	360	Indonesia	IDN								04	CEREALS,CEREAL PREPRTNS.	1	No Quantity							26428			0
S3	2016	2016	2016	2	0	2	Export	752	Sweden	SWE	364	Iran	IRN								04	CEREALS,CEREAL PREPRTNS.	1	No Quantity							2690			0
S3	2016	2016	2016	2	0	2	Export	752	Sweden	SWE	372	Ireland	IRL								04	CEREALS,CEREAL PREPRTNS.	1	No Quantity							11744485			0
S3	2016	2016	2016	2	0	2	Export	752	Sweden	SWE	376	Israel	ISR								04	CEREALS,CEREAL PREPRTNS.	1	No Quantity							2608690			0
S3	2016	2016	2016	2	0	2	Export	752	Sweden	SWE	381	Italy	ITA								04	CEREALS,CEREAL PREPRTNS.	1	No Quantity							6903416			0
S3	2016	2016	2016	2	0	2	Export	752	Sweden	SWE	388	Jamaica	JAM								04	CEREALS,CEREAL PREPRTNS.	1	No Quantity							413616			0
S3	2016	2016	2016	2	0	2	Export	752	Sweden	SWE	392	Japan	JPN								04	CEREALS,CEREAL PREPRTNS.	1	No Quantity							1544071			0
S3	2016	2016	2016	2	0	2	Export	752	Sweden	SWE	400	Jordan	JOR								04	CEREALS,CEREAL PREPRTNS.	1	No Quantity							1637			0
S3	2016	2016	2016	2	0	2	Export	752	Sweden	SWE	410	Rep. of Korea	KOR								04	CEREALS,CEREAL PREPRTNS.	1	No Quantity							959139			0
S3	2016	2016	2016	2	0	2	Export	752	Sweden	SWE	414	Kuwait	KWT								04	CEREALS,CEREAL PREPRTNS.	1	No Quantity							149566			0
S3	2016	2016	2016	2	0	2	Export	752	Sweden	SWE	422	Lebanon	LBN								04	CEREALS,CEREAL PREPRTNS.	1	No Quantity							115303			0
S3	2016	2016	2016	2	0	2	Export	752	Sweden	SWE	428	Latvia	LVA								04	CEREALS,CEREAL PREPRTNS.	1	No Quantity							1427716			0
S3	2016	2016	2016	2	0	2	Export	752	Sweden	SWE	440	Lithuania	LTU								04	CEREALS,CEREAL PREPRTNS.	1	No Quantity							4502411			0
S3	2016	2016	2016	2	0	2	Export	752	Sweden	SWE	442	Luxembourg	LUX								04	CEREALS,CEREAL PREPRTNS.	1	No Quantity							21634			0
S3	2016	2016	2016	2	0	2	Export	752	Sweden	SWE	458	Malaysia	MYS								04	CEREALS,CEREAL PREPRTNS.	1	No Quantity							183712			0
S3	2016	2016	2016	2	0	2	Export	752	Sweden	SWE	466	Mali	MLI								04	CEREALS,CEREAL PREPRTNS.	1	No Quantity							4678			0
S3	2016	2016	2016	2	0	2	Export	752	Sweden	SWE	470	Malta	MLT								04	CEREALS,CEREAL PREPRTNS.	1	No Quantity							173538			0
S3	2016	2016	2016	2	0	2	Export	752	Sweden	SWE	490	Other Asia, nes									04	CEREALS,CEREAL PREPRTNS.	1	No Quantity							2868296			0
S3	2016	2016	2016	2	0	2	Export	752	Sweden	SWE	504	Morocco	MAR								04	CEREALS,CEREAL PREPRTNS.	1	No Quantity							3839948			0
S3	2016	2016	2016	2	0	2	Export	752	Sweden	SWE	512	Oman	OMN								04	CEREALS,CEREAL PREPRTNS.	1	No Quantity							20348			0
S3	2016	2016	2016	2	0	2	Export	752	Sweden	SWE	528	Netherlands	NLD								04	CEREALS,CEREAL PREPRTNS.	1	No Quantity							43078937			0
S3	2016	2016	2016	2	0	2	Export	752	Sweden	SWE	554	New Zealand	NZL								04	CEREALS,CEREAL PREPRTNS.	1	No Quantity							24908			0
S3	2016	2016	2016	2	0	2	Export	752	Sweden	SWE	558	Nicaragua	NIC								04	CEREALS,CEREAL PREPRTNS.	1	No Quantity							2628102			0
S3	2016	2016	2016	2	0	2	Export	752	Sweden	SWE	566	Nigeria	NGA								04	CEREALS,CEREAL PREPRTNS.	1	No Quantity							3759377			0
S3	2016	2016	2016	2	0	2	Export	752	Sweden	SWE	579	Norway	NOR								04	CEREALS,CEREAL PREPRTNS.	1	No Quantity							198496553			0
S3	2016	2016	2016	2	0	2	Export	752	Sweden	SWE	591	Panama	PAN								04	CEREALS,CEREAL PREPRTNS.	1	No Quantity							3386807			0
S3	2016	2016	2016	2	0	2	Export	752	Sweden	SWE	604	Peru	PER								04	CEREALS,CEREAL PREPRTNS.	1	No Quantity							7195181			0
S3	2016	2016	2016	2	0	2	Export	752	Sweden	SWE	608	Philippines	PHL								04	CEREALS,CEREAL PREPRTNS.	1	No Quantity							5145			0
S3	2016	2016	2016	2	0	2	Export	752	Sweden	SWE	616	Poland	POL								04	CEREALS,CEREAL PREPRTNS.	1	No Quantity							12697426			0
S3	2016	2016	2016	2	0	2	Export	752	Sweden	SWE	620	Portugal	PRT								04	CEREALS,CEREAL PREPRTNS.	1	No Quantity							7799759			0
S3	2016	2016	2016	2	0	2	Export	752	Sweden	SWE	634	Qatar	QAT								04	CEREALS,CEREAL PREPRTNS.	1	No Quantity							3508			0
S3	2016	2016	2016	2	0	2	Export	752	Sweden	SWE	642	Romania	ROU								04	CEREALS,CEREAL PREPRTNS.	1	No Quantity							761628			0
S3	2016	2016	2016	2	0	2	Export	752	Sweden	SWE	643	Russian Federation	RUS								04	CEREALS,CEREAL PREPRTNS.	1	No Quantity							9341609			0
S3	2016	2016	2016	2	0	2	Export	752	Sweden	SWE	659	Saint Kitts and Nevis	KNA								04	CEREALS,CEREAL PREPRTNS.	1	No Quantity							322753			0
S3	2016	2016	2016	2	0	2	Export	752	Sweden	SWE	682	Saudi Arabia	SAU								04	CEREALS,CEREAL PREPRTNS.	1	No Quantity							639426			0
S3	2016	2016	2016	2	0	2	Export	752	Sweden	SWE	688	Serbia	SRB								04	CEREALS,CEREAL PREPRTNS.	1	No Quantity							18243			0
S3	2016	2016	2016	2	0	2	Export	752	Sweden	SWE	699	India	IND								04	CEREALS,CEREAL PREPRTNS.	1	No Quantity							117			0
S3	2016	2016	2016	2	0	2	Export	752	Sweden	SWE	702	Singapore	SGP								04	CEREALS,CEREAL PREPRTNS.	1	No Quantity							442851			0
S3	2016	2016	2016	2	0	2	Export	752	Sweden	SWE	703	Slovakia	SVK								04	CEREALS,CEREAL PREPRTNS.	1	No Quantity							753325			0
S3	2016	2016	2016	2	0	2	Export	752	Sweden	SWE	704	Viet Nam	VNM								04	CEREALS,CEREAL PREPRTNS.	1	No Quantity							351			0
S3	2016	2016	2016	2	0	2	Export	752	Sweden	SWE	705	Slovenia	SVN								04	CEREALS,CEREAL PREPRTNS.	1	No Quantity							11226			0
S3	2016	2016	2016	2	0	2	Export	752	Sweden	SWE	724	Spain	ESP								04	CEREALS,CEREAL PREPRTNS.	1	No Quantity							53741146			0
S3	2016	2016	2016	2	0	2	Export	752	Sweden	SWE	757	Switzerland	CHE								04	CEREALS,CEREAL PREPRTNS.	1	No Quantity							3787325			0
S3	2016	2016	2016	2	0	2	Export	752	Sweden	SWE	764	Thailand	THA								04	CEREALS,CEREAL PREPRTNS.	1	No Quantity							56950			0
S3	2016	2016	2016	2	0	2	Export	752	Sweden	SWE	780	Trinidad and Tobago	TTO								04	CEREALS,CEREAL PREPRTNS.	1	No Quantity							1705097			0
S3	2016	2016	2016	2	0	2	Export	752	Sweden	SWE	784	United Arab Emirates	ARE								04	CEREALS,CEREAL PREPRTNS.	1	No Quantity							1301305			0
S3	2016	2016	2016	2	0	2	Export	752	Sweden	SWE	792	Turkey	TUR								04	CEREALS,CEREAL PREPRTNS.	1	No Quantity							5484821			0
S3	2016	2016	2016	2	0	2	Export	752	Sweden	SWE	800	Uganda	UGA								04	CEREALS,CEREAL PREPRTNS.	1	No Quantity							623055			0
S3	2016	2016	2016	2	0	2	Export	752	Sweden	SWE	804	Ukraine	UKR								04	CEREALS,CEREAL PREPRTNS.	1	No Quantity							30872			0
S3	2016	2016	2016	2	0	2	Export	752	Sweden	SWE	807	North Macedonia	MKD								04	CEREALS,CEREAL PREPRTNS.	1	No Quantity							5613			0
S3	2016	2016	2016	2	0	2	Export	752	Sweden	SWE	818	Egypt	EGY								04	CEREALS,CEREAL PREPRTNS.	1	No Quantity							351			0
S3	2016	2016	2016	2	0	2	Export	752	Sweden	SWE	826	United Kingdom	GBR								04	CEREALS,CEREAL PREPRTNS.	1	No Quantity							32620321			0
S3	2016	2016	2016	2	0	2	Export	752	Sweden	SWE	834	United Rep. of Tanzania	TZA								04	CEREALS,CEREAL PREPRTNS.	1	No Quantity							1403			0
S3	2016	2016	2016	2	0	2	Export	752	Sweden	SWE	837	Bunkers									04	CEREALS,CEREAL PREPRTNS.	1	No Quantity							399232			0
S3	2016	2016	2016	2	0	2	Export	752	Sweden	SWE	842	USA	USA								04	CEREALS,CEREAL PREPRTNS.	1	No Quantity							17527736			0
S3	2016	2016	2016	2	0	2	Export	752	Sweden	SWE	862	Venezuela	VEN								04	CEREALS,CEREAL PREPRTNS.	1	No Quantity							2004346			0
S3	2016	2016	2016	2	0	2	Export	752	Sweden	SWE	894	Zambia	ZMB								04	CEREALS,CEREAL PREPRTNS.	1	No Quantity							776713			0
S3	2016	2016	2016	2	0	2	Export	757	Switzerland	CHE	0	World	WLD								04	CEREALS,CEREAL PREPRTNS.	1	No Quantity							329431372			0
S3	2016	2016	2016	2	0	2	Export	757	Switzerland	CHE	12	Algeria	DZA								04	CEREALS,CEREAL PREPRTNS.	1	No Quantity							5394			0
S3	2016	2016	2016	2	0	2	Export	757	Switzerland	CHE	24	Angola	AGO								04	CEREALS,CEREAL PREPRTNS.	1	No Quantity							5			0
S3	2016	2016	2016	2	0	2	Export	757	Switzerland	CHE	31	Azerbaijan	AZE								04	CEREALS,CEREAL PREPRTNS.	1	No Quantity							64271			0
S3	2016	2016	2016	2	0	2	Export	757	Switzerland	CHE	32	Argentina	ARG								04	CEREALS,CEREAL PREPRTNS.	1	No Quantity							81			0
S3	2016	2016	2016	2	0	2	Export	757	Switzerland	CHE	36	Australia	AUS								04	CEREALS,CEREAL PREPRTNS.	1	No Quantity							1743434			0
S3	2016	2016	2016	2	0	2	Export	757	Switzerland	CHE	40	Austria	AUT								04	CEREALS,CEREAL PREPRTNS.	1	No Quantity							18315168			0
S3	2016	2016	2016	2	0	2	Export	757	Switzerland	CHE	48	Bahrain	BHR								04	CEREALS,CEREAL PREPRTNS.	1	No Quantity							379358			0
S3	2016	2016	2016	2	0	2	Export	757	Switzerland	CHE	50	Bangladesh	BGD								04	CEREALS,CEREAL PREPRTNS.	1	No Quantity							20			0
S3	2016	2016	2016	2	0	2	Export	757	Switzerland	CHE	51	Armenia	ARM								04	CEREALS,CEREAL PREPRTNS.	1	No Quantity							12384			0
S3	2016	2016	2016	2	0	2	Export	757	Switzerland	CHE	56	Belgium	BEL								04	CEREALS,CEREAL PREPRTNS.	1	No Quantity							15940316			0
S3	2016	2016	2016	2	0	2	Export	757	Switzerland	CHE	68	Bolivia (Plurinational State of)	BOL								04	CEREALS,CEREAL PREPRTNS.	1	No Quantity							225			0
S3	2016	2016	2016	2	0	2	Export	757	Switzerland	CHE	76	Brazil	BRA								04	CEREALS,CEREAL PREPRTNS.	1	No Quantity							207473			0
S3	2016	2016	2016	2	0	2	Export	757	Switzerland	CHE	96	Brunei Darussalam	BRN								04	CEREALS,CEREAL PREPRTNS.	1	No Quantity							65109			0
S3	2016	2016	2016	2	0	2	Export	757	Switzerland	CHE	100	Bulgaria	BGR								04	CEREALS,CEREAL PREPRTNS.	1	No Quantity							205933			0
S3	2016	2016	2016	2	0	2	Export	757	Switzerland	CHE	112	Belarus	BLR								04	CEREALS,CEREAL PREPRTNS.	1	No Quantity							10888			0
S3	2016	2016	2016	2	0	2	Export	757	Switzerland	CHE	116	Cambodia	KHM								04	CEREALS,CEREAL PREPRTNS.	1	No Quantity							62035			0
S3	2016	2016	2016	2	0	2	Export	757	Switzerland	CHE	120	Cameroon	CMR								04	CEREALS,CEREAL PREPRTNS.	1	No Quantity							3362			0
S3	2016	2016	2016	2	0	2	Export	757	Switzerland	CHE	124	Canada	CAN								04	CEREALS,CEREAL PREPRTNS.	1	No Quantity							2430527			0
S3	2016	2016	2016	2	0	2	Export	757	Switzerland	CHE	144	Sri Lanka	LKA								04	CEREALS,CEREAL PREPRTNS.	1	No Quantity							21945			0
S3	2016	2016	2016	2	0	2	Export	757	Switzerland	CHE	152	Chile	CHL								04	CEREALS,CEREAL PREPRTNS.	1	No Quantity							49611			0
S3	2016	2016	2016	2	0	2	Export	757	Switzerland	CHE	156	China	CHN								04	CEREALS,CEREAL PREPRTNS.	1	No Quantity							4036042			0
S3	2016	2016	2016	2	0	2	Export	757	Switzerland	CHE	170	Colombia	COL								04	CEREALS,CEREAL PREPRTNS.	1	No Quantity							4214			0
S3	2016	2016	2016	2	0	2	Export	757	Switzerland	CHE	188	Costa Rica	CRI								04	CEREALS,CEREAL PREPRTNS.	1	No Quantity							83041			0
S3	2016	2016	2016	2	0	2	Export	757	Switzerland	CHE	191	Croatia	HRV								04	CEREALS,CEREAL PREPRTNS.	1	No Quantity							376900			0
S3	2016	2016	2016	2	0	2	Export	757	Switzerland	CHE	196	Cyprus	CYP								04	CEREALS,CEREAL PREPRTNS.	1	No Quantity							32620			0
S3	2016	2016	2016	2	0	2	Export	757	Switzerland	CHE	203	Czechia	CZE								04	CEREALS,CEREAL PREPRTNS.	1	No Quantity							2421736			0
S3	2016	2016	2016	2	0	2	Export	757	Switzerland	CHE	208	Denmark	DNK								04	CEREALS,CEREAL PREPRTNS.	1	No Quantity							577821			0
S3	2016	2016	2016	2	0	2	Export	757	Switzerland	CHE	214	Dominican Rep.	DOM								04	CEREALS,CEREAL PREPRTNS.	1	No Quantity							20			0
S3	2016	2016	2016	2	0	2	Export	757	Switzerland	CHE	218	Ecuador	ECU								04	CEREALS,CEREAL PREPRTNS.	1	No Quantity							9			0
S3	2016	2016	2016	2	0	2	Export	757	Switzerland	CHE	231	Ethiopia	ETH								04	CEREALS,CEREAL PREPRTNS.	1	No Quantity							44501			0
S3	2016	2016	2016	2	0	2	Export	757	Switzerland	CHE	246	Finland	FIN								04	CEREALS,CEREAL PREPRTNS.	1	No Quantity							1510742			0
S3	2016	2016	2016	2	0	2	Export	757	Switzerland	CHE	251	France	FRA								04	CEREALS,CEREAL PREPRTNS.	1	No Quantity							92475855			0
S3	2016	2016	2016	2	0	2	Export	757	Switzerland	CHE	276	Germany	DEU								04	CEREALS,CEREAL PREPRTNS.	1	No Quantity							54868440			0
S3	2016	2016	2016	2	0	2	Export	757	Switzerland	CHE	288	Ghana	GHA								04	CEREALS,CEREAL PREPRTNS.	1	No Quantity							12842			0
S3	2016	2016	2016	2	0	2	Export	757	Switzerland	CHE	300	Greece	GRC								04	CEREALS,CEREAL PREPRTNS.	1	No Quantity							211445			0
S3	2016	2016	2016	2	0	2	Export	757	Switzerland	CHE	304	Greenland	GRL								04	CEREALS,CEREAL PREPRTNS.	1	No Quantity							890			0
S3	2016	2016	2016	2	0	2	Export	757	Switzerland	CHE	316	Guam	GUM								04	CEREALS,CEREAL PREPRTNS.	1	No Quantity							10908			0
S3	2016	2016	2016	2	0	2	Export	757	Switzerland	CHE	320	Guatemala	GTM								04	CEREALS,CEREAL PREPRTNS.	1	No Quantity							72			0
S3	2016	2016	2016	2	0	2	Export	757	Switzerland	CHE	332	Haiti	HTI								04	CEREALS,CEREAL PREPRTNS.	1	No Quantity							20			0
S3	2016	2016	2016	2	0	2	Export	757	Switzerland	CHE	336	Holy See (Vatican City State)	VAT								04	CEREALS,CEREAL PREPRTNS.	1	No Quantity							9476			0
S3	2016	2016	2016	2	0	2	Export	757	Switzerland	CHE	344	China, Hong Kong SAR	HKG								04	CEREALS,CEREAL PREPRTNS.	1	No Quantity							1504830			0
S3	2016	2016	2016	2	0	2	Export	757	Switzerland	CHE	348	Hungary	HUN								04	CEREALS,CEREAL PREPRTNS.	1	No Quantity							481918			0
S3	2016	2016	2016	2	0	2	Export	757	Switzerland	CHE	360	Indonesia	IDN								04	CEREALS,CEREAL PREPRTNS.	1	No Quantity							482449			0
S3	2016	2016	2016	2	0	2	Export	757	Switzerland	CHE	364	Iran	IRN								04	CEREALS,CEREAL PREPRTNS.	1	No Quantity							785965			0
S3	2016	2016	2016	2	0	2	Export	757	Switzerland	CHE	368	Iraq	IRQ								04	CEREALS,CEREAL PREPRTNS.	1	No Quantity							4			0
S3	2016	2016	2016	2	0	2	Export	757	Switzerland	CHE	372	Ireland	IRL								04	CEREALS,CEREAL PREPRTNS.	1	No Quantity							46397			0
S3	2016	2016	2016	2	0	2	Export	757	Switzerland	CHE	376	Israel	ISR								04	CEREALS,CEREAL PREPRTNS.	1	No Quantity							2034906			0
S3	2016	2016	2016	2	0	2	Export	757	Switzerland	CHE	381	Italy	ITA								04	CEREALS,CEREAL PREPRTNS.	1	No Quantity							40265880			0
S3	2016	2016	2016	2	0	2	Export	757	Switzerland	CHE	384	Côte d'Ivoire	CIV								04	CEREALS,CEREAL PREPRTNS.	1	No Quantity							13479			0
S3	2016	2016	2016	2	0	2	Export	757	Switzerland	CHE	392	Japan	JPN								04	CEREALS,CEREAL PREPRTNS.	1	No Quantity							3657977			0
S3	2016	2016	2016	2	0	2	Export	757	Switzerland	CHE	398	Kazakhstan	KAZ								04	CEREALS,CEREAL PREPRTNS.	1	No Quantity							376			0
S3	2016	2016	2016	2	0	2	Export	757	Switzerland	CHE	400	Jordan	JOR								04	CEREALS,CEREAL PREPRTNS.	1	No Quantity							133080			0
S3	2016	2016	2016	2	0	2	Export	757	Switzerland	CHE	404	Kenya	KEN								04	CEREALS,CEREAL PREPRTNS.	1	No Quantity							14757			0
S3	2016	2016	2016	2	0	2	Export	757	Switzerland	CHE	410	Rep. of Korea	KOR								04	CEREALS,CEREAL PREPRTNS.	1	No Quantity							800884			0
S3	2016	2016	2016	2	0	2	Export	757	Switzerland	CHE	414	Kuwait	KWT								04	CEREALS,CEREAL PREPRTNS.	1	No Quantity							1147188			0
S3	2016	2016	2016	2	0	2	Export	757	Switzerland	CHE	418	Lao People's Dem. Rep.	LAO								04	CEREALS,CEREAL PREPRTNS.	1	No Quantity							20			0
S3	2016	2016	2016	2	0	2	Export	757	Switzerland	CHE	422	Lebanon	LBN								04	CEREALS,CEREAL PREPRTNS.	1	No Quantity							131126			0
S3	2016	2016	2016	2	0	2	Export	757	Switzerland	CHE	428	Latvia	LVA								04	CEREALS,CEREAL PREPRTNS.	1	No Quantity							760			0
S3	2016	2016	2016	2	0	2	Export	757	Switzerland	CHE	440	Lithuania	LTU								04	CEREALS,CEREAL PREPRTNS.	1	No Quantity							14685			0
S3	2016	2016	2016	2	0	2	Export	757	Switzerland	CHE	442	Luxembourg	LUX								04	CEREALS,CEREAL PREPRTNS.	1	No Quantity							649298			0
S3	2016	2016	2016	2	0	2	Export	757	Switzerland	CHE	446	China, Macao SAR	MAC								04	CEREALS,CEREAL PREPRTNS.	1	No Quantity							22587			0
S3	2016	2016	2016	2	0	2	Export	757	Switzerland	CHE	458	Malaysia	MYS								04	CEREALS,CEREAL PREPRTNS.	1	No Quantity							67512			0
S3	2016	2016	2016	2	0	2	Export	757	Switzerland	CHE	462	Maldives	MDV								04	CEREALS,CEREAL PREPRTNS.	1	No Quantity							1492			0
S3	2016	2016	2016	2	0	2	Export	757	Switzerland	CHE	470	Malta	MLT								04	CEREALS,CEREAL PREPRTNS.	1	No Quantity							13504			0
S3	2016	2016	2016	2	0	2	Export	757	Switzerland	CHE	484	Mexico	MEX								04	CEREALS,CEREAL PREPRTNS.	1	No Quantity							24450			0
S3	2016	2016	2016	2	0	2	Export	757	Switzerland	CHE	490	Other Asia, nes									04	CEREALS,CEREAL PREPRTNS.	1	No Quantity							738366			0
S3	2016	2016	2016	2	0	2	Export	757	Switzerland	CHE	498	Rep. of Moldova	MDA								04	CEREALS,CEREAL PREPRTNS.	1	No Quantity							8279			0
S3	2016	2016	2016	2	0	2	Export	757	Switzerland	CHE	504	Morocco	MAR								04	CEREALS,CEREAL PREPRTNS.	1	No Quantity							116782			0
S3	2016	2016	2016	2	0	2	Export	757	Switzerland	CHE	512	Oman	OMN								04	CEREALS,CEREAL PREPRTNS.	1	No Quantity							62878			0
S3	2016	2016	2016	2	0	2	Export	757	Switzerland	CHE	516	Namibia	NAM								04	CEREALS,CEREAL PREPRTNS.	1	No Quantity							51			0
S3	2016	2016	2016	2	0	2	Export	757	Switzerland	CHE	524	Nepal	NPL								04	CEREALS,CEREAL PREPRTNS.	1	No Quantity							20			0
S3	2016	2016	2016	2	0	2	Export	757	Switzerland	CHE	528	Netherlands	NLD								04	CEREALS,CEREAL PREPRTNS.	1	No Quantity							4405797			0
S3	2016	2016	2016	2	0	2	Export	757	Switzerland	CHE	533	Aruba	ABW								04	CEREALS,CEREAL PREPRTNS.	1	No Quantity							30			0
S3	2016	2016	2016	2	0	2	Export	757	Switzerland	CHE	554	New Zealand	NZL								04	CEREALS,CEREAL PREPRTNS.	1	No Quantity							16025			0
S3	2016	2016	2016	2	0	2	Export	757	Switzerland	CHE	558	Nicaragua	NIC								04	CEREALS,CEREAL PREPRTNS.	1	No Quantity							20			0
S3	2016	2016	2016	2	0	2	Export	757	Switzerland	CHE	566	Nigeria	NGA								04	CEREALS,CEREAL PREPRTNS.	1	No Quantity							21552			0
S3	2016	2016	2016	2	0	2	Export	757	Switzerland	CHE	579	Norway	NOR								04	CEREALS,CEREAL PREPRTNS.	1	No Quantity							2593754			0
S3	2016	2016	2016	2	0	2	Export	757	Switzerland	CHE	586	Pakistan	PAK								04	CEREALS,CEREAL PREPRTNS.	1	No Quantity							47074			0
S3	2016	2016	2016	2	0	2	Export	757	Switzerland	CHE	591	Panama	PAN								04	CEREALS,CEREAL PREPRTNS.	1	No Quantity							19326			0
S3	2016	2016	2016	2	0	2	Export	757	Switzerland	CHE	600	Paraguay	PRY								04	CEREALS,CEREAL PREPRTNS.	1	No Quantity							1226			0
S3	2016	2016	2016	2	0	2	Export	757	Switzerland	CHE	604	Peru	PER								04	CEREALS,CEREAL PREPRTNS.	1	No Quantity							9			0
S3	2016	2016	2016	2	0	2	Export	757	Switzerland	CHE	608	Philippines	PHL								04	CEREALS,CEREAL PREPRTNS.	1	No Quantity							99755			0
S3	2016	2016	2016	2	0	2	Export	757	Switzerland	CHE	616	Poland	POL								04	CEREALS,CEREAL PREPRTNS.	1	No Quantity							80994			0
S3	2016	2016	2016	2	0	2	Export	757	Switzerland	CHE	620	Portugal	PRT								04	CEREALS,CEREAL PREPRTNS.	1	No Quantity							36500			0
S3	2016	2016	2016	2	0	2	Export	757	Switzerland	CHE	634	Qatar	QAT								04	CEREALS,CEREAL PREPRTNS.	1	No Quantity							844862			0
S3	2016	2016	2016	2	0	2	Export	757	Switzerland	CHE	642	Romania	ROU								04	CEREALS,CEREAL PREPRTNS.	1	No Quantity							45447			0
S3	2016	2016	2016	2	0	2	Export	757	Switzerland	CHE	643	Russian Federation	RUS								04	CEREALS,CEREAL PREPRTNS.	1	No Quantity							500010			0
S3	2016	2016	2016	2	0	2	Export	757	Switzerland	CHE	646	Rwanda	RWA								04	CEREALS,CEREAL PREPRTNS.	1	No Quantity							889			0
S3	2016	2016	2016	2	0	2	Export	757	Switzerland	CHE	660	Anguilla	AIA								04	CEREALS,CEREAL PREPRTNS.	1	No Quantity							12522			0
S3	2016	2016	2016	2	0	2	Export	757	Switzerland	CHE	662	Saint Lucia	LCA								04	CEREALS,CEREAL PREPRTNS.	1	No Quantity							4303			0
S3	2016	2016	2016	2	0	2	Export	757	Switzerland	CHE	682	Saudi Arabia	SAU								04	CEREALS,CEREAL PREPRTNS.	1	No Quantity							6693170			0
S3	2016	2016	2016	2	0	2	Export	757	Switzerland	CHE	686	Senegal	SEN								04	CEREALS,CEREAL PREPRTNS.	1	No Quantity							1075			0
S3	2016	2016	2016	2	0	2	Export	757	Switzerland	CHE	688	Serbia	SRB								04	CEREALS,CEREAL PREPRTNS.	1	No Quantity							68259			0
S3	2016	2016	2016	2	0	2	Export	757	Switzerland	CHE	699	India	IND								04	CEREALS,CEREAL PREPRTNS.	1	No Quantity							61425			0
S3	2016	2016	2016	2	0	2	Export	757	Switzerland	CHE	702	Singapore	SGP								04	CEREALS,CEREAL PREPRTNS.	1	No Quantity							2743757			0
S3	2016	2016	2016	2	0	2	Export	757	Switzerland	CHE	703	Slovakia	SVK								04	CEREALS,CEREAL PREPRTNS.	1	No Quantity							553775			0
S3	2016	2016	2016	2	0	2	Export	757	Switzerland	CHE	704	Viet Nam	VNM								04	CEREALS,CEREAL PREPRTNS.	1	No Quantity							161334			0
S3	2016	2016	2016	2	0	2	Export	757	Switzerland	CHE	705	Slovenia	SVN								04	CEREALS,CEREAL PREPRTNS.	1	No Quantity							20333			0
S3	2016	2016	2016	2	0	2	Export	757	Switzerland	CHE	710	South Africa	ZAF								04	CEREALS,CEREAL PREPRTNS.	1	No Quantity							242			0
S3	2016	2016	2016	2	0	2	Export	757	Switzerland	CHE	724	Spain	ESP								04	CEREALS,CEREAL PREPRTNS.	1	No Quantity							9751572			0
S3	2016	2016	2016	2	0	2	Export	757	Switzerland	CHE	752	Sweden	SWE								04	CEREALS,CEREAL PREPRTNS.	1	No Quantity							3778300			0
S3	2016	2016	2016	2	0	2	Export	757	Switzerland	CHE	764	Thailand	THA								04	CEREALS,CEREAL PREPRTNS.	1	No Quantity							1705427			0
S3	2016	2016	2016	2	0	2	Export	757	Switzerland	CHE	784	United Arab Emirates	ARE								04	CEREALS,CEREAL PREPRTNS.	1	No Quantity							4621588			0
S3	2016	2016	2016	2	0	2	Export	757	Switzerland	CHE	788	Tunisia	TUN								04	CEREALS,CEREAL PREPRTNS.	1	No Quantity							45			0
S3	2016	2016	2016	2	0	2	Export	757	Switzerland	CHE	792	Turkey	TUR								04	CEREALS,CEREAL PREPRTNS.	1	No Quantity							1949448			0
S3	2016	2016	2016	2	0	2	Export	757	Switzerland	CHE	800	Uganda	UGA								04	CEREALS,CEREAL PREPRTNS.	1	No Quantity							20			0
S3	2016	2016	2016	2	0	2	Export	757	Switzerland	CHE	804	Ukraine	UKR								04	CEREALS,CEREAL PREPRTNS.	1	No Quantity							25549			0
S3	2016	2016	2016	2	0	2	Export	757	Switzerland	CHE	807	North Macedonia	MKD								04	CEREALS,CEREAL PREPRTNS.	1	No Quantity							23189			0
S3	2016	2016	2016	2	0	2	Export	757	Switzerland	CHE	818	Egypt	EGY								04	CEREALS,CEREAL PREPRTNS.	1	No Quantity							83947			0
S3	2016	2016	2016	2	0	2	Export	757	Switzerland	CHE	826	United Kingdom	GBR								04	CEREALS,CEREAL PREPRTNS.	1	No Quantity							21643874			0
S3	2016	2016	2016	2	0	2	Export	757	Switzerland	CHE	834	United Rep. of Tanzania	TZA								04	CEREALS,CEREAL PREPRTNS.	1	No Quantity							20			0
S3	2016	2016	2016	2	0	2	Export	757	Switzerland	CHE	842	USA	USA								04	CEREALS,CEREAL PREPRTNS.	1	No Quantity							17372959			0
S3	2016	2016	2016	2	0	2	Export	757	Switzerland	CHE	854	Burkina Faso	BFA								04	CEREALS,CEREAL PREPRTNS.	1	No Quantity							1582			0
S3	2016	2016	2016	2	0	2	Export	757	Switzerland	CHE	858	Uruguay	URY								04	CEREALS,CEREAL PREPRTNS.	1	No Quantity							45			0
S3	2016	2016	2016	2	0	2	Export	757	Switzerland	CHE	862	Venezuela	VEN								04	CEREALS,CEREAL PREPRTNS.	1	No Quantity							759			0
S3	2016	2016	2016	2	0	2	Export	757	Switzerland	CHE	887	Yemen	YEM								04	CEREALS,CEREAL PREPRTNS.	1	No Quantity							22549			0
S3	2016	2016	2016	2	0	2	Export	591	Panama	PAN	0	World	WLD								05	VEGETABLES AND FRUIT	1	No Quantity							137819900			0
S3	2016	2016	2016	2	0	2	Export	591	Panama	PAN	44	Bahamas	BHS								05	VEGETABLES AND FRUIT	1	No Quantity							484			0
S3	2016	2016	2016	2	0	2	Export	591	Panama	PAN	52	Barbados	BRB								05	VEGETABLES AND FRUIT	1	No Quantity							16249			0
S3	2016	2016	2016	2	0	2	Export	591	Panama	PAN	56	Belgium	BEL								05	VEGETABLES AND FRUIT	1	No Quantity							710380			0
S3	2016	2016	2016	2	0	2	Export	591	Panama	PAN	68	Bolivia (Plurinational State of)	BOL								05	VEGETABLES AND FRUIT	1	No Quantity							15728			0
S3	2016	2016	2016	2	0	2	Export	591	Panama	PAN	76	Brazil	BRA								05	VEGETABLES AND FRUIT	1	No Quantity							16624			0
S3	2016	2016	2016	2	0	2	Export	591	Panama	PAN	84	Belize	BLZ								05	VEGETABLES AND FRUIT	1	No Quantity							1800			0
S3	2016	2016	2016	2	0	2	Export	591	Panama	PAN	124	Canada	CAN								05	VEGETABLES AND FRUIT	1	No Quantity							10482			0
S3	2016	2016	2016	2	0	2	Export	591	Panama	PAN	152	Chile	CHL								05	VEGETABLES AND FRUIT	1	No Quantity							631893			0
S3	2016	2016	2016	2	0	2	Export	591	Panama	PAN	170	Colombia	COL								05	VEGETABLES AND FRUIT	1	No Quantity							556935			0
S3	2016	2016	2016	2	0	2	Export	591	Panama	PAN	188	Costa Rica	CRI								05	VEGETABLES AND FRUIT	1	No Quantity							181794			0
S3	2016	2016	2016	2	0	2	Export	591	Panama	PAN	192	Cuba	CUB								05	VEGETABLES AND FRUIT	1	No Quantity							1025410			0
S3	2016	2016	2016	2	0	2	Export	591	Panama	PAN	212	Dominica	DMA								05	VEGETABLES AND FRUIT	1	No Quantity							26635			0
S3	2016	2016	2016	2	0	2	Export	591	Panama	PAN	214	Dominican Rep.	DOM								05	VEGETABLES AND FRUIT	1	No Quantity							290973			0
S3	2016	2016	2016	2	0	2	Export	591	Panama	PAN	218	Ecuador	ECU								05	VEGETABLES AND FRUIT	1	No Quantity							200			0
S3	2016	2016	2016	2	0	2	Export	591	Panama	PAN	222	El Salvador	SLV								05	VEGETABLES AND FRUIT	1	No Quantity							267824			0
S3	2016	2016	2016	2	0	2	Export	591	Panama	PAN	268	Georgia	GEO								05	VEGETABLES AND FRUIT	1	No Quantity							21120			0
S3	2016	2016	2016	2	0	2	Export	591	Panama	PAN	276	Germany	DEU								05	VEGETABLES AND FRUIT	1	No Quantity							7642950			0
S3	2016	2016	2016	2	0	2	Export	591	Panama	PAN	300	Greece	GRC								05	VEGETABLES AND FRUIT	1	No Quantity							488030			0
S3	2016	2016	2016	2	0	2	Export	591	Panama	PAN	320	Guatemala	GTM								05	VEGETABLES AND FRUIT	1	No Quantity							108246			0
S3	2016	2016	2016	2	0	2	Export	591	Panama	PAN	328	Guyana	GUY								05	VEGETABLES AND FRUIT	1	No Quantity							10809			0
S3	2016	2016	2016	2	0	2	Export	591	Panama	PAN	332	Haiti	HTI								05	VEGETABLES AND FRUIT	1	No Quantity							15704			0
S3	2016	2016	2016	2	0	2	Export	591	Panama	PAN	340	Honduras	HND								05	VEGETABLES AND FRUIT	1	No Quantity							8291			0
S3	2016	2016	2016	2	0	2	Export	591	Panama	PAN	372	Ireland	IRL								05	VEGETABLES AND FRUIT	1	No Quantity							81000			0
S3	2016	2016	2016	2	0	2	Export	591	Panama	PAN	381	Italy	ITA								05	VEGETABLES AND FRUIT	1	No Quantity							917519			0
S3	2016	2016	2016	2	0	2	Export	591	Panama	PAN	388	Jamaica	JAM								05	VEGETABLES AND FRUIT	1	No Quantity							18012			0
S3	2016	2016	2016	2	0	2	Export	591	Panama	PAN	410	Rep. of Korea	KOR								05	VEGETABLES AND FRUIT	1	No Quantity							52806			0
S3	2016	2016	2016	2	0	2	Export	591	Panama	PAN	528	Netherlands	NLD								05	VEGETABLES AND FRUIT	1	No Quantity							92578407			0
S3	2016	2016	2016	2	0	2	Export	591	Panama	PAN	531	Curaçao	CUW								05	VEGETABLES AND FRUIT	1	No Quantity							864166			0
S3	2016	2016	2016	2	0	2	Export	591	Panama	PAN	533	Aruba	ABW								05	VEGETABLES AND FRUIT	1	No Quantity							496513			0
S3	2016	2016	2016	2	0	2	Export	591	Panama	PAN	535	Bonaire	BES								05	VEGETABLES AND FRUIT	1	No Quantity							86613			0
S3	2016	2016	2016	2	0	2	Export	591	Panama	PAN	554	New Zealand	NZL								05	VEGETABLES AND FRUIT	1	No Quantity							383515			0
S3	2016	2016	2016	2	0	2	Export	591	Panama	PAN	558	Nicaragua	NIC								05	VEGETABLES AND FRUIT	1	No Quantity							37160			0
S3	2016	2016	2016	2	0	2	Export	591	Panama	PAN	579	Norway	NOR								05	VEGETABLES AND FRUIT	1	No Quantity							1721412			0
S3	2016	2016	2016	2	0	2	Export	591	Panama	PAN	604	Peru	PER								05	VEGETABLES AND FRUIT	1	No Quantity							262			0
S3	2016	2016	2016	2	0	2	Export	591	Panama	PAN	620	Portugal	PRT								05	VEGETABLES AND FRUIT	1	No Quantity							421475			0
S3	2016	2016	2016	2	0	2	Export	591	Panama	PAN	642	Romania	ROU								05	VEGETABLES AND FRUIT	1	No Quantity							71040			0
S3	2016	2016	2016	2	0	2	Export	591	Panama	PAN	643	Russian Federation	RUS								05	VEGETABLES AND FRUIT	1	No Quantity							9000			0
S3	2016	2016	2016	2	0	2	Export	591	Panama	PAN	670	Saint Vincent and the Grenadines	VCT								05	VEGETABLES AND FRUIT	1	No Quantity							415			0
S3	2016	2016	2016	2	0	2	Export	591	Panama	PAN	682	Saudi Arabia	SAU								05	VEGETABLES AND FRUIT	1	No Quantity							19048			0
S3	2016	2016	2016	2	0	2	Export	591	Panama	PAN	699	India	IND								05	VEGETABLES AND FRUIT	1	No Quantity							52252			0
S3	2016	2016	2016	2	0	2	Export	591	Panama	PAN	724	Spain	ESP								05	VEGETABLES AND FRUIT	1	No Quantity							3745104			0
S3	2016	2016	2016	2	0	2	Export	591	Panama	PAN	740	Suriname	SUR								05	VEGETABLES AND FRUIT	1	No Quantity							18472			0
S3	2016	2016	2016	2	0	2	Export	591	Panama	PAN	752	Sweden	SWE								05	VEGETABLES AND FRUIT	1	No Quantity							210924			0
S3	2016	2016	2016	2	0	2	Export	591	Panama	PAN	757	Switzerland	CHE								05	VEGETABLES AND FRUIT	1	No Quantity							251629			0
S3	2016	2016	2016	2	0	2	Export	591	Panama	PAN	780	Trinidad and Tobago	TTO								05	VEGETABLES AND FRUIT	1	No Quantity							7291			0
S3	2016	2016	2016	2	0	2	Export	591	Panama	PAN	784	United Arab Emirates	ARE								05	VEGETABLES AND FRUIT	1	No Quantity							527284			0
S3	2016	2016	2016	2	0	2	Export	591	Panama	PAN	792	Turkey	TUR								05	VEGETABLES AND FRUIT	1	No Quantity							2026860			0
S3	2016	2016	2016	2	0	2	Export	591	Panama	PAN	826	United Kingdom	GBR								05	VEGETABLES AND FRUIT	1	No Quantity							7999948			0
S3	2016	2016	2016	2	0	2	Export	591	Panama	PAN	837	Bunkers									05	VEGETABLES AND FRUIT	1	No Quantity							37654			0
S3	2016	2016	2016	2	0	2	Export	591	Panama	PAN	838	Free Zones									05	VEGETABLES AND FRUIT	1	No Quantity							228295			0
S3	2016	2016	2016	2	0	2	Export	591	Panama	PAN	842	USA	USA								05	VEGETABLES AND FRUIT	1	No Quantity							11469607			0
S3	2016	2016	2016	2	0	2	Export	591	Panama	PAN	858	Uruguay	URY								05	VEGETABLES AND FRUIT	1	No Quantity							27407			0
S3	2016	2016	2016	2	0	2	Export	591	Panama	PAN	862	Venezuela	VEN								05	VEGETABLES AND FRUIT	1	No Quantity							705584			0
S3	2016	2016	2016	2	0	2	Export	591	Panama	PAN	899	Areas, nes									05	VEGETABLES AND FRUIT	1	No Quantity							704665			0
S3	2016	2016	2016	2	0	2	Export	752	Sweden	SWE	0	World	WLD								05	VEGETABLES AND FRUIT	1	No Quantity							368456787			0
S3	2016	2016	2016	2	0	2	Export	752	Sweden	SWE	32	Argentina	ARG								05	VEGETABLES AND FRUIT	1	No Quantity							117			0
S3	2016	2016	2016	2	0	2	Export	752	Sweden	SWE	36	Australia	AUS								05	VEGETABLES AND FRUIT	1	No Quantity							1306216			0
S3	2016	2016	2016	2	0	2	Export	752	Sweden	SWE	40	Austria	AUT								05	VEGETABLES AND FRUIT	1	No Quantity							3948000			0
S3	2016	2016	2016	2	0	2	Export	752	Sweden	SWE	56	Belgium	BEL								05	VEGETABLES AND FRUIT	1	No Quantity							7121977			0
S3	2016	2016	2016	2	0	2	Export	752	Sweden	SWE	70	Bosnia Herzegovina	BIH								05	VEGETABLES AND FRUIT	1	No Quantity							411745			0
S3	2016	2016	2016	2	0	2	Export	752	Sweden	SWE	76	Brazil	BRA								05	VEGETABLES AND FRUIT	1	No Quantity							4327			0
S3	2016	2016	2016	2	0	2	Export	752	Sweden	SWE	100	Bulgaria	BGR								05	VEGETABLES AND FRUIT	1	No Quantity							174123			0
S3	2016	2016	2016	2	0	2	Export	752	Sweden	SWE	124	Canada	CAN								05	VEGETABLES AND FRUIT	1	No Quantity							1287740			0
S3	2016	2016	2016	2	0	2	Export	752	Sweden	SWE	152	Chile	CHL								05	VEGETABLES AND FRUIT	1	No Quantity							1403			0
S3	2016	2016	2016	2	0	2	Export	752	Sweden	SWE	156	China	CHN								05	VEGETABLES AND FRUIT	1	No Quantity							10620344			0
S3	2016	2016	2016	2	0	2	Export	752	Sweden	SWE	191	Croatia	HRV								05	VEGETABLES AND FRUIT	1	No Quantity							269195			0
S3	2016	2016	2016	2	0	2	Export	752	Sweden	SWE	196	Cyprus	CYP								05	VEGETABLES AND FRUIT	1	No Quantity							200201			0
S3	2016	2016	2016	2	0	2	Export	752	Sweden	SWE	203	Czechia	CZE								05	VEGETABLES AND FRUIT	1	No Quantity							1430640			0
S3	2016	2016	2016	2	0	2	Export	752	Sweden	SWE	208	Denmark	DNK								05	VEGETABLES AND FRUIT	1	No Quantity							94295005			0
S3	2016	2016	2016	2	0	2	Export	752	Sweden	SWE	233	Estonia	EST								05	VEGETABLES AND FRUIT	1	No Quantity							7439936			0
S3	2016	2016	2016	2	0	2	Export	752	Sweden	SWE	234	Faeroe Isds	FRO								05	VEGETABLES AND FRUIT	1	No Quantity							200201			0
S3	2016	2016	2016	2	0	2	Export	752	Sweden	SWE	246	Finland	FIN								05	VEGETABLES AND FRUIT	1	No Quantity							68719480			0
S3	2016	2016	2016	2	0	2	Export	752	Sweden	SWE	251	France	FRA								05	VEGETABLES AND FRUIT	1	No Quantity							5573929			0
S3	2016	2016	2016	2	0	2	Export	752	Sweden	SWE	270	Gambia	GMB								05	VEGETABLES AND FRUIT	1	No Quantity							3625			0
S3	2016	2016	2016	2	0	2	Export	752	Sweden	SWE	276	Germany	DEU								05	VEGETABLES AND FRUIT	1	No Quantity							33613373			0
S3	2016	2016	2016	2	0	2	Export	752	Sweden	SWE	300	Greece	GRC								05	VEGETABLES AND FRUIT	1	No Quantity							1555999			0
S3	2016	2016	2016	2	0	2	Export	752	Sweden	SWE	304	Greenland	GRL								05	VEGETABLES AND FRUIT	1	No Quantity							3976			0
S3	2016	2016	2016	2	0	2	Export	752	Sweden	SWE	328	Guyana	GUY								05	VEGETABLES AND FRUIT	1	No Quantity							14033			0
S3	2016	2016	2016	2	0	2	Export	752	Sweden	SWE	344	China, Hong Kong SAR	HKG								05	VEGETABLES AND FRUIT	1	No Quantity							368594			0
S3	2016	2016	2016	2	0	2	Export	752	Sweden	SWE	348	Hungary	HUN								05	VEGETABLES AND FRUIT	1	No Quantity							1022053			0
S3	2016	2016	2016	2	0	2	Export	752	Sweden	SWE	352	Iceland	ISL								05	VEGETABLES AND FRUIT	1	No Quantity							2491283			0
S3	2016	2016	2016	2	0	2	Export	752	Sweden	SWE	360	Indonesia	IDN								05	VEGETABLES AND FRUIT	1	No Quantity							1286			0
S3	2016	2016	2016	2	0	2	Export	752	Sweden	SWE	364	Iran	IRN								05	VEGETABLES AND FRUIT	1	No Quantity							819			0
S3	2016	2016	2016	2	0	2	Export	752	Sweden	SWE	368	Iraq	IRQ								05	VEGETABLES AND FRUIT	1	No Quantity							23856			0
S3	2016	2016	2016	2	0	2	Export	752	Sweden	SWE	372	Ireland	IRL								05	VEGETABLES AND FRUIT	1	No Quantity							57885			0
S3	2016	2016	2016	2	0	2	Export	752	Sweden	SWE	376	Israel	ISR								05	VEGETABLES AND FRUIT	1	No Quantity							145122			0
S3	2016	2016	2016	2	0	2	Export	752	Sweden	SWE	381	Italy	ITA								05	VEGETABLES AND FRUIT	1	No Quantity							25247041			0
S3	2016	2016	2016	2	0	2	Export	752	Sweden	SWE	392	Japan	JPN								05	VEGETABLES AND FRUIT	1	No Quantity							970132			0
S3	2016	2016	2016	2	0	2	Export	752	Sweden	SWE	410	Rep. of Korea	KOR								05	VEGETABLES AND FRUIT	1	No Quantity							1144956			0
S3	2016	2016	2016	2	0	2	Export	752	Sweden	SWE	414	Kuwait	KWT								05	VEGETABLES AND FRUIT	1	No Quantity							139977			0
S3	2016	2016	2016	2	0	2	Export	752	Sweden	SWE	422	Lebanon	LBN								05	VEGETABLES AND FRUIT	1	No Quantity							263582			0
S3	2016	2016	2016	2	0	2	Export	752	Sweden	SWE	428	Latvia	LVA								05	VEGETABLES AND FRUIT	1	No Quantity							5036241			0
S3	2016	2016	2016	2	0	2	Export	752	Sweden	SWE	440	Lithuania	LTU								05	VEGETABLES AND FRUIT	1	No Quantity							455246			0
S3	2016	2016	2016	2	0	2	Export	752	Sweden	SWE	442	Luxembourg	LUX								05	VEGETABLES AND FRUIT	1	No Quantity							14267			0
S3	2016	2016	2016	2	0	2	Export	752	Sweden	SWE	458	Malaysia	MYS								05	VEGETABLES AND FRUIT	1	No Quantity							84547			0
S3	2016	2016	2016	2	0	2	Export	752	Sweden	SWE	466	Mali	MLI								05	VEGETABLES AND FRUIT	1	No Quantity							4093			0
S3	2016	2016	2016	2	0	2	Export	752	Sweden	SWE	470	Malta	MLT								05	VEGETABLES AND FRUIT	1	No Quantity							106766			0
S3	2016	2016	2016	2	0	2	Export	752	Sweden	SWE	490	Other Asia, nes									05	VEGETABLES AND FRUIT	1	No Quantity							2646696			0
S3	2016	2016	2016	2	0	2	Export	752	Sweden	SWE	498	Rep. of Moldova	MDA								05	VEGETABLES AND FRUIT	1	No Quantity							23388			0
S3	2016	2016	2016	2	0	2	Export	752	Sweden	SWE	504	Morocco	MAR								05	VEGETABLES AND FRUIT	1	No Quantity							778234			0
S3	2016	2016	2016	2	0	2	Export	752	Sweden	SWE	528	Netherlands	NLD								05	VEGETABLES AND FRUIT	1	No Quantity							11602754			0
S3	2016	2016	2016	2	0	2	Export	752	Sweden	SWE	554	New Zealand	NZL								05	VEGETABLES AND FRUIT	1	No Quantity							2222			0
S3	2016	2016	2016	2	0	2	Export	752	Sweden	SWE	566	Nigeria	NGA								05	VEGETABLES AND FRUIT	1	No Quantity							234			0
S3	2016	2016	2016	2	0	2	Export	752	Sweden	SWE	579	Norway	NOR								05	VEGETABLES AND FRUIT	1	No Quantity							44117362			0
S3	2016	2016	2016	2	0	2	Export	752	Sweden	SWE	586	Pakistan	PAK								05	VEGETABLES AND FRUIT	1	No Quantity							1286			0
S3	2016	2016	2016	2	0	2	Export	752	Sweden	SWE	616	Poland	POL								05	VEGETABLES AND FRUIT	1	No Quantity							7289785			0
S3	2016	2016	2016	2	0	2	Export	752	Sweden	SWE	620	Portugal	PRT								05	VEGETABLES AND FRUIT	1	No Quantity							177631			0
S3	2016	2016	2016	2	0	2	Export	752	Sweden	SWE	634	Qatar	QAT								05	VEGETABLES AND FRUIT	1	No Quantity							29820			0
S3	2016	2016	2016	2	0	2	Export	752	Sweden	SWE	642	Romania	ROU								05	VEGETABLES AND FRUIT	1	No Quantity							457117			0
S3	2016	2016	2016	2	0	2	Export	752	Sweden	SWE	643	Russian Federation	RUS								05	VEGETABLES AND FRUIT	1	No Quantity							2536305			0
S3	2016	2016	2016	2	0	2	Export	752	Sweden	SWE	682	Saudi Arabia	SAU								05	VEGETABLES AND FRUIT	1	No Quantity							184648			0
S3	2016	2016	2016	2	0	2	Export	752	Sweden	SWE	699	India	IND								05	VEGETABLES AND FRUIT	1	No Quantity							2690			0
S3	2016	2016	2016	2	0	2	Export	752	Sweden	SWE	702	Singapore	SGP								05	VEGETABLES AND FRUIT	1	No Quantity							174942			0
S3	2016	2016	2016	2	0	2	Export	752	Sweden	SWE	703	Slovakia	SVK								05	VEGETABLES AND FRUIT	1	No Quantity							388474			0
S3	2016	2016	2016	2	0	2	Export	752	Sweden	SWE	705	Slovenia	SVN								05	VEGETABLES AND FRUIT	1	No Quantity							16372			0
S3	2016	2016	2016	2	0	2	Export	752	Sweden	SWE	710	South Africa	ZAF								05	VEGETABLES AND FRUIT	1	No Quantity							479336			0
S3	2016	2016	2016	2	0	2	Export	752	Sweden	SWE	724	Spain	ESP								05	VEGETABLES AND FRUIT	1	No Quantity							3054464			0
S3	2016	2016	2016	2	0	2	Export	752	Sweden	SWE	757	Switzerland	CHE								05	VEGETABLES AND FRUIT	1	No Quantity							1586754			0
S3	2016	2016	2016	2	0	2	Export	752	Sweden	SWE	764	Thailand	THA								05	VEGETABLES AND FRUIT	1	No Quantity							56482			0
S3	2016	2016	2016	2	0	2	Export	752	Sweden	SWE	784	United Arab Emirates	ARE								05	VEGETABLES AND FRUIT	1	No Quantity							225694			0
S3	2016	2016	2016	2	0	2	Export	752	Sweden	SWE	792	Turkey	TUR								05	VEGETABLES AND FRUIT	1	No Quantity							370114			0
S3	2016	2016	2016	2	0	2	Export	752	Sweden	SWE	800	Uganda	UGA								05	VEGETABLES AND FRUIT	1	No Quantity							585			0
S3	2016	2016	2016	2	0	2	Export	752	Sweden	SWE	807	North Macedonia	MKD								05	VEGETABLES AND FRUIT	1	No Quantity							19295			0
S3	2016	2016	2016	2	0	2	Export	752	Sweden	SWE	818	Egypt	EGY								05	VEGETABLES AND FRUIT	1	No Quantity							1299901			0
S3	2016	2016	2016	2	0	2	Export	752	Sweden	SWE	826	United Kingdom	GBR								05	VEGETABLES AND FRUIT	1	No Quantity							5647484			0
S3	2016	2016	2016	2	0	2	Export	752	Sweden	SWE	837	Bunkers									05	VEGETABLES AND FRUIT	1	No Quantity							2068546			0
S3	2016	2016	2016	2	0	2	Export	752	Sweden	SWE	842	USA	USA								05	VEGETABLES AND FRUIT	1	No Quantity							7444847			0
S3	2016	2016	2016	2	0	2	Export	757	Switzerland	CHE	0	World	WLD								05	VEGETABLES AND FRUIT	1	No Quantity							103674085			0
S3	2016	2016	2016	2	0	2	Export	757	Switzerland	CHE	8	Albania	ALB								05	VEGETABLES AND FRUIT	1	No Quantity							10			0
S3	2016	2016	2016	2	0	2	Export	757	Switzerland	CHE	12	Algeria	DZA								05	VEGETABLES AND FRUIT	1	No Quantity							1857701			0
S3	2016	2016	2016	2	0	2	Export	757	Switzerland	CHE	32	Argentina	ARG								05	VEGETABLES AND FRUIT	1	No Quantity							37610			0
S3	2016	2016	2016	2	0	2	Export	757	Switzerland	CHE	36	Australia	AUS								05	VEGETABLES AND FRUIT	1	No Quantity							1155856			0
S3	2016	2016	2016	2	0	2	Export	757	Switzerland	CHE	40	Austria	AUT								05	VEGETABLES AND FRUIT	1	No Quantity							6061438			0
S3	2016	2016	2016	2	0	2	Export	757	Switzerland	CHE	48	Bahrain	BHR								05	VEGETABLES AND FRUIT	1	No Quantity							22699			0
S3	2016	2016	2016	2	0	2	Export	757	Switzerland	CHE	56	Belgium	BEL								05	VEGETABLES AND FRUIT	1	No Quantity							787236			0
S3	2016	2016	2016	2	0	2	Export	757	Switzerland	CHE	68	Bolivia (Plurinational State of)	BOL								05	VEGETABLES AND FRUIT	1	No Quantity							60771			0
S3	2016	2016	2016	2	0	2	Export	757	Switzerland	CHE	70	Bosnia Herzegovina	BIH								05	VEGETABLES AND FRUIT	1	No Quantity							376289			0
S3	2016	2016	2016	2	0	2	Export	757	Switzerland	CHE	76	Brazil	BRA								05	VEGETABLES AND FRUIT	1	No Quantity							33876			0
S3	2016	2016	2016	2	0	2	Export	757	Switzerland	CHE	100	Bulgaria	BGR								05	VEGETABLES AND FRUIT	1	No Quantity							10315			0
S3	2016	2016	2016	2	0	2	Export	757	Switzerland	CHE	104	Myanmar	MMR								05	VEGETABLES AND FRUIT	1	No Quantity							11033			0
S3	2016	2016	2016	2	0	2	Export	757	Switzerland	CHE	112	Belarus	BLR								05	VEGETABLES AND FRUIT	1	No Quantity							9240			0
S3	2016	2016	2016	2	0	2	Export	757	Switzerland	CHE	120	Cameroon	CMR								05	VEGETABLES AND FRUIT	1	No Quantity							1717			0
S3	2016	2016	2016	2	0	2	Export	757	Switzerland	CHE	124	Canada	CAN								05	VEGETABLES AND FRUIT	1	No Quantity							1510207			0
S3	2016	2016	2016	2	0	2	Export	757	Switzerland	CHE	144	Sri Lanka	LKA								05	VEGETABLES AND FRUIT	1	No Quantity							14523			0
S3	2016	2016	2016	2	0	2	Export	757	Switzerland	CHE	152	Chile	CHL								05	VEGETABLES AND FRUIT	1	No Quantity							7743			0
S3	2016	2016	2016	2	0	2	Export	757	Switzerland	CHE	156	China	CHN								05	VEGETABLES AND FRUIT	1	No Quantity							4188044			0
S3	2016	2016	2016	2	0	2	Export	757	Switzerland	CHE	188	Costa Rica	CRI								05	VEGETABLES AND FRUIT	1	No Quantity							110165			0
S3	2016	2016	2016	2	0	2	Export	757	Switzerland	CHE	191	Croatia	HRV								05	VEGETABLES AND FRUIT	1	No Quantity							173051			0
S3	2016	2016	2016	2	0	2	Export	757	Switzerland	CHE	196	Cyprus	CYP								05	VEGETABLES AND FRUIT	1	No Quantity							17352			0
S3	2016	2016	2016	2	0	2	Export	757	Switzerland	CHE	203	Czechia	CZE								05	VEGETABLES AND FRUIT	1	No Quantity							174765			0
S3	2016	2016	2016	2	0	2	Export	757	Switzerland	CHE	208	Denmark	DNK								05	VEGETABLES AND FRUIT	1	No Quantity							378491			0
S3	2016	2016	2016	2	0	2	Export	757	Switzerland	CHE	222	El Salvador	SLV								05	VEGETABLES AND FRUIT	1	No Quantity							11			0
S3	2016	2016	2016	2	0	2	Export	757	Switzerland	CHE	231	Ethiopia	ETH								05	VEGETABLES AND FRUIT	1	No Quantity							8772			0
S3	2016	2016	2016	2	0	2	Export	757	Switzerland	CHE	233	Estonia	EST								05	VEGETABLES AND FRUIT	1	No Quantity							48511			0
S3	2016	2016	2016	2	0	2	Export	757	Switzerland	CHE	246	Finland	FIN								05	VEGETABLES AND FRUIT	1	No Quantity							668011			0
S3	2016	2016	2016	2	0	2	Export	757	Switzerland	CHE	251	France	FRA								05	VEGETABLES AND FRUIT	1	No Quantity							4548513			0
S3	2016	2016	2016	2	0	2	Export	757	Switzerland	CHE	258	French Polynesia	PYF								05	VEGETABLES AND FRUIT	1	No Quantity							7			0
S3	2016	2016	2016	2	0	2	Export	757	Switzerland	CHE	266	Gabon	GAB								05	VEGETABLES AND FRUIT	1	No Quantity							28871			0
S3	2016	2016	2016	2	0	2	Export	757	Switzerland	CHE	276	Germany	DEU								05	VEGETABLES AND FRUIT	1	No Quantity							21379338			0
S3	2016	2016	2016	2	0	2	Export	757	Switzerland	CHE	288	Ghana	GHA								05	VEGETABLES AND FRUIT	1	No Quantity							2066			0
S3	2016	2016	2016	2	0	2	Export	757	Switzerland	CHE	300	Greece	GRC								05	VEGETABLES AND FRUIT	1	No Quantity							195392			0
S3	2016	2016	2016	2	0	2	Export	757	Switzerland	CHE	320	Guatemala	GTM								05	VEGETABLES AND FRUIT	1	No Quantity							29611			0
S3	2016	2016	2016	2	0	2	Export	757	Switzerland	CHE	336	Holy See (Vatican City State)	VAT								05	VEGETABLES AND FRUIT	1	No Quantity							1606			0
S3	2016	2016	2016	2	0	2	Export	757	Switzerland	CHE	344	China, Hong Kong SAR	HKG								05	VEGETABLES AND FRUIT	1	No Quantity							2791718			0
S3	2016	2016	2016	2	0	2	Export	757	Switzerland	CHE	348	Hungary	HUN								05	VEGETABLES AND FRUIT	1	No Quantity							425717			0
S3	2016	2016	2016	2	0	2	Export	757	Switzerland	CHE	352	Iceland	ISL								05	VEGETABLES AND FRUIT	1	No Quantity							443339			0
S3	2016	2016	2016	2	0	2	Export	757	Switzerland	CHE	360	Indonesia	IDN								05	VEGETABLES AND FRUIT	1	No Quantity							151944			0
S3	2016	2016	2016	2	0	2	Export	757	Switzerland	CHE	364	Iran	IRN								05	VEGETABLES AND FRUIT	1	No Quantity							56480			0
S3	2016	2016	2016	2	0	2	Export	757	Switzerland	CHE	372	Ireland	IRL								05	VEGETABLES AND FRUIT	1	No Quantity							292621			0
S3	2016	2016	2016	2	0	2	Export	757	Switzerland	CHE	376	Israel	ISR								05	VEGETABLES AND FRUIT	1	No Quantity							1201580			0
S3	2016	2016	2016	2	0	2	Export	757	Switzerland	CHE	381	Italy	ITA								05	VEGETABLES AND FRUIT	1	No Quantity							8557810			0
S3	2016	2016	2016	2	0	2	Export	757	Switzerland	CHE	384	Côte d'Ivoire	CIV								05	VEGETABLES AND FRUIT	1	No Quantity							16610			0
S3	2016	2016	2016	2	0	2	Export	757	Switzerland	CHE	392	Japan	JPN								05	VEGETABLES AND FRUIT	1	No Quantity							1983443			0
S3	2016	2016	2016	2	0	2	Export	757	Switzerland	CHE	400	Jordan	JOR								05	VEGETABLES AND FRUIT	1	No Quantity							1205			0
S3	2016	2016	2016	2	0	2	Export	757	Switzerland	CHE	404	Kenya	KEN								05	VEGETABLES AND FRUIT	1	No Quantity							460			0
S3	2016	2016	2016	2	0	2	Export	757	Switzerland	CHE	410	Rep. of Korea	KOR								05	VEGETABLES AND FRUIT	1	No Quantity							240942			0
S3	2016	2016	2016	2	0	2	Export	757	Switzerland	CHE	414	Kuwait	KWT								05	VEGETABLES AND FRUIT	1	No Quantity							166920			0
S3	2016	2016	2016	2	0	2	Export	757	Switzerland	CHE	422	Lebanon	LBN								05	VEGETABLES AND FRUIT	1	No Quantity							25809			0
S3	2016	2016	2016	2	0	2	Export	757	Switzerland	CHE	428	Latvia	LVA								05	VEGETABLES AND FRUIT	1	No Quantity							28950			0
S3	2016	2016	2016	2	0	2	Export	757	Switzerland	CHE	440	Lithuania	LTU								05	VEGETABLES AND FRUIT	1	No Quantity							122565			0
S3	2016	2016	2016	2	0	2	Export	757	Switzerland	CHE	442	Luxembourg	LUX								05	VEGETABLES AND FRUIT	1	No Quantity							138920			0
S3	2016	2016	2016	2	0	2	Export	757	Switzerland	CHE	458	Malaysia	MYS								05	VEGETABLES AND FRUIT	1	No Quantity							259354			0
S3	2016	2016	2016	2	0	2	Export	757	Switzerland	CHE	462	Maldives	MDV								05	VEGETABLES AND FRUIT	1	No Quantity							124793			0
S3	2016	2016	2016	2	0	2	Export	757	Switzerland	CHE	466	Mali	MLI								05	VEGETABLES AND FRUIT	1	No Quantity							41			0
S3	2016	2016	2016	2	0	2	Export	757	Switzerland	CHE	470	Malta	MLT								05	VEGETABLES AND FRUIT	1	No Quantity							1169			0
S3	2016	2016	2016	2	0	2	Export	757	Switzerland	CHE	484	Mexico	MEX								05	VEGETABLES AND FRUIT	1	No Quantity							76229			0
S3	2016	2016	2016	2	0	2	Export	757	Switzerland	CHE	490	Other Asia, nes									05	VEGETABLES AND FRUIT	1	No Quantity							436204			0
S3	2016	2016	2016	2	0	2	Export	757	Switzerland	CHE	498	Rep. of Moldova	MDA								05	VEGETABLES AND FRUIT	1	No Quantity							81931			0
S3	2016	2016	2016	2	0	2	Export	757	Switzerland	CHE	504	Morocco	MAR								05	VEGETABLES AND FRUIT	1	No Quantity							3899			0
S3	2016	2016	2016	2	0	2	Export	757	Switzerland	CHE	512	Oman	OMN								05	VEGETABLES AND FRUIT	1	No Quantity							15483			0
S3	2016	2016	2016	2	0	2	Export	757	Switzerland	CHE	528	Netherlands	NLD								05	VEGETABLES AND FRUIT	1	No Quantity							5918748			0
S3	2016	2016	2016	2	0	2	Export	757	Switzerland	CHE	533	Aruba	ABW								05	VEGETABLES AND FRUIT	1	No Quantity							23726			0
S3	2016	2016	2016	2	0	2	Export	757	Switzerland	CHE	540	New Caledonia	NCL								05	VEGETABLES AND FRUIT	1	No Quantity							2906			0
S3	2016	2016	2016	2	0	2	Export	757	Switzerland	CHE	554	New Zealand	NZL								05	VEGETABLES AND FRUIT	1	No Quantity							4577			0
S3	2016	2016	2016	2	0	2	Export	757	Switzerland	CHE	566	Nigeria	NGA								05	VEGETABLES AND FRUIT	1	No Quantity							209			0
S3	2016	2016	2016	2	0	2	Export	757	Switzerland	CHE	579	Norway	NOR								05	VEGETABLES AND FRUIT	1	No Quantity							5080456			0
S3	2016	2016	2016	2	0	2	Export	757	Switzerland	CHE	586	Pakistan	PAK								05	VEGETABLES AND FRUIT	1	No Quantity							68284			0
S3	2016	2016	2016	2	0	2	Export	757	Switzerland	CHE	608	Philippines	PHL								05	VEGETABLES AND FRUIT	1	No Quantity							218600			0
S3	2016	2016	2016	2	0	2	Export	757	Switzerland	CHE	616	Poland	POL								05	VEGETABLES AND FRUIT	1	No Quantity							1250183			0
S3	2016	2016	2016	2	0	2	Export	757	Switzerland	CHE	620	Portugal	PRT								05	VEGETABLES AND FRUIT	1	No Quantity							76163			0
S3	2016	2016	2016	2	0	2	Export	757	Switzerland	CHE	634	Qatar	QAT								05	VEGETABLES AND FRUIT	1	No Quantity							135361			0
S3	2016	2016	2016	2	0	2	Export	757	Switzerland	CHE	642	Romania	ROU								05	VEGETABLES AND FRUIT	1	No Quantity							1106180			0
S3	2016	2016	2016	2	0	2	Export	757	Switzerland	CHE	643	Russian Federation	RUS								05	VEGETABLES AND FRUIT	1	No Quantity							1239312			0
S3	2016	2016	2016	2	0	2	Export	757	Switzerland	CHE	660	Anguilla	AIA								05	VEGETABLES AND FRUIT	1	No Quantity							41			0
S3	2016	2016	2016	2	0	2	Export	757	Switzerland	CHE	662	Saint Lucia	LCA								05	VEGETABLES AND FRUIT	1	No Quantity							9106			0
S3	2016	2016	2016	2	0	2	Export	757	Switzerland	CHE	682	Saudi Arabia	SAU								05	VEGETABLES AND FRUIT	1	No Quantity							315342			0
S3	2016	2016	2016	2	0	2	Export	757	Switzerland	CHE	688	Serbia	SRB								05	VEGETABLES AND FRUIT	1	No Quantity							205371			0
S3	2016	2016	2016	2	0	2	Export	757	Switzerland	CHE	699	India	IND								05	VEGETABLES AND FRUIT	1	No Quantity							133735			0
S3	2016	2016	2016	2	0	2	Export	757	Switzerland	CHE	702	Singapore	SGP								05	VEGETABLES AND FRUIT	1	No Quantity							572276			0
S3	2016	2016	2016	2	0	2	Export	757	Switzerland	CHE	703	Slovakia	SVK								05	VEGETABLES AND FRUIT	1	No Quantity							43531			0
S3	2016	2016	2016	2	0	2	Export	757	Switzerland	CHE	704	Viet Nam	VNM								05	VEGETABLES AND FRUIT	1	No Quantity							7005			0
S3	2016	2016	2016	2	0	2	Export	757	Switzerland	CHE	705	Slovenia	SVN								05	VEGETABLES AND FRUIT	1	No Quantity							135030			0
S3	2016	2016	2016	2	0	2	Export	757	Switzerland	CHE	710	South Africa	ZAF								05	VEGETABLES AND FRUIT	1	No Quantity							456401			0
S3	2016	2016	2016	2	0	2	Export	757	Switzerland	CHE	724	Spain	ESP								05	VEGETABLES AND FRUIT	1	No Quantity							5180868			0
S3	2016	2016	2016	2	0	2	Export	757	Switzerland	CHE	752	Sweden	SWE								05	VEGETABLES AND FRUIT	1	No Quantity							258142			0
S3	2016	2016	2016	2	0	2	Export	757	Switzerland	CHE	764	Thailand	THA								05	VEGETABLES AND FRUIT	1	No Quantity							720283			0
S3	2016	2016	2016	2	0	2	Export	757	Switzerland	CHE	768	Togo	TGO								05	VEGETABLES AND FRUIT	1	No Quantity							176			0
S3	2016	2016	2016	2	0	2	Export	757	Switzerland	CHE	784	United Arab Emirates	ARE								05	VEGETABLES AND FRUIT	1	No Quantity							218581			0
S3	2016	2016	2016	2	0	2	Export	757	Switzerland	CHE	788	Tunisia	TUN								05	VEGETABLES AND FRUIT	1	No Quantity							79932			0
S3	2016	2016	2016	2	0	2	Export	757	Switzerland	CHE	792	Turkey	TUR								05	VEGETABLES AND FRUIT	1	No Quantity							1935470			0
S3	2016	2016	2016	2	0	2	Export	757	Switzerland	CHE	804	Ukraine	UKR								05	VEGETABLES AND FRUIT	1	No Quantity							7697			0
S3	2016	2016	2016	2	0	2	Export	757	Switzerland	CHE	807	North Macedonia	MKD								05	VEGETABLES AND FRUIT	1	No Quantity							40566			0
S3	2016	2016	2016	2	0	2	Export	757	Switzerland	CHE	818	Egypt	EGY								05	VEGETABLES AND FRUIT	1	No Quantity							85781			0
S3	2016	2016	2016	2	0	2	Export	757	Switzerland	CHE	826	United Kingdom	GBR								05	VEGETABLES AND FRUIT	1	No Quantity							1328021			0
S3	2016	2016	2016	2	0	2	Export	757	Switzerland	CHE	842	USA	USA								05	VEGETABLES AND FRUIT	1	No Quantity							15258226			0
S3	2016	2016	2016	2	0	2	Export	757	Switzerland	CHE	862	Venezuela	VEN								05	VEGETABLES AND FRUIT	1	No Quantity							822			0
S3	2016	2016	2016	2	0	2	Export	591	Panama	PAN	0	World	WLD								06	SUGAR,SUGR.PREPTNS,HONEY	1	No Quantity							43622967			0
S3	2016	2016	2016	2	0	2	Export	591	Panama	PAN	28	Antigua and Barbuda	ATG								06	SUGAR,SUGR.PREPTNS,HONEY	1	No Quantity							3294			0
S3	2016	2016	2016	2	0	2	Export	591	Panama	PAN	32	Argentina	ARG								06	SUGAR,SUGR.PREPTNS,HONEY	1	No Quantity							141			0
S3	2016	2016	2016	2	0	2	Export	591	Panama	PAN	44	Bahamas	BHS								06	SUGAR,SUGR.PREPTNS,HONEY	1	No Quantity							285			0
S3	2016	2016	2016	2	0	2	Export	591	Panama	PAN	52	Barbados	BRB								06	SUGAR,SUGR.PREPTNS,HONEY	1	No Quantity							13217			0
S3	2016	2016	2016	2	0	2	Export	591	Panama	PAN	76	Brazil	BRA								06	SUGAR,SUGR.PREPTNS,HONEY	1	No Quantity							2205			0
S3	2016	2016	2016	2	0	2	Export	591	Panama	PAN	152	Chile	CHL								06	SUGAR,SUGR.PREPTNS,HONEY	1	No Quantity							155675			0
S3	2016	2016	2016	2	0	2	Export	591	Panama	PAN	170	Colombia	COL								06	SUGAR,SUGR.PREPTNS,HONEY	1	No Quantity							365022			0
S3	2016	2016	2016	2	0	2	Export	591	Panama	PAN	188	Costa Rica	CRI								06	SUGAR,SUGR.PREPTNS,HONEY	1	No Quantity							198058			0
S3	2016	2016	2016	2	0	2	Export	591	Panama	PAN	192	Cuba	CUB								06	SUGAR,SUGR.PREPTNS,HONEY	1	No Quantity							356987			0
S3	2016	2016	2016	2	0	2	Export	591	Panama	PAN	214	Dominican Rep.	DOM								06	SUGAR,SUGR.PREPTNS,HONEY	1	No Quantity							370386			0
S3	2016	2016	2016	2	0	2	Export	591	Panama	PAN	222	El Salvador	SLV								06	SUGAR,SUGR.PREPTNS,HONEY	1	No Quantity							86126			0
S3	2016	2016	2016	2	0	2	Export	591	Panama	PAN	308	Grenada	GRD								06	SUGAR,SUGR.PREPTNS,HONEY	1	No Quantity							23422			0
S3	2016	2016	2016	2	0	2	Export	591	Panama	PAN	320	Guatemala	GTM								06	SUGAR,SUGR.PREPTNS,HONEY	1	No Quantity							183191			0
S3	2016	2016	2016	2	0	2	Export	591	Panama	PAN	328	Guyana	GUY								06	SUGAR,SUGR.PREPTNS,HONEY	1	No Quantity							56			0
S3	2016	2016	2016	2	0	2	Export	591	Panama	PAN	332	Haiti	HTI								06	SUGAR,SUGR.PREPTNS,HONEY	1	No Quantity							40826			0
S3	2016	2016	2016	2	0	2	Export	591	Panama	PAN	340	Honduras	HND								06	SUGAR,SUGR.PREPTNS,HONEY	1	No Quantity							40660			0
S3	2016	2016	2016	2	0	2	Export	591	Panama	PAN	388	Jamaica	JAM								06	SUGAR,SUGR.PREPTNS,HONEY	1	No Quantity							16208			0
S3	2016	2016	2016	2	0	2	Export	591	Panama	PAN	484	Mexico	MEX								06	SUGAR,SUGR.PREPTNS,HONEY	1	No Quantity							2787			0
S3	2016	2016	2016	2	0	2	Export	591	Panama	PAN	528	Netherlands	NLD								06	SUGAR,SUGR.PREPTNS,HONEY	1	No Quantity							2092			0
S3	2016	2016	2016	2	0	2	Export	591	Panama	PAN	531	Curaçao	CUW								06	SUGAR,SUGR.PREPTNS,HONEY	1	No Quantity							11849			0
S3	2016	2016	2016	2	0	2	Export	591	Panama	PAN	533	Aruba	ABW								06	SUGAR,SUGR.PREPTNS,HONEY	1	No Quantity							16194			0
S3	2016	2016	2016	2	0	2	Export	591	Panama	PAN	558	Nicaragua	NIC								06	SUGAR,SUGR.PREPTNS,HONEY	1	No Quantity							43977			0
S3	2016	2016	2016	2	0	2	Export	591	Panama	PAN	600	Paraguay	PRY								06	SUGAR,SUGR.PREPTNS,HONEY	1	No Quantity							55476			0
S3	2016	2016	2016	2	0	2	Export	591	Panama	PAN	604	Peru	PER								06	SUGAR,SUGR.PREPTNS,HONEY	1	No Quantity							4610			0
S3	2016	2016	2016	2	0	2	Export	591	Panama	PAN	608	Philippines	PHL								06	SUGAR,SUGR.PREPTNS,HONEY	1	No Quantity							1014			0
S3	2016	2016	2016	2	0	2	Export	591	Panama	PAN	662	Saint Lucia	LCA								06	SUGAR,SUGR.PREPTNS,HONEY	1	No Quantity							2092			0
S3	2016	2016	2016	2	0	2	Export	591	Panama	PAN	670	Saint Vincent and the Grenadines	VCT								06	SUGAR,SUGR.PREPTNS,HONEY	1	No Quantity							133			0
S3	2016	2016	2016	2	0	2	Export	591	Panama	PAN	724	Spain	ESP								06	SUGAR,SUGR.PREPTNS,HONEY	1	No Quantity							323136			0
S3	2016	2016	2016	2	0	2	Export	591	Panama	PAN	780	Trinidad and Tobago	TTO								06	SUGAR,SUGR.PREPTNS,HONEY	1	No Quantity							22147			0
S3	2016	2016	2016	2	0	2	Export	591	Panama	PAN	826	United Kingdom	GBR								06	SUGAR,SUGR.PREPTNS,HONEY	1	No Quantity							2262811			0
S3	2016	2016	2016	2	0	2	Export	591	Panama	PAN	837	Bunkers									06	SUGAR,SUGR.PREPTNS,HONEY	1	No Quantity							263399			0
S3	2016	2016	2016	2	0	2	Export	591	Panama	PAN	838	Free Zones									06	SUGAR,SUGR.PREPTNS,HONEY	1	No Quantity							643338			0
S3	2016	2016	2016	2	0	2	Export	591	Panama	PAN	842	USA	USA								06	SUGAR,SUGR.PREPTNS,HONEY	1	No Quantity							35138426			0
S3	2016	2016	2016	2	0	2	Export	591	Panama	PAN	862	Venezuela	VEN								06	SUGAR,SUGR.PREPTNS,HONEY	1	No Quantity							732793			0
S3	2016	2016	2016	2	0	2	Export	591	Panama	PAN	899	Areas, nes									06	SUGAR,SUGR.PREPTNS,HONEY	1	No Quantity							2240934			0
S3	2016	2016	2016	2	0	2	Export	752	Sweden	SWE	0	World	WLD								06	SUGAR,SUGR.PREPTNS,HONEY	1	No Quantity							191850170			0
S3	2016	2016	2016	2	0	2	Export	752	Sweden	SWE	8	Albania	ALB								06	SUGAR,SUGR.PREPTNS,HONEY	1	No Quantity							234			0
S3	2016	2016	2016	2	0	2	Export	752	Sweden	SWE	31	Azerbaijan	AZE								06	SUGAR,SUGR.PREPTNS,HONEY	1	No Quantity							693803			0
S3	2016	2016	2016	2	0	2	Export	752	Sweden	SWE	32	Argentina	ARG								06	SUGAR,SUGR.PREPTNS,HONEY	1	No Quantity							117			0
S3	2016	2016	2016	2	0	2	Export	752	Sweden	SWE	36	Australia	AUS								06	SUGAR,SUGR.PREPTNS,HONEY	1	No Quantity							416890			0
S3	2016	2016	2016	2	0	2	Export	752	Sweden	SWE	40	Austria	AUT								06	SUGAR,SUGR.PREPTNS,HONEY	1	No Quantity							26428			0
S3	2016	2016	2016	2	0	2	Export	752	Sweden	SWE	50	Bangladesh	BGD								06	SUGAR,SUGR.PREPTNS,HONEY	1	No Quantity							3859			0
S3	2016	2016	2016	2	0	2	Export	752	Sweden	SWE	56	Belgium	BEL								06	SUGAR,SUGR.PREPTNS,HONEY	1	No Quantity							1524542			0
S3	2016	2016	2016	2	0	2	Export	752	Sweden	SWE	76	Brazil	BRA								06	SUGAR,SUGR.PREPTNS,HONEY	1	No Quantity							23973			0
S3	2016	2016	2016	2	0	2	Export	752	Sweden	SWE	100	Bulgaria	BGR								06	SUGAR,SUGR.PREPTNS,HONEY	1	No Quantity							34731			0
S3	2016	2016	2016	2	0	2	Export	752	Sweden	SWE	112	Belarus	BLR								06	SUGAR,SUGR.PREPTNS,HONEY	1	No Quantity							8887			0
S3	2016	2016	2016	2	0	2	Export	752	Sweden	SWE	124	Canada	CAN								06	SUGAR,SUGR.PREPTNS,HONEY	1	No Quantity							382860			0
S3	2016	2016	2016	2	0	2	Export	752	Sweden	SWE	152	Chile	CHL								06	SUGAR,SUGR.PREPTNS,HONEY	1	No Quantity							41631			0
S3	2016	2016	2016	2	0	2	Export	752	Sweden	SWE	156	China	CHN								06	SUGAR,SUGR.PREPTNS,HONEY	1	No Quantity							650652			0
S3	2016	2016	2016	2	0	2	Export	752	Sweden	SWE	170	Colombia	COL								06	SUGAR,SUGR.PREPTNS,HONEY	1	No Quantity							234			0
S3	2016	2016	2016	2	0	2	Export	752	Sweden	SWE	191	Croatia	HRV								06	SUGAR,SUGR.PREPTNS,HONEY	1	No Quantity							45490			0
S3	2016	2016	2016	2	0	2	Export	752	Sweden	SWE	192	Cuba	CUB								06	SUGAR,SUGR.PREPTNS,HONEY	1	No Quantity							117			0
S3	2016	2016	2016	2	0	2	Export	752	Sweden	SWE	196	Cyprus	CYP								06	SUGAR,SUGR.PREPTNS,HONEY	1	No Quantity							29469			0
S3	2016	2016	2016	2	0	2	Export	752	Sweden	SWE	203	Czechia	CZE								06	SUGAR,SUGR.PREPTNS,HONEY	1	No Quantity							422971			0
S3	2016	2016	2016	2	0	2	Export	752	Sweden	SWE	208	Denmark	DNK								06	SUGAR,SUGR.PREPTNS,HONEY	1	No Quantity							57470936			0
S3	2016	2016	2016	2	0	2	Export	752	Sweden	SWE	231	Ethiopia	ETH								06	SUGAR,SUGR.PREPTNS,HONEY	1	No Quantity							117			0
S3	2016	2016	2016	2	0	2	Export	752	Sweden	SWE	233	Estonia	EST								06	SUGAR,SUGR.PREPTNS,HONEY	1	No Quantity							3433466			0
S3	2016	2016	2016	2	0	2	Export	752	Sweden	SWE	234	Faeroe Isds	FRO								06	SUGAR,SUGR.PREPTNS,HONEY	1	No Quantity							167107			0
S3	2016	2016	2016	2	0	2	Export	752	Sweden	SWE	246	Finland	FIN								06	SUGAR,SUGR.PREPTNS,HONEY	1	No Quantity							21473749			0
S3	2016	2016	2016	2	0	2	Export	752	Sweden	SWE	251	France	FRA								06	SUGAR,SUGR.PREPTNS,HONEY	1	No Quantity							367541			0
S3	2016	2016	2016	2	0	2	Export	752	Sweden	SWE	276	Germany	DEU								06	SUGAR,SUGR.PREPTNS,HONEY	1	No Quantity							14632661			0
S3	2016	2016	2016	2	0	2	Export	752	Sweden	SWE	300	Greece	GRC								06	SUGAR,SUGR.PREPTNS,HONEY	1	No Quantity							72503			0
S3	2016	2016	2016	2	0	2	Export	752	Sweden	SWE	304	Greenland	GRL								06	SUGAR,SUGR.PREPTNS,HONEY	1	No Quantity							10875			0
S3	2016	2016	2016	2	0	2	Export	752	Sweden	SWE	328	Guyana	GUY								06	SUGAR,SUGR.PREPTNS,HONEY	1	No Quantity							702			0
S3	2016	2016	2016	2	0	2	Export	752	Sweden	SWE	344	China, Hong Kong SAR	HKG								06	SUGAR,SUGR.PREPTNS,HONEY	1	No Quantity							49933			0
S3	2016	2016	2016	2	0	2	Export	752	Sweden	SWE	348	Hungary	HUN								06	SUGAR,SUGR.PREPTNS,HONEY	1	No Quantity							110391			0
S3	2016	2016	2016	2	0	2	Export	752	Sweden	SWE	352	Iceland	ISL								06	SUGAR,SUGR.PREPTNS,HONEY	1	No Quantity							1129403			0
S3	2016	2016	2016	2	0	2	Export	752	Sweden	SWE	360	Indonesia	IDN								06	SUGAR,SUGR.PREPTNS,HONEY	1	No Quantity							351			0
S3	2016	2016	2016	2	0	2	Export	752	Sweden	SWE	364	Iran	IRN								06	SUGAR,SUGR.PREPTNS,HONEY	1	No Quantity							1754			0
S3	2016	2016	2016	2	0	2	Export	752	Sweden	SWE	368	Iraq	IRQ								06	SUGAR,SUGR.PREPTNS,HONEY	1	No Quantity							1169			0
S3	2016	2016	2016	2	0	2	Export	752	Sweden	SWE	372	Ireland	IRL								06	SUGAR,SUGR.PREPTNS,HONEY	1	No Quantity							115419			0
S3	2016	2016	2016	2	0	2	Export	752	Sweden	SWE	376	Israel	ISR								06	SUGAR,SUGR.PREPTNS,HONEY	1	No Quantity							2449886			0
S3	2016	2016	2016	2	0	2	Export	752	Sweden	SWE	381	Italy	ITA								06	SUGAR,SUGR.PREPTNS,HONEY	1	No Quantity							1064385			0
S3	2016	2016	2016	2	0	2	Export	752	Sweden	SWE	384	Côte d'Ivoire	CIV								06	SUGAR,SUGR.PREPTNS,HONEY	1	No Quantity							117			0
S3	2016	2016	2016	2	0	2	Export	752	Sweden	SWE	392	Japan	JPN								06	SUGAR,SUGR.PREPTNS,HONEY	1	No Quantity							33679			0
S3	2016	2016	2016	2	0	2	Export	752	Sweden	SWE	398	Kazakhstan	KAZ								06	SUGAR,SUGR.PREPTNS,HONEY	1	No Quantity							351			0
S3	2016	2016	2016	2	0	2	Export	752	Sweden	SWE	400	Jordan	JOR								06	SUGAR,SUGR.PREPTNS,HONEY	1	No Quantity							82092			0
S3	2016	2016	2016	2	0	2	Export	752	Sweden	SWE	410	Rep. of Korea	KOR								06	SUGAR,SUGR.PREPTNS,HONEY	1	No Quantity							74023			0
S3	2016	2016	2016	2	0	2	Export	752	Sweden	SWE	414	Kuwait	KWT								06	SUGAR,SUGR.PREPTNS,HONEY	1	No Quantity							384848			0
S3	2016	2016	2016	2	0	2	Export	752	Sweden	SWE	422	Lebanon	LBN								06	SUGAR,SUGR.PREPTNS,HONEY	1	No Quantity							1028251			0
S3	2016	2016	2016	2	0	2	Export	752	Sweden	SWE	428	Latvia	LVA								06	SUGAR,SUGR.PREPTNS,HONEY	1	No Quantity							826647			0
S3	2016	2016	2016	2	0	2	Export	752	Sweden	SWE	434	Libya	LBY								06	SUGAR,SUGR.PREPTNS,HONEY	1	No Quantity							25493			0
S3	2016	2016	2016	2	0	2	Export	752	Sweden	SWE	440	Lithuania	LTU								06	SUGAR,SUGR.PREPTNS,HONEY	1	No Quantity							2339261			0
S3	2016	2016	2016	2	0	2	Export	752	Sweden	SWE	442	Luxembourg	LUX								06	SUGAR,SUGR.PREPTNS,HONEY	1	No Quantity							7952			0
S3	2016	2016	2016	2	0	2	Export	752	Sweden	SWE	458	Malaysia	MYS								06	SUGAR,SUGR.PREPTNS,HONEY	1	No Quantity							2690			0
S3	2016	2016	2016	2	0	2	Export	752	Sweden	SWE	466	Mali	MLI								06	SUGAR,SUGR.PREPTNS,HONEY	1	No Quantity							702			0
S3	2016	2016	2016	2	0	2	Export	752	Sweden	SWE	470	Malta	MLT								06	SUGAR,SUGR.PREPTNS,HONEY	1	No Quantity							120214			0
S3	2016	2016	2016	2	0	2	Export	752	Sweden	SWE	484	Mexico	MEX								06	SUGAR,SUGR.PREPTNS,HONEY	1	No Quantity							468			0
S3	2016	2016	2016	2	0	2	Export	752	Sweden	SWE	490	Other Asia, nes									06	SUGAR,SUGR.PREPTNS,HONEY	1	No Quantity							119278			0
S3	2016	2016	2016	2	0	2	Export	752	Sweden	SWE	496	Mongolia	MNG								06	SUGAR,SUGR.PREPTNS,HONEY	1	No Quantity							265570			0
S3	2016	2016	2016	2	0	2	Export	752	Sweden	SWE	504	Morocco	MAR								06	SUGAR,SUGR.PREPTNS,HONEY	1	No Quantity							335032			0
S3	2016	2016	2016	2	0	2	Export	752	Sweden	SWE	512	Oman	OMN								06	SUGAR,SUGR.PREPTNS,HONEY	1	No Quantity							542600			0
S3	2016	2016	2016	2	0	2	Export	752	Sweden	SWE	528	Netherlands	NLD								06	SUGAR,SUGR.PREPTNS,HONEY	1	No Quantity							1409357			0
S3	2016	2016	2016	2	0	2	Export	752	Sweden	SWE	554	New Zealand	NZL								06	SUGAR,SUGR.PREPTNS,HONEY	1	No Quantity							289777			0
S3	2016	2016	2016	2	0	2	Export	752	Sweden	SWE	579	Norway	NOR								06	SUGAR,SUGR.PREPTNS,HONEY	1	No Quantity							50730534			0
S3	2016	2016	2016	2	0	2	Export	752	Sweden	SWE	604	Peru	PER								06	SUGAR,SUGR.PREPTNS,HONEY	1	No Quantity							16021			0
S3	2016	2016	2016	2	0	2	Export	752	Sweden	SWE	608	Philippines	PHL								06	SUGAR,SUGR.PREPTNS,HONEY	1	No Quantity							819			0
S3	2016	2016	2016	2	0	2	Export	752	Sweden	SWE	616	Poland	POL								06	SUGAR,SUGR.PREPTNS,HONEY	1	No Quantity							11718407			0
S3	2016	2016	2016	2	0	2	Export	752	Sweden	SWE	620	Portugal	PRT								06	SUGAR,SUGR.PREPTNS,HONEY	1	No Quantity							8887			0
S3	2016	2016	2016	2	0	2	Export	752	Sweden	SWE	634	Qatar	QAT								06	SUGAR,SUGR.PREPTNS,HONEY	1	No Quantity							23973			0
S3	2016	2016	2016	2	0	2	Export	752	Sweden	SWE	642	Romania	ROU								06	SUGAR,SUGR.PREPTNS,HONEY	1	No Quantity							48179			0
S3	2016	2016	2016	2	0	2	Export	752	Sweden	SWE	643	Russian Federation	RUS								06	SUGAR,SUGR.PREPTNS,HONEY	1	No Quantity							1236988			0
S3	2016	2016	2016	2	0	2	Export	752	Sweden	SWE	682	Saudi Arabia	SAU								06	SUGAR,SUGR.PREPTNS,HONEY	1	No Quantity							374909			0
S3	2016	2016	2016	2	0	2	Export	752	Sweden	SWE	688	Serbia	SRB								06	SUGAR,SUGR.PREPTNS,HONEY	1	No Quantity							36251			0
S3	2016	2016	2016	2	0	2	Export	752	Sweden	SWE	699	India	IND								06	SUGAR,SUGR.PREPTNS,HONEY	1	No Quantity							184297			0
S3	2016	2016	2016	2	0	2	Export	752	Sweden	SWE	702	Singapore	SGP								06	SUGAR,SUGR.PREPTNS,HONEY	1	No Quantity							43034			0
S3	2016	2016	2016	2	0	2	Export	752	Sweden	SWE	703	Slovakia	SVK								06	SUGAR,SUGR.PREPTNS,HONEY	1	No Quantity							596626			0
S3	2016	2016	2016	2	0	2	Export	752	Sweden	SWE	705	Slovenia	SVN								06	SUGAR,SUGR.PREPTNS,HONEY	1	No Quantity							37187			0
S3	2016	2016	2016	2	0	2	Export	752	Sweden	SWE	710	South Africa	ZAF								06	SUGAR,SUGR.PREPTNS,HONEY	1	No Quantity							203241			0
S3	2016	2016	2016	2	0	2	Export	752	Sweden	SWE	724	Spain	ESP								06	SUGAR,SUGR.PREPTNS,HONEY	1	No Quantity							2250270			0
S3	2016	2016	2016	2	0	2	Export	752	Sweden	SWE	729	Sudan	SDN								06	SUGAR,SUGR.PREPTNS,HONEY	1	No Quantity							51921			0
S3	2016	2016	2016	2	0	2	Export	752	Sweden	SWE	757	Switzerland	CHE								06	SUGAR,SUGR.PREPTNS,HONEY	1	No Quantity							302991			0
S3	2016	2016	2016	2	0	2	Export	752	Sweden	SWE	764	Thailand	THA								06	SUGAR,SUGR.PREPTNS,HONEY	1	No Quantity							56482			0
S3	2016	2016	2016	2	0	2	Export	752	Sweden	SWE	784	United Arab Emirates	ARE								06	SUGAR,SUGR.PREPTNS,HONEY	1	No Quantity							55196			0
S3	2016	2016	2016	2	0	2	Export	752	Sweden	SWE	788	Tunisia	TUN								06	SUGAR,SUGR.PREPTNS,HONEY	1	No Quantity							1169			0
S3	2016	2016	2016	2	0	2	Export	752	Sweden	SWE	792	Turkey	TUR								06	SUGAR,SUGR.PREPTNS,HONEY	1	No Quantity							2675930			0
S3	2016	2016	2016	2	0	2	Export	752	Sweden	SWE	795	Turkmenistan	TKM								06	SUGAR,SUGR.PREPTNS,HONEY	1	No Quantity							117			0
S3	2016	2016	2016	2	0	2	Export	752	Sweden	SWE	800	Uganda	UGA								06	SUGAR,SUGR.PREPTNS,HONEY	1	No Quantity							117			0
S3	2016	2016	2016	2	0	2	Export	752	Sweden	SWE	804	Ukraine	UKR								06	SUGAR,SUGR.PREPTNS,HONEY	1	No Quantity							67708			0
S3	2016	2016	2016	2	0	2	Export	752	Sweden	SWE	807	North Macedonia	MKD								06	SUGAR,SUGR.PREPTNS,HONEY	1	No Quantity							36017			0
S3	2016	2016	2016	2	0	2	Export	752	Sweden	SWE	826	United Kingdom	GBR								06	SUGAR,SUGR.PREPTNS,HONEY	1	No Quantity							3917713			0
S3	2016	2016	2016	2	0	2	Export	752	Sweden	SWE	834	United Rep. of Tanzania	TZA								06	SUGAR,SUGR.PREPTNS,HONEY	1	No Quantity							4210			0
S3	2016	2016	2016	2	0	2	Export	752	Sweden	SWE	837	Bunkers									06	SUGAR,SUGR.PREPTNS,HONEY	1	No Quantity							44086			0
S3	2016	2016	2016	2	0	2	Export	752	Sweden	SWE	842	USA	USA								06	SUGAR,SUGR.PREPTNS,HONEY	1	No Quantity							2378670			0
S3	2016	2016	2016	2	0	2	Export	752	Sweden	SWE	854	Burkina Faso	BFA								06	SUGAR,SUGR.PREPTNS,HONEY	1	No Quantity							351			0
S3	2016	2016	2016	2	0	2	Export	752	Sweden	SWE	860	Uzbekistan	UZB								06	SUGAR,SUGR.PREPTNS,HONEY	1	No Quantity							117			0
S3	2016	2016	2016	2	0	2	Export	752	Sweden	SWE	894	Zambia	ZMB								06	SUGAR,SUGR.PREPTNS,HONEY	1	No Quantity							117			0
S3	2016	2016	2016	2	0	2	Export	757	Switzerland	CHE	0	World	WLD								06	SUGAR,SUGR.PREPTNS,HONEY	1	No Quantity							178148660			0
S3	2016	2016	2016	2	0	2	Export	757	Switzerland	CHE	8	Albania	ALB								06	SUGAR,SUGR.PREPTNS,HONEY	1	No Quantity							2178			0
S3	2016	2016	2016	2	0	2	Export	757	Switzerland	CHE	12	Algeria	DZA								06	SUGAR,SUGR.PREPTNS,HONEY	1	No Quantity							139141			0
S3	2016	2016	2016	2	0	2	Export	757	Switzerland	CHE	20	Andorra	AND								06	SUGAR,SUGR.PREPTNS,HONEY	1	No Quantity							135991			0
S3	2016	2016	2016	2	0	2	Export	757	Switzerland	CHE	24	Angola	AGO								06	SUGAR,SUGR.PREPTNS,HONEY	1	No Quantity							163			0
S3	2016	2016	2016	2	0	2	Export	757	Switzerland	CHE	31	Azerbaijan	AZE								06	SUGAR,SUGR.PREPTNS,HONEY	1	No Quantity							14033			0
S3	2016	2016	2016	2	0	2	Export	757	Switzerland	CHE	32	Argentina	ARG								06	SUGAR,SUGR.PREPTNS,HONEY	1	No Quantity							270205			0
S3	2016	2016	2016	2	0	2	Export	757	Switzerland	CHE	36	Australia	AUS								06	SUGAR,SUGR.PREPTNS,HONEY	1	No Quantity							2821106			0
S3	2016	2016	2016	2	0	2	Export	757	Switzerland	CHE	40	Austria	AUT								06	SUGAR,SUGR.PREPTNS,HONEY	1	No Quantity							2772495			0
S3	2016	2016	2016	2	0	2	Export	757	Switzerland	CHE	48	Bahrain	BHR								06	SUGAR,SUGR.PREPTNS,HONEY	1	No Quantity							456101			0
S3	2016	2016	2016	2	0	2	Export	757	Switzerland	CHE	50	Bangladesh	BGD								06	SUGAR,SUGR.PREPTNS,HONEY	1	No Quantity							36197			0
S3	2016	2016	2016	2	0	2	Export	757	Switzerland	CHE	51	Armenia	ARM								06	SUGAR,SUGR.PREPTNS,HONEY	1	No Quantity							5832			0
S3	2016	2016	2016	2	0	2	Export	757	Switzerland	CHE	56	Belgium	BEL								06	SUGAR,SUGR.PREPTNS,HONEY	1	No Quantity							7469914			0
S3	2016	2016	2016	2	0	2	Export	757	Switzerland	CHE	70	Bosnia Herzegovina	BIH								06	SUGAR,SUGR.PREPTNS,HONEY	1	No Quantity							19369			0
S3	2016	2016	2016	2	0	2	Export	757	Switzerland	CHE	76	Brazil	BRA								06	SUGAR,SUGR.PREPTNS,HONEY	1	No Quantity							537855			0
S3	2016	2016	2016	2	0	2	Export	757	Switzerland	CHE	96	Brunei Darussalam	BRN								06	SUGAR,SUGR.PREPTNS,HONEY	1	No Quantity							10247			0
S3	2016	2016	2016	2	0	2	Export	757	Switzerland	CHE	100	Bulgaria	BGR								06	SUGAR,SUGR.PREPTNS,HONEY	1	No Quantity							456967			0
S3	2016	2016	2016	2	0	2	Export	757	Switzerland	CHE	112	Belarus	BLR								06	SUGAR,SUGR.PREPTNS,HONEY	1	No Quantity							17634			0
S3	2016	2016	2016	2	0	2	Export	757	Switzerland	CHE	116	Cambodia	KHM								06	SUGAR,SUGR.PREPTNS,HONEY	1	No Quantity							42044			0
S3	2016	2016	2016	2	0	2	Export	757	Switzerland	CHE	124	Canada	CAN								06	SUGAR,SUGR.PREPTNS,HONEY	1	No Quantity							8433634			0
S3	2016	2016	2016	2	0	2	Export	757	Switzerland	CHE	136	Cayman Isds	CYM								06	SUGAR,SUGR.PREPTNS,HONEY	1	No Quantity							245			0
S3	2016	2016	2016	2	0	2	Export	757	Switzerland	CHE	144	Sri Lanka	LKA								06	SUGAR,SUGR.PREPTNS,HONEY	1	No Quantity							363082			0
S3	2016	2016	2016	2	0	2	Export	757	Switzerland	CHE	152	Chile	CHL								06	SUGAR,SUGR.PREPTNS,HONEY	1	No Quantity							215028			0
S3	2016	2016	2016	2	0	2	Export	757	Switzerland	CHE	156	China	CHN								06	SUGAR,SUGR.PREPTNS,HONEY	1	No Quantity							3834798			0
S3	2016	2016	2016	2	0	2	Export	757	Switzerland	CHE	170	Colombia	COL								06	SUGAR,SUGR.PREPTNS,HONEY	1	No Quantity							89600			0
S3	2016	2016	2016	2	0	2	Export	757	Switzerland	CHE	178	Congo	COG								06	SUGAR,SUGR.PREPTNS,HONEY	1	No Quantity							4111			0
S3	2016	2016	2016	2	0	2	Export	757	Switzerland	CHE	188	Costa Rica	CRI								06	SUGAR,SUGR.PREPTNS,HONEY	1	No Quantity							112867			0
S3	2016	2016	2016	2	0	2	Export	757	Switzerland	CHE	191	Croatia	HRV								06	SUGAR,SUGR.PREPTNS,HONEY	1	No Quantity							156146			0
S3	2016	2016	2016	2	0	2	Export	757	Switzerland	CHE	196	Cyprus	CYP								06	SUGAR,SUGR.PREPTNS,HONEY	1	No Quantity							117057			0
S3	2016	2016	2016	2	0	2	Export	757	Switzerland	CHE	203	Czechia	CZE								06	SUGAR,SUGR.PREPTNS,HONEY	1	No Quantity							314735			0
S3	2016	2016	2016	2	0	2	Export	757	Switzerland	CHE	208	Denmark	DNK								06	SUGAR,SUGR.PREPTNS,HONEY	1	No Quantity							439121			0
S3	2016	2016	2016	2	0	2	Export	757	Switzerland	CHE	214	Dominican Rep.	DOM								06	SUGAR,SUGR.PREPTNS,HONEY	1	No Quantity							595			0
S3	2016	2016	2016	2	0	2	Export	757	Switzerland	CHE	231	Ethiopia	ETH								06	SUGAR,SUGR.PREPTNS,HONEY	1	No Quantity							1957			0
S3	2016	2016	2016	2	0	2	Export	757	Switzerland	CHE	233	Estonia	EST								06	SUGAR,SUGR.PREPTNS,HONEY	1	No Quantity							610020			0
S3	2016	2016	2016	2	0	2	Export	757	Switzerland	CHE	242	Fiji	FJI								06	SUGAR,SUGR.PREPTNS,HONEY	1	No Quantity							18877			0
S3	2016	2016	2016	2	0	2	Export	757	Switzerland	CHE	246	Finland	FIN								06	SUGAR,SUGR.PREPTNS,HONEY	1	No Quantity							1175564			0
S3	2016	2016	2016	2	0	2	Export	757	Switzerland	CHE	251	France	FRA								06	SUGAR,SUGR.PREPTNS,HONEY	1	No Quantity							6977973			0
S3	2016	2016	2016	2	0	2	Export	757	Switzerland	CHE	268	Georgia	GEO								06	SUGAR,SUGR.PREPTNS,HONEY	1	No Quantity							2232			0
S3	2016	2016	2016	2	0	2	Export	757	Switzerland	CHE	276	Germany	DEU								06	SUGAR,SUGR.PREPTNS,HONEY	1	No Quantity							41445582			0
S3	2016	2016	2016	2	0	2	Export	757	Switzerland	CHE	288	Ghana	GHA								06	SUGAR,SUGR.PREPTNS,HONEY	1	No Quantity							16251			0
S3	2016	2016	2016	2	0	2	Export	757	Switzerland	CHE	292	Gibraltar	GIB								06	SUGAR,SUGR.PREPTNS,HONEY	1	No Quantity							5898			0
S3	2016	2016	2016	2	0	2	Export	757	Switzerland	CHE	300	Greece	GRC								06	SUGAR,SUGR.PREPTNS,HONEY	1	No Quantity							450696			0
S3	2016	2016	2016	2	0	2	Export	757	Switzerland	CHE	304	Greenland	GRL								06	SUGAR,SUGR.PREPTNS,HONEY	1	No Quantity							277			0
S3	2016	2016	2016	2	0	2	Export	757	Switzerland	CHE	316	Guam	GUM								06	SUGAR,SUGR.PREPTNS,HONEY	1	No Quantity							1077			0
S3	2016	2016	2016	2	0	2	Export	757	Switzerland	CHE	320	Guatemala	GTM								06	SUGAR,SUGR.PREPTNS,HONEY	1	No Quantity							11855			0
S3	2016	2016	2016	2	0	2	Export	757	Switzerland	CHE	344	China, Hong Kong SAR	HKG								06	SUGAR,SUGR.PREPTNS,HONEY	1	No Quantity							1605475			0
S3	2016	2016	2016	2	0	2	Export	757	Switzerland	CHE	348	Hungary	HUN								06	SUGAR,SUGR.PREPTNS,HONEY	1	No Quantity							161134			0
S3	2016	2016	2016	2	0	2	Export	757	Switzerland	CHE	352	Iceland	ISL								06	SUGAR,SUGR.PREPTNS,HONEY	1	No Quantity							260825			0
S3	2016	2016	2016	2	0	2	Export	757	Switzerland	CHE	360	Indonesia	IDN								06	SUGAR,SUGR.PREPTNS,HONEY	1	No Quantity							862482			0
S3	2016	2016	2016	2	0	2	Export	757	Switzerland	CHE	364	Iran	IRN								06	SUGAR,SUGR.PREPTNS,HONEY	1	No Quantity							46265			0
S3	2016	2016	2016	2	0	2	Export	757	Switzerland	CHE	368	Iraq	IRQ								06	SUGAR,SUGR.PREPTNS,HONEY	1	No Quantity							98257			0
S3	2016	2016	2016	2	0	2	Export	757	Switzerland	CHE	372	Ireland	IRL								06	SUGAR,SUGR.PREPTNS,HONEY	1	No Quantity							59551			0
S3	2016	2016	2016	2	0	2	Export	757	Switzerland	CHE	376	Israel	ISR								06	SUGAR,SUGR.PREPTNS,HONEY	1	No Quantity							1218374			0
S3	2016	2016	2016	2	0	2	Export	757	Switzerland	CHE	381	Italy	ITA								06	SUGAR,SUGR.PREPTNS,HONEY	1	No Quantity							10220949			0
S3	2016	2016	2016	2	0	2	Export	757	Switzerland	CHE	384	Côte d'Ivoire	CIV								06	SUGAR,SUGR.PREPTNS,HONEY	1	No Quantity							11897			0
S3	2016	2016	2016	2	0	2	Export	757	Switzerland	CHE	388	Jamaica	JAM								06	SUGAR,SUGR.PREPTNS,HONEY	1	No Quantity							6562			0
S3	2016	2016	2016	2	0	2	Export	757	Switzerland	CHE	392	Japan	JPN								06	SUGAR,SUGR.PREPTNS,HONEY	1	No Quantity							2006947			0
S3	2016	2016	2016	2	0	2	Export	757	Switzerland	CHE	398	Kazakhstan	KAZ								06	SUGAR,SUGR.PREPTNS,HONEY	1	No Quantity							2836			0
S3	2016	2016	2016	2	0	2	Export	757	Switzerland	CHE	400	Jordan	JOR								06	SUGAR,SUGR.PREPTNS,HONEY	1	No Quantity							67494			0
S3	2016	2016	2016	2	0	2	Export	757	Switzerland	CHE	404	Kenya	KEN								06	SUGAR,SUGR.PREPTNS,HONEY	1	No Quantity							47082			0
S3	2016	2016	2016	2	0	2	Export	757	Switzerland	CHE	410	Rep. of Korea	KOR								06	SUGAR,SUGR.PREPTNS,HONEY	1	No Quantity							1211672			0
S3	2016	2016	2016	2	0	2	Export	757	Switzerland	CHE	414	Kuwait	KWT								06	SUGAR,SUGR.PREPTNS,HONEY	1	No Quantity							1088365			0
S3	2016	2016	2016	2	0	2	Export	757	Switzerland	CHE	422	Lebanon	LBN								06	SUGAR,SUGR.PREPTNS,HONEY	1	No Quantity							202549			0
S3	2016	2016	2016	2	0	2	Export	757	Switzerland	CHE	428	Latvia	LVA								06	SUGAR,SUGR.PREPTNS,HONEY	1	No Quantity							1741			0
S3	2016	2016	2016	2	0	2	Export	757	Switzerland	CHE	434	Libya	LBY								06	SUGAR,SUGR.PREPTNS,HONEY	1	No Quantity							8128			0
S3	2016	2016	2016	2	0	2	Export	757	Switzerland	CHE	440	Lithuania	LTU								06	SUGAR,SUGR.PREPTNS,HONEY	1	No Quantity							253478			0
S3	2016	2016	2016	2	0	2	Export	757	Switzerland	CHE	442	Luxembourg	LUX								06	SUGAR,SUGR.PREPTNS,HONEY	1	No Quantity							145843			0
S3	2016	2016	2016	2	0	2	Export	757	Switzerland	CHE	446	China, Macao SAR	MAC								06	SUGAR,SUGR.PREPTNS,HONEY	1	No Quantity							215			0
S3	2016	2016	2016	2	0	2	Export	757	Switzerland	CHE	450	Madagascar	MDG								06	SUGAR,SUGR.PREPTNS,HONEY	1	No Quantity							2939			0
S3	2016	2016	2016	2	0	2	Export	757	Switzerland	CHE	458	Malaysia	MYS								06	SUGAR,SUGR.PREPTNS,HONEY	1	No Quantity							975430			0
S3	2016	2016	2016	2	0	2	Export	757	Switzerland	CHE	462	Maldives	MDV								06	SUGAR,SUGR.PREPTNS,HONEY	1	No Quantity							83563			0
S3	2016	2016	2016	2	0	2	Export	757	Switzerland	CHE	470	Malta	MLT								06	SUGAR,SUGR.PREPTNS,HONEY	1	No Quantity							160857			0
S3	2016	2016	2016	2	0	2	Export	757	Switzerland	CHE	480	Mauritius	MUS								06	SUGAR,SUGR.PREPTNS,HONEY	1	No Quantity							142095			0
S3	2016	2016	2016	2	0	2	Export	757	Switzerland	CHE	484	Mexico	MEX								06	SUGAR,SUGR.PREPTNS,HONEY	1	No Quantity							309387			0
S3	2016	2016	2016	2	0	2	Export	757	Switzerland	CHE	490	Other Asia, nes									06	SUGAR,SUGR.PREPTNS,HONEY	1	No Quantity							1738149			0
S3	2016	2016	2016	2	0	2	Export	757	Switzerland	CHE	496	Mongolia	MNG								06	SUGAR,SUGR.PREPTNS,HONEY	1	No Quantity							913			0
S3	2016	2016	2016	2	0	2	Export	757	Switzerland	CHE	498	Rep. of Moldova	MDA								06	SUGAR,SUGR.PREPTNS,HONEY	1	No Quantity							6526			0
S3	2016	2016	2016	2	0	2	Export	757	Switzerland	CHE	504	Morocco	MAR								06	SUGAR,SUGR.PREPTNS,HONEY	1	No Quantity							106566			0
S3	2016	2016	2016	2	0	2	Export	757	Switzerland	CHE	512	Oman	OMN								06	SUGAR,SUGR.PREPTNS,HONEY	1	No Quantity							302951			0
S3	2016	2016	2016	2	0	2	Export	757	Switzerland	CHE	516	Namibia	NAM								06	SUGAR,SUGR.PREPTNS,HONEY	1	No Quantity							3924			0
S3	2016	2016	2016	2	0	2	Export	757	Switzerland	CHE	524	Nepal	NPL								06	SUGAR,SUGR.PREPTNS,HONEY	1	No Quantity							34229			0
S3	2016	2016	2016	2	0	2	Export	757	Switzerland	CHE	528	Netherlands	NLD								06	SUGAR,SUGR.PREPTNS,HONEY	1	No Quantity							2925971			0
S3	2016	2016	2016	2	0	2	Export	757	Switzerland	CHE	531	Curaçao	CUW								06	SUGAR,SUGR.PREPTNS,HONEY	1	No Quantity							3056			0
S3	2016	2016	2016	2	0	2	Export	757	Switzerland	CHE	533	Aruba	ABW								06	SUGAR,SUGR.PREPTNS,HONEY	1	No Quantity							6106			0
S3	2016	2016	2016	2	0	2	Export	757	Switzerland	CHE	534	Saint Maarten	SXM								06	SUGAR,SUGR.PREPTNS,HONEY	1	No Quantity							5726			0
S3	2016	2016	2016	2	0	2	Export	757	Switzerland	CHE	540	New Caledonia	NCL								06	SUGAR,SUGR.PREPTNS,HONEY	1	No Quantity							74			0
S3	2016	2016	2016	2	0	2	Export	757	Switzerland	CHE	554	New Zealand	NZL								06	SUGAR,SUGR.PREPTNS,HONEY	1	No Quantity							149784			0
S3	2016	2016	2016	2	0	2	Export	757	Switzerland	CHE	562	Niger	NER								06	SUGAR,SUGR.PREPTNS,HONEY	1	No Quantity							105			0
S3	2016	2016	2016	2	0	2	Export	757	Switzerland	CHE	566	Nigeria	NGA								06	SUGAR,SUGR.PREPTNS,HONEY	1	No Quantity							4550			0
S3	2016	2016	2016	2	0	2	Export	757	Switzerland	CHE	579	Norway	NOR								06	SUGAR,SUGR.PREPTNS,HONEY	1	No Quantity							950110			0
S3	2016	2016	2016	2	0	2	Export	757	Switzerland	CHE	586	Pakistan	PAK								06	SUGAR,SUGR.PREPTNS,HONEY	1	No Quantity							11888			0
S3	2016	2016	2016	2	0	2	Export	757	Switzerland	CHE	591	Panama	PAN								06	SUGAR,SUGR.PREPTNS,HONEY	1	No Quantity							223874			0
S3	2016	2016	2016	2	0	2	Export	757	Switzerland	CHE	598	Papua New Guinea	PNG								06	SUGAR,SUGR.PREPTNS,HONEY	1	No Quantity							2684			0
S3	2016	2016	2016	2	0	2	Export	757	Switzerland	CHE	600	Paraguay	PRY								06	SUGAR,SUGR.PREPTNS,HONEY	1	No Quantity							54800			0
S3	2016	2016	2016	2	0	2	Export	757	Switzerland	CHE	604	Peru	PER								06	SUGAR,SUGR.PREPTNS,HONEY	1	No Quantity							22813			0
S3	2016	2016	2016	2	0	2	Export	757	Switzerland	CHE	608	Philippines	PHL								06	SUGAR,SUGR.PREPTNS,HONEY	1	No Quantity							2451657			0
S3	2016	2016	2016	2	0	2	Export	757	Switzerland	CHE	616	Poland	POL								06	SUGAR,SUGR.PREPTNS,HONEY	1	No Quantity							3038029			0
S3	2016	2016	2016	2	0	2	Export	757	Switzerland	CHE	620	Portugal	PRT								06	SUGAR,SUGR.PREPTNS,HONEY	1	No Quantity							261412			0
S3	2016	2016	2016	2	0	2	Export	757	Switzerland	CHE	634	Qatar	QAT								06	SUGAR,SUGR.PREPTNS,HONEY	1	No Quantity							1360768			0
S3	2016	2016	2016	2	0	2	Export	757	Switzerland	CHE	642	Romania	ROU								06	SUGAR,SUGR.PREPTNS,HONEY	1	No Quantity							254916			0
S3	2016	2016	2016	2	0	2	Export	757	Switzerland	CHE	643	Russian Federation	RUS								06	SUGAR,SUGR.PREPTNS,HONEY	1	No Quantity							508274			0
S3	2016	2016	2016	2	0	2	Export	757	Switzerland	CHE	646	Rwanda	RWA								06	SUGAR,SUGR.PREPTNS,HONEY	1	No Quantity							436			0
S3	2016	2016	2016	2	0	2	Export	757	Switzerland	CHE	660	Anguilla	AIA								06	SUGAR,SUGR.PREPTNS,HONEY	1	No Quantity							11456			0
S3	2016	2016	2016	2	0	2	Export	757	Switzerland	CHE	662	Saint Lucia	LCA								06	SUGAR,SUGR.PREPTNS,HONEY	1	No Quantity							5479			0
S3	2016	2016	2016	2	0	2	Export	757	Switzerland	CHE	682	Saudi Arabia	SAU								06	SUGAR,SUGR.PREPTNS,HONEY	1	No Quantity							2806013			0
S3	2016	2016	2016	2	0	2	Export	757	Switzerland	CHE	686	Senegal	SEN								06	SUGAR,SUGR.PREPTNS,HONEY	1	No Quantity							645			0
S3	2016	2016	2016	2	0	2	Export	757	Switzerland	CHE	688	Serbia	SRB								06	SUGAR,SUGR.PREPTNS,HONEY	1	No Quantity							92756			0
S3	2016	2016	2016	2	0	2	Export	757	Switzerland	CHE	699	India	IND								06	SUGAR,SUGR.PREPTNS,HONEY	1	No Quantity							544765			0
S3	2016	2016	2016	2	0	2	Export	757	Switzerland	CHE	702	Singapore	SGP								06	SUGAR,SUGR.PREPTNS,HONEY	1	No Quantity							1939898			0
S3	2016	2016	2016	2	0	2	Export	757	Switzerland	CHE	703	Slovakia	SVK								06	SUGAR,SUGR.PREPTNS,HONEY	1	No Quantity							221222			0
S3	2016	2016	2016	2	0	2	Export	757	Switzerland	CHE	704	Viet Nam	VNM								06	SUGAR,SUGR.PREPTNS,HONEY	1	No Quantity							84871			0
S3	2016	2016	2016	2	0	2	Export	757	Switzerland	CHE	705	Slovenia	SVN								06	SUGAR,SUGR.PREPTNS,HONEY	1	No Quantity							350538			0
S3	2016	2016	2016	2	0	2	Export	757	Switzerland	CHE	710	South Africa	ZAF								06	SUGAR,SUGR.PREPTNS,HONEY	1	No Quantity							347418			0
S3	2016	2016	2016	2	0	2	Export	757	Switzerland	CHE	716	Zimbabwe	ZWE								06	SUGAR,SUGR.PREPTNS,HONEY	1	No Quantity							13338			0
S3	2016	2016	2016	2	0	2	Export	757	Switzerland	CHE	724	Spain	ESP								06	SUGAR,SUGR.PREPTNS,HONEY	1	No Quantity							3046912			0
S3	2016	2016	2016	2	0	2	Export	757	Switzerland	CHE	752	Sweden	SWE								06	SUGAR,SUGR.PREPTNS,HONEY	1	No Quantity							612960			0
S3	2016	2016	2016	2	0	2	Export	757	Switzerland	CHE	764	Thailand	THA								06	SUGAR,SUGR.PREPTNS,HONEY	1	No Quantity							1039311			0
S3	2016	2016	2016	2	0	2	Export	757	Switzerland	CHE	768	Togo	TGO								06	SUGAR,SUGR.PREPTNS,HONEY	1	No Quantity							371			0
S3	2016	2016	2016	2	0	2	Export	757	Switzerland	CHE	780	Trinidad and Tobago	TTO								06	SUGAR,SUGR.PREPTNS,HONEY	1	No Quantity							1611			0
S3	2016	2016	2016	2	0	2	Export	757	Switzerland	CHE	784	United Arab Emirates	ARE								06	SUGAR,SUGR.PREPTNS,HONEY	1	No Quantity							5991912			0
S3	2016	2016	2016	2	0	2	Export	757	Switzerland	CHE	788	Tunisia	TUN								06	SUGAR,SUGR.PREPTNS,HONEY	1	No Quantity							31797			0
S3	2016	2016	2016	2	0	2	Export	757	Switzerland	CHE	792	Turkey	TUR								06	SUGAR,SUGR.PREPTNS,HONEY	1	No Quantity							148696			0
S3	2016	2016	2016	2	0	2	Export	757	Switzerland	CHE	795	Turkmenistan	TKM								06	SUGAR,SUGR.PREPTNS,HONEY	1	No Quantity							2753			0
S3	2016	2016	2016	2	0	2	Export	757	Switzerland	CHE	804	Ukraine	UKR								06	SUGAR,SUGR.PREPTNS,HONEY	1	No Quantity							61442			0
S3	2016	2016	2016	2	0	2	Export	757	Switzerland	CHE	807	North Macedonia	MKD								06	SUGAR,SUGR.PREPTNS,HONEY	1	No Quantity							1746			0
S3	2016	2016	2016	2	0	2	Export	757	Switzerland	CHE	818	Egypt	EGY								06	SUGAR,SUGR.PREPTNS,HONEY	1	No Quantity							406736			0
S3	2016	2016	2016	2	0	2	Export	757	Switzerland	CHE	826	United Kingdom	GBR								06	SUGAR,SUGR.PREPTNS,HONEY	1	No Quantity							9301518			0
S3	2016	2016	2016	2	0	2	Export	757	Switzerland	CHE	834	United Rep. of Tanzania	TZA								06	SUGAR,SUGR.PREPTNS,HONEY	1	No Quantity							5967			0
S3	2016	2016	2016	2	0	2	Export	757	Switzerland	CHE	842	USA	USA								06	SUGAR,SUGR.PREPTNS,HONEY	1	No Quantity							35077578			0
S3	2016	2016	2016	2	0	2	Export	757	Switzerland	CHE	854	Burkina Faso	BFA								06	SUGAR,SUGR.PREPTNS,HONEY	1	No Quantity							370			0
S3	2016	2016	2016	2	0	2	Export	757	Switzerland	CHE	858	Uruguay	URY								06	SUGAR,SUGR.PREPTNS,HONEY	1	No Quantity							211271			0
S3	2016	2016	2016	2	0	2	Export	757	Switzerland	CHE	862	Venezuela	VEN								06	SUGAR,SUGR.PREPTNS,HONEY	1	No Quantity							87880			0
S3	2016	2016	2016	2	0	2	Export	591	Panama	PAN	0	World	WLD								07	COFFEE,TEA,COCOA,SPICES	1	No Quantity							52104571			0
S3	2016	2016	2016	2	0	2	Export	591	Panama	PAN	28	Antigua and Barbuda	ATG								07	COFFEE,TEA,COCOA,SPICES	1	No Quantity							26269			0
S3	2016	2016	2016	2	0	2	Export	591	Panama	PAN	32	Argentina	ARG								07	COFFEE,TEA,COCOA,SPICES	1	No Quantity							136850			0
S3	2016	2016	2016	2	0	2	Export	591	Panama	PAN	36	Australia	AUS								07	COFFEE,TEA,COCOA,SPICES	1	No Quantity							1871130			0
S3	2016	2016	2016	2	0	2	Export	591	Panama	PAN	44	Bahamas	BHS								07	COFFEE,TEA,COCOA,SPICES	1	No Quantity							1195			0
S3	2016	2016	2016	2	0	2	Export	591	Panama	PAN	52	Barbados	BRB								07	COFFEE,TEA,COCOA,SPICES	1	No Quantity							1361			0
S3	2016	2016	2016	2	0	2	Export	591	Panama	PAN	56	Belgium	BEL								07	COFFEE,TEA,COCOA,SPICES	1	No Quantity							487450			0
S3	2016	2016	2016	2	0	2	Export	591	Panama	PAN	76	Brazil	BRA								07	COFFEE,TEA,COCOA,SPICES	1	No Quantity							53202			0
S3	2016	2016	2016	2	0	2	Export	591	Panama	PAN	124	Canada	CAN								07	COFFEE,TEA,COCOA,SPICES	1	No Quantity							146860			0
S3	2016	2016	2016	2	0	2	Export	591	Panama	PAN	152	Chile	CHL								07	COFFEE,TEA,COCOA,SPICES	1	No Quantity							337821			0
S3	2016	2016	2016	2	0	2	Export	591	Panama	PAN	156	China	CHN								07	COFFEE,TEA,COCOA,SPICES	1	No Quantity							1320410			0
S3	2016	2016	2016	2	0	2	Export	591	Panama	PAN	170	Colombia	COL								07	COFFEE,TEA,COCOA,SPICES	1	No Quantity							2541213			0
S3	2016	2016	2016	2	0	2	Export	591	Panama	PAN	188	Costa Rica	CRI								07	COFFEE,TEA,COCOA,SPICES	1	No Quantity							876543			0
S3	2016	2016	2016	2	0	2	Export	591	Panama	PAN	192	Cuba	CUB								07	COFFEE,TEA,COCOA,SPICES	1	No Quantity							1975412			0
S3	2016	2016	2016	2	0	2	Export	591	Panama	PAN	214	Dominican Rep.	DOM								07	COFFEE,TEA,COCOA,SPICES	1	No Quantity							1638257			0
S3	2016	2016	2016	2	0	2	Export	591	Panama	PAN	218	Ecuador	ECU								07	COFFEE,TEA,COCOA,SPICES	1	No Quantity							719999			0
S3	2016	2016	2016	2	0	2	Export	591	Panama	PAN	222	El Salvador	SLV								07	COFFEE,TEA,COCOA,SPICES	1	No Quantity							624254			0
S3	2016	2016	2016	2	0	2	Export	591	Panama	PAN	251	France	FRA								07	COFFEE,TEA,COCOA,SPICES	1	No Quantity							113794			0
S3	2016	2016	2016	2	0	2	Export	591	Panama	PAN	276	Germany	DEU								07	COFFEE,TEA,COCOA,SPICES	1	No Quantity							3151266			0
S3	2016	2016	2016	2	0	2	Export	591	Panama	PAN	320	Guatemala	GTM								07	COFFEE,TEA,COCOA,SPICES	1	No Quantity							200202			0
S3	2016	2016	2016	2	0	2	Export	591	Panama	PAN	328	Guyana	GUY								07	COFFEE,TEA,COCOA,SPICES	1	No Quantity							1626			0
S3	2016	2016	2016	2	0	2	Export	591	Panama	PAN	332	Haiti	HTI								07	COFFEE,TEA,COCOA,SPICES	1	No Quantity							122957			0
S3	2016	2016	2016	2	0	2	Export	591	Panama	PAN	340	Honduras	HND								07	COFFEE,TEA,COCOA,SPICES	1	No Quantity							127051			0
S3	2016	2016	2016	2	0	2	Export	591	Panama	PAN	344	China, Hong Kong SAR	HKG								07	COFFEE,TEA,COCOA,SPICES	1	No Quantity							328553			0
S3	2016	2016	2016	2	0	2	Export	591	Panama	PAN	381	Italy	ITA								07	COFFEE,TEA,COCOA,SPICES	1	No Quantity							1026469			0
S3	2016	2016	2016	2	0	2	Export	591	Panama	PAN	388	Jamaica	JAM								07	COFFEE,TEA,COCOA,SPICES	1	No Quantity							9178			0
S3	2016	2016	2016	2	0	2	Export	591	Panama	PAN	392	Japan	JPN								07	COFFEE,TEA,COCOA,SPICES	1	No Quantity							2370253			0
S3	2016	2016	2016	2	0	2	Export	591	Panama	PAN	410	Rep. of Korea	KOR								07	COFFEE,TEA,COCOA,SPICES	1	No Quantity							2808712			0
S3	2016	2016	2016	2	0	2	Export	591	Panama	PAN	414	Kuwait	KWT								07	COFFEE,TEA,COCOA,SPICES	1	No Quantity							22050			0
S3	2016	2016	2016	2	0	2	Export	591	Panama	PAN	418	Lao People's Dem. Rep.	LAO								07	COFFEE,TEA,COCOA,SPICES	1	No Quantity							950			0
S3	2016	2016	2016	2	0	2	Export	591	Panama	PAN	440	Lithuania	LTU								07	COFFEE,TEA,COCOA,SPICES	1	No Quantity							2376			0
S3	2016	2016	2016	2	0	2	Export	591	Panama	PAN	484	Mexico	MEX								07	COFFEE,TEA,COCOA,SPICES	1	No Quantity							23304			0
S3	2016	2016	2016	2	0	2	Export	591	Panama	PAN	490	Other Asia, nes									07	COFFEE,TEA,COCOA,SPICES	1	No Quantity							4080390			0
S3	2016	2016	2016	2	0	2	Export	591	Panama	PAN	528	Netherlands	NLD								07	COFFEE,TEA,COCOA,SPICES	1	No Quantity							1277519			0
S3	2016	2016	2016	2	0	2	Export	591	Panama	PAN	531	Curaçao	CUW								07	COFFEE,TEA,COCOA,SPICES	1	No Quantity							19059			0
S3	2016	2016	2016	2	0	2	Export	591	Panama	PAN	533	Aruba	ABW								07	COFFEE,TEA,COCOA,SPICES	1	No Quantity							12546			0
S3	2016	2016	2016	2	0	2	Export	591	Panama	PAN	554	New Zealand	NZL								07	COFFEE,TEA,COCOA,SPICES	1	No Quantity							2620			0
S3	2016	2016	2016	2	0	2	Export	591	Panama	PAN	558	Nicaragua	NIC								07	COFFEE,TEA,COCOA,SPICES	1	No Quantity							146497			0
S3	2016	2016	2016	2	0	2	Export	591	Panama	PAN	604	Peru	PER								07	COFFEE,TEA,COCOA,SPICES	1	No Quantity							1199163			0
S3	2016	2016	2016	2	0	2	Export	591	Panama	PAN	616	Poland	POL								07	COFFEE,TEA,COCOA,SPICES	1	No Quantity							1372800			0
S3	2016	2016	2016	2	0	2	Export	591	Panama	PAN	643	Russian Federation	RUS								07	COFFEE,TEA,COCOA,SPICES	1	No Quantity							13090			0
S3	2016	2016	2016	2	0	2	Export	591	Panama	PAN	670	Saint Vincent and the Grenadines	VCT								07	COFFEE,TEA,COCOA,SPICES	1	No Quantity							672			0
S3	2016	2016	2016	2	0	2	Export	591	Panama	PAN	682	Saudi Arabia	SAU								07	COFFEE,TEA,COCOA,SPICES	1	No Quantity							50955			0
S3	2016	2016	2016	2	0	2	Export	591	Panama	PAN	702	Singapore	SGP								07	COFFEE,TEA,COCOA,SPICES	1	No Quantity							293930			0
S3	2016	2016	2016	2	0	2	Export	591	Panama	PAN	710	South Africa	ZAF								07	COFFEE,TEA,COCOA,SPICES	1	No Quantity							189701			0
S3	2016	2016	2016	2	0	2	Export	591	Panama	PAN	724	Spain	ESP								07	COFFEE,TEA,COCOA,SPICES	1	No Quantity							34405			0
S3	2016	2016	2016	2	0	2	Export	591	Panama	PAN	740	Suriname	SUR								07	COFFEE,TEA,COCOA,SPICES	1	No Quantity							1252			0
S3	2016	2016	2016	2	0	2	Export	591	Panama	PAN	757	Switzerland	CHE								07	COFFEE,TEA,COCOA,SPICES	1	No Quantity							6600			0
S3	2016	2016	2016	2	0	2	Export	591	Panama	PAN	764	Thailand	THA								07	COFFEE,TEA,COCOA,SPICES	1	No Quantity							32100			0
S3	2016	2016	2016	2	0	2	Export	591	Panama	PAN	780	Trinidad and Tobago	TTO								07	COFFEE,TEA,COCOA,SPICES	1	No Quantity							39160			0
S3	2016	2016	2016	2	0	2	Export	591	Panama	PAN	784	United Arab Emirates	ARE								07	COFFEE,TEA,COCOA,SPICES	1	No Quantity							12468			0
S3	2016	2016	2016	2	0	2	Export	591	Panama	PAN	826	United Kingdom	GBR								07	COFFEE,TEA,COCOA,SPICES	1	No Quantity							572685			0
S3	2016	2016	2016	2	0	2	Export	591	Panama	PAN	837	Bunkers									07	COFFEE,TEA,COCOA,SPICES	1	No Quantity							1889981			0
S3	2016	2016	2016	2	0	2	Export	591	Panama	PAN	838	Free Zones									07	COFFEE,TEA,COCOA,SPICES	1	No Quantity							167700			0
S3	2016	2016	2016	2	0	2	Export	591	Panama	PAN	842	USA	USA								07	COFFEE,TEA,COCOA,SPICES	1	No Quantity							16554231			0
S3	2016	2016	2016	2	0	2	Export	591	Panama	PAN	858	Uruguay	URY								07	COFFEE,TEA,COCOA,SPICES	1	No Quantity							102753			0
S3	2016	2016	2016	2	0	2	Export	591	Panama	PAN	862	Venezuela	VEN								07	COFFEE,TEA,COCOA,SPICES	1	No Quantity							239735			0
S3	2016	2016	2016	2	0	2	Export	591	Panama	PAN	899	Areas, nes									07	COFFEE,TEA,COCOA,SPICES	1	No Quantity							725592			0
S3	2016	2016	2016	2	0	2	Export	752	Sweden	SWE	0	World	WLD								07	COFFEE,TEA,COCOA,SPICES	1	No Quantity							511184110			0
S3	2016	2016	2016	2	0	2	Export	752	Sweden	SWE	12	Algeria	DZA								07	COFFEE,TEA,COCOA,SPICES	1	No Quantity							117			0
S3	2016	2016	2016	2	0	2	Export	752	Sweden	SWE	32	Argentina	ARG								07	COFFEE,TEA,COCOA,SPICES	1	No Quantity							117			0
S3	2016	2016	2016	2	0	2	Export	752	Sweden	SWE	36	Australia	AUS								07	COFFEE,TEA,COCOA,SPICES	1	No Quantity							1105665			0
S3	2016	2016	2016	2	0	2	Export	752	Sweden	SWE	40	Austria	AUT								07	COFFEE,TEA,COCOA,SPICES	1	No Quantity							4017462			0
S3	2016	2016	2016	2	0	2	Export	752	Sweden	SWE	48	Bahrain	BHR								07	COFFEE,TEA,COCOA,SPICES	1	No Quantity							26428			0
S3	2016	2016	2016	2	0	2	Export	752	Sweden	SWE	50	Bangladesh	BGD								07	COFFEE,TEA,COCOA,SPICES	1	No Quantity							433729			0
S3	2016	2016	2016	2	0	2	Export	752	Sweden	SWE	56	Belgium	BEL								07	COFFEE,TEA,COCOA,SPICES	1	No Quantity							2854147			0
S3	2016	2016	2016	2	0	2	Export	752	Sweden	SWE	70	Bosnia Herzegovina	BIH								07	COFFEE,TEA,COCOA,SPICES	1	No Quantity							702			0
S3	2016	2016	2016	2	0	2	Export	752	Sweden	SWE	76	Brazil	BRA								07	COFFEE,TEA,COCOA,SPICES	1	No Quantity							50986			0
S3	2016	2016	2016	2	0	2	Export	752	Sweden	SWE	92	Br. Virgin Isds	VGB								07	COFFEE,TEA,COCOA,SPICES	1	No Quantity							117			0
S3	2016	2016	2016	2	0	2	Export	752	Sweden	SWE	100	Bulgaria	BGR								07	COFFEE,TEA,COCOA,SPICES	1	No Quantity							446593			0
S3	2016	2016	2016	2	0	2	Export	752	Sweden	SWE	108	Burundi	BDI								07	COFFEE,TEA,COCOA,SPICES	1	No Quantity							38005			0
S3	2016	2016	2016	2	0	2	Export	752	Sweden	SWE	112	Belarus	BLR								07	COFFEE,TEA,COCOA,SPICES	1	No Quantity							19763			0
S3	2016	2016	2016	2	0	2	Export	752	Sweden	SWE	124	Canada	CAN								07	COFFEE,TEA,COCOA,SPICES	1	No Quantity							3026749			0
S3	2016	2016	2016	2	0	2	Export	752	Sweden	SWE	144	Sri Lanka	LKA								07	COFFEE,TEA,COCOA,SPICES	1	No Quantity							5613			0
S3	2016	2016	2016	2	0	2	Export	752	Sweden	SWE	152	Chile	CHL								07	COFFEE,TEA,COCOA,SPICES	1	No Quantity							485183			0
S3	2016	2016	2016	2	0	2	Export	752	Sweden	SWE	156	China	CHN								07	COFFEE,TEA,COCOA,SPICES	1	No Quantity							1383045			0
S3	2016	2016	2016	2	0	2	Export	752	Sweden	SWE	170	Colombia	COL								07	COFFEE,TEA,COCOA,SPICES	1	No Quantity							117			0
S3	2016	2016	2016	2	0	2	Export	752	Sweden	SWE	191	Croatia	HRV								07	COFFEE,TEA,COCOA,SPICES	1	No Quantity							105947			0
S3	2016	2016	2016	2	0	2	Export	752	Sweden	SWE	196	Cyprus	CYP								07	COFFEE,TEA,COCOA,SPICES	1	No Quantity							112613			0
S3	2016	2016	2016	2	0	2	Export	752	Sweden	SWE	203	Czechia	CZE								07	COFFEE,TEA,COCOA,SPICES	1	No Quantity							6329827			0
S3	2016	2016	2016	2	0	2	Export	752	Sweden	SWE	208	Denmark	DNK								07	COFFEE,TEA,COCOA,SPICES	1	No Quantity							118003470			0
S3	2016	2016	2016	2	0	2	Export	752	Sweden	SWE	233	Estonia	EST								07	COFFEE,TEA,COCOA,SPICES	1	No Quantity							6805187			0
S3	2016	2016	2016	2	0	2	Export	752	Sweden	SWE	234	Faeroe Isds	FRO								07	COFFEE,TEA,COCOA,SPICES	1	No Quantity							126763			0
S3	2016	2016	2016	2	0	2	Export	752	Sweden	SWE	246	Finland	FIN								07	COFFEE,TEA,COCOA,SPICES	1	No Quantity							86752162			0
S3	2016	2016	2016	2	0	2	Export	752	Sweden	SWE	251	France	FRA								07	COFFEE,TEA,COCOA,SPICES	1	No Quantity							19469520			0
S3	2016	2016	2016	2	0	2	Export	752	Sweden	SWE	268	Georgia	GEO								07	COFFEE,TEA,COCOA,SPICES	1	No Quantity							50986			0
S3	2016	2016	2016	2	0	2	Export	752	Sweden	SWE	276	Germany	DEU								07	COFFEE,TEA,COCOA,SPICES	1	No Quantity							29451841			0
S3	2016	2016	2016	2	0	2	Export	752	Sweden	SWE	288	Ghana	GHA								07	COFFEE,TEA,COCOA,SPICES	1	No Quantity							5379			0
S3	2016	2016	2016	2	0	2	Export	752	Sweden	SWE	300	Greece	GRC								07	COFFEE,TEA,COCOA,SPICES	1	No Quantity							3678688			0
S3	2016	2016	2016	2	0	2	Export	752	Sweden	SWE	304	Greenland	GRL								07	COFFEE,TEA,COCOA,SPICES	1	No Quantity							33328			0
S3	2016	2016	2016	2	0	2	Export	752	Sweden	SWE	324	Guinea	GIN								07	COFFEE,TEA,COCOA,SPICES	1	No Quantity							64200			0
S3	2016	2016	2016	2	0	2	Export	752	Sweden	SWE	328	Guyana	GUY								07	COFFEE,TEA,COCOA,SPICES	1	No Quantity							29820			0
S3	2016	2016	2016	2	0	2	Export	752	Sweden	SWE	344	China, Hong Kong SAR	HKG								07	COFFEE,TEA,COCOA,SPICES	1	No Quantity							349650			0
S3	2016	2016	2016	2	0	2	Export	752	Sweden	SWE	348	Hungary	HUN								07	COFFEE,TEA,COCOA,SPICES	1	No Quantity							472436			0
S3	2016	2016	2016	2	0	2	Export	752	Sweden	SWE	352	Iceland	ISL								07	COFFEE,TEA,COCOA,SPICES	1	No Quantity							3514271			0
S3	2016	2016	2016	2	0	2	Export	752	Sweden	SWE	360	Indonesia	IDN								07	COFFEE,TEA,COCOA,SPICES	1	No Quantity							1754			0
S3	2016	2016	2016	2	0	2	Export	752	Sweden	SWE	364	Iran	IRN								07	COFFEE,TEA,COCOA,SPICES	1	No Quantity							37070			0
S3	2016	2016	2016	2	0	2	Export	752	Sweden	SWE	372	Ireland	IRL								07	COFFEE,TEA,COCOA,SPICES	1	No Quantity							397010			0
S3	2016	2016	2016	2	0	2	Export	752	Sweden	SWE	376	Israel	ISR								07	COFFEE,TEA,COCOA,SPICES	1	No Quantity							102673			0
S3	2016	2016	2016	2	0	2	Export	752	Sweden	SWE	381	Italy	ITA								07	COFFEE,TEA,COCOA,SPICES	1	No Quantity							7297035			0
S3	2016	2016	2016	2	0	2	Export	752	Sweden	SWE	392	Japan	JPN								07	COFFEE,TEA,COCOA,SPICES	1	No Quantity							701404			0
S3	2016	2016	2016	2	0	2	Export	752	Sweden	SWE	400	Jordan	JOR								07	COFFEE,TEA,COCOA,SPICES	1	No Quantity							20114			0
S3	2016	2016	2016	2	0	2	Export	752	Sweden	SWE	410	Rep. of Korea	KOR								07	COFFEE,TEA,COCOA,SPICES	1	No Quantity							263933			0
S3	2016	2016	2016	2	0	2	Export	752	Sweden	SWE	414	Kuwait	KWT								07	COFFEE,TEA,COCOA,SPICES	1	No Quantity							736837			0
S3	2016	2016	2016	2	0	2	Export	752	Sweden	SWE	422	Lebanon	LBN								07	COFFEE,TEA,COCOA,SPICES	1	No Quantity							12396			0
S3	2016	2016	2016	2	0	2	Export	752	Sweden	SWE	428	Latvia	LVA								07	COFFEE,TEA,COCOA,SPICES	1	No Quantity							6955455			0
S3	2016	2016	2016	2	0	2	Export	752	Sweden	SWE	440	Lithuania	LTU								07	COFFEE,TEA,COCOA,SPICES	1	No Quantity							2834267			0
S3	2016	2016	2016	2	0	2	Export	752	Sweden	SWE	442	Luxembourg	LUX								07	COFFEE,TEA,COCOA,SPICES	1	No Quantity							303926			0
S3	2016	2016	2016	2	0	2	Export	752	Sweden	SWE	458	Malaysia	MYS								07	COFFEE,TEA,COCOA,SPICES	1	No Quantity							137404			0
S3	2016	2016	2016	2	0	2	Export	752	Sweden	SWE	466	Mali	MLI								07	COFFEE,TEA,COCOA,SPICES	1	No Quantity							2456			0
S3	2016	2016	2016	2	0	2	Export	752	Sweden	SWE	470	Malta	MLT								07	COFFEE,TEA,COCOA,SPICES	1	No Quantity							97411			0
S3	2016	2016	2016	2	0	2	Export	752	Sweden	SWE	484	Mexico	MEX								07	COFFEE,TEA,COCOA,SPICES	1	No Quantity							702			0
S3	2016	2016	2016	2	0	2	Export	752	Sweden	SWE	490	Other Asia, nes									07	COFFEE,TEA,COCOA,SPICES	1	No Quantity							2249568			0
S3	2016	2016	2016	2	0	2	Export	752	Sweden	SWE	496	Mongolia	MNG								07	COFFEE,TEA,COCOA,SPICES	1	No Quantity							3976			0
S3	2016	2016	2016	2	0	2	Export	752	Sweden	SWE	504	Morocco	MAR								07	COFFEE,TEA,COCOA,SPICES	1	No Quantity							16722			0
S3	2016	2016	2016	2	0	2	Export	752	Sweden	SWE	528	Netherlands	NLD								07	COFFEE,TEA,COCOA,SPICES	1	No Quantity							18439866			0
S3	2016	2016	2016	2	0	2	Export	752	Sweden	SWE	554	New Zealand	NZL								07	COFFEE,TEA,COCOA,SPICES	1	No Quantity							593001			0
S3	2016	2016	2016	2	0	2	Export	752	Sweden	SWE	579	Norway	NOR								07	COFFEE,TEA,COCOA,SPICES	1	No Quantity							125473810			0
S3	2016	2016	2016	2	0	2	Export	752	Sweden	SWE	600	Paraguay	PRY								07	COFFEE,TEA,COCOA,SPICES	1	No Quantity							117			0
S3	2016	2016	2016	2	0	2	Export	752	Sweden	SWE	604	Peru	PER								07	COFFEE,TEA,COCOA,SPICES	1	No Quantity							187571			0
S3	2016	2016	2016	2	0	2	Export	752	Sweden	SWE	608	Philippines	PHL								07	COFFEE,TEA,COCOA,SPICES	1	No Quantity							2339			0
S3	2016	2016	2016	2	0	2	Export	752	Sweden	SWE	616	Poland	POL								07	COFFEE,TEA,COCOA,SPICES	1	No Quantity							4595612			0
S3	2016	2016	2016	2	0	2	Export	752	Sweden	SWE	620	Portugal	PRT								07	COFFEE,TEA,COCOA,SPICES	1	No Quantity							245106			0
S3	2016	2016	2016	2	0	2	Export	752	Sweden	SWE	634	Qatar	QAT								07	COFFEE,TEA,COCOA,SPICES	1	No Quantity							68877			0
S3	2016	2016	2016	2	0	2	Export	752	Sweden	SWE	642	Romania	ROU								07	COFFEE,TEA,COCOA,SPICES	1	No Quantity							1709424			0
S3	2016	2016	2016	2	0	2	Export	752	Sweden	SWE	643	Russian Federation	RUS								07	COFFEE,TEA,COCOA,SPICES	1	No Quantity							4360213			0
S3	2016	2016	2016	2	0	2	Export	752	Sweden	SWE	682	Saudi Arabia	SAU								07	COFFEE,TEA,COCOA,SPICES	1	No Quantity							1020065			0
S3	2016	2016	2016	2	0	2	Export	752	Sweden	SWE	688	Serbia	SRB								07	COFFEE,TEA,COCOA,SPICES	1	No Quantity							9589			0
S3	2016	2016	2016	2	0	2	Export	752	Sweden	SWE	690	Seychelles	SYC								07	COFFEE,TEA,COCOA,SPICES	1	No Quantity							6081			0
S3	2016	2016	2016	2	0	2	Export	752	Sweden	SWE	699	India	IND								07	COFFEE,TEA,COCOA,SPICES	1	No Quantity							302289			0
S3	2016	2016	2016	2	0	2	Export	752	Sweden	SWE	702	Singapore	SGP								07	COFFEE,TEA,COCOA,SPICES	1	No Quantity							148981			0
S3	2016	2016	2016	2	0	2	Export	752	Sweden	SWE	703	Slovakia	SVK								07	COFFEE,TEA,COCOA,SPICES	1	No Quantity							1895475			0
S3	2016	2016	2016	2	0	2	Export	752	Sweden	SWE	704	Viet Nam	VNM								07	COFFEE,TEA,COCOA,SPICES	1	No Quantity							112613			0
S3	2016	2016	2016	2	0	2	Export	752	Sweden	SWE	705	Slovenia	SVN								07	COFFEE,TEA,COCOA,SPICES	1	No Quantity							979604			0
S3	2016	2016	2016	2	0	2	Export	752	Sweden	SWE	710	South Africa	ZAF								07	COFFEE,TEA,COCOA,SPICES	1	No Quantity							79285			0
S3	2016	2016	2016	2	0	2	Export	752	Sweden	SWE	724	Spain	ESP								07	COFFEE,TEA,COCOA,SPICES	1	No Quantity							8009549			0
S3	2016	2016	2016	2	0	2	Export	752	Sweden	SWE	757	Switzerland	CHE								07	COFFEE,TEA,COCOA,SPICES	1	No Quantity							6376019			0
S3	2016	2016	2016	2	0	2	Export	752	Sweden	SWE	760	Syria	SYR								07	COFFEE,TEA,COCOA,SPICES	1	No Quantity							117			0
S3	2016	2016	2016	2	0	2	Export	752	Sweden	SWE	764	Thailand	THA								07	COFFEE,TEA,COCOA,SPICES	1	No Quantity							102673			0
S3	2016	2016	2016	2	0	2	Export	752	Sweden	SWE	784	United Arab Emirates	ARE								07	COFFEE,TEA,COCOA,SPICES	1	No Quantity							644688			0
S3	2016	2016	2016	2	0	2	Export	752	Sweden	SWE	792	Turkey	TUR								07	COFFEE,TEA,COCOA,SPICES	1	No Quantity							706316			0
S3	2016	2016	2016	2	0	2	Export	752	Sweden	SWE	804	Ukraine	UKR								07	COFFEE,TEA,COCOA,SPICES	1	No Quantity							1169			0
S3	2016	2016	2016	2	0	2	Export	752	Sweden	SWE	818	Egypt	EGY								07	COFFEE,TEA,COCOA,SPICES	1	No Quantity							19646			0
S3	2016	2016	2016	2	0	2	Export	752	Sweden	SWE	826	United Kingdom	GBR								07	COFFEE,TEA,COCOA,SPICES	1	No Quantity							13352990			0
S3	2016	2016	2016	2	0	2	Export	752	Sweden	SWE	834	United Rep. of Tanzania	TZA								07	COFFEE,TEA,COCOA,SPICES	1	No Quantity							5028			0
S3	2016	2016	2016	2	0	2	Export	752	Sweden	SWE	837	Bunkers									07	COFFEE,TEA,COCOA,SPICES	1	No Quantity							167925			0
S3	2016	2016	2016	2	0	2	Export	752	Sweden	SWE	842	USA	USA								07	COFFEE,TEA,COCOA,SPICES	1	No Quantity							10145335			0
S3	2016	2016	2016	2	0	2	Export	757	Switzerland	CHE	0	World	WLD								07	COFFEE,TEA,COCOA,SPICES	1	No Quantity							3131158946			0
S3	2016	2016	2016	2	0	2	Export	757	Switzerland	CHE	4	Afghanistan	AFG								07	COFFEE,TEA,COCOA,SPICES	1	No Quantity							133936			0
S3	2016	2016	2016	2	0	2	Export	757	Switzerland	CHE	8	Albania	ALB								07	COFFEE,TEA,COCOA,SPICES	1	No Quantity							72564			0
S3	2016	2016	2016	2	0	2	Export	757	Switzerland	CHE	12	Algeria	DZA								07	COFFEE,TEA,COCOA,SPICES	1	No Quantity							1584736			0
S3	2016	2016	2016	2	0	2	Export	757	Switzerland	CHE	20	Andorra	AND								07	COFFEE,TEA,COCOA,SPICES	1	No Quantity							1190126			0
S3	2016	2016	2016	2	0	2	Export	757	Switzerland	CHE	24	Angola	AGO								07	COFFEE,TEA,COCOA,SPICES	1	No Quantity							13722			0
S3	2016	2016	2016	2	0	2	Export	757	Switzerland	CHE	28	Antigua and Barbuda	ATG								07	COFFEE,TEA,COCOA,SPICES	1	No Quantity							51			0
S3	2016	2016	2016	2	0	2	Export	757	Switzerland	CHE	31	Azerbaijan	AZE								07	COFFEE,TEA,COCOA,SPICES	1	No Quantity							101670			0
S3	2016	2016	2016	2	0	2	Export	757	Switzerland	CHE	32	Argentina	ARG								07	COFFEE,TEA,COCOA,SPICES	1	No Quantity							20389643			0
S3	2016	2016	2016	2	0	2	Export	757	Switzerland	CHE	36	Australia	AUS								07	COFFEE,TEA,COCOA,SPICES	1	No Quantity							116596461			0
S3	2016	2016	2016	2	0	2	Export	757	Switzerland	CHE	40	Austria	AUT								07	COFFEE,TEA,COCOA,SPICES	1	No Quantity							127675041			0
S3	2016	2016	2016	2	0	2	Export	757	Switzerland	CHE	44	Bahamas	BHS								07	COFFEE,TEA,COCOA,SPICES	1	No Quantity							3521			0
S3	2016	2016	2016	2	0	2	Export	757	Switzerland	CHE	48	Bahrain	BHR								07	COFFEE,TEA,COCOA,SPICES	1	No Quantity							2107518			0
S3	2016	2016	2016	2	0	2	Export	757	Switzerland	CHE	50	Bangladesh	BGD								07	COFFEE,TEA,COCOA,SPICES	1	No Quantity							3043			0
S3	2016	2016	2016	2	0	2	Export	757	Switzerland	CHE	51	Armenia	ARM								07	COFFEE,TEA,COCOA,SPICES	1	No Quantity							129132			0
S3	2016	2016	2016	2	0	2	Export	757	Switzerland	CHE	56	Belgium	BEL								07	COFFEE,TEA,COCOA,SPICES	1	No Quantity							113068440			0
S3	2016	2016	2016	2	0	2	Export	757	Switzerland	CHE	68	Bolivia (Plurinational State of)	BOL								07	COFFEE,TEA,COCOA,SPICES	1	No Quantity							43537			0
S3	2016	2016	2016	2	0	2	Export	757	Switzerland	CHE	70	Bosnia Herzegovina	BIH								07	COFFEE,TEA,COCOA,SPICES	1	No Quantity							48363			0
S3	2016	2016	2016	2	0	2	Export	757	Switzerland	CHE	76	Brazil	BRA								07	COFFEE,TEA,COCOA,SPICES	1	No Quantity							48627497			0
S3	2016	2016	2016	2	0	2	Export	757	Switzerland	CHE	96	Brunei Darussalam	BRN								07	COFFEE,TEA,COCOA,SPICES	1	No Quantity							187842			0
S3	2016	2016	2016	2	0	2	Export	757	Switzerland	CHE	100	Bulgaria	BGR								07	COFFEE,TEA,COCOA,SPICES	1	No Quantity							3687692			0
S3	2016	2016	2016	2	0	2	Export	757	Switzerland	CHE	104	Myanmar	MMR								07	COFFEE,TEA,COCOA,SPICES	1	No Quantity							194619			0
S3	2016	2016	2016	2	0	2	Export	757	Switzerland	CHE	112	Belarus	BLR								07	COFFEE,TEA,COCOA,SPICES	1	No Quantity							233475			0
S3	2016	2016	2016	2	0	2	Export	757	Switzerland	CHE	116	Cambodia	KHM								07	COFFEE,TEA,COCOA,SPICES	1	No Quantity							226229			0
S3	2016	2016	2016	2	0	2	Export	757	Switzerland	CHE	120	Cameroon	CMR								07	COFFEE,TEA,COCOA,SPICES	1	No Quantity							53			0
S3	2016	2016	2016	2	0	2	Export	757	Switzerland	CHE	124	Canada	CAN								07	COFFEE,TEA,COCOA,SPICES	1	No Quantity							85286149			0
S3	2016	2016	2016	2	0	2	Export	757	Switzerland	CHE	132	Cabo Verde	CPV								07	COFFEE,TEA,COCOA,SPICES	1	No Quantity							4103			0
S3	2016	2016	2016	2	0	2	Export	757	Switzerland	CHE	136	Cayman Isds	CYM								07	COFFEE,TEA,COCOA,SPICES	1	No Quantity							1504			0
S3	2016	2016	2016	2	0	2	Export	757	Switzerland	CHE	144	Sri Lanka	LKA								07	COFFEE,TEA,COCOA,SPICES	1	No Quantity							1526163			0
S3	2016	2016	2016	2	0	2	Export	757	Switzerland	CHE	152	Chile	CHL								07	COFFEE,TEA,COCOA,SPICES	1	No Quantity							4351950			0
S3	2016	2016	2016	2	0	2	Export	757	Switzerland	CHE	156	China	CHN								07	COFFEE,TEA,COCOA,SPICES	1	No Quantity							10767969			0
S3	2016	2016	2016	2	0	2	Export	757	Switzerland	CHE	170	Colombia	COL								07	COFFEE,TEA,COCOA,SPICES	1	No Quantity							915930			0
S3	2016	2016	2016	2	0	2	Export	757	Switzerland	CHE	178	Congo	COG								07	COFFEE,TEA,COCOA,SPICES	1	No Quantity							38864			0
S3	2016	2016	2016	2	0	2	Export	757	Switzerland	CHE	180	Dem. Rep. of the Congo	COD								07	COFFEE,TEA,COCOA,SPICES	1	No Quantity							868			0
S3	2016	2016	2016	2	0	2	Export	757	Switzerland	CHE	188	Costa Rica	CRI								07	COFFEE,TEA,COCOA,SPICES	1	No Quantity							425875			0
S3	2016	2016	2016	2	0	2	Export	757	Switzerland	CHE	191	Croatia	HRV								07	COFFEE,TEA,COCOA,SPICES	1	No Quantity							2018238			0
S3	2016	2016	2016	2	0	2	Export	757	Switzerland	CHE	192	Cuba	CUB								07	COFFEE,TEA,COCOA,SPICES	1	No Quantity							145			0
S3	2016	2016	2016	2	0	2	Export	757	Switzerland	CHE	196	Cyprus	CYP								07	COFFEE,TEA,COCOA,SPICES	1	No Quantity							3446379			0
S3	2016	2016	2016	2	0	2	Export	757	Switzerland	CHE	203	Czechia	CZE								07	COFFEE,TEA,COCOA,SPICES	1	No Quantity							16708612			0
S3	2016	2016	2016	2	0	2	Export	757	Switzerland	CHE	208	Denmark	DNK								07	COFFEE,TEA,COCOA,SPICES	1	No Quantity							3174689			0
S3	2016	2016	2016	2	0	2	Export	757	Switzerland	CHE	214	Dominican Rep.	DOM								07	COFFEE,TEA,COCOA,SPICES	1	No Quantity							348382			0
S3	2016	2016	2016	2	0	2	Export	757	Switzerland	CHE	218	Ecuador	ECU								07	COFFEE,TEA,COCOA,SPICES	1	No Quantity							4396			0
S3	2016	2016	2016	2	0	2	Export	757	Switzerland	CHE	222	El Salvador	SLV								07	COFFEE,TEA,COCOA,SPICES	1	No Quantity							47145			0
S3	2016	2016	2016	2	0	2	Export	757	Switzerland	CHE	231	Ethiopia	ETH								07	COFFEE,TEA,COCOA,SPICES	1	No Quantity							277494			0
S3	2016	2016	2016	2	0	2	Export	757	Switzerland	CHE	233	Estonia	EST								07	COFFEE,TEA,COCOA,SPICES	1	No Quantity							2319654			0
S3	2016	2016	2016	2	0	2	Export	757	Switzerland	CHE	242	Fiji	FJI								07	COFFEE,TEA,COCOA,SPICES	1	No Quantity							107477			0
S3	2016	2016	2016	2	0	2	Export	757	Switzerland	CHE	246	Finland	FIN								07	COFFEE,TEA,COCOA,SPICES	1	No Quantity							9168733			0
S3	2016	2016	2016	2	0	2	Export	757	Switzerland	CHE	251	France	FRA								07	COFFEE,TEA,COCOA,SPICES	1	No Quantity							680340762			0
S3	2016	2016	2016	2	0	2	Export	757	Switzerland	CHE	258	French Polynesia	PYF								07	COFFEE,TEA,COCOA,SPICES	1	No Quantity							1185664			0
S3	2016	2016	2016	2	0	2	Export	757	Switzerland	CHE	266	Gabon	GAB								07	COFFEE,TEA,COCOA,SPICES	1	No Quantity							70540			0
S3	2016	2016	2016	2	0	2	Export	757	Switzerland	CHE	268	Georgia	GEO								07	COFFEE,TEA,COCOA,SPICES	1	No Quantity							111106			0
S3	2016	2016	2016	2	0	2	Export	757	Switzerland	CHE	275	State of Palestine	PSE								07	COFFEE,TEA,COCOA,SPICES	1	No Quantity							108702			0
S3	2016	2016	2016	2	0	2	Export	757	Switzerland	CHE	276	Germany	DEU								07	COFFEE,TEA,COCOA,SPICES	1	No Quantity							372040935			0
S3	2016	2016	2016	2	0	2	Export	757	Switzerland	CHE	288	Ghana	GHA								07	COFFEE,TEA,COCOA,SPICES	1	No Quantity							232654			0
S3	2016	2016	2016	2	0	2	Export	757	Switzerland	CHE	292	Gibraltar	GIB								07	COFFEE,TEA,COCOA,SPICES	1	No Quantity							75611			0
S3	2016	2016	2016	2	0	2	Export	757	Switzerland	CHE	300	Greece	GRC								07	COFFEE,TEA,COCOA,SPICES	1	No Quantity							17534911			0
S3	2016	2016	2016	2	0	2	Export	757	Switzerland	CHE	304	Greenland	GRL								07	COFFEE,TEA,COCOA,SPICES	1	No Quantity							417			0
S3	2016	2016	2016	2	0	2	Export	757	Switzerland	CHE	316	Guam	GUM								07	COFFEE,TEA,COCOA,SPICES	1	No Quantity							113511			0
S3	2016	2016	2016	2	0	2	Export	757	Switzerland	CHE	320	Guatemala	GTM								07	COFFEE,TEA,COCOA,SPICES	1	No Quantity							48106			0
S3	2016	2016	2016	2	0	2	Export	757	Switzerland	CHE	340	Honduras	HND								07	COFFEE,TEA,COCOA,SPICES	1	No Quantity							787			0
S3	2016	2016	2016	2	0	2	Export	757	Switzerland	CHE	344	China, Hong Kong SAR	HKG								07	COFFEE,TEA,COCOA,SPICES	1	No Quantity							19817074			0
S3	2016	2016	2016	2	0	2	Export	757	Switzerland	CHE	348	Hungary	HUN								07	COFFEE,TEA,COCOA,SPICES	1	No Quantity							12190467			0
S3	2016	2016	2016	2	0	2	Export	757	Switzerland	CHE	352	Iceland	ISL								07	COFFEE,TEA,COCOA,SPICES	1	No Quantity							1634159			0
S3	2016	2016	2016	2	0	2	Export	757	Switzerland	CHE	360	Indonesia	IDN								07	COFFEE,TEA,COCOA,SPICES	1	No Quantity							1790867			0
S3	2016	2016	2016	2	0	2	Export	757	Switzerland	CHE	364	Iran	IRN								07	COFFEE,TEA,COCOA,SPICES	1	No Quantity							3385846			0
S3	2016	2016	2016	2	0	2	Export	757	Switzerland	CHE	368	Iraq	IRQ								07	COFFEE,TEA,COCOA,SPICES	1	No Quantity							888881			0
S3	2016	2016	2016	2	0	2	Export	757	Switzerland	CHE	372	Ireland	IRL								07	COFFEE,TEA,COCOA,SPICES	1	No Quantity							2922598			0
S3	2016	2016	2016	2	0	2	Export	757	Switzerland	CHE	376	Israel	ISR								07	COFFEE,TEA,COCOA,SPICES	1	No Quantity							43305221			0
S3	2016	2016	2016	2	0	2	Export	757	Switzerland	CHE	381	Italy	ITA								07	COFFEE,TEA,COCOA,SPICES	1	No Quantity							250954947			0
S3	2016	2016	2016	2	0	2	Export	757	Switzerland	CHE	384	Côte d'Ivoire	CIV								07	COFFEE,TEA,COCOA,SPICES	1	No Quantity							858504			0
S3	2016	2016	2016	2	0	2	Export	757	Switzerland	CHE	388	Jamaica	JAM								07	COFFEE,TEA,COCOA,SPICES	1	No Quantity							9098			0
S3	2016	2016	2016	2	0	2	Export	757	Switzerland	CHE	392	Japan	JPN								07	COFFEE,TEA,COCOA,SPICES	1	No Quantity							29626935			0
S3	2016	2016	2016	2	0	2	Export	757	Switzerland	CHE	398	Kazakhstan	KAZ								07	COFFEE,TEA,COCOA,SPICES	1	No Quantity							71299			0
S3	2016	2016	2016	2	0	2	Export	757	Switzerland	CHE	400	Jordan	JOR								07	COFFEE,TEA,COCOA,SPICES	1	No Quantity							2079533			0
S3	2016	2016	2016	2	0	2	Export	757	Switzerland	CHE	404	Kenya	KEN								07	COFFEE,TEA,COCOA,SPICES	1	No Quantity							278259			0
S3	2016	2016	2016	2	0	2	Export	757	Switzerland	CHE	410	Rep. of Korea	KOR								07	COFFEE,TEA,COCOA,SPICES	1	No Quantity							35392983			0
S3	2016	2016	2016	2	0	2	Export	757	Switzerland	CHE	414	Kuwait	KWT								07	COFFEE,TEA,COCOA,SPICES	1	No Quantity							7195136			0
S3	2016	2016	2016	2	0	2	Export	757	Switzerland	CHE	422	Lebanon	LBN								07	COFFEE,TEA,COCOA,SPICES	1	No Quantity							6365432			0
S3	2016	2016	2016	2	0	2	Export	757	Switzerland	CHE	428	Latvia	LVA								07	COFFEE,TEA,COCOA,SPICES	1	No Quantity							166709			0
S3	2016	2016	2016	2	0	2	Export	757	Switzerland	CHE	434	Libya	LBY								07	COFFEE,TEA,COCOA,SPICES	1	No Quantity							508236			0
S3	2016	2016	2016	2	0	2	Export	757	Switzerland	CHE	440	Lithuania	LTU								07	COFFEE,TEA,COCOA,SPICES	1	No Quantity							490131			0
S3	2016	2016	2016	2	0	2	Export	757	Switzerland	CHE	442	Luxembourg	LUX								07	COFFEE,TEA,COCOA,SPICES	1	No Quantity							1046823			0
S3	2016	2016	2016	2	0	2	Export	757	Switzerland	CHE	446	China, Macao SAR	MAC								07	COFFEE,TEA,COCOA,SPICES	1	No Quantity							5921			0
S3	2016	2016	2016	2	0	2	Export	757	Switzerland	CHE	450	Madagascar	MDG								07	COFFEE,TEA,COCOA,SPICES	1	No Quantity							31636			0
S3	2016	2016	2016	2	0	2	Export	757	Switzerland	CHE	458	Malaysia	MYS								07	COFFEE,TEA,COCOA,SPICES	1	No Quantity							3286434			0
S3	2016	2016	2016	2	0	2	Export	757	Switzerland	CHE	462	Maldives	MDV								07	COFFEE,TEA,COCOA,SPICES	1	No Quantity							735682			0
S3	2016	2016	2016	2	0	2	Export	757	Switzerland	CHE	470	Malta	MLT								07	COFFEE,TEA,COCOA,SPICES	1	No Quantity							732417			0
S3	2016	2016	2016	2	0	2	Export	757	Switzerland	CHE	478	Mauritania	MRT								07	COFFEE,TEA,COCOA,SPICES	1	No Quantity							315			0
S3	2016	2016	2016	2	0	2	Export	757	Switzerland	CHE	480	Mauritius	MUS								07	COFFEE,TEA,COCOA,SPICES	1	No Quantity							1934528			0
S3	2016	2016	2016	2	0	2	Export	757	Switzerland	CHE	484	Mexico	MEX								07	COFFEE,TEA,COCOA,SPICES	1	No Quantity							7196497			0
S3	2016	2016	2016	2	0	2	Export	757	Switzerland	CHE	490	Other Asia, nes									07	COFFEE,TEA,COCOA,SPICES	1	No Quantity							5658110			0
S3	2016	2016	2016	2	0	2	Export	757	Switzerland	CHE	496	Mongolia	MNG								07	COFFEE,TEA,COCOA,SPICES	1	No Quantity							26112			0
S3	2016	2016	2016	2	0	2	Export	757	Switzerland	CHE	498	Rep. of Moldova	MDA								07	COFFEE,TEA,COCOA,SPICES	1	No Quantity							80281			0
S3	2016	2016	2016	2	0	2	Export	757	Switzerland	CHE	504	Morocco	MAR								07	COFFEE,TEA,COCOA,SPICES	1	No Quantity							5018648			0
S3	2016	2016	2016	2	0	2	Export	757	Switzerland	CHE	508	Mozambique	MOZ								07	COFFEE,TEA,COCOA,SPICES	1	No Quantity							2043			0
S3	2016	2016	2016	2	0	2	Export	757	Switzerland	CHE	512	Oman	OMN								07	COFFEE,TEA,COCOA,SPICES	1	No Quantity							3748908			0
S3	2016	2016	2016	2	0	2	Export	757	Switzerland	CHE	516	Namibia	NAM								07	COFFEE,TEA,COCOA,SPICES	1	No Quantity							43103			0
S3	2016	2016	2016	2	0	2	Export	757	Switzerland	CHE	524	Nepal	NPL								07	COFFEE,TEA,COCOA,SPICES	1	No Quantity							195679			0
S3	2016	2016	2016	2	0	2	Export	757	Switzerland	CHE	528	Netherlands	NLD								07	COFFEE,TEA,COCOA,SPICES	1	No Quantity							130773689			0
S3	2016	2016	2016	2	0	2	Export	757	Switzerland	CHE	531	Curaçao	CUW								07	COFFEE,TEA,COCOA,SPICES	1	No Quantity							5030			0
S3	2016	2016	2016	2	0	2	Export	757	Switzerland	CHE	533	Aruba	ABW								07	COFFEE,TEA,COCOA,SPICES	1	No Quantity							15245			0
S3	2016	2016	2016	2	0	2	Export	757	Switzerland	CHE	534	Saint Maarten	SXM								07	COFFEE,TEA,COCOA,SPICES	1	No Quantity							45999			0
S3	2016	2016	2016	2	0	2	Export	757	Switzerland	CHE	540	New Caledonia	NCL								07	COFFEE,TEA,COCOA,SPICES	1	No Quantity							918780			0
S3	2016	2016	2016	2	0	2	Export	757	Switzerland	CHE	554	New Zealand	NZL								07	COFFEE,TEA,COCOA,SPICES	1	No Quantity							6885632			0
S3	2016	2016	2016	2	0	2	Export	757	Switzerland	CHE	558	Nicaragua	NIC								07	COFFEE,TEA,COCOA,SPICES	1	No Quantity							851			0
S3	2016	2016	2016	2	0	2	Export	757	Switzerland	CHE	562	Niger	NER								07	COFFEE,TEA,COCOA,SPICES	1	No Quantity							2974			0
S3	2016	2016	2016	2	0	2	Export	757	Switzerland	CHE	566	Nigeria	NGA								07	COFFEE,TEA,COCOA,SPICES	1	No Quantity							65315			0
S3	2016	2016	2016	2	0	2	Export	757	Switzerland	CHE	579	Norway	NOR								07	COFFEE,TEA,COCOA,SPICES	1	No Quantity							20609924			0
S3	2016	2016	2016	2	0	2	Export	757	Switzerland	CHE	586	Pakistan	PAK								07	COFFEE,TEA,COCOA,SPICES	1	No Quantity							109434			0
S3	2016	2016	2016	2	0	2	Export	757	Switzerland	CHE	591	Panama	PAN								07	COFFEE,TEA,COCOA,SPICES	1	No Quantity							1430886			0
S3	2016	2016	2016	2	0	2	Export	757	Switzerland	CHE	598	Papua New Guinea	PNG								07	COFFEE,TEA,COCOA,SPICES	1	No Quantity							10679			0
S3	2016	2016	2016	2	0	2	Export	757	Switzerland	CHE	600	Paraguay	PRY								07	COFFEE,TEA,COCOA,SPICES	1	No Quantity							353805			0
S3	2016	2016	2016	2	0	2	Export	757	Switzerland	CHE	604	Peru	PER								07	COFFEE,TEA,COCOA,SPICES	1	No Quantity							550094			0
S3	2016	2016	2016	2	0	2	Export	757	Switzerland	CHE	608	Philippines	PHL								07	COFFEE,TEA,COCOA,SPICES	1	No Quantity							16570802			0
S3	2016	2016	2016	2	0	2	Export	757	Switzerland	CHE	616	Poland	POL								07	COFFEE,TEA,COCOA,SPICES	1	No Quantity							7959471			0
S3	2016	2016	2016	2	0	2	Export	757	Switzerland	CHE	620	Portugal	PRT								07	COFFEE,TEA,COCOA,SPICES	1	No Quantity							45538199			0
S3	2016	2016	2016	2	0	2	Export	757	Switzerland	CHE	634	Qatar	QAT								07	COFFEE,TEA,COCOA,SPICES	1	No Quantity							7612113			0
S3	2016	2016	2016	2	0	2	Export	757	Switzerland	CHE	642	Romania	ROU								07	COFFEE,TEA,COCOA,SPICES	1	No Quantity							2372236			0
S3	2016	2016	2016	2	0	2	Export	757	Switzerland	CHE	643	Russian Federation	RUS								07	COFFEE,TEA,COCOA,SPICES	1	No Quantity							46288648			0
S3	2016	2016	2016	2	0	2	Export	757	Switzerland	CHE	646	Rwanda	RWA								07	COFFEE,TEA,COCOA,SPICES	1	No Quantity							5996			0
S3	2016	2016	2016	2	0	2	Export	757	Switzerland	CHE	660	Anguilla	AIA								07	COFFEE,TEA,COCOA,SPICES	1	No Quantity							55129			0
S3	2016	2016	2016	2	0	2	Export	757	Switzerland	CHE	662	Saint Lucia	LCA								07	COFFEE,TEA,COCOA,SPICES	1	No Quantity							10307			0
S3	2016	2016	2016	2	0	2	Export	757	Switzerland	CHE	674	San Marino	SMR								07	COFFEE,TEA,COCOA,SPICES	1	No Quantity							673577			0
S3	2016	2016	2016	2	0	2	Export	757	Switzerland	CHE	682	Saudi Arabia	SAU								07	COFFEE,TEA,COCOA,SPICES	1	No Quantity							15776270			0
S3	2016	2016	2016	2	0	2	Export	757	Switzerland	CHE	686	Senegal	SEN								07	COFFEE,TEA,COCOA,SPICES	1	No Quantity							292380			0
S3	2016	2016	2016	2	0	2	Export	757	Switzerland	CHE	688	Serbia	SRB								07	COFFEE,TEA,COCOA,SPICES	1	No Quantity							385691			0
S3	2016	2016	2016	2	0	2	Export	757	Switzerland	CHE	694	Sierra Leone	SLE								07	COFFEE,TEA,COCOA,SPICES	1	No Quantity							83022			0
S3	2016	2016	2016	2	0	2	Export	757	Switzerland	CHE	699	India	IND								07	COFFEE,TEA,COCOA,SPICES	1	No Quantity							4592121			0
S3	2016	2016	2016	2	0	2	Export	757	Switzerland	CHE	702	Singapore	SGP								07	COFFEE,TEA,COCOA,SPICES	1	No Quantity							19885164			0
S3	2016	2016	2016	2	0	2	Export	757	Switzerland	CHE	703	Slovakia	SVK								07	COFFEE,TEA,COCOA,SPICES	1	No Quantity							6032941			0
S3	2016	2016	2016	2	0	2	Export	757	Switzerland	CHE	704	Viet Nam	VNM								07	COFFEE,TEA,COCOA,SPICES	1	No Quantity							325360			0
S3	2016	2016	2016	2	0	2	Export	757	Switzerland	CHE	705	Slovenia	SVN								07	COFFEE,TEA,COCOA,SPICES	1	No Quantity							891845			0
S3	2016	2016	2016	2	0	2	Export	757	Switzerland	CHE	710	South Africa	ZAF								07	COFFEE,TEA,COCOA,SPICES	1	No Quantity							10036187			0
S3	2016	2016	2016	2	0	2	Export	757	Switzerland	CHE	716	Zimbabwe	ZWE								07	COFFEE,TEA,COCOA,SPICES	1	No Quantity							106337			0
S3	2016	2016	2016	2	0	2	Export	757	Switzerland	CHE	724	Spain	ESP								07	COFFEE,TEA,COCOA,SPICES	1	No Quantity							172548459			0
S3	2016	2016	2016	2	0	2	Export	757	Switzerland	CHE	752	Sweden	SWE								07	COFFEE,TEA,COCOA,SPICES	1	No Quantity							58073192			0
S3	2016	2016	2016	2	0	2	Export	757	Switzerland	CHE	760	Syria	SYR								07	COFFEE,TEA,COCOA,SPICES	1	No Quantity							15844			0
S3	2016	2016	2016	2	0	2	Export	757	Switzerland	CHE	762	Tajikistan	TJK								07	COFFEE,TEA,COCOA,SPICES	1	No Quantity							43			0
S3	2016	2016	2016	2	0	2	Export	757	Switzerland	CHE	764	Thailand	THA								07	COFFEE,TEA,COCOA,SPICES	1	No Quantity							4280643			0
S3	2016	2016	2016	2	0	2	Export	757	Switzerland	CHE	780	Trinidad and Tobago	TTO								07	COFFEE,TEA,COCOA,SPICES	1	No Quantity							17939			0
S3	2016	2016	2016	2	0	2	Export	757	Switzerland	CHE	784	United Arab Emirates	ARE								07	COFFEE,TEA,COCOA,SPICES	1	No Quantity							38305097			0
S3	2016	2016	2016	2	0	2	Export	757	Switzerland	CHE	788	Tunisia	TUN								07	COFFEE,TEA,COCOA,SPICES	1	No Quantity							932420			0
S3	2016	2016	2016	2	0	2	Export	757	Switzerland	CHE	792	Turkey	TUR								07	COFFEE,TEA,COCOA,SPICES	1	No Quantity							22653710			0
S3	2016	2016	2016	2	0	2	Export	757	Switzerland	CHE	795	Turkmenistan	TKM								07	COFFEE,TEA,COCOA,SPICES	1	No Quantity							84353			0
S3	2016	2016	2016	2	0	2	Export	757	Switzerland	CHE	800	Uganda	UGA								07	COFFEE,TEA,COCOA,SPICES	1	No Quantity							96			0
S3	2016	2016	2016	2	0	2	Export	757	Switzerland	CHE	804	Ukraine	UKR								07	COFFEE,TEA,COCOA,SPICES	1	No Quantity							3581792			0
S3	2016	2016	2016	2	0	2	Export	757	Switzerland	CHE	807	North Macedonia	MKD								07	COFFEE,TEA,COCOA,SPICES	1	No Quantity							382184			0
S3	2016	2016	2016	2	0	2	Export	757	Switzerland	CHE	818	Egypt	EGY								07	COFFEE,TEA,COCOA,SPICES	1	No Quantity							2020286			0
S3	2016	2016	2016	2	0	2	Export	757	Switzerland	CHE	826	United Kingdom	GBR								07	COFFEE,TEA,COCOA,SPICES	1	No Quantity							213608980			0
S3	2016	2016	2016	2	0	2	Export	757	Switzerland	CHE	834	United Rep. of Tanzania	TZA								07	COFFEE,TEA,COCOA,SPICES	1	No Quantity							37654			0
S3	2016	2016	2016	2	0	2	Export	757	Switzerland	CHE	842	USA	USA								07	COFFEE,TEA,COCOA,SPICES	1	No Quantity							164132768			0
S3	2016	2016	2016	2	0	2	Export	757	Switzerland	CHE	854	Burkina Faso	BFA								07	COFFEE,TEA,COCOA,SPICES	1	No Quantity							11757			0
S3	2016	2016	2016	2	0	2	Export	757	Switzerland	CHE	858	Uruguay	URY								07	COFFEE,TEA,COCOA,SPICES	1	No Quantity							4246561			0
S3	2016	2016	2016	2	0	2	Export	757	Switzerland	CHE	860	Uzbekistan	UZB								07	COFFEE,TEA,COCOA,SPICES	1	No Quantity							1073			0
S3	2016	2016	2016	2	0	2	Export	757	Switzerland	CHE	862	Venezuela	VEN								07	COFFEE,TEA,COCOA,SPICES	1	No Quantity							151825			0
S3	2016	2016	2016	2	0	2	Export	757	Switzerland	CHE	894	Zambia	ZMB								07	COFFEE,TEA,COCOA,SPICES	1	No Quantity							1349			0
S3	2016	2016	2016	2	0	2	Export	591	Panama	PAN	0	World	WLD								08	ANIMAL FEED STUFF	1	No Quantity							32915055			0
S3	2016	2016	2016	2	0	2	Export	591	Panama	PAN	152	Chile	CHL								08	ANIMAL FEED STUFF	1	No Quantity							72368			0
S3	2016	2016	2016	2	0	2	Export	591	Panama	PAN	156	China	CHN								08	ANIMAL FEED STUFF	1	No Quantity							14099103			0
S3	2016	2016	2016	2	0	2	Export	591	Panama	PAN	170	Colombia	COL								08	ANIMAL FEED STUFF	1	No Quantity							244117			0
S3	2016	2016	2016	2	0	2	Export	591	Panama	PAN	188	Costa Rica	CRI								08	ANIMAL FEED STUFF	1	No Quantity							2900800			0
S3	2016	2016	2016	2	0	2	Export	591	Panama	PAN	192	Cuba	CUB								08	ANIMAL FEED STUFF	1	No Quantity							3563			0
S3	2016	2016	2016	2	0	2	Export	591	Panama	PAN	214	Dominican Rep.	DOM								08	ANIMAL FEED STUFF	1	No Quantity							423186			0
S3	2016	2016	2016	2	0	2	Export	591	Panama	PAN	218	Ecuador	ECU								08	ANIMAL FEED STUFF	1	No Quantity							9591			0
S3	2016	2016	2016	2	0	2	Export	591	Panama	PAN	222	El Salvador	SLV								08	ANIMAL FEED STUFF	1	No Quantity							707048			0
S3	2016	2016	2016	2	0	2	Export	591	Panama	PAN	276	Germany	DEU								08	ANIMAL FEED STUFF	1	No Quantity							7220535			0
S3	2016	2016	2016	2	0	2	Export	591	Panama	PAN	320	Guatemala	GTM								08	ANIMAL FEED STUFF	1	No Quantity							1849656			0
S3	2016	2016	2016	2	0	2	Export	591	Panama	PAN	340	Honduras	HND								08	ANIMAL FEED STUFF	1	No Quantity							1580656			0
S3	2016	2016	2016	2	0	2	Export	591	Panama	PAN	388	Jamaica	JAM								08	ANIMAL FEED STUFF	1	No Quantity							192101			0
S3	2016	2016	2016	2	0	2	Export	591	Panama	PAN	392	Japan	JPN								08	ANIMAL FEED STUFF	1	No Quantity							170000			0
S3	2016	2016	2016	2	0	2	Export	591	Panama	PAN	484	Mexico	MEX								08	ANIMAL FEED STUFF	1	No Quantity							611			0
S3	2016	2016	2016	2	0	2	Export	591	Panama	PAN	490	Other Asia, nes									08	ANIMAL FEED STUFF	1	No Quantity							117703			0
S3	2016	2016	2016	2	0	2	Export	591	Panama	PAN	533	Aruba	ABW								08	ANIMAL FEED STUFF	1	No Quantity							126498			0
S3	2016	2016	2016	2	0	2	Export	591	Panama	PAN	558	Nicaragua	NIC								08	ANIMAL FEED STUFF	1	No Quantity							516049			0
S3	2016	2016	2016	2	0	2	Export	591	Panama	PAN	604	Peru	PER								08	ANIMAL FEED STUFF	1	No Quantity							18341			0
S3	2016	2016	2016	2	0	2	Export	591	Panama	PAN	826	United Kingdom	GBR								08	ANIMAL FEED STUFF	1	No Quantity							1875103			0
S3	2016	2016	2016	2	0	2	Export	591	Panama	PAN	837	Bunkers									08	ANIMAL FEED STUFF	1	No Quantity							51652			0
S3	2016	2016	2016	2	0	2	Export	591	Panama	PAN	838	Free Zones									08	ANIMAL FEED STUFF	1	No Quantity							8582			0
S3	2016	2016	2016	2	0	2	Export	591	Panama	PAN	858	Uruguay	URY								08	ANIMAL FEED STUFF	1	No Quantity							1172			0
S3	2016	2016	2016	2	0	2	Export	591	Panama	PAN	862	Venezuela	VEN								08	ANIMAL FEED STUFF	1	No Quantity							615260			0
S3	2016	2016	2016	2	0	2	Export	591	Panama	PAN	899	Areas, nes									08	ANIMAL FEED STUFF	1	No Quantity							111360			0
S3	2016	2016	2016	2	0	2	Export	752	Sweden	SWE	0	World	WLD								08	ANIMAL FEED STUFF	1	No Quantity							173959336			0
S3	2016	2016	2016	2	0	2	Export	752	Sweden	SWE	12	Algeria	DZA								08	ANIMAL FEED STUFF	1	No Quantity							21400			0
S3	2016	2016	2016	2	0	2	Export	752	Sweden	SWE	32	Argentina	ARG								08	ANIMAL FEED STUFF	1	No Quantity							38590			0
S3	2016	2016	2016	2	0	2	Export	752	Sweden	SWE	36	Australia	AUS								08	ANIMAL FEED STUFF	1	No Quantity							102907			0
S3	2016	2016	2016	2	0	2	Export	752	Sweden	SWE	40	Austria	AUT								08	ANIMAL FEED STUFF	1	No Quantity							180555			0
S3	2016	2016	2016	2	0	2	Export	752	Sweden	SWE	56	Belgium	BEL								08	ANIMAL FEED STUFF	1	No Quantity							384030			0
S3	2016	2016	2016	2	0	2	Export	752	Sweden	SWE	76	Brazil	BRA								08	ANIMAL FEED STUFF	1	No Quantity							16605			0
S3	2016	2016	2016	2	0	2	Export	752	Sweden	SWE	100	Bulgaria	BGR								08	ANIMAL FEED STUFF	1	No Quantity							3625			0
S3	2016	2016	2016	2	0	2	Export	752	Sweden	SWE	124	Canada	CAN								08	ANIMAL FEED STUFF	1	No Quantity							622236			0
S3	2016	2016	2016	2	0	2	Export	752	Sweden	SWE	152	Chile	CHL								08	ANIMAL FEED STUFF	1	No Quantity							166873			0
S3	2016	2016	2016	2	0	2	Export	752	Sweden	SWE	156	China	CHN								08	ANIMAL FEED STUFF	1	No Quantity							282994			0
S3	2016	2016	2016	2	0	2	Export	752	Sweden	SWE	203	Czechia	CZE								08	ANIMAL FEED STUFF	1	No Quantity							776596			0
S3	2016	2016	2016	2	0	2	Export	752	Sweden	SWE	208	Denmark	DNK								08	ANIMAL FEED STUFF	1	No Quantity							15814336			0
S3	2016	2016	2016	2	0	2	Export	752	Sweden	SWE	218	Ecuador	ECU								08	ANIMAL FEED STUFF	1	No Quantity							117			0
S3	2016	2016	2016	2	0	2	Export	752	Sweden	SWE	233	Estonia	EST								08	ANIMAL FEED STUFF	1	No Quantity							226863			0
S3	2016	2016	2016	2	0	2	Export	752	Sweden	SWE	234	Faeroe Isds	FRO								08	ANIMAL FEED STUFF	1	No Quantity							21634			0
S3	2016	2016	2016	2	0	2	Export	752	Sweden	SWE	246	Finland	FIN								08	ANIMAL FEED STUFF	1	No Quantity							10737634			0
S3	2016	2016	2016	2	0	2	Export	752	Sweden	SWE	251	France	FRA								08	ANIMAL FEED STUFF	1	No Quantity							2954832			0
S3	2016	2016	2016	2	0	2	Export	752	Sweden	SWE	276	Germany	DEU								08	ANIMAL FEED STUFF	1	No Quantity							16694658			0
S3	2016	2016	2016	2	0	2	Export	752	Sweden	SWE	300	Greece	GRC								08	ANIMAL FEED STUFF	1	No Quantity							260425			0
S3	2016	2016	2016	2	0	2	Export	752	Sweden	SWE	344	China, Hong Kong SAR	HKG								08	ANIMAL FEED STUFF	1	No Quantity							819			0
S3	2016	2016	2016	2	0	2	Export	752	Sweden	SWE	348	Hungary	HUN								08	ANIMAL FEED STUFF	1	No Quantity							104193			0
S3	2016	2016	2016	2	0	2	Export	752	Sweden	SWE	352	Iceland	ISL								08	ANIMAL FEED STUFF	1	No Quantity							1266574			0
S3	2016	2016	2016	2	0	2	Export	752	Sweden	SWE	372	Ireland	IRL								08	ANIMAL FEED STUFF	1	No Quantity							6517399			0
S3	2016	2016	2016	2	0	2	Export	752	Sweden	SWE	376	Israel	ISR								08	ANIMAL FEED STUFF	1	No Quantity							31691			0
S3	2016	2016	2016	2	0	2	Export	752	Sweden	SWE	381	Italy	ITA								08	ANIMAL FEED STUFF	1	No Quantity							442967			0
S3	2016	2016	2016	2	0	2	Export	752	Sweden	SWE	392	Japan	JPN								08	ANIMAL FEED STUFF	1	No Quantity							353509			0
S3	2016	2016	2016	2	0	2	Export	752	Sweden	SWE	410	Rep. of Korea	KOR								08	ANIMAL FEED STUFF	1	No Quantity							33211			0
S3	2016	2016	2016	2	0	2	Export	752	Sweden	SWE	414	Kuwait	KWT								08	ANIMAL FEED STUFF	1	No Quantity							117			0
S3	2016	2016	2016	2	0	2	Export	752	Sweden	SWE	428	Latvia	LVA								08	ANIMAL FEED STUFF	1	No Quantity							99866			0
S3	2016	2016	2016	2	0	2	Export	752	Sweden	SWE	440	Lithuania	LTU								08	ANIMAL FEED STUFF	1	No Quantity							266856			0
S3	2016	2016	2016	2	0	2	Export	752	Sweden	SWE	442	Luxembourg	LUX								08	ANIMAL FEED STUFF	1	No Quantity							15436			0
S3	2016	2016	2016	2	0	2	Export	752	Sweden	SWE	458	Malaysia	MYS								08	ANIMAL FEED STUFF	1	No Quantity							10875			0
S3	2016	2016	2016	2	0	2	Export	752	Sweden	SWE	470	Malta	MLT								08	ANIMAL FEED STUFF	1	No Quantity							170615			0
S3	2016	2016	2016	2	0	2	Export	752	Sweden	SWE	484	Mexico	MEX								08	ANIMAL FEED STUFF	1	No Quantity							42800			0
S3	2016	2016	2016	2	0	2	Export	752	Sweden	SWE	528	Netherlands	NLD								08	ANIMAL FEED STUFF	1	No Quantity							10902753			0
S3	2016	2016	2016	2	0	2	Export	752	Sweden	SWE	579	Norway	NOR								08	ANIMAL FEED STUFF	1	No Quantity							84912467			0
S3	2016	2016	2016	2	0	2	Export	752	Sweden	SWE	586	Pakistan	PAK								08	ANIMAL FEED STUFF	1	No Quantity							26194			0
S3	2016	2016	2016	2	0	2	Export	752	Sweden	SWE	608	Philippines	PHL								08	ANIMAL FEED STUFF	1	No Quantity							56599			0
S3	2016	2016	2016	2	0	2	Export	752	Sweden	SWE	616	Poland	POL								08	ANIMAL FEED STUFF	1	No Quantity							4522759			0
S3	2016	2016	2016	2	0	2	Export	752	Sweden	SWE	642	Romania	ROU								08	ANIMAL FEED STUFF	1	No Quantity							23271			0
S3	2016	2016	2016	2	0	2	Export	752	Sweden	SWE	643	Russian Federation	RUS								08	ANIMAL FEED STUFF	1	No Quantity							1941783			0
S3	2016	2016	2016	2	0	2	Export	752	Sweden	SWE	699	India	IND								08	ANIMAL FEED STUFF	1	No Quantity							59522			0
S3	2016	2016	2016	2	0	2	Export	752	Sweden	SWE	705	Slovenia	SVN								08	ANIMAL FEED STUFF	1	No Quantity							11928			0
S3	2016	2016	2016	2	0	2	Export	752	Sweden	SWE	710	South Africa	ZAF								08	ANIMAL FEED STUFF	1	No Quantity							152255			0
S3	2016	2016	2016	2	0	2	Export	752	Sweden	SWE	724	Spain	ESP								08	ANIMAL FEED STUFF	1	No Quantity							142549			0
S3	2016	2016	2016	2	0	2	Export	752	Sweden	SWE	757	Switzerland	CHE								08	ANIMAL FEED STUFF	1	No Quantity							969313			0
S3	2016	2016	2016	2	0	2	Export	752	Sweden	SWE	764	Thailand	THA								08	ANIMAL FEED STUFF	1	No Quantity							206515			0
S3	2016	2016	2016	2	0	2	Export	752	Sweden	SWE	784	United Arab Emirates	ARE								08	ANIMAL FEED STUFF	1	No Quantity							630773			0
S3	2016	2016	2016	2	0	2	Export	752	Sweden	SWE	792	Turkey	TUR								08	ANIMAL FEED STUFF	1	No Quantity							1240613			0
S3	2016	2016	2016	2	0	2	Export	752	Sweden	SWE	800	Uganda	UGA								08	ANIMAL FEED STUFF	1	No Quantity							117			0
S3	2016	2016	2016	2	0	2	Export	752	Sweden	SWE	804	Ukraine	UKR								08	ANIMAL FEED STUFF	1	No Quantity							22803			0
S3	2016	2016	2016	2	0	2	Export	752	Sweden	SWE	826	United Kingdom	GBR								08	ANIMAL FEED STUFF	1	No Quantity							9014061			0
S3	2016	2016	2016	2	0	2	Export	752	Sweden	SWE	842	USA	USA								08	ANIMAL FEED STUFF	1	No Quantity							459222			0
S3	2016	2016	2016	2	0	2	Export	757	Switzerland	CHE	0	World	WLD								08	ANIMAL FEED STUFF	1	No Quantity							206038803			0
S3	2016	2016	2016	2	0	2	Export	757	Switzerland	CHE	32	Argentina	ARG								08	ANIMAL FEED STUFF	1	No Quantity							87853			0
S3	2016	2016	2016	2	0	2	Export	757	Switzerland	CHE	36	Australia	AUS								08	ANIMAL FEED STUFF	1	No Quantity							1365319			0
S3	2016	2016	2016	2	0	2	Export	757	Switzerland	CHE	40	Austria	AUT								08	ANIMAL FEED STUFF	1	No Quantity							8888784			0
S3	2016	2016	2016	2	0	2	Export	757	Switzerland	CHE	48	Bahrain	BHR								08	ANIMAL FEED STUFF	1	No Quantity							96145			0
S3	2016	2016	2016	2	0	2	Export	757	Switzerland	CHE	56	Belgium	BEL								08	ANIMAL FEED STUFF	1	No Quantity							659083			0
S3	2016	2016	2016	2	0	2	Export	757	Switzerland	CHE	76	Brazil	BRA								08	ANIMAL FEED STUFF	1	No Quantity							644309			0
S3	2016	2016	2016	2	0	2	Export	757	Switzerland	CHE	104	Myanmar	MMR								08	ANIMAL FEED STUFF	1	No Quantity							278925			0
S3	2016	2016	2016	2	0	2	Export	757	Switzerland	CHE	112	Belarus	BLR								08	ANIMAL FEED STUFF	1	No Quantity							61203			0
S3	2016	2016	2016	2	0	2	Export	757	Switzerland	CHE	124	Canada	CAN								08	ANIMAL FEED STUFF	1	No Quantity							472589			0
S3	2016	2016	2016	2	0	2	Export	757	Switzerland	CHE	152	Chile	CHL								08	ANIMAL FEED STUFF	1	No Quantity							2776279			0
S3	2016	2016	2016	2	0	2	Export	757	Switzerland	CHE	156	China	CHN								08	ANIMAL FEED STUFF	1	No Quantity							14135			0
S3	2016	2016	2016	2	0	2	Export	757	Switzerland	CHE	170	Colombia	COL								08	ANIMAL FEED STUFF	1	No Quantity							15079			0
S3	2016	2016	2016	2	0	2	Export	757	Switzerland	CHE	188	Costa Rica	CRI								08	ANIMAL FEED STUFF	1	No Quantity							327287			0
S3	2016	2016	2016	2	0	2	Export	757	Switzerland	CHE	191	Croatia	HRV								08	ANIMAL FEED STUFF	1	No Quantity							1576			0
S3	2016	2016	2016	2	0	2	Export	757	Switzerland	CHE	203	Czechia	CZE								08	ANIMAL FEED STUFF	1	No Quantity							408932			0
S3	2016	2016	2016	2	0	2	Export	757	Switzerland	CHE	208	Denmark	DNK								08	ANIMAL FEED STUFF	1	No Quantity							25229			0
S3	2016	2016	2016	2	0	2	Export	757	Switzerland	CHE	246	Finland	FIN								08	ANIMAL FEED STUFF	1	No Quantity							230793			0
S3	2016	2016	2016	2	0	2	Export	757	Switzerland	CHE	251	France	FRA								08	ANIMAL FEED STUFF	1	No Quantity							11324642			0
S3	2016	2016	2016	2	0	2	Export	757	Switzerland	CHE	276	Germany	DEU								08	ANIMAL FEED STUFF	1	No Quantity							123935396			0
S3	2016	2016	2016	2	0	2	Export	757	Switzerland	CHE	288	Ghana	GHA								08	ANIMAL FEED STUFF	1	No Quantity							1144			0
S3	2016	2016	2016	2	0	2	Export	757	Switzerland	CHE	300	Greece	GRC								08	ANIMAL FEED STUFF	1	No Quantity							102764			0
S3	2016	2016	2016	2	0	2	Export	757	Switzerland	CHE	344	China, Hong Kong SAR	HKG								08	ANIMAL FEED STUFF	1	No Quantity							369180			0
S3	2016	2016	2016	2	0	2	Export	757	Switzerland	CHE	348	Hungary	HUN								08	ANIMAL FEED STUFF	1	No Quantity							6800616			0
S3	2016	2016	2016	2	0	2	Export	757	Switzerland	CHE	360	Indonesia	IDN								08	ANIMAL FEED STUFF	1	No Quantity							7358			0
S3	2016	2016	2016	2	0	2	Export	757	Switzerland	CHE	372	Ireland	IRL								08	ANIMAL FEED STUFF	1	No Quantity							794592			0
S3	2016	2016	2016	2	0	2	Export	757	Switzerland	CHE	376	Israel	ISR								08	ANIMAL FEED STUFF	1	No Quantity							28743			0
S3	2016	2016	2016	2	0	2	Export	757	Switzerland	CHE	381	Italy	ITA								08	ANIMAL FEED STUFF	1	No Quantity							11521312			0
S3	2016	2016	2016	2	0	2	Export	757	Switzerland	CHE	392	Japan	JPN								08	ANIMAL FEED STUFF	1	No Quantity							1111582			0
S3	2016	2016	2016	2	0	2	Export	757	Switzerland	CHE	398	Kazakhstan	KAZ								08	ANIMAL FEED STUFF	1	No Quantity							371			0
S3	2016	2016	2016	2	0	2	Export	757	Switzerland	CHE	400	Jordan	JOR								08	ANIMAL FEED STUFF	1	No Quantity							10758			0
S3	2016	2016	2016	2	0	2	Export	757	Switzerland	CHE	410	Rep. of Korea	KOR								08	ANIMAL FEED STUFF	1	No Quantity							240247			0
S3	2016	2016	2016	2	0	2	Export	757	Switzerland	CHE	414	Kuwait	KWT								08	ANIMAL FEED STUFF	1	No Quantity							38273			0
S3	2016	2016	2016	2	0	2	Export	757	Switzerland	CHE	422	Lebanon	LBN								08	ANIMAL FEED STUFF	1	No Quantity							10			0
S3	2016	2016	2016	2	0	2	Export	757	Switzerland	CHE	434	Libya	LBY								08	ANIMAL FEED STUFF	1	No Quantity							15057			0
S3	2016	2016	2016	2	0	2	Export	757	Switzerland	CHE	440	Lithuania	LTU								08	ANIMAL FEED STUFF	1	No Quantity							62826			0
S3	2016	2016	2016	2	0	2	Export	757	Switzerland	CHE	442	Luxembourg	LUX								08	ANIMAL FEED STUFF	1	No Quantity							523			0
S3	2016	2016	2016	2	0	2	Export	757	Switzerland	CHE	446	China, Macao SAR	MAC								08	ANIMAL FEED STUFF	1	No Quantity							18391			0
S3	2016	2016	2016	2	0	2	Export	757	Switzerland	CHE	458	Malaysia	MYS								08	ANIMAL FEED STUFF	1	No Quantity							250981			0
S3	2016	2016	2016	2	0	2	Export	757	Switzerland	CHE	470	Malta	MLT								08	ANIMAL FEED STUFF	1	No Quantity							38721			0
S3	2016	2016	2016	2	0	2	Export	757	Switzerland	CHE	480	Mauritius	MUS								08	ANIMAL FEED STUFF	1	No Quantity							26937			0
S3	2016	2016	2016	2	0	2	Export	757	Switzerland	CHE	484	Mexico	MEX								08	ANIMAL FEED STUFF	1	No Quantity							639310			0
S3	2016	2016	2016	2	0	2	Export	757	Switzerland	CHE	490	Other Asia, nes									08	ANIMAL FEED STUFF	1	No Quantity							1485243			0
S3	2016	2016	2016	2	0	2	Export	757	Switzerland	CHE	504	Morocco	MAR								08	ANIMAL FEED STUFF	1	No Quantity							198445			0
S3	2016	2016	2016	2	0	2	Export	757	Switzerland	CHE	528	Netherlands	NLD								08	ANIMAL FEED STUFF	1	No Quantity							16353944			0
S3	2016	2016	2016	2	0	2	Export	757	Switzerland	CHE	579	Norway	NOR								08	ANIMAL FEED STUFF	1	No Quantity							1840118			0
S3	2016	2016	2016	2	0	2	Export	757	Switzerland	CHE	586	Pakistan	PAK								08	ANIMAL FEED STUFF	1	No Quantity							18943			0
S3	2016	2016	2016	2	0	2	Export	757	Switzerland	CHE	604	Peru	PER								08	ANIMAL FEED STUFF	1	No Quantity							1213028			0
S3	2016	2016	2016	2	0	2	Export	757	Switzerland	CHE	608	Philippines	PHL								08	ANIMAL FEED STUFF	1	No Quantity							78924			0
S3	2016	2016	2016	2	0	2	Export	757	Switzerland	CHE	616	Poland	POL								08	ANIMAL FEED STUFF	1	No Quantity							1784902			0
S3	2016	2016	2016	2	0	2	Export	757	Switzerland	CHE	620	Portugal	PRT								08	ANIMAL FEED STUFF	1	No Quantity							239090			0
S3	2016	2016	2016	2	0	2	Export	757	Switzerland	CHE	634	Qatar	QAT								08	ANIMAL FEED STUFF	1	No Quantity							43205			0
S3	2016	2016	2016	2	0	2	Export	757	Switzerland	CHE	642	Romania	ROU								08	ANIMAL FEED STUFF	1	No Quantity							71074			0
S3	2016	2016	2016	2	0	2	Export	757	Switzerland	CHE	643	Russian Federation	RUS								08	ANIMAL FEED STUFF	1	No Quantity							420090			0
S3	2016	2016	2016	2	0	2	Export	757	Switzerland	CHE	660	Anguilla	AIA								08	ANIMAL FEED STUFF	1	No Quantity							136096			0
S3	2016	2016	2016	2	0	2	Export	757	Switzerland	CHE	682	Saudi Arabia	SAU								08	ANIMAL FEED STUFF	1	No Quantity							266057			0
S3	2016	2016	2016	2	0	2	Export	757	Switzerland	CHE	686	Senegal	SEN								08	ANIMAL FEED STUFF	1	No Quantity							15			0
S3	2016	2016	2016	2	0	2	Export	757	Switzerland	CHE	688	Serbia	SRB								08	ANIMAL FEED STUFF	1	No Quantity							54245			0
S3	2016	2016	2016	2	0	2	Export	757	Switzerland	CHE	699	India	IND								08	ANIMAL FEED STUFF	1	No Quantity							570174			0
S3	2016	2016	2016	2	0	2	Export	757	Switzerland	CHE	702	Singapore	SGP								08	ANIMAL FEED STUFF	1	No Quantity							16068			0
S3	2016	2016	2016	2	0	2	Export	757	Switzerland	CHE	704	Viet Nam	VNM								08	ANIMAL FEED STUFF	1	No Quantity							85351			0
S3	2016	2016	2016	2	0	2	Export	757	Switzerland	CHE	705	Slovenia	SVN								08	ANIMAL FEED STUFF	1	No Quantity							272			0
S3	2016	2016	2016	2	0	2	Export	757	Switzerland	CHE	710	South Africa	ZAF								08	ANIMAL FEED STUFF	1	No Quantity							40217			0
S3	2016	2016	2016	2	0	2	Export	757	Switzerland	CHE	724	Spain	ESP								08	ANIMAL FEED STUFF	1	No Quantity							649038			0
S3	2016	2016	2016	2	0	2	Export	757	Switzerland	CHE	752	Sweden	SWE								08	ANIMAL FEED STUFF	1	No Quantity							825294			0
S3	2016	2016	2016	2	0	2	Export	757	Switzerland	CHE	764	Thailand	THA								08	ANIMAL FEED STUFF	1	No Quantity							295880			0
S3	2016	2016	2016	2	0	2	Export	757	Switzerland	CHE	784	United Arab Emirates	ARE								08	ANIMAL FEED STUFF	1	No Quantity							440814			0
S3	2016	2016	2016	2	0	2	Export	757	Switzerland	CHE	788	Tunisia	TUN								08	ANIMAL FEED STUFF	1	No Quantity							16561			0
S3	2016	2016	2016	2	0	2	Export	757	Switzerland	CHE	792	Turkey	TUR								08	ANIMAL FEED STUFF	1	No Quantity							205117			0
S3	2016	2016	2016	2	0	2	Export	757	Switzerland	CHE	804	Ukraine	UKR								08	ANIMAL FEED STUFF	1	No Quantity							516			0
S3	2016	2016	2016	2	0	2	Export	757	Switzerland	CHE	818	Egypt	EGY								08	ANIMAL FEED STUFF	1	No Quantity							43743			0
S3	2016	2016	2016	2	0	2	Export	757	Switzerland	CHE	826	United Kingdom	GBR								08	ANIMAL FEED STUFF	1	No Quantity							3505360			0
S3	2016	2016	2016	2	0	2	Export	757	Switzerland	CHE	842	USA	USA								08	ANIMAL FEED STUFF	1	No Quantity							1312769			0
S3	2016	2016	2016	2	0	2	Export	757	Switzerland	CHE	858	Uruguay	URY								08	ANIMAL FEED STUFF	1	No Quantity							134955			0
S3	2016	2016	2016	2	0	2	Export	591	Panama	PAN	0	World	WLD								09	MISC.EDIBLE PRODUCTS ETC	1	No Quantity							24421213			0
S3	2016	2016	2016	2	0	2	Export	591	Panama	PAN	44	Bahamas	BHS								09	MISC.EDIBLE PRODUCTS ETC	1	No Quantity							283078			0
S3	2016	2016	2016	2	0	2	Export	591	Panama	PAN	52	Barbados	BRB								09	MISC.EDIBLE PRODUCTS ETC	1	No Quantity							357867			0
S3	2016	2016	2016	2	0	2	Export	591	Panama	PAN	76	Brazil	BRA								09	MISC.EDIBLE PRODUCTS ETC	1	No Quantity							763			0
S3	2016	2016	2016	2	0	2	Export	591	Panama	PAN	84	Belize	BLZ								09	MISC.EDIBLE PRODUCTS ETC	1	No Quantity							5400			0
S3	2016	2016	2016	2	0	2	Export	591	Panama	PAN	152	Chile	CHL								09	MISC.EDIBLE PRODUCTS ETC	1	No Quantity							264541			0
S3	2016	2016	2016	2	0	2	Export	591	Panama	PAN	170	Colombia	COL								09	MISC.EDIBLE PRODUCTS ETC	1	No Quantity							896430			0
S3	2016	2016	2016	2	0	2	Export	591	Panama	PAN	188	Costa Rica	CRI								09	MISC.EDIBLE PRODUCTS ETC	1	No Quantity							3106451			0
S3	2016	2016	2016	2	0	2	Export	591	Panama	PAN	192	Cuba	CUB								09	MISC.EDIBLE PRODUCTS ETC	1	No Quantity							1487823			0
S3	2016	2016	2016	2	0	2	Export	591	Panama	PAN	212	Dominica	DMA								09	MISC.EDIBLE PRODUCTS ETC	1	No Quantity							85812			0
S3	2016	2016	2016	2	0	2	Export	591	Panama	PAN	214	Dominican Rep.	DOM								09	MISC.EDIBLE PRODUCTS ETC	1	No Quantity							409854			0
S3	2016	2016	2016	2	0	2	Export	591	Panama	PAN	218	Ecuador	ECU								09	MISC.EDIBLE PRODUCTS ETC	1	No Quantity							85877			0
S3	2016	2016	2016	2	0	2	Export	591	Panama	PAN	222	El Salvador	SLV								09	MISC.EDIBLE PRODUCTS ETC	1	No Quantity							1266662			0
S3	2016	2016	2016	2	0	2	Export	591	Panama	PAN	320	Guatemala	GTM								09	MISC.EDIBLE PRODUCTS ETC	1	No Quantity							2746106			0
S3	2016	2016	2016	2	0	2	Export	591	Panama	PAN	328	Guyana	GUY								09	MISC.EDIBLE PRODUCTS ETC	1	No Quantity							494666			0
S3	2016	2016	2016	2	0	2	Export	591	Panama	PAN	332	Haiti	HTI								09	MISC.EDIBLE PRODUCTS ETC	1	No Quantity							23016			0
S3	2016	2016	2016	2	0	2	Export	591	Panama	PAN	340	Honduras	HND								09	MISC.EDIBLE PRODUCTS ETC	1	No Quantity							1003685			0
S3	2016	2016	2016	2	0	2	Export	591	Panama	PAN	388	Jamaica	JAM								09	MISC.EDIBLE PRODUCTS ETC	1	No Quantity							705495			0
S3	2016	2016	2016	2	0	2	Export	591	Panama	PAN	392	Japan	JPN								09	MISC.EDIBLE PRODUCTS ETC	1	No Quantity							5846			0
S3	2016	2016	2016	2	0	2	Export	591	Panama	PAN	490	Other Asia, nes									09	MISC.EDIBLE PRODUCTS ETC	1	No Quantity							80			0
S3	2016	2016	2016	2	0	2	Export	591	Panama	PAN	528	Netherlands	NLD								09	MISC.EDIBLE PRODUCTS ETC	1	No Quantity							29180			0
S3	2016	2016	2016	2	0	2	Export	591	Panama	PAN	531	Curaçao	CUW								09	MISC.EDIBLE PRODUCTS ETC	1	No Quantity							6962			0
S3	2016	2016	2016	2	0	2	Export	591	Panama	PAN	533	Aruba	ABW								09	MISC.EDIBLE PRODUCTS ETC	1	No Quantity							96801			0
S3	2016	2016	2016	2	0	2	Export	591	Panama	PAN	558	Nicaragua	NIC								09	MISC.EDIBLE PRODUCTS ETC	1	No Quantity							865816			0
S3	2016	2016	2016	2	0	2	Export	591	Panama	PAN	600	Paraguay	PRY								09	MISC.EDIBLE PRODUCTS ETC	1	No Quantity							572			0
S3	2016	2016	2016	2	0	2	Export	591	Panama	PAN	604	Peru	PER								09	MISC.EDIBLE PRODUCTS ETC	1	No Quantity							39243			0
S3	2016	2016	2016	2	0	2	Export	591	Panama	PAN	670	Saint Vincent and the Grenadines	VCT								09	MISC.EDIBLE PRODUCTS ETC	1	No Quantity							488			0
S3	2016	2016	2016	2	0	2	Export	591	Panama	PAN	740	Suriname	SUR								09	MISC.EDIBLE PRODUCTS ETC	1	No Quantity							13851			0
S3	2016	2016	2016	2	0	2	Export	591	Panama	PAN	780	Trinidad and Tobago	TTO								09	MISC.EDIBLE PRODUCTS ETC	1	No Quantity							1581858			0
S3	2016	2016	2016	2	0	2	Export	591	Panama	PAN	837	Bunkers									09	MISC.EDIBLE PRODUCTS ETC	1	No Quantity							246713			0
S3	2016	2016	2016	2	0	2	Export	591	Panama	PAN	838	Free Zones									09	MISC.EDIBLE PRODUCTS ETC	1	No Quantity							904482			0
S3	2016	2016	2016	2	0	2	Export	591	Panama	PAN	842	USA	USA								09	MISC.EDIBLE PRODUCTS ETC	1	No Quantity							4749340			0
S3	2016	2016	2016	2	0	2	Export	591	Panama	PAN	858	Uruguay	URY								09	MISC.EDIBLE PRODUCTS ETC	1	No Quantity							265305			0
S3	2016	2016	2016	2	0	2	Export	591	Panama	PAN	862	Venezuela	VEN								09	MISC.EDIBLE PRODUCTS ETC	1	No Quantity							857382			0
S3	2016	2016	2016	2	0	2	Export	591	Panama	PAN	899	Areas, nes									09	MISC.EDIBLE PRODUCTS ETC	1	No Quantity							1533768			0
S3	2016	2016	2016	2	0	2	Export	752	Sweden	SWE	0	World	WLD								09	MISC.EDIBLE PRODUCTS ETC	1	No Quantity							928889336			0
S3	2016	2016	2016	2	0	2	Export	752	Sweden	SWE	12	Algeria	DZA								09	MISC.EDIBLE PRODUCTS ETC	1	No Quantity							117			0
S3	2016	2016	2016	2	0	2	Export	752	Sweden	SWE	20	Andorra	AND								09	MISC.EDIBLE PRODUCTS ETC	1	No Quantity							2690			0
S3	2016	2016	2016	2	0	2	Export	752	Sweden	SWE	24	Angola	AGO								09	MISC.EDIBLE PRODUCTS ETC	1	No Quantity							117			0
S3	2016	2016	2016	2	0	2	Export	752	Sweden	SWE	31	Azerbaijan	AZE								09	MISC.EDIBLE PRODUCTS ETC	1	No Quantity							199616			0
S3	2016	2016	2016	2	0	2	Export	752	Sweden	SWE	32	Argentina	ARG								09	MISC.EDIBLE PRODUCTS ETC	1	No Quantity							209439			0
S3	2016	2016	2016	2	0	2	Export	752	Sweden	SWE	36	Australia	AUS								09	MISC.EDIBLE PRODUCTS ETC	1	No Quantity							6708478			0
S3	2016	2016	2016	2	0	2	Export	752	Sweden	SWE	40	Austria	AUT								09	MISC.EDIBLE PRODUCTS ETC	1	No Quantity							482376			0
S3	2016	2016	2016	2	0	2	Export	752	Sweden	SWE	48	Bahrain	BHR								09	MISC.EDIBLE PRODUCTS ETC	1	No Quantity							117			0
S3	2016	2016	2016	2	0	2	Export	752	Sweden	SWE	50	Bangladesh	BGD								09	MISC.EDIBLE PRODUCTS ETC	1	No Quantity							964285			0
S3	2016	2016	2016	2	0	2	Export	752	Sweden	SWE	51	Armenia	ARM								09	MISC.EDIBLE PRODUCTS ETC	1	No Quantity							717074			0
S3	2016	2016	2016	2	0	2	Export	752	Sweden	SWE	52	Barbados	BRB								09	MISC.EDIBLE PRODUCTS ETC	1	No Quantity							3246128			0
S3	2016	2016	2016	2	0	2	Export	752	Sweden	SWE	56	Belgium	BEL								09	MISC.EDIBLE PRODUCTS ETC	1	No Quantity							8852684			0
S3	2016	2016	2016	2	0	2	Export	752	Sweden	SWE	68	Bolivia (Plurinational State of)	BOL								09	MISC.EDIBLE PRODUCTS ETC	1	No Quantity							44437			0
S3	2016	2016	2016	2	0	2	Export	752	Sweden	SWE	70	Bosnia Herzegovina	BIH								09	MISC.EDIBLE PRODUCTS ETC	1	No Quantity							1468061			0
S3	2016	2016	2016	2	0	2	Export	752	Sweden	SWE	76	Brazil	BRA								09	MISC.EDIBLE PRODUCTS ETC	1	No Quantity							1658205			0
S3	2016	2016	2016	2	0	2	Export	752	Sweden	SWE	92	Br. Virgin Isds	VGB								09	MISC.EDIBLE PRODUCTS ETC	1	No Quantity							33913			0
S3	2016	2016	2016	2	0	2	Export	752	Sweden	SWE	100	Bulgaria	BGR								09	MISC.EDIBLE PRODUCTS ETC	1	No Quantity							6407709			0
S3	2016	2016	2016	2	0	2	Export	752	Sweden	SWE	112	Belarus	BLR								09	MISC.EDIBLE PRODUCTS ETC	1	No Quantity							2170517			0
S3	2016	2016	2016	2	0	2	Export	752	Sweden	SWE	116	Cambodia	KHM								09	MISC.EDIBLE PRODUCTS ETC	1	No Quantity							117			0
S3	2016	2016	2016	2	0	2	Export	752	Sweden	SWE	124	Canada	CAN								09	MISC.EDIBLE PRODUCTS ETC	1	No Quantity							31204065			0
S3	2016	2016	2016	2	0	2	Export	752	Sweden	SWE	140	Central African Rep.	CAF								09	MISC.EDIBLE PRODUCTS ETC	1	No Quantity							117			0
S3	2016	2016	2016	2	0	2	Export	752	Sweden	SWE	152	Chile	CHL								09	MISC.EDIBLE PRODUCTS ETC	1	No Quantity							3912918			0
S3	2016	2016	2016	2	0	2	Export	752	Sweden	SWE	156	China	CHN								09	MISC.EDIBLE PRODUCTS ETC	1	No Quantity							14677098			0
S3	2016	2016	2016	2	0	2	Export	752	Sweden	SWE	170	Colombia	COL								09	MISC.EDIBLE PRODUCTS ETC	1	No Quantity							683863			0
S3	2016	2016	2016	2	0	2	Export	752	Sweden	SWE	188	Costa Rica	CRI								09	MISC.EDIBLE PRODUCTS ETC	1	No Quantity							409640			0
S3	2016	2016	2016	2	0	2	Export	752	Sweden	SWE	191	Croatia	HRV								09	MISC.EDIBLE PRODUCTS ETC	1	No Quantity							4107038			0
S3	2016	2016	2016	2	0	2	Export	752	Sweden	SWE	192	Cuba	CUB								09	MISC.EDIBLE PRODUCTS ETC	1	No Quantity							117			0
S3	2016	2016	2016	2	0	2	Export	752	Sweden	SWE	196	Cyprus	CYP								09	MISC.EDIBLE PRODUCTS ETC	1	No Quantity							353976			0
S3	2016	2016	2016	2	0	2	Export	752	Sweden	SWE	203	Czechia	CZE								09	MISC.EDIBLE PRODUCTS ETC	1	No Quantity							20887530			0
S3	2016	2016	2016	2	0	2	Export	752	Sweden	SWE	208	Denmark	DNK								09	MISC.EDIBLE PRODUCTS ETC	1	No Quantity							103694498			0
S3	2016	2016	2016	2	0	2	Export	752	Sweden	SWE	214	Dominican Rep.	DOM								09	MISC.EDIBLE PRODUCTS ETC	1	No Quantity							492199			0
S3	2016	2016	2016	2	0	2	Export	752	Sweden	SWE	233	Estonia	EST								09	MISC.EDIBLE PRODUCTS ETC	1	No Quantity							11560656			0
S3	2016	2016	2016	2	0	2	Export	752	Sweden	SWE	234	Faeroe Isds	FRO								09	MISC.EDIBLE PRODUCTS ETC	1	No Quantity							113315			0
S3	2016	2016	2016	2	0	2	Export	752	Sweden	SWE	246	Finland	FIN								09	MISC.EDIBLE PRODUCTS ETC	1	No Quantity							163562698			0
S3	2016	2016	2016	2	0	2	Export	752	Sweden	SWE	251	France	FRA								09	MISC.EDIBLE PRODUCTS ETC	1	No Quantity							32536475			0
S3	2016	2016	2016	2	0	2	Export	752	Sweden	SWE	268	Georgia	GEO								09	MISC.EDIBLE PRODUCTS ETC	1	No Quantity							313749			0
S3	2016	2016	2016	2	0	2	Export	752	Sweden	SWE	270	Gambia	GMB								09	MISC.EDIBLE PRODUCTS ETC	1	No Quantity							468			0
S3	2016	2016	2016	2	0	2	Export	752	Sweden	SWE	276	Germany	DEU								09	MISC.EDIBLE PRODUCTS ETC	1	No Quantity							35371561			0
S3	2016	2016	2016	2	0	2	Export	752	Sweden	SWE	288	Ghana	GHA								09	MISC.EDIBLE PRODUCTS ETC	1	No Quantity							117			0
S3	2016	2016	2016	2	0	2	Export	752	Sweden	SWE	300	Greece	GRC								09	MISC.EDIBLE PRODUCTS ETC	1	No Quantity							4951109			0
S3	2016	2016	2016	2	0	2	Export	752	Sweden	SWE	304	Greenland	GRL								09	MISC.EDIBLE PRODUCTS ETC	1	No Quantity							22102			0
S3	2016	2016	2016	2	0	2	Export	752	Sweden	SWE	320	Guatemala	GTM								09	MISC.EDIBLE PRODUCTS ETC	1	No Quantity							2807			0
S3	2016	2016	2016	2	0	2	Export	752	Sweden	SWE	328	Guyana	GUY								09	MISC.EDIBLE PRODUCTS ETC	1	No Quantity							517692			0
S3	2016	2016	2016	2	0	2	Export	752	Sweden	SWE	332	Haiti	HTI								09	MISC.EDIBLE PRODUCTS ETC	1	No Quantity							27598			0
S3	2016	2016	2016	2	0	2	Export	752	Sweden	SWE	344	China, Hong Kong SAR	HKG								09	MISC.EDIBLE PRODUCTS ETC	1	No Quantity							4481596			0
S3	2016	2016	2016	2	0	2	Export	752	Sweden	SWE	348	Hungary	HUN								09	MISC.EDIBLE PRODUCTS ETC	1	No Quantity							3396396			0
S3	2016	2016	2016	2	0	2	Export	752	Sweden	SWE	352	Iceland	ISL								09	MISC.EDIBLE PRODUCTS ETC	1	No Quantity							6018300			0
S3	2016	2016	2016	2	0	2	Export	752	Sweden	SWE	360	Indonesia	IDN								09	MISC.EDIBLE PRODUCTS ETC	1	No Quantity							1637			0
S3	2016	2016	2016	2	0	2	Export	752	Sweden	SWE	364	Iran	IRN								09	MISC.EDIBLE PRODUCTS ETC	1	No Quantity							1004278			0
S3	2016	2016	2016	2	0	2	Export	752	Sweden	SWE	368	Iraq	IRQ								09	MISC.EDIBLE PRODUCTS ETC	1	No Quantity							359940			0
S3	2016	2016	2016	2	0	2	Export	752	Sweden	SWE	372	Ireland	IRL								09	MISC.EDIBLE PRODUCTS ETC	1	No Quantity							2726565			0
S3	2016	2016	2016	2	0	2	Export	752	Sweden	SWE	376	Israel	ISR								09	MISC.EDIBLE PRODUCTS ETC	1	No Quantity							1458238			0
S3	2016	2016	2016	2	0	2	Export	752	Sweden	SWE	381	Italy	ITA								09	MISC.EDIBLE PRODUCTS ETC	1	No Quantity							9244783			0
S3	2016	2016	2016	2	0	2	Export	752	Sweden	SWE	392	Japan	JPN								09	MISC.EDIBLE PRODUCTS ETC	1	No Quantity							19849807			0
S3	2016	2016	2016	2	0	2	Export	752	Sweden	SWE	398	Kazakhstan	KAZ								09	MISC.EDIBLE PRODUCTS ETC	1	No Quantity							2985119			0
S3	2016	2016	2016	2	0	2	Export	752	Sweden	SWE	400	Jordan	JOR								09	MISC.EDIBLE PRODUCTS ETC	1	No Quantity							382159			0
S3	2016	2016	2016	2	0	2	Export	752	Sweden	SWE	410	Rep. of Korea	KOR								09	MISC.EDIBLE PRODUCTS ETC	1	No Quantity							1122387			0
S3	2016	2016	2016	2	0	2	Export	752	Sweden	SWE	414	Kuwait	KWT								09	MISC.EDIBLE PRODUCTS ETC	1	No Quantity							160324			0
S3	2016	2016	2016	2	0	2	Export	752	Sweden	SWE	422	Lebanon	LBN								09	MISC.EDIBLE PRODUCTS ETC	1	No Quantity							541431			0
S3	2016	2016	2016	2	0	2	Export	752	Sweden	SWE	428	Latvia	LVA								09	MISC.EDIBLE PRODUCTS ETC	1	No Quantity							5776469			0
S3	2016	2016	2016	2	0	2	Export	752	Sweden	SWE	440	Lithuania	LTU								09	MISC.EDIBLE PRODUCTS ETC	1	No Quantity							7416314			0
S3	2016	2016	2016	2	0	2	Export	752	Sweden	SWE	442	Luxembourg	LUX								09	MISC.EDIBLE PRODUCTS ETC	1	No Quantity							9238			0
S3	2016	2016	2016	2	0	2	Export	752	Sweden	SWE	450	Madagascar	MDG								09	MISC.EDIBLE PRODUCTS ETC	1	No Quantity							107701			0
S3	2016	2016	2016	2	0	2	Export	752	Sweden	SWE	458	Malaysia	MYS								09	MISC.EDIBLE PRODUCTS ETC	1	No Quantity							2492452			0
S3	2016	2016	2016	2	0	2	Export	752	Sweden	SWE	466	Mali	MLI								09	MISC.EDIBLE PRODUCTS ETC	1	No Quantity							1403			0
S3	2016	2016	2016	2	0	2	Export	752	Sweden	SWE	470	Malta	MLT								09	MISC.EDIBLE PRODUCTS ETC	1	No Quantity							61276			0
S3	2016	2016	2016	2	0	2	Export	752	Sweden	SWE	484	Mexico	MEX								09	MISC.EDIBLE PRODUCTS ETC	1	No Quantity							3514388			0
S3	2016	2016	2016	2	0	2	Export	752	Sweden	SWE	490	Other Asia, nes									09	MISC.EDIBLE PRODUCTS ETC	1	No Quantity							1476363			0
S3	2016	2016	2016	2	0	2	Export	752	Sweden	SWE	496	Mongolia	MNG								09	MISC.EDIBLE PRODUCTS ETC	1	No Quantity							47010			0
S3	2016	2016	2016	2	0	2	Export	752	Sweden	SWE	498	Rep. of Moldova	MDA								09	MISC.EDIBLE PRODUCTS ETC	1	No Quantity							1487473			0
S3	2016	2016	2016	2	0	2	Export	752	Sweden	SWE	504	Morocco	MAR								09	MISC.EDIBLE PRODUCTS ETC	1	No Quantity							597913			0
S3	2016	2016	2016	2	0	2	Export	752	Sweden	SWE	512	Oman	OMN								09	MISC.EDIBLE PRODUCTS ETC	1	No Quantity							45022			0
S3	2016	2016	2016	2	0	2	Export	752	Sweden	SWE	528	Netherlands	NLD								09	MISC.EDIBLE PRODUCTS ETC	1	No Quantity							11973219			0
S3	2016	2016	2016	2	0	2	Export	752	Sweden	SWE	554	New Zealand	NZL								09	MISC.EDIBLE PRODUCTS ETC	1	No Quantity							409874			0
S3	2016	2016	2016	2	0	2	Export	752	Sweden	SWE	566	Nigeria	NGA								09	MISC.EDIBLE PRODUCTS ETC	1	No Quantity							2983482			0
S3	2016	2016	2016	2	0	2	Export	752	Sweden	SWE	579	Norway	NOR								09	MISC.EDIBLE PRODUCTS ETC	1	No Quantity							146686900			0
S3	2016	2016	2016	2	0	2	Export	752	Sweden	SWE	586	Pakistan	PAK								09	MISC.EDIBLE PRODUCTS ETC	1	No Quantity							231657			0
S3	2016	2016	2016	2	0	2	Export	752	Sweden	SWE	604	Peru	PER								09	MISC.EDIBLE PRODUCTS ETC	1	No Quantity							1684984			0
S3	2016	2016	2016	2	0	2	Export	752	Sweden	SWE	608	Philippines	PHL								09	MISC.EDIBLE PRODUCTS ETC	1	No Quantity							34263			0
S3	2016	2016	2016	2	0	2	Export	752	Sweden	SWE	616	Poland	POL								09	MISC.EDIBLE PRODUCTS ETC	1	No Quantity							28158488			0
S3	2016	2016	2016	2	0	2	Export	752	Sweden	SWE	620	Portugal	PRT								09	MISC.EDIBLE PRODUCTS ETC	1	No Quantity							545991			0
S3	2016	2016	2016	2	0	2	Export	752	Sweden	SWE	634	Qatar	QAT								09	MISC.EDIBLE PRODUCTS ETC	1	No Quantity							127464			0
S3	2016	2016	2016	2	0	2	Export	752	Sweden	SWE	642	Romania	ROU								09	MISC.EDIBLE PRODUCTS ETC	1	No Quantity							8467835			0
S3	2016	2016	2016	2	0	2	Export	752	Sweden	SWE	643	Russian Federation	RUS								09	MISC.EDIBLE PRODUCTS ETC	1	No Quantity							34013657			0
S3	2016	2016	2016	2	0	2	Export	752	Sweden	SWE	646	Rwanda	RWA								09	MISC.EDIBLE PRODUCTS ETC	1	No Quantity							117			0
S3	2016	2016	2016	2	0	2	Export	752	Sweden	SWE	674	San Marino	SMR								09	MISC.EDIBLE PRODUCTS ETC	1	No Quantity							117			0
S3	2016	2016	2016	2	0	2	Export	752	Sweden	SWE	682	Saudi Arabia	SAU								09	MISC.EDIBLE PRODUCTS ETC	1	No Quantity							1448298			0
S3	2016	2016	2016	2	0	2	Export	752	Sweden	SWE	686	Senegal	SEN								09	MISC.EDIBLE PRODUCTS ETC	1	No Quantity							493836			0
S3	2016	2016	2016	2	0	2	Export	752	Sweden	SWE	688	Serbia	SRB								09	MISC.EDIBLE PRODUCTS ETC	1	No Quantity							840679			0
S3	2016	2016	2016	2	0	2	Export	752	Sweden	SWE	690	Seychelles	SYC								09	MISC.EDIBLE PRODUCTS ETC	1	No Quantity							117			0
S3	2016	2016	2016	2	0	2	Export	752	Sweden	SWE	699	India	IND								09	MISC.EDIBLE PRODUCTS ETC	1	No Quantity							49465			0
S3	2016	2016	2016	2	0	2	Export	752	Sweden	SWE	702	Singapore	SGP								09	MISC.EDIBLE PRODUCTS ETC	1	No Quantity							284163			0
S3	2016	2016	2016	2	0	2	Export	752	Sweden	SWE	703	Slovakia	SVK								09	MISC.EDIBLE PRODUCTS ETC	1	No Quantity							5470555			0
S3	2016	2016	2016	2	0	2	Export	752	Sweden	SWE	704	Viet Nam	VNM								09	MISC.EDIBLE PRODUCTS ETC	1	No Quantity							123488			0
S3	2016	2016	2016	2	0	2	Export	752	Sweden	SWE	705	Slovenia	SVN								09	MISC.EDIBLE PRODUCTS ETC	1	No Quantity							112262			0
S3	2016	2016	2016	2	0	2	Export	752	Sweden	SWE	706	Somalia	SOM								09	MISC.EDIBLE PRODUCTS ETC	1	No Quantity							117			0
S3	2016	2016	2016	2	0	2	Export	752	Sweden	SWE	710	South Africa	ZAF								09	MISC.EDIBLE PRODUCTS ETC	1	No Quantity							1981426			0
S3	2016	2016	2016	2	0	2	Export	752	Sweden	SWE	716	Zimbabwe	ZWE								09	MISC.EDIBLE PRODUCTS ETC	1	No Quantity							107117			0
S3	2016	2016	2016	2	0	2	Export	752	Sweden	SWE	724	Spain	ESP								09	MISC.EDIBLE PRODUCTS ETC	1	No Quantity							5615326			0
S3	2016	2016	2016	2	0	2	Export	752	Sweden	SWE	729	Sudan	SDN								09	MISC.EDIBLE PRODUCTS ETC	1	No Quantity							92382			0
S3	2016	2016	2016	2	0	2	Export	752	Sweden	SWE	757	Switzerland	CHE								09	MISC.EDIBLE PRODUCTS ETC	1	No Quantity							8579747			0
S3	2016	2016	2016	2	0	2	Export	752	Sweden	SWE	760	Syria	SYR								09	MISC.EDIBLE PRODUCTS ETC	1	No Quantity							1973474			0
S3	2016	2016	2016	2	0	2	Export	752	Sweden	SWE	764	Thailand	THA								09	MISC.EDIBLE PRODUCTS ETC	1	No Quantity							15319			0
S3	2016	2016	2016	2	0	2	Export	752	Sweden	SWE	768	Togo	TGO								09	MISC.EDIBLE PRODUCTS ETC	1	No Quantity							117			0
S3	2016	2016	2016	2	0	2	Export	752	Sweden	SWE	780	Trinidad and Tobago	TTO								09	MISC.EDIBLE PRODUCTS ETC	1	No Quantity							802674			0
S3	2016	2016	2016	2	0	2	Export	752	Sweden	SWE	784	United Arab Emirates	ARE								09	MISC.EDIBLE PRODUCTS ETC	1	No Quantity							10389154			0
S3	2016	2016	2016	2	0	2	Export	752	Sweden	SWE	788	Tunisia	TUN								09	MISC.EDIBLE PRODUCTS ETC	1	No Quantity							1712815			0
S3	2016	2016	2016	2	0	2	Export	752	Sweden	SWE	792	Turkey	TUR								09	MISC.EDIBLE PRODUCTS ETC	1	No Quantity							3496613			0
S3	2016	2016	2016	2	0	2	Export	752	Sweden	SWE	800	Uganda	UGA								09	MISC.EDIBLE PRODUCTS ETC	1	No Quantity							819			0
S3	2016	2016	2016	2	0	2	Export	752	Sweden	SWE	804	Ukraine	UKR								09	MISC.EDIBLE PRODUCTS ETC	1	No Quantity							17584569			0
S3	2016	2016	2016	2	0	2	Export	752	Sweden	SWE	807	North Macedonia	MKD								09	MISC.EDIBLE PRODUCTS ETC	1	No Quantity							253174			0
S3	2016	2016	2016	2	0	2	Export	752	Sweden	SWE	818	Egypt	EGY								09	MISC.EDIBLE PRODUCTS ETC	1	No Quantity							3070485			0
S3	2016	2016	2016	2	0	2	Export	752	Sweden	SWE	826	United Kingdom	GBR								09	MISC.EDIBLE PRODUCTS ETC	1	No Quantity							38026442			0
S3	2016	2016	2016	2	0	2	Export	752	Sweden	SWE	837	Bunkers									09	MISC.EDIBLE PRODUCTS ETC	1	No Quantity							398297			0
S3	2016	2016	2016	2	0	2	Export	752	Sweden	SWE	842	USA	USA								09	MISC.EDIBLE PRODUCTS ETC	1	No Quantity							50024218			0
S3	2016	2016	2016	2	0	2	Export	752	Sweden	SWE	860	Uzbekistan	UZB								09	MISC.EDIBLE PRODUCTS ETC	1	No Quantity							1288675			0
S3	2016	2016	2016	2	0	2	Export	757	Switzerland	CHE	0	World	WLD								09	MISC.EDIBLE PRODUCTS ETC	1	No Quantity							1368115791			0
S3	2016	2016	2016	2	0	2	Export	757	Switzerland	CHE	4	Afghanistan	AFG								09	MISC.EDIBLE PRODUCTS ETC	1	No Quantity							3			0
S3	2016	2016	2016	2	0	2	Export	757	Switzerland	CHE	8	Albania	ALB								09	MISC.EDIBLE PRODUCTS ETC	1	No Quantity							6346			0
S3	2016	2016	2016	2	0	2	Export	757	Switzerland	CHE	12	Algeria	DZA								09	MISC.EDIBLE PRODUCTS ETC	1	No Quantity							8205218			0
S3	2016	2016	2016	2	0	2	Export	757	Switzerland	CHE	20	Andorra	AND								09	MISC.EDIBLE PRODUCTS ETC	1	No Quantity							49749			0
S3	2016	2016	2016	2	0	2	Export	757	Switzerland	CHE	24	Angola	AGO								09	MISC.EDIBLE PRODUCTS ETC	1	No Quantity							441829			0
S3	2016	2016	2016	2	0	2	Export	757	Switzerland	CHE	32	Argentina	ARG								09	MISC.EDIBLE PRODUCTS ETC	1	No Quantity							3103215			0
S3	2016	2016	2016	2	0	2	Export	757	Switzerland	CHE	36	Australia	AUS								09	MISC.EDIBLE PRODUCTS ETC	1	No Quantity							9015525			0
S3	2016	2016	2016	2	0	2	Export	757	Switzerland	CHE	40	Austria	AUT								09	MISC.EDIBLE PRODUCTS ETC	1	No Quantity							49660364			0
S3	2016	2016	2016	2	0	2	Export	757	Switzerland	CHE	48	Bahrain	BHR								09	MISC.EDIBLE PRODUCTS ETC	1	No Quantity							929150			0
S3	2016	2016	2016	2	0	2	Export	757	Switzerland	CHE	50	Bangladesh	BGD								09	MISC.EDIBLE PRODUCTS ETC	1	No Quantity							783645			0
S3	2016	2016	2016	2	0	2	Export	757	Switzerland	CHE	51	Armenia	ARM								09	MISC.EDIBLE PRODUCTS ETC	1	No Quantity							95607			0
S3	2016	2016	2016	2	0	2	Export	757	Switzerland	CHE	56	Belgium	BEL								09	MISC.EDIBLE PRODUCTS ETC	1	No Quantity							20809771			0
S3	2016	2016	2016	2	0	2	Export	757	Switzerland	CHE	60	Bermuda	BMU								09	MISC.EDIBLE PRODUCTS ETC	1	No Quantity							79356			0
S3	2016	2016	2016	2	0	2	Export	757	Switzerland	CHE	68	Bolivia (Plurinational State of)	BOL								09	MISC.EDIBLE PRODUCTS ETC	1	No Quantity							430984			0
S3	2016	2016	2016	2	0	2	Export	757	Switzerland	CHE	70	Bosnia Herzegovina	BIH								09	MISC.EDIBLE PRODUCTS ETC	1	No Quantity							63109			0
S3	2016	2016	2016	2	0	2	Export	757	Switzerland	CHE	76	Brazil	BRA								09	MISC.EDIBLE PRODUCTS ETC	1	No Quantity							10636762			0
S3	2016	2016	2016	2	0	2	Export	757	Switzerland	CHE	96	Brunei Darussalam	BRN								09	MISC.EDIBLE PRODUCTS ETC	1	No Quantity							6977			0
S3	2016	2016	2016	2	0	2	Export	757	Switzerland	CHE	100	Bulgaria	BGR								09	MISC.EDIBLE PRODUCTS ETC	1	No Quantity							739215			0
S3	2016	2016	2016	2	0	2	Export	757	Switzerland	CHE	104	Myanmar	MMR								09	MISC.EDIBLE PRODUCTS ETC	1	No Quantity							32201			0
S3	2016	2016	2016	2	0	2	Export	757	Switzerland	CHE	108	Burundi	BDI								09	MISC.EDIBLE PRODUCTS ETC	1	No Quantity							151483			0
S3	2016	2016	2016	2	0	2	Export	757	Switzerland	CHE	112	Belarus	BLR								09	MISC.EDIBLE PRODUCTS ETC	1	No Quantity							234684			0
S3	2016	2016	2016	2	0	2	Export	757	Switzerland	CHE	116	Cambodia	KHM								09	MISC.EDIBLE PRODUCTS ETC	1	No Quantity							41892			0
S3	2016	2016	2016	2	0	2	Export	757	Switzerland	CHE	120	Cameroon	CMR								09	MISC.EDIBLE PRODUCTS ETC	1	No Quantity							401400			0
S3	2016	2016	2016	2	0	2	Export	757	Switzerland	CHE	124	Canada	CAN								09	MISC.EDIBLE PRODUCTS ETC	1	No Quantity							20162074			0
S3	2016	2016	2016	2	0	2	Export	757	Switzerland	CHE	140	Central African Rep.	CAF								09	MISC.EDIBLE PRODUCTS ETC	1	No Quantity							45409			0
S3	2016	2016	2016	2	0	2	Export	757	Switzerland	CHE	144	Sri Lanka	LKA								09	MISC.EDIBLE PRODUCTS ETC	1	No Quantity							877766			0
S3	2016	2016	2016	2	0	2	Export	757	Switzerland	CHE	148	Chad	TCD								09	MISC.EDIBLE PRODUCTS ETC	1	No Quantity							180338			0
S3	2016	2016	2016	2	0	2	Export	757	Switzerland	CHE	152	Chile	CHL								09	MISC.EDIBLE PRODUCTS ETC	1	No Quantity							1211794			0
S3	2016	2016	2016	2	0	2	Export	757	Switzerland	CHE	156	China	CHN								09	MISC.EDIBLE PRODUCTS ETC	1	No Quantity							101489041			0
S3	2016	2016	2016	2	0	2	Export	757	Switzerland	CHE	170	Colombia	COL								09	MISC.EDIBLE PRODUCTS ETC	1	No Quantity							5252335			0
S3	2016	2016	2016	2	0	2	Export	757	Switzerland	CHE	180	Dem. Rep. of the Congo	COD								09	MISC.EDIBLE PRODUCTS ETC	1	No Quantity							29002			0
S3	2016	2016	2016	2	0	2	Export	757	Switzerland	CHE	188	Costa Rica	CRI								09	MISC.EDIBLE PRODUCTS ETC	1	No Quantity							95088			0
S3	2016	2016	2016	2	0	2	Export	757	Switzerland	CHE	191	Croatia	HRV								09	MISC.EDIBLE PRODUCTS ETC	1	No Quantity							2643624			0
S3	2016	2016	2016	2	0	2	Export	757	Switzerland	CHE	196	Cyprus	CYP								09	MISC.EDIBLE PRODUCTS ETC	1	No Quantity							366966			0
S3	2016	2016	2016	2	0	2	Export	757	Switzerland	CHE	203	Czechia	CZE								09	MISC.EDIBLE PRODUCTS ETC	1	No Quantity							5239657			0
S3	2016	2016	2016	2	0	2	Export	757	Switzerland	CHE	204	Benin	BEN								09	MISC.EDIBLE PRODUCTS ETC	1	No Quantity							1190			0
S3	2016	2016	2016	2	0	2	Export	757	Switzerland	CHE	208	Denmark	DNK								09	MISC.EDIBLE PRODUCTS ETC	1	No Quantity							13460434			0
S3	2016	2016	2016	2	0	2	Export	757	Switzerland	CHE	214	Dominican Rep.	DOM								09	MISC.EDIBLE PRODUCTS ETC	1	No Quantity							947111			0
S3	2016	2016	2016	2	0	2	Export	757	Switzerland	CHE	218	Ecuador	ECU								09	MISC.EDIBLE PRODUCTS ETC	1	No Quantity							1474916			0
S3	2016	2016	2016	2	0	2	Export	757	Switzerland	CHE	222	El Salvador	SLV								09	MISC.EDIBLE PRODUCTS ETC	1	No Quantity							71006			0
S3	2016	2016	2016	2	0	2	Export	757	Switzerland	CHE	231	Ethiopia	ETH								09	MISC.EDIBLE PRODUCTS ETC	1	No Quantity							3812678			0
S3	2016	2016	2016	2	0	2	Export	757	Switzerland	CHE	232	Eritrea	ERI								09	MISC.EDIBLE PRODUCTS ETC	1	No Quantity							11862			0
S3	2016	2016	2016	2	0	2	Export	757	Switzerland	CHE	233	Estonia	EST								09	MISC.EDIBLE PRODUCTS ETC	1	No Quantity							318477			0
S3	2016	2016	2016	2	0	2	Export	757	Switzerland	CHE	239	South Georgia and the South Sandwich Islands	SGS								09	MISC.EDIBLE PRODUCTS ETC	1	No Quantity							4496			0
S3	2016	2016	2016	2	0	2	Export	757	Switzerland	CHE	246	Finland	FIN								09	MISC.EDIBLE PRODUCTS ETC	1	No Quantity							10343150			0
S3	2016	2016	2016	2	0	2	Export	757	Switzerland	CHE	251	France	FRA								09	MISC.EDIBLE PRODUCTS ETC	1	No Quantity							80563648			0
[truncated: 16,709 more rows]
