# Supplementary material for: Core-periphery structure in sectoral international trade networks: A new approach to an old theory
Source: PLoS One. 2020 Apr 2;15(4):e0229547. doi: 10.1371/journal.pone.0229547 (PMC7117750; doi:10.1371/journal.pone.0229547)
Supplement: S7 File — (ZIP) [file pone.0229547.s007.zip › S7_File/RawData 2016/comtrade (8).csv]

Classification	Year	Period	Period Desc.	Aggregate Level	Is Leaf Code	Trade Flow Code	Trade Flow	Reporter Code	Reporter	Reporter ISO	Partner Code	Partner	Partner ISO	2nd Partner Code	2nd Partner	2nd Partner ISO	Customs Proc. Code	Customs	Mode of Transport Code	Mode of Transport	Commodity Code	Commodity	Qty Unit Code	Qty Unit	Qty	Alt Qty Unit Code	Alt Qty Unit	Alt Qty	Netweight (kg)	Gross weight (kg)	Trade Value (US$)	CIF Trade Value (US$)	FOB Trade Value (US$)	Flag
S3	2016	2016	2016	2	0	2	Export	70	Bosnia Herzegovina	BIH	0	World	WLD								00	LIVE ANIMALS	1	No Quantity							2765483			0
S3	2016	2016	2016	2	0	2	Export	70	Bosnia Herzegovina	BIH	246	Finland	FIN								00	LIVE ANIMALS	1	No Quantity							9			0
S3	2016	2016	2016	2	0	2	Export	70	Bosnia Herzegovina	BIH	276	Germany	DEU								00	LIVE ANIMALS	1	No Quantity							807			0
S3	2016	2016	2016	2	0	2	Export	70	Bosnia Herzegovina	BIH	348	Hungary	HUN								00	LIVE ANIMALS	1	No Quantity							217992			0
S3	2016	2016	2016	2	0	2	Export	70	Bosnia Herzegovina	BIH	422	Lebanon	LBN								00	LIVE ANIMALS	1	No Quantity							1282278			0
S3	2016	2016	2016	2	0	2	Export	70	Bosnia Herzegovina	BIH	499	Montenegro	MNE								00	LIVE ANIMALS	1	No Quantity							199246			0
S3	2016	2016	2016	2	0	2	Export	70	Bosnia Herzegovina	BIH	528	Netherlands	NLD								00	LIVE ANIMALS	1	No Quantity							1			0
S3	2016	2016	2016	2	0	2	Export	70	Bosnia Herzegovina	BIH	579	Norway	NOR								00	LIVE ANIMALS	1	No Quantity							166			0
S3	2016	2016	2016	2	0	2	Export	70	Bosnia Herzegovina	BIH	688	Serbia	SRB								00	LIVE ANIMALS	1	No Quantity							1027020			0
S3	2016	2016	2016	2	0	2	Export	70	Bosnia Herzegovina	BIH	807	North Macedonia	MKD								00	LIVE ANIMALS	1	No Quantity							37957			0
S3	2016	2016	2016	2	0	2	Export	70	Bosnia Herzegovina	BIH	826	United Kingdom	GBR								00	LIVE ANIMALS	1	No Quantity							7			0
S3	2016	2016	2016	2	0	2	Export	72	Botswana	BWA	0	World	WLD								00	LIVE ANIMALS	1	No Quantity							123773			0
S3	2016	2016	2016	2	0	2	Export	72	Botswana	BWA	246	Finland	FIN								00	LIVE ANIMALS	1	No Quantity							100			0
S3	2016	2016	2016	2	0	2	Export	72	Botswana	BWA	251	France	FRA								00	LIVE ANIMALS	1	No Quantity							1185			0
S3	2016	2016	2016	2	0	2	Export	72	Botswana	BWA	276	Germany	DEU								00	LIVE ANIMALS	1	No Quantity							207			0
S3	2016	2016	2016	2	0	2	Export	72	Botswana	BWA	381	Italy	ITA								00	LIVE ANIMALS	1	No Quantity							987			0
S3	2016	2016	2016	2	0	2	Export	72	Botswana	BWA	404	Kenya	KEN								00	LIVE ANIMALS	1	No Quantity							270			0
S3	2016	2016	2016	2	0	2	Export	72	Botswana	BWA	516	Namibia	NAM								00	LIVE ANIMALS	1	No Quantity							122			0
S3	2016	2016	2016	2	0	2	Export	72	Botswana	BWA	682	Saudi Arabia	SAU								00	LIVE ANIMALS	1	No Quantity							533			0
S3	2016	2016	2016	2	0	2	Export	72	Botswana	BWA	710	South Africa	ZAF								00	LIVE ANIMALS	1	No Quantity							118993			0
S3	2016	2016	2016	2	0	2	Export	72	Botswana	BWA	716	Zimbabwe	ZWE								00	LIVE ANIMALS	1	No Quantity							375			0
S3	2016	2016	2016	2	0	2	Export	72	Botswana	BWA	818	Egypt	EGY								00	LIVE ANIMALS	1	No Quantity							418			0
S3	2016	2016	2016	2	0	2	Export	72	Botswana	BWA	842	USA	USA								00	LIVE ANIMALS	1	No Quantity							347			0
S3	2016	2016	2016	2	0	2	Export	72	Botswana	BWA	894	Zambia	ZMB								00	LIVE ANIMALS	1	No Quantity							237			0
S3	2016	2016	2016	2	0	2	Export	70	Bosnia Herzegovina	BIH	0	World	WLD								01	MEAT, MEAT PREPARATIONS	1	No Quantity							66876409			0
S3	2016	2016	2016	2	0	2	Export	70	Bosnia Herzegovina	BIH	8	Albania	ALB								01	MEAT, MEAT PREPARATIONS	1	No Quantity							447444			0
S3	2016	2016	2016	2	0	2	Export	70	Bosnia Herzegovina	BIH	36	Australia	AUS								01	MEAT, MEAT PREPARATIONS	1	No Quantity							14045			0
S3	2016	2016	2016	2	0	2	Export	70	Bosnia Herzegovina	BIH	251	France	FRA								01	MEAT, MEAT PREPARATIONS	1	No Quantity							4524951			0
S3	2016	2016	2016	2	0	2	Export	70	Bosnia Herzegovina	BIH	300	Greece	GRC								01	MEAT, MEAT PREPARATIONS	1	No Quantity							43687			0
S3	2016	2016	2016	2	0	2	Export	70	Bosnia Herzegovina	BIH	344	China, Hong Kong SAR	HKG								01	MEAT, MEAT PREPARATIONS	1	No Quantity							46790			0
S3	2016	2016	2016	2	0	2	Export	70	Bosnia Herzegovina	BIH	381	Italy	ITA								01	MEAT, MEAT PREPARATIONS	1	No Quantity							254526			0
S3	2016	2016	2016	2	0	2	Export	70	Bosnia Herzegovina	BIH	496	Mongolia	MNG								01	MEAT, MEAT PREPARATIONS	1	No Quantity							13734			0
S3	2016	2016	2016	2	0	2	Export	70	Bosnia Herzegovina	BIH	499	Montenegro	MNE								01	MEAT, MEAT PREPARATIONS	1	No Quantity							5003219			0
S3	2016	2016	2016	2	0	2	Export	70	Bosnia Herzegovina	BIH	642	Romania	ROU								01	MEAT, MEAT PREPARATIONS	1	No Quantity							3707861			0
S3	2016	2016	2016	2	0	2	Export	70	Bosnia Herzegovina	BIH	688	Serbia	SRB								01	MEAT, MEAT PREPARATIONS	1	No Quantity							12182812			0
S3	2016	2016	2016	2	0	2	Export	70	Bosnia Herzegovina	BIH	760	Syria	SYR								01	MEAT, MEAT PREPARATIONS	1	No Quantity							112186			0
S3	2016	2016	2016	2	0	2	Export	70	Bosnia Herzegovina	BIH	784	United Arab Emirates	ARE								01	MEAT, MEAT PREPARATIONS	1	No Quantity							34948			0
S3	2016	2016	2016	2	0	2	Export	70	Bosnia Herzegovina	BIH	792	Turkey	TUR								01	MEAT, MEAT PREPARATIONS	1	No Quantity							32691381			0
S3	2016	2016	2016	2	0	2	Export	70	Bosnia Herzegovina	BIH	807	North Macedonia	MKD								01	MEAT, MEAT PREPARATIONS	1	No Quantity							7798825			0
S3	2016	2016	2016	2	0	2	Export	72	Botswana	BWA	0	World	WLD								01	MEAT, MEAT PREPARATIONS	1	No Quantity							104734364			0
S3	2016	2016	2016	2	0	2	Export	72	Botswana	BWA	24	Angola	AGO								01	MEAT, MEAT PREPARATIONS	1	No Quantity							1539907			0
S3	2016	2016	2016	2	0	2	Export	72	Botswana	BWA	56	Belgium	BEL								01	MEAT, MEAT PREPARATIONS	1	No Quantity							91416			0
S3	2016	2016	2016	2	0	2	Export	72	Botswana	BWA	156	China	CHN								01	MEAT, MEAT PREPARATIONS	1	No Quantity							1078			0
S3	2016	2016	2016	2	0	2	Export	72	Botswana	BWA	180	Dem. Rep. of the Congo	COD								01	MEAT, MEAT PREPARATIONS	1	No Quantity							256132			0
S3	2016	2016	2016	2	0	2	Export	72	Botswana	BWA	196	Cyprus	CYP								01	MEAT, MEAT PREPARATIONS	1	No Quantity							370479			0
S3	2016	2016	2016	2	0	2	Export	72	Botswana	BWA	300	Greece	GRC								01	MEAT, MEAT PREPARATIONS	1	No Quantity							6182933			0
S3	2016	2016	2016	2	0	2	Export	72	Botswana	BWA	381	Italy	ITA								01	MEAT, MEAT PREPARATIONS	1	No Quantity							8420212			0
S3	2016	2016	2016	2	0	2	Export	72	Botswana	BWA	414	Kuwait	KWT								01	MEAT, MEAT PREPARATIONS	1	No Quantity							518			0
S3	2016	2016	2016	2	0	2	Export	72	Botswana	BWA	426	Lesotho	LSO								01	MEAT, MEAT PREPARATIONS	1	No Quantity							5608			0
S3	2016	2016	2016	2	0	2	Export	72	Botswana	BWA	470	Malta	MLT								01	MEAT, MEAT PREPARATIONS	1	No Quantity							568439			0
S3	2016	2016	2016	2	0	2	Export	72	Botswana	BWA	508	Mozambique	MOZ								01	MEAT, MEAT PREPARATIONS	1	No Quantity							274622			0
S3	2016	2016	2016	2	0	2	Export	72	Botswana	BWA	516	Namibia	NAM								01	MEAT, MEAT PREPARATIONS	1	No Quantity							226481			0
S3	2016	2016	2016	2	0	2	Export	72	Botswana	BWA	528	Netherlands	NLD								01	MEAT, MEAT PREPARATIONS	1	No Quantity							14700019			0
S3	2016	2016	2016	2	0	2	Export	72	Botswana	BWA	646	Rwanda	RWA								01	MEAT, MEAT PREPARATIONS	1	No Quantity							162			0
S3	2016	2016	2016	2	0	2	Export	72	Botswana	BWA	704	Viet Nam	VNM								01	MEAT, MEAT PREPARATIONS	1	No Quantity							328556			0
S3	2016	2016	2016	2	0	2	Export	72	Botswana	BWA	710	South Africa	ZAF								01	MEAT, MEAT PREPARATIONS	1	No Quantity							43442649			0
S3	2016	2016	2016	2	0	2	Export	72	Botswana	BWA	716	Zimbabwe	ZWE								01	MEAT, MEAT PREPARATIONS	1	No Quantity							108316			0
S3	2016	2016	2016	2	0	2	Export	72	Botswana	BWA	826	United Kingdom	GBR								01	MEAT, MEAT PREPARATIONS	1	No Quantity							28168160			0
S3	2016	2016	2016	2	0	2	Export	72	Botswana	BWA	894	Zambia	ZMB								01	MEAT, MEAT PREPARATIONS	1	No Quantity							48676			0
S3	2016	2016	2016	2	0	2	Export	70	Bosnia Herzegovina	BIH	0	World	WLD								02	DAIRY PRODUCTS,BIRD EGGS	1	No Quantity							35399772			0
S3	2016	2016	2016	2	0	2	Export	70	Bosnia Herzegovina	BIH	8	Albania	ALB								02	DAIRY PRODUCTS,BIRD EGGS	1	No Quantity							628399			0
S3	2016	2016	2016	2	0	2	Export	70	Bosnia Herzegovina	BIH	36	Australia	AUS								02	DAIRY PRODUCTS,BIRD EGGS	1	No Quantity							33794			0
S3	2016	2016	2016	2	0	2	Export	70	Bosnia Herzegovina	BIH	40	Austria	AUT								02	DAIRY PRODUCTS,BIRD EGGS	1	No Quantity							131193			0
S3	2016	2016	2016	2	0	2	Export	70	Bosnia Herzegovina	BIH	191	Croatia	HRV								02	DAIRY PRODUCTS,BIRD EGGS	1	No Quantity							2998325			0
S3	2016	2016	2016	2	0	2	Export	70	Bosnia Herzegovina	BIH	203	Czechia	CZE								02	DAIRY PRODUCTS,BIRD EGGS	1	No Quantity							19			0
S3	2016	2016	2016	2	0	2	Export	70	Bosnia Herzegovina	BIH	300	Greece	GRC								02	DAIRY PRODUCTS,BIRD EGGS	1	No Quantity							100			0
S3	2016	2016	2016	2	0	2	Export	70	Bosnia Herzegovina	BIH	414	Kuwait	KWT								02	DAIRY PRODUCTS,BIRD EGGS	1	No Quantity							587727			0
S3	2016	2016	2016	2	0	2	Export	70	Bosnia Herzegovina	BIH	422	Lebanon	LBN								02	DAIRY PRODUCTS,BIRD EGGS	1	No Quantity							16			0
S3	2016	2016	2016	2	0	2	Export	70	Bosnia Herzegovina	BIH	499	Montenegro	MNE								02	DAIRY PRODUCTS,BIRD EGGS	1	No Quantity							13400093			0
S3	2016	2016	2016	2	0	2	Export	70	Bosnia Herzegovina	BIH	688	Serbia	SRB								02	DAIRY PRODUCTS,BIRD EGGS	1	No Quantity							9349115			0
S3	2016	2016	2016	2	0	2	Export	70	Bosnia Herzegovina	BIH	757	Switzerland	CHE								02	DAIRY PRODUCTS,BIRD EGGS	1	No Quantity							19517			0
S3	2016	2016	2016	2	0	2	Export	70	Bosnia Herzegovina	BIH	784	United Arab Emirates	ARE								02	DAIRY PRODUCTS,BIRD EGGS	1	No Quantity							8325			0
S3	2016	2016	2016	2	0	2	Export	70	Bosnia Herzegovina	BIH	792	Turkey	TUR								02	DAIRY PRODUCTS,BIRD EGGS	1	No Quantity							1486983			0
S3	2016	2016	2016	2	0	2	Export	70	Bosnia Herzegovina	BIH	804	Ukraine	UKR								02	DAIRY PRODUCTS,BIRD EGGS	1	No Quantity							21			0
S3	2016	2016	2016	2	0	2	Export	70	Bosnia Herzegovina	BIH	807	North Macedonia	MKD								02	DAIRY PRODUCTS,BIRD EGGS	1	No Quantity							6719100			0
S3	2016	2016	2016	2	0	2	Export	70	Bosnia Herzegovina	BIH	826	United Kingdom	GBR								02	DAIRY PRODUCTS,BIRD EGGS	1	No Quantity							37023			0
S3	2016	2016	2016	2	0	2	Export	70	Bosnia Herzegovina	BIH	899	Areas, nes									02	DAIRY PRODUCTS,BIRD EGGS	1	No Quantity							22			0
S3	2016	2016	2016	2	0	2	Export	72	Botswana	BWA	0	World	WLD								02	DAIRY PRODUCTS,BIRD EGGS	1	No Quantity							528240			0
S3	2016	2016	2016	2	0	2	Export	72	Botswana	BWA	516	Namibia	NAM								02	DAIRY PRODUCTS,BIRD EGGS	1	No Quantity							41490			0
S3	2016	2016	2016	2	0	2	Export	72	Botswana	BWA	710	South Africa	ZAF								02	DAIRY PRODUCTS,BIRD EGGS	1	No Quantity							478984			0
S3	2016	2016	2016	2	0	2	Export	72	Botswana	BWA	716	Zimbabwe	ZWE								02	DAIRY PRODUCTS,BIRD EGGS	1	No Quantity							7313			0
S3	2016	2016	2016	2	0	2	Export	72	Botswana	BWA	842	USA	USA								02	DAIRY PRODUCTS,BIRD EGGS	1	No Quantity							453			0
S3	2016	2016	2016	2	0	2	Export	70	Bosnia Herzegovina	BIH	0	World	WLD								03	FISH,CRUSTACEANS,MOLLUSC	1	No Quantity							8430382			0
S3	2016	2016	2016	2	0	2	Export	70	Bosnia Herzegovina	BIH	40	Austria	AUT								03	FISH,CRUSTACEANS,MOLLUSC	1	No Quantity							108883			0
S3	2016	2016	2016	2	0	2	Export	70	Bosnia Herzegovina	BIH	191	Croatia	HRV								03	FISH,CRUSTACEANS,MOLLUSC	1	No Quantity							793417			0
S3	2016	2016	2016	2	0	2	Export	70	Bosnia Herzegovina	BIH	203	Czechia	CZE								03	FISH,CRUSTACEANS,MOLLUSC	1	No Quantity							146043			0
S3	2016	2016	2016	2	0	2	Export	70	Bosnia Herzegovina	BIH	251	France	FRA								03	FISH,CRUSTACEANS,MOLLUSC	1	No Quantity							453169			0
S3	2016	2016	2016	2	0	2	Export	70	Bosnia Herzegovina	BIH	300	Greece	GRC								03	FISH,CRUSTACEANS,MOLLUSC	1	No Quantity							70622			0
S3	2016	2016	2016	2	0	2	Export	70	Bosnia Herzegovina	BIH	381	Italy	ITA								03	FISH,CRUSTACEANS,MOLLUSC	1	No Quantity							1316820			0
S3	2016	2016	2016	2	0	2	Export	70	Bosnia Herzegovina	BIH	499	Montenegro	MNE								03	FISH,CRUSTACEANS,MOLLUSC	1	No Quantity							1145051			0
S3	2016	2016	2016	2	0	2	Export	70	Bosnia Herzegovina	BIH	688	Serbia	SRB								03	FISH,CRUSTACEANS,MOLLUSC	1	No Quantity							3564158			0
S3	2016	2016	2016	2	0	2	Export	70	Bosnia Herzegovina	BIH	705	Slovenia	SVN								03	FISH,CRUSTACEANS,MOLLUSC	1	No Quantity							579348			0
S3	2016	2016	2016	2	0	2	Export	70	Bosnia Herzegovina	BIH	807	North Macedonia	MKD								03	FISH,CRUSTACEANS,MOLLUSC	1	No Quantity							252871			0
S3	2016	2016	2016	2	0	2	Export	72	Botswana	BWA	0	World	WLD								03	FISH,CRUSTACEANS,MOLLUSC	1	No Quantity							1214059			0
S3	2016	2016	2016	2	0	2	Export	72	Botswana	BWA	180	Dem. Rep. of the Congo	COD								03	FISH,CRUSTACEANS,MOLLUSC	1	No Quantity							208686			0
S3	2016	2016	2016	2	0	2	Export	72	Botswana	BWA	344	China, Hong Kong SAR	HKG								03	FISH,CRUSTACEANS,MOLLUSC	1	No Quantity							2855			0
S3	2016	2016	2016	2	0	2	Export	72	Botswana	BWA	516	Namibia	NAM								03	FISH,CRUSTACEANS,MOLLUSC	1	No Quantity							3880			0
S3	2016	2016	2016	2	0	2	Export	72	Botswana	BWA	710	South Africa	ZAF								03	FISH,CRUSTACEANS,MOLLUSC	1	No Quantity							11532			0
S3	2016	2016	2016	2	0	2	Export	72	Botswana	BWA	716	Zimbabwe	ZWE								03	FISH,CRUSTACEANS,MOLLUSC	1	No Quantity							942			0
S3	2016	2016	2016	2	0	2	Export	72	Botswana	BWA	894	Zambia	ZMB								03	FISH,CRUSTACEANS,MOLLUSC	1	No Quantity							986164			0
S3	2016	2016	2016	2	0	2	Export	70	Bosnia Herzegovina	BIH	0	World	WLD								04	CEREALS,CEREAL PREPRTNS.	1	No Quantity							85608274			0
S3	2016	2016	2016	2	0	2	Export	70	Bosnia Herzegovina	BIH	8	Albania	ALB								04	CEREALS,CEREAL PREPRTNS.	1	No Quantity							451103			0
S3	2016	2016	2016	2	0	2	Export	70	Bosnia Herzegovina	BIH	36	Australia	AUS								04	CEREALS,CEREAL PREPRTNS.	1	No Quantity							140518			0
S3	2016	2016	2016	2	0	2	Export	70	Bosnia Herzegovina	BIH	40	Austria	AUT								04	CEREALS,CEREAL PREPRTNS.	1	No Quantity							574574			0
S3	2016	2016	2016	2	0	2	Export	70	Bosnia Herzegovina	BIH	56	Belgium	BEL								04	CEREALS,CEREAL PREPRTNS.	1	No Quantity							31161			0
S3	2016	2016	2016	2	0	2	Export	70	Bosnia Herzegovina	BIH	100	Bulgaria	BGR								04	CEREALS,CEREAL PREPRTNS.	1	No Quantity							82890			0
S3	2016	2016	2016	2	0	2	Export	70	Bosnia Herzegovina	BIH	124	Canada	CAN								04	CEREALS,CEREAL PREPRTNS.	1	No Quantity							86406			0
S3	2016	2016	2016	2	0	2	Export	70	Bosnia Herzegovina	BIH	156	China	CHN								04	CEREALS,CEREAL PREPRTNS.	1	No Quantity							124			0
S3	2016	2016	2016	2	0	2	Export	70	Bosnia Herzegovina	BIH	191	Croatia	HRV								04	CEREALS,CEREAL PREPRTNS.	1	No Quantity							13957805			0
S3	2016	2016	2016	2	0	2	Export	70	Bosnia Herzegovina	BIH	203	Czechia	CZE								04	CEREALS,CEREAL PREPRTNS.	1	No Quantity							57837			0
S3	2016	2016	2016	2	0	2	Export	70	Bosnia Herzegovina	BIH	208	Denmark	DNK								04	CEREALS,CEREAL PREPRTNS.	1	No Quantity							421045			0
S3	2016	2016	2016	2	0	2	Export	70	Bosnia Herzegovina	BIH	246	Finland	FIN								04	CEREALS,CEREAL PREPRTNS.	1	No Quantity							20154			0
S3	2016	2016	2016	2	0	2	Export	70	Bosnia Herzegovina	BIH	251	France	FRA								04	CEREALS,CEREAL PREPRTNS.	1	No Quantity							40868			0
S3	2016	2016	2016	2	0	2	Export	70	Bosnia Herzegovina	BIH	276	Germany	DEU								04	CEREALS,CEREAL PREPRTNS.	1	No Quantity							670036			0
S3	2016	2016	2016	2	0	2	Export	70	Bosnia Herzegovina	BIH	300	Greece	GRC								04	CEREALS,CEREAL PREPRTNS.	1	No Quantity							22195			0
S3	2016	2016	2016	2	0	2	Export	70	Bosnia Herzegovina	BIH	348	Hungary	HUN								04	CEREALS,CEREAL PREPRTNS.	1	No Quantity							511973			0
S3	2016	2016	2016	2	0	2	Export	70	Bosnia Herzegovina	BIH	368	Iraq	IRQ								04	CEREALS,CEREAL PREPRTNS.	1	No Quantity							8			0
S3	2016	2016	2016	2	0	2	Export	70	Bosnia Herzegovina	BIH	381	Italy	ITA								04	CEREALS,CEREAL PREPRTNS.	1	No Quantity							57486			0
S3	2016	2016	2016	2	0	2	Export	70	Bosnia Herzegovina	BIH	422	Lebanon	LBN								04	CEREALS,CEREAL PREPRTNS.	1	No Quantity							44			0
S3	2016	2016	2016	2	0	2	Export	70	Bosnia Herzegovina	BIH	434	Libya	LBY								04	CEREALS,CEREAL PREPRTNS.	1	No Quantity							100613			0
S3	2016	2016	2016	2	0	2	Export	70	Bosnia Herzegovina	BIH	499	Montenegro	MNE								04	CEREALS,CEREAL PREPRTNS.	1	No Quantity							3328107			0
S3	2016	2016	2016	2	0	2	Export	70	Bosnia Herzegovina	BIH	528	Netherlands	NLD								04	CEREALS,CEREAL PREPRTNS.	1	No Quantity							195943			0
S3	2016	2016	2016	2	0	2	Export	70	Bosnia Herzegovina	BIH	616	Poland	POL								04	CEREALS,CEREAL PREPRTNS.	1	No Quantity							2			0
S3	2016	2016	2016	2	0	2	Export	70	Bosnia Herzegovina	BIH	634	Qatar	QAT								04	CEREALS,CEREAL PREPRTNS.	1	No Quantity							1112			0
S3	2016	2016	2016	2	0	2	Export	70	Bosnia Herzegovina	BIH	642	Romania	ROU								04	CEREALS,CEREAL PREPRTNS.	1	No Quantity							78318			0
S3	2016	2016	2016	2	0	2	Export	70	Bosnia Herzegovina	BIH	643	Russian Federation	RUS								04	CEREALS,CEREAL PREPRTNS.	1	No Quantity							657			0
S3	2016	2016	2016	2	0	2	Export	70	Bosnia Herzegovina	BIH	682	Saudi Arabia	SAU								04	CEREALS,CEREAL PREPRTNS.	1	No Quantity							3551291			0
S3	2016	2016	2016	2	0	2	Export	70	Bosnia Herzegovina	BIH	688	Serbia	SRB								04	CEREALS,CEREAL PREPRTNS.	1	No Quantity							7892147			0
S3	2016	2016	2016	2	0	2	Export	70	Bosnia Herzegovina	BIH	703	Slovakia	SVK								04	CEREALS,CEREAL PREPRTNS.	1	No Quantity							4			0
S3	2016	2016	2016	2	0	2	Export	70	Bosnia Herzegovina	BIH	705	Slovenia	SVN								04	CEREALS,CEREAL PREPRTNS.	1	No Quantity							2036058			0
S3	2016	2016	2016	2	0	2	Export	70	Bosnia Herzegovina	BIH	752	Sweden	SWE								04	CEREALS,CEREAL PREPRTNS.	1	No Quantity							771396			0
S3	2016	2016	2016	2	0	2	Export	70	Bosnia Herzegovina	BIH	757	Switzerland	CHE								04	CEREALS,CEREAL PREPRTNS.	1	No Quantity							361634			0
S3	2016	2016	2016	2	0	2	Export	70	Bosnia Herzegovina	BIH	784	United Arab Emirates	ARE								04	CEREALS,CEREAL PREPRTNS.	1	No Quantity							10755			0
S3	2016	2016	2016	2	0	2	Export	70	Bosnia Herzegovina	BIH	792	Turkey	TUR								04	CEREALS,CEREAL PREPRTNS.	1	No Quantity							45959912			0
S3	2016	2016	2016	2	0	2	Export	70	Bosnia Herzegovina	BIH	804	Ukraine	UKR								04	CEREALS,CEREAL PREPRTNS.	1	No Quantity							23			0
S3	2016	2016	2016	2	0	2	Export	70	Bosnia Herzegovina	BIH	807	North Macedonia	MKD								04	CEREALS,CEREAL PREPRTNS.	1	No Quantity							3133766			0
S3	2016	2016	2016	2	0	2	Export	70	Bosnia Herzegovina	BIH	826	United Kingdom	GBR								04	CEREALS,CEREAL PREPRTNS.	1	No Quantity							296885			0
S3	2016	2016	2016	2	0	2	Export	70	Bosnia Herzegovina	BIH	842	USA	USA								04	CEREALS,CEREAL PREPRTNS.	1	No Quantity							714527			0
S3	2016	2016	2016	2	0	2	Export	70	Bosnia Herzegovina	BIH	854	Burkina Faso	BFA								04	CEREALS,CEREAL PREPRTNS.	1	No Quantity							180			0
S3	2016	2016	2016	2	0	2	Export	70	Bosnia Herzegovina	BIH	899	Areas, nes									04	CEREALS,CEREAL PREPRTNS.	1	No Quantity							48717			0
S3	2016	2016	2016	2	0	2	Export	72	Botswana	BWA	0	World	WLD								04	CEREALS,CEREAL PREPRTNS.	1	No Quantity							4748714			0
S3	2016	2016	2016	2	0	2	Export	72	Botswana	BWA	124	Canada	CAN								04	CEREALS,CEREAL PREPRTNS.	1	No Quantity							21			0
S3	2016	2016	2016	2	0	2	Export	72	Botswana	BWA	156	China	CHN								04	CEREALS,CEREAL PREPRTNS.	1	No Quantity							19			0
S3	2016	2016	2016	2	0	2	Export	72	Botswana	BWA	426	Lesotho	LSO								04	CEREALS,CEREAL PREPRTNS.	1	No Quantity							19573			0
S3	2016	2016	2016	2	0	2	Export	72	Botswana	BWA	516	Namibia	NAM								04	CEREALS,CEREAL PREPRTNS.	1	No Quantity							510089			0
S3	2016	2016	2016	2	0	2	Export	72	Botswana	BWA	643	Russian Federation	RUS								04	CEREALS,CEREAL PREPRTNS.	1	No Quantity							437			0
S3	2016	2016	2016	2	0	2	Export	72	Botswana	BWA	710	South Africa	ZAF								04	CEREALS,CEREAL PREPRTNS.	1	No Quantity							2837629			0
S3	2016	2016	2016	2	0	2	Export	72	Botswana	BWA	716	Zimbabwe	ZWE								04	CEREALS,CEREAL PREPRTNS.	1	No Quantity							1255697			0
S3	2016	2016	2016	2	0	2	Export	72	Botswana	BWA	748	Swaziland	SWZ								04	CEREALS,CEREAL PREPRTNS.	1	No Quantity							4670			0
S3	2016	2016	2016	2	0	2	Export	72	Botswana	BWA	894	Zambia	ZMB								04	CEREALS,CEREAL PREPRTNS.	1	No Quantity							120577			0
S3	2016	2016	2016	2	0	2	Export	70	Bosnia Herzegovina	BIH	0	World	WLD								05	VEGETABLES AND FRUIT	1	No Quantity							94131162			0
S3	2016	2016	2016	2	0	2	Export	70	Bosnia Herzegovina	BIH	8	Albania	ALB								05	VEGETABLES AND FRUIT	1	No Quantity							11055			0
S3	2016	2016	2016	2	0	2	Export	70	Bosnia Herzegovina	BIH	36	Australia	AUS								05	VEGETABLES AND FRUIT	1	No Quantity							142463			0
S3	2016	2016	2016	2	0	2	Export	70	Bosnia Herzegovina	BIH	40	Austria	AUT								05	VEGETABLES AND FRUIT	1	No Quantity							3898159			0
S3	2016	2016	2016	2	0	2	Export	70	Bosnia Herzegovina	BIH	56	Belgium	BEL								05	VEGETABLES AND FRUIT	1	No Quantity							1182610			0
S3	2016	2016	2016	2	0	2	Export	70	Bosnia Herzegovina	BIH	100	Bulgaria	BGR								05	VEGETABLES AND FRUIT	1	No Quantity							113833			0
S3	2016	2016	2016	2	0	2	Export	70	Bosnia Herzegovina	BIH	112	Belarus	BLR								05	VEGETABLES AND FRUIT	1	No Quantity							61862			0
S3	2016	2016	2016	2	0	2	Export	70	Bosnia Herzegovina	BIH	124	Canada	CAN								05	VEGETABLES AND FRUIT	1	No Quantity							15290			0
S3	2016	2016	2016	2	0	2	Export	70	Bosnia Herzegovina	BIH	156	China	CHN								05	VEGETABLES AND FRUIT	1	No Quantity							180			0
S3	2016	2016	2016	2	0	2	Export	70	Bosnia Herzegovina	BIH	191	Croatia	HRV								05	VEGETABLES AND FRUIT	1	No Quantity							10259202			0
S3	2016	2016	2016	2	0	2	Export	70	Bosnia Herzegovina	BIH	203	Czechia	CZE								05	VEGETABLES AND FRUIT	1	No Quantity							342065			0
S3	2016	2016	2016	2	0	2	Export	70	Bosnia Herzegovina	BIH	208	Denmark	DNK								05	VEGETABLES AND FRUIT	1	No Quantity							608510			0
S3	2016	2016	2016	2	0	2	Export	70	Bosnia Herzegovina	BIH	251	France	FRA								05	VEGETABLES AND FRUIT	1	No Quantity							2134392			0
S3	2016	2016	2016	2	0	2	Export	70	Bosnia Herzegovina	BIH	276	Germany	DEU								05	VEGETABLES AND FRUIT	1	No Quantity							14787124			0
S3	2016	2016	2016	2	0	2	Export	70	Bosnia Herzegovina	BIH	344	China, Hong Kong SAR	HKG								05	VEGETABLES AND FRUIT	1	No Quantity							6848			0
S3	2016	2016	2016	2	0	2	Export	70	Bosnia Herzegovina	BIH	348	Hungary	HUN								05	VEGETABLES AND FRUIT	1	No Quantity							2078821			0
S3	2016	2016	2016	2	0	2	Export	70	Bosnia Herzegovina	BIH	381	Italy	ITA								05	VEGETABLES AND FRUIT	1	No Quantity							3748843			0
S3	2016	2016	2016	2	0	2	Export	70	Bosnia Herzegovina	BIH	422	Lebanon	LBN								05	VEGETABLES AND FRUIT	1	No Quantity							31			0
S3	2016	2016	2016	2	0	2	Export	70	Bosnia Herzegovina	BIH	428	Latvia	LVA								05	VEGETABLES AND FRUIT	1	No Quantity							14361			0
S3	2016	2016	2016	2	0	2	Export	70	Bosnia Herzegovina	BIH	434	Libya	LBY								05	VEGETABLES AND FRUIT	1	No Quantity							33543			0
S3	2016	2016	2016	2	0	2	Export	70	Bosnia Herzegovina	BIH	440	Lithuania	LTU								05	VEGETABLES AND FRUIT	1	No Quantity							47267			0
S3	2016	2016	2016	2	0	2	Export	70	Bosnia Herzegovina	BIH	442	Luxembourg	LUX								05	VEGETABLES AND FRUIT	1	No Quantity							269			0
S3	2016	2016	2016	2	0	2	Export	70	Bosnia Herzegovina	BIH	499	Montenegro	MNE								05	VEGETABLES AND FRUIT	1	No Quantity							1707294			0
S3	2016	2016	2016	2	0	2	Export	70	Bosnia Herzegovina	BIH	528	Netherlands	NLD								05	VEGETABLES AND FRUIT	1	No Quantity							444404			0
S3	2016	2016	2016	2	0	2	Export	70	Bosnia Herzegovina	BIH	579	Norway	NOR								05	VEGETABLES AND FRUIT	1	No Quantity							862371			0
S3	2016	2016	2016	2	0	2	Export	70	Bosnia Herzegovina	BIH	616	Poland	POL								05	VEGETABLES AND FRUIT	1	No Quantity							233052			0
S3	2016	2016	2016	2	0	2	Export	70	Bosnia Herzegovina	BIH	620	Portugal	PRT								05	VEGETABLES AND FRUIT	1	No Quantity							33			0
S3	2016	2016	2016	2	0	2	Export	70	Bosnia Herzegovina	BIH	634	Qatar	QAT								05	VEGETABLES AND FRUIT	1	No Quantity							3760			0
S3	2016	2016	2016	2	0	2	Export	70	Bosnia Herzegovina	BIH	642	Romania	ROU								05	VEGETABLES AND FRUIT	1	No Quantity							8041			0
S3	2016	2016	2016	2	0	2	Export	70	Bosnia Herzegovina	BIH	643	Russian Federation	RUS								05	VEGETABLES AND FRUIT	1	No Quantity							16351442			0
S3	2016	2016	2016	2	0	2	Export	70	Bosnia Herzegovina	BIH	688	Serbia	SRB								05	VEGETABLES AND FRUIT	1	No Quantity							16767492			0
S3	2016	2016	2016	2	0	2	Export	70	Bosnia Herzegovina	BIH	703	Slovakia	SVK								05	VEGETABLES AND FRUIT	1	No Quantity							1549			0
S3	2016	2016	2016	2	0	2	Export	70	Bosnia Herzegovina	BIH	705	Slovenia	SVN								05	VEGETABLES AND FRUIT	1	No Quantity							3899010			0
S3	2016	2016	2016	2	0	2	Export	70	Bosnia Herzegovina	BIH	724	Spain	ESP								05	VEGETABLES AND FRUIT	1	No Quantity							3633			0
S3	2016	2016	2016	2	0	2	Export	70	Bosnia Herzegovina	BIH	752	Sweden	SWE								05	VEGETABLES AND FRUIT	1	No Quantity							6227461			0
S3	2016	2016	2016	2	0	2	Export	70	Bosnia Herzegovina	BIH	757	Switzerland	CHE								05	VEGETABLES AND FRUIT	1	No Quantity							3984732			0
S3	2016	2016	2016	2	0	2	Export	70	Bosnia Herzegovina	BIH	784	United Arab Emirates	ARE								05	VEGETABLES AND FRUIT	1	No Quantity							53372			0
S3	2016	2016	2016	2	0	2	Export	70	Bosnia Herzegovina	BIH	788	Tunisia	TUN								05	VEGETABLES AND FRUIT	1	No Quantity							25064			0
S3	2016	2016	2016	2	0	2	Export	70	Bosnia Herzegovina	BIH	792	Turkey	TUR								05	VEGETABLES AND FRUIT	1	No Quantity							2926758			0
S3	2016	2016	2016	2	0	2	Export	70	Bosnia Herzegovina	BIH	804	Ukraine	UKR								05	VEGETABLES AND FRUIT	1	No Quantity							39			0
S3	2016	2016	2016	2	0	2	Export	70	Bosnia Herzegovina	BIH	807	North Macedonia	MKD								05	VEGETABLES AND FRUIT	1	No Quantity							590303			0
S3	2016	2016	2016	2	0	2	Export	70	Bosnia Herzegovina	BIH	826	United Kingdom	GBR								05	VEGETABLES AND FRUIT	1	No Quantity							65359			0
S3	2016	2016	2016	2	0	2	Export	70	Bosnia Herzegovina	BIH	842	USA	USA								05	VEGETABLES AND FRUIT	1	No Quantity							309640			0
S3	2016	2016	2016	2	0	2	Export	70	Bosnia Herzegovina	BIH	854	Burkina Faso	BFA								05	VEGETABLES AND FRUIT	1	No Quantity							36			0
S3	2016	2016	2016	2	0	2	Export	70	Bosnia Herzegovina	BIH	899	Areas, nes									05	VEGETABLES AND FRUIT	1	No Quantity							179589			0
S3	2016	2016	2016	2	0	2	Export	72	Botswana	BWA	0	World	WLD								05	VEGETABLES AND FRUIT	1	No Quantity							4573963			0
S3	2016	2016	2016	2	0	2	Export	72	Botswana	BWA	70	Bosnia Herzegovina	BIH								05	VEGETABLES AND FRUIT	1	No Quantity							58			0
S3	2016	2016	2016	2	0	2	Export	72	Botswana	BWA	156	China	CHN								05	VEGETABLES AND FRUIT	1	No Quantity							234			0
S3	2016	2016	2016	2	0	2	Export	72	Botswana	BWA	344	China, Hong Kong SAR	HKG								05	VEGETABLES AND FRUIT	1	No Quantity							1279			0
S3	2016	2016	2016	2	0	2	Export	72	Botswana	BWA	404	Kenya	KEN								05	VEGETABLES AND FRUIT	1	No Quantity							44			0
S3	2016	2016	2016	2	0	2	Export	72	Botswana	BWA	516	Namibia	NAM								05	VEGETABLES AND FRUIT	1	No Quantity							157974			0
S3	2016	2016	2016	2	0	2	Export	72	Botswana	BWA	586	Pakistan	PAK								05	VEGETABLES AND FRUIT	1	No Quantity							1187			0
S3	2016	2016	2016	2	0	2	Export	72	Botswana	BWA	710	South Africa	ZAF								05	VEGETABLES AND FRUIT	1	No Quantity							4404460			0
S3	2016	2016	2016	2	0	2	Export	72	Botswana	BWA	716	Zimbabwe	ZWE								05	VEGETABLES AND FRUIT	1	No Quantity							1364			0
S3	2016	2016	2016	2	0	2	Export	72	Botswana	BWA	894	Zambia	ZMB								05	VEGETABLES AND FRUIT	1	No Quantity							7362			0
S3	2016	2016	2016	2	0	2	Export	70	Bosnia Herzegovina	BIH	0	World	WLD								06	SUGAR,SUGR.PREPTNS,HONEY	1	No Quantity							37517559			0
S3	2016	2016	2016	2	0	2	Export	70	Bosnia Herzegovina	BIH	8	Albania	ALB								06	SUGAR,SUGR.PREPTNS,HONEY	1	No Quantity							293			0
S3	2016	2016	2016	2	0	2	Export	70	Bosnia Herzegovina	BIH	36	Australia	AUS								06	SUGAR,SUGR.PREPTNS,HONEY	1	No Quantity							21157			0
S3	2016	2016	2016	2	0	2	Export	70	Bosnia Herzegovina	BIH	40	Austria	AUT								06	SUGAR,SUGR.PREPTNS,HONEY	1	No Quantity							194010			0
S3	2016	2016	2016	2	0	2	Export	70	Bosnia Herzegovina	BIH	100	Bulgaria	BGR								06	SUGAR,SUGR.PREPTNS,HONEY	1	No Quantity							5409			0
S3	2016	2016	2016	2	0	2	Export	70	Bosnia Herzegovina	BIH	124	Canada	CAN								06	SUGAR,SUGR.PREPTNS,HONEY	1	No Quantity							2377			0
S3	2016	2016	2016	2	0	2	Export	70	Bosnia Herzegovina	BIH	156	China	CHN								06	SUGAR,SUGR.PREPTNS,HONEY	1	No Quantity							21			0
S3	2016	2016	2016	2	0	2	Export	70	Bosnia Herzegovina	BIH	191	Croatia	HRV								06	SUGAR,SUGR.PREPTNS,HONEY	1	No Quantity							3907013			0
S3	2016	2016	2016	2	0	2	Export	70	Bosnia Herzegovina	BIH	203	Czechia	CZE								06	SUGAR,SUGR.PREPTNS,HONEY	1	No Quantity							70939			0
S3	2016	2016	2016	2	0	2	Export	70	Bosnia Herzegovina	BIH	208	Denmark	DNK								06	SUGAR,SUGR.PREPTNS,HONEY	1	No Quantity							3968			0
S3	2016	2016	2016	2	0	2	Export	70	Bosnia Herzegovina	BIH	251	France	FRA								06	SUGAR,SUGR.PREPTNS,HONEY	1	No Quantity							71830			0
S3	2016	2016	2016	2	0	2	Export	70	Bosnia Herzegovina	BIH	276	Germany	DEU								06	SUGAR,SUGR.PREPTNS,HONEY	1	No Quantity							6869			0
S3	2016	2016	2016	2	0	2	Export	70	Bosnia Herzegovina	BIH	348	Hungary	HUN								06	SUGAR,SUGR.PREPTNS,HONEY	1	No Quantity							235310			0
S3	2016	2016	2016	2	0	2	Export	70	Bosnia Herzegovina	BIH	381	Italy	ITA								06	SUGAR,SUGR.PREPTNS,HONEY	1	No Quantity							10895681			0
S3	2016	2016	2016	2	0	2	Export	70	Bosnia Herzegovina	BIH	414	Kuwait	KWT								06	SUGAR,SUGR.PREPTNS,HONEY	1	No Quantity							24495			0
S3	2016	2016	2016	2	0	2	Export	70	Bosnia Herzegovina	BIH	499	Montenegro	MNE								06	SUGAR,SUGR.PREPTNS,HONEY	1	No Quantity							125026			0
S3	2016	2016	2016	2	0	2	Export	70	Bosnia Herzegovina	BIH	512	Oman	OMN								06	SUGAR,SUGR.PREPTNS,HONEY	1	No Quantity							435			0
S3	2016	2016	2016	2	0	2	Export	70	Bosnia Herzegovina	BIH	528	Netherlands	NLD								06	SUGAR,SUGR.PREPTNS,HONEY	1	No Quantity							2316			0
S3	2016	2016	2016	2	0	2	Export	70	Bosnia Herzegovina	BIH	616	Poland	POL								06	SUGAR,SUGR.PREPTNS,HONEY	1	No Quantity							76737			0
S3	2016	2016	2016	2	0	2	Export	70	Bosnia Herzegovina	BIH	634	Qatar	QAT								06	SUGAR,SUGR.PREPTNS,HONEY	1	No Quantity							229			0
S3	2016	2016	2016	2	0	2	Export	70	Bosnia Herzegovina	BIH	688	Serbia	SRB								06	SUGAR,SUGR.PREPTNS,HONEY	1	No Quantity							1465632			0
S3	2016	2016	2016	2	0	2	Export	70	Bosnia Herzegovina	BIH	705	Slovenia	SVN								06	SUGAR,SUGR.PREPTNS,HONEY	1	No Quantity							1302923			0
S3	2016	2016	2016	2	0	2	Export	70	Bosnia Herzegovina	BIH	724	Spain	ESP								06	SUGAR,SUGR.PREPTNS,HONEY	1	No Quantity							98			0
S3	2016	2016	2016	2	0	2	Export	70	Bosnia Herzegovina	BIH	757	Switzerland	CHE								06	SUGAR,SUGR.PREPTNS,HONEY	1	No Quantity							431			0
S3	2016	2016	2016	2	0	2	Export	70	Bosnia Herzegovina	BIH	784	United Arab Emirates	ARE								06	SUGAR,SUGR.PREPTNS,HONEY	1	No Quantity							17374			0
S3	2016	2016	2016	2	0	2	Export	70	Bosnia Herzegovina	BIH	792	Turkey	TUR								06	SUGAR,SUGR.PREPTNS,HONEY	1	No Quantity							9487253			0
S3	2016	2016	2016	2	0	2	Export	70	Bosnia Herzegovina	BIH	807	North Macedonia	MKD								06	SUGAR,SUGR.PREPTNS,HONEY	1	No Quantity							9464814			0
S3	2016	2016	2016	2	0	2	Export	70	Bosnia Herzegovina	BIH	826	United Kingdom	GBR								06	SUGAR,SUGR.PREPTNS,HONEY	1	No Quantity							653			0
S3	2016	2016	2016	2	0	2	Export	70	Bosnia Herzegovina	BIH	842	USA	USA								06	SUGAR,SUGR.PREPTNS,HONEY	1	No Quantity							105834			0
S3	2016	2016	2016	2	0	2	Export	70	Bosnia Herzegovina	BIH	899	Areas, nes									06	SUGAR,SUGR.PREPTNS,HONEY	1	No Quantity							28432			0
S3	2016	2016	2016	2	0	2	Export	72	Botswana	BWA	0	World	WLD								06	SUGAR,SUGR.PREPTNS,HONEY	1	No Quantity							336781			0
S3	2016	2016	2016	2	0	2	Export	72	Botswana	BWA	12	Algeria	DZA								06	SUGAR,SUGR.PREPTNS,HONEY	1	No Quantity							8			0
S3	2016	2016	2016	2	0	2	Export	72	Botswana	BWA	516	Namibia	NAM								06	SUGAR,SUGR.PREPTNS,HONEY	1	No Quantity							15879			0
S3	2016	2016	2016	2	0	2	Export	72	Botswana	BWA	710	South Africa	ZAF								06	SUGAR,SUGR.PREPTNS,HONEY	1	No Quantity							315247			0
S3	2016	2016	2016	2	0	2	Export	72	Botswana	BWA	716	Zimbabwe	ZWE								06	SUGAR,SUGR.PREPTNS,HONEY	1	No Quantity							1379			0
S3	2016	2016	2016	2	0	2	Export	72	Botswana	BWA	894	Zambia	ZMB								06	SUGAR,SUGR.PREPTNS,HONEY	1	No Quantity							4268			0
S3	2016	2016	2016	2	0	2	Export	70	Bosnia Herzegovina	BIH	0	World	WLD								07	COFFEE,TEA,COCOA,SPICES	1	No Quantity							22556437			0
S3	2016	2016	2016	2	0	2	Export	70	Bosnia Herzegovina	BIH	8	Albania	ALB								07	COFFEE,TEA,COCOA,SPICES	1	No Quantity							124300			0
S3	2016	2016	2016	2	0	2	Export	70	Bosnia Herzegovina	BIH	36	Australia	AUS								07	COFFEE,TEA,COCOA,SPICES	1	No Quantity							202726			0
S3	2016	2016	2016	2	0	2	Export	70	Bosnia Herzegovina	BIH	40	Austria	AUT								07	COFFEE,TEA,COCOA,SPICES	1	No Quantity							365015			0
S3	2016	2016	2016	2	0	2	Export	70	Bosnia Herzegovina	BIH	100	Bulgaria	BGR								07	COFFEE,TEA,COCOA,SPICES	1	No Quantity							16676			0
S3	2016	2016	2016	2	0	2	Export	70	Bosnia Herzegovina	BIH	124	Canada	CAN								07	COFFEE,TEA,COCOA,SPICES	1	No Quantity							160093			0
S3	2016	2016	2016	2	0	2	Export	70	Bosnia Herzegovina	BIH	191	Croatia	HRV								07	COFFEE,TEA,COCOA,SPICES	1	No Quantity							1501065			0
S3	2016	2016	2016	2	0	2	Export	70	Bosnia Herzegovina	BIH	203	Czechia	CZE								07	COFFEE,TEA,COCOA,SPICES	1	No Quantity							11385			0
S3	2016	2016	2016	2	0	2	Export	70	Bosnia Herzegovina	BIH	208	Denmark	DNK								07	COFFEE,TEA,COCOA,SPICES	1	No Quantity							1617			0
S3	2016	2016	2016	2	0	2	Export	70	Bosnia Herzegovina	BIH	251	France	FRA								07	COFFEE,TEA,COCOA,SPICES	1	No Quantity							22899			0
S3	2016	2016	2016	2	0	2	Export	70	Bosnia Herzegovina	BIH	276	Germany	DEU								07	COFFEE,TEA,COCOA,SPICES	1	No Quantity							641564			0
S3	2016	2016	2016	2	0	2	Export	70	Bosnia Herzegovina	BIH	348	Hungary	HUN								07	COFFEE,TEA,COCOA,SPICES	1	No Quantity							385227			0
S3	2016	2016	2016	2	0	2	Export	70	Bosnia Herzegovina	BIH	381	Italy	ITA								07	COFFEE,TEA,COCOA,SPICES	1	No Quantity							40969			0
S3	2016	2016	2016	2	0	2	Export	70	Bosnia Herzegovina	BIH	458	Malaysia	MYS								07	COFFEE,TEA,COCOA,SPICES	1	No Quantity							28			0
S3	2016	2016	2016	2	0	2	Export	70	Bosnia Herzegovina	BIH	499	Montenegro	MNE								07	COFFEE,TEA,COCOA,SPICES	1	No Quantity							2353388			0
S3	2016	2016	2016	2	0	2	Export	70	Bosnia Herzegovina	BIH	528	Netherlands	NLD								07	COFFEE,TEA,COCOA,SPICES	1	No Quantity							60234			0
S3	2016	2016	2016	2	0	2	Export	70	Bosnia Herzegovina	BIH	634	Qatar	QAT								07	COFFEE,TEA,COCOA,SPICES	1	No Quantity							486			0
S3	2016	2016	2016	2	0	2	Export	70	Bosnia Herzegovina	BIH	642	Romania	ROU								07	COFFEE,TEA,COCOA,SPICES	1	No Quantity							129741			0
S3	2016	2016	2016	2	0	2	Export	70	Bosnia Herzegovina	BIH	643	Russian Federation	RUS								07	COFFEE,TEA,COCOA,SPICES	1	No Quantity							7289			0
S3	2016	2016	2016	2	0	2	Export	70	Bosnia Herzegovina	BIH	688	Serbia	SRB								07	COFFEE,TEA,COCOA,SPICES	1	No Quantity							10215857			0
S3	2016	2016	2016	2	0	2	Export	70	Bosnia Herzegovina	BIH	705	Slovenia	SVN								07	COFFEE,TEA,COCOA,SPICES	1	No Quantity							1506281			0
S3	2016	2016	2016	2	0	2	Export	70	Bosnia Herzegovina	BIH	752	Sweden	SWE								07	COFFEE,TEA,COCOA,SPICES	1	No Quantity							355525			0
S3	2016	2016	2016	2	0	2	Export	70	Bosnia Herzegovina	BIH	757	Switzerland	CHE								07	COFFEE,TEA,COCOA,SPICES	1	No Quantity							72118			0
S3	2016	2016	2016	2	0	2	Export	70	Bosnia Herzegovina	BIH	784	United Arab Emirates	ARE								07	COFFEE,TEA,COCOA,SPICES	1	No Quantity							123133			0
S3	2016	2016	2016	2	0	2	Export	70	Bosnia Herzegovina	BIH	792	Turkey	TUR								07	COFFEE,TEA,COCOA,SPICES	1	No Quantity							14947			0
S3	2016	2016	2016	2	0	2	Export	70	Bosnia Herzegovina	BIH	804	Ukraine	UKR								07	COFFEE,TEA,COCOA,SPICES	1	No Quantity							7			0
S3	2016	2016	2016	2	0	2	Export	70	Bosnia Herzegovina	BIH	807	North Macedonia	MKD								07	COFFEE,TEA,COCOA,SPICES	1	No Quantity							2785168			0
S3	2016	2016	2016	2	0	2	Export	70	Bosnia Herzegovina	BIH	818	Egypt	EGY								07	COFFEE,TEA,COCOA,SPICES	1	No Quantity							21189			0
S3	2016	2016	2016	2	0	2	Export	70	Bosnia Herzegovina	BIH	826	United Kingdom	GBR								07	COFFEE,TEA,COCOA,SPICES	1	No Quantity							37085			0
S3	2016	2016	2016	2	0	2	Export	70	Bosnia Herzegovina	BIH	842	USA	USA								07	COFFEE,TEA,COCOA,SPICES	1	No Quantity							1351430			0
S3	2016	2016	2016	2	0	2	Export	70	Bosnia Herzegovina	BIH	899	Areas, nes									07	COFFEE,TEA,COCOA,SPICES	1	No Quantity							48995			0
S3	2016	2016	2016	2	0	2	Export	72	Botswana	BWA	0	World	WLD								07	COFFEE,TEA,COCOA,SPICES	1	No Quantity							144827			0
S3	2016	2016	2016	2	0	2	Export	72	Botswana	BWA	70	Bosnia Herzegovina	BIH								07	COFFEE,TEA,COCOA,SPICES	1	No Quantity							85			0
S3	2016	2016	2016	2	0	2	Export	72	Botswana	BWA	516	Namibia	NAM								07	COFFEE,TEA,COCOA,SPICES	1	No Quantity							41911			0
S3	2016	2016	2016	2	0	2	Export	72	Botswana	BWA	710	South Africa	ZAF								07	COFFEE,TEA,COCOA,SPICES	1	No Quantity							98934			0
S3	2016	2016	2016	2	0	2	Export	72	Botswana	BWA	716	Zimbabwe	ZWE								07	COFFEE,TEA,COCOA,SPICES	1	No Quantity							1382			0
S3	2016	2016	2016	2	0	2	Export	72	Botswana	BWA	894	Zambia	ZMB								07	COFFEE,TEA,COCOA,SPICES	1	No Quantity							2514			0
S3	2016	2016	2016	2	0	2	Export	70	Bosnia Herzegovina	BIH	0	World	WLD								08	ANIMAL FEED STUFF	1	No Quantity							11681395			0
S3	2016	2016	2016	2	0	2	Export	70	Bosnia Herzegovina	BIH	8	Albania	ALB								08	ANIMAL FEED STUFF	1	No Quantity							63183			0
S3	2016	2016	2016	2	0	2	Export	70	Bosnia Herzegovina	BIH	40	Austria	AUT								08	ANIMAL FEED STUFF	1	No Quantity							53			0
S3	2016	2016	2016	2	0	2	Export	70	Bosnia Herzegovina	BIH	100	Bulgaria	BGR								08	ANIMAL FEED STUFF	1	No Quantity							38562			0
S3	2016	2016	2016	2	0	2	Export	70	Bosnia Herzegovina	BIH	191	Croatia	HRV								08	ANIMAL FEED STUFF	1	No Quantity							1800371			0
S3	2016	2016	2016	2	0	2	Export	70	Bosnia Herzegovina	BIH	251	France	FRA								08	ANIMAL FEED STUFF	1	No Quantity							89302			0
S3	2016	2016	2016	2	0	2	Export	70	Bosnia Herzegovina	BIH	276	Germany	DEU								08	ANIMAL FEED STUFF	1	No Quantity							760			0
S3	2016	2016	2016	2	0	2	Export	70	Bosnia Herzegovina	BIH	300	Greece	GRC								08	ANIMAL FEED STUFF	1	No Quantity							661302			0
S3	2016	2016	2016	2	0	2	Export	70	Bosnia Herzegovina	BIH	381	Italy	ITA								08	ANIMAL FEED STUFF	1	No Quantity							966589			0
S3	2016	2016	2016	2	0	2	Export	70	Bosnia Herzegovina	BIH	499	Montenegro	MNE								08	ANIMAL FEED STUFF	1	No Quantity							203017			0
S3	2016	2016	2016	2	0	2	Export	70	Bosnia Herzegovina	BIH	688	Serbia	SRB								08	ANIMAL FEED STUFF	1	No Quantity							5651984			0
S3	2016	2016	2016	2	0	2	Export	70	Bosnia Herzegovina	BIH	705	Slovenia	SVN								08	ANIMAL FEED STUFF	1	No Quantity							122098			0
S3	2016	2016	2016	2	0	2	Export	70	Bosnia Herzegovina	BIH	724	Spain	ESP								08	ANIMAL FEED STUFF	1	No Quantity							26817			0
S3	2016	2016	2016	2	0	2	Export	70	Bosnia Herzegovina	BIH	784	United Arab Emirates	ARE								08	ANIMAL FEED STUFF	1	No Quantity							127			0
S3	2016	2016	2016	2	0	2	Export	70	Bosnia Herzegovina	BIH	792	Turkey	TUR								08	ANIMAL FEED STUFF	1	No Quantity							1888513			0
S3	2016	2016	2016	2	0	2	Export	70	Bosnia Herzegovina	BIH	807	North Macedonia	MKD								08	ANIMAL FEED STUFF	1	No Quantity							168717			0
S3	2016	2016	2016	2	0	2	Export	72	Botswana	BWA	0	World	WLD								08	ANIMAL FEED STUFF	1	No Quantity							4002489			0
S3	2016	2016	2016	2	0	2	Export	72	Botswana	BWA	516	Namibia	NAM								08	ANIMAL FEED STUFF	1	No Quantity							47361			0
S3	2016	2016	2016	2	0	2	Export	72	Botswana	BWA	710	South Africa	ZAF								08	ANIMAL FEED STUFF	1	No Quantity							2824694			0
S3	2016	2016	2016	2	0	2	Export	72	Botswana	BWA	716	Zimbabwe	ZWE								08	ANIMAL FEED STUFF	1	No Quantity							1113046			0
S3	2016	2016	2016	2	0	2	Export	72	Botswana	BWA	894	Zambia	ZMB								08	ANIMAL FEED STUFF	1	No Quantity							17388			0
S3	2016	2016	2016	2	0	2	Export	70	Bosnia Herzegovina	BIH	0	World	WLD								09	MISC.EDIBLE PRODUCTS ETC	1	No Quantity							13148364			0
S3	2016	2016	2016	2	0	2	Export	70	Bosnia Herzegovina	BIH	8	Albania	ALB								09	MISC.EDIBLE PRODUCTS ETC	1	No Quantity							98409			0
S3	2016	2016	2016	2	0	2	Export	70	Bosnia Herzegovina	BIH	31	Azerbaijan	AZE								09	MISC.EDIBLE PRODUCTS ETC	1	No Quantity							114920			0
S3	2016	2016	2016	2	0	2	Export	70	Bosnia Herzegovina	BIH	36	Australia	AUS								09	MISC.EDIBLE PRODUCTS ETC	1	No Quantity							83154			0
S3	2016	2016	2016	2	0	2	Export	70	Bosnia Herzegovina	BIH	40	Austria	AUT								09	MISC.EDIBLE PRODUCTS ETC	1	No Quantity							951164			0
S3	2016	2016	2016	2	0	2	Export	70	Bosnia Herzegovina	BIH	100	Bulgaria	BGR								09	MISC.EDIBLE PRODUCTS ETC	1	No Quantity							50371			0
S3	2016	2016	2016	2	0	2	Export	70	Bosnia Herzegovina	BIH	124	Canada	CAN								09	MISC.EDIBLE PRODUCTS ETC	1	No Quantity							8801			0
S3	2016	2016	2016	2	0	2	Export	70	Bosnia Herzegovina	BIH	156	China	CHN								09	MISC.EDIBLE PRODUCTS ETC	1	No Quantity							379			0
S3	2016	2016	2016	2	0	2	Export	70	Bosnia Herzegovina	BIH	191	Croatia	HRV								09	MISC.EDIBLE PRODUCTS ETC	1	No Quantity							5633029			0
S3	2016	2016	2016	2	0	2	Export	70	Bosnia Herzegovina	BIH	203	Czechia	CZE								09	MISC.EDIBLE PRODUCTS ETC	1	No Quantity							5946			0
S3	2016	2016	2016	2	0	2	Export	70	Bosnia Herzegovina	BIH	251	France	FRA								09	MISC.EDIBLE PRODUCTS ETC	1	No Quantity							4343			0
S3	2016	2016	2016	2	0	2	Export	70	Bosnia Herzegovina	BIH	276	Germany	DEU								09	MISC.EDIBLE PRODUCTS ETC	1	No Quantity							104189			0
S3	2016	2016	2016	2	0	2	Export	70	Bosnia Herzegovina	BIH	300	Greece	GRC								09	MISC.EDIBLE PRODUCTS ETC	1	No Quantity							1007			0
S3	2016	2016	2016	2	0	2	Export	70	Bosnia Herzegovina	BIH	344	China, Hong Kong SAR	HKG								09	MISC.EDIBLE PRODUCTS ETC	1	No Quantity							36			0
S3	2016	2016	2016	2	0	2	Export	70	Bosnia Herzegovina	BIH	381	Italy	ITA								09	MISC.EDIBLE PRODUCTS ETC	1	No Quantity							19532			0
S3	2016	2016	2016	2	0	2	Export	70	Bosnia Herzegovina	BIH	414	Kuwait	KWT								09	MISC.EDIBLE PRODUCTS ETC	1	No Quantity							42922			0
S3	2016	2016	2016	2	0	2	Export	70	Bosnia Herzegovina	BIH	422	Lebanon	LBN								09	MISC.EDIBLE PRODUCTS ETC	1	No Quantity							98			0
S3	2016	2016	2016	2	0	2	Export	70	Bosnia Herzegovina	BIH	434	Libya	LBY								09	MISC.EDIBLE PRODUCTS ETC	1	No Quantity							74			0
S3	2016	2016	2016	2	0	2	Export	70	Bosnia Herzegovina	BIH	498	Rep. of Moldova	MDA								09	MISC.EDIBLE PRODUCTS ETC	1	No Quantity							9942			0
S3	2016	2016	2016	2	0	2	Export	70	Bosnia Herzegovina	BIH	499	Montenegro	MNE								09	MISC.EDIBLE PRODUCTS ETC	1	No Quantity							700246			0
S3	2016	2016	2016	2	0	2	Export	70	Bosnia Herzegovina	BIH	528	Netherlands	NLD								09	MISC.EDIBLE PRODUCTS ETC	1	No Quantity							47507			0
S3	2016	2016	2016	2	0	2	Export	70	Bosnia Herzegovina	BIH	620	Portugal	PRT								09	MISC.EDIBLE PRODUCTS ETC	1	No Quantity							21			0
S3	2016	2016	2016	2	0	2	Export	70	Bosnia Herzegovina	BIH	634	Qatar	QAT								09	MISC.EDIBLE PRODUCTS ETC	1	No Quantity							1480			0
S3	2016	2016	2016	2	0	2	Export	70	Bosnia Herzegovina	BIH	642	Romania	ROU								09	MISC.EDIBLE PRODUCTS ETC	1	No Quantity							23896			0
S3	2016	2016	2016	2	0	2	Export	70	Bosnia Herzegovina	BIH	688	Serbia	SRB								09	MISC.EDIBLE PRODUCTS ETC	1	No Quantity							2398848			0
S3	2016	2016	2016	2	0	2	Export	70	Bosnia Herzegovina	BIH	705	Slovenia	SVN								09	MISC.EDIBLE PRODUCTS ETC	1	No Quantity							1044738			0
S3	2016	2016	2016	2	0	2	Export	70	Bosnia Herzegovina	BIH	752	Sweden	SWE								09	MISC.EDIBLE PRODUCTS ETC	1	No Quantity							64599			0
S3	2016	2016	2016	2	0	2	Export	70	Bosnia Herzegovina	BIH	757	Switzerland	CHE								09	MISC.EDIBLE PRODUCTS ETC	1	No Quantity							50960			0
S3	2016	2016	2016	2	0	2	Export	70	Bosnia Herzegovina	BIH	784	United Arab Emirates	ARE								09	MISC.EDIBLE PRODUCTS ETC	1	No Quantity							10859			0
S3	2016	2016	2016	2	0	2	Export	70	Bosnia Herzegovina	BIH	792	Turkey	TUR								09	MISC.EDIBLE PRODUCTS ETC	1	No Quantity							846405			0
S3	2016	2016	2016	2	0	2	Export	70	Bosnia Herzegovina	BIH	804	Ukraine	UKR								09	MISC.EDIBLE PRODUCTS ETC	1	No Quantity							170			0
S3	2016	2016	2016	2	0	2	Export	70	Bosnia Herzegovina	BIH	807	North Macedonia	MKD								09	MISC.EDIBLE PRODUCTS ETC	1	No Quantity							615284			0
S3	2016	2016	2016	2	0	2	Export	70	Bosnia Herzegovina	BIH	826	United Kingdom	GBR								09	MISC.EDIBLE PRODUCTS ETC	1	No Quantity							9470			0
S3	2016	2016	2016	2	0	2	Export	70	Bosnia Herzegovina	BIH	842	USA	USA								09	MISC.EDIBLE PRODUCTS ETC	1	No Quantity							204973			0
S3	2016	2016	2016	2	0	2	Export	70	Bosnia Herzegovina	BIH	899	Areas, nes									09	MISC.EDIBLE PRODUCTS ETC	1	No Quantity							592			0
S3	2016	2016	2016	2	0	2	Export	72	Botswana	BWA	0	World	WLD								09	MISC.EDIBLE PRODUCTS ETC	1	No Quantity							1474910			0
S3	2016	2016	2016	2	0	2	Export	72	Botswana	BWA	276	Germany	DEU								09	MISC.EDIBLE PRODUCTS ETC	1	No Quantity							1179			0
S3	2016	2016	2016	2	0	2	Export	72	Botswana	BWA	516	Namibia	NAM								09	MISC.EDIBLE PRODUCTS ETC	1	No Quantity							89425			0
S3	2016	2016	2016	2	0	2	Export	72	Botswana	BWA	566	Nigeria	NGA								09	MISC.EDIBLE PRODUCTS ETC	1	No Quantity							171			0
S3	2016	2016	2016	2	0	2	Export	72	Botswana	BWA	710	South Africa	ZAF								09	MISC.EDIBLE PRODUCTS ETC	1	No Quantity							413808			0
S3	2016	2016	2016	2	0	2	Export	72	Botswana	BWA	716	Zimbabwe	ZWE								09	MISC.EDIBLE PRODUCTS ETC	1	No Quantity							933680			0
S3	2016	2016	2016	2	0	2	Export	72	Botswana	BWA	894	Zambia	ZMB								09	MISC.EDIBLE PRODUCTS ETC	1	No Quantity							36647			0
S3	2016	2016	2016	2	0	2	Export	70	Bosnia Herzegovina	BIH	0	World	WLD								11	BEVERAGES	1	No Quantity							28978109			0
S3	2016	2016	2016	2	0	2	Export	70	Bosnia Herzegovina	BIH	8	Albania	ALB								11	BEVERAGES	1	No Quantity							111374			0
S3	2016	2016	2016	2	0	2	Export	70	Bosnia Herzegovina	BIH	36	Australia	AUS								11	BEVERAGES	1	No Quantity							65238			0
S3	2016	2016	2016	2	0	2	Export	70	Bosnia Herzegovina	BIH	40	Austria	AUT								11	BEVERAGES	1	No Quantity							614527			0
S3	2016	2016	2016	2	0	2	Export	70	Bosnia Herzegovina	BIH	56	Belgium	BEL								11	BEVERAGES	1	No Quantity							19807			0
S3	2016	2016	2016	2	0	2	Export	70	Bosnia Herzegovina	BIH	100	Bulgaria	BGR								11	BEVERAGES	1	No Quantity							39			0
S3	2016	2016	2016	2	0	2	Export	70	Bosnia Herzegovina	BIH	124	Canada	CAN								11	BEVERAGES	1	No Quantity							8863			0
S3	2016	2016	2016	2	0	2	Export	70	Bosnia Herzegovina	BIH	156	China	CHN								11	BEVERAGES	1	No Quantity							206304			0
S3	2016	2016	2016	2	0	2	Export	70	Bosnia Herzegovina	BIH	191	Croatia	HRV								11	BEVERAGES	1	No Quantity							13030519			0
S3	2016	2016	2016	2	0	2	Export	70	Bosnia Herzegovina	BIH	196	Cyprus	CYP								11	BEVERAGES	1	No Quantity							9589			0
S3	2016	2016	2016	2	0	2	Export	70	Bosnia Herzegovina	BIH	203	Czechia	CZE								11	BEVERAGES	1	No Quantity							343886			0
S3	2016	2016	2016	2	0	2	Export	70	Bosnia Herzegovina	BIH	251	France	FRA								11	BEVERAGES	1	No Quantity							126555			0
S3	2016	2016	2016	2	0	2	Export	70	Bosnia Herzegovina	BIH	276	Germany	DEU								11	BEVERAGES	1	No Quantity							1245923			0
S3	2016	2016	2016	2	0	2	Export	70	Bosnia Herzegovina	BIH	300	Greece	GRC								11	BEVERAGES	1	No Quantity							17			0
S3	2016	2016	2016	2	0	2	Export	70	Bosnia Herzegovina	BIH	344	China, Hong Kong SAR	HKG								11	BEVERAGES	1	No Quantity							55852			0
S3	2016	2016	2016	2	0	2	Export	70	Bosnia Herzegovina	BIH	348	Hungary	HUN								11	BEVERAGES	1	No Quantity							113976			0
S3	2016	2016	2016	2	0	2	Export	70	Bosnia Herzegovina	BIH	368	Iraq	IRQ								11	BEVERAGES	1	No Quantity							25748			0
S3	2016	2016	2016	2	0	2	Export	70	Bosnia Herzegovina	BIH	381	Italy	ITA								11	BEVERAGES	1	No Quantity							909783			0
S3	2016	2016	2016	2	0	2	Export	70	Bosnia Herzegovina	BIH	392	Japan	JPN								11	BEVERAGES	1	No Quantity							9843			0
S3	2016	2016	2016	2	0	2	Export	70	Bosnia Herzegovina	BIH	414	Kuwait	KWT								11	BEVERAGES	1	No Quantity							10834			0
S3	2016	2016	2016	2	0	2	Export	70	Bosnia Herzegovina	BIH	422	Lebanon	LBN								11	BEVERAGES	1	No Quantity							5			0
S3	2016	2016	2016	2	0	2	Export	70	Bosnia Herzegovina	BIH	440	Lithuania	LTU								11	BEVERAGES	1	No Quantity							19594			0
S3	2016	2016	2016	2	0	2	Export	70	Bosnia Herzegovina	BIH	499	Montenegro	MNE								11	BEVERAGES	1	No Quantity							2350489			0
S3	2016	2016	2016	2	0	2	Export	70	Bosnia Herzegovina	BIH	512	Oman	OMN								11	BEVERAGES	1	No Quantity							401			0
S3	2016	2016	2016	2	0	2	Export	70	Bosnia Herzegovina	BIH	528	Netherlands	NLD								11	BEVERAGES	1	No Quantity							181918			0
S3	2016	2016	2016	2	0	2	Export	70	Bosnia Herzegovina	BIH	554	New Zealand	NZL								11	BEVERAGES	1	No Quantity							1438			0
S3	2016	2016	2016	2	0	2	Export	70	Bosnia Herzegovina	BIH	579	Norway	NOR								11	BEVERAGES	1	No Quantity							3365			0
S3	2016	2016	2016	2	0	2	Export	70	Bosnia Herzegovina	BIH	616	Poland	POL								11	BEVERAGES	1	No Quantity							86005			0
S3	2016	2016	2016	2	0	2	Export	70	Bosnia Herzegovina	BIH	642	Romania	ROU								11	BEVERAGES	1	No Quantity							332			0
S3	2016	2016	2016	2	0	2	Export	70	Bosnia Herzegovina	BIH	643	Russian Federation	RUS								11	BEVERAGES	1	No Quantity							9692			0
S3	2016	2016	2016	2	0	2	Export	70	Bosnia Herzegovina	BIH	688	Serbia	SRB								11	BEVERAGES	1	No Quantity							4965541			0
S3	2016	2016	2016	2	0	2	Export	70	Bosnia Herzegovina	BIH	699	India	IND								11	BEVERAGES	1	No Quantity							15691			0
S3	2016	2016	2016	2	0	2	Export	70	Bosnia Herzegovina	BIH	702	Singapore	SGP								11	BEVERAGES	1	No Quantity							8049			0
S3	2016	2016	2016	2	0	2	Export	70	Bosnia Herzegovina	BIH	703	Slovakia	SVK								11	BEVERAGES	1	No Quantity							1539338			0
S3	2016	2016	2016	2	0	2	Export	70	Bosnia Herzegovina	BIH	705	Slovenia	SVN								11	BEVERAGES	1	No Quantity							568586			0
S3	2016	2016	2016	2	0	2	Export	70	Bosnia Herzegovina	BIH	724	Spain	ESP								11	BEVERAGES	1	No Quantity							1			0
S3	2016	2016	2016	2	0	2	Export	70	Bosnia Herzegovina	BIH	752	Sweden	SWE								11	BEVERAGES	1	No Quantity							67000			0
S3	2016	2016	2016	2	0	2	Export	70	Bosnia Herzegovina	BIH	757	Switzerland	CHE								11	BEVERAGES	1	No Quantity							609698			0
S3	2016	2016	2016	2	0	2	Export	70	Bosnia Herzegovina	BIH	784	United Arab Emirates	ARE								11	BEVERAGES	1	No Quantity							16172			0
S3	2016	2016	2016	2	0	2	Export	70	Bosnia Herzegovina	BIH	792	Turkey	TUR								11	BEVERAGES	1	No Quantity							340			0
S3	2016	2016	2016	2	0	2	Export	70	Bosnia Herzegovina	BIH	804	Ukraine	UKR								11	BEVERAGES	1	No Quantity							181			0
S3	2016	2016	2016	2	0	2	Export	70	Bosnia Herzegovina	BIH	807	North Macedonia	MKD								11	BEVERAGES	1	No Quantity							460884			0
S3	2016	2016	2016	2	0	2	Export	70	Bosnia Herzegovina	BIH	826	United Kingdom	GBR								11	BEVERAGES	1	No Quantity							531471			0
S3	2016	2016	2016	2	0	2	Export	70	Bosnia Herzegovina	BIH	842	USA	USA								11	BEVERAGES	1	No Quantity							548197			0
S3	2016	2016	2016	2	0	2	Export	70	Bosnia Herzegovina	BIH	899	Areas, nes									11	BEVERAGES	1	No Quantity							85044			0
S3	2016	2016	2016	2	0	2	Export	72	Botswana	BWA	0	World	WLD								11	BEVERAGES	1	No Quantity							1343769			0
S3	2016	2016	2016	2	0	2	Export	72	Botswana	BWA	156	China	CHN								11	BEVERAGES	1	No Quantity							3096			0
S3	2016	2016	2016	2	0	2	Export	72	Botswana	BWA	516	Namibia	NAM								11	BEVERAGES	1	No Quantity							131981			0
S3	2016	2016	2016	2	0	2	Export	72	Botswana	BWA	710	South Africa	ZAF								11	BEVERAGES	1	No Quantity							412360			0
S3	2016	2016	2016	2	0	2	Export	72	Botswana	BWA	716	Zimbabwe	ZWE								11	BEVERAGES	1	No Quantity							500059			0
S3	2016	2016	2016	2	0	2	Export	72	Botswana	BWA	826	United Kingdom	GBR								11	BEVERAGES	1	No Quantity							7			0
S3	2016	2016	2016	2	0	2	Export	72	Botswana	BWA	894	Zambia	ZMB								11	BEVERAGES	1	No Quantity							296266			0
S3	2016	2016	2016	2	0	2	Export	70	Bosnia Herzegovina	BIH	0	World	WLD								12	TOBACCO,TOBACCO MANUFACT	1	No Quantity							10841181			0
S3	2016	2016	2016	2	0	2	Export	70	Bosnia Herzegovina	BIH	8	Albania	ALB								12	TOBACCO,TOBACCO MANUFACT	1	No Quantity							1031654			0
S3	2016	2016	2016	2	0	2	Export	70	Bosnia Herzegovina	BIH	56	Belgium	BEL								12	TOBACCO,TOBACCO MANUFACT	1	No Quantity							38755			0
S3	2016	2016	2016	2	0	2	Export	70	Bosnia Herzegovina	BIH	100	Bulgaria	BGR								12	TOBACCO,TOBACCO MANUFACT	1	No Quantity							1160720			0
S3	2016	2016	2016	2	0	2	Export	70	Bosnia Herzegovina	BIH	191	Croatia	HRV								12	TOBACCO,TOBACCO MANUFACT	1	No Quantity							296471			0
S3	2016	2016	2016	2	0	2	Export	70	Bosnia Herzegovina	BIH	196	Cyprus	CYP								12	TOBACCO,TOBACCO MANUFACT	1	No Quantity							62300			0
S3	2016	2016	2016	2	0	2	Export	70	Bosnia Herzegovina	BIH	251	France	FRA								12	TOBACCO,TOBACCO MANUFACT	1	No Quantity							30278			0
S3	2016	2016	2016	2	0	2	Export	70	Bosnia Herzegovina	BIH	268	Georgia	GEO								12	TOBACCO,TOBACCO MANUFACT	1	No Quantity							37553			0
S3	2016	2016	2016	2	0	2	Export	70	Bosnia Herzegovina	BIH	276	Germany	DEU								12	TOBACCO,TOBACCO MANUFACT	1	No Quantity							206492			0
S3	2016	2016	2016	2	0	2	Export	70	Bosnia Herzegovina	BIH	368	Iraq	IRQ								12	TOBACCO,TOBACCO MANUFACT	1	No Quantity							371236			0
S3	2016	2016	2016	2	0	2	Export	70	Bosnia Herzegovina	BIH	381	Italy	ITA								12	TOBACCO,TOBACCO MANUFACT	1	No Quantity							327			0
S3	2016	2016	2016	2	0	2	Export	70	Bosnia Herzegovina	BIH	430	Liberia	LBR								12	TOBACCO,TOBACCO MANUFACT	1	No Quantity							67267			0
S3	2016	2016	2016	2	0	2	Export	70	Bosnia Herzegovina	BIH	458	Malaysia	MYS								12	TOBACCO,TOBACCO MANUFACT	1	No Quantity							83862			0
S3	2016	2016	2016	2	0	2	Export	70	Bosnia Herzegovina	BIH	470	Malta	MLT								12	TOBACCO,TOBACCO MANUFACT	1	No Quantity							77445			0
S3	2016	2016	2016	2	0	2	Export	70	Bosnia Herzegovina	BIH	499	Montenegro	MNE								12	TOBACCO,TOBACCO MANUFACT	1	No Quantity							2297038			0
S3	2016	2016	2016	2	0	2	Export	70	Bosnia Herzegovina	BIH	688	Serbia	SRB								12	TOBACCO,TOBACCO MANUFACT	1	No Quantity							1431409			0
S3	2016	2016	2016	2	0	2	Export	70	Bosnia Herzegovina	BIH	690	Seychelles	SYC								12	TOBACCO,TOBACCO MANUFACT	1	No Quantity							1981775			0
S3	2016	2016	2016	2	0	2	Export	70	Bosnia Herzegovina	BIH	702	Singapore	SGP								12	TOBACCO,TOBACCO MANUFACT	1	No Quantity							660477			0
S3	2016	2016	2016	2	0	2	Export	70	Bosnia Herzegovina	BIH	704	Viet Nam	VNM								12	TOBACCO,TOBACCO MANUFACT	1	No Quantity							345739			0
S3	2016	2016	2016	2	0	2	Export	70	Bosnia Herzegovina	BIH	705	Slovenia	SVN								12	TOBACCO,TOBACCO MANUFACT	1	No Quantity							4645			0
S3	2016	2016	2016	2	0	2	Export	70	Bosnia Herzegovina	BIH	724	Spain	ESP								12	TOBACCO,TOBACCO MANUFACT	1	No Quantity							92527			0
S3	2016	2016	2016	2	0	2	Export	70	Bosnia Herzegovina	BIH	784	United Arab Emirates	ARE								12	TOBACCO,TOBACCO MANUFACT	1	No Quantity							10787			0
S3	2016	2016	2016	2	0	2	Export	70	Bosnia Herzegovina	BIH	792	Turkey	TUR								12	TOBACCO,TOBACCO MANUFACT	1	No Quantity							1660			0
S3	2016	2016	2016	2	0	2	Export	70	Bosnia Herzegovina	BIH	807	North Macedonia	MKD								12	TOBACCO,TOBACCO MANUFACT	1	No Quantity							480174			0
S3	2016	2016	2016	2	0	2	Export	70	Bosnia Herzegovina	BIH	899	Areas, nes									12	TOBACCO,TOBACCO MANUFACT	1	No Quantity							70590			0
S3	2016	2016	2016	2	0	2	Export	72	Botswana	BWA	0	World	WLD								12	TOBACCO,TOBACCO MANUFACT	1	No Quantity							839343			0
S3	2016	2016	2016	2	0	2	Export	72	Botswana	BWA	24	Angola	AGO								12	TOBACCO,TOBACCO MANUFACT	1	No Quantity							716233			0
S3	2016	2016	2016	2	0	2	Export	72	Botswana	BWA	180	Dem. Rep. of the Congo	COD								12	TOBACCO,TOBACCO MANUFACT	1	No Quantity							9228			0
S3	2016	2016	2016	2	0	2	Export	72	Botswana	BWA	516	Namibia	NAM								12	TOBACCO,TOBACCO MANUFACT	1	No Quantity							110042			0
S3	2016	2016	2016	2	0	2	Export	72	Botswana	BWA	710	South Africa	ZAF								12	TOBACCO,TOBACCO MANUFACT	1	No Quantity							3840			0
S3	2016	2016	2016	2	0	2	Export	70	Bosnia Herzegovina	BIH	0	World	WLD								21	HIDES,SKINS,FURSKINS,RAW	1	No Quantity							49152259			0
S3	2016	2016	2016	2	0	2	Export	70	Bosnia Herzegovina	BIH	8	Albania	ALB								21	HIDES,SKINS,FURSKINS,RAW	1	No Quantity							24036			0
S3	2016	2016	2016	2	0	2	Export	70	Bosnia Herzegovina	BIH	40	Austria	AUT								21	HIDES,SKINS,FURSKINS,RAW	1	No Quantity							14975013			0
S3	2016	2016	2016	2	0	2	Export	70	Bosnia Herzegovina	BIH	191	Croatia	HRV								21	HIDES,SKINS,FURSKINS,RAW	1	No Quantity							5458601			0
S3	2016	2016	2016	2	0	2	Export	70	Bosnia Herzegovina	BIH	203	Czechia	CZE								21	HIDES,SKINS,FURSKINS,RAW	1	No Quantity							884281			0
S3	2016	2016	2016	2	0	2	Export	70	Bosnia Herzegovina	BIH	208	Denmark	DNK								21	HIDES,SKINS,FURSKINS,RAW	1	No Quantity							120273			0
S3	2016	2016	2016	2	0	2	Export	70	Bosnia Herzegovina	BIH	276	Germany	DEU								21	HIDES,SKINS,FURSKINS,RAW	1	No Quantity							153289			0
S3	2016	2016	2016	2	0	2	Export	70	Bosnia Herzegovina	BIH	288	Ghana	GHA								21	HIDES,SKINS,FURSKINS,RAW	1	No Quantity							67810			0
S3	2016	2016	2016	2	0	2	Export	70	Bosnia Herzegovina	BIH	360	Indonesia	IDN								21	HIDES,SKINS,FURSKINS,RAW	1	No Quantity							22026			0
S3	2016	2016	2016	2	0	2	Export	70	Bosnia Herzegovina	BIH	381	Italy	ITA								21	HIDES,SKINS,FURSKINS,RAW	1	No Quantity							15103885			0
S3	2016	2016	2016	2	0	2	Export	70	Bosnia Herzegovina	BIH	528	Netherlands	NLD								21	HIDES,SKINS,FURSKINS,RAW	1	No Quantity							1004180			0
S3	2016	2016	2016	2	0	2	Export	70	Bosnia Herzegovina	BIH	579	Norway	NOR								21	HIDES,SKINS,FURSKINS,RAW	1	No Quantity							3325			0
S3	2016	2016	2016	2	0	2	Export	70	Bosnia Herzegovina	BIH	616	Poland	POL								21	HIDES,SKINS,FURSKINS,RAW	1	No Quantity							11319			0
S3	2016	2016	2016	2	0	2	Export	70	Bosnia Herzegovina	BIH	688	Serbia	SRB								21	HIDES,SKINS,FURSKINS,RAW	1	No Quantity							233917			0
S3	2016	2016	2016	2	0	2	Export	70	Bosnia Herzegovina	BIH	703	Slovakia	SVK								21	HIDES,SKINS,FURSKINS,RAW	1	No Quantity							3873			0
S3	2016	2016	2016	2	0	2	Export	70	Bosnia Herzegovina	BIH	705	Slovenia	SVN								21	HIDES,SKINS,FURSKINS,RAW	1	No Quantity							7125143			0
S3	2016	2016	2016	2	0	2	Export	70	Bosnia Herzegovina	BIH	724	Spain	ESP								21	HIDES,SKINS,FURSKINS,RAW	1	No Quantity							422912			0
S3	2016	2016	2016	2	0	2	Export	70	Bosnia Herzegovina	BIH	757	Switzerland	CHE								21	HIDES,SKINS,FURSKINS,RAW	1	No Quantity							2880891			0
S3	2016	2016	2016	2	0	2	Export	70	Bosnia Herzegovina	BIH	792	Turkey	TUR								21	HIDES,SKINS,FURSKINS,RAW	1	No Quantity							657485			0
S3	2016	2016	2016	2	0	2	Export	72	Botswana	BWA	0	World	WLD								21	HIDES,SKINS,FURSKINS,RAW	1	No Quantity							1553728			0
S3	2016	2016	2016	2	0	2	Export	72	Botswana	BWA	124	Canada	CAN								21	HIDES,SKINS,FURSKINS,RAW	1	No Quantity							25855			0
S3	2016	2016	2016	2	0	2	Export	72	Botswana	BWA	276	Germany	DEU								21	HIDES,SKINS,FURSKINS,RAW	1	No Quantity							4062			0
S3	2016	2016	2016	2	0	2	Export	72	Botswana	BWA	348	Hungary	HUN								21	HIDES,SKINS,FURSKINS,RAW	1	No Quantity							4488			0
S3	2016	2016	2016	2	0	2	Export	72	Botswana	BWA	381	Italy	ITA								21	HIDES,SKINS,FURSKINS,RAW	1	No Quantity							4821			0
S3	2016	2016	2016	2	0	2	Export	72	Botswana	BWA	554	New Zealand	NZL								21	HIDES,SKINS,FURSKINS,RAW	1	No Quantity							2384			0
S3	2016	2016	2016	2	0	2	Export	72	Botswana	BWA	579	Norway	NOR								21	HIDES,SKINS,FURSKINS,RAW	1	No Quantity							20311			0
S3	2016	2016	2016	2	0	2	Export	72	Botswana	BWA	710	South Africa	ZAF								21	HIDES,SKINS,FURSKINS,RAW	1	No Quantity							1311870			0
S3	2016	2016	2016	2	0	2	Export	72	Botswana	BWA	724	Spain	ESP								21	HIDES,SKINS,FURSKINS,RAW	1	No Quantity							29565			0
S3	2016	2016	2016	2	0	2	Export	72	Botswana	BWA	826	United Kingdom	GBR								21	HIDES,SKINS,FURSKINS,RAW	1	No Quantity							5798			0
S3	2016	2016	2016	2	0	2	Export	72	Botswana	BWA	842	USA	USA								21	HIDES,SKINS,FURSKINS,RAW	1	No Quantity							144573			0
S3	2016	2016	2016	2	0	2	Export	70	Bosnia Herzegovina	BIH	0	World	WLD								22	OIL SEED,OLEAGINUS FRUIT	1	No Quantity							1714311			0
S3	2016	2016	2016	2	0	2	Export	70	Bosnia Herzegovina	BIH	36	Australia	AUS								22	OIL SEED,OLEAGINUS FRUIT	1	No Quantity							751			0
S3	2016	2016	2016	2	0	2	Export	70	Bosnia Herzegovina	BIH	124	Canada	CAN								22	OIL SEED,OLEAGINUS FRUIT	1	No Quantity							4492			0
S3	2016	2016	2016	2	0	2	Export	70	Bosnia Herzegovina	BIH	191	Croatia	HRV								22	OIL SEED,OLEAGINUS FRUIT	1	No Quantity							39677			0
S3	2016	2016	2016	2	0	2	Export	70	Bosnia Herzegovina	BIH	251	France	FRA								22	OIL SEED,OLEAGINUS FRUIT	1	No Quantity							45			0
S3	2016	2016	2016	2	0	2	Export	70	Bosnia Herzegovina	BIH	276	Germany	DEU								22	OIL SEED,OLEAGINUS FRUIT	1	No Quantity							221			0
S3	2016	2016	2016	2	0	2	Export	70	Bosnia Herzegovina	BIH	499	Montenegro	MNE								22	OIL SEED,OLEAGINUS FRUIT	1	No Quantity							22869			0
S3	2016	2016	2016	2	0	2	Export	70	Bosnia Herzegovina	BIH	643	Russian Federation	RUS								22	OIL SEED,OLEAGINUS FRUIT	1	No Quantity							34			0
S3	2016	2016	2016	2	0	2	Export	70	Bosnia Herzegovina	BIH	688	Serbia	SRB								22	OIL SEED,OLEAGINUS FRUIT	1	No Quantity							782956			0
S3	2016	2016	2016	2	0	2	Export	70	Bosnia Herzegovina	BIH	705	Slovenia	SVN								22	OIL SEED,OLEAGINUS FRUIT	1	No Quantity							3383			0
S3	2016	2016	2016	2	0	2	Export	70	Bosnia Herzegovina	BIH	792	Turkey	TUR								22	OIL SEED,OLEAGINUS FRUIT	1	No Quantity							858592			0
S3	2016	2016	2016	2	0	2	Export	70	Bosnia Herzegovina	BIH	807	North Macedonia	MKD								22	OIL SEED,OLEAGINUS FRUIT	1	No Quantity							1287			0
S3	2016	2016	2016	2	0	2	Export	70	Bosnia Herzegovina	BIH	842	USA	USA								22	OIL SEED,OLEAGINUS FRUIT	1	No Quantity							4			0
S3	2016	2016	2016	2	0	2	Export	72	Botswana	BWA	0	World	WLD								22	OIL SEED,OLEAGINUS FRUIT	1	No Quantity							299769			0
S3	2016	2016	2016	2	0	2	Export	72	Botswana	BWA	516	Namibia	NAM								22	OIL SEED,OLEAGINUS FRUIT	1	No Quantity							541			0
S3	2016	2016	2016	2	0	2	Export	72	Botswana	BWA	710	South Africa	ZAF								22	OIL SEED,OLEAGINUS FRUIT	1	No Quantity							296423			0
S3	2016	2016	2016	2	0	2	Export	72	Botswana	BWA	826	United Kingdom	GBR								22	OIL SEED,OLEAGINUS FRUIT	1	No Quantity							2804			0
S3	2016	2016	2016	2	0	2	Export	70	Bosnia Herzegovina	BIH	0	World	WLD								23	CRUDE RUBBER	1	No Quantity							32596			0
S3	2016	2016	2016	2	0	2	Export	70	Bosnia Herzegovina	BIH	40	Austria	AUT								23	CRUDE RUBBER	1	No Quantity							1464			0
S3	2016	2016	2016	2	0	2	Export	70	Bosnia Herzegovina	BIH	191	Croatia	HRV								23	CRUDE RUBBER	1	No Quantity							6824			0
S3	2016	2016	2016	2	0	2	Export	70	Bosnia Herzegovina	BIH	203	Czechia	CZE								23	CRUDE RUBBER	1	No Quantity							2205			0
S3	2016	2016	2016	2	0	2	Export	70	Bosnia Herzegovina	BIH	276	Germany	DEU								23	CRUDE RUBBER	1	No Quantity							12393			0
S3	2016	2016	2016	2	0	2	Export	70	Bosnia Herzegovina	BIH	499	Montenegro	MNE								23	CRUDE RUBBER	1	No Quantity							7469			0
S3	2016	2016	2016	2	0	2	Export	70	Bosnia Herzegovina	BIH	688	Serbia	SRB								23	CRUDE RUBBER	1	No Quantity							744			0
S3	2016	2016	2016	2	0	2	Export	70	Bosnia Herzegovina	BIH	703	Slovakia	SVK								23	CRUDE RUBBER	1	No Quantity							1325			0
S3	2016	2016	2016	2	0	2	Export	70	Bosnia Herzegovina	BIH	705	Slovenia	SVN								23	CRUDE RUBBER	1	No Quantity							18			0
S3	2016	2016	2016	2	0	2	Export	70	Bosnia Herzegovina	BIH	752	Sweden	SWE								23	CRUDE RUBBER	1	No Quantity							154			0
S3	2016	2016	2016	2	0	2	Export	72	Botswana	BWA	0	World	WLD								23	CRUDE RUBBER	1	No Quantity							8312			0
S3	2016	2016	2016	2	0	2	Export	72	Botswana	BWA	516	Namibia	NAM								23	CRUDE RUBBER	1	No Quantity							41			0
S3	2016	2016	2016	2	0	2	Export	72	Botswana	BWA	710	South Africa	ZAF								23	CRUDE RUBBER	1	No Quantity							389			0
S3	2016	2016	2016	2	0	2	Export	72	Botswana	BWA	716	Zimbabwe	ZWE								23	CRUDE RUBBER	1	No Quantity							7833			0
S3	2016	2016	2016	2	0	2	Export	72	Botswana	BWA	894	Zambia	ZMB								23	CRUDE RUBBER	1	No Quantity							49			0
S3	2016	2016	2016	2	0	2	Export	70	Bosnia Herzegovina	BIH	0	World	WLD								24	CORK AND WOOD	1	No Quantity							314436664			0
S3	2016	2016	2016	2	0	2	Export	70	Bosnia Herzegovina	BIH	8	Albania	ALB								24	CORK AND WOOD	1	No Quantity							5697279			0
S3	2016	2016	2016	2	0	2	Export	70	Bosnia Herzegovina	BIH	31	Azerbaijan	AZE								24	CORK AND WOOD	1	No Quantity							546			0
S3	2016	2016	2016	2	0	2	Export	70	Bosnia Herzegovina	BIH	36	Australia	AUS								24	CORK AND WOOD	1	No Quantity							221			0
S3	2016	2016	2016	2	0	2	Export	70	Bosnia Herzegovina	BIH	40	Austria	AUT								24	CORK AND WOOD	1	No Quantity							24248971			0
S3	2016	2016	2016	2	0	2	Export	70	Bosnia Herzegovina	BIH	48	Bahrain	BHR								24	CORK AND WOOD	1	No Quantity							36021			0
S3	2016	2016	2016	2	0	2	Export	70	Bosnia Herzegovina	BIH	56	Belgium	BEL								24	CORK AND WOOD	1	No Quantity							3829727			0
S3	2016	2016	2016	2	0	2	Export	70	Bosnia Herzegovina	BIH	100	Bulgaria	BGR								24	CORK AND WOOD	1	No Quantity							585130			0
S3	2016	2016	2016	2	0	2	Export	70	Bosnia Herzegovina	BIH	156	China	CHN								24	CORK AND WOOD	1	No Quantity							5960214			0
S3	2016	2016	2016	2	0	2	Export	70	Bosnia Herzegovina	BIH	191	Croatia	HRV								24	CORK AND WOOD	1	No Quantity							37192164			0
S3	2016	2016	2016	2	0	2	Export	70	Bosnia Herzegovina	BIH	203	Czechia	CZE								24	CORK AND WOOD	1	No Quantity							842712			0
S3	2016	2016	2016	2	0	2	Export	70	Bosnia Herzegovina	BIH	208	Denmark	DNK								24	CORK AND WOOD	1	No Quantity							479526			0
S3	2016	2016	2016	2	0	2	Export	70	Bosnia Herzegovina	BIH	233	Estonia	EST								24	CORK AND WOOD	1	No Quantity							2433879			0
S3	2016	2016	2016	2	0	2	Export	70	Bosnia Herzegovina	BIH	246	Finland	FIN								24	CORK AND WOOD	1	No Quantity							26497			0
S3	2016	2016	2016	2	0	2	Export	70	Bosnia Herzegovina	BIH	251	France	FRA								24	CORK AND WOOD	1	No Quantity							2220816			0
S3	2016	2016	2016	2	0	2	Export	70	Bosnia Herzegovina	BIH	276	Germany	DEU								24	CORK AND WOOD	1	No Quantity							43703639			0
S3	2016	2016	2016	2	0	2	Export	70	Bosnia Herzegovina	BIH	300	Greece	GRC								24	CORK AND WOOD	1	No Quantity							359298			0
S3	2016	2016	2016	2	0	2	Export	70	Bosnia Herzegovina	BIH	344	China, Hong Kong SAR	HKG								24	CORK AND WOOD	1	No Quantity							148899			0
S3	2016	2016	2016	2	0	2	Export	70	Bosnia Herzegovina	BIH	348	Hungary	HUN								24	CORK AND WOOD	1	No Quantity							2963031			0
S3	2016	2016	2016	2	0	2	Export	70	Bosnia Herzegovina	BIH	364	Iran	IRN								24	CORK AND WOOD	1	No Quantity							107633			0
S3	2016	2016	2016	2	0	2	Export	70	Bosnia Herzegovina	BIH	376	Israel	ISR								24	CORK AND WOOD	1	No Quantity							329292			0
S3	2016	2016	2016	2	0	2	Export	70	Bosnia Herzegovina	BIH	381	Italy	ITA								24	CORK AND WOOD	1	No Quantity							61486652			0
S3	2016	2016	2016	2	0	2	Export	70	Bosnia Herzegovina	BIH	392	Japan	JPN								24	CORK AND WOOD	1	No Quantity							28289			0
S3	2016	2016	2016	2	0	2	Export	70	Bosnia Herzegovina	BIH	400	Jordan	JOR								24	CORK AND WOOD	1	No Quantity							713150			0
S3	2016	2016	2016	2	0	2	Export	70	Bosnia Herzegovina	BIH	414	Kuwait	KWT								24	CORK AND WOOD	1	No Quantity							93067			0
S3	2016	2016	2016	2	0	2	Export	70	Bosnia Herzegovina	BIH	422	Lebanon	LBN								24	CORK AND WOOD	1	No Quantity							434572			0
S3	2016	2016	2016	2	0	2	Export	70	Bosnia Herzegovina	BIH	428	Latvia	LVA								24	CORK AND WOOD	1	No Quantity							171518			0
S3	2016	2016	2016	2	0	2	Export	70	Bosnia Herzegovina	BIH	434	Libya	LBY								24	CORK AND WOOD	1	No Quantity							65372			0
S3	2016	2016	2016	2	0	2	Export	70	Bosnia Herzegovina	BIH	440	Lithuania	LTU								24	CORK AND WOOD	1	No Quantity							192713			0
S3	2016	2016	2016	2	0	2	Export	70	Bosnia Herzegovina	BIH	442	Luxembourg	LUX								24	CORK AND WOOD	1	No Quantity							287965			0
S3	2016	2016	2016	2	0	2	Export	70	Bosnia Herzegovina	BIH	499	Montenegro	MNE								24	CORK AND WOOD	1	No Quantity							2436245			0
S3	2016	2016	2016	2	0	2	Export	70	Bosnia Herzegovina	BIH	528	Netherlands	NLD								24	CORK AND WOOD	1	No Quantity							3581048			0
S3	2016	2016	2016	2	0	2	Export	70	Bosnia Herzegovina	BIH	579	Norway	NOR								24	CORK AND WOOD	1	No Quantity							14726			0
S3	2016	2016	2016	2	0	2	Export	70	Bosnia Herzegovina	BIH	616	Poland	POL								24	CORK AND WOOD	1	No Quantity							4511481			0
S3	2016	2016	2016	2	0	2	Export	70	Bosnia Herzegovina	BIH	620	Portugal	PRT								24	CORK AND WOOD	1	No Quantity							135415			0
S3	2016	2016	2016	2	0	2	Export	70	Bosnia Herzegovina	BIH	634	Qatar	QAT								24	CORK AND WOOD	1	No Quantity							31240			0
S3	2016	2016	2016	2	0	2	Export	70	Bosnia Herzegovina	BIH	642	Romania	ROU								24	CORK AND WOOD	1	No Quantity							5800440			0
S3	2016	2016	2016	2	0	2	Export	70	Bosnia Herzegovina	BIH	643	Russian Federation	RUS								24	CORK AND WOOD	1	No Quantity							27401			0
S3	2016	2016	2016	2	0	2	Export	70	Bosnia Herzegovina	BIH	674	San Marino	SMR								24	CORK AND WOOD	1	No Quantity							18377			0
S3	2016	2016	2016	2	0	2	Export	70	Bosnia Herzegovina	BIH	682	Saudi Arabia	SAU								24	CORK AND WOOD	1	No Quantity							116220			0
S3	2016	2016	2016	2	0	2	Export	70	Bosnia Herzegovina	BIH	688	Serbia	SRB								24	CORK AND WOOD	1	No Quantity							31517437			0
S3	2016	2016	2016	2	0	2	Export	70	Bosnia Herzegovina	BIH	699	India	IND								24	CORK AND WOOD	1	No Quantity							138750			0
S3	2016	2016	2016	2	0	2	Export	70	Bosnia Herzegovina	BIH	703	Slovakia	SVK								24	CORK AND WOOD	1	No Quantity							647348			0
S3	2016	2016	2016	2	0	2	Export	70	Bosnia Herzegovina	BIH	705	Slovenia	SVN								24	CORK AND WOOD	1	No Quantity							31239460			0
S3	2016	2016	2016	2	0	2	Export	70	Bosnia Herzegovina	BIH	710	South Africa	ZAF								24	CORK AND WOOD	1	No Quantity							71243			0
S3	2016	2016	2016	2	0	2	Export	70	Bosnia Herzegovina	BIH	724	Spain	ESP								24	CORK AND WOOD	1	No Quantity							821047			0
S3	2016	2016	2016	2	0	2	Export	70	Bosnia Herzegovina	BIH	729	Sudan	SDN								24	CORK AND WOOD	1	No Quantity							66765			0
S3	2016	2016	2016	2	0	2	Export	70	Bosnia Herzegovina	BIH	740	Suriname	SUR								24	CORK AND WOOD	1	No Quantity							4243			0
S3	2016	2016	2016	2	0	2	Export	70	Bosnia Herzegovina	BIH	752	Sweden	SWE								24	CORK AND WOOD	1	No Quantity							2609942			0
S3	2016	2016	2016	2	0	2	Export	70	Bosnia Herzegovina	BIH	757	Switzerland	CHE								24	CORK AND WOOD	1	No Quantity							2944241			0
S3	2016	2016	2016	2	0	2	Export	70	Bosnia Herzegovina	BIH	760	Syria	SYR								24	CORK AND WOOD	1	No Quantity							86647			0
S3	2016	2016	2016	2	0	2	Export	70	Bosnia Herzegovina	BIH	784	United Arab Emirates	ARE								24	CORK AND WOOD	1	No Quantity							8614393			0
S3	2016	2016	2016	2	0	2	Export	70	Bosnia Herzegovina	BIH	792	Turkey	TUR								24	CORK AND WOOD	1	No Quantity							405737			0
S3	2016	2016	2016	2	0	2	Export	70	Bosnia Herzegovina	BIH	804	Ukraine	UKR								24	CORK AND WOOD	1	No Quantity							6413			0
S3	2016	2016	2016	2	0	2	Export	70	Bosnia Herzegovina	BIH	807	North Macedonia	MKD								24	CORK AND WOOD	1	No Quantity							6439319			0
S3	2016	2016	2016	2	0	2	Export	70	Bosnia Herzegovina	BIH	818	Egypt	EGY								24	CORK AND WOOD	1	No Quantity							3774968			0
S3	2016	2016	2016	2	0	2	Export	70	Bosnia Herzegovina	BIH	826	United Kingdom	GBR								24	CORK AND WOOD	1	No Quantity							706093			0
S3	2016	2016	2016	2	0	2	Export	70	Bosnia Herzegovina	BIH	842	USA	USA								24	CORK AND WOOD	1	No Quantity							131441			0
S3	2016	2016	2016	2	0	2	Export	70	Bosnia Herzegovina	BIH	887	Yemen	YEM								24	CORK AND WOOD	1	No Quantity							14743			0
S3	2016	2016	2016	2	0	2	Export	70	Bosnia Herzegovina	BIH	899	Areas, nes									24	CORK AND WOOD	1	No Quantity							12885048			0
S3	2016	2016	2016	2	0	2	Export	72	Botswana	BWA	0	World	WLD								24	CORK AND WOOD	1	No Quantity							55783			0
S3	2016	2016	2016	2	0	2	Export	72	Botswana	BWA	454	Malawi	MWI								24	CORK AND WOOD	1	No Quantity							924			0
S3	2016	2016	2016	2	0	2	Export	72	Botswana	BWA	516	Namibia	NAM								24	CORK AND WOOD	1	No Quantity							43566			0
S3	2016	2016	2016	2	0	2	Export	72	Botswana	BWA	710	South Africa	ZAF								24	CORK AND WOOD	1	No Quantity							7420			0
S3	2016	2016	2016	2	0	2	Export	72	Botswana	BWA	894	Zambia	ZMB								24	CORK AND WOOD	1	No Quantity							3872			0
S3	2016	2016	2016	2	0	2	Export	70	Bosnia Herzegovina	BIH	0	World	WLD								25	PULP AND WASTE PAPER	1	No Quantity							6672503			0
S3	2016	2016	2016	2	0	2	Export	70	Bosnia Herzegovina	BIH	40	Austria	AUT								25	PULP AND WASTE PAPER	1	No Quantity							1049421			0
S3	2016	2016	2016	2	0	2	Export	70	Bosnia Herzegovina	BIH	191	Croatia	HRV								25	PULP AND WASTE PAPER	1	No Quantity							1429451			0
S3	2016	2016	2016	2	0	2	Export	70	Bosnia Herzegovina	BIH	276	Germany	DEU								25	PULP AND WASTE PAPER	1	No Quantity							70646			0
S3	2016	2016	2016	2	0	2	Export	70	Bosnia Herzegovina	BIH	348	Hungary	HUN								25	PULP AND WASTE PAPER	1	No Quantity							465946			0
S3	2016	2016	2016	2	0	2	Export	70	Bosnia Herzegovina	BIH	381	Italy	ITA								25	PULP AND WASTE PAPER	1	No Quantity							121478			0
S3	2016	2016	2016	2	0	2	Export	70	Bosnia Herzegovina	BIH	499	Montenegro	MNE								25	PULP AND WASTE PAPER	1	No Quantity							583			0
S3	2016	2016	2016	2	0	2	Export	70	Bosnia Herzegovina	BIH	688	Serbia	SRB								25	PULP AND WASTE PAPER	1	No Quantity							2374844			0
S3	2016	2016	2016	2	0	2	Export	70	Bosnia Herzegovina	BIH	705	Slovenia	SVN								25	PULP AND WASTE PAPER	1	No Quantity							1160130			0
S3	2016	2016	2016	2	0	2	Export	70	Bosnia Herzegovina	BIH	842	USA	USA								25	PULP AND WASTE PAPER	1	No Quantity							4			0
S3	2016	2016	2016	2	0	2	Export	72	Botswana	BWA	0	World	WLD								25	PULP AND WASTE PAPER	1	No Quantity							1187656			0
S3	2016	2016	2016	2	0	2	Export	72	Botswana	BWA	710	South Africa	ZAF								25	PULP AND WASTE PAPER	1	No Quantity							995415			0
S3	2016	2016	2016	2	0	2	Export	72	Botswana	BWA	716	Zimbabwe	ZWE								25	PULP AND WASTE PAPER	1	No Quantity							190682			0
S3	2016	2016	2016	2	0	2	Export	72	Botswana	BWA	834	United Rep. of Tanzania	TZA								25	PULP AND WASTE PAPER	1	No Quantity							650			0
S3	2016	2016	2016	2	0	2	Export	72	Botswana	BWA	894	Zambia	ZMB								25	PULP AND WASTE PAPER	1	No Quantity							909			0
S3	2016	2016	2016	2	0	2	Export	70	Bosnia Herzegovina	BIH	0	World	WLD								26	TEXTILE FIBRES	1	No Quantity							790659			0
S3	2016	2016	2016	2	0	2	Export	70	Bosnia Herzegovina	BIH	36	Australia	AUS								26	TEXTILE FIBRES	1	No Quantity							271			0
S3	2016	2016	2016	2	0	2	Export	70	Bosnia Herzegovina	BIH	40	Austria	AUT								26	TEXTILE FIBRES	1	No Quantity							1208			0
S3	2016	2016	2016	2	0	2	Export	70	Bosnia Herzegovina	BIH	100	Bulgaria	BGR								26	TEXTILE FIBRES	1	No Quantity							19468			0
S3	2016	2016	2016	2	0	2	Export	70	Bosnia Herzegovina	BIH	156	China	CHN								26	TEXTILE FIBRES	1	No Quantity							122			0
S3	2016	2016	2016	2	0	2	Export	70	Bosnia Herzegovina	BIH	191	Croatia	HRV								26	TEXTILE FIBRES	1	No Quantity							25572			0
S3	2016	2016	2016	2	0	2	Export	70	Bosnia Herzegovina	BIH	203	Czechia	CZE								26	TEXTILE FIBRES	1	No Quantity							2102			0
S3	2016	2016	2016	2	0	2	Export	70	Bosnia Herzegovina	BIH	208	Denmark	DNK								26	TEXTILE FIBRES	1	No Quantity							304			0
S3	2016	2016	2016	2	0	2	Export	70	Bosnia Herzegovina	BIH	246	Finland	FIN								26	TEXTILE FIBRES	1	No Quantity							1660			0
S3	2016	2016	2016	2	0	2	Export	70	Bosnia Herzegovina	BIH	251	France	FRA								26	TEXTILE FIBRES	1	No Quantity							933			0
S3	2016	2016	2016	2	0	2	Export	70	Bosnia Herzegovina	BIH	276	Germany	DEU								26	TEXTILE FIBRES	1	No Quantity							13215			0
S3	2016	2016	2016	2	0	2	Export	70	Bosnia Herzegovina	BIH	300	Greece	GRC								26	TEXTILE FIBRES	1	No Quantity							1029			0
S3	2016	2016	2016	2	0	2	Export	70	Bosnia Herzegovina	BIH	348	Hungary	HUN								26	TEXTILE FIBRES	1	No Quantity							281340			0
S3	2016	2016	2016	2	0	2	Export	70	Bosnia Herzegovina	BIH	360	Indonesia	IDN								26	TEXTILE FIBRES	1	No Quantity							45921			0
S3	2016	2016	2016	2	0	2	Export	70	Bosnia Herzegovina	BIH	364	Iran	IRN								26	TEXTILE FIBRES	1	No Quantity							5845			0
S3	2016	2016	2016	2	0	2	Export	70	Bosnia Herzegovina	BIH	372	Ireland	IRL								26	TEXTILE FIBRES	1	No Quantity							166			0
S3	2016	2016	2016	2	0	2	Export	70	Bosnia Herzegovina	BIH	381	Italy	ITA								26	TEXTILE FIBRES	1	No Quantity							57262			0
S3	2016	2016	2016	2	0	2	Export	70	Bosnia Herzegovina	BIH	414	Kuwait	KWT								26	TEXTILE FIBRES	1	No Quantity							349			0
S3	2016	2016	2016	2	0	2	Export	70	Bosnia Herzegovina	BIH	422	Lebanon	LBN								26	TEXTILE FIBRES	1	No Quantity							962			0
S3	2016	2016	2016	2	0	2	Export	70	Bosnia Herzegovina	BIH	434	Libya	LBY								26	TEXTILE FIBRES	1	No Quantity							332			0
S3	2016	2016	2016	2	0	2	Export	70	Bosnia Herzegovina	BIH	490	Other Asia, nes									26	TEXTILE FIBRES	1	No Quantity							1224			0
S3	2016	2016	2016	2	0	2	Export	70	Bosnia Herzegovina	BIH	499	Montenegro	MNE								26	TEXTILE FIBRES	1	No Quantity							13658			0
S3	2016	2016	2016	2	0	2	Export	70	Bosnia Herzegovina	BIH	528	Netherlands	NLD								26	TEXTILE FIBRES	1	No Quantity							870			0
S3	2016	2016	2016	2	0	2	Export	70	Bosnia Herzegovina	BIH	586	Pakistan	PAK								26	TEXTILE FIBRES	1	No Quantity							4499			0
S3	2016	2016	2016	2	0	2	Export	70	Bosnia Herzegovina	BIH	616	Poland	POL								26	TEXTILE FIBRES	1	No Quantity							1825			0
S3	2016	2016	2016	2	0	2	Export	70	Bosnia Herzegovina	BIH	626	Timor-Leste	TLS								26	TEXTILE FIBRES	1	No Quantity							154			0
S3	2016	2016	2016	2	0	2	Export	70	Bosnia Herzegovina	BIH	643	Russian Federation	RUS								26	TEXTILE FIBRES	1	No Quantity							2102			0
S3	2016	2016	2016	2	0	2	Export	70	Bosnia Herzegovina	BIH	678	Sao Tome and Principe	STP								26	TEXTILE FIBRES	1	No Quantity							8309			0
S3	2016	2016	2016	2	0	2	Export	70	Bosnia Herzegovina	BIH	682	Saudi Arabia	SAU								26	TEXTILE FIBRES	1	No Quantity							332			0
S3	2016	2016	2016	2	0	2	Export	70	Bosnia Herzegovina	BIH	688	Serbia	SRB								26	TEXTILE FIBRES	1	No Quantity							150866			0
S3	2016	2016	2016	2	0	2	Export	70	Bosnia Herzegovina	BIH	705	Slovenia	SVN								26	TEXTILE FIBRES	1	No Quantity							9405			0
S3	2016	2016	2016	2	0	2	Export	70	Bosnia Herzegovina	BIH	724	Spain	ESP								26	TEXTILE FIBRES	1	No Quantity							7922			0
S3	2016	2016	2016	2	0	2	Export	70	Bosnia Herzegovina	BIH	729	Sudan	SDN								26	TEXTILE FIBRES	1	No Quantity							3			0
S3	2016	2016	2016	2	0	2	Export	70	Bosnia Herzegovina	BIH	752	Sweden	SWE								26	TEXTILE FIBRES	1	No Quantity							342			0
S3	2016	2016	2016	2	0	2	Export	70	Bosnia Herzegovina	BIH	757	Switzerland	CHE								26	TEXTILE FIBRES	1	No Quantity							1071			0
S3	2016	2016	2016	2	0	2	Export	70	Bosnia Herzegovina	BIH	764	Thailand	THA								26	TEXTILE FIBRES	1	No Quantity							99			0
S3	2016	2016	2016	2	0	2	Export	70	Bosnia Herzegovina	BIH	784	United Arab Emirates	ARE								26	TEXTILE FIBRES	1	No Quantity							484			0
S3	2016	2016	2016	2	0	2	Export	70	Bosnia Herzegovina	BIH	792	Turkey	TUR								26	TEXTILE FIBRES	1	No Quantity							110284			0
S3	2016	2016	2016	2	0	2	Export	70	Bosnia Herzegovina	BIH	826	United Kingdom	GBR								26	TEXTILE FIBRES	1	No Quantity							130			0
S3	2016	2016	2016	2	0	2	Export	70	Bosnia Herzegovina	BIH	834	United Rep. of Tanzania	TZA								26	TEXTILE FIBRES	1	No Quantity							883			0
S3	2016	2016	2016	2	0	2	Export	70	Bosnia Herzegovina	BIH	842	USA	USA								26	TEXTILE FIBRES	1	No Quantity							17000			0
S3	2016	2016	2016	2	0	2	Export	70	Bosnia Herzegovina	BIH	854	Burkina Faso	BFA								26	TEXTILE FIBRES	1	No Quantity							1136			0
S3	2016	2016	2016	2	0	2	Export	72	Botswana	BWA	0	World	WLD								26	TEXTILE FIBRES	1	No Quantity							128995			0
S3	2016	2016	2016	2	0	2	Export	72	Botswana	BWA	144	Sri Lanka	LKA								26	TEXTILE FIBRES	1	No Quantity							229			0
S3	2016	2016	2016	2	0	2	Export	72	Botswana	BWA	180	Dem. Rep. of the Congo	COD								26	TEXTILE FIBRES	1	No Quantity							85157			0
S3	2016	2016	2016	2	0	2	Export	72	Botswana	BWA	404	Kenya	KEN								26	TEXTILE FIBRES	1	No Quantity							532			0
S3	2016	2016	2016	2	0	2	Export	72	Botswana	BWA	410	Rep. of Korea	KOR								26	TEXTILE FIBRES	1	No Quantity							51			0
S3	2016	2016	2016	2	0	2	Export	72	Botswana	BWA	454	Malawi	MWI								26	TEXTILE FIBRES	1	No Quantity							29			0
S3	2016	2016	2016	2	0	2	Export	72	Botswana	BWA	710	South Africa	ZAF								26	TEXTILE FIBRES	1	No Quantity							21020			0
S3	2016	2016	2016	2	0	2	Export	72	Botswana	BWA	716	Zimbabwe	ZWE								26	TEXTILE FIBRES	1	No Quantity							11963			0
S3	2016	2016	2016	2	0	2	Export	72	Botswana	BWA	784	United Arab Emirates	ARE								26	TEXTILE FIBRES	1	No Quantity							124			0
S3	2016	2016	2016	2	0	2	Export	72	Botswana	BWA	826	United Kingdom	GBR								26	TEXTILE FIBRES	1	No Quantity							357			0
S3	2016	2016	2016	2	0	2	Export	72	Botswana	BWA	894	Zambia	ZMB								26	TEXTILE FIBRES	1	No Quantity							9533			0
S3	2016	2016	2016	2	0	2	Export	70	Bosnia Herzegovina	BIH	0	World	WLD								27	CRUDE FERTILIZER,MINERAL	1	No Quantity							21075008			0
S3	2016	2016	2016	2	0	2	Export	70	Bosnia Herzegovina	BIH	8	Albania	ALB								27	CRUDE FERTILIZER,MINERAL	1	No Quantity							2659			0
S3	2016	2016	2016	2	0	2	Export	70	Bosnia Herzegovina	BIH	36	Australia	AUS								27	CRUDE FERTILIZER,MINERAL	1	No Quantity							1616			0
S3	2016	2016	2016	2	0	2	Export	70	Bosnia Herzegovina	BIH	40	Austria	AUT								27	CRUDE FERTILIZER,MINERAL	1	No Quantity							102676			0
S3	2016	2016	2016	2	0	2	Export	70	Bosnia Herzegovina	BIH	56	Belgium	BEL								27	CRUDE FERTILIZER,MINERAL	1	No Quantity							6			0
S3	2016	2016	2016	2	0	2	Export	70	Bosnia Herzegovina	BIH	112	Belarus	BLR								27	CRUDE FERTILIZER,MINERAL	1	No Quantity							10			0
S3	2016	2016	2016	2	0	2	Export	70	Bosnia Herzegovina	BIH	156	China	CHN								27	CRUDE FERTILIZER,MINERAL	1	No Quantity							412369			0
S3	2016	2016	2016	2	0	2	Export	70	Bosnia Herzegovina	BIH	191	Croatia	HRV								27	CRUDE FERTILIZER,MINERAL	1	No Quantity							7461593			0
S3	2016	2016	2016	2	0	2	Export	70	Bosnia Herzegovina	BIH	251	France	FRA								27	CRUDE FERTILIZER,MINERAL	1	No Quantity							76402			0
S3	2016	2016	2016	2	0	2	Export	70	Bosnia Herzegovina	BIH	276	Germany	DEU								27	CRUDE FERTILIZER,MINERAL	1	No Quantity							13456			0
S3	2016	2016	2016	2	0	2	Export	70	Bosnia Herzegovina	BIH	348	Hungary	HUN								27	CRUDE FERTILIZER,MINERAL	1	No Quantity							31335			0
S3	2016	2016	2016	2	0	2	Export	70	Bosnia Herzegovina	BIH	381	Italy	ITA								27	CRUDE FERTILIZER,MINERAL	1	No Quantity							52589			0
S3	2016	2016	2016	2	0	2	Export	70	Bosnia Herzegovina	BIH	414	Kuwait	KWT								27	CRUDE FERTILIZER,MINERAL	1	No Quantity							7067			0
S3	2016	2016	2016	2	0	2	Export	70	Bosnia Herzegovina	BIH	499	Montenegro	MNE								27	CRUDE FERTILIZER,MINERAL	1	No Quantity							304669			0
S3	2016	2016	2016	2	0	2	Export	70	Bosnia Herzegovina	BIH	516	Namibia	NAM								27	CRUDE FERTILIZER,MINERAL	1	No Quantity							15			0
S3	2016	2016	2016	2	0	2	Export	70	Bosnia Herzegovina	BIH	528	Netherlands	NLD								27	CRUDE FERTILIZER,MINERAL	1	No Quantity							1381			0
S3	2016	2016	2016	2	0	2	Export	70	Bosnia Herzegovina	BIH	579	Norway	NOR								27	CRUDE FERTILIZER,MINERAL	1	No Quantity							2825			0
S3	2016	2016	2016	2	0	2	Export	70	Bosnia Herzegovina	BIH	591	Panama	PAN								27	CRUDE FERTILIZER,MINERAL	1	No Quantity							1217			0
S3	2016	2016	2016	2	0	2	Export	70	Bosnia Herzegovina	BIH	616	Poland	POL								27	CRUDE FERTILIZER,MINERAL	1	No Quantity							2			0
S3	2016	2016	2016	2	0	2	Export	70	Bosnia Herzegovina	BIH	688	Serbia	SRB								27	CRUDE FERTILIZER,MINERAL	1	No Quantity							1795306			0
S3	2016	2016	2016	2	0	2	Export	70	Bosnia Herzegovina	BIH	705	Slovenia	SVN								27	CRUDE FERTILIZER,MINERAL	1	No Quantity							1516327			0
S3	2016	2016	2016	2	0	2	Export	70	Bosnia Herzegovina	BIH	724	Spain	ESP								27	CRUDE FERTILIZER,MINERAL	1	No Quantity							53			0
S3	2016	2016	2016	2	0	2	Export	70	Bosnia Herzegovina	BIH	752	Sweden	SWE								27	CRUDE FERTILIZER,MINERAL	1	No Quantity							13195			0
S3	2016	2016	2016	2	0	2	Export	70	Bosnia Herzegovina	BIH	757	Switzerland	CHE								27	CRUDE FERTILIZER,MINERAL	1	No Quantity							78268			0
S3	2016	2016	2016	2	0	2	Export	70	Bosnia Herzegovina	BIH	807	North Macedonia	MKD								27	CRUDE FERTILIZER,MINERAL	1	No Quantity							1045034			0
S3	2016	2016	2016	2	0	2	Export	70	Bosnia Herzegovina	BIH	842	USA	USA								27	CRUDE FERTILIZER,MINERAL	1	No Quantity							7341			0
S3	2016	2016	2016	2	0	2	Export	70	Bosnia Herzegovina	BIH	899	Areas, nes									27	CRUDE FERTILIZER,MINERAL	1	No Quantity							8147597			0
S3	2016	2016	2016	2	0	2	Export	72	Botswana	BWA	0	World	WLD								27	CRUDE FERTILIZER,MINERAL	1	No Quantity							51622998			0
S3	2016	2016	2016	2	0	2	Export	72	Botswana	BWA	36	Australia	AUS								27	CRUDE FERTILIZER,MINERAL	1	No Quantity							77			0
S3	2016	2016	2016	2	0	2	Export	72	Botswana	BWA	56	Belgium	BEL								27	CRUDE FERTILIZER,MINERAL	1	No Quantity							7455444			0
S3	2016	2016	2016	2	0	2	Export	72	Botswana	BWA	124	Canada	CAN								27	CRUDE FERTILIZER,MINERAL	1	No Quantity							1472544			0
S3	2016	2016	2016	2	0	2	Export	72	Botswana	BWA	156	China	CHN								27	CRUDE FERTILIZER,MINERAL	1	No Quantity							8242			0
S3	2016	2016	2016	2	0	2	Export	72	Botswana	BWA	180	Dem. Rep. of the Congo	COD								27	CRUDE FERTILIZER,MINERAL	1	No Quantity							16127			0
S3	2016	2016	2016	2	0	2	Export	72	Botswana	BWA	276	Germany	DEU								27	CRUDE FERTILIZER,MINERAL	1	No Quantity							690			0
S3	2016	2016	2016	2	0	2	Export	72	Botswana	BWA	376	Israel	ISR								27	CRUDE FERTILIZER,MINERAL	1	No Quantity							1407380			0
S3	2016	2016	2016	2	0	2	Export	72	Botswana	BWA	454	Malawi	MWI								27	CRUDE FERTILIZER,MINERAL	1	No Quantity							36640			0
S3	2016	2016	2016	2	0	2	Export	72	Botswana	BWA	516	Namibia	NAM								27	CRUDE FERTILIZER,MINERAL	1	No Quantity							2689640			0
S3	2016	2016	2016	2	0	2	Export	72	Botswana	BWA	699	India	IND								27	CRUDE FERTILIZER,MINERAL	1	No Quantity							1495226			0
S3	2016	2016	2016	2	0	2	Export	72	Botswana	BWA	710	South Africa	ZAF								27	CRUDE FERTILIZER,MINERAL	1	No Quantity							8762782			0
S3	2016	2016	2016	2	0	2	Export	72	Botswana	BWA	716	Zimbabwe	ZWE								27	CRUDE FERTILIZER,MINERAL	1	No Quantity							9255830			0
S3	2016	2016	2016	2	0	2	Export	72	Botswana	BWA	784	United Arab Emirates	ARE								27	CRUDE FERTILIZER,MINERAL	1	No Quantity							2465553			0
S3	2016	2016	2016	2	0	2	Export	72	Botswana	BWA	826	United Kingdom	GBR								27	CRUDE FERTILIZER,MINERAL	1	No Quantity							45			0
S3	2016	2016	2016	2	0	2	Export	72	Botswana	BWA	834	United Rep. of Tanzania	TZA								27	CRUDE FERTILIZER,MINERAL	1	No Quantity							843234			0
S3	2016	2016	2016	2	0	2	Export	72	Botswana	BWA	842	USA	USA								27	CRUDE FERTILIZER,MINERAL	1	No Quantity							7186928			0
S3	2016	2016	2016	2	0	2	Export	72	Botswana	BWA	894	Zambia	ZMB								27	CRUDE FERTILIZER,MINERAL	1	No Quantity							8526615			0
S3	2016	2016	2016	2	0	2	Export	70	Bosnia Herzegovina	BIH	0	World	WLD								28	METALLIFEROUS ORE,SCRAP	1	No Quantity							157495261			0
S3	2016	2016	2016	2	0	2	Export	70	Bosnia Herzegovina	BIH	40	Austria	AUT								28	METALLIFEROUS ORE,SCRAP	1	No Quantity							2383888			0
S3	2016	2016	2016	2	0	2	Export	70	Bosnia Herzegovina	BIH	100	Bulgaria	BGR								28	METALLIFEROUS ORE,SCRAP	1	No Quantity							26391299			0
S3	2016	2016	2016	2	0	2	Export	70	Bosnia Herzegovina	BIH	112	Belarus	BLR								28	METALLIFEROUS ORE,SCRAP	1	No Quantity							521405			0
S3	2016	2016	2016	2	0	2	Export	70	Bosnia Herzegovina	BIH	156	China	CHN								28	METALLIFEROUS ORE,SCRAP	1	No Quantity							3			0
S3	2016	2016	2016	2	0	2	Export	70	Bosnia Herzegovina	BIH	191	Croatia	HRV								28	METALLIFEROUS ORE,SCRAP	1	No Quantity							3168183			0
S3	2016	2016	2016	2	0	2	Export	70	Bosnia Herzegovina	BIH	203	Czechia	CZE								28	METALLIFEROUS ORE,SCRAP	1	No Quantity							3411441			0
S3	2016	2016	2016	2	0	2	Export	70	Bosnia Herzegovina	BIH	251	France	FRA								28	METALLIFEROUS ORE,SCRAP	1	No Quantity							51412			0
S3	2016	2016	2016	2	0	2	Export	70	Bosnia Herzegovina	BIH	276	Germany	DEU								28	METALLIFEROUS ORE,SCRAP	1	No Quantity							15193220			0
S3	2016	2016	2016	2	0	2	Export	70	Bosnia Herzegovina	BIH	300	Greece	GRC								28	METALLIFEROUS ORE,SCRAP	1	No Quantity							173622			0
S3	2016	2016	2016	2	0	2	Export	70	Bosnia Herzegovina	BIH	344	China, Hong Kong SAR	HKG								28	METALLIFEROUS ORE,SCRAP	1	No Quantity							123658			0
S3	2016	2016	2016	2	0	2	Export	70	Bosnia Herzegovina	BIH	348	Hungary	HUN								28	METALLIFEROUS ORE,SCRAP	1	No Quantity							5470832			0
S3	2016	2016	2016	2	0	2	Export	70	Bosnia Herzegovina	BIH	381	Italy	ITA								28	METALLIFEROUS ORE,SCRAP	1	No Quantity							7947538			0
S3	2016	2016	2016	2	0	2	Export	70	Bosnia Herzegovina	BIH	499	Montenegro	MNE								28	METALLIFEROUS ORE,SCRAP	1	No Quantity							8831844			0
S3	2016	2016	2016	2	0	2	Export	70	Bosnia Herzegovina	BIH	528	Netherlands	NLD								28	METALLIFEROUS ORE,SCRAP	1	No Quantity							27931			0
S3	2016	2016	2016	2	0	2	Export	70	Bosnia Herzegovina	BIH	616	Poland	POL								28	METALLIFEROUS ORE,SCRAP	1	No Quantity							4801384			0
S3	2016	2016	2016	2	0	2	Export	70	Bosnia Herzegovina	BIH	620	Portugal	PRT								28	METALLIFEROUS ORE,SCRAP	1	No Quantity							105492			0
S3	2016	2016	2016	2	0	2	Export	70	Bosnia Herzegovina	BIH	642	Romania	ROU								28	METALLIFEROUS ORE,SCRAP	1	No Quantity							1015248			0
S3	2016	2016	2016	2	0	2	Export	70	Bosnia Herzegovina	BIH	688	Serbia	SRB								28	METALLIFEROUS ORE,SCRAP	1	No Quantity							17061506			0
S3	2016	2016	2016	2	0	2	Export	70	Bosnia Herzegovina	BIH	703	Slovakia	SVK								28	METALLIFEROUS ORE,SCRAP	1	No Quantity							7568106			0
S3	2016	2016	2016	2	0	2	Export	70	Bosnia Herzegovina	BIH	705	Slovenia	SVN								28	METALLIFEROUS ORE,SCRAP	1	No Quantity							45850778			0
S3	2016	2016	2016	2	0	2	Export	70	Bosnia Herzegovina	BIH	757	Switzerland	CHE								28	METALLIFEROUS ORE,SCRAP	1	No Quantity							447649			0
S3	2016	2016	2016	2	0	2	Export	70	Bosnia Herzegovina	BIH	792	Turkey	TUR								28	METALLIFEROUS ORE,SCRAP	1	No Quantity							6948822			0
S3	2016	2016	2016	2	0	2	Export	72	Botswana	BWA	0	World	WLD								28	METALLIFEROUS ORE,SCRAP	1	No Quantity							242087126			0
S3	2016	2016	2016	2	0	2	Export	72	Botswana	BWA	246	Finland	FIN								28	METALLIFEROUS ORE,SCRAP	1	No Quantity							29428055			0
S3	2016	2016	2016	2	0	2	Export	72	Botswana	BWA	516	Namibia	NAM								28	METALLIFEROUS ORE,SCRAP	1	No Quantity							299			0
S3	2016	2016	2016	2	0	2	Export	72	Botswana	BWA	579	Norway	NOR								28	METALLIFEROUS ORE,SCRAP	1	No Quantity							144378898			0
S3	2016	2016	2016	2	0	2	Export	72	Botswana	BWA	690	Seychelles	SYC								28	METALLIFEROUS ORE,SCRAP	1	No Quantity							31484			0
S3	2016	2016	2016	2	0	2	Export	72	Botswana	BWA	699	India	IND								28	METALLIFEROUS ORE,SCRAP	1	No Quantity							1145476			0
S3	2016	2016	2016	2	0	2	Export	72	Botswana	BWA	710	South Africa	ZAF								28	METALLIFEROUS ORE,SCRAP	1	No Quantity							66913373			0
S3	2016	2016	2016	2	0	2	Export	72	Botswana	BWA	748	Swaziland	SWZ								28	METALLIFEROUS ORE,SCRAP	1	No Quantity							3471			0
S3	2016	2016	2016	2	0	2	Export	72	Botswana	BWA	757	Switzerland	CHE								28	METALLIFEROUS ORE,SCRAP	1	No Quantity							135743			0
S3	2016	2016	2016	2	0	2	Export	72	Botswana	BWA	826	United Kingdom	GBR								28	METALLIFEROUS ORE,SCRAP	1	No Quantity							50279			0
S3	2016	2016	2016	2	0	2	Export	72	Botswana	BWA	894	Zambia	ZMB								28	METALLIFEROUS ORE,SCRAP	1	No Quantity							48			0
S3	2016	2016	2016	2	0	2	Export	70	Bosnia Herzegovina	BIH	0	World	WLD								29	CRUDE ANIMAL,VEG.MATERL.	1	No Quantity							5870567			0
S3	2016	2016	2016	2	0	2	Export	70	Bosnia Herzegovina	BIH	8	Albania	ALB								29	CRUDE ANIMAL,VEG.MATERL.	1	No Quantity							69659			0
S3	2016	2016	2016	2	0	2	Export	70	Bosnia Herzegovina	BIH	36	Australia	AUS								29	CRUDE ANIMAL,VEG.MATERL.	1	No Quantity							16442			0
S3	2016	2016	2016	2	0	2	Export	70	Bosnia Herzegovina	BIH	40	Austria	AUT								29	CRUDE ANIMAL,VEG.MATERL.	1	No Quantity							6110			0
S3	2016	2016	2016	2	0	2	Export	70	Bosnia Herzegovina	BIH	56	Belgium	BEL								29	CRUDE ANIMAL,VEG.MATERL.	1	No Quantity							1016			0
S3	2016	2016	2016	2	0	2	Export	70	Bosnia Herzegovina	BIH	124	Canada	CAN								29	CRUDE ANIMAL,VEG.MATERL.	1	No Quantity							6750			0
S3	2016	2016	2016	2	0	2	Export	70	Bosnia Herzegovina	BIH	191	Croatia	HRV								29	CRUDE ANIMAL,VEG.MATERL.	1	No Quantity							1316609			0
S3	2016	2016	2016	2	0	2	Export	70	Bosnia Herzegovina	BIH	196	Cyprus	CYP								29	CRUDE ANIMAL,VEG.MATERL.	1	No Quantity							6			0
S3	2016	2016	2016	2	0	2	Export	70	Bosnia Herzegovina	BIH	203	Czechia	CZE								29	CRUDE ANIMAL,VEG.MATERL.	1	No Quantity							10522			0
S3	2016	2016	2016	2	0	2	Export	70	Bosnia Herzegovina	BIH	208	Denmark	DNK								29	CRUDE ANIMAL,VEG.MATERL.	1	No Quantity							11241			0
S3	2016	2016	2016	2	0	2	Export	70	Bosnia Herzegovina	BIH	251	France	FRA								29	CRUDE ANIMAL,VEG.MATERL.	1	No Quantity							282849			0
S3	2016	2016	2016	2	0	2	Export	70	Bosnia Herzegovina	BIH	276	Germany	DEU								29	CRUDE ANIMAL,VEG.MATERL.	1	No Quantity							1809244			0
S3	2016	2016	2016	2	0	2	Export	70	Bosnia Herzegovina	BIH	381	Italy	ITA								29	CRUDE ANIMAL,VEG.MATERL.	1	No Quantity							388337			0
S3	2016	2016	2016	2	0	2	Export	70	Bosnia Herzegovina	BIH	398	Kazakhstan	KAZ								29	CRUDE ANIMAL,VEG.MATERL.	1	No Quantity							40028			0
S3	2016	2016	2016	2	0	2	Export	70	Bosnia Herzegovina	BIH	498	Rep. of Moldova	MDA								29	CRUDE ANIMAL,VEG.MATERL.	1	No Quantity							47873			0
S3	2016	2016	2016	2	0	2	Export	70	Bosnia Herzegovina	BIH	499	Montenegro	MNE								29	CRUDE ANIMAL,VEG.MATERL.	1	No Quantity							177561			0
S3	2016	2016	2016	2	0	2	Export	70	Bosnia Herzegovina	BIH	528	Netherlands	NLD								29	CRUDE ANIMAL,VEG.MATERL.	1	No Quantity							230957			0
S3	2016	2016	2016	2	0	2	Export	70	Bosnia Herzegovina	BIH	616	Poland	POL								29	CRUDE ANIMAL,VEG.MATERL.	1	No Quantity							362744			0
S3	2016	2016	2016	2	0	2	Export	70	Bosnia Herzegovina	BIH	688	Serbia	SRB								29	CRUDE ANIMAL,VEG.MATERL.	1	No Quantity							440425			0
S3	2016	2016	2016	2	0	2	Export	70	Bosnia Herzegovina	BIH	705	Slovenia	SVN								29	CRUDE ANIMAL,VEG.MATERL.	1	No Quantity							213092			0
S3	2016	2016	2016	2	0	2	Export	70	Bosnia Herzegovina	BIH	752	Sweden	SWE								29	CRUDE ANIMAL,VEG.MATERL.	1	No Quantity							22081			0
S3	2016	2016	2016	2	0	2	Export	70	Bosnia Herzegovina	BIH	757	Switzerland	CHE								29	CRUDE ANIMAL,VEG.MATERL.	1	No Quantity							103632			0
S3	2016	2016	2016	2	0	2	Export	70	Bosnia Herzegovina	BIH	784	United Arab Emirates	ARE								29	CRUDE ANIMAL,VEG.MATERL.	1	No Quantity							1914			0
S3	2016	2016	2016	2	0	2	Export	70	Bosnia Herzegovina	BIH	792	Turkey	TUR								29	CRUDE ANIMAL,VEG.MATERL.	1	No Quantity							68911			0
S3	2016	2016	2016	2	0	2	Export	70	Bosnia Herzegovina	BIH	807	North Macedonia	MKD								29	CRUDE ANIMAL,VEG.MATERL.	1	No Quantity							147076			0
S3	2016	2016	2016	2	0	2	Export	70	Bosnia Herzegovina	BIH	826	United Kingdom	GBR								29	CRUDE ANIMAL,VEG.MATERL.	1	No Quantity							50260			0
S3	2016	2016	2016	2	0	2	Export	70	Bosnia Herzegovina	BIH	842	USA	USA								29	CRUDE ANIMAL,VEG.MATERL.	1	No Quantity							45228			0
S3	2016	2016	2016	2	0	2	Export	72	Botswana	BWA	0	World	WLD								29	CRUDE ANIMAL,VEG.MATERL.	1	No Quantity							2774687			0
S3	2016	2016	2016	2	0	2	Export	72	Botswana	BWA	124	Canada	CAN								29	CRUDE ANIMAL,VEG.MATERL.	1	No Quantity							916			0
S3	2016	2016	2016	2	0	2	Export	72	Botswana	BWA	156	China	CHN								29	CRUDE ANIMAL,VEG.MATERL.	1	No Quantity							919813			0
S3	2016	2016	2016	2	0	2	Export	72	Botswana	BWA	276	Germany	DEU								29	CRUDE ANIMAL,VEG.MATERL.	1	No Quantity							44377			0
S3	2016	2016	2016	2	0	2	Export	72	Botswana	BWA	344	China, Hong Kong SAR	HKG								29	CRUDE ANIMAL,VEG.MATERL.	1	No Quantity							1670344			0
S3	2016	2016	2016	2	0	2	Export	72	Botswana	BWA	348	Hungary	HUN								29	CRUDE ANIMAL,VEG.MATERL.	1	No Quantity							3567			0
S3	2016	2016	2016	2	0	2	Export	72	Botswana	BWA	381	Italy	ITA								29	CRUDE ANIMAL,VEG.MATERL.	1	No Quantity							1743			0
S3	2016	2016	2016	2	0	2	Export	72	Botswana	BWA	392	Japan	JPN								29	CRUDE ANIMAL,VEG.MATERL.	1	No Quantity							2605			0
S3	2016	2016	2016	2	0	2	Export	72	Botswana	BWA	516	Namibia	NAM								29	CRUDE ANIMAL,VEG.MATERL.	1	No Quantity							15269			0
S3	2016	2016	2016	2	0	2	Export	72	Botswana	BWA	579	Norway	NOR								29	CRUDE ANIMAL,VEG.MATERL.	1	No Quantity							1241			0
S3	2016	2016	2016	2	0	2	Export	72	Botswana	BWA	710	South Africa	ZAF								29	CRUDE ANIMAL,VEG.MATERL.	1	No Quantity							64739			0
S3	2016	2016	2016	2	0	2	Export	72	Botswana	BWA	716	Zimbabwe	ZWE								29	CRUDE ANIMAL,VEG.MATERL.	1	No Quantity							44597			0
S3	2016	2016	2016	2	0	2	Export	72	Botswana	BWA	724	Spain	ESP								29	CRUDE ANIMAL,VEG.MATERL.	1	No Quantity							607			0
S3	2016	2016	2016	2	0	2	Export	72	Botswana	BWA	826	United Kingdom	GBR								29	CRUDE ANIMAL,VEG.MATERL.	1	No Quantity							483			0
S3	2016	2016	2016	2	0	2	Export	72	Botswana	BWA	842	USA	USA								29	CRUDE ANIMAL,VEG.MATERL.	1	No Quantity							4092			0
S3	2016	2016	2016	2	0	2	Export	72	Botswana	BWA	894	Zambia	ZMB								29	CRUDE ANIMAL,VEG.MATERL.	1	No Quantity							295			0
S3	2016	2016	2016	2	0	2	Export	70	Bosnia Herzegovina	BIH	0	World	WLD								32	COAL, COKE, BRIQUETTES	1	No Quantity							88478653			0
S3	2016	2016	2016	2	0	2	Export	70	Bosnia Herzegovina	BIH	8	Albania	ALB								32	COAL, COKE, BRIQUETTES	1	No Quantity							2655881			0
S3	2016	2016	2016	2	0	2	Export	70	Bosnia Herzegovina	BIH	12	Algeria	DZA								32	COAL, COKE, BRIQUETTES	1	No Quantity							128622			0
S3	2016	2016	2016	2	0	2	Export	70	Bosnia Herzegovina	BIH	156	China	CHN								32	COAL, COKE, BRIQUETTES	1	No Quantity							1			0
S3	2016	2016	2016	2	0	2	Export	70	Bosnia Herzegovina	BIH	191	Croatia	HRV								32	COAL, COKE, BRIQUETTES	1	No Quantity							1728590			0
S3	2016	2016	2016	2	0	2	Export	70	Bosnia Herzegovina	BIH	203	Czechia	CZE								32	COAL, COKE, BRIQUETTES	1	No Quantity							544			0
S3	2016	2016	2016	2	0	2	Export	70	Bosnia Herzegovina	BIH	348	Hungary	HUN								32	COAL, COKE, BRIQUETTES	1	No Quantity							61752			0
S3	2016	2016	2016	2	0	2	Export	70	Bosnia Herzegovina	BIH	381	Italy	ITA								32	COAL, COKE, BRIQUETTES	1	No Quantity							10547875			0
S3	2016	2016	2016	2	0	2	Export	70	Bosnia Herzegovina	BIH	499	Montenegro	MNE								32	COAL, COKE, BRIQUETTES	1	No Quantity							99918			0
S3	2016	2016	2016	2	0	2	Export	70	Bosnia Herzegovina	BIH	682	Saudi Arabia	SAU								32	COAL, COKE, BRIQUETTES	1	No Quantity							628271			0
S3	2016	2016	2016	2	0	2	Export	70	Bosnia Herzegovina	BIH	688	Serbia	SRB								32	COAL, COKE, BRIQUETTES	1	No Quantity							69408605			0
S3	2016	2016	2016	2	0	2	Export	70	Bosnia Herzegovina	BIH	705	Slovenia	SVN								32	COAL, COKE, BRIQUETTES	1	No Quantity							388204			0
S3	2016	2016	2016	2	0	2	Export	70	Bosnia Herzegovina	BIH	792	Turkey	TUR								32	COAL, COKE, BRIQUETTES	1	No Quantity							2787944			0
S3	2016	2016	2016	2	0	2	Export	70	Bosnia Herzegovina	BIH	807	North Macedonia	MKD								32	COAL, COKE, BRIQUETTES	1	No Quantity							27397			0
S3	2016	2016	2016	2	0	2	Export	70	Bosnia Herzegovina	BIH	899	Areas, nes									32	COAL, COKE, BRIQUETTES	1	No Quantity							15049			0
S3	2016	2016	2016	2	0	2	Export	72	Botswana	BWA	0	World	WLD								32	COAL, COKE, BRIQUETTES	1	No Quantity							7323852			0
S3	2016	2016	2016	2	0	2	Export	72	Botswana	BWA	516	Namibia	NAM								32	COAL, COKE, BRIQUETTES	1	No Quantity							8880			0
S3	2016	2016	2016	2	0	2	Export	72	Botswana	BWA	710	South Africa	ZAF								32	COAL, COKE, BRIQUETTES	1	No Quantity							6414618			0
S3	2016	2016	2016	2	0	2	Export	72	Botswana	BWA	716	Zimbabwe	ZWE								32	COAL, COKE, BRIQUETTES	1	No Quantity							900225			0
S3	2016	2016	2016	2	0	2	Export	72	Botswana	BWA	752	Sweden	SWE								32	COAL, COKE, BRIQUETTES	1	No Quantity							62			0
S3	2016	2016	2016	2	0	2	Export	72	Botswana	BWA	894	Zambia	ZMB								32	COAL, COKE, BRIQUETTES	1	No Quantity							67			0
S3	2016	2016	2016	2	0	2	Export	70	Bosnia Herzegovina	BIH	0	World	WLD								33	PETROLEUM,PETROL.PRODUCT	1	No Quantity							91255202			0
S3	2016	2016	2016	2	0	2	Export	70	Bosnia Herzegovina	BIH	8	Albania	ALB								33	PETROLEUM,PETROL.PRODUCT	1	No Quantity							125751			0
S3	2016	2016	2016	2	0	2	Export	70	Bosnia Herzegovina	BIH	40	Austria	AUT								33	PETROLEUM,PETROL.PRODUCT	1	No Quantity							4905957			0
S3	2016	2016	2016	2	0	2	Export	70	Bosnia Herzegovina	BIH	48	Bahrain	BHR								33	PETROLEUM,PETROL.PRODUCT	1	No Quantity							4222			0
S3	2016	2016	2016	2	0	2	Export	70	Bosnia Herzegovina	BIH	56	Belgium	BEL								33	PETROLEUM,PETROL.PRODUCT	1	No Quantity							665265			0
S3	2016	2016	2016	2	0	2	Export	70	Bosnia Herzegovina	BIH	100	Bulgaria	BGR								33	PETROLEUM,PETROL.PRODUCT	1	No Quantity							2047491			0
S3	2016	2016	2016	2	0	2	Export	70	Bosnia Herzegovina	BIH	191	Croatia	HRV								33	PETROLEUM,PETROL.PRODUCT	1	No Quantity							32186001			0
S3	2016	2016	2016	2	0	2	Export	70	Bosnia Herzegovina	BIH	203	Czechia	CZE								33	PETROLEUM,PETROL.PRODUCT	1	No Quantity							3569763			0
S3	2016	2016	2016	2	0	2	Export	70	Bosnia Herzegovina	BIH	208	Denmark	DNK								33	PETROLEUM,PETROL.PRODUCT	1	No Quantity							13090			0
S3	2016	2016	2016	2	0	2	Export	70	Bosnia Herzegovina	BIH	276	Germany	DEU								33	PETROLEUM,PETROL.PRODUCT	1	No Quantity							10317298			0
S3	2016	2016	2016	2	0	2	Export	70	Bosnia Herzegovina	BIH	300	Greece	GRC								33	PETROLEUM,PETROL.PRODUCT	1	No Quantity							264370			0
S3	2016	2016	2016	2	0	2	Export	70	Bosnia Herzegovina	BIH	348	Hungary	HUN								33	PETROLEUM,PETROL.PRODUCT	1	No Quantity							764199			0
S3	2016	2016	2016	2	0	2	Export	70	Bosnia Herzegovina	BIH	372	Ireland	IRL								33	PETROLEUM,PETROL.PRODUCT	1	No Quantity							7495			0
S3	2016	2016	2016	2	0	2	Export	70	Bosnia Herzegovina	BIH	381	Italy	ITA								33	PETROLEUM,PETROL.PRODUCT	1	No Quantity							584019			0
S3	2016	2016	2016	2	0	2	Export	70	Bosnia Herzegovina	BIH	470	Malta	MLT								33	PETROLEUM,PETROL.PRODUCT	1	No Quantity							1048			0
S3	2016	2016	2016	2	0	2	Export	70	Bosnia Herzegovina	BIH	499	Montenegro	MNE								33	PETROLEUM,PETROL.PRODUCT	1	No Quantity							2652215			0
S3	2016	2016	2016	2	0	2	Export	70	Bosnia Herzegovina	BIH	516	Namibia	NAM								33	PETROLEUM,PETROL.PRODUCT	1	No Quantity							22			0
S3	2016	2016	2016	2	0	2	Export	70	Bosnia Herzegovina	BIH	528	Netherlands	NLD								33	PETROLEUM,PETROL.PRODUCT	1	No Quantity							151601			0
S3	2016	2016	2016	2	0	2	Export	70	Bosnia Herzegovina	BIH	616	Poland	POL								33	PETROLEUM,PETROL.PRODUCT	1	No Quantity							5249982			0
S3	2016	2016	2016	2	0	2	Export	70	Bosnia Herzegovina	BIH	642	Romania	ROU								33	PETROLEUM,PETROL.PRODUCT	1	No Quantity							3613072			0
S3	2016	2016	2016	2	0	2	Export	70	Bosnia Herzegovina	BIH	688	Serbia	SRB								33	PETROLEUM,PETROL.PRODUCT	1	No Quantity							14574761			0
S3	2016	2016	2016	2	0	2	Export	70	Bosnia Herzegovina	BIH	703	Slovakia	SVK								33	PETROLEUM,PETROL.PRODUCT	1	No Quantity							287944			0
S3	2016	2016	2016	2	0	2	Export	70	Bosnia Herzegovina	BIH	704	Viet Nam	VNM								33	PETROLEUM,PETROL.PRODUCT	1	No Quantity							109494			0
S3	2016	2016	2016	2	0	2	Export	70	Bosnia Herzegovina	BIH	705	Slovenia	SVN								33	PETROLEUM,PETROL.PRODUCT	1	No Quantity							4240613			0
S3	2016	2016	2016	2	0	2	Export	70	Bosnia Herzegovina	BIH	724	Spain	ESP								33	PETROLEUM,PETROL.PRODUCT	1	No Quantity							170786			0
S3	2016	2016	2016	2	0	2	Export	70	Bosnia Herzegovina	BIH	752	Sweden	SWE								33	PETROLEUM,PETROL.PRODUCT	1	No Quantity							616410			0
S3	2016	2016	2016	2	0	2	Export	70	Bosnia Herzegovina	BIH	757	Switzerland	CHE								33	PETROLEUM,PETROL.PRODUCT	1	No Quantity							141254			0
S3	2016	2016	2016	2	0	2	Export	70	Bosnia Herzegovina	BIH	784	United Arab Emirates	ARE								33	PETROLEUM,PETROL.PRODUCT	1	No Quantity							1015			0
S3	2016	2016	2016	2	0	2	Export	70	Bosnia Herzegovina	BIH	792	Turkey	TUR								33	PETROLEUM,PETROL.PRODUCT	1	No Quantity							621345			0
S3	2016	2016	2016	2	0	2	Export	70	Bosnia Herzegovina	BIH	804	Ukraine	UKR								33	PETROLEUM,PETROL.PRODUCT	1	No Quantity							71843			0
S3	2016	2016	2016	2	0	2	Export	70	Bosnia Herzegovina	BIH	807	North Macedonia	MKD								33	PETROLEUM,PETROL.PRODUCT	1	No Quantity							2563280			0
S3	2016	2016	2016	2	0	2	Export	70	Bosnia Herzegovina	BIH	826	United Kingdom	GBR								33	PETROLEUM,PETROL.PRODUCT	1	No Quantity							40939			0
S3	2016	2016	2016	2	0	2	Export	70	Bosnia Herzegovina	BIH	899	Areas, nes									33	PETROLEUM,PETROL.PRODUCT	1	No Quantity							692657			0
S3	2016	2016	2016	2	0	2	Export	72	Botswana	BWA	0	World	WLD								33	PETROLEUM,PETROL.PRODUCT	1	No Quantity							5050859			0
S3	2016	2016	2016	2	0	2	Export	72	Botswana	BWA	508	Mozambique	MOZ								33	PETROLEUM,PETROL.PRODUCT	1	No Quantity							65748			0
S3	2016	2016	2016	2	0	2	Export	72	Botswana	BWA	516	Namibia	NAM								33	PETROLEUM,PETROL.PRODUCT	1	No Quantity							610093			0
S3	2016	2016	2016	2	0	2	Export	72	Botswana	BWA	710	South Africa	ZAF								33	PETROLEUM,PETROL.PRODUCT	1	No Quantity							610954			0
S3	2016	2016	2016	2	0	2	Export	72	Botswana	BWA	716	Zimbabwe	ZWE								33	PETROLEUM,PETROL.PRODUCT	1	No Quantity							3733610			0
S3	2016	2016	2016	2	0	2	Export	72	Botswana	BWA	748	Swaziland	SWZ								33	PETROLEUM,PETROL.PRODUCT	1	No Quantity							1873			0
S3	2016	2016	2016	2	0	2	Export	72	Botswana	BWA	842	USA	USA								33	PETROLEUM,PETROL.PRODUCT	1	No Quantity							5160			0
S3	2016	2016	2016	2	0	2	Export	72	Botswana	BWA	894	Zambia	ZMB								33	PETROLEUM,PETROL.PRODUCT	1	No Quantity							23421			0
S3	2016	2016	2016	2	0	2	Export	70	Bosnia Herzegovina	BIH	0	World	WLD								34	GAS,NATURAL,MANUFACTURED	1	No Quantity							120755			0
S3	2016	2016	2016	2	0	2	Export	70	Bosnia Herzegovina	BIH	499	Montenegro	MNE								34	GAS,NATURAL,MANUFACTURED	1	No Quantity							9926			0
S3	2016	2016	2016	2	0	2	Export	70	Bosnia Herzegovina	BIH	688	Serbia	SRB								34	GAS,NATURAL,MANUFACTURED	1	No Quantity							81			0
S3	2016	2016	2016	2	0	2	Export	70	Bosnia Herzegovina	BIH	705	Slovenia	SVN								34	GAS,NATURAL,MANUFACTURED	1	No Quantity							110748			0
S3	2016	2016	2016	2	0	2	Export	72	Botswana	BWA	0	World	WLD								34	GAS,NATURAL,MANUFACTURED	1	No Quantity							75827			0
S3	2016	2016	2016	2	0	2	Export	72	Botswana	BWA	516	Namibia	NAM								34	GAS,NATURAL,MANUFACTURED	1	No Quantity							73152			0
S3	2016	2016	2016	2	0	2	Export	72	Botswana	BWA	710	South Africa	ZAF								34	GAS,NATURAL,MANUFACTURED	1	No Quantity							124			0
S3	2016	2016	2016	2	0	2	Export	72	Botswana	BWA	716	Zimbabwe	ZWE								34	GAS,NATURAL,MANUFACTURED	1	No Quantity							13			0
S3	2016	2016	2016	2	0	2	Export	72	Botswana	BWA	894	Zambia	ZMB								34	GAS,NATURAL,MANUFACTURED	1	No Quantity							2538			0
S3	2016	2016	2016	2	0	2	Export	70	Bosnia Herzegovina	BIH	0	World	WLD								35	ELECTRIC CURRENT	1	No Quantity							182405703			0
S3	2016	2016	2016	2	0	2	Export	70	Bosnia Herzegovina	BIH	191	Croatia	HRV								35	ELECTRIC CURRENT	1	No Quantity							94809864			0
S3	2016	2016	2016	2	0	2	Export	70	Bosnia Herzegovina	BIH	499	Montenegro	MNE								35	ELECTRIC CURRENT	1	No Quantity							10835678			0
S3	2016	2016	2016	2	0	2	Export	70	Bosnia Herzegovina	BIH	688	Serbia	SRB								35	ELECTRIC CURRENT	1	No Quantity							52443763			0
S3	2016	2016	2016	2	0	2	Export	70	Bosnia Herzegovina	BIH	703	Slovakia	SVK								35	ELECTRIC CURRENT	1	No Quantity							745988			0
S3	2016	2016	2016	2	0	2	Export	70	Bosnia Herzegovina	BIH	705	Slovenia	SVN								35	ELECTRIC CURRENT	1	No Quantity							560424			0
S3	2016	2016	2016	2	0	2	Export	70	Bosnia Herzegovina	BIH	757	Switzerland	CHE								35	ELECTRIC CURRENT	1	No Quantity							23009986			0
S3	2016	2016	2016	2	0	2	Export	72	Botswana	BWA	0	World	WLD								41	ANIMAL OILS AND FATS	1	No Quantity							73886			0
S3	2016	2016	2016	2	0	2	Export	72	Botswana	BWA	516	Namibia	NAM								41	ANIMAL OILS AND FATS	1	No Quantity							383			0
S3	2016	2016	2016	2	0	2	Export	72	Botswana	BWA	710	South Africa	ZAF								41	ANIMAL OILS AND FATS	1	No Quantity							73429			0
S3	2016	2016	2016	2	0	2	Export	72	Botswana	BWA	894	Zambia	ZMB								41	ANIMAL OILS AND FATS	1	No Quantity							75			0
S3	2016	2016	2016	2	0	2	Export	70	Bosnia Herzegovina	BIH	0	World	WLD								42	FIXED VEG. FATS AND OILS	1	No Quantity							77446351			0
S3	2016	2016	2016	2	0	2	Export	70	Bosnia Herzegovina	BIH	8	Albania	ALB								42	FIXED VEG. FATS AND OILS	1	No Quantity							13782			0
S3	2016	2016	2016	2	0	2	Export	70	Bosnia Herzegovina	BIH	36	Australia	AUS								42	FIXED VEG. FATS AND OILS	1	No Quantity							12737			0
S3	2016	2016	2016	2	0	2	Export	70	Bosnia Herzegovina	BIH	40	Austria	AUT								42	FIXED VEG. FATS AND OILS	1	No Quantity							1357125			0
S3	2016	2016	2016	2	0	2	Export	70	Bosnia Herzegovina	BIH	191	Croatia	HRV								42	FIXED VEG. FATS AND OILS	1	No Quantity							675209			0
S3	2016	2016	2016	2	0	2	Export	70	Bosnia Herzegovina	BIH	208	Denmark	DNK								42	FIXED VEG. FATS AND OILS	1	No Quantity							65283			0
S3	2016	2016	2016	2	0	2	Export	70	Bosnia Herzegovina	BIH	276	Germany	DEU								42	FIXED VEG. FATS AND OILS	1	No Quantity							820534			0
S3	2016	2016	2016	2	0	2	Export	70	Bosnia Herzegovina	BIH	381	Italy	ITA								42	FIXED VEG. FATS AND OILS	1	No Quantity							296644			0
S3	2016	2016	2016	2	0	2	Export	70	Bosnia Herzegovina	BIH	422	Lebanon	LBN								42	FIXED VEG. FATS AND OILS	1	No Quantity							83893			0
S3	2016	2016	2016	2	0	2	Export	70	Bosnia Herzegovina	BIH	434	Libya	LBY								42	FIXED VEG. FATS AND OILS	1	No Quantity							177273			0
S3	2016	2016	2016	2	0	2	Export	70	Bosnia Herzegovina	BIH	458	Malaysia	MYS								42	FIXED VEG. FATS AND OILS	1	No Quantity							376350			0
S3	2016	2016	2016	2	0	2	Export	70	Bosnia Herzegovina	BIH	478	Mauritania	MRT								42	FIXED VEG. FATS AND OILS	1	No Quantity							16			0
S3	2016	2016	2016	2	0	2	Export	70	Bosnia Herzegovina	BIH	499	Montenegro	MNE								42	FIXED VEG. FATS AND OILS	1	No Quantity							408333			0
S3	2016	2016	2016	2	0	2	Export	70	Bosnia Herzegovina	BIH	616	Poland	POL								42	FIXED VEG. FATS AND OILS	1	No Quantity							371327			0
S3	2016	2016	2016	2	0	2	Export	70	Bosnia Herzegovina	BIH	688	Serbia	SRB								42	FIXED VEG. FATS AND OILS	1	No Quantity							29834			0
S3	2016	2016	2016	2	0	2	Export	70	Bosnia Herzegovina	BIH	705	Slovenia	SVN								42	FIXED VEG. FATS AND OILS	1	No Quantity							1349156			0
S3	2016	2016	2016	2	0	2	Export	70	Bosnia Herzegovina	BIH	792	Turkey	TUR								42	FIXED VEG. FATS AND OILS	1	No Quantity							70738234			0
S3	2016	2016	2016	2	0	2	Export	70	Bosnia Herzegovina	BIH	807	North Macedonia	MKD								42	FIXED VEG. FATS AND OILS	1	No Quantity							670621			0
S3	2016	2016	2016	2	0	2	Export	72	Botswana	BWA	0	World	WLD								42	FIXED VEG. FATS AND OILS	1	No Quantity							288408			0
S3	2016	2016	2016	2	0	2	Export	72	Botswana	BWA	426	Lesotho	LSO								42	FIXED VEG. FATS AND OILS	1	No Quantity							1627			0
S3	2016	2016	2016	2	0	2	Export	72	Botswana	BWA	454	Malawi	MWI								42	FIXED VEG. FATS AND OILS	1	No Quantity							26			0
S3	2016	2016	2016	2	0	2	Export	72	Botswana	BWA	516	Namibia	NAM								42	FIXED VEG. FATS AND OILS	1	No Quantity							6494			0
S3	2016	2016	2016	2	0	2	Export	72	Botswana	BWA	710	South Africa	ZAF								42	FIXED VEG. FATS AND OILS	1	No Quantity							277567			0
S3	2016	2016	2016	2	0	2	Export	72	Botswana	BWA	716	Zimbabwe	ZWE								42	FIXED VEG. FATS AND OILS	1	No Quantity							2327			0
S3	2016	2016	2016	2	0	2	Export	72	Botswana	BWA	894	Zambia	ZMB								42	FIXED VEG. FATS AND OILS	1	No Quantity							367			0
S3	2016	2016	2016	2	0	2	Export	70	Bosnia Herzegovina	BIH	0	World	WLD								43	ANIMAL,VEG.FATS,OILS,NES	1	No Quantity							1093305			0
S3	2016	2016	2016	2	0	2	Export	70	Bosnia Herzegovina	BIH	40	Austria	AUT								43	ANIMAL,VEG.FATS,OILS,NES	1	No Quantity							756697			0
S3	2016	2016	2016	2	0	2	Export	70	Bosnia Herzegovina	BIH	191	Croatia	HRV								43	ANIMAL,VEG.FATS,OILS,NES	1	No Quantity							6800			0
S3	2016	2016	2016	2	0	2	Export	70	Bosnia Herzegovina	BIH	208	Denmark	DNK								43	ANIMAL,VEG.FATS,OILS,NES	1	No Quantity							4356			0
S3	2016	2016	2016	2	0	2	Export	70	Bosnia Herzegovina	BIH	276	Germany	DEU								43	ANIMAL,VEG.FATS,OILS,NES	1	No Quantity							59893			0
S3	2016	2016	2016	2	0	2	Export	70	Bosnia Herzegovina	BIH	498	Rep. of Moldova	MDA								43	ANIMAL,VEG.FATS,OILS,NES	1	No Quantity							14087			0
S3	2016	2016	2016	2	0	2	Export	70	Bosnia Herzegovina	BIH	499	Montenegro	MNE								43	ANIMAL,VEG.FATS,OILS,NES	1	No Quantity							16			0
S3	2016	2016	2016	2	0	2	Export	70	Bosnia Herzegovina	BIH	528	Netherlands	NLD								43	ANIMAL,VEG.FATS,OILS,NES	1	No Quantity							237370			0
S3	2016	2016	2016	2	0	2	Export	70	Bosnia Herzegovina	BIH	688	Serbia	SRB								43	ANIMAL,VEG.FATS,OILS,NES	1	No Quantity							14086			0
S3	2016	2016	2016	2	0	2	Export	72	Botswana	BWA	0	World	WLD								43	ANIMAL,VEG.FATS,OILS,NES	1	No Quantity							153			0
S3	2016	2016	2016	2	0	2	Export	72	Botswana	BWA	516	Namibia	NAM								43	ANIMAL,VEG.FATS,OILS,NES	1	No Quantity							90			0
S3	2016	2016	2016	2	0	2	Export	72	Botswana	BWA	710	South Africa	ZAF								43	ANIMAL,VEG.FATS,OILS,NES	1	No Quantity							62			0
S3	2016	2016	2016	2	0	2	Export	70	Bosnia Herzegovina	BIH	0	World	WLD								51	ORGANIC CHEMICALS	1	No Quantity							10667879			0
S3	2016	2016	2016	2	0	2	Export	70	Bosnia Herzegovina	BIH	36	Australia	AUS								51	ORGANIC CHEMICALS	1	No Quantity							133			0
S3	2016	2016	2016	2	0	2	Export	70	Bosnia Herzegovina	BIH	40	Austria	AUT								51	ORGANIC CHEMICALS	1	No Quantity							65378			0
S3	2016	2016	2016	2	0	2	Export	70	Bosnia Herzegovina	BIH	100	Bulgaria	BGR								51	ORGANIC CHEMICALS	1	No Quantity							335165			0
S3	2016	2016	2016	2	0	2	Export	70	Bosnia Herzegovina	BIH	191	Croatia	HRV								51	ORGANIC CHEMICALS	1	No Quantity							185695			0
S3	2016	2016	2016	2	0	2	Export	70	Bosnia Herzegovina	BIH	276	Germany	DEU								51	ORGANIC CHEMICALS	1	No Quantity							328137			0
S3	2016	2016	2016	2	0	2	Export	70	Bosnia Herzegovina	BIH	364	Iran	IRN								51	ORGANIC CHEMICALS	1	No Quantity							4425			0
S3	2016	2016	2016	2	0	2	Export	70	Bosnia Herzegovina	BIH	381	Italy	ITA								51	ORGANIC CHEMICALS	1	No Quantity							5484230			0
S3	2016	2016	2016	2	0	2	Export	70	Bosnia Herzegovina	BIH	499	Montenegro	MNE								51	ORGANIC CHEMICALS	1	No Quantity							14079			0
S3	2016	2016	2016	2	0	2	Export	70	Bosnia Herzegovina	BIH	528	Netherlands	NLD								51	ORGANIC CHEMICALS	1	No Quantity							194646			0
S3	2016	2016	2016	2	0	2	Export	70	Bosnia Herzegovina	BIH	616	Poland	POL								51	ORGANIC CHEMICALS	1	No Quantity							1263509			0
S3	2016	2016	2016	2	0	2	Export	70	Bosnia Herzegovina	BIH	642	Romania	ROU								51	ORGANIC CHEMICALS	1	No Quantity							12465			0
S3	2016	2016	2016	2	0	2	Export	70	Bosnia Herzegovina	BIH	643	Russian Federation	RUS								51	ORGANIC CHEMICALS	1	No Quantity							218016			0
S3	2016	2016	2016	2	0	2	Export	70	Bosnia Herzegovina	BIH	688	Serbia	SRB								51	ORGANIC CHEMICALS	1	No Quantity							1024261			0
S3	2016	2016	2016	2	0	2	Export	70	Bosnia Herzegovina	BIH	703	Slovakia	SVK								51	ORGANIC CHEMICALS	1	No Quantity							68134			0
S3	2016	2016	2016	2	0	2	Export	70	Bosnia Herzegovina	BIH	705	Slovenia	SVN								51	ORGANIC CHEMICALS	1	No Quantity							45531			0
S3	2016	2016	2016	2	0	2	Export	70	Bosnia Herzegovina	BIH	757	Switzerland	CHE								51	ORGANIC CHEMICALS	1	No Quantity							84615			0
S3	2016	2016	2016	2	0	2	Export	70	Bosnia Herzegovina	BIH	792	Turkey	TUR								51	ORGANIC CHEMICALS	1	No Quantity							1339460			0
S3	2016	2016	2016	2	0	2	Export	72	Botswana	BWA	0	World	WLD								51	ORGANIC CHEMICALS	1	No Quantity							47749			0
S3	2016	2016	2016	2	0	2	Export	72	Botswana	BWA	516	Namibia	NAM								51	ORGANIC CHEMICALS	1	No Quantity							694			0
S3	2016	2016	2016	2	0	2	Export	72	Botswana	BWA	710	South Africa	ZAF								51	ORGANIC CHEMICALS	1	No Quantity							39115			0
S3	2016	2016	2016	2	0	2	Export	72	Botswana	BWA	716	Zimbabwe	ZWE								51	ORGANIC CHEMICALS	1	No Quantity							7916			0
S3	2016	2016	2016	2	0	2	Export	72	Botswana	BWA	842	USA	USA								51	ORGANIC CHEMICALS	1	No Quantity							19			0
S3	2016	2016	2016	2	0	2	Export	72	Botswana	BWA	894	Zambia	ZMB								51	ORGANIC CHEMICALS	1	No Quantity							6			0
S3	2016	2016	2016	2	0	2	Export	70	Bosnia Herzegovina	BIH	0	World	WLD								52	INORGANIC CHEMICALS	1	No Quantity							224340399			0
S3	2016	2016	2016	2	0	2	Export	70	Bosnia Herzegovina	BIH	36	Australia	AUS								52	INORGANIC CHEMICALS	1	No Quantity							861			0
S3	2016	2016	2016	2	0	2	Export	70	Bosnia Herzegovina	BIH	40	Austria	AUT								52	INORGANIC CHEMICALS	1	No Quantity							2907820			0
S3	2016	2016	2016	2	0	2	Export	70	Bosnia Herzegovina	BIH	56	Belgium	BEL								52	INORGANIC CHEMICALS	1	No Quantity							767097			0
S3	2016	2016	2016	2	0	2	Export	70	Bosnia Herzegovina	BIH	76	Brazil	BRA								52	INORGANIC CHEMICALS	1	No Quantity							150697			0
S3	2016	2016	2016	2	0	2	Export	70	Bosnia Herzegovina	BIH	100	Bulgaria	BGR								52	INORGANIC CHEMICALS	1	No Quantity							1755310			0
S3	2016	2016	2016	2	0	2	Export	70	Bosnia Herzegovina	BIH	112	Belarus	BLR								52	INORGANIC CHEMICALS	1	No Quantity							306214			0
S3	2016	2016	2016	2	0	2	Export	70	Bosnia Herzegovina	BIH	124	Canada	CAN								52	INORGANIC CHEMICALS	1	No Quantity							3176708			0
S3	2016	2016	2016	2	0	2	Export	70	Bosnia Herzegovina	BIH	144	Sri Lanka	LKA								52	INORGANIC CHEMICALS	1	No Quantity							55941			0
S3	2016	2016	2016	2	0	2	Export	70	Bosnia Herzegovina	BIH	156	China	CHN								52	INORGANIC CHEMICALS	1	No Quantity							327278			0
S3	2016	2016	2016	2	0	2	Export	70	Bosnia Herzegovina	BIH	191	Croatia	HRV								52	INORGANIC CHEMICALS	1	No Quantity							3179640			0
S3	2016	2016	2016	2	0	2	Export	70	Bosnia Herzegovina	BIH	196	Cyprus	CYP								52	INORGANIC CHEMICALS	1	No Quantity							7380			0
S3	2016	2016	2016	2	0	2	Export	70	Bosnia Herzegovina	BIH	203	Czechia	CZE								52	INORGANIC CHEMICALS	1	No Quantity							6100078			0
S3	2016	2016	2016	2	0	2	Export	70	Bosnia Herzegovina	BIH	208	Denmark	DNK								52	INORGANIC CHEMICALS	1	No Quantity							29279			0
S3	2016	2016	2016	2	0	2	Export	70	Bosnia Herzegovina	BIH	251	France	FRA								52	INORGANIC CHEMICALS	1	No Quantity							669991			0
S3	2016	2016	2016	2	0	2	Export	70	Bosnia Herzegovina	BIH	276	Germany	DEU								52	INORGANIC CHEMICALS	1	No Quantity							8321607			0
S3	2016	2016	2016	2	0	2	Export	70	Bosnia Herzegovina	BIH	348	Hungary	HUN								52	INORGANIC CHEMICALS	1	No Quantity							16822485			0
S3	2016	2016	2016	2	0	2	Export	70	Bosnia Herzegovina	BIH	364	Iran	IRN								52	INORGANIC CHEMICALS	1	No Quantity							98771			0
S3	2016	2016	2016	2	0	2	Export	70	Bosnia Herzegovina	BIH	376	Israel	ISR								52	INORGANIC CHEMICALS	1	No Quantity							292276			0
S3	2016	2016	2016	2	0	2	Export	70	Bosnia Herzegovina	BIH	381	Italy	ITA								52	INORGANIC CHEMICALS	1	No Quantity							36424261			0
S3	2016	2016	2016	2	0	2	Export	70	Bosnia Herzegovina	BIH	392	Japan	JPN								52	INORGANIC CHEMICALS	1	No Quantity							185935			0
S3	2016	2016	2016	2	0	2	Export	70	Bosnia Herzegovina	BIH	410	Rep. of Korea	KOR								52	INORGANIC CHEMICALS	1	No Quantity							71378			0
S3	2016	2016	2016	2	0	2	Export	70	Bosnia Herzegovina	BIH	414	Kuwait	KWT								52	INORGANIC CHEMICALS	1	No Quantity							24453			0
S3	2016	2016	2016	2	0	2	Export	70	Bosnia Herzegovina	BIH	442	Luxembourg	LUX								52	INORGANIC CHEMICALS	1	No Quantity							3568			0
S3	2016	2016	2016	2	0	2	Export	70	Bosnia Herzegovina	BIH	499	Montenegro	MNE								52	INORGANIC CHEMICALS	1	No Quantity							29664			0
S3	2016	2016	2016	2	0	2	Export	70	Bosnia Herzegovina	BIH	504	Morocco	MAR								52	INORGANIC CHEMICALS	1	No Quantity							13453			0
S3	2016	2016	2016	2	0	2	Export	70	Bosnia Herzegovina	BIH	528	Netherlands	NLD								52	INORGANIC CHEMICALS	1	No Quantity							735026			0
S3	2016	2016	2016	2	0	2	Export	70	Bosnia Herzegovina	BIH	579	Norway	NOR								52	INORGANIC CHEMICALS	1	No Quantity							305			0
S3	2016	2016	2016	2	0	2	Export	70	Bosnia Herzegovina	BIH	604	Peru	PER								52	INORGANIC CHEMICALS	1	No Quantity							26882			0
S3	2016	2016	2016	2	0	2	Export	70	Bosnia Herzegovina	BIH	616	Poland	POL								52	INORGANIC CHEMICALS	1	No Quantity							6220712			0
S3	2016	2016	2016	2	0	2	Export	70	Bosnia Herzegovina	BIH	642	Romania	ROU								52	INORGANIC CHEMICALS	1	No Quantity							3565444			0
S3	2016	2016	2016	2	0	2	Export	70	Bosnia Herzegovina	BIH	643	Russian Federation	RUS								52	INORGANIC CHEMICALS	1	No Quantity							1365878			0
S3	2016	2016	2016	2	0	2	Export	70	Bosnia Herzegovina	BIH	682	Saudi Arabia	SAU								52	INORGANIC CHEMICALS	1	No Quantity							328984			0
S3	2016	2016	2016	2	0	2	Export	70	Bosnia Herzegovina	BIH	688	Serbia	SRB								52	INORGANIC CHEMICALS	1	No Quantity							1553171			0
S3	2016	2016	2016	2	0	2	Export	70	Bosnia Herzegovina	BIH	699	India	IND								52	INORGANIC CHEMICALS	1	No Quantity							1555374			0
S3	2016	2016	2016	2	0	2	Export	70	Bosnia Herzegovina	BIH	703	Slovakia	SVK								52	INORGANIC CHEMICALS	1	No Quantity							6776522			0
S3	2016	2016	2016	2	0	2	Export	70	Bosnia Herzegovina	BIH	705	Slovenia	SVN								52	INORGANIC CHEMICALS	1	No Quantity							5350920			0
S3	2016	2016	2016	2	0	2	Export	70	Bosnia Herzegovina	BIH	710	South Africa	ZAF								52	INORGANIC CHEMICALS	1	No Quantity							20410			0
S3	2016	2016	2016	2	0	2	Export	70	Bosnia Herzegovina	BIH	724	Spain	ESP								52	INORGANIC CHEMICALS	1	No Quantity							2085062			0
S3	2016	2016	2016	2	0	2	Export	70	Bosnia Herzegovina	BIH	729	Sudan	SDN								52	INORGANIC CHEMICALS	1	No Quantity							93861			0
S3	2016	2016	2016	2	0	2	Export	70	Bosnia Herzegovina	BIH	757	Switzerland	CHE								52	INORGANIC CHEMICALS	1	No Quantity							1573288			0
S3	2016	2016	2016	2	0	2	Export	70	Bosnia Herzegovina	BIH	760	Syria	SYR								52	INORGANIC CHEMICALS	1	No Quantity							73000			0
S3	2016	2016	2016	2	0	2	Export	70	Bosnia Herzegovina	BIH	784	United Arab Emirates	ARE								52	INORGANIC CHEMICALS	1	No Quantity							110372			0
S3	2016	2016	2016	2	0	2	Export	70	Bosnia Herzegovina	BIH	792	Turkey	TUR								52	INORGANIC CHEMICALS	1	No Quantity							4177966			0
S3	2016	2016	2016	2	0	2	Export	70	Bosnia Herzegovina	BIH	804	Ukraine	UKR								52	INORGANIC CHEMICALS	1	No Quantity							3860789			0
S3	2016	2016	2016	2	0	2	Export	70	Bosnia Herzegovina	BIH	807	North Macedonia	MKD								52	INORGANIC CHEMICALS	1	No Quantity							18354			0
S3	2016	2016	2016	2	0	2	Export	70	Bosnia Herzegovina	BIH	818	Egypt	EGY								52	INORGANIC CHEMICALS	1	No Quantity							8870022			0
S3	2016	2016	2016	2	0	2	Export	70	Bosnia Herzegovina	BIH	826	United Kingdom	GBR								52	INORGANIC CHEMICALS	1	No Quantity							71			0
S3	2016	2016	2016	2	0	2	Export	70	Bosnia Herzegovina	BIH	842	USA	USA								52	INORGANIC CHEMICALS	1	No Quantity							4633286			0
S3	2016	2016	2016	2	0	2	Export	70	Bosnia Herzegovina	BIH	899	Areas, nes									52	INORGANIC CHEMICALS	1	No Quantity							89622555			0
S3	2016	2016	2016	2	0	2	Export	72	Botswana	BWA	0	World	WLD								52	INORGANIC CHEMICALS	1	No Quantity							39779639			0
S3	2016	2016	2016	2	0	2	Export	72	Botswana	BWA	180	Dem. Rep. of the Congo	COD								52	INORGANIC CHEMICALS	1	No Quantity							725972			0
S3	2016	2016	2016	2	0	2	Export	72	Botswana	BWA	276	Germany	DEU								52	INORGANIC CHEMICALS	1	No Quantity							56			0
S3	2016	2016	2016	2	0	2	Export	72	Botswana	BWA	516	Namibia	NAM								52	INORGANIC CHEMICALS	1	No Quantity							23579			0
S3	2016	2016	2016	2	0	2	Export	72	Botswana	BWA	710	South Africa	ZAF								52	INORGANIC CHEMICALS	1	No Quantity							37033247			0
S3	2016	2016	2016	2	0	2	Export	72	Botswana	BWA	716	Zimbabwe	ZWE								52	INORGANIC CHEMICALS	1	No Quantity							1529504			0
S3	2016	2016	2016	2	0	2	Export	72	Botswana	BWA	894	Zambia	ZMB								52	INORGANIC CHEMICALS	1	No Quantity							467280			0
S3	2016	2016	2016	2	0	2	Export	70	Bosnia Herzegovina	BIH	0	World	WLD								53	DYES,COLOURING MATERIALS	1	No Quantity							10519376			0
S3	2016	2016	2016	2	0	2	Export	70	Bosnia Herzegovina	BIH	8	Albania	ALB								53	DYES,COLOURING MATERIALS	1	No Quantity							304437			0
S3	2016	2016	2016	2	0	2	Export	70	Bosnia Herzegovina	BIH	40	Austria	AUT								53	DYES,COLOURING MATERIALS	1	No Quantity							24687			0
S3	2016	2016	2016	2	0	2	Export	70	Bosnia Herzegovina	BIH	56	Belgium	BEL								53	DYES,COLOURING MATERIALS	1	No Quantity							34			0
S3	2016	2016	2016	2	0	2	Export	70	Bosnia Herzegovina	BIH	100	Bulgaria	BGR								53	DYES,COLOURING MATERIALS	1	No Quantity							283276			0
S3	2016	2016	2016	2	0	2	Export	70	Bosnia Herzegovina	BIH	191	Croatia	HRV								53	DYES,COLOURING MATERIALS	1	No Quantity							2150820			0
S3	2016	2016	2016	2	0	2	Export	70	Bosnia Herzegovina	BIH	203	Czechia	CZE								53	DYES,COLOURING MATERIALS	1	No Quantity							34			0
S3	2016	2016	2016	2	0	2	Export	70	Bosnia Herzegovina	BIH	208	Denmark	DNK								53	DYES,COLOURING MATERIALS	1	No Quantity							2060			0
S3	2016	2016	2016	2	0	2	Export	70	Bosnia Herzegovina	BIH	251	France	FRA								53	DYES,COLOURING MATERIALS	1	No Quantity							8782			0
S3	2016	2016	2016	2	0	2	Export	70	Bosnia Herzegovina	BIH	276	Germany	DEU								53	DYES,COLOURING MATERIALS	1	No Quantity							76507			0
S3	2016	2016	2016	2	0	2	Export	70	Bosnia Herzegovina	BIH	300	Greece	GRC								53	DYES,COLOURING MATERIALS	1	No Quantity							907			0
S3	2016	2016	2016	2	0	2	Export	70	Bosnia Herzegovina	BIH	348	Hungary	HUN								53	DYES,COLOURING MATERIALS	1	No Quantity							5023			0
S3	2016	2016	2016	2	0	2	Export	70	Bosnia Herzegovina	BIH	381	Italy	ITA								53	DYES,COLOURING MATERIALS	1	No Quantity							3293802			0
S3	2016	2016	2016	2	0	2	Export	70	Bosnia Herzegovina	BIH	434	Libya	LBY								53	DYES,COLOURING MATERIALS	1	No Quantity							11948			0
S3	2016	2016	2016	2	0	2	Export	70	Bosnia Herzegovina	BIH	442	Luxembourg	LUX								53	DYES,COLOURING MATERIALS	1	No Quantity							3424			0
S3	2016	2016	2016	2	0	2	Export	70	Bosnia Herzegovina	BIH	470	Malta	MLT								53	DYES,COLOURING MATERIALS	1	No Quantity							7181			0
S3	2016	2016	2016	2	0	2	Export	70	Bosnia Herzegovina	BIH	478	Mauritania	MRT								53	DYES,COLOURING MATERIALS	1	No Quantity							1284			0
S3	2016	2016	2016	2	0	2	Export	70	Bosnia Herzegovina	BIH	499	Montenegro	MNE								53	DYES,COLOURING MATERIALS	1	No Quantity							1770012			0
S3	2016	2016	2016	2	0	2	Export	70	Bosnia Herzegovina	BIH	516	Namibia	NAM								53	DYES,COLOURING MATERIALS	1	No Quantity							46			0
S3	2016	2016	2016	2	0	2	Export	70	Bosnia Herzegovina	BIH	528	Netherlands	NLD								53	DYES,COLOURING MATERIALS	1	No Quantity							13187			0
S3	2016	2016	2016	2	0	2	Export	70	Bosnia Herzegovina	BIH	554	New Zealand	NZL								53	DYES,COLOURING MATERIALS	1	No Quantity							153			0
S3	2016	2016	2016	2	0	2	Export	70	Bosnia Herzegovina	BIH	579	Norway	NOR								53	DYES,COLOURING MATERIALS	1	No Quantity							1126285			0
S3	2016	2016	2016	2	0	2	Export	70	Bosnia Herzegovina	BIH	616	Poland	POL								53	DYES,COLOURING MATERIALS	1	No Quantity							638			0
S3	2016	2016	2016	2	0	2	Export	70	Bosnia Herzegovina	BIH	642	Romania	ROU								53	DYES,COLOURING MATERIALS	1	No Quantity							2			0
S3	2016	2016	2016	2	0	2	Export	70	Bosnia Herzegovina	BIH	688	Serbia	SRB								53	DYES,COLOURING MATERIALS	1	No Quantity							933488			0
S3	2016	2016	2016	2	0	2	Export	70	Bosnia Herzegovina	BIH	703	Slovakia	SVK								53	DYES,COLOURING MATERIALS	1	No Quantity							2			0
S3	2016	2016	2016	2	0	2	Export	70	Bosnia Herzegovina	BIH	705	Slovenia	SVN								53	DYES,COLOURING MATERIALS	1	No Quantity							411317			0
S3	2016	2016	2016	2	0	2	Export	70	Bosnia Herzegovina	BIH	752	Sweden	SWE								53	DYES,COLOURING MATERIALS	1	No Quantity							46025			0
S3	2016	2016	2016	2	0	2	Export	70	Bosnia Herzegovina	BIH	757	Switzerland	CHE								53	DYES,COLOURING MATERIALS	1	No Quantity							22921			0
S3	2016	2016	2016	2	0	2	Export	70	Bosnia Herzegovina	BIH	784	United Arab Emirates	ARE								53	DYES,COLOURING MATERIALS	1	No Quantity							176			0
S3	2016	2016	2016	2	0	2	Export	70	Bosnia Herzegovina	BIH	792	Turkey	TUR								53	DYES,COLOURING MATERIALS	1	No Quantity							14739			0
S3	2016	2016	2016	2	0	2	Export	70	Bosnia Herzegovina	BIH	807	North Macedonia	MKD								53	DYES,COLOURING MATERIALS	1	No Quantity							4511			0
S3	2016	2016	2016	2	0	2	Export	70	Bosnia Herzegovina	BIH	826	United Kingdom	GBR								53	DYES,COLOURING MATERIALS	1	No Quantity							61			0
S3	2016	2016	2016	2	0	2	Export	70	Bosnia Herzegovina	BIH	842	USA	USA								53	DYES,COLOURING MATERIALS	1	No Quantity							1607			0
S3	2016	2016	2016	2	0	2	Export	72	Botswana	BWA	0	World	WLD								53	DYES,COLOURING MATERIALS	1	No Quantity							1079939			0
S3	2016	2016	2016	2	0	2	Export	72	Botswana	BWA	454	Malawi	MWI								53	DYES,COLOURING MATERIALS	1	No Quantity							268			0
S3	2016	2016	2016	2	0	2	Export	72	Botswana	BWA	508	Mozambique	MOZ								53	DYES,COLOURING MATERIALS	1	No Quantity							1142			0
S3	2016	2016	2016	2	0	2	Export	72	Botswana	BWA	516	Namibia	NAM								53	DYES,COLOURING MATERIALS	1	No Quantity							532891			0
S3	2016	2016	2016	2	0	2	Export	72	Botswana	BWA	710	South Africa	ZAF								53	DYES,COLOURING MATERIALS	1	No Quantity							455063			0
S3	2016	2016	2016	2	0	2	Export	72	Botswana	BWA	716	Zimbabwe	ZWE								53	DYES,COLOURING MATERIALS	1	No Quantity							20439			0
S3	2016	2016	2016	2	0	2	Export	72	Botswana	BWA	826	United Kingdom	GBR								53	DYES,COLOURING MATERIALS	1	No Quantity							149			0
S3	2016	2016	2016	2	0	2	Export	72	Botswana	BWA	894	Zambia	ZMB								53	DYES,COLOURING MATERIALS	1	No Quantity							69987			0
S3	2016	2016	2016	2	0	2	Export	70	Bosnia Herzegovina	BIH	0	World	WLD								54	MEDICINAL,PHARM.PRODUCTS	1	No Quantity							62294208			0
S3	2016	2016	2016	2	0	2	Export	70	Bosnia Herzegovina	BIH	8	Albania	ALB								54	MEDICINAL,PHARM.PRODUCTS	1	No Quantity							729993			0
S3	2016	2016	2016	2	0	2	Export	70	Bosnia Herzegovina	BIH	31	Azerbaijan	AZE								54	MEDICINAL,PHARM.PRODUCTS	1	No Quantity							246733			0
S3	2016	2016	2016	2	0	2	Export	70	Bosnia Herzegovina	BIH	36	Australia	AUS								54	MEDICINAL,PHARM.PRODUCTS	1	No Quantity							49516			0
S3	2016	2016	2016	2	0	2	Export	70	Bosnia Herzegovina	BIH	40	Austria	AUT								54	MEDICINAL,PHARM.PRODUCTS	1	No Quantity							3551			0
S3	2016	2016	2016	2	0	2	Export	70	Bosnia Herzegovina	BIH	51	Armenia	ARM								54	MEDICINAL,PHARM.PRODUCTS	1	No Quantity							46282			0
S3	2016	2016	2016	2	0	2	Export	70	Bosnia Herzegovina	BIH	191	Croatia	HRV								54	MEDICINAL,PHARM.PRODUCTS	1	No Quantity							941436			0
S3	2016	2016	2016	2	0	2	Export	70	Bosnia Herzegovina	BIH	196	Cyprus	CYP								54	MEDICINAL,PHARM.PRODUCTS	1	No Quantity							33			0
S3	2016	2016	2016	2	0	2	Export	70	Bosnia Herzegovina	BIH	203	Czechia	CZE								54	MEDICINAL,PHARM.PRODUCTS	1	No Quantity							104478			0
S3	2016	2016	2016	2	0	2	Export	70	Bosnia Herzegovina	BIH	218	Ecuador	ECU								54	MEDICINAL,PHARM.PRODUCTS	1	No Quantity							4698			0
S3	2016	2016	2016	2	0	2	Export	70	Bosnia Herzegovina	BIH	251	France	FRA								54	MEDICINAL,PHARM.PRODUCTS	1	No Quantity							13881			0
S3	2016	2016	2016	2	0	2	Export	70	Bosnia Herzegovina	BIH	268	Georgia	GEO								54	MEDICINAL,PHARM.PRODUCTS	1	No Quantity							81168			0
S3	2016	2016	2016	2	0	2	Export	70	Bosnia Herzegovina	BIH	276	Germany	DEU								54	MEDICINAL,PHARM.PRODUCTS	1	No Quantity							1123101			0
S3	2016	2016	2016	2	0	2	Export	70	Bosnia Herzegovina	BIH	348	Hungary	HUN								54	MEDICINAL,PHARM.PRODUCTS	1	No Quantity							34561			0
S3	2016	2016	2016	2	0	2	Export	70	Bosnia Herzegovina	BIH	381	Italy	ITA								54	MEDICINAL,PHARM.PRODUCTS	1	No Quantity							314670			0
S3	2016	2016	2016	2	0	2	Export	70	Bosnia Herzegovina	BIH	398	Kazakhstan	KAZ								54	MEDICINAL,PHARM.PRODUCTS	1	No Quantity							47297			0
S3	2016	2016	2016	2	0	2	Export	70	Bosnia Herzegovina	BIH	400	Jordan	JOR								54	MEDICINAL,PHARM.PRODUCTS	1	No Quantity							168			0
S3	2016	2016	2016	2	0	2	Export	70	Bosnia Herzegovina	BIH	434	Libya	LBY								54	MEDICINAL,PHARM.PRODUCTS	1	No Quantity							30053			0
S3	2016	2016	2016	2	0	2	Export	70	Bosnia Herzegovina	BIH	498	Rep. of Moldova	MDA								54	MEDICINAL,PHARM.PRODUCTS	1	No Quantity							1830382			0
S3	2016	2016	2016	2	0	2	Export	70	Bosnia Herzegovina	BIH	499	Montenegro	MNE								54	MEDICINAL,PHARM.PRODUCTS	1	No Quantity							1332541			0
S3	2016	2016	2016	2	0	2	Export	70	Bosnia Herzegovina	BIH	528	Netherlands	NLD								54	MEDICINAL,PHARM.PRODUCTS	1	No Quantity							5493			0
S3	2016	2016	2016	2	0	2	Export	70	Bosnia Herzegovina	BIH	616	Poland	POL								54	MEDICINAL,PHARM.PRODUCTS	1	No Quantity							60			0
S3	2016	2016	2016	2	0	2	Export	70	Bosnia Herzegovina	BIH	642	Romania	ROU								54	MEDICINAL,PHARM.PRODUCTS	1	No Quantity							39			0
S3	2016	2016	2016	2	0	2	Export	70	Bosnia Herzegovina	BIH	643	Russian Federation	RUS								54	MEDICINAL,PHARM.PRODUCTS	1	No Quantity							41025244			0
S3	2016	2016	2016	2	0	2	Export	70	Bosnia Herzegovina	BIH	688	Serbia	SRB								54	MEDICINAL,PHARM.PRODUCTS	1	No Quantity							10985753			0
S3	2016	2016	2016	2	0	2	Export	70	Bosnia Herzegovina	BIH	705	Slovenia	SVN								54	MEDICINAL,PHARM.PRODUCTS	1	No Quantity							247907			0
S3	2016	2016	2016	2	0	2	Export	70	Bosnia Herzegovina	BIH	706	Somalia	SOM								54	MEDICINAL,PHARM.PRODUCTS	1	No Quantity							46943			0
S3	2016	2016	2016	2	0	2	Export	70	Bosnia Herzegovina	BIH	724	Spain	ESP								54	MEDICINAL,PHARM.PRODUCTS	1	No Quantity							592			0
S3	2016	2016	2016	2	0	2	Export	70	Bosnia Herzegovina	BIH	752	Sweden	SWE								54	MEDICINAL,PHARM.PRODUCTS	1	No Quantity							22951			0
S3	2016	2016	2016	2	0	2	Export	70	Bosnia Herzegovina	BIH	757	Switzerland	CHE								54	MEDICINAL,PHARM.PRODUCTS	1	No Quantity							11			0
S3	2016	2016	2016	2	0	2	Export	70	Bosnia Herzegovina	BIH	784	United Arab Emirates	ARE								54	MEDICINAL,PHARM.PRODUCTS	1	No Quantity							15946			0
S3	2016	2016	2016	2	0	2	Export	70	Bosnia Herzegovina	BIH	804	Ukraine	UKR								54	MEDICINAL,PHARM.PRODUCTS	1	No Quantity							1717557			0
S3	2016	2016	2016	2	0	2	Export	70	Bosnia Herzegovina	BIH	807	North Macedonia	MKD								54	MEDICINAL,PHARM.PRODUCTS	1	No Quantity							1173605			0
S3	2016	2016	2016	2	0	2	Export	70	Bosnia Herzegovina	BIH	826	United Kingdom	GBR								54	MEDICINAL,PHARM.PRODUCTS	1	No Quantity							739			0
S3	2016	2016	2016	2	0	2	Export	70	Bosnia Herzegovina	BIH	887	Yemen	YEM								54	MEDICINAL,PHARM.PRODUCTS	1	No Quantity							116826			0
S3	2016	2016	2016	2	0	2	Export	72	Botswana	BWA	0	World	WLD								54	MEDICINAL,PHARM.PRODUCTS	1	No Quantity							15918961			0
S3	2016	2016	2016	2	0	2	Export	72	Botswana	BWA	24	Angola	AGO								54	MEDICINAL,PHARM.PRODUCTS	1	No Quantity							508			0
S3	2016	2016	2016	2	0	2	Export	72	Botswana	BWA	36	Australia	AUS								54	MEDICINAL,PHARM.PRODUCTS	1	No Quantity							110			0
S3	2016	2016	2016	2	0	2	Export	72	Botswana	BWA	44	Bahamas	BHS								54	MEDICINAL,PHARM.PRODUCTS	1	No Quantity							8			0
S3	2016	2016	2016	2	0	2	Export	72	Botswana	BWA	120	Cameroon	CMR								54	MEDICINAL,PHARM.PRODUCTS	1	No Quantity							129744			0
S3	2016	2016	2016	2	0	2	Export	72	Botswana	BWA	124	Canada	CAN								54	MEDICINAL,PHARM.PRODUCTS	1	No Quantity							86			0
S3	2016	2016	2016	2	0	2	Export	72	Botswana	BWA	156	China	CHN								54	MEDICINAL,PHARM.PRODUCTS	1	No Quantity							95			0
S3	2016	2016	2016	2	0	2	Export	72	Botswana	BWA	180	Dem. Rep. of the Congo	COD								54	MEDICINAL,PHARM.PRODUCTS	1	No Quantity							9143			0
S3	2016	2016	2016	2	0	2	Export	72	Botswana	BWA	232	Eritrea	ERI								54	MEDICINAL,PHARM.PRODUCTS	1	No Quantity							300413			0
S3	2016	2016	2016	2	0	2	Export	72	Botswana	BWA	251	France	FRA								54	MEDICINAL,PHARM.PRODUCTS	1	No Quantity							307320			0
S3	2016	2016	2016	2	0	2	Export	72	Botswana	BWA	344	China, Hong Kong SAR	HKG								54	MEDICINAL,PHARM.PRODUCTS	1	No Quantity							16160			0
S3	2016	2016	2016	2	0	2	Export	72	Botswana	BWA	404	Kenya	KEN								54	MEDICINAL,PHARM.PRODUCTS	1	No Quantity							1090484			0
S3	2016	2016	2016	2	0	2	Export	72	Botswana	BWA	422	Lebanon	LBN								54	MEDICINAL,PHARM.PRODUCTS	1	No Quantity							14016			0
S3	2016	2016	2016	2	0	2	Export	72	Botswana	BWA	454	Malawi	MWI								54	MEDICINAL,PHARM.PRODUCTS	1	No Quantity							142927			0
S3	2016	2016	2016	2	0	2	Export	72	Botswana	BWA	466	Mali	MLI								54	MEDICINAL,PHARM.PRODUCTS	1	No Quantity							19411			0
S3	2016	2016	2016	2	0	2	Export	72	Botswana	BWA	478	Mauritania	MRT								54	MEDICINAL,PHARM.PRODUCTS	1	No Quantity							320723			0
S3	2016	2016	2016	2	0	2	Export	72	Botswana	BWA	480	Mauritius	MUS								54	MEDICINAL,PHARM.PRODUCTS	1	No Quantity							22524			0
S3	2016	2016	2016	2	0	2	Export	72	Botswana	BWA	508	Mozambique	MOZ								54	MEDICINAL,PHARM.PRODUCTS	1	No Quantity							1043839			0
S3	2016	2016	2016	2	0	2	Export	72	Botswana	BWA	516	Namibia	NAM								54	MEDICINAL,PHARM.PRODUCTS	1	No Quantity							5756095			0
S3	2016	2016	2016	2	0	2	Export	72	Botswana	BWA	528	Netherlands	NLD								54	MEDICINAL,PHARM.PRODUCTS	1	No Quantity							35			0
S3	2016	2016	2016	2	0	2	Export	72	Botswana	BWA	554	New Zealand	NZL								54	MEDICINAL,PHARM.PRODUCTS	1	No Quantity							310			0
S3	2016	2016	2016	2	0	2	Export	72	Botswana	BWA	562	Niger	NER								54	MEDICINAL,PHARM.PRODUCTS	1	No Quantity							886974			0
S3	2016	2016	2016	2	0	2	Export	72	Botswana	BWA	702	Singapore	SGP								54	MEDICINAL,PHARM.PRODUCTS	1	No Quantity							59			0
S3	2016	2016	2016	2	0	2	Export	72	Botswana	BWA	710	South Africa	ZAF								54	MEDICINAL,PHARM.PRODUCTS	1	No Quantity							1768372			0
S3	2016	2016	2016	2	0	2	Export	72	Botswana	BWA	716	Zimbabwe	ZWE								54	MEDICINAL,PHARM.PRODUCTS	1	No Quantity							1785701			0
S3	2016	2016	2016	2	0	2	Export	72	Botswana	BWA	748	Swaziland	SWZ								54	MEDICINAL,PHARM.PRODUCTS	1	No Quantity							19284			0
S3	2016	2016	2016	2	0	2	Export	72	Botswana	BWA	826	United Kingdom	GBR								54	MEDICINAL,PHARM.PRODUCTS	1	No Quantity							486			0
S3	2016	2016	2016	2	0	2	Export	72	Botswana	BWA	842	USA	USA								54	MEDICINAL,PHARM.PRODUCTS	1	No Quantity							899			0
S3	2016	2016	2016	2	0	2	Export	72	Botswana	BWA	894	Zambia	ZMB								54	MEDICINAL,PHARM.PRODUCTS	1	No Quantity							2283236			0
S3	2016	2016	2016	2	0	2	Export	70	Bosnia Herzegovina	BIH	0	World	WLD								55	ESSENTL.OILS,PERFUME,ETC	1	No Quantity							17955117			0
S3	2016	2016	2016	2	0	2	Export	70	Bosnia Herzegovina	BIH	8	Albania	ALB								55	ESSENTL.OILS,PERFUME,ETC	1	No Quantity							22752			0
S3	2016	2016	2016	2	0	2	Export	70	Bosnia Herzegovina	BIH	31	Azerbaijan	AZE								55	ESSENTL.OILS,PERFUME,ETC	1	No Quantity							37714			0
S3	2016	2016	2016	2	0	2	Export	70	Bosnia Herzegovina	BIH	36	Australia	AUS								55	ESSENTL.OILS,PERFUME,ETC	1	No Quantity							19431			0
S3	2016	2016	2016	2	0	2	Export	70	Bosnia Herzegovina	BIH	40	Austria	AUT								55	ESSENTL.OILS,PERFUME,ETC	1	No Quantity							1296730			0
S3	2016	2016	2016	2	0	2	Export	70	Bosnia Herzegovina	BIH	56	Belgium	BEL								55	ESSENTL.OILS,PERFUME,ETC	1	No Quantity							626195			0
S3	2016	2016	2016	2	0	2	Export	70	Bosnia Herzegovina	BIH	100	Bulgaria	BGR								55	ESSENTL.OILS,PERFUME,ETC	1	No Quantity							13074			0
S3	2016	2016	2016	2	0	2	Export	70	Bosnia Herzegovina	BIH	124	Canada	CAN								55	ESSENTL.OILS,PERFUME,ETC	1	No Quantity							47353			0
S3	2016	2016	2016	2	0	2	Export	70	Bosnia Herzegovina	BIH	156	China	CHN								55	ESSENTL.OILS,PERFUME,ETC	1	No Quantity							83281			0
S3	2016	2016	2016	2	0	2	Export	70	Bosnia Herzegovina	BIH	178	Congo	COG								55	ESSENTL.OILS,PERFUME,ETC	1	No Quantity							3556			0
S3	2016	2016	2016	2	0	2	Export	70	Bosnia Herzegovina	BIH	191	Croatia	HRV								55	ESSENTL.OILS,PERFUME,ETC	1	No Quantity							7699104			0
S3	2016	2016	2016	2	0	2	Export	70	Bosnia Herzegovina	BIH	203	Czechia	CZE								55	ESSENTL.OILS,PERFUME,ETC	1	No Quantity							61			0
S3	2016	2016	2016	2	0	2	Export	70	Bosnia Herzegovina	BIH	208	Denmark	DNK								55	ESSENTL.OILS,PERFUME,ETC	1	No Quantity							22			0
S3	2016	2016	2016	2	0	2	Export	70	Bosnia Herzegovina	BIH	246	Finland	FIN								55	ESSENTL.OILS,PERFUME,ETC	1	No Quantity							78			0
S3	2016	2016	2016	2	0	2	Export	70	Bosnia Herzegovina	BIH	251	France	FRA								55	ESSENTL.OILS,PERFUME,ETC	1	No Quantity							268096			0
S3	2016	2016	2016	2	0	2	Export	70	Bosnia Herzegovina	BIH	276	Germany	DEU								55	ESSENTL.OILS,PERFUME,ETC	1	No Quantity							84251			0
S3	2016	2016	2016	2	0	2	Export	70	Bosnia Herzegovina	BIH	300	Greece	GRC								55	ESSENTL.OILS,PERFUME,ETC	1	No Quantity							332			0
S3	2016	2016	2016	2	0	2	Export	70	Bosnia Herzegovina	BIH	348	Hungary	HUN								55	ESSENTL.OILS,PERFUME,ETC	1	No Quantity							256017			0
S3	2016	2016	2016	2	0	2	Export	70	Bosnia Herzegovina	BIH	364	Iran	IRN								55	ESSENTL.OILS,PERFUME,ETC	1	No Quantity							105			0
S3	2016	2016	2016	2	0	2	Export	70	Bosnia Herzegovina	BIH	368	Iraq	IRQ								55	ESSENTL.OILS,PERFUME,ETC	1	No Quantity							14693			0
S3	2016	2016	2016	2	0	2	Export	70	Bosnia Herzegovina	BIH	372	Ireland	IRL								55	ESSENTL.OILS,PERFUME,ETC	1	No Quantity							22637			0
S3	2016	2016	2016	2	0	2	Export	70	Bosnia Herzegovina	BIH	381	Italy	ITA								55	ESSENTL.OILS,PERFUME,ETC	1	No Quantity							183349			0
S3	2016	2016	2016	2	0	2	Export	70	Bosnia Herzegovina	BIH	400	Jordan	JOR								55	ESSENTL.OILS,PERFUME,ETC	1	No Quantity							12589			0
S3	2016	2016	2016	2	0	2	Export	70	Bosnia Herzegovina	BIH	410	Rep. of Korea	KOR								55	ESSENTL.OILS,PERFUME,ETC	1	No Quantity							490			0
S3	2016	2016	2016	2	0	2	Export	70	Bosnia Herzegovina	BIH	414	Kuwait	KWT								55	ESSENTL.OILS,PERFUME,ETC	1	No Quantity							63044			0
S3	2016	2016	2016	2	0	2	Export	70	Bosnia Herzegovina	BIH	434	Libya	LBY								55	ESSENTL.OILS,PERFUME,ETC	1	No Quantity							17730			0
S3	2016	2016	2016	2	0	2	Export	70	Bosnia Herzegovina	BIH	440	Lithuania	LTU								55	ESSENTL.OILS,PERFUME,ETC	1	No Quantity							61825			0
S3	2016	2016	2016	2	0	2	Export	70	Bosnia Herzegovina	BIH	490	Other Asia, nes									55	ESSENTL.OILS,PERFUME,ETC	1	No Quantity							42625			0
S3	2016	2016	2016	2	0	2	Export	70	Bosnia Herzegovina	BIH	499	Montenegro	MNE								55	ESSENTL.OILS,PERFUME,ETC	1	No Quantity							713338			0
S3	2016	2016	2016	2	0	2	Export	70	Bosnia Herzegovina	BIH	528	Netherlands	NLD								55	ESSENTL.OILS,PERFUME,ETC	1	No Quantity							137596			0
S3	2016	2016	2016	2	0	2	Export	70	Bosnia Herzegovina	BIH	579	Norway	NOR								55	ESSENTL.OILS,PERFUME,ETC	1	No Quantity							2385			0
S3	2016	2016	2016	2	0	2	Export	70	Bosnia Herzegovina	BIH	616	Poland	POL								55	ESSENTL.OILS,PERFUME,ETC	1	No Quantity							6966			0
S3	2016	2016	2016	2	0	2	Export	70	Bosnia Herzegovina	BIH	620	Portugal	PRT								55	ESSENTL.OILS,PERFUME,ETC	1	No Quantity							448			0
S3	2016	2016	2016	2	0	2	Export	70	Bosnia Herzegovina	BIH	634	Qatar	QAT								55	ESSENTL.OILS,PERFUME,ETC	1	No Quantity							21954			0
S3	2016	2016	2016	2	0	2	Export	70	Bosnia Herzegovina	BIH	643	Russian Federation	RUS								55	ESSENTL.OILS,PERFUME,ETC	1	No Quantity							8078			0
S3	2016	2016	2016	2	0	2	Export	70	Bosnia Herzegovina	BIH	682	Saudi Arabia	SAU								55	ESSENTL.OILS,PERFUME,ETC	1	No Quantity							41318			0
S3	2016	2016	2016	2	0	2	Export	70	Bosnia Herzegovina	BIH	688	Serbia	SRB								55	ESSENTL.OILS,PERFUME,ETC	1	No Quantity							2086769			0
S3	2016	2016	2016	2	0	2	Export	70	Bosnia Herzegovina	BIH	703	Slovakia	SVK								55	ESSENTL.OILS,PERFUME,ETC	1	No Quantity							151465			0
S3	2016	2016	2016	2	0	2	Export	70	Bosnia Herzegovina	BIH	705	Slovenia	SVN								55	ESSENTL.OILS,PERFUME,ETC	1	No Quantity							948109			0
S3	2016	2016	2016	2	0	2	Export	70	Bosnia Herzegovina	BIH	724	Spain	ESP								55	ESSENTL.OILS,PERFUME,ETC	1	No Quantity							1651			0
S3	2016	2016	2016	2	0	2	Export	70	Bosnia Herzegovina	BIH	752	Sweden	SWE								55	ESSENTL.OILS,PERFUME,ETC	1	No Quantity							11806			0
S3	2016	2016	2016	2	0	2	Export	70	Bosnia Herzegovina	BIH	757	Switzerland	CHE								55	ESSENTL.OILS,PERFUME,ETC	1	No Quantity							6			0
S3	2016	2016	2016	2	0	2	Export	70	Bosnia Herzegovina	BIH	760	Syria	SYR								55	ESSENTL.OILS,PERFUME,ETC	1	No Quantity							77234			0
S3	2016	2016	2016	2	0	2	Export	70	Bosnia Herzegovina	BIH	784	United Arab Emirates	ARE								55	ESSENTL.OILS,PERFUME,ETC	1	No Quantity							1507139			0
S3	2016	2016	2016	2	0	2	Export	70	Bosnia Herzegovina	BIH	807	North Macedonia	MKD								55	ESSENTL.OILS,PERFUME,ETC	1	No Quantity							934938			0
S3	2016	2016	2016	2	0	2	Export	70	Bosnia Herzegovina	BIH	826	United Kingdom	GBR								55	ESSENTL.OILS,PERFUME,ETC	1	No Quantity							3181			0
S3	2016	2016	2016	2	0	2	Export	70	Bosnia Herzegovina	BIH	842	USA	USA								55	ESSENTL.OILS,PERFUME,ETC	1	No Quantity							398740			0
S3	2016	2016	2016	2	0	2	Export	70	Bosnia Herzegovina	BIH	854	Burkina Faso	BFA								55	ESSENTL.OILS,PERFUME,ETC	1	No Quantity							114			0
S3	2016	2016	2016	2	0	2	Export	70	Bosnia Herzegovina	BIH	899	Areas, nes									55	ESSENTL.OILS,PERFUME,ETC	1	No Quantity							24748			0
S3	2016	2016	2016	2	0	2	Export	72	Botswana	BWA	0	World	WLD								55	ESSENTL.OILS,PERFUME,ETC	1	No Quantity							4922916			0
S3	2016	2016	2016	2	0	2	Export	72	Botswana	BWA	12	Algeria	DZA								55	ESSENTL.OILS,PERFUME,ETC	1	No Quantity							3			0
S3	2016	2016	2016	2	0	2	Export	72	Botswana	BWA	20	Andorra	AND								55	ESSENTL.OILS,PERFUME,ETC	1	No Quantity							2754			0
S3	2016	2016	2016	2	0	2	Export	72	Botswana	BWA	24	Angola	AGO								55	ESSENTL.OILS,PERFUME,ETC	1	No Quantity							54799			0
S3	2016	2016	2016	2	0	2	Export	72	Botswana	BWA	156	China	CHN								55	ESSENTL.OILS,PERFUME,ETC	1	No Quantity							2345			0
S3	2016	2016	2016	2	0	2	Export	72	Botswana	BWA	276	Germany	DEU								55	ESSENTL.OILS,PERFUME,ETC	1	No Quantity							35			0
S3	2016	2016	2016	2	0	2	Export	72	Botswana	BWA	344	China, Hong Kong SAR	HKG								55	ESSENTL.OILS,PERFUME,ETC	1	No Quantity							53			0
S3	2016	2016	2016	2	0	2	Export	72	Botswana	BWA	426	Lesotho	LSO								55	ESSENTL.OILS,PERFUME,ETC	1	No Quantity							14			0
S3	2016	2016	2016	2	0	2	Export	72	Botswana	BWA	458	Malaysia	MYS								55	ESSENTL.OILS,PERFUME,ETC	1	No Quantity							40			0
S3	2016	2016	2016	2	0	2	Export	72	Botswana	BWA	508	Mozambique	MOZ								55	ESSENTL.OILS,PERFUME,ETC	1	No Quantity							44767			0
S3	2016	2016	2016	2	0	2	Export	72	Botswana	BWA	516	Namibia	NAM								55	ESSENTL.OILS,PERFUME,ETC	1	No Quantity							249932			0
S3	2016	2016	2016	2	0	2	Export	72	Botswana	BWA	528	Netherlands	NLD								55	ESSENTL.OILS,PERFUME,ETC	1	No Quantity							166			0
S3	2016	2016	2016	2	0	2	Export	72	Botswana	BWA	699	India	IND								55	ESSENTL.OILS,PERFUME,ETC	1	No Quantity							2			0
S3	2016	2016	2016	2	0	2	Export	72	Botswana	BWA	702	Singapore	SGP								55	ESSENTL.OILS,PERFUME,ETC	1	No Quantity							181			0
S3	2016	2016	2016	2	0	2	Export	72	Botswana	BWA	710	South Africa	ZAF								55	ESSENTL.OILS,PERFUME,ETC	1	No Quantity							1012572			0
S3	2016	2016	2016	2	0	2	Export	72	Botswana	BWA	716	Zimbabwe	ZWE								55	ESSENTL.OILS,PERFUME,ETC	1	No Quantity							3489235			0
S3	2016	2016	2016	2	0	2	Export	72	Botswana	BWA	748	Swaziland	SWZ								55	ESSENTL.OILS,PERFUME,ETC	1	No Quantity							24			0
S3	2016	2016	2016	2	0	2	Export	72	Botswana	BWA	784	United Arab Emirates	ARE								55	ESSENTL.OILS,PERFUME,ETC	1	No Quantity							161			0
S3	2016	2016	2016	2	0	2	Export	72	Botswana	BWA	826	United Kingdom	GBR								55	ESSENTL.OILS,PERFUME,ETC	1	No Quantity							331			0
S3	2016	2016	2016	2	0	2	Export	72	Botswana	BWA	834	United Rep. of Tanzania	TZA								55	ESSENTL.OILS,PERFUME,ETC	1	No Quantity							8159			0
S3	2016	2016	2016	2	0	2	Export	72	Botswana	BWA	842	USA	USA								55	ESSENTL.OILS,PERFUME,ETC	1	No Quantity							1319			0
S3	2016	2016	2016	2	0	2	Export	72	Botswana	BWA	894	Zambia	ZMB								55	ESSENTL.OILS,PERFUME,ETC	1	No Quantity							56022			0
S3	2016	2016	2016	2	0	2	Export	70	Bosnia Herzegovina	BIH	0	World	WLD								56	FERTILIZER,EXCEPT GRP272	1	No Quantity							6017205			0
S3	2016	2016	2016	2	0	2	Export	70	Bosnia Herzegovina	BIH	40	Austria	AUT								56	FERTILIZER,EXCEPT GRP272	1	No Quantity							31076			0
S3	2016	2016	2016	2	0	2	Export	70	Bosnia Herzegovina	BIH	191	Croatia	HRV								56	FERTILIZER,EXCEPT GRP272	1	No Quantity							2779404			0
S3	2016	2016	2016	2	0	2	Export	70	Bosnia Herzegovina	BIH	348	Hungary	HUN								56	FERTILIZER,EXCEPT GRP272	1	No Quantity							1351630			0
S3	2016	2016	2016	2	0	2	Export	70	Bosnia Herzegovina	BIH	499	Montenegro	MNE								56	FERTILIZER,EXCEPT GRP272	1	No Quantity							38934			0
S3	2016	2016	2016	2	0	2	Export	70	Bosnia Herzegovina	BIH	642	Romania	ROU								56	FERTILIZER,EXCEPT GRP272	1	No Quantity							28803			0
S3	2016	2016	2016	2	0	2	Export	70	Bosnia Herzegovina	BIH	688	Serbia	SRB								56	FERTILIZER,EXCEPT GRP272	1	No Quantity							813967			0
S3	2016	2016	2016	2	0	2	Export	70	Bosnia Herzegovina	BIH	705	Slovenia	SVN								56	FERTILIZER,EXCEPT GRP272	1	No Quantity							949233			0
S3	2016	2016	2016	2	0	2	Export	70	Bosnia Herzegovina	BIH	807	North Macedonia	MKD								56	FERTILIZER,EXCEPT GRP272	1	No Quantity							24158			0
S3	2016	2016	2016	2	0	2	Export	72	Botswana	BWA	0	World	WLD								56	FERTILIZER,EXCEPT GRP272	1	No Quantity							61760			0
S3	2016	2016	2016	2	0	2	Export	72	Botswana	BWA	710	South Africa	ZAF								56	FERTILIZER,EXCEPT GRP272	1	No Quantity							61741			0
S3	2016	2016	2016	2	0	2	Export	72	Botswana	BWA	894	Zambia	ZMB								56	FERTILIZER,EXCEPT GRP272	1	No Quantity							19			0
S3	2016	2016	2016	2	0	2	Export	70	Bosnia Herzegovina	BIH	0	World	WLD								57	PLASTICS IN PRIMARY FORM	1	No Quantity							7506915			0
S3	2016	2016	2016	2	0	2	Export	70	Bosnia Herzegovina	BIH	8	Albania	ALB								57	PLASTICS IN PRIMARY FORM	1	No Quantity							4572			0
S3	2016	2016	2016	2	0	2	Export	70	Bosnia Herzegovina	BIH	40	Austria	AUT								57	PLASTICS IN PRIMARY FORM	1	No Quantity							733098			0
S3	2016	2016	2016	2	0	2	Export	70	Bosnia Herzegovina	BIH	56	Belgium	BEL								57	PLASTICS IN PRIMARY FORM	1	No Quantity							147			0
S3	2016	2016	2016	2	0	2	Export	70	Bosnia Herzegovina	BIH	100	Bulgaria	BGR								57	PLASTICS IN PRIMARY FORM	1	No Quantity							18265			0
S3	2016	2016	2016	2	0	2	Export	70	Bosnia Herzegovina	BIH	112	Belarus	BLR								57	PLASTICS IN PRIMARY FORM	1	No Quantity							126			0
S3	2016	2016	2016	2	0	2	Export	70	Bosnia Herzegovina	BIH	156	China	CHN								57	PLASTICS IN PRIMARY FORM	1	No Quantity							214			0
S3	2016	2016	2016	2	0	2	Export	70	Bosnia Herzegovina	BIH	191	Croatia	HRV								57	PLASTICS IN PRIMARY FORM	1	No Quantity							2133055			0
S3	2016	2016	2016	2	0	2	Export	70	Bosnia Herzegovina	BIH	203	Czechia	CZE								57	PLASTICS IN PRIMARY FORM	1	No Quantity							4152			0
S3	2016	2016	2016	2	0	2	Export	70	Bosnia Herzegovina	BIH	208	Denmark	DNK								57	PLASTICS IN PRIMARY FORM	1	No Quantity							107353			0
S3	2016	2016	2016	2	0	2	Export	70	Bosnia Herzegovina	BIH	251	France	FRA								57	PLASTICS IN PRIMARY FORM	1	No Quantity							33448			0
S3	2016	2016	2016	2	0	2	Export	70	Bosnia Herzegovina	BIH	276	Germany	DEU								57	PLASTICS IN PRIMARY FORM	1	No Quantity							278574			0
S3	2016	2016	2016	2	0	2	Export	70	Bosnia Herzegovina	BIH	348	Hungary	HUN								57	PLASTICS IN PRIMARY FORM	1	No Quantity							64749			0
S3	2016	2016	2016	2	0	2	Export	70	Bosnia Herzegovina	BIH	381	Italy	ITA								57	PLASTICS IN PRIMARY FORM	1	No Quantity							464194			0
S3	2016	2016	2016	2	0	2	Export	70	Bosnia Herzegovina	BIH	442	Luxembourg	LUX								57	PLASTICS IN PRIMARY FORM	1	No Quantity							96			0
S3	2016	2016	2016	2	0	2	Export	70	Bosnia Herzegovina	BIH	484	Mexico	MEX								57	PLASTICS IN PRIMARY FORM	1	No Quantity							202			0
S3	2016	2016	2016	2	0	2	Export	70	Bosnia Herzegovina	BIH	499	Montenegro	MNE								57	PLASTICS IN PRIMARY FORM	1	No Quantity							117156			0
S3	2016	2016	2016	2	0	2	Export	70	Bosnia Herzegovina	BIH	528	Netherlands	NLD								57	PLASTICS IN PRIMARY FORM	1	No Quantity							267			0
S3	2016	2016	2016	2	0	2	Export	70	Bosnia Herzegovina	BIH	579	Norway	NOR								57	PLASTICS IN PRIMARY FORM	1	No Quantity							635			0
S3	2016	2016	2016	2	0	2	Export	70	Bosnia Herzegovina	BIH	616	Poland	POL								57	PLASTICS IN PRIMARY FORM	1	No Quantity							6547			0
S3	2016	2016	2016	2	0	2	Export	70	Bosnia Herzegovina	BIH	688	Serbia	SRB								57	PLASTICS IN PRIMARY FORM	1	No Quantity							2661369			0
S3	2016	2016	2016	2	0	2	Export	70	Bosnia Herzegovina	BIH	703	Slovakia	SVK								57	PLASTICS IN PRIMARY FORM	1	No Quantity							59082			0
S3	2016	2016	2016	2	0	2	Export	70	Bosnia Herzegovina	BIH	705	Slovenia	SVN								57	PLASTICS IN PRIMARY FORM	1	No Quantity							627840			0
S3	2016	2016	2016	2	0	2	Export	70	Bosnia Herzegovina	BIH	752	Sweden	SWE								57	PLASTICS IN PRIMARY FORM	1	No Quantity							192			0
S3	2016	2016	2016	2	0	2	Export	70	Bosnia Herzegovina	BIH	757	Switzerland	CHE								57	PLASTICS IN PRIMARY FORM	1	No Quantity							64231			0
S3	2016	2016	2016	2	0	2	Export	70	Bosnia Herzegovina	BIH	792	Turkey	TUR								57	PLASTICS IN PRIMARY FORM	1	No Quantity							302			0
S3	2016	2016	2016	2	0	2	Export	70	Bosnia Herzegovina	BIH	807	North Macedonia	MKD								57	PLASTICS IN PRIMARY FORM	1	No Quantity							124864			0
S3	2016	2016	2016	2	0	2	Export	70	Bosnia Herzegovina	BIH	842	USA	USA								57	PLASTICS IN PRIMARY FORM	1	No Quantity							2185			0
S3	2016	2016	2016	2	0	2	Export	72	Botswana	BWA	0	World	WLD								57	PLASTICS IN PRIMARY FORM	1	No Quantity							81999			0
S3	2016	2016	2016	2	0	2	Export	72	Botswana	BWA	454	Malawi	MWI								57	PLASTICS IN PRIMARY FORM	1	No Quantity							13689			0
S3	2016	2016	2016	2	0	2	Export	72	Botswana	BWA	508	Mozambique	MOZ								57	PLASTICS IN PRIMARY FORM	1	No Quantity							2056			0
S3	2016	2016	2016	2	0	2	Export	72	Botswana	BWA	516	Namibia	NAM								57	PLASTICS IN PRIMARY FORM	1	No Quantity							23			0
S3	2016	2016	2016	2	0	2	Export	72	Botswana	BWA	710	South Africa	ZAF								57	PLASTICS IN PRIMARY FORM	1	No Quantity							53230			0
S3	2016	2016	2016	2	0	2	Export	72	Botswana	BWA	716	Zimbabwe	ZWE								57	PLASTICS IN PRIMARY FORM	1	No Quantity							12330			0
S3	2016	2016	2016	2	0	2	Export	72	Botswana	BWA	842	USA	USA								57	PLASTICS IN PRIMARY FORM	1	No Quantity							62			0
S3	2016	2016	2016	2	0	2	Export	72	Botswana	BWA	894	Zambia	ZMB								57	PLASTICS IN PRIMARY FORM	1	No Quantity							610			0
S3	2016	2016	2016	2	0	2	Export	70	Bosnia Herzegovina	BIH	0	World	WLD								58	PLASTIC,NON-PRIMARY FORM	1	No Quantity							30614825			0
S3	2016	2016	2016	2	0	2	Export	70	Bosnia Herzegovina	BIH	8	Albania	ALB								58	PLASTIC,NON-PRIMARY FORM	1	No Quantity							78096			0
S3	2016	2016	2016	2	0	2	Export	70	Bosnia Herzegovina	BIH	36	Australia	AUS								58	PLASTIC,NON-PRIMARY FORM	1	No Quantity							576			0
S3	2016	2016	2016	2	0	2	Export	70	Bosnia Herzegovina	BIH	40	Austria	AUT								58	PLASTIC,NON-PRIMARY FORM	1	No Quantity							1474574			0
S3	2016	2016	2016	2	0	2	Export	70	Bosnia Herzegovina	BIH	56	Belgium	BEL								58	PLASTIC,NON-PRIMARY FORM	1	No Quantity							136087			0
S3	2016	2016	2016	2	0	2	Export	70	Bosnia Herzegovina	BIH	100	Bulgaria	BGR								58	PLASTIC,NON-PRIMARY FORM	1	No Quantity							5486			0
S3	2016	2016	2016	2	0	2	Export	70	Bosnia Herzegovina	BIH	156	China	CHN								58	PLASTIC,NON-PRIMARY FORM	1	No Quantity							6			0
S3	2016	2016	2016	2	0	2	Export	70	Bosnia Herzegovina	BIH	191	Croatia	HRV								58	PLASTIC,NON-PRIMARY FORM	1	No Quantity							10894766			0
S3	2016	2016	2016	2	0	2	Export	70	Bosnia Herzegovina	BIH	203	Czechia	CZE								58	PLASTIC,NON-PRIMARY FORM	1	No Quantity							503209			0
S3	2016	2016	2016	2	0	2	Export	70	Bosnia Herzegovina	BIH	208	Denmark	DNK								58	PLASTIC,NON-PRIMARY FORM	1	No Quantity							150023			0
S3	2016	2016	2016	2	0	2	Export	70	Bosnia Herzegovina	BIH	251	France	FRA								58	PLASTIC,NON-PRIMARY FORM	1	No Quantity							37488			0
S3	2016	2016	2016	2	0	2	Export	70	Bosnia Herzegovina	BIH	276	Germany	DEU								58	PLASTIC,NON-PRIMARY FORM	1	No Quantity							1729954			0
S3	2016	2016	2016	2	0	2	Export	70	Bosnia Herzegovina	BIH	300	Greece	GRC								58	PLASTIC,NON-PRIMARY FORM	1	No Quantity							48414			0
S3	2016	2016	2016	2	0	2	Export	70	Bosnia Herzegovina	BIH	348	Hungary	HUN								58	PLASTIC,NON-PRIMARY FORM	1	No Quantity							130990			0
S3	2016	2016	2016	2	0	2	Export	70	Bosnia Herzegovina	BIH	368	Iraq	IRQ								58	PLASTIC,NON-PRIMARY FORM	1	No Quantity							13			0
S3	2016	2016	2016	2	0	2	Export	70	Bosnia Herzegovina	BIH	376	Israel	ISR								58	PLASTIC,NON-PRIMARY FORM	1	No Quantity							111			0
S3	2016	2016	2016	2	0	2	Export	70	Bosnia Herzegovina	BIH	381	Italy	ITA								58	PLASTIC,NON-PRIMARY FORM	1	No Quantity							3574437			0
S3	2016	2016	2016	2	0	2	Export	70	Bosnia Herzegovina	BIH	428	Latvia	LVA								58	PLASTIC,NON-PRIMARY FORM	1	No Quantity							302			0
S3	2016	2016	2016	2	0	2	Export	70	Bosnia Herzegovina	BIH	434	Libya	LBY								58	PLASTIC,NON-PRIMARY FORM	1	No Quantity							22631			0
S3	2016	2016	2016	2	0	2	Export	70	Bosnia Herzegovina	BIH	442	Luxembourg	LUX								58	PLASTIC,NON-PRIMARY FORM	1	No Quantity							24589			0
S3	2016	2016	2016	2	0	2	Export	70	Bosnia Herzegovina	BIH	478	Mauritania	MRT								58	PLASTIC,NON-PRIMARY FORM	1	No Quantity							467			0
S3	2016	2016	2016	2	0	2	Export	70	Bosnia Herzegovina	BIH	499	Montenegro	MNE								58	PLASTIC,NON-PRIMARY FORM	1	No Quantity							1933355			0
S3	2016	2016	2016	2	0	2	Export	70	Bosnia Herzegovina	BIH	504	Morocco	MAR								58	PLASTIC,NON-PRIMARY FORM	1	No Quantity							1641			0
S3	2016	2016	2016	2	0	2	Export	70	Bosnia Herzegovina	BIH	516	Namibia	NAM								58	PLASTIC,NON-PRIMARY FORM	1	No Quantity							111			0
S3	2016	2016	2016	2	0	2	Export	70	Bosnia Herzegovina	BIH	528	Netherlands	NLD								58	PLASTIC,NON-PRIMARY FORM	1	No Quantity							1198710			0
S3	2016	2016	2016	2	0	2	Export	70	Bosnia Herzegovina	BIH	579	Norway	NOR								58	PLASTIC,NON-PRIMARY FORM	1	No Quantity							35087			0
S3	2016	2016	2016	2	0	2	Export	70	Bosnia Herzegovina	BIH	616	Poland	POL								58	PLASTIC,NON-PRIMARY FORM	1	No Quantity							10539			0
S3	2016	2016	2016	2	0	2	Export	70	Bosnia Herzegovina	BIH	620	Portugal	PRT								58	PLASTIC,NON-PRIMARY FORM	1	No Quantity							243			0
S3	2016	2016	2016	2	0	2	Export	70	Bosnia Herzegovina	BIH	642	Romania	ROU								58	PLASTIC,NON-PRIMARY FORM	1	No Quantity							53940			0
S3	2016	2016	2016	2	0	2	Export	70	Bosnia Herzegovina	BIH	643	Russian Federation	RUS								58	PLASTIC,NON-PRIMARY FORM	1	No Quantity							2			0
S3	2016	2016	2016	2	0	2	Export	70	Bosnia Herzegovina	BIH	682	Saudi Arabia	SAU								58	PLASTIC,NON-PRIMARY FORM	1	No Quantity							319			0
S3	2016	2016	2016	2	0	2	Export	70	Bosnia Herzegovina	BIH	688	Serbia	SRB								58	PLASTIC,NON-PRIMARY FORM	1	No Quantity							3089163			0
S3	2016	2016	2016	2	0	2	Export	70	Bosnia Herzegovina	BIH	703	Slovakia	SVK								58	PLASTIC,NON-PRIMARY FORM	1	No Quantity							166663			0
S3	2016	2016	2016	2	0	2	Export	70	Bosnia Herzegovina	BIH	705	Slovenia	SVN								58	PLASTIC,NON-PRIMARY FORM	1	No Quantity							2882482			0
S3	2016	2016	2016	2	0	2	Export	70	Bosnia Herzegovina	BIH	729	Sudan	SDN								58	PLASTIC,NON-PRIMARY FORM	1	No Quantity							4			0
S3	2016	2016	2016	2	0	2	Export	70	Bosnia Herzegovina	BIH	752	Sweden	SWE								58	PLASTIC,NON-PRIMARY FORM	1	No Quantity							548365			0
S3	2016	2016	2016	2	0	2	Export	70	Bosnia Herzegovina	BIH	757	Switzerland	CHE								58	PLASTIC,NON-PRIMARY FORM	1	No Quantity							306959			0
S3	2016	2016	2016	2	0	2	Export	70	Bosnia Herzegovina	BIH	784	United Arab Emirates	ARE								58	PLASTIC,NON-PRIMARY FORM	1	No Quantity							147			0
S3	2016	2016	2016	2	0	2	Export	70	Bosnia Herzegovina	BIH	792	Turkey	TUR								58	PLASTIC,NON-PRIMARY FORM	1	No Quantity							281046			0
S3	2016	2016	2016	2	0	2	Export	70	Bosnia Herzegovina	BIH	807	North Macedonia	MKD								58	PLASTIC,NON-PRIMARY FORM	1	No Quantity							1264385			0
S3	2016	2016	2016	2	0	2	Export	70	Bosnia Herzegovina	BIH	818	Egypt	EGY								58	PLASTIC,NON-PRIMARY FORM	1	No Quantity							669			0
S3	2016	2016	2016	2	0	2	Export	70	Bosnia Herzegovina	BIH	826	United Kingdom	GBR								58	PLASTIC,NON-PRIMARY FORM	1	No Quantity							22330			0
S3	2016	2016	2016	2	0	2	Export	70	Bosnia Herzegovina	BIH	842	USA	USA								58	PLASTIC,NON-PRIMARY FORM	1	No Quantity							6440			0
S3	2016	2016	2016	2	0	2	Export	70	Bosnia Herzegovina	BIH	899	Areas, nes									58	PLASTIC,NON-PRIMARY FORM	1	No Quantity							6			0
S3	2016	2016	2016	2	0	2	Export	72	Botswana	BWA	0	World	WLD								58	PLASTIC,NON-PRIMARY FORM	1	No Quantity							20674114			0
S3	2016	2016	2016	2	0	2	Export	72	Botswana	BWA	156	China	CHN								58	PLASTIC,NON-PRIMARY FORM	1	No Quantity							10936			0
S3	2016	2016	2016	2	0	2	Export	72	Botswana	BWA	180	Dem. Rep. of the Congo	COD								58	PLASTIC,NON-PRIMARY FORM	1	No Quantity							204			0
S3	2016	2016	2016	2	0	2	Export	72	Botswana	BWA	276	Germany	DEU								58	PLASTIC,NON-PRIMARY FORM	1	No Quantity							45			0
S3	2016	2016	2016	2	0	2	Export	72	Botswana	BWA	426	Lesotho	LSO								58	PLASTIC,NON-PRIMARY FORM	1	No Quantity							52219			0
S3	2016	2016	2016	2	0	2	Export	72	Botswana	BWA	454	Malawi	MWI								58	PLASTIC,NON-PRIMARY FORM	1	No Quantity							101371			0
S3	2016	2016	2016	2	0	2	Export	72	Botswana	BWA	458	Malaysia	MYS								58	PLASTIC,NON-PRIMARY FORM	1	No Quantity							1798			0
S3	2016	2016	2016	2	0	2	Export	72	Botswana	BWA	508	Mozambique	MOZ								58	PLASTIC,NON-PRIMARY FORM	1	No Quantity							314802			0
S3	2016	2016	2016	2	0	2	Export	72	Botswana	BWA	516	Namibia	NAM								58	PLASTIC,NON-PRIMARY FORM	1	No Quantity							1289566			0
S3	2016	2016	2016	2	0	2	Export	72	Botswana	BWA	710	South Africa	ZAF								58	PLASTIC,NON-PRIMARY FORM	1	No Quantity							16302996			0
S3	2016	2016	2016	2	0	2	Export	72	Botswana	BWA	716	Zimbabwe	ZWE								58	PLASTIC,NON-PRIMARY FORM	1	No Quantity							150637			0
S3	2016	2016	2016	2	0	2	Export	72	Botswana	BWA	752	Sweden	SWE								58	PLASTIC,NON-PRIMARY FORM	1	No Quantity							200			0
S3	2016	2016	2016	2	0	2	Export	72	Botswana	BWA	784	United Arab Emirates	ARE								58	PLASTIC,NON-PRIMARY FORM	1	No Quantity							5534			0
S3	2016	2016	2016	2	0	2	Export	72	Botswana	BWA	834	United Rep. of Tanzania	TZA								58	PLASTIC,NON-PRIMARY FORM	1	No Quantity							74813			0
S3	2016	2016	2016	2	0	2	Export	72	Botswana	BWA	842	USA	USA								58	PLASTIC,NON-PRIMARY FORM	1	No Quantity							220			0
S3	2016	2016	2016	2	0	2	Export	72	Botswana	BWA	894	Zambia	ZMB								58	PLASTIC,NON-PRIMARY FORM	1	No Quantity							2368774			0
S3	2016	2016	2016	2	0	2	Export	70	Bosnia Herzegovina	BIH	0	World	WLD								59	CHEMICAL MATERIALS NES	1	No Quantity							43821446			0
S3	2016	2016	2016	2	0	2	Export	70	Bosnia Herzegovina	BIH	8	Albania	ALB								59	CHEMICAL MATERIALS NES	1	No Quantity							100467			0
S3	2016	2016	2016	2	0	2	Export	70	Bosnia Herzegovina	BIH	36	Australia	AUS								59	CHEMICAL MATERIALS NES	1	No Quantity							1537			0
S3	2016	2016	2016	2	0	2	Export	70	Bosnia Herzegovina	BIH	40	Austria	AUT								59	CHEMICAL MATERIALS NES	1	No Quantity							64816			0
S3	2016	2016	2016	2	0	2	Export	70	Bosnia Herzegovina	BIH	56	Belgium	BEL								59	CHEMICAL MATERIALS NES	1	No Quantity							90			0
S3	2016	2016	2016	2	0	2	Export	70	Bosnia Herzegovina	BIH	100	Bulgaria	BGR								59	CHEMICAL MATERIALS NES	1	No Quantity							469596			0
S3	2016	2016	2016	2	0	2	Export	70	Bosnia Herzegovina	BIH	191	Croatia	HRV								59	CHEMICAL MATERIALS NES	1	No Quantity							3506400			0
S3	2016	2016	2016	2	0	2	Export	70	Bosnia Herzegovina	BIH	203	Czechia	CZE								59	CHEMICAL MATERIALS NES	1	No Quantity							41621			0
S3	2016	2016	2016	2	0	2	Export	70	Bosnia Herzegovina	BIH	208	Denmark	DNK								59	CHEMICAL MATERIALS NES	1	No Quantity							271440			0
S3	2016	2016	2016	2	0	2	Export	70	Bosnia Herzegovina	BIH	251	France	FRA								59	CHEMICAL MATERIALS NES	1	No Quantity							140390			0
S3	2016	2016	2016	2	0	2	Export	70	Bosnia Herzegovina	BIH	276	Germany	DEU								59	CHEMICAL MATERIALS NES	1	No Quantity							1153256			0
S3	2016	2016	2016	2	0	2	Export	70	Bosnia Herzegovina	BIH	300	Greece	GRC								59	CHEMICAL MATERIALS NES	1	No Quantity							671336			0
S3	2016	2016	2016	2	0	2	Export	70	Bosnia Herzegovina	BIH	332	Haiti	HTI								59	CHEMICAL MATERIALS NES	1	No Quantity							8121			0
S3	2016	2016	2016	2	0	2	Export	70	Bosnia Herzegovina	BIH	348	Hungary	HUN								59	CHEMICAL MATERIALS NES	1	No Quantity							2726464			0
S3	2016	2016	2016	2	0	2	Export	70	Bosnia Herzegovina	BIH	364	Iran	IRN								59	CHEMICAL MATERIALS NES	1	No Quantity							35			0
S3	2016	2016	2016	2	0	2	Export	70	Bosnia Herzegovina	BIH	381	Italy	ITA								59	CHEMICAL MATERIALS NES	1	No Quantity							73437			0
S3	2016	2016	2016	2	0	2	Export	70	Bosnia Herzegovina	BIH	410	Rep. of Korea	KOR								59	CHEMICAL MATERIALS NES	1	No Quantity							113			0
S3	2016	2016	2016	2	0	2	Export	70	Bosnia Herzegovina	BIH	414	Kuwait	KWT								59	CHEMICAL MATERIALS NES	1	No Quantity							2726			0
S3	2016	2016	2016	2	0	2	Export	70	Bosnia Herzegovina	BIH	442	Luxembourg	LUX								59	CHEMICAL MATERIALS NES	1	No Quantity							5581			0
S3	2016	2016	2016	2	0	2	Export	70	Bosnia Herzegovina	BIH	470	Malta	MLT								59	CHEMICAL MATERIALS NES	1	No Quantity							1990			0
S3	2016	2016	2016	2	0	2	Export	70	Bosnia Herzegovina	BIH	478	Mauritania	MRT								59	CHEMICAL MATERIALS NES	1	No Quantity							89			0
S3	2016	2016	2016	2	0	2	Export	70	Bosnia Herzegovina	BIH	498	Rep. of Moldova	MDA								59	CHEMICAL MATERIALS NES	1	No Quantity							7			0
S3	2016	2016	2016	2	0	2	Export	70	Bosnia Herzegovina	BIH	499	Montenegro	MNE								59	CHEMICAL MATERIALS NES	1	No Quantity							1056163			0
S3	2016	2016	2016	2	0	2	Export	70	Bosnia Herzegovina	BIH	516	Namibia	NAM								59	CHEMICAL MATERIALS NES	1	No Quantity							474744			0
S3	2016	2016	2016	2	0	2	Export	70	Bosnia Herzegovina	BIH	528	Netherlands	NLD								59	CHEMICAL MATERIALS NES	1	No Quantity							14382172			0
S3	2016	2016	2016	2	0	2	Export	70	Bosnia Herzegovina	BIH	579	Norway	NOR								59	CHEMICAL MATERIALS NES	1	No Quantity							994			0
S3	2016	2016	2016	2	0	2	Export	70	Bosnia Herzegovina	BIH	608	Philippines	PHL								59	CHEMICAL MATERIALS NES	1	No Quantity							521405			0
S3	2016	2016	2016	2	0	2	Export	70	Bosnia Herzegovina	BIH	616	Poland	POL								59	CHEMICAL MATERIALS NES	1	No Quantity							10266			0
S3	2016	2016	2016	2	0	2	Export	70	Bosnia Herzegovina	BIH	642	Romania	ROU								59	CHEMICAL MATERIALS NES	1	No Quantity							1062613			0
S3	2016	2016	2016	2	0	2	Export	70	Bosnia Herzegovina	BIH	643	Russian Federation	RUS								59	CHEMICAL MATERIALS NES	1	No Quantity							5			0
S3	2016	2016	2016	2	0	2	Export	70	Bosnia Herzegovina	BIH	688	Serbia	SRB								59	CHEMICAL MATERIALS NES	1	No Quantity							6180194			0
S3	2016	2016	2016	2	0	2	Export	70	Bosnia Herzegovina	BIH	703	Slovakia	SVK								59	CHEMICAL MATERIALS NES	1	No Quantity							176942			0
S3	2016	2016	2016	2	0	2	Export	70	Bosnia Herzegovina	BIH	705	Slovenia	SVN								59	CHEMICAL MATERIALS NES	1	No Quantity							1971225			0
S3	2016	2016	2016	2	0	2	Export	70	Bosnia Herzegovina	BIH	710	South Africa	ZAF								59	CHEMICAL MATERIALS NES	1	No Quantity							40042			0
S3	2016	2016	2016	2	0	2	Export	70	Bosnia Herzegovina	BIH	724	Spain	ESP								59	CHEMICAL MATERIALS NES	1	No Quantity							118625			0
S3	2016	2016	2016	2	0	2	Export	70	Bosnia Herzegovina	BIH	729	Sudan	SDN								59	CHEMICAL MATERIALS NES	1	No Quantity							6			0
S3	2016	2016	2016	2	0	2	Export	70	Bosnia Herzegovina	BIH	752	Sweden	SWE								59	CHEMICAL MATERIALS NES	1	No Quantity							25005			0
S3	2016	2016	2016	2	0	2	Export	70	Bosnia Herzegovina	BIH	757	Switzerland	CHE								59	CHEMICAL MATERIALS NES	1	No Quantity							19193			0
S3	2016	2016	2016	2	0	2	Export	70	Bosnia Herzegovina	BIH	784	United Arab Emirates	ARE								59	CHEMICAL MATERIALS NES	1	No Quantity							176908			0
S3	2016	2016	2016	2	0	2	Export	70	Bosnia Herzegovina	BIH	792	Turkey	TUR								59	CHEMICAL MATERIALS NES	1	No Quantity							4407960			0
S3	2016	2016	2016	2	0	2	Export	70	Bosnia Herzegovina	BIH	804	Ukraine	UKR								59	CHEMICAL MATERIALS NES	1	No Quantity							6182			0
S3	2016	2016	2016	2	0	2	Export	70	Bosnia Herzegovina	BIH	807	North Macedonia	MKD								59	CHEMICAL MATERIALS NES	1	No Quantity							651809			0
S3	2016	2016	2016	2	0	2	Export	70	Bosnia Herzegovina	BIH	826	United Kingdom	GBR								59	CHEMICAL MATERIALS NES	1	No Quantity							900			0
S3	2016	2016	2016	2	0	2	Export	70	Bosnia Herzegovina	BIH	842	USA	USA								59	CHEMICAL MATERIALS NES	1	No Quantity							3298581			0
S3	2016	2016	2016	2	0	2	Export	72	Botswana	BWA	0	World	WLD								59	CHEMICAL MATERIALS NES	1	No Quantity							2010341			0
S3	2016	2016	2016	2	0	2	Export	72	Botswana	BWA	156	China	CHN								59	CHEMICAL MATERIALS NES	1	No Quantity							19			0
S3	2016	2016	2016	2	0	2	Export	72	Botswana	BWA	180	Dem. Rep. of the Congo	COD								59	CHEMICAL MATERIALS NES	1	No Quantity							8268			0
S3	2016	2016	2016	2	0	2	Export	72	Botswana	BWA	251	France	FRA								59	CHEMICAL MATERIALS NES	1	No Quantity							592			0
S3	2016	2016	2016	2	0	2	Export	72	Botswana	BWA	454	Malawi	MWI								59	CHEMICAL MATERIALS NES	1	No Quantity							14			0
S3	2016	2016	2016	2	0	2	Export	72	Botswana	BWA	508	Mozambique	MOZ								59	CHEMICAL MATERIALS NES	1	No Quantity							10449			0
S3	2016	2016	2016	2	0	2	Export	72	Botswana	BWA	516	Namibia	NAM								59	CHEMICAL MATERIALS NES	1	No Quantity							200488			0
S3	2016	2016	2016	2	0	2	Export	72	Botswana	BWA	710	South Africa	ZAF								59	CHEMICAL MATERIALS NES	1	No Quantity							1045498			0
S3	2016	2016	2016	2	0	2	Export	72	Botswana	BWA	716	Zimbabwe	ZWE								59	CHEMICAL MATERIALS NES	1	No Quantity							611601			0
S3	2016	2016	2016	2	0	2	Export	72	Botswana	BWA	748	Swaziland	SWZ								59	CHEMICAL MATERIALS NES	1	No Quantity							32			0
S3	2016	2016	2016	2	0	2	Export	72	Botswana	BWA	800	Uganda	UGA								59	CHEMICAL MATERIALS NES	1	No Quantity							52			0
S3	2016	2016	2016	2	0	2	Export	72	Botswana	BWA	826	United Kingdom	GBR								59	CHEMICAL MATERIALS NES	1	No Quantity							27134			0
S3	2016	2016	2016	2	0	2	Export	72	Botswana	BWA	834	United Rep. of Tanzania	TZA								59	CHEMICAL MATERIALS NES	1	No Quantity							76			0
S3	2016	2016	2016	2	0	2	Export	72	Botswana	BWA	842	USA	USA								59	CHEMICAL MATERIALS NES	1	No Quantity							10			0
S3	2016	2016	2016	2	0	2	Export	72	Botswana	BWA	894	Zambia	ZMB								59	CHEMICAL MATERIALS NES	1	No Quantity							106109			0
S3	2016	2016	2016	2	0	2	Export	70	Bosnia Herzegovina	BIH	0	World	WLD								61	LEATHER, LEATHER GOODS	1	No Quantity							28183550			0
S3	2016	2016	2016	2	0	2	Export	70	Bosnia Herzegovina	BIH	40	Austria	AUT								61	LEATHER, LEATHER GOODS	1	No Quantity							74499			0
S3	2016	2016	2016	2	0	2	Export	70	Bosnia Herzegovina	BIH	100	Bulgaria	BGR								61	LEATHER, LEATHER GOODS	1	No Quantity							65928			0
S3	2016	2016	2016	2	0	2	Export	70	Bosnia Herzegovina	BIH	156	China	CHN								61	LEATHER, LEATHER GOODS	1	No Quantity							22			0
S3	2016	2016	2016	2	0	2	Export	70	Bosnia Herzegovina	BIH	191	Croatia	HRV								61	LEATHER, LEATHER GOODS	1	No Quantity							171084			0
S3	2016	2016	2016	2	0	2	Export	70	Bosnia Herzegovina	BIH	203	Czechia	CZE								61	LEATHER, LEATHER GOODS	1	No Quantity							647097			0
S3	2016	2016	2016	2	0	2	Export	70	Bosnia Herzegovina	BIH	208	Denmark	DNK								61	LEATHER, LEATHER GOODS	1	No Quantity							334			0
S3	2016	2016	2016	2	0	2	Export	70	Bosnia Herzegovina	BIH	246	Finland	FIN								61	LEATHER, LEATHER GOODS	1	No Quantity							1342			0
S3	2016	2016	2016	2	0	2	Export	70	Bosnia Herzegovina	BIH	251	France	FRA								61	LEATHER, LEATHER GOODS	1	No Quantity							92932			0
S3	2016	2016	2016	2	0	2	Export	70	Bosnia Herzegovina	BIH	276	Germany	DEU								61	LEATHER, LEATHER GOODS	1	No Quantity							1512812			0
S3	2016	2016	2016	2	0	2	Export	70	Bosnia Herzegovina	BIH	344	China, Hong Kong SAR	HKG								61	LEATHER, LEATHER GOODS	1	No Quantity							6051			0
S3	2016	2016	2016	2	0	2	Export	70	Bosnia Herzegovina	BIH	348	Hungary	HUN								61	LEATHER, LEATHER GOODS	1	No Quantity							202737			0
S3	2016	2016	2016	2	0	2	Export	70	Bosnia Herzegovina	BIH	381	Italy	ITA								61	LEATHER, LEATHER GOODS	1	No Quantity							795863			0
S3	2016	2016	2016	2	0	2	Export	70	Bosnia Herzegovina	BIH	499	Montenegro	MNE								61	LEATHER, LEATHER GOODS	1	No Quantity							3937			0
S3	2016	2016	2016	2	0	2	Export	70	Bosnia Herzegovina	BIH	504	Morocco	MAR								61	LEATHER, LEATHER GOODS	1	No Quantity							942			0
S3	2016	2016	2016	2	0	2	Export	70	Bosnia Herzegovina	BIH	528	Netherlands	NLD								61	LEATHER, LEATHER GOODS	1	No Quantity							98170			0
S3	2016	2016	2016	2	0	2	Export	70	Bosnia Herzegovina	BIH	616	Poland	POL								61	LEATHER, LEATHER GOODS	1	No Quantity							5041559			0
S3	2016	2016	2016	2	0	2	Export	70	Bosnia Herzegovina	BIH	620	Portugal	PRT								61	LEATHER, LEATHER GOODS	1	No Quantity							5765			0
S3	2016	2016	2016	2	0	2	Export	70	Bosnia Herzegovina	BIH	642	Romania	ROU								61	LEATHER, LEATHER GOODS	1	No Quantity							258014			0
S3	2016	2016	2016	2	0	2	Export	70	Bosnia Herzegovina	BIH	688	Serbia	SRB								61	LEATHER, LEATHER GOODS	1	No Quantity							279582			0
S3	2016	2016	2016	2	0	2	Export	70	Bosnia Herzegovina	BIH	699	India	IND								61	LEATHER, LEATHER GOODS	1	No Quantity							22594			0
S3	2016	2016	2016	2	0	2	Export	70	Bosnia Herzegovina	BIH	703	Slovakia	SVK								61	LEATHER, LEATHER GOODS	1	No Quantity							303182			0
S3	2016	2016	2016	2	0	2	Export	70	Bosnia Herzegovina	BIH	705	Slovenia	SVN								61	LEATHER, LEATHER GOODS	1	No Quantity							12082615			0
S3	2016	2016	2016	2	0	2	Export	70	Bosnia Herzegovina	BIH	724	Spain	ESP								61	LEATHER, LEATHER GOODS	1	No Quantity							153936			0
S3	2016	2016	2016	2	0	2	Export	70	Bosnia Herzegovina	BIH	752	Sweden	SWE								61	LEATHER, LEATHER GOODS	1	No Quantity							2861874			0
S3	2016	2016	2016	2	0	2	Export	70	Bosnia Herzegovina	BIH	757	Switzerland	CHE								61	LEATHER, LEATHER GOODS	1	No Quantity							23897			0
S3	2016	2016	2016	2	0	2	Export	70	Bosnia Herzegovina	BIH	792	Turkey	TUR								61	LEATHER, LEATHER GOODS	1	No Quantity							3476654			0
S3	2016	2016	2016	2	0	2	Export	70	Bosnia Herzegovina	BIH	826	United Kingdom	GBR								61	LEATHER, LEATHER GOODS	1	No Quantity							128			0
S3	2016	2016	2016	2	0	2	Export	72	Botswana	BWA	0	World	WLD								61	LEATHER, LEATHER GOODS	1	No Quantity							7395			0
S3	2016	2016	2016	2	0	2	Export	72	Botswana	BWA	516	Namibia	NAM								61	LEATHER, LEATHER GOODS	1	No Quantity							20			0
S3	2016	2016	2016	2	0	2	Export	72	Botswana	BWA	710	South Africa	ZAF								61	LEATHER, LEATHER GOODS	1	No Quantity							6876			0
S3	2016	2016	2016	2	0	2	Export	72	Botswana	BWA	894	Zambia	ZMB								61	LEATHER, LEATHER GOODS	1	No Quantity							499			0
S3	2016	2016	2016	2	0	2	Export	70	Bosnia Herzegovina	BIH	0	World	WLD								62	RUBBER MANUFACTURES, NES	1	No Quantity							2907769			0
S3	2016	2016	2016	2	0	2	Export	70	Bosnia Herzegovina	BIH	8	Albania	ALB								62	RUBBER MANUFACTURES, NES	1	No Quantity							36441			0
S3	2016	2016	2016	2	0	2	Export	70	Bosnia Herzegovina	BIH	40	Austria	AUT								62	RUBBER MANUFACTURES, NES	1	No Quantity							214822			0
S3	2016	2016	2016	2	0	2	Export	70	Bosnia Herzegovina	BIH	56	Belgium	BEL								62	RUBBER MANUFACTURES, NES	1	No Quantity							7412			0
S3	2016	2016	2016	2	0	2	Export	70	Bosnia Herzegovina	BIH	100	Bulgaria	BGR								62	RUBBER MANUFACTURES, NES	1	No Quantity							11			0
S3	2016	2016	2016	2	0	2	Export	70	Bosnia Herzegovina	BIH	156	China	CHN								62	RUBBER MANUFACTURES, NES	1	No Quantity							458			0
S3	2016	2016	2016	2	0	2	Export	70	Bosnia Herzegovina	BIH	191	Croatia	HRV								62	RUBBER MANUFACTURES, NES	1	No Quantity							537757			0
S3	2016	2016	2016	2	0	2	Export	70	Bosnia Herzegovina	BIH	203	Czechia	CZE								62	RUBBER MANUFACTURES, NES	1	No Quantity							4466			0
S3	2016	2016	2016	2	0	2	Export	70	Bosnia Herzegovina	BIH	208	Denmark	DNK								62	RUBBER MANUFACTURES, NES	1	No Quantity							55383			0
S3	2016	2016	2016	2	0	2	Export	70	Bosnia Herzegovina	BIH	251	France	FRA								62	RUBBER MANUFACTURES, NES	1	No Quantity							1599			0
S3	2016	2016	2016	2	0	2	Export	70	Bosnia Herzegovina	BIH	276	Germany	DEU								62	RUBBER MANUFACTURES, NES	1	No Quantity							102272			0
S3	2016	2016	2016	2	0	2	Export	70	Bosnia Herzegovina	BIH	300	Greece	GRC								62	RUBBER MANUFACTURES, NES	1	No Quantity							24647			0
S3	2016	2016	2016	2	0	2	Export	70	Bosnia Herzegovina	BIH	381	Italy	ITA								62	RUBBER MANUFACTURES, NES	1	No Quantity							121278			0
S3	2016	2016	2016	2	0	2	Export	70	Bosnia Herzegovina	BIH	414	Kuwait	KWT								62	RUBBER MANUFACTURES, NES	1	No Quantity							538			0
S3	2016	2016	2016	2	0	2	Export	70	Bosnia Herzegovina	BIH	428	Latvia	LVA								62	RUBBER MANUFACTURES, NES	1	No Quantity							158			0
S3	2016	2016	2016	2	0	2	Export	70	Bosnia Herzegovina	BIH	434	Libya	LBY								62	RUBBER MANUFACTURES, NES	1	No Quantity							87487			0
S3	2016	2016	2016	2	0	2	Export	70	Bosnia Herzegovina	BIH	442	Luxembourg	LUX								62	RUBBER MANUFACTURES, NES	1	No Quantity							2			0
S3	2016	2016	2016	2	0	2	Export	70	Bosnia Herzegovina	BIH	499	Montenegro	MNE								62	RUBBER MANUFACTURES, NES	1	No Quantity							940484			0
S3	2016	2016	2016	2	0	2	Export	70	Bosnia Herzegovina	BIH	516	Namibia	NAM								62	RUBBER MANUFACTURES, NES	1	No Quantity							346			0
S3	2016	2016	2016	2	0	2	Export	70	Bosnia Herzegovina	BIH	528	Netherlands	NLD								62	RUBBER MANUFACTURES, NES	1	No Quantity							2655			0
S3	2016	2016	2016	2	0	2	Export	70	Bosnia Herzegovina	BIH	579	Norway	NOR								62	RUBBER MANUFACTURES, NES	1	No Quantity							26590			0
S3	2016	2016	2016	2	0	2	Export	70	Bosnia Herzegovina	BIH	616	Poland	POL								62	RUBBER MANUFACTURES, NES	1	No Quantity							61929			0
S3	2016	2016	2016	2	0	2	Export	70	Bosnia Herzegovina	BIH	634	Qatar	QAT								62	RUBBER MANUFACTURES, NES	1	No Quantity							55			0
S3	2016	2016	2016	2	0	2	Export	70	Bosnia Herzegovina	BIH	642	Romania	ROU								62	RUBBER MANUFACTURES, NES	1	No Quantity							3764			0
S3	2016	2016	2016	2	0	2	Export	70	Bosnia Herzegovina	BIH	688	Serbia	SRB								62	RUBBER MANUFACTURES, NES	1	No Quantity							378489			0
S3	2016	2016	2016	2	0	2	Export	70	Bosnia Herzegovina	BIH	703	Slovakia	SVK								62	RUBBER MANUFACTURES, NES	1	No Quantity							24			0
S3	2016	2016	2016	2	0	2	Export	70	Bosnia Herzegovina	BIH	705	Slovenia	SVN								62	RUBBER MANUFACTURES, NES	1	No Quantity							199878			0
S3	2016	2016	2016	2	0	2	Export	70	Bosnia Herzegovina	BIH	724	Spain	ESP								62	RUBBER MANUFACTURES, NES	1	No Quantity							1026			0
S3	2016	2016	2016	2	0	2	Export	70	Bosnia Herzegovina	BIH	729	Sudan	SDN								62	RUBBER MANUFACTURES, NES	1	No Quantity							83			0
S3	2016	2016	2016	2	0	2	Export	70	Bosnia Herzegovina	BIH	752	Sweden	SWE								62	RUBBER MANUFACTURES, NES	1	No Quantity							1439			0
S3	2016	2016	2016	2	0	2	Export	70	Bosnia Herzegovina	BIH	757	Switzerland	CHE								62	RUBBER MANUFACTURES, NES	1	No Quantity							21879			0
S3	2016	2016	2016	2	0	2	Export	70	Bosnia Herzegovina	BIH	784	United Arab Emirates	ARE								62	RUBBER MANUFACTURES, NES	1	No Quantity							136			0
S3	2016	2016	2016	2	0	2	Export	70	Bosnia Herzegovina	BIH	792	Turkey	TUR								62	RUBBER MANUFACTURES, NES	1	No Quantity							1062			0
S3	2016	2016	2016	2	0	2	Export	70	Bosnia Herzegovina	BIH	804	Ukraine	UKR								62	RUBBER MANUFACTURES, NES	1	No Quantity							199			0
S3	2016	2016	2016	2	0	2	Export	70	Bosnia Herzegovina	BIH	807	North Macedonia	MKD								62	RUBBER MANUFACTURES, NES	1	No Quantity							40293			0
S3	2016	2016	2016	2	0	2	Export	70	Bosnia Herzegovina	BIH	826	United Kingdom	GBR								62	RUBBER MANUFACTURES, NES	1	No Quantity							2			0
S3	2016	2016	2016	2	0	2	Export	70	Bosnia Herzegovina	BIH	842	USA	USA								62	RUBBER MANUFACTURES, NES	1	No Quantity							32705			0
S3	2016	2016	2016	2	0	2	Export	72	Botswana	BWA	0	World	WLD								62	RUBBER MANUFACTURES, NES	1	No Quantity							714112			0
S3	2016	2016	2016	2	0	2	Export	72	Botswana	BWA	24	Angola	AGO								62	RUBBER MANUFACTURES, NES	1	No Quantity							1187			0
S3	2016	2016	2016	2	0	2	Export	72	Botswana	BWA	100	Bulgaria	BGR								62	RUBBER MANUFACTURES, NES	1	No Quantity							2			0
S3	2016	2016	2016	2	0	2	Export	72	Botswana	BWA	180	Dem. Rep. of the Congo	COD								62	RUBBER MANUFACTURES, NES	1	No Quantity							17			0
S3	2016	2016	2016	2	0	2	Export	72	Botswana	BWA	276	Germany	DEU								62	RUBBER MANUFACTURES, NES	1	No Quantity							54			0
S3	2016	2016	2016	2	0	2	Export	72	Botswana	BWA	404	Kenya	KEN								62	RUBBER MANUFACTURES, NES	1	No Quantity							1			0
S3	2016	2016	2016	2	0	2	Export	72	Botswana	BWA	426	Lesotho	LSO								62	RUBBER MANUFACTURES, NES	1	No Quantity							413			0
S3	2016	2016	2016	2	0	2	Export	72	Botswana	BWA	508	Mozambique	MOZ								62	RUBBER MANUFACTURES, NES	1	No Quantity							1716			0
S3	2016	2016	2016	2	0	2	Export	72	Botswana	BWA	516	Namibia	NAM								62	RUBBER MANUFACTURES, NES	1	No Quantity							182552			0
S3	2016	2016	2016	2	0	2	Export	72	Botswana	BWA	710	South Africa	ZAF								62	RUBBER MANUFACTURES, NES	1	No Quantity							403087			0
S3	2016	2016	2016	2	0	2	Export	72	Botswana	BWA	716	Zimbabwe	ZWE								62	RUBBER MANUFACTURES, NES	1	No Quantity							29606			0
S3	2016	2016	2016	2	0	2	Export	72	Botswana	BWA	748	Swaziland	SWZ								62	RUBBER MANUFACTURES, NES	1	No Quantity							3			0
S3	2016	2016	2016	2	0	2	Export	72	Botswana	BWA	752	Sweden	SWE								62	RUBBER MANUFACTURES, NES	1	No Quantity							14714			0
S3	2016	2016	2016	2	0	2	Export	72	Botswana	BWA	784	United Arab Emirates	ARE								62	RUBBER MANUFACTURES, NES	1	No Quantity							2645			0
S3	2016	2016	2016	2	0	2	Export	72	Botswana	BWA	826	United Kingdom	GBR								62	RUBBER MANUFACTURES, NES	1	No Quantity							566			0
S3	2016	2016	2016	2	0	2	Export	72	Botswana	BWA	834	United Rep. of Tanzania	TZA								62	RUBBER MANUFACTURES, NES	1	No Quantity							66833			0
S3	2016	2016	2016	2	0	2	Export	72	Botswana	BWA	842	USA	USA								62	RUBBER MANUFACTURES, NES	1	No Quantity							2659			0
S3	2016	2016	2016	2	0	2	Export	72	Botswana	BWA	894	Zambia	ZMB								62	RUBBER MANUFACTURES, NES	1	No Quantity							8057			0
S3	2016	2016	2016	2	0	2	Export	70	Bosnia Herzegovina	BIH	0	World	WLD								63	CORK, WOOD MANUFACTURES	1	No Quantity							88884663			0
S3	2016	2016	2016	2	0	2	Export	70	Bosnia Herzegovina	BIH	8	Albania	ALB								63	CORK, WOOD MANUFACTURES	1	No Quantity							274944			0
S3	2016	2016	2016	2	0	2	Export	70	Bosnia Herzegovina	BIH	36	Australia	AUS								63	CORK, WOOD MANUFACTURES	1	No Quantity							9923			0
S3	2016	2016	2016	2	0	2	Export	70	Bosnia Herzegovina	BIH	40	Austria	AUT								63	CORK, WOOD MANUFACTURES	1	No Quantity							7271625			0
S3	2016	2016	2016	2	0	2	Export	70	Bosnia Herzegovina	BIH	48	Bahrain	BHR								63	CORK, WOOD MANUFACTURES	1	No Quantity							19156			0
S3	2016	2016	2016	2	0	2	Export	70	Bosnia Herzegovina	BIH	56	Belgium	BEL								63	CORK, WOOD MANUFACTURES	1	No Quantity							846692			0
S3	2016	2016	2016	2	0	2	Export	70	Bosnia Herzegovina	BIH	76	Brazil	BRA								63	CORK, WOOD MANUFACTURES	1	No Quantity							62946			0
S3	2016	2016	2016	2	0	2	Export	70	Bosnia Herzegovina	BIH	100	Bulgaria	BGR								63	CORK, WOOD MANUFACTURES	1	No Quantity							38528			0
S3	2016	2016	2016	2	0	2	Export	70	Bosnia Herzegovina	BIH	124	Canada	CAN								63	CORK, WOOD MANUFACTURES	1	No Quantity							22792			0
S3	2016	2016	2016	2	0	2	Export	70	Bosnia Herzegovina	BIH	156	China	CHN								63	CORK, WOOD MANUFACTURES	1	No Quantity							192735			0
S3	2016	2016	2016	2	0	2	Export	70	Bosnia Herzegovina	BIH	191	Croatia	HRV								63	CORK, WOOD MANUFACTURES	1	No Quantity							12700512			0
S3	2016	2016	2016	2	0	2	Export	70	Bosnia Herzegovina	BIH	203	Czechia	CZE								63	CORK, WOOD MANUFACTURES	1	No Quantity							64695			0
S3	2016	2016	2016	2	0	2	Export	70	Bosnia Herzegovina	BIH	208	Denmark	DNK								63	CORK, WOOD MANUFACTURES	1	No Quantity							180020			0
S3	2016	2016	2016	2	0	2	Export	70	Bosnia Herzegovina	BIH	246	Finland	FIN								63	CORK, WOOD MANUFACTURES	1	No Quantity							44			0
S3	2016	2016	2016	2	0	2	Export	70	Bosnia Herzegovina	BIH	251	France	FRA								63	CORK, WOOD MANUFACTURES	1	No Quantity							5748699			0
S3	2016	2016	2016	2	0	2	Export	70	Bosnia Herzegovina	BIH	276	Germany	DEU								63	CORK, WOOD MANUFACTURES	1	No Quantity							17497946			0
S3	2016	2016	2016	2	0	2	Export	70	Bosnia Herzegovina	BIH	300	Greece	GRC								63	CORK, WOOD MANUFACTURES	1	No Quantity							131311			0
S3	2016	2016	2016	2	0	2	Export	70	Bosnia Herzegovina	BIH	344	China, Hong Kong SAR	HKG								63	CORK, WOOD MANUFACTURES	1	No Quantity							11939			0
S3	2016	2016	2016	2	0	2	Export	70	Bosnia Herzegovina	BIH	348	Hungary	HUN								63	CORK, WOOD MANUFACTURES	1	No Quantity							674707			0
S3	2016	2016	2016	2	0	2	Export	70	Bosnia Herzegovina	BIH	368	Iraq	IRQ								63	CORK, WOOD MANUFACTURES	1	No Quantity							647			0
S3	2016	2016	2016	2	0	2	Export	70	Bosnia Herzegovina	BIH	372	Ireland	IRL								63	CORK, WOOD MANUFACTURES	1	No Quantity							2501			0
S3	2016	2016	2016	2	0	2	Export	70	Bosnia Herzegovina	BIH	376	Israel	ISR								63	CORK, WOOD MANUFACTURES	1	No Quantity							42374			0
S3	2016	2016	2016	2	0	2	Export	70	Bosnia Herzegovina	BIH	381	Italy	ITA								63	CORK, WOOD MANUFACTURES	1	No Quantity							11690210			0
S3	2016	2016	2016	2	0	2	Export	70	Bosnia Herzegovina	BIH	400	Jordan	JOR								63	CORK, WOOD MANUFACTURES	1	No Quantity							18686			0
S3	2016	2016	2016	2	0	2	Export	70	Bosnia Herzegovina	BIH	410	Rep. of Korea	KOR								63	CORK, WOOD MANUFACTURES	1	No Quantity							63			0
S3	2016	2016	2016	2	0	2	Export	70	Bosnia Herzegovina	BIH	422	Lebanon	LBN								63	CORK, WOOD MANUFACTURES	1	No Quantity							20849			0
S3	2016	2016	2016	2	0	2	Export	70	Bosnia Herzegovina	BIH	434	Libya	LBY								63	CORK, WOOD MANUFACTURES	1	No Quantity							137			0
S3	2016	2016	2016	2	0	2	Export	70	Bosnia Herzegovina	BIH	440	Lithuania	LTU								63	CORK, WOOD MANUFACTURES	1	No Quantity							300295			0
S3	2016	2016	2016	2	0	2	Export	70	Bosnia Herzegovina	BIH	442	Luxembourg	LUX								63	CORK, WOOD MANUFACTURES	1	No Quantity							193954			0
S3	2016	2016	2016	2	0	2	Export	70	Bosnia Herzegovina	BIH	478	Mauritania	MRT								63	CORK, WOOD MANUFACTURES	1	No Quantity							63			0
S3	2016	2016	2016	2	0	2	Export	70	Bosnia Herzegovina	BIH	499	Montenegro	MNE								63	CORK, WOOD MANUFACTURES	1	No Quantity							1627248			0
S3	2016	2016	2016	2	0	2	Export	70	Bosnia Herzegovina	BIH	504	Morocco	MAR								63	CORK, WOOD MANUFACTURES	1	No Quantity							1171932			0
S3	2016	2016	2016	2	0	2	Export	70	Bosnia Herzegovina	BIH	516	Namibia	NAM								63	CORK, WOOD MANUFACTURES	1	No Quantity							77839			0
S3	2016	2016	2016	2	0	2	Export	70	Bosnia Herzegovina	BIH	528	Netherlands	NLD								63	CORK, WOOD MANUFACTURES	1	No Quantity							4228980			0
S3	2016	2016	2016	2	0	2	Export	70	Bosnia Herzegovina	BIH	554	New Zealand	NZL								63	CORK, WOOD MANUFACTURES	1	No Quantity							1131			0
S3	2016	2016	2016	2	0	2	Export	70	Bosnia Herzegovina	BIH	579	Norway	NOR								63	CORK, WOOD MANUFACTURES	1	No Quantity							61607			0
S3	2016	2016	2016	2	0	2	Export	70	Bosnia Herzegovina	BIH	616	Poland	POL								63	CORK, WOOD MANUFACTURES	1	No Quantity							88821			0
S3	2016	2016	2016	2	0	2	Export	70	Bosnia Herzegovina	BIH	620	Portugal	PRT								63	CORK, WOOD MANUFACTURES	1	No Quantity							36025			0
S3	2016	2016	2016	2	0	2	Export	70	Bosnia Herzegovina	BIH	642	Romania	ROU								63	CORK, WOOD MANUFACTURES	1	No Quantity							35874			0
S3	2016	2016	2016	2	0	2	Export	70	Bosnia Herzegovina	BIH	643	Russian Federation	RUS								63	CORK, WOOD MANUFACTURES	1	No Quantity							17978			0
S3	2016	2016	2016	2	0	2	Export	70	Bosnia Herzegovina	BIH	659	Saint Kitts and Nevis	KNA								63	CORK, WOOD MANUFACTURES	1	No Quantity							49			0
S3	2016	2016	2016	2	0	2	Export	70	Bosnia Herzegovina	BIH	682	Saudi Arabia	SAU								63	CORK, WOOD MANUFACTURES	1	No Quantity							17515			0
S3	2016	2016	2016	2	0	2	Export	70	Bosnia Herzegovina	BIH	688	Serbia	SRB								63	CORK, WOOD MANUFACTURES	1	No Quantity							4759002			0
S3	2016	2016	2016	2	0	2	Export	70	Bosnia Herzegovina	BIH	694	Sierra Leone	SLE								63	CORK, WOOD MANUFACTURES	1	No Quantity							2612			0
S3	2016	2016	2016	2	0	2	Export	70	Bosnia Herzegovina	BIH	699	India	IND								63	CORK, WOOD MANUFACTURES	1	No Quantity							2252			0
S3	2016	2016	2016	2	0	2	Export	70	Bosnia Herzegovina	BIH	703	Slovakia	SVK								63	CORK, WOOD MANUFACTURES	1	No Quantity							165133			0
S3	2016	2016	2016	2	0	2	Export	70	Bosnia Herzegovina	BIH	705	Slovenia	SVN								63	CORK, WOOD MANUFACTURES	1	No Quantity							10341910			0
S3	2016	2016	2016	2	0	2	Export	70	Bosnia Herzegovina	BIH	710	South Africa	ZAF								63	CORK, WOOD MANUFACTURES	1	No Quantity							99			0
S3	2016	2016	2016	2	0	2	Export	70	Bosnia Herzegovina	BIH	724	Spain	ESP								63	CORK, WOOD MANUFACTURES	1	No Quantity							2025267			0
S3	2016	2016	2016	2	0	2	Export	70	Bosnia Herzegovina	BIH	752	Sweden	SWE								63	CORK, WOOD MANUFACTURES	1	No Quantity							930355			0
S3	2016	2016	2016	2	0	2	Export	70	Bosnia Herzegovina	BIH	757	Switzerland	CHE								63	CORK, WOOD MANUFACTURES	1	No Quantity							4090283			0
S3	2016	2016	2016	2	0	2	Export	70	Bosnia Herzegovina	BIH	784	United Arab Emirates	ARE								63	CORK, WOOD MANUFACTURES	1	No Quantity							210790			0
S3	2016	2016	2016	2	0	2	Export	70	Bosnia Herzegovina	BIH	792	Turkey	TUR								63	CORK, WOOD MANUFACTURES	1	No Quantity							214382			0
S3	2016	2016	2016	2	0	2	Export	70	Bosnia Herzegovina	BIH	807	North Macedonia	MKD								63	CORK, WOOD MANUFACTURES	1	No Quantity							122769			0
S3	2016	2016	2016	2	0	2	Export	70	Bosnia Herzegovina	BIH	826	United Kingdom	GBR								63	CORK, WOOD MANUFACTURES	1	No Quantity							363874			0
S3	2016	2016	2016	2	0	2	Export	70	Bosnia Herzegovina	BIH	842	USA	USA								63	CORK, WOOD MANUFACTURES	1	No Quantity							265437			0
S3	2016	2016	2016	2	0	2	Export	70	Bosnia Herzegovina	BIH	899	Areas, nes									63	CORK, WOOD MANUFACTURES	1	No Quantity							6506			0
S3	2016	2016	2016	2	0	2	Export	72	Botswana	BWA	0	World	WLD								63	CORK, WOOD MANUFACTURES	1	No Quantity							1544665			0
S3	2016	2016	2016	2	0	2	Export	72	Botswana	BWA	36	Australia	AUS								63	CORK, WOOD MANUFACTURES	1	No Quantity							7652			0
S3	2016	2016	2016	2	0	2	Export	72	Botswana	BWA	156	China	CHN								63	CORK, WOOD MANUFACTURES	1	No Quantity							257			0
S3	2016	2016	2016	2	0	2	Export	72	Botswana	BWA	180	Dem. Rep. of the Congo	COD								63	CORK, WOOD MANUFACTURES	1	No Quantity							2010			0
S3	2016	2016	2016	2	0	2	Export	72	Botswana	BWA	208	Denmark	DNK								63	CORK, WOOD MANUFACTURES	1	No Quantity							14			0
S3	2016	2016	2016	2	0	2	Export	72	Botswana	BWA	251	France	FRA								63	CORK, WOOD MANUFACTURES	1	No Quantity							766			0
S3	2016	2016	2016	2	0	2	Export	72	Botswana	BWA	288	Ghana	GHA								63	CORK, WOOD MANUFACTURES	1	No Quantity							26			0
S3	2016	2016	2016	2	0	2	Export	72	Botswana	BWA	454	Malawi	MWI								63	CORK, WOOD MANUFACTURES	1	No Quantity							49183			0
S3	2016	2016	2016	2	0	2	Export	72	Botswana	BWA	508	Mozambique	MOZ								63	CORK, WOOD MANUFACTURES	1	No Quantity							957			0
S3	2016	2016	2016	2	0	2	Export	72	Botswana	BWA	516	Namibia	NAM								63	CORK, WOOD MANUFACTURES	1	No Quantity							165658			0
S3	2016	2016	2016	2	0	2	Export	72	Botswana	BWA	702	Singapore	SGP								63	CORK, WOOD MANUFACTURES	1	No Quantity							24			0
S3	2016	2016	2016	2	0	2	Export	72	Botswana	BWA	710	South Africa	ZAF								63	CORK, WOOD MANUFACTURES	1	No Quantity							1172192			0
S3	2016	2016	2016	2	0	2	Export	72	Botswana	BWA	716	Zimbabwe	ZWE								63	CORK, WOOD MANUFACTURES	1	No Quantity							17954			0
S3	2016	2016	2016	2	0	2	Export	72	Botswana	BWA	826	United Kingdom	GBR								63	CORK, WOOD MANUFACTURES	1	No Quantity							39416			0
S3	2016	2016	2016	2	0	2	Export	72	Botswana	BWA	834	United Rep. of Tanzania	TZA								63	CORK, WOOD MANUFACTURES	1	No Quantity							670			0
S3	2016	2016	2016	2	0	2	Export	72	Botswana	BWA	842	USA	USA								63	CORK, WOOD MANUFACTURES	1	No Quantity							2680			0
S3	2016	2016	2016	2	0	2	Export	72	Botswana	BWA	894	Zambia	ZMB								63	CORK, WOOD MANUFACTURES	1	No Quantity							85205			0
S3	2016	2016	2016	2	0	2	Export	70	Bosnia Herzegovina	BIH	0	World	WLD								64	PAPER,PAPERBOARD,ETC.	1	No Quantity							115711714			0
S3	2016	2016	2016	2	0	2	Export	70	Bosnia Herzegovina	BIH	8	Albania	ALB								64	PAPER,PAPERBOARD,ETC.	1	No Quantity							916083			0
S3	2016	2016	2016	2	0	2	Export	70	Bosnia Herzegovina	BIH	36	Australia	AUS								64	PAPER,PAPERBOARD,ETC.	1	No Quantity							6			0
S3	2016	2016	2016	2	0	2	Export	70	Bosnia Herzegovina	BIH	40	Austria	AUT								64	PAPER,PAPERBOARD,ETC.	1	No Quantity							336568			0
S3	2016	2016	2016	2	0	2	Export	70	Bosnia Herzegovina	BIH	56	Belgium	BEL								64	PAPER,PAPERBOARD,ETC.	1	No Quantity							109693			0
S3	2016	2016	2016	2	0	2	Export	70	Bosnia Herzegovina	BIH	100	Bulgaria	BGR								64	PAPER,PAPERBOARD,ETC.	1	No Quantity							553071			0
S3	2016	2016	2016	2	0	2	Export	70	Bosnia Herzegovina	BIH	124	Canada	CAN								64	PAPER,PAPERBOARD,ETC.	1	No Quantity							474472			0
S3	2016	2016	2016	2	0	2	Export	70	Bosnia Herzegovina	BIH	156	China	CHN								64	PAPER,PAPERBOARD,ETC.	1	No Quantity							184661			0
S3	2016	2016	2016	2	0	2	Export	70	Bosnia Herzegovina	BIH	178	Congo	COG								64	PAPER,PAPERBOARD,ETC.	1	No Quantity							21557			0
S3	2016	2016	2016	2	0	2	Export	70	Bosnia Herzegovina	BIH	191	Croatia	HRV								64	PAPER,PAPERBOARD,ETC.	1	No Quantity							28985709			0
S3	2016	2016	2016	2	0	2	Export	70	Bosnia Herzegovina	BIH	203	Czechia	CZE								64	PAPER,PAPERBOARD,ETC.	1	No Quantity							504163			0
S3	2016	2016	2016	2	0	2	Export	70	Bosnia Herzegovina	BIH	208	Denmark	DNK								64	PAPER,PAPERBOARD,ETC.	1	No Quantity							10645			0
S3	2016	2016	2016	2	0	2	Export	70	Bosnia Herzegovina	BIH	246	Finland	FIN								64	PAPER,PAPERBOARD,ETC.	1	No Quantity							79			0
S3	2016	2016	2016	2	0	2	Export	70	Bosnia Herzegovina	BIH	251	France	FRA								64	PAPER,PAPERBOARD,ETC.	1	No Quantity							1539606			0
S3	2016	2016	2016	2	0	2	Export	70	Bosnia Herzegovina	BIH	268	Georgia	GEO								64	PAPER,PAPERBOARD,ETC.	1	No Quantity							55342			0
S3	2016	2016	2016	2	0	2	Export	70	Bosnia Herzegovina	BIH	276	Germany	DEU								64	PAPER,PAPERBOARD,ETC.	1	No Quantity							2546155			0
S3	2016	2016	2016	2	0	2	Export	70	Bosnia Herzegovina	BIH	288	Ghana	GHA								64	PAPER,PAPERBOARD,ETC.	1	No Quantity							7751			0
S3	2016	2016	2016	2	0	2	Export	70	Bosnia Herzegovina	BIH	300	Greece	GRC								64	PAPER,PAPERBOARD,ETC.	1	No Quantity							1022293			0
S3	2016	2016	2016	2	0	2	Export	70	Bosnia Herzegovina	BIH	348	Hungary	HUN								64	PAPER,PAPERBOARD,ETC.	1	No Quantity							1330391			0
S3	2016	2016	2016	2	0	2	Export	70	Bosnia Herzegovina	BIH	364	Iran	IRN								64	PAPER,PAPERBOARD,ETC.	1	No Quantity							125861			0
S3	2016	2016	2016	2	0	2	Export	70	Bosnia Herzegovina	BIH	376	Israel	ISR								64	PAPER,PAPERBOARD,ETC.	1	No Quantity							317			0
S3	2016	2016	2016	2	0	2	Export	70	Bosnia Herzegovina	BIH	381	Italy	ITA								64	PAPER,PAPERBOARD,ETC.	1	No Quantity							11721293			0
S3	2016	2016	2016	2	0	2	Export	70	Bosnia Herzegovina	BIH	384	Côte d'Ivoire	CIV								64	PAPER,PAPERBOARD,ETC.	1	No Quantity							42302			0
S3	2016	2016	2016	2	0	2	Export	70	Bosnia Herzegovina	BIH	392	Japan	JPN								64	PAPER,PAPERBOARD,ETC.	1	No Quantity							59			0
S3	2016	2016	2016	2	0	2	Export	70	Bosnia Herzegovina	BIH	404	Kenya	KEN								64	PAPER,PAPERBOARD,ETC.	1	No Quantity							14599			0
S3	2016	2016	2016	2	0	2	Export	70	Bosnia Herzegovina	BIH	414	Kuwait	KWT								64	PAPER,PAPERBOARD,ETC.	1	No Quantity							61443			0
S3	2016	2016	2016	2	0	2	Export	70	Bosnia Herzegovina	BIH	422	Lebanon	LBN								64	PAPER,PAPERBOARD,ETC.	1	No Quantity							22716			0
S3	2016	2016	2016	2	0	2	Export	70	Bosnia Herzegovina	BIH	434	Libya	LBY								64	PAPER,PAPERBOARD,ETC.	1	No Quantity							196294			0
S3	2016	2016	2016	2	0	2	Export	70	Bosnia Herzegovina	BIH	442	Luxembourg	LUX								64	PAPER,PAPERBOARD,ETC.	1	No Quantity							441			0
S3	2016	2016	2016	2	0	2	Export	70	Bosnia Herzegovina	BIH	458	Malaysia	MYS								64	PAPER,PAPERBOARD,ETC.	1	No Quantity							1			0
S3	2016	2016	2016	2	0	2	Export	70	Bosnia Herzegovina	BIH	470	Malta	MLT								64	PAPER,PAPERBOARD,ETC.	1	No Quantity							16318			0
S3	2016	2016	2016	2	0	2	Export	70	Bosnia Herzegovina	BIH	478	Mauritania	MRT								64	PAPER,PAPERBOARD,ETC.	1	No Quantity							7382			0
S3	2016	2016	2016	2	0	2	Export	70	Bosnia Herzegovina	BIH	490	Other Asia, nes									64	PAPER,PAPERBOARD,ETC.	1	No Quantity							3163			0
S3	2016	2016	2016	2	0	2	Export	70	Bosnia Herzegovina	BIH	498	Rep. of Moldova	MDA								64	PAPER,PAPERBOARD,ETC.	1	No Quantity							5			0
S3	2016	2016	2016	2	0	2	Export	70	Bosnia Herzegovina	BIH	499	Montenegro	MNE								64	PAPER,PAPERBOARD,ETC.	1	No Quantity							4674531			0
S3	2016	2016	2016	2	0	2	Export	70	Bosnia Herzegovina	BIH	528	Netherlands	NLD								64	PAPER,PAPERBOARD,ETC.	1	No Quantity							899347			0
S3	2016	2016	2016	2	0	2	Export	70	Bosnia Herzegovina	BIH	616	Poland	POL								64	PAPER,PAPERBOARD,ETC.	1	No Quantity							1706574			0
S3	2016	2016	2016	2	0	2	Export	70	Bosnia Herzegovina	BIH	620	Portugal	PRT								64	PAPER,PAPERBOARD,ETC.	1	No Quantity							18491			0
S3	2016	2016	2016	2	0	2	Export	70	Bosnia Herzegovina	BIH	642	Romania	ROU								64	PAPER,PAPERBOARD,ETC.	1	No Quantity							695665			0
S3	2016	2016	2016	2	0	2	Export	70	Bosnia Herzegovina	BIH	643	Russian Federation	RUS								64	PAPER,PAPERBOARD,ETC.	1	No Quantity							95867			0
S3	2016	2016	2016	2	0	2	Export	70	Bosnia Herzegovina	BIH	674	San Marino	SMR								64	PAPER,PAPERBOARD,ETC.	1	No Quantity							32304			0
S3	2016	2016	2016	2	0	2	Export	70	Bosnia Herzegovina	BIH	686	Senegal	SEN								64	PAPER,PAPERBOARD,ETC.	1	No Quantity							17732			0
S3	2016	2016	2016	2	0	2	Export	70	Bosnia Herzegovina	BIH	688	Serbia	SRB								64	PAPER,PAPERBOARD,ETC.	1	No Quantity							11895841			0
S3	2016	2016	2016	2	0	2	Export	70	Bosnia Herzegovina	BIH	699	India	IND								64	PAPER,PAPERBOARD,ETC.	1	No Quantity							402587			0
S3	2016	2016	2016	2	0	2	Export	70	Bosnia Herzegovina	BIH	703	Slovakia	SVK								64	PAPER,PAPERBOARD,ETC.	1	No Quantity							19904571			0
S3	2016	2016	2016	2	0	2	Export	70	Bosnia Herzegovina	BIH	705	Slovenia	SVN								64	PAPER,PAPERBOARD,ETC.	1	No Quantity							4375147			0
S3	2016	2016	2016	2	0	2	Export	70	Bosnia Herzegovina	BIH	710	South Africa	ZAF								64	PAPER,PAPERBOARD,ETC.	1	No Quantity							41716			0
S3	2016	2016	2016	2	0	2	Export	70	Bosnia Herzegovina	BIH	724	Spain	ESP								64	PAPER,PAPERBOARD,ETC.	1	No Quantity							48206			0
S3	2016	2016	2016	2	0	2	Export	70	Bosnia Herzegovina	BIH	729	Sudan	SDN								64	PAPER,PAPERBOARD,ETC.	1	No Quantity							9			0
S3	2016	2016	2016	2	0	2	Export	70	Bosnia Herzegovina	BIH	752	Sweden	SWE								64	PAPER,PAPERBOARD,ETC.	1	No Quantity							154484			0
S3	2016	2016	2016	2	0	2	Export	70	Bosnia Herzegovina	BIH	757	Switzerland	CHE								64	PAPER,PAPERBOARD,ETC.	1	No Quantity							39831			0
S3	2016	2016	2016	2	0	2	Export	70	Bosnia Herzegovina	BIH	784	United Arab Emirates	ARE								64	PAPER,PAPERBOARD,ETC.	1	No Quantity							20451			0
S3	2016	2016	2016	2	0	2	Export	70	Bosnia Herzegovina	BIH	792	Turkey	TUR								64	PAPER,PAPERBOARD,ETC.	1	No Quantity							5572721			0
S3	2016	2016	2016	2	0	2	Export	70	Bosnia Herzegovina	BIH	804	Ukraine	UKR								64	PAPER,PAPERBOARD,ETC.	1	No Quantity							69147			0
S3	2016	2016	2016	2	0	2	Export	70	Bosnia Herzegovina	BIH	807	North Macedonia	MKD								64	PAPER,PAPERBOARD,ETC.	1	No Quantity							3271679			0
S3	2016	2016	2016	2	0	2	Export	70	Bosnia Herzegovina	BIH	818	Egypt	EGY								64	PAPER,PAPERBOARD,ETC.	1	No Quantity							4446827			0
S3	2016	2016	2016	2	0	2	Export	70	Bosnia Herzegovina	BIH	826	United Kingdom	GBR								64	PAPER,PAPERBOARD,ETC.	1	No Quantity							6517413			0
S3	2016	2016	2016	2	0	2	Export	70	Bosnia Herzegovina	BIH	842	USA	USA								64	PAPER,PAPERBOARD,ETC.	1	No Quantity							134			0
S3	2016	2016	2016	2	0	2	Export	72	Botswana	BWA	0	World	WLD								64	PAPER,PAPERBOARD,ETC.	1	No Quantity							9078147			0
S3	2016	2016	2016	2	0	2	Export	72	Botswana	BWA	24	Angola	AGO								64	PAPER,PAPERBOARD,ETC.	1	No Quantity							6821			0
S3	2016	2016	2016	2	0	2	Export	72	Botswana	BWA	56	Belgium	BEL								64	PAPER,PAPERBOARD,ETC.	1	No Quantity							479			0
S3	2016	2016	2016	2	0	2	Export	72	Botswana	BWA	76	Brazil	BRA								64	PAPER,PAPERBOARD,ETC.	1	No Quantity							6142			0
S3	2016	2016	2016	2	0	2	Export	72	Botswana	BWA	208	Denmark	DNK								64	PAPER,PAPERBOARD,ETC.	1	No Quantity							756			0
S3	2016	2016	2016	2	0	2	Export	72	Botswana	BWA	288	Ghana	GHA								64	PAPER,PAPERBOARD,ETC.	1	No Quantity							204			0
S3	2016	2016	2016	2	0	2	Export	72	Botswana	BWA	404	Kenya	KEN								64	PAPER,PAPERBOARD,ETC.	1	No Quantity							1089			0
S3	2016	2016	2016	2	0	2	Export	72	Botswana	BWA	426	Lesotho	LSO								64	PAPER,PAPERBOARD,ETC.	1	No Quantity							502			0
S3	2016	2016	2016	2	0	2	Export	72	Botswana	BWA	454	Malawi	MWI								64	PAPER,PAPERBOARD,ETC.	1	No Quantity							9437			0
S3	2016	2016	2016	2	0	2	Export	72	Botswana	BWA	508	Mozambique	MOZ								64	PAPER,PAPERBOARD,ETC.	1	No Quantity							325452			0
S3	2016	2016	2016	2	0	2	Export	72	Botswana	BWA	516	Namibia	NAM								64	PAPER,PAPERBOARD,ETC.	1	No Quantity							632624			0
S3	2016	2016	2016	2	0	2	Export	72	Botswana	BWA	699	India	IND								64	PAPER,PAPERBOARD,ETC.	1	No Quantity							1			0
S3	2016	2016	2016	2	0	2	Export	72	Botswana	BWA	710	South Africa	ZAF								64	PAPER,PAPERBOARD,ETC.	1	No Quantity							3762830			0
S3	2016	2016	2016	2	0	2	Export	72	Botswana	BWA	716	Zimbabwe	ZWE								64	PAPER,PAPERBOARD,ETC.	1	No Quantity							3675531			0
S3	2016	2016	2016	2	0	2	Export	72	Botswana	BWA	748	Swaziland	SWZ								64	PAPER,PAPERBOARD,ETC.	1	No Quantity							387576			0
S3	2016	2016	2016	2	0	2	Export	72	Botswana	BWA	826	United Kingdom	GBR								64	PAPER,PAPERBOARD,ETC.	1	No Quantity							6629			0
S3	2016	2016	2016	2	0	2	Export	72	Botswana	BWA	842	USA	USA								64	PAPER,PAPERBOARD,ETC.	1	No Quantity							768			0
S3	2016	2016	2016	2	0	2	Export	72	Botswana	BWA	894	Zambia	ZMB								64	PAPER,PAPERBOARD,ETC.	1	No Quantity							261305			0
S3	2016	2016	2016	2	0	2	Export	70	Bosnia Herzegovina	BIH	0	World	WLD								65	TEXTILE YARN,FABRIC,ETC.	1	No Quantity							60245654			0
S3	2016	2016	2016	2	0	2	Export	70	Bosnia Herzegovina	BIH	8	Albania	ALB								65	TEXTILE YARN,FABRIC,ETC.	1	No Quantity							133828			0
S3	2016	2016	2016	2	0	2	Export	70	Bosnia Herzegovina	BIH	36	Australia	AUS								65	TEXTILE YARN,FABRIC,ETC.	1	No Quantity							221			0
S3	2016	2016	2016	2	0	2	Export	70	Bosnia Herzegovina	BIH	40	Austria	AUT								65	TEXTILE YARN,FABRIC,ETC.	1	No Quantity							22670326			0
S3	2016	2016	2016	2	0	2	Export	70	Bosnia Herzegovina	BIH	56	Belgium	BEL								65	TEXTILE YARN,FABRIC,ETC.	1	No Quantity							7264			0
S3	2016	2016	2016	2	0	2	Export	70	Bosnia Herzegovina	BIH	76	Brazil	BRA								65	TEXTILE YARN,FABRIC,ETC.	1	No Quantity							58066			0
S3	2016	2016	2016	2	0	2	Export	70	Bosnia Herzegovina	BIH	100	Bulgaria	BGR								65	TEXTILE YARN,FABRIC,ETC.	1	No Quantity							100911			0
S3	2016	2016	2016	2	0	2	Export	70	Bosnia Herzegovina	BIH	124	Canada	CAN								65	TEXTILE YARN,FABRIC,ETC.	1	No Quantity							1156			0
S3	2016	2016	2016	2	0	2	Export	70	Bosnia Herzegovina	BIH	144	Sri Lanka	LKA								65	TEXTILE YARN,FABRIC,ETC.	1	No Quantity							2957			0
S3	2016	2016	2016	2	0	2	Export	70	Bosnia Herzegovina	BIH	156	China	CHN								65	TEXTILE YARN,FABRIC,ETC.	1	No Quantity							33			0
S3	2016	2016	2016	2	0	2	Export	70	Bosnia Herzegovina	BIH	170	Colombia	COL								65	TEXTILE YARN,FABRIC,ETC.	1	No Quantity							30			0
S3	2016	2016	2016	2	0	2	Export	70	Bosnia Herzegovina	BIH	191	Croatia	HRV								65	TEXTILE YARN,FABRIC,ETC.	1	No Quantity							2894710			0
S3	2016	2016	2016	2	0	2	Export	70	Bosnia Herzegovina	BIH	203	Czechia	CZE								65	TEXTILE YARN,FABRIC,ETC.	1	No Quantity							405348			0
S3	2016	2016	2016	2	0	2	Export	70	Bosnia Herzegovina	BIH	208	Denmark	DNK								65	TEXTILE YARN,FABRIC,ETC.	1	No Quantity							294798			0
S3	2016	2016	2016	2	0	2	Export	70	Bosnia Herzegovina	BIH	246	Finland	FIN								65	TEXTILE YARN,FABRIC,ETC.	1	No Quantity							7457			0
S3	2016	2016	2016	2	0	2	Export	70	Bosnia Herzegovina	BIH	251	France	FRA								65	TEXTILE YARN,FABRIC,ETC.	1	No Quantity							46577			0
S3	2016	2016	2016	2	0	2	Export	70	Bosnia Herzegovina	BIH	268	Georgia	GEO								65	TEXTILE YARN,FABRIC,ETC.	1	No Quantity							854			0
S3	2016	2016	2016	2	0	2	Export	70	Bosnia Herzegovina	BIH	276	Germany	DEU								65	TEXTILE YARN,FABRIC,ETC.	1	No Quantity							8524387			0
S3	2016	2016	2016	2	0	2	Export	70	Bosnia Herzegovina	BIH	300	Greece	GRC								65	TEXTILE YARN,FABRIC,ETC.	1	No Quantity							1212			0
S3	2016	2016	2016	2	0	2	Export	70	Bosnia Herzegovina	BIH	348	Hungary	HUN								65	TEXTILE YARN,FABRIC,ETC.	1	No Quantity							242124			0
S3	2016	2016	2016	2	0	2	Export	70	Bosnia Herzegovina	BIH	352	Iceland	ISL								65	TEXTILE YARN,FABRIC,ETC.	1	No Quantity							11465			0
S3	2016	2016	2016	2	0	2	Export	70	Bosnia Herzegovina	BIH	360	Indonesia	IDN								65	TEXTILE YARN,FABRIC,ETC.	1	No Quantity							17384			0
S3	2016	2016	2016	2	0	2	Export	70	Bosnia Herzegovina	BIH	368	Iraq	IRQ								65	TEXTILE YARN,FABRIC,ETC.	1	No Quantity							10			0
S3	2016	2016	2016	2	0	2	Export	70	Bosnia Herzegovina	BIH	372	Ireland	IRL								65	TEXTILE YARN,FABRIC,ETC.	1	No Quantity							774			0
S3	2016	2016	2016	2	0	2	Export	70	Bosnia Herzegovina	BIH	376	Israel	ISR								65	TEXTILE YARN,FABRIC,ETC.	1	No Quantity							43003			0
S3	2016	2016	2016	2	0	2	Export	70	Bosnia Herzegovina	BIH	381	Italy	ITA								65	TEXTILE YARN,FABRIC,ETC.	1	No Quantity							13986606			0
S3	2016	2016	2016	2	0	2	Export	70	Bosnia Herzegovina	BIH	392	Japan	JPN								65	TEXTILE YARN,FABRIC,ETC.	1	No Quantity							304			0
S3	2016	2016	2016	2	0	2	Export	70	Bosnia Herzegovina	BIH	428	Latvia	LVA								65	TEXTILE YARN,FABRIC,ETC.	1	No Quantity							848			0
S3	2016	2016	2016	2	0	2	Export	70	Bosnia Herzegovina	BIH	434	Libya	LBY								65	TEXTILE YARN,FABRIC,ETC.	1	No Quantity							4141			0
S3	2016	2016	2016	2	0	2	Export	70	Bosnia Herzegovina	BIH	440	Lithuania	LTU								65	TEXTILE YARN,FABRIC,ETC.	1	No Quantity							4907			0
S3	2016	2016	2016	2	0	2	Export	70	Bosnia Herzegovina	BIH	442	Luxembourg	LUX								65	TEXTILE YARN,FABRIC,ETC.	1	No Quantity							4598			0
S3	2016	2016	2016	2	0	2	Export	70	Bosnia Herzegovina	BIH	499	Montenegro	MNE								65	TEXTILE YARN,FABRIC,ETC.	1	No Quantity							518100			0
S3	2016	2016	2016	2	0	2	Export	70	Bosnia Herzegovina	BIH	516	Namibia	NAM								65	TEXTILE YARN,FABRIC,ETC.	1	No Quantity							143			0
S3	2016	2016	2016	2	0	2	Export	70	Bosnia Herzegovina	BIH	528	Netherlands	NLD								65	TEXTILE YARN,FABRIC,ETC.	1	No Quantity							849563			0
S3	2016	2016	2016	2	0	2	Export	70	Bosnia Herzegovina	BIH	579	Norway	NOR								65	TEXTILE YARN,FABRIC,ETC.	1	No Quantity							1341			0
S3	2016	2016	2016	2	0	2	Export	70	Bosnia Herzegovina	BIH	591	Panama	PAN								65	TEXTILE YARN,FABRIC,ETC.	1	No Quantity							10686			0
S3	2016	2016	2016	2	0	2	Export	70	Bosnia Herzegovina	BIH	616	Poland	POL								65	TEXTILE YARN,FABRIC,ETC.	1	No Quantity							1568915			0
S3	2016	2016	2016	2	0	2	Export	70	Bosnia Herzegovina	BIH	620	Portugal	PRT								65	TEXTILE YARN,FABRIC,ETC.	1	No Quantity							562694			0
S3	2016	2016	2016	2	0	2	Export	70	Bosnia Herzegovina	BIH	634	Qatar	QAT								65	TEXTILE YARN,FABRIC,ETC.	1	No Quantity							687			0
S3	2016	2016	2016	2	0	2	Export	70	Bosnia Herzegovina	BIH	642	Romania	ROU								65	TEXTILE YARN,FABRIC,ETC.	1	No Quantity							35612			0
S3	2016	2016	2016	2	0	2	Export	70	Bosnia Herzegovina	BIH	643	Russian Federation	RUS								65	TEXTILE YARN,FABRIC,ETC.	1	No Quantity							22			0
S3	2016	2016	2016	2	0	2	Export	70	Bosnia Herzegovina	BIH	682	Saudi Arabia	SAU								65	TEXTILE YARN,FABRIC,ETC.	1	No Quantity							505			0
S3	2016	2016	2016	2	0	2	Export	70	Bosnia Herzegovina	BIH	688	Serbia	SRB								65	TEXTILE YARN,FABRIC,ETC.	1	No Quantity							3940669			0
S3	2016	2016	2016	2	0	2	Export	70	Bosnia Herzegovina	BIH	699	India	IND								65	TEXTILE YARN,FABRIC,ETC.	1	No Quantity							1			0
S3	2016	2016	2016	2	0	2	Export	70	Bosnia Herzegovina	BIH	703	Slovakia	SVK								65	TEXTILE YARN,FABRIC,ETC.	1	No Quantity							36084			0
S3	2016	2016	2016	2	0	2	Export	70	Bosnia Herzegovina	BIH	705	Slovenia	SVN								65	TEXTILE YARN,FABRIC,ETC.	1	No Quantity							666430			0
S3	2016	2016	2016	2	0	2	Export	70	Bosnia Herzegovina	BIH	724	Spain	ESP								65	TEXTILE YARN,FABRIC,ETC.	1	No Quantity							1470912			0
S3	2016	2016	2016	2	0	2	Export	70	Bosnia Herzegovina	BIH	752	Sweden	SWE								65	TEXTILE YARN,FABRIC,ETC.	1	No Quantity							40243			0
S3	2016	2016	2016	2	0	2	Export	70	Bosnia Herzegovina	BIH	757	Switzerland	CHE								65	TEXTILE YARN,FABRIC,ETC.	1	No Quantity							616599			0
S3	2016	2016	2016	2	0	2	Export	70	Bosnia Herzegovina	BIH	764	Thailand	THA								65	TEXTILE YARN,FABRIC,ETC.	1	No Quantity							1814			0
S3	2016	2016	2016	2	0	2	Export	70	Bosnia Herzegovina	BIH	784	United Arab Emirates	ARE								65	TEXTILE YARN,FABRIC,ETC.	1	No Quantity							2633			0
S3	2016	2016	2016	2	0	2	Export	70	Bosnia Herzegovina	BIH	792	Turkey	TUR								65	TEXTILE YARN,FABRIC,ETC.	1	No Quantity							257073			0
S3	2016	2016	2016	2	0	2	Export	70	Bosnia Herzegovina	BIH	807	North Macedonia	MKD								65	TEXTILE YARN,FABRIC,ETC.	1	No Quantity							106045			0
S3	2016	2016	2016	2	0	2	Export	70	Bosnia Herzegovina	BIH	826	United Kingdom	GBR								65	TEXTILE YARN,FABRIC,ETC.	1	No Quantity							13359			0
S3	2016	2016	2016	2	0	2	Export	70	Bosnia Herzegovina	BIH	842	USA	USA								65	TEXTILE YARN,FABRIC,ETC.	1	No Quantity							72804			0
S3	2016	2016	2016	2	0	2	Export	70	Bosnia Herzegovina	BIH	854	Burkina Faso	BFA								65	TEXTILE YARN,FABRIC,ETC.	1	No Quantity							258			0
S3	2016	2016	2016	2	0	2	Export	70	Bosnia Herzegovina	BIH	899	Areas, nes									65	TEXTILE YARN,FABRIC,ETC.	1	No Quantity							6163			0
S3	2016	2016	2016	2	0	2	Export	72	Botswana	BWA	0	World	WLD								65	TEXTILE YARN,FABRIC,ETC.	1	No Quantity							16152215			0
S3	2016	2016	2016	2	0	2	Export	72	Botswana	BWA	12	Algeria	DZA								65	TEXTILE YARN,FABRIC,ETC.	1	No Quantity							10			0
S3	2016	2016	2016	2	0	2	Export	72	Botswana	BWA	20	Andorra	AND								65	TEXTILE YARN,FABRIC,ETC.	1	No Quantity							40625			0
S3	2016	2016	2016	2	0	2	Export	72	Botswana	BWA	56	Belgium	BEL								65	TEXTILE YARN,FABRIC,ETC.	1	No Quantity							36937			0
S3	2016	2016	2016	2	0	2	Export	72	Botswana	BWA	156	China	CHN								65	TEXTILE YARN,FABRIC,ETC.	1	No Quantity							1395			0
S3	2016	2016	2016	2	0	2	Export	72	Botswana	BWA	180	Dem. Rep. of the Congo	COD								65	TEXTILE YARN,FABRIC,ETC.	1	No Quantity							38			0
S3	2016	2016	2016	2	0	2	Export	72	Botswana	BWA	208	Denmark	DNK								65	TEXTILE YARN,FABRIC,ETC.	1	No Quantity							19			0
S3	2016	2016	2016	2	0	2	Export	72	Botswana	BWA	276	Germany	DEU								65	TEXTILE YARN,FABRIC,ETC.	1	No Quantity							93			0
S3	2016	2016	2016	2	0	2	Export	72	Botswana	BWA	404	Kenya	KEN								65	TEXTILE YARN,FABRIC,ETC.	1	No Quantity							72			0
S3	2016	2016	2016	2	0	2	Export	72	Botswana	BWA	426	Lesotho	LSO								65	TEXTILE YARN,FABRIC,ETC.	1	No Quantity							36960			0
S3	2016	2016	2016	2	0	2	Export	72	Botswana	BWA	454	Malawi	MWI								65	TEXTILE YARN,FABRIC,ETC.	1	No Quantity							1840			0
S3	2016	2016	2016	2	0	2	Export	72	Botswana	BWA	466	Mali	MLI								65	TEXTILE YARN,FABRIC,ETC.	1	No Quantity							103			0
S3	2016	2016	2016	2	0	2	Export	72	Botswana	BWA	508	Mozambique	MOZ								65	TEXTILE YARN,FABRIC,ETC.	1	No Quantity							919			0
S3	2016	2016	2016	2	0	2	Export	72	Botswana	BWA	516	Namibia	NAM								65	TEXTILE YARN,FABRIC,ETC.	1	No Quantity							315770			0
S3	2016	2016	2016	2	0	2	Export	72	Botswana	BWA	646	Rwanda	RWA								65	TEXTILE YARN,FABRIC,ETC.	1	No Quantity							173			0
S3	2016	2016	2016	2	0	2	Export	72	Botswana	BWA	699	India	IND								65	TEXTILE YARN,FABRIC,ETC.	1	No Quantity							133			0
S3	2016	2016	2016	2	0	2	Export	72	Botswana	BWA	710	South Africa	ZAF								65	TEXTILE YARN,FABRIC,ETC.	1	No Quantity							14828333			0
S3	2016	2016	2016	2	0	2	Export	72	Botswana	BWA	716	Zimbabwe	ZWE								65	TEXTILE YARN,FABRIC,ETC.	1	No Quantity							685399			0
S3	2016	2016	2016	2	0	2	Export	72	Botswana	BWA	752	Sweden	SWE								65	TEXTILE YARN,FABRIC,ETC.	1	No Quantity							1779			0
S3	2016	2016	2016	2	0	2	Export	72	Botswana	BWA	768	Togo	TGO								65	TEXTILE YARN,FABRIC,ETC.	1	No Quantity							21			0
S3	2016	2016	2016	2	0	2	Export	72	Botswana	BWA	784	United Arab Emirates	ARE								65	TEXTILE YARN,FABRIC,ETC.	1	No Quantity							7222			0
S3	2016	2016	2016	2	0	2	Export	72	Botswana	BWA	826	United Kingdom	GBR								65	TEXTILE YARN,FABRIC,ETC.	1	No Quantity							385			0
S3	2016	2016	2016	2	0	2	Export	72	Botswana	BWA	842	USA	USA								65	TEXTILE YARN,FABRIC,ETC.	1	No Quantity							7331			0
S3	2016	2016	2016	2	0	2	Export	72	Botswana	BWA	894	Zambia	ZMB								65	TEXTILE YARN,FABRIC,ETC.	1	No Quantity							186657			0
S3	2016	2016	2016	2	0	2	Export	70	Bosnia Herzegovina	BIH	0	World	WLD								66	NON-METAL.MINERAL MANFCT	1	No Quantity							45128338			0
S3	2016	2016	2016	2	0	2	Export	70	Bosnia Herzegovina	BIH	8	Albania	ALB								66	NON-METAL.MINERAL MANFCT	1	No Quantity							22165			0
S3	2016	2016	2016	2	0	2	Export	70	Bosnia Herzegovina	BIH	31	Azerbaijan	AZE								66	NON-METAL.MINERAL MANFCT	1	No Quantity							3434			0
S3	2016	2016	2016	2	0	2	Export	70	Bosnia Herzegovina	BIH	36	Australia	AUS								66	NON-METAL.MINERAL MANFCT	1	No Quantity							10098			0
S3	2016	2016	2016	2	0	2	Export	70	Bosnia Herzegovina	BIH	40	Austria	AUT								66	NON-METAL.MINERAL MANFCT	1	No Quantity							2068238			0
S3	2016	2016	2016	2	0	2	Export	70	Bosnia Herzegovina	BIH	48	Bahrain	BHR								66	NON-METAL.MINERAL MANFCT	1	No Quantity							227			0
S3	2016	2016	2016	2	0	2	Export	70	Bosnia Herzegovina	BIH	56	Belgium	BEL								66	NON-METAL.MINERAL MANFCT	1	No Quantity							329900			0
S3	2016	2016	2016	2	0	2	Export	70	Bosnia Herzegovina	BIH	100	Bulgaria	BGR								66	NON-METAL.MINERAL MANFCT	1	No Quantity							11973			0
S3	2016	2016	2016	2	0	2	Export	70	Bosnia Herzegovina	BIH	156	China	CHN								66	NON-METAL.MINERAL MANFCT	1	No Quantity							33193			0
S3	2016	2016	2016	2	0	2	Export	70	Bosnia Herzegovina	BIH	191	Croatia	HRV								66	NON-METAL.MINERAL MANFCT	1	No Quantity							16468168			0
S3	2016	2016	2016	2	0	2	Export	70	Bosnia Herzegovina	BIH	203	Czechia	CZE								66	NON-METAL.MINERAL MANFCT	1	No Quantity							4684			0
S3	2016	2016	2016	2	0	2	Export	70	Bosnia Herzegovina	BIH	208	Denmark	DNK								66	NON-METAL.MINERAL MANFCT	1	No Quantity							69318			0
S3	2016	2016	2016	2	0	2	Export	70	Bosnia Herzegovina	BIH	251	France	FRA								66	NON-METAL.MINERAL MANFCT	1	No Quantity							68435			0
S3	2016	2016	2016	2	0	2	Export	70	Bosnia Herzegovina	BIH	276	Germany	DEU								66	NON-METAL.MINERAL MANFCT	1	No Quantity							2888951			0
S3	2016	2016	2016	2	0	2	Export	70	Bosnia Herzegovina	BIH	344	China, Hong Kong SAR	HKG								66	NON-METAL.MINERAL MANFCT	1	No Quantity							1			0
S3	2016	2016	2016	2	0	2	Export	70	Bosnia Herzegovina	BIH	348	Hungary	HUN								66	NON-METAL.MINERAL MANFCT	1	No Quantity							74033			0
S3	2016	2016	2016	2	0	2	Export	70	Bosnia Herzegovina	BIH	364	Iran	IRN								66	NON-METAL.MINERAL MANFCT	1	No Quantity							42484			0
S3	2016	2016	2016	2	0	2	Export	70	Bosnia Herzegovina	BIH	381	Italy	ITA								66	NON-METAL.MINERAL MANFCT	1	No Quantity							612722			0
S3	2016	2016	2016	2	0	2	Export	70	Bosnia Herzegovina	BIH	400	Jordan	JOR								66	NON-METAL.MINERAL MANFCT	1	No Quantity							1733			0
S3	2016	2016	2016	2	0	2	Export	70	Bosnia Herzegovina	BIH	428	Latvia	LVA								66	NON-METAL.MINERAL MANFCT	1	No Quantity							15			0
S3	2016	2016	2016	2	0	2	Export	70	Bosnia Herzegovina	BIH	434	Libya	LBY								66	NON-METAL.MINERAL MANFCT	1	No Quantity							86			0
S3	2016	2016	2016	2	0	2	Export	70	Bosnia Herzegovina	BIH	442	Luxembourg	LUX								66	NON-METAL.MINERAL MANFCT	1	No Quantity							77839			0
S3	2016	2016	2016	2	0	2	Export	70	Bosnia Herzegovina	BIH	470	Malta	MLT								66	NON-METAL.MINERAL MANFCT	1	No Quantity							4315			0
S3	2016	2016	2016	2	0	2	Export	70	Bosnia Herzegovina	BIH	484	Mexico	MEX								66	NON-METAL.MINERAL MANFCT	1	No Quantity							2191			0
S3	2016	2016	2016	2	0	2	Export	70	Bosnia Herzegovina	BIH	499	Montenegro	MNE								66	NON-METAL.MINERAL MANFCT	1	No Quantity							5868775			0
S3	2016	2016	2016	2	0	2	Export	70	Bosnia Herzegovina	BIH	512	Oman	OMN								66	NON-METAL.MINERAL MANFCT	1	No Quantity							714			0
S3	2016	2016	2016	2	0	2	Export	70	Bosnia Herzegovina	BIH	516	Namibia	NAM								66	NON-METAL.MINERAL MANFCT	1	No Quantity							1567			0
S3	2016	2016	2016	2	0	2	Export	70	Bosnia Herzegovina	BIH	528	Netherlands	NLD								66	NON-METAL.MINERAL MANFCT	1	No Quantity							78228			0
S3	2016	2016	2016	2	0	2	Export	70	Bosnia Herzegovina	BIH	566	Nigeria	NGA								66	NON-METAL.MINERAL MANFCT	1	No Quantity							1306			0
S3	2016	2016	2016	2	0	2	Export	70	Bosnia Herzegovina	BIH	579	Norway	NOR								66	NON-METAL.MINERAL MANFCT	1	No Quantity							130510			0
S3	2016	2016	2016	2	0	2	Export	70	Bosnia Herzegovina	BIH	586	Pakistan	PAK								66	NON-METAL.MINERAL MANFCT	1	No Quantity							6405			0
S3	2016	2016	2016	2	0	2	Export	70	Bosnia Herzegovina	BIH	616	Poland	POL								66	NON-METAL.MINERAL MANFCT	1	No Quantity							33			0
S3	2016	2016	2016	2	0	2	Export	70	Bosnia Herzegovina	BIH	620	Portugal	PRT								66	NON-METAL.MINERAL MANFCT	1	No Quantity							11317			0
S3	2016	2016	2016	2	0	2	Export	70	Bosnia Herzegovina	BIH	634	Qatar	QAT								66	NON-METAL.MINERAL MANFCT	1	No Quantity							301			0
S3	2016	2016	2016	2	0	2	Export	70	Bosnia Herzegovina	BIH	642	Romania	ROU								66	NON-METAL.MINERAL MANFCT	1	No Quantity							81995			0
S3	2016	2016	2016	2	0	2	Export	70	Bosnia Herzegovina	BIH	643	Russian Federation	RUS								66	NON-METAL.MINERAL MANFCT	1	No Quantity							2127			0
S3	2016	2016	2016	2	0	2	Export	70	Bosnia Herzegovina	BIH	659	Saint Kitts and Nevis	KNA								66	NON-METAL.MINERAL MANFCT	1	No Quantity							5771			0
S3	2016	2016	2016	2	0	2	Export	70	Bosnia Herzegovina	BIH	682	Saudi Arabia	SAU								66	NON-METAL.MINERAL MANFCT	1	No Quantity							2324245			0
S3	2016	2016	2016	2	0	2	Export	70	Bosnia Herzegovina	BIH	686	Senegal	SEN								66	NON-METAL.MINERAL MANFCT	1	No Quantity							415			0
S3	2016	2016	2016	2	0	2	Export	70	Bosnia Herzegovina	BIH	688	Serbia	SRB								66	NON-METAL.MINERAL MANFCT	1	No Quantity							10858987			0
S3	2016	2016	2016	2	0	2	Export	70	Bosnia Herzegovina	BIH	703	Slovakia	SVK								66	NON-METAL.MINERAL MANFCT	1	No Quantity							6728			0
S3	2016	2016	2016	2	0	2	Export	70	Bosnia Herzegovina	BIH	704	Viet Nam	VNM								66	NON-METAL.MINERAL MANFCT	1	No Quantity							11543			0
S3	2016	2016	2016	2	0	2	Export	70	Bosnia Herzegovina	BIH	705	Slovenia	SVN								66	NON-METAL.MINERAL MANFCT	1	No Quantity							1005698			0
S3	2016	2016	2016	2	0	2	Export	70	Bosnia Herzegovina	BIH	724	Spain	ESP								66	NON-METAL.MINERAL MANFCT	1	No Quantity							30650			0
S3	2016	2016	2016	2	0	2	Export	70	Bosnia Herzegovina	BIH	752	Sweden	SWE								66	NON-METAL.MINERAL MANFCT	1	No Quantity							362626			0
S3	2016	2016	2016	2	0	2	Export	70	Bosnia Herzegovina	BIH	757	Switzerland	CHE								66	NON-METAL.MINERAL MANFCT	1	No Quantity							931548			0
S3	2016	2016	2016	2	0	2	Export	70	Bosnia Herzegovina	BIH	784	United Arab Emirates	ARE								66	NON-METAL.MINERAL MANFCT	1	No Quantity							130605			0
S3	2016	2016	2016	2	0	2	Export	70	Bosnia Herzegovina	BIH	792	Turkey	TUR								66	NON-METAL.MINERAL MANFCT	1	No Quantity							23259			0
S3	2016	2016	2016	2	0	2	Export	70	Bosnia Herzegovina	BIH	807	North Macedonia	MKD								66	NON-METAL.MINERAL MANFCT	1	No Quantity							66730			0
S3	2016	2016	2016	2	0	2	Export	70	Bosnia Herzegovina	BIH	818	Egypt	EGY								66	NON-METAL.MINERAL MANFCT	1	No Quantity							2007			0
S3	2016	2016	2016	2	0	2	Export	70	Bosnia Herzegovina	BIH	826	United Kingdom	GBR								66	NON-METAL.MINERAL MANFCT	1	No Quantity							38504			0
S3	2016	2016	2016	2	0	2	Export	70	Bosnia Herzegovina	BIH	842	USA	USA								66	NON-METAL.MINERAL MANFCT	1	No Quantity							329550			0
S3	2016	2016	2016	2	0	2	Export	70	Bosnia Herzegovina	BIH	854	Burkina Faso	BFA								66	NON-METAL.MINERAL MANFCT	1	No Quantity							36			0
S3	2016	2016	2016	2	0	2	Export	70	Bosnia Herzegovina	BIH	899	Areas, nes									66	NON-METAL.MINERAL MANFCT	1	No Quantity							21955			0
S3	2016	2016	2016	2	0	2	Export	72	Botswana	BWA	0	World	WLD								66	NON-METAL.MINERAL MANFCT	1	No Quantity							6434486907			0
S3	2016	2016	2016	2	0	2	Export	72	Botswana	BWA	36	Australia	AUS								66	NON-METAL.MINERAL MANFCT	1	No Quantity							2147			0
S3	2016	2016	2016	2	0	2	Export	72	Botswana	BWA	56	Belgium	BEL								66	NON-METAL.MINERAL MANFCT	1	No Quantity							1375330950			0
S3	2016	2016	2016	2	0	2	Export	72	Botswana	BWA	76	Brazil	BRA								66	NON-METAL.MINERAL MANFCT	1	No Quantity							2082			0
S3	2016	2016	2016	2	0	2	Export	72	Botswana	BWA	124	Canada	CAN								66	NON-METAL.MINERAL MANFCT	1	No Quantity							364012292			0
S3	2016	2016	2016	2	0	2	Export	72	Botswana	BWA	156	China	CHN								66	NON-METAL.MINERAL MANFCT	1	No Quantity							42636213			0
S3	2016	2016	2016	2	0	2	Export	72	Botswana	BWA	180	Dem. Rep. of the Congo	COD								66	NON-METAL.MINERAL MANFCT	1	No Quantity							2184			0
S3	2016	2016	2016	2	0	2	Export	72	Botswana	BWA	251	France	FRA								66	NON-METAL.MINERAL MANFCT	1	No Quantity							20056			0
S3	2016	2016	2016	2	0	2	Export	72	Botswana	BWA	344	China, Hong Kong SAR	HKG								66	NON-METAL.MINERAL MANFCT	1	No Quantity							183895475			0
S3	2016	2016	2016	2	0	2	Export	72	Botswana	BWA	376	Israel	ISR								66	NON-METAL.MINERAL MANFCT	1	No Quantity							441741279			0
S3	2016	2016	2016	2	0	2	Export	72	Botswana	BWA	392	Japan	JPN								66	NON-METAL.MINERAL MANFCT	1	No Quantity							12182010			0
S3	2016	2016	2016	2	0	2	Export	72	Botswana	BWA	398	Kazakhstan	KAZ								66	NON-METAL.MINERAL MANFCT	1	No Quantity							902			0
S3	2016	2016	2016	2	0	2	Export	72	Botswana	BWA	404	Kenya	KEN								66	NON-METAL.MINERAL MANFCT	1	No Quantity							12			0
S3	2016	2016	2016	2	0	2	Export	72	Botswana	BWA	426	Lesotho	LSO								66	NON-METAL.MINERAL MANFCT	1	No Quantity							2667			0
S3	2016	2016	2016	2	0	2	Export	72	Botswana	BWA	454	Malawi	MWI								66	NON-METAL.MINERAL MANFCT	1	No Quantity							1302			0
S3	2016	2016	2016	2	0	2	Export	72	Botswana	BWA	480	Mauritius	MUS								66	NON-METAL.MINERAL MANFCT	1	No Quantity							609			0
S3	2016	2016	2016	2	0	2	Export	72	Botswana	BWA	508	Mozambique	MOZ								66	NON-METAL.MINERAL MANFCT	1	No Quantity							1791			0
S3	2016	2016	2016	2	0	2	Export	72	Botswana	BWA	516	Namibia	NAM								66	NON-METAL.MINERAL MANFCT	1	No Quantity							812151930			0
S3	2016	2016	2016	2	0	2	Export	72	Botswana	BWA	554	New Zealand	NZL								66	NON-METAL.MINERAL MANFCT	1	No Quantity							2129			0
S3	2016	2016	2016	2	0	2	Export	72	Botswana	BWA	690	Seychelles	SYC								66	NON-METAL.MINERAL MANFCT	1	No Quantity							695			0
S3	2016	2016	2016	2	0	2	Export	72	Botswana	BWA	699	India	IND								66	NON-METAL.MINERAL MANFCT	1	No Quantity							1087769419			0
S3	2016	2016	2016	2	0	2	Export	72	Botswana	BWA	702	Singapore	SGP								66	NON-METAL.MINERAL MANFCT	1	No Quantity							411868335			0
S3	2016	2016	2016	2	0	2	Export	72	Botswana	BWA	704	Viet Nam	VNM								66	NON-METAL.MINERAL MANFCT	1	No Quantity							30043849			0
S3	2016	2016	2016	2	0	2	Export	72	Botswana	BWA	710	South Africa	ZAF								66	NON-METAL.MINERAL MANFCT	1	No Quantity							564180642			0
S3	2016	2016	2016	2	0	2	Export	72	Botswana	BWA	716	Zimbabwe	ZWE								66	NON-METAL.MINERAL MANFCT	1	No Quantity							2423194			0
S3	2016	2016	2016	2	0	2	Export	72	Botswana	BWA	748	Swaziland	SWZ								66	NON-METAL.MINERAL MANFCT	1	No Quantity							33832			0
S3	2016	2016	2016	2	0	2	Export	72	Botswana	BWA	752	Sweden	SWE								66	NON-METAL.MINERAL MANFCT	1	No Quantity							1768			0
S3	2016	2016	2016	2	0	2	Export	72	Botswana	BWA	757	Switzerland	CHE								66	NON-METAL.MINERAL MANFCT	1	No Quantity							164354741			0
S3	2016	2016	2016	2	0	2	Export	72	Botswana	BWA	764	Thailand	THA								66	NON-METAL.MINERAL MANFCT	1	No Quantity							27784325			0
S3	2016	2016	2016	2	0	2	Export	72	Botswana	BWA	784	United Arab Emirates	ARE								66	NON-METAL.MINERAL MANFCT	1	No Quantity							704844152			0
S3	2016	2016	2016	2	0	2	Export	72	Botswana	BWA	826	United Kingdom	GBR								66	NON-METAL.MINERAL MANFCT	1	No Quantity							60603551			0
S3	2016	2016	2016	2	0	2	Export	72	Botswana	BWA	834	United Rep. of Tanzania	TZA								66	NON-METAL.MINERAL MANFCT	1	No Quantity							869			0
S3	2016	2016	2016	2	0	2	Export	72	Botswana	BWA	842	USA	USA								66	NON-METAL.MINERAL MANFCT	1	No Quantity							148055320			0
S3	2016	2016	2016	2	0	2	Export	72	Botswana	BWA	894	Zambia	ZMB								66	NON-METAL.MINERAL MANFCT	1	No Quantity							536186			0
S3	2016	2016	2016	2	0	2	Export	70	Bosnia Herzegovina	BIH	0	World	WLD								67	IRON AND STEEL	1	No Quantity							208290410			0
S3	2016	2016	2016	2	0	2	Export	70	Bosnia Herzegovina	BIH	8	Albania	ALB								67	IRON AND STEEL	1	No Quantity							9299246			0
S3	2016	2016	2016	2	0	2	Export	70	Bosnia Herzegovina	BIH	32	Argentina	ARG								67	IRON AND STEEL	1	No Quantity							17492			0
S3	2016	2016	2016	2	0	2	Export	70	Bosnia Herzegovina	BIH	40	Austria	AUT								67	IRON AND STEEL	1	No Quantity							8797836			0
S3	2016	2016	2016	2	0	2	Export	70	Bosnia Herzegovina	BIH	56	Belgium	BEL								67	IRON AND STEEL	1	No Quantity							112628			0
S3	2016	2016	2016	2	0	2	Export	70	Bosnia Herzegovina	BIH	100	Bulgaria	BGR								67	IRON AND STEEL	1	No Quantity							7209312			0
S3	2016	2016	2016	2	0	2	Export	70	Bosnia Herzegovina	BIH	156	China	CHN								67	IRON AND STEEL	1	No Quantity							49864			0
S3	2016	2016	2016	2	0	2	Export	70	Bosnia Herzegovina	BIH	191	Croatia	HRV								67	IRON AND STEEL	1	No Quantity							11297803			0
S3	2016	2016	2016	2	0	2	Export	70	Bosnia Herzegovina	BIH	196	Cyprus	CYP								67	IRON AND STEEL	1	No Quantity							1064379			0
S3	2016	2016	2016	2	0	2	Export	70	Bosnia Herzegovina	BIH	203	Czechia	CZE								67	IRON AND STEEL	1	No Quantity							421904			0
S3	2016	2016	2016	2	0	2	Export	70	Bosnia Herzegovina	BIH	208	Denmark	DNK								67	IRON AND STEEL	1	No Quantity							245			0
S3	2016	2016	2016	2	0	2	Export	70	Bosnia Herzegovina	BIH	251	France	FRA								67	IRON AND STEEL	1	No Quantity							50386			0
S3	2016	2016	2016	2	0	2	Export	70	Bosnia Herzegovina	BIH	276	Germany	DEU								67	IRON AND STEEL	1	No Quantity							3979602			0
S3	2016	2016	2016	2	0	2	Export	70	Bosnia Herzegovina	BIH	300	Greece	GRC								67	IRON AND STEEL	1	No Quantity							1877245			0
S3	2016	2016	2016	2	0	2	Export	70	Bosnia Herzegovina	BIH	348	Hungary	HUN								67	IRON AND STEEL	1	No Quantity							11053709			0
S3	2016	2016	2016	2	0	2	Export	70	Bosnia Herzegovina	BIH	364	Iran	IRN								67	IRON AND STEEL	1	No Quantity							13573			0
S3	2016	2016	2016	2	0	2	Export	70	Bosnia Herzegovina	BIH	381	Italy	ITA								67	IRON AND STEEL	1	No Quantity							12385252			0
S3	2016	2016	2016	2	0	2	Export	70	Bosnia Herzegovina	BIH	428	Latvia	LVA								67	IRON AND STEEL	1	No Quantity							10			0
S3	2016	2016	2016	2	0	2	Export	70	Bosnia Herzegovina	BIH	434	Libya	LBY								67	IRON AND STEEL	1	No Quantity							113			0
S3	2016	2016	2016	2	0	2	Export	70	Bosnia Herzegovina	BIH	440	Lithuania	LTU								67	IRON AND STEEL	1	No Quantity							56968			0
S3	2016	2016	2016	2	0	2	Export	70	Bosnia Herzegovina	BIH	442	Luxembourg	LUX								67	IRON AND STEEL	1	No Quantity							657			0
S3	2016	2016	2016	2	0	2	Export	70	Bosnia Herzegovina	BIH	499	Montenegro	MNE								67	IRON AND STEEL	1	No Quantity							18597659			0
S3	2016	2016	2016	2	0	2	Export	70	Bosnia Herzegovina	BIH	504	Morocco	MAR								67	IRON AND STEEL	1	No Quantity							14881057			0
S3	2016	2016	2016	2	0	2	Export	70	Bosnia Herzegovina	BIH	516	Namibia	NAM								67	IRON AND STEEL	1	No Quantity							162			0
S3	2016	2016	2016	2	0	2	Export	70	Bosnia Herzegovina	BIH	528	Netherlands	NLD								67	IRON AND STEEL	1	No Quantity							133353			0
S3	2016	2016	2016	2	0	2	Export	70	Bosnia Herzegovina	BIH	579	Norway	NOR								67	IRON AND STEEL	1	No Quantity							4440			0
S3	2016	2016	2016	2	0	2	Export	70	Bosnia Herzegovina	BIH	616	Poland	POL								67	IRON AND STEEL	1	No Quantity							237916			0
S3	2016	2016	2016	2	0	2	Export	70	Bosnia Herzegovina	BIH	642	Romania	ROU								67	IRON AND STEEL	1	No Quantity							28651574			0
S3	2016	2016	2016	2	0	2	Export	70	Bosnia Herzegovina	BIH	643	Russian Federation	RUS								67	IRON AND STEEL	1	No Quantity							92476			0
S3	2016	2016	2016	2	0	2	Export	70	Bosnia Herzegovina	BIH	682	Saudi Arabia	SAU								67	IRON AND STEEL	1	No Quantity							7201			0
S3	2016	2016	2016	2	0	2	Export	70	Bosnia Herzegovina	BIH	686	Senegal	SEN								67	IRON AND STEEL	1	No Quantity							31579			0
S3	2016	2016	2016	2	0	2	Export	70	Bosnia Herzegovina	BIH	688	Serbia	SRB								67	IRON AND STEEL	1	No Quantity							58414375			0
S3	2016	2016	2016	2	0	2	Export	70	Bosnia Herzegovina	BIH	694	Sierra Leone	SLE								67	IRON AND STEEL	1	No Quantity							9991			0
S3	2016	2016	2016	2	0	2	Export	70	Bosnia Herzegovina	BIH	699	India	IND								67	IRON AND STEEL	1	No Quantity							32516			0
S3	2016	2016	2016	2	0	2	Export	70	Bosnia Herzegovina	BIH	703	Slovakia	SVK								67	IRON AND STEEL	1	No Quantity							84443			0
S3	2016	2016	2016	2	0	2	Export	70	Bosnia Herzegovina	BIH	705	Slovenia	SVN								67	IRON AND STEEL	1	No Quantity							4588433			0
S3	2016	2016	2016	2	0	2	Export	70	Bosnia Herzegovina	BIH	724	Spain	ESP								67	IRON AND STEEL	1	No Quantity							17063			0
S3	2016	2016	2016	2	0	2	Export	70	Bosnia Herzegovina	BIH	729	Sudan	SDN								67	IRON AND STEEL	1	No Quantity							2557			0
S3	2016	2016	2016	2	0	2	Export	70	Bosnia Herzegovina	BIH	740	Suriname	SUR								67	IRON AND STEEL	1	No Quantity							11157			0
S3	2016	2016	2016	2	0	2	Export	70	Bosnia Herzegovina	BIH	752	Sweden	SWE								67	IRON AND STEEL	1	No Quantity							73156			0
S3	2016	2016	2016	2	0	2	Export	70	Bosnia Herzegovina	BIH	757	Switzerland	CHE								67	IRON AND STEEL	1	No Quantity							74550			0
S3	2016	2016	2016	2	0	2	Export	70	Bosnia Herzegovina	BIH	784	United Arab Emirates	ARE								67	IRON AND STEEL	1	No Quantity							494			0
S3	2016	2016	2016	2	0	2	Export	70	Bosnia Herzegovina	BIH	792	Turkey	TUR								67	IRON AND STEEL	1	No Quantity							1980996			0
S3	2016	2016	2016	2	0	2	Export	70	Bosnia Herzegovina	BIH	804	Ukraine	UKR								67	IRON AND STEEL	1	No Quantity							65547			0
S3	2016	2016	2016	2	0	2	Export	70	Bosnia Herzegovina	BIH	807	North Macedonia	MKD								67	IRON AND STEEL	1	No Quantity							12020594			0
S3	2016	2016	2016	2	0	2	Export	70	Bosnia Herzegovina	BIH	826	United Kingdom	GBR								67	IRON AND STEEL	1	No Quantity							489654			0
S3	2016	2016	2016	2	0	2	Export	70	Bosnia Herzegovina	BIH	842	USA	USA								67	IRON AND STEEL	1	No Quantity							99243			0
S3	2016	2016	2016	2	0	2	Export	72	Botswana	BWA	0	World	WLD								67	IRON AND STEEL	1	No Quantity							6391286			0
S3	2016	2016	2016	2	0	2	Export	72	Botswana	BWA	180	Dem. Rep. of the Congo	COD								67	IRON AND STEEL	1	No Quantity							125387			0
S3	2016	2016	2016	2	0	2	Export	72	Botswana	BWA	404	Kenya	KEN								67	IRON AND STEEL	1	No Quantity							110			0
S3	2016	2016	2016	2	0	2	Export	72	Botswana	BWA	408	Dem. People's Rep. of Korea	PRK								67	IRON AND STEEL	1	No Quantity							3761			0
S3	2016	2016	2016	2	0	2	Export	72	Botswana	BWA	426	Lesotho	LSO								67	IRON AND STEEL	1	No Quantity							2680			0
S3	2016	2016	2016	2	0	2	Export	72	Botswana	BWA	454	Malawi	MWI								67	IRON AND STEEL	1	No Quantity							1299			0
S3	2016	2016	2016	2	0	2	Export	72	Botswana	BWA	490	Other Asia, nes									67	IRON AND STEEL	1	No Quantity							20			0
S3	2016	2016	2016	2	0	2	Export	72	Botswana	BWA	516	Namibia	NAM								67	IRON AND STEEL	1	No Quantity							486417			0
S3	2016	2016	2016	2	0	2	Export	72	Botswana	BWA	710	South Africa	ZAF								67	IRON AND STEEL	1	No Quantity							1310724			0
S3	2016	2016	2016	2	0	2	Export	72	Botswana	BWA	716	Zimbabwe	ZWE								67	IRON AND STEEL	1	No Quantity							4047633			0
S3	2016	2016	2016	2	0	2	Export	72	Botswana	BWA	748	Swaziland	SWZ								67	IRON AND STEEL	1	No Quantity							94			0
S3	2016	2016	2016	2	0	2	Export	72	Botswana	BWA	752	Sweden	SWE								67	IRON AND STEEL	1	No Quantity							1064			0
S3	2016	2016	2016	2	0	2	Export	72	Botswana	BWA	784	United Arab Emirates	ARE								67	IRON AND STEEL	1	No Quantity							16134			0
S3	2016	2016	2016	2	0	2	Export	72	Botswana	BWA	792	Turkey	TUR								67	IRON AND STEEL	1	No Quantity							3			0
S3	2016	2016	2016	2	0	2	Export	72	Botswana	BWA	834	United Rep. of Tanzania	TZA								67	IRON AND STEEL	1	No Quantity							38			0
S3	2016	2016	2016	2	0	2	Export	72	Botswana	BWA	842	USA	USA								67	IRON AND STEEL	1	No Quantity							442			0
S3	2016	2016	2016	2	0	2	Export	72	Botswana	BWA	894	Zambia	ZMB								67	IRON AND STEEL	1	No Quantity							395480			0
S3	2016	2016	2016	2	0	2	Export	70	Bosnia Herzegovina	BIH	0	World	WLD								68	NON-FERROUS METALS	1	No Quantity							211178482			0
S3	2016	2016	2016	2	0	2	Export	70	Bosnia Herzegovina	BIH	8	Albania	ALB								68	NON-FERROUS METALS	1	No Quantity							1886			0
S3	2016	2016	2016	2	0	2	Export	70	Bosnia Herzegovina	BIH	36	Australia	AUS								68	NON-FERROUS METALS	1	No Quantity							248			0
S3	2016	2016	2016	2	0	2	Export	70	Bosnia Herzegovina	BIH	40	Austria	AUT								68	NON-FERROUS METALS	1	No Quantity							20946696			0
S3	2016	2016	2016	2	0	2	Export	70	Bosnia Herzegovina	BIH	56	Belgium	BEL								68	NON-FERROUS METALS	1	No Quantity							324636			0
S3	2016	2016	2016	2	0	2	Export	70	Bosnia Herzegovina	BIH	76	Brazil	BRA								68	NON-FERROUS METALS	1	No Quantity							11			0
S3	2016	2016	2016	2	0	2	Export	70	Bosnia Herzegovina	BIH	100	Bulgaria	BGR								68	NON-FERROUS METALS	1	No Quantity							302383			0
S3	2016	2016	2016	2	0	2	Export	70	Bosnia Herzegovina	BIH	156	China	CHN								68	NON-FERROUS METALS	1	No Quantity							18			0
S3	2016	2016	2016	2	0	2	Export	70	Bosnia Herzegovina	BIH	170	Colombia	COL								68	NON-FERROUS METALS	1	No Quantity							12			0
S3	2016	2016	2016	2	0	2	Export	70	Bosnia Herzegovina	BIH	178	Congo	COG								68	NON-FERROUS METALS	1	No Quantity							541			0
S3	2016	2016	2016	2	0	2	Export	70	Bosnia Herzegovina	BIH	191	Croatia	HRV								68	NON-FERROUS METALS	1	No Quantity							37961636			0
S3	2016	2016	2016	2	0	2	Export	70	Bosnia Herzegovina	BIH	203	Czechia	CZE								68	NON-FERROUS METALS	1	No Quantity							1630510			0
S3	2016	2016	2016	2	0	2	Export	70	Bosnia Herzegovina	BIH	208	Denmark	DNK								68	NON-FERROUS METALS	1	No Quantity							728			0
S3	2016	2016	2016	2	0	2	Export	70	Bosnia Herzegovina	BIH	251	France	FRA								68	NON-FERROUS METALS	1	No Quantity							65262			0
S3	2016	2016	2016	2	0	2	Export	70	Bosnia Herzegovina	BIH	276	Germany	DEU								68	NON-FERROUS METALS	1	No Quantity							27035849			0
S3	2016	2016	2016	2	0	2	Export	70	Bosnia Herzegovina	BIH	300	Greece	GRC								68	NON-FERROUS METALS	1	No Quantity							465022			0
S3	2016	2016	2016	2	0	2	Export	70	Bosnia Herzegovina	BIH	348	Hungary	HUN								68	NON-FERROUS METALS	1	No Quantity							22440728			0
S3	2016	2016	2016	2	0	2	Export	70	Bosnia Herzegovina	BIH	376	Israel	ISR								68	NON-FERROUS METALS	1	No Quantity							207340			0
S3	2016	2016	2016	2	0	2	Export	70	Bosnia Herzegovina	BIH	381	Italy	ITA								68	NON-FERROUS METALS	1	No Quantity							51689236			0
S3	2016	2016	2016	2	0	2	Export	70	Bosnia Herzegovina	BIH	434	Libya	LBY								68	NON-FERROUS METALS	1	No Quantity							476617			0
S3	2016	2016	2016	2	0	2	Export	70	Bosnia Herzegovina	BIH	442	Luxembourg	LUX								68	NON-FERROUS METALS	1	No Quantity							10702			0
S3	2016	2016	2016	2	0	2	Export	70	Bosnia Herzegovina	BIH	470	Malta	MLT								68	NON-FERROUS METALS	1	No Quantity							209978			0
S3	2016	2016	2016	2	0	2	Export	70	Bosnia Herzegovina	BIH	499	Montenegro	MNE								68	NON-FERROUS METALS	1	No Quantity							2547527			0
S3	2016	2016	2016	2	0	2	Export	70	Bosnia Herzegovina	BIH	528	Netherlands	NLD								68	NON-FERROUS METALS	1	No Quantity							464366			0
S3	2016	2016	2016	2	0	2	Export	70	Bosnia Herzegovina	BIH	566	Nigeria	NGA								68	NON-FERROUS METALS	1	No Quantity							12789			0
S3	2016	2016	2016	2	0	2	Export	70	Bosnia Herzegovina	BIH	579	Norway	NOR								68	NON-FERROUS METALS	1	No Quantity							93761			0
S3	2016	2016	2016	2	0	2	Export	70	Bosnia Herzegovina	BIH	616	Poland	POL								68	NON-FERROUS METALS	1	No Quantity							4009778			0
S3	2016	2016	2016	2	0	2	Export	70	Bosnia Herzegovina	BIH	642	Romania	ROU								68	NON-FERROUS METALS	1	No Quantity							8672278			0
S3	2016	2016	2016	2	0	2	Export	70	Bosnia Herzegovina	BIH	688	Serbia	SRB								68	NON-FERROUS METALS	1	No Quantity							9392294			0
S3	2016	2016	2016	2	0	2	Export	70	Bosnia Herzegovina	BIH	703	Slovakia	SVK								68	NON-FERROUS METALS	1	No Quantity							10015617			0
S3	2016	2016	2016	2	0	2	Export	70	Bosnia Herzegovina	BIH	705	Slovenia	SVN								68	NON-FERROUS METALS	1	No Quantity							5715110			0
S3	2016	2016	2016	2	0	2	Export	70	Bosnia Herzegovina	BIH	729	Sudan	SDN								68	NON-FERROUS METALS	1	No Quantity							15			0
S3	2016	2016	2016	2	0	2	Export	70	Bosnia Herzegovina	BIH	752	Sweden	SWE								68	NON-FERROUS METALS	1	No Quantity							72291			0
S3	2016	2016	2016	2	0	2	Export	70	Bosnia Herzegovina	BIH	757	Switzerland	CHE								68	NON-FERROUS METALS	1	No Quantity							5081982			0
S3	2016	2016	2016	2	0	2	Export	70	Bosnia Herzegovina	BIH	784	United Arab Emirates	ARE								68	NON-FERROUS METALS	1	No Quantity							385			0
S3	2016	2016	2016	2	0	2	Export	70	Bosnia Herzegovina	BIH	792	Turkey	TUR								68	NON-FERROUS METALS	1	No Quantity							1441			0
S3	2016	2016	2016	2	0	2	Export	70	Bosnia Herzegovina	BIH	807	North Macedonia	MKD								68	NON-FERROUS METALS	1	No Quantity							1217269			0
S3	2016	2016	2016	2	0	2	Export	70	Bosnia Herzegovina	BIH	842	USA	USA								68	NON-FERROUS METALS	1	No Quantity							111540			0
S3	2016	2016	2016	2	0	2	Export	72	Botswana	BWA	0	World	WLD								68	NON-FERROUS METALS	1	No Quantity							1612118			0
S3	2016	2016	2016	2	0	2	Export	72	Botswana	BWA	426	Lesotho	LSO								68	NON-FERROUS METALS	1	No Quantity							699			0
S3	2016	2016	2016	2	0	2	Export	72	Botswana	BWA	454	Malawi	MWI								68	NON-FERROUS METALS	1	No Quantity							163			0
S3	2016	2016	2016	2	0	2	Export	72	Botswana	BWA	508	Mozambique	MOZ								68	NON-FERROUS METALS	1	No Quantity							44			0
S3	2016	2016	2016	2	0	2	Export	72	Botswana	BWA	516	Namibia	NAM								68	NON-FERROUS METALS	1	No Quantity							60189			0
S3	2016	2016	2016	2	0	2	Export	72	Botswana	BWA	646	Rwanda	RWA								68	NON-FERROUS METALS	1	No Quantity							9			0
S3	2016	2016	2016	2	0	2	Export	72	Botswana	BWA	710	South Africa	ZAF								68	NON-FERROUS METALS	1	No Quantity							1520228			0
S3	2016	2016	2016	2	0	2	Export	72	Botswana	BWA	716	Zimbabwe	ZWE								68	NON-FERROUS METALS	1	No Quantity							14641			0
S3	2016	2016	2016	2	0	2	Export	72	Botswana	BWA	784	United Arab Emirates	ARE								68	NON-FERROUS METALS	1	No Quantity							8124			0
S3	2016	2016	2016	2	0	2	Export	72	Botswana	BWA	826	United Kingdom	GBR								68	NON-FERROUS METALS	1	No Quantity							277			0
S3	2016	2016	2016	2	0	2	Export	72	Botswana	BWA	894	Zambia	ZMB								68	NON-FERROUS METALS	1	No Quantity							7745			0
S3	2016	2016	2016	2	0	2	Export	70	Bosnia Herzegovina	BIH	0	World	WLD								69	METALS MANUFACTURES,NES	1	No Quantity							361422372			0
S3	2016	2016	2016	2	0	2	Export	70	Bosnia Herzegovina	BIH	8	Albania	ALB								69	METALS MANUFACTURES,NES	1	No Quantity							235206			0
S3	2016	2016	2016	2	0	2	Export	70	Bosnia Herzegovina	BIH	12	Algeria	DZA								69	METALS MANUFACTURES,NES	1	No Quantity							13055			0
S3	2016	2016	2016	2	0	2	Export	70	Bosnia Herzegovina	BIH	32	Argentina	ARG								69	METALS MANUFACTURES,NES	1	No Quantity							79999			0
S3	2016	2016	2016	2	0	2	Export	70	Bosnia Herzegovina	BIH	36	Australia	AUS								69	METALS MANUFACTURES,NES	1	No Quantity							143979			0
S3	2016	2016	2016	2	0	2	Export	70	Bosnia Herzegovina	BIH	40	Austria	AUT								69	METALS MANUFACTURES,NES	1	No Quantity							43696637			0
S3	2016	2016	2016	2	0	2	Export	70	Bosnia Herzegovina	BIH	56	Belgium	BEL								69	METALS MANUFACTURES,NES	1	No Quantity							3736650			0
S3	2016	2016	2016	2	0	2	Export	70	Bosnia Herzegovina	BIH	76	Brazil	BRA								69	METALS MANUFACTURES,NES	1	No Quantity							117969			0
S3	2016	2016	2016	2	0	2	Export	70	Bosnia Herzegovina	BIH	92	Br. Virgin Isds	VGB								69	METALS MANUFACTURES,NES	1	No Quantity							21922			0
S3	2016	2016	2016	2	0	2	Export	70	Bosnia Herzegovina	BIH	100	Bulgaria	BGR								69	METALS MANUFACTURES,NES	1	No Quantity							432956			0
S3	2016	2016	2016	2	0	2	Export	70	Bosnia Herzegovina	BIH	112	Belarus	BLR								69	METALS MANUFACTURES,NES	1	No Quantity							40596			0
S3	2016	2016	2016	2	0	2	Export	70	Bosnia Herzegovina	BIH	124	Canada	CAN								69	METALS MANUFACTURES,NES	1	No Quantity							2182486			0
S3	2016	2016	2016	2	0	2	Export	70	Bosnia Herzegovina	BIH	156	China	CHN								69	METALS MANUFACTURES,NES	1	No Quantity							869746			0
S3	2016	2016	2016	2	0	2	Export	70	Bosnia Herzegovina	BIH	178	Congo	COG								69	METALS MANUFACTURES,NES	1	No Quantity							4884			0
S3	2016	2016	2016	2	0	2	Export	70	Bosnia Herzegovina	BIH	191	Croatia	HRV								69	METALS MANUFACTURES,NES	1	No Quantity							39156642			0
S3	2016	2016	2016	2	0	2	Export	70	Bosnia Herzegovina	BIH	196	Cyprus	CYP								69	METALS MANUFACTURES,NES	1	No Quantity							65805			0
S3	2016	2016	2016	2	0	2	Export	70	Bosnia Herzegovina	BIH	203	Czechia	CZE								69	METALS MANUFACTURES,NES	1	No Quantity							2648683			0
S3	2016	2016	2016	2	0	2	Export	70	Bosnia Herzegovina	BIH	208	Denmark	DNK								69	METALS MANUFACTURES,NES	1	No Quantity							1074102			0
S3	2016	2016	2016	2	0	2	Export	70	Bosnia Herzegovina	BIH	233	Estonia	EST								69	METALS MANUFACTURES,NES	1	No Quantity							72			0
S3	2016	2016	2016	2	0	2	Export	70	Bosnia Herzegovina	BIH	246	Finland	FIN								69	METALS MANUFACTURES,NES	1	No Quantity							311749			0
S3	2016	2016	2016	2	0	2	Export	70	Bosnia Herzegovina	BIH	251	France	FRA								69	METALS MANUFACTURES,NES	1	No Quantity							7232426			0
S3	2016	2016	2016	2	0	2	Export	70	Bosnia Herzegovina	BIH	258	French Polynesia	PYF								69	METALS MANUFACTURES,NES	1	No Quantity							266			0
S3	2016	2016	2016	2	0	2	Export	70	Bosnia Herzegovina	BIH	276	Germany	DEU								69	METALS MANUFACTURES,NES	1	No Quantity							85487848			0
S3	2016	2016	2016	2	0	2	Export	70	Bosnia Herzegovina	BIH	300	Greece	GRC								69	METALS MANUFACTURES,NES	1	No Quantity							132223			0
S3	2016	2016	2016	2	0	2	Export	70	Bosnia Herzegovina	BIH	344	China, Hong Kong SAR	HKG								69	METALS MANUFACTURES,NES	1	No Quantity							113952			0
S3	2016	2016	2016	2	0	2	Export	70	Bosnia Herzegovina	BIH	348	Hungary	HUN								69	METALS MANUFACTURES,NES	1	No Quantity							4544824			0
S3	2016	2016	2016	2	0	2	Export	70	Bosnia Herzegovina	BIH	352	Iceland	ISL								69	METALS MANUFACTURES,NES	1	No Quantity							29788			0
S3	2016	2016	2016	2	0	2	Export	70	Bosnia Herzegovina	BIH	360	Indonesia	IDN								69	METALS MANUFACTURES,NES	1	No Quantity							6273			0
S3	2016	2016	2016	2	0	2	Export	70	Bosnia Herzegovina	BIH	364	Iran	IRN								69	METALS MANUFACTURES,NES	1	No Quantity							17432			0
S3	2016	2016	2016	2	0	2	Export	70	Bosnia Herzegovina	BIH	368	Iraq	IRQ								69	METALS MANUFACTURES,NES	1	No Quantity							22			0
S3	2016	2016	2016	2	0	2	Export	70	Bosnia Herzegovina	BIH	372	Ireland	IRL								69	METALS MANUFACTURES,NES	1	No Quantity							7031			0
S3	2016	2016	2016	2	0	2	Export	70	Bosnia Herzegovina	BIH	376	Israel	ISR								69	METALS MANUFACTURES,NES	1	No Quantity							1365			0
S3	2016	2016	2016	2	0	2	Export	70	Bosnia Herzegovina	BIH	381	Italy	ITA								69	METALS MANUFACTURES,NES	1	No Quantity							43126159			0
S3	2016	2016	2016	2	0	2	Export	70	Bosnia Herzegovina	BIH	392	Japan	JPN								69	METALS MANUFACTURES,NES	1	No Quantity							1569			0
S3	2016	2016	2016	2	0	2	Export	70	Bosnia Herzegovina	BIH	410	Rep. of Korea	KOR								69	METALS MANUFACTURES,NES	1	No Quantity							684905			0
S3	2016	2016	2016	2	0	2	Export	70	Bosnia Herzegovina	BIH	428	Latvia	LVA								69	METALS MANUFACTURES,NES	1	No Quantity							30375			0
S3	2016	2016	2016	2	0	2	Export	70	Bosnia Herzegovina	BIH	434	Libya	LBY								69	METALS MANUFACTURES,NES	1	No Quantity							344187			0
S3	2016	2016	2016	2	0	2	Export	70	Bosnia Herzegovina	BIH	440	Lithuania	LTU								69	METALS MANUFACTURES,NES	1	No Quantity							14231			0
S3	2016	2016	2016	2	0	2	Export	70	Bosnia Herzegovina	BIH	442	Luxembourg	LUX								69	METALS MANUFACTURES,NES	1	No Quantity							529680			0
S3	2016	2016	2016	2	0	2	Export	70	Bosnia Herzegovina	BIH	478	Mauritania	MRT								69	METALS MANUFACTURES,NES	1	No Quantity							92			0
S3	2016	2016	2016	2	0	2	Export	70	Bosnia Herzegovina	BIH	484	Mexico	MEX								69	METALS MANUFACTURES,NES	1	No Quantity							3195017			0
S3	2016	2016	2016	2	0	2	Export	70	Bosnia Herzegovina	BIH	490	Other Asia, nes									69	METALS MANUFACTURES,NES	1	No Quantity							54			0
S3	2016	2016	2016	2	0	2	Export	70	Bosnia Herzegovina	BIH	499	Montenegro	MNE								69	METALS MANUFACTURES,NES	1	No Quantity							14863351			0
S3	2016	2016	2016	2	0	2	Export	70	Bosnia Herzegovina	BIH	516	Namibia	NAM								69	METALS MANUFACTURES,NES	1	No Quantity							15937			0
S3	2016	2016	2016	2	0	2	Export	70	Bosnia Herzegovina	BIH	528	Netherlands	NLD								69	METALS MANUFACTURES,NES	1	No Quantity							7466391			0
S3	2016	2016	2016	2	0	2	Export	70	Bosnia Herzegovina	BIH	566	Nigeria	NGA								69	METALS MANUFACTURES,NES	1	No Quantity							263409			0
S3	2016	2016	2016	2	0	2	Export	70	Bosnia Herzegovina	BIH	579	Norway	NOR								69	METALS MANUFACTURES,NES	1	No Quantity							3604542			0
S3	2016	2016	2016	2	0	2	Export	70	Bosnia Herzegovina	BIH	616	Poland	POL								69	METALS MANUFACTURES,NES	1	No Quantity							2005034			0
S3	2016	2016	2016	2	0	2	Export	70	Bosnia Herzegovina	BIH	626	Timor-Leste	TLS								69	METALS MANUFACTURES,NES	1	No Quantity							31			0
S3	2016	2016	2016	2	0	2	Export	70	Bosnia Herzegovina	BIH	634	Qatar	QAT								69	METALS MANUFACTURES,NES	1	No Quantity							848			0
S3	2016	2016	2016	2	0	2	Export	70	Bosnia Herzegovina	BIH	642	Romania	ROU								69	METALS MANUFACTURES,NES	1	No Quantity							3574050			0
S3	2016	2016	2016	2	0	2	Export	70	Bosnia Herzegovina	BIH	643	Russian Federation	RUS								69	METALS MANUFACTURES,NES	1	No Quantity							31372			0
S3	2016	2016	2016	2	0	2	Export	70	Bosnia Herzegovina	BIH	659	Saint Kitts and Nevis	KNA								69	METALS MANUFACTURES,NES	1	No Quantity							71169			0
S3	2016	2016	2016	2	0	2	Export	70	Bosnia Herzegovina	BIH	678	Sao Tome and Principe	STP								69	METALS MANUFACTURES,NES	1	No Quantity							2633			0
S3	2016	2016	2016	2	0	2	Export	70	Bosnia Herzegovina	BIH	682	Saudi Arabia	SAU								69	METALS MANUFACTURES,NES	1	No Quantity							4882			0
S3	2016	2016	2016	2	0	2	Export	70	Bosnia Herzegovina	BIH	686	Senegal	SEN								69	METALS MANUFACTURES,NES	1	No Quantity							192174			0
S3	2016	2016	2016	2	0	2	Export	70	Bosnia Herzegovina	BIH	688	Serbia	SRB								69	METALS MANUFACTURES,NES	1	No Quantity							16688694			0
S3	2016	2016	2016	2	0	2	Export	70	Bosnia Herzegovina	BIH	694	Sierra Leone	SLE								69	METALS MANUFACTURES,NES	1	No Quantity							80965			0
S3	2016	2016	2016	2	0	2	Export	70	Bosnia Herzegovina	BIH	699	India	IND								69	METALS MANUFACTURES,NES	1	No Quantity							285683			0
S3	2016	2016	2016	2	0	2	Export	70	Bosnia Herzegovina	BIH	702	Singapore	SGP								69	METALS MANUFACTURES,NES	1	No Quantity							5062			0
S3	2016	2016	2016	2	0	2	Export	70	Bosnia Herzegovina	BIH	703	Slovakia	SVK								69	METALS MANUFACTURES,NES	1	No Quantity							547131			0
S3	2016	2016	2016	2	0	2	Export	70	Bosnia Herzegovina	BIH	705	Slovenia	SVN								69	METALS MANUFACTURES,NES	1	No Quantity							41898134			0
S3	2016	2016	2016	2	0	2	Export	70	Bosnia Herzegovina	BIH	710	South Africa	ZAF								69	METALS MANUFACTURES,NES	1	No Quantity							54041			0
S3	2016	2016	2016	2	0	2	Export	70	Bosnia Herzegovina	BIH	724	Spain	ESP								69	METALS MANUFACTURES,NES	1	No Quantity							2383409			0
S3	2016	2016	2016	2	0	2	Export	70	Bosnia Herzegovina	BIH	729	Sudan	SDN								69	METALS MANUFACTURES,NES	1	No Quantity							2227			0
S3	2016	2016	2016	2	0	2	Export	70	Bosnia Herzegovina	BIH	752	Sweden	SWE								69	METALS MANUFACTURES,NES	1	No Quantity							4503730			0
S3	2016	2016	2016	2	0	2	Export	70	Bosnia Herzegovina	BIH	757	Switzerland	CHE								69	METALS MANUFACTURES,NES	1	No Quantity							11371353			0
S3	2016	2016	2016	2	0	2	Export	70	Bosnia Herzegovina	BIH	764	Thailand	THA								69	METALS MANUFACTURES,NES	1	No Quantity							126030			0
S3	2016	2016	2016	2	0	2	Export	70	Bosnia Herzegovina	BIH	784	United Arab Emirates	ARE								69	METALS MANUFACTURES,NES	1	No Quantity							18087			0
S3	2016	2016	2016	2	0	2	Export	70	Bosnia Herzegovina	BIH	788	Tunisia	TUN								69	METALS MANUFACTURES,NES	1	No Quantity							17516			0
S3	2016	2016	2016	2	0	2	Export	70	Bosnia Herzegovina	BIH	792	Turkey	TUR								69	METALS MANUFACTURES,NES	1	No Quantity							2673470			0
S3	2016	2016	2016	2	0	2	Export	70	Bosnia Herzegovina	BIH	804	Ukraine	UKR								69	METALS MANUFACTURES,NES	1	No Quantity							1005329			0
S3	2016	2016	2016	2	0	2	Export	70	Bosnia Herzegovina	BIH	807	North Macedonia	MKD								69	METALS MANUFACTURES,NES	1	No Quantity							1164347			0
S3	2016	2016	2016	2	0	2	Export	70	Bosnia Herzegovina	BIH	818	Egypt	EGY								69	METALS MANUFACTURES,NES	1	No Quantity							17135			0
S3	2016	2016	2016	2	0	2	Export	70	Bosnia Herzegovina	BIH	826	United Kingdom	GBR								69	METALS MANUFACTURES,NES	1	No Quantity							284926			0
S3	2016	2016	2016	2	0	2	Export	70	Bosnia Herzegovina	BIH	842	USA	USA								69	METALS MANUFACTURES,NES	1	No Quantity							5852706			0
S3	2016	2016	2016	2	0	2	Export	70	Bosnia Herzegovina	BIH	854	Burkina Faso	BFA								69	METALS MANUFACTURES,NES	1	No Quantity							29			0
S3	2016	2016	2016	2	0	2	Export	70	Bosnia Herzegovina	BIH	899	Areas, nes									69	METALS MANUFACTURES,NES	1	No Quantity							13688			0
S3	2016	2016	2016	2	0	2	Export	72	Botswana	BWA	0	World	WLD								69	METALS MANUFACTURES,NES	1	No Quantity							15976231			0
S3	2016	2016	2016	2	0	2	Export	72	Botswana	BWA	36	Australia	AUS								69	METALS MANUFACTURES,NES	1	No Quantity							16			0
S3	2016	2016	2016	2	0	2	Export	72	Botswana	BWA	76	Brazil	BRA								69	METALS MANUFACTURES,NES	1	No Quantity							36170			0
S3	2016	2016	2016	2	0	2	Export	72	Botswana	BWA	124	Canada	CAN								69	METALS MANUFACTURES,NES	1	No Quantity							106611			0
S3	2016	2016	2016	2	0	2	Export	72	Botswana	BWA	156	China	CHN								69	METALS MANUFACTURES,NES	1	No Quantity							111475			0
S3	2016	2016	2016	2	0	2	Export	72	Botswana	BWA	180	Dem. Rep. of the Congo	COD								69	METALS MANUFACTURES,NES	1	No Quantity							109377			0
S3	2016	2016	2016	2	0	2	Export	72	Botswana	BWA	246	Finland	FIN								69	METALS MANUFACTURES,NES	1	No Quantity							1110			0
S3	2016	2016	2016	2	0	2	Export	72	Botswana	BWA	251	France	FRA								69	METALS MANUFACTURES,NES	1	No Quantity							19			0
S3	2016	2016	2016	2	0	2	Export	72	Botswana	BWA	276	Germany	DEU								69	METALS MANUFACTURES,NES	1	No Quantity							211831			0
S3	2016	2016	2016	2	0	2	Export	72	Botswana	BWA	288	Ghana	GHA								69	METALS MANUFACTURES,NES	1	No Quantity							349			0
S3	2016	2016	2016	2	0	2	Export	72	Botswana	BWA	344	China, Hong Kong SAR	HKG								69	METALS MANUFACTURES,NES	1	No Quantity							95657			0
S3	2016	2016	2016	2	0	2	Export	72	Botswana	BWA	372	Ireland	IRL								69	METALS MANUFACTURES,NES	1	No Quantity							4949			0
S3	2016	2016	2016	2	0	2	Export	72	Botswana	BWA	376	Israel	ISR								69	METALS MANUFACTURES,NES	1	No Quantity							132			0
S3	2016	2016	2016	2	0	2	Export	72	Botswana	BWA	404	Kenya	KEN								69	METALS MANUFACTURES,NES	1	No Quantity							409			0
S3	2016	2016	2016	2	0	2	Export	72	Botswana	BWA	426	Lesotho	LSO								69	METALS MANUFACTURES,NES	1	No Quantity							3827			0
S3	2016	2016	2016	2	0	2	Export	72	Botswana	BWA	454	Malawi	MWI								69	METALS MANUFACTURES,NES	1	No Quantity							2078			0
S3	2016	2016	2016	2	0	2	Export	72	Botswana	BWA	458	Malaysia	MYS								69	METALS MANUFACTURES,NES	1	No Quantity							1308			0
S3	2016	2016	2016	2	0	2	Export	72	Botswana	BWA	484	Mexico	MEX								69	METALS MANUFACTURES,NES	1	No Quantity							9020			0
S3	2016	2016	2016	2	0	2	Export	72	Botswana	BWA	508	Mozambique	MOZ								69	METALS MANUFACTURES,NES	1	No Quantity							15817			0
S3	2016	2016	2016	2	0	2	Export	72	Botswana	BWA	516	Namibia	NAM								69	METALS MANUFACTURES,NES	1	No Quantity							1388840			0
S3	2016	2016	2016	2	0	2	Export	72	Botswana	BWA	642	Romania	ROU								69	METALS MANUFACTURES,NES	1	No Quantity							398			0
S3	2016	2016	2016	2	0	2	Export	72	Botswana	BWA	702	Singapore	SGP								69	METALS MANUFACTURES,NES	1	No Quantity							376			0
S3	2016	2016	2016	2	0	2	Export	72	Botswana	BWA	710	South Africa	ZAF								69	METALS MANUFACTURES,NES	1	No Quantity							12610978			0
S3	2016	2016	2016	2	0	2	Export	72	Botswana	BWA	716	Zimbabwe	ZWE								69	METALS MANUFACTURES,NES	1	No Quantity							646766			0
S3	2016	2016	2016	2	0	2	Export	72	Botswana	BWA	724	Spain	ESP								69	METALS MANUFACTURES,NES	1	No Quantity							6676			0
S3	2016	2016	2016	2	0	2	Export	72	Botswana	BWA	748	Swaziland	SWZ								69	METALS MANUFACTURES,NES	1	No Quantity							59			0
S3	2016	2016	2016	2	0	2	Export	72	Botswana	BWA	752	Sweden	SWE								69	METALS MANUFACTURES,NES	1	No Quantity							262192			0
S3	2016	2016	2016	2	0	2	Export	72	Botswana	BWA	757	Switzerland	CHE								69	METALS MANUFACTURES,NES	1	No Quantity							3582			0
S3	2016	2016	2016	2	0	2	Export	72	Botswana	BWA	768	Togo	TGO								69	METALS MANUFACTURES,NES	1	No Quantity							891			0
S3	2016	2016	2016	2	0	2	Export	72	Botswana	BWA	784	United Arab Emirates	ARE								69	METALS MANUFACTURES,NES	1	No Quantity							47470			0
S3	2016	2016	2016	2	0	2	Export	72	Botswana	BWA	792	Turkey	TUR								69	METALS MANUFACTURES,NES	1	No Quantity							3			0
S3	2016	2016	2016	2	0	2	Export	72	Botswana	BWA	826	United Kingdom	GBR								69	METALS MANUFACTURES,NES	1	No Quantity							25136			0
S3	2016	2016	2016	2	0	2	Export	72	Botswana	BWA	834	United Rep. of Tanzania	TZA								69	METALS MANUFACTURES,NES	1	No Quantity							1975			0
S3	2016	2016	2016	2	0	2	Export	72	Botswana	BWA	842	USA	USA								69	METALS MANUFACTURES,NES	1	No Quantity							19872			0
S3	2016	2016	2016	2	0	2	Export	72	Botswana	BWA	894	Zambia	ZMB								69	METALS MANUFACTURES,NES	1	No Quantity							250861			0
S3	2016	2016	2016	2	0	2	Export	70	Bosnia Herzegovina	BIH	0	World	WLD								71	POWER GENERATNG.MACHINES	1	No Quantity							109931945			0
S3	2016	2016	2016	2	0	2	Export	70	Bosnia Herzegovina	BIH	36	Australia	AUS								71	POWER GENERATNG.MACHINES	1	No Quantity							9121			0
S3	2016	2016	2016	2	0	2	Export	70	Bosnia Herzegovina	BIH	40	Austria	AUT								71	POWER GENERATNG.MACHINES	1	No Quantity							14250500			0
S3	2016	2016	2016	2	0	2	Export	70	Bosnia Herzegovina	BIH	56	Belgium	BEL								71	POWER GENERATNG.MACHINES	1	No Quantity							34780			0
S3	2016	2016	2016	2	0	2	Export	70	Bosnia Herzegovina	BIH	100	Bulgaria	BGR								71	POWER GENERATNG.MACHINES	1	No Quantity							212906			0
S3	2016	2016	2016	2	0	2	Export	70	Bosnia Herzegovina	BIH	124	Canada	CAN								71	POWER GENERATNG.MACHINES	1	No Quantity							45479			0
S3	2016	2016	2016	2	0	2	Export	70	Bosnia Herzegovina	BIH	156	China	CHN								71	POWER GENERATNG.MACHINES	1	No Quantity							13147			0
S3	2016	2016	2016	2	0	2	Export	70	Bosnia Herzegovina	BIH	178	Congo	COG								71	POWER GENERATNG.MACHINES	1	No Quantity							840			0
S3	2016	2016	2016	2	0	2	Export	70	Bosnia Herzegovina	BIH	191	Croatia	HRV								71	POWER GENERATNG.MACHINES	1	No Quantity							173916			0
S3	2016	2016	2016	2	0	2	Export	70	Bosnia Herzegovina	BIH	203	Czechia	CZE								71	POWER GENERATNG.MACHINES	1	No Quantity							2916			0
S3	2016	2016	2016	2	0	2	Export	70	Bosnia Herzegovina	BIH	208	Denmark	DNK								71	POWER GENERATNG.MACHINES	1	No Quantity							156			0
S3	2016	2016	2016	2	0	2	Export	70	Bosnia Herzegovina	BIH	233	Estonia	EST								71	POWER GENERATNG.MACHINES	1	No Quantity							848			0
S3	2016	2016	2016	2	0	2	Export	70	Bosnia Herzegovina	BIH	251	France	FRA								71	POWER GENERATNG.MACHINES	1	No Quantity							3113			0
S3	2016	2016	2016	2	0	2	Export	70	Bosnia Herzegovina	BIH	276	Germany	DEU								71	POWER GENERATNG.MACHINES	1	No Quantity							5025111			0
S3	2016	2016	2016	2	0	2	Export	70	Bosnia Herzegovina	BIH	348	Hungary	HUN								71	POWER GENERATNG.MACHINES	1	No Quantity							794			0
S3	2016	2016	2016	2	0	2	Export	70	Bosnia Herzegovina	BIH	360	Indonesia	IDN								71	POWER GENERATNG.MACHINES	1	No Quantity							10865			0
S3	2016	2016	2016	2	0	2	Export	70	Bosnia Herzegovina	BIH	364	Iran	IRN								71	POWER GENERATNG.MACHINES	1	No Quantity							2080			0
S3	2016	2016	2016	2	0	2	Export	70	Bosnia Herzegovina	BIH	372	Ireland	IRL								71	POWER GENERATNG.MACHINES	1	No Quantity							8871			0
S3	2016	2016	2016	2	0	2	Export	70	Bosnia Herzegovina	BIH	381	Italy	ITA								71	POWER GENERATNG.MACHINES	1	No Quantity							639517			0
S3	2016	2016	2016	2	0	2	Export	70	Bosnia Herzegovina	BIH	400	Jordan	JOR								71	POWER GENERATNG.MACHINES	1	No Quantity							5114			0
S3	2016	2016	2016	2	0	2	Export	70	Bosnia Herzegovina	BIH	410	Rep. of Korea	KOR								71	POWER GENERATNG.MACHINES	1	No Quantity							1947745			0
S3	2016	2016	2016	2	0	2	Export	70	Bosnia Herzegovina	BIH	440	Lithuania	LTU								71	POWER GENERATNG.MACHINES	1	No Quantity							259			0
S3	2016	2016	2016	2	0	2	Export	70	Bosnia Herzegovina	BIH	442	Luxembourg	LUX								71	POWER GENERATNG.MACHINES	1	No Quantity							79			0
S3	2016	2016	2016	2	0	2	Export	70	Bosnia Herzegovina	BIH	490	Other Asia, nes									71	POWER GENERATNG.MACHINES	1	No Quantity							6154			0
S3	2016	2016	2016	2	0	2	Export	70	Bosnia Herzegovina	BIH	499	Montenegro	MNE								71	POWER GENERATNG.MACHINES	1	No Quantity							60707			0
S3	2016	2016	2016	2	0	2	Export	70	Bosnia Herzegovina	BIH	528	Netherlands	NLD								71	POWER GENERATNG.MACHINES	1	No Quantity							29763			0
S3	2016	2016	2016	2	0	2	Export	70	Bosnia Herzegovina	BIH	566	Nigeria	NGA								71	POWER GENERATNG.MACHINES	1	No Quantity							36944			0
S3	2016	2016	2016	2	0	2	Export	70	Bosnia Herzegovina	BIH	579	Norway	NOR								71	POWER GENERATNG.MACHINES	1	No Quantity							838			0
S3	2016	2016	2016	2	0	2	Export	70	Bosnia Herzegovina	BIH	616	Poland	POL								71	POWER GENERATNG.MACHINES	1	No Quantity							419549			0
S3	2016	2016	2016	2	0	2	Export	70	Bosnia Herzegovina	BIH	643	Russian Federation	RUS								71	POWER GENERATNG.MACHINES	1	No Quantity							128742			0
S3	2016	2016	2016	2	0	2	Export	70	Bosnia Herzegovina	BIH	688	Serbia	SRB								71	POWER GENERATNG.MACHINES	1	No Quantity							438962			0
S3	2016	2016	2016	2	0	2	Export	70	Bosnia Herzegovina	BIH	702	Singapore	SGP								71	POWER GENERATNG.MACHINES	1	No Quantity							1588355			0
S3	2016	2016	2016	2	0	2	Export	70	Bosnia Herzegovina	BIH	703	Slovakia	SVK								71	POWER GENERATNG.MACHINES	1	No Quantity							3152			0
S3	2016	2016	2016	2	0	2	Export	70	Bosnia Herzegovina	BIH	705	Slovenia	SVN								71	POWER GENERATNG.MACHINES	1	No Quantity							84115964			0
S3	2016	2016	2016	2	0	2	Export	70	Bosnia Herzegovina	BIH	724	Spain	ESP								71	POWER GENERATNG.MACHINES	1	No Quantity							25			0
S3	2016	2016	2016	2	0	2	Export	70	Bosnia Herzegovina	BIH	729	Sudan	SDN								71	POWER GENERATNG.MACHINES	1	No Quantity							60991			0
S3	2016	2016	2016	2	0	2	Export	70	Bosnia Herzegovina	BIH	752	Sweden	SWE								71	POWER GENERATNG.MACHINES	1	No Quantity							5680			0
S3	2016	2016	2016	2	0	2	Export	70	Bosnia Herzegovina	BIH	757	Switzerland	CHE								71	POWER GENERATNG.MACHINES	1	No Quantity							180893			0
S3	2016	2016	2016	2	0	2	Export	70	Bosnia Herzegovina	BIH	784	United Arab Emirates	ARE								71	POWER GENERATNG.MACHINES	1	No Quantity							64643			0
S3	2016	2016	2016	2	0	2	Export	70	Bosnia Herzegovina	BIH	792	Turkey	TUR								71	POWER GENERATNG.MACHINES	1	No Quantity							49636			0
S3	2016	2016	2016	2	0	2	Export	70	Bosnia Herzegovina	BIH	804	Ukraine	UKR								71	POWER GENERATNG.MACHINES	1	No Quantity							100231			0
S3	2016	2016	2016	2	0	2	Export	70	Bosnia Herzegovina	BIH	807	North Macedonia	MKD								71	POWER GENERATNG.MACHINES	1	No Quantity							67711			0
S3	2016	2016	2016	2	0	2	Export	70	Bosnia Herzegovina	BIH	818	Egypt	EGY								71	POWER GENERATNG.MACHINES	1	No Quantity							172542			0
S3	2016	2016	2016	2	0	2	Export	70	Bosnia Herzegovina	BIH	826	United Kingdom	GBR								71	POWER GENERATNG.MACHINES	1	No Quantity							1097			0
S3	2016	2016	2016	2	0	2	Export	70	Bosnia Herzegovina	BIH	842	USA	USA								71	POWER GENERATNG.MACHINES	1	No Quantity							11209			0
S3	2016	2016	2016	2	0	2	Export	72	Botswana	BWA	0	World	WLD								71	POWER GENERATNG.MACHINES	1	No Quantity							11571191			0
S3	2016	2016	2016	2	0	2	Export	72	Botswana	BWA	68	Bolivia (Plurinational State of)	BOL								71	POWER GENERATNG.MACHINES	1	No Quantity							239			0
S3	2016	2016	2016	2	0	2	Export	72	Botswana	BWA	76	Brazil	BRA								71	POWER GENERATNG.MACHINES	1	No Quantity							5114			0
S3	2016	2016	2016	2	0	2	Export	72	Botswana	BWA	156	China	CHN								71	POWER GENERATNG.MACHINES	1	No Quantity							25969			0
S3	2016	2016	2016	2	0	2	Export	72	Botswana	BWA	180	Dem. Rep. of the Congo	COD								71	POWER GENERATNG.MACHINES	1	No Quantity							1076			0
S3	2016	2016	2016	2	0	2	Export	72	Botswana	BWA	251	France	FRA								71	POWER GENERATNG.MACHINES	1	No Quantity							544732			0
S3	2016	2016	2016	2	0	2	Export	72	Botswana	BWA	404	Kenya	KEN								71	POWER GENERATNG.MACHINES	1	No Quantity							38			0
S3	2016	2016	2016	2	0	2	Export	72	Botswana	BWA	410	Rep. of Korea	KOR								71	POWER GENERATNG.MACHINES	1	No Quantity							406249			0
S3	2016	2016	2016	2	0	2	Export	72	Botswana	BWA	426	Lesotho	LSO								71	POWER GENERATNG.MACHINES	1	No Quantity							3168			0
S3	2016	2016	2016	2	0	2	Export	72	Botswana	BWA	454	Malawi	MWI								71	POWER GENERATNG.MACHINES	1	No Quantity							144			0
S3	2016	2016	2016	2	0	2	Export	72	Botswana	BWA	508	Mozambique	MOZ								71	POWER GENERATNG.MACHINES	1	No Quantity							8181			0
S3	2016	2016	2016	2	0	2	Export	72	Botswana	BWA	516	Namibia	NAM								71	POWER GENERATNG.MACHINES	1	No Quantity							876135			0
S3	2016	2016	2016	2	0	2	Export	72	Botswana	BWA	566	Nigeria	NGA								71	POWER GENERATNG.MACHINES	1	No Quantity							287			0
S3	2016	2016	2016	2	0	2	Export	72	Botswana	BWA	586	Pakistan	PAK								71	POWER GENERATNG.MACHINES	1	No Quantity							214			0
S3	2016	2016	2016	2	0	2	Export	72	Botswana	BWA	702	Singapore	SGP								71	POWER GENERATNG.MACHINES	1	No Quantity							914055			0
S3	2016	2016	2016	2	0	2	Export	72	Botswana	BWA	710	South Africa	ZAF								71	POWER GENERATNG.MACHINES	1	No Quantity							6365226			0
S3	2016	2016	2016	2	0	2	Export	72	Botswana	BWA	716	Zimbabwe	ZWE								71	POWER GENERATNG.MACHINES	1	No Quantity							127444			0
S3	2016	2016	2016	2	0	2	Export	72	Botswana	BWA	752	Sweden	SWE								71	POWER GENERATNG.MACHINES	1	No Quantity							27731			0
S3	2016	2016	2016	2	0	2	Export	72	Botswana	BWA	784	United Arab Emirates	ARE								71	POWER GENERATNG.MACHINES	1	No Quantity							33442			0
S3	2016	2016	2016	2	0	2	Export	72	Botswana	BWA	826	United Kingdom	GBR								71	POWER GENERATNG.MACHINES	1	No Quantity							680657			0
S3	2016	2016	2016	2	0	2	Export	72	Botswana	BWA	842	USA	USA								71	POWER GENERATNG.MACHINES	1	No Quantity							1165141			0
S3	2016	2016	2016	2	0	2	Export	72	Botswana	BWA	894	Zambia	ZMB								71	POWER GENERATNG.MACHINES	1	No Quantity							385946			0
S3	2016	2016	2016	2	0	2	Export	70	Bosnia Herzegovina	BIH	0	World	WLD								72	SPECIAL.INDUST.MACHINERY	1	No Quantity							59681905			0
S3	2016	2016	2016	2	0	2	Export	70	Bosnia Herzegovina	BIH	8	Albania	ALB								72	SPECIAL.INDUST.MACHINERY	1	No Quantity							22945			0
S3	2016	2016	2016	2	0	2	Export	70	Bosnia Herzegovina	BIH	12	Algeria	DZA								72	SPECIAL.INDUST.MACHINERY	1	No Quantity							36709			0
S3	2016	2016	2016	2	0	2	Export	70	Bosnia Herzegovina	BIH	36	Australia	AUS								72	SPECIAL.INDUST.MACHINERY	1	No Quantity							32206			0
S3	2016	2016	2016	2	0	2	Export	70	Bosnia Herzegovina	BIH	40	Austria	AUT								72	SPECIAL.INDUST.MACHINERY	1	No Quantity							5823949			0
S3	2016	2016	2016	2	0	2	Export	70	Bosnia Herzegovina	BIH	50	Bangladesh	BGD								72	SPECIAL.INDUST.MACHINERY	1	No Quantity							53104			0
S3	2016	2016	2016	2	0	2	Export	70	Bosnia Herzegovina	BIH	56	Belgium	BEL								72	SPECIAL.INDUST.MACHINERY	1	No Quantity							1056771			0
S3	2016	2016	2016	2	0	2	Export	70	Bosnia Herzegovina	BIH	76	Brazil	BRA								72	SPECIAL.INDUST.MACHINERY	1	No Quantity							288			0
S3	2016	2016	2016	2	0	2	Export	70	Bosnia Herzegovina	BIH	100	Bulgaria	BGR								72	SPECIAL.INDUST.MACHINERY	1	No Quantity							329261			0
S3	2016	2016	2016	2	0	2	Export	70	Bosnia Herzegovina	BIH	191	Croatia	HRV								72	SPECIAL.INDUST.MACHINERY	1	No Quantity							3301491			0
S3	2016	2016	2016	2	0	2	Export	70	Bosnia Herzegovina	BIH	203	Czechia	CZE								72	SPECIAL.INDUST.MACHINERY	1	No Quantity							5735			0
S3	2016	2016	2016	2	0	2	Export	70	Bosnia Herzegovina	BIH	208	Denmark	DNK								72	SPECIAL.INDUST.MACHINERY	1	No Quantity							113945			0
S3	2016	2016	2016	2	0	2	Export	70	Bosnia Herzegovina	BIH	231	Ethiopia	ETH								72	SPECIAL.INDUST.MACHINERY	1	No Quantity							160147			0
S3	2016	2016	2016	2	0	2	Export	70	Bosnia Herzegovina	BIH	251	France	FRA								72	SPECIAL.INDUST.MACHINERY	1	No Quantity							1074289			0
S3	2016	2016	2016	2	0	2	Export	70	Bosnia Herzegovina	BIH	276	Germany	DEU								72	SPECIAL.INDUST.MACHINERY	1	No Quantity							11905860			0
S3	2016	2016	2016	2	0	2	Export	70	Bosnia Herzegovina	BIH	300	Greece	GRC								72	SPECIAL.INDUST.MACHINERY	1	No Quantity							44255			0
[truncated: 1,347 more rows]
