# Supplementary material for: Core-periphery structure in sectoral international trade networks: A new approach to an old theory
Source: PLoS One. 2020 Apr 2;15(4):e0229547. doi: 10.1371/journal.pone.0229547 (PMC7117750; doi:10.1371/journal.pone.0229547)
Supplement: S7 File — (ZIP) [file pone.0229547.s007.zip › S7_File/RawData 2016/comtrade (9).csv]

Classification	Year	Period	Period Desc.	Aggregate Level	Is Leaf Code	Trade Flow Code	Trade Flow	Reporter Code	Reporter	Reporter ISO	Partner Code	Partner	Partner ISO	2nd Partner Code	2nd Partner	2nd Partner ISO	Customs Proc. Code	Customs	Mode of Transport Code	Mode of Transport	Commodity Code	Commodity	Qty Unit Code	Qty Unit	Qty	Alt Qty Unit Code	Alt Qty Unit	Alt Qty	Netweight (kg)	Gross weight (kg)	Trade Value (US$)	CIF Trade Value (US$)	FOB Trade Value (US$)	Flag
S3	2016	2016	2016	2	0	2	Export	76	Brazil	BRA	0	World	WLD								00	LIVE ANIMALS	1	No Quantity							283752834			0
S3	2016	2016	2016	2	0	2	Export	76	Brazil	BRA	24	Angola	AGO								00	LIVE ANIMALS	1	No Quantity							1362708			0
S3	2016	2016	2016	2	0	2	Export	76	Brazil	BRA	32	Argentina	ARG								00	LIVE ANIMALS	1	No Quantity							15280961			0
S3	2016	2016	2016	2	0	2	Export	76	Brazil	BRA	40	Austria	AUT								00	LIVE ANIMALS	1	No Quantity							850			0
S3	2016	2016	2016	2	0	2	Export	76	Brazil	BRA	56	Belgium	BEL								00	LIVE ANIMALS	1	No Quantity							90000			0
S3	2016	2016	2016	2	0	2	Export	76	Brazil	BRA	68	Bolivia (Plurinational State of)	BOL								00	LIVE ANIMALS	1	No Quantity							6258867			0
S3	2016	2016	2016	2	0	2	Export	76	Brazil	BRA	124	Canada	CAN								00	LIVE ANIMALS	1	No Quantity							5748			0
S3	2016	2016	2016	2	0	2	Export	76	Brazil	BRA	152	Chile	CHL								00	LIVE ANIMALS	1	No Quantity							4358954			0
S3	2016	2016	2016	2	0	2	Export	76	Brazil	BRA	156	China	CHN								00	LIVE ANIMALS	1	No Quantity							23176			0
S3	2016	2016	2016	2	0	2	Export	76	Brazil	BRA	170	Colombia	COL								00	LIVE ANIMALS	1	No Quantity							7379443			0
S3	2016	2016	2016	2	0	2	Export	76	Brazil	BRA	214	Dominican Rep.	DOM								00	LIVE ANIMALS	1	No Quantity							400130			0
S3	2016	2016	2016	2	0	2	Export	76	Brazil	BRA	218	Ecuador	ECU								00	LIVE ANIMALS	1	No Quantity							10716999			0
S3	2016	2016	2016	2	0	2	Export	76	Brazil	BRA	231	Ethiopia	ETH								00	LIVE ANIMALS	1	No Quantity							251920			0
S3	2016	2016	2016	2	0	2	Export	76	Brazil	BRA	276	Germany	DEU								00	LIVE ANIMALS	1	No Quantity							19725			0
S3	2016	2016	2016	2	0	2	Export	76	Brazil	BRA	344	China, Hong Kong SAR	HKG								00	LIVE ANIMALS	1	No Quantity							148374			0
S3	2016	2016	2016	2	0	2	Export	76	Brazil	BRA	368	Iraq	IRQ								00	LIVE ANIMALS	1	No Quantity							17454661			0
S3	2016	2016	2016	2	0	2	Export	76	Brazil	BRA	400	Jordan	JOR								00	LIVE ANIMALS	1	No Quantity							11477416			0
S3	2016	2016	2016	2	0	2	Export	76	Brazil	BRA	422	Lebanon	LBN								00	LIVE ANIMALS	1	No Quantity							42846689			0
S3	2016	2016	2016	2	0	2	Export	76	Brazil	BRA	484	Mexico	MEX								00	LIVE ANIMALS	1	No Quantity							30000			0
S3	2016	2016	2016	2	0	2	Export	76	Brazil	BRA	490	Other Asia, nes									00	LIVE ANIMALS	1	No Quantity							14172			0
S3	2016	2016	2016	2	0	2	Export	76	Brazil	BRA	528	Netherlands	NLD								00	LIVE ANIMALS	1	No Quantity							10000			0
S3	2016	2016	2016	2	0	2	Export	76	Brazil	BRA	600	Paraguay	PRY								00	LIVE ANIMALS	1	No Quantity							6217877			0
S3	2016	2016	2016	2	0	2	Export	76	Brazil	BRA	604	Peru	PER								00	LIVE ANIMALS	1	No Quantity							10840377			0
S3	2016	2016	2016	2	0	2	Export	76	Brazil	BRA	608	Philippines	PHL								00	LIVE ANIMALS	1	No Quantity							17400			0
S3	2016	2016	2016	2	0	2	Export	76	Brazil	BRA	686	Senegal	SEN								00	LIVE ANIMALS	1	No Quantity							313931			0
S3	2016	2016	2016	2	0	2	Export	76	Brazil	BRA	699	India	IND								00	LIVE ANIMALS	1	No Quantity							684747			0
S3	2016	2016	2016	2	0	2	Export	76	Brazil	BRA	764	Thailand	THA								00	LIVE ANIMALS	1	No Quantity							124220			0
S3	2016	2016	2016	2	0	2	Export	76	Brazil	BRA	784	United Arab Emirates	ARE								00	LIVE ANIMALS	1	No Quantity							131200			0
S3	2016	2016	2016	2	0	2	Export	76	Brazil	BRA	792	Turkey	TUR								00	LIVE ANIMALS	1	No Quantity							107603244			0
S3	2016	2016	2016	2	0	2	Export	76	Brazil	BRA	818	Egypt	EGY								00	LIVE ANIMALS	1	No Quantity							17230277			0
S3	2016	2016	2016	2	0	2	Export	76	Brazil	BRA	842	USA	USA								00	LIVE ANIMALS	1	No Quantity							4728922			0
S3	2016	2016	2016	2	0	2	Export	76	Brazil	BRA	858	Uruguay	URY								00	LIVE ANIMALS	1	No Quantity							2349052			0
S3	2016	2016	2016	2	0	2	Export	76	Brazil	BRA	862	Venezuela	VEN								00	LIVE ANIMALS	1	No Quantity							15380794			0
S3	2016	2016	2016	2	0	2	Export	84	Belize	BLZ	0	World	WLD								00	LIVE ANIMALS	1	No Quantity							217675			0
S3	2016	2016	2016	2	0	2	Export	84	Belize	BLZ	392	Japan	JPN								00	LIVE ANIMALS	1	No Quantity							2269			0
S3	2016	2016	2016	2	0	2	Export	84	Belize	BLZ	484	Mexico	MEX								00	LIVE ANIMALS	1	No Quantity							54925			0
S3	2016	2016	2016	2	0	2	Export	84	Belize	BLZ	842	USA	USA								00	LIVE ANIMALS	1	No Quantity							160481			0
S3	2016	2016	2016	2	0	2	Export	76	Brazil	BRA	0	World	WLD								01	MEAT, MEAT PREPARATIONS	1	No Quantity							13940913574			0
S3	2016	2016	2016	2	0	2	Export	76	Brazil	BRA	4	Afghanistan	AFG								01	MEAT, MEAT PREPARATIONS	1	No Quantity							8546403			0
S3	2016	2016	2016	2	0	2	Export	76	Brazil	BRA	8	Albania	ALB								01	MEAT, MEAT PREPARATIONS	1	No Quantity							25425969			0
S3	2016	2016	2016	2	0	2	Export	76	Brazil	BRA	12	Algeria	DZA								01	MEAT, MEAT PREPARATIONS	1	No Quantity							71291944			0
S3	2016	2016	2016	2	0	2	Export	76	Brazil	BRA	24	Angola	AGO								01	MEAT, MEAT PREPARATIONS	1	No Quantity							190905552			0
S3	2016	2016	2016	2	0	2	Export	76	Brazil	BRA	28	Antigua and Barbuda	ATG								01	MEAT, MEAT PREPARATIONS	1	No Quantity							4210927			0
S3	2016	2016	2016	2	0	2	Export	76	Brazil	BRA	31	Azerbaijan	AZE								01	MEAT, MEAT PREPARATIONS	1	No Quantity							10315236			0
S3	2016	2016	2016	2	0	2	Export	76	Brazil	BRA	32	Argentina	ARG								01	MEAT, MEAT PREPARATIONS	1	No Quantity							84411756			0
S3	2016	2016	2016	2	0	2	Export	76	Brazil	BRA	36	Australia	AUS								01	MEAT, MEAT PREPARATIONS	1	No Quantity							2528244			0
S3	2016	2016	2016	2	0	2	Export	76	Brazil	BRA	40	Austria	AUT								01	MEAT, MEAT PREPARATIONS	1	No Quantity							8214150			0
S3	2016	2016	2016	2	0	2	Export	76	Brazil	BRA	44	Bahamas	BHS								01	MEAT, MEAT PREPARATIONS	1	No Quantity							18279574			0
S3	2016	2016	2016	2	0	2	Export	76	Brazil	BRA	48	Bahrain	BHR								01	MEAT, MEAT PREPARATIONS	1	No Quantity							44562045			0
S3	2016	2016	2016	2	0	2	Export	76	Brazil	BRA	51	Armenia	ARM								01	MEAT, MEAT PREPARATIONS	1	No Quantity							13784279			0
S3	2016	2016	2016	2	0	2	Export	76	Brazil	BRA	52	Barbados	BRB								01	MEAT, MEAT PREPARATIONS	1	No Quantity							1692734			0
S3	2016	2016	2016	2	0	2	Export	76	Brazil	BRA	56	Belgium	BEL								01	MEAT, MEAT PREPARATIONS	1	No Quantity							62215307			0
S3	2016	2016	2016	2	0	2	Export	76	Brazil	BRA	60	Bermuda	BMU								01	MEAT, MEAT PREPARATIONS	1	No Quantity							1303156			0
S3	2016	2016	2016	2	0	2	Export	76	Brazil	BRA	68	Bolivia (Plurinational State of)	BOL								01	MEAT, MEAT PREPARATIONS	1	No Quantity							10545962			0
S3	2016	2016	2016	2	0	2	Export	76	Brazil	BRA	84	Belize	BLZ								01	MEAT, MEAT PREPARATIONS	1	No Quantity							569245			0
S3	2016	2016	2016	2	0	2	Export	76	Brazil	BRA	92	Br. Virgin Isds	VGB								01	MEAT, MEAT PREPARATIONS	1	No Quantity							169965			0
S3	2016	2016	2016	2	0	2	Export	76	Brazil	BRA	96	Brunei Darussalam	BRN								01	MEAT, MEAT PREPARATIONS	1	No Quantity							263777			0
S3	2016	2016	2016	2	0	2	Export	76	Brazil	BRA	100	Bulgaria	BGR								01	MEAT, MEAT PREPARATIONS	1	No Quantity							378377			0
S3	2016	2016	2016	2	0	2	Export	76	Brazil	BRA	104	Myanmar	MMR								01	MEAT, MEAT PREPARATIONS	1	No Quantity							34068			0
S3	2016	2016	2016	2	0	2	Export	76	Brazil	BRA	112	Belarus	BLR								01	MEAT, MEAT PREPARATIONS	1	No Quantity							435311			0
S3	2016	2016	2016	2	0	2	Export	76	Brazil	BRA	120	Cameroon	CMR								01	MEAT, MEAT PREPARATIONS	1	No Quantity							1786798			0
S3	2016	2016	2016	2	0	2	Export	76	Brazil	BRA	124	Canada	CAN								01	MEAT, MEAT PREPARATIONS	1	No Quantity							44415719			0
S3	2016	2016	2016	2	0	2	Export	76	Brazil	BRA	132	Cabo Verde	CPV								01	MEAT, MEAT PREPARATIONS	1	No Quantity							2041239			0
S3	2016	2016	2016	2	0	2	Export	76	Brazil	BRA	136	Cayman Isds	CYM								01	MEAT, MEAT PREPARATIONS	1	No Quantity							209109			0
S3	2016	2016	2016	2	0	2	Export	76	Brazil	BRA	140	Central African Rep.	CAF								01	MEAT, MEAT PREPARATIONS	1	No Quantity							704669			0
S3	2016	2016	2016	2	0	2	Export	76	Brazil	BRA	144	Sri Lanka	LKA								01	MEAT, MEAT PREPARATIONS	1	No Quantity							157485			0
S3	2016	2016	2016	2	0	2	Export	76	Brazil	BRA	148	Chad	TCD								01	MEAT, MEAT PREPARATIONS	1	No Quantity							1362306			0
S3	2016	2016	2016	2	0	2	Export	76	Brazil	BRA	152	Chile	CHL								01	MEAT, MEAT PREPARATIONS	1	No Quantity							441631604			0
S3	2016	2016	2016	2	0	2	Export	76	Brazil	BRA	156	China	CHN								01	MEAT, MEAT PREPARATIONS	1	No Quantity							1751875274			0
S3	2016	2016	2016	2	0	2	Export	76	Brazil	BRA	170	Colombia	COL								01	MEAT, MEAT PREPARATIONS	1	No Quantity							52450			0
S3	2016	2016	2016	2	0	2	Export	76	Brazil	BRA	174	Comoros	COM								01	MEAT, MEAT PREPARATIONS	1	No Quantity							1756720			0
S3	2016	2016	2016	2	0	2	Export	76	Brazil	BRA	178	Congo	COG								01	MEAT, MEAT PREPARATIONS	1	No Quantity							22144080			0
S3	2016	2016	2016	2	0	2	Export	76	Brazil	BRA	180	Dem. Rep. of the Congo	COD								01	MEAT, MEAT PREPARATIONS	1	No Quantity							24476289			0
S3	2016	2016	2016	2	0	2	Export	76	Brazil	BRA	192	Cuba	CUB								01	MEAT, MEAT PREPARATIONS	1	No Quantity							77675563			0
S3	2016	2016	2016	2	0	2	Export	76	Brazil	BRA	196	Cyprus	CYP								01	MEAT, MEAT PREPARATIONS	1	No Quantity							873500			0
S3	2016	2016	2016	2	0	2	Export	76	Brazil	BRA	203	Czechia	CZE								01	MEAT, MEAT PREPARATIONS	1	No Quantity							8927			0
S3	2016	2016	2016	2	0	2	Export	76	Brazil	BRA	204	Benin	BEN								01	MEAT, MEAT PREPARATIONS	1	No Quantity							17889894			0
S3	2016	2016	2016	2	0	2	Export	76	Brazil	BRA	208	Denmark	DNK								01	MEAT, MEAT PREPARATIONS	1	No Quantity							3888827			0
S3	2016	2016	2016	2	0	2	Export	76	Brazil	BRA	212	Dominica	DMA								01	MEAT, MEAT PREPARATIONS	1	No Quantity							1535126			0
S3	2016	2016	2016	2	0	2	Export	76	Brazil	BRA	214	Dominican Rep.	DOM								01	MEAT, MEAT PREPARATIONS	1	No Quantity							89410			0
S3	2016	2016	2016	2	0	2	Export	76	Brazil	BRA	226	Equatorial Guinea	GNQ								01	MEAT, MEAT PREPARATIONS	1	No Quantity							9863410			0
S3	2016	2016	2016	2	0	2	Export	76	Brazil	BRA	231	Ethiopia	ETH								01	MEAT, MEAT PREPARATIONS	1	No Quantity							528725			0
S3	2016	2016	2016	2	0	2	Export	76	Brazil	BRA	234	Faeroe Isds	FRO								01	MEAT, MEAT PREPARATIONS	1	No Quantity							26544			0
S3	2016	2016	2016	2	0	2	Export	76	Brazil	BRA	246	Finland	FIN								01	MEAT, MEAT PREPARATIONS	1	No Quantity							2849602			0
S3	2016	2016	2016	2	0	2	Export	76	Brazil	BRA	251	France	FRA								01	MEAT, MEAT PREPARATIONS	1	No Quantity							9681003			0
S3	2016	2016	2016	2	0	2	Export	76	Brazil	BRA	258	French Polynesia	PYF								01	MEAT, MEAT PREPARATIONS	1	No Quantity							184250			0
S3	2016	2016	2016	2	0	2	Export	76	Brazil	BRA	262	Djibouti	DJI								01	MEAT, MEAT PREPARATIONS	1	No Quantity							1612591			0
S3	2016	2016	2016	2	0	2	Export	76	Brazil	BRA	266	Gabon	GAB								01	MEAT, MEAT PREPARATIONS	1	No Quantity							23448968			0
S3	2016	2016	2016	2	0	2	Export	76	Brazil	BRA	268	Georgia	GEO								01	MEAT, MEAT PREPARATIONS	1	No Quantity							22902912			0
S3	2016	2016	2016	2	0	2	Export	76	Brazil	BRA	270	Gambia	GMB								01	MEAT, MEAT PREPARATIONS	1	No Quantity							7701127			0
S3	2016	2016	2016	2	0	2	Export	76	Brazil	BRA	275	State of Palestine	PSE								01	MEAT, MEAT PREPARATIONS	1	No Quantity							26322321			0
S3	2016	2016	2016	2	0	2	Export	76	Brazil	BRA	276	Germany	DEU								01	MEAT, MEAT PREPARATIONS	1	No Quantity							230076029			0
S3	2016	2016	2016	2	0	2	Export	76	Brazil	BRA	288	Ghana	GHA								01	MEAT, MEAT PREPARATIONS	1	No Quantity							20485368			0
S3	2016	2016	2016	2	0	2	Export	76	Brazil	BRA	300	Greece	GRC								01	MEAT, MEAT PREPARATIONS	1	No Quantity							1858102			0
S3	2016	2016	2016	2	0	2	Export	76	Brazil	BRA	308	Grenada	GRD								01	MEAT, MEAT PREPARATIONS	1	No Quantity							5447478			0
S3	2016	2016	2016	2	0	2	Export	76	Brazil	BRA	316	Guam	GUM								01	MEAT, MEAT PREPARATIONS	1	No Quantity							268796			0
S3	2016	2016	2016	2	0	2	Export	76	Brazil	BRA	324	Guinea	GIN								01	MEAT, MEAT PREPARATIONS	1	No Quantity							9511243			0
S3	2016	2016	2016	2	0	2	Export	76	Brazil	BRA	328	Guyana	GUY								01	MEAT, MEAT PREPARATIONS	1	No Quantity							2175758			0
S3	2016	2016	2016	2	0	2	Export	76	Brazil	BRA	332	Haiti	HTI								01	MEAT, MEAT PREPARATIONS	1	No Quantity							7922712			0
S3	2016	2016	2016	2	0	2	Export	76	Brazil	BRA	344	China, Hong Kong SAR	HKG								01	MEAT, MEAT PREPARATIONS	1	No Quantity							1638151847			0
S3	2016	2016	2016	2	0	2	Export	76	Brazil	BRA	360	Indonesia	IDN								01	MEAT, MEAT PREPARATIONS	1	No Quantity							114909			0
S3	2016	2016	2016	2	0	2	Export	76	Brazil	BRA	364	Iran	IRN								01	MEAT, MEAT PREPARATIONS	1	No Quantity							377420791			0
S3	2016	2016	2016	2	0	2	Export	76	Brazil	BRA	368	Iraq	IRQ								01	MEAT, MEAT PREPARATIONS	1	No Quantity							108749258			0
S3	2016	2016	2016	2	0	2	Export	76	Brazil	BRA	372	Ireland	IRL								01	MEAT, MEAT PREPARATIONS	1	No Quantity							26838632			0
S3	2016	2016	2016	2	0	2	Export	76	Brazil	BRA	376	Israel	ISR								01	MEAT, MEAT PREPARATIONS	1	No Quantity							73360051			0
S3	2016	2016	2016	2	0	2	Export	76	Brazil	BRA	381	Italy	ITA								01	MEAT, MEAT PREPARATIONS	1	No Quantity							200923844			0
S3	2016	2016	2016	2	0	2	Export	76	Brazil	BRA	384	Côte d'Ivoire	CIV								01	MEAT, MEAT PREPARATIONS	1	No Quantity							9269933			0
S3	2016	2016	2016	2	0	2	Export	76	Brazil	BRA	388	Jamaica	JAM								01	MEAT, MEAT PREPARATIONS	1	No Quantity							7877720			0
S3	2016	2016	2016	2	0	2	Export	76	Brazil	BRA	392	Japan	JPN								01	MEAT, MEAT PREPARATIONS	1	No Quantity							747066937			0
S3	2016	2016	2016	2	0	2	Export	76	Brazil	BRA	398	Kazakhstan	KAZ								01	MEAT, MEAT PREPARATIONS	1	No Quantity							216068			0
S3	2016	2016	2016	2	0	2	Export	76	Brazil	BRA	400	Jordan	JOR								01	MEAT, MEAT PREPARATIONS	1	No Quantity							103857857			0
S3	2016	2016	2016	2	0	2	Export	76	Brazil	BRA	404	Kenya	KEN								01	MEAT, MEAT PREPARATIONS	1	No Quantity							541751			0
S3	2016	2016	2016	2	0	2	Export	76	Brazil	BRA	408	Dem. People's Rep. of Korea	PRK								01	MEAT, MEAT PREPARATIONS	1	No Quantity							230660			0
S3	2016	2016	2016	2	0	2	Export	76	Brazil	BRA	410	Rep. of Korea	KOR								01	MEAT, MEAT PREPARATIONS	1	No Quantity							170672911			0
S3	2016	2016	2016	2	0	2	Export	76	Brazil	BRA	414	Kuwait	KWT								01	MEAT, MEAT PREPARATIONS	1	No Quantity							164135444			0
S3	2016	2016	2016	2	0	2	Export	76	Brazil	BRA	417	Kyrgyzstan	KGZ								01	MEAT, MEAT PREPARATIONS	1	No Quantity							2243147			0
S3	2016	2016	2016	2	0	2	Export	76	Brazil	BRA	422	Lebanon	LBN								01	MEAT, MEAT PREPARATIONS	1	No Quantity							82274476			0
S3	2016	2016	2016	2	0	2	Export	76	Brazil	BRA	430	Liberia	LBR								01	MEAT, MEAT PREPARATIONS	1	No Quantity							7856019			0
S3	2016	2016	2016	2	0	2	Export	76	Brazil	BRA	434	Libya	LBY								01	MEAT, MEAT PREPARATIONS	1	No Quantity							64609872			0
S3	2016	2016	2016	2	0	2	Export	76	Brazil	BRA	446	China, Macao SAR	MAC								01	MEAT, MEAT PREPARATIONS	1	No Quantity							149704			0
S3	2016	2016	2016	2	0	2	Export	76	Brazil	BRA	458	Malaysia	MYS								01	MEAT, MEAT PREPARATIONS	1	No Quantity							35123585			0
S3	2016	2016	2016	2	0	2	Export	76	Brazil	BRA	462	Maldives	MDV								01	MEAT, MEAT PREPARATIONS	1	No Quantity							14192676			0
S3	2016	2016	2016	2	0	2	Export	76	Brazil	BRA	466	Mali	MLI								01	MEAT, MEAT PREPARATIONS	1	No Quantity							497584			0
S3	2016	2016	2016	2	0	2	Export	76	Brazil	BRA	470	Malta	MLT								01	MEAT, MEAT PREPARATIONS	1	No Quantity							1245061			0
S3	2016	2016	2016	2	0	2	Export	76	Brazil	BRA	478	Mauritania	MRT								01	MEAT, MEAT PREPARATIONS	1	No Quantity							3657762			0
S3	2016	2016	2016	2	0	2	Export	76	Brazil	BRA	480	Mauritius	MUS								01	MEAT, MEAT PREPARATIONS	1	No Quantity							5293892			0
S3	2016	2016	2016	2	0	2	Export	76	Brazil	BRA	484	Mexico	MEX								01	MEAT, MEAT PREPARATIONS	1	No Quantity							110806420			0
S3	2016	2016	2016	2	0	2	Export	76	Brazil	BRA	490	Other Asia, nes									01	MEAT, MEAT PREPARATIONS	1	No Quantity							40086			0
S3	2016	2016	2016	2	0	2	Export	76	Brazil	BRA	496	Mongolia	MNG								01	MEAT, MEAT PREPARATIONS	1	No Quantity							249287			0
S3	2016	2016	2016	2	0	2	Export	76	Brazil	BRA	498	Rep. of Moldova	MDA								01	MEAT, MEAT PREPARATIONS	1	No Quantity							1965446			0
S3	2016	2016	2016	2	0	2	Export	76	Brazil	BRA	499	Montenegro	MNE								01	MEAT, MEAT PREPARATIONS	1	No Quantity							2115697			0
S3	2016	2016	2016	2	0	2	Export	76	Brazil	BRA	504	Morocco	MAR								01	MEAT, MEAT PREPARATIONS	1	No Quantity							1758474			0
S3	2016	2016	2016	2	0	2	Export	76	Brazil	BRA	508	Mozambique	MOZ								01	MEAT, MEAT PREPARATIONS	1	No Quantity							4823092			0
S3	2016	2016	2016	2	0	2	Export	76	Brazil	BRA	512	Oman	OMN								01	MEAT, MEAT PREPARATIONS	1	No Quantity							128194059			0
S3	2016	2016	2016	2	0	2	Export	76	Brazil	BRA	516	Namibia	NAM								01	MEAT, MEAT PREPARATIONS	1	No Quantity							868445			0
S3	2016	2016	2016	2	0	2	Export	76	Brazil	BRA	528	Netherlands	NLD								01	MEAT, MEAT PREPARATIONS	1	No Quantity							714931998			0
S3	2016	2016	2016	2	0	2	Export	76	Brazil	BRA	531	Curaçao	CUW								01	MEAT, MEAT PREPARATIONS	1	No Quantity							18509640			0
S3	2016	2016	2016	2	0	2	Export	76	Brazil	BRA	533	Aruba	ABW								01	MEAT, MEAT PREPARATIONS	1	No Quantity							12422076			0
S3	2016	2016	2016	2	0	2	Export	76	Brazil	BRA	534	Saint Maarten	SXM								01	MEAT, MEAT PREPARATIONS	1	No Quantity							95858			0
S3	2016	2016	2016	2	0	2	Export	76	Brazil	BRA	535	Bonaire	BES								01	MEAT, MEAT PREPARATIONS	1	No Quantity							287770			0
S3	2016	2016	2016	2	0	2	Export	76	Brazil	BRA	540	New Caledonia	NCL								01	MEAT, MEAT PREPARATIONS	1	No Quantity							3057255			0
S3	2016	2016	2016	2	0	2	Export	76	Brazil	BRA	554	New Zealand	NZL								01	MEAT, MEAT PREPARATIONS	1	No Quantity							370765			0
S3	2016	2016	2016	2	0	2	Export	76	Brazil	BRA	562	Niger	NER								01	MEAT, MEAT PREPARATIONS	1	No Quantity							187395			0
S3	2016	2016	2016	2	0	2	Export	76	Brazil	BRA	566	Nigeria	NGA								01	MEAT, MEAT PREPARATIONS	1	No Quantity							1180704			0
S3	2016	2016	2016	2	0	2	Export	76	Brazil	BRA	579	Norway	NOR								01	MEAT, MEAT PREPARATIONS	1	No Quantity							2371786			0
S3	2016	2016	2016	2	0	2	Export	76	Brazil	BRA	583	FS Micronesia	FSM								01	MEAT, MEAT PREPARATIONS	1	No Quantity							221021			0
S3	2016	2016	2016	2	0	2	Export	76	Brazil	BRA	586	Pakistan	PAK								01	MEAT, MEAT PREPARATIONS	1	No Quantity							54854			0
S3	2016	2016	2016	2	0	2	Export	76	Brazil	BRA	591	Panama	PAN								01	MEAT, MEAT PREPARATIONS	1	No Quantity							676335			0
S3	2016	2016	2016	2	0	2	Export	76	Brazil	BRA	600	Paraguay	PRY								01	MEAT, MEAT PREPARATIONS	1	No Quantity							7034663			0
S3	2016	2016	2016	2	0	2	Export	76	Brazil	BRA	604	Peru	PER								01	MEAT, MEAT PREPARATIONS	1	No Quantity							30024415			0
S3	2016	2016	2016	2	0	2	Export	76	Brazil	BRA	608	Philippines	PHL								01	MEAT, MEAT PREPARATIONS	1	No Quantity							73599914			0
S3	2016	2016	2016	2	0	2	Export	76	Brazil	BRA	620	Portugal	PRT								01	MEAT, MEAT PREPARATIONS	1	No Quantity							4172452			0
S3	2016	2016	2016	2	0	2	Export	76	Brazil	BRA	624	Guinea-Bissau	GNB								01	MEAT, MEAT PREPARATIONS	1	No Quantity							597491			0
S3	2016	2016	2016	2	0	2	Export	76	Brazil	BRA	626	Timor-Leste	TLS								01	MEAT, MEAT PREPARATIONS	1	No Quantity							6599995			0
S3	2016	2016	2016	2	0	2	Export	76	Brazil	BRA	634	Qatar	QAT								01	MEAT, MEAT PREPARATIONS	1	No Quantity							113535898			0
S3	2016	2016	2016	2	0	2	Export	76	Brazil	BRA	642	Romania	ROU								01	MEAT, MEAT PREPARATIONS	1	No Quantity							1080537			0
S3	2016	2016	2016	2	0	2	Export	76	Brazil	BRA	643	Russian Federation	RUS								01	MEAT, MEAT PREPARATIONS	1	No Quantity							1028573633			0
S3	2016	2016	2016	2	0	2	Export	76	Brazil	BRA	646	Rwanda	RWA								01	MEAT, MEAT PREPARATIONS	1	No Quantity							100339			0
S3	2016	2016	2016	2	0	2	Export	76	Brazil	BRA	659	Saint Kitts and Nevis	KNA								01	MEAT, MEAT PREPARATIONS	1	No Quantity							2158211			0
S3	2016	2016	2016	2	0	2	Export	76	Brazil	BRA	660	Anguilla	AIA								01	MEAT, MEAT PREPARATIONS	1	No Quantity							394734			0
S3	2016	2016	2016	2	0	2	Export	76	Brazil	BRA	662	Saint Lucia	LCA								01	MEAT, MEAT PREPARATIONS	1	No Quantity							305057			0
S3	2016	2016	2016	2	0	2	Export	76	Brazil	BRA	670	Saint Vincent and the Grenadines	VCT								01	MEAT, MEAT PREPARATIONS	1	No Quantity							461693			0
S3	2016	2016	2016	2	0	2	Export	76	Brazil	BRA	674	San Marino	SMR								01	MEAT, MEAT PREPARATIONS	1	No Quantity							22725			0
S3	2016	2016	2016	2	0	2	Export	76	Brazil	BRA	678	Sao Tome and Principe	STP								01	MEAT, MEAT PREPARATIONS	1	No Quantity							360338			0
S3	2016	2016	2016	2	0	2	Export	76	Brazil	BRA	682	Saudi Arabia	SAU								01	MEAT, MEAT PREPARATIONS	1	No Quantity							1277997999			0
S3	2016	2016	2016	2	0	2	Export	76	Brazil	BRA	686	Senegal	SEN								01	MEAT, MEAT PREPARATIONS	1	No Quantity							980383			0
S3	2016	2016	2016	2	0	2	Export	76	Brazil	BRA	688	Serbia	SRB								01	MEAT, MEAT PREPARATIONS	1	No Quantity							18189398			0
S3	2016	2016	2016	2	0	2	Export	76	Brazil	BRA	690	Seychelles	SYC								01	MEAT, MEAT PREPARATIONS	1	No Quantity							3814406			0
S3	2016	2016	2016	2	0	2	Export	76	Brazil	BRA	694	Sierra Leone	SLE								01	MEAT, MEAT PREPARATIONS	1	No Quantity							8128936			0
S3	2016	2016	2016	2	0	2	Export	76	Brazil	BRA	702	Singapore	SGP								01	MEAT, MEAT PREPARATIONS	1	No Quantity							326820111			0
S3	2016	2016	2016	2	0	2	Export	76	Brazil	BRA	704	Viet Nam	VNM								01	MEAT, MEAT PREPARATIONS	1	No Quantity							59293614			0
S3	2016	2016	2016	2	0	2	Export	76	Brazil	BRA	710	South Africa	ZAF								01	MEAT, MEAT PREPARATIONS	1	No Quantity							120774411			0
S3	2016	2016	2016	2	0	2	Export	76	Brazil	BRA	724	Spain	ESP								01	MEAT, MEAT PREPARATIONS	1	No Quantity							101472976			0
S3	2016	2016	2016	2	0	2	Export	76	Brazil	BRA	728	South Sudan	SSD								01	MEAT, MEAT PREPARATIONS	1	No Quantity							244080			0
S3	2016	2016	2016	2	0	2	Export	76	Brazil	BRA	729	Sudan	SDN								01	MEAT, MEAT PREPARATIONS	1	No Quantity							822727			0
S3	2016	2016	2016	2	0	2	Export	76	Brazil	BRA	740	Suriname	SUR								01	MEAT, MEAT PREPARATIONS	1	No Quantity							6126445			0
S3	2016	2016	2016	2	0	2	Export	76	Brazil	BRA	752	Sweden	SWE								01	MEAT, MEAT PREPARATIONS	1	No Quantity							31384396			0
S3	2016	2016	2016	2	0	2	Export	76	Brazil	BRA	757	Switzerland	CHE								01	MEAT, MEAT PREPARATIONS	1	No Quantity							47789352			0
S3	2016	2016	2016	2	0	2	Export	76	Brazil	BRA	762	Tajikistan	TJK								01	MEAT, MEAT PREPARATIONS	1	No Quantity							1573188			0
S3	2016	2016	2016	2	0	2	Export	76	Brazil	BRA	764	Thailand	THA								01	MEAT, MEAT PREPARATIONS	1	No Quantity							4924382			0
S3	2016	2016	2016	2	0	2	Export	76	Brazil	BRA	768	Togo	TGO								01	MEAT, MEAT PREPARATIONS	1	No Quantity							1295825			0
S3	2016	2016	2016	2	0	2	Export	76	Brazil	BRA	776	Tonga	TON								01	MEAT, MEAT PREPARATIONS	1	No Quantity							391192			0
S3	2016	2016	2016	2	0	2	Export	76	Brazil	BRA	780	Trinidad and Tobago	TTO								01	MEAT, MEAT PREPARATIONS	1	No Quantity							4533249			0
S3	2016	2016	2016	2	0	2	Export	76	Brazil	BRA	784	United Arab Emirates	ARE								01	MEAT, MEAT PREPARATIONS	1	No Quantity							584911334			0
S3	2016	2016	2016	2	0	2	Export	76	Brazil	BRA	788	Tunisia	TUN								01	MEAT, MEAT PREPARATIONS	1	No Quantity							1417498			0
S3	2016	2016	2016	2	0	2	Export	76	Brazil	BRA	792	Turkey	TUR								01	MEAT, MEAT PREPARATIONS	1	No Quantity							16946559			0
S3	2016	2016	2016	2	0	2	Export	76	Brazil	BRA	795	Turkmenistan	TKM								01	MEAT, MEAT PREPARATIONS	1	No Quantity							423610			0
S3	2016	2016	2016	2	0	2	Export	76	Brazil	BRA	796	Turks and Caicos Isds	TCA								01	MEAT, MEAT PREPARATIONS	1	No Quantity							18238			0
S3	2016	2016	2016	2	0	2	Export	76	Brazil	BRA	800	Uganda	UGA								01	MEAT, MEAT PREPARATIONS	1	No Quantity							36725			0
S3	2016	2016	2016	2	0	2	Export	76	Brazil	BRA	807	North Macedonia	MKD								01	MEAT, MEAT PREPARATIONS	1	No Quantity							15699249			0
S3	2016	2016	2016	2	0	2	Export	76	Brazil	BRA	818	Egypt	EGY								01	MEAT, MEAT PREPARATIONS	1	No Quantity							690243211			0
S3	2016	2016	2016	2	0	2	Export	76	Brazil	BRA	826	United Kingdom	GBR								01	MEAT, MEAT PREPARATIONS	1	No Quantity							389129473			0
S3	2016	2016	2016	2	0	2	Export	76	Brazil	BRA	834	United Rep. of Tanzania	TZA								01	MEAT, MEAT PREPARATIONS	1	No Quantity							797804			0
S3	2016	2016	2016	2	0	2	Export	76	Brazil	BRA	842	USA	USA								01	MEAT, MEAT PREPARATIONS	1	No Quantity							299425992			0
S3	2016	2016	2016	2	0	2	Export	76	Brazil	BRA	854	Burkina Faso	BFA								01	MEAT, MEAT PREPARATIONS	1	No Quantity							21200			0
S3	2016	2016	2016	2	0	2	Export	76	Brazil	BRA	858	Uruguay	URY								01	MEAT, MEAT PREPARATIONS	1	No Quantity							76547458			0
S3	2016	2016	2016	2	0	2	Export	76	Brazil	BRA	862	Venezuela	VEN								01	MEAT, MEAT PREPARATIONS	1	No Quantity							301125694			0
S3	2016	2016	2016	2	0	2	Export	76	Brazil	BRA	882	Samoa	WSM								01	MEAT, MEAT PREPARATIONS	1	No Quantity							323395			0
S3	2016	2016	2016	2	0	2	Export	76	Brazil	BRA	887	Yemen	YEM								01	MEAT, MEAT PREPARATIONS	1	No Quantity							88836716			0
S3	2016	2016	2016	2	0	2	Export	76	Brazil	BRA	894	Zambia	ZMB								01	MEAT, MEAT PREPARATIONS	1	No Quantity							143490			0
S3	2016	2016	2016	2	0	2	Export	76	Brazil	BRA	0	World	WLD								02	DAIRY PRODUCTS,BIRD EGGS	1	No Quantity							212279358			0
S3	2016	2016	2016	2	0	2	Export	76	Brazil	BRA	24	Angola	AGO								02	DAIRY PRODUCTS,BIRD EGGS	1	No Quantity							9358221			0
S3	2016	2016	2016	2	0	2	Export	76	Brazil	BRA	32	Argentina	ARG								02	DAIRY PRODUCTS,BIRD EGGS	1	No Quantity							1740589			0
S3	2016	2016	2016	2	0	2	Export	76	Brazil	BRA	48	Bahrain	BHR								02	DAIRY PRODUCTS,BIRD EGGS	1	No Quantity							1506692			0
S3	2016	2016	2016	2	0	2	Export	76	Brazil	BRA	68	Bolivia (Plurinational State of)	BOL								02	DAIRY PRODUCTS,BIRD EGGS	1	No Quantity							3375126			0
S3	2016	2016	2016	2	0	2	Export	76	Brazil	BRA	132	Cabo Verde	CPV								02	DAIRY PRODUCTS,BIRD EGGS	1	No Quantity							79793			0
S3	2016	2016	2016	2	0	2	Export	76	Brazil	BRA	136	Cayman Isds	CYM								02	DAIRY PRODUCTS,BIRD EGGS	1	No Quantity							434799			0
S3	2016	2016	2016	2	0	2	Export	76	Brazil	BRA	144	Sri Lanka	LKA								02	DAIRY PRODUCTS,BIRD EGGS	1	No Quantity							1693			0
S3	2016	2016	2016	2	0	2	Export	76	Brazil	BRA	152	Chile	CHL								02	DAIRY PRODUCTS,BIRD EGGS	1	No Quantity							4127983			0
S3	2016	2016	2016	2	0	2	Export	76	Brazil	BRA	156	China	CHN								02	DAIRY PRODUCTS,BIRD EGGS	1	No Quantity							766			0
S3	2016	2016	2016	2	0	2	Export	76	Brazil	BRA	170	Colombia	COL								02	DAIRY PRODUCTS,BIRD EGGS	1	No Quantity							1928625			0
S3	2016	2016	2016	2	0	2	Export	76	Brazil	BRA	180	Dem. Rep. of the Congo	COD								02	DAIRY PRODUCTS,BIRD EGGS	1	No Quantity							174532			0
S3	2016	2016	2016	2	0	2	Export	76	Brazil	BRA	188	Costa Rica	CRI								02	DAIRY PRODUCTS,BIRD EGGS	1	No Quantity							3			0
S3	2016	2016	2016	2	0	2	Export	76	Brazil	BRA	192	Cuba	CUB								02	DAIRY PRODUCTS,BIRD EGGS	1	No Quantity							1202863			0
S3	2016	2016	2016	2	0	2	Export	76	Brazil	BRA	214	Dominican Rep.	DOM								02	DAIRY PRODUCTS,BIRD EGGS	1	No Quantity							286272			0
S3	2016	2016	2016	2	0	2	Export	76	Brazil	BRA	218	Ecuador	ECU								02	DAIRY PRODUCTS,BIRD EGGS	1	No Quantity							249030			0
S3	2016	2016	2016	2	0	2	Export	76	Brazil	BRA	226	Equatorial Guinea	GNQ								02	DAIRY PRODUCTS,BIRD EGGS	1	No Quantity							158443			0
S3	2016	2016	2016	2	0	2	Export	76	Brazil	BRA	251	France	FRA								02	DAIRY PRODUCTS,BIRD EGGS	1	No Quantity							175927			0
S3	2016	2016	2016	2	0	2	Export	76	Brazil	BRA	288	Ghana	GHA								02	DAIRY PRODUCTS,BIRD EGGS	1	No Quantity							85343			0
S3	2016	2016	2016	2	0	2	Export	76	Brazil	BRA	308	Grenada	GRD								02	DAIRY PRODUCTS,BIRD EGGS	1	No Quantity							139507			0
S3	2016	2016	2016	2	0	2	Export	76	Brazil	BRA	320	Guatemala	GTM								02	DAIRY PRODUCTS,BIRD EGGS	1	No Quantity							39304			0
S3	2016	2016	2016	2	0	2	Export	76	Brazil	BRA	328	Guyana	GUY								02	DAIRY PRODUCTS,BIRD EGGS	1	No Quantity							227			0
S3	2016	2016	2016	2	0	2	Export	76	Brazil	BRA	332	Haiti	HTI								02	DAIRY PRODUCTS,BIRD EGGS	1	No Quantity							324852			0
S3	2016	2016	2016	2	0	2	Export	76	Brazil	BRA	344	China, Hong Kong SAR	HKG								02	DAIRY PRODUCTS,BIRD EGGS	1	No Quantity							30312			0
S3	2016	2016	2016	2	0	2	Export	76	Brazil	BRA	384	Côte d'Ivoire	CIV								02	DAIRY PRODUCTS,BIRD EGGS	1	No Quantity							743206			0
S3	2016	2016	2016	2	0	2	Export	76	Brazil	BRA	392	Japan	JPN								02	DAIRY PRODUCTS,BIRD EGGS	1	No Quantity							3847683			0
S3	2016	2016	2016	2	0	2	Export	76	Brazil	BRA	414	Kuwait	KWT								02	DAIRY PRODUCTS,BIRD EGGS	1	No Quantity							1668613			0
S3	2016	2016	2016	2	0	2	Export	76	Brazil	BRA	430	Liberia	LBR								02	DAIRY PRODUCTS,BIRD EGGS	1	No Quantity							89984			0
S3	2016	2016	2016	2	0	2	Export	76	Brazil	BRA	434	Libya	LBY								02	DAIRY PRODUCTS,BIRD EGGS	1	No Quantity							83242			0
S3	2016	2016	2016	2	0	2	Export	76	Brazil	BRA	466	Mali	MLI								02	DAIRY PRODUCTS,BIRD EGGS	1	No Quantity							19377			0
S3	2016	2016	2016	2	0	2	Export	76	Brazil	BRA	484	Mexico	MEX								02	DAIRY PRODUCTS,BIRD EGGS	1	No Quantity							934936			0
S3	2016	2016	2016	2	0	2	Export	76	Brazil	BRA	490	Other Asia, nes									02	DAIRY PRODUCTS,BIRD EGGS	1	No Quantity							2038258			0
S3	2016	2016	2016	2	0	2	Export	76	Brazil	BRA	512	Oman	OMN								02	DAIRY PRODUCTS,BIRD EGGS	1	No Quantity							1901085			0
S3	2016	2016	2016	2	0	2	Export	76	Brazil	BRA	533	Aruba	ABW								02	DAIRY PRODUCTS,BIRD EGGS	1	No Quantity							9450			0
S3	2016	2016	2016	2	0	2	Export	76	Brazil	BRA	554	New Zealand	NZL								02	DAIRY PRODUCTS,BIRD EGGS	1	No Quantity							631274			0
S3	2016	2016	2016	2	0	2	Export	76	Brazil	BRA	591	Panama	PAN								02	DAIRY PRODUCTS,BIRD EGGS	1	No Quantity							45626			0
S3	2016	2016	2016	2	0	2	Export	76	Brazil	BRA	600	Paraguay	PRY								02	DAIRY PRODUCTS,BIRD EGGS	1	No Quantity							11360074			0
S3	2016	2016	2016	2	0	2	Export	76	Brazil	BRA	604	Peru	PER								02	DAIRY PRODUCTS,BIRD EGGS	1	No Quantity							591934			0
S3	2016	2016	2016	2	0	2	Export	76	Brazil	BRA	608	Philippines	PHL								02	DAIRY PRODUCTS,BIRD EGGS	1	No Quantity							4438566			0
S3	2016	2016	2016	2	0	2	Export	76	Brazil	BRA	634	Qatar	QAT								02	DAIRY PRODUCTS,BIRD EGGS	1	No Quantity							1711549			0
S3	2016	2016	2016	2	0	2	Export	76	Brazil	BRA	643	Russian Federation	RUS								02	DAIRY PRODUCTS,BIRD EGGS	1	No Quantity							3694884			0
S3	2016	2016	2016	2	0	2	Export	76	Brazil	BRA	682	Saudi Arabia	SAU								02	DAIRY PRODUCTS,BIRD EGGS	1	No Quantity							15505546			0
S3	2016	2016	2016	2	0	2	Export	76	Brazil	BRA	686	Senegal	SEN								02	DAIRY PRODUCTS,BIRD EGGS	1	No Quantity							9529241			0
S3	2016	2016	2016	2	0	2	Export	76	Brazil	BRA	702	Singapore	SGP								02	DAIRY PRODUCTS,BIRD EGGS	1	No Quantity							34684			0
S3	2016	2016	2016	2	0	2	Export	76	Brazil	BRA	710	South Africa	ZAF								02	DAIRY PRODUCTS,BIRD EGGS	1	No Quantity							5093			0
S3	2016	2016	2016	2	0	2	Export	76	Brazil	BRA	724	Spain	ESP								02	DAIRY PRODUCTS,BIRD EGGS	1	No Quantity							154008			0
S3	2016	2016	2016	2	0	2	Export	76	Brazil	BRA	729	Sudan	SDN								02	DAIRY PRODUCTS,BIRD EGGS	1	No Quantity							909054			0
S3	2016	2016	2016	2	0	2	Export	76	Brazil	BRA	740	Suriname	SUR								02	DAIRY PRODUCTS,BIRD EGGS	1	No Quantity							12742			0
S3	2016	2016	2016	2	0	2	Export	76	Brazil	BRA	776	Tonga	TON								02	DAIRY PRODUCTS,BIRD EGGS	1	No Quantity							70429			0
S3	2016	2016	2016	2	0	2	Export	76	Brazil	BRA	780	Trinidad and Tobago	TTO								02	DAIRY PRODUCTS,BIRD EGGS	1	No Quantity							4323007			0
S3	2016	2016	2016	2	0	2	Export	76	Brazil	BRA	784	United Arab Emirates	ARE								02	DAIRY PRODUCTS,BIRD EGGS	1	No Quantity							19449286			0
S3	2016	2016	2016	2	0	2	Export	76	Brazil	BRA	788	Tunisia	TUN								02	DAIRY PRODUCTS,BIRD EGGS	1	No Quantity							1091448			0
S3	2016	2016	2016	2	0	2	Export	76	Brazil	BRA	792	Turkey	TUR								02	DAIRY PRODUCTS,BIRD EGGS	1	No Quantity							70755			0
S3	2016	2016	2016	2	0	2	Export	76	Brazil	BRA	842	USA	USA								02	DAIRY PRODUCTS,BIRD EGGS	1	No Quantity							9108963			0
S3	2016	2016	2016	2	0	2	Export	76	Brazil	BRA	858	Uruguay	URY								02	DAIRY PRODUCTS,BIRD EGGS	1	No Quantity							1248664			0
S3	2016	2016	2016	2	0	2	Export	76	Brazil	BRA	862	Venezuela	VEN								02	DAIRY PRODUCTS,BIRD EGGS	1	No Quantity							91535795			0
S3	2016	2016	2016	2	0	2	Export	76	Brazil	BRA	0	World	WLD								03	FISH,CRUSTACEANS,MOLLUSC	1	No Quantity							236216794			0
S3	2016	2016	2016	2	0	2	Export	76	Brazil	BRA	24	Angola	AGO								03	FISH,CRUSTACEANS,MOLLUSC	1	No Quantity							1462624			0
S3	2016	2016	2016	2	0	2	Export	76	Brazil	BRA	32	Argentina	ARG								03	FISH,CRUSTACEANS,MOLLUSC	1	No Quantity							7604147			0
S3	2016	2016	2016	2	0	2	Export	76	Brazil	BRA	36	Australia	AUS								03	FISH,CRUSTACEANS,MOLLUSC	1	No Quantity							3335674			0
S3	2016	2016	2016	2	0	2	Export	76	Brazil	BRA	40	Austria	AUT								03	FISH,CRUSTACEANS,MOLLUSC	1	No Quantity							4687			0
S3	2016	2016	2016	2	0	2	Export	76	Brazil	BRA	56	Belgium	BEL								03	FISH,CRUSTACEANS,MOLLUSC	1	No Quantity							890018			0
S3	2016	2016	2016	2	0	2	Export	76	Brazil	BRA	68	Bolivia (Plurinational State of)	BOL								03	FISH,CRUSTACEANS,MOLLUSC	1	No Quantity							133015			0
S3	2016	2016	2016	2	0	2	Export	76	Brazil	BRA	100	Bulgaria	BGR								03	FISH,CRUSTACEANS,MOLLUSC	1	No Quantity							2609			0
S3	2016	2016	2016	2	0	2	Export	76	Brazil	BRA	120	Cameroon	CMR								03	FISH,CRUSTACEANS,MOLLUSC	1	No Quantity							552977			0
S3	2016	2016	2016	2	0	2	Export	76	Brazil	BRA	124	Canada	CAN								03	FISH,CRUSTACEANS,MOLLUSC	1	No Quantity							753183			0
S3	2016	2016	2016	2	0	2	Export	76	Brazil	BRA	144	Sri Lanka	LKA								03	FISH,CRUSTACEANS,MOLLUSC	1	No Quantity							5449			0
S3	2016	2016	2016	2	0	2	Export	76	Brazil	BRA	156	China	CHN								03	FISH,CRUSTACEANS,MOLLUSC	1	No Quantity							9218708			0
S3	2016	2016	2016	2	0	2	Export	76	Brazil	BRA	170	Colombia	COL								03	FISH,CRUSTACEANS,MOLLUSC	1	No Quantity							900861			0
S3	2016	2016	2016	2	0	2	Export	76	Brazil	BRA	178	Congo	COG								03	FISH,CRUSTACEANS,MOLLUSC	1	No Quantity							1380674			0
S3	2016	2016	2016	2	0	2	Export	76	Brazil	BRA	180	Dem. Rep. of the Congo	COD								03	FISH,CRUSTACEANS,MOLLUSC	1	No Quantity							795844			0
S3	2016	2016	2016	2	0	2	Export	76	Brazil	BRA	203	Czechia	CZE								03	FISH,CRUSTACEANS,MOLLUSC	1	No Quantity							7792			0
S3	2016	2016	2016	2	0	2	Export	76	Brazil	BRA	208	Denmark	DNK								03	FISH,CRUSTACEANS,MOLLUSC	1	No Quantity							213461			0
S3	2016	2016	2016	2	0	2	Export	76	Brazil	BRA	214	Dominican Rep.	DOM								03	FISH,CRUSTACEANS,MOLLUSC	1	No Quantity							172924			0
S3	2016	2016	2016	2	0	2	Export	76	Brazil	BRA	226	Equatorial Guinea	GNQ								03	FISH,CRUSTACEANS,MOLLUSC	1	No Quantity							508022			0
S3	2016	2016	2016	2	0	2	Export	76	Brazil	BRA	246	Finland	FIN								03	FISH,CRUSTACEANS,MOLLUSC	1	No Quantity							1083			0
S3	2016	2016	2016	2	0	2	Export	76	Brazil	BRA	251	France	FRA								03	FISH,CRUSTACEANS,MOLLUSC	1	No Quantity							10658862			0
S3	2016	2016	2016	2	0	2	Export	76	Brazil	BRA	266	Gabon	GAB								03	FISH,CRUSTACEANS,MOLLUSC	1	No Quantity							1769321			0
S3	2016	2016	2016	2	0	2	Export	76	Brazil	BRA	276	Germany	DEU								03	FISH,CRUSTACEANS,MOLLUSC	1	No Quantity							461120			0
S3	2016	2016	2016	2	0	2	Export	76	Brazil	BRA	300	Greece	GRC								03	FISH,CRUSTACEANS,MOLLUSC	1	No Quantity							230738			0
S3	2016	2016	2016	2	0	2	Export	76	Brazil	BRA	344	China, Hong Kong SAR	HKG								03	FISH,CRUSTACEANS,MOLLUSC	1	No Quantity							20011904			0
S3	2016	2016	2016	2	0	2	Export	76	Brazil	BRA	348	Hungary	HUN								03	FISH,CRUSTACEANS,MOLLUSC	1	No Quantity							4709			0
S3	2016	2016	2016	2	0	2	Export	76	Brazil	BRA	360	Indonesia	IDN								03	FISH,CRUSTACEANS,MOLLUSC	1	No Quantity							4402			0
S3	2016	2016	2016	2	0	2	Export	76	Brazil	BRA	376	Israel	ISR								03	FISH,CRUSTACEANS,MOLLUSC	1	No Quantity							3257			0
S3	2016	2016	2016	2	0	2	Export	76	Brazil	BRA	381	Italy	ITA								03	FISH,CRUSTACEANS,MOLLUSC	1	No Quantity							2102540			0
S3	2016	2016	2016	2	0	2	Export	76	Brazil	BRA	384	Côte d'Ivoire	CIV								03	FISH,CRUSTACEANS,MOLLUSC	1	No Quantity							121800			0
S3	2016	2016	2016	2	0	2	Export	76	Brazil	BRA	392	Japan	JPN								03	FISH,CRUSTACEANS,MOLLUSC	1	No Quantity							7375653			0
S3	2016	2016	2016	2	0	2	Export	76	Brazil	BRA	410	Rep. of Korea	KOR								03	FISH,CRUSTACEANS,MOLLUSC	1	No Quantity							5843447			0
S3	2016	2016	2016	2	0	2	Export	76	Brazil	BRA	458	Malaysia	MYS								03	FISH,CRUSTACEANS,MOLLUSC	1	No Quantity							10328			0
S3	2016	2016	2016	2	0	2	Export	76	Brazil	BRA	490	Other Asia, nes									03	FISH,CRUSTACEANS,MOLLUSC	1	No Quantity							8774438			0
S3	2016	2016	2016	2	0	2	Export	76	Brazil	BRA	528	Netherlands	NLD								03	FISH,CRUSTACEANS,MOLLUSC	1	No Quantity							2954548			0
S3	2016	2016	2016	2	0	2	Export	76	Brazil	BRA	531	Curaçao	CUW								03	FISH,CRUSTACEANS,MOLLUSC	1	No Quantity							367866			0
S3	2016	2016	2016	2	0	2	Export	76	Brazil	BRA	579	Norway	NOR								03	FISH,CRUSTACEANS,MOLLUSC	1	No Quantity							16645			0
S3	2016	2016	2016	2	0	2	Export	76	Brazil	BRA	600	Paraguay	PRY								03	FISH,CRUSTACEANS,MOLLUSC	1	No Quantity							982640			0
S3	2016	2016	2016	2	0	2	Export	76	Brazil	BRA	604	Peru	PER								03	FISH,CRUSTACEANS,MOLLUSC	1	No Quantity							1059108			0
S3	2016	2016	2016	2	0	2	Export	76	Brazil	BRA	608	Philippines	PHL								03	FISH,CRUSTACEANS,MOLLUSC	1	No Quantity							2680			0
S3	2016	2016	2016	2	0	2	Export	76	Brazil	BRA	616	Poland	POL								03	FISH,CRUSTACEANS,MOLLUSC	1	No Quantity							20556			0
S3	2016	2016	2016	2	0	2	Export	76	Brazil	BRA	620	Portugal	PRT								03	FISH,CRUSTACEANS,MOLLUSC	1	No Quantity							5822533			0
S3	2016	2016	2016	2	0	2	Export	76	Brazil	BRA	642	Romania	ROU								03	FISH,CRUSTACEANS,MOLLUSC	1	No Quantity							1300			0
S3	2016	2016	2016	2	0	2	Export	76	Brazil	BRA	643	Russian Federation	RUS								03	FISH,CRUSTACEANS,MOLLUSC	1	No Quantity							7723			0
S3	2016	2016	2016	2	0	2	Export	76	Brazil	BRA	682	Saudi Arabia	SAU								03	FISH,CRUSTACEANS,MOLLUSC	1	No Quantity							892			0
S3	2016	2016	2016	2	0	2	Export	76	Brazil	BRA	690	Seychelles	SYC								03	FISH,CRUSTACEANS,MOLLUSC	1	No Quantity							4823196			0
S3	2016	2016	2016	2	0	2	Export	76	Brazil	BRA	699	India	IND								03	FISH,CRUSTACEANS,MOLLUSC	1	No Quantity							51454			0
S3	2016	2016	2016	2	0	2	Export	76	Brazil	BRA	702	Singapore	SGP								03	FISH,CRUSTACEANS,MOLLUSC	1	No Quantity							2490330			0
S3	2016	2016	2016	2	0	2	Export	76	Brazil	BRA	704	Viet Nam	VNM								03	FISH,CRUSTACEANS,MOLLUSC	1	No Quantity							13005935			0
S3	2016	2016	2016	2	0	2	Export	76	Brazil	BRA	724	Spain	ESP								03	FISH,CRUSTACEANS,MOLLUSC	1	No Quantity							11667789			0
S3	2016	2016	2016	2	0	2	Export	76	Brazil	BRA	740	Suriname	SUR								03	FISH,CRUSTACEANS,MOLLUSC	1	No Quantity							75157			0
S3	2016	2016	2016	2	0	2	Export	76	Brazil	BRA	752	Sweden	SWE								03	FISH,CRUSTACEANS,MOLLUSC	1	No Quantity							41974			0
S3	2016	2016	2016	2	0	2	Export	76	Brazil	BRA	757	Switzerland	CHE								03	FISH,CRUSTACEANS,MOLLUSC	1	No Quantity							15182			0
S3	2016	2016	2016	2	0	2	Export	76	Brazil	BRA	764	Thailand	THA								03	FISH,CRUSTACEANS,MOLLUSC	1	No Quantity							961769			0
S3	2016	2016	2016	2	0	2	Export	76	Brazil	BRA	784	United Arab Emirates	ARE								03	FISH,CRUSTACEANS,MOLLUSC	1	No Quantity							2425386			0
S3	2016	2016	2016	2	0	2	Export	76	Brazil	BRA	792	Turkey	TUR								03	FISH,CRUSTACEANS,MOLLUSC	1	No Quantity							9973			0
S3	2016	2016	2016	2	0	2	Export	76	Brazil	BRA	807	North Macedonia	MKD								03	FISH,CRUSTACEANS,MOLLUSC	1	No Quantity							2745			0
S3	2016	2016	2016	2	0	2	Export	76	Brazil	BRA	826	United Kingdom	GBR								03	FISH,CRUSTACEANS,MOLLUSC	1	No Quantity							1865039			0
S3	2016	2016	2016	2	0	2	Export	76	Brazil	BRA	842	USA	USA								03	FISH,CRUSTACEANS,MOLLUSC	1	No Quantity							101271479			0
S3	2016	2016	2016	2	0	2	Export	76	Brazil	BRA	854	Burkina Faso	BFA								03	FISH,CRUSTACEANS,MOLLUSC	1	No Quantity							7530			0
S3	2016	2016	2016	2	0	2	Export	76	Brazil	BRA	858	Uruguay	URY								03	FISH,CRUSTACEANS,MOLLUSC	1	No Quantity							949094			0
S3	2016	2016	2016	2	0	2	Export	84	Belize	BLZ	0	World	WLD								03	FISH,CRUSTACEANS,MOLLUSC	1	No Quantity							21616684			0
S3	2016	2016	2016	2	0	2	Export	84	Belize	BLZ	36	Australia	AUS								03	FISH,CRUSTACEANS,MOLLUSC	1	No Quantity							254931			0
S3	2016	2016	2016	2	0	2	Export	84	Belize	BLZ	52	Barbados	BRB								03	FISH,CRUSTACEANS,MOLLUSC	1	No Quantity							254851			0
S3	2016	2016	2016	2	0	2	Export	84	Belize	BLZ	124	Canada	CAN								03	FISH,CRUSTACEANS,MOLLUSC	1	No Quantity							107326			0
S3	2016	2016	2016	2	0	2	Export	84	Belize	BLZ	251	France	FRA								03	FISH,CRUSTACEANS,MOLLUSC	1	No Quantity							2619			0
S3	2016	2016	2016	2	0	2	Export	84	Belize	BLZ	276	Germany	DEU								03	FISH,CRUSTACEANS,MOLLUSC	1	No Quantity							17977			0
S3	2016	2016	2016	2	0	2	Export	84	Belize	BLZ	320	Guatemala	GTM								03	FISH,CRUSTACEANS,MOLLUSC	1	No Quantity							32058			0
S3	2016	2016	2016	2	0	2	Export	84	Belize	BLZ	344	China, Hong Kong SAR	HKG								03	FISH,CRUSTACEANS,MOLLUSC	1	No Quantity							836328			0
S3	2016	2016	2016	2	0	2	Export	84	Belize	BLZ	388	Jamaica	JAM								03	FISH,CRUSTACEANS,MOLLUSC	1	No Quantity							483964			0
S3	2016	2016	2016	2	0	2	Export	84	Belize	BLZ	392	Japan	JPN								03	FISH,CRUSTACEANS,MOLLUSC	1	No Quantity							135248			0
S3	2016	2016	2016	2	0	2	Export	84	Belize	BLZ	484	Mexico	MEX								03	FISH,CRUSTACEANS,MOLLUSC	1	No Quantity							102663			0
S3	2016	2016	2016	2	0	2	Export	84	Belize	BLZ	490	Other Asia, nes									03	FISH,CRUSTACEANS,MOLLUSC	1	No Quantity							1039638			0
S3	2016	2016	2016	2	0	2	Export	84	Belize	BLZ	702	Singapore	SGP								03	FISH,CRUSTACEANS,MOLLUSC	1	No Quantity							240083			0
S3	2016	2016	2016	2	0	2	Export	84	Belize	BLZ	704	Viet Nam	VNM								03	FISH,CRUSTACEANS,MOLLUSC	1	No Quantity							667303			0
S3	2016	2016	2016	2	0	2	Export	84	Belize	BLZ	764	Thailand	THA								03	FISH,CRUSTACEANS,MOLLUSC	1	No Quantity							677158			0
S3	2016	2016	2016	2	0	2	Export	84	Belize	BLZ	780	Trinidad and Tobago	TTO								03	FISH,CRUSTACEANS,MOLLUSC	1	No Quantity							133510			0
S3	2016	2016	2016	2	0	2	Export	84	Belize	BLZ	826	United Kingdom	GBR								03	FISH,CRUSTACEANS,MOLLUSC	1	No Quantity							2597525			0
S3	2016	2016	2016	2	0	2	Export	84	Belize	BLZ	842	USA	USA								03	FISH,CRUSTACEANS,MOLLUSC	1	No Quantity							14033502			0
S3	2016	2016	2016	2	0	2	Export	76	Brazil	BRA	0	World	WLD								04	CEREALS,CEREAL PREPRTNS.	1	No Quantity							4295144501			0
S3	2016	2016	2016	2	0	2	Export	76	Brazil	BRA	8	Albania	ALB								04	CEREALS,CEREAL PREPRTNS.	1	No Quantity							1039			0
S3	2016	2016	2016	2	0	2	Export	76	Brazil	BRA	12	Algeria	DZA								04	CEREALS,CEREAL PREPRTNS.	1	No Quantity							86215148			0
S3	2016	2016	2016	2	0	2	Export	76	Brazil	BRA	24	Angola	AGO								04	CEREALS,CEREAL PREPRTNS.	1	No Quantity							48531372			0
S3	2016	2016	2016	2	0	2	Export	76	Brazil	BRA	28	Antigua and Barbuda	ATG								04	CEREALS,CEREAL PREPRTNS.	1	No Quantity							249995			0
S3	2016	2016	2016	2	0	2	Export	76	Brazil	BRA	32	Argentina	ARG								04	CEREALS,CEREAL PREPRTNS.	1	No Quantity							14349389			0
S3	2016	2016	2016	2	0	2	Export	76	Brazil	BRA	36	Australia	AUS								04	CEREALS,CEREAL PREPRTNS.	1	No Quantity							675890			0
S3	2016	2016	2016	2	0	2	Export	76	Brazil	BRA	44	Bahamas	BHS								04	CEREALS,CEREAL PREPRTNS.	1	No Quantity							209469			0
S3	2016	2016	2016	2	0	2	Export	76	Brazil	BRA	48	Bahrain	BHR								04	CEREALS,CEREAL PREPRTNS.	1	No Quantity							14968			0
S3	2016	2016	2016	2	0	2	Export	76	Brazil	BRA	50	Bangladesh	BGD								04	CEREALS,CEREAL PREPRTNS.	1	No Quantity							118715470			0
S3	2016	2016	2016	2	0	2	Export	76	Brazil	BRA	52	Barbados	BRB								04	CEREALS,CEREAL PREPRTNS.	1	No Quantity							1016804			0
S3	2016	2016	2016	2	0	2	Export	76	Brazil	BRA	56	Belgium	BEL								04	CEREALS,CEREAL PREPRTNS.	1	No Quantity							2643504			0
S3	2016	2016	2016	2	0	2	Export	76	Brazil	BRA	68	Bolivia (Plurinational State of)	BOL								04	CEREALS,CEREAL PREPRTNS.	1	No Quantity							22798517			0
S3	2016	2016	2016	2	0	2	Export	76	Brazil	BRA	84	Belize	BLZ								04	CEREALS,CEREAL PREPRTNS.	1	No Quantity							161270			0
S3	2016	2016	2016	2	0	2	Export	76	Brazil	BRA	100	Bulgaria	BGR								04	CEREALS,CEREAL PREPRTNS.	1	No Quantity							57517			0
S3	2016	2016	2016	2	0	2	Export	76	Brazil	BRA	104	Myanmar	MMR								04	CEREALS,CEREAL PREPRTNS.	1	No Quantity							93264			0
S3	2016	2016	2016	2	0	2	Export	76	Brazil	BRA	120	Cameroon	CMR								04	CEREALS,CEREAL PREPRTNS.	1	No Quantity							28898			0
S3	2016	2016	2016	2	0	2	Export	76	Brazil	BRA	124	Canada	CAN								04	CEREALS,CEREAL PREPRTNS.	1	No Quantity							1110432			0
S3	2016	2016	2016	2	0	2	Export	76	Brazil	BRA	132	Cabo Verde	CPV								04	CEREALS,CEREAL PREPRTNS.	1	No Quantity							4739673			0
S3	2016	2016	2016	2	0	2	Export	76	Brazil	BRA	152	Chile	CHL								04	CEREALS,CEREAL PREPRTNS.	1	No Quantity							9175517			0
S3	2016	2016	2016	2	0	2	Export	76	Brazil	BRA	156	China	CHN								04	CEREALS,CEREAL PREPRTNS.	1	No Quantity							29685469			0
S3	2016	2016	2016	2	0	2	Export	76	Brazil	BRA	170	Colombia	COL								04	CEREALS,CEREAL PREPRTNS.	1	No Quantity							23499822			0
S3	2016	2016	2016	2	0	2	Export	76	Brazil	BRA	178	Congo	COG								04	CEREALS,CEREAL PREPRTNS.	1	No Quantity							212949			0
S3	2016	2016	2016	2	0	2	Export	76	Brazil	BRA	180	Dem. Rep. of the Congo	COD								04	CEREALS,CEREAL PREPRTNS.	1	No Quantity							1635765			0
S3	2016	2016	2016	2	0	2	Export	76	Brazil	BRA	188	Costa Rica	CRI								04	CEREALS,CEREAL PREPRTNS.	1	No Quantity							12504990			0
S3	2016	2016	2016	2	0	2	Export	76	Brazil	BRA	192	Cuba	CUB								04	CEREALS,CEREAL PREPRTNS.	1	No Quantity							36764187			0
S3	2016	2016	2016	2	0	2	Export	76	Brazil	BRA	204	Benin	BEN								04	CEREALS,CEREAL PREPRTNS.	1	No Quantity							425834			0
S3	2016	2016	2016	2	0	2	Export	76	Brazil	BRA	208	Denmark	DNK								04	CEREALS,CEREAL PREPRTNS.	1	No Quantity							3			0
S3	2016	2016	2016	2	0	2	Export	76	Brazil	BRA	212	Dominica	DMA								04	CEREALS,CEREAL PREPRTNS.	1	No Quantity							27080			0
S3	2016	2016	2016	2	0	2	Export	76	Brazil	BRA	214	Dominican Rep.	DOM								04	CEREALS,CEREAL PREPRTNS.	1	No Quantity							67196651			0
S3	2016	2016	2016	2	0	2	Export	76	Brazil	BRA	218	Ecuador	ECU								04	CEREALS,CEREAL PREPRTNS.	1	No Quantity							14474435			0
S3	2016	2016	2016	2	0	2	Export	76	Brazil	BRA	222	El Salvador	SLV								04	CEREALS,CEREAL PREPRTNS.	1	No Quantity							114157			0
S3	2016	2016	2016	2	0	2	Export	76	Brazil	BRA	226	Equatorial Guinea	GNQ								04	CEREALS,CEREAL PREPRTNS.	1	No Quantity							578850			0
S3	2016	2016	2016	2	0	2	Export	76	Brazil	BRA	242	Fiji	FJI								04	CEREALS,CEREAL PREPRTNS.	1	No Quantity							109767			0
S3	2016	2016	2016	2	0	2	Export	76	Brazil	BRA	251	France	FRA								04	CEREALS,CEREAL PREPRTNS.	1	No Quantity							540467			0
S3	2016	2016	2016	2	0	2	Export	76	Brazil	BRA	262	Djibouti	DJI								04	CEREALS,CEREAL PREPRTNS.	1	No Quantity							17906			0
S3	2016	2016	2016	2	0	2	Export	76	Brazil	BRA	266	Gabon	GAB								04	CEREALS,CEREAL PREPRTNS.	1	No Quantity							257459			0
S3	2016	2016	2016	2	0	2	Export	76	Brazil	BRA	270	Gambia	GMB								04	CEREALS,CEREAL PREPRTNS.	1	No Quantity							15924839			0
S3	2016	2016	2016	2	0	2	Export	76	Brazil	BRA	275	State of Palestine	PSE								04	CEREALS,CEREAL PREPRTNS.	1	No Quantity							470749			0
S3	2016	2016	2016	2	0	2	Export	76	Brazil	BRA	276	Germany	DEU								04	CEREALS,CEREAL PREPRTNS.	1	No Quantity							108687			0
S3	2016	2016	2016	2	0	2	Export	76	Brazil	BRA	288	Ghana	GHA								04	CEREALS,CEREAL PREPRTNS.	1	No Quantity							146755			0
S3	2016	2016	2016	2	0	2	Export	76	Brazil	BRA	300	Greece	GRC								04	CEREALS,CEREAL PREPRTNS.	1	No Quantity							13074			0
S3	2016	2016	2016	2	0	2	Export	76	Brazil	BRA	308	Grenada	GRD								04	CEREALS,CEREAL PREPRTNS.	1	No Quantity							41263			0
S3	2016	2016	2016	2	0	2	Export	76	Brazil	BRA	320	Guatemala	GTM								04	CEREALS,CEREAL PREPRTNS.	1	No Quantity							2412700			0
S3	2016	2016	2016	2	0	2	Export	76	Brazil	BRA	324	Guinea	GIN								04	CEREALS,CEREAL PREPRTNS.	1	No Quantity							12327			0
S3	2016	2016	2016	2	0	2	Export	76	Brazil	BRA	328	Guyana	GUY								04	CEREALS,CEREAL PREPRTNS.	1	No Quantity							283515			0
S3	2016	2016	2016	2	0	2	Export	76	Brazil	BRA	332	Haiti	HTI								04	CEREALS,CEREAL PREPRTNS.	1	No Quantity							1234392			0
S3	2016	2016	2016	2	0	2	Export	76	Brazil	BRA	340	Honduras	HND								04	CEREALS,CEREAL PREPRTNS.	1	No Quantity							859997			0
S3	2016	2016	2016	2	0	2	Export	76	Brazil	BRA	344	China, Hong Kong SAR	HKG								04	CEREALS,CEREAL PREPRTNS.	1	No Quantity							96414			0
S3	2016	2016	2016	2	0	2	Export	76	Brazil	BRA	348	Hungary	HUN								04	CEREALS,CEREAL PREPRTNS.	1	No Quantity							11323			0
S3	2016	2016	2016	2	0	2	Export	76	Brazil	BRA	360	Indonesia	IDN								04	CEREALS,CEREAL PREPRTNS.	1	No Quantity							138048634			0
S3	2016	2016	2016	2	0	2	Export	76	Brazil	BRA	364	Iran	IRN								04	CEREALS,CEREAL PREPRTNS.	1	No Quantity							796002263			0
S3	2016	2016	2016	2	0	2	Export	76	Brazil	BRA	368	Iraq	IRQ								04	CEREALS,CEREAL PREPRTNS.	1	No Quantity							89927			0
S3	2016	2016	2016	2	0	2	Export	76	Brazil	BRA	372	Ireland	IRL								04	CEREALS,CEREAL PREPRTNS.	1	No Quantity							6424			0
S3	2016	2016	2016	2	0	2	Export	76	Brazil	BRA	376	Israel	ISR								04	CEREALS,CEREAL PREPRTNS.	1	No Quantity							8861820			0
S3	2016	2016	2016	2	0	2	Export	76	Brazil	BRA	381	Italy	ITA								04	CEREALS,CEREAL PREPRTNS.	1	No Quantity							6460902			0
S3	2016	2016	2016	2	0	2	Export	76	Brazil	BRA	384	Côte d'Ivoire	CIV								04	CEREALS,CEREAL PREPRTNS.	1	No Quantity							98219			0
S3	2016	2016	2016	2	0	2	Export	76	Brazil	BRA	392	Japan	JPN								04	CEREALS,CEREAL PREPRTNS.	1	No Quantity							458125805			0
S3	2016	2016	2016	2	0	2	Export	76	Brazil	BRA	400	Jordan	JOR								04	CEREALS,CEREAL PREPRTNS.	1	No Quantity							8455153			0
S3	2016	2016	2016	2	0	2	Export	76	Brazil	BRA	404	Kenya	KEN								04	CEREALS,CEREAL PREPRTNS.	1	No Quantity							56155			0
S3	2016	2016	2016	2	0	2	Export	76	Brazil	BRA	410	Rep. of Korea	KOR								04	CEREALS,CEREAL PREPRTNS.	1	No Quantity							252851616			0
S3	2016	2016	2016	2	0	2	Export	76	Brazil	BRA	414	Kuwait	KWT								04	CEREALS,CEREAL PREPRTNS.	1	No Quantity							6789795			0
S3	2016	2016	2016	2	0	2	Export	76	Brazil	BRA	422	Lebanon	LBN								04	CEREALS,CEREAL PREPRTNS.	1	No Quantity							434077			0
S3	2016	2016	2016	2	0	2	Export	76	Brazil	BRA	430	Liberia	LBR								04	CEREALS,CEREAL PREPRTNS.	1	No Quantity							170250			0
S3	2016	2016	2016	2	0	2	Export	76	Brazil	BRA	434	Libya	LBY								04	CEREALS,CEREAL PREPRTNS.	1	No Quantity							852102			0
S3	2016	2016	2016	2	0	2	Export	76	Brazil	BRA	440	Lithuania	LTU								04	CEREALS,CEREAL PREPRTNS.	1	No Quantity							78460			0
S3	2016	2016	2016	2	0	2	Export	76	Brazil	BRA	450	Madagascar	MDG								04	CEREALS,CEREAL PREPRTNS.	1	No Quantity							50240			0
S3	2016	2016	2016	2	0	2	Export	76	Brazil	BRA	458	Malaysia	MYS								04	CEREALS,CEREAL PREPRTNS.	1	No Quantity							272659212			0
S3	2016	2016	2016	2	0	2	Export	76	Brazil	BRA	478	Mauritania	MRT								04	CEREALS,CEREAL PREPRTNS.	1	No Quantity							46716			0
S3	2016	2016	2016	2	0	2	Export	76	Brazil	BRA	480	Mauritius	MUS								04	CEREALS,CEREAL PREPRTNS.	1	No Quantity							149313			0
S3	2016	2016	2016	2	0	2	Export	76	Brazil	BRA	484	Mexico	MEX								04	CEREALS,CEREAL PREPRTNS.	1	No Quantity							3893827			0
S3	2016	2016	2016	2	0	2	Export	76	Brazil	BRA	490	Other Asia, nes									04	CEREALS,CEREAL PREPRTNS.	1	No Quantity							231474336			0
S3	2016	2016	2016	2	0	2	Export	76	Brazil	BRA	504	Morocco	MAR								04	CEREALS,CEREAL PREPRTNS.	1	No Quantity							27823469			0
S3	2016	2016	2016	2	0	2	Export	76	Brazil	BRA	508	Mozambique	MOZ								04	CEREALS,CEREAL PREPRTNS.	1	No Quantity							784605			0
S3	2016	2016	2016	2	0	2	Export	76	Brazil	BRA	512	Oman	OMN								04	CEREALS,CEREAL PREPRTNS.	1	No Quantity							10524411			0
S3	2016	2016	2016	2	0	2	Export	76	Brazil	BRA	516	Namibia	NAM								04	CEREALS,CEREAL PREPRTNS.	1	No Quantity							424986			0
S3	2016	2016	2016	2	0	2	Export	76	Brazil	BRA	528	Netherlands	NLD								04	CEREALS,CEREAL PREPRTNS.	1	No Quantity							102324879			0
S3	2016	2016	2016	2	0	2	Export	76	Brazil	BRA	531	Curaçao	CUW								04	CEREALS,CEREAL PREPRTNS.	1	No Quantity							946493			0
S3	2016	2016	2016	2	0	2	Export	76	Brazil	BRA	533	Aruba	ABW								04	CEREALS,CEREAL PREPRTNS.	1	No Quantity							82186			0
S3	2016	2016	2016	2	0	2	Export	76	Brazil	BRA	548	Vanuatu	VUT								04	CEREALS,CEREAL PREPRTNS.	1	No Quantity							502			0
S3	2016	2016	2016	2	0	2	Export	76	Brazil	BRA	554	New Zealand	NZL								04	CEREALS,CEREAL PREPRTNS.	1	No Quantity							52637			0
S3	2016	2016	2016	2	0	2	Export	76	Brazil	BRA	558	Nicaragua	NIC								04	CEREALS,CEREAL PREPRTNS.	1	No Quantity							29323045			0
S3	2016	2016	2016	2	0	2	Export	76	Brazil	BRA	562	Niger	NER								04	CEREALS,CEREAL PREPRTNS.	1	No Quantity							16927			0
S3	2016	2016	2016	2	0	2	Export	76	Brazil	BRA	566	Nigeria	NGA								04	CEREALS,CEREAL PREPRTNS.	1	No Quantity							542341			0
S3	2016	2016	2016	2	0	2	Export	76	Brazil	BRA	586	Pakistan	PAK								04	CEREALS,CEREAL PREPRTNS.	1	No Quantity							408944			0
S3	2016	2016	2016	2	0	2	Export	76	Brazil	BRA	591	Panama	PAN								04	CEREALS,CEREAL PREPRTNS.	1	No Quantity							4449301			0
S3	2016	2016	2016	2	0	2	Export	76	Brazil	BRA	598	Papua New Guinea	PNG								04	CEREALS,CEREAL PREPRTNS.	1	No Quantity							46181			0
S3	2016	2016	2016	2	0	2	Export	76	Brazil	BRA	600	Paraguay	PRY								04	CEREALS,CEREAL PREPRTNS.	1	No Quantity							58343625			0
S3	2016	2016	2016	2	0	2	Export	76	Brazil	BRA	604	Peru	PER								04	CEREALS,CEREAL PREPRTNS.	1	No Quantity							35174317			0
S3	2016	2016	2016	2	0	2	Export	76	Brazil	BRA	608	Philippines	PHL								04	CEREALS,CEREAL PREPRTNS.	1	No Quantity							43922998			0
S3	2016	2016	2016	2	0	2	Export	76	Brazil	BRA	620	Portugal	PRT								04	CEREALS,CEREAL PREPRTNS.	1	No Quantity							16513528			0
S3	2016	2016	2016	2	0	2	Export	76	Brazil	BRA	643	Russian Federation	RUS								04	CEREALS,CEREAL PREPRTNS.	1	No Quantity							284157			0
S3	2016	2016	2016	2	0	2	Export	76	Brazil	BRA	659	Saint Kitts and Nevis	KNA								04	CEREALS,CEREAL PREPRTNS.	1	No Quantity							12247			0
S3	2016	2016	2016	2	0	2	Export	76	Brazil	BRA	670	Saint Vincent and the Grenadines	VCT								04	CEREALS,CEREAL PREPRTNS.	1	No Quantity							361550			0
S3	2016	2016	2016	2	0	2	Export	76	Brazil	BRA	678	Sao Tome and Principe	STP								04	CEREALS,CEREAL PREPRTNS.	1	No Quantity							215190			0
S3	2016	2016	2016	2	0	2	Export	76	Brazil	BRA	682	Saudi Arabia	SAU								04	CEREALS,CEREAL PREPRTNS.	1	No Quantity							111005953			0
S3	2016	2016	2016	2	0	2	Export	76	Brazil	BRA	686	Senegal	SEN								04	CEREALS,CEREAL PREPRTNS.	1	No Quantity							44099875			0
S3	2016	2016	2016	2	0	2	Export	76	Brazil	BRA	690	Seychelles	SYC								04	CEREALS,CEREAL PREPRTNS.	1	No Quantity							16425			0
S3	2016	2016	2016	2	0	2	Export	76	Brazil	BRA	694	Sierra Leone	SLE								04	CEREALS,CEREAL PREPRTNS.	1	No Quantity							6120500			0
S3	2016	2016	2016	2	0	2	Export	76	Brazil	BRA	699	India	IND								04	CEREALS,CEREAL PREPRTNS.	1	No Quantity							1486909			0
S3	2016	2016	2016	2	0	2	Export	76	Brazil	BRA	702	Singapore	SGP								04	CEREALS,CEREAL PREPRTNS.	1	No Quantity							73000			0
S3	2016	2016	2016	2	0	2	Export	76	Brazil	BRA	704	Viet Nam	VNM								04	CEREALS,CEREAL PREPRTNS.	1	No Quantity							514604598			0
S3	2016	2016	2016	2	0	2	Export	76	Brazil	BRA	706	Somalia	SOM								04	CEREALS,CEREAL PREPRTNS.	1	No Quantity							17582			0
S3	2016	2016	2016	2	0	2	Export	76	Brazil	BRA	710	South Africa	ZAF								04	CEREALS,CEREAL PREPRTNS.	1	No Quantity							57959128			0
S3	2016	2016	2016	2	0	2	Export	76	Brazil	BRA	716	Zimbabwe	ZWE								04	CEREALS,CEREAL PREPRTNS.	1	No Quantity							8			0
S3	2016	2016	2016	2	0	2	Export	76	Brazil	BRA	724	Spain	ESP								04	CEREALS,CEREAL PREPRTNS.	1	No Quantity							59821628			0
S3	2016	2016	2016	2	0	2	Export	76	Brazil	BRA	740	Suriname	SUR								04	CEREALS,CEREAL PREPRTNS.	1	No Quantity							176546			0
S3	2016	2016	2016	2	0	2	Export	76	Brazil	BRA	757	Switzerland	CHE								04	CEREALS,CEREAL PREPRTNS.	1	No Quantity							10076502			0
S3	2016	2016	2016	2	0	2	Export	76	Brazil	BRA	764	Thailand	THA								04	CEREALS,CEREAL PREPRTNS.	1	No Quantity							2076638			0
S3	2016	2016	2016	2	0	2	Export	76	Brazil	BRA	768	Togo	TGO								04	CEREALS,CEREAL PREPRTNS.	1	No Quantity							96911			0
S3	2016	2016	2016	2	0	2	Export	76	Brazil	BRA	780	Trinidad and Tobago	TTO								04	CEREALS,CEREAL PREPRTNS.	1	No Quantity							5549320			0
S3	2016	2016	2016	2	0	2	Export	76	Brazil	BRA	784	United Arab Emirates	ARE								04	CEREALS,CEREAL PREPRTNS.	1	No Quantity							28515025			0
S3	2016	2016	2016	2	0	2	Export	76	Brazil	BRA	788	Tunisia	TUN								04	CEREALS,CEREAL PREPRTNS.	1	No Quantity							434432			0
S3	2016	2016	2016	2	0	2	Export	76	Brazil	BRA	792	Turkey	TUR								04	CEREALS,CEREAL PREPRTNS.	1	No Quantity							821948			0
S3	2016	2016	2016	2	0	2	Export	76	Brazil	BRA	804	Ukraine	UKR								04	CEREALS,CEREAL PREPRTNS.	1	No Quantity							21004			0
S3	2016	2016	2016	2	0	2	Export	76	Brazil	BRA	818	Egypt	EGY								04	CEREALS,CEREAL PREPRTNS.	1	No Quantity							248062507			0
S3	2016	2016	2016	2	0	2	Export	76	Brazil	BRA	826	United Kingdom	GBR								04	CEREALS,CEREAL PREPRTNS.	1	No Quantity							504358			0
S3	2016	2016	2016	2	0	2	Export	76	Brazil	BRA	842	USA	USA								04	CEREALS,CEREAL PREPRTNS.	1	No Quantity							86527581			0
S3	2016	2016	2016	2	0	2	Export	76	Brazil	BRA	858	Uruguay	URY								04	CEREALS,CEREAL PREPRTNS.	1	No Quantity							18847438			0
S3	2016	2016	2016	2	0	2	Export	76	Brazil	BRA	862	Venezuela	VEN								04	CEREALS,CEREAL PREPRTNS.	1	No Quantity							59323219			0
S3	2016	2016	2016	2	0	2	Export	76	Brazil	BRA	882	Samoa	WSM								04	CEREALS,CEREAL PREPRTNS.	1	No Quantity							107			0
S3	2016	2016	2016	2	0	2	Export	76	Brazil	BRA	887	Yemen	YEM								04	CEREALS,CEREAL PREPRTNS.	1	No Quantity							221632			0
S3	2016	2016	2016	2	0	2	Export	84	Belize	BLZ	0	World	WLD								04	CEREALS,CEREAL PREPRTNS.	1	No Quantity							2187207			0
S3	2016	2016	2016	2	0	2	Export	84	Belize	BLZ	288	Ghana	GHA								04	CEREALS,CEREAL PREPRTNS.	1	No Quantity							372			0
S3	2016	2016	2016	2	0	2	Export	84	Belize	BLZ	320	Guatemala	GTM								04	CEREALS,CEREAL PREPRTNS.	1	No Quantity							975512			0
S3	2016	2016	2016	2	0	2	Export	84	Belize	BLZ	328	Guyana	GUY								04	CEREALS,CEREAL PREPRTNS.	1	No Quantity							14763			0
S3	2016	2016	2016	2	0	2	Export	84	Belize	BLZ	388	Jamaica	JAM								04	CEREALS,CEREAL PREPRTNS.	1	No Quantity							914749			0
S3	2016	2016	2016	2	0	2	Export	84	Belize	BLZ	591	Panama	PAN								04	CEREALS,CEREAL PREPRTNS.	1	No Quantity							823			0
S3	2016	2016	2016	2	0	2	Export	84	Belize	BLZ	780	Trinidad and Tobago	TTO								04	CEREALS,CEREAL PREPRTNS.	1	No Quantity							242525			0
S3	2016	2016	2016	2	0	2	Export	84	Belize	BLZ	842	USA	USA								04	CEREALS,CEREAL PREPRTNS.	1	No Quantity							3509			0
S3	2016	2016	2016	2	0	2	Export	84	Belize	BLZ	862	Venezuela	VEN								04	CEREALS,CEREAL PREPRTNS.	1	No Quantity							34953			0
S3	2016	2016	2016	2	0	2	Export	76	Brazil	BRA	0	World	WLD								05	VEGETABLES AND FRUIT	1	No Quantity							3074749221			0
S3	2016	2016	2016	2	0	2	Export	76	Brazil	BRA	12	Algeria	DZA								05	VEGETABLES AND FRUIT	1	No Quantity							3638416			0
S3	2016	2016	2016	2	0	2	Export	76	Brazil	BRA	24	Angola	AGO								05	VEGETABLES AND FRUIT	1	No Quantity							4803078			0
S3	2016	2016	2016	2	0	2	Export	76	Brazil	BRA	32	Argentina	ARG								05	VEGETABLES AND FRUIT	1	No Quantity							50386412			0
S3	2016	2016	2016	2	0	2	Export	76	Brazil	BRA	36	Australia	AUS								05	VEGETABLES AND FRUIT	1	No Quantity							34401018			0
S3	2016	2016	2016	2	0	2	Export	76	Brazil	BRA	40	Austria	AUT								05	VEGETABLES AND FRUIT	1	No Quantity							108814			0
S3	2016	2016	2016	2	0	2	Export	76	Brazil	BRA	44	Bahamas	BHS								05	VEGETABLES AND FRUIT	1	No Quantity							61738			0
S3	2016	2016	2016	2	0	2	Export	76	Brazil	BRA	48	Bahrain	BHR								05	VEGETABLES AND FRUIT	1	No Quantity							286367			0
S3	2016	2016	2016	2	0	2	Export	76	Brazil	BRA	50	Bangladesh	BGD								05	VEGETABLES AND FRUIT	1	No Quantity							5332899			0
S3	2016	2016	2016	2	0	2	Export	76	Brazil	BRA	52	Barbados	BRB								05	VEGETABLES AND FRUIT	1	No Quantity							378531			0
S3	2016	2016	2016	2	0	2	Export	76	Brazil	BRA	56	Belgium	BEL								05	VEGETABLES AND FRUIT	1	No Quantity							718528207			0
S3	2016	2016	2016	2	0	2	Export	76	Brazil	BRA	68	Bolivia (Plurinational State of)	BOL								05	VEGETABLES AND FRUIT	1	No Quantity							6227902			0
S3	2016	2016	2016	2	0	2	Export	76	Brazil	BRA	70	Bosnia Herzegovina	BIH								05	VEGETABLES AND FRUIT	1	No Quantity							112026			0
S3	2016	2016	2016	2	0	2	Export	76	Brazil	BRA	84	Belize	BLZ								05	VEGETABLES AND FRUIT	1	No Quantity							1360			0
S3	2016	2016	2016	2	0	2	Export	76	Brazil	BRA	104	Myanmar	MMR								05	VEGETABLES AND FRUIT	1	No Quantity							136300			0
S3	2016	2016	2016	2	0	2	Export	76	Brazil	BRA	116	Cambodia	KHM								05	VEGETABLES AND FRUIT	1	No Quantity							215460			0
S3	2016	2016	2016	2	0	2	Export	76	Brazil	BRA	120	Cameroon	CMR								05	VEGETABLES AND FRUIT	1	No Quantity							7612			0
S3	2016	2016	2016	2	0	2	Export	76	Brazil	BRA	124	Canada	CAN								05	VEGETABLES AND FRUIT	1	No Quantity							28097878			0
S3	2016	2016	2016	2	0	2	Export	76	Brazil	BRA	132	Cabo Verde	CPV								05	VEGETABLES AND FRUIT	1	No Quantity							214217			0
S3	2016	2016	2016	2	0	2	Export	76	Brazil	BRA	144	Sri Lanka	LKA								05	VEGETABLES AND FRUIT	1	No Quantity							86120			0
S3	2016	2016	2016	2	0	2	Export	76	Brazil	BRA	152	Chile	CHL								05	VEGETABLES AND FRUIT	1	No Quantity							22724993			0
S3	2016	2016	2016	2	0	2	Export	76	Brazil	BRA	156	China	CHN								05	VEGETABLES AND FRUIT	1	No Quantity							60772186			0
S3	2016	2016	2016	2	0	2	Export	76	Brazil	BRA	170	Colombia	COL								05	VEGETABLES AND FRUIT	1	No Quantity							4243321			0
S3	2016	2016	2016	2	0	2	Export	76	Brazil	BRA	178	Congo	COG								05	VEGETABLES AND FRUIT	1	No Quantity							1250			0
S3	2016	2016	2016	2	0	2	Export	76	Brazil	BRA	180	Dem. Rep. of the Congo	COD								05	VEGETABLES AND FRUIT	1	No Quantity							4			0
S3	2016	2016	2016	2	0	2	Export	76	Brazil	BRA	188	Costa Rica	CRI								05	VEGETABLES AND FRUIT	1	No Quantity							370170			0
S3	2016	2016	2016	2	0	2	Export	76	Brazil	BRA	191	Croatia	HRV								05	VEGETABLES AND FRUIT	1	No Quantity							150794			0
S3	2016	2016	2016	2	0	2	Export	76	Brazil	BRA	192	Cuba	CUB								05	VEGETABLES AND FRUIT	1	No Quantity							312916			0
S3	2016	2016	2016	2	0	2	Export	76	Brazil	BRA	196	Cyprus	CYP								05	VEGETABLES AND FRUIT	1	No Quantity							4900354			0
S3	2016	2016	2016	2	0	2	Export	76	Brazil	BRA	203	Czechia	CZE								05	VEGETABLES AND FRUIT	1	No Quantity							157906			0
S3	2016	2016	2016	2	0	2	Export	76	Brazil	BRA	208	Denmark	DNK								05	VEGETABLES AND FRUIT	1	No Quantity							1574389			0
S3	2016	2016	2016	2	0	2	Export	76	Brazil	BRA	214	Dominican Rep.	DOM								05	VEGETABLES AND FRUIT	1	No Quantity							2170563			0
S3	2016	2016	2016	2	0	2	Export	76	Brazil	BRA	218	Ecuador	ECU								05	VEGETABLES AND FRUIT	1	No Quantity							1086830			0
S3	2016	2016	2016	2	0	2	Export	76	Brazil	BRA	222	El Salvador	SLV								05	VEGETABLES AND FRUIT	1	No Quantity							83892			0
S3	2016	2016	2016	2	0	2	Export	76	Brazil	BRA	226	Equatorial Guinea	GNQ								05	VEGETABLES AND FRUIT	1	No Quantity							132524			0
S3	2016	2016	2016	2	0	2	Export	76	Brazil	BRA	233	Estonia	EST								05	VEGETABLES AND FRUIT	1	No Quantity							822066			0
S3	2016	2016	2016	2	0	2	Export	76	Brazil	BRA	242	Fiji	FJI								05	VEGETABLES AND FRUIT	1	No Quantity							12359			0
S3	2016	2016	2016	2	0	2	Export	76	Brazil	BRA	246	Finland	FIN								05	VEGETABLES AND FRUIT	1	No Quantity							75446			0
S3	2016	2016	2016	2	0	2	Export	76	Brazil	BRA	251	France	FRA								05	VEGETABLES AND FRUIT	1	No Quantity							21091710			0
S3	2016	2016	2016	2	0	2	Export	76	Brazil	BRA	258	French Polynesia	PYF								05	VEGETABLES AND FRUIT	1	No Quantity							60949			0
S3	2016	2016	2016	2	0	2	Export	76	Brazil	BRA	276	Germany	DEU								05	VEGETABLES AND FRUIT	1	No Quantity							28698737			0
S3	2016	2016	2016	2	0	2	Export	76	Brazil	BRA	288	Ghana	GHA								05	VEGETABLES AND FRUIT	1	No Quantity							975123			0
S3	2016	2016	2016	2	0	2	Export	76	Brazil	BRA	300	Greece	GRC								05	VEGETABLES AND FRUIT	1	No Quantity							989808			0
S3	2016	2016	2016	2	0	2	Export	76	Brazil	BRA	320	Guatemala	GTM								05	VEGETABLES AND FRUIT	1	No Quantity							1012106			0
S3	2016	2016	2016	2	0	2	Export	76	Brazil	BRA	328	Guyana	GUY								05	VEGETABLES AND FRUIT	1	No Quantity							8668			0
S3	2016	2016	2016	2	0	2	Export	76	Brazil	BRA	332	Haiti	HTI								05	VEGETABLES AND FRUIT	1	No Quantity							201620			0
S3	2016	2016	2016	2	0	2	Export	76	Brazil	BRA	340	Honduras	HND								05	VEGETABLES AND FRUIT	1	No Quantity							29983			0
S3	2016	2016	2016	2	0	2	Export	76	Brazil	BRA	344	China, Hong Kong SAR	HKG								05	VEGETABLES AND FRUIT	1	No Quantity							2743468			0
S3	2016	2016	2016	2	0	2	Export	76	Brazil	BRA	352	Iceland	ISL								05	VEGETABLES AND FRUIT	1	No Quantity							36321			0
S3	2016	2016	2016	2	0	2	Export	76	Brazil	BRA	360	Indonesia	IDN								05	VEGETABLES AND FRUIT	1	No Quantity							6739095			0
S3	2016	2016	2016	2	0	2	Export	76	Brazil	BRA	364	Iran	IRN								05	VEGETABLES AND FRUIT	1	No Quantity							3778719			0
S3	2016	2016	2016	2	0	2	Export	76	Brazil	BRA	372	Ireland	IRL								05	VEGETABLES AND FRUIT	1	No Quantity							4720092			0
S3	2016	2016	2016	2	0	2	Export	76	Brazil	BRA	376	Israel	ISR								05	VEGETABLES AND FRUIT	1	No Quantity							23194792			0
S3	2016	2016	2016	2	0	2	Export	76	Brazil	BRA	381	Italy	ITA								05	VEGETABLES AND FRUIT	1	No Quantity							17571319			0
S3	2016	2016	2016	2	0	2	Export	76	Brazil	BRA	388	Jamaica	JAM								05	VEGETABLES AND FRUIT	1	No Quantity							534326			0
S3	2016	2016	2016	2	0	2	Export	76	Brazil	BRA	392	Japan	JPN								05	VEGETABLES AND FRUIT	1	No Quantity							112633471			0
S3	2016	2016	2016	2	0	2	Export	76	Brazil	BRA	400	Jordan	JOR								05	VEGETABLES AND FRUIT	1	No Quantity							539546			0
S3	2016	2016	2016	2	0	2	Export	76	Brazil	BRA	410	Rep. of Korea	KOR								05	VEGETABLES AND FRUIT	1	No Quantity							11617461			0
S3	2016	2016	2016	2	0	2	Export	76	Brazil	BRA	414	Kuwait	KWT								05	VEGETABLES AND FRUIT	1	No Quantity							2598523			0
S3	2016	2016	2016	2	0	2	Export	76	Brazil	BRA	422	Lebanon	LBN								05	VEGETABLES AND FRUIT	1	No Quantity							4137932			0
S3	2016	2016	2016	2	0	2	Export	76	Brazil	BRA	428	Latvia	LVA								05	VEGETABLES AND FRUIT	1	No Quantity							225484			0
S3	2016	2016	2016	2	0	2	Export	76	Brazil	BRA	434	Libya	LBY								05	VEGETABLES AND FRUIT	1	No Quantity							15920			0
S3	2016	2016	2016	2	0	2	Export	76	Brazil	BRA	440	Lithuania	LTU								05	VEGETABLES AND FRUIT	1	No Quantity							327660			0
S3	2016	2016	2016	2	0	2	Export	76	Brazil	BRA	442	Luxembourg	LUX								05	VEGETABLES AND FRUIT	1	No Quantity							886269			0
S3	2016	2016	2016	2	0	2	Export	76	Brazil	BRA	458	Malaysia	MYS								05	VEGETABLES AND FRUIT	1	No Quantity							1879956			0
S3	2016	2016	2016	2	0	2	Export	76	Brazil	BRA	470	Malta	MLT								05	VEGETABLES AND FRUIT	1	No Quantity							844203			0
S3	2016	2016	2016	2	0	2	Export	76	Brazil	BRA	480	Mauritius	MUS								05	VEGETABLES AND FRUIT	1	No Quantity							31554			0
S3	2016	2016	2016	2	0	2	Export	76	Brazil	BRA	484	Mexico	MEX								05	VEGETABLES AND FRUIT	1	No Quantity							8592548			0
S3	2016	2016	2016	2	0	2	Export	76	Brazil	BRA	490	Other Asia, nes									05	VEGETABLES AND FRUIT	1	No Quantity							3150352			0
S3	2016	2016	2016	2	0	2	Export	76	Brazil	BRA	508	Mozambique	MOZ								05	VEGETABLES AND FRUIT	1	No Quantity							25920			0
S3	2016	2016	2016	2	0	2	Export	76	Brazil	BRA	512	Oman	OMN								05	VEGETABLES AND FRUIT	1	No Quantity							736188			0
S3	2016	2016	2016	2	0	2	Export	76	Brazil	BRA	524	Nepal	NPL								05	VEGETABLES AND FRUIT	1	No Quantity							351147			0
S3	2016	2016	2016	2	0	2	Export	76	Brazil	BRA	528	Netherlands	NLD								05	VEGETABLES AND FRUIT	1	No Quantity							794355791			0
S3	2016	2016	2016	2	0	2	Export	76	Brazil	BRA	531	Curaçao	CUW								05	VEGETABLES AND FRUIT	1	No Quantity							712641			0
S3	2016	2016	2016	2	0	2	Export	76	Brazil	BRA	540	New Caledonia	NCL								05	VEGETABLES AND FRUIT	1	No Quantity							145815			0
S3	2016	2016	2016	2	0	2	Export	76	Brazil	BRA	554	New Zealand	NZL								05	VEGETABLES AND FRUIT	1	No Quantity							4837666			0
S3	2016	2016	2016	2	0	2	Export	76	Brazil	BRA	579	Norway	NOR								05	VEGETABLES AND FRUIT	1	No Quantity							2133860			0
S3	2016	2016	2016	2	0	2	Export	76	Brazil	BRA	581	United States Minor Outlying Islands	UMI								05	VEGETABLES AND FRUIT	1	No Quantity							35504			0
S3	2016	2016	2016	2	0	2	Export	76	Brazil	BRA	586	Pakistan	PAK								05	VEGETABLES AND FRUIT	1	No Quantity							2511969			0
S3	2016	2016	2016	2	0	2	Export	76	Brazil	BRA	591	Panama	PAN								05	VEGETABLES AND FRUIT	1	No Quantity							877998			0
S3	2016	2016	2016	2	0	2	Export	76	Brazil	BRA	600	Paraguay	PRY								05	VEGETABLES AND FRUIT	1	No Quantity							12502779			0
S3	2016	2016	2016	2	0	2	Export	76	Brazil	BRA	604	Peru	PER								05	VEGETABLES AND FRUIT	1	No Quantity							6336044			0
S3	2016	2016	2016	2	0	2	Export	76	Brazil	BRA	608	Philippines	PHL								05	VEGETABLES AND FRUIT	1	No Quantity							1559608			0
S3	2016	2016	2016	2	0	2	Export	76	Brazil	BRA	616	Poland	POL								05	VEGETABLES AND FRUIT	1	No Quantity							2153923			0
S3	2016	2016	2016	2	0	2	Export	76	Brazil	BRA	620	Portugal	PRT								05	VEGETABLES AND FRUIT	1	No Quantity							36228859			0
S3	2016	2016	2016	2	0	2	Export	76	Brazil	BRA	634	Qatar	QAT								05	VEGETABLES AND FRUIT	1	No Quantity							152423			0
S3	2016	2016	2016	2	0	2	Export	76	Brazil	BRA	643	Russian Federation	RUS								05	VEGETABLES AND FRUIT	1	No Quantity							18016890			0
S3	2016	2016	2016	2	0	2	Export	76	Brazil	BRA	646	Rwanda	RWA								05	VEGETABLES AND FRUIT	1	No Quantity							55254			0
S3	2016	2016	2016	2	0	2	Export	76	Brazil	BRA	678	Sao Tome and Principe	STP								05	VEGETABLES AND FRUIT	1	No Quantity							20305			0
S3	2016	2016	2016	2	0	2	Export	76	Brazil	BRA	682	Saudi Arabia	SAU								05	VEGETABLES AND FRUIT	1	No Quantity							9686788			0
S3	2016	2016	2016	2	0	2	Export	76	Brazil	BRA	699	India	IND								05	VEGETABLES AND FRUIT	1	No Quantity							17774370			0
S3	2016	2016	2016	2	0	2	Export	76	Brazil	BRA	702	Singapore	SGP								05	VEGETABLES AND FRUIT	1	No Quantity							1506604			0
S3	2016	2016	2016	2	0	2	Export	76	Brazil	BRA	703	Slovakia	SVK								05	VEGETABLES AND FRUIT	1	No Quantity							120918			0
S3	2016	2016	2016	2	0	2	Export	76	Brazil	BRA	704	Viet Nam	VNM								05	VEGETABLES AND FRUIT	1	No Quantity							4249614			0
S3	2016	2016	2016	2	0	2	Export	76	Brazil	BRA	705	Slovenia	SVN								05	VEGETABLES AND FRUIT	1	No Quantity							88349			0
S3	2016	2016	2016	2	0	2	Export	76	Brazil	BRA	710	South Africa	ZAF								05	VEGETABLES AND FRUIT	1	No Quantity							5501350			0
S3	2016	2016	2016	2	0	2	Export	76	Brazil	BRA	724	Spain	ESP								05	VEGETABLES AND FRUIT	1	No Quantity							79916338			0
S3	2016	2016	2016	2	0	2	Export	76	Brazil	BRA	740	Suriname	SUR								05	VEGETABLES AND FRUIT	1	No Quantity							541831			0
S3	2016	2016	2016	2	0	2	Export	76	Brazil	BRA	752	Sweden	SWE								05	VEGETABLES AND FRUIT	1	No Quantity							2430637			0
S3	2016	2016	2016	2	0	2	Export	76	Brazil	BRA	757	Switzerland	CHE								05	VEGETABLES AND FRUIT	1	No Quantity							27308741			0
S3	2016	2016	2016	2	0	2	Export	76	Brazil	BRA	764	Thailand	THA								05	VEGETABLES AND FRUIT	1	No Quantity							2906303			0
S3	2016	2016	2016	2	0	2	Export	76	Brazil	BRA	768	Togo	TGO								05	VEGETABLES AND FRUIT	1	No Quantity							556			0
S3	2016	2016	2016	2	0	2	Export	76	Brazil	BRA	780	Trinidad and Tobago	TTO								05	VEGETABLES AND FRUIT	1	No Quantity							335908			0
S3	2016	2016	2016	2	0	2	Export	76	Brazil	BRA	784	United Arab Emirates	ARE								05	VEGETABLES AND FRUIT	1	No Quantity							14438258			0
S3	2016	2016	2016	2	0	2	Export	76	Brazil	BRA	788	Tunisia	TUN								05	VEGETABLES AND FRUIT	1	No Quantity							1020395			0
S3	2016	2016	2016	2	0	2	Export	76	Brazil	BRA	792	Turkey	TUR								05	VEGETABLES AND FRUIT	1	No Quantity							782447			0
S3	2016	2016	2016	2	0	2	Export	76	Brazil	BRA	804	Ukraine	UKR								05	VEGETABLES AND FRUIT	1	No Quantity							1831467			0
S3	2016	2016	2016	2	0	2	Export	76	Brazil	BRA	818	Egypt	EGY								05	VEGETABLES AND FRUIT	1	No Quantity							6195892			0
S3	2016	2016	2016	2	0	2	Export	76	Brazil	BRA	826	United Kingdom	GBR								05	VEGETABLES AND FRUIT	1	No Quantity							149862805			0
S3	2016	2016	2016	2	0	2	Export	76	Brazil	BRA	842	USA	USA								05	VEGETABLES AND FRUIT	1	No Quantity							619526170			0
S3	2016	2016	2016	2	0	2	Export	76	Brazil	BRA	858	Uruguay	URY								05	VEGETABLES AND FRUIT	1	No Quantity							27931020			0
S3	2016	2016	2016	2	0	2	Export	76	Brazil	BRA	862	Venezuela	VEN								05	VEGETABLES AND FRUIT	1	No Quantity							4417870			0
S3	2016	2016	2016	2	0	2	Export	76	Brazil	BRA	887	Yemen	YEM								05	VEGETABLES AND FRUIT	1	No Quantity							139973			0
S3	2016	2016	2016	2	0	2	Export	84	Belize	BLZ	0	World	WLD								05	VEGETABLES AND FRUIT	1	No Quantity							56288834			0
S3	2016	2016	2016	2	0	2	Export	84	Belize	BLZ	52	Barbados	BRB								05	VEGETABLES AND FRUIT	1	No Quantity							1430364			0
S3	2016	2016	2016	2	0	2	Export	84	Belize	BLZ	124	Canada	CAN								05	VEGETABLES AND FRUIT	1	No Quantity							121329			0
S3	2016	2016	2016	2	0	2	Export	84	Belize	BLZ	144	Sri Lanka	LKA								05	VEGETABLES AND FRUIT	1	No Quantity							210368			0
S3	2016	2016	2016	2	0	2	Export	84	Belize	BLZ	212	Dominica	DMA								05	VEGETABLES AND FRUIT	1	No Quantity							8883			0
S3	2016	2016	2016	2	0	2	Export	84	Belize	BLZ	251	France	FRA								05	VEGETABLES AND FRUIT	1	No Quantity							69016			0
S3	2016	2016	2016	2	0	2	Export	84	Belize	BLZ	288	Ghana	GHA								05	VEGETABLES AND FRUIT	1	No Quantity							182			0
S3	2016	2016	2016	2	0	2	Export	84	Belize	BLZ	320	Guatemala	GTM								05	VEGETABLES AND FRUIT	1	No Quantity							334409			0
S3	2016	2016	2016	2	0	2	Export	84	Belize	BLZ	328	Guyana	GUY								05	VEGETABLES AND FRUIT	1	No Quantity							803922			0
S3	2016	2016	2016	2	0	2	Export	84	Belize	BLZ	332	Haiti	HTI								05	VEGETABLES AND FRUIT	1	No Quantity							170521			0
S3	2016	2016	2016	2	0	2	Export	84	Belize	BLZ	340	Honduras	HND								05	VEGETABLES AND FRUIT	1	No Quantity							49875			0
S3	2016	2016	2016	2	0	2	Export	84	Belize	BLZ	344	China, Hong Kong SAR	HKG								05	VEGETABLES AND FRUIT	1	No Quantity							16708			0
S3	2016	2016	2016	2	0	2	Export	84	Belize	BLZ	388	Jamaica	JAM								05	VEGETABLES AND FRUIT	1	No Quantity							11451478			0
S3	2016	2016	2016	2	0	2	Export	84	Belize	BLZ	392	Japan	JPN								05	VEGETABLES AND FRUIT	1	No Quantity							334713			0
S3	2016	2016	2016	2	0	2	Export	84	Belize	BLZ	414	Kuwait	KWT								05	VEGETABLES AND FRUIT	1	No Quantity							57024			0
S3	2016	2016	2016	2	0	2	Export	84	Belize	BLZ	484	Mexico	MEX								05	VEGETABLES AND FRUIT	1	No Quantity							25700			0
S3	2016	2016	2016	2	0	2	Export	84	Belize	BLZ	528	Netherlands	NLD								05	VEGETABLES AND FRUIT	1	No Quantity							8176879			0
S3	2016	2016	2016	2	0	2	Export	84	Belize	BLZ	586	Pakistan	PAK								05	VEGETABLES AND FRUIT	1	No Quantity							450022			0
S3	2016	2016	2016	2	0	2	Export	84	Belize	BLZ	591	Panama	PAN								05	VEGETABLES AND FRUIT	1	No Quantity							201962			0
S3	2016	2016	2016	2	0	2	Export	84	Belize	BLZ	620	Portugal	PRT								05	VEGETABLES AND FRUIT	1	No Quantity							184112			0
S3	2016	2016	2016	2	0	2	Export	84	Belize	BLZ	662	Saint Lucia	LCA								05	VEGETABLES AND FRUIT	1	No Quantity							113535			0
S3	2016	2016	2016	2	0	2	Export	84	Belize	BLZ	682	Saudi Arabia	SAU								05	VEGETABLES AND FRUIT	1	No Quantity							170417			0
S3	2016	2016	2016	2	0	2	Export	84	Belize	BLZ	704	Viet Nam	VNM								05	VEGETABLES AND FRUIT	1	No Quantity							66376			0
S3	2016	2016	2016	2	0	2	Export	84	Belize	BLZ	724	Spain	ESP								05	VEGETABLES AND FRUIT	1	No Quantity							17897			0
S3	2016	2016	2016	2	0	2	Export	84	Belize	BLZ	748	Swaziland	SWZ								05	VEGETABLES AND FRUIT	1	No Quantity							2043			0
S3	2016	2016	2016	2	0	2	Export	84	Belize	BLZ	757	Switzerland	CHE								05	VEGETABLES AND FRUIT	1	No Quantity							51456			0
S3	2016	2016	2016	2	0	2	Export	84	Belize	BLZ	780	Trinidad and Tobago	TTO								05	VEGETABLES AND FRUIT	1	No Quantity							8525662			0
S3	2016	2016	2016	2	0	2	Export	84	Belize	BLZ	784	United Arab Emirates	ARE								05	VEGETABLES AND FRUIT	1	No Quantity							751714			0
S3	2016	2016	2016	2	0	2	Export	84	Belize	BLZ	792	Turkey	TUR								05	VEGETABLES AND FRUIT	1	No Quantity							68263			0
S3	2016	2016	2016	2	0	2	Export	84	Belize	BLZ	818	Egypt	EGY								05	VEGETABLES AND FRUIT	1	No Quantity							359083			0
S3	2016	2016	2016	2	0	2	Export	84	Belize	BLZ	826	United Kingdom	GBR								05	VEGETABLES AND FRUIT	1	No Quantity							194587			0
S3	2016	2016	2016	2	0	2	Export	84	Belize	BLZ	842	USA	USA								05	VEGETABLES AND FRUIT	1	No Quantity							21870334			0
S3	2016	2016	2016	2	0	2	Export	76	Brazil	BRA	0	World	WLD								06	SUGAR,SUGR.PREPTNS,HONEY	1	No Quantity							10679616856			0
S3	2016	2016	2016	2	0	2	Export	76	Brazil	BRA	8	Albania	ALB								06	SUGAR,SUGR.PREPTNS,HONEY	1	No Quantity							11030005			0
S3	2016	2016	2016	2	0	2	Export	76	Brazil	BRA	12	Algeria	DZA								06	SUGAR,SUGR.PREPTNS,HONEY	1	No Quantity							709006572			0
S3	2016	2016	2016	2	0	2	Export	76	Brazil	BRA	24	Angola	AGO								06	SUGAR,SUGR.PREPTNS,HONEY	1	No Quantity							117916112			0
S3	2016	2016	2016	2	0	2	Export	76	Brazil	BRA	28	Antigua and Barbuda	ATG								06	SUGAR,SUGR.PREPTNS,HONEY	1	No Quantity							188940			0
S3	2016	2016	2016	2	0	2	Export	76	Brazil	BRA	32	Argentina	ARG								06	SUGAR,SUGR.PREPTNS,HONEY	1	No Quantity							16848611			0
S3	2016	2016	2016	2	0	2	Export	76	Brazil	BRA	36	Australia	AUS								06	SUGAR,SUGR.PREPTNS,HONEY	1	No Quantity							17209721			0
S3	2016	2016	2016	2	0	2	Export	76	Brazil	BRA	40	Austria	AUT								06	SUGAR,SUGR.PREPTNS,HONEY	1	No Quantity							7830			0
S3	2016	2016	2016	2	0	2	Export	76	Brazil	BRA	44	Bahamas	BHS								06	SUGAR,SUGR.PREPTNS,HONEY	1	No Quantity							120329			0
S3	2016	2016	2016	2	0	2	Export	76	Brazil	BRA	48	Bahrain	BHR								06	SUGAR,SUGR.PREPTNS,HONEY	1	No Quantity							39729366			0
S3	2016	2016	2016	2	0	2	Export	76	Brazil	BRA	50	Bangladesh	BGD								06	SUGAR,SUGR.PREPTNS,HONEY	1	No Quantity							666436180			0
S3	2016	2016	2016	2	0	2	Export	76	Brazil	BRA	51	Armenia	ARM								06	SUGAR,SUGR.PREPTNS,HONEY	1	No Quantity							13048047			0
S3	2016	2016	2016	2	0	2	Export	76	Brazil	BRA	52	Barbados	BRB								06	SUGAR,SUGR.PREPTNS,HONEY	1	No Quantity							6143			0
S3	2016	2016	2016	2	0	2	Export	76	Brazil	BRA	56	Belgium	BEL								06	SUGAR,SUGR.PREPTNS,HONEY	1	No Quantity							6555743			0
S3	2016	2016	2016	2	0	2	Export	76	Brazil	BRA	68	Bolivia (Plurinational State of)	BOL								06	SUGAR,SUGR.PREPTNS,HONEY	1	No Quantity							8907694			0
S3	2016	2016	2016	2	0	2	Export	76	Brazil	BRA	72	Botswana	BWA								06	SUGAR,SUGR.PREPTNS,HONEY	1	No Quantity							166464			0
S3	2016	2016	2016	2	0	2	Export	76	Brazil	BRA	90	Solomon Isds	SLB								06	SUGAR,SUGR.PREPTNS,HONEY	1	No Quantity							72355			0
S3	2016	2016	2016	2	0	2	Export	76	Brazil	BRA	100	Bulgaria	BGR								06	SUGAR,SUGR.PREPTNS,HONEY	1	No Quantity							8401661			0
S3	2016	2016	2016	2	0	2	Export	76	Brazil	BRA	104	Myanmar	MMR								06	SUGAR,SUGR.PREPTNS,HONEY	1	No Quantity							153180301			0
S3	2016	2016	2016	2	0	2	Export	76	Brazil	BRA	120	Cameroon	CMR								06	SUGAR,SUGR.PREPTNS,HONEY	1	No Quantity							12672137			0
S3	2016	2016	2016	2	0	2	Export	76	Brazil	BRA	124	Canada	CAN								06	SUGAR,SUGR.PREPTNS,HONEY	1	No Quantity							273972917			0
S3	2016	2016	2016	2	0	2	Export	76	Brazil	BRA	132	Cabo Verde	CPV								06	SUGAR,SUGR.PREPTNS,HONEY	1	No Quantity							6374231			0
S3	2016	2016	2016	2	0	2	Export	76	Brazil	BRA	144	Sri Lanka	LKA								06	SUGAR,SUGR.PREPTNS,HONEY	1	No Quantity							135557499			0
S3	2016	2016	2016	2	0	2	Export	76	Brazil	BRA	152	Chile	CHL								06	SUGAR,SUGR.PREPTNS,HONEY	1	No Quantity							67810925			0
S3	2016	2016	2016	2	0	2	Export	76	Brazil	BRA	156	China	CHN								06	SUGAR,SUGR.PREPTNS,HONEY	1	No Quantity							824328914			0
S3	2016	2016	2016	2	0	2	Export	76	Brazil	BRA	170	Colombia	COL								06	SUGAR,SUGR.PREPTNS,HONEY	1	No Quantity							29099127			0
S3	2016	2016	2016	2	0	2	Export	76	Brazil	BRA	178	Congo	COG								06	SUGAR,SUGR.PREPTNS,HONEY	1	No Quantity							901997			0
S3	2016	2016	2016	2	0	2	Export	76	Brazil	BRA	180	Dem. Rep. of the Congo	COD								06	SUGAR,SUGR.PREPTNS,HONEY	1	No Quantity							6271471			0
S3	2016	2016	2016	2	0	2	Export	76	Brazil	BRA	188	Costa Rica	CRI								06	SUGAR,SUGR.PREPTNS,HONEY	1	No Quantity							2035490			0
S3	2016	2016	2016	2	0	2	Export	76	Brazil	BRA	191	Croatia	HRV								06	SUGAR,SUGR.PREPTNS,HONEY	1	No Quantity							49488161			0
S3	2016	2016	2016	2	0	2	Export	76	Brazil	BRA	192	Cuba	CUB								06	SUGAR,SUGR.PREPTNS,HONEY	1	No Quantity							717967			0
S3	2016	2016	2016	2	0	2	Export	76	Brazil	BRA	196	Cyprus	CYP								06	SUGAR,SUGR.PREPTNS,HONEY	1	No Quantity							20			0
S3	2016	2016	2016	2	0	2	Export	76	Brazil	BRA	203	Czechia	CZE								06	SUGAR,SUGR.PREPTNS,HONEY	1	No Quantity							11539			0
S3	2016	2016	2016	2	0	2	Export	76	Brazil	BRA	204	Benin	BEN								06	SUGAR,SUGR.PREPTNS,HONEY	1	No Quantity							49046147			0
S3	2016	2016	2016	2	0	2	Export	76	Brazil	BRA	208	Denmark	DNK								06	SUGAR,SUGR.PREPTNS,HONEY	1	No Quantity							1227311			0
S3	2016	2016	2016	2	0	2	Export	76	Brazil	BRA	212	Dominica	DMA								06	SUGAR,SUGR.PREPTNS,HONEY	1	No Quantity							1407			0
S3	2016	2016	2016	2	0	2	Export	76	Brazil	BRA	214	Dominican Rep.	DOM								06	SUGAR,SUGR.PREPTNS,HONEY	1	No Quantity							29078026			0
S3	2016	2016	2016	2	0	2	Export	76	Brazil	BRA	218	Ecuador	ECU								06	SUGAR,SUGR.PREPTNS,HONEY	1	No Quantity							72057			0
S3	2016	2016	2016	2	0	2	Export	76	Brazil	BRA	222	El Salvador	SLV								06	SUGAR,SUGR.PREPTNS,HONEY	1	No Quantity							1194387			0
S3	2016	2016	2016	2	0	2	Export	76	Brazil	BRA	226	Equatorial Guinea	GNQ								06	SUGAR,SUGR.PREPTNS,HONEY	1	No Quantity							1588101			0
S3	2016	2016	2016	2	0	2	Export	76	Brazil	BRA	231	Ethiopia	ETH								06	SUGAR,SUGR.PREPTNS,HONEY	1	No Quantity							188024			0
S3	2016	2016	2016	2	0	2	Export	76	Brazil	BRA	232	Eritrea	ERI								06	SUGAR,SUGR.PREPTNS,HONEY	1	No Quantity							22365830			0
S3	2016	2016	2016	2	0	2	Export	76	Brazil	BRA	233	Estonia	EST								06	SUGAR,SUGR.PREPTNS,HONEY	1	No Quantity							35059317			0
S3	2016	2016	2016	2	0	2	Export	76	Brazil	BRA	242	Fiji	FJI								06	SUGAR,SUGR.PREPTNS,HONEY	1	No Quantity							33053			0
S3	2016	2016	2016	2	0	2	Export	76	Brazil	BRA	246	Finland	FIN								06	SUGAR,SUGR.PREPTNS,HONEY	1	No Quantity							18387999			0
S3	2016	2016	2016	2	0	2	Export	76	Brazil	BRA	251	France	FRA								06	SUGAR,SUGR.PREPTNS,HONEY	1	No Quantity							11705201			0
S3	2016	2016	2016	2	0	2	Export	76	Brazil	BRA	258	French Polynesia	PYF								06	SUGAR,SUGR.PREPTNS,HONEY	1	No Quantity							32930			0
S3	2016	2016	2016	2	0	2	Export	76	Brazil	BRA	262	Djibouti	DJI								06	SUGAR,SUGR.PREPTNS,HONEY	1	No Quantity							79655409			0
S3	2016	2016	2016	2	0	2	Export	76	Brazil	BRA	266	Gabon	GAB								06	SUGAR,SUGR.PREPTNS,HONEY	1	No Quantity							210159			0
S3	2016	2016	2016	2	0	2	Export	76	Brazil	BRA	268	Georgia	GEO								06	SUGAR,SUGR.PREPTNS,HONEY	1	No Quantity							164783825			0
S3	2016	2016	2016	2	0	2	Export	76	Brazil	BRA	270	Gambia	GMB								06	SUGAR,SUGR.PREPTNS,HONEY	1	No Quantity							54980764			0
S3	2016	2016	2016	2	0	2	Export	76	Brazil	BRA	275	State of Palestine	PSE								06	SUGAR,SUGR.PREPTNS,HONEY	1	No Quantity							84414			0
S3	2016	2016	2016	2	0	2	Export	76	Brazil	BRA	276	Germany	DEU								06	SUGAR,SUGR.PREPTNS,HONEY	1	No Quantity							9495450			0
S3	2016	2016	2016	2	0	2	Export	76	Brazil	BRA	288	Ghana	GHA								06	SUGAR,SUGR.PREPTNS,HONEY	1	No Quantity							44016231			0
S3	2016	2016	2016	2	0	2	Export	76	Brazil	BRA	296	Kiribati	KIR								06	SUGAR,SUGR.PREPTNS,HONEY	1	No Quantity							66500			0
S3	2016	2016	2016	2	0	2	Export	76	Brazil	BRA	300	Greece	GRC								06	SUGAR,SUGR.PREPTNS,HONEY	1	No Quantity							4782987			0
S3	2016	2016	2016	2	0	2	Export	76	Brazil	BRA	308	Grenada	GRD								06	SUGAR,SUGR.PREPTNS,HONEY	1	No Quantity							215976			0
S3	2016	2016	2016	2	0	2	Export	76	Brazil	BRA	320	Guatemala	GTM								06	SUGAR,SUGR.PREPTNS,HONEY	1	No Quantity							434371			0
S3	2016	2016	2016	2	0	2	Export	76	Brazil	BRA	324	Guinea	GIN								06	SUGAR,SUGR.PREPTNS,HONEY	1	No Quantity							20410248			0
S3	2016	2016	2016	2	0	2	Export	76	Brazil	BRA	328	Guyana	GUY								06	SUGAR,SUGR.PREPTNS,HONEY	1	No Quantity							187840			0
S3	2016	2016	2016	2	0	2	Export	76	Brazil	BRA	332	Haiti	HTI								06	SUGAR,SUGR.PREPTNS,HONEY	1	No Quantity							4498327			0
S3	2016	2016	2016	2	0	2	Export	76	Brazil	BRA	340	Honduras	HND								06	SUGAR,SUGR.PREPTNS,HONEY	1	No Quantity							1145563			0
S3	2016	2016	2016	2	0	2	Export	76	Brazil	BRA	344	China, Hong Kong SAR	HKG								06	SUGAR,SUGR.PREPTNS,HONEY	1	No Quantity							1215026			0
S3	2016	2016	2016	2	0	2	Export	76	Brazil	BRA	348	Hungary	HUN								06	SUGAR,SUGR.PREPTNS,HONEY	1	No Quantity							100617			0
S3	2016	2016	2016	2	0	2	Export	76	Brazil	BRA	360	Indonesia	IDN								06	SUGAR,SUGR.PREPTNS,HONEY	1	No Quantity							585985562			0
S3	2016	2016	2016	2	0	2	Export	76	Brazil	BRA	364	Iran	IRN								06	SUGAR,SUGR.PREPTNS,HONEY	1	No Quantity							205267005			0
S3	2016	2016	2016	2	0	2	Export	76	Brazil	BRA	368	Iraq	IRQ								06	SUGAR,SUGR.PREPTNS,HONEY	1	No Quantity							303625065			0
S3	2016	2016	2016	2	0	2	Export	76	Brazil	BRA	372	Ireland	IRL								06	SUGAR,SUGR.PREPTNS,HONEY	1	No Quantity							62892			0
S3	2016	2016	2016	2	0	2	Export	76	Brazil	BRA	376	Israel	ISR								06	SUGAR,SUGR.PREPTNS,HONEY	1	No Quantity							80663217			0
S3	2016	2016	2016	2	0	2	Export	76	Brazil	BRA	381	Italy	ITA								06	SUGAR,SUGR.PREPTNS,HONEY	1	No Quantity							1553909			0
S3	2016	2016	2016	2	0	2	Export	76	Brazil	BRA	384	Côte d'Ivoire	CIV								06	SUGAR,SUGR.PREPTNS,HONEY	1	No Quantity							20087771			0
S3	2016	2016	2016	2	0	2	Export	76	Brazil	BRA	388	Jamaica	JAM								06	SUGAR,SUGR.PREPTNS,HONEY	1	No Quantity							676361			0
S3	2016	2016	2016	2	0	2	Export	76	Brazil	BRA	392	Japan	JPN								06	SUGAR,SUGR.PREPTNS,HONEY	1	No Quantity							1527096			0
S3	2016	2016	2016	2	0	2	Export	76	Brazil	BRA	398	Kazakhstan	KAZ								06	SUGAR,SUGR.PREPTNS,HONEY	1	No Quantity							53317			0
S3	2016	2016	2016	2	0	2	Export	76	Brazil	BRA	400	Jordan	JOR								06	SUGAR,SUGR.PREPTNS,HONEY	1	No Quantity							392694			0
S3	2016	2016	2016	2	0	2	Export	76	Brazil	BRA	404	Kenya	KEN								06	SUGAR,SUGR.PREPTNS,HONEY	1	No Quantity							15311488			0
S3	2016	2016	2016	2	0	2	Export	76	Brazil	BRA	410	Rep. of Korea	KOR								06	SUGAR,SUGR.PREPTNS,HONEY	1	No Quantity							17083999			0
S3	2016	2016	2016	2	0	2	Export	76	Brazil	BRA	414	Kuwait	KWT								06	SUGAR,SUGR.PREPTNS,HONEY	1	No Quantity							40043			0
S3	2016	2016	2016	2	0	2	Export	76	Brazil	BRA	422	Lebanon	LBN								06	SUGAR,SUGR.PREPTNS,HONEY	1	No Quantity							72857954			0
S3	2016	2016	2016	2	0	2	Export	76	Brazil	BRA	430	Liberia	LBR								06	SUGAR,SUGR.PREPTNS,HONEY	1	No Quantity							9956731			0
S3	2016	2016	2016	2	0	2	Export	76	Brazil	BRA	434	Libya	LBY								06	SUGAR,SUGR.PREPTNS,HONEY	1	No Quantity							16637841			0
S3	2016	2016	2016	2	0	2	Export	76	Brazil	BRA	440	Lithuania	LTU								06	SUGAR,SUGR.PREPTNS,HONEY	1	No Quantity							11468582			0
S3	2016	2016	2016	2	0	2	Export	76	Brazil	BRA	446	China, Macao SAR	MAC								06	SUGAR,SUGR.PREPTNS,HONEY	1	No Quantity							2084			0
S3	2016	2016	2016	2	0	2	Export	76	Brazil	BRA	450	Madagascar	MDG								06	SUGAR,SUGR.PREPTNS,HONEY	1	No Quantity							25352011			0
S3	2016	2016	2016	2	0	2	Export	76	Brazil	BRA	458	Malaysia	MYS								06	SUGAR,SUGR.PREPTNS,HONEY	1	No Quantity							502918488			0
S3	2016	2016	2016	2	0	2	Export	76	Brazil	BRA	466	Mali	MLI								06	SUGAR,SUGR.PREPTNS,HONEY	1	No Quantity							103200			0
S3	2016	2016	2016	2	0	2	Export	76	Brazil	BRA	470	Malta	MLT								06	SUGAR,SUGR.PREPTNS,HONEY	1	No Quantity							7288143			0
S3	2016	2016	2016	2	0	2	Export	76	Brazil	BRA	478	Mauritania	MRT								06	SUGAR,SUGR.PREPTNS,HONEY	1	No Quantity							108343991			0
S3	2016	2016	2016	2	0	2	Export	76	Brazil	BRA	480	Mauritius	MUS								06	SUGAR,SUGR.PREPTNS,HONEY	1	No Quantity							23604854			0
S3	2016	2016	2016	2	0	2	Export	76	Brazil	BRA	484	Mexico	MEX								06	SUGAR,SUGR.PREPTNS,HONEY	1	No Quantity							7193535			0
S3	2016	2016	2016	2	0	2	Export	76	Brazil	BRA	490	Other Asia, nes									06	SUGAR,SUGR.PREPTNS,HONEY	1	No Quantity							28590274			0
S3	2016	2016	2016	2	0	2	Export	76	Brazil	BRA	496	Mongolia	MNG								06	SUGAR,SUGR.PREPTNS,HONEY	1	No Quantity							1236249			0
S3	2016	2016	2016	2	0	2	Export	76	Brazil	BRA	499	Montenegro	MNE								06	SUGAR,SUGR.PREPTNS,HONEY	1	No Quantity							1251960			0
S3	2016	2016	2016	2	0	2	Export	76	Brazil	BRA	504	Morocco	MAR								06	SUGAR,SUGR.PREPTNS,HONEY	1	No Quantity							365079471			0
S3	2016	2016	2016	2	0	2	Export	76	Brazil	BRA	508	Mozambique	MOZ								06	SUGAR,SUGR.PREPTNS,HONEY	1	No Quantity							203060			0
S3	2016	2016	2016	2	0	2	Export	76	Brazil	BRA	512	Oman	OMN								06	SUGAR,SUGR.PREPTNS,HONEY	1	No Quantity							552038			0
S3	2016	2016	2016	2	0	2	Export	76	Brazil	BRA	516	Namibia	NAM								06	SUGAR,SUGR.PREPTNS,HONEY	1	No Quantity							544983			0
S3	2016	2016	2016	2	0	2	Export	76	Brazil	BRA	528	Netherlands	NLD								06	SUGAR,SUGR.PREPTNS,HONEY	1	No Quantity							31572637			0
S3	2016	2016	2016	2	0	2	Export	76	Brazil	BRA	531	Curaçao	CUW								06	SUGAR,SUGR.PREPTNS,HONEY	1	No Quantity							525316			0
S3	2016	2016	2016	2	0	2	Export	76	Brazil	BRA	533	Aruba	ABW								06	SUGAR,SUGR.PREPTNS,HONEY	1	No Quantity							5249			0
S3	2016	2016	2016	2	0	2	Export	76	Brazil	BRA	548	Vanuatu	VUT								06	SUGAR,SUGR.PREPTNS,HONEY	1	No Quantity							28181			0
S3	2016	2016	2016	2	0	2	Export	76	Brazil	BRA	554	New Zealand	NZL								06	SUGAR,SUGR.PREPTNS,HONEY	1	No Quantity							37553584			0
S3	2016	2016	2016	2	0	2	Export	76	Brazil	BRA	558	Nicaragua	NIC								06	SUGAR,SUGR.PREPTNS,HONEY	1	No Quantity							152322			0
S3	2016	2016	2016	2	0	2	Export	76	Brazil	BRA	562	Niger	NER								06	SUGAR,SUGR.PREPTNS,HONEY	1	No Quantity							42235			0
S3	2016	2016	2016	2	0	2	Export	76	Brazil	BRA	566	Nigeria	NGA								06	SUGAR,SUGR.PREPTNS,HONEY	1	No Quantity							554394579			0
S3	2016	2016	2016	2	0	2	Export	76	Brazil	BRA	586	Pakistan	PAK								06	SUGAR,SUGR.PREPTNS,HONEY	1	No Quantity							10625920			0
S3	2016	2016	2016	2	0	2	Export	76	Brazil	BRA	591	Panama	PAN								06	SUGAR,SUGR.PREPTNS,HONEY	1	No Quantity							1922624			0
S3	2016	2016	2016	2	0	2	Export	76	Brazil	BRA	600	Paraguay	PRY								06	SUGAR,SUGR.PREPTNS,HONEY	1	No Quantity							14684789			0
S3	2016	2016	2016	2	0	2	Export	76	Brazil	BRA	604	Peru	PER								06	SUGAR,SUGR.PREPTNS,HONEY	1	No Quantity							27101507			0
S3	2016	2016	2016	2	0	2	Export	76	Brazil	BRA	608	Philippines	PHL								06	SUGAR,SUGR.PREPTNS,HONEY	1	No Quantity							352457			0
S3	2016	2016	2016	2	0	2	Export	76	Brazil	BRA	616	Poland	POL								06	SUGAR,SUGR.PREPTNS,HONEY	1	No Quantity							56150			0
S3	2016	2016	2016	2	0	2	Export	76	Brazil	BRA	620	Portugal	PRT								06	SUGAR,SUGR.PREPTNS,HONEY	1	No Quantity							8448515			0
S3	2016	2016	2016	2	0	2	Export	76	Brazil	BRA	624	Guinea-Bissau	GNB								06	SUGAR,SUGR.PREPTNS,HONEY	1	No Quantity							670128			0
S3	2016	2016	2016	2	0	2	Export	76	Brazil	BRA	642	Romania	ROU								06	SUGAR,SUGR.PREPTNS,HONEY	1	No Quantity							38558720			0
S3	2016	2016	2016	2	0	2	Export	76	Brazil	BRA	643	Russian Federation	RUS								06	SUGAR,SUGR.PREPTNS,HONEY	1	No Quantity							275679015			0
S3	2016	2016	2016	2	0	2	Export	76	Brazil	BRA	662	Saint Lucia	LCA								06	SUGAR,SUGR.PREPTNS,HONEY	1	No Quantity							5488			0
S3	2016	2016	2016	2	0	2	Export	76	Brazil	BRA	670	Saint Vincent and the Grenadines	VCT								06	SUGAR,SUGR.PREPTNS,HONEY	1	No Quantity							1403			0
S3	2016	2016	2016	2	0	2	Export	76	Brazil	BRA	678	Sao Tome and Principe	STP								06	SUGAR,SUGR.PREPTNS,HONEY	1	No Quantity							208204			0
S3	2016	2016	2016	2	0	2	Export	76	Brazil	BRA	682	Saudi Arabia	SAU								06	SUGAR,SUGR.PREPTNS,HONEY	1	No Quantity							442580946			0
S3	2016	2016	2016	2	0	2	Export	76	Brazil	BRA	686	Senegal	SEN								06	SUGAR,SUGR.PREPTNS,HONEY	1	No Quantity							11864876			0
S3	2016	2016	2016	2	0	2	Export	76	Brazil	BRA	688	Serbia	SRB								06	SUGAR,SUGR.PREPTNS,HONEY	1	No Quantity							110315			0
S3	2016	2016	2016	2	0	2	Export	76	Brazil	BRA	694	Sierra Leone	SLE								06	SUGAR,SUGR.PREPTNS,HONEY	1	No Quantity							5024622			0
S3	2016	2016	2016	2	0	2	Export	76	Brazil	BRA	699	India	IND								06	SUGAR,SUGR.PREPTNS,HONEY	1	No Quantity							884643802			0
S3	2016	2016	2016	2	0	2	Export	76	Brazil	BRA	702	Singapore	SGP								06	SUGAR,SUGR.PREPTNS,HONEY	1	No Quantity							7357449			0
S3	2016	2016	2016	2	0	2	Export	76	Brazil	BRA	704	Viet Nam	VNM								06	SUGAR,SUGR.PREPTNS,HONEY	1	No Quantity							9895779			0
S3	2016	2016	2016	2	0	2	Export	76	Brazil	BRA	705	Slovenia	SVN								06	SUGAR,SUGR.PREPTNS,HONEY	1	No Quantity							9960409			0
S3	2016	2016	2016	2	0	2	Export	76	Brazil	BRA	706	Somalia	SOM								06	SUGAR,SUGR.PREPTNS,HONEY	1	No Quantity							78569620			0
S3	2016	2016	2016	2	0	2	Export	76	Brazil	BRA	710	South Africa	ZAF								06	SUGAR,SUGR.PREPTNS,HONEY	1	No Quantity							106929494			0
S3	2016	2016	2016	2	0	2	Export	76	Brazil	BRA	724	Spain	ESP								06	SUGAR,SUGR.PREPTNS,HONEY	1	No Quantity							24163242			0
S3	2016	2016	2016	2	0	2	Export	76	Brazil	BRA	729	Sudan	SDN								06	SUGAR,SUGR.PREPTNS,HONEY	1	No Quantity							19774280			0
S3	2016	2016	2016	2	0	2	Export	76	Brazil	BRA	740	Suriname	SUR								06	SUGAR,SUGR.PREPTNS,HONEY	1	No Quantity							1302958			0
S3	2016	2016	2016	2	0	2	Export	76	Brazil	BRA	757	Switzerland	CHE								06	SUGAR,SUGR.PREPTNS,HONEY	1	No Quantity							769289			0
S3	2016	2016	2016	2	0	2	Export	76	Brazil	BRA	760	Syria	SYR								06	SUGAR,SUGR.PREPTNS,HONEY	1	No Quantity							70404090			0
S3	2016	2016	2016	2	0	2	Export	76	Brazil	BRA	762	Tajikistan	TJK								06	SUGAR,SUGR.PREPTNS,HONEY	1	No Quantity							15257			0
S3	2016	2016	2016	2	0	2	Export	76	Brazil	BRA	764	Thailand	THA								06	SUGAR,SUGR.PREPTNS,HONEY	1	No Quantity							1076			0
S3	2016	2016	2016	2	0	2	Export	76	Brazil	BRA	768	Togo	TGO								06	SUGAR,SUGR.PREPTNS,HONEY	1	No Quantity							51781815			0
S3	2016	2016	2016	2	0	2	Export	76	Brazil	BRA	780	Trinidad and Tobago	TTO								06	SUGAR,SUGR.PREPTNS,HONEY	1	No Quantity							1504365			0
S3	2016	2016	2016	2	0	2	Export	76	Brazil	BRA	784	United Arab Emirates	ARE								06	SUGAR,SUGR.PREPTNS,HONEY	1	No Quantity							595589095			0
S3	2016	2016	2016	2	0	2	Export	76	Brazil	BRA	788	Tunisia	TUN								06	SUGAR,SUGR.PREPTNS,HONEY	1	No Quantity							103249958			0
S3	2016	2016	2016	2	0	2	Export	76	Brazil	BRA	792	Turkey	TUR								06	SUGAR,SUGR.PREPTNS,HONEY	1	No Quantity							3263935			0
S3	2016	2016	2016	2	0	2	Export	76	Brazil	BRA	800	Uganda	UGA								06	SUGAR,SUGR.PREPTNS,HONEY	1	No Quantity							8580			0
S3	2016	2016	2016	2	0	2	Export	76	Brazil	BRA	804	Ukraine	UKR								06	SUGAR,SUGR.PREPTNS,HONEY	1	No Quantity							6379958			0
S3	2016	2016	2016	2	0	2	Export	76	Brazil	BRA	818	Egypt	EGY								06	SUGAR,SUGR.PREPTNS,HONEY	1	No Quantity							358188949			0
S3	2016	2016	2016	2	0	2	Export	76	Brazil	BRA	826	United Kingdom	GBR								06	SUGAR,SUGR.PREPTNS,HONEY	1	No Quantity							13651448			0
S3	2016	2016	2016	2	0	2	Export	76	Brazil	BRA	834	United Rep. of Tanzania	TZA								06	SUGAR,SUGR.PREPTNS,HONEY	1	No Quantity							8855672			0
S3	2016	2016	2016	2	0	2	Export	76	Brazil	BRA	842	USA	USA								06	SUGAR,SUGR.PREPTNS,HONEY	1	No Quantity							275299974			0
S3	2016	2016	2016	2	0	2	Export	76	Brazil	BRA	854	Burkina Faso	BFA								06	SUGAR,SUGR.PREPTNS,HONEY	1	No Quantity							42000			0
S3	2016	2016	2016	2	0	2	Export	76	Brazil	BRA	858	Uruguay	URY								06	SUGAR,SUGR.PREPTNS,HONEY	1	No Quantity							42934764			0
S3	2016	2016	2016	2	0	2	Export	76	Brazil	BRA	860	Uzbekistan	UZB								06	SUGAR,SUGR.PREPTNS,HONEY	1	No Quantity							11851329			0
S3	2016	2016	2016	2	0	2	Export	76	Brazil	BRA	862	Venezuela	VEN								06	SUGAR,SUGR.PREPTNS,HONEY	1	No Quantity							105457107			0
S3	2016	2016	2016	2	0	2	Export	76	Brazil	BRA	882	Samoa	WSM								06	SUGAR,SUGR.PREPTNS,HONEY	1	No Quantity							43202			0
S3	2016	2016	2016	2	0	2	Export	76	Brazil	BRA	887	Yemen	YEM								06	SUGAR,SUGR.PREPTNS,HONEY	1	No Quantity							275704344			0
S3	2016	2016	2016	2	0	2	Export	84	Belize	BLZ	0	World	WLD								06	SUGAR,SUGR.PREPTNS,HONEY	1	No Quantity							54976410			0
S3	2016	2016	2016	2	0	2	Export	84	Belize	BLZ	28	Antigua and Barbuda	ATG								06	SUGAR,SUGR.PREPTNS,HONEY	1	No Quantity							76084			0
S3	2016	2016	2016	2	0	2	Export	84	Belize	BLZ	52	Barbados	BRB								06	SUGAR,SUGR.PREPTNS,HONEY	1	No Quantity							297404			0
S3	2016	2016	2016	2	0	2	Export	84	Belize	BLZ	124	Canada	CAN								06	SUGAR,SUGR.PREPTNS,HONEY	1	No Quantity							34061			0
S3	2016	2016	2016	2	0	2	Export	84	Belize	BLZ	288	Ghana	GHA								06	SUGAR,SUGR.PREPTNS,HONEY	1	No Quantity							131			0
S3	2016	2016	2016	2	0	2	Export	84	Belize	BLZ	320	Guatemala	GTM								06	SUGAR,SUGR.PREPTNS,HONEY	1	No Quantity							51102			0
S3	2016	2016	2016	2	0	2	Export	84	Belize	BLZ	388	Jamaica	JAM								06	SUGAR,SUGR.PREPTNS,HONEY	1	No Quantity							23726			0
S3	2016	2016	2016	2	0	2	Export	84	Belize	BLZ	528	Netherlands	NLD								06	SUGAR,SUGR.PREPTNS,HONEY	1	No Quantity							2820000			0
S3	2016	2016	2016	2	0	2	Export	84	Belize	BLZ	534	Saint Maarten	SXM								06	SUGAR,SUGR.PREPTNS,HONEY	1	No Quantity							30320			0
S3	2016	2016	2016	2	0	2	Export	84	Belize	BLZ	659	Saint Kitts and Nevis	KNA								06	SUGAR,SUGR.PREPTNS,HONEY	1	No Quantity							98318			0
S3	2016	2016	2016	2	0	2	Export	84	Belize	BLZ	724	Spain	ESP								06	SUGAR,SUGR.PREPTNS,HONEY	1	No Quantity							2793250			0
S3	2016	2016	2016	2	0	2	Export	84	Belize	BLZ	780	Trinidad and Tobago	TTO								06	SUGAR,SUGR.PREPTNS,HONEY	1	No Quantity							686071			0
S3	2016	2016	2016	2	0	2	Export	84	Belize	BLZ	826	United Kingdom	GBR								06	SUGAR,SUGR.PREPTNS,HONEY	1	No Quantity							43302372			0
S3	2016	2016	2016	2	0	2	Export	84	Belize	BLZ	842	USA	USA								06	SUGAR,SUGR.PREPTNS,HONEY	1	No Quantity							4763572			0
S3	2016	2016	2016	2	0	2	Export	76	Brazil	BRA	0	World	WLD								07	COFFEE,TEA,COCOA,SPICES	1	No Quantity							6234372598			0
S3	2016	2016	2016	2	0	2	Export	76	Brazil	BRA	8	Albania	ALB								07	COFFEE,TEA,COCOA,SPICES	1	No Quantity							1577488			0
S3	2016	2016	2016	2	0	2	Export	76	Brazil	BRA	12	Algeria	DZA								07	COFFEE,TEA,COCOA,SPICES	1	No Quantity							5011274			0
S3	2016	2016	2016	2	0	2	Export	76	Brazil	BRA	24	Angola	AGO								07	COFFEE,TEA,COCOA,SPICES	1	No Quantity							1655584			0
S3	2016	2016	2016	2	0	2	Export	76	Brazil	BRA	28	Antigua and Barbuda	ATG								07	COFFEE,TEA,COCOA,SPICES	1	No Quantity							268			0
S3	2016	2016	2016	2	0	2	Export	76	Brazil	BRA	32	Argentina	ARG								07	COFFEE,TEA,COCOA,SPICES	1	No Quantity							213766604			0
S3	2016	2016	2016	2	0	2	Export	76	Brazil	BRA	36	Australia	AUS								07	COFFEE,TEA,COCOA,SPICES	1	No Quantity							53054988			0
S3	2016	2016	2016	2	0	2	Export	76	Brazil	BRA	40	Austria	AUT								07	COFFEE,TEA,COCOA,SPICES	1	No Quantity							3099848			0
S3	2016	2016	2016	2	0	2	Export	76	Brazil	BRA	44	Bahamas	BHS								07	COFFEE,TEA,COCOA,SPICES	1	No Quantity							646			0
S3	2016	2016	2016	2	0	2	Export	76	Brazil	BRA	48	Bahrain	BHR								07	COFFEE,TEA,COCOA,SPICES	1	No Quantity							1242595			0
S3	2016	2016	2016	2	0	2	Export	76	Brazil	BRA	50	Bangladesh	BGD								07	COFFEE,TEA,COCOA,SPICES	1	No Quantity							24110			0
S3	2016	2016	2016	2	0	2	Export	76	Brazil	BRA	51	Armenia	ARM								07	COFFEE,TEA,COCOA,SPICES	1	No Quantity							154876			0
S3	2016	2016	2016	2	0	2	Export	76	Brazil	BRA	52	Barbados	BRB								07	COFFEE,TEA,COCOA,SPICES	1	No Quantity							784			0
S3	2016	2016	2016	2	0	2	Export	76	Brazil	BRA	56	Belgium	BEL								07	COFFEE,TEA,COCOA,SPICES	1	No Quantity							348252607			0
S3	2016	2016	2016	2	0	2	Export	76	Brazil	BRA	68	Bolivia (Plurinational State of)	BOL								07	COFFEE,TEA,COCOA,SPICES	1	No Quantity							18507978			0
S3	2016	2016	2016	2	0	2	Export	76	Brazil	BRA	72	Botswana	BWA								07	COFFEE,TEA,COCOA,SPICES	1	No Quantity							7051			0
S3	2016	2016	2016	2	0	2	Export	76	Brazil	BRA	84	Belize	BLZ								07	COFFEE,TEA,COCOA,SPICES	1	No Quantity							490523			0
S3	2016	2016	2016	2	0	2	Export	76	Brazil	BRA	100	Bulgaria	BGR								07	COFFEE,TEA,COCOA,SPICES	1	No Quantity							13974234			0
S3	2016	2016	2016	2	0	2	Export	76	Brazil	BRA	104	Myanmar	MMR								07	COFFEE,TEA,COCOA,SPICES	1	No Quantity							6132619			0
S3	2016	2016	2016	2	0	2	Export	76	Brazil	BRA	112	Belarus	BLR								07	COFFEE,TEA,COCOA,SPICES	1	No Quantity							79087			0
S3	2016	2016	2016	2	0	2	Export	76	Brazil	BRA	120	Cameroon	CMR								07	COFFEE,TEA,COCOA,SPICES	1	No Quantity							635902			0
S3	2016	2016	2016	2	0	2	Export	76	Brazil	BRA	124	Canada	CAN								07	COFFEE,TEA,COCOA,SPICES	1	No Quantity							144519387			0
S3	2016	2016	2016	2	0	2	Export	76	Brazil	BRA	132	Cabo Verde	CPV								07	COFFEE,TEA,COCOA,SPICES	1	No Quantity							682897			0
S3	2016	2016	2016	2	0	2	Export	76	Brazil	BRA	144	Sri Lanka	LKA								07	COFFEE,TEA,COCOA,SPICES	1	No Quantity							52920			0
S3	2016	2016	2016	2	0	2	Export	76	Brazil	BRA	152	Chile	CHL								07	COFFEE,TEA,COCOA,SPICES	1	No Quantity							67365630			0
S3	2016	2016	2016	2	0	2	Export	76	Brazil	BRA	156	China	CHN								07	COFFEE,TEA,COCOA,SPICES	1	No Quantity							14383668			0
S3	2016	2016	2016	2	0	2	Export	76	Brazil	BRA	170	Colombia	COL								07	COFFEE,TEA,COCOA,SPICES	1	No Quantity							10543993			0
S3	2016	2016	2016	2	0	2	Export	76	Brazil	BRA	174	Comoros	COM								07	COFFEE,TEA,COCOA,SPICES	1	No Quantity							141348			0
S3	2016	2016	2016	2	0	2	Export	76	Brazil	BRA	178	Congo	COG								07	COFFEE,TEA,COCOA,SPICES	1	No Quantity							126824			0
S3	2016	2016	2016	2	0	2	Export	76	Brazil	BRA	180	Dem. Rep. of the Congo	COD								07	COFFEE,TEA,COCOA,SPICES	1	No Quantity							774200			0
S3	2016	2016	2016	2	0	2	Export	76	Brazil	BRA	188	Costa Rica	CRI								07	COFFEE,TEA,COCOA,SPICES	1	No Quantity							477455			0
S3	2016	2016	2016	2	0	2	Export	76	Brazil	BRA	191	Croatia	HRV								07	COFFEE,TEA,COCOA,SPICES	1	No Quantity							13213606			0
S3	2016	2016	2016	2	0	2	Export	76	Brazil	BRA	192	Cuba	CUB								07	COFFEE,TEA,COCOA,SPICES	1	No Quantity							16255960			0
S3	2016	2016	2016	2	0	2	Export	76	Brazil	BRA	196	Cyprus	CYP								07	COFFEE,TEA,COCOA,SPICES	1	No Quantity							3900308			0
S3	2016	2016	2016	2	0	2	Export	76	Brazil	BRA	203	Czechia	CZE								07	COFFEE,TEA,COCOA,SPICES	1	No Quantity							649914			0
S3	2016	2016	2016	2	0	2	Export	76	Brazil	BRA	204	Benin	BEN								07	COFFEE,TEA,COCOA,SPICES	1	No Quantity							424215			0
S3	2016	2016	2016	2	0	2	Export	76	Brazil	BRA	208	Denmark	DNK								07	COFFEE,TEA,COCOA,SPICES	1	No Quantity							15363024			0
S3	2016	2016	2016	2	0	2	Export	76	Brazil	BRA	212	Dominica	DMA								07	COFFEE,TEA,COCOA,SPICES	1	No Quantity							455			0
S3	2016	2016	2016	2	0	2	Export	76	Brazil	BRA	214	Dominican Rep.	DOM								07	COFFEE,TEA,COCOA,SPICES	1	No Quantity							5664661			0
S3	2016	2016	2016	2	0	2	Export	76	Brazil	BRA	218	Ecuador	ECU								07	COFFEE,TEA,COCOA,SPICES	1	No Quantity							12203998			0
S3	2016	2016	2016	2	0	2	Export	76	Brazil	BRA	222	El Salvador	SLV								07	COFFEE,TEA,COCOA,SPICES	1	No Quantity							3951388			0
S3	2016	2016	2016	2	0	2	Export	76	Brazil	BRA	226	Equatorial Guinea	GNQ								07	COFFEE,TEA,COCOA,SPICES	1	No Quantity							60796			0
S3	2016	2016	2016	2	0	2	Export	76	Brazil	BRA	231	Ethiopia	ETH								07	COFFEE,TEA,COCOA,SPICES	1	No Quantity							96022			0
S3	2016	2016	2016	2	0	2	Export	76	Brazil	BRA	233	Estonia	EST								07	COFFEE,TEA,COCOA,SPICES	1	No Quantity							1750216			0
S3	2016	2016	2016	2	0	2	Export	76	Brazil	BRA	242	Fiji	FJI								07	COFFEE,TEA,COCOA,SPICES	1	No Quantity							107897			0
S3	2016	2016	2016	2	0	2	Export	76	Brazil	BRA	246	Finland	FIN								07	COFFEE,TEA,COCOA,SPICES	1	No Quantity							92138826			0
S3	2016	2016	2016	2	0	2	Export	76	Brazil	BRA	251	France	FRA								07	COFFEE,TEA,COCOA,SPICES	1	No Quantity							134965761			0
S3	2016	2016	2016	2	0	2	Export	76	Brazil	BRA	262	Djibouti	DJI								07	COFFEE,TEA,COCOA,SPICES	1	No Quantity							7293190			0
S3	2016	2016	2016	2	0	2	Export	76	Brazil	BRA	266	Gabon	GAB								07	COFFEE,TEA,COCOA,SPICES	1	No Quantity							89184			0
S3	2016	2016	2016	2	0	2	Export	76	Brazil	BRA	268	Georgia	GEO								07	COFFEE,TEA,COCOA,SPICES	1	No Quantity							2010170			0
S3	2016	2016	2016	2	0	2	Export	76	Brazil	BRA	270	Gambia	GMB								07	COFFEE,TEA,COCOA,SPICES	1	No Quantity							130825			0
S3	2016	2016	2016	2	0	2	Export	76	Brazil	BRA	275	State of Palestine	PSE								07	COFFEE,TEA,COCOA,SPICES	1	No Quantity							172800			0
S3	2016	2016	2016	2	0	2	Export	76	Brazil	BRA	276	Germany	DEU								07	COFFEE,TEA,COCOA,SPICES	1	No Quantity							1059995322			0
S3	2016	2016	2016	2	0	2	Export	76	Brazil	BRA	288	Ghana	GHA								07	COFFEE,TEA,COCOA,SPICES	1	No Quantity							1711147			0
S3	2016	2016	2016	2	0	2	Export	76	Brazil	BRA	300	Greece	GRC								07	COFFEE,TEA,COCOA,SPICES	1	No Quantity							74467203			0
S3	2016	2016	2016	2	0	2	Export	76	Brazil	BRA	308	Grenada	GRD								07	COFFEE,TEA,COCOA,SPICES	1	No Quantity							425			0
S3	2016	2016	2016	2	0	2	Export	76	Brazil	BRA	320	Guatemala	GTM								07	COFFEE,TEA,COCOA,SPICES	1	No Quantity							1230319			0
S3	2016	2016	2016	2	0	2	Export	76	Brazil	BRA	324	Guinea	GIN								07	COFFEE,TEA,COCOA,SPICES	1	No Quantity							101780			0
S3	2016	2016	2016	2	0	2	Export	76	Brazil	BRA	328	Guyana	GUY								07	COFFEE,TEA,COCOA,SPICES	1	No Quantity							289535			0
S3	2016	2016	2016	2	0	2	Export	76	Brazil	BRA	332	Haiti	HTI								07	COFFEE,TEA,COCOA,SPICES	1	No Quantity							307666			0
S3	2016	2016	2016	2	0	2	Export	76	Brazil	BRA	340	Honduras	HND								07	COFFEE,TEA,COCOA,SPICES	1	No Quantity							64525			0
S3	2016	2016	2016	2	0	2	Export	76	Brazil	BRA	344	China, Hong Kong SAR	HKG								07	COFFEE,TEA,COCOA,SPICES	1	No Quantity							4112179			0
S3	2016	2016	2016	2	0	2	Export	76	Brazil	BRA	348	Hungary	HUN								07	COFFEE,TEA,COCOA,SPICES	1	No Quantity							13150140			0
S3	2016	2016	2016	2	0	2	Export	76	Brazil	BRA	352	Iceland	ISL								07	COFFEE,TEA,COCOA,SPICES	1	No Quantity							263935			0
S3	2016	2016	2016	2	0	2	Export	76	Brazil	BRA	360	Indonesia	IDN								07	COFFEE,TEA,COCOA,SPICES	1	No Quantity							35856100			0
S3	2016	2016	2016	2	0	2	Export	76	Brazil	BRA	364	Iran	IRN								07	COFFEE,TEA,COCOA,SPICES	1	No Quantity							1169841			0
S3	2016	2016	2016	2	0	2	Export	76	Brazil	BRA	368	Iraq	IRQ								07	COFFEE,TEA,COCOA,SPICES	1	No Quantity							857343			0
S3	2016	2016	2016	2	0	2	Export	76	Brazil	BRA	372	Ireland	IRL								07	COFFEE,TEA,COCOA,SPICES	1	No Quantity							4050121			0
S3	2016	2016	2016	2	0	2	Export	76	Brazil	BRA	376	Israel	ISR								07	COFFEE,TEA,COCOA,SPICES	1	No Quantity							19283741			0
S3	2016	2016	2016	2	0	2	Export	76	Brazil	BRA	381	Italy	ITA								07	COFFEE,TEA,COCOA,SPICES	1	No Quantity							490084653			0
S3	2016	2016	2016	2	0	2	Export	76	Brazil	BRA	384	Côte d'Ivoire	CIV								07	COFFEE,TEA,COCOA,SPICES	1	No Quantity							247085			0
S3	2016	2016	2016	2	0	2	Export	76	Brazil	BRA	388	Jamaica	JAM								07	COFFEE,TEA,COCOA,SPICES	1	No Quantity							501605			0
S3	2016	2016	2016	2	0	2	Export	76	Brazil	BRA	392	Japan	JPN								07	COFFEE,TEA,COCOA,SPICES	1	No Quantity							476302632			0
S3	2016	2016	2016	2	0	2	Export	76	Brazil	BRA	400	Jordan	JOR								07	COFFEE,TEA,COCOA,SPICES	1	No Quantity							15567813			0
S3	2016	2016	2016	2	0	2	Export	76	Brazil	BRA	404	Kenya	KEN								07	COFFEE,TEA,COCOA,SPICES	1	No Quantity							2268283			0
S3	2016	2016	2016	2	0	2	Export	76	Brazil	BRA	408	Dem. People's Rep. of Korea	PRK								07	COFFEE,TEA,COCOA,SPICES	1	No Quantity							970192			0
S3	2016	2016	2016	2	0	2	Export	76	Brazil	BRA	410	Rep. of Korea	KOR								07	COFFEE,TEA,COCOA,SPICES	1	No Quantity							92942468			0
S3	2016	2016	2016	2	0	2	Export	76	Brazil	BRA	414	Kuwait	KWT								07	COFFEE,TEA,COCOA,SPICES	1	No Quantity							2230154			0
S3	2016	2016	2016	2	0	2	Export	76	Brazil	BRA	422	Lebanon	LBN								07	COFFEE,TEA,COCOA,SPICES	1	No Quantity							56823650			0
S3	2016	2016	2016	2	0	2	Export	76	Brazil	BRA	428	Latvia	LVA								07	COFFEE,TEA,COCOA,SPICES	1	No Quantity							2967324			0
S3	2016	2016	2016	2	0	2	Export	76	Brazil	BRA	430	Liberia	LBR								07	COFFEE,TEA,COCOA,SPICES	1	No Quantity							43826			0
S3	2016	2016	2016	2	0	2	Export	76	Brazil	BRA	434	Libya	LBY								07	COFFEE,TEA,COCOA,SPICES	1	No Quantity							3324626			0
S3	2016	2016	2016	2	0	2	Export	76	Brazil	BRA	440	Lithuania	LTU								07	COFFEE,TEA,COCOA,SPICES	1	No Quantity							3525843			0
S3	2016	2016	2016	2	0	2	Export	76	Brazil	BRA	450	Madagascar	MDG								07	COFFEE,TEA,COCOA,SPICES	1	No Quantity							187264			0
S3	2016	2016	2016	2	0	2	Export	76	Brazil	BRA	458	Malaysia	MYS								07	COFFEE,TEA,COCOA,SPICES	1	No Quantity							33420483			0
S3	2016	2016	2016	2	0	2	Export	76	Brazil	BRA	466	Mali	MLI								07	COFFEE,TEA,COCOA,SPICES	1	No Quantity							62680			0
S3	2016	2016	2016	2	0	2	Export	76	Brazil	BRA	470	Malta	MLT								07	COFFEE,TEA,COCOA,SPICES	1	No Quantity							950569			0
S3	2016	2016	2016	2	0	2	Export	76	Brazil	BRA	478	Mauritania	MRT								07	COFFEE,TEA,COCOA,SPICES	1	No Quantity							89030			0
S3	2016	2016	2016	2	0	2	Export	76	Brazil	BRA	480	Mauritius	MUS								07	COFFEE,TEA,COCOA,SPICES	1	No Quantity							266388			0
S3	2016	2016	2016	2	0	2	Export	76	Brazil	BRA	484	Mexico	MEX								07	COFFEE,TEA,COCOA,SPICES	1	No Quantity							62736494			0
S3	2016	2016	2016	2	0	2	Export	76	Brazil	BRA	490	Other Asia, nes									07	COFFEE,TEA,COCOA,SPICES	1	No Quantity							19455608			0
S3	2016	2016	2016	2	0	2	Export	76	Brazil	BRA	496	Mongolia	MNG								07	COFFEE,TEA,COCOA,SPICES	1	No Quantity							18951			0
S3	2016	2016	2016	2	0	2	Export	76	Brazil	BRA	499	Montenegro	MNE								07	COFFEE,TEA,COCOA,SPICES	1	No Quantity							13272174			0
S3	2016	2016	2016	2	0	2	Export	76	Brazil	BRA	504	Morocco	MAR								07	COFFEE,TEA,COCOA,SPICES	1	No Quantity							2364884			0
S3	2016	2016	2016	2	0	2	Export	76	Brazil	BRA	508	Mozambique	MOZ								07	COFFEE,TEA,COCOA,SPICES	1	No Quantity							23228			0
S3	2016	2016	2016	2	0	2	Export	76	Brazil	BRA	512	Oman	OMN								07	COFFEE,TEA,COCOA,SPICES	1	No Quantity							1425183			0
S3	2016	2016	2016	2	0	2	Export	76	Brazil	BRA	516	Namibia	NAM								07	COFFEE,TEA,COCOA,SPICES	1	No Quantity							99995			0
S3	2016	2016	2016	2	0	2	Export	76	Brazil	BRA	528	Netherlands	NLD								07	COFFEE,TEA,COCOA,SPICES	1	No Quantity							109619046			0
S3	2016	2016	2016	2	0	2	Export	76	Brazil	BRA	531	Curaçao	CUW								07	COFFEE,TEA,COCOA,SPICES	1	No Quantity							201			0
S3	2016	2016	2016	2	0	2	Export	76	Brazil	BRA	533	Aruba	ABW								07	COFFEE,TEA,COCOA,SPICES	1	No Quantity							28806			0
S3	2016	2016	2016	2	0	2	Export	76	Brazil	BRA	548	Vanuatu	VUT								07	COFFEE,TEA,COCOA,SPICES	1	No Quantity							2597			0
S3	2016	2016	2016	2	0	2	Export	76	Brazil	BRA	554	New Zealand	NZL								07	COFFEE,TEA,COCOA,SPICES	1	No Quantity							8037182			0
S3	2016	2016	2016	2	0	2	Export	76	Brazil	BRA	558	Nicaragua	NIC								07	COFFEE,TEA,COCOA,SPICES	1	No Quantity							3240930			0
S3	2016	2016	2016	2	0	2	Export	76	Brazil	BRA	566	Nigeria	NGA								07	COFFEE,TEA,COCOA,SPICES	1	No Quantity							3499471			0
S3	2016	2016	2016	2	0	2	Export	76	Brazil	BRA	579	Norway	NOR								07	COFFEE,TEA,COCOA,SPICES	1	No Quantity							41178163			0
S3	2016	2016	2016	2	0	2	Export	76	Brazil	BRA	586	Pakistan	PAK								07	COFFEE,TEA,COCOA,SPICES	1	No Quantity							7966572			0
S3	2016	2016	2016	2	0	2	Export	76	Brazil	BRA	591	Panama	PAN								07	COFFEE,TEA,COCOA,SPICES	1	No Quantity							568713			0
S3	2016	2016	2016	2	0	2	Export	76	Brazil	BRA	600	Paraguay	PRY								07	COFFEE,TEA,COCOA,SPICES	1	No Quantity							23110813			0
S3	2016	2016	2016	2	0	2	Export	76	Brazil	BRA	604	Peru	PER								07	COFFEE,TEA,COCOA,SPICES	1	No Quantity							17674204			0
S3	2016	2016	2016	2	0	2	Export	76	Brazil	BRA	608	Philippines	PHL								07	COFFEE,TEA,COCOA,SPICES	1	No Quantity							40706			0
S3	2016	2016	2016	2	0	2	Export	76	Brazil	BRA	616	Poland	POL								07	COFFEE,TEA,COCOA,SPICES	1	No Quantity							24569358			0
S3	2016	2016	2016	2	0	2	Export	76	Brazil	BRA	620	Portugal	PRT								07	COFFEE,TEA,COCOA,SPICES	1	No Quantity							24894411			0
S3	2016	2016	2016	2	0	2	Export	76	Brazil	BRA	634	Qatar	QAT								07	COFFEE,TEA,COCOA,SPICES	1	No Quantity							2081732			0
S3	2016	2016	2016	2	0	2	Export	76	Brazil	BRA	642	Romania	ROU								07	COFFEE,TEA,COCOA,SPICES	1	No Quantity							13844859			0
S3	2016	2016	2016	2	0	2	Export	76	Brazil	BRA	643	Russian Federation	RUS								07	COFFEE,TEA,COCOA,SPICES	1	No Quantity							156424218			0
S3	2016	2016	2016	2	0	2	Export	76	Brazil	BRA	646	Rwanda	RWA								07	COFFEE,TEA,COCOA,SPICES	1	No Quantity							22836			0
S3	2016	2016	2016	2	0	2	Export	76	Brazil	BRA	662	Saint Lucia	LCA								07	COFFEE,TEA,COCOA,SPICES	1	No Quantity							260			0
S3	2016	2016	2016	2	0	2	Export	76	Brazil	BRA	670	Saint Vincent and the Grenadines	VCT								07	COFFEE,TEA,COCOA,SPICES	1	No Quantity							75			0
S3	2016	2016	2016	2	0	2	Export	76	Brazil	BRA	678	Sao Tome and Principe	STP								07	COFFEE,TEA,COCOA,SPICES	1	No Quantity							10356			0
S3	2016	2016	2016	2	0	2	Export	76	Brazil	BRA	682	Saudi Arabia	SAU								07	COFFEE,TEA,COCOA,SPICES	1	No Quantity							23426152			0
S3	2016	2016	2016	2	0	2	Export	76	Brazil	BRA	686	Senegal	SEN								07	COFFEE,TEA,COCOA,SPICES	1	No Quantity							1867422			0
S3	2016	2016	2016	2	0	2	Export	76	Brazil	BRA	688	Serbia	SRB								07	COFFEE,TEA,COCOA,SPICES	1	No Quantity							7251441			0
S3	2016	2016	2016	2	0	2	Export	76	Brazil	BRA	690	Seychelles	SYC								07	COFFEE,TEA,COCOA,SPICES	1	No Quantity							38591			0
S3	2016	2016	2016	2	0	2	Export	76	Brazil	BRA	694	Sierra Leone	SLE								07	COFFEE,TEA,COCOA,SPICES	1	No Quantity							66700			0
S3	2016	2016	2016	2	0	2	Export	76	Brazil	BRA	699	India	IND								07	COFFEE,TEA,COCOA,SPICES	1	No Quantity							4652100			0
S3	2016	2016	2016	2	0	2	Export	76	Brazil	BRA	702	Singapore	SGP								07	COFFEE,TEA,COCOA,SPICES	1	No Quantity							20012661			0
S3	2016	2016	2016	2	0	2	Export	76	Brazil	BRA	703	Slovakia	SVK								07	COFFEE,TEA,COCOA,SPICES	1	No Quantity							631877			0
S3	2016	2016	2016	2	0	2	Export	76	Brazil	BRA	704	Viet Nam	VNM								07	COFFEE,TEA,COCOA,SPICES	1	No Quantity							7153290			0
S3	2016	2016	2016	2	0	2	Export	76	Brazil	BRA	705	Slovenia	SVN								07	COFFEE,TEA,COCOA,SPICES	1	No Quantity							78924304			0
S3	2016	2016	2016	2	0	2	Export	76	Brazil	BRA	706	Somalia	SOM								07	COFFEE,TEA,COCOA,SPICES	1	No Quantity							109292			0
S3	2016	2016	2016	2	0	2	Export	76	Brazil	BRA	710	South Africa	ZAF								07	COFFEE,TEA,COCOA,SPICES	1	No Quantity							8546464			0
S3	2016	2016	2016	2	0	2	Export	76	Brazil	BRA	724	Spain	ESP								07	COFFEE,TEA,COCOA,SPICES	1	No Quantity							132886695			0
S3	2016	2016	2016	2	0	2	Export	76	Brazil	BRA	729	Sudan	SDN								07	COFFEE,TEA,COCOA,SPICES	1	No Quantity							144688			0
S3	2016	2016	2016	2	0	2	Export	76	Brazil	BRA	740	Suriname	SUR								07	COFFEE,TEA,COCOA,SPICES	1	No Quantity							1172531			0
S3	2016	2016	2016	2	0	2	Export	76	Brazil	BRA	752	Sweden	SWE								07	COFFEE,TEA,COCOA,SPICES	1	No Quantity							98064604			0
S3	2016	2016	2016	2	0	2	Export	76	Brazil	BRA	757	Switzerland	CHE								07	COFFEE,TEA,COCOA,SPICES	1	No Quantity							5657144			0
S3	2016	2016	2016	2	0	2	Export	76	Brazil	BRA	760	Syria	SYR								07	COFFEE,TEA,COCOA,SPICES	1	No Quantity							33671870			0
S3	2016	2016	2016	2	0	2	Export	76	Brazil	BRA	764	Thailand	THA								07	COFFEE,TEA,COCOA,SPICES	1	No Quantity							2870500			0
S3	2016	2016	2016	2	0	2	Export	76	Brazil	BRA	768	Togo	TGO								07	COFFEE,TEA,COCOA,SPICES	1	No Quantity							332141			0
S3	2016	2016	2016	2	0	2	Export	76	Brazil	BRA	780	Trinidad and Tobago	TTO								07	COFFEE,TEA,COCOA,SPICES	1	No Quantity							4782222			0
S3	2016	2016	2016	2	0	2	Export	76	Brazil	BRA	784	United Arab Emirates	ARE								07	COFFEE,TEA,COCOA,SPICES	1	No Quantity							24764936			0
S3	2016	2016	2016	2	0	2	Export	76	Brazil	BRA	788	Tunisia	TUN								07	COFFEE,TEA,COCOA,SPICES	1	No Quantity							13331807			0
S3	2016	2016	2016	2	0	2	Export	76	Brazil	BRA	792	Turkey	TUR								07	COFFEE,TEA,COCOA,SPICES	1	No Quantity							126901691			0
S3	2016	2016	2016	2	0	2	Export	76	Brazil	BRA	800	Uganda	UGA								07	COFFEE,TEA,COCOA,SPICES	1	No Quantity							50321			0
S3	2016	2016	2016	2	0	2	Export	76	Brazil	BRA	804	Ukraine	UKR								07	COFFEE,TEA,COCOA,SPICES	1	No Quantity							29477002			0
S3	2016	2016	2016	2	0	2	Export	76	Brazil	BRA	818	Egypt	EGY								07	COFFEE,TEA,COCOA,SPICES	1	No Quantity							9974388			0
S3	2016	2016	2016	2	0	2	Export	76	Brazil	BRA	826	United Kingdom	GBR								07	COFFEE,TEA,COCOA,SPICES	1	No Quantity							117526551			0
S3	2016	2016	2016	2	0	2	Export	76	Brazil	BRA	834	United Rep. of Tanzania	TZA								07	COFFEE,TEA,COCOA,SPICES	1	No Quantity							50577			0
S3	2016	2016	2016	2	0	2	Export	76	Brazil	BRA	842	USA	USA								07	COFFEE,TEA,COCOA,SPICES	1	No Quantity							1216393805			0
S3	2016	2016	2016	2	0	2	Export	76	Brazil	BRA	854	Burkina Faso	BFA								07	COFFEE,TEA,COCOA,SPICES	1	No Quantity							41876			0
S3	2016	2016	2016	2	0	2	Export	76	Brazil	BRA	858	Uruguay	URY								07	COFFEE,TEA,COCOA,SPICES	1	No Quantity							92839635			0
S3	2016	2016	2016	2	0	2	Export	76	Brazil	BRA	860	Uzbekistan	UZB								07	COFFEE,TEA,COCOA,SPICES	1	No Quantity							316856			0
S3	2016	2016	2016	2	0	2	Export	76	Brazil	BRA	862	Venezuela	VEN								07	COFFEE,TEA,COCOA,SPICES	1	No Quantity							16969861			0
S3	2016	2016	2016	2	0	2	Export	76	Brazil	BRA	882	Samoa	WSM								07	COFFEE,TEA,COCOA,SPICES	1	No Quantity							8643			0
S3	2016	2016	2016	2	0	2	Export	76	Brazil	BRA	887	Yemen	YEM								07	COFFEE,TEA,COCOA,SPICES	1	No Quantity							381440			0
S3	2016	2016	2016	2	0	2	Export	84	Belize	BLZ	0	World	WLD								07	COFFEE,TEA,COCOA,SPICES	1	No Quantity							1723618			0
S3	2016	2016	2016	2	0	2	Export	84	Belize	BLZ	52	Barbados	BRB								07	COFFEE,TEA,COCOA,SPICES	1	No Quantity							4351			0
S3	2016	2016	2016	2	0	2	Export	84	Belize	BLZ	56	Belgium	BEL								07	COFFEE,TEA,COCOA,SPICES	1	No Quantity							59			0
S3	2016	2016	2016	2	0	2	Export	84	Belize	BLZ	124	Canada	CAN								07	COFFEE,TEA,COCOA,SPICES	1	No Quantity							17094			0
S3	2016	2016	2016	2	0	2	Export	84	Belize	BLZ	251	France	FRA								07	COFFEE,TEA,COCOA,SPICES	1	No Quantity							152321			0
S3	2016	2016	2016	2	0	2	Export	84	Belize	BLZ	276	Germany	DEU								07	COFFEE,TEA,COCOA,SPICES	1	No Quantity							32154			0
S3	2016	2016	2016	2	0	2	Export	84	Belize	BLZ	388	Jamaica	JAM								07	COFFEE,TEA,COCOA,SPICES	1	No Quantity							153666			0
S3	2016	2016	2016	2	0	2	Export	84	Belize	BLZ	484	Mexico	MEX								07	COFFEE,TEA,COCOA,SPICES	1	No Quantity							73881			0
S3	2016	2016	2016	2	0	2	Export	84	Belize	BLZ	591	Panama	PAN								07	COFFEE,TEA,COCOA,SPICES	1	No Quantity							2767			0
S3	2016	2016	2016	2	0	2	Export	84	Belize	BLZ	842	USA	USA								07	COFFEE,TEA,COCOA,SPICES	1	No Quantity							1287326			0
S3	2016	2016	2016	2	0	2	Export	76	Brazil	BRA	0	World	WLD								08	ANIMAL FEED STUFF	1	No Quantity							5538991936			0
S3	2016	2016	2016	2	0	2	Export	76	Brazil	BRA	12	Algeria	DZA								08	ANIMAL FEED STUFF	1	No Quantity							1178748			0
S3	2016	2016	2016	2	0	2	Export	76	Brazil	BRA	24	Angola	AGO								08	ANIMAL FEED STUFF	1	No Quantity							2183881			0
S3	2016	2016	2016	2	0	2	Export	76	Brazil	BRA	28	Antigua and Barbuda	ATG								08	ANIMAL FEED STUFF	1	No Quantity							4025			0
S3	2016	2016	2016	2	0	2	Export	76	Brazil	BRA	32	Argentina	ARG								08	ANIMAL FEED STUFF	1	No Quantity							28837213			0
S3	2016	2016	2016	2	0	2	Export	76	Brazil	BRA	36	Australia	AUS								08	ANIMAL FEED STUFF	1	No Quantity							4342316			0
S3	2016	2016	2016	2	0	2	Export	76	Brazil	BRA	40	Austria	AUT								08	ANIMAL FEED STUFF	1	No Quantity							182700			0
S3	2016	2016	2016	2	0	2	Export	76	Brazil	BRA	50	Bangladesh	BGD								08	ANIMAL FEED STUFF	1	No Quantity							80030008			0
S3	2016	2016	2016	2	0	2	Export	76	Brazil	BRA	56	Belgium	BEL								08	ANIMAL FEED STUFF	1	No Quantity							71711487			0
S3	2016	2016	2016	2	0	2	Export	76	Brazil	BRA	68	Bolivia (Plurinational State of)	BOL								08	ANIMAL FEED STUFF	1	No Quantity							7602340			0
S3	2016	2016	2016	2	0	2	Export	76	Brazil	BRA	84	Belize	BLZ								08	ANIMAL FEED STUFF	1	No Quantity							48013			0
S3	2016	2016	2016	2	0	2	Export	76	Brazil	BRA	100	Bulgaria	BGR								08	ANIMAL FEED STUFF	1	No Quantity							171632			0
S3	2016	2016	2016	2	0	2	Export	76	Brazil	BRA	104	Myanmar	MMR								08	ANIMAL FEED STUFF	1	No Quantity							21735115			0
S3	2016	2016	2016	2	0	2	Export	76	Brazil	BRA	116	Cambodia	KHM								08	ANIMAL FEED STUFF	1	No Quantity							82443			0
S3	2016	2016	2016	2	0	2	Export	76	Brazil	BRA	124	Canada	CAN								08	ANIMAL FEED STUFF	1	No Quantity							1116424			0
S3	2016	2016	2016	2	0	2	Export	76	Brazil	BRA	132	Cabo Verde	CPV								08	ANIMAL FEED STUFF	1	No Quantity							86307			0
S3	2016	2016	2016	2	0	2	Export	76	Brazil	BRA	144	Sri Lanka	LKA								08	ANIMAL FEED STUFF	1	No Quantity							682861			0
S3	2016	2016	2016	2	0	2	Export	76	Brazil	BRA	152	Chile	CHL								08	ANIMAL FEED STUFF	1	No Quantity							64043986			0
S3	2016	2016	2016	2	0	2	Export	76	Brazil	BRA	156	China	CHN								08	ANIMAL FEED STUFF	1	No Quantity							34709338			0
S3	2016	2016	2016	2	0	2	Export	76	Brazil	BRA	170	Colombia	COL								08	ANIMAL FEED STUFF	1	No Quantity							20276237			0
S3	2016	2016	2016	2	0	2	Export	76	Brazil	BRA	178	Congo	COG								08	ANIMAL FEED STUFF	1	No Quantity							96043			0
S3	2016	2016	2016	2	0	2	Export	76	Brazil	BRA	188	Costa Rica	CRI								08	ANIMAL FEED STUFF	1	No Quantity							1866892			0
S3	2016	2016	2016	2	0	2	Export	76	Brazil	BRA	191	Croatia	HRV								08	ANIMAL FEED STUFF	1	No Quantity							10725230			0
S3	2016	2016	2016	2	0	2	Export	76	Brazil	BRA	192	Cuba	CUB								08	ANIMAL FEED STUFF	1	No Quantity							14050707			0
S3	2016	2016	2016	2	0	2	Export	76	Brazil	BRA	196	Cyprus	CYP								08	ANIMAL FEED STUFF	1	No Quantity							2631810			0
S3	2016	2016	2016	2	0	2	Export	76	Brazil	BRA	203	Czechia	CZE								08	ANIMAL FEED STUFF	1	No Quantity							89257			0
S3	2016	2016	2016	2	0	2	Export	76	Brazil	BRA	208	Denmark	DNK								08	ANIMAL FEED STUFF	1	No Quantity							2038635			0
S3	2016	2016	2016	2	0	2	Export	76	Brazil	BRA	214	Dominican Rep.	DOM								08	ANIMAL FEED STUFF	1	No Quantity							2131681			0
S3	2016	2016	2016	2	0	2	Export	76	Brazil	BRA	218	Ecuador	ECU								08	ANIMAL FEED STUFF	1	No Quantity							3272565			0
S3	2016	2016	2016	2	0	2	Export	76	Brazil	BRA	222	El Salvador	SLV								08	ANIMAL FEED STUFF	1	No Quantity							324888			0
S3	2016	2016	2016	2	0	2	Export	76	Brazil	BRA	226	Equatorial Guinea	GNQ								08	ANIMAL FEED STUFF	1	No Quantity							76346			0
S3	2016	2016	2016	2	0	2	Export	76	Brazil	BRA	242	Fiji	FJI								08	ANIMAL FEED STUFF	1	No Quantity							51837			0
S3	2016	2016	2016	2	0	2	Export	76	Brazil	BRA	246	Finland	FIN								08	ANIMAL FEED STUFF	1	No Quantity							8841			0
S3	2016	2016	2016	2	0	2	Export	76	Brazil	BRA	251	France	FRA								08	ANIMAL FEED STUFF	1	No Quantity							614830367			0
S3	2016	2016	2016	2	0	2	Export	76	Brazil	BRA	268	Georgia	GEO								08	ANIMAL FEED STUFF	1	No Quantity							12204690			0
S3	2016	2016	2016	2	0	2	Export	76	Brazil	BRA	276	Germany	DEU								08	ANIMAL FEED STUFF	1	No Quantity							527695055			0
S3	2016	2016	2016	2	0	2	Export	76	Brazil	BRA	288	Ghana	GHA								08	ANIMAL FEED STUFF	1	No Quantity							185970			0
S3	2016	2016	2016	2	0	2	Export	76	Brazil	BRA	300	Greece	GRC								08	ANIMAL FEED STUFF	1	No Quantity							6730001			0
S3	2016	2016	2016	2	0	2	Export	76	Brazil	BRA	320	Guatemala	GTM								08	ANIMAL FEED STUFF	1	No Quantity							1151327			0
S3	2016	2016	2016	2	0	2	Export	76	Brazil	BRA	328	Guyana	GUY								08	ANIMAL FEED STUFF	1	No Quantity							867640			0
S3	2016	2016	2016	2	0	2	Export	76	Brazil	BRA	332	Haiti	HTI								08	ANIMAL FEED STUFF	1	No Quantity							164735			0
S3	2016	2016	2016	2	0	2	Export	76	Brazil	BRA	340	Honduras	HND								08	ANIMAL FEED STUFF	1	No Quantity							377420			0
S3	2016	2016	2016	2	0	2	Export	76	Brazil	BRA	344	China, Hong Kong SAR	HKG								08	ANIMAL FEED STUFF	1	No Quantity							146680			0
S3	2016	2016	2016	2	0	2	Export	76	Brazil	BRA	360	Indonesia	IDN								08	ANIMAL FEED STUFF	1	No Quantity							530296621			0
S3	2016	2016	2016	2	0	2	Export	76	Brazil	BRA	364	Iran	IRN								08	ANIMAL FEED STUFF	1	No Quantity							236022000			0
S3	2016	2016	2016	2	0	2	Export	76	Brazil	BRA	372	Ireland	IRL								08	ANIMAL FEED STUFF	1	No Quantity							20314496			0
S3	2016	2016	2016	2	0	2	Export	76	Brazil	BRA	376	Israel	ISR								08	ANIMAL FEED STUFF	1	No Quantity							12606804			0
S3	2016	2016	2016	2	0	2	Export	76	Brazil	BRA	381	Italy	ITA								08	ANIMAL FEED STUFF	1	No Quantity							55367357			0
S3	2016	2016	2016	2	0	2	Export	76	Brazil	BRA	384	Côte d'Ivoire	CIV								08	ANIMAL FEED STUFF	1	No Quantity							48276			0
S3	2016	2016	2016	2	0	2	Export	76	Brazil	BRA	388	Jamaica	JAM								08	ANIMAL FEED STUFF	1	No Quantity							1468193			0
S3	2016	2016	2016	2	0	2	Export	76	Brazil	BRA	392	Japan	JPN								08	ANIMAL FEED STUFF	1	No Quantity							85665507			0
S3	2016	2016	2016	2	0	2	Export	76	Brazil	BRA	400	Jordan	JOR								08	ANIMAL FEED STUFF	1	No Quantity							11506071			0
S3	2016	2016	2016	2	0	2	Export	76	Brazil	BRA	410	Rep. of Korea	KOR								08	ANIMAL FEED STUFF	1	No Quantity							488943462			0
S3	2016	2016	2016	2	0	2	Export	76	Brazil	BRA	414	Kuwait	KWT								08	ANIMAL FEED STUFF	1	No Quantity							4046184			0
S3	2016	2016	2016	2	0	2	Export	76	Brazil	BRA	422	Lebanon	LBN								08	ANIMAL FEED STUFF	1	No Quantity							2024435			0
S3	2016	2016	2016	2	0	2	Export	76	Brazil	BRA	434	Libya	LBY								08	ANIMAL FEED STUFF	1	No Quantity							41836			0
S3	2016	2016	2016	2	0	2	Export	76	Brazil	BRA	440	Lithuania	LTU								08	ANIMAL FEED STUFF	1	No Quantity							22233			0
S3	2016	2016	2016	2	0	2	Export	76	Brazil	BRA	450	Madagascar	MDG								08	ANIMAL FEED STUFF	1	No Quantity							3403289			0
S3	2016	2016	2016	2	0	2	Export	76	Brazil	BRA	458	Malaysia	MYS								08	ANIMAL FEED STUFF	1	No Quantity							5338618			0
S3	2016	2016	2016	2	0	2	Export	76	Brazil	BRA	480	Mauritius	MUS								08	ANIMAL FEED STUFF	1	No Quantity							25010			0
S3	2016	2016	2016	2	0	2	Export	76	Brazil	BRA	484	Mexico	MEX								08	ANIMAL FEED STUFF	1	No Quantity							3495973			0
S3	2016	2016	2016	2	0	2	Export	76	Brazil	BRA	490	Other Asia, nes									08	ANIMAL FEED STUFF	1	No Quantity							6515256			0
S3	2016	2016	2016	2	0	2	Export	76	Brazil	BRA	508	Mozambique	MOZ								08	ANIMAL FEED STUFF	1	No Quantity							886506			0
S3	2016	2016	2016	2	0	2	Export	76	Brazil	BRA	512	Oman	OMN								08	ANIMAL FEED STUFF	1	No Quantity							4190318			0
S3	2016	2016	2016	2	0	2	Export	76	Brazil	BRA	528	Netherlands	NLD								08	ANIMAL FEED STUFF	1	No Quantity							1095318638			0
S3	2016	2016	2016	2	0	2	Export	76	Brazil	BRA	531	Curaçao	CUW								08	ANIMAL FEED STUFF	1	No Quantity							2747331			0
S3	2016	2016	2016	2	0	2	Export	76	Brazil	BRA	554	New Zealand	NZL								08	ANIMAL FEED STUFF	1	No Quantity							335806			0
S3	2016	2016	2016	2	0	2	Export	76	Brazil	BRA	558	Nicaragua	NIC								08	ANIMAL FEED STUFF	1	No Quantity							327262			0
S3	2016	2016	2016	2	0	2	Export	76	Brazil	BRA	566	Nigeria	NGA								08	ANIMAL FEED STUFF	1	No Quantity							2093913			0
S3	2016	2016	2016	2	0	2	Export	76	Brazil	BRA	586	Pakistan	PAK								08	ANIMAL FEED STUFF	1	No Quantity							815633			0
S3	2016	2016	2016	2	0	2	Export	76	Brazil	BRA	591	Panama	PAN								08	ANIMAL FEED STUFF	1	No Quantity							6154774			0
S3	2016	2016	2016	2	0	2	Export	76	Brazil	BRA	600	Paraguay	PRY								08	ANIMAL FEED STUFF	1	No Quantity							39148048			0
S3	2016	2016	2016	2	0	2	Export	76	Brazil	BRA	604	Peru	PER								08	ANIMAL FEED STUFF	1	No Quantity							8530935			0
S3	2016	2016	2016	2	0	2	Export	76	Brazil	BRA	608	Philippines	PHL								08	ANIMAL FEED STUFF	1	No Quantity							6498535			0
S3	2016	2016	2016	2	0	2	Export	76	Brazil	BRA	616	Poland	POL								08	ANIMAL FEED STUFF	1	No Quantity							15452970			0
S3	2016	2016	2016	2	0	2	Export	76	Brazil	BRA	620	Portugal	PRT								08	ANIMAL FEED STUFF	1	No Quantity							133923			0
S3	2016	2016	2016	2	0	2	Export	76	Brazil	BRA	634	Qatar	QAT								08	ANIMAL FEED STUFF	1	No Quantity							11407			0
S3	2016	2016	2016	2	0	2	Export	76	Brazil	BRA	642	Romania	ROU								08	ANIMAL FEED STUFF	1	No Quantity							43122952			0
S3	2016	2016	2016	2	0	2	Export	76	Brazil	BRA	643	Russian Federation	RUS								08	ANIMAL FEED STUFF	1	No Quantity							5084522			0
S3	2016	2016	2016	2	0	2	Export	76	Brazil	BRA	659	Saint Kitts and Nevis	KNA								08	ANIMAL FEED STUFF	1	No Quantity							27421			0
S3	2016	2016	2016	2	0	2	Export	76	Brazil	BRA	682	Saudi Arabia	SAU								08	ANIMAL FEED STUFF	1	No Quantity							40399458			0
S3	2016	2016	2016	2	0	2	Export	76	Brazil	BRA	686	Senegal	SEN								08	ANIMAL FEED STUFF	1	No Quantity							78465			0
S3	2016	2016	2016	2	0	2	Export	76	Brazil	BRA	690	Seychelles	SYC								08	ANIMAL FEED STUFF	1	No Quantity							10054			0
S3	2016	2016	2016	2	0	2	Export	76	Brazil	BRA	699	India	IND								08	ANIMAL FEED STUFF	1	No Quantity							2071748			0
S3	2016	2016	2016	2	0	2	Export	76	Brazil	BRA	702	Singapore	SGP								08	ANIMAL FEED STUFF	1	No Quantity							255941			0
S3	2016	2016	2016	2	0	2	Export	76	Brazil	BRA	704	Viet Nam	VNM								08	ANIMAL FEED STUFF	1	No Quantity							118650853			0
S3	2016	2016	2016	2	0	2	Export	76	Brazil	BRA	705	Slovenia	SVN								08	ANIMAL FEED STUFF	1	No Quantity							297225767			0
S3	2016	2016	2016	2	0	2	Export	76	Brazil	BRA	710	South Africa	ZAF								08	ANIMAL FEED STUFF	1	No Quantity							7030129			0
S3	2016	2016	2016	2	0	2	Export	76	Brazil	BRA	724	Spain	ESP								08	ANIMAL FEED STUFF	1	No Quantity							159755480			0
S3	2016	2016	2016	2	0	2	Export	76	Brazil	BRA	740	Suriname	SUR								08	ANIMAL FEED STUFF	1	No Quantity							304703			0
S3	2016	2016	2016	2	0	2	Export	76	Brazil	BRA	752	Sweden	SWE								08	ANIMAL FEED STUFF	1	No Quantity							23026			0
S3	2016	2016	2016	2	0	2	Export	76	Brazil	BRA	764	Thailand	THA								08	ANIMAL FEED STUFF	1	No Quantity							542857630			0
S3	2016	2016	2016	2	0	2	Export	76	Brazil	BRA	780	Trinidad and Tobago	TTO								08	ANIMAL FEED STUFF	1	No Quantity							231693			0
S3	2016	2016	2016	2	0	2	Export	76	Brazil	BRA	784	United Arab Emirates	ARE								08	ANIMAL FEED STUFF	1	No Quantity							18428877			0
S3	2016	2016	2016	2	0	2	Export	76	Brazil	BRA	788	Tunisia	TUN								08	ANIMAL FEED STUFF	1	No Quantity							3425570			0
S3	2016	2016	2016	2	0	2	Export	76	Brazil	BRA	792	Turkey	TUR								08	ANIMAL FEED STUFF	1	No Quantity							11675248			0
S3	2016	2016	2016	2	0	2	Export	76	Brazil	BRA	800	Uganda	UGA								08	ANIMAL FEED STUFF	1	No Quantity							505833			0
S3	2016	2016	2016	2	0	2	Export	76	Brazil	BRA	804	Ukraine	UKR								08	ANIMAL FEED STUFF	1	No Quantity							597620			0
S3	2016	2016	2016	2	0	2	Export	76	Brazil	BRA	818	Egypt	EGY								08	ANIMAL FEED STUFF	1	No Quantity							1138796			0
S3	2016	2016	2016	2	0	2	Export	76	Brazil	BRA	826	United Kingdom	GBR								08	ANIMAL FEED STUFF	1	No Quantity							41970370			0
S3	2016	2016	2016	2	0	2	Export	76	Brazil	BRA	842	USA	USA								08	ANIMAL FEED STUFF	1	No Quantity							15092298			0
S3	2016	2016	2016	2	0	2	Export	76	Brazil	BRA	858	Uruguay	URY								08	ANIMAL FEED STUFF	1	No Quantity							19402929			0
S3	2016	2016	2016	2	0	2	Export	76	Brazil	BRA	862	Venezuela	VEN								08	ANIMAL FEED STUFF	1	No Quantity							3405515			0
S3	2016	2016	2016	2	0	2	Export	76	Brazil	BRA	887	Yemen	YEM								08	ANIMAL FEED STUFF	1	No Quantity							15677727			0
S3	2016	2016	2016	2	0	2	Export	84	Belize	BLZ	0	World	WLD								08	ANIMAL FEED STUFF	1	No Quantity							5141486			0
S3	2016	2016	2016	2	0	2	Export	84	Belize	BLZ	222	El Salvador	SLV								08	ANIMAL FEED STUFF	1	No Quantity							47701			0
S3	2016	2016	2016	2	0	2	Export	84	Belize	BLZ	308	Grenada	GRD								08	ANIMAL FEED STUFF	1	No Quantity							10436			0
S3	2016	2016	2016	2	0	2	Export	84	Belize	BLZ	320	Guatemala	GTM								08	ANIMAL FEED STUFF	1	No Quantity							653110			0
S3	2016	2016	2016	2	0	2	Export	84	Belize	BLZ	328	Guyana	GUY								08	ANIMAL FEED STUFF	1	No Quantity							44197			0
S3	2016	2016	2016	2	0	2	Export	84	Belize	BLZ	340	Honduras	HND								08	ANIMAL FEED STUFF	1	No Quantity							12812			0
S3	2016	2016	2016	2	0	2	Export	84	Belize	BLZ	388	Jamaica	JAM								08	ANIMAL FEED STUFF	1	No Quantity							30726			0
S3	2016	2016	2016	2	0	2	Export	84	Belize	BLZ	591	Panama	PAN								08	ANIMAL FEED STUFF	1	No Quantity							25532			0
S3	2016	2016	2016	2	0	2	Export	84	Belize	BLZ	699	India	IND								08	ANIMAL FEED STUFF	1	No Quantity							128567			0
S3	2016	2016	2016	2	0	2	Export	84	Belize	BLZ	740	Suriname	SUR								08	ANIMAL FEED STUFF	1	No Quantity							24588			0
S3	2016	2016	2016	2	0	2	Export	84	Belize	BLZ	780	Trinidad and Tobago	TTO								08	ANIMAL FEED STUFF	1	No Quantity							24797			0
S3	2016	2016	2016	2	0	2	Export	84	Belize	BLZ	842	USA	USA								08	ANIMAL FEED STUFF	1	No Quantity							4139020			0
S3	2016	2016	2016	2	0	2	Export	76	Brazil	BRA	0	World	WLD								09	MISC.EDIBLE PRODUCTS ETC	1	No Quantity							539909318			0
S3	2016	2016	2016	2	0	2	Export	76	Brazil	BRA	12	Algeria	DZA								09	MISC.EDIBLE PRODUCTS ETC	1	No Quantity							94676			0
S3	2016	2016	2016	2	0	2	Export	76	Brazil	BRA	24	Angola	AGO								09	MISC.EDIBLE PRODUCTS ETC	1	No Quantity							4427610			0
S3	2016	2016	2016	2	0	2	Export	76	Brazil	BRA	28	Antigua and Barbuda	ATG								09	MISC.EDIBLE PRODUCTS ETC	1	No Quantity							24112			0
S3	2016	2016	2016	2	0	2	Export	76	Brazil	BRA	32	Argentina	ARG								09	MISC.EDIBLE PRODUCTS ETC	1	No Quantity							36031376			0
S3	2016	2016	2016	2	0	2	Export	76	Brazil	BRA	36	Australia	AUS								09	MISC.EDIBLE PRODUCTS ETC	1	No Quantity							2288712			0
S3	2016	2016	2016	2	0	2	Export	76	Brazil	BRA	40	Austria	AUT								09	MISC.EDIBLE PRODUCTS ETC	1	No Quantity							4338290			0
S3	2016	2016	2016	2	0	2	Export	76	Brazil	BRA	44	Bahamas	BHS								09	MISC.EDIBLE PRODUCTS ETC	1	No Quantity							2371			0
S3	2016	2016	2016	2	0	2	Export	76	Brazil	BRA	48	Bahrain	BHR								09	MISC.EDIBLE PRODUCTS ETC	1	No Quantity							72015			0
S3	2016	2016	2016	2	0	2	Export	76	Brazil	BRA	50	Bangladesh	BGD								09	MISC.EDIBLE PRODUCTS ETC	1	No Quantity							168367			0
S3	2016	2016	2016	2	0	2	Export	76	Brazil	BRA	52	Barbados	BRB								09	MISC.EDIBLE PRODUCTS ETC	1	No Quantity							41335			0
S3	2016	2016	2016	2	0	2	Export	76	Brazil	BRA	56	Belgium	BEL								09	MISC.EDIBLE PRODUCTS ETC	1	No Quantity							14743899			0
S3	2016	2016	2016	2	0	2	Export	76	Brazil	BRA	68	Bolivia (Plurinational State of)	BOL								09	MISC.EDIBLE PRODUCTS ETC	1	No Quantity							11143264			0
S3	2016	2016	2016	2	0	2	Export	76	Brazil	BRA	84	Belize	BLZ								09	MISC.EDIBLE PRODUCTS ETC	1	No Quantity							36580			0
S3	2016	2016	2016	2	0	2	Export	76	Brazil	BRA	124	Canada	CAN								09	MISC.EDIBLE PRODUCTS ETC	1	No Quantity							2243587			0
S3	2016	2016	2016	2	0	2	Export	76	Brazil	BRA	132	Cabo Verde	CPV								09	MISC.EDIBLE PRODUCTS ETC	1	No Quantity							1878687			0
S3	2016	2016	2016	2	0	2	Export	76	Brazil	BRA	144	Sri Lanka	LKA								09	MISC.EDIBLE PRODUCTS ETC	1	No Quantity							38917			0
S3	2016	2016	2016	2	0	2	Export	76	Brazil	BRA	152	Chile	CHL								09	MISC.EDIBLE PRODUCTS ETC	1	No Quantity							21024657			0
S3	2016	2016	2016	2	0	2	Export	76	Brazil	BRA	156	China	CHN								09	MISC.EDIBLE PRODUCTS ETC	1	No Quantity							9851742			0
S3	2016	2016	2016	2	0	2	Export	76	Brazil	BRA	170	Colombia	COL								09	MISC.EDIBLE PRODUCTS ETC	1	No Quantity							96454059			0
S3	2016	2016	2016	2	0	2	Export	76	Brazil	BRA	180	Dem. Rep. of the Congo	COD								09	MISC.EDIBLE PRODUCTS ETC	1	No Quantity							366083			0
S3	2016	2016	2016	2	0	2	Export	76	Brazil	BRA	188	Costa Rica	CRI								09	MISC.EDIBLE PRODUCTS ETC	1	No Quantity							2990647			0
S3	2016	2016	2016	2	0	2	Export	76	Brazil	BRA	191	Croatia	HRV								09	MISC.EDIBLE PRODUCTS ETC	1	No Quantity							149178			0
S3	2016	2016	2016	2	0	2	Export	76	Brazil	BRA	192	Cuba	CUB								09	MISC.EDIBLE PRODUCTS ETC	1	No Quantity							325012			0
S3	2016	2016	2016	2	0	2	Export	76	Brazil	BRA	203	Czechia	CZE								09	MISC.EDIBLE PRODUCTS ETC	1	No Quantity							18880			0
S3	2016	2016	2016	2	0	2	Export	76	Brazil	BRA	212	Dominica	DMA								09	MISC.EDIBLE PRODUCTS ETC	1	No Quantity							8890			0
S3	2016	2016	2016	2	0	2	Export	76	Brazil	BRA	214	Dominican Rep.	DOM								09	MISC.EDIBLE PRODUCTS ETC	1	No Quantity							4185797			0
S3	2016	2016	2016	2	0	2	Export	76	Brazil	BRA	218	Ecuador	ECU								09	MISC.EDIBLE PRODUCTS ETC	1	No Quantity							6011120			0
S3	2016	2016	2016	2	0	2	Export	76	Brazil	BRA	222	El Salvador	SLV								09	MISC.EDIBLE PRODUCTS ETC	1	No Quantity							1053424			0
S3	2016	2016	2016	2	0	2	Export	76	Brazil	BRA	226	Equatorial Guinea	GNQ								09	MISC.EDIBLE PRODUCTS ETC	1	No Quantity							17680			0
S3	2016	2016	2016	2	0	2	Export	76	Brazil	BRA	242	Fiji	FJI								09	MISC.EDIBLE PRODUCTS ETC	1	No Quantity							57126			0
S3	2016	2016	2016	2	0	2	Export	76	Brazil	BRA	246	Finland	FIN								09	MISC.EDIBLE PRODUCTS ETC	1	No Quantity							17057			0
S3	2016	2016	2016	2	0	2	Export	76	Brazil	BRA	251	France	FRA								09	MISC.EDIBLE PRODUCTS ETC	1	No Quantity							5435577			0
S3	2016	2016	2016	2	0	2	Export	76	Brazil	BRA	262	Djibouti	DJI								09	MISC.EDIBLE PRODUCTS ETC	1	No Quantity							35700			0
S3	2016	2016	2016	2	0	2	Export	76	Brazil	BRA	270	Gambia	GMB								09	MISC.EDIBLE PRODUCTS ETC	1	No Quantity							389461			0
S3	2016	2016	2016	2	0	2	Export	76	Brazil	BRA	276	Germany	DEU								09	MISC.EDIBLE PRODUCTS ETC	1	No Quantity							1963116			0
S3	2016	2016	2016	2	0	2	Export	76	Brazil	BRA	288	Ghana	GHA								09	MISC.EDIBLE PRODUCTS ETC	1	No Quantity							61244			0
S3	2016	2016	2016	2	0	2	Export	76	Brazil	BRA	300	Greece	GRC								09	MISC.EDIBLE PRODUCTS ETC	1	No Quantity							120233			0
S3	2016	2016	2016	2	0	2	Export	76	Brazil	BRA	308	Grenada	GRD								09	MISC.EDIBLE PRODUCTS ETC	1	No Quantity							234944			0
S3	2016	2016	2016	2	0	2	Export	76	Brazil	BRA	320	Guatemala	GTM								09	MISC.EDIBLE PRODUCTS ETC	1	No Quantity							1131509			0
S3	2016	2016	2016	2	0	2	Export	76	Brazil	BRA	324	Guinea	GIN								09	MISC.EDIBLE PRODUCTS ETC	1	No Quantity							1763232			0
S3	2016	2016	2016	2	0	2	Export	76	Brazil	BRA	328	Guyana	GUY								09	MISC.EDIBLE PRODUCTS ETC	1	No Quantity							34164			0
S3	2016	2016	2016	2	0	2	Export	76	Brazil	BRA	332	Haiti	HTI								09	MISC.EDIBLE PRODUCTS ETC	1	No Quantity							758744			0
S3	2016	2016	2016	2	0	2	Export	76	Brazil	BRA	340	Honduras	HND								09	MISC.EDIBLE PRODUCTS ETC	1	No Quantity							882314			0
S3	2016	2016	2016	2	0	2	Export	76	Brazil	BRA	344	China, Hong Kong SAR	HKG								09	MISC.EDIBLE PRODUCTS ETC	1	No Quantity							704795			0
S3	2016	2016	2016	2	0	2	Export	76	Brazil	BRA	348	Hungary	HUN								09	MISC.EDIBLE PRODUCTS ETC	1	No Quantity							39354			0
S3	2016	2016	2016	2	0	2	Export	76	Brazil	BRA	360	Indonesia	IDN								09	MISC.EDIBLE PRODUCTS ETC	1	No Quantity							5148220			0
S3	2016	2016	2016	2	0	2	Export	76	Brazil	BRA	372	Ireland	IRL								09	MISC.EDIBLE PRODUCTS ETC	1	No Quantity							79477			0
S3	2016	2016	2016	2	0	2	Export	76	Brazil	BRA	376	Israel	ISR								09	MISC.EDIBLE PRODUCTS ETC	1	No Quantity							385295			0
S3	2016	2016	2016	2	0	2	Export	76	Brazil	BRA	381	Italy	ITA								09	MISC.EDIBLE PRODUCTS ETC	1	No Quantity							2496255			0
S3	2016	2016	2016	2	0	2	Export	76	Brazil	BRA	384	Côte d'Ivoire	CIV								09	MISC.EDIBLE PRODUCTS ETC	1	No Quantity							181903			0
S3	2016	2016	2016	2	0	2	Export	76	Brazil	BRA	388	Jamaica	JAM								09	MISC.EDIBLE PRODUCTS ETC	1	No Quantity							599364			0
S3	2016	2016	2016	2	0	2	Export	76	Brazil	BRA	392	Japan	JPN								09	MISC.EDIBLE PRODUCTS ETC	1	No Quantity							5656967			0
S3	2016	2016	2016	2	0	2	Export	76	Brazil	BRA	400	Jordan	JOR								09	MISC.EDIBLE PRODUCTS ETC	1	No Quantity							469028			0
S3	2016	2016	2016	2	0	2	Export	76	Brazil	BRA	404	Kenya	KEN								09	MISC.EDIBLE PRODUCTS ETC	1	No Quantity							840			0
S3	2016	2016	2016	2	0	2	Export	76	Brazil	BRA	408	Dem. People's Rep. of Korea	PRK								09	MISC.EDIBLE PRODUCTS ETC	1	No Quantity							205			0
S3	2016	2016	2016	2	0	2	Export	76	Brazil	BRA	410	Rep. of Korea	KOR								09	MISC.EDIBLE PRODUCTS ETC	1	No Quantity							1320900			0
S3	2016	2016	2016	2	0	2	Export	76	Brazil	BRA	422	Lebanon	LBN								09	MISC.EDIBLE PRODUCTS ETC	1	No Quantity							19593			0
S3	2016	2016	2016	2	0	2	Export	76	Brazil	BRA	428	Latvia	LVA								09	MISC.EDIBLE PRODUCTS ETC	1	No Quantity							138045			0
S3	2016	2016	2016	2	0	2	Export	76	Brazil	BRA	430	Liberia	LBR								09	MISC.EDIBLE PRODUCTS ETC	1	No Quantity							1749632			0
S3	2016	2016	2016	2	0	2	Export	76	Brazil	BRA	458	Malaysia	MYS								09	MISC.EDIBLE PRODUCTS ETC	1	No Quantity							1572951			0
S3	2016	2016	2016	2	0	2	Export	76	Brazil	BRA	470	Malta	MLT								09	MISC.EDIBLE PRODUCTS ETC	1	No Quantity							7525			0
S3	2016	2016	2016	2	0	2	Export	76	Brazil	BRA	478	Mauritania	MRT								09	MISC.EDIBLE PRODUCTS ETC	1	No Quantity							403015			0
S3	2016	2016	2016	2	0	2	Export	76	Brazil	BRA	480	Mauritius	MUS								09	MISC.EDIBLE PRODUCTS ETC	1	No Quantity							23198			0
S3	2016	2016	2016	2	0	2	Export	76	Brazil	BRA	484	Mexico	MEX								09	MISC.EDIBLE PRODUCTS ETC	1	No Quantity							5952783			0
S3	2016	2016	2016	2	0	2	Export	76	Brazil	BRA	490	Other Asia, nes									09	MISC.EDIBLE PRODUCTS ETC	1	No Quantity							2151904			0
S3	2016	2016	2016	2	0	2	Export	76	Brazil	BRA	496	Mongolia	MNG								09	MISC.EDIBLE PRODUCTS ETC	1	No Quantity							2800			0
S3	2016	2016	2016	2	0	2	Export	76	Brazil	BRA	508	Mozambique	MOZ								09	MISC.EDIBLE PRODUCTS ETC	1	No Quantity							28562			0
S3	2016	2016	2016	2	0	2	Export	76	Brazil	BRA	528	Netherlands	NLD								09	MISC.EDIBLE PRODUCTS ETC	1	No Quantity							2457256			0
S3	2016	2016	2016	2	0	2	Export	76	Brazil	BRA	531	Curaçao	CUW								09	MISC.EDIBLE PRODUCTS ETC	1	No Quantity							60481			0
S3	2016	2016	2016	2	0	2	Export	76	Brazil	BRA	533	Aruba	ABW								09	MISC.EDIBLE PRODUCTS ETC	1	No Quantity							22162			0
S3	2016	2016	2016	2	0	2	Export	76	Brazil	BRA	554	New Zealand	NZL								09	MISC.EDIBLE PRODUCTS ETC	1	No Quantity							269350			0
S3	2016	2016	2016	2	0	2	Export	76	Brazil	BRA	558	Nicaragua	NIC								09	MISC.EDIBLE PRODUCTS ETC	1	No Quantity							125411			0
S3	2016	2016	2016	2	0	2	Export	76	Brazil	BRA	566	Nigeria	NGA								09	MISC.EDIBLE PRODUCTS ETC	1	No Quantity							1574709			0
S3	2016	2016	2016	2	0	2	Export	76	Brazil	BRA	579	Norway	NOR								09	MISC.EDIBLE PRODUCTS ETC	1	No Quantity							2843073			0
S3	2016	2016	2016	2	0	2	Export	76	Brazil	BRA	581	United States Minor Outlying Islands	UMI								09	MISC.EDIBLE PRODUCTS ETC	1	No Quantity							186172			0
S3	2016	2016	2016	2	0	2	Export	76	Brazil	BRA	586	Pakistan	PAK								09	MISC.EDIBLE PRODUCTS ETC	1	No Quantity							237483			0
S3	2016	2016	2016	2	0	2	Export	76	Brazil	BRA	591	Panama	PAN								09	MISC.EDIBLE PRODUCTS ETC	1	No Quantity							3161017			0
S3	2016	2016	2016	2	0	2	Export	76	Brazil	BRA	600	Paraguay	PRY								09	MISC.EDIBLE PRODUCTS ETC	1	No Quantity							39296932			0
S3	2016	2016	2016	2	0	2	Export	76	Brazil	BRA	604	Peru	PER								09	MISC.EDIBLE PRODUCTS ETC	1	No Quantity							9421554			0
S3	2016	2016	2016	2	0	2	Export	76	Brazil	BRA	608	Philippines	PHL								09	MISC.EDIBLE PRODUCTS ETC	1	No Quantity							1878605			0
S3	2016	2016	2016	2	0	2	Export	76	Brazil	BRA	616	Poland	POL								09	MISC.EDIBLE PRODUCTS ETC	1	No Quantity							116560			0
S3	2016	2016	2016	2	0	2	Export	76	Brazil	BRA	620	Portugal	PRT								09	MISC.EDIBLE PRODUCTS ETC	1	No Quantity							1885728			0
S3	2016	2016	2016	2	0	2	Export	76	Brazil	BRA	624	Guinea-Bissau	GNB								09	MISC.EDIBLE PRODUCTS ETC	1	No Quantity							558121			0
S3	2016	2016	2016	2	0	2	Export	76	Brazil	BRA	643	Russian Federation	RUS								09	MISC.EDIBLE PRODUCTS ETC	1	No Quantity							6604551			0
S3	2016	2016	2016	2	0	2	Export	76	Brazil	BRA	659	Saint Kitts and Nevis	KNA								09	MISC.EDIBLE PRODUCTS ETC	1	No Quantity							13210			0
S3	2016	2016	2016	2	0	2	Export	76	Brazil	BRA	670	Saint Vincent and the Grenadines	VCT								09	MISC.EDIBLE PRODUCTS ETC	1	No Quantity							6477			0
S3	2016	2016	2016	2	0	2	Export	76	Brazil	BRA	678	Sao Tome and Principe	STP								09	MISC.EDIBLE PRODUCTS ETC	1	No Quantity							4184			0
S3	2016	2016	2016	2	0	2	Export	76	Brazil	BRA	682	Saudi Arabia	SAU								09	MISC.EDIBLE PRODUCTS ETC	1	No Quantity							1390064			0
S3	2016	2016	2016	2	0	2	Export	76	Brazil	BRA	686	Senegal	SEN								09	MISC.EDIBLE PRODUCTS ETC	1	No Quantity							880982			0
S3	2016	2016	2016	2	0	2	Export	76	Brazil	BRA	688	Serbia	SRB								09	MISC.EDIBLE PRODUCTS ETC	1	No Quantity							520			0
S3	2016	2016	2016	2	0	2	Export	76	Brazil	BRA	694	Sierra Leone	SLE								09	MISC.EDIBLE PRODUCTS ETC	1	No Quantity							1351461			0
S3	2016	2016	2016	2	0	2	Export	76	Brazil	BRA	699	India	IND								09	MISC.EDIBLE PRODUCTS ETC	1	No Quantity							7984118			0
S3	2016	2016	2016	2	0	2	Export	76	Brazil	BRA	702	Singapore	SGP								09	MISC.EDIBLE PRODUCTS ETC	1	No Quantity							5191070			0
S3	2016	2016	2016	2	0	2	Export	76	Brazil	BRA	704	Viet Nam	VNM								09	MISC.EDIBLE PRODUCTS ETC	1	No Quantity							2837228			0
S3	2016	2016	2016	2	0	2	Export	76	Brazil	BRA	706	Somalia	SOM								09	MISC.EDIBLE PRODUCTS ETC	1	No Quantity							35488			0
S3	2016	2016	2016	2	0	2	Export	76	Brazil	BRA	710	South Africa	ZAF								09	MISC.EDIBLE PRODUCTS ETC	1	No Quantity							2153977			0
S3	2016	2016	2016	2	0	2	Export	76	Brazil	BRA	724	Spain	ESP								09	MISC.EDIBLE PRODUCTS ETC	1	No Quantity							1013390			0
S3	2016	2016	2016	2	0	2	Export	76	Brazil	BRA	740	Suriname	SUR								09	MISC.EDIBLE PRODUCTS ETC	1	No Quantity							1023049			0
S3	2016	2016	2016	2	0	2	Export	76	Brazil	BRA	752	Sweden	SWE								09	MISC.EDIBLE PRODUCTS ETC	1	No Quantity							195474			0
S3	2016	2016	2016	2	0	2	Export	76	Brazil	BRA	757	Switzerland	CHE								09	MISC.EDIBLE PRODUCTS ETC	1	No Quantity							15341597			0
S3	2016	2016	2016	2	0	2	Export	76	Brazil	BRA	762	Tajikistan	TJK								09	MISC.EDIBLE PRODUCTS ETC	1	No Quantity							2661			0
S3	2016	2016	2016	2	0	2	Export	76	Brazil	BRA	764	Thailand	THA								09	MISC.EDIBLE PRODUCTS ETC	1	No Quantity							811283			0
S3	2016	2016	2016	2	0	2	Export	76	Brazil	BRA	780	Trinidad and Tobago	TTO								09	MISC.EDIBLE PRODUCTS ETC	1	No Quantity							186638			0
S3	2016	2016	2016	2	0	2	Export	76	Brazil	BRA	784	United Arab Emirates	ARE								09	MISC.EDIBLE PRODUCTS ETC	1	No Quantity							661737			0
S3	2016	2016	2016	2	0	2	Export	76	Brazil	BRA	788	Tunisia	TUN								09	MISC.EDIBLE PRODUCTS ETC	1	No Quantity							23400			0
S3	2016	2016	2016	2	0	2	Export	76	Brazil	BRA	792	Turkey	TUR								09	MISC.EDIBLE PRODUCTS ETC	1	No Quantity							458683			0
S3	2016	2016	2016	2	0	2	Export	76	Brazil	BRA	818	Egypt	EGY								09	MISC.EDIBLE PRODUCTS ETC	1	No Quantity							1293006			0
S3	2016	2016	2016	2	0	2	Export	76	Brazil	BRA	826	United Kingdom	GBR								09	MISC.EDIBLE PRODUCTS ETC	1	No Quantity							5293107			0
S3	2016	2016	2016	2	0	2	Export	76	Brazil	BRA	842	USA	USA								09	MISC.EDIBLE PRODUCTS ETC	1	No Quantity							58810207			0
S3	2016	2016	2016	2	0	2	Export	76	Brazil	BRA	858	Uruguay	URY								09	MISC.EDIBLE PRODUCTS ETC	1	No Quantity							14841172			0
S3	2016	2016	2016	2	0	2	Export	76	Brazil	BRA	860	Uzbekistan	UZB								09	MISC.EDIBLE PRODUCTS ETC	1	No Quantity							7793			0
S3	2016	2016	2016	2	0	2	Export	76	Brazil	BRA	862	Venezuela	VEN								09	MISC.EDIBLE PRODUCTS ETC	1	No Quantity							85128036			0
S3	2016	2016	2016	2	0	2	Export	76	Brazil	BRA	887	Yemen	YEM								09	MISC.EDIBLE PRODUCTS ETC	1	No Quantity							221430			0
S3	2016	2016	2016	2	0	2	Export	76	Brazil	BRA	894	Zambia	ZMB								09	MISC.EDIBLE PRODUCTS ETC	1	No Quantity							712			0
S3	2016	2016	2016	2	0	2	Export	84	Belize	BLZ	0	World	WLD								09	MISC.EDIBLE PRODUCTS ETC	1	No Quantity							3180204			0
S3	2016	2016	2016	2	0	2	Export	84	Belize	BLZ	36	Australia	AUS								09	MISC.EDIBLE PRODUCTS ETC	1	No Quantity							9254			0
S3	2016	2016	2016	2	0	2	Export	84	Belize	BLZ	56	Belgium	BEL								09	MISC.EDIBLE PRODUCTS ETC	1	No Quantity							10			0
S3	2016	2016	2016	2	0	2	Export	84	Belize	BLZ	124	Canada	CAN								09	MISC.EDIBLE PRODUCTS ETC	1	No Quantity							10398			0
S3	2016	2016	2016	2	0	2	Export	84	Belize	BLZ	188	Costa Rica	CRI								09	MISC.EDIBLE PRODUCTS ETC	1	No Quantity							4257			0
S3	2016	2016	2016	2	0	2	Export	84	Belize	BLZ	222	El Salvador	SLV								09	MISC.EDIBLE PRODUCTS ETC	1	No Quantity							33791			0
S3	2016	2016	2016	2	0	2	Export	84	Belize	BLZ	276	Germany	DEU								09	MISC.EDIBLE PRODUCTS ETC	1	No Quantity							27570			0
S3	2016	2016	2016	2	0	2	Export	84	Belize	BLZ	320	Guatemala	GTM								09	MISC.EDIBLE PRODUCTS ETC	1	No Quantity							176772			0
S3	2016	2016	2016	2	0	2	Export	84	Belize	BLZ	392	Japan	JPN								09	MISC.EDIBLE PRODUCTS ETC	1	No Quantity							585406			0
S3	2016	2016	2016	2	0	2	Export	84	Belize	BLZ	484	Mexico	MEX								09	MISC.EDIBLE PRODUCTS ETC	1	No Quantity							4893			0
S3	2016	2016	2016	2	0	2	Export	84	Belize	BLZ	528	Netherlands	NLD								09	MISC.EDIBLE PRODUCTS ETC	1	No Quantity							5113			0
S3	2016	2016	2016	2	0	2	Export	84	Belize	BLZ	702	Singapore	SGP								09	MISC.EDIBLE PRODUCTS ETC	1	No Quantity							251			0
S3	2016	2016	2016	2	0	2	Export	84	Belize	BLZ	748	Swaziland	SWZ								09	MISC.EDIBLE PRODUCTS ETC	1	No Quantity							5113			0
S3	2016	2016	2016	2	0	2	Export	84	Belize	BLZ	826	United Kingdom	GBR								09	MISC.EDIBLE PRODUCTS ETC	1	No Quantity							4631			0
S3	2016	2016	2016	2	0	2	Export	84	Belize	BLZ	842	USA	USA								09	MISC.EDIBLE PRODUCTS ETC	1	No Quantity							2283143			0
S3	2016	2016	2016	2	0	2	Export	84	Belize	BLZ	899	Areas, nes									09	MISC.EDIBLE PRODUCTS ETC	1	No Quantity							29603			0
S3	2016	2016	2016	2	0	2	Export	76	Brazil	BRA	0	World	WLD								11	BEVERAGES	1	No Quantity							132925176			0
S3	2016	2016	2016	2	0	2	Export	76	Brazil	BRA	24	Angola	AGO								11	BEVERAGES	1	No Quantity							315585			0
S3	2016	2016	2016	2	0	2	Export	76	Brazil	BRA	32	Argentina	ARG								11	BEVERAGES	1	No Quantity							5610503			0
S3	2016	2016	2016	2	0	2	Export	76	Brazil	BRA	36	Australia	AUS								11	BEVERAGES	1	No Quantity							92796			0
S3	2016	2016	2016	2	0	2	Export	76	Brazil	BRA	40	Austria	AUT								11	BEVERAGES	1	No Quantity							31274			0
S3	2016	2016	2016	2	0	2	Export	76	Brazil	BRA	56	Belgium	BEL								11	BEVERAGES	1	No Quantity							210815			0
S3	2016	2016	2016	2	0	2	Export	76	Brazil	BRA	68	Bolivia (Plurinational State of)	BOL								11	BEVERAGES	1	No Quantity							13610454			0
S3	2016	2016	2016	2	0	2	Export	76	Brazil	BRA	72	Botswana	BWA								11	BEVERAGES	1	No Quantity							11555			0
S3	2016	2016	2016	2	0	2	Export	76	Brazil	BRA	84	Belize	BLZ								11	BEVERAGES	1	No Quantity							32818			0
S3	2016	2016	2016	2	0	2	Export	76	Brazil	BRA	120	Cameroon	CMR								11	BEVERAGES	1	No Quantity							48352			0
S3	2016	2016	2016	2	0	2	Export	76	Brazil	BRA	124	Canada	CAN								11	BEVERAGES	1	No Quantity							130639			0
S3	2016	2016	2016	2	0	2	Export	76	Brazil	BRA	132	Cabo Verde	CPV								11	BEVERAGES	1	No Quantity							28416			0
S3	2016	2016	2016	2	0	2	Export	76	Brazil	BRA	144	Sri Lanka	LKA								11	BEVERAGES	1	No Quantity							2352			0
S3	2016	2016	2016	2	0	2	Export	76	Brazil	BRA	152	Chile	CHL								11	BEVERAGES	1	No Quantity							1824973			0
S3	2016	2016	2016	2	0	2	Export	76	Brazil	BRA	156	China	CHN								11	BEVERAGES	1	No Quantity							806486			0
S3	2016	2016	2016	2	0	2	Export	76	Brazil	BRA	170	Colombia	COL								11	BEVERAGES	1	No Quantity							1518174			0
S3	2016	2016	2016	2	0	2	Export	76	Brazil	BRA	178	Congo	COG								11	BEVERAGES	1	No Quantity							28340			0
S3	2016	2016	2016	2	0	2	Export	76	Brazil	BRA	188	Costa Rica	CRI								11	BEVERAGES	1	No Quantity							103454			0
S3	2016	2016	2016	2	0	2	Export	76	Brazil	BRA	191	Croatia	HRV								11	BEVERAGES	1	No Quantity							19115			0
S3	2016	2016	2016	2	0	2	Export	76	Brazil	BRA	192	Cuba	CUB								11	BEVERAGES	1	No Quantity							1346493			0
S3	2016	2016	2016	2	0	2	Export	76	Brazil	BRA	203	Czechia	CZE								11	BEVERAGES	1	No Quantity							63906			0
S3	2016	2016	2016	2	0	2	Export	76	Brazil	BRA	204	Benin	BEN								11	BEVERAGES	1	No Quantity							12570			0
S3	2016	2016	2016	2	0	2	Export	76	Brazil	BRA	208	Denmark	DNK								11	BEVERAGES	1	No Quantity							11109			0
S3	2016	2016	2016	2	0	2	Export	76	Brazil	BRA	214	Dominican Rep.	DOM								11	BEVERAGES	1	No Quantity							760529			0
S3	2016	2016	2016	2	0	2	Export	76	Brazil	BRA	218	Ecuador	ECU								11	BEVERAGES	1	No Quantity							99514			0
S3	2016	2016	2016	2	0	2	Export	76	Brazil	BRA	226	Equatorial Guinea	GNQ								11	BEVERAGES	1	No Quantity							677824			0
S3	2016	2016	2016	2	0	2	Export	76	Brazil	BRA	233	Estonia	EST								11	BEVERAGES	1	No Quantity							10662			0
S3	2016	2016	2016	2	0	2	Export	76	Brazil	BRA	246	Finland	FIN								11	BEVERAGES	1	No Quantity							76951			0
S3	2016	2016	2016	2	0	2	Export	76	Brazil	BRA	251	France	FRA								11	BEVERAGES	1	No Quantity							1287974			0
S3	2016	2016	2016	2	0	2	Export	76	Brazil	BRA	276	Germany	DEU								11	BEVERAGES	1	No Quantity							2552706			0
S3	2016	2016	2016	2	0	2	Export	76	Brazil	BRA	288	Ghana	GHA								11	BEVERAGES	1	No Quantity							159868			0
S3	2016	2016	2016	2	0	2	Export	76	Brazil	BRA	300	Greece	GRC								11	BEVERAGES	1	No Quantity							76832			0
S3	2016	2016	2016	2	0	2	Export	76	Brazil	BRA	320	Guatemala	GTM								11	BEVERAGES	1	No Quantity							48285			0
S3	2016	2016	2016	2	0	2	Export	76	Brazil	BRA	328	Guyana	GUY								11	BEVERAGES	1	No Quantity							297485			0
S3	2016	2016	2016	2	0	2	Export	76	Brazil	BRA	332	Haiti	HTI								11	BEVERAGES	1	No Quantity							3358289			0
S3	2016	2016	2016	2	0	2	Export	76	Brazil	BRA	344	China, Hong Kong SAR	HKG								11	BEVERAGES	1	No Quantity							110990			0
S3	2016	2016	2016	2	0	2	Export	76	Brazil	BRA	372	Ireland	IRL								11	BEVERAGES	1	No Quantity							150376			0
S3	2016	2016	2016	2	0	2	Export	76	Brazil	BRA	376	Israel	ISR								11	BEVERAGES	1	No Quantity							30504			0
S3	2016	2016	2016	2	0	2	Export	76	Brazil	BRA	381	Italy	ITA								11	BEVERAGES	1	No Quantity							741249			0
S3	2016	2016	2016	2	0	2	Export	76	Brazil	BRA	392	Japan	JPN								11	BEVERAGES	1	No Quantity							859216			0
S3	2016	2016	2016	2	0	2	Export	76	Brazil	BRA	400	Jordan	JOR								11	BEVERAGES	1	No Quantity							8980			0
S3	2016	2016	2016	2	0	2	Export	76	Brazil	BRA	410	Rep. of Korea	KOR								11	BEVERAGES	1	No Quantity							8010			0
S3	2016	2016	2016	2	0	2	Export	76	Brazil	BRA	422	Lebanon	LBN								11	BEVERAGES	1	No Quantity							37594			0
S3	2016	2016	2016	2	0	2	Export	76	Brazil	BRA	440	Lithuania	LTU								11	BEVERAGES	1	No Quantity							3521			0
S3	2016	2016	2016	2	0	2	Export	76	Brazil	BRA	442	Luxembourg	LUX								11	BEVERAGES	1	No Quantity							22432			0
S3	2016	2016	2016	2	0	2	Export	76	Brazil	BRA	458	Malaysia	MYS								11	BEVERAGES	1	No Quantity							8143			0
S3	2016	2016	2016	2	0	2	Export	76	Brazil	BRA	480	Mauritius	MUS								11	BEVERAGES	1	No Quantity							42195			0
S3	2016	2016	2016	2	0	2	Export	76	Brazil	BRA	484	Mexico	MEX								11	BEVERAGES	1	No Quantity							126921			0
S3	2016	2016	2016	2	0	2	Export	76	Brazil	BRA	490	Other Asia, nes									11	BEVERAGES	1	No Quantity							93863			0
S3	2016	2016	2016	2	0	2	Export	76	Brazil	BRA	528	Netherlands	NLD								11	BEVERAGES	1	No Quantity							665251			0
S3	2016	2016	2016	2	0	2	Export	76	Brazil	BRA	531	Curaçao	CUW								11	BEVERAGES	1	No Quantity							120460			0
S3	2016	2016	2016	2	0	2	Export	76	Brazil	BRA	533	Aruba	ABW								11	BEVERAGES	1	No Quantity							32779			0
S3	2016	2016	2016	2	0	2	Export	76	Brazil	BRA	554	New Zealand	NZL								11	BEVERAGES	1	No Quantity							14491			0
S3	2016	2016	2016	2	0	2	Export	76	Brazil	BRA	558	Nicaragua	NIC								11	BEVERAGES	1	No Quantity							37954			0
S3	2016	2016	2016	2	0	2	Export	76	Brazil	BRA	566	Nigeria	NGA								11	BEVERAGES	1	No Quantity							128350			0
S3	2016	2016	2016	2	0	2	Export	76	Brazil	BRA	579	Norway	NOR								11	BEVERAGES	1	No Quantity							29249			0
S3	2016	2016	2016	2	0	2	Export	76	Brazil	BRA	591	Panama	PAN								11	BEVERAGES	1	No Quantity							680840			0
S3	2016	2016	2016	2	0	2	Export	76	Brazil	BRA	600	Paraguay	PRY								11	BEVERAGES	1	No Quantity							76050071			0
S3	2016	2016	2016	2	0	2	Export	76	Brazil	BRA	604	Peru	PER								11	BEVERAGES	1	No Quantity							168859			0
S3	2016	2016	2016	2	0	2	Export	76	Brazil	BRA	608	Philippines	PHL								11	BEVERAGES	1	No Quantity							17039			0
S3	2016	2016	2016	2	0	2	Export	76	Brazil	BRA	616	Poland	POL								11	BEVERAGES	1	No Quantity							89666			0
S3	2016	2016	2016	2	0	2	Export	76	Brazil	BRA	620	Portugal	PRT								11	BEVERAGES	1	No Quantity							1191971			0
S3	2016	2016	2016	2	0	2	Export	76	Brazil	BRA	682	Saudi Arabia	SAU								11	BEVERAGES	1	No Quantity							82608			0
S3	2016	2016	2016	2	0	2	Export	76	Brazil	BRA	699	India	IND								11	BEVERAGES	1	No Quantity							5650			0
S3	2016	2016	2016	2	0	2	Export	76	Brazil	BRA	702	Singapore	SGP								11	BEVERAGES	1	No Quantity							18700			0
S3	2016	2016	2016	2	0	2	Export	76	Brazil	BRA	710	South Africa	ZAF								11	BEVERAGES	1	No Quantity							1880240			0
S3	2016	2016	2016	2	0	2	Export	76	Brazil	BRA	724	Spain	ESP								11	BEVERAGES	1	No Quantity							826597			0
S3	2016	2016	2016	2	0	2	Export	76	Brazil	BRA	740	Suriname	SUR								11	BEVERAGES	1	No Quantity							299924			0
S3	2016	2016	2016	2	0	2	Export	76	Brazil	BRA	752	Sweden	SWE								11	BEVERAGES	1	No Quantity							23904			0
S3	2016	2016	2016	2	0	2	Export	76	Brazil	BRA	757	Switzerland	CHE								11	BEVERAGES	1	No Quantity							295096			0
S3	2016	2016	2016	2	0	2	Export	76	Brazil	BRA	764	Thailand	THA								11	BEVERAGES	1	No Quantity							2200			0
S3	2016	2016	2016	2	0	2	Export	76	Brazil	BRA	768	Togo	TGO								11	BEVERAGES	1	No Quantity							32649			0
S3	2016	2016	2016	2	0	2	Export	76	Brazil	BRA	784	United Arab Emirates	ARE								11	BEVERAGES	1	No Quantity							69319			0
S3	2016	2016	2016	2	0	2	Export	76	Brazil	BRA	792	Turkey	TUR								11	BEVERAGES	1	No Quantity							39203			0
S3	2016	2016	2016	2	0	2	Export	76	Brazil	BRA	826	United Kingdom	GBR								11	BEVERAGES	1	No Quantity							1334067			0
S3	2016	2016	2016	2	0	2	Export	76	Brazil	BRA	842	USA	USA								11	BEVERAGES	1	No Quantity							7474847			0
S3	2016	2016	2016	2	0	2	Export	76	Brazil	BRA	858	Uruguay	URY								11	BEVERAGES	1	No Quantity							3769250			0
S3	2016	2016	2016	2	0	2	Export	76	Brazil	BRA	862	Venezuela	VEN								11	BEVERAGES	1	No Quantity							32850			0
S3	2016	2016	2016	2	0	2	Export	84	Belize	BLZ	0	World	WLD								11	BEVERAGES	1	No Quantity							2723588			0
S3	2016	2016	2016	2	0	2	Export	84	Belize	BLZ	56	Belgium	BEL								11	BEVERAGES	1	No Quantity							12			0
S3	2016	2016	2016	2	0	2	Export	84	Belize	BLZ	124	Canada	CAN								11	BEVERAGES	1	No Quantity							50			0
S3	2016	2016	2016	2	0	2	Export	84	Belize	BLZ	152	Chile	CHL								11	BEVERAGES	1	No Quantity							2335			0
S3	2016	2016	2016	2	0	2	Export	84	Belize	BLZ	156	China	CHN								11	BEVERAGES	1	No Quantity							1111			0
S3	2016	2016	2016	2	0	2	Export	84	Belize	BLZ	246	Finland	FIN								11	BEVERAGES	1	No Quantity							363			0
S3	2016	2016	2016	2	0	2	Export	84	Belize	BLZ	251	France	FRA								11	BEVERAGES	1	No Quantity							2933			0
S3	2016	2016	2016	2	0	2	Export	84	Belize	BLZ	288	Ghana	GHA								11	BEVERAGES	1	No Quantity							2461			0
S3	2016	2016	2016	2	0	2	Export	84	Belize	BLZ	320	Guatemala	GTM								11	BEVERAGES	1	No Quantity							19998			0
S3	2016	2016	2016	2	0	2	Export	84	Belize	BLZ	328	Guyana	GUY								11	BEVERAGES	1	No Quantity							31500			0
S3	2016	2016	2016	2	0	2	Export	84	Belize	BLZ	340	Honduras	HND								11	BEVERAGES	1	No Quantity							30636			0
S3	2016	2016	2016	2	0	2	Export	84	Belize	BLZ	381	Italy	ITA								11	BEVERAGES	1	No Quantity							161			0
S3	2016	2016	2016	2	0	2	Export	84	Belize	BLZ	388	Jamaica	JAM								11	BEVERAGES	1	No Quantity							584			0
S3	2016	2016	2016	2	0	2	Export	84	Belize	BLZ	484	Mexico	MEX								11	BEVERAGES	1	No Quantity							216397			0
S3	2016	2016	2016	2	0	2	Export	84	Belize	BLZ	528	Netherlands	NLD								11	BEVERAGES	1	No Quantity							88689			0
S3	2016	2016	2016	2	0	2	Export	84	Belize	BLZ	558	Nicaragua	NIC								11	BEVERAGES	1	No Quantity							5539			0
S3	2016	2016	2016	2	0	2	Export	84	Belize	BLZ	591	Panama	PAN								11	BEVERAGES	1	No Quantity							400870			0
S3	2016	2016	2016	2	0	2	Export	84	Belize	BLZ	670	Saint Vincent and the Grenadines	VCT								11	BEVERAGES	1	No Quantity							632726			0
S3	2016	2016	2016	2	0	2	Export	84	Belize	BLZ	699	India	IND								11	BEVERAGES	1	No Quantity							31433			0
S3	2016	2016	2016	2	0	2	Export	84	Belize	BLZ	724	Spain	ESP								11	BEVERAGES	1	No Quantity							354			0
S3	2016	2016	2016	2	0	2	Export	84	Belize	BLZ	826	United Kingdom	GBR								11	BEVERAGES	1	No Quantity							2789			0
S3	2016	2016	2016	2	0	2	Export	84	Belize	BLZ	842	USA	USA								11	BEVERAGES	1	No Quantity							1252647			0
S3	2016	2016	2016	2	0	2	Export	76	Brazil	BRA	0	World	WLD								12	TOBACCO,TOBACCO MANUFACT	1	No Quantity							2123365602			0
S3	2016	2016	2016	2	0	2	Export	76	Brazil	BRA	12	Algeria	DZA								12	TOBACCO,TOBACCO MANUFACT	1	No Quantity							5098247			0
S3	2016	2016	2016	2	0	2	Export	76	Brazil	BRA	24	Angola	AGO								12	TOBACCO,TOBACCO MANUFACT	1	No Quantity							14850			0
S3	2016	2016	2016	2	0	2	Export	76	Brazil	BRA	31	Azerbaijan	AZE								12	TOBACCO,TOBACCO MANUFACT	1	No Quantity							97315			0
S3	2016	2016	2016	2	0	2	Export	76	Brazil	BRA	32	Argentina	ARG								12	TOBACCO,TOBACCO MANUFACT	1	No Quantity							26992099			0
S3	2016	2016	2016	2	0	2	Export	76	Brazil	BRA	44	Bahamas	BHS								12	TOBACCO,TOBACCO MANUFACT	1	No Quantity							11581			0
S3	2016	2016	2016	2	0	2	Export	76	Brazil	BRA	50	Bangladesh	BGD								12	TOBACCO,TOBACCO MANUFACT	1	No Quantity							3217364			0
S3	2016	2016	2016	2	0	2	Export	76	Brazil	BRA	51	Armenia	ARM								12	TOBACCO,TOBACCO MANUFACT	1	No Quantity							10407706			0
S3	2016	2016	2016	2	0	2	Export	76	Brazil	BRA	56	Belgium	BEL								12	TOBACCO,TOBACCO MANUFACT	1	No Quantity							454825722			0
S3	2016	2016	2016	2	0	2	Export	76	Brazil	BRA	68	Bolivia (Plurinational State of)	BOL								12	TOBACCO,TOBACCO MANUFACT	1	No Quantity							5413271			0
S3	2016	2016	2016	2	0	2	Export	76	Brazil	BRA	72	Botswana	BWA								12	TOBACCO,TOBACCO MANUFACT	1	No Quantity							307692			0
S3	2016	2016	2016	2	0	2	Export	76	Brazil	BRA	100	Bulgaria	BGR								12	TOBACCO,TOBACCO MANUFACT	1	No Quantity							1354273			0
S3	2016	2016	2016	2	0	2	Export	76	Brazil	BRA	112	Belarus	BLR								12	TOBACCO,TOBACCO MANUFACT	1	No Quantity							6658717			0
S3	2016	2016	2016	2	0	2	Export	76	Brazil	BRA	116	Cambodia	KHM								12	TOBACCO,TOBACCO MANUFACT	1	No Quantity							891486			0
S3	2016	2016	2016	2	0	2	Export	76	Brazil	BRA	124	Canada	CAN								12	TOBACCO,TOBACCO MANUFACT	1	No Quantity							7655692			0
S3	2016	2016	2016	2	0	2	Export	76	Brazil	BRA	144	Sri Lanka	LKA								12	TOBACCO,TOBACCO MANUFACT	1	No Quantity							1423683			0
S3	2016	2016	2016	2	0	2	Export	76	Brazil	BRA	152	Chile	CHL								12	TOBACCO,TOBACCO MANUFACT	1	No Quantity							6925835			0
S3	2016	2016	2016	2	0	2	Export	76	Brazil	BRA	156	China	CHN								12	TOBACCO,TOBACCO MANUFACT	1	No Quantity							279751121			0
S3	2016	2016	2016	2	0	2	Export	76	Brazil	BRA	170	Colombia	COL								12	TOBACCO,TOBACCO MANUFACT	1	No Quantity							2645799			0
S3	2016	2016	2016	2	0	2	Export	76	Brazil	BRA	188	Costa Rica	CRI								12	TOBACCO,TOBACCO MANUFACT	1	No Quantity							1214745			0
S3	2016	2016	2016	2	0	2	Export	76	Brazil	BRA	191	Croatia	HRV								12	TOBACCO,TOBACCO MANUFACT	1	No Quantity							865922			0
S3	2016	2016	2016	2	0	2	Export	76	Brazil	BRA	192	Cuba	CUB								12	TOBACCO,TOBACCO MANUFACT	1	No Quantity							1605657			0
S3	2016	2016	2016	2	0	2	Export	76	Brazil	BRA	203	Czechia	CZE								12	TOBACCO,TOBACCO MANUFACT	1	No Quantity							5101392			0
S3	2016	2016	2016	2	0	2	Export	76	Brazil	BRA	208	Denmark	DNK								12	TOBACCO,TOBACCO MANUFACT	1	No Quantity							5550053			0
S3	2016	2016	2016	2	0	2	Export	76	Brazil	BRA	212	Dominica	DMA								12	TOBACCO,TOBACCO MANUFACT	1	No Quantity							156452			0
S3	2016	2016	2016	2	0	2	Export	76	Brazil	BRA	214	Dominican Rep.	DOM								12	TOBACCO,TOBACCO MANUFACT	1	No Quantity							7897028			0
S3	2016	2016	2016	2	0	2	Export	76	Brazil	BRA	218	Ecuador	ECU								12	TOBACCO,TOBACCO MANUFACT	1	No Quantity							172038			0
S3	2016	2016	2016	2	0	2	Export	76	Brazil	BRA	231	Ethiopia	ETH								12	TOBACCO,TOBACCO MANUFACT	1	No Quantity							4042104			0
S3	2016	2016	2016	2	0	2	Export	76	Brazil	BRA	251	France	FRA								12	TOBACCO,TOBACCO MANUFACT	1	No Quantity							15006297			0
S3	2016	2016	2016	2	0	2	Export	76	Brazil	BRA	268	Georgia	GEO								12	TOBACCO,TOBACCO MANUFACT	1	No Quantity							874457			0
S3	2016	2016	2016	2	0	2	Export	76	Brazil	BRA	276	Germany	DEU								12	TOBACCO,TOBACCO MANUFACT	1	No Quantity							81473629			0
S3	2016	2016	2016	2	0	2	Export	76	Brazil	BRA	296	Kiribati	KIR								12	TOBACCO,TOBACCO MANUFACT	1	No Quantity							107453			0
S3	2016	2016	2016	2	0	2	Export	76	Brazil	BRA	300	Greece	GRC								12	TOBACCO,TOBACCO MANUFACT	1	No Quantity							4148052			0
S3	2016	2016	2016	2	0	2	Export	76	Brazil	BRA	340	Honduras	HND								12	TOBACCO,TOBACCO MANUFACT	1	No Quantity							4794485			0
S3	2016	2016	2016	2	0	2	Export	76	Brazil	BRA	344	China, Hong Kong SAR	HKG								12	TOBACCO,TOBACCO MANUFACT	1	No Quantity							22937192			0
S3	2016	2016	2016	2	0	2	Export	76	Brazil	BRA	348	Hungary	HUN								12	TOBACCO,TOBACCO MANUFACT	1	No Quantity							5561853			0
S3	2016	2016	2016	2	0	2	Export	76	Brazil	BRA	360	Indonesia	IDN								12	TOBACCO,TOBACCO MANUFACT	1	No Quantity							89072336			0
S3	2016	2016	2016	2	0	2	Export	76	Brazil	BRA	364	Iran	IRN								12	TOBACCO,TOBACCO MANUFACT	1	No Quantity							8510023			0
S3	2016	2016	2016	2	0	2	Export	76	Brazil	BRA	376	Israel	ISR								12	TOBACCO,TOBACCO MANUFACT	1	No Quantity							470582			0
S3	2016	2016	2016	2	0	2	Export	76	Brazil	BRA	381	Italy	ITA								12	TOBACCO,TOBACCO MANUFACT	1	No Quantity							23383906			0
S3	2016	2016	2016	2	0	2	Export	76	Brazil	BRA	384	Côte d'Ivoire	CIV								12	TOBACCO,TOBACCO MANUFACT	1	No Quantity							315222			0
S3	2016	2016	2016	2	0	2	Export	76	Brazil	BRA	392	Japan	JPN								12	TOBACCO,TOBACCO MANUFACT	1	No Quantity							94083			0
S3	2016	2016	2016	2	0	2	Export	76	Brazil	BRA	398	Kazakhstan	KAZ								12	TOBACCO,TOBACCO MANUFACT	1	No Quantity							459769			0
S3	2016	2016	2016	2	0	2	Export	76	Brazil	BRA	400	Jordan	JOR								12	TOBACCO,TOBACCO MANUFACT	1	No Quantity							3670789			0
S3	2016	2016	2016	2	0	2	Export	76	Brazil	BRA	408	Dem. People's Rep. of Korea	PRK								12	TOBACCO,TOBACCO MANUFACT	1	No Quantity							357615			0
S3	2016	2016	2016	2	0	2	Export	76	Brazil	BRA	410	Rep. of Korea	KOR								12	TOBACCO,TOBACCO MANUFACT	1	No Quantity							60894139			0
S3	2016	2016	2016	2	0	2	Export	76	Brazil	BRA	418	Lao People's Dem. Rep.	LAO								12	TOBACCO,TOBACCO MANUFACT	1	No Quantity							489231			0
S3	2016	2016	2016	2	0	2	Export	76	Brazil	BRA	422	Lebanon	LBN								12	TOBACCO,TOBACCO MANUFACT	1	No Quantity							2388795			0
S3	2016	2016	2016	2	0	2	Export	76	Brazil	BRA	440	Lithuania	LTU								12	TOBACCO,TOBACCO MANUFACT	1	No Quantity							6059539			0
S3	2016	2016	2016	2	0	2	Export	76	Brazil	BRA	442	Luxembourg	LUX								12	TOBACCO,TOBACCO MANUFACT	1	No Quantity							411261			0
S3	2016	2016	2016	2	0	2	Export	76	Brazil	BRA	458	Malaysia	MYS								12	TOBACCO,TOBACCO MANUFACT	1	No Quantity							3502713			0
S3	2016	2016	2016	2	0	2	Export	76	Brazil	BRA	484	Mexico	MEX								12	TOBACCO,TOBACCO MANUFACT	1	No Quantity							1767985			0
S3	2016	2016	2016	2	0	2	Export	76	Brazil	BRA	490	Other Asia, nes									12	TOBACCO,TOBACCO MANUFACT	1	No Quantity							15050925			0
S3	2016	2016	2016	2	0	2	Export	76	Brazil	BRA	496	Mongolia	MNG								12	TOBACCO,TOBACCO MANUFACT	1	No Quantity							72354			0
S3	2016	2016	2016	2	0	2	Export	76	Brazil	BRA	500	Montserrat	MSR								12	TOBACCO,TOBACCO MANUFACT	1	No Quantity							67518			0
S3	2016	2016	2016	2	0	2	Export	76	Brazil	BRA	504	Morocco	MAR								12	TOBACCO,TOBACCO MANUFACT	1	No Quantity							740848			0
S3	2016	2016	2016	2	0	2	Export	76	Brazil	BRA	528	Netherlands	NLD								12	TOBACCO,TOBACCO MANUFACT	1	No Quantity							85859999			0
S3	2016	2016	2016	2	0	2	Export	76	Brazil	BRA	554	New Zealand	NZL								12	TOBACCO,TOBACCO MANUFACT	1	No Quantity							4768830			0
S3	2016	2016	2016	2	0	2	Export	76	Brazil	BRA	558	Nicaragua	NIC								12	TOBACCO,TOBACCO MANUFACT	1	No Quantity							837097			0
S3	2016	2016	2016	2	0	2	Export	76	Brazil	BRA	566	Nigeria	NGA								12	TOBACCO,TOBACCO MANUFACT	1	No Quantity							22876773			0
S3	2016	2016	2016	2	0	2	Export	76	Brazil	BRA	586	Pakistan	PAK								12	TOBACCO,TOBACCO MANUFACT	1	No Quantity							1554516			0
S3	2016	2016	2016	2	0	2	Export	76	Brazil	BRA	591	Panama	PAN								12	TOBACCO,TOBACCO MANUFACT	1	No Quantity							162406			0
S3	2016	2016	2016	2	0	2	Export	76	Brazil	BRA	600	Paraguay	PRY								12	TOBACCO,TOBACCO MANUFACT	1	No Quantity							57390239			0
S3	2016	2016	2016	2	0	2	Export	76	Brazil	BRA	608	Philippines	PHL								12	TOBACCO,TOBACCO MANUFACT	1	No Quantity							17413407			0
S3	2016	2016	2016	2	0	2	Export	76	Brazil	BRA	616	Poland	POL								12	TOBACCO,TOBACCO MANUFACT	1	No Quantity							39421350			0
S3	2016	2016	2016	2	0	2	Export	76	Brazil	BRA	620	Portugal	PRT								12	TOBACCO,TOBACCO MANUFACT	1	No Quantity							5060000			0
S3	2016	2016	2016	2	0	2	Export	76	Brazil	BRA	642	Romania	ROU								12	TOBACCO,TOBACCO MANUFACT	1	No Quantity							24925765			0
S3	2016	2016	2016	2	0	2	Export	76	Brazil	BRA	643	Russian Federation	RUS								12	TOBACCO,TOBACCO MANUFACT	1	No Quantity							104265612			0
S3	2016	2016	2016	2	0	2	Export	76	Brazil	BRA	686	Senegal	SEN								12	TOBACCO,TOBACCO MANUFACT	1	No Quantity							489817			0
S3	2016	2016	2016	2	0	2	Export	76	Brazil	BRA	688	Serbia	SRB								12	TOBACCO,TOBACCO MANUFACT	1	No Quantity							8775255			0
S3	2016	2016	2016	2	0	2	Export	76	Brazil	BRA	690	Seychelles	SYC								12	TOBACCO,TOBACCO MANUFACT	1	No Quantity							107135			0
S3	2016	2016	2016	2	0	2	Export	76	Brazil	BRA	699	India	IND								12	TOBACCO,TOBACCO MANUFACT	1	No Quantity							767899			0
S3	2016	2016	2016	2	0	2	Export	76	Brazil	BRA	702	Singapore	SGP								12	TOBACCO,TOBACCO MANUFACT	1	No Quantity							24112391			0
S3	2016	2016	2016	2	0	2	Export	76	Brazil	BRA	704	Viet Nam	VNM								12	TOBACCO,TOBACCO MANUFACT	1	No Quantity							55216162			0
S3	2016	2016	2016	2	0	2	Export	76	Brazil	BRA	710	South Africa	ZAF								12	TOBACCO,TOBACCO MANUFACT	1	No Quantity							29086108			0
S3	2016	2016	2016	2	0	2	Export	76	Brazil	BRA	724	Spain	ESP								12	TOBACCO,TOBACCO MANUFACT	1	No Quantity							158131			0
S3	2016	2016	2016	2	0	2	Export	76	Brazil	BRA	752	Sweden	SWE								12	TOBACCO,TOBACCO MANUFACT	1	No Quantity							980100			0
S3	2016	2016	2016	2	0	2	Export	76	Brazil	BRA	757	Switzerland	CHE								12	TOBACCO,TOBACCO MANUFACT	1	No Quantity							5597677			0
S3	2016	2016	2016	2	0	2	Export	76	Brazil	BRA	764	Thailand	THA								12	TOBACCO,TOBACCO MANUFACT	1	No Quantity							2551680			0
S3	2016	2016	2016	2	0	2	Export	76	Brazil	BRA	776	Tonga	TON								12	TOBACCO,TOBACCO MANUFACT	1	No Quantity							183283			0
S3	2016	2016	2016	2	0	2	Export	76	Brazil	BRA	780	Trinidad and Tobago	TTO								12	TOBACCO,TOBACCO MANUFACT	1	No Quantity							3806997			0
S3	2016	2016	2016	2	0	2	Export	76	Brazil	BRA	784	United Arab Emirates	ARE								12	TOBACCO,TOBACCO MANUFACT	1	No Quantity							28631911			0
S3	2016	2016	2016	2	0	2	Export	76	Brazil	BRA	788	Tunisia	TUN								12	TOBACCO,TOBACCO MANUFACT	1	No Quantity							8758142			0
S3	2016	2016	2016	2	0	2	Export	76	Brazil	BRA	792	Turkey	TUR								12	TOBACCO,TOBACCO MANUFACT	1	No Quantity							67663387			0
S3	2016	2016	2016	2	0	2	Export	76	Brazil	BRA	804	Ukraine	UKR								12	TOBACCO,TOBACCO MANUFACT	1	No Quantity							38418243			0
S3	2016	2016	2016	2	0	2	Export	76	Brazil	BRA	818	Egypt	EGY								12	TOBACCO,TOBACCO MANUFACT	1	No Quantity							7165072			0
S3	2016	2016	2016	2	0	2	Export	76	Brazil	BRA	826	United Kingdom	GBR								12	TOBACCO,TOBACCO MANUFACT	1	No Quantity							27208449			0
S3	2016	2016	2016	2	0	2	Export	76	Brazil	BRA	842	USA	USA								12	TOBACCO,TOBACCO MANUFACT	1	No Quantity							248137405			0
S3	2016	2016	2016	2	0	2	Export	76	Brazil	BRA	858	Uruguay	URY								12	TOBACCO,TOBACCO MANUFACT	1	No Quantity							1340019			0
S3	2016	2016	2016	2	0	2	Export	76	Brazil	BRA	862	Venezuela	VEN								12	TOBACCO,TOBACCO MANUFACT	1	No Quantity							5529834			0
S3	2016	2016	2016	2	0	2	Export	76	Brazil	BRA	887	Yemen	YEM								12	TOBACCO,TOBACCO MANUFACT	1	No Quantity							1163616			0
S3	2016	2016	2016	2	0	2	Export	84	Belize	BLZ	0	World	WLD								12	TOBACCO,TOBACCO MANUFACT	1	No Quantity							5629424			0
S3	2016	2016	2016	2	0	2	Export	84	Belize	BLZ	124	Canada	CAN								12	TOBACCO,TOBACCO MANUFACT	1	No Quantity							38736			0
S3	2016	2016	2016	2	0	2	Export	84	Belize	BLZ	152	Chile	CHL								12	TOBACCO,TOBACCO MANUFACT	1	No Quantity							1311			0
S3	2016	2016	2016	2	0	2	Export	84	Belize	BLZ	214	Dominican Rep.	DOM								12	TOBACCO,TOBACCO MANUFACT	1	No Quantity							1843			0
S3	2016	2016	2016	2	0	2	Export	84	Belize	BLZ	222	El Salvador	SLV								12	TOBACCO,TOBACCO MANUFACT	1	No Quantity							21777			0
S3	2016	2016	2016	2	0	2	Export	84	Belize	BLZ	276	Germany	DEU								12	TOBACCO,TOBACCO MANUFACT	1	No Quantity							3509			0
S3	2016	2016	2016	2	0	2	Export	84	Belize	BLZ	320	Guatemala	GTM								12	TOBACCO,TOBACCO MANUFACT	1	No Quantity							397952			0
S3	2016	2016	2016	2	0	2	Export	84	Belize	BLZ	340	Honduras	HND								12	TOBACCO,TOBACCO MANUFACT	1	No Quantity							3596396			0
S3	2016	2016	2016	2	0	2	Export	84	Belize	BLZ	440	Lithuania	LTU								12	TOBACCO,TOBACCO MANUFACT	1	No Quantity							12694			0
S3	2016	2016	2016	2	0	2	Export	84	Belize	BLZ	484	Mexico	MEX								12	TOBACCO,TOBACCO MANUFACT	1	No Quantity							1280			0
S3	2016	2016	2016	2	0	2	Export	84	Belize	BLZ	558	Nicaragua	NIC								12	TOBACCO,TOBACCO MANUFACT	1	No Quantity							200837			0
S3	2016	2016	2016	2	0	2	Export	84	Belize	BLZ	591	Panama	PAN								12	TOBACCO,TOBACCO MANUFACT	1	No Quantity							370751			0
S3	2016	2016	2016	2	0	2	Export	84	Belize	BLZ	616	Poland	POL								12	TOBACCO,TOBACCO MANUFACT	1	No Quantity							5481			0
S3	2016	2016	2016	2	0	2	Export	84	Belize	BLZ	699	India	IND								12	TOBACCO,TOBACCO MANUFACT	1	No Quantity							237064			0
S3	2016	2016	2016	2	0	2	Export	84	Belize	BLZ	757	Switzerland	CHE								12	TOBACCO,TOBACCO MANUFACT	1	No Quantity							484			0
S3	2016	2016	2016	2	0	2	Export	84	Belize	BLZ	780	Trinidad and Tobago	TTO								12	TOBACCO,TOBACCO MANUFACT	1	No Quantity							112168			0
S3	2016	2016	2016	2	0	2	Export	84	Belize	BLZ	842	USA	USA								12	TOBACCO,TOBACCO MANUFACT	1	No Quantity							117723			0
S3	2016	2016	2016	2	0	2	Export	84	Belize	BLZ	899	Areas, nes									12	TOBACCO,TOBACCO MANUFACT	1	No Quantity							509419			0
S3	2016	2016	2016	2	0	2	Export	76	Brazil	BRA	0	World	WLD								21	HIDES,SKINS,FURSKINS,RAW	1	No Quantity							5289028			0
S3	2016	2016	2016	2	0	2	Export	76	Brazil	BRA	36	Australia	AUS								21	HIDES,SKINS,FURSKINS,RAW	1	No Quantity							12			0
S3	2016	2016	2016	2	0	2	Export	76	Brazil	BRA	124	Canada	CAN								21	HIDES,SKINS,FURSKINS,RAW	1	No Quantity							10			0
S3	2016	2016	2016	2	0	2	Export	76	Brazil	BRA	152	Chile	CHL								21	HIDES,SKINS,FURSKINS,RAW	1	No Quantity							348			0
S3	2016	2016	2016	2	0	2	Export	76	Brazil	BRA	156	China	CHN								21	HIDES,SKINS,FURSKINS,RAW	1	No Quantity							803962			0
S3	2016	2016	2016	2	0	2	Export	76	Brazil	BRA	170	Colombia	COL								21	HIDES,SKINS,FURSKINS,RAW	1	No Quantity							23500			0
S3	2016	2016	2016	2	0	2	Export	76	Brazil	BRA	276	Germany	DEU								21	HIDES,SKINS,FURSKINS,RAW	1	No Quantity							149833			0
S3	2016	2016	2016	2	0	2	Export	76	Brazil	BRA	344	China, Hong Kong SAR	HKG								21	HIDES,SKINS,FURSKINS,RAW	1	No Quantity							998116			0
S3	2016	2016	2016	2	0	2	Export	76	Brazil	BRA	348	Hungary	HUN								21	HIDES,SKINS,FURSKINS,RAW	1	No Quantity							52362			0
S3	2016	2016	2016	2	0	2	Export	76	Brazil	BRA	376	Israel	ISR								21	HIDES,SKINS,FURSKINS,RAW	1	No Quantity							90796			0
S3	2016	2016	2016	2	0	2	Export	76	Brazil	BRA	381	Italy	ITA								21	HIDES,SKINS,FURSKINS,RAW	1	No Quantity							1173812			0
S3	2016	2016	2016	2	0	2	Export	76	Brazil	BRA	484	Mexico	MEX								21	HIDES,SKINS,FURSKINS,RAW	1	No Quantity							93978			0
S3	2016	2016	2016	2	0	2	Export	76	Brazil	BRA	600	Paraguay	PRY								21	HIDES,SKINS,FURSKINS,RAW	1	No Quantity							2755			0
S3	2016	2016	2016	2	0	2	Export	76	Brazil	BRA	616	Poland	POL								21	HIDES,SKINS,FURSKINS,RAW	1	No Quantity							23575			0
S3	2016	2016	2016	2	0	2	Export	76	Brazil	BRA	699	India	IND								21	HIDES,SKINS,FURSKINS,RAW	1	No Quantity							21857			0
S3	2016	2016	2016	2	0	2	Export	76	Brazil	BRA	710	South Africa	ZAF								21	HIDES,SKINS,FURSKINS,RAW	1	No Quantity							2702			0
S3	2016	2016	2016	2	0	2	Export	76	Brazil	BRA	764	Thailand	THA								21	HIDES,SKINS,FURSKINS,RAW	1	No Quantity							1231567			0
S3	2016	2016	2016	2	0	2	Export	76	Brazil	BRA	826	United Kingdom	GBR								21	HIDES,SKINS,FURSKINS,RAW	1	No Quantity							32977			0
S3	2016	2016	2016	2	0	2	Export	76	Brazil	BRA	842	USA	USA								21	HIDES,SKINS,FURSKINS,RAW	1	No Quantity							272			0
S3	2016	2016	2016	2	0	2	Export	76	Brazil	BRA	858	Uruguay	URY								21	HIDES,SKINS,FURSKINS,RAW	1	No Quantity							586594			0
S3	2016	2016	2016	2	0	2	Export	84	Belize	BLZ	0	World	WLD								21	HIDES,SKINS,FURSKINS,RAW	1	No Quantity							12250			0
S3	2016	2016	2016	2	0	2	Export	84	Belize	BLZ	320	Guatemala	GTM								21	HIDES,SKINS,FURSKINS,RAW	1	No Quantity							12250			0
S3	2016	2016	2016	2	0	2	Export	76	Brazil	BRA	0	World	WLD								22	OIL SEED,OLEAGINUS FRUIT	1	No Quantity							19480266377			0
S3	2016	2016	2016	2	0	2	Export	76	Brazil	BRA	12	Algeria	DZA								22	OIL SEED,OLEAGINUS FRUIT	1	No Quantity							19167285			0
S3	2016	2016	2016	2	0	2	Export	76	Brazil	BRA	24	Angola	AGO								22	OIL SEED,OLEAGINUS FRUIT	1	No Quantity							148715			0
S3	2016	2016	2016	2	0	2	Export	76	Brazil	BRA	32	Argentina	ARG								22	OIL SEED,OLEAGINUS FRUIT	1	No Quantity							6972603			0
S3	2016	2016	2016	2	0	2	Export	76	Brazil	BRA	36	Australia	AUS								22	OIL SEED,OLEAGINUS FRUIT	1	No Quantity							1240707			0
S3	2016	2016	2016	2	0	2	Export	76	Brazil	BRA	50	Bangladesh	BGD								22	OIL SEED,OLEAGINUS FRUIT	1	No Quantity							20352866			0
S3	2016	2016	2016	2	0	2	Export	76	Brazil	BRA	56	Belgium	BEL								22	OIL SEED,OLEAGINUS FRUIT	1	No Quantity							149521			0
S3	2016	2016	2016	2	0	2	Export	76	Brazil	BRA	68	Bolivia (Plurinational State of)	BOL								22	OIL SEED,OLEAGINUS FRUIT	1	No Quantity							36981			0
S3	2016	2016	2016	2	0	2	Export	76	Brazil	BRA	70	Bosnia Herzegovina	BIH								22	OIL SEED,OLEAGINUS FRUIT	1	No Quantity							26250			0
S3	2016	2016	2016	2	0	2	Export	76	Brazil	BRA	100	Bulgaria	BGR								22	OIL SEED,OLEAGINUS FRUIT	1	No Quantity							56050			0
S3	2016	2016	2016	2	0	2	Export	76	Brazil	BRA	112	Belarus	BLR								22	OIL SEED,OLEAGINUS FRUIT	1	No Quantity							27550			0
S3	2016	2016	2016	2	0	2	Export	76	Brazil	BRA	124	Canada	CAN								22	OIL SEED,OLEAGINUS FRUIT	1	No Quantity							27376			0
S3	2016	2016	2016	2	0	2	Export	76	Brazil	BRA	132	Cabo Verde	CPV								22	OIL SEED,OLEAGINUS FRUIT	1	No Quantity							340			0
S3	2016	2016	2016	2	0	2	Export	76	Brazil	BRA	152	Chile	CHL								22	OIL SEED,OLEAGINUS FRUIT	1	No Quantity							14080			0
S3	2016	2016	2016	2	0	2	Export	76	Brazil	BRA	156	China	CHN								22	OIL SEED,OLEAGINUS FRUIT	1	No Quantity							14386470776			0
S3	2016	2016	2016	2	0	2	Export	76	Brazil	BRA	170	Colombia	COL								22	OIL SEED,OLEAGINUS FRUIT	1	No Quantity							428758			0
S3	2016	2016	2016	2	0	2	Export	76	Brazil	BRA	178	Congo	COG								22	OIL SEED,OLEAGINUS FRUIT	1	No Quantity							4565			0
S3	2016	2016	2016	2	0	2	Export	76	Brazil	BRA	218	Ecuador	ECU								22	OIL SEED,OLEAGINUS FRUIT	1	No Quantity							303333			0
S3	2016	2016	2016	2	0	2	Export	76	Brazil	BRA	226	Equatorial Guinea	GNQ								22	OIL SEED,OLEAGINUS FRUIT	1	No Quantity							3770			0
S3	2016	2016	2016	2	0	2	Export	76	Brazil	BRA	233	Estonia	EST								22	OIL SEED,OLEAGINUS FRUIT	1	No Quantity							979153			0
S3	2016	2016	2016	2	0	2	Export	76	Brazil	BRA	246	Finland	FIN								22	OIL SEED,OLEAGINUS FRUIT	1	No Quantity							382352			0
S3	2016	2016	2016	2	0	2	Export	76	Brazil	BRA	251	France	FRA								22	OIL SEED,OLEAGINUS FRUIT	1	No Quantity							94558475			0
S3	2016	2016	2016	2	0	2	Export	76	Brazil	BRA	268	Georgia	GEO								22	OIL SEED,OLEAGINUS FRUIT	1	No Quantity							78024			0
S3	2016	2016	2016	2	0	2	Export	76	Brazil	BRA	276	Germany	DEU								22	OIL SEED,OLEAGINUS FRUIT	1	No Quantity							272293136			0
S3	2016	2016	2016	2	0	2	Export	76	Brazil	BRA	328	Guyana	GUY								22	OIL SEED,OLEAGINUS FRUIT	1	No Quantity							353180			0
S3	2016	2016	2016	2	0	2	Export	76	Brazil	BRA	364	Iran	IRN								22	OIL SEED,OLEAGINUS FRUIT	1	No Quantity							467882534			0
S3	2016	2016	2016	2	0	2	Export	76	Brazil	BRA	372	Ireland	IRL								22	OIL SEED,OLEAGINUS FRUIT	1	No Quantity							23033			0
S3	2016	2016	2016	2	0	2	Export	76	Brazil	BRA	376	Israel	ISR								22	OIL SEED,OLEAGINUS FRUIT	1	No Quantity							23761264			0
S3	2016	2016	2016	2	0	2	Export	76	Brazil	BRA	381	Italy	ITA								22	OIL SEED,OLEAGINUS FRUIT	1	No Quantity							185660270			0
S3	2016	2016	2016	2	0	2	Export	76	Brazil	BRA	388	Jamaica	JAM								22	OIL SEED,OLEAGINUS FRUIT	1	No Quantity							275962			0
S3	2016	2016	2016	2	0	2	Export	76	Brazil	BRA	392	Japan	JPN								22	OIL SEED,OLEAGINUS FRUIT	1	No Quantity							179061073			0
S3	2016	2016	2016	2	0	2	Export	76	Brazil	BRA	400	Jordan	JOR								22	OIL SEED,OLEAGINUS FRUIT	1	No Quantity							130750			0
S3	2016	2016	2016	2	0	2	Export	76	Brazil	BRA	410	Rep. of Korea	KOR								22	OIL SEED,OLEAGINUS FRUIT	1	No Quantity							212739501			0
S3	2016	2016	2016	2	0	2	Export	76	Brazil	BRA	428	Latvia	LVA								22	OIL SEED,OLEAGINUS FRUIT	1	No Quantity							369038			0
S3	2016	2016	2016	2	0	2	Export	76	Brazil	BRA	440	Lithuania	LTU								22	OIL SEED,OLEAGINUS FRUIT	1	No Quantity							316368			0
S3	2016	2016	2016	2	0	2	Export	76	Brazil	BRA	458	Malaysia	MYS								22	OIL SEED,OLEAGINUS FRUIT	1	No Quantity							27949600			0
S3	2016	2016	2016	2	0	2	Export	76	Brazil	BRA	480	Mauritius	MUS								22	OIL SEED,OLEAGINUS FRUIT	1	No Quantity							39749			0
S3	2016	2016	2016	2	0	2	Export	76	Brazil	BRA	484	Mexico	MEX								22	OIL SEED,OLEAGINUS FRUIT	1	No Quantity							50865042			0
S3	2016	2016	2016	2	0	2	Export	76	Brazil	BRA	490	Other Asia, nes									22	OIL SEED,OLEAGINUS FRUIT	1	No Quantity							330352425			0
S3	2016	2016	2016	2	0	2	Export	76	Brazil	BRA	498	Rep. of Moldova	MDA								22	OIL SEED,OLEAGINUS FRUIT	1	No Quantity							25250			0
S3	2016	2016	2016	2	0	2	Export	76	Brazil	BRA	504	Morocco	MAR								22	OIL SEED,OLEAGINUS FRUIT	1	No Quantity							28994			0
S3	2016	2016	2016	2	0	2	Export	76	Brazil	BRA	508	Mozambique	MOZ								22	OIL SEED,OLEAGINUS FRUIT	1	No Quantity							148200			0
S3	2016	2016	2016	2	0	2	Export	76	Brazil	BRA	524	Nepal	NPL								22	OIL SEED,OLEAGINUS FRUIT	1	No Quantity							345913			0
S3	2016	2016	2016	2	0	2	Export	76	Brazil	BRA	528	Netherlands	NLD								22	OIL SEED,OLEAGINUS FRUIT	1	No Quantity							593437179			0
S3	2016	2016	2016	2	0	2	Export	76	Brazil	BRA	554	New Zealand	NZL								22	OIL SEED,OLEAGINUS FRUIT	1	No Quantity							550			0
S3	2016	2016	2016	2	0	2	Export	76	Brazil	BRA	579	Norway	NOR								22	OIL SEED,OLEAGINUS FRUIT	1	No Quantity							99482154			0
S3	2016	2016	2016	2	0	2	Export	76	Brazil	BRA	586	Pakistan	PAK								22	OIL SEED,OLEAGINUS FRUIT	1	No Quantity							183149603			0
S3	2016	2016	2016	2	0	2	Export	76	Brazil	BRA	600	Paraguay	PRY								22	OIL SEED,OLEAGINUS FRUIT	1	No Quantity							1596795			0
S3	2016	2016	2016	2	0	2	Export	76	Brazil	BRA	604	Peru	PER								22	OIL SEED,OLEAGINUS FRUIT	1	No Quantity							631918			0
S3	2016	2016	2016	2	0	2	Export	76	Brazil	BRA	608	Philippines	PHL								22	OIL SEED,OLEAGINUS FRUIT	1	No Quantity							260025			0
S3	2016	2016	2016	2	0	2	Export	76	Brazil	BRA	616	Poland	POL								22	OIL SEED,OLEAGINUS FRUIT	1	No Quantity							3479469			0
S3	2016	2016	2016	2	0	2	Export	76	Brazil	BRA	620	Portugal	PRT								22	OIL SEED,OLEAGINUS FRUIT	1	No Quantity							85582951			0
S3	2016	2016	2016	2	0	2	Export	76	Brazil	BRA	642	Romania	ROU								22	OIL SEED,OLEAGINUS FRUIT	1	No Quantity							19622360			0
S3	2016	2016	2016	2	0	2	Export	76	Brazil	BRA	643	Russian Federation	RUS								22	OIL SEED,OLEAGINUS FRUIT	1	No Quantity							445177992			0
S3	2016	2016	2016	2	0	2	Export	76	Brazil	BRA	682	Saudi Arabia	SAU								22	OIL SEED,OLEAGINUS FRUIT	1	No Quantity							151690550			0
S3	2016	2016	2016	2	0	2	Export	76	Brazil	BRA	686	Senegal	SEN								22	OIL SEED,OLEAGINUS FRUIT	1	No Quantity							118942			0
S3	2016	2016	2016	2	0	2	Export	76	Brazil	BRA	699	India	IND								22	OIL SEED,OLEAGINUS FRUIT	1	No Quantity							163831			0
S3	2016	2016	2016	2	0	2	Export	76	Brazil	BRA	702	Singapore	SGP								22	OIL SEED,OLEAGINUS FRUIT	1	No Quantity							180711			0
S3	2016	2016	2016	2	0	2	Export	76	Brazil	BRA	704	Viet Nam	VNM								22	OIL SEED,OLEAGINUS FRUIT	1	No Quantity							124609453			0
S3	2016	2016	2016	2	0	2	Export	76	Brazil	BRA	710	South Africa	ZAF								22	OIL SEED,OLEAGINUS FRUIT	1	No Quantity							4172582			0
S3	2016	2016	2016	2	0	2	Export	76	Brazil	BRA	724	Spain	ESP								22	OIL SEED,OLEAGINUS FRUIT	1	No Quantity							600812560			0
S3	2016	2016	2016	2	0	2	Export	76	Brazil	BRA	740	Suriname	SUR								22	OIL SEED,OLEAGINUS FRUIT	1	No Quantity							292636			0
S3	2016	2016	2016	2	0	2	Export	76	Brazil	BRA	757	Switzerland	CHE								22	OIL SEED,OLEAGINUS FRUIT	1	No Quantity							65867			0
S3	2016	2016	2016	2	0	2	Export	76	Brazil	BRA	764	Thailand	THA								22	OIL SEED,OLEAGINUS FRUIT	1	No Quantity							586642025			0
S3	2016	2016	2016	2	0	2	Export	76	Brazil	BRA	784	United Arab Emirates	ARE								22	OIL SEED,OLEAGINUS FRUIT	1	No Quantity							2240411			0
S3	2016	2016	2016	2	0	2	Export	76	Brazil	BRA	788	Tunisia	TUN								22	OIL SEED,OLEAGINUS FRUIT	1	No Quantity							13495569			0
S3	2016	2016	2016	2	0	2	Export	76	Brazil	BRA	792	Turkey	TUR								22	OIL SEED,OLEAGINUS FRUIT	1	No Quantity							102432141			0
S3	2016	2016	2016	2	0	2	Export	76	Brazil	BRA	804	Ukraine	UKR								22	OIL SEED,OLEAGINUS FRUIT	1	No Quantity							968612			0
S3	2016	2016	2016	2	0	2	Export	76	Brazil	BRA	807	North Macedonia	MKD								22	OIL SEED,OLEAGINUS FRUIT	1	No Quantity							71705			0
S3	2016	2016	2016	2	0	2	Export	76	Brazil	BRA	818	Egypt	EGY								22	OIL SEED,OLEAGINUS FRUIT	1	No Quantity							13717146			0
S3	2016	2016	2016	2	0	2	Export	76	Brazil	BRA	826	United Kingdom	GBR								22	OIL SEED,OLEAGINUS FRUIT	1	No Quantity							159611682			0
S3	2016	2016	2016	2	0	2	Export	76	Brazil	BRA	842	USA	USA								22	OIL SEED,OLEAGINUS FRUIT	1	No Quantity							42395			0
S3	2016	2016	2016	2	0	2	Export	76	Brazil	BRA	858	Uruguay	URY								22	OIL SEED,OLEAGINUS FRUIT	1	No Quantity							1581246			0
S3	2016	2016	2016	2	0	2	Export	76	Brazil	BRA	862	Venezuela	VEN								22	OIL SEED,OLEAGINUS FRUIT	1	No Quantity							768607			0
S3	2016	2016	2016	2	0	2	Export	76	Brazil	BRA	887	Yemen	YEM								22	OIL SEED,OLEAGINUS FRUIT	1	No Quantity							115898			0
S3	2016	2016	2016	2	0	2	Export	84	Belize	BLZ	0	World	WLD								22	OIL SEED,OLEAGINUS FRUIT	1	No Quantity							268			0
S3	2016	2016	2016	2	0	2	Export	84	Belize	BLZ	826	United Kingdom	GBR								22	OIL SEED,OLEAGINUS FRUIT	1	No Quantity							268			0
S3	2016	2016	2016	2	0	2	Export	76	Brazil	BRA	0	World	WLD								23	CRUDE RUBBER	1	No Quantity							178201985			0
S3	2016	2016	2016	2	0	2	Export	76	Brazil	BRA	24	Angola	AGO								23	CRUDE RUBBER	1	No Quantity							10179			0
S3	2016	2016	2016	2	0	2	Export	76	Brazil	BRA	32	Argentina	ARG								23	CRUDE RUBBER	1	No Quantity							19052635			0
S3	2016	2016	2016	2	0	2	Export	76	Brazil	BRA	40	Austria	AUT								23	CRUDE RUBBER	1	No Quantity							755315			0
S3	2016	2016	2016	2	0	2	Export	76	Brazil	BRA	56	Belgium	BEL								23	CRUDE RUBBER	1	No Quantity							6494990			0
S3	2016	2016	2016	2	0	2	Export	76	Brazil	BRA	68	Bolivia (Plurinational State of)	BOL								23	CRUDE RUBBER	1	No Quantity							573574			0
S3	2016	2016	2016	2	0	2	Export	76	Brazil	BRA	124	Canada	CAN								23	CRUDE RUBBER	1	No Quantity							1200194			0
S3	2016	2016	2016	2	0	2	Export	76	Brazil	BRA	144	Sri Lanka	LKA								23	CRUDE RUBBER	1	No Quantity							4589621			0
S3	2016	2016	2016	2	0	2	Export	76	Brazil	BRA	152	Chile	CHL								23	CRUDE RUBBER	1	No Quantity							902661			0
S3	2016	2016	2016	2	0	2	Export	76	Brazil	BRA	156	China	CHN								23	CRUDE RUBBER	1	No Quantity							6517806			0
S3	2016	2016	2016	2	0	2	Export	76	Brazil	BRA	170	Colombia	COL								23	CRUDE RUBBER	1	No Quantity							2432869			0
S3	2016	2016	2016	2	0	2	Export	76	Brazil	BRA	180	Dem. Rep. of the Congo	COD								23	CRUDE RUBBER	1	No Quantity							1590			0
S3	2016	2016	2016	2	0	2	Export	76	Brazil	BRA	188	Costa Rica	CRI								23	CRUDE RUBBER	1	No Quantity							4660182			0
S3	2016	2016	2016	2	0	2	Export	76	Brazil	BRA	192	Cuba	CUB								23	CRUDE RUBBER	1	No Quantity							3			0
S3	2016	2016	2016	2	0	2	Export	76	Brazil	BRA	214	Dominican Rep.	DOM								23	CRUDE RUBBER	1	No Quantity							63703			0
S3	2016	2016	2016	2	0	2	Export	76	Brazil	BRA	218	Ecuador	ECU								23	CRUDE RUBBER	1	No Quantity							228488			0
S3	2016	2016	2016	2	0	2	Export	76	Brazil	BRA	222	El Salvador	SLV								23	CRUDE RUBBER	1	No Quantity							100			0
S3	2016	2016	2016	2	0	2	Export	76	Brazil	BRA	226	Equatorial Guinea	GNQ								23	CRUDE RUBBER	1	No Quantity							24			0
S3	2016	2016	2016	2	0	2	Export	76	Brazil	BRA	251	France	FRA								23	CRUDE RUBBER	1	No Quantity							46425			0
S3	2016	2016	2016	2	0	2	Export	76	Brazil	BRA	276	Germany	DEU								23	CRUDE RUBBER	1	No Quantity							1013792			0
S3	2016	2016	2016	2	0	2	Export	76	Brazil	BRA	288	Ghana	GHA								23	CRUDE RUBBER	1	No Quantity							39			0
S3	2016	2016	2016	2	0	2	Export	76	Brazil	BRA	320	Guatemala	GTM								23	CRUDE RUBBER	1	No Quantity							53139			0
S3	2016	2016	2016	2	0	2	Export	76	Brazil	BRA	344	China, Hong Kong SAR	HKG								23	CRUDE RUBBER	1	No Quantity							1740430			0
S3	2016	2016	2016	2	0	2	Export	76	Brazil	BRA	360	Indonesia	IDN								23	CRUDE RUBBER	1	No Quantity							226736			0
S3	2016	2016	2016	2	0	2	Export	76	Brazil	BRA	376	Israel	ISR								23	CRUDE RUBBER	1	No Quantity							547840			0
S3	2016	2016	2016	2	0	2	Export	76	Brazil	BRA	381	Italy	ITA								23	CRUDE RUBBER	1	No Quantity							3678105			0
S3	2016	2016	2016	2	0	2	Export	76	Brazil	BRA	392	Japan	JPN								23	CRUDE RUBBER	1	No Quantity							139562			0
S3	2016	2016	2016	2	0	2	Export	76	Brazil	BRA	404	Kenya	KEN								23	CRUDE RUBBER	1	No Quantity							198148			0
S3	2016	2016	2016	2	0	2	Export	76	Brazil	BRA	410	Rep. of Korea	KOR								23	CRUDE RUBBER	1	No Quantity							421219			0
S3	2016	2016	2016	2	0	2	Export	76	Brazil	BRA	440	Lithuania	LTU								23	CRUDE RUBBER	1	No Quantity							17			0
S3	2016	2016	2016	2	0	2	Export	76	Brazil	BRA	442	Luxembourg	LUX								23	CRUDE RUBBER	1	No Quantity							20			0
S3	2016	2016	2016	2	0	2	Export	76	Brazil	BRA	458	Malaysia	MYS								23	CRUDE RUBBER	1	No Quantity							5542586			0
S3	2016	2016	2016	2	0	2	Export	76	Brazil	BRA	484	Mexico	MEX								23	CRUDE RUBBER	1	No Quantity							299959			0
S3	2016	2016	2016	2	0	2	Export	76	Brazil	BRA	490	Other Asia, nes									23	CRUDE RUBBER	1	No Quantity							2429670			0
S3	2016	2016	2016	2	0	2	Export	76	Brazil	BRA	508	Mozambique	MOZ								23	CRUDE RUBBER	1	No Quantity							350			0
S3	2016	2016	2016	2	0	2	Export	76	Brazil	BRA	528	Netherlands	NLD								23	CRUDE RUBBER	1	No Quantity							8348333			0
S3	2016	2016	2016	2	0	2	Export	76	Brazil	BRA	558	Nicaragua	NIC								23	CRUDE RUBBER	1	No Quantity							23742			0
S3	2016	2016	2016	2	0	2	Export	76	Brazil	BRA	566	Nigeria	NGA								23	CRUDE RUBBER	1	No Quantity							1786			0
S3	2016	2016	2016	2	0	2	Export	76	Brazil	BRA	586	Pakistan	PAK								23	CRUDE RUBBER	1	No Quantity							2578623			0
S3	2016	2016	2016	2	0	2	Export	76	Brazil	BRA	591	Panama	PAN								23	CRUDE RUBBER	1	No Quantity							64542			0
S3	2016	2016	2016	2	0	2	Export	76	Brazil	BRA	600	Paraguay	PRY								23	CRUDE RUBBER	1	No Quantity							172550			0
S3	2016	2016	2016	2	0	2	Export	76	Brazil	BRA	604	Peru	PER								23	CRUDE RUBBER	1	No Quantity							4340731			0
S3	2016	2016	2016	2	0	2	Export	76	Brazil	BRA	616	Poland	POL								23	CRUDE RUBBER	1	No Quantity							2041261			0
S3	2016	2016	2016	2	0	2	Export	76	Brazil	BRA	620	Portugal	PRT								23	CRUDE RUBBER	1	No Quantity							648633			0
S3	2016	2016	2016	2	0	2	Export	76	Brazil	BRA	643	Russian Federation	RUS								23	CRUDE RUBBER	1	No Quantity							41314			0
S3	2016	2016	2016	2	0	2	Export	76	Brazil	BRA	682	Saudi Arabia	SAU								23	CRUDE RUBBER	1	No Quantity							209122			0
S3	2016	2016	2016	2	0	2	Export	76	Brazil	BRA	699	India	IND								23	CRUDE RUBBER	1	No Quantity							2274408			0
S3	2016	2016	2016	2	0	2	Export	76	Brazil	BRA	702	Singapore	SGP								23	CRUDE RUBBER	1	No Quantity							475295			0
S3	2016	2016	2016	2	0	2	Export	76	Brazil	BRA	704	Viet Nam	VNM								23	CRUDE RUBBER	1	No Quantity							161833			0
S3	2016	2016	2016	2	0	2	Export	76	Brazil	BRA	710	South Africa	ZAF								23	CRUDE RUBBER	1	No Quantity							156107			0
S3	2016	2016	2016	2	0	2	Export	76	Brazil	BRA	724	Spain	ESP								23	CRUDE RUBBER	1	No Quantity							2521158			0
S3	2016	2016	2016	2	0	2	Export	76	Brazil	BRA	752	Sweden	SWE								23	CRUDE RUBBER	1	No Quantity							629108			0
S3	2016	2016	2016	2	0	2	Export	76	Brazil	BRA	764	Thailand	THA								23	CRUDE RUBBER	1	No Quantity							16049140			0
S3	2016	2016	2016	2	0	2	Export	76	Brazil	BRA	780	Trinidad and Tobago	TTO								23	CRUDE RUBBER	1	No Quantity							16			0
S3	2016	2016	2016	2	0	2	Export	76	Brazil	BRA	784	United Arab Emirates	ARE								23	CRUDE RUBBER	1	No Quantity							1187939			0
S3	2016	2016	2016	2	0	2	Export	76	Brazil	BRA	792	Turkey	TUR								23	CRUDE RUBBER	1	No Quantity							5531695			0
S3	2016	2016	2016	2	0	2	Export	76	Brazil	BRA	804	Ukraine	UKR								23	CRUDE RUBBER	1	No Quantity							37357			0
S3	2016	2016	2016	2	0	2	Export	76	Brazil	BRA	818	Egypt	EGY								23	CRUDE RUBBER	1	No Quantity							1007292			0
S3	2016	2016	2016	2	0	2	Export	76	Brazil	BRA	826	United Kingdom	GBR								23	CRUDE RUBBER	1	No Quantity							336822			0
S3	2016	2016	2016	2	0	2	Export	76	Brazil	BRA	842	USA	USA								23	CRUDE RUBBER	1	No Quantity							51801805			0
S3	2016	2016	2016	2	0	2	Export	76	Brazil	BRA	854	Burkina Faso	BFA								23	CRUDE RUBBER	1	No Quantity							74			0
S3	2016	2016	2016	2	0	2	Export	76	Brazil	BRA	858	Uruguay	URY								23	CRUDE RUBBER	1	No Quantity							285646			0
S3	2016	2016	2016	2	0	2	Export	76	Brazil	BRA	862	Venezuela	VEN								23	CRUDE RUBBER	1	No Quantity							13453682			0
S3	2016	2016	2016	2	0	2	Export	76	Brazil	BRA	0	World	WLD								24	CORK AND WOOD	1	No Quantity							1179239036			0
S3	2016	2016	2016	2	0	2	Export	76	Brazil	BRA	24	Angola	AGO								24	CORK AND WOOD	1	No Quantity							261620			0
S3	2016	2016	2016	2	0	2	Export	76	Brazil	BRA	28	Antigua and Barbuda	ATG								24	CORK AND WOOD	1	No Quantity							88213			0
S3	2016	2016	2016	2	0	2	Export	76	Brazil	BRA	32	Argentina	ARG								24	CORK AND WOOD	1	No Quantity							2513066			0
S3	2016	2016	2016	2	0	2	Export	76	Brazil	BRA	36	Australia	AUS								24	CORK AND WOOD	1	No Quantity							5120624			0
S3	2016	2016	2016	2	0	2	Export	76	Brazil	BRA	40	Austria	AUT								24	CORK AND WOOD	1	No Quantity							57655			0
S3	2016	2016	2016	2	0	2	Export	76	Brazil	BRA	44	Bahamas	BHS								24	CORK AND WOOD	1	No Quantity							99047			0
S3	2016	2016	2016	2	0	2	Export	76	Brazil	BRA	50	Bangladesh	BGD								24	CORK AND WOOD	1	No Quantity							196836			0
S3	2016	2016	2016	2	0	2	Export	76	Brazil	BRA	52	Barbados	BRB								24	CORK AND WOOD	1	No Quantity							48430			0
S3	2016	2016	2016	2	0	2	Export	76	Brazil	BRA	56	Belgium	BEL								24	CORK AND WOOD	1	No Quantity							32825845			0
S3	2016	2016	2016	2	0	2	Export	76	Brazil	BRA	68	Bolivia (Plurinational State of)	BOL								24	CORK AND WOOD	1	No Quantity							497509			0
S3	2016	2016	2016	2	0	2	Export	76	Brazil	BRA	70	Bosnia Herzegovina	BIH								24	CORK AND WOOD	1	No Quantity							25550			0
S3	2016	2016	2016	2	0	2	Export	76	Brazil	BRA	100	Bulgaria	BGR								24	CORK AND WOOD	1	No Quantity							34644			0
S3	2016	2016	2016	2	0	2	Export	76	Brazil	BRA	116	Cambodia	KHM								24	CORK AND WOOD	1	No Quantity							28129			0
S3	2016	2016	2016	2	0	2	Export	76	Brazil	BRA	124	Canada	CAN								24	CORK AND WOOD	1	No Quantity							15361689			0
S3	2016	2016	2016	2	0	2	Export	76	Brazil	BRA	152	Chile	CHL								24	CORK AND WOOD	1	No Quantity							291065			0
S3	2016	2016	2016	2	0	2	Export	76	Brazil	BRA	156	China	CHN								24	CORK AND WOOD	1	No Quantity							114884634			0
S3	2016	2016	2016	2	0	2	Export	76	Brazil	BRA	170	Colombia	COL								24	CORK AND WOOD	1	No Quantity							446682			0
S3	2016	2016	2016	2	0	2	Export	76	Brazil	BRA	188	Costa Rica	CRI								24	CORK AND WOOD	1	No Quantity							2496630			0
S3	2016	2016	2016	2	0	2	Export	76	Brazil	BRA	191	Croatia	HRV								24	CORK AND WOOD	1	No Quantity							396611			0
S3	2016	2016	2016	2	0	2	Export	76	Brazil	BRA	192	Cuba	CUB								24	CORK AND WOOD	1	No Quantity							3906432			0
S3	2016	2016	2016	2	0	2	Export	76	Brazil	BRA	196	Cyprus	CYP								24	CORK AND WOOD	1	No Quantity							89236			0
S3	2016	2016	2016	2	0	2	Export	76	Brazil	BRA	203	Czechia	CZE								24	CORK AND WOOD	1	No Quantity							517198			0
S3	2016	2016	2016	2	0	2	Export	76	Brazil	BRA	208	Denmark	DNK								24	CORK AND WOOD	1	No Quantity							9480182			0
S3	2016	2016	2016	2	0	2	Export	76	Brazil	BRA	214	Dominican Rep.	DOM								24	CORK AND WOOD	1	No Quantity							14906729			0
S3	2016	2016	2016	2	0	2	Export	76	Brazil	BRA	218	Ecuador	ECU								24	CORK AND WOOD	1	No Quantity							34694			0
S3	2016	2016	2016	2	0	2	Export	76	Brazil	BRA	233	Estonia	EST								24	CORK AND WOOD	1	No Quantity							23933			0
S3	2016	2016	2016	2	0	2	Export	76	Brazil	BRA	251	France	FRA								24	CORK AND WOOD	1	No Quantity							60479225			0
S3	2016	2016	2016	2	0	2	Export	76	Brazil	BRA	258	French Polynesia	PYF								24	CORK AND WOOD	1	No Quantity							234452			0
S3	2016	2016	2016	2	0	2	Export	76	Brazil	BRA	268	Georgia	GEO								24	CORK AND WOOD	1	No Quantity							261808			0
S3	2016	2016	2016	2	0	2	Export	76	Brazil	BRA	270	Gambia	GMB								24	CORK AND WOOD	1	No Quantity							86125			0
S3	2016	2016	2016	2	0	2	Export	76	Brazil	BRA	275	State of Palestine	PSE								24	CORK AND WOOD	1	No Quantity							9066			0
S3	2016	2016	2016	2	0	2	Export	76	Brazil	BRA	276	Germany	DEU								24	CORK AND WOOD	1	No Quantity							8552337			0
S3	2016	2016	2016	2	0	2	Export	76	Brazil	BRA	300	Greece	GRC								24	CORK AND WOOD	1	No Quantity							69724			0
S3	2016	2016	2016	2	0	2	Export	76	Brazil	BRA	320	Guatemala	GTM								24	CORK AND WOOD	1	No Quantity							3621446			0
S3	2016	2016	2016	2	0	2	Export	76	Brazil	BRA	332	Haiti	HTI								24	CORK AND WOOD	1	No Quantity							1251360			0
S3	2016	2016	2016	2	0	2	Export	76	Brazil	BRA	344	China, Hong Kong SAR	HKG								24	CORK AND WOOD	1	No Quantity							391970			0
S3	2016	2016	2016	2	0	2	Export	76	Brazil	BRA	352	Iceland	ISL								24	CORK AND WOOD	1	No Quantity							105144			0
S3	2016	2016	2016	2	0	2	Export	76	Brazil	BRA	360	Indonesia	IDN								24	CORK AND WOOD	1	No Quantity							3445627			0
S3	2016	2016	2016	2	0	2	Export	76	Brazil	BRA	364	Iran	IRN								24	CORK AND WOOD	1	No Quantity							16793			0
S3	2016	2016	2016	2	0	2	Export	76	Brazil	BRA	372	Ireland	IRL								24	CORK AND WOOD	1	No Quantity							67064			0
S3	2016	2016	2016	2	0	2	Export	76	Brazil	BRA	376	Israel	ISR								24	CORK AND WOOD	1	No Quantity							6774046			0
S3	2016	2016	2016	2	0	2	Export	76	Brazil	BRA	381	Italy	ITA								24	CORK AND WOOD	1	No Quantity							11097263			0
S3	2016	2016	2016	2	0	2	Export	76	Brazil	BRA	388	Jamaica	JAM								24	CORK AND WOOD	1	No Quantity							745106			0
S3	2016	2016	2016	2	0	2	Export	76	Brazil	BRA	392	Japan	JPN								24	CORK AND WOOD	1	No Quantity							90463907			0
S3	2016	2016	2016	2	0	2	Export	76	Brazil	BRA	400	Jordan	JOR								24	CORK AND WOOD	1	No Quantity							138387			0
S3	2016	2016	2016	2	0	2	Export	76	Brazil	BRA	410	Rep. of Korea	KOR								24	CORK AND WOOD	1	No Quantity							4671332			0
S3	2016	2016	2016	2	0	2	Export	76	Brazil	BRA	414	Kuwait	KWT								24	CORK AND WOOD	1	No Quantity							2869657			0
S3	2016	2016	2016	2	0	2	Export	76	Brazil	BRA	422	Lebanon	LBN								24	CORK AND WOOD	1	No Quantity							69985			0
S3	2016	2016	2016	2	0	2	Export	76	Brazil	BRA	440	Lithuania	LTU								24	CORK AND WOOD	1	No Quantity							227845			0
S3	2016	2016	2016	2	0	2	Export	76	Brazil	BRA	458	Malaysia	MYS								24	CORK AND WOOD	1	No Quantity							3277487			0
S3	2016	2016	2016	2	0	2	Export	76	Brazil	BRA	470	Malta	MLT								24	CORK AND WOOD	1	No Quantity							20085			0
S3	2016	2016	2016	2	0	2	Export	76	Brazil	BRA	480	Mauritius	MUS								24	CORK AND WOOD	1	No Quantity							297242			0
S3	2016	2016	2016	2	0	2	Export	76	Brazil	BRA	484	Mexico	MEX								24	CORK AND WOOD	1	No Quantity							77773058			0
S3	2016	2016	2016	2	0	2	Export	76	Brazil	BRA	490	Other Asia, nes									24	CORK AND WOOD	1	No Quantity							2205221			0
S3	2016	2016	2016	2	0	2	Export	76	Brazil	BRA	504	Morocco	MAR								24	CORK AND WOOD	1	No Quantity							4201504			0
S3	2016	2016	2016	2	0	2	Export	76	Brazil	BRA	508	Mozambique	MOZ								24	CORK AND WOOD	1	No Quantity							23450			0
S3	2016	2016	2016	2	0	2	Export	76	Brazil	BRA	512	Oman	OMN								24	CORK AND WOOD	1	No Quantity							214614			0
S3	2016	2016	2016	2	0	2	Export	76	Brazil	BRA	516	Namibia	NAM								24	CORK AND WOOD	1	No Quantity							5088			0
S3	2016	2016	2016	2	0	2	Export	76	Brazil	BRA	528	Netherlands	NLD								24	CORK AND WOOD	1	No Quantity							21050212			0
S3	2016	2016	2016	2	0	2	Export	76	Brazil	BRA	531	Curaçao	CUW								24	CORK AND WOOD	1	No Quantity							460352			0
S3	2016	2016	2016	2	0	2	Export	76	Brazil	BRA	533	Aruba	ABW								24	CORK AND WOOD	1	No Quantity							39953			0
S3	2016	2016	2016	2	0	2	Export	76	Brazil	BRA	534	Saint Maarten	SXM								24	CORK AND WOOD	1	No Quantity							84494			0
S3	2016	2016	2016	2	0	2	Export	76	Brazil	BRA	535	Bonaire	BES								24	CORK AND WOOD	1	No Quantity							17707			0
S3	2016	2016	2016	2	0	2	Export	76	Brazil	BRA	540	New Caledonia	NCL								24	CORK AND WOOD	1	No Quantity							600209			0
S3	2016	2016	2016	2	0	2	Export	76	Brazil	BRA	554	New Zealand	NZL								24	CORK AND WOOD	1	No Quantity							119517			0
S3	2016	2016	2016	2	0	2	Export	76	Brazil	BRA	579	Norway	NOR								24	CORK AND WOOD	1	No Quantity							68400			0
S3	2016	2016	2016	2	0	2	Export	76	Brazil	BRA	586	Pakistan	PAK								24	CORK AND WOOD	1	No Quantity							259673			0
S3	2016	2016	2016	2	0	2	Export	76	Brazil	BRA	591	Panama	PAN								24	CORK AND WOOD	1	No Quantity							2307221			0
S3	2016	2016	2016	2	0	2	Export	76	Brazil	BRA	600	Paraguay	PRY								24	CORK AND WOOD	1	No Quantity							800			0
S3	2016	2016	2016	2	0	2	Export	76	Brazil	BRA	604	Peru	PER								24	CORK AND WOOD	1	No Quantity							329235			0
S3	2016	2016	2016	2	0	2	Export	76	Brazil	BRA	608	Philippines	PHL								24	CORK AND WOOD	1	No Quantity							146186			0
S3	2016	2016	2016	2	0	2	Export	76	Brazil	BRA	616	Poland	POL								24	CORK AND WOOD	1	No Quantity							699865			0
S3	2016	2016	2016	2	0	2	Export	76	Brazil	BRA	620	Portugal	PRT								24	CORK AND WOOD	1	No Quantity							25243541			0
S3	2016	2016	2016	2	0	2	Export	76	Brazil	BRA	634	Qatar	QAT								24	CORK AND WOOD	1	No Quantity							433763			0
S3	2016	2016	2016	2	0	2	Export	76	Brazil	BRA	642	Romania	ROU								24	CORK AND WOOD	1	No Quantity							28487			0
S3	2016	2016	2016	2	0	2	Export	76	Brazil	BRA	643	Russian Federation	RUS								24	CORK AND WOOD	1	No Quantity							130628			0
S3	2016	2016	2016	2	0	2	Export	76	Brazil	BRA	652	Saint Barthélemy	BLM								24	CORK AND WOOD	1	No Quantity							237690			0
S3	2016	2016	2016	2	0	2	Export	76	Brazil	BRA	670	Saint Vincent and the Grenadines	VCT								24	CORK AND WOOD	1	No Quantity							17419			0
S3	2016	2016	2016	2	0	2	Export	76	Brazil	BRA	682	Saudi Arabia	SAU								24	CORK AND WOOD	1	No Quantity							24303021			0
S3	2016	2016	2016	2	0	2	Export	76	Brazil	BRA	686	Senegal	SEN								24	CORK AND WOOD	1	No Quantity							107726			0
S3	2016	2016	2016	2	0	2	Export	76	Brazil	BRA	690	Seychelles	SYC								24	CORK AND WOOD	1	No Quantity							34860			0
S3	2016	2016	2016	2	0	2	Export	76	Brazil	BRA	699	India	IND								24	CORK AND WOOD	1	No Quantity							51095909			0
S3	2016	2016	2016	2	0	2	Export	76	Brazil	BRA	702	Singapore	SGP								24	CORK AND WOOD	1	No Quantity							3750455			0
S3	2016	2016	2016	2	0	2	Export	76	Brazil	BRA	704	Viet Nam	VNM								24	CORK AND WOOD	1	No Quantity							29944707			0
S3	2016	2016	2016	2	0	2	Export	76	Brazil	BRA	705	Slovenia	SVN								24	CORK AND WOOD	1	No Quantity							768737			0
S3	2016	2016	2016	2	0	2	Export	76	Brazil	BRA	710	South Africa	ZAF								24	CORK AND WOOD	1	No Quantity							4793902			0
S3	2016	2016	2016	2	0	2	Export	76	Brazil	BRA	724	Spain	ESP								24	CORK AND WOOD	1	No Quantity							13019428			0
S3	2016	2016	2016	2	0	2	Export	76	Brazil	BRA	752	Sweden	SWE								24	CORK AND WOOD	1	No Quantity							315886			0
S3	2016	2016	2016	2	0	2	Export	76	Brazil	BRA	757	Switzerland	CHE								24	CORK AND WOOD	1	No Quantity							404648			0
S3	2016	2016	2016	2	0	2	Export	76	Brazil	BRA	764	Thailand	THA								24	CORK AND WOOD	1	No Quantity							7843398			0
S3	2016	2016	2016	2	0	2	Export	76	Brazil	BRA	780	Trinidad and Tobago	TTO								24	CORK AND WOOD	1	No Quantity							1301245			0
S3	2016	2016	2016	2	0	2	Export	76	Brazil	BRA	784	United Arab Emirates	ARE								24	CORK AND WOOD	1	No Quantity							12634326			0
S3	2016	2016	2016	2	0	2	Export	76	Brazil	BRA	788	Tunisia	TUN								24	CORK AND WOOD	1	No Quantity							55234			0
S3	2016	2016	2016	2	0	2	Export	76	Brazil	BRA	792	Turkey	TUR								24	CORK AND WOOD	1	No Quantity							144913			0
S3	2016	2016	2016	2	0	2	Export	76	Brazil	BRA	818	Egypt	EGY								24	CORK AND WOOD	1	No Quantity							10896			0
S3	2016	2016	2016	2	0	2	Export	76	Brazil	BRA	826	United Kingdom	GBR								24	CORK AND WOOD	1	No Quantity							5580447			0
S3	2016	2016	2016	2	0	2	Export	76	Brazil	BRA	842	USA	USA								24	CORK AND WOOD	1	No Quantity							480379344			0
S3	2016	2016	2016	2	0	2	Export	76	Brazil	BRA	858	Uruguay	URY								24	CORK AND WOOD	1	No Quantity							2138960			0
S3	2016	2016	2016	2	0	2	Export	76	Brazil	BRA	862	Venezuela	VEN								24	CORK AND WOOD	1	No Quantity							35341			0
S3	2016	2016	2016	2	0	2	Export	84	Belize	BLZ	0	World	WLD								24	CORK AND WOOD	1	No Quantity							4048391			0
S3	2016	2016	2016	2	0	2	Export	84	Belize	BLZ	124	Canada	CAN								24	CORK AND WOOD	1	No Quantity							18473			0
S3	2016	2016	2016	2	0	2	Export	84	Belize	BLZ	214	Dominican Rep.	DOM								24	CORK AND WOOD	1	No Quantity							96091			0
S3	2016	2016	2016	2	0	2	Export	84	Belize	BLZ	308	Grenada	GRD								24	CORK AND WOOD	1	No Quantity							38384			0
S3	2016	2016	2016	2	0	2	Export	84	Belize	BLZ	320	Guatemala	GTM								24	CORK AND WOOD	1	No Quantity							17678			0
S3	2016	2016	2016	2	0	2	Export	84	Belize	BLZ	332	Haiti	HTI								24	CORK AND WOOD	1	No Quantity							17826			0
S3	2016	2016	2016	2	0	2	Export	84	Belize	BLZ	340	Honduras	HND								24	CORK AND WOOD	1	No Quantity							13491			0
S3	2016	2016	2016	2	0	2	Export	84	Belize	BLZ	484	Mexico	MEX								24	CORK AND WOOD	1	No Quantity							267			0
S3	2016	2016	2016	2	0	2	Export	84	Belize	BLZ	528	Netherlands	NLD								24	CORK AND WOOD	1	No Quantity							431535			0
S3	2016	2016	2016	2	0	2	Export	84	Belize	BLZ	842	USA	USA								24	CORK AND WOOD	1	No Quantity							3414647			0
S3	2016	2016	2016	2	0	2	Export	76	Brazil	BRA	0	World	WLD								25	PULP AND WASTE PAPER	1	No Quantity							5575278935			0
S3	2016	2016	2016	2	0	2	Export	76	Brazil	BRA	12	Algeria	DZA								25	PULP AND WASTE PAPER	1	No Quantity							37336			0
S3	2016	2016	2016	2	0	2	Export	76	Brazil	BRA	32	Argentina	ARG								25	PULP AND WASTE PAPER	1	No Quantity							54511449			0
S3	2016	2016	2016	2	0	2	Export	76	Brazil	BRA	36	Australia	AUS								25	PULP AND WASTE PAPER	1	No Quantity							16139901			0
S3	2016	2016	2016	2	0	2	Export	76	Brazil	BRA	40	Austria	AUT								25	PULP AND WASTE PAPER	1	No Quantity							65208			0
S3	2016	2016	2016	2	0	2	Export	76	Brazil	BRA	50	Bangladesh	BGD								25	PULP AND WASTE PAPER	1	No Quantity							3314788			0
S3	2016	2016	2016	2	0	2	Export	76	Brazil	BRA	56	Belgium	BEL								25	PULP AND WASTE PAPER	1	No Quantity							132468366			0
S3	2016	2016	2016	2	0	2	Export	76	Brazil	BRA	68	Bolivia (Plurinational State of)	BOL								25	PULP AND WASTE PAPER	1	No Quantity							4772700			0
S3	2016	2016	2016	2	0	2	Export	76	Brazil	BRA	124	Canada	CAN								25	PULP AND WASTE PAPER	1	No Quantity							3398128			0
S3	2016	2016	2016	2	0	2	Export	76	Brazil	BRA	132	Cabo Verde	CPV								25	PULP AND WASTE PAPER	1	No Quantity							1741			0
S3	2016	2016	2016	2	0	2	Export	76	Brazil	BRA	136	Cayman Isds	CYM								25	PULP AND WASTE PAPER	1	No Quantity							63717390			0
S3	2016	2016	2016	2	0	2	Export	76	Brazil	BRA	152	Chile	CHL								25	PULP AND WASTE PAPER	1	No Quantity							50566			0
S3	2016	2016	2016	2	0	2	Export	76	Brazil	BRA	156	China	CHN								25	PULP AND WASTE PAPER	1	No Quantity							2166325830			0
S3	2016	2016	2016	2	0	2	Export	76	Brazil	BRA	170	Colombia	COL								25	PULP AND WASTE PAPER	1	No Quantity							3638182			0
S3	2016	2016	2016	2	0	2	Export	76	Brazil	BRA	192	Cuba	CUB								25	PULP AND WASTE PAPER	1	No Quantity							335420			0
S3	2016	2016	2016	2	0	2	Export	76	Brazil	BRA	208	Denmark	DNK								25	PULP AND WASTE PAPER	1	No Quantity							62			0
S3	2016	2016	2016	2	0	2	Export	76	Brazil	BRA	214	Dominican Rep.	DOM								25	PULP AND WASTE PAPER	1	No Quantity							1793181			0
S3	2016	2016	2016	2	0	2	Export	76	Brazil	BRA	218	Ecuador	ECU								25	PULP AND WASTE PAPER	1	No Quantity							4905			0
S3	2016	2016	2016	2	0	2	Export	76	Brazil	BRA	222	El Salvador	SLV								25	PULP AND WASTE PAPER	1	No Quantity							19170			0
S3	2016	2016	2016	2	0	2	Export	76	Brazil	BRA	246	Finland	FIN								25	PULP AND WASTE PAPER	1	No Quantity							355400			0
S3	2016	2016	2016	2	0	2	Export	76	Brazil	BRA	251	France	FRA								25	PULP AND WASTE PAPER	1	No Quantity							178384888			0
S3	2016	2016	2016	2	0	2	Export	76	Brazil	BRA	276	Germany	DEU								25	PULP AND WASTE PAPER	1	No Quantity							52255409			0
S3	2016	2016	2016	2	0	2	Export	76	Brazil	BRA	344	China, Hong Kong SAR	HKG								25	PULP AND WASTE PAPER	1	No Quantity							45683519			0
S3	2016	2016	2016	2	0	2	Export	76	Brazil	BRA	360	Indonesia	IDN								25	PULP AND WASTE PAPER	1	No Quantity							14547918			0
S3	2016	2016	2016	2	0	2	Export	76	Brazil	BRA	364	Iran	IRN								25	PULP AND WASTE PAPER	1	No Quantity							2427863			0
S3	2016	2016	2016	2	0	2	Export	76	Brazil	BRA	376	Israel	ISR								25	PULP AND WASTE PAPER	1	No Quantity							6582680			0
S3	2016	2016	2016	2	0	2	Export	76	Brazil	BRA	381	Italy	ITA								25	PULP AND WASTE PAPER	1	No Quantity							565248613			0
S3	2016	2016	2016	2	0	2	Export	76	Brazil	BRA	392	Japan	JPN								25	PULP AND WASTE PAPER	1	No Quantity							113094851			0
S3	2016	2016	2016	2	0	2	Export	76	Brazil	BRA	400	Jordan	JOR								25	PULP AND WASTE PAPER	1	No Quantity							1423459			0
S3	2016	2016	2016	2	0	2	Export	76	Brazil	BRA	410	Rep. of Korea	KOR								25	PULP AND WASTE PAPER	1	No Quantity							123509914			0
S3	2016	2016	2016	2	0	2	Export	76	Brazil	BRA	422	Lebanon	LBN								25	PULP AND WASTE PAPER	1	No Quantity							3198914			0
S3	2016	2016	2016	2	0	2	Export	76	Brazil	BRA	458	Malaysia	MYS								25	PULP AND WASTE PAPER	1	No Quantity							6274544			0
S3	2016	2016	2016	2	0	2	Export	76	Brazil	BRA	484	Mexico	MEX								25	PULP AND WASTE PAPER	1	No Quantity							2983071			0
S3	2016	2016	2016	2	0	2	Export	76	Brazil	BRA	490	Other Asia, nes									25	PULP AND WASTE PAPER	1	No Quantity							76204523			0
S3	2016	2016	2016	2	0	2	Export	76	Brazil	BRA	504	Morocco	MAR								25	PULP AND WASTE PAPER	1	No Quantity							1315150			0
S3	2016	2016	2016	2	0	2	Export	76	Brazil	BRA	528	Netherlands	NLD								25	PULP AND WASTE PAPER	1	No Quantity							757040533			0
S3	2016	2016	2016	2	0	2	Export	76	Brazil	BRA	586	Pakistan	PAK								25	PULP AND WASTE PAPER	1	No Quantity							11303766			0
S3	2016	2016	2016	2	0	2	Export	76	Brazil	BRA	591	Panama	PAN								25	PULP AND WASTE PAPER	1	No Quantity							55			0
S3	2016	2016	2016	2	0	2	Export	76	Brazil	BRA	600	Paraguay	PRY								25	PULP AND WASTE PAPER	1	No Quantity							991308			0
S3	2016	2016	2016	2	0	2	Export	76	Brazil	BRA	604	Peru	PER								25	PULP AND WASTE PAPER	1	No Quantity							2531681			0
S3	2016	2016	2016	2	0	2	Export	76	Brazil	BRA	608	Philippines	PHL								25	PULP AND WASTE PAPER	1	No Quantity							162708			0
S3	2016	2016	2016	2	0	2	Export	76	Brazil	BRA	616	Poland	POL								25	PULP AND WASTE PAPER	1	No Quantity							69651			0
S3	2016	2016	2016	2	0	2	Export	76	Brazil	BRA	620	Portugal	PRT								25	PULP AND WASTE PAPER	1	No Quantity							1728768			0
S3	2016	2016	2016	2	0	2	Export	76	Brazil	BRA	642	Romania	ROU								25	PULP AND WASTE PAPER	1	No Quantity							24083			0
S3	2016	2016	2016	2	0	2	Export	76	Brazil	BRA	682	Saudi Arabia	SAU								25	PULP AND WASTE PAPER	1	No Quantity							2322004			0
S3	2016	2016	2016	2	0	2	Export	76	Brazil	BRA	699	India	IND								25	PULP AND WASTE PAPER	1	No Quantity							12678591			0
S3	2016	2016	2016	2	0	2	Export	76	Brazil	BRA	704	Viet Nam	VNM								25	PULP AND WASTE PAPER	1	No Quantity							28895014			0
S3	2016	2016	2016	2	0	2	Export	76	Brazil	BRA	710	South Africa	ZAF								25	PULP AND WASTE PAPER	1	No Quantity							20576193			0
S3	2016	2016	2016	2	0	2	Export	76	Brazil	BRA	724	Spain	ESP								25	PULP AND WASTE PAPER	1	No Quantity							90421798			0
S3	2016	2016	2016	2	0	2	Export	76	Brazil	BRA	760	Syria	SYR								25	PULP AND WASTE PAPER	1	No Quantity							638309			0
S3	2016	2016	2016	2	0	2	Export	76	Brazil	BRA	764	Thailand	THA								25	PULP AND WASTE PAPER	1	No Quantity							26287540			0
S3	2016	2016	2016	2	0	2	Export	76	Brazil	BRA	780	Trinidad and Tobago	TTO								25	PULP AND WASTE PAPER	1	No Quantity							371122			0
S3	2016	2016	2016	2	0	2	Export	76	Brazil	BRA	784	United Arab Emirates	ARE								25	PULP AND WASTE PAPER	1	No Quantity							20756123			0
S3	2016	2016	2016	2	0	2	Export	76	Brazil	BRA	788	Tunisia	TUN								25	PULP AND WASTE PAPER	1	No Quantity							88842			0
S3	2016	2016	2016	2	0	2	Export	76	Brazil	BRA	792	Turkey	TUR								25	PULP AND WASTE PAPER	1	No Quantity							16051143			0
S3	2016	2016	2016	2	0	2	Export	76	Brazil	BRA	818	Egypt	EGY								25	PULP AND WASTE PAPER	1	No Quantity							10670102			0
S3	2016	2016	2016	2	0	2	Export	76	Brazil	BRA	826	United Kingdom	GBR								25	PULP AND WASTE PAPER	1	No Quantity							52577196			0
S3	2016	2016	2016	2	0	2	Export	76	Brazil	BRA	842	USA	USA								25	PULP AND WASTE PAPER	1	No Quantity							871312814			0
S3	2016	2016	2016	2	0	2	Export	76	Brazil	BRA	858	Uruguay	URY								25	PULP AND WASTE PAPER	1	No Quantity							778575			0
S3	2016	2016	2016	2	0	2	Export	76	Brazil	BRA	862	Venezuela	VEN								25	PULP AND WASTE PAPER	1	No Quantity							2915977			0
S3	2016	2016	2016	2	0	2	Export	84	Belize	BLZ	0	World	WLD								25	PULP AND WASTE PAPER	1	No Quantity							24754			0
S3	2016	2016	2016	2	0	2	Export	84	Belize	BLZ	222	El Salvador	SLV								25	PULP AND WASTE PAPER	1	No Quantity							10000			0
S3	2016	2016	2016	2	0	2	Export	84	Belize	BLZ	320	Guatemala	GTM								25	PULP AND WASTE PAPER	1	No Quantity							14754			0
S3	2016	2016	2016	2	0	2	Export	76	Brazil	BRA	0	World	WLD								26	TEXTILE FIBRES	1	No Quantity							1346385310			0
S3	2016	2016	2016	2	0	2	Export	76	Brazil	BRA	12	Algeria	DZA								26	TEXTILE FIBRES	1	No Quantity							2484691			0
S3	2016	2016	2016	2	0	2	Export	76	Brazil	BRA	24	Angola	AGO								26	TEXTILE FIBRES	1	No Quantity							6281			0
S3	2016	2016	2016	2	0	2	Export	76	Brazil	BRA	32	Argentina	ARG								26	TEXTILE FIBRES	1	No Quantity							8945415			0
S3	2016	2016	2016	2	0	2	Export	76	Brazil	BRA	36	Australia	AUS								26	TEXTILE FIBRES	1	No Quantity							226			0
S3	2016	2016	2016	2	0	2	Export	76	Brazil	BRA	48	Bahrain	BHR								26	TEXTILE FIBRES	1	No Quantity							406455			0
S3	2016	2016	2016	2	0	2	Export	76	Brazil	BRA	50	Bangladesh	BGD								26	TEXTILE FIBRES	1	No Quantity							88119022			0
S3	2016	2016	2016	2	0	2	Export	76	Brazil	BRA	56	Belgium	BEL								26	TEXTILE FIBRES	1	No Quantity							276533			0
S3	2016	2016	2016	2	0	2	Export	76	Brazil	BRA	68	Bolivia (Plurinational State of)	BOL								26	TEXTILE FIBRES	1	No Quantity							940075			0
S3	2016	2016	2016	2	0	2	Export	76	Brazil	BRA	100	Bulgaria	BGR								26	TEXTILE FIBRES	1	No Quantity							337844			0
S3	2016	2016	2016	2	0	2	Export	76	Brazil	BRA	104	Myanmar	MMR								26	TEXTILE FIBRES	1	No Quantity							736270			0
S3	2016	2016	2016	2	0	2	Export	76	Brazil	BRA	120	Cameroon	CMR								26	TEXTILE FIBRES	1	No Quantity							45730			0
S3	2016	2016	2016	2	0	2	Export	76	Brazil	BRA	124	Canada	CAN								26	TEXTILE FIBRES	1	No Quantity							27			0
S3	2016	2016	2016	2	0	2	Export	76	Brazil	BRA	152	Chile	CHL								26	TEXTILE FIBRES	1	No Quantity							179599			0
S3	2016	2016	2016	2	0	2	Export	76	Brazil	BRA	156	China	CHN								26	TEXTILE FIBRES	1	No Quantity							113234552			0
S3	2016	2016	2016	2	0	2	Export	76	Brazil	BRA	170	Colombia	COL								26	TEXTILE FIBRES	1	No Quantity							334893			0
S3	2016	2016	2016	2	0	2	Export	76	Brazil	BRA	188	Costa Rica	CRI								26	TEXTILE FIBRES	1	No Quantity							19460			0
S3	2016	2016	2016	2	0	2	Export	76	Brazil	BRA	192	Cuba	CUB								26	TEXTILE FIBRES	1	No Quantity							1044708			0
S3	2016	2016	2016	2	0	2	Export	76	Brazil	BRA	203	Czechia	CZE								26	TEXTILE FIBRES	1	No Quantity							89374			0
S3	2016	2016	2016	2	0	2	Export	76	Brazil	BRA	208	Denmark	DNK								26	TEXTILE FIBRES	1	No Quantity							2856			0
S3	2016	2016	2016	2	0	2	Export	76	Brazil	BRA	214	Dominican Rep.	DOM								26	TEXTILE FIBRES	1	No Quantity							61505			0
S3	2016	2016	2016	2	0	2	Export	76	Brazil	BRA	218	Ecuador	ECU								26	TEXTILE FIBRES	1	No Quantity							133022			0
S3	2016	2016	2016	2	0	2	Export	76	Brazil	BRA	222	El Salvador	SLV								26	TEXTILE FIBRES	1	No Quantity							560798			0
S3	2016	2016	2016	2	0	2	Export	76	Brazil	BRA	246	Finland	FIN								26	TEXTILE FIBRES	1	No Quantity							599			0
S3	2016	2016	2016	2	0	2	Export	76	Brazil	BRA	251	France	FRA								26	TEXTILE FIBRES	1	No Quantity							929359			0
S3	2016	2016	2016	2	0	2	Export	76	Brazil	BRA	276	Germany	DEU								26	TEXTILE FIBRES	1	No Quantity							2940049			0
S3	2016	2016	2016	2	0	2	Export	76	Brazil	BRA	288	Ghana	GHA								26	TEXTILE FIBRES	1	No Quantity							33788			0
S3	2016	2016	2016	2	0	2	Export	76	Brazil	BRA	320	Guatemala	GTM								26	TEXTILE FIBRES	1	No Quantity							74613			0
S3	2016	2016	2016	2	0	2	Export	76	Brazil	BRA	332	Haiti	HTI								26	TEXTILE FIBRES	1	No Quantity							276448			0
S3	2016	2016	2016	2	0	2	Export	76	Brazil	BRA	340	Honduras	HND								26	TEXTILE FIBRES	1	No Quantity							33270			0
S3	2016	2016	2016	2	0	2	Export	76	Brazil	BRA	344	China, Hong Kong SAR	HKG								26	TEXTILE FIBRES	1	No Quantity							8421			0
S3	2016	2016	2016	2	0	2	Export	76	Brazil	BRA	360	Indonesia	IDN								26	TEXTILE FIBRES	1	No Quantity							219668916			0
S3	2016	2016	2016	2	0	2	Export	76	Brazil	BRA	376	Israel	ISR								26	TEXTILE FIBRES	1	No Quantity							54655			0
S3	2016	2016	2016	2	0	2	Export	76	Brazil	BRA	381	Italy	ITA								26	TEXTILE FIBRES	1	No Quantity							9290624			0
S3	2016	2016	2016	2	0	2	Export	76	Brazil	BRA	384	Côte d'Ivoire	CIV								26	TEXTILE FIBRES	1	No Quantity							104135			0
S3	2016	2016	2016	2	0	2	Export	76	Brazil	BRA	392	Japan	JPN								26	TEXTILE FIBRES	1	No Quantity							14825415			0
S3	2016	2016	2016	2	0	2	Export	76	Brazil	BRA	400	Jordan	JOR								26	TEXTILE FIBRES	1	No Quantity							13597			0
S3	2016	2016	2016	2	0	2	Export	76	Brazil	BRA	404	Kenya	KEN								26	TEXTILE FIBRES	1	No Quantity							11720			0
S3	2016	2016	2016	2	0	2	Export	76	Brazil	BRA	410	Rep. of Korea	KOR								26	TEXTILE FIBRES	1	No Quantity							173639709			0
S3	2016	2016	2016	2	0	2	Export	76	Brazil	BRA	414	Kuwait	KWT								26	TEXTILE FIBRES	1	No Quantity							272071			0
S3	2016	2016	2016	2	0	2	Export	76	Brazil	BRA	422	Lebanon	LBN								26	TEXTILE FIBRES	1	No Quantity							12067			0
S3	2016	2016	2016	2	0	2	Export	76	Brazil	BRA	426	Lesotho	LSO								26	TEXTILE FIBRES	1	No Quantity							460724			0
S3	2016	2016	2016	2	0	2	Export	76	Brazil	BRA	434	Libya	LBY								26	TEXTILE FIBRES	1	No Quantity							44101			0
S3	2016	2016	2016	2	0	2	Export	76	Brazil	BRA	458	Malaysia	MYS								26	TEXTILE FIBRES	1	No Quantity							88031673			0
S3	2016	2016	2016	2	0	2	Export	76	Brazil	BRA	478	Mauritania	MRT								26	TEXTILE FIBRES	1	No Quantity							528116			0
S3	2016	2016	2016	2	0	2	Export	76	Brazil	BRA	484	Mexico	MEX								26	TEXTILE FIBRES	1	No Quantity							1738678			0
S3	2016	2016	2016	2	0	2	Export	76	Brazil	BRA	490	Other Asia, nes									26	TEXTILE FIBRES	1	No Quantity							36794123			0
S3	2016	2016	2016	2	0	2	Export	76	Brazil	BRA	504	Morocco	MAR								26	TEXTILE FIBRES	1	No Quantity							1526635			0
S3	2016	2016	2016	2	0	2	Export	76	Brazil	BRA	508	Mozambique	MOZ								26	TEXTILE FIBRES	1	No Quantity							532521			0
S3	2016	2016	2016	2	0	2	Export	76	Brazil	BRA	528	Netherlands	NLD								26	TEXTILE FIBRES	1	No Quantity							11227124			0
S3	2016	2016	2016	2	0	2	Export	76	Brazil	BRA	566	Nigeria	NGA								26	TEXTILE FIBRES	1	No Quantity							38984			0
S3	2016	2016	2016	2	0	2	Export	76	Brazil	BRA	579	Norway	NOR								26	TEXTILE FIBRES	1	No Quantity							2794000			0
S3	2016	2016	2016	2	0	2	Export	76	Brazil	BRA	586	Pakistan	PAK								26	TEXTILE FIBRES	1	No Quantity							104945227			0
S3	2016	2016	2016	2	0	2	Export	76	Brazil	BRA	591	Panama	PAN								26	TEXTILE FIBRES	1	No Quantity							1758			0
S3	2016	2016	2016	2	0	2	Export	76	Brazil	BRA	600	Paraguay	PRY								26	TEXTILE FIBRES	1	No Quantity							15319091			0
S3	2016	2016	2016	2	0	2	Export	76	Brazil	BRA	604	Peru	PER								26	TEXTILE FIBRES	1	No Quantity							98165			0
S3	2016	2016	2016	2	0	2	Export	76	Brazil	BRA	608	Philippines	PHL								26	TEXTILE FIBRES	1	No Quantity							4070819			0
S3	2016	2016	2016	2	0	2	Export	76	Brazil	BRA	616	Poland	POL								26	TEXTILE FIBRES	1	No Quantity							19146			0
S3	2016	2016	2016	2	0	2	Export	76	Brazil	BRA	620	Portugal	PRT								26	TEXTILE FIBRES	1	No Quantity							10886352			0
S3	2016	2016	2016	2	0	2	Export	76	Brazil	BRA	643	Russian Federation	RUS								26	TEXTILE FIBRES	1	No Quantity							236884			0
S3	2016	2016	2016	2	0	2	Export	76	Brazil	BRA	654	Saint Helena	SHN								26	TEXTILE FIBRES	1	No Quantity							12			0
S3	2016	2016	2016	2	0	2	Export	76	Brazil	BRA	682	Saudi Arabia	SAU								26	TEXTILE FIBRES	1	No Quantity							417679			0
S3	2016	2016	2016	2	0	2	Export	76	Brazil	BRA	686	Senegal	SEN								26	TEXTILE FIBRES	1	No Quantity							1434			0
S3	2016	2016	2016	2	0	2	Export	76	Brazil	BRA	688	Serbia	SRB								26	TEXTILE FIBRES	1	No Quantity							57189			0
S3	2016	2016	2016	2	0	2	Export	76	Brazil	BRA	699	India	IND								26	TEXTILE FIBRES	1	No Quantity							12217463			0
S3	2016	2016	2016	2	0	2	Export	76	Brazil	BRA	702	Singapore	SGP								26	TEXTILE FIBRES	1	No Quantity							2174474			0
S3	2016	2016	2016	2	0	2	Export	76	Brazil	BRA	704	Viet Nam	VNM								26	TEXTILE FIBRES	1	No Quantity							162058709			0
S3	2016	2016	2016	2	0	2	Export	76	Brazil	BRA	705	Slovenia	SVN								26	TEXTILE FIBRES	1	No Quantity							3			0
S3	2016	2016	2016	2	0	2	Export	76	Brazil	BRA	710	South Africa	ZAF								26	TEXTILE FIBRES	1	No Quantity							2305935			0
S3	2016	2016	2016	2	0	2	Export	76	Brazil	BRA	724	Spain	ESP								26	TEXTILE FIBRES	1	No Quantity							2452313			0
S3	2016	2016	2016	2	0	2	Export	76	Brazil	BRA	729	Sudan	SDN								26	TEXTILE FIBRES	1	No Quantity							33981			0
S3	2016	2016	2016	2	0	2	Export	76	Brazil	BRA	752	Sweden	SWE								26	TEXTILE FIBRES	1	No Quantity							173			0
S3	2016	2016	2016	2	0	2	Export	76	Brazil	BRA	757	Switzerland	CHE								26	TEXTILE FIBRES	1	No Quantity							68955			0
S3	2016	2016	2016	2	0	2	Export	76	Brazil	BRA	764	Thailand	THA								26	TEXTILE FIBRES	1	No Quantity							57506351			0
S3	2016	2016	2016	2	0	2	Export	76	Brazil	BRA	784	United Arab Emirates	ARE								26	TEXTILE FIBRES	1	No Quantity							367530			0
S3	2016	2016	2016	2	0	2	Export	76	Brazil	BRA	788	Tunisia	TUN								26	TEXTILE FIBRES	1	No Quantity							506228			0
S3	2016	2016	2016	2	0	2	Export	76	Brazil	BRA	792	Turkey	TUR								26	TEXTILE FIBRES	1	No Quantity							143947194			0
S3	2016	2016	2016	2	0	2	Export	76	Brazil	BRA	818	Egypt	EGY								26	TEXTILE FIBRES	1	No Quantity							3322097			0
S3	2016	2016	2016	2	0	2	Export	76	Brazil	BRA	826	United Kingdom	GBR								26	TEXTILE FIBRES	1	No Quantity							968815			0
S3	2016	2016	2016	2	0	2	Export	76	Brazil	BRA	834	United Rep. of Tanzania	TZA								26	TEXTILE FIBRES	1	No Quantity							101566			0
S3	2016	2016	2016	2	0	2	Export	76	Brazil	BRA	842	USA	USA								26	TEXTILE FIBRES	1	No Quantity							9871803			0
S3	2016	2016	2016	2	0	2	Export	76	Brazil	BRA	858	Uruguay	URY								26	TEXTILE FIBRES	1	No Quantity							25194378			0
S3	2016	2016	2016	2	0	2	Export	76	Brazil	BRA	862	Venezuela	VEN								26	TEXTILE FIBRES	1	No Quantity							3368115			0
S3	2016	2016	2016	2	0	2	Export	84	Belize	BLZ	0	World	WLD								26	TEXTILE FIBRES	1	No Quantity							178975			0
S3	2016	2016	2016	2	0	2	Export	84	Belize	BLZ	388	Jamaica	JAM								26	TEXTILE FIBRES	1	No Quantity							178970			0
S3	2016	2016	2016	2	0	2	Export	84	Belize	BLZ	842	USA	USA								26	TEXTILE FIBRES	1	No Quantity							5			0
S3	2016	2016	2016	2	0	2	Export	76	Brazil	BRA	0	World	WLD								27	CRUDE FERTILIZER,MINERAL	1	No Quantity							640554857			0
S3	2016	2016	2016	2	0	2	Export	76	Brazil	BRA	8	Albania	ALB								27	CRUDE FERTILIZER,MINERAL	1	No Quantity							408943			0
S3	2016	2016	2016	2	0	2	Export	76	Brazil	BRA	12	Algeria	DZA								27	CRUDE FERTILIZER,MINERAL	1	No Quantity							20812			0
S3	2016	2016	2016	2	0	2	Export	76	Brazil	BRA	24	Angola	AGO								27	CRUDE FERTILIZER,MINERAL	1	No Quantity							1643244			0
S3	2016	2016	2016	2	0	2	Export	76	Brazil	BRA	32	Argentina	ARG								27	CRUDE FERTILIZER,MINERAL	1	No Quantity							13430018			0
S3	2016	2016	2016	2	0	2	Export	76	Brazil	BRA	36	Australia	AUS								27	CRUDE FERTILIZER,MINERAL	1	No Quantity							544277			0
S3	2016	2016	2016	2	0	2	Export	76	Brazil	BRA	40	Austria	AUT								27	CRUDE FERTILIZER,MINERAL	1	No Quantity							4240097			0
S3	2016	2016	2016	2	0	2	Export	76	Brazil	BRA	50	Bangladesh	BGD								27	CRUDE FERTILIZER,MINERAL	1	No Quantity							82118			0
S3	2016	2016	2016	2	0	2	Export	76	Brazil	BRA	56	Belgium	BEL								27	CRUDE FERTILIZER,MINERAL	1	No Quantity							68386411			0
S3	2016	2016	2016	2	0	2	Export	76	Brazil	BRA	68	Bolivia (Plurinational State of)	BOL								27	CRUDE FERTILIZER,MINERAL	1	No Quantity							6427297			0
S3	2016	2016	2016	2	0	2	Export	76	Brazil	BRA	92	Br. Virgin Isds	VGB								27	CRUDE FERTILIZER,MINERAL	1	No Quantity							17393			0
S3	2016	2016	2016	2	0	2	Export	76	Brazil	BRA	104	Myanmar	MMR								27	CRUDE FERTILIZER,MINERAL	1	No Quantity							15580			0
S3	2016	2016	2016	2	0	2	Export	76	Brazil	BRA	116	Cambodia	KHM								27	CRUDE FERTILIZER,MINERAL	1	No Quantity							402			0
S3	2016	2016	2016	2	0	2	Export	76	Brazil	BRA	120	Cameroon	CMR								27	CRUDE FERTILIZER,MINERAL	1	No Quantity							1882000			0
S3	2016	2016	2016	2	0	2	Export	76	Brazil	BRA	124	Canada	CAN								27	CRUDE FERTILIZER,MINERAL	1	No Quantity							32454859			0
S3	2016	2016	2016	2	0	2	Export	76	Brazil	BRA	132	Cabo Verde	CPV								27	CRUDE FERTILIZER,MINERAL	1	No Quantity							326			0
S3	2016	2016	2016	2	0	2	Export	76	Brazil	BRA	144	Sri Lanka	LKA								27	CRUDE FERTILIZER,MINERAL	1	No Quantity							283143			0
S3	2016	2016	2016	2	0	2	Export	76	Brazil	BRA	152	Chile	CHL								27	CRUDE FERTILIZER,MINERAL	1	No Quantity							2522896			0
S3	2016	2016	2016	2	0	2	Export	76	Brazil	BRA	156	China	CHN								27	CRUDE FERTILIZER,MINERAL	1	No Quantity							130364105			0
S3	2016	2016	2016	2	0	2	Export	76	Brazil	BRA	170	Colombia	COL								27	CRUDE FERTILIZER,MINERAL	1	No Quantity							7226457			0
S3	2016	2016	2016	2	0	2	Export	76	Brazil	BRA	178	Congo	COG								27	CRUDE FERTILIZER,MINERAL	1	No Quantity							9815			0
S3	2016	2016	2016	2	0	2	Export	76	Brazil	BRA	188	Costa Rica	CRI								27	CRUDE FERTILIZER,MINERAL	1	No Quantity							591072			0
S3	2016	2016	2016	2	0	2	Export	76	Brazil	BRA	203	Czechia	CZE								27	CRUDE FERTILIZER,MINERAL	1	No Quantity							322184			0
S3	2016	2016	2016	2	0	2	Export	76	Brazil	BRA	208	Denmark	DNK								27	CRUDE FERTILIZER,MINERAL	1	No Quantity							3226			0
S3	2016	2016	2016	2	0	2	Export	76	Brazil	BRA	214	Dominican Rep.	DOM								27	CRUDE FERTILIZER,MINERAL	1	No Quantity							290228			0
S3	2016	2016	2016	2	0	2	Export	76	Brazil	BRA	218	Ecuador	ECU								27	CRUDE FERTILIZER,MINERAL	1	No Quantity							2107472			0
S3	2016	2016	2016	2	0	2	Export	76	Brazil	BRA	222	El Salvador	SLV								27	CRUDE FERTILIZER,MINERAL	1	No Quantity							509570			0
S3	2016	2016	2016	2	0	2	Export	76	Brazil	BRA	226	Equatorial Guinea	GNQ								27	CRUDE FERTILIZER,MINERAL	1	No Quantity							65660			0
S3	2016	2016	2016	2	0	2	Export	76	Brazil	BRA	231	Ethiopia	ETH								27	CRUDE FERTILIZER,MINERAL	1	No Quantity							15800			0
S3	2016	2016	2016	2	0	2	Export	76	Brazil	BRA	246	Finland	FIN								27	CRUDE FERTILIZER,MINERAL	1	No Quantity							18582074			0
S3	2016	2016	2016	2	0	2	Export	76	Brazil	BRA	251	France	FRA								27	CRUDE FERTILIZER,MINERAL	1	No Quantity							4209129			0
S3	2016	2016	2016	2	0	2	Export	76	Brazil	BRA	276	Germany	DEU								27	CRUDE FERTILIZER,MINERAL	1	No Quantity							15176032			0
S3	2016	2016	2016	2	0	2	Export	76	Brazil	BRA	288	Ghana	GHA								27	CRUDE FERTILIZER,MINERAL	1	No Quantity							70374			0
S3	2016	2016	2016	2	0	2	Export	76	Brazil	BRA	300	Greece	GRC								27	CRUDE FERTILIZER,MINERAL	1	No Quantity							34809			0
S3	2016	2016	2016	2	0	2	Export	76	Brazil	BRA	320	Guatemala	GTM								27	CRUDE FERTILIZER,MINERAL	1	No Quantity							470813			0
S3	2016	2016	2016	2	0	2	Export	76	Brazil	BRA	328	Guyana	GUY								27	CRUDE FERTILIZER,MINERAL	1	No Quantity							43935			0
S3	2016	2016	2016	2	0	2	Export	76	Brazil	BRA	332	Haiti	HTI								27	CRUDE FERTILIZER,MINERAL	1	No Quantity							9380			0
S3	2016	2016	2016	2	0	2	Export	76	Brazil	BRA	340	Honduras	HND								27	CRUDE FERTILIZER,MINERAL	1	No Quantity							190108			0
S3	2016	2016	2016	2	0	2	Export	76	Brazil	BRA	344	China, Hong Kong SAR	HKG								27	CRUDE FERTILIZER,MINERAL	1	No Quantity							7196009			0
S3	2016	2016	2016	2	0	2	Export	76	Brazil	BRA	360	Indonesia	IDN								27	CRUDE FERTILIZER,MINERAL	1	No Quantity							13710940			0
S3	2016	2016	2016	2	0	2	Export	76	Brazil	BRA	364	Iran	IRN								27	CRUDE FERTILIZER,MINERAL	1	No Quantity							133515			0
S3	2016	2016	2016	2	0	2	Export	76	Brazil	BRA	372	Ireland	IRL								27	CRUDE FERTILIZER,MINERAL	1	No Quantity							36600			0
S3	2016	2016	2016	2	0	2	Export	76	Brazil	BRA	381	Italy	ITA								27	CRUDE FERTILIZER,MINERAL	1	No Quantity							81400991			0
S3	2016	2016	2016	2	0	2	Export	76	Brazil	BRA	392	Japan	JPN								27	CRUDE FERTILIZER,MINERAL	1	No Quantity							7393203			0
S3	2016	2016	2016	2	0	2	Export	76	Brazil	BRA	400	Jordan	JOR								27	CRUDE FERTILIZER,MINERAL	1	No Quantity							22194			0
S3	2016	2016	2016	2	0	2	Export	76	Brazil	BRA	404	Kenya	KEN								27	CRUDE FERTILIZER,MINERAL	1	No Quantity							764931			0
S3	2016	2016	2016	2	0	2	Export	76	Brazil	BRA	410	Rep. of Korea	KOR								27	CRUDE FERTILIZER,MINERAL	1	No Quantity							1049964			0
S3	2016	2016	2016	2	0	2	Export	76	Brazil	BRA	417	Kyrgyzstan	KGZ								27	CRUDE FERTILIZER,MINERAL	1	No Quantity							28			0
S3	2016	2016	2016	2	0	2	Export	76	Brazil	BRA	422	Lebanon	LBN								27	CRUDE FERTILIZER,MINERAL	1	No Quantity							2898			0
S3	2016	2016	2016	2	0	2	Export	76	Brazil	BRA	428	Latvia	LVA								27	CRUDE FERTILIZER,MINERAL	1	No Quantity							161			0
S3	2016	2016	2016	2	0	2	Export	76	Brazil	BRA	442	Luxembourg	LUX								27	CRUDE FERTILIZER,MINERAL	1	No Quantity							914294			0
S3	2016	2016	2016	2	0	2	Export	76	Brazil	BRA	446	China, Macao SAR	MAC								27	CRUDE FERTILIZER,MINERAL	1	No Quantity							82562			0
S3	2016	2016	2016	2	0	2	Export	76	Brazil	BRA	458	Malaysia	MYS								27	CRUDE FERTILIZER,MINERAL	1	No Quantity							1309280			0
S3	2016	2016	2016	2	0	2	Export	76	Brazil	BRA	484	Mexico	MEX								27	CRUDE FERTILIZER,MINERAL	1	No Quantity							6382612			0
S3	2016	2016	2016	2	0	2	Export	76	Brazil	BRA	490	Other Asia, nes									27	CRUDE FERTILIZER,MINERAL	1	No Quantity							13557722			0
S3	2016	2016	2016	2	0	2	Export	76	Brazil	BRA	504	Morocco	MAR								27	CRUDE FERTILIZER,MINERAL	1	No Quantity							13822			0
S3	2016	2016	2016	2	0	2	Export	76	Brazil	BRA	508	Mozambique	MOZ								27	CRUDE FERTILIZER,MINERAL	1	No Quantity							63			0
S3	2016	2016	2016	2	0	2	Export	76	Brazil	BRA	528	Netherlands	NLD								27	CRUDE FERTILIZER,MINERAL	1	No Quantity							23012790			0
S3	2016	2016	2016	2	0	2	Export	76	Brazil	BRA	554	New Zealand	NZL								27	CRUDE FERTILIZER,MINERAL	1	No Quantity							243695			0
S3	2016	2016	2016	2	0	2	Export	76	Brazil	BRA	558	Nicaragua	NIC								27	CRUDE FERTILIZER,MINERAL	1	No Quantity							193575			0
S3	2016	2016	2016	2	0	2	Export	76	Brazil	BRA	566	Nigeria	NGA								27	CRUDE FERTILIZER,MINERAL	1	No Quantity							8668155			0
S3	2016	2016	2016	2	0	2	Export	76	Brazil	BRA	579	Norway	NOR								27	CRUDE FERTILIZER,MINERAL	1	No Quantity							2378			0
S3	2016	2016	2016	2	0	2	Export	76	Brazil	BRA	586	Pakistan	PAK								27	CRUDE FERTILIZER,MINERAL	1	No Quantity							98412			0
S3	2016	2016	2016	2	0	2	Export	76	Brazil	BRA	591	Panama	PAN								27	CRUDE FERTILIZER,MINERAL	1	No Quantity							29070			0
S3	2016	2016	2016	2	0	2	Export	76	Brazil	BRA	600	Paraguay	PRY								27	CRUDE FERTILIZER,MINERAL	1	No Quantity							7899677			0
S3	2016	2016	2016	2	0	2	Export	76	Brazil	BRA	604	Peru	PER								27	CRUDE FERTILIZER,MINERAL	1	No Quantity							2348376			0
S3	2016	2016	2016	2	0	2	Export	76	Brazil	BRA	608	Philippines	PHL								27	CRUDE FERTILIZER,MINERAL	1	No Quantity							132176			0
S3	2016	2016	2016	2	0	2	Export	76	Brazil	BRA	616	Poland	POL								27	CRUDE FERTILIZER,MINERAL	1	No Quantity							3190621			0
S3	2016	2016	2016	2	0	2	Export	76	Brazil	BRA	620	Portugal	PRT								27	CRUDE FERTILIZER,MINERAL	1	No Quantity							188452			0
S3	2016	2016	2016	2	0	2	Export	76	Brazil	BRA	634	Qatar	QAT								27	CRUDE FERTILIZER,MINERAL	1	No Quantity							27416			0
S3	2016	2016	2016	2	0	2	Export	76	Brazil	BRA	642	Romania	ROU								27	CRUDE FERTILIZER,MINERAL	1	No Quantity							177937			0
S3	2016	2016	2016	2	0	2	Export	76	Brazil	BRA	643	Russian Federation	RUS								27	CRUDE FERTILIZER,MINERAL	1	No Quantity							253893			0
S3	2016	2016	2016	2	0	2	Export	76	Brazil	BRA	660	Anguilla	AIA								27	CRUDE FERTILIZER,MINERAL	1	No Quantity							14212			0
S3	2016	2016	2016	2	0	2	Export	76	Brazil	BRA	682	Saudi Arabia	SAU								27	CRUDE FERTILIZER,MINERAL	1	No Quantity							125640			0
S3	2016	2016	2016	2	0	2	Export	76	Brazil	BRA	690	Seychelles	SYC								27	CRUDE FERTILIZER,MINERAL	1	No Quantity							321211			0
S3	2016	2016	2016	2	0	2	Export	76	Brazil	BRA	699	India	IND								27	CRUDE FERTILIZER,MINERAL	1	No Quantity							23057951			0
S3	2016	2016	2016	2	0	2	Export	76	Brazil	BRA	702	Singapore	SGP								27	CRUDE FERTILIZER,MINERAL	1	No Quantity							97002			0
S3	2016	2016	2016	2	0	2	Export	76	Brazil	BRA	704	Viet Nam	VNM								27	CRUDE FERTILIZER,MINERAL	1	No Quantity							3324903			0
S3	2016	2016	2016	2	0	2	Export	76	Brazil	BRA	705	Slovenia	SVN								27	CRUDE FERTILIZER,MINERAL	1	No Quantity							21169			0
S3	2016	2016	2016	2	0	2	Export	76	Brazil	BRA	710	South Africa	ZAF								27	CRUDE FERTILIZER,MINERAL	1	No Quantity							6437367			0
S3	2016	2016	2016	2	0	2	Export	76	Brazil	BRA	724	Spain	ESP								27	CRUDE FERTILIZER,MINERAL	1	No Quantity							14224541			0
S3	2016	2016	2016	2	0	2	Export	76	Brazil	BRA	729	Sudan	SDN								27	CRUDE FERTILIZER,MINERAL	1	No Quantity							7200			0
S3	2016	2016	2016	2	0	2	Export	76	Brazil	BRA	752	Sweden	SWE								27	CRUDE FERTILIZER,MINERAL	1	No Quantity							258976			0
S3	2016	2016	2016	2	0	2	Export	76	Brazil	BRA	757	Switzerland	CHE								27	CRUDE FERTILIZER,MINERAL	1	No Quantity							353179			0
S3	2016	2016	2016	2	0	2	Export	76	Brazil	BRA	760	Syria	SYR								27	CRUDE FERTILIZER,MINERAL	1	No Quantity							179177			0
S3	2016	2016	2016	2	0	2	Export	76	Brazil	BRA	764	Thailand	THA								27	CRUDE FERTILIZER,MINERAL	1	No Quantity							1509679			0
S3	2016	2016	2016	2	0	2	Export	76	Brazil	BRA	772	Tokelau	TKL								27	CRUDE FERTILIZER,MINERAL	1	No Quantity							288263			0
S3	2016	2016	2016	2	0	2	Export	76	Brazil	BRA	780	Trinidad and Tobago	TTO								27	CRUDE FERTILIZER,MINERAL	1	No Quantity							26486			0
S3	2016	2016	2016	2	0	2	Export	76	Brazil	BRA	784	United Arab Emirates	ARE								27	CRUDE FERTILIZER,MINERAL	1	No Quantity							1877557			0
S3	2016	2016	2016	2	0	2	Export	76	Brazil	BRA	788	Tunisia	TUN								27	CRUDE FERTILIZER,MINERAL	1	No Quantity							7251			0
S3	2016	2016	2016	2	0	2	Export	76	Brazil	BRA	792	Turkey	TUR								27	CRUDE FERTILIZER,MINERAL	1	No Quantity							2930969			0
S3	2016	2016	2016	2	0	2	Export	76	Brazil	BRA	804	Ukraine	UKR								27	CRUDE FERTILIZER,MINERAL	1	No Quantity							4			0
S3	2016	2016	2016	2	0	2	Export	76	Brazil	BRA	818	Egypt	EGY								27	CRUDE FERTILIZER,MINERAL	1	No Quantity							3105			0
S3	2016	2016	2016	2	0	2	Export	76	Brazil	BRA	826	United Kingdom	GBR								27	CRUDE FERTILIZER,MINERAL	1	No Quantity							1611497			0
S3	2016	2016	2016	2	0	2	Export	76	Brazil	BRA	842	USA	USA								27	CRUDE FERTILIZER,MINERAL	1	No Quantity							86376152			0
S3	2016	2016	2016	2	0	2	Export	76	Brazil	BRA	858	Uruguay	URY								27	CRUDE FERTILIZER,MINERAL	1	No Quantity							2486467			0
S3	2016	2016	2016	2	0	2	Export	76	Brazil	BRA	862	Venezuela	VEN								27	CRUDE FERTILIZER,MINERAL	1	No Quantity							1903404			0
S3	2016	2016	2016	2	0	2	Export	76	Brazil	BRA	887	Yemen	YEM								27	CRUDE FERTILIZER,MINERAL	1	No Quantity							21024			0
S3	2016	2016	2016	2	0	2	Export	84	Belize	BLZ	0	World	WLD								27	CRUDE FERTILIZER,MINERAL	1	No Quantity							22257			0
S3	2016	2016	2016	2	0	2	Export	84	Belize	BLZ	320	Guatemala	GTM								27	CRUDE FERTILIZER,MINERAL	1	No Quantity							4519			0
S3	2016	2016	2016	2	0	2	Export	84	Belize	BLZ	826	United Kingdom	GBR								27	CRUDE FERTILIZER,MINERAL	1	No Quantity							19			0
S3	2016	2016	2016	2	0	2	Export	84	Belize	BLZ	842	USA	USA								27	CRUDE FERTILIZER,MINERAL	1	No Quantity							17719			0
S3	2016	2016	2016	2	0	2	Export	76	Brazil	BRA	0	World	WLD								28	METALLIFEROUS ORE,SCRAP	1	No Quantity							18437369897			0
S3	2016	2016	2016	2	0	2	Export	76	Brazil	BRA	32	Argentina	ARG								28	METALLIFEROUS ORE,SCRAP	1	No Quantity							431190653			0
S3	2016	2016	2016	2	0	2	Export	76	Brazil	BRA	36	Australia	AUS								28	METALLIFEROUS ORE,SCRAP	1	No Quantity							4606019			0
S3	2016	2016	2016	2	0	2	Export	76	Brazil	BRA	40	Austria	AUT								28	METALLIFEROUS ORE,SCRAP	1	No Quantity							256479			0
S3	2016	2016	2016	2	0	2	Export	76	Brazil	BRA	48	Bahrain	BHR								28	METALLIFEROUS ORE,SCRAP	1	No Quantity							159472004			0
S3	2016	2016	2016	2	0	2	Export	76	Brazil	BRA	50	Bangladesh	BGD								28	METALLIFEROUS ORE,SCRAP	1	No Quantity							31460506			0
S3	2016	2016	2016	2	0	2	Export	76	Brazil	BRA	51	Armenia	ARM								28	METALLIFEROUS ORE,SCRAP	1	No Quantity							46			0
S3	2016	2016	2016	2	0	2	Export	76	Brazil	BRA	56	Belgium	BEL								28	METALLIFEROUS ORE,SCRAP	1	No Quantity							203559380			0
S3	2016	2016	2016	2	0	2	Export	76	Brazil	BRA	68	Bolivia (Plurinational State of)	BOL								28	METALLIFEROUS ORE,SCRAP	1	No Quantity							164554			0
S3	2016	2016	2016	2	0	2	Export	76	Brazil	BRA	70	Bosnia Herzegovina	BIH								28	METALLIFEROUS ORE,SCRAP	1	No Quantity							16			0
S3	2016	2016	2016	2	0	2	Export	76	Brazil	BRA	100	Bulgaria	BGR								28	METALLIFEROUS ORE,SCRAP	1	No Quantity							75427067			0
S3	2016	2016	2016	2	0	2	Export	76	Brazil	BRA	120	Cameroon	CMR								28	METALLIFEROUS ORE,SCRAP	1	No Quantity							14338889			0
S3	2016	2016	2016	2	0	2	Export	76	Brazil	BRA	124	Canada	CAN								28	METALLIFEROUS ORE,SCRAP	1	No Quantity							822224912			0
S3	2016	2016	2016	2	0	2	Export	76	Brazil	BRA	152	Chile	CHL								28	METALLIFEROUS ORE,SCRAP	1	No Quantity							106608			0
S3	2016	2016	2016	2	0	2	Export	76	Brazil	BRA	156	China	CHN								28	METALLIFEROUS ORE,SCRAP	1	No Quantity							7775891985			0
S3	2016	2016	2016	2	0	2	Export	76	Brazil	BRA	170	Colombia	COL								28	METALLIFEROUS ORE,SCRAP	1	No Quantity							2169675			0
S3	2016	2016	2016	2	0	2	Export	76	Brazil	BRA	203	Czechia	CZE								28	METALLIFEROUS ORE,SCRAP	1	No Quantity							16292			0
S3	2016	2016	2016	2	0	2	Export	76	Brazil	BRA	208	Denmark	DNK								28	METALLIFEROUS ORE,SCRAP	1	No Quantity							1131			0
S3	2016	2016	2016	2	0	2	Export	76	Brazil	BRA	218	Ecuador	ECU								28	METALLIFEROUS ORE,SCRAP	1	No Quantity							161633			0
S3	2016	2016	2016	2	0	2	Export	76	Brazil	BRA	226	Equatorial Guinea	GNQ								28	METALLIFEROUS ORE,SCRAP	1	No Quantity							26			0
S3	2016	2016	2016	2	0	2	Export	76	Brazil	BRA	233	Estonia	EST								28	METALLIFEROUS ORE,SCRAP	1	No Quantity							1533785			0
S3	2016	2016	2016	2	0	2	Export	76	Brazil	BRA	246	Finland	FIN								28	METALLIFEROUS ORE,SCRAP	1	No Quantity							72807808			0
S3	2016	2016	2016	2	0	2	Export	76	Brazil	BRA	251	France	FRA								28	METALLIFEROUS ORE,SCRAP	1	No Quantity							293976714			0
S3	2016	2016	2016	2	0	2	Export	76	Brazil	BRA	268	Georgia	GEO								28	METALLIFEROUS ORE,SCRAP	1	No Quantity							38395655			0
S3	2016	2016	2016	2	0	2	Export	76	Brazil	BRA	276	Germany	DEU								28	METALLIFEROUS ORE,SCRAP	1	No Quantity							569388775			0
S3	2016	2016	2016	2	0	2	Export	76	Brazil	BRA	288	Ghana	GHA								28	METALLIFEROUS ORE,SCRAP	1	No Quantity							25482478			0
S3	2016	2016	2016	2	0	2	Export	76	Brazil	BRA	300	Greece	GRC								28	METALLIFEROUS ORE,SCRAP	1	No Quantity							11215855			0
S3	2016	2016	2016	2	0	2	Export	76	Brazil	BRA	320	Guatemala	GTM								28	METALLIFEROUS ORE,SCRAP	1	No Quantity							8063			0
S3	2016	2016	2016	2	0	2	Export	76	Brazil	BRA	328	Guyana	GUY								28	METALLIFEROUS ORE,SCRAP	1	No Quantity							255602			0
S3	2016	2016	2016	2	0	2	Export	76	Brazil	BRA	344	China, Hong Kong SAR	HKG								28	METALLIFEROUS ORE,SCRAP	1	No Quantity							4914889			0
S3	2016	2016	2016	2	0	2	Export	76	Brazil	BRA	348	Hungary	HUN								28	METALLIFEROUS ORE,SCRAP	1	No Quantity							15960			0
S3	2016	2016	2016	2	0	2	Export	76	Brazil	BRA	352	Iceland	ISL								28	METALLIFEROUS ORE,SCRAP	1	No Quantity							81111187			0
S3	2016	2016	2016	2	0	2	Export	76	Brazil	BRA	360	Indonesia	IDN								28	METALLIFEROUS ORE,SCRAP	1	No Quantity							55373207			0
S3	2016	2016	2016	2	0	2	Export	76	Brazil	BRA	364	Iran	IRN								28	METALLIFEROUS ORE,SCRAP	1	No Quantity							161			0
S3	2016	2016	2016	2	0	2	Export	76	Brazil	BRA	372	Ireland	IRL								28	METALLIFEROUS ORE,SCRAP	1	No Quantity							32412397			0
S3	2016	2016	2016	2	0	2	Export	76	Brazil	BRA	381	Italy	ITA								28	METALLIFEROUS ORE,SCRAP	1	No Quantity							273553292			0
S3	2016	2016	2016	2	0	2	Export	76	Brazil	BRA	392	Japan	JPN								28	METALLIFEROUS ORE,SCRAP	1	No Quantity							1101309510			0
S3	2016	2016	2016	2	0	2	Export	76	Brazil	BRA	408	Dem. People's Rep. of Korea	PRK								28	METALLIFEROUS ORE,SCRAP	1	No Quantity							52595			0
S3	2016	2016	2016	2	0	2	Export	76	Brazil	BRA	410	Rep. of Korea	KOR								28	METALLIFEROUS ORE,SCRAP	1	No Quantity							538488164			0
S3	2016	2016	2016	2	0	2	Export	76	Brazil	BRA	428	Latvia	LVA								28	METALLIFEROUS ORE,SCRAP	1	No Quantity							11871284			0
S3	2016	2016	2016	2	0	2	Export	76	Brazil	BRA	434	Libya	LBY								28	METALLIFEROUS ORE,SCRAP	1	No Quantity							53611208			0
S3	2016	2016	2016	2	0	2	Export	76	Brazil	BRA	442	Luxembourg	LUX								28	METALLIFEROUS ORE,SCRAP	1	No Quantity							50053			0
S3	2016	2016	2016	2	0	2	Export	76	Brazil	BRA	458	Malaysia	MYS								28	METALLIFEROUS ORE,SCRAP	1	No Quantity							726323833			0
S3	2016	2016	2016	2	0	2	Export	76	Brazil	BRA	484	Mexico	MEX								28	METALLIFEROUS ORE,SCRAP	1	No Quantity							146065443			0
S3	2016	2016	2016	2	0	2	Export	76	Brazil	BRA	490	Other Asia, nes									28	METALLIFEROUS ORE,SCRAP	1	No Quantity							341521626			0
S3	2016	2016	2016	2	0	2	Export	76	Brazil	BRA	504	Morocco	MAR								28	METALLIFEROUS ORE,SCRAP	1	No Quantity							14			0
S3	2016	2016	2016	2	0	2	Export	76	Brazil	BRA	512	Oman	OMN								28	METALLIFEROUS ORE,SCRAP	1	No Quantity							285298444			0
S3	2016	2016	2016	2	0	2	Export	76	Brazil	BRA	528	Netherlands	NLD								28	METALLIFEROUS ORE,SCRAP	1	No Quantity							848001657			0
S3	2016	2016	2016	2	0	2	Export	76	Brazil	BRA	558	Nicaragua	NIC								28	METALLIFEROUS ORE,SCRAP	1	No Quantity							1242			0
S3	2016	2016	2016	2	0	2	Export	76	Brazil	BRA	579	Norway	NOR								28	METALLIFEROUS ORE,SCRAP	1	No Quantity							526107956			0
S3	2016	2016	2016	2	0	2	Export	76	Brazil	BRA	586	Pakistan	PAK								28	METALLIFEROUS ORE,SCRAP	1	No Quantity							21769617			0
S3	2016	2016	2016	2	0	2	Export	76	Brazil	BRA	591	Panama	PAN								28	METALLIFEROUS ORE,SCRAP	1	No Quantity							302272			0
S3	2016	2016	2016	2	0	2	Export	76	Brazil	BRA	600	Paraguay	PRY								28	METALLIFEROUS ORE,SCRAP	1	No Quantity							3399548			0
S3	2016	2016	2016	2	0	2	Export	76	Brazil	BRA	604	Peru	PER								28	METALLIFEROUS ORE,SCRAP	1	No Quantity							1283962			0
S3	2016	2016	2016	2	0	2	Export	76	Brazil	BRA	608	Philippines	PHL								28	METALLIFEROUS ORE,SCRAP	1	No Quantity							215194649			0
S3	2016	2016	2016	2	0	2	Export	76	Brazil	BRA	616	Poland	POL								28	METALLIFEROUS ORE,SCRAP	1	No Quantity							241098865			0
S3	2016	2016	2016	2	0	2	Export	76	Brazil	BRA	620	Portugal	PRT								28	METALLIFEROUS ORE,SCRAP	1	No Quantity							803641			0
S3	2016	2016	2016	2	0	2	Export	76	Brazil	BRA	634	Qatar	QAT								28	METALLIFEROUS ORE,SCRAP	1	No Quantity							109001717			0
S3	2016	2016	2016	2	0	2	Export	76	Brazil	BRA	642	Romania	ROU								28	METALLIFEROUS ORE,SCRAP	1	No Quantity							28004126			0
S3	2016	2016	2016	2	0	2	Export	76	Brazil	BRA	643	Russian Federation	RUS								28	METALLIFEROUS ORE,SCRAP	1	No Quantity							81066604			0
S3	2016	2016	2016	2	0	2	Export	76	Brazil	BRA	682	Saudi Arabia	SAU								28	METALLIFEROUS ORE,SCRAP	1	No Quantity							21457568			0
S3	2016	2016	2016	2	0	2	Export	76	Brazil	BRA	699	India	IND								28	METALLIFEROUS ORE,SCRAP	1	No Quantity							389240238			0
S3	2016	2016	2016	2	0	2	Export	76	Brazil	BRA	702	Singapore	SGP								28	METALLIFEROUS ORE,SCRAP	1	No Quantity							1368323			0
S3	2016	2016	2016	2	0	2	Export	76	Brazil	BRA	703	Slovakia	SVK								28	METALLIFEROUS ORE,SCRAP	1	No Quantity							84700			0
S3	2016	2016	2016	2	0	2	Export	76	Brazil	BRA	704	Viet Nam	VNM								28	METALLIFEROUS ORE,SCRAP	1	No Quantity							12230689			0
S3	2016	2016	2016	2	0	2	Export	76	Brazil	BRA	705	Slovenia	SVN								28	METALLIFEROUS ORE,SCRAP	1	No Quantity							29300973			0
S3	2016	2016	2016	2	0	2	Export	76	Brazil	BRA	710	South Africa	ZAF								28	METALLIFEROUS ORE,SCRAP	1	No Quantity							59410911			0
S3	2016	2016	2016	2	0	2	Export	76	Brazil	BRA	724	Spain	ESP								28	METALLIFEROUS ORE,SCRAP	1	No Quantity							233413176			0
S3	2016	2016	2016	2	0	2	Export	76	Brazil	BRA	752	Sweden	SWE								28	METALLIFEROUS ORE,SCRAP	1	No Quantity							208012301			0
S3	2016	2016	2016	2	0	2	Export	76	Brazil	BRA	764	Thailand	THA								28	METALLIFEROUS ORE,SCRAP	1	No Quantity							10392637			0
S3	2016	2016	2016	2	0	2	Export	76	Brazil	BRA	780	Trinidad and Tobago	TTO								28	METALLIFEROUS ORE,SCRAP	1	No Quantity							66683213			0
S3	2016	2016	2016	2	0	2	Export	76	Brazil	BRA	784	United Arab Emirates	ARE								28	METALLIFEROUS ORE,SCRAP	1	No Quantity							271619659			0
S3	2016	2016	2016	2	0	2	Export	76	Brazil	BRA	792	Turkey	TUR								28	METALLIFEROUS ORE,SCRAP	1	No Quantity							168403290			0
S3	2016	2016	2016	2	0	2	Export	76	Brazil	BRA	804	Ukraine	UKR								28	METALLIFEROUS ORE,SCRAP	1	No Quantity							872763			0
S3	2016	2016	2016	2	0	2	Export	76	Brazil	BRA	818	Egypt	EGY								28	METALLIFEROUS ORE,SCRAP	1	No Quantity							212799633			0
S3	2016	2016	2016	2	0	2	Export	76	Brazil	BRA	826	United Kingdom	GBR								28	METALLIFEROUS ORE,SCRAP	1	No Quantity							127013681			0
S3	2016	2016	2016	2	0	2	Export	76	Brazil	BRA	842	USA	USA								28	METALLIFEROUS ORE,SCRAP	1	No Quantity							361454839			0
S3	2016	2016	2016	2	0	2	Export	76	Brazil	BRA	858	Uruguay	URY								28	METALLIFEROUS ORE,SCRAP	1	No Quantity							1007050			0
[truncated: 5,813 more rows]
