# Supplementary material for: Core-periphery structure in sectoral international trade networks: A new approach to an old theory
Source: PLoS One. 2020 Apr 2;15(4):e0229547. doi: 10.1371/journal.pone.0229547 (PMC7117750; doi:10.1371/journal.pone.0229547)
Supplement: S7 File — (ZIP) [file pone.0229547.s007.zip › S7_File/RawData 2009/comtrade (1).csv]

Classification	Year	Period	Period Desc.	Aggregate Level	Is Leaf Code	Trade Flow Code	Trade Flow	Reporter Code	Reporter	Reporter ISO	Partner Code	Partner	Partner ISO	2nd Partner Code	2nd Partner	2nd Partner ISO	Customs Proc. Code	Customs	Mode of Transport Code	Mode of Transport	Commodity Code	Commodity	Qty Unit Code	Qty Unit	Qty	Alt Qty Unit Code	Alt Qty Unit	Alt Qty	Netweight (kg)	Gross weight (kg)	Trade Value (US$)	CIF Trade Value (US$)	FOB Trade Value (US$)	Flag
S3	2009	2009	2009	2	0	2	Export	8	Albania	ALB	0	World	WLD								00	LIVE ANIMALS	1	No Quantity							520743			0
S3	2009	2009	2009	2	0	2	Export	8	Albania	ALB	381	Italy	ITA								00	LIVE ANIMALS	1	No Quantity							520743			0
S3	2009	2009	2009	2	0	2	Export	12	Algeria	DZA	0	World	WLD								00	LIVE ANIMALS	1	No Quantity							4853			0
S3	2009	2009	2009	2	0	2	Export	12	Algeria	DZA	251	France	FRA								00	LIVE ANIMALS	1	No Quantity							1135			0
S3	2009	2009	2009	2	0	2	Export	12	Algeria	DZA	757	Switzerland	CHE								00	LIVE ANIMALS	1	No Quantity							2858			0
S3	2009	2009	2009	2	0	2	Export	12	Algeria	DZA	788	Tunisia	TUN								00	LIVE ANIMALS	1	No Quantity							860			0
S3	2009	2009	2009	2	0	2	Export	8	Albania	ALB	0	World	WLD								01	MEAT, MEAT PREPARATIONS	1	No Quantity							4666319			0
S3	2009	2009	2009	2	0	2	Export	8	Albania	ALB	40	Austria	AUT								01	MEAT, MEAT PREPARATIONS	1	No Quantity							3976128			0
S3	2009	2009	2009	2	0	2	Export	8	Albania	ALB	381	Italy	ITA								01	MEAT, MEAT PREPARATIONS	1	No Quantity							654930			0
S3	2009	2009	2009	2	0	2	Export	8	Albania	ALB	703	Slovakia	SVK								01	MEAT, MEAT PREPARATIONS	1	No Quantity							35261			0
S3	2009	2009	2009	2	0	2	Export	12	Algeria	DZA	0	World	WLD								01	MEAT, MEAT PREPARATIONS	1	No Quantity							1255236			0
S3	2009	2009	2009	2	0	2	Export	12	Algeria	DZA	148	Chad	TCD								01	MEAT, MEAT PREPARATIONS	1	No Quantity							27115			0
S3	2009	2009	2009	2	0	2	Export	12	Algeria	DZA	251	France	FRA								01	MEAT, MEAT PREPARATIONS	1	No Quantity							69369			0
S3	2009	2009	2009	2	0	2	Export	12	Algeria	DZA	381	Italy	ITA								01	MEAT, MEAT PREPARATIONS	1	No Quantity							451599			0
S3	2009	2009	2009	2	0	2	Export	12	Algeria	DZA	704	Viet Nam	VNM								01	MEAT, MEAT PREPARATIONS	1	No Quantity							6724			0
S3	2009	2009	2009	2	0	2	Export	12	Algeria	DZA	724	Spain	ESP								01	MEAT, MEAT PREPARATIONS	1	No Quantity							47650			0
S3	2009	2009	2009	2	0	2	Export	12	Algeria	DZA	788	Tunisia	TUN								01	MEAT, MEAT PREPARATIONS	1	No Quantity							652779			0
S3	2009	2009	2009	2	0	2	Export	8	Albania	ALB	0	World	WLD								02	DAIRY PRODUCTS,BIRD EGGS	1	No Quantity							2207123			0
S3	2009	2009	2009	2	0	2	Export	8	Albania	ALB	124	Canada	CAN								02	DAIRY PRODUCTS,BIRD EGGS	1	No Quantity							12			0
S3	2009	2009	2009	2	0	2	Export	8	Albania	ALB	381	Italy	ITA								02	DAIRY PRODUCTS,BIRD EGGS	1	No Quantity							1917370			0
S3	2009	2009	2009	2	0	2	Export	8	Albania	ALB	470	Malta	MLT								02	DAIRY PRODUCTS,BIRD EGGS	1	No Quantity							17778			0
S3	2009	2009	2009	2	0	2	Export	8	Albania	ALB	642	Romania	ROU								02	DAIRY PRODUCTS,BIRD EGGS	1	No Quantity							50714			0
S3	2009	2009	2009	2	0	2	Export	8	Albania	ALB	688	Serbia	SRB								02	DAIRY PRODUCTS,BIRD EGGS	1	No Quantity							156054			0
S3	2009	2009	2009	2	0	2	Export	8	Albania	ALB	703	Slovakia	SVK								02	DAIRY PRODUCTS,BIRD EGGS	1	No Quantity							65195			0
S3	2009	2009	2009	2	0	2	Export	12	Algeria	DZA	0	World	WLD								02	DAIRY PRODUCTS,BIRD EGGS	1	No Quantity							2274893			0
S3	2009	2009	2009	2	0	2	Export	12	Algeria	DZA	434	Libya	LBY								02	DAIRY PRODUCTS,BIRD EGGS	1	No Quantity							2149397			0
S3	2009	2009	2009	2	0	2	Export	12	Algeria	DZA	450	Madagascar	MDG								02	DAIRY PRODUCTS,BIRD EGGS	1	No Quantity							12185			0
S3	2009	2009	2009	2	0	2	Export	12	Algeria	DZA	562	Niger	NER								02	DAIRY PRODUCTS,BIRD EGGS	1	No Quantity							88906			0
S3	2009	2009	2009	2	0	2	Export	12	Algeria	DZA	682	Saudi Arabia	SAU								02	DAIRY PRODUCTS,BIRD EGGS	1	No Quantity							24405			0
S3	2009	2009	2009	2	0	2	Export	8	Albania	ALB	0	World	WLD								03	FISH,CRUSTACEANS,MOLLUSC	1	No Quantity							32555739			0
S3	2009	2009	2009	2	0	2	Export	8	Albania	ALB	56	Belgium	BEL								03	FISH,CRUSTACEANS,MOLLUSC	1	No Quantity							805			0
S3	2009	2009	2009	2	0	2	Export	8	Albania	ALB	191	Croatia	HRV								03	FISH,CRUSTACEANS,MOLLUSC	1	No Quantity							178454			0
S3	2009	2009	2009	2	0	2	Export	8	Albania	ALB	300	Greece	GRC								03	FISH,CRUSTACEANS,MOLLUSC	1	No Quantity							3866768			0
S3	2009	2009	2009	2	0	2	Export	8	Albania	ALB	381	Italy	ITA								03	FISH,CRUSTACEANS,MOLLUSC	1	No Quantity							26478294			0
S3	2009	2009	2009	2	0	2	Export	8	Albania	ALB	499	Montenegro	MNE								03	FISH,CRUSTACEANS,MOLLUSC	1	No Quantity							6529			0
S3	2009	2009	2009	2	0	2	Export	8	Albania	ALB	688	Serbia	SRB								03	FISH,CRUSTACEANS,MOLLUSC	1	No Quantity							10814			0
S3	2009	2009	2009	2	0	2	Export	8	Albania	ALB	703	Slovakia	SVK								03	FISH,CRUSTACEANS,MOLLUSC	1	No Quantity							220884			0
S3	2009	2009	2009	2	0	2	Export	8	Albania	ALB	724	Spain	ESP								03	FISH,CRUSTACEANS,MOLLUSC	1	No Quantity							1543415			0
S3	2009	2009	2009	2	0	2	Export	8	Albania	ALB	740	Suriname	SUR								03	FISH,CRUSTACEANS,MOLLUSC	1	No Quantity							5481			0
S3	2009	2009	2009	2	0	2	Export	8	Albania	ALB	807	North Macedonia	MKD								03	FISH,CRUSTACEANS,MOLLUSC	1	No Quantity							244296			0
S3	2009	2009	2009	2	0	2	Export	12	Algeria	DZA	0	World	WLD								03	FISH,CRUSTACEANS,MOLLUSC	1	No Quantity							8499539			0
S3	2009	2009	2009	2	0	2	Export	12	Algeria	DZA	124	Canada	CAN								03	FISH,CRUSTACEANS,MOLLUSC	1	No Quantity							161			0
S3	2009	2009	2009	2	0	2	Export	12	Algeria	DZA	251	France	FRA								03	FISH,CRUSTACEANS,MOLLUSC	1	No Quantity							311731			0
S3	2009	2009	2009	2	0	2	Export	12	Algeria	DZA	381	Italy	ITA								03	FISH,CRUSTACEANS,MOLLUSC	1	No Quantity							288011			0
S3	2009	2009	2009	2	0	2	Export	12	Algeria	DZA	392	Japan	JPN								03	FISH,CRUSTACEANS,MOLLUSC	1	No Quantity							453967			0
S3	2009	2009	2009	2	0	2	Export	12	Algeria	DZA	434	Libya	LBY								03	FISH,CRUSTACEANS,MOLLUSC	1	No Quantity							435309			0
S3	2009	2009	2009	2	0	2	Export	12	Algeria	DZA	504	Morocco	MAR								03	FISH,CRUSTACEANS,MOLLUSC	1	No Quantity							347			0
S3	2009	2009	2009	2	0	2	Export	12	Algeria	DZA	724	Spain	ESP								03	FISH,CRUSTACEANS,MOLLUSC	1	No Quantity							6207983			0
S3	2009	2009	2009	2	0	2	Export	12	Algeria	DZA	788	Tunisia	TUN								03	FISH,CRUSTACEANS,MOLLUSC	1	No Quantity							296854			0
S3	2009	2009	2009	2	0	2	Export	12	Algeria	DZA	792	Turkey	TUR								03	FISH,CRUSTACEANS,MOLLUSC	1	No Quantity							505176			0
S3	2009	2009	2009	2	0	2	Export	8	Albania	ALB	0	World	WLD								04	CEREALS,CEREAL PREPRTNS.	1	No Quantity							429179			0
S3	2009	2009	2009	2	0	2	Export	8	Albania	ALB	381	Italy	ITA								04	CEREALS,CEREAL PREPRTNS.	1	No Quantity							14213			0
S3	2009	2009	2009	2	0	2	Export	8	Albania	ALB	688	Serbia	SRB								04	CEREALS,CEREAL PREPRTNS.	1	No Quantity							94014			0
S3	2009	2009	2009	2	0	2	Export	8	Albania	ALB	703	Slovakia	SVK								04	CEREALS,CEREAL PREPRTNS.	1	No Quantity							168746			0
S3	2009	2009	2009	2	0	2	Export	8	Albania	ALB	807	North Macedonia	MKD								04	CEREALS,CEREAL PREPRTNS.	1	No Quantity							152206			0
S3	2009	2009	2009	2	0	2	Export	12	Algeria	DZA	0	World	WLD								04	CEREALS,CEREAL PREPRTNS.	1	No Quantity							19217781			0
S3	2009	2009	2009	2	0	2	Export	12	Algeria	DZA	56	Belgium	BEL								04	CEREALS,CEREAL PREPRTNS.	1	No Quantity							6810			0
S3	2009	2009	2009	2	0	2	Export	12	Algeria	DZA	124	Canada	CAN								04	CEREALS,CEREAL PREPRTNS.	1	No Quantity							40715			0
S3	2009	2009	2009	2	0	2	Export	12	Algeria	DZA	132	Cabo Verde	CPV								04	CEREALS,CEREAL PREPRTNS.	1	No Quantity							19119			0
S3	2009	2009	2009	2	0	2	Export	12	Algeria	DZA	180	Dem. Rep. of the Congo	COD								04	CEREALS,CEREAL PREPRTNS.	1	No Quantity							260122			0
S3	2009	2009	2009	2	0	2	Export	12	Algeria	DZA	204	Benin	BEN								04	CEREALS,CEREAL PREPRTNS.	1	No Quantity							76987			0
S3	2009	2009	2009	2	0	2	Export	12	Algeria	DZA	251	France	FRA								04	CEREALS,CEREAL PREPRTNS.	1	No Quantity							77973			0
S3	2009	2009	2009	2	0	2	Export	12	Algeria	DZA	381	Italy	ITA								04	CEREALS,CEREAL PREPRTNS.	1	No Quantity							219			0
S3	2009	2009	2009	2	0	2	Export	12	Algeria	DZA	384	Côte d'Ivoire	CIV								04	CEREALS,CEREAL PREPRTNS.	1	No Quantity							32854			0
S3	2009	2009	2009	2	0	2	Export	12	Algeria	DZA	434	Libya	LBY								04	CEREALS,CEREAL PREPRTNS.	1	No Quantity							22153			0
S3	2009	2009	2009	2	0	2	Export	12	Algeria	DZA	450	Madagascar	MDG								04	CEREALS,CEREAL PREPRTNS.	1	No Quantity							3877			0
S3	2009	2009	2009	2	0	2	Export	12	Algeria	DZA	478	Mauritania	MRT								04	CEREALS,CEREAL PREPRTNS.	1	No Quantity							194722			0
S3	2009	2009	2009	2	0	2	Export	12	Algeria	DZA	504	Morocco	MAR								04	CEREALS,CEREAL PREPRTNS.	1	No Quantity							5059			0
S3	2009	2009	2009	2	0	2	Export	12	Algeria	DZA	562	Niger	NER								04	CEREALS,CEREAL PREPRTNS.	1	No Quantity							16937975			0
S3	2009	2009	2009	2	0	2	Export	12	Algeria	DZA	686	Senegal	SEN								04	CEREALS,CEREAL PREPRTNS.	1	No Quantity							704290			0
S3	2009	2009	2009	2	0	2	Export	12	Algeria	DZA	788	Tunisia	TUN								04	CEREALS,CEREAL PREPRTNS.	1	No Quantity							797881			0
S3	2009	2009	2009	2	0	2	Export	12	Algeria	DZA	842	USA	USA								04	CEREALS,CEREAL PREPRTNS.	1	No Quantity							11523			0
S3	2009	2009	2009	2	0	2	Export	12	Algeria	DZA	887	Yemen	YEM								04	CEREALS,CEREAL PREPRTNS.	1	No Quantity							25502			0
S3	2009	2009	2009	2	0	2	Export	8	Albania	ALB	0	World	WLD								05	VEGETABLES AND FRUIT	1	No Quantity							11299739			0
S3	2009	2009	2009	2	0	2	Export	8	Albania	ALB	36	Australia	AUS								05	VEGETABLES AND FRUIT	1	No Quantity							18787			0
S3	2009	2009	2009	2	0	2	Export	8	Albania	ALB	70	Bosnia Herzegovina	BIH								05	VEGETABLES AND FRUIT	1	No Quantity							62186			0
S3	2009	2009	2009	2	0	2	Export	8	Albania	ALB	100	Bulgaria	BGR								05	VEGETABLES AND FRUIT	1	No Quantity							207382			0
S3	2009	2009	2009	2	0	2	Export	8	Albania	ALB	124	Canada	CAN								05	VEGETABLES AND FRUIT	1	No Quantity							4872			0
S3	2009	2009	2009	2	0	2	Export	8	Albania	ALB	191	Croatia	HRV								05	VEGETABLES AND FRUIT	1	No Quantity							96613			0
S3	2009	2009	2009	2	0	2	Export	8	Albania	ALB	196	Cyprus	CYP								05	VEGETABLES AND FRUIT	1	No Quantity							12481			0
S3	2009	2009	2009	2	0	2	Export	8	Albania	ALB	203	Czechia	CZE								05	VEGETABLES AND FRUIT	1	No Quantity							5005			0
S3	2009	2009	2009	2	0	2	Export	8	Albania	ALB	208	Denmark	DNK								05	VEGETABLES AND FRUIT	1	No Quantity							161612			0
S3	2009	2009	2009	2	0	2	Export	8	Albania	ALB	251	France	FRA								05	VEGETABLES AND FRUIT	1	No Quantity							269594			0
S3	2009	2009	2009	2	0	2	Export	8	Albania	ALB	276	Germany	DEU								05	VEGETABLES AND FRUIT	1	No Quantity							1407795			0
S3	2009	2009	2009	2	0	2	Export	8	Albania	ALB	300	Greece	GRC								05	VEGETABLES AND FRUIT	1	No Quantity							2469034			0
S3	2009	2009	2009	2	0	2	Export	8	Albania	ALB	348	Hungary	HUN								05	VEGETABLES AND FRUIT	1	No Quantity							79487			0
S3	2009	2009	2009	2	0	2	Export	8	Albania	ALB	381	Italy	ITA								05	VEGETABLES AND FRUIT	1	No Quantity							1357942			0
S3	2009	2009	2009	2	0	2	Export	8	Albania	ALB	392	Japan	JPN								05	VEGETABLES AND FRUIT	1	No Quantity							33354			0
S3	2009	2009	2009	2	0	2	Export	8	Albania	ALB	440	Lithuania	LTU								05	VEGETABLES AND FRUIT	1	No Quantity							5542			0
S3	2009	2009	2009	2	0	2	Export	8	Albania	ALB	499	Montenegro	MNE								05	VEGETABLES AND FRUIT	1	No Quantity							181971			0
S3	2009	2009	2009	2	0	2	Export	8	Albania	ALB	616	Poland	POL								05	VEGETABLES AND FRUIT	1	No Quantity							16486			0
S3	2009	2009	2009	2	0	2	Export	8	Albania	ALB	642	Romania	ROU								05	VEGETABLES AND FRUIT	1	No Quantity							22723			0
S3	2009	2009	2009	2	0	2	Export	8	Albania	ALB	643	Russian Federation	RUS								05	VEGETABLES AND FRUIT	1	No Quantity							22556			0
S3	2009	2009	2009	2	0	2	Export	8	Albania	ALB	688	Serbia	SRB								05	VEGETABLES AND FRUIT	1	No Quantity							549836			0
S3	2009	2009	2009	2	0	2	Export	8	Albania	ALB	703	Slovakia	SVK								05	VEGETABLES AND FRUIT	1	No Quantity							963189			0
S3	2009	2009	2009	2	0	2	Export	8	Albania	ALB	757	Switzerland	CHE								05	VEGETABLES AND FRUIT	1	No Quantity							68313			0
S3	2009	2009	2009	2	0	2	Export	8	Albania	ALB	807	North Macedonia	MKD								05	VEGETABLES AND FRUIT	1	No Quantity							791713			0
S3	2009	2009	2009	2	0	2	Export	8	Albania	ALB	826	United Kingdom	GBR								05	VEGETABLES AND FRUIT	1	No Quantity							40465			0
S3	2009	2009	2009	2	0	2	Export	8	Albania	ALB	842	USA	USA								05	VEGETABLES AND FRUIT	1	No Quantity							2450800			0
S3	2009	2009	2009	2	0	2	Export	12	Algeria	DZA	0	World	WLD								05	VEGETABLES AND FRUIT	1	No Quantity							37787406			0
S3	2009	2009	2009	2	0	2	Export	12	Algeria	DZA	24	Angola	AGO								05	VEGETABLES AND FRUIT	1	No Quantity							2945			0
S3	2009	2009	2009	2	0	2	Export	12	Algeria	DZA	56	Belgium	BEL								05	VEGETABLES AND FRUIT	1	No Quantity							157370			0
S3	2009	2009	2009	2	0	2	Export	12	Algeria	DZA	124	Canada	CAN								05	VEGETABLES AND FRUIT	1	No Quantity							410615			0
S3	2009	2009	2009	2	0	2	Export	12	Algeria	DZA	251	France	FRA								05	VEGETABLES AND FRUIT	1	No Quantity							11490736			0
S3	2009	2009	2009	2	0	2	Export	12	Algeria	DZA	276	Germany	DEU								05	VEGETABLES AND FRUIT	1	No Quantity							2471			0
S3	2009	2009	2009	2	0	2	Export	12	Algeria	DZA	300	Greece	GRC								05	VEGETABLES AND FRUIT	1	No Quantity							43621			0
S3	2009	2009	2009	2	0	2	Export	12	Algeria	DZA	332	Haiti	HTI								05	VEGETABLES AND FRUIT	1	No Quantity							9327			0
S3	2009	2009	2009	2	0	2	Export	12	Algeria	DZA	360	Indonesia	IDN								05	VEGETABLES AND FRUIT	1	No Quantity							23901			0
S3	2009	2009	2009	2	0	2	Export	12	Algeria	DZA	381	Italy	ITA								05	VEGETABLES AND FRUIT	1	No Quantity							3357446			0
S3	2009	2009	2009	2	0	2	Export	12	Algeria	DZA	392	Japan	JPN								05	VEGETABLES AND FRUIT	1	No Quantity							744			0
S3	2009	2009	2009	2	0	2	Export	12	Algeria	DZA	400	Jordan	JOR								05	VEGETABLES AND FRUIT	1	No Quantity							252760			0
S3	2009	2009	2009	2	0	2	Export	12	Algeria	DZA	414	Kuwait	KWT								05	VEGETABLES AND FRUIT	1	No Quantity							4527938			0
S3	2009	2009	2009	2	0	2	Export	12	Algeria	DZA	422	Lebanon	LBN								05	VEGETABLES AND FRUIT	1	No Quantity							49431			0
S3	2009	2009	2009	2	0	2	Export	12	Algeria	DZA	434	Libya	LBY								05	VEGETABLES AND FRUIT	1	No Quantity							8053			0
S3	2009	2009	2009	2	0	2	Export	12	Algeria	DZA	450	Madagascar	MDG								05	VEGETABLES AND FRUIT	1	No Quantity							16354			0
S3	2009	2009	2009	2	0	2	Export	12	Algeria	DZA	458	Malaysia	MYS								05	VEGETABLES AND FRUIT	1	No Quantity							37486			0
S3	2009	2009	2009	2	0	2	Export	12	Algeria	DZA	466	Mali	MLI								05	VEGETABLES AND FRUIT	1	No Quantity							2951			0
S3	2009	2009	2009	2	0	2	Export	12	Algeria	DZA	470	Malta	MLT								05	VEGETABLES AND FRUIT	1	No Quantity							44402			0
S3	2009	2009	2009	2	0	2	Export	12	Algeria	DZA	478	Mauritania	MRT								05	VEGETABLES AND FRUIT	1	No Quantity							75967			0
S3	2009	2009	2009	2	0	2	Export	12	Algeria	DZA	504	Morocco	MAR								05	VEGETABLES AND FRUIT	1	No Quantity							1404165			0
S3	2009	2009	2009	2	0	2	Export	12	Algeria	DZA	562	Niger	NER								05	VEGETABLES AND FRUIT	1	No Quantity							865543			0
S3	2009	2009	2009	2	0	2	Export	12	Algeria	DZA	568	Other Europe, nes									05	VEGETABLES AND FRUIT	1	No Quantity							63663			0
S3	2009	2009	2009	2	0	2	Export	12	Algeria	DZA	579	Norway	NOR								05	VEGETABLES AND FRUIT	1	No Quantity							36167			0
S3	2009	2009	2009	2	0	2	Export	12	Algeria	DZA	616	Poland	POL								05	VEGETABLES AND FRUIT	1	No Quantity							2804			0
S3	2009	2009	2009	2	0	2	Export	12	Algeria	DZA	634	Qatar	QAT								05	VEGETABLES AND FRUIT	1	No Quantity							1616775			0
S3	2009	2009	2009	2	0	2	Export	12	Algeria	DZA	643	Russian Federation	RUS								05	VEGETABLES AND FRUIT	1	No Quantity							169638			0
S3	2009	2009	2009	2	0	2	Export	12	Algeria	DZA	682	Saudi Arabia	SAU								05	VEGETABLES AND FRUIT	1	No Quantity							794315			0
S3	2009	2009	2009	2	0	2	Export	12	Algeria	DZA	686	Senegal	SEN								05	VEGETABLES AND FRUIT	1	No Quantity							3538			0
S3	2009	2009	2009	2	0	2	Export	12	Algeria	DZA	690	Seychelles	SYC								05	VEGETABLES AND FRUIT	1	No Quantity							16043			0
S3	2009	2009	2009	2	0	2	Export	12	Algeria	DZA	724	Spain	ESP								05	VEGETABLES AND FRUIT	1	No Quantity							4463619			0
S3	2009	2009	2009	2	0	2	Export	12	Algeria	DZA	757	Switzerland	CHE								05	VEGETABLES AND FRUIT	1	No Quantity							9744			0
S3	2009	2009	2009	2	0	2	Export	12	Algeria	DZA	760	Syria	SYR								05	VEGETABLES AND FRUIT	1	No Quantity							3764983			0
S3	2009	2009	2009	2	0	2	Export	12	Algeria	DZA	762	Tajikistan	TJK								05	VEGETABLES AND FRUIT	1	No Quantity							18978			0
S3	2009	2009	2009	2	0	2	Export	12	Algeria	DZA	784	United Arab Emirates	ARE								05	VEGETABLES AND FRUIT	1	No Quantity							1279720			0
S3	2009	2009	2009	2	0	2	Export	12	Algeria	DZA	788	Tunisia	TUN								05	VEGETABLES AND FRUIT	1	No Quantity							1981364			0
S3	2009	2009	2009	2	0	2	Export	12	Algeria	DZA	826	United Kingdom	GBR								05	VEGETABLES AND FRUIT	1	No Quantity							11056			0
S3	2009	2009	2009	2	0	2	Export	12	Algeria	DZA	842	USA	USA								05	VEGETABLES AND FRUIT	1	No Quantity							747413			0
S3	2009	2009	2009	2	0	2	Export	12	Algeria	DZA	858	Uruguay	URY								05	VEGETABLES AND FRUIT	1	No Quantity							23360			0
S3	2009	2009	2009	2	0	2	Export	8	Albania	ALB	0	World	WLD								06	SUGAR,SUGR.PREPTNS,HONEY	1	No Quantity							101492			0
S3	2009	2009	2009	2	0	2	Export	8	Albania	ALB	300	Greece	GRC								06	SUGAR,SUGR.PREPTNS,HONEY	1	No Quantity							25278			0
S3	2009	2009	2009	2	0	2	Export	8	Albania	ALB	499	Montenegro	MNE								06	SUGAR,SUGR.PREPTNS,HONEY	1	No Quantity							3631			0
S3	2009	2009	2009	2	0	2	Export	8	Albania	ALB	688	Serbia	SRB								06	SUGAR,SUGR.PREPTNS,HONEY	1	No Quantity							7499			0
S3	2009	2009	2009	2	0	2	Export	8	Albania	ALB	703	Slovakia	SVK								06	SUGAR,SUGR.PREPTNS,HONEY	1	No Quantity							65084			0
S3	2009	2009	2009	2	0	2	Export	12	Algeria	DZA	0	World	WLD								06	SUGAR,SUGR.PREPTNS,HONEY	1	No Quantity							9191361			0
S3	2009	2009	2009	2	0	2	Export	12	Algeria	DZA	56	Belgium	BEL								06	SUGAR,SUGR.PREPTNS,HONEY	1	No Quantity							204402			0
S3	2009	2009	2009	2	0	2	Export	12	Algeria	DZA	124	Canada	CAN								06	SUGAR,SUGR.PREPTNS,HONEY	1	No Quantity							11031			0
S3	2009	2009	2009	2	0	2	Export	12	Algeria	DZA	191	Croatia	HRV								06	SUGAR,SUGR.PREPTNS,HONEY	1	No Quantity							1185124			0
S3	2009	2009	2009	2	0	2	Export	12	Algeria	DZA	251	France	FRA								06	SUGAR,SUGR.PREPTNS,HONEY	1	No Quantity							34124			0
S3	2009	2009	2009	2	0	2	Export	12	Algeria	DZA	300	Greece	GRC								06	SUGAR,SUGR.PREPTNS,HONEY	1	No Quantity							243588			0
S3	2009	2009	2009	2	0	2	Export	12	Algeria	DZA	381	Italy	ITA								06	SUGAR,SUGR.PREPTNS,HONEY	1	No Quantity							350853			0
S3	2009	2009	2009	2	0	2	Export	12	Algeria	DZA	528	Netherlands	NLD								06	SUGAR,SUGR.PREPTNS,HONEY	1	No Quantity							2292600			0
S3	2009	2009	2009	2	0	2	Export	12	Algeria	DZA	562	Niger	NER								06	SUGAR,SUGR.PREPTNS,HONEY	1	No Quantity							1446			0
S3	2009	2009	2009	2	0	2	Export	12	Algeria	DZA	634	Qatar	QAT								06	SUGAR,SUGR.PREPTNS,HONEY	1	No Quantity							9925			0
S3	2009	2009	2009	2	0	2	Export	12	Algeria	DZA	724	Spain	ESP								06	SUGAR,SUGR.PREPTNS,HONEY	1	No Quantity							4760397			0
S3	2009	2009	2009	2	0	2	Export	12	Algeria	DZA	788	Tunisia	TUN								06	SUGAR,SUGR.PREPTNS,HONEY	1	No Quantity							97871			0
S3	2009	2009	2009	2	0	2	Export	8	Albania	ALB	0	World	WLD								07	COFFEE,TEA,COCOA,SPICES	1	No Quantity							2061177			0
S3	2009	2009	2009	2	0	2	Export	8	Albania	ALB	56	Belgium	BEL								07	COFFEE,TEA,COCOA,SPICES	1	No Quantity							8405			0
S3	2009	2009	2009	2	0	2	Export	8	Albania	ALB	100	Bulgaria	BGR								07	COFFEE,TEA,COCOA,SPICES	1	No Quantity							108363			0
S3	2009	2009	2009	2	0	2	Export	8	Albania	ALB	251	France	FRA								07	COFFEE,TEA,COCOA,SPICES	1	No Quantity							312214			0
S3	2009	2009	2009	2	0	2	Export	8	Albania	ALB	276	Germany	DEU								07	COFFEE,TEA,COCOA,SPICES	1	No Quantity							15410			0
S3	2009	2009	2009	2	0	2	Export	8	Albania	ALB	300	Greece	GRC								07	COFFEE,TEA,COCOA,SPICES	1	No Quantity							193117			0
S3	2009	2009	2009	2	0	2	Export	8	Albania	ALB	381	Italy	ITA								07	COFFEE,TEA,COCOA,SPICES	1	No Quantity							17649			0
S3	2009	2009	2009	2	0	2	Export	8	Albania	ALB	499	Montenegro	MNE								07	COFFEE,TEA,COCOA,SPICES	1	No Quantity							54475			0
S3	2009	2009	2009	2	0	2	Export	8	Albania	ALB	688	Serbia	SRB								07	COFFEE,TEA,COCOA,SPICES	1	No Quantity							232845			0
S3	2009	2009	2009	2	0	2	Export	8	Albania	ALB	703	Slovakia	SVK								07	COFFEE,TEA,COCOA,SPICES	1	No Quantity							900308			0
S3	2009	2009	2009	2	0	2	Export	8	Albania	ALB	757	Switzerland	CHE								07	COFFEE,TEA,COCOA,SPICES	1	No Quantity							103773			0
S3	2009	2009	2009	2	0	2	Export	8	Albania	ALB	807	North Macedonia	MKD								07	COFFEE,TEA,COCOA,SPICES	1	No Quantity							29126			0
S3	2009	2009	2009	2	0	2	Export	8	Albania	ALB	842	USA	USA								07	COFFEE,TEA,COCOA,SPICES	1	No Quantity							85494			0
S3	2009	2009	2009	2	0	2	Export	12	Algeria	DZA	0	World	WLD								07	COFFEE,TEA,COCOA,SPICES	1	No Quantity							5668045			0
S3	2009	2009	2009	2	0	2	Export	12	Algeria	DZA	124	Canada	CAN								07	COFFEE,TEA,COCOA,SPICES	1	No Quantity							971			0
S3	2009	2009	2009	2	0	2	Export	12	Algeria	DZA	251	France	FRA								07	COFFEE,TEA,COCOA,SPICES	1	No Quantity							807320			0
S3	2009	2009	2009	2	0	2	Export	12	Algeria	DZA	276	Germany	DEU								07	COFFEE,TEA,COCOA,SPICES	1	No Quantity							1278980			0
S3	2009	2009	2009	2	0	2	Export	12	Algeria	DZA	466	Mali	MLI								07	COFFEE,TEA,COCOA,SPICES	1	No Quantity							15			0
S3	2009	2009	2009	2	0	2	Export	12	Algeria	DZA	686	Senegal	SEN								07	COFFEE,TEA,COCOA,SPICES	1	No Quantity							15486			0
S3	2009	2009	2009	2	0	2	Export	12	Algeria	DZA	804	Ukraine	UKR								07	COFFEE,TEA,COCOA,SPICES	1	No Quantity							116382			0
S3	2009	2009	2009	2	0	2	Export	12	Algeria	DZA	826	United Kingdom	GBR								07	COFFEE,TEA,COCOA,SPICES	1	No Quantity							2193402			0
S3	2009	2009	2009	2	0	2	Export	12	Algeria	DZA	842	USA	USA								07	COFFEE,TEA,COCOA,SPICES	1	No Quantity							1219960			0
S3	2009	2009	2009	2	0	2	Export	12	Algeria	DZA	887	Yemen	YEM								07	COFFEE,TEA,COCOA,SPICES	1	No Quantity							35529			0
S3	2009	2009	2009	2	0	2	Export	8	Albania	ALB	0	World	WLD								08	ANIMAL FEED STUFF	1	No Quantity							2571367			0
S3	2009	2009	2009	2	0	2	Export	8	Albania	ALB	100	Bulgaria	BGR								08	ANIMAL FEED STUFF	1	No Quantity							53245			0
S3	2009	2009	2009	2	0	2	Export	8	Albania	ALB	191	Croatia	HRV								08	ANIMAL FEED STUFF	1	No Quantity							57890			0
S3	2009	2009	2009	2	0	2	Export	8	Albania	ALB	196	Cyprus	CYP								08	ANIMAL FEED STUFF	1	No Quantity							52349			0
S3	2009	2009	2009	2	0	2	Export	8	Albania	ALB	251	France	FRA								08	ANIMAL FEED STUFF	1	No Quantity							135987			0
S3	2009	2009	2009	2	0	2	Export	8	Albania	ALB	276	Germany	DEU								08	ANIMAL FEED STUFF	1	No Quantity							1233584			0
S3	2009	2009	2009	2	0	2	Export	8	Albania	ALB	348	Hungary	HUN								08	ANIMAL FEED STUFF	1	No Quantity							19792			0
S3	2009	2009	2009	2	0	2	Export	8	Albania	ALB	381	Italy	ITA								08	ANIMAL FEED STUFF	1	No Quantity							471457			0
S3	2009	2009	2009	2	0	2	Export	8	Albania	ALB	688	Serbia	SRB								08	ANIMAL FEED STUFF	1	No Quantity							6485			0
S3	2009	2009	2009	2	0	2	Export	8	Albania	ALB	724	Spain	ESP								08	ANIMAL FEED STUFF	1	No Quantity							225017			0
S3	2009	2009	2009	2	0	2	Export	8	Albania	ALB	792	Turkey	TUR								08	ANIMAL FEED STUFF	1	No Quantity							94047			0
S3	2009	2009	2009	2	0	2	Export	8	Albania	ALB	807	North Macedonia	MKD								08	ANIMAL FEED STUFF	1	No Quantity							172079			0
S3	2009	2009	2009	2	0	2	Export	8	Albania	ALB	818	Egypt	EGY								08	ANIMAL FEED STUFF	1	No Quantity							49434			0
S3	2009	2009	2009	2	0	2	Export	8	Albania	ALB	0	World	WLD								09	MISC.EDIBLE PRODUCTS ETC	1	No Quantity							117773			0
S3	2009	2009	2009	2	0	2	Export	8	Albania	ALB	100	Bulgaria	BGR								09	MISC.EDIBLE PRODUCTS ETC	1	No Quantity							50496			0
S3	2009	2009	2009	2	0	2	Export	8	Albania	ALB	276	Germany	DEU								09	MISC.EDIBLE PRODUCTS ETC	1	No Quantity							1810			0
S3	2009	2009	2009	2	0	2	Export	8	Albania	ALB	688	Serbia	SRB								09	MISC.EDIBLE PRODUCTS ETC	1	No Quantity							26021			0
S3	2009	2009	2009	2	0	2	Export	8	Albania	ALB	703	Slovakia	SVK								09	MISC.EDIBLE PRODUCTS ETC	1	No Quantity							36901			0
S3	2009	2009	2009	2	0	2	Export	8	Albania	ALB	757	Switzerland	CHE								09	MISC.EDIBLE PRODUCTS ETC	1	No Quantity							1337			0
S3	2009	2009	2009	2	0	2	Export	8	Albania	ALB	807	North Macedonia	MKD								09	MISC.EDIBLE PRODUCTS ETC	1	No Quantity							549			0
S3	2009	2009	2009	2	0	2	Export	8	Albania	ALB	826	United Kingdom	GBR								09	MISC.EDIBLE PRODUCTS ETC	1	No Quantity							658			0
S3	2009	2009	2009	2	0	2	Export	12	Algeria	DZA	0	World	WLD								09	MISC.EDIBLE PRODUCTS ETC	1	No Quantity							4933969			0
S3	2009	2009	2009	2	0	2	Export	12	Algeria	DZA	56	Belgium	BEL								09	MISC.EDIBLE PRODUCTS ETC	1	No Quantity							52912			0
S3	2009	2009	2009	2	0	2	Export	12	Algeria	DZA	124	Canada	CAN								09	MISC.EDIBLE PRODUCTS ETC	1	No Quantity							35530			0
S3	2009	2009	2009	2	0	2	Export	12	Algeria	DZA	192	Cuba	CUB								09	MISC.EDIBLE PRODUCTS ETC	1	No Quantity							8481			0
S3	2009	2009	2009	2	0	2	Export	12	Algeria	DZA	204	Benin	BEN								09	MISC.EDIBLE PRODUCTS ETC	1	No Quantity							63635			0
S3	2009	2009	2009	2	0	2	Export	12	Algeria	DZA	251	France	FRA								09	MISC.EDIBLE PRODUCTS ETC	1	No Quantity							529951			0
S3	2009	2009	2009	2	0	2	Export	12	Algeria	DZA	276	Germany	DEU								09	MISC.EDIBLE PRODUCTS ETC	1	No Quantity							32			0
S3	2009	2009	2009	2	0	2	Export	12	Algeria	DZA	384	Côte d'Ivoire	CIV								09	MISC.EDIBLE PRODUCTS ETC	1	No Quantity							132064			0
S3	2009	2009	2009	2	0	2	Export	12	Algeria	DZA	422	Lebanon	LBN								09	MISC.EDIBLE PRODUCTS ETC	1	No Quantity							13153			0
S3	2009	2009	2009	2	0	2	Export	12	Algeria	DZA	434	Libya	LBY								09	MISC.EDIBLE PRODUCTS ETC	1	No Quantity							53192			0
S3	2009	2009	2009	2	0	2	Export	12	Algeria	DZA	466	Mali	MLI								09	MISC.EDIBLE PRODUCTS ETC	1	No Quantity							74543			0
S3	2009	2009	2009	2	0	2	Export	12	Algeria	DZA	478	Mauritania	MRT								09	MISC.EDIBLE PRODUCTS ETC	1	No Quantity							1028785			0
S3	2009	2009	2009	2	0	2	Export	12	Algeria	DZA	562	Niger	NER								09	MISC.EDIBLE PRODUCTS ETC	1	No Quantity							2303148			0
S3	2009	2009	2009	2	0	2	Export	12	Algeria	DZA	686	Senegal	SEN								09	MISC.EDIBLE PRODUCTS ETC	1	No Quantity							195926			0
S3	2009	2009	2009	2	0	2	Export	12	Algeria	DZA	724	Spain	ESP								09	MISC.EDIBLE PRODUCTS ETC	1	No Quantity							33300			0
S3	2009	2009	2009	2	0	2	Export	12	Algeria	DZA	784	United Arab Emirates	ARE								09	MISC.EDIBLE PRODUCTS ETC	1	No Quantity							37457			0
S3	2009	2009	2009	2	0	2	Export	12	Algeria	DZA	788	Tunisia	TUN								09	MISC.EDIBLE PRODUCTS ETC	1	No Quantity							364417			0
S3	2009	2009	2009	2	0	2	Export	12	Algeria	DZA	826	United Kingdom	GBR								09	MISC.EDIBLE PRODUCTS ETC	1	No Quantity							7443			0
S3	2009	2009	2009	2	0	2	Export	8	Albania	ALB	0	World	WLD								11	BEVERAGES	1	No Quantity							2379520			0
S3	2009	2009	2009	2	0	2	Export	8	Albania	ALB	40	Austria	AUT								11	BEVERAGES	1	No Quantity							4343			0
S3	2009	2009	2009	2	0	2	Export	8	Albania	ALB	70	Bosnia Herzegovina	BIH								11	BEVERAGES	1	No Quantity							5463			0
S3	2009	2009	2009	2	0	2	Export	8	Albania	ALB	156	China	CHN								11	BEVERAGES	1	No Quantity							1542			0
S3	2009	2009	2009	2	0	2	Export	8	Albania	ALB	191	Croatia	HRV								11	BEVERAGES	1	No Quantity							13298			0
S3	2009	2009	2009	2	0	2	Export	8	Albania	ALB	251	France	FRA								11	BEVERAGES	1	No Quantity							208046			0
S3	2009	2009	2009	2	0	2	Export	8	Albania	ALB	300	Greece	GRC								11	BEVERAGES	1	No Quantity							91492			0
S3	2009	2009	2009	2	0	2	Export	8	Albania	ALB	381	Italy	ITA								11	BEVERAGES	1	No Quantity							1208575			0
S3	2009	2009	2009	2	0	2	Export	8	Albania	ALB	499	Montenegro	MNE								11	BEVERAGES	1	No Quantity							55485			0
S3	2009	2009	2009	2	0	2	Export	8	Albania	ALB	643	Russian Federation	RUS								11	BEVERAGES	1	No Quantity							98			0
S3	2009	2009	2009	2	0	2	Export	8	Albania	ALB	688	Serbia	SRB								11	BEVERAGES	1	No Quantity							195373			0
S3	2009	2009	2009	2	0	2	Export	8	Albania	ALB	694	Sierra Leone	SLE								11	BEVERAGES	1	No Quantity							55826			0
S3	2009	2009	2009	2	0	2	Export	8	Albania	ALB	703	Slovakia	SVK								11	BEVERAGES	1	No Quantity							288401			0
S3	2009	2009	2009	2	0	2	Export	8	Albania	ALB	705	Slovenia	SVN								11	BEVERAGES	1	No Quantity							63035			0
S3	2009	2009	2009	2	0	2	Export	8	Albania	ALB	807	North Macedonia	MKD								11	BEVERAGES	1	No Quantity							168436			0
S3	2009	2009	2009	2	0	2	Export	8	Albania	ALB	826	United Kingdom	GBR								11	BEVERAGES	1	No Quantity							13199			0
S3	2009	2009	2009	2	0	2	Export	8	Albania	ALB	842	USA	USA								11	BEVERAGES	1	No Quantity							6907			0
S3	2009	2009	2009	2	0	2	Export	12	Algeria	DZA	0	World	WLD								11	BEVERAGES	1	No Quantity							23673530			0
S3	2009	2009	2009	2	0	2	Export	12	Algeria	DZA	56	Belgium	BEL								11	BEVERAGES	1	No Quantity							151180			0
S3	2009	2009	2009	2	0	2	Export	12	Algeria	DZA	124	Canada	CAN								11	BEVERAGES	1	No Quantity							145349			0
S3	2009	2009	2009	2	0	2	Export	12	Algeria	DZA	132	Cabo Verde	CPV								11	BEVERAGES	1	No Quantity							56625			0
S3	2009	2009	2009	2	0	2	Export	12	Algeria	DZA	140	Central African Rep.	CAF								11	BEVERAGES	1	No Quantity							13945			0
S3	2009	2009	2009	2	0	2	Export	12	Algeria	DZA	251	France	FRA								11	BEVERAGES	1	No Quantity							3161180			0
S3	2009	2009	2009	2	0	2	Export	12	Algeria	DZA	270	Gambia	GMB								11	BEVERAGES	1	No Quantity							1201989			0
S3	2009	2009	2009	2	0	2	Export	12	Algeria	DZA	276	Germany	DEU								11	BEVERAGES	1	No Quantity							29178			0
S3	2009	2009	2009	2	0	2	Export	12	Algeria	DZA	288	Ghana	GHA								11	BEVERAGES	1	No Quantity							2598610			0
S3	2009	2009	2009	2	0	2	Export	12	Algeria	DZA	324	Guinea	GIN								11	BEVERAGES	1	No Quantity							9890743			0
S3	2009	2009	2009	2	0	2	Export	12	Algeria	DZA	381	Italy	ITA								11	BEVERAGES	1	No Quantity							60495			0
S3	2009	2009	2009	2	0	2	Export	12	Algeria	DZA	422	Lebanon	LBN								11	BEVERAGES	1	No Quantity							13419			0
S3	2009	2009	2009	2	0	2	Export	12	Algeria	DZA	430	Liberia	LBR								11	BEVERAGES	1	No Quantity							1409489			0
S3	2009	2009	2009	2	0	2	Export	12	Algeria	DZA	466	Mali	MLI								11	BEVERAGES	1	No Quantity							4058			0
S3	2009	2009	2009	2	0	2	Export	12	Algeria	DZA	562	Niger	NER								11	BEVERAGES	1	No Quantity							145953			0
S3	2009	2009	2009	2	0	2	Export	12	Algeria	DZA	678	Sao Tome and Principe	STP								11	BEVERAGES	1	No Quantity							29818			0
S3	2009	2009	2009	2	0	2	Export	12	Algeria	DZA	686	Senegal	SEN								11	BEVERAGES	1	No Quantity							11980			0
S3	2009	2009	2009	2	0	2	Export	12	Algeria	DZA	694	Sierra Leone	SLE								11	BEVERAGES	1	No Quantity							2506533			0
S3	2009	2009	2009	2	0	2	Export	12	Algeria	DZA	710	South Africa	ZAF								11	BEVERAGES	1	No Quantity							26077			0
S3	2009	2009	2009	2	0	2	Export	12	Algeria	DZA	724	Spain	ESP								11	BEVERAGES	1	No Quantity							1891527			0
S3	2009	2009	2009	2	0	2	Export	12	Algeria	DZA	757	Switzerland	CHE								11	BEVERAGES	1	No Quantity							62102			0
S3	2009	2009	2009	2	0	2	Export	12	Algeria	DZA	784	United Arab Emirates	ARE								11	BEVERAGES	1	No Quantity							126195			0
S3	2009	2009	2009	2	0	2	Export	12	Algeria	DZA	788	Tunisia	TUN								11	BEVERAGES	1	No Quantity							4915			0
S3	2009	2009	2009	2	0	2	Export	12	Algeria	DZA	826	United Kingdom	GBR								11	BEVERAGES	1	No Quantity							117453			0
S3	2009	2009	2009	2	0	2	Export	12	Algeria	DZA	842	USA	USA								11	BEVERAGES	1	No Quantity							14717			0
S3	2009	2009	2009	2	0	2	Export	8	Albania	ALB	0	World	WLD								12	TOBACCO,TOBACCO MANUFACT	1	No Quantity							2337673			0
S3	2009	2009	2009	2	0	2	Export	8	Albania	ALB	300	Greece	GRC								12	TOBACCO,TOBACCO MANUFACT	1	No Quantity							2274241			0
S3	2009	2009	2009	2	0	2	Export	8	Albania	ALB	703	Slovakia	SVK								12	TOBACCO,TOBACCO MANUFACT	1	No Quantity							63431			0
S3	2009	2009	2009	2	0	2	Export	12	Algeria	DZA	0	World	WLD								12	TOBACCO,TOBACCO MANUFACT	1	No Quantity							78639			0
S3	2009	2009	2009	2	0	2	Export	12	Algeria	DZA	124	Canada	CAN								12	TOBACCO,TOBACCO MANUFACT	1	No Quantity							47759			0
S3	2009	2009	2009	2	0	2	Export	12	Algeria	DZA	699	India	IND								12	TOBACCO,TOBACCO MANUFACT	1	No Quantity							30880			0
S3	2009	2009	2009	2	0	2	Export	8	Albania	ALB	0	World	WLD								21	HIDES,SKINS,FURSKINS,RAW	1	No Quantity							7662316			0
S3	2009	2009	2009	2	0	2	Export	8	Albania	ALB	70	Bosnia Herzegovina	BIH								21	HIDES,SKINS,FURSKINS,RAW	1	No Quantity							494791			0
S3	2009	2009	2009	2	0	2	Export	8	Albania	ALB	381	Italy	ITA								21	HIDES,SKINS,FURSKINS,RAW	1	No Quantity							6391548			0
S3	2009	2009	2009	2	0	2	Export	8	Albania	ALB	688	Serbia	SRB								21	HIDES,SKINS,FURSKINS,RAW	1	No Quantity							114192			0
S3	2009	2009	2009	2	0	2	Export	8	Albania	ALB	703	Slovakia	SVK								21	HIDES,SKINS,FURSKINS,RAW	1	No Quantity							154012			0
S3	2009	2009	2009	2	0	2	Export	8	Albania	ALB	792	Turkey	TUR								21	HIDES,SKINS,FURSKINS,RAW	1	No Quantity							357339			0
S3	2009	2009	2009	2	0	2	Export	8	Albania	ALB	807	North Macedonia	MKD								21	HIDES,SKINS,FURSKINS,RAW	1	No Quantity							150435			0
S3	2009	2009	2009	2	0	2	Export	12	Algeria	DZA	0	World	WLD								21	HIDES,SKINS,FURSKINS,RAW	1	No Quantity							464746			0
S3	2009	2009	2009	2	0	2	Export	12	Algeria	DZA	381	Italy	ITA								21	HIDES,SKINS,FURSKINS,RAW	1	No Quantity							92035			0
S3	2009	2009	2009	2	0	2	Export	12	Algeria	DZA	620	Portugal	PRT								21	HIDES,SKINS,FURSKINS,RAW	1	No Quantity							167887			0
S3	2009	2009	2009	2	0	2	Export	12	Algeria	DZA	724	Spain	ESP								21	HIDES,SKINS,FURSKINS,RAW	1	No Quantity							12801			0
S3	2009	2009	2009	2	0	2	Export	12	Algeria	DZA	792	Turkey	TUR								21	HIDES,SKINS,FURSKINS,RAW	1	No Quantity							175206			0
S3	2009	2009	2009	2	0	2	Export	12	Algeria	DZA	818	Egypt	EGY								21	HIDES,SKINS,FURSKINS,RAW	1	No Quantity							16817			0
S3	2009	2009	2009	2	0	2	Export	12	Algeria	DZA	0	World	WLD								22	OIL SEED,OLEAGINUS FRUIT	1	No Quantity							521			0
S3	2009	2009	2009	2	0	2	Export	12	Algeria	DZA	124	Canada	CAN								22	OIL SEED,OLEAGINUS FRUIT	1	No Quantity							521			0
S3	2009	2009	2009	2	0	2	Export	8	Albania	ALB	0	World	WLD								23	CRUDE RUBBER	1	No Quantity							200708			0
S3	2009	2009	2009	2	0	2	Export	8	Albania	ALB	381	Italy	ITA								23	CRUDE RUBBER	1	No Quantity							200708			0
S3	2009	2009	2009	2	0	2	Export	12	Algeria	DZA	0	World	WLD								23	CRUDE RUBBER	1	No Quantity							125			0
S3	2009	2009	2009	2	0	2	Export	12	Algeria	DZA	788	Tunisia	TUN								23	CRUDE RUBBER	1	No Quantity							125			0
S3	2009	2009	2009	2	0	2	Export	8	Albania	ALB	0	World	WLD								24	CORK AND WOOD	1	No Quantity							6216318			0
S3	2009	2009	2009	2	0	2	Export	8	Albania	ALB	40	Austria	AUT								24	CORK AND WOOD	1	No Quantity							17367			0
S3	2009	2009	2009	2	0	2	Export	8	Albania	ALB	156	China	CHN								24	CORK AND WOOD	1	No Quantity							148656			0
S3	2009	2009	2009	2	0	2	Export	8	Albania	ALB	251	France	FRA								24	CORK AND WOOD	1	No Quantity							126817			0
S3	2009	2009	2009	2	0	2	Export	8	Albania	ALB	276	Germany	DEU								24	CORK AND WOOD	1	No Quantity							24763			0
S3	2009	2009	2009	2	0	2	Export	8	Albania	ALB	300	Greece	GRC								24	CORK AND WOOD	1	No Quantity							969043			0
S3	2009	2009	2009	2	0	2	Export	8	Albania	ALB	381	Italy	ITA								24	CORK AND WOOD	1	No Quantity							4430293			0
S3	2009	2009	2009	2	0	2	Export	8	Albania	ALB	528	Netherlands	NLD								24	CORK AND WOOD	1	No Quantity							9242			0
S3	2009	2009	2009	2	0	2	Export	8	Albania	ALB	703	Slovakia	SVK								24	CORK AND WOOD	1	No Quantity							43574			0
S3	2009	2009	2009	2	0	2	Export	8	Albania	ALB	807	North Macedonia	MKD								24	CORK AND WOOD	1	No Quantity							446563			0
S3	2009	2009	2009	2	0	2	Export	12	Algeria	DZA	0	World	WLD								24	CORK AND WOOD	1	No Quantity							482888			0
S3	2009	2009	2009	2	0	2	Export	12	Algeria	DZA	156	China	CHN								24	CORK AND WOOD	1	No Quantity							81344			0
S3	2009	2009	2009	2	0	2	Export	12	Algeria	DZA	251	France	FRA								24	CORK AND WOOD	1	No Quantity							28087			0
S3	2009	2009	2009	2	0	2	Export	12	Algeria	DZA	381	Italy	ITA								24	CORK AND WOOD	1	No Quantity							4617			0
S3	2009	2009	2009	2	0	2	Export	12	Algeria	DZA	410	Rep. of Korea	KOR								24	CORK AND WOOD	1	No Quantity							5576			0
S3	2009	2009	2009	2	0	2	Export	12	Algeria	DZA	484	Mexico	MEX								24	CORK AND WOOD	1	No Quantity							16594			0
S3	2009	2009	2009	2	0	2	Export	12	Algeria	DZA	620	Portugal	PRT								24	CORK AND WOOD	1	No Quantity							198042			0
S3	2009	2009	2009	2	0	2	Export	12	Algeria	DZA	699	India	IND								24	CORK AND WOOD	1	No Quantity							127518			0
S3	2009	2009	2009	2	0	2	Export	12	Algeria	DZA	724	Spain	ESP								24	CORK AND WOOD	1	No Quantity							8522			0
S3	2009	2009	2009	2	0	2	Export	12	Algeria	DZA	788	Tunisia	TUN								24	CORK AND WOOD	1	No Quantity							12588			0
S3	2009	2009	2009	2	0	2	Export	8	Albania	ALB	0	World	WLD								25	PULP AND WASTE PAPER	1	No Quantity							43933			0
S3	2009	2009	2009	2	0	2	Export	8	Albania	ALB	360	Indonesia	IDN								25	PULP AND WASTE PAPER	1	No Quantity							21290			0
S3	2009	2009	2009	2	0	2	Export	8	Albania	ALB	381	Italy	ITA								25	PULP AND WASTE PAPER	1	No Quantity							2700			0
S3	2009	2009	2009	2	0	2	Export	8	Albania	ALB	688	Serbia	SRB								25	PULP AND WASTE PAPER	1	No Quantity							1770			0
S3	2009	2009	2009	2	0	2	Export	8	Albania	ALB	703	Slovakia	SVK								25	PULP AND WASTE PAPER	1	No Quantity							338			0
S3	2009	2009	2009	2	0	2	Export	8	Albania	ALB	705	Slovenia	SVN								25	PULP AND WASTE PAPER	1	No Quantity							14470			0
S3	2009	2009	2009	2	0	2	Export	8	Albania	ALB	792	Turkey	TUR								25	PULP AND WASTE PAPER	1	No Quantity							3365			0
S3	2009	2009	2009	2	0	2	Export	12	Algeria	DZA	0	World	WLD								25	PULP AND WASTE PAPER	1	No Quantity							2314499			0
S3	2009	2009	2009	2	0	2	Export	12	Algeria	DZA	400	Jordan	JOR								25	PULP AND WASTE PAPER	1	No Quantity							4125			0
S3	2009	2009	2009	2	0	2	Export	12	Algeria	DZA	682	Saudi Arabia	SAU								25	PULP AND WASTE PAPER	1	No Quantity							2056752			0
S3	2009	2009	2009	2	0	2	Export	12	Algeria	DZA	699	India	IND								25	PULP AND WASTE PAPER	1	No Quantity							133581			0
S3	2009	2009	2009	2	0	2	Export	12	Algeria	DZA	784	United Arab Emirates	ARE								25	PULP AND WASTE PAPER	1	No Quantity							67024			0
S3	2009	2009	2009	2	0	2	Export	12	Algeria	DZA	788	Tunisia	TUN								25	PULP AND WASTE PAPER	1	No Quantity							53017			0
S3	2009	2009	2009	2	0	2	Export	8	Albania	ALB	0	World	WLD								26	TEXTILE FIBRES	1	No Quantity							1149987			0
S3	2009	2009	2009	2	0	2	Export	8	Albania	ALB	4	Afghanistan	AFG								26	TEXTILE FIBRES	1	No Quantity							237			0
S3	2009	2009	2009	2	0	2	Export	8	Albania	ALB	36	Australia	AUS								26	TEXTILE FIBRES	1	No Quantity							13395			0
S3	2009	2009	2009	2	0	2	Export	8	Albania	ALB	40	Austria	AUT								26	TEXTILE FIBRES	1	No Quantity							12120			0
S3	2009	2009	2009	2	0	2	Export	8	Albania	ALB	56	Belgium	BEL								26	TEXTILE FIBRES	1	No Quantity							64850			0
S3	2009	2009	2009	2	0	2	Export	8	Albania	ALB	70	Bosnia Herzegovina	BIH								26	TEXTILE FIBRES	1	No Quantity							17339			0
S3	2009	2009	2009	2	0	2	Export	8	Albania	ALB	124	Canada	CAN								26	TEXTILE FIBRES	1	No Quantity							727			0
S3	2009	2009	2009	2	0	2	Export	8	Albania	ALB	178	Congo	COG								26	TEXTILE FIBRES	1	No Quantity							3126			0
S3	2009	2009	2009	2	0	2	Export	8	Albania	ALB	191	Croatia	HRV								26	TEXTILE FIBRES	1	No Quantity							3578			0
S3	2009	2009	2009	2	0	2	Export	8	Albania	ALB	204	Benin	BEN								26	TEXTILE FIBRES	1	No Quantity							5471			0
S3	2009	2009	2009	2	0	2	Export	8	Albania	ALB	208	Denmark	DNK								26	TEXTILE FIBRES	1	No Quantity							25054			0
S3	2009	2009	2009	2	0	2	Export	8	Albania	ALB	251	France	FRA								26	TEXTILE FIBRES	1	No Quantity							118562			0
S3	2009	2009	2009	2	0	2	Export	8	Albania	ALB	268	Georgia	GEO								26	TEXTILE FIBRES	1	No Quantity							98			0
S3	2009	2009	2009	2	0	2	Export	8	Albania	ALB	276	Germany	DEU								26	TEXTILE FIBRES	1	No Quantity							41996			0
S3	2009	2009	2009	2	0	2	Export	8	Albania	ALB	300	Greece	GRC								26	TEXTILE FIBRES	1	No Quantity							44861			0
S3	2009	2009	2009	2	0	2	Export	8	Albania	ALB	372	Ireland	IRL								26	TEXTILE FIBRES	1	No Quantity							249			0
S3	2009	2009	2009	2	0	2	Export	8	Albania	ALB	376	Israel	ISR								26	TEXTILE FIBRES	1	No Quantity							96200			0
S3	2009	2009	2009	2	0	2	Export	8	Albania	ALB	381	Italy	ITA								26	TEXTILE FIBRES	1	No Quantity							253555			0
S3	2009	2009	2009	2	0	2	Export	8	Albania	ALB	404	Kenya	KEN								26	TEXTILE FIBRES	1	No Quantity							765			0
S3	2009	2009	2009	2	0	2	Export	8	Albania	ALB	422	Lebanon	LBN								26	TEXTILE FIBRES	1	No Quantity							243			0
S3	2009	2009	2009	2	0	2	Export	8	Albania	ALB	440	Lithuania	LTU								26	TEXTILE FIBRES	1	No Quantity							14			0
S3	2009	2009	2009	2	0	2	Export	8	Albania	ALB	442	Luxembourg	LUX								26	TEXTILE FIBRES	1	No Quantity							23216			0
S3	2009	2009	2009	2	0	2	Export	8	Albania	ALB	528	Netherlands	NLD								26	TEXTILE FIBRES	1	No Quantity							109448			0
S3	2009	2009	2009	2	0	2	Export	8	Albania	ALB	608	Philippines	PHL								26	TEXTILE FIBRES	1	No Quantity							7345			0
S3	2009	2009	2009	2	0	2	Export	8	Albania	ALB	634	Qatar	QAT								26	TEXTILE FIBRES	1	No Quantity							4190			0
S3	2009	2009	2009	2	0	2	Export	8	Albania	ALB	642	Romania	ROU								26	TEXTILE FIBRES	1	No Quantity							124			0
S3	2009	2009	2009	2	0	2	Export	8	Albania	ALB	688	Serbia	SRB								26	TEXTILE FIBRES	1	No Quantity							10812			0
S3	2009	2009	2009	2	0	2	Export	8	Albania	ALB	699	India	IND								26	TEXTILE FIBRES	1	No Quantity							5828			0
S3	2009	2009	2009	2	0	2	Export	8	Albania	ALB	703	Slovakia	SVK								26	TEXTILE FIBRES	1	No Quantity							17250			0
S3	2009	2009	2009	2	0	2	Export	8	Albania	ALB	710	South Africa	ZAF								26	TEXTILE FIBRES	1	No Quantity							13983			0
S3	2009	2009	2009	2	0	2	Export	8	Albania	ALB	752	Sweden	SWE								26	TEXTILE FIBRES	1	No Quantity							7335			0
S3	2009	2009	2009	2	0	2	Export	8	Albania	ALB	757	Switzerland	CHE								26	TEXTILE FIBRES	1	No Quantity							15712			0
S3	2009	2009	2009	2	0	2	Export	8	Albania	ALB	792	Turkey	TUR								26	TEXTILE FIBRES	1	No Quantity							2798			0
S3	2009	2009	2009	2	0	2	Export	8	Albania	ALB	807	North Macedonia	MKD								26	TEXTILE FIBRES	1	No Quantity							7900			0
S3	2009	2009	2009	2	0	2	Export	8	Albania	ALB	826	United Kingdom	GBR								26	TEXTILE FIBRES	1	No Quantity							10698			0
S3	2009	2009	2009	2	0	2	Export	8	Albania	ALB	842	USA	USA								26	TEXTILE FIBRES	1	No Quantity							197632			0
S3	2009	2009	2009	2	0	2	Export	8	Albania	ALB	858	Uruguay	URY								26	TEXTILE FIBRES	1	No Quantity							13276			0
S3	2009	2009	2009	2	0	2	Export	12	Algeria	DZA	0	World	WLD								26	TEXTILE FIBRES	1	No Quantity							27823			0
S3	2009	2009	2009	2	0	2	Export	12	Algeria	DZA	504	Morocco	MAR								26	TEXTILE FIBRES	1	No Quantity							24711			0
S3	2009	2009	2009	2	0	2	Export	12	Algeria	DZA	562	Niger	NER								26	TEXTILE FIBRES	1	No Quantity							3073			0
S3	2009	2009	2009	2	0	2	Export	12	Algeria	DZA	620	Portugal	PRT								26	TEXTILE FIBRES	1	No Quantity							39			0
S3	2009	2009	2009	2	0	2	Export	8	Albania	ALB	0	World	WLD								27	CRUDE FERTILIZER,MINERAL	1	No Quantity							7393410			0
S3	2009	2009	2009	2	0	2	Export	8	Albania	ALB	36	Australia	AUS								27	CRUDE FERTILIZER,MINERAL	1	No Quantity							35			0
S3	2009	2009	2009	2	0	2	Export	8	Albania	ALB	40	Austria	AUT								27	CRUDE FERTILIZER,MINERAL	1	No Quantity							28429			0
S3	2009	2009	2009	2	0	2	Export	8	Albania	ALB	56	Belgium	BEL								27	CRUDE FERTILIZER,MINERAL	1	No Quantity							4744			0
S3	2009	2009	2009	2	0	2	Export	8	Albania	ALB	70	Bosnia Herzegovina	BIH								27	CRUDE FERTILIZER,MINERAL	1	No Quantity							668			0
S3	2009	2009	2009	2	0	2	Export	8	Albania	ALB	124	Canada	CAN								27	CRUDE FERTILIZER,MINERAL	1	No Quantity							1523			0
S3	2009	2009	2009	2	0	2	Export	8	Albania	ALB	156	China	CHN								27	CRUDE FERTILIZER,MINERAL	1	No Quantity							197962			0
S3	2009	2009	2009	2	0	2	Export	8	Albania	ALB	191	Croatia	HRV								27	CRUDE FERTILIZER,MINERAL	1	No Quantity							16138			0
S3	2009	2009	2009	2	0	2	Export	8	Albania	ALB	196	Cyprus	CYP								27	CRUDE FERTILIZER,MINERAL	1	No Quantity							13355			0
S3	2009	2009	2009	2	0	2	Export	8	Albania	ALB	203	Czechia	CZE								27	CRUDE FERTILIZER,MINERAL	1	No Quantity							5093			0
S3	2009	2009	2009	2	0	2	Export	8	Albania	ALB	251	France	FRA								27	CRUDE FERTILIZER,MINERAL	1	No Quantity							1149421			0
S3	2009	2009	2009	2	0	2	Export	8	Albania	ALB	276	Germany	DEU								27	CRUDE FERTILIZER,MINERAL	1	No Quantity							21606			0
S3	2009	2009	2009	2	0	2	Export	8	Albania	ALB	300	Greece	GRC								27	CRUDE FERTILIZER,MINERAL	1	No Quantity							2303381			0
S3	2009	2009	2009	2	0	2	Export	8	Albania	ALB	348	Hungary	HUN								27	CRUDE FERTILIZER,MINERAL	1	No Quantity							1326			0
S3	2009	2009	2009	2	0	2	Export	8	Albania	ALB	381	Italy	ITA								27	CRUDE FERTILIZER,MINERAL	1	No Quantity							2818535			0
S3	2009	2009	2009	2	0	2	Export	8	Albania	ALB	434	Libya	LBY								27	CRUDE FERTILIZER,MINERAL	1	No Quantity							420			0
S3	2009	2009	2009	2	0	2	Export	8	Albania	ALB	499	Montenegro	MNE								27	CRUDE FERTILIZER,MINERAL	1	No Quantity							470591			0
S3	2009	2009	2009	2	0	2	Export	8	Albania	ALB	528	Netherlands	NLD								27	CRUDE FERTILIZER,MINERAL	1	No Quantity							148			0
S3	2009	2009	2009	2	0	2	Export	8	Albania	ALB	642	Romania	ROU								27	CRUDE FERTILIZER,MINERAL	1	No Quantity							4530			0
S3	2009	2009	2009	2	0	2	Export	8	Albania	ALB	688	Serbia	SRB								27	CRUDE FERTILIZER,MINERAL	1	No Quantity							63864			0
S3	2009	2009	2009	2	0	2	Export	8	Albania	ALB	703	Slovakia	SVK								27	CRUDE FERTILIZER,MINERAL	1	No Quantity							124213			0
S3	2009	2009	2009	2	0	2	Export	8	Albania	ALB	705	Slovenia	SVN								27	CRUDE FERTILIZER,MINERAL	1	No Quantity							1947			0
S3	2009	2009	2009	2	0	2	Export	8	Albania	ALB	724	Spain	ESP								27	CRUDE FERTILIZER,MINERAL	1	No Quantity							19245			0
S3	2009	2009	2009	2	0	2	Export	8	Albania	ALB	752	Sweden	SWE								27	CRUDE FERTILIZER,MINERAL	1	No Quantity							4496			0
S3	2009	2009	2009	2	0	2	Export	8	Albania	ALB	757	Switzerland	CHE								27	CRUDE FERTILIZER,MINERAL	1	No Quantity							19024			0
S3	2009	2009	2009	2	0	2	Export	8	Albania	ALB	792	Turkey	TUR								27	CRUDE FERTILIZER,MINERAL	1	No Quantity							69			0
S3	2009	2009	2009	2	0	2	Export	8	Albania	ALB	807	North Macedonia	MKD								27	CRUDE FERTILIZER,MINERAL	1	No Quantity							121231			0
S3	2009	2009	2009	2	0	2	Export	8	Albania	ALB	826	United Kingdom	GBR								27	CRUDE FERTILIZER,MINERAL	1	No Quantity							1417			0
S3	2009	2009	2009	2	0	2	Export	12	Algeria	DZA	0	World	WLD								27	CRUDE FERTILIZER,MINERAL	1	No Quantity							77739975			0
S3	2009	2009	2009	2	0	2	Export	12	Algeria	DZA	32	Argentina	ARG								27	CRUDE FERTILIZER,MINERAL	1	No Quantity							2159			0
S3	2009	2009	2009	2	0	2	Export	12	Algeria	DZA	36	Australia	AUS								27	CRUDE FERTILIZER,MINERAL	1	No Quantity							996			0
S3	2009	2009	2009	2	0	2	Export	12	Algeria	DZA	40	Austria	AUT								27	CRUDE FERTILIZER,MINERAL	1	No Quantity							239928			0
S3	2009	2009	2009	2	0	2	Export	12	Algeria	DZA	50	Bangladesh	BGD								27	CRUDE FERTILIZER,MINERAL	1	No Quantity							1530809			0
S3	2009	2009	2009	2	0	2	Export	12	Algeria	DZA	56	Belgium	BEL								27	CRUDE FERTILIZER,MINERAL	1	No Quantity							601699			0
S3	2009	2009	2009	2	0	2	Export	12	Algeria	DZA	76	Brazil	BRA								27	CRUDE FERTILIZER,MINERAL	1	No Quantity							20239904			0
S3	2009	2009	2009	2	0	2	Export	12	Algeria	DZA	100	Bulgaria	BGR								27	CRUDE FERTILIZER,MINERAL	1	No Quantity							1106598			0
S3	2009	2009	2009	2	0	2	Export	12	Algeria	DZA	124	Canada	CAN								27	CRUDE FERTILIZER,MINERAL	1	No Quantity							10008			0
S3	2009	2009	2009	2	0	2	Export	12	Algeria	DZA	156	China	CHN								27	CRUDE FERTILIZER,MINERAL	1	No Quantity							13223			0
S3	2009	2009	2009	2	0	2	Export	12	Algeria	DZA	208	Denmark	DNK								27	CRUDE FERTILIZER,MINERAL	1	No Quantity							14485			0
S3	2009	2009	2009	2	0	2	Export	12	Algeria	DZA	251	France	FRA								27	CRUDE FERTILIZER,MINERAL	1	No Quantity							1899435			0
S3	2009	2009	2009	2	0	2	Export	12	Algeria	DZA	276	Germany	DEU								27	CRUDE FERTILIZER,MINERAL	1	No Quantity							37252			0
S3	2009	2009	2009	2	0	2	Export	12	Algeria	DZA	300	Greece	GRC								27	CRUDE FERTILIZER,MINERAL	1	No Quantity							3			0
S3	2009	2009	2009	2	0	2	Export	12	Algeria	DZA	332	Haiti	HTI								27	CRUDE FERTILIZER,MINERAL	1	No Quantity							21232			0
S3	2009	2009	2009	2	0	2	Export	12	Algeria	DZA	381	Italy	ITA								27	CRUDE FERTILIZER,MINERAL	1	No Quantity							1135479			0
S3	2009	2009	2009	2	0	2	Export	12	Algeria	DZA	384	Côte d'Ivoire	CIV								27	CRUDE FERTILIZER,MINERAL	1	No Quantity							2004			0
S3	2009	2009	2009	2	0	2	Export	12	Algeria	DZA	434	Libya	LBY								27	CRUDE FERTILIZER,MINERAL	1	No Quantity							5405			0
S3	2009	2009	2009	2	0	2	Export	12	Algeria	DZA	454	Malawi	MWI								27	CRUDE FERTILIZER,MINERAL	1	No Quantity							691			0
S3	2009	2009	2009	2	0	2	Export	12	Algeria	DZA	458	Malaysia	MYS								27	CRUDE FERTILIZER,MINERAL	1	No Quantity							1688647			0
S3	2009	2009	2009	2	0	2	Export	12	Algeria	DZA	484	Mexico	MEX								27	CRUDE FERTILIZER,MINERAL	1	No Quantity							20			0
S3	2009	2009	2009	2	0	2	Export	12	Algeria	DZA	528	Netherlands	NLD								27	CRUDE FERTILIZER,MINERAL	1	No Quantity							1320333			0
S3	2009	2009	2009	2	0	2	Export	12	Algeria	DZA	562	Niger	NER								27	CRUDE FERTILIZER,MINERAL	1	No Quantity							1446011			0
S3	2009	2009	2009	2	0	2	Export	12	Algeria	DZA	568	Other Europe, nes									27	CRUDE FERTILIZER,MINERAL	1	No Quantity							1007			0
S3	2009	2009	2009	2	0	2	Export	12	Algeria	DZA	608	Philippines	PHL								27	CRUDE FERTILIZER,MINERAL	1	No Quantity							19340138			0
S3	2009	2009	2009	2	0	2	Export	12	Algeria	DZA	616	Poland	POL								27	CRUDE FERTILIZER,MINERAL	1	No Quantity							4132856			0
S3	2009	2009	2009	2	0	2	Export	12	Algeria	DZA	699	India	IND								27	CRUDE FERTILIZER,MINERAL	1	No Quantity							19228366			0
S3	2009	2009	2009	2	0	2	Export	12	Algeria	DZA	705	Slovenia	SVN								27	CRUDE FERTILIZER,MINERAL	1	No Quantity							210365			0
S3	2009	2009	2009	2	0	2	Export	12	Algeria	DZA	724	Spain	ESP								27	CRUDE FERTILIZER,MINERAL	1	No Quantity							659841			0
S3	2009	2009	2009	2	0	2	Export	12	Algeria	DZA	740	Suriname	SUR								27	CRUDE FERTILIZER,MINERAL	1	No Quantity							4028			0
S3	2009	2009	2009	2	0	2	Export	12	Algeria	DZA	788	Tunisia	TUN								27	CRUDE FERTILIZER,MINERAL	1	No Quantity							90218			0
S3	2009	2009	2009	2	0	2	Export	12	Algeria	DZA	792	Turkey	TUR								27	CRUDE FERTILIZER,MINERAL	1	No Quantity							2201889			0
S3	2009	2009	2009	2	0	2	Export	12	Algeria	DZA	804	Ukraine	UKR								27	CRUDE FERTILIZER,MINERAL	1	No Quantity							440904			0
S3	2009	2009	2009	2	0	2	Export	12	Algeria	DZA	818	Egypt	EGY								27	CRUDE FERTILIZER,MINERAL	1	No Quantity							114042			0
S3	2009	2009	2009	2	0	2	Export	8	Albania	ALB	0	World	WLD								28	METALLIFEROUS ORE,SCRAP	1	No Quantity							85329494			0
S3	2009	2009	2009	2	0	2	Export	8	Albania	ALB	40	Austria	AUT								28	METALLIFEROUS ORE,SCRAP	1	No Quantity							72335			0
S3	2009	2009	2009	2	0	2	Export	8	Albania	ALB	56	Belgium	BEL								28	METALLIFEROUS ORE,SCRAP	1	No Quantity							49470			0
S3	2009	2009	2009	2	0	2	Export	8	Albania	ALB	76	Brazil	BRA								28	METALLIFEROUS ORE,SCRAP	1	No Quantity							1129220			0
S3	2009	2009	2009	2	0	2	Export	8	Albania	ALB	100	Bulgaria	BGR								28	METALLIFEROUS ORE,SCRAP	1	No Quantity							4568789			0
S3	2009	2009	2009	2	0	2	Export	8	Albania	ALB	156	China	CHN								28	METALLIFEROUS ORE,SCRAP	1	No Quantity							51284950			0
S3	2009	2009	2009	2	0	2	Export	8	Albania	ALB	251	France	FRA								28	METALLIFEROUS ORE,SCRAP	1	No Quantity							365175			0
S3	2009	2009	2009	2	0	2	Export	8	Albania	ALB	276	Germany	DEU								28	METALLIFEROUS ORE,SCRAP	1	No Quantity							807329			0
S3	2009	2009	2009	2	0	2	Export	8	Albania	ALB	300	Greece	GRC								28	METALLIFEROUS ORE,SCRAP	1	No Quantity							4860546			0
S3	2009	2009	2009	2	0	2	Export	8	Albania	ALB	344	China, Hong Kong SAR	HKG								28	METALLIFEROUS ORE,SCRAP	1	No Quantity							82689			0
S3	2009	2009	2009	2	0	2	Export	8	Albania	ALB	372	Ireland	IRL								28	METALLIFEROUS ORE,SCRAP	1	No Quantity							50			0
S3	2009	2009	2009	2	0	2	Export	8	Albania	ALB	381	Italy	ITA								28	METALLIFEROUS ORE,SCRAP	1	No Quantity							7191856			0
S3	2009	2009	2009	2	0	2	Export	8	Albania	ALB	400	Jordan	JOR								28	METALLIFEROUS ORE,SCRAP	1	No Quantity							765648			0
S3	2009	2009	2009	2	0	2	Export	8	Albania	ALB	528	Netherlands	NLD								28	METALLIFEROUS ORE,SCRAP	1	No Quantity							4512685			0
S3	2009	2009	2009	2	0	2	Export	8	Albania	ALB	643	Russian Federation	RUS								28	METALLIFEROUS ORE,SCRAP	1	No Quantity							839			0
S3	2009	2009	2009	2	0	2	Export	8	Albania	ALB	688	Serbia	SRB								28	METALLIFEROUS ORE,SCRAP	1	No Quantity							329330			0
S3	2009	2009	2009	2	0	2	Export	8	Albania	ALB	703	Slovakia	SVK								28	METALLIFEROUS ORE,SCRAP	1	No Quantity							3388201			0
S3	2009	2009	2009	2	0	2	Export	8	Albania	ALB	705	Slovenia	SVN								28	METALLIFEROUS ORE,SCRAP	1	No Quantity							57356			0
S3	2009	2009	2009	2	0	2	Export	8	Albania	ALB	792	Turkey	TUR								28	METALLIFEROUS ORE,SCRAP	1	No Quantity							2615575			0
S3	2009	2009	2009	2	0	2	Export	8	Albania	ALB	807	North Macedonia	MKD								28	METALLIFEROUS ORE,SCRAP	1	No Quantity							3058361			0
S3	2009	2009	2009	2	0	2	Export	8	Albania	ALB	818	Egypt	EGY								28	METALLIFEROUS ORE,SCRAP	1	No Quantity							5264			0
S3	2009	2009	2009	2	0	2	Export	8	Albania	ALB	842	USA	USA								28	METALLIFEROUS ORE,SCRAP	1	No Quantity							183829			0
S3	2009	2009	2009	2	0	2	Export	12	Algeria	DZA	0	World	WLD								28	METALLIFEROUS ORE,SCRAP	1	No Quantity							90657569			0
S3	2009	2009	2009	2	0	2	Export	12	Algeria	DZA	56	Belgium	BEL								28	METALLIFEROUS ORE,SCRAP	1	No Quantity							828450			0
S3	2009	2009	2009	2	0	2	Export	12	Algeria	DZA	156	China	CHN								28	METALLIFEROUS ORE,SCRAP	1	No Quantity							3546326			0
S3	2009	2009	2009	2	0	2	Export	12	Algeria	DZA	208	Denmark	DNK								28	METALLIFEROUS ORE,SCRAP	1	No Quantity							871			0
S3	2009	2009	2009	2	0	2	Export	12	Algeria	DZA	251	France	FRA								28	METALLIFEROUS ORE,SCRAP	1	No Quantity							520915			0
S3	2009	2009	2009	2	0	2	Export	12	Algeria	DZA	276	Germany	DEU								28	METALLIFEROUS ORE,SCRAP	1	No Quantity							315366			0
S3	2009	2009	2009	2	0	2	Export	12	Algeria	DZA	300	Greece	GRC								28	METALLIFEROUS ORE,SCRAP	1	No Quantity							1270527			0
S3	2009	2009	2009	2	0	2	Export	12	Algeria	DZA	352	Iceland	ISL								28	METALLIFEROUS ORE,SCRAP	1	No Quantity							357144			0
S3	2009	2009	2009	2	0	2	Export	12	Algeria	DZA	381	Italy	ITA								28	METALLIFEROUS ORE,SCRAP	1	No Quantity							8786289			0
S3	2009	2009	2009	2	0	2	Export	12	Algeria	DZA	400	Jordan	JOR								28	METALLIFEROUS ORE,SCRAP	1	No Quantity							1560809			0
S3	2009	2009	2009	2	0	2	Export	12	Algeria	DZA	422	Lebanon	LBN								28	METALLIFEROUS ORE,SCRAP	1	No Quantity							415313			0
S3	2009	2009	2009	2	0	2	Export	12	Algeria	DZA	528	Netherlands	NLD								28	METALLIFEROUS ORE,SCRAP	1	No Quantity							238045			0
S3	2009	2009	2009	2	0	2	Export	12	Algeria	DZA	568	Other Europe, nes									28	METALLIFEROUS ORE,SCRAP	1	No Quantity							62847			0
S3	2009	2009	2009	2	0	2	Export	12	Algeria	DZA	586	Pakistan	PAK								28	METALLIFEROUS ORE,SCRAP	1	No Quantity							14966			0
S3	2009	2009	2009	2	0	2	Export	12	Algeria	DZA	699	India	IND								28	METALLIFEROUS ORE,SCRAP	1	No Quantity							69865			0
S3	2009	2009	2009	2	0	2	Export	12	Algeria	DZA	724	Spain	ESP								28	METALLIFEROUS ORE,SCRAP	1	No Quantity							11268807			0
S3	2009	2009	2009	2	0	2	Export	12	Algeria	DZA	757	Switzerland	CHE								28	METALLIFEROUS ORE,SCRAP	1	No Quantity							2981289			0
S3	2009	2009	2009	2	0	2	Export	12	Algeria	DZA	784	United Arab Emirates	ARE								28	METALLIFEROUS ORE,SCRAP	1	No Quantity							354471			0
S3	2009	2009	2009	2	0	2	Export	12	Algeria	DZA	792	Turkey	TUR								28	METALLIFEROUS ORE,SCRAP	1	No Quantity							56078042			0
S3	2009	2009	2009	2	0	2	Export	12	Algeria	DZA	818	Egypt	EGY								28	METALLIFEROUS ORE,SCRAP	1	No Quantity							1682607			0
S3	2009	2009	2009	2	0	2	Export	12	Algeria	DZA	826	United Kingdom	GBR								28	METALLIFEROUS ORE,SCRAP	1	No Quantity							304620			0
S3	2009	2009	2009	2	0	2	Export	8	Albania	ALB	0	World	WLD								29	CRUDE ANIMAL,VEG.MATERL.	1	No Quantity							17228628			0
S3	2009	2009	2009	2	0	2	Export	8	Albania	ALB	40	Austria	AUT								29	CRUDE ANIMAL,VEG.MATERL.	1	No Quantity							1362177			0
S3	2009	2009	2009	2	0	2	Export	8	Albania	ALB	56	Belgium	BEL								29	CRUDE ANIMAL,VEG.MATERL.	1	No Quantity							10640			0
S3	2009	2009	2009	2	0	2	Export	8	Albania	ALB	100	Bulgaria	BGR								29	CRUDE ANIMAL,VEG.MATERL.	1	No Quantity							69369			0
S3	2009	2009	2009	2	0	2	Export	8	Albania	ALB	124	Canada	CAN								29	CRUDE ANIMAL,VEG.MATERL.	1	No Quantity							93053			0
S3	2009	2009	2009	2	0	2	Export	8	Albania	ALB	191	Croatia	HRV								29	CRUDE ANIMAL,VEG.MATERL.	1	No Quantity							234601			0
S3	2009	2009	2009	2	0	2	Export	8	Albania	ALB	196	Cyprus	CYP								29	CRUDE ANIMAL,VEG.MATERL.	1	No Quantity							47530			0
S3	2009	2009	2009	2	0	2	Export	8	Albania	ALB	203	Czechia	CZE								29	CRUDE ANIMAL,VEG.MATERL.	1	No Quantity							553508			0
S3	2009	2009	2009	2	0	2	Export	8	Albania	ALB	251	France	FRA								29	CRUDE ANIMAL,VEG.MATERL.	1	No Quantity							640891			0
S3	2009	2009	2009	2	0	2	Export	8	Albania	ALB	276	Germany	DEU								29	CRUDE ANIMAL,VEG.MATERL.	1	No Quantity							4805608			0
S3	2009	2009	2009	2	0	2	Export	8	Albania	ALB	300	Greece	GRC								29	CRUDE ANIMAL,VEG.MATERL.	1	No Quantity							63091			0
S3	2009	2009	2009	2	0	2	Export	8	Albania	ALB	348	Hungary	HUN								29	CRUDE ANIMAL,VEG.MATERL.	1	No Quantity							106727			0
S3	2009	2009	2009	2	0	2	Export	8	Albania	ALB	381	Italy	ITA								29	CRUDE ANIMAL,VEG.MATERL.	1	No Quantity							3188291			0
S3	2009	2009	2009	2	0	2	Export	8	Albania	ALB	392	Japan	JPN								29	CRUDE ANIMAL,VEG.MATERL.	1	No Quantity							20908			0
S3	2009	2009	2009	2	0	2	Export	8	Albania	ALB	428	Latvia	LVA								29	CRUDE ANIMAL,VEG.MATERL.	1	No Quantity							29780			0
S3	2009	2009	2009	2	0	2	Export	8	Albania	ALB	528	Netherlands	NLD								29	CRUDE ANIMAL,VEG.MATERL.	1	No Quantity							39369			0
S3	2009	2009	2009	2	0	2	Export	8	Albania	ALB	616	Poland	POL								29	CRUDE ANIMAL,VEG.MATERL.	1	No Quantity							184984			0
S3	2009	2009	2009	2	0	2	Export	8	Albania	ALB	642	Romania	ROU								29	CRUDE ANIMAL,VEG.MATERL.	1	No Quantity							19356			0
S3	2009	2009	2009	2	0	2	Export	8	Albania	ALB	688	Serbia	SRB								29	CRUDE ANIMAL,VEG.MATERL.	1	No Quantity							106871			0
S3	2009	2009	2009	2	0	2	Export	8	Albania	ALB	703	Slovakia	SVK								29	CRUDE ANIMAL,VEG.MATERL.	1	No Quantity							210220			0
S3	2009	2009	2009	2	0	2	Export	8	Albania	ALB	724	Spain	ESP								29	CRUDE ANIMAL,VEG.MATERL.	1	No Quantity							160082			0
S3	2009	2009	2009	2	0	2	Export	8	Albania	ALB	748	Swaziland	SWZ								29	CRUDE ANIMAL,VEG.MATERL.	1	No Quantity							130910			0
S3	2009	2009	2009	2	0	2	Export	8	Albania	ALB	757	Switzerland	CHE								29	CRUDE ANIMAL,VEG.MATERL.	1	No Quantity							167182			0
S3	2009	2009	2009	2	0	2	Export	8	Albania	ALB	792	Turkey	TUR								29	CRUDE ANIMAL,VEG.MATERL.	1	No Quantity							1603312			0
S3	2009	2009	2009	2	0	2	Export	8	Albania	ALB	807	North Macedonia	MKD								29	CRUDE ANIMAL,VEG.MATERL.	1	No Quantity							913185			0
S3	2009	2009	2009	2	0	2	Export	8	Albania	ALB	818	Egypt	EGY								29	CRUDE ANIMAL,VEG.MATERL.	1	No Quantity							53797			0
S3	2009	2009	2009	2	0	2	Export	8	Albania	ALB	842	USA	USA								29	CRUDE ANIMAL,VEG.MATERL.	1	No Quantity							2413184			0
S3	2009	2009	2009	2	0	2	Export	12	Algeria	DZA	0	World	WLD								29	CRUDE ANIMAL,VEG.MATERL.	1	No Quantity							60531			0
S3	2009	2009	2009	2	0	2	Export	12	Algeria	DZA	124	Canada	CAN								29	CRUDE ANIMAL,VEG.MATERL.	1	No Quantity							52			0
S3	2009	2009	2009	2	0	2	Export	12	Algeria	DZA	251	France	FRA								29	CRUDE ANIMAL,VEG.MATERL.	1	No Quantity							52157			0
S3	2009	2009	2009	2	0	2	Export	12	Algeria	DZA	381	Italy	ITA								29	CRUDE ANIMAL,VEG.MATERL.	1	No Quantity							179			0
S3	2009	2009	2009	2	0	2	Export	12	Algeria	DZA	466	Mali	MLI								29	CRUDE ANIMAL,VEG.MATERL.	1	No Quantity							1290			0
S3	2009	2009	2009	2	0	2	Export	12	Algeria	DZA	528	Netherlands	NLD								29	CRUDE ANIMAL,VEG.MATERL.	1	No Quantity							1234			0
S3	2009	2009	2009	2	0	2	Export	12	Algeria	DZA	686	Senegal	SEN								29	CRUDE ANIMAL,VEG.MATERL.	1	No Quantity							3980			0
S3	2009	2009	2009	2	0	2	Export	12	Algeria	DZA	788	Tunisia	TUN								29	CRUDE ANIMAL,VEG.MATERL.	1	No Quantity							330			0
S3	2009	2009	2009	2	0	2	Export	12	Algeria	DZA	826	United Kingdom	GBR								29	CRUDE ANIMAL,VEG.MATERL.	1	No Quantity							1309			0
S3	2009	2009	2009	2	0	2	Export	8	Albania	ALB	0	World	WLD								32	COAL, COKE, BRIQUETTES	1	No Quantity							60467			0
S3	2009	2009	2009	2	0	2	Export	8	Albania	ALB	124	Canada	CAN								32	COAL, COKE, BRIQUETTES	1	No Quantity							39			0
S3	2009	2009	2009	2	0	2	Export	8	Albania	ALB	300	Greece	GRC								32	COAL, COKE, BRIQUETTES	1	No Quantity							60428			0
S3	2009	2009	2009	2	0	2	Export	8	Albania	ALB	0	World	WLD								33	PETROLEUM,PETROL.PRODUCT	1	No Quantity							89946707			0
S3	2009	2009	2009	2	0	2	Export	8	Albania	ALB	56	Belgium	BEL								33	PETROLEUM,PETROL.PRODUCT	1	No Quantity							11936			0
S3	2009	2009	2009	2	0	2	Export	8	Albania	ALB	191	Croatia	HRV								33	PETROLEUM,PETROL.PRODUCT	1	No Quantity							9465			0
S3	2009	2009	2009	2	0	2	Export	8	Albania	ALB	276	Germany	DEU								33	PETROLEUM,PETROL.PRODUCT	1	No Quantity							57			0
S3	2009	2009	2009	2	0	2	Export	8	Albania	ALB	300	Greece	GRC								33	PETROLEUM,PETROL.PRODUCT	1	No Quantity							288771			0
S3	2009	2009	2009	2	0	2	Export	8	Albania	ALB	376	Israel	ISR								33	PETROLEUM,PETROL.PRODUCT	1	No Quantity							6399			0
S3	2009	2009	2009	2	0	2	Export	8	Albania	ALB	381	Italy	ITA								33	PETROLEUM,PETROL.PRODUCT	1	No Quantity							66864668			0
S3	2009	2009	2009	2	0	2	Export	8	Albania	ALB	430	Liberia	LBR								33	PETROLEUM,PETROL.PRODUCT	1	No Quantity							15398			0
S3	2009	2009	2009	2	0	2	Export	8	Albania	ALB	434	Libya	LBY								33	PETROLEUM,PETROL.PRODUCT	1	No Quantity							6450470			0
S3	2009	2009	2009	2	0	2	Export	8	Albania	ALB	440	Lithuania	LTU								33	PETROLEUM,PETROL.PRODUCT	1	No Quantity							20212			0
S3	2009	2009	2009	2	0	2	Export	8	Albania	ALB	470	Malta	MLT								33	PETROLEUM,PETROL.PRODUCT	1	No Quantity							15			0
S3	2009	2009	2009	2	0	2	Export	8	Albania	ALB	499	Montenegro	MNE								33	PETROLEUM,PETROL.PRODUCT	1	No Quantity							634682			0
S3	2009	2009	2009	2	0	2	Export	8	Albania	ALB	579	Norway	NOR								33	PETROLEUM,PETROL.PRODUCT	1	No Quantity							156867			0
S3	2009	2009	2009	2	0	2	Export	8	Albania	ALB	688	Serbia	SRB								33	PETROLEUM,PETROL.PRODUCT	1	No Quantity							60052			0
S3	2009	2009	2009	2	0	2	Export	8	Albania	ALB	703	Slovakia	SVK								33	PETROLEUM,PETROL.PRODUCT	1	No Quantity							4548945			0
S3	2009	2009	2009	2	0	2	Export	8	Albania	ALB	724	Spain	ESP								33	PETROLEUM,PETROL.PRODUCT	1	No Quantity							7374616			0
S3	2009	2009	2009	2	0	2	Export	8	Albania	ALB	784	United Arab Emirates	ARE								33	PETROLEUM,PETROL.PRODUCT	1	No Quantity							2608107			0
S3	2009	2009	2009	2	0	2	Export	8	Albania	ALB	807	North Macedonia	MKD								33	PETROLEUM,PETROL.PRODUCT	1	No Quantity							896047			0
S3	2009	2009	2009	2	0	2	Export	12	Algeria	DZA	0	World	WLD								33	PETROLEUM,PETROL.PRODUCT	1	No Quantity							26574664001			0
S3	2009	2009	2009	2	0	2	Export	12	Algeria	DZA	24	Angola	AGO								33	PETROLEUM,PETROL.PRODUCT	1	No Quantity							10443			0
S3	2009	2009	2009	2	0	2	Export	12	Algeria	DZA	36	Australia	AUS								33	PETROLEUM,PETROL.PRODUCT	1	No Quantity							48595034			0
S3	2009	2009	2009	2	0	2	Export	12	Algeria	DZA	44	Bahamas	BHS								33	PETROLEUM,PETROL.PRODUCT	1	No Quantity							162176812			0
S3	2009	2009	2009	2	0	2	Export	12	Algeria	DZA	56	Belgium	BEL								33	PETROLEUM,PETROL.PRODUCT	1	No Quantity							1070865246			0
S3	2009	2009	2009	2	0	2	Export	12	Algeria	DZA	76	Brazil	BRA								33	PETROLEUM,PETROL.PRODUCT	1	No Quantity							1336290503			0
S3	2009	2009	2009	2	0	2	Export	12	Algeria	DZA	124	Canada	CAN								33	PETROLEUM,PETROL.PRODUCT	1	No Quantity							2438111543			0
S3	2009	2009	2009	2	0	2	Export	12	Algeria	DZA	148	Chad	TCD								33	PETROLEUM,PETROL.PRODUCT	1	No Quantity							1820			0
S3	2009	2009	2009	2	0	2	Export	12	Algeria	DZA	156	China	CHN								33	PETROLEUM,PETROL.PRODUCT	1	No Quantity							849766215			0
S3	2009	2009	2009	2	0	2	Export	12	Algeria	DZA	174	Comoros	COM								33	PETROLEUM,PETROL.PRODUCT	1	No Quantity							73456			0
S3	2009	2009	2009	2	0	2	Export	12	Algeria	DZA	192	Cuba	CUB								33	PETROLEUM,PETROL.PRODUCT	1	No Quantity							182214657			0
S3	2009	2009	2009	2	0	2	Export	12	Algeria	DZA	233	Estonia	EST								33	PETROLEUM,PETROL.PRODUCT	1	No Quantity							10017096			0
S3	2009	2009	2009	2	0	2	Export	12	Algeria	DZA	251	France	FRA								33	PETROLEUM,PETROL.PRODUCT	1	No Quantity							1601544834			0
S3	2009	2009	2009	2	0	2	Export	12	Algeria	DZA	276	Germany	DEU								33	PETROLEUM,PETROL.PRODUCT	1	No Quantity							330220829			0
S3	2009	2009	2009	2	0	2	Export	12	Algeria	DZA	300	Greece	GRC								33	PETROLEUM,PETROL.PRODUCT	1	No Quantity							22224345			0
S3	2009	2009	2009	2	0	2	Export	12	Algeria	DZA	344	China, Hong Kong SAR	HKG								33	PETROLEUM,PETROL.PRODUCT	1	No Quantity							31298404			0
S3	2009	2009	2009	2	0	2	Export	12	Algeria	DZA	360	Indonesia	IDN								33	PETROLEUM,PETROL.PRODUCT	1	No Quantity							164079024			0
S3	2009	2009	2009	2	0	2	Export	12	Algeria	DZA	372	Ireland	IRL								33	PETROLEUM,PETROL.PRODUCT	1	No Quantity							32857985			0
S3	2009	2009	2009	2	0	2	Export	12	Algeria	DZA	381	Italy	ITA								33	PETROLEUM,PETROL.PRODUCT	1	No Quantity							343201489			0
S3	2009	2009	2009	2	0	2	Export	12	Algeria	DZA	388	Jamaica	JAM								33	PETROLEUM,PETROL.PRODUCT	1	No Quantity							52221			0
S3	2009	2009	2009	2	0	2	Export	12	Algeria	DZA	392	Japan	JPN								33	PETROLEUM,PETROL.PRODUCT	1	No Quantity							41004459			0
S3	2009	2009	2009	2	0	2	Export	12	Algeria	DZA	410	Rep. of Korea	KOR								33	PETROLEUM,PETROL.PRODUCT	1	No Quantity							1388239487			0
S3	2009	2009	2009	2	0	2	Export	12	Algeria	DZA	470	Malta	MLT								33	PETROLEUM,PETROL.PRODUCT	1	No Quantity							129726559			0
S3	2009	2009	2009	2	0	2	Export	12	Algeria	DZA	490	Other Asia, nes									33	PETROLEUM,PETROL.PRODUCT	1	No Quantity							102387432			0
S3	2009	2009	2009	2	0	2	Export	12	Algeria	DZA	528	Netherlands	NLD								33	PETROLEUM,PETROL.PRODUCT	1	No Quantity							2373374992			0
S3	2009	2009	2009	2	0	2	Export	12	Algeria	DZA	562	Niger	NER								33	PETROLEUM,PETROL.PRODUCT	1	No Quantity							22645			0
S3	2009	2009	2009	2	0	2	Export	12	Algeria	DZA	591	Panama	PAN								33	PETROLEUM,PETROL.PRODUCT	1	No Quantity							428175			0
S3	2009	2009	2009	2	0	2	Export	12	Algeria	DZA	616	Poland	POL								33	PETROLEUM,PETROL.PRODUCT	1	No Quantity							158098353			0
S3	2009	2009	2009	2	0	2	Export	12	Algeria	DZA	620	Portugal	PRT								33	PETROLEUM,PETROL.PRODUCT	1	No Quantity							374029649			0
S3	2009	2009	2009	2	0	2	Export	12	Algeria	DZA	642	Romania	ROU								33	PETROLEUM,PETROL.PRODUCT	1	No Quantity							68042151			0
S3	2009	2009	2009	2	0	2	Export	12	Algeria	DZA	643	Russian Federation	RUS								33	PETROLEUM,PETROL.PRODUCT	1	No Quantity							5929			0
S3	2009	2009	2009	2	0	2	Export	12	Algeria	DZA	682	Saudi Arabia	SAU								33	PETROLEUM,PETROL.PRODUCT	1	No Quantity							14876382			0
S3	2009	2009	2009	2	0	2	Export	12	Algeria	DZA	699	India	IND								33	PETROLEUM,PETROL.PRODUCT	1	No Quantity							452878381			0
S3	2009	2009	2009	2	0	2	Export	12	Algeria	DZA	710	South Africa	ZAF								33	PETROLEUM,PETROL.PRODUCT	1	No Quantity							443			0
S3	2009	2009	2009	2	0	2	Export	12	Algeria	DZA	724	Spain	ESP								33	PETROLEUM,PETROL.PRODUCT	1	No Quantity							1881469627			0
S3	2009	2009	2009	2	0	2	Export	12	Algeria	DZA	752	Sweden	SWE								33	PETROLEUM,PETROL.PRODUCT	1	No Quantity							57148479			0
S3	2009	2009	2009	2	0	2	Export	12	Algeria	DZA	757	Switzerland	CHE								33	PETROLEUM,PETROL.PRODUCT	1	No Quantity							16425814			0
S3	2009	2009	2009	2	0	2	Export	12	Algeria	DZA	760	Syria	SYR								33	PETROLEUM,PETROL.PRODUCT	1	No Quantity							73118			0
S3	2009	2009	2009	2	0	2	Export	12	Algeria	DZA	764	Thailand	THA								33	PETROLEUM,PETROL.PRODUCT	1	No Quantity							145973826			0
S3	2009	2009	2009	2	0	2	Export	12	Algeria	DZA	784	United Arab Emirates	ARE								33	PETROLEUM,PETROL.PRODUCT	1	No Quantity							34194760			0
S3	2009	2009	2009	2	0	2	Export	12	Algeria	DZA	788	Tunisia	TUN								33	PETROLEUM,PETROL.PRODUCT	1	No Quantity							58			0
S3	2009	2009	2009	2	0	2	Export	12	Algeria	DZA	792	Turkey	TUR								33	PETROLEUM,PETROL.PRODUCT	1	No Quantity							23816805			0
S3	2009	2009	2009	2	0	2	Export	12	Algeria	DZA	804	Ukraine	UKR								33	PETROLEUM,PETROL.PRODUCT	1	No Quantity							5608089			0
S3	2009	2009	2009	2	0	2	Export	12	Algeria	DZA	818	Egypt	EGY								33	PETROLEUM,PETROL.PRODUCT	1	No Quantity							360289			0
S3	2009	2009	2009	2	0	2	Export	12	Algeria	DZA	826	United Kingdom	GBR								33	PETROLEUM,PETROL.PRODUCT	1	No Quantity							708271531			0
S3	2009	2009	2009	2	0	2	Export	12	Algeria	DZA	842	USA	USA								33	PETROLEUM,PETROL.PRODUCT	1	No Quantity							9974604612			0
S3	2009	2009	2009	2	0	2	Export	8	Albania	ALB	0	World	WLD								34	GAS,NATURAL,MANUFACTURED	1	No Quantity							5805792			0
S3	2009	2009	2009	2	0	2	Export	8	Albania	ALB	300	Greece	GRC								34	GAS,NATURAL,MANUFACTURED	1	No Quantity							18926			0
S3	2009	2009	2009	2	0	2	Export	8	Albania	ALB	499	Montenegro	MNE								34	GAS,NATURAL,MANUFACTURED	1	No Quantity							1296586			0
S3	2009	2009	2009	2	0	2	Export	8	Albania	ALB	688	Serbia	SRB								34	GAS,NATURAL,MANUFACTURED	1	No Quantity							79257			0
S3	2009	2009	2009	2	0	2	Export	8	Albania	ALB	703	Slovakia	SVK								34	GAS,NATURAL,MANUFACTURED	1	No Quantity							1474995			0
S3	2009	2009	2009	2	0	2	Export	8	Albania	ALB	807	North Macedonia	MKD								34	GAS,NATURAL,MANUFACTURED	1	No Quantity							2936027			0
S3	2009	2009	2009	2	0	2	Export	12	Algeria	DZA	0	World	WLD								34	GAS,NATURAL,MANUFACTURED	1	No Quantity							17855416056			0
S3	2009	2009	2009	2	0	2	Export	12	Algeria	DZA	56	Belgium	BEL								34	GAS,NATURAL,MANUFACTURED	1	No Quantity							62061804			0
S3	2009	2009	2009	2	0	2	Export	12	Algeria	DZA	76	Brazil	BRA								34	GAS,NATURAL,MANUFACTURED	1	No Quantity							108533053			0
S3	2009	2009	2009	2	0	2	Export	12	Algeria	DZA	156	China	CHN								34	GAS,NATURAL,MANUFACTURED	1	No Quantity							16210936			0
S3	2009	2009	2009	2	0	2	Export	12	Algeria	DZA	196	Cyprus	CYP								34	GAS,NATURAL,MANUFACTURED	1	No Quantity							913157			0
S3	2009	2009	2009	2	0	2	Export	12	Algeria	DZA	214	Dominican Rep.	DOM								34	GAS,NATURAL,MANUFACTURED	1	No Quantity							20576851			0
S3	2009	2009	2009	2	0	2	Export	12	Algeria	DZA	218	Ecuador	ECU								34	GAS,NATURAL,MANUFACTURED	1	No Quantity							8460191			0
S3	2009	2009	2009	2	0	2	Export	12	Algeria	DZA	251	France	FRA								34	GAS,NATURAL,MANUFACTURED	1	No Quantity							2702468890			0
S3	2009	2009	2009	2	0	2	Export	12	Algeria	DZA	300	Greece	GRC								34	GAS,NATURAL,MANUFACTURED	1	No Quantity							183749853			0
S3	2009	2009	2009	2	0	2	Export	12	Algeria	DZA	352	Iceland	ISL								34	GAS,NATURAL,MANUFACTURED	1	No Quantity							100008689			0
S3	2009	2009	2009	2	0	2	Export	12	Algeria	DZA	381	Italy	ITA								34	GAS,NATURAL,MANUFACTURED	1	No Quantity							5286709619			0
S3	2009	2009	2009	2	0	2	Export	12	Algeria	DZA	392	Japan	JPN								34	GAS,NATURAL,MANUFACTURED	1	No Quantity							179401776			0
S3	2009	2009	2009	2	0	2	Export	12	Algeria	DZA	410	Rep. of Korea	KOR								34	GAS,NATURAL,MANUFACTURED	1	No Quantity							71297811			0
S3	2009	2009	2009	2	0	2	Export	12	Algeria	DZA	470	Malta	MLT								34	GAS,NATURAL,MANUFACTURED	1	No Quantity							17941965			0
S3	2009	2009	2009	2	0	2	Export	12	Algeria	DZA	484	Mexico	MEX								34	GAS,NATURAL,MANUFACTURED	1	No Quantity							10896127			0
S3	2009	2009	2009	2	0	2	Export	12	Algeria	DZA	504	Morocco	MAR								34	GAS,NATURAL,MANUFACTURED	1	No Quantity							354959830			0
S3	2009	2009	2009	2	0	2	Export	12	Algeria	DZA	528	Netherlands	NLD								34	GAS,NATURAL,MANUFACTURED	1	No Quantity							881592221			0
S3	2009	2009	2009	2	0	2	Export	12	Algeria	DZA	562	Niger	NER								34	GAS,NATURAL,MANUFACTURED	1	No Quantity							36938605			0
S3	2009	2009	2009	2	0	2	Export	12	Algeria	DZA	620	Portugal	PRT								34	GAS,NATURAL,MANUFACTURED	1	No Quantity							570484209			0
S3	2009	2009	2009	2	0	2	Export	12	Algeria	DZA	642	Romania	ROU								34	GAS,NATURAL,MANUFACTURED	1	No Quantity							5868469			0
S3	2009	2009	2009	2	0	2	Export	12	Algeria	DZA	699	India	IND								34	GAS,NATURAL,MANUFACTURED	1	No Quantity							29227536			0
S3	2009	2009	2009	2	0	2	Export	12	Algeria	DZA	705	Slovenia	SVN								34	GAS,NATURAL,MANUFACTURED	1	No Quantity							71375177			0
S3	2009	2009	2009	2	0	2	Export	12	Algeria	DZA	724	Spain	ESP								34	GAS,NATURAL,MANUFACTURED	1	No Quantity							3392487180			0
S3	2009	2009	2009	2	0	2	Export	12	Algeria	DZA	748	Swaziland	SWZ								34	GAS,NATURAL,MANUFACTURED	1	No Quantity							3174236			0
S3	2009	2009	2009	2	0	2	Export	12	Algeria	DZA	752	Sweden	SWE								34	GAS,NATURAL,MANUFACTURED	1	No Quantity							46141163			0
S3	2009	2009	2009	2	0	2	Export	12	Algeria	DZA	757	Switzerland	CHE								34	GAS,NATURAL,MANUFACTURED	1	No Quantity							88588206			0
S3	2009	2009	2009	2	0	2	Export	12	Algeria	DZA	788	Tunisia	TUN								34	GAS,NATURAL,MANUFACTURED	1	No Quantity							409971581			0
S3	2009	2009	2009	2	0	2	Export	12	Algeria	DZA	792	Turkey	TUR								34	GAS,NATURAL,MANUFACTURED	1	No Quantity							1915422003			0
S3	2009	2009	2009	2	0	2	Export	12	Algeria	DZA	818	Egypt	EGY								34	GAS,NATURAL,MANUFACTURED	1	No Quantity							464467247			0
S3	2009	2009	2009	2	0	2	Export	12	Algeria	DZA	826	United Kingdom	GBR								34	GAS,NATURAL,MANUFACTURED	1	No Quantity							430261833			0
S3	2009	2009	2009	2	0	2	Export	12	Algeria	DZA	842	USA	USA								34	GAS,NATURAL,MANUFACTURED	1	No Quantity							384720405			0
S3	2009	2009	2009	2	0	2	Export	12	Algeria	DZA	887	Yemen	YEM								34	GAS,NATURAL,MANUFACTURED	1	No Quantity							505433			0
S3	2009	2009	2009	2	0	2	Export	8	Albania	ALB	0	World	WLD								35	ELECTRIC CURRENT	1	No Quantity							30342496			0
S3	2009	2009	2009	2	0	2	Export	8	Albania	ALB	40	Austria	AUT								35	ELECTRIC CURRENT	1	No Quantity							396097			0
S3	2009	2009	2009	2	0	2	Export	8	Albania	ALB	300	Greece	GRC								35	ELECTRIC CURRENT	1	No Quantity							7123768			0
S3	2009	2009	2009	2	0	2	Export	8	Albania	ALB	688	Serbia	SRB								35	ELECTRIC CURRENT	1	No Quantity							11402987			0
S3	2009	2009	2009	2	0	2	Export	8	Albania	ALB	703	Slovakia	SVK								35	ELECTRIC CURRENT	1	No Quantity							1209983			0
S3	2009	2009	2009	2	0	2	Export	8	Albania	ALB	757	Switzerland	CHE								35	ELECTRIC CURRENT	1	No Quantity							10209662			0
S3	2009	2009	2009	2	0	2	Export	12	Algeria	DZA	0	World	WLD								35	ELECTRIC CURRENT	1	No Quantity							12954545			0
S3	2009	2009	2009	2	0	2	Export	12	Algeria	DZA	504	Morocco	MAR								35	ELECTRIC CURRENT	1	No Quantity							12954545			0
S3	2009	2009	2009	2	0	2	Export	12	Algeria	DZA	0	World	WLD								41	ANIMAL OILS AND FATS	1	No Quantity							45204			0
S3	2009	2009	2009	2	0	2	Export	12	Algeria	DZA	686	Senegal	SEN								41	ANIMAL OILS AND FATS	1	No Quantity							45204			0
S3	2009	2009	2009	2	0	2	Export	8	Albania	ALB	0	World	WLD								42	FIXED VEG. FATS AND OILS	1	No Quantity							413659			0
S3	2009	2009	2009	2	0	2	Export	8	Albania	ALB	300	Greece	GRC								42	FIXED VEG. FATS AND OILS	1	No Quantity							7571			0
S3	2009	2009	2009	2	0	2	Export	8	Albania	ALB	688	Serbia	SRB								42	FIXED VEG. FATS AND OILS	1	No Quantity							277073			0
S3	2009	2009	2009	2	0	2	Export	8	Albania	ALB	703	Slovakia	SVK								42	FIXED VEG. FATS AND OILS	1	No Quantity							102663			0
S3	2009	2009	2009	2	0	2	Export	8	Albania	ALB	757	Switzerland	CHE								42	FIXED VEG. FATS AND OILS	1	No Quantity							26352			0
S3	2009	2009	2009	2	0	2	Export	12	Algeria	DZA	0	World	WLD								42	FIXED VEG. FATS AND OILS	1	No Quantity							1774869			0
S3	2009	2009	2009	2	0	2	Export	12	Algeria	DZA	48	Bahrain	BHR								42	FIXED VEG. FATS AND OILS	1	No Quantity							34961			0
S3	2009	2009	2009	2	0	2	Export	12	Algeria	DZA	124	Canada	CAN								42	FIXED VEG. FATS AND OILS	1	No Quantity							46136			0
S3	2009	2009	2009	2	0	2	Export	12	Algeria	DZA	251	France	FRA								42	FIXED VEG. FATS AND OILS	1	No Quantity							177799			0
S3	2009	2009	2009	2	0	2	Export	12	Algeria	DZA	324	Guinea	GIN								42	FIXED VEG. FATS AND OILS	1	No Quantity							38458			0
S3	2009	2009	2009	2	0	2	Export	12	Algeria	DZA	384	Côte d'Ivoire	CIV								42	FIXED VEG. FATS AND OILS	1	No Quantity							16464			0
S3	2009	2009	2009	2	0	2	Export	12	Algeria	DZA	422	Lebanon	LBN								42	FIXED VEG. FATS AND OILS	1	No Quantity							719			0
S3	2009	2009	2009	2	0	2	Export	12	Algeria	DZA	434	Libya	LBY								42	FIXED VEG. FATS AND OILS	1	No Quantity							481987			0
S3	2009	2009	2009	2	0	2	Export	12	Algeria	DZA	466	Mali	MLI								42	FIXED VEG. FATS AND OILS	1	No Quantity							9570			0
S3	2009	2009	2009	2	0	2	Export	12	Algeria	DZA	478	Mauritania	MRT								42	FIXED VEG. FATS AND OILS	1	No Quantity							48841			0
S3	2009	2009	2009	2	0	2	Export	12	Algeria	DZA	562	Niger	NER								42	FIXED VEG. FATS AND OILS	1	No Quantity							194471			0
S3	2009	2009	2009	2	0	2	Export	12	Algeria	DZA	643	Russian Federation	RUS								42	FIXED VEG. FATS AND OILS	1	No Quantity							3476			0
S3	2009	2009	2009	2	0	2	Export	12	Algeria	DZA	686	Senegal	SEN								42	FIXED VEG. FATS AND OILS	1	No Quantity							35383			0
S3	2009	2009	2009	2	0	2	Export	12	Algeria	DZA	752	Sweden	SWE								42	FIXED VEG. FATS AND OILS	1	No Quantity							35929			0
S3	2009	2009	2009	2	0	2	Export	12	Algeria	DZA	784	United Arab Emirates	ARE								42	FIXED VEG. FATS AND OILS	1	No Quantity							649019			0
S3	2009	2009	2009	2	0	2	Export	12	Algeria	DZA	842	USA	USA								42	FIXED VEG. FATS AND OILS	1	No Quantity							1656			0
S3	2009	2009	2009	2	0	2	Export	8	Albania	ALB	0	World	WLD								43	ANIMAL,VEG.FATS,OILS,NES	1	No Quantity							12578			0
S3	2009	2009	2009	2	0	2	Export	8	Albania	ALB	688	Serbia	SRB								43	ANIMAL,VEG.FATS,OILS,NES	1	No Quantity							9326			0
S3	2009	2009	2009	2	0	2	Export	8	Albania	ALB	703	Slovakia	SVK								43	ANIMAL,VEG.FATS,OILS,NES	1	No Quantity							3252			0
S3	2009	2009	2009	2	0	2	Export	12	Algeria	DZA	0	World	WLD								43	ANIMAL,VEG.FATS,OILS,NES	1	No Quantity							1858919			0
S3	2009	2009	2009	2	0	2	Export	12	Algeria	DZA	124	Canada	CAN								43	ANIMAL,VEG.FATS,OILS,NES	1	No Quantity							2299			0
S3	2009	2009	2009	2	0	2	Export	12	Algeria	DZA	528	Netherlands	NLD								43	ANIMAL,VEG.FATS,OILS,NES	1	No Quantity							1843413			0
S3	2009	2009	2009	2	0	2	Export	12	Algeria	DZA	826	United Kingdom	GBR								43	ANIMAL,VEG.FATS,OILS,NES	1	No Quantity							13207			0
S3	2009	2009	2009	2	0	2	Export	8	Albania	ALB	0	World	WLD								51	ORGANIC CHEMICALS	1	No Quantity							6139			0
S3	2009	2009	2009	2	0	2	Export	8	Albania	ALB	688	Serbia	SRB								51	ORGANIC CHEMICALS	1	No Quantity							2181			0
S3	2009	2009	2009	2	0	2	Export	8	Albania	ALB	703	Slovakia	SVK								51	ORGANIC CHEMICALS	1	No Quantity							113			0
S3	2009	2009	2009	2	0	2	Export	8	Albania	ALB	807	North Macedonia	MKD								51	ORGANIC CHEMICALS	1	No Quantity							3845			0
S3	2009	2009	2009	2	0	2	Export	12	Algeria	DZA	0	World	WLD								51	ORGANIC CHEMICALS	1	No Quantity							53637285			0
S3	2009	2009	2009	2	0	2	Export	12	Algeria	DZA	56	Belgium	BEL								51	ORGANIC CHEMICALS	1	No Quantity							3524			0
S3	2009	2009	2009	2	0	2	Export	12	Algeria	DZA	156	China	CHN								51	ORGANIC CHEMICALS	1	No Quantity							2832425			0
S3	2009	2009	2009	2	0	2	Export	12	Algeria	DZA	251	France	FRA								51	ORGANIC CHEMICALS	1	No Quantity							569662			0
S3	2009	2009	2009	2	0	2	Export	12	Algeria	DZA	300	Greece	GRC								51	ORGANIC CHEMICALS	1	No Quantity							843902			0
S3	2009	2009	2009	2	0	2	Export	12	Algeria	DZA	381	Italy	ITA								51	ORGANIC CHEMICALS	1	No Quantity							8417427			0
S3	2009	2009	2009	2	0	2	Export	12	Algeria	DZA	458	Malaysia	MYS								51	ORGANIC CHEMICALS	1	No Quantity							701116			0
S3	2009	2009	2009	2	0	2	Export	12	Algeria	DZA	466	Mali	MLI								51	ORGANIC CHEMICALS	1	No Quantity							26919			0
S3	2009	2009	2009	2	0	2	Export	12	Algeria	DZA	562	Niger	NER								51	ORGANIC CHEMICALS	1	No Quantity							6000			0
S3	2009	2009	2009	2	0	2	Export	12	Algeria	DZA	620	Portugal	PRT								51	ORGANIC CHEMICALS	1	No Quantity							722358			0
S3	2009	2009	2009	2	0	2	Export	12	Algeria	DZA	699	India	IND								51	ORGANIC CHEMICALS	1	No Quantity							1055329			0
S3	2009	2009	2009	2	0	2	Export	12	Algeria	DZA	702	Singapore	SGP								51	ORGANIC CHEMICALS	1	No Quantity							11063680			0
S3	2009	2009	2009	2	0	2	Export	12	Algeria	DZA	724	Spain	ESP								51	ORGANIC CHEMICALS	1	No Quantity							3890613			0
S3	2009	2009	2009	2	0	2	Export	12	Algeria	DZA	760	Syria	SYR								51	ORGANIC CHEMICALS	1	No Quantity							523			0
S3	2009	2009	2009	2	0	2	Export	12	Algeria	DZA	784	United Arab Emirates	ARE								51	ORGANIC CHEMICALS	1	No Quantity							7081479			0
S3	2009	2009	2009	2	0	2	Export	12	Algeria	DZA	788	Tunisia	TUN								51	ORGANIC CHEMICALS	1	No Quantity							12703221			0
S3	2009	2009	2009	2	0	2	Export	12	Algeria	DZA	792	Turkey	TUR								51	ORGANIC CHEMICALS	1	No Quantity							2010373			0
S3	2009	2009	2009	2	0	2	Export	12	Algeria	DZA	818	Egypt	EGY								51	ORGANIC CHEMICALS	1	No Quantity							604080			0
S3	2009	2009	2009	2	0	2	Export	12	Algeria	DZA	842	USA	USA								51	ORGANIC CHEMICALS	1	No Quantity							1104654			0
S3	2009	2009	2009	2	0	2	Export	8	Albania	ALB	0	World	WLD								52	INORGANIC CHEMICALS	1	No Quantity							727781			0
S3	2009	2009	2009	2	0	2	Export	8	Albania	ALB	100	Bulgaria	BGR								52	INORGANIC CHEMICALS	1	No Quantity							55979			0
S3	2009	2009	2009	2	0	2	Export	8	Albania	ALB	276	Germany	DEU								52	INORGANIC CHEMICALS	1	No Quantity							143			0
S3	2009	2009	2009	2	0	2	Export	8	Albania	ALB	300	Greece	GRC								52	INORGANIC CHEMICALS	1	No Quantity							281576			0
S3	2009	2009	2009	2	0	2	Export	8	Albania	ALB	381	Italy	ITA								52	INORGANIC CHEMICALS	1	No Quantity							15954			0
S3	2009	2009	2009	2	0	2	Export	8	Albania	ALB	499	Montenegro	MNE								52	INORGANIC CHEMICALS	1	No Quantity							23492			0
S3	2009	2009	2009	2	0	2	Export	8	Albania	ALB	688	Serbia	SRB								52	INORGANIC CHEMICALS	1	No Quantity							50112			0
S3	2009	2009	2009	2	0	2	Export	8	Albania	ALB	702	Singapore	SGP								52	INORGANIC CHEMICALS	1	No Quantity							202299			0
S3	2009	2009	2009	2	0	2	Export	8	Albania	ALB	703	Slovakia	SVK								52	INORGANIC CHEMICALS	1	No Quantity							32335			0
S3	2009	2009	2009	2	0	2	Export	8	Albania	ALB	705	Slovenia	SVN								52	INORGANIC CHEMICALS	1	No Quantity							4985			0
S3	2009	2009	2009	2	0	2	Export	8	Albania	ALB	807	North Macedonia	MKD								52	INORGANIC CHEMICALS	1	No Quantity							60905			0
S3	2009	2009	2009	2	0	2	Export	12	Algeria	DZA	0	World	WLD								52	INORGANIC CHEMICALS	1	No Quantity							194487778			0
S3	2009	2009	2009	2	0	2	Export	12	Algeria	DZA	56	Belgium	BEL								52	INORGANIC CHEMICALS	1	No Quantity							56248			0
S3	2009	2009	2009	2	0	2	Export	12	Algeria	DZA	100	Bulgaria	BGR								52	INORGANIC CHEMICALS	1	No Quantity							12358			0
S3	2009	2009	2009	2	0	2	Export	12	Algeria	DZA	156	China	CHN								52	INORGANIC CHEMICALS	1	No Quantity							161523			0
S3	2009	2009	2009	2	0	2	Export	12	Algeria	DZA	251	France	FRA								52	INORGANIC CHEMICALS	1	No Quantity							83460352			0
S3	2009	2009	2009	2	0	2	Export	12	Algeria	DZA	276	Germany	DEU								52	INORGANIC CHEMICALS	1	No Quantity							1307515			0
S3	2009	2009	2009	2	0	2	Export	12	Algeria	DZA	381	Italy	ITA								52	INORGANIC CHEMICALS	1	No Quantity							3779483			0
S3	2009	2009	2009	2	0	2	Export	12	Algeria	DZA	434	Libya	LBY								52	INORGANIC CHEMICALS	1	No Quantity							15306			0
S3	2009	2009	2009	2	0	2	Export	12	Algeria	DZA	466	Mali	MLI								52	INORGANIC CHEMICALS	1	No Quantity							26512			0
S3	2009	2009	2009	2	0	2	Export	12	Algeria	DZA	478	Mauritania	MRT								52	INORGANIC CHEMICALS	1	No Quantity							9224			0
S3	2009	2009	2009	2	0	2	Export	12	Algeria	DZA	504	Morocco	MAR								52	INORGANIC CHEMICALS	1	No Quantity							2377239			0
S3	2009	2009	2009	2	0	2	Export	12	Algeria	DZA	528	Netherlands	NLD								52	INORGANIC CHEMICALS	1	No Quantity							18565			0
S3	2009	2009	2009	2	0	2	Export	12	Algeria	DZA	616	Poland	POL								52	INORGANIC CHEMICALS	1	No Quantity							116791			0
S3	2009	2009	2009	2	0	2	Export	12	Algeria	DZA	620	Portugal	PRT								52	INORGANIC CHEMICALS	1	No Quantity							13797310			0
S3	2009	2009	2009	2	0	2	Export	12	Algeria	DZA	686	Senegal	SEN								52	INORGANIC CHEMICALS	1	No Quantity							41497			0
S3	2009	2009	2009	2	0	2	Export	12	Algeria	DZA	724	Spain	ESP								52	INORGANIC CHEMICALS	1	No Quantity							83609464			0
S3	2009	2009	2009	2	0	2	Export	12	Algeria	DZA	752	Sweden	SWE								52	INORGANIC CHEMICALS	1	No Quantity							994539			0
S3	2009	2009	2009	2	0	2	Export	12	Algeria	DZA	757	Switzerland	CHE								52	INORGANIC CHEMICALS	1	No Quantity							3831763			0
S3	2009	2009	2009	2	0	2	Export	12	Algeria	DZA	760	Syria	SYR								52	INORGANIC CHEMICALS	1	No Quantity							20979			0
S3	2009	2009	2009	2	0	2	Export	12	Algeria	DZA	788	Tunisia	TUN								52	INORGANIC CHEMICALS	1	No Quantity							851110			0
S3	2009	2009	2009	2	0	2	Export	8	Albania	ALB	0	World	WLD								53	DYES,COLOURING MATERIALS	1	No Quantity							1011258			0
S3	2009	2009	2009	2	0	2	Export	8	Albania	ALB	40	Austria	AUT								53	DYES,COLOURING MATERIALS	1	No Quantity							10289			0
S3	2009	2009	2009	2	0	2	Export	8	Albania	ALB	100	Bulgaria	BGR								53	DYES,COLOURING MATERIALS	1	No Quantity							19733			0
S3	2009	2009	2009	2	0	2	Export	8	Albania	ALB	300	Greece	GRC								53	DYES,COLOURING MATERIALS	1	No Quantity							12920			0
S3	2009	2009	2009	2	0	2	Export	8	Albania	ALB	381	Italy	ITA								53	DYES,COLOURING MATERIALS	1	No Quantity							8529			0
S3	2009	2009	2009	2	0	2	Export	8	Albania	ALB	499	Montenegro	MNE								53	DYES,COLOURING MATERIALS	1	No Quantity							537063			0
S3	2009	2009	2009	2	0	2	Export	8	Albania	ALB	512	Oman	OMN								53	DYES,COLOURING MATERIALS	1	No Quantity							4206			0
S3	2009	2009	2009	2	0	2	Export	8	Albania	ALB	528	Netherlands	NLD								53	DYES,COLOURING MATERIALS	1	No Quantity							3510			0
S3	2009	2009	2009	2	0	2	Export	8	Albania	ALB	682	Saudi Arabia	SAU								53	DYES,COLOURING MATERIALS	1	No Quantity							6554			0
S3	2009	2009	2009	2	0	2	Export	8	Albania	ALB	688	Serbia	SRB								53	DYES,COLOURING MATERIALS	1	No Quantity							175486			0
S3	2009	2009	2009	2	0	2	Export	8	Albania	ALB	703	Slovakia	SVK								53	DYES,COLOURING MATERIALS	1	No Quantity							178000			0
S3	2009	2009	2009	2	0	2	Export	8	Albania	ALB	705	Slovenia	SVN								53	DYES,COLOURING MATERIALS	1	No Quantity							5123			0
S3	2009	2009	2009	2	0	2	Export	8	Albania	ALB	784	United Arab Emirates	ARE								53	DYES,COLOURING MATERIALS	1	No Quantity							5032			0
S3	2009	2009	2009	2	0	2	Export	8	Albania	ALB	807	North Macedonia	MKD								53	DYES,COLOURING MATERIALS	1	No Quantity							44813			0
S3	2009	2009	2009	2	0	2	Export	12	Algeria	DZA	0	World	WLD								53	DYES,COLOURING MATERIALS	1	No Quantity							12868			0
S3	2009	2009	2009	2	0	2	Export	12	Algeria	DZA	251	France	FRA								53	DYES,COLOURING MATERIALS	1	No Quantity							177			0
S3	2009	2009	2009	2	0	2	Export	12	Algeria	DZA	381	Italy	ITA								53	DYES,COLOURING MATERIALS	1	No Quantity							3			0
S3	2009	2009	2009	2	0	2	Export	12	Algeria	DZA	686	Senegal	SEN								53	DYES,COLOURING MATERIALS	1	No Quantity							22			0
S3	2009	2009	2009	2	0	2	Export	12	Algeria	DZA	760	Syria	SYR								53	DYES,COLOURING MATERIALS	1	No Quantity							12471			0
S3	2009	2009	2009	2	0	2	Export	12	Algeria	DZA	788	Tunisia	TUN								53	DYES,COLOURING MATERIALS	1	No Quantity							195			0
S3	2009	2009	2009	2	0	2	Export	8	Albania	ALB	0	World	WLD								54	MEDICINAL,PHARM.PRODUCTS	1	No Quantity							1471835			0
S3	2009	2009	2009	2	0	2	Export	8	Albania	ALB	40	Austria	AUT								54	MEDICINAL,PHARM.PRODUCTS	1	No Quantity							18320			0
S3	2009	2009	2009	2	0	2	Export	8	Albania	ALB	196	Cyprus	CYP								54	MEDICINAL,PHARM.PRODUCTS	1	No Quantity							8118			0
S3	2009	2009	2009	2	0	2	Export	8	Albania	ALB	300	Greece	GRC								54	MEDICINAL,PHARM.PRODUCTS	1	No Quantity							71363			0
S3	2009	2009	2009	2	0	2	Export	8	Albania	ALB	381	Italy	ITA								54	MEDICINAL,PHARM.PRODUCTS	1	No Quantity							577668			0
S3	2009	2009	2009	2	0	2	Export	8	Albania	ALB	499	Montenegro	MNE								54	MEDICINAL,PHARM.PRODUCTS	1	No Quantity							16997			0
S3	2009	2009	2009	2	0	2	Export	8	Albania	ALB	642	Romania	ROU								54	MEDICINAL,PHARM.PRODUCTS	1	No Quantity							186			0
S3	2009	2009	2009	2	0	2	Export	8	Albania	ALB	688	Serbia	SRB								54	MEDICINAL,PHARM.PRODUCTS	1	No Quantity							508110			0
S3	2009	2009	2009	2	0	2	Export	8	Albania	ALB	703	Slovakia	SVK								54	MEDICINAL,PHARM.PRODUCTS	1	No Quantity							194163			0
S3	2009	2009	2009	2	0	2	Export	8	Albania	ALB	762	Tajikistan	TJK								54	MEDICINAL,PHARM.PRODUCTS	1	No Quantity							56997			0
S3	2009	2009	2009	2	0	2	Export	8	Albania	ALB	807	North Macedonia	MKD								54	MEDICINAL,PHARM.PRODUCTS	1	No Quantity							19912			0
S3	2009	2009	2009	2	0	2	Export	12	Algeria	DZA	0	World	WLD								54	MEDICINAL,PHARM.PRODUCTS	1	No Quantity							2653371			0
S3	2009	2009	2009	2	0	2	Export	12	Algeria	DZA	192	Cuba	CUB								54	MEDICINAL,PHARM.PRODUCTS	1	No Quantity							8672			0
S3	2009	2009	2009	2	0	2	Export	12	Algeria	DZA	251	France	FRA								54	MEDICINAL,PHARM.PRODUCTS	1	No Quantity							863523			0
S3	2009	2009	2009	2	0	2	Export	12	Algeria	DZA	276	Germany	DEU								54	MEDICINAL,PHARM.PRODUCTS	1	No Quantity							955			0
S3	2009	2009	2009	2	0	2	Export	12	Algeria	DZA	368	Iraq	IRQ								54	MEDICINAL,PHARM.PRODUCTS	1	No Quantity							50205			0
S3	2009	2009	2009	2	0	2	Export	12	Algeria	DZA	381	Italy	ITA								54	MEDICINAL,PHARM.PRODUCTS	1	No Quantity							19401			0
S3	2009	2009	2009	2	0	2	Export	12	Algeria	DZA	384	Côte d'Ivoire	CIV								54	MEDICINAL,PHARM.PRODUCTS	1	No Quantity							23462			0
S3	2009	2009	2009	2	0	2	Export	12	Algeria	DZA	400	Jordan	JOR								54	MEDICINAL,PHARM.PRODUCTS	1	No Quantity							80838			0
S3	2009	2009	2009	2	0	2	Export	12	Algeria	DZA	434	Libya	LBY								54	MEDICINAL,PHARM.PRODUCTS	1	No Quantity							550209			0
S3	2009	2009	2009	2	0	2	Export	12	Algeria	DZA	466	Mali	MLI								54	MEDICINAL,PHARM.PRODUCTS	1	No Quantity							9720			0
S3	2009	2009	2009	2	0	2	Export	12	Algeria	DZA	478	Mauritania	MRT								54	MEDICINAL,PHARM.PRODUCTS	1	No Quantity							65776			0
S3	2009	2009	2009	2	0	2	Export	12	Algeria	DZA	504	Morocco	MAR								54	MEDICINAL,PHARM.PRODUCTS	1	No Quantity							144177			0
S3	2009	2009	2009	2	0	2	Export	12	Algeria	DZA	562	Niger	NER								54	MEDICINAL,PHARM.PRODUCTS	1	No Quantity							237255			0
S3	2009	2009	2009	2	0	2	Export	12	Algeria	DZA	566	Nigeria	NGA								54	MEDICINAL,PHARM.PRODUCTS	1	No Quantity							10887			0
S3	2009	2009	2009	2	0	2	Export	12	Algeria	DZA	682	Saudi Arabia	SAU								54	MEDICINAL,PHARM.PRODUCTS	1	No Quantity							85078			0
S3	2009	2009	2009	2	0	2	Export	12	Algeria	DZA	686	Senegal	SEN								54	MEDICINAL,PHARM.PRODUCTS	1	No Quantity							61630			0
S3	2009	2009	2009	2	0	2	Export	12	Algeria	DZA	724	Spain	ESP								54	MEDICINAL,PHARM.PRODUCTS	1	No Quantity							238370			0
S3	2009	2009	2009	2	0	2	Export	12	Algeria	DZA	736	Fmr Sudan	SDN								54	MEDICINAL,PHARM.PRODUCTS	1	No Quantity							30505			0
S3	2009	2009	2009	2	0	2	Export	12	Algeria	DZA	760	Syria	SYR								54	MEDICINAL,PHARM.PRODUCTS	1	No Quantity							101890			0
S3	2009	2009	2009	2	0	2	Export	12	Algeria	DZA	788	Tunisia	TUN								54	MEDICINAL,PHARM.PRODUCTS	1	No Quantity							23778			0
S3	2009	2009	2009	2	0	2	Export	12	Algeria	DZA	854	Burkina Faso	BFA								54	MEDICINAL,PHARM.PRODUCTS	1	No Quantity							31712			0
S3	2009	2009	2009	2	0	2	Export	12	Algeria	DZA	887	Yemen	YEM								54	MEDICINAL,PHARM.PRODUCTS	1	No Quantity							15328			0
S3	2009	2009	2009	2	0	2	Export	8	Albania	ALB	0	World	WLD								55	ESSENTL.OILS,PERFUME,ETC	1	No Quantity							807710			0
S3	2009	2009	2009	2	0	2	Export	8	Albania	ALB	40	Austria	AUT								55	ESSENTL.OILS,PERFUME,ETC	1	No Quantity							326313			0
S3	2009	2009	2009	2	0	2	Export	8	Albania	ALB	56	Belgium	BEL								55	ESSENTL.OILS,PERFUME,ETC	1	No Quantity							47843			0
S3	2009	2009	2009	2	0	2	Export	8	Albania	ALB	70	Bosnia Herzegovina	BIH								55	ESSENTL.OILS,PERFUME,ETC	1	No Quantity							11005			0
S3	2009	2009	2009	2	0	2	Export	8	Albania	ALB	251	France	FRA								55	ESSENTL.OILS,PERFUME,ETC	1	No Quantity							109553			0
S3	2009	2009	2009	2	0	2	Export	8	Albania	ALB	276	Germany	DEU								55	ESSENTL.OILS,PERFUME,ETC	1	No Quantity							45106			0
S3	2009	2009	2009	2	0	2	Export	8	Albania	ALB	300	Greece	GRC								55	ESSENTL.OILS,PERFUME,ETC	1	No Quantity							65057			0
S3	2009	2009	2009	2	0	2	Export	8	Albania	ALB	381	Italy	ITA								55	ESSENTL.OILS,PERFUME,ETC	1	No Quantity							18735			0
S3	2009	2009	2009	2	0	2	Export	8	Albania	ALB	528	Netherlands	NLD								55	ESSENTL.OILS,PERFUME,ETC	1	No Quantity							11430			0
S3	2009	2009	2009	2	0	2	Export	8	Albania	ALB	688	Serbia	SRB								55	ESSENTL.OILS,PERFUME,ETC	1	No Quantity							84127			0
S3	2009	2009	2009	2	0	2	Export	8	Albania	ALB	703	Slovakia	SVK								55	ESSENTL.OILS,PERFUME,ETC	1	No Quantity							52245			0
S3	2009	2009	2009	2	0	2	Export	8	Albania	ALB	724	Spain	ESP								55	ESSENTL.OILS,PERFUME,ETC	1	No Quantity							33390			0
S3	2009	2009	2009	2	0	2	Export	8	Albania	ALB	826	United Kingdom	GBR								55	ESSENTL.OILS,PERFUME,ETC	1	No Quantity							2905			0
S3	2009	2009	2009	2	0	2	Export	12	Algeria	DZA	0	World	WLD								55	ESSENTL.OILS,PERFUME,ETC	1	No Quantity							5786059			0
S3	2009	2009	2009	2	0	2	Export	12	Algeria	DZA	56	Belgium	BEL								55	ESSENTL.OILS,PERFUME,ETC	1	No Quantity							1381			0
S3	2009	2009	2009	2	0	2	Export	12	Algeria	DZA	124	Canada	CAN								55	ESSENTL.OILS,PERFUME,ETC	1	No Quantity							2727			0
S3	2009	2009	2009	2	0	2	Export	12	Algeria	DZA	251	France	FRA								55	ESSENTL.OILS,PERFUME,ETC	1	No Quantity							38036			0
S3	2009	2009	2009	2	0	2	Export	12	Algeria	DZA	276	Germany	DEU								55	ESSENTL.OILS,PERFUME,ETC	1	No Quantity							9			0
S3	2009	2009	2009	2	0	2	Export	12	Algeria	DZA	422	Lebanon	LBN								55	ESSENTL.OILS,PERFUME,ETC	1	No Quantity							1922			0
S3	2009	2009	2009	2	0	2	Export	12	Algeria	DZA	434	Libya	LBY								55	ESSENTL.OILS,PERFUME,ETC	1	No Quantity							50632			0
S3	2009	2009	2009	2	0	2	Export	12	Algeria	DZA	466	Mali	MLI								55	ESSENTL.OILS,PERFUME,ETC	1	No Quantity							8015			0
S3	2009	2009	2009	2	0	2	Export	12	Algeria	DZA	470	Malta	MLT								55	ESSENTL.OILS,PERFUME,ETC	1	No Quantity							69264			0
S3	2009	2009	2009	2	0	2	Export	12	Algeria	DZA	478	Mauritania	MRT								55	ESSENTL.OILS,PERFUME,ETC	1	No Quantity							3737			0
S3	2009	2009	2009	2	0	2	Export	12	Algeria	DZA	504	Morocco	MAR								55	ESSENTL.OILS,PERFUME,ETC	1	No Quantity							736502			0
S3	2009	2009	2009	2	0	2	Export	12	Algeria	DZA	528	Netherlands	NLD								55	ESSENTL.OILS,PERFUME,ETC	1	No Quantity							20793			0
S3	2009	2009	2009	2	0	2	Export	12	Algeria	DZA	562	Niger	NER								55	ESSENTL.OILS,PERFUME,ETC	1	No Quantity							6502			0
S3	2009	2009	2009	2	0	2	Export	12	Algeria	DZA	686	Senegal	SEN								55	ESSENTL.OILS,PERFUME,ETC	1	No Quantity							126161			0
S3	2009	2009	2009	2	0	2	Export	12	Algeria	DZA	724	Spain	ESP								55	ESSENTL.OILS,PERFUME,ETC	1	No Quantity							194187			0
S3	2009	2009	2009	2	0	2	Export	12	Algeria	DZA	736	Fmr Sudan	SDN								55	ESSENTL.OILS,PERFUME,ETC	1	No Quantity							12970			0
S3	2009	2009	2009	2	0	2	Export	12	Algeria	DZA	788	Tunisia	TUN								55	ESSENTL.OILS,PERFUME,ETC	1	No Quantity							4467309			0
S3	2009	2009	2009	2	0	2	Export	12	Algeria	DZA	818	Egypt	EGY								55	ESSENTL.OILS,PERFUME,ETC	1	No Quantity							44027			0
S3	2009	2009	2009	2	0	2	Export	12	Algeria	DZA	854	Burkina Faso	BFA								55	ESSENTL.OILS,PERFUME,ETC	1	No Quantity							1885			0
S3	2009	2009	2009	2	0	2	Export	8	Albania	ALB	0	World	WLD								56	FERTILIZER,EXCEPT GRP272	1	No Quantity							12675			0
S3	2009	2009	2009	2	0	2	Export	8	Albania	ALB	499	Montenegro	MNE								56	FERTILIZER,EXCEPT GRP272	1	No Quantity							12675			0
S3	2009	2009	2009	2	0	2	Export	12	Algeria	DZA	0	World	WLD								56	FERTILIZER,EXCEPT GRP272	1	No Quantity							144363			0
S3	2009	2009	2009	2	0	2	Export	12	Algeria	DZA	788	Tunisia	TUN								56	FERTILIZER,EXCEPT GRP272	1	No Quantity							144363			0
S3	2009	2009	2009	2	0	2	Export	8	Albania	ALB	0	World	WLD								57	PLASTICS IN PRIMARY FORM	1	No Quantity							1050103			0
S3	2009	2009	2009	2	0	2	Export	8	Albania	ALB	40	Austria	AUT								57	PLASTICS IN PRIMARY FORM	1	No Quantity							6004			0
S3	2009	2009	2009	2	0	2	Export	8	Albania	ALB	100	Bulgaria	BGR								57	PLASTICS IN PRIMARY FORM	1	No Quantity							24863			0
S3	2009	2009	2009	2	0	2	Export	8	Albania	ALB	156	China	CHN								57	PLASTICS IN PRIMARY FORM	1	No Quantity							217175			0
S3	2009	2009	2009	2	0	2	Export	8	Albania	ALB	276	Germany	DEU								57	PLASTICS IN PRIMARY FORM	1	No Quantity							60580			0
S3	2009	2009	2009	2	0	2	Export	8	Albania	ALB	300	Greece	GRC								57	PLASTICS IN PRIMARY FORM	1	No Quantity							161314			0
S3	2009	2009	2009	2	0	2	Export	8	Albania	ALB	381	Italy	ITA								57	PLASTICS IN PRIMARY FORM	1	No Quantity							24898			0
S3	2009	2009	2009	2	0	2	Export	8	Albania	ALB	499	Montenegro	MNE								57	PLASTICS IN PRIMARY FORM	1	No Quantity							13745			0
S3	2009	2009	2009	2	0	2	Export	8	Albania	ALB	688	Serbia	SRB								57	PLASTICS IN PRIMARY FORM	1	No Quantity							268160			0
S3	2009	2009	2009	2	0	2	Export	8	Albania	ALB	703	Slovakia	SVK								57	PLASTICS IN PRIMARY FORM	1	No Quantity							89460			0
S3	2009	2009	2009	2	0	2	Export	8	Albania	ALB	705	Slovenia	SVN								57	PLASTICS IN PRIMARY FORM	1	No Quantity							23518			0
S3	2009	2009	2009	2	0	2	Export	8	Albania	ALB	757	Switzerland	CHE								57	PLASTICS IN PRIMARY FORM	1	No Quantity							31241			0
S3	2009	2009	2009	2	0	2	Export	8	Albania	ALB	792	Turkey	TUR								57	PLASTICS IN PRIMARY FORM	1	No Quantity							42386			0
S3	2009	2009	2009	2	0	2	Export	8	Albania	ALB	807	North Macedonia	MKD								57	PLASTICS IN PRIMARY FORM	1	No Quantity							86761			0
S3	2009	2009	2009	2	0	2	Export	12	Algeria	DZA	0	World	WLD								57	PLASTICS IN PRIMARY FORM	1	No Quantity							63349			0
S3	2009	2009	2009	2	0	2	Export	12	Algeria	DZA	156	China	CHN								57	PLASTICS IN PRIMARY FORM	1	No Quantity							691			0
S3	2009	2009	2009	2	0	2	Export	12	Algeria	DZA	251	France	FRA								57	PLASTICS IN PRIMARY FORM	1	No Quantity							4308			0
S3	2009	2009	2009	2	0	2	Export	12	Algeria	DZA	276	Germany	DEU								57	PLASTICS IN PRIMARY FORM	1	No Quantity							1646			0
S3	2009	2009	2009	2	0	2	Export	12	Algeria	DZA	400	Jordan	JOR								57	PLASTICS IN PRIMARY FORM	1	No Quantity							2194			0
S3	2009	2009	2009	2	0	2	Export	12	Algeria	DZA	788	Tunisia	TUN								57	PLASTICS IN PRIMARY FORM	1	No Quantity							54510			0
S3	2009	2009	2009	2	0	2	Export	8	Albania	ALB	0	World	WLD								58	PLASTIC,NON-PRIMARY FORM	1	No Quantity							444796			0
S3	2009	2009	2009	2	0	2	Export	8	Albania	ALB	100	Bulgaria	BGR								58	PLASTIC,NON-PRIMARY FORM	1	No Quantity							38532			0
S3	2009	2009	2009	2	0	2	Export	8	Albania	ALB	276	Germany	DEU								58	PLASTIC,NON-PRIMARY FORM	1	No Quantity							25			0
S3	2009	2009	2009	2	0	2	Export	8	Albania	ALB	300	Greece	GRC								58	PLASTIC,NON-PRIMARY FORM	1	No Quantity							65561			0
S3	2009	2009	2009	2	0	2	Export	8	Albania	ALB	348	Hungary	HUN								58	PLASTIC,NON-PRIMARY FORM	1	No Quantity							6950			0
S3	2009	2009	2009	2	0	2	Export	8	Albania	ALB	381	Italy	ITA								58	PLASTIC,NON-PRIMARY FORM	1	No Quantity							82916			0
S3	2009	2009	2009	2	0	2	Export	8	Albania	ALB	499	Montenegro	MNE								58	PLASTIC,NON-PRIMARY FORM	1	No Quantity							19554			0
S3	2009	2009	2009	2	0	2	Export	8	Albania	ALB	528	Netherlands	NLD								58	PLASTIC,NON-PRIMARY FORM	1	No Quantity							2895			0
S3	2009	2009	2009	2	0	2	Export	8	Albania	ALB	616	Poland	POL								58	PLASTIC,NON-PRIMARY FORM	1	No Quantity							10087			0
S3	2009	2009	2009	2	0	2	Export	8	Albania	ALB	688	Serbia	SRB								58	PLASTIC,NON-PRIMARY FORM	1	No Quantity							100976			0
S3	2009	2009	2009	2	0	2	Export	8	Albania	ALB	703	Slovakia	SVK								58	PLASTIC,NON-PRIMARY FORM	1	No Quantity							110745			0
S3	2009	2009	2009	2	0	2	Export	8	Albania	ALB	757	Switzerland	CHE								58	PLASTIC,NON-PRIMARY FORM	1	No Quantity							6556			0
S3	2009	2009	2009	2	0	2	Export	12	Algeria	DZA	0	World	WLD								58	PLASTIC,NON-PRIMARY FORM	1	No Quantity							1357706			0
S3	2009	2009	2009	2	0	2	Export	12	Algeria	DZA	120	Cameroon	CMR								58	PLASTIC,NON-PRIMARY FORM	1	No Quantity							32280			0
S3	2009	2009	2009	2	0	2	Export	12	Algeria	DZA	132	Cabo Verde	CPV								58	PLASTIC,NON-PRIMARY FORM	1	No Quantity							12266			0
S3	2009	2009	2009	2	0	2	Export	12	Algeria	DZA	251	France	FRA								58	PLASTIC,NON-PRIMARY FORM	1	No Quantity							188			0
S3	2009	2009	2009	2	0	2	Export	12	Algeria	DZA	266	Gabon	GAB								58	PLASTIC,NON-PRIMARY FORM	1	No Quantity							2030			0
S3	2009	2009	2009	2	0	2	Export	12	Algeria	DZA	276	Germany	DEU								58	PLASTIC,NON-PRIMARY FORM	1	No Quantity							5677			0
S3	2009	2009	2009	2	0	2	Export	12	Algeria	DZA	381	Italy	ITA								58	PLASTIC,NON-PRIMARY FORM	1	No Quantity							57			0
S3	2009	2009	2009	2	0	2	Export	12	Algeria	DZA	434	Libya	LBY								58	PLASTIC,NON-PRIMARY FORM	1	No Quantity							68239			0
S3	2009	2009	2009	2	0	2	Export	12	Algeria	DZA	504	Morocco	MAR								58	PLASTIC,NON-PRIMARY FORM	1	No Quantity							75019			0
S3	2009	2009	2009	2	0	2	Export	12	Algeria	DZA	528	Netherlands	NLD								58	PLASTIC,NON-PRIMARY FORM	1	No Quantity							4556			0
S3	2009	2009	2009	2	0	2	Export	12	Algeria	DZA	562	Niger	NER								58	PLASTIC,NON-PRIMARY FORM	1	No Quantity							8059			0
S3	2009	2009	2009	2	0	2	Export	12	Algeria	DZA	620	Portugal	PRT								58	PLASTIC,NON-PRIMARY FORM	1	No Quantity							17			0
S3	2009	2009	2009	2	0	2	Export	12	Algeria	DZA	784	United Arab Emirates	ARE								58	PLASTIC,NON-PRIMARY FORM	1	No Quantity							1869			0
S3	2009	2009	2009	2	0	2	Export	12	Algeria	DZA	788	Tunisia	TUN								58	PLASTIC,NON-PRIMARY FORM	1	No Quantity							1145297			0
S3	2009	2009	2009	2	0	2	Export	12	Algeria	DZA	826	United Kingdom	GBR								58	PLASTIC,NON-PRIMARY FORM	1	No Quantity							2152			0
S3	2009	2009	2009	2	0	2	Export	8	Albania	ALB	0	World	WLD								59	CHEMICAL MATERIALS NES	1	No Quantity							1588757			0
S3	2009	2009	2009	2	0	2	Export	8	Albania	ALB	40	Austria	AUT								59	CHEMICAL MATERIALS NES	1	No Quantity							179			0
S3	2009	2009	2009	2	0	2	Export	8	Albania	ALB	300	Greece	GRC								59	CHEMICAL MATERIALS NES	1	No Quantity							2701			0
S3	2009	2009	2009	2	0	2	Export	8	Albania	ALB	376	Israel	ISR								59	CHEMICAL MATERIALS NES	1	No Quantity							1949			0
S3	2009	2009	2009	2	0	2	Export	8	Albania	ALB	381	Italy	ITA								59	CHEMICAL MATERIALS NES	1	No Quantity							442335			0
S3	2009	2009	2009	2	0	2	Export	8	Albania	ALB	499	Montenegro	MNE								59	CHEMICAL MATERIALS NES	1	No Quantity							47730			0
S3	2009	2009	2009	2	0	2	Export	8	Albania	ALB	688	Serbia	SRB								59	CHEMICAL MATERIALS NES	1	No Quantity							183958			0
S3	2009	2009	2009	2	0	2	Export	8	Albania	ALB	703	Slovakia	SVK								59	CHEMICAL MATERIALS NES	1	No Quantity							234447			0
S3	2009	2009	2009	2	0	2	Export	8	Albania	ALB	752	Sweden	SWE								59	CHEMICAL MATERIALS NES	1	No Quantity							3			0
S3	2009	2009	2009	2	0	2	Export	8	Albania	ALB	757	Switzerland	CHE								59	CHEMICAL MATERIALS NES	1	No Quantity							649589			0
S3	2009	2009	2009	2	0	2	Export	8	Albania	ALB	807	North Macedonia	MKD								59	CHEMICAL MATERIALS NES	1	No Quantity							25864			0
S3	2009	2009	2009	2	0	2	Export	12	Algeria	DZA	0	World	WLD								59	CHEMICAL MATERIALS NES	1	No Quantity							427505			0
S3	2009	2009	2009	2	0	2	Export	12	Algeria	DZA	56	Belgium	BEL								59	CHEMICAL MATERIALS NES	1	No Quantity							22			0
S3	2009	2009	2009	2	0	2	Export	12	Algeria	DZA	251	France	FRA								59	CHEMICAL MATERIALS NES	1	No Quantity							139			0
S3	2009	2009	2009	2	0	2	Export	12	Algeria	DZA	276	Germany	DEU								59	CHEMICAL MATERIALS NES	1	No Quantity							65105			0
S3	2009	2009	2009	2	0	2	Export	12	Algeria	DZA	381	Italy	ITA								59	CHEMICAL MATERIALS NES	1	No Quantity							21813			0
S3	2009	2009	2009	2	0	2	Export	12	Algeria	DZA	400	Jordan	JOR								59	CHEMICAL MATERIALS NES	1	No Quantity							46400			0
S3	2009	2009	2009	2	0	2	Export	12	Algeria	DZA	422	Lebanon	LBN								59	CHEMICAL MATERIALS NES	1	No Quantity							10040			0
S3	2009	2009	2009	2	0	2	Export	12	Algeria	DZA	434	Libya	LBY								59	CHEMICAL MATERIALS NES	1	No Quantity							35811			0
S3	2009	2009	2009	2	0	2	Export	12	Algeria	DZA	442	Luxembourg	LUX								59	CHEMICAL MATERIALS NES	1	No Quantity							2037			0
S3	2009	2009	2009	2	0	2	Export	12	Algeria	DZA	512	Oman	OMN								59	CHEMICAL MATERIALS NES	1	No Quantity							57228			0
S3	2009	2009	2009	2	0	2	Export	12	Algeria	DZA	566	Nigeria	NGA								59	CHEMICAL MATERIALS NES	1	No Quantity							162502			0
S3	2009	2009	2009	2	0	2	Export	12	Algeria	DZA	686	Senegal	SEN								59	CHEMICAL MATERIALS NES	1	No Quantity							406			0
S3	2009	2009	2009	2	0	2	Export	12	Algeria	DZA	788	Tunisia	TUN								59	CHEMICAL MATERIALS NES	1	No Quantity							5119			0
S3	2009	2009	2009	2	0	2	Export	12	Algeria	DZA	792	Turkey	TUR								59	CHEMICAL MATERIALS NES	1	No Quantity							8692			0
S3	2009	2009	2009	2	0	2	Export	12	Algeria	DZA	818	Egypt	EGY								59	CHEMICAL MATERIALS NES	1	No Quantity							3214			0
S3	2009	2009	2009	2	0	2	Export	12	Algeria	DZA	842	USA	USA								59	CHEMICAL MATERIALS NES	1	No Quantity							8977			0
S3	2009	2009	2009	2	0	2	Export	8	Albania	ALB	0	World	WLD								61	LEATHER, LEATHER GOODS	1	No Quantity							6936064			0
S3	2009	2009	2009	2	0	2	Export	8	Albania	ALB	70	Bosnia Herzegovina	BIH								61	LEATHER, LEATHER GOODS	1	No Quantity							129805			0
S3	2009	2009	2009	2	0	2	Export	8	Albania	ALB	300	Greece	GRC								61	LEATHER, LEATHER GOODS	1	No Quantity							383833			0
S3	2009	2009	2009	2	0	2	Export	8	Albania	ALB	381	Italy	ITA								61	LEATHER, LEATHER GOODS	1	No Quantity							6049521			0
S3	2009	2009	2009	2	0	2	Export	8	Albania	ALB	499	Montenegro	MNE								61	LEATHER, LEATHER GOODS	1	No Quantity							67197			0
S3	2009	2009	2009	2	0	2	Export	8	Albania	ALB	688	Serbia	SRB								61	LEATHER, LEATHER GOODS	1	No Quantity							17968			0
S3	2009	2009	2009	2	0	2	Export	8	Albania	ALB	724	Spain	ESP								61	LEATHER, LEATHER GOODS	1	No Quantity							73374			0
S3	2009	2009	2009	2	0	2	Export	8	Albania	ALB	792	Turkey	TUR								61	LEATHER, LEATHER GOODS	1	No Quantity							214367			0
S3	2009	2009	2009	2	0	2	Export	12	Algeria	DZA	0	World	WLD								61	LEATHER, LEATHER GOODS	1	No Quantity							11811687			0
S3	2009	2009	2009	2	0	2	Export	12	Algeria	DZA	156	China	CHN								61	LEATHER, LEATHER GOODS	1	No Quantity							87528			0
S3	2009	2009	2009	2	0	2	Export	12	Algeria	DZA	251	France	FRA								61	LEATHER, LEATHER GOODS	1	No Quantity							736287			0
S3	2009	2009	2009	2	0	2	Export	12	Algeria	DZA	276	Germany	DEU								61	LEATHER, LEATHER GOODS	1	No Quantity							75663			0
S3	2009	2009	2009	2	0	2	Export	12	Algeria	DZA	381	Italy	ITA								61	LEATHER, LEATHER GOODS	1	No Quantity							8081439			0
S3	2009	2009	2009	2	0	2	Export	12	Algeria	DZA	620	Portugal	PRT								61	LEATHER, LEATHER GOODS	1	No Quantity							105866			0
S3	2009	2009	2009	2	0	2	Export	12	Algeria	DZA	699	India	IND								61	LEATHER, LEATHER GOODS	1	No Quantity							2166366			0
S3	2009	2009	2009	2	0	2	Export	12	Algeria	DZA	724	Spain	ESP								61	LEATHER, LEATHER GOODS	1	No Quantity							339654			0
S3	2009	2009	2009	2	0	2	Export	12	Algeria	DZA	760	Syria	SYR								61	LEATHER, LEATHER GOODS	1	No Quantity							32867			0
S3	2009	2009	2009	2	0	2	Export	12	Algeria	DZA	788	Tunisia	TUN								61	LEATHER, LEATHER GOODS	1	No Quantity							132663			0
S3	2009	2009	2009	2	0	2	Export	12	Algeria	DZA	858	Uruguay	URY								61	LEATHER, LEATHER GOODS	1	No Quantity							53354			0
S3	2009	2009	2009	2	0	2	Export	8	Albania	ALB	0	World	WLD								62	RUBBER MANUFACTURES, NES	1	No Quantity							899352			0
S3	2009	2009	2009	2	0	2	Export	8	Albania	ALB	56	Belgium	BEL								62	RUBBER MANUFACTURES, NES	1	No Quantity							526			0
S3	2009	2009	2009	2	0	2	Export	8	Albania	ALB	300	Greece	GRC								62	RUBBER MANUFACTURES, NES	1	No Quantity							11499			0
S3	2009	2009	2009	2	0	2	Export	8	Albania	ALB	348	Hungary	HUN								62	RUBBER MANUFACTURES, NES	1	No Quantity							141			0
S3	2009	2009	2009	2	0	2	Export	8	Albania	ALB	381	Italy	ITA								62	RUBBER MANUFACTURES, NES	1	No Quantity							588668			0
S3	2009	2009	2009	2	0	2	Export	8	Albania	ALB	404	Kenya	KEN								62	RUBBER MANUFACTURES, NES	1	No Quantity							419			0
S3	2009	2009	2009	2	0	2	Export	8	Albania	ALB	499	Montenegro	MNE								62	RUBBER MANUFACTURES, NES	1	No Quantity							61250			0
S3	2009	2009	2009	2	0	2	Export	8	Albania	ALB	642	Romania	ROU								62	RUBBER MANUFACTURES, NES	1	No Quantity							41438			0
S3	2009	2009	2009	2	0	2	Export	8	Albania	ALB	688	Serbia	SRB								62	RUBBER MANUFACTURES, NES	1	No Quantity							40351			0
S3	2009	2009	2009	2	0	2	Export	8	Albania	ALB	703	Slovakia	SVK								62	RUBBER MANUFACTURES, NES	1	No Quantity							46816			0
S3	2009	2009	2009	2	0	2	Export	8	Albania	ALB	792	Turkey	TUR								62	RUBBER MANUFACTURES, NES	1	No Quantity							102052			0
S3	2009	2009	2009	2	0	2	Export	8	Albania	ALB	807	North Macedonia	MKD								62	RUBBER MANUFACTURES, NES	1	No Quantity							6191			0
S3	2009	2009	2009	2	0	2	Export	12	Algeria	DZA	0	World	WLD								62	RUBBER MANUFACTURES, NES	1	No Quantity							12809841			0
S3	2009	2009	2009	2	0	2	Export	12	Algeria	DZA	24	Angola	AGO								62	RUBBER MANUFACTURES, NES	1	No Quantity							2779			0
S3	2009	2009	2009	2	0	2	Export	12	Algeria	DZA	56	Belgium	BEL								62	RUBBER MANUFACTURES, NES	1	No Quantity							545			0
S3	2009	2009	2009	2	0	2	Export	12	Algeria	DZA	120	Cameroon	CMR								62	RUBBER MANUFACTURES, NES	1	No Quantity							127932			0
S3	2009	2009	2009	2	0	2	Export	12	Algeria	DZA	124	Canada	CAN								62	RUBBER MANUFACTURES, NES	1	No Quantity							897			0
S3	2009	2009	2009	2	0	2	Export	12	Algeria	DZA	178	Congo	COG								62	RUBBER MANUFACTURES, NES	1	No Quantity							323704			0
S3	2009	2009	2009	2	0	2	Export	12	Algeria	DZA	251	France	FRA								62	RUBBER MANUFACTURES, NES	1	No Quantity							8365			0
S3	2009	2009	2009	2	0	2	Export	12	Algeria	DZA	276	Germany	DEU								62	RUBBER MANUFACTURES, NES	1	No Quantity							508			0
S3	2009	2009	2009	2	0	2	Export	12	Algeria	DZA	381	Italy	ITA								62	RUBBER MANUFACTURES, NES	1	No Quantity							3088			0
S3	2009	2009	2009	2	0	2	Export	12	Algeria	DZA	414	Kuwait	KWT								62	RUBBER MANUFACTURES, NES	1	No Quantity							29105			0
S3	2009	2009	2009	2	0	2	Export	12	Algeria	DZA	434	Libya	LBY								62	RUBBER MANUFACTURES, NES	1	No Quantity							3478001			0
S3	2009	2009	2009	2	0	2	Export	12	Algeria	DZA	478	Mauritania	MRT								62	RUBBER MANUFACTURES, NES	1	No Quantity							857			0
S3	2009	2009	2009	2	0	2	Export	12	Algeria	DZA	512	Oman	OMN								62	RUBBER MANUFACTURES, NES	1	No Quantity							621011			0
S3	2009	2009	2009	2	0	2	Export	12	Algeria	DZA	528	Netherlands	NLD								62	RUBBER MANUFACTURES, NES	1	No Quantity							4302480			0
S3	2009	2009	2009	2	0	2	Export	12	Algeria	DZA	562	Niger	NER								62	RUBBER MANUFACTURES, NES	1	No Quantity							147299			0
S3	2009	2009	2009	2	0	2	Export	12	Algeria	DZA	566	Nigeria	NGA								62	RUBBER MANUFACTURES, NES	1	No Quantity							937935			0
S3	2009	2009	2009	2	0	2	Export	12	Algeria	DZA	620	Portugal	PRT								62	RUBBER MANUFACTURES, NES	1	No Quantity							83			0
S3	2009	2009	2009	2	0	2	Export	12	Algeria	DZA	643	Russian Federation	RUS								62	RUBBER MANUFACTURES, NES	1	No Quantity							838			0
S3	2009	2009	2009	2	0	2	Export	12	Algeria	DZA	682	Saudi Arabia	SAU								62	RUBBER MANUFACTURES, NES	1	No Quantity							814385			0
S3	2009	2009	2009	2	0	2	Export	12	Algeria	DZA	710	South Africa	ZAF								62	RUBBER MANUFACTURES, NES	1	No Quantity							73462			0
S3	2009	2009	2009	2	0	2	Export	12	Algeria	DZA	724	Spain	ESP								62	RUBBER MANUFACTURES, NES	1	No Quantity							11284			0
S3	2009	2009	2009	2	0	2	Export	12	Algeria	DZA	784	United Arab Emirates	ARE								62	RUBBER MANUFACTURES, NES	1	No Quantity							825759			0
S3	2009	2009	2009	2	0	2	Export	12	Algeria	DZA	788	Tunisia	TUN								62	RUBBER MANUFACTURES, NES	1	No Quantity							161889			0
S3	2009	2009	2009	2	0	2	Export	12	Algeria	DZA	792	Turkey	TUR								62	RUBBER MANUFACTURES, NES	1	No Quantity							297475			0
S3	2009	2009	2009	2	0	2	Export	12	Algeria	DZA	800	Uganda	UGA								62	RUBBER MANUFACTURES, NES	1	No Quantity							75119			0
S3	2009	2009	2009	2	0	2	Export	12	Algeria	DZA	818	Egypt	EGY								62	RUBBER MANUFACTURES, NES	1	No Quantity							320149			0
S3	2009	2009	2009	2	0	2	Export	12	Algeria	DZA	834	United Rep. of Tanzania	TZA								62	RUBBER MANUFACTURES, NES	1	No Quantity							72292			0
S3	2009	2009	2009	2	0	2	Export	12	Algeria	DZA	842	USA	USA								62	RUBBER MANUFACTURES, NES	1	No Quantity							1145			0
S3	2009	2009	2009	2	0	2	Export	12	Algeria	DZA	887	Yemen	YEM								62	RUBBER MANUFACTURES, NES	1	No Quantity							171455			0
S3	2009	2009	2009	2	0	2	Export	8	Albania	ALB	0	World	WLD								63	CORK, WOOD MANUFACTURES	1	No Quantity							7228414			0
S3	2009	2009	2009	2	0	2	Export	8	Albania	ALB	40	Austria	AUT								63	CORK, WOOD MANUFACTURES	1	No Quantity							19140			0
S3	2009	2009	2009	2	0	2	Export	8	Albania	ALB	100	Bulgaria	BGR								63	CORK, WOOD MANUFACTURES	1	No Quantity							88402			0
S3	2009	2009	2009	2	0	2	Export	8	Albania	ALB	191	Croatia	HRV								63	CORK, WOOD MANUFACTURES	1	No Quantity							17788			0
S3	2009	2009	2009	2	0	2	Export	8	Albania	ALB	208	Denmark	DNK								63	CORK, WOOD MANUFACTURES	1	No Quantity							227973			0
S3	2009	2009	2009	2	0	2	Export	8	Albania	ALB	251	France	FRA								63	CORK, WOOD MANUFACTURES	1	No Quantity							89866			0
S3	2009	2009	2009	2	0	2	Export	8	Albania	ALB	276	Germany	DEU								63	CORK, WOOD MANUFACTURES	1	No Quantity							327944			0
S3	2009	2009	2009	2	0	2	Export	8	Albania	ALB	300	Greece	GRC								63	CORK, WOOD MANUFACTURES	1	No Quantity							996256			0
S3	2009	2009	2009	2	0	2	Export	8	Albania	ALB	348	Hungary	HUN								63	CORK, WOOD MANUFACTURES	1	No Quantity							604			0
S3	2009	2009	2009	2	0	2	Export	8	Albania	ALB	381	Italy	ITA								63	CORK, WOOD MANUFACTURES	1	No Quantity							5130469			0
S3	2009	2009	2009	2	0	2	Export	8	Albania	ALB	499	Montenegro	MNE								63	CORK, WOOD MANUFACTURES	1	No Quantity							41313			0
S3	2009	2009	2009	2	0	2	Export	8	Albania	ALB	528	Netherlands	NLD								63	CORK, WOOD MANUFACTURES	1	No Quantity							38315			0
S3	2009	2009	2009	2	0	2	Export	8	Albania	ALB	688	Serbia	SRB								63	CORK, WOOD MANUFACTURES	1	No Quantity							29236			0
S3	2009	2009	2009	2	0	2	Export	8	Albania	ALB	703	Slovakia	SVK								63	CORK, WOOD MANUFACTURES	1	No Quantity							35960			0
S3	2009	2009	2009	2	0	2	Export	8	Albania	ALB	792	Turkey	TUR								63	CORK, WOOD MANUFACTURES	1	No Quantity							361			0
S3	2009	2009	2009	2	0	2	Export	8	Albania	ALB	807	North Macedonia	MKD								63	CORK, WOOD MANUFACTURES	1	No Quantity							6848			0
S3	2009	2009	2009	2	0	2	Export	8	Albania	ALB	818	Egypt	EGY								63	CORK, WOOD MANUFACTURES	1	No Quantity							1			0
S3	2009	2009	2009	2	0	2	Export	8	Albania	ALB	826	United Kingdom	GBR								63	CORK, WOOD MANUFACTURES	1	No Quantity							177938			0
S3	2009	2009	2009	2	0	2	Export	8	Albania	ALB	842	USA	USA								63	CORK, WOOD MANUFACTURES	1	No Quantity							1			0
S3	2009	2009	2009	2	0	2	Export	12	Algeria	DZA	0	World	WLD								63	CORK, WOOD MANUFACTURES	1	No Quantity							3331091			0
S3	2009	2009	2009	2	0	2	Export	12	Algeria	DZA	156	China	CHN								63	CORK, WOOD MANUFACTURES	1	No Quantity							1082739			0
S3	2009	2009	2009	2	0	2	Export	12	Algeria	DZA	251	France	FRA								63	CORK, WOOD MANUFACTURES	1	No Quantity							241926			0
S3	2009	2009	2009	2	0	2	Export	12	Algeria	DZA	381	Italy	ITA								63	CORK, WOOD MANUFACTURES	1	No Quantity							638569			0
S3	2009	2009	2009	2	0	2	Export	12	Algeria	DZA	410	Rep. of Korea	KOR								63	CORK, WOOD MANUFACTURES	1	No Quantity							7922			0
S3	2009	2009	2009	2	0	2	Export	12	Algeria	DZA	504	Morocco	MAR								63	CORK, WOOD MANUFACTURES	1	No Quantity							139191			0
S3	2009	2009	2009	2	0	2	Export	12	Algeria	DZA	562	Niger	NER								63	CORK, WOOD MANUFACTURES	1	No Quantity							13112			0
S3	2009	2009	2009	2	0	2	Export	12	Algeria	DZA	620	Portugal	PRT								63	CORK, WOOD MANUFACTURES	1	No Quantity							765314			0
S3	2009	2009	2009	2	0	2	Export	12	Algeria	DZA	699	India	IND								63	CORK, WOOD MANUFACTURES	1	No Quantity							5052			0
S3	2009	2009	2009	2	0	2	Export	12	Algeria	DZA	724	Spain	ESP								63	CORK, WOOD MANUFACTURES	1	No Quantity							424314			0
S3	2009	2009	2009	2	0	2	Export	12	Algeria	DZA	788	Tunisia	TUN								63	CORK, WOOD MANUFACTURES	1	No Quantity							12952			0
S3	2009	2009	2009	2	0	2	Export	8	Albania	ALB	0	World	WLD								64	PAPER,PAPERBOARD,ETC.	1	No Quantity							19617753			0
S3	2009	2009	2009	2	0	2	Export	8	Albania	ALB	40	Austria	AUT								64	PAPER,PAPERBOARD,ETC.	1	No Quantity							997			0
S3	2009	2009	2009	2	0	2	Export	8	Albania	ALB	100	Bulgaria	BGR								64	PAPER,PAPERBOARD,ETC.	1	No Quantity							1			0
S3	2009	2009	2009	2	0	2	Export	8	Albania	ALB	203	Czechia	CZE								64	PAPER,PAPERBOARD,ETC.	1	No Quantity							2789			0
S3	2009	2009	2009	2	0	2	Export	8	Albania	ALB	300	Greece	GRC								64	PAPER,PAPERBOARD,ETC.	1	No Quantity							4676736			0
S3	2009	2009	2009	2	0	2	Export	8	Albania	ALB	381	Italy	ITA								64	PAPER,PAPERBOARD,ETC.	1	No Quantity							14723617			0
S3	2009	2009	2009	2	0	2	Export	8	Albania	ALB	499	Montenegro	MNE								64	PAPER,PAPERBOARD,ETC.	1	No Quantity							8465			0
S3	2009	2009	2009	2	0	2	Export	8	Albania	ALB	528	Netherlands	NLD								64	PAPER,PAPERBOARD,ETC.	1	No Quantity							2110			0
S3	2009	2009	2009	2	0	2	Export	8	Albania	ALB	688	Serbia	SRB								64	PAPER,PAPERBOARD,ETC.	1	No Quantity							71268			0
S3	2009	2009	2009	2	0	2	Export	8	Albania	ALB	703	Slovakia	SVK								64	PAPER,PAPERBOARD,ETC.	1	No Quantity							90462			0
S3	2009	2009	2009	2	0	2	Export	8	Albania	ALB	705	Slovenia	SVN								64	PAPER,PAPERBOARD,ETC.	1	No Quantity							2065			0
S3	2009	2009	2009	2	0	2	Export	8	Albania	ALB	724	Spain	ESP								64	PAPER,PAPERBOARD,ETC.	1	No Quantity							3954			0
S3	2009	2009	2009	2	0	2	Export	8	Albania	ALB	792	Turkey	TUR								64	PAPER,PAPERBOARD,ETC.	1	No Quantity							33115			0
S3	2009	2009	2009	2	0	2	Export	8	Albania	ALB	807	North Macedonia	MKD								64	PAPER,PAPERBOARD,ETC.	1	No Quantity							1487			0
S3	2009	2009	2009	2	0	2	Export	8	Albania	ALB	842	USA	USA								64	PAPER,PAPERBOARD,ETC.	1	No Quantity							686			0
S3	2009	2009	2009	2	0	2	Export	12	Algeria	DZA	0	World	WLD								64	PAPER,PAPERBOARD,ETC.	1	No Quantity							2610461			0
S3	2009	2009	2009	2	0	2	Export	12	Algeria	DZA	24	Angola	AGO								64	PAPER,PAPERBOARD,ETC.	1	No Quantity							22660			0
S3	2009	2009	2009	2	0	2	Export	12	Algeria	DZA	120	Cameroon	CMR								64	PAPER,PAPERBOARD,ETC.	1	No Quantity							64107			0
S3	2009	2009	2009	2	0	2	Export	12	Algeria	DZA	124	Canada	CAN								64	PAPER,PAPERBOARD,ETC.	1	No Quantity							1169			0
S3	2009	2009	2009	2	0	2	Export	12	Algeria	DZA	251	France	FRA								64	PAPER,PAPERBOARD,ETC.	1	No Quantity							216294			0
S3	2009	2009	2009	2	0	2	Export	12	Algeria	DZA	262	Djibouti	DJI								64	PAPER,PAPERBOARD,ETC.	1	No Quantity							13506			0
S3	2009	2009	2009	2	0	2	Export	12	Algeria	DZA	266	Gabon	GAB								64	PAPER,PAPERBOARD,ETC.	1	No Quantity							238099			0
S3	2009	2009	2009	2	0	2	Export	12	Algeria	DZA	276	Germany	DEU								64	PAPER,PAPERBOARD,ETC.	1	No Quantity							947			0
S3	2009	2009	2009	2	0	2	Export	12	Algeria	DZA	384	Côte d'Ivoire	CIV								64	PAPER,PAPERBOARD,ETC.	1	No Quantity							125440			0
S3	2009	2009	2009	2	0	2	Export	12	Algeria	DZA	400	Jordan	JOR								64	PAPER,PAPERBOARD,ETC.	1	No Quantity							53861			0
S3	2009	2009	2009	2	0	2	Export	12	Algeria	DZA	422	Lebanon	LBN								64	PAPER,PAPERBOARD,ETC.	1	No Quantity							23405			0
S3	2009	2009	2009	2	0	2	Export	12	Algeria	DZA	466	Mali	MLI								64	PAPER,PAPERBOARD,ETC.	1	No Quantity							196523			0
S3	2009	2009	2009	2	0	2	Export	12	Algeria	DZA	478	Mauritania	MRT								64	PAPER,PAPERBOARD,ETC.	1	No Quantity							8338			0
S3	2009	2009	2009	2	0	2	Export	12	Algeria	DZA	504	Morocco	MAR								64	PAPER,PAPERBOARD,ETC.	1	No Quantity							121946			0
S3	2009	2009	2009	2	0	2	Export	12	Algeria	DZA	566	Nigeria	NGA								64	PAPER,PAPERBOARD,ETC.	1	No Quantity							1501			0
S3	2009	2009	2009	2	0	2	Export	12	Algeria	DZA	670	Saint Vincent and the Grenadines	VCT								64	PAPER,PAPERBOARD,ETC.	1	No Quantity							22095			0
S3	2009	2009	2009	2	0	2	Export	12	Algeria	DZA	686	Senegal	SEN								64	PAPER,PAPERBOARD,ETC.	1	No Quantity							47			0
S3	2009	2009	2009	2	0	2	Export	12	Algeria	DZA	710	South Africa	ZAF								64	PAPER,PAPERBOARD,ETC.	1	No Quantity							31164			0
S3	2009	2009	2009	2	0	2	Export	12	Algeria	DZA	724	Spain	ESP								64	PAPER,PAPERBOARD,ETC.	1	No Quantity							5948			0
S3	2009	2009	2009	2	0	2	Export	12	Algeria	DZA	760	Syria	SYR								64	PAPER,PAPERBOARD,ETC.	1	No Quantity							11845			0
S3	2009	2009	2009	2	0	2	Export	12	Algeria	DZA	784	United Arab Emirates	ARE								64	PAPER,PAPERBOARD,ETC.	1	No Quantity							42			0
S3	2009	2009	2009	2	0	2	Export	12	Algeria	DZA	788	Tunisia	TUN								64	PAPER,PAPERBOARD,ETC.	1	No Quantity							1302606			0
S3	2009	2009	2009	2	0	2	Export	12	Algeria	DZA	792	Turkey	TUR								64	PAPER,PAPERBOARD,ETC.	1	No Quantity							144730			0
S3	2009	2009	2009	2	0	2	Export	12	Algeria	DZA	842	USA	USA								64	PAPER,PAPERBOARD,ETC.	1	No Quantity							3493			0
S3	2009	2009	2009	2	0	2	Export	12	Algeria	DZA	854	Burkina Faso	BFA								64	PAPER,PAPERBOARD,ETC.	1	No Quantity							695			0
S3	2009	2009	2009	2	0	2	Export	8	Albania	ALB	0	World	WLD								65	TEXTILE YARN,FABRIC,ETC.	1	No Quantity							7201697			0
S3	2009	2009	2009	2	0	2	Export	8	Albania	ALB	40	Austria	AUT								65	TEXTILE YARN,FABRIC,ETC.	1	No Quantity							104961			0
S3	2009	2009	2009	2	0	2	Export	8	Albania	ALB	100	Bulgaria	BGR								65	TEXTILE YARN,FABRIC,ETC.	1	No Quantity							76480			0
S3	2009	2009	2009	2	0	2	Export	8	Albania	ALB	124	Canada	CAN								65	TEXTILE YARN,FABRIC,ETC.	1	No Quantity							3116			0
S3	2009	2009	2009	2	0	2	Export	8	Albania	ALB	251	France	FRA								65	TEXTILE YARN,FABRIC,ETC.	1	No Quantity							3536082			0
S3	2009	2009	2009	2	0	2	Export	8	Albania	ALB	276	Germany	DEU								65	TEXTILE YARN,FABRIC,ETC.	1	No Quantity							58398			0
S3	2009	2009	2009	2	0	2	Export	8	Albania	ALB	300	Greece	GRC								65	TEXTILE YARN,FABRIC,ETC.	1	No Quantity							2135380			0
S3	2009	2009	2009	2	0	2	Export	8	Albania	ALB	381	Italy	ITA								65	TEXTILE YARN,FABRIC,ETC.	1	No Quantity							1225615			0
S3	2009	2009	2009	2	0	2	Export	8	Albania	ALB	499	Montenegro	MNE								65	TEXTILE YARN,FABRIC,ETC.	1	No Quantity							60			0
S3	2009	2009	2009	2	0	2	Export	8	Albania	ALB	688	Serbia	SRB								65	TEXTILE YARN,FABRIC,ETC.	1	No Quantity							3066			0
S3	2009	2009	2009	2	0	2	Export	8	Albania	ALB	703	Slovakia	SVK								65	TEXTILE YARN,FABRIC,ETC.	1	No Quantity							4154			0
S3	2009	2009	2009	2	0	2	Export	8	Albania	ALB	807	North Macedonia	MKD								65	TEXTILE YARN,FABRIC,ETC.	1	No Quantity							54384			0
S3	2009	2009	2009	2	0	2	Export	12	Algeria	DZA	0	World	WLD								65	TEXTILE YARN,FABRIC,ETC.	1	No Quantity							1974700			0
S3	2009	2009	2009	2	0	2	Export	12	Algeria	DZA	251	France	FRA								65	TEXTILE YARN,FABRIC,ETC.	1	No Quantity							1374112			0
S3	2009	2009	2009	2	0	2	Export	12	Algeria	DZA	276	Germany	DEU								65	TEXTILE YARN,FABRIC,ETC.	1	No Quantity							133			0
S3	2009	2009	2009	2	0	2	Export	12	Algeria	DZA	381	Italy	ITA								65	TEXTILE YARN,FABRIC,ETC.	1	No Quantity							1439			0
S3	2009	2009	2009	2	0	2	Export	12	Algeria	DZA	434	Libya	LBY								65	TEXTILE YARN,FABRIC,ETC.	1	No Quantity							450774			0
S3	2009	2009	2009	2	0	2	Export	12	Algeria	DZA	478	Mauritania	MRT								65	TEXTILE YARN,FABRIC,ETC.	1	No Quantity							29762			0
S3	2009	2009	2009	2	0	2	Export	12	Algeria	DZA	504	Morocco	MAR								65	TEXTILE YARN,FABRIC,ETC.	1	No Quantity							40407			0
S3	2009	2009	2009	2	0	2	Export	12	Algeria	DZA	562	Niger	NER								65	TEXTILE YARN,FABRIC,ETC.	1	No Quantity							668			0
S3	2009	2009	2009	2	0	2	Export	12	Algeria	DZA	566	Nigeria	NGA								65	TEXTILE YARN,FABRIC,ETC.	1	No Quantity							7993			0
S3	2009	2009	2009	2	0	2	Export	12	Algeria	DZA	620	Portugal	PRT								65	TEXTILE YARN,FABRIC,ETC.	1	No Quantity							282			0
S3	2009	2009	2009	2	0	2	Export	12	Algeria	DZA	682	Saudi Arabia	SAU								65	TEXTILE YARN,FABRIC,ETC.	1	No Quantity							20599			0
S3	2009	2009	2009	2	0	2	Export	12	Algeria	DZA	686	Senegal	SEN								65	TEXTILE YARN,FABRIC,ETC.	1	No Quantity							10271			0
S3	2009	2009	2009	2	0	2	Export	12	Algeria	DZA	724	Spain	ESP								65	TEXTILE YARN,FABRIC,ETC.	1	No Quantity							23560			0
S3	2009	2009	2009	2	0	2	Export	12	Algeria	DZA	784	United Arab Emirates	ARE								65	TEXTILE YARN,FABRIC,ETC.	1	No Quantity							38			0
S3	2009	2009	2009	2	0	2	Export	12	Algeria	DZA	792	Turkey	TUR								65	TEXTILE YARN,FABRIC,ETC.	1	No Quantity							14612			0
S3	2009	2009	2009	2	0	2	Export	12	Algeria	DZA	854	Burkina Faso	BFA								65	TEXTILE YARN,FABRIC,ETC.	1	No Quantity							50			0
S3	2009	2009	2009	2	0	2	Export	8	Albania	ALB	0	World	WLD								66	NON-METAL.MINERAL MANFCT	1	No Quantity							27348168			0
S3	2009	2009	2009	2	0	2	Export	8	Albania	ALB	36	Australia	AUS								66	NON-METAL.MINERAL MANFCT	1	No Quantity							2882			0
S3	2009	2009	2009	2	0	2	Export	8	Albania	ALB	40	Austria	AUT								66	NON-METAL.MINERAL MANFCT	1	No Quantity							496152			0
S3	2009	2009	2009	2	0	2	Export	8	Albania	ALB	100	Bulgaria	BGR								66	NON-METAL.MINERAL MANFCT	1	No Quantity							5621			0
S3	2009	2009	2009	2	0	2	Export	8	Albania	ALB	191	Croatia	HRV								66	NON-METAL.MINERAL MANFCT	1	No Quantity							16172			0
S3	2009	2009	2009	2	0	2	Export	8	Albania	ALB	196	Cyprus	CYP								66	NON-METAL.MINERAL MANFCT	1	No Quantity							1137			0
S3	2009	2009	2009	2	0	2	Export	8	Albania	ALB	251	France	FRA								66	NON-METAL.MINERAL MANFCT	1	No Quantity							12157			0
S3	2009	2009	2009	2	0	2	Export	8	Albania	ALB	276	Germany	DEU								66	NON-METAL.MINERAL MANFCT	1	No Quantity							11672			0
S3	2009	2009	2009	2	0	2	Export	8	Albania	ALB	300	Greece	GRC								66	NON-METAL.MINERAL MANFCT	1	No Quantity							2016626			0
S3	2009	2009	2009	2	0	2	Export	8	Albania	ALB	348	Hungary	HUN								66	NON-METAL.MINERAL MANFCT	1	No Quantity							5188			0
S3	2009	2009	2009	2	0	2	Export	8	Albania	ALB	381	Italy	ITA								66	NON-METAL.MINERAL MANFCT	1	No Quantity							4464400			0
S3	2009	2009	2009	2	0	2	Export	8	Albania	ALB	499	Montenegro	MNE								66	NON-METAL.MINERAL MANFCT	1	No Quantity							6252534			0
S3	2009	2009	2009	2	0	2	Export	8	Albania	ALB	579	Norway	NOR								66	NON-METAL.MINERAL MANFCT	1	No Quantity							981			0
S3	2009	2009	2009	2	0	2	Export	8	Albania	ALB	688	Serbia	SRB								66	NON-METAL.MINERAL MANFCT	1	No Quantity							177091			0
S3	2009	2009	2009	2	0	2	Export	8	Albania	ALB	703	Slovakia	SVK								66	NON-METAL.MINERAL MANFCT	1	No Quantity							1730992			0
S3	2009	2009	2009	2	0	2	Export	8	Albania	ALB	724	Spain	ESP								66	NON-METAL.MINERAL MANFCT	1	No Quantity							34965			0
S3	2009	2009	2009	2	0	2	Export	8	Albania	ALB	792	Turkey	TUR								66	NON-METAL.MINERAL MANFCT	1	No Quantity							319			0
S3	2009	2009	2009	2	0	2	Export	8	Albania	ALB	807	North Macedonia	MKD								66	NON-METAL.MINERAL MANFCT	1	No Quantity							11388970			0
S3	2009	2009	2009	2	0	2	Export	8	Albania	ALB	818	Egypt	EGY								66	NON-METAL.MINERAL MANFCT	1	No Quantity							706308			0
S3	2009	2009	2009	2	0	2	Export	8	Albania	ALB	826	United Kingdom	GBR								66	NON-METAL.MINERAL MANFCT	1	No Quantity							8252			0
S3	2009	2009	2009	2	0	2	Export	8	Albania	ALB	842	USA	USA								66	NON-METAL.MINERAL MANFCT	1	No Quantity							15748			0
S3	2009	2009	2009	2	0	2	Export	12	Algeria	DZA	0	World	WLD								66	NON-METAL.MINERAL MANFCT	1	No Quantity							35431376			0
S3	2009	2009	2009	2	0	2	Export	12	Algeria	DZA	28	Antigua and Barbuda	ATG								66	NON-METAL.MINERAL MANFCT	1	No Quantity							1896			0
S3	2009	2009	2009	2	0	2	Export	12	Algeria	DZA	70	Bosnia Herzegovina	BIH								66	NON-METAL.MINERAL MANFCT	1	No Quantity							61980			0
S3	2009	2009	2009	2	0	2	Export	12	Algeria	DZA	76	Brazil	BRA								66	NON-METAL.MINERAL MANFCT	1	No Quantity							817652			0
S3	2009	2009	2009	2	0	2	Export	12	Algeria	DZA	152	Chile	CHL								66	NON-METAL.MINERAL MANFCT	1	No Quantity							23198			0
S3	2009	2009	2009	2	0	2	Export	12	Algeria	DZA	231	Ethiopia	ETH								66	NON-METAL.MINERAL MANFCT	1	No Quantity							237508			0
S3	2009	2009	2009	2	0	2	Export	12	Algeria	DZA	251	France	FRA								66	NON-METAL.MINERAL MANFCT	1	No Quantity							31311			0
S3	2009	2009	2009	2	0	2	Export	12	Algeria	DZA	270	Gambia	GMB								66	NON-METAL.MINERAL MANFCT	1	No Quantity							5812			0
S3	2009	2009	2009	2	0	2	Export	12	Algeria	DZA	276	Germany	DEU								66	NON-METAL.MINERAL MANFCT	1	No Quantity							6534			0
S3	2009	2009	2009	2	0	2	Export	12	Algeria	DZA	300	Greece	GRC								66	NON-METAL.MINERAL MANFCT	1	No Quantity							5745716			0
S3	2009	2009	2009	2	0	2	Export	12	Algeria	DZA	368	Iraq	IRQ								66	NON-METAL.MINERAL MANFCT	1	No Quantity							16233			0
S3	2009	2009	2009	2	0	2	Export	12	Algeria	DZA	381	Italy	ITA								66	NON-METAL.MINERAL MANFCT	1	No Quantity							8871955			0
S3	2009	2009	2009	2	0	2	Export	12	Algeria	DZA	384	Côte d'Ivoire	CIV								66	NON-METAL.MINERAL MANFCT	1	No Quantity							5536			0
S3	2009	2009	2009	2	0	2	Export	12	Algeria	DZA	392	Japan	JPN								66	NON-METAL.MINERAL MANFCT	1	No Quantity							10411			0
S3	2009	2009	2009	2	0	2	Export	12	Algeria	DZA	400	Jordan	JOR								66	NON-METAL.MINERAL MANFCT	1	No Quantity							46577			0
S3	2009	2009	2009	2	0	2	Export	12	Algeria	DZA	422	Lebanon	LBN								66	NON-METAL.MINERAL MANFCT	1	No Quantity							2298853			0
S3	2009	2009	2009	2	0	2	Export	12	Algeria	DZA	434	Libya	LBY								66	NON-METAL.MINERAL MANFCT	1	No Quantity							1472489			0
S3	2009	2009	2009	2	0	2	Export	12	Algeria	DZA	450	Madagascar	MDG								66	NON-METAL.MINERAL MANFCT	1	No Quantity							3788			0
S3	2009	2009	2009	2	0	2	Export	12	Algeria	DZA	466	Mali	MLI								66	NON-METAL.MINERAL MANFCT	1	No Quantity							130135			0
S3	2009	2009	2009	2	0	2	Export	12	Algeria	DZA	470	Malta	MLT								66	NON-METAL.MINERAL MANFCT	1	No Quantity							30345			0
S3	2009	2009	2009	2	0	2	Export	12	Algeria	DZA	478	Mauritania	MRT								66	NON-METAL.MINERAL MANFCT	1	No Quantity							32604			0
S3	2009	2009	2009	2	0	2	Export	12	Algeria	DZA	504	Morocco	MAR								66	NON-METAL.MINERAL MANFCT	1	No Quantity							1656282			0
S3	2009	2009	2009	2	0	2	Export	12	Algeria	DZA	528	Netherlands	NLD								66	NON-METAL.MINERAL MANFCT	1	No Quantity							1992			0
S3	2009	2009	2009	2	0	2	Export	12	Algeria	DZA	562	Niger	NER								66	NON-METAL.MINERAL MANFCT	1	No Quantity							2402427			0
S3	2009	2009	2009	2	0	2	Export	12	Algeria	DZA	620	Portugal	PRT								66	NON-METAL.MINERAL MANFCT	1	No Quantity							315			0
S3	2009	2009	2009	2	0	2	Export	12	Algeria	DZA	682	Saudi Arabia	SAU								66	NON-METAL.MINERAL MANFCT	1	No Quantity							371704			0
S3	2009	2009	2009	2	0	2	Export	12	Algeria	DZA	724	Spain	ESP								66	NON-METAL.MINERAL MANFCT	1	No Quantity							4376346			0
S3	2009	2009	2009	2	0	2	Export	12	Algeria	DZA	740	Suriname	SUR								66	NON-METAL.MINERAL MANFCT	1	No Quantity							4243			0
S3	2009	2009	2009	2	0	2	Export	12	Algeria	DZA	757	Switzerland	CHE								66	NON-METAL.MINERAL MANFCT	1	No Quantity							14149			0
S3	2009	2009	2009	2	0	2	Export	12	Algeria	DZA	760	Syria	SYR								66	NON-METAL.MINERAL MANFCT	1	No Quantity							155070			0
S3	2009	2009	2009	2	0	2	Export	12	Algeria	DZA	784	United Arab Emirates	ARE								66	NON-METAL.MINERAL MANFCT	1	No Quantity							3001			0
S3	2009	2009	2009	2	0	2	Export	12	Algeria	DZA	788	Tunisia	TUN								66	NON-METAL.MINERAL MANFCT	1	No Quantity							5293748			0
S3	2009	2009	2009	2	0	2	Export	12	Algeria	DZA	792	Turkey	TUR								66	NON-METAL.MINERAL MANFCT	1	No Quantity							58751			0
S3	2009	2009	2009	2	0	2	Export	12	Algeria	DZA	818	Egypt	EGY								66	NON-METAL.MINERAL MANFCT	1	No Quantity							326152			0
S3	2009	2009	2009	2	0	2	Export	12	Algeria	DZA	826	United Kingdom	GBR								66	NON-METAL.MINERAL MANFCT	1	No Quantity							13194			0
S3	2009	2009	2009	2	0	2	Export	12	Algeria	DZA	842	USA	USA								66	NON-METAL.MINERAL MANFCT	1	No Quantity							852121			0
S3	2009	2009	2009	2	0	2	Export	12	Algeria	DZA	887	Yemen	YEM								66	NON-METAL.MINERAL MANFCT	1	No Quantity							51348			0
S3	2009	2009	2009	2	0	2	Export	8	Albania	ALB	0	World	WLD								67	IRON AND STEEL	1	No Quantity							43388680			0
S3	2009	2009	2009	2	0	2	Export	8	Albania	ALB	40	Austria	AUT								67	IRON AND STEEL	1	No Quantity							7987			0
S3	2009	2009	2009	2	0	2	Export	8	Albania	ALB	56	Belgium	BEL								67	IRON AND STEEL	1	No Quantity							100117			0
S3	2009	2009	2009	2	0	2	Export	8	Albania	ALB	100	Bulgaria	BGR								67	IRON AND STEEL	1	No Quantity							19242			0
S3	2009	2009	2009	2	0	2	Export	8	Albania	ALB	156	China	CHN								67	IRON AND STEEL	1	No Quantity							1207			0
S3	2009	2009	2009	2	0	2	Export	8	Albania	ALB	251	France	FRA								67	IRON AND STEEL	1	No Quantity							128			0
S3	2009	2009	2009	2	0	2	Export	8	Albania	ALB	300	Greece	GRC								67	IRON AND STEEL	1	No Quantity							350373			0
S3	2009	2009	2009	2	0	2	Export	8	Albania	ALB	348	Hungary	HUN								67	IRON AND STEEL	1	No Quantity							4638			0
S3	2009	2009	2009	2	0	2	Export	8	Albania	ALB	381	Italy	ITA								67	IRON AND STEEL	1	No Quantity							26248			0
S3	2009	2009	2009	2	0	2	Export	8	Albania	ALB	499	Montenegro	MNE								67	IRON AND STEEL	1	No Quantity							921897			0
S3	2009	2009	2009	2	0	2	Export	8	Albania	ALB	528	Netherlands	NLD								67	IRON AND STEEL	1	No Quantity							542200			0
S3	2009	2009	2009	2	0	2	Export	8	Albania	ALB	688	Serbia	SRB								67	IRON AND STEEL	1	No Quantity							2017663			0
S3	2009	2009	2009	2	0	2	Export	8	Albania	ALB	703	Slovakia	SVK								67	IRON AND STEEL	1	No Quantity							35520409			0
S3	2009	2009	2009	2	0	2	Export	8	Albania	ALB	705	Slovenia	SVN								67	IRON AND STEEL	1	No Quantity							174			0
S3	2009	2009	2009	2	0	2	Export	8	Albania	ALB	792	Turkey	TUR								67	IRON AND STEEL	1	No Quantity							22023			0
S3	2009	2009	2009	2	0	2	Export	8	Albania	ALB	807	North Macedonia	MKD								67	IRON AND STEEL	1	No Quantity							3639118			0
S3	2009	2009	2009	2	0	2	Export	8	Albania	ALB	842	USA	USA								67	IRON AND STEEL	1	No Quantity							215257			0
S3	2009	2009	2009	2	0	2	Export	12	Algeria	DZA	0	World	WLD								67	IRON AND STEEL	1	No Quantity							23586134			0
S3	2009	2009	2009	2	0	2	Export	12	Algeria	DZA	24	Angola	AGO								67	IRON AND STEEL	1	No Quantity							19619			0
S3	2009	2009	2009	2	0	2	Export	12	Algeria	DZA	32	Argentina	ARG								67	IRON AND STEEL	1	No Quantity							1421			0
S3	2009	2009	2009	2	0	2	Export	12	Algeria	DZA	56	Belgium	BEL								67	IRON AND STEEL	1	No Quantity							715			0
S3	2009	2009	2009	2	0	2	Export	12	Algeria	DZA	156	China	CHN								67	IRON AND STEEL	1	No Quantity							3668			0
S3	2009	2009	2009	2	0	2	Export	12	Algeria	DZA	251	France	FRA								67	IRON AND STEEL	1	No Quantity							105886			0
S3	2009	2009	2009	2	0	2	Export	12	Algeria	DZA	381	Italy	ITA								67	IRON AND STEEL	1	No Quantity							2407588			0
S3	2009	2009	2009	2	0	2	Export	12	Algeria	DZA	504	Morocco	MAR								67	IRON AND STEEL	1	No Quantity							4684194			0
S3	2009	2009	2009	2	0	2	Export	12	Algeria	DZA	562	Niger	NER								67	IRON AND STEEL	1	No Quantity							4072			0
S3	2009	2009	2009	2	0	2	Export	12	Algeria	DZA	682	Saudi Arabia	SAU								67	IRON AND STEEL	1	No Quantity							774			0
S3	2009	2009	2009	2	0	2	Export	12	Algeria	DZA	702	Singapore	SGP								67	IRON AND STEEL	1	No Quantity							115			0
S3	2009	2009	2009	2	0	2	Export	12	Algeria	DZA	724	Spain	ESP								67	IRON AND STEEL	1	No Quantity							4169594			0
S3	2009	2009	2009	2	0	2	Export	12	Algeria	DZA	760	Syria	SYR								67	IRON AND STEEL	1	No Quantity							6798238			0
S3	2009	2009	2009	2	0	2	Export	12	Algeria	DZA	784	United Arab Emirates	ARE								67	IRON AND STEEL	1	No Quantity							50076			0
S3	2009	2009	2009	2	0	2	Export	12	Algeria	DZA	788	Tunisia	TUN								67	IRON AND STEEL	1	No Quantity							4195488			0
S3	2009	2009	2009	2	0	2	Export	12	Algeria	DZA	792	Turkey	TUR								67	IRON AND STEEL	1	No Quantity							74960			0
S3	2009	2009	2009	2	0	2	Export	12	Algeria	DZA	818	Egypt	EGY								67	IRON AND STEEL	1	No Quantity							16756			0
S3	2009	2009	2009	2	0	2	Export	12	Algeria	DZA	826	United Kingdom	GBR								67	IRON AND STEEL	1	No Quantity							77055			0
S3	2009	2009	2009	2	0	2	Export	12	Algeria	DZA	842	USA	USA								67	IRON AND STEEL	1	No Quantity							975915			0
S3	2009	2009	2009	2	0	2	Export	8	Albania	ALB	0	World	WLD								68	NON-FERROUS METALS	1	No Quantity							11200731			0
S3	2009	2009	2009	2	0	2	Export	8	Albania	ALB	70	Bosnia Herzegovina	BIH								68	NON-FERROUS METALS	1	No Quantity							60198			0
S3	2009	2009	2009	2	0	2	Export	8	Albania	ALB	100	Bulgaria	BGR								68	NON-FERROUS METALS	1	No Quantity							42882			0
S3	2009	2009	2009	2	0	2	Export	8	Albania	ALB	251	France	FRA								68	NON-FERROUS METALS	1	No Quantity							37833			0
S3	2009	2009	2009	2	0	2	Export	8	Albania	ALB	276	Germany	DEU								68	NON-FERROUS METALS	1	No Quantity							401124			0
S3	2009	2009	2009	2	0	2	Export	8	Albania	ALB	300	Greece	GRC								68	NON-FERROUS METALS	1	No Quantity							222118			0
S3	2009	2009	2009	2	0	2	Export	8	Albania	ALB	381	Italy	ITA								68	NON-FERROUS METALS	1	No Quantity							4751944			0
S3	2009	2009	2009	2	0	2	Export	8	Albania	ALB	499	Montenegro	MNE								68	NON-FERROUS METALS	1	No Quantity							2206828			0
S3	2009	2009	2009	2	0	2	Export	8	Albania	ALB	642	Romania	ROU								68	NON-FERROUS METALS	1	No Quantity							50819			0
S3	2009	2009	2009	2	0	2	Export	8	Albania	ALB	688	Serbia	SRB								68	NON-FERROUS METALS	1	No Quantity							1452635			0
S3	2009	2009	2009	2	0	2	Export	8	Albania	ALB	703	Slovakia	SVK								68	NON-FERROUS METALS	1	No Quantity							1422378			0
S3	2009	2009	2009	2	0	2	Export	8	Albania	ALB	705	Slovenia	SVN								68	NON-FERROUS METALS	1	No Quantity							47991			0
S3	2009	2009	2009	2	0	2	Export	8	Albania	ALB	792	Turkey	TUR								68	NON-FERROUS METALS	1	No Quantity							25871			0
S3	2009	2009	2009	2	0	2	Export	8	Albania	ALB	807	North Macedonia	MKD								68	NON-FERROUS METALS	1	No Quantity							478109			0
S3	2009	2009	2009	2	0	2	Export	12	Algeria	DZA	0	World	WLD								68	NON-FERROUS METALS	1	No Quantity							44227070			0
S3	2009	2009	2009	2	0	2	Export	12	Algeria	DZA	56	Belgium	BEL								68	NON-FERROUS METALS	1	No Quantity							179589			0
S3	2009	2009	2009	2	0	2	Export	12	Algeria	DZA	251	France	FRA								68	NON-FERROUS METALS	1	No Quantity							231836			0
S3	2009	2009	2009	2	0	2	Export	12	Algeria	DZA	276	Germany	DEU								68	NON-FERROUS METALS	1	No Quantity							125			0
S3	2009	2009	2009	2	0	2	Export	12	Algeria	DZA	352	Iceland	ISL								68	NON-FERROUS METALS	1	No Quantity							50257			0
S3	2009	2009	2009	2	0	2	Export	12	Algeria	DZA	360	Indonesia	IDN								68	NON-FERROUS METALS	1	No Quantity							196330			0
S3	2009	2009	2009	2	0	2	Export	12	Algeria	DZA	372	Ireland	IRL								68	NON-FERROUS METALS	1	No Quantity							248788			0
S3	2009	2009	2009	2	0	2	Export	12	Algeria	DZA	381	Italy	ITA								68	NON-FERROUS METALS	1	No Quantity							24046541			0
S3	2009	2009	2009	2	0	2	Export	12	Algeria	DZA	400	Jordan	JOR								68	NON-FERROUS METALS	1	No Quantity							121702			0
S3	2009	2009	2009	2	0	2	Export	12	Algeria	DZA	408	Dem. People's Rep. of Korea	PRK								68	NON-FERROUS METALS	1	No Quantity							45877			0
S3	2009	2009	2009	2	0	2	Export	12	Algeria	DZA	410	Rep. of Korea	KOR								68	NON-FERROUS METALS	1	No Quantity							97637			0
S3	2009	2009	2009	2	0	2	Export	12	Algeria	DZA	422	Lebanon	LBN								68	NON-FERROUS METALS	1	No Quantity							1406347			0
S3	2009	2009	2009	2	0	2	Export	12	Algeria	DZA	458	Malaysia	MYS								68	NON-FERROUS METALS	1	No Quantity							312366			0
S3	2009	2009	2009	2	0	2	Export	12	Algeria	DZA	490	Other Asia, nes									68	NON-FERROUS METALS	1	No Quantity							24933			0
S3	2009	2009	2009	2	0	2	Export	12	Algeria	DZA	504	Morocco	MAR								68	NON-FERROUS METALS	1	No Quantity							12298494			0
S3	2009	2009	2009	2	0	2	Export	12	Algeria	DZA	682	Saudi Arabia	SAU								68	NON-FERROUS METALS	1	No Quantity							11006			0
S3	2009	2009	2009	2	0	2	Export	12	Algeria	DZA	699	India	IND								68	NON-FERROUS METALS	1	No Quantity							2023886			0
S3	2009	2009	2009	2	0	2	Export	12	Algeria	DZA	724	Spain	ESP								68	NON-FERROUS METALS	1	No Quantity							1205055			0
S3	2009	2009	2009	2	0	2	Export	12	Algeria	DZA	757	Switzerland	CHE								68	NON-FERROUS METALS	1	No Quantity							64480			0
S3	2009	2009	2009	2	0	2	Export	12	Algeria	DZA	788	Tunisia	TUN								68	NON-FERROUS METALS	1	No Quantity							215801			0
S3	2009	2009	2009	2	0	2	Export	12	Algeria	DZA	792	Turkey	TUR								68	NON-FERROUS METALS	1	No Quantity							1366196			0
S3	2009	2009	2009	2	0	2	Export	12	Algeria	DZA	826	United Kingdom	GBR								68	NON-FERROUS METALS	1	No Quantity							79824			0
S3	2009	2009	2009	2	0	2	Export	8	Albania	ALB	0	World	WLD								69	METALS MANUFACTURES,NES	1	No Quantity							52133354			0
S3	2009	2009	2009	2	0	2	Export	8	Albania	ALB	40	Austria	AUT								69	METALS MANUFACTURES,NES	1	No Quantity							75553			0
S3	2009	2009	2009	2	0	2	Export	8	Albania	ALB	56	Belgium	BEL								69	METALS MANUFACTURES,NES	1	No Quantity							198			0
S3	2009	2009	2009	2	0	2	Export	8	Albania	ALB	100	Bulgaria	BGR								69	METALS MANUFACTURES,NES	1	No Quantity							32624			0
S3	2009	2009	2009	2	0	2	Export	8	Albania	ALB	124	Canada	CAN								69	METALS MANUFACTURES,NES	1	No Quantity							296			0
S3	2009	2009	2009	2	0	2	Export	8	Albania	ALB	203	Czechia	CZE								69	METALS MANUFACTURES,NES	1	No Quantity							11142			0
S3	2009	2009	2009	2	0	2	Export	8	Albania	ALB	208	Denmark	DNK								69	METALS MANUFACTURES,NES	1	No Quantity							140			0
S3	2009	2009	2009	2	0	2	Export	8	Albania	ALB	251	France	FRA								69	METALS MANUFACTURES,NES	1	No Quantity							969			0
S3	2009	2009	2009	2	0	2	Export	8	Albania	ALB	268	Georgia	GEO								69	METALS MANUFACTURES,NES	1	No Quantity							6806			0
S3	2009	2009	2009	2	0	2	Export	8	Albania	ALB	276	Germany	DEU								69	METALS MANUFACTURES,NES	1	No Quantity							115844			0
S3	2009	2009	2009	2	0	2	Export	8	Albania	ALB	300	Greece	GRC								69	METALS MANUFACTURES,NES	1	No Quantity							1401997			0
S3	2009	2009	2009	2	0	2	Export	8	Albania	ALB	348	Hungary	HUN								69	METALS MANUFACTURES,NES	1	No Quantity							229			0
S3	2009	2009	2009	2	0	2	Export	8	Albania	ALB	381	Italy	ITA								69	METALS MANUFACTURES,NES	1	No Quantity							49134843			0
S3	2009	2009	2009	2	0	2	Export	8	Albania	ALB	499	Montenegro	MNE								69	METALS MANUFACTURES,NES	1	No Quantity							295136			0
S3	2009	2009	2009	2	0	2	Export	8	Albania	ALB	512	Oman	OMN								69	METALS MANUFACTURES,NES	1	No Quantity							383			0
S3	2009	2009	2009	2	0	2	Export	8	Albania	ALB	528	Netherlands	NLD								69	METALS MANUFACTURES,NES	1	No Quantity							1060			0
S3	2009	2009	2009	2	0	2	Export	8	Albania	ALB	642	Romania	ROU								69	METALS MANUFACTURES,NES	1	No Quantity							1232			0
S3	2009	2009	2009	2	0	2	Export	8	Albania	ALB	688	Serbia	SRB								69	METALS MANUFACTURES,NES	1	No Quantity							293699			0
S3	2009	2009	2009	2	0	2	Export	8	Albania	ALB	703	Slovakia	SVK								69	METALS MANUFACTURES,NES	1	No Quantity							469287			0
S3	2009	2009	2009	2	0	2	Export	8	Albania	ALB	705	Slovenia	SVN								69	METALS MANUFACTURES,NES	1	No Quantity							25126			0
S3	2009	2009	2009	2	0	2	Export	8	Albania	ALB	752	Sweden	SWE								69	METALS MANUFACTURES,NES	1	No Quantity							125			0
S3	2009	2009	2009	2	0	2	Export	8	Albania	ALB	760	Syria	SYR								69	METALS MANUFACTURES,NES	1	No Quantity							8036			0
S3	2009	2009	2009	2	0	2	Export	8	Albania	ALB	792	Turkey	TUR								69	METALS MANUFACTURES,NES	1	No Quantity							57666			0
S3	2009	2009	2009	2	0	2	Export	8	Albania	ALB	807	North Macedonia	MKD								69	METALS MANUFACTURES,NES	1	No Quantity							186965			0
S3	2009	2009	2009	2	0	2	Export	8	Albania	ALB	826	United Kingdom	GBR								69	METALS MANUFACTURES,NES	1	No Quantity							12885			0
S3	2009	2009	2009	2	0	2	Export	8	Albania	ALB	842	USA	USA								69	METALS MANUFACTURES,NES	1	No Quantity							1112			0
S3	2009	2009	2009	2	0	2	Export	12	Algeria	DZA	0	World	WLD								69	METALS MANUFACTURES,NES	1	No Quantity							7573745			0
S3	2009	2009	2009	2	0	2	Export	12	Algeria	DZA	24	Angola	AGO								69	METALS MANUFACTURES,NES	1	No Quantity							873668			0
S3	2009	2009	2009	2	0	2	Export	12	Algeria	DZA	36	Australia	AUS								69	METALS MANUFACTURES,NES	1	No Quantity							26172			0
S3	2009	2009	2009	2	0	2	Export	12	Algeria	DZA	56	Belgium	BEL								69	METALS MANUFACTURES,NES	1	No Quantity							45243			0
S3	2009	2009	2009	2	0	2	Export	12	Algeria	DZA	124	Canada	CAN								69	METALS MANUFACTURES,NES	1	No Quantity							105			0
S3	2009	2009	2009	2	0	2	Export	12	Algeria	DZA	156	China	CHN								69	METALS MANUFACTURES,NES	1	No Quantity							2242			0
S3	2009	2009	2009	2	0	2	Export	12	Algeria	DZA	251	France	FRA								69	METALS MANUFACTURES,NES	1	No Quantity							5536036			0
S3	2009	2009	2009	2	0	2	Export	12	Algeria	DZA	276	Germany	DEU								69	METALS MANUFACTURES,NES	1	No Quantity							81896			0
S3	2009	2009	2009	2	0	2	Export	12	Algeria	DZA	381	Italy	ITA								69	METALS MANUFACTURES,NES	1	No Quantity							1616			0
S3	2009	2009	2009	2	0	2	Export	12	Algeria	DZA	392	Japan	JPN								69	METALS MANUFACTURES,NES	1	No Quantity							381			0
S3	2009	2009	2009	2	0	2	Export	12	Algeria	DZA	398	Kazakhstan	KAZ								69	METALS MANUFACTURES,NES	1	No Quantity							16775			0
S3	2009	2009	2009	2	0	2	Export	12	Algeria	DZA	422	Lebanon	LBN								69	METALS MANUFACTURES,NES	1	No Quantity							11769			0
S3	2009	2009	2009	2	0	2	Export	12	Algeria	DZA	434	Libya	LBY								69	METALS MANUFACTURES,NES	1	No Quantity							2733			0
S3	2009	2009	2009	2	0	2	Export	12	Algeria	DZA	484	Mexico	MEX								69	METALS MANUFACTURES,NES	1	No Quantity							1907			0
S3	2009	2009	2009	2	0	2	Export	12	Algeria	DZA	504	Morocco	MAR								69	METALS MANUFACTURES,NES	1	No Quantity							6196			0
S3	2009	2009	2009	2	0	2	Export	12	Algeria	DZA	512	Oman	OMN								69	METALS MANUFACTURES,NES	1	No Quantity							686			0
S3	2009	2009	2009	2	0	2	Export	12	Algeria	DZA	528	Netherlands	NLD								69	METALS MANUFACTURES,NES	1	No Quantity							9742			0
S3	2009	2009	2009	2	0	2	Export	12	Algeria	DZA	562	Niger	NER								69	METALS MANUFACTURES,NES	1	No Quantity							19934			0
S3	2009	2009	2009	2	0	2	Export	12	Algeria	DZA	568	Other Europe, nes									69	METALS MANUFACTURES,NES	1	No Quantity							2058			0
S3	2009	2009	2009	2	0	2	Export	12	Algeria	DZA	579	Norway	NOR								69	METALS MANUFACTURES,NES	1	No Quantity							1810			0
S3	2009	2009	2009	2	0	2	Export	12	Algeria	DZA	620	Portugal	PRT								69	METALS MANUFACTURES,NES	1	No Quantity							21100			0
S3	2009	2009	2009	2	0	2	Export	12	Algeria	DZA	682	Saudi Arabia	SAU								69	METALS MANUFACTURES,NES	1	No Quantity							24001			0
S3	2009	2009	2009	2	0	2	Export	12	Algeria	DZA	686	Senegal	SEN								69	METALS MANUFACTURES,NES	1	No Quantity							166137			0
S3	2009	2009	2009	2	0	2	Export	12	Algeria	DZA	699	India	IND								69	METALS MANUFACTURES,NES	1	No Quantity							448			0
S3	2009	2009	2009	2	0	2	Export	12	Algeria	DZA	702	Singapore	SGP								69	METALS MANUFACTURES,NES	1	No Quantity							5312			0
S3	2009	2009	2009	2	0	2	Export	12	Algeria	DZA	724	Spain	ESP								69	METALS MANUFACTURES,NES	1	No Quantity							26592			0
S3	2009	2009	2009	2	0	2	Export	12	Algeria	DZA	784	United Arab Emirates	ARE								69	METALS MANUFACTURES,NES	1	No Quantity							36250			0
S3	2009	2009	2009	2	0	2	Export	12	Algeria	DZA	788	Tunisia	TUN								69	METALS MANUFACTURES,NES	1	No Quantity							633970			0
S3	2009	2009	2009	2	0	2	Export	12	Algeria	DZA	792	Turkey	TUR								69	METALS MANUFACTURES,NES	1	No Quantity							1014			0
S3	2009	2009	2009	2	0	2	Export	12	Algeria	DZA	826	United Kingdom	GBR								69	METALS MANUFACTURES,NES	1	No Quantity							11805			0
S3	2009	2009	2009	2	0	2	Export	12	Algeria	DZA	842	USA	USA								69	METALS MANUFACTURES,NES	1	No Quantity							6147			0
S3	2009	2009	2009	2	0	2	Export	8	Albania	ALB	0	World	WLD								71	POWER GENERATNG.MACHINES	1	No Quantity							17925929			0
S3	2009	2009	2009	2	0	2	Export	8	Albania	ALB	56	Belgium	BEL								71	POWER GENERATNG.MACHINES	1	No Quantity							165293			0
S3	2009	2009	2009	2	0	2	Export	8	Albania	ALB	68	Bolivia (Plurinational State of)	BOL								71	POWER GENERATNG.MACHINES	1	No Quantity							133371			0
S3	2009	2009	2009	2	0	2	Export	8	Albania	ALB	276	Germany	DEU								71	POWER GENERATNG.MACHINES	1	No Quantity							12021			0
S3	2009	2009	2009	2	0	2	Export	8	Albania	ALB	300	Greece	GRC								71	POWER GENERATNG.MACHINES	1	No Quantity							115940			0
S3	2009	2009	2009	2	0	2	Export	8	Albania	ALB	348	Hungary	HUN								71	POWER GENERATNG.MACHINES	1	No Quantity							10460			0
S3	2009	2009	2009	2	0	2	Export	8	Albania	ALB	381	Italy	ITA								71	POWER GENERATNG.MACHINES	1	No Quantity							17279420			0
S3	2009	2009	2009	2	0	2	Export	8	Albania	ALB	499	Montenegro	MNE								71	POWER GENERATNG.MACHINES	1	No Quantity							9470			0
S3	2009	2009	2009	2	0	2	Export	8	Albania	ALB	616	Poland	POL								71	POWER GENERATNG.MACHINES	1	No Quantity							10167			0
S3	2009	2009	2009	2	0	2	Export	8	Albania	ALB	642	Romania	ROU								71	POWER GENERATNG.MACHINES	1	No Quantity							59849			0
S3	2009	2009	2009	2	0	2	Export	8	Albania	ALB	688	Serbia	SRB								71	POWER GENERATNG.MACHINES	1	No Quantity							81323			0
S3	2009	2009	2009	2	0	2	Export	8	Albania	ALB	703	Slovakia	SVK								71	POWER GENERATNG.MACHINES	1	No Quantity							22330			0
S3	2009	2009	2009	2	0	2	Export	8	Albania	ALB	760	Syria	SYR								71	POWER GENERATNG.MACHINES	1	No Quantity							11620			0
S3	2009	2009	2009	2	0	2	Export	8	Albania	ALB	792	Turkey	TUR								71	POWER GENERATNG.MACHINES	1	No Quantity							6991			0
S3	2009	2009	2009	2	0	2	Export	8	Albania	ALB	818	Egypt	EGY								71	POWER GENERATNG.MACHINES	1	No Quantity							7674			0
S3	2009	2009	2009	2	0	2	Export	12	Algeria	DZA	0	World	WLD								71	POWER GENERATNG.MACHINES	1	No Quantity							885304			0
S3	2009	2009	2009	2	0	2	Export	12	Algeria	DZA	56	Belgium	BEL								71	POWER GENERATNG.MACHINES	1	No Quantity							5218			0
S3	2009	2009	2009	2	0	2	Export	12	Algeria	DZA	124	Canada	CAN								71	POWER GENERATNG.MACHINES	1	No Quantity							3613			0
S3	2009	2009	2009	2	0	2	Export	12	Algeria	DZA	218	Ecuador	ECU								71	POWER GENERATNG.MACHINES	1	No Quantity							36951			0
S3	2009	2009	2009	2	0	2	Export	12	Algeria	DZA	251	France	FRA								71	POWER GENERATNG.MACHINES	1	No Quantity							289222			0
S3	2009	2009	2009	2	0	2	Export	12	Algeria	DZA	276	Germany	DEU								71	POWER GENERATNG.MACHINES	1	No Quantity							8595			0
S3	2009	2009	2009	2	0	2	Export	12	Algeria	DZA	324	Guinea	GIN								71	POWER GENERATNG.MACHINES	1	No Quantity							23161			0
S3	2009	2009	2009	2	0	2	Export	12	Algeria	DZA	381	Italy	ITA								71	POWER GENERATNG.MACHINES	1	No Quantity							9864			0
S3	2009	2009	2009	2	0	2	Export	12	Algeria	DZA	392	Japan	JPN								71	POWER GENERATNG.MACHINES	1	No Quantity							2149			0
S3	2009	2009	2009	2	0	2	Export	12	Algeria	DZA	478	Mauritania	MRT								71	POWER GENERATNG.MACHINES	1	No Quantity							6821			0
S3	2009	2009	2009	2	0	2	Export	12	Algeria	DZA	562	Niger	NER								71	POWER GENERATNG.MACHINES	1	No Quantity							5465			0
S3	2009	2009	2009	2	0	2	Export	12	Algeria	DZA	724	Spain	ESP								71	POWER GENERATNG.MACHINES	1	No Quantity							610			0
S3	2009	2009	2009	2	0	2	Export	12	Algeria	DZA	757	Switzerland	CHE								71	POWER GENERATNG.MACHINES	1	No Quantity							122			0
S3	2009	2009	2009	2	0	2	Export	12	Algeria	DZA	784	United Arab Emirates	ARE								71	POWER GENERATNG.MACHINES	1	No Quantity							2223			0
S3	2009	2009	2009	2	0	2	Export	12	Algeria	DZA	788	Tunisia	TUN								71	POWER GENERATNG.MACHINES	1	No Quantity							330245			0
S3	2009	2009	2009	2	0	2	Export	12	Algeria	DZA	826	United Kingdom	GBR								71	POWER GENERATNG.MACHINES	1	No Quantity							145045			0
S3	2009	2009	2009	2	0	2	Export	12	Algeria	DZA	842	USA	USA								71	POWER GENERATNG.MACHINES	1	No Quantity							16000			0
S3	2009	2009	2009	2	0	2	Export	8	Albania	ALB	0	World	WLD								72	SPECIAL.INDUST.MACHINERY	1	No Quantity							5910105			0
S3	2009	2009	2009	2	0	2	Export	8	Albania	ALB	40	Austria	AUT								72	SPECIAL.INDUST.MACHINERY	1	No Quantity							1240522			0
S3	2009	2009	2009	2	0	2	Export	8	Albania	ALB	100	Bulgaria	BGR								72	SPECIAL.INDUST.MACHINERY	1	No Quantity							4850			0
S3	2009	2009	2009	2	0	2	Export	8	Albania	ALB	203	Czechia	CZE								72	SPECIAL.INDUST.MACHINERY	1	No Quantity							1560			0
S3	2009	2009	2009	2	0	2	Export	8	Albania	ALB	251	France	FRA								72	SPECIAL.INDUST.MACHINERY	1	No Quantity							20012			0
S3	2009	2009	2009	2	0	2	Export	8	Albania	ALB	276	Germany	DEU								72	SPECIAL.INDUST.MACHINERY	1	No Quantity							10508			0
S3	2009	2009	2009	2	0	2	Export	8	Albania	ALB	300	Greece	GRC								72	SPECIAL.INDUST.MACHINERY	1	No Quantity							308114			0
S3	2009	2009	2009	2	0	2	Export	8	Albania	ALB	348	Hungary	HUN								72	SPECIAL.INDUST.MACHINERY	1	No Quantity							173117			0
S3	2009	2009	2009	2	0	2	Export	8	Albania	ALB	381	Italy	ITA								72	SPECIAL.INDUST.MACHINERY	1	No Quantity							705901			0
S3	2009	2009	2009	2	0	2	Export	8	Albania	ALB	398	Kazakhstan	KAZ								72	SPECIAL.INDUST.MACHINERY	1	No Quantity							1152148			0
S3	2009	2009	2009	2	0	2	Export	8	Albania	ALB	499	Montenegro	MNE								72	SPECIAL.INDUST.MACHINERY	1	No Quantity							22786			0
S3	2009	2009	2009	2	0	2	Export	8	Albania	ALB	512	Oman	OMN								72	SPECIAL.INDUST.MACHINERY	1	No Quantity							3809			0
S3	2009	2009	2009	2	0	2	Export	8	Albania	ALB	642	Romania	ROU								72	SPECIAL.INDUST.MACHINERY	1	No Quantity							1725010			0
S3	2009	2009	2009	2	0	2	Export	8	Albania	ALB	688	Serbia	SRB								72	SPECIAL.INDUST.MACHINERY	1	No Quantity							142131			0
S3	2009	2009	2009	2	0	2	Export	8	Albania	ALB	703	Slovakia	SVK								72	SPECIAL.INDUST.MACHINERY	1	No Quantity							39063			0
S3	2009	2009	2009	2	0	2	Export	8	Albania	ALB	705	Slovenia	SVN								72	SPECIAL.INDUST.MACHINERY	1	No Quantity							9601			0
S3	2009	2009	2009	2	0	2	Export	8	Albania	ALB	724	Spain	ESP								72	SPECIAL.INDUST.MACHINERY	1	No Quantity							9518			0
S3	2009	2009	2009	2	0	2	Export	8	Albania	ALB	752	Sweden	SWE								72	SPECIAL.INDUST.MACHINERY	1	No Quantity							124098			0
S3	2009	2009	2009	2	0	2	Export	8	Albania	ALB	792	Turkey	TUR								72	SPECIAL.INDUST.MACHINERY	1	No Quantity							76228			0
S3	2009	2009	2009	2	0	2	Export	8	Albania	ALB	807	North Macedonia	MKD								72	SPECIAL.INDUST.MACHINERY	1	No Quantity							138386			0
S3	2009	2009	2009	2	0	2	Export	8	Albania	ALB	818	Egypt	EGY								72	SPECIAL.INDUST.MACHINERY	1	No Quantity							2743			0
S3	2009	2009	2009	2	0	2	Export	12	Algeria	DZA	0	World	WLD								72	SPECIAL.INDUST.MACHINERY	1	No Quantity							4855878			0
S3	2009	2009	2009	2	0	2	Export	12	Algeria	DZA	56	Belgium	BEL								72	SPECIAL.INDUST.MACHINERY	1	No Quantity							8835			0
S3	2009	2009	2009	2	0	2	Export	12	Algeria	DZA	124	Canada	CAN								72	SPECIAL.INDUST.MACHINERY	1	No Quantity							3832			0
S3	2009	2009	2009	2	0	2	Export	12	Algeria	DZA	156	China	CHN								72	SPECIAL.INDUST.MACHINERY	1	No Quantity							46421			0
S3	2009	2009	2009	2	0	2	Export	12	Algeria	DZA	218	Ecuador	ECU								72	SPECIAL.INDUST.MACHINERY	1	No Quantity							73904			0
S3	2009	2009	2009	2	0	2	Export	12	Algeria	DZA	251	France	FRA								72	SPECIAL.INDUST.MACHINERY	1	No Quantity							996325			0
S3	2009	2009	2009	2	0	2	Export	12	Algeria	DZA	266	Gabon	GAB								72	SPECIAL.INDUST.MACHINERY	1	No Quantity							7703			0
S3	2009	2009	2009	2	0	2	Export	12	Algeria	DZA	276	Germany	DEU								72	SPECIAL.INDUST.MACHINERY	1	No Quantity							581429			0
S3	2009	2009	2009	2	0	2	Export	12	Algeria	DZA	288	Ghana	GHA								72	SPECIAL.INDUST.MACHINERY	1	No Quantity							44971			0
S3	2009	2009	2009	2	0	2	Export	12	Algeria	DZA	381	Italy	ITA								72	SPECIAL.INDUST.MACHINERY	1	No Quantity							63032			0
S3	2009	2009	2009	2	0	2	Export	12	Algeria	DZA	400	Jordan	JOR								72	SPECIAL.INDUST.MACHINERY	1	No Quantity							47412			0
S3	2009	2009	2009	2	0	2	Export	12	Algeria	DZA	434	Libya	LBY								72	SPECIAL.INDUST.MACHINERY	1	No Quantity							21909			0
S3	2009	2009	2009	2	0	2	Export	12	Algeria	DZA	466	Mali	MLI								72	SPECIAL.INDUST.MACHINERY	1	No Quantity							1968060			0
S3	2009	2009	2009	2	0	2	Export	12	Algeria	DZA	504	Morocco	MAR								72	SPECIAL.INDUST.MACHINERY	1	No Quantity							36837			0
S3	2009	2009	2009	2	0	2	Export	12	Algeria	DZA	512	Oman	OMN								72	SPECIAL.INDUST.MACHINERY	1	No Quantity							4741			0
S3	2009	2009	2009	2	0	2	Export	12	Algeria	DZA	562	Niger	NER								72	SPECIAL.INDUST.MACHINERY	1	No Quantity							8691			0
S3	2009	2009	2009	2	0	2	Export	12	Algeria	DZA	620	Portugal	PRT								72	SPECIAL.INDUST.MACHINERY	1	No Quantity							6485			0
S3	2009	2009	2009	2	0	2	Export	12	Algeria	DZA	682	Saudi Arabia	SAU								72	SPECIAL.INDUST.MACHINERY	1	No Quantity							16385			0
S3	2009	2009	2009	2	0	2	Export	12	Algeria	DZA	702	Singapore	SGP								72	SPECIAL.INDUST.MACHINERY	1	No Quantity							2995			0
S3	2009	2009	2009	2	0	2	Export	12	Algeria	DZA	704	Viet Nam	VNM								72	SPECIAL.INDUST.MACHINERY	1	No Quantity							1994			0
S3	2009	2009	2009	2	0	2	Export	12	Algeria	DZA	764	Thailand	THA								72	SPECIAL.INDUST.MACHINERY	1	No Quantity							1414			0
S3	2009	2009	2009	2	0	2	Export	12	Algeria	DZA	768	Togo	TGO								72	SPECIAL.INDUST.MACHINERY	1	No Quantity							33427			0
S3	2009	2009	2009	2	0	2	Export	12	Algeria	DZA	784	United Arab Emirates	ARE								72	SPECIAL.INDUST.MACHINERY	1	No Quantity							11824			0
S3	2009	2009	2009	2	0	2	Export	12	Algeria	DZA	788	Tunisia	TUN								72	SPECIAL.INDUST.MACHINERY	1	No Quantity							386958			0
S3	2009	2009	2009	2	0	2	Export	12	Algeria	DZA	818	Egypt	EGY								72	SPECIAL.INDUST.MACHINERY	1	No Quantity							4741			0
S3	2009	2009	2009	2	0	2	Export	12	Algeria	DZA	826	United Kingdom	GBR								72	SPECIAL.INDUST.MACHINERY	1	No Quantity							62139			0
S3	2009	2009	2009	2	0	2	Export	12	Algeria	DZA	842	USA	USA								72	SPECIAL.INDUST.MACHINERY	1	No Quantity							413414			0
S3	2009	2009	2009	2	0	2	Export	8	Albania	ALB	0	World	WLD								73	METALWORKING MACHINERY	1	No Quantity							428952			0
S3	2009	2009	2009	2	0	2	Export	8	Albania	ALB	276	Germany	DEU								73	METALWORKING MACHINERY	1	No Quantity							17830			0
S3	2009	2009	2009	2	0	2	Export	8	Albania	ALB	300	Greece	GRC								73	METALWORKING MACHINERY	1	No Quantity							202144			0
S3	2009	2009	2009	2	0	2	Export	8	Albania	ALB	381	Italy	ITA								73	METALWORKING MACHINERY	1	No Quantity							142748			0
S3	2009	2009	2009	2	0	2	Export	8	Albania	ALB	499	Montenegro	MNE								73	METALWORKING MACHINERY	1	No Quantity							8909			0
S3	2009	2009	2009	2	0	2	Export	8	Albania	ALB	688	Serbia	SRB								73	METALWORKING MACHINERY	1	No Quantity							7732			0
S3	2009	2009	2009	2	0	2	Export	8	Albania	ALB	703	Slovakia	SVK								73	METALWORKING MACHINERY	1	No Quantity							3499			0
S3	2009	2009	2009	2	0	2	Export	8	Albania	ALB	792	Turkey	TUR								73	METALWORKING MACHINERY	1	No Quantity							22883			0
S3	2009	2009	2009	2	0	2	Export	8	Albania	ALB	807	North Macedonia	MKD								73	METALWORKING MACHINERY	1	No Quantity							23206			0
S3	2009	2009	2009	2	0	2	Export	12	Algeria	DZA	0	World	WLD								73	METALWORKING MACHINERY	1	No Quantity							961086			0
S3	2009	2009	2009	2	0	2	Export	12	Algeria	DZA	24	Angola	AGO								73	METALWORKING MACHINERY	1	No Quantity							173470			0
S3	2009	2009	2009	2	0	2	Export	12	Algeria	DZA	156	China	CHN								73	METALWORKING MACHINERY	1	No Quantity							300552			0
S3	2009	2009	2009	2	0	2	Export	12	Algeria	DZA	276	Germany	DEU								73	METALWORKING MACHINERY	1	No Quantity							10848			0
S3	2009	2009	2009	2	0	2	Export	12	Algeria	DZA	381	Italy	ITA								73	METALWORKING MACHINERY	1	No Quantity							306422			0
S3	2009	2009	2009	2	0	2	Export	12	Algeria	DZA	620	Portugal	PRT								73	METALWORKING MACHINERY	1	No Quantity							330			0
S3	2009	2009	2009	2	0	2	Export	12	Algeria	DZA	764	Thailand	THA								73	METALWORKING MACHINERY	1	No Quantity							4243			0
S3	2009	2009	2009	2	0	2	Export	12	Algeria	DZA	784	United Arab Emirates	ARE								73	METALWORKING MACHINERY	1	No Quantity							120			0
S3	2009	2009	2009	2	0	2	Export	12	Algeria	DZA	818	Egypt	EGY								73	METALWORKING MACHINERY	1	No Quantity							163809			0
S3	2009	2009	2009	2	0	2	Export	12	Algeria	DZA	842	USA	USA								73	METALWORKING MACHINERY	1	No Quantity							1292			0
S3	2009	2009	2009	2	0	2	Export	8	Albania	ALB	0	World	WLD								74	GENERAL INDUSTL.MACH.NES	1	No Quantity							1716319			0
S3	2009	2009	2009	2	0	2	Export	8	Albania	ALB	40	Austria	AUT								74	GENERAL INDUSTL.MACH.NES	1	No Quantity							1245			0
S3	2009	2009	2009	2	0	2	Export	8	Albania	ALB	156	China	CHN								74	GENERAL INDUSTL.MACH.NES	1	No Quantity							4989			0
S3	2009	2009	2009	2	0	2	Export	8	Albania	ALB	246	Finland	FIN								74	GENERAL INDUSTL.MACH.NES	1	No Quantity							3961			0
S3	2009	2009	2009	2	0	2	Export	8	Albania	ALB	276	Germany	DEU								74	GENERAL INDUSTL.MACH.NES	1	No Quantity							43127			0
S3	2009	2009	2009	2	0	2	Export	8	Albania	ALB	300	Greece	GRC								74	GENERAL INDUSTL.MACH.NES	1	No Quantity							107280			0
S3	2009	2009	2009	2	0	2	Export	8	Albania	ALB	348	Hungary	HUN								74	GENERAL INDUSTL.MACH.NES	1	No Quantity							21477			0
S3	2009	2009	2009	2	0	2	Export	8	Albania	ALB	381	Italy	ITA								74	GENERAL INDUSTL.MACH.NES	1	No Quantity							517823			0
S3	2009	2009	2009	2	0	2	Export	8	Albania	ALB	499	Montenegro	MNE								74	GENERAL INDUSTL.MACH.NES	1	No Quantity							28485			0
S3	2009	2009	2009	2	0	2	Export	8	Albania	ALB	566	Nigeria	NGA								74	GENERAL INDUSTL.MACH.NES	1	No Quantity							25365			0
S3	2009	2009	2009	2	0	2	Export	8	Albania	ALB	642	Romania	ROU								74	GENERAL INDUSTL.MACH.NES	1	No Quantity							685265			0
S3	2009	2009	2009	2	0	2	Export	8	Albania	ALB	688	Serbia	SRB								74	GENERAL INDUSTL.MACH.NES	1	No Quantity							76430			0
S3	2009	2009	2009	2	0	2	Export	8	Albania	ALB	703	Slovakia	SVK								74	GENERAL INDUSTL.MACH.NES	1	No Quantity							42787			0
S3	2009	2009	2009	2	0	2	Export	8	Albania	ALB	792	Turkey	TUR								74	GENERAL INDUSTL.MACH.NES	1	No Quantity							91628			0
S3	2009	2009	2009	2	0	2	Export	8	Albania	ALB	807	North Macedonia	MKD								74	GENERAL INDUSTL.MACH.NES	1	No Quantity							66459			0
S3	2009	2009	2009	2	0	2	Export	12	Algeria	DZA	0	World	WLD								74	GENERAL INDUSTL.MACH.NES	1	No Quantity							4293663			0
S3	2009	2009	2009	2	0	2	Export	12	Algeria	DZA	24	Angola	AGO								74	GENERAL INDUSTL.MACH.NES	1	No Quantity							63026			0
S3	2009	2009	2009	2	0	2	Export	12	Algeria	DZA	32	Argentina	ARG								74	GENERAL INDUSTL.MACH.NES	1	No Quantity							1596			0
S3	2009	2009	2009	2	0	2	Export	12	Algeria	DZA	40	Austria	AUT								74	GENERAL INDUSTL.MACH.NES	1	No Quantity							18861			0
S3	2009	2009	2009	2	0	2	Export	12	Algeria	DZA	56	Belgium	BEL								74	GENERAL INDUSTL.MACH.NES	1	No Quantity							454933			0
S3	2009	2009	2009	2	0	2	Export	12	Algeria	DZA	132	Cabo Verde	CPV								74	GENERAL INDUSTL.MACH.NES	1	No Quantity							40120			0
S3	2009	2009	2009	2	0	2	Export	12	Algeria	DZA	156	China	CHN								74	GENERAL INDUSTL.MACH.NES	1	No Quantity							69698			0
S3	2009	2009	2009	2	0	2	Export	12	Algeria	DZA	170	Colombia	COL								74	GENERAL INDUSTL.MACH.NES	1	No Quantity							1725			0
S3	2009	2009	2009	2	0	2	Export	12	Algeria	DZA	218	Ecuador	ECU								74	GENERAL INDUSTL.MACH.NES	1	No Quantity							775980			0
S3	2009	2009	2009	2	0	2	Export	12	Algeria	DZA	251	France	FRA								74	GENERAL INDUSTL.MACH.NES	1	No Quantity							1523324			0
S3	2009	2009	2009	2	0	2	Export	12	Algeria	DZA	276	Germany	DEU								74	GENERAL INDUSTL.MACH.NES	1	No Quantity							120			0
S3	2009	2009	2009	2	0	2	Export	12	Algeria	DZA	324	Guinea	GIN								74	GENERAL INDUSTL.MACH.NES	1	No Quantity							17197			0
S3	2009	2009	2009	2	0	2	Export	12	Algeria	DZA	381	Italy	ITA								74	GENERAL INDUSTL.MACH.NES	1	No Quantity							207066			0
S3	2009	2009	2009	2	0	2	Export	12	Algeria	DZA	392	Japan	JPN								74	GENERAL INDUSTL.MACH.NES	1	No Quantity							94			0
S3	2009	2009	2009	2	0	2	Export	12	Algeria	DZA	400	Jordan	JOR								74	GENERAL INDUSTL.MACH.NES	1	No Quantity							230462			0
S3	2009	2009	2009	2	0	2	Export	12	Algeria	DZA	410	Rep. of Korea	KOR								74	GENERAL INDUSTL.MACH.NES	1	No Quantity							6981			0
S3	2009	2009	2009	2	0	2	Export	12	Algeria	DZA	434	Libya	LBY								74	GENERAL INDUSTL.MACH.NES	1	No Quantity							635			0
S3	2009	2009	2009	2	0	2	Export	12	Algeria	DZA	466	Mali	MLI								74	GENERAL INDUSTL.MACH.NES	1	No Quantity							11924			0
S3	2009	2009	2009	2	0	2	Export	12	Algeria	DZA	478	Mauritania	MRT								74	GENERAL INDUSTL.MACH.NES	1	No Quantity							39207			0
S3	2009	2009	2009	2	0	2	Export	12	Algeria	DZA	504	Morocco	MAR								74	GENERAL INDUSTL.MACH.NES	1	No Quantity							110412			0
S3	2009	2009	2009	2	0	2	Export	12	Algeria	DZA	528	Netherlands	NLD								74	GENERAL INDUSTL.MACH.NES	1	No Quantity							50			0
S3	2009	2009	2009	2	0	2	Export	12	Algeria	DZA	562	Niger	NER								74	GENERAL INDUSTL.MACH.NES	1	No Quantity							171950			0
S3	2009	2009	2009	2	0	2	Export	12	Algeria	DZA	620	Portugal	PRT								74	GENERAL INDUSTL.MACH.NES	1	No Quantity							12325			0
S3	2009	2009	2009	2	0	2	Export	12	Algeria	DZA	682	Saudi Arabia	SAU								74	GENERAL INDUSTL.MACH.NES	1	No Quantity							9122			0
S3	2009	2009	2009	2	0	2	Export	12	Algeria	DZA	686	Senegal	SEN								74	GENERAL INDUSTL.MACH.NES	1	No Quantity							9027			0
S3	2009	2009	2009	2	0	2	Export	12	Algeria	DZA	724	Spain	ESP								74	GENERAL INDUSTL.MACH.NES	1	No Quantity							16642			0
S3	2009	2009	2009	2	0	2	Export	12	Algeria	DZA	757	Switzerland	CHE								74	GENERAL INDUSTL.MACH.NES	1	No Quantity							299			0
S3	2009	2009	2009	2	0	2	Export	12	Algeria	DZA	764	Thailand	THA								74	GENERAL INDUSTL.MACH.NES	1	No Quantity							1414			0
S3	2009	2009	2009	2	0	2	Export	12	Algeria	DZA	784	United Arab Emirates	ARE								74	GENERAL INDUSTL.MACH.NES	1	No Quantity							3611			0
S3	2009	2009	2009	2	0	2	Export	12	Algeria	DZA	788	Tunisia	TUN								74	GENERAL INDUSTL.MACH.NES	1	No Quantity							240396			0
S3	2009	2009	2009	2	0	2	Export	12	Algeria	DZA	818	Egypt	EGY								74	GENERAL INDUSTL.MACH.NES	1	No Quantity							61341			0
S3	2009	2009	2009	2	0	2	Export	12	Algeria	DZA	826	United Kingdom	GBR								74	GENERAL INDUSTL.MACH.NES	1	No Quantity							89573			0
S3	2009	2009	2009	2	0	2	Export	12	Algeria	DZA	842	USA	USA								74	GENERAL INDUSTL.MACH.NES	1	No Quantity							104552			0
S3	2009	2009	2009	2	0	2	Export	8	Albania	ALB	0	World	WLD								75	OFFICE MACHINES,ADP MACH	1	No Quantity							4144283			0
S3	2009	2009	2009	2	0	2	Export	8	Albania	ALB	40	Austria	AUT								75	OFFICE MACHINES,ADP MACH	1	No Quantity							13271			0
S3	2009	2009	2009	2	0	2	Export	8	Albania	ALB	56	Belgium	BEL								75	OFFICE MACHINES,ADP MACH	1	No Quantity							33410			0
S3	2009	2009	2009	2	0	2	Export	8	Albania	ALB	70	Bosnia Herzegovina	BIH								75	OFFICE MACHINES,ADP MACH	1	No Quantity							12891			0
S3	2009	2009	2009	2	0	2	Export	8	Albania	ALB	156	China	CHN								75	OFFICE MACHINES,ADP MACH	1	No Quantity							17814			0
S3	2009	2009	2009	2	0	2	Export	8	Albania	ALB	178	Congo	COG								75	OFFICE MACHINES,ADP MACH	1	No Quantity							6083			0
S3	2009	2009	2009	2	0	2	Export	8	Albania	ALB	191	Croatia	HRV								75	OFFICE MACHINES,ADP MACH	1	No Quantity							17948			0
S3	2009	2009	2009	2	0	2	Export	8	Albania	ALB	203	Czechia	CZE								75	OFFICE MACHINES,ADP MACH	1	No Quantity							18263			0
S3	2009	2009	2009	2	0	2	Export	8	Albania	ALB	251	France	FRA								75	OFFICE MACHINES,ADP MACH	1	No Quantity							24812			0
S3	2009	2009	2009	2	0	2	Export	8	Albania	ALB	276	Germany	DEU								75	OFFICE MACHINES,ADP MACH	1	No Quantity							63551			0
S3	2009	2009	2009	2	0	2	Export	8	Albania	ALB	300	Greece	GRC								75	OFFICE MACHINES,ADP MACH	1	No Quantity							7275			0
S3	2009	2009	2009	2	0	2	Export	8	Albania	ALB	344	China, Hong Kong SAR	HKG								75	OFFICE MACHINES,ADP MACH	1	No Quantity							2648			0
S3	2009	2009	2009	2	0	2	Export	8	Albania	ALB	348	Hungary	HUN								75	OFFICE MACHINES,ADP MACH	1	No Quantity							877			0
S3	2009	2009	2009	2	0	2	Export	8	Albania	ALB	372	Ireland	IRL								75	OFFICE MACHINES,ADP MACH	1	No Quantity							584			0
S3	2009	2009	2009	2	0	2	Export	8	Albania	ALB	381	Italy	ITA								75	OFFICE MACHINES,ADP MACH	1	No Quantity							102668			0
S3	2009	2009	2009	2	0	2	Export	8	Albania	ALB	442	Luxembourg	LUX								75	OFFICE MACHINES,ADP MACH	1	No Quantity							1359			0
S3	2009	2009	2009	2	0	2	Export	8	Albania	ALB	490	Other Asia, nes									75	OFFICE MACHINES,ADP MACH	1	No Quantity							5883			0
S3	2009	2009	2009	2	0	2	Export	8	Albania	ALB	528	Netherlands	NLD								75	OFFICE MACHINES,ADP MACH	1	No Quantity							263538			0
S3	2009	2009	2009	2	0	2	Export	8	Albania	ALB	642	Romania	ROU								75	OFFICE MACHINES,ADP MACH	1	No Quantity							263			0
S3	2009	2009	2009	2	0	2	Export	8	Albania	ALB	688	Serbia	SRB								75	OFFICE MACHINES,ADP MACH	1	No Quantity							516987			0
S3	2009	2009	2009	2	0	2	Export	8	Albania	ALB	703	Slovakia	SVK								75	OFFICE MACHINES,ADP MACH	1	No Quantity							1864006			0
S3	2009	2009	2009	2	0	2	Export	8	Albania	ALB	705	Slovenia	SVN								75	OFFICE MACHINES,ADP MACH	1	No Quantity							398			0
S3	2009	2009	2009	2	0	2	Export	8	Albania	ALB	757	Switzerland	CHE								75	OFFICE MACHINES,ADP MACH	1	No Quantity							12686			0
S3	2009	2009	2009	2	0	2	Export	8	Albania	ALB	792	Turkey	TUR								75	OFFICE MACHINES,ADP MACH	1	No Quantity							1062			0
S3	2009	2009	2009	2	0	2	Export	8	Albania	ALB	807	North Macedonia	MKD								75	OFFICE MACHINES,ADP MACH	1	No Quantity							1111993			0
S3	2009	2009	2009	2	0	2	Export	8	Albania	ALB	826	United Kingdom	GBR								75	OFFICE MACHINES,ADP MACH	1	No Quantity							1319			0
S3	2009	2009	2009	2	0	2	Export	8	Albania	ALB	842	USA	USA								75	OFFICE MACHINES,ADP MACH	1	No Quantity							42693			0
S3	2009	2009	2009	2	0	2	Export	12	Algeria	DZA	0	World	WLD								75	OFFICE MACHINES,ADP MACH	1	No Quantity							120232			0
S3	2009	2009	2009	2	0	2	Export	12	Algeria	DZA	56	Belgium	BEL								75	OFFICE MACHINES,ADP MACH	1	No Quantity							164			0
S3	2009	2009	2009	2	0	2	Export	12	Algeria	DZA	156	China	CHN								75	OFFICE MACHINES,ADP MACH	1	No Quantity							3314			0
S3	2009	2009	2009	2	0	2	Export	12	Algeria	DZA	251	France	FRA								75	OFFICE MACHINES,ADP MACH	1	No Quantity							33777			0
S3	2009	2009	2009	2	0	2	Export	12	Algeria	DZA	372	Ireland	IRL								75	OFFICE MACHINES,ADP MACH	1	No Quantity							2913			0
S3	2009	2009	2009	2	0	2	Export	12	Algeria	DZA	381	Italy	ITA								75	OFFICE MACHINES,ADP MACH	1	No Quantity							3379			0
S3	2009	2009	2009	2	0	2	Export	12	Algeria	DZA	528	Netherlands	NLD								75	OFFICE MACHINES,ADP MACH	1	No Quantity							52096			0
S3	2009	2009	2009	2	0	2	Export	12	Algeria	DZA	784	United Arab Emirates	ARE								75	OFFICE MACHINES,ADP MACH	1	No Quantity							13913			0
S3	2009	2009	2009	2	0	2	Export	12	Algeria	DZA	788	Tunisia	TUN								75	OFFICE MACHINES,ADP MACH	1	No Quantity							3026			0
S3	2009	2009	2009	2	0	2	Export	12	Algeria	DZA	826	United Kingdom	GBR								75	OFFICE MACHINES,ADP MACH	1	No Quantity							6398			0
S3	2009	2009	2009	2	0	2	Export	12	Algeria	DZA	842	USA	USA								75	OFFICE MACHINES,ADP MACH	1	No Quantity							1252			0
S3	2009	2009	2009	2	0	2	Export	8	Albania	ALB	0	World	WLD								76	TELECOMM.SOUND EQUIP ETC	1	No Quantity							5264253			0
S3	2009	2009	2009	2	0	2	Export	8	Albania	ALB	40	Austria	AUT								76	TELECOMM.SOUND EQUIP ETC	1	No Quantity							54727			0
S3	2009	2009	2009	2	0	2	Export	8	Albania	ALB	56	Belgium	BEL								76	TELECOMM.SOUND EQUIP ETC	1	No Quantity							2751			0
S3	2009	2009	2009	2	0	2	Export	8	Albania	ALB	156	China	CHN								76	TELECOMM.SOUND EQUIP ETC	1	No Quantity							801			0
S3	2009	2009	2009	2	0	2	Export	8	Albania	ALB	246	Finland	FIN								76	TELECOMM.SOUND EQUIP ETC	1	No Quantity							871			0
S3	2009	2009	2009	2	0	2	Export	8	Albania	ALB	276	Germany	DEU								76	TELECOMM.SOUND EQUIP ETC	1	No Quantity							12107			0
S3	2009	2009	2009	2	0	2	Export	8	Albania	ALB	300	Greece	GRC								76	TELECOMM.SOUND EQUIP ETC	1	No Quantity							75025			0
S3	2009	2009	2009	2	0	2	Export	8	Albania	ALB	344	China, Hong Kong SAR	HKG								76	TELECOMM.SOUND EQUIP ETC	1	No Quantity							22851			0
S3	2009	2009	2009	2	0	2	Export	8	Albania	ALB	348	Hungary	HUN								76	TELECOMM.SOUND EQUIP ETC	1	No Quantity							2854			0
S3	2009	2009	2009	2	0	2	Export	8	Albania	ALB	376	Israel	ISR								76	TELECOMM.SOUND EQUIP ETC	1	No Quantity							27384			0
S3	2009	2009	2009	2	0	2	Export	8	Albania	ALB	381	Italy	ITA								76	TELECOMM.SOUND EQUIP ETC	1	No Quantity							3764350			0
S3	2009	2009	2009	2	0	2	Export	8	Albania	ALB	440	Lithuania	LTU								76	TELECOMM.SOUND EQUIP ETC	1	No Quantity							332			0
S3	2009	2009	2009	2	0	2	Export	8	Albania	ALB	470	Malta	MLT								76	TELECOMM.SOUND EQUIP ETC	1	No Quantity							1315			0
S3	2009	2009	2009	2	0	2	Export	8	Albania	ALB	499	Montenegro	MNE								76	TELECOMM.SOUND EQUIP ETC	1	No Quantity							35563			0
S3	2009	2009	2009	2	0	2	Export	8	Albania	ALB	528	Netherlands	NLD								76	TELECOMM.SOUND EQUIP ETC	1	No Quantity							288515			0
S3	2009	2009	2009	2	0	2	Export	8	Albania	ALB	642	Romania	ROU								76	TELECOMM.SOUND EQUIP ETC	1	No Quantity							4055			0
S3	2009	2009	2009	2	0	2	Export	8	Albania	ALB	688	Serbia	SRB								76	TELECOMM.SOUND EQUIP ETC	1	No Quantity							227980			0
S3	2009	2009	2009	2	0	2	Export	8	Albania	ALB	703	Slovakia	SVK								76	TELECOMM.SOUND EQUIP ETC	1	No Quantity							242928			0
S3	2009	2009	2009	2	0	2	Export	8	Albania	ALB	705	Slovenia	SVN								76	TELECOMM.SOUND EQUIP ETC	1	No Quantity							10914			0
S3	2009	2009	2009	2	0	2	Export	8	Albania	ALB	752	Sweden	SWE								76	TELECOMM.SOUND EQUIP ETC	1	No Quantity							24086			0
S3	2009	2009	2009	2	0	2	Export	8	Albania	ALB	757	Switzerland	CHE								76	TELECOMM.SOUND EQUIP ETC	1	No Quantity							136105			0
S3	2009	2009	2009	2	0	2	Export	8	Albania	ALB	792	Turkey	TUR								76	TELECOMM.SOUND EQUIP ETC	1	No Quantity							1875			0
S3	2009	2009	2009	2	0	2	Export	8	Albania	ALB	807	North Macedonia	MKD								76	TELECOMM.SOUND EQUIP ETC	1	No Quantity							90939			0
S3	2009	2009	2009	2	0	2	Export	8	Albania	ALB	826	United Kingdom	GBR								76	TELECOMM.SOUND EQUIP ETC	1	No Quantity							229593			0
S3	2009	2009	2009	2	0	2	Export	8	Albania	ALB	842	USA	USA								76	TELECOMM.SOUND EQUIP ETC	1	No Quantity							6330			0
S3	2009	2009	2009	2	0	2	Export	12	Algeria	DZA	0	World	WLD								76	TELECOMM.SOUND EQUIP ETC	1	No Quantity							268859			0
S3	2009	2009	2009	2	0	2	Export	12	Algeria	DZA	251	France	FRA								76	TELECOMM.SOUND EQUIP ETC	1	No Quantity							144582			0
S3	2009	2009	2009	2	0	2	Export	12	Algeria	DZA	276	Germany	DEU								76	TELECOMM.SOUND EQUIP ETC	1	No Quantity							1915			0
S3	2009	2009	2009	2	0	2	Export	12	Algeria	DZA	400	Jordan	JOR								76	TELECOMM.SOUND EQUIP ETC	1	No Quantity							122362			0
S3	2009	2009	2009	2	0	2	Export	8	Albania	ALB	0	World	WLD								77	ELEC MCH APPAR,PARTS,NES	1	No Quantity							12549520			0
S3	2009	2009	2009	2	0	2	Export	8	Albania	ALB	56	Belgium	BEL								77	ELEC MCH APPAR,PARTS,NES	1	No Quantity							205			0
S3	2009	2009	2009	2	0	2	Export	8	Albania	ALB	100	Bulgaria	BGR								77	ELEC MCH APPAR,PARTS,NES	1	No Quantity							3640			0
S3	2009	2009	2009	2	0	2	Export	8	Albania	ALB	156	China	CHN								77	ELEC MCH APPAR,PARTS,NES	1	No Quantity							4106			0
S3	2009	2009	2009	2	0	2	Export	8	Albania	ALB	178	Congo	COG								77	ELEC MCH APPAR,PARTS,NES	1	No Quantity							383			0
S3	2009	2009	2009	2	0	2	Export	8	Albania	ALB	191	Croatia	HRV								77	ELEC MCH APPAR,PARTS,NES	1	No Quantity							63779			0
S3	2009	2009	2009	2	0	2	Export	8	Albania	ALB	196	Cyprus	CYP								77	ELEC MCH APPAR,PARTS,NES	1	No Quantity							253			0
S3	2009	2009	2009	2	0	2	Export	8	Albania	ALB	246	Finland	FIN								77	ELEC MCH APPAR,PARTS,NES	1	No Quantity							7887			0
S3	2009	2009	2009	2	0	2	Export	8	Albania	ALB	251	France	FRA								77	ELEC MCH APPAR,PARTS,NES	1	No Quantity							14564			0
S3	2009	2009	2009	2	0	2	Export	8	Albania	ALB	276	Germany	DEU								77	ELEC MCH APPAR,PARTS,NES	1	No Quantity							52196			0
S3	2009	2009	2009	2	0	2	Export	8	Albania	ALB	300	Greece	GRC								77	ELEC MCH APPAR,PARTS,NES	1	No Quantity							845652			0
S3	2009	2009	2009	2	0	2	Export	8	Albania	ALB	348	Hungary	HUN								77	ELEC MCH APPAR,PARTS,NES	1	No Quantity							210953			0
S3	2009	2009	2009	2	0	2	Export	8	Albania	ALB	381	Italy	ITA								77	ELEC MCH APPAR,PARTS,NES	1	No Quantity							8334997			0
S3	2009	2009	2009	2	0	2	Export	8	Albania	ALB	499	Montenegro	MNE								77	ELEC MCH APPAR,PARTS,NES	1	No Quantity							104878			0
S3	2009	2009	2009	2	0	2	Export	8	Albania	ALB	528	Netherlands	NLD								77	ELEC MCH APPAR,PARTS,NES	1	No Quantity							47175			0
S3	2009	2009	2009	2	0	2	Export	8	Albania	ALB	616	Poland	POL								77	ELEC MCH APPAR,PARTS,NES	1	No Quantity							5491			0
S3	2009	2009	2009	2	0	2	Export	8	Albania	ALB	642	Romania	ROU								77	ELEC MCH APPAR,PARTS,NES	1	No Quantity							8359			0
S3	2009	2009	2009	2	0	2	Export	8	Albania	ALB	674	San Marino	SMR								77	ELEC MCH APPAR,PARTS,NES	1	No Quantity							248783			0
S3	2009	2009	2009	2	0	2	Export	8	Albania	ALB	688	Serbia	SRB								77	ELEC MCH APPAR,PARTS,NES	1	No Quantity							865305			0
S3	2009	2009	2009	2	0	2	Export	8	Albania	ALB	703	Slovakia	SVK								77	ELEC MCH APPAR,PARTS,NES	1	No Quantity							391718			0
S3	2009	2009	2009	2	0	2	Export	8	Albania	ALB	705	Slovenia	SVN								77	ELEC MCH APPAR,PARTS,NES	1	No Quantity							391			0
S3	2009	2009	2009	2	0	2	Export	8	Albania	ALB	752	Sweden	SWE								77	ELEC MCH APPAR,PARTS,NES	1	No Quantity							7439			0
S3	2009	2009	2009	2	0	2	Export	8	Albania	ALB	757	Switzerland	CHE								77	ELEC MCH APPAR,PARTS,NES	1	No Quantity							9327			0
S3	2009	2009	2009	2	0	2	Export	8	Albania	ALB	792	Turkey	TUR								77	ELEC MCH APPAR,PARTS,NES	1	No Quantity							257241			0
S3	2009	2009	2009	2	0	2	Export	8	Albania	ALB	807	North Macedonia	MKD								77	ELEC MCH APPAR,PARTS,NES	1	No Quantity							1058607			0
S3	2009	2009	2009	2	0	2	Export	8	Albania	ALB	826	United Kingdom	GBR								77	ELEC MCH APPAR,PARTS,NES	1	No Quantity							6092			0
S3	2009	2009	2009	2	0	2	Export	8	Albania	ALB	842	USA	USA								77	ELEC MCH APPAR,PARTS,NES	1	No Quantity							98			0
S3	2009	2009	2009	2	0	2	Export	12	Algeria	DZA	0	World	WLD								77	ELEC MCH APPAR,PARTS,NES	1	No Quantity							4060781			0
S3	2009	2009	2009	2	0	2	Export	12	Algeria	DZA	56	Belgium	BEL								77	ELEC MCH APPAR,PARTS,NES	1	No Quantity							195561			0
S3	2009	2009	2009	2	0	2	Export	12	Algeria	DZA	156	China	CHN								77	ELEC MCH APPAR,PARTS,NES	1	No Quantity							177632			0
S3	2009	2009	2009	2	0	2	Export	12	Algeria	DZA	204	Benin	BEN								77	ELEC MCH APPAR,PARTS,NES	1	No Quantity							111593			0
S3	2009	2009	2009	2	0	2	Export	12	Algeria	DZA	218	Ecuador	ECU								77	ELEC MCH APPAR,PARTS,NES	1	No Quantity							36951			0
S3	2009	2009	2009	2	0	2	Export	12	Algeria	DZA	251	France	FRA								77	ELEC MCH APPAR,PARTS,NES	1	No Quantity							496958			0
S3	2009	2009	2009	2	0	2	Export	12	Algeria	DZA	276	Germany	DEU								77	ELEC MCH APPAR,PARTS,NES	1	No Quantity							15083			0
S3	2009	2009	2009	2	0	2	Export	12	Algeria	DZA	381	Italy	ITA								77	ELEC MCH APPAR,PARTS,NES	1	No Quantity							191649			0
S3	2009	2009	2009	2	0	2	Export	12	Algeria	DZA	400	Jordan	JOR								77	ELEC MCH APPAR,PARTS,NES	1	No Quantity							245058			0
S3	2009	2009	2009	2	0	2	Export	12	Algeria	DZA	410	Rep. of Korea	KOR								77	ELEC MCH APPAR,PARTS,NES	1	No Quantity							11045			0
S3	2009	2009	2009	2	0	2	Export	12	Algeria	DZA	434	Libya	LBY								77	ELEC MCH APPAR,PARTS,NES	1	No Quantity							1382850			0
S3	2009	2009	2009	2	0	2	Export	12	Algeria	DZA	466	Mali	MLI								77	ELEC MCH APPAR,PARTS,NES	1	No Quantity							14361			0
S3	2009	2009	2009	2	0	2	Export	12	Algeria	DZA	478	Mauritania	MRT								77	ELEC MCH APPAR,PARTS,NES	1	No Quantity							7815			0
S3	2009	2009	2009	2	0	2	Export	12	Algeria	DZA	504	Morocco	MAR								77	ELEC MCH APPAR,PARTS,NES	1	No Quantity							330860			0
S3	2009	2009	2009	2	0	2	Export	12	Algeria	DZA	528	Netherlands	NLD								77	ELEC MCH APPAR,PARTS,NES	1	No Quantity							123035			0
S3	2009	2009	2009	2	0	2	Export	12	Algeria	DZA	562	Niger	NER								77	ELEC MCH APPAR,PARTS,NES	1	No Quantity							36361			0
S3	2009	2009	2009	2	0	2	Export	12	Algeria	DZA	620	Portugal	PRT								77	ELEC MCH APPAR,PARTS,NES	1	No Quantity							13988			0
S3	2009	2009	2009	2	0	2	Export	12	Algeria	DZA	643	Russian Federation	RUS								77	ELEC MCH APPAR,PARTS,NES	1	No Quantity							1767			0
S3	2009	2009	2009	2	0	2	Export	12	Algeria	DZA	686	Senegal	SEN								77	ELEC MCH APPAR,PARTS,NES	1	No Quantity							1890			0
S3	2009	2009	2009	2	0	2	Export	12	Algeria	DZA	724	Spain	ESP								77	ELEC MCH APPAR,PARTS,NES	1	No Quantity							237379			0
S3	2009	2009	2009	2	0	2	Export	12	Algeria	DZA	757	Switzerland	CHE								77	ELEC MCH APPAR,PARTS,NES	1	No Quantity							8764			0
S3	2009	2009	2009	2	0	2	Export	12	Algeria	DZA	784	United Arab Emirates	ARE								77	ELEC MCH APPAR,PARTS,NES	1	No Quantity							34122			0
S3	2009	2009	2009	2	0	2	Export	12	Algeria	DZA	788	Tunisia	TUN								77	ELEC MCH APPAR,PARTS,NES	1	No Quantity							98567			0
S3	2009	2009	2009	2	0	2	Export	12	Algeria	DZA	792	Turkey	TUR								77	ELEC MCH APPAR,PARTS,NES	1	No Quantity							170627			0
S3	2009	2009	2009	2	0	2	Export	12	Algeria	DZA	826	United Kingdom	GBR								77	ELEC MCH APPAR,PARTS,NES	1	No Quantity							32265			0
S3	2009	2009	2009	2	0	2	Export	12	Algeria	DZA	842	USA	USA								77	ELEC MCH APPAR,PARTS,NES	1	No Quantity							84600			0
S3	2009	2009	2009	2	0	2	Export	8	Albania	ALB	0	World	WLD								78	ROAD VEHICLES	1	No Quantity							3186637			0
S3	2009	2009	2009	2	0	2	Export	8	Albania	ALB	40	Austria	AUT								78	ROAD VEHICLES	1	No Quantity							18196			0
S3	2009	2009	2009	2	0	2	Export	8	Albania	ALB	56	Belgium	BEL								78	ROAD VEHICLES	1	No Quantity							432672			0
S3	2009	2009	2009	2	0	2	Export	8	Albania	ALB	70	Bosnia Herzegovina	BIH								78	ROAD VEHICLES	1	No Quantity							30538			0
S3	2009	2009	2009	2	0	2	Export	8	Albania	ALB	276	Germany	DEU								78	ROAD VEHICLES	1	No Quantity							1081			0
S3	2009	2009	2009	2	0	2	Export	8	Albania	ALB	300	Greece	GRC								78	ROAD VEHICLES	1	No Quantity							417542			0
S3	2009	2009	2009	2	0	2	Export	8	Albania	ALB	348	Hungary	HUN								78	ROAD VEHICLES	1	No Quantity							191247			0
S3	2009	2009	2009	2	0	2	Export	8	Albania	ALB	376	Israel	ISR								78	ROAD VEHICLES	1	No Quantity							53426			0
S3	2009	2009	2009	2	0	2	Export	8	Albania	ALB	381	Italy	ITA								78	ROAD VEHICLES	1	No Quantity							161281			0
S3	2009	2009	2009	2	0	2	Export	8	Albania	ALB	499	Montenegro	MNE								78	ROAD VEHICLES	1	No Quantity							10889			0
S3	2009	2009	2009	2	0	2	Export	8	Albania	ALB	528	Netherlands	NLD								78	ROAD VEHICLES	1	No Quantity							8305			0
S3	2009	2009	2009	2	0	2	Export	8	Albania	ALB	642	Romania	ROU								78	ROAD VEHICLES	1	No Quantity							871124			0
S3	2009	2009	2009	2	0	2	Export	8	Albania	ALB	688	Serbia	SRB								78	ROAD VEHICLES	1	No Quantity							130350			0
S3	2009	2009	2009	2	0	2	Export	8	Albania	ALB	703	Slovakia	SVK								78	ROAD VEHICLES	1	No Quantity							124528			0
S3	2009	2009	2009	2	0	2	Export	8	Albania	ALB	792	Turkey	TUR								78	ROAD VEHICLES	1	No Quantity							290206			0
S3	2009	2009	2009	2	0	2	Export	8	Albania	ALB	807	North Macedonia	MKD								78	ROAD VEHICLES	1	No Quantity							213818			0
S3	2009	2009	2009	2	0	2	Export	8	Albania	ALB	818	Egypt	EGY								78	ROAD VEHICLES	1	No Quantity							26471			0
S3	2009	2009	2009	2	0	2	Export	8	Albania	ALB	842	USA	USA								78	ROAD VEHICLES	1	No Quantity							170746			0
S3	2009	2009	2009	2	0	2	Export	8	Albania	ALB	858	Uruguay	URY								78	ROAD VEHICLES	1	No Quantity							34218			0
S3	2009	2009	2009	2	0	2	Export	12	Algeria	DZA	0	World	WLD								78	ROAD VEHICLES	1	No Quantity							1698699			0
S3	2009	2009	2009	2	0	2	Export	12	Algeria	DZA	24	Angola	AGO								78	ROAD VEHICLES	1	No Quantity							64362			0
S3	2009	2009	2009	2	0	2	Export	12	Algeria	DZA	56	Belgium	BEL								78	ROAD VEHICLES	1	No Quantity							25092			0
S3	2009	2009	2009	2	0	2	Export	12	Algeria	DZA	132	Cabo Verde	CPV								78	ROAD VEHICLES	1	No Quantity							63565			0
S3	2009	2009	2009	2	0	2	Export	12	Algeria	DZA	192	Cuba	CUB								78	ROAD VEHICLES	1	No Quantity							1176			0
S3	2009	2009	2009	2	0	2	Export	12	Algeria	DZA	251	France	FRA								78	ROAD VEHICLES	1	No Quantity							77276			0
S3	2009	2009	2009	2	0	2	Export	12	Algeria	DZA	270	Gambia	GMB								78	ROAD VEHICLES	1	No Quantity							22031			0
S3	2009	2009	2009	2	0	2	Export	12	Algeria	DZA	276	Germany	DEU								78	ROAD VEHICLES	1	No Quantity							105334			0
S3	2009	2009	2009	2	0	2	Export	12	Algeria	DZA	478	Mauritania	MRT								78	ROAD VEHICLES	1	No Quantity							60102			0
S3	2009	2009	2009	2	0	2	Export	12	Algeria	DZA	562	Niger	NER								78	ROAD VEHICLES	1	No Quantity							111787			0
S3	2009	2009	2009	2	0	2	Export	12	Algeria	DZA	694	Sierra Leone	SLE								78	ROAD VEHICLES	1	No Quantity							44061			0
S3	2009	2009	2009	2	0	2	Export	12	Algeria	DZA	710	South Africa	ZAF								78	ROAD VEHICLES	1	No Quantity							43349			0
S3	2009	2009	2009	2	0	2	Export	12	Algeria	DZA	724	Spain	ESP								78	ROAD VEHICLES	1	No Quantity							22499			0
S3	2009	2009	2009	2	0	2	Export	12	Algeria	DZA	784	United Arab Emirates	ARE								78	ROAD VEHICLES	1	No Quantity							995564			0
S3	2009	2009	2009	2	0	2	Export	12	Algeria	DZA	788	Tunisia	TUN								78	ROAD VEHICLES	1	No Quantity							47152			0
S3	2009	2009	2009	2	0	2	Export	12	Algeria	DZA	826	United Kingdom	GBR								78	ROAD VEHICLES	1	No Quantity							15349			0
S3	2009	2009	2009	2	0	2	Export	8	Albania	ALB	0	World	WLD								79	OTHR.TRANSPORT EQUIPMENT	1	No Quantity							665538			0
S3	2009	2009	2009	2	0	2	Export	8	Albania	ALB	56	Belgium	BEL								79	OTHR.TRANSPORT EQUIPMENT	1	No Quantity							18769			0
S3	2009	2009	2009	2	0	2	Export	8	Albania	ALB	100	Bulgaria	BGR								79	OTHR.TRANSPORT EQUIPMENT	1	No Quantity							13315			0
S3	2009	2009	2009	2	0	2	Export	8	Albania	ALB	203	Czechia	CZE								79	OTHR.TRANSPORT EQUIPMENT	1	No Quantity							2077			0
S3	2009	2009	2009	2	0	2	Export	8	Albania	ALB	251	France	FRA								79	OTHR.TRANSPORT EQUIPMENT	1	No Quantity							15314			0
S3	2009	2009	2009	2	0	2	Export	8	Albania	ALB	276	Germany	DEU								79	OTHR.TRANSPORT EQUIPMENT	1	No Quantity							414			0
S3	2009	2009	2009	2	0	2	Export	8	Albania	ALB	300	Greece	GRC								79	OTHR.TRANSPORT EQUIPMENT	1	No Quantity							13486			0
S3	2009	2009	2009	2	0	2	Export	8	Albania	ALB	381	Italy	ITA								79	OTHR.TRANSPORT EQUIPMENT	1	No Quantity							270455			0
S3	2009	2009	2009	2	0	2	Export	8	Albania	ALB	404	Kenya	KEN								79	OTHR.TRANSPORT EQUIPMENT	1	No Quantity							2051			0
S3	2009	2009	2009	2	0	2	Export	8	Albania	ALB	499	Montenegro	MNE								79	OTHR.TRANSPORT EQUIPMENT	1	No Quantity							1368			0
S3	2009	2009	2009	2	0	2	Export	8	Albania	ALB	528	Netherlands	NLD								79	OTHR.TRANSPORT EQUIPMENT	1	No Quantity							96185			0
S3	2009	2009	2009	2	0	2	Export	8	Albania	ALB	703	Slovakia	SVK								79	OTHR.TRANSPORT EQUIPMENT	1	No Quantity							388			0
S3	2009	2009	2009	2	0	2	Export	8	Albania	ALB	705	Slovenia	SVN								79	OTHR.TRANSPORT EQUIPMENT	1	No Quantity							1369			0
S3	2009	2009	2009	2	0	2	Export	8	Albania	ALB	710	South Africa	ZAF								79	OTHR.TRANSPORT EQUIPMENT	1	No Quantity							5593			0
S3	2009	2009	2009	2	0	2	Export	8	Albania	ALB	752	Sweden	SWE								79	OTHR.TRANSPORT EQUIPMENT	1	No Quantity							58158			0
S3	2009	2009	2009	2	0	2	Export	8	Albania	ALB	792	Turkey	TUR								79	OTHR.TRANSPORT EQUIPMENT	1	No Quantity							8505			0
S3	2009	2009	2009	2	0	2	Export	8	Albania	ALB	826	United Kingdom	GBR								79	OTHR.TRANSPORT EQUIPMENT	1	No Quantity							70865			0
S3	2009	2009	2009	2	0	2	Export	8	Albania	ALB	842	USA	USA								79	OTHR.TRANSPORT EQUIPMENT	1	No Quantity							87225			0
S3	2009	2009	2009	2	0	2	Export	12	Algeria	DZA	0	World	WLD								79	OTHR.TRANSPORT EQUIPMENT	1	No Quantity							4795875			0
S3	2009	2009	2009	2	0	2	Export	12	Algeria	DZA	203	Czechia	CZE								79	OTHR.TRANSPORT EQUIPMENT	1	No Quantity							90124			0
S3	2009	2009	2009	2	0	2	Export	12	Algeria	DZA	251	France	FRA								79	OTHR.TRANSPORT EQUIPMENT	1	No Quantity							145652			0
S3	2009	2009	2009	2	0	2	Export	12	Algeria	DZA	757	Switzerland	CHE								79	OTHR.TRANSPORT EQUIPMENT	1	No Quantity							691			0
S3	2009	2009	2009	2	0	2	Export	12	Algeria	DZA	818	Egypt	EGY								79	OTHR.TRANSPORT EQUIPMENT	1	No Quantity							4559408			0
S3	2009	2009	2009	2	0	2	Export	8	Albania	ALB	0	World	WLD								81	PREFAB BUILDGS,FTTNG ETC	1	No Quantity							1305316			0
S3	2009	2009	2009	2	0	2	Export	8	Albania	ALB	300	Greece	GRC								81	PREFAB BUILDGS,FTTNG ETC	1	No Quantity							116693			0
S3	2009	2009	2009	2	0	2	Export	8	Albania	ALB	381	Italy	ITA								81	PREFAB BUILDGS,FTTNG ETC	1	No Quantity							791480			0
S3	2009	2009	2009	2	0	2	Export	8	Albania	ALB	499	Montenegro	MNE								81	PREFAB BUILDGS,FTTNG ETC	1	No Quantity							35858			0
S3	2009	2009	2009	2	0	2	Export	8	Albania	ALB	642	Romania	ROU								81	PREFAB BUILDGS,FTTNG ETC	1	No Quantity							105298			0
S3	2009	2009	2009	2	0	2	Export	8	Albania	ALB	688	Serbia	SRB								81	PREFAB BUILDGS,FTTNG ETC	1	No Quantity							17733			0
S3	2009	2009	2009	2	0	2	Export	8	Albania	ALB	703	Slovakia	SVK								81	PREFAB BUILDGS,FTTNG ETC	1	No Quantity							33978			0
S3	2009	2009	2009	2	0	2	Export	8	Albania	ALB	724	Spain	ESP								81	PREFAB BUILDGS,FTTNG ETC	1	No Quantity							106471			0
S3	2009	2009	2009	2	0	2	Export	8	Albania	ALB	792	Turkey	TUR								81	PREFAB BUILDGS,FTTNG ETC	1	No Quantity							79880			0
S3	2009	2009	2009	2	0	2	Export	8	Albania	ALB	807	North Macedonia	MKD								81	PREFAB BUILDGS,FTTNG ETC	1	No Quantity							17925			0
S3	2009	2009	2009	2	0	2	Export	12	Algeria	DZA	0	World	WLD								81	PREFAB BUILDGS,FTTNG ETC	1	No Quantity							875774			0
S3	2009	2009	2009	2	0	2	Export	12	Algeria	DZA	156	China	CHN								81	PREFAB BUILDGS,FTTNG ETC	1	No Quantity							2882			0
S3	2009	2009	2009	2	0	2	Export	12	Algeria	DZA	180	Dem. Rep. of the Congo	COD								81	PREFAB BUILDGS,FTTNG ETC	1	No Quantity							90565			0
S3	2009	2009	2009	2	0	2	Export	12	Algeria	DZA	204	Benin	BEN								81	PREFAB BUILDGS,FTTNG ETC	1	No Quantity							4			0
S3	2009	2009	2009	2	0	2	Export	12	Algeria	DZA	251	France	FRA								81	PREFAB BUILDGS,FTTNG ETC	1	No Quantity							1397			0
S3	2009	2009	2009	2	0	2	Export	12	Algeria	DZA	276	Germany	DEU								81	PREFAB BUILDGS,FTTNG ETC	1	No Quantity							134			0
S3	2009	2009	2009	2	0	2	Export	12	Algeria	DZA	381	Italy	ITA								81	PREFAB BUILDGS,FTTNG ETC	1	No Quantity							13072			0
S3	2009	2009	2009	2	0	2	Export	12	Algeria	DZA	504	Morocco	MAR								81	PREFAB BUILDGS,FTTNG ETC	1	No Quantity							47888			0
S3	2009	2009	2009	2	0	2	Export	12	Algeria	DZA	784	United Arab Emirates	ARE								81	PREFAB BUILDGS,FTTNG ETC	1	No Quantity							100			0
S3	2009	2009	2009	2	0	2	Export	12	Algeria	DZA	788	Tunisia	TUN								81	PREFAB BUILDGS,FTTNG ETC	1	No Quantity							719732			0
S3	2009	2009	2009	2	0	2	Export	8	Albania	ALB	0	World	WLD								82	FURNITURE,BEDDING,ETC.	1	No Quantity							13115381			0
S3	2009	2009	2009	2	0	2	Export	8	Albania	ALB	40	Austria	AUT								82	FURNITURE,BEDDING,ETC.	1	No Quantity							4300			0
S3	2009	2009	2009	2	0	2	Export	8	Albania	ALB	70	Bosnia Herzegovina	BIH								82	FURNITURE,BEDDING,ETC.	1	No Quantity							10662			0
S3	2009	2009	2009	2	0	2	Export	8	Albania	ALB	100	Bulgaria	BGR								82	FURNITURE,BEDDING,ETC.	1	No Quantity							684686			0
S3	2009	2009	2009	2	0	2	Export	8	Albania	ALB	124	Canada	CAN								82	FURNITURE,BEDDING,ETC.	1	No Quantity							53889			0
S3	2009	2009	2009	2	0	2	Export	8	Albania	ALB	251	France	FRA								82	FURNITURE,BEDDING,ETC.	1	No Quantity							33682			0
S3	2009	2009	2009	2	0	2	Export	8	Albania	ALB	276	Germany	DEU								82	FURNITURE,BEDDING,ETC.	1	No Quantity							41888			0
S3	2009	2009	2009	2	0	2	Export	8	Albania	ALB	300	Greece	GRC								82	FURNITURE,BEDDING,ETC.	1	No Quantity							1627074			0
S3	2009	2009	2009	2	0	2	Export	8	Albania	ALB	368	Iraq	IRQ								82	FURNITURE,BEDDING,ETC.	1	No Quantity							205280			0
S3	2009	2009	2009	2	0	2	Export	8	Albania	ALB	381	Italy	ITA								82	FURNITURE,BEDDING,ETC.	1	No Quantity							5934983			0
S3	2009	2009	2009	2	0	2	Export	8	Albania	ALB	434	Libya	LBY								82	FURNITURE,BEDDING,ETC.	1	No Quantity							438544			0
S3	2009	2009	2009	2	0	2	Export	8	Albania	ALB	498	Rep. of Moldova	MDA								82	FURNITURE,BEDDING,ETC.	1	No Quantity							11239			0
S3	2009	2009	2009	2	0	2	Export	8	Albania	ALB	499	Montenegro	MNE								82	FURNITURE,BEDDING,ETC.	1	No Quantity							360709			0
S3	2009	2009	2009	2	0	2	Export	8	Albania	ALB	528	Netherlands	NLD								82	FURNITURE,BEDDING,ETC.	1	No Quantity							694			0
S3	2009	2009	2009	2	0	2	Export	8	Albania	ALB	579	Norway	NOR								82	FURNITURE,BEDDING,ETC.	1	No Quantity							5026			0
S3	2009	2009	2009	2	0	2	Export	8	Albania	ALB	642	Romania	ROU								82	FURNITURE,BEDDING,ETC.	1	No Quantity							722358			0
S3	2009	2009	2009	2	0	2	Export	8	Albania	ALB	643	Russian Federation	RUS								82	FURNITURE,BEDDING,ETC.	1	No Quantity							52472			0
S3	2009	2009	2009	2	0	2	Export	8	Albania	ALB	688	Serbia	SRB								82	FURNITURE,BEDDING,ETC.	1	No Quantity							1141865			0
S3	2009	2009	2009	2	0	2	Export	8	Albania	ALB	703	Slovakia	SVK								82	FURNITURE,BEDDING,ETC.	1	No Quantity							1138689			0
S3	2009	2009	2009	2	0	2	Export	8	Albania	ALB	705	Slovenia	SVN								82	FURNITURE,BEDDING,ETC.	1	No Quantity							44318			0
S3	2009	2009	2009	2	0	2	Export	8	Albania	ALB	807	North Macedonia	MKD								82	FURNITURE,BEDDING,ETC.	1	No Quantity							602393			0
S3	2009	2009	2009	2	0	2	Export	8	Albania	ALB	826	United Kingdom	GBR								82	FURNITURE,BEDDING,ETC.	1	No Quantity							84			0
S3	2009	2009	2009	2	0	2	Export	8	Albania	ALB	842	USA	USA								82	FURNITURE,BEDDING,ETC.	1	No Quantity							545			0
S3	2009	2009	2009	2	0	2	Export	12	Algeria	DZA	0	World	WLD								82	FURNITURE,BEDDING,ETC.	1	No Quantity							29939			0
S3	2009	2009	2009	2	0	2	Export	12	Algeria	DZA	204	Benin	BEN								82	FURNITURE,BEDDING,ETC.	1	No Quantity							8			0
S3	2009	2009	2009	2	0	2	Export	12	Algeria	DZA	251	France	FRA								82	FURNITURE,BEDDING,ETC.	1	No Quantity							5980			0
S3	2009	2009	2009	2	0	2	Export	12	Algeria	DZA	276	Germany	DEU								82	FURNITURE,BEDDING,ETC.	1	No Quantity							3			0
S3	2009	2009	2009	2	0	2	Export	12	Algeria	DZA	430	Liberia	LBR								82	FURNITURE,BEDDING,ETC.	1	No Quantity							3940			0
S3	2009	2009	2009	2	0	2	Export	12	Algeria	DZA	620	Portugal	PRT								82	FURNITURE,BEDDING,ETC.	1	No Quantity							1376			0
S3	2009	2009	2009	2	0	2	Export	12	Algeria	DZA	724	Spain	ESP								82	FURNITURE,BEDDING,ETC.	1	No Quantity							3938			0
S3	2009	2009	2009	2	0	2	Export	12	Algeria	DZA	788	Tunisia	TUN								82	FURNITURE,BEDDING,ETC.	1	No Quantity							14694			0
S3	2009	2009	2009	2	0	2	Export	8	Albania	ALB	0	World	WLD								83	TRAVEL GOODS,HANDBGS ETC	1	No Quantity							404454			0
S3	2009	2009	2009	2	0	2	Export	8	Albania	ALB	300	Greece	GRC								83	TRAVEL GOODS,HANDBGS ETC	1	No Quantity							76			0
S3	2009	2009	2009	2	0	2	Export	8	Albania	ALB	381	Italy	ITA								83	TRAVEL GOODS,HANDBGS ETC	1	No Quantity							402215			0
S3	2009	2009	2009	2	0	2	Export	8	Albania	ALB	499	Montenegro	MNE								83	TRAVEL GOODS,HANDBGS ETC	1	No Quantity							66			0
S3	2009	2009	2009	2	0	2	Export	8	Albania	ALB	688	Serbia	SRB								83	TRAVEL GOODS,HANDBGS ETC	1	No Quantity							724			0
S3	2009	2009	2009	2	0	2	Export	8	Albania	ALB	703	Slovakia	SVK								83	TRAVEL GOODS,HANDBGS ETC	1	No Quantity							166			0
S3	2009	2009	2009	2	0	2	Export	8	Albania	ALB	724	Spain	ESP								83	TRAVEL GOODS,HANDBGS ETC	1	No Quantity							86			0
S3	2009	2009	2009	2	0	2	Export	8	Albania	ALB	807	North Macedonia	MKD								83	TRAVEL GOODS,HANDBGS ETC	1	No Quantity							1120			0
S3	2009	2009	2009	2	0	2	Export	12	Algeria	DZA	0	World	WLD								83	TRAVEL GOODS,HANDBGS ETC	1	No Quantity							993			0
S3	2009	2009	2009	2	0	2	Export	12	Algeria	DZA	251	France	FRA								83	TRAVEL GOODS,HANDBGS ETC	1	No Quantity							794			0
S3	2009	2009	2009	2	0	2	Export	12	Algeria	DZA	276	Germany	DEU								83	TRAVEL GOODS,HANDBGS ETC	1	No Quantity							19			0
S3	2009	2009	2009	2	0	2	Export	12	Algeria	DZA	620	Portugal	PRT								83	TRAVEL GOODS,HANDBGS ETC	1	No Quantity							35			0
S3	2009	2009	2009	2	0	2	Export	12	Algeria	DZA	854	Burkina Faso	BFA								83	TRAVEL GOODS,HANDBGS ETC	1	No Quantity							145			0
S3	2009	2009	2009	2	0	2	Export	8	Albania	ALB	0	World	WLD								84	CLOTHING AND ACCESSORIES	1	No Quantity							291411032			0
S3	2009	2009	2009	2	0	2	Export	8	Albania	ALB	86	Br. Indian Ocean Terr.	IOT								84	CLOTHING AND ACCESSORIES	1	No Quantity							13301			0
S3	2009	2009	2009	2	0	2	Export	8	Albania	ALB	191	Croatia	HRV								84	CLOTHING AND ACCESSORIES	1	No Quantity							8909			0
S3	2009	2009	2009	2	0	2	Export	8	Albania	ALB	251	France	FRA								84	CLOTHING AND ACCESSORIES	1	No Quantity							553129			0
S3	2009	2009	2009	2	0	2	Export	8	Albania	ALB	266	Gabon	GAB								84	CLOTHING AND ACCESSORIES	1	No Quantity							101570			0
S3	2009	2009	2009	2	0	2	Export	8	Albania	ALB	276	Germany	DEU								84	CLOTHING AND ACCESSORIES	1	No Quantity							19919987			0
S3	2009	2009	2009	2	0	2	Export	8	Albania	ALB	300	Greece	GRC								84	CLOTHING AND ACCESSORIES	1	No Quantity							33962529			0
S3	2009	2009	2009	2	0	2	Export	8	Albania	ALB	364	Iran	IRN								84	CLOTHING AND ACCESSORIES	1	No Quantity							25652			0
S3	2009	2009	2009	2	0	2	Export	8	Albania	ALB	376	Israel	ISR								84	CLOTHING AND ACCESSORIES	1	No Quantity							34063			0
S3	2009	2009	2009	2	0	2	Export	8	Albania	ALB	381	Italy	ITA								84	CLOTHING AND ACCESSORIES	1	No Quantity							236140542			0
S3	2009	2009	2009	2	0	2	Export	8	Albania	ALB	499	Montenegro	MNE								84	CLOTHING AND ACCESSORIES	1	No Quantity							2818			0
S3	2009	2009	2009	2	0	2	Export	8	Albania	ALB	528	Netherlands	NLD								84	CLOTHING AND ACCESSORIES	1	No Quantity							69508			0
S3	2009	2009	2009	2	0	2	Export	8	Albania	ALB	634	Qatar	QAT								84	CLOTHING AND ACCESSORIES	1	No Quantity							240			0
S3	2009	2009	2009	2	0	2	Export	8	Albania	ALB	688	Serbia	SRB								84	CLOTHING AND ACCESSORIES	1	No Quantity							38406			0
S3	2009	2009	2009	2	0	2	Export	8	Albania	ALB	703	Slovakia	SVK								84	CLOTHING AND ACCESSORIES	1	No Quantity							24430			0
S3	2009	2009	2009	2	0	2	Export	8	Albania	ALB	724	Spain	ESP								84	CLOTHING AND ACCESSORIES	1	No Quantity							52654			0
S3	2009	2009	2009	2	0	2	Export	8	Albania	ALB	757	Switzerland	CHE								84	CLOTHING AND ACCESSORIES	1	No Quantity							62057			0
S3	2009	2009	2009	2	0	2	Export	8	Albania	ALB	807	North Macedonia	MKD								84	CLOTHING AND ACCESSORIES	1	No Quantity							4546			0
S3	2009	2009	2009	2	0	2	Export	8	Albania	ALB	826	United Kingdom	GBR								84	CLOTHING AND ACCESSORIES	1	No Quantity							385447			0
S3	2009	2009	2009	2	0	2	Export	8	Albania	ALB	842	USA	USA								84	CLOTHING AND ACCESSORIES	1	No Quantity							11244			0
S3	2009	2009	2009	2	0	2	Export	12	Algeria	DZA	0	World	WLD								84	CLOTHING AND ACCESSORIES	1	No Quantity							156655			0
S3	2009	2009	2009	2	0	2	Export	12	Algeria	DZA	100	Bulgaria	BGR								84	CLOTHING AND ACCESSORIES	1	No Quantity							5212			0
S3	2009	2009	2009	2	0	2	Export	12	Algeria	DZA	204	Benin	BEN								84	CLOTHING AND ACCESSORIES	1	No Quantity							13			0
S3	2009	2009	2009	2	0	2	Export	12	Algeria	DZA	251	France	FRA								84	CLOTHING AND ACCESSORIES	1	No Quantity							55606			0
S3	2009	2009	2009	2	0	2	Export	12	Algeria	DZA	276	Germany	DEU								84	CLOTHING AND ACCESSORIES	1	No Quantity							62			0
S3	2009	2009	2009	2	0	2	Export	12	Algeria	DZA	434	Libya	LBY								84	CLOTHING AND ACCESSORIES	1	No Quantity							2861			0
S3	2009	2009	2009	2	0	2	Export	12	Algeria	DZA	466	Mali	MLI								84	CLOTHING AND ACCESSORIES	1	No Quantity							4569			0
S3	2009	2009	2009	2	0	2	Export	12	Algeria	DZA	504	Morocco	MAR								84	CLOTHING AND ACCESSORIES	1	No Quantity							34269			0
S3	2009	2009	2009	2	0	2	Export	12	Algeria	DZA	562	Niger	NER								84	CLOTHING AND ACCESSORIES	1	No Quantity							24971			0
S3	2009	2009	2009	2	0	2	Export	12	Algeria	DZA	620	Portugal	PRT								84	CLOTHING AND ACCESSORIES	1	No Quantity							210			0
S3	2009	2009	2009	2	0	2	Export	12	Algeria	DZA	768	Togo	TGO								84	CLOTHING AND ACCESSORIES	1	No Quantity							1940			0
S3	2009	2009	2009	2	0	2	Export	12	Algeria	DZA	784	United Arab Emirates	ARE								84	CLOTHING AND ACCESSORIES	1	No Quantity							25987			0
S3	2009	2009	2009	2	0	2	Export	12	Algeria	DZA	792	Turkey	TUR								84	CLOTHING AND ACCESSORIES	1	No Quantity							955			0
S3	2009	2009	2009	2	0	2	Export	8	Albania	ALB	0	World	WLD								85	FOOTWEAR	1	No Quantity							210615875			0
S3	2009	2009	2009	2	0	2	Export	8	Albania	ALB	40	Austria	AUT								85	FOOTWEAR	1	No Quantity							854070			0
S3	2009	2009	2009	2	0	2	Export	8	Albania	ALB	56	Belgium	BEL								85	FOOTWEAR	1	No Quantity							1689971			0
S3	2009	2009	2009	2	0	2	Export	8	Albania	ALB	70	Bosnia Herzegovina	BIH								85	FOOTWEAR	1	No Quantity							261013			0
S3	2009	2009	2009	2	0	2	Export	8	Albania	ALB	100	Bulgaria	BGR								85	FOOTWEAR	1	No Quantity							401853			0
S3	2009	2009	2009	2	0	2	Export	8	Albania	ALB	124	Canada	CAN								85	FOOTWEAR	1	No Quantity							143407			0
S3	2009	2009	2009	2	0	2	Export	8	Albania	ALB	156	China	CHN								85	FOOTWEAR	1	No Quantity							14451			0
S3	2009	2009	2009	2	0	2	Export	8	Albania	ALB	191	Croatia	HRV								85	FOOTWEAR	1	No Quantity							463144			0
S3	2009	2009	2009	2	0	2	Export	8	Albania	ALB	203	Czechia	CZE								85	FOOTWEAR	1	No Quantity							231815			0
S3	2009	2009	2009	2	0	2	Export	8	Albania	ALB	233	Estonia	EST								85	FOOTWEAR	1	No Quantity							71279			0
S3	2009	2009	2009	2	0	2	Export	8	Albania	ALB	246	Finland	FIN								85	FOOTWEAR	1	No Quantity							184016			0
S3	2009	2009	2009	2	0	2	Export	8	Albania	ALB	251	France	FRA								85	FOOTWEAR	1	No Quantity							1951799			0
S3	2009	2009	2009	2	0	2	Export	8	Albania	ALB	276	Germany	DEU								85	FOOTWEAR	1	No Quantity							7089729			0
S3	2009	2009	2009	2	0	2	Export	8	Albania	ALB	300	Greece	GRC								85	FOOTWEAR	1	No Quantity							242552			0
S3	2009	2009	2009	2	0	2	Export	8	Albania	ALB	344	China, Hong Kong SAR	HKG								85	FOOTWEAR	1	No Quantity							31742			0
S3	2009	2009	2009	2	0	2	Export	8	Albania	ALB	376	Israel	ISR								85	FOOTWEAR	1	No Quantity							31794			0
S3	2009	2009	2009	2	0	2	Export	8	Albania	ALB	381	Italy	ITA								85	FOOTWEAR	1	No Quantity							187052660			0
S3	2009	2009	2009	2	0	2	Export	8	Albania	ALB	414	Kuwait	KWT								85	FOOTWEAR	1	No Quantity							8261			0
S3	2009	2009	2009	2	0	2	Export	8	Albania	ALB	499	Montenegro	MNE								85	FOOTWEAR	1	No Quantity							23327			0
S3	2009	2009	2009	2	0	2	Export	8	Albania	ALB	528	Netherlands	NLD								85	FOOTWEAR	1	No Quantity							852830			0
S3	2009	2009	2009	2	0	2	Export	8	Albania	ALB	579	Norway	NOR								85	FOOTWEAR	1	No Quantity							5042			0
S3	2009	2009	2009	2	0	2	Export	8	Albania	ALB	642	Romania	ROU								85	FOOTWEAR	1	No Quantity							178475			0
S3	2009	2009	2009	2	0	2	Export	8	Albania	ALB	643	Russian Federation	RUS								85	FOOTWEAR	1	No Quantity							28533			0
S3	2009	2009	2009	2	0	2	Export	8	Albania	ALB	682	Saudi Arabia	SAU								85	FOOTWEAR	1	No Quantity							50204			0
S3	2009	2009	2009	2	0	2	Export	8	Albania	ALB	688	Serbia	SRB								85	FOOTWEAR	1	No Quantity							241202			0
S3	2009	2009	2009	2	0	2	Export	8	Albania	ALB	703	Slovakia	SVK								85	FOOTWEAR	1	No Quantity							315644			0
S3	2009	2009	2009	2	0	2	Export	8	Albania	ALB	705	Slovenia	SVN								85	FOOTWEAR	1	No Quantity							54348			0
S3	2009	2009	2009	2	0	2	Export	8	Albania	ALB	724	Spain	ESP								85	FOOTWEAR	1	No Quantity							3413059			0
S3	2009	2009	2009	2	0	2	Export	8	Albania	ALB	752	Sweden	SWE								85	FOOTWEAR	1	No Quantity							859567			0
S3	2009	2009	2009	2	0	2	Export	8	Albania	ALB	757	Switzerland	CHE								85	FOOTWEAR	1	No Quantity							846119			0
S3	2009	2009	2009	2	0	2	Export	8	Albania	ALB	784	United Arab Emirates	ARE								85	FOOTWEAR	1	No Quantity							109600			0
S3	2009	2009	2009	2	0	2	Export	8	Albania	ALB	807	North Macedonia	MKD								85	FOOTWEAR	1	No Quantity							70201			0
S3	2009	2009	2009	2	0	2	Export	8	Albania	ALB	826	United Kingdom	GBR								85	FOOTWEAR	1	No Quantity							262874			0
S3	2009	2009	2009	2	0	2	Export	8	Albania	ALB	842	USA	USA								85	FOOTWEAR	1	No Quantity							2581294			0
S3	2009	2009	2009	2	0	2	Export	12	Algeria	DZA	0	World	WLD								85	FOOTWEAR	1	No Quantity							168842			0
S3	2009	2009	2009	2	0	2	Export	12	Algeria	DZA	251	France	FRA								85	FOOTWEAR	1	No Quantity							41897			0
S3	2009	2009	2009	2	0	2	Export	12	Algeria	DZA	434	Libya	LBY								85	FOOTWEAR	1	No Quantity							4365			0
S3	2009	2009	2009	2	0	2	Export	12	Algeria	DZA	724	Spain	ESP								85	FOOTWEAR	1	No Quantity							121013			0
S3	2009	2009	2009	2	0	2	Export	12	Algeria	DZA	768	Togo	TGO								85	FOOTWEAR	1	No Quantity							1567			0
S3	2009	2009	2009	2	0	2	Export	8	Albania	ALB	0	World	WLD								87	SCIENTIFIC EQUIPMENT NES	1	No Quantity							939335			0
S3	2009	2009	2009	2	0	2	Export	8	Albania	ALB	56	Belgium	BEL								87	SCIENTIFIC EQUIPMENT NES	1	No Quantity							1334			0
S3	2009	2009	2009	2	0	2	Export	8	Albania	ALB	124	Canada	CAN								87	SCIENTIFIC EQUIPMENT NES	1	No Quantity							10769			0
S3	2009	2009	2009	2	0	2	Export	8	Albania	ALB	191	Croatia	HRV								87	SCIENTIFIC EQUIPMENT NES	1	No Quantity							4002			0
S3	2009	2009	2009	2	0	2	Export	8	Albania	ALB	276	Germany	DEU								87	SCIENTIFIC EQUIPMENT NES	1	No Quantity							199446			0
S3	2009	2009	2009	2	0	2	Export	8	Albania	ALB	300	Greece	GRC								87	SCIENTIFIC EQUIPMENT NES	1	No Quantity							126850			0
S3	2009	2009	2009	2	0	2	Export	8	Albania	ALB	348	Hungary	HUN								87	SCIENTIFIC EQUIPMENT NES	1	No Quantity							19269			0
S3	2009	2009	2009	2	0	2	Export	8	Albania	ALB	381	Italy	ITA								87	SCIENTIFIC EQUIPMENT NES	1	No Quantity							441053			0
S3	2009	2009	2009	2	0	2	Export	8	Albania	ALB	528	Netherlands	NLD								87	SCIENTIFIC EQUIPMENT NES	1	No Quantity							27802			0
S3	2009	2009	2009	2	0	2	Export	8	Albania	ALB	688	Serbia	SRB								87	SCIENTIFIC EQUIPMENT NES	1	No Quantity							33551			0
S3	2009	2009	2009	2	0	2	Export	8	Albania	ALB	703	Slovakia	SVK								87	SCIENTIFIC EQUIPMENT NES	1	No Quantity							45688			0
S3	2009	2009	2009	2	0	2	Export	8	Albania	ALB	705	Slovenia	SVN								87	SCIENTIFIC EQUIPMENT NES	1	No Quantity							2356			0
S3	2009	2009	2009	2	0	2	Export	8	Albania	ALB	757	Switzerland	CHE								87	SCIENTIFIC EQUIPMENT NES	1	No Quantity							481			0
S3	2009	2009	2009	2	0	2	Export	8	Albania	ALB	807	North Macedonia	MKD								87	SCIENTIFIC EQUIPMENT NES	1	No Quantity							15088			0
S3	2009	2009	2009	2	0	2	Export	8	Albania	ALB	834	United Rep. of Tanzania	TZA								87	SCIENTIFIC EQUIPMENT NES	1	No Quantity							10616			0
S3	2009	2009	2009	2	0	2	Export	8	Albania	ALB	842	USA	USA								87	SCIENTIFIC EQUIPMENT NES	1	No Quantity							1028			0
S3	2009	2009	2009	2	0	2	Export	12	Algeria	DZA	0	World	WLD								87	SCIENTIFIC EQUIPMENT NES	1	No Quantity							4536933			0
S3	2009	2009	2009	2	0	2	Export	12	Algeria	DZA	24	Angola	AGO								87	SCIENTIFIC EQUIPMENT NES	1	No Quantity							52342			0
S3	2009	2009	2009	2	0	2	Export	12	Algeria	DZA	56	Belgium	BEL								87	SCIENTIFIC EQUIPMENT NES	1	No Quantity							2626			0
S3	2009	2009	2009	2	0	2	Export	12	Algeria	DZA	120	Cameroon	CMR								87	SCIENTIFIC EQUIPMENT NES	1	No Quantity							1094			0
S3	2009	2009	2009	2	0	2	Export	12	Algeria	DZA	124	Canada	CAN								87	SCIENTIFIC EQUIPMENT NES	1	No Quantity							25011			0
S3	2009	2009	2009	2	0	2	Export	12	Algeria	DZA	156	China	CHN								87	SCIENTIFIC EQUIPMENT NES	1	No Quantity							5705			0
S3	2009	2009	2009	2	0	2	Export	12	Algeria	DZA	192	Cuba	CUB								87	SCIENTIFIC EQUIPMENT NES	1	No Quantity							4524			0
S3	2009	2009	2009	2	0	2	Export	12	Algeria	DZA	203	Czechia	CZE								87	SCIENTIFIC EQUIPMENT NES	1	No Quantity							2567			0
S3	2009	2009	2009	2	0	2	Export	12	Algeria	DZA	251	France	FRA								87	SCIENTIFIC EQUIPMENT NES	1	No Quantity							2591446			0
S3	2009	2009	2009	2	0	2	Export	12	Algeria	DZA	276	Germany	DEU								87	SCIENTIFIC EQUIPMENT NES	1	No Quantity							17477			0
S3	2009	2009	2009	2	0	2	Export	12	Algeria	DZA	381	Italy	ITA								87	SCIENTIFIC EQUIPMENT NES	1	No Quantity							52784			0
S3	2009	2009	2009	2	0	2	Export	12	Algeria	DZA	410	Rep. of Korea	KOR								87	SCIENTIFIC EQUIPMENT NES	1	No Quantity							113881			0
S3	2009	2009	2009	2	0	2	Export	12	Algeria	DZA	430	Liberia	LBR								87	SCIENTIFIC EQUIPMENT NES	1	No Quantity							1013			0
S3	2009	2009	2009	2	0	2	Export	12	Algeria	DZA	434	Libya	LBY								87	SCIENTIFIC EQUIPMENT NES	1	No Quantity							10164			0
S3	2009	2009	2009	2	0	2	Export	12	Algeria	DZA	466	Mali	MLI								87	SCIENTIFIC EQUIPMENT NES	1	No Quantity							158411			0
S3	2009	2009	2009	2	0	2	Export	12	Algeria	DZA	478	Mauritania	MRT								87	SCIENTIFIC EQUIPMENT NES	1	No Quantity							365712			0
S3	2009	2009	2009	2	0	2	Export	12	Algeria	DZA	504	Morocco	MAR								87	SCIENTIFIC EQUIPMENT NES	1	No Quantity							5974			0
S3	2009	2009	2009	2	0	2	Export	12	Algeria	DZA	528	Netherlands	NLD								87	SCIENTIFIC EQUIPMENT NES	1	No Quantity							10352			0
S3	2009	2009	2009	2	0	2	Export	12	Algeria	DZA	562	Niger	NER								87	SCIENTIFIC EQUIPMENT NES	1	No Quantity							51308			0
S3	2009	2009	2009	2	0	2	Export	12	Algeria	DZA	616	Poland	POL								87	SCIENTIFIC EQUIPMENT NES	1	No Quantity							101623			0
S3	2009	2009	2009	2	0	2	Export	12	Algeria	DZA	620	Portugal	PRT								87	SCIENTIFIC EQUIPMENT NES	1	No Quantity							109			0
S3	2009	2009	2009	2	0	2	Export	12	Algeria	DZA	643	Russian Federation	RUS								87	SCIENTIFIC EQUIPMENT NES	1	No Quantity							27181			0
S3	2009	2009	2009	2	0	2	Export	12	Algeria	DZA	686	Senegal	SEN								87	SCIENTIFIC EQUIPMENT NES	1	No Quantity							27285			0
S3	2009	2009	2009	2	0	2	Export	12	Algeria	DZA	710	South Africa	ZAF								87	SCIENTIFIC EQUIPMENT NES	1	No Quantity							7729			0
S3	2009	2009	2009	2	0	2	Export	12	Algeria	DZA	724	Spain	ESP								87	SCIENTIFIC EQUIPMENT NES	1	No Quantity							184931			0
S3	2009	2009	2009	2	0	2	Export	12	Algeria	DZA	736	Fmr Sudan	SDN								87	SCIENTIFIC EQUIPMENT NES	1	No Quantity							3010			0
S3	2009	2009	2009	2	0	2	Export	12	Algeria	DZA	757	Switzerland	CHE								87	SCIENTIFIC EQUIPMENT NES	1	No Quantity							2292			0
S3	2009	2009	2009	2	0	2	Export	12	Algeria	DZA	784	United Arab Emirates	ARE								87	SCIENTIFIC EQUIPMENT NES	1	No Quantity							235069			0
S3	2009	2009	2009	2	0	2	Export	12	Algeria	DZA	788	Tunisia	TUN								87	SCIENTIFIC EQUIPMENT NES	1	No Quantity							197206			0
S3	2009	2009	2009	2	0	2	Export	12	Algeria	DZA	826	United Kingdom	GBR								87	SCIENTIFIC EQUIPMENT NES	1	No Quantity							39126			0
S3	2009	2009	2009	2	0	2	Export	12	Algeria	DZA	842	USA	USA								87	SCIENTIFIC EQUIPMENT NES	1	No Quantity							238981			0
S3	2009	2009	2009	2	0	2	Export	8	Albania	ALB	0	World	WLD								88	PHOTO.APPARAT.NES;CLOCKS	1	No Quantity							49792			0
S3	2009	2009	2009	2	0	2	Export	8	Albania	ALB	251	France	FRA								88	PHOTO.APPARAT.NES;CLOCKS	1	No Quantity							3663			0
S3	2009	2009	2009	2	0	2	Export	8	Albania	ALB	300	Greece	GRC								88	PHOTO.APPARAT.NES;CLOCKS	1	No Quantity							1169			0
S3	2009	2009	2009	2	0	2	Export	8	Albania	ALB	344	China, Hong Kong SAR	HKG								88	PHOTO.APPARAT.NES;CLOCKS	1	No Quantity							3687			0
S3	2009	2009	2009	2	0	2	Export	8	Albania	ALB	372	Ireland	IRL								88	PHOTO.APPARAT.NES;CLOCKS	1	No Quantity							20106			0
S3	2009	2009	2009	2	0	2	Export	8	Albania	ALB	381	Italy	ITA								88	PHOTO.APPARAT.NES;CLOCKS	1	No Quantity							14074			0
S3	2009	2009	2009	2	0	2	Export	8	Albania	ALB	688	Serbia	SRB								88	PHOTO.APPARAT.NES;CLOCKS	1	No Quantity							63			0
S3	2009	2009	2009	2	0	2	Export	8	Albania	ALB	703	Slovakia	SVK								88	PHOTO.APPARAT.NES;CLOCKS	1	No Quantity							158			0
S3	2009	2009	2009	2	0	2	Export	8	Albania	ALB	724	Spain	ESP								88	PHOTO.APPARAT.NES;CLOCKS	1	No Quantity							2945			0
S3	2009	2009	2009	2	0	2	Export	8	Albania	ALB	807	North Macedonia	MKD								88	PHOTO.APPARAT.NES;CLOCKS	1	No Quantity							3927			0
S3	2009	2009	2009	2	0	2	Export	12	Algeria	DZA	0	World	WLD								88	PHOTO.APPARAT.NES;CLOCKS	1	No Quantity							36924			0
S3	2009	2009	2009	2	0	2	Export	12	Algeria	DZA	56	Belgium	BEL								88	PHOTO.APPARAT.NES;CLOCKS	1	No Quantity							500			0
S3	2009	2009	2009	2	0	2	Export	12	Algeria	DZA	251	France	FRA								88	PHOTO.APPARAT.NES;CLOCKS	1	No Quantity							31951			0
S3	2009	2009	2009	2	0	2	Export	12	Algeria	DZA	381	Italy	ITA								88	PHOTO.APPARAT.NES;CLOCKS	1	No Quantity							4264			0
S3	2009	2009	2009	2	0	2	Export	12	Algeria	DZA	620	Portugal	PRT								88	PHOTO.APPARAT.NES;CLOCKS	1	No Quantity							7			0
S3	2009	2009	2009	2	0	2	Export	12	Algeria	DZA	788	Tunisia	TUN								88	PHOTO.APPARAT.NES;CLOCKS	1	No Quantity							202			0
S3	2009	2009	2009	2	0	2	Export	8	Albania	ALB	0	World	WLD								89	MISC MANUFCTRD GOODS NES	1	No Quantity							21102707			0
S3	2009	2009	2009	2	0	2	Export	8	Albania	ALB	40	Austria	AUT								89	MISC MANUFCTRD GOODS NES	1	No Quantity							287211			0
S3	2009	2009	2009	2	0	2	Export	8	Albania	ALB	56	Belgium	BEL								89	MISC MANUFCTRD GOODS NES	1	No Quantity							1509			0
S3	2009	2009	2009	2	0	2	Export	8	Albania	ALB	70	Bosnia Herzegovina	BIH								89	MISC MANUFCTRD GOODS NES	1	No Quantity							10421			0
S3	2009	2009	2009	2	0	2	Export	8	Albania	ALB	100	Bulgaria	BGR								89	MISC MANUFCTRD GOODS NES	1	No Quantity							7234			0
S3	2009	2009	2009	2	0	2	Export	8	Albania	ALB	124	Canada	CAN								89	MISC MANUFCTRD GOODS NES	1	No Quantity							9603			0
S3	2009	2009	2009	2	0	2	Export	8	Albania	ALB	156	China	CHN								89	MISC MANUFCTRD GOODS NES	1	No Quantity							6865			0
S3	2009	2009	2009	2	0	2	Export	8	Albania	ALB	191	Croatia	HRV								89	MISC MANUFCTRD GOODS NES	1	No Quantity							37853			0
S3	2009	2009	2009	2	0	2	Export	8	Albania	ALB	203	Czechia	CZE								89	MISC MANUFCTRD GOODS NES	1	No Quantity							109827			0
S3	2009	2009	2009	2	0	2	Export	8	Albania	ALB	208	Denmark	DNK								89	MISC MANUFCTRD GOODS NES	1	No Quantity							7969			0
S3	2009	2009	2009	2	0	2	Export	8	Albania	ALB	246	Finland	FIN								89	MISC MANUFCTRD GOODS NES	1	No Quantity							11490			0
S3	2009	2009	2009	2	0	2	Export	8	Albania	ALB	251	France	FRA								89	MISC MANUFCTRD GOODS NES	1	No Quantity							1007			0
S3	2009	2009	2009	2	0	2	Export	8	Albania	ALB	276	Germany	DEU								89	MISC MANUFCTRD GOODS NES	1	No Quantity							256729			0
S3	2009	2009	2009	2	0	2	Export	8	Albania	ALB	300	Greece	GRC								89	MISC MANUFCTRD GOODS NES	1	No Quantity							4650249			0
S3	2009	2009	2009	2	0	2	Export	8	Albania	ALB	344	China, Hong Kong SAR	HKG								89	MISC MANUFCTRD GOODS NES	1	No Quantity							2476			0
S3	2009	2009	2009	2	0	2	Export	8	Albania	ALB	348	Hungary	HUN								89	MISC MANUFCTRD GOODS NES	1	No Quantity							182			0
S3	2009	2009	2009	2	0	2	Export	8	Albania	ALB	368	Iraq	IRQ								89	MISC MANUFCTRD GOODS NES	1	No Quantity							5			0
S3	2009	2009	2009	2	0	2	Export	8	Albania	ALB	376	Israel	ISR								89	MISC MANUFCTRD GOODS NES	1	No Quantity							333			0
S3	2009	2009	2009	2	0	2	Export	8	Albania	ALB	381	Italy	ITA								89	MISC MANUFCTRD GOODS NES	1	No Quantity							9124921			0
S3	2009	2009	2009	2	0	2	Export	8	Albania	ALB	442	Luxembourg	LUX								89	MISC MANUFCTRD GOODS NES	1	No Quantity							1848326			0
S3	2009	2009	2009	2	0	2	Export	8	Albania	ALB	499	Montenegro	MNE								89	MISC MANUFCTRD GOODS NES	1	No Quantity							535758			0
S3	2009	2009	2009	2	0	2	Export	8	Albania	ALB	528	Netherlands	NLD								89	MISC MANUFCTRD GOODS NES	1	No Quantity							33255			0
S3	2009	2009	2009	2	0	2	Export	8	Albania	ALB	579	Norway	NOR								89	MISC MANUFCTRD GOODS NES	1	No Quantity							9827			0
S3	2009	2009	2009	2	0	2	Export	8	Albania	ALB	642	Romania	ROU								89	MISC MANUFCTRD GOODS NES	1	No Quantity							28665			0
S3	2009	2009	2009	2	0	2	Export	8	Albania	ALB	682	Saudi Arabia	SAU								89	MISC MANUFCTRD GOODS NES	1	No Quantity							152			0
S3	2009	2009	2009	2	0	2	Export	8	Albania	ALB	688	Serbia	SRB								89	MISC MANUFCTRD GOODS NES	1	No Quantity							815608			0
S3	2009	2009	2009	2	0	2	Export	8	Albania	ALB	703	Slovakia	SVK								89	MISC MANUFCTRD GOODS NES	1	No Quantity							1692037			0
S3	2009	2009	2009	2	0	2	Export	8	Albania	ALB	705	Slovenia	SVN								89	MISC MANUFCTRD GOODS NES	1	No Quantity							81011			0
S3	2009	2009	2009	2	0	2	Export	8	Albania	ALB	710	South Africa	ZAF								89	MISC MANUFCTRD GOODS NES	1	No Quantity							6518			0
S3	2009	2009	2009	2	0	2	Export	8	Albania	ALB	724	Spain	ESP								89	MISC MANUFCTRD GOODS NES	1	No Quantity							106253			0
S3	2009	2009	2009	2	0	2	Export	8	Albania	ALB	752	Sweden	SWE								89	MISC MANUFCTRD GOODS NES	1	No Quantity							30047			0
S3	2009	2009	2009	2	0	2	Export	8	Albania	ALB	757	Switzerland	CHE								89	MISC MANUFCTRD GOODS NES	1	No Quantity							419142			0
S3	2009	2009	2009	2	0	2	Export	8	Albania	ALB	784	United Arab Emirates	ARE								89	MISC MANUFCTRD GOODS NES	1	No Quantity							6902			0
S3	2009	2009	2009	2	0	2	Export	8	Albania	ALB	792	Turkey	TUR								89	MISC MANUFCTRD GOODS NES	1	No Quantity							4600			0
S3	2009	2009	2009	2	0	2	Export	8	Albania	ALB	807	North Macedonia	MKD								89	MISC MANUFCTRD GOODS NES	1	No Quantity							755751			0
S3	2009	2009	2009	2	0	2	Export	8	Albania	ALB	826	United Kingdom	GBR								89	MISC MANUFCTRD GOODS NES	1	No Quantity							102832			0
S3	2009	2009	2009	2	0	2	Export	8	Albania	ALB	842	USA	USA								89	MISC MANUFCTRD GOODS NES	1	No Quantity							100139			0
S3	2009	2009	2009	2	0	2	Export	12	Algeria	DZA	0	World	WLD								89	MISC MANUFCTRD GOODS NES	1	No Quantity							6800249			0
S3	2009	2009	2009	2	0	2	Export	12	Algeria	DZA	120	Cameroon	CMR								89	MISC MANUFCTRD GOODS NES	1	No Quantity							122089			0
S3	2009	2009	2009	2	0	2	Export	12	Algeria	DZA	124	Canada	CAN								89	MISC MANUFCTRD GOODS NES	1	No Quantity							44			0
S3	2009	2009	2009	2	0	2	Export	12	Algeria	DZA	156	China	CHN								89	MISC MANUFCTRD GOODS NES	1	No Quantity							1945			0
S3	2009	2009	2009	2	0	2	Export	12	Algeria	DZA	203	Czechia	CZE								89	MISC MANUFCTRD GOODS NES	1	No Quantity							11168			0
S3	2009	2009	2009	2	0	2	Export	12	Algeria	DZA	204	Benin	BEN								89	MISC MANUFCTRD GOODS NES	1	No Quantity							21012			0
S3	2009	2009	2009	2	0	2	Export	12	Algeria	DZA	251	France	FRA								89	MISC MANUFCTRD GOODS NES	1	No Quantity							1315166			0
S3	2009	2009	2009	2	0	2	Export	12	Algeria	DZA	276	Germany	DEU								89	MISC MANUFCTRD GOODS NES	1	No Quantity							68496			0
S3	2009	2009	2009	2	0	2	Export	12	Algeria	DZA	364	Iran	IRN								89	MISC MANUFCTRD GOODS NES	1	No Quantity							132			0
S3	2009	2009	2009	2	0	2	Export	12	Algeria	DZA	381	Italy	ITA								89	MISC MANUFCTRD GOODS NES	1	No Quantity							812			0
S3	2009	2009	2009	2	0	2	Export	12	Algeria	DZA	384	Côte d'Ivoire	CIV								89	MISC MANUFCTRD GOODS NES	1	No Quantity							19672			0
S3	2009	2009	2009	2	0	2	Export	12	Algeria	DZA	434	Libya	LBY								89	MISC MANUFCTRD GOODS NES	1	No Quantity							1539688			0
S3	2009	2009	2009	2	0	2	Export	12	Algeria	DZA	466	Mali	MLI								89	MISC MANUFCTRD GOODS NES	1	No Quantity							10756			0
S3	2009	2009	2009	2	0	2	Export	12	Algeria	DZA	478	Mauritania	MRT								89	MISC MANUFCTRD GOODS NES	1	No Quantity							37065			0
S3	2009	2009	2009	2	0	2	Export	12	Algeria	DZA	504	Morocco	MAR								89	MISC MANUFCTRD GOODS NES	1	No Quantity							49642			0
S3	2009	2009	2009	2	0	2	Export	12	Algeria	DZA	528	Netherlands	NLD								89	MISC MANUFCTRD GOODS NES	1	No Quantity							3267			0
S3	2009	2009	2009	2	0	2	Export	12	Algeria	DZA	562	Niger	NER								89	MISC MANUFCTRD GOODS NES	1	No Quantity							112779			0
S3	2009	2009	2009	2	0	2	Export	12	Algeria	DZA	620	Portugal	PRT								89	MISC MANUFCTRD GOODS NES	1	No Quantity							22			0
S3	2009	2009	2009	2	0	2	Export	12	Algeria	DZA	686	Senegal	SEN								89	MISC MANUFCTRD GOODS NES	1	No Quantity							35596			0
S3	2009	2009	2009	2	0	2	Export	12	Algeria	DZA	724	Spain	ESP								89	MISC MANUFCTRD GOODS NES	1	No Quantity							5825			0
S3	2009	2009	2009	2	0	2	Export	12	Algeria	DZA	757	Switzerland	CHE								89	MISC MANUFCTRD GOODS NES	1	No Quantity							12611			0
S3	2009	2009	2009	2	0	2	Export	12	Algeria	DZA	784	United Arab Emirates	ARE								89	MISC MANUFCTRD GOODS NES	1	No Quantity							47667			0
S3	2009	2009	2009	2	0	2	Export	12	Algeria	DZA	788	Tunisia	TUN								89	MISC MANUFCTRD GOODS NES	1	No Quantity							3289615			0
S3	2009	2009	2009	2	0	2	Export	12	Algeria	DZA	818	Egypt	EGY								89	MISC MANUFCTRD GOODS NES	1	No Quantity							26699			0
S3	2009	2009	2009	2	0	2	Export	12	Algeria	DZA	842	USA	USA								89	MISC MANUFCTRD GOODS NES	1	No Quantity							68026			0
S3	2009	2009	2009	2	0	2	Export	12	Algeria	DZA	854	Burkina Faso	BFA								89	MISC MANUFCTRD GOODS NES	1	No Quantity							455			0
S3	2009	2009	2009	2	0	2	Export	8	Albania	ALB	0	World	WLD								93	SPEC.TRANSACT.NOT CLASSD	1	No Quantity							458590			0
S3	2009	2009	2009	2	0	2	Export	8	Albania	ALB	899	Areas, nes									93	SPEC.TRANSACT.NOT CLASSD	1	No Quantity							458590			0
S3	2009	2009	2009	2	0	2	Export	8	Albania	ALB	0	World	WLD								97	GOLD,NONMONTRY EXCL ORES	1	No Quantity							591281			0
S3	2009	2009	2009	2	0	2	Export	8	Albania	ALB	381	Italy	ITA								97	GOLD,NONMONTRY EXCL ORES	1	No Quantity							591281			0
S3	2009	2009	2009	2	0	2	Export	12	Algeria	DZA	0	World	WLD								97	GOLD,NONMONTRY EXCL ORES	1	No Quantity							26399643			0
S3	2009	2009	2009	2	0	2	Export	12	Algeria	DZA	757	Switzerland	CHE								97	GOLD,NONMONTRY EXCL ORES	1	No Quantity							26399643			0
