# Supplementary material for: Core-periphery structure in sectoral international trade networks: A new approach to an old theory
Source: PLoS One. 2020 Apr 2;15(4):e0229547. doi: 10.1371/journal.pone.0229547 (PMC7117750; doi:10.1371/journal.pone.0229547)
Supplement: S7 File — (ZIP) [file pone.0229547.s007.zip › S7_File/RawData 2009/comtrade (10).csv]

Classification	Year	Period	Period Desc.	Aggregate Level	Is Leaf Code	Trade Flow Code	Trade Flow	Reporter Code	Reporter	Reporter ISO	Partner Code	Partner	Partner ISO	2nd Partner Code	2nd Partner	2nd Partner ISO	Customs Proc. Code	Customs	Mode of Transport Code	Mode of Transport	Commodity Code	Commodity	Qty Unit Code	Qty Unit	Qty	Alt Qty Unit Code	Alt Qty Unit	Alt Qty	Netweight (kg)	Gross weight (kg)	Trade Value (US$)	CIF Trade Value (US$)	FOB Trade Value (US$)	Flag
S3	2009	2009	2009	2	0	2	Export	124	Canada	CAN	0	World	WLD								00	LIVE ANIMALS	1	No Quantity							1433360484			0
S3	2009	2009	2009	2	0	2	Export	124	Canada	CAN	12	Algeria	DZA								00	LIVE ANIMALS	1	No Quantity							417322			0
S3	2009	2009	2009	2	0	2	Export	124	Canada	CAN	32	Argentina	ARG								00	LIVE ANIMALS	1	No Quantity							54109			0
S3	2009	2009	2009	2	0	2	Export	124	Canada	CAN	40	Austria	AUT								00	LIVE ANIMALS	1	No Quantity							40151			0
S3	2009	2009	2009	2	0	2	Export	124	Canada	CAN	44	Bahamas	BHS								00	LIVE ANIMALS	1	No Quantity							21765			0
S3	2009	2009	2009	2	0	2	Export	124	Canada	CAN	48	Bahrain	BHR								00	LIVE ANIMALS	1	No Quantity							16254			0
S3	2009	2009	2009	2	0	2	Export	124	Canada	CAN	52	Barbados	BRB								00	LIVE ANIMALS	1	No Quantity							2202			0
S3	2009	2009	2009	2	0	2	Export	124	Canada	CAN	56	Belgium	BEL								00	LIVE ANIMALS	1	No Quantity							349087			0
S3	2009	2009	2009	2	0	2	Export	124	Canada	CAN	76	Brazil	BRA								00	LIVE ANIMALS	1	No Quantity							78993			0
S3	2009	2009	2009	2	0	2	Export	124	Canada	CAN	152	Chile	CHL								00	LIVE ANIMALS	1	No Quantity							439807			0
S3	2009	2009	2009	2	0	2	Export	124	Canada	CAN	156	China	CHN								00	LIVE ANIMALS	1	No Quantity							35508			0
S3	2009	2009	2009	2	0	2	Export	124	Canada	CAN	170	Colombia	COL								00	LIVE ANIMALS	1	No Quantity							1273124			0
S3	2009	2009	2009	2	0	2	Export	124	Canada	CAN	188	Costa Rica	CRI								00	LIVE ANIMALS	1	No Quantity							331254			0
S3	2009	2009	2009	2	0	2	Export	124	Canada	CAN	191	Croatia	HRV								00	LIVE ANIMALS	1	No Quantity							1209462			0
S3	2009	2009	2009	2	0	2	Export	124	Canada	CAN	192	Cuba	CUB								00	LIVE ANIMALS	1	No Quantity							126997			0
S3	2009	2009	2009	2	0	2	Export	124	Canada	CAN	203	Czechia	CZE								00	LIVE ANIMALS	1	No Quantity							109175			0
S3	2009	2009	2009	2	0	2	Export	124	Canada	CAN	214	Dominican Rep.	DOM								00	LIVE ANIMALS	1	No Quantity							159217			0
S3	2009	2009	2009	2	0	2	Export	124	Canada	CAN	233	Estonia	EST								00	LIVE ANIMALS	1	No Quantity							23311			0
S3	2009	2009	2009	2	0	2	Export	124	Canada	CAN	246	Finland	FIN								00	LIVE ANIMALS	1	No Quantity							4393			0
S3	2009	2009	2009	2	0	2	Export	124	Canada	CAN	251	France	FRA								00	LIVE ANIMALS	1	No Quantity							1852438			0
S3	2009	2009	2009	2	0	2	Export	124	Canada	CAN	276	Germany	DEU								00	LIVE ANIMALS	1	No Quantity							2820675			0
S3	2009	2009	2009	2	0	2	Export	124	Canada	CAN	288	Ghana	GHA								00	LIVE ANIMALS	1	No Quantity							254965			0
S3	2009	2009	2009	2	0	2	Export	124	Canada	CAN	300	Greece	GRC								00	LIVE ANIMALS	1	No Quantity							1617			0
S3	2009	2009	2009	2	0	2	Export	124	Canada	CAN	308	Grenada	GRD								00	LIVE ANIMALS	1	No Quantity							51836			0
S3	2009	2009	2009	2	0	2	Export	124	Canada	CAN	320	Guatemala	GTM								00	LIVE ANIMALS	1	No Quantity							252406			0
S3	2009	2009	2009	2	0	2	Export	124	Canada	CAN	340	Honduras	HND								00	LIVE ANIMALS	1	No Quantity							126894			0
S3	2009	2009	2009	2	0	2	Export	124	Canada	CAN	344	China, Hong Kong SAR	HKG								00	LIVE ANIMALS	1	No Quantity							72307			0
S3	2009	2009	2009	2	0	2	Export	124	Canada	CAN	364	Iran	IRN								00	LIVE ANIMALS	1	No Quantity							72180			0
S3	2009	2009	2009	2	0	2	Export	124	Canada	CAN	372	Ireland	IRL								00	LIVE ANIMALS	1	No Quantity							91246			0
S3	2009	2009	2009	2	0	2	Export	124	Canada	CAN	376	Israel	ISR								00	LIVE ANIMALS	1	No Quantity							267827			0
S3	2009	2009	2009	2	0	2	Export	124	Canada	CAN	381	Italy	ITA								00	LIVE ANIMALS	1	No Quantity							74275			0
S3	2009	2009	2009	2	0	2	Export	124	Canada	CAN	388	Jamaica	JAM								00	LIVE ANIMALS	1	No Quantity							62666			0
S3	2009	2009	2009	2	0	2	Export	124	Canada	CAN	392	Japan	JPN								00	LIVE ANIMALS	1	No Quantity							11110041			0
S3	2009	2009	2009	2	0	2	Export	124	Canada	CAN	398	Kazakhstan	KAZ								00	LIVE ANIMALS	1	No Quantity							1588478			0
S3	2009	2009	2009	2	0	2	Export	124	Canada	CAN	404	Kenya	KEN								00	LIVE ANIMALS	1	No Quantity							6150			0
S3	2009	2009	2009	2	0	2	Export	124	Canada	CAN	410	Rep. of Korea	KOR								00	LIVE ANIMALS	1	No Quantity							973378			0
S3	2009	2009	2009	2	0	2	Export	124	Canada	CAN	442	Luxembourg	LUX								00	LIVE ANIMALS	1	No Quantity							61283			0
S3	2009	2009	2009	2	0	2	Export	124	Canada	CAN	446	China, Macao SAR	MAC								00	LIVE ANIMALS	1	No Quantity							68181			0
S3	2009	2009	2009	2	0	2	Export	124	Canada	CAN	458	Malaysia	MYS								00	LIVE ANIMALS	1	No Quantity							11422			0
S3	2009	2009	2009	2	0	2	Export	124	Canada	CAN	484	Mexico	MEX								00	LIVE ANIMALS	1	No Quantity							1655785			0
S3	2009	2009	2009	2	0	2	Export	124	Canada	CAN	490	Other Asia, nes									00	LIVE ANIMALS	1	No Quantity							348950			0
S3	2009	2009	2009	2	0	2	Export	124	Canada	CAN	504	Morocco	MAR								00	LIVE ANIMALS	1	No Quantity							214699			0
S3	2009	2009	2009	2	0	2	Export	124	Canada	CAN	524	Nepal	NPL								00	LIVE ANIMALS	1	No Quantity							22675			0
S3	2009	2009	2009	2	0	2	Export	124	Canada	CAN	528	Netherlands	NLD								00	LIVE ANIMALS	1	No Quantity							1068925			0
S3	2009	2009	2009	2	0	2	Export	124	Canada	CAN	586	Pakistan	PAK								00	LIVE ANIMALS	1	No Quantity							1098			0
S3	2009	2009	2009	2	0	2	Export	124	Canada	CAN	591	Panama	PAN								00	LIVE ANIMALS	1	No Quantity							234825			0
S3	2009	2009	2009	2	0	2	Export	124	Canada	CAN	604	Peru	PER								00	LIVE ANIMALS	1	No Quantity							263731			0
S3	2009	2009	2009	2	0	2	Export	124	Canada	CAN	608	Philippines	PHL								00	LIVE ANIMALS	1	No Quantity							534699			0
S3	2009	2009	2009	2	0	2	Export	124	Canada	CAN	616	Poland	POL								00	LIVE ANIMALS	1	No Quantity							217744			0
S3	2009	2009	2009	2	0	2	Export	124	Canada	CAN	634	Qatar	QAT								00	LIVE ANIMALS	1	No Quantity							16823			0
S3	2009	2009	2009	2	0	2	Export	124	Canada	CAN	643	Russian Federation	RUS								00	LIVE ANIMALS	1	No Quantity							16753078			0
S3	2009	2009	2009	2	0	2	Export	124	Canada	CAN	666	Saint Pierre and Miquelon	SPM								00	LIVE ANIMALS	1	No Quantity							2812			0
S3	2009	2009	2009	2	0	2	Export	124	Canada	CAN	682	Saudi Arabia	SAU								00	LIVE ANIMALS	1	No Quantity							3075			0
S3	2009	2009	2009	2	0	2	Export	124	Canada	CAN	688	Serbia	SRB								00	LIVE ANIMALS	1	No Quantity							3455167			0
S3	2009	2009	2009	2	0	2	Export	124	Canada	CAN	699	India	IND								00	LIVE ANIMALS	1	No Quantity							161274			0
S3	2009	2009	2009	2	0	2	Export	124	Canada	CAN	704	Viet Nam	VNM								00	LIVE ANIMALS	1	No Quantity							308369			0
S3	2009	2009	2009	2	0	2	Export	124	Canada	CAN	710	South Africa	ZAF								00	LIVE ANIMALS	1	No Quantity							41987			0
S3	2009	2009	2009	2	0	2	Export	124	Canada	CAN	724	Spain	ESP								00	LIVE ANIMALS	1	No Quantity							461228			0
S3	2009	2009	2009	2	0	2	Export	124	Canada	CAN	752	Sweden	SWE								00	LIVE ANIMALS	1	No Quantity							8786			0
S3	2009	2009	2009	2	0	2	Export	124	Canada	CAN	757	Switzerland	CHE								00	LIVE ANIMALS	1	No Quantity							133365			0
S3	2009	2009	2009	2	0	2	Export	124	Canada	CAN	764	Thailand	THA								00	LIVE ANIMALS	1	No Quantity							51			0
S3	2009	2009	2009	2	0	2	Export	124	Canada	CAN	780	Trinidad and Tobago	TTO								00	LIVE ANIMALS	1	No Quantity							215429			0
S3	2009	2009	2009	2	0	2	Export	124	Canada	CAN	784	United Arab Emirates	ARE								00	LIVE ANIMALS	1	No Quantity							560843			0
S3	2009	2009	2009	2	0	2	Export	124	Canada	CAN	788	Tunisia	TUN								00	LIVE ANIMALS	1	No Quantity							537290			0
S3	2009	2009	2009	2	0	2	Export	124	Canada	CAN	826	United Kingdom	GBR								00	LIVE ANIMALS	1	No Quantity							530406			0
S3	2009	2009	2009	2	0	2	Export	124	Canada	CAN	842	USA	USA								00	LIVE ANIMALS	1	No Quantity							1380688564			0
S3	2009	2009	2009	2	0	2	Export	124	Canada	CAN	858	Uruguay	URY								00	LIVE ANIMALS	1	No Quantity							122657			0
S3	2009	2009	2009	2	0	2	Export	124	Canada	CAN	862	Venezuela	VEN								00	LIVE ANIMALS	1	No Quantity							283750			0
S3	2009	2009	2009	2	0	2	Export	124	Canada	CAN	0	World	WLD								01	MEAT, MEAT PREPARATIONS	1	No Quantity							3706871465			0
S3	2009	2009	2009	2	0	2	Export	124	Canada	CAN	4	Afghanistan	AFG								01	MEAT, MEAT PREPARATIONS	1	No Quantity							6295093			0
S3	2009	2009	2009	2	0	2	Export	124	Canada	CAN	8	Albania	ALB								01	MEAT, MEAT PREPARATIONS	1	No Quantity							3447464			0
S3	2009	2009	2009	2	0	2	Export	124	Canada	CAN	24	Angola	AGO								01	MEAT, MEAT PREPARATIONS	1	No Quantity							3340154			0
S3	2009	2009	2009	2	0	2	Export	124	Canada	CAN	28	Antigua and Barbuda	ATG								01	MEAT, MEAT PREPARATIONS	1	No Quantity							996374			0
S3	2009	2009	2009	2	0	2	Export	124	Canada	CAN	31	Azerbaijan	AZE								01	MEAT, MEAT PREPARATIONS	1	No Quantity							1397992			0
S3	2009	2009	2009	2	0	2	Export	124	Canada	CAN	36	Australia	AUS								01	MEAT, MEAT PREPARATIONS	1	No Quantity							121599132			0
S3	2009	2009	2009	2	0	2	Export	124	Canada	CAN	40	Austria	AUT								01	MEAT, MEAT PREPARATIONS	1	No Quantity							264029			0
S3	2009	2009	2009	2	0	2	Export	124	Canada	CAN	44	Bahamas	BHS								01	MEAT, MEAT PREPARATIONS	1	No Quantity							1929041			0
S3	2009	2009	2009	2	0	2	Export	124	Canada	CAN	48	Bahrain	BHR								01	MEAT, MEAT PREPARATIONS	1	No Quantity							317578			0
S3	2009	2009	2009	2	0	2	Export	124	Canada	CAN	51	Armenia	ARM								01	MEAT, MEAT PREPARATIONS	1	No Quantity							4939575			0
S3	2009	2009	2009	2	0	2	Export	124	Canada	CAN	52	Barbados	BRB								01	MEAT, MEAT PREPARATIONS	1	No Quantity							5124924			0
S3	2009	2009	2009	2	0	2	Export	124	Canada	CAN	56	Belgium	BEL								01	MEAT, MEAT PREPARATIONS	1	No Quantity							10547638			0
S3	2009	2009	2009	2	0	2	Export	124	Canada	CAN	60	Bermuda	BMU								01	MEAT, MEAT PREPARATIONS	1	No Quantity							80491			0
S3	2009	2009	2009	2	0	2	Export	124	Canada	CAN	76	Brazil	BRA								01	MEAT, MEAT PREPARATIONS	1	No Quantity							6933			0
S3	2009	2009	2009	2	0	2	Export	124	Canada	CAN	84	Belize	BLZ								01	MEAT, MEAT PREPARATIONS	1	No Quantity							160668			0
S3	2009	2009	2009	2	0	2	Export	124	Canada	CAN	86	Br. Indian Ocean Terr.	IOT								01	MEAT, MEAT PREPARATIONS	1	No Quantity							102442			0
S3	2009	2009	2009	2	0	2	Export	124	Canada	CAN	90	Solomon Isds	SLB								01	MEAT, MEAT PREPARATIONS	1	No Quantity							1923			0
S3	2009	2009	2009	2	0	2	Export	124	Canada	CAN	92	Br. Virgin Isds	VGB								01	MEAT, MEAT PREPARATIONS	1	No Quantity							40526			0
S3	2009	2009	2009	2	0	2	Export	124	Canada	CAN	108	Burundi	BDI								01	MEAT, MEAT PREPARATIONS	1	No Quantity							6350			0
S3	2009	2009	2009	2	0	2	Export	124	Canada	CAN	116	Cambodia	KHM								01	MEAT, MEAT PREPARATIONS	1	No Quantity							50339			0
S3	2009	2009	2009	2	0	2	Export	124	Canada	CAN	132	Cabo Verde	CPV								01	MEAT, MEAT PREPARATIONS	1	No Quantity							282247			0
S3	2009	2009	2009	2	0	2	Export	124	Canada	CAN	136	Cayman Isds	CYM								01	MEAT, MEAT PREPARATIONS	1	No Quantity							25469			0
S3	2009	2009	2009	2	0	2	Export	124	Canada	CAN	144	Sri Lanka	LKA								01	MEAT, MEAT PREPARATIONS	1	No Quantity							52255			0
S3	2009	2009	2009	2	0	2	Export	124	Canada	CAN	152	Chile	CHL								01	MEAT, MEAT PREPARATIONS	1	No Quantity							7876447			0
S3	2009	2009	2009	2	0	2	Export	124	Canada	CAN	156	China	CHN								01	MEAT, MEAT PREPARATIONS	1	No Quantity							28361482			0
S3	2009	2009	2009	2	0	2	Export	124	Canada	CAN	170	Colombia	COL								01	MEAT, MEAT PREPARATIONS	1	No Quantity							7061408			0
S3	2009	2009	2009	2	0	2	Export	124	Canada	CAN	178	Congo	COG								01	MEAT, MEAT PREPARATIONS	1	No Quantity							367954			0
S3	2009	2009	2009	2	0	2	Export	124	Canada	CAN	180	Dem. Rep. of the Congo	COD								01	MEAT, MEAT PREPARATIONS	1	No Quantity							134174			0
S3	2009	2009	2009	2	0	2	Export	124	Canada	CAN	188	Costa Rica	CRI								01	MEAT, MEAT PREPARATIONS	1	No Quantity							1611346			0
S3	2009	2009	2009	2	0	2	Export	124	Canada	CAN	191	Croatia	HRV								01	MEAT, MEAT PREPARATIONS	1	No Quantity							684378			0
S3	2009	2009	2009	2	0	2	Export	124	Canada	CAN	192	Cuba	CUB								01	MEAT, MEAT PREPARATIONS	1	No Quantity							12493347			0
S3	2009	2009	2009	2	0	2	Export	124	Canada	CAN	196	Cyprus	CYP								01	MEAT, MEAT PREPARATIONS	1	No Quantity							241053			0
S3	2009	2009	2009	2	0	2	Export	124	Canada	CAN	204	Benin	BEN								01	MEAT, MEAT PREPARATIONS	1	No Quantity							2891867			0
S3	2009	2009	2009	2	0	2	Export	124	Canada	CAN	212	Dominica	DMA								01	MEAT, MEAT PREPARATIONS	1	No Quantity							487518			0
S3	2009	2009	2009	2	0	2	Export	124	Canada	CAN	214	Dominican Rep.	DOM								01	MEAT, MEAT PREPARATIONS	1	No Quantity							610537			0
S3	2009	2009	2009	2	0	2	Export	124	Canada	CAN	218	Ecuador	ECU								01	MEAT, MEAT PREPARATIONS	1	No Quantity							1094946			0
S3	2009	2009	2009	2	0	2	Export	124	Canada	CAN	222	El Salvador	SLV								01	MEAT, MEAT PREPARATIONS	1	No Quantity							418323			0
S3	2009	2009	2009	2	0	2	Export	124	Canada	CAN	226	Equatorial Guinea	GNQ								01	MEAT, MEAT PREPARATIONS	1	No Quantity							2314474			0
S3	2009	2009	2009	2	0	2	Export	124	Canada	CAN	242	Fiji	FJI								01	MEAT, MEAT PREPARATIONS	1	No Quantity							3196			0
S3	2009	2009	2009	2	0	2	Export	124	Canada	CAN	246	Finland	FIN								01	MEAT, MEAT PREPARATIONS	1	No Quantity							1517408			0
S3	2009	2009	2009	2	0	2	Export	124	Canada	CAN	251	France	FRA								01	MEAT, MEAT PREPARATIONS	1	No Quantity							33072293			0
S3	2009	2009	2009	2	0	2	Export	124	Canada	CAN	258	French Polynesia	PYF								01	MEAT, MEAT PREPARATIONS	1	No Quantity							2042627			0
S3	2009	2009	2009	2	0	2	Export	124	Canada	CAN	260	Fr. South Antarctic Terr.	ATF								01	MEAT, MEAT PREPARATIONS	1	No Quantity							27362			0
S3	2009	2009	2009	2	0	2	Export	124	Canada	CAN	266	Gabon	GAB								01	MEAT, MEAT PREPARATIONS	1	No Quantity							5083262			0
S3	2009	2009	2009	2	0	2	Export	124	Canada	CAN	268	Georgia	GEO								01	MEAT, MEAT PREPARATIONS	1	No Quantity							2993489			0
S3	2009	2009	2009	2	0	2	Export	124	Canada	CAN	270	Gambia	GMB								01	MEAT, MEAT PREPARATIONS	1	No Quantity							17000			0
S3	2009	2009	2009	2	0	2	Export	124	Canada	CAN	276	Germany	DEU								01	MEAT, MEAT PREPARATIONS	1	No Quantity							1402017			0
S3	2009	2009	2009	2	0	2	Export	124	Canada	CAN	288	Ghana	GHA								01	MEAT, MEAT PREPARATIONS	1	No Quantity							4507867			0
S3	2009	2009	2009	2	0	2	Export	124	Canada	CAN	300	Greece	GRC								01	MEAT, MEAT PREPARATIONS	1	No Quantity							1449216			0
S3	2009	2009	2009	2	0	2	Export	124	Canada	CAN	304	Greenland	GRL								01	MEAT, MEAT PREPARATIONS	1	No Quantity							9319			0
S3	2009	2009	2009	2	0	2	Export	124	Canada	CAN	308	Grenada	GRD								01	MEAT, MEAT PREPARATIONS	1	No Quantity							1616988			0
S3	2009	2009	2009	2	0	2	Export	124	Canada	CAN	320	Guatemala	GTM								01	MEAT, MEAT PREPARATIONS	1	No Quantity							1184958			0
S3	2009	2009	2009	2	0	2	Export	124	Canada	CAN	324	Guinea	GIN								01	MEAT, MEAT PREPARATIONS	1	No Quantity							421135			0
S3	2009	2009	2009	2	0	2	Export	124	Canada	CAN	328	Guyana	GUY								01	MEAT, MEAT PREPARATIONS	1	No Quantity							76628			0
S3	2009	2009	2009	2	0	2	Export	124	Canada	CAN	332	Haiti	HTI								01	MEAT, MEAT PREPARATIONS	1	No Quantity							1565626			0
S3	2009	2009	2009	2	0	2	Export	124	Canada	CAN	340	Honduras	HND								01	MEAT, MEAT PREPARATIONS	1	No Quantity							112089			0
S3	2009	2009	2009	2	0	2	Export	124	Canada	CAN	344	China, Hong Kong SAR	HKG								01	MEAT, MEAT PREPARATIONS	1	No Quantity							148655532			0
S3	2009	2009	2009	2	0	2	Export	124	Canada	CAN	348	Hungary	HUN								01	MEAT, MEAT PREPARATIONS	1	No Quantity							63761			0
S3	2009	2009	2009	2	0	2	Export	124	Canada	CAN	360	Indonesia	IDN								01	MEAT, MEAT PREPARATIONS	1	No Quantity							3396897			0
S3	2009	2009	2009	2	0	2	Export	124	Canada	CAN	364	Iran	IRN								01	MEAT, MEAT PREPARATIONS	1	No Quantity							1219043			0
S3	2009	2009	2009	2	0	2	Export	124	Canada	CAN	368	Iraq	IRQ								01	MEAT, MEAT PREPARATIONS	1	No Quantity							83011			0
S3	2009	2009	2009	2	0	2	Export	124	Canada	CAN	372	Ireland	IRL								01	MEAT, MEAT PREPARATIONS	1	No Quantity							68690			0
S3	2009	2009	2009	2	0	2	Export	124	Canada	CAN	381	Italy	ITA								01	MEAT, MEAT PREPARATIONS	1	No Quantity							358249			0
S3	2009	2009	2009	2	0	2	Export	124	Canada	CAN	384	Côte d'Ivoire	CIV								01	MEAT, MEAT PREPARATIONS	1	No Quantity							1050428			0
S3	2009	2009	2009	2	0	2	Export	124	Canada	CAN	388	Jamaica	JAM								01	MEAT, MEAT PREPARATIONS	1	No Quantity							6427434			0
S3	2009	2009	2009	2	0	2	Export	124	Canada	CAN	392	Japan	JPN								01	MEAT, MEAT PREPARATIONS	1	No Quantity							797129680			0
S3	2009	2009	2009	2	0	2	Export	124	Canada	CAN	398	Kazakhstan	KAZ								01	MEAT, MEAT PREPARATIONS	1	No Quantity							6531126			0
S3	2009	2009	2009	2	0	2	Export	124	Canada	CAN	404	Kenya	KEN								01	MEAT, MEAT PREPARATIONS	1	No Quantity							213940			0
S3	2009	2009	2009	2	0	2	Export	124	Canada	CAN	408	Dem. People's Rep. of Korea	PRK								01	MEAT, MEAT PREPARATIONS	1	No Quantity							130960			0
S3	2009	2009	2009	2	0	2	Export	124	Canada	CAN	410	Rep. of Korea	KOR								01	MEAT, MEAT PREPARATIONS	1	No Quantity							110305002			0
S3	2009	2009	2009	2	0	2	Export	124	Canada	CAN	414	Kuwait	KWT								01	MEAT, MEAT PREPARATIONS	1	No Quantity							82122			0
S3	2009	2009	2009	2	0	2	Export	124	Canada	CAN	417	Kyrgyzstan	KGZ								01	MEAT, MEAT PREPARATIONS	1	No Quantity							216259			0
S3	2009	2009	2009	2	0	2	Export	124	Canada	CAN	422	Lebanon	LBN								01	MEAT, MEAT PREPARATIONS	1	No Quantity							83844			0
S3	2009	2009	2009	2	0	2	Export	124	Canada	CAN	428	Latvia	LVA								01	MEAT, MEAT PREPARATIONS	1	No Quantity							1023065			0
S3	2009	2009	2009	2	0	2	Export	124	Canada	CAN	430	Liberia	LBR								01	MEAT, MEAT PREPARATIONS	1	No Quantity							138910			0
S3	2009	2009	2009	2	0	2	Export	124	Canada	CAN	440	Lithuania	LTU								01	MEAT, MEAT PREPARATIONS	1	No Quantity							3175178			0
S3	2009	2009	2009	2	0	2	Export	124	Canada	CAN	446	China, Macao SAR	MAC								01	MEAT, MEAT PREPARATIONS	1	No Quantity							7425105			0
S3	2009	2009	2009	2	0	2	Export	124	Canada	CAN	454	Malawi	MWI								01	MEAT, MEAT PREPARATIONS	1	No Quantity							20540			0
S3	2009	2009	2009	2	0	2	Export	124	Canada	CAN	458	Malaysia	MYS								01	MEAT, MEAT PREPARATIONS	1	No Quantity							2958367			0
S3	2009	2009	2009	2	0	2	Export	124	Canada	CAN	480	Mauritius	MUS								01	MEAT, MEAT PREPARATIONS	1	No Quantity							547838			0
S3	2009	2009	2009	2	0	2	Export	124	Canada	CAN	484	Mexico	MEX								01	MEAT, MEAT PREPARATIONS	1	No Quantity							175780157			0
S3	2009	2009	2009	2	0	2	Export	124	Canada	CAN	490	Other Asia, nes									01	MEAT, MEAT PREPARATIONS	1	No Quantity							75179253			0
S3	2009	2009	2009	2	0	2	Export	124	Canada	CAN	498	Rep. of Moldova	MDA								01	MEAT, MEAT PREPARATIONS	1	No Quantity							703960			0
S3	2009	2009	2009	2	0	2	Export	124	Canada	CAN	500	Montserrat	MSR								01	MEAT, MEAT PREPARATIONS	1	No Quantity							28976			0
S3	2009	2009	2009	2	0	2	Export	124	Canada	CAN	504	Morocco	MAR								01	MEAT, MEAT PREPARATIONS	1	No Quantity							59161			0
S3	2009	2009	2009	2	0	2	Export	124	Canada	CAN	508	Mozambique	MOZ								01	MEAT, MEAT PREPARATIONS	1	No Quantity							8211			0
S3	2009	2009	2009	2	0	2	Export	124	Canada	CAN	528	Netherlands	NLD								01	MEAT, MEAT PREPARATIONS	1	No Quantity							2626858			0
S3	2009	2009	2009	2	0	2	Export	124	Canada	CAN	530	Neth. Antilles	ANT								01	MEAT, MEAT PREPARATIONS	1	No Quantity							2016432			0
S3	2009	2009	2009	2	0	2	Export	124	Canada	CAN	533	Aruba	ABW								01	MEAT, MEAT PREPARATIONS	1	No Quantity							354722			0
S3	2009	2009	2009	2	0	2	Export	124	Canada	CAN	554	New Zealand	NZL								01	MEAT, MEAT PREPARATIONS	1	No Quantity							23939098			0
S3	2009	2009	2009	2	0	2	Export	124	Canada	CAN	586	Pakistan	PAK								01	MEAT, MEAT PREPARATIONS	1	No Quantity							336928			0
S3	2009	2009	2009	2	0	2	Export	124	Canada	CAN	591	Panama	PAN								01	MEAT, MEAT PREPARATIONS	1	No Quantity							4764130			0
S3	2009	2009	2009	2	0	2	Export	124	Canada	CAN	604	Peru	PER								01	MEAT, MEAT PREPARATIONS	1	No Quantity							154145			0
S3	2009	2009	2009	2	0	2	Export	124	Canada	CAN	608	Philippines	PHL								01	MEAT, MEAT PREPARATIONS	1	No Quantity							64485650			0
S3	2009	2009	2009	2	0	2	Export	124	Canada	CAN	616	Poland	POL								01	MEAT, MEAT PREPARATIONS	1	No Quantity							674243			0
S3	2009	2009	2009	2	0	2	Export	124	Canada	CAN	642	Romania	ROU								01	MEAT, MEAT PREPARATIONS	1	No Quantity							154801			0
S3	2009	2009	2009	2	0	2	Export	124	Canada	CAN	643	Russian Federation	RUS								01	MEAT, MEAT PREPARATIONS	1	No Quantity							86945348			0
S3	2009	2009	2009	2	0	2	Export	124	Canada	CAN	646	Rwanda	RWA								01	MEAT, MEAT PREPARATIONS	1	No Quantity							24592			0
S3	2009	2009	2009	2	0	2	Export	124	Canada	CAN	659	Saint Kitts and Nevis	KNA								01	MEAT, MEAT PREPARATIONS	1	No Quantity							252743			0
S3	2009	2009	2009	2	0	2	Export	124	Canada	CAN	660	Anguilla	AIA								01	MEAT, MEAT PREPARATIONS	1	No Quantity							38772			0
S3	2009	2009	2009	2	0	2	Export	124	Canada	CAN	662	Saint Lucia	LCA								01	MEAT, MEAT PREPARATIONS	1	No Quantity							992745			0
S3	2009	2009	2009	2	0	2	Export	124	Canada	CAN	666	Saint Pierre and Miquelon	SPM								01	MEAT, MEAT PREPARATIONS	1	No Quantity							1727092			0
S3	2009	2009	2009	2	0	2	Export	124	Canada	CAN	670	Saint Vincent and the Grenadines	VCT								01	MEAT, MEAT PREPARATIONS	1	No Quantity							783526			0
S3	2009	2009	2009	2	0	2	Export	124	Canada	CAN	682	Saudi Arabia	SAU								01	MEAT, MEAT PREPARATIONS	1	No Quantity							205077			0
S3	2009	2009	2009	2	0	2	Export	124	Canada	CAN	686	Senegal	SEN								01	MEAT, MEAT PREPARATIONS	1	No Quantity							793418			0
S3	2009	2009	2009	2	0	2	Export	124	Canada	CAN	688	Serbia	SRB								01	MEAT, MEAT PREPARATIONS	1	No Quantity							364321			0
S3	2009	2009	2009	2	0	2	Export	124	Canada	CAN	699	India	IND								01	MEAT, MEAT PREPARATIONS	1	No Quantity							683884			0
S3	2009	2009	2009	2	0	2	Export	124	Canada	CAN	702	Singapore	SGP								01	MEAT, MEAT PREPARATIONS	1	No Quantity							8686251			0
S3	2009	2009	2009	2	0	2	Export	124	Canada	CAN	703	Slovakia	SVK								01	MEAT, MEAT PREPARATIONS	1	No Quantity							55490			0
S3	2009	2009	2009	2	0	2	Export	124	Canada	CAN	704	Viet Nam	VNM								01	MEAT, MEAT PREPARATIONS	1	No Quantity							11856662			0
S3	2009	2009	2009	2	0	2	Export	124	Canada	CAN	706	Somalia	SOM								01	MEAT, MEAT PREPARATIONS	1	No Quantity							16368			0
S3	2009	2009	2009	2	0	2	Export	124	Canada	CAN	710	South Africa	ZAF								01	MEAT, MEAT PREPARATIONS	1	No Quantity							31948250			0
S3	2009	2009	2009	2	0	2	Export	124	Canada	CAN	724	Spain	ESP								01	MEAT, MEAT PREPARATIONS	1	No Quantity							254217			0
S3	2009	2009	2009	2	0	2	Export	124	Canada	CAN	740	Suriname	SUR								01	MEAT, MEAT PREPARATIONS	1	No Quantity							2496674			0
S3	2009	2009	2009	2	0	2	Export	124	Canada	CAN	748	Swaziland	SWZ								01	MEAT, MEAT PREPARATIONS	1	No Quantity							10911			0
S3	2009	2009	2009	2	0	2	Export	124	Canada	CAN	757	Switzerland	CHE								01	MEAT, MEAT PREPARATIONS	1	No Quantity							25523045			0
S3	2009	2009	2009	2	0	2	Export	124	Canada	CAN	762	Tajikistan	TJK								01	MEAT, MEAT PREPARATIONS	1	No Quantity							2595860			0
S3	2009	2009	2009	2	0	2	Export	124	Canada	CAN	764	Thailand	THA								01	MEAT, MEAT PREPARATIONS	1	No Quantity							387195			0
S3	2009	2009	2009	2	0	2	Export	124	Canada	CAN	768	Togo	TGO								01	MEAT, MEAT PREPARATIONS	1	No Quantity							62104			0
S3	2009	2009	2009	2	0	2	Export	124	Canada	CAN	776	Tonga	TON								01	MEAT, MEAT PREPARATIONS	1	No Quantity							138073			0
S3	2009	2009	2009	2	0	2	Export	124	Canada	CAN	780	Trinidad and Tobago	TTO								01	MEAT, MEAT PREPARATIONS	1	No Quantity							6898618			0
S3	2009	2009	2009	2	0	2	Export	124	Canada	CAN	784	United Arab Emirates	ARE								01	MEAT, MEAT PREPARATIONS	1	No Quantity							2309684			0
S3	2009	2009	2009	2	0	2	Export	124	Canada	CAN	792	Turkey	TUR								01	MEAT, MEAT PREPARATIONS	1	No Quantity							46661			0
S3	2009	2009	2009	2	0	2	Export	124	Canada	CAN	795	Turkmenistan	TKM								01	MEAT, MEAT PREPARATIONS	1	No Quantity							118391			0
S3	2009	2009	2009	2	0	2	Export	124	Canada	CAN	796	Turks and Caicos Isds	TCA								01	MEAT, MEAT PREPARATIONS	1	No Quantity							91419			0
S3	2009	2009	2009	2	0	2	Export	124	Canada	CAN	804	Ukraine	UKR								01	MEAT, MEAT PREPARATIONS	1	No Quantity							13242146			0
S3	2009	2009	2009	2	0	2	Export	124	Canada	CAN	807	North Macedonia	MKD								01	MEAT, MEAT PREPARATIONS	1	No Quantity							12051961			0
S3	2009	2009	2009	2	0	2	Export	124	Canada	CAN	818	Egypt	EGY								01	MEAT, MEAT PREPARATIONS	1	No Quantity							110535			0
S3	2009	2009	2009	2	0	2	Export	124	Canada	CAN	826	United Kingdom	GBR								01	MEAT, MEAT PREPARATIONS	1	No Quantity							730586			0
S3	2009	2009	2009	2	0	2	Export	124	Canada	CAN	834	United Rep. of Tanzania	TZA								01	MEAT, MEAT PREPARATIONS	1	No Quantity							64120			0
S3	2009	2009	2009	2	0	2	Export	124	Canada	CAN	842	USA	USA								01	MEAT, MEAT PREPARATIONS	1	No Quantity							1766905786			0
S3	2009	2009	2009	2	0	2	Export	124	Canada	CAN	858	Uruguay	URY								01	MEAT, MEAT PREPARATIONS	1	No Quantity							39407			0
S3	2009	2009	2009	2	0	2	Export	124	Canada	CAN	860	Uzbekistan	UZB								01	MEAT, MEAT PREPARATIONS	1	No Quantity							47039			0
S3	2009	2009	2009	2	0	2	Export	124	Canada	CAN	894	Zambia	ZMB								01	MEAT, MEAT PREPARATIONS	1	No Quantity							40415			0
S3	2009	2009	2009	2	0	2	Export	124	Canada	CAN	0	World	WLD								02	DAIRY PRODUCTS,BIRD EGGS	1	No Quantity							275073954			0
S3	2009	2009	2009	2	0	2	Export	124	Canada	CAN	8	Albania	ALB								02	DAIRY PRODUCTS,BIRD EGGS	1	No Quantity							33			0
S3	2009	2009	2009	2	0	2	Export	124	Canada	CAN	12	Algeria	DZA								02	DAIRY PRODUCTS,BIRD EGGS	1	No Quantity							1003573			0
S3	2009	2009	2009	2	0	2	Export	124	Canada	CAN	28	Antigua and Barbuda	ATG								02	DAIRY PRODUCTS,BIRD EGGS	1	No Quantity							68180			0
S3	2009	2009	2009	2	0	2	Export	124	Canada	CAN	36	Australia	AUS								02	DAIRY PRODUCTS,BIRD EGGS	1	No Quantity							4213410			0
S3	2009	2009	2009	2	0	2	Export	124	Canada	CAN	40	Austria	AUT								02	DAIRY PRODUCTS,BIRD EGGS	1	No Quantity							966627			0
S3	2009	2009	2009	2	0	2	Export	124	Canada	CAN	48	Bahrain	BHR								02	DAIRY PRODUCTS,BIRD EGGS	1	No Quantity							1318741			0
S3	2009	2009	2009	2	0	2	Export	124	Canada	CAN	52	Barbados	BRB								02	DAIRY PRODUCTS,BIRD EGGS	1	No Quantity							555640			0
S3	2009	2009	2009	2	0	2	Export	124	Canada	CAN	56	Belgium	BEL								02	DAIRY PRODUCTS,BIRD EGGS	1	No Quantity							189424			0
S3	2009	2009	2009	2	0	2	Export	124	Canada	CAN	60	Bermuda	BMU								02	DAIRY PRODUCTS,BIRD EGGS	1	No Quantity							2888			0
S3	2009	2009	2009	2	0	2	Export	124	Canada	CAN	68	Bolivia (Plurinational State of)	BOL								02	DAIRY PRODUCTS,BIRD EGGS	1	No Quantity							29606			0
S3	2009	2009	2009	2	0	2	Export	124	Canada	CAN	76	Brazil	BRA								02	DAIRY PRODUCTS,BIRD EGGS	1	No Quantity							862352			0
S3	2009	2009	2009	2	0	2	Export	124	Canada	CAN	90	Solomon Isds	SLB								02	DAIRY PRODUCTS,BIRD EGGS	1	No Quantity							724			0
S3	2009	2009	2009	2	0	2	Export	124	Canada	CAN	116	Cambodia	KHM								02	DAIRY PRODUCTS,BIRD EGGS	1	No Quantity							84504			0
S3	2009	2009	2009	2	0	2	Export	124	Canada	CAN	136	Cayman Isds	CYM								02	DAIRY PRODUCTS,BIRD EGGS	1	No Quantity							8388			0
S3	2009	2009	2009	2	0	2	Export	124	Canada	CAN	144	Sri Lanka	LKA								02	DAIRY PRODUCTS,BIRD EGGS	1	No Quantity							479960			0
S3	2009	2009	2009	2	0	2	Export	124	Canada	CAN	152	Chile	CHL								02	DAIRY PRODUCTS,BIRD EGGS	1	No Quantity							1506121			0
S3	2009	2009	2009	2	0	2	Export	124	Canada	CAN	156	China	CHN								02	DAIRY PRODUCTS,BIRD EGGS	1	No Quantity							7299109			0
S3	2009	2009	2009	2	0	2	Export	124	Canada	CAN	170	Colombia	COL								02	DAIRY PRODUCTS,BIRD EGGS	1	No Quantity							1236165			0
S3	2009	2009	2009	2	0	2	Export	124	Canada	CAN	188	Costa Rica	CRI								02	DAIRY PRODUCTS,BIRD EGGS	1	No Quantity							95766			0
S3	2009	2009	2009	2	0	2	Export	124	Canada	CAN	191	Croatia	HRV								02	DAIRY PRODUCTS,BIRD EGGS	1	No Quantity							598958			0
S3	2009	2009	2009	2	0	2	Export	124	Canada	CAN	192	Cuba	CUB								02	DAIRY PRODUCTS,BIRD EGGS	1	No Quantity							1861441			0
S3	2009	2009	2009	2	0	2	Export	124	Canada	CAN	196	Cyprus	CYP								02	DAIRY PRODUCTS,BIRD EGGS	1	No Quantity							28939			0
S3	2009	2009	2009	2	0	2	Export	124	Canada	CAN	203	Czechia	CZE								02	DAIRY PRODUCTS,BIRD EGGS	1	No Quantity							30024			0
S3	2009	2009	2009	2	0	2	Export	124	Canada	CAN	214	Dominican Rep.	DOM								02	DAIRY PRODUCTS,BIRD EGGS	1	No Quantity							1151264			0
S3	2009	2009	2009	2	0	2	Export	124	Canada	CAN	218	Ecuador	ECU								02	DAIRY PRODUCTS,BIRD EGGS	1	No Quantity							410680			0
S3	2009	2009	2009	2	0	2	Export	124	Canada	CAN	222	El Salvador	SLV								02	DAIRY PRODUCTS,BIRD EGGS	1	No Quantity							12			0
S3	2009	2009	2009	2	0	2	Export	124	Canada	CAN	251	France	FRA								02	DAIRY PRODUCTS,BIRD EGGS	1	No Quantity							443865			0
S3	2009	2009	2009	2	0	2	Export	124	Canada	CAN	276	Germany	DEU								02	DAIRY PRODUCTS,BIRD EGGS	1	No Quantity							7528278			0
S3	2009	2009	2009	2	0	2	Export	124	Canada	CAN	288	Ghana	GHA								02	DAIRY PRODUCTS,BIRD EGGS	1	No Quantity							166714			0
S3	2009	2009	2009	2	0	2	Export	124	Canada	CAN	304	Greenland	GRL								02	DAIRY PRODUCTS,BIRD EGGS	1	No Quantity							3349			0
S3	2009	2009	2009	2	0	2	Export	124	Canada	CAN	316	Guam	GUM								02	DAIRY PRODUCTS,BIRD EGGS	1	No Quantity							12377			0
S3	2009	2009	2009	2	0	2	Export	124	Canada	CAN	320	Guatemala	GTM								02	DAIRY PRODUCTS,BIRD EGGS	1	No Quantity							39197			0
S3	2009	2009	2009	2	0	2	Export	124	Canada	CAN	328	Guyana	GUY								02	DAIRY PRODUCTS,BIRD EGGS	1	No Quantity							88			0
S3	2009	2009	2009	2	0	2	Export	124	Canada	CAN	340	Honduras	HND								02	DAIRY PRODUCTS,BIRD EGGS	1	No Quantity							264283			0
S3	2009	2009	2009	2	0	2	Export	124	Canada	CAN	344	China, Hong Kong SAR	HKG								02	DAIRY PRODUCTS,BIRD EGGS	1	No Quantity							459318			0
S3	2009	2009	2009	2	0	2	Export	124	Canada	CAN	348	Hungary	HUN								02	DAIRY PRODUCTS,BIRD EGGS	1	No Quantity							57550			0
S3	2009	2009	2009	2	0	2	Export	124	Canada	CAN	352	Iceland	ISL								02	DAIRY PRODUCTS,BIRD EGGS	1	No Quantity							57346			0
S3	2009	2009	2009	2	0	2	Export	124	Canada	CAN	360	Indonesia	IDN								02	DAIRY PRODUCTS,BIRD EGGS	1	No Quantity							2592623			0
S3	2009	2009	2009	2	0	2	Export	124	Canada	CAN	364	Iran	IRN								02	DAIRY PRODUCTS,BIRD EGGS	1	No Quantity							480739			0
S3	2009	2009	2009	2	0	2	Export	124	Canada	CAN	368	Iraq	IRQ								02	DAIRY PRODUCTS,BIRD EGGS	1	No Quantity							161659			0
S3	2009	2009	2009	2	0	2	Export	124	Canada	CAN	381	Italy	ITA								02	DAIRY PRODUCTS,BIRD EGGS	1	No Quantity							23064			0
S3	2009	2009	2009	2	0	2	Export	124	Canada	CAN	388	Jamaica	JAM								02	DAIRY PRODUCTS,BIRD EGGS	1	No Quantity							1479533			0
S3	2009	2009	2009	2	0	2	Export	124	Canada	CAN	392	Japan	JPN								02	DAIRY PRODUCTS,BIRD EGGS	1	No Quantity							10612980			0
S3	2009	2009	2009	2	0	2	Export	124	Canada	CAN	400	Jordan	JOR								02	DAIRY PRODUCTS,BIRD EGGS	1	No Quantity							794708			0
S3	2009	2009	2009	2	0	2	Export	124	Canada	CAN	410	Rep. of Korea	KOR								02	DAIRY PRODUCTS,BIRD EGGS	1	No Quantity							7123634			0
S3	2009	2009	2009	2	0	2	Export	124	Canada	CAN	414	Kuwait	KWT								02	DAIRY PRODUCTS,BIRD EGGS	1	No Quantity							7607359			0
S3	2009	2009	2009	2	0	2	Export	124	Canada	CAN	422	Lebanon	LBN								02	DAIRY PRODUCTS,BIRD EGGS	1	No Quantity							349470			0
S3	2009	2009	2009	2	0	2	Export	124	Canada	CAN	434	Libya	LBY								02	DAIRY PRODUCTS,BIRD EGGS	1	No Quantity							93130			0
S3	2009	2009	2009	2	0	2	Export	124	Canada	CAN	458	Malaysia	MYS								02	DAIRY PRODUCTS,BIRD EGGS	1	No Quantity							2433564			0
S3	2009	2009	2009	2	0	2	Export	124	Canada	CAN	484	Mexico	MEX								02	DAIRY PRODUCTS,BIRD EGGS	1	No Quantity							2447197			0
S3	2009	2009	2009	2	0	2	Export	124	Canada	CAN	490	Other Asia, nes									02	DAIRY PRODUCTS,BIRD EGGS	1	No Quantity							4986761			0
S3	2009	2009	2009	2	0	2	Export	124	Canada	CAN	504	Morocco	MAR								02	DAIRY PRODUCTS,BIRD EGGS	1	No Quantity							883180			0
S3	2009	2009	2009	2	0	2	Export	124	Canada	CAN	512	Oman	OMN								02	DAIRY PRODUCTS,BIRD EGGS	1	No Quantity							15154			0
S3	2009	2009	2009	2	0	2	Export	124	Canada	CAN	528	Netherlands	NLD								02	DAIRY PRODUCTS,BIRD EGGS	1	No Quantity							952091			0
S3	2009	2009	2009	2	0	2	Export	124	Canada	CAN	530	Neth. Antilles	ANT								02	DAIRY PRODUCTS,BIRD EGGS	1	No Quantity							570733			0
S3	2009	2009	2009	2	0	2	Export	124	Canada	CAN	533	Aruba	ABW								02	DAIRY PRODUCTS,BIRD EGGS	1	No Quantity							162283			0
S3	2009	2009	2009	2	0	2	Export	124	Canada	CAN	554	New Zealand	NZL								02	DAIRY PRODUCTS,BIRD EGGS	1	No Quantity							676834			0
S3	2009	2009	2009	2	0	2	Export	124	Canada	CAN	566	Nigeria	NGA								02	DAIRY PRODUCTS,BIRD EGGS	1	No Quantity							146779			0
S3	2009	2009	2009	2	0	2	Export	124	Canada	CAN	579	Norway	NOR								02	DAIRY PRODUCTS,BIRD EGGS	1	No Quantity							1111			0
S3	2009	2009	2009	2	0	2	Export	124	Canada	CAN	581	United States Minor Outlying Islands	UMI								02	DAIRY PRODUCTS,BIRD EGGS	1	No Quantity							455			0
S3	2009	2009	2009	2	0	2	Export	124	Canada	CAN	591	Panama	PAN								02	DAIRY PRODUCTS,BIRD EGGS	1	No Quantity							125858			0
S3	2009	2009	2009	2	0	2	Export	124	Canada	CAN	604	Peru	PER								02	DAIRY PRODUCTS,BIRD EGGS	1	No Quantity							1286584			0
S3	2009	2009	2009	2	0	2	Export	124	Canada	CAN	608	Philippines	PHL								02	DAIRY PRODUCTS,BIRD EGGS	1	No Quantity							1941073			0
S3	2009	2009	2009	2	0	2	Export	124	Canada	CAN	616	Poland	POL								02	DAIRY PRODUCTS,BIRD EGGS	1	No Quantity							2988113			0
S3	2009	2009	2009	2	0	2	Export	124	Canada	CAN	620	Portugal	PRT								02	DAIRY PRODUCTS,BIRD EGGS	1	No Quantity							22632			0
S3	2009	2009	2009	2	0	2	Export	124	Canada	CAN	634	Qatar	QAT								02	DAIRY PRODUCTS,BIRD EGGS	1	No Quantity							1738068			0
S3	2009	2009	2009	2	0	2	Export	124	Canada	CAN	643	Russian Federation	RUS								02	DAIRY PRODUCTS,BIRD EGGS	1	No Quantity							2434850			0
S3	2009	2009	2009	2	0	2	Export	124	Canada	CAN	659	Saint Kitts and Nevis	KNA								02	DAIRY PRODUCTS,BIRD EGGS	1	No Quantity							595			0
S3	2009	2009	2009	2	0	2	Export	124	Canada	CAN	666	Saint Pierre and Miquelon	SPM								02	DAIRY PRODUCTS,BIRD EGGS	1	No Quantity							518793			0
S3	2009	2009	2009	2	0	2	Export	124	Canada	CAN	670	Saint Vincent and the Grenadines	VCT								02	DAIRY PRODUCTS,BIRD EGGS	1	No Quantity							93338			0
S3	2009	2009	2009	2	0	2	Export	124	Canada	CAN	682	Saudi Arabia	SAU								02	DAIRY PRODUCTS,BIRD EGGS	1	No Quantity							20756116			0
S3	2009	2009	2009	2	0	2	Export	124	Canada	CAN	686	Senegal	SEN								02	DAIRY PRODUCTS,BIRD EGGS	1	No Quantity							48927			0
S3	2009	2009	2009	2	0	2	Export	124	Canada	CAN	699	India	IND								02	DAIRY PRODUCTS,BIRD EGGS	1	No Quantity							180825			0
S3	2009	2009	2009	2	0	2	Export	124	Canada	CAN	702	Singapore	SGP								02	DAIRY PRODUCTS,BIRD EGGS	1	No Quantity							338464			0
S3	2009	2009	2009	2	0	2	Export	124	Canada	CAN	704	Viet Nam	VNM								02	DAIRY PRODUCTS,BIRD EGGS	1	No Quantity							935555			0
S3	2009	2009	2009	2	0	2	Export	124	Canada	CAN	710	South Africa	ZAF								02	DAIRY PRODUCTS,BIRD EGGS	1	No Quantity							255039			0
S3	2009	2009	2009	2	0	2	Export	124	Canada	CAN	724	Spain	ESP								02	DAIRY PRODUCTS,BIRD EGGS	1	No Quantity							106191			0
S3	2009	2009	2009	2	0	2	Export	124	Canada	CAN	736	Fmr Sudan	SDN								02	DAIRY PRODUCTS,BIRD EGGS	1	No Quantity							1055886			0
S3	2009	2009	2009	2	0	2	Export	124	Canada	CAN	740	Suriname	SUR								02	DAIRY PRODUCTS,BIRD EGGS	1	No Quantity							62204			0
S3	2009	2009	2009	2	0	2	Export	124	Canada	CAN	752	Sweden	SWE								02	DAIRY PRODUCTS,BIRD EGGS	1	No Quantity							7363			0
S3	2009	2009	2009	2	0	2	Export	124	Canada	CAN	757	Switzerland	CHE								02	DAIRY PRODUCTS,BIRD EGGS	1	No Quantity							41467			0
S3	2009	2009	2009	2	0	2	Export	124	Canada	CAN	760	Syria	SYR								02	DAIRY PRODUCTS,BIRD EGGS	1	No Quantity							226784			0
S3	2009	2009	2009	2	0	2	Export	124	Canada	CAN	764	Thailand	THA								02	DAIRY PRODUCTS,BIRD EGGS	1	No Quantity							2575388			0
S3	2009	2009	2009	2	0	2	Export	124	Canada	CAN	780	Trinidad and Tobago	TTO								02	DAIRY PRODUCTS,BIRD EGGS	1	No Quantity							1227983			0
S3	2009	2009	2009	2	0	2	Export	124	Canada	CAN	784	United Arab Emirates	ARE								02	DAIRY PRODUCTS,BIRD EGGS	1	No Quantity							15751550			0
S3	2009	2009	2009	2	0	2	Export	124	Canada	CAN	792	Turkey	TUR								02	DAIRY PRODUCTS,BIRD EGGS	1	No Quantity							3318999			0
S3	2009	2009	2009	2	0	2	Export	124	Canada	CAN	807	North Macedonia	MKD								02	DAIRY PRODUCTS,BIRD EGGS	1	No Quantity							14026			0
S3	2009	2009	2009	2	0	2	Export	124	Canada	CAN	818	Egypt	EGY								02	DAIRY PRODUCTS,BIRD EGGS	1	No Quantity							14292823			0
S3	2009	2009	2009	2	0	2	Export	124	Canada	CAN	826	United Kingdom	GBR								02	DAIRY PRODUCTS,BIRD EGGS	1	No Quantity							20970893			0
S3	2009	2009	2009	2	0	2	Export	124	Canada	CAN	842	USA	USA								02	DAIRY PRODUCTS,BIRD EGGS	1	No Quantity							102489248			0
S3	2009	2009	2009	2	0	2	Export	124	Canada	CAN	858	Uruguay	URY								02	DAIRY PRODUCTS,BIRD EGGS	1	No Quantity							12447			0
S3	2009	2009	2009	2	0	2	Export	124	Canada	CAN	862	Venezuela	VEN								02	DAIRY PRODUCTS,BIRD EGGS	1	No Quantity							1398242			0
S3	2009	2009	2009	2	0	2	Export	124	Canada	CAN	887	Yemen	YEM								02	DAIRY PRODUCTS,BIRD EGGS	1	No Quantity							227700			0
S3	2009	2009	2009	2	0	2	Export	124	Canada	CAN	0	World	WLD								03	FISH,CRUSTACEANS,MOLLUSC	1	No Quantity							3209474199			0
S3	2009	2009	2009	2	0	2	Export	124	Canada	CAN	8	Albania	ALB								03	FISH,CRUSTACEANS,MOLLUSC	1	No Quantity							75490			0
S3	2009	2009	2009	2	0	2	Export	124	Canada	CAN	28	Antigua and Barbuda	ATG								03	FISH,CRUSTACEANS,MOLLUSC	1	No Quantity							1460526			0
S3	2009	2009	2009	2	0	2	Export	124	Canada	CAN	36	Australia	AUS								03	FISH,CRUSTACEANS,MOLLUSC	1	No Quantity							7445151			0
S3	2009	2009	2009	2	0	2	Export	124	Canada	CAN	40	Austria	AUT								03	FISH,CRUSTACEANS,MOLLUSC	1	No Quantity							242079			0
S3	2009	2009	2009	2	0	2	Export	124	Canada	CAN	44	Bahamas	BHS								03	FISH,CRUSTACEANS,MOLLUSC	1	No Quantity							119833			0
S3	2009	2009	2009	2	0	2	Export	124	Canada	CAN	48	Bahrain	BHR								03	FISH,CRUSTACEANS,MOLLUSC	1	No Quantity							24725			0
S3	2009	2009	2009	2	0	2	Export	124	Canada	CAN	51	Armenia	ARM								03	FISH,CRUSTACEANS,MOLLUSC	1	No Quantity							7300			0
S3	2009	2009	2009	2	0	2	Export	124	Canada	CAN	52	Barbados	BRB								03	FISH,CRUSTACEANS,MOLLUSC	1	No Quantity							1463550			0
S3	2009	2009	2009	2	0	2	Export	124	Canada	CAN	56	Belgium	BEL								03	FISH,CRUSTACEANS,MOLLUSC	1	No Quantity							25375811			0
S3	2009	2009	2009	2	0	2	Export	124	Canada	CAN	60	Bermuda	BMU								03	FISH,CRUSTACEANS,MOLLUSC	1	No Quantity							324365			0
S3	2009	2009	2009	2	0	2	Export	124	Canada	CAN	70	Bosnia Herzegovina	BIH								03	FISH,CRUSTACEANS,MOLLUSC	1	No Quantity							91373			0
S3	2009	2009	2009	2	0	2	Export	124	Canada	CAN	76	Brazil	BRA								03	FISH,CRUSTACEANS,MOLLUSC	1	No Quantity							2271179			0
S3	2009	2009	2009	2	0	2	Export	124	Canada	CAN	86	Br. Indian Ocean Terr.	IOT								03	FISH,CRUSTACEANS,MOLLUSC	1	No Quantity							136212			0
S3	2009	2009	2009	2	0	2	Export	124	Canada	CAN	92	Br. Virgin Isds	VGB								03	FISH,CRUSTACEANS,MOLLUSC	1	No Quantity							383214			0
S3	2009	2009	2009	2	0	2	Export	124	Canada	CAN	100	Bulgaria	BGR								03	FISH,CRUSTACEANS,MOLLUSC	1	No Quantity							4526158			0
S3	2009	2009	2009	2	0	2	Export	124	Canada	CAN	136	Cayman Isds	CYM								03	FISH,CRUSTACEANS,MOLLUSC	1	No Quantity							31313			0
S3	2009	2009	2009	2	0	2	Export	124	Canada	CAN	152	Chile	CHL								03	FISH,CRUSTACEANS,MOLLUSC	1	No Quantity							84098			0
S3	2009	2009	2009	2	0	2	Export	124	Canada	CAN	156	China	CHN								03	FISH,CRUSTACEANS,MOLLUSC	1	No Quantity							194151703			0
S3	2009	2009	2009	2	0	2	Export	124	Canada	CAN	170	Colombia	COL								03	FISH,CRUSTACEANS,MOLLUSC	1	No Quantity							80317			0
S3	2009	2009	2009	2	0	2	Export	124	Canada	CAN	180	Dem. Rep. of the Congo	COD								03	FISH,CRUSTACEANS,MOLLUSC	1	No Quantity							252543			0
S3	2009	2009	2009	2	0	2	Export	124	Canada	CAN	188	Costa Rica	CRI								03	FISH,CRUSTACEANS,MOLLUSC	1	No Quantity							18938			0
S3	2009	2009	2009	2	0	2	Export	124	Canada	CAN	191	Croatia	HRV								03	FISH,CRUSTACEANS,MOLLUSC	1	No Quantity							91373			0
S3	2009	2009	2009	2	0	2	Export	124	Canada	CAN	192	Cuba	CUB								03	FISH,CRUSTACEANS,MOLLUSC	1	No Quantity							265940			0
S3	2009	2009	2009	2	0	2	Export	124	Canada	CAN	196	Cyprus	CYP								03	FISH,CRUSTACEANS,MOLLUSC	1	No Quantity							39905			0
S3	2009	2009	2009	2	0	2	Export	124	Canada	CAN	203	Czechia	CZE								03	FISH,CRUSTACEANS,MOLLUSC	1	No Quantity							4393			0
S3	2009	2009	2009	2	0	2	Export	124	Canada	CAN	208	Denmark	DNK								03	FISH,CRUSTACEANS,MOLLUSC	1	No Quantity							53800569			0
S3	2009	2009	2009	2	0	2	Export	124	Canada	CAN	212	Dominica	DMA								03	FISH,CRUSTACEANS,MOLLUSC	1	No Quantity							662494			0
S3	2009	2009	2009	2	0	2	Export	124	Canada	CAN	214	Dominican Rep.	DOM								03	FISH,CRUSTACEANS,MOLLUSC	1	No Quantity							14758451			0
S3	2009	2009	2009	2	0	2	Export	124	Canada	CAN	218	Ecuador	ECU								03	FISH,CRUSTACEANS,MOLLUSC	1	No Quantity							271230			0
S3	2009	2009	2009	2	0	2	Export	124	Canada	CAN	233	Estonia	EST								03	FISH,CRUSTACEANS,MOLLUSC	1	No Quantity							6116740			0
S3	2009	2009	2009	2	0	2	Export	124	Canada	CAN	242	Fiji	FJI								03	FISH,CRUSTACEANS,MOLLUSC	1	No Quantity							5177			0
S3	2009	2009	2009	2	0	2	Export	124	Canada	CAN	246	Finland	FIN								03	FISH,CRUSTACEANS,MOLLUSC	1	No Quantity							2693077			0
S3	2009	2009	2009	2	0	2	Export	124	Canada	CAN	251	France	FRA								03	FISH,CRUSTACEANS,MOLLUSC	1	No Quantity							54770076			0
S3	2009	2009	2009	2	0	2	Export	124	Canada	CAN	258	French Polynesia	PYF								03	FISH,CRUSTACEANS,MOLLUSC	1	No Quantity							137614			0
S3	2009	2009	2009	2	0	2	Export	124	Canada	CAN	260	Fr. South Antarctic Terr.	ATF								03	FISH,CRUSTACEANS,MOLLUSC	1	No Quantity							113524			0
S3	2009	2009	2009	2	0	2	Export	124	Canada	CAN	266	Gabon	GAB								03	FISH,CRUSTACEANS,MOLLUSC	1	No Quantity							98765			0
S3	2009	2009	2009	2	0	2	Export	124	Canada	CAN	268	Georgia	GEO								03	FISH,CRUSTACEANS,MOLLUSC	1	No Quantity							6482818			0
S3	2009	2009	2009	2	0	2	Export	124	Canada	CAN	276	Germany	DEU								03	FISH,CRUSTACEANS,MOLLUSC	1	No Quantity							31443620			0
S3	2009	2009	2009	2	0	2	Export	124	Canada	CAN	288	Ghana	GHA								03	FISH,CRUSTACEANS,MOLLUSC	1	No Quantity							24384			0
S3	2009	2009	2009	2	0	2	Export	124	Canada	CAN	300	Greece	GRC								03	FISH,CRUSTACEANS,MOLLUSC	1	No Quantity							2884719			0
S3	2009	2009	2009	2	0	2	Export	124	Canada	CAN	308	Grenada	GRD								03	FISH,CRUSTACEANS,MOLLUSC	1	No Quantity							913805			0
S3	2009	2009	2009	2	0	2	Export	124	Canada	CAN	316	Guam	GUM								03	FISH,CRUSTACEANS,MOLLUSC	1	No Quantity							688946			0
S3	2009	2009	2009	2	0	2	Export	124	Canada	CAN	320	Guatemala	GTM								03	FISH,CRUSTACEANS,MOLLUSC	1	No Quantity							49692			0
S3	2009	2009	2009	2	0	2	Export	124	Canada	CAN	328	Guyana	GUY								03	FISH,CRUSTACEANS,MOLLUSC	1	No Quantity							133007			0
S3	2009	2009	2009	2	0	2	Export	124	Canada	CAN	332	Haiti	HTI								03	FISH,CRUSTACEANS,MOLLUSC	1	No Quantity							8288368			0
S3	2009	2009	2009	2	0	2	Export	124	Canada	CAN	334	Heard Island and McDonald Islands	HMD								03	FISH,CRUSTACEANS,MOLLUSC	1	No Quantity							88099			0
S3	2009	2009	2009	2	0	2	Export	124	Canada	CAN	340	Honduras	HND								03	FISH,CRUSTACEANS,MOLLUSC	1	No Quantity							134655			0
S3	2009	2009	2009	2	0	2	Export	124	Canada	CAN	344	China, Hong Kong SAR	HKG								03	FISH,CRUSTACEANS,MOLLUSC	1	No Quantity							95490232			0
S3	2009	2009	2009	2	0	2	Export	124	Canada	CAN	352	Iceland	ISL								03	FISH,CRUSTACEANS,MOLLUSC	1	No Quantity							16133249			0
S3	2009	2009	2009	2	0	2	Export	124	Canada	CAN	360	Indonesia	IDN								03	FISH,CRUSTACEANS,MOLLUSC	1	No Quantity							722039			0
S3	2009	2009	2009	2	0	2	Export	124	Canada	CAN	364	Iran	IRN								03	FISH,CRUSTACEANS,MOLLUSC	1	No Quantity							119958			0
S3	2009	2009	2009	2	0	2	Export	124	Canada	CAN	372	Ireland	IRL								03	FISH,CRUSTACEANS,MOLLUSC	1	No Quantity							417662			0
S3	2009	2009	2009	2	0	2	Export	124	Canada	CAN	376	Israel	ISR								03	FISH,CRUSTACEANS,MOLLUSC	1	No Quantity							338575			0
S3	2009	2009	2009	2	0	2	Export	124	Canada	CAN	381	Italy	ITA								03	FISH,CRUSTACEANS,MOLLUSC	1	No Quantity							13177515			0
S3	2009	2009	2009	2	0	2	Export	124	Canada	CAN	384	Côte d'Ivoire	CIV								03	FISH,CRUSTACEANS,MOLLUSC	1	No Quantity							56023			0
S3	2009	2009	2009	2	0	2	Export	124	Canada	CAN	388	Jamaica	JAM								03	FISH,CRUSTACEANS,MOLLUSC	1	No Quantity							5800466			0
S3	2009	2009	2009	2	0	2	Export	124	Canada	CAN	392	Japan	JPN								03	FISH,CRUSTACEANS,MOLLUSC	1	No Quantity							231387631			0
S3	2009	2009	2009	2	0	2	Export	124	Canada	CAN	400	Jordan	JOR								03	FISH,CRUSTACEANS,MOLLUSC	1	No Quantity							132440			0
S3	2009	2009	2009	2	0	2	Export	124	Canada	CAN	404	Kenya	KEN								03	FISH,CRUSTACEANS,MOLLUSC	1	No Quantity							14087			0
S3	2009	2009	2009	2	0	2	Export	124	Canada	CAN	408	Dem. People's Rep. of Korea	PRK								03	FISH,CRUSTACEANS,MOLLUSC	1	No Quantity							50018			0
S3	2009	2009	2009	2	0	2	Export	124	Canada	CAN	410	Rep. of Korea	KOR								03	FISH,CRUSTACEANS,MOLLUSC	1	No Quantity							30748979			0
S3	2009	2009	2009	2	0	2	Export	124	Canada	CAN	414	Kuwait	KWT								03	FISH,CRUSTACEANS,MOLLUSC	1	No Quantity							4920			0
S3	2009	2009	2009	2	0	2	Export	124	Canada	CAN	418	Lao People's Dem. Rep.	LAO								03	FISH,CRUSTACEANS,MOLLUSC	1	No Quantity							7907			0
S3	2009	2009	2009	2	0	2	Export	124	Canada	CAN	422	Lebanon	LBN								03	FISH,CRUSTACEANS,MOLLUSC	1	No Quantity							461318			0
S3	2009	2009	2009	2	0	2	Export	124	Canada	CAN	428	Latvia	LVA								03	FISH,CRUSTACEANS,MOLLUSC	1	No Quantity							59742			0
S3	2009	2009	2009	2	0	2	Export	124	Canada	CAN	430	Liberia	LBR								03	FISH,CRUSTACEANS,MOLLUSC	1	No Quantity							14759			0
S3	2009	2009	2009	2	0	2	Export	124	Canada	CAN	440	Lithuania	LTU								03	FISH,CRUSTACEANS,MOLLUSC	1	No Quantity							3376569			0
S3	2009	2009	2009	2	0	2	Export	124	Canada	CAN	446	China, Macao SAR	MAC								03	FISH,CRUSTACEANS,MOLLUSC	1	No Quantity							77162			0
S3	2009	2009	2009	2	0	2	Export	124	Canada	CAN	458	Malaysia	MYS								03	FISH,CRUSTACEANS,MOLLUSC	1	No Quantity							4479032			0
S3	2009	2009	2009	2	0	2	Export	124	Canada	CAN	470	Malta	MLT								03	FISH,CRUSTACEANS,MOLLUSC	1	No Quantity							226696			0
S3	2009	2009	2009	2	0	2	Export	124	Canada	CAN	480	Mauritius	MUS								03	FISH,CRUSTACEANS,MOLLUSC	1	No Quantity							23716			0
S3	2009	2009	2009	2	0	2	Export	124	Canada	CAN	484	Mexico	MEX								03	FISH,CRUSTACEANS,MOLLUSC	1	No Quantity							12549			0
S3	2009	2009	2009	2	0	2	Export	124	Canada	CAN	490	Other Asia, nes									03	FISH,CRUSTACEANS,MOLLUSC	1	No Quantity							19079413			0
S3	2009	2009	2009	2	0	2	Export	124	Canada	CAN	496	Mongolia	MNG								03	FISH,CRUSTACEANS,MOLLUSC	1	No Quantity							9775			0
S3	2009	2009	2009	2	0	2	Export	124	Canada	CAN	498	Rep. of Moldova	MDA								03	FISH,CRUSTACEANS,MOLLUSC	1	No Quantity							38642			0
S3	2009	2009	2009	2	0	2	Export	124	Canada	CAN	499	Montenegro	MNE								03	FISH,CRUSTACEANS,MOLLUSC	1	No Quantity							321691			0
S3	2009	2009	2009	2	0	2	Export	124	Canada	CAN	500	Montserrat	MSR								03	FISH,CRUSTACEANS,MOLLUSC	1	No Quantity							107769			0
S3	2009	2009	2009	2	0	2	Export	124	Canada	CAN	504	Morocco	MAR								03	FISH,CRUSTACEANS,MOLLUSC	1	No Quantity							823192			0
S3	2009	2009	2009	2	0	2	Export	124	Canada	CAN	524	Nepal	NPL								03	FISH,CRUSTACEANS,MOLLUSC	1	No Quantity							215950			0
S3	2009	2009	2009	2	0	2	Export	124	Canada	CAN	528	Netherlands	NLD								03	FISH,CRUSTACEANS,MOLLUSC	1	No Quantity							17931804			0
S3	2009	2009	2009	2	0	2	Export	124	Canada	CAN	530	Neth. Antilles	ANT								03	FISH,CRUSTACEANS,MOLLUSC	1	No Quantity							755168			0
S3	2009	2009	2009	2	0	2	Export	124	Canada	CAN	533	Aruba	ABW								03	FISH,CRUSTACEANS,MOLLUSC	1	No Quantity							65649			0
S3	2009	2009	2009	2	0	2	Export	124	Canada	CAN	540	New Caledonia	NCL								03	FISH,CRUSTACEANS,MOLLUSC	1	No Quantity							11002			0
S3	2009	2009	2009	2	0	2	Export	124	Canada	CAN	554	New Zealand	NZL								03	FISH,CRUSTACEANS,MOLLUSC	1	No Quantity							1705244			0
S3	2009	2009	2009	2	0	2	Export	124	Canada	CAN	566	Nigeria	NGA								03	FISH,CRUSTACEANS,MOLLUSC	1	No Quantity							741740			0
S3	2009	2009	2009	2	0	2	Export	124	Canada	CAN	579	Norway	NOR								03	FISH,CRUSTACEANS,MOLLUSC	1	No Quantity							11524972			0
S3	2009	2009	2009	2	0	2	Export	124	Canada	CAN	591	Panama	PAN								03	FISH,CRUSTACEANS,MOLLUSC	1	No Quantity							1122359			0
S3	2009	2009	2009	2	0	2	Export	124	Canada	CAN	608	Philippines	PHL								03	FISH,CRUSTACEANS,MOLLUSC	1	No Quantity							111960			0
S3	2009	2009	2009	2	0	2	Export	124	Canada	CAN	616	Poland	POL								03	FISH,CRUSTACEANS,MOLLUSC	1	No Quantity							1112447			0
S3	2009	2009	2009	2	0	2	Export	124	Canada	CAN	620	Portugal	PRT								03	FISH,CRUSTACEANS,MOLLUSC	1	No Quantity							7165377			0
S3	2009	2009	2009	2	0	2	Export	124	Canada	CAN	634	Qatar	QAT								03	FISH,CRUSTACEANS,MOLLUSC	1	No Quantity							19685			0
S3	2009	2009	2009	2	0	2	Export	124	Canada	CAN	642	Romania	ROU								03	FISH,CRUSTACEANS,MOLLUSC	1	No Quantity							1065916			0
S3	2009	2009	2009	2	0	2	Export	124	Canada	CAN	643	Russian Federation	RUS								03	FISH,CRUSTACEANS,MOLLUSC	1	No Quantity							54459071			0
S3	2009	2009	2009	2	0	2	Export	124	Canada	CAN	646	Rwanda	RWA								03	FISH,CRUSTACEANS,MOLLUSC	1	No Quantity							102054			0
S3	2009	2009	2009	2	0	2	Export	124	Canada	CAN	659	Saint Kitts and Nevis	KNA								03	FISH,CRUSTACEANS,MOLLUSC	1	No Quantity							901182			0
S3	2009	2009	2009	2	0	2	Export	124	Canada	CAN	660	Anguilla	AIA								03	FISH,CRUSTACEANS,MOLLUSC	1	No Quantity							111671			0
S3	2009	2009	2009	2	0	2	Export	124	Canada	CAN	662	Saint Lucia	LCA								03	FISH,CRUSTACEANS,MOLLUSC	1	No Quantity							1543977			0
S3	2009	2009	2009	2	0	2	Export	124	Canada	CAN	666	Saint Pierre and Miquelon	SPM								03	FISH,CRUSTACEANS,MOLLUSC	1	No Quantity							109552			0
S3	2009	2009	2009	2	0	2	Export	124	Canada	CAN	670	Saint Vincent and the Grenadines	VCT								03	FISH,CRUSTACEANS,MOLLUSC	1	No Quantity							764226			0
S3	2009	2009	2009	2	0	2	Export	124	Canada	CAN	682	Saudi Arabia	SAU								03	FISH,CRUSTACEANS,MOLLUSC	1	No Quantity							42155			0
S3	2009	2009	2009	2	0	2	Export	124	Canada	CAN	688	Serbia	SRB								03	FISH,CRUSTACEANS,MOLLUSC	1	No Quantity							343804			0
S3	2009	2009	2009	2	0	2	Export	124	Canada	CAN	699	India	IND								03	FISH,CRUSTACEANS,MOLLUSC	1	No Quantity							707228			0
S3	2009	2009	2009	2	0	2	Export	124	Canada	CAN	702	Singapore	SGP								03	FISH,CRUSTACEANS,MOLLUSC	1	No Quantity							2595454			0
S3	2009	2009	2009	2	0	2	Export	124	Canada	CAN	704	Viet Nam	VNM								03	FISH,CRUSTACEANS,MOLLUSC	1	No Quantity							13344338			0
S3	2009	2009	2009	2	0	2	Export	124	Canada	CAN	710	South Africa	ZAF								03	FISH,CRUSTACEANS,MOLLUSC	1	No Quantity							299358			0
S3	2009	2009	2009	2	0	2	Export	124	Canada	CAN	724	Spain	ESP								03	FISH,CRUSTACEANS,MOLLUSC	1	No Quantity							17844132			0
S3	2009	2009	2009	2	0	2	Export	124	Canada	CAN	740	Suriname	SUR								03	FISH,CRUSTACEANS,MOLLUSC	1	No Quantity							444629			0
S3	2009	2009	2009	2	0	2	Export	124	Canada	CAN	752	Sweden	SWE								03	FISH,CRUSTACEANS,MOLLUSC	1	No Quantity							17793790			0
S3	2009	2009	2009	2	0	2	Export	124	Canada	CAN	757	Switzerland	CHE								03	FISH,CRUSTACEANS,MOLLUSC	1	No Quantity							2690087			0
S3	2009	2009	2009	2	0	2	Export	124	Canada	CAN	760	Syria	SYR								03	FISH,CRUSTACEANS,MOLLUSC	1	No Quantity							99709			0
S3	2009	2009	2009	2	0	2	Export	124	Canada	CAN	762	Tajikistan	TJK								03	FISH,CRUSTACEANS,MOLLUSC	1	No Quantity							107626			0
S3	2009	2009	2009	2	0	2	Export	124	Canada	CAN	764	Thailand	THA								03	FISH,CRUSTACEANS,MOLLUSC	1	No Quantity							16015198			0
S3	2009	2009	2009	2	0	2	Export	124	Canada	CAN	780	Trinidad and Tobago	TTO								03	FISH,CRUSTACEANS,MOLLUSC	1	No Quantity							7642966			0
S3	2009	2009	2009	2	0	2	Export	124	Canada	CAN	784	United Arab Emirates	ARE								03	FISH,CRUSTACEANS,MOLLUSC	1	No Quantity							3419570			0
S3	2009	2009	2009	2	0	2	Export	124	Canada	CAN	788	Tunisia	TUN								03	FISH,CRUSTACEANS,MOLLUSC	1	No Quantity							12934			0
S3	2009	2009	2009	2	0	2	Export	124	Canada	CAN	796	Turks and Caicos Isds	TCA								03	FISH,CRUSTACEANS,MOLLUSC	1	No Quantity							17261			0
S3	2009	2009	2009	2	0	2	Export	124	Canada	CAN	804	Ukraine	UKR								03	FISH,CRUSTACEANS,MOLLUSC	1	No Quantity							25816499			0
S3	2009	2009	2009	2	0	2	Export	124	Canada	CAN	818	Egypt	EGY								03	FISH,CRUSTACEANS,MOLLUSC	1	No Quantity							1141571			0
S3	2009	2009	2009	2	0	2	Export	124	Canada	CAN	826	United Kingdom	GBR								03	FISH,CRUSTACEANS,MOLLUSC	1	No Quantity							100046333			0
S3	2009	2009	2009	2	0	2	Export	124	Canada	CAN	842	USA	USA								03	FISH,CRUSTACEANS,MOLLUSC	1	No Quantity							2050267504			0
S3	2009	2009	2009	2	0	2	Export	124	Canada	CAN	0	World	WLD								04	CEREALS,CEREAL PREPRTNS.	1	No Quantity							8858645341			0
S3	2009	2009	2009	2	0	2	Export	124	Canada	CAN	8	Albania	ALB								04	CEREALS,CEREAL PREPRTNS.	1	No Quantity							84110			0
S3	2009	2009	2009	2	0	2	Export	124	Canada	CAN	12	Algeria	DZA								04	CEREALS,CEREAL PREPRTNS.	1	No Quantity							132275596			0
S3	2009	2009	2009	2	0	2	Export	124	Canada	CAN	16	American Samoa	ASM								04	CEREALS,CEREAL PREPRTNS.	1	No Quantity							262340			0
S3	2009	2009	2009	2	0	2	Export	124	Canada	CAN	28	Antigua and Barbuda	ATG								04	CEREALS,CEREAL PREPRTNS.	1	No Quantity							109775			0
S3	2009	2009	2009	2	0	2	Export	124	Canada	CAN	31	Azerbaijan	AZE								04	CEREALS,CEREAL PREPRTNS.	1	No Quantity							2392			0
S3	2009	2009	2009	2	0	2	Export	124	Canada	CAN	32	Argentina	ARG								04	CEREALS,CEREAL PREPRTNS.	1	No Quantity							26577			0
S3	2009	2009	2009	2	0	2	Export	124	Canada	CAN	36	Australia	AUS								04	CEREALS,CEREAL PREPRTNS.	1	No Quantity							23433336			0
S3	2009	2009	2009	2	0	2	Export	124	Canada	CAN	40	Austria	AUT								04	CEREALS,CEREAL PREPRTNS.	1	No Quantity							4918102			0
S3	2009	2009	2009	2	0	2	Export	124	Canada	CAN	44	Bahamas	BHS								04	CEREALS,CEREAL PREPRTNS.	1	No Quantity							2801725			0
S3	2009	2009	2009	2	0	2	Export	124	Canada	CAN	48	Bahrain	BHR								04	CEREALS,CEREAL PREPRTNS.	1	No Quantity							299656			0
S3	2009	2009	2009	2	0	2	Export	124	Canada	CAN	50	Bangladesh	BGD								04	CEREALS,CEREAL PREPRTNS.	1	No Quantity							216650586			0
S3	2009	2009	2009	2	0	2	Export	124	Canada	CAN	52	Barbados	BRB								04	CEREALS,CEREAL PREPRTNS.	1	No Quantity							266036			0
S3	2009	2009	2009	2	0	2	Export	124	Canada	CAN	56	Belgium	BEL								04	CEREALS,CEREAL PREPRTNS.	1	No Quantity							91936361			0
S3	2009	2009	2009	2	0	2	Export	124	Canada	CAN	60	Bermuda	BMU								04	CEREALS,CEREAL PREPRTNS.	1	No Quantity							1274306			0
S3	2009	2009	2009	2	0	2	Export	124	Canada	CAN	76	Brazil	BRA								04	CEREALS,CEREAL PREPRTNS.	1	No Quantity							95434499			0
S3	2009	2009	2009	2	0	2	Export	124	Canada	CAN	84	Belize	BLZ								04	CEREALS,CEREAL PREPRTNS.	1	No Quantity							1126935			0
S3	2009	2009	2009	2	0	2	Export	124	Canada	CAN	86	Br. Indian Ocean Terr.	IOT								04	CEREALS,CEREAL PREPRTNS.	1	No Quantity							3528			0
S3	2009	2009	2009	2	0	2	Export	124	Canada	CAN	92	Br. Virgin Isds	VGB								04	CEREALS,CEREAL PREPRTNS.	1	No Quantity							279054			0
S3	2009	2009	2009	2	0	2	Export	124	Canada	CAN	100	Bulgaria	BGR								04	CEREALS,CEREAL PREPRTNS.	1	No Quantity							126158			0
S3	2009	2009	2009	2	0	2	Export	124	Canada	CAN	116	Cambodia	KHM								04	CEREALS,CEREAL PREPRTNS.	1	No Quantity							2052			0
S3	2009	2009	2009	2	0	2	Export	124	Canada	CAN	120	Cameroon	CMR								04	CEREALS,CEREAL PREPRTNS.	1	No Quantity							18276066			0
S3	2009	2009	2009	2	0	2	Export	124	Canada	CAN	136	Cayman Isds	CYM								04	CEREALS,CEREAL PREPRTNS.	1	No Quantity							75990			0
S3	2009	2009	2009	2	0	2	Export	124	Canada	CAN	144	Sri Lanka	LKA								04	CEREALS,CEREAL PREPRTNS.	1	No Quantity							216298962			0
S3	2009	2009	2009	2	0	2	Export	124	Canada	CAN	152	Chile	CHL								04	CEREALS,CEREAL PREPRTNS.	1	No Quantity							78699185			0
S3	2009	2009	2009	2	0	2	Export	124	Canada	CAN	156	China	CHN								04	CEREALS,CEREAL PREPRTNS.	1	No Quantity							153661075			0
S3	2009	2009	2009	2	0	2	Export	124	Canada	CAN	170	Colombia	COL								04	CEREALS,CEREAL PREPRTNS.	1	No Quantity							135622944			0
S3	2009	2009	2009	2	0	2	Export	124	Canada	CAN	178	Congo	COG								04	CEREALS,CEREAL PREPRTNS.	1	No Quantity							472			0
S3	2009	2009	2009	2	0	2	Export	124	Canada	CAN	188	Costa Rica	CRI								04	CEREALS,CEREAL PREPRTNS.	1	No Quantity							6878982			0
S3	2009	2009	2009	2	0	2	Export	124	Canada	CAN	191	Croatia	HRV								04	CEREALS,CEREAL PREPRTNS.	1	No Quantity							1608			0
S3	2009	2009	2009	2	0	2	Export	124	Canada	CAN	192	Cuba	CUB								04	CEREALS,CEREAL PREPRTNS.	1	No Quantity							50838527			0
S3	2009	2009	2009	2	0	2	Export	124	Canada	CAN	196	Cyprus	CYP								04	CEREALS,CEREAL PREPRTNS.	1	No Quantity							73921			0
S3	2009	2009	2009	2	0	2	Export	124	Canada	CAN	203	Czechia	CZE								04	CEREALS,CEREAL PREPRTNS.	1	No Quantity							15634			0
S3	2009	2009	2009	2	0	2	Export	124	Canada	CAN	208	Denmark	DNK								04	CEREALS,CEREAL PREPRTNS.	1	No Quantity							242882			0
S3	2009	2009	2009	2	0	2	Export	124	Canada	CAN	212	Dominica	DMA								04	CEREALS,CEREAL PREPRTNS.	1	No Quantity							78110			0
S3	2009	2009	2009	2	0	2	Export	124	Canada	CAN	214	Dominican Rep.	DOM								04	CEREALS,CEREAL PREPRTNS.	1	No Quantity							15666104			0
S3	2009	2009	2009	2	0	2	Export	124	Canada	CAN	218	Ecuador	ECU								04	CEREALS,CEREAL PREPRTNS.	1	No Quantity							100401453			0
S3	2009	2009	2009	2	0	2	Export	124	Canada	CAN	222	El Salvador	SLV								04	CEREALS,CEREAL PREPRTNS.	1	No Quantity							278847			0
S3	2009	2009	2009	2	0	2	Export	124	Canada	CAN	234	Faeroe Isds	FRO								04	CEREALS,CEREAL PREPRTNS.	1	No Quantity							7380			0
S3	2009	2009	2009	2	0	2	Export	124	Canada	CAN	246	Finland	FIN								04	CEREALS,CEREAL PREPRTNS.	1	No Quantity							113			0
S3	2009	2009	2009	2	0	2	Export	124	Canada	CAN	251	France	FRA								04	CEREALS,CEREAL PREPRTNS.	1	No Quantity							8330371			0
S3	2009	2009	2009	2	0	2	Export	124	Canada	CAN	260	Fr. South Antarctic Terr.	ATF								04	CEREALS,CEREAL PREPRTNS.	1	No Quantity							28369			0
S3	2009	2009	2009	2	0	2	Export	124	Canada	CAN	276	Germany	DEU								04	CEREALS,CEREAL PREPRTNS.	1	No Quantity							34586668			0
S3	2009	2009	2009	2	0	2	Export	124	Canada	CAN	288	Ghana	GHA								04	CEREALS,CEREAL PREPRTNS.	1	No Quantity							75754278			0
S3	2009	2009	2009	2	0	2	Export	124	Canada	CAN	300	Greece	GRC								04	CEREALS,CEREAL PREPRTNS.	1	No Quantity							1456434			0
S3	2009	2009	2009	2	0	2	Export	124	Canada	CAN	304	Greenland	GRL								04	CEREALS,CEREAL PREPRTNS.	1	No Quantity							26423			0
S3	2009	2009	2009	2	0	2	Export	124	Canada	CAN	308	Grenada	GRD								04	CEREALS,CEREAL PREPRTNS.	1	No Quantity							128294			0
S3	2009	2009	2009	2	0	2	Export	124	Canada	CAN	316	Guam	GUM								04	CEREALS,CEREAL PREPRTNS.	1	No Quantity							39591			0
S3	2009	2009	2009	2	0	2	Export	124	Canada	CAN	320	Guatemala	GTM								04	CEREALS,CEREAL PREPRTNS.	1	No Quantity							9020024			0
S3	2009	2009	2009	2	0	2	Export	124	Canada	CAN	328	Guyana	GUY								04	CEREALS,CEREAL PREPRTNS.	1	No Quantity							12804036			0
S3	2009	2009	2009	2	0	2	Export	124	Canada	CAN	332	Haiti	HTI								04	CEREALS,CEREAL PREPRTNS.	1	No Quantity							4411757			0
S3	2009	2009	2009	2	0	2	Export	124	Canada	CAN	340	Honduras	HND								04	CEREALS,CEREAL PREPRTNS.	1	No Quantity							4481918			0
S3	2009	2009	2009	2	0	2	Export	124	Canada	CAN	344	China, Hong Kong SAR	HKG								04	CEREALS,CEREAL PREPRTNS.	1	No Quantity							2583473			0
S3	2009	2009	2009	2	0	2	Export	124	Canada	CAN	348	Hungary	HUN								04	CEREALS,CEREAL PREPRTNS.	1	No Quantity							566150			0
S3	2009	2009	2009	2	0	2	Export	124	Canada	CAN	352	Iceland	ISL								04	CEREALS,CEREAL PREPRTNS.	1	No Quantity							1789184			0
S3	2009	2009	2009	2	0	2	Export	124	Canada	CAN	360	Indonesia	IDN								04	CEREALS,CEREAL PREPRTNS.	1	No Quantity							216586876			0
S3	2009	2009	2009	2	0	2	Export	124	Canada	CAN	364	Iran	IRN								04	CEREALS,CEREAL PREPRTNS.	1	No Quantity							191768349			0
S3	2009	2009	2009	2	0	2	Export	124	Canada	CAN	368	Iraq	IRQ								04	CEREALS,CEREAL PREPRTNS.	1	No Quantity							376232354			0
S3	2009	2009	2009	2	0	2	Export	124	Canada	CAN	372	Ireland	IRL								04	CEREALS,CEREAL PREPRTNS.	1	No Quantity							1054503			0
S3	2009	2009	2009	2	0	2	Export	124	Canada	CAN	376	Israel	ISR								04	CEREALS,CEREAL PREPRTNS.	1	No Quantity							721178			0
S3	2009	2009	2009	2	0	2	Export	124	Canada	CAN	381	Italy	ITA								04	CEREALS,CEREAL PREPRTNS.	1	No Quantity							320258506			0
S3	2009	2009	2009	2	0	2	Export	124	Canada	CAN	384	Côte d'Ivoire	CIV								04	CEREALS,CEREAL PREPRTNS.	1	No Quantity							6419274			0
S3	2009	2009	2009	2	0	2	Export	124	Canada	CAN	388	Jamaica	JAM								04	CEREALS,CEREAL PREPRTNS.	1	No Quantity							20328157			0
S3	2009	2009	2009	2	0	2	Export	124	Canada	CAN	392	Japan	JPN								04	CEREALS,CEREAL PREPRTNS.	1	No Quantity							432338156			0
S3	2009	2009	2009	2	0	2	Export	124	Canada	CAN	400	Jordan	JOR								04	CEREALS,CEREAL PREPRTNS.	1	No Quantity							397613			0
S3	2009	2009	2009	2	0	2	Export	124	Canada	CAN	404	Kenya	KEN								04	CEREALS,CEREAL PREPRTNS.	1	No Quantity							3185			0
S3	2009	2009	2009	2	0	2	Export	124	Canada	CAN	408	Dem. People's Rep. of Korea	PRK								04	CEREALS,CEREAL PREPRTNS.	1	No Quantity							292197			0
S3	2009	2009	2009	2	0	2	Export	124	Canada	CAN	410	Rep. of Korea	KOR								04	CEREALS,CEREAL PREPRTNS.	1	No Quantity							83440897			0
S3	2009	2009	2009	2	0	2	Export	124	Canada	CAN	414	Kuwait	KWT								04	CEREALS,CEREAL PREPRTNS.	1	No Quantity							820536			0
S3	2009	2009	2009	2	0	2	Export	124	Canada	CAN	422	Lebanon	LBN								04	CEREALS,CEREAL PREPRTNS.	1	No Quantity							697919			0
S3	2009	2009	2009	2	0	2	Export	124	Canada	CAN	430	Liberia	LBR								04	CEREALS,CEREAL PREPRTNS.	1	No Quantity							158			0
S3	2009	2009	2009	2	0	2	Export	124	Canada	CAN	434	Libya	LBY								04	CEREALS,CEREAL PREPRTNS.	1	No Quantity							10288585			0
S3	2009	2009	2009	2	0	2	Export	124	Canada	CAN	446	China, Macao SAR	MAC								04	CEREALS,CEREAL PREPRTNS.	1	No Quantity							101584			0
S3	2009	2009	2009	2	0	2	Export	124	Canada	CAN	458	Malaysia	MYS								04	CEREALS,CEREAL PREPRTNS.	1	No Quantity							30805038			0
S3	2009	2009	2009	2	0	2	Export	124	Canada	CAN	470	Malta	MLT								04	CEREALS,CEREAL PREPRTNS.	1	No Quantity							612380			0
S3	2009	2009	2009	2	0	2	Export	124	Canada	CAN	480	Mauritius	MUS								04	CEREALS,CEREAL PREPRTNS.	1	No Quantity							47951			0
S3	2009	2009	2009	2	0	2	Export	124	Canada	CAN	484	Mexico	MEX								04	CEREALS,CEREAL PREPRTNS.	1	No Quantity							275284059			0
S3	2009	2009	2009	2	0	2	Export	124	Canada	CAN	490	Other Asia, nes									04	CEREALS,CEREAL PREPRTNS.	1	No Quantity							8626207			0
S3	2009	2009	2009	2	0	2	Export	124	Canada	CAN	504	Morocco	MAR								04	CEREALS,CEREAL PREPRTNS.	1	No Quantity							219065508			0
S3	2009	2009	2009	2	0	2	Export	124	Canada	CAN	512	Oman	OMN								04	CEREALS,CEREAL PREPRTNS.	1	No Quantity							92173			0
S3	2009	2009	2009	2	0	2	Export	124	Canada	CAN	516	Namibia	NAM								04	CEREALS,CEREAL PREPRTNS.	1	No Quantity							1549882			0
S3	2009	2009	2009	2	0	2	Export	124	Canada	CAN	528	Netherlands	NLD								04	CEREALS,CEREAL PREPRTNS.	1	No Quantity							38646293			0
S3	2009	2009	2009	2	0	2	Export	124	Canada	CAN	530	Neth. Antilles	ANT								04	CEREALS,CEREAL PREPRTNS.	1	No Quantity							704277			0
S3	2009	2009	2009	2	0	2	Export	124	Canada	CAN	533	Aruba	ABW								04	CEREALS,CEREAL PREPRTNS.	1	No Quantity							136585			0
S3	2009	2009	2009	2	0	2	Export	124	Canada	CAN	554	New Zealand	NZL								04	CEREALS,CEREAL PREPRTNS.	1	No Quantity							1798963			0
S3	2009	2009	2009	2	0	2	Export	124	Canada	CAN	558	Nicaragua	NIC								04	CEREALS,CEREAL PREPRTNS.	1	No Quantity							4064170			0
S3	2009	2009	2009	2	0	2	Export	124	Canada	CAN	566	Nigeria	NGA								04	CEREALS,CEREAL PREPRTNS.	1	No Quantity							61544862			0
S3	2009	2009	2009	2	0	2	Export	124	Canada	CAN	579	Norway	NOR								04	CEREALS,CEREAL PREPRTNS.	1	No Quantity							28093			0
S3	2009	2009	2009	2	0	2	Export	124	Canada	CAN	581	United States Minor Outlying Islands	UMI								04	CEREALS,CEREAL PREPRTNS.	1	No Quantity							101817			0
S3	2009	2009	2009	2	0	2	Export	124	Canada	CAN	586	Pakistan	PAK								04	CEREALS,CEREAL PREPRTNS.	1	No Quantity							60325			0
S3	2009	2009	2009	2	0	2	Export	124	Canada	CAN	591	Panama	PAN								04	CEREALS,CEREAL PREPRTNS.	1	No Quantity							288348			0
S3	2009	2009	2009	2	0	2	Export	124	Canada	CAN	604	Peru	PER								04	CEREALS,CEREAL PREPRTNS.	1	No Quantity							185363522			0
S3	2009	2009	2009	2	0	2	Export	124	Canada	CAN	608	Philippines	PHL								04	CEREALS,CEREAL PREPRTNS.	1	No Quantity							100992334			0
S3	2009	2009	2009	2	0	2	Export	124	Canada	CAN	612	Pitcairn	PCN								04	CEREALS,CEREAL PREPRTNS.	1	No Quantity							8654			0
S3	2009	2009	2009	2	0	2	Export	124	Canada	CAN	616	Poland	POL								04	CEREALS,CEREAL PREPRTNS.	1	No Quantity							1933			0
S3	2009	2009	2009	2	0	2	Export	124	Canada	CAN	620	Portugal	PRT								04	CEREALS,CEREAL PREPRTNS.	1	No Quantity							11674669			0
S3	2009	2009	2009	2	0	2	Export	124	Canada	CAN	634	Qatar	QAT								04	CEREALS,CEREAL PREPRTNS.	1	No Quantity							241157			0
S3	2009	2009	2009	2	0	2	Export	124	Canada	CAN	642	Romania	ROU								04	CEREALS,CEREAL PREPRTNS.	1	No Quantity							41756			0
S3	2009	2009	2009	2	0	2	Export	124	Canada	CAN	643	Russian Federation	RUS								04	CEREALS,CEREAL PREPRTNS.	1	No Quantity							3772230			0
S3	2009	2009	2009	2	0	2	Export	124	Canada	CAN	659	Saint Kitts and Nevis	KNA								04	CEREALS,CEREAL PREPRTNS.	1	No Quantity							145557			0
S3	2009	2009	2009	2	0	2	Export	124	Canada	CAN	660	Anguilla	AIA								04	CEREALS,CEREAL PREPRTNS.	1	No Quantity							130443			0
S3	2009	2009	2009	2	0	2	Export	124	Canada	CAN	662	Saint Lucia	LCA								04	CEREALS,CEREAL PREPRTNS.	1	No Quantity							365971			0
S3	2009	2009	2009	2	0	2	Export	124	Canada	CAN	666	Saint Pierre and Miquelon	SPM								04	CEREALS,CEREAL PREPRTNS.	1	No Quantity							459210			0
S3	2009	2009	2009	2	0	2	Export	124	Canada	CAN	670	Saint Vincent and the Grenadines	VCT								04	CEREALS,CEREAL PREPRTNS.	1	No Quantity							226242			0
S3	2009	2009	2009	2	0	2	Export	124	Canada	CAN	682	Saudi Arabia	SAU								04	CEREALS,CEREAL PREPRTNS.	1	No Quantity							356739051			0
S3	2009	2009	2009	2	0	2	Export	124	Canada	CAN	686	Senegal	SEN								04	CEREALS,CEREAL PREPRTNS.	1	No Quantity							7067219			0
S3	2009	2009	2009	2	0	2	Export	124	Canada	CAN	699	India	IND								04	CEREALS,CEREAL PREPRTNS.	1	No Quantity							585383			0
S3	2009	2009	2009	2	0	2	Export	124	Canada	CAN	702	Singapore	SGP								04	CEREALS,CEREAL PREPRTNS.	1	No Quantity							2620237			0
S3	2009	2009	2009	2	0	2	Export	124	Canada	CAN	704	Viet Nam	VNM								04	CEREALS,CEREAL PREPRTNS.	1	No Quantity							444637			0
S3	2009	2009	2009	2	0	2	Export	124	Canada	CAN	705	Slovenia	SVN								04	CEREALS,CEREAL PREPRTNS.	1	No Quantity							5619			0
S3	2009	2009	2009	2	0	2	Export	124	Canada	CAN	706	Somalia	SOM								04	CEREALS,CEREAL PREPRTNS.	1	No Quantity							2418563			0
S3	2009	2009	2009	2	0	2	Export	124	Canada	CAN	710	South Africa	ZAF								04	CEREALS,CEREAL PREPRTNS.	1	No Quantity							39781231			0
S3	2009	2009	2009	2	0	2	Export	124	Canada	CAN	724	Spain	ESP								04	CEREALS,CEREAL PREPRTNS.	1	No Quantity							54232120			0
S3	2009	2009	2009	2	0	2	Export	124	Canada	CAN	736	Fmr Sudan	SDN								04	CEREALS,CEREAL PREPRTNS.	1	No Quantity							72531319			0
S3	2009	2009	2009	2	0	2	Export	124	Canada	CAN	740	Suriname	SUR								04	CEREALS,CEREAL PREPRTNS.	1	No Quantity							77179			0
S3	2009	2009	2009	2	0	2	Export	124	Canada	CAN	748	Swaziland	SWZ								04	CEREALS,CEREAL PREPRTNS.	1	No Quantity							7849094			0
S3	2009	2009	2009	2	0	2	Export	124	Canada	CAN	752	Sweden	SWE								04	CEREALS,CEREAL PREPRTNS.	1	No Quantity							1115742			0
S3	2009	2009	2009	2	0	2	Export	124	Canada	CAN	757	Switzerland	CHE								04	CEREALS,CEREAL PREPRTNS.	1	No Quantity							14595171			0
S3	2009	2009	2009	2	0	2	Export	124	Canada	CAN	760	Syria	SYR								04	CEREALS,CEREAL PREPRTNS.	1	No Quantity							4629			0
S3	2009	2009	2009	2	0	2	Export	124	Canada	CAN	764	Thailand	THA								04	CEREALS,CEREAL PREPRTNS.	1	No Quantity							34362754			0
S3	2009	2009	2009	2	0	2	Export	124	Canada	CAN	768	Togo	TGO								04	CEREALS,CEREAL PREPRTNS.	1	No Quantity							5614662			0
S3	2009	2009	2009	2	0	2	Export	124	Canada	CAN	780	Trinidad and Tobago	TTO								04	CEREALS,CEREAL PREPRTNS.	1	No Quantity							1698275			0
S3	2009	2009	2009	2	0	2	Export	124	Canada	CAN	784	United Arab Emirates	ARE								04	CEREALS,CEREAL PREPRTNS.	1	No Quantity							101542191			0
S3	2009	2009	2009	2	0	2	Export	124	Canada	CAN	788	Tunisia	TUN								04	CEREALS,CEREAL PREPRTNS.	1	No Quantity							65109018			0
S3	2009	2009	2009	2	0	2	Export	124	Canada	CAN	792	Turkey	TUR								04	CEREALS,CEREAL PREPRTNS.	1	No Quantity							9389462			0
S3	2009	2009	2009	2	0	2	Export	124	Canada	CAN	796	Turks and Caicos Isds	TCA								04	CEREALS,CEREAL PREPRTNS.	1	No Quantity							233842			0
S3	2009	2009	2009	2	0	2	Export	124	Canada	CAN	804	Ukraine	UKR								04	CEREALS,CEREAL PREPRTNS.	1	No Quantity							1836150			0
S3	2009	2009	2009	2	0	2	Export	124	Canada	CAN	818	Egypt	EGY								04	CEREALS,CEREAL PREPRTNS.	1	No Quantity							41147588			0
S3	2009	2009	2009	2	0	2	Export	124	Canada	CAN	826	United Kingdom	GBR								04	CEREALS,CEREAL PREPRTNS.	1	No Quantity							110438594			0
S3	2009	2009	2009	2	0	2	Export	124	Canada	CAN	842	USA	USA								04	CEREALS,CEREAL PREPRTNS.	1	No Quantity							3557225400			0
S3	2009	2009	2009	2	0	2	Export	124	Canada	CAN	854	Burkina Faso	BFA								04	CEREALS,CEREAL PREPRTNS.	1	No Quantity							398828			0
S3	2009	2009	2009	2	0	2	Export	124	Canada	CAN	858	Uruguay	URY								04	CEREALS,CEREAL PREPRTNS.	1	No Quantity							219015			0
S3	2009	2009	2009	2	0	2	Export	124	Canada	CAN	862	Venezuela	VEN								04	CEREALS,CEREAL PREPRTNS.	1	No Quantity							256271992			0
S3	2009	2009	2009	2	0	2	Export	124	Canada	CAN	887	Yemen	YEM								04	CEREALS,CEREAL PREPRTNS.	1	No Quantity							21278			0
S3	2009	2009	2009	2	0	2	Export	124	Canada	CAN	894	Zambia	ZMB								04	CEREALS,CEREAL PREPRTNS.	1	No Quantity							105			0
S3	2009	2009	2009	2	0	2	Export	140	Central African Rep.	CAF	0	World	WLD								04	CEREALS,CEREAL PREPRTNS.	1	No Quantity							534507			0
S3	2009	2009	2009	2	0	2	Export	140	Central African Rep.	CAF	148	Chad	TCD								04	CEREALS,CEREAL PREPRTNS.	1	No Quantity							534507			0
S3	2009	2009	2009	2	0	2	Export	124	Canada	CAN	0	World	WLD								05	VEGETABLES AND FRUIT	1	No Quantity							4673244186			0
S3	2009	2009	2009	2	0	2	Export	124	Canada	CAN	4	Afghanistan	AFG								05	VEGETABLES AND FRUIT	1	No Quantity							41126			0
S3	2009	2009	2009	2	0	2	Export	124	Canada	CAN	8	Albania	ALB								05	VEGETABLES AND FRUIT	1	No Quantity							113012			0
S3	2009	2009	2009	2	0	2	Export	124	Canada	CAN	12	Algeria	DZA								05	VEGETABLES AND FRUIT	1	No Quantity							47647248			0
S3	2009	2009	2009	2	0	2	Export	124	Canada	CAN	24	Angola	AGO								05	VEGETABLES AND FRUIT	1	No Quantity							6050437			0
S3	2009	2009	2009	2	0	2	Export	124	Canada	CAN	28	Antigua and Barbuda	ATG								05	VEGETABLES AND FRUIT	1	No Quantity							326861			0
S3	2009	2009	2009	2	0	2	Export	124	Canada	CAN	31	Azerbaijan	AZE								05	VEGETABLES AND FRUIT	1	No Quantity							84525			0
S3	2009	2009	2009	2	0	2	Export	124	Canada	CAN	32	Argentina	ARG								05	VEGETABLES AND FRUIT	1	No Quantity							3311140			0
S3	2009	2009	2009	2	0	2	Export	124	Canada	CAN	36	Australia	AUS								05	VEGETABLES AND FRUIT	1	No Quantity							10920560			0
S3	2009	2009	2009	2	0	2	Export	124	Canada	CAN	40	Austria	AUT								05	VEGETABLES AND FRUIT	1	No Quantity							1298264			0
S3	2009	2009	2009	2	0	2	Export	124	Canada	CAN	44	Bahamas	BHS								05	VEGETABLES AND FRUIT	1	No Quantity							5523603			0
S3	2009	2009	2009	2	0	2	Export	124	Canada	CAN	48	Bahrain	BHR								05	VEGETABLES AND FRUIT	1	No Quantity							1213892			0
S3	2009	2009	2009	2	0	2	Export	124	Canada	CAN	50	Bangladesh	BGD								05	VEGETABLES AND FRUIT	1	No Quantity							213402738			0
S3	2009	2009	2009	2	0	2	Export	124	Canada	CAN	51	Armenia	ARM								05	VEGETABLES AND FRUIT	1	No Quantity							57272			0
S3	2009	2009	2009	2	0	2	Export	124	Canada	CAN	52	Barbados	BRB								05	VEGETABLES AND FRUIT	1	No Quantity							1471861			0
S3	2009	2009	2009	2	0	2	Export	124	Canada	CAN	56	Belgium	BEL								05	VEGETABLES AND FRUIT	1	No Quantity							14614300			0
S3	2009	2009	2009	2	0	2	Export	124	Canada	CAN	60	Bermuda	BMU								05	VEGETABLES AND FRUIT	1	No Quantity							1171310			0
S3	2009	2009	2009	2	0	2	Export	124	Canada	CAN	64	Bhutan	BTN								05	VEGETABLES AND FRUIT	1	No Quantity							27456			0
S3	2009	2009	2009	2	0	2	Export	124	Canada	CAN	68	Bolivia (Plurinational State of)	BOL								05	VEGETABLES AND FRUIT	1	No Quantity							70620			0
S3	2009	2009	2009	2	0	2	Export	124	Canada	CAN	70	Bosnia Herzegovina	BIH								05	VEGETABLES AND FRUIT	1	No Quantity							499536			0
S3	2009	2009	2009	2	0	2	Export	124	Canada	CAN	76	Brazil	BRA								05	VEGETABLES AND FRUIT	1	No Quantity							13615214			0
S3	2009	2009	2009	2	0	2	Export	124	Canada	CAN	84	Belize	BLZ								05	VEGETABLES AND FRUIT	1	No Quantity							130600			0
S3	2009	2009	2009	2	0	2	Export	124	Canada	CAN	86	Br. Indian Ocean Terr.	IOT								05	VEGETABLES AND FRUIT	1	No Quantity							12139			0
S3	2009	2009	2009	2	0	2	Export	124	Canada	CAN	92	Br. Virgin Isds	VGB								05	VEGETABLES AND FRUIT	1	No Quantity							19047			0
S3	2009	2009	2009	2	0	2	Export	124	Canada	CAN	96	Brunei Darussalam	BRN								05	VEGETABLES AND FRUIT	1	No Quantity							97349			0
S3	2009	2009	2009	2	0	2	Export	124	Canada	CAN	100	Bulgaria	BGR								05	VEGETABLES AND FRUIT	1	No Quantity							2609154			0
S3	2009	2009	2009	2	0	2	Export	124	Canada	CAN	108	Burundi	BDI								05	VEGETABLES AND FRUIT	1	No Quantity							30000			0
S3	2009	2009	2009	2	0	2	Export	124	Canada	CAN	116	Cambodia	KHM								05	VEGETABLES AND FRUIT	1	No Quantity							1492732			0
S3	2009	2009	2009	2	0	2	Export	124	Canada	CAN	120	Cameroon	CMR								05	VEGETABLES AND FRUIT	1	No Quantity							1018714			0
S3	2009	2009	2009	2	0	2	Export	124	Canada	CAN	132	Cabo Verde	CPV								05	VEGETABLES AND FRUIT	1	No Quantity							445797			0
S3	2009	2009	2009	2	0	2	Export	124	Canada	CAN	136	Cayman Isds	CYM								05	VEGETABLES AND FRUIT	1	No Quantity							100442			0
S3	2009	2009	2009	2	0	2	Export	124	Canada	CAN	140	Central African Rep.	CAF								05	VEGETABLES AND FRUIT	1	No Quantity							109823			0
S3	2009	2009	2009	2	0	2	Export	124	Canada	CAN	144	Sri Lanka	LKA								05	VEGETABLES AND FRUIT	1	No Quantity							61330208			0
S3	2009	2009	2009	2	0	2	Export	124	Canada	CAN	148	Chad	TCD								05	VEGETABLES AND FRUIT	1	No Quantity							768760			0
S3	2009	2009	2009	2	0	2	Export	124	Canada	CAN	152	Chile	CHL								05	VEGETABLES AND FRUIT	1	No Quantity							13632307			0
S3	2009	2009	2009	2	0	2	Export	124	Canada	CAN	156	China	CHN								05	VEGETABLES AND FRUIT	1	No Quantity							105477168			0
S3	2009	2009	2009	2	0	2	Export	124	Canada	CAN	170	Colombia	COL								05	VEGETABLES AND FRUIT	1	No Quantity							55577068			0
S3	2009	2009	2009	2	0	2	Export	124	Canada	CAN	178	Congo	COG								05	VEGETABLES AND FRUIT	1	No Quantity							1005641			0
S3	2009	2009	2009	2	0	2	Export	124	Canada	CAN	180	Dem. Rep. of the Congo	COD								05	VEGETABLES AND FRUIT	1	No Quantity							1116248			0
S3	2009	2009	2009	2	0	2	Export	124	Canada	CAN	188	Costa Rica	CRI								05	VEGETABLES AND FRUIT	1	No Quantity							12680426			0
S3	2009	2009	2009	2	0	2	Export	124	Canada	CAN	191	Croatia	HRV								05	VEGETABLES AND FRUIT	1	No Quantity							3530802			0
S3	2009	2009	2009	2	0	2	Export	124	Canada	CAN	192	Cuba	CUB								05	VEGETABLES AND FRUIT	1	No Quantity							11802270			0
S3	2009	2009	2009	2	0	2	Export	124	Canada	CAN	196	Cyprus	CYP								05	VEGETABLES AND FRUIT	1	No Quantity							743321			0
S3	2009	2009	2009	2	0	2	Export	124	Canada	CAN	203	Czechia	CZE								05	VEGETABLES AND FRUIT	1	No Quantity							2258850			0
S3	2009	2009	2009	2	0	2	Export	124	Canada	CAN	208	Denmark	DNK								05	VEGETABLES AND FRUIT	1	No Quantity							191234			0
S3	2009	2009	2009	2	0	2	Export	124	Canada	CAN	212	Dominica	DMA								05	VEGETABLES AND FRUIT	1	No Quantity							553803			0
S3	2009	2009	2009	2	0	2	Export	124	Canada	CAN	214	Dominican Rep.	DOM								05	VEGETABLES AND FRUIT	1	No Quantity							7724072			0
S3	2009	2009	2009	2	0	2	Export	124	Canada	CAN	218	Ecuador	ECU								05	VEGETABLES AND FRUIT	1	No Quantity							13998553			0
S3	2009	2009	2009	2	0	2	Export	124	Canada	CAN	222	El Salvador	SLV								05	VEGETABLES AND FRUIT	1	No Quantity							621770			0
S3	2009	2009	2009	2	0	2	Export	124	Canada	CAN	232	Eritrea	ERI								05	VEGETABLES AND FRUIT	1	No Quantity							1514676			0
S3	2009	2009	2009	2	0	2	Export	124	Canada	CAN	233	Estonia	EST								05	VEGETABLES AND FRUIT	1	No Quantity							1058494			0
S3	2009	2009	2009	2	0	2	Export	124	Canada	CAN	242	Fiji	FJI								05	VEGETABLES AND FRUIT	1	No Quantity							560516			0
S3	2009	2009	2009	2	0	2	Export	124	Canada	CAN	246	Finland	FIN								05	VEGETABLES AND FRUIT	1	No Quantity							289638			0
S3	2009	2009	2009	2	0	2	Export	124	Canada	CAN	251	France	FRA								05	VEGETABLES AND FRUIT	1	No Quantity							20417553			0
S3	2009	2009	2009	2	0	2	Export	124	Canada	CAN	258	French Polynesia	PYF								05	VEGETABLES AND FRUIT	1	No Quantity							385610			0
S3	2009	2009	2009	2	0	2	Export	124	Canada	CAN	262	Djibouti	DJI								05	VEGETABLES AND FRUIT	1	No Quantity							492006			0
S3	2009	2009	2009	2	0	2	Export	124	Canada	CAN	266	Gabon	GAB								05	VEGETABLES AND FRUIT	1	No Quantity							22500			0
S3	2009	2009	2009	2	0	2	Export	124	Canada	CAN	268	Georgia	GEO								05	VEGETABLES AND FRUIT	1	No Quantity							549277			0
S3	2009	2009	2009	2	0	2	Export	124	Canada	CAN	270	Gambia	GMB								05	VEGETABLES AND FRUIT	1	No Quantity							137279			0
S3	2009	2009	2009	2	0	2	Export	124	Canada	CAN	276	Germany	DEU								05	VEGETABLES AND FRUIT	1	No Quantity							42477662			0
S3	2009	2009	2009	2	0	2	Export	124	Canada	CAN	288	Ghana	GHA								05	VEGETABLES AND FRUIT	1	No Quantity							6150			0
S3	2009	2009	2009	2	0	2	Export	124	Canada	CAN	296	Kiribati	KIR								05	VEGETABLES AND FRUIT	1	No Quantity							65326			0
S3	2009	2009	2009	2	0	2	Export	124	Canada	CAN	300	Greece	GRC								05	VEGETABLES AND FRUIT	1	No Quantity							13427655			0
S3	2009	2009	2009	2	0	2	Export	124	Canada	CAN	304	Greenland	GRL								05	VEGETABLES AND FRUIT	1	No Quantity							6417			0
S3	2009	2009	2009	2	0	2	Export	124	Canada	CAN	308	Grenada	GRD								05	VEGETABLES AND FRUIT	1	No Quantity							387705			0
S3	2009	2009	2009	2	0	2	Export	124	Canada	CAN	320	Guatemala	GTM								05	VEGETABLES AND FRUIT	1	No Quantity							3554518			0
S3	2009	2009	2009	2	0	2	Export	124	Canada	CAN	324	Guinea	GIN								05	VEGETABLES AND FRUIT	1	No Quantity							343196			0
S3	2009	2009	2009	2	0	2	Export	124	Canada	CAN	328	Guyana	GUY								05	VEGETABLES AND FRUIT	1	No Quantity							1269296			0
S3	2009	2009	2009	2	0	2	Export	124	Canada	CAN	332	Haiti	HTI								05	VEGETABLES AND FRUIT	1	No Quantity							3840280			0
S3	2009	2009	2009	2	0	2	Export	124	Canada	CAN	340	Honduras	HND								05	VEGETABLES AND FRUIT	1	No Quantity							684394			0
S3	2009	2009	2009	2	0	2	Export	124	Canada	CAN	344	China, Hong Kong SAR	HKG								05	VEGETABLES AND FRUIT	1	No Quantity							6337184			0
S3	2009	2009	2009	2	0	2	Export	124	Canada	CAN	348	Hungary	HUN								05	VEGETABLES AND FRUIT	1	No Quantity							1547575			0
S3	2009	2009	2009	2	0	2	Export	124	Canada	CAN	352	Iceland	ISL								05	VEGETABLES AND FRUIT	1	No Quantity							1733501			0
S3	2009	2009	2009	2	0	2	Export	124	Canada	CAN	360	Indonesia	IDN								05	VEGETABLES AND FRUIT	1	No Quantity							8183048			0
S3	2009	2009	2009	2	0	2	Export	124	Canada	CAN	364	Iran	IRN								05	VEGETABLES AND FRUIT	1	No Quantity							3613083			0
S3	2009	2009	2009	2	0	2	Export	124	Canada	CAN	368	Iraq	IRQ								05	VEGETABLES AND FRUIT	1	No Quantity							5793751			0
S3	2009	2009	2009	2	0	2	Export	124	Canada	CAN	372	Ireland	IRL								05	VEGETABLES AND FRUIT	1	No Quantity							4309971			0
S3	2009	2009	2009	2	0	2	Export	124	Canada	CAN	376	Israel	ISR								05	VEGETABLES AND FRUIT	1	No Quantity							7322904			0
S3	2009	2009	2009	2	0	2	Export	124	Canada	CAN	381	Italy	ITA								05	VEGETABLES AND FRUIT	1	No Quantity							43556113			0
S3	2009	2009	2009	2	0	2	Export	124	Canada	CAN	384	Côte d'Ivoire	CIV								05	VEGETABLES AND FRUIT	1	No Quantity							1427697			0
S3	2009	2009	2009	2	0	2	Export	124	Canada	CAN	388	Jamaica	JAM								05	VEGETABLES AND FRUIT	1	No Quantity							4662414			0
S3	2009	2009	2009	2	0	2	Export	124	Canada	CAN	392	Japan	JPN								05	VEGETABLES AND FRUIT	1	No Quantity							77325482			0
S3	2009	2009	2009	2	0	2	Export	124	Canada	CAN	400	Jordan	JOR								05	VEGETABLES AND FRUIT	1	No Quantity							5827748			0
S3	2009	2009	2009	2	0	2	Export	124	Canada	CAN	404	Kenya	KEN								05	VEGETABLES AND FRUIT	1	No Quantity							5889252			0
S3	2009	2009	2009	2	0	2	Export	124	Canada	CAN	408	Dem. People's Rep. of Korea	PRK								05	VEGETABLES AND FRUIT	1	No Quantity							214712			0
S3	2009	2009	2009	2	0	2	Export	124	Canada	CAN	410	Rep. of Korea	KOR								05	VEGETABLES AND FRUIT	1	No Quantity							9381777			0
S3	2009	2009	2009	2	0	2	Export	124	Canada	CAN	414	Kuwait	KWT								05	VEGETABLES AND FRUIT	1	No Quantity							3969014			0
S3	2009	2009	2009	2	0	2	Export	124	Canada	CAN	422	Lebanon	LBN								05	VEGETABLES AND FRUIT	1	No Quantity							8024039			0
S3	2009	2009	2009	2	0	2	Export	124	Canada	CAN	426	Lesotho	LSO								05	VEGETABLES AND FRUIT	1	No Quantity							151006			0
S3	2009	2009	2009	2	0	2	Export	124	Canada	CAN	430	Liberia	LBR								05	VEGETABLES AND FRUIT	1	No Quantity							727577			0
S3	2009	2009	2009	2	0	2	Export	124	Canada	CAN	440	Lithuania	LTU								05	VEGETABLES AND FRUIT	1	No Quantity							16661			0
S3	2009	2009	2009	2	0	2	Export	124	Canada	CAN	442	Luxembourg	LUX								05	VEGETABLES AND FRUIT	1	No Quantity							291969			0
S3	2009	2009	2009	2	0	2	Export	124	Canada	CAN	446	China, Macao SAR	MAC								05	VEGETABLES AND FRUIT	1	No Quantity							81559			0
S3	2009	2009	2009	2	0	2	Export	124	Canada	CAN	450	Madagascar	MDG								05	VEGETABLES AND FRUIT	1	No Quantity							361592			0
S3	2009	2009	2009	2	0	2	Export	124	Canada	CAN	458	Malaysia	MYS								05	VEGETABLES AND FRUIT	1	No Quantity							5250532			0
S3	2009	2009	2009	2	0	2	Export	124	Canada	CAN	466	Mali	MLI								05	VEGETABLES AND FRUIT	1	No Quantity							302013			0
S3	2009	2009	2009	2	0	2	Export	124	Canada	CAN	470	Malta	MLT								05	VEGETABLES AND FRUIT	1	No Quantity							138401			0
S3	2009	2009	2009	2	0	2	Export	124	Canada	CAN	478	Mauritania	MRT								05	VEGETABLES AND FRUIT	1	No Quantity							105430			0
S3	2009	2009	2009	2	0	2	Export	124	Canada	CAN	480	Mauritius	MUS								05	VEGETABLES AND FRUIT	1	No Quantity							2018285			0
S3	2009	2009	2009	2	0	2	Export	124	Canada	CAN	484	Mexico	MEX								05	VEGETABLES AND FRUIT	1	No Quantity							79568232			0
S3	2009	2009	2009	2	0	2	Export	124	Canada	CAN	490	Other Asia, nes									05	VEGETABLES AND FRUIT	1	No Quantity							22178077			0
S3	2009	2009	2009	2	0	2	Export	124	Canada	CAN	499	Montenegro	MNE								05	VEGETABLES AND FRUIT	1	No Quantity							489074			0
S3	2009	2009	2009	2	0	2	Export	124	Canada	CAN	500	Montserrat	MSR								05	VEGETABLES AND FRUIT	1	No Quantity							2987			0
S3	2009	2009	2009	2	0	2	Export	124	Canada	CAN	504	Morocco	MAR								05	VEGETABLES AND FRUIT	1	No Quantity							12686593			0
S3	2009	2009	2009	2	0	2	Export	124	Canada	CAN	512	Oman	OMN								05	VEGETABLES AND FRUIT	1	No Quantity							148799			0
S3	2009	2009	2009	2	0	2	Export	124	Canada	CAN	524	Nepal	NPL								05	VEGETABLES AND FRUIT	1	No Quantity							1434333			0
S3	2009	2009	2009	2	0	2	Export	124	Canada	CAN	528	Netherlands	NLD								05	VEGETABLES AND FRUIT	1	No Quantity							24566115			0
S3	2009	2009	2009	2	0	2	Export	124	Canada	CAN	530	Neth. Antilles	ANT								05	VEGETABLES AND FRUIT	1	No Quantity							881034			0
S3	2009	2009	2009	2	0	2	Export	124	Canada	CAN	533	Aruba	ABW								05	VEGETABLES AND FRUIT	1	No Quantity							531135			0
S3	2009	2009	2009	2	0	2	Export	124	Canada	CAN	540	New Caledonia	NCL								05	VEGETABLES AND FRUIT	1	No Quantity							20387			0
S3	2009	2009	2009	2	0	2	Export	124	Canada	CAN	554	New Zealand	NZL								05	VEGETABLES AND FRUIT	1	No Quantity							7238342			0
S3	2009	2009	2009	2	0	2	Export	124	Canada	CAN	558	Nicaragua	NIC								05	VEGETABLES AND FRUIT	1	No Quantity							803601			0
S3	2009	2009	2009	2	0	2	Export	124	Canada	CAN	566	Nigeria	NGA								05	VEGETABLES AND FRUIT	1	No Quantity							267723			0
S3	2009	2009	2009	2	0	2	Export	124	Canada	CAN	579	Norway	NOR								05	VEGETABLES AND FRUIT	1	No Quantity							4344395			0
S3	2009	2009	2009	2	0	2	Export	124	Canada	CAN	581	United States Minor Outlying Islands	UMI								05	VEGETABLES AND FRUIT	1	No Quantity							6311591			0
S3	2009	2009	2009	2	0	2	Export	124	Canada	CAN	586	Pakistan	PAK								05	VEGETABLES AND FRUIT	1	No Quantity							64544236			0
S3	2009	2009	2009	2	0	2	Export	124	Canada	CAN	591	Panama	PAN								05	VEGETABLES AND FRUIT	1	No Quantity							10888963			0
S3	2009	2009	2009	2	0	2	Export	124	Canada	CAN	600	Paraguay	PRY								05	VEGETABLES AND FRUIT	1	No Quantity							138992			0
S3	2009	2009	2009	2	0	2	Export	124	Canada	CAN	604	Peru	PER								05	VEGETABLES AND FRUIT	1	No Quantity							19954128			0
S3	2009	2009	2009	2	0	2	Export	124	Canada	CAN	608	Philippines	PHL								05	VEGETABLES AND FRUIT	1	No Quantity							17837262			0
S3	2009	2009	2009	2	0	2	Export	124	Canada	CAN	612	Pitcairn	PCN								05	VEGETABLES AND FRUIT	1	No Quantity							29283			0
S3	2009	2009	2009	2	0	2	Export	124	Canada	CAN	616	Poland	POL								05	VEGETABLES AND FRUIT	1	No Quantity							2677005			0
S3	2009	2009	2009	2	0	2	Export	124	Canada	CAN	620	Portugal	PRT								05	VEGETABLES AND FRUIT	1	No Quantity							6883426			0
S3	2009	2009	2009	2	0	2	Export	124	Canada	CAN	634	Qatar	QAT								05	VEGETABLES AND FRUIT	1	No Quantity							1019755			0
S3	2009	2009	2009	2	0	2	Export	124	Canada	CAN	642	Romania	ROU								05	VEGETABLES AND FRUIT	1	No Quantity							98597			0
S3	2009	2009	2009	2	0	2	Export	124	Canada	CAN	643	Russian Federation	RUS								05	VEGETABLES AND FRUIT	1	No Quantity							5310043			0
S3	2009	2009	2009	2	0	2	Export	124	Canada	CAN	659	Saint Kitts and Nevis	KNA								05	VEGETABLES AND FRUIT	1	No Quantity							219227			0
S3	2009	2009	2009	2	0	2	Export	124	Canada	CAN	660	Anguilla	AIA								05	VEGETABLES AND FRUIT	1	No Quantity							207024			0
S3	2009	2009	2009	2	0	2	Export	124	Canada	CAN	662	Saint Lucia	LCA								05	VEGETABLES AND FRUIT	1	No Quantity							1148465			0
S3	2009	2009	2009	2	0	2	Export	124	Canada	CAN	666	Saint Pierre and Miquelon	SPM								05	VEGETABLES AND FRUIT	1	No Quantity							1374135			0
S3	2009	2009	2009	2	0	2	Export	124	Canada	CAN	670	Saint Vincent and the Grenadines	VCT								05	VEGETABLES AND FRUIT	1	No Quantity							226015			0
S3	2009	2009	2009	2	0	2	Export	124	Canada	CAN	682	Saudi Arabia	SAU								05	VEGETABLES AND FRUIT	1	No Quantity							28392250			0
S3	2009	2009	2009	2	0	2	Export	124	Canada	CAN	686	Senegal	SEN								05	VEGETABLES AND FRUIT	1	No Quantity							2284527			0
S3	2009	2009	2009	2	0	2	Export	124	Canada	CAN	688	Serbia	SRB								05	VEGETABLES AND FRUIT	1	No Quantity							566501			0
S3	2009	2009	2009	2	0	2	Export	124	Canada	CAN	694	Sierra Leone	SLE								05	VEGETABLES AND FRUIT	1	No Quantity							466747			0
S3	2009	2009	2009	2	0	2	Export	124	Canada	CAN	699	India	IND								05	VEGETABLES AND FRUIT	1	No Quantity							471549082			0
S3	2009	2009	2009	2	0	2	Export	124	Canada	CAN	702	Singapore	SGP								05	VEGETABLES AND FRUIT	1	No Quantity							5186940			0
S3	2009	2009	2009	2	0	2	Export	124	Canada	CAN	703	Slovakia	SVK								05	VEGETABLES AND FRUIT	1	No Quantity							113152			0
S3	2009	2009	2009	2	0	2	Export	124	Canada	CAN	704	Viet Nam	VNM								05	VEGETABLES AND FRUIT	1	No Quantity							732741			0
S3	2009	2009	2009	2	0	2	Export	124	Canada	CAN	705	Slovenia	SVN								05	VEGETABLES AND FRUIT	1	No Quantity							866531			0
S3	2009	2009	2009	2	0	2	Export	124	Canada	CAN	706	Somalia	SOM								05	VEGETABLES AND FRUIT	1	No Quantity							53594			0
S3	2009	2009	2009	2	0	2	Export	124	Canada	CAN	710	South Africa	ZAF								05	VEGETABLES AND FRUIT	1	No Quantity							12167293			0
S3	2009	2009	2009	2	0	2	Export	124	Canada	CAN	724	Spain	ESP								05	VEGETABLES AND FRUIT	1	No Quantity							25732312			0
S3	2009	2009	2009	2	0	2	Export	124	Canada	CAN	736	Fmr Sudan	SDN								05	VEGETABLES AND FRUIT	1	No Quantity							9821394			0
S3	2009	2009	2009	2	0	2	Export	124	Canada	CAN	740	Suriname	SUR								05	VEGETABLES AND FRUIT	1	No Quantity							724016			0
S3	2009	2009	2009	2	0	2	Export	124	Canada	CAN	752	Sweden	SWE								05	VEGETABLES AND FRUIT	1	No Quantity							2344508			0
S3	2009	2009	2009	2	0	2	Export	124	Canada	CAN	757	Switzerland	CHE								05	VEGETABLES AND FRUIT	1	No Quantity							1105225			0
S3	2009	2009	2009	2	0	2	Export	124	Canada	CAN	760	Syria	SYR								05	VEGETABLES AND FRUIT	1	No Quantity							68588			0
S3	2009	2009	2009	2	0	2	Export	124	Canada	CAN	764	Thailand	THA								05	VEGETABLES AND FRUIT	1	No Quantity							9477082			0
S3	2009	2009	2009	2	0	2	Export	124	Canada	CAN	768	Togo	TGO								05	VEGETABLES AND FRUIT	1	No Quantity							274557			0
S3	2009	2009	2009	2	0	2	Export	124	Canada	CAN	780	Trinidad and Tobago	TTO								05	VEGETABLES AND FRUIT	1	No Quantity							8338637			0
S3	2009	2009	2009	2	0	2	Export	124	Canada	CAN	784	United Arab Emirates	ARE								05	VEGETABLES AND FRUIT	1	No Quantity							106413229			0
S3	2009	2009	2009	2	0	2	Export	124	Canada	CAN	788	Tunisia	TUN								05	VEGETABLES AND FRUIT	1	No Quantity							704617			0
S3	2009	2009	2009	2	0	2	Export	124	Canada	CAN	792	Turkey	TUR								05	VEGETABLES AND FRUIT	1	No Quantity							120106686			0
S3	2009	2009	2009	2	0	2	Export	124	Canada	CAN	796	Turks and Caicos Isds	TCA								05	VEGETABLES AND FRUIT	1	No Quantity							105326			0
S3	2009	2009	2009	2	0	2	Export	124	Canada	CAN	800	Uganda	UGA								05	VEGETABLES AND FRUIT	1	No Quantity							233374			0
S3	2009	2009	2009	2	0	2	Export	124	Canada	CAN	804	Ukraine	UKR								05	VEGETABLES AND FRUIT	1	No Quantity							12367			0
S3	2009	2009	2009	2	0	2	Export	124	Canada	CAN	807	North Macedonia	MKD								05	VEGETABLES AND FRUIT	1	No Quantity							55336			0
S3	2009	2009	2009	2	0	2	Export	124	Canada	CAN	818	Egypt	EGY								05	VEGETABLES AND FRUIT	1	No Quantity							51992927			0
S3	2009	2009	2009	2	0	2	Export	124	Canada	CAN	826	United Kingdom	GBR								05	VEGETABLES AND FRUIT	1	No Quantity							83451217			0
S3	2009	2009	2009	2	0	2	Export	124	Canada	CAN	834	United Rep. of Tanzania	TZA								05	VEGETABLES AND FRUIT	1	No Quantity							466747			0
S3	2009	2009	2009	2	0	2	Export	124	Canada	CAN	842	USA	USA								05	VEGETABLES AND FRUIT	1	No Quantity							2461996884			0
S3	2009	2009	2009	2	0	2	Export	124	Canada	CAN	858	Uruguay	URY								05	VEGETABLES AND FRUIT	1	No Quantity							3114931			0
S3	2009	2009	2009	2	0	2	Export	124	Canada	CAN	862	Venezuela	VEN								05	VEGETABLES AND FRUIT	1	No Quantity							46771457			0
S3	2009	2009	2009	2	0	2	Export	124	Canada	CAN	887	Yemen	YEM								05	VEGETABLES AND FRUIT	1	No Quantity							2930593			0
S3	2009	2009	2009	2	0	2	Export	124	Canada	CAN	894	Zambia	ZMB								05	VEGETABLES AND FRUIT	1	No Quantity							130			0
S3	2009	2009	2009	2	0	2	Export	140	Central African Rep.	CAF	0	World	WLD								05	VEGETABLES AND FRUIT	1	No Quantity							61889			0
S3	2009	2009	2009	2	0	2	Export	140	Central African Rep.	CAF	148	Chad	TCD								05	VEGETABLES AND FRUIT	1	No Quantity							61889			0
S3	2009	2009	2009	2	0	2	Export	124	Canada	CAN	0	World	WLD								06	SUGAR,SUGR.PREPTNS,HONEY	1	No Quantity							761128649			0
S3	2009	2009	2009	2	0	2	Export	124	Canada	CAN	28	Antigua and Barbuda	ATG								06	SUGAR,SUGR.PREPTNS,HONEY	1	No Quantity							5445			0
S3	2009	2009	2009	2	0	2	Export	124	Canada	CAN	32	Argentina	ARG								06	SUGAR,SUGR.PREPTNS,HONEY	1	No Quantity							5756			0
S3	2009	2009	2009	2	0	2	Export	124	Canada	CAN	36	Australia	AUS								06	SUGAR,SUGR.PREPTNS,HONEY	1	No Quantity							11046483			0
S3	2009	2009	2009	2	0	2	Export	124	Canada	CAN	40	Austria	AUT								06	SUGAR,SUGR.PREPTNS,HONEY	1	No Quantity							377989			0
S3	2009	2009	2009	2	0	2	Export	124	Canada	CAN	44	Bahamas	BHS								06	SUGAR,SUGR.PREPTNS,HONEY	1	No Quantity							316976			0
S3	2009	2009	2009	2	0	2	Export	124	Canada	CAN	48	Bahrain	BHR								06	SUGAR,SUGR.PREPTNS,HONEY	1	No Quantity							48034			0
S3	2009	2009	2009	2	0	2	Export	124	Canada	CAN	52	Barbados	BRB								06	SUGAR,SUGR.PREPTNS,HONEY	1	No Quantity							290811			0
S3	2009	2009	2009	2	0	2	Export	124	Canada	CAN	56	Belgium	BEL								06	SUGAR,SUGR.PREPTNS,HONEY	1	No Quantity							1407739			0
S3	2009	2009	2009	2	0	2	Export	124	Canada	CAN	60	Bermuda	BMU								06	SUGAR,SUGR.PREPTNS,HONEY	1	No Quantity							690072			0
S3	2009	2009	2009	2	0	2	Export	124	Canada	CAN	76	Brazil	BRA								06	SUGAR,SUGR.PREPTNS,HONEY	1	No Quantity							161679			0
S3	2009	2009	2009	2	0	2	Export	124	Canada	CAN	100	Bulgaria	BGR								06	SUGAR,SUGR.PREPTNS,HONEY	1	No Quantity							75			0
S3	2009	2009	2009	2	0	2	Export	124	Canada	CAN	136	Cayman Isds	CYM								06	SUGAR,SUGR.PREPTNS,HONEY	1	No Quantity							109835			0
S3	2009	2009	2009	2	0	2	Export	124	Canada	CAN	152	Chile	CHL								06	SUGAR,SUGR.PREPTNS,HONEY	1	No Quantity							171119			0
S3	2009	2009	2009	2	0	2	Export	124	Canada	CAN	156	China	CHN								06	SUGAR,SUGR.PREPTNS,HONEY	1	No Quantity							2114707			0
S3	2009	2009	2009	2	0	2	Export	124	Canada	CAN	170	Colombia	COL								06	SUGAR,SUGR.PREPTNS,HONEY	1	No Quantity							159577			0
S3	2009	2009	2009	2	0	2	Export	124	Canada	CAN	188	Costa Rica	CRI								06	SUGAR,SUGR.PREPTNS,HONEY	1	No Quantity							26511			0
S3	2009	2009	2009	2	0	2	Export	124	Canada	CAN	191	Croatia	HRV								06	SUGAR,SUGR.PREPTNS,HONEY	1	No Quantity							50237			0
S3	2009	2009	2009	2	0	2	Export	124	Canada	CAN	192	Cuba	CUB								06	SUGAR,SUGR.PREPTNS,HONEY	1	No Quantity							18397			0
S3	2009	2009	2009	2	0	2	Export	124	Canada	CAN	196	Cyprus	CYP								06	SUGAR,SUGR.PREPTNS,HONEY	1	No Quantity							86			0
S3	2009	2009	2009	2	0	2	Export	124	Canada	CAN	203	Czechia	CZE								06	SUGAR,SUGR.PREPTNS,HONEY	1	No Quantity							248982			0
S3	2009	2009	2009	2	0	2	Export	124	Canada	CAN	208	Denmark	DNK								06	SUGAR,SUGR.PREPTNS,HONEY	1	No Quantity							5515732			0
S3	2009	2009	2009	2	0	2	Export	124	Canada	CAN	214	Dominican Rep.	DOM								06	SUGAR,SUGR.PREPTNS,HONEY	1	No Quantity							1820			0
S3	2009	2009	2009	2	0	2	Export	124	Canada	CAN	222	El Salvador	SLV								06	SUGAR,SUGR.PREPTNS,HONEY	1	No Quantity							15540			0
S3	2009	2009	2009	2	0	2	Export	124	Canada	CAN	246	Finland	FIN								06	SUGAR,SUGR.PREPTNS,HONEY	1	No Quantity							110259			0
S3	2009	2009	2009	2	0	2	Export	124	Canada	CAN	251	France	FRA								06	SUGAR,SUGR.PREPTNS,HONEY	1	No Quantity							7840618			0
S3	2009	2009	2009	2	0	2	Export	124	Canada	CAN	258	French Polynesia	PYF								06	SUGAR,SUGR.PREPTNS,HONEY	1	No Quantity							26			0
S3	2009	2009	2009	2	0	2	Export	124	Canada	CAN	260	Fr. South Antarctic Terr.	ATF								06	SUGAR,SUGR.PREPTNS,HONEY	1	No Quantity							10688			0
S3	2009	2009	2009	2	0	2	Export	124	Canada	CAN	276	Germany	DEU								06	SUGAR,SUGR.PREPTNS,HONEY	1	No Quantity							16227447			0
S3	2009	2009	2009	2	0	2	Export	124	Canada	CAN	288	Ghana	GHA								06	SUGAR,SUGR.PREPTNS,HONEY	1	No Quantity							18			0
S3	2009	2009	2009	2	0	2	Export	124	Canada	CAN	304	Greenland	GRL								06	SUGAR,SUGR.PREPTNS,HONEY	1	No Quantity							2999			0
S3	2009	2009	2009	2	0	2	Export	124	Canada	CAN	308	Grenada	GRD								06	SUGAR,SUGR.PREPTNS,HONEY	1	No Quantity							20750			0
S3	2009	2009	2009	2	0	2	Export	124	Canada	CAN	316	Guam	GUM								06	SUGAR,SUGR.PREPTNS,HONEY	1	No Quantity							3031			0
S3	2009	2009	2009	2	0	2	Export	124	Canada	CAN	320	Guatemala	GTM								06	SUGAR,SUGR.PREPTNS,HONEY	1	No Quantity							287777			0
S3	2009	2009	2009	2	0	2	Export	124	Canada	CAN	328	Guyana	GUY								06	SUGAR,SUGR.PREPTNS,HONEY	1	No Quantity							27331			0
S3	2009	2009	2009	2	0	2	Export	124	Canada	CAN	344	China, Hong Kong SAR	HKG								06	SUGAR,SUGR.PREPTNS,HONEY	1	No Quantity							711786			0
S3	2009	2009	2009	2	0	2	Export	124	Canada	CAN	348	Hungary	HUN								06	SUGAR,SUGR.PREPTNS,HONEY	1	No Quantity							115473			0
S3	2009	2009	2009	2	0	2	Export	124	Canada	CAN	352	Iceland	ISL								06	SUGAR,SUGR.PREPTNS,HONEY	1	No Quantity							35453			0
S3	2009	2009	2009	2	0	2	Export	124	Canada	CAN	360	Indonesia	IDN								06	SUGAR,SUGR.PREPTNS,HONEY	1	No Quantity							3416			0
S3	2009	2009	2009	2	0	2	Export	124	Canada	CAN	372	Ireland	IRL								06	SUGAR,SUGR.PREPTNS,HONEY	1	No Quantity							99960			0
S3	2009	2009	2009	2	0	2	Export	124	Canada	CAN	376	Israel	ISR								06	SUGAR,SUGR.PREPTNS,HONEY	1	No Quantity							847950			0
S3	2009	2009	2009	2	0	2	Export	124	Canada	CAN	381	Italy	ITA								06	SUGAR,SUGR.PREPTNS,HONEY	1	No Quantity							672231			0
S3	2009	2009	2009	2	0	2	Export	124	Canada	CAN	388	Jamaica	JAM								06	SUGAR,SUGR.PREPTNS,HONEY	1	No Quantity							971625			0
S3	2009	2009	2009	2	0	2	Export	124	Canada	CAN	392	Japan	JPN								06	SUGAR,SUGR.PREPTNS,HONEY	1	No Quantity							25704937			0
S3	2009	2009	2009	2	0	2	Export	124	Canada	CAN	398	Kazakhstan	KAZ								06	SUGAR,SUGR.PREPTNS,HONEY	1	No Quantity							49240			0
S3	2009	2009	2009	2	0	2	Export	124	Canada	CAN	400	Jordan	JOR								06	SUGAR,SUGR.PREPTNS,HONEY	1	No Quantity							139841			0
S3	2009	2009	2009	2	0	2	Export	124	Canada	CAN	408	Dem. People's Rep. of Korea	PRK								06	SUGAR,SUGR.PREPTNS,HONEY	1	No Quantity							145662			0
S3	2009	2009	2009	2	0	2	Export	124	Canada	CAN	410	Rep. of Korea	KOR								06	SUGAR,SUGR.PREPTNS,HONEY	1	No Quantity							2295375			0
S3	2009	2009	2009	2	0	2	Export	124	Canada	CAN	414	Kuwait	KWT								06	SUGAR,SUGR.PREPTNS,HONEY	1	No Quantity							170667			0
S3	2009	2009	2009	2	0	2	Export	124	Canada	CAN	422	Lebanon	LBN								06	SUGAR,SUGR.PREPTNS,HONEY	1	No Quantity							46181			0
S3	2009	2009	2009	2	0	2	Export	124	Canada	CAN	442	Luxembourg	LUX								06	SUGAR,SUGR.PREPTNS,HONEY	1	No Quantity							13712			0
S3	2009	2009	2009	2	0	2	Export	124	Canada	CAN	458	Malaysia	MYS								06	SUGAR,SUGR.PREPTNS,HONEY	1	No Quantity							45634			0
S3	2009	2009	2009	2	0	2	Export	124	Canada	CAN	484	Mexico	MEX								06	SUGAR,SUGR.PREPTNS,HONEY	1	No Quantity							4861371			0
S3	2009	2009	2009	2	0	2	Export	124	Canada	CAN	490	Other Asia, nes									06	SUGAR,SUGR.PREPTNS,HONEY	1	No Quantity							306266			0
S3	2009	2009	2009	2	0	2	Export	124	Canada	CAN	504	Morocco	MAR								06	SUGAR,SUGR.PREPTNS,HONEY	1	No Quantity							98999			0
S3	2009	2009	2009	2	0	2	Export	124	Canada	CAN	508	Mozambique	MOZ								06	SUGAR,SUGR.PREPTNS,HONEY	1	No Quantity							7196			0
S3	2009	2009	2009	2	0	2	Export	124	Canada	CAN	512	Oman	OMN								06	SUGAR,SUGR.PREPTNS,HONEY	1	No Quantity							3696			0
S3	2009	2009	2009	2	0	2	Export	124	Canada	CAN	528	Netherlands	NLD								06	SUGAR,SUGR.PREPTNS,HONEY	1	No Quantity							2439950			0
S3	2009	2009	2009	2	0	2	Export	124	Canada	CAN	530	Neth. Antilles	ANT								06	SUGAR,SUGR.PREPTNS,HONEY	1	No Quantity							844001			0
S3	2009	2009	2009	2	0	2	Export	124	Canada	CAN	533	Aruba	ABW								06	SUGAR,SUGR.PREPTNS,HONEY	1	No Quantity							62252			0
S3	2009	2009	2009	2	0	2	Export	124	Canada	CAN	540	New Caledonia	NCL								06	SUGAR,SUGR.PREPTNS,HONEY	1	No Quantity							31712			0
S3	2009	2009	2009	2	0	2	Export	124	Canada	CAN	554	New Zealand	NZL								06	SUGAR,SUGR.PREPTNS,HONEY	1	No Quantity							858223			0
S3	2009	2009	2009	2	0	2	Export	124	Canada	CAN	558	Nicaragua	NIC								06	SUGAR,SUGR.PREPTNS,HONEY	1	No Quantity							27954			0
S3	2009	2009	2009	2	0	2	Export	124	Canada	CAN	579	Norway	NOR								06	SUGAR,SUGR.PREPTNS,HONEY	1	No Quantity							267965			0
S3	2009	2009	2009	2	0	2	Export	124	Canada	CAN	591	Panama	PAN								06	SUGAR,SUGR.PREPTNS,HONEY	1	No Quantity							31300			0
S3	2009	2009	2009	2	0	2	Export	124	Canada	CAN	600	Paraguay	PRY								06	SUGAR,SUGR.PREPTNS,HONEY	1	No Quantity							10867			0
S3	2009	2009	2009	2	0	2	Export	124	Canada	CAN	604	Peru	PER								06	SUGAR,SUGR.PREPTNS,HONEY	1	No Quantity							13673			0
S3	2009	2009	2009	2	0	2	Export	124	Canada	CAN	608	Philippines	PHL								06	SUGAR,SUGR.PREPTNS,HONEY	1	No Quantity							51895			0
S3	2009	2009	2009	2	0	2	Export	124	Canada	CAN	616	Poland	POL								06	SUGAR,SUGR.PREPTNS,HONEY	1	No Quantity							292351			0
S3	2009	2009	2009	2	0	2	Export	124	Canada	CAN	620	Portugal	PRT								06	SUGAR,SUGR.PREPTNS,HONEY	1	No Quantity							10016			0
S3	2009	2009	2009	2	0	2	Export	124	Canada	CAN	634	Qatar	QAT								06	SUGAR,SUGR.PREPTNS,HONEY	1	No Quantity							82473			0
S3	2009	2009	2009	2	0	2	Export	124	Canada	CAN	642	Romania	ROU								06	SUGAR,SUGR.PREPTNS,HONEY	1	No Quantity							6844			0
S3	2009	2009	2009	2	0	2	Export	124	Canada	CAN	643	Russian Federation	RUS								06	SUGAR,SUGR.PREPTNS,HONEY	1	No Quantity							5455			0
S3	2009	2009	2009	2	0	2	Export	124	Canada	CAN	659	Saint Kitts and Nevis	KNA								06	SUGAR,SUGR.PREPTNS,HONEY	1	No Quantity							30960			0
S3	2009	2009	2009	2	0	2	Export	124	Canada	CAN	660	Anguilla	AIA								06	SUGAR,SUGR.PREPTNS,HONEY	1	No Quantity							33165			0
S3	2009	2009	2009	2	0	2	Export	124	Canada	CAN	662	Saint Lucia	LCA								06	SUGAR,SUGR.PREPTNS,HONEY	1	No Quantity							61163			0
S3	2009	2009	2009	2	0	2	Export	124	Canada	CAN	666	Saint Pierre and Miquelon	SPM								06	SUGAR,SUGR.PREPTNS,HONEY	1	No Quantity							155806			0
S3	2009	2009	2009	2	0	2	Export	124	Canada	CAN	670	Saint Vincent and the Grenadines	VCT								06	SUGAR,SUGR.PREPTNS,HONEY	1	No Quantity							20192			0
S3	2009	2009	2009	2	0	2	Export	124	Canada	CAN	682	Saudi Arabia	SAU								06	SUGAR,SUGR.PREPTNS,HONEY	1	No Quantity							258750			0
S3	2009	2009	2009	2	0	2	Export	124	Canada	CAN	686	Senegal	SEN								06	SUGAR,SUGR.PREPTNS,HONEY	1	No Quantity							1			0
S3	2009	2009	2009	2	0	2	Export	124	Canada	CAN	699	India	IND								06	SUGAR,SUGR.PREPTNS,HONEY	1	No Quantity							157161			0
S3	2009	2009	2009	2	0	2	Export	124	Canada	CAN	702	Singapore	SGP								06	SUGAR,SUGR.PREPTNS,HONEY	1	No Quantity							243545			0
S3	2009	2009	2009	2	0	2	Export	124	Canada	CAN	703	Slovakia	SVK								06	SUGAR,SUGR.PREPTNS,HONEY	1	No Quantity							1824			0
S3	2009	2009	2009	2	0	2	Export	124	Canada	CAN	704	Viet Nam	VNM								06	SUGAR,SUGR.PREPTNS,HONEY	1	No Quantity							12880			0
S3	2009	2009	2009	2	0	2	Export	124	Canada	CAN	705	Slovenia	SVN								06	SUGAR,SUGR.PREPTNS,HONEY	1	No Quantity							115			0
S3	2009	2009	2009	2	0	2	Export	124	Canada	CAN	710	South Africa	ZAF								06	SUGAR,SUGR.PREPTNS,HONEY	1	No Quantity							281372			0
S3	2009	2009	2009	2	0	2	Export	124	Canada	CAN	724	Spain	ESP								06	SUGAR,SUGR.PREPTNS,HONEY	1	No Quantity							119376			0
S3	2009	2009	2009	2	0	2	Export	124	Canada	CAN	736	Fmr Sudan	SDN								06	SUGAR,SUGR.PREPTNS,HONEY	1	No Quantity							22			0
S3	2009	2009	2009	2	0	2	Export	124	Canada	CAN	748	Swaziland	SWZ								06	SUGAR,SUGR.PREPTNS,HONEY	1	No Quantity							27855			0
S3	2009	2009	2009	2	0	2	Export	124	Canada	CAN	752	Sweden	SWE								06	SUGAR,SUGR.PREPTNS,HONEY	1	No Quantity							495304			0
S3	2009	2009	2009	2	0	2	Export	124	Canada	CAN	757	Switzerland	CHE								06	SUGAR,SUGR.PREPTNS,HONEY	1	No Quantity							2034368			0
S3	2009	2009	2009	2	0	2	Export	124	Canada	CAN	760	Syria	SYR								06	SUGAR,SUGR.PREPTNS,HONEY	1	No Quantity							12466			0
S3	2009	2009	2009	2	0	2	Export	124	Canada	CAN	764	Thailand	THA								06	SUGAR,SUGR.PREPTNS,HONEY	1	No Quantity							107040			0
S3	2009	2009	2009	2	0	2	Export	124	Canada	CAN	780	Trinidad and Tobago	TTO								06	SUGAR,SUGR.PREPTNS,HONEY	1	No Quantity							22169			0
S3	2009	2009	2009	2	0	2	Export	124	Canada	CAN	784	United Arab Emirates	ARE								06	SUGAR,SUGR.PREPTNS,HONEY	1	No Quantity							441964			0
S3	2009	2009	2009	2	0	2	Export	124	Canada	CAN	796	Turks and Caicos Isds	TCA								06	SUGAR,SUGR.PREPTNS,HONEY	1	No Quantity							23511			0
S3	2009	2009	2009	2	0	2	Export	124	Canada	CAN	800	Uganda	UGA								06	SUGAR,SUGR.PREPTNS,HONEY	1	No Quantity							9338			0
S3	2009	2009	2009	2	0	2	Export	124	Canada	CAN	804	Ukraine	UKR								06	SUGAR,SUGR.PREPTNS,HONEY	1	No Quantity							4313			0
S3	2009	2009	2009	2	0	2	Export	124	Canada	CAN	818	Egypt	EGY								06	SUGAR,SUGR.PREPTNS,HONEY	1	No Quantity							69414			0
S3	2009	2009	2009	2	0	2	Export	124	Canada	CAN	826	United Kingdom	GBR								06	SUGAR,SUGR.PREPTNS,HONEY	1	No Quantity							14235274			0
S3	2009	2009	2009	2	0	2	Export	124	Canada	CAN	834	United Rep. of Tanzania	TZA								06	SUGAR,SUGR.PREPTNS,HONEY	1	No Quantity							3581			0
S3	2009	2009	2009	2	0	2	Export	124	Canada	CAN	842	USA	USA								06	SUGAR,SUGR.PREPTNS,HONEY	1	No Quantity							652565727			0
S3	2009	2009	2009	2	0	2	Export	124	Canada	CAN	858	Uruguay	URY								06	SUGAR,SUGR.PREPTNS,HONEY	1	No Quantity							1845			0
S3	2009	2009	2009	2	0	2	Export	124	Canada	CAN	0	World	WLD								07	COFFEE,TEA,COCOA,SPICES	1	No Quantity							1053275692			0
S3	2009	2009	2009	2	0	2	Export	124	Canada	CAN	4	Afghanistan	AFG								07	COFFEE,TEA,COCOA,SPICES	1	No Quantity							28			0
S3	2009	2009	2009	2	0	2	Export	124	Canada	CAN	8	Albania	ALB								07	COFFEE,TEA,COCOA,SPICES	1	No Quantity							164			0
S3	2009	2009	2009	2	0	2	Export	124	Canada	CAN	28	Antigua and Barbuda	ATG								07	COFFEE,TEA,COCOA,SPICES	1	No Quantity							1764			0
S3	2009	2009	2009	2	0	2	Export	124	Canada	CAN	32	Argentina	ARG								07	COFFEE,TEA,COCOA,SPICES	1	No Quantity							24902			0
S3	2009	2009	2009	2	0	2	Export	124	Canada	CAN	36	Australia	AUS								07	COFFEE,TEA,COCOA,SPICES	1	No Quantity							2498093			0
S3	2009	2009	2009	2	0	2	Export	124	Canada	CAN	40	Austria	AUT								07	COFFEE,TEA,COCOA,SPICES	1	No Quantity							1253			0
S3	2009	2009	2009	2	0	2	Export	124	Canada	CAN	44	Bahamas	BHS								07	COFFEE,TEA,COCOA,SPICES	1	No Quantity							19627			0
S3	2009	2009	2009	2	0	2	Export	124	Canada	CAN	48	Bahrain	BHR								07	COFFEE,TEA,COCOA,SPICES	1	No Quantity							47866			0
S3	2009	2009	2009	2	0	2	Export	124	Canada	CAN	52	Barbados	BRB								07	COFFEE,TEA,COCOA,SPICES	1	No Quantity							848987			0
S3	2009	2009	2009	2	0	2	Export	124	Canada	CAN	56	Belgium	BEL								07	COFFEE,TEA,COCOA,SPICES	1	No Quantity							677841			0
S3	2009	2009	2009	2	0	2	Export	124	Canada	CAN	60	Bermuda	BMU								07	COFFEE,TEA,COCOA,SPICES	1	No Quantity							73083			0
S3	2009	2009	2009	2	0	2	Export	124	Canada	CAN	76	Brazil	BRA								07	COFFEE,TEA,COCOA,SPICES	1	No Quantity							36810			0
S3	2009	2009	2009	2	0	2	Export	124	Canada	CAN	136	Cayman Isds	CYM								07	COFFEE,TEA,COCOA,SPICES	1	No Quantity							24672			0
S3	2009	2009	2009	2	0	2	Export	124	Canada	CAN	144	Sri Lanka	LKA								07	COFFEE,TEA,COCOA,SPICES	1	No Quantity							81407			0
S3	2009	2009	2009	2	0	2	Export	124	Canada	CAN	152	Chile	CHL								07	COFFEE,TEA,COCOA,SPICES	1	No Quantity							79808			0
S3	2009	2009	2009	2	0	2	Export	124	Canada	CAN	156	China	CHN								07	COFFEE,TEA,COCOA,SPICES	1	No Quantity							166041			0
S3	2009	2009	2009	2	0	2	Export	124	Canada	CAN	170	Colombia	COL								07	COFFEE,TEA,COCOA,SPICES	1	No Quantity							309942			0
S3	2009	2009	2009	2	0	2	Export	124	Canada	CAN	178	Congo	COG								07	COFFEE,TEA,COCOA,SPICES	1	No Quantity							22890			0
S3	2009	2009	2009	2	0	2	Export	124	Canada	CAN	188	Costa Rica	CRI								07	COFFEE,TEA,COCOA,SPICES	1	No Quantity							810386			0
S3	2009	2009	2009	2	0	2	Export	124	Canada	CAN	191	Croatia	HRV								07	COFFEE,TEA,COCOA,SPICES	1	No Quantity							14596			0
S3	2009	2009	2009	2	0	2	Export	124	Canada	CAN	192	Cuba	CUB								07	COFFEE,TEA,COCOA,SPICES	1	No Quantity							268762			0
S3	2009	2009	2009	2	0	2	Export	124	Canada	CAN	196	Cyprus	CYP								07	COFFEE,TEA,COCOA,SPICES	1	No Quantity							16693			0
S3	2009	2009	2009	2	0	2	Export	124	Canada	CAN	203	Czechia	CZE								07	COFFEE,TEA,COCOA,SPICES	1	No Quantity							69673			0
S3	2009	2009	2009	2	0	2	Export	124	Canada	CAN	208	Denmark	DNK								07	COFFEE,TEA,COCOA,SPICES	1	No Quantity							65106			0
S3	2009	2009	2009	2	0	2	Export	124	Canada	CAN	214	Dominican Rep.	DOM								07	COFFEE,TEA,COCOA,SPICES	1	No Quantity							250499			0
S3	2009	2009	2009	2	0	2	Export	124	Canada	CAN	218	Ecuador	ECU								07	COFFEE,TEA,COCOA,SPICES	1	No Quantity							14203			0
S3	2009	2009	2009	2	0	2	Export	124	Canada	CAN	222	El Salvador	SLV								07	COFFEE,TEA,COCOA,SPICES	1	No Quantity							55075			0
S3	2009	2009	2009	2	0	2	Export	124	Canada	CAN	246	Finland	FIN								07	COFFEE,TEA,COCOA,SPICES	1	No Quantity							4122			0
S3	2009	2009	2009	2	0	2	Export	124	Canada	CAN	251	France	FRA								07	COFFEE,TEA,COCOA,SPICES	1	No Quantity							685322			0
S3	2009	2009	2009	2	0	2	Export	124	Canada	CAN	258	French Polynesia	PYF								07	COFFEE,TEA,COCOA,SPICES	1	No Quantity							3302			0
S3	2009	2009	2009	2	0	2	Export	124	Canada	CAN	276	Germany	DEU								07	COFFEE,TEA,COCOA,SPICES	1	No Quantity							2646838			0
S3	2009	2009	2009	2	0	2	Export	124	Canada	CAN	288	Ghana	GHA								07	COFFEE,TEA,COCOA,SPICES	1	No Quantity							154			0
S3	2009	2009	2009	2	0	2	Export	124	Canada	CAN	300	Greece	GRC								07	COFFEE,TEA,COCOA,SPICES	1	No Quantity							92425			0
S3	2009	2009	2009	2	0	2	Export	124	Canada	CAN	304	Greenland	GRL								07	COFFEE,TEA,COCOA,SPICES	1	No Quantity							340			0
S3	2009	2009	2009	2	0	2	Export	124	Canada	CAN	320	Guatemala	GTM								07	COFFEE,TEA,COCOA,SPICES	1	No Quantity							285183			0
S3	2009	2009	2009	2	0	2	Export	124	Canada	CAN	328	Guyana	GUY								07	COFFEE,TEA,COCOA,SPICES	1	No Quantity							44572			0
S3	2009	2009	2009	2	0	2	Export	124	Canada	CAN	340	Honduras	HND								07	COFFEE,TEA,COCOA,SPICES	1	No Quantity							39594			0
S3	2009	2009	2009	2	0	2	Export	124	Canada	CAN	344	China, Hong Kong SAR	HKG								07	COFFEE,TEA,COCOA,SPICES	1	No Quantity							421688			0
S3	2009	2009	2009	2	0	2	Export	124	Canada	CAN	348	Hungary	HUN								07	COFFEE,TEA,COCOA,SPICES	1	No Quantity							3173			0
S3	2009	2009	2009	2	0	2	Export	124	Canada	CAN	352	Iceland	ISL								07	COFFEE,TEA,COCOA,SPICES	1	No Quantity							13427			0
S3	2009	2009	2009	2	0	2	Export	124	Canada	CAN	360	Indonesia	IDN								07	COFFEE,TEA,COCOA,SPICES	1	No Quantity							16878			0
S3	2009	2009	2009	2	0	2	Export	124	Canada	CAN	364	Iran	IRN								07	COFFEE,TEA,COCOA,SPICES	1	No Quantity							59383			0
S3	2009	2009	2009	2	0	2	Export	124	Canada	CAN	368	Iraq	IRQ								07	COFFEE,TEA,COCOA,SPICES	1	No Quantity							33			0
S3	2009	2009	2009	2	0	2	Export	124	Canada	CAN	372	Ireland	IRL								07	COFFEE,TEA,COCOA,SPICES	1	No Quantity							756995			0
S3	2009	2009	2009	2	0	2	Export	124	Canada	CAN	376	Israel	ISR								07	COFFEE,TEA,COCOA,SPICES	1	No Quantity							96706			0
S3	2009	2009	2009	2	0	2	Export	124	Canada	CAN	381	Italy	ITA								07	COFFEE,TEA,COCOA,SPICES	1	No Quantity							173040			0
S3	2009	2009	2009	2	0	2	Export	124	Canada	CAN	388	Jamaica	JAM								07	COFFEE,TEA,COCOA,SPICES	1	No Quantity							883145			0
S3	2009	2009	2009	2	0	2	Export	124	Canada	CAN	392	Japan	JPN								07	COFFEE,TEA,COCOA,SPICES	1	No Quantity							2554969			0
S3	2009	2009	2009	2	0	2	Export	124	Canada	CAN	400	Jordan	JOR								07	COFFEE,TEA,COCOA,SPICES	1	No Quantity							58970			0
S3	2009	2009	2009	2	0	2	Export	124	Canada	CAN	410	Rep. of Korea	KOR								07	COFFEE,TEA,COCOA,SPICES	1	No Quantity							1091211			0
S3	2009	2009	2009	2	0	2	Export	124	Canada	CAN	414	Kuwait	KWT								07	COFFEE,TEA,COCOA,SPICES	1	No Quantity							151686			0
S3	2009	2009	2009	2	0	2	Export	124	Canada	CAN	422	Lebanon	LBN								07	COFFEE,TEA,COCOA,SPICES	1	No Quantity							31037			0
S3	2009	2009	2009	2	0	2	Export	124	Canada	CAN	428	Latvia	LVA								07	COFFEE,TEA,COCOA,SPICES	1	No Quantity							97217			0
S3	2009	2009	2009	2	0	2	Export	124	Canada	CAN	434	Libya	LBY								07	COFFEE,TEA,COCOA,SPICES	1	No Quantity							119			0
S3	2009	2009	2009	2	0	2	Export	124	Canada	CAN	440	Lithuania	LTU								07	COFFEE,TEA,COCOA,SPICES	1	No Quantity							97394			0
S3	2009	2009	2009	2	0	2	Export	124	Canada	CAN	446	China, Macao SAR	MAC								07	COFFEE,TEA,COCOA,SPICES	1	No Quantity							2005			0
S3	2009	2009	2009	2	0	2	Export	124	Canada	CAN	458	Malaysia	MYS								07	COFFEE,TEA,COCOA,SPICES	1	No Quantity							67838			0
S3	2009	2009	2009	2	0	2	Export	124	Canada	CAN	484	Mexico	MEX								07	COFFEE,TEA,COCOA,SPICES	1	No Quantity							15618736			0
S3	2009	2009	2009	2	0	2	Export	124	Canada	CAN	490	Other Asia, nes									07	COFFEE,TEA,COCOA,SPICES	1	No Quantity							149892			0
S3	2009	2009	2009	2	0	2	Export	124	Canada	CAN	512	Oman	OMN								07	COFFEE,TEA,COCOA,SPICES	1	No Quantity							39768			0
S3	2009	2009	2009	2	0	2	Export	124	Canada	CAN	528	Netherlands	NLD								07	COFFEE,TEA,COCOA,SPICES	1	No Quantity							1315205			0
S3	2009	2009	2009	2	0	2	Export	124	Canada	CAN	530	Neth. Antilles	ANT								07	COFFEE,TEA,COCOA,SPICES	1	No Quantity							17764			0
S3	2009	2009	2009	2	0	2	Export	124	Canada	CAN	554	New Zealand	NZL								07	COFFEE,TEA,COCOA,SPICES	1	No Quantity							398627			0
S3	2009	2009	2009	2	0	2	Export	124	Canada	CAN	579	Norway	NOR								07	COFFEE,TEA,COCOA,SPICES	1	No Quantity							20091			0
S3	2009	2009	2009	2	0	2	Export	124	Canada	CAN	586	Pakistan	PAK								07	COFFEE,TEA,COCOA,SPICES	1	No Quantity							317			0
S3	2009	2009	2009	2	0	2	Export	124	Canada	CAN	604	Peru	PER								07	COFFEE,TEA,COCOA,SPICES	1	No Quantity							1737			0
S3	2009	2009	2009	2	0	2	Export	124	Canada	CAN	608	Philippines	PHL								07	COFFEE,TEA,COCOA,SPICES	1	No Quantity							393098			0
S3	2009	2009	2009	2	0	2	Export	124	Canada	CAN	616	Poland	POL								07	COFFEE,TEA,COCOA,SPICES	1	No Quantity							111596			0
S3	2009	2009	2009	2	0	2	Export	124	Canada	CAN	620	Portugal	PRT								07	COFFEE,TEA,COCOA,SPICES	1	No Quantity							157655			0
S3	2009	2009	2009	2	0	2	Export	124	Canada	CAN	634	Qatar	QAT								07	COFFEE,TEA,COCOA,SPICES	1	No Quantity							64506			0
S3	2009	2009	2009	2	0	2	Export	124	Canada	CAN	642	Romania	ROU								07	COFFEE,TEA,COCOA,SPICES	1	No Quantity							21396			0
S3	2009	2009	2009	2	0	2	Export	124	Canada	CAN	643	Russian Federation	RUS								07	COFFEE,TEA,COCOA,SPICES	1	No Quantity							703745			0
S3	2009	2009	2009	2	0	2	Export	124	Canada	CAN	659	Saint Kitts and Nevis	KNA								07	COFFEE,TEA,COCOA,SPICES	1	No Quantity							10076			0
S3	2009	2009	2009	2	0	2	Export	124	Canada	CAN	666	Saint Pierre and Miquelon	SPM								07	COFFEE,TEA,COCOA,SPICES	1	No Quantity							171340			0
S3	2009	2009	2009	2	0	2	Export	124	Canada	CAN	670	Saint Vincent and the Grenadines	VCT								07	COFFEE,TEA,COCOA,SPICES	1	No Quantity							5974			0
S3	2009	2009	2009	2	0	2	Export	124	Canada	CAN	682	Saudi Arabia	SAU								07	COFFEE,TEA,COCOA,SPICES	1	No Quantity							367083			0
S3	2009	2009	2009	2	0	2	Export	124	Canada	CAN	699	India	IND								07	COFFEE,TEA,COCOA,SPICES	1	No Quantity							63167			0
S3	2009	2009	2009	2	0	2	Export	124	Canada	CAN	702	Singapore	SGP								07	COFFEE,TEA,COCOA,SPICES	1	No Quantity							163463			0
S3	2009	2009	2009	2	0	2	Export	124	Canada	CAN	703	Slovakia	SVK								07	COFFEE,TEA,COCOA,SPICES	1	No Quantity							2300			0
S3	2009	2009	2009	2	0	2	Export	124	Canada	CAN	704	Viet Nam	VNM								07	COFFEE,TEA,COCOA,SPICES	1	No Quantity							57568			0
S3	2009	2009	2009	2	0	2	Export	124	Canada	CAN	710	South Africa	ZAF								07	COFFEE,TEA,COCOA,SPICES	1	No Quantity							51657			0
S3	2009	2009	2009	2	0	2	Export	124	Canada	CAN	716	Zimbabwe	ZWE								07	COFFEE,TEA,COCOA,SPICES	1	No Quantity							4			0
S3	2009	2009	2009	2	0	2	Export	124	Canada	CAN	724	Spain	ESP								07	COFFEE,TEA,COCOA,SPICES	1	No Quantity							24539			0
S3	2009	2009	2009	2	0	2	Export	124	Canada	CAN	740	Suriname	SUR								07	COFFEE,TEA,COCOA,SPICES	1	No Quantity							23973			0
S3	2009	2009	2009	2	0	2	Export	124	Canada	CAN	748	Swaziland	SWZ								07	COFFEE,TEA,COCOA,SPICES	1	No Quantity							1669			0
S3	2009	2009	2009	2	0	2	Export	124	Canada	CAN	752	Sweden	SWE								07	COFFEE,TEA,COCOA,SPICES	1	No Quantity							524103			0
S3	2009	2009	2009	2	0	2	Export	124	Canada	CAN	757	Switzerland	CHE								07	COFFEE,TEA,COCOA,SPICES	1	No Quantity							143148			0
S3	2009	2009	2009	2	0	2	Export	124	Canada	CAN	760	Syria	SYR								07	COFFEE,TEA,COCOA,SPICES	1	No Quantity							10934			0
S3	2009	2009	2009	2	0	2	Export	124	Canada	CAN	764	Thailand	THA								07	COFFEE,TEA,COCOA,SPICES	1	No Quantity							47266			0
S3	2009	2009	2009	2	0	2	Export	124	Canada	CAN	780	Trinidad and Tobago	TTO								07	COFFEE,TEA,COCOA,SPICES	1	No Quantity							966875			0
S3	2009	2009	2009	2	0	2	Export	124	Canada	CAN	784	United Arab Emirates	ARE								07	COFFEE,TEA,COCOA,SPICES	1	No Quantity							331751			0
S3	2009	2009	2009	2	0	2	Export	124	Canada	CAN	796	Turks and Caicos Isds	TCA								07	COFFEE,TEA,COCOA,SPICES	1	No Quantity							174			0
S3	2009	2009	2009	2	0	2	Export	124	Canada	CAN	800	Uganda	UGA								07	COFFEE,TEA,COCOA,SPICES	1	No Quantity							30855			0
S3	2009	2009	2009	2	0	2	Export	124	Canada	CAN	804	Ukraine	UKR								07	COFFEE,TEA,COCOA,SPICES	1	No Quantity							20520			0
S3	2009	2009	2009	2	0	2	Export	124	Canada	CAN	818	Egypt	EGY								07	COFFEE,TEA,COCOA,SPICES	1	No Quantity							116223			0
S3	2009	2009	2009	2	0	2	Export	124	Canada	CAN	826	United Kingdom	GBR								07	COFFEE,TEA,COCOA,SPICES	1	No Quantity							1942709			0
S3	2009	2009	2009	2	0	2	Export	124	Canada	CAN	834	United Rep. of Tanzania	TZA								07	COFFEE,TEA,COCOA,SPICES	1	No Quantity							21194			0
S3	2009	2009	2009	2	0	2	Export	124	Canada	CAN	842	USA	USA								07	COFFEE,TEA,COCOA,SPICES	1	No Quantity							1012270807			0
S3	2009	2009	2009	2	0	2	Export	124	Canada	CAN	862	Venezuela	VEN								07	COFFEE,TEA,COCOA,SPICES	1	No Quantity							33246			0
S3	2009	2009	2009	2	0	2	Export	140	Central African Rep.	CAF	0	World	WLD								07	COFFEE,TEA,COCOA,SPICES	1	No Quantity							1821035			0
S3	2009	2009	2009	2	0	2	Export	140	Central African Rep.	CAF	120	Cameroon	CMR								07	COFFEE,TEA,COCOA,SPICES	1	No Quantity							201099			0
S3	2009	2009	2009	2	0	2	Export	140	Central African Rep.	CAF	251	France	FRA								07	COFFEE,TEA,COCOA,SPICES	1	No Quantity							1368563			0
S3	2009	2009	2009	2	0	2	Export	140	Central African Rep.	CAF	757	Switzerland	CHE								07	COFFEE,TEA,COCOA,SPICES	1	No Quantity							251373			0
S3	2009	2009	2009	2	0	2	Export	124	Canada	CAN	0	World	WLD								08	ANIMAL FEED STUFF	1	No Quantity							950090126			0
S3	2009	2009	2009	2	0	2	Export	124	Canada	CAN	8	Albania	ALB								08	ANIMAL FEED STUFF	1	No Quantity							10332			0
S3	2009	2009	2009	2	0	2	Export	124	Canada	CAN	12	Algeria	DZA								08	ANIMAL FEED STUFF	1	No Quantity							90645			0
S3	2009	2009	2009	2	0	2	Export	124	Canada	CAN	28	Antigua and Barbuda	ATG								08	ANIMAL FEED STUFF	1	No Quantity							3232			0
S3	2009	2009	2009	2	0	2	Export	124	Canada	CAN	31	Azerbaijan	AZE								08	ANIMAL FEED STUFF	1	No Quantity							1032			0
S3	2009	2009	2009	2	0	2	Export	124	Canada	CAN	32	Argentina	ARG								08	ANIMAL FEED STUFF	1	No Quantity							604669			0
S3	2009	2009	2009	2	0	2	Export	124	Canada	CAN	36	Australia	AUS								08	ANIMAL FEED STUFF	1	No Quantity							2524625			0
S3	2009	2009	2009	2	0	2	Export	124	Canada	CAN	48	Bahrain	BHR								08	ANIMAL FEED STUFF	1	No Quantity							26052			0
S3	2009	2009	2009	2	0	2	Export	124	Canada	CAN	52	Barbados	BRB								08	ANIMAL FEED STUFF	1	No Quantity							100308			0
S3	2009	2009	2009	2	0	2	Export	124	Canada	CAN	56	Belgium	BEL								08	ANIMAL FEED STUFF	1	No Quantity							1999266			0
S3	2009	2009	2009	2	0	2	Export	124	Canada	CAN	60	Bermuda	BMU								08	ANIMAL FEED STUFF	1	No Quantity							38224			0
S3	2009	2009	2009	2	0	2	Export	124	Canada	CAN	76	Brazil	BRA								08	ANIMAL FEED STUFF	1	No Quantity							2943928			0
S3	2009	2009	2009	2	0	2	Export	124	Canada	CAN	84	Belize	BLZ								08	ANIMAL FEED STUFF	1	No Quantity							56361			0
S3	2009	2009	2009	2	0	2	Export	124	Canada	CAN	96	Brunei Darussalam	BRN								08	ANIMAL FEED STUFF	1	No Quantity							10563			0
S3	2009	2009	2009	2	0	2	Export	124	Canada	CAN	100	Bulgaria	BGR								08	ANIMAL FEED STUFF	1	No Quantity							254580			0
S3	2009	2009	2009	2	0	2	Export	124	Canada	CAN	120	Cameroon	CMR								08	ANIMAL FEED STUFF	1	No Quantity							19639			0
S3	2009	2009	2009	2	0	2	Export	124	Canada	CAN	152	Chile	CHL								08	ANIMAL FEED STUFF	1	No Quantity							284212			0
S3	2009	2009	2009	2	0	2	Export	124	Canada	CAN	156	China	CHN								08	ANIMAL FEED STUFF	1	No Quantity							19301083			0
S3	2009	2009	2009	2	0	2	Export	124	Canada	CAN	170	Colombia	COL								08	ANIMAL FEED STUFF	1	No Quantity							352270			0
S3	2009	2009	2009	2	0	2	Export	124	Canada	CAN	180	Dem. Rep. of the Congo	COD								08	ANIMAL FEED STUFF	1	No Quantity							7327			0
S3	2009	2009	2009	2	0	2	Export	124	Canada	CAN	188	Costa Rica	CRI								08	ANIMAL FEED STUFF	1	No Quantity							152319			0
S3	2009	2009	2009	2	0	2	Export	124	Canada	CAN	191	Croatia	HRV								08	ANIMAL FEED STUFF	1	No Quantity							372310			0
S3	2009	2009	2009	2	0	2	Export	124	Canada	CAN	192	Cuba	CUB								08	ANIMAL FEED STUFF	1	No Quantity							253800			0
S3	2009	2009	2009	2	0	2	Export	124	Canada	CAN	196	Cyprus	CYP								08	ANIMAL FEED STUFF	1	No Quantity							543621			0
S3	2009	2009	2009	2	0	2	Export	124	Canada	CAN	203	Czechia	CZE								08	ANIMAL FEED STUFF	1	No Quantity							10558051			0
S3	2009	2009	2009	2	0	2	Export	124	Canada	CAN	208	Denmark	DNK								08	ANIMAL FEED STUFF	1	No Quantity							4455874			0
S3	2009	2009	2009	2	0	2	Export	124	Canada	CAN	212	Dominica	DMA								08	ANIMAL FEED STUFF	1	No Quantity							12599			0
S3	2009	2009	2009	2	0	2	Export	124	Canada	CAN	214	Dominican Rep.	DOM								08	ANIMAL FEED STUFF	1	No Quantity							266592			0
S3	2009	2009	2009	2	0	2	Export	124	Canada	CAN	218	Ecuador	ECU								08	ANIMAL FEED STUFF	1	No Quantity							283819			0
S3	2009	2009	2009	2	0	2	Export	124	Canada	CAN	246	Finland	FIN								08	ANIMAL FEED STUFF	1	No Quantity							1355198			0
S3	2009	2009	2009	2	0	2	Export	124	Canada	CAN	251	France	FRA								08	ANIMAL FEED STUFF	1	No Quantity							2478046			0
S3	2009	2009	2009	2	0	2	Export	124	Canada	CAN	258	French Polynesia	PYF								08	ANIMAL FEED STUFF	1	No Quantity							10676			0
S3	2009	2009	2009	2	0	2	Export	124	Canada	CAN	276	Germany	DEU								08	ANIMAL FEED STUFF	1	No Quantity							5335348			0
S3	2009	2009	2009	2	0	2	Export	124	Canada	CAN	288	Ghana	GHA								08	ANIMAL FEED STUFF	1	No Quantity							44			0
S3	2009	2009	2009	2	0	2	Export	124	Canada	CAN	300	Greece	GRC								08	ANIMAL FEED STUFF	1	No Quantity							1287379			0
S3	2009	2009	2009	2	0	2	Export	124	Canada	CAN	304	Greenland	GRL								08	ANIMAL FEED STUFF	1	No Quantity							348			0
S3	2009	2009	2009	2	0	2	Export	124	Canada	CAN	320	Guatemala	GTM								08	ANIMAL FEED STUFF	1	No Quantity							122800			0
S3	2009	2009	2009	2	0	2	Export	124	Canada	CAN	328	Guyana	GUY								08	ANIMAL FEED STUFF	1	No Quantity							204400			0
S3	2009	2009	2009	2	0	2	Export	124	Canada	CAN	344	China, Hong Kong SAR	HKG								08	ANIMAL FEED STUFF	1	No Quantity							953898			0
S3	2009	2009	2009	2	0	2	Export	124	Canada	CAN	348	Hungary	HUN								08	ANIMAL FEED STUFF	1	No Quantity							1955681			0
S3	2009	2009	2009	2	0	2	Export	124	Canada	CAN	352	Iceland	ISL								08	ANIMAL FEED STUFF	1	No Quantity							14308			0
S3	2009	2009	2009	2	0	2	Export	124	Canada	CAN	360	Indonesia	IDN								08	ANIMAL FEED STUFF	1	No Quantity							10274696			0
S3	2009	2009	2009	2	0	2	Export	124	Canada	CAN	364	Iran	IRN								08	ANIMAL FEED STUFF	1	No Quantity							156388			0
S3	2009	2009	2009	2	0	2	Export	124	Canada	CAN	368	Iraq	IRQ								08	ANIMAL FEED STUFF	1	No Quantity							45254			0
S3	2009	2009	2009	2	0	2	Export	124	Canada	CAN	372	Ireland	IRL								08	ANIMAL FEED STUFF	1	No Quantity							5615681			0
S3	2009	2009	2009	2	0	2	Export	124	Canada	CAN	376	Israel	ISR								08	ANIMAL FEED STUFF	1	No Quantity							2233297			0
S3	2009	2009	2009	2	0	2	Export	124	Canada	CAN	381	Italy	ITA								08	ANIMAL FEED STUFF	1	No Quantity							2790035			0
S3	2009	2009	2009	2	0	2	Export	124	Canada	CAN	388	Jamaica	JAM								08	ANIMAL FEED STUFF	1	No Quantity							243450			0
S3	2009	2009	2009	2	0	2	Export	124	Canada	CAN	392	Japan	JPN								08	ANIMAL FEED STUFF	1	No Quantity							89325555			0
S3	2009	2009	2009	2	0	2	Export	124	Canada	CAN	398	Kazakhstan	KAZ								08	ANIMAL FEED STUFF	1	No Quantity							88485			0
S3	2009	2009	2009	2	0	2	Export	124	Canada	CAN	400	Jordan	JOR								08	ANIMAL FEED STUFF	1	No Quantity							314966			0
S3	2009	2009	2009	2	0	2	Export	124	Canada	CAN	408	Dem. People's Rep. of Korea	PRK								08	ANIMAL FEED STUFF	1	No Quantity							170212			0
S3	2009	2009	2009	2	0	2	Export	124	Canada	CAN	410	Rep. of Korea	KOR								08	ANIMAL FEED STUFF	1	No Quantity							4499311			0
S3	2009	2009	2009	2	0	2	Export	124	Canada	CAN	414	Kuwait	KWT								08	ANIMAL FEED STUFF	1	No Quantity							182392			0
S3	2009	2009	2009	2	0	2	Export	124	Canada	CAN	418	Lao People's Dem. Rep.	LAO								08	ANIMAL FEED STUFF	1	No Quantity							35725			0
S3	2009	2009	2009	2	0	2	Export	124	Canada	CAN	422	Lebanon	LBN								08	ANIMAL FEED STUFF	1	No Quantity							172598			0
S3	2009	2009	2009	2	0	2	Export	124	Canada	CAN	428	Latvia	LVA								08	ANIMAL FEED STUFF	1	No Quantity							1049995			0
S3	2009	2009	2009	2	0	2	Export	124	Canada	CAN	434	Libya	LBY								08	ANIMAL FEED STUFF	1	No Quantity							6326			0
S3	2009	2009	2009	2	0	2	Export	124	Canada	CAN	440	Lithuania	LTU								08	ANIMAL FEED STUFF	1	No Quantity							495780			0
S3	2009	2009	2009	2	0	2	Export	124	Canada	CAN	454	Malawi	MWI								08	ANIMAL FEED STUFF	1	No Quantity							593			0
S3	2009	2009	2009	2	0	2	Export	124	Canada	CAN	458	Malaysia	MYS								08	ANIMAL FEED STUFF	1	No Quantity							847253			0
S3	2009	2009	2009	2	0	2	Export	124	Canada	CAN	470	Malta	MLT								08	ANIMAL FEED STUFF	1	No Quantity							35902			0
S3	2009	2009	2009	2	0	2	Export	124	Canada	CAN	484	Mexico	MEX								08	ANIMAL FEED STUFF	1	No Quantity							31035630			0
S3	2009	2009	2009	2	0	2	Export	124	Canada	CAN	490	Other Asia, nes									08	ANIMAL FEED STUFF	1	No Quantity							6460933			0
S3	2009	2009	2009	2	0	2	Export	124	Canada	CAN	504	Morocco	MAR								08	ANIMAL FEED STUFF	1	No Quantity							313916			0
S3	2009	2009	2009	2	0	2	Export	124	Canada	CAN	508	Mozambique	MOZ								08	ANIMAL FEED STUFF	1	No Quantity							36022			0
S3	2009	2009	2009	2	0	2	Export	124	Canada	CAN	524	Nepal	NPL								08	ANIMAL FEED STUFF	1	No Quantity							2619			0
S3	2009	2009	2009	2	0	2	Export	124	Canada	CAN	528	Netherlands	NLD								08	ANIMAL FEED STUFF	1	No Quantity							1846842			0
S3	2009	2009	2009	2	0	2	Export	124	Canada	CAN	530	Neth. Antilles	ANT								08	ANIMAL FEED STUFF	1	No Quantity							13246			0
S3	2009	2009	2009	2	0	2	Export	124	Canada	CAN	533	Aruba	ABW								08	ANIMAL FEED STUFF	1	No Quantity							43349			0
S3	2009	2009	2009	2	0	2	Export	124	Canada	CAN	554	New Zealand	NZL								08	ANIMAL FEED STUFF	1	No Quantity							3845659			0
S3	2009	2009	2009	2	0	2	Export	124	Canada	CAN	566	Nigeria	NGA								08	ANIMAL FEED STUFF	1	No Quantity							5860			0
S3	2009	2009	2009	2	0	2	Export	124	Canada	CAN	579	Norway	NOR								08	ANIMAL FEED STUFF	1	No Quantity							441224			0
S3	2009	2009	2009	2	0	2	Export	124	Canada	CAN	586	Pakistan	PAK								08	ANIMAL FEED STUFF	1	No Quantity							145785			0
S3	2009	2009	2009	2	0	2	Export	124	Canada	CAN	591	Panama	PAN								08	ANIMAL FEED STUFF	1	No Quantity							106019			0
S3	2009	2009	2009	2	0	2	Export	124	Canada	CAN	604	Peru	PER								08	ANIMAL FEED STUFF	1	No Quantity							631753			0
S3	2009	2009	2009	2	0	2	Export	124	Canada	CAN	608	Philippines	PHL								08	ANIMAL FEED STUFF	1	No Quantity							13349499			0
S3	2009	2009	2009	2	0	2	Export	124	Canada	CAN	616	Poland	POL								08	ANIMAL FEED STUFF	1	No Quantity							478410			0
S3	2009	2009	2009	2	0	2	Export	124	Canada	CAN	620	Portugal	PRT								08	ANIMAL FEED STUFF	1	No Quantity							550059			0
S3	2009	2009	2009	2	0	2	Export	124	Canada	CAN	634	Qatar	QAT								08	ANIMAL FEED STUFF	1	No Quantity							180781			0
S3	2009	2009	2009	2	0	2	Export	124	Canada	CAN	642	Romania	ROU								08	ANIMAL FEED STUFF	1	No Quantity							42172			0
S3	2009	2009	2009	2	0	2	Export	124	Canada	CAN	643	Russian Federation	RUS								08	ANIMAL FEED STUFF	1	No Quantity							5934332			0
S3	2009	2009	2009	2	0	2	Export	124	Canada	CAN	654	Saint Helena	SHN								08	ANIMAL FEED STUFF	1	No Quantity							40935			0
S3	2009	2009	2009	2	0	2	Export	124	Canada	CAN	659	Saint Kitts and Nevis	KNA								08	ANIMAL FEED STUFF	1	No Quantity							40884			0
S3	2009	2009	2009	2	0	2	Export	124	Canada	CAN	662	Saint Lucia	LCA								08	ANIMAL FEED STUFF	1	No Quantity							42446			0
S3	2009	2009	2009	2	0	2	Export	124	Canada	CAN	666	Saint Pierre and Miquelon	SPM								08	ANIMAL FEED STUFF	1	No Quantity							217460			0
S3	2009	2009	2009	2	0	2	Export	124	Canada	CAN	670	Saint Vincent and the Grenadines	VCT								08	ANIMAL FEED STUFF	1	No Quantity							11728			0
S3	2009	2009	2009	2	0	2	Export	124	Canada	CAN	682	Saudi Arabia	SAU								08	ANIMAL FEED STUFF	1	No Quantity							353693			0
S3	2009	2009	2009	2	0	2	Export	124	Canada	CAN	688	Serbia	SRB								08	ANIMAL FEED STUFF	1	No Quantity							73801			0
S3	2009	2009	2009	2	0	2	Export	124	Canada	CAN	699	India	IND								08	ANIMAL FEED STUFF	1	No Quantity							1054509			0
S3	2009	2009	2009	2	0	2	Export	124	Canada	CAN	702	Singapore	SGP								08	ANIMAL FEED STUFF	1	No Quantity							10678977			0
S3	2009	2009	2009	2	0	2	Export	124	Canada	CAN	703	Slovakia	SVK								08	ANIMAL FEED STUFF	1	No Quantity							893450			0
S3	2009	2009	2009	2	0	2	Export	124	Canada	CAN	704	Viet Nam	VNM								08	ANIMAL FEED STUFF	1	No Quantity							9136626			0
S3	2009	2009	2009	2	0	2	Export	124	Canada	CAN	705	Slovenia	SVN								08	ANIMAL FEED STUFF	1	No Quantity							61573			0
S3	2009	2009	2009	2	0	2	Export	124	Canada	CAN	710	South Africa	ZAF								08	ANIMAL FEED STUFF	1	No Quantity							587943			0
S3	2009	2009	2009	2	0	2	Export	124	Canada	CAN	724	Spain	ESP								08	ANIMAL FEED STUFF	1	No Quantity							2480171			0
S3	2009	2009	2009	2	0	2	Export	124	Canada	CAN	740	Suriname	SUR								08	ANIMAL FEED STUFF	1	No Quantity							13873			0
S3	2009	2009	2009	2	0	2	Export	124	Canada	CAN	752	Sweden	SWE								08	ANIMAL FEED STUFF	1	No Quantity							1641744			0
S3	2009	2009	2009	2	0	2	Export	124	Canada	CAN	757	Switzerland	CHE								08	ANIMAL FEED STUFF	1	No Quantity							893826			0
S3	2009	2009	2009	2	0	2	Export	124	Canada	CAN	762	Tajikistan	TJK								08	ANIMAL FEED STUFF	1	No Quantity							34573			0
S3	2009	2009	2009	2	0	2	Export	124	Canada	CAN	764	Thailand	THA								08	ANIMAL FEED STUFF	1	No Quantity							9162750			0
S3	2009	2009	2009	2	0	2	Export	124	Canada	CAN	780	Trinidad and Tobago	TTO								08	ANIMAL FEED STUFF	1	No Quantity							111788			0
S3	2009	2009	2009	2	0	2	Export	124	Canada	CAN	784	United Arab Emirates	ARE								08	ANIMAL FEED STUFF	1	No Quantity							2747588			0
S3	2009	2009	2009	2	0	2	Export	124	Canada	CAN	792	Turkey	TUR								08	ANIMAL FEED STUFF	1	No Quantity							1674830			0
S3	2009	2009	2009	2	0	2	Export	124	Canada	CAN	804	Ukraine	UKR								08	ANIMAL FEED STUFF	1	No Quantity							803063			0
S3	2009	2009	2009	2	0	2	Export	124	Canada	CAN	807	North Macedonia	MKD								08	ANIMAL FEED STUFF	1	No Quantity							86980			0
S3	2009	2009	2009	2	0	2	Export	124	Canada	CAN	818	Egypt	EGY								08	ANIMAL FEED STUFF	1	No Quantity							481378			0
S3	2009	2009	2009	2	0	2	Export	124	Canada	CAN	826	United Kingdom	GBR								08	ANIMAL FEED STUFF	1	No Quantity							6319139			0
S3	2009	2009	2009	2	0	2	Export	124	Canada	CAN	834	United Rep. of Tanzania	TZA								08	ANIMAL FEED STUFF	1	No Quantity							208			0
S3	2009	2009	2009	2	0	2	Export	124	Canada	CAN	842	USA	USA								08	ANIMAL FEED STUFF	1	No Quantity							656120700			0
S3	2009	2009	2009	2	0	2	Export	124	Canada	CAN	858	Uruguay	URY								08	ANIMAL FEED STUFF	1	No Quantity							150211			0
S3	2009	2009	2009	2	0	2	Export	124	Canada	CAN	862	Venezuela	VEN								08	ANIMAL FEED STUFF	1	No Quantity							843796			0
S3	2009	2009	2009	2	0	2	Export	124	Canada	CAN	894	Zambia	ZMB								08	ANIMAL FEED STUFF	1	No Quantity							36022			0
S3	2009	2009	2009	2	0	2	Export	140	Central African Rep.	CAF	0	World	WLD								08	ANIMAL FEED STUFF	1	No Quantity							5125			0
S3	2009	2009	2009	2	0	2	Export	140	Central African Rep.	CAF	120	Cameroon	CMR								08	ANIMAL FEED STUFF	1	No Quantity							5125			0
S3	2009	2009	2009	2	0	2	Export	124	Canada	CAN	0	World	WLD								09	MISC.EDIBLE PRODUCTS ETC	1	No Quantity							1382972969			0
S3	2009	2009	2009	2	0	2	Export	124	Canada	CAN	4	Afghanistan	AFG								09	MISC.EDIBLE PRODUCTS ETC	1	No Quantity							52678			0
S3	2009	2009	2009	2	0	2	Export	124	Canada	CAN	8	Albania	ALB								09	MISC.EDIBLE PRODUCTS ETC	1	No Quantity							125			0
S3	2009	2009	2009	2	0	2	Export	124	Canada	CAN	12	Algeria	DZA								09	MISC.EDIBLE PRODUCTS ETC	1	No Quantity							41083			0
S3	2009	2009	2009	2	0	2	Export	124	Canada	CAN	28	Antigua and Barbuda	ATG								09	MISC.EDIBLE PRODUCTS ETC	1	No Quantity							22124			0
S3	2009	2009	2009	2	0	2	Export	124	Canada	CAN	31	Azerbaijan	AZE								09	MISC.EDIBLE PRODUCTS ETC	1	No Quantity							198276			0
S3	2009	2009	2009	2	0	2	Export	124	Canada	CAN	32	Argentina	ARG								09	MISC.EDIBLE PRODUCTS ETC	1	No Quantity							721107			0
S3	2009	2009	2009	2	0	2	Export	124	Canada	CAN	36	Australia	AUS								09	MISC.EDIBLE PRODUCTS ETC	1	No Quantity							17658141			0
S3	2009	2009	2009	2	0	2	Export	124	Canada	CAN	40	Austria	AUT								09	MISC.EDIBLE PRODUCTS ETC	1	No Quantity							71668			0
S3	2009	2009	2009	2	0	2	Export	124	Canada	CAN	44	Bahamas	BHS								09	MISC.EDIBLE PRODUCTS ETC	1	No Quantity							35444			0
S3	2009	2009	2009	2	0	2	Export	124	Canada	CAN	48	Bahrain	BHR								09	MISC.EDIBLE PRODUCTS ETC	1	No Quantity							402989			0
S3	2009	2009	2009	2	0	2	Export	124	Canada	CAN	50	Bangladesh	BGD								09	MISC.EDIBLE PRODUCTS ETC	1	No Quantity							11360			0
S3	2009	2009	2009	2	0	2	Export	124	Canada	CAN	52	Barbados	BRB								09	MISC.EDIBLE PRODUCTS ETC	1	No Quantity							851237			0
S3	2009	2009	2009	2	0	2	Export	124	Canada	CAN	56	Belgium	BEL								09	MISC.EDIBLE PRODUCTS ETC	1	No Quantity							2012817			0
S3	2009	2009	2009	2	0	2	Export	124	Canada	CAN	60	Bermuda	BMU								09	MISC.EDIBLE PRODUCTS ETC	1	No Quantity							308287			0
S3	2009	2009	2009	2	0	2	Export	124	Canada	CAN	70	Bosnia Herzegovina	BIH								09	MISC.EDIBLE PRODUCTS ETC	1	No Quantity							38261			0
S3	2009	2009	2009	2	0	2	Export	124	Canada	CAN	76	Brazil	BRA								09	MISC.EDIBLE PRODUCTS ETC	1	No Quantity							7133772			0
S3	2009	2009	2009	2	0	2	Export	124	Canada	CAN	92	Br. Virgin Isds	VGB								09	MISC.EDIBLE PRODUCTS ETC	1	No Quantity							43363			0
S3	2009	2009	2009	2	0	2	Export	124	Canada	CAN	96	Brunei Darussalam	BRN								09	MISC.EDIBLE PRODUCTS ETC	1	No Quantity							11644			0
S3	2009	2009	2009	2	0	2	Export	124	Canada	CAN	100	Bulgaria	BGR								09	MISC.EDIBLE PRODUCTS ETC	1	No Quantity							161623			0
S3	2009	2009	2009	2	0	2	Export	124	Canada	CAN	112	Belarus	BLR								09	MISC.EDIBLE PRODUCTS ETC	1	No Quantity							15639			0
S3	2009	2009	2009	2	0	2	Export	124	Canada	CAN	120	Cameroon	CMR								09	MISC.EDIBLE PRODUCTS ETC	1	No Quantity							10301			0
S3	2009	2009	2009	2	0	2	Export	124	Canada	CAN	136	Cayman Isds	CYM								09	MISC.EDIBLE PRODUCTS ETC	1	No Quantity							1851			0
S3	2009	2009	2009	2	0	2	Export	124	Canada	CAN	144	Sri Lanka	LKA								09	MISC.EDIBLE PRODUCTS ETC	1	No Quantity							132840			0
S3	2009	2009	2009	2	0	2	Export	124	Canada	CAN	152	Chile	CHL								09	MISC.EDIBLE PRODUCTS ETC	1	No Quantity							1595177			0
S3	2009	2009	2009	2	0	2	Export	124	Canada	CAN	156	China	CHN								09	MISC.EDIBLE PRODUCTS ETC	1	No Quantity							7155478			0
S3	2009	2009	2009	2	0	2	Export	124	Canada	CAN	166	Cocos Isds	CCK								09	MISC.EDIBLE PRODUCTS ETC	1	No Quantity							6504			0
S3	2009	2009	2009	2	0	2	Export	124	Canada	CAN	170	Colombia	COL								09	MISC.EDIBLE PRODUCTS ETC	1	No Quantity							4507440			0
S3	2009	2009	2009	2	0	2	Export	124	Canada	CAN	178	Congo	COG								09	MISC.EDIBLE PRODUCTS ETC	1	No Quantity							306			0
S3	2009	2009	2009	2	0	2	Export	124	Canada	CAN	180	Dem. Rep. of the Congo	COD								09	MISC.EDIBLE PRODUCTS ETC	1	No Quantity							28707			0
S3	2009	2009	2009	2	0	2	Export	124	Canada	CAN	188	Costa Rica	CRI								09	MISC.EDIBLE PRODUCTS ETC	1	No Quantity							385793			0
S3	2009	2009	2009	2	0	2	Export	124	Canada	CAN	191	Croatia	HRV								09	MISC.EDIBLE PRODUCTS ETC	1	No Quantity							247084			0
S3	2009	2009	2009	2	0	2	Export	124	Canada	CAN	192	Cuba	CUB								09	MISC.EDIBLE PRODUCTS ETC	1	No Quantity							591256			0
S3	2009	2009	2009	2	0	2	Export	124	Canada	CAN	196	Cyprus	CYP								09	MISC.EDIBLE PRODUCTS ETC	1	No Quantity							64136			0
S3	2009	2009	2009	2	0	2	Export	124	Canada	CAN	203	Czechia	CZE								09	MISC.EDIBLE PRODUCTS ETC	1	No Quantity							2174031			0
S3	2009	2009	2009	2	0	2	Export	124	Canada	CAN	204	Benin	BEN								09	MISC.EDIBLE PRODUCTS ETC	1	No Quantity							125314			0
S3	2009	2009	2009	2	0	2	Export	124	Canada	CAN	208	Denmark	DNK								09	MISC.EDIBLE PRODUCTS ETC	1	No Quantity							5775719			0
S3	2009	2009	2009	2	0	2	Export	124	Canada	CAN	212	Dominica	DMA								09	MISC.EDIBLE PRODUCTS ETC	1	No Quantity							136312			0
S3	2009	2009	2009	2	0	2	Export	124	Canada	CAN	214	Dominican Rep.	DOM								09	MISC.EDIBLE PRODUCTS ETC	1	No Quantity							2097967			0
S3	2009	2009	2009	2	0	2	Export	124	Canada	CAN	218	Ecuador	ECU								09	MISC.EDIBLE PRODUCTS ETC	1	No Quantity							1070061			0
S3	2009	2009	2009	2	0	2	Export	124	Canada	CAN	222	El Salvador	SLV								09	MISC.EDIBLE PRODUCTS ETC	1	No Quantity							131201			0
S3	2009	2009	2009	2	0	2	Export	124	Canada	CAN	233	Estonia	EST								09	MISC.EDIBLE PRODUCTS ETC	1	No Quantity							2305			0
S3	2009	2009	2009	2	0	2	Export	124	Canada	CAN	246	Finland	FIN								09	MISC.EDIBLE PRODUCTS ETC	1	No Quantity							351330			0
S3	2009	2009	2009	2	0	2	Export	124	Canada	CAN	251	France	FRA								09	MISC.EDIBLE PRODUCTS ETC	1	No Quantity							5514002			0
S3	2009	2009	2009	2	0	2	Export	124	Canada	CAN	258	French Polynesia	PYF								09	MISC.EDIBLE PRODUCTS ETC	1	No Quantity							474			0
S3	2009	2009	2009	2	0	2	Export	124	Canada	CAN	260	Fr. South Antarctic Terr.	ATF								09	MISC.EDIBLE PRODUCTS ETC	1	No Quantity							9752			0
S3	2009	2009	2009	2	0	2	Export	124	Canada	CAN	262	Djibouti	DJI								09	MISC.EDIBLE PRODUCTS ETC	1	No Quantity							33416			0
S3	2009	2009	2009	2	0	2	Export	124	Canada	CAN	266	Gabon	GAB								09	MISC.EDIBLE PRODUCTS ETC	1	No Quantity							6118			0
S3	2009	2009	2009	2	0	2	Export	124	Canada	CAN	268	Georgia	GEO								09	MISC.EDIBLE PRODUCTS ETC	1	No Quantity							112704			0
S3	2009	2009	2009	2	0	2	Export	124	Canada	CAN	276	Germany	DEU								09	MISC.EDIBLE PRODUCTS ETC	1	No Quantity							3695864			0
S3	2009	2009	2009	2	0	2	Export	124	Canada	CAN	288	Ghana	GHA								09	MISC.EDIBLE PRODUCTS ETC	1	No Quantity							1937			0
S3	2009	2009	2009	2	0	2	Export	124	Canada	CAN	300	Greece	GRC								09	MISC.EDIBLE PRODUCTS ETC	1	No Quantity							91221			0
S3	2009	2009	2009	2	0	2	Export	124	Canada	CAN	304	Greenland	GRL								09	MISC.EDIBLE PRODUCTS ETC	1	No Quantity							28122			0
S3	2009	2009	2009	2	0	2	Export	124	Canada	CAN	308	Grenada	GRD								09	MISC.EDIBLE PRODUCTS ETC	1	No Quantity							40679			0
S3	2009	2009	2009	2	0	2	Export	124	Canada	CAN	316	Guam	GUM								09	MISC.EDIBLE PRODUCTS ETC	1	No Quantity							5669			0
S3	2009	2009	2009	2	0	2	Export	124	Canada	CAN	320	Guatemala	GTM								09	MISC.EDIBLE PRODUCTS ETC	1	No Quantity							288489			0
S3	2009	2009	2009	2	0	2	Export	124	Canada	CAN	324	Guinea	GIN								09	MISC.EDIBLE PRODUCTS ETC	1	No Quantity							4617			0
S3	2009	2009	2009	2	0	2	Export	124	Canada	CAN	328	Guyana	GUY								09	MISC.EDIBLE PRODUCTS ETC	1	No Quantity							125058			0
S3	2009	2009	2009	2	0	2	Export	124	Canada	CAN	332	Haiti	HTI								09	MISC.EDIBLE PRODUCTS ETC	1	No Quantity							254923			0
S3	2009	2009	2009	2	0	2	Export	124	Canada	CAN	340	Honduras	HND								09	MISC.EDIBLE PRODUCTS ETC	1	No Quantity							49135			0
S3	2009	2009	2009	2	0	2	Export	124	Canada	CAN	344	China, Hong Kong SAR	HKG								09	MISC.EDIBLE PRODUCTS ETC	1	No Quantity							7835815			0
S3	2009	2009	2009	2	0	2	Export	124	Canada	CAN	348	Hungary	HUN								09	MISC.EDIBLE PRODUCTS ETC	1	No Quantity							91821			0
S3	2009	2009	2009	2	0	2	Export	124	Canada	CAN	352	Iceland	ISL								09	MISC.EDIBLE PRODUCTS ETC	1	No Quantity							127545			0
S3	2009	2009	2009	2	0	2	Export	124	Canada	CAN	360	Indonesia	IDN								09	MISC.EDIBLE PRODUCTS ETC	1	No Quantity							4039188			0
S3	2009	2009	2009	2	0	2	Export	124	Canada	CAN	364	Iran	IRN								09	MISC.EDIBLE PRODUCTS ETC	1	No Quantity							3419859			0
S3	2009	2009	2009	2	0	2	Export	124	Canada	CAN	368	Iraq	IRQ								09	MISC.EDIBLE PRODUCTS ETC	1	No Quantity							205097			0
S3	2009	2009	2009	2	0	2	Export	124	Canada	CAN	372	Ireland	IRL								09	MISC.EDIBLE PRODUCTS ETC	1	No Quantity							1222691			0
S3	2009	2009	2009	2	0	2	Export	124	Canada	CAN	376	Israel	ISR								09	MISC.EDIBLE PRODUCTS ETC	1	No Quantity							1579773			0
S3	2009	2009	2009	2	0	2	Export	124	Canada	CAN	381	Italy	ITA								09	MISC.EDIBLE PRODUCTS ETC	1	No Quantity							6519862			0
S3	2009	2009	2009	2	0	2	Export	124	Canada	CAN	384	Côte d'Ivoire	CIV								09	MISC.EDIBLE PRODUCTS ETC	1	No Quantity							82619			0
S3	2009	2009	2009	2	0	2	Export	124	Canada	CAN	388	Jamaica	JAM								09	MISC.EDIBLE PRODUCTS ETC	1	No Quantity							1480701			0
S3	2009	2009	2009	2	0	2	Export	124	Canada	CAN	392	Japan	JPN								09	MISC.EDIBLE PRODUCTS ETC	1	No Quantity							8278926			0
S3	2009	2009	2009	2	0	2	Export	124	Canada	CAN	398	Kazakhstan	KAZ								09	MISC.EDIBLE PRODUCTS ETC	1	No Quantity							154			0
S3	2009	2009	2009	2	0	2	Export	124	Canada	CAN	400	Jordan	JOR								09	MISC.EDIBLE PRODUCTS ETC	1	No Quantity							1361624			0
S3	2009	2009	2009	2	0	2	Export	124	Canada	CAN	408	Dem. People's Rep. of Korea	PRK								09	MISC.EDIBLE PRODUCTS ETC	1	No Quantity							31447			0
S3	2009	2009	2009	2	0	2	Export	124	Canada	CAN	410	Rep. of Korea	KOR								09	MISC.EDIBLE PRODUCTS ETC	1	No Quantity							22835594			0
S3	2009	2009	2009	2	0	2	Export	124	Canada	CAN	414	Kuwait	KWT								09	MISC.EDIBLE PRODUCTS ETC	1	No Quantity							524819			0
S3	2009	2009	2009	2	0	2	Export	124	Canada	CAN	422	Lebanon	LBN								09	MISC.EDIBLE PRODUCTS ETC	1	No Quantity							499099			0
S3	2009	2009	2009	2	0	2	Export	124	Canada	CAN	428	Latvia	LVA								09	MISC.EDIBLE PRODUCTS ETC	1	No Quantity							9717			0
S3	2009	2009	2009	2	0	2	Export	124	Canada	CAN	430	Liberia	LBR								09	MISC.EDIBLE PRODUCTS ETC	1	No Quantity							140			0
S3	2009	2009	2009	2	0	2	Export	124	Canada	CAN	434	Libya	LBY								09	MISC.EDIBLE PRODUCTS ETC	1	No Quantity							19969			0
S3	2009	2009	2009	2	0	2	Export	124	Canada	CAN	440	Lithuania	LTU								09	MISC.EDIBLE PRODUCTS ETC	1	No Quantity							340548			0
S3	2009	2009	2009	2	0	2	Export	124	Canada	CAN	458	Malaysia	MYS								09	MISC.EDIBLE PRODUCTS ETC	1	No Quantity							1960421			0
S3	2009	2009	2009	2	0	2	Export	124	Canada	CAN	470	Malta	MLT								09	MISC.EDIBLE PRODUCTS ETC	1	No Quantity							80145			0
S3	2009	2009	2009	2	0	2	Export	124	Canada	CAN	478	Mauritania	MRT								09	MISC.EDIBLE PRODUCTS ETC	1	No Quantity							203849			0
S3	2009	2009	2009	2	0	2	Export	124	Canada	CAN	480	Mauritius	MUS								09	MISC.EDIBLE PRODUCTS ETC	1	No Quantity							68574			0
S3	2009	2009	2009	2	0	2	Export	124	Canada	CAN	484	Mexico	MEX								09	MISC.EDIBLE PRODUCTS ETC	1	No Quantity							8382636			0
S3	2009	2009	2009	2	0	2	Export	124	Canada	CAN	490	Other Asia, nes									09	MISC.EDIBLE PRODUCTS ETC	1	No Quantity							14500847			0
S3	2009	2009	2009	2	0	2	Export	124	Canada	CAN	499	Montenegro	MNE								09	MISC.EDIBLE PRODUCTS ETC	1	No Quantity							3480			0
S3	2009	2009	2009	2	0	2	Export	124	Canada	CAN	504	Morocco	MAR								09	MISC.EDIBLE PRODUCTS ETC	1	No Quantity							47593			0
S3	2009	2009	2009	2	0	2	Export	124	Canada	CAN	508	Mozambique	MOZ								09	MISC.EDIBLE PRODUCTS ETC	1	No Quantity							52926			0
S3	2009	2009	2009	2	0	2	Export	124	Canada	CAN	512	Oman	OMN								09	MISC.EDIBLE PRODUCTS ETC	1	No Quantity							136245			0
S3	2009	2009	2009	2	0	2	Export	124	Canada	CAN	528	Netherlands	NLD								09	MISC.EDIBLE PRODUCTS ETC	1	No Quantity							3580404			0
S3	2009	2009	2009	2	0	2	Export	124	Canada	CAN	530	Neth. Antilles	ANT								09	MISC.EDIBLE PRODUCTS ETC	1	No Quantity							59799			0
S3	2009	2009	2009	2	0	2	Export	124	Canada	CAN	533	Aruba	ABW								09	MISC.EDIBLE PRODUCTS ETC	1	No Quantity							34327			0
S3	2009	2009	2009	2	0	2	Export	124	Canada	CAN	540	New Caledonia	NCL								09	MISC.EDIBLE PRODUCTS ETC	1	No Quantity							898216			0
S3	2009	2009	2009	2	0	2	Export	124	Canada	CAN	554	New Zealand	NZL								09	MISC.EDIBLE PRODUCTS ETC	1	No Quantity							6511242			0
S3	2009	2009	2009	2	0	2	Export	124	Canada	CAN	566	Nigeria	NGA								09	MISC.EDIBLE PRODUCTS ETC	1	No Quantity							4876			0
S3	2009	2009	2009	2	0	2	Export	124	Canada	CAN	579	Norway	NOR								09	MISC.EDIBLE PRODUCTS ETC	1	No Quantity							1867788			0
S3	2009	2009	2009	2	0	2	Export	124	Canada	CAN	581	United States Minor Outlying Islands	UMI								09	MISC.EDIBLE PRODUCTS ETC	1	No Quantity							13047			0
S3	2009	2009	2009	2	0	2	Export	124	Canada	CAN	586	Pakistan	PAK								09	MISC.EDIBLE PRODUCTS ETC	1	No Quantity							88961			0
S3	2009	2009	2009	2	0	2	Export	124	Canada	CAN	591	Panama	PAN								09	MISC.EDIBLE PRODUCTS ETC	1	No Quantity							870636			0
S3	2009	2009	2009	2	0	2	Export	124	Canada	CAN	598	Papua New Guinea	PNG								09	MISC.EDIBLE PRODUCTS ETC	1	No Quantity							39021			0
S3	2009	2009	2009	2	0	2	Export	124	Canada	CAN	604	Peru	PER								09	MISC.EDIBLE PRODUCTS ETC	1	No Quantity							385456			0
S3	2009	2009	2009	2	0	2	Export	124	Canada	CAN	608	Philippines	PHL								09	MISC.EDIBLE PRODUCTS ETC	1	No Quantity							5344022			0
S3	2009	2009	2009	2	0	2	Export	124	Canada	CAN	616	Poland	POL								09	MISC.EDIBLE PRODUCTS ETC	1	No Quantity							1348915			0
S3	2009	2009	2009	2	0	2	Export	124	Canada	CAN	620	Portugal	PRT								09	MISC.EDIBLE PRODUCTS ETC	1	No Quantity							533112			0
S3	2009	2009	2009	2	0	2	Export	124	Canada	CAN	634	Qatar	QAT								09	MISC.EDIBLE PRODUCTS ETC	1	No Quantity							365644			0
S3	2009	2009	2009	2	0	2	Export	124	Canada	CAN	642	Romania	ROU								09	MISC.EDIBLE PRODUCTS ETC	1	No Quantity							490841			0
S3	2009	2009	2009	2	0	2	Export	124	Canada	CAN	643	Russian Federation	RUS								09	MISC.EDIBLE PRODUCTS ETC	1	No Quantity							64138			0
S3	2009	2009	2009	2	0	2	Export	124	Canada	CAN	659	Saint Kitts and Nevis	KNA								09	MISC.EDIBLE PRODUCTS ETC	1	No Quantity							28188			0
S3	2009	2009	2009	2	0	2	Export	124	Canada	CAN	660	Anguilla	AIA								09	MISC.EDIBLE PRODUCTS ETC	1	No Quantity							12133			0
S3	2009	2009	2009	2	0	2	Export	124	Canada	CAN	662	Saint Lucia	LCA								09	MISC.EDIBLE PRODUCTS ETC	1	No Quantity							133221			0
S3	2009	2009	2009	2	0	2	Export	124	Canada	CAN	666	Saint Pierre and Miquelon	SPM								09	MISC.EDIBLE PRODUCTS ETC	1	No Quantity							309537			0
S3	2009	2009	2009	2	0	2	Export	124	Canada	CAN	670	Saint Vincent and the Grenadines	VCT								09	MISC.EDIBLE PRODUCTS ETC	1	No Quantity							87980			0
S3	2009	2009	2009	2	0	2	Export	124	Canada	CAN	682	Saudi Arabia	SAU								09	MISC.EDIBLE PRODUCTS ETC	1	No Quantity							3441482			0
S3	2009	2009	2009	2	0	2	Export	124	Canada	CAN	686	Senegal	SEN								09	MISC.EDIBLE PRODUCTS ETC	1	No Quantity							37947			0
S3	2009	2009	2009	2	0	2	Export	124	Canada	CAN	688	Serbia	SRB								09	MISC.EDIBLE PRODUCTS ETC	1	No Quantity							35206			0
S3	2009	2009	2009	2	0	2	Export	124	Canada	CAN	699	India	IND								09	MISC.EDIBLE PRODUCTS ETC	1	No Quantity							336388			0
S3	2009	2009	2009	2	0	2	Export	124	Canada	CAN	702	Singapore	SGP								09	MISC.EDIBLE PRODUCTS ETC	1	No Quantity							3252849			0
S3	2009	2009	2009	2	0	2	Export	124	Canada	CAN	703	Slovakia	SVK								09	MISC.EDIBLE PRODUCTS ETC	1	No Quantity							357839			0
S3	2009	2009	2009	2	0	2	Export	124	Canada	CAN	704	Viet Nam	VNM								09	MISC.EDIBLE PRODUCTS ETC	1	No Quantity							1616696			0
S3	2009	2009	2009	2	0	2	Export	124	Canada	CAN	705	Slovenia	SVN								09	MISC.EDIBLE PRODUCTS ETC	1	No Quantity							4748			0
S3	2009	2009	2009	2	0	2	Export	124	Canada	CAN	710	South Africa	ZAF								09	MISC.EDIBLE PRODUCTS ETC	1	No Quantity							3134200			0
S3	2009	2009	2009	2	0	2	Export	124	Canada	CAN	716	Zimbabwe	ZWE								09	MISC.EDIBLE PRODUCTS ETC	1	No Quantity							2010			0
S3	2009	2009	2009	2	0	2	Export	124	Canada	CAN	724	Spain	ESP								09	MISC.EDIBLE PRODUCTS ETC	1	No Quantity							570177			0
S3	2009	2009	2009	2	0	2	Export	124	Canada	CAN	752	Sweden	SWE								09	MISC.EDIBLE PRODUCTS ETC	1	No Quantity							570703			0
S3	2009	2009	2009	2	0	2	Export	124	Canada	CAN	757	Switzerland	CHE								09	MISC.EDIBLE PRODUCTS ETC	1	No Quantity							107271			0
S3	2009	2009	2009	2	0	2	Export	124	Canada	CAN	760	Syria	SYR								09	MISC.EDIBLE PRODUCTS ETC	1	No Quantity							684602			0
S3	2009	2009	2009	2	0	2	Export	124	Canada	CAN	764	Thailand	THA								09	MISC.EDIBLE PRODUCTS ETC	1	No Quantity							4424550			0
S3	2009	2009	2009	2	0	2	Export	124	Canada	CAN	780	Trinidad and Tobago	TTO								09	MISC.EDIBLE PRODUCTS ETC	1	No Quantity							1830372			0
S3	2009	2009	2009	2	0	2	Export	124	Canada	CAN	784	United Arab Emirates	ARE								09	MISC.EDIBLE PRODUCTS ETC	1	No Quantity							3609457			0
S3	2009	2009	2009	2	0	2	Export	124	Canada	CAN	792	Turkey	TUR								09	MISC.EDIBLE PRODUCTS ETC	1	No Quantity							1434731			0
S3	2009	2009	2009	2	0	2	Export	124	Canada	CAN	796	Turks and Caicos Isds	TCA								09	MISC.EDIBLE PRODUCTS ETC	1	No Quantity							1153			0
S3	2009	2009	2009	2	0	2	Export	124	Canada	CAN	804	Ukraine	UKR								09	MISC.EDIBLE PRODUCTS ETC	1	No Quantity							47038			0
S3	2009	2009	2009	2	0	2	Export	124	Canada	CAN	818	Egypt	EGY								09	MISC.EDIBLE PRODUCTS ETC	1	No Quantity							856447			0
S3	2009	2009	2009	2	0	2	Export	124	Canada	CAN	826	United Kingdom	GBR								09	MISC.EDIBLE PRODUCTS ETC	1	No Quantity							7395720			0
S3	2009	2009	2009	2	0	2	Export	124	Canada	CAN	842	USA	USA								09	MISC.EDIBLE PRODUCTS ETC	1	No Quantity							1172559263			0
S3	2009	2009	2009	2	0	2	Export	124	Canada	CAN	854	Burkina Faso	BFA								09	MISC.EDIBLE PRODUCTS ETC	1	No Quantity							5206			0
S3	2009	2009	2009	2	0	2	Export	124	Canada	CAN	858	Uruguay	URY								09	MISC.EDIBLE PRODUCTS ETC	1	No Quantity							21570			0
S3	2009	2009	2009	2	0	2	Export	124	Canada	CAN	862	Venezuela	VEN								09	MISC.EDIBLE PRODUCTS ETC	1	No Quantity							879091			0
S3	2009	2009	2009	2	0	2	Export	124	Canada	CAN	887	Yemen	YEM								09	MISC.EDIBLE PRODUCTS ETC	1	No Quantity							82779			0
S3	2009	2009	2009	2	0	2	Export	124	Canada	CAN	894	Zambia	ZMB								09	MISC.EDIBLE PRODUCTS ETC	1	No Quantity							13316			0
S3	2009	2009	2009	2	0	2	Export	140	Central African Rep.	CAF	0	World	WLD								09	MISC.EDIBLE PRODUCTS ETC	1	No Quantity							77603			0
S3	2009	2009	2009	2	0	2	Export	140	Central African Rep.	CAF	120	Cameroon	CMR								09	MISC.EDIBLE PRODUCTS ETC	1	No Quantity							77603			0
S3	2009	2009	2009	2	0	2	Export	124	Canada	CAN	0	World	WLD								11	BEVERAGES	1	No Quantity							702005361			0
S3	2009	2009	2009	2	0	2	Export	124	Canada	CAN	28	Antigua and Barbuda	ATG								11	BEVERAGES	1	No Quantity							621946			0
S3	2009	2009	2009	2	0	2	Export	124	Canada	CAN	32	Argentina	ARG								11	BEVERAGES	1	No Quantity							30920			0
S3	2009	2009	2009	2	0	2	Export	124	Canada	CAN	36	Australia	AUS								11	BEVERAGES	1	No Quantity							3158130			0
S3	2009	2009	2009	2	0	2	Export	124	Canada	CAN	40	Austria	AUT								11	BEVERAGES	1	No Quantity							13996			0
S3	2009	2009	2009	2	0	2	Export	124	Canada	CAN	44	Bahamas	BHS								11	BEVERAGES	1	No Quantity							647337			0
S3	2009	2009	2009	2	0	2	Export	124	Canada	CAN	48	Bahrain	BHR								11	BEVERAGES	1	No Quantity							276581			0
S3	2009	2009	2009	2	0	2	Export	124	Canada	CAN	52	Barbados	BRB								11	BEVERAGES	1	No Quantity							10658			0
S3	2009	2009	2009	2	0	2	Export	124	Canada	CAN	56	Belgium	BEL								11	BEVERAGES	1	No Quantity							942449			0
S3	2009	2009	2009	2	0	2	Export	124	Canada	CAN	60	Bermuda	BMU								11	BEVERAGES	1	No Quantity							118023			0
S3	2009	2009	2009	2	0	2	Export	124	Canada	CAN	76	Brazil	BRA								11	BEVERAGES	1	No Quantity							86761			0
S3	2009	2009	2009	2	0	2	Export	124	Canada	CAN	84	Belize	BLZ								11	BEVERAGES	1	No Quantity							15639			0
S3	2009	2009	2009	2	0	2	Export	124	Canada	CAN	92	Br. Virgin Isds	VGB								11	BEVERAGES	1	No Quantity							12300			0
S3	2009	2009	2009	2	0	2	Export	124	Canada	CAN	100	Bulgaria	BGR								11	BEVERAGES	1	No Quantity							61878			0
S3	2009	2009	2009	2	0	2	Export	124	Canada	CAN	116	Cambodia	KHM								11	BEVERAGES	1	No Quantity							83791			0
S3	2009	2009	2009	2	0	2	Export	124	Canada	CAN	136	Cayman Isds	CYM								11	BEVERAGES	1	No Quantity							58560			0
S3	2009	2009	2009	2	0	2	Export	124	Canada	CAN	152	Chile	CHL								11	BEVERAGES	1	No Quantity							118452			0
S3	2009	2009	2009	2	0	2	Export	124	Canada	CAN	156	China	CHN								11	BEVERAGES	1	No Quantity							5077310			0
S3	2009	2009	2009	2	0	2	Export	124	Canada	CAN	170	Colombia	COL								11	BEVERAGES	1	No Quantity							1364834			0
S3	2009	2009	2009	2	0	2	Export	124	Canada	CAN	188	Costa Rica	CRI								11	BEVERAGES	1	No Quantity							81			0
S3	2009	2009	2009	2	0	2	Export	124	Canada	CAN	191	Croatia	HRV								11	BEVERAGES	1	No Quantity							131926			0
S3	2009	2009	2009	2	0	2	Export	124	Canada	CAN	192	Cuba	CUB								11	BEVERAGES	1	No Quantity							6293			0
S3	2009	2009	2009	2	0	2	Export	124	Canada	CAN	203	Czechia	CZE								11	BEVERAGES	1	No Quantity							1409245			0
S3	2009	2009	2009	2	0	2	Export	124	Canada	CAN	208	Denmark	DNK								11	BEVERAGES	1	No Quantity							285827			0
S3	2009	2009	2009	2	0	2	Export	124	Canada	CAN	212	Dominica	DMA								11	BEVERAGES	1	No Quantity							43073			0
S3	2009	2009	2009	2	0	2	Export	124	Canada	CAN	214	Dominican Rep.	DOM								11	BEVERAGES	1	No Quantity							216354			0
S3	2009	2009	2009	2	0	2	Export	124	Canada	CAN	218	Ecuador	ECU								11	BEVERAGES	1	No Quantity							325265			0
S3	2009	2009	2009	2	0	2	Export	124	Canada	CAN	233	Estonia	EST								11	BEVERAGES	1	No Quantity							36601			0
S3	2009	2009	2009	2	0	2	Export	124	Canada	CAN	246	Finland	FIN								11	BEVERAGES	1	No Quantity							594796			0
S3	2009	2009	2009	2	0	2	Export	124	Canada	CAN	251	France	FRA								11	BEVERAGES	1	No Quantity							1319840			0
S3	2009	2009	2009	2	0	2	Export	124	Canada	CAN	258	French Polynesia	PYF								11	BEVERAGES	1	No Quantity							20719			0
S3	2009	2009	2009	2	0	2	Export	124	Canada	CAN	260	Fr. South Antarctic Terr.	ATF								11	BEVERAGES	1	No Quantity							9458			0
S3	2009	2009	2009	2	0	2	Export	124	Canada	CAN	276	Germany	DEU								11	BEVERAGES	1	No Quantity							2159918			0
S3	2009	2009	2009	2	0	2	Export	124	Canada	CAN	288	Ghana	GHA								11	BEVERAGES	1	No Quantity							11945			0
S3	2009	2009	2009	2	0	2	Export	124	Canada	CAN	300	Greece	GRC								11	BEVERAGES	1	No Quantity							17783			0
S3	2009	2009	2009	2	0	2	Export	124	Canada	CAN	304	Greenland	GRL								11	BEVERAGES	1	No Quantity							187974			0
S3	2009	2009	2009	2	0	2	Export	124	Canada	CAN	308	Grenada	GRD								11	BEVERAGES	1	No Quantity							22632			0
S3	2009	2009	2009	2	0	2	Export	124	Canada	CAN	320	Guatemala	GTM								11	BEVERAGES	1	No Quantity							188982			0
S3	2009	2009	2009	2	0	2	Export	124	Canada	CAN	328	Guyana	GUY								11	BEVERAGES	1	No Quantity							19127			0
S3	2009	2009	2009	2	0	2	Export	124	Canada	CAN	332	Haiti	HTI								11	BEVERAGES	1	No Quantity							283938			0
S3	2009	2009	2009	2	0	2	Export	124	Canada	CAN	344	China, Hong Kong SAR	HKG								11	BEVERAGES	1	No Quantity							1384856			0
S3	2009	2009	2009	2	0	2	Export	124	Canada	CAN	348	Hungary	HUN								11	BEVERAGES	1	No Quantity							363276			0
S3	2009	2009	2009	2	0	2	Export	124	Canada	CAN	352	Iceland	ISL								11	BEVERAGES	1	No Quantity							1868			0
S3	2009	2009	2009	2	0	2	Export	124	Canada	CAN	360	Indonesia	IDN								11	BEVERAGES	1	No Quantity							288773			0
S3	2009	2009	2009	2	0	2	Export	124	Canada	CAN	372	Ireland	IRL								11	BEVERAGES	1	No Quantity							1236840			0
S3	2009	2009	2009	2	0	2	Export	124	Canada	CAN	376	Israel	ISR								11	BEVERAGES	1	No Quantity							174874			0
S3	2009	2009	2009	2	0	2	Export	124	Canada	CAN	381	Italy	ITA								11	BEVERAGES	1	No Quantity							156344			0
S3	2009	2009	2009	2	0	2	Export	124	Canada	CAN	388	Jamaica	JAM								11	BEVERAGES	1	No Quantity							32058			0
S3	2009	2009	2009	2	0	2	Export	124	Canada	CAN	392	Japan	JPN								11	BEVERAGES	1	No Quantity							9625349			0
S3	2009	2009	2009	2	0	2	Export	124	Canada	CAN	398	Kazakhstan	KAZ								11	BEVERAGES	1	No Quantity							596			0
S3	2009	2009	2009	2	0	2	Export	124	Canada	CAN	410	Rep. of Korea	KOR								11	BEVERAGES	1	No Quantity							2980534			0
S3	2009	2009	2009	2	0	2	Export	124	Canada	CAN	414	Kuwait	KWT								11	BEVERAGES	1	No Quantity							25656			0
S3	2009	2009	2009	2	0	2	Export	124	Canada	CAN	422	Lebanon	LBN								11	BEVERAGES	1	No Quantity							101758			0
S3	2009	2009	2009	2	0	2	Export	124	Canada	CAN	428	Latvia	LVA								11	BEVERAGES	1	No Quantity							294092			0
S3	2009	2009	2009	2	0	2	Export	124	Canada	CAN	440	Lithuania	LTU								11	BEVERAGES	1	No Quantity							77201			0
S3	2009	2009	2009	2	0	2	Export	124	Canada	CAN	442	Luxembourg	LUX								11	BEVERAGES	1	No Quantity							4517			0
S3	2009	2009	2009	2	0	2	Export	124	Canada	CAN	458	Malaysia	MYS								11	BEVERAGES	1	No Quantity							1562804			0
S3	2009	2009	2009	2	0	2	Export	124	Canada	CAN	462	Maldives	MDV								11	BEVERAGES	1	No Quantity							3888			0
S3	2009	2009	2009	2	0	2	Export	124	Canada	CAN	484	Mexico	MEX								11	BEVERAGES	1	No Quantity							247942			0
S3	2009	2009	2009	2	0	2	Export	124	Canada	CAN	490	Other Asia, nes									11	BEVERAGES	1	No Quantity							3869025			0
S3	2009	2009	2009	2	0	2	Export	124	Canada	CAN	528	Netherlands	NLD								11	BEVERAGES	1	No Quantity							727063			0
S3	2009	2009	2009	2	0	2	Export	124	Canada	CAN	530	Neth. Antilles	ANT								11	BEVERAGES	1	No Quantity							736648			0
S3	2009	2009	2009	2	0	2	Export	124	Canada	CAN	533	Aruba	ABW								11	BEVERAGES	1	No Quantity							72813			0
S3	2009	2009	2009	2	0	2	Export	124	Canada	CAN	554	New Zealand	NZL								11	BEVERAGES	1	No Quantity							56669			0
S3	2009	2009	2009	2	0	2	Export	124	Canada	CAN	579	Norway	NOR								11	BEVERAGES	1	No Quantity							50044			0
S3	2009	2009	2009	2	0	2	Export	124	Canada	CAN	581	United States Minor Outlying Islands	UMI								11	BEVERAGES	1	No Quantity							20069			0
S3	2009	2009	2009	2	0	2	Export	124	Canada	CAN	586	Pakistan	PAK								11	BEVERAGES	1	No Quantity							5271			0
S3	2009	2009	2009	2	0	2	Export	124	Canada	CAN	591	Panama	PAN								11	BEVERAGES	1	No Quantity							35111			0
S3	2009	2009	2009	2	0	2	Export	124	Canada	CAN	604	Peru	PER								11	BEVERAGES	1	No Quantity							46608			0
S3	2009	2009	2009	2	0	2	Export	124	Canada	CAN	608	Philippines	PHL								11	BEVERAGES	1	No Quantity							981405			0
S3	2009	2009	2009	2	0	2	Export	124	Canada	CAN	616	Poland	POL								11	BEVERAGES	1	No Quantity							3690263			0
S3	2009	2009	2009	2	0	2	Export	124	Canada	CAN	620	Portugal	PRT								11	BEVERAGES	1	No Quantity							3961			0
S3	2009	2009	2009	2	0	2	Export	124	Canada	CAN	634	Qatar	QAT								11	BEVERAGES	1	No Quantity							1993			0
S3	2009	2009	2009	2	0	2	Export	124	Canada	CAN	642	Romania	ROU								11	BEVERAGES	1	No Quantity							572455			0
S3	2009	2009	2009	2	0	2	Export	124	Canada	CAN	643	Russian Federation	RUS								11	BEVERAGES	1	No Quantity							24633			0
S3	2009	2009	2009	2	0	2	Export	124	Canada	CAN	659	Saint Kitts and Nevis	KNA								11	BEVERAGES	1	No Quantity							296904			0
S3	2009	2009	2009	2	0	2	Export	124	Canada	CAN	660	Anguilla	AIA								11	BEVERAGES	1	No Quantity							114949			0
S3	2009	2009	2009	2	0	2	Export	124	Canada	CAN	662	Saint Lucia	LCA								11	BEVERAGES	1	No Quantity							41434			0
S3	2009	2009	2009	2	0	2	Export	124	Canada	CAN	666	Saint Pierre and Miquelon	SPM								11	BEVERAGES	1	No Quantity							296213			0
S3	2009	2009	2009	2	0	2	Export	124	Canada	CAN	670	Saint Vincent and the Grenadines	VCT								11	BEVERAGES	1	No Quantity							20125			0
S3	2009	2009	2009	2	0	2	Export	124	Canada	CAN	688	Serbia	SRB								11	BEVERAGES	1	No Quantity							160214			0
S3	2009	2009	2009	2	0	2	Export	124	Canada	CAN	699	India	IND								11	BEVERAGES	1	No Quantity							60439			0
S3	2009	2009	2009	2	0	2	Export	124	Canada	CAN	702	Singapore	SGP								11	BEVERAGES	1	No Quantity							1373521			0
S3	2009	2009	2009	2	0	2	Export	124	Canada	CAN	704	Viet Nam	VNM								11	BEVERAGES	1	No Quantity							1661654			0
S3	2009	2009	2009	2	0	2	Export	124	Canada	CAN	705	Slovenia	SVN								11	BEVERAGES	1	No Quantity							567004			0
S3	2009	2009	2009	2	0	2	Export	124	Canada	CAN	710	South Africa	ZAF								11	BEVERAGES	1	No Quantity							552			0
S3	2009	2009	2009	2	0	2	Export	124	Canada	CAN	724	Spain	ESP								11	BEVERAGES	1	No Quantity							378729			0
S3	2009	2009	2009	2	0	2	Export	124	Canada	CAN	740	Suriname	SUR								11	BEVERAGES	1	No Quantity							23203			0
S3	2009	2009	2009	2	0	2	Export	124	Canada	CAN	752	Sweden	SWE								11	BEVERAGES	1	No Quantity							2276879			0
S3	2009	2009	2009	2	0	2	Export	124	Canada	CAN	757	Switzerland	CHE								11	BEVERAGES	1	No Quantity							1186732			0
S3	2009	2009	2009	2	0	2	Export	124	Canada	CAN	764	Thailand	THA								11	BEVERAGES	1	No Quantity							7898674			0
S3	2009	2009	2009	2	0	2	Export	124	Canada	CAN	768	Togo	TGO								11	BEVERAGES	1	No Quantity							24615			0
S3	2009	2009	2009	2	0	2	Export	124	Canada	CAN	780	Trinidad and Tobago	TTO								11	BEVERAGES	1	No Quantity							149271			0
S3	2009	2009	2009	2	0	2	Export	124	Canada	CAN	784	United Arab Emirates	ARE								11	BEVERAGES	1	No Quantity							273165			0
S3	2009	2009	2009	2	0	2	Export	124	Canada	CAN	792	Turkey	TUR								11	BEVERAGES	1	No Quantity							102473			0
S3	2009	2009	2009	2	0	2	Export	124	Canada	CAN	796	Turks and Caicos Isds	TCA								11	BEVERAGES	1	No Quantity							25813			0
S3	2009	2009	2009	2	0	2	Export	124	Canada	CAN	826	United Kingdom	GBR								11	BEVERAGES	1	No Quantity							5512764			0
S3	2009	2009	2009	2	0	2	Export	124	Canada	CAN	842	USA	USA								11	BEVERAGES	1	No Quantity							629785698			0
S3	2009	2009	2009	2	0	2	Export	124	Canada	CAN	862	Venezuela	VEN								11	BEVERAGES	1	No Quantity							325739			0
S3	2009	2009	2009	2	0	2	Export	140	Central African Rep.	CAF	0	World	WLD								11	BEVERAGES	1	No Quantity							123331			0
S3	2009	2009	2009	2	0	2	Export	140	Central African Rep.	CAF	180	Dem. Rep. of the Congo	COD								11	BEVERAGES	1	No Quantity							7045			0
S3	2009	2009	2009	2	0	2	Export	140	Central African Rep.	CAF	251	France	FRA								11	BEVERAGES	1	No Quantity							116286			0
S3	2009	2009	2009	2	0	2	Export	124	Canada	CAN	0	World	WLD								12	TOBACCO,TOBACCO MANUFACT	1	No Quantity							137085580			0
S3	2009	2009	2009	2	0	2	Export	124	Canada	CAN	36	Australia	AUS								12	TOBACCO,TOBACCO MANUFACT	1	No Quantity							48322			0
S3	2009	2009	2009	2	0	2	Export	124	Canada	CAN	156	China	CHN								12	TOBACCO,TOBACCO MANUFACT	1	No Quantity							176740			0
S3	2009	2009	2009	2	0	2	Export	124	Canada	CAN	214	Dominican Rep.	DOM								12	TOBACCO,TOBACCO MANUFACT	1	No Quantity							19160			0
S3	2009	2009	2009	2	0	2	Export	124	Canada	CAN	251	France	FRA								12	TOBACCO,TOBACCO MANUFACT	1	No Quantity							24164			0
S3	2009	2009	2009	2	0	2	Export	124	Canada	CAN	276	Germany	DEU								12	TOBACCO,TOBACCO MANUFACT	1	No Quantity							517415			0
S3	2009	2009	2009	2	0	2	Export	124	Canada	CAN	344	China, Hong Kong SAR	HKG								12	TOBACCO,TOBACCO MANUFACT	1	No Quantity							3578397			0
S3	2009	2009	2009	2	0	2	Export	124	Canada	CAN	360	Indonesia	IDN								12	TOBACCO,TOBACCO MANUFACT	1	No Quantity							2827			0
S3	2009	2009	2009	2	0	2	Export	124	Canada	CAN	364	Iran	IRN								12	TOBACCO,TOBACCO MANUFACT	1	No Quantity							25291			0
S3	2009	2009	2009	2	0	2	Export	124	Canada	CAN	376	Israel	ISR								12	TOBACCO,TOBACCO MANUFACT	1	No Quantity							314214			0
S3	2009	2009	2009	2	0	2	Export	124	Canada	CAN	392	Japan	JPN								12	TOBACCO,TOBACCO MANUFACT	1	No Quantity							459007			0
S3	2009	2009	2009	2	0	2	Export	124	Canada	CAN	404	Kenya	KEN								12	TOBACCO,TOBACCO MANUFACT	1	No Quantity							4317			0
S3	2009	2009	2009	2	0	2	Export	124	Canada	CAN	410	Rep. of Korea	KOR								12	TOBACCO,TOBACCO MANUFACT	1	No Quantity							2910077			0
S3	2009	2009	2009	2	0	2	Export	124	Canada	CAN	484	Mexico	MEX								12	TOBACCO,TOBACCO MANUFACT	1	No Quantity							15354368			0
S3	2009	2009	2009	2	0	2	Export	124	Canada	CAN	528	Netherlands	NLD								12	TOBACCO,TOBACCO MANUFACT	1	No Quantity							2116			0
S3	2009	2009	2009	2	0	2	Export	124	Canada	CAN	591	Panama	PAN								12	TOBACCO,TOBACCO MANUFACT	1	No Quantity							155932			0
S3	2009	2009	2009	2	0	2	Export	124	Canada	CAN	608	Philippines	PHL								12	TOBACCO,TOBACCO MANUFACT	1	No Quantity							2565511			0
S3	2009	2009	2009	2	0	2	Export	124	Canada	CAN	643	Russian Federation	RUS								12	TOBACCO,TOBACCO MANUFACT	1	No Quantity							221887			0
S3	2009	2009	2009	2	0	2	Export	124	Canada	CAN	666	Saint Pierre and Miquelon	SPM								12	TOBACCO,TOBACCO MANUFACT	1	No Quantity							451690			0
S3	2009	2009	2009	2	0	2	Export	124	Canada	CAN	710	South Africa	ZAF								12	TOBACCO,TOBACCO MANUFACT	1	No Quantity							147025			0
S3	2009	2009	2009	2	0	2	Export	124	Canada	CAN	757	Switzerland	CHE								12	TOBACCO,TOBACCO MANUFACT	1	No Quantity							9461			0
S3	2009	2009	2009	2	0	2	Export	124	Canada	CAN	784	United Arab Emirates	ARE								12	TOBACCO,TOBACCO MANUFACT	1	No Quantity							502748			0
S3	2009	2009	2009	2	0	2	Export	124	Canada	CAN	826	United Kingdom	GBR								12	TOBACCO,TOBACCO MANUFACT	1	No Quantity							139695			0
S3	2009	2009	2009	2	0	2	Export	124	Canada	CAN	842	USA	USA								12	TOBACCO,TOBACCO MANUFACT	1	No Quantity							109455216			0
S3	2009	2009	2009	2	0	2	Export	140	Central African Rep.	CAF	0	World	WLD								12	TOBACCO,TOBACCO MANUFACT	1	No Quantity							27685			0
S3	2009	2009	2009	2	0	2	Export	140	Central African Rep.	CAF	120	Cameroon	CMR								12	TOBACCO,TOBACCO MANUFACT	1	No Quantity							27685			0
S3	2009	2009	2009	2	0	2	Export	124	Canada	CAN	0	World	WLD								21	HIDES,SKINS,FURSKINS,RAW	1	No Quantity							418113558			0
S3	2009	2009	2009	2	0	2	Export	124	Canada	CAN	32	Argentina	ARG								21	HIDES,SKINS,FURSKINS,RAW	1	No Quantity							1048559			0
S3	2009	2009	2009	2	0	2	Export	124	Canada	CAN	36	Australia	AUS								21	HIDES,SKINS,FURSKINS,RAW	1	No Quantity							22035			0
S3	2009	2009	2009	2	0	2	Export	124	Canada	CAN	40	Austria	AUT								21	HIDES,SKINS,FURSKINS,RAW	1	No Quantity							407829			0
S3	2009	2009	2009	2	0	2	Export	124	Canada	CAN	56	Belgium	BEL								21	HIDES,SKINS,FURSKINS,RAW	1	No Quantity							716513			0
S3	2009	2009	2009	2	0	2	Export	124	Canada	CAN	72	Botswana	BWA								21	HIDES,SKINS,FURSKINS,RAW	1	No Quantity							782			0
S3	2009	2009	2009	2	0	2	Export	124	Canada	CAN	152	Chile	CHL								21	HIDES,SKINS,FURSKINS,RAW	1	No Quantity							204914			0
S3	2009	2009	2009	2	0	2	Export	124	Canada	CAN	156	China	CHN								21	HIDES,SKINS,FURSKINS,RAW	1	No Quantity							123855235			0
S3	2009	2009	2009	2	0	2	Export	124	Canada	CAN	162	Christmas Isds	CXR								21	HIDES,SKINS,FURSKINS,RAW	1	No Quantity							109685			0
S3	2009	2009	2009	2	0	2	Export	124	Canada	CAN	188	Costa Rica	CRI								21	HIDES,SKINS,FURSKINS,RAW	1	No Quantity							36725			0
S3	2009	2009	2009	2	0	2	Export	124	Canada	CAN	191	Croatia	HRV								21	HIDES,SKINS,FURSKINS,RAW	1	No Quantity							288933			0
S3	2009	2009	2009	2	0	2	Export	124	Canada	CAN	196	Cyprus	CYP								21	HIDES,SKINS,FURSKINS,RAW	1	No Quantity							141			0
S3	2009	2009	2009	2	0	2	Export	124	Canada	CAN	203	Czechia	CZE								21	HIDES,SKINS,FURSKINS,RAW	1	No Quantity							26133			0
S3	2009	2009	2009	2	0	2	Export	124	Canada	CAN	208	Denmark	DNK								21	HIDES,SKINS,FURSKINS,RAW	1	No Quantity							2066646			0
S3	2009	2009	2009	2	0	2	Export	124	Canada	CAN	233	Estonia	EST								21	HIDES,SKINS,FURSKINS,RAW	1	No Quantity							920150			0
S3	2009	2009	2009	2	0	2	Export	124	Canada	CAN	246	Finland	FIN								21	HIDES,SKINS,FURSKINS,RAW	1	No Quantity							1024005			0
S3	2009	2009	2009	2	0	2	Export	124	Canada	CAN	251	France	FRA								21	HIDES,SKINS,FURSKINS,RAW	1	No Quantity							541210			0
S3	2009	2009	2009	2	0	2	Export	124	Canada	CAN	276	Germany	DEU								21	HIDES,SKINS,FURSKINS,RAW	1	No Quantity							3079216			0
S3	2009	2009	2009	2	0	2	Export	124	Canada	CAN	300	Greece	GRC								21	HIDES,SKINS,FURSKINS,RAW	1	No Quantity							8770296			0
S3	2009	2009	2009	2	0	2	Export	124	Canada	CAN	344	China, Hong Kong SAR	HKG								21	HIDES,SKINS,FURSKINS,RAW	1	No Quantity							94145255			0
S3	2009	2009	2009	2	0	2	Export	124	Canada	CAN	348	Hungary	HUN								21	HIDES,SKINS,FURSKINS,RAW	1	No Quantity							291015			0
S3	2009	2009	2009	2	0	2	Export	124	Canada	CAN	360	Indonesia	IDN								21	HIDES,SKINS,FURSKINS,RAW	1	No Quantity							65924			0
S3	2009	2009	2009	2	0	2	Export	124	Canada	CAN	376	Israel	ISR								21	HIDES,SKINS,FURSKINS,RAW	1	No Quantity							66553			0
S3	2009	2009	2009	2	0	2	Export	124	Canada	CAN	381	Italy	ITA								21	HIDES,SKINS,FURSKINS,RAW	1	No Quantity							4415100			0
S3	2009	2009	2009	2	0	2	Export	124	Canada	CAN	392	Japan	JPN								21	HIDES,SKINS,FURSKINS,RAW	1	No Quantity							6675779			0
S3	2009	2009	2009	2	0	2	Export	124	Canada	CAN	408	Dem. People's Rep. of Korea	PRK								21	HIDES,SKINS,FURSKINS,RAW	1	No Quantity							571546			0
S3	2009	2009	2009	2	0	2	Export	124	Canada	CAN	410	Rep. of Korea	KOR								21	HIDES,SKINS,FURSKINS,RAW	1	No Quantity							35232813			0
S3	2009	2009	2009	2	0	2	Export	124	Canada	CAN	414	Kuwait	KWT								21	HIDES,SKINS,FURSKINS,RAW	1	No Quantity							52750			0
S3	2009	2009	2009	2	0	2	Export	124	Canada	CAN	422	Lebanon	LBN								21	HIDES,SKINS,FURSKINS,RAW	1	No Quantity							37353			0
S3	2009	2009	2009	2	0	2	Export	124	Canada	CAN	440	Lithuania	LTU								21	HIDES,SKINS,FURSKINS,RAW	1	No Quantity							71064			0
S3	2009	2009	2009	2	0	2	Export	124	Canada	CAN	484	Mexico	MEX								21	HIDES,SKINS,FURSKINS,RAW	1	No Quantity							1547532			0
S3	2009	2009	2009	2	0	2	Export	124	Canada	CAN	490	Other Asia, nes									21	HIDES,SKINS,FURSKINS,RAW	1	No Quantity							27875199			0
S3	2009	2009	2009	2	0	2	Export	124	Canada	CAN	528	Netherlands	NLD								21	HIDES,SKINS,FURSKINS,RAW	1	No Quantity							1108455			0
S3	2009	2009	2009	2	0	2	Export	124	Canada	CAN	554	New Zealand	NZL								21	HIDES,SKINS,FURSKINS,RAW	1	No Quantity							5154			0
S3	2009	2009	2009	2	0	2	Export	124	Canada	CAN	579	Norway	NOR								21	HIDES,SKINS,FURSKINS,RAW	1	No Quantity							22342			0
S3	2009	2009	2009	2	0	2	Export	124	Canada	CAN	581	United States Minor Outlying Islands	UMI								21	HIDES,SKINS,FURSKINS,RAW	1	No Quantity							248071			0
S3	2009	2009	2009	2	0	2	Export	124	Canada	CAN	604	Peru	PER								21	HIDES,SKINS,FURSKINS,RAW	1	No Quantity							7521			0
S3	2009	2009	2009	2	0	2	Export	124	Canada	CAN	616	Poland	POL								21	HIDES,SKINS,FURSKINS,RAW	1	No Quantity							1813394			0
S3	2009	2009	2009	2	0	2	Export	124	Canada	CAN	620	Portugal	PRT								21	HIDES,SKINS,FURSKINS,RAW	1	No Quantity							359317			0
S3	2009	2009	2009	2	0	2	Export	124	Canada	CAN	643	Russian Federation	RUS								21	HIDES,SKINS,FURSKINS,RAW	1	No Quantity							355661			0
S3	2009	2009	2009	2	0	2	Export	124	Canada	CAN	699	India	IND								21	HIDES,SKINS,FURSKINS,RAW	1	No Quantity							262388			0
S3	2009	2009	2009	2	0	2	Export	124	Canada	CAN	703	Slovakia	SVK								21	HIDES,SKINS,FURSKINS,RAW	1	No Quantity							1252			0
S3	2009	2009	2009	2	0	2	Export	124	Canada	CAN	704	Viet Nam	VNM								21	HIDES,SKINS,FURSKINS,RAW	1	No Quantity							1992741			0
S3	2009	2009	2009	2	0	2	Export	124	Canada	CAN	710	South Africa	ZAF								21	HIDES,SKINS,FURSKINS,RAW	1	No Quantity							2096			0
S3	2009	2009	2009	2	0	2	Export	124	Canada	CAN	724	Spain	ESP								21	HIDES,SKINS,FURSKINS,RAW	1	No Quantity							315801			0
S3	2009	2009	2009	2	0	2	Export	124	Canada	CAN	752	Sweden	SWE								21	HIDES,SKINS,FURSKINS,RAW	1	No Quantity							9326			0
S3	2009	2009	2009	2	0	2	Export	124	Canada	CAN	757	Switzerland	CHE								21	HIDES,SKINS,FURSKINS,RAW	1	No Quantity							97828			0
S3	2009	2009	2009	2	0	2	Export	124	Canada	CAN	764	Thailand	THA								21	HIDES,SKINS,FURSKINS,RAW	1	No Quantity							1799737			0
S3	2009	2009	2009	2	0	2	Export	124	Canada	CAN	784	United Arab Emirates	ARE								21	HIDES,SKINS,FURSKINS,RAW	1	No Quantity							33492			0
S3	2009	2009	2009	2	0	2	Export	124	Canada	CAN	792	Turkey	TUR								21	HIDES,SKINS,FURSKINS,RAW	1	No Quantity							102273			0
S3	2009	2009	2009	2	0	2	Export	124	Canada	CAN	804	Ukraine	UKR								21	HIDES,SKINS,FURSKINS,RAW	1	No Quantity							532111			0
S3	2009	2009	2009	2	0	2	Export	124	Canada	CAN	826	United Kingdom	GBR								21	HIDES,SKINS,FURSKINS,RAW	1	No Quantity							680439			0
S3	2009	2009	2009	2	0	2	Export	124	Canada	CAN	842	USA	USA								21	HIDES,SKINS,FURSKINS,RAW	1	No Quantity							94188766			0
S3	2009	2009	2009	2	0	2	Export	124	Canada	CAN	858	Uruguay	URY								21	HIDES,SKINS,FURSKINS,RAW	1	No Quantity							3159			0
S3	2009	2009	2009	2	0	2	Export	124	Canada	CAN	887	Yemen	YEM								21	HIDES,SKINS,FURSKINS,RAW	1	No Quantity							5345			0
S3	2009	2009	2009	2	0	2	Export	140	Central African Rep.	CAF	0	World	WLD								21	HIDES,SKINS,FURSKINS,RAW	1	No Quantity							6198			0
S3	2009	2009	2009	2	0	2	Export	140	Central African Rep.	CAF	566	Nigeria	NGA								21	HIDES,SKINS,FURSKINS,RAW	1	No Quantity							6198			0
S3	2009	2009	2009	2	0	2	Export	124	Canada	CAN	0	World	WLD								22	OIL SEED,OLEAGINUS FRUIT	1	No Quantity							4469753652			0
S3	2009	2009	2009	2	0	2	Export	124	Canada	CAN	8	Albania	ALB								22	OIL SEED,OLEAGINUS FRUIT	1	No Quantity							423			0
S3	2009	2009	2009	2	0	2	Export	124	Canada	CAN	32	Argentina	ARG								22	OIL SEED,OLEAGINUS FRUIT	1	No Quantity							43870			0
S3	2009	2009	2009	2	0	2	Export	124	Canada	CAN	36	Australia	AUS								22	OIL SEED,OLEAGINUS FRUIT	1	No Quantity							1562231			0
S3	2009	2009	2009	2	0	2	Export	124	Canada	CAN	40	Austria	AUT								22	OIL SEED,OLEAGINUS FRUIT	1	No Quantity							25879			0
S3	2009	2009	2009	2	0	2	Export	124	Canada	CAN	50	Bangladesh	BGD								22	OIL SEED,OLEAGINUS FRUIT	1	No Quantity							48193754			0
S3	2009	2009	2009	2	0	2	Export	124	Canada	CAN	52	Barbados	BRB								22	OIL SEED,OLEAGINUS FRUIT	1	No Quantity							41117			0
S3	2009	2009	2009	2	0	2	Export	124	Canada	CAN	56	Belgium	BEL								22	OIL SEED,OLEAGINUS FRUIT	1	No Quantity							175342212			0
S3	2009	2009	2009	2	0	2	Export	124	Canada	CAN	60	Bermuda	BMU								22	OIL SEED,OLEAGINUS FRUIT	1	No Quantity							490			0
S3	2009	2009	2009	2	0	2	Export	124	Canada	CAN	76	Brazil	BRA								22	OIL SEED,OLEAGINUS FRUIT	1	No Quantity							2868707			0
S3	2009	2009	2009	2	0	2	Export	124	Canada	CAN	96	Brunei Darussalam	BRN								22	OIL SEED,OLEAGINUS FRUIT	1	No Quantity							57251			0
S3	2009	2009	2009	2	0	2	Export	124	Canada	CAN	100	Bulgaria	BGR								22	OIL SEED,OLEAGINUS FRUIT	1	No Quantity							12474			0
S3	2009	2009	2009	2	0	2	Export	124	Canada	CAN	152	Chile	CHL								22	OIL SEED,OLEAGINUS FRUIT	1	No Quantity							940426			0
S3	2009	2009	2009	2	0	2	Export	124	Canada	CAN	156	China	CHN								22	OIL SEED,OLEAGINUS FRUIT	1	No Quantity							1371114367			0
S3	2009	2009	2009	2	0	2	Export	124	Canada	CAN	170	Colombia	COL								22	OIL SEED,OLEAGINUS FRUIT	1	No Quantity							1859073			0
S3	2009	2009	2009	2	0	2	Export	124	Canada	CAN	188	Costa Rica	CRI								22	OIL SEED,OLEAGINUS FRUIT	1	No Quantity							1075981			0
S3	2009	2009	2009	2	0	2	Export	124	Canada	CAN	191	Croatia	HRV								22	OIL SEED,OLEAGINUS FRUIT	1	No Quantity							230664			0
S3	2009	2009	2009	2	0	2	Export	124	Canada	CAN	192	Cuba	CUB								22	OIL SEED,OLEAGINUS FRUIT	1	No Quantity							5062			0
S3	2009	2009	2009	2	0	2	Export	124	Canada	CAN	203	Czechia	CZE								22	OIL SEED,OLEAGINUS FRUIT	1	No Quantity							1082533			0
S3	2009	2009	2009	2	0	2	Export	124	Canada	CAN	208	Denmark	DNK								22	OIL SEED,OLEAGINUS FRUIT	1	No Quantity							23186832			0
S3	2009	2009	2009	2	0	2	Export	124	Canada	CAN	212	Dominica	DMA								22	OIL SEED,OLEAGINUS FRUIT	1	No Quantity							249			0
S3	2009	2009	2009	2	0	2	Export	124	Canada	CAN	214	Dominican Rep.	DOM								22	OIL SEED,OLEAGINUS FRUIT	1	No Quantity							303446			0
S3	2009	2009	2009	2	0	2	Export	124	Canada	CAN	218	Ecuador	ECU								22	OIL SEED,OLEAGINUS FRUIT	1	No Quantity							648939			0
S3	2009	2009	2009	2	0	2	Export	124	Canada	CAN	222	El Salvador	SLV								22	OIL SEED,OLEAGINUS FRUIT	1	No Quantity							267142			0
S3	2009	2009	2009	2	0	2	Export	124	Canada	CAN	233	Estonia	EST								22	OIL SEED,OLEAGINUS FRUIT	1	No Quantity							328590			0
S3	2009	2009	2009	2	0	2	Export	124	Canada	CAN	246	Finland	FIN								22	OIL SEED,OLEAGINUS FRUIT	1	No Quantity							439871			0
S3	2009	2009	2009	2	0	2	Export	124	Canada	CAN	251	France	FRA								22	OIL SEED,OLEAGINUS FRUIT	1	No Quantity							967973			0
S3	2009	2009	2009	2	0	2	Export	124	Canada	CAN	276	Germany	DEU								22	OIL SEED,OLEAGINUS FRUIT	1	No Quantity							49802126			0
S3	2009	2009	2009	2	0	2	Export	124	Canada	CAN	288	Ghana	GHA								22	OIL SEED,OLEAGINUS FRUIT	1	No Quantity							7567			0
S3	2009	2009	2009	2	0	2	Export	124	Canada	CAN	300	Greece	GRC								22	OIL SEED,OLEAGINUS FRUIT	1	No Quantity							184256			0
S3	2009	2009	2009	2	0	2	Export	124	Canada	CAN	308	Grenada	GRD								22	OIL SEED,OLEAGINUS FRUIT	1	No Quantity							2015			0
S3	2009	2009	2009	2	0	2	Export	124	Canada	CAN	320	Guatemala	GTM								22	OIL SEED,OLEAGINUS FRUIT	1	No Quantity							907175			0
S3	2009	2009	2009	2	0	2	Export	124	Canada	CAN	328	Guyana	GUY								22	OIL SEED,OLEAGINUS FRUIT	1	No Quantity							3396			0
S3	2009	2009	2009	2	0	2	Export	124	Canada	CAN	340	Honduras	HND								22	OIL SEED,OLEAGINUS FRUIT	1	No Quantity							321901			0
S3	2009	2009	2009	2	0	2	Export	124	Canada	CAN	344	China, Hong Kong SAR	HKG								22	OIL SEED,OLEAGINUS FRUIT	1	No Quantity							16913486			0
S3	2009	2009	2009	2	0	2	Export	124	Canada	CAN	360	Indonesia	IDN								22	OIL SEED,OLEAGINUS FRUIT	1	No Quantity							562576			0
S3	2009	2009	2009	2	0	2	Export	124	Canada	CAN	364	Iran	IRN								22	OIL SEED,OLEAGINUS FRUIT	1	No Quantity							54602646			0
S3	2009	2009	2009	2	0	2	Export	124	Canada	CAN	368	Iraq	IRQ								22	OIL SEED,OLEAGINUS FRUIT	1	No Quantity							98494			0
S3	2009	2009	2009	2	0	2	Export	124	Canada	CAN	372	Ireland	IRL								22	OIL SEED,OLEAGINUS FRUIT	1	No Quantity							558725			0
S3	2009	2009	2009	2	0	2	Export	124	Canada	CAN	376	Israel	ISR								22	OIL SEED,OLEAGINUS FRUIT	1	No Quantity							28528990			0
S3	2009	2009	2009	2	0	2	Export	124	Canada	CAN	381	Italy	ITA								22	OIL SEED,OLEAGINUS FRUIT	1	No Quantity							39873937			0
S3	2009	2009	2009	2	0	2	Export	124	Canada	CAN	388	Jamaica	JAM								22	OIL SEED,OLEAGINUS FRUIT	1	No Quantity							161660			0
S3	2009	2009	2009	2	0	2	Export	124	Canada	CAN	392	Japan	JPN								22	OIL SEED,OLEAGINUS FRUIT	1	No Quantity							1035345433			0
S3	2009	2009	2009	2	0	2	Export	124	Canada	CAN	400	Jordan	JOR								22	OIL SEED,OLEAGINUS FRUIT	1	No Quantity							618516			0
S3	2009	2009	2009	2	0	2	Export	124	Canada	CAN	410	Rep. of Korea	KOR								22	OIL SEED,OLEAGINUS FRUIT	1	No Quantity							1793754			0
S3	2009	2009	2009	2	0	2	Export	124	Canada	CAN	414	Kuwait	KWT								22	OIL SEED,OLEAGINUS FRUIT	1	No Quantity							390391			0
S3	2009	2009	2009	2	0	2	Export	124	Canada	CAN	422	Lebanon	LBN								22	OIL SEED,OLEAGINUS FRUIT	1	No Quantity							351997			0
S3	2009	2009	2009	2	0	2	Export	124	Canada	CAN	440	Lithuania	LTU								22	OIL SEED,OLEAGINUS FRUIT	1	No Quantity							14936			0
S3	2009	2009	2009	2	0	2	Export	124	Canada	CAN	458	Malaysia	MYS								22	OIL SEED,OLEAGINUS FRUIT	1	No Quantity							50047794			0
S3	2009	2009	2009	2	0	2	Export	124	Canada	CAN	480	Mauritius	MUS								22	OIL SEED,OLEAGINUS FRUIT	1	No Quantity							174754			0
S3	2009	2009	2009	2	0	2	Export	124	Canada	CAN	484	Mexico	MEX								22	OIL SEED,OLEAGINUS FRUIT	1	No Quantity							415274798			0
S3	2009	2009	2009	2	0	2	Export	124	Canada	CAN	490	Other Asia, nes									22	OIL SEED,OLEAGINUS FRUIT	1	No Quantity							2234590			0
S3	2009	2009	2009	2	0	2	Export	124	Canada	CAN	504	Morocco	MAR								22	OIL SEED,OLEAGINUS FRUIT	1	No Quantity							668471			0
S3	2009	2009	2009	2	0	2	Export	124	Canada	CAN	524	Nepal	NPL								22	OIL SEED,OLEAGINUS FRUIT	1	No Quantity							223410			0
S3	2009	2009	2009	2	0	2	Export	124	Canada	CAN	528	Netherlands	NLD								22	OIL SEED,OLEAGINUS FRUIT	1	No Quantity							63679105			0
S3	2009	2009	2009	2	0	2	Export	124	Canada	CAN	530	Neth. Antilles	ANT								22	OIL SEED,OLEAGINUS FRUIT	1	No Quantity							24083			0
S3	2009	2009	2009	2	0	2	Export	124	Canada	CAN	554	New Zealand	NZL								22	OIL SEED,OLEAGINUS FRUIT	1	No Quantity							604873			0
S3	2009	2009	2009	2	0	2	Export	124	Canada	CAN	558	Nicaragua	NIC								22	OIL SEED,OLEAGINUS FRUIT	1	No Quantity							30931			0
S3	2009	2009	2009	2	0	2	Export	124	Canada	CAN	579	Norway	NOR								22	OIL SEED,OLEAGINUS FRUIT	1	No Quantity							1787			0
S3	2009	2009	2009	2	0	2	Export	124	Canada	CAN	581	United States Minor Outlying Islands	UMI								22	OIL SEED,OLEAGINUS FRUIT	1	No Quantity							86605			0
S3	2009	2009	2009	2	0	2	Export	124	Canada	CAN	586	Pakistan	PAK								22	OIL SEED,OLEAGINUS FRUIT	1	No Quantity							152740724			0
S3	2009	2009	2009	2	0	2	Export	124	Canada	CAN	591	Panama	PAN								22	OIL SEED,OLEAGINUS FRUIT	1	No Quantity							324872			0
S3	2009	2009	2009	2	0	2	Export	124	Canada	CAN	604	Peru	PER								22	OIL SEED,OLEAGINUS FRUIT	1	No Quantity							1133262			0
S3	2009	2009	2009	2	0	2	Export	124	Canada	CAN	608	Philippines	PHL								22	OIL SEED,OLEAGINUS FRUIT	1	No Quantity							4276896			0
S3	2009	2009	2009	2	0	2	Export	124	Canada	CAN	616	Poland	POL								22	OIL SEED,OLEAGINUS FRUIT	1	No Quantity							980850			0
S3	2009	2009	2009	2	0	2	Export	124	Canada	CAN	620	Portugal	PRT								22	OIL SEED,OLEAGINUS FRUIT	1	No Quantity							38670003			0
S3	2009	2009	2009	2	0	2	Export	124	Canada	CAN	634	Qatar	QAT								22	OIL SEED,OLEAGINUS FRUIT	1	No Quantity							68119			0
S3	2009	2009	2009	2	0	2	Export	124	Canada	CAN	642	Romania	ROU								22	OIL SEED,OLEAGINUS FRUIT	1	No Quantity							49950			0
S3	2009	2009	2009	2	0	2	Export	124	Canada	CAN	643	Russian Federation	RUS								22	OIL SEED,OLEAGINUS FRUIT	1	No Quantity							15402470			0
S3	2009	2009	2009	2	0	2	Export	124	Canada	CAN	654	Saint Helena	SHN								22	OIL SEED,OLEAGINUS FRUIT	1	No Quantity							26357			0
S3	2009	2009	2009	2	0	2	Export	124	Canada	CAN	659	Saint Kitts and Nevis	KNA								22	OIL SEED,OLEAGINUS FRUIT	1	No Quantity							40			0
S3	2009	2009	2009	2	0	2	Export	124	Canada	CAN	666	Saint Pierre and Miquelon	SPM								22	OIL SEED,OLEAGINUS FRUIT	1	No Quantity							1277			0
S3	2009	2009	2009	2	0	2	Export	124	Canada	CAN	670	Saint Vincent and the Grenadines	VCT								22	OIL SEED,OLEAGINUS FRUIT	1	No Quantity							8603			0
S3	2009	2009	2009	2	0	2	Export	124	Canada	CAN	682	Saudi Arabia	SAU								22	OIL SEED,OLEAGINUS FRUIT	1	No Quantity							594312			0
S3	2009	2009	2009	2	0	2	Export	124	Canada	CAN	686	Senegal	SEN								22	OIL SEED,OLEAGINUS FRUIT	1	No Quantity							1315433			0
S3	2009	2009	2009	2	0	2	Export	124	Canada	CAN	699	India	IND								22	OIL SEED,OLEAGINUS FRUIT	1	No Quantity							1485057			0
S3	2009	2009	2009	2	0	2	Export	124	Canada	CAN	702	Singapore	SGP								22	OIL SEED,OLEAGINUS FRUIT	1	No Quantity							9154074			0
S3	2009	2009	2009	2	0	2	Export	124	Canada	CAN	703	Slovakia	SVK								22	OIL SEED,OLEAGINUS FRUIT	1	No Quantity							12795			0
S3	2009	2009	2009	2	0	2	Export	124	Canada	CAN	704	Viet Nam	VNM								22	OIL SEED,OLEAGINUS FRUIT	1	No Quantity							1821084			0
S3	2009	2009	2009	2	0	2	Export	124	Canada	CAN	705	Slovenia	SVN								22	OIL SEED,OLEAGINUS FRUIT	1	No Quantity							3703			0
S3	2009	2009	2009	2	0	2	Export	124	Canada	CAN	710	South Africa	ZAF								22	OIL SEED,OLEAGINUS FRUIT	1	No Quantity							1112261			0
S3	2009	2009	2009	2	0	2	Export	124	Canada	CAN	724	Spain	ESP								22	OIL SEED,OLEAGINUS FRUIT	1	No Quantity							110001124			0
S3	2009	2009	2009	2	0	2	Export	124	Canada	CAN	740	Suriname	SUR								22	OIL SEED,OLEAGINUS FRUIT	1	No Quantity							225891			0
S3	2009	2009	2009	2	0	2	Export	124	Canada	CAN	752	Sweden	SWE								22	OIL SEED,OLEAGINUS FRUIT	1	No Quantity							318259			0
S3	2009	2009	2009	2	0	2	Export	124	Canada	CAN	757	Switzerland	CHE								22	OIL SEED,OLEAGINUS FRUIT	1	No Quantity							1130669			0
S3	2009	2009	2009	2	0	2	Export	124	Canada	CAN	760	Syria	SYR								22	OIL SEED,OLEAGINUS FRUIT	1	No Quantity							13737875			0
S3	2009	2009	2009	2	0	2	Export	124	Canada	CAN	764	Thailand	THA								22	OIL SEED,OLEAGINUS FRUIT	1	No Quantity							11504568			0
S3	2009	2009	2009	2	0	2	Export	124	Canada	CAN	780	Trinidad and Tobago	TTO								22	OIL SEED,OLEAGINUS FRUIT	1	No Quantity							401014			0
S3	2009	2009	2009	2	0	2	Export	124	Canada	CAN	784	United Arab Emirates	ARE								22	OIL SEED,OLEAGINUS FRUIT	1	No Quantity							127221242			0
S3	2009	2009	2009	2	0	2	Export	124	Canada	CAN	788	Tunisia	TUN								22	OIL SEED,OLEAGINUS FRUIT	1	No Quantity							195963			0
S3	2009	2009	2009	2	0	2	Export	124	Canada	CAN	792	Turkey	TUR								22	OIL SEED,OLEAGINUS FRUIT	1	No Quantity							29784531			0
S3	2009	2009	2009	2	0	2	Export	124	Canada	CAN	804	Ukraine	UKR								22	OIL SEED,OLEAGINUS FRUIT	1	No Quantity							69739			0
S3	2009	2009	2009	2	0	2	Export	124	Canada	CAN	818	Egypt	EGY								22	OIL SEED,OLEAGINUS FRUIT	1	No Quantity							276260			0
S3	2009	2009	2009	2	0	2	Export	124	Canada	CAN	826	United Kingdom	GBR								22	OIL SEED,OLEAGINUS FRUIT	1	No Quantity							3039639			0
S3	2009	2009	2009	2	0	2	Export	124	Canada	CAN	842	USA	USA								22	OIL SEED,OLEAGINUS FRUIT	1	No Quantity							544695471			0
S3	2009	2009	2009	2	0	2	Export	124	Canada	CAN	858	Uruguay	URY								22	OIL SEED,OLEAGINUS FRUIT	1	No Quantity							80933			0
S3	2009	2009	2009	2	0	2	Export	124	Canada	CAN	862	Venezuela	VEN								22	OIL SEED,OLEAGINUS FRUIT	1	No Quantity							3193598			0
S3	2009	2009	2009	2	0	2	Export	140	Central African Rep.	CAF	0	World	WLD								22	OIL SEED,OLEAGINUS FRUIT	1	No Quantity							3203			0
S3	2009	2009	2009	2	0	2	Export	140	Central African Rep.	CAF	120	Cameroon	CMR								22	OIL SEED,OLEAGINUS FRUIT	1	No Quantity							3203			0
S3	2009	2009	2009	2	0	2	Export	124	Canada	CAN	0	World	WLD								23	CRUDE RUBBER	1	No Quantity							300272931			0
S3	2009	2009	2009	2	0	2	Export	124	Canada	CAN	28	Antigua and Barbuda	ATG								23	CRUDE RUBBER	1	No Quantity							24			0
S3	2009	2009	2009	2	0	2	Export	124	Canada	CAN	32	Argentina	ARG								23	CRUDE RUBBER	1	No Quantity							768200			0
S3	2009	2009	2009	2	0	2	Export	124	Canada	CAN	36	Australia	AUS								23	CRUDE RUBBER	1	No Quantity							90899			0
S3	2009	2009	2009	2	0	2	Export	124	Canada	CAN	44	Bahamas	BHS								23	CRUDE RUBBER	1	No Quantity							243			0
S3	2009	2009	2009	2	0	2	Export	124	Canada	CAN	56	Belgium	BEL								23	CRUDE RUBBER	1	No Quantity							3549891			0
S3	2009	2009	2009	2	0	2	Export	124	Canada	CAN	60	Bermuda	BMU								23	CRUDE RUBBER	1	No Quantity							10608			0
S3	2009	2009	2009	2	0	2	Export	124	Canada	CAN	76	Brazil	BRA								23	CRUDE RUBBER	1	No Quantity							3423284			0
S3	2009	2009	2009	2	0	2	Export	124	Canada	CAN	84	Belize	BLZ								23	CRUDE RUBBER	1	No Quantity							585			0
S3	2009	2009	2009	2	0	2	Export	124	Canada	CAN	136	Cayman Isds	CYM								23	CRUDE RUBBER	1	No Quantity							49			0
S3	2009	2009	2009	2	0	2	Export	124	Canada	CAN	152	Chile	CHL								23	CRUDE RUBBER	1	No Quantity							3413			0
S3	2009	2009	2009	2	0	2	Export	124	Canada	CAN	156	China	CHN								23	CRUDE RUBBER	1	No Quantity							64350025			0
S3	2009	2009	2009	2	0	2	Export	124	Canada	CAN	170	Colombia	COL								23	CRUDE RUBBER	1	No Quantity							527115			0
S3	2009	2009	2009	2	0	2	Export	124	Canada	CAN	192	Cuba	CUB								23	CRUDE RUBBER	1	No Quantity							1230			0
S3	2009	2009	2009	2	0	2	Export	124	Canada	CAN	208	Denmark	DNK								23	CRUDE RUBBER	1	No Quantity							467595			0
S3	2009	2009	2009	2	0	2	Export	124	Canada	CAN	214	Dominican Rep.	DOM								23	CRUDE RUBBER	1	No Quantity							13820			0
S3	2009	2009	2009	2	0	2	Export	124	Canada	CAN	218	Ecuador	ECU								23	CRUDE RUBBER	1	No Quantity							965208			0
S3	2009	2009	2009	2	0	2	Export	124	Canada	CAN	233	Estonia	EST								23	CRUDE RUBBER	1	No Quantity							18342			0
S3	2009	2009	2009	2	0	2	Export	124	Canada	CAN	246	Finland	FIN								23	CRUDE RUBBER	1	No Quantity							50225			0
S3	2009	2009	2009	2	0	2	Export	124	Canada	CAN	251	France	FRA								23	CRUDE RUBBER	1	No Quantity							4013596			0
S3	2009	2009	2009	2	0	2	Export	124	Canada	CAN	260	Fr. South Antarctic Terr.	ATF								23	CRUDE RUBBER	1	No Quantity							1673			0
S3	2009	2009	2009	2	0	2	Export	124	Canada	CAN	276	Germany	DEU								23	CRUDE RUBBER	1	No Quantity							252859			0
S3	2009	2009	2009	2	0	2	Export	124	Canada	CAN	288	Ghana	GHA								23	CRUDE RUBBER	1	No Quantity							9842			0
S3	2009	2009	2009	2	0	2	Export	124	Canada	CAN	328	Guyana	GUY								23	CRUDE RUBBER	1	No Quantity							88			0
S3	2009	2009	2009	2	0	2	Export	124	Canada	CAN	344	China, Hong Kong SAR	HKG								23	CRUDE RUBBER	1	No Quantity							5490263			0
S3	2009	2009	2009	2	0	2	Export	124	Canada	CAN	360	Indonesia	IDN								23	CRUDE RUBBER	1	No Quantity							2989673			0
S3	2009	2009	2009	2	0	2	Export	124	Canada	CAN	372	Ireland	IRL								23	CRUDE RUBBER	1	No Quantity							1013761			0
S3	2009	2009	2009	2	0	2	Export	124	Canada	CAN	376	Israel	ISR								23	CRUDE RUBBER	1	No Quantity							68572			0
S3	2009	2009	2009	2	0	2	Export	124	Canada	CAN	381	Italy	ITA								23	CRUDE RUBBER	1	No Quantity							1248139			0
S3	2009	2009	2009	2	0	2	Export	124	Canada	CAN	388	Jamaica	JAM								23	CRUDE RUBBER	1	No Quantity							18			0
S3	2009	2009	2009	2	0	2	Export	124	Canada	CAN	392	Japan	JPN								23	CRUDE RUBBER	1	No Quantity							14462961			0
S3	2009	2009	2009	2	0	2	Export	124	Canada	CAN	400	Jordan	JOR								23	CRUDE RUBBER	1	No Quantity							1925			0
S3	2009	2009	2009	2	0	2	Export	124	Canada	CAN	410	Rep. of Korea	KOR								23	CRUDE RUBBER	1	No Quantity							21944569			0
S3	2009	2009	2009	2	0	2	Export	124	Canada	CAN	422	Lebanon	LBN								23	CRUDE RUBBER	1	No Quantity							378			0
S3	2009	2009	2009	2	0	2	Export	124	Canada	CAN	458	Malaysia	MYS								23	CRUDE RUBBER	1	No Quantity							107517			0
S3	2009	2009	2009	2	0	2	Export	124	Canada	CAN	484	Mexico	MEX								23	CRUDE RUBBER	1	No Quantity							7966964			0
S3	2009	2009	2009	2	0	2	Export	124	Canada	CAN	490	Other Asia, nes									23	CRUDE RUBBER	1	No Quantity							2237206			0
S3	2009	2009	2009	2	0	2	Export	124	Canada	CAN	528	Netherlands	NLD								23	CRUDE RUBBER	1	No Quantity							123784			0
S3	2009	2009	2009	2	0	2	Export	124	Canada	CAN	554	New Zealand	NZL								23	CRUDE RUBBER	1	No Quantity							21469			0
S3	2009	2009	2009	2	0	2	Export	124	Canada	CAN	558	Nicaragua	NIC								23	CRUDE RUBBER	1	No Quantity							351			0
S3	2009	2009	2009	2	0	2	Export	124	Canada	CAN	562	Niger	NER								23	CRUDE RUBBER	1	No Quantity							13542			0
S3	2009	2009	2009	2	0	2	Export	124	Canada	CAN	579	Norway	NOR								23	CRUDE RUBBER	1	No Quantity							517			0
S3	2009	2009	2009	2	0	2	Export	124	Canada	CAN	591	Panama	PAN								23	CRUDE RUBBER	1	No Quantity							277			0
S3	2009	2009	2009	2	0	2	Export	124	Canada	CAN	604	Peru	PER								23	CRUDE RUBBER	1	No Quantity							25191			0
S3	2009	2009	2009	2	0	2	Export	124	Canada	CAN	608	Philippines	PHL								23	CRUDE RUBBER	1	No Quantity							2043621			0
S3	2009	2009	2009	2	0	2	Export	124	Canada	CAN	643	Russian Federation	RUS								23	CRUDE RUBBER	1	No Quantity							3760			0
S3	2009	2009	2009	2	0	2	Export	124	Canada	CAN	646	Rwanda	RWA								23	CRUDE RUBBER	1	No Quantity							47			0
S3	2009	2009	2009	2	0	2	Export	124	Canada	CAN	659	Saint Kitts and Nevis	KNA								23	CRUDE RUBBER	1	No Quantity							314			0
S3	2009	2009	2009	2	0	2	Export	124	Canada	CAN	670	Saint Vincent and the Grenadines	VCT								23	CRUDE RUBBER	1	No Quantity							40			0
S3	2009	2009	2009	2	0	2	Export	124	Canada	CAN	682	Saudi Arabia	SAU								23	CRUDE RUBBER	1	No Quantity							4419			0
S3	2009	2009	2009	2	0	2	Export	124	Canada	CAN	699	India	IND								23	CRUDE RUBBER	1	No Quantity							3321264			0
S3	2009	2009	2009	2	0	2	Export	124	Canada	CAN	704	Viet Nam	VNM								23	CRUDE RUBBER	1	No Quantity							1367349			0
S3	2009	2009	2009	2	0	2	Export	124	Canada	CAN	710	South Africa	ZAF								23	CRUDE RUBBER	1	No Quantity							93762			0
S3	2009	2009	2009	2	0	2	Export	124	Canada	CAN	724	Spain	ESP								23	CRUDE RUBBER	1	No Quantity							1474994			0
S3	2009	2009	2009	2	0	2	Export	124	Canada	CAN	757	Switzerland	CHE								23	CRUDE RUBBER	1	No Quantity							400			0
S3	2009	2009	2009	2	0	2	Export	124	Canada	CAN	764	Thailand	THA								23	CRUDE RUBBER	1	No Quantity							5670978			0
S3	2009	2009	2009	2	0	2	Export	124	Canada	CAN	780	Trinidad and Tobago	TTO								23	CRUDE RUBBER	1	No Quantity							1798			0
S3	2009	2009	2009	2	0	2	Export	124	Canada	CAN	792	Turkey	TUR								23	CRUDE RUBBER	1	No Quantity							214215			0
S3	2009	2009	2009	2	0	2	Export	124	Canada	CAN	826	United Kingdom	GBR								23	CRUDE RUBBER	1	No Quantity							719966			0
S3	2009	2009	2009	2	0	2	Export	124	Canada	CAN	842	USA	USA								23	CRUDE RUBBER	1	No Quantity							149111256			0
S3	2009	2009	2009	2	0	2	Export	124	Canada	CAN	854	Burkina Faso	BFA								23	CRUDE RUBBER	1	No Quantity							8854			0
S3	2009	2009	2009	2	0	2	Export	140	Central African Rep.	CAF	0	World	WLD								23	CRUDE RUBBER	1	No Quantity							5276			0
S3	2009	2009	2009	2	0	2	Export	140	Central African Rep.	CAF	120	Cameroon	CMR								23	CRUDE RUBBER	1	No Quantity							5276			0
S3	2009	2009	2009	2	0	2	Export	124	Canada	CAN	0	World	WLD								24	CORK AND WOOD	1	No Quantity							4156259855			0
S3	2009	2009	2009	2	0	2	Export	124	Canada	CAN	8	Albania	ALB								24	CORK AND WOOD	1	No Quantity							560			0
S3	2009	2009	2009	2	0	2	Export	124	Canada	CAN	16	American Samoa	ASM								24	CORK AND WOOD	1	No Quantity							485398			0
S3	2009	2009	2009	2	0	2	Export	124	Canada	CAN	24	Angola	AGO								24	CORK AND WOOD	1	No Quantity							112			0
S3	2009	2009	2009	2	0	2	Export	124	Canada	CAN	28	Antigua and Barbuda	ATG								24	CORK AND WOOD	1	No Quantity							196287			0
S3	2009	2009	2009	2	0	2	Export	124	Canada	CAN	31	Azerbaijan	AZE								24	CORK AND WOOD	1	No Quantity							1326			0
S3	2009	2009	2009	2	0	2	Export	124	Canada	CAN	32	Argentina	ARG								24	CORK AND WOOD	1	No Quantity							86443			0
S3	2009	2009	2009	2	0	2	Export	124	Canada	CAN	36	Australia	AUS								24	CORK AND WOOD	1	No Quantity							32340423			0
S3	2009	2009	2009	2	0	2	Export	124	Canada	CAN	40	Austria	AUT								24	CORK AND WOOD	1	No Quantity							1430159			0
S3	2009	2009	2009	2	0	2	Export	124	Canada	CAN	44	Bahamas	BHS								24	CORK AND WOOD	1	No Quantity							220752			0
S3	2009	2009	2009	2	0	2	Export	124	Canada	CAN	48	Bahrain	BHR								24	CORK AND WOOD	1	No Quantity							855272			0
S3	2009	2009	2009	2	0	2	Export	124	Canada	CAN	50	Bangladesh	BGD								24	CORK AND WOOD	1	No Quantity							248944			0
S3	2009	2009	2009	2	0	2	Export	124	Canada	CAN	51	Armenia	ARM								24	CORK AND WOOD	1	No Quantity							97966			0
S3	2009	2009	2009	2	0	2	Export	124	Canada	CAN	52	Barbados	BRB								24	CORK AND WOOD	1	No Quantity							596564			0
S3	2009	2009	2009	2	0	2	Export	124	Canada	CAN	56	Belgium	BEL								24	CORK AND WOOD	1	No Quantity							40700064			0
S3	2009	2009	2009	2	0	2	Export	124	Canada	CAN	60	Bermuda	BMU								24	CORK AND WOOD	1	No Quantity							1081223			0
S3	2009	2009	2009	2	0	2	Export	124	Canada	CAN	76	Brazil	BRA								24	CORK AND WOOD	1	No Quantity							7948			0
S3	2009	2009	2009	2	0	2	Export	124	Canada	CAN	92	Br. Virgin Isds	VGB								24	CORK AND WOOD	1	No Quantity							1692			0
S3	2009	2009	2009	2	0	2	Export	124	Canada	CAN	100	Bulgaria	BGR								24	CORK AND WOOD	1	No Quantity							16491			0
S3	2009	2009	2009	2	0	2	Export	124	Canada	CAN	136	Cayman Isds	CYM								24	CORK AND WOOD	1	No Quantity							2964			0
S3	2009	2009	2009	2	0	2	Export	124	Canada	CAN	144	Sri Lanka	LKA								24	CORK AND WOOD	1	No Quantity							9366			0
S3	2009	2009	2009	2	0	2	Export	124	Canada	CAN	152	Chile	CHL								24	CORK AND WOOD	1	No Quantity							599245			0
S3	2009	2009	2009	2	0	2	Export	124	Canada	CAN	156	China	CHN								24	CORK AND WOOD	1	No Quantity							332237890			0
S3	2009	2009	2009	2	0	2	Export	124	Canada	CAN	170	Colombia	COL								24	CORK AND WOOD	1	No Quantity							255413			0
S3	2009	2009	2009	2	0	2	Export	124	Canada	CAN	174	Comoros	COM								24	CORK AND WOOD	1	No Quantity							54236			0
S3	2009	2009	2009	2	0	2	Export	124	Canada	CAN	188	Costa Rica	CRI								24	CORK AND WOOD	1	No Quantity							47340			0
S3	2009	2009	2009	2	0	2	Export	124	Canada	CAN	191	Croatia	HRV								24	CORK AND WOOD	1	No Quantity							94195			0
S3	2009	2009	2009	2	0	2	Export	124	Canada	CAN	192	Cuba	CUB								24	CORK AND WOOD	1	No Quantity							235430			0
S3	2009	2009	2009	2	0	2	Export	124	Canada	CAN	196	Cyprus	CYP								24	CORK AND WOOD	1	No Quantity							277389			0
S3	2009	2009	2009	2	0	2	Export	124	Canada	CAN	203	Czechia	CZE								24	CORK AND WOOD	1	No Quantity							1047789			0
S3	2009	2009	2009	2	0	2	Export	124	Canada	CAN	208	Denmark	DNK								24	CORK AND WOOD	1	No Quantity							3593679			0
S3	2009	2009	2009	2	0	2	Export	124	Canada	CAN	212	Dominica	DMA								24	CORK AND WOOD	1	No Quantity							253235			0
S3	2009	2009	2009	2	0	2	Export	124	Canada	CAN	214	Dominican Rep.	DOM								24	CORK AND WOOD	1	No Quantity							469081			0
S3	2009	2009	2009	2	0	2	Export	124	Canada	CAN	222	El Salvador	SLV								24	CORK AND WOOD	1	No Quantity							1261808			0
S3	2009	2009	2009	2	0	2	Export	124	Canada	CAN	231	Ethiopia	ETH								24	CORK AND WOOD	1	No Quantity							1289			0
S3	2009	2009	2009	2	0	2	Export	124	Canada	CAN	233	Estonia	EST								24	CORK AND WOOD	1	No Quantity							1173347			0
S3	2009	2009	2009	2	0	2	Export	124	Canada	CAN	246	Finland	FIN								24	CORK AND WOOD	1	No Quantity							9103017			0
S3	2009	2009	2009	2	0	2	Export	124	Canada	CAN	251	France	FRA								24	CORK AND WOOD	1	No Quantity							20423142			0
S3	2009	2009	2009	2	0	2	Export	124	Canada	CAN	258	French Polynesia	PYF								24	CORK AND WOOD	1	No Quantity							1358434			0
S3	2009	2009	2009	2	0	2	Export	124	Canada	CAN	276	Germany	DEU								24	CORK AND WOOD	1	No Quantity							26591263			0
S3	2009	2009	2009	2	0	2	Export	124	Canada	CAN	300	Greece	GRC								24	CORK AND WOOD	1	No Quantity							610834			0
S3	2009	2009	2009	2	0	2	Export	124	Canada	CAN	308	Grenada	GRD								24	CORK AND WOOD	1	No Quantity							66			0
S3	2009	2009	2009	2	0	2	Export	124	Canada	CAN	316	Guam	GUM								24	CORK AND WOOD	1	No Quantity							112			0
S3	2009	2009	2009	2	0	2	Export	124	Canada	CAN	320	Guatemala	GTM								24	CORK AND WOOD	1	No Quantity							474			0
S3	2009	2009	2009	2	0	2	Export	124	Canada	CAN	328	Guyana	GUY								24	CORK AND WOOD	1	No Quantity							439			0
S3	2009	2009	2009	2	0	2	Export	124	Canada	CAN	332	Haiti	HTI								24	CORK AND WOOD	1	No Quantity							73379			0
S3	2009	2009	2009	2	0	2	Export	124	Canada	CAN	340	Honduras	HND								24	CORK AND WOOD	1	No Quantity							8634			0
S3	2009	2009	2009	2	0	2	Export	124	Canada	CAN	344	China, Hong Kong SAR	HKG								24	CORK AND WOOD	1	No Quantity							12381356			0
S3	2009	2009	2009	2	0	2	Export	124	Canada	CAN	348	Hungary	HUN								24	CORK AND WOOD	1	No Quantity							1839			0
S3	2009	2009	2009	2	0	2	Export	124	Canada	CAN	352	Iceland	ISL								24	CORK AND WOOD	1	No Quantity							173408			0
S3	2009	2009	2009	2	0	2	Export	124	Canada	CAN	360	Indonesia	IDN								24	CORK AND WOOD	1	No Quantity							2693041			0
S3	2009	2009	2009	2	0	2	Export	124	Canada	CAN	364	Iran	IRN								24	CORK AND WOOD	1	No Quantity							215093			0
S3	2009	2009	2009	2	0	2	Export	124	Canada	CAN	368	Iraq	IRQ								24	CORK AND WOOD	1	No Quantity							188724			0
S3	2009	2009	2009	2	0	2	Export	124	Canada	CAN	372	Ireland	IRL								24	CORK AND WOOD	1	No Quantity							3118606			0
S3	2009	2009	2009	2	0	2	Export	124	Canada	CAN	376	Israel	ISR								24	CORK AND WOOD	1	No Quantity							6210426			0
S3	2009	2009	2009	2	0	2	Export	124	Canada	CAN	381	Italy	ITA								24	CORK AND WOOD	1	No Quantity							21826405			0
S3	2009	2009	2009	2	0	2	Export	124	Canada	CAN	388	Jamaica	JAM								24	CORK AND WOOD	1	No Quantity							152891			0
S3	2009	2009	2009	2	0	2	Export	124	Canada	CAN	392	Japan	JPN								24	CORK AND WOOD	1	No Quantity							646513716			0
S3	2009	2009	2009	2	0	2	Export	124	Canada	CAN	398	Kazakhstan	KAZ								24	CORK AND WOOD	1	No Quantity							31405			0
S3	2009	2009	2009	2	0	2	Export	124	Canada	CAN	400	Jordan	JOR								24	CORK AND WOOD	1	No Quantity							7169102			0
S3	2009	2009	2009	2	0	2	Export	124	Canada	CAN	408	Dem. People's Rep. of Korea	PRK								24	CORK AND WOOD	1	No Quantity							246247			0
S3	2009	2009	2009	2	0	2	Export	124	Canada	CAN	410	Rep. of Korea	KOR								24	CORK AND WOOD	1	No Quantity							76263161			0
S3	2009	2009	2009	2	0	2	Export	124	Canada	CAN	414	Kuwait	KWT								24	CORK AND WOOD	1	No Quantity							1610639			0
S3	2009	2009	2009	2	0	2	Export	124	Canada	CAN	422	Lebanon	LBN								24	CORK AND WOOD	1	No Quantity							1824713			0
S3	2009	2009	2009	2	0	2	Export	124	Canada	CAN	428	Latvia	LVA								24	CORK AND WOOD	1	No Quantity							3602			0
S3	2009	2009	2009	2	0	2	Export	124	Canada	CAN	434	Libya	LBY								24	CORK AND WOOD	1	No Quantity							20616			0
S3	2009	2009	2009	2	0	2	Export	124	Canada	CAN	440	Lithuania	LTU								24	CORK AND WOOD	1	No Quantity							915314			0
S3	2009	2009	2009	2	0	2	Export	124	Canada	CAN	450	Madagascar	MDG								24	CORK AND WOOD	1	No Quantity							9410			0
S3	2009	2009	2009	2	0	2	Export	124	Canada	CAN	458	Malaysia	MYS								24	CORK AND WOOD	1	No Quantity							2560722			0
S3	2009	2009	2009	2	0	2	Export	124	Canada	CAN	466	Mali	MLI								24	CORK AND WOOD	1	No Quantity							10543			0
S3	2009	2009	2009	2	0	2	Export	124	Canada	CAN	470	Malta	MLT								24	CORK AND WOOD	1	No Quantity							54160			0
S3	2009	2009	2009	2	0	2	Export	124	Canada	CAN	484	Mexico	MEX								24	CORK AND WOOD	1	No Quantity							4057569			0
S3	2009	2009	2009	2	0	2	Export	124	Canada	CAN	490	Other Asia, nes									24	CORK AND WOOD	1	No Quantity							31390960			0
S3	2009	2009	2009	2	0	2	Export	124	Canada	CAN	496	Mongolia	MNG								24	CORK AND WOOD	1	No Quantity							63746			0
S3	2009	2009	2009	2	0	2	Export	124	Canada	CAN	504	Morocco	MAR								24	CORK AND WOOD	1	No Quantity							1286463			0
S3	2009	2009	2009	2	0	2	Export	124	Canada	CAN	512	Oman	OMN								24	CORK AND WOOD	1	No Quantity							260310			0
S3	2009	2009	2009	2	0	2	Export	124	Canada	CAN	528	Netherlands	NLD								24	CORK AND WOOD	1	No Quantity							109972201			0
S3	2009	2009	2009	2	0	2	Export	124	Canada	CAN	530	Neth. Antilles	ANT								24	CORK AND WOOD	1	No Quantity							34685			0
S3	2009	2009	2009	2	0	2	Export	124	Canada	CAN	533	Aruba	ABW								24	CORK AND WOOD	1	No Quantity							23321			0
S3	2009	2009	2009	2	0	2	Export	124	Canada	CAN	540	New Caledonia	NCL								24	CORK AND WOOD	1	No Quantity							123096			0
S3	2009	2009	2009	2	0	2	Export	124	Canada	CAN	554	New Zealand	NZL								24	CORK AND WOOD	1	No Quantity							9237196			0
S3	2009	2009	2009	2	0	2	Export	124	Canada	CAN	579	Norway	NOR								24	CORK AND WOOD	1	No Quantity							437294			0
S3	2009	2009	2009	2	0	2	Export	124	Canada	CAN	581	United States Minor Outlying Islands	UMI								24	CORK AND WOOD	1	No Quantity							15664			0
S3	2009	2009	2009	2	0	2	Export	124	Canada	CAN	586	Pakistan	PAK								24	CORK AND WOOD	1	No Quantity							8646840			0
S3	2009	2009	2009	2	0	2	Export	124	Canada	CAN	591	Panama	PAN								24	CORK AND WOOD	1	No Quantity							201451			0
S3	2009	2009	2009	2	0	2	Export	124	Canada	CAN	604	Peru	PER								24	CORK AND WOOD	1	No Quantity							89115			0
S3	2009	2009	2009	2	0	2	Export	124	Canada	CAN	608	Philippines	PHL								24	CORK AND WOOD	1	No Quantity							25287284			0
S3	2009	2009	2009	2	0	2	Export	124	Canada	CAN	616	Poland	POL								24	CORK AND WOOD	1	No Quantity							1264306			0
S3	2009	2009	2009	2	0	2	Export	124	Canada	CAN	620	Portugal	PRT								24	CORK AND WOOD	1	No Quantity							2112061			0
S3	2009	2009	2009	2	0	2	Export	124	Canada	CAN	634	Qatar	QAT								24	CORK AND WOOD	1	No Quantity							794576			0
S3	2009	2009	2009	2	0	2	Export	124	Canada	CAN	642	Romania	ROU								24	CORK AND WOOD	1	No Quantity							19757			0
S3	2009	2009	2009	2	0	2	Export	124	Canada	CAN	643	Russian Federation	RUS								24	CORK AND WOOD	1	No Quantity							599186			0
S3	2009	2009	2009	2	0	2	Export	124	Canada	CAN	659	Saint Kitts and Nevis	KNA								24	CORK AND WOOD	1	No Quantity							44896			0
S3	2009	2009	2009	2	0	2	Export	124	Canada	CAN	662	Saint Lucia	LCA								24	CORK AND WOOD	1	No Quantity							22481			0
S3	2009	2009	2009	2	0	2	Export	124	Canada	CAN	666	Saint Pierre and Miquelon	SPM								24	CORK AND WOOD	1	No Quantity							538878			0
S3	2009	2009	2009	2	0	2	Export	124	Canada	CAN	670	Saint Vincent and the Grenadines	VCT								24	CORK AND WOOD	1	No Quantity							8959			0
S3	2009	2009	2009	2	0	2	Export	124	Canada	CAN	682	Saudi Arabia	SAU								24	CORK AND WOOD	1	No Quantity							18178382			0
S3	2009	2009	2009	2	0	2	Export	124	Canada	CAN	699	India	IND								24	CORK AND WOOD	1	No Quantity							1272939			0
S3	2009	2009	2009	2	0	2	Export	124	Canada	CAN	702	Singapore	SGP								24	CORK AND WOOD	1	No Quantity							563893			0
S3	2009	2009	2009	2	0	2	Export	124	Canada	CAN	703	Slovakia	SVK								24	CORK AND WOOD	1	No Quantity							628			0
S3	2009	2009	2009	2	0	2	Export	124	Canada	CAN	704	Viet Nam	VNM								24	CORK AND WOOD	1	No Quantity							4236740			0
S3	2009	2009	2009	2	0	2	Export	124	Canada	CAN	705	Slovenia	SVN								24	CORK AND WOOD	1	No Quantity							26540			0
S3	2009	2009	2009	2	0	2	Export	124	Canada	CAN	710	South Africa	ZAF								24	CORK AND WOOD	1	No Quantity							1355502			0
S3	2009	2009	2009	2	0	2	Export	124	Canada	CAN	724	Spain	ESP								24	CORK AND WOOD	1	No Quantity							4171154			0
S3	2009	2009	2009	2	0	2	Export	124	Canada	CAN	736	Fmr Sudan	SDN								24	CORK AND WOOD	1	No Quantity							48248			0
S3	2009	2009	2009	2	0	2	Export	124	Canada	CAN	752	Sweden	SWE								24	CORK AND WOOD	1	No Quantity							3063903			0
S3	2009	2009	2009	2	0	2	Export	124	Canada	CAN	757	Switzerland	CHE								24	CORK AND WOOD	1	No Quantity							1134141			0
S3	2009	2009	2009	2	0	2	Export	124	Canada	CAN	760	Syria	SYR								24	CORK AND WOOD	1	No Quantity							5214975			0
S3	2009	2009	2009	2	0	2	Export	124	Canada	CAN	764	Thailand	THA								24	CORK AND WOOD	1	No Quantity							2175980			0
S3	2009	2009	2009	2	0	2	Export	124	Canada	CAN	780	Trinidad and Tobago	TTO								24	CORK AND WOOD	1	No Quantity							1535694			0
S3	2009	2009	2009	2	0	2	Export	124	Canada	CAN	784	United Arab Emirates	ARE								24	CORK AND WOOD	1	No Quantity							13835850			0
S3	2009	2009	2009	2	0	2	Export	124	Canada	CAN	792	Turkey	TUR								24	CORK AND WOOD	1	No Quantity							3244697			0
S3	2009	2009	2009	2	0	2	Export	124	Canada	CAN	796	Turks and Caicos Isds	TCA								24	CORK AND WOOD	1	No Quantity							74122			0
S3	2009	2009	2009	2	0	2	Export	124	Canada	CAN	804	Ukraine	UKR								24	CORK AND WOOD	1	No Quantity							48652			0
S3	2009	2009	2009	2	0	2	Export	124	Canada	CAN	818	Egypt	EGY								24	CORK AND WOOD	1	No Quantity							26811129			0
S3	2009	2009	2009	2	0	2	Export	124	Canada	CAN	826	United Kingdom	GBR								24	CORK AND WOOD	1	No Quantity							76205940			0
S3	2009	2009	2009	2	0	2	Export	124	Canada	CAN	842	USA	USA								24	CORK AND WOOD	1	No Quantity							2534043411			0
S3	2009	2009	2009	2	0	2	Export	124	Canada	CAN	854	Burkina Faso	BFA								24	CORK AND WOOD	1	No Quantity							50070			0
S3	2009	2009	2009	2	0	2	Export	124	Canada	CAN	862	Venezuela	VEN								24	CORK AND WOOD	1	No Quantity							7422			0
S3	2009	2009	2009	2	0	2	Export	124	Canada	CAN	882	Samoa	WSM								24	CORK AND WOOD	1	No Quantity							10988			0
S3	2009	2009	2009	2	0	2	Export	124	Canada	CAN	887	Yemen	YEM								24	CORK AND WOOD	1	No Quantity							70312			0
S3	2009	2009	2009	2	0	2	Export	140	Central African Rep.	CAF	0	World	WLD								24	CORK AND WOOD	1	No Quantity							24868503			0
S3	2009	2009	2009	2	0	2	Export	140	Central African Rep.	CAF	12	Algeria	DZA								24	CORK AND WOOD	1	No Quantity							4379			0
S3	2009	2009	2009	2	0	2	Export	140	Central African Rep.	CAF	20	Andorra	AND								24	CORK AND WOOD	1	No Quantity							13815			0
S3	2009	2009	2009	2	0	2	Export	140	Central African Rep.	CAF	56	Belgium	BEL								24	CORK AND WOOD	1	No Quantity							12741			0
S3	2009	2009	2009	2	0	2	Export	140	Central African Rep.	CAF	120	Cameroon	CMR								24	CORK AND WOOD	1	No Quantity							447788			0
S3	2009	2009	2009	2	0	2	Export	140	Central African Rep.	CAF	156	China	CHN								24	CORK AND WOOD	1	No Quantity							7538523			0
S3	2009	2009	2009	2	0	2	Export	140	Central African Rep.	CAF	208	Denmark	DNK								24	CORK AND WOOD	1	No Quantity							198688			0
S3	2009	2009	2009	2	0	2	Export	140	Central African Rep.	CAF	251	France	FRA								24	CORK AND WOOD	1	No Quantity							5062997			0
S3	2009	2009	2009	2	0	2	Export	140	Central African Rep.	CAF	276	Germany	DEU								24	CORK AND WOOD	1	No Quantity							6814978			0
S3	2009	2009	2009	2	0	2	Export	140	Central African Rep.	CAF	288	Ghana	GHA								24	CORK AND WOOD	1	No Quantity							14741			0
S3	2009	2009	2009	2	0	2	Export	140	Central African Rep.	CAF	300	Greece	GRC								24	CORK AND WOOD	1	No Quantity							3508			0
S3	2009	2009	2009	2	0	2	Export	140	Central African Rep.	CAF	344	China, Hong Kong SAR	HKG								24	CORK AND WOOD	1	No Quantity							27387			0
S3	2009	2009	2009	2	0	2	Export	140	Central African Rep.	CAF	372	Ireland	IRL								24	CORK AND WOOD	1	No Quantity							3041			0
S3	2009	2009	2009	2	0	2	Export	140	Central African Rep.	CAF	381	Italy	ITA								24	CORK AND WOOD	1	No Quantity							1276224			0
S3	2009	2009	2009	2	0	2	Export	140	Central African Rep.	CAF	392	Japan	JPN								24	CORK AND WOOD	1	No Quantity							86414			0
S3	2009	2009	2009	2	0	2	Export	140	Central African Rep.	CAF	410	Rep. of Korea	KOR								24	CORK AND WOOD	1	No Quantity							6619			0
S3	2009	2009	2009	2	0	2	Export	140	Central African Rep.	CAF	422	Lebanon	LBN								24	CORK AND WOOD	1	No Quantity							74479			0
S3	2009	2009	2009	2	0	2	Export	140	Central African Rep.	CAF	458	Malaysia	MYS								24	CORK AND WOOD	1	No Quantity							65407			0
S3	2009	2009	2009	2	0	2	Export	140	Central African Rep.	CAF	490	Other Asia, nes									24	CORK AND WOOD	1	No Quantity							4967			0
S3	2009	2009	2009	2	0	2	Export	140	Central African Rep.	CAF	504	Morocco	MAR								24	CORK AND WOOD	1	No Quantity							131615			0
S3	2009	2009	2009	2	0	2	Export	140	Central African Rep.	CAF	528	Netherlands	NLD								24	CORK AND WOOD	1	No Quantity							28383			0
S3	2009	2009	2009	2	0	2	Export	140	Central African Rep.	CAF	616	Poland	POL								24	CORK AND WOOD	1	No Quantity							3419			0
S3	2009	2009	2009	2	0	2	Export	140	Central African Rep.	CAF	620	Portugal	PRT								24	CORK AND WOOD	1	No Quantity							171918			0
S3	2009	2009	2009	2	0	2	Export	140	Central African Rep.	CAF	643	Russian Federation	RUS								24	CORK AND WOOD	1	No Quantity							10658			0
S3	2009	2009	2009	2	0	2	Export	140	Central African Rep.	CAF	699	India	IND								24	CORK AND WOOD	1	No Quantity							225207			0
S3	2009	2009	2009	2	0	2	Export	140	Central African Rep.	CAF	704	Viet Nam	VNM								24	CORK AND WOOD	1	No Quantity							39863			0
S3	2009	2009	2009	2	0	2	Export	140	Central African Rep.	CAF	710	South Africa	ZAF								24	CORK AND WOOD	1	No Quantity							6273			0
S3	2009	2009	2009	2	0	2	Export	140	Central African Rep.	CAF	724	Spain	ESP								24	CORK AND WOOD	1	No Quantity							886745			0
S3	2009	2009	2009	2	0	2	Export	140	Central African Rep.	CAF	736	Fmr Sudan	SDN								24	CORK AND WOOD	1	No Quantity							10236			0
S3	2009	2009	2009	2	0	2	Export	140	Central African Rep.	CAF	752	Sweden	SWE								24	CORK AND WOOD	1	No Quantity							1257			0
S3	2009	2009	2009	2	0	2	Export	140	Central African Rep.	CAF	788	Tunisia	TUN								24	CORK AND WOOD	1	No Quantity							34134			0
S3	2009	2009	2009	2	0	2	Export	140	Central African Rep.	CAF	796	Turks and Caicos Isds	TCA								24	CORK AND WOOD	1	No Quantity							1239580			0
S3	2009	2009	2009	2	0	2	Export	140	Central African Rep.	CAF	826	United Kingdom	GBR								24	CORK AND WOOD	1	No Quantity							292312			0
S3	2009	2009	2009	2	0	2	Export	140	Central African Rep.	CAF	842	USA	USA								24	CORK AND WOOD	1	No Quantity							130206			0
S3	2009	2009	2009	2	0	2	Export	124	Canada	CAN	0	World	WLD								25	PULP AND WASTE PAPER	1	No Quantity							4640944082			0
S3	2009	2009	2009	2	0	2	Export	124	Canada	CAN	12	Algeria	DZA								25	PULP AND WASTE PAPER	1	No Quantity							21437			0
S3	2009	2009	2009	2	0	2	Export	124	Canada	CAN	31	Azerbaijan	AZE								25	PULP AND WASTE PAPER	1	No Quantity							439			0
S3	2009	2009	2009	2	0	2	Export	124	Canada	CAN	32	Argentina	ARG								25	PULP AND WASTE PAPER	1	No Quantity							32905			0
S3	2009	2009	2009	2	0	2	Export	124	Canada	CAN	36	Australia	AUS								25	PULP AND WASTE PAPER	1	No Quantity							43935438			0
S3	2009	2009	2009	2	0	2	Export	124	Canada	CAN	40	Austria	AUT								25	PULP AND WASTE PAPER	1	No Quantity							125539			0
S3	2009	2009	2009	2	0	2	Export	124	Canada	CAN	50	Bangladesh	BGD								25	PULP AND WASTE PAPER	1	No Quantity							8132217			0
S3	2009	2009	2009	2	0	2	Export	124	Canada	CAN	56	Belgium	BEL								25	PULP AND WASTE PAPER	1	No Quantity							28114568			0
S3	2009	2009	2009	2	0	2	Export	124	Canada	CAN	76	Brazil	BRA								25	PULP AND WASTE PAPER	1	No Quantity							14992			0
S3	2009	2009	2009	2	0	2	Export	124	Canada	CAN	100	Bulgaria	BGR								25	PULP AND WASTE PAPER	1	No Quantity							862797			0
S3	2009	2009	2009	2	0	2	Export	124	Canada	CAN	120	Cameroon	CMR								25	PULP AND WASTE PAPER	1	No Quantity							6704			0
S3	2009	2009	2009	2	0	2	Export	124	Canada	CAN	136	Cayman Isds	CYM								25	PULP AND WASTE PAPER	1	No Quantity							3846			0
S3	2009	2009	2009	2	0	2	Export	124	Canada	CAN	140	Central African Rep.	CAF								25	PULP AND WASTE PAPER	1	No Quantity							3514			0
S3	2009	2009	2009	2	0	2	Export	124	Canada	CAN	144	Sri Lanka	LKA								25	PULP AND WASTE PAPER	1	No Quantity							100997			0
S3	2009	2009	2009	2	0	2	Export	124	Canada	CAN	152	Chile	CHL								25	PULP AND WASTE PAPER	1	No Quantity							793862			0
S3	2009	2009	2009	2	0	2	Export	124	Canada	CAN	156	China	CHN								25	PULP AND WASTE PAPER	1	No Quantity							1285186390			0
S3	2009	2009	2009	2	0	2	Export	124	Canada	CAN	170	Colombia	COL								25	PULP AND WASTE PAPER	1	No Quantity							648575			0
S3	2009	2009	2009	2	0	2	Export	124	Canada	CAN	192	Cuba	CUB								25	PULP AND WASTE PAPER	1	No Quantity							307033			0
S3	2009	2009	2009	2	0	2	Export	124	Canada	CAN	196	Cyprus	CYP								25	PULP AND WASTE PAPER	1	No Quantity							31629			0
S3	2009	2009	2009	2	0	2	Export	124	Canada	CAN	203	Czechia	CZE								25	PULP AND WASTE PAPER	1	No Quantity							188985			0
S3	2009	2009	2009	2	0	2	Export	124	Canada	CAN	208	Denmark	DNK								25	PULP AND WASTE PAPER	1	No Quantity							7521			0
S3	2009	2009	2009	2	0	2	Export	124	Canada	CAN	214	Dominican Rep.	DOM								25	PULP AND WASTE PAPER	1	No Quantity							21526			0
S3	2009	2009	2009	2	0	2	Export	124	Canada	CAN	222	El Salvador	SLV								25	PULP AND WASTE PAPER	1	No Quantity							103			0
S3	2009	2009	2009	2	0	2	Export	124	Canada	CAN	246	Finland	FIN								25	PULP AND WASTE PAPER	1	No Quantity							1431967			0
S3	2009	2009	2009	2	0	2	Export	124	Canada	CAN	251	France	FRA								25	PULP AND WASTE PAPER	1	No Quantity							38444902			0
S3	2009	2009	2009	2	0	2	Export	124	Canada	CAN	276	Germany	DEU								25	PULP AND WASTE PAPER	1	No Quantity							39616726			0
S3	2009	2009	2009	2	0	2	Export	124	Canada	CAN	300	Greece	GRC								25	PULP AND WASTE PAPER	1	No Quantity							11951			0
S3	2009	2009	2009	2	0	2	Export	124	Canada	CAN	320	Guatemala	GTM								25	PULP AND WASTE PAPER	1	No Quantity							246942			0
S3	2009	2009	2009	2	0	2	Export	124	Canada	CAN	328	Guyana	GUY								25	PULP AND WASTE PAPER	1	No Quantity							401571			0
S3	2009	2009	2009	2	0	2	Export	124	Canada	CAN	344	China, Hong Kong SAR	HKG								25	PULP AND WASTE PAPER	1	No Quantity							30943351			0
S3	2009	2009	2009	2	0	2	Export	124	Canada	CAN	352	Iceland	ISL								25	PULP AND WASTE PAPER	1	No Quantity							15463			0
S3	2009	2009	2009	2	0	2	Export	124	Canada	CAN	360	Indonesia	IDN								25	PULP AND WASTE PAPER	1	No Quantity							124894769			0
S3	2009	2009	2009	2	0	2	Export	124	Canada	CAN	364	Iran	IRN								25	PULP AND WASTE PAPER	1	No Quantity							1009164			0
S3	2009	2009	2009	2	0	2	Export	124	Canada	CAN	372	Ireland	IRL								25	PULP AND WASTE PAPER	1	No Quantity							4899420			0
S3	2009	2009	2009	2	0	2	Export	124	Canada	CAN	376	Israel	ISR								25	PULP AND WASTE PAPER	1	No Quantity							34476			0
S3	2009	2009	2009	2	0	2	Export	124	Canada	CAN	381	Italy	ITA								25	PULP AND WASTE PAPER	1	No Quantity							172805429			0
S3	2009	2009	2009	2	0	2	Export	124	Canada	CAN	392	Japan	JPN								25	PULP AND WASTE PAPER	1	No Quantity							256842889			0
S3	2009	2009	2009	2	0	2	Export	124	Canada	CAN	400	Jordan	JOR								25	PULP AND WASTE PAPER	1	No Quantity							427648			0
S3	2009	2009	2009	2	0	2	Export	124	Canada	CAN	408	Dem. People's Rep. of Korea	PRK								25	PULP AND WASTE PAPER	1	No Quantity							327778			0
S3	2009	2009	2009	2	0	2	Export	124	Canada	CAN	410	Rep. of Korea	KOR								25	PULP AND WASTE PAPER	1	No Quantity							206368149			0
S3	2009	2009	2009	2	0	2	Export	124	Canada	CAN	414	Kuwait	KWT								25	PULP AND WASTE PAPER	1	No Quantity							21024			0
S3	2009	2009	2009	2	0	2	Export	124	Canada	CAN	422	Lebanon	LBN								25	PULP AND WASTE PAPER	1	No Quantity							1024591			0
S3	2009	2009	2009	2	0	2	Export	124	Canada	CAN	446	China, Macao SAR	MAC								25	PULP AND WASTE PAPER	1	No Quantity							56121			0
S3	2009	2009	2009	2	0	2	Export	124	Canada	CAN	458	Malaysia	MYS								25	PULP AND WASTE PAPER	1	No Quantity							3962119			0
S3	2009	2009	2009	2	0	2	Export	124	Canada	CAN	470	Malta	MLT								25	PULP AND WASTE PAPER	1	No Quantity							37			0
S3	2009	2009	2009	2	0	2	Export	124	Canada	CAN	484	Mexico	MEX								25	PULP AND WASTE PAPER	1	No Quantity							34331113			0
S3	2009	2009	2009	2	0	2	Export	124	Canada	CAN	490	Other Asia, nes									25	PULP AND WASTE PAPER	1	No Quantity							106889010			0
S3	2009	2009	2009	2	0	2	Export	124	Canada	CAN	504	Morocco	MAR								25	PULP AND WASTE PAPER	1	No Quantity							113			0
S3	2009	2009	2009	2	0	2	Export	124	Canada	CAN	512	Oman	OMN								25	PULP AND WASTE PAPER	1	No Quantity							3788			0
S3	2009	2009	2009	2	0	2	Export	124	Canada	CAN	528	Netherlands	NLD								25	PULP AND WASTE PAPER	1	No Quantity							5679124			0
S3	2009	2009	2009	2	0	2	Export	124	Canada	CAN	554	New Zealand	NZL								25	PULP AND WASTE PAPER	1	No Quantity							8941713			0
S3	2009	2009	2009	2	0	2	Export	124	Canada	CAN	566	Nigeria	NGA								25	PULP AND WASTE PAPER	1	No Quantity							25461			0
S3	2009	2009	2009	2	0	2	Export	124	Canada	CAN	579	Norway	NOR								25	PULP AND WASTE PAPER	1	No Quantity							5993			0
S3	2009	2009	2009	2	0	2	Export	124	Canada	CAN	581	United States Minor Outlying Islands	UMI								25	PULP AND WASTE PAPER	1	No Quantity							36304			0
S3	2009	2009	2009	2	0	2	Export	124	Canada	CAN	586	Pakistan	PAK								25	PULP AND WASTE PAPER	1	No Quantity							9527895			0
S3	2009	2009	2009	2	0	2	Export	124	Canada	CAN	591	Panama	PAN								25	PULP AND WASTE PAPER	1	No Quantity							1354			0
S3	2009	2009	2009	2	0	2	Export	124	Canada	CAN	604	Peru	PER								25	PULP AND WASTE PAPER	1	No Quantity							253702			0
S3	2009	2009	2009	2	0	2	Export	124	Canada	CAN	608	Philippines	PHL								25	PULP AND WASTE PAPER	1	No Quantity							3429287			0
S3	2009	2009	2009	2	0	2	Export	124	Canada	CAN	616	Poland	POL								25	PULP AND WASTE PAPER	1	No Quantity							14568			0
S3	2009	2009	2009	2	0	2	Export	124	Canada	CAN	620	Portugal	PRT								25	PULP AND WASTE PAPER	1	No Quantity							8221			0
S3	2009	2009	2009	2	0	2	Export	124	Canada	CAN	634	Qatar	QAT								25	PULP AND WASTE PAPER	1	No Quantity							38631			0
S3	2009	2009	2009	2	0	2	Export	124	Canada	CAN	642	Romania	ROU								25	PULP AND WASTE PAPER	1	No Quantity							20			0
S3	2009	2009	2009	2	0	2	Export	124	Canada	CAN	643	Russian Federation	RUS								25	PULP AND WASTE PAPER	1	No Quantity							17070			0
S3	2009	2009	2009	2	0	2	Export	124	Canada	CAN	682	Saudi Arabia	SAU								25	PULP AND WASTE PAPER	1	No Quantity							7714345			0
S3	2009	2009	2009	2	0	2	Export	124	Canada	CAN	686	Senegal	SEN								25	PULP AND WASTE PAPER	1	No Quantity							39			0
S3	2009	2009	2009	2	0	2	Export	124	Canada	CAN	699	India	IND								25	PULP AND WASTE PAPER	1	No Quantity							122374681			0
S3	2009	2009	2009	2	0	2	Export	124	Canada	CAN	702	Singapore	SGP								25	PULP AND WASTE PAPER	1	No Quantity							21335997			0
S3	2009	2009	2009	2	0	2	Export	124	Canada	CAN	704	Viet Nam	VNM								25	PULP AND WASTE PAPER	1	No Quantity							3946172			0
S3	2009	2009	2009	2	0	2	Export	124	Canada	CAN	710	South Africa	ZAF								25	PULP AND WASTE PAPER	1	No Quantity							344237			0
S3	2009	2009	2009	2	0	2	Export	124	Canada	CAN	724	Spain	ESP								25	PULP AND WASTE PAPER	1	No Quantity							20440768			0
S3	2009	2009	2009	2	0	2	Export	124	Canada	CAN	752	Sweden	SWE								25	PULP AND WASTE PAPER	1	No Quantity							1832			0
S3	2009	2009	2009	2	0	2	Export	124	Canada	CAN	757	Switzerland	CHE								25	PULP AND WASTE PAPER	1	No Quantity							2095460			0
S3	2009	2009	2009	2	0	2	Export	124	Canada	CAN	760	Syria	SYR								25	PULP AND WASTE PAPER	1	No Quantity							17572			0
S3	2009	2009	2009	2	0	2	Export	124	Canada	CAN	764	Thailand	THA								25	PULP AND WASTE PAPER	1	No Quantity							101352315			0
S3	2009	2009	2009	2	0	2	Export	124	Canada	CAN	780	Trinidad and Tobago	TTO								25	PULP AND WASTE PAPER	1	No Quantity							5730172			0
S3	2009	2009	2009	2	0	2	Export	124	Canada	CAN	784	United Arab Emirates	ARE								25	PULP AND WASTE PAPER	1	No Quantity							2021635			0
S3	2009	2009	2009	2	0	2	Export	124	Canada	CAN	792	Turkey	TUR								25	PULP AND WASTE PAPER	1	No Quantity							8611182			0
S3	2009	2009	2009	2	0	2	Export	124	Canada	CAN	818	Egypt	EGY								25	PULP AND WASTE PAPER	1	No Quantity							1625852			0
S3	2009	2009	2009	2	0	2	Export	124	Canada	CAN	826	United Kingdom	GBR								25	PULP AND WASTE PAPER	1	No Quantity							21909007			0
S3	2009	2009	2009	2	0	2	Export	124	Canada	CAN	842	USA	USA								25	PULP AND WASTE PAPER	1	No Quantity							1899891944			0
S3	2009	2009	2009	2	0	2	Export	124	Canada	CAN	0	World	WLD								26	TEXTILE FIBRES	1	No Quantity							193454602			0
S3	2009	2009	2009	2	0	2	Export	124	Canada	CAN	4	Afghanistan	AFG								26	TEXTILE FIBRES	1	No Quantity							2255			0
S3	2009	2009	2009	2	0	2	Export	124	Canada	CAN	8	Albania	ALB								26	TEXTILE FIBRES	1	No Quantity							20390			0
S3	2009	2009	2009	2	0	2	Export	124	Canada	CAN	12	Algeria	DZA								26	TEXTILE FIBRES	1	No Quantity							176314			0
S3	2009	2009	2009	2	0	2	Export	124	Canada	CAN	24	Angola	AGO								26	TEXTILE FIBRES	1	No Quantity							22978082			0
S3	2009	2009	2009	2	0	2	Export	124	Canada	CAN	28	Antigua and Barbuda	ATG								26	TEXTILE FIBRES	1	No Quantity							3778			0
S3	2009	2009	2009	2	0	2	Export	124	Canada	CAN	32	Argentina	ARG								26	TEXTILE FIBRES	1	No Quantity							1010			0
S3	2009	2009	2009	2	0	2	Export	124	Canada	CAN	36	Australia	AUS								26	TEXTILE FIBRES	1	No Quantity							275127			0
S3	2009	2009	2009	2	0	2	Export	124	Canada	CAN	52	Barbados	BRB								26	TEXTILE FIBRES	1	No Quantity							2548			0
S3	2009	2009	2009	2	0	2	Export	124	Canada	CAN	56	Belgium	BEL								26	TEXTILE FIBRES	1	No Quantity							392906			0
S3	2009	2009	2009	2	0	2	Export	124	Canada	CAN	60	Bermuda	BMU								26	TEXTILE FIBRES	1	No Quantity							2159			0
S3	2009	2009	2009	2	0	2	Export	124	Canada	CAN	68	Bolivia (Plurinational State of)	BOL								26	TEXTILE FIBRES	1	No Quantity							62255			0
S3	2009	2009	2009	2	0	2	Export	124	Canada	CAN	70	Bosnia Herzegovina	BIH								26	TEXTILE FIBRES	1	No Quantity							180017			0
S3	2009	2009	2009	2	0	2	Export	124	Canada	CAN	76	Brazil	BRA								26	TEXTILE FIBRES	1	No Quantity							181010			0
S3	2009	2009	2009	2	0	2	Export	124	Canada	CAN	84	Belize	BLZ								26	TEXTILE FIBRES	1	No Quantity							791			0
S3	2009	2009	2009	2	0	2	Export	124	Canada	CAN	92	Br. Virgin Isds	VGB								26	TEXTILE FIBRES	1	No Quantity							176			0
S3	2009	2009	2009	2	0	2	Export	124	Canada	CAN	100	Bulgaria	BGR								26	TEXTILE FIBRES	1	No Quantity							6162			0
S3	2009	2009	2009	2	0	2	Export	124	Canada	CAN	108	Burundi	BDI								26	TEXTILE FIBRES	1	No Quantity							725421			0
S3	2009	2009	2009	2	0	2	Export	124	Canada	CAN	112	Belarus	BLR								26	TEXTILE FIBRES	1	No Quantity							17168			0
S3	2009	2009	2009	2	0	2	Export	124	Canada	CAN	116	Cambodia	KHM								26	TEXTILE FIBRES	1	No Quantity							1237652			0
S3	2009	2009	2009	2	0	2	Export	124	Canada	CAN	120	Cameroon	CMR								26	TEXTILE FIBRES	1	No Quantity							396252			0
S3	2009	2009	2009	2	0	2	Export	124	Canada	CAN	140	Central African Rep.	CAF								26	TEXTILE FIBRES	1	No Quantity							30355			0
S3	2009	2009	2009	2	0	2	Export	124	Canada	CAN	144	Sri Lanka	LKA								26	TEXTILE FIBRES	1	No Quantity							270651			0
S3	2009	2009	2009	2	0	2	Export	124	Canada	CAN	152	Chile	CHL								26	TEXTILE FIBRES	1	No Quantity							2957289			0
S3	2009	2009	2009	2	0	2	Export	124	Canada	CAN	156	China	CHN								26	TEXTILE FIBRES	1	No Quantity							1413585			0
S3	2009	2009	2009	2	0	2	Export	124	Canada	CAN	170	Colombia	COL								26	TEXTILE FIBRES	1	No Quantity							131881			0
S3	2009	2009	2009	2	0	2	Export	124	Canada	CAN	174	Comoros	COM								26	TEXTILE FIBRES	1	No Quantity							103			0
S3	2009	2009	2009	2	0	2	Export	124	Canada	CAN	178	Congo	COG								26	TEXTILE FIBRES	1	No Quantity							1443049			0
S3	2009	2009	2009	2	0	2	Export	124	Canada	CAN	180	Dem. Rep. of the Congo	COD								26	TEXTILE FIBRES	1	No Quantity							7959062			0
S3	2009	2009	2009	2	0	2	Export	124	Canada	CAN	188	Costa Rica	CRI								26	TEXTILE FIBRES	1	No Quantity							385784			0
S3	2009	2009	2009	2	0	2	Export	124	Canada	CAN	191	Croatia	HRV								26	TEXTILE FIBRES	1	No Quantity							879			0
S3	2009	2009	2009	2	0	2	Export	124	Canada	CAN	192	Cuba	CUB								26	TEXTILE FIBRES	1	No Quantity							8254358			0
S3	2009	2009	2009	2	0	2	Export	124	Canada	CAN	204	Benin	BEN								26	TEXTILE FIBRES	1	No Quantity							1815064			0
S3	2009	2009	2009	2	0	2	Export	124	Canada	CAN	208	Denmark	DNK								26	TEXTILE FIBRES	1	No Quantity							19448			0
S3	2009	2009	2009	2	0	2	Export	124	Canada	CAN	212	Dominica	DMA								26	TEXTILE FIBRES	1	No Quantity							176			0
S3	2009	2009	2009	2	0	2	Export	124	Canada	CAN	214	Dominican Rep.	DOM								26	TEXTILE FIBRES	1	No Quantity							107559			0
S3	2009	2009	2009	2	0	2	Export	124	Canada	CAN	218	Ecuador	ECU								26	TEXTILE FIBRES	1	No Quantity							26545			0
S3	2009	2009	2009	2	0	2	Export	124	Canada	CAN	222	El Salvador	SLV								26	TEXTILE FIBRES	1	No Quantity							3170			0
S3	2009	2009	2009	2	0	2	Export	124	Canada	CAN	226	Equatorial Guinea	GNQ								26	TEXTILE FIBRES	1	No Quantity							64886			0
S3	2009	2009	2009	2	0	2	Export	124	Canada	CAN	246	Finland	FIN								26	TEXTILE FIBRES	1	No Quantity							38742			0
S3	2009	2009	2009	2	0	2	Export	124	Canada	CAN	251	France	FRA								26	TEXTILE FIBRES	1	No Quantity							997545			0
S3	2009	2009	2009	2	0	2	Export	124	Canada	CAN	262	Djibouti	DJI								26	TEXTILE FIBRES	1	No Quantity							36461			0
S3	2009	2009	2009	2	0	2	Export	124	Canada	CAN	266	Gabon	GAB								26	TEXTILE FIBRES	1	No Quantity							60271			0
S3	2009	2009	2009	2	0	2	Export	124	Canada	CAN	268	Georgia	GEO								26	TEXTILE FIBRES	1	No Quantity							81803			0
S3	2009	2009	2009	2	0	2	Export	124	Canada	CAN	270	Gambia	GMB								26	TEXTILE FIBRES	1	No Quantity							349507			0
S3	2009	2009	2009	2	0	2	Export	124	Canada	CAN	276	Germany	DEU								26	TEXTILE FIBRES	1	No Quantity							688980			0
S3	2009	2009	2009	2	0	2	Export	124	Canada	CAN	288	Ghana	GHA								26	TEXTILE FIBRES	1	No Quantity							13676922			0
S3	2009	2009	2009	2	0	2	Export	124	Canada	CAN	300	Greece	GRC								26	TEXTILE FIBRES	1	No Quantity							269953			0
S3	2009	2009	2009	2	0	2	Export	124	Canada	CAN	308	Grenada	GRD								26	TEXTILE FIBRES	1	No Quantity							10235			0
S3	2009	2009	2009	2	0	2	Export	124	Canada	CAN	320	Guatemala	GTM								26	TEXTILE FIBRES	1	No Quantity							337304			0
S3	2009	2009	2009	2	0	2	Export	124	Canada	CAN	324	Guinea	GIN								26	TEXTILE FIBRES	1	No Quantity							2155055			0
S3	2009	2009	2009	2	0	2	Export	124	Canada	CAN	328	Guyana	GUY								26	TEXTILE FIBRES	1	No Quantity							47110			0
S3	2009	2009	2009	2	0	2	Export	124	Canada	CAN	332	Haiti	HTI								26	TEXTILE FIBRES	1	No Quantity							52000			0
S3	2009	2009	2009	2	0	2	Export	124	Canada	CAN	340	Honduras	HND								26	TEXTILE FIBRES	1	No Quantity							1099707			0
S3	2009	2009	2009	2	0	2	Export	124	Canada	CAN	344	China, Hong Kong SAR	HKG								26	TEXTILE FIBRES	1	No Quantity							23399			0
S3	2009	2009	2009	2	0	2	Export	124	Canada	CAN	348	Hungary	HUN								26	TEXTILE FIBRES	1	No Quantity							134780			0
S3	2009	2009	2009	2	0	2	Export	124	Canada	CAN	352	Iceland	ISL								26	TEXTILE FIBRES	1	No Quantity							10543			0
S3	2009	2009	2009	2	0	2	Export	124	Canada	CAN	360	Indonesia	IDN								26	TEXTILE FIBRES	1	No Quantity							879			0
S3	2009	2009	2009	2	0	2	Export	124	Canada	CAN	364	Iran	IRN								26	TEXTILE FIBRES	1	No Quantity							3403			0
S3	2009	2009	2009	2	0	2	Export	124	Canada	CAN	368	Iraq	IRQ								26	TEXTILE FIBRES	1	No Quantity							410506			0
S3	2009	2009	2009	2	0	2	Export	124	Canada	CAN	372	Ireland	IRL								26	TEXTILE FIBRES	1	No Quantity							209540			0
S3	2009	2009	2009	2	0	2	Export	124	Canada	CAN	376	Israel	ISR								26	TEXTILE FIBRES	1	No Quantity							5068			0
S3	2009	2009	2009	2	0	2	Export	124	Canada	CAN	381	Italy	ITA								26	TEXTILE FIBRES	1	No Quantity							687763			0
S3	2009	2009	2009	2	0	2	Export	124	Canada	CAN	384	Côte d'Ivoire	CIV								26	TEXTILE FIBRES	1	No Quantity							351572			0
S3	2009	2009	2009	2	0	2	Export	124	Canada	CAN	388	Jamaica	JAM								26	TEXTILE FIBRES	1	No Quantity							73905			0
S3	2009	2009	2009	2	0	2	Export	124	Canada	CAN	392	Japan	JPN								26	TEXTILE FIBRES	1	No Quantity							937375			0
S3	2009	2009	2009	2	0	2	Export	124	Canada	CAN	398	Kazakhstan	KAZ								26	TEXTILE FIBRES	1	No Quantity							8799			0
S3	2009	2009	2009	2	0	2	Export	124	Canada	CAN	400	Jordan	JOR								26	TEXTILE FIBRES	1	No Quantity							978146			0
S3	2009	2009	2009	2	0	2	Export	124	Canada	CAN	404	Kenya	KEN								26	TEXTILE FIBRES	1	No Quantity							15171111			0
S3	2009	2009	2009	2	0	2	Export	124	Canada	CAN	408	Dem. People's Rep. of Korea	PRK								26	TEXTILE FIBRES	1	No Quantity							9005			0
S3	2009	2009	2009	2	0	2	Export	124	Canada	CAN	410	Rep. of Korea	KOR								26	TEXTILE FIBRES	1	No Quantity							90033			0
S3	2009	2009	2009	2	0	2	Export	124	Canada	CAN	414	Kuwait	KWT								26	TEXTILE FIBRES	1	No Quantity							31			0
S3	2009	2009	2009	2	0	2	Export	124	Canada	CAN	417	Kyrgyzstan	KGZ								26	TEXTILE FIBRES	1	No Quantity							2129			0
S3	2009	2009	2009	2	0	2	Export	124	Canada	CAN	422	Lebanon	LBN								26	TEXTILE FIBRES	1	No Quantity							92940			0
S3	2009	2009	2009	2	0	2	Export	124	Canada	CAN	428	Latvia	LVA								26	TEXTILE FIBRES	1	No Quantity							219819			0
S3	2009	2009	2009	2	0	2	Export	124	Canada	CAN	430	Liberia	LBR								26	TEXTILE FIBRES	1	No Quantity							638645			0
S3	2009	2009	2009	2	0	2	Export	124	Canada	CAN	434	Libya	LBY								26	TEXTILE FIBRES	1	No Quantity							571			0
S3	2009	2009	2009	2	0	2	Export	124	Canada	CAN	440	Lithuania	LTU								26	TEXTILE FIBRES	1	No Quantity							5522			0
S3	2009	2009	2009	2	0	2	Export	124	Canada	CAN	446	China, Macao SAR	MAC								26	TEXTILE FIBRES	1	No Quantity							904			0
S3	2009	2009	2009	2	0	2	Export	124	Canada	CAN	450	Madagascar	MDG								26	TEXTILE FIBRES	1	No Quantity							491915			0
S3	2009	2009	2009	2	0	2	Export	124	Canada	CAN	454	Malawi	MWI								26	TEXTILE FIBRES	1	No Quantity							3459647			0
S3	2009	2009	2009	2	0	2	Export	124	Canada	CAN	458	Malaysia	MYS								26	TEXTILE FIBRES	1	No Quantity							108066			0
S3	2009	2009	2009	2	0	2	Export	124	Canada	CAN	466	Mali	MLI								26	TEXTILE FIBRES	1	No Quantity							482680			0
S3	2009	2009	2009	2	0	2	Export	124	Canada	CAN	478	Mauritania	MRT								26	TEXTILE FIBRES	1	No Quantity							9664			0
S3	2009	2009	2009	2	0	2	Export	124	Canada	CAN	484	Mexico	MEX								26	TEXTILE FIBRES	1	No Quantity							84870			0
S3	2009	2009	2009	2	0	2	Export	124	Canada	CAN	499	Montenegro	MNE								26	TEXTILE FIBRES	1	No Quantity							80393			0
S3	2009	2009	2009	2	0	2	Export	124	Canada	CAN	504	Morocco	MAR								26	TEXTILE FIBRES	1	No Quantity							10141			0
S3	2009	2009	2009	2	0	2	Export	124	Canada	CAN	508	Mozambique	MOZ								26	TEXTILE FIBRES	1	No Quantity							2829731			0
S3	2009	2009	2009	2	0	2	Export	124	Canada	CAN	512	Oman	OMN								26	TEXTILE FIBRES	1	No Quantity							173			0
S3	2009	2009	2009	2	0	2	Export	124	Canada	CAN	516	Namibia	NAM								26	TEXTILE FIBRES	1	No Quantity							43929			0
S3	2009	2009	2009	2	0	2	Export	124	Canada	CAN	528	Netherlands	NLD								26	TEXTILE FIBRES	1	No Quantity							200706			0
S3	2009	2009	2009	2	0	2	Export	124	Canada	CAN	554	New Zealand	NZL								26	TEXTILE FIBRES	1	No Quantity							395			0
S3	2009	2009	2009	2	0	2	Export	124	Canada	CAN	558	Nicaragua	NIC								26	TEXTILE FIBRES	1	No Quantity							1079865			0
S3	2009	2009	2009	2	0	2	Export	124	Canada	CAN	562	Niger	NER								26	TEXTILE FIBRES	1	No Quantity							806023			0
S3	2009	2009	2009	2	0	2	Export	124	Canada	CAN	566	Nigeria	NGA								26	TEXTILE FIBRES	1	No Quantity							1328393			0
S3	2009	2009	2009	2	0	2	Export	124	Canada	CAN	579	Norway	NOR								26	TEXTILE FIBRES	1	No Quantity							308			0
S3	2009	2009	2009	2	0	2	Export	124	Canada	CAN	581	United States Minor Outlying Islands	UMI								26	TEXTILE FIBRES	1	No Quantity							34874			0
S3	2009	2009	2009	2	0	2	Export	124	Canada	CAN	586	Pakistan	PAK								26	TEXTILE FIBRES	1	No Quantity							6190361			0
S3	2009	2009	2009	2	0	2	Export	124	Canada	CAN	591	Panama	PAN								26	TEXTILE FIBRES	1	No Quantity							66149			0
S3	2009	2009	2009	2	0	2	Export	124	Canada	CAN	598	Papua New Guinea	PNG								26	TEXTILE FIBRES	1	No Quantity							126			0
S3	2009	2009	2009	2	0	2	Export	124	Canada	CAN	604	Peru	PER								26	TEXTILE FIBRES	1	No Quantity							47079			0
S3	2009	2009	2009	2	0	2	Export	124	Canada	CAN	608	Philippines	PHL								26	TEXTILE FIBRES	1	No Quantity							2966928			0
S3	2009	2009	2009	2	0	2	Export	124	Canada	CAN	616	Poland	POL								26	TEXTILE FIBRES	1	No Quantity							240211			0
S3	2009	2009	2009	2	0	2	Export	124	Canada	CAN	620	Portugal	PRT								26	TEXTILE FIBRES	1	No Quantity							919			0
S3	2009	2009	2009	2	0	2	Export	124	Canada	CAN	642	Romania	ROU								26	TEXTILE FIBRES	1	No Quantity							406277			0
S3	2009	2009	2009	2	0	2	Export	124	Canada	CAN	643	Russian Federation	RUS								26	TEXTILE FIBRES	1	No Quantity							474			0
S3	2009	2009	2009	2	0	2	Export	124	Canada	CAN	646	Rwanda	RWA								26	TEXTILE FIBRES	1	No Quantity							94887			0
S3	2009	2009	2009	2	0	2	Export	124	Canada	CAN	659	Saint Kitts and Nevis	KNA								26	TEXTILE FIBRES	1	No Quantity							1318			0
S3	2009	2009	2009	2	0	2	Export	124	Canada	CAN	662	Saint Lucia	LCA								26	TEXTILE FIBRES	1	No Quantity							2372			0
S3	2009	2009	2009	2	0	2	Export	124	Canada	CAN	666	Saint Pierre and Miquelon	SPM								26	TEXTILE FIBRES	1	No Quantity							822			0
S3	2009	2009	2009	2	0	2	Export	124	Canada	CAN	670	Saint Vincent and the Grenadines	VCT								26	TEXTILE FIBRES	1	No Quantity							5184			0
S3	2009	2009	2009	2	0	2	Export	124	Canada	CAN	682	Saudi Arabia	SAU								26	TEXTILE FIBRES	1	No Quantity							681			0
S3	2009	2009	2009	2	0	2	Export	124	Canada	CAN	686	Senegal	SEN								26	TEXTILE FIBRES	1	No Quantity							147526			0
S3	2009	2009	2009	2	0	2	Export	124	Canada	CAN	688	Serbia	SRB								26	TEXTILE FIBRES	1	No Quantity							69231			0
S3	2009	2009	2009	2	0	2	Export	124	Canada	CAN	694	Sierra Leone	SLE								26	TEXTILE FIBRES	1	No Quantity							1858720			0
S3	2009	2009	2009	2	0	2	Export	124	Canada	CAN	699	India	IND								26	TEXTILE FIBRES	1	No Quantity							14024464			0
S3	2009	2009	2009	2	0	2	Export	124	Canada	CAN	702	Singapore	SGP								26	TEXTILE FIBRES	1	No Quantity							73230			0
S3	2009	2009	2009	2	0	2	Export	124	Canada	CAN	704	Viet Nam	VNM								26	TEXTILE FIBRES	1	No Quantity							1186			0
S3	2009	2009	2009	2	0	2	Export	124	Canada	CAN	710	South Africa	ZAF								26	TEXTILE FIBRES	1	No Quantity							1380436			0
S3	2009	2009	2009	2	0	2	Export	124	Canada	CAN	724	Spain	ESP								26	TEXTILE FIBRES	1	No Quantity							18468			0
S3	2009	2009	2009	2	0	2	Export	124	Canada	CAN	752	Sweden	SWE								26	TEXTILE FIBRES	1	No Quantity							121582			0
S3	2009	2009	2009	2	0	2	Export	124	Canada	CAN	757	Switzerland	CHE								26	TEXTILE FIBRES	1	No Quantity							230			0
S3	2009	2009	2009	2	0	2	Export	124	Canada	CAN	760	Syria	SYR								26	TEXTILE FIBRES	1	No Quantity							63144			0
S3	2009	2009	2009	2	0	2	Export	124	Canada	CAN	764	Thailand	THA								26	TEXTILE FIBRES	1	No Quantity							90			0
S3	2009	2009	2009	2	0	2	Export	124	Canada	CAN	768	Togo	TGO								26	TEXTILE FIBRES	1	No Quantity							3659927			0
S3	2009	2009	2009	2	0	2	Export	124	Canada	CAN	780	Trinidad and Tobago	TTO								26	TEXTILE FIBRES	1	No Quantity							37869			0
S3	2009	2009	2009	2	0	2	Export	124	Canada	CAN	784	United Arab Emirates	ARE								26	TEXTILE FIBRES	1	No Quantity							3086461			0
S3	2009	2009	2009	2	0	2	Export	124	Canada	CAN	788	Tunisia	TUN								26	TEXTILE FIBRES	1	No Quantity							3285436			0
S3	2009	2009	2009	2	0	2	Export	124	Canada	CAN	792	Turkey	TUR								26	TEXTILE FIBRES	1	No Quantity							2021507			0
S3	2009	2009	2009	2	0	2	Export	124	Canada	CAN	795	Turkmenistan	TKM								26	TEXTILE FIBRES	1	No Quantity							76			0
S3	2009	2009	2009	2	0	2	Export	124	Canada	CAN	800	Uganda	UGA								26	TEXTILE FIBRES	1	No Quantity							3346039			0
S3	2009	2009	2009	2	0	2	Export	124	Canada	CAN	804	Ukraine	UKR								26	TEXTILE FIBRES	1	No Quantity							74911			0
S3	2009	2009	2009	2	0	2	Export	124	Canada	CAN	818	Egypt	EGY								26	TEXTILE FIBRES	1	No Quantity							52538			0
S3	2009	2009	2009	2	0	2	Export	124	Canada	CAN	826	United Kingdom	GBR								26	TEXTILE FIBRES	1	No Quantity							1293154			0
S3	2009	2009	2009	2	0	2	Export	124	Canada	CAN	834	United Rep. of Tanzania	TZA								26	TEXTILE FIBRES	1	No Quantity							12852960			0
S3	2009	2009	2009	2	0	2	Export	124	Canada	CAN	842	USA	USA								26	TEXTILE FIBRES	1	No Quantity							33225416			0
S3	2009	2009	2009	2	0	2	Export	124	Canada	CAN	854	Burkina Faso	BFA								26	TEXTILE FIBRES	1	No Quantity							7029			0
S3	2009	2009	2009	2	0	2	Export	124	Canada	CAN	894	Zambia	ZMB								26	TEXTILE FIBRES	1	No Quantity							164119			0
S3	2009	2009	2009	2	0	2	Export	140	Central African Rep.	CAF	0	World	WLD								26	TEXTILE FIBRES	1	No Quantity							427711			0
S3	2009	2009	2009	2	0	2	Export	140	Central African Rep.	CAF	120	Cameroon	CMR								26	TEXTILE FIBRES	1	No Quantity							641			0
S3	2009	2009	2009	2	0	2	Export	140	Central African Rep.	CAF	757	Switzerland	CHE								26	TEXTILE FIBRES	1	No Quantity							427070			0
S3	2009	2009	2009	2	0	2	Export	124	Canada	CAN	0	World	WLD								27	CRUDE FERTILIZER,MINERAL	1	No Quantity							897905374			0
S3	2009	2009	2009	2	0	2	Export	124	Canada	CAN	4	Afghanistan	AFG								27	CRUDE FERTILIZER,MINERAL	1	No Quantity							333			0
S3	2009	2009	2009	2	0	2	Export	124	Canada	CAN	8	Albania	ALB								27	CRUDE FERTILIZER,MINERAL	1	No Quantity							18			0
S3	2009	2009	2009	2	0	2	Export	124	Canada	CAN	12	Algeria	DZA								27	CRUDE FERTILIZER,MINERAL	1	No Quantity							5972			0
S3	2009	2009	2009	2	0	2	Export	124	Canada	CAN	24	Angola	AGO								27	CRUDE FERTILIZER,MINERAL	1	No Quantity							4837679			0
S3	2009	2009	2009	2	0	2	Export	124	Canada	CAN	28	Antigua and Barbuda	ATG								27	CRUDE FERTILIZER,MINERAL	1	No Quantity							4507			0
S3	2009	2009	2009	2	0	2	Export	124	Canada	CAN	31	Azerbaijan	AZE								27	CRUDE FERTILIZER,MINERAL	1	No Quantity							4817			0
S3	2009	2009	2009	2	0	2	Export	124	Canada	CAN	32	Argentina	ARG								27	CRUDE FERTILIZER,MINERAL	1	No Quantity							85914			0
S3	2009	2009	2009	2	0	2	Export	124	Canada	CAN	36	Australia	AUS								27	CRUDE FERTILIZER,MINERAL	1	No Quantity							26949737			0
S3	2009	2009	2009	2	0	2	Export	124	Canada	CAN	44	Bahamas	BHS								27	CRUDE FERTILIZER,MINERAL	1	No Quantity							9230			0
S3	2009	2009	2009	2	0	2	Export	124	Canada	CAN	48	Bahrain	BHR								27	CRUDE FERTILIZER,MINERAL	1	No Quantity							464			0
S3	2009	2009	2009	2	0	2	Export	124	Canada	CAN	50	Bangladesh	BGD								27	CRUDE FERTILIZER,MINERAL	1	No Quantity							1351994			0
S3	2009	2009	2009	2	0	2	Export	124	Canada	CAN	52	Barbados	BRB								27	CRUDE FERTILIZER,MINERAL	1	No Quantity							113398			0
S3	2009	2009	2009	2	0	2	Export	124	Canada	CAN	56	Belgium	BEL								27	CRUDE FERTILIZER,MINERAL	1	No Quantity							3522836			0
S3	2009	2009	2009	2	0	2	Export	124	Canada	CAN	60	Bermuda	BMU								27	CRUDE FERTILIZER,MINERAL	1	No Quantity							703420			0
S3	2009	2009	2009	2	0	2	Export	124	Canada	CAN	76	Brazil	BRA								27	CRUDE FERTILIZER,MINERAL	1	No Quantity							27661097			0
S3	2009	2009	2009	2	0	2	Export	124	Canada	CAN	92	Br. Virgin Isds	VGB								27	CRUDE FERTILIZER,MINERAL	1	No Quantity							506			0
S3	2009	2009	2009	2	0	2	Export	124	Canada	CAN	100	Bulgaria	BGR								27	CRUDE FERTILIZER,MINERAL	1	No Quantity							1334			0
S3	2009	2009	2009	2	0	2	Export	124	Canada	CAN	136	Cayman Isds	CYM								27	CRUDE FERTILIZER,MINERAL	1	No Quantity							11			0
S3	2009	2009	2009	2	0	2	Export	124	Canada	CAN	144	Sri Lanka	LKA								27	CRUDE FERTILIZER,MINERAL	1	No Quantity							3313662			0
S3	2009	2009	2009	2	0	2	Export	124	Canada	CAN	152	Chile	CHL								27	CRUDE FERTILIZER,MINERAL	1	No Quantity							4915515			0
S3	2009	2009	2009	2	0	2	Export	124	Canada	CAN	156	China	CHN								27	CRUDE FERTILIZER,MINERAL	1	No Quantity							126109256			0
S3	2009	2009	2009	2	0	2	Export	124	Canada	CAN	170	Colombia	COL								27	CRUDE FERTILIZER,MINERAL	1	No Quantity							2484078			0
S3	2009	2009	2009	2	0	2	Export	124	Canada	CAN	188	Costa Rica	CRI								27	CRUDE FERTILIZER,MINERAL	1	No Quantity							248992			0
S3	2009	2009	2009	2	0	2	Export	124	Canada	CAN	192	Cuba	CUB								27	CRUDE FERTILIZER,MINERAL	1	No Quantity							152796			0
S3	2009	2009	2009	2	0	2	Export	124	Canada	CAN	196	Cyprus	CYP								27	CRUDE FERTILIZER,MINERAL	1	No Quantity							3068			0
S3	2009	2009	2009	2	0	2	Export	124	Canada	CAN	203	Czechia	CZE								27	CRUDE FERTILIZER,MINERAL	1	No Quantity							17800			0
S3	2009	2009	2009	2	0	2	Export	124	Canada	CAN	208	Denmark	DNK								27	CRUDE FERTILIZER,MINERAL	1	No Quantity							496566			0
S3	2009	2009	2009	2	0	2	Export	124	Canada	CAN	214	Dominican Rep.	DOM								27	CRUDE FERTILIZER,MINERAL	1	No Quantity							61894			0
S3	2009	2009	2009	2	0	2	Export	124	Canada	CAN	218	Ecuador	ECU								27	CRUDE FERTILIZER,MINERAL	1	No Quantity							1188454			0
S3	2009	2009	2009	2	0	2	Export	124	Canada	CAN	222	El Salvador	SLV								27	CRUDE FERTILIZER,MINERAL	1	No Quantity							638062			0
S3	2009	2009	2009	2	0	2	Export	124	Canada	CAN	232	Eritrea	ERI								27	CRUDE FERTILIZER,MINERAL	1	No Quantity							2531			0
S3	2009	2009	2009	2	0	2	Export	124	Canada	CAN	233	Estonia	EST								27	CRUDE FERTILIZER,MINERAL	1	No Quantity							17478			0
S3	2009	2009	2009	2	0	2	Export	124	Canada	CAN	246	Finland	FIN								27	CRUDE FERTILIZER,MINERAL	1	No Quantity							306604			0
S3	2009	2009	2009	2	0	2	Export	124	Canada	CAN	251	France	FRA								27	CRUDE FERTILIZER,MINERAL	1	No Quantity							1068476			0
S3	2009	2009	2009	2	0	2	Export	124	Canada	CAN	276	Germany	DEU								27	CRUDE FERTILIZER,MINERAL	1	No Quantity							6529258			0
S3	2009	2009	2009	2	0	2	Export	124	Canada	CAN	288	Ghana	GHA								27	CRUDE FERTILIZER,MINERAL	1	No Quantity							1202			0
S3	2009	2009	2009	2	0	2	Export	124	Canada	CAN	300	Greece	GRC								27	CRUDE FERTILIZER,MINERAL	1	No Quantity							116533			0
S3	2009	2009	2009	2	0	2	Export	124	Canada	CAN	320	Guatemala	GTM								27	CRUDE FERTILIZER,MINERAL	1	No Quantity							58870			0
S3	2009	2009	2009	2	0	2	Export	124	Canada	CAN	328	Guyana	GUY								27	CRUDE FERTILIZER,MINERAL	1	No Quantity							18365			0
S3	2009	2009	2009	2	0	2	Export	124	Canada	CAN	332	Haiti	HTI								27	CRUDE FERTILIZER,MINERAL	1	No Quantity							85			0
S3	2009	2009	2009	2	0	2	Export	124	Canada	CAN	340	Honduras	HND								27	CRUDE FERTILIZER,MINERAL	1	No Quantity							40671			0
S3	2009	2009	2009	2	0	2	Export	124	Canada	CAN	344	China, Hong Kong SAR	HKG								27	CRUDE FERTILIZER,MINERAL	1	No Quantity							252226			0
S3	2009	2009	2009	2	0	2	Export	124	Canada	CAN	360	Indonesia	IDN								27	CRUDE FERTILIZER,MINERAL	1	No Quantity							14776946			0
S3	2009	2009	2009	2	0	2	Export	124	Canada	CAN	364	Iran	IRN								27	CRUDE FERTILIZER,MINERAL	1	No Quantity							263019			0
S3	2009	2009	2009	2	0	2	Export	124	Canada	CAN	372	Ireland	IRL								27	CRUDE FERTILIZER,MINERAL	1	No Quantity							142706			0
S3	2009	2009	2009	2	0	2	Export	124	Canada	CAN	376	Israel	ISR								27	CRUDE FERTILIZER,MINERAL	1	No Quantity							4680631			0
S3	2009	2009	2009	2	0	2	Export	124	Canada	CAN	381	Italy	ITA								27	CRUDE FERTILIZER,MINERAL	1	No Quantity							4132415			0
S3	2009	2009	2009	2	0	2	Export	124	Canada	CAN	384	Côte d'Ivoire	CIV								27	CRUDE FERTILIZER,MINERAL	1	No Quantity							2655			0
S3	2009	2009	2009	2	0	2	Export	124	Canada	CAN	388	Jamaica	JAM								27	CRUDE FERTILIZER,MINERAL	1	No Quantity							107430			0
S3	2009	2009	2009	2	0	2	Export	124	Canada	CAN	392	Japan	JPN								27	CRUDE FERTILIZER,MINERAL	1	No Quantity							3333619			0
S3	2009	2009	2009	2	0	2	Export	124	Canada	CAN	400	Jordan	JOR								27	CRUDE FERTILIZER,MINERAL	1	No Quantity							20109			0
S3	2009	2009	2009	2	0	2	Export	124	Canada	CAN	404	Kenya	KEN								27	CRUDE FERTILIZER,MINERAL	1	No Quantity							665			0
S3	2009	2009	2009	2	0	2	Export	124	Canada	CAN	408	Dem. People's Rep. of Korea	PRK								27	CRUDE FERTILIZER,MINERAL	1	No Quantity							117777			0
S3	2009	2009	2009	2	0	2	Export	124	Canada	CAN	410	Rep. of Korea	KOR								27	CRUDE FERTILIZER,MINERAL	1	No Quantity							992583			0
S3	2009	2009	2009	2	0	2	Export	124	Canada	CAN	414	Kuwait	KWT								27	CRUDE FERTILIZER,MINERAL	1	No Quantity							17661			0
S3	2009	2009	2009	2	0	2	Export	124	Canada	CAN	422	Lebanon	LBN								27	CRUDE FERTILIZER,MINERAL	1	No Quantity							8217			0
S3	2009	2009	2009	2	0	2	Export	124	Canada	CAN	428	Latvia	LVA								27	CRUDE FERTILIZER,MINERAL	1	No Quantity							147689			0
S3	2009	2009	2009	2	0	2	Export	124	Canada	CAN	430	Liberia	LBR								27	CRUDE FERTILIZER,MINERAL	1	No Quantity							1726			0
S3	2009	2009	2009	2	0	2	Export	124	Canada	CAN	434	Libya	LBY								27	CRUDE FERTILIZER,MINERAL	1	No Quantity							65894			0
S3	2009	2009	2009	2	0	2	Export	124	Canada	CAN	440	Lithuania	LTU								27	CRUDE FERTILIZER,MINERAL	1	No Quantity							9971			0
S3	2009	2009	2009	2	0	2	Export	124	Canada	CAN	446	China, Macao SAR	MAC								27	CRUDE FERTILIZER,MINERAL	1	No Quantity							110			0
S3	2009	2009	2009	2	0	2	Export	124	Canada	CAN	458	Malaysia	MYS								27	CRUDE FERTILIZER,MINERAL	1	No Quantity							763785			0
S3	2009	2009	2009	2	0	2	Export	124	Canada	CAN	470	Malta	MLT								27	CRUDE FERTILIZER,MINERAL	1	No Quantity							31			0
S3	2009	2009	2009	2	0	2	Export	124	Canada	CAN	478	Mauritania	MRT								27	CRUDE FERTILIZER,MINERAL	1	No Quantity							2344			0
S3	2009	2009	2009	2	0	2	Export	124	Canada	CAN	484	Mexico	MEX								27	CRUDE FERTILIZER,MINERAL	1	No Quantity							9889455			0
S3	2009	2009	2009	2	0	2	Export	124	Canada	CAN	490	Other Asia, nes									27	CRUDE FERTILIZER,MINERAL	1	No Quantity							3483302			0
S3	2009	2009	2009	2	0	2	Export	124	Canada	CAN	504	Morocco	MAR								27	CRUDE FERTILIZER,MINERAL	1	No Quantity							340664			0
S3	2009	2009	2009	2	0	2	Export	124	Canada	CAN	512	Oman	OMN								27	CRUDE FERTILIZER,MINERAL	1	No Quantity							14335			0
S3	2009	2009	2009	2	0	2	Export	124	Canada	CAN	528	Netherlands	NLD								27	CRUDE FERTILIZER,MINERAL	1	No Quantity							11497199			0
S3	2009	2009	2009	2	0	2	Export	124	Canada	CAN	530	Neth. Antilles	ANT								27	CRUDE FERTILIZER,MINERAL	1	No Quantity							31003			0
S3	2009	2009	2009	2	0	2	Export	124	Canada	CAN	533	Aruba	ABW								27	CRUDE FERTILIZER,MINERAL	1	No Quantity							290			0
S3	2009	2009	2009	2	0	2	Export	124	Canada	CAN	540	New Caledonia	NCL								27	CRUDE FERTILIZER,MINERAL	1	No Quantity							2876758			0
S3	2009	2009	2009	2	0	2	Export	124	Canada	CAN	554	New Zealand	NZL								27	CRUDE FERTILIZER,MINERAL	1	No Quantity							5307257			0
S3	2009	2009	2009	2	0	2	Export	124	Canada	CAN	558	Nicaragua	NIC								27	CRUDE FERTILIZER,MINERAL	1	No Quantity							5734			0
S3	2009	2009	2009	2	0	2	Export	124	Canada	CAN	562	Niger	NER								27	CRUDE FERTILIZER,MINERAL	1	No Quantity							18184			0
S3	2009	2009	2009	2	0	2	Export	124	Canada	CAN	566	Nigeria	NGA								27	CRUDE FERTILIZER,MINERAL	1	No Quantity							357694			0
S3	2009	2009	2009	2	0	2	Export	124	Canada	CAN	579	Norway	NOR								27	CRUDE FERTILIZER,MINERAL	1	No Quantity							317579			0
S3	2009	2009	2009	2	0	2	Export	124	Canada	CAN	581	United States Minor Outlying Islands	UMI								27	CRUDE FERTILIZER,MINERAL	1	No Quantity							7193			0
S3	2009	2009	2009	2	0	2	Export	124	Canada	CAN	586	Pakistan	PAK								27	CRUDE FERTILIZER,MINERAL	1	No Quantity							3065468			0
S3	2009	2009	2009	2	0	2	Export	124	Canada	CAN	591	Panama	PAN								27	CRUDE FERTILIZER,MINERAL	1	No Quantity							13782			0
S3	2009	2009	2009	2	0	2	Export	124	Canada	CAN	598	Papua New Guinea	PNG								27	CRUDE FERTILIZER,MINERAL	1	No Quantity							19			0
S3	2009	2009	2009	2	0	2	Export	124	Canada	CAN	604	Peru	PER								27	CRUDE FERTILIZER,MINERAL	1	No Quantity							437626			0
S3	2009	2009	2009	2	0	2	Export	124	Canada	CAN	608	Philippines	PHL								27	CRUDE FERTILIZER,MINERAL	1	No Quantity							1344354			0
S3	2009	2009	2009	2	0	2	Export	124	Canada	CAN	616	Poland	POL								27	CRUDE FERTILIZER,MINERAL	1	No Quantity							153488			0
S3	2009	2009	2009	2	0	2	Export	124	Canada	CAN	620	Portugal	PRT								27	CRUDE FERTILIZER,MINERAL	1	No Quantity							22795			0
[truncated: 6,678 more rows]
