# Supplementary material for: Core-periphery structure in sectoral international trade networks: A new approach to an old theory
Source: PLoS One. 2020 Apr 2;15(4):e0229547. doi: 10.1371/journal.pone.0229547 (PMC7117750; doi:10.1371/journal.pone.0229547)
Supplement: S7 File — (ZIP) [file pone.0229547.s007.zip › S7_File/RawData 2009/comtrade (11).csv]

Classification	Year	Period	Period Desc.	Aggregate Level	Is Leaf Code	Trade Flow Code	Trade Flow	Reporter Code	Reporter	Reporter ISO	Partner Code	Partner	Partner ISO	2nd Partner Code	2nd Partner	2nd Partner ISO	Customs Proc. Code	Customs	Mode of Transport Code	Mode of Transport	Commodity Code	Commodity	Qty Unit Code	Qty Unit	Qty	Alt Qty Unit Code	Alt Qty Unit	Alt Qty	Netweight (kg)	Gross weight (kg)	Trade Value (US$)	CIF Trade Value (US$)	FOB Trade Value (US$)	Flag
S3	2009	2009	2009	2	0	2	Export	152	Chile	CHL	0	World	WLD								00	LIVE ANIMALS	1	No Quantity							10216730			0
S3	2009	2009	2009	2	0	2	Export	152	Chile	CHL	32	Argentina	ARG								00	LIVE ANIMALS	1	No Quantity							258320			0
S3	2009	2009	2009	2	0	2	Export	152	Chile	CHL	40	Austria	AUT								00	LIVE ANIMALS	1	No Quantity							30666			0
S3	2009	2009	2009	2	0	2	Export	152	Chile	CHL	48	Bahrain	BHR								00	LIVE ANIMALS	1	No Quantity							15000			0
S3	2009	2009	2009	2	0	2	Export	152	Chile	CHL	68	Bolivia (Plurinational State of)	BOL								00	LIVE ANIMALS	1	No Quantity							109947			0
S3	2009	2009	2009	2	0	2	Export	152	Chile	CHL	76	Brazil	BRA								00	LIVE ANIMALS	1	No Quantity							242100			0
S3	2009	2009	2009	2	0	2	Export	152	Chile	CHL	124	Canada	CAN								00	LIVE ANIMALS	1	No Quantity							369076			0
S3	2009	2009	2009	2	0	2	Export	152	Chile	CHL	156	China	CHN								00	LIVE ANIMALS	1	No Quantity							212145			0
S3	2009	2009	2009	2	0	2	Export	152	Chile	CHL	170	Colombia	COL								00	LIVE ANIMALS	1	No Quantity							16300			0
S3	2009	2009	2009	2	0	2	Export	152	Chile	CHL	218	Ecuador	ECU								00	LIVE ANIMALS	1	No Quantity							2865123			0
S3	2009	2009	2009	2	0	2	Export	152	Chile	CHL	251	France	FRA								00	LIVE ANIMALS	1	No Quantity							326778			0
S3	2009	2009	2009	2	0	2	Export	152	Chile	CHL	276	Germany	DEU								00	LIVE ANIMALS	1	No Quantity							268123			0
S3	2009	2009	2009	2	0	2	Export	152	Chile	CHL	344	China, Hong Kong SAR	HKG								00	LIVE ANIMALS	1	No Quantity							3961			0
S3	2009	2009	2009	2	0	2	Export	152	Chile	CHL	381	Italy	ITA								00	LIVE ANIMALS	1	No Quantity							76783			0
S3	2009	2009	2009	2	0	2	Export	152	Chile	CHL	392	Japan	JPN								00	LIVE ANIMALS	1	No Quantity							14994			0
S3	2009	2009	2009	2	0	2	Export	152	Chile	CHL	434	Libya	LBY								00	LIVE ANIMALS	1	No Quantity							4000			0
S3	2009	2009	2009	2	0	2	Export	152	Chile	CHL	442	Luxembourg	LUX								00	LIVE ANIMALS	1	No Quantity							73381			0
S3	2009	2009	2009	2	0	2	Export	152	Chile	CHL	484	Mexico	MEX								00	LIVE ANIMALS	1	No Quantity							5800			0
S3	2009	2009	2009	2	0	2	Export	152	Chile	CHL	490	Other Asia, nes									00	LIVE ANIMALS	1	No Quantity							2256			0
S3	2009	2009	2009	2	0	2	Export	152	Chile	CHL	528	Netherlands	NLD								00	LIVE ANIMALS	1	No Quantity							399472			0
S3	2009	2009	2009	2	0	2	Export	152	Chile	CHL	600	Paraguay	PRY								00	LIVE ANIMALS	1	No Quantity							21900			0
S3	2009	2009	2009	2	0	2	Export	152	Chile	CHL	604	Peru	PER								00	LIVE ANIMALS	1	No Quantity							77800			0
S3	2009	2009	2009	2	0	2	Export	152	Chile	CHL	608	Philippines	PHL								00	LIVE ANIMALS	1	No Quantity							200			0
S3	2009	2009	2009	2	0	2	Export	152	Chile	CHL	616	Poland	POL								00	LIVE ANIMALS	1	No Quantity							714			0
S3	2009	2009	2009	2	0	2	Export	152	Chile	CHL	682	Saudi Arabia	SAU								00	LIVE ANIMALS	1	No Quantity							1850000			0
S3	2009	2009	2009	2	0	2	Export	152	Chile	CHL	710	South Africa	ZAF								00	LIVE ANIMALS	1	No Quantity							144300			0
S3	2009	2009	2009	2	0	2	Export	152	Chile	CHL	724	Spain	ESP								00	LIVE ANIMALS	1	No Quantity							2240			0
S3	2009	2009	2009	2	0	2	Export	152	Chile	CHL	752	Sweden	SWE								00	LIVE ANIMALS	1	No Quantity							180000			0
S3	2009	2009	2009	2	0	2	Export	152	Chile	CHL	757	Switzerland	CHE								00	LIVE ANIMALS	1	No Quantity							11527			0
S3	2009	2009	2009	2	0	2	Export	152	Chile	CHL	784	United Arab Emirates	ARE								00	LIVE ANIMALS	1	No Quantity							1238000			0
S3	2009	2009	2009	2	0	2	Export	152	Chile	CHL	826	United Kingdom	GBR								00	LIVE ANIMALS	1	No Quantity							125567			0
S3	2009	2009	2009	2	0	2	Export	152	Chile	CHL	842	USA	USA								00	LIVE ANIMALS	1	No Quantity							1181705			0
S3	2009	2009	2009	2	0	2	Export	152	Chile	CHL	858	Uruguay	URY								00	LIVE ANIMALS	1	No Quantity							65400			0
S3	2009	2009	2009	2	0	2	Export	152	Chile	CHL	862	Venezuela	VEN								00	LIVE ANIMALS	1	No Quantity							23150			0
S3	2009	2009	2009	2	0	2	Export	156	China	CHN	0	World	WLD								00	LIVE ANIMALS	1	No Quantity							441833361			0
S3	2009	2009	2009	2	0	2	Export	156	China	CHN	56	Belgium	BEL								00	LIVE ANIMALS	1	No Quantity							6			0
S3	2009	2009	2009	2	0	2	Export	156	China	CHN	124	Canada	CAN								00	LIVE ANIMALS	1	No Quantity							1701780			0
S3	2009	2009	2009	2	0	2	Export	156	China	CHN	208	Denmark	DNK								00	LIVE ANIMALS	1	No Quantity							4000			0
S3	2009	2009	2009	2	0	2	Export	156	China	CHN	251	France	FRA								00	LIVE ANIMALS	1	No Quantity							784450			0
S3	2009	2009	2009	2	0	2	Export	156	China	CHN	276	Germany	DEU								00	LIVE ANIMALS	1	No Quantity							1025725			0
S3	2009	2009	2009	2	0	2	Export	156	China	CHN	300	Greece	GRC								00	LIVE ANIMALS	1	No Quantity							3100			0
S3	2009	2009	2009	2	0	2	Export	156	China	CHN	344	China, Hong Kong SAR	HKG								00	LIVE ANIMALS	1	No Quantity							368468131			0
S3	2009	2009	2009	2	0	2	Export	156	China	CHN	360	Indonesia	IDN								00	LIVE ANIMALS	1	No Quantity							9936			0
S3	2009	2009	2009	2	0	2	Export	156	China	CHN	381	Italy	ITA								00	LIVE ANIMALS	1	No Quantity							623396			0
S3	2009	2009	2009	2	0	2	Export	156	China	CHN	392	Japan	JPN								00	LIVE ANIMALS	1	No Quantity							6522019			0
S3	2009	2009	2009	2	0	2	Export	156	China	CHN	408	Dem. People's Rep. of Korea	PRK								00	LIVE ANIMALS	1	No Quantity							79000			0
S3	2009	2009	2009	2	0	2	Export	156	China	CHN	410	Rep. of Korea	KOR								00	LIVE ANIMALS	1	No Quantity							2532298			0
S3	2009	2009	2009	2	0	2	Export	156	China	CHN	446	China, Macao SAR	MAC								00	LIVE ANIMALS	1	No Quantity							37956782			0
S3	2009	2009	2009	2	0	2	Export	156	China	CHN	458	Malaysia	MYS								00	LIVE ANIMALS	1	No Quantity							176026			0
S3	2009	2009	2009	2	0	2	Export	156	China	CHN	490	Other Asia, nes									00	LIVE ANIMALS	1	No Quantity							17558			0
S3	2009	2009	2009	2	0	2	Export	156	China	CHN	496	Mongolia	MNG								00	LIVE ANIMALS	1	No Quantity							22667			0
S3	2009	2009	2009	2	0	2	Export	156	China	CHN	524	Nepal	NPL								00	LIVE ANIMALS	1	No Quantity							817738			0
S3	2009	2009	2009	2	0	2	Export	156	China	CHN	528	Netherlands	NLD								00	LIVE ANIMALS	1	No Quantity							1703164			0
S3	2009	2009	2009	2	0	2	Export	156	China	CHN	643	Russian Federation	RUS								00	LIVE ANIMALS	1	No Quantity							250			0
S3	2009	2009	2009	2	0	2	Export	156	China	CHN	699	India	IND								00	LIVE ANIMALS	1	No Quantity							281590			0
S3	2009	2009	2009	2	0	2	Export	156	China	CHN	702	Singapore	SGP								00	LIVE ANIMALS	1	No Quantity							173000			0
S3	2009	2009	2009	2	0	2	Export	156	China	CHN	724	Spain	ESP								00	LIVE ANIMALS	1	No Quantity							12600			0
S3	2009	2009	2009	2	0	2	Export	156	China	CHN	764	Thailand	THA								00	LIVE ANIMALS	1	No Quantity							65186			0
S3	2009	2009	2009	2	0	2	Export	156	China	CHN	784	United Arab Emirates	ARE								00	LIVE ANIMALS	1	No Quantity							3800			0
S3	2009	2009	2009	2	0	2	Export	156	China	CHN	826	United Kingdom	GBR								00	LIVE ANIMALS	1	No Quantity							33952			0
S3	2009	2009	2009	2	0	2	Export	156	China	CHN	842	USA	USA								00	LIVE ANIMALS	1	No Quantity							18815007			0
S3	2009	2009	2009	2	0	2	Export	156	China	CHN	862	Venezuela	VEN								00	LIVE ANIMALS	1	No Quantity							200			0
S3	2009	2009	2009	2	0	2	Export	152	Chile	CHL	0	World	WLD								01	MEAT, MEAT PREPARATIONS	1	No Quantity							698529230			0
S3	2009	2009	2009	2	0	2	Export	152	Chile	CHL	24	Angola	AGO								01	MEAT, MEAT PREPARATIONS	1	No Quantity							2861450			0
S3	2009	2009	2009	2	0	2	Export	152	Chile	CHL	32	Argentina	ARG								01	MEAT, MEAT PREPARATIONS	1	No Quantity							4438605			0
S3	2009	2009	2009	2	0	2	Export	152	Chile	CHL	51	Armenia	ARM								01	MEAT, MEAT PREPARATIONS	1	No Quantity							33672			0
S3	2009	2009	2009	2	0	2	Export	152	Chile	CHL	56	Belgium	BEL								01	MEAT, MEAT PREPARATIONS	1	No Quantity							451265			0
S3	2009	2009	2009	2	0	2	Export	152	Chile	CHL	68	Bolivia (Plurinational State of)	BOL								01	MEAT, MEAT PREPARATIONS	1	No Quantity							217			0
S3	2009	2009	2009	2	0	2	Export	152	Chile	CHL	120	Cameroon	CMR								01	MEAT, MEAT PREPARATIONS	1	No Quantity							71080			0
S3	2009	2009	2009	2	0	2	Export	152	Chile	CHL	124	Canada	CAN								01	MEAT, MEAT PREPARATIONS	1	No Quantity							15623226			0
S3	2009	2009	2009	2	0	2	Export	152	Chile	CHL	156	China	CHN								01	MEAT, MEAT PREPARATIONS	1	No Quantity							15284736			0
S3	2009	2009	2009	2	0	2	Export	152	Chile	CHL	170	Colombia	COL								01	MEAT, MEAT PREPARATIONS	1	No Quantity							12341304			0
S3	2009	2009	2009	2	0	2	Export	152	Chile	CHL	178	Congo	COG								01	MEAT, MEAT PREPARATIONS	1	No Quantity							227303			0
S3	2009	2009	2009	2	0	2	Export	152	Chile	CHL	180	Dem. Rep. of the Congo	COD								01	MEAT, MEAT PREPARATIONS	1	No Quantity							865885			0
S3	2009	2009	2009	2	0	2	Export	152	Chile	CHL	188	Costa Rica	CRI								01	MEAT, MEAT PREPARATIONS	1	No Quantity							408774			0
S3	2009	2009	2009	2	0	2	Export	152	Chile	CHL	191	Croatia	HRV								01	MEAT, MEAT PREPARATIONS	1	No Quantity							17321596			0
S3	2009	2009	2009	2	0	2	Export	152	Chile	CHL	192	Cuba	CUB								01	MEAT, MEAT PREPARATIONS	1	No Quantity							6951434			0
S3	2009	2009	2009	2	0	2	Export	152	Chile	CHL	204	Benin	BEN								01	MEAT, MEAT PREPARATIONS	1	No Quantity							1426902			0
S3	2009	2009	2009	2	0	2	Export	152	Chile	CHL	208	Denmark	DNK								01	MEAT, MEAT PREPARATIONS	1	No Quantity							3033705			0
S3	2009	2009	2009	2	0	2	Export	152	Chile	CHL	218	Ecuador	ECU								01	MEAT, MEAT PREPARATIONS	1	No Quantity							5938550			0
S3	2009	2009	2009	2	0	2	Export	152	Chile	CHL	226	Equatorial Guinea	GNQ								01	MEAT, MEAT PREPARATIONS	1	No Quantity							2494987			0
S3	2009	2009	2009	2	0	2	Export	152	Chile	CHL	246	Finland	FIN								01	MEAT, MEAT PREPARATIONS	1	No Quantity							53366			0
S3	2009	2009	2009	2	0	2	Export	152	Chile	CHL	251	France	FRA								01	MEAT, MEAT PREPARATIONS	1	No Quantity							3095890			0
S3	2009	2009	2009	2	0	2	Export	152	Chile	CHL	258	French Polynesia	PYF								01	MEAT, MEAT PREPARATIONS	1	No Quantity							102513			0
S3	2009	2009	2009	2	0	2	Export	152	Chile	CHL	260	Fr. South Antarctic Terr.	ATF								01	MEAT, MEAT PREPARATIONS	1	No Quantity							127059			0
S3	2009	2009	2009	2	0	2	Export	152	Chile	CHL	266	Gabon	GAB								01	MEAT, MEAT PREPARATIONS	1	No Quantity							348254			0
S3	2009	2009	2009	2	0	2	Export	152	Chile	CHL	276	Germany	DEU								01	MEAT, MEAT PREPARATIONS	1	No Quantity							51435900			0
S3	2009	2009	2009	2	0	2	Export	152	Chile	CHL	288	Ghana	GHA								01	MEAT, MEAT PREPARATIONS	1	No Quantity							1254028			0
S3	2009	2009	2009	2	0	2	Export	152	Chile	CHL	324	Guinea	GIN								01	MEAT, MEAT PREPARATIONS	1	No Quantity							179316			0
S3	2009	2009	2009	2	0	2	Export	152	Chile	CHL	332	Haiti	HTI								01	MEAT, MEAT PREPARATIONS	1	No Quantity							203234			0
S3	2009	2009	2009	2	0	2	Export	152	Chile	CHL	344	China, Hong Kong SAR	HKG								01	MEAT, MEAT PREPARATIONS	1	No Quantity							23183318			0
S3	2009	2009	2009	2	0	2	Export	152	Chile	CHL	372	Ireland	IRL								01	MEAT, MEAT PREPARATIONS	1	No Quantity							1670783			0
S3	2009	2009	2009	2	0	2	Export	152	Chile	CHL	381	Italy	ITA								01	MEAT, MEAT PREPARATIONS	1	No Quantity							25850067			0
S3	2009	2009	2009	2	0	2	Export	152	Chile	CHL	392	Japan	JPN								01	MEAT, MEAT PREPARATIONS	1	No Quantity							145669947			0
S3	2009	2009	2009	2	0	2	Export	152	Chile	CHL	408	Dem. People's Rep. of Korea	PRK								01	MEAT, MEAT PREPARATIONS	1	No Quantity							64559			0
S3	2009	2009	2009	2	0	2	Export	152	Chile	CHL	410	Rep. of Korea	KOR								01	MEAT, MEAT PREPARATIONS	1	No Quantity							114619941			0
S3	2009	2009	2009	2	0	2	Export	152	Chile	CHL	430	Liberia	LBR								01	MEAT, MEAT PREPARATIONS	1	No Quantity							1190961			0
S3	2009	2009	2009	2	0	2	Export	152	Chile	CHL	458	Malaysia	MYS								01	MEAT, MEAT PREPARATIONS	1	No Quantity							201600			0
S3	2009	2009	2009	2	0	2	Export	152	Chile	CHL	484	Mexico	MEX								01	MEAT, MEAT PREPARATIONS	1	No Quantity							80207442			0
S3	2009	2009	2009	2	0	2	Export	152	Chile	CHL	528	Netherlands	NLD								01	MEAT, MEAT PREPARATIONS	1	No Quantity							26113164			0
S3	2009	2009	2009	2	0	2	Export	152	Chile	CHL	540	New Caledonia	NCL								01	MEAT, MEAT PREPARATIONS	1	No Quantity							81338			0
S3	2009	2009	2009	2	0	2	Export	152	Chile	CHL	577	Other Africa, nes									01	MEAT, MEAT PREPARATIONS	1	No Quantity							704590			0
S3	2009	2009	2009	2	0	2	Export	152	Chile	CHL	591	Panama	PAN								01	MEAT, MEAT PREPARATIONS	1	No Quantity							431946			0
S3	2009	2009	2009	2	0	2	Export	152	Chile	CHL	604	Peru	PER								01	MEAT, MEAT PREPARATIONS	1	No Quantity							10014126			0
S3	2009	2009	2009	2	0	2	Export	152	Chile	CHL	620	Portugal	PRT								01	MEAT, MEAT PREPARATIONS	1	No Quantity							68557			0
S3	2009	2009	2009	2	0	2	Export	152	Chile	CHL	642	Romania	ROU								01	MEAT, MEAT PREPARATIONS	1	No Quantity							108189			0
S3	2009	2009	2009	2	0	2	Export	152	Chile	CHL	643	Russian Federation	RUS								01	MEAT, MEAT PREPARATIONS	1	No Quantity							2506217			0
S3	2009	2009	2009	2	0	2	Export	152	Chile	CHL	694	Sierra Leone	SLE								01	MEAT, MEAT PREPARATIONS	1	No Quantity							32336			0
S3	2009	2009	2009	2	0	2	Export	152	Chile	CHL	702	Singapore	SGP								01	MEAT, MEAT PREPARATIONS	1	No Quantity							4794641			0
S3	2009	2009	2009	2	0	2	Export	152	Chile	CHL	704	Viet Nam	VNM								01	MEAT, MEAT PREPARATIONS	1	No Quantity							872375			0
S3	2009	2009	2009	2	0	2	Export	152	Chile	CHL	710	South Africa	ZAF								01	MEAT, MEAT PREPARATIONS	1	No Quantity							496375			0
S3	2009	2009	2009	2	0	2	Export	152	Chile	CHL	724	Spain	ESP								01	MEAT, MEAT PREPARATIONS	1	No Quantity							20325620			0
S3	2009	2009	2009	2	0	2	Export	152	Chile	CHL	752	Sweden	SWE								01	MEAT, MEAT PREPARATIONS	1	No Quantity							2484399			0
S3	2009	2009	2009	2	0	2	Export	152	Chile	CHL	757	Switzerland	CHE								01	MEAT, MEAT PREPARATIONS	1	No Quantity							11056			0
S3	2009	2009	2009	2	0	2	Export	152	Chile	CHL	768	Togo	TGO								01	MEAT, MEAT PREPARATIONS	1	No Quantity							15985			0
S3	2009	2009	2009	2	0	2	Export	152	Chile	CHL	784	United Arab Emirates	ARE								01	MEAT, MEAT PREPARATIONS	1	No Quantity							44581			0
S3	2009	2009	2009	2	0	2	Export	152	Chile	CHL	826	United Kingdom	GBR								01	MEAT, MEAT PREPARATIONS	1	No Quantity							57034466			0
S3	2009	2009	2009	2	0	2	Export	152	Chile	CHL	842	USA	USA								01	MEAT, MEAT PREPARATIONS	1	No Quantity							28957778			0
S3	2009	2009	2009	2	0	2	Export	152	Chile	CHL	858	Uruguay	URY								01	MEAT, MEAT PREPARATIONS	1	No Quantity							1115055			0
S3	2009	2009	2009	2	0	2	Export	152	Chile	CHL	862	Venezuela	VEN								01	MEAT, MEAT PREPARATIONS	1	No Quantity							2091072			0
S3	2009	2009	2009	2	0	2	Export	152	Chile	CHL	899	Areas, nes									01	MEAT, MEAT PREPARATIONS	1	No Quantity							992496			0
S3	2009	2009	2009	2	0	2	Export	156	China	CHN	0	World	WLD								01	MEAT, MEAT PREPARATIONS	1	No Quantity							1928766980			0
S3	2009	2009	2009	2	0	2	Export	156	China	CHN	4	Afghanistan	AFG								01	MEAT, MEAT PREPARATIONS	1	No Quantity							1306925			0
S3	2009	2009	2009	2	0	2	Export	156	China	CHN	8	Albania	ALB								01	MEAT, MEAT PREPARATIONS	1	No Quantity							3038885			0
S3	2009	2009	2009	2	0	2	Export	156	China	CHN	24	Angola	AGO								01	MEAT, MEAT PREPARATIONS	1	No Quantity							1523388			0
S3	2009	2009	2009	2	0	2	Export	156	China	CHN	31	Azerbaijan	AZE								01	MEAT, MEAT PREPARATIONS	1	No Quantity							2187628			0
S3	2009	2009	2009	2	0	2	Export	156	China	CHN	36	Australia	AUS								01	MEAT, MEAT PREPARATIONS	1	No Quantity							1005840			0
S3	2009	2009	2009	2	0	2	Export	156	China	CHN	48	Bahrain	BHR								01	MEAT, MEAT PREPARATIONS	1	No Quantity							9415509			0
S3	2009	2009	2009	2	0	2	Export	156	China	CHN	51	Armenia	ARM								01	MEAT, MEAT PREPARATIONS	1	No Quantity							1078083			0
S3	2009	2009	2009	2	0	2	Export	156	China	CHN	56	Belgium	BEL								01	MEAT, MEAT PREPARATIONS	1	No Quantity							24113788			0
S3	2009	2009	2009	2	0	2	Export	156	China	CHN	76	Brazil	BRA								01	MEAT, MEAT PREPARATIONS	1	No Quantity							15350			0
S3	2009	2009	2009	2	0	2	Export	156	China	CHN	90	Solomon Isds	SLB								01	MEAT, MEAT PREPARATIONS	1	No Quantity							311109			0
S3	2009	2009	2009	2	0	2	Export	156	China	CHN	96	Brunei Darussalam	BRN								01	MEAT, MEAT PREPARATIONS	1	No Quantity							1793019			0
S3	2009	2009	2009	2	0	2	Export	156	China	CHN	112	Belarus	BLR								01	MEAT, MEAT PREPARATIONS	1	No Quantity							770180			0
S3	2009	2009	2009	2	0	2	Export	156	China	CHN	116	Cambodia	KHM								01	MEAT, MEAT PREPARATIONS	1	No Quantity							54051			0
S3	2009	2009	2009	2	0	2	Export	156	China	CHN	120	Cameroon	CMR								01	MEAT, MEAT PREPARATIONS	1	No Quantity							73398			0
S3	2009	2009	2009	2	0	2	Export	156	China	CHN	124	Canada	CAN								01	MEAT, MEAT PREPARATIONS	1	No Quantity							132515			0
S3	2009	2009	2009	2	0	2	Export	156	China	CHN	152	Chile	CHL								01	MEAT, MEAT PREPARATIONS	1	No Quantity							23507			0
S3	2009	2009	2009	2	0	2	Export	156	China	CHN	178	Congo	COG								01	MEAT, MEAT PREPARATIONS	1	No Quantity							1631417			0
S3	2009	2009	2009	2	0	2	Export	156	China	CHN	180	Dem. Rep. of the Congo	COD								01	MEAT, MEAT PREPARATIONS	1	No Quantity							328869			0
S3	2009	2009	2009	2	0	2	Export	156	China	CHN	188	Costa Rica	CRI								01	MEAT, MEAT PREPARATIONS	1	No Quantity							1924			0
S3	2009	2009	2009	2	0	2	Export	156	China	CHN	203	Czechia	CZE								01	MEAT, MEAT PREPARATIONS	1	No Quantity							257153			0
S3	2009	2009	2009	2	0	2	Export	156	China	CHN	208	Denmark	DNK								01	MEAT, MEAT PREPARATIONS	1	No Quantity							433512			0
S3	2009	2009	2009	2	0	2	Export	156	China	CHN	218	Ecuador	ECU								01	MEAT, MEAT PREPARATIONS	1	No Quantity							15414			0
S3	2009	2009	2009	2	0	2	Export	156	China	CHN	251	France	FRA								01	MEAT, MEAT PREPARATIONS	1	No Quantity							108514			0
S3	2009	2009	2009	2	0	2	Export	156	China	CHN	262	Djibouti	DJI								01	MEAT, MEAT PREPARATIONS	1	No Quantity							200			0
S3	2009	2009	2009	2	0	2	Export	156	China	CHN	266	Gabon	GAB								01	MEAT, MEAT PREPARATIONS	1	No Quantity							365830			0
S3	2009	2009	2009	2	0	2	Export	156	China	CHN	268	Georgia	GEO								01	MEAT, MEAT PREPARATIONS	1	No Quantity							553181			0
S3	2009	2009	2009	2	0	2	Export	156	China	CHN	270	Gambia	GMB								01	MEAT, MEAT PREPARATIONS	1	No Quantity							119604			0
S3	2009	2009	2009	2	0	2	Export	156	China	CHN	276	Germany	DEU								01	MEAT, MEAT PREPARATIONS	1	No Quantity							26142613			0
S3	2009	2009	2009	2	0	2	Export	156	China	CHN	288	Ghana	GHA								01	MEAT, MEAT PREPARATIONS	1	No Quantity							89240			0
S3	2009	2009	2009	2	0	2	Export	156	China	CHN	296	Kiribati	KIR								01	MEAT, MEAT PREPARATIONS	1	No Quantity							156799			0
S3	2009	2009	2009	2	0	2	Export	156	China	CHN	324	Guinea	GIN								01	MEAT, MEAT PREPARATIONS	1	No Quantity							447823			0
S3	2009	2009	2009	2	0	2	Export	156	China	CHN	332	Haiti	HTI								01	MEAT, MEAT PREPARATIONS	1	No Quantity							34995			0
S3	2009	2009	2009	2	0	2	Export	156	China	CHN	344	China, Hong Kong SAR	HKG								01	MEAT, MEAT PREPARATIONS	1	No Quantity							709852676			0
S3	2009	2009	2009	2	0	2	Export	156	China	CHN	360	Indonesia	IDN								01	MEAT, MEAT PREPARATIONS	1	No Quantity							3587147			0
S3	2009	2009	2009	2	0	2	Export	156	China	CHN	364	Iran	IRN								01	MEAT, MEAT PREPARATIONS	1	No Quantity							96472			0
S3	2009	2009	2009	2	0	2	Export	156	China	CHN	368	Iraq	IRQ								01	MEAT, MEAT PREPARATIONS	1	No Quantity							2443819			0
S3	2009	2009	2009	2	0	2	Export	156	China	CHN	372	Ireland	IRL								01	MEAT, MEAT PREPARATIONS	1	No Quantity							701962			0
S3	2009	2009	2009	2	0	2	Export	156	China	CHN	376	Israel	ISR								01	MEAT, MEAT PREPARATIONS	1	No Quantity							1926647			0
S3	2009	2009	2009	2	0	2	Export	156	China	CHN	381	Italy	ITA								01	MEAT, MEAT PREPARATIONS	1	No Quantity							65019			0
S3	2009	2009	2009	2	0	2	Export	156	China	CHN	388	Jamaica	JAM								01	MEAT, MEAT PREPARATIONS	1	No Quantity							2435			0
S3	2009	2009	2009	2	0	2	Export	156	China	CHN	392	Japan	JPN								01	MEAT, MEAT PREPARATIONS	1	No Quantity							824867519			0
S3	2009	2009	2009	2	0	2	Export	156	China	CHN	400	Jordan	JOR								01	MEAT, MEAT PREPARATIONS	1	No Quantity							17859263			0
S3	2009	2009	2009	2	0	2	Export	156	China	CHN	404	Kenya	KEN								01	MEAT, MEAT PREPARATIONS	1	No Quantity							1703			0
S3	2009	2009	2009	2	0	2	Export	156	China	CHN	408	Dem. People's Rep. of Korea	PRK								01	MEAT, MEAT PREPARATIONS	1	No Quantity							1098768			0
S3	2009	2009	2009	2	0	2	Export	156	China	CHN	410	Rep. of Korea	KOR								01	MEAT, MEAT PREPARATIONS	1	No Quantity							21118695			0
S3	2009	2009	2009	2	0	2	Export	156	China	CHN	414	Kuwait	KWT								01	MEAT, MEAT PREPARATIONS	1	No Quantity							18595155			0
S3	2009	2009	2009	2	0	2	Export	156	China	CHN	417	Kyrgyzstan	KGZ								01	MEAT, MEAT PREPARATIONS	1	No Quantity							50676118			0
S3	2009	2009	2009	2	0	2	Export	156	China	CHN	422	Lebanon	LBN								01	MEAT, MEAT PREPARATIONS	1	No Quantity							2780186			0
S3	2009	2009	2009	2	0	2	Export	156	China	CHN	430	Liberia	LBR								01	MEAT, MEAT PREPARATIONS	1	No Quantity							389988			0
S3	2009	2009	2009	2	0	2	Export	156	China	CHN	434	Libya	LBY								01	MEAT, MEAT PREPARATIONS	1	No Quantity							250000			0
S3	2009	2009	2009	2	0	2	Export	156	China	CHN	446	China, Macao SAR	MAC								01	MEAT, MEAT PREPARATIONS	1	No Quantity							32281169			0
S3	2009	2009	2009	2	0	2	Export	156	China	CHN	450	Madagascar	MDG								01	MEAT, MEAT PREPARATIONS	1	No Quantity							899			0
S3	2009	2009	2009	2	0	2	Export	156	China	CHN	454	Malawi	MWI								01	MEAT, MEAT PREPARATIONS	1	No Quantity							2452			0
S3	2009	2009	2009	2	0	2	Export	156	China	CHN	458	Malaysia	MYS								01	MEAT, MEAT PREPARATIONS	1	No Quantity							54763756			0
S3	2009	2009	2009	2	0	2	Export	156	China	CHN	466	Mali	MLI								01	MEAT, MEAT PREPARATIONS	1	No Quantity							214378			0
S3	2009	2009	2009	2	0	2	Export	156	China	CHN	478	Mauritania	MRT								01	MEAT, MEAT PREPARATIONS	1	No Quantity							21666			0
S3	2009	2009	2009	2	0	2	Export	156	China	CHN	480	Mauritius	MUS								01	MEAT, MEAT PREPARATIONS	1	No Quantity							1231915			0
S3	2009	2009	2009	2	0	2	Export	156	China	CHN	484	Mexico	MEX								01	MEAT, MEAT PREPARATIONS	1	No Quantity							1490900			0
S3	2009	2009	2009	2	0	2	Export	156	China	CHN	490	Other Asia, nes									01	MEAT, MEAT PREPARATIONS	1	No Quantity							324691			0
S3	2009	2009	2009	2	0	2	Export	156	China	CHN	496	Mongolia	MNG								01	MEAT, MEAT PREPARATIONS	1	No Quantity							39677			0
S3	2009	2009	2009	2	0	2	Export	156	China	CHN	508	Mozambique	MOZ								01	MEAT, MEAT PREPARATIONS	1	No Quantity							74568			0
S3	2009	2009	2009	2	0	2	Export	156	China	CHN	512	Oman	OMN								01	MEAT, MEAT PREPARATIONS	1	No Quantity							91640			0
S3	2009	2009	2009	2	0	2	Export	156	China	CHN	524	Nepal	NPL								01	MEAT, MEAT PREPARATIONS	1	No Quantity							29725			0
S3	2009	2009	2009	2	0	2	Export	156	China	CHN	528	Netherlands	NLD								01	MEAT, MEAT PREPARATIONS	1	No Quantity							7701115			0
S3	2009	2009	2009	2	0	2	Export	156	China	CHN	530	Neth. Antilles	ANT								01	MEAT, MEAT PREPARATIONS	1	No Quantity							695308			0
S3	2009	2009	2009	2	0	2	Export	156	China	CHN	548	Vanuatu	VUT								01	MEAT, MEAT PREPARATIONS	1	No Quantity							391959			0
S3	2009	2009	2009	2	0	2	Export	156	China	CHN	554	New Zealand	NZL								01	MEAT, MEAT PREPARATIONS	1	No Quantity							148421			0
S3	2009	2009	2009	2	0	2	Export	156	China	CHN	566	Nigeria	NGA								01	MEAT, MEAT PREPARATIONS	1	No Quantity							125350			0
S3	2009	2009	2009	2	0	2	Export	156	China	CHN	586	Pakistan	PAK								01	MEAT, MEAT PREPARATIONS	1	No Quantity							20854			0
S3	2009	2009	2009	2	0	2	Export	156	China	CHN	598	Papua New Guinea	PNG								01	MEAT, MEAT PREPARATIONS	1	No Quantity							806465			0
S3	2009	2009	2009	2	0	2	Export	156	China	CHN	604	Peru	PER								01	MEAT, MEAT PREPARATIONS	1	No Quantity							6241			0
S3	2009	2009	2009	2	0	2	Export	156	China	CHN	608	Philippines	PHL								01	MEAT, MEAT PREPARATIONS	1	No Quantity							14875350			0
S3	2009	2009	2009	2	0	2	Export	156	China	CHN	626	Timor-Leste	TLS								01	MEAT, MEAT PREPARATIONS	1	No Quantity							265216			0
S3	2009	2009	2009	2	0	2	Export	156	China	CHN	634	Qatar	QAT								01	MEAT, MEAT PREPARATIONS	1	No Quantity							1812166			0
S3	2009	2009	2009	2	0	2	Export	156	China	CHN	643	Russian Federation	RUS								01	MEAT, MEAT PREPARATIONS	1	No Quantity							14720771			0
S3	2009	2009	2009	2	0	2	Export	156	China	CHN	699	India	IND								01	MEAT, MEAT PREPARATIONS	1	No Quantity							14628			0
S3	2009	2009	2009	2	0	2	Export	156	China	CHN	702	Singapore	SGP								01	MEAT, MEAT PREPARATIONS	1	No Quantity							25743891			0
S3	2009	2009	2009	2	0	2	Export	156	China	CHN	704	Viet Nam	VNM								01	MEAT, MEAT PREPARATIONS	1	No Quantity							245974			0
S3	2009	2009	2009	2	0	2	Export	156	China	CHN	710	South Africa	ZAF								01	MEAT, MEAT PREPARATIONS	1	No Quantity							9406			0
S3	2009	2009	2009	2	0	2	Export	156	China	CHN	724	Spain	ESP								01	MEAT, MEAT PREPARATIONS	1	No Quantity							324710			0
S3	2009	2009	2009	2	0	2	Export	156	China	CHN	740	Suriname	SUR								01	MEAT, MEAT PREPARATIONS	1	No Quantity							95952			0
S3	2009	2009	2009	2	0	2	Export	156	China	CHN	752	Sweden	SWE								01	MEAT, MEAT PREPARATIONS	1	No Quantity							71930			0
S3	2009	2009	2009	2	0	2	Export	156	China	CHN	757	Switzerland	CHE								01	MEAT, MEAT PREPARATIONS	1	No Quantity							70143			0
S3	2009	2009	2009	2	0	2	Export	156	China	CHN	760	Syria	SYR								01	MEAT, MEAT PREPARATIONS	1	No Quantity							136245			0
S3	2009	2009	2009	2	0	2	Export	156	China	CHN	762	Tajikistan	TJK								01	MEAT, MEAT PREPARATIONS	1	No Quantity							421689			0
S3	2009	2009	2009	2	0	2	Export	156	China	CHN	764	Thailand	THA								01	MEAT, MEAT PREPARATIONS	1	No Quantity							316644			0
S3	2009	2009	2009	2	0	2	Export	156	China	CHN	768	Togo	TGO								01	MEAT, MEAT PREPARATIONS	1	No Quantity							142737			0
S3	2009	2009	2009	2	0	2	Export	156	China	CHN	780	Trinidad and Tobago	TTO								01	MEAT, MEAT PREPARATIONS	1	No Quantity							35510			0
S3	2009	2009	2009	2	0	2	Export	156	China	CHN	784	United Arab Emirates	ARE								01	MEAT, MEAT PREPARATIONS	1	No Quantity							3594575			0
S3	2009	2009	2009	2	0	2	Export	156	China	CHN	792	Turkey	TUR								01	MEAT, MEAT PREPARATIONS	1	No Quantity							1478125			0
S3	2009	2009	2009	2	0	2	Export	156	China	CHN	804	Ukraine	UKR								01	MEAT, MEAT PREPARATIONS	1	No Quantity							1171297			0
S3	2009	2009	2009	2	0	2	Export	156	China	CHN	818	Egypt	EGY								01	MEAT, MEAT PREPARATIONS	1	No Quantity							217			0
S3	2009	2009	2009	2	0	2	Export	156	China	CHN	826	United Kingdom	GBR								01	MEAT, MEAT PREPARATIONS	1	No Quantity							7950021			0
S3	2009	2009	2009	2	0	2	Export	156	China	CHN	834	United Rep. of Tanzania	TZA								01	MEAT, MEAT PREPARATIONS	1	No Quantity							307			0
S3	2009	2009	2009	2	0	2	Export	156	China	CHN	842	USA	USA								01	MEAT, MEAT PREPARATIONS	1	No Quantity							20827488			0
S3	2009	2009	2009	2	0	2	Export	156	China	CHN	862	Venezuela	VEN								01	MEAT, MEAT PREPARATIONS	1	No Quantity							7600			0
S3	2009	2009	2009	2	0	2	Export	156	China	CHN	882	Samoa	WSM								01	MEAT, MEAT PREPARATIONS	1	No Quantity							125676			0
S3	2009	2009	2009	2	0	2	Export	156	China	CHN	894	Zambia	ZMB								01	MEAT, MEAT PREPARATIONS	1	No Quantity							1728			0
S3	2009	2009	2009	2	0	2	Export	152	Chile	CHL	0	World	WLD								02	DAIRY PRODUCTS,BIRD EGGS	1	No Quantity							135223433			0
S3	2009	2009	2009	2	0	2	Export	152	Chile	CHL	12	Algeria	DZA								02	DAIRY PRODUCTS,BIRD EGGS	1	No Quantity							5280360			0
S3	2009	2009	2009	2	0	2	Export	152	Chile	CHL	36	Australia	AUS								02	DAIRY PRODUCTS,BIRD EGGS	1	No Quantity							58267			0
S3	2009	2009	2009	2	0	2	Export	152	Chile	CHL	40	Austria	AUT								02	DAIRY PRODUCTS,BIRD EGGS	1	No Quantity							114595			0
S3	2009	2009	2009	2	0	2	Export	152	Chile	CHL	68	Bolivia (Plurinational State of)	BOL								02	DAIRY PRODUCTS,BIRD EGGS	1	No Quantity							239956			0
S3	2009	2009	2009	2	0	2	Export	152	Chile	CHL	124	Canada	CAN								02	DAIRY PRODUCTS,BIRD EGGS	1	No Quantity							101			0
S3	2009	2009	2009	2	0	2	Export	152	Chile	CHL	156	China	CHN								02	DAIRY PRODUCTS,BIRD EGGS	1	No Quantity							1501800			0
S3	2009	2009	2009	2	0	2	Export	152	Chile	CHL	170	Colombia	COL								02	DAIRY PRODUCTS,BIRD EGGS	1	No Quantity							1414865			0
S3	2009	2009	2009	2	0	2	Export	152	Chile	CHL	188	Costa Rica	CRI								02	DAIRY PRODUCTS,BIRD EGGS	1	No Quantity							5494238			0
S3	2009	2009	2009	2	0	2	Export	152	Chile	CHL	192	Cuba	CUB								02	DAIRY PRODUCTS,BIRD EGGS	1	No Quantity							1081512			0
S3	2009	2009	2009	2	0	2	Export	152	Chile	CHL	214	Dominican Rep.	DOM								02	DAIRY PRODUCTS,BIRD EGGS	1	No Quantity							223364			0
S3	2009	2009	2009	2	0	2	Export	152	Chile	CHL	218	Ecuador	ECU								02	DAIRY PRODUCTS,BIRD EGGS	1	No Quantity							2009768			0
S3	2009	2009	2009	2	0	2	Export	152	Chile	CHL	222	El Salvador	SLV								02	DAIRY PRODUCTS,BIRD EGGS	1	No Quantity							55001			0
S3	2009	2009	2009	2	0	2	Export	152	Chile	CHL	268	Georgia	GEO								02	DAIRY PRODUCTS,BIRD EGGS	1	No Quantity							175000			0
S3	2009	2009	2009	2	0	2	Export	152	Chile	CHL	320	Guatemala	GTM								02	DAIRY PRODUCTS,BIRD EGGS	1	No Quantity							339236			0
S3	2009	2009	2009	2	0	2	Export	152	Chile	CHL	332	Haiti	HTI								02	DAIRY PRODUCTS,BIRD EGGS	1	No Quantity							15693			0
S3	2009	2009	2009	2	0	2	Export	152	Chile	CHL	381	Italy	ITA								02	DAIRY PRODUCTS,BIRD EGGS	1	No Quantity							1887			0
S3	2009	2009	2009	2	0	2	Export	152	Chile	CHL	388	Jamaica	JAM								02	DAIRY PRODUCTS,BIRD EGGS	1	No Quantity							831221			0
S3	2009	2009	2009	2	0	2	Export	152	Chile	CHL	410	Rep. of Korea	KOR								02	DAIRY PRODUCTS,BIRD EGGS	1	No Quantity							814192			0
S3	2009	2009	2009	2	0	2	Export	152	Chile	CHL	422	Lebanon	LBN								02	DAIRY PRODUCTS,BIRD EGGS	1	No Quantity							122500			0
S3	2009	2009	2009	2	0	2	Export	152	Chile	CHL	462	Maldives	MDV								02	DAIRY PRODUCTS,BIRD EGGS	1	No Quantity							7947			0
S3	2009	2009	2009	2	0	2	Export	152	Chile	CHL	478	Mauritania	MRT								02	DAIRY PRODUCTS,BIRD EGGS	1	No Quantity							363780			0
S3	2009	2009	2009	2	0	2	Export	152	Chile	CHL	484	Mexico	MEX								02	DAIRY PRODUCTS,BIRD EGGS	1	No Quantity							37534194			0
S3	2009	2009	2009	2	0	2	Export	152	Chile	CHL	490	Other Asia, nes									02	DAIRY PRODUCTS,BIRD EGGS	1	No Quantity							33828			0
S3	2009	2009	2009	2	0	2	Export	152	Chile	CHL	528	Netherlands	NLD								02	DAIRY PRODUCTS,BIRD EGGS	1	No Quantity							103499			0
S3	2009	2009	2009	2	0	2	Export	152	Chile	CHL	530	Neth. Antilles	ANT								02	DAIRY PRODUCTS,BIRD EGGS	1	No Quantity							6118			0
S3	2009	2009	2009	2	0	2	Export	152	Chile	CHL	533	Aruba	ABW								02	DAIRY PRODUCTS,BIRD EGGS	1	No Quantity							129956			0
S3	2009	2009	2009	2	0	2	Export	152	Chile	CHL	600	Paraguay	PRY								02	DAIRY PRODUCTS,BIRD EGGS	1	No Quantity							54005			0
S3	2009	2009	2009	2	0	2	Export	152	Chile	CHL	604	Peru	PER								02	DAIRY PRODUCTS,BIRD EGGS	1	No Quantity							11420409			0
S3	2009	2009	2009	2	0	2	Export	152	Chile	CHL	608	Philippines	PHL								02	DAIRY PRODUCTS,BIRD EGGS	1	No Quantity							435713			0
S3	2009	2009	2009	2	0	2	Export	152	Chile	CHL	686	Senegal	SEN								02	DAIRY PRODUCTS,BIRD EGGS	1	No Quantity							155000			0
S3	2009	2009	2009	2	0	2	Export	152	Chile	CHL	702	Singapore	SGP								02	DAIRY PRODUCTS,BIRD EGGS	1	No Quantity							127127			0
S3	2009	2009	2009	2	0	2	Export	152	Chile	CHL	710	South Africa	ZAF								02	DAIRY PRODUCTS,BIRD EGGS	1	No Quantity							115000			0
S3	2009	2009	2009	2	0	2	Export	152	Chile	CHL	724	Spain	ESP								02	DAIRY PRODUCTS,BIRD EGGS	1	No Quantity							6835			0
S3	2009	2009	2009	2	0	2	Export	152	Chile	CHL	752	Sweden	SWE								02	DAIRY PRODUCTS,BIRD EGGS	1	No Quantity							5952			0
S3	2009	2009	2009	2	0	2	Export	152	Chile	CHL	757	Switzerland	CHE								02	DAIRY PRODUCTS,BIRD EGGS	1	No Quantity							52168			0
S3	2009	2009	2009	2	0	2	Export	152	Chile	CHL	826	United Kingdom	GBR								02	DAIRY PRODUCTS,BIRD EGGS	1	No Quantity							8276			0
S3	2009	2009	2009	2	0	2	Export	152	Chile	CHL	842	USA	USA								02	DAIRY PRODUCTS,BIRD EGGS	1	No Quantity							3601234			0
S3	2009	2009	2009	2	0	2	Export	152	Chile	CHL	858	Uruguay	URY								02	DAIRY PRODUCTS,BIRD EGGS	1	No Quantity							46076			0
S3	2009	2009	2009	2	0	2	Export	152	Chile	CHL	862	Venezuela	VEN								02	DAIRY PRODUCTS,BIRD EGGS	1	No Quantity							60897879			0
S3	2009	2009	2009	2	0	2	Export	152	Chile	CHL	899	Areas, nes									02	DAIRY PRODUCTS,BIRD EGGS	1	No Quantity							344879			0
S3	2009	2009	2009	2	0	2	Export	156	China	CHN	0	World	WLD								02	DAIRY PRODUCTS,BIRD EGGS	1	No Quantity							195021240			0
S3	2009	2009	2009	2	0	2	Export	156	China	CHN	8	Albania	ALB								02	DAIRY PRODUCTS,BIRD EGGS	1	No Quantity							188562			0
S3	2009	2009	2009	2	0	2	Export	156	China	CHN	24	Angola	AGO								02	DAIRY PRODUCTS,BIRD EGGS	1	No Quantity							71608			0
S3	2009	2009	2009	2	0	2	Export	156	China	CHN	36	Australia	AUS								02	DAIRY PRODUCTS,BIRD EGGS	1	No Quantity							10195296			0
S3	2009	2009	2009	2	0	2	Export	156	China	CHN	76	Brazil	BRA								02	DAIRY PRODUCTS,BIRD EGGS	1	No Quantity							5408			0
S3	2009	2009	2009	2	0	2	Export	156	China	CHN	96	Brunei Darussalam	BRN								02	DAIRY PRODUCTS,BIRD EGGS	1	No Quantity							12784			0
S3	2009	2009	2009	2	0	2	Export	156	China	CHN	104	Myanmar	MMR								02	DAIRY PRODUCTS,BIRD EGGS	1	No Quantity							4694004			0
S3	2009	2009	2009	2	0	2	Export	156	China	CHN	120	Cameroon	CMR								02	DAIRY PRODUCTS,BIRD EGGS	1	No Quantity							68836			0
S3	2009	2009	2009	2	0	2	Export	156	China	CHN	124	Canada	CAN								02	DAIRY PRODUCTS,BIRD EGGS	1	No Quantity							2227274			0
S3	2009	2009	2009	2	0	2	Export	156	China	CHN	132	Cabo Verde	CPV								02	DAIRY PRODUCTS,BIRD EGGS	1	No Quantity							28800			0
S3	2009	2009	2009	2	0	2	Export	156	China	CHN	144	Sri Lanka	LKA								02	DAIRY PRODUCTS,BIRD EGGS	1	No Quantity							39651			0
S3	2009	2009	2009	2	0	2	Export	156	China	CHN	170	Colombia	COL								02	DAIRY PRODUCTS,BIRD EGGS	1	No Quantity							25620			0
S3	2009	2009	2009	2	0	2	Export	156	China	CHN	188	Costa Rica	CRI								02	DAIRY PRODUCTS,BIRD EGGS	1	No Quantity							87			0
S3	2009	2009	2009	2	0	2	Export	156	China	CHN	251	France	FRA								02	DAIRY PRODUCTS,BIRD EGGS	1	No Quantity							83113			0
S3	2009	2009	2009	2	0	2	Export	156	China	CHN	262	Djibouti	DJI								02	DAIRY PRODUCTS,BIRD EGGS	1	No Quantity							41349			0
S3	2009	2009	2009	2	0	2	Export	156	China	CHN	268	Georgia	GEO								02	DAIRY PRODUCTS,BIRD EGGS	1	No Quantity							17200			0
S3	2009	2009	2009	2	0	2	Export	156	China	CHN	276	Germany	DEU								02	DAIRY PRODUCTS,BIRD EGGS	1	No Quantity							1100			0
S3	2009	2009	2009	2	0	2	Export	156	China	CHN	320	Guatemala	GTM								02	DAIRY PRODUCTS,BIRD EGGS	1	No Quantity							6160			0
S3	2009	2009	2009	2	0	2	Export	156	China	CHN	324	Guinea	GIN								02	DAIRY PRODUCTS,BIRD EGGS	1	No Quantity							536			0
S3	2009	2009	2009	2	0	2	Export	156	China	CHN	340	Honduras	HND								02	DAIRY PRODUCTS,BIRD EGGS	1	No Quantity							23800			0
S3	2009	2009	2009	2	0	2	Export	156	China	CHN	344	China, Hong Kong SAR	HKG								02	DAIRY PRODUCTS,BIRD EGGS	1	No Quantity							104694022			0
S3	2009	2009	2009	2	0	2	Export	156	China	CHN	360	Indonesia	IDN								02	DAIRY PRODUCTS,BIRD EGGS	1	No Quantity							1551183			0
S3	2009	2009	2009	2	0	2	Export	156	China	CHN	364	Iran	IRN								02	DAIRY PRODUCTS,BIRD EGGS	1	No Quantity							4298609			0
S3	2009	2009	2009	2	0	2	Export	156	China	CHN	376	Israel	ISR								02	DAIRY PRODUCTS,BIRD EGGS	1	No Quantity							152006			0
S3	2009	2009	2009	2	0	2	Export	156	China	CHN	392	Japan	JPN								02	DAIRY PRODUCTS,BIRD EGGS	1	No Quantity							11089328			0
S3	2009	2009	2009	2	0	2	Export	156	China	CHN	398	Kazakhstan	KAZ								02	DAIRY PRODUCTS,BIRD EGGS	1	No Quantity							2021177			0
S3	2009	2009	2009	2	0	2	Export	156	China	CHN	400	Jordan	JOR								02	DAIRY PRODUCTS,BIRD EGGS	1	No Quantity							1666331			0
S3	2009	2009	2009	2	0	2	Export	156	China	CHN	408	Dem. People's Rep. of Korea	PRK								02	DAIRY PRODUCTS,BIRD EGGS	1	No Quantity							725082			0
S3	2009	2009	2009	2	0	2	Export	156	China	CHN	410	Rep. of Korea	KOR								02	DAIRY PRODUCTS,BIRD EGGS	1	No Quantity							1919222			0
S3	2009	2009	2009	2	0	2	Export	156	China	CHN	414	Kuwait	KWT								02	DAIRY PRODUCTS,BIRD EGGS	1	No Quantity							45950			0
S3	2009	2009	2009	2	0	2	Export	156	China	CHN	417	Kyrgyzstan	KGZ								02	DAIRY PRODUCTS,BIRD EGGS	1	No Quantity							48293			0
S3	2009	2009	2009	2	0	2	Export	156	China	CHN	446	China, Macao SAR	MAC								02	DAIRY PRODUCTS,BIRD EGGS	1	No Quantity							8688166			0
S3	2009	2009	2009	2	0	2	Export	156	China	CHN	454	Malawi	MWI								02	DAIRY PRODUCTS,BIRD EGGS	1	No Quantity							1722			0
S3	2009	2009	2009	2	0	2	Export	156	China	CHN	458	Malaysia	MYS								02	DAIRY PRODUCTS,BIRD EGGS	1	No Quantity							1993807			0
S3	2009	2009	2009	2	0	2	Export	156	China	CHN	480	Mauritius	MUS								02	DAIRY PRODUCTS,BIRD EGGS	1	No Quantity							19571			0
S3	2009	2009	2009	2	0	2	Export	156	China	CHN	490	Other Asia, nes									02	DAIRY PRODUCTS,BIRD EGGS	1	No Quantity							50690			0
S3	2009	2009	2009	2	0	2	Export	156	China	CHN	508	Mozambique	MOZ								02	DAIRY PRODUCTS,BIRD EGGS	1	No Quantity							50166			0
S3	2009	2009	2009	2	0	2	Export	156	China	CHN	524	Nepal	NPL								02	DAIRY PRODUCTS,BIRD EGGS	1	No Quantity							94180			0
S3	2009	2009	2009	2	0	2	Export	156	China	CHN	533	Aruba	ABW								02	DAIRY PRODUCTS,BIRD EGGS	1	No Quantity							85740			0
S3	2009	2009	2009	2	0	2	Export	156	China	CHN	554	New Zealand	NZL								02	DAIRY PRODUCTS,BIRD EGGS	1	No Quantity							81831			0
S3	2009	2009	2009	2	0	2	Export	156	China	CHN	566	Nigeria	NGA								02	DAIRY PRODUCTS,BIRD EGGS	1	No Quantity							6851093			0
S3	2009	2009	2009	2	0	2	Export	156	China	CHN	586	Pakistan	PAK								02	DAIRY PRODUCTS,BIRD EGGS	1	No Quantity							255559			0
S3	2009	2009	2009	2	0	2	Export	156	China	CHN	608	Philippines	PHL								02	DAIRY PRODUCTS,BIRD EGGS	1	No Quantity							31209			0
S3	2009	2009	2009	2	0	2	Export	156	China	CHN	643	Russian Federation	RUS								02	DAIRY PRODUCTS,BIRD EGGS	1	No Quantity							156780			0
S3	2009	2009	2009	2	0	2	Export	156	China	CHN	682	Saudi Arabia	SAU								02	DAIRY PRODUCTS,BIRD EGGS	1	No Quantity							429836			0
S3	2009	2009	2009	2	0	2	Export	156	China	CHN	702	Singapore	SGP								02	DAIRY PRODUCTS,BIRD EGGS	1	No Quantity							3461110			0
S3	2009	2009	2009	2	0	2	Export	156	China	CHN	704	Viet Nam	VNM								02	DAIRY PRODUCTS,BIRD EGGS	1	No Quantity							145653			0
S3	2009	2009	2009	2	0	2	Export	156	China	CHN	710	South Africa	ZAF								02	DAIRY PRODUCTS,BIRD EGGS	1	No Quantity							1222913			0
S3	2009	2009	2009	2	0	2	Export	156	China	CHN	736	Fmr Sudan	SDN								02	DAIRY PRODUCTS,BIRD EGGS	1	No Quantity							20300			0
S3	2009	2009	2009	2	0	2	Export	156	China	CHN	762	Tajikistan	TJK								02	DAIRY PRODUCTS,BIRD EGGS	1	No Quantity							21600			0
S3	2009	2009	2009	2	0	2	Export	156	China	CHN	764	Thailand	THA								02	DAIRY PRODUCTS,BIRD EGGS	1	No Quantity							1087924			0
S3	2009	2009	2009	2	0	2	Export	156	China	CHN	784	United Arab Emirates	ARE								02	DAIRY PRODUCTS,BIRD EGGS	1	No Quantity							331169			0
S3	2009	2009	2009	2	0	2	Export	156	China	CHN	795	Turkmenistan	TKM								02	DAIRY PRODUCTS,BIRD EGGS	1	No Quantity							126140			0
S3	2009	2009	2009	2	0	2	Export	156	China	CHN	800	Uganda	UGA								02	DAIRY PRODUCTS,BIRD EGGS	1	No Quantity							218640			0
S3	2009	2009	2009	2	0	2	Export	156	China	CHN	804	Ukraine	UKR								02	DAIRY PRODUCTS,BIRD EGGS	1	No Quantity							296364			0
S3	2009	2009	2009	2	0	2	Export	156	China	CHN	818	Egypt	EGY								02	DAIRY PRODUCTS,BIRD EGGS	1	No Quantity							92814			0
S3	2009	2009	2009	2	0	2	Export	156	China	CHN	842	USA	USA								02	DAIRY PRODUCTS,BIRD EGGS	1	No Quantity							4754516			0
S3	2009	2009	2009	2	0	2	Export	156	China	CHN	862	Venezuela	VEN								02	DAIRY PRODUCTS,BIRD EGGS	1	No Quantity							18017863			0
S3	2009	2009	2009	2	0	2	Export	156	China	CHN	887	Yemen	YEM								02	DAIRY PRODUCTS,BIRD EGGS	1	No Quantity							490700			0
S3	2009	2009	2009	2	0	2	Export	156	China	CHN	894	Zambia	ZMB								02	DAIRY PRODUCTS,BIRD EGGS	1	No Quantity							793			0
S3	2009	2009	2009	2	0	2	Export	152	Chile	CHL	0	World	WLD								03	FISH,CRUSTACEANS,MOLLUSC	1	No Quantity							2981098137			0
S3	2009	2009	2009	2	0	2	Export	152	Chile	CHL	8	Albania	ALB								03	FISH,CRUSTACEANS,MOLLUSC	1	No Quantity							27720			0
S3	2009	2009	2009	2	0	2	Export	152	Chile	CHL	12	Algeria	DZA								03	FISH,CRUSTACEANS,MOLLUSC	1	No Quantity							303442			0
S3	2009	2009	2009	2	0	2	Export	152	Chile	CHL	24	Angola	AGO								03	FISH,CRUSTACEANS,MOLLUSC	1	No Quantity							1179072			0
S3	2009	2009	2009	2	0	2	Export	152	Chile	CHL	28	Antigua and Barbuda	ATG								03	FISH,CRUSTACEANS,MOLLUSC	1	No Quantity							86768			0
S3	2009	2009	2009	2	0	2	Export	152	Chile	CHL	32	Argentina	ARG								03	FISH,CRUSTACEANS,MOLLUSC	1	No Quantity							30438920			0
S3	2009	2009	2009	2	0	2	Export	152	Chile	CHL	36	Australia	AUS								03	FISH,CRUSTACEANS,MOLLUSC	1	No Quantity							2837387			0
S3	2009	2009	2009	2	0	2	Export	152	Chile	CHL	40	Austria	AUT								03	FISH,CRUSTACEANS,MOLLUSC	1	No Quantity							60437			0
S3	2009	2009	2009	2	0	2	Export	152	Chile	CHL	44	Bahamas	BHS								03	FISH,CRUSTACEANS,MOLLUSC	1	No Quantity							561652			0
S3	2009	2009	2009	2	0	2	Export	152	Chile	CHL	52	Barbados	BRB								03	FISH,CRUSTACEANS,MOLLUSC	1	No Quantity							365179			0
S3	2009	2009	2009	2	0	2	Export	152	Chile	CHL	56	Belgium	BEL								03	FISH,CRUSTACEANS,MOLLUSC	1	No Quantity							16891004			0
S3	2009	2009	2009	2	0	2	Export	152	Chile	CHL	68	Bolivia (Plurinational State of)	BOL								03	FISH,CRUSTACEANS,MOLLUSC	1	No Quantity							3657980			0
S3	2009	2009	2009	2	0	2	Export	152	Chile	CHL	76	Brazil	BRA								03	FISH,CRUSTACEANS,MOLLUSC	1	No Quantity							193536351			0
S3	2009	2009	2009	2	0	2	Export	152	Chile	CHL	100	Bulgaria	BGR								03	FISH,CRUSTACEANS,MOLLUSC	1	No Quantity							572990			0
S3	2009	2009	2009	2	0	2	Export	152	Chile	CHL	112	Belarus	BLR								03	FISH,CRUSTACEANS,MOLLUSC	1	No Quantity							366496			0
S3	2009	2009	2009	2	0	2	Export	152	Chile	CHL	120	Cameroon	CMR								03	FISH,CRUSTACEANS,MOLLUSC	1	No Quantity							306943			0
S3	2009	2009	2009	2	0	2	Export	152	Chile	CHL	124	Canada	CAN								03	FISH,CRUSTACEANS,MOLLUSC	1	No Quantity							55779931			0
S3	2009	2009	2009	2	0	2	Export	152	Chile	CHL	144	Sri Lanka	LKA								03	FISH,CRUSTACEANS,MOLLUSC	1	No Quantity							24134650			0
S3	2009	2009	2009	2	0	2	Export	152	Chile	CHL	156	China	CHN								03	FISH,CRUSTACEANS,MOLLUSC	1	No Quantity							69735523			0
S3	2009	2009	2009	2	0	2	Export	152	Chile	CHL	170	Colombia	COL								03	FISH,CRUSTACEANS,MOLLUSC	1	No Quantity							14420379			0
S3	2009	2009	2009	2	0	2	Export	152	Chile	CHL	178	Congo	COG								03	FISH,CRUSTACEANS,MOLLUSC	1	No Quantity							1662225			0
S3	2009	2009	2009	2	0	2	Export	152	Chile	CHL	188	Costa Rica	CRI								03	FISH,CRUSTACEANS,MOLLUSC	1	No Quantity							1627484			0
S3	2009	2009	2009	2	0	2	Export	152	Chile	CHL	191	Croatia	HRV								03	FISH,CRUSTACEANS,MOLLUSC	1	No Quantity							156362			0
S3	2009	2009	2009	2	0	2	Export	152	Chile	CHL	192	Cuba	CUB								03	FISH,CRUSTACEANS,MOLLUSC	1	No Quantity							13348398			0
S3	2009	2009	2009	2	0	2	Export	152	Chile	CHL	196	Cyprus	CYP								03	FISH,CRUSTACEANS,MOLLUSC	1	No Quantity							436530			0
S3	2009	2009	2009	2	0	2	Export	152	Chile	CHL	203	Czechia	CZE								03	FISH,CRUSTACEANS,MOLLUSC	1	No Quantity							29802			0
S3	2009	2009	2009	2	0	2	Export	152	Chile	CHL	208	Denmark	DNK								03	FISH,CRUSTACEANS,MOLLUSC	1	No Quantity							6997497			0
S3	2009	2009	2009	2	0	2	Export	152	Chile	CHL	212	Dominica	DMA								03	FISH,CRUSTACEANS,MOLLUSC	1	No Quantity							205289			0
S3	2009	2009	2009	2	0	2	Export	152	Chile	CHL	214	Dominican Rep.	DOM								03	FISH,CRUSTACEANS,MOLLUSC	1	No Quantity							1131062			0
S3	2009	2009	2009	2	0	2	Export	152	Chile	CHL	218	Ecuador	ECU								03	FISH,CRUSTACEANS,MOLLUSC	1	No Quantity							1749813			0
S3	2009	2009	2009	2	0	2	Export	152	Chile	CHL	222	El Salvador	SLV								03	FISH,CRUSTACEANS,MOLLUSC	1	No Quantity							682919			0
S3	2009	2009	2009	2	0	2	Export	152	Chile	CHL	233	Estonia	EST								03	FISH,CRUSTACEANS,MOLLUSC	1	No Quantity							948853			0
S3	2009	2009	2009	2	0	2	Export	152	Chile	CHL	242	Fiji	FJI								03	FISH,CRUSTACEANS,MOLLUSC	1	No Quantity							1356544			0
S3	2009	2009	2009	2	0	2	Export	152	Chile	CHL	246	Finland	FIN								03	FISH,CRUSTACEANS,MOLLUSC	1	No Quantity							676771			0
S3	2009	2009	2009	2	0	2	Export	152	Chile	CHL	251	France	FRA								03	FISH,CRUSTACEANS,MOLLUSC	1	No Quantity							107076794			0
S3	2009	2009	2009	2	0	2	Export	152	Chile	CHL	258	French Polynesia	PYF								03	FISH,CRUSTACEANS,MOLLUSC	1	No Quantity							53475			0
S3	2009	2009	2009	2	0	2	Export	152	Chile	CHL	260	Fr. South Antarctic Terr.	ATF								03	FISH,CRUSTACEANS,MOLLUSC	1	No Quantity							249866			0
S3	2009	2009	2009	2	0	2	Export	152	Chile	CHL	266	Gabon	GAB								03	FISH,CRUSTACEANS,MOLLUSC	1	No Quantity							185727			0
S3	2009	2009	2009	2	0	2	Export	152	Chile	CHL	268	Georgia	GEO								03	FISH,CRUSTACEANS,MOLLUSC	1	No Quantity							1258451			0
S3	2009	2009	2009	2	0	2	Export	152	Chile	CHL	276	Germany	DEU								03	FISH,CRUSTACEANS,MOLLUSC	1	No Quantity							90310165			0
S3	2009	2009	2009	2	0	2	Export	152	Chile	CHL	288	Ghana	GHA								03	FISH,CRUSTACEANS,MOLLUSC	1	No Quantity							6223425			0
S3	2009	2009	2009	2	0	2	Export	152	Chile	CHL	296	Kiribati	KIR								03	FISH,CRUSTACEANS,MOLLUSC	1	No Quantity							249765			0
S3	2009	2009	2009	2	0	2	Export	152	Chile	CHL	300	Greece	GRC								03	FISH,CRUSTACEANS,MOLLUSC	1	No Quantity							1074262			0
S3	2009	2009	2009	2	0	2	Export	152	Chile	CHL	308	Grenada	GRD								03	FISH,CRUSTACEANS,MOLLUSC	1	No Quantity							78430			0
S3	2009	2009	2009	2	0	2	Export	152	Chile	CHL	332	Haiti	HTI								03	FISH,CRUSTACEANS,MOLLUSC	1	No Quantity							5408958			0
S3	2009	2009	2009	2	0	2	Export	152	Chile	CHL	344	China, Hong Kong SAR	HKG								03	FISH,CRUSTACEANS,MOLLUSC	1	No Quantity							29966605			0
S3	2009	2009	2009	2	0	2	Export	152	Chile	CHL	360	Indonesia	IDN								03	FISH,CRUSTACEANS,MOLLUSC	1	No Quantity							741168			0
S3	2009	2009	2009	2	0	2	Export	152	Chile	CHL	372	Ireland	IRL								03	FISH,CRUSTACEANS,MOLLUSC	1	No Quantity							213112			0
S3	2009	2009	2009	2	0	2	Export	152	Chile	CHL	376	Israel	ISR								03	FISH,CRUSTACEANS,MOLLUSC	1	No Quantity							14806157			0
S3	2009	2009	2009	2	0	2	Export	152	Chile	CHL	381	Italy	ITA								03	FISH,CRUSTACEANS,MOLLUSC	1	No Quantity							27212328			0
S3	2009	2009	2009	2	0	2	Export	152	Chile	CHL	384	Côte d'Ivoire	CIV								03	FISH,CRUSTACEANS,MOLLUSC	1	No Quantity							840800			0
S3	2009	2009	2009	2	0	2	Export	152	Chile	CHL	388	Jamaica	JAM								03	FISH,CRUSTACEANS,MOLLUSC	1	No Quantity							3362722			0
S3	2009	2009	2009	2	0	2	Export	152	Chile	CHL	392	Japan	JPN								03	FISH,CRUSTACEANS,MOLLUSC	1	No Quantity							937706912			0
S3	2009	2009	2009	2	0	2	Export	152	Chile	CHL	398	Kazakhstan	KAZ								03	FISH,CRUSTACEANS,MOLLUSC	1	No Quantity							359917			0
S3	2009	2009	2009	2	0	2	Export	152	Chile	CHL	400	Jordan	JOR								03	FISH,CRUSTACEANS,MOLLUSC	1	No Quantity							66312			0
S3	2009	2009	2009	2	0	2	Export	152	Chile	CHL	408	Dem. People's Rep. of Korea	PRK								03	FISH,CRUSTACEANS,MOLLUSC	1	No Quantity							176792			0
S3	2009	2009	2009	2	0	2	Export	152	Chile	CHL	410	Rep. of Korea	KOR								03	FISH,CRUSTACEANS,MOLLUSC	1	No Quantity							34343826			0
S3	2009	2009	2009	2	0	2	Export	152	Chile	CHL	414	Kuwait	KWT								03	FISH,CRUSTACEANS,MOLLUSC	1	No Quantity							115537			0
S3	2009	2009	2009	2	0	2	Export	152	Chile	CHL	422	Lebanon	LBN								03	FISH,CRUSTACEANS,MOLLUSC	1	No Quantity							196145			0
S3	2009	2009	2009	2	0	2	Export	152	Chile	CHL	428	Latvia	LVA								03	FISH,CRUSTACEANS,MOLLUSC	1	No Quantity							72731			0
S3	2009	2009	2009	2	0	2	Export	152	Chile	CHL	434	Libya	LBY								03	FISH,CRUSTACEANS,MOLLUSC	1	No Quantity							223200			0
S3	2009	2009	2009	2	0	2	Export	152	Chile	CHL	440	Lithuania	LTU								03	FISH,CRUSTACEANS,MOLLUSC	1	No Quantity							1664789			0
S3	2009	2009	2009	2	0	2	Export	152	Chile	CHL	442	Luxembourg	LUX								03	FISH,CRUSTACEANS,MOLLUSC	1	No Quantity							25858			0
S3	2009	2009	2009	2	0	2	Export	152	Chile	CHL	446	China, Macao SAR	MAC								03	FISH,CRUSTACEANS,MOLLUSC	1	No Quantity							412461			0
S3	2009	2009	2009	2	0	2	Export	152	Chile	CHL	458	Malaysia	MYS								03	FISH,CRUSTACEANS,MOLLUSC	1	No Quantity							6424559			0
S3	2009	2009	2009	2	0	2	Export	152	Chile	CHL	480	Mauritius	MUS								03	FISH,CRUSTACEANS,MOLLUSC	1	No Quantity							861100			0
S3	2009	2009	2009	2	0	2	Export	152	Chile	CHL	484	Mexico	MEX								03	FISH,CRUSTACEANS,MOLLUSC	1	No Quantity							38164407			0
S3	2009	2009	2009	2	0	2	Export	152	Chile	CHL	490	Other Asia, nes									03	FISH,CRUSTACEANS,MOLLUSC	1	No Quantity							18647430			0
S3	2009	2009	2009	2	0	2	Export	152	Chile	CHL	498	Rep. of Moldova	MDA								03	FISH,CRUSTACEANS,MOLLUSC	1	No Quantity							42661			0
S3	2009	2009	2009	2	0	2	Export	152	Chile	CHL	516	Namibia	NAM								03	FISH,CRUSTACEANS,MOLLUSC	1	No Quantity							14110			0
S3	2009	2009	2009	2	0	2	Export	152	Chile	CHL	528	Netherlands	NLD								03	FISH,CRUSTACEANS,MOLLUSC	1	No Quantity							6760325			0
S3	2009	2009	2009	2	0	2	Export	152	Chile	CHL	548	Vanuatu	VUT								03	FISH,CRUSTACEANS,MOLLUSC	1	No Quantity							69911			0
S3	2009	2009	2009	2	0	2	Export	152	Chile	CHL	554	New Zealand	NZL								03	FISH,CRUSTACEANS,MOLLUSC	1	No Quantity							1375725			0
S3	2009	2009	2009	2	0	2	Export	152	Chile	CHL	558	Nicaragua	NIC								03	FISH,CRUSTACEANS,MOLLUSC	1	No Quantity							18917			0
S3	2009	2009	2009	2	0	2	Export	152	Chile	CHL	566	Nigeria	NGA								03	FISH,CRUSTACEANS,MOLLUSC	1	No Quantity							54541653			0
S3	2009	2009	2009	2	0	2	Export	152	Chile	CHL	577	Other Africa, nes									03	FISH,CRUSTACEANS,MOLLUSC	1	No Quantity							77192			0
S3	2009	2009	2009	2	0	2	Export	152	Chile	CHL	579	Norway	NOR								03	FISH,CRUSTACEANS,MOLLUSC	1	No Quantity							166748			0
S3	2009	2009	2009	2	0	2	Export	152	Chile	CHL	583	FS Micronesia	FSM								03	FISH,CRUSTACEANS,MOLLUSC	1	No Quantity							211175			0
S3	2009	2009	2009	2	0	2	Export	152	Chile	CHL	591	Panama	PAN								03	FISH,CRUSTACEANS,MOLLUSC	1	No Quantity							1438559			0
S3	2009	2009	2009	2	0	2	Export	152	Chile	CHL	600	Paraguay	PRY								03	FISH,CRUSTACEANS,MOLLUSC	1	No Quantity							406251			0
S3	2009	2009	2009	2	0	2	Export	152	Chile	CHL	604	Peru	PER								03	FISH,CRUSTACEANS,MOLLUSC	1	No Quantity							29969373			0
S3	2009	2009	2009	2	0	2	Export	152	Chile	CHL	608	Philippines	PHL								03	FISH,CRUSTACEANS,MOLLUSC	1	No Quantity							3362426			0
S3	2009	2009	2009	2	0	2	Export	152	Chile	CHL	616	Poland	POL								03	FISH,CRUSTACEANS,MOLLUSC	1	No Quantity							9511254			0
S3	2009	2009	2009	2	0	2	Export	152	Chile	CHL	620	Portugal	PRT								03	FISH,CRUSTACEANS,MOLLUSC	1	No Quantity							3341658			0
S3	2009	2009	2009	2	0	2	Export	152	Chile	CHL	634	Qatar	QAT								03	FISH,CRUSTACEANS,MOLLUSC	1	No Quantity							245009			0
S3	2009	2009	2009	2	0	2	Export	152	Chile	CHL	642	Romania	ROU								03	FISH,CRUSTACEANS,MOLLUSC	1	No Quantity							499754			0
S3	2009	2009	2009	2	0	2	Export	152	Chile	CHL	643	Russian Federation	RUS								03	FISH,CRUSTACEANS,MOLLUSC	1	No Quantity							53824154			0
S3	2009	2009	2009	2	0	2	Export	152	Chile	CHL	662	Saint Lucia	LCA								03	FISH,CRUSTACEANS,MOLLUSC	1	No Quantity							85740			0
S3	2009	2009	2009	2	0	2	Export	152	Chile	CHL	682	Saudi Arabia	SAU								03	FISH,CRUSTACEANS,MOLLUSC	1	No Quantity							118613			0
S3	2009	2009	2009	2	0	2	Export	152	Chile	CHL	688	Serbia	SRB								03	FISH,CRUSTACEANS,MOLLUSC	1	No Quantity							199243			0
S3	2009	2009	2009	2	0	2	Export	152	Chile	CHL	702	Singapore	SGP								03	FISH,CRUSTACEANS,MOLLUSC	1	No Quantity							14664674			0
S3	2009	2009	2009	2	0	2	Export	152	Chile	CHL	704	Viet Nam	VNM								03	FISH,CRUSTACEANS,MOLLUSC	1	No Quantity							10037276			0
S3	2009	2009	2009	2	0	2	Export	152	Chile	CHL	705	Slovenia	SVN								03	FISH,CRUSTACEANS,MOLLUSC	1	No Quantity							54533			0
S3	2009	2009	2009	2	0	2	Export	152	Chile	CHL	710	South Africa	ZAF								03	FISH,CRUSTACEANS,MOLLUSC	1	No Quantity							4805806			0
S3	2009	2009	2009	2	0	2	Export	152	Chile	CHL	724	Spain	ESP								03	FISH,CRUSTACEANS,MOLLUSC	1	No Quantity							175587741			0
S3	2009	2009	2009	2	0	2	Export	152	Chile	CHL	752	Sweden	SWE								03	FISH,CRUSTACEANS,MOLLUSC	1	No Quantity							1043654			0
S3	2009	2009	2009	2	0	2	Export	152	Chile	CHL	757	Switzerland	CHE								03	FISH,CRUSTACEANS,MOLLUSC	1	No Quantity							644422			0
S3	2009	2009	2009	2	0	2	Export	152	Chile	CHL	764	Thailand	THA								03	FISH,CRUSTACEANS,MOLLUSC	1	No Quantity							34670859			0
S3	2009	2009	2009	2	0	2	Export	152	Chile	CHL	776	Tonga	TON								03	FISH,CRUSTACEANS,MOLLUSC	1	No Quantity							799816			0
S3	2009	2009	2009	2	0	2	Export	152	Chile	CHL	780	Trinidad and Tobago	TTO								03	FISH,CRUSTACEANS,MOLLUSC	1	No Quantity							423248			0
S3	2009	2009	2009	2	0	2	Export	152	Chile	CHL	784	United Arab Emirates	ARE								03	FISH,CRUSTACEANS,MOLLUSC	1	No Quantity							2384113			0
S3	2009	2009	2009	2	0	2	Export	152	Chile	CHL	788	Tunisia	TUN								03	FISH,CRUSTACEANS,MOLLUSC	1	No Quantity							145022			0
S3	2009	2009	2009	2	0	2	Export	152	Chile	CHL	804	Ukraine	UKR								03	FISH,CRUSTACEANS,MOLLUSC	1	No Quantity							12405096			0
S3	2009	2009	2009	2	0	2	Export	152	Chile	CHL	807	North Macedonia	MKD								03	FISH,CRUSTACEANS,MOLLUSC	1	No Quantity							145839			0
S3	2009	2009	2009	2	0	2	Export	152	Chile	CHL	818	Egypt	EGY								03	FISH,CRUSTACEANS,MOLLUSC	1	No Quantity							81670			0
S3	2009	2009	2009	2	0	2	Export	152	Chile	CHL	826	United Kingdom	GBR								03	FISH,CRUSTACEANS,MOLLUSC	1	No Quantity							10893053			0
S3	2009	2009	2009	2	0	2	Export	152	Chile	CHL	834	United Rep. of Tanzania	TZA								03	FISH,CRUSTACEANS,MOLLUSC	1	No Quantity							75144			0
S3	2009	2009	2009	2	0	2	Export	152	Chile	CHL	842	USA	USA								03	FISH,CRUSTACEANS,MOLLUSC	1	No Quantity							669863672			0
S3	2009	2009	2009	2	0	2	Export	152	Chile	CHL	858	Uruguay	URY								03	FISH,CRUSTACEANS,MOLLUSC	1	No Quantity							2084164			0
S3	2009	2009	2009	2	0	2	Export	152	Chile	CHL	862	Venezuela	VEN								03	FISH,CRUSTACEANS,MOLLUSC	1	No Quantity							97235799			0
S3	2009	2009	2009	2	0	2	Export	152	Chile	CHL	882	Samoa	WSM								03	FISH,CRUSTACEANS,MOLLUSC	1	No Quantity							1551977			0
S3	2009	2009	2009	2	0	2	Export	152	Chile	CHL	899	Areas, nes									03	FISH,CRUSTACEANS,MOLLUSC	1	No Quantity							173550			0
S3	2009	2009	2009	2	0	2	Export	156	China	CHN	0	World	WLD								03	FISH,CRUSTACEANS,MOLLUSC	1	No Quantity							10222517272			0
S3	2009	2009	2009	2	0	2	Export	156	China	CHN	8	Albania	ALB								03	FISH,CRUSTACEANS,MOLLUSC	1	No Quantity							57800			0
S3	2009	2009	2009	2	0	2	Export	156	China	CHN	12	Algeria	DZA								03	FISH,CRUSTACEANS,MOLLUSC	1	No Quantity							9166109			0
S3	2009	2009	2009	2	0	2	Export	156	China	CHN	24	Angola	AGO								03	FISH,CRUSTACEANS,MOLLUSC	1	No Quantity							4618693			0
S3	2009	2009	2009	2	0	2	Export	156	China	CHN	31	Azerbaijan	AZE								03	FISH,CRUSTACEANS,MOLLUSC	1	No Quantity							284098			0
S3	2009	2009	2009	2	0	2	Export	156	China	CHN	32	Argentina	ARG								03	FISH,CRUSTACEANS,MOLLUSC	1	No Quantity							44287			0
S3	2009	2009	2009	2	0	2	Export	156	China	CHN	36	Australia	AUS								03	FISH,CRUSTACEANS,MOLLUSC	1	No Quantity							114232112			0
S3	2009	2009	2009	2	0	2	Export	156	China	CHN	40	Austria	AUT								03	FISH,CRUSTACEANS,MOLLUSC	1	No Quantity							282896			0
S3	2009	2009	2009	2	0	2	Export	156	China	CHN	44	Bahamas	BHS								03	FISH,CRUSTACEANS,MOLLUSC	1	No Quantity							62475			0
S3	2009	2009	2009	2	0	2	Export	156	China	CHN	48	Bahrain	BHR								03	FISH,CRUSTACEANS,MOLLUSC	1	No Quantity							116206			0
S3	2009	2009	2009	2	0	2	Export	156	China	CHN	50	Bangladesh	BGD								03	FISH,CRUSTACEANS,MOLLUSC	1	No Quantity							178935			0
S3	2009	2009	2009	2	0	2	Export	156	China	CHN	52	Barbados	BRB								03	FISH,CRUSTACEANS,MOLLUSC	1	No Quantity							60757			0
S3	2009	2009	2009	2	0	2	Export	156	China	CHN	56	Belgium	BEL								03	FISH,CRUSTACEANS,MOLLUSC	1	No Quantity							98541017			0
S3	2009	2009	2009	2	0	2	Export	156	China	CHN	70	Bosnia Herzegovina	BIH								03	FISH,CRUSTACEANS,MOLLUSC	1	No Quantity							88040			0
S3	2009	2009	2009	2	0	2	Export	156	China	CHN	76	Brazil	BRA								03	FISH,CRUSTACEANS,MOLLUSC	1	No Quantity							26484713			0
S3	2009	2009	2009	2	0	2	Export	156	China	CHN	90	Solomon Isds	SLB								03	FISH,CRUSTACEANS,MOLLUSC	1	No Quantity							26500			0
S3	2009	2009	2009	2	0	2	Export	156	China	CHN	96	Brunei Darussalam	BRN								03	FISH,CRUSTACEANS,MOLLUSC	1	No Quantity							239260			0
S3	2009	2009	2009	2	0	2	Export	156	China	CHN	100	Bulgaria	BGR								03	FISH,CRUSTACEANS,MOLLUSC	1	No Quantity							1764065			0
S3	2009	2009	2009	2	0	2	Export	156	China	CHN	104	Myanmar	MMR								03	FISH,CRUSTACEANS,MOLLUSC	1	No Quantity							155065			0
S3	2009	2009	2009	2	0	2	Export	156	China	CHN	112	Belarus	BLR								03	FISH,CRUSTACEANS,MOLLUSC	1	No Quantity							7977728			0
S3	2009	2009	2009	2	0	2	Export	156	China	CHN	116	Cambodia	KHM								03	FISH,CRUSTACEANS,MOLLUSC	1	No Quantity							1050871			0
S3	2009	2009	2009	2	0	2	Export	156	China	CHN	120	Cameroon	CMR								03	FISH,CRUSTACEANS,MOLLUSC	1	No Quantity							5729708			0
S3	2009	2009	2009	2	0	2	Export	156	China	CHN	124	Canada	CAN								03	FISH,CRUSTACEANS,MOLLUSC	1	No Quantity							272871133			0
S3	2009	2009	2009	2	0	2	Export	156	China	CHN	132	Cabo Verde	CPV								03	FISH,CRUSTACEANS,MOLLUSC	1	No Quantity							2588292			0
S3	2009	2009	2009	2	0	2	Export	156	China	CHN	144	Sri Lanka	LKA								03	FISH,CRUSTACEANS,MOLLUSC	1	No Quantity							1878051			0
S3	2009	2009	2009	2	0	2	Export	156	China	CHN	152	Chile	CHL								03	FISH,CRUSTACEANS,MOLLUSC	1	No Quantity							4322025			0
S3	2009	2009	2009	2	0	2	Export	156	China	CHN	170	Colombia	COL								03	FISH,CRUSTACEANS,MOLLUSC	1	No Quantity							3615961			0
S3	2009	2009	2009	2	0	2	Export	156	China	CHN	174	Comoros	COM								03	FISH,CRUSTACEANS,MOLLUSC	1	No Quantity							23112			0
S3	2009	2009	2009	2	0	2	Export	156	China	CHN	175	Mayotte	MYT								03	FISH,CRUSTACEANS,MOLLUSC	1	No Quantity							70460			0
S3	2009	2009	2009	2	0	2	Export	156	China	CHN	178	Congo	COG								03	FISH,CRUSTACEANS,MOLLUSC	1	No Quantity							1304204			0
S3	2009	2009	2009	2	0	2	Export	156	China	CHN	180	Dem. Rep. of the Congo	COD								03	FISH,CRUSTACEANS,MOLLUSC	1	No Quantity							1522312			0
S3	2009	2009	2009	2	0	2	Export	156	China	CHN	188	Costa Rica	CRI								03	FISH,CRUSTACEANS,MOLLUSC	1	No Quantity							2040035			0
S3	2009	2009	2009	2	0	2	Export	156	China	CHN	191	Croatia	HRV								03	FISH,CRUSTACEANS,MOLLUSC	1	No Quantity							2440488			0
S3	2009	2009	2009	2	0	2	Export	156	China	CHN	192	Cuba	CUB								03	FISH,CRUSTACEANS,MOLLUSC	1	No Quantity							880150			0
S3	2009	2009	2009	2	0	2	Export	156	China	CHN	196	Cyprus	CYP								03	FISH,CRUSTACEANS,MOLLUSC	1	No Quantity							2552018			0
S3	2009	2009	2009	2	0	2	Export	156	China	CHN	203	Czechia	CZE								03	FISH,CRUSTACEANS,MOLLUSC	1	No Quantity							1555728			0
S3	2009	2009	2009	2	0	2	Export	156	China	CHN	204	Benin	BEN								03	FISH,CRUSTACEANS,MOLLUSC	1	No Quantity							2816830			0
S3	2009	2009	2009	2	0	2	Export	156	China	CHN	208	Denmark	DNK								03	FISH,CRUSTACEANS,MOLLUSC	1	No Quantity							70858532			0
S3	2009	2009	2009	2	0	2	Export	156	China	CHN	212	Dominica	DMA								03	FISH,CRUSTACEANS,MOLLUSC	1	No Quantity							80052			0
S3	2009	2009	2009	2	0	2	Export	156	China	CHN	214	Dominican Rep.	DOM								03	FISH,CRUSTACEANS,MOLLUSC	1	No Quantity							16251469			0
S3	2009	2009	2009	2	0	2	Export	156	China	CHN	226	Equatorial Guinea	GNQ								03	FISH,CRUSTACEANS,MOLLUSC	1	No Quantity							900456			0
S3	2009	2009	2009	2	0	2	Export	156	China	CHN	233	Estonia	EST								03	FISH,CRUSTACEANS,MOLLUSC	1	No Quantity							366713			0
S3	2009	2009	2009	2	0	2	Export	156	China	CHN	242	Fiji	FJI								03	FISH,CRUSTACEANS,MOLLUSC	1	No Quantity							6566557			0
S3	2009	2009	2009	2	0	2	Export	156	China	CHN	246	Finland	FIN								03	FISH,CRUSTACEANS,MOLLUSC	1	No Quantity							1853949			0
S3	2009	2009	2009	2	0	2	Export	156	China	CHN	251	France	FRA								03	FISH,CRUSTACEANS,MOLLUSC	1	No Quantity							124730915			0
S3	2009	2009	2009	2	0	2	Export	156	China	CHN	258	French Polynesia	PYF								03	FISH,CRUSTACEANS,MOLLUSC	1	No Quantity							372955			0
S3	2009	2009	2009	2	0	2	Export	156	China	CHN	266	Gabon	GAB								03	FISH,CRUSTACEANS,MOLLUSC	1	No Quantity							907736			0
S3	2009	2009	2009	2	0	2	Export	156	China	CHN	268	Georgia	GEO								03	FISH,CRUSTACEANS,MOLLUSC	1	No Quantity							1751733			0
S3	2009	2009	2009	2	0	2	Export	156	China	CHN	276	Germany	DEU								03	FISH,CRUSTACEANS,MOLLUSC	1	No Quantity							489822543			0
S3	2009	2009	2009	2	0	2	Export	156	China	CHN	288	Ghana	GHA								03	FISH,CRUSTACEANS,MOLLUSC	1	No Quantity							6005705			0
S3	2009	2009	2009	2	0	2	Export	156	China	CHN	296	Kiribati	KIR								03	FISH,CRUSTACEANS,MOLLUSC	1	No Quantity							26509			0
S3	2009	2009	2009	2	0	2	Export	156	China	CHN	300	Greece	GRC								03	FISH,CRUSTACEANS,MOLLUSC	1	No Quantity							16835938			0
S3	2009	2009	2009	2	0	2	Export	156	China	CHN	320	Guatemala	GTM								03	FISH,CRUSTACEANS,MOLLUSC	1	No Quantity							2139576			0
S3	2009	2009	2009	2	0	2	Export	156	China	CHN	324	Guinea	GIN								03	FISH,CRUSTACEANS,MOLLUSC	1	No Quantity							204129			0
S3	2009	2009	2009	2	0	2	Export	156	China	CHN	328	Guyana	GUY								03	FISH,CRUSTACEANS,MOLLUSC	1	No Quantity							22500			0
S3	2009	2009	2009	2	0	2	Export	156	China	CHN	332	Haiti	HTI								03	FISH,CRUSTACEANS,MOLLUSC	1	No Quantity							92440			0
S3	2009	2009	2009	2	0	2	Export	156	China	CHN	340	Honduras	HND								03	FISH,CRUSTACEANS,MOLLUSC	1	No Quantity							210922			0
S3	2009	2009	2009	2	0	2	Export	156	China	CHN	344	China, Hong Kong SAR	HKG								03	FISH,CRUSTACEANS,MOLLUSC	1	No Quantity							524630583			0
S3	2009	2009	2009	2	0	2	Export	156	China	CHN	348	Hungary	HUN								03	FISH,CRUSTACEANS,MOLLUSC	1	No Quantity							316861			0
S3	2009	2009	2009	2	0	2	Export	156	China	CHN	352	Iceland	ISL								03	FISH,CRUSTACEANS,MOLLUSC	1	No Quantity							57583			0
S3	2009	2009	2009	2	0	2	Export	156	China	CHN	360	Indonesia	IDN								03	FISH,CRUSTACEANS,MOLLUSC	1	No Quantity							86575590			0
S3	2009	2009	2009	2	0	2	Export	156	China	CHN	364	Iran	IRN								03	FISH,CRUSTACEANS,MOLLUSC	1	No Quantity							2075001			0
S3	2009	2009	2009	2	0	2	Export	156	China	CHN	368	Iraq	IRQ								03	FISH,CRUSTACEANS,MOLLUSC	1	No Quantity							25650			0
S3	2009	2009	2009	2	0	2	Export	156	China	CHN	372	Ireland	IRL								03	FISH,CRUSTACEANS,MOLLUSC	1	No Quantity							614997			0
S3	2009	2009	2009	2	0	2	Export	156	China	CHN	376	Israel	ISR								03	FISH,CRUSTACEANS,MOLLUSC	1	No Quantity							38727770			0
S3	2009	2009	2009	2	0	2	Export	156	China	CHN	381	Italy	ITA								03	FISH,CRUSTACEANS,MOLLUSC	1	No Quantity							76119986			0
S3	2009	2009	2009	2	0	2	Export	156	China	CHN	384	Côte d'Ivoire	CIV								03	FISH,CRUSTACEANS,MOLLUSC	1	No Quantity							5953978			0
S3	2009	2009	2009	2	0	2	Export	156	China	CHN	388	Jamaica	JAM								03	FISH,CRUSTACEANS,MOLLUSC	1	No Quantity							275319			0
S3	2009	2009	2009	2	0	2	Export	156	China	CHN	392	Japan	JPN								03	FISH,CRUSTACEANS,MOLLUSC	1	No Quantity							2578850464			0
S3	2009	2009	2009	2	0	2	Export	156	China	CHN	398	Kazakhstan	KAZ								03	FISH,CRUSTACEANS,MOLLUSC	1	No Quantity							3126054			0
S3	2009	2009	2009	2	0	2	Export	156	China	CHN	400	Jordan	JOR								03	FISH,CRUSTACEANS,MOLLUSC	1	No Quantity							861840			0
S3	2009	2009	2009	2	0	2	Export	156	China	CHN	404	Kenya	KEN								03	FISH,CRUSTACEANS,MOLLUSC	1	No Quantity							159383			0
S3	2009	2009	2009	2	0	2	Export	156	China	CHN	408	Dem. People's Rep. of Korea	PRK								03	FISH,CRUSTACEANS,MOLLUSC	1	No Quantity							66324945			0
S3	2009	2009	2009	2	0	2	Export	156	China	CHN	410	Rep. of Korea	KOR								03	FISH,CRUSTACEANS,MOLLUSC	1	No Quantity							999508339			0
S3	2009	2009	2009	2	0	2	Export	156	China	CHN	414	Kuwait	KWT								03	FISH,CRUSTACEANS,MOLLUSC	1	No Quantity							2543477			0
S3	2009	2009	2009	2	0	2	Export	156	China	CHN	417	Kyrgyzstan	KGZ								03	FISH,CRUSTACEANS,MOLLUSC	1	No Quantity							190964			0
S3	2009	2009	2009	2	0	2	Export	156	China	CHN	422	Lebanon	LBN								03	FISH,CRUSTACEANS,MOLLUSC	1	No Quantity							1304879			0
S3	2009	2009	2009	2	0	2	Export	156	China	CHN	428	Latvia	LVA								03	FISH,CRUSTACEANS,MOLLUSC	1	No Quantity							1252569			0
S3	2009	2009	2009	2	0	2	Export	156	China	CHN	430	Liberia	LBR								03	FISH,CRUSTACEANS,MOLLUSC	1	No Quantity							74050			0
S3	2009	2009	2009	2	0	2	Export	156	China	CHN	434	Libya	LBY								03	FISH,CRUSTACEANS,MOLLUSC	1	No Quantity							1702769			0
S3	2009	2009	2009	2	0	2	Export	156	China	CHN	440	Lithuania	LTU								03	FISH,CRUSTACEANS,MOLLUSC	1	No Quantity							8681340			0
S3	2009	2009	2009	2	0	2	Export	156	China	CHN	442	Luxembourg	LUX								03	FISH,CRUSTACEANS,MOLLUSC	1	No Quantity							613281			0
S3	2009	2009	2009	2	0	2	Export	156	China	CHN	446	China, Macao SAR	MAC								03	FISH,CRUSTACEANS,MOLLUSC	1	No Quantity							26379178			0
S3	2009	2009	2009	2	0	2	Export	156	China	CHN	450	Madagascar	MDG								03	FISH,CRUSTACEANS,MOLLUSC	1	No Quantity							26330			0
S3	2009	2009	2009	2	0	2	Export	156	China	CHN	454	Malawi	MWI								03	FISH,CRUSTACEANS,MOLLUSC	1	No Quantity							1341			0
S3	2009	2009	2009	2	0	2	Export	156	China	CHN	458	Malaysia	MYS								03	FISH,CRUSTACEANS,MOLLUSC	1	No Quantity							253652255			0
S3	2009	2009	2009	2	0	2	Export	156	China	CHN	462	Maldives	MDV								03	FISH,CRUSTACEANS,MOLLUSC	1	No Quantity							92275			0
S3	2009	2009	2009	2	0	2	Export	156	China	CHN	470	Malta	MLT								03	FISH,CRUSTACEANS,MOLLUSC	1	No Quantity							100488			0
S3	2009	2009	2009	2	0	2	Export	156	China	CHN	480	Mauritius	MUS								03	FISH,CRUSTACEANS,MOLLUSC	1	No Quantity							2028988			0
S3	2009	2009	2009	2	0	2	Export	156	China	CHN	484	Mexico	MEX								03	FISH,CRUSTACEANS,MOLLUSC	1	No Quantity							168553536			0
S3	2009	2009	2009	2	0	2	Export	156	China	CHN	490	Other Asia, nes									03	FISH,CRUSTACEANS,MOLLUSC	1	No Quantity							345738781			0
S3	2009	2009	2009	2	0	2	Export	156	China	CHN	496	Mongolia	MNG								03	FISH,CRUSTACEANS,MOLLUSC	1	No Quantity							51538			0
S3	2009	2009	2009	2	0	2	Export	156	China	CHN	498	Rep. of Moldova	MDA								03	FISH,CRUSTACEANS,MOLLUSC	1	No Quantity							327565			0
S3	2009	2009	2009	2	0	2	Export	156	China	CHN	499	Montenegro	MNE								03	FISH,CRUSTACEANS,MOLLUSC	1	No Quantity							174607			0
S3	2009	2009	2009	2	0	2	Export	156	China	CHN	504	Morocco	MAR								03	FISH,CRUSTACEANS,MOLLUSC	1	No Quantity							3373925			0
S3	2009	2009	2009	2	0	2	Export	156	China	CHN	508	Mozambique	MOZ								03	FISH,CRUSTACEANS,MOLLUSC	1	No Quantity							492680			0
S3	2009	2009	2009	2	0	2	Export	156	China	CHN	512	Oman	OMN								03	FISH,CRUSTACEANS,MOLLUSC	1	No Quantity							155124			0
S3	2009	2009	2009	2	0	2	Export	156	China	CHN	516	Namibia	NAM								03	FISH,CRUSTACEANS,MOLLUSC	1	No Quantity							1010799			0
S3	2009	2009	2009	2	0	2	Export	156	China	CHN	527	Oceania, nes									03	FISH,CRUSTACEANS,MOLLUSC	1	No Quantity							269430			0
S3	2009	2009	2009	2	0	2	Export	156	China	CHN	528	Netherlands	NLD								03	FISH,CRUSTACEANS,MOLLUSC	1	No Quantity							139851609			0
S3	2009	2009	2009	2	0	2	Export	156	China	CHN	530	Neth. Antilles	ANT								03	FISH,CRUSTACEANS,MOLLUSC	1	No Quantity							215851			0
S3	2009	2009	2009	2	0	2	Export	156	China	CHN	533	Aruba	ABW								03	FISH,CRUSTACEANS,MOLLUSC	1	No Quantity							55571			0
S3	2009	2009	2009	2	0	2	Export	156	China	CHN	548	Vanuatu	VUT								03	FISH,CRUSTACEANS,MOLLUSC	1	No Quantity							521652			0
S3	2009	2009	2009	2	0	2	Export	156	China	CHN	554	New Zealand	NZL								03	FISH,CRUSTACEANS,MOLLUSC	1	No Quantity							13435833			0
S3	2009	2009	2009	2	0	2	Export	156	China	CHN	566	Nigeria	NGA								03	FISH,CRUSTACEANS,MOLLUSC	1	No Quantity							16965389			0
S3	2009	2009	2009	2	0	2	Export	156	China	CHN	577	Other Africa, nes									03	FISH,CRUSTACEANS,MOLLUSC	1	No Quantity							199440			0
S3	2009	2009	2009	2	0	2	Export	156	China	CHN	579	Norway	NOR								03	FISH,CRUSTACEANS,MOLLUSC	1	No Quantity							8801565			0
S3	2009	2009	2009	2	0	2	Export	156	China	CHN	583	FS Micronesia	FSM								03	FISH,CRUSTACEANS,MOLLUSC	1	No Quantity							93600			0
S3	2009	2009	2009	2	0	2	Export	156	China	CHN	584	Marshall Isds	MHL								03	FISH,CRUSTACEANS,MOLLUSC	1	No Quantity							504468			0
S3	2009	2009	2009	2	0	2	Export	156	China	CHN	586	Pakistan	PAK								03	FISH,CRUSTACEANS,MOLLUSC	1	No Quantity							179909			0
S3	2009	2009	2009	2	0	2	Export	156	China	CHN	591	Panama	PAN								03	FISH,CRUSTACEANS,MOLLUSC	1	No Quantity							1232073			0
S3	2009	2009	2009	2	0	2	Export	156	China	CHN	598	Papua New Guinea	PNG								03	FISH,CRUSTACEANS,MOLLUSC	1	No Quantity							6299146			0
S3	2009	2009	2009	2	0	2	Export	156	China	CHN	604	Peru	PER								03	FISH,CRUSTACEANS,MOLLUSC	1	No Quantity							1283226			0
S3	2009	2009	2009	2	0	2	Export	156	China	CHN	608	Philippines	PHL								03	FISH,CRUSTACEANS,MOLLUSC	1	No Quantity							149632350			0
S3	2009	2009	2009	2	0	2	Export	156	China	CHN	616	Poland	POL								03	FISH,CRUSTACEANS,MOLLUSC	1	No Quantity							75849279			0
S3	2009	2009	2009	2	0	2	Export	156	China	CHN	620	Portugal	PRT								03	FISH,CRUSTACEANS,MOLLUSC	1	No Quantity							76206336			0
S3	2009	2009	2009	2	0	2	Export	156	China	CHN	624	Guinea-Bissau	GNB								03	FISH,CRUSTACEANS,MOLLUSC	1	No Quantity							20000			0
S3	2009	2009	2009	2	0	2	Export	156	China	CHN	634	Qatar	QAT								03	FISH,CRUSTACEANS,MOLLUSC	1	No Quantity							112264			0
S3	2009	2009	2009	2	0	2	Export	156	China	CHN	642	Romania	ROU								03	FISH,CRUSTACEANS,MOLLUSC	1	No Quantity							3216995			0
S3	2009	2009	2009	2	0	2	Export	156	China	CHN	643	Russian Federation	RUS								03	FISH,CRUSTACEANS,MOLLUSC	1	No Quantity							283206300			0
S3	2009	2009	2009	2	0	2	Export	156	China	CHN	682	Saudi Arabia	SAU								03	FISH,CRUSTACEANS,MOLLUSC	1	No Quantity							1584130			0
S3	2009	2009	2009	2	0	2	Export	156	China	CHN	688	Serbia	SRB								03	FISH,CRUSTACEANS,MOLLUSC	1	No Quantity							1853415			0
S3	2009	2009	2009	2	0	2	Export	156	China	CHN	699	India	IND								03	FISH,CRUSTACEANS,MOLLUSC	1	No Quantity							374573			0
S3	2009	2009	2009	2	0	2	Export	156	China	CHN	702	Singapore	SGP								03	FISH,CRUSTACEANS,MOLLUSC	1	No Quantity							83342729			0
S3	2009	2009	2009	2	0	2	Export	156	China	CHN	703	Slovakia	SVK								03	FISH,CRUSTACEANS,MOLLUSC	1	No Quantity							525241			0
S3	2009	2009	2009	2	0	2	Export	156	China	CHN	704	Viet Nam	VNM								03	FISH,CRUSTACEANS,MOLLUSC	1	No Quantity							30488680			0
S3	2009	2009	2009	2	0	2	Export	156	China	CHN	705	Slovenia	SVN								03	FISH,CRUSTACEANS,MOLLUSC	1	No Quantity							262603			0
S3	2009	2009	2009	2	0	2	Export	156	China	CHN	710	South Africa	ZAF								03	FISH,CRUSTACEANS,MOLLUSC	1	No Quantity							20568107			0
S3	2009	2009	2009	2	0	2	Export	156	China	CHN	716	Zimbabwe	ZWE								03	FISH,CRUSTACEANS,MOLLUSC	1	No Quantity							32517			0
S3	2009	2009	2009	2	0	2	Export	156	China	CHN	724	Spain	ESP								03	FISH,CRUSTACEANS,MOLLUSC	1	No Quantity							258479056			0
S3	2009	2009	2009	2	0	2	Export	156	China	CHN	740	Suriname	SUR								03	FISH,CRUSTACEANS,MOLLUSC	1	No Quantity							357245			0
S3	2009	2009	2009	2	0	2	Export	156	China	CHN	752	Sweden	SWE								03	FISH,CRUSTACEANS,MOLLUSC	1	No Quantity							71664177			0
S3	2009	2009	2009	2	0	2	Export	156	China	CHN	757	Switzerland	CHE								03	FISH,CRUSTACEANS,MOLLUSC	1	No Quantity							3934675			0
S3	2009	2009	2009	2	0	2	Export	156	China	CHN	760	Syria	SYR								03	FISH,CRUSTACEANS,MOLLUSC	1	No Quantity							1501631			0
S3	2009	2009	2009	2	0	2	Export	156	China	CHN	764	Thailand	THA								03	FISH,CRUSTACEANS,MOLLUSC	1	No Quantity							93593156			0
S3	2009	2009	2009	2	0	2	Export	156	China	CHN	768	Togo	TGO								03	FISH,CRUSTACEANS,MOLLUSC	1	No Quantity							414858			0
S3	2009	2009	2009	2	0	2	Export	156	China	CHN	776	Tonga	TON								03	FISH,CRUSTACEANS,MOLLUSC	1	No Quantity							226171			0
S3	2009	2009	2009	2	0	2	Export	156	China	CHN	780	Trinidad and Tobago	TTO								03	FISH,CRUSTACEANS,MOLLUSC	1	No Quantity							267911			0
S3	2009	2009	2009	2	0	2	Export	156	China	CHN	784	United Arab Emirates	ARE								03	FISH,CRUSTACEANS,MOLLUSC	1	No Quantity							11755119			0
S3	2009	2009	2009	2	0	2	Export	156	China	CHN	788	Tunisia	TUN								03	FISH,CRUSTACEANS,MOLLUSC	1	No Quantity							1806339			0
S3	2009	2009	2009	2	0	2	Export	156	China	CHN	792	Turkey	TUR								03	FISH,CRUSTACEANS,MOLLUSC	1	No Quantity							8590135			0
S3	2009	2009	2009	2	0	2	Export	156	China	CHN	795	Turkmenistan	TKM								03	FISH,CRUSTACEANS,MOLLUSC	1	No Quantity							22538			0
S3	2009	2009	2009	2	0	2	Export	156	China	CHN	804	Ukraine	UKR								03	FISH,CRUSTACEANS,MOLLUSC	1	No Quantity							45230925			0
S3	2009	2009	2009	2	0	2	Export	156	China	CHN	818	Egypt	EGY								03	FISH,CRUSTACEANS,MOLLUSC	1	No Quantity							24902878			0
S3	2009	2009	2009	2	0	2	Export	156	China	CHN	826	United Kingdom	GBR								03	FISH,CRUSTACEANS,MOLLUSC	1	No Quantity							229473222			0
S3	2009	2009	2009	2	0	2	Export	156	China	CHN	834	United Rep. of Tanzania	TZA								03	FISH,CRUSTACEANS,MOLLUSC	1	No Quantity							879421			0
S3	2009	2009	2009	2	0	2	Export	156	China	CHN	842	USA	USA								03	FISH,CRUSTACEANS,MOLLUSC	1	No Quantity							2033142168			0
S3	2009	2009	2009	2	0	2	Export	156	China	CHN	858	Uruguay	URY								03	FISH,CRUSTACEANS,MOLLUSC	1	No Quantity							1386647			0
S3	2009	2009	2009	2	0	2	Export	156	China	CHN	860	Uzbekistan	UZB								03	FISH,CRUSTACEANS,MOLLUSC	1	No Quantity							25814			0
S3	2009	2009	2009	2	0	2	Export	156	China	CHN	862	Venezuela	VEN								03	FISH,CRUSTACEANS,MOLLUSC	1	No Quantity							1168940			0
S3	2009	2009	2009	2	0	2	Export	156	China	CHN	882	Samoa	WSM								03	FISH,CRUSTACEANS,MOLLUSC	1	No Quantity							1277884			0
S3	2009	2009	2009	2	0	2	Export	156	China	CHN	887	Yemen	YEM								03	FISH,CRUSTACEANS,MOLLUSC	1	No Quantity							46800			0
S3	2009	2009	2009	2	0	2	Export	156	China	CHN	894	Zambia	ZMB								03	FISH,CRUSTACEANS,MOLLUSC	1	No Quantity							814736			0
S3	2009	2009	2009	2	0	2	Export	152	Chile	CHL	0	World	WLD								04	CEREALS,CEREAL PREPRTNS.	1	No Quantity							341571200			0
S3	2009	2009	2009	2	0	2	Export	152	Chile	CHL	24	Angola	AGO								04	CEREALS,CEREAL PREPRTNS.	1	No Quantity							102476			0
S3	2009	2009	2009	2	0	2	Export	152	Chile	CHL	28	Antigua and Barbuda	ATG								04	CEREALS,CEREAL PREPRTNS.	1	No Quantity							1313			0
S3	2009	2009	2009	2	0	2	Export	152	Chile	CHL	32	Argentina	ARG								04	CEREALS,CEREAL PREPRTNS.	1	No Quantity							7459144			0
S3	2009	2009	2009	2	0	2	Export	152	Chile	CHL	36	Australia	AUS								04	CEREALS,CEREAL PREPRTNS.	1	No Quantity							7342			0
S3	2009	2009	2009	2	0	2	Export	152	Chile	CHL	40	Austria	AUT								04	CEREALS,CEREAL PREPRTNS.	1	No Quantity							2251809			0
S3	2009	2009	2009	2	0	2	Export	152	Chile	CHL	68	Bolivia (Plurinational State of)	BOL								04	CEREALS,CEREAL PREPRTNS.	1	No Quantity							3700048			0
S3	2009	2009	2009	2	0	2	Export	152	Chile	CHL	76	Brazil	BRA								04	CEREALS,CEREAL PREPRTNS.	1	No Quantity							2942537			0
S3	2009	2009	2009	2	0	2	Export	152	Chile	CHL	124	Canada	CAN								04	CEREALS,CEREAL PREPRTNS.	1	No Quantity							865692			0
S3	2009	2009	2009	2	0	2	Export	152	Chile	CHL	156	China	CHN								04	CEREALS,CEREAL PREPRTNS.	1	No Quantity							58228			0
S3	2009	2009	2009	2	0	2	Export	152	Chile	CHL	170	Colombia	COL								04	CEREALS,CEREAL PREPRTNS.	1	No Quantity							17080506			0
S3	2009	2009	2009	2	0	2	Export	152	Chile	CHL	188	Costa Rica	CRI								04	CEREALS,CEREAL PREPRTNS.	1	No Quantity							2411053			0
S3	2009	2009	2009	2	0	2	Export	152	Chile	CHL	192	Cuba	CUB								04	CEREALS,CEREAL PREPRTNS.	1	No Quantity							495871			0
S3	2009	2009	2009	2	0	2	Export	152	Chile	CHL	212	Dominica	DMA								04	CEREALS,CEREAL PREPRTNS.	1	No Quantity							6769			0
S3	2009	2009	2009	2	0	2	Export	152	Chile	CHL	214	Dominican Rep.	DOM								04	CEREALS,CEREAL PREPRTNS.	1	No Quantity							4320622			0
S3	2009	2009	2009	2	0	2	Export	152	Chile	CHL	218	Ecuador	ECU								04	CEREALS,CEREAL PREPRTNS.	1	No Quantity							10820398			0
S3	2009	2009	2009	2	0	2	Export	152	Chile	CHL	222	El Salvador	SLV								04	CEREALS,CEREAL PREPRTNS.	1	No Quantity							342522			0
S3	2009	2009	2009	2	0	2	Export	152	Chile	CHL	251	France	FRA								04	CEREALS,CEREAL PREPRTNS.	1	No Quantity							54676200			0
S3	2009	2009	2009	2	0	2	Export	152	Chile	CHL	258	French Polynesia	PYF								04	CEREALS,CEREAL PREPRTNS.	1	No Quantity							603316			0
S3	2009	2009	2009	2	0	2	Export	152	Chile	CHL	276	Germany	DEU								04	CEREALS,CEREAL PREPRTNS.	1	No Quantity							12328350			0
S3	2009	2009	2009	2	0	2	Export	152	Chile	CHL	288	Ghana	GHA								04	CEREALS,CEREAL PREPRTNS.	1	No Quantity							10130			0
S3	2009	2009	2009	2	0	2	Export	152	Chile	CHL	300	Greece	GRC								04	CEREALS,CEREAL PREPRTNS.	1	No Quantity							34382			0
S3	2009	2009	2009	2	0	2	Export	152	Chile	CHL	308	Grenada	GRD								04	CEREALS,CEREAL PREPRTNS.	1	No Quantity							5508			0
S3	2009	2009	2009	2	0	2	Export	152	Chile	CHL	320	Guatemala	GTM								04	CEREALS,CEREAL PREPRTNS.	1	No Quantity							3402142			0
S3	2009	2009	2009	2	0	2	Export	152	Chile	CHL	332	Haiti	HTI								04	CEREALS,CEREAL PREPRTNS.	1	No Quantity							1269469			0
S3	2009	2009	2009	2	0	2	Export	152	Chile	CHL	340	Honduras	HND								04	CEREALS,CEREAL PREPRTNS.	1	No Quantity							630945			0
S3	2009	2009	2009	2	0	2	Export	152	Chile	CHL	344	China, Hong Kong SAR	HKG								04	CEREALS,CEREAL PREPRTNS.	1	No Quantity							115923			0
S3	2009	2009	2009	2	0	2	Export	152	Chile	CHL	348	Hungary	HUN								04	CEREALS,CEREAL PREPRTNS.	1	No Quantity							113479			0
S3	2009	2009	2009	2	0	2	Export	152	Chile	CHL	376	Israel	ISR								04	CEREALS,CEREAL PREPRTNS.	1	No Quantity							122712			0
S3	2009	2009	2009	2	0	2	Export	152	Chile	CHL	381	Italy	ITA								04	CEREALS,CEREAL PREPRTNS.	1	No Quantity							2391			0
S3	2009	2009	2009	2	0	2	Export	152	Chile	CHL	388	Jamaica	JAM								04	CEREALS,CEREAL PREPRTNS.	1	No Quantity							14213			0
S3	2009	2009	2009	2	0	2	Export	152	Chile	CHL	392	Japan	JPN								04	CEREALS,CEREAL PREPRTNS.	1	No Quantity							1592692			0
S3	2009	2009	2009	2	0	2	Export	152	Chile	CHL	410	Rep. of Korea	KOR								04	CEREALS,CEREAL PREPRTNS.	1	No Quantity							89465			0
S3	2009	2009	2009	2	0	2	Export	152	Chile	CHL	428	Latvia	LVA								04	CEREALS,CEREAL PREPRTNS.	1	No Quantity							13866			0
S3	2009	2009	2009	2	0	2	Export	152	Chile	CHL	484	Mexico	MEX								04	CEREALS,CEREAL PREPRTNS.	1	No Quantity							1099646			0
S3	2009	2009	2009	2	0	2	Export	152	Chile	CHL	490	Other Asia, nes									04	CEREALS,CEREAL PREPRTNS.	1	No Quantity							1500			0
S3	2009	2009	2009	2	0	2	Export	152	Chile	CHL	528	Netherlands	NLD								04	CEREALS,CEREAL PREPRTNS.	1	No Quantity							3189195			0
S3	2009	2009	2009	2	0	2	Export	152	Chile	CHL	530	Neth. Antilles	ANT								04	CEREALS,CEREAL PREPRTNS.	1	No Quantity							96185			0
S3	2009	2009	2009	2	0	2	Export	152	Chile	CHL	533	Aruba	ABW								04	CEREALS,CEREAL PREPRTNS.	1	No Quantity							87533			0
S3	2009	2009	2009	2	0	2	Export	152	Chile	CHL	554	New Zealand	NZL								04	CEREALS,CEREAL PREPRTNS.	1	No Quantity							84686			0
S3	2009	2009	2009	2	0	2	Export	152	Chile	CHL	558	Nicaragua	NIC								04	CEREALS,CEREAL PREPRTNS.	1	No Quantity							476424			0
S3	2009	2009	2009	2	0	2	Export	152	Chile	CHL	586	Pakistan	PAK								04	CEREALS,CEREAL PREPRTNS.	1	No Quantity							46792			0
S3	2009	2009	2009	2	0	2	Export	152	Chile	CHL	591	Panama	PAN								04	CEREALS,CEREAL PREPRTNS.	1	No Quantity							1807219			0
S3	2009	2009	2009	2	0	2	Export	152	Chile	CHL	600	Paraguay	PRY								04	CEREALS,CEREAL PREPRTNS.	1	No Quantity							3217493			0
S3	2009	2009	2009	2	0	2	Export	152	Chile	CHL	604	Peru	PER								04	CEREALS,CEREAL PREPRTNS.	1	No Quantity							45816892			0
S3	2009	2009	2009	2	0	2	Export	152	Chile	CHL	616	Poland	POL								04	CEREALS,CEREAL PREPRTNS.	1	No Quantity							73836			0
S3	2009	2009	2009	2	0	2	Export	152	Chile	CHL	642	Romania	ROU								04	CEREALS,CEREAL PREPRTNS.	1	No Quantity							45835			0
S3	2009	2009	2009	2	0	2	Export	152	Chile	CHL	710	South Africa	ZAF								04	CEREALS,CEREAL PREPRTNS.	1	No Quantity							4105888			0
S3	2009	2009	2009	2	0	2	Export	152	Chile	CHL	724	Spain	ESP								04	CEREALS,CEREAL PREPRTNS.	1	No Quantity							330443			0
S3	2009	2009	2009	2	0	2	Export	152	Chile	CHL	740	Suriname	SUR								04	CEREALS,CEREAL PREPRTNS.	1	No Quantity							16656			0
S3	2009	2009	2009	2	0	2	Export	152	Chile	CHL	752	Sweden	SWE								04	CEREALS,CEREAL PREPRTNS.	1	No Quantity							23646			0
S3	2009	2009	2009	2	0	2	Export	152	Chile	CHL	757	Switzerland	CHE								04	CEREALS,CEREAL PREPRTNS.	1	No Quantity							652			0
S3	2009	2009	2009	2	0	2	Export	152	Chile	CHL	780	Trinidad and Tobago	TTO								04	CEREALS,CEREAL PREPRTNS.	1	No Quantity							9612			0
S3	2009	2009	2009	2	0	2	Export	152	Chile	CHL	792	Turkey	TUR								04	CEREALS,CEREAL PREPRTNS.	1	No Quantity							1237022			0
S3	2009	2009	2009	2	0	2	Export	152	Chile	CHL	842	USA	USA								04	CEREALS,CEREAL PREPRTNS.	1	No Quantity							118545418			0
S3	2009	2009	2009	2	0	2	Export	152	Chile	CHL	858	Uruguay	URY								04	CEREALS,CEREAL PREPRTNS.	1	No Quantity							1313779			0
S3	2009	2009	2009	2	0	2	Export	152	Chile	CHL	862	Venezuela	VEN								04	CEREALS,CEREAL PREPRTNS.	1	No Quantity							30728508			0
S3	2009	2009	2009	2	0	2	Export	152	Chile	CHL	882	Samoa	WSM								04	CEREALS,CEREAL PREPRTNS.	1	No Quantity							15363			0
S3	2009	2009	2009	2	0	2	Export	152	Chile	CHL	899	Areas, nes									04	CEREALS,CEREAL PREPRTNS.	1	No Quantity							1309464			0
S3	2009	2009	2009	2	0	2	Export	156	China	CHN	0	World	WLD								04	CEREALS,CEREAL PREPRTNS.	1	No Quantity							1296154046			0
S3	2009	2009	2009	2	0	2	Export	156	China	CHN	4	Afghanistan	AFG								04	CEREALS,CEREAL PREPRTNS.	1	No Quantity							2145539			0
S3	2009	2009	2009	2	0	2	Export	156	China	CHN	8	Albania	ALB								04	CEREALS,CEREAL PREPRTNS.	1	No Quantity							13600			0
S3	2009	2009	2009	2	0	2	Export	156	China	CHN	12	Algeria	DZA								04	CEREALS,CEREAL PREPRTNS.	1	No Quantity							461837			0
S3	2009	2009	2009	2	0	2	Export	156	China	CHN	24	Angola	AGO								04	CEREALS,CEREAL PREPRTNS.	1	No Quantity							602560			0
S3	2009	2009	2009	2	0	2	Export	156	China	CHN	28	Antigua and Barbuda	ATG								04	CEREALS,CEREAL PREPRTNS.	1	No Quantity							2630			0
S3	2009	2009	2009	2	0	2	Export	156	China	CHN	31	Azerbaijan	AZE								04	CEREALS,CEREAL PREPRTNS.	1	No Quantity							117630			0
S3	2009	2009	2009	2	0	2	Export	156	China	CHN	36	Australia	AUS								04	CEREALS,CEREAL PREPRTNS.	1	No Quantity							34896543			0
S3	2009	2009	2009	2	0	2	Export	156	China	CHN	40	Austria	AUT								04	CEREALS,CEREAL PREPRTNS.	1	No Quantity							2148			0
S3	2009	2009	2009	2	0	2	Export	156	China	CHN	48	Bahrain	BHR								04	CEREALS,CEREAL PREPRTNS.	1	No Quantity							248584			0
S3	2009	2009	2009	2	0	2	Export	156	China	CHN	50	Bangladesh	BGD								04	CEREALS,CEREAL PREPRTNS.	1	No Quantity							8034648			0
S3	2009	2009	2009	2	0	2	Export	156	China	CHN	51	Armenia	ARM								04	CEREALS,CEREAL PREPRTNS.	1	No Quantity							65750			0
S3	2009	2009	2009	2	0	2	Export	156	China	CHN	56	Belgium	BEL								04	CEREALS,CEREAL PREPRTNS.	1	No Quantity							2321341			0
S3	2009	2009	2009	2	0	2	Export	156	China	CHN	76	Brazil	BRA								04	CEREALS,CEREAL PREPRTNS.	1	No Quantity							2188115			0
S3	2009	2009	2009	2	0	2	Export	156	China	CHN	90	Solomon Isds	SLB								04	CEREALS,CEREAL PREPRTNS.	1	No Quantity							1032			0
S3	2009	2009	2009	2	0	2	Export	156	China	CHN	96	Brunei Darussalam	BRN								04	CEREALS,CEREAL PREPRTNS.	1	No Quantity							230513			0
S3	2009	2009	2009	2	0	2	Export	156	China	CHN	100	Bulgaria	BGR								04	CEREALS,CEREAL PREPRTNS.	1	No Quantity							773261			0
S3	2009	2009	2009	2	0	2	Export	156	China	CHN	104	Myanmar	MMR								04	CEREALS,CEREAL PREPRTNS.	1	No Quantity							3599331			0
S3	2009	2009	2009	2	0	2	Export	156	China	CHN	112	Belarus	BLR								04	CEREALS,CEREAL PREPRTNS.	1	No Quantity							399480			0
S3	2009	2009	2009	2	0	2	Export	156	China	CHN	116	Cambodia	KHM								04	CEREALS,CEREAL PREPRTNS.	1	No Quantity							2798813			0
S3	2009	2009	2009	2	0	2	Export	156	China	CHN	120	Cameroon	CMR								04	CEREALS,CEREAL PREPRTNS.	1	No Quantity							69275			0
S3	2009	2009	2009	2	0	2	Export	156	China	CHN	124	Canada	CAN								04	CEREALS,CEREAL PREPRTNS.	1	No Quantity							9059493			0
S3	2009	2009	2009	2	0	2	Export	156	China	CHN	144	Sri Lanka	LKA								04	CEREALS,CEREAL PREPRTNS.	1	No Quantity							3135678			0
S3	2009	2009	2009	2	0	2	Export	156	China	CHN	148	Chad	TCD								04	CEREALS,CEREAL PREPRTNS.	1	No Quantity							16984			0
S3	2009	2009	2009	2	0	2	Export	156	China	CHN	152	Chile	CHL								04	CEREALS,CEREAL PREPRTNS.	1	No Quantity							726394			0
S3	2009	2009	2009	2	0	2	Export	156	China	CHN	170	Colombia	COL								04	CEREALS,CEREAL PREPRTNS.	1	No Quantity							13732			0
S3	2009	2009	2009	2	0	2	Export	156	China	CHN	175	Mayotte	MYT								04	CEREALS,CEREAL PREPRTNS.	1	No Quantity							24048			0
S3	2009	2009	2009	2	0	2	Export	156	China	CHN	178	Congo	COG								04	CEREALS,CEREAL PREPRTNS.	1	No Quantity							24769			0
S3	2009	2009	2009	2	0	2	Export	156	China	CHN	180	Dem. Rep. of the Congo	COD								04	CEREALS,CEREAL PREPRTNS.	1	No Quantity							68972			0
S3	2009	2009	2009	2	0	2	Export	156	China	CHN	188	Costa Rica	CRI								04	CEREALS,CEREAL PREPRTNS.	1	No Quantity							149503			0
S3	2009	2009	2009	2	0	2	Export	156	China	CHN	192	Cuba	CUB								04	CEREALS,CEREAL PREPRTNS.	1	No Quantity							132790			0
S3	2009	2009	2009	2	0	2	Export	156	China	CHN	196	Cyprus	CYP								04	CEREALS,CEREAL PREPRTNS.	1	No Quantity							56453			0
S3	2009	2009	2009	2	0	2	Export	156	China	CHN	203	Czechia	CZE								04	CEREALS,CEREAL PREPRTNS.	1	No Quantity							36542			0
S3	2009	2009	2009	2	0	2	Export	156	China	CHN	204	Benin	BEN								04	CEREALS,CEREAL PREPRTNS.	1	No Quantity							5980127			0
S3	2009	2009	2009	2	0	2	Export	156	China	CHN	208	Denmark	DNK								04	CEREALS,CEREAL PREPRTNS.	1	No Quantity							134785			0
S3	2009	2009	2009	2	0	2	Export	156	China	CHN	212	Dominica	DMA								04	CEREALS,CEREAL PREPRTNS.	1	No Quantity							819			0
S3	2009	2009	2009	2	0	2	Export	156	China	CHN	214	Dominican Rep.	DOM								04	CEREALS,CEREAL PREPRTNS.	1	No Quantity							70675			0
S3	2009	2009	2009	2	0	2	Export	156	China	CHN	218	Ecuador	ECU								04	CEREALS,CEREAL PREPRTNS.	1	No Quantity							23558			0
S3	2009	2009	2009	2	0	2	Export	156	China	CHN	231	Ethiopia	ETH								04	CEREALS,CEREAL PREPRTNS.	1	No Quantity							46077			0
S3	2009	2009	2009	2	0	2	Export	156	China	CHN	232	Eritrea	ERI								04	CEREALS,CEREAL PREPRTNS.	1	No Quantity							390801			0
S3	2009	2009	2009	2	0	2	Export	156	China	CHN	233	Estonia	EST								04	CEREALS,CEREAL PREPRTNS.	1	No Quantity							174498			0
S3	2009	2009	2009	2	0	2	Export	156	China	CHN	242	Fiji	FJI								04	CEREALS,CEREAL PREPRTNS.	1	No Quantity							23582			0
S3	2009	2009	2009	2	0	2	Export	156	China	CHN	246	Finland	FIN								04	CEREALS,CEREAL PREPRTNS.	1	No Quantity							67368			0
S3	2009	2009	2009	2	0	2	Export	156	China	CHN	251	France	FRA								04	CEREALS,CEREAL PREPRTNS.	1	No Quantity							5361286			0
S3	2009	2009	2009	2	0	2	Export	156	China	CHN	258	French Polynesia	PYF								04	CEREALS,CEREAL PREPRTNS.	1	No Quantity							8215			0
S3	2009	2009	2009	2	0	2	Export	156	China	CHN	262	Djibouti	DJI								04	CEREALS,CEREAL PREPRTNS.	1	No Quantity							46693			0
S3	2009	2009	2009	2	0	2	Export	156	China	CHN	266	Gabon	GAB								04	CEREALS,CEREAL PREPRTNS.	1	No Quantity							92404			0
S3	2009	2009	2009	2	0	2	Export	156	China	CHN	268	Georgia	GEO								04	CEREALS,CEREAL PREPRTNS.	1	No Quantity							639946			0
S3	2009	2009	2009	2	0	2	Export	156	China	CHN	275	State of Palestine	PSE								04	CEREALS,CEREAL PREPRTNS.	1	No Quantity							119007			0
S3	2009	2009	2009	2	0	2	Export	156	China	CHN	276	Germany	DEU								04	CEREALS,CEREAL PREPRTNS.	1	No Quantity							3222920			0
S3	2009	2009	2009	2	0	2	Export	156	China	CHN	288	Ghana	GHA								04	CEREALS,CEREAL PREPRTNS.	1	No Quantity							4274196			0
S3	2009	2009	2009	2	0	2	Export	156	China	CHN	296	Kiribati	KIR								04	CEREALS,CEREAL PREPRTNS.	1	No Quantity							48597			0
S3	2009	2009	2009	2	0	2	Export	156	China	CHN	300	Greece	GRC								04	CEREALS,CEREAL PREPRTNS.	1	No Quantity							58652			0
S3	2009	2009	2009	2	0	2	Export	156	China	CHN	320	Guatemala	GTM								04	CEREALS,CEREAL PREPRTNS.	1	No Quantity							309237			0
S3	2009	2009	2009	2	0	2	Export	156	China	CHN	324	Guinea	GIN								04	CEREALS,CEREAL PREPRTNS.	1	No Quantity							27316			0
S3	2009	2009	2009	2	0	2	Export	156	China	CHN	332	Haiti	HTI								04	CEREALS,CEREAL PREPRTNS.	1	No Quantity							30210			0
S3	2009	2009	2009	2	0	2	Export	156	China	CHN	340	Honduras	HND								04	CEREALS,CEREAL PREPRTNS.	1	No Quantity							512			0
S3	2009	2009	2009	2	0	2	Export	156	China	CHN	344	China, Hong Kong SAR	HKG								04	CEREALS,CEREAL PREPRTNS.	1	No Quantity							184435829			0
S3	2009	2009	2009	2	0	2	Export	156	China	CHN	348	Hungary	HUN								04	CEREALS,CEREAL PREPRTNS.	1	No Quantity							13642			0
S3	2009	2009	2009	2	0	2	Export	156	China	CHN	360	Indonesia	IDN								04	CEREALS,CEREAL PREPRTNS.	1	No Quantity							15238080			0
S3	2009	2009	2009	2	0	2	Export	156	China	CHN	364	Iran	IRN								04	CEREALS,CEREAL PREPRTNS.	1	No Quantity							439623			0
S3	2009	2009	2009	2	0	2	Export	156	China	CHN	368	Iraq	IRQ								04	CEREALS,CEREAL PREPRTNS.	1	No Quantity							75895			0
S3	2009	2009	2009	2	0	2	Export	156	China	CHN	376	Israel	ISR								04	CEREALS,CEREAL PREPRTNS.	1	No Quantity							1895789			0
S3	2009	2009	2009	2	0	2	Export	156	China	CHN	381	Italy	ITA								04	CEREALS,CEREAL PREPRTNS.	1	No Quantity							1807059			0
S3	2009	2009	2009	2	0	2	Export	156	China	CHN	384	Côte d'Ivoire	CIV								04	CEREALS,CEREAL PREPRTNS.	1	No Quantity							13191172			0
S3	2009	2009	2009	2	0	2	Export	156	China	CHN	392	Japan	JPN								04	CEREALS,CEREAL PREPRTNS.	1	No Quantity							229752940			0
S3	2009	2009	2009	2	0	2	Export	156	China	CHN	398	Kazakhstan	KAZ								04	CEREALS,CEREAL PREPRTNS.	1	No Quantity							6244399			0
S3	2009	2009	2009	2	0	2	Export	156	China	CHN	400	Jordan	JOR								04	CEREALS,CEREAL PREPRTNS.	1	No Quantity							1782273			0
S3	2009	2009	2009	2	0	2	Export	156	China	CHN	404	Kenya	KEN								04	CEREALS,CEREAL PREPRTNS.	1	No Quantity							4101171			0
S3	2009	2009	2009	2	0	2	Export	156	China	CHN	408	Dem. People's Rep. of Korea	PRK								04	CEREALS,CEREAL PREPRTNS.	1	No Quantity							89197706			0
S3	2009	2009	2009	2	0	2	Export	156	China	CHN	410	Rep. of Korea	KOR								04	CEREALS,CEREAL PREPRTNS.	1	No Quantity							195915915			0
S3	2009	2009	2009	2	0	2	Export	156	China	CHN	414	Kuwait	KWT								04	CEREALS,CEREAL PREPRTNS.	1	No Quantity							310657			0
S3	2009	2009	2009	2	0	2	Export	156	China	CHN	417	Kyrgyzstan	KGZ								04	CEREALS,CEREAL PREPRTNS.	1	No Quantity							8543512			0
S3	2009	2009	2009	2	0	2	Export	156	China	CHN	422	Lebanon	LBN								04	CEREALS,CEREAL PREPRTNS.	1	No Quantity							2255027			0
S3	2009	2009	2009	2	0	2	Export	156	China	CHN	430	Liberia	LBR								04	CEREALS,CEREAL PREPRTNS.	1	No Quantity							18226680			0
S3	2009	2009	2009	2	0	2	Export	156	China	CHN	434	Libya	LBY								04	CEREALS,CEREAL PREPRTNS.	1	No Quantity							636650			0
S3	2009	2009	2009	2	0	2	Export	156	China	CHN	440	Lithuania	LTU								04	CEREALS,CEREAL PREPRTNS.	1	No Quantity							750401			0
S3	2009	2009	2009	2	0	2	Export	156	China	CHN	446	China, Macao SAR	MAC								04	CEREALS,CEREAL PREPRTNS.	1	No Quantity							9998151			0
S3	2009	2009	2009	2	0	2	Export	156	China	CHN	450	Madagascar	MDG								04	CEREALS,CEREAL PREPRTNS.	1	No Quantity							750055			0
S3	2009	2009	2009	2	0	2	Export	156	China	CHN	454	Malawi	MWI								04	CEREALS,CEREAL PREPRTNS.	1	No Quantity							27763			0
S3	2009	2009	2009	2	0	2	Export	156	China	CHN	458	Malaysia	MYS								04	CEREALS,CEREAL PREPRTNS.	1	No Quantity							15134418			0
S3	2009	2009	2009	2	0	2	Export	156	China	CHN	462	Maldives	MDV								04	CEREALS,CEREAL PREPRTNS.	1	No Quantity							350890			0
S3	2009	2009	2009	2	0	2	Export	156	China	CHN	466	Mali	MLI								04	CEREALS,CEREAL PREPRTNS.	1	No Quantity							5891			0
S3	2009	2009	2009	2	0	2	Export	156	China	CHN	470	Malta	MLT								04	CEREALS,CEREAL PREPRTNS.	1	No Quantity							44550			0
S3	2009	2009	2009	2	0	2	Export	156	China	CHN	478	Mauritania	MRT								04	CEREALS,CEREAL PREPRTNS.	1	No Quantity							121896			0
S3	2009	2009	2009	2	0	2	Export	156	China	CHN	480	Mauritius	MUS								04	CEREALS,CEREAL PREPRTNS.	1	No Quantity							478583			0
S3	2009	2009	2009	2	0	2	Export	156	China	CHN	484	Mexico	MEX								04	CEREALS,CEREAL PREPRTNS.	1	No Quantity							214441			0
S3	2009	2009	2009	2	0	2	Export	156	China	CHN	490	Other Asia, nes									04	CEREALS,CEREAL PREPRTNS.	1	No Quantity							38022992			0
S3	2009	2009	2009	2	0	2	Export	156	China	CHN	496	Mongolia	MNG								04	CEREALS,CEREAL PREPRTNS.	1	No Quantity							8564439			0
S3	2009	2009	2009	2	0	2	Export	156	China	CHN	498	Rep. of Moldova	MDA								04	CEREALS,CEREAL PREPRTNS.	1	No Quantity							123264			0
S3	2009	2009	2009	2	0	2	Export	156	China	CHN	504	Morocco	MAR								04	CEREALS,CEREAL PREPRTNS.	1	No Quantity							221768			0
S3	2009	2009	2009	2	0	2	Export	156	China	CHN	508	Mozambique	MOZ								04	CEREALS,CEREAL PREPRTNS.	1	No Quantity							1681699			0
S3	2009	2009	2009	2	0	2	Export	156	China	CHN	512	Oman	OMN								04	CEREALS,CEREAL PREPRTNS.	1	No Quantity							100609			0
S3	2009	2009	2009	2	0	2	Export	156	China	CHN	516	Namibia	NAM								04	CEREALS,CEREAL PREPRTNS.	1	No Quantity							399600			0
S3	2009	2009	2009	2	0	2	Export	156	China	CHN	524	Nepal	NPL								04	CEREALS,CEREAL PREPRTNS.	1	No Quantity							39305			0
S3	2009	2009	2009	2	0	2	Export	156	China	CHN	528	Netherlands	NLD								04	CEREALS,CEREAL PREPRTNS.	1	No Quantity							20120123			0
S3	2009	2009	2009	2	0	2	Export	156	China	CHN	530	Neth. Antilles	ANT								04	CEREALS,CEREAL PREPRTNS.	1	No Quantity							11082			0
S3	2009	2009	2009	2	0	2	Export	156	China	CHN	540	New Caledonia	NCL								04	CEREALS,CEREAL PREPRTNS.	1	No Quantity							9570			0
S3	2009	2009	2009	2	0	2	Export	156	China	CHN	548	Vanuatu	VUT								04	CEREALS,CEREAL PREPRTNS.	1	No Quantity							180114			0
S3	2009	2009	2009	2	0	2	Export	156	China	CHN	554	New Zealand	NZL								04	CEREALS,CEREAL PREPRTNS.	1	No Quantity							4441190			0
S3	2009	2009	2009	2	0	2	Export	156	China	CHN	558	Nicaragua	NIC								04	CEREALS,CEREAL PREPRTNS.	1	No Quantity							12255			0
S3	2009	2009	2009	2	0	2	Export	156	China	CHN	566	Nigeria	NGA								04	CEREALS,CEREAL PREPRTNS.	1	No Quantity							37135172			0
S3	2009	2009	2009	2	0	2	Export	156	China	CHN	579	Norway	NOR								04	CEREALS,CEREAL PREPRTNS.	1	No Quantity							263244			0
S3	2009	2009	2009	2	0	2	Export	156	China	CHN	583	FS Micronesia	FSM								04	CEREALS,CEREAL PREPRTNS.	1	No Quantity							277447			0
S3	2009	2009	2009	2	0	2	Export	156	China	CHN	585	Palau	PLW								04	CEREALS,CEREAL PREPRTNS.	1	No Quantity							31327			0
S3	2009	2009	2009	2	0	2	Export	156	China	CHN	586	Pakistan	PAK								04	CEREALS,CEREAL PREPRTNS.	1	No Quantity							7550263			0
S3	2009	2009	2009	2	0	2	Export	156	China	CHN	591	Panama	PAN								04	CEREALS,CEREAL PREPRTNS.	1	No Quantity							445341			0
S3	2009	2009	2009	2	0	2	Export	156	China	CHN	598	Papua New Guinea	PNG								04	CEREALS,CEREAL PREPRTNS.	1	No Quantity							73487			0
S3	2009	2009	2009	2	0	2	Export	156	China	CHN	600	Paraguay	PRY								04	CEREALS,CEREAL PREPRTNS.	1	No Quantity							146707			0
S3	2009	2009	2009	2	0	2	Export	156	China	CHN	604	Peru	PER								04	CEREALS,CEREAL PREPRTNS.	1	No Quantity							39926			0
S3	2009	2009	2009	2	0	2	Export	156	China	CHN	608	Philippines	PHL								04	CEREALS,CEREAL PREPRTNS.	1	No Quantity							31183123			0
S3	2009	2009	2009	2	0	2	Export	156	China	CHN	616	Poland	POL								04	CEREALS,CEREAL PREPRTNS.	1	No Quantity							213786			0
S3	2009	2009	2009	2	0	2	Export	156	China	CHN	620	Portugal	PRT								04	CEREALS,CEREAL PREPRTNS.	1	No Quantity							752467			0
S3	2009	2009	2009	2	0	2	Export	156	China	CHN	624	Guinea-Bissau	GNB								04	CEREALS,CEREAL PREPRTNS.	1	No Quantity							457595			0
S3	2009	2009	2009	2	0	2	Export	156	China	CHN	634	Qatar	QAT								04	CEREALS,CEREAL PREPRTNS.	1	No Quantity							257817			0
S3	2009	2009	2009	2	0	2	Export	156	China	CHN	637	North America and Central America, nes									04	CEREALS,CEREAL PREPRTNS.	1	No Quantity							17772			0
S3	2009	2009	2009	2	0	2	Export	156	China	CHN	643	Russian Federation	RUS								04	CEREALS,CEREAL PREPRTNS.	1	No Quantity							14916798			0
S3	2009	2009	2009	2	0	2	Export	156	China	CHN	682	Saudi Arabia	SAU								04	CEREALS,CEREAL PREPRTNS.	1	No Quantity							4638076			0
S3	2009	2009	2009	2	0	2	Export	156	China	CHN	686	Senegal	SEN								04	CEREALS,CEREAL PREPRTNS.	1	No Quantity							187363			0
S3	2009	2009	2009	2	0	2	Export	156	China	CHN	690	Seychelles	SYC								04	CEREALS,CEREAL PREPRTNS.	1	No Quantity							7300			0
S3	2009	2009	2009	2	0	2	Export	156	China	CHN	694	Sierra Leone	SLE								04	CEREALS,CEREAL PREPRTNS.	1	No Quantity							1843765			0
S3	2009	2009	2009	2	0	2	Export	156	China	CHN	699	India	IND								04	CEREALS,CEREAL PREPRTNS.	1	No Quantity							2657269			0
S3	2009	2009	2009	2	0	2	Export	156	China	CHN	702	Singapore	SGP								04	CEREALS,CEREAL PREPRTNS.	1	No Quantity							16867625			0
S3	2009	2009	2009	2	0	2	Export	156	China	CHN	703	Slovakia	SVK								04	CEREALS,CEREAL PREPRTNS.	1	No Quantity							8800			0
S3	2009	2009	2009	2	0	2	Export	156	China	CHN	704	Viet Nam	VNM								04	CEREALS,CEREAL PREPRTNS.	1	No Quantity							46851286			0
S3	2009	2009	2009	2	0	2	Export	156	China	CHN	705	Slovenia	SVN								04	CEREALS,CEREAL PREPRTNS.	1	No Quantity							109728			0
S3	2009	2009	2009	2	0	2	Export	156	China	CHN	710	South Africa	ZAF								04	CEREALS,CEREAL PREPRTNS.	1	No Quantity							40218339			0
S3	2009	2009	2009	2	0	2	Export	156	China	CHN	716	Zimbabwe	ZWE								04	CEREALS,CEREAL PREPRTNS.	1	No Quantity							18027			0
S3	2009	2009	2009	2	0	2	Export	156	China	CHN	724	Spain	ESP								04	CEREALS,CEREAL PREPRTNS.	1	No Quantity							1316911			0
S3	2009	2009	2009	2	0	2	Export	156	China	CHN	736	Fmr Sudan	SDN								04	CEREALS,CEREAL PREPRTNS.	1	No Quantity							23258			0
S3	2009	2009	2009	2	0	2	Export	156	China	CHN	740	Suriname	SUR								04	CEREALS,CEREAL PREPRTNS.	1	No Quantity							28960			0
S3	2009	2009	2009	2	0	2	Export	156	China	CHN	752	Sweden	SWE								04	CEREALS,CEREAL PREPRTNS.	1	No Quantity							313182			0
S3	2009	2009	2009	2	0	2	Export	156	China	CHN	757	Switzerland	CHE								04	CEREALS,CEREAL PREPRTNS.	1	No Quantity							20535			0
S3	2009	2009	2009	2	0	2	Export	156	China	CHN	760	Syria	SYR								04	CEREALS,CEREAL PREPRTNS.	1	No Quantity							6516614			0
S3	2009	2009	2009	2	0	2	Export	156	China	CHN	762	Tajikistan	TJK								04	CEREALS,CEREAL PREPRTNS.	1	No Quantity							5728659			0
S3	2009	2009	2009	2	0	2	Export	156	China	CHN	764	Thailand	THA								04	CEREALS,CEREAL PREPRTNS.	1	No Quantity							32506381			0
S3	2009	2009	2009	2	0	2	Export	156	China	CHN	768	Togo	TGO								04	CEREALS,CEREAL PREPRTNS.	1	No Quantity							938228			0
S3	2009	2009	2009	2	0	2	Export	156	China	CHN	780	Trinidad and Tobago	TTO								04	CEREALS,CEREAL PREPRTNS.	1	No Quantity							254819			0
S3	2009	2009	2009	2	0	2	Export	156	China	CHN	784	United Arab Emirates	ARE								04	CEREALS,CEREAL PREPRTNS.	1	No Quantity							2209402			0
S3	2009	2009	2009	2	0	2	Export	156	China	CHN	788	Tunisia	TUN								04	CEREALS,CEREAL PREPRTNS.	1	No Quantity							73912			0
S3	2009	2009	2009	2	0	2	Export	156	China	CHN	792	Turkey	TUR								04	CEREALS,CEREAL PREPRTNS.	1	No Quantity							55444			0
S3	2009	2009	2009	2	0	2	Export	156	China	CHN	795	Turkmenistan	TKM								04	CEREALS,CEREAL PREPRTNS.	1	No Quantity							574622			0
S3	2009	2009	2009	2	0	2	Export	156	China	CHN	804	Ukraine	UKR								04	CEREALS,CEREAL PREPRTNS.	1	No Quantity							5448281			0
S3	2009	2009	2009	2	0	2	Export	156	China	CHN	818	Egypt	EGY								04	CEREALS,CEREAL PREPRTNS.	1	No Quantity							397090			0
S3	2009	2009	2009	2	0	2	Export	156	China	CHN	826	United Kingdom	GBR								04	CEREALS,CEREAL PREPRTNS.	1	No Quantity							5624241			0
S3	2009	2009	2009	2	0	2	Export	156	China	CHN	834	United Rep. of Tanzania	TZA								04	CEREALS,CEREAL PREPRTNS.	1	No Quantity							8207624			0
S3	2009	2009	2009	2	0	2	Export	156	China	CHN	842	USA	USA								04	CEREALS,CEREAL PREPRTNS.	1	No Quantity							30375639			0
S3	2009	2009	2009	2	0	2	Export	156	China	CHN	854	Burkina Faso	BFA								04	CEREALS,CEREAL PREPRTNS.	1	No Quantity							10281			0
S3	2009	2009	2009	2	0	2	Export	156	China	CHN	858	Uruguay	URY								04	CEREALS,CEREAL PREPRTNS.	1	No Quantity							23448			0
S3	2009	2009	2009	2	0	2	Export	156	China	CHN	860	Uzbekistan	UZB								04	CEREALS,CEREAL PREPRTNS.	1	No Quantity							1210435			0
S3	2009	2009	2009	2	0	2	Export	156	China	CHN	862	Venezuela	VEN								04	CEREALS,CEREAL PREPRTNS.	1	No Quantity							14992			0
S3	2009	2009	2009	2	0	2	Export	156	China	CHN	882	Samoa	WSM								04	CEREALS,CEREAL PREPRTNS.	1	No Quantity							14381156			0
S3	2009	2009	2009	2	0	2	Export	156	China	CHN	887	Yemen	YEM								04	CEREALS,CEREAL PREPRTNS.	1	No Quantity							3254834			0
S3	2009	2009	2009	2	0	2	Export	156	China	CHN	894	Zambia	ZMB								04	CEREALS,CEREAL PREPRTNS.	1	No Quantity							36711			0
S3	2009	2009	2009	2	0	2	Export	152	Chile	CHL	0	World	WLD								05	VEGETABLES AND FRUIT	1	No Quantity							4127062335			0
S3	2009	2009	2009	2	0	2	Export	152	Chile	CHL	12	Algeria	DZA								05	VEGETABLES AND FRUIT	1	No Quantity							4246418			0
S3	2009	2009	2009	2	0	2	Export	152	Chile	CHL	24	Angola	AGO								05	VEGETABLES AND FRUIT	1	No Quantity							118938			0
S3	2009	2009	2009	2	0	2	Export	152	Chile	CHL	31	Azerbaijan	AZE								05	VEGETABLES AND FRUIT	1	No Quantity							193175			0
S3	2009	2009	2009	2	0	2	Export	152	Chile	CHL	32	Argentina	ARG								05	VEGETABLES AND FRUIT	1	No Quantity							35372673			0
S3	2009	2009	2009	2	0	2	Export	152	Chile	CHL	36	Australia	AUS								05	VEGETABLES AND FRUIT	1	No Quantity							17078565			0
S3	2009	2009	2009	2	0	2	Export	152	Chile	CHL	40	Austria	AUT								05	VEGETABLES AND FRUIT	1	No Quantity							3024676			0
S3	2009	2009	2009	2	0	2	Export	152	Chile	CHL	44	Bahamas	BHS								05	VEGETABLES AND FRUIT	1	No Quantity							121219			0
S3	2009	2009	2009	2	0	2	Export	152	Chile	CHL	48	Bahrain	BHR								05	VEGETABLES AND FRUIT	1	No Quantity							182112			0
S3	2009	2009	2009	2	0	2	Export	152	Chile	CHL	51	Armenia	ARM								05	VEGETABLES AND FRUIT	1	No Quantity							40110			0
S3	2009	2009	2009	2	0	2	Export	152	Chile	CHL	52	Barbados	BRB								05	VEGETABLES AND FRUIT	1	No Quantity							114268			0
S3	2009	2009	2009	2	0	2	Export	152	Chile	CHL	56	Belgium	BEL								05	VEGETABLES AND FRUIT	1	No Quantity							22976425			0
S3	2009	2009	2009	2	0	2	Export	152	Chile	CHL	68	Bolivia (Plurinational State of)	BOL								05	VEGETABLES AND FRUIT	1	No Quantity							7905134			0
S3	2009	2009	2009	2	0	2	Export	152	Chile	CHL	70	Bosnia Herzegovina	BIH								05	VEGETABLES AND FRUIT	1	No Quantity							71975			0
S3	2009	2009	2009	2	0	2	Export	152	Chile	CHL	76	Brazil	BRA								05	VEGETABLES AND FRUIT	1	No Quantity							119824003			0
S3	2009	2009	2009	2	0	2	Export	152	Chile	CHL	100	Bulgaria	BGR								05	VEGETABLES AND FRUIT	1	No Quantity							132074			0
S3	2009	2009	2009	2	0	2	Export	152	Chile	CHL	112	Belarus	BLR								05	VEGETABLES AND FRUIT	1	No Quantity							173960			0
S3	2009	2009	2009	2	0	2	Export	152	Chile	CHL	116	Cambodia	KHM								05	VEGETABLES AND FRUIT	1	No Quantity							74755			0
S3	2009	2009	2009	2	0	2	Export	152	Chile	CHL	124	Canada	CAN								05	VEGETABLES AND FRUIT	1	No Quantity							87862486			0
S3	2009	2009	2009	2	0	2	Export	152	Chile	CHL	156	China	CHN								05	VEGETABLES AND FRUIT	1	No Quantity							48742742			0
S3	2009	2009	2009	2	0	2	Export	152	Chile	CHL	170	Colombia	COL								05	VEGETABLES AND FRUIT	1	No Quantity							95184642			0
S3	2009	2009	2009	2	0	2	Export	152	Chile	CHL	178	Congo	COG								05	VEGETABLES AND FRUIT	1	No Quantity							534964			0
S3	2009	2009	2009	2	0	2	Export	152	Chile	CHL	188	Costa Rica	CRI								05	VEGETABLES AND FRUIT	1	No Quantity							14468847			0
S3	2009	2009	2009	2	0	2	Export	152	Chile	CHL	191	Croatia	HRV								05	VEGETABLES AND FRUIT	1	No Quantity							123687			0
S3	2009	2009	2009	2	0	2	Export	152	Chile	CHL	192	Cuba	CUB								05	VEGETABLES AND FRUIT	1	No Quantity							1349500			0
S3	2009	2009	2009	2	0	2	Export	152	Chile	CHL	196	Cyprus	CYP								05	VEGETABLES AND FRUIT	1	No Quantity							797825			0
S3	2009	2009	2009	2	0	2	Export	152	Chile	CHL	203	Czechia	CZE								05	VEGETABLES AND FRUIT	1	No Quantity							2151413			0
S3	2009	2009	2009	2	0	2	Export	152	Chile	CHL	204	Benin	BEN								05	VEGETABLES AND FRUIT	1	No Quantity							174669			0
S3	2009	2009	2009	2	0	2	Export	152	Chile	CHL	208	Denmark	DNK								05	VEGETABLES AND FRUIT	1	No Quantity							7676893			0
S3	2009	2009	2009	2	0	2	Export	152	Chile	CHL	214	Dominican Rep.	DOM								05	VEGETABLES AND FRUIT	1	No Quantity							5477601			0
S3	2009	2009	2009	2	0	2	Export	152	Chile	CHL	218	Ecuador	ECU								05	VEGETABLES AND FRUIT	1	No Quantity							56918563			0
S3	2009	2009	2009	2	0	2	Export	152	Chile	CHL	222	El Salvador	SLV								05	VEGETABLES AND FRUIT	1	No Quantity							9900148			0
S3	2009	2009	2009	2	0	2	Export	152	Chile	CHL	233	Estonia	EST								05	VEGETABLES AND FRUIT	1	No Quantity							539709			0
S3	2009	2009	2009	2	0	2	Export	152	Chile	CHL	246	Finland	FIN								05	VEGETABLES AND FRUIT	1	No Quantity							2103774			0
S3	2009	2009	2009	2	0	2	Export	152	Chile	CHL	251	France	FRA								05	VEGETABLES AND FRUIT	1	No Quantity							58171694			0
S3	2009	2009	2009	2	0	2	Export	152	Chile	CHL	258	French Polynesia	PYF								05	VEGETABLES AND FRUIT	1	No Quantity							119790			0
S3	2009	2009	2009	2	0	2	Export	152	Chile	CHL	260	Fr. South Antarctic Terr.	ATF								05	VEGETABLES AND FRUIT	1	No Quantity							1466882			0
S3	2009	2009	2009	2	0	2	Export	152	Chile	CHL	268	Georgia	GEO								05	VEGETABLES AND FRUIT	1	No Quantity							238364			0
S3	2009	2009	2009	2	0	2	Export	152	Chile	CHL	270	Gambia	GMB								05	VEGETABLES AND FRUIT	1	No Quantity							89766			0
S3	2009	2009	2009	2	0	2	Export	152	Chile	CHL	276	Germany	DEU								05	VEGETABLES AND FRUIT	1	No Quantity							82125650			0
S3	2009	2009	2009	2	0	2	Export	152	Chile	CHL	288	Ghana	GHA								05	VEGETABLES AND FRUIT	1	No Quantity							25886			0
S3	2009	2009	2009	2	0	2	Export	152	Chile	CHL	300	Greece	GRC								05	VEGETABLES AND FRUIT	1	No Quantity							8649402			0
S3	2009	2009	2009	2	0	2	Export	152	Chile	CHL	320	Guatemala	GTM								05	VEGETABLES AND FRUIT	1	No Quantity							10827285			0
S3	2009	2009	2009	2	0	2	Export	152	Chile	CHL	328	Guyana	GUY								05	VEGETABLES AND FRUIT	1	No Quantity							16968			0
S3	2009	2009	2009	2	0	2	Export	152	Chile	CHL	332	Haiti	HTI								05	VEGETABLES AND FRUIT	1	No Quantity							51435			0
S3	2009	2009	2009	2	0	2	Export	152	Chile	CHL	340	Honduras	HND								05	VEGETABLES AND FRUIT	1	No Quantity							5718860			0
S3	2009	2009	2009	2	0	2	Export	152	Chile	CHL	344	China, Hong Kong SAR	HKG								05	VEGETABLES AND FRUIT	1	No Quantity							99119957			0
S3	2009	2009	2009	2	0	2	Export	152	Chile	CHL	348	Hungary	HUN								05	VEGETABLES AND FRUIT	1	No Quantity							768889			0
S3	2009	2009	2009	2	0	2	Export	152	Chile	CHL	352	Iceland	ISL								05	VEGETABLES AND FRUIT	1	No Quantity							241056			0
S3	2009	2009	2009	2	0	2	Export	152	Chile	CHL	360	Indonesia	IDN								05	VEGETABLES AND FRUIT	1	No Quantity							2483177			0
S3	2009	2009	2009	2	0	2	Export	152	Chile	CHL	364	Iran	IRN								05	VEGETABLES AND FRUIT	1	No Quantity							5623150			0
S3	2009	2009	2009	2	0	2	Export	152	Chile	CHL	372	Ireland	IRL								05	VEGETABLES AND FRUIT	1	No Quantity							6650402			0
S3	2009	2009	2009	2	0	2	Export	152	Chile	CHL	376	Israel	ISR								05	VEGETABLES AND FRUIT	1	No Quantity							843405			0
S3	2009	2009	2009	2	0	2	Export	152	Chile	CHL	381	Italy	ITA								05	VEGETABLES AND FRUIT	1	No Quantity							106024861			0
S3	2009	2009	2009	2	0	2	Export	152	Chile	CHL	388	Jamaica	JAM								05	VEGETABLES AND FRUIT	1	No Quantity							620676			0
S3	2009	2009	2009	2	0	2	Export	152	Chile	CHL	392	Japan	JPN								05	VEGETABLES AND FRUIT	1	No Quantity							84168163			0
S3	2009	2009	2009	2	0	2	Export	152	Chile	CHL	398	Kazakhstan	KAZ								05	VEGETABLES AND FRUIT	1	No Quantity							298004			0
S3	2009	2009	2009	2	0	2	Export	152	Chile	CHL	400	Jordan	JOR								05	VEGETABLES AND FRUIT	1	No Quantity							570110			0
S3	2009	2009	2009	2	0	2	Export	152	Chile	CHL	404	Kenya	KEN								05	VEGETABLES AND FRUIT	1	No Quantity							88116			0
S3	2009	2009	2009	2	0	2	Export	152	Chile	CHL	408	Dem. People's Rep. of Korea	PRK								05	VEGETABLES AND FRUIT	1	No Quantity							115866			0
S3	2009	2009	2009	2	0	2	Export	152	Chile	CHL	410	Rep. of Korea	KOR								05	VEGETABLES AND FRUIT	1	No Quantity							59946163			0
S3	2009	2009	2009	2	0	2	Export	152	Chile	CHL	414	Kuwait	KWT								05	VEGETABLES AND FRUIT	1	No Quantity							3811746			0
S3	2009	2009	2009	2	0	2	Export	152	Chile	CHL	422	Lebanon	LBN								05	VEGETABLES AND FRUIT	1	No Quantity							441885			0
S3	2009	2009	2009	2	0	2	Export	152	Chile	CHL	428	Latvia	LVA								05	VEGETABLES AND FRUIT	1	No Quantity							1409280			0
S3	2009	2009	2009	2	0	2	Export	152	Chile	CHL	434	Libya	LBY								05	VEGETABLES AND FRUIT	1	No Quantity							3397362			0
S3	2009	2009	2009	2	0	2	Export	152	Chile	CHL	440	Lithuania	LTU								05	VEGETABLES AND FRUIT	1	No Quantity							3556616			0
S3	2009	2009	2009	2	0	2	Export	152	Chile	CHL	458	Malaysia	MYS								05	VEGETABLES AND FRUIT	1	No Quantity							5691434			0
S3	2009	2009	2009	2	0	2	Export	152	Chile	CHL	470	Malta	MLT								05	VEGETABLES AND FRUIT	1	No Quantity							542656			0
S3	2009	2009	2009	2	0	2	Export	152	Chile	CHL	478	Mauritania	MRT								05	VEGETABLES AND FRUIT	1	No Quantity							36300			0
S3	2009	2009	2009	2	0	2	Export	152	Chile	CHL	484	Mexico	MEX								05	VEGETABLES AND FRUIT	1	No Quantity							149125318			0
S3	2009	2009	2009	2	0	2	Export	152	Chile	CHL	490	Other Asia, nes									05	VEGETABLES AND FRUIT	1	No Quantity							76300414			0
S3	2009	2009	2009	2	0	2	Export	152	Chile	CHL	499	Montenegro	MNE								05	VEGETABLES AND FRUIT	1	No Quantity							48117			0
S3	2009	2009	2009	2	0	2	Export	152	Chile	CHL	504	Morocco	MAR								05	VEGETABLES AND FRUIT	1	No Quantity							1123859			0
S3	2009	2009	2009	2	0	2	Export	152	Chile	CHL	512	Oman	OMN								05	VEGETABLES AND FRUIT	1	No Quantity							1378361			0
S3	2009	2009	2009	2	0	2	Export	152	Chile	CHL	528	Netherlands	NLD								05	VEGETABLES AND FRUIT	1	No Quantity							293159282			0
S3	2009	2009	2009	2	0	2	Export	152	Chile	CHL	530	Neth. Antilles	ANT								05	VEGETABLES AND FRUIT	1	No Quantity							246341			0
S3	2009	2009	2009	2	0	2	Export	152	Chile	CHL	540	New Caledonia	NCL								05	VEGETABLES AND FRUIT	1	No Quantity							103611			0
S3	2009	2009	2009	2	0	2	Export	152	Chile	CHL	554	New Zealand	NZL								05	VEGETABLES AND FRUIT	1	No Quantity							8797944			0
S3	2009	2009	2009	2	0	2	Export	152	Chile	CHL	558	Nicaragua	NIC								05	VEGETABLES AND FRUIT	1	No Quantity							904363			0
S3	2009	2009	2009	2	0	2	Export	152	Chile	CHL	566	Nigeria	NGA								05	VEGETABLES AND FRUIT	1	No Quantity							6591			0
S3	2009	2009	2009	2	0	2	Export	152	Chile	CHL	577	Other Africa, nes									05	VEGETABLES AND FRUIT	1	No Quantity							59850			0
S3	2009	2009	2009	2	0	2	Export	152	Chile	CHL	579	Norway	NOR								05	VEGETABLES AND FRUIT	1	No Quantity							8138052			0
S3	2009	2009	2009	2	0	2	Export	152	Chile	CHL	591	Panama	PAN								05	VEGETABLES AND FRUIT	1	No Quantity							6037201			0
S3	2009	2009	2009	2	0	2	Export	152	Chile	CHL	600	Paraguay	PRY								05	VEGETABLES AND FRUIT	1	No Quantity							1435481			0
S3	2009	2009	2009	2	0	2	Export	152	Chile	CHL	604	Peru	PER								05	VEGETABLES AND FRUIT	1	No Quantity							54928155			0
S3	2009	2009	2009	2	0	2	Export	152	Chile	CHL	608	Philippines	PHL								05	VEGETABLES AND FRUIT	1	No Quantity							5331588			0
S3	2009	2009	2009	2	0	2	Export	152	Chile	CHL	616	Poland	POL								05	VEGETABLES AND FRUIT	1	No Quantity							19518443			0
S3	2009	2009	2009	2	0	2	Export	152	Chile	CHL	620	Portugal	PRT								05	VEGETABLES AND FRUIT	1	No Quantity							14172227			0
S3	2009	2009	2009	2	0	2	Export	152	Chile	CHL	634	Qatar	QAT								05	VEGETABLES AND FRUIT	1	No Quantity							684583			0
S3	2009	2009	2009	2	0	2	Export	152	Chile	CHL	642	Romania	ROU								05	VEGETABLES AND FRUIT	1	No Quantity							199387			0
S3	2009	2009	2009	2	0	2	Export	152	Chile	CHL	643	Russian Federation	RUS								05	VEGETABLES AND FRUIT	1	No Quantity							122064326			0
S3	2009	2009	2009	2	0	2	Export	152	Chile	CHL	682	Saudi Arabia	SAU								05	VEGETABLES AND FRUIT	1	No Quantity							32973004			0
S3	2009	2009	2009	2	0	2	Export	152	Chile	CHL	699	India	IND								05	VEGETABLES AND FRUIT	1	No Quantity							6765082			0
S3	2009	2009	2009	2	0	2	Export	152	Chile	CHL	702	Singapore	SGP								05	VEGETABLES AND FRUIT	1	No Quantity							1604088			0
S3	2009	2009	2009	2	0	2	Export	152	Chile	CHL	704	Viet Nam	VNM								05	VEGETABLES AND FRUIT	1	No Quantity							1817405			0
S3	2009	2009	2009	2	0	2	Export	152	Chile	CHL	705	Slovenia	SVN								05	VEGETABLES AND FRUIT	1	No Quantity							704509			0
S3	2009	2009	2009	2	0	2	Export	152	Chile	CHL	710	South Africa	ZAF								05	VEGETABLES AND FRUIT	1	No Quantity							1466808			0
S3	2009	2009	2009	2	0	2	Export	152	Chile	CHL	724	Spain	ESP								05	VEGETABLES AND FRUIT	1	No Quantity							107875399			0
S3	2009	2009	2009	2	0	2	Export	152	Chile	CHL	752	Sweden	SWE								05	VEGETABLES AND FRUIT	1	No Quantity							10312629			0
S3	2009	2009	2009	2	0	2	Export	152	Chile	CHL	757	Switzerland	CHE								05	VEGETABLES AND FRUIT	1	No Quantity							9137528			0
S3	2009	2009	2009	2	0	2	Export	152	Chile	CHL	760	Syria	SYR								05	VEGETABLES AND FRUIT	1	No Quantity							40718			0
S3	2009	2009	2009	2	0	2	Export	152	Chile	CHL	764	Thailand	THA								05	VEGETABLES AND FRUIT	1	No Quantity							3234458			0
S3	2009	2009	2009	2	0	2	Export	152	Chile	CHL	780	Trinidad and Tobago	TTO								05	VEGETABLES AND FRUIT	1	No Quantity							1413626			0
S3	2009	2009	2009	2	0	2	Export	152	Chile	CHL	784	United Arab Emirates	ARE								05	VEGETABLES AND FRUIT	1	No Quantity							30053916			0
S3	2009	2009	2009	2	0	2	Export	152	Chile	CHL	788	Tunisia	TUN								05	VEGETABLES AND FRUIT	1	No Quantity							705781			0
S3	2009	2009	2009	2	0	2	Export	152	Chile	CHL	792	Turkey	TUR								05	VEGETABLES AND FRUIT	1	No Quantity							23160684			0
S3	2009	2009	2009	2	0	2	Export	152	Chile	CHL	804	Ukraine	UKR								05	VEGETABLES AND FRUIT	1	No Quantity							1759381			0
S3	2009	2009	2009	2	0	2	Export	152	Chile	CHL	807	North Macedonia	MKD								05	VEGETABLES AND FRUIT	1	No Quantity							111719			0
S3	2009	2009	2009	2	0	2	Export	152	Chile	CHL	818	Egypt	EGY								05	VEGETABLES AND FRUIT	1	No Quantity							3462423			0
S3	2009	2009	2009	2	0	2	Export	152	Chile	CHL	826	United Kingdom	GBR								05	VEGETABLES AND FRUIT	1	No Quantity							197672807			0
S3	2009	2009	2009	2	0	2	Export	152	Chile	CHL	834	United Rep. of Tanzania	TZA								05	VEGETABLES AND FRUIT	1	No Quantity							500			0
S3	2009	2009	2009	2	0	2	Export	152	Chile	CHL	842	USA	USA								05	VEGETABLES AND FRUIT	1	No Quantity							1606883846			0
S3	2009	2009	2009	2	0	2	Export	152	Chile	CHL	858	Uruguay	URY								05	VEGETABLES AND FRUIT	1	No Quantity							6075257			0
S3	2009	2009	2009	2	0	2	Export	152	Chile	CHL	862	Venezuela	VEN								05	VEGETABLES AND FRUIT	1	No Quantity							215112031			0
S3	2009	2009	2009	2	0	2	Export	152	Chile	CHL	899	Areas, nes									05	VEGETABLES AND FRUIT	1	No Quantity							1346043			0
S3	2009	2009	2009	2	0	2	Export	156	China	CHN	0	World	WLD								05	VEGETABLES AND FRUIT	1	No Quantity							12259963736			0
S3	2009	2009	2009	2	0	2	Export	156	China	CHN	4	Afghanistan	AFG								05	VEGETABLES AND FRUIT	1	No Quantity							142419			0
S3	2009	2009	2009	2	0	2	Export	156	China	CHN	8	Albania	ALB								05	VEGETABLES AND FRUIT	1	No Quantity							1484811			0
S3	2009	2009	2009	2	0	2	Export	156	China	CHN	12	Algeria	DZA								05	VEGETABLES AND FRUIT	1	No Quantity							57031074			0
S3	2009	2009	2009	2	0	2	Export	156	China	CHN	24	Angola	AGO								05	VEGETABLES AND FRUIT	1	No Quantity							12050345			0
S3	2009	2009	2009	2	0	2	Export	156	China	CHN	28	Antigua and Barbuda	ATG								05	VEGETABLES AND FRUIT	1	No Quantity							7500			0
S3	2009	2009	2009	2	0	2	Export	156	China	CHN	31	Azerbaijan	AZE								05	VEGETABLES AND FRUIT	1	No Quantity							1760264			0
S3	2009	2009	2009	2	0	2	Export	156	China	CHN	32	Argentina	ARG								05	VEGETABLES AND FRUIT	1	No Quantity							7812581			0
S3	2009	2009	2009	2	0	2	Export	156	China	CHN	36	Australia	AUS								05	VEGETABLES AND FRUIT	1	No Quantity							171223322			0
S3	2009	2009	2009	2	0	2	Export	156	China	CHN	40	Austria	AUT								05	VEGETABLES AND FRUIT	1	No Quantity							7596421			0
S3	2009	2009	2009	2	0	2	Export	156	China	CHN	44	Bahamas	BHS								05	VEGETABLES AND FRUIT	1	No Quantity							162114			0
S3	2009	2009	2009	2	0	2	Export	156	China	CHN	48	Bahrain	BHR								05	VEGETABLES AND FRUIT	1	No Quantity							4929355			0
S3	2009	2009	2009	2	0	2	Export	156	China	CHN	50	Bangladesh	BGD								05	VEGETABLES AND FRUIT	1	No Quantity							118331172			0
S3	2009	2009	2009	2	0	2	Export	156	China	CHN	51	Armenia	ARM								05	VEGETABLES AND FRUIT	1	No Quantity							1356866			0
S3	2009	2009	2009	2	0	2	Export	156	China	CHN	52	Barbados	BRB								05	VEGETABLES AND FRUIT	1	No Quantity							273559			0
S3	2009	2009	2009	2	0	2	Export	156	China	CHN	56	Belgium	BEL								05	VEGETABLES AND FRUIT	1	No Quantity							76941855			0
S3	2009	2009	2009	2	0	2	Export	156	China	CHN	68	Bolivia (Plurinational State of)	BOL								05	VEGETABLES AND FRUIT	1	No Quantity							650996			0
S3	2009	2009	2009	2	0	2	Export	156	China	CHN	70	Bosnia Herzegovina	BIH								05	VEGETABLES AND FRUIT	1	No Quantity							1044514			0
S3	2009	2009	2009	2	0	2	Export	156	China	CHN	76	Brazil	BRA								05	VEGETABLES AND FRUIT	1	No Quantity							115222401			0
S3	2009	2009	2009	2	0	2	Export	156	China	CHN	90	Solomon Isds	SLB								05	VEGETABLES AND FRUIT	1	No Quantity							614910			0
S3	2009	2009	2009	2	0	2	Export	156	China	CHN	96	Brunei Darussalam	BRN								05	VEGETABLES AND FRUIT	1	No Quantity							3222867			0
S3	2009	2009	2009	2	0	2	Export	156	China	CHN	100	Bulgaria	BGR								05	VEGETABLES AND FRUIT	1	No Quantity							15735245			0
S3	2009	2009	2009	2	0	2	Export	156	China	CHN	104	Myanmar	MMR								05	VEGETABLES AND FRUIT	1	No Quantity							1744647			0
S3	2009	2009	2009	2	0	2	Export	156	China	CHN	108	Burundi	BDI								05	VEGETABLES AND FRUIT	1	No Quantity							46634			0
S3	2009	2009	2009	2	0	2	Export	156	China	CHN	112	Belarus	BLR								05	VEGETABLES AND FRUIT	1	No Quantity							2676774			0
S3	2009	2009	2009	2	0	2	Export	156	China	CHN	116	Cambodia	KHM								05	VEGETABLES AND FRUIT	1	No Quantity							760474			0
S3	2009	2009	2009	2	0	2	Export	156	China	CHN	120	Cameroon	CMR								05	VEGETABLES AND FRUIT	1	No Quantity							4182833			0
S3	2009	2009	2009	2	0	2	Export	156	China	CHN	124	Canada	CAN								05	VEGETABLES AND FRUIT	1	No Quantity							232670252			0
S3	2009	2009	2009	2	0	2	Export	156	China	CHN	132	Cabo Verde	CPV								05	VEGETABLES AND FRUIT	1	No Quantity							414057			0
S3	2009	2009	2009	2	0	2	Export	156	China	CHN	144	Sri Lanka	LKA								05	VEGETABLES AND FRUIT	1	No Quantity							38183773			0
S3	2009	2009	2009	2	0	2	Export	156	China	CHN	148	Chad	TCD								05	VEGETABLES AND FRUIT	1	No Quantity							45679			0
S3	2009	2009	2009	2	0	2	Export	156	China	CHN	152	Chile	CHL								05	VEGETABLES AND FRUIT	1	No Quantity							23963709			0
S3	2009	2009	2009	2	0	2	Export	156	China	CHN	170	Colombia	COL								05	VEGETABLES AND FRUIT	1	No Quantity							26281884			0
S3	2009	2009	2009	2	0	2	Export	156	China	CHN	174	Comoros	COM								05	VEGETABLES AND FRUIT	1	No Quantity							28290			0
S3	2009	2009	2009	2	0	2	Export	156	China	CHN	175	Mayotte	MYT								05	VEGETABLES AND FRUIT	1	No Quantity							99141			0
S3	2009	2009	2009	2	0	2	Export	156	China	CHN	178	Congo	COG								05	VEGETABLES AND FRUIT	1	No Quantity							3946958			0
S3	2009	2009	2009	2	0	2	Export	156	China	CHN	180	Dem. Rep. of the Congo	COD								05	VEGETABLES AND FRUIT	1	No Quantity							23416147			0
S3	2009	2009	2009	2	0	2	Export	156	China	CHN	188	Costa Rica	CRI								05	VEGETABLES AND FRUIT	1	No Quantity							18216397			0
S3	2009	2009	2009	2	0	2	Export	156	China	CHN	191	Croatia	HRV								05	VEGETABLES AND FRUIT	1	No Quantity							10676149			0
S3	2009	2009	2009	2	0	2	Export	156	China	CHN	192	Cuba	CUB								05	VEGETABLES AND FRUIT	1	No Quantity							60532838			0
S3	2009	2009	2009	2	0	2	Export	156	China	CHN	196	Cyprus	CYP								05	VEGETABLES AND FRUIT	1	No Quantity							2134699			0
S3	2009	2009	2009	2	0	2	Export	156	China	CHN	203	Czechia	CZE								05	VEGETABLES AND FRUIT	1	No Quantity							18362310			0
S3	2009	2009	2009	2	0	2	Export	156	China	CHN	204	Benin	BEN								05	VEGETABLES AND FRUIT	1	No Quantity							9704455			0
S3	2009	2009	2009	2	0	2	Export	156	China	CHN	208	Denmark	DNK								05	VEGETABLES AND FRUIT	1	No Quantity							16285307			0
S3	2009	2009	2009	2	0	2	Export	156	China	CHN	212	Dominica	DMA								05	VEGETABLES AND FRUIT	1	No Quantity							53928			0
S3	2009	2009	2009	2	0	2	Export	156	China	CHN	214	Dominican Rep.	DOM								05	VEGETABLES AND FRUIT	1	No Quantity							8921001			0
S3	2009	2009	2009	2	0	2	Export	156	China	CHN	218	Ecuador	ECU								05	VEGETABLES AND FRUIT	1	No Quantity							11503481			0
S3	2009	2009	2009	2	0	2	Export	156	China	CHN	222	El Salvador	SLV								05	VEGETABLES AND FRUIT	1	No Quantity							1545685			0
S3	2009	2009	2009	2	0	2	Export	156	China	CHN	226	Equatorial Guinea	GNQ								05	VEGETABLES AND FRUIT	1	No Quantity							103437			0
S3	2009	2009	2009	2	0	2	Export	156	China	CHN	232	Eritrea	ERI								05	VEGETABLES AND FRUIT	1	No Quantity							229278			0
S3	2009	2009	2009	2	0	2	Export	156	China	CHN	233	Estonia	EST								05	VEGETABLES AND FRUIT	1	No Quantity							10576738			0
S3	2009	2009	2009	2	0	2	Export	156	China	CHN	242	Fiji	FJI								05	VEGETABLES AND FRUIT	1	No Quantity							2471080			0
S3	2009	2009	2009	2	0	2	Export	156	China	CHN	246	Finland	FIN								05	VEGETABLES AND FRUIT	1	No Quantity							3645824			0
S3	2009	2009	2009	2	0	2	Export	156	China	CHN	251	France	FRA								05	VEGETABLES AND FRUIT	1	No Quantity							124723097			0
S3	2009	2009	2009	2	0	2	Export	156	China	CHN	258	French Polynesia	PYF								05	VEGETABLES AND FRUIT	1	No Quantity							593920			0
S3	2009	2009	2009	2	0	2	Export	156	China	CHN	262	Djibouti	DJI								05	VEGETABLES AND FRUIT	1	No Quantity							426178			0
S3	2009	2009	2009	2	0	2	Export	156	China	CHN	266	Gabon	GAB								05	VEGETABLES AND FRUIT	1	No Quantity							981913			0
S3	2009	2009	2009	2	0	2	Export	156	China	CHN	268	Georgia	GEO								05	VEGETABLES AND FRUIT	1	No Quantity							6532794			0
S3	2009	2009	2009	2	0	2	Export	156	China	CHN	270	Gambia	GMB								05	VEGETABLES AND FRUIT	1	No Quantity							9695350			0
S3	2009	2009	2009	2	0	2	Export	156	China	CHN	275	State of Palestine	PSE								05	VEGETABLES AND FRUIT	1	No Quantity							602278			0
S3	2009	2009	2009	2	0	2	Export	156	China	CHN	276	Germany	DEU								05	VEGETABLES AND FRUIT	1	No Quantity							438128425			0
S3	2009	2009	2009	2	0	2	Export	156	China	CHN	288	Ghana	GHA								05	VEGETABLES AND FRUIT	1	No Quantity							40166282			0
S3	2009	2009	2009	2	0	2	Export	156	China	CHN	296	Kiribati	KIR								05	VEGETABLES AND FRUIT	1	No Quantity							58690			0
S3	2009	2009	2009	2	0	2	Export	156	China	CHN	300	Greece	GRC								05	VEGETABLES AND FRUIT	1	No Quantity							14911739			0
S3	2009	2009	2009	2	0	2	Export	156	China	CHN	320	Guatemala	GTM								05	VEGETABLES AND FRUIT	1	No Quantity							7174595			0
S3	2009	2009	2009	2	0	2	Export	156	China	CHN	324	Guinea	GIN								05	VEGETABLES AND FRUIT	1	No Quantity							5632238			0
S3	2009	2009	2009	2	0	2	Export	156	China	CHN	328	Guyana	GUY								05	VEGETABLES AND FRUIT	1	No Quantity							2186222			0
S3	2009	2009	2009	2	0	2	Export	156	China	CHN	332	Haiti	HTI								05	VEGETABLES AND FRUIT	1	No Quantity							12972238			0
S3	2009	2009	2009	2	0	2	Export	156	China	CHN	340	Honduras	HND								05	VEGETABLES AND FRUIT	1	No Quantity							1968813			0
S3	2009	2009	2009	2	0	2	Export	156	China	CHN	344	China, Hong Kong SAR	HKG								05	VEGETABLES AND FRUIT	1	No Quantity							297351303			0
S3	2009	2009	2009	2	0	2	Export	156	China	CHN	348	Hungary	HUN								05	VEGETABLES AND FRUIT	1	No Quantity							6841328			0
S3	2009	2009	2009	2	0	2	Export	156	China	CHN	352	Iceland	ISL								05	VEGETABLES AND FRUIT	1	No Quantity							279976			0
S3	2009	2009	2009	2	0	2	Export	156	China	CHN	360	Indonesia	IDN								05	VEGETABLES AND FRUIT	1	No Quantity							590476921			0
S3	2009	2009	2009	2	0	2	Export	156	China	CHN	364	Iran	IRN								05	VEGETABLES AND FRUIT	1	No Quantity							57760659			0
S3	2009	2009	2009	2	0	2	Export	156	China	CHN	368	Iraq	IRQ								05	VEGETABLES AND FRUIT	1	No Quantity							2914049			0
S3	2009	2009	2009	2	0	2	Export	156	China	CHN	372	Ireland	IRL								05	VEGETABLES AND FRUIT	1	No Quantity							6820326			0
S3	2009	2009	2009	2	0	2	Export	156	China	CHN	376	Israel	ISR								05	VEGETABLES AND FRUIT	1	No Quantity							37477172			0
S3	2009	2009	2009	2	0	2	Export	156	China	CHN	381	Italy	ITA								05	VEGETABLES AND FRUIT	1	No Quantity							234049672			0
S3	2009	2009	2009	2	0	2	Export	156	China	CHN	384	Côte d'Ivoire	CIV								05	VEGETABLES AND FRUIT	1	No Quantity							8678068			0
S3	2009	2009	2009	2	0	2	Export	156	China	CHN	388	Jamaica	JAM								05	VEGETABLES AND FRUIT	1	No Quantity							3250198			0
S3	2009	2009	2009	2	0	2	Export	156	China	CHN	392	Japan	JPN								05	VEGETABLES AND FRUIT	1	No Quantity							2074779930			0
S3	2009	2009	2009	2	0	2	Export	156	China	CHN	398	Kazakhstan	KAZ								05	VEGETABLES AND FRUIT	1	No Quantity							100941096			0
S3	2009	2009	2009	2	0	2	Export	156	China	CHN	400	Jordan	JOR								05	VEGETABLES AND FRUIT	1	No Quantity							29537073			0
S3	2009	2009	2009	2	0	2	Export	156	China	CHN	404	Kenya	KEN								05	VEGETABLES AND FRUIT	1	No Quantity							3606859			0
S3	2009	2009	2009	2	0	2	Export	156	China	CHN	408	Dem. People's Rep. of Korea	PRK								05	VEGETABLES AND FRUIT	1	No Quantity							28154321			0
S3	2009	2009	2009	2	0	2	Export	156	China	CHN	410	Rep. of Korea	KOR								05	VEGETABLES AND FRUIT	1	No Quantity							529833177			0
S3	2009	2009	2009	2	0	2	Export	156	China	CHN	414	Kuwait	KWT								05	VEGETABLES AND FRUIT	1	No Quantity							21592168			0
S3	2009	2009	2009	2	0	2	Export	156	China	CHN	417	Kyrgyzstan	KGZ								05	VEGETABLES AND FRUIT	1	No Quantity							28417115			0
S3	2009	2009	2009	2	0	2	Export	156	China	CHN	418	Lao People's Dem. Rep.	LAO								05	VEGETABLES AND FRUIT	1	No Quantity							1860470			0
S3	2009	2009	2009	2	0	2	Export	156	China	CHN	422	Lebanon	LBN								05	VEGETABLES AND FRUIT	1	No Quantity							29616257			0
S3	2009	2009	2009	2	0	2	Export	156	China	CHN	428	Latvia	LVA								05	VEGETABLES AND FRUIT	1	No Quantity							5719004			0
S3	2009	2009	2009	2	0	2	Export	156	China	CHN	430	Liberia	LBR								05	VEGETABLES AND FRUIT	1	No Quantity							896687			0
S3	2009	2009	2009	2	0	2	Export	156	China	CHN	434	Libya	LBY								05	VEGETABLES AND FRUIT	1	No Quantity							17725565			0
S3	2009	2009	2009	2	0	2	Export	156	China	CHN	440	Lithuania	LTU								05	VEGETABLES AND FRUIT	1	No Quantity							13534472			0
S3	2009	2009	2009	2	0	2	Export	156	China	CHN	442	Luxembourg	LUX								05	VEGETABLES AND FRUIT	1	No Quantity							53661			0
S3	2009	2009	2009	2	0	2	Export	156	China	CHN	446	China, Macao SAR	MAC								05	VEGETABLES AND FRUIT	1	No Quantity							17522951			0
S3	2009	2009	2009	2	0	2	Export	156	China	CHN	450	Madagascar	MDG								05	VEGETABLES AND FRUIT	1	No Quantity							490650			0
S3	2009	2009	2009	2	0	2	Export	156	China	CHN	454	Malawi	MWI								05	VEGETABLES AND FRUIT	1	No Quantity							27174			0
S3	2009	2009	2009	2	0	2	Export	156	China	CHN	458	Malaysia	MYS								05	VEGETABLES AND FRUIT	1	No Quantity							605681814			0
S3	2009	2009	2009	2	0	2	Export	156	China	CHN	462	Maldives	MDV								05	VEGETABLES AND FRUIT	1	No Quantity							878773			0
S3	2009	2009	2009	2	0	2	Export	156	China	CHN	466	Mali	MLI								05	VEGETABLES AND FRUIT	1	No Quantity							2151344			0
S3	2009	2009	2009	2	0	2	Export	156	China	CHN	470	Malta	MLT								05	VEGETABLES AND FRUIT	1	No Quantity							1122283			0
S3	2009	2009	2009	2	0	2	Export	156	China	CHN	478	Mauritania	MRT								05	VEGETABLES AND FRUIT	1	No Quantity							3440235			0
S3	2009	2009	2009	2	0	2	Export	156	China	CHN	480	Mauritius	MUS								05	VEGETABLES AND FRUIT	1	No Quantity							5674004			0
S3	2009	2009	2009	2	0	2	Export	156	China	CHN	484	Mexico	MEX								05	VEGETABLES AND FRUIT	1	No Quantity							44395504			0
S3	2009	2009	2009	2	0	2	Export	156	China	CHN	490	Other Asia, nes									05	VEGETABLES AND FRUIT	1	No Quantity							130213917			0
S3	2009	2009	2009	2	0	2	Export	156	China	CHN	496	Mongolia	MNG								05	VEGETABLES AND FRUIT	1	No Quantity							13068807			0
S3	2009	2009	2009	2	0	2	Export	156	China	CHN	498	Rep. of Moldova	MDA								05	VEGETABLES AND FRUIT	1	No Quantity							3539902			0
S3	2009	2009	2009	2	0	2	Export	156	China	CHN	499	Montenegro	MNE								05	VEGETABLES AND FRUIT	1	No Quantity							1440143			0
S3	2009	2009	2009	2	0	2	Export	156	China	CHN	504	Morocco	MAR								05	VEGETABLES AND FRUIT	1	No Quantity							14590757			0
S3	2009	2009	2009	2	0	2	Export	156	China	CHN	508	Mozambique	MOZ								05	VEGETABLES AND FRUIT	1	No Quantity							2707569			0
S3	2009	2009	2009	2	0	2	Export	156	China	CHN	512	Oman	OMN								05	VEGETABLES AND FRUIT	1	No Quantity							14500545			0
S3	2009	2009	2009	2	0	2	Export	156	China	CHN	516	Namibia	NAM								05	VEGETABLES AND FRUIT	1	No Quantity							1170763			0
S3	2009	2009	2009	2	0	2	Export	156	China	CHN	524	Nepal	NPL								05	VEGETABLES AND FRUIT	1	No Quantity							20786861			0
S3	2009	2009	2009	2	0	2	Export	156	China	CHN	527	Oceania, nes									05	VEGETABLES AND FRUIT	1	No Quantity							35952			0
S3	2009	2009	2009	2	0	2	Export	156	China	CHN	528	Netherlands	NLD								05	VEGETABLES AND FRUIT	1	No Quantity							402788985			0
S3	2009	2009	2009	2	0	2	Export	156	China	CHN	530	Neth. Antilles	ANT								05	VEGETABLES AND FRUIT	1	No Quantity							406916			0
S3	2009	2009	2009	2	0	2	Export	156	China	CHN	533	Aruba	ABW								05	VEGETABLES AND FRUIT	1	No Quantity							163411			0
S3	2009	2009	2009	2	0	2	Export	156	China	CHN	540	New Caledonia	NCL								05	VEGETABLES AND FRUIT	1	No Quantity							1067536			0
S3	2009	2009	2009	2	0	2	Export	156	China	CHN	548	Vanuatu	VUT								05	VEGETABLES AND FRUIT	1	No Quantity							410437			0
S3	2009	2009	2009	2	0	2	Export	156	China	CHN	554	New Zealand	NZL								05	VEGETABLES AND FRUIT	1	No Quantity							33514808			0
S3	2009	2009	2009	2	0	2	Export	156	China	CHN	558	Nicaragua	NIC								05	VEGETABLES AND FRUIT	1	No Quantity							1350572			0
S3	2009	2009	2009	2	0	2	Export	156	China	CHN	562	Niger	NER								05	VEGETABLES AND FRUIT	1	No Quantity							21976			0
S3	2009	2009	2009	2	0	2	Export	156	China	CHN	566	Nigeria	NGA								05	VEGETABLES AND FRUIT	1	No Quantity							71953572			0
S3	2009	2009	2009	2	0	2	Export	156	China	CHN	579	Norway	NOR								05	VEGETABLES AND FRUIT	1	No Quantity							15676874			0
S3	2009	2009	2009	2	0	2	Export	156	China	CHN	583	FS Micronesia	FSM								05	VEGETABLES AND FRUIT	1	No Quantity							127360			0
S3	2009	2009	2009	2	0	2	Export	156	China	CHN	584	Marshall Isds	MHL								05	VEGETABLES AND FRUIT	1	No Quantity							66912			0
S3	2009	2009	2009	2	0	2	Export	156	China	CHN	585	Palau	PLW								05	VEGETABLES AND FRUIT	1	No Quantity							14280			0
S3	2009	2009	2009	2	0	2	Export	156	China	CHN	586	Pakistan	PAK								05	VEGETABLES AND FRUIT	1	No Quantity							107765184			0
S3	2009	2009	2009	2	0	2	Export	156	China	CHN	591	Panama	PAN								05	VEGETABLES AND FRUIT	1	No Quantity							6003809			0
S3	2009	2009	2009	2	0	2	Export	156	China	CHN	598	Papua New Guinea	PNG								05	VEGETABLES AND FRUIT	1	No Quantity							1948316			0
S3	2009	2009	2009	2	0	2	Export	156	China	CHN	600	Paraguay	PRY								05	VEGETABLES AND FRUIT	1	No Quantity							2068611			0
S3	2009	2009	2009	2	0	2	Export	156	China	CHN	604	Peru	PER								05	VEGETABLES AND FRUIT	1	No Quantity							2628576			0
S3	2009	2009	2009	2	0	2	Export	156	China	CHN	608	Philippines	PHL								05	VEGETABLES AND FRUIT	1	No Quantity							286698718			0
S3	2009	2009	2009	2	0	2	Export	156	China	CHN	616	Poland	POL								05	VEGETABLES AND FRUIT	1	No Quantity							47852370			0
S3	2009	2009	2009	2	0	2	Export	156	China	CHN	620	Portugal	PRT								05	VEGETABLES AND FRUIT	1	No Quantity							12782938			0
S3	2009	2009	2009	2	0	2	Export	156	China	CHN	624	Guinea-Bissau	GNB								05	VEGETABLES AND FRUIT	1	No Quantity							259707			0
S3	2009	2009	2009	2	0	2	Export	156	China	CHN	626	Timor-Leste	TLS								05	VEGETABLES AND FRUIT	1	No Quantity							31829			0
S3	2009	2009	2009	2	0	2	Export	156	China	CHN	634	Qatar	QAT								05	VEGETABLES AND FRUIT	1	No Quantity							7096956			0
S3	2009	2009	2009	2	0	2	Export	156	China	CHN	642	Romania	ROU								05	VEGETABLES AND FRUIT	1	No Quantity							33176015			0
S3	2009	2009	2009	2	0	2	Export	156	China	CHN	643	Russian Federation	RUS								05	VEGETABLES AND FRUIT	1	No Quantity							632385547			0
S3	2009	2009	2009	2	0	2	Export	156	China	CHN	662	Saint Lucia	LCA								05	VEGETABLES AND FRUIT	1	No Quantity							89568			0
S3	2009	2009	2009	2	0	2	Export	156	China	CHN	678	Sao Tome and Principe	STP								05	VEGETABLES AND FRUIT	1	No Quantity							113054			0
S3	2009	2009	2009	2	0	2	Export	156	China	CHN	682	Saudi Arabia	SAU								05	VEGETABLES AND FRUIT	1	No Quantity							124896829			0
S3	2009	2009	2009	2	0	2	Export	156	China	CHN	686	Senegal	SEN								05	VEGETABLES AND FRUIT	1	No Quantity							8837688			0
S3	2009	2009	2009	2	0	2	Export	156	China	CHN	688	Serbia	SRB								05	VEGETABLES AND FRUIT	1	No Quantity							4866333			0
S3	2009	2009	2009	2	0	2	Export	156	China	CHN	690	Seychelles	SYC								05	VEGETABLES AND FRUIT	1	No Quantity							508834			0
S3	2009	2009	2009	2	0	2	Export	156	China	CHN	694	Sierra Leone	SLE								05	VEGETABLES AND FRUIT	1	No Quantity							1536919			0
S3	2009	2009	2009	2	0	2	Export	156	China	CHN	699	India	IND								05	VEGETABLES AND FRUIT	1	No Quantity							180523944			0
S3	2009	2009	2009	2	0	2	Export	156	China	CHN	702	Singapore	SGP								05	VEGETABLES AND FRUIT	1	No Quantity							120996028			0
S3	2009	2009	2009	2	0	2	Export	156	China	CHN	703	Slovakia	SVK								05	VEGETABLES AND FRUIT	1	No Quantity							2915538			0
S3	2009	2009	2009	2	0	2	Export	156	China	CHN	704	Viet Nam	VNM								05	VEGETABLES AND FRUIT	1	No Quantity							512106238			0
S3	2009	2009	2009	2	0	2	Export	156	China	CHN	705	Slovenia	SVN								05	VEGETABLES AND FRUIT	1	No Quantity							11910246			0
S3	2009	2009	2009	2	0	2	Export	156	China	CHN	706	Somalia	SOM								05	VEGETABLES AND FRUIT	1	No Quantity							318972			0
S3	2009	2009	2009	2	0	2	Export	156	China	CHN	710	South Africa	ZAF								05	VEGETABLES AND FRUIT	1	No Quantity							100976389			0
S3	2009	2009	2009	2	0	2	Export	156	China	CHN	716	Zimbabwe	ZWE								05	VEGETABLES AND FRUIT	1	No Quantity							278			0
S3	2009	2009	2009	2	0	2	Export	156	China	CHN	724	Spain	ESP								05	VEGETABLES AND FRUIT	1	No Quantity							150054629			0
S3	2009	2009	2009	2	0	2	Export	156	China	CHN	736	Fmr Sudan	SDN								05	VEGETABLES AND FRUIT	1	No Quantity							5642758			0
S3	2009	2009	2009	2	0	2	Export	156	China	CHN	740	Suriname	SUR								05	VEGETABLES AND FRUIT	1	No Quantity							2525497			0
S3	2009	2009	2009	2	0	2	Export	156	China	CHN	748	Swaziland	SWZ								05	VEGETABLES AND FRUIT	1	No Quantity							96830			0
S3	2009	2009	2009	2	0	2	Export	156	China	CHN	752	Sweden	SWE								05	VEGETABLES AND FRUIT	1	No Quantity							21173513			0
S3	2009	2009	2009	2	0	2	Export	156	China	CHN	757	Switzerland	CHE								05	VEGETABLES AND FRUIT	1	No Quantity							10510653			0
S3	2009	2009	2009	2	0	2	Export	156	China	CHN	760	Syria	SYR								05	VEGETABLES AND FRUIT	1	No Quantity							45418506			0
S3	2009	2009	2009	2	0	2	Export	156	China	CHN	762	Tajikistan	TJK								05	VEGETABLES AND FRUIT	1	No Quantity							671053			0
S3	2009	2009	2009	2	0	2	Export	156	China	CHN	764	Thailand	THA								05	VEGETABLES AND FRUIT	1	No Quantity							465063464			0
S3	2009	2009	2009	2	0	2	Export	156	China	CHN	768	Togo	TGO								05	VEGETABLES AND FRUIT	1	No Quantity							30015462			0
S3	2009	2009	2009	2	0	2	Export	156	China	CHN	776	Tonga	TON								05	VEGETABLES AND FRUIT	1	No Quantity							42807			0
S3	2009	2009	2009	2	0	2	Export	156	China	CHN	780	Trinidad and Tobago	TTO								05	VEGETABLES AND FRUIT	1	No Quantity							4651651			0
S3	2009	2009	2009	2	0	2	Export	156	China	CHN	784	United Arab Emirates	ARE								05	VEGETABLES AND FRUIT	1	No Quantity							187543757			0
S3	2009	2009	2009	2	0	2	Export	156	China	CHN	788	Tunisia	TUN								05	VEGETABLES AND FRUIT	1	No Quantity							16238548			0
S3	2009	2009	2009	2	0	2	Export	156	China	CHN	792	Turkey	TUR								05	VEGETABLES AND FRUIT	1	No Quantity							46410831			0
S3	2009	2009	2009	2	0	2	Export	156	China	CHN	795	Turkmenistan	TKM								05	VEGETABLES AND FRUIT	1	No Quantity							630734			0
S3	2009	2009	2009	2	0	2	Export	156	China	CHN	800	Uganda	UGA								05	VEGETABLES AND FRUIT	1	No Quantity							59428			0
S3	2009	2009	2009	2	0	2	Export	156	China	CHN	804	Ukraine	UKR								05	VEGETABLES AND FRUIT	1	No Quantity							36252042			0
S3	2009	2009	2009	2	0	2	Export	156	China	CHN	807	North Macedonia	MKD								05	VEGETABLES AND FRUIT	1	No Quantity							3725637			0
S3	2009	2009	2009	2	0	2	Export	156	China	CHN	818	Egypt	EGY								05	VEGETABLES AND FRUIT	1	No Quantity							42775396			0
S3	2009	2009	2009	2	0	2	Export	156	China	CHN	826	United Kingdom	GBR								05	VEGETABLES AND FRUIT	1	No Quantity							161664565			0
S3	2009	2009	2009	2	0	2	Export	156	China	CHN	834	United Rep. of Tanzania	TZA								05	VEGETABLES AND FRUIT	1	No Quantity							1288324			0
S3	2009	2009	2009	2	0	2	Export	156	China	CHN	842	USA	USA								05	VEGETABLES AND FRUIT	1	No Quantity							1360463705			0
S3	2009	2009	2009	2	0	2	Export	156	China	CHN	854	Burkina Faso	BFA								05	VEGETABLES AND FRUIT	1	No Quantity							82738			0
S3	2009	2009	2009	2	0	2	Export	156	China	CHN	858	Uruguay	URY								05	VEGETABLES AND FRUIT	1	No Quantity							1787439			0
S3	2009	2009	2009	2	0	2	Export	156	China	CHN	860	Uzbekistan	UZB								05	VEGETABLES AND FRUIT	1	No Quantity							1026923			0
S3	2009	2009	2009	2	0	2	Export	156	China	CHN	862	Venezuela	VEN								05	VEGETABLES AND FRUIT	1	No Quantity							48120215			0
S3	2009	2009	2009	2	0	2	Export	156	China	CHN	882	Samoa	WSM								05	VEGETABLES AND FRUIT	1	No Quantity							19496			0
S3	2009	2009	2009	2	0	2	Export	156	China	CHN	887	Yemen	YEM								05	VEGETABLES AND FRUIT	1	No Quantity							63712979			0
S3	2009	2009	2009	2	0	2	Export	156	China	CHN	894	Zambia	ZMB								05	VEGETABLES AND FRUIT	1	No Quantity							54386			0
S3	2009	2009	2009	2	0	2	Export	152	Chile	CHL	0	World	WLD								06	SUGAR,SUGR.PREPTNS,HONEY	1	No Quantity							57248732			0
S3	2009	2009	2009	2	0	2	Export	152	Chile	CHL	32	Argentina	ARG								06	SUGAR,SUGR.PREPTNS,HONEY	1	No Quantity							1215916			0
S3	2009	2009	2009	2	0	2	Export	152	Chile	CHL	36	Australia	AUS								06	SUGAR,SUGR.PREPTNS,HONEY	1	No Quantity							256341			0
S3	2009	2009	2009	2	0	2	Export	152	Chile	CHL	56	Belgium	BEL								06	SUGAR,SUGR.PREPTNS,HONEY	1	No Quantity							1337426			0
S3	2009	2009	2009	2	0	2	Export	152	Chile	CHL	68	Bolivia (Plurinational State of)	BOL								06	SUGAR,SUGR.PREPTNS,HONEY	1	No Quantity							2497460			0
S3	2009	2009	2009	2	0	2	Export	152	Chile	CHL	76	Brazil	BRA								06	SUGAR,SUGR.PREPTNS,HONEY	1	No Quantity							1621815			0
S3	2009	2009	2009	2	0	2	Export	152	Chile	CHL	124	Canada	CAN								06	SUGAR,SUGR.PREPTNS,HONEY	1	No Quantity							110858			0
S3	2009	2009	2009	2	0	2	Export	152	Chile	CHL	144	Sri Lanka	LKA								06	SUGAR,SUGR.PREPTNS,HONEY	1	No Quantity							26940			0
S3	2009	2009	2009	2	0	2	Export	152	Chile	CHL	156	China	CHN								06	SUGAR,SUGR.PREPTNS,HONEY	1	No Quantity							70100			0
S3	2009	2009	2009	2	0	2	Export	152	Chile	CHL	170	Colombia	COL								06	SUGAR,SUGR.PREPTNS,HONEY	1	No Quantity							368226			0
S3	2009	2009	2009	2	0	2	Export	152	Chile	CHL	188	Costa Rica	CRI								06	SUGAR,SUGR.PREPTNS,HONEY	1	No Quantity							114488			0
S3	2009	2009	2009	2	0	2	Export	152	Chile	CHL	192	Cuba	CUB								06	SUGAR,SUGR.PREPTNS,HONEY	1	No Quantity							775227			0
S3	2009	2009	2009	2	0	2	Export	152	Chile	CHL	212	Dominica	DMA								06	SUGAR,SUGR.PREPTNS,HONEY	1	No Quantity							3333			0
S3	2009	2009	2009	2	0	2	Export	152	Chile	CHL	214	Dominican Rep.	DOM								06	SUGAR,SUGR.PREPTNS,HONEY	1	No Quantity							62844			0
S3	2009	2009	2009	2	0	2	Export	152	Chile	CHL	218	Ecuador	ECU								06	SUGAR,SUGR.PREPTNS,HONEY	1	No Quantity							705095			0
S3	2009	2009	2009	2	0	2	Export	152	Chile	CHL	222	El Salvador	SLV								06	SUGAR,SUGR.PREPTNS,HONEY	1	No Quantity							90468			0
S3	2009	2009	2009	2	0	2	Export	152	Chile	CHL	251	France	FRA								06	SUGAR,SUGR.PREPTNS,HONEY	1	No Quantity							1530757			0
S3	2009	2009	2009	2	0	2	Export	152	Chile	CHL	258	French Polynesia	PYF								06	SUGAR,SUGR.PREPTNS,HONEY	1	No Quantity							2719			0
S3	2009	2009	2009	2	0	2	Export	152	Chile	CHL	276	Germany	DEU								06	SUGAR,SUGR.PREPTNS,HONEY	1	No Quantity							22818480			0
S3	2009	2009	2009	2	0	2	Export	152	Chile	CHL	288	Ghana	GHA								06	SUGAR,SUGR.PREPTNS,HONEY	1	No Quantity							15807			0
S3	2009	2009	2009	2	0	2	Export	152	Chile	CHL	308	Grenada	GRD								06	SUGAR,SUGR.PREPTNS,HONEY	1	No Quantity							5450			0
S3	2009	2009	2009	2	0	2	Export	152	Chile	CHL	320	Guatemala	GTM								06	SUGAR,SUGR.PREPTNS,HONEY	1	No Quantity							132579			0
S3	2009	2009	2009	2	0	2	Export	152	Chile	CHL	328	Guyana	GUY								06	SUGAR,SUGR.PREPTNS,HONEY	1	No Quantity							66000			0
S3	2009	2009	2009	2	0	2	Export	152	Chile	CHL	332	Haiti	HTI								06	SUGAR,SUGR.PREPTNS,HONEY	1	No Quantity							26809			0
S3	2009	2009	2009	2	0	2	Export	152	Chile	CHL	340	Honduras	HND								06	SUGAR,SUGR.PREPTNS,HONEY	1	No Quantity							183541			0
S3	2009	2009	2009	2	0	2	Export	152	Chile	CHL	372	Ireland	IRL								06	SUGAR,SUGR.PREPTNS,HONEY	1	No Quantity							66622			0
S3	2009	2009	2009	2	0	2	Export	152	Chile	CHL	381	Italy	ITA								06	SUGAR,SUGR.PREPTNS,HONEY	1	No Quantity							62040			0
S3	2009	2009	2009	2	0	2	Export	152	Chile	CHL	388	Jamaica	JAM								06	SUGAR,SUGR.PREPTNS,HONEY	1	No Quantity							16870			0
S3	2009	2009	2009	2	0	2	Export	152	Chile	CHL	392	Japan	JPN								06	SUGAR,SUGR.PREPTNS,HONEY	1	No Quantity							17567			0
S3	2009	2009	2009	2	0	2	Export	152	Chile	CHL	410	Rep. of Korea	KOR								06	SUGAR,SUGR.PREPTNS,HONEY	1	No Quantity							740320			0
S3	2009	2009	2009	2	0	2	Export	152	Chile	CHL	442	Luxembourg	LUX								06	SUGAR,SUGR.PREPTNS,HONEY	1	No Quantity							350644			0
S3	2009	2009	2009	2	0	2	Export	152	Chile	CHL	458	Malaysia	MYS								06	SUGAR,SUGR.PREPTNS,HONEY	1	No Quantity							171310			0
S3	2009	2009	2009	2	0	2	Export	152	Chile	CHL	484	Mexico	MEX								06	SUGAR,SUGR.PREPTNS,HONEY	1	No Quantity							5776039			0
S3	2009	2009	2009	2	0	2	Export	152	Chile	CHL	528	Netherlands	NLD								06	SUGAR,SUGR.PREPTNS,HONEY	1	No Quantity							132600			0
S3	2009	2009	2009	2	0	2	Export	152	Chile	CHL	530	Neth. Antilles	ANT								06	SUGAR,SUGR.PREPTNS,HONEY	1	No Quantity							16320			0
S3	2009	2009	2009	2	0	2	Export	152	Chile	CHL	533	Aruba	ABW								06	SUGAR,SUGR.PREPTNS,HONEY	1	No Quantity							16413			0
S3	2009	2009	2009	2	0	2	Export	152	Chile	CHL	554	New Zealand	NZL								06	SUGAR,SUGR.PREPTNS,HONEY	1	No Quantity							933			0
S3	2009	2009	2009	2	0	2	Export	152	Chile	CHL	558	Nicaragua	NIC								06	SUGAR,SUGR.PREPTNS,HONEY	1	No Quantity							27486			0
S3	2009	2009	2009	2	0	2	Export	152	Chile	CHL	566	Nigeria	NGA								06	SUGAR,SUGR.PREPTNS,HONEY	1	No Quantity							68655			0
S3	2009	2009	2009	2	0	2	Export	152	Chile	CHL	591	Panama	PAN								06	SUGAR,SUGR.PREPTNS,HONEY	1	No Quantity							284158			0
S3	2009	2009	2009	2	0	2	Export	152	Chile	CHL	600	Paraguay	PRY								06	SUGAR,SUGR.PREPTNS,HONEY	1	No Quantity							422046			0
S3	2009	2009	2009	2	0	2	Export	152	Chile	CHL	604	Peru	PER								06	SUGAR,SUGR.PREPTNS,HONEY	1	No Quantity							615985			0
S3	2009	2009	2009	2	0	2	Export	152	Chile	CHL	620	Portugal	PRT								06	SUGAR,SUGR.PREPTNS,HONEY	1	No Quantity							32			0
S3	2009	2009	2009	2	0	2	Export	152	Chile	CHL	710	South Africa	ZAF								06	SUGAR,SUGR.PREPTNS,HONEY	1	No Quantity							15187			0
S3	2009	2009	2009	2	0	2	Export	152	Chile	CHL	724	Spain	ESP								06	SUGAR,SUGR.PREPTNS,HONEY	1	No Quantity							341564			0
S3	2009	2009	2009	2	0	2	Export	152	Chile	CHL	740	Suriname	SUR								06	SUGAR,SUGR.PREPTNS,HONEY	1	No Quantity							31387			0
S3	2009	2009	2009	2	0	2	Export	152	Chile	CHL	752	Sweden	SWE								06	SUGAR,SUGR.PREPTNS,HONEY	1	No Quantity							9159			0
S3	2009	2009	2009	2	0	2	Export	152	Chile	CHL	757	Switzerland	CHE								06	SUGAR,SUGR.PREPTNS,HONEY	1	No Quantity							959185			0
S3	2009	2009	2009	2	0	2	Export	152	Chile	CHL	760	Syria	SYR								06	SUGAR,SUGR.PREPTNS,HONEY	1	No Quantity							5168			0
S3	2009	2009	2009	2	0	2	Export	152	Chile	CHL	764	Thailand	THA								06	SUGAR,SUGR.PREPTNS,HONEY	1	No Quantity							457200			0
S3	2009	2009	2009	2	0	2	Export	152	Chile	CHL	826	United Kingdom	GBR								06	SUGAR,SUGR.PREPTNS,HONEY	1	No Quantity							2474555			0
S3	2009	2009	2009	2	0	2	Export	152	Chile	CHL	842	USA	USA								06	SUGAR,SUGR.PREPTNS,HONEY	1	No Quantity							7762715			0
S3	2009	2009	2009	2	0	2	Export	152	Chile	CHL	858	Uruguay	URY								06	SUGAR,SUGR.PREPTNS,HONEY	1	No Quantity							336827			0
S3	2009	2009	2009	2	0	2	Export	152	Chile	CHL	862	Venezuela	VEN								06	SUGAR,SUGR.PREPTNS,HONEY	1	No Quantity							1966482			0
S3	2009	2009	2009	2	0	2	Export	152	Chile	CHL	894	Zambia	ZMB								06	SUGAR,SUGR.PREPTNS,HONEY	1	No Quantity							51680			0
S3	2009	2009	2009	2	0	2	Export	152	Chile	CHL	899	Areas, nes									06	SUGAR,SUGR.PREPTNS,HONEY	1	No Quantity							12904			0
S3	2009	2009	2009	2	0	2	Export	156	China	CHN	0	World	WLD								06	SUGAR,SUGR.PREPTNS,HONEY	1	No Quantity							1034501037			0
S3	2009	2009	2009	2	0	2	Export	156	China	CHN	4	Afghanistan	AFG								06	SUGAR,SUGR.PREPTNS,HONEY	1	No Quantity							24294			0
S3	2009	2009	2009	2	0	2	Export	156	China	CHN	8	Albania	ALB								06	SUGAR,SUGR.PREPTNS,HONEY	1	No Quantity							159577			0
S3	2009	2009	2009	2	0	2	Export	156	China	CHN	12	Algeria	DZA								06	SUGAR,SUGR.PREPTNS,HONEY	1	No Quantity							2711469			0
S3	2009	2009	2009	2	0	2	Export	156	China	CHN	24	Angola	AGO								06	SUGAR,SUGR.PREPTNS,HONEY	1	No Quantity							3950221			0
S3	2009	2009	2009	2	0	2	Export	156	China	CHN	31	Azerbaijan	AZE								06	SUGAR,SUGR.PREPTNS,HONEY	1	No Quantity							147307			0
S3	2009	2009	2009	2	0	2	Export	156	China	CHN	32	Argentina	ARG								06	SUGAR,SUGR.PREPTNS,HONEY	1	No Quantity							1879559			0
S3	2009	2009	2009	2	0	2	Export	156	China	CHN	36	Australia	AUS								06	SUGAR,SUGR.PREPTNS,HONEY	1	No Quantity							53545150			0
S3	2009	2009	2009	2	0	2	Export	156	China	CHN	40	Austria	AUT								06	SUGAR,SUGR.PREPTNS,HONEY	1	No Quantity							321168			0
S3	2009	2009	2009	2	0	2	Export	156	China	CHN	48	Bahrain	BHR								06	SUGAR,SUGR.PREPTNS,HONEY	1	No Quantity							132392			0
S3	2009	2009	2009	2	0	2	Export	156	China	CHN	50	Bangladesh	BGD								06	SUGAR,SUGR.PREPTNS,HONEY	1	No Quantity							3061677			0
S3	2009	2009	2009	2	0	2	Export	156	China	CHN	51	Armenia	ARM								06	SUGAR,SUGR.PREPTNS,HONEY	1	No Quantity							90660			0
S3	2009	2009	2009	2	0	2	Export	156	China	CHN	52	Barbados	BRB								06	SUGAR,SUGR.PREPTNS,HONEY	1	No Quantity							19349			0
S3	2009	2009	2009	2	0	2	Export	156	China	CHN	56	Belgium	BEL								06	SUGAR,SUGR.PREPTNS,HONEY	1	No Quantity							23962316			0
S3	2009	2009	2009	2	0	2	Export	156	China	CHN	64	Bhutan	BTN								06	SUGAR,SUGR.PREPTNS,HONEY	1	No Quantity							157093			0
S3	2009	2009	2009	2	0	2	Export	156	China	CHN	68	Bolivia (Plurinational State of)	BOL								06	SUGAR,SUGR.PREPTNS,HONEY	1	No Quantity							575398			0
S3	2009	2009	2009	2	0	2	Export	156	China	CHN	72	Botswana	BWA								06	SUGAR,SUGR.PREPTNS,HONEY	1	No Quantity							18960			0
S3	2009	2009	2009	2	0	2	Export	156	China	CHN	76	Brazil	BRA								06	SUGAR,SUGR.PREPTNS,HONEY	1	No Quantity							1094538			0
S3	2009	2009	2009	2	0	2	Export	156	China	CHN	96	Brunei Darussalam	BRN								06	SUGAR,SUGR.PREPTNS,HONEY	1	No Quantity							608368			0
S3	2009	2009	2009	2	0	2	Export	156	China	CHN	100	Bulgaria	BGR								06	SUGAR,SUGR.PREPTNS,HONEY	1	No Quantity							349980			0
S3	2009	2009	2009	2	0	2	Export	156	China	CHN	104	Myanmar	MMR								06	SUGAR,SUGR.PREPTNS,HONEY	1	No Quantity							1763164			0
S3	2009	2009	2009	2	0	2	Export	156	China	CHN	112	Belarus	BLR								06	SUGAR,SUGR.PREPTNS,HONEY	1	No Quantity							198037			0
S3	2009	2009	2009	2	0	2	Export	156	China	CHN	116	Cambodia	KHM								06	SUGAR,SUGR.PREPTNS,HONEY	1	No Quantity							252562			0
S3	2009	2009	2009	2	0	2	Export	156	China	CHN	120	Cameroon	CMR								06	SUGAR,SUGR.PREPTNS,HONEY	1	No Quantity							494507			0
S3	2009	2009	2009	2	0	2	Export	156	China	CHN	124	Canada	CAN								06	SUGAR,SUGR.PREPTNS,HONEY	1	No Quantity							17882227			0
S3	2009	2009	2009	2	0	2	Export	156	China	CHN	140	Central African Rep.	CAF								06	SUGAR,SUGR.PREPTNS,HONEY	1	No Quantity							2562			0
S3	2009	2009	2009	2	0	2	Export	156	China	CHN	144	Sri Lanka	LKA								06	SUGAR,SUGR.PREPTNS,HONEY	1	No Quantity							3641021			0
S3	2009	2009	2009	2	0	2	Export	156	China	CHN	152	Chile	CHL								06	SUGAR,SUGR.PREPTNS,HONEY	1	No Quantity							3107041			0
S3	2009	2009	2009	2	0	2	Export	156	China	CHN	170	Colombia	COL								06	SUGAR,SUGR.PREPTNS,HONEY	1	No Quantity							2799589			0
S3	2009	2009	2009	2	0	2	Export	156	China	CHN	178	Congo	COG								06	SUGAR,SUGR.PREPTNS,HONEY	1	No Quantity							31590			0
S3	2009	2009	2009	2	0	2	Export	156	China	CHN	180	Dem. Rep. of the Congo	COD								06	SUGAR,SUGR.PREPTNS,HONEY	1	No Quantity							442965			0
S3	2009	2009	2009	2	0	2	Export	156	China	CHN	188	Costa Rica	CRI								06	SUGAR,SUGR.PREPTNS,HONEY	1	No Quantity							1012728			0
S3	2009	2009	2009	2	0	2	Export	156	China	CHN	191	Croatia	HRV								06	SUGAR,SUGR.PREPTNS,HONEY	1	No Quantity							1939151			0
S3	2009	2009	2009	2	0	2	Export	156	China	CHN	192	Cuba	CUB								06	SUGAR,SUGR.PREPTNS,HONEY	1	No Quantity							162199			0
S3	2009	2009	2009	2	0	2	Export	156	China	CHN	196	Cyprus	CYP								06	SUGAR,SUGR.PREPTNS,HONEY	1	No Quantity							49093			0
S3	2009	2009	2009	2	0	2	Export	156	China	CHN	203	Czechia	CZE								06	SUGAR,SUGR.PREPTNS,HONEY	1	No Quantity							972587			0
S3	2009	2009	2009	2	0	2	Export	156	China	CHN	204	Benin	BEN								06	SUGAR,SUGR.PREPTNS,HONEY	1	No Quantity							1538514			0
S3	2009	2009	2009	2	0	2	Export	156	China	CHN	208	Denmark	DNK								06	SUGAR,SUGR.PREPTNS,HONEY	1	No Quantity							1170551			0
S3	2009	2009	2009	2	0	2	Export	156	China	CHN	214	Dominican Rep.	DOM								06	SUGAR,SUGR.PREPTNS,HONEY	1	No Quantity							508622			0
S3	2009	2009	2009	2	0	2	Export	156	China	CHN	218	Ecuador	ECU								06	SUGAR,SUGR.PREPTNS,HONEY	1	No Quantity							1613337			0
S3	2009	2009	2009	2	0	2	Export	156	China	CHN	222	El Salvador	SLV								06	SUGAR,SUGR.PREPTNS,HONEY	1	No Quantity							500768			0
S3	2009	2009	2009	2	0	2	Export	156	China	CHN	231	Ethiopia	ETH								06	SUGAR,SUGR.PREPTNS,HONEY	1	No Quantity							1133741			0
S3	2009	2009	2009	2	0	2	Export	156	China	CHN	233	Estonia	EST								06	SUGAR,SUGR.PREPTNS,HONEY	1	No Quantity							261176			0
S3	2009	2009	2009	2	0	2	Export	156	China	CHN	242	Fiji	FJI								06	SUGAR,SUGR.PREPTNS,HONEY	1	No Quantity							2589			0
S3	2009	2009	2009	2	0	2	Export	156	China	CHN	246	Finland	FIN								06	SUGAR,SUGR.PREPTNS,HONEY	1	No Quantity							2906012			0
S3	2009	2009	2009	2	0	2	Export	156	China	CHN	251	France	FRA								06	SUGAR,SUGR.PREPTNS,HONEY	1	No Quantity							8672468			0
S3	2009	2009	2009	2	0	2	Export	156	China	CHN	262	Djibouti	DJI								06	SUGAR,SUGR.PREPTNS,HONEY	1	No Quantity							332248			0
S3	2009	2009	2009	2	0	2	Export	156	China	CHN	268	Georgia	GEO								06	SUGAR,SUGR.PREPTNS,HONEY	1	No Quantity							440406			0
S3	2009	2009	2009	2	0	2	Export	156	China	CHN	270	Gambia	GMB								06	SUGAR,SUGR.PREPTNS,HONEY	1	No Quantity							56339			0
S3	2009	2009	2009	2	0	2	Export	156	China	CHN	275	State of Palestine	PSE								06	SUGAR,SUGR.PREPTNS,HONEY	1	No Quantity							332063			0
S3	2009	2009	2009	2	0	2	Export	156	China	CHN	276	Germany	DEU								06	SUGAR,SUGR.PREPTNS,HONEY	1	No Quantity							19353633			0
S3	2009	2009	2009	2	0	2	Export	156	China	CHN	288	Ghana	GHA								06	SUGAR,SUGR.PREPTNS,HONEY	1	No Quantity							2375431			0
S3	2009	2009	2009	2	0	2	Export	156	China	CHN	296	Kiribati	KIR								06	SUGAR,SUGR.PREPTNS,HONEY	1	No Quantity							2000			0
S3	2009	2009	2009	2	0	2	Export	156	China	CHN	300	Greece	GRC								06	SUGAR,SUGR.PREPTNS,HONEY	1	No Quantity							1114218			0
S3	2009	2009	2009	2	0	2	Export	156	China	CHN	320	Guatemala	GTM								06	SUGAR,SUGR.PREPTNS,HONEY	1	No Quantity							2126354			0
S3	2009	2009	2009	2	0	2	Export	156	China	CHN	324	Guinea	GIN								06	SUGAR,SUGR.PREPTNS,HONEY	1	No Quantity							482915			0
S3	2009	2009	2009	2	0	2	Export	156	China	CHN	328	Guyana	GUY								06	SUGAR,SUGR.PREPTNS,HONEY	1	No Quantity							6603			0
S3	2009	2009	2009	2	0	2	Export	156	China	CHN	332	Haiti	HTI								06	SUGAR,SUGR.PREPTNS,HONEY	1	No Quantity							173394			0
S3	2009	2009	2009	2	0	2	Export	156	China	CHN	340	Honduras	HND								06	SUGAR,SUGR.PREPTNS,HONEY	1	No Quantity							150524			0
S3	2009	2009	2009	2	0	2	Export	156	China	CHN	344	China, Hong Kong SAR	HKG								06	SUGAR,SUGR.PREPTNS,HONEY	1	No Quantity							60312896			0
S3	2009	2009	2009	2	0	2	Export	156	China	CHN	348	Hungary	HUN								06	SUGAR,SUGR.PREPTNS,HONEY	1	No Quantity							181057			0
S3	2009	2009	2009	2	0	2	Export	156	China	CHN	352	Iceland	ISL								06	SUGAR,SUGR.PREPTNS,HONEY	1	No Quantity							32554			0
S3	2009	2009	2009	2	0	2	Export	156	China	CHN	360	Indonesia	IDN								06	SUGAR,SUGR.PREPTNS,HONEY	1	No Quantity							34675192			0
S3	2009	2009	2009	2	0	2	Export	156	China	CHN	364	Iran	IRN								06	SUGAR,SUGR.PREPTNS,HONEY	1	No Quantity							4048103			0
S3	2009	2009	2009	2	0	2	Export	156	China	CHN	368	Iraq	IRQ								06	SUGAR,SUGR.PREPTNS,HONEY	1	No Quantity							840276			0
S3	2009	2009	2009	2	0	2	Export	156	China	CHN	372	Ireland	IRL								06	SUGAR,SUGR.PREPTNS,HONEY	1	No Quantity							661836			0
S3	2009	2009	2009	2	0	2	Export	156	China	CHN	376	Israel	ISR								06	SUGAR,SUGR.PREPTNS,HONEY	1	No Quantity							5416892			0
S3	2009	2009	2009	2	0	2	Export	156	China	CHN	381	Italy	ITA								06	SUGAR,SUGR.PREPTNS,HONEY	1	No Quantity							2630730			0
S3	2009	2009	2009	2	0	2	Export	156	China	CHN	384	Côte d'Ivoire	CIV								06	SUGAR,SUGR.PREPTNS,HONEY	1	No Quantity							961386			0
S3	2009	2009	2009	2	0	2	Export	156	China	CHN	388	Jamaica	JAM								06	SUGAR,SUGR.PREPTNS,HONEY	1	No Quantity							4759			0
S3	2009	2009	2009	2	0	2	Export	156	China	CHN	392	Japan	JPN								06	SUGAR,SUGR.PREPTNS,HONEY	1	No Quantity							99289903			0
S3	2009	2009	2009	2	0	2	Export	156	China	CHN	398	Kazakhstan	KAZ								06	SUGAR,SUGR.PREPTNS,HONEY	1	No Quantity							184250			0
S3	2009	2009	2009	2	0	2	Export	156	China	CHN	400	Jordan	JOR								06	SUGAR,SUGR.PREPTNS,HONEY	1	No Quantity							1543596			0
S3	2009	2009	2009	2	0	2	Export	156	China	CHN	404	Kenya	KEN								06	SUGAR,SUGR.PREPTNS,HONEY	1	No Quantity							1481539			0
S3	2009	2009	2009	2	0	2	Export	156	China	CHN	408	Dem. People's Rep. of Korea	PRK								06	SUGAR,SUGR.PREPTNS,HONEY	1	No Quantity							1781542			0
S3	2009	2009	2009	2	0	2	Export	156	China	CHN	410	Rep. of Korea	KOR								06	SUGAR,SUGR.PREPTNS,HONEY	1	No Quantity							61886812			0
S3	2009	2009	2009	2	0	2	Export	156	China	CHN	414	Kuwait	KWT								06	SUGAR,SUGR.PREPTNS,HONEY	1	No Quantity							1353018			0
S3	2009	2009	2009	2	0	2	Export	156	China	CHN	417	Kyrgyzstan	KGZ								06	SUGAR,SUGR.PREPTNS,HONEY	1	No Quantity							58897			0
S3	2009	2009	2009	2	0	2	Export	156	China	CHN	422	Lebanon	LBN								06	SUGAR,SUGR.PREPTNS,HONEY	1	No Quantity							1233566			0
S3	2009	2009	2009	2	0	2	Export	156	China	CHN	428	Latvia	LVA								06	SUGAR,SUGR.PREPTNS,HONEY	1	No Quantity							802030			0
S3	2009	2009	2009	2	0	2	Export	156	China	CHN	430	Liberia	LBR								06	SUGAR,SUGR.PREPTNS,HONEY	1	No Quantity							24480			0
S3	2009	2009	2009	2	0	2	Export	156	China	CHN	434	Libya	LBY								06	SUGAR,SUGR.PREPTNS,HONEY	1	No Quantity							172569			0
S3	2009	2009	2009	2	0	2	Export	156	China	CHN	440	Lithuania	LTU								06	SUGAR,SUGR.PREPTNS,HONEY	1	No Quantity							4909939			0
S3	2009	2009	2009	2	0	2	Export	156	China	CHN	446	China, Macao SAR	MAC								06	SUGAR,SUGR.PREPTNS,HONEY	1	No Quantity							1944239			0
S3	2009	2009	2009	2	0	2	Export	156	China	CHN	450	Madagascar	MDG								06	SUGAR,SUGR.PREPTNS,HONEY	1	No Quantity							173037			0
S3	2009	2009	2009	2	0	2	Export	156	China	CHN	454	Malawi	MWI								06	SUGAR,SUGR.PREPTNS,HONEY	1	No Quantity							1023			0
S3	2009	2009	2009	2	0	2	Export	156	China	CHN	458	Malaysia	MYS								06	SUGAR,SUGR.PREPTNS,HONEY	1	No Quantity							47462484			0
S3	2009	2009	2009	2	0	2	Export	156	China	CHN	462	Maldives	MDV								06	SUGAR,SUGR.PREPTNS,HONEY	1	No Quantity							64800			0
S3	2009	2009	2009	2	0	2	Export	156	China	CHN	466	Mali	MLI								06	SUGAR,SUGR.PREPTNS,HONEY	1	No Quantity							21138			0
S3	2009	2009	2009	2	0	2	Export	156	China	CHN	470	Malta	MLT								06	SUGAR,SUGR.PREPTNS,HONEY	1	No Quantity							1870			0
S3	2009	2009	2009	2	0	2	Export	156	China	CHN	478	Mauritania	MRT								06	SUGAR,SUGR.PREPTNS,HONEY	1	No Quantity							348099			0
S3	2009	2009	2009	2	0	2	Export	156	China	CHN	480	Mauritius	MUS								06	SUGAR,SUGR.PREPTNS,HONEY	1	No Quantity							802230			0
S3	2009	2009	2009	2	0	2	Export	156	China	CHN	484	Mexico	MEX								06	SUGAR,SUGR.PREPTNS,HONEY	1	No Quantity							8854710			0
S3	2009	2009	2009	2	0	2	Export	156	China	CHN	490	Other Asia, nes									06	SUGAR,SUGR.PREPTNS,HONEY	1	No Quantity							7544134			0
S3	2009	2009	2009	2	0	2	Export	156	China	CHN	496	Mongolia	MNG								06	SUGAR,SUGR.PREPTNS,HONEY	1	No Quantity							3615757			0
S3	2009	2009	2009	2	0	2	Export	156	China	CHN	498	Rep. of Moldova	MDA								06	SUGAR,SUGR.PREPTNS,HONEY	1	No Quantity							129026			0
S3	2009	2009	2009	2	0	2	Export	156	China	CHN	504	Morocco	MAR								06	SUGAR,SUGR.PREPTNS,HONEY	1	No Quantity							3769687			0
S3	2009	2009	2009	2	0	2	Export	156	China	CHN	508	Mozambique	MOZ								06	SUGAR,SUGR.PREPTNS,HONEY	1	No Quantity							424027			0
S3	2009	2009	2009	2	0	2	Export	156	China	CHN	512	Oman	OMN								06	SUGAR,SUGR.PREPTNS,HONEY	1	No Quantity							805585			0
S3	2009	2009	2009	2	0	2	Export	156	China	CHN	516	Namibia	NAM								06	SUGAR,SUGR.PREPTNS,HONEY	1	No Quantity							105481			0
S3	2009	2009	2009	2	0	2	Export	156	China	CHN	524	Nepal	NPL								06	SUGAR,SUGR.PREPTNS,HONEY	1	No Quantity							624887			0
S3	2009	2009	2009	2	0	2	Export	156	China	CHN	528	Netherlands	NLD								06	SUGAR,SUGR.PREPTNS,HONEY	1	No Quantity							17488209			0
S3	2009	2009	2009	2	0	2	Export	156	China	CHN	530	Neth. Antilles	ANT								06	SUGAR,SUGR.PREPTNS,HONEY	1	No Quantity							956			0
S3	2009	2009	2009	2	0	2	Export	156	China	CHN	533	Aruba	ABW								06	SUGAR,SUGR.PREPTNS,HONEY	1	No Quantity							12781			0
S3	2009	2009	2009	2	0	2	Export	156	China	CHN	554	New Zealand	NZL								06	SUGAR,SUGR.PREPTNS,HONEY	1	No Quantity							7611837			0
S3	2009	2009	2009	2	0	2	Export	156	China	CHN	558	Nicaragua	NIC								06	SUGAR,SUGR.PREPTNS,HONEY	1	No Quantity							643421			0
S3	2009	2009	2009	2	0	2	Export	156	China	CHN	562	Niger	NER								06	SUGAR,SUGR.PREPTNS,HONEY	1	No Quantity							84791			0
S3	2009	2009	2009	2	0	2	Export	156	China	CHN	566	Nigeria	NGA								06	SUGAR,SUGR.PREPTNS,HONEY	1	No Quantity							16441968			0
S3	2009	2009	2009	2	0	2	Export	156	China	CHN	579	Norway	NOR								06	SUGAR,SUGR.PREPTNS,HONEY	1	No Quantity							535367			0
S3	2009	2009	2009	2	0	2	Export	156	China	CHN	586	Pakistan	PAK								06	SUGAR,SUGR.PREPTNS,HONEY	1	No Quantity							5641584			0
S3	2009	2009	2009	2	0	2	Export	156	China	CHN	591	Panama	PAN								06	SUGAR,SUGR.PREPTNS,HONEY	1	No Quantity							1245457			0
S3	2009	2009	2009	2	0	2	Export	156	China	CHN	598	Papua New Guinea	PNG								06	SUGAR,SUGR.PREPTNS,HONEY	1	No Quantity							441586			0
S3	2009	2009	2009	2	0	2	Export	156	China	CHN	600	Paraguay	PRY								06	SUGAR,SUGR.PREPTNS,HONEY	1	No Quantity							16521			0
S3	2009	2009	2009	2	0	2	Export	156	China	CHN	604	Peru	PER								06	SUGAR,SUGR.PREPTNS,HONEY	1	No Quantity							4406002			0
S3	2009	2009	2009	2	0	2	Export	156	China	CHN	608	Philippines	PHL								06	SUGAR,SUGR.PREPTNS,HONEY	1	No Quantity							45889188			0
S3	2009	2009	2009	2	0	2	Export	156	China	CHN	616	Poland	POL								06	SUGAR,SUGR.PREPTNS,HONEY	1	No Quantity							6370980			0
S3	2009	2009	2009	2	0	2	Export	156	China	CHN	620	Portugal	PRT								06	SUGAR,SUGR.PREPTNS,HONEY	1	No Quantity							3786619			0
S3	2009	2009	2009	2	0	2	Export	156	China	CHN	634	Qatar	QAT								06	SUGAR,SUGR.PREPTNS,HONEY	1	No Quantity							425631			0
S3	2009	2009	2009	2	0	2	Export	156	China	CHN	642	Romania	ROU								06	SUGAR,SUGR.PREPTNS,HONEY	1	No Quantity							848335			0
S3	2009	2009	2009	2	0	2	Export	156	China	CHN	643	Russian Federation	RUS								06	SUGAR,SUGR.PREPTNS,HONEY	1	No Quantity							30738009			0
S3	2009	2009	2009	2	0	2	Export	156	China	CHN	678	Sao Tome and Principe	STP								06	SUGAR,SUGR.PREPTNS,HONEY	1	No Quantity							21097			0
S3	2009	2009	2009	2	0	2	Export	156	China	CHN	682	Saudi Arabia	SAU								06	SUGAR,SUGR.PREPTNS,HONEY	1	No Quantity							13984694			0
S3	2009	2009	2009	2	0	2	Export	156	China	CHN	686	Senegal	SEN								06	SUGAR,SUGR.PREPTNS,HONEY	1	No Quantity							551809			0
S3	2009	2009	2009	2	0	2	Export	156	China	CHN	688	Serbia	SRB								06	SUGAR,SUGR.PREPTNS,HONEY	1	No Quantity							32468			0
S3	2009	2009	2009	2	0	2	Export	156	China	CHN	690	Seychelles	SYC								06	SUGAR,SUGR.PREPTNS,HONEY	1	No Quantity							6769			0
S3	2009	2009	2009	2	0	2	Export	156	China	CHN	694	Sierra Leone	SLE								06	SUGAR,SUGR.PREPTNS,HONEY	1	No Quantity							232933			0
S3	2009	2009	2009	2	0	2	Export	156	China	CHN	699	India	IND								06	SUGAR,SUGR.PREPTNS,HONEY	1	No Quantity							6098396			0
S3	2009	2009	2009	2	0	2	Export	156	China	CHN	702	Singapore	SGP								06	SUGAR,SUGR.PREPTNS,HONEY	1	No Quantity							14060372			0
S3	2009	2009	2009	2	0	2	Export	156	China	CHN	703	Slovakia	SVK								06	SUGAR,SUGR.PREPTNS,HONEY	1	No Quantity							87199			0
S3	2009	2009	2009	2	0	2	Export	156	China	CHN	704	Viet Nam	VNM								06	SUGAR,SUGR.PREPTNS,HONEY	1	No Quantity							37218637			0
S3	2009	2009	2009	2	0	2	Export	156	China	CHN	705	Slovenia	SVN								06	SUGAR,SUGR.PREPTNS,HONEY	1	No Quantity							415540			0
S3	2009	2009	2009	2	0	2	Export	156	China	CHN	706	Somalia	SOM								06	SUGAR,SUGR.PREPTNS,HONEY	1	No Quantity							186816			0
S3	2009	2009	2009	2	0	2	Export	156	China	CHN	710	South Africa	ZAF								06	SUGAR,SUGR.PREPTNS,HONEY	1	No Quantity							12220932			0
S3	2009	2009	2009	2	0	2	Export	156	China	CHN	716	Zimbabwe	ZWE								06	SUGAR,SUGR.PREPTNS,HONEY	1	No Quantity							585			0
S3	2009	2009	2009	2	0	2	Export	156	China	CHN	724	Spain	ESP								06	SUGAR,SUGR.PREPTNS,HONEY	1	No Quantity							7595428			0
S3	2009	2009	2009	2	0	2	Export	156	China	CHN	736	Fmr Sudan	SDN								06	SUGAR,SUGR.PREPTNS,HONEY	1	No Quantity							1510015			0
S3	2009	2009	2009	2	0	2	Export	156	China	CHN	740	Suriname	SUR								06	SUGAR,SUGR.PREPTNS,HONEY	1	No Quantity							88165			0
S3	2009	2009	2009	2	0	2	Export	156	China	CHN	752	Sweden	SWE								06	SUGAR,SUGR.PREPTNS,HONEY	1	No Quantity							1050739			0
S3	2009	2009	2009	2	0	2	Export	156	China	CHN	757	Switzerland	CHE								06	SUGAR,SUGR.PREPTNS,HONEY	1	No Quantity							186506			0
S3	2009	2009	2009	2	0	2	Export	156	China	CHN	760	Syria	SYR								06	SUGAR,SUGR.PREPTNS,HONEY	1	No Quantity							1263614			0
S3	2009	2009	2009	2	0	2	Export	156	China	CHN	762	Tajikistan	TJK								06	SUGAR,SUGR.PREPTNS,HONEY	1	No Quantity							4738			0
S3	2009	2009	2009	2	0	2	Export	156	China	CHN	764	Thailand	THA								06	SUGAR,SUGR.PREPTNS,HONEY	1	No Quantity							25468590			0
S3	2009	2009	2009	2	0	2	Export	156	China	CHN	768	Togo	TGO								06	SUGAR,SUGR.PREPTNS,HONEY	1	No Quantity							1483722			0
S3	2009	2009	2009	2	0	2	Export	156	China	CHN	780	Trinidad and Tobago	TTO								06	SUGAR,SUGR.PREPTNS,HONEY	1	No Quantity							765482			0
S3	2009	2009	2009	2	0	2	Export	156	China	CHN	784	United Arab Emirates	ARE								06	SUGAR,SUGR.PREPTNS,HONEY	1	No Quantity							9026877			0
S3	2009	2009	2009	2	0	2	Export	156	China	CHN	788	Tunisia	TUN								06	SUGAR,SUGR.PREPTNS,HONEY	1	No Quantity							908336			0
S3	2009	2009	2009	2	0	2	Export	156	China	CHN	792	Turkey	TUR								06	SUGAR,SUGR.PREPTNS,HONEY	1	No Quantity							3098541			0
S3	2009	2009	2009	2	0	2	Export	156	China	CHN	800	Uganda	UGA								06	SUGAR,SUGR.PREPTNS,HONEY	1	No Quantity							634534			0
S3	2009	2009	2009	2	0	2	Export	156	China	CHN	804	Ukraine	UKR								06	SUGAR,SUGR.PREPTNS,HONEY	1	No Quantity							892803			0
S3	2009	2009	2009	2	0	2	Export	156	China	CHN	807	North Macedonia	MKD								06	SUGAR,SUGR.PREPTNS,HONEY	1	No Quantity							65034			0
S3	2009	2009	2009	2	0	2	Export	156	China	CHN	818	Egypt	EGY								06	SUGAR,SUGR.PREPTNS,HONEY	1	No Quantity							3161432			0
S3	2009	2009	2009	2	0	2	Export	156	China	CHN	826	United Kingdom	GBR								06	SUGAR,SUGR.PREPTNS,HONEY	1	No Quantity							41592835			0
S3	2009	2009	2009	2	0	2	Export	156	China	CHN	834	United Rep. of Tanzania	TZA								06	SUGAR,SUGR.PREPTNS,HONEY	1	No Quantity							787312			0
S3	2009	2009	2009	2	0	2	Export	156	China	CHN	842	USA	USA								06	SUGAR,SUGR.PREPTNS,HONEY	1	No Quantity							160599987			0
S3	2009	2009	2009	2	0	2	Export	156	China	CHN	858	Uruguay	URY								06	SUGAR,SUGR.PREPTNS,HONEY	1	No Quantity							537115			0
S3	2009	2009	2009	2	0	2	Export	156	China	CHN	860	Uzbekistan	UZB								06	SUGAR,SUGR.PREPTNS,HONEY	1	No Quantity							630478			0
S3	2009	2009	2009	2	0	2	Export	156	China	CHN	862	Venezuela	VEN								06	SUGAR,SUGR.PREPTNS,HONEY	1	No Quantity							2040907			0
S3	2009	2009	2009	2	0	2	Export	156	China	CHN	882	Samoa	WSM								06	SUGAR,SUGR.PREPTNS,HONEY	1	No Quantity							69717			0
S3	2009	2009	2009	2	0	2	Export	156	China	CHN	887	Yemen	YEM								06	SUGAR,SUGR.PREPTNS,HONEY	1	No Quantity							9169642			0
S3	2009	2009	2009	2	0	2	Export	156	China	CHN	894	Zambia	ZMB								06	SUGAR,SUGR.PREPTNS,HONEY	1	No Quantity							126558			0
S3	2009	2009	2009	2	0	2	Export	152	Chile	CHL	0	World	WLD								07	COFFEE,TEA,COCOA,SPICES	1	No Quantity							84040711			0
S3	2009	2009	2009	2	0	2	Export	152	Chile	CHL	32	Argentina	ARG								07	COFFEE,TEA,COCOA,SPICES	1	No Quantity							3209318			0
S3	2009	2009	2009	2	0	2	Export	152	Chile	CHL	36	Australia	AUS								07	COFFEE,TEA,COCOA,SPICES	1	No Quantity							492671			0
S3	2009	2009	2009	2	0	2	Export	152	Chile	CHL	52	Barbados	BRB								07	COFFEE,TEA,COCOA,SPICES	1	No Quantity							60584			0
S3	2009	2009	2009	2	0	2	Export	152	Chile	CHL	60	Bermuda	BMU								07	COFFEE,TEA,COCOA,SPICES	1	No Quantity							14555			0
S3	2009	2009	2009	2	0	2	Export	152	Chile	CHL	68	Bolivia (Plurinational State of)	BOL								07	COFFEE,TEA,COCOA,SPICES	1	No Quantity							3469223			0
S3	2009	2009	2009	2	0	2	Export	152	Chile	CHL	76	Brazil	BRA								07	COFFEE,TEA,COCOA,SPICES	1	No Quantity							1037384			0
S3	2009	2009	2009	2	0	2	Export	152	Chile	CHL	84	Belize	BLZ								07	COFFEE,TEA,COCOA,SPICES	1	No Quantity							48653			0
S3	2009	2009	2009	2	0	2	Export	152	Chile	CHL	124	Canada	CAN								07	COFFEE,TEA,COCOA,SPICES	1	No Quantity							151387			0
S3	2009	2009	2009	2	0	2	Export	152	Chile	CHL	156	China	CHN								07	COFFEE,TEA,COCOA,SPICES	1	No Quantity							173795			0
S3	2009	2009	2009	2	0	2	Export	152	Chile	CHL	170	Colombia	COL								07	COFFEE,TEA,COCOA,SPICES	1	No Quantity							2038260			0
S3	2009	2009	2009	2	0	2	Export	152	Chile	CHL	188	Costa Rica	CRI								07	COFFEE,TEA,COCOA,SPICES	1	No Quantity							1652066			0
S3	2009	2009	2009	2	0	2	Export	152	Chile	CHL	192	Cuba	CUB								07	COFFEE,TEA,COCOA,SPICES	1	No Quantity							1170561			0
S3	2009	2009	2009	2	0	2	Export	152	Chile	CHL	212	Dominica	DMA								07	COFFEE,TEA,COCOA,SPICES	1	No Quantity							4535			0
S3	2009	2009	2009	2	0	2	Export	152	Chile	CHL	214	Dominican Rep.	DOM								07	COFFEE,TEA,COCOA,SPICES	1	No Quantity							156146			0
S3	2009	2009	2009	2	0	2	Export	152	Chile	CHL	218	Ecuador	ECU								07	COFFEE,TEA,COCOA,SPICES	1	No Quantity							2500899			0
S3	2009	2009	2009	2	0	2	Export	152	Chile	CHL	222	El Salvador	SLV								07	COFFEE,TEA,COCOA,SPICES	1	No Quantity							582435			0
S3	2009	2009	2009	2	0	2	Export	152	Chile	CHL	251	France	FRA								07	COFFEE,TEA,COCOA,SPICES	1	No Quantity							330793			0
S3	2009	2009	2009	2	0	2	Export	152	Chile	CHL	258	French Polynesia	PYF								07	COFFEE,TEA,COCOA,SPICES	1	No Quantity							2652			0
S3	2009	2009	2009	2	0	2	Export	152	Chile	CHL	276	Germany	DEU								07	COFFEE,TEA,COCOA,SPICES	1	No Quantity							352356			0
S3	2009	2009	2009	2	0	2	Export	152	Chile	CHL	308	Grenada	GRD								07	COFFEE,TEA,COCOA,SPICES	1	No Quantity							642			0
S3	2009	2009	2009	2	0	2	Export	152	Chile	CHL	320	Guatemala	GTM								07	COFFEE,TEA,COCOA,SPICES	1	No Quantity							1056199			0
S3	2009	2009	2009	2	0	2	Export	152	Chile	CHL	328	Guyana	GUY								07	COFFEE,TEA,COCOA,SPICES	1	No Quantity							5925			0
S3	2009	2009	2009	2	0	2	Export	152	Chile	CHL	332	Haiti	HTI								07	COFFEE,TEA,COCOA,SPICES	1	No Quantity							2385			0
S3	2009	2009	2009	2	0	2	Export	152	Chile	CHL	340	Honduras	HND								07	COFFEE,TEA,COCOA,SPICES	1	No Quantity							345004			0
S3	2009	2009	2009	2	0	2	Export	152	Chile	CHL	348	Hungary	HUN								07	COFFEE,TEA,COCOA,SPICES	1	No Quantity							51175			0
S3	2009	2009	2009	2	0	2	Export	152	Chile	CHL	360	Indonesia	IDN								07	COFFEE,TEA,COCOA,SPICES	1	No Quantity							183988			0
S3	2009	2009	2009	2	0	2	Export	152	Chile	CHL	372	Ireland	IRL								07	COFFEE,TEA,COCOA,SPICES	1	No Quantity							1390983			0
S3	2009	2009	2009	2	0	2	Export	152	Chile	CHL	381	Italy	ITA								07	COFFEE,TEA,COCOA,SPICES	1	No Quantity							66603			0
S3	2009	2009	2009	2	0	2	Export	152	Chile	CHL	388	Jamaica	JAM								07	COFFEE,TEA,COCOA,SPICES	1	No Quantity							292204			0
S3	2009	2009	2009	2	0	2	Export	152	Chile	CHL	392	Japan	JPN								07	COFFEE,TEA,COCOA,SPICES	1	No Quantity							3053291			0
S3	2009	2009	2009	2	0	2	Export	152	Chile	CHL	410	Rep. of Korea	KOR								07	COFFEE,TEA,COCOA,SPICES	1	No Quantity							207236			0
S3	2009	2009	2009	2	0	2	Export	152	Chile	CHL	428	Latvia	LVA								07	COFFEE,TEA,COCOA,SPICES	1	No Quantity							1265581			0
S3	2009	2009	2009	2	0	2	Export	152	Chile	CHL	458	Malaysia	MYS								07	COFFEE,TEA,COCOA,SPICES	1	No Quantity							314			0
S3	2009	2009	2009	2	0	2	Export	152	Chile	CHL	484	Mexico	MEX								07	COFFEE,TEA,COCOA,SPICES	1	No Quantity							22959587			0
S3	2009	2009	2009	2	0	2	Export	152	Chile	CHL	490	Other Asia, nes									07	COFFEE,TEA,COCOA,SPICES	1	No Quantity							584153			0
S3	2009	2009	2009	2	0	2	Export	152	Chile	CHL	528	Netherlands	NLD								07	COFFEE,TEA,COCOA,SPICES	1	No Quantity							652257			0
S3	2009	2009	2009	2	0	2	Export	152	Chile	CHL	530	Neth. Antilles	ANT								07	COFFEE,TEA,COCOA,SPICES	1	No Quantity							7853			0
S3	2009	2009	2009	2	0	2	Export	152	Chile	CHL	533	Aruba	ABW								07	COFFEE,TEA,COCOA,SPICES	1	No Quantity							4494			0
S3	2009	2009	2009	2	0	2	Export	152	Chile	CHL	554	New Zealand	NZL								07	COFFEE,TEA,COCOA,SPICES	1	No Quantity							51901			0
S3	2009	2009	2009	2	0	2	Export	152	Chile	CHL	558	Nicaragua	NIC								07	COFFEE,TEA,COCOA,SPICES	1	No Quantity							167525			0
S3	2009	2009	2009	2	0	2	Export	152	Chile	CHL	566	Nigeria	NGA								07	COFFEE,TEA,COCOA,SPICES	1	No Quantity							37699			0
S3	2009	2009	2009	2	0	2	Export	152	Chile	CHL	579	Norway	NOR								07	COFFEE,TEA,COCOA,SPICES	1	No Quantity							298174			0
S3	2009	2009	2009	2	0	2	Export	152	Chile	CHL	591	Panama	PAN								07	COFFEE,TEA,COCOA,SPICES	1	No Quantity							1064278			0
S3	2009	2009	2009	2	0	2	Export	152	Chile	CHL	600	Paraguay	PRY								07	COFFEE,TEA,COCOA,SPICES	1	No Quantity							2140208			0
S3	2009	2009	2009	2	0	2	Export	152	Chile	CHL	604	Peru	PER								07	COFFEE,TEA,COCOA,SPICES	1	No Quantity							10045245			0
S3	2009	2009	2009	2	0	2	Export	152	Chile	CHL	608	Philippines	PHL								07	COFFEE,TEA,COCOA,SPICES	1	No Quantity							486041			0
S3	2009	2009	2009	2	0	2	Export	152	Chile	CHL	662	Saint Lucia	LCA								07	COFFEE,TEA,COCOA,SPICES	1	No Quantity							46956			0
S3	2009	2009	2009	2	0	2	Export	152	Chile	CHL	670	Saint Vincent and the Grenadines	VCT								07	COFFEE,TEA,COCOA,SPICES	1	No Quantity							3420			0
S3	2009	2009	2009	2	0	2	Export	152	Chile	CHL	694	Sierra Leone	SLE								07	COFFEE,TEA,COCOA,SPICES	1	No Quantity							118716			0
S3	2009	2009	2009	2	0	2	Export	152	Chile	CHL	699	India	IND								07	COFFEE,TEA,COCOA,SPICES	1	No Quantity							155393			0
S3	2009	2009	2009	2	0	2	Export	152	Chile	CHL	702	Singapore	SGP								07	COFFEE,TEA,COCOA,SPICES	1	No Quantity							29630			0
S3	2009	2009	2009	2	0	2	Export	152	Chile	CHL	710	South Africa	ZAF								07	COFFEE,TEA,COCOA,SPICES	1	No Quantity							63154			0
S3	2009	2009	2009	2	0	2	Export	152	Chile	CHL	724	Spain	ESP								07	COFFEE,TEA,COCOA,SPICES	1	No Quantity							31569			0
S3	2009	2009	2009	2	0	2	Export	152	Chile	CHL	740	Suriname	SUR								07	COFFEE,TEA,COCOA,SPICES	1	No Quantity							5619			0
S3	2009	2009	2009	2	0	2	Export	152	Chile	CHL	748	Swaziland	SWZ								07	COFFEE,TEA,COCOA,SPICES	1	No Quantity							6111			0
S3	2009	2009	2009	2	0	2	Export	152	Chile	CHL	752	Sweden	SWE								07	COFFEE,TEA,COCOA,SPICES	1	No Quantity							29743			0
S3	2009	2009	2009	2	0	2	Export	152	Chile	CHL	757	Switzerland	CHE								07	COFFEE,TEA,COCOA,SPICES	1	No Quantity							1463			0
S3	2009	2009	2009	2	0	2	Export	152	Chile	CHL	780	Trinidad and Tobago	TTO								07	COFFEE,TEA,COCOA,SPICES	1	No Quantity							180493			0
S3	2009	2009	2009	2	0	2	Export	152	Chile	CHL	792	Turkey	TUR								07	COFFEE,TEA,COCOA,SPICES	1	No Quantity							2037792			0
S3	2009	2009	2009	2	0	2	Export	152	Chile	CHL	826	United Kingdom	GBR								07	COFFEE,TEA,COCOA,SPICES	1	No Quantity							181703			0
S3	2009	2009	2009	2	0	2	Export	152	Chile	CHL	842	USA	USA								07	COFFEE,TEA,COCOA,SPICES	1	No Quantity							11601699			0
S3	2009	2009	2009	2	0	2	Export	152	Chile	CHL	858	Uruguay	URY								07	COFFEE,TEA,COCOA,SPICES	1	No Quantity							1291426			0
S3	2009	2009	2009	2	0	2	Export	152	Chile	CHL	862	Venezuela	VEN								07	COFFEE,TEA,COCOA,SPICES	1	No Quantity							4346101			0
S3	2009	2009	2009	2	0	2	Export	152	Chile	CHL	899	Areas, nes									07	COFFEE,TEA,COCOA,SPICES	1	No Quantity							40502			0
S3	2009	2009	2009	2	0	2	Export	156	China	CHN	0	World	WLD								07	COFFEE,TEA,COCOA,SPICES	1	No Quantity							1601510210			0
S3	2009	2009	2009	2	0	2	Export	156	China	CHN	4	Afghanistan	AFG								07	COFFEE,TEA,COCOA,SPICES	1	No Quantity							2540538			0
S3	2009	2009	2009	2	0	2	Export	156	China	CHN	8	Albania	ALB								07	COFFEE,TEA,COCOA,SPICES	1	No Quantity							244902			0
S3	2009	2009	2009	2	0	2	Export	156	China	CHN	12	Algeria	DZA								07	COFFEE,TEA,COCOA,SPICES	1	No Quantity							36495838			0
S3	2009	2009	2009	2	0	2	Export	156	China	CHN	24	Angola	AGO								07	COFFEE,TEA,COCOA,SPICES	1	No Quantity							438703			0
S3	2009	2009	2009	2	0	2	Export	156	China	CHN	32	Argentina	ARG								07	COFFEE,TEA,COCOA,SPICES	1	No Quantity							1606928			0
S3	2009	2009	2009	2	0	2	Export	156	China	CHN	36	Australia	AUS								07	COFFEE,TEA,COCOA,SPICES	1	No Quantity							13531177			0
S3	2009	2009	2009	2	0	2	Export	156	China	CHN	40	Austria	AUT								07	COFFEE,TEA,COCOA,SPICES	1	No Quantity							632510			0
S3	2009	2009	2009	2	0	2	Export	156	China	CHN	48	Bahrain	BHR								07	COFFEE,TEA,COCOA,SPICES	1	No Quantity							543382			0
S3	2009	2009	2009	2	0	2	Export	156	China	CHN	50	Bangladesh	BGD								07	COFFEE,TEA,COCOA,SPICES	1	No Quantity							34889218			0
S3	2009	2009	2009	2	0	2	Export	156	China	CHN	51	Armenia	ARM								07	COFFEE,TEA,COCOA,SPICES	1	No Quantity							25571			0
S3	2009	2009	2009	2	0	2	Export	156	China	CHN	52	Barbados	BRB								07	COFFEE,TEA,COCOA,SPICES	1	No Quantity							15400			0
S3	2009	2009	2009	2	0	2	Export	156	China	CHN	56	Belgium	BEL								07	COFFEE,TEA,COCOA,SPICES	1	No Quantity							8578765			0
S3	2009	2009	2009	2	0	2	Export	156	China	CHN	68	Bolivia (Plurinational State of)	BOL								07	COFFEE,TEA,COCOA,SPICES	1	No Quantity							94729			0
S3	2009	2009	2009	2	0	2	Export	156	China	CHN	70	Bosnia Herzegovina	BIH								07	COFFEE,TEA,COCOA,SPICES	1	No Quantity							15875			0
S3	2009	2009	2009	2	0	2	Export	156	China	CHN	76	Brazil	BRA								07	COFFEE,TEA,COCOA,SPICES	1	No Quantity							6115891			0
S3	2009	2009	2009	2	0	2	Export	156	China	CHN	96	Brunei Darussalam	BRN								07	COFFEE,TEA,COCOA,SPICES	1	No Quantity							255579			0
S3	2009	2009	2009	2	0	2	Export	156	China	CHN	100	Bulgaria	BGR								07	COFFEE,TEA,COCOA,SPICES	1	No Quantity							977057			0
S3	2009	2009	2009	2	0	2	Export	156	China	CHN	104	Myanmar	MMR								07	COFFEE,TEA,COCOA,SPICES	1	No Quantity							4794390			0
S3	2009	2009	2009	2	0	2	Export	156	China	CHN	112	Belarus	BLR								07	COFFEE,TEA,COCOA,SPICES	1	No Quantity							537065			0
S3	2009	2009	2009	2	0	2	Export	156	China	CHN	116	Cambodia	KHM								07	COFFEE,TEA,COCOA,SPICES	1	No Quantity							61532			0
S3	2009	2009	2009	2	0	2	Export	156	China	CHN	120	Cameroon	CMR								07	COFFEE,TEA,COCOA,SPICES	1	No Quantity							4196156			0
S3	2009	2009	2009	2	0	2	Export	156	China	CHN	124	Canada	CAN								07	COFFEE,TEA,COCOA,SPICES	1	No Quantity							18540265			0
S3	2009	2009	2009	2	0	2	Export	156	China	CHN	144	Sri Lanka	LKA								07	COFFEE,TEA,COCOA,SPICES	1	No Quantity							6502474			0
S3	2009	2009	2009	2	0	2	Export	156	China	CHN	148	Chad	TCD								07	COFFEE,TEA,COCOA,SPICES	1	No Quantity							238947			0
S3	2009	2009	2009	2	0	2	Export	156	China	CHN	152	Chile	CHL								07	COFFEE,TEA,COCOA,SPICES	1	No Quantity							3517211			0
S3	2009	2009	2009	2	0	2	Export	156	China	CHN	170	Colombia	COL								07	COFFEE,TEA,COCOA,SPICES	1	No Quantity							2306756			0
S3	2009	2009	2009	2	0	2	Export	156	China	CHN	178	Congo	COG								07	COFFEE,TEA,COCOA,SPICES	1	No Quantity							163976			0
S3	2009	2009	2009	2	0	2	Export	156	China	CHN	188	Costa Rica	CRI								07	COFFEE,TEA,COCOA,SPICES	1	No Quantity							263067			0
S3	2009	2009	2009	2	0	2	Export	156	China	CHN	191	Croatia	HRV								07	COFFEE,TEA,COCOA,SPICES	1	No Quantity							357640			0
S3	2009	2009	2009	2	0	2	Export	156	China	CHN	192	Cuba	CUB								07	COFFEE,TEA,COCOA,SPICES	1	No Quantity							2672872			0
S3	2009	2009	2009	2	0	2	Export	156	China	CHN	196	Cyprus	CYP								07	COFFEE,TEA,COCOA,SPICES	1	No Quantity							91343			0
S3	2009	2009	2009	2	0	2	Export	156	China	CHN	203	Czechia	CZE								07	COFFEE,TEA,COCOA,SPICES	1	No Quantity							376891			0
S3	2009	2009	2009	2	0	2	Export	156	China	CHN	204	Benin	BEN								07	COFFEE,TEA,COCOA,SPICES	1	No Quantity							20664169			0
S3	2009	2009	2009	2	0	2	Export	156	China	CHN	208	Denmark	DNK								07	COFFEE,TEA,COCOA,SPICES	1	No Quantity							729216			0
S3	2009	2009	2009	2	0	2	Export	156	China	CHN	214	Dominican Rep.	DOM								07	COFFEE,TEA,COCOA,SPICES	1	No Quantity							69645			0
S3	2009	2009	2009	2	0	2	Export	156	China	CHN	218	Ecuador	ECU								07	COFFEE,TEA,COCOA,SPICES	1	No Quantity							68276			0
S3	2009	2009	2009	2	0	2	Export	156	China	CHN	222	El Salvador	SLV								07	COFFEE,TEA,COCOA,SPICES	1	No Quantity							403674			0
S3	2009	2009	2009	2	0	2	Export	156	China	CHN	226	Equatorial Guinea	GNQ								07	COFFEE,TEA,COCOA,SPICES	1	No Quantity							85968			0
S3	2009	2009	2009	2	0	2	Export	156	China	CHN	231	Ethiopia	ETH								07	COFFEE,TEA,COCOA,SPICES	1	No Quantity							68294			0
S3	2009	2009	2009	2	0	2	Export	156	China	CHN	242	Fiji	FJI								07	COFFEE,TEA,COCOA,SPICES	1	No Quantity							18871			0
S3	2009	2009	2009	2	0	2	Export	156	China	CHN	246	Finland	FIN								07	COFFEE,TEA,COCOA,SPICES	1	No Quantity							611214			0
S3	2009	2009	2009	2	0	2	Export	156	China	CHN	251	France	FRA								07	COFFEE,TEA,COCOA,SPICES	1	No Quantity							36539710			0
S3	2009	2009	2009	2	0	2	Export	156	China	CHN	262	Djibouti	DJI								07	COFFEE,TEA,COCOA,SPICES	1	No Quantity							190			0
S3	2009	2009	2009	2	0	2	Export	156	China	CHN	266	Gabon	GAB								07	COFFEE,TEA,COCOA,SPICES	1	No Quantity							177952			0
S3	2009	2009	2009	2	0	2	Export	156	China	CHN	268	Georgia	GEO								07	COFFEE,TEA,COCOA,SPICES	1	No Quantity							99599			0
S3	2009	2009	2009	2	0	2	Export	156	China	CHN	270	Gambia	GMB								07	COFFEE,TEA,COCOA,SPICES	1	No Quantity							7902575			0
S3	2009	2009	2009	2	0	2	Export	156	China	CHN	275	State of Palestine	PSE								07	COFFEE,TEA,COCOA,SPICES	1	No Quantity							97400			0
S3	2009	2009	2009	2	0	2	Export	156	China	CHN	276	Germany	DEU								07	COFFEE,TEA,COCOA,SPICES	1	No Quantity							76100717			0
S3	2009	2009	2009	2	0	2	Export	156	China	CHN	288	Ghana	GHA								07	COFFEE,TEA,COCOA,SPICES	1	No Quantity							16011578			0
S3	2009	2009	2009	2	0	2	Export	156	China	CHN	292	Gibraltar	GIB								07	COFFEE,TEA,COCOA,SPICES	1	No Quantity							19519			0
S3	2009	2009	2009	2	0	2	Export	156	China	CHN	300	Greece	GRC								07	COFFEE,TEA,COCOA,SPICES	1	No Quantity							1125647			0
S3	2009	2009	2009	2	0	2	Export	156	China	CHN	320	Guatemala	GTM								07	COFFEE,TEA,COCOA,SPICES	1	No Quantity							271797			0
S3	2009	2009	2009	2	0	2	Export	156	China	CHN	324	Guinea	GIN								07	COFFEE,TEA,COCOA,SPICES	1	No Quantity							6075033			0
S3	2009	2009	2009	2	0	2	Export	156	China	CHN	332	Haiti	HTI								07	COFFEE,TEA,COCOA,SPICES	1	No Quantity							89000			0
S3	2009	2009	2009	2	0	2	Export	156	China	CHN	340	Honduras	HND								07	COFFEE,TEA,COCOA,SPICES	1	No Quantity							1484			0
S3	2009	2009	2009	2	0	2	Export	156	China	CHN	344	China, Hong Kong SAR	HKG								07	COFFEE,TEA,COCOA,SPICES	1	No Quantity							90927116			0
S3	2009	2009	2009	2	0	2	Export	156	China	CHN	348	Hungary	HUN								07	COFFEE,TEA,COCOA,SPICES	1	No Quantity							168163			0
S3	2009	2009	2009	2	0	2	Export	156	China	CHN	352	Iceland	ISL								07	COFFEE,TEA,COCOA,SPICES	1	No Quantity							12240			0
S3	2009	2009	2009	2	0	2	Export	156	China	CHN	360	Indonesia	IDN								07	COFFEE,TEA,COCOA,SPICES	1	No Quantity							12457715			0
S3	2009	2009	2009	2	0	2	Export	156	China	CHN	364	Iran	IRN								07	COFFEE,TEA,COCOA,SPICES	1	No Quantity							5040619			0
S3	2009	2009	2009	2	0	2	Export	156	China	CHN	372	Ireland	IRL								07	COFFEE,TEA,COCOA,SPICES	1	No Quantity							634143			0
S3	2009	2009	2009	2	0	2	Export	156	China	CHN	376	Israel	ISR								07	COFFEE,TEA,COCOA,SPICES	1	No Quantity							4085901			0
S3	2009	2009	2009	2	0	2	Export	156	China	CHN	381	Italy	ITA								07	COFFEE,TEA,COCOA,SPICES	1	No Quantity							2591478			0
S3	2009	2009	2009	2	0	2	Export	156	China	CHN	384	Côte d'Ivoire	CIV								07	COFFEE,TEA,COCOA,SPICES	1	No Quantity							6712195			0
S3	2009	2009	2009	2	0	2	Export	156	China	CHN	388	Jamaica	JAM								07	COFFEE,TEA,COCOA,SPICES	1	No Quantity							149754			0
S3	2009	2009	2009	2	0	2	Export	156	China	CHN	392	Japan	JPN								07	COFFEE,TEA,COCOA,SPICES	1	No Quantity							166228602			0
S3	2009	2009	2009	2	0	2	Export	156	China	CHN	398	Kazakhstan	KAZ								07	COFFEE,TEA,COCOA,SPICES	1	No Quantity							1625998			0
S3	2009	2009	2009	2	0	2	Export	156	China	CHN	400	Jordan	JOR								07	COFFEE,TEA,COCOA,SPICES	1	No Quantity							942905			0
S3	2009	2009	2009	2	0	2	Export	156	China	CHN	404	Kenya	KEN								07	COFFEE,TEA,COCOA,SPICES	1	No Quantity							309845			0
S3	2009	2009	2009	2	0	2	Export	156	China	CHN	408	Dem. People's Rep. of Korea	PRK								07	COFFEE,TEA,COCOA,SPICES	1	No Quantity							3213659			0
S3	2009	2009	2009	2	0	2	Export	156	China	CHN	410	Rep. of Korea	KOR								07	COFFEE,TEA,COCOA,SPICES	1	No Quantity							36763989			0
S3	2009	2009	2009	2	0	2	Export	156	China	CHN	414	Kuwait	KWT								07	COFFEE,TEA,COCOA,SPICES	1	No Quantity							1566405			0
S3	2009	2009	2009	2	0	2	Export	156	China	CHN	417	Kyrgyzstan	KGZ								07	COFFEE,TEA,COCOA,SPICES	1	No Quantity							1238090			0
S3	2009	2009	2009	2	0	2	Export	156	China	CHN	422	Lebanon	LBN								07	COFFEE,TEA,COCOA,SPICES	1	No Quantity							691675			0
S3	2009	2009	2009	2	0	2	Export	156	China	CHN	428	Latvia	LVA								07	COFFEE,TEA,COCOA,SPICES	1	No Quantity							137334			0
S3	2009	2009	2009	2	0	2	Export	156	China	CHN	430	Liberia	LBR								07	COFFEE,TEA,COCOA,SPICES	1	No Quantity							320566			0
S3	2009	2009	2009	2	0	2	Export	156	China	CHN	434	Libya	LBY								07	COFFEE,TEA,COCOA,SPICES	1	No Quantity							5030810			0
S3	2009	2009	2009	2	0	2	Export	156	China	CHN	440	Lithuania	LTU								07	COFFEE,TEA,COCOA,SPICES	1	No Quantity							247378			0
S3	2009	2009	2009	2	0	2	Export	156	China	CHN	446	China, Macao SAR	MAC								07	COFFEE,TEA,COCOA,SPICES	1	No Quantity							4140097			0
S3	2009	2009	2009	2	0	2	Export	156	China	CHN	450	Madagascar	MDG								07	COFFEE,TEA,COCOA,SPICES	1	No Quantity							220178			0
S3	2009	2009	2009	2	0	2	Export	156	China	CHN	454	Malawi	MWI								07	COFFEE,TEA,COCOA,SPICES	1	No Quantity							3867			0
S3	2009	2009	2009	2	0	2	Export	156	China	CHN	458	Malaysia	MYS								07	COFFEE,TEA,COCOA,SPICES	1	No Quantity							75609855			0
S3	2009	2009	2009	2	0	2	Export	156	China	CHN	462	Maldives	MDV								07	COFFEE,TEA,COCOA,SPICES	1	No Quantity							155832			0
S3	2009	2009	2009	2	0	2	Export	156	China	CHN	466	Mali	MLI								07	COFFEE,TEA,COCOA,SPICES	1	No Quantity							23275339			0
S3	2009	2009	2009	2	0	2	Export	156	China	CHN	478	Mauritania	MRT								07	COFFEE,TEA,COCOA,SPICES	1	No Quantity							32414200			0
S3	2009	2009	2009	2	0	2	Export	156	China	CHN	480	Mauritius	MUS								07	COFFEE,TEA,COCOA,SPICES	1	No Quantity							403407			0
S3	2009	2009	2009	2	0	2	Export	156	China	CHN	484	Mexico	MEX								07	COFFEE,TEA,COCOA,SPICES	1	No Quantity							41039147			0
S3	2009	2009	2009	2	0	2	Export	156	China	CHN	490	Other Asia, nes									07	COFFEE,TEA,COCOA,SPICES	1	No Quantity							18243767			0
S3	2009	2009	2009	2	0	2	Export	156	China	CHN	496	Mongolia	MNG								07	COFFEE,TEA,COCOA,SPICES	1	No Quantity							2260970			0
S3	2009	2009	2009	2	0	2	Export	156	China	CHN	498	Rep. of Moldova	MDA								07	COFFEE,TEA,COCOA,SPICES	1	No Quantity							457267			0
S3	2009	2009	2009	2	0	2	Export	156	China	CHN	499	Montenegro	MNE								07	COFFEE,TEA,COCOA,SPICES	1	No Quantity							322805			0
S3	2009	2009	2009	2	0	2	Export	156	China	CHN	504	Morocco	MAR								07	COFFEE,TEA,COCOA,SPICES	1	No Quantity							144692735			0
S3	2009	2009	2009	2	0	2	Export	156	China	CHN	508	Mozambique	MOZ								07	COFFEE,TEA,COCOA,SPICES	1	No Quantity							96003			0
S3	2009	2009	2009	2	0	2	Export	156	China	CHN	512	Oman	OMN								07	COFFEE,TEA,COCOA,SPICES	1	No Quantity							833151			0
S3	2009	2009	2009	2	0	2	Export	156	China	CHN	524	Nepal	NPL								07	COFFEE,TEA,COCOA,SPICES	1	No Quantity							3691188			0
S3	2009	2009	2009	2	0	2	Export	156	China	CHN	528	Netherlands	NLD								07	COFFEE,TEA,COCOA,SPICES	1	No Quantity							21439332			0
S3	2009	2009	2009	2	0	2	Export	156	China	CHN	540	New Caledonia	NCL								07	COFFEE,TEA,COCOA,SPICES	1	No Quantity							15972			0
S3	2009	2009	2009	2	0	2	Export	156	China	CHN	548	Vanuatu	VUT								07	COFFEE,TEA,COCOA,SPICES	1	No Quantity							32			0
S3	2009	2009	2009	2	0	2	Export	156	China	CHN	554	New Zealand	NZL								07	COFFEE,TEA,COCOA,SPICES	1	No Quantity							834963			0
S3	2009	2009	2009	2	0	2	Export	156	China	CHN	558	Nicaragua	NIC								07	COFFEE,TEA,COCOA,SPICES	1	No Quantity							11580			0
S3	2009	2009	2009	2	0	2	Export	156	China	CHN	562	Niger	NER								07	COFFEE,TEA,COCOA,SPICES	1	No Quantity							9182622			0
S3	2009	2009	2009	2	0	2	Export	156	China	CHN	566	Nigeria	NGA								07	COFFEE,TEA,COCOA,SPICES	1	No Quantity							401739			0
S3	2009	2009	2009	2	0	2	Export	156	China	CHN	579	Norway	NOR								07	COFFEE,TEA,COCOA,SPICES	1	No Quantity							151140			0
S3	2009	2009	2009	2	0	2	Export	156	China	CHN	586	Pakistan	PAK								07	COFFEE,TEA,COCOA,SPICES	1	No Quantity							56812859			0
S3	2009	2009	2009	2	0	2	Export	156	China	CHN	591	Panama	PAN								07	COFFEE,TEA,COCOA,SPICES	1	No Quantity							2673884			0
S3	2009	2009	2009	2	0	2	Export	156	China	CHN	598	Papua New Guinea	PNG								07	COFFEE,TEA,COCOA,SPICES	1	No Quantity							16084			0
S3	2009	2009	2009	2	0	2	Export	156	China	CHN	604	Peru	PER								07	COFFEE,TEA,COCOA,SPICES	1	No Quantity							466339			0
S3	2009	2009	2009	2	0	2	Export	156	China	CHN	608	Philippines	PHL								07	COFFEE,TEA,COCOA,SPICES	1	No Quantity							11062225			0
S3	2009	2009	2009	2	0	2	Export	156	China	CHN	616	Poland	POL								07	COFFEE,TEA,COCOA,SPICES	1	No Quantity							4281708			0
S3	2009	2009	2009	2	0	2	Export	156	China	CHN	620	Portugal	PRT								07	COFFEE,TEA,COCOA,SPICES	1	No Quantity							155871			0
S3	2009	2009	2009	2	0	2	Export	156	China	CHN	634	Qatar	QAT								07	COFFEE,TEA,COCOA,SPICES	1	No Quantity							843524			0
S3	2009	2009	2009	2	0	2	Export	156	China	CHN	642	Romania	ROU								07	COFFEE,TEA,COCOA,SPICES	1	No Quantity							370812			0
S3	2009	2009	2009	2	0	2	Export	156	China	CHN	643	Russian Federation	RUS								07	COFFEE,TEA,COCOA,SPICES	1	No Quantity							40131357			0
S3	2009	2009	2009	2	0	2	Export	156	China	CHN	678	Sao Tome and Principe	STP								07	COFFEE,TEA,COCOA,SPICES	1	No Quantity							10417			0
S3	2009	2009	2009	2	0	2	Export	156	China	CHN	682	Saudi Arabia	SAU								07	COFFEE,TEA,COCOA,SPICES	1	No Quantity							24508202			0
S3	2009	2009	2009	2	0	2	Export	156	China	CHN	686	Senegal	SEN								07	COFFEE,TEA,COCOA,SPICES	1	No Quantity							25939500			0
S3	2009	2009	2009	2	0	2	Export	156	China	CHN	688	Serbia	SRB								07	COFFEE,TEA,COCOA,SPICES	1	No Quantity							48927			0
S3	2009	2009	2009	2	0	2	Export	156	China	CHN	690	Seychelles	SYC								07	COFFEE,TEA,COCOA,SPICES	1	No Quantity							122739			0
S3	2009	2009	2009	2	0	2	Export	156	China	CHN	694	Sierra Leone	SLE								07	COFFEE,TEA,COCOA,SPICES	1	No Quantity							260977			0
S3	2009	2009	2009	2	0	2	Export	156	China	CHN	699	India	IND								07	COFFEE,TEA,COCOA,SPICES	1	No Quantity							29577043			0
S3	2009	2009	2009	2	0	2	Export	156	China	CHN	702	Singapore	SGP								07	COFFEE,TEA,COCOA,SPICES	1	No Quantity							19298667			0
S3	2009	2009	2009	2	0	2	Export	156	China	CHN	703	Slovakia	SVK								07	COFFEE,TEA,COCOA,SPICES	1	No Quantity							15646			0
S3	2009	2009	2009	2	0	2	Export	156	China	CHN	704	Viet Nam	VNM								07	COFFEE,TEA,COCOA,SPICES	1	No Quantity							7182979			0
S3	2009	2009	2009	2	0	2	Export	156	China	CHN	705	Slovenia	SVN								07	COFFEE,TEA,COCOA,SPICES	1	No Quantity							139908			0
S3	2009	2009	2009	2	0	2	Export	156	China	CHN	710	South Africa	ZAF								07	COFFEE,TEA,COCOA,SPICES	1	No Quantity							3091802			0
S3	2009	2009	2009	2	0	2	Export	156	China	CHN	724	Spain	ESP								07	COFFEE,TEA,COCOA,SPICES	1	No Quantity							14950022			0
S3	2009	2009	2009	2	0	2	Export	156	China	CHN	736	Fmr Sudan	SDN								07	COFFEE,TEA,COCOA,SPICES	1	No Quantity							2657215			0
S3	2009	2009	2009	2	0	2	Export	156	China	CHN	740	Suriname	SUR								07	COFFEE,TEA,COCOA,SPICES	1	No Quantity							32173			0
S3	2009	2009	2009	2	0	2	Export	156	China	CHN	752	Sweden	SWE								07	COFFEE,TEA,COCOA,SPICES	1	No Quantity							572152			0
S3	2009	2009	2009	2	0	2	Export	156	China	CHN	757	Switzerland	CHE								07	COFFEE,TEA,COCOA,SPICES	1	No Quantity							724470			0
S3	2009	2009	2009	2	0	2	Export	156	China	CHN	760	Syria	SYR								07	COFFEE,TEA,COCOA,SPICES	1	No Quantity							3548497			0
S3	2009	2009	2009	2	0	2	Export	156	China	CHN	762	Tajikistan	TJK								07	COFFEE,TEA,COCOA,SPICES	1	No Quantity							1601791			0
S3	2009	2009	2009	2	0	2	Export	156	China	CHN	764	Thailand	THA								07	COFFEE,TEA,COCOA,SPICES	1	No Quantity							24682055			0
S3	2009	2009	2009	2	0	2	Export	156	China	CHN	768	Togo	TGO								07	COFFEE,TEA,COCOA,SPICES	1	No Quantity							23826588			0
S3	2009	2009	2009	2	0	2	Export	156	China	CHN	780	Trinidad and Tobago	TTO								07	COFFEE,TEA,COCOA,SPICES	1	No Quantity							8131			0
S3	2009	2009	2009	2	0	2	Export	156	China	CHN	784	United Arab Emirates	ARE								07	COFFEE,TEA,COCOA,SPICES	1	No Quantity							31434016			0
S3	2009	2009	2009	2	0	2	Export	156	China	CHN	788	Tunisia	TUN								07	COFFEE,TEA,COCOA,SPICES	1	No Quantity							3447176			0
S3	2009	2009	2009	2	0	2	Export	156	China	CHN	792	Turkey	TUR								07	COFFEE,TEA,COCOA,SPICES	1	No Quantity							3428663			0
S3	2009	2009	2009	2	0	2	Export	156	China	CHN	795	Turkmenistan	TKM								07	COFFEE,TEA,COCOA,SPICES	1	No Quantity							3368328			0
S3	2009	2009	2009	2	0	2	Export	156	China	CHN	804	Ukraine	UKR								07	COFFEE,TEA,COCOA,SPICES	1	No Quantity							14631108			0
S3	2009	2009	2009	2	0	2	Export	156	China	CHN	807	North Macedonia	MKD								07	COFFEE,TEA,COCOA,SPICES	1	No Quantity							7680			0
S3	2009	2009	2009	2	0	2	Export	156	China	CHN	818	Egypt	EGY								07	COFFEE,TEA,COCOA,SPICES	1	No Quantity							8161326			0
S3	2009	2009	2009	2	0	2	Export	156	China	CHN	826	United Kingdom	GBR								07	COFFEE,TEA,COCOA,SPICES	1	No Quantity							32184824			0
S3	2009	2009	2009	2	0	2	Export	156	China	CHN	834	United Rep. of Tanzania	TZA								07	COFFEE,TEA,COCOA,SPICES	1	No Quantity							74328			0
S3	2009	2009	2009	2	0	2	Export	156	China	CHN	842	USA	USA								07	COFFEE,TEA,COCOA,SPICES	1	No Quantity							131883736			0
S3	2009	2009	2009	2	0	2	Export	156	China	CHN	854	Burkina Faso	BFA								07	COFFEE,TEA,COCOA,SPICES	1	No Quantity							587573			0
S3	2009	2009	2009	2	0	2	Export	156	China	CHN	858	Uruguay	URY								07	COFFEE,TEA,COCOA,SPICES	1	No Quantity							658910			0
S3	2009	2009	2009	2	0	2	Export	156	China	CHN	860	Uzbekistan	UZB								07	COFFEE,TEA,COCOA,SPICES	1	No Quantity							27289097			0
S3	2009	2009	2009	2	0	2	Export	156	China	CHN	862	Venezuela	VEN								07	COFFEE,TEA,COCOA,SPICES	1	No Quantity							615881			0
S3	2009	2009	2009	2	0	2	Export	156	China	CHN	882	Samoa	WSM								07	COFFEE,TEA,COCOA,SPICES	1	No Quantity							386			0
S3	2009	2009	2009	2	0	2	Export	156	China	CHN	887	Yemen	YEM								07	COFFEE,TEA,COCOA,SPICES	1	No Quantity							4233490			0
S3	2009	2009	2009	2	0	2	Export	156	China	CHN	894	Zambia	ZMB								07	COFFEE,TEA,COCOA,SPICES	1	No Quantity							41180			0
S3	2009	2009	2009	2	0	2	Export	152	Chile	CHL	0	World	WLD								08	ANIMAL FEED STUFF	1	No Quantity							655183722			0
S3	2009	2009	2009	2	0	2	Export	152	Chile	CHL	32	Argentina	ARG								08	ANIMAL FEED STUFF	1	No Quantity							2625423			0
S3	2009	2009	2009	2	0	2	Export	152	Chile	CHL	36	Australia	AUS								08	ANIMAL FEED STUFF	1	No Quantity							10422555			0
S3	2009	2009	2009	2	0	2	Export	152	Chile	CHL	68	Bolivia (Plurinational State of)	BOL								08	ANIMAL FEED STUFF	1	No Quantity							1579414			0
S3	2009	2009	2009	2	0	2	Export	152	Chile	CHL	76	Brazil	BRA								08	ANIMAL FEED STUFF	1	No Quantity							5072513			0
S3	2009	2009	2009	2	0	2	Export	152	Chile	CHL	124	Canada	CAN								08	ANIMAL FEED STUFF	1	No Quantity							13365062			0
S3	2009	2009	2009	2	0	2	Export	152	Chile	CHL	144	Sri Lanka	LKA								08	ANIMAL FEED STUFF	1	No Quantity							196940			0
S3	2009	2009	2009	2	0	2	Export	152	Chile	CHL	156	China	CHN								08	ANIMAL FEED STUFF	1	No Quantity							323452406			0
S3	2009	2009	2009	2	0	2	Export	152	Chile	CHL	170	Colombia	COL								08	ANIMAL FEED STUFF	1	No Quantity							1607710			0
S3	2009	2009	2009	2	0	2	Export	152	Chile	CHL	188	Costa Rica	CRI								08	ANIMAL FEED STUFF	1	No Quantity							1237934			0
S3	2009	2009	2009	2	0	2	Export	152	Chile	CHL	192	Cuba	CUB								08	ANIMAL FEED STUFF	1	No Quantity							24743			0
S3	2009	2009	2009	2	0	2	Export	152	Chile	CHL	208	Denmark	DNK								08	ANIMAL FEED STUFF	1	No Quantity							10354267			0
S3	2009	2009	2009	2	0	2	Export	152	Chile	CHL	214	Dominican Rep.	DOM								08	ANIMAL FEED STUFF	1	No Quantity							770390			0
S3	2009	2009	2009	2	0	2	Export	152	Chile	CHL	218	Ecuador	ECU								08	ANIMAL FEED STUFF	1	No Quantity							1244064			0
S3	2009	2009	2009	2	0	2	Export	152	Chile	CHL	251	France	FRA								08	ANIMAL FEED STUFF	1	No Quantity							97265			0
S3	2009	2009	2009	2	0	2	Export	152	Chile	CHL	276	Germany	DEU								08	ANIMAL FEED STUFF	1	No Quantity							30560503			0
S3	2009	2009	2009	2	0	2	Export	152	Chile	CHL	300	Greece	GRC								08	ANIMAL FEED STUFF	1	No Quantity							543316			0
S3	2009	2009	2009	2	0	2	Export	152	Chile	CHL	320	Guatemala	GTM								08	ANIMAL FEED STUFF	1	No Quantity							463723			0
S3	2009	2009	2009	2	0	2	Export	152	Chile	CHL	332	Haiti	HTI								08	ANIMAL FEED STUFF	1	No Quantity							47921			0
S3	2009	2009	2009	2	0	2	Export	152	Chile	CHL	340	Honduras	HND								08	ANIMAL FEED STUFF	1	No Quantity							155118			0
S3	2009	2009	2009	2	0	2	Export	152	Chile	CHL	360	Indonesia	IDN								08	ANIMAL FEED STUFF	1	No Quantity							7755035			0
S3	2009	2009	2009	2	0	2	Export	152	Chile	CHL	376	Israel	ISR								08	ANIMAL FEED STUFF	1	No Quantity							1648453			0
S3	2009	2009	2009	2	0	2	Export	152	Chile	CHL	381	Italy	ITA								08	ANIMAL FEED STUFF	1	No Quantity							26988609			0
S3	2009	2009	2009	2	0	2	Export	152	Chile	CHL	392	Japan	JPN								08	ANIMAL FEED STUFF	1	No Quantity							75020219			0
S3	2009	2009	2009	2	0	2	Export	152	Chile	CHL	400	Jordan	JOR								08	ANIMAL FEED STUFF	1	No Quantity							137985			0
S3	2009	2009	2009	2	0	2	Export	152	Chile	CHL	404	Kenya	KEN								08	ANIMAL FEED STUFF	1	No Quantity							126000			0
S3	2009	2009	2009	2	0	2	Export	152	Chile	CHL	408	Dem. People's Rep. of Korea	PRK								08	ANIMAL FEED STUFF	1	No Quantity							161			0
S3	2009	2009	2009	2	0	2	Export	152	Chile	CHL	410	Rep. of Korea	KOR								08	ANIMAL FEED STUFF	1	No Quantity							33854377			0
S3	2009	2009	2009	2	0	2	Export	152	Chile	CHL	414	Kuwait	KWT								08	ANIMAL FEED STUFF	1	No Quantity							13353			0
S3	2009	2009	2009	2	0	2	Export	152	Chile	CHL	422	Lebanon	LBN								08	ANIMAL FEED STUFF	1	No Quantity							774755			0
S3	2009	2009	2009	2	0	2	Export	152	Chile	CHL	458	Malaysia	MYS								08	ANIMAL FEED STUFF	1	No Quantity							700985			0
S3	2009	2009	2009	2	0	2	Export	152	Chile	CHL	484	Mexico	MEX								08	ANIMAL FEED STUFF	1	No Quantity							4969094			0
S3	2009	2009	2009	2	0	2	Export	152	Chile	CHL	490	Other Asia, nes									08	ANIMAL FEED STUFF	1	No Quantity							21595263			0
S3	2009	2009	2009	2	0	2	Export	152	Chile	CHL	533	Aruba	ABW								08	ANIMAL FEED STUFF	1	No Quantity							17814			0
S3	2009	2009	2009	2	0	2	Export	152	Chile	CHL	540	New Caledonia	NCL								08	ANIMAL FEED STUFF	1	No Quantity							118536			0
S3	2009	2009	2009	2	0	2	Export	152	Chile	CHL	554	New Zealand	NZL								08	ANIMAL FEED STUFF	1	No Quantity							4618159			0
S3	2009	2009	2009	2	0	2	Export	152	Chile	CHL	579	Norway	NOR								08	ANIMAL FEED STUFF	1	No Quantity							1899			0
S3	2009	2009	2009	2	0	2	Export	152	Chile	CHL	591	Panama	PAN								08	ANIMAL FEED STUFF	1	No Quantity							124516			0
S3	2009	2009	2009	2	0	2	Export	152	Chile	CHL	600	Paraguay	PRY								08	ANIMAL FEED STUFF	1	No Quantity							79943			0
S3	2009	2009	2009	2	0	2	Export	152	Chile	CHL	604	Peru	PER								08	ANIMAL FEED STUFF	1	No Quantity							1718641			0
S3	2009	2009	2009	2	0	2	Export	152	Chile	CHL	608	Philippines	PHL								08	ANIMAL FEED STUFF	1	No Quantity							1387450			0
S3	2009	2009	2009	2	0	2	Export	152	Chile	CHL	620	Portugal	PRT								08	ANIMAL FEED STUFF	1	No Quantity							1557627			0
S3	2009	2009	2009	2	0	2	Export	152	Chile	CHL	643	Russian Federation	RUS								08	ANIMAL FEED STUFF	1	No Quantity							91311			0
S3	2009	2009	2009	2	0	2	Export	152	Chile	CHL	682	Saudi Arabia	SAU								08	ANIMAL FEED STUFF	1	No Quantity							33775			0
S3	2009	2009	2009	2	0	2	Export	152	Chile	CHL	699	India	IND								08	ANIMAL FEED STUFF	1	No Quantity							1151803			0
S3	2009	2009	2009	2	0	2	Export	152	Chile	CHL	704	Viet Nam	VNM								08	ANIMAL FEED STUFF	1	No Quantity							17940119			0
S3	2009	2009	2009	2	0	2	Export	152	Chile	CHL	710	South Africa	ZAF								08	ANIMAL FEED STUFF	1	No Quantity							59039			0
S3	2009	2009	2009	2	0	2	Export	152	Chile	CHL	724	Spain	ESP								08	ANIMAL FEED STUFF	1	No Quantity							31989056			0
S3	2009	2009	2009	2	0	2	Export	152	Chile	CHL	764	Thailand	THA								08	ANIMAL FEED STUFF	1	No Quantity							170143			0
S3	2009	2009	2009	2	0	2	Export	152	Chile	CHL	784	United Arab Emirates	ARE								08	ANIMAL FEED STUFF	1	No Quantity							83655			0
S3	2009	2009	2009	2	0	2	Export	152	Chile	CHL	792	Turkey	TUR								08	ANIMAL FEED STUFF	1	No Quantity							546311			0
S3	2009	2009	2009	2	0	2	Export	152	Chile	CHL	818	Egypt	EGY								08	ANIMAL FEED STUFF	1	No Quantity							2847382			0
S3	2009	2009	2009	2	0	2	Export	152	Chile	CHL	826	United Kingdom	GBR								08	ANIMAL FEED STUFF	1	No Quantity							4602544			0
S3	2009	2009	2009	2	0	2	Export	152	Chile	CHL	842	USA	USA								08	ANIMAL FEED STUFF	1	No Quantity							6236406			0
S3	2009	2009	2009	2	0	2	Export	152	Chile	CHL	858	Uruguay	URY								08	ANIMAL FEED STUFF	1	No Quantity							97663			0
S3	2009	2009	2009	2	0	2	Export	152	Chile	CHL	862	Venezuela	VEN								08	ANIMAL FEED STUFF	1	No Quantity							2273577			0
S3	2009	2009	2009	2	0	2	Export	152	Chile	CHL	887	Yemen	YEM								08	ANIMAL FEED STUFF	1	No Quantity							9008			0
S3	2009	2009	2009	2	0	2	Export	152	Chile	CHL	899	Areas, nes									08	ANIMAL FEED STUFF	1	No Quantity							21790			0
S3	2009	2009	2009	2	0	2	Export	156	China	CHN	0	World	WLD								08	ANIMAL FEED STUFF	1	No Quantity							1784052960			0
S3	2009	2009	2009	2	0	2	Export	156	China	CHN	12	Algeria	DZA								08	ANIMAL FEED STUFF	1	No Quantity							7232			0
S3	2009	2009	2009	2	0	2	Export	156	China	CHN	20	Andorra	AND								08	ANIMAL FEED STUFF	1	No Quantity							4983			0
S3	2009	2009	2009	2	0	2	Export	156	China	CHN	32	Argentina	ARG								08	ANIMAL FEED STUFF	1	No Quantity							3296085			0
S3	2009	2009	2009	2	0	2	Export	156	China	CHN	36	Australia	AUS								08	ANIMAL FEED STUFF	1	No Quantity							11092148			0
S3	2009	2009	2009	2	0	2	Export	156	China	CHN	44	Bahamas	BHS								08	ANIMAL FEED STUFF	1	No Quantity							17000			0
S3	2009	2009	2009	2	0	2	Export	156	China	CHN	48	Bahrain	BHR								08	ANIMAL FEED STUFF	1	No Quantity							6082			0
S3	2009	2009	2009	2	0	2	Export	156	China	CHN	50	Bangladesh	BGD								08	ANIMAL FEED STUFF	1	No Quantity							1336872			0
S3	2009	2009	2009	2	0	2	Export	156	China	CHN	56	Belgium	BEL								08	ANIMAL FEED STUFF	1	No Quantity							21576247			0
S3	2009	2009	2009	2	0	2	Export	156	China	CHN	68	Bolivia (Plurinational State of)	BOL								08	ANIMAL FEED STUFF	1	No Quantity							72457			0
S3	2009	2009	2009	2	0	2	Export	156	China	CHN	70	Bosnia Herzegovina	BIH								08	ANIMAL FEED STUFF	1	No Quantity							4667			0
S3	2009	2009	2009	2	0	2	Export	156	China	CHN	76	Brazil	BRA								08	ANIMAL FEED STUFF	1	No Quantity							21250945			0
S3	2009	2009	2009	2	0	2	Export	156	China	CHN	96	Brunei Darussalam	BRN								08	ANIMAL FEED STUFF	1	No Quantity							50000			0
S3	2009	2009	2009	2	0	2	Export	156	China	CHN	100	Bulgaria	BGR								08	ANIMAL FEED STUFF	1	No Quantity							150504			0
S3	2009	2009	2009	2	0	2	Export	156	China	CHN	104	Myanmar	MMR								08	ANIMAL FEED STUFF	1	No Quantity							316754			0
S3	2009	2009	2009	2	0	2	Export	156	China	CHN	112	Belarus	BLR								08	ANIMAL FEED STUFF	1	No Quantity							329973			0
S3	2009	2009	2009	2	0	2	Export	156	China	CHN	116	Cambodia	KHM								08	ANIMAL FEED STUFF	1	No Quantity							142504			0
S3	2009	2009	2009	2	0	2	Export	156	China	CHN	124	Canada	CAN								08	ANIMAL FEED STUFF	1	No Quantity							17568810			0
S3	2009	2009	2009	2	0	2	Export	156	China	CHN	140	Central African Rep.	CAF								08	ANIMAL FEED STUFF	1	No Quantity							14591			0
S3	2009	2009	2009	2	0	2	Export	156	China	CHN	144	Sri Lanka	LKA								08	ANIMAL FEED STUFF	1	No Quantity							524568			0
S3	2009	2009	2009	2	0	2	Export	156	China	CHN	152	Chile	CHL								08	ANIMAL FEED STUFF	1	No Quantity							2122106			0
S3	2009	2009	2009	2	0	2	Export	156	China	CHN	170	Colombia	COL								08	ANIMAL FEED STUFF	1	No Quantity							7355432			0
S3	2009	2009	2009	2	0	2	Export	156	China	CHN	188	Costa Rica	CRI								08	ANIMAL FEED STUFF	1	No Quantity							787839			0
S3	2009	2009	2009	2	0	2	Export	156	China	CHN	191	Croatia	HRV								08	ANIMAL FEED STUFF	1	No Quantity							458699			0
S3	2009	2009	2009	2	0	2	Export	156	China	CHN	192	Cuba	CUB								08	ANIMAL FEED STUFF	1	No Quantity							237085			0
S3	2009	2009	2009	2	0	2	Export	156	China	CHN	196	Cyprus	CYP								08	ANIMAL FEED STUFF	1	No Quantity							144206			0
S3	2009	2009	2009	2	0	2	Export	156	China	CHN	203	Czechia	CZE								08	ANIMAL FEED STUFF	1	No Quantity							2343350			0
S3	2009	2009	2009	2	0	2	Export	156	China	CHN	208	Denmark	DNK								08	ANIMAL FEED STUFF	1	No Quantity							5585377			0
S3	2009	2009	2009	2	0	2	Export	156	China	CHN	214	Dominican Rep.	DOM								08	ANIMAL FEED STUFF	1	No Quantity							289225			0
S3	2009	2009	2009	2	0	2	Export	156	China	CHN	218	Ecuador	ECU								08	ANIMAL FEED STUFF	1	No Quantity							783730			0
S3	2009	2009	2009	2	0	2	Export	156	China	CHN	222	El Salvador	SLV								08	ANIMAL FEED STUFF	1	No Quantity							234121			0
S3	2009	2009	2009	2	0	2	Export	156	China	CHN	246	Finland	FIN								08	ANIMAL FEED STUFF	1	No Quantity							3429556			0
S3	2009	2009	2009	2	0	2	Export	156	China	CHN	251	France	FRA								08	ANIMAL FEED STUFF	1	No Quantity							5107935			0
S3	2009	2009	2009	2	0	2	Export	156	China	CHN	268	Georgia	GEO								08	ANIMAL FEED STUFF	1	No Quantity							30735			0
S3	2009	2009	2009	2	0	2	Export	156	China	CHN	276	Germany	DEU								08	ANIMAL FEED STUFF	1	No Quantity							25887844			0
S3	2009	2009	2009	2	0	2	Export	156	China	CHN	288	Ghana	GHA								08	ANIMAL FEED STUFF	1	No Quantity							6744			0
S3	2009	2009	2009	2	0	2	Export	156	China	CHN	300	Greece	GRC								08	ANIMAL FEED STUFF	1	No Quantity							912520			0
S3	2009	2009	2009	2	0	2	Export	156	China	CHN	320	Guatemala	GTM								08	ANIMAL FEED STUFF	1	No Quantity							495524			0
S3	2009	2009	2009	2	0	2	Export	156	China	CHN	340	Honduras	HND								08	ANIMAL FEED STUFF	1	No Quantity							168219			0
S3	2009	2009	2009	2	0	2	Export	156	China	CHN	344	China, Hong Kong SAR	HKG								08	ANIMAL FEED STUFF	1	No Quantity							9637225			0
S3	2009	2009	2009	2	0	2	Export	156	China	CHN	348	Hungary	HUN								08	ANIMAL FEED STUFF	1	No Quantity							280652			0
S3	2009	2009	2009	2	0	2	Export	156	China	CHN	352	Iceland	ISL								08	ANIMAL FEED STUFF	1	No Quantity							52830			0
S3	2009	2009	2009	2	0	2	Export	156	China	CHN	360	Indonesia	IDN								08	ANIMAL FEED STUFF	1	No Quantity							37930650			0
S3	2009	2009	2009	2	0	2	Export	156	China	CHN	364	Iran	IRN								08	ANIMAL FEED STUFF	1	No Quantity							3676597			0
S3	2009	2009	2009	2	0	2	Export	156	China	CHN	368	Iraq	IRQ								08	ANIMAL FEED STUFF	1	No Quantity							11273			0
S3	2009	2009	2009	2	0	2	Export	156	China	CHN	372	Ireland	IRL								08	ANIMAL FEED STUFF	1	No Quantity							303186			0
S3	2009	2009	2009	2	0	2	Export	156	China	CHN	376	Israel	ISR								08	ANIMAL FEED STUFF	1	No Quantity							4358947			0
S3	2009	2009	2009	2	0	2	Export	156	China	CHN	381	Italy	ITA								08	ANIMAL FEED STUFF	1	No Quantity							6061648			0
S3	2009	2009	2009	2	0	2	Export	156	China	CHN	392	Japan	JPN								08	ANIMAL FEED STUFF	1	No Quantity							602369405			0
S3	2009	2009	2009	2	0	2	Export	156	China	CHN	398	Kazakhstan	KAZ								08	ANIMAL FEED STUFF	1	No Quantity							221654			0
S3	2009	2009	2009	2	0	2	Export	156	China	CHN	400	Jordan	JOR								08	ANIMAL FEED STUFF	1	No Quantity							535878			0
S3	2009	2009	2009	2	0	2	Export	156	China	CHN	404	Kenya	KEN								08	ANIMAL FEED STUFF	1	No Quantity							67348			0
S3	2009	2009	2009	2	0	2	Export	156	China	CHN	408	Dem. People's Rep. of Korea	PRK								08	ANIMAL FEED STUFF	1	No Quantity							5598153			0
S3	2009	2009	2009	2	0	2	Export	156	China	CHN	410	Rep. of Korea	KOR								08	ANIMAL FEED STUFF	1	No Quantity							276197683			0
S3	2009	2009	2009	2	0	2	Export	156	China	CHN	414	Kuwait	KWT								08	ANIMAL FEED STUFF	1	No Quantity							234638			0
S3	2009	2009	2009	2	0	2	Export	156	China	CHN	422	Lebanon	LBN								08	ANIMAL FEED STUFF	1	No Quantity							176998			0
S3	2009	2009	2009	2	0	2	Export	156	China	CHN	428	Latvia	LVA								08	ANIMAL FEED STUFF	1	No Quantity							323928			0
S3	2009	2009	2009	2	0	2	Export	156	China	CHN	440	Lithuania	LTU								08	ANIMAL FEED STUFF	1	No Quantity							926269			0
S3	2009	2009	2009	2	0	2	Export	156	China	CHN	446	China, Macao SAR	MAC								08	ANIMAL FEED STUFF	1	No Quantity							48474			0
S3	2009	2009	2009	2	0	2	Export	156	China	CHN	450	Madagascar	MDG								08	ANIMAL FEED STUFF	1	No Quantity							255885			0
S3	2009	2009	2009	2	0	2	Export	156	China	CHN	458	Malaysia	MYS								08	ANIMAL FEED STUFF	1	No Quantity							31827665			0
S3	2009	2009	2009	2	0	2	Export	156	China	CHN	462	Maldives	MDV								08	ANIMAL FEED STUFF	1	No Quantity							2325			0
S3	2009	2009	2009	2	0	2	Export	156	China	CHN	470	Malta	MLT								08	ANIMAL FEED STUFF	1	No Quantity							39349			0
S3	2009	2009	2009	2	0	2	Export	156	China	CHN	480	Mauritius	MUS								08	ANIMAL FEED STUFF	1	No Quantity							51155			0
S3	2009	2009	2009	2	0	2	Export	156	China	CHN	484	Mexico	MEX								08	ANIMAL FEED STUFF	1	No Quantity							6184586			0
S3	2009	2009	2009	2	0	2	Export	156	China	CHN	490	Other Asia, nes									08	ANIMAL FEED STUFF	1	No Quantity							19222521			0
S3	2009	2009	2009	2	0	2	Export	156	China	CHN	496	Mongolia	MNG								08	ANIMAL FEED STUFF	1	No Quantity							1408292			0
S3	2009	2009	2009	2	0	2	Export	156	China	CHN	504	Morocco	MAR								08	ANIMAL FEED STUFF	1	No Quantity							47320			0
S3	2009	2009	2009	2	0	2	Export	156	China	CHN	512	Oman	OMN								08	ANIMAL FEED STUFF	1	No Quantity							165109			0
S3	2009	2009	2009	2	0	2	Export	156	China	CHN	524	Nepal	NPL								08	ANIMAL FEED STUFF	1	No Quantity							26182			0
S3	2009	2009	2009	2	0	2	Export	156	China	CHN	528	Netherlands	NLD								08	ANIMAL FEED STUFF	1	No Quantity							28815342			0
S3	2009	2009	2009	2	0	2	Export	156	China	CHN	530	Neth. Antilles	ANT								08	ANIMAL FEED STUFF	1	No Quantity							7094			0
S3	2009	2009	2009	2	0	2	Export	156	China	CHN	548	Vanuatu	VUT								08	ANIMAL FEED STUFF	1	No Quantity							39160			0
S3	2009	2009	2009	2	0	2	Export	156	China	CHN	554	New Zealand	NZL								08	ANIMAL FEED STUFF	1	No Quantity							1169956			0
S3	2009	2009	2009	2	0	2	Export	156	China	CHN	566	Nigeria	NGA								08	ANIMAL FEED STUFF	1	No Quantity							273560			0
S3	2009	2009	2009	2	0	2	Export	156	China	CHN	579	Norway	NOR								08	ANIMAL FEED STUFF	1	No Quantity							970643			0
S3	2009	2009	2009	2	0	2	Export	156	China	CHN	586	Pakistan	PAK								08	ANIMAL FEED STUFF	1	No Quantity							8957760			0
S3	2009	2009	2009	2	0	2	Export	156	China	CHN	591	Panama	PAN								08	ANIMAL FEED STUFF	1	No Quantity							558601			0
S3	2009	2009	2009	2	0	2	Export	156	China	CHN	600	Paraguay	PRY								08	ANIMAL FEED STUFF	1	No Quantity							11360			0
S3	2009	2009	2009	2	0	2	Export	156	China	CHN	604	Peru	PER								08	ANIMAL FEED STUFF	1	No Quantity							1777095			0
S3	2009	2009	2009	2	0	2	Export	156	China	CHN	608	Philippines	PHL								08	ANIMAL FEED STUFF	1	No Quantity							13062381			0
S3	2009	2009	2009	2	0	2	Export	156	China	CHN	616	Poland	POL								08	ANIMAL FEED STUFF	1	No Quantity							1938079			0
S3	2009	2009	2009	2	0	2	Export	156	China	CHN	620	Portugal	PRT								08	ANIMAL FEED STUFF	1	No Quantity							309337			0
S3	2009	2009	2009	2	0	2	Export	156	China	CHN	634	Qatar	QAT								08	ANIMAL FEED STUFF	1	No Quantity							1747			0
S3	2009	2009	2009	2	0	2	Export	156	China	CHN	642	Romania	ROU								08	ANIMAL FEED STUFF	1	No Quantity							229113			0
S3	2009	2009	2009	2	0	2	Export	156	China	CHN	643	Russian Federation	RUS								08	ANIMAL FEED STUFF	1	No Quantity							5366729			0
S3	2009	2009	2009	2	0	2	Export	156	China	CHN	682	Saudi Arabia	SAU								08	ANIMAL FEED STUFF	1	No Quantity							1654427			0
S3	2009	2009	2009	2	0	2	Export	156	China	CHN	688	Serbia	SRB								08	ANIMAL FEED STUFF	1	No Quantity							113775			0
S3	2009	2009	2009	2	0	2	Export	156	China	CHN	699	India	IND								08	ANIMAL FEED STUFF	1	No Quantity							7463480			0
S3	2009	2009	2009	2	0	2	Export	156	China	CHN	702	Singapore	SGP								08	ANIMAL FEED STUFF	1	No Quantity							4361780			0
S3	2009	2009	2009	2	0	2	Export	156	China	CHN	703	Slovakia	SVK								08	ANIMAL FEED STUFF	1	No Quantity							379329			0
S3	2009	2009	2009	2	0	2	Export	156	China	CHN	704	Viet Nam	VNM								08	ANIMAL FEED STUFF	1	No Quantity							121345343			0
S3	2009	2009	2009	2	0	2	Export	156	China	CHN	705	Slovenia	SVN								08	ANIMAL FEED STUFF	1	No Quantity							277819			0
S3	2009	2009	2009	2	0	2	Export	156	China	CHN	710	South Africa	ZAF								08	ANIMAL FEED STUFF	1	No Quantity							3674634			0
S3	2009	2009	2009	2	0	2	Export	156	China	CHN	724	Spain	ESP								08	ANIMAL FEED STUFF	1	No Quantity							9394597			0
S3	2009	2009	2009	2	0	2	Export	156	China	CHN	736	Fmr Sudan	SDN								08	ANIMAL FEED STUFF	1	No Quantity							23944			0
S3	2009	2009	2009	2	0	2	Export	156	China	CHN	752	Sweden	SWE								08	ANIMAL FEED STUFF	1	No Quantity							2728583			0
S3	2009	2009	2009	2	0	2	Export	156	China	CHN	757	Switzerland	CHE								08	ANIMAL FEED STUFF	1	No Quantity							2145771			0
S3	2009	2009	2009	2	0	2	Export	156	China	CHN	760	Syria	SYR								08	ANIMAL FEED STUFF	1	No Quantity							1522127			0
S3	2009	2009	2009	2	0	2	Export	156	China	CHN	764	Thailand	THA								08	ANIMAL FEED STUFF	1	No Quantity							52456177			0
S3	2009	2009	2009	2	0	2	Export	156	China	CHN	776	Tonga	TON								08	ANIMAL FEED STUFF	1	No Quantity							1566			0
S3	2009	2009	2009	2	0	2	Export	156	China	CHN	780	Trinidad and Tobago	TTO								08	ANIMAL FEED STUFF	1	No Quantity							15878			0
S3	2009	2009	2009	2	0	2	Export	156	China	CHN	784	United Arab Emirates	ARE								08	ANIMAL FEED STUFF	1	No Quantity							283751			0
S3	2009	2009	2009	2	0	2	Export	156	China	CHN	788	Tunisia	TUN								08	ANIMAL FEED STUFF	1	No Quantity							183999			0
S3	2009	2009	2009	2	0	2	Export	156	China	CHN	792	Turkey	TUR								08	ANIMAL FEED STUFF	1	No Quantity							3457842			0
S3	2009	2009	2009	2	0	2	Export	156	China	CHN	804	Ukraine	UKR								08	ANIMAL FEED STUFF	1	No Quantity							692756			0
S3	2009	2009	2009	2	0	2	Export	156	China	CHN	818	Egypt	EGY								08	ANIMAL FEED STUFF	1	No Quantity							1807327			0
S3	2009	2009	2009	2	0	2	Export	156	China	CHN	826	United Kingdom	GBR								08	ANIMAL FEED STUFF	1	No Quantity							36747321			0
S3	2009	2009	2009	2	0	2	Export	156	China	CHN	834	United Rep. of Tanzania	TZA								08	ANIMAL FEED STUFF	1	No Quantity							11730			0
S3	2009	2009	2009	2	0	2	Export	156	China	CHN	842	USA	USA								08	ANIMAL FEED STUFF	1	No Quantity							324984168			0
S3	2009	2009	2009	2	0	2	Export	156	China	CHN	858	Uruguay	URY								08	ANIMAL FEED STUFF	1	No Quantity							332462			0
S3	2009	2009	2009	2	0	2	Export	156	China	CHN	862	Venezuela	VEN								08	ANIMAL FEED STUFF	1	No Quantity							2056813			0
S3	2009	2009	2009	2	0	2	Export	156	China	CHN	887	Yemen	YEM								08	ANIMAL FEED STUFF	1	No Quantity							61110			0
S3	2009	2009	2009	2	0	2	Export	152	Chile	CHL	0	World	WLD								09	MISC.EDIBLE PRODUCTS ETC	1	No Quantity							317640501			0
S3	2009	2009	2009	2	0	2	Export	152	Chile	CHL	28	Antigua and Barbuda	ATG								09	MISC.EDIBLE PRODUCTS ETC	1	No Quantity							114467			0
S3	2009	2009	2009	2	0	2	Export	152	Chile	CHL	32	Argentina	ARG								09	MISC.EDIBLE PRODUCTS ETC	1	No Quantity							10736126			0
S3	2009	2009	2009	2	0	2	Export	152	Chile	CHL	36	Australia	AUS								09	MISC.EDIBLE PRODUCTS ETC	1	No Quantity							407351			0
S3	2009	2009	2009	2	0	2	Export	152	Chile	CHL	52	Barbados	BRB								09	MISC.EDIBLE PRODUCTS ETC	1	No Quantity							483448			0
S3	2009	2009	2009	2	0	2	Export	152	Chile	CHL	56	Belgium	BEL								09	MISC.EDIBLE PRODUCTS ETC	1	No Quantity							17533			0
S3	2009	2009	2009	2	0	2	Export	152	Chile	CHL	68	Bolivia (Plurinational State of)	BOL								09	MISC.EDIBLE PRODUCTS ETC	1	No Quantity							21301602			0
S3	2009	2009	2009	2	0	2	Export	152	Chile	CHL	76	Brazil	BRA								09	MISC.EDIBLE PRODUCTS ETC	1	No Quantity							7775830			0
S3	2009	2009	2009	2	0	2	Export	152	Chile	CHL	84	Belize	BLZ								09	MISC.EDIBLE PRODUCTS ETC	1	No Quantity							56246			0
S3	2009	2009	2009	2	0	2	Export	152	Chile	CHL	124	Canada	CAN								09	MISC.EDIBLE PRODUCTS ETC	1	No Quantity							279879			0
S3	2009	2009	2009	2	0	2	Export	152	Chile	CHL	132	Cabo Verde	CPV								09	MISC.EDIBLE PRODUCTS ETC	1	No Quantity							96875			0
S3	2009	2009	2009	2	0	2	Export	152	Chile	CHL	156	China	CHN								09	MISC.EDIBLE PRODUCTS ETC	1	No Quantity							52000			0
S3	2009	2009	2009	2	0	2	Export	152	Chile	CHL	170	Colombia	COL								09	MISC.EDIBLE PRODUCTS ETC	1	No Quantity							7734471			0
S3	2009	2009	2009	2	0	2	Export	152	Chile	CHL	188	Costa Rica	CRI								09	MISC.EDIBLE PRODUCTS ETC	1	No Quantity							3805850			0
S3	2009	2009	2009	2	0	2	Export	152	Chile	CHL	192	Cuba	CUB								09	MISC.EDIBLE PRODUCTS ETC	1	No Quantity							1204896			0
S3	2009	2009	2009	2	0	2	Export	152	Chile	CHL	203	Czechia	CZE								09	MISC.EDIBLE PRODUCTS ETC	1	No Quantity							1796			0
S3	2009	2009	2009	2	0	2	Export	152	Chile	CHL	212	Dominica	DMA								09	MISC.EDIBLE PRODUCTS ETC	1	No Quantity							1226			0
S3	2009	2009	2009	2	0	2	Export	152	Chile	CHL	214	Dominican Rep.	DOM								09	MISC.EDIBLE PRODUCTS ETC	1	No Quantity							3245547			0
S3	2009	2009	2009	2	0	2	Export	152	Chile	CHL	218	Ecuador	ECU								09	MISC.EDIBLE PRODUCTS ETC	1	No Quantity							44655570			0
S3	2009	2009	2009	2	0	2	Export	152	Chile	CHL	222	El Salvador	SLV								09	MISC.EDIBLE PRODUCTS ETC	1	No Quantity							1732319			0
S3	2009	2009	2009	2	0	2	Export	152	Chile	CHL	251	France	FRA								09	MISC.EDIBLE PRODUCTS ETC	1	No Quantity							3342			0
S3	2009	2009	2009	2	0	2	Export	152	Chile	CHL	258	French Polynesia	PYF								09	MISC.EDIBLE PRODUCTS ETC	1	No Quantity							924			0
S3	2009	2009	2009	2	0	2	Export	152	Chile	CHL	276	Germany	DEU								09	MISC.EDIBLE PRODUCTS ETC	1	No Quantity							3649			0
S3	2009	2009	2009	2	0	2	Export	152	Chile	CHL	320	Guatemala	GTM								09	MISC.EDIBLE PRODUCTS ETC	1	No Quantity							6291763			0
S3	2009	2009	2009	2	0	2	Export	152	Chile	CHL	328	Guyana	GUY								09	MISC.EDIBLE PRODUCTS ETC	1	No Quantity							245495			0
S3	2009	2009	2009	2	0	2	Export	152	Chile	CHL	332	Haiti	HTI								09	MISC.EDIBLE PRODUCTS ETC	1	No Quantity							296015			0
S3	2009	2009	2009	2	0	2	Export	152	Chile	CHL	340	Honduras	HND								09	MISC.EDIBLE PRODUCTS ETC	1	No Quantity							4623508			0
S3	2009	2009	2009	2	0	2	Export	152	Chile	CHL	360	Indonesia	IDN								09	MISC.EDIBLE PRODUCTS ETC	1	No Quantity							222623			0
S3	2009	2009	2009	2	0	2	Export	152	Chile	CHL	376	Israel	ISR								09	MISC.EDIBLE PRODUCTS ETC	1	No Quantity							220406			0
S3	2009	2009	2009	2	0	2	Export	152	Chile	CHL	381	Italy	ITA								09	MISC.EDIBLE PRODUCTS ETC	1	No Quantity							66175			0
S3	2009	2009	2009	2	0	2	Export	152	Chile	CHL	388	Jamaica	JAM								09	MISC.EDIBLE PRODUCTS ETC	1	No Quantity							1448621			0
S3	2009	2009	2009	2	0	2	Export	152	Chile	CHL	392	Japan	JPN								09	MISC.EDIBLE PRODUCTS ETC	1	No Quantity							116912			0
S3	2009	2009	2009	2	0	2	Export	152	Chile	CHL	410	Rep. of Korea	KOR								09	MISC.EDIBLE PRODUCTS ETC	1	No Quantity							83120			0
S3	2009	2009	2009	2	0	2	Export	152	Chile	CHL	458	Malaysia	MYS								09	MISC.EDIBLE PRODUCTS ETC	1	No Quantity							523			0
S3	2009	2009	2009	2	0	2	Export	152	Chile	CHL	484	Mexico	MEX								09	MISC.EDIBLE PRODUCTS ETC	1	No Quantity							74768235			0
S3	2009	2009	2009	2	0	2	Export	152	Chile	CHL	528	Netherlands	NLD								09	MISC.EDIBLE PRODUCTS ETC	1	No Quantity							32000			0
S3	2009	2009	2009	2	0	2	Export	152	Chile	CHL	530	Neth. Antilles	ANT								09	MISC.EDIBLE PRODUCTS ETC	1	No Quantity							78342			0
S3	2009	2009	2009	2	0	2	Export	152	Chile	CHL	533	Aruba	ABW								09	MISC.EDIBLE PRODUCTS ETC	1	No Quantity							60042			0
S3	2009	2009	2009	2	0	2	Export	152	Chile	CHL	554	New Zealand	NZL								09	MISC.EDIBLE PRODUCTS ETC	1	No Quantity							182129			0
S3	2009	2009	2009	2	0	2	Export	152	Chile	CHL	558	Nicaragua	NIC								09	MISC.EDIBLE PRODUCTS ETC	1	No Quantity							1171581			0
S3	2009	2009	2009	2	0	2	Export	152	Chile	CHL	562	Niger	NER								09	MISC.EDIBLE PRODUCTS ETC	1	No Quantity							83200			0
S3	2009	2009	2009	2	0	2	Export	152	Chile	CHL	566	Nigeria	NGA								09	MISC.EDIBLE PRODUCTS ETC	1	No Quantity							416689			0
S3	2009	2009	2009	2	0	2	Export	152	Chile	CHL	591	Panama	PAN								09	MISC.EDIBLE PRODUCTS ETC	1	No Quantity							4762333			0
S3	2009	2009	2009	2	0	2	Export	152	Chile	CHL	600	Paraguay	PRY								09	MISC.EDIBLE PRODUCTS ETC	1	No Quantity							13535314			0
S3	2009	2009	2009	2	0	2	Export	152	Chile	CHL	604	Peru	PER								09	MISC.EDIBLE PRODUCTS ETC	1	No Quantity							64955573			0
S3	2009	2009	2009	2	0	2	Export	152	Chile	CHL	620	Portugal	PRT								09	MISC.EDIBLE PRODUCTS ETC	1	No Quantity							672			0
S3	2009	2009	2009	2	0	2	Export	152	Chile	CHL	659	Saint Kitts and Nevis	KNA								09	MISC.EDIBLE PRODUCTS ETC	1	No Quantity							57880			0
S3	2009	2009	2009	2	0	2	Export	152	Chile	CHL	662	Saint Lucia	LCA								09	MISC.EDIBLE PRODUCTS ETC	1	No Quantity							271112			0
S3	2009	2009	2009	2	0	2	Export	152	Chile	CHL	670	Saint Vincent and the Grenadines	VCT								09	MISC.EDIBLE PRODUCTS ETC	1	No Quantity							228213			0
S3	2009	2009	2009	2	0	2	Export	152	Chile	CHL	699	India	IND								09	MISC.EDIBLE PRODUCTS ETC	1	No Quantity							144030			0
S3	2009	2009	2009	2	0	2	Export	152	Chile	CHL	704	Viet Nam	VNM								09	MISC.EDIBLE PRODUCTS ETC	1	No Quantity							818096			0
S3	2009	2009	2009	2	0	2	Export	152	Chile	CHL	710	South Africa	ZAF								09	MISC.EDIBLE PRODUCTS ETC	1	No Quantity							10804			0
S3	2009	2009	2009	2	0	2	Export	152	Chile	CHL	724	Spain	ESP								09	MISC.EDIBLE PRODUCTS ETC	1	No Quantity							16323			0
S3	2009	2009	2009	2	0	2	Export	152	Chile	CHL	740	Suriname	SUR								09	MISC.EDIBLE PRODUCTS ETC	1	No Quantity							204353			0
S3	2009	2009	2009	2	0	2	Export	152	Chile	CHL	752	Sweden	SWE								09	MISC.EDIBLE PRODUCTS ETC	1	No Quantity							85204			0
S3	2009	2009	2009	2	0	2	Export	152	Chile	CHL	757	Switzerland	CHE								09	MISC.EDIBLE PRODUCTS ETC	1	No Quantity							3771			0
S3	2009	2009	2009	2	0	2	Export	152	Chile	CHL	780	Trinidad and Tobago	TTO								09	MISC.EDIBLE PRODUCTS ETC	1	No Quantity							3692377			0
S3	2009	2009	2009	2	0	2	Export	152	Chile	CHL	784	United Arab Emirates	ARE								09	MISC.EDIBLE PRODUCTS ETC	1	No Quantity							3491			0
S3	2009	2009	2009	2	0	2	Export	152	Chile	CHL	792	Turkey	TUR								09	MISC.EDIBLE PRODUCTS ETC	1	No Quantity							79830			0
S3	2009	2009	2009	2	0	2	Export	152	Chile	CHL	826	United Kingdom	GBR								09	MISC.EDIBLE PRODUCTS ETC	1	No Quantity							996390			0
S3	2009	2009	2009	2	0	2	Export	152	Chile	CHL	842	USA	USA								09	MISC.EDIBLE PRODUCTS ETC	1	No Quantity							9594012			0
S3	2009	2009	2009	2	0	2	Export	152	Chile	CHL	858	Uruguay	URY								09	MISC.EDIBLE PRODUCTS ETC	1	No Quantity							13796411			0
S3	2009	2009	2009	2	0	2	Export	152	Chile	CHL	862	Venezuela	VEN								09	MISC.EDIBLE PRODUCTS ETC	1	No Quantity							10148952			0
S3	2009	2009	2009	2	0	2	Export	152	Chile	CHL	882	Samoa	WSM								09	MISC.EDIBLE PRODUCTS ETC	1	No Quantity							39585			0
S3	2009	2009	2009	2	0	2	Export	152	Chile	CHL	899	Areas, nes									09	MISC.EDIBLE PRODUCTS ETC	1	No Quantity							77452			0
S3	2009	2009	2009	2	0	2	Export	156	China	CHN	0	World	WLD								09	MISC.EDIBLE PRODUCTS ETC	1	No Quantity							1838699375			0
S3	2009	2009	2009	2	0	2	Export	156	China	CHN	4	Afghanistan	AFG								09	MISC.EDIBLE PRODUCTS ETC	1	No Quantity							1329436			0
S3	2009	2009	2009	2	0	2	Export	156	China	CHN	8	Albania	ALB								09	MISC.EDIBLE PRODUCTS ETC	1	No Quantity							18689			0
S3	2009	2009	2009	2	0	2	Export	156	China	CHN	12	Algeria	DZA								09	MISC.EDIBLE PRODUCTS ETC	1	No Quantity							14522055			0
S3	2009	2009	2009	2	0	2	Export	156	China	CHN	24	Angola	AGO								09	MISC.EDIBLE PRODUCTS ETC	1	No Quantity							2352935			0
S3	2009	2009	2009	2	0	2	Export	156	China	CHN	28	Antigua and Barbuda	ATG								09	MISC.EDIBLE PRODUCTS ETC	1	No Quantity							440			0
S3	2009	2009	2009	2	0	2	Export	156	China	CHN	31	Azerbaijan	AZE								09	MISC.EDIBLE PRODUCTS ETC	1	No Quantity							55480			0
S3	2009	2009	2009	2	0	2	Export	156	China	CHN	32	Argentina	ARG								09	MISC.EDIBLE PRODUCTS ETC	1	No Quantity							2895747			0
S3	2009	2009	2009	2	0	2	Export	156	China	CHN	36	Australia	AUS								09	MISC.EDIBLE PRODUCTS ETC	1	No Quantity							75795903			0
S3	2009	2009	2009	2	0	2	Export	156	China	CHN	40	Austria	AUT								09	MISC.EDIBLE PRODUCTS ETC	1	No Quantity							913484			0
S3	2009	2009	2009	2	0	2	Export	156	China	CHN	44	Bahamas	BHS								09	MISC.EDIBLE PRODUCTS ETC	1	No Quantity							48565			0
S3	2009	2009	2009	2	0	2	Export	156	China	CHN	48	Bahrain	BHR								09	MISC.EDIBLE PRODUCTS ETC	1	No Quantity							209436			0
S3	2009	2009	2009	2	0	2	Export	156	China	CHN	50	Bangladesh	BGD								09	MISC.EDIBLE PRODUCTS ETC	1	No Quantity							6707257			0
S3	2009	2009	2009	2	0	2	Export	156	China	CHN	51	Armenia	ARM								09	MISC.EDIBLE PRODUCTS ETC	1	No Quantity							133420			0
S3	2009	2009	2009	2	0	2	Export	156	China	CHN	52	Barbados	BRB								09	MISC.EDIBLE PRODUCTS ETC	1	No Quantity							73883			0
S3	2009	2009	2009	2	0	2	Export	156	China	CHN	56	Belgium	BEL								09	MISC.EDIBLE PRODUCTS ETC	1	No Quantity							5787131			0
S3	2009	2009	2009	2	0	2	Export	156	China	CHN	68	Bolivia (Plurinational State of)	BOL								09	MISC.EDIBLE PRODUCTS ETC	1	No Quantity							38525			0
S3	2009	2009	2009	2	0	2	Export	156	China	CHN	72	Botswana	BWA								09	MISC.EDIBLE PRODUCTS ETC	1	No Quantity							5840			0
S3	2009	2009	2009	2	0	2	Export	156	China	CHN	76	Brazil	BRA								09	MISC.EDIBLE PRODUCTS ETC	1	No Quantity							10700361			0
S3	2009	2009	2009	2	0	2	Export	156	China	CHN	84	Belize	BLZ								09	MISC.EDIBLE PRODUCTS ETC	1	No Quantity							31757			0
S3	2009	2009	2009	2	0	2	Export	156	China	CHN	90	Solomon Isds	SLB								09	MISC.EDIBLE PRODUCTS ETC	1	No Quantity							2305410			0
S3	2009	2009	2009	2	0	2	Export	156	China	CHN	96	Brunei Darussalam	BRN								09	MISC.EDIBLE PRODUCTS ETC	1	No Quantity							649655			0
S3	2009	2009	2009	2	0	2	Export	156	China	CHN	100	Bulgaria	BGR								09	MISC.EDIBLE PRODUCTS ETC	1	No Quantity							1158274			0
S3	2009	2009	2009	2	0	2	Export	156	China	CHN	104	Myanmar	MMR								09	MISC.EDIBLE PRODUCTS ETC	1	No Quantity							11877027			0
S3	2009	2009	2009	2	0	2	Export	156	China	CHN	112	Belarus	BLR								09	MISC.EDIBLE PRODUCTS ETC	1	No Quantity							147463			0
S3	2009	2009	2009	2	0	2	Export	156	China	CHN	116	Cambodia	KHM								09	MISC.EDIBLE PRODUCTS ETC	1	No Quantity							1099050			0
S3	2009	2009	2009	2	0	2	Export	156	China	CHN	120	Cameroon	CMR								09	MISC.EDIBLE PRODUCTS ETC	1	No Quantity							2420556			0
S3	2009	2009	2009	2	0	2	Export	156	China	CHN	124	Canada	CAN								09	MISC.EDIBLE PRODUCTS ETC	1	No Quantity							36940615			0
S3	2009	2009	2009	2	0	2	Export	156	China	CHN	132	Cabo Verde	CPV								09	MISC.EDIBLE PRODUCTS ETC	1	No Quantity							23807			0
S3	2009	2009	2009	2	0	2	Export	156	China	CHN	140	Central African Rep.	CAF								09	MISC.EDIBLE PRODUCTS ETC	1	No Quantity							444			0
S3	2009	2009	2009	2	0	2	Export	156	China	CHN	144	Sri Lanka	LKA								09	MISC.EDIBLE PRODUCTS ETC	1	No Quantity							3601479			0
S3	2009	2009	2009	2	0	2	Export	156	China	CHN	152	Chile	CHL								09	MISC.EDIBLE PRODUCTS ETC	1	No Quantity							8654292			0
S3	2009	2009	2009	2	0	2	Export	156	China	CHN	170	Colombia	COL								09	MISC.EDIBLE PRODUCTS ETC	1	No Quantity							4694822			0
S3	2009	2009	2009	2	0	2	Export	156	China	CHN	174	Comoros	COM								09	MISC.EDIBLE PRODUCTS ETC	1	No Quantity							9937			0
S3	2009	2009	2009	2	0	2	Export	156	China	CHN	178	Congo	COG								09	MISC.EDIBLE PRODUCTS ETC	1	No Quantity							1240711			0
S3	2009	2009	2009	2	0	2	Export	156	China	CHN	180	Dem. Rep. of the Congo	COD								09	MISC.EDIBLE PRODUCTS ETC	1	No Quantity							2767285			0
S3	2009	2009	2009	2	0	2	Export	156	China	CHN	184	Cook Isds	COK								09	MISC.EDIBLE PRODUCTS ETC	1	No Quantity							4276			0
S3	2009	2009	2009	2	0	2	Export	156	China	CHN	188	Costa Rica	CRI								09	MISC.EDIBLE PRODUCTS ETC	1	No Quantity							637932			0
S3	2009	2009	2009	2	0	2	Export	156	China	CHN	191	Croatia	HRV								09	MISC.EDIBLE PRODUCTS ETC	1	No Quantity							221157			0
S3	2009	2009	2009	2	0	2	Export	156	China	CHN	192	Cuba	CUB								09	MISC.EDIBLE PRODUCTS ETC	1	No Quantity							355176			0
S3	2009	2009	2009	2	0	2	Export	156	China	CHN	196	Cyprus	CYP								09	MISC.EDIBLE PRODUCTS ETC	1	No Quantity							309939			0
S3	2009	2009	2009	2	0	2	Export	156	China	CHN	203	Czechia	CZE								09	MISC.EDIBLE PRODUCTS ETC	1	No Quantity							2034486			0
S3	2009	2009	2009	2	0	2	Export	156	China	CHN	204	Benin	BEN								09	MISC.EDIBLE PRODUCTS ETC	1	No Quantity							9281788			0
S3	2009	2009	2009	2	0	2	Export	156	China	CHN	208	Denmark	DNK								09	MISC.EDIBLE PRODUCTS ETC	1	No Quantity							2576382			0
S3	2009	2009	2009	2	0	2	Export	156	China	CHN	212	Dominica	DMA								09	MISC.EDIBLE PRODUCTS ETC	1	No Quantity							14753			0
S3	2009	2009	2009	2	0	2	Export	156	China	CHN	214	Dominican Rep.	DOM								09	MISC.EDIBLE PRODUCTS ETC	1	No Quantity							947879			0
S3	2009	2009	2009	2	0	2	Export	156	China	CHN	218	Ecuador	ECU								09	MISC.EDIBLE PRODUCTS ETC	1	No Quantity							1936183			0
S3	2009	2009	2009	2	0	2	Export	156	China	CHN	222	El Salvador	SLV								09	MISC.EDIBLE PRODUCTS ETC	1	No Quantity							165336			0
S3	2009	2009	2009	2	0	2	Export	156	China	CHN	226	Equatorial Guinea	GNQ								09	MISC.EDIBLE PRODUCTS ETC	1	No Quantity							29001			0
S3	2009	2009	2009	2	0	2	Export	156	China	CHN	231	Ethiopia	ETH								09	MISC.EDIBLE PRODUCTS ETC	1	No Quantity							936736			0
S3	2009	2009	2009	2	0	2	Export	156	China	CHN	232	Eritrea	ERI								09	MISC.EDIBLE PRODUCTS ETC	1	No Quantity							21819			0
S3	2009	2009	2009	2	0	2	Export	156	China	CHN	233	Estonia	EST								09	MISC.EDIBLE PRODUCTS ETC	1	No Quantity							27800			0
S3	2009	2009	2009	2	0	2	Export	156	China	CHN	242	Fiji	FJI								09	MISC.EDIBLE PRODUCTS ETC	1	No Quantity							1108193			0
S3	2009	2009	2009	2	0	2	Export	156	China	CHN	246	Finland	FIN								09	MISC.EDIBLE PRODUCTS ETC	1	No Quantity							2310146			0
S3	2009	2009	2009	2	0	2	Export	156	China	CHN	251	France	FRA								09	MISC.EDIBLE PRODUCTS ETC	1	No Quantity							15720323			0
S3	2009	2009	2009	2	0	2	Export	156	China	CHN	258	French Polynesia	PYF								09	MISC.EDIBLE PRODUCTS ETC	1	No Quantity							563582			0
S3	2009	2009	2009	2	0	2	Export	156	China	CHN	262	Djibouti	DJI								09	MISC.EDIBLE PRODUCTS ETC	1	No Quantity							1308719			0
S3	2009	2009	2009	2	0	2	Export	156	China	CHN	266	Gabon	GAB								09	MISC.EDIBLE PRODUCTS ETC	1	No Quantity							501641			0
S3	2009	2009	2009	2	0	2	Export	156	China	CHN	268	Georgia	GEO								09	MISC.EDIBLE PRODUCTS ETC	1	No Quantity							365613			0
S3	2009	2009	2009	2	0	2	Export	156	China	CHN	270	Gambia	GMB								09	MISC.EDIBLE PRODUCTS ETC	1	No Quantity							889759			0
S3	2009	2009	2009	2	0	2	Export	156	China	CHN	275	State of Palestine	PSE								09	MISC.EDIBLE PRODUCTS ETC	1	No Quantity							507004			0
S3	2009	2009	2009	2	0	2	Export	156	China	CHN	276	Germany	DEU								09	MISC.EDIBLE PRODUCTS ETC	1	No Quantity							23423491			0
S3	2009	2009	2009	2	0	2	Export	156	China	CHN	288	Ghana	GHA								09	MISC.EDIBLE PRODUCTS ETC	1	No Quantity							13216582			0
S3	2009	2009	2009	2	0	2	Export	156	China	CHN	296	Kiribati	KIR								09	MISC.EDIBLE PRODUCTS ETC	1	No Quantity							85582			0
S3	2009	2009	2009	2	0	2	Export	156	China	CHN	300	Greece	GRC								09	MISC.EDIBLE PRODUCTS ETC	1	No Quantity							287949			0
S3	2009	2009	2009	2	0	2	Export	156	China	CHN	320	Guatemala	GTM								09	MISC.EDIBLE PRODUCTS ETC	1	No Quantity							975136			0
S3	2009	2009	2009	2	0	2	Export	156	China	CHN	324	Guinea	GIN								09	MISC.EDIBLE PRODUCTS ETC	1	No Quantity							4574858			0
S3	2009	2009	2009	2	0	2	Export	156	China	CHN	328	Guyana	GUY								09	MISC.EDIBLE PRODUCTS ETC	1	No Quantity							13545			0
S3	2009	2009	2009	2	0	2	Export	156	China	CHN	332	Haiti	HTI								09	MISC.EDIBLE PRODUCTS ETC	1	No Quantity							416115			0
S3	2009	2009	2009	2	0	2	Export	156	China	CHN	340	Honduras	HND								09	MISC.EDIBLE PRODUCTS ETC	1	No Quantity							288494			0
S3	2009	2009	2009	2	0	2	Export	156	China	CHN	344	China, Hong Kong SAR	HKG								09	MISC.EDIBLE PRODUCTS ETC	1	No Quantity							292376618			0
S3	2009	2009	2009	2	0	2	Export	156	China	CHN	348	Hungary	HUN								09	MISC.EDIBLE PRODUCTS ETC	1	No Quantity							901002			0
S3	2009	2009	2009	2	0	2	Export	156	China	CHN	352	Iceland	ISL								09	MISC.EDIBLE PRODUCTS ETC	1	No Quantity							237677			0
S3	2009	2009	2009	2	0	2	Export	156	China	CHN	360	Indonesia	IDN								09	MISC.EDIBLE PRODUCTS ETC	1	No Quantity							33946935			0
S3	2009	2009	2009	2	0	2	Export	156	China	CHN	364	Iran	IRN								09	MISC.EDIBLE PRODUCTS ETC	1	No Quantity							1425299			0
S3	2009	2009	2009	2	0	2	Export	156	China	CHN	368	Iraq	IRQ								09	MISC.EDIBLE PRODUCTS ETC	1	No Quantity							1339627			0
S3	2009	2009	2009	2	0	2	Export	156	China	CHN	372	Ireland	IRL								09	MISC.EDIBLE PRODUCTS ETC	1	No Quantity							611908			0
S3	2009	2009	2009	2	0	2	Export	156	China	CHN	376	Israel	ISR								09	MISC.EDIBLE PRODUCTS ETC	1	No Quantity							3773790			0
S3	2009	2009	2009	2	0	2	Export	156	China	CHN	381	Italy	ITA								09	MISC.EDIBLE PRODUCTS ETC	1	No Quantity							4482891			0
S3	2009	2009	2009	2	0	2	Export	156	China	CHN	384	Côte d'Ivoire	CIV								09	MISC.EDIBLE PRODUCTS ETC	1	No Quantity							874055			0
S3	2009	2009	2009	2	0	2	Export	156	China	CHN	388	Jamaica	JAM								09	MISC.EDIBLE PRODUCTS ETC	1	No Quantity							234409			0
S3	2009	2009	2009	2	0	2	Export	156	China	CHN	392	Japan	JPN								09	MISC.EDIBLE PRODUCTS ETC	1	No Quantity							289328693			0
S3	2009	2009	2009	2	0	2	Export	156	China	CHN	398	Kazakhstan	KAZ								09	MISC.EDIBLE PRODUCTS ETC	1	No Quantity							9318996			0
S3	2009	2009	2009	2	0	2	Export	156	China	CHN	400	Jordan	JOR								09	MISC.EDIBLE PRODUCTS ETC	1	No Quantity							11061244			0
S3	2009	2009	2009	2	0	2	Export	156	China	CHN	404	Kenya	KEN								09	MISC.EDIBLE PRODUCTS ETC	1	No Quantity							2028821			0
S3	2009	2009	2009	2	0	2	Export	156	China	CHN	408	Dem. People's Rep. of Korea	PRK								09	MISC.EDIBLE PRODUCTS ETC	1	No Quantity							3381332			0
S3	2009	2009	2009	2	0	2	Export	156	China	CHN	410	Rep. of Korea	KOR								09	MISC.EDIBLE PRODUCTS ETC	1	No Quantity							163483534			0
S3	2009	2009	2009	2	0	2	Export	156	China	CHN	414	Kuwait	KWT								09	MISC.EDIBLE PRODUCTS ETC	1	No Quantity							168343			0
S3	2009	2009	2009	2	0	2	Export	156	China	CHN	417	Kyrgyzstan	KGZ								09	MISC.EDIBLE PRODUCTS ETC	1	No Quantity							3033360			0
S3	2009	2009	2009	2	0	2	Export	156	China	CHN	422	Lebanon	LBN								09	MISC.EDIBLE PRODUCTS ETC	1	No Quantity							1009002			0
S3	2009	2009	2009	2	0	2	Export	156	China	CHN	426	Lesotho	LSO								09	MISC.EDIBLE PRODUCTS ETC	1	No Quantity							55414			0
S3	2009	2009	2009	2	0	2	Export	156	China	CHN	428	Latvia	LVA								09	MISC.EDIBLE PRODUCTS ETC	1	No Quantity							2713625			0
S3	2009	2009	2009	2	0	2	Export	156	China	CHN	430	Liberia	LBR								09	MISC.EDIBLE PRODUCTS ETC	1	No Quantity							2544726			0
S3	2009	2009	2009	2	0	2	Export	156	China	CHN	434	Libya	LBY								09	MISC.EDIBLE PRODUCTS ETC	1	No Quantity							102615			0
S3	2009	2009	2009	2	0	2	Export	156	China	CHN	440	Lithuania	LTU								09	MISC.EDIBLE PRODUCTS ETC	1	No Quantity							262252			0
S3	2009	2009	2009	2	0	2	Export	156	China	CHN	446	China, Macao SAR	MAC								09	MISC.EDIBLE PRODUCTS ETC	1	No Quantity							6344976			0
S3	2009	2009	2009	2	0	2	Export	156	China	CHN	450	Madagascar	MDG								09	MISC.EDIBLE PRODUCTS ETC	1	No Quantity							607776			0
S3	2009	2009	2009	2	0	2	Export	156	China	CHN	454	Malawi	MWI								09	MISC.EDIBLE PRODUCTS ETC	1	No Quantity							75029			0
S3	2009	2009	2009	2	0	2	Export	156	China	CHN	458	Malaysia	MYS								09	MISC.EDIBLE PRODUCTS ETC	1	No Quantity							42331011			0
S3	2009	2009	2009	2	0	2	Export	156	China	CHN	462	Maldives	MDV								09	MISC.EDIBLE PRODUCTS ETC	1	No Quantity							26827			0
S3	2009	2009	2009	2	0	2	Export	156	China	CHN	466	Mali	MLI								09	MISC.EDIBLE PRODUCTS ETC	1	No Quantity							218828			0
S3	2009	2009	2009	2	0	2	Export	156	China	CHN	470	Malta	MLT								09	MISC.EDIBLE PRODUCTS ETC	1	No Quantity							77900			0
S3	2009	2009	2009	2	0	2	Export	156	China	CHN	478	Mauritania	MRT								09	MISC.EDIBLE PRODUCTS ETC	1	No Quantity							62397			0
S3	2009	2009	2009	2	0	2	Export	156	China	CHN	480	Mauritius	MUS								09	MISC.EDIBLE PRODUCTS ETC	1	No Quantity							1586244			0
S3	2009	2009	2009	2	0	2	Export	156	China	CHN	484	Mexico	MEX								09	MISC.EDIBLE PRODUCTS ETC	1	No Quantity							8421338			0
S3	2009	2009	2009	2	0	2	Export	156	China	CHN	490	Other Asia, nes									09	MISC.EDIBLE PRODUCTS ETC	1	No Quantity							22201171			0
S3	2009	2009	2009	2	0	2	Export	156	China	CHN	496	Mongolia	MNG								09	MISC.EDIBLE PRODUCTS ETC	1	No Quantity							6788194			0
S3	2009	2009	2009	2	0	2	Export	156	China	CHN	504	Morocco	MAR								09	MISC.EDIBLE PRODUCTS ETC	1	No Quantity							2034834			0
S3	2009	2009	2009	2	0	2	Export	156	China	CHN	508	Mozambique	MOZ								09	MISC.EDIBLE PRODUCTS ETC	1	No Quantity							740722			0
S3	2009	2009	2009	2	0	2	Export	156	China	CHN	512	Oman	OMN								09	MISC.EDIBLE PRODUCTS ETC	1	No Quantity							212552			0
S3	2009	2009	2009	2	0	2	Export	156	China	CHN	516	Namibia	NAM								09	MISC.EDIBLE PRODUCTS ETC	1	No Quantity							150944			0
S3	2009	2009	2009	2	0	2	Export	156	China	CHN	524	Nepal	NPL								09	MISC.EDIBLE PRODUCTS ETC	1	No Quantity							520638			0
S3	2009	2009	2009	2	0	2	Export	156	China	CHN	527	Oceania, nes									09	MISC.EDIBLE PRODUCTS ETC	1	No Quantity							9900			0
S3	2009	2009	2009	2	0	2	Export	156	China	CHN	528	Netherlands	NLD								09	MISC.EDIBLE PRODUCTS ETC	1	No Quantity							31198051			0
S3	2009	2009	2009	2	0	2	Export	156	China	CHN	530	Neth. Antilles	ANT								09	MISC.EDIBLE PRODUCTS ETC	1	No Quantity							156412			0
S3	2009	2009	2009	2	0	2	Export	156	China	CHN	533	Aruba	ABW								09	MISC.EDIBLE PRODUCTS ETC	1	No Quantity							937			0
S3	2009	2009	2009	2	0	2	Export	156	China	CHN	540	New Caledonia	NCL								09	MISC.EDIBLE PRODUCTS ETC	1	No Quantity							305654			0
S3	2009	2009	2009	2	0	2	Export	156	China	CHN	548	Vanuatu	VUT								09	MISC.EDIBLE PRODUCTS ETC	1	No Quantity							188106			0
S3	2009	2009	2009	2	0	2	Export	156	China	CHN	554	New Zealand	NZL								09	MISC.EDIBLE PRODUCTS ETC	1	No Quantity							8422563			0
S3	2009	2009	2009	2	0	2	Export	156	China	CHN	562	Niger	NER								09	MISC.EDIBLE PRODUCTS ETC	1	No Quantity							431764			0
S3	2009	2009	2009	2	0	2	Export	156	China	CHN	566	Nigeria	NGA								09	MISC.EDIBLE PRODUCTS ETC	1	No Quantity							46176977			0
S3	2009	2009	2009	2	0	2	Export	156	China	CHN	579	Norway	NOR								09	MISC.EDIBLE PRODUCTS ETC	1	No Quantity							3980282			0
S3	2009	2009	2009	2	0	2	Export	156	China	CHN	583	FS Micronesia	FSM								09	MISC.EDIBLE PRODUCTS ETC	1	No Quantity							733124			0
S3	2009	2009	2009	2	0	2	Export	156	China	CHN	586	Pakistan	PAK								09	MISC.EDIBLE PRODUCTS ETC	1	No Quantity							1922215			0
S3	2009	2009	2009	2	0	2	Export	156	China	CHN	591	Panama	PAN								09	MISC.EDIBLE PRODUCTS ETC	1	No Quantity							2743014			0
S3	2009	2009	2009	2	0	2	Export	156	China	CHN	598	Papua New Guinea	PNG								09	MISC.EDIBLE PRODUCTS ETC	1	No Quantity							3535031			0
S3	2009	2009	2009	2	0	2	Export	156	China	CHN	604	Peru	PER								09	MISC.EDIBLE PRODUCTS ETC	1	No Quantity							5928243			0
S3	2009	2009	2009	2	0	2	Export	156	China	CHN	608	Philippines	PHL								09	MISC.EDIBLE PRODUCTS ETC	1	No Quantity							55147167			0
S3	2009	2009	2009	2	0	2	Export	156	China	CHN	616	Poland	POL								09	MISC.EDIBLE PRODUCTS ETC	1	No Quantity							1559466			0
S3	2009	2009	2009	2	0	2	Export	156	China	CHN	620	Portugal	PRT								09	MISC.EDIBLE PRODUCTS ETC	1	No Quantity							1774550			0
S3	2009	2009	2009	2	0	2	Export	156	China	CHN	624	Guinea-Bissau	GNB								09	MISC.EDIBLE PRODUCTS ETC	1	No Quantity							50832			0
S3	2009	2009	2009	2	0	2	Export	156	China	CHN	626	Timor-Leste	TLS								09	MISC.EDIBLE PRODUCTS ETC	1	No Quantity							4493			0
S3	2009	2009	2009	2	0	2	Export	156	China	CHN	634	Qatar	QAT								09	MISC.EDIBLE PRODUCTS ETC	1	No Quantity							687217			0
S3	2009	2009	2009	2	0	2	Export	156	China	CHN	637	North America and Central America, nes									09	MISC.EDIBLE PRODUCTS ETC	1	No Quantity							24250			0
S3	2009	2009	2009	2	0	2	Export	156	China	CHN	642	Romania	ROU								09	MISC.EDIBLE PRODUCTS ETC	1	No Quantity							1895059			0
S3	2009	2009	2009	2	0	2	Export	156	China	CHN	643	Russian Federation	RUS								09	MISC.EDIBLE PRODUCTS ETC	1	No Quantity							34156068			0
S3	2009	2009	2009	2	0	2	Export	156	China	CHN	646	Rwanda	RWA								09	MISC.EDIBLE PRODUCTS ETC	1	No Quantity							1755			0
S3	2009	2009	2009	2	0	2	Export	156	China	CHN	682	Saudi Arabia	SAU								09	MISC.EDIBLE PRODUCTS ETC	1	No Quantity							10566457			0
S3	2009	2009	2009	2	0	2	Export	156	China	CHN	686	Senegal	SEN								09	MISC.EDIBLE PRODUCTS ETC	1	No Quantity							853461			0
S3	2009	2009	2009	2	0	2	Export	156	China	CHN	688	Serbia	SRB								09	MISC.EDIBLE PRODUCTS ETC	1	No Quantity							85703			0
S3	2009	2009	2009	2	0	2	Export	156	China	CHN	690	Seychelles	SYC								09	MISC.EDIBLE PRODUCTS ETC	1	No Quantity							150981			0
S3	2009	2009	2009	2	0	2	Export	156	China	CHN	694	Sierra Leone	SLE								09	MISC.EDIBLE PRODUCTS ETC	1	No Quantity							1723720			0
S3	2009	2009	2009	2	0	2	Export	156	China	CHN	699	India	IND								09	MISC.EDIBLE PRODUCTS ETC	1	No Quantity							6860597			0
S3	2009	2009	2009	2	0	2	Export	156	China	CHN	702	Singapore	SGP								09	MISC.EDIBLE PRODUCTS ETC	1	No Quantity							46665251			0
S3	2009	2009	2009	2	0	2	Export	156	China	CHN	703	Slovakia	SVK								09	MISC.EDIBLE PRODUCTS ETC	1	No Quantity							43945			0
S3	2009	2009	2009	2	0	2	Export	156	China	CHN	704	Viet Nam	VNM								09	MISC.EDIBLE PRODUCTS ETC	1	No Quantity							20321388			0
S3	2009	2009	2009	2	0	2	Export	156	China	CHN	705	Slovenia	SVN								09	MISC.EDIBLE PRODUCTS ETC	1	No Quantity							109042			0
S3	2009	2009	2009	2	0	2	Export	156	China	CHN	710	South Africa	ZAF								09	MISC.EDIBLE PRODUCTS ETC	1	No Quantity							9933521			0
S3	2009	2009	2009	2	0	2	Export	156	China	CHN	716	Zimbabwe	ZWE								09	MISC.EDIBLE PRODUCTS ETC	1	No Quantity							87455			0
S3	2009	2009	2009	2	0	2	Export	156	China	CHN	724	Spain	ESP								09	MISC.EDIBLE PRODUCTS ETC	1	No Quantity							4371845			0
S3	2009	2009	2009	2	0	2	Export	156	China	CHN	736	Fmr Sudan	SDN								09	MISC.EDIBLE PRODUCTS ETC	1	No Quantity							11579131			0
S3	2009	2009	2009	2	0	2	Export	156	China	CHN	740	Suriname	SUR								09	MISC.EDIBLE PRODUCTS ETC	1	No Quantity							308260			0
S3	2009	2009	2009	2	0	2	Export	156	China	CHN	752	Sweden	SWE								09	MISC.EDIBLE PRODUCTS ETC	1	No Quantity							8074368			0
S3	2009	2009	2009	2	0	2	Export	156	China	CHN	757	Switzerland	CHE								09	MISC.EDIBLE PRODUCTS ETC	1	No Quantity							1216674			0
S3	2009	2009	2009	2	0	2	Export	156	China	CHN	760	Syria	SYR								09	MISC.EDIBLE PRODUCTS ETC	1	No Quantity							1220339			0
S3	2009	2009	2009	2	0	2	Export	156	China	CHN	762	Tajikistan	TJK								09	MISC.EDIBLE PRODUCTS ETC	1	No Quantity							2173268			0
S3	2009	2009	2009	2	0	2	Export	156	China	CHN	764	Thailand	THA								09	MISC.EDIBLE PRODUCTS ETC	1	No Quantity							31374717			0
S3	2009	2009	2009	2	0	2	Export	156	China	CHN	768	Togo	TGO								09	MISC.EDIBLE PRODUCTS ETC	1	No Quantity							10758808			0
S3	2009	2009	2009	2	0	2	Export	156	China	CHN	776	Tonga	TON								09	MISC.EDIBLE PRODUCTS ETC	1	No Quantity							393845			0
S3	2009	2009	2009	2	0	2	Export	156	China	CHN	780	Trinidad and Tobago	TTO								09	MISC.EDIBLE PRODUCTS ETC	1	No Quantity							618395			0
S3	2009	2009	2009	2	0	2	Export	156	China	CHN	784	United Arab Emirates	ARE								09	MISC.EDIBLE PRODUCTS ETC	1	No Quantity							5135455			0
S3	2009	2009	2009	2	0	2	Export	156	China	CHN	788	Tunisia	TUN								09	MISC.EDIBLE PRODUCTS ETC	1	No Quantity							782551			0
S3	2009	2009	2009	2	0	2	Export	156	China	CHN	792	Turkey	TUR								09	MISC.EDIBLE PRODUCTS ETC	1	No Quantity							5082653			0
S3	2009	2009	2009	2	0	2	Export	156	China	CHN	795	Turkmenistan	TKM								09	MISC.EDIBLE PRODUCTS ETC	1	No Quantity							65612			0
S3	2009	2009	2009	2	0	2	Export	156	China	CHN	800	Uganda	UGA								09	MISC.EDIBLE PRODUCTS ETC	1	No Quantity							343003			0
S3	2009	2009	2009	2	0	2	Export	156	China	CHN	804	Ukraine	UKR								09	MISC.EDIBLE PRODUCTS ETC	1	No Quantity							4055072			0
S3	2009	2009	2009	2	0	2	Export	156	China	CHN	807	North Macedonia	MKD								09	MISC.EDIBLE PRODUCTS ETC	1	No Quantity							11640			0
S3	2009	2009	2009	2	0	2	Export	156	China	CHN	818	Egypt	EGY								09	MISC.EDIBLE PRODUCTS ETC	1	No Quantity							2939829			0
S3	2009	2009	2009	2	0	2	Export	156	China	CHN	826	United Kingdom	GBR								09	MISC.EDIBLE PRODUCTS ETC	1	No Quantity							49146794			0
S3	2009	2009	2009	2	0	2	Export	156	China	CHN	834	United Rep. of Tanzania	TZA								09	MISC.EDIBLE PRODUCTS ETC	1	No Quantity							330764			0
S3	2009	2009	2009	2	0	2	Export	156	China	CHN	842	USA	USA								09	MISC.EDIBLE PRODUCTS ETC	1	No Quantity							179159268			0
S3	2009	2009	2009	2	0	2	Export	156	China	CHN	854	Burkina Faso	BFA								09	MISC.EDIBLE PRODUCTS ETC	1	No Quantity							51518			0
S3	2009	2009	2009	2	0	2	Export	156	China	CHN	858	Uruguay	URY								09	MISC.EDIBLE PRODUCTS ETC	1	No Quantity							617086			0
S3	2009	2009	2009	2	0	2	Export	156	China	CHN	860	Uzbekistan	UZB								09	MISC.EDIBLE PRODUCTS ETC	1	No Quantity							1753629			0
S3	2009	2009	2009	2	0	2	Export	156	China	CHN	862	Venezuela	VEN								09	MISC.EDIBLE PRODUCTS ETC	1	No Quantity							1429264			0
S3	2009	2009	2009	2	0	2	Export	156	China	CHN	882	Samoa	WSM								09	MISC.EDIBLE PRODUCTS ETC	1	No Quantity							889727			0
S3	2009	2009	2009	2	0	2	Export	156	China	CHN	887	Yemen	YEM								09	MISC.EDIBLE PRODUCTS ETC	1	No Quantity							9982443			0
S3	2009	2009	2009	2	0	2	Export	156	China	CHN	894	Zambia	ZMB								09	MISC.EDIBLE PRODUCTS ETC	1	No Quantity							32671			0
S3	2009	2009	2009	2	0	2	Export	152	Chile	CHL	0	World	WLD								11	BEVERAGES	1	No Quantity							1414606033			0
S3	2009	2009	2009	2	0	2	Export	152	Chile	CHL	24	Angola	AGO								11	BEVERAGES	1	No Quantity							2554372			0
S3	2009	2009	2009	2	0	2	Export	152	Chile	CHL	28	Antigua and Barbuda	ATG								11	BEVERAGES	1	No Quantity							451378			0
S3	2009	2009	2009	2	0	2	Export	152	Chile	CHL	32	Argentina	ARG								11	BEVERAGES	1	No Quantity							8383165			0
S3	2009	2009	2009	2	0	2	Export	152	Chile	CHL	36	Australia	AUS								11	BEVERAGES	1	No Quantity							2730114			0
S3	2009	2009	2009	2	0	2	Export	152	Chile	CHL	40	Austria	AUT								11	BEVERAGES	1	No Quantity							905261			0
S3	2009	2009	2009	2	0	2	Export	152	Chile	CHL	44	Bahamas	BHS								11	BEVERAGES	1	No Quantity							724855			0
S3	2009	2009	2009	2	0	2	Export	152	Chile	CHL	48	Bahrain	BHR								11	BEVERAGES	1	No Quantity							215757			0
S3	2009	2009	2009	2	0	2	Export	152	Chile	CHL	50	Bangladesh	BGD								11	BEVERAGES	1	No Quantity							31708			0
S3	2009	2009	2009	2	0	2	Export	152	Chile	CHL	51	Armenia	ARM								11	BEVERAGES	1	No Quantity							29949			0
S3	2009	2009	2009	2	0	2	Export	152	Chile	CHL	52	Barbados	BRB								11	BEVERAGES	1	No Quantity							663805			0
S3	2009	2009	2009	2	0	2	Export	152	Chile	CHL	56	Belgium	BEL								11	BEVERAGES	1	No Quantity							31657802			0
S3	2009	2009	2009	2	0	2	Export	152	Chile	CHL	60	Bermuda	BMU								11	BEVERAGES	1	No Quantity							278935			0
S3	2009	2009	2009	2	0	2	Export	152	Chile	CHL	68	Bolivia (Plurinational State of)	BOL								11	BEVERAGES	1	No Quantity							6190796			0
S3	2009	2009	2009	2	0	2	Export	152	Chile	CHL	70	Bosnia Herzegovina	BIH								11	BEVERAGES	1	No Quantity							41744			0
S3	2009	2009	2009	2	0	2	Export	152	Chile	CHL	76	Brazil	BRA								11	BEVERAGES	1	No Quantity							63129211			0
S3	2009	2009	2009	2	0	2	Export	152	Chile	CHL	84	Belize	BLZ								11	BEVERAGES	1	No Quantity							206865			0
S3	2009	2009	2009	2	0	2	Export	152	Chile	CHL	92	Br. Virgin Isds	VGB								11	BEVERAGES	1	No Quantity							202602			0
S3	2009	2009	2009	2	0	2	Export	152	Chile	CHL	100	Bulgaria	BGR								11	BEVERAGES	1	No Quantity							931390			0
S3	2009	2009	2009	2	0	2	Export	152	Chile	CHL	112	Belarus	BLR								11	BEVERAGES	1	No Quantity							1039913			0
S3	2009	2009	2009	2	0	2	Export	152	Chile	CHL	116	Cambodia	KHM								11	BEVERAGES	1	No Quantity							152016			0
S3	2009	2009	2009	2	0	2	Export	152	Chile	CHL	120	Cameroon	CMR								11	BEVERAGES	1	No Quantity							193719			0
S3	2009	2009	2009	2	0	2	Export	152	Chile	CHL	124	Canada	CAN								11	BEVERAGES	1	No Quantity							77546499			0
S3	2009	2009	2009	2	0	2	Export	152	Chile	CHL	136	Cayman Isds	CYM								11	BEVERAGES	1	No Quantity							534098			0
S3	2009	2009	2009	2	0	2	Export	152	Chile	CHL	144	Sri Lanka	LKA								11	BEVERAGES	1	No Quantity							350539			0
S3	2009	2009	2009	2	0	2	Export	152	Chile	CHL	156	China	CHN								11	BEVERAGES	1	No Quantity							54077168			0
S3	2009	2009	2009	2	0	2	Export	152	Chile	CHL	170	Colombia	COL								11	BEVERAGES	1	No Quantity							15520727			0
S3	2009	2009	2009	2	0	2	Export	152	Chile	CHL	178	Congo	COG								11	BEVERAGES	1	No Quantity							23830			0
S3	2009	2009	2009	2	0	2	Export	152	Chile	CHL	184	Cook Isds	COK								11	BEVERAGES	1	No Quantity							5736			0
S3	2009	2009	2009	2	0	2	Export	152	Chile	CHL	188	Costa Rica	CRI								11	BEVERAGES	1	No Quantity							6497732			0
S3	2009	2009	2009	2	0	2	Export	152	Chile	CHL	191	Croatia	HRV								11	BEVERAGES	1	No Quantity							349433			0
S3	2009	2009	2009	2	0	2	Export	152	Chile	CHL	192	Cuba	CUB								11	BEVERAGES	1	No Quantity							1650804			0
S3	2009	2009	2009	2	0	2	Export	152	Chile	CHL	196	Cyprus	CYP								11	BEVERAGES	1	No Quantity							774176			0
S3	2009	2009	2009	2	0	2	Export	152	Chile	CHL	203	Czechia	CZE								11	BEVERAGES	1	No Quantity							6288895			0
S3	2009	2009	2009	2	0	2	Export	152	Chile	CHL	208	Denmark	DNK								11	BEVERAGES	1	No Quantity							62018684			0
S3	2009	2009	2009	2	0	2	Export	152	Chile	CHL	212	Dominica	DMA								11	BEVERAGES	1	No Quantity							25817			0
S3	2009	2009	2009	2	0	2	Export	152	Chile	CHL	214	Dominican Rep.	DOM								11	BEVERAGES	1	No Quantity							5020642			0
S3	2009	2009	2009	2	0	2	Export	152	Chile	CHL	218	Ecuador	ECU								11	BEVERAGES	1	No Quantity							6651988			0
S3	2009	2009	2009	2	0	2	Export	152	Chile	CHL	222	El Salvador	SLV								11	BEVERAGES	1	No Quantity							1310965			0
S3	2009	2009	2009	2	0	2	Export	152	Chile	CHL	226	Equatorial Guinea	GNQ								11	BEVERAGES	1	No Quantity							135489			0
S3	2009	2009	2009	2	0	2	Export	152	Chile	CHL	231	Ethiopia	ETH								11	BEVERAGES	1	No Quantity							15438			0
S3	2009	2009	2009	2	0	2	Export	152	Chile	CHL	233	Estonia	EST								11	BEVERAGES	1	No Quantity							3668056			0
S3	2009	2009	2009	2	0	2	Export	152	Chile	CHL	242	Fiji	FJI								11	BEVERAGES	1	No Quantity							112438			0
S3	2009	2009	2009	2	0	2	Export	152	Chile	CHL	246	Finland	FIN								11	BEVERAGES	1	No Quantity							38387641			0
S3	2009	2009	2009	2	0	2	Export	152	Chile	CHL	251	France	FRA								11	BEVERAGES	1	No Quantity							25679924			0
S3	2009	2009	2009	2	0	2	Export	152	Chile	CHL	258	French Polynesia	PYF								11	BEVERAGES	1	No Quantity							116175			0
S3	2009	2009	2009	2	0	2	Export	152	Chile	CHL	260	Fr. South Antarctic Terr.	ATF								11	BEVERAGES	1	No Quantity							56902			0
S3	2009	2009	2009	2	0	2	Export	152	Chile	CHL	266	Gabon	GAB								11	BEVERAGES	1	No Quantity							93894			0
S3	2009	2009	2009	2	0	2	Export	152	Chile	CHL	276	Germany	DEU								11	BEVERAGES	1	No Quantity							66230271			0
S3	2009	2009	2009	2	0	2	Export	152	Chile	CHL	288	Ghana	GHA								11	BEVERAGES	1	No Quantity							348629			0
S3	2009	2009	2009	2	0	2	Export	152	Chile	CHL	300	Greece	GRC								11	BEVERAGES	1	No Quantity							761303			0
[truncated: 11,395 more rows]
