# Supplementary material for: Core-periphery structure in sectoral international trade networks: A new approach to an old theory
Source: PLoS One. 2020 Apr 2;15(4):e0229547. doi: 10.1371/journal.pone.0229547 (PMC7117750; doi:10.1371/journal.pone.0229547)
Supplement: S7 File — (ZIP) [file pone.0229547.s007.zip › S7_File/RawData 2009/comtrade (12).csv]

Classification	Year	Period	Period Desc.	Aggregate Level	Is Leaf Code	Trade Flow Code	Trade Flow	Reporter Code	Reporter	Reporter ISO	Partner Code	Partner	Partner ISO	2nd Partner Code	2nd Partner	2nd Partner ISO	Customs Proc. Code	Customs	Mode of Transport Code	Mode of Transport	Commodity Code	Commodity	Qty Unit Code	Qty Unit	Qty	Alt Qty Unit Code	Alt Qty Unit	Alt Qty	Netweight (kg)	Gross weight (kg)	Trade Value (US$)	CIF Trade Value (US$)	FOB Trade Value (US$)	Flag
S3	2009	2009	2009	2	0	2	Export	170	Colombia	COL	0	World	WLD								00	LIVE ANIMALS	1	No Quantity							18050254			0
S3	2009	2009	2009	2	0	2	Export	170	Colombia	COL	32	Argentina	ARG								00	LIVE ANIMALS	1	No Quantity							1500			0
S3	2009	2009	2009	2	0	2	Export	170	Colombia	COL	68	Bolivia (Plurinational State of)	BOL								00	LIVE ANIMALS	1	No Quantity							100			0
S3	2009	2009	2009	2	0	2	Export	170	Colombia	COL	76	Brazil	BRA								00	LIVE ANIMALS	1	No Quantity							100			0
S3	2009	2009	2009	2	0	2	Export	170	Colombia	COL	124	Canada	CAN								00	LIVE ANIMALS	1	No Quantity							36675			0
S3	2009	2009	2009	2	0	2	Export	170	Colombia	COL	152	Chile	CHL								00	LIVE ANIMALS	1	No Quantity							130			0
S3	2009	2009	2009	2	0	2	Export	170	Colombia	COL	156	China	CHN								00	LIVE ANIMALS	1	No Quantity							400			0
S3	2009	2009	2009	2	0	2	Export	170	Colombia	COL	188	Costa Rica	CRI								00	LIVE ANIMALS	1	No Quantity							700			0
S3	2009	2009	2009	2	0	2	Export	170	Colombia	COL	214	Dominican Rep.	DOM								00	LIVE ANIMALS	1	No Quantity							24280			0
S3	2009	2009	2009	2	0	2	Export	170	Colombia	COL	218	Ecuador	ECU								00	LIVE ANIMALS	1	No Quantity							1176466			0
S3	2009	2009	2009	2	0	2	Export	170	Colombia	COL	222	El Salvador	SLV								00	LIVE ANIMALS	1	No Quantity							100			0
S3	2009	2009	2009	2	0	2	Export	170	Colombia	COL	276	Germany	DEU								00	LIVE ANIMALS	1	No Quantity							100			0
S3	2009	2009	2009	2	0	2	Export	170	Colombia	COL	320	Guatemala	GTM								00	LIVE ANIMALS	1	No Quantity							74170			0
S3	2009	2009	2009	2	0	2	Export	170	Colombia	COL	340	Honduras	HND								00	LIVE ANIMALS	1	No Quantity							370			0
S3	2009	2009	2009	2	0	2	Export	170	Colombia	COL	381	Italy	ITA								00	LIVE ANIMALS	1	No Quantity							1670			0
S3	2009	2009	2009	2	0	2	Export	170	Colombia	COL	392	Japan	JPN								00	LIVE ANIMALS	1	No Quantity							10800			0
S3	2009	2009	2009	2	0	2	Export	170	Colombia	COL	484	Mexico	MEX								00	LIVE ANIMALS	1	No Quantity							24340			0
S3	2009	2009	2009	2	0	2	Export	170	Colombia	COL	490	Other Asia, nes									00	LIVE ANIMALS	1	No Quantity							5164			0
S3	2009	2009	2009	2	0	2	Export	170	Colombia	COL	528	Netherlands	NLD								00	LIVE ANIMALS	1	No Quantity							300			0
S3	2009	2009	2009	2	0	2	Export	170	Colombia	COL	530	Neth. Antilles	ANT								00	LIVE ANIMALS	1	No Quantity							5500			0
S3	2009	2009	2009	2	0	2	Export	170	Colombia	COL	533	Aruba	ABW								00	LIVE ANIMALS	1	No Quantity							4000			0
S3	2009	2009	2009	2	0	2	Export	170	Colombia	COL	558	Nicaragua	NIC								00	LIVE ANIMALS	1	No Quantity							300			0
S3	2009	2009	2009	2	0	2	Export	170	Colombia	COL	591	Panama	PAN								00	LIVE ANIMALS	1	No Quantity							43240			0
S3	2009	2009	2009	2	0	2	Export	170	Colombia	COL	600	Paraguay	PRY								00	LIVE ANIMALS	1	No Quantity							150			0
S3	2009	2009	2009	2	0	2	Export	170	Colombia	COL	604	Peru	PER								00	LIVE ANIMALS	1	No Quantity							82140			0
S3	2009	2009	2009	2	0	2	Export	170	Colombia	COL	699	India	IND								00	LIVE ANIMALS	1	No Quantity							200			0
S3	2009	2009	2009	2	0	2	Export	170	Colombia	COL	724	Spain	ESP								00	LIVE ANIMALS	1	No Quantity							1000			0
S3	2009	2009	2009	2	0	2	Export	170	Colombia	COL	826	United Kingdom	GBR								00	LIVE ANIMALS	1	No Quantity							80			0
S3	2009	2009	2009	2	0	2	Export	170	Colombia	COL	842	USA	USA								00	LIVE ANIMALS	1	No Quantity							1575631			0
S3	2009	2009	2009	2	0	2	Export	170	Colombia	COL	858	Uruguay	URY								00	LIVE ANIMALS	1	No Quantity							70			0
S3	2009	2009	2009	2	0	2	Export	170	Colombia	COL	862	Venezuela	VEN								00	LIVE ANIMALS	1	No Quantity							14980578			0
S3	2009	2009	2009	2	0	2	Export	188	Costa Rica	CRI	0	World	WLD								00	LIVE ANIMALS	1	No Quantity							2380717			0
S3	2009	2009	2009	2	0	2	Export	188	Costa Rica	CRI	32	Argentina	ARG								00	LIVE ANIMALS	1	No Quantity							110			0
S3	2009	2009	2009	2	0	2	Export	188	Costa Rica	CRI	84	Belize	BLZ								00	LIVE ANIMALS	1	No Quantity							400			0
S3	2009	2009	2009	2	0	2	Export	188	Costa Rica	CRI	124	Canada	CAN								00	LIVE ANIMALS	1	No Quantity							21525			0
S3	2009	2009	2009	2	0	2	Export	188	Costa Rica	CRI	152	Chile	CHL								00	LIVE ANIMALS	1	No Quantity							10320			0
S3	2009	2009	2009	2	0	2	Export	188	Costa Rica	CRI	170	Colombia	COL								00	LIVE ANIMALS	1	No Quantity							1620			0
S3	2009	2009	2009	2	0	2	Export	188	Costa Rica	CRI	192	Cuba	CUB								00	LIVE ANIMALS	1	No Quantity							75			0
S3	2009	2009	2009	2	0	2	Export	188	Costa Rica	CRI	214	Dominican Rep.	DOM								00	LIVE ANIMALS	1	No Quantity							200			0
S3	2009	2009	2009	2	0	2	Export	188	Costa Rica	CRI	218	Ecuador	ECU								00	LIVE ANIMALS	1	No Quantity							35420			0
S3	2009	2009	2009	2	0	2	Export	188	Costa Rica	CRI	222	El Salvador	SLV								00	LIVE ANIMALS	1	No Quantity							75740			0
S3	2009	2009	2009	2	0	2	Export	188	Costa Rica	CRI	276	Germany	DEU								00	LIVE ANIMALS	1	No Quantity							372869			0
S3	2009	2009	2009	2	0	2	Export	188	Costa Rica	CRI	320	Guatemala	GTM								00	LIVE ANIMALS	1	No Quantity							35010			0
S3	2009	2009	2009	2	0	2	Export	188	Costa Rica	CRI	340	Honduras	HND								00	LIVE ANIMALS	1	No Quantity							31635			0
S3	2009	2009	2009	2	0	2	Export	188	Costa Rica	CRI	484	Mexico	MEX								00	LIVE ANIMALS	1	No Quantity							27985			0
S3	2009	2009	2009	2	0	2	Export	188	Costa Rica	CRI	528	Netherlands	NLD								00	LIVE ANIMALS	1	No Quantity							100			0
S3	2009	2009	2009	2	0	2	Export	188	Costa Rica	CRI	558	Nicaragua	NIC								00	LIVE ANIMALS	1	No Quantity							1127510			0
S3	2009	2009	2009	2	0	2	Export	188	Costa Rica	CRI	591	Panama	PAN								00	LIVE ANIMALS	1	No Quantity							382101			0
S3	2009	2009	2009	2	0	2	Export	188	Costa Rica	CRI	604	Peru	PER								00	LIVE ANIMALS	1	No Quantity							180			0
S3	2009	2009	2009	2	0	2	Export	188	Costa Rica	CRI	643	Russian Federation	RUS								00	LIVE ANIMALS	1	No Quantity							500			0
S3	2009	2009	2009	2	0	2	Export	188	Costa Rica	CRI	724	Spain	ESP								00	LIVE ANIMALS	1	No Quantity							140			0
S3	2009	2009	2009	2	0	2	Export	188	Costa Rica	CRI	752	Sweden	SWE								00	LIVE ANIMALS	1	No Quantity							1889			0
S3	2009	2009	2009	2	0	2	Export	188	Costa Rica	CRI	826	United Kingdom	GBR								00	LIVE ANIMALS	1	No Quantity							11384			0
S3	2009	2009	2009	2	0	2	Export	188	Costa Rica	CRI	842	USA	USA								00	LIVE ANIMALS	1	No Quantity							243384			0
S3	2009	2009	2009	2	0	2	Export	188	Costa Rica	CRI	858	Uruguay	URY								00	LIVE ANIMALS	1	No Quantity							100			0
S3	2009	2009	2009	2	0	2	Export	188	Costa Rica	CRI	862	Venezuela	VEN								00	LIVE ANIMALS	1	No Quantity							520			0
S3	2009	2009	2009	2	0	2	Export	170	Colombia	COL	0	World	WLD								01	MEAT, MEAT PREPARATIONS	1	No Quantity							597401951			0
S3	2009	2009	2009	2	0	2	Export	170	Colombia	COL	156	China	CHN								01	MEAT, MEAT PREPARATIONS	1	No Quantity							146769			0
S3	2009	2009	2009	2	0	2	Export	170	Colombia	COL	214	Dominican Rep.	DOM								01	MEAT, MEAT PREPARATIONS	1	No Quantity							1783			0
S3	2009	2009	2009	2	0	2	Export	170	Colombia	COL	218	Ecuador	ECU								01	MEAT, MEAT PREPARATIONS	1	No Quantity							960554			0
S3	2009	2009	2009	2	0	2	Export	170	Colombia	COL	251	France	FRA								01	MEAT, MEAT PREPARATIONS	1	No Quantity							97			0
S3	2009	2009	2009	2	0	2	Export	170	Colombia	COL	276	Germany	DEU								01	MEAT, MEAT PREPARATIONS	1	No Quantity							36331			0
S3	2009	2009	2009	2	0	2	Export	170	Colombia	COL	344	China, Hong Kong SAR	HKG								01	MEAT, MEAT PREPARATIONS	1	No Quantity							1721777			0
S3	2009	2009	2009	2	0	2	Export	170	Colombia	COL	484	Mexico	MEX								01	MEAT, MEAT PREPARATIONS	1	No Quantity							10			0
S3	2009	2009	2009	2	0	2	Export	170	Colombia	COL	530	Neth. Antilles	ANT								01	MEAT, MEAT PREPARATIONS	1	No Quantity							929022			0
S3	2009	2009	2009	2	0	2	Export	170	Colombia	COL	591	Panama	PAN								01	MEAT, MEAT PREPARATIONS	1	No Quantity							14			0
S3	2009	2009	2009	2	0	2	Export	170	Colombia	COL	604	Peru	PER								01	MEAT, MEAT PREPARATIONS	1	No Quantity							92075			0
S3	2009	2009	2009	2	0	2	Export	170	Colombia	COL	704	Viet Nam	VNM								01	MEAT, MEAT PREPARATIONS	1	No Quantity							368108			0
S3	2009	2009	2009	2	0	2	Export	170	Colombia	COL	724	Spain	ESP								01	MEAT, MEAT PREPARATIONS	1	No Quantity							11906			0
S3	2009	2009	2009	2	0	2	Export	170	Colombia	COL	784	United Arab Emirates	ARE								01	MEAT, MEAT PREPARATIONS	1	No Quantity							56			0
S3	2009	2009	2009	2	0	2	Export	170	Colombia	COL	818	Egypt	EGY								01	MEAT, MEAT PREPARATIONS	1	No Quantity							166			0
S3	2009	2009	2009	2	0	2	Export	170	Colombia	COL	838	Free Zones									01	MEAT, MEAT PREPARATIONS	1	No Quantity							1788088			0
S3	2009	2009	2009	2	0	2	Export	170	Colombia	COL	842	USA	USA								01	MEAT, MEAT PREPARATIONS	1	No Quantity							373110			0
S3	2009	2009	2009	2	0	2	Export	170	Colombia	COL	862	Venezuela	VEN								01	MEAT, MEAT PREPARATIONS	1	No Quantity							590972083			0
S3	2009	2009	2009	2	0	2	Export	188	Costa Rica	CRI	0	World	WLD								01	MEAT, MEAT PREPARATIONS	1	No Quantity							46047281			0
S3	2009	2009	2009	2	0	2	Export	188	Costa Rica	CRI	32	Argentina	ARG								01	MEAT, MEAT PREPARATIONS	1	No Quantity							43687			0
S3	2009	2009	2009	2	0	2	Export	188	Costa Rica	CRI	36	Australia	AUS								01	MEAT, MEAT PREPARATIONS	1	No Quantity							47228			0
S3	2009	2009	2009	2	0	2	Export	188	Costa Rica	CRI	152	Chile	CHL								01	MEAT, MEAT PREPARATIONS	1	No Quantity							119423			0
S3	2009	2009	2009	2	0	2	Export	188	Costa Rica	CRI	170	Colombia	COL								01	MEAT, MEAT PREPARATIONS	1	No Quantity							552547			0
S3	2009	2009	2009	2	0	2	Export	188	Costa Rica	CRI	214	Dominican Rep.	DOM								01	MEAT, MEAT PREPARATIONS	1	No Quantity							58720			0
S3	2009	2009	2009	2	0	2	Export	188	Costa Rica	CRI	222	El Salvador	SLV								01	MEAT, MEAT PREPARATIONS	1	No Quantity							6871846			0
S3	2009	2009	2009	2	0	2	Export	188	Costa Rica	CRI	320	Guatemala	GTM								01	MEAT, MEAT PREPARATIONS	1	No Quantity							3380874			0
S3	2009	2009	2009	2	0	2	Export	188	Costa Rica	CRI	340	Honduras	HND								01	MEAT, MEAT PREPARATIONS	1	No Quantity							4440939			0
S3	2009	2009	2009	2	0	2	Export	188	Costa Rica	CRI	344	China, Hong Kong SAR	HKG								01	MEAT, MEAT PREPARATIONS	1	No Quantity							444935			0
S3	2009	2009	2009	2	0	2	Export	188	Costa Rica	CRI	388	Jamaica	JAM								01	MEAT, MEAT PREPARATIONS	1	No Quantity							1188486			0
S3	2009	2009	2009	2	0	2	Export	188	Costa Rica	CRI	392	Japan	JPN								01	MEAT, MEAT PREPARATIONS	1	No Quantity							10			0
S3	2009	2009	2009	2	0	2	Export	188	Costa Rica	CRI	484	Mexico	MEX								01	MEAT, MEAT PREPARATIONS	1	No Quantity							3203741			0
S3	2009	2009	2009	2	0	2	Export	188	Costa Rica	CRI	490	Other Asia, nes									01	MEAT, MEAT PREPARATIONS	1	No Quantity							632097			0
S3	2009	2009	2009	2	0	2	Export	188	Costa Rica	CRI	533	Aruba	ABW								01	MEAT, MEAT PREPARATIONS	1	No Quantity							282928			0
S3	2009	2009	2009	2	0	2	Export	188	Costa Rica	CRI	558	Nicaragua	NIC								01	MEAT, MEAT PREPARATIONS	1	No Quantity							5568374			0
S3	2009	2009	2009	2	0	2	Export	188	Costa Rica	CRI	591	Panama	PAN								01	MEAT, MEAT PREPARATIONS	1	No Quantity							1468214			0
S3	2009	2009	2009	2	0	2	Export	188	Costa Rica	CRI	704	Viet Nam	VNM								01	MEAT, MEAT PREPARATIONS	1	No Quantity							1643823			0
S3	2009	2009	2009	2	0	2	Export	188	Costa Rica	CRI	724	Spain	ESP								01	MEAT, MEAT PREPARATIONS	1	No Quantity							23301			0
S3	2009	2009	2009	2	0	2	Export	188	Costa Rica	CRI	780	Trinidad and Tobago	TTO								01	MEAT, MEAT PREPARATIONS	1	No Quantity							80920			0
S3	2009	2009	2009	2	0	2	Export	188	Costa Rica	CRI	842	USA	USA								01	MEAT, MEAT PREPARATIONS	1	No Quantity							15829554			0
S3	2009	2009	2009	2	0	2	Export	188	Costa Rica	CRI	899	Areas, nes									01	MEAT, MEAT PREPARATIONS	1	No Quantity							165634			0
S3	2009	2009	2009	2	0	2	Export	170	Colombia	COL	0	World	WLD								02	DAIRY PRODUCTS,BIRD EGGS	1	No Quantity							31813988			0
S3	2009	2009	2009	2	0	2	Export	170	Colombia	COL	28	Antigua and Barbuda	ATG								02	DAIRY PRODUCTS,BIRD EGGS	1	No Quantity							3367			0
S3	2009	2009	2009	2	0	2	Export	170	Colombia	COL	32	Argentina	ARG								02	DAIRY PRODUCTS,BIRD EGGS	1	No Quantity							50			0
S3	2009	2009	2009	2	0	2	Export	170	Colombia	COL	124	Canada	CAN								02	DAIRY PRODUCTS,BIRD EGGS	1	No Quantity							1636			0
S3	2009	2009	2009	2	0	2	Export	170	Colombia	COL	192	Cuba	CUB								02	DAIRY PRODUCTS,BIRD EGGS	1	No Quantity							16947			0
S3	2009	2009	2009	2	0	2	Export	170	Colombia	COL	214	Dominican Rep.	DOM								02	DAIRY PRODUCTS,BIRD EGGS	1	No Quantity							780711			0
S3	2009	2009	2009	2	0	2	Export	170	Colombia	COL	218	Ecuador	ECU								02	DAIRY PRODUCTS,BIRD EGGS	1	No Quantity							1105325			0
S3	2009	2009	2009	2	0	2	Export	170	Colombia	COL	251	France	FRA								02	DAIRY PRODUCTS,BIRD EGGS	1	No Quantity							1655			0
S3	2009	2009	2009	2	0	2	Export	170	Colombia	COL	332	Haiti	HTI								02	DAIRY PRODUCTS,BIRD EGGS	1	No Quantity							16970			0
S3	2009	2009	2009	2	0	2	Export	170	Colombia	COL	484	Mexico	MEX								02	DAIRY PRODUCTS,BIRD EGGS	1	No Quantity							100			0
S3	2009	2009	2009	2	0	2	Export	170	Colombia	COL	530	Neth. Antilles	ANT								02	DAIRY PRODUCTS,BIRD EGGS	1	No Quantity							246250			0
S3	2009	2009	2009	2	0	2	Export	170	Colombia	COL	533	Aruba	ABW								02	DAIRY PRODUCTS,BIRD EGGS	1	No Quantity							294937			0
S3	2009	2009	2009	2	0	2	Export	170	Colombia	COL	558	Nicaragua	NIC								02	DAIRY PRODUCTS,BIRD EGGS	1	No Quantity							162			0
S3	2009	2009	2009	2	0	2	Export	170	Colombia	COL	591	Panama	PAN								02	DAIRY PRODUCTS,BIRD EGGS	1	No Quantity							804823			0
S3	2009	2009	2009	2	0	2	Export	170	Colombia	COL	604	Peru	PER								02	DAIRY PRODUCTS,BIRD EGGS	1	No Quantity							319661			0
S3	2009	2009	2009	2	0	2	Export	170	Colombia	COL	724	Spain	ESP								02	DAIRY PRODUCTS,BIRD EGGS	1	No Quantity							11520			0
S3	2009	2009	2009	2	0	2	Export	170	Colombia	COL	740	Suriname	SUR								02	DAIRY PRODUCTS,BIRD EGGS	1	No Quantity							5092			0
S3	2009	2009	2009	2	0	2	Export	170	Colombia	COL	780	Trinidad and Tobago	TTO								02	DAIRY PRODUCTS,BIRD EGGS	1	No Quantity							33587			0
S3	2009	2009	2009	2	0	2	Export	170	Colombia	COL	842	USA	USA								02	DAIRY PRODUCTS,BIRD EGGS	1	No Quantity							1629909			0
S3	2009	2009	2009	2	0	2	Export	170	Colombia	COL	862	Venezuela	VEN								02	DAIRY PRODUCTS,BIRD EGGS	1	No Quantity							26541287			0
S3	2009	2009	2009	2	0	2	Export	188	Costa Rica	CRI	0	World	WLD								02	DAIRY PRODUCTS,BIRD EGGS	1	No Quantity							41608584			0
S3	2009	2009	2009	2	0	2	Export	188	Costa Rica	CRI	32	Argentina	ARG								02	DAIRY PRODUCTS,BIRD EGGS	1	No Quantity							1298807			0
S3	2009	2009	2009	2	0	2	Export	188	Costa Rica	CRI	152	Chile	CHL								02	DAIRY PRODUCTS,BIRD EGGS	1	No Quantity							18360			0
S3	2009	2009	2009	2	0	2	Export	188	Costa Rica	CRI	170	Colombia	COL								02	DAIRY PRODUCTS,BIRD EGGS	1	No Quantity							530743			0
S3	2009	2009	2009	2	0	2	Export	188	Costa Rica	CRI	214	Dominican Rep.	DOM								02	DAIRY PRODUCTS,BIRD EGGS	1	No Quantity							113571			0
S3	2009	2009	2009	2	0	2	Export	188	Costa Rica	CRI	222	El Salvador	SLV								02	DAIRY PRODUCTS,BIRD EGGS	1	No Quantity							6926534			0
S3	2009	2009	2009	2	0	2	Export	188	Costa Rica	CRI	320	Guatemala	GTM								02	DAIRY PRODUCTS,BIRD EGGS	1	No Quantity							14663162			0
S3	2009	2009	2009	2	0	2	Export	188	Costa Rica	CRI	340	Honduras	HND								02	DAIRY PRODUCTS,BIRD EGGS	1	No Quantity							6974566			0
S3	2009	2009	2009	2	0	2	Export	188	Costa Rica	CRI	558	Nicaragua	NIC								02	DAIRY PRODUCTS,BIRD EGGS	1	No Quantity							6782322			0
S3	2009	2009	2009	2	0	2	Export	188	Costa Rica	CRI	591	Panama	PAN								02	DAIRY PRODUCTS,BIRD EGGS	1	No Quantity							3817229			0
S3	2009	2009	2009	2	0	2	Export	188	Costa Rica	CRI	842	USA	USA								02	DAIRY PRODUCTS,BIRD EGGS	1	No Quantity							371956			0
S3	2009	2009	2009	2	0	2	Export	188	Costa Rica	CRI	899	Areas, nes									02	DAIRY PRODUCTS,BIRD EGGS	1	No Quantity							111334			0
S3	2009	2009	2009	2	0	2	Export	170	Colombia	COL	0	World	WLD								03	FISH,CRUSTACEANS,MOLLUSC	1	No Quantity							207218932			0
S3	2009	2009	2009	2	0	2	Export	170	Colombia	COL	16	American Samoa	ASM								03	FISH,CRUSTACEANS,MOLLUSC	1	No Quantity							10650693			0
S3	2009	2009	2009	2	0	2	Export	170	Colombia	COL	28	Antigua and Barbuda	ATG								03	FISH,CRUSTACEANS,MOLLUSC	1	No Quantity							2743			0
S3	2009	2009	2009	2	0	2	Export	170	Colombia	COL	32	Argentina	ARG								03	FISH,CRUSTACEANS,MOLLUSC	1	No Quantity							901			0
S3	2009	2009	2009	2	0	2	Export	170	Colombia	COL	40	Austria	AUT								03	FISH,CRUSTACEANS,MOLLUSC	1	No Quantity							21030			0
S3	2009	2009	2009	2	0	2	Export	170	Colombia	COL	56	Belgium	BEL								03	FISH,CRUSTACEANS,MOLLUSC	1	No Quantity							353203			0
S3	2009	2009	2009	2	0	2	Export	170	Colombia	COL	76	Brazil	BRA								03	FISH,CRUSTACEANS,MOLLUSC	1	No Quantity							150			0
S3	2009	2009	2009	2	0	2	Export	170	Colombia	COL	100	Bulgaria	BGR								03	FISH,CRUSTACEANS,MOLLUSC	1	No Quantity							1341			0
S3	2009	2009	2009	2	0	2	Export	170	Colombia	COL	124	Canada	CAN								03	FISH,CRUSTACEANS,MOLLUSC	1	No Quantity							419095			0
S3	2009	2009	2009	2	0	2	Export	170	Colombia	COL	140	Central African Rep.	CAF								03	FISH,CRUSTACEANS,MOLLUSC	1	No Quantity							946			0
S3	2009	2009	2009	2	0	2	Export	170	Colombia	COL	152	Chile	CHL								03	FISH,CRUSTACEANS,MOLLUSC	1	No Quantity							24389			0
S3	2009	2009	2009	2	0	2	Export	170	Colombia	COL	156	China	CHN								03	FISH,CRUSTACEANS,MOLLUSC	1	No Quantity							36177			0
S3	2009	2009	2009	2	0	2	Export	170	Colombia	COL	188	Costa Rica	CRI								03	FISH,CRUSTACEANS,MOLLUSC	1	No Quantity							46325			0
S3	2009	2009	2009	2	0	2	Export	170	Colombia	COL	191	Croatia	HRV								03	FISH,CRUSTACEANS,MOLLUSC	1	No Quantity							3723			0
S3	2009	2009	2009	2	0	2	Export	170	Colombia	COL	203	Czechia	CZE								03	FISH,CRUSTACEANS,MOLLUSC	1	No Quantity							122458			0
S3	2009	2009	2009	2	0	2	Export	170	Colombia	COL	208	Denmark	DNK								03	FISH,CRUSTACEANS,MOLLUSC	1	No Quantity							37507			0
S3	2009	2009	2009	2	0	2	Export	170	Colombia	COL	214	Dominican Rep.	DOM								03	FISH,CRUSTACEANS,MOLLUSC	1	No Quantity							4684			0
S3	2009	2009	2009	2	0	2	Export	170	Colombia	COL	218	Ecuador	ECU								03	FISH,CRUSTACEANS,MOLLUSC	1	No Quantity							3542972			0
S3	2009	2009	2009	2	0	2	Export	170	Colombia	COL	231	Ethiopia	ETH								03	FISH,CRUSTACEANS,MOLLUSC	1	No Quantity							19768			0
S3	2009	2009	2009	2	0	2	Export	170	Colombia	COL	233	Estonia	EST								03	FISH,CRUSTACEANS,MOLLUSC	1	No Quantity							1929			0
S3	2009	2009	2009	2	0	2	Export	170	Colombia	COL	251	France	FRA								03	FISH,CRUSTACEANS,MOLLUSC	1	No Quantity							16931798			0
S3	2009	2009	2009	2	0	2	Export	170	Colombia	COL	266	Gabon	GAB								03	FISH,CRUSTACEANS,MOLLUSC	1	No Quantity							3970			0
S3	2009	2009	2009	2	0	2	Export	170	Colombia	COL	276	Germany	DEU								03	FISH,CRUSTACEANS,MOLLUSC	1	No Quantity							2072018			0
S3	2009	2009	2009	2	0	2	Export	170	Colombia	COL	320	Guatemala	GTM								03	FISH,CRUSTACEANS,MOLLUSC	1	No Quantity							445668			0
S3	2009	2009	2009	2	0	2	Export	170	Colombia	COL	344	China, Hong Kong SAR	HKG								03	FISH,CRUSTACEANS,MOLLUSC	1	No Quantity							1702856			0
S3	2009	2009	2009	2	0	2	Export	170	Colombia	COL	348	Hungary	HUN								03	FISH,CRUSTACEANS,MOLLUSC	1	No Quantity							9238			0
S3	2009	2009	2009	2	0	2	Export	170	Colombia	COL	372	Ireland	IRL								03	FISH,CRUSTACEANS,MOLLUSC	1	No Quantity							2307			0
S3	2009	2009	2009	2	0	2	Export	170	Colombia	COL	376	Israel	ISR								03	FISH,CRUSTACEANS,MOLLUSC	1	No Quantity							45216			0
S3	2009	2009	2009	2	0	2	Export	170	Colombia	COL	381	Italy	ITA								03	FISH,CRUSTACEANS,MOLLUSC	1	No Quantity							7063754			0
S3	2009	2009	2009	2	0	2	Export	170	Colombia	COL	388	Jamaica	JAM								03	FISH,CRUSTACEANS,MOLLUSC	1	No Quantity							44880			0
S3	2009	2009	2009	2	0	2	Export	170	Colombia	COL	392	Japan	JPN								03	FISH,CRUSTACEANS,MOLLUSC	1	No Quantity							2518309			0
S3	2009	2009	2009	2	0	2	Export	170	Colombia	COL	400	Jordan	JOR								03	FISH,CRUSTACEANS,MOLLUSC	1	No Quantity							5351			0
S3	2009	2009	2009	2	0	2	Export	170	Colombia	COL	410	Rep. of Korea	KOR								03	FISH,CRUSTACEANS,MOLLUSC	1	No Quantity							211281			0
S3	2009	2009	2009	2	0	2	Export	170	Colombia	COL	458	Malaysia	MYS								03	FISH,CRUSTACEANS,MOLLUSC	1	No Quantity							231509			0
S3	2009	2009	2009	2	0	2	Export	170	Colombia	COL	484	Mexico	MEX								03	FISH,CRUSTACEANS,MOLLUSC	1	No Quantity							227165			0
S3	2009	2009	2009	2	0	2	Export	170	Colombia	COL	490	Other Asia, nes									03	FISH,CRUSTACEANS,MOLLUSC	1	No Quantity							923537			0
S3	2009	2009	2009	2	0	2	Export	170	Colombia	COL	528	Netherlands	NLD								03	FISH,CRUSTACEANS,MOLLUSC	1	No Quantity							160453			0
S3	2009	2009	2009	2	0	2	Export	170	Colombia	COL	530	Neth. Antilles	ANT								03	FISH,CRUSTACEANS,MOLLUSC	1	No Quantity							587076			0
S3	2009	2009	2009	2	0	2	Export	170	Colombia	COL	533	Aruba	ABW								03	FISH,CRUSTACEANS,MOLLUSC	1	No Quantity							1740			0
S3	2009	2009	2009	2	0	2	Export	170	Colombia	COL	558	Nicaragua	NIC								03	FISH,CRUSTACEANS,MOLLUSC	1	No Quantity							1175			0
S3	2009	2009	2009	2	0	2	Export	170	Colombia	COL	579	Norway	NOR								03	FISH,CRUSTACEANS,MOLLUSC	1	No Quantity							23127			0
S3	2009	2009	2009	2	0	2	Export	170	Colombia	COL	591	Panama	PAN								03	FISH,CRUSTACEANS,MOLLUSC	1	No Quantity							446318			0
S3	2009	2009	2009	2	0	2	Export	170	Colombia	COL	604	Peru	PER								03	FISH,CRUSTACEANS,MOLLUSC	1	No Quantity							800			0
S3	2009	2009	2009	2	0	2	Export	170	Colombia	COL	608	Philippines	PHL								03	FISH,CRUSTACEANS,MOLLUSC	1	No Quantity							1166			0
S3	2009	2009	2009	2	0	2	Export	170	Colombia	COL	616	Poland	POL								03	FISH,CRUSTACEANS,MOLLUSC	1	No Quantity							72115			0
S3	2009	2009	2009	2	0	2	Export	170	Colombia	COL	620	Portugal	PRT								03	FISH,CRUSTACEANS,MOLLUSC	1	No Quantity							293651			0
S3	2009	2009	2009	2	0	2	Export	170	Colombia	COL	643	Russian Federation	RUS								03	FISH,CRUSTACEANS,MOLLUSC	1	No Quantity							11189			0
S3	2009	2009	2009	2	0	2	Export	170	Colombia	COL	688	Serbia	SRB								03	FISH,CRUSTACEANS,MOLLUSC	1	No Quantity							6474			0
S3	2009	2009	2009	2	0	2	Export	170	Colombia	COL	702	Singapore	SGP								03	FISH,CRUSTACEANS,MOLLUSC	1	No Quantity							299645			0
S3	2009	2009	2009	2	0	2	Export	170	Colombia	COL	710	South Africa	ZAF								03	FISH,CRUSTACEANS,MOLLUSC	1	No Quantity							5176			0
S3	2009	2009	2009	2	0	2	Export	170	Colombia	COL	724	Spain	ESP								03	FISH,CRUSTACEANS,MOLLUSC	1	No Quantity							24472535			0
S3	2009	2009	2009	2	0	2	Export	170	Colombia	COL	752	Sweden	SWE								03	FISH,CRUSTACEANS,MOLLUSC	1	No Quantity							70539			0
S3	2009	2009	2009	2	0	2	Export	170	Colombia	COL	757	Switzerland	CHE								03	FISH,CRUSTACEANS,MOLLUSC	1	No Quantity							51909			0
S3	2009	2009	2009	2	0	2	Export	170	Colombia	COL	764	Thailand	THA								03	FISH,CRUSTACEANS,MOLLUSC	1	No Quantity							71481			0
S3	2009	2009	2009	2	0	2	Export	170	Colombia	COL	780	Trinidad and Tobago	TTO								03	FISH,CRUSTACEANS,MOLLUSC	1	No Quantity							4921			0
S3	2009	2009	2009	2	0	2	Export	170	Colombia	COL	784	United Arab Emirates	ARE								03	FISH,CRUSTACEANS,MOLLUSC	1	No Quantity							358914			0
S3	2009	2009	2009	2	0	2	Export	170	Colombia	COL	826	United Kingdom	GBR								03	FISH,CRUSTACEANS,MOLLUSC	1	No Quantity							287997			0
S3	2009	2009	2009	2	0	2	Export	170	Colombia	COL	838	Free Zones									03	FISH,CRUSTACEANS,MOLLUSC	1	No Quantity							100937468			0
S3	2009	2009	2009	2	0	2	Export	170	Colombia	COL	842	USA	USA								03	FISH,CRUSTACEANS,MOLLUSC	1	No Quantity							31324175			0
S3	2009	2009	2009	2	0	2	Export	188	Costa Rica	CRI	0	World	WLD								03	FISH,CRUSTACEANS,MOLLUSC	1	No Quantity							85362538			0
S3	2009	2009	2009	2	0	2	Export	188	Costa Rica	CRI	52	Barbados	BRB								03	FISH,CRUSTACEANS,MOLLUSC	1	No Quantity							296772			0
S3	2009	2009	2009	2	0	2	Export	188	Costa Rica	CRI	76	Brazil	BRA								03	FISH,CRUSTACEANS,MOLLUSC	1	No Quantity							153411			0
S3	2009	2009	2009	2	0	2	Export	188	Costa Rica	CRI	124	Canada	CAN								03	FISH,CRUSTACEANS,MOLLUSC	1	No Quantity							238217			0
S3	2009	2009	2009	2	0	2	Export	188	Costa Rica	CRI	144	Sri Lanka	LKA								03	FISH,CRUSTACEANS,MOLLUSC	1	No Quantity							16800			0
S3	2009	2009	2009	2	0	2	Export	188	Costa Rica	CRI	152	Chile	CHL								03	FISH,CRUSTACEANS,MOLLUSC	1	No Quantity							577745			0
S3	2009	2009	2009	2	0	2	Export	188	Costa Rica	CRI	156	China	CHN								03	FISH,CRUSTACEANS,MOLLUSC	1	No Quantity							124209			0
S3	2009	2009	2009	2	0	2	Export	188	Costa Rica	CRI	170	Colombia	COL								03	FISH,CRUSTACEANS,MOLLUSC	1	No Quantity							44876			0
S3	2009	2009	2009	2	0	2	Export	188	Costa Rica	CRI	214	Dominican Rep.	DOM								03	FISH,CRUSTACEANS,MOLLUSC	1	No Quantity							26267			0
S3	2009	2009	2009	2	0	2	Export	188	Costa Rica	CRI	222	El Salvador	SLV								03	FISH,CRUSTACEANS,MOLLUSC	1	No Quantity							3936335			0
S3	2009	2009	2009	2	0	2	Export	188	Costa Rica	CRI	251	France	FRA								03	FISH,CRUSTACEANS,MOLLUSC	1	No Quantity							6			0
S3	2009	2009	2009	2	0	2	Export	188	Costa Rica	CRI	276	Germany	DEU								03	FISH,CRUSTACEANS,MOLLUSC	1	No Quantity							3677097			0
S3	2009	2009	2009	2	0	2	Export	188	Costa Rica	CRI	288	Ghana	GHA								03	FISH,CRUSTACEANS,MOLLUSC	1	No Quantity							207328			0
S3	2009	2009	2009	2	0	2	Export	188	Costa Rica	CRI	320	Guatemala	GTM								03	FISH,CRUSTACEANS,MOLLUSC	1	No Quantity							3296905			0
S3	2009	2009	2009	2	0	2	Export	188	Costa Rica	CRI	340	Honduras	HND								03	FISH,CRUSTACEANS,MOLLUSC	1	No Quantity							1417823			0
S3	2009	2009	2009	2	0	2	Export	188	Costa Rica	CRI	344	China, Hong Kong SAR	HKG								03	FISH,CRUSTACEANS,MOLLUSC	1	No Quantity							3352204			0
S3	2009	2009	2009	2	0	2	Export	188	Costa Rica	CRI	381	Italy	ITA								03	FISH,CRUSTACEANS,MOLLUSC	1	No Quantity							101287			0
S3	2009	2009	2009	2	0	2	Export	188	Costa Rica	CRI	388	Jamaica	JAM								03	FISH,CRUSTACEANS,MOLLUSC	1	No Quantity							12573			0
S3	2009	2009	2009	2	0	2	Export	188	Costa Rica	CRI	392	Japan	JPN								03	FISH,CRUSTACEANS,MOLLUSC	1	No Quantity							39144			0
S3	2009	2009	2009	2	0	2	Export	188	Costa Rica	CRI	410	Rep. of Korea	KOR								03	FISH,CRUSTACEANS,MOLLUSC	1	No Quantity							108200			0
S3	2009	2009	2009	2	0	2	Export	188	Costa Rica	CRI	484	Mexico	MEX								03	FISH,CRUSTACEANS,MOLLUSC	1	No Quantity							2076620			0
S3	2009	2009	2009	2	0	2	Export	188	Costa Rica	CRI	490	Other Asia, nes									03	FISH,CRUSTACEANS,MOLLUSC	1	No Quantity							22022			0
S3	2009	2009	2009	2	0	2	Export	188	Costa Rica	CRI	528	Netherlands	NLD								03	FISH,CRUSTACEANS,MOLLUSC	1	No Quantity							1245659			0
S3	2009	2009	2009	2	0	2	Export	188	Costa Rica	CRI	558	Nicaragua	NIC								03	FISH,CRUSTACEANS,MOLLUSC	1	No Quantity							1667057			0
S3	2009	2009	2009	2	0	2	Export	188	Costa Rica	CRI	591	Panama	PAN								03	FISH,CRUSTACEANS,MOLLUSC	1	No Quantity							2920079			0
S3	2009	2009	2009	2	0	2	Export	188	Costa Rica	CRI	702	Singapore	SGP								03	FISH,CRUSTACEANS,MOLLUSC	1	No Quantity							1448			0
S3	2009	2009	2009	2	0	2	Export	188	Costa Rica	CRI	704	Viet Nam	VNM								03	FISH,CRUSTACEANS,MOLLUSC	1	No Quantity							57960			0
S3	2009	2009	2009	2	0	2	Export	188	Costa Rica	CRI	724	Spain	ESP								03	FISH,CRUSTACEANS,MOLLUSC	1	No Quantity							1207426			0
S3	2009	2009	2009	2	0	2	Export	188	Costa Rica	CRI	780	Trinidad and Tobago	TTO								03	FISH,CRUSTACEANS,MOLLUSC	1	No Quantity							135653			0
S3	2009	2009	2009	2	0	2	Export	188	Costa Rica	CRI	826	United Kingdom	GBR								03	FISH,CRUSTACEANS,MOLLUSC	1	No Quantity							6109			0
S3	2009	2009	2009	2	0	2	Export	188	Costa Rica	CRI	842	USA	USA								03	FISH,CRUSTACEANS,MOLLUSC	1	No Quantity							58369962			0
S3	2009	2009	2009	2	0	2	Export	188	Costa Rica	CRI	899	Areas, nes									03	FISH,CRUSTACEANS,MOLLUSC	1	No Quantity							25344			0
S3	2009	2009	2009	2	0	2	Export	170	Colombia	COL	0	World	WLD								04	CEREALS,CEREAL PREPRTNS.	1	No Quantity							109785513			0
S3	2009	2009	2009	2	0	2	Export	170	Colombia	COL	20	Andorra	AND								04	CEREALS,CEREAL PREPRTNS.	1	No Quantity							45215			0
S3	2009	2009	2009	2	0	2	Export	170	Colombia	COL	24	Angola	AGO								04	CEREALS,CEREAL PREPRTNS.	1	No Quantity							740445			0
S3	2009	2009	2009	2	0	2	Export	170	Colombia	COL	28	Antigua and Barbuda	ATG								04	CEREALS,CEREAL PREPRTNS.	1	No Quantity							191615			0
S3	2009	2009	2009	2	0	2	Export	170	Colombia	COL	32	Argentina	ARG								04	CEREALS,CEREAL PREPRTNS.	1	No Quantity							8030			0
S3	2009	2009	2009	2	0	2	Export	170	Colombia	COL	36	Australia	AUS								04	CEREALS,CEREAL PREPRTNS.	1	No Quantity							805335			0
S3	2009	2009	2009	2	0	2	Export	170	Colombia	COL	52	Barbados	BRB								04	CEREALS,CEREAL PREPRTNS.	1	No Quantity							335519			0
S3	2009	2009	2009	2	0	2	Export	170	Colombia	COL	68	Bolivia (Plurinational State of)	BOL								04	CEREALS,CEREAL PREPRTNS.	1	No Quantity							876554			0
S3	2009	2009	2009	2	0	2	Export	170	Colombia	COL	76	Brazil	BRA								04	CEREALS,CEREAL PREPRTNS.	1	No Quantity							840796			0
S3	2009	2009	2009	2	0	2	Export	170	Colombia	COL	84	Belize	BLZ								04	CEREALS,CEREAL PREPRTNS.	1	No Quantity							985			0
S3	2009	2009	2009	2	0	2	Export	170	Colombia	COL	124	Canada	CAN								04	CEREALS,CEREAL PREPRTNS.	1	No Quantity							125264			0
S3	2009	2009	2009	2	0	2	Export	170	Colombia	COL	152	Chile	CHL								04	CEREALS,CEREAL PREPRTNS.	1	No Quantity							2018532			0
S3	2009	2009	2009	2	0	2	Export	170	Colombia	COL	178	Congo	COG								04	CEREALS,CEREAL PREPRTNS.	1	No Quantity							533365			0
S3	2009	2009	2009	2	0	2	Export	170	Colombia	COL	188	Costa Rica	CRI								04	CEREALS,CEREAL PREPRTNS.	1	No Quantity							822413			0
S3	2009	2009	2009	2	0	2	Export	170	Colombia	COL	191	Croatia	HRV								04	CEREALS,CEREAL PREPRTNS.	1	No Quantity							221			0
S3	2009	2009	2009	2	0	2	Export	170	Colombia	COL	192	Cuba	CUB								04	CEREALS,CEREAL PREPRTNS.	1	No Quantity							1620444			0
S3	2009	2009	2009	2	0	2	Export	170	Colombia	COL	204	Benin	BEN								04	CEREALS,CEREAL PREPRTNS.	1	No Quantity							155680			0
S3	2009	2009	2009	2	0	2	Export	170	Colombia	COL	212	Dominica	DMA								04	CEREALS,CEREAL PREPRTNS.	1	No Quantity							170894			0
S3	2009	2009	2009	2	0	2	Export	170	Colombia	COL	214	Dominican Rep.	DOM								04	CEREALS,CEREAL PREPRTNS.	1	No Quantity							1427253			0
S3	2009	2009	2009	2	0	2	Export	170	Colombia	COL	218	Ecuador	ECU								04	CEREALS,CEREAL PREPRTNS.	1	No Quantity							12825130			0
S3	2009	2009	2009	2	0	2	Export	170	Colombia	COL	222	El Salvador	SLV								04	CEREALS,CEREAL PREPRTNS.	1	No Quantity							305969			0
S3	2009	2009	2009	2	0	2	Export	170	Colombia	COL	226	Equatorial Guinea	GNQ								04	CEREALS,CEREAL PREPRTNS.	1	No Quantity							74901			0
S3	2009	2009	2009	2	0	2	Export	170	Colombia	COL	251	France	FRA								04	CEREALS,CEREAL PREPRTNS.	1	No Quantity							1523199			0
S3	2009	2009	2009	2	0	2	Export	170	Colombia	COL	266	Gabon	GAB								04	CEREALS,CEREAL PREPRTNS.	1	No Quantity							319835			0
S3	2009	2009	2009	2	0	2	Export	170	Colombia	COL	276	Germany	DEU								04	CEREALS,CEREAL PREPRTNS.	1	No Quantity							22600			0
S3	2009	2009	2009	2	0	2	Export	170	Colombia	COL	288	Ghana	GHA								04	CEREALS,CEREAL PREPRTNS.	1	No Quantity							158294			0
S3	2009	2009	2009	2	0	2	Export	170	Colombia	COL	308	Grenada	GRD								04	CEREALS,CEREAL PREPRTNS.	1	No Quantity							80027			0
S3	2009	2009	2009	2	0	2	Export	170	Colombia	COL	320	Guatemala	GTM								04	CEREALS,CEREAL PREPRTNS.	1	No Quantity							1250229			0
S3	2009	2009	2009	2	0	2	Export	170	Colombia	COL	328	Guyana	GUY								04	CEREALS,CEREAL PREPRTNS.	1	No Quantity							858142			0
S3	2009	2009	2009	2	0	2	Export	170	Colombia	COL	332	Haiti	HTI								04	CEREALS,CEREAL PREPRTNS.	1	No Quantity							116312			0
S3	2009	2009	2009	2	0	2	Export	170	Colombia	COL	340	Honduras	HND								04	CEREALS,CEREAL PREPRTNS.	1	No Quantity							127794			0
S3	2009	2009	2009	2	0	2	Export	170	Colombia	COL	344	China, Hong Kong SAR	HKG								04	CEREALS,CEREAL PREPRTNS.	1	No Quantity							7277			0
S3	2009	2009	2009	2	0	2	Export	170	Colombia	COL	381	Italy	ITA								04	CEREALS,CEREAL PREPRTNS.	1	No Quantity							557472			0
S3	2009	2009	2009	2	0	2	Export	170	Colombia	COL	388	Jamaica	JAM								04	CEREALS,CEREAL PREPRTNS.	1	No Quantity							1240479			0
S3	2009	2009	2009	2	0	2	Export	170	Colombia	COL	392	Japan	JPN								04	CEREALS,CEREAL PREPRTNS.	1	No Quantity							4410			0
S3	2009	2009	2009	2	0	2	Export	170	Colombia	COL	410	Rep. of Korea	KOR								04	CEREALS,CEREAL PREPRTNS.	1	No Quantity							3144			0
S3	2009	2009	2009	2	0	2	Export	170	Colombia	COL	422	Lebanon	LBN								04	CEREALS,CEREAL PREPRTNS.	1	No Quantity							175925			0
S3	2009	2009	2009	2	0	2	Export	170	Colombia	COL	470	Malta	MLT								04	CEREALS,CEREAL PREPRTNS.	1	No Quantity							13707			0
S3	2009	2009	2009	2	0	2	Export	170	Colombia	COL	478	Mauritania	MRT								04	CEREALS,CEREAL PREPRTNS.	1	No Quantity							78221			0
S3	2009	2009	2009	2	0	2	Export	170	Colombia	COL	484	Mexico	MEX								04	CEREALS,CEREAL PREPRTNS.	1	No Quantity							2459000			0
S3	2009	2009	2009	2	0	2	Export	170	Colombia	COL	528	Netherlands	NLD								04	CEREALS,CEREAL PREPRTNS.	1	No Quantity							676621			0
S3	2009	2009	2009	2	0	2	Export	170	Colombia	COL	530	Neth. Antilles	ANT								04	CEREALS,CEREAL PREPRTNS.	1	No Quantity							1548670			0
S3	2009	2009	2009	2	0	2	Export	170	Colombia	COL	533	Aruba	ABW								04	CEREALS,CEREAL PREPRTNS.	1	No Quantity							814080			0
S3	2009	2009	2009	2	0	2	Export	170	Colombia	COL	554	New Zealand	NZL								04	CEREALS,CEREAL PREPRTNS.	1	No Quantity							13997			0
S3	2009	2009	2009	2	0	2	Export	170	Colombia	COL	558	Nicaragua	NIC								04	CEREALS,CEREAL PREPRTNS.	1	No Quantity							30			0
S3	2009	2009	2009	2	0	2	Export	170	Colombia	COL	591	Panama	PAN								04	CEREALS,CEREAL PREPRTNS.	1	No Quantity							2350637			0
S3	2009	2009	2009	2	0	2	Export	170	Colombia	COL	604	Peru	PER								04	CEREALS,CEREAL PREPRTNS.	1	No Quantity							3520298			0
S3	2009	2009	2009	2	0	2	Export	170	Colombia	COL	608	Philippines	PHL								04	CEREALS,CEREAL PREPRTNS.	1	No Quantity							24304			0
S3	2009	2009	2009	2	0	2	Export	170	Colombia	COL	620	Portugal	PRT								04	CEREALS,CEREAL PREPRTNS.	1	No Quantity							871789			0
S3	2009	2009	2009	2	0	2	Export	170	Colombia	COL	643	Russian Federation	RUS								04	CEREALS,CEREAL PREPRTNS.	1	No Quantity							4047			0
S3	2009	2009	2009	2	0	2	Export	170	Colombia	COL	659	Saint Kitts and Nevis	KNA								04	CEREALS,CEREAL PREPRTNS.	1	No Quantity							128128			0
S3	2009	2009	2009	2	0	2	Export	170	Colombia	COL	662	Saint Lucia	LCA								04	CEREALS,CEREAL PREPRTNS.	1	No Quantity							640454			0
S3	2009	2009	2009	2	0	2	Export	170	Colombia	COL	670	Saint Vincent and the Grenadines	VCT								04	CEREALS,CEREAL PREPRTNS.	1	No Quantity							113727			0
S3	2009	2009	2009	2	0	2	Export	170	Colombia	COL	724	Spain	ESP								04	CEREALS,CEREAL PREPRTNS.	1	No Quantity							5728158			0
S3	2009	2009	2009	2	0	2	Export	170	Colombia	COL	740	Suriname	SUR								04	CEREALS,CEREAL PREPRTNS.	1	No Quantity							1202334			0
S3	2009	2009	2009	2	0	2	Export	170	Colombia	COL	752	Sweden	SWE								04	CEREALS,CEREAL PREPRTNS.	1	No Quantity							22598			0
S3	2009	2009	2009	2	0	2	Export	170	Colombia	COL	757	Switzerland	CHE								04	CEREALS,CEREAL PREPRTNS.	1	No Quantity							18921			0
S3	2009	2009	2009	2	0	2	Export	170	Colombia	COL	780	Trinidad and Tobago	TTO								04	CEREALS,CEREAL PREPRTNS.	1	No Quantity							1004659			0
S3	2009	2009	2009	2	0	2	Export	170	Colombia	COL	826	United Kingdom	GBR								04	CEREALS,CEREAL PREPRTNS.	1	No Quantity							695455			0
S3	2009	2009	2009	2	0	2	Export	170	Colombia	COL	838	Free Zones									04	CEREALS,CEREAL PREPRTNS.	1	No Quantity							916853			0
S3	2009	2009	2009	2	0	2	Export	170	Colombia	COL	842	USA	USA								04	CEREALS,CEREAL PREPRTNS.	1	No Quantity							26024861			0
S3	2009	2009	2009	2	0	2	Export	170	Colombia	COL	862	Venezuela	VEN								04	CEREALS,CEREAL PREPRTNS.	1	No Quantity							30544266			0
S3	2009	2009	2009	2	0	2	Export	188	Costa Rica	CRI	0	World	WLD								04	CEREALS,CEREAL PREPRTNS.	1	No Quantity							70024818			0
S3	2009	2009	2009	2	0	2	Export	188	Costa Rica	CRI	32	Argentina	ARG								04	CEREALS,CEREAL PREPRTNS.	1	No Quantity							20			0
S3	2009	2009	2009	2	0	2	Export	188	Costa Rica	CRI	36	Australia	AUS								04	CEREALS,CEREAL PREPRTNS.	1	No Quantity							158145			0
S3	2009	2009	2009	2	0	2	Export	188	Costa Rica	CRI	52	Barbados	BRB								04	CEREALS,CEREAL PREPRTNS.	1	No Quantity							275661			0
S3	2009	2009	2009	2	0	2	Export	188	Costa Rica	CRI	84	Belize	BLZ								04	CEREALS,CEREAL PREPRTNS.	1	No Quantity							57630			0
S3	2009	2009	2009	2	0	2	Export	188	Costa Rica	CRI	124	Canada	CAN								04	CEREALS,CEREAL PREPRTNS.	1	No Quantity							342			0
S3	2009	2009	2009	2	0	2	Export	188	Costa Rica	CRI	136	Cayman Isds	CYM								04	CEREALS,CEREAL PREPRTNS.	1	No Quantity							1858			0
S3	2009	2009	2009	2	0	2	Export	188	Costa Rica	CRI	152	Chile	CHL								04	CEREALS,CEREAL PREPRTNS.	1	No Quantity							3288			0
S3	2009	2009	2009	2	0	2	Export	188	Costa Rica	CRI	156	China	CHN								04	CEREALS,CEREAL PREPRTNS.	1	No Quantity							7			0
S3	2009	2009	2009	2	0	2	Export	188	Costa Rica	CRI	170	Colombia	COL								04	CEREALS,CEREAL PREPRTNS.	1	No Quantity							1923825			0
S3	2009	2009	2009	2	0	2	Export	188	Costa Rica	CRI	192	Cuba	CUB								04	CEREALS,CEREAL PREPRTNS.	1	No Quantity							16483			0
S3	2009	2009	2009	2	0	2	Export	188	Costa Rica	CRI	203	Czechia	CZE								04	CEREALS,CEREAL PREPRTNS.	1	No Quantity							423			0
S3	2009	2009	2009	2	0	2	Export	188	Costa Rica	CRI	214	Dominican Rep.	DOM								04	CEREALS,CEREAL PREPRTNS.	1	No Quantity							3040851			0
S3	2009	2009	2009	2	0	2	Export	188	Costa Rica	CRI	222	El Salvador	SLV								04	CEREALS,CEREAL PREPRTNS.	1	No Quantity							5146634			0
S3	2009	2009	2009	2	0	2	Export	188	Costa Rica	CRI	276	Germany	DEU								04	CEREALS,CEREAL PREPRTNS.	1	No Quantity							5			0
S3	2009	2009	2009	2	0	2	Export	188	Costa Rica	CRI	320	Guatemala	GTM								04	CEREALS,CEREAL PREPRTNS.	1	No Quantity							15335057			0
S3	2009	2009	2009	2	0	2	Export	188	Costa Rica	CRI	328	Guyana	GUY								04	CEREALS,CEREAL PREPRTNS.	1	No Quantity							218402			0
S3	2009	2009	2009	2	0	2	Export	188	Costa Rica	CRI	332	Haiti	HTI								04	CEREALS,CEREAL PREPRTNS.	1	No Quantity							101221			0
S3	2009	2009	2009	2	0	2	Export	188	Costa Rica	CRI	340	Honduras	HND								04	CEREALS,CEREAL PREPRTNS.	1	No Quantity							5698288			0
S3	2009	2009	2009	2	0	2	Export	188	Costa Rica	CRI	381	Italy	ITA								04	CEREALS,CEREAL PREPRTNS.	1	No Quantity							4251			0
S3	2009	2009	2009	2	0	2	Export	188	Costa Rica	CRI	388	Jamaica	JAM								04	CEREALS,CEREAL PREPRTNS.	1	No Quantity							736745			0
S3	2009	2009	2009	2	0	2	Export	188	Costa Rica	CRI	484	Mexico	MEX								04	CEREALS,CEREAL PREPRTNS.	1	No Quantity							864957			0
S3	2009	2009	2009	2	0	2	Export	188	Costa Rica	CRI	530	Neth. Antilles	ANT								04	CEREALS,CEREAL PREPRTNS.	1	No Quantity							40921			0
S3	2009	2009	2009	2	0	2	Export	188	Costa Rica	CRI	558	Nicaragua	NIC								04	CEREALS,CEREAL PREPRTNS.	1	No Quantity							22745672			0
S3	2009	2009	2009	2	0	2	Export	188	Costa Rica	CRI	591	Panama	PAN								04	CEREALS,CEREAL PREPRTNS.	1	No Quantity							6827816			0
S3	2009	2009	2009	2	0	2	Export	188	Costa Rica	CRI	662	Saint Lucia	LCA								04	CEREALS,CEREAL PREPRTNS.	1	No Quantity							39663			0
S3	2009	2009	2009	2	0	2	Export	188	Costa Rica	CRI	780	Trinidad and Tobago	TTO								04	CEREALS,CEREAL PREPRTNS.	1	No Quantity							1056008			0
S3	2009	2009	2009	2	0	2	Export	188	Costa Rica	CRI	842	USA	USA								04	CEREALS,CEREAL PREPRTNS.	1	No Quantity							4252825			0
S3	2009	2009	2009	2	0	2	Export	188	Costa Rica	CRI	862	Venezuela	VEN								04	CEREALS,CEREAL PREPRTNS.	1	No Quantity							195804			0
S3	2009	2009	2009	2	0	2	Export	188	Costa Rica	CRI	899	Areas, nes									04	CEREALS,CEREAL PREPRTNS.	1	No Quantity							1282016			0
S3	2009	2009	2009	2	0	2	Export	170	Colombia	COL	0	World	WLD								05	VEGETABLES AND FRUIT	1	No Quantity							968109523			0
S3	2009	2009	2009	2	0	2	Export	170	Colombia	COL	8	Albania	ALB								05	VEGETABLES AND FRUIT	1	No Quantity							16552			0
S3	2009	2009	2009	2	0	2	Export	170	Colombia	COL	28	Antigua and Barbuda	ATG								05	VEGETABLES AND FRUIT	1	No Quantity							6030			0
S3	2009	2009	2009	2	0	2	Export	170	Colombia	COL	32	Argentina	ARG								05	VEGETABLES AND FRUIT	1	No Quantity							92923			0
S3	2009	2009	2009	2	0	2	Export	170	Colombia	COL	36	Australia	AUS								05	VEGETABLES AND FRUIT	1	No Quantity							359004			0
S3	2009	2009	2009	2	0	2	Export	170	Colombia	COL	40	Austria	AUT								05	VEGETABLES AND FRUIT	1	No Quantity							6905			0
S3	2009	2009	2009	2	0	2	Export	170	Colombia	COL	44	Bahamas	BHS								05	VEGETABLES AND FRUIT	1	No Quantity							3769			0
S3	2009	2009	2009	2	0	2	Export	170	Colombia	COL	56	Belgium	BEL								05	VEGETABLES AND FRUIT	1	No Quantity							210871016			0
S3	2009	2009	2009	2	0	2	Export	170	Colombia	COL	60	Bermuda	BMU								05	VEGETABLES AND FRUIT	1	No Quantity							14971			0
S3	2009	2009	2009	2	0	2	Export	170	Colombia	COL	68	Bolivia (Plurinational State of)	BOL								05	VEGETABLES AND FRUIT	1	No Quantity							1154			0
S3	2009	2009	2009	2	0	2	Export	170	Colombia	COL	76	Brazil	BRA								05	VEGETABLES AND FRUIT	1	No Quantity							403849			0
S3	2009	2009	2009	2	0	2	Export	170	Colombia	COL	124	Canada	CAN								05	VEGETABLES AND FRUIT	1	No Quantity							2512055			0
S3	2009	2009	2009	2	0	2	Export	170	Colombia	COL	152	Chile	CHL								05	VEGETABLES AND FRUIT	1	No Quantity							153757			0
S3	2009	2009	2009	2	0	2	Export	170	Colombia	COL	156	China	CHN								05	VEGETABLES AND FRUIT	1	No Quantity							24414			0
S3	2009	2009	2009	2	0	2	Export	170	Colombia	COL	188	Costa Rica	CRI								05	VEGETABLES AND FRUIT	1	No Quantity							1294434			0
S3	2009	2009	2009	2	0	2	Export	170	Colombia	COL	192	Cuba	CUB								05	VEGETABLES AND FRUIT	1	No Quantity							982433			0
S3	2009	2009	2009	2	0	2	Export	170	Colombia	COL	203	Czechia	CZE								05	VEGETABLES AND FRUIT	1	No Quantity							616			0
S3	2009	2009	2009	2	0	2	Export	170	Colombia	COL	208	Denmark	DNK								05	VEGETABLES AND FRUIT	1	No Quantity							113199			0
S3	2009	2009	2009	2	0	2	Export	170	Colombia	COL	212	Dominica	DMA								05	VEGETABLES AND FRUIT	1	No Quantity							52			0
S3	2009	2009	2009	2	0	2	Export	170	Colombia	COL	214	Dominican Rep.	DOM								05	VEGETABLES AND FRUIT	1	No Quantity							495874			0
S3	2009	2009	2009	2	0	2	Export	170	Colombia	COL	218	Ecuador	ECU								05	VEGETABLES AND FRUIT	1	No Quantity							8447757			0
S3	2009	2009	2009	2	0	2	Export	170	Colombia	COL	222	El Salvador	SLV								05	VEGETABLES AND FRUIT	1	No Quantity							57144			0
S3	2009	2009	2009	2	0	2	Export	170	Colombia	COL	251	France	FRA								05	VEGETABLES AND FRUIT	1	No Quantity							8485561			0
S3	2009	2009	2009	2	0	2	Export	170	Colombia	COL	276	Germany	DEU								05	VEGETABLES AND FRUIT	1	No Quantity							122652998			0
S3	2009	2009	2009	2	0	2	Export	170	Colombia	COL	300	Greece	GRC								05	VEGETABLES AND FRUIT	1	No Quantity							21838			0
S3	2009	2009	2009	2	0	2	Export	170	Colombia	COL	320	Guatemala	GTM								05	VEGETABLES AND FRUIT	1	No Quantity							349692			0
S3	2009	2009	2009	2	0	2	Export	170	Colombia	COL	328	Guyana	GUY								05	VEGETABLES AND FRUIT	1	No Quantity							688			0
S3	2009	2009	2009	2	0	2	Export	170	Colombia	COL	332	Haiti	HTI								05	VEGETABLES AND FRUIT	1	No Quantity							12103			0
S3	2009	2009	2009	2	0	2	Export	170	Colombia	COL	340	Honduras	HND								05	VEGETABLES AND FRUIT	1	No Quantity							51			0
S3	2009	2009	2009	2	0	2	Export	170	Colombia	COL	344	China, Hong Kong SAR	HKG								05	VEGETABLES AND FRUIT	1	No Quantity							340475			0
S3	2009	2009	2009	2	0	2	Export	170	Colombia	COL	364	Iran	IRN								05	VEGETABLES AND FRUIT	1	No Quantity							382445			0
S3	2009	2009	2009	2	0	2	Export	170	Colombia	COL	376	Israel	ISR								05	VEGETABLES AND FRUIT	1	No Quantity							5659			0
S3	2009	2009	2009	2	0	2	Export	170	Colombia	COL	381	Italy	ITA								05	VEGETABLES AND FRUIT	1	No Quantity							75369963			0
S3	2009	2009	2009	2	0	2	Export	170	Colombia	COL	388	Jamaica	JAM								05	VEGETABLES AND FRUIT	1	No Quantity							95582			0
S3	2009	2009	2009	2	0	2	Export	170	Colombia	COL	392	Japan	JPN								05	VEGETABLES AND FRUIT	1	No Quantity							3423726			0
S3	2009	2009	2009	2	0	2	Export	170	Colombia	COL	410	Rep. of Korea	KOR								05	VEGETABLES AND FRUIT	1	No Quantity							260490			0
S3	2009	2009	2009	2	0	2	Export	170	Colombia	COL	414	Kuwait	KWT								05	VEGETABLES AND FRUIT	1	No Quantity							6199			0
S3	2009	2009	2009	2	0	2	Export	170	Colombia	COL	422	Lebanon	LBN								05	VEGETABLES AND FRUIT	1	No Quantity							3169			0
S3	2009	2009	2009	2	0	2	Export	170	Colombia	COL	434	Libya	LBY								05	VEGETABLES AND FRUIT	1	No Quantity							200220			0
S3	2009	2009	2009	2	0	2	Export	170	Colombia	COL	466	Mali	MLI								05	VEGETABLES AND FRUIT	1	No Quantity							18041			0
S3	2009	2009	2009	2	0	2	Export	170	Colombia	COL	484	Mexico	MEX								05	VEGETABLES AND FRUIT	1	No Quantity							956877			0
S3	2009	2009	2009	2	0	2	Export	170	Colombia	COL	528	Netherlands	NLD								05	VEGETABLES AND FRUIT	1	No Quantity							20529357			0
S3	2009	2009	2009	2	0	2	Export	170	Colombia	COL	530	Neth. Antilles	ANT								05	VEGETABLES AND FRUIT	1	No Quantity							1436119			0
S3	2009	2009	2009	2	0	2	Export	170	Colombia	COL	533	Aruba	ABW								05	VEGETABLES AND FRUIT	1	No Quantity							687485			0
S3	2009	2009	2009	2	0	2	Export	170	Colombia	COL	554	New Zealand	NZL								05	VEGETABLES AND FRUIT	1	No Quantity							24941			0
S3	2009	2009	2009	2	0	2	Export	170	Colombia	COL	558	Nicaragua	NIC								05	VEGETABLES AND FRUIT	1	No Quantity							146			0
S3	2009	2009	2009	2	0	2	Export	170	Colombia	COL	579	Norway	NOR								05	VEGETABLES AND FRUIT	1	No Quantity							534			0
S3	2009	2009	2009	2	0	2	Export	170	Colombia	COL	591	Panama	PAN								05	VEGETABLES AND FRUIT	1	No Quantity							2616686			0
S3	2009	2009	2009	2	0	2	Export	170	Colombia	COL	604	Peru	PER								05	VEGETABLES AND FRUIT	1	No Quantity							142971			0
S3	2009	2009	2009	2	0	2	Export	170	Colombia	COL	620	Portugal	PRT								05	VEGETABLES AND FRUIT	1	No Quantity							32797446			0
S3	2009	2009	2009	2	0	2	Export	170	Colombia	COL	642	Romania	ROU								05	VEGETABLES AND FRUIT	1	No Quantity							3072			0
S3	2009	2009	2009	2	0	2	Export	170	Colombia	COL	643	Russian Federation	RUS								05	VEGETABLES AND FRUIT	1	No Quantity							2299752			0
S3	2009	2009	2009	2	0	2	Export	170	Colombia	COL	682	Saudi Arabia	SAU								05	VEGETABLES AND FRUIT	1	No Quantity							194505			0
S3	2009	2009	2009	2	0	2	Export	170	Colombia	COL	688	Serbia	SRB								05	VEGETABLES AND FRUIT	1	No Quantity							1815551			0
S3	2009	2009	2009	2	0	2	Export	170	Colombia	COL	704	Viet Nam	VNM								05	VEGETABLES AND FRUIT	1	No Quantity							23920			0
S3	2009	2009	2009	2	0	2	Export	170	Colombia	COL	705	Slovenia	SVN								05	VEGETABLES AND FRUIT	1	No Quantity							2398574			0
S3	2009	2009	2009	2	0	2	Export	170	Colombia	COL	710	South Africa	ZAF								05	VEGETABLES AND FRUIT	1	No Quantity							128958			0
S3	2009	2009	2009	2	0	2	Export	170	Colombia	COL	724	Spain	ESP								05	VEGETABLES AND FRUIT	1	No Quantity							11461807			0
S3	2009	2009	2009	2	0	2	Export	170	Colombia	COL	752	Sweden	SWE								05	VEGETABLES AND FRUIT	1	No Quantity							1112670			0
S3	2009	2009	2009	2	0	2	Export	170	Colombia	COL	757	Switzerland	CHE								05	VEGETABLES AND FRUIT	1	No Quantity							990508			0
S3	2009	2009	2009	2	0	2	Export	170	Colombia	COL	780	Trinidad and Tobago	TTO								05	VEGETABLES AND FRUIT	1	No Quantity							262550			0
S3	2009	2009	2009	2	0	2	Export	170	Colombia	COL	784	United Arab Emirates	ARE								05	VEGETABLES AND FRUIT	1	No Quantity							124963			0
S3	2009	2009	2009	2	0	2	Export	170	Colombia	COL	792	Turkey	TUR								05	VEGETABLES AND FRUIT	1	No Quantity							6825091			0
S3	2009	2009	2009	2	0	2	Export	170	Colombia	COL	804	Ukraine	UKR								05	VEGETABLES AND FRUIT	1	No Quantity							2617732			0
S3	2009	2009	2009	2	0	2	Export	170	Colombia	COL	818	Egypt	EGY								05	VEGETABLES AND FRUIT	1	No Quantity							10120			0
S3	2009	2009	2009	2	0	2	Export	170	Colombia	COL	826	United Kingdom	GBR								05	VEGETABLES AND FRUIT	1	No Quantity							114762642			0
S3	2009	2009	2009	2	0	2	Export	170	Colombia	COL	838	Free Zones									05	VEGETABLES AND FRUIT	1	No Quantity							672891			0
S3	2009	2009	2009	2	0	2	Export	170	Colombia	COL	842	USA	USA								05	VEGETABLES AND FRUIT	1	No Quantity							292948031			0
S3	2009	2009	2009	2	0	2	Export	170	Colombia	COL	862	Venezuela	VEN								05	VEGETABLES AND FRUIT	1	No Quantity							32776815			0
S3	2009	2009	2009	2	0	2	Export	188	Costa Rica	CRI	0	World	WLD								05	VEGETABLES AND FRUIT	1	No Quantity							1286736467			0
S3	2009	2009	2009	2	0	2	Export	188	Costa Rica	CRI	24	Angola	AGO								05	VEGETABLES AND FRUIT	1	No Quantity							3536			0
S3	2009	2009	2009	2	0	2	Export	188	Costa Rica	CRI	32	Argentina	ARG								05	VEGETABLES AND FRUIT	1	No Quantity							381461			0
S3	2009	2009	2009	2	0	2	Export	188	Costa Rica	CRI	36	Australia	AUS								05	VEGETABLES AND FRUIT	1	No Quantity							336526			0
S3	2009	2009	2009	2	0	2	Export	188	Costa Rica	CRI	40	Austria	AUT								05	VEGETABLES AND FRUIT	1	No Quantity							11866			0
S3	2009	2009	2009	2	0	2	Export	188	Costa Rica	CRI	52	Barbados	BRB								05	VEGETABLES AND FRUIT	1	No Quantity							139464			0
S3	2009	2009	2009	2	0	2	Export	188	Costa Rica	CRI	56	Belgium	BEL								05	VEGETABLES AND FRUIT	1	No Quantity							179076617			0
S3	2009	2009	2009	2	0	2	Export	188	Costa Rica	CRI	68	Bolivia (Plurinational State of)	BOL								05	VEGETABLES AND FRUIT	1	No Quantity							58207			0
S3	2009	2009	2009	2	0	2	Export	188	Costa Rica	CRI	76	Brazil	BRA								05	VEGETABLES AND FRUIT	1	No Quantity							4650			0
S3	2009	2009	2009	2	0	2	Export	188	Costa Rica	CRI	84	Belize	BLZ								05	VEGETABLES AND FRUIT	1	No Quantity							645196			0
S3	2009	2009	2009	2	0	2	Export	188	Costa Rica	CRI	100	Bulgaria	BGR								05	VEGETABLES AND FRUIT	1	No Quantity							1053060			0
S3	2009	2009	2009	2	0	2	Export	188	Costa Rica	CRI	124	Canada	CAN								05	VEGETABLES AND FRUIT	1	No Quantity							10911961			0
S3	2009	2009	2009	2	0	2	Export	188	Costa Rica	CRI	136	Cayman Isds	CYM								05	VEGETABLES AND FRUIT	1	No Quantity							5585			0
S3	2009	2009	2009	2	0	2	Export	188	Costa Rica	CRI	152	Chile	CHL								05	VEGETABLES AND FRUIT	1	No Quantity							655649			0
S3	2009	2009	2009	2	0	2	Export	188	Costa Rica	CRI	156	China	CHN								05	VEGETABLES AND FRUIT	1	No Quantity							3231107			0
S3	2009	2009	2009	2	0	2	Export	188	Costa Rica	CRI	170	Colombia	COL								05	VEGETABLES AND FRUIT	1	No Quantity							630204			0
S3	2009	2009	2009	2	0	2	Export	188	Costa Rica	CRI	192	Cuba	CUB								05	VEGETABLES AND FRUIT	1	No Quantity							8055			0
S3	2009	2009	2009	2	0	2	Export	188	Costa Rica	CRI	203	Czechia	CZE								05	VEGETABLES AND FRUIT	1	No Quantity							5461			0
S3	2009	2009	2009	2	0	2	Export	188	Costa Rica	CRI	208	Denmark	DNK								05	VEGETABLES AND FRUIT	1	No Quantity							663269			0
S3	2009	2009	2009	2	0	2	Export	188	Costa Rica	CRI	212	Dominica	DMA								05	VEGETABLES AND FRUIT	1	No Quantity							87602			0
S3	2009	2009	2009	2	0	2	Export	188	Costa Rica	CRI	214	Dominican Rep.	DOM								05	VEGETABLES AND FRUIT	1	No Quantity							465430			0
S3	2009	2009	2009	2	0	2	Export	188	Costa Rica	CRI	218	Ecuador	ECU								05	VEGETABLES AND FRUIT	1	No Quantity							2464			0
S3	2009	2009	2009	2	0	2	Export	188	Costa Rica	CRI	222	El Salvador	SLV								05	VEGETABLES AND FRUIT	1	No Quantity							3016705			0
S3	2009	2009	2009	2	0	2	Export	188	Costa Rica	CRI	233	Estonia	EST								05	VEGETABLES AND FRUIT	1	No Quantity							15660			0
S3	2009	2009	2009	2	0	2	Export	188	Costa Rica	CRI	246	Finland	FIN								05	VEGETABLES AND FRUIT	1	No Quantity							61326			0
S3	2009	2009	2009	2	0	2	Export	188	Costa Rica	CRI	251	France	FRA								05	VEGETABLES AND FRUIT	1	No Quantity							10832667			0
S3	2009	2009	2009	2	0	2	Export	188	Costa Rica	CRI	276	Germany	DEU								05	VEGETABLES AND FRUIT	1	No Quantity							53442701			0
S3	2009	2009	2009	2	0	2	Export	188	Costa Rica	CRI	300	Greece	GRC								05	VEGETABLES AND FRUIT	1	No Quantity							2251558			0
S3	2009	2009	2009	2	0	2	Export	188	Costa Rica	CRI	320	Guatemala	GTM								05	VEGETABLES AND FRUIT	1	No Quantity							2095915			0
S3	2009	2009	2009	2	0	2	Export	188	Costa Rica	CRI	328	Guyana	GUY								05	VEGETABLES AND FRUIT	1	No Quantity							13072			0
S3	2009	2009	2009	2	0	2	Export	188	Costa Rica	CRI	336	Holy See (Vatican City State)	VAT								05	VEGETABLES AND FRUIT	1	No Quantity							111792			0
S3	2009	2009	2009	2	0	2	Export	188	Costa Rica	CRI	340	Honduras	HND								05	VEGETABLES AND FRUIT	1	No Quantity							6678319			0
S3	2009	2009	2009	2	0	2	Export	188	Costa Rica	CRI	364	Iran	IRN								05	VEGETABLES AND FRUIT	1	No Quantity							4603549			0
S3	2009	2009	2009	2	0	2	Export	188	Costa Rica	CRI	372	Ireland	IRL								05	VEGETABLES AND FRUIT	1	No Quantity							17326924			0
S3	2009	2009	2009	2	0	2	Export	188	Costa Rica	CRI	376	Israel	ISR								05	VEGETABLES AND FRUIT	1	No Quantity							659664			0
S3	2009	2009	2009	2	0	2	Export	188	Costa Rica	CRI	381	Italy	ITA								05	VEGETABLES AND FRUIT	1	No Quantity							71563420			0
S3	2009	2009	2009	2	0	2	Export	188	Costa Rica	CRI	384	Côte d'Ivoire	CIV								05	VEGETABLES AND FRUIT	1	No Quantity							9075			0
S3	2009	2009	2009	2	0	2	Export	188	Costa Rica	CRI	388	Jamaica	JAM								05	VEGETABLES AND FRUIT	1	No Quantity							776966			0
S3	2009	2009	2009	2	0	2	Export	188	Costa Rica	CRI	392	Japan	JPN								05	VEGETABLES AND FRUIT	1	No Quantity							3322248			0
S3	2009	2009	2009	2	0	2	Export	188	Costa Rica	CRI	410	Rep. of Korea	KOR								05	VEGETABLES AND FRUIT	1	No Quantity							157626			0
S3	2009	2009	2009	2	0	2	Export	188	Costa Rica	CRI	414	Kuwait	KWT								05	VEGETABLES AND FRUIT	1	No Quantity							333			0
S3	2009	2009	2009	2	0	2	Export	188	Costa Rica	CRI	422	Lebanon	LBN								05	VEGETABLES AND FRUIT	1	No Quantity							407256			0
S3	2009	2009	2009	2	0	2	Export	188	Costa Rica	CRI	484	Mexico	MEX								05	VEGETABLES AND FRUIT	1	No Quantity							1605382			0
S3	2009	2009	2009	2	0	2	Export	188	Costa Rica	CRI	490	Other Asia, nes									05	VEGETABLES AND FRUIT	1	No Quantity							42464			0
S3	2009	2009	2009	2	0	2	Export	188	Costa Rica	CRI	504	Morocco	MAR								05	VEGETABLES AND FRUIT	1	No Quantity							44856			0
S3	2009	2009	2009	2	0	2	Export	188	Costa Rica	CRI	528	Netherlands	NLD								05	VEGETABLES AND FRUIT	1	No Quantity							162622897			0
S3	2009	2009	2009	2	0	2	Export	188	Costa Rica	CRI	530	Neth. Antilles	ANT								05	VEGETABLES AND FRUIT	1	No Quantity							705857			0
S3	2009	2009	2009	2	0	2	Export	188	Costa Rica	CRI	533	Aruba	ABW								05	VEGETABLES AND FRUIT	1	No Quantity							84621			0
S3	2009	2009	2009	2	0	2	Export	188	Costa Rica	CRI	554	New Zealand	NZL								05	VEGETABLES AND FRUIT	1	No Quantity							12420			0
S3	2009	2009	2009	2	0	2	Export	188	Costa Rica	CRI	558	Nicaragua	NIC								05	VEGETABLES AND FRUIT	1	No Quantity							4237794			0
S3	2009	2009	2009	2	0	2	Export	188	Costa Rica	CRI	579	Norway	NOR								05	VEGETABLES AND FRUIT	1	No Quantity							93200			0
S3	2009	2009	2009	2	0	2	Export	188	Costa Rica	CRI	581	United States Minor Outlying Islands	UMI								05	VEGETABLES AND FRUIT	1	No Quantity							14836			0
S3	2009	2009	2009	2	0	2	Export	188	Costa Rica	CRI	591	Panama	PAN								05	VEGETABLES AND FRUIT	1	No Quantity							8022997			0
S3	2009	2009	2009	2	0	2	Export	188	Costa Rica	CRI	598	Papua New Guinea	PNG								05	VEGETABLES AND FRUIT	1	No Quantity							1530			0
S3	2009	2009	2009	2	0	2	Export	188	Costa Rica	CRI	604	Peru	PER								05	VEGETABLES AND FRUIT	1	No Quantity							5564			0
S3	2009	2009	2009	2	0	2	Export	188	Costa Rica	CRI	608	Philippines	PHL								05	VEGETABLES AND FRUIT	1	No Quantity							138172			0
S3	2009	2009	2009	2	0	2	Export	188	Costa Rica	CRI	616	Poland	POL								05	VEGETABLES AND FRUIT	1	No Quantity							781471			0
S3	2009	2009	2009	2	0	2	Export	188	Costa Rica	CRI	620	Portugal	PRT								05	VEGETABLES AND FRUIT	1	No Quantity							18832175			0
S3	2009	2009	2009	2	0	2	Export	188	Costa Rica	CRI	642	Romania	ROU								05	VEGETABLES AND FRUIT	1	No Quantity							747926			0
S3	2009	2009	2009	2	0	2	Export	188	Costa Rica	CRI	643	Russian Federation	RUS								05	VEGETABLES AND FRUIT	1	No Quantity							7841368			0
S3	2009	2009	2009	2	0	2	Export	188	Costa Rica	CRI	710	South Africa	ZAF								05	VEGETABLES AND FRUIT	1	No Quantity							280475			0
S3	2009	2009	2009	2	0	2	Export	188	Costa Rica	CRI	724	Spain	ESP								05	VEGETABLES AND FRUIT	1	No Quantity							28356538			0
S3	2009	2009	2009	2	0	2	Export	188	Costa Rica	CRI	740	Suriname	SUR								05	VEGETABLES AND FRUIT	1	No Quantity							5311			0
S3	2009	2009	2009	2	0	2	Export	188	Costa Rica	CRI	752	Sweden	SWE								05	VEGETABLES AND FRUIT	1	No Quantity							24927360			0
S3	2009	2009	2009	2	0	2	Export	188	Costa Rica	CRI	757	Switzerland	CHE								05	VEGETABLES AND FRUIT	1	No Quantity							261862			0
S3	2009	2009	2009	2	0	2	Export	188	Costa Rica	CRI	780	Trinidad and Tobago	TTO								05	VEGETABLES AND FRUIT	1	No Quantity							2668118			0
S3	2009	2009	2009	2	0	2	Export	188	Costa Rica	CRI	784	United Arab Emirates	ARE								05	VEGETABLES AND FRUIT	1	No Quantity							334079			0
S3	2009	2009	2009	2	0	2	Export	188	Costa Rica	CRI	788	Tunisia	TUN								05	VEGETABLES AND FRUIT	1	No Quantity							496128			0
S3	2009	2009	2009	2	0	2	Export	188	Costa Rica	CRI	792	Turkey	TUR								05	VEGETABLES AND FRUIT	1	No Quantity							113203			0
S3	2009	2009	2009	2	0	2	Export	188	Costa Rica	CRI	804	Ukraine	UKR								05	VEGETABLES AND FRUIT	1	No Quantity							36749			0
S3	2009	2009	2009	2	0	2	Export	188	Costa Rica	CRI	818	Egypt	EGY								05	VEGETABLES AND FRUIT	1	No Quantity							22320			0
S3	2009	2009	2009	2	0	2	Export	188	Costa Rica	CRI	826	United Kingdom	GBR								05	VEGETABLES AND FRUIT	1	No Quantity							71692833			0
S3	2009	2009	2009	2	0	2	Export	188	Costa Rica	CRI	842	USA	USA								05	VEGETABLES AND FRUIT	1	No Quantity							574862493			0
S3	2009	2009	2009	2	0	2	Export	188	Costa Rica	CRI	862	Venezuela	VEN								05	VEGETABLES AND FRUIT	1	No Quantity							544027			0
S3	2009	2009	2009	2	0	2	Export	188	Costa Rica	CRI	899	Areas, nes									05	VEGETABLES AND FRUIT	1	No Quantity							575295			0
S3	2009	2009	2009	2	0	2	Export	170	Colombia	COL	0	World	WLD								06	SUGAR,SUGR.PREPTNS,HONEY	1	No Quantity							626171872			0
S3	2009	2009	2009	2	0	2	Export	170	Colombia	COL	8	Albania	ALB								06	SUGAR,SUGR.PREPTNS,HONEY	1	No Quantity							144421			0
S3	2009	2009	2009	2	0	2	Export	170	Colombia	COL	12	Algeria	DZA								06	SUGAR,SUGR.PREPTNS,HONEY	1	No Quantity							101114			0
S3	2009	2009	2009	2	0	2	Export	170	Colombia	COL	20	Andorra	AND								06	SUGAR,SUGR.PREPTNS,HONEY	1	No Quantity							511755			0
S3	2009	2009	2009	2	0	2	Export	170	Colombia	COL	24	Angola	AGO								06	SUGAR,SUGR.PREPTNS,HONEY	1	No Quantity							1294024			0
S3	2009	2009	2009	2	0	2	Export	170	Colombia	COL	28	Antigua and Barbuda	ATG								06	SUGAR,SUGR.PREPTNS,HONEY	1	No Quantity							258158			0
S3	2009	2009	2009	2	0	2	Export	170	Colombia	COL	32	Argentina	ARG								06	SUGAR,SUGR.PREPTNS,HONEY	1	No Quantity							1289534			0
S3	2009	2009	2009	2	0	2	Export	170	Colombia	COL	36	Australia	AUS								06	SUGAR,SUGR.PREPTNS,HONEY	1	No Quantity							146910			0
S3	2009	2009	2009	2	0	2	Export	170	Colombia	COL	44	Bahamas	BHS								06	SUGAR,SUGR.PREPTNS,HONEY	1	No Quantity							737704			0
S3	2009	2009	2009	2	0	2	Export	170	Colombia	COL	48	Bahrain	BHR								06	SUGAR,SUGR.PREPTNS,HONEY	1	No Quantity							222124			0
S3	2009	2009	2009	2	0	2	Export	170	Colombia	COL	52	Barbados	BRB								06	SUGAR,SUGR.PREPTNS,HONEY	1	No Quantity							1482594			0
S3	2009	2009	2009	2	0	2	Export	170	Colombia	COL	56	Belgium	BEL								06	SUGAR,SUGR.PREPTNS,HONEY	1	No Quantity							3344483			0
S3	2009	2009	2009	2	0	2	Export	170	Colombia	COL	60	Bermuda	BMU								06	SUGAR,SUGR.PREPTNS,HONEY	1	No Quantity							40538			0
S3	2009	2009	2009	2	0	2	Export	170	Colombia	COL	68	Bolivia (Plurinational State of)	BOL								06	SUGAR,SUGR.PREPTNS,HONEY	1	No Quantity							6463318			0
S3	2009	2009	2009	2	0	2	Export	170	Colombia	COL	76	Brazil	BRA								06	SUGAR,SUGR.PREPTNS,HONEY	1	No Quantity							786078			0
S3	2009	2009	2009	2	0	2	Export	170	Colombia	COL	84	Belize	BLZ								06	SUGAR,SUGR.PREPTNS,HONEY	1	No Quantity							199			0
S3	2009	2009	2009	2	0	2	Export	170	Colombia	COL	92	Br. Virgin Isds	VGB								06	SUGAR,SUGR.PREPTNS,HONEY	1	No Quantity							79873			0
S3	2009	2009	2009	2	0	2	Export	170	Colombia	COL	100	Bulgaria	BGR								06	SUGAR,SUGR.PREPTNS,HONEY	1	No Quantity							48865			0
S3	2009	2009	2009	2	0	2	Export	170	Colombia	COL	120	Cameroon	CMR								06	SUGAR,SUGR.PREPTNS,HONEY	1	No Quantity							665449			0
S3	2009	2009	2009	2	0	2	Export	170	Colombia	COL	124	Canada	CAN								06	SUGAR,SUGR.PREPTNS,HONEY	1	No Quantity							21719642			0
S3	2009	2009	2009	2	0	2	Export	170	Colombia	COL	144	Sri Lanka	LKA								06	SUGAR,SUGR.PREPTNS,HONEY	1	No Quantity							27387552			0
S3	2009	2009	2009	2	0	2	Export	170	Colombia	COL	152	Chile	CHL								06	SUGAR,SUGR.PREPTNS,HONEY	1	No Quantity							71114929			0
S3	2009	2009	2009	2	0	2	Export	170	Colombia	COL	156	China	CHN								06	SUGAR,SUGR.PREPTNS,HONEY	1	No Quantity							864099			0
S3	2009	2009	2009	2	0	2	Export	170	Colombia	COL	178	Congo	COG								06	SUGAR,SUGR.PREPTNS,HONEY	1	No Quantity							697970			0
S3	2009	2009	2009	2	0	2	Export	170	Colombia	COL	188	Costa Rica	CRI								06	SUGAR,SUGR.PREPTNS,HONEY	1	No Quantity							3112690			0
S3	2009	2009	2009	2	0	2	Export	170	Colombia	COL	191	Croatia	HRV								06	SUGAR,SUGR.PREPTNS,HONEY	1	No Quantity							711510			0
S3	2009	2009	2009	2	0	2	Export	170	Colombia	COL	192	Cuba	CUB								06	SUGAR,SUGR.PREPTNS,HONEY	1	No Quantity							1771229			0
S3	2009	2009	2009	2	0	2	Export	170	Colombia	COL	203	Czechia	CZE								06	SUGAR,SUGR.PREPTNS,HONEY	1	No Quantity							101038			0
S3	2009	2009	2009	2	0	2	Export	170	Colombia	COL	204	Benin	BEN								06	SUGAR,SUGR.PREPTNS,HONEY	1	No Quantity							138070			0
S3	2009	2009	2009	2	0	2	Export	170	Colombia	COL	208	Denmark	DNK								06	SUGAR,SUGR.PREPTNS,HONEY	1	No Quantity							22284			0
S3	2009	2009	2009	2	0	2	Export	170	Colombia	COL	212	Dominica	DMA								06	SUGAR,SUGR.PREPTNS,HONEY	1	No Quantity							261144			0
S3	2009	2009	2009	2	0	2	Export	170	Colombia	COL	214	Dominican Rep.	DOM								06	SUGAR,SUGR.PREPTNS,HONEY	1	No Quantity							13251175			0
S3	2009	2009	2009	2	0	2	Export	170	Colombia	COL	218	Ecuador	ECU								06	SUGAR,SUGR.PREPTNS,HONEY	1	No Quantity							20317473			0
S3	2009	2009	2009	2	0	2	Export	170	Colombia	COL	222	El Salvador	SLV								06	SUGAR,SUGR.PREPTNS,HONEY	1	No Quantity							1494709			0
S3	2009	2009	2009	2	0	2	Export	170	Colombia	COL	242	Fiji	FJI								06	SUGAR,SUGR.PREPTNS,HONEY	1	No Quantity							110439			0
S3	2009	2009	2009	2	0	2	Export	170	Colombia	COL	251	France	FRA								06	SUGAR,SUGR.PREPTNS,HONEY	1	No Quantity							401286			0
S3	2009	2009	2009	2	0	2	Export	170	Colombia	COL	268	Georgia	GEO								06	SUGAR,SUGR.PREPTNS,HONEY	1	No Quantity							189238			0
S3	2009	2009	2009	2	0	2	Export	170	Colombia	COL	270	Gambia	GMB								06	SUGAR,SUGR.PREPTNS,HONEY	1	No Quantity							28274			0
S3	2009	2009	2009	2	0	2	Export	170	Colombia	COL	276	Germany	DEU								06	SUGAR,SUGR.PREPTNS,HONEY	1	No Quantity							2549254			0
S3	2009	2009	2009	2	0	2	Export	170	Colombia	COL	288	Ghana	GHA								06	SUGAR,SUGR.PREPTNS,HONEY	1	No Quantity							227965			0
S3	2009	2009	2009	2	0	2	Export	170	Colombia	COL	300	Greece	GRC								06	SUGAR,SUGR.PREPTNS,HONEY	1	No Quantity							2225293			0
S3	2009	2009	2009	2	0	2	Export	170	Colombia	COL	308	Grenada	GRD								06	SUGAR,SUGR.PREPTNS,HONEY	1	No Quantity							311878			0
S3	2009	2009	2009	2	0	2	Export	170	Colombia	COL	320	Guatemala	GTM								06	SUGAR,SUGR.PREPTNS,HONEY	1	No Quantity							2896958			0
S3	2009	2009	2009	2	0	2	Export	170	Colombia	COL	324	Guinea	GIN								06	SUGAR,SUGR.PREPTNS,HONEY	1	No Quantity							97196			0
S3	2009	2009	2009	2	0	2	Export	170	Colombia	COL	328	Guyana	GUY								06	SUGAR,SUGR.PREPTNS,HONEY	1	No Quantity							1267370			0
S3	2009	2009	2009	2	0	2	Export	170	Colombia	COL	332	Haiti	HTI								06	SUGAR,SUGR.PREPTNS,HONEY	1	No Quantity							45897569			0
S3	2009	2009	2009	2	0	2	Export	170	Colombia	COL	340	Honduras	HND								06	SUGAR,SUGR.PREPTNS,HONEY	1	No Quantity							1569350			0
S3	2009	2009	2009	2	0	2	Export	170	Colombia	COL	368	Iraq	IRQ								06	SUGAR,SUGR.PREPTNS,HONEY	1	No Quantity							355403			0
S3	2009	2009	2009	2	0	2	Export	170	Colombia	COL	376	Israel	ISR								06	SUGAR,SUGR.PREPTNS,HONEY	1	No Quantity							1239914			0
S3	2009	2009	2009	2	0	2	Export	170	Colombia	COL	381	Italy	ITA								06	SUGAR,SUGR.PREPTNS,HONEY	1	No Quantity							2079010			0
S3	2009	2009	2009	2	0	2	Export	170	Colombia	COL	388	Jamaica	JAM								06	SUGAR,SUGR.PREPTNS,HONEY	1	No Quantity							26132031			0
S3	2009	2009	2009	2	0	2	Export	170	Colombia	COL	392	Japan	JPN								06	SUGAR,SUGR.PREPTNS,HONEY	1	No Quantity							2933			0
S3	2009	2009	2009	2	0	2	Export	170	Colombia	COL	400	Jordan	JOR								06	SUGAR,SUGR.PREPTNS,HONEY	1	No Quantity							540934			0
S3	2009	2009	2009	2	0	2	Export	170	Colombia	COL	404	Kenya	KEN								06	SUGAR,SUGR.PREPTNS,HONEY	1	No Quantity							730096			0
S3	2009	2009	2009	2	0	2	Export	170	Colombia	COL	410	Rep. of Korea	KOR								06	SUGAR,SUGR.PREPTNS,HONEY	1	No Quantity							908537			0
S3	2009	2009	2009	2	0	2	Export	170	Colombia	COL	414	Kuwait	KWT								06	SUGAR,SUGR.PREPTNS,HONEY	1	No Quantity							153656			0
S3	2009	2009	2009	2	0	2	Export	170	Colombia	COL	422	Lebanon	LBN								06	SUGAR,SUGR.PREPTNS,HONEY	1	No Quantity							1178967			0
S3	2009	2009	2009	2	0	2	Export	170	Colombia	COL	430	Liberia	LBR								06	SUGAR,SUGR.PREPTNS,HONEY	1	No Quantity							352533			0
S3	2009	2009	2009	2	0	2	Export	170	Colombia	COL	434	Libya	LBY								06	SUGAR,SUGR.PREPTNS,HONEY	1	No Quantity							602128			0
S3	2009	2009	2009	2	0	2	Export	170	Colombia	COL	440	Lithuania	LTU								06	SUGAR,SUGR.PREPTNS,HONEY	1	No Quantity							12671788			0
S3	2009	2009	2009	2	0	2	Export	170	Colombia	COL	450	Madagascar	MDG								06	SUGAR,SUGR.PREPTNS,HONEY	1	No Quantity							77521			0
S3	2009	2009	2009	2	0	2	Export	170	Colombia	COL	454	Malawi	MWI								06	SUGAR,SUGR.PREPTNS,HONEY	1	No Quantity							288850			0
S3	2009	2009	2009	2	0	2	Export	170	Colombia	COL	478	Mauritania	MRT								06	SUGAR,SUGR.PREPTNS,HONEY	1	No Quantity							133834			0
S3	2009	2009	2009	2	0	2	Export	170	Colombia	COL	484	Mexico	MEX								06	SUGAR,SUGR.PREPTNS,HONEY	1	No Quantity							33085641			0
S3	2009	2009	2009	2	0	2	Export	170	Colombia	COL	504	Morocco	MAR								06	SUGAR,SUGR.PREPTNS,HONEY	1	No Quantity							726456			0
S3	2009	2009	2009	2	0	2	Export	170	Colombia	COL	508	Mozambique	MOZ								06	SUGAR,SUGR.PREPTNS,HONEY	1	No Quantity							1256597			0
S3	2009	2009	2009	2	0	2	Export	170	Colombia	COL	512	Oman	OMN								06	SUGAR,SUGR.PREPTNS,HONEY	1	No Quantity							1100295			0
S3	2009	2009	2009	2	0	2	Export	170	Colombia	COL	528	Netherlands	NLD								06	SUGAR,SUGR.PREPTNS,HONEY	1	No Quantity							95432			0
S3	2009	2009	2009	2	0	2	Export	170	Colombia	COL	530	Neth. Antilles	ANT								06	SUGAR,SUGR.PREPTNS,HONEY	1	No Quantity							3791708			0
S3	2009	2009	2009	2	0	2	Export	170	Colombia	COL	533	Aruba	ABW								06	SUGAR,SUGR.PREPTNS,HONEY	1	No Quantity							334280			0
S3	2009	2009	2009	2	0	2	Export	170	Colombia	COL	554	New Zealand	NZL								06	SUGAR,SUGR.PREPTNS,HONEY	1	No Quantity							68552			0
S3	2009	2009	2009	2	0	2	Export	170	Colombia	COL	558	Nicaragua	NIC								06	SUGAR,SUGR.PREPTNS,HONEY	1	No Quantity							181			0
S3	2009	2009	2009	2	0	2	Export	170	Colombia	COL	586	Pakistan	PAK								06	SUGAR,SUGR.PREPTNS,HONEY	1	No Quantity							10201215			0
S3	2009	2009	2009	2	0	2	Export	170	Colombia	COL	591	Panama	PAN								06	SUGAR,SUGR.PREPTNS,HONEY	1	No Quantity							3014742			0
S3	2009	2009	2009	2	0	2	Export	170	Colombia	COL	600	Paraguay	PRY								06	SUGAR,SUGR.PREPTNS,HONEY	1	No Quantity							543695			0
S3	2009	2009	2009	2	0	2	Export	170	Colombia	COL	604	Peru	PER								06	SUGAR,SUGR.PREPTNS,HONEY	1	No Quantity							57036811			0
S3	2009	2009	2009	2	0	2	Export	170	Colombia	COL	616	Poland	POL								06	SUGAR,SUGR.PREPTNS,HONEY	1	No Quantity							5451254			0
S3	2009	2009	2009	2	0	2	Export	170	Colombia	COL	620	Portugal	PRT								06	SUGAR,SUGR.PREPTNS,HONEY	1	No Quantity							695328			0
S3	2009	2009	2009	2	0	2	Export	170	Colombia	COL	642	Romania	ROU								06	SUGAR,SUGR.PREPTNS,HONEY	1	No Quantity							22050			0
S3	2009	2009	2009	2	0	2	Export	170	Colombia	COL	643	Russian Federation	RUS								06	SUGAR,SUGR.PREPTNS,HONEY	1	No Quantity							4779876			0
S3	2009	2009	2009	2	0	2	Export	170	Colombia	COL	659	Saint Kitts and Nevis	KNA								06	SUGAR,SUGR.PREPTNS,HONEY	1	No Quantity							134012			0
S3	2009	2009	2009	2	0	2	Export	170	Colombia	COL	662	Saint Lucia	LCA								06	SUGAR,SUGR.PREPTNS,HONEY	1	No Quantity							374439			0
S3	2009	2009	2009	2	0	2	Export	170	Colombia	COL	670	Saint Vincent and the Grenadines	VCT								06	SUGAR,SUGR.PREPTNS,HONEY	1	No Quantity							462949			0
S3	2009	2009	2009	2	0	2	Export	170	Colombia	COL	682	Saudi Arabia	SAU								06	SUGAR,SUGR.PREPTNS,HONEY	1	No Quantity							1547277			0
S3	2009	2009	2009	2	0	2	Export	170	Colombia	COL	686	Senegal	SEN								06	SUGAR,SUGR.PREPTNS,HONEY	1	No Quantity							871080			0
S3	2009	2009	2009	2	0	2	Export	170	Colombia	COL	699	India	IND								06	SUGAR,SUGR.PREPTNS,HONEY	1	No Quantity							1086345			0
S3	2009	2009	2009	2	0	2	Export	170	Colombia	COL	703	Slovakia	SVK								06	SUGAR,SUGR.PREPTNS,HONEY	1	No Quantity							497891			0
S3	2009	2009	2009	2	0	2	Export	170	Colombia	COL	710	South Africa	ZAF								06	SUGAR,SUGR.PREPTNS,HONEY	1	No Quantity							16644776			0
S3	2009	2009	2009	2	0	2	Export	170	Colombia	COL	716	Zimbabwe	ZWE								06	SUGAR,SUGR.PREPTNS,HONEY	1	No Quantity							598798			0
S3	2009	2009	2009	2	0	2	Export	170	Colombia	COL	724	Spain	ESP								06	SUGAR,SUGR.PREPTNS,HONEY	1	No Quantity							3325696			0
S3	2009	2009	2009	2	0	2	Export	170	Colombia	COL	740	Suriname	SUR								06	SUGAR,SUGR.PREPTNS,HONEY	1	No Quantity							3241950			0
S3	2009	2009	2009	2	0	2	Export	170	Colombia	COL	752	Sweden	SWE								06	SUGAR,SUGR.PREPTNS,HONEY	1	No Quantity							836321			0
S3	2009	2009	2009	2	0	2	Export	170	Colombia	COL	757	Switzerland	CHE								06	SUGAR,SUGR.PREPTNS,HONEY	1	No Quantity							346674			0
S3	2009	2009	2009	2	0	2	Export	170	Colombia	COL	760	Syria	SYR								06	SUGAR,SUGR.PREPTNS,HONEY	1	No Quantity							8965312			0
S3	2009	2009	2009	2	0	2	Export	170	Colombia	COL	780	Trinidad and Tobago	TTO								06	SUGAR,SUGR.PREPTNS,HONEY	1	No Quantity							7528923			0
S3	2009	2009	2009	2	0	2	Export	170	Colombia	COL	784	United Arab Emirates	ARE								06	SUGAR,SUGR.PREPTNS,HONEY	1	No Quantity							3309028			0
S3	2009	2009	2009	2	0	2	Export	170	Colombia	COL	788	Tunisia	TUN								06	SUGAR,SUGR.PREPTNS,HONEY	1	No Quantity							12711120			0
S3	2009	2009	2009	2	0	2	Export	170	Colombia	COL	792	Turkey	TUR								06	SUGAR,SUGR.PREPTNS,HONEY	1	No Quantity							580137			0
S3	2009	2009	2009	2	0	2	Export	170	Colombia	COL	800	Uganda	UGA								06	SUGAR,SUGR.PREPTNS,HONEY	1	No Quantity							2328013			0
S3	2009	2009	2009	2	0	2	Export	170	Colombia	COL	804	Ukraine	UKR								06	SUGAR,SUGR.PREPTNS,HONEY	1	No Quantity							124087			0
S3	2009	2009	2009	2	0	2	Export	170	Colombia	COL	807	North Macedonia	MKD								06	SUGAR,SUGR.PREPTNS,HONEY	1	No Quantity							11665			0
S3	2009	2009	2009	2	0	2	Export	170	Colombia	COL	818	Egypt	EGY								06	SUGAR,SUGR.PREPTNS,HONEY	1	No Quantity							767009			0
S3	2009	2009	2009	2	0	2	Export	170	Colombia	COL	826	United Kingdom	GBR								06	SUGAR,SUGR.PREPTNS,HONEY	1	No Quantity							3338765			0
S3	2009	2009	2009	2	0	2	Export	170	Colombia	COL	834	United Rep. of Tanzania	TZA								06	SUGAR,SUGR.PREPTNS,HONEY	1	No Quantity							1185251			0
S3	2009	2009	2009	2	0	2	Export	170	Colombia	COL	838	Free Zones									06	SUGAR,SUGR.PREPTNS,HONEY	1	No Quantity							7648183			0
S3	2009	2009	2009	2	0	2	Export	170	Colombia	COL	842	USA	USA								06	SUGAR,SUGR.PREPTNS,HONEY	1	No Quantity							60260447			0
S3	2009	2009	2009	2	0	2	Export	170	Colombia	COL	858	Uruguay	URY								06	SUGAR,SUGR.PREPTNS,HONEY	1	No Quantity							489218			0
S3	2009	2009	2009	2	0	2	Export	170	Colombia	COL	862	Venezuela	VEN								06	SUGAR,SUGR.PREPTNS,HONEY	1	No Quantity							71348352			0
S3	2009	2009	2009	2	0	2	Export	170	Colombia	COL	887	Yemen	YEM								06	SUGAR,SUGR.PREPTNS,HONEY	1	No Quantity							6877289			0
S3	2009	2009	2009	2	0	2	Export	170	Colombia	COL	894	Zambia	ZMB								06	SUGAR,SUGR.PREPTNS,HONEY	1	No Quantity							723895			0
S3	2009	2009	2009	2	0	2	Export	188	Costa Rica	CRI	0	World	WLD								06	SUGAR,SUGR.PREPTNS,HONEY	1	No Quantity							32760004			0
S3	2009	2009	2009	2	0	2	Export	188	Costa Rica	CRI	32	Argentina	ARG								06	SUGAR,SUGR.PREPTNS,HONEY	1	No Quantity							18470			0
S3	2009	2009	2009	2	0	2	Export	188	Costa Rica	CRI	44	Bahamas	BHS								06	SUGAR,SUGR.PREPTNS,HONEY	1	No Quantity							1820147			0
S3	2009	2009	2009	2	0	2	Export	188	Costa Rica	CRI	56	Belgium	BEL								06	SUGAR,SUGR.PREPTNS,HONEY	1	No Quantity							182963			0
S3	2009	2009	2009	2	0	2	Export	188	Costa Rica	CRI	68	Bolivia (Plurinational State of)	BOL								06	SUGAR,SUGR.PREPTNS,HONEY	1	No Quantity							16361			0
S3	2009	2009	2009	2	0	2	Export	188	Costa Rica	CRI	124	Canada	CAN								06	SUGAR,SUGR.PREPTNS,HONEY	1	No Quantity							69275			0
S3	2009	2009	2009	2	0	2	Export	188	Costa Rica	CRI	144	Sri Lanka	LKA								06	SUGAR,SUGR.PREPTNS,HONEY	1	No Quantity							703869			0
S3	2009	2009	2009	2	0	2	Export	188	Costa Rica	CRI	152	Chile	CHL								06	SUGAR,SUGR.PREPTNS,HONEY	1	No Quantity							9879			0
S3	2009	2009	2009	2	0	2	Export	188	Costa Rica	CRI	170	Colombia	COL								06	SUGAR,SUGR.PREPTNS,HONEY	1	No Quantity							14334			0
S3	2009	2009	2009	2	0	2	Export	188	Costa Rica	CRI	203	Czechia	CZE								06	SUGAR,SUGR.PREPTNS,HONEY	1	No Quantity							1765			0
S3	2009	2009	2009	2	0	2	Export	188	Costa Rica	CRI	214	Dominican Rep.	DOM								06	SUGAR,SUGR.PREPTNS,HONEY	1	No Quantity							1289923			0
S3	2009	2009	2009	2	0	2	Export	188	Costa Rica	CRI	218	Ecuador	ECU								06	SUGAR,SUGR.PREPTNS,HONEY	1	No Quantity							83275			0
S3	2009	2009	2009	2	0	2	Export	188	Costa Rica	CRI	222	El Salvador	SLV								06	SUGAR,SUGR.PREPTNS,HONEY	1	No Quantity							293255			0
S3	2009	2009	2009	2	0	2	Export	188	Costa Rica	CRI	251	France	FRA								06	SUGAR,SUGR.PREPTNS,HONEY	1	No Quantity							316311			0
S3	2009	2009	2009	2	0	2	Export	188	Costa Rica	CRI	276	Germany	DEU								06	SUGAR,SUGR.PREPTNS,HONEY	1	No Quantity							173645			0
S3	2009	2009	2009	2	0	2	Export	188	Costa Rica	CRI	320	Guatemala	GTM								06	SUGAR,SUGR.PREPTNS,HONEY	1	No Quantity							145115			0
S3	2009	2009	2009	2	0	2	Export	188	Costa Rica	CRI	328	Guyana	GUY								06	SUGAR,SUGR.PREPTNS,HONEY	1	No Quantity							13020			0
S3	2009	2009	2009	2	0	2	Export	188	Costa Rica	CRI	332	Haiti	HTI								06	SUGAR,SUGR.PREPTNS,HONEY	1	No Quantity							254676			0
S3	2009	2009	2009	2	0	2	Export	188	Costa Rica	CRI	340	Honduras	HND								06	SUGAR,SUGR.PREPTNS,HONEY	1	No Quantity							216148			0
S3	2009	2009	2009	2	0	2	Export	188	Costa Rica	CRI	344	China, Hong Kong SAR	HKG								06	SUGAR,SUGR.PREPTNS,HONEY	1	No Quantity							121694			0
S3	2009	2009	2009	2	0	2	Export	188	Costa Rica	CRI	376	Israel	ISR								06	SUGAR,SUGR.PREPTNS,HONEY	1	No Quantity							22500			0
S3	2009	2009	2009	2	0	2	Export	188	Costa Rica	CRI	381	Italy	ITA								06	SUGAR,SUGR.PREPTNS,HONEY	1	No Quantity							258746			0
S3	2009	2009	2009	2	0	2	Export	188	Costa Rica	CRI	388	Jamaica	JAM								06	SUGAR,SUGR.PREPTNS,HONEY	1	No Quantity							764987			0
S3	2009	2009	2009	2	0	2	Export	188	Costa Rica	CRI	392	Japan	JPN								06	SUGAR,SUGR.PREPTNS,HONEY	1	No Quantity							64000			0
S3	2009	2009	2009	2	0	2	Export	188	Costa Rica	CRI	414	Kuwait	KWT								06	SUGAR,SUGR.PREPTNS,HONEY	1	No Quantity							2827			0
S3	2009	2009	2009	2	0	2	Export	188	Costa Rica	CRI	428	Latvia	LVA								06	SUGAR,SUGR.PREPTNS,HONEY	1	No Quantity							65			0
S3	2009	2009	2009	2	0	2	Export	188	Costa Rica	CRI	490	Other Asia, nes									06	SUGAR,SUGR.PREPTNS,HONEY	1	No Quantity							89447			0
S3	2009	2009	2009	2	0	2	Export	188	Costa Rica	CRI	512	Oman	OMN								06	SUGAR,SUGR.PREPTNS,HONEY	1	No Quantity							274879			0
S3	2009	2009	2009	2	0	2	Export	188	Costa Rica	CRI	528	Netherlands	NLD								06	SUGAR,SUGR.PREPTNS,HONEY	1	No Quantity							236756			0
S3	2009	2009	2009	2	0	2	Export	188	Costa Rica	CRI	530	Neth. Antilles	ANT								06	SUGAR,SUGR.PREPTNS,HONEY	1	No Quantity							36630			0
S3	2009	2009	2009	2	0	2	Export	188	Costa Rica	CRI	558	Nicaragua	NIC								06	SUGAR,SUGR.PREPTNS,HONEY	1	No Quantity							1420456			0
S3	2009	2009	2009	2	0	2	Export	188	Costa Rica	CRI	591	Panama	PAN								06	SUGAR,SUGR.PREPTNS,HONEY	1	No Quantity							373919			0
S3	2009	2009	2009	2	0	2	Export	188	Costa Rica	CRI	604	Peru	PER								06	SUGAR,SUGR.PREPTNS,HONEY	1	No Quantity							197431			0
S3	2009	2009	2009	2	0	2	Export	188	Costa Rica	CRI	608	Philippines	PHL								06	SUGAR,SUGR.PREPTNS,HONEY	1	No Quantity							10282			0
S3	2009	2009	2009	2	0	2	Export	188	Costa Rica	CRI	643	Russian Federation	RUS								06	SUGAR,SUGR.PREPTNS,HONEY	1	No Quantity							53805			0
S3	2009	2009	2009	2	0	2	Export	188	Costa Rica	CRI	662	Saint Lucia	LCA								06	SUGAR,SUGR.PREPTNS,HONEY	1	No Quantity							6170			0
S3	2009	2009	2009	2	0	2	Export	188	Costa Rica	CRI	740	Suriname	SUR								06	SUGAR,SUGR.PREPTNS,HONEY	1	No Quantity							18169			0
S3	2009	2009	2009	2	0	2	Export	188	Costa Rica	CRI	757	Switzerland	CHE								06	SUGAR,SUGR.PREPTNS,HONEY	1	No Quantity							10400			0
S3	2009	2009	2009	2	0	2	Export	188	Costa Rica	CRI	780	Trinidad and Tobago	TTO								06	SUGAR,SUGR.PREPTNS,HONEY	1	No Quantity							207370			0
S3	2009	2009	2009	2	0	2	Export	188	Costa Rica	CRI	784	United Arab Emirates	ARE								06	SUGAR,SUGR.PREPTNS,HONEY	1	No Quantity							12249			0
S3	2009	2009	2009	2	0	2	Export	188	Costa Rica	CRI	826	United Kingdom	GBR								06	SUGAR,SUGR.PREPTNS,HONEY	1	No Quantity							4408			0
S3	2009	2009	2009	2	0	2	Export	188	Costa Rica	CRI	842	USA	USA								06	SUGAR,SUGR.PREPTNS,HONEY	1	No Quantity							20941352			0
S3	2009	2009	2009	2	0	2	Export	188	Costa Rica	CRI	862	Venezuela	VEN								06	SUGAR,SUGR.PREPTNS,HONEY	1	No Quantity							1712991			0
S3	2009	2009	2009	2	0	2	Export	188	Costa Rica	CRI	899	Areas, nes									06	SUGAR,SUGR.PREPTNS,HONEY	1	No Quantity							296040			0
S3	2009	2009	2009	2	0	2	Export	170	Colombia	COL	0	World	WLD								07	COFFEE,TEA,COCOA,SPICES	1	No Quantity							1867893694			0
S3	2009	2009	2009	2	0	2	Export	170	Colombia	COL	28	Antigua and Barbuda	ATG								07	COFFEE,TEA,COCOA,SPICES	1	No Quantity							58772			0
S3	2009	2009	2009	2	0	2	Export	170	Colombia	COL	32	Argentina	ARG								07	COFFEE,TEA,COCOA,SPICES	1	No Quantity							2547318			0
S3	2009	2009	2009	2	0	2	Export	170	Colombia	COL	36	Australia	AUS								07	COFFEE,TEA,COCOA,SPICES	1	No Quantity							10240896			0
S3	2009	2009	2009	2	0	2	Export	170	Colombia	COL	40	Austria	AUT								07	COFFEE,TEA,COCOA,SPICES	1	No Quantity							697			0
S3	2009	2009	2009	2	0	2	Export	170	Colombia	COL	52	Barbados	BRB								07	COFFEE,TEA,COCOA,SPICES	1	No Quantity							200895			0
S3	2009	2009	2009	2	0	2	Export	170	Colombia	COL	56	Belgium	BEL								07	COFFEE,TEA,COCOA,SPICES	1	No Quantity							108542843			0
S3	2009	2009	2009	2	0	2	Export	170	Colombia	COL	68	Bolivia (Plurinational State of)	BOL								07	COFFEE,TEA,COCOA,SPICES	1	No Quantity							513511			0
S3	2009	2009	2009	2	0	2	Export	170	Colombia	COL	76	Brazil	BRA								07	COFFEE,TEA,COCOA,SPICES	1	No Quantity							19666			0
S3	2009	2009	2009	2	0	2	Export	170	Colombia	COL	84	Belize	BLZ								07	COFFEE,TEA,COCOA,SPICES	1	No Quantity							19741			0
S3	2009	2009	2009	2	0	2	Export	170	Colombia	COL	86	Br. Indian Ocean Terr.	IOT								07	COFFEE,TEA,COCOA,SPICES	1	No Quantity							68621			0
S3	2009	2009	2009	2	0	2	Export	170	Colombia	COL	100	Bulgaria	BGR								07	COFFEE,TEA,COCOA,SPICES	1	No Quantity							1263001			0
S3	2009	2009	2009	2	0	2	Export	170	Colombia	COL	124	Canada	CAN								07	COFFEE,TEA,COCOA,SPICES	1	No Quantity							104066263			0
S3	2009	2009	2009	2	0	2	Export	170	Colombia	COL	152	Chile	CHL								07	COFFEE,TEA,COCOA,SPICES	1	No Quantity							3788565			0
S3	2009	2009	2009	2	0	2	Export	170	Colombia	COL	156	China	CHN								07	COFFEE,TEA,COCOA,SPICES	1	No Quantity							515856			0
S3	2009	2009	2009	2	0	2	Export	170	Colombia	COL	178	Congo	COG								07	COFFEE,TEA,COCOA,SPICES	1	No Quantity							367929			0
S3	2009	2009	2009	2	0	2	Export	170	Colombia	COL	188	Costa Rica	CRI								07	COFFEE,TEA,COCOA,SPICES	1	No Quantity							1736126			0
S3	2009	2009	2009	2	0	2	Export	170	Colombia	COL	192	Cuba	CUB								07	COFFEE,TEA,COCOA,SPICES	1	No Quantity							107667			0
S3	2009	2009	2009	2	0	2	Export	170	Colombia	COL	203	Czechia	CZE								07	COFFEE,TEA,COCOA,SPICES	1	No Quantity							313011			0
S3	2009	2009	2009	2	0	2	Export	170	Colombia	COL	208	Denmark	DNK								07	COFFEE,TEA,COCOA,SPICES	1	No Quantity							5688379			0
S3	2009	2009	2009	2	0	2	Export	170	Colombia	COL	212	Dominica	DMA								07	COFFEE,TEA,COCOA,SPICES	1	No Quantity							105801			0
S3	2009	2009	2009	2	0	2	Export	170	Colombia	COL	214	Dominican Rep.	DOM								07	COFFEE,TEA,COCOA,SPICES	1	No Quantity							646756			0
S3	2009	2009	2009	2	0	2	Export	170	Colombia	COL	218	Ecuador	ECU								07	COFFEE,TEA,COCOA,SPICES	1	No Quantity							21702752			0
S3	2009	2009	2009	2	0	2	Export	170	Colombia	COL	222	El Salvador	SLV								07	COFFEE,TEA,COCOA,SPICES	1	No Quantity							630801			0
S3	2009	2009	2009	2	0	2	Export	170	Colombia	COL	233	Estonia	EST								07	COFFEE,TEA,COCOA,SPICES	1	No Quantity							2310805			0
S3	2009	2009	2009	2	0	2	Export	170	Colombia	COL	234	Faeroe Isds	FRO								07	COFFEE,TEA,COCOA,SPICES	1	No Quantity							70832			0
S3	2009	2009	2009	2	0	2	Export	170	Colombia	COL	242	Fiji	FJI								07	COFFEE,TEA,COCOA,SPICES	1	No Quantity							73590			0
S3	2009	2009	2009	2	0	2	Export	170	Colombia	COL	246	Finland	FIN								07	COFFEE,TEA,COCOA,SPICES	1	No Quantity							18824744			0
S3	2009	2009	2009	2	0	2	Export	170	Colombia	COL	251	France	FRA								07	COFFEE,TEA,COCOA,SPICES	1	No Quantity							41732268			0
S3	2009	2009	2009	2	0	2	Export	170	Colombia	COL	268	Georgia	GEO								07	COFFEE,TEA,COCOA,SPICES	1	No Quantity							85036			0
S3	2009	2009	2009	2	0	2	Export	170	Colombia	COL	276	Germany	DEU								07	COFFEE,TEA,COCOA,SPICES	1	No Quantity							104853492			0
S3	2009	2009	2009	2	0	2	Export	170	Colombia	COL	292	Gibraltar	GIB								07	COFFEE,TEA,COCOA,SPICES	1	No Quantity							49055			0
S3	2009	2009	2009	2	0	2	Export	170	Colombia	COL	300	Greece	GRC								07	COFFEE,TEA,COCOA,SPICES	1	No Quantity							1911535			0
S3	2009	2009	2009	2	0	2	Export	170	Colombia	COL	308	Grenada	GRD								07	COFFEE,TEA,COCOA,SPICES	1	No Quantity							38065			0
S3	2009	2009	2009	2	0	2	Export	170	Colombia	COL	320	Guatemala	GTM								07	COFFEE,TEA,COCOA,SPICES	1	No Quantity							444467			0
S3	2009	2009	2009	2	0	2	Export	170	Colombia	COL	328	Guyana	GUY								07	COFFEE,TEA,COCOA,SPICES	1	No Quantity							198848			0
S3	2009	2009	2009	2	0	2	Export	170	Colombia	COL	332	Haiti	HTI								07	COFFEE,TEA,COCOA,SPICES	1	No Quantity							274923			0
S3	2009	2009	2009	2	0	2	Export	170	Colombia	COL	340	Honduras	HND								07	COFFEE,TEA,COCOA,SPICES	1	No Quantity							141664			0
S3	2009	2009	2009	2	0	2	Export	170	Colombia	COL	344	China, Hong Kong SAR	HKG								07	COFFEE,TEA,COCOA,SPICES	1	No Quantity							1133329			0
S3	2009	2009	2009	2	0	2	Export	170	Colombia	COL	352	Iceland	ISL								07	COFFEE,TEA,COCOA,SPICES	1	No Quantity							670009			0
S3	2009	2009	2009	2	0	2	Export	170	Colombia	COL	372	Ireland	IRL								07	COFFEE,TEA,COCOA,SPICES	1	No Quantity							316816			0
S3	2009	2009	2009	2	0	2	Export	170	Colombia	COL	376	Israel	ISR								07	COFFEE,TEA,COCOA,SPICES	1	No Quantity							4919335			0
S3	2009	2009	2009	2	0	2	Export	170	Colombia	COL	381	Italy	ITA								07	COFFEE,TEA,COCOA,SPICES	1	No Quantity							32413391			0
S3	2009	2009	2009	2	0	2	Export	170	Colombia	COL	388	Jamaica	JAM								07	COFFEE,TEA,COCOA,SPICES	1	No Quantity							542972			0
S3	2009	2009	2009	2	0	2	Export	170	Colombia	COL	392	Japan	JPN								07	COFFEE,TEA,COCOA,SPICES	1	No Quantity							266880091			0
S3	2009	2009	2009	2	0	2	Export	170	Colombia	COL	400	Jordan	JOR								07	COFFEE,TEA,COCOA,SPICES	1	No Quantity							1273604			0
S3	2009	2009	2009	2	0	2	Export	170	Colombia	COL	404	Kenya	KEN								07	COFFEE,TEA,COCOA,SPICES	1	No Quantity							72300			0
S3	2009	2009	2009	2	0	2	Export	170	Colombia	COL	410	Rep. of Korea	KOR								07	COFFEE,TEA,COCOA,SPICES	1	No Quantity							50759661			0
S3	2009	2009	2009	2	0	2	Export	170	Colombia	COL	414	Kuwait	KWT								07	COFFEE,TEA,COCOA,SPICES	1	No Quantity							15819			0
S3	2009	2009	2009	2	0	2	Export	170	Colombia	COL	422	Lebanon	LBN								07	COFFEE,TEA,COCOA,SPICES	1	No Quantity							894479			0
S3	2009	2009	2009	2	0	2	Export	170	Colombia	COL	428	Latvia	LVA								07	COFFEE,TEA,COCOA,SPICES	1	No Quantity							1146040			0
S3	2009	2009	2009	2	0	2	Export	170	Colombia	COL	430	Liberia	LBR								07	COFFEE,TEA,COCOA,SPICES	1	No Quantity							138923			0
S3	2009	2009	2009	2	0	2	Export	170	Colombia	COL	434	Libya	LBY								07	COFFEE,TEA,COCOA,SPICES	1	No Quantity							79789			0
S3	2009	2009	2009	2	0	2	Export	170	Colombia	COL	440	Lithuania	LTU								07	COFFEE,TEA,COCOA,SPICES	1	No Quantity							168487			0
S3	2009	2009	2009	2	0	2	Export	170	Colombia	COL	454	Malawi	MWI								07	COFFEE,TEA,COCOA,SPICES	1	No Quantity							17249			0
S3	2009	2009	2009	2	0	2	Export	170	Colombia	COL	458	Malaysia	MYS								07	COFFEE,TEA,COCOA,SPICES	1	No Quantity							3724557			0
S3	2009	2009	2009	2	0	2	Export	170	Colombia	COL	484	Mexico	MEX								07	COFFEE,TEA,COCOA,SPICES	1	No Quantity							19002117			0
S3	2009	2009	2009	2	0	2	Export	170	Colombia	COL	490	Other Asia, nes									07	COFFEE,TEA,COCOA,SPICES	1	No Quantity							2359445			0
S3	2009	2009	2009	2	0	2	Export	170	Colombia	COL	500	Montserrat	MSR								07	COFFEE,TEA,COCOA,SPICES	1	No Quantity							58086			0
S3	2009	2009	2009	2	0	2	Export	170	Colombia	COL	504	Morocco	MAR								07	COFFEE,TEA,COCOA,SPICES	1	No Quantity							1254450			0
S3	2009	2009	2009	2	0	2	Export	170	Colombia	COL	508	Mozambique	MOZ								07	COFFEE,TEA,COCOA,SPICES	1	No Quantity							658369			0
S3	2009	2009	2009	2	0	2	Export	170	Colombia	COL	528	Netherlands	NLD								07	COFFEE,TEA,COCOA,SPICES	1	No Quantity							12200898			0
S3	2009	2009	2009	2	0	2	Export	170	Colombia	COL	530	Neth. Antilles	ANT								07	COFFEE,TEA,COCOA,SPICES	1	No Quantity							1144198			0
S3	2009	2009	2009	2	0	2	Export	170	Colombia	COL	533	Aruba	ABW								07	COFFEE,TEA,COCOA,SPICES	1	No Quantity							630549			0
S3	2009	2009	2009	2	0	2	Export	170	Colombia	COL	554	New Zealand	NZL								07	COFFEE,TEA,COCOA,SPICES	1	No Quantity							4708648			0
S3	2009	2009	2009	2	0	2	Export	170	Colombia	COL	558	Nicaragua	NIC								07	COFFEE,TEA,COCOA,SPICES	1	No Quantity							10489			0
S3	2009	2009	2009	2	0	2	Export	170	Colombia	COL	579	Norway	NOR								07	COFFEE,TEA,COCOA,SPICES	1	No Quantity							18885123			0
S3	2009	2009	2009	2	0	2	Export	170	Colombia	COL	586	Pakistan	PAK								07	COFFEE,TEA,COCOA,SPICES	1	No Quantity							82984			0
S3	2009	2009	2009	2	0	2	Export	170	Colombia	COL	591	Panama	PAN								07	COFFEE,TEA,COCOA,SPICES	1	No Quantity							2374511			0
S3	2009	2009	2009	2	0	2	Export	170	Colombia	COL	600	Paraguay	PRY								07	COFFEE,TEA,COCOA,SPICES	1	No Quantity							9872			0
S3	2009	2009	2009	2	0	2	Export	170	Colombia	COL	604	Peru	PER								07	COFFEE,TEA,COCOA,SPICES	1	No Quantity							4969742			0
S3	2009	2009	2009	2	0	2	Export	170	Colombia	COL	616	Poland	POL								07	COFFEE,TEA,COCOA,SPICES	1	No Quantity							5474019			0
S3	2009	2009	2009	2	0	2	Export	170	Colombia	COL	620	Portugal	PRT								07	COFFEE,TEA,COCOA,SPICES	1	No Quantity							2364441			0
S3	2009	2009	2009	2	0	2	Export	170	Colombia	COL	642	Romania	ROU								07	COFFEE,TEA,COCOA,SPICES	1	No Quantity							323606			0
S3	2009	2009	2009	2	0	2	Export	170	Colombia	COL	643	Russian Federation	RUS								07	COFFEE,TEA,COCOA,SPICES	1	No Quantity							24450091			0
S3	2009	2009	2009	2	0	2	Export	170	Colombia	COL	659	Saint Kitts and Nevis	KNA								07	COFFEE,TEA,COCOA,SPICES	1	No Quantity							5779			0
S3	2009	2009	2009	2	0	2	Export	170	Colombia	COL	662	Saint Lucia	LCA								07	COFFEE,TEA,COCOA,SPICES	1	No Quantity							164305			0
S3	2009	2009	2009	2	0	2	Export	170	Colombia	COL	670	Saint Vincent and the Grenadines	VCT								07	COFFEE,TEA,COCOA,SPICES	1	No Quantity							3150			0
S3	2009	2009	2009	2	0	2	Export	170	Colombia	COL	682	Saudi Arabia	SAU								07	COFFEE,TEA,COCOA,SPICES	1	No Quantity							307868			0
S3	2009	2009	2009	2	0	2	Export	170	Colombia	COL	699	India	IND								07	COFFEE,TEA,COCOA,SPICES	1	No Quantity							45408			0
S3	2009	2009	2009	2	0	2	Export	170	Colombia	COL	702	Singapore	SGP								07	COFFEE,TEA,COCOA,SPICES	1	No Quantity							987201			0
S3	2009	2009	2009	2	0	2	Export	170	Colombia	COL	703	Slovakia	SVK								07	COFFEE,TEA,COCOA,SPICES	1	No Quantity							95156			0
S3	2009	2009	2009	2	0	2	Export	170	Colombia	COL	704	Viet Nam	VNM								07	COFFEE,TEA,COCOA,SPICES	1	No Quantity							64507			0
S3	2009	2009	2009	2	0	2	Export	170	Colombia	COL	705	Slovenia	SVN								07	COFFEE,TEA,COCOA,SPICES	1	No Quantity							1805225			0
S3	2009	2009	2009	2	0	2	Export	170	Colombia	COL	710	South Africa	ZAF								07	COFFEE,TEA,COCOA,SPICES	1	No Quantity							5728004			0
S3	2009	2009	2009	2	0	2	Export	170	Colombia	COL	716	Zimbabwe	ZWE								07	COFFEE,TEA,COCOA,SPICES	1	No Quantity							500017			0
S3	2009	2009	2009	2	0	2	Export	170	Colombia	COL	724	Spain	ESP								07	COFFEE,TEA,COCOA,SPICES	1	No Quantity							47575229			0
S3	2009	2009	2009	2	0	2	Export	170	Colombia	COL	740	Suriname	SUR								07	COFFEE,TEA,COCOA,SPICES	1	No Quantity							465996			0
S3	2009	2009	2009	2	0	2	Export	170	Colombia	COL	752	Sweden	SWE								07	COFFEE,TEA,COCOA,SPICES	1	No Quantity							40718107			0
S3	2009	2009	2009	2	0	2	Export	170	Colombia	COL	757	Switzerland	CHE								07	COFFEE,TEA,COCOA,SPICES	1	No Quantity							538031			0
S3	2009	2009	2009	2	0	2	Export	170	Colombia	COL	760	Syria	SYR								07	COFFEE,TEA,COCOA,SPICES	1	No Quantity							4840666			0
S3	2009	2009	2009	2	0	2	Export	170	Colombia	COL	780	Trinidad and Tobago	TTO								07	COFFEE,TEA,COCOA,SPICES	1	No Quantity							1357862			0
S3	2009	2009	2009	2	0	2	Export	170	Colombia	COL	784	United Arab Emirates	ARE								07	COFFEE,TEA,COCOA,SPICES	1	No Quantity							273793			0
S3	2009	2009	2009	2	0	2	Export	170	Colombia	COL	792	Turkey	TUR								07	COFFEE,TEA,COCOA,SPICES	1	No Quantity							139123			0
S3	2009	2009	2009	2	0	2	Export	170	Colombia	COL	800	Uganda	UGA								07	COFFEE,TEA,COCOA,SPICES	1	No Quantity							349095			0
S3	2009	2009	2009	2	0	2	Export	170	Colombia	COL	818	Egypt	EGY								07	COFFEE,TEA,COCOA,SPICES	1	No Quantity							651841			0
S3	2009	2009	2009	2	0	2	Export	170	Colombia	COL	826	United Kingdom	GBR								07	COFFEE,TEA,COCOA,SPICES	1	No Quantity							70912598			0
S3	2009	2009	2009	2	0	2	Export	170	Colombia	COL	834	United Rep. of Tanzania	TZA								07	COFFEE,TEA,COCOA,SPICES	1	No Quantity							528024			0
S3	2009	2009	2009	2	0	2	Export	170	Colombia	COL	838	Free Zones									07	COFFEE,TEA,COCOA,SPICES	1	No Quantity							730979			0
S3	2009	2009	2009	2	0	2	Export	170	Colombia	COL	842	USA	USA								07	COFFEE,TEA,COCOA,SPICES	1	No Quantity							767054054			0
S3	2009	2009	2009	2	0	2	Export	170	Colombia	COL	858	Uruguay	URY								07	COFFEE,TEA,COCOA,SPICES	1	No Quantity							133358			0
S3	2009	2009	2009	2	0	2	Export	170	Colombia	COL	862	Venezuela	VEN								07	COFFEE,TEA,COCOA,SPICES	1	No Quantity							20982807			0
S3	2009	2009	2009	2	0	2	Export	170	Colombia	COL	887	Yemen	YEM								07	COFFEE,TEA,COCOA,SPICES	1	No Quantity							24621			0
S3	2009	2009	2009	2	0	2	Export	170	Colombia	COL	894	Zambia	ZMB								07	COFFEE,TEA,COCOA,SPICES	1	No Quantity							627209			0
S3	2009	2009	2009	2	0	2	Export	188	Costa Rica	CRI	0	World	WLD								07	COFFEE,TEA,COCOA,SPICES	1	No Quantity							224918567			0
S3	2009	2009	2009	2	0	2	Export	188	Costa Rica	CRI	32	Argentina	ARG								07	COFFEE,TEA,COCOA,SPICES	1	No Quantity							6320			0
S3	2009	2009	2009	2	0	2	Export	188	Costa Rica	CRI	36	Australia	AUS								07	COFFEE,TEA,COCOA,SPICES	1	No Quantity							2436120			0
S3	2009	2009	2009	2	0	2	Export	188	Costa Rica	CRI	40	Austria	AUT								07	COFFEE,TEA,COCOA,SPICES	1	No Quantity							699834			0
S3	2009	2009	2009	2	0	2	Export	188	Costa Rica	CRI	56	Belgium	BEL								07	COFFEE,TEA,COCOA,SPICES	1	No Quantity							19157698			0
S3	2009	2009	2009	2	0	2	Export	188	Costa Rica	CRI	124	Canada	CAN								07	COFFEE,TEA,COCOA,SPICES	1	No Quantity							4845453			0
S3	2009	2009	2009	2	0	2	Export	188	Costa Rica	CRI	152	Chile	CHL								07	COFFEE,TEA,COCOA,SPICES	1	No Quantity							225043			0
S3	2009	2009	2009	2	0	2	Export	188	Costa Rica	CRI	156	China	CHN								07	COFFEE,TEA,COCOA,SPICES	1	No Quantity							111156			0
S3	2009	2009	2009	2	0	2	Export	188	Costa Rica	CRI	170	Colombia	COL								07	COFFEE,TEA,COCOA,SPICES	1	No Quantity							3540			0
S3	2009	2009	2009	2	0	2	Export	188	Costa Rica	CRI	191	Croatia	HRV								07	COFFEE,TEA,COCOA,SPICES	1	No Quantity							3213			0
S3	2009	2009	2009	2	0	2	Export	188	Costa Rica	CRI	203	Czechia	CZE								07	COFFEE,TEA,COCOA,SPICES	1	No Quantity							8355			0
S3	2009	2009	2009	2	0	2	Export	188	Costa Rica	CRI	208	Denmark	DNK								07	COFFEE,TEA,COCOA,SPICES	1	No Quantity							13500			0
S3	2009	2009	2009	2	0	2	Export	188	Costa Rica	CRI	212	Dominica	DMA								07	COFFEE,TEA,COCOA,SPICES	1	No Quantity							13860			0
S3	2009	2009	2009	2	0	2	Export	188	Costa Rica	CRI	214	Dominican Rep.	DOM								07	COFFEE,TEA,COCOA,SPICES	1	No Quantity							80053			0
S3	2009	2009	2009	2	0	2	Export	188	Costa Rica	CRI	222	El Salvador	SLV								07	COFFEE,TEA,COCOA,SPICES	1	No Quantity							488620			0
S3	2009	2009	2009	2	0	2	Export	188	Costa Rica	CRI	233	Estonia	EST								07	COFFEE,TEA,COCOA,SPICES	1	No Quantity							54450			0
S3	2009	2009	2009	2	0	2	Export	188	Costa Rica	CRI	246	Finland	FIN								07	COFFEE,TEA,COCOA,SPICES	1	No Quantity							1104311			0
S3	2009	2009	2009	2	0	2	Export	188	Costa Rica	CRI	251	France	FRA								07	COFFEE,TEA,COCOA,SPICES	1	No Quantity							1385821			0
S3	2009	2009	2009	2	0	2	Export	188	Costa Rica	CRI	276	Germany	DEU								07	COFFEE,TEA,COCOA,SPICES	1	No Quantity							17834691			0
S3	2009	2009	2009	2	0	2	Export	188	Costa Rica	CRI	320	Guatemala	GTM								07	COFFEE,TEA,COCOA,SPICES	1	No Quantity							1274800			0
S3	2009	2009	2009	2	0	2	Export	188	Costa Rica	CRI	340	Honduras	HND								07	COFFEE,TEA,COCOA,SPICES	1	No Quantity							703337			0
S3	2009	2009	2009	2	0	2	Export	188	Costa Rica	CRI	344	China, Hong Kong SAR	HKG								07	COFFEE,TEA,COCOA,SPICES	1	No Quantity							43080			0
S3	2009	2009	2009	2	0	2	Export	188	Costa Rica	CRI	352	Iceland	ISL								07	COFFEE,TEA,COCOA,SPICES	1	No Quantity							124039			0
S3	2009	2009	2009	2	0	2	Export	188	Costa Rica	CRI	372	Ireland	IRL								07	COFFEE,TEA,COCOA,SPICES	1	No Quantity							586504			0
S3	2009	2009	2009	2	0	2	Export	188	Costa Rica	CRI	376	Israel	ISR								07	COFFEE,TEA,COCOA,SPICES	1	No Quantity							1733198			0
S3	2009	2009	2009	2	0	2	Export	188	Costa Rica	CRI	381	Italy	ITA								07	COFFEE,TEA,COCOA,SPICES	1	No Quantity							10175601			0
S3	2009	2009	2009	2	0	2	Export	188	Costa Rica	CRI	388	Jamaica	JAM								07	COFFEE,TEA,COCOA,SPICES	1	No Quantity							121311			0
S3	2009	2009	2009	2	0	2	Export	188	Costa Rica	CRI	392	Japan	JPN								07	COFFEE,TEA,COCOA,SPICES	1	No Quantity							8190836			0
S3	2009	2009	2009	2	0	2	Export	188	Costa Rica	CRI	410	Rep. of Korea	KOR								07	COFFEE,TEA,COCOA,SPICES	1	No Quantity							2084043			0
S3	2009	2009	2009	2	0	2	Export	188	Costa Rica	CRI	414	Kuwait	KWT								07	COFFEE,TEA,COCOA,SPICES	1	No Quantity							26859			0
S3	2009	2009	2009	2	0	2	Export	188	Costa Rica	CRI	428	Latvia	LVA								07	COFFEE,TEA,COCOA,SPICES	1	No Quantity							139239			0
S3	2009	2009	2009	2	0	2	Export	188	Costa Rica	CRI	484	Mexico	MEX								07	COFFEE,TEA,COCOA,SPICES	1	No Quantity							585362			0
S3	2009	2009	2009	2	0	2	Export	188	Costa Rica	CRI	490	Other Asia, nes									07	COFFEE,TEA,COCOA,SPICES	1	No Quantity							136021			0
S3	2009	2009	2009	2	0	2	Export	188	Costa Rica	CRI	504	Morocco	MAR								07	COFFEE,TEA,COCOA,SPICES	1	No Quantity							616574			0
S3	2009	2009	2009	2	0	2	Export	188	Costa Rica	CRI	512	Oman	OMN								07	COFFEE,TEA,COCOA,SPICES	1	No Quantity							189013			0
S3	2009	2009	2009	2	0	2	Export	188	Costa Rica	CRI	528	Netherlands	NLD								07	COFFEE,TEA,COCOA,SPICES	1	No Quantity							7288380			0
S3	2009	2009	2009	2	0	2	Export	188	Costa Rica	CRI	530	Neth. Antilles	ANT								07	COFFEE,TEA,COCOA,SPICES	1	No Quantity							43096			0
S3	2009	2009	2009	2	0	2	Export	188	Costa Rica	CRI	533	Aruba	ABW								07	COFFEE,TEA,COCOA,SPICES	1	No Quantity							43208			0
S3	2009	2009	2009	2	0	2	Export	188	Costa Rica	CRI	554	New Zealand	NZL								07	COFFEE,TEA,COCOA,SPICES	1	No Quantity							742880			0
S3	2009	2009	2009	2	0	2	Export	188	Costa Rica	CRI	558	Nicaragua	NIC								07	COFFEE,TEA,COCOA,SPICES	1	No Quantity							970696			0
S3	2009	2009	2009	2	0	2	Export	188	Costa Rica	CRI	579	Norway	NOR								07	COFFEE,TEA,COCOA,SPICES	1	No Quantity							15046			0
S3	2009	2009	2009	2	0	2	Export	188	Costa Rica	CRI	591	Panama	PAN								07	COFFEE,TEA,COCOA,SPICES	1	No Quantity							764934			0
S3	2009	2009	2009	2	0	2	Export	188	Costa Rica	CRI	600	Paraguay	PRY								07	COFFEE,TEA,COCOA,SPICES	1	No Quantity							5500			0
S3	2009	2009	2009	2	0	2	Export	188	Costa Rica	CRI	604	Peru	PER								07	COFFEE,TEA,COCOA,SPICES	1	No Quantity							12815			0
S3	2009	2009	2009	2	0	2	Export	188	Costa Rica	CRI	620	Portugal	PRT								07	COFFEE,TEA,COCOA,SPICES	1	No Quantity							2111545			0
S3	2009	2009	2009	2	0	2	Export	188	Costa Rica	CRI	642	Romania	ROU								07	COFFEE,TEA,COCOA,SPICES	1	No Quantity							42940			0
S3	2009	2009	2009	2	0	2	Export	188	Costa Rica	CRI	643	Russian Federation	RUS								07	COFFEE,TEA,COCOA,SPICES	1	No Quantity							243647			0
S3	2009	2009	2009	2	0	2	Export	188	Costa Rica	CRI	682	Saudi Arabia	SAU								07	COFFEE,TEA,COCOA,SPICES	1	No Quantity							20900			0
S3	2009	2009	2009	2	0	2	Export	188	Costa Rica	CRI	699	India	IND								07	COFFEE,TEA,COCOA,SPICES	1	No Quantity							3486			0
S3	2009	2009	2009	2	0	2	Export	188	Costa Rica	CRI	702	Singapore	SGP								07	COFFEE,TEA,COCOA,SPICES	1	No Quantity							177228			0
S3	2009	2009	2009	2	0	2	Export	188	Costa Rica	CRI	710	South Africa	ZAF								07	COFFEE,TEA,COCOA,SPICES	1	No Quantity							202847			0
S3	2009	2009	2009	2	0	2	Export	188	Costa Rica	CRI	724	Spain	ESP								07	COFFEE,TEA,COCOA,SPICES	1	No Quantity							2138460			0
S3	2009	2009	2009	2	0	2	Export	188	Costa Rica	CRI	752	Sweden	SWE								07	COFFEE,TEA,COCOA,SPICES	1	No Quantity							130709			0
S3	2009	2009	2009	2	0	2	Export	188	Costa Rica	CRI	757	Switzerland	CHE								07	COFFEE,TEA,COCOA,SPICES	1	No Quantity							1322741			0
S3	2009	2009	2009	2	0	2	Export	188	Costa Rica	CRI	780	Trinidad and Tobago	TTO								07	COFFEE,TEA,COCOA,SPICES	1	No Quantity							60356			0
S3	2009	2009	2009	2	0	2	Export	188	Costa Rica	CRI	826	United Kingdom	GBR								07	COFFEE,TEA,COCOA,SPICES	1	No Quantity							2720274			0
S3	2009	2009	2009	2	0	2	Export	188	Costa Rica	CRI	842	USA	USA								07	COFFEE,TEA,COCOA,SPICES	1	No Quantity							130315317			0
S3	2009	2009	2009	2	0	2	Export	188	Costa Rica	CRI	899	Areas, nes									07	COFFEE,TEA,COCOA,SPICES	1	No Quantity							339707			0
S3	2009	2009	2009	2	0	2	Export	170	Colombia	COL	0	World	WLD								08	ANIMAL FEED STUFF	1	No Quantity							25134211			0
S3	2009	2009	2009	2	0	2	Export	170	Colombia	COL	28	Antigua and Barbuda	ATG								08	ANIMAL FEED STUFF	1	No Quantity							60			0
S3	2009	2009	2009	2	0	2	Export	170	Colombia	COL	32	Argentina	ARG								08	ANIMAL FEED STUFF	1	No Quantity							87347			0
S3	2009	2009	2009	2	0	2	Export	170	Colombia	COL	52	Barbados	BRB								08	ANIMAL FEED STUFF	1	No Quantity							151085			0
S3	2009	2009	2009	2	0	2	Export	170	Colombia	COL	68	Bolivia (Plurinational State of)	BOL								08	ANIMAL FEED STUFF	1	No Quantity							1064016			0
S3	2009	2009	2009	2	0	2	Export	170	Colombia	COL	76	Brazil	BRA								08	ANIMAL FEED STUFF	1	No Quantity							1738			0
S3	2009	2009	2009	2	0	2	Export	170	Colombia	COL	84	Belize	BLZ								08	ANIMAL FEED STUFF	1	No Quantity							4914			0
S3	2009	2009	2009	2	0	2	Export	170	Colombia	COL	124	Canada	CAN								08	ANIMAL FEED STUFF	1	No Quantity							64408			0
S3	2009	2009	2009	2	0	2	Export	170	Colombia	COL	152	Chile	CHL								08	ANIMAL FEED STUFF	1	No Quantity							905393			0
S3	2009	2009	2009	2	0	2	Export	170	Colombia	COL	188	Costa Rica	CRI								08	ANIMAL FEED STUFF	1	No Quantity							257985			0
S3	2009	2009	2009	2	0	2	Export	170	Colombia	COL	214	Dominican Rep.	DOM								08	ANIMAL FEED STUFF	1	No Quantity							600859			0
S3	2009	2009	2009	2	0	2	Export	170	Colombia	COL	218	Ecuador	ECU								08	ANIMAL FEED STUFF	1	No Quantity							6313300			0
S3	2009	2009	2009	2	0	2	Export	170	Colombia	COL	251	France	FRA								08	ANIMAL FEED STUFF	1	No Quantity							1			0
S3	2009	2009	2009	2	0	2	Export	170	Colombia	COL	320	Guatemala	GTM								08	ANIMAL FEED STUFF	1	No Quantity							380175			0
S3	2009	2009	2009	2	0	2	Export	170	Colombia	COL	340	Honduras	HND								08	ANIMAL FEED STUFF	1	No Quantity							54656			0
S3	2009	2009	2009	2	0	2	Export	170	Colombia	COL	360	Indonesia	IDN								08	ANIMAL FEED STUFF	1	No Quantity							447000			0
S3	2009	2009	2009	2	0	2	Export	170	Colombia	COL	376	Israel	ISR								08	ANIMAL FEED STUFF	1	No Quantity							11761			0
S3	2009	2009	2009	2	0	2	Export	170	Colombia	COL	484	Mexico	MEX								08	ANIMAL FEED STUFF	1	No Quantity							48969			0
S3	2009	2009	2009	2	0	2	Export	170	Colombia	COL	490	Other Asia, nes									08	ANIMAL FEED STUFF	1	No Quantity							17810			0
S3	2009	2009	2009	2	0	2	Export	170	Colombia	COL	528	Netherlands	NLD								08	ANIMAL FEED STUFF	1	No Quantity							9732			0
S3	2009	2009	2009	2	0	2	Export	170	Colombia	COL	530	Neth. Antilles	ANT								08	ANIMAL FEED STUFF	1	No Quantity							396081			0
S3	2009	2009	2009	2	0	2	Export	170	Colombia	COL	558	Nicaragua	NIC								08	ANIMAL FEED STUFF	1	No Quantity							300			0
S3	2009	2009	2009	2	0	2	Export	170	Colombia	COL	566	Nigeria	NGA								08	ANIMAL FEED STUFF	1	No Quantity							32680			0
S3	2009	2009	2009	2	0	2	Export	170	Colombia	COL	591	Panama	PAN								08	ANIMAL FEED STUFF	1	No Quantity							1369214			0
S3	2009	2009	2009	2	0	2	Export	170	Colombia	COL	604	Peru	PER								08	ANIMAL FEED STUFF	1	No Quantity							6000045			0
S3	2009	2009	2009	2	0	2	Export	170	Colombia	COL	608	Philippines	PHL								08	ANIMAL FEED STUFF	1	No Quantity							43488			0
S3	2009	2009	2009	2	0	2	Export	170	Colombia	COL	704	Viet Nam	VNM								08	ANIMAL FEED STUFF	1	No Quantity							203705			0
S3	2009	2009	2009	2	0	2	Export	170	Colombia	COL	764	Thailand	THA								08	ANIMAL FEED STUFF	1	No Quantity							20300			0
S3	2009	2009	2009	2	0	2	Export	170	Colombia	COL	818	Egypt	EGY								08	ANIMAL FEED STUFF	1	No Quantity							27340			0
S3	2009	2009	2009	2	0	2	Export	170	Colombia	COL	838	Free Zones									08	ANIMAL FEED STUFF	1	No Quantity							100380			0
S3	2009	2009	2009	2	0	2	Export	170	Colombia	COL	842	USA	USA								08	ANIMAL FEED STUFF	1	No Quantity							300980			0
S3	2009	2009	2009	2	0	2	Export	170	Colombia	COL	858	Uruguay	URY								08	ANIMAL FEED STUFF	1	No Quantity							10910			0
S3	2009	2009	2009	2	0	2	Export	170	Colombia	COL	862	Venezuela	VEN								08	ANIMAL FEED STUFF	1	No Quantity							6207579			0
S3	2009	2009	2009	2	0	2	Export	188	Costa Rica	CRI	0	World	WLD								08	ANIMAL FEED STUFF	1	No Quantity							19161228			0
S3	2009	2009	2009	2	0	2	Export	188	Costa Rica	CRI	52	Barbados	BRB								08	ANIMAL FEED STUFF	1	No Quantity							4927			0
S3	2009	2009	2009	2	0	2	Export	188	Costa Rica	CRI	68	Bolivia (Plurinational State of)	BOL								08	ANIMAL FEED STUFF	1	No Quantity							31984			0
S3	2009	2009	2009	2	0	2	Export	188	Costa Rica	CRI	170	Colombia	COL								08	ANIMAL FEED STUFF	1	No Quantity							12375			0
S3	2009	2009	2009	2	0	2	Export	188	Costa Rica	CRI	192	Cuba	CUB								08	ANIMAL FEED STUFF	1	No Quantity							1976			0
S3	2009	2009	2009	2	0	2	Export	188	Costa Rica	CRI	214	Dominican Rep.	DOM								08	ANIMAL FEED STUFF	1	No Quantity							1938234			0
S3	2009	2009	2009	2	0	2	Export	188	Costa Rica	CRI	222	El Salvador	SLV								08	ANIMAL FEED STUFF	1	No Quantity							458878			0
S3	2009	2009	2009	2	0	2	Export	188	Costa Rica	CRI	320	Guatemala	GTM								08	ANIMAL FEED STUFF	1	No Quantity							574522			0
S3	2009	2009	2009	2	0	2	Export	188	Costa Rica	CRI	340	Honduras	HND								08	ANIMAL FEED STUFF	1	No Quantity							1819595			0
S3	2009	2009	2009	2	0	2	Export	188	Costa Rica	CRI	388	Jamaica	JAM								08	ANIMAL FEED STUFF	1	No Quantity							12846			0
S3	2009	2009	2009	2	0	2	Export	188	Costa Rica	CRI	528	Netherlands	NLD								08	ANIMAL FEED STUFF	1	No Quantity							10			0
S3	2009	2009	2009	2	0	2	Export	188	Costa Rica	CRI	558	Nicaragua	NIC								08	ANIMAL FEED STUFF	1	No Quantity							4336099			0
S3	2009	2009	2009	2	0	2	Export	188	Costa Rica	CRI	591	Panama	PAN								08	ANIMAL FEED STUFF	1	No Quantity							6046632			0
S3	2009	2009	2009	2	0	2	Export	188	Costa Rica	CRI	842	USA	USA								08	ANIMAL FEED STUFF	1	No Quantity							875197			0
S3	2009	2009	2009	2	0	2	Export	188	Costa Rica	CRI	858	Uruguay	URY								08	ANIMAL FEED STUFF	1	No Quantity							20400			0
S3	2009	2009	2009	2	0	2	Export	188	Costa Rica	CRI	899	Areas, nes									08	ANIMAL FEED STUFF	1	No Quantity							3027553			0
S3	2009	2009	2009	2	0	2	Export	170	Colombia	COL	0	World	WLD								09	MISC.EDIBLE PRODUCTS ETC	1	No Quantity							146815377			0
S3	2009	2009	2009	2	0	2	Export	170	Colombia	COL	28	Antigua and Barbuda	ATG								09	MISC.EDIBLE PRODUCTS ETC	1	No Quantity							9178			0
S3	2009	2009	2009	2	0	2	Export	170	Colombia	COL	32	Argentina	ARG								09	MISC.EDIBLE PRODUCTS ETC	1	No Quantity							2608488			0
S3	2009	2009	2009	2	0	2	Export	170	Colombia	COL	36	Australia	AUS								09	MISC.EDIBLE PRODUCTS ETC	1	No Quantity							177401			0
S3	2009	2009	2009	2	0	2	Export	170	Colombia	COL	44	Bahamas	BHS								09	MISC.EDIBLE PRODUCTS ETC	1	No Quantity							14232			0
S3	2009	2009	2009	2	0	2	Export	170	Colombia	COL	48	Bahrain	BHR								09	MISC.EDIBLE PRODUCTS ETC	1	No Quantity							26608			0
S3	2009	2009	2009	2	0	2	Export	170	Colombia	COL	52	Barbados	BRB								09	MISC.EDIBLE PRODUCTS ETC	1	No Quantity							2671			0
S3	2009	2009	2009	2	0	2	Export	170	Colombia	COL	56	Belgium	BEL								09	MISC.EDIBLE PRODUCTS ETC	1	No Quantity							160573			0
S3	2009	2009	2009	2	0	2	Export	170	Colombia	COL	68	Bolivia (Plurinational State of)	BOL								09	MISC.EDIBLE PRODUCTS ETC	1	No Quantity							1808580			0
S3	2009	2009	2009	2	0	2	Export	170	Colombia	COL	76	Brazil	BRA								09	MISC.EDIBLE PRODUCTS ETC	1	No Quantity							1198048			0
S3	2009	2009	2009	2	0	2	Export	170	Colombia	COL	84	Belize	BLZ								09	MISC.EDIBLE PRODUCTS ETC	1	No Quantity							40916			0
S3	2009	2009	2009	2	0	2	Export	170	Colombia	COL	120	Cameroon	CMR								09	MISC.EDIBLE PRODUCTS ETC	1	No Quantity							2005			0
S3	2009	2009	2009	2	0	2	Export	170	Colombia	COL	124	Canada	CAN								09	MISC.EDIBLE PRODUCTS ETC	1	No Quantity							1035269			0
S3	2009	2009	2009	2	0	2	Export	170	Colombia	COL	152	Chile	CHL								09	MISC.EDIBLE PRODUCTS ETC	1	No Quantity							2982123			0
S3	2009	2009	2009	2	0	2	Export	170	Colombia	COL	188	Costa Rica	CRI								09	MISC.EDIBLE PRODUCTS ETC	1	No Quantity							541838			0
S3	2009	2009	2009	2	0	2	Export	170	Colombia	COL	192	Cuba	CUB								09	MISC.EDIBLE PRODUCTS ETC	1	No Quantity							35147			0
S3	2009	2009	2009	2	0	2	Export	170	Colombia	COL	212	Dominica	DMA								09	MISC.EDIBLE PRODUCTS ETC	1	No Quantity							2831			0
S3	2009	2009	2009	2	0	2	Export	170	Colombia	COL	214	Dominican Rep.	DOM								09	MISC.EDIBLE PRODUCTS ETC	1	No Quantity							5659588			0
S3	2009	2009	2009	2	0	2	Export	170	Colombia	COL	218	Ecuador	ECU								09	MISC.EDIBLE PRODUCTS ETC	1	No Quantity							19882881			0
S3	2009	2009	2009	2	0	2	Export	170	Colombia	COL	222	El Salvador	SLV								09	MISC.EDIBLE PRODUCTS ETC	1	No Quantity							99317			0
S3	2009	2009	2009	2	0	2	Export	170	Colombia	COL	242	Fiji	FJI								09	MISC.EDIBLE PRODUCTS ETC	1	No Quantity							657			0
S3	2009	2009	2009	2	0	2	Export	170	Colombia	COL	246	Finland	FIN								09	MISC.EDIBLE PRODUCTS ETC	1	No Quantity							10252			0
S3	2009	2009	2009	2	0	2	Export	170	Colombia	COL	251	France	FRA								09	MISC.EDIBLE PRODUCTS ETC	1	No Quantity							2109			0
S3	2009	2009	2009	2	0	2	Export	170	Colombia	COL	276	Germany	DEU								09	MISC.EDIBLE PRODUCTS ETC	1	No Quantity							273			0
S3	2009	2009	2009	2	0	2	Export	170	Colombia	COL	308	Grenada	GRD								09	MISC.EDIBLE PRODUCTS ETC	1	No Quantity							1			0
S3	2009	2009	2009	2	0	2	Export	170	Colombia	COL	320	Guatemala	GTM								09	MISC.EDIBLE PRODUCTS ETC	1	No Quantity							750798			0
S3	2009	2009	2009	2	0	2	Export	170	Colombia	COL	332	Haiti	HTI								09	MISC.EDIBLE PRODUCTS ETC	1	No Quantity							1482544			0
S3	2009	2009	2009	2	0	2	Export	170	Colombia	COL	340	Honduras	HND								09	MISC.EDIBLE PRODUCTS ETC	1	No Quantity							74430			0
S3	2009	2009	2009	2	0	2	Export	170	Colombia	COL	344	China, Hong Kong SAR	HKG								09	MISC.EDIBLE PRODUCTS ETC	1	No Quantity							251304			0
S3	2009	2009	2009	2	0	2	Export	170	Colombia	COL	381	Italy	ITA								09	MISC.EDIBLE PRODUCTS ETC	1	No Quantity							57590			0
S3	2009	2009	2009	2	0	2	Export	170	Colombia	COL	388	Jamaica	JAM								09	MISC.EDIBLE PRODUCTS ETC	1	No Quantity							90900			0
S3	2009	2009	2009	2	0	2	Export	170	Colombia	COL	392	Japan	JPN								09	MISC.EDIBLE PRODUCTS ETC	1	No Quantity							161368			0
S3	2009	2009	2009	2	0	2	Export	170	Colombia	COL	410	Rep. of Korea	KOR								09	MISC.EDIBLE PRODUCTS ETC	1	No Quantity							139727			0
S3	2009	2009	2009	2	0	2	Export	170	Colombia	COL	414	Kuwait	KWT								09	MISC.EDIBLE PRODUCTS ETC	1	No Quantity							40177			0
S3	2009	2009	2009	2	0	2	Export	170	Colombia	COL	422	Lebanon	LBN								09	MISC.EDIBLE PRODUCTS ETC	1	No Quantity							32274			0
S3	2009	2009	2009	2	0	2	Export	170	Colombia	COL	458	Malaysia	MYS								09	MISC.EDIBLE PRODUCTS ETC	1	No Quantity							19024			0
S3	2009	2009	2009	2	0	2	Export	170	Colombia	COL	484	Mexico	MEX								09	MISC.EDIBLE PRODUCTS ETC	1	No Quantity							306465			0
S3	2009	2009	2009	2	0	2	Export	170	Colombia	COL	528	Netherlands	NLD								09	MISC.EDIBLE PRODUCTS ETC	1	No Quantity							255567			0
S3	2009	2009	2009	2	0	2	Export	170	Colombia	COL	530	Neth. Antilles	ANT								09	MISC.EDIBLE PRODUCTS ETC	1	No Quantity							582203			0
S3	2009	2009	2009	2	0	2	Export	170	Colombia	COL	533	Aruba	ABW								09	MISC.EDIBLE PRODUCTS ETC	1	No Quantity							229886			0
S3	2009	2009	2009	2	0	2	Export	170	Colombia	COL	558	Nicaragua	NIC								09	MISC.EDIBLE PRODUCTS ETC	1	No Quantity							150			0
S3	2009	2009	2009	2	0	2	Export	170	Colombia	COL	591	Panama	PAN								09	MISC.EDIBLE PRODUCTS ETC	1	No Quantity							1578273			0
S3	2009	2009	2009	2	0	2	Export	170	Colombia	COL	600	Paraguay	PRY								09	MISC.EDIBLE PRODUCTS ETC	1	No Quantity							216499			0
S3	2009	2009	2009	2	0	2	Export	170	Colombia	COL	604	Peru	PER								09	MISC.EDIBLE PRODUCTS ETC	1	No Quantity							22574275			0
S3	2009	2009	2009	2	0	2	Export	170	Colombia	COL	616	Poland	POL								09	MISC.EDIBLE PRODUCTS ETC	1	No Quantity							1400			0
S3	2009	2009	2009	2	0	2	Export	170	Colombia	COL	620	Portugal	PRT								09	MISC.EDIBLE PRODUCTS ETC	1	No Quantity							124405			0
S3	2009	2009	2009	2	0	2	Export	170	Colombia	COL	634	Qatar	QAT								09	MISC.EDIBLE PRODUCTS ETC	1	No Quantity							17490			0
S3	2009	2009	2009	2	0	2	Export	170	Colombia	COL	659	Saint Kitts and Nevis	KNA								09	MISC.EDIBLE PRODUCTS ETC	1	No Quantity							1			0
S3	2009	2009	2009	2	0	2	Export	170	Colombia	COL	662	Saint Lucia	LCA								09	MISC.EDIBLE PRODUCTS ETC	1	No Quantity							62263			0
S3	2009	2009	2009	2	0	2	Export	170	Colombia	COL	670	Saint Vincent and the Grenadines	VCT								09	MISC.EDIBLE PRODUCTS ETC	1	No Quantity							32			0
S3	2009	2009	2009	2	0	2	Export	170	Colombia	COL	682	Saudi Arabia	SAU								09	MISC.EDIBLE PRODUCTS ETC	1	No Quantity							57689			0
S3	2009	2009	2009	2	0	2	Export	170	Colombia	COL	699	India	IND								09	MISC.EDIBLE PRODUCTS ETC	1	No Quantity							14804			0
S3	2009	2009	2009	2	0	2	Export	170	Colombia	COL	704	Viet Nam	VNM								09	MISC.EDIBLE PRODUCTS ETC	1	No Quantity							207101			0
S3	2009	2009	2009	2	0	2	Export	170	Colombia	COL	724	Spain	ESP								09	MISC.EDIBLE PRODUCTS ETC	1	No Quantity							1275070			0
S3	2009	2009	2009	2	0	2	Export	170	Colombia	COL	740	Suriname	SUR								09	MISC.EDIBLE PRODUCTS ETC	1	No Quantity							149619			0
S3	2009	2009	2009	2	0	2	Export	170	Colombia	COL	752	Sweden	SWE								09	MISC.EDIBLE PRODUCTS ETC	1	No Quantity							37310			0
S3	2009	2009	2009	2	0	2	Export	170	Colombia	COL	757	Switzerland	CHE								09	MISC.EDIBLE PRODUCTS ETC	1	No Quantity							2848			0
S3	2009	2009	2009	2	0	2	Export	170	Colombia	COL	764	Thailand	THA								09	MISC.EDIBLE PRODUCTS ETC	1	No Quantity							41520			0
S3	2009	2009	2009	2	0	2	Export	170	Colombia	COL	780	Trinidad and Tobago	TTO								09	MISC.EDIBLE PRODUCTS ETC	1	No Quantity							425366			0
S3	2009	2009	2009	2	0	2	Export	170	Colombia	COL	784	United Arab Emirates	ARE								09	MISC.EDIBLE PRODUCTS ETC	1	No Quantity							216557			0
S3	2009	2009	2009	2	0	2	Export	170	Colombia	COL	826	United Kingdom	GBR								09	MISC.EDIBLE PRODUCTS ETC	1	No Quantity							118642			0
S3	2009	2009	2009	2	0	2	Export	170	Colombia	COL	838	Free Zones									09	MISC.EDIBLE PRODUCTS ETC	1	No Quantity							1760468			0
S3	2009	2009	2009	2	0	2	Export	170	Colombia	COL	842	USA	USA								09	MISC.EDIBLE PRODUCTS ETC	1	No Quantity							18206178			0
S3	2009	2009	2009	2	0	2	Export	170	Colombia	COL	858	Uruguay	URY								09	MISC.EDIBLE PRODUCTS ETC	1	No Quantity							141274			0
S3	2009	2009	2009	2	0	2	Export	170	Colombia	COL	862	Venezuela	VEN								09	MISC.EDIBLE PRODUCTS ETC	1	No Quantity							58810900			0
S3	2009	2009	2009	2	0	2	Export	188	Costa Rica	CRI	0	World	WLD								09	MISC.EDIBLE PRODUCTS ETC	1	No Quantity							230190849			0
S3	2009	2009	2009	2	0	2	Export	188	Costa Rica	CRI	28	Antigua and Barbuda	ATG								09	MISC.EDIBLE PRODUCTS ETC	1	No Quantity							153840			0
S3	2009	2009	2009	2	0	2	Export	188	Costa Rica	CRI	32	Argentina	ARG								09	MISC.EDIBLE PRODUCTS ETC	1	No Quantity							349235			0
S3	2009	2009	2009	2	0	2	Export	188	Costa Rica	CRI	36	Australia	AUS								09	MISC.EDIBLE PRODUCTS ETC	1	No Quantity							22281			0
S3	2009	2009	2009	2	0	2	Export	188	Costa Rica	CRI	40	Austria	AUT								09	MISC.EDIBLE PRODUCTS ETC	1	No Quantity							20519			0
S3	2009	2009	2009	2	0	2	Export	188	Costa Rica	CRI	44	Bahamas	BHS								09	MISC.EDIBLE PRODUCTS ETC	1	No Quantity							255207			0
S3	2009	2009	2009	2	0	2	Export	188	Costa Rica	CRI	52	Barbados	BRB								09	MISC.EDIBLE PRODUCTS ETC	1	No Quantity							2109776			0
S3	2009	2009	2009	2	0	2	Export	188	Costa Rica	CRI	76	Brazil	BRA								09	MISC.EDIBLE PRODUCTS ETC	1	No Quantity							1705			0
S3	2009	2009	2009	2	0	2	Export	188	Costa Rica	CRI	84	Belize	BLZ								09	MISC.EDIBLE PRODUCTS ETC	1	No Quantity							1806066			0
S3	2009	2009	2009	2	0	2	Export	188	Costa Rica	CRI	124	Canada	CAN								09	MISC.EDIBLE PRODUCTS ETC	1	No Quantity							160305			0
S3	2009	2009	2009	2	0	2	Export	188	Costa Rica	CRI	152	Chile	CHL								09	MISC.EDIBLE PRODUCTS ETC	1	No Quantity							3631736			0
S3	2009	2009	2009	2	0	2	Export	188	Costa Rica	CRI	156	China	CHN								09	MISC.EDIBLE PRODUCTS ETC	1	No Quantity							114043			0
S3	2009	2009	2009	2	0	2	Export	188	Costa Rica	CRI	170	Colombia	COL								09	MISC.EDIBLE PRODUCTS ETC	1	No Quantity							250383			0
S3	2009	2009	2009	2	0	2	Export	188	Costa Rica	CRI	192	Cuba	CUB								09	MISC.EDIBLE PRODUCTS ETC	1	No Quantity							82279			0
S3	2009	2009	2009	2	0	2	Export	188	Costa Rica	CRI	203	Czechia	CZE								09	MISC.EDIBLE PRODUCTS ETC	1	No Quantity							4155			0
S3	2009	2009	2009	2	0	2	Export	188	Costa Rica	CRI	212	Dominica	DMA								09	MISC.EDIBLE PRODUCTS ETC	1	No Quantity							142442			0
S3	2009	2009	2009	2	0	2	Export	188	Costa Rica	CRI	214	Dominican Rep.	DOM								09	MISC.EDIBLE PRODUCTS ETC	1	No Quantity							19260965			0
S3	2009	2009	2009	2	0	2	Export	188	Costa Rica	CRI	218	Ecuador	ECU								09	MISC.EDIBLE PRODUCTS ETC	1	No Quantity							299838			0
S3	2009	2009	2009	2	0	2	Export	188	Costa Rica	CRI	222	El Salvador	SLV								09	MISC.EDIBLE PRODUCTS ETC	1	No Quantity							28150710			0
S3	2009	2009	2009	2	0	2	Export	188	Costa Rica	CRI	251	France	FRA								09	MISC.EDIBLE PRODUCTS ETC	1	No Quantity							224605			0
S3	2009	2009	2009	2	0	2	Export	188	Costa Rica	CRI	276	Germany	DEU								09	MISC.EDIBLE PRODUCTS ETC	1	No Quantity							63370			0
S3	2009	2009	2009	2	0	2	Export	188	Costa Rica	CRI	308	Grenada	GRD								09	MISC.EDIBLE PRODUCTS ETC	1	No Quantity							125076			0
S3	2009	2009	2009	2	0	2	Export	188	Costa Rica	CRI	320	Guatemala	GTM								09	MISC.EDIBLE PRODUCTS ETC	1	No Quantity							48343485			0
S3	2009	2009	2009	2	0	2	Export	188	Costa Rica	CRI	328	Guyana	GUY								09	MISC.EDIBLE PRODUCTS ETC	1	No Quantity							1335103			0
S3	2009	2009	2009	2	0	2	Export	188	Costa Rica	CRI	332	Haiti	HTI								09	MISC.EDIBLE PRODUCTS ETC	1	No Quantity							3842205			0
S3	2009	2009	2009	2	0	2	Export	188	Costa Rica	CRI	340	Honduras	HND								09	MISC.EDIBLE PRODUCTS ETC	1	No Quantity							37027515			0
S3	2009	2009	2009	2	0	2	Export	188	Costa Rica	CRI	376	Israel	ISR								09	MISC.EDIBLE PRODUCTS ETC	1	No Quantity							23100			0
S3	2009	2009	2009	2	0	2	Export	188	Costa Rica	CRI	381	Italy	ITA								09	MISC.EDIBLE PRODUCTS ETC	1	No Quantity							15368			0
S3	2009	2009	2009	2	0	2	Export	188	Costa Rica	CRI	388	Jamaica	JAM								09	MISC.EDIBLE PRODUCTS ETC	1	No Quantity							2626652			0
S3	2009	2009	2009	2	0	2	Export	188	Costa Rica	CRI	392	Japan	JPN								09	MISC.EDIBLE PRODUCTS ETC	1	No Quantity							88650			0
S3	2009	2009	2009	2	0	2	Export	188	Costa Rica	CRI	414	Kuwait	KWT								09	MISC.EDIBLE PRODUCTS ETC	1	No Quantity							1414			0
S3	2009	2009	2009	2	0	2	Export	188	Costa Rica	CRI	428	Latvia	LVA								09	MISC.EDIBLE PRODUCTS ETC	1	No Quantity							3538			0
S3	2009	2009	2009	2	0	2	Export	188	Costa Rica	CRI	484	Mexico	MEX								09	MISC.EDIBLE PRODUCTS ETC	1	No Quantity							1053977			0
S3	2009	2009	2009	2	0	2	Export	188	Costa Rica	CRI	490	Other Asia, nes									09	MISC.EDIBLE PRODUCTS ETC	1	No Quantity							1060			0
S3	2009	2009	2009	2	0	2	Export	188	Costa Rica	CRI	528	Netherlands	NLD								09	MISC.EDIBLE PRODUCTS ETC	1	No Quantity							18026			0
S3	2009	2009	2009	2	0	2	Export	188	Costa Rica	CRI	530	Neth. Antilles	ANT								09	MISC.EDIBLE PRODUCTS ETC	1	No Quantity							362391			0
S3	2009	2009	2009	2	0	2	Export	188	Costa Rica	CRI	533	Aruba	ABW								09	MISC.EDIBLE PRODUCTS ETC	1	No Quantity							1408222			0
S3	2009	2009	2009	2	0	2	Export	188	Costa Rica	CRI	558	Nicaragua	NIC								09	MISC.EDIBLE PRODUCTS ETC	1	No Quantity							24907478			0
S3	2009	2009	2009	2	0	2	Export	188	Costa Rica	CRI	591	Panama	PAN								09	MISC.EDIBLE PRODUCTS ETC	1	No Quantity							23866769			0
S3	2009	2009	2009	2	0	2	Export	188	Costa Rica	CRI	604	Peru	PER								09	MISC.EDIBLE PRODUCTS ETC	1	No Quantity							858666			0
S3	2009	2009	2009	2	0	2	Export	188	Costa Rica	CRI	659	Saint Kitts and Nevis	KNA								09	MISC.EDIBLE PRODUCTS ETC	1	No Quantity							66665			0
S3	2009	2009	2009	2	0	2	Export	188	Costa Rica	CRI	662	Saint Lucia	LCA								09	MISC.EDIBLE PRODUCTS ETC	1	No Quantity							323479			0
S3	2009	2009	2009	2	0	2	Export	188	Costa Rica	CRI	670	Saint Vincent and the Grenadines	VCT								09	MISC.EDIBLE PRODUCTS ETC	1	No Quantity							98368			0
S3	2009	2009	2009	2	0	2	Export	188	Costa Rica	CRI	724	Spain	ESP								09	MISC.EDIBLE PRODUCTS ETC	1	No Quantity							1211036			0
S3	2009	2009	2009	2	0	2	Export	188	Costa Rica	CRI	740	Suriname	SUR								09	MISC.EDIBLE PRODUCTS ETC	1	No Quantity							2863347			0
S3	2009	2009	2009	2	0	2	Export	188	Costa Rica	CRI	757	Switzerland	CHE								09	MISC.EDIBLE PRODUCTS ETC	1	No Quantity							3600			0
S3	2009	2009	2009	2	0	2	Export	188	Costa Rica	CRI	780	Trinidad and Tobago	TTO								09	MISC.EDIBLE PRODUCTS ETC	1	No Quantity							8982619			0
S3	2009	2009	2009	2	0	2	Export	188	Costa Rica	CRI	826	United Kingdom	GBR								09	MISC.EDIBLE PRODUCTS ETC	1	No Quantity							67567			0
S3	2009	2009	2009	2	0	2	Export	188	Costa Rica	CRI	842	USA	USA								09	MISC.EDIBLE PRODUCTS ETC	1	No Quantity							9644081			0
S3	2009	2009	2009	2	0	2	Export	188	Costa Rica	CRI	858	Uruguay	URY								09	MISC.EDIBLE PRODUCTS ETC	1	No Quantity							21			0
S3	2009	2009	2009	2	0	2	Export	188	Costa Rica	CRI	862	Venezuela	VEN								09	MISC.EDIBLE PRODUCTS ETC	1	No Quantity							48923			0
S3	2009	2009	2009	2	0	2	Export	188	Costa Rica	CRI	899	Areas, nes									09	MISC.EDIBLE PRODUCTS ETC	1	No Quantity							3868988			0
S3	2009	2009	2009	2	0	2	Export	170	Colombia	COL	0	World	WLD								11	BEVERAGES	1	No Quantity							38393322			0
S3	2009	2009	2009	2	0	2	Export	170	Colombia	COL	32	Argentina	ARG								11	BEVERAGES	1	No Quantity							14920			0
S3	2009	2009	2009	2	0	2	Export	170	Colombia	COL	36	Australia	AUS								11	BEVERAGES	1	No Quantity							50671			0
S3	2009	2009	2009	2	0	2	Export	170	Colombia	COL	56	Belgium	BEL								11	BEVERAGES	1	No Quantity							28276			0
S3	2009	2009	2009	2	0	2	Export	170	Colombia	COL	68	Bolivia (Plurinational State of)	BOL								11	BEVERAGES	1	No Quantity							280939			0
S3	2009	2009	2009	2	0	2	Export	170	Colombia	COL	124	Canada	CAN								11	BEVERAGES	1	No Quantity							91102			0
S3	2009	2009	2009	2	0	2	Export	170	Colombia	COL	152	Chile	CHL								11	BEVERAGES	1	No Quantity							145516			0
S3	2009	2009	2009	2	0	2	Export	170	Colombia	COL	188	Costa Rica	CRI								11	BEVERAGES	1	No Quantity							32851			0
S3	2009	2009	2009	2	0	2	Export	170	Colombia	COL	214	Dominican Rep.	DOM								11	BEVERAGES	1	No Quantity							86331			0
S3	2009	2009	2009	2	0	2	Export	170	Colombia	COL	218	Ecuador	ECU								11	BEVERAGES	1	No Quantity							13263020			0
S3	2009	2009	2009	2	0	2	Export	170	Colombia	COL	233	Estonia	EST								11	BEVERAGES	1	No Quantity							26014			0
S3	2009	2009	2009	2	0	2	Export	170	Colombia	COL	251	France	FRA								11	BEVERAGES	1	No Quantity							17335			0
S3	2009	2009	2009	2	0	2	Export	170	Colombia	COL	276	Germany	DEU								11	BEVERAGES	1	No Quantity							3410			0
S3	2009	2009	2009	2	0	2	Export	170	Colombia	COL	288	Ghana	GHA								11	BEVERAGES	1	No Quantity							1			0
S3	2009	2009	2009	2	0	2	Export	170	Colombia	COL	320	Guatemala	GTM								11	BEVERAGES	1	No Quantity							1502			0
S3	2009	2009	2009	2	0	2	Export	170	Colombia	COL	332	Haiti	HTI								11	BEVERAGES	1	No Quantity							9814			0
S3	2009	2009	2009	2	0	2	Export	170	Colombia	COL	340	Honduras	HND								11	BEVERAGES	1	No Quantity							196302			0
S3	2009	2009	2009	2	0	2	Export	170	Colombia	COL	381	Italy	ITA								11	BEVERAGES	1	No Quantity							234203			0
S3	2009	2009	2009	2	0	2	Export	170	Colombia	COL	422	Lebanon	LBN								11	BEVERAGES	1	No Quantity							1			0
S3	2009	2009	2009	2	0	2	Export	170	Colombia	COL	484	Mexico	MEX								11	BEVERAGES	1	No Quantity							8564			0
S3	2009	2009	2009	2	0	2	Export	170	Colombia	COL	528	Netherlands	NLD								11	BEVERAGES	1	No Quantity							10147			0
S3	2009	2009	2009	2	0	2	Export	170	Colombia	COL	530	Neth. Antilles	ANT								11	BEVERAGES	1	No Quantity							301427			0
S3	2009	2009	2009	2	0	2	Export	170	Colombia	COL	533	Aruba	ABW								11	BEVERAGES	1	No Quantity							337152			0
S3	2009	2009	2009	2	0	2	Export	170	Colombia	COL	558	Nicaragua	NIC								11	BEVERAGES	1	No Quantity							1087			0
S3	2009	2009	2009	2	0	2	Export	170	Colombia	COL	581	United States Minor Outlying Islands	UMI								11	BEVERAGES	1	No Quantity							6964			0
S3	2009	2009	2009	2	0	2	Export	170	Colombia	COL	591	Panama	PAN								11	BEVERAGES	1	No Quantity							1345231			0
S3	2009	2009	2009	2	0	2	Export	170	Colombia	COL	604	Peru	PER								11	BEVERAGES	1	No Quantity							3991468			0
S3	2009	2009	2009	2	0	2	Export	170	Colombia	COL	620	Portugal	PRT								11	BEVERAGES	1	No Quantity							106556			0
S3	2009	2009	2009	2	0	2	Export	170	Colombia	COL	699	India	IND								11	BEVERAGES	1	No Quantity							735			0
S3	2009	2009	2009	2	0	2	Export	170	Colombia	COL	724	Spain	ESP								11	BEVERAGES	1	No Quantity							5336349			0
S3	2009	2009	2009	2	0	2	Export	170	Colombia	COL	740	Suriname	SUR								11	BEVERAGES	1	No Quantity							153600			0
S3	2009	2009	2009	2	0	2	Export	170	Colombia	COL	757	Switzerland	CHE								11	BEVERAGES	1	No Quantity							23892			0
S3	2009	2009	2009	2	0	2	Export	170	Colombia	COL	780	Trinidad and Tobago	TTO								11	BEVERAGES	1	No Quantity							56625			0
S3	2009	2009	2009	2	0	2	Export	170	Colombia	COL	826	United Kingdom	GBR								11	BEVERAGES	1	No Quantity							332165			0
S3	2009	2009	2009	2	0	2	Export	170	Colombia	COL	838	Free Zones									11	BEVERAGES	1	No Quantity							312436			0
S3	2009	2009	2009	2	0	2	Export	170	Colombia	COL	842	USA	USA								11	BEVERAGES	1	No Quantity							5459701			0
S3	2009	2009	2009	2	0	2	Export	170	Colombia	COL	862	Venezuela	VEN								11	BEVERAGES	1	No Quantity							6127015			0
S3	2009	2009	2009	2	0	2	Export	188	Costa Rica	CRI	0	World	WLD								11	BEVERAGES	1	No Quantity							27295880			0
S3	2009	2009	2009	2	0	2	Export	188	Costa Rica	CRI	28	Antigua and Barbuda	ATG								11	BEVERAGES	1	No Quantity							13266			0
S3	2009	2009	2009	2	0	2	Export	188	Costa Rica	CRI	32	Argentina	ARG								11	BEVERAGES	1	No Quantity							38223			0
S3	2009	2009	2009	2	0	2	Export	188	Costa Rica	CRI	36	Australia	AUS								11	BEVERAGES	1	No Quantity							18934			0
S3	2009	2009	2009	2	0	2	Export	188	Costa Rica	CRI	44	Bahamas	BHS								11	BEVERAGES	1	No Quantity							33708			0
S3	2009	2009	2009	2	0	2	Export	188	Costa Rica	CRI	52	Barbados	BRB								11	BEVERAGES	1	No Quantity							115703			0
S3	2009	2009	2009	2	0	2	Export	188	Costa Rica	CRI	84	Belize	BLZ								11	BEVERAGES	1	No Quantity							12			0
S3	2009	2009	2009	2	0	2	Export	188	Costa Rica	CRI	136	Cayman Isds	CYM								11	BEVERAGES	1	No Quantity							32640			0
S3	2009	2009	2009	2	0	2	Export	188	Costa Rica	CRI	152	Chile	CHL								11	BEVERAGES	1	No Quantity							3403			0
S3	2009	2009	2009	2	0	2	Export	188	Costa Rica	CRI	156	China	CHN								11	BEVERAGES	1	No Quantity							467914			0
S3	2009	2009	2009	2	0	2	Export	188	Costa Rica	CRI	170	Colombia	COL								11	BEVERAGES	1	No Quantity							1679693			0
S3	2009	2009	2009	2	0	2	Export	188	Costa Rica	CRI	203	Czechia	CZE								11	BEVERAGES	1	No Quantity							15098			0
S3	2009	2009	2009	2	0	2	Export	188	Costa Rica	CRI	218	Ecuador	ECU								11	BEVERAGES	1	No Quantity							37454			0
S3	2009	2009	2009	2	0	2	Export	188	Costa Rica	CRI	222	El Salvador	SLV								11	BEVERAGES	1	No Quantity							1622177			0
S3	2009	2009	2009	2	0	2	Export	188	Costa Rica	CRI	251	France	FRA								11	BEVERAGES	1	No Quantity							5040			0
S3	2009	2009	2009	2	0	2	Export	188	Costa Rica	CRI	276	Germany	DEU								11	BEVERAGES	1	No Quantity							65742			0
S3	2009	2009	2009	2	0	2	Export	188	Costa Rica	CRI	320	Guatemala	GTM								11	BEVERAGES	1	No Quantity							2098043			0
S3	2009	2009	2009	2	0	2	Export	188	Costa Rica	CRI	340	Honduras	HND								11	BEVERAGES	1	No Quantity							580187			0
S3	2009	2009	2009	2	0	2	Export	188	Costa Rica	CRI	381	Italy	ITA								11	BEVERAGES	1	No Quantity							77			0
S3	2009	2009	2009	2	0	2	Export	188	Costa Rica	CRI	388	Jamaica	JAM								11	BEVERAGES	1	No Quantity							102440			0
S3	2009	2009	2009	2	0	2	Export	188	Costa Rica	CRI	392	Japan	JPN								11	BEVERAGES	1	No Quantity							500			0
S3	2009	2009	2009	2	0	2	Export	188	Costa Rica	CRI	484	Mexico	MEX								11	BEVERAGES	1	No Quantity							324			0
S3	2009	2009	2009	2	0	2	Export	188	Costa Rica	CRI	490	Other Asia, nes									11	BEVERAGES	1	No Quantity							26490			0
S3	2009	2009	2009	2	0	2	Export	188	Costa Rica	CRI	528	Netherlands	NLD								11	BEVERAGES	1	No Quantity							16			0
S3	2009	2009	2009	2	0	2	Export	188	Costa Rica	CRI	530	Neth. Antilles	ANT								11	BEVERAGES	1	No Quantity							7040			0
S3	2009	2009	2009	2	0	2	Export	188	Costa Rica	CRI	558	Nicaragua	NIC								11	BEVERAGES	1	No Quantity							10388185			0
S3	2009	2009	2009	2	0	2	Export	188	Costa Rica	CRI	591	Panama	PAN								11	BEVERAGES	1	No Quantity							8347022			0
S3	2009	2009	2009	2	0	2	Export	188	Costa Rica	CRI	604	Peru	PER								11	BEVERAGES	1	No Quantity							4676			0
S3	2009	2009	2009	2	0	2	Export	188	Costa Rica	CRI	662	Saint Lucia	LCA								11	BEVERAGES	1	No Quantity							31769			0
S3	2009	2009	2009	2	0	2	Export	188	Costa Rica	CRI	724	Spain	ESP								11	BEVERAGES	1	No Quantity							30			0
S3	2009	2009	2009	2	0	2	Export	188	Costa Rica	CRI	740	Suriname	SUR								11	BEVERAGES	1	No Quantity							173868			0
S3	2009	2009	2009	2	0	2	Export	188	Costa Rica	CRI	780	Trinidad and Tobago	TTO								11	BEVERAGES	1	No Quantity							110605			0
S3	2009	2009	2009	2	0	2	Export	188	Costa Rica	CRI	842	USA	USA								11	BEVERAGES	1	No Quantity							1264269			0
S3	2009	2009	2009	2	0	2	Export	188	Costa Rica	CRI	899	Areas, nes									11	BEVERAGES	1	No Quantity							11332			0
S3	2009	2009	2009	2	0	2	Export	170	Colombia	COL	0	World	WLD								12	TOBACCO,TOBACCO MANUFACT	1	No Quantity							31789491			0
S3	2009	2009	2009	2	0	2	Export	170	Colombia	COL	56	Belgium	BEL								12	TOBACCO,TOBACCO MANUFACT	1	No Quantity							3639104			0
S3	2009	2009	2009	2	0	2	Export	170	Colombia	COL	76	Brazil	BRA								12	TOBACCO,TOBACCO MANUFACT	1	No Quantity							6820429			0
S3	2009	2009	2009	2	0	2	Export	170	Colombia	COL	100	Bulgaria	BGR								12	TOBACCO,TOBACCO MANUFACT	1	No Quantity							210672			0
S3	2009	2009	2009	2	0	2	Export	170	Colombia	COL	124	Canada	CAN								12	TOBACCO,TOBACCO MANUFACT	1	No Quantity							6967			0
S3	2009	2009	2009	2	0	2	Export	170	Colombia	COL	188	Costa Rica	CRI								12	TOBACCO,TOBACCO MANUFACT	1	No Quantity							81984			0
S3	2009	2009	2009	2	0	2	Export	170	Colombia	COL	203	Czechia	CZE								12	TOBACCO,TOBACCO MANUFACT	1	No Quantity							1023			0
S3	2009	2009	2009	2	0	2	Export	170	Colombia	COL	214	Dominican Rep.	DOM								12	TOBACCO,TOBACCO MANUFACT	1	No Quantity							81600			0
S3	2009	2009	2009	2	0	2	Export	170	Colombia	COL	218	Ecuador	ECU								12	TOBACCO,TOBACCO MANUFACT	1	No Quantity							1609425			0
S3	2009	2009	2009	2	0	2	Export	170	Colombia	COL	276	Germany	DEU								12	TOBACCO,TOBACCO MANUFACT	1	No Quantity							1666775			0
S3	2009	2009	2009	2	0	2	Export	170	Colombia	COL	320	Guatemala	GTM								12	TOBACCO,TOBACCO MANUFACT	1	No Quantity							89884			0
S3	2009	2009	2009	2	0	2	Export	170	Colombia	COL	340	Honduras	HND								12	TOBACCO,TOBACCO MANUFACT	1	No Quantity							741033			0
S3	2009	2009	2009	2	0	2	Export	170	Colombia	COL	360	Indonesia	IDN								12	TOBACCO,TOBACCO MANUFACT	1	No Quantity							31344			0
S3	2009	2009	2009	2	0	2	Export	170	Colombia	COL	484	Mexico	MEX								12	TOBACCO,TOBACCO MANUFACT	1	No Quantity							904078			0
S3	2009	2009	2009	2	0	2	Export	170	Colombia	COL	528	Netherlands	NLD								12	TOBACCO,TOBACCO MANUFACT	1	No Quantity							560790			0
S3	2009	2009	2009	2	0	2	Export	170	Colombia	COL	530	Neth. Antilles	ANT								12	TOBACCO,TOBACCO MANUFACT	1	No Quantity							1014245			0
S3	2009	2009	2009	2	0	2	Export	170	Colombia	COL	533	Aruba	ABW								12	TOBACCO,TOBACCO MANUFACT	1	No Quantity							2965312			0
S3	2009	2009	2009	2	0	2	Export	170	Colombia	COL	558	Nicaragua	NIC								12	TOBACCO,TOBACCO MANUFACT	1	No Quantity							14742			0
S3	2009	2009	2009	2	0	2	Export	170	Colombia	COL	591	Panama	PAN								12	TOBACCO,TOBACCO MANUFACT	1	No Quantity							54314			0
S3	2009	2009	2009	2	0	2	Export	170	Colombia	COL	604	Peru	PER								12	TOBACCO,TOBACCO MANUFACT	1	No Quantity							5075460			0
S3	2009	2009	2009	2	0	2	Export	170	Colombia	COL	620	Portugal	PRT								12	TOBACCO,TOBACCO MANUFACT	1	No Quantity							6486			0
S3	2009	2009	2009	2	0	2	Export	170	Colombia	COL	710	South Africa	ZAF								12	TOBACCO,TOBACCO MANUFACT	1	No Quantity							2770			0
S3	2009	2009	2009	2	0	2	Export	170	Colombia	COL	724	Spain	ESP								12	TOBACCO,TOBACCO MANUFACT	1	No Quantity							649241			0
S3	2009	2009	2009	2	0	2	Export	170	Colombia	COL	842	USA	USA								12	TOBACCO,TOBACCO MANUFACT	1	No Quantity							2668816			0
S3	2009	2009	2009	2	0	2	Export	170	Colombia	COL	862	Venezuela	VEN								12	TOBACCO,TOBACCO MANUFACT	1	No Quantity							2892997			0
S3	2009	2009	2009	2	0	2	Export	188	Costa Rica	CRI	0	World	WLD								12	TOBACCO,TOBACCO MANUFACT	1	No Quantity							782391			0
S3	2009	2009	2009	2	0	2	Export	188	Costa Rica	CRI	44	Bahamas	BHS								12	TOBACCO,TOBACCO MANUFACT	1	No Quantity							37312			0
S3	2009	2009	2009	2	0	2	Export	188	Costa Rica	CRI	76	Brazil	BRA								12	TOBACCO,TOBACCO MANUFACT	1	No Quantity							2263			0
S3	2009	2009	2009	2	0	2	Export	188	Costa Rica	CRI	84	Belize	BLZ								12	TOBACCO,TOBACCO MANUFACT	1	No Quantity							1			0
S3	2009	2009	2009	2	0	2	Export	188	Costa Rica	CRI	124	Canada	CAN								12	TOBACCO,TOBACCO MANUFACT	1	No Quantity							8993			0
S3	2009	2009	2009	2	0	2	Export	188	Costa Rica	CRI	170	Colombia	COL								12	TOBACCO,TOBACCO MANUFACT	1	No Quantity							18044			0
S3	2009	2009	2009	2	0	2	Export	188	Costa Rica	CRI	192	Cuba	CUB								12	TOBACCO,TOBACCO MANUFACT	1	No Quantity							4500			0
S3	2009	2009	2009	2	0	2	Export	188	Costa Rica	CRI	196	Cyprus	CYP								12	TOBACCO,TOBACCO MANUFACT	1	No Quantity							14040			0
S3	2009	2009	2009	2	0	2	Export	188	Costa Rica	CRI	203	Czechia	CZE								12	TOBACCO,TOBACCO MANUFACT	1	No Quantity							39097			0
S3	2009	2009	2009	2	0	2	Export	188	Costa Rica	CRI	222	El Salvador	SLV								12	TOBACCO,TOBACCO MANUFACT	1	No Quantity							100			0
S3	2009	2009	2009	2	0	2	Export	188	Costa Rica	CRI	246	Finland	FIN								12	TOBACCO,TOBACCO MANUFACT	1	No Quantity							18725			0
S3	2009	2009	2009	2	0	2	Export	188	Costa Rica	CRI	276	Germany	DEU								12	TOBACCO,TOBACCO MANUFACT	1	No Quantity							10409			0
S3	2009	2009	2009	2	0	2	Export	188	Costa Rica	CRI	320	Guatemala	GTM								12	TOBACCO,TOBACCO MANUFACT	1	No Quantity							99			0
S3	2009	2009	2009	2	0	2	Export	188	Costa Rica	CRI	340	Honduras	HND								12	TOBACCO,TOBACCO MANUFACT	1	No Quantity							334274			0
S3	2009	2009	2009	2	0	2	Export	188	Costa Rica	CRI	368	Iraq	IRQ								12	TOBACCO,TOBACCO MANUFACT	1	No Quantity							6210			0
S3	2009	2009	2009	2	0	2	Export	188	Costa Rica	CRI	400	Jordan	JOR								12	TOBACCO,TOBACCO MANUFACT	1	No Quantity							21347			0
S3	2009	2009	2009	2	0	2	Export	188	Costa Rica	CRI	458	Malaysia	MYS								12	TOBACCO,TOBACCO MANUFACT	1	No Quantity							18447			0
S3	2009	2009	2009	2	0	2	Export	188	Costa Rica	CRI	484	Mexico	MEX								12	TOBACCO,TOBACCO MANUFACT	1	No Quantity							4028			0
S3	2009	2009	2009	2	0	2	Export	188	Costa Rica	CRI	528	Netherlands	NLD								12	TOBACCO,TOBACCO MANUFACT	1	No Quantity							11262			0
S3	2009	2009	2009	2	0	2	Export	188	Costa Rica	CRI	591	Panama	PAN								12	TOBACCO,TOBACCO MANUFACT	1	No Quantity							2088			0
S3	2009	2009	2009	2	0	2	Export	188	Costa Rica	CRI	634	Qatar	QAT								12	TOBACCO,TOBACCO MANUFACT	1	No Quantity							1822			0
S3	2009	2009	2009	2	0	2	Export	188	Costa Rica	CRI	710	South Africa	ZAF								12	TOBACCO,TOBACCO MANUFACT	1	No Quantity							1151			0
S3	2009	2009	2009	2	0	2	Export	188	Costa Rica	CRI	757	Switzerland	CHE								12	TOBACCO,TOBACCO MANUFACT	1	No Quantity							128024			0
S3	2009	2009	2009	2	0	2	Export	188	Costa Rica	CRI	764	Thailand	THA								12	TOBACCO,TOBACCO MANUFACT	1	No Quantity							804			0
S3	2009	2009	2009	2	0	2	Export	188	Costa Rica	CRI	784	United Arab Emirates	ARE								12	TOBACCO,TOBACCO MANUFACT	1	No Quantity							19840			0
S3	2009	2009	2009	2	0	2	Export	188	Costa Rica	CRI	842	USA	USA								12	TOBACCO,TOBACCO MANUFACT	1	No Quantity							68202			0
S3	2009	2009	2009	2	0	2	Export	188	Costa Rica	CRI	899	Areas, nes									12	TOBACCO,TOBACCO MANUFACT	1	No Quantity							11309			0
S3	2009	2009	2009	2	0	2	Export	170	Colombia	COL	0	World	WLD								21	HIDES,SKINS,FURSKINS,RAW	1	No Quantity							5939255			0
S3	2009	2009	2009	2	0	2	Export	170	Colombia	COL	214	Dominican Rep.	DOM								21	HIDES,SKINS,FURSKINS,RAW	1	No Quantity							17500			0
S3	2009	2009	2009	2	0	2	Export	170	Colombia	COL	276	Germany	DEU								21	HIDES,SKINS,FURSKINS,RAW	1	No Quantity							310			0
S3	2009	2009	2009	2	0	2	Export	170	Colombia	COL	344	China, Hong Kong SAR	HKG								21	HIDES,SKINS,FURSKINS,RAW	1	No Quantity							5908			0
S3	2009	2009	2009	2	0	2	Export	170	Colombia	COL	381	Italy	ITA								21	HIDES,SKINS,FURSKINS,RAW	1	No Quantity							344393			0
S3	2009	2009	2009	2	0	2	Export	170	Colombia	COL	392	Japan	JPN								21	HIDES,SKINS,FURSKINS,RAW	1	No Quantity							69060			0
S3	2009	2009	2009	2	0	2	Export	170	Colombia	COL	410	Rep. of Korea	KOR								21	HIDES,SKINS,FURSKINS,RAW	1	No Quantity							611931			0
S3	2009	2009	2009	2	0	2	Export	170	Colombia	COL	484	Mexico	MEX								21	HIDES,SKINS,FURSKINS,RAW	1	No Quantity							921328			0
S3	2009	2009	2009	2	0	2	Export	170	Colombia	COL	591	Panama	PAN								21	HIDES,SKINS,FURSKINS,RAW	1	No Quantity							7000			0
S3	2009	2009	2009	2	0	2	Export	170	Colombia	COL	702	Singapore	SGP								21	HIDES,SKINS,FURSKINS,RAW	1	No Quantity							3537906			0
S3	2009	2009	2009	2	0	2	Export	170	Colombia	COL	764	Thailand	THA								21	HIDES,SKINS,FURSKINS,RAW	1	No Quantity							366800			0
S3	2009	2009	2009	2	0	2	Export	170	Colombia	COL	842	USA	USA								21	HIDES,SKINS,FURSKINS,RAW	1	No Quantity							10140			0
S3	2009	2009	2009	2	0	2	Export	170	Colombia	COL	862	Venezuela	VEN								21	HIDES,SKINS,FURSKINS,RAW	1	No Quantity							46980			0
S3	2009	2009	2009	2	0	2	Export	188	Costa Rica	CRI	0	World	WLD								21	HIDES,SKINS,FURSKINS,RAW	1	No Quantity							5269005			0
S3	2009	2009	2009	2	0	2	Export	188	Costa Rica	CRI	156	China	CHN								21	HIDES,SKINS,FURSKINS,RAW	1	No Quantity							4232335			0
S3	2009	2009	2009	2	0	2	Export	188	Costa Rica	CRI	170	Colombia	COL								21	HIDES,SKINS,FURSKINS,RAW	1	No Quantity							28907			0
S3	2009	2009	2009	2	0	2	Export	188	Costa Rica	CRI	214	Dominican Rep.	DOM								21	HIDES,SKINS,FURSKINS,RAW	1	No Quantity							114800			0
S3	2009	2009	2009	2	0	2	Export	188	Costa Rica	CRI	222	El Salvador	SLV								21	HIDES,SKINS,FURSKINS,RAW	1	No Quantity							85727			0
S3	2009	2009	2009	2	0	2	Export	188	Costa Rica	CRI	251	France	FRA								21	HIDES,SKINS,FURSKINS,RAW	1	No Quantity							132402			0
S3	2009	2009	2009	2	0	2	Export	188	Costa Rica	CRI	276	Germany	DEU								21	HIDES,SKINS,FURSKINS,RAW	1	No Quantity							99840			0
S3	2009	2009	2009	2	0	2	Export	188	Costa Rica	CRI	320	Guatemala	GTM								21	HIDES,SKINS,FURSKINS,RAW	1	No Quantity							11600			0
S3	2009	2009	2009	2	0	2	Export	188	Costa Rica	CRI	340	Honduras	HND								21	HIDES,SKINS,FURSKINS,RAW	1	No Quantity							32325			0
S3	2009	2009	2009	2	0	2	Export	188	Costa Rica	CRI	344	China, Hong Kong SAR	HKG								21	HIDES,SKINS,FURSKINS,RAW	1	No Quantity							253564			0
S3	2009	2009	2009	2	0	2	Export	188	Costa Rica	CRI	392	Japan	JPN								21	HIDES,SKINS,FURSKINS,RAW	1	No Quantity							61920			0
S3	2009	2009	2009	2	0	2	Export	188	Costa Rica	CRI	484	Mexico	MEX								21	HIDES,SKINS,FURSKINS,RAW	1	No Quantity							79927			0
S3	2009	2009	2009	2	0	2	Export	188	Costa Rica	CRI	558	Nicaragua	NIC								21	HIDES,SKINS,FURSKINS,RAW	1	No Quantity							47092			0
S3	2009	2009	2009	2	0	2	Export	188	Costa Rica	CRI	591	Panama	PAN								21	HIDES,SKINS,FURSKINS,RAW	1	No Quantity							23705			0
S3	2009	2009	2009	2	0	2	Export	188	Costa Rica	CRI	620	Portugal	PRT								21	HIDES,SKINS,FURSKINS,RAW	1	No Quantity							42000			0
S3	2009	2009	2009	2	0	2	Export	188	Costa Rica	CRI	842	USA	USA								21	HIDES,SKINS,FURSKINS,RAW	1	No Quantity							16111			0
S3	2009	2009	2009	2	0	2	Export	188	Costa Rica	CRI	899	Areas, nes									21	HIDES,SKINS,FURSKINS,RAW	1	No Quantity							6750			0
S3	2009	2009	2009	2	0	2	Export	170	Colombia	COL	0	World	WLD								22	OIL SEED,OLEAGINUS FRUIT	1	No Quantity							2490308			0
S3	2009	2009	2009	2	0	2	Export	170	Colombia	COL	76	Brazil	BRA								22	OIL SEED,OLEAGINUS FRUIT	1	No Quantity							152300			0
S3	2009	2009	2009	2	0	2	Export	170	Colombia	COL	188	Costa Rica	CRI								22	OIL SEED,OLEAGINUS FRUIT	1	No Quantity							423			0
S3	2009	2009	2009	2	0	2	Export	170	Colombia	COL	204	Benin	BEN								22	OIL SEED,OLEAGINUS FRUIT	1	No Quantity							21000			0
S3	2009	2009	2009	2	0	2	Export	170	Colombia	COL	214	Dominican Rep.	DOM								22	OIL SEED,OLEAGINUS FRUIT	1	No Quantity							22257			0
S3	2009	2009	2009	2	0	2	Export	170	Colombia	COL	218	Ecuador	ECU								22	OIL SEED,OLEAGINUS FRUIT	1	No Quantity							595941			0
S3	2009	2009	2009	2	0	2	Export	170	Colombia	COL	251	France	FRA								22	OIL SEED,OLEAGINUS FRUIT	1	No Quantity							53			0
S3	2009	2009	2009	2	0	2	Export	170	Colombia	COL	320	Guatemala	GTM								22	OIL SEED,OLEAGINUS FRUIT	1	No Quantity							833829			0
S3	2009	2009	2009	2	0	2	Export	170	Colombia	COL	340	Honduras	HND								22	OIL SEED,OLEAGINUS FRUIT	1	No Quantity							532777			0
S3	2009	2009	2009	2	0	2	Export	170	Colombia	COL	591	Panama	PAN								22	OIL SEED,OLEAGINUS FRUIT	1	No Quantity							29856			0
S3	2009	2009	2009	2	0	2	Export	170	Colombia	COL	604	Peru	PER								22	OIL SEED,OLEAGINUS FRUIT	1	No Quantity							237550			0
S3	2009	2009	2009	2	0	2	Export	170	Colombia	COL	724	Spain	ESP								22	OIL SEED,OLEAGINUS FRUIT	1	No Quantity							1620			0
S3	2009	2009	2009	2	0	2	Export	170	Colombia	COL	792	Turkey	TUR								22	OIL SEED,OLEAGINUS FRUIT	1	No Quantity							44280			0
S3	2009	2009	2009	2	0	2	Export	170	Colombia	COL	842	USA	USA								22	OIL SEED,OLEAGINUS FRUIT	1	No Quantity							18422			0
S3	2009	2009	2009	2	0	2	Export	188	Costa Rica	CRI	0	World	WLD								22	OIL SEED,OLEAGINUS FRUIT	1	No Quantity							17161364			0
S3	2009	2009	2009	2	0	2	Export	188	Costa Rica	CRI	76	Brazil	BRA								22	OIL SEED,OLEAGINUS FRUIT	1	No Quantity							2087002			0
S3	2009	2009	2009	2	0	2	Export	188	Costa Rica	CRI	84	Belize	BLZ								22	OIL SEED,OLEAGINUS FRUIT	1	No Quantity							28			0
S3	2009	2009	2009	2	0	2	Export	188	Costa Rica	CRI	104	Myanmar	MMR								22	OIL SEED,OLEAGINUS FRUIT	1	No Quantity							69781			0
S3	2009	2009	2009	2	0	2	Export	188	Costa Rica	CRI	116	Cambodia	KHM								22	OIL SEED,OLEAGINUS FRUIT	1	No Quantity							113550			0
S3	2009	2009	2009	2	0	2	Export	188	Costa Rica	CRI	170	Colombia	COL								22	OIL SEED,OLEAGINUS FRUIT	1	No Quantity							1134732			0
S3	2009	2009	2009	2	0	2	Export	188	Costa Rica	CRI	208	Denmark	DNK								22	OIL SEED,OLEAGINUS FRUIT	1	No Quantity							33602			0
S3	2009	2009	2009	2	0	2	Export	188	Costa Rica	CRI	214	Dominican Rep.	DOM								22	OIL SEED,OLEAGINUS FRUIT	1	No Quantity							86018			0
S3	2009	2009	2009	2	0	2	Export	188	Costa Rica	CRI	218	Ecuador	ECU								22	OIL SEED,OLEAGINUS FRUIT	1	No Quantity							1940863			0
S3	2009	2009	2009	2	0	2	Export	188	Costa Rica	CRI	222	El Salvador	SLV								22	OIL SEED,OLEAGINUS FRUIT	1	No Quantity							2706			0
S3	2009	2009	2009	2	0	2	Export	188	Costa Rica	CRI	231	Ethiopia	ETH								22	OIL SEED,OLEAGINUS FRUIT	1	No Quantity							33115			0
S3	2009	2009	2009	2	0	2	Export	188	Costa Rica	CRI	320	Guatemala	GTM								22	OIL SEED,OLEAGINUS FRUIT	1	No Quantity							660825			0
S3	2009	2009	2009	2	0	2	Export	188	Costa Rica	CRI	340	Honduras	HND								22	OIL SEED,OLEAGINUS FRUIT	1	No Quantity							41119			0
S3	2009	2009	2009	2	0	2	Export	188	Costa Rica	CRI	360	Indonesia	IDN								22	OIL SEED,OLEAGINUS FRUIT	1	No Quantity							1796652			0
S3	2009	2009	2009	2	0	2	Export	188	Costa Rica	CRI	392	Japan	JPN								22	OIL SEED,OLEAGINUS FRUIT	1	No Quantity							106512			0
S3	2009	2009	2009	2	0	2	Export	188	Costa Rica	CRI	484	Mexico	MEX								22	OIL SEED,OLEAGINUS FRUIT	1	No Quantity							2021364			0
S3	2009	2009	2009	2	0	2	Export	188	Costa Rica	CRI	528	Netherlands	NLD								22	OIL SEED,OLEAGINUS FRUIT	1	No Quantity							37288			0
S3	2009	2009	2009	2	0	2	Export	188	Costa Rica	CRI	558	Nicaragua	NIC								22	OIL SEED,OLEAGINUS FRUIT	1	No Quantity							308947			0
S3	2009	2009	2009	2	0	2	Export	188	Costa Rica	CRI	591	Panama	PAN								22	OIL SEED,OLEAGINUS FRUIT	1	No Quantity							1762694			0
S3	2009	2009	2009	2	0	2	Export	188	Costa Rica	CRI	598	Papua New Guinea	PNG								22	OIL SEED,OLEAGINUS FRUIT	1	No Quantity							42793			0
S3	2009	2009	2009	2	0	2	Export	188	Costa Rica	CRI	608	Philippines	PHL								22	OIL SEED,OLEAGINUS FRUIT	1	No Quantity							84015			0
S3	2009	2009	2009	2	0	2	Export	188	Costa Rica	CRI	678	Sao Tome and Principe	STP								22	OIL SEED,OLEAGINUS FRUIT	1	No Quantity							8055			0
S3	2009	2009	2009	2	0	2	Export	188	Costa Rica	CRI	699	India	IND								22	OIL SEED,OLEAGINUS FRUIT	1	No Quantity							1559140			0
S3	2009	2009	2009	2	0	2	Export	188	Costa Rica	CRI	764	Thailand	THA								22	OIL SEED,OLEAGINUS FRUIT	1	No Quantity							2236538			0
S3	2009	2009	2009	2	0	2	Export	188	Costa Rica	CRI	800	Uganda	UGA								22	OIL SEED,OLEAGINUS FRUIT	1	No Quantity							4469			0
S3	2009	2009	2009	2	0	2	Export	188	Costa Rica	CRI	834	United Rep. of Tanzania	TZA								22	OIL SEED,OLEAGINUS FRUIT	1	No Quantity							9857			0
S3	2009	2009	2009	2	0	2	Export	188	Costa Rica	CRI	842	USA	USA								22	OIL SEED,OLEAGINUS FRUIT	1	No Quantity							694348			0
S3	2009	2009	2009	2	0	2	Export	188	Costa Rica	CRI	894	Zambia	ZMB								22	OIL SEED,OLEAGINUS FRUIT	1	No Quantity							221942			0
S3	2009	2009	2009	2	0	2	Export	188	Costa Rica	CRI	899	Areas, nes									22	OIL SEED,OLEAGINUS FRUIT	1	No Quantity							63409			0
S3	2009	2009	2009	2	0	2	Export	170	Colombia	COL	0	World	WLD								23	CRUDE RUBBER	1	No Quantity							1794143			0
S3	2009	2009	2009	2	0	2	Export	170	Colombia	COL	32	Argentina	ARG								23	CRUDE RUBBER	1	No Quantity							34120			0
S3	2009	2009	2009	2	0	2	Export	170	Colombia	COL	68	Bolivia (Plurinational State of)	BOL								23	CRUDE RUBBER	1	No Quantity							35200			0
S3	2009	2009	2009	2	0	2	Export	170	Colombia	COL	152	Chile	CHL								23	CRUDE RUBBER	1	No Quantity							248321			0
S3	2009	2009	2009	2	0	2	Export	170	Colombia	COL	156	China	CHN								23	CRUDE RUBBER	1	No Quantity							112000			0
S3	2009	2009	2009	2	0	2	Export	170	Colombia	COL	188	Costa Rica	CRI								23	CRUDE RUBBER	1	No Quantity							19926			0
S3	2009	2009	2009	2	0	2	Export	170	Colombia	COL	214	Dominican Rep.	DOM								23	CRUDE RUBBER	1	No Quantity							670			0
S3	2009	2009	2009	2	0	2	Export	170	Colombia	COL	218	Ecuador	ECU								23	CRUDE RUBBER	1	No Quantity							67381			0
S3	2009	2009	2009	2	0	2	Export	170	Colombia	COL	251	France	FRA								23	CRUDE RUBBER	1	No Quantity							72			0
S3	2009	2009	2009	2	0	2	Export	170	Colombia	COL	591	Panama	PAN								23	CRUDE RUBBER	1	No Quantity							34983			0
S3	2009	2009	2009	2	0	2	Export	170	Colombia	COL	604	Peru	PER								23	CRUDE RUBBER	1	No Quantity							103894			0
S3	2009	2009	2009	2	0	2	Export	170	Colombia	COL	838	Free Zones									23	CRUDE RUBBER	1	No Quantity							280449			0
S3	2009	2009	2009	2	0	2	Export	170	Colombia	COL	862	Venezuela	VEN								23	CRUDE RUBBER	1	No Quantity							857127			0
S3	2009	2009	2009	2	0	2	Export	188	Costa Rica	CRI	0	World	WLD								23	CRUDE RUBBER	1	No Quantity							181213			0
S3	2009	2009	2009	2	0	2	Export	188	Costa Rica	CRI	170	Colombia	COL								23	CRUDE RUBBER	1	No Quantity							122465			0
S3	2009	2009	2009	2	0	2	Export	188	Costa Rica	CRI	276	Germany	DEU								23	CRUDE RUBBER	1	No Quantity							1000			0
S3	2009	2009	2009	2	0	2	Export	188	Costa Rica	CRI	558	Nicaragua	NIC								23	CRUDE RUBBER	1	No Quantity							10860			0
S3	2009	2009	2009	2	0	2	Export	188	Costa Rica	CRI	591	Panama	PAN								23	CRUDE RUBBER	1	No Quantity							4127			0
S3	2009	2009	2009	2	0	2	Export	188	Costa Rica	CRI	604	Peru	PER								23	CRUDE RUBBER	1	No Quantity							40588			0
S3	2009	2009	2009	2	0	2	Export	188	Costa Rica	CRI	842	USA	USA								23	CRUDE RUBBER	1	No Quantity							35			0
S3	2009	2009	2009	2	0	2	Export	188	Costa Rica	CRI	899	Areas, nes									23	CRUDE RUBBER	1	No Quantity							2138			0
S3	2009	2009	2009	2	0	2	Export	170	Colombia	COL	0	World	WLD								24	CORK AND WOOD	1	No Quantity							21503442			0
S3	2009	2009	2009	2	0	2	Export	170	Colombia	COL	124	Canada	CAN								24	CORK AND WOOD	1	No Quantity							225123			0
S3	2009	2009	2009	2	0	2	Export	170	Colombia	COL	152	Chile	CHL								24	CORK AND WOOD	1	No Quantity							236			0
S3	2009	2009	2009	2	0	2	Export	170	Colombia	COL	156	China	CHN								24	CORK AND WOOD	1	No Quantity							7817163			0
S3	2009	2009	2009	2	0	2	Export	170	Colombia	COL	188	Costa Rica	CRI								24	CORK AND WOOD	1	No Quantity							34119			0
S3	2009	2009	2009	2	0	2	Export	170	Colombia	COL	196	Cyprus	CYP								24	CORK AND WOOD	1	No Quantity							2159			0
S3	2009	2009	2009	2	0	2	Export	170	Colombia	COL	214	Dominican Rep.	DOM								24	CORK AND WOOD	1	No Quantity							162533			0
S3	2009	2009	2009	2	0	2	Export	170	Colombia	COL	218	Ecuador	ECU								24	CORK AND WOOD	1	No Quantity							811			0
S3	2009	2009	2009	2	0	2	Export	170	Colombia	COL	251	France	FRA								24	CORK AND WOOD	1	No Quantity							129530			0
S3	2009	2009	2009	2	0	2	Export	170	Colombia	COL	276	Germany	DEU								24	CORK AND WOOD	1	No Quantity							210			0
S3	2009	2009	2009	2	0	2	Export	170	Colombia	COL	300	Greece	GRC								24	CORK AND WOOD	1	No Quantity							4752			0
S3	2009	2009	2009	2	0	2	Export	170	Colombia	COL	340	Honduras	HND								24	CORK AND WOOD	1	No Quantity							19834			0
S3	2009	2009	2009	2	0	2	Export	170	Colombia	COL	344	China, Hong Kong SAR	HKG								24	CORK AND WOOD	1	No Quantity							34612			0
S3	2009	2009	2009	2	0	2	Export	170	Colombia	COL	360	Indonesia	IDN								24	CORK AND WOOD	1	No Quantity							4503			0
S3	2009	2009	2009	2	0	2	Export	170	Colombia	COL	376	Israel	ISR								24	CORK AND WOOD	1	No Quantity							664220			0
S3	2009	2009	2009	2	0	2	Export	170	Colombia	COL	381	Italy	ITA								24	CORK AND WOOD	1	No Quantity							70407			0
S3	2009	2009	2009	2	0	2	Export	170	Colombia	COL	392	Japan	JPN								24	CORK AND WOOD	1	No Quantity							46183			0
S3	2009	2009	2009	2	0	2	Export	170	Colombia	COL	410	Rep. of Korea	KOR								24	CORK AND WOOD	1	No Quantity							20468			0
S3	2009	2009	2009	2	0	2	Export	170	Colombia	COL	422	Lebanon	LBN								24	CORK AND WOOD	1	No Quantity							25533			0
S3	2009	2009	2009	2	0	2	Export	170	Colombia	COL	484	Mexico	MEX								24	CORK AND WOOD	1	No Quantity							35971			0
S3	2009	2009	2009	2	0	2	Export	170	Colombia	COL	490	Other Asia, nes									24	CORK AND WOOD	1	No Quantity							46981			0
S3	2009	2009	2009	2	0	2	Export	170	Colombia	COL	504	Morocco	MAR								24	CORK AND WOOD	1	No Quantity							3000			0
S3	2009	2009	2009	2	0	2	Export	170	Colombia	COL	530	Neth. Antilles	ANT								24	CORK AND WOOD	1	No Quantity							485120			0
S3	2009	2009	2009	2	0	2	Export	170	Colombia	COL	533	Aruba	ABW								24	CORK AND WOOD	1	No Quantity							132386			0
S3	2009	2009	2009	2	0	2	Export	170	Colombia	COL	574	Norfolk Isds	NFK								24	CORK AND WOOD	1	No Quantity							183349			0
S3	2009	2009	2009	2	0	2	Export	170	Colombia	COL	591	Panama	PAN								24	CORK AND WOOD	1	No Quantity							286416			0
S3	2009	2009	2009	2	0	2	Export	170	Colombia	COL	616	Poland	POL								24	CORK AND WOOD	1	No Quantity							10077			0
S3	2009	2009	2009	2	0	2	Export	170	Colombia	COL	620	Portugal	PRT								24	CORK AND WOOD	1	No Quantity							57833			0
S3	2009	2009	2009	2	0	2	Export	170	Colombia	COL	682	Saudi Arabia	SAU								24	CORK AND WOOD	1	No Quantity							1123			0
S3	2009	2009	2009	2	0	2	Export	170	Colombia	COL	699	India	IND								24	CORK AND WOOD	1	No Quantity							1915742			0
S3	2009	2009	2009	2	0	2	Export	170	Colombia	COL	702	Singapore	SGP								24	CORK AND WOOD	1	No Quantity							8204			0
S3	2009	2009	2009	2	0	2	Export	170	Colombia	COL	724	Spain	ESP								24	CORK AND WOOD	1	No Quantity							311646			0
S3	2009	2009	2009	2	0	2	Export	170	Colombia	COL	792	Turkey	TUR								24	CORK AND WOOD	1	No Quantity							19283			0
S3	2009	2009	2009	2	0	2	Export	170	Colombia	COL	842	USA	USA								24	CORK AND WOOD	1	No Quantity							2086229			0
S3	2009	2009	2009	2	0	2	Export	170	Colombia	COL	862	Venezuela	VEN								24	CORK AND WOOD	1	No Quantity							6657688			0
S3	2009	2009	2009	2	0	2	Export	188	Costa Rica	CRI	0	World	WLD								24	CORK AND WOOD	1	No Quantity							16684058			0
S3	2009	2009	2009	2	0	2	Export	188	Costa Rica	CRI	32	Argentina	ARG								24	CORK AND WOOD	1	No Quantity							19172			0
S3	2009	2009	2009	2	0	2	Export	188	Costa Rica	CRI	40	Austria	AUT								24	CORK AND WOOD	1	No Quantity							38196			0
S3	2009	2009	2009	2	0	2	Export	188	Costa Rica	CRI	56	Belgium	BEL								24	CORK AND WOOD	1	No Quantity							21808			0
S3	2009	2009	2009	2	0	2	Export	188	Costa Rica	CRI	124	Canada	CAN								24	CORK AND WOOD	1	No Quantity							160738			0
S3	2009	2009	2009	2	0	2	Export	188	Costa Rica	CRI	156	China	CHN								24	CORK AND WOOD	1	No Quantity							281423			0
S3	2009	2009	2009	2	0	2	Export	188	Costa Rica	CRI	214	Dominican Rep.	DOM								24	CORK AND WOOD	1	No Quantity							2576			0
S3	2009	2009	2009	2	0	2	Export	188	Costa Rica	CRI	222	El Salvador	SLV								24	CORK AND WOOD	1	No Quantity							71378			0
S3	2009	2009	2009	2	0	2	Export	188	Costa Rica	CRI	251	France	FRA								24	CORK AND WOOD	1	No Quantity							456672			0
S3	2009	2009	2009	2	0	2	Export	188	Costa Rica	CRI	276	Germany	DEU								24	CORK AND WOOD	1	No Quantity							36398			0
S3	2009	2009	2009	2	0	2	Export	188	Costa Rica	CRI	320	Guatemala	GTM								24	CORK AND WOOD	1	No Quantity							29899			0
S3	2009	2009	2009	2	0	2	Export	188	Costa Rica	CRI	340	Honduras	HND								24	CORK AND WOOD	1	No Quantity							25			0
S3	2009	2009	2009	2	0	2	Export	188	Costa Rica	CRI	344	China, Hong Kong SAR	HKG								24	CORK AND WOOD	1	No Quantity							4310			0
S3	2009	2009	2009	2	0	2	Export	188	Costa Rica	CRI	381	Italy	ITA								24	CORK AND WOOD	1	No Quantity							667			0
S3	2009	2009	2009	2	0	2	Export	188	Costa Rica	CRI	484	Mexico	MEX								24	CORK AND WOOD	1	No Quantity							133700			0
S3	2009	2009	2009	2	0	2	Export	188	Costa Rica	CRI	490	Other Asia, nes									24	CORK AND WOOD	1	No Quantity							6000			0
S3	2009	2009	2009	2	0	2	Export	188	Costa Rica	CRI	528	Netherlands	NLD								24	CORK AND WOOD	1	No Quantity							110991			0
S3	2009	2009	2009	2	0	2	Export	188	Costa Rica	CRI	558	Nicaragua	NIC								24	CORK AND WOOD	1	No Quantity							26743			0
S3	2009	2009	2009	2	0	2	Export	188	Costa Rica	CRI	586	Pakistan	PAK								24	CORK AND WOOD	1	No Quantity							57778			0
S3	2009	2009	2009	2	0	2	Export	188	Costa Rica	CRI	591	Panama	PAN								24	CORK AND WOOD	1	No Quantity							25424			0
S3	2009	2009	2009	2	0	2	Export	188	Costa Rica	CRI	608	Philippines	PHL								24	CORK AND WOOD	1	No Quantity							33308			0
S3	2009	2009	2009	2	0	2	Export	188	Costa Rica	CRI	634	Qatar	QAT								24	CORK AND WOOD	1	No Quantity							316457			0
S3	2009	2009	2009	2	0	2	Export	188	Costa Rica	CRI	642	Romania	ROU								24	CORK AND WOOD	1	No Quantity							4635			0
S3	2009	2009	2009	2	0	2	Export	188	Costa Rica	CRI	699	India	IND								24	CORK AND WOOD	1	No Quantity							9760626			0
S3	2009	2009	2009	2	0	2	Export	188	Costa Rica	CRI	702	Singapore	SGP								24	CORK AND WOOD	1	No Quantity							345503			0
S3	2009	2009	2009	2	0	2	Export	188	Costa Rica	CRI	704	Viet Nam	VNM								24	CORK AND WOOD	1	No Quantity							1965893			0
S3	2009	2009	2009	2	0	2	Export	188	Costa Rica	CRI	724	Spain	ESP								24	CORK AND WOOD	1	No Quantity							495300			0
S3	2009	2009	2009	2	0	2	Export	188	Costa Rica	CRI	757	Switzerland	CHE								24	CORK AND WOOD	1	No Quantity							4946			0
S3	2009	2009	2009	2	0	2	Export	188	Costa Rica	CRI	780	Trinidad and Tobago	TTO								24	CORK AND WOOD	1	No Quantity							37984			0
S3	2009	2009	2009	2	0	2	Export	188	Costa Rica	CRI	784	United Arab Emirates	ARE								24	CORK AND WOOD	1	No Quantity							1634535			0
S3	2009	2009	2009	2	0	2	Export	188	Costa Rica	CRI	842	USA	USA								24	CORK AND WOOD	1	No Quantity							567648			0
S3	2009	2009	2009	2	0	2	Export	188	Costa Rica	CRI	899	Areas, nes									24	CORK AND WOOD	1	No Quantity							33325			0
S3	2009	2009	2009	2	0	2	Export	170	Colombia	COL	0	World	WLD								25	PULP AND WASTE PAPER	1	No Quantity							783126			0
S3	2009	2009	2009	2	0	2	Export	170	Colombia	COL	192	Cuba	CUB								25	PULP AND WASTE PAPER	1	No Quantity							468			0
S3	2009	2009	2009	2	0	2	Export	170	Colombia	COL	218	Ecuador	ECU								25	PULP AND WASTE PAPER	1	No Quantity							740933			0
S3	2009	2009	2009	2	0	2	Export	170	Colombia	COL	533	Aruba	ABW								25	PULP AND WASTE PAPER	1	No Quantity							1			0
S3	2009	2009	2009	2	0	2	Export	170	Colombia	COL	591	Panama	PAN								25	PULP AND WASTE PAPER	1	No Quantity							597			0
S3	2009	2009	2009	2	0	2	Export	170	Colombia	COL	780	Trinidad and Tobago	TTO								25	PULP AND WASTE PAPER	1	No Quantity							39010			0
S3	2009	2009	2009	2	0	2	Export	170	Colombia	COL	842	USA	USA								25	PULP AND WASTE PAPER	1	No Quantity							2118			0
S3	2009	2009	2009	2	0	2	Export	188	Costa Rica	CRI	0	World	WLD								25	PULP AND WASTE PAPER	1	No Quantity							4240681			0
S3	2009	2009	2009	2	0	2	Export	188	Costa Rica	CRI	76	Brazil	BRA								25	PULP AND WASTE PAPER	1	No Quantity							7987			0
S3	2009	2009	2009	2	0	2	Export	188	Costa Rica	CRI	152	Chile	CHL								25	PULP AND WASTE PAPER	1	No Quantity							73466			0
S3	2009	2009	2009	2	0	2	Export	188	Costa Rica	CRI	156	China	CHN								25	PULP AND WASTE PAPER	1	No Quantity							66660			0
S3	2009	2009	2009	2	0	2	Export	188	Costa Rica	CRI	170	Colombia	COL								25	PULP AND WASTE PAPER	1	No Quantity							411603			0
S3	2009	2009	2009	2	0	2	Export	188	Costa Rica	CRI	218	Ecuador	ECU								25	PULP AND WASTE PAPER	1	No Quantity							198301			0
S3	2009	2009	2009	2	0	2	Export	188	Costa Rica	CRI	222	El Salvador	SLV								25	PULP AND WASTE PAPER	1	No Quantity							1908778			0
S3	2009	2009	2009	2	0	2	Export	188	Costa Rica	CRI	320	Guatemala	GTM								25	PULP AND WASTE PAPER	1	No Quantity							25427			0
S3	2009	2009	2009	2	0	2	Export	188	Costa Rica	CRI	340	Honduras	HND								25	PULP AND WASTE PAPER	1	No Quantity							8082			0
S3	2009	2009	2009	2	0	2	Export	188	Costa Rica	CRI	381	Italy	ITA								25	PULP AND WASTE PAPER	1	No Quantity							49001			0
S3	2009	2009	2009	2	0	2	Export	188	Costa Rica	CRI	410	Rep. of Korea	KOR								25	PULP AND WASTE PAPER	1	No Quantity							13230			0
S3	2009	2009	2009	2	0	2	Export	188	Costa Rica	CRI	490	Other Asia, nes									25	PULP AND WASTE PAPER	1	No Quantity							31723			0
S3	2009	2009	2009	2	0	2	Export	188	Costa Rica	CRI	558	Nicaragua	NIC								25	PULP AND WASTE PAPER	1	No Quantity							23268			0
S3	2009	2009	2009	2	0	2	Export	188	Costa Rica	CRI	591	Panama	PAN								25	PULP AND WASTE PAPER	1	No Quantity							363889			0
S3	2009	2009	2009	2	0	2	Export	188	Costa Rica	CRI	604	Peru	PER								25	PULP AND WASTE PAPER	1	No Quantity							40875			0
S3	2009	2009	2009	2	0	2	Export	188	Costa Rica	CRI	699	India	IND								25	PULP AND WASTE PAPER	1	No Quantity							27742			0
S3	2009	2009	2009	2	0	2	Export	188	Costa Rica	CRI	702	Singapore	SGP								25	PULP AND WASTE PAPER	1	No Quantity							57228			0
S3	2009	2009	2009	2	0	2	Export	188	Costa Rica	CRI	704	Viet Nam	VNM								25	PULP AND WASTE PAPER	1	No Quantity							873897			0
S3	2009	2009	2009	2	0	2	Export	188	Costa Rica	CRI	764	Thailand	THA								25	PULP AND WASTE PAPER	1	No Quantity							31514			0
S3	2009	2009	2009	2	0	2	Export	188	Costa Rica	CRI	780	Trinidad and Tobago	TTO								25	PULP AND WASTE PAPER	1	No Quantity							11980			0
S3	2009	2009	2009	2	0	2	Export	188	Costa Rica	CRI	842	USA	USA								25	PULP AND WASTE PAPER	1	No Quantity							2			0
S3	2009	2009	2009	2	0	2	Export	188	Costa Rica	CRI	862	Venezuela	VEN								25	PULP AND WASTE PAPER	1	No Quantity							6631			0
S3	2009	2009	2009	2	0	2	Export	188	Costa Rica	CRI	899	Areas, nes									25	PULP AND WASTE PAPER	1	No Quantity							9397			0
S3	2009	2009	2009	2	0	2	Export	170	Colombia	COL	0	World	WLD								26	TEXTILE FIBRES	1	No Quantity							5625284			0
S3	2009	2009	2009	2	0	2	Export	170	Colombia	COL	32	Argentina	ARG								26	TEXTILE FIBRES	1	No Quantity							26909			0
S3	2009	2009	2009	2	0	2	Export	170	Colombia	COL	76	Brazil	BRA								26	TEXTILE FIBRES	1	No Quantity							1731843			0
S3	2009	2009	2009	2	0	2	Export	170	Colombia	COL	152	Chile	CHL								26	TEXTILE FIBRES	1	No Quantity							20374			0
S3	2009	2009	2009	2	0	2	Export	170	Colombia	COL	156	China	CHN								26	TEXTILE FIBRES	1	No Quantity							4501			0
S3	2009	2009	2009	2	0	2	Export	170	Colombia	COL	188	Costa Rica	CRI								26	TEXTILE FIBRES	1	No Quantity							22260			0
S3	2009	2009	2009	2	0	2	Export	170	Colombia	COL	192	Cuba	CUB								26	TEXTILE FIBRES	1	No Quantity							63			0
S3	2009	2009	2009	2	0	2	Export	170	Colombia	COL	214	Dominican Rep.	DOM								26	TEXTILE FIBRES	1	No Quantity							508			0
S3	2009	2009	2009	2	0	2	Export	170	Colombia	COL	218	Ecuador	ECU								26	TEXTILE FIBRES	1	No Quantity							522189			0
S3	2009	2009	2009	2	0	2	Export	170	Colombia	COL	222	El Salvador	SLV								26	TEXTILE FIBRES	1	No Quantity							2003			0
S3	2009	2009	2009	2	0	2	Export	170	Colombia	COL	340	Honduras	HND								26	TEXTILE FIBRES	1	No Quantity							375			0
S3	2009	2009	2009	2	0	2	Export	170	Colombia	COL	344	China, Hong Kong SAR	HKG								26	TEXTILE FIBRES	1	No Quantity							268132			0
S3	2009	2009	2009	2	0	2	Export	170	Colombia	COL	381	Italy	ITA								26	TEXTILE FIBRES	1	No Quantity							5000			0
S3	2009	2009	2009	2	0	2	Export	170	Colombia	COL	410	Rep. of Korea	KOR								26	TEXTILE FIBRES	1	No Quantity							29769			0
S3	2009	2009	2009	2	0	2	Export	170	Colombia	COL	484	Mexico	MEX								26	TEXTILE FIBRES	1	No Quantity							118			0
S3	2009	2009	2009	2	0	2	Export	170	Colombia	COL	490	Other Asia, nes									26	TEXTILE FIBRES	1	No Quantity							98062			0
S3	2009	2009	2009	2	0	2	Export	170	Colombia	COL	533	Aruba	ABW								26	TEXTILE FIBRES	1	No Quantity							500			0
S3	2009	2009	2009	2	0	2	Export	170	Colombia	COL	591	Panama	PAN								26	TEXTILE FIBRES	1	No Quantity							4801			0
S3	2009	2009	2009	2	0	2	Export	170	Colombia	COL	604	Peru	PER								26	TEXTILE FIBRES	1	No Quantity							218736			0
S3	2009	2009	2009	2	0	2	Export	170	Colombia	COL	643	Russian Federation	RUS								26	TEXTILE FIBRES	1	No Quantity							159			0
S3	2009	2009	2009	2	0	2	Export	170	Colombia	COL	838	Free Zones									26	TEXTILE FIBRES	1	No Quantity							123562			0
S3	2009	2009	2009	2	0	2	Export	170	Colombia	COL	842	USA	USA								26	TEXTILE FIBRES	1	No Quantity							113087			0
S3	2009	2009	2009	2	0	2	Export	170	Colombia	COL	862	Venezuela	VEN								26	TEXTILE FIBRES	1	No Quantity							2432335			0
S3	2009	2009	2009	2	0	2	Export	188	Costa Rica	CRI	0	World	WLD								26	TEXTILE FIBRES	1	No Quantity							274779			0
S3	2009	2009	2009	2	0	2	Export	188	Costa Rica	CRI	32	Argentina	ARG								26	TEXTILE FIBRES	1	No Quantity							1550			0
S3	2009	2009	2009	2	0	2	Export	188	Costa Rica	CRI	36	Australia	AUS								26	TEXTILE FIBRES	1	No Quantity							103			0
S3	2009	2009	2009	2	0	2	Export	188	Costa Rica	CRI	124	Canada	CAN								26	TEXTILE FIBRES	1	No Quantity							325			0
S3	2009	2009	2009	2	0	2	Export	188	Costa Rica	CRI	170	Colombia	COL								26	TEXTILE FIBRES	1	No Quantity							4738			0
S3	2009	2009	2009	2	0	2	Export	188	Costa Rica	CRI	222	El Salvador	SLV								26	TEXTILE FIBRES	1	No Quantity							683			0
S3	2009	2009	2009	2	0	2	Export	188	Costa Rica	CRI	251	France	FRA								26	TEXTILE FIBRES	1	No Quantity							125			0
S3	2009	2009	2009	2	0	2	Export	188	Costa Rica	CRI	591	Panama	PAN								26	TEXTILE FIBRES	1	No Quantity							3104			0
S3	2009	2009	2009	2	0	2	Export	188	Costa Rica	CRI	704	Viet Nam	VNM								26	TEXTILE FIBRES	1	No Quantity							1285			0
S3	2009	2009	2009	2	0	2	Export	188	Costa Rica	CRI	724	Spain	ESP								26	TEXTILE FIBRES	1	No Quantity							5			0
S3	2009	2009	2009	2	0	2	Export	188	Costa Rica	CRI	792	Turkey	TUR								26	TEXTILE FIBRES	1	No Quantity							252325			0
S3	2009	2009	2009	2	0	2	Export	188	Costa Rica	CRI	842	USA	USA								26	TEXTILE FIBRES	1	No Quantity							10086			0
S3	2009	2009	2009	2	0	2	Export	188	Costa Rica	CRI	862	Venezuela	VEN								26	TEXTILE FIBRES	1	No Quantity							450			0
S3	2009	2009	2009	2	0	2	Export	170	Colombia	COL	0	World	WLD								27	CRUDE FERTILIZER,MINERAL	1	No Quantity							142936386			0
S3	2009	2009	2009	2	0	2	Export	170	Colombia	COL	28	Antigua and Barbuda	ATG								27	CRUDE FERTILIZER,MINERAL	1	No Quantity							281			0
S3	2009	2009	2009	2	0	2	Export	170	Colombia	COL	32	Argentina	ARG								27	CRUDE FERTILIZER,MINERAL	1	No Quantity							72675			0
S3	2009	2009	2009	2	0	2	Export	170	Colombia	COL	36	Australia	AUS								27	CRUDE FERTILIZER,MINERAL	1	No Quantity							5042			0
S3	2009	2009	2009	2	0	2	Export	170	Colombia	COL	44	Bahamas	BHS								27	CRUDE FERTILIZER,MINERAL	1	No Quantity							83091			0
S3	2009	2009	2009	2	0	2	Export	170	Colombia	COL	68	Bolivia (Plurinational State of)	BOL								27	CRUDE FERTILIZER,MINERAL	1	No Quantity							495			0
S3	2009	2009	2009	2	0	2	Export	170	Colombia	COL	76	Brazil	BRA								27	CRUDE FERTILIZER,MINERAL	1	No Quantity							1716			0
S3	2009	2009	2009	2	0	2	Export	170	Colombia	COL	124	Canada	CAN								27	CRUDE FERTILIZER,MINERAL	1	No Quantity							6214			0
S3	2009	2009	2009	2	0	2	Export	170	Colombia	COL	136	Cayman Isds	CYM								27	CRUDE FERTILIZER,MINERAL	1	No Quantity							245962			0
S3	2009	2009	2009	2	0	2	Export	170	Colombia	COL	152	Chile	CHL								27	CRUDE FERTILIZER,MINERAL	1	No Quantity							64276			0
S3	2009	2009	2009	2	0	2	Export	170	Colombia	COL	156	China	CHN								27	CRUDE FERTILIZER,MINERAL	1	No Quantity							173575			0
S3	2009	2009	2009	2	0	2	Export	170	Colombia	COL	188	Costa Rica	CRI								27	CRUDE FERTILIZER,MINERAL	1	No Quantity							2866734			0
S3	2009	2009	2009	2	0	2	Export	170	Colombia	COL	192	Cuba	CUB								27	CRUDE FERTILIZER,MINERAL	1	No Quantity							166566			0
S3	2009	2009	2009	2	0	2	Export	170	Colombia	COL	204	Benin	BEN								27	CRUDE FERTILIZER,MINERAL	1	No Quantity							12740			0
S3	2009	2009	2009	2	0	2	Export	170	Colombia	COL	214	Dominican Rep.	DOM								27	CRUDE FERTILIZER,MINERAL	1	No Quantity							3952248			0
S3	2009	2009	2009	2	0	2	Export	170	Colombia	COL	218	Ecuador	ECU								27	CRUDE FERTILIZER,MINERAL	1	No Quantity							4767821			0
S3	2009	2009	2009	2	0	2	Export	170	Colombia	COL	222	El Salvador	SLV								27	CRUDE FERTILIZER,MINERAL	1	No Quantity							27265			0
S3	2009	2009	2009	2	0	2	Export	170	Colombia	COL	246	Finland	FIN								27	CRUDE FERTILIZER,MINERAL	1	No Quantity							25			0
S3	2009	2009	2009	2	0	2	Export	170	Colombia	COL	251	France	FRA								27	CRUDE FERTILIZER,MINERAL	1	No Quantity							46924			0
S3	2009	2009	2009	2	0	2	Export	170	Colombia	COL	276	Germany	DEU								27	CRUDE FERTILIZER,MINERAL	1	No Quantity							42907			0
S3	2009	2009	2009	2	0	2	Export	170	Colombia	COL	320	Guatemala	GTM								27	CRUDE FERTILIZER,MINERAL	1	No Quantity							880789			0
S3	2009	2009	2009	2	0	2	Export	170	Colombia	COL	328	Guyana	GUY								27	CRUDE FERTILIZER,MINERAL	1	No Quantity							152604			0
S3	2009	2009	2009	2	0	2	Export	170	Colombia	COL	332	Haiti	HTI								27	CRUDE FERTILIZER,MINERAL	1	No Quantity							128343			0
S3	2009	2009	2009	2	0	2	Export	170	Colombia	COL	340	Honduras	HND								27	CRUDE FERTILIZER,MINERAL	1	No Quantity							629211			0
S3	2009	2009	2009	2	0	2	Export	170	Colombia	COL	344	China, Hong Kong SAR	HKG								27	CRUDE FERTILIZER,MINERAL	1	No Quantity							104470			0
S3	2009	2009	2009	2	0	2	Export	170	Colombia	COL	372	Ireland	IRL								27	CRUDE FERTILIZER,MINERAL	1	No Quantity							20			0
S3	2009	2009	2009	2	0	2	Export	170	Colombia	COL	381	Italy	ITA								27	CRUDE FERTILIZER,MINERAL	1	No Quantity							18957			0
S3	2009	2009	2009	2	0	2	Export	170	Colombia	COL	388	Jamaica	JAM								27	CRUDE FERTILIZER,MINERAL	1	No Quantity							94032			0
S3	2009	2009	2009	2	0	2	Export	170	Colombia	COL	440	Lithuania	LTU								27	CRUDE FERTILIZER,MINERAL	1	No Quantity							3350			0
S3	2009	2009	2009	2	0	2	Export	170	Colombia	COL	484	Mexico	MEX								27	CRUDE FERTILIZER,MINERAL	1	No Quantity							19986			0
S3	2009	2009	2009	2	0	2	Export	170	Colombia	COL	528	Netherlands	NLD								27	CRUDE FERTILIZER,MINERAL	1	No Quantity							15			0
S3	2009	2009	2009	2	0	2	Export	170	Colombia	COL	530	Neth. Antilles	ANT								27	CRUDE FERTILIZER,MINERAL	1	No Quantity							337084			0
S3	2009	2009	2009	2	0	2	Export	170	Colombia	COL	533	Aruba	ABW								27	CRUDE FERTILIZER,MINERAL	1	No Quantity							4124			0
S3	2009	2009	2009	2	0	2	Export	170	Colombia	COL	558	Nicaragua	NIC								27	CRUDE FERTILIZER,MINERAL	1	No Quantity							5220			0
S3	2009	2009	2009	2	0	2	Export	170	Colombia	COL	591	Panama	PAN								27	CRUDE FERTILIZER,MINERAL	1	No Quantity							1031926			0
S3	2009	2009	2009	2	0	2	Export	170	Colombia	COL	604	Peru	PER								27	CRUDE FERTILIZER,MINERAL	1	No Quantity							2772410			0
S3	2009	2009	2009	2	0	2	Export	170	Colombia	COL	616	Poland	POL								27	CRUDE FERTILIZER,MINERAL	1	No Quantity							33110			0
S3	2009	2009	2009	2	0	2	Export	170	Colombia	COL	699	India	IND								27	CRUDE FERTILIZER,MINERAL	1	No Quantity							91999			0
S3	2009	2009	2009	2	0	2	Export	170	Colombia	COL	724	Spain	ESP								27	CRUDE FERTILIZER,MINERAL	1	No Quantity							50197			0
S3	2009	2009	2009	2	0	2	Export	170	Colombia	COL	740	Suriname	SUR								27	CRUDE FERTILIZER,MINERAL	1	No Quantity							21951			0
S3	2009	2009	2009	2	0	2	Export	170	Colombia	COL	780	Trinidad and Tobago	TTO								27	CRUDE FERTILIZER,MINERAL	1	No Quantity							430905			0
S3	2009	2009	2009	2	0	2	Export	170	Colombia	COL	838	Free Zones									27	CRUDE FERTILIZER,MINERAL	1	No Quantity							339779			0
S3	2009	2009	2009	2	0	2	Export	170	Colombia	COL	842	USA	USA								27	CRUDE FERTILIZER,MINERAL	1	No Quantity							1714758			0
S3	2009	2009	2009	2	0	2	Export	170	Colombia	COL	862	Venezuela	VEN								27	CRUDE FERTILIZER,MINERAL	1	No Quantity							121534587			0
S3	2009	2009	2009	2	0	2	Export	188	Costa Rica	CRI	0	World	WLD								27	CRUDE FERTILIZER,MINERAL	1	No Quantity							3386675			0
S3	2009	2009	2009	2	0	2	Export	188	Costa Rica	CRI	32	Argentina	ARG								27	CRUDE FERTILIZER,MINERAL	1	No Quantity							40			0
S3	2009	2009	2009	2	0	2	Export	188	Costa Rica	CRI	76	Brazil	BRA								27	CRUDE FERTILIZER,MINERAL	1	No Quantity							13			0
S3	2009	2009	2009	2	0	2	Export	188	Costa Rica	CRI	124	Canada	CAN								27	CRUDE FERTILIZER,MINERAL	1	No Quantity							1213			0
S3	2009	2009	2009	2	0	2	Export	188	Costa Rica	CRI	152	Chile	CHL								27	CRUDE FERTILIZER,MINERAL	1	No Quantity							200			0
S3	2009	2009	2009	2	0	2	Export	188	Costa Rica	CRI	170	Colombia	COL								27	CRUDE FERTILIZER,MINERAL	1	No Quantity							459062			0
S3	2009	2009	2009	2	0	2	Export	188	Costa Rica	CRI	214	Dominican Rep.	DOM								27	CRUDE FERTILIZER,MINERAL	1	No Quantity							123			0
S3	2009	2009	2009	2	0	2	Export	188	Costa Rica	CRI	222	El Salvador	SLV								27	CRUDE FERTILIZER,MINERAL	1	No Quantity							37724			0
S3	2009	2009	2009	2	0	2	Export	188	Costa Rica	CRI	251	France	FRA								27	CRUDE FERTILIZER,MINERAL	1	No Quantity							40			0
S3	2009	2009	2009	2	0	2	Export	188	Costa Rica	CRI	320	Guatemala	GTM								27	CRUDE FERTILIZER,MINERAL	1	No Quantity							17478			0
S3	2009	2009	2009	2	0	2	Export	188	Costa Rica	CRI	340	Honduras	HND								27	CRUDE FERTILIZER,MINERAL	1	No Quantity							27680			0
S3	2009	2009	2009	2	0	2	Export	188	Costa Rica	CRI	388	Jamaica	JAM								27	CRUDE FERTILIZER,MINERAL	1	No Quantity							6428			0
S3	2009	2009	2009	2	0	2	Export	188	Costa Rica	CRI	558	Nicaragua	NIC								27	CRUDE FERTILIZER,MINERAL	1	No Quantity							506042			0
S3	2009	2009	2009	2	0	2	Export	188	Costa Rica	CRI	591	Panama	PAN								27	CRUDE FERTILIZER,MINERAL	1	No Quantity							1209240			0
S3	2009	2009	2009	2	0	2	Export	188	Costa Rica	CRI	842	USA	USA								27	CRUDE FERTILIZER,MINERAL	1	No Quantity							49423			0
S3	2009	2009	2009	2	0	2	Export	188	Costa Rica	CRI	899	Areas, nes									27	CRUDE FERTILIZER,MINERAL	1	No Quantity							1071969			0
S3	2009	2009	2009	2	0	2	Export	170	Colombia	COL	0	World	WLD								28	METALLIFEROUS ORE,SCRAP	1	No Quantity							270366397			0
S3	2009	2009	2009	2	0	2	Export	170	Colombia	COL	56	Belgium	BEL								28	METALLIFEROUS ORE,SCRAP	1	No Quantity							108928			0
S3	2009	2009	2009	2	0	2	Export	170	Colombia	COL	76	Brazil	BRA								28	METALLIFEROUS ORE,SCRAP	1	No Quantity							7822256			0
S3	2009	2009	2009	2	0	2	Export	170	Colombia	COL	100	Bulgaria	BGR								28	METALLIFEROUS ORE,SCRAP	1	No Quantity							106602			0
S3	2009	2009	2009	2	0	2	Export	170	Colombia	COL	156	China	CHN								28	METALLIFEROUS ORE,SCRAP	1	No Quantity							125865487			0
S3	2009	2009	2009	2	0	2	Export	170	Colombia	COL	188	Costa Rica	CRI								28	METALLIFEROUS ORE,SCRAP	1	No Quantity							5912			0
S3	2009	2009	2009	2	0	2	Export	170	Colombia	COL	196	Cyprus	CYP								28	METALLIFEROUS ORE,SCRAP	1	No Quantity							25129			0
S3	2009	2009	2009	2	0	2	Export	170	Colombia	COL	218	Ecuador	ECU								28	METALLIFEROUS ORE,SCRAP	1	No Quantity							249991			0
S3	2009	2009	2009	2	0	2	Export	170	Colombia	COL	246	Finland	FIN								28	METALLIFEROUS ORE,SCRAP	1	No Quantity							36			0
S3	2009	2009	2009	2	0	2	Export	170	Colombia	COL	276	Germany	DEU								28	METALLIFEROUS ORE,SCRAP	1	No Quantity							193530			0
S3	2009	2009	2009	2	0	2	Export	170	Colombia	COL	300	Greece	GRC								28	METALLIFEROUS ORE,SCRAP	1	No Quantity							2440975			0
S3	2009	2009	2009	2	0	2	Export	170	Colombia	COL	340	Honduras	HND								28	METALLIFEROUS ORE,SCRAP	1	No Quantity							1812			0
S3	2009	2009	2009	2	0	2	Export	170	Colombia	COL	344	China, Hong Kong SAR	HKG								28	METALLIFEROUS ORE,SCRAP	1	No Quantity							34178828			0
S3	2009	2009	2009	2	0	2	Export	170	Colombia	COL	360	Indonesia	IDN								28	METALLIFEROUS ORE,SCRAP	1	No Quantity							100542			0
S3	2009	2009	2009	2	0	2	Export	170	Colombia	COL	381	Italy	ITA								28	METALLIFEROUS ORE,SCRAP	1	No Quantity							56723			0
S3	2009	2009	2009	2	0	2	Export	170	Colombia	COL	392	Japan	JPN								28	METALLIFEROUS ORE,SCRAP	1	No Quantity							623315			0
S3	2009	2009	2009	2	0	2	Export	170	Colombia	COL	410	Rep. of Korea	KOR								28	METALLIFEROUS ORE,SCRAP	1	No Quantity							22614694			0
S3	2009	2009	2009	2	0	2	Export	170	Colombia	COL	484	Mexico	MEX								28	METALLIFEROUS ORE,SCRAP	1	No Quantity							8279087			0
S3	2009	2009	2009	2	0	2	Export	170	Colombia	COL	490	Other Asia, nes									28	METALLIFEROUS ORE,SCRAP	1	No Quantity							1322139			0
S3	2009	2009	2009	2	0	2	Export	170	Colombia	COL	528	Netherlands	NLD								28	METALLIFEROUS ORE,SCRAP	1	No Quantity							11576932			0
S3	2009	2009	2009	2	0	2	Export	170	Colombia	COL	530	Neth. Antilles	ANT								28	METALLIFEROUS ORE,SCRAP	1	No Quantity							36076			0
S3	2009	2009	2009	2	0	2	Export	170	Colombia	COL	591	Panama	PAN								28	METALLIFEROUS ORE,SCRAP	1	No Quantity							406692			0
S3	2009	2009	2009	2	0	2	Export	170	Colombia	COL	604	Peru	PER								28	METALLIFEROUS ORE,SCRAP	1	No Quantity							314863			0
S3	2009	2009	2009	2	0	2	Export	170	Colombia	COL	699	India	IND								28	METALLIFEROUS ORE,SCRAP	1	No Quantity							1173554			0
S3	2009	2009	2009	2	0	2	Export	170	Colombia	COL	704	Viet Nam	VNM								28	METALLIFEROUS ORE,SCRAP	1	No Quantity							754165			0
S3	2009	2009	2009	2	0	2	Export	170	Colombia	COL	724	Spain	ESP								28	METALLIFEROUS ORE,SCRAP	1	No Quantity							9765064			0
S3	2009	2009	2009	2	0	2	Export	170	Colombia	COL	757	Switzerland	CHE								28	METALLIFEROUS ORE,SCRAP	1	No Quantity							6185778			0
S3	2009	2009	2009	2	0	2	Export	170	Colombia	COL	764	Thailand	THA								28	METALLIFEROUS ORE,SCRAP	1	No Quantity							4283849			0
S3	2009	2009	2009	2	0	2	Export	170	Colombia	COL	784	United Arab Emirates	ARE								28	METALLIFEROUS ORE,SCRAP	1	No Quantity							121303			0
S3	2009	2009	2009	2	0	2	Export	170	Colombia	COL	826	United Kingdom	GBR								28	METALLIFEROUS ORE,SCRAP	1	No Quantity							1778826			0
S3	2009	2009	2009	2	0	2	Export	170	Colombia	COL	842	USA	USA								28	METALLIFEROUS ORE,SCRAP	1	No Quantity							22705651			0
S3	2009	2009	2009	2	0	2	Export	170	Colombia	COL	858	Uruguay	URY								28	METALLIFEROUS ORE,SCRAP	1	No Quantity							244511			0
S3	2009	2009	2009	2	0	2	Export	170	Colombia	COL	862	Venezuela	VEN								28	METALLIFEROUS ORE,SCRAP	1	No Quantity							7023147			0
S3	2009	2009	2009	2	0	2	Export	188	Costa Rica	CRI	0	World	WLD								28	METALLIFEROUS ORE,SCRAP	1	No Quantity							23637090			0
S3	2009	2009	2009	2	0	2	Export	188	Costa Rica	CRI	32	Argentina	ARG								28	METALLIFEROUS ORE,SCRAP	1	No Quantity							6871			0
S3	2009	2009	2009	2	0	2	Export	188	Costa Rica	CRI	56	Belgium	BEL								28	METALLIFEROUS ORE,SCRAP	1	No Quantity							76211			0
S3	2009	2009	2009	2	0	2	Export	188	Costa Rica	CRI	76	Brazil	BRA								28	METALLIFEROUS ORE,SCRAP	1	No Quantity							394521			0
S3	2009	2009	2009	2	0	2	Export	188	Costa Rica	CRI	104	Myanmar	MMR								28	METALLIFEROUS ORE,SCRAP	1	No Quantity							42783			0
S3	2009	2009	2009	2	0	2	Export	188	Costa Rica	CRI	124	Canada	CAN								28	METALLIFEROUS ORE,SCRAP	1	No Quantity							90214			0
S3	2009	2009	2009	2	0	2	Export	188	Costa Rica	CRI	156	China	CHN								28	METALLIFEROUS ORE,SCRAP	1	No Quantity							5008015			0
S3	2009	2009	2009	2	0	2	Export	188	Costa Rica	CRI	170	Colombia	COL								28	METALLIFEROUS ORE,SCRAP	1	No Quantity							234439			0
S3	2009	2009	2009	2	0	2	Export	188	Costa Rica	CRI	192	Cuba	CUB								28	METALLIFEROUS ORE,SCRAP	1	No Quantity							1212			0
S3	2009	2009	2009	2	0	2	Export	188	Costa Rica	CRI	214	Dominican Rep.	DOM								28	METALLIFEROUS ORE,SCRAP	1	No Quantity							5980			0
S3	2009	2009	2009	2	0	2	Export	188	Costa Rica	CRI	218	Ecuador	ECU								28	METALLIFEROUS ORE,SCRAP	1	No Quantity							536972			0
S3	2009	2009	2009	2	0	2	Export	188	Costa Rica	CRI	222	El Salvador	SLV								28	METALLIFEROUS ORE,SCRAP	1	No Quantity							8326			0
S3	2009	2009	2009	2	0	2	Export	188	Costa Rica	CRI	320	Guatemala	GTM								28	METALLIFEROUS ORE,SCRAP	1	No Quantity							7900			0
S3	2009	2009	2009	2	0	2	Export	188	Costa Rica	CRI	340	Honduras	HND								28	METALLIFEROUS ORE,SCRAP	1	No Quantity							19437			0
S3	2009	2009	2009	2	0	2	Export	188	Costa Rica	CRI	344	China, Hong Kong SAR	HKG								28	METALLIFEROUS ORE,SCRAP	1	No Quantity							1154663			0
S3	2009	2009	2009	2	0	2	Export	188	Costa Rica	CRI	360	Indonesia	IDN								28	METALLIFEROUS ORE,SCRAP	1	No Quantity							116184			0
S3	2009	2009	2009	2	0	2	Export	188	Costa Rica	CRI	381	Italy	ITA								28	METALLIFEROUS ORE,SCRAP	1	No Quantity							13791			0
S3	2009	2009	2009	2	0	2	Export	188	Costa Rica	CRI	384	Côte d'Ivoire	CIV								28	METALLIFEROUS ORE,SCRAP	1	No Quantity							40296			0
S3	2009	2009	2009	2	0	2	Export	188	Costa Rica	CRI	410	Rep. of Korea	KOR								28	METALLIFEROUS ORE,SCRAP	1	No Quantity							1855368			0
S3	2009	2009	2009	2	0	2	Export	188	Costa Rica	CRI	458	Malaysia	MYS								28	METALLIFEROUS ORE,SCRAP	1	No Quantity							132728			0
S3	2009	2009	2009	2	0	2	Export	188	Costa Rica	CRI	484	Mexico	MEX								28	METALLIFEROUS ORE,SCRAP	1	No Quantity							164918			0
S3	2009	2009	2009	2	0	2	Export	188	Costa Rica	CRI	490	Other Asia, nes									28	METALLIFEROUS ORE,SCRAP	1	No Quantity							4818075			0
S3	2009	2009	2009	2	0	2	Export	188	Costa Rica	CRI	528	Netherlands	NLD								28	METALLIFEROUS ORE,SCRAP	1	No Quantity							81588			0
S3	2009	2009	2009	2	0	2	Export	188	Costa Rica	CRI	558	Nicaragua	NIC								28	METALLIFEROUS ORE,SCRAP	1	No Quantity							1525			0
S3	2009	2009	2009	2	0	2	Export	188	Costa Rica	CRI	581	United States Minor Outlying Islands	UMI								28	METALLIFEROUS ORE,SCRAP	1	No Quantity							28079			0
S3	2009	2009	2009	2	0	2	Export	188	Costa Rica	CRI	586	Pakistan	PAK								28	METALLIFEROUS ORE,SCRAP	1	No Quantity							66393			0
S3	2009	2009	2009	2	0	2	Export	188	Costa Rica	CRI	591	Panama	PAN								28	METALLIFEROUS ORE,SCRAP	1	No Quantity							187240			0
S3	2009	2009	2009	2	0	2	Export	188	Costa Rica	CRI	699	India	IND								28	METALLIFEROUS ORE,SCRAP	1	No Quantity							1890133			0
S3	2009	2009	2009	2	0	2	Export	188	Costa Rica	CRI	702	Singapore	SGP								28	METALLIFEROUS ORE,SCRAP	1	No Quantity							16147			0
S3	2009	2009	2009	2	0	2	Export	188	Costa Rica	CRI	704	Viet Nam	VNM								28	METALLIFEROUS ORE,SCRAP	1	No Quantity							1119549			0
S3	2009	2009	2009	2	0	2	Export	188	Costa Rica	CRI	724	Spain	ESP								28	METALLIFEROUS ORE,SCRAP	1	No Quantity							31912			0
S3	2009	2009	2009	2	0	2	Export	188	Costa Rica	CRI	752	Sweden	SWE								28	METALLIFEROUS ORE,SCRAP	1	No Quantity							82000			0
S3	2009	2009	2009	2	0	2	Export	188	Costa Rica	CRI	757	Switzerland	CHE								28	METALLIFEROUS ORE,SCRAP	1	No Quantity							258460			0
S3	2009	2009	2009	2	0	2	Export	188	Costa Rica	CRI	764	Thailand	THA								28	METALLIFEROUS ORE,SCRAP	1	No Quantity							612705			0
S3	2009	2009	2009	2	0	2	Export	188	Costa Rica	CRI	784	United Arab Emirates	ARE								28	METALLIFEROUS ORE,SCRAP	1	No Quantity							2295			0
S3	2009	2009	2009	2	0	2	Export	188	Costa Rica	CRI	826	United Kingdom	GBR								28	METALLIFEROUS ORE,SCRAP	1	No Quantity							50359			0
S3	2009	2009	2009	2	0	2	Export	188	Costa Rica	CRI	842	USA	USA								28	METALLIFEROUS ORE,SCRAP	1	No Quantity							4454901			0
S3	2009	2009	2009	2	0	2	Export	188	Costa Rica	CRI	862	Venezuela	VEN								28	METALLIFEROUS ORE,SCRAP	1	No Quantity							24900			0
S3	2009	2009	2009	2	0	2	Export	170	Colombia	COL	0	World	WLD								29	CRUDE ANIMAL,VEG.MATERL.	1	No Quantity							1085320755			0
S3	2009	2009	2009	2	0	2	Export	170	Colombia	COL	31	Azerbaijan	AZE								29	CRUDE ANIMAL,VEG.MATERL.	1	No Quantity							8333			0
S3	2009	2009	2009	2	0	2	Export	170	Colombia	COL	32	Argentina	ARG								29	CRUDE ANIMAL,VEG.MATERL.	1	No Quantity							413539			0
S3	2009	2009	2009	2	0	2	Export	170	Colombia	COL	36	Australia	AUS								29	CRUDE ANIMAL,VEG.MATERL.	1	No Quantity							726631			0
S3	2009	2009	2009	2	0	2	Export	170	Colombia	COL	40	Austria	AUT								29	CRUDE ANIMAL,VEG.MATERL.	1	No Quantity							480710			0
S3	2009	2009	2009	2	0	2	Export	170	Colombia	COL	44	Bahamas	BHS								29	CRUDE ANIMAL,VEG.MATERL.	1	No Quantity							38633			0
S3	2009	2009	2009	2	0	2	Export	170	Colombia	COL	48	Bahrain	BHR								29	CRUDE ANIMAL,VEG.MATERL.	1	No Quantity							227627			0
S3	2009	2009	2009	2	0	2	Export	170	Colombia	COL	51	Armenia	ARM								29	CRUDE ANIMAL,VEG.MATERL.	1	No Quantity							466			0
S3	2009	2009	2009	2	0	2	Export	170	Colombia	COL	52	Barbados	BRB								29	CRUDE ANIMAL,VEG.MATERL.	1	No Quantity							1884			0
S3	2009	2009	2009	2	0	2	Export	170	Colombia	COL	56	Belgium	BEL								29	CRUDE ANIMAL,VEG.MATERL.	1	No Quantity							201331			0
S3	2009	2009	2009	2	0	2	Export	170	Colombia	COL	68	Bolivia (Plurinational State of)	BOL								29	CRUDE ANIMAL,VEG.MATERL.	1	No Quantity							14185			0
S3	2009	2009	2009	2	0	2	Export	170	Colombia	COL	76	Brazil	BRA								29	CRUDE ANIMAL,VEG.MATERL.	1	No Quantity							2967018			0
S3	2009	2009	2009	2	0	2	Export	170	Colombia	COL	84	Belize	BLZ								29	CRUDE ANIMAL,VEG.MATERL.	1	No Quantity							334998			0
S3	2009	2009	2009	2	0	2	Export	170	Colombia	COL	92	Br. Virgin Isds	VGB								29	CRUDE ANIMAL,VEG.MATERL.	1	No Quantity							6032754			0
S3	2009	2009	2009	2	0	2	Export	170	Colombia	COL	100	Bulgaria	BGR								29	CRUDE ANIMAL,VEG.MATERL.	1	No Quantity							62563			0
S3	2009	2009	2009	2	0	2	Export	170	Colombia	COL	112	Belarus	BLR								29	CRUDE ANIMAL,VEG.MATERL.	1	No Quantity							227149			0
S3	2009	2009	2009	2	0	2	Export	170	Colombia	COL	124	Canada	CAN								29	CRUDE ANIMAL,VEG.MATERL.	1	No Quantity							20667230			0
S3	2009	2009	2009	2	0	2	Export	170	Colombia	COL	136	Cayman Isds	CYM								29	CRUDE ANIMAL,VEG.MATERL.	1	No Quantity							45838			0
S3	2009	2009	2009	2	0	2	Export	170	Colombia	COL	152	Chile	CHL								29	CRUDE ANIMAL,VEG.MATERL.	1	No Quantity							439588			0
S3	2009	2009	2009	2	0	2	Export	170	Colombia	COL	156	China	CHN								29	CRUDE ANIMAL,VEG.MATERL.	1	No Quantity							100483			0
S3	2009	2009	2009	2	0	2	Export	170	Colombia	COL	188	Costa Rica	CRI								29	CRUDE ANIMAL,VEG.MATERL.	1	No Quantity							98506			0
S3	2009	2009	2009	2	0	2	Export	170	Colombia	COL	191	Croatia	HRV								29	CRUDE ANIMAL,VEG.MATERL.	1	No Quantity							225802			0
S3	2009	2009	2009	2	0	2	Export	170	Colombia	COL	192	Cuba	CUB								29	CRUDE ANIMAL,VEG.MATERL.	1	No Quantity							88623			0
S3	2009	2009	2009	2	0	2	Export	170	Colombia	COL	196	Cyprus	CYP								29	CRUDE ANIMAL,VEG.MATERL.	1	No Quantity							41393			0
S3	2009	2009	2009	2	0	2	Export	170	Colombia	COL	203	Czechia	CZE								29	CRUDE ANIMAL,VEG.MATERL.	1	No Quantity							816193			0
S3	2009	2009	2009	2	0	2	Export	170	Colombia	COL	208	Denmark	DNK								29	CRUDE ANIMAL,VEG.MATERL.	1	No Quantity							13580			0
S3	2009	2009	2009	2	0	2	Export	170	Colombia	COL	214	Dominican Rep.	DOM								29	CRUDE ANIMAL,VEG.MATERL.	1	No Quantity							29994			0
S3	2009	2009	2009	2	0	2	Export	170	Colombia	COL	218	Ecuador	ECU								29	CRUDE ANIMAL,VEG.MATERL.	1	No Quantity							595342			0
S3	2009	2009	2009	2	0	2	Export	170	Colombia	COL	222	El Salvador	SLV								29	CRUDE ANIMAL,VEG.MATERL.	1	No Quantity							7232			0
S3	2009	2009	2009	2	0	2	Export	170	Colombia	COL	233	Estonia	EST								29	CRUDE ANIMAL,VEG.MATERL.	1	No Quantity							61109			0
S3	2009	2009	2009	2	0	2	Export	170	Colombia	COL	246	Finland	FIN								29	CRUDE ANIMAL,VEG.MATERL.	1	No Quantity							1397551			0
S3	2009	2009	2009	2	0	2	Export	170	Colombia	COL	251	France	FRA								29	CRUDE ANIMAL,VEG.MATERL.	1	No Quantity							3403941			0
S3	2009	2009	2009	2	0	2	Export	170	Colombia	COL	276	Germany	DEU								29	CRUDE ANIMAL,VEG.MATERL.	1	No Quantity							6217249			0
S3	2009	2009	2009	2	0	2	Export	170	Colombia	COL	300	Greece	GRC								29	CRUDE ANIMAL,VEG.MATERL.	1	No Quantity							160146			0
S3	2009	2009	2009	2	0	2	Export	170	Colombia	COL	316	Guam	GUM								29	CRUDE ANIMAL,VEG.MATERL.	1	No Quantity							10037			0
S3	2009	2009	2009	2	0	2	Export	170	Colombia	COL	320	Guatemala	GTM								29	CRUDE ANIMAL,VEG.MATERL.	1	No Quantity							51147			0
S3	2009	2009	2009	2	0	2	Export	170	Colombia	COL	340	Honduras	HND								29	CRUDE ANIMAL,VEG.MATERL.	1	No Quantity							405			0
S3	2009	2009	2009	2	0	2	Export	170	Colombia	COL	344	China, Hong Kong SAR	HKG								29	CRUDE ANIMAL,VEG.MATERL.	1	No Quantity							1729395			0
S3	2009	2009	2009	2	0	2	Export	170	Colombia	COL	348	Hungary	HUN								29	CRUDE ANIMAL,VEG.MATERL.	1	No Quantity							783877			0
S3	2009	2009	2009	2	0	2	Export	170	Colombia	COL	352	Iceland	ISL								29	CRUDE ANIMAL,VEG.MATERL.	1	No Quantity							1119			0
S3	2009	2009	2009	2	0	2	Export	170	Colombia	COL	364	Iran	IRN								29	CRUDE ANIMAL,VEG.MATERL.	1	No Quantity							22397			0
S3	2009	2009	2009	2	0	2	Export	170	Colombia	COL	372	Ireland	IRL								29	CRUDE ANIMAL,VEG.MATERL.	1	No Quantity							130236			0
S3	2009	2009	2009	2	0	2	Export	170	Colombia	COL	376	Israel	ISR								29	CRUDE ANIMAL,VEG.MATERL.	1	No Quantity							617785			0
S3	2009	2009	2009	2	0	2	Export	170	Colombia	COL	381	Italy	ITA								29	CRUDE ANIMAL,VEG.MATERL.	1	No Quantity							960109			0
S3	2009	2009	2009	2	0	2	Export	170	Colombia	COL	388	Jamaica	JAM								29	CRUDE ANIMAL,VEG.MATERL.	1	No Quantity							532275			0
S3	2009	2009	2009	2	0	2	Export	170	Colombia	COL	392	Japan	JPN								29	CRUDE ANIMAL,VEG.MATERL.	1	No Quantity							29060111			0
S3	2009	2009	2009	2	0	2	Export	170	Colombia	COL	398	Kazakhstan	KAZ								29	CRUDE ANIMAL,VEG.MATERL.	1	No Quantity							290165			0
S3	2009	2009	2009	2	0	2	Export	170	Colombia	COL	400	Jordan	JOR								29	CRUDE ANIMAL,VEG.MATERL.	1	No Quantity							40609			0
S3	2009	2009	2009	2	0	2	Export	170	Colombia	COL	404	Kenya	KEN								29	CRUDE ANIMAL,VEG.MATERL.	1	No Quantity							85015			0
S3	2009	2009	2009	2	0	2	Export	170	Colombia	COL	408	Dem. People's Rep. of Korea	PRK								29	CRUDE ANIMAL,VEG.MATERL.	1	No Quantity							8907			0
S3	2009	2009	2009	2	0	2	Export	170	Colombia	COL	410	Rep. of Korea	KOR								29	CRUDE ANIMAL,VEG.MATERL.	1	No Quantity							141503			0
S3	2009	2009	2009	2	0	2	Export	170	Colombia	COL	414	Kuwait	KWT								29	CRUDE ANIMAL,VEG.MATERL.	1	No Quantity							930076			0
S3	2009	2009	2009	2	0	2	Export	170	Colombia	COL	417	Kyrgyzstan	KGZ								29	CRUDE ANIMAL,VEG.MATERL.	1	No Quantity							3999			0
S3	2009	2009	2009	2	0	2	Export	170	Colombia	COL	422	Lebanon	LBN								29	CRUDE ANIMAL,VEG.MATERL.	1	No Quantity							29350			0
S3	2009	2009	2009	2	0	2	Export	170	Colombia	COL	428	Latvia	LVA								29	CRUDE ANIMAL,VEG.MATERL.	1	No Quantity							112819			0
S3	2009	2009	2009	2	0	2	Export	170	Colombia	COL	440	Lithuania	LTU								29	CRUDE ANIMAL,VEG.MATERL.	1	No Quantity							4230			0
S3	2009	2009	2009	2	0	2	Export	170	Colombia	COL	484	Mexico	MEX								29	CRUDE ANIMAL,VEG.MATERL.	1	No Quantity							145148			0
S3	2009	2009	2009	2	0	2	Export	170	Colombia	COL	490	Other Asia, nes									29	CRUDE ANIMAL,VEG.MATERL.	1	No Quantity							285840			0
S3	2009	2009	2009	2	0	2	Export	170	Colombia	COL	498	Rep. of Moldova	MDA								29	CRUDE ANIMAL,VEG.MATERL.	1	No Quantity							4009			0
S3	2009	2009	2009	2	0	2	Export	170	Colombia	COL	512	Oman	OMN								29	CRUDE ANIMAL,VEG.MATERL.	1	No Quantity							1			0
S3	2009	2009	2009	2	0	2	Export	170	Colombia	COL	528	Netherlands	NLD								29	CRUDE ANIMAL,VEG.MATERL.	1	No Quantity							18751892			0
S3	2009	2009	2009	2	0	2	Export	170	Colombia	COL	530	Neth. Antilles	ANT								29	CRUDE ANIMAL,VEG.MATERL.	1	No Quantity							658495			0
S3	2009	2009	2009	2	0	2	Export	170	Colombia	COL	533	Aruba	ABW								29	CRUDE ANIMAL,VEG.MATERL.	1	No Quantity							516061			0
S3	2009	2009	2009	2	0	2	Export	170	Colombia	COL	554	New Zealand	NZL								29	CRUDE ANIMAL,VEG.MATERL.	1	No Quantity							184293			0
S3	2009	2009	2009	2	0	2	Export	170	Colombia	COL	579	Norway	NOR								29	CRUDE ANIMAL,VEG.MATERL.	1	No Quantity							1361255			0
S3	2009	2009	2009	2	0	2	Export	170	Colombia	COL	586	Pakistan	PAK								29	CRUDE ANIMAL,VEG.MATERL.	1	No Quantity							321			0
S3	2009	2009	2009	2	0	2	Export	170	Colombia	COL	591	Panama	PAN								29	CRUDE ANIMAL,VEG.MATERL.	1	No Quantity							1392064			0
S3	2009	2009	2009	2	0	2	Export	170	Colombia	COL	604	Peru	PER								29	CRUDE ANIMAL,VEG.MATERL.	1	No Quantity							61760			0
S3	2009	2009	2009	2	0	2	Export	170	Colombia	COL	608	Philippines	PHL								29	CRUDE ANIMAL,VEG.MATERL.	1	No Quantity							35037			0
S3	2009	2009	2009	2	0	2	Export	170	Colombia	COL	616	Poland	POL								29	CRUDE ANIMAL,VEG.MATERL.	1	No Quantity							973838			0
S3	2009	2009	2009	2	0	2	Export	170	Colombia	COL	620	Portugal	PRT								29	CRUDE ANIMAL,VEG.MATERL.	1	No Quantity							71784			0
S3	2009	2009	2009	2	0	2	Export	170	Colombia	COL	634	Qatar	QAT								29	CRUDE ANIMAL,VEG.MATERL.	1	No Quantity							1584			0
S3	2009	2009	2009	2	0	2	Export	170	Colombia	COL	642	Romania	ROU								29	CRUDE ANIMAL,VEG.MATERL.	1	No Quantity							16137			0
S3	2009	2009	2009	2	0	2	Export	170	Colombia	COL	643	Russian Federation	RUS								29	CRUDE ANIMAL,VEG.MATERL.	1	No Quantity							42987551			0
S3	2009	2009	2009	2	0	2	Export	170	Colombia	COL	662	Saint Lucia	LCA								29	CRUDE ANIMAL,VEG.MATERL.	1	No Quantity							115			0
S3	2009	2009	2009	2	0	2	Export	170	Colombia	COL	682	Saudi Arabia	SAU								29	CRUDE ANIMAL,VEG.MATERL.	1	No Quantity							84539			0
S3	2009	2009	2009	2	0	2	Export	170	Colombia	COL	699	India	IND								29	CRUDE ANIMAL,VEG.MATERL.	1	No Quantity							9380			0
S3	2009	2009	2009	2	0	2	Export	170	Colombia	COL	702	Singapore	SGP								29	CRUDE ANIMAL,VEG.MATERL.	1	No Quantity							12230			0
S3	2009	2009	2009	2	0	2	Export	170	Colombia	COL	703	Slovakia	SVK								29	CRUDE ANIMAL,VEG.MATERL.	1	No Quantity							348777			0
S3	2009	2009	2009	2	0	2	Export	170	Colombia	COL	705	Slovenia	SVN								29	CRUDE ANIMAL,VEG.MATERL.	1	No Quantity							94127			0
S3	2009	2009	2009	2	0	2	Export	170	Colombia	COL	724	Spain	ESP								29	CRUDE ANIMAL,VEG.MATERL.	1	No Quantity							22869922			0
S3	2009	2009	2009	2	0	2	Export	170	Colombia	COL	752	Sweden	SWE								29	CRUDE ANIMAL,VEG.MATERL.	1	No Quantity							1521150			0
S3	2009	2009	2009	2	0	2	Export	170	Colombia	COL	757	Switzerland	CHE								29	CRUDE ANIMAL,VEG.MATERL.	1	No Quantity							801658			0
S3	2009	2009	2009	2	0	2	Export	170	Colombia	COL	760	Syria	SYR								29	CRUDE ANIMAL,VEG.MATERL.	1	No Quantity							4466			0
S3	2009	2009	2009	2	0	2	Export	170	Colombia	COL	780	Trinidad and Tobago	TTO								29	CRUDE ANIMAL,VEG.MATERL.	1	No Quantity							697476			0
S3	2009	2009	2009	2	0	2	Export	170	Colombia	COL	784	United Arab Emirates	ARE								29	CRUDE ANIMAL,VEG.MATERL.	1	No Quantity							872463			0
S3	2009	2009	2009	2	0	2	Export	170	Colombia	COL	792	Turkey	TUR								29	CRUDE ANIMAL,VEG.MATERL.	1	No Quantity							34580			0
S3	2009	2009	2009	2	0	2	Export	170	Colombia	COL	796	Turks and Caicos Isds	TCA								29	CRUDE ANIMAL,VEG.MATERL.	1	No Quantity							2707			0
S3	2009	2009	2009	2	0	2	Export	170	Colombia	COL	804	Ukraine	UKR								29	CRUDE ANIMAL,VEG.MATERL.	1	No Quantity							3772804			0
S3	2009	2009	2009	2	0	2	Export	170	Colombia	COL	807	North Macedonia	MKD								29	CRUDE ANIMAL,VEG.MATERL.	1	No Quantity							1259			0
S3	2009	2009	2009	2	0	2	Export	170	Colombia	COL	818	Egypt	EGY								29	CRUDE ANIMAL,VEG.MATERL.	1	No Quantity							6375			0
S3	2009	2009	2009	2	0	2	Export	170	Colombia	COL	826	United Kingdom	GBR								29	CRUDE ANIMAL,VEG.MATERL.	1	No Quantity							38704724			0
S3	2009	2009	2009	2	0	2	Export	170	Colombia	COL	838	Free Zones									29	CRUDE ANIMAL,VEG.MATERL.	1	No Quantity							72711			0
S3	2009	2009	2009	2	0	2	Export	170	Colombia	COL	842	USA	USA								29	CRUDE ANIMAL,VEG.MATERL.	1	No Quantity							850754010			0
S3	2009	2009	2009	2	0	2	Export	170	Colombia	COL	858	Uruguay	URY								29	CRUDE ANIMAL,VEG.MATERL.	1	No Quantity							3906			0
S3	2009	2009	2009	2	0	2	Export	170	Colombia	COL	862	Venezuela	VEN								29	CRUDE ANIMAL,VEG.MATERL.	1	No Quantity							15511119			0
S3	2009	2009	2009	2	0	2	Export	188	Costa Rica	CRI	0	World	WLD								29	CRUDE ANIMAL,VEG.MATERL.	1	No Quantity							144687190			0
S3	2009	2009	2009	2	0	2	Export	188	Costa Rica	CRI	32	Argentina	ARG								29	CRUDE ANIMAL,VEG.MATERL.	1	No Quantity							8660			0
S3	2009	2009	2009	2	0	2	Export	188	Costa Rica	CRI	36	Australia	AUS								29	CRUDE ANIMAL,VEG.MATERL.	1	No Quantity							65030			0
S3	2009	2009	2009	2	0	2	Export	188	Costa Rica	CRI	44	Bahamas	BHS								29	CRUDE ANIMAL,VEG.MATERL.	1	No Quantity							22536			0
S3	2009	2009	2009	2	0	2	Export	188	Costa Rica	CRI	56	Belgium	BEL								29	CRUDE ANIMAL,VEG.MATERL.	1	No Quantity							8906736			0
S3	2009	2009	2009	2	0	2	Export	188	Costa Rica	CRI	60	Bermuda	BMU								29	CRUDE ANIMAL,VEG.MATERL.	1	No Quantity							3838			0
S3	2009	2009	2009	2	0	2	Export	188	Costa Rica	CRI	68	Bolivia (Plurinational State of)	BOL								29	CRUDE ANIMAL,VEG.MATERL.	1	No Quantity							44768			0
S3	2009	2009	2009	2	0	2	Export	188	Costa Rica	CRI	76	Brazil	BRA								29	CRUDE ANIMAL,VEG.MATERL.	1	No Quantity							386839			0
S3	2009	2009	2009	2	0	2	Export	188	Costa Rica	CRI	84	Belize	BLZ								29	CRUDE ANIMAL,VEG.MATERL.	1	No Quantity							7870			0
S3	2009	2009	2009	2	0	2	Export	188	Costa Rica	CRI	120	Cameroon	CMR								29	CRUDE ANIMAL,VEG.MATERL.	1	No Quantity							72864			0
S3	2009	2009	2009	2	0	2	Export	188	Costa Rica	CRI	124	Canada	CAN								29	CRUDE ANIMAL,VEG.MATERL.	1	No Quantity							4308749			0
S3	2009	2009	2009	2	0	2	Export	188	Costa Rica	CRI	136	Cayman Isds	CYM								29	CRUDE ANIMAL,VEG.MATERL.	1	No Quantity							8386			0
S3	2009	2009	2009	2	0	2	Export	188	Costa Rica	CRI	152	Chile	CHL								29	CRUDE ANIMAL,VEG.MATERL.	1	No Quantity							361295			0
S3	2009	2009	2009	2	0	2	Export	188	Costa Rica	CRI	156	China	CHN								29	CRUDE ANIMAL,VEG.MATERL.	1	No Quantity							2742698			0
S3	2009	2009	2009	2	0	2	Export	188	Costa Rica	CRI	170	Colombia	COL								29	CRUDE ANIMAL,VEG.MATERL.	1	No Quantity							1042081			0
S3	2009	2009	2009	2	0	2	Export	188	Costa Rica	CRI	191	Croatia	HRV								29	CRUDE ANIMAL,VEG.MATERL.	1	No Quantity							12337			0
S3	2009	2009	2009	2	0	2	Export	188	Costa Rica	CRI	192	Cuba	CUB								29	CRUDE ANIMAL,VEG.MATERL.	1	No Quantity							56218			0
S3	2009	2009	2009	2	0	2	Export	188	Costa Rica	CRI	203	Czechia	CZE								29	CRUDE ANIMAL,VEG.MATERL.	1	No Quantity							33074			0
S3	2009	2009	2009	2	0	2	Export	188	Costa Rica	CRI	208	Denmark	DNK								29	CRUDE ANIMAL,VEG.MATERL.	1	No Quantity							442623			0
S3	2009	2009	2009	2	0	2	Export	188	Costa Rica	CRI	214	Dominican Rep.	DOM								29	CRUDE ANIMAL,VEG.MATERL.	1	No Quantity							148085			0
S3	2009	2009	2009	2	0	2	Export	188	Costa Rica	CRI	218	Ecuador	ECU								29	CRUDE ANIMAL,VEG.MATERL.	1	No Quantity							218290			0
S3	2009	2009	2009	2	0	2	Export	188	Costa Rica	CRI	222	El Salvador	SLV								29	CRUDE ANIMAL,VEG.MATERL.	1	No Quantity							554397			0
S3	2009	2009	2009	2	0	2	Export	188	Costa Rica	CRI	251	France	FRA								29	CRUDE ANIMAL,VEG.MATERL.	1	No Quantity							610009			0
S3	2009	2009	2009	2	0	2	Export	188	Costa Rica	CRI	276	Germany	DEU								29	CRUDE ANIMAL,VEG.MATERL.	1	No Quantity							5977478			0
S3	2009	2009	2009	2	0	2	Export	188	Costa Rica	CRI	300	Greece	GRC								29	CRUDE ANIMAL,VEG.MATERL.	1	No Quantity							2934			0
S3	2009	2009	2009	2	0	2	Export	188	Costa Rica	CRI	316	Guam	GUM								29	CRUDE ANIMAL,VEG.MATERL.	1	No Quantity							16584			0
S3	2009	2009	2009	2	0	2	Export	188	Costa Rica	CRI	320	Guatemala	GTM								29	CRUDE ANIMAL,VEG.MATERL.	1	No Quantity							686089			0
S3	2009	2009	2009	2	0	2	Export	188	Costa Rica	CRI	340	Honduras	HND								29	CRUDE ANIMAL,VEG.MATERL.	1	No Quantity							87604			0
S3	2009	2009	2009	2	0	2	Export	188	Costa Rica	CRI	344	China, Hong Kong SAR	HKG								29	CRUDE ANIMAL,VEG.MATERL.	1	No Quantity							328263			0
S3	2009	2009	2009	2	0	2	Export	188	Costa Rica	CRI	348	Hungary	HUN								29	CRUDE ANIMAL,VEG.MATERL.	1	No Quantity							740			0
S3	2009	2009	2009	2	0	2	Export	188	Costa Rica	CRI	376	Israel	ISR								29	CRUDE ANIMAL,VEG.MATERL.	1	No Quantity							7750			0
S3	2009	2009	2009	2	0	2	Export	188	Costa Rica	CRI	381	Italy	ITA								29	CRUDE ANIMAL,VEG.MATERL.	1	No Quantity							955089			0
S3	2009	2009	2009	2	0	2	Export	188	Costa Rica	CRI	384	Côte d'Ivoire	CIV								29	CRUDE ANIMAL,VEG.MATERL.	1	No Quantity							22455			0
S3	2009	2009	2009	2	0	2	Export	188	Costa Rica	CRI	392	Japan	JPN								29	CRUDE ANIMAL,VEG.MATERL.	1	No Quantity							1973591			0
S3	2009	2009	2009	2	0	2	Export	188	Costa Rica	CRI	398	Kazakhstan	KAZ								29	CRUDE ANIMAL,VEG.MATERL.	1	No Quantity							16			0
S3	2009	2009	2009	2	0	2	Export	188	Costa Rica	CRI	408	Dem. People's Rep. of Korea	PRK								29	CRUDE ANIMAL,VEG.MATERL.	1	No Quantity							4101			0
S3	2009	2009	2009	2	0	2	Export	188	Costa Rica	CRI	410	Rep. of Korea	KOR								29	CRUDE ANIMAL,VEG.MATERL.	1	No Quantity							308695			0
S3	2009	2009	2009	2	0	2	Export	188	Costa Rica	CRI	414	Kuwait	KWT								29	CRUDE ANIMAL,VEG.MATERL.	1	No Quantity							34922			0
S3	2009	2009	2009	2	0	2	Export	188	Costa Rica	CRI	422	Lebanon	LBN								29	CRUDE ANIMAL,VEG.MATERL.	1	No Quantity							37880			0
S3	2009	2009	2009	2	0	2	Export	188	Costa Rica	CRI	458	Malaysia	MYS								29	CRUDE ANIMAL,VEG.MATERL.	1	No Quantity							4403			0
S3	2009	2009	2009	2	0	2	Export	188	Costa Rica	CRI	484	Mexico	MEX								29	CRUDE ANIMAL,VEG.MATERL.	1	No Quantity							502688			0
S3	2009	2009	2009	2	0	2	Export	188	Costa Rica	CRI	490	Other Asia, nes									29	CRUDE ANIMAL,VEG.MATERL.	1	No Quantity							51773			0
S3	2009	2009	2009	2	0	2	Export	188	Costa Rica	CRI	504	Morocco	MAR								29	CRUDE ANIMAL,VEG.MATERL.	1	No Quantity							2290			0
S3	2009	2009	2009	2	0	2	Export	188	Costa Rica	CRI	528	Netherlands	NLD								29	CRUDE ANIMAL,VEG.MATERL.	1	No Quantity							48636700			0
S3	2009	2009	2009	2	0	2	Export	188	Costa Rica	CRI	530	Neth. Antilles	ANT								29	CRUDE ANIMAL,VEG.MATERL.	1	No Quantity							36933			0
S3	2009	2009	2009	2	0	2	Export	188	Costa Rica	CRI	540	New Caledonia	NCL								29	CRUDE ANIMAL,VEG.MATERL.	1	No Quantity							3934			0
S3	2009	2009	2009	2	0	2	Export	188	Costa Rica	CRI	554	New Zealand	NZL								29	CRUDE ANIMAL,VEG.MATERL.	1	No Quantity							11247			0
S3	2009	2009	2009	2	0	2	Export	188	Costa Rica	CRI	558	Nicaragua	NIC								29	CRUDE ANIMAL,VEG.MATERL.	1	No Quantity							435380			0
S3	2009	2009	2009	2	0	2	Export	188	Costa Rica	CRI	581	United States Minor Outlying Islands	UMI								29	CRUDE ANIMAL,VEG.MATERL.	1	No Quantity							1560			0
S3	2009	2009	2009	2	0	2	Export	188	Costa Rica	CRI	591	Panama	PAN								29	CRUDE ANIMAL,VEG.MATERL.	1	No Quantity							617470			0
S3	2009	2009	2009	2	0	2	Export	188	Costa Rica	CRI	598	Papua New Guinea	PNG								29	CRUDE ANIMAL,VEG.MATERL.	1	No Quantity							69			0
S3	2009	2009	2009	2	0	2	Export	188	Costa Rica	CRI	604	Peru	PER								29	CRUDE ANIMAL,VEG.MATERL.	1	No Quantity							32214			0
S3	2009	2009	2009	2	0	2	Export	188	Costa Rica	CRI	616	Poland	POL								29	CRUDE ANIMAL,VEG.MATERL.	1	No Quantity							452700			0
S3	2009	2009	2009	2	0	2	Export	188	Costa Rica	CRI	620	Portugal	PRT								29	CRUDE ANIMAL,VEG.MATERL.	1	No Quantity							168623			0
S3	2009	2009	2009	2	0	2	Export	188	Costa Rica	CRI	634	Qatar	QAT								29	CRUDE ANIMAL,VEG.MATERL.	1	No Quantity							3393			0
S3	2009	2009	2009	2	0	2	Export	188	Costa Rica	CRI	643	Russian Federation	RUS								29	CRUDE ANIMAL,VEG.MATERL.	1	No Quantity							152705			0
S3	2009	2009	2009	2	0	2	Export	188	Costa Rica	CRI	682	Saudi Arabia	SAU								29	CRUDE ANIMAL,VEG.MATERL.	1	No Quantity							114490			0
S3	2009	2009	2009	2	0	2	Export	188	Costa Rica	CRI	699	India	IND								29	CRUDE ANIMAL,VEG.MATERL.	1	No Quantity							92680			0
S3	2009	2009	2009	2	0	2	Export	188	Costa Rica	CRI	702	Singapore	SGP								29	CRUDE ANIMAL,VEG.MATERL.	1	No Quantity							13353			0
S3	2009	2009	2009	2	0	2	Export	188	Costa Rica	CRI	704	Viet Nam	VNM								29	CRUDE ANIMAL,VEG.MATERL.	1	No Quantity							550			0
S3	2009	2009	2009	2	0	2	Export	188	Costa Rica	CRI	710	South Africa	ZAF								29	CRUDE ANIMAL,VEG.MATERL.	1	No Quantity							68965			0
S3	2009	2009	2009	2	0	2	Export	188	Costa Rica	CRI	724	Spain	ESP								29	CRUDE ANIMAL,VEG.MATERL.	1	No Quantity							1241009			0
S3	2009	2009	2009	2	0	2	Export	188	Costa Rica	CRI	752	Sweden	SWE								29	CRUDE ANIMAL,VEG.MATERL.	1	No Quantity							105646			0
S3	2009	2009	2009	2	0	2	Export	188	Costa Rica	CRI	757	Switzerland	CHE								29	CRUDE ANIMAL,VEG.MATERL.	1	No Quantity							38540			0
S3	2009	2009	2009	2	0	2	Export	188	Costa Rica	CRI	764	Thailand	THA								29	CRUDE ANIMAL,VEG.MATERL.	1	No Quantity							54531			0
S3	2009	2009	2009	2	0	2	Export	188	Costa Rica	CRI	780	Trinidad and Tobago	TTO								29	CRUDE ANIMAL,VEG.MATERL.	1	No Quantity							4940			0
S3	2009	2009	2009	2	0	2	Export	188	Costa Rica	CRI	784	United Arab Emirates	ARE								29	CRUDE ANIMAL,VEG.MATERL.	1	No Quantity							83145			0
S3	2009	2009	2009	2	0	2	Export	188	Costa Rica	CRI	792	Turkey	TUR								29	CRUDE ANIMAL,VEG.MATERL.	1	No Quantity							61657			0
S3	2009	2009	2009	2	0	2	Export	188	Costa Rica	CRI	804	Ukraine	UKR								29	CRUDE ANIMAL,VEG.MATERL.	1	No Quantity							8000			0
S3	2009	2009	2009	2	0	2	Export	188	Costa Rica	CRI	818	Egypt	EGY								29	CRUDE ANIMAL,VEG.MATERL.	1	No Quantity							12523			0
S3	2009	2009	2009	2	0	2	Export	188	Costa Rica	CRI	826	United Kingdom	GBR								29	CRUDE ANIMAL,VEG.MATERL.	1	No Quantity							2010687			0
S3	2009	2009	2009	2	0	2	Export	188	Costa Rica	CRI	834	United Rep. of Tanzania	TZA								29	CRUDE ANIMAL,VEG.MATERL.	1	No Quantity							59130			0
S3	2009	2009	2009	2	0	2	Export	188	Costa Rica	CRI	842	USA	USA								29	CRUDE ANIMAL,VEG.MATERL.	1	No Quantity							58779630			0
S3	2009	2009	2009	2	0	2	Export	188	Costa Rica	CRI	860	Uzbekistan	UZB								29	CRUDE ANIMAL,VEG.MATERL.	1	No Quantity							840			0
S3	2009	2009	2009	2	0	2	Export	188	Costa Rica	CRI	862	Venezuela	VEN								29	CRUDE ANIMAL,VEG.MATERL.	1	No Quantity							60679			0
S3	2009	2009	2009	2	0	2	Export	188	Costa Rica	CRI	899	Areas, nes									29	CRUDE ANIMAL,VEG.MATERL.	1	No Quantity							260540			0
S3	2009	2009	2009	2	0	2	Export	170	Colombia	COL	0	World	WLD								32	COAL, COKE, BRIQUETTES	1	No Quantity							5416385322			0
S3	2009	2009	2009	2	0	2	Export	170	Colombia	COL	32	Argentina	ARG								32	COAL, COKE, BRIQUETTES	1	No Quantity							18802590			0
S3	2009	2009	2009	2	0	2	Export	170	Colombia	COL	56	Belgium	BEL								32	COAL, COKE, BRIQUETTES	1	No Quantity							53435891			0
S3	2009	2009	2009	2	0	2	Export	170	Colombia	COL	76	Brazil	BRA								32	COAL, COKE, BRIQUETTES	1	No Quantity							175419046			0
S3	2009	2009	2009	2	0	2	Export	170	Colombia	COL	92	Br. Virgin Isds	VGB								32	COAL, COKE, BRIQUETTES	1	No Quantity							5669295			0
S3	2009	2009	2009	2	0	2	Export	170	Colombia	COL	124	Canada	CAN								32	COAL, COKE, BRIQUETTES	1	No Quantity							195077848			0
S3	2009	2009	2009	2	0	2	Export	170	Colombia	COL	152	Chile	CHL								32	COAL, COKE, BRIQUETTES	1	No Quantity							317219660			0
S3	2009	2009	2009	2	0	2	Export	170	Colombia	COL	156	China	CHN								32	COAL, COKE, BRIQUETTES	1	No Quantity							33512			0
S3	2009	2009	2009	2	0	2	Export	170	Colombia	COL	188	Costa Rica	CRI								32	COAL, COKE, BRIQUETTES	1	No Quantity							118722			0
S3	2009	2009	2009	2	0	2	Export	170	Colombia	COL	191	Croatia	HRV								32	COAL, COKE, BRIQUETTES	1	No Quantity							23197796			0
S3	2009	2009	2009	2	0	2	Export	170	Colombia	COL	192	Cuba	CUB								32	COAL, COKE, BRIQUETTES	1	No Quantity							456357			0
S3	2009	2009	2009	2	0	2	Export	170	Colombia	COL	208	Denmark	DNK								32	COAL, COKE, BRIQUETTES	1	No Quantity							165282617			0
S3	2009	2009	2009	2	0	2	Export	170	Colombia	COL	214	Dominican Rep.	DOM								32	COAL, COKE, BRIQUETTES	1	No Quantity							64475322			0
S3	2009	2009	2009	2	0	2	Export	170	Colombia	COL	218	Ecuador	ECU								32	COAL, COKE, BRIQUETTES	1	No Quantity							664705			0
S3	2009	2009	2009	2	0	2	Export	170	Colombia	COL	222	El Salvador	SLV								32	COAL, COKE, BRIQUETTES	1	No Quantity							113779			0
S3	2009	2009	2009	2	0	2	Export	170	Colombia	COL	246	Finland	FIN								32	COAL, COKE, BRIQUETTES	1	No Quantity							4089015			0
S3	2009	2009	2009	2	0	2	Export	170	Colombia	COL	251	France	FRA								32	COAL, COKE, BRIQUETTES	1	No Quantity							131207253			0
S3	2009	2009	2009	2	0	2	Export	170	Colombia	COL	276	Germany	DEU								32	COAL, COKE, BRIQUETTES	1	No Quantity							53552322			0
S3	2009	2009	2009	2	0	2	Export	170	Colombia	COL	320	Guatemala	GTM								32	COAL, COKE, BRIQUETTES	1	No Quantity							31015298			0
S3	2009	2009	2009	2	0	2	Export	170	Colombia	COL	340	Honduras	HND								32	COAL, COKE, BRIQUETTES	1	No Quantity							4994801			0
S3	2009	2009	2009	2	0	2	Export	170	Colombia	COL	360	Indonesia	IDN								32	COAL, COKE, BRIQUETTES	1	No Quantity							231768			0
S3	2009	2009	2009	2	0	2	Export	170	Colombia	COL	372	Ireland	IRL								32	COAL, COKE, BRIQUETTES	1	No Quantity							99163169			0
S3	2009	2009	2009	2	0	2	Export	170	Colombia	COL	376	Israel	ISR								32	COAL, COKE, BRIQUETTES	1	No Quantity							156508365			0
S3	2009	2009	2009	2	0	2	Export	170	Colombia	COL	381	Italy	ITA								32	COAL, COKE, BRIQUETTES	1	No Quantity							179041116			0
S3	2009	2009	2009	2	0	2	Export	170	Colombia	COL	392	Japan	JPN								32	COAL, COKE, BRIQUETTES	1	No Quantity							2504251			0
S3	2009	2009	2009	2	0	2	Export	170	Colombia	COL	410	Rep. of Korea	KOR								32	COAL, COKE, BRIQUETTES	1	No Quantity							125818			0
S3	2009	2009	2009	2	0	2	Export	170	Colombia	COL	484	Mexico	MEX								32	COAL, COKE, BRIQUETTES	1	No Quantity							38653684			0
S3	2009	2009	2009	2	0	2	Export	170	Colombia	COL	504	Morocco	MAR								32	COAL, COKE, BRIQUETTES	1	No Quantity							81667330			0
S3	2009	2009	2009	2	0	2	Export	170	Colombia	COL	528	Netherlands	NLD								32	COAL, COKE, BRIQUETTES	1	No Quantity							1138199372			0
S3	2009	2009	2009	2	0	2	Export	170	Colombia	COL	579	Norway	NOR								32	COAL, COKE, BRIQUETTES	1	No Quantity							1590650			0
S3	2009	2009	2009	2	0	2	Export	170	Colombia	COL	586	Pakistan	PAK								32	COAL, COKE, BRIQUETTES	1	No Quantity							703942			0
S3	2009	2009	2009	2	0	2	Export	170	Colombia	COL	591	Panama	PAN								32	COAL, COKE, BRIQUETTES	1	No Quantity							20278713			0
S3	2009	2009	2009	2	0	2	Export	170	Colombia	COL	604	Peru	PER								32	COAL, COKE, BRIQUETTES	1	No Quantity							72332008			0
S3	2009	2009	2009	2	0	2	Export	170	Colombia	COL	616	Poland	POL								32	COAL, COKE, BRIQUETTES	1	No Quantity							20848330			0
S3	2009	2009	2009	2	0	2	Export	170	Colombia	COL	620	Portugal	PRT								32	COAL, COKE, BRIQUETTES	1	No Quantity							137414680			0
S3	2009	2009	2009	2	0	2	Export	170	Colombia	COL	642	Romania	ROU								32	COAL, COKE, BRIQUETTES	1	No Quantity							9262638			0
S3	2009	2009	2009	2	0	2	Export	170	Colombia	COL	699	India	IND								32	COAL, COKE, BRIQUETTES	1	No Quantity							85438650			0
S3	2009	2009	2009	2	0	2	Export	170	Colombia	COL	705	Slovenia	SVN								32	COAL, COKE, BRIQUETTES	1	No Quantity							13412219			0
S3	2009	2009	2009	2	0	2	Export	170	Colombia	COL	724	Spain	ESP								32	COAL, COKE, BRIQUETTES	1	No Quantity							190599233			0
S3	2009	2009	2009	2	0	2	Export	170	Colombia	COL	780	Trinidad and Tobago	TTO								32	COAL, COKE, BRIQUETTES	1	No Quantity							507507			0
S3	2009	2009	2009	2	0	2	Export	170	Colombia	COL	792	Turkey	TUR								32	COAL, COKE, BRIQUETTES	1	No Quantity							303188712			0
S3	2009	2009	2009	2	0	2	Export	170	Colombia	COL	818	Egypt	EGY								32	COAL, COKE, BRIQUETTES	1	No Quantity							50			0
S3	2009	2009	2009	2	0	2	Export	170	Colombia	COL	826	United Kingdom	GBR								32	COAL, COKE, BRIQUETTES	1	No Quantity							346601687			0
S3	2009	2009	2009	2	0	2	Export	170	Colombia	COL	842	USA	USA								32	COAL, COKE, BRIQUETTES	1	No Quantity							1264587661			0
S3	2009	2009	2009	2	0	2	Export	170	Colombia	COL	862	Venezuela	VEN								32	COAL, COKE, BRIQUETTES	1	No Quantity							8697939			0
S3	2009	2009	2009	2	0	2	Export	188	Costa Rica	CRI	0	World	WLD								32	COAL, COKE, BRIQUETTES	1	No Quantity							4544			0
S3	2009	2009	2009	2	0	2	Export	188	Costa Rica	CRI	222	El Salvador	SLV								32	COAL, COKE, BRIQUETTES	1	No Quantity							944			0
S3	2009	2009	2009	2	0	2	Export	188	Costa Rica	CRI	558	Nicaragua	NIC								32	COAL, COKE, BRIQUETTES	1	No Quantity							3600			0
S3	2009	2009	2009	2	0	2	Export	170	Colombia	COL	0	World	WLD								33	PETROLEUM,PETROL.PRODUCT	1	No Quantity							9992807054			0
S3	2009	2009	2009	2	0	2	Export	170	Colombia	COL	24	Angola	AGO								33	PETROLEUM,PETROL.PRODUCT	1	No Quantity							3519905			0
S3	2009	2009	2009	2	0	2	Export	170	Colombia	COL	28	Antigua and Barbuda	ATG								33	PETROLEUM,PETROL.PRODUCT	1	No Quantity							81			0
S3	2009	2009	2009	2	0	2	Export	170	Colombia	COL	32	Argentina	ARG								33	PETROLEUM,PETROL.PRODUCT	1	No Quantity							3993482			0
S3	2009	2009	2009	2	0	2	Export	170	Colombia	COL	52	Barbados	BRB								33	PETROLEUM,PETROL.PRODUCT	1	No Quantity							66491710			0
S3	2009	2009	2009	2	0	2	Export	170	Colombia	COL	56	Belgium	BEL								33	PETROLEUM,PETROL.PRODUCT	1	No Quantity							1498364			0
S3	2009	2009	2009	2	0	2	Export	170	Colombia	COL	60	Bermuda	BMU								33	PETROLEUM,PETROL.PRODUCT	1	No Quantity							24863			0
S3	2009	2009	2009	2	0	2	Export	170	Colombia	COL	68	Bolivia (Plurinational State of)	BOL								33	PETROLEUM,PETROL.PRODUCT	1	No Quantity							29903			0
S3	2009	2009	2009	2	0	2	Export	170	Colombia	COL	76	Brazil	BRA								33	PETROLEUM,PETROL.PRODUCT	1	No Quantity							10509271			0
S3	2009	2009	2009	2	0	2	Export	170	Colombia	COL	92	Br. Virgin Isds	VGB								33	PETROLEUM,PETROL.PRODUCT	1	No Quantity							84252613			0
S3	2009	2009	2009	2	0	2	Export	170	Colombia	COL	124	Canada	CAN								33	PETROLEUM,PETROL.PRODUCT	1	No Quantity							1871756			0
S3	2009	2009	2009	2	0	2	Export	170	Colombia	COL	152	Chile	CHL								33	PETROLEUM,PETROL.PRODUCT	1	No Quantity							8690217			0
S3	2009	2009	2009	2	0	2	Export	170	Colombia	COL	156	China	CHN								33	PETROLEUM,PETROL.PRODUCT	1	No Quantity							427332961			0
S3	2009	2009	2009	2	0	2	Export	170	Colombia	COL	188	Costa Rica	CRI								33	PETROLEUM,PETROL.PRODUCT	1	No Quantity							20577738			0
S3	2009	2009	2009	2	0	2	Export	170	Colombia	COL	192	Cuba	CUB								33	PETROLEUM,PETROL.PRODUCT	1	No Quantity							118184			0
S3	2009	2009	2009	2	0	2	Export	170	Colombia	COL	196	Cyprus	CYP								33	PETROLEUM,PETROL.PRODUCT	1	No Quantity							66658135			0
S3	2009	2009	2009	2	0	2	Export	170	Colombia	COL	214	Dominican Rep.	DOM								33	PETROLEUM,PETROL.PRODUCT	1	No Quantity							242826509			0
S3	2009	2009	2009	2	0	2	Export	170	Colombia	COL	218	Ecuador	ECU								33	PETROLEUM,PETROL.PRODUCT	1	No Quantity							19300231			0
S3	2009	2009	2009	2	0	2	Export	170	Colombia	COL	222	El Salvador	SLV								33	PETROLEUM,PETROL.PRODUCT	1	No Quantity							33055830			0
S3	2009	2009	2009	2	0	2	Export	170	Colombia	COL	251	France	FRA								33	PETROLEUM,PETROL.PRODUCT	1	No Quantity							10269445			0
S3	2009	2009	2009	2	0	2	Export	170	Colombia	COL	288	Ghana	GHA								33	PETROLEUM,PETROL.PRODUCT	1	No Quantity							498739			0
S3	2009	2009	2009	2	0	2	Export	170	Colombia	COL	320	Guatemala	GTM								33	PETROLEUM,PETROL.PRODUCT	1	No Quantity							513182			0
S3	2009	2009	2009	2	0	2	Export	170	Colombia	COL	324	Guinea	GIN								33	PETROLEUM,PETROL.PRODUCT	1	No Quantity							174383			0
S3	2009	2009	2009	2	0	2	Export	170	Colombia	COL	328	Guyana	GUY								33	PETROLEUM,PETROL.PRODUCT	1	No Quantity							32647			0
S3	2009	2009	2009	2	0	2	Export	170	Colombia	COL	340	Honduras	HND								33	PETROLEUM,PETROL.PRODUCT	1	No Quantity							530992			0
S3	2009	2009	2009	2	0	2	Export	170	Colombia	COL	360	Indonesia	IDN								33	PETROLEUM,PETROL.PRODUCT	1	No Quantity							786426			0
S3	2009	2009	2009	2	0	2	Export	170	Colombia	COL	381	Italy	ITA								33	PETROLEUM,PETROL.PRODUCT	1	No Quantity							95500			0
S3	2009	2009	2009	2	0	2	Export	170	Colombia	COL	388	Jamaica	JAM								33	PETROLEUM,PETROL.PRODUCT	1	No Quantity							100195			0
S3	2009	2009	2009	2	0	2	Export	170	Colombia	COL	392	Japan	JPN								33	PETROLEUM,PETROL.PRODUCT	1	No Quantity							2			0
S3	2009	2009	2009	2	0	2	Export	170	Colombia	COL	442	Luxembourg	LUX								33	PETROLEUM,PETROL.PRODUCT	1	No Quantity							241133			0
S3	2009	2009	2009	2	0	2	Export	170	Colombia	COL	484	Mexico	MEX								33	PETROLEUM,PETROL.PRODUCT	1	No Quantity							12860173			0
S3	2009	2009	2009	2	0	2	Export	170	Colombia	COL	504	Morocco	MAR								33	PETROLEUM,PETROL.PRODUCT	1	No Quantity							10115			0
S3	2009	2009	2009	2	0	2	Export	170	Colombia	COL	512	Oman	OMN								33	PETROLEUM,PETROL.PRODUCT	1	No Quantity							254816			0
S3	2009	2009	2009	2	0	2	Export	170	Colombia	COL	528	Netherlands	NLD								33	PETROLEUM,PETROL.PRODUCT	1	No Quantity							9			0
S3	2009	2009	2009	2	0	2	Export	170	Colombia	COL	530	Neth. Antilles	ANT								33	PETROLEUM,PETROL.PRODUCT	1	No Quantity							2956494			0
S3	2009	2009	2009	2	0	2	Export	170	Colombia	COL	533	Aruba	ABW								33	PETROLEUM,PETROL.PRODUCT	1	No Quantity							889198			0
S3	2009	2009	2009	2	0	2	Export	170	Colombia	COL	558	Nicaragua	NIC								33	PETROLEUM,PETROL.PRODUCT	1	No Quantity							146808			0
S3	2009	2009	2009	2	0	2	Export	170	Colombia	COL	566	Nigeria	NGA								33	PETROLEUM,PETROL.PRODUCT	1	No Quantity							7155964			0
S3	2009	2009	2009	2	0	2	Export	170	Colombia	COL	591	Panama	PAN								33	PETROLEUM,PETROL.PRODUCT	1	No Quantity							5291152			0
S3	2009	2009	2009	2	0	2	Export	170	Colombia	COL	600	Paraguay	PRY								33	PETROLEUM,PETROL.PRODUCT	1	No Quantity							26499			0
S3	2009	2009	2009	2	0	2	Export	170	Colombia	COL	604	Peru	PER								33	PETROLEUM,PETROL.PRODUCT	1	No Quantity							15794156			0
S3	2009	2009	2009	2	0	2	Export	170	Colombia	COL	686	Senegal	SEN								33	PETROLEUM,PETROL.PRODUCT	1	No Quantity							52782			0
S3	2009	2009	2009	2	0	2	Export	170	Colombia	COL	699	India	IND								33	PETROLEUM,PETROL.PRODUCT	1	No Quantity							350771576			0
S3	2009	2009	2009	2	0	2	Export	170	Colombia	COL	702	Singapore	SGP								33	PETROLEUM,PETROL.PRODUCT	1	No Quantity							83132242			0
S3	2009	2009	2009	2	0	2	Export	170	Colombia	COL	724	Spain	ESP								33	PETROLEUM,PETROL.PRODUCT	1	No Quantity							75842541			0
S3	2009	2009	2009	2	0	2	Export	170	Colombia	COL	740	Suriname	SUR								33	PETROLEUM,PETROL.PRODUCT	1	No Quantity							125986			0
S3	2009	2009	2009	2	0	2	Export	170	Colombia	COL	757	Switzerland	CHE								33	PETROLEUM,PETROL.PRODUCT	1	No Quantity							341086358			0
S3	2009	2009	2009	2	0	2	Export	170	Colombia	COL	768	Togo	TGO								33	PETROLEUM,PETROL.PRODUCT	1	No Quantity							133829			0
S3	2009	2009	2009	2	0	2	Export	170	Colombia	COL	780	Trinidad and Tobago	TTO								33	PETROLEUM,PETROL.PRODUCT	1	No Quantity							338751160			0
S3	2009	2009	2009	2	0	2	Export	170	Colombia	COL	826	United Kingdom	GBR								33	PETROLEUM,PETROL.PRODUCT	1	No Quantity							120310428			0
S3	2009	2009	2009	2	0	2	Export	170	Colombia	COL	834	United Rep. of Tanzania	TZA								33	PETROLEUM,PETROL.PRODUCT	1	No Quantity							38221			0
S3	2009	2009	2009	2	0	2	Export	170	Colombia	COL	838	Free Zones									33	PETROLEUM,PETROL.PRODUCT	1	No Quantity							840094			0
S3	2009	2009	2009	2	0	2	Export	170	Colombia	COL	842	USA	USA								33	PETROLEUM,PETROL.PRODUCT	1	No Quantity							7619241553			0
S3	2009	2009	2009	2	0	2	Export	170	Colombia	COL	854	Burkina Faso	BFA								33	PETROLEUM,PETROL.PRODUCT	1	No Quantity							470211			0
S3	2009	2009	2009	2	0	2	Export	170	Colombia	COL	858	Uruguay	URY								33	PETROLEUM,PETROL.PRODUCT	1	No Quantity							46091			0
S3	2009	2009	2009	2	0	2	Export	170	Colombia	COL	862	Venezuela	VEN								33	PETROLEUM,PETROL.PRODUCT	1	No Quantity							12584199			0
S3	2009	2009	2009	2	0	2	Export	188	Costa Rica	CRI	0	World	WLD								33	PETROLEUM,PETROL.PRODUCT	1	No Quantity							49302402			0
S3	2009	2009	2009	2	0	2	Export	188	Costa Rica	CRI	32	Argentina	ARG								33	PETROLEUM,PETROL.PRODUCT	1	No Quantity							45135			0
S3	2009	2009	2009	2	0	2	Export	188	Costa Rica	CRI	44	Bahamas	BHS								33	PETROLEUM,PETROL.PRODUCT	1	No Quantity							7090232			0
S3	2009	2009	2009	2	0	2	Export	188	Costa Rica	CRI	56	Belgium	BEL								33	PETROLEUM,PETROL.PRODUCT	1	No Quantity							99167			0
S3	2009	2009	2009	2	0	2	Export	188	Costa Rica	CRI	84	Belize	BLZ								33	PETROLEUM,PETROL.PRODUCT	1	No Quantity							44300			0
S3	2009	2009	2009	2	0	2	Export	188	Costa Rica	CRI	136	Cayman Isds	CYM								33	PETROLEUM,PETROL.PRODUCT	1	No Quantity							131057			0
S3	2009	2009	2009	2	0	2	Export	188	Costa Rica	CRI	152	Chile	CHL								33	PETROLEUM,PETROL.PRODUCT	1	No Quantity							34000			0
S3	2009	2009	2009	2	0	2	Export	188	Costa Rica	CRI	170	Colombia	COL								33	PETROLEUM,PETROL.PRODUCT	1	No Quantity							1629294			0
S3	2009	2009	2009	2	0	2	Export	188	Costa Rica	CRI	214	Dominican Rep.	DOM								33	PETROLEUM,PETROL.PRODUCT	1	No Quantity							6095452			0
S3	2009	2009	2009	2	0	2	Export	188	Costa Rica	CRI	218	Ecuador	ECU								33	PETROLEUM,PETROL.PRODUCT	1	No Quantity							6			0
S3	2009	2009	2009	2	0	2	Export	188	Costa Rica	CRI	222	El Salvador	SLV								33	PETROLEUM,PETROL.PRODUCT	1	No Quantity							15380			0
S3	2009	2009	2009	2	0	2	Export	188	Costa Rica	CRI	276	Germany	DEU								33	PETROLEUM,PETROL.PRODUCT	1	No Quantity							1348159			0
S3	2009	2009	2009	2	0	2	Export	188	Costa Rica	CRI	320	Guatemala	GTM								33	PETROLEUM,PETROL.PRODUCT	1	No Quantity							201170			0
S3	2009	2009	2009	2	0	2	Export	188	Costa Rica	CRI	340	Honduras	HND								33	PETROLEUM,PETROL.PRODUCT	1	No Quantity							20094315			0
S3	2009	2009	2009	2	0	2	Export	188	Costa Rica	CRI	388	Jamaica	JAM								33	PETROLEUM,PETROL.PRODUCT	1	No Quantity							70391			0
S3	2009	2009	2009	2	0	2	Export	188	Costa Rica	CRI	484	Mexico	MEX								33	PETROLEUM,PETROL.PRODUCT	1	No Quantity							2659			0
S3	2009	2009	2009	2	0	2	Export	188	Costa Rica	CRI	558	Nicaragua	NIC								33	PETROLEUM,PETROL.PRODUCT	1	No Quantity							68205			0
S3	2009	2009	2009	2	0	2	Export	188	Costa Rica	CRI	591	Panama	PAN								33	PETROLEUM,PETROL.PRODUCT	1	No Quantity							1289572			0
S3	2009	2009	2009	2	0	2	Export	188	Costa Rica	CRI	620	Portugal	PRT								33	PETROLEUM,PETROL.PRODUCT	1	No Quantity							368837			0
S3	2009	2009	2009	2	0	2	Export	188	Costa Rica	CRI	724	Spain	ESP								33	PETROLEUM,PETROL.PRODUCT	1	No Quantity							549575			0
S3	2009	2009	2009	2	0	2	Export	188	Costa Rica	CRI	752	Sweden	SWE								33	PETROLEUM,PETROL.PRODUCT	1	No Quantity							2492023			0
S3	2009	2009	2009	2	0	2	Export	188	Costa Rica	CRI	826	United Kingdom	GBR								33	PETROLEUM,PETROL.PRODUCT	1	No Quantity							350700			0
S3	2009	2009	2009	2	0	2	Export	188	Costa Rica	CRI	842	USA	USA								33	PETROLEUM,PETROL.PRODUCT	1	No Quantity							7209630			0
S3	2009	2009	2009	2	0	2	Export	188	Costa Rica	CRI	862	Venezuela	VEN								33	PETROLEUM,PETROL.PRODUCT	1	No Quantity							10114			0
S3	2009	2009	2009	2	0	2	Export	188	Costa Rica	CRI	899	Areas, nes									33	PETROLEUM,PETROL.PRODUCT	1	No Quantity							63029			0
S3	2009	2009	2009	2	0	2	Export	170	Colombia	COL	0	World	WLD								34	GAS,NATURAL,MANUFACTURED	1	No Quantity							275938027			0
S3	2009	2009	2009	2	0	2	Export	170	Colombia	COL	52	Barbados	BRB								34	GAS,NATURAL,MANUFACTURED	1	No Quantity							2590286			0
S3	2009	2009	2009	2	0	2	Export	170	Colombia	COL	757	Switzerland	CHE								34	GAS,NATURAL,MANUFACTURED	1	No Quantity							774403			0
S3	2009	2009	2009	2	0	2	Export	170	Colombia	COL	838	Free Zones									34	GAS,NATURAL,MANUFACTURED	1	No Quantity							12480334			0
S3	2009	2009	2009	2	0	2	Export	170	Colombia	COL	862	Venezuela	VEN								34	GAS,NATURAL,MANUFACTURED	1	No Quantity							260093005			0
S3	2009	2009	2009	2	0	2	Export	188	Costa Rica	CRI	0	World	WLD								34	GAS,NATURAL,MANUFACTURED	1	No Quantity							553555			0
S3	2009	2009	2009	2	0	2	Export	188	Costa Rica	CRI	558	Nicaragua	NIC								34	GAS,NATURAL,MANUFACTURED	1	No Quantity							549683			0
S3	2009	2009	2009	2	0	2	Export	188	Costa Rica	CRI	591	Panama	PAN								34	GAS,NATURAL,MANUFACTURED	1	No Quantity							3272			0
S3	2009	2009	2009	2	0	2	Export	188	Costa Rica	CRI	842	USA	USA								34	GAS,NATURAL,MANUFACTURED	1	No Quantity							600			0
S3	2009	2009	2009	2	0	2	Export	170	Colombia	COL	0	World	WLD								35	ELECTRIC CURRENT	1	No Quantity							95725956			0
S3	2009	2009	2009	2	0	2	Export	170	Colombia	COL	218	Ecuador	ECU								35	ELECTRIC CURRENT	1	No Quantity							61526321			0
S3	2009	2009	2009	2	0	2	Export	170	Colombia	COL	862	Venezuela	VEN								35	ELECTRIC CURRENT	1	No Quantity							34199635			0
S3	2009	2009	2009	2	0	2	Export	170	Colombia	COL	0	World	WLD								41	ANIMAL OILS AND FATS	1	No Quantity							1469494			0
S3	2009	2009	2009	2	0	2	Export	170	Colombia	COL	218	Ecuador	ECU								41	ANIMAL OILS AND FATS	1	No Quantity							2371			0
S3	2009	2009	2009	2	0	2	Export	170	Colombia	COL	604	Peru	PER								41	ANIMAL OILS AND FATS	1	No Quantity							9805			0
S3	2009	2009	2009	2	0	2	Export	170	Colombia	COL	842	USA	USA								41	ANIMAL OILS AND FATS	1	No Quantity							1261925			0
S3	2009	2009	2009	2	0	2	Export	170	Colombia	COL	862	Venezuela	VEN								41	ANIMAL OILS AND FATS	1	No Quantity							195393			0
S3	2009	2009	2009	2	0	2	Export	188	Costa Rica	CRI	0	World	WLD								41	ANIMAL OILS AND FATS	1	No Quantity							5681460			0
S3	2009	2009	2009	2	0	2	Export	188	Costa Rica	CRI	320	Guatemala	GTM								41	ANIMAL OILS AND FATS	1	No Quantity							34802			0
S3	2009	2009	2009	2	0	2	Export	188	Costa Rica	CRI	484	Mexico	MEX								41	ANIMAL OILS AND FATS	1	No Quantity							5616458			0
S3	2009	2009	2009	2	0	2	Export	188	Costa Rica	CRI	558	Nicaragua	NIC								41	ANIMAL OILS AND FATS	1	No Quantity							28200			0
S3	2009	2009	2009	2	0	2	Export	188	Costa Rica	CRI	899	Areas, nes									41	ANIMAL OILS AND FATS	1	No Quantity							2000			0
S3	2009	2009	2009	2	0	2	Export	170	Colombia	COL	0	World	WLD								42	FIXED VEG. FATS AND OILS	1	No Quantity							169893677			0
S3	2009	2009	2009	2	0	2	Export	170	Colombia	COL	32	Argentina	ARG								42	FIXED VEG. FATS AND OILS	1	No Quantity							593788			0
S3	2009	2009	2009	2	0	2	Export	170	Colombia	COL	36	Australia	AUS								42	FIXED VEG. FATS AND OILS	1	No Quantity							104067			0
S3	2009	2009	2009	2	0	2	Export	170	Colombia	COL	52	Barbados	BRB								42	FIXED VEG. FATS AND OILS	1	No Quantity							350			0
S3	2009	2009	2009	2	0	2	Export	170	Colombia	COL	56	Belgium	BEL								42	FIXED VEG. FATS AND OILS	1	No Quantity							2112681			0
S3	2009	2009	2009	2	0	2	Export	170	Colombia	COL	68	Bolivia (Plurinational State of)	BOL								42	FIXED VEG. FATS AND OILS	1	No Quantity							685865			0
S3	2009	2009	2009	2	0	2	Export	170	Colombia	COL	76	Brazil	BRA								42	FIXED VEG. FATS AND OILS	1	No Quantity							14133563			0
S3	2009	2009	2009	2	0	2	Export	170	Colombia	COL	124	Canada	CAN								42	FIXED VEG. FATS AND OILS	1	No Quantity							88949			0
S3	2009	2009	2009	2	0	2	Export	170	Colombia	COL	152	Chile	CHL								42	FIXED VEG. FATS AND OILS	1	No Quantity							4000264			0
S3	2009	2009	2009	2	0	2	Export	170	Colombia	COL	188	Costa Rica	CRI								42	FIXED VEG. FATS AND OILS	1	No Quantity							90			0
S3	2009	2009	2009	2	0	2	Export	170	Colombia	COL	192	Cuba	CUB								42	FIXED VEG. FATS AND OILS	1	No Quantity							286383			0
S3	2009	2009	2009	2	0	2	Export	170	Colombia	COL	214	Dominican Rep.	DOM								42	FIXED VEG. FATS AND OILS	1	No Quantity							8888324			0
S3	2009	2009	2009	2	0	2	Export	170	Colombia	COL	218	Ecuador	ECU								42	FIXED VEG. FATS AND OILS	1	No Quantity							674018			0
S3	2009	2009	2009	2	0	2	Export	170	Colombia	COL	276	Germany	DEU								42	FIXED VEG. FATS AND OILS	1	No Quantity							38199723			0
S3	2009	2009	2009	2	0	2	Export	170	Colombia	COL	328	Guyana	GUY								42	FIXED VEG. FATS AND OILS	1	No Quantity							340622			0
S3	2009	2009	2009	2	0	2	Export	170	Colombia	COL	332	Haiti	HTI								42	FIXED VEG. FATS AND OILS	1	No Quantity							359214			0
S3	2009	2009	2009	2	0	2	Export	170	Colombia	COL	388	Jamaica	JAM								42	FIXED VEG. FATS AND OILS	1	No Quantity							624776			0
S3	2009	2009	2009	2	0	2	Export	170	Colombia	COL	392	Japan	JPN								42	FIXED VEG. FATS AND OILS	1	No Quantity							216896			0
S3	2009	2009	2009	2	0	2	Export	170	Colombia	COL	410	Rep. of Korea	KOR								42	FIXED VEG. FATS AND OILS	1	No Quantity							175093			0
S3	2009	2009	2009	2	0	2	Export	170	Colombia	COL	484	Mexico	MEX								42	FIXED VEG. FATS AND OILS	1	No Quantity							46747519			0
S3	2009	2009	2009	2	0	2	Export	170	Colombia	COL	528	Netherlands	NLD								42	FIXED VEG. FATS AND OILS	1	No Quantity							11184682			0
S3	2009	2009	2009	2	0	2	Export	170	Colombia	COL	530	Neth. Antilles	ANT								42	FIXED VEG. FATS AND OILS	1	No Quantity							9618			0
S3	2009	2009	2009	2	0	2	Export	170	Colombia	COL	533	Aruba	ABW								42	FIXED VEG. FATS AND OILS	1	No Quantity							6452			0
S3	2009	2009	2009	2	0	2	Export	170	Colombia	COL	554	New Zealand	NZL								42	FIXED VEG. FATS AND OILS	1	No Quantity							18630			0
S3	2009	2009	2009	2	0	2	Export	170	Colombia	COL	591	Panama	PAN								42	FIXED VEG. FATS AND OILS	1	No Quantity							3204514			0
S3	2009	2009	2009	2	0	2	Export	170	Colombia	COL	604	Peru	PER								42	FIXED VEG. FATS AND OILS	1	No Quantity							35374			0
S3	2009	2009	2009	2	0	2	Export	170	Colombia	COL	724	Spain	ESP								42	FIXED VEG. FATS AND OILS	1	No Quantity							61599			0
S3	2009	2009	2009	2	0	2	Export	170	Colombia	COL	764	Thailand	THA								42	FIXED VEG. FATS AND OILS	1	No Quantity							3804			0
S3	2009	2009	2009	2	0	2	Export	170	Colombia	COL	780	Trinidad and Tobago	TTO								42	FIXED VEG. FATS AND OILS	1	No Quantity							2956583			0
S3	2009	2009	2009	2	0	2	Export	170	Colombia	COL	826	United Kingdom	GBR								42	FIXED VEG. FATS AND OILS	1	No Quantity							19231629			0
S3	2009	2009	2009	2	0	2	Export	170	Colombia	COL	838	Free Zones									42	FIXED VEG. FATS AND OILS	1	No Quantity							1720553			0
S3	2009	2009	2009	2	0	2	Export	170	Colombia	COL	842	USA	USA								42	FIXED VEG. FATS AND OILS	1	No Quantity							3944520			0
S3	2009	2009	2009	2	0	2	Export	170	Colombia	COL	862	Venezuela	VEN								42	FIXED VEG. FATS AND OILS	1	No Quantity							9283532			0
S3	2009	2009	2009	2	0	2	Export	188	Costa Rica	CRI	0	World	WLD								42	FIXED VEG. FATS AND OILS	1	No Quantity							85049406			0
S3	2009	2009	2009	2	0	2	Export	188	Costa Rica	CRI	32	Argentina	ARG								42	FIXED VEG. FATS AND OILS	1	No Quantity							23243			0
S3	2009	2009	2009	2	0	2	Export	188	Costa Rica	CRI	124	Canada	CAN								42	FIXED VEG. FATS AND OILS	1	No Quantity							3971			0
S3	2009	2009	2009	2	0	2	Export	188	Costa Rica	CRI	136	Cayman Isds	CYM								42	FIXED VEG. FATS AND OILS	1	No Quantity							245			0
S3	2009	2009	2009	2	0	2	Export	188	Costa Rica	CRI	222	El Salvador	SLV								42	FIXED VEG. FATS AND OILS	1	No Quantity							2537766			0
S3	2009	2009	2009	2	0	2	Export	188	Costa Rica	CRI	320	Guatemala	GTM								42	FIXED VEG. FATS AND OILS	1	No Quantity							921657			0
S3	2009	2009	2009	2	0	2	Export	188	Costa Rica	CRI	340	Honduras	HND								42	FIXED VEG. FATS AND OILS	1	No Quantity							1300926			0
S3	2009	2009	2009	2	0	2	Export	188	Costa Rica	CRI	392	Japan	JPN								42	FIXED VEG. FATS AND OILS	1	No Quantity							71040			0
S3	2009	2009	2009	2	0	2	Export	188	Costa Rica	CRI	484	Mexico	MEX								42	FIXED VEG. FATS AND OILS	1	No Quantity							65813101			0
S3	2009	2009	2009	2	0	2	Export	188	Costa Rica	CRI	558	Nicaragua	NIC								42	FIXED VEG. FATS AND OILS	1	No Quantity							11640015			0
S3	2009	2009	2009	2	0	2	Export	188	Costa Rica	CRI	591	Panama	PAN								42	FIXED VEG. FATS AND OILS	1	No Quantity							2594553			0
S3	2009	2009	2009	2	0	2	Export	188	Costa Rica	CRI	842	USA	USA								42	FIXED VEG. FATS AND OILS	1	No Quantity							8100			0
S3	2009	2009	2009	2	0	2	Export	188	Costa Rica	CRI	899	Areas, nes									42	FIXED VEG. FATS AND OILS	1	No Quantity							134789			0
S3	2009	2009	2009	2	0	2	Export	170	Colombia	COL	0	World	WLD								43	ANIMAL,VEG.FATS,OILS,NES	1	No Quantity							7165102			0
S3	2009	2009	2009	2	0	2	Export	170	Colombia	COL	28	Antigua and Barbuda	ATG								43	ANIMAL,VEG.FATS,OILS,NES	1	No Quantity							1406			0
S3	2009	2009	2009	2	0	2	Export	170	Colombia	COL	32	Argentina	ARG								43	ANIMAL,VEG.FATS,OILS,NES	1	No Quantity							1854			0
S3	2009	2009	2009	2	0	2	Export	170	Colombia	COL	68	Bolivia (Plurinational State of)	BOL								43	ANIMAL,VEG.FATS,OILS,NES	1	No Quantity							10610			0
S3	2009	2009	2009	2	0	2	Export	170	Colombia	COL	76	Brazil	BRA								43	ANIMAL,VEG.FATS,OILS,NES	1	No Quantity							79099			0
S3	2009	2009	2009	2	0	2	Export	170	Colombia	COL	152	Chile	CHL								43	ANIMAL,VEG.FATS,OILS,NES	1	No Quantity							3149588			0
S3	2009	2009	2009	2	0	2	Export	170	Colombia	COL	188	Costa Rica	CRI								43	ANIMAL,VEG.FATS,OILS,NES	1	No Quantity							41741			0
S3	2009	2009	2009	2	0	2	Export	170	Colombia	COL	214	Dominican Rep.	DOM								43	ANIMAL,VEG.FATS,OILS,NES	1	No Quantity							1001609			0
S3	2009	2009	2009	2	0	2	Export	170	Colombia	COL	218	Ecuador	ECU								43	ANIMAL,VEG.FATS,OILS,NES	1	No Quantity							136087			0
S3	2009	2009	2009	2	0	2	Export	170	Colombia	COL	222	El Salvador	SLV								43	ANIMAL,VEG.FATS,OILS,NES	1	No Quantity							31022			0
S3	2009	2009	2009	2	0	2	Export	170	Colombia	COL	320	Guatemala	GTM								43	ANIMAL,VEG.FATS,OILS,NES	1	No Quantity							1720			0
S3	2009	2009	2009	2	0	2	Export	170	Colombia	COL	388	Jamaica	JAM								43	ANIMAL,VEG.FATS,OILS,NES	1	No Quantity							75398			0
S3	2009	2009	2009	2	0	2	Export	170	Colombia	COL	392	Japan	JPN								43	ANIMAL,VEG.FATS,OILS,NES	1	No Quantity							6830			0
S3	2009	2009	2009	2	0	2	Export	170	Colombia	COL	484	Mexico	MEX								43	ANIMAL,VEG.FATS,OILS,NES	1	No Quantity							319239			0
S3	2009	2009	2009	2	0	2	Export	170	Colombia	COL	530	Neth. Antilles	ANT								43	ANIMAL,VEG.FATS,OILS,NES	1	No Quantity							8720			0
S3	2009	2009	2009	2	0	2	Export	170	Colombia	COL	591	Panama	PAN								43	ANIMAL,VEG.FATS,OILS,NES	1	No Quantity							171909			0
S3	2009	2009	2009	2	0	2	Export	170	Colombia	COL	604	Peru	PER								43	ANIMAL,VEG.FATS,OILS,NES	1	No Quantity							66657			0
S3	2009	2009	2009	2	0	2	Export	170	Colombia	COL	780	Trinidad and Tobago	TTO								43	ANIMAL,VEG.FATS,OILS,NES	1	No Quantity							432753			0
S3	2009	2009	2009	2	0	2	Export	170	Colombia	COL	838	Free Zones									43	ANIMAL,VEG.FATS,OILS,NES	1	No Quantity							3352			0
S3	2009	2009	2009	2	0	2	Export	170	Colombia	COL	842	USA	USA								43	ANIMAL,VEG.FATS,OILS,NES	1	No Quantity							85588			0
S3	2009	2009	2009	2	0	2	Export	170	Colombia	COL	862	Venezuela	VEN								43	ANIMAL,VEG.FATS,OILS,NES	1	No Quantity							1539922			0
S3	2009	2009	2009	2	0	2	Export	188	Costa Rica	CRI	0	World	WLD								43	ANIMAL,VEG.FATS,OILS,NES	1	No Quantity							5816932			0
S3	2009	2009	2009	2	0	2	Export	188	Costa Rica	CRI	84	Belize	BLZ								43	ANIMAL,VEG.FATS,OILS,NES	1	No Quantity							192000			0
S3	2009	2009	2009	2	0	2	Export	188	Costa Rica	CRI	170	Colombia	COL								43	ANIMAL,VEG.FATS,OILS,NES	1	No Quantity							30			0
S3	2009	2009	2009	2	0	2	Export	188	Costa Rica	CRI	214	Dominican Rep.	DOM								43	ANIMAL,VEG.FATS,OILS,NES	1	No Quantity							11225			0
S3	2009	2009	2009	2	0	2	Export	188	Costa Rica	CRI	222	El Salvador	SLV								43	ANIMAL,VEG.FATS,OILS,NES	1	No Quantity							28024			0
S3	2009	2009	2009	2	0	2	Export	188	Costa Rica	CRI	320	Guatemala	GTM								43	ANIMAL,VEG.FATS,OILS,NES	1	No Quantity							66073			0
S3	2009	2009	2009	2	0	2	Export	188	Costa Rica	CRI	340	Honduras	HND								43	ANIMAL,VEG.FATS,OILS,NES	1	No Quantity							219709			0
S3	2009	2009	2009	2	0	2	Export	188	Costa Rica	CRI	392	Japan	JPN								43	ANIMAL,VEG.FATS,OILS,NES	1	No Quantity							25688			0
S3	2009	2009	2009	2	0	2	Export	188	Costa Rica	CRI	484	Mexico	MEX								43	ANIMAL,VEG.FATS,OILS,NES	1	No Quantity							1200			0
S3	2009	2009	2009	2	0	2	Export	188	Costa Rica	CRI	558	Nicaragua	NIC								43	ANIMAL,VEG.FATS,OILS,NES	1	No Quantity							3433600			0
S3	2009	2009	2009	2	0	2	Export	188	Costa Rica	CRI	591	Panama	PAN								43	ANIMAL,VEG.FATS,OILS,NES	1	No Quantity							1213568			0
S3	2009	2009	2009	2	0	2	Export	188	Costa Rica	CRI	740	Suriname	SUR								43	ANIMAL,VEG.FATS,OILS,NES	1	No Quantity							2			0
S3	2009	2009	2009	2	0	2	Export	188	Costa Rica	CRI	842	USA	USA								43	ANIMAL,VEG.FATS,OILS,NES	1	No Quantity							3584			0
S3	2009	2009	2009	2	0	2	Export	188	Costa Rica	CRI	899	Areas, nes									43	ANIMAL,VEG.FATS,OILS,NES	1	No Quantity							622229			0
S3	2009	2009	2009	2	0	2	Export	170	Colombia	COL	0	World	WLD								51	ORGANIC CHEMICALS	1	No Quantity							142704045			0
S3	2009	2009	2009	2	0	2	Export	170	Colombia	COL	28	Antigua and Barbuda	ATG								51	ORGANIC CHEMICALS	1	No Quantity							33			0
S3	2009	2009	2009	2	0	2	Export	170	Colombia	COL	32	Argentina	ARG								51	ORGANIC CHEMICALS	1	No Quantity							5263598			0
S3	2009	2009	2009	2	0	2	Export	170	Colombia	COL	36	Australia	AUS								51	ORGANIC CHEMICALS	1	No Quantity							250257			0
S3	2009	2009	2009	2	0	2	Export	170	Colombia	COL	50	Bangladesh	BGD								51	ORGANIC CHEMICALS	1	No Quantity							110329			0
S3	2009	2009	2009	2	0	2	Export	170	Colombia	COL	56	Belgium	BEL								51	ORGANIC CHEMICALS	1	No Quantity							2099649			0
S3	2009	2009	2009	2	0	2	Export	170	Colombia	COL	68	Bolivia (Plurinational State of)	BOL								51	ORGANIC CHEMICALS	1	No Quantity							705574			0
S3	2009	2009	2009	2	0	2	Export	170	Colombia	COL	76	Brazil	BRA								51	ORGANIC CHEMICALS	1	No Quantity							18220647			0
S3	2009	2009	2009	2	0	2	Export	170	Colombia	COL	124	Canada	CAN								51	ORGANIC CHEMICALS	1	No Quantity							13756			0
S3	2009	2009	2009	2	0	2	Export	170	Colombia	COL	152	Chile	CHL								51	ORGANIC CHEMICALS	1	No Quantity							6779519			0
S3	2009	2009	2009	2	0	2	Export	170	Colombia	COL	156	China	CHN								51	ORGANIC CHEMICALS	1	No Quantity							2741992			0
S3	2009	2009	2009	2	0	2	Export	170	Colombia	COL	188	Costa Rica	CRI								51	ORGANIC CHEMICALS	1	No Quantity							5250577			0
S3	2009	2009	2009	2	0	2	Export	170	Colombia	COL	192	Cuba	CUB								51	ORGANIC CHEMICALS	1	No Quantity							226127			0
S3	2009	2009	2009	2	0	2	Export	170	Colombia	COL	208	Denmark	DNK								51	ORGANIC CHEMICALS	1	No Quantity							140612			0
S3	2009	2009	2009	2	0	2	Export	170	Colombia	COL	214	Dominican Rep.	DOM								51	ORGANIC CHEMICALS	1	No Quantity							2302023			0
S3	2009	2009	2009	2	0	2	Export	170	Colombia	COL	218	Ecuador	ECU								51	ORGANIC CHEMICALS	1	No Quantity							7492925			0
S3	2009	2009	2009	2	0	2	Export	170	Colombia	COL	222	El Salvador	SLV								51	ORGANIC CHEMICALS	1	No Quantity							164940			0
S3	2009	2009	2009	2	0	2	Export	170	Colombia	COL	251	France	FRA								51	ORGANIC CHEMICALS	1	No Quantity							165553			0
S3	2009	2009	2009	2	0	2	Export	170	Colombia	COL	276	Germany	DEU								51	ORGANIC CHEMICALS	1	No Quantity							1101904			0
S3	2009	2009	2009	2	0	2	Export	170	Colombia	COL	300	Greece	GRC								51	ORGANIC CHEMICALS	1	No Quantity							31794			0
S3	2009	2009	2009	2	0	2	Export	170	Colombia	COL	320	Guatemala	GTM								51	ORGANIC CHEMICALS	1	No Quantity							1682417			0
S3	2009	2009	2009	2	0	2	Export	170	Colombia	COL	332	Haiti	HTI								51	ORGANIC CHEMICALS	1	No Quantity							899357			0
S3	2009	2009	2009	2	0	2	Export	170	Colombia	COL	340	Honduras	HND								51	ORGANIC CHEMICALS	1	No Quantity							1411			0
S3	2009	2009	2009	2	0	2	Export	170	Colombia	COL	360	Indonesia	IDN								51	ORGANIC CHEMICALS	1	No Quantity							355021			0
S3	2009	2009	2009	2	0	2	Export	170	Colombia	COL	381	Italy	ITA								51	ORGANIC CHEMICALS	1	No Quantity							132378			0
S3	2009	2009	2009	2	0	2	Export	170	Colombia	COL	388	Jamaica	JAM								51	ORGANIC CHEMICALS	1	No Quantity							114			0
S3	2009	2009	2009	2	0	2	Export	170	Colombia	COL	392	Japan	JPN								51	ORGANIC CHEMICALS	1	No Quantity							936039			0
S3	2009	2009	2009	2	0	2	Export	170	Colombia	COL	408	Dem. People's Rep. of Korea	PRK								51	ORGANIC CHEMICALS	1	No Quantity							579			0
S3	2009	2009	2009	2	0	2	Export	170	Colombia	COL	410	Rep. of Korea	KOR								51	ORGANIC CHEMICALS	1	No Quantity							68			0
S3	2009	2009	2009	2	0	2	Export	170	Colombia	COL	414	Kuwait	KWT								51	ORGANIC CHEMICALS	1	No Quantity							83237			0
S3	2009	2009	2009	2	0	2	Export	170	Colombia	COL	422	Lebanon	LBN								51	ORGANIC CHEMICALS	1	No Quantity							17480			0
S3	2009	2009	2009	2	0	2	Export	170	Colombia	COL	458	Malaysia	MYS								51	ORGANIC CHEMICALS	1	No Quantity							7373			0
S3	2009	2009	2009	2	0	2	Export	170	Colombia	COL	484	Mexico	MEX								51	ORGANIC CHEMICALS	1	No Quantity							10888856			0
S3	2009	2009	2009	2	0	2	Export	170	Colombia	COL	490	Other Asia, nes									51	ORGANIC CHEMICALS	1	No Quantity							5526456			0
S3	2009	2009	2009	2	0	2	Export	170	Colombia	COL	528	Netherlands	NLD								51	ORGANIC CHEMICALS	1	No Quantity							5469093			0
S3	2009	2009	2009	2	0	2	Export	170	Colombia	COL	530	Neth. Antilles	ANT								51	ORGANIC CHEMICALS	1	No Quantity							38680			0
S3	2009	2009	2009	2	0	2	Export	170	Colombia	COL	533	Aruba	ABW								51	ORGANIC CHEMICALS	1	No Quantity							10180			0
S3	2009	2009	2009	2	0	2	Export	170	Colombia	COL	554	New Zealand	NZL								51	ORGANIC CHEMICALS	1	No Quantity							749220			0
S3	2009	2009	2009	2	0	2	Export	170	Colombia	COL	586	Pakistan	PAK								51	ORGANIC CHEMICALS	1	No Quantity							67102			0
S3	2009	2009	2009	2	0	2	Export	170	Colombia	COL	591	Panama	PAN								51	ORGANIC CHEMICALS	1	No Quantity							4068136			0
S3	2009	2009	2009	2	0	2	Export	170	Colombia	COL	604	Peru	PER								51	ORGANIC CHEMICALS	1	No Quantity							7463199			0
S3	2009	2009	2009	2	0	2	Export	170	Colombia	COL	608	Philippines	PHL								51	ORGANIC CHEMICALS	1	No Quantity							859348			0
S3	2009	2009	2009	2	0	2	Export	170	Colombia	COL	616	Poland	POL								51	ORGANIC CHEMICALS	1	No Quantity							230588			0
S3	2009	2009	2009	2	0	2	Export	170	Colombia	COL	642	Romania	ROU								51	ORGANIC CHEMICALS	1	No Quantity							31070			0
S3	2009	2009	2009	2	0	2	Export	170	Colombia	COL	643	Russian Federation	RUS								51	ORGANIC CHEMICALS	1	No Quantity							88225			0
S3	2009	2009	2009	2	0	2	Export	170	Colombia	COL	699	India	IND								51	ORGANIC CHEMICALS	1	No Quantity							47166			0
S3	2009	2009	2009	2	0	2	Export	170	Colombia	COL	702	Singapore	SGP								51	ORGANIC CHEMICALS	1	No Quantity							116044			0
S3	2009	2009	2009	2	0	2	Export	170	Colombia	COL	704	Viet Nam	VNM								51	ORGANIC CHEMICALS	1	No Quantity							62122			0
S3	2009	2009	2009	2	0	2	Export	170	Colombia	COL	710	South Africa	ZAF								51	ORGANIC CHEMICALS	1	No Quantity							357193			0
S3	2009	2009	2009	2	0	2	Export	170	Colombia	COL	724	Spain	ESP								51	ORGANIC CHEMICALS	1	No Quantity							53706			0
S3	2009	2009	2009	2	0	2	Export	170	Colombia	COL	740	Suriname	SUR								51	ORGANIC CHEMICALS	1	No Quantity							63			0
S3	2009	2009	2009	2	0	2	Export	170	Colombia	COL	757	Switzerland	CHE								51	ORGANIC CHEMICALS	1	No Quantity							113713			0
S3	2009	2009	2009	2	0	2	Export	170	Colombia	COL	760	Syria	SYR								51	ORGANIC CHEMICALS	1	No Quantity							32234			0
S3	2009	2009	2009	2	0	2	Export	170	Colombia	COL	764	Thailand	THA								51	ORGANIC CHEMICALS	1	No Quantity							297966			0
S3	2009	2009	2009	2	0	2	Export	170	Colombia	COL	780	Trinidad and Tobago	TTO								51	ORGANIC CHEMICALS	1	No Quantity							416607			0
S3	2009	2009	2009	2	0	2	Export	170	Colombia	COL	784	United Arab Emirates	ARE								51	ORGANIC CHEMICALS	1	No Quantity							294777			0
S3	2009	2009	2009	2	0	2	Export	170	Colombia	COL	792	Turkey	TUR								51	ORGANIC CHEMICALS	1	No Quantity							576516			0
S3	2009	2009	2009	2	0	2	Export	170	Colombia	COL	804	Ukraine	UKR								51	ORGANIC CHEMICALS	1	No Quantity							87664			0
S3	2009	2009	2009	2	0	2	Export	170	Colombia	COL	818	Egypt	EGY								51	ORGANIC CHEMICALS	1	No Quantity							39083			0
S3	2009	2009	2009	2	0	2	Export	170	Colombia	COL	826	United Kingdom	GBR								51	ORGANIC CHEMICALS	1	No Quantity							4220835			0
S3	2009	2009	2009	2	0	2	Export	170	Colombia	COL	838	Free Zones									51	ORGANIC CHEMICALS	1	No Quantity							4241121			0
S3	2009	2009	2009	2	0	2	Export	170	Colombia	COL	842	USA	USA								51	ORGANIC CHEMICALS	1	No Quantity							18813435			0
S3	2009	2009	2009	2	0	2	Export	170	Colombia	COL	858	Uruguay	URY								51	ORGANIC CHEMICALS	1	No Quantity							500			0
S3	2009	2009	2009	2	0	2	Export	170	Colombia	COL	862	Venezuela	VEN								51	ORGANIC CHEMICALS	1	No Quantity							20265864			0
S3	2009	2009	2009	2	0	2	Export	188	Costa Rica	CRI	0	World	WLD								51	ORGANIC CHEMICALS	1	No Quantity							14876048			0
S3	2009	2009	2009	2	0	2	Export	188	Costa Rica	CRI	32	Argentina	ARG								51	ORGANIC CHEMICALS	1	No Quantity							12895			0
S3	2009	2009	2009	2	0	2	Export	188	Costa Rica	CRI	76	Brazil	BRA								51	ORGANIC CHEMICALS	1	No Quantity							4435			0
S3	2009	2009	2009	2	0	2	Export	188	Costa Rica	CRI	152	Chile	CHL								51	ORGANIC CHEMICALS	1	No Quantity							19566			0
S3	2009	2009	2009	2	0	2	Export	188	Costa Rica	CRI	156	China	CHN								51	ORGANIC CHEMICALS	1	No Quantity							4120			0
S3	2009	2009	2009	2	0	2	Export	188	Costa Rica	CRI	170	Colombia	COL								51	ORGANIC CHEMICALS	1	No Quantity							18600			0
S3	2009	2009	2009	2	0	2	Export	188	Costa Rica	CRI	192	Cuba	CUB								51	ORGANIC CHEMICALS	1	No Quantity							15521			0
S3	2009	2009	2009	2	0	2	Export	188	Costa Rica	CRI	214	Dominican Rep.	DOM								51	ORGANIC CHEMICALS	1	No Quantity							22357			0
S3	2009	2009	2009	2	0	2	Export	188	Costa Rica	CRI	218	Ecuador	ECU								51	ORGANIC CHEMICALS	1	No Quantity							17280			0
S3	2009	2009	2009	2	0	2	Export	188	Costa Rica	CRI	222	El Salvador	SLV								51	ORGANIC CHEMICALS	1	No Quantity							362477			0
S3	2009	2009	2009	2	0	2	Export	188	Costa Rica	CRI	276	Germany	DEU								51	ORGANIC CHEMICALS	1	No Quantity							1			0
S3	2009	2009	2009	2	0	2	Export	188	Costa Rica	CRI	320	Guatemala	GTM								51	ORGANIC CHEMICALS	1	No Quantity							622380			0
S3	2009	2009	2009	2	0	2	Export	188	Costa Rica	CRI	340	Honduras	HND								51	ORGANIC CHEMICALS	1	No Quantity							196564			0
S3	2009	2009	2009	2	0	2	Export	188	Costa Rica	CRI	381	Italy	ITA								51	ORGANIC CHEMICALS	1	No Quantity							1625			0
S3	2009	2009	2009	2	0	2	Export	188	Costa Rica	CRI	388	Jamaica	JAM								51	ORGANIC CHEMICALS	1	No Quantity							137138			0
S3	2009	2009	2009	2	0	2	Export	188	Costa Rica	CRI	484	Mexico	MEX								51	ORGANIC CHEMICALS	1	No Quantity							159891			0
S3	2009	2009	2009	2	0	2	Export	188	Costa Rica	CRI	528	Netherlands	NLD								51	ORGANIC CHEMICALS	1	No Quantity							9987345			0
S3	2009	2009	2009	2	0	2	Export	188	Costa Rica	CRI	558	Nicaragua	NIC								51	ORGANIC CHEMICALS	1	No Quantity							434557			0
S3	2009	2009	2009	2	0	2	Export	188	Costa Rica	CRI	591	Panama	PAN								51	ORGANIC CHEMICALS	1	No Quantity							884208			0
S3	2009	2009	2009	2	0	2	Export	188	Costa Rica	CRI	604	Peru	PER								51	ORGANIC CHEMICALS	1	No Quantity							1			0
S3	2009	2009	2009	2	0	2	Export	188	Costa Rica	CRI	699	India	IND								51	ORGANIC CHEMICALS	1	No Quantity							19460			0
S3	2009	2009	2009	2	0	2	Export	188	Costa Rica	CRI	784	United Arab Emirates	ARE								51	ORGANIC CHEMICALS	1	No Quantity							1000			0
S3	2009	2009	2009	2	0	2	Export	188	Costa Rica	CRI	826	United Kingdom	GBR								51	ORGANIC CHEMICALS	1	No Quantity							3065			0
S3	2009	2009	2009	2	0	2	Export	188	Costa Rica	CRI	842	USA	USA								51	ORGANIC CHEMICALS	1	No Quantity							1678713			0
S3	2009	2009	2009	2	0	2	Export	188	Costa Rica	CRI	862	Venezuela	VEN								51	ORGANIC CHEMICALS	1	No Quantity							1418			0
S3	2009	2009	2009	2	0	2	Export	188	Costa Rica	CRI	899	Areas, nes									51	ORGANIC CHEMICALS	1	No Quantity							271431			0
S3	2009	2009	2009	2	0	2	Export	170	Colombia	COL	0	World	WLD								52	INORGANIC CHEMICALS	1	No Quantity							112053540			0
S3	2009	2009	2009	2	0	2	Export	170	Colombia	COL	32	Argentina	ARG								52	INORGANIC CHEMICALS	1	No Quantity							304376			0
S3	2009	2009	2009	2	0	2	Export	170	Colombia	COL	52	Barbados	BRB								52	INORGANIC CHEMICALS	1	No Quantity							399100			0
S3	2009	2009	2009	2	0	2	Export	170	Colombia	COL	56	Belgium	BEL								52	INORGANIC CHEMICALS	1	No Quantity							118385			0
S3	2009	2009	2009	2	0	2	Export	170	Colombia	COL	68	Bolivia (Plurinational State of)	BOL								52	INORGANIC CHEMICALS	1	No Quantity							105149			0
S3	2009	2009	2009	2	0	2	Export	170	Colombia	COL	76	Brazil	BRA								52	INORGANIC CHEMICALS	1	No Quantity							5551462			0
S3	2009	2009	2009	2	0	2	Export	170	Colombia	COL	124	Canada	CAN								52	INORGANIC CHEMICALS	1	No Quantity							12475			0
S3	2009	2009	2009	2	0	2	Export	170	Colombia	COL	152	Chile	CHL								52	INORGANIC CHEMICALS	1	No Quantity							5885271			0
S3	2009	2009	2009	2	0	2	Export	170	Colombia	COL	156	China	CHN								52	INORGANIC CHEMICALS	1	No Quantity							1411330			0
S3	2009	2009	2009	2	0	2	Export	170	Colombia	COL	188	Costa Rica	CRI								52	INORGANIC CHEMICALS	1	No Quantity							3357805			0
S3	2009	2009	2009	2	0	2	Export	170	Colombia	COL	192	Cuba	CUB								52	INORGANIC CHEMICALS	1	No Quantity							45040			0
S3	2009	2009	2009	2	0	2	Export	170	Colombia	COL	214	Dominican Rep.	DOM								52	INORGANIC CHEMICALS	1	No Quantity							2606450			0
S3	2009	2009	2009	2	0	2	Export	170	Colombia	COL	218	Ecuador	ECU								52	INORGANIC CHEMICALS	1	No Quantity							8059734			0
S3	2009	2009	2009	2	0	2	Export	170	Colombia	COL	222	El Salvador	SLV								52	INORGANIC CHEMICALS	1	No Quantity							417271			0
S3	2009	2009	2009	2	0	2	Export	170	Colombia	COL	232	Eritrea	ERI								52	INORGANIC CHEMICALS	1	No Quantity							100			0
S3	2009	2009	2009	2	0	2	Export	170	Colombia	COL	251	France	FRA								52	INORGANIC CHEMICALS	1	No Quantity							22			0
S3	2009	2009	2009	2	0	2	Export	170	Colombia	COL	320	Guatemala	GTM								52	INORGANIC CHEMICALS	1	No Quantity							980075			0
S3	2009	2009	2009	2	0	2	Export	170	Colombia	COL	328	Guyana	GUY								52	INORGANIC CHEMICALS	1	No Quantity							54400			0
S3	2009	2009	2009	2	0	2	Export	170	Colombia	COL	332	Haiti	HTI								52	INORGANIC CHEMICALS	1	No Quantity							26926			0
S3	2009	2009	2009	2	0	2	Export	170	Colombia	COL	340	Honduras	HND								52	INORGANIC CHEMICALS	1	No Quantity							305954			0
S3	2009	2009	2009	2	0	2	Export	170	Colombia	COL	360	Indonesia	IDN								52	INORGANIC CHEMICALS	1	No Quantity							10158403			0
S3	2009	2009	2009	2	0	2	Export	170	Colombia	COL	388	Jamaica	JAM								52	INORGANIC CHEMICALS	1	No Quantity							5702			0
S3	2009	2009	2009	2	0	2	Export	170	Colombia	COL	392	Japan	JPN								52	INORGANIC CHEMICALS	1	No Quantity							207801			0
S3	2009	2009	2009	2	0	2	Export	170	Colombia	COL	410	Rep. of Korea	KOR								52	INORGANIC CHEMICALS	1	No Quantity							25474			0
S3	2009	2009	2009	2	0	2	Export	170	Colombia	COL	484	Mexico	MEX								52	INORGANIC CHEMICALS	1	No Quantity							669262			0
S3	2009	2009	2009	2	0	2	Export	170	Colombia	COL	504	Morocco	MAR								52	INORGANIC CHEMICALS	1	No Quantity							42417			0
S3	2009	2009	2009	2	0	2	Export	170	Colombia	COL	528	Netherlands	NLD								52	INORGANIC CHEMICALS	1	No Quantity							689266			0
S3	2009	2009	2009	2	0	2	Export	170	Colombia	COL	530	Neth. Antilles	ANT								52	INORGANIC CHEMICALS	1	No Quantity							14328			0
S3	2009	2009	2009	2	0	2	Export	170	Colombia	COL	533	Aruba	ABW								52	INORGANIC CHEMICALS	1	No Quantity							9187			0
S3	2009	2009	2009	2	0	2	Export	170	Colombia	COL	558	Nicaragua	NIC								52	INORGANIC CHEMICALS	1	No Quantity							20400			0
S3	2009	2009	2009	2	0	2	Export	170	Colombia	COL	586	Pakistan	PAK								52	INORGANIC CHEMICALS	1	No Quantity							9920			0
S3	2009	2009	2009	2	0	2	Export	170	Colombia	COL	591	Panama	PAN								52	INORGANIC CHEMICALS	1	No Quantity							1578536			0
S3	2009	2009	2009	2	0	2	Export	170	Colombia	COL	600	Paraguay	PRY								52	INORGANIC CHEMICALS	1	No Quantity							80215			0
S3	2009	2009	2009	2	0	2	Export	170	Colombia	COL	604	Peru	PER								52	INORGANIC CHEMICALS	1	No Quantity							5946957			0
S3	2009	2009	2009	2	0	2	Export	170	Colombia	COL	642	Romania	ROU								52	INORGANIC CHEMICALS	1	No Quantity							154693			0
S3	2009	2009	2009	2	0	2	Export	170	Colombia	COL	699	India	IND								52	INORGANIC CHEMICALS	1	No Quantity							154200			0
S3	2009	2009	2009	2	0	2	Export	170	Colombia	COL	710	South Africa	ZAF								52	INORGANIC CHEMICALS	1	No Quantity							67582			0
S3	2009	2009	2009	2	0	2	Export	170	Colombia	COL	724	Spain	ESP								52	INORGANIC CHEMICALS	1	No Quantity							2185281			0
S3	2009	2009	2009	2	0	2	Export	170	Colombia	COL	740	Suriname	SUR								52	INORGANIC CHEMICALS	1	No Quantity							4			0
S3	2009	2009	2009	2	0	2	Export	170	Colombia	COL	764	Thailand	THA								52	INORGANIC CHEMICALS	1	No Quantity							4500			0
S3	2009	2009	2009	2	0	2	Export	170	Colombia	COL	780	Trinidad and Tobago	TTO								52	INORGANIC CHEMICALS	1	No Quantity							1325095			0
S3	2009	2009	2009	2	0	2	Export	170	Colombia	COL	792	Turkey	TUR								52	INORGANIC CHEMICALS	1	No Quantity							713241			0
S3	2009	2009	2009	2	0	2	Export	170	Colombia	COL	818	Egypt	EGY								52	INORGANIC CHEMICALS	1	No Quantity							25554			0
S3	2009	2009	2009	2	0	2	Export	170	Colombia	COL	826	United Kingdom	GBR								52	INORGANIC CHEMICALS	1	No Quantity							1747794			0
S3	2009	2009	2009	2	0	2	Export	170	Colombia	COL	838	Free Zones									52	INORGANIC CHEMICALS	1	No Quantity							579059			0
S3	2009	2009	2009	2	0	2	Export	170	Colombia	COL	842	USA	USA								52	INORGANIC CHEMICALS	1	No Quantity							10759098			0
S3	2009	2009	2009	2	0	2	Export	170	Colombia	COL	858	Uruguay	URY								52	INORGANIC CHEMICALS	1	No Quantity							87978			0
S3	2009	2009	2009	2	0	2	Export	170	Colombia	COL	862	Venezuela	VEN								52	INORGANIC CHEMICALS	1	No Quantity							45150269			0
S3	2009	2009	2009	2	0	2	Export	188	Costa Rica	CRI	0	World	WLD								52	INORGANIC CHEMICALS	1	No Quantity							3310250			0
S3	2009	2009	2009	2	0	2	Export	188	Costa Rica	CRI	32	Argentina	ARG								52	INORGANIC CHEMICALS	1	No Quantity							15225			0
S3	2009	2009	2009	2	0	2	Export	188	Costa Rica	CRI	152	Chile	CHL								52	INORGANIC CHEMICALS	1	No Quantity							200			0
S3	2009	2009	2009	2	0	2	Export	188	Costa Rica	CRI	170	Colombia	COL								52	INORGANIC CHEMICALS	1	No Quantity							11879			0
S3	2009	2009	2009	2	0	2	Export	188	Costa Rica	CRI	192	Cuba	CUB								52	INORGANIC CHEMICALS	1	No Quantity							38395			0
S3	2009	2009	2009	2	0	2	Export	188	Costa Rica	CRI	214	Dominican Rep.	DOM								52	INORGANIC CHEMICALS	1	No Quantity							163855			0
S3	2009	2009	2009	2	0	2	Export	188	Costa Rica	CRI	222	El Salvador	SLV								52	INORGANIC CHEMICALS	1	No Quantity							132225			0
S3	2009	2009	2009	2	0	2	Export	188	Costa Rica	CRI	320	Guatemala	GTM								52	INORGANIC CHEMICALS	1	No Quantity							406679			0
S3	2009	2009	2009	2	0	2	Export	188	Costa Rica	CRI	340	Honduras	HND								52	INORGANIC CHEMICALS	1	No Quantity							117143			0
S3	2009	2009	2009	2	0	2	Export	188	Costa Rica	CRI	388	Jamaica	JAM								52	INORGANIC CHEMICALS	1	No Quantity							18144			0
S3	2009	2009	2009	2	0	2	Export	188	Costa Rica	CRI	484	Mexico	MEX								52	INORGANIC CHEMICALS	1	No Quantity							500			0
S3	2009	2009	2009	2	0	2	Export	188	Costa Rica	CRI	558	Nicaragua	NIC								52	INORGANIC CHEMICALS	1	No Quantity							781071			0
S3	2009	2009	2009	2	0	2	Export	188	Costa Rica	CRI	591	Panama	PAN								52	INORGANIC CHEMICALS	1	No Quantity							1009934			0
S3	2009	2009	2009	2	0	2	Export	188	Costa Rica	CRI	604	Peru	PER								52	INORGANIC CHEMICALS	1	No Quantity							5311			0
S3	2009	2009	2009	2	0	2	Export	188	Costa Rica	CRI	780	Trinidad and Tobago	TTO								52	INORGANIC CHEMICALS	1	No Quantity							16298			0
S3	2009	2009	2009	2	0	2	Export	188	Costa Rica	CRI	842	USA	USA								52	INORGANIC CHEMICALS	1	No Quantity							15136			0
S3	2009	2009	2009	2	0	2	Export	188	Costa Rica	CRI	862	Venezuela	VEN								52	INORGANIC CHEMICALS	1	No Quantity							10143			0
S3	2009	2009	2009	2	0	2	Export	188	Costa Rica	CRI	899	Areas, nes									52	INORGANIC CHEMICALS	1	No Quantity							568112			0
S3	2009	2009	2009	2	0	2	Export	170	Colombia	COL	0	World	WLD								53	DYES,COLOURING MATERIALS	1	No Quantity							196824887			0
S3	2009	2009	2009	2	0	2	Export	170	Colombia	COL	28	Antigua and Barbuda	ATG								53	DYES,COLOURING MATERIALS	1	No Quantity							2612			0
S3	2009	2009	2009	2	0	2	Export	170	Colombia	COL	32	Argentina	ARG								53	DYES,COLOURING MATERIALS	1	No Quantity							1433951			0
S3	2009	2009	2009	2	0	2	Export	170	Colombia	COL	40	Austria	AUT								53	DYES,COLOURING MATERIALS	1	No Quantity							122449			0
S3	2009	2009	2009	2	0	2	Export	170	Colombia	COL	68	Bolivia (Plurinational State of)	BOL								53	DYES,COLOURING MATERIALS	1	No Quantity							671017			0
S3	2009	2009	2009	2	0	2	Export	170	Colombia	COL	76	Brazil	BRA								53	DYES,COLOURING MATERIALS	1	No Quantity							3299897			0
S3	2009	2009	2009	2	0	2	Export	170	Colombia	COL	152	Chile	CHL								53	DYES,COLOURING MATERIALS	1	No Quantity							1366452			0
S3	2009	2009	2009	2	0	2	Export	170	Colombia	COL	156	China	CHN								53	DYES,COLOURING MATERIALS	1	No Quantity							364718			0
S3	2009	2009	2009	2	0	2	Export	170	Colombia	COL	188	Costa Rica	CRI								53	DYES,COLOURING MATERIALS	1	No Quantity							4403277			0
S3	2009	2009	2009	2	0	2	Export	170	Colombia	COL	192	Cuba	CUB								53	DYES,COLOURING MATERIALS	1	No Quantity							248366			0
S3	2009	2009	2009	2	0	2	Export	170	Colombia	COL	212	Dominica	DMA								53	DYES,COLOURING MATERIALS	1	No Quantity							8			0
S3	2009	2009	2009	2	0	2	Export	170	Colombia	COL	214	Dominican Rep.	DOM								53	DYES,COLOURING MATERIALS	1	No Quantity							2521095			0
S3	2009	2009	2009	2	0	2	Export	170	Colombia	COL	218	Ecuador	ECU								53	DYES,COLOURING MATERIALS	1	No Quantity							16209897			0
S3	2009	2009	2009	2	0	2	Export	170	Colombia	COL	222	El Salvador	SLV								53	DYES,COLOURING MATERIALS	1	No Quantity							58677			0
S3	2009	2009	2009	2	0	2	Export	170	Colombia	COL	251	France	FRA								53	DYES,COLOURING MATERIALS	1	No Quantity							3000			0
S3	2009	2009	2009	2	0	2	Export	170	Colombia	COL	320	Guatemala	GTM								53	DYES,COLOURING MATERIALS	1	No Quantity							1672040			0
S3	2009	2009	2009	2	0	2	Export	170	Colombia	COL	332	Haiti	HTI								53	DYES,COLOURING MATERIALS	1	No Quantity							11611			0
S3	2009	2009	2009	2	0	2	Export	170	Colombia	COL	340	Honduras	HND								53	DYES,COLOURING MATERIALS	1	No Quantity							204702			0
S3	2009	2009	2009	2	0	2	Export	170	Colombia	COL	364	Iran	IRN								53	DYES,COLOURING MATERIALS	1	No Quantity							100410			0
S3	2009	2009	2009	2	0	2	Export	170	Colombia	COL	381	Italy	ITA								53	DYES,COLOURING MATERIALS	1	No Quantity							32128			0
S3	2009	2009	2009	2	0	2	Export	170	Colombia	COL	388	Jamaica	JAM								53	DYES,COLOURING MATERIALS	1	No Quantity							4558			0
[truncated: 3,674 more rows]
