# Supplementary material for: Core-periphery structure in sectoral international trade networks: A new approach to an old theory
Source: PLoS One. 2020 Apr 2;15(4):e0229547. doi: 10.1371/journal.pone.0229547 (PMC7117750; doi:10.1371/journal.pone.0229547)
Supplement: S7 File — (ZIP) [file pone.0229547.s007.zip › S7_File/RawData 2009/comtrade (13).csv]

Classification	Year	Period	Period Desc.	Aggregate Level	Is Leaf Code	Trade Flow Code	Trade Flow	Reporter Code	Reporter	Reporter ISO	Partner Code	Partner	Partner ISO	2nd Partner Code	2nd Partner	2nd Partner ISO	Customs Proc. Code	Customs	Mode of Transport Code	Mode of Transport	Commodity Code	Commodity	Qty Unit Code	Qty Unit	Qty	Alt Qty Unit Code	Alt Qty Unit	Alt Qty	Netweight (kg)	Gross weight (kg)	Trade Value (US$)	CIF Trade Value (US$)	FOB Trade Value (US$)	Flag
S3	2009	2009	2009	2	0	2	Export	191	Croatia	HRV	0	World	WLD								00	LIVE ANIMALS	1	No Quantity							10471804			0
S3	2009	2009	2009	2	0	2	Export	191	Croatia	HRV	40	Austria	AUT								00	LIVE ANIMALS	1	No Quantity							8848			0
S3	2009	2009	2009	2	0	2	Export	191	Croatia	HRV	56	Belgium	BEL								00	LIVE ANIMALS	1	No Quantity							373			0
S3	2009	2009	2009	2	0	2	Export	191	Croatia	HRV	70	Bosnia Herzegovina	BIH								00	LIVE ANIMALS	1	No Quantity							8208006			0
S3	2009	2009	2009	2	0	2	Export	191	Croatia	HRV	124	Canada	CAN								00	LIVE ANIMALS	1	No Quantity							1088			0
S3	2009	2009	2009	2	0	2	Export	191	Croatia	HRV	196	Cyprus	CYP								00	LIVE ANIMALS	1	No Quantity							1945			0
S3	2009	2009	2009	2	0	2	Export	191	Croatia	HRV	251	France	FRA								00	LIVE ANIMALS	1	No Quantity							1421			0
S3	2009	2009	2009	2	0	2	Export	191	Croatia	HRV	276	Germany	DEU								00	LIVE ANIMALS	1	No Quantity							5640			0
S3	2009	2009	2009	2	0	2	Export	191	Croatia	HRV	348	Hungary	HUN								00	LIVE ANIMALS	1	No Quantity							244146			0
S3	2009	2009	2009	2	0	2	Export	191	Croatia	HRV	368	Iraq	IRQ								00	LIVE ANIMALS	1	No Quantity							159413			0
S3	2009	2009	2009	2	0	2	Export	191	Croatia	HRV	381	Italy	ITA								00	LIVE ANIMALS	1	No Quantity							437796			0
S3	2009	2009	2009	2	0	2	Export	191	Croatia	HRV	499	Montenegro	MNE								00	LIVE ANIMALS	1	No Quantity							13802			0
S3	2009	2009	2009	2	0	2	Export	191	Croatia	HRV	512	Oman	OMN								00	LIVE ANIMALS	1	No Quantity							1361			0
S3	2009	2009	2009	2	0	2	Export	191	Croatia	HRV	620	Portugal	PRT								00	LIVE ANIMALS	1	No Quantity							630			0
S3	2009	2009	2009	2	0	2	Export	191	Croatia	HRV	642	Romania	ROU								00	LIVE ANIMALS	1	No Quantity							17751			0
S3	2009	2009	2009	2	0	2	Export	191	Croatia	HRV	643	Russian Federation	RUS								00	LIVE ANIMALS	1	No Quantity							292			0
S3	2009	2009	2009	2	0	2	Export	191	Croatia	HRV	688	Serbia	SRB								00	LIVE ANIMALS	1	No Quantity							1330616			0
S3	2009	2009	2009	2	0	2	Export	191	Croatia	HRV	705	Slovenia	SVN								00	LIVE ANIMALS	1	No Quantity							14153			0
S3	2009	2009	2009	2	0	2	Export	191	Croatia	HRV	710	South Africa	ZAF								00	LIVE ANIMALS	1	No Quantity							299			0
S3	2009	2009	2009	2	0	2	Export	191	Croatia	HRV	784	United Arab Emirates	ARE								00	LIVE ANIMALS	1	No Quantity							361			0
S3	2009	2009	2009	2	0	2	Export	191	Croatia	HRV	807	North Macedonia	MKD								00	LIVE ANIMALS	1	No Quantity							21785			0
S3	2009	2009	2009	2	0	2	Export	191	Croatia	HRV	826	United Kingdom	GBR								00	LIVE ANIMALS	1	No Quantity							825			0
S3	2009	2009	2009	2	0	2	Export	191	Croatia	HRV	842	USA	USA								00	LIVE ANIMALS	1	No Quantity							1253			0
S3	2009	2009	2009	2	0	2	Export	384	Côte d'Ivoire	CIV	0	World	WLD								00	LIVE ANIMALS	1	No Quantity							607328			0
S3	2009	2009	2009	2	0	2	Export	384	Côte d'Ivoire	CIV	48	Bahrain	BHR								00	LIVE ANIMALS	1	No Quantity							50353			0
S3	2009	2009	2009	2	0	2	Export	384	Côte d'Ivoire	CIV	156	China	CHN								00	LIVE ANIMALS	1	No Quantity							7069			0
S3	2009	2009	2009	2	0	2	Export	384	Côte d'Ivoire	CIV	251	France	FRA								00	LIVE ANIMALS	1	No Quantity							255			0
S3	2009	2009	2009	2	0	2	Export	384	Côte d'Ivoire	CIV	266	Gabon	GAB								00	LIVE ANIMALS	1	No Quantity							212			0
S3	2009	2009	2009	2	0	2	Export	384	Côte d'Ivoire	CIV	288	Ghana	GHA								00	LIVE ANIMALS	1	No Quantity							636			0
S3	2009	2009	2009	2	0	2	Export	384	Côte d'Ivoire	CIV	324	Guinea	GIN								00	LIVE ANIMALS	1	No Quantity							318			0
S3	2009	2009	2009	2	0	2	Export	384	Côte d'Ivoire	CIV	344	China, Hong Kong SAR	HKG								00	LIVE ANIMALS	1	No Quantity							2559			0
S3	2009	2009	2009	2	0	2	Export	384	Côte d'Ivoire	CIV	414	Kuwait	KWT								00	LIVE ANIMALS	1	No Quantity							31367			0
S3	2009	2009	2009	2	0	2	Export	384	Côte d'Ivoire	CIV	422	Lebanon	LBN								00	LIVE ANIMALS	1	No Quantity							443161			0
S3	2009	2009	2009	2	0	2	Export	384	Côte d'Ivoire	CIV	430	Liberia	LBR								00	LIVE ANIMALS	1	No Quantity							6764			0
S3	2009	2009	2009	2	0	2	Export	384	Côte d'Ivoire	CIV	688	Serbia	SRB								00	LIVE ANIMALS	1	No Quantity							106			0
S3	2009	2009	2009	2	0	2	Export	384	Côte d'Ivoire	CIV	702	Singapore	SGP								00	LIVE ANIMALS	1	No Quantity							6682			0
S3	2009	2009	2009	2	0	2	Export	384	Côte d'Ivoire	CIV	710	South Africa	ZAF								00	LIVE ANIMALS	1	No Quantity							56829			0
S3	2009	2009	2009	2	0	2	Export	384	Côte d'Ivoire	CIV	764	Thailand	THA								00	LIVE ANIMALS	1	No Quantity							956			0
S3	2009	2009	2009	2	0	2	Export	384	Côte d'Ivoire	CIV	899	Areas, nes									00	LIVE ANIMALS	1	No Quantity							61			0
S3	2009	2009	2009	2	0	2	Export	191	Croatia	HRV	0	World	WLD								01	MEAT, MEAT PREPARATIONS	1	No Quantity							87509248			0
S3	2009	2009	2009	2	0	2	Export	191	Croatia	HRV	36	Australia	AUS								01	MEAT, MEAT PREPARATIONS	1	No Quantity							1472111			0
S3	2009	2009	2009	2	0	2	Export	191	Croatia	HRV	40	Austria	AUT								01	MEAT, MEAT PREPARATIONS	1	No Quantity							8231318			0
S3	2009	2009	2009	2	0	2	Export	191	Croatia	HRV	56	Belgium	BEL								01	MEAT, MEAT PREPARATIONS	1	No Quantity							497			0
S3	2009	2009	2009	2	0	2	Export	191	Croatia	HRV	70	Bosnia Herzegovina	BIH								01	MEAT, MEAT PREPARATIONS	1	No Quantity							44667592			0
S3	2009	2009	2009	2	0	2	Export	191	Croatia	HRV	76	Brazil	BRA								01	MEAT, MEAT PREPARATIONS	1	No Quantity							61095			0
S3	2009	2009	2009	2	0	2	Export	191	Croatia	HRV	124	Canada	CAN								01	MEAT, MEAT PREPARATIONS	1	No Quantity							274909			0
S3	2009	2009	2009	2	0	2	Export	191	Croatia	HRV	156	China	CHN								01	MEAT, MEAT PREPARATIONS	1	No Quantity							38681			0
S3	2009	2009	2009	2	0	2	Export	191	Croatia	HRV	196	Cyprus	CYP								01	MEAT, MEAT PREPARATIONS	1	No Quantity							2140			0
S3	2009	2009	2009	2	0	2	Export	191	Croatia	HRV	208	Denmark	DNK								01	MEAT, MEAT PREPARATIONS	1	No Quantity							63347			0
S3	2009	2009	2009	2	0	2	Export	191	Croatia	HRV	251	France	FRA								01	MEAT, MEAT PREPARATIONS	1	No Quantity							118237			0
S3	2009	2009	2009	2	0	2	Export	191	Croatia	HRV	276	Germany	DEU								01	MEAT, MEAT PREPARATIONS	1	No Quantity							1865554			0
S3	2009	2009	2009	2	0	2	Export	191	Croatia	HRV	300	Greece	GRC								01	MEAT, MEAT PREPARATIONS	1	No Quantity							37107			0
S3	2009	2009	2009	2	0	2	Export	191	Croatia	HRV	348	Hungary	HUN								01	MEAT, MEAT PREPARATIONS	1	No Quantity							174791			0
S3	2009	2009	2009	2	0	2	Export	191	Croatia	HRV	381	Italy	ITA								01	MEAT, MEAT PREPARATIONS	1	No Quantity							8527234			0
S3	2009	2009	2009	2	0	2	Export	191	Croatia	HRV	499	Montenegro	MNE								01	MEAT, MEAT PREPARATIONS	1	No Quantity							3021305			0
S3	2009	2009	2009	2	0	2	Export	191	Croatia	HRV	528	Netherlands	NLD								01	MEAT, MEAT PREPARATIONS	1	No Quantity							148639			0
S3	2009	2009	2009	2	0	2	Export	191	Croatia	HRV	554	New Zealand	NZL								01	MEAT, MEAT PREPARATIONS	1	No Quantity							15242			0
S3	2009	2009	2009	2	0	2	Export	191	Croatia	HRV	620	Portugal	PRT								01	MEAT, MEAT PREPARATIONS	1	No Quantity							1722			0
S3	2009	2009	2009	2	0	2	Export	191	Croatia	HRV	643	Russian Federation	RUS								01	MEAT, MEAT PREPARATIONS	1	No Quantity							8558			0
S3	2009	2009	2009	2	0	2	Export	191	Croatia	HRV	688	Serbia	SRB								01	MEAT, MEAT PREPARATIONS	1	No Quantity							2539612			0
S3	2009	2009	2009	2	0	2	Export	191	Croatia	HRV	703	Slovakia	SVK								01	MEAT, MEAT PREPARATIONS	1	No Quantity							33207			0
S3	2009	2009	2009	2	0	2	Export	191	Croatia	HRV	704	Viet Nam	VNM								01	MEAT, MEAT PREPARATIONS	1	No Quantity							25571			0
S3	2009	2009	2009	2	0	2	Export	191	Croatia	HRV	705	Slovenia	SVN								01	MEAT, MEAT PREPARATIONS	1	No Quantity							6804571			0
S3	2009	2009	2009	2	0	2	Export	191	Croatia	HRV	724	Spain	ESP								01	MEAT, MEAT PREPARATIONS	1	No Quantity							92105			0
S3	2009	2009	2009	2	0	2	Export	191	Croatia	HRV	752	Sweden	SWE								01	MEAT, MEAT PREPARATIONS	1	No Quantity							1126714			0
S3	2009	2009	2009	2	0	2	Export	191	Croatia	HRV	757	Switzerland	CHE								01	MEAT, MEAT PREPARATIONS	1	No Quantity							1083353			0
S3	2009	2009	2009	2	0	2	Export	191	Croatia	HRV	760	Syria	SYR								01	MEAT, MEAT PREPARATIONS	1	No Quantity							451			0
S3	2009	2009	2009	2	0	2	Export	191	Croatia	HRV	807	North Macedonia	MKD								01	MEAT, MEAT PREPARATIONS	1	No Quantity							2039670			0
S3	2009	2009	2009	2	0	2	Export	191	Croatia	HRV	826	United Kingdom	GBR								01	MEAT, MEAT PREPARATIONS	1	No Quantity							4289791			0
S3	2009	2009	2009	2	0	2	Export	191	Croatia	HRV	842	USA	USA								01	MEAT, MEAT PREPARATIONS	1	No Quantity							744124			0
S3	2009	2009	2009	2	0	2	Export	384	Côte d'Ivoire	CIV	0	World	WLD								01	MEAT, MEAT PREPARATIONS	1	No Quantity							373991			0
S3	2009	2009	2009	2	0	2	Export	384	Côte d'Ivoire	CIV	44	Bahamas	BHS								01	MEAT, MEAT PREPARATIONS	1	No Quantity							159			0
S3	2009	2009	2009	2	0	2	Export	384	Côte d'Ivoire	CIV	120	Cameroon	CMR								01	MEAT, MEAT PREPARATIONS	1	No Quantity							2220			0
S3	2009	2009	2009	2	0	2	Export	384	Côte d'Ivoire	CIV	251	France	FRA								01	MEAT, MEAT PREPARATIONS	1	No Quantity							3633			0
S3	2009	2009	2009	2	0	2	Export	384	Côte d'Ivoire	CIV	288	Ghana	GHA								01	MEAT, MEAT PREPARATIONS	1	No Quantity							2949			0
S3	2009	2009	2009	2	0	2	Export	384	Côte d'Ivoire	CIV	300	Greece	GRC								01	MEAT, MEAT PREPARATIONS	1	No Quantity							91			0
S3	2009	2009	2009	2	0	2	Export	384	Côte d'Ivoire	CIV	324	Guinea	GIN								01	MEAT, MEAT PREPARATIONS	1	No Quantity							38973			0
S3	2009	2009	2009	2	0	2	Export	384	Côte d'Ivoire	CIV	430	Liberia	LBR								01	MEAT, MEAT PREPARATIONS	1	No Quantity							67630			0
S3	2009	2009	2009	2	0	2	Export	384	Côte d'Ivoire	CIV	466	Mali	MLI								01	MEAT, MEAT PREPARATIONS	1	No Quantity							19680			0
S3	2009	2009	2009	2	0	2	Export	384	Côte d'Ivoire	CIV	591	Panama	PAN								01	MEAT, MEAT PREPARATIONS	1	No Quantity							507			0
S3	2009	2009	2009	2	0	2	Export	384	Côte d'Ivoire	CIV	837	Bunkers									01	MEAT, MEAT PREPARATIONS	1	No Quantity							111096			0
S3	2009	2009	2009	2	0	2	Export	384	Côte d'Ivoire	CIV	842	USA	USA								01	MEAT, MEAT PREPARATIONS	1	No Quantity							4892			0
S3	2009	2009	2009	2	0	2	Export	384	Côte d'Ivoire	CIV	899	Areas, nes									01	MEAT, MEAT PREPARATIONS	1	No Quantity							122159			0
S3	2009	2009	2009	2	0	2	Export	191	Croatia	HRV	0	World	WLD								02	DAIRY PRODUCTS,BIRD EGGS	1	No Quantity							69991582			0
S3	2009	2009	2009	2	0	2	Export	191	Croatia	HRV	8	Albania	ALB								02	DAIRY PRODUCTS,BIRD EGGS	1	No Quantity							463278			0
S3	2009	2009	2009	2	0	2	Export	191	Croatia	HRV	40	Austria	AUT								02	DAIRY PRODUCTS,BIRD EGGS	1	No Quantity							290000			0
S3	2009	2009	2009	2	0	2	Export	191	Croatia	HRV	70	Bosnia Herzegovina	BIH								02	DAIRY PRODUCTS,BIRD EGGS	1	No Quantity							44883312			0
S3	2009	2009	2009	2	0	2	Export	191	Croatia	HRV	100	Bulgaria	BGR								02	DAIRY PRODUCTS,BIRD EGGS	1	No Quantity							2737872			0
S3	2009	2009	2009	2	0	2	Export	191	Croatia	HRV	203	Czechia	CZE								02	DAIRY PRODUCTS,BIRD EGGS	1	No Quantity							8253			0
S3	2009	2009	2009	2	0	2	Export	191	Croatia	HRV	233	Estonia	EST								02	DAIRY PRODUCTS,BIRD EGGS	1	No Quantity							99967			0
S3	2009	2009	2009	2	0	2	Export	191	Croatia	HRV	276	Germany	DEU								02	DAIRY PRODUCTS,BIRD EGGS	1	No Quantity							99842			0
S3	2009	2009	2009	2	0	2	Export	191	Croatia	HRV	348	Hungary	HUN								02	DAIRY PRODUCTS,BIRD EGGS	1	No Quantity							599105			0
S3	2009	2009	2009	2	0	2	Export	191	Croatia	HRV	381	Italy	ITA								02	DAIRY PRODUCTS,BIRD EGGS	1	No Quantity							4464258			0
S3	2009	2009	2009	2	0	2	Export	191	Croatia	HRV	499	Montenegro	MNE								02	DAIRY PRODUCTS,BIRD EGGS	1	No Quantity							2171773			0
S3	2009	2009	2009	2	0	2	Export	191	Croatia	HRV	528	Netherlands	NLD								02	DAIRY PRODUCTS,BIRD EGGS	1	No Quantity							207675			0
S3	2009	2009	2009	2	0	2	Export	191	Croatia	HRV	642	Romania	ROU								02	DAIRY PRODUCTS,BIRD EGGS	1	No Quantity							171405			0
S3	2009	2009	2009	2	0	2	Export	191	Croatia	HRV	688	Serbia	SRB								02	DAIRY PRODUCTS,BIRD EGGS	1	No Quantity							3582703			0
S3	2009	2009	2009	2	0	2	Export	191	Croatia	HRV	705	Slovenia	SVN								02	DAIRY PRODUCTS,BIRD EGGS	1	No Quantity							5665440			0
S3	2009	2009	2009	2	0	2	Export	191	Croatia	HRV	757	Switzerland	CHE								02	DAIRY PRODUCTS,BIRD EGGS	1	No Quantity							366			0
S3	2009	2009	2009	2	0	2	Export	191	Croatia	HRV	807	North Macedonia	MKD								02	DAIRY PRODUCTS,BIRD EGGS	1	No Quantity							4406617			0
S3	2009	2009	2009	2	0	2	Export	191	Croatia	HRV	826	United Kingdom	GBR								02	DAIRY PRODUCTS,BIRD EGGS	1	No Quantity							10282			0
S3	2009	2009	2009	2	0	2	Export	191	Croatia	HRV	842	USA	USA								02	DAIRY PRODUCTS,BIRD EGGS	1	No Quantity							129434			0
S3	2009	2009	2009	2	0	2	Export	384	Côte d'Ivoire	CIV	0	World	WLD								02	DAIRY PRODUCTS,BIRD EGGS	1	No Quantity							11789782			0
S3	2009	2009	2009	2	0	2	Export	384	Côte d'Ivoire	CIV	44	Bahamas	BHS								02	DAIRY PRODUCTS,BIRD EGGS	1	No Quantity							138			0
S3	2009	2009	2009	2	0	2	Export	384	Côte d'Ivoire	CIV	204	Benin	BEN								02	DAIRY PRODUCTS,BIRD EGGS	1	No Quantity							15915			0
S3	2009	2009	2009	2	0	2	Export	384	Côte d'Ivoire	CIV	251	France	FRA								02	DAIRY PRODUCTS,BIRD EGGS	1	No Quantity							300			0
S3	2009	2009	2009	2	0	2	Export	384	Côte d'Ivoire	CIV	288	Ghana	GHA								02	DAIRY PRODUCTS,BIRD EGGS	1	No Quantity							4277			0
S3	2009	2009	2009	2	0	2	Export	384	Côte d'Ivoire	CIV	300	Greece	GRC								02	DAIRY PRODUCTS,BIRD EGGS	1	No Quantity							112			0
S3	2009	2009	2009	2	0	2	Export	384	Côte d'Ivoire	CIV	320	Guatemala	GTM								02	DAIRY PRODUCTS,BIRD EGGS	1	No Quantity							696			0
S3	2009	2009	2009	2	0	2	Export	384	Côte d'Ivoire	CIV	324	Guinea	GIN								02	DAIRY PRODUCTS,BIRD EGGS	1	No Quantity							201360			0
S3	2009	2009	2009	2	0	2	Export	384	Côte d'Ivoire	CIV	430	Liberia	LBR								02	DAIRY PRODUCTS,BIRD EGGS	1	No Quantity							287			0
S3	2009	2009	2009	2	0	2	Export	384	Côte d'Ivoire	CIV	466	Mali	MLI								02	DAIRY PRODUCTS,BIRD EGGS	1	No Quantity							820392			0
S3	2009	2009	2009	2	0	2	Export	384	Côte d'Ivoire	CIV	586	Pakistan	PAK								02	DAIRY PRODUCTS,BIRD EGGS	1	No Quantity							9258			0
S3	2009	2009	2009	2	0	2	Export	384	Côte d'Ivoire	CIV	591	Panama	PAN								02	DAIRY PRODUCTS,BIRD EGGS	1	No Quantity							213			0
S3	2009	2009	2009	2	0	2	Export	384	Côte d'Ivoire	CIV	837	Bunkers									02	DAIRY PRODUCTS,BIRD EGGS	1	No Quantity							52974			0
S3	2009	2009	2009	2	0	2	Export	384	Côte d'Ivoire	CIV	842	USA	USA								02	DAIRY PRODUCTS,BIRD EGGS	1	No Quantity							159			0
S3	2009	2009	2009	2	0	2	Export	384	Côte d'Ivoire	CIV	854	Burkina Faso	BFA								02	DAIRY PRODUCTS,BIRD EGGS	1	No Quantity							10633341			0
S3	2009	2009	2009	2	0	2	Export	384	Côte d'Ivoire	CIV	899	Areas, nes									02	DAIRY PRODUCTS,BIRD EGGS	1	No Quantity							50360			0
S3	2009	2009	2009	2	0	2	Export	191	Croatia	HRV	0	World	WLD								03	FISH,CRUSTACEANS,MOLLUSC	1	No Quantity							164091512			0
S3	2009	2009	2009	2	0	2	Export	191	Croatia	HRV	8	Albania	ALB								03	FISH,CRUSTACEANS,MOLLUSC	1	No Quantity							3971448			0
S3	2009	2009	2009	2	0	2	Export	191	Croatia	HRV	36	Australia	AUS								03	FISH,CRUSTACEANS,MOLLUSC	1	No Quantity							98821			0
S3	2009	2009	2009	2	0	2	Export	191	Croatia	HRV	40	Austria	AUT								03	FISH,CRUSTACEANS,MOLLUSC	1	No Quantity							159563			0
S3	2009	2009	2009	2	0	2	Export	191	Croatia	HRV	70	Bosnia Herzegovina	BIH								03	FISH,CRUSTACEANS,MOLLUSC	1	No Quantity							10738731			0
S3	2009	2009	2009	2	0	2	Export	191	Croatia	HRV	124	Canada	CAN								03	FISH,CRUSTACEANS,MOLLUSC	1	No Quantity							215864			0
S3	2009	2009	2009	2	0	2	Export	191	Croatia	HRV	208	Denmark	DNK								03	FISH,CRUSTACEANS,MOLLUSC	1	No Quantity							73728			0
S3	2009	2009	2009	2	0	2	Export	191	Croatia	HRV	251	France	FRA								03	FISH,CRUSTACEANS,MOLLUSC	1	No Quantity							423599			0
S3	2009	2009	2009	2	0	2	Export	191	Croatia	HRV	276	Germany	DEU								03	FISH,CRUSTACEANS,MOLLUSC	1	No Quantity							89538			0
S3	2009	2009	2009	2	0	2	Export	191	Croatia	HRV	300	Greece	GRC								03	FISH,CRUSTACEANS,MOLLUSC	1	No Quantity							613896			0
S3	2009	2009	2009	2	0	2	Export	191	Croatia	HRV	348	Hungary	HUN								03	FISH,CRUSTACEANS,MOLLUSC	1	No Quantity							889175			0
S3	2009	2009	2009	2	0	2	Export	191	Croatia	HRV	381	Italy	ITA								03	FISH,CRUSTACEANS,MOLLUSC	1	No Quantity							53451361			0
S3	2009	2009	2009	2	0	2	Export	191	Croatia	HRV	392	Japan	JPN								03	FISH,CRUSTACEANS,MOLLUSC	1	No Quantity							58344638			0
S3	2009	2009	2009	2	0	2	Export	191	Croatia	HRV	499	Montenegro	MNE								03	FISH,CRUSTACEANS,MOLLUSC	1	No Quantity							3122185			0
S3	2009	2009	2009	2	0	2	Export	191	Croatia	HRV	504	Morocco	MAR								03	FISH,CRUSTACEANS,MOLLUSC	1	No Quantity							226000			0
S3	2009	2009	2009	2	0	2	Export	191	Croatia	HRV	528	Netherlands	NLD								03	FISH,CRUSTACEANS,MOLLUSC	1	No Quantity							644760			0
S3	2009	2009	2009	2	0	2	Export	191	Croatia	HRV	616	Poland	POL								03	FISH,CRUSTACEANS,MOLLUSC	1	No Quantity							42695			0
S3	2009	2009	2009	2	0	2	Export	191	Croatia	HRV	688	Serbia	SRB								03	FISH,CRUSTACEANS,MOLLUSC	1	No Quantity							13256853			0
S3	2009	2009	2009	2	0	2	Export	191	Croatia	HRV	699	India	IND								03	FISH,CRUSTACEANS,MOLLUSC	1	No Quantity							133478			0
S3	2009	2009	2009	2	0	2	Export	191	Croatia	HRV	703	Slovakia	SVK								03	FISH,CRUSTACEANS,MOLLUSC	1	No Quantity							299905			0
S3	2009	2009	2009	2	0	2	Export	191	Croatia	HRV	705	Slovenia	SVN								03	FISH,CRUSTACEANS,MOLLUSC	1	No Quantity							7421525			0
S3	2009	2009	2009	2	0	2	Export	191	Croatia	HRV	724	Spain	ESP								03	FISH,CRUSTACEANS,MOLLUSC	1	No Quantity							6286654			0
S3	2009	2009	2009	2	0	2	Export	191	Croatia	HRV	752	Sweden	SWE								03	FISH,CRUSTACEANS,MOLLUSC	1	No Quantity							214113			0
S3	2009	2009	2009	2	0	2	Export	191	Croatia	HRV	757	Switzerland	CHE								03	FISH,CRUSTACEANS,MOLLUSC	1	No Quantity							29280			0
S3	2009	2009	2009	2	0	2	Export	191	Croatia	HRV	788	Tunisia	TUN								03	FISH,CRUSTACEANS,MOLLUSC	1	No Quantity							197446			0
S3	2009	2009	2009	2	0	2	Export	191	Croatia	HRV	792	Turkey	TUR								03	FISH,CRUSTACEANS,MOLLUSC	1	No Quantity							1452264			0
S3	2009	2009	2009	2	0	2	Export	191	Croatia	HRV	807	North Macedonia	MKD								03	FISH,CRUSTACEANS,MOLLUSC	1	No Quantity							1469876			0
S3	2009	2009	2009	2	0	2	Export	191	Croatia	HRV	842	USA	USA								03	FISH,CRUSTACEANS,MOLLUSC	1	No Quantity							224116			0
S3	2009	2009	2009	2	0	2	Export	384	Côte d'Ivoire	CIV	0	World	WLD								03	FISH,CRUSTACEANS,MOLLUSC	1	No Quantity							170236119			0
S3	2009	2009	2009	2	0	2	Export	384	Côte d'Ivoire	CIV	44	Bahamas	BHS								03	FISH,CRUSTACEANS,MOLLUSC	1	No Quantity							115			0
S3	2009	2009	2009	2	0	2	Export	384	Côte d'Ivoire	CIV	56	Belgium	BEL								03	FISH,CRUSTACEANS,MOLLUSC	1	No Quantity							960057			0
S3	2009	2009	2009	2	0	2	Export	384	Côte d'Ivoire	CIV	120	Cameroon	CMR								03	FISH,CRUSTACEANS,MOLLUSC	1	No Quantity							240818			0
S3	2009	2009	2009	2	0	2	Export	384	Côte d'Ivoire	CIV	178	Congo	COG								03	FISH,CRUSTACEANS,MOLLUSC	1	No Quantity							25			0
S3	2009	2009	2009	2	0	2	Export	384	Côte d'Ivoire	CIV	251	France	FRA								03	FISH,CRUSTACEANS,MOLLUSC	1	No Quantity							90744962			0
S3	2009	2009	2009	2	0	2	Export	384	Côte d'Ivoire	CIV	266	Gabon	GAB								03	FISH,CRUSTACEANS,MOLLUSC	1	No Quantity							84486			0
S3	2009	2009	2009	2	0	2	Export	384	Côte d'Ivoire	CIV	276	Germany	DEU								03	FISH,CRUSTACEANS,MOLLUSC	1	No Quantity							4256737			0
S3	2009	2009	2009	2	0	2	Export	384	Côte d'Ivoire	CIV	288	Ghana	GHA								03	FISH,CRUSTACEANS,MOLLUSC	1	No Quantity							1428651			0
S3	2009	2009	2009	2	0	2	Export	384	Côte d'Ivoire	CIV	300	Greece	GRC								03	FISH,CRUSTACEANS,MOLLUSC	1	No Quantity							356			0
S3	2009	2009	2009	2	0	2	Export	384	Côte d'Ivoire	CIV	320	Guatemala	GTM								03	FISH,CRUSTACEANS,MOLLUSC	1	No Quantity							906			0
S3	2009	2009	2009	2	0	2	Export	384	Côte d'Ivoire	CIV	324	Guinea	GIN								03	FISH,CRUSTACEANS,MOLLUSC	1	No Quantity							287112			0
S3	2009	2009	2009	2	0	2	Export	384	Côte d'Ivoire	CIV	344	China, Hong Kong SAR	HKG								03	FISH,CRUSTACEANS,MOLLUSC	1	No Quantity							148			0
S3	2009	2009	2009	2	0	2	Export	384	Côte d'Ivoire	CIV	381	Italy	ITA								03	FISH,CRUSTACEANS,MOLLUSC	1	No Quantity							67287418			0
S3	2009	2009	2009	2	0	2	Export	384	Côte d'Ivoire	CIV	430	Liberia	LBR								03	FISH,CRUSTACEANS,MOLLUSC	1	No Quantity							84189			0
S3	2009	2009	2009	2	0	2	Export	384	Côte d'Ivoire	CIV	466	Mali	MLI								03	FISH,CRUSTACEANS,MOLLUSC	1	No Quantity							339360			0
S3	2009	2009	2009	2	0	2	Export	384	Côte d'Ivoire	CIV	470	Malta	MLT								03	FISH,CRUSTACEANS,MOLLUSC	1	No Quantity							83807			0
S3	2009	2009	2009	2	0	2	Export	384	Côte d'Ivoire	CIV	504	Morocco	MAR								03	FISH,CRUSTACEANS,MOLLUSC	1	No Quantity							30227			0
S3	2009	2009	2009	2	0	2	Export	384	Côte d'Ivoire	CIV	528	Netherlands	NLD								03	FISH,CRUSTACEANS,MOLLUSC	1	No Quantity							3257			0
S3	2009	2009	2009	2	0	2	Export	384	Côte d'Ivoire	CIV	566	Nigeria	NGA								03	FISH,CRUSTACEANS,MOLLUSC	1	No Quantity							305396			0
S3	2009	2009	2009	2	0	2	Export	384	Côte d'Ivoire	CIV	620	Portugal	PRT								03	FISH,CRUSTACEANS,MOLLUSC	1	No Quantity							425721			0
S3	2009	2009	2009	2	0	2	Export	384	Côte d'Ivoire	CIV	686	Senegal	SEN								03	FISH,CRUSTACEANS,MOLLUSC	1	No Quantity							9977			0
S3	2009	2009	2009	2	0	2	Export	384	Côte d'Ivoire	CIV	724	Spain	ESP								03	FISH,CRUSTACEANS,MOLLUSC	1	No Quantity							1368637			0
S3	2009	2009	2009	2	0	2	Export	384	Côte d'Ivoire	CIV	752	Sweden	SWE								03	FISH,CRUSTACEANS,MOLLUSC	1	No Quantity							64			0
S3	2009	2009	2009	2	0	2	Export	384	Côte d'Ivoire	CIV	757	Switzerland	CHE								03	FISH,CRUSTACEANS,MOLLUSC	1	No Quantity							255			0
S3	2009	2009	2009	2	0	2	Export	384	Côte d'Ivoire	CIV	768	Togo	TGO								03	FISH,CRUSTACEANS,MOLLUSC	1	No Quantity							68125			0
S3	2009	2009	2009	2	0	2	Export	384	Côte d'Ivoire	CIV	826	United Kingdom	GBR								03	FISH,CRUSTACEANS,MOLLUSC	1	No Quantity							26			0
S3	2009	2009	2009	2	0	2	Export	384	Côte d'Ivoire	CIV	837	Bunkers									03	FISH,CRUSTACEANS,MOLLUSC	1	No Quantity							52208			0
S3	2009	2009	2009	2	0	2	Export	384	Côte d'Ivoire	CIV	838	Free Zones									03	FISH,CRUSTACEANS,MOLLUSC	1	No Quantity							123866			0
S3	2009	2009	2009	2	0	2	Export	384	Côte d'Ivoire	CIV	842	USA	USA								03	FISH,CRUSTACEANS,MOLLUSC	1	No Quantity							44609			0
S3	2009	2009	2009	2	0	2	Export	384	Côte d'Ivoire	CIV	854	Burkina Faso	BFA								03	FISH,CRUSTACEANS,MOLLUSC	1	No Quantity							22536			0
S3	2009	2009	2009	2	0	2	Export	384	Côte d'Ivoire	CIV	899	Areas, nes									03	FISH,CRUSTACEANS,MOLLUSC	1	No Quantity							1982065			0
S3	2009	2009	2009	2	0	2	Export	191	Croatia	HRV	0	World	WLD								04	CEREALS,CEREAL PREPRTNS.	1	No Quantity							195996032			0
S3	2009	2009	2009	2	0	2	Export	191	Croatia	HRV	8	Albania	ALB								04	CEREALS,CEREAL PREPRTNS.	1	No Quantity							8350483			0
S3	2009	2009	2009	2	0	2	Export	191	Croatia	HRV	12	Algeria	DZA								04	CEREALS,CEREAL PREPRTNS.	1	No Quantity							1269200			0
S3	2009	2009	2009	2	0	2	Export	191	Croatia	HRV	24	Angola	AGO								04	CEREALS,CEREAL PREPRTNS.	1	No Quantity							14046			0
S3	2009	2009	2009	2	0	2	Export	191	Croatia	HRV	31	Azerbaijan	AZE								04	CEREALS,CEREAL PREPRTNS.	1	No Quantity							122603			0
S3	2009	2009	2009	2	0	2	Export	191	Croatia	HRV	36	Australia	AUS								04	CEREALS,CEREAL PREPRTNS.	1	No Quantity							827990			0
S3	2009	2009	2009	2	0	2	Export	191	Croatia	HRV	40	Austria	AUT								04	CEREALS,CEREAL PREPRTNS.	1	No Quantity							1193299			0
S3	2009	2009	2009	2	0	2	Export	191	Croatia	HRV	56	Belgium	BEL								04	CEREALS,CEREAL PREPRTNS.	1	No Quantity							542			0
S3	2009	2009	2009	2	0	2	Export	191	Croatia	HRV	70	Bosnia Herzegovina	BIH								04	CEREALS,CEREAL PREPRTNS.	1	No Quantity							47794383			0
S3	2009	2009	2009	2	0	2	Export	191	Croatia	HRV	100	Bulgaria	BGR								04	CEREALS,CEREAL PREPRTNS.	1	No Quantity							93491			0
S3	2009	2009	2009	2	0	2	Export	191	Croatia	HRV	124	Canada	CAN								04	CEREALS,CEREAL PREPRTNS.	1	No Quantity							975856			0
S3	2009	2009	2009	2	0	2	Export	191	Croatia	HRV	196	Cyprus	CYP								04	CEREALS,CEREAL PREPRTNS.	1	No Quantity							522535			0
S3	2009	2009	2009	2	0	2	Export	191	Croatia	HRV	203	Czechia	CZE								04	CEREALS,CEREAL PREPRTNS.	1	No Quantity							273718			0
S3	2009	2009	2009	2	0	2	Export	191	Croatia	HRV	208	Denmark	DNK								04	CEREALS,CEREAL PREPRTNS.	1	No Quantity							11661			0
S3	2009	2009	2009	2	0	2	Export	191	Croatia	HRV	251	France	FRA								04	CEREALS,CEREAL PREPRTNS.	1	No Quantity							623589			0
S3	2009	2009	2009	2	0	2	Export	191	Croatia	HRV	276	Germany	DEU								04	CEREALS,CEREAL PREPRTNS.	1	No Quantity							3799244			0
S3	2009	2009	2009	2	0	2	Export	191	Croatia	HRV	300	Greece	GRC								04	CEREALS,CEREAL PREPRTNS.	1	No Quantity							1685765			0
S3	2009	2009	2009	2	0	2	Export	191	Croatia	HRV	344	China, Hong Kong SAR	HKG								04	CEREALS,CEREAL PREPRTNS.	1	No Quantity							416502			0
S3	2009	2009	2009	2	0	2	Export	191	Croatia	HRV	348	Hungary	HUN								04	CEREALS,CEREAL PREPRTNS.	1	No Quantity							2494404			0
S3	2009	2009	2009	2	0	2	Export	191	Croatia	HRV	376	Israel	ISR								04	CEREALS,CEREAL PREPRTNS.	1	No Quantity							462491			0
S3	2009	2009	2009	2	0	2	Export	191	Croatia	HRV	381	Italy	ITA								04	CEREALS,CEREAL PREPRTNS.	1	No Quantity							66146945			0
S3	2009	2009	2009	2	0	2	Export	191	Croatia	HRV	392	Japan	JPN								04	CEREALS,CEREAL PREPRTNS.	1	No Quantity							3489			0
S3	2009	2009	2009	2	0	2	Export	191	Croatia	HRV	400	Jordan	JOR								04	CEREALS,CEREAL PREPRTNS.	1	No Quantity							72718			0
S3	2009	2009	2009	2	0	2	Export	191	Croatia	HRV	434	Libya	LBY								04	CEREALS,CEREAL PREPRTNS.	1	No Quantity							5539954			0
S3	2009	2009	2009	2	0	2	Export	191	Croatia	HRV	442	Luxembourg	LUX								04	CEREALS,CEREAL PREPRTNS.	1	No Quantity							1334			0
S3	2009	2009	2009	2	0	2	Export	191	Croatia	HRV	470	Malta	MLT								04	CEREALS,CEREAL PREPRTNS.	1	No Quantity							3759166			0
S3	2009	2009	2009	2	0	2	Export	191	Croatia	HRV	499	Montenegro	MNE								04	CEREALS,CEREAL PREPRTNS.	1	No Quantity							1110871			0
S3	2009	2009	2009	2	0	2	Export	191	Croatia	HRV	528	Netherlands	NLD								04	CEREALS,CEREAL PREPRTNS.	1	No Quantity							549760			0
S3	2009	2009	2009	2	0	2	Export	191	Croatia	HRV	554	New Zealand	NZL								04	CEREALS,CEREAL PREPRTNS.	1	No Quantity							304			0
S3	2009	2009	2009	2	0	2	Export	191	Croatia	HRV	616	Poland	POL								04	CEREALS,CEREAL PREPRTNS.	1	No Quantity							4652189			0
S3	2009	2009	2009	2	0	2	Export	191	Croatia	HRV	620	Portugal	PRT								04	CEREALS,CEREAL PREPRTNS.	1	No Quantity							400235			0
S3	2009	2009	2009	2	0	2	Export	191	Croatia	HRV	642	Romania	ROU								04	CEREALS,CEREAL PREPRTNS.	1	No Quantity							1611004			0
S3	2009	2009	2009	2	0	2	Export	191	Croatia	HRV	643	Russian Federation	RUS								04	CEREALS,CEREAL PREPRTNS.	1	No Quantity							193116			0
S3	2009	2009	2009	2	0	2	Export	191	Croatia	HRV	682	Saudi Arabia	SAU								04	CEREALS,CEREAL PREPRTNS.	1	No Quantity							3779636			0
S3	2009	2009	2009	2	0	2	Export	191	Croatia	HRV	688	Serbia	SRB								04	CEREALS,CEREAL PREPRTNS.	1	No Quantity							10193054			0
S3	2009	2009	2009	2	0	2	Export	191	Croatia	HRV	703	Slovakia	SVK								04	CEREALS,CEREAL PREPRTNS.	1	No Quantity							202371			0
S3	2009	2009	2009	2	0	2	Export	191	Croatia	HRV	705	Slovenia	SVN								04	CEREALS,CEREAL PREPRTNS.	1	No Quantity							11270214			0
S3	2009	2009	2009	2	0	2	Export	191	Croatia	HRV	724	Spain	ESP								04	CEREALS,CEREAL PREPRTNS.	1	No Quantity							5769103			0
S3	2009	2009	2009	2	0	2	Export	191	Croatia	HRV	736	Fmr Sudan	SDN								04	CEREALS,CEREAL PREPRTNS.	1	No Quantity							19767			0
S3	2009	2009	2009	2	0	2	Export	191	Croatia	HRV	752	Sweden	SWE								04	CEREALS,CEREAL PREPRTNS.	1	No Quantity							549392			0
S3	2009	2009	2009	2	0	2	Export	191	Croatia	HRV	757	Switzerland	CHE								04	CEREALS,CEREAL PREPRTNS.	1	No Quantity							107679			0
S3	2009	2009	2009	2	0	2	Export	191	Croatia	HRV	784	United Arab Emirates	ARE								04	CEREALS,CEREAL PREPRTNS.	1	No Quantity							14273			0
S3	2009	2009	2009	2	0	2	Export	191	Croatia	HRV	788	Tunisia	TUN								04	CEREALS,CEREAL PREPRTNS.	1	No Quantity							2531041			0
S3	2009	2009	2009	2	0	2	Export	191	Croatia	HRV	792	Turkey	TUR								04	CEREALS,CEREAL PREPRTNS.	1	No Quantity							244617			0
S3	2009	2009	2009	2	0	2	Export	191	Croatia	HRV	804	Ukraine	UKR								04	CEREALS,CEREAL PREPRTNS.	1	No Quantity							289195			0
S3	2009	2009	2009	2	0	2	Export	191	Croatia	HRV	807	North Macedonia	MKD								04	CEREALS,CEREAL PREPRTNS.	1	No Quantity							2984739			0
S3	2009	2009	2009	2	0	2	Export	191	Croatia	HRV	818	Egypt	EGY								04	CEREALS,CEREAL PREPRTNS.	1	No Quantity							46543			0
S3	2009	2009	2009	2	0	2	Export	191	Croatia	HRV	826	United Kingdom	GBR								04	CEREALS,CEREAL PREPRTNS.	1	No Quantity							123048			0
S3	2009	2009	2009	2	0	2	Export	191	Croatia	HRV	842	USA	USA								04	CEREALS,CEREAL PREPRTNS.	1	No Quantity							2898473			0
S3	2009	2009	2009	2	0	2	Export	384	Côte d'Ivoire	CIV	0	World	WLD								04	CEREALS,CEREAL PREPRTNS.	1	No Quantity							68506319			0
S3	2009	2009	2009	2	0	2	Export	384	Côte d'Ivoire	CIV	24	Angola	AGO								04	CEREALS,CEREAL PREPRTNS.	1	No Quantity							49631			0
S3	2009	2009	2009	2	0	2	Export	384	Côte d'Ivoire	CIV	44	Bahamas	BHS								04	CEREALS,CEREAL PREPRTNS.	1	No Quantity							42			0
S3	2009	2009	2009	2	0	2	Export	384	Côte d'Ivoire	CIV	120	Cameroon	CMR								04	CEREALS,CEREAL PREPRTNS.	1	No Quantity							81796			0
S3	2009	2009	2009	2	0	2	Export	384	Côte d'Ivoire	CIV	124	Canada	CAN								04	CEREALS,CEREAL PREPRTNS.	1	No Quantity							19248			0
S3	2009	2009	2009	2	0	2	Export	384	Côte d'Ivoire	CIV	132	Cabo Verde	CPV								04	CEREALS,CEREAL PREPRTNS.	1	No Quantity							602705			0
S3	2009	2009	2009	2	0	2	Export	384	Côte d'Ivoire	CIV	178	Congo	COG								04	CEREALS,CEREAL PREPRTNS.	1	No Quantity							285756			0
S3	2009	2009	2009	2	0	2	Export	384	Côte d'Ivoire	CIV	204	Benin	BEN								04	CEREALS,CEREAL PREPRTNS.	1	No Quantity							2701313			0
S3	2009	2009	2009	2	0	2	Export	384	Côte d'Ivoire	CIV	251	France	FRA								04	CEREALS,CEREAL PREPRTNS.	1	No Quantity							71651			0
S3	2009	2009	2009	2	0	2	Export	384	Côte d'Ivoire	CIV	266	Gabon	GAB								04	CEREALS,CEREAL PREPRTNS.	1	No Quantity							101947			0
S3	2009	2009	2009	2	0	2	Export	384	Côte d'Ivoire	CIV	288	Ghana	GHA								04	CEREALS,CEREAL PREPRTNS.	1	No Quantity							6632479			0
S3	2009	2009	2009	2	0	2	Export	384	Côte d'Ivoire	CIV	300	Greece	GRC								04	CEREALS,CEREAL PREPRTNS.	1	No Quantity							244			0
S3	2009	2009	2009	2	0	2	Export	384	Côte d'Ivoire	CIV	320	Guatemala	GTM								04	CEREALS,CEREAL PREPRTNS.	1	No Quantity							36			0
S3	2009	2009	2009	2	0	2	Export	384	Côte d'Ivoire	CIV	324	Guinea	GIN								04	CEREALS,CEREAL PREPRTNS.	1	No Quantity							58042			0
S3	2009	2009	2009	2	0	2	Export	384	Côte d'Ivoire	CIV	364	Iran	IRN								04	CEREALS,CEREAL PREPRTNS.	1	No Quantity							3			0
S3	2009	2009	2009	2	0	2	Export	384	Côte d'Ivoire	CIV	372	Ireland	IRL								04	CEREALS,CEREAL PREPRTNS.	1	No Quantity							275			0
S3	2009	2009	2009	2	0	2	Export	384	Côte d'Ivoire	CIV	381	Italy	ITA								04	CEREALS,CEREAL PREPRTNS.	1	No Quantity							12323			0
S3	2009	2009	2009	2	0	2	Export	384	Côte d'Ivoire	CIV	430	Liberia	LBR								04	CEREALS,CEREAL PREPRTNS.	1	No Quantity							428767			0
S3	2009	2009	2009	2	0	2	Export	384	Côte d'Ivoire	CIV	466	Mali	MLI								04	CEREALS,CEREAL PREPRTNS.	1	No Quantity							21055750			0
S3	2009	2009	2009	2	0	2	Export	384	Côte d'Ivoire	CIV	478	Mauritania	MRT								04	CEREALS,CEREAL PREPRTNS.	1	No Quantity							14380			0
S3	2009	2009	2009	2	0	2	Export	384	Côte d'Ivoire	CIV	480	Mauritius	MUS								04	CEREALS,CEREAL PREPRTNS.	1	No Quantity							5939			0
S3	2009	2009	2009	2	0	2	Export	384	Côte d'Ivoire	CIV	562	Niger	NER								04	CEREALS,CEREAL PREPRTNS.	1	No Quantity							1420238			0
S3	2009	2009	2009	2	0	2	Export	384	Côte d'Ivoire	CIV	624	Guinea-Bissau	GNB								04	CEREALS,CEREAL PREPRTNS.	1	No Quantity							2588			0
S3	2009	2009	2009	2	0	2	Export	384	Côte d'Ivoire	CIV	686	Senegal	SEN								04	CEREALS,CEREAL PREPRTNS.	1	No Quantity							1844081			0
S3	2009	2009	2009	2	0	2	Export	384	Côte d'Ivoire	CIV	752	Sweden	SWE								04	CEREALS,CEREAL PREPRTNS.	1	No Quantity							15			0
S3	2009	2009	2009	2	0	2	Export	384	Côte d'Ivoire	CIV	757	Switzerland	CHE								04	CEREALS,CEREAL PREPRTNS.	1	No Quantity							11			0
S3	2009	2009	2009	2	0	2	Export	384	Côte d'Ivoire	CIV	768	Togo	TGO								04	CEREALS,CEREAL PREPRTNS.	1	No Quantity							5370601			0
S3	2009	2009	2009	2	0	2	Export	384	Côte d'Ivoire	CIV	826	United Kingdom	GBR								04	CEREALS,CEREAL PREPRTNS.	1	No Quantity							428			0
S3	2009	2009	2009	2	0	2	Export	384	Côte d'Ivoire	CIV	834	United Rep. of Tanzania	TZA								04	CEREALS,CEREAL PREPRTNS.	1	No Quantity							3			0
S3	2009	2009	2009	2	0	2	Export	384	Côte d'Ivoire	CIV	837	Bunkers									04	CEREALS,CEREAL PREPRTNS.	1	No Quantity							62199			0
S3	2009	2009	2009	2	0	2	Export	384	Côte d'Ivoire	CIV	842	USA	USA								04	CEREALS,CEREAL PREPRTNS.	1	No Quantity							8462			0
S3	2009	2009	2009	2	0	2	Export	384	Côte d'Ivoire	CIV	854	Burkina Faso	BFA								04	CEREALS,CEREAL PREPRTNS.	1	No Quantity							27580738			0
S3	2009	2009	2009	2	0	2	Export	384	Côte d'Ivoire	CIV	894	Zambia	ZMB								04	CEREALS,CEREAL PREPRTNS.	1	No Quantity							9243			0
S3	2009	2009	2009	2	0	2	Export	384	Côte d'Ivoire	CIV	899	Areas, nes									04	CEREALS,CEREAL PREPRTNS.	1	No Quantity							85381			0
S3	2009	2009	2009	2	0	2	Export	191	Croatia	HRV	0	World	WLD								05	VEGETABLES AND FRUIT	1	No Quantity							55190999			0
S3	2009	2009	2009	2	0	2	Export	191	Croatia	HRV	8	Albania	ALB								05	VEGETABLES AND FRUIT	1	No Quantity							22449			0
S3	2009	2009	2009	2	0	2	Export	191	Croatia	HRV	32	Argentina	ARG								05	VEGETABLES AND FRUIT	1	No Quantity							1688			0
S3	2009	2009	2009	2	0	2	Export	191	Croatia	HRV	36	Australia	AUS								05	VEGETABLES AND FRUIT	1	No Quantity							536728			0
S3	2009	2009	2009	2	0	2	Export	191	Croatia	HRV	40	Austria	AUT								05	VEGETABLES AND FRUIT	1	No Quantity							1293101			0
S3	2009	2009	2009	2	0	2	Export	191	Croatia	HRV	56	Belgium	BEL								05	VEGETABLES AND FRUIT	1	No Quantity							728433			0
S3	2009	2009	2009	2	0	2	Export	191	Croatia	HRV	70	Bosnia Herzegovina	BIH								05	VEGETABLES AND FRUIT	1	No Quantity							14065318			0
S3	2009	2009	2009	2	0	2	Export	191	Croatia	HRV	100	Bulgaria	BGR								05	VEGETABLES AND FRUIT	1	No Quantity							23835			0
S3	2009	2009	2009	2	0	2	Export	191	Croatia	HRV	124	Canada	CAN								05	VEGETABLES AND FRUIT	1	No Quantity							1168925			0
S3	2009	2009	2009	2	0	2	Export	191	Croatia	HRV	203	Czechia	CZE								05	VEGETABLES AND FRUIT	1	No Quantity							535545			0
S3	2009	2009	2009	2	0	2	Export	191	Croatia	HRV	246	Finland	FIN								05	VEGETABLES AND FRUIT	1	No Quantity							159838			0
S3	2009	2009	2009	2	0	2	Export	191	Croatia	HRV	251	France	FRA								05	VEGETABLES AND FRUIT	1	No Quantity							44649			0
S3	2009	2009	2009	2	0	2	Export	191	Croatia	HRV	276	Germany	DEU								05	VEGETABLES AND FRUIT	1	No Quantity							4361771			0
S3	2009	2009	2009	2	0	2	Export	191	Croatia	HRV	300	Greece	GRC								05	VEGETABLES AND FRUIT	1	No Quantity							39080			0
S3	2009	2009	2009	2	0	2	Export	191	Croatia	HRV	348	Hungary	HUN								05	VEGETABLES AND FRUIT	1	No Quantity							302013			0
S3	2009	2009	2009	2	0	2	Export	191	Croatia	HRV	360	Indonesia	IDN								05	VEGETABLES AND FRUIT	1	No Quantity							6200			0
S3	2009	2009	2009	2	0	2	Export	191	Croatia	HRV	381	Italy	ITA								05	VEGETABLES AND FRUIT	1	No Quantity							1357611			0
S3	2009	2009	2009	2	0	2	Export	191	Croatia	HRV	392	Japan	JPN								05	VEGETABLES AND FRUIT	1	No Quantity							7188			0
S3	2009	2009	2009	2	0	2	Export	191	Croatia	HRV	442	Luxembourg	LUX								05	VEGETABLES AND FRUIT	1	No Quantity							156			0
S3	2009	2009	2009	2	0	2	Export	191	Croatia	HRV	462	Maldives	MDV								05	VEGETABLES AND FRUIT	1	No Quantity							281			0
S3	2009	2009	2009	2	0	2	Export	191	Croatia	HRV	498	Rep. of Moldova	MDA								05	VEGETABLES AND FRUIT	1	No Quantity							34522			0
S3	2009	2009	2009	2	0	2	Export	191	Croatia	HRV	499	Montenegro	MNE								05	VEGETABLES AND FRUIT	1	No Quantity							1265432			0
S3	2009	2009	2009	2	0	2	Export	191	Croatia	HRV	512	Oman	OMN								05	VEGETABLES AND FRUIT	1	No Quantity							64477			0
S3	2009	2009	2009	2	0	2	Export	191	Croatia	HRV	528	Netherlands	NLD								05	VEGETABLES AND FRUIT	1	No Quantity							575320			0
S3	2009	2009	2009	2	0	2	Export	191	Croatia	HRV	554	New Zealand	NZL								05	VEGETABLES AND FRUIT	1	No Quantity							9551			0
S3	2009	2009	2009	2	0	2	Export	191	Croatia	HRV	579	Norway	NOR								05	VEGETABLES AND FRUIT	1	No Quantity							14556			0
S3	2009	2009	2009	2	0	2	Export	191	Croatia	HRV	616	Poland	POL								05	VEGETABLES AND FRUIT	1	No Quantity							548019			0
S3	2009	2009	2009	2	0	2	Export	191	Croatia	HRV	620	Portugal	PRT								05	VEGETABLES AND FRUIT	1	No Quantity							108807			0
S3	2009	2009	2009	2	0	2	Export	191	Croatia	HRV	642	Romania	ROU								05	VEGETABLES AND FRUIT	1	No Quantity							433019			0
S3	2009	2009	2009	2	0	2	Export	191	Croatia	HRV	643	Russian Federation	RUS								05	VEGETABLES AND FRUIT	1	No Quantity							820077			0
S3	2009	2009	2009	2	0	2	Export	191	Croatia	HRV	688	Serbia	SRB								05	VEGETABLES AND FRUIT	1	No Quantity							8404061			0
S3	2009	2009	2009	2	0	2	Export	191	Croatia	HRV	703	Slovakia	SVK								05	VEGETABLES AND FRUIT	1	No Quantity							1372908			0
S3	2009	2009	2009	2	0	2	Export	191	Croatia	HRV	705	Slovenia	SVN								05	VEGETABLES AND FRUIT	1	No Quantity							10320611			0
S3	2009	2009	2009	2	0	2	Export	191	Croatia	HRV	724	Spain	ESP								05	VEGETABLES AND FRUIT	1	No Quantity							74663			0
S3	2009	2009	2009	2	0	2	Export	191	Croatia	HRV	752	Sweden	SWE								05	VEGETABLES AND FRUIT	1	No Quantity							1043240			0
S3	2009	2009	2009	2	0	2	Export	191	Croatia	HRV	757	Switzerland	CHE								05	VEGETABLES AND FRUIT	1	No Quantity							324339			0
S3	2009	2009	2009	2	0	2	Export	191	Croatia	HRV	792	Turkey	TUR								05	VEGETABLES AND FRUIT	1	No Quantity							212537			0
S3	2009	2009	2009	2	0	2	Export	191	Croatia	HRV	807	North Macedonia	MKD								05	VEGETABLES AND FRUIT	1	No Quantity							1480309			0
S3	2009	2009	2009	2	0	2	Export	191	Croatia	HRV	826	United Kingdom	GBR								05	VEGETABLES AND FRUIT	1	No Quantity							801718			0
S3	2009	2009	2009	2	0	2	Export	191	Croatia	HRV	842	USA	USA								05	VEGETABLES AND FRUIT	1	No Quantity							2628024			0
S3	2009	2009	2009	2	0	2	Export	384	Côte d'Ivoire	CIV	0	World	WLD								05	VEGETABLES AND FRUIT	1	No Quantity							335283395			0
S3	2009	2009	2009	2	0	2	Export	384	Côte d'Ivoire	CIV	12	Algeria	DZA								05	VEGETABLES AND FRUIT	1	No Quantity							60799			0
S3	2009	2009	2009	2	0	2	Export	384	Côte d'Ivoire	CIV	44	Bahamas	BHS								05	VEGETABLES AND FRUIT	1	No Quantity							11502			0
S3	2009	2009	2009	2	0	2	Export	384	Côte d'Ivoire	CIV	56	Belgium	BEL								05	VEGETABLES AND FRUIT	1	No Quantity							32446274			0
S3	2009	2009	2009	2	0	2	Export	384	Côte d'Ivoire	CIV	104	Myanmar	MMR								05	VEGETABLES AND FRUIT	1	No Quantity							47332			0
S3	2009	2009	2009	2	0	2	Export	384	Côte d'Ivoire	CIV	120	Cameroon	CMR								05	VEGETABLES AND FRUIT	1	No Quantity							1989646			0
S3	2009	2009	2009	2	0	2	Export	384	Côte d'Ivoire	CIV	124	Canada	CAN								05	VEGETABLES AND FRUIT	1	No Quantity							876751			0
S3	2009	2009	2009	2	0	2	Export	384	Côte d'Ivoire	CIV	144	Sri Lanka	LKA								05	VEGETABLES AND FRUIT	1	No Quantity							104836			0
S3	2009	2009	2009	2	0	2	Export	384	Côte d'Ivoire	CIV	156	China	CHN								05	VEGETABLES AND FRUIT	1	No Quantity							102886			0
S3	2009	2009	2009	2	0	2	Export	384	Côte d'Ivoire	CIV	178	Congo	COG								05	VEGETABLES AND FRUIT	1	No Quantity							35661			0
S3	2009	2009	2009	2	0	2	Export	384	Côte d'Ivoire	CIV	180	Dem. Rep. of the Congo	COD								05	VEGETABLES AND FRUIT	1	No Quantity							4075			0
S3	2009	2009	2009	2	0	2	Export	384	Côte d'Ivoire	CIV	204	Benin	BEN								05	VEGETABLES AND FRUIT	1	No Quantity							95225			0
S3	2009	2009	2009	2	0	2	Export	384	Côte d'Ivoire	CIV	208	Denmark	DNK								05	VEGETABLES AND FRUIT	1	No Quantity							40824			0
S3	2009	2009	2009	2	0	2	Export	384	Côte d'Ivoire	CIV	251	France	FRA								05	VEGETABLES AND FRUIT	1	No Quantity							73728915			0
S3	2009	2009	2009	2	0	2	Export	384	Côte d'Ivoire	CIV	266	Gabon	GAB								05	VEGETABLES AND FRUIT	1	No Quantity							146913			0
S3	2009	2009	2009	2	0	2	Export	384	Côte d'Ivoire	CIV	270	Gambia	GMB								05	VEGETABLES AND FRUIT	1	No Quantity							8134			0
S3	2009	2009	2009	2	0	2	Export	384	Côte d'Ivoire	CIV	276	Germany	DEU								05	VEGETABLES AND FRUIT	1	No Quantity							237905			0
S3	2009	2009	2009	2	0	2	Export	384	Côte d'Ivoire	CIV	288	Ghana	GHA								05	VEGETABLES AND FRUIT	1	No Quantity							391246			0
S3	2009	2009	2009	2	0	2	Export	384	Côte d'Ivoire	CIV	292	Gibraltar	GIB								05	VEGETABLES AND FRUIT	1	No Quantity							169839			0
S3	2009	2009	2009	2	0	2	Export	384	Côte d'Ivoire	CIV	300	Greece	GRC								05	VEGETABLES AND FRUIT	1	No Quantity							1002			0
S3	2009	2009	2009	2	0	2	Export	384	Côte d'Ivoire	CIV	320	Guatemala	GTM								05	VEGETABLES AND FRUIT	1	No Quantity							1364			0
S3	2009	2009	2009	2	0	2	Export	384	Côte d'Ivoire	CIV	324	Guinea	GIN								05	VEGETABLES AND FRUIT	1	No Quantity							319769			0
S3	2009	2009	2009	2	0	2	Export	384	Côte d'Ivoire	CIV	360	Indonesia	IDN								05	VEGETABLES AND FRUIT	1	No Quantity							412419			0
S3	2009	2009	2009	2	0	2	Export	384	Côte d'Ivoire	CIV	364	Iran	IRN								05	VEGETABLES AND FRUIT	1	No Quantity							74			0
S3	2009	2009	2009	2	0	2	Export	384	Côte d'Ivoire	CIV	372	Ireland	IRL								05	VEGETABLES AND FRUIT	1	No Quantity							106			0
S3	2009	2009	2009	2	0	2	Export	384	Côte d'Ivoire	CIV	376	Israel	ISR								05	VEGETABLES AND FRUIT	1	No Quantity							104063			0
S3	2009	2009	2009	2	0	2	Export	384	Côte d'Ivoire	CIV	381	Italy	ITA								05	VEGETABLES AND FRUIT	1	No Quantity							506395			0
S3	2009	2009	2009	2	0	2	Export	384	Côte d'Ivoire	CIV	388	Jamaica	JAM								05	VEGETABLES AND FRUIT	1	No Quantity							33745			0
S3	2009	2009	2009	2	0	2	Export	384	Côte d'Ivoire	CIV	404	Kenya	KEN								05	VEGETABLES AND FRUIT	1	No Quantity							24179			0
S3	2009	2009	2009	2	0	2	Export	384	Côte d'Ivoire	CIV	422	Lebanon	LBN								05	VEGETABLES AND FRUIT	1	No Quantity							14760			0
S3	2009	2009	2009	2	0	2	Export	384	Côte d'Ivoire	CIV	430	Liberia	LBR								05	VEGETABLES AND FRUIT	1	No Quantity							36872			0
S3	2009	2009	2009	2	0	2	Export	384	Côte d'Ivoire	CIV	434	Libya	LBY								05	VEGETABLES AND FRUIT	1	No Quantity							11467			0
S3	2009	2009	2009	2	0	2	Export	384	Côte d'Ivoire	CIV	466	Mali	MLI								05	VEGETABLES AND FRUIT	1	No Quantity							1392193			0
S3	2009	2009	2009	2	0	2	Export	384	Côte d'Ivoire	CIV	478	Mauritania	MRT								05	VEGETABLES AND FRUIT	1	No Quantity							1861016			0
S3	2009	2009	2009	2	0	2	Export	384	Côte d'Ivoire	CIV	504	Morocco	MAR								05	VEGETABLES AND FRUIT	1	No Quantity							1726867			0
S3	2009	2009	2009	2	0	2	Export	384	Côte d'Ivoire	CIV	528	Netherlands	NLD								05	VEGETABLES AND FRUIT	1	No Quantity							1054914			0
S3	2009	2009	2009	2	0	2	Export	384	Côte d'Ivoire	CIV	562	Niger	NER								05	VEGETABLES AND FRUIT	1	No Quantity							128233			0
S3	2009	2009	2009	2	0	2	Export	384	Côte d'Ivoire	CIV	566	Nigeria	NGA								05	VEGETABLES AND FRUIT	1	No Quantity							993908			0
S3	2009	2009	2009	2	0	2	Export	384	Côte d'Ivoire	CIV	591	Panama	PAN								05	VEGETABLES AND FRUIT	1	No Quantity							91947			0
S3	2009	2009	2009	2	0	2	Export	384	Côte d'Ivoire	CIV	616	Poland	POL								05	VEGETABLES AND FRUIT	1	No Quantity							9460			0
S3	2009	2009	2009	2	0	2	Export	384	Côte d'Ivoire	CIV	620	Portugal	PRT								05	VEGETABLES AND FRUIT	1	No Quantity							100830			0
S3	2009	2009	2009	2	0	2	Export	384	Côte d'Ivoire	CIV	686	Senegal	SEN								05	VEGETABLES AND FRUIT	1	No Quantity							10548490			0
S3	2009	2009	2009	2	0	2	Export	384	Côte d'Ivoire	CIV	699	India	IND								05	VEGETABLES AND FRUIT	1	No Quantity							119737538			0
S3	2009	2009	2009	2	0	2	Export	384	Côte d'Ivoire	CIV	702	Singapore	SGP								05	VEGETABLES AND FRUIT	1	No Quantity							214326			0
S3	2009	2009	2009	2	0	2	Export	384	Côte d'Ivoire	CIV	704	Viet Nam	VNM								05	VEGETABLES AND FRUIT	1	No Quantity							49843715			0
S3	2009	2009	2009	2	0	2	Export	384	Côte d'Ivoire	CIV	710	South Africa	ZAF								05	VEGETABLES AND FRUIT	1	No Quantity							36488			0
S3	2009	2009	2009	2	0	2	Export	384	Côte d'Ivoire	CIV	724	Spain	ESP								05	VEGETABLES AND FRUIT	1	No Quantity							2347108			0
S3	2009	2009	2009	2	0	2	Export	384	Côte d'Ivoire	CIV	752	Sweden	SWE								05	VEGETABLES AND FRUIT	1	No Quantity							65793			0
S3	2009	2009	2009	2	0	2	Export	384	Côte d'Ivoire	CIV	757	Switzerland	CHE								05	VEGETABLES AND FRUIT	1	No Quantity							2199			0
S3	2009	2009	2009	2	0	2	Export	384	Côte d'Ivoire	CIV	768	Togo	TGO								05	VEGETABLES AND FRUIT	1	No Quantity							32326			0
S3	2009	2009	2009	2	0	2	Export	384	Côte d'Ivoire	CIV	784	United Arab Emirates	ARE								05	VEGETABLES AND FRUIT	1	No Quantity							776			0
S3	2009	2009	2009	2	0	2	Export	384	Côte d'Ivoire	CIV	788	Tunisia	TUN								05	VEGETABLES AND FRUIT	1	No Quantity							144926			0
S3	2009	2009	2009	2	0	2	Export	384	Côte d'Ivoire	CIV	818	Egypt	EGY								05	VEGETABLES AND FRUIT	1	No Quantity							2545			0
S3	2009	2009	2009	2	0	2	Export	384	Côte d'Ivoire	CIV	826	United Kingdom	GBR								05	VEGETABLES AND FRUIT	1	No Quantity							24762295			0
S3	2009	2009	2009	2	0	2	Export	384	Côte d'Ivoire	CIV	834	United Rep. of Tanzania	TZA								05	VEGETABLES AND FRUIT	1	No Quantity							103			0
S3	2009	2009	2009	2	0	2	Export	384	Côte d'Ivoire	CIV	837	Bunkers									05	VEGETABLES AND FRUIT	1	No Quantity							396407			0
S3	2009	2009	2009	2	0	2	Export	384	Côte d'Ivoire	CIV	842	USA	USA								05	VEGETABLES AND FRUIT	1	No Quantity							2475413			0
S3	2009	2009	2009	2	0	2	Export	384	Côte d'Ivoire	CIV	854	Burkina Faso	BFA								05	VEGETABLES AND FRUIT	1	No Quantity							4798718			0
S3	2009	2009	2009	2	0	2	Export	384	Côte d'Ivoire	CIV	899	Areas, nes									05	VEGETABLES AND FRUIT	1	No Quantity							549887			0
S3	2009	2009	2009	2	0	2	Export	191	Croatia	HRV	0	World	WLD								06	SUGAR,SUGR.PREPTNS,HONEY	1	No Quantity							140610096			0
S3	2009	2009	2009	2	0	2	Export	191	Croatia	HRV	8	Albania	ALB								06	SUGAR,SUGR.PREPTNS,HONEY	1	No Quantity							18531			0
S3	2009	2009	2009	2	0	2	Export	191	Croatia	HRV	36	Australia	AUS								06	SUGAR,SUGR.PREPTNS,HONEY	1	No Quantity							124512			0
S3	2009	2009	2009	2	0	2	Export	191	Croatia	HRV	40	Austria	AUT								06	SUGAR,SUGR.PREPTNS,HONEY	1	No Quantity							3934497			0
S3	2009	2009	2009	2	0	2	Export	191	Croatia	HRV	51	Armenia	ARM								06	SUGAR,SUGR.PREPTNS,HONEY	1	No Quantity							1396			0
S3	2009	2009	2009	2	0	2	Export	191	Croatia	HRV	56	Belgium	BEL								06	SUGAR,SUGR.PREPTNS,HONEY	1	No Quantity							45346			0
S3	2009	2009	2009	2	0	2	Export	191	Croatia	HRV	70	Bosnia Herzegovina	BIH								06	SUGAR,SUGR.PREPTNS,HONEY	1	No Quantity							8030519			0
S3	2009	2009	2009	2	0	2	Export	191	Croatia	HRV	100	Bulgaria	BGR								06	SUGAR,SUGR.PREPTNS,HONEY	1	No Quantity							151425			0
S3	2009	2009	2009	2	0	2	Export	191	Croatia	HRV	124	Canada	CAN								06	SUGAR,SUGR.PREPTNS,HONEY	1	No Quantity							200554			0
S3	2009	2009	2009	2	0	2	Export	191	Croatia	HRV	203	Czechia	CZE								06	SUGAR,SUGR.PREPTNS,HONEY	1	No Quantity							5399609			0
S3	2009	2009	2009	2	0	2	Export	191	Croatia	HRV	251	France	FRA								06	SUGAR,SUGR.PREPTNS,HONEY	1	No Quantity							5843			0
S3	2009	2009	2009	2	0	2	Export	191	Croatia	HRV	276	Germany	DEU								06	SUGAR,SUGR.PREPTNS,HONEY	1	No Quantity							2362859			0
S3	2009	2009	2009	2	0	2	Export	191	Croatia	HRV	300	Greece	GRC								06	SUGAR,SUGR.PREPTNS,HONEY	1	No Quantity							2213706			0
S3	2009	2009	2009	2	0	2	Export	191	Croatia	HRV	348	Hungary	HUN								06	SUGAR,SUGR.PREPTNS,HONEY	1	No Quantity							20896308			0
S3	2009	2009	2009	2	0	2	Export	191	Croatia	HRV	381	Italy	ITA								06	SUGAR,SUGR.PREPTNS,HONEY	1	No Quantity							15096596			0
S3	2009	2009	2009	2	0	2	Export	191	Croatia	HRV	499	Montenegro	MNE								06	SUGAR,SUGR.PREPTNS,HONEY	1	No Quantity							680360			0
S3	2009	2009	2009	2	0	2	Export	191	Croatia	HRV	528	Netherlands	NLD								06	SUGAR,SUGR.PREPTNS,HONEY	1	No Quantity							12731			0
S3	2009	2009	2009	2	0	2	Export	191	Croatia	HRV	579	Norway	NOR								06	SUGAR,SUGR.PREPTNS,HONEY	1	No Quantity							289642			0
S3	2009	2009	2009	2	0	2	Export	191	Croatia	HRV	616	Poland	POL								06	SUGAR,SUGR.PREPTNS,HONEY	1	No Quantity							2162575			0
S3	2009	2009	2009	2	0	2	Export	191	Croatia	HRV	642	Romania	ROU								06	SUGAR,SUGR.PREPTNS,HONEY	1	No Quantity							26462848			0
S3	2009	2009	2009	2	0	2	Export	191	Croatia	HRV	643	Russian Federation	RUS								06	SUGAR,SUGR.PREPTNS,HONEY	1	No Quantity							2078			0
S3	2009	2009	2009	2	0	2	Export	191	Croatia	HRV	688	Serbia	SRB								06	SUGAR,SUGR.PREPTNS,HONEY	1	No Quantity							2869422			0
S3	2009	2009	2009	2	0	2	Export	191	Croatia	HRV	699	India	IND								06	SUGAR,SUGR.PREPTNS,HONEY	1	No Quantity							7861			0
S3	2009	2009	2009	2	0	2	Export	191	Croatia	HRV	703	Slovakia	SVK								06	SUGAR,SUGR.PREPTNS,HONEY	1	No Quantity							11170288			0
S3	2009	2009	2009	2	0	2	Export	191	Croatia	HRV	705	Slovenia	SVN								06	SUGAR,SUGR.PREPTNS,HONEY	1	No Quantity							35310018			0
S3	2009	2009	2009	2	0	2	Export	191	Croatia	HRV	752	Sweden	SWE								06	SUGAR,SUGR.PREPTNS,HONEY	1	No Quantity							95387			0
S3	2009	2009	2009	2	0	2	Export	191	Croatia	HRV	757	Switzerland	CHE								06	SUGAR,SUGR.PREPTNS,HONEY	1	No Quantity							71593			0
S3	2009	2009	2009	2	0	2	Export	191	Croatia	HRV	807	North Macedonia	MKD								06	SUGAR,SUGR.PREPTNS,HONEY	1	No Quantity							1499350			0
S3	2009	2009	2009	2	0	2	Export	191	Croatia	HRV	826	United Kingdom	GBR								06	SUGAR,SUGR.PREPTNS,HONEY	1	No Quantity							1261596			0
S3	2009	2009	2009	2	0	2	Export	191	Croatia	HRV	842	USA	USA								06	SUGAR,SUGR.PREPTNS,HONEY	1	No Quantity							232646			0
S3	2009	2009	2009	2	0	2	Export	384	Côte d'Ivoire	CIV	0	World	WLD								06	SUGAR,SUGR.PREPTNS,HONEY	1	No Quantity							17146878			0
S3	2009	2009	2009	2	0	2	Export	384	Côte d'Ivoire	CIV	24	Angola	AGO								06	SUGAR,SUGR.PREPTNS,HONEY	1	No Quantity							105375			0
S3	2009	2009	2009	2	0	2	Export	384	Côte d'Ivoire	CIV	44	Bahamas	BHS								06	SUGAR,SUGR.PREPTNS,HONEY	1	No Quantity							3			0
S3	2009	2009	2009	2	0	2	Export	384	Côte d'Ivoire	CIV	56	Belgium	BEL								06	SUGAR,SUGR.PREPTNS,HONEY	1	No Quantity							2892			0
S3	2009	2009	2009	2	0	2	Export	384	Côte d'Ivoire	CIV	120	Cameroon	CMR								06	SUGAR,SUGR.PREPTNS,HONEY	1	No Quantity							353730			0
S3	2009	2009	2009	2	0	2	Export	384	Côte d'Ivoire	CIV	178	Congo	COG								06	SUGAR,SUGR.PREPTNS,HONEY	1	No Quantity							1112990			0
S3	2009	2009	2009	2	0	2	Export	384	Côte d'Ivoire	CIV	180	Dem. Rep. of the Congo	COD								06	SUGAR,SUGR.PREPTNS,HONEY	1	No Quantity							1147			0
S3	2009	2009	2009	2	0	2	Export	384	Côte d'Ivoire	CIV	204	Benin	BEN								06	SUGAR,SUGR.PREPTNS,HONEY	1	No Quantity							50157			0
S3	2009	2009	2009	2	0	2	Export	384	Côte d'Ivoire	CIV	251	France	FRA								06	SUGAR,SUGR.PREPTNS,HONEY	1	No Quantity							1884617			0
S3	2009	2009	2009	2	0	2	Export	384	Côte d'Ivoire	CIV	266	Gabon	GAB								06	SUGAR,SUGR.PREPTNS,HONEY	1	No Quantity							191276			0
S3	2009	2009	2009	2	0	2	Export	384	Côte d'Ivoire	CIV	270	Gambia	GMB								06	SUGAR,SUGR.PREPTNS,HONEY	1	No Quantity							580749			0
S3	2009	2009	2009	2	0	2	Export	384	Côte d'Ivoire	CIV	288	Ghana	GHA								06	SUGAR,SUGR.PREPTNS,HONEY	1	No Quantity							1890087			0
S3	2009	2009	2009	2	0	2	Export	384	Côte d'Ivoire	CIV	324	Guinea	GIN								06	SUGAR,SUGR.PREPTNS,HONEY	1	No Quantity							1540190			0
S3	2009	2009	2009	2	0	2	Export	384	Côte d'Ivoire	CIV	381	Italy	ITA								06	SUGAR,SUGR.PREPTNS,HONEY	1	No Quantity							30720			0
S3	2009	2009	2009	2	0	2	Export	384	Côte d'Ivoire	CIV	404	Kenya	KEN								06	SUGAR,SUGR.PREPTNS,HONEY	1	No Quantity							7857			0
S3	2009	2009	2009	2	0	2	Export	384	Côte d'Ivoire	CIV	430	Liberia	LBR								06	SUGAR,SUGR.PREPTNS,HONEY	1	No Quantity							32			0
S3	2009	2009	2009	2	0	2	Export	384	Côte d'Ivoire	CIV	466	Mali	MLI								06	SUGAR,SUGR.PREPTNS,HONEY	1	No Quantity							268778			0
S3	2009	2009	2009	2	0	2	Export	384	Côte d'Ivoire	CIV	478	Mauritania	MRT								06	SUGAR,SUGR.PREPTNS,HONEY	1	No Quantity							427827			0
S3	2009	2009	2009	2	0	2	Export	384	Côte d'Ivoire	CIV	504	Morocco	MAR								06	SUGAR,SUGR.PREPTNS,HONEY	1	No Quantity							724			0
S3	2009	2009	2009	2	0	2	Export	384	Côte d'Ivoire	CIV	528	Netherlands	NLD								06	SUGAR,SUGR.PREPTNS,HONEY	1	No Quantity							438			0
S3	2009	2009	2009	2	0	2	Export	384	Côte d'Ivoire	CIV	562	Niger	NER								06	SUGAR,SUGR.PREPTNS,HONEY	1	No Quantity							109698			0
S3	2009	2009	2009	2	0	2	Export	384	Côte d'Ivoire	CIV	566	Nigeria	NGA								06	SUGAR,SUGR.PREPTNS,HONEY	1	No Quantity							4495			0
S3	2009	2009	2009	2	0	2	Export	384	Côte d'Ivoire	CIV	591	Panama	PAN								06	SUGAR,SUGR.PREPTNS,HONEY	1	No Quantity							131			0
S3	2009	2009	2009	2	0	2	Export	384	Côte d'Ivoire	CIV	624	Guinea-Bissau	GNB								06	SUGAR,SUGR.PREPTNS,HONEY	1	No Quantity							2			0
S3	2009	2009	2009	2	0	2	Export	384	Côte d'Ivoire	CIV	686	Senegal	SEN								06	SUGAR,SUGR.PREPTNS,HONEY	1	No Quantity							2122822			0
S3	2009	2009	2009	2	0	2	Export	384	Côte d'Ivoire	CIV	694	Sierra Leone	SLE								06	SUGAR,SUGR.PREPTNS,HONEY	1	No Quantity							288028			0
S3	2009	2009	2009	2	0	2	Export	384	Côte d'Ivoire	CIV	768	Togo	TGO								06	SUGAR,SUGR.PREPTNS,HONEY	1	No Quantity							184378			0
S3	2009	2009	2009	2	0	2	Export	384	Côte d'Ivoire	CIV	837	Bunkers									06	SUGAR,SUGR.PREPTNS,HONEY	1	No Quantity							9082			0
S3	2009	2009	2009	2	0	2	Export	384	Côte d'Ivoire	CIV	842	USA	USA								06	SUGAR,SUGR.PREPTNS,HONEY	1	No Quantity							4288			0
S3	2009	2009	2009	2	0	2	Export	384	Côte d'Ivoire	CIV	854	Burkina Faso	BFA								06	SUGAR,SUGR.PREPTNS,HONEY	1	No Quantity							5959551			0
S3	2009	2009	2009	2	0	2	Export	384	Côte d'Ivoire	CIV	894	Zambia	ZMB								06	SUGAR,SUGR.PREPTNS,HONEY	1	No Quantity							4807			0
S3	2009	2009	2009	2	0	2	Export	384	Côte d'Ivoire	CIV	899	Areas, nes									06	SUGAR,SUGR.PREPTNS,HONEY	1	No Quantity							10010			0
S3	2009	2009	2009	2	0	2	Export	191	Croatia	HRV	0	World	WLD								07	COFFEE,TEA,COCOA,SPICES	1	No Quantity							70331641			0
S3	2009	2009	2009	2	0	2	Export	191	Croatia	HRV	8	Albania	ALB								07	COFFEE,TEA,COCOA,SPICES	1	No Quantity							486258			0
S3	2009	2009	2009	2	0	2	Export	191	Croatia	HRV	31	Azerbaijan	AZE								07	COFFEE,TEA,COCOA,SPICES	1	No Quantity							100438			0
S3	2009	2009	2009	2	0	2	Export	191	Croatia	HRV	32	Argentina	ARG								07	COFFEE,TEA,COCOA,SPICES	1	No Quantity							2998			0
S3	2009	2009	2009	2	0	2	Export	191	Croatia	HRV	36	Australia	AUS								07	COFFEE,TEA,COCOA,SPICES	1	No Quantity							643227			0
S3	2009	2009	2009	2	0	2	Export	191	Croatia	HRV	40	Austria	AUT								07	COFFEE,TEA,COCOA,SPICES	1	No Quantity							3838643			0
S3	2009	2009	2009	2	0	2	Export	191	Croatia	HRV	56	Belgium	BEL								07	COFFEE,TEA,COCOA,SPICES	1	No Quantity							14901			0
S3	2009	2009	2009	2	0	2	Export	191	Croatia	HRV	70	Bosnia Herzegovina	BIH								07	COFFEE,TEA,COCOA,SPICES	1	No Quantity							28829276			0
S3	2009	2009	2009	2	0	2	Export	191	Croatia	HRV	100	Bulgaria	BGR								07	COFFEE,TEA,COCOA,SPICES	1	No Quantity							2041			0
S3	2009	2009	2009	2	0	2	Export	191	Croatia	HRV	124	Canada	CAN								07	COFFEE,TEA,COCOA,SPICES	1	No Quantity							735566			0
S3	2009	2009	2009	2	0	2	Export	191	Croatia	HRV	203	Czechia	CZE								07	COFFEE,TEA,COCOA,SPICES	1	No Quantity							1223427			0
S3	2009	2009	2009	2	0	2	Export	191	Croatia	HRV	251	France	FRA								07	COFFEE,TEA,COCOA,SPICES	1	No Quantity							67328			0
S3	2009	2009	2009	2	0	2	Export	191	Croatia	HRV	276	Germany	DEU								07	COFFEE,TEA,COCOA,SPICES	1	No Quantity							838244			0
S3	2009	2009	2009	2	0	2	Export	191	Croatia	HRV	348	Hungary	HUN								07	COFFEE,TEA,COCOA,SPICES	1	No Quantity							235623			0
S3	2009	2009	2009	2	0	2	Export	191	Croatia	HRV	376	Israel	ISR								07	COFFEE,TEA,COCOA,SPICES	1	No Quantity							23373			0
S3	2009	2009	2009	2	0	2	Export	191	Croatia	HRV	381	Italy	ITA								07	COFFEE,TEA,COCOA,SPICES	1	No Quantity							43695			0
S3	2009	2009	2009	2	0	2	Export	191	Croatia	HRV	392	Japan	JPN								07	COFFEE,TEA,COCOA,SPICES	1	No Quantity							28720			0
S3	2009	2009	2009	2	0	2	Export	191	Croatia	HRV	400	Jordan	JOR								07	COFFEE,TEA,COCOA,SPICES	1	No Quantity							168363			0
S3	2009	2009	2009	2	0	2	Export	191	Croatia	HRV	442	Luxembourg	LUX								07	COFFEE,TEA,COCOA,SPICES	1	No Quantity							3001			0
S3	2009	2009	2009	2	0	2	Export	191	Croatia	HRV	470	Malta	MLT								07	COFFEE,TEA,COCOA,SPICES	1	No Quantity							331317			0
S3	2009	2009	2009	2	0	2	Export	191	Croatia	HRV	499	Montenegro	MNE								07	COFFEE,TEA,COCOA,SPICES	1	No Quantity							2382331			0
S3	2009	2009	2009	2	0	2	Export	191	Croatia	HRV	528	Netherlands	NLD								07	COFFEE,TEA,COCOA,SPICES	1	No Quantity							104645			0
S3	2009	2009	2009	2	0	2	Export	191	Croatia	HRV	554	New Zealand	NZL								07	COFFEE,TEA,COCOA,SPICES	1	No Quantity							2796			0
S3	2009	2009	2009	2	0	2	Export	191	Croatia	HRV	616	Poland	POL								07	COFFEE,TEA,COCOA,SPICES	1	No Quantity							76316			0
S3	2009	2009	2009	2	0	2	Export	191	Croatia	HRV	643	Russian Federation	RUS								07	COFFEE,TEA,COCOA,SPICES	1	No Quantity							62370			0
S3	2009	2009	2009	2	0	2	Export	191	Croatia	HRV	688	Serbia	SRB								07	COFFEE,TEA,COCOA,SPICES	1	No Quantity							10925445			0
S3	2009	2009	2009	2	0	2	Export	191	Croatia	HRV	703	Slovakia	SVK								07	COFFEE,TEA,COCOA,SPICES	1	No Quantity							920369			0
S3	2009	2009	2009	2	0	2	Export	191	Croatia	HRV	705	Slovenia	SVN								07	COFFEE,TEA,COCOA,SPICES	1	No Quantity							9666413			0
S3	2009	2009	2009	2	0	2	Export	191	Croatia	HRV	724	Spain	ESP								07	COFFEE,TEA,COCOA,SPICES	1	No Quantity							86628			0
S3	2009	2009	2009	2	0	2	Export	191	Croatia	HRV	736	Fmr Sudan	SDN								07	COFFEE,TEA,COCOA,SPICES	1	No Quantity							21022			0
S3	2009	2009	2009	2	0	2	Export	191	Croatia	HRV	752	Sweden	SWE								07	COFFEE,TEA,COCOA,SPICES	1	No Quantity							269983			0
S3	2009	2009	2009	2	0	2	Export	191	Croatia	HRV	757	Switzerland	CHE								07	COFFEE,TEA,COCOA,SPICES	1	No Quantity							445864			0
S3	2009	2009	2009	2	0	2	Export	191	Croatia	HRV	760	Syria	SYR								07	COFFEE,TEA,COCOA,SPICES	1	No Quantity							1719			0
S3	2009	2009	2009	2	0	2	Export	191	Croatia	HRV	792	Turkey	TUR								07	COFFEE,TEA,COCOA,SPICES	1	No Quantity							4984			0
S3	2009	2009	2009	2	0	2	Export	191	Croatia	HRV	807	North Macedonia	MKD								07	COFFEE,TEA,COCOA,SPICES	1	No Quantity							5743292			0
S3	2009	2009	2009	2	0	2	Export	191	Croatia	HRV	826	United Kingdom	GBR								07	COFFEE,TEA,COCOA,SPICES	1	No Quantity							54772			0
S3	2009	2009	2009	2	0	2	Export	191	Croatia	HRV	842	USA	USA								07	COFFEE,TEA,COCOA,SPICES	1	No Quantity							1946253			0
S3	2009	2009	2009	2	0	2	Export	384	Côte d'Ivoire	CIV	0	World	WLD								07	COFFEE,TEA,COCOA,SPICES	1	No Quantity							3944506405			0
S3	2009	2009	2009	2	0	2	Export	384	Côte d'Ivoire	CIV	12	Algeria	DZA								07	COFFEE,TEA,COCOA,SPICES	1	No Quantity							96102650			0
S3	2009	2009	2009	2	0	2	Export	384	Côte d'Ivoire	CIV	24	Angola	AGO								07	COFFEE,TEA,COCOA,SPICES	1	No Quantity							1574106			0
S3	2009	2009	2009	2	0	2	Export	384	Côte d'Ivoire	CIV	36	Australia	AUS								07	COFFEE,TEA,COCOA,SPICES	1	No Quantity							14333846			0
S3	2009	2009	2009	2	0	2	Export	384	Côte d'Ivoire	CIV	44	Bahamas	BHS								07	COFFEE,TEA,COCOA,SPICES	1	No Quantity							28			0
S3	2009	2009	2009	2	0	2	Export	384	Côte d'Ivoire	CIV	56	Belgium	BEL								07	COFFEE,TEA,COCOA,SPICES	1	No Quantity							164952667			0
S3	2009	2009	2009	2	0	2	Export	384	Côte d'Ivoire	CIV	76	Brazil	BRA								07	COFFEE,TEA,COCOA,SPICES	1	No Quantity							73781506			0
S3	2009	2009	2009	2	0	2	Export	384	Côte d'Ivoire	CIV	100	Bulgaria	BGR								07	COFFEE,TEA,COCOA,SPICES	1	No Quantity							2793971			0
S3	2009	2009	2009	2	0	2	Export	384	Côte d'Ivoire	CIV	120	Cameroon	CMR								07	COFFEE,TEA,COCOA,SPICES	1	No Quantity							1177639			0
S3	2009	2009	2009	2	0	2	Export	384	Côte d'Ivoire	CIV	124	Canada	CAN								07	COFFEE,TEA,COCOA,SPICES	1	No Quantity							63806165			0
S3	2009	2009	2009	2	0	2	Export	384	Côte d'Ivoire	CIV	140	Central African Rep.	CAF								07	COFFEE,TEA,COCOA,SPICES	1	No Quantity							94864			0
S3	2009	2009	2009	2	0	2	Export	384	Côte d'Ivoire	CIV	148	Chad	TCD								07	COFFEE,TEA,COCOA,SPICES	1	No Quantity							66645			0
S3	2009	2009	2009	2	0	2	Export	384	Côte d'Ivoire	CIV	156	China	CHN								07	COFFEE,TEA,COCOA,SPICES	1	No Quantity							10030839			0
S3	2009	2009	2009	2	0	2	Export	384	Côte d'Ivoire	CIV	178	Congo	COG								07	COFFEE,TEA,COCOA,SPICES	1	No Quantity							1225552			0
S3	2009	2009	2009	2	0	2	Export	384	Côte d'Ivoire	CIV	180	Dem. Rep. of the Congo	COD								07	COFFEE,TEA,COCOA,SPICES	1	No Quantity							2402813			0
S3	2009	2009	2009	2	0	2	Export	384	Côte d'Ivoire	CIV	203	Czechia	CZE								07	COFFEE,TEA,COCOA,SPICES	1	No Quantity							12159590			0
S3	2009	2009	2009	2	0	2	Export	384	Côte d'Ivoire	CIV	204	Benin	BEN								07	COFFEE,TEA,COCOA,SPICES	1	No Quantity							313125			0
S3	2009	2009	2009	2	0	2	Export	384	Côte d'Ivoire	CIV	218	Ecuador	ECU								07	COFFEE,TEA,COCOA,SPICES	1	No Quantity							896769			0
S3	2009	2009	2009	2	0	2	Export	384	Côte d'Ivoire	CIV	226	Equatorial Guinea	GNQ								07	COFFEE,TEA,COCOA,SPICES	1	No Quantity							542797			0
S3	2009	2009	2009	2	0	2	Export	384	Côte d'Ivoire	CIV	233	Estonia	EST								07	COFFEE,TEA,COCOA,SPICES	1	No Quantity							131176903			0
S3	2009	2009	2009	2	0	2	Export	384	Côte d'Ivoire	CIV	251	France	FRA								07	COFFEE,TEA,COCOA,SPICES	1	No Quantity							413581582			0
S3	2009	2009	2009	2	0	2	Export	384	Côte d'Ivoire	CIV	266	Gabon	GAB								07	COFFEE,TEA,COCOA,SPICES	1	No Quantity							1842330			0
S3	2009	2009	2009	2	0	2	Export	384	Côte d'Ivoire	CIV	270	Gambia	GMB								07	COFFEE,TEA,COCOA,SPICES	1	No Quantity							4497296			0
S3	2009	2009	2009	2	0	2	Export	384	Côte d'Ivoire	CIV	276	Germany	DEU								07	COFFEE,TEA,COCOA,SPICES	1	No Quantity							286858830			0
S3	2009	2009	2009	2	0	2	Export	384	Côte d'Ivoire	CIV	288	Ghana	GHA								07	COFFEE,TEA,COCOA,SPICES	1	No Quantity							4363052			0
S3	2009	2009	2009	2	0	2	Export	384	Côte d'Ivoire	CIV	300	Greece	GRC								07	COFFEE,TEA,COCOA,SPICES	1	No Quantity							29721711			0
S3	2009	2009	2009	2	0	2	Export	384	Côte d'Ivoire	CIV	320	Guatemala	GTM								07	COFFEE,TEA,COCOA,SPICES	1	No Quantity							275			0
S3	2009	2009	2009	2	0	2	Export	384	Côte d'Ivoire	CIV	324	Guinea	GIN								07	COFFEE,TEA,COCOA,SPICES	1	No Quantity							839229			0
S3	2009	2009	2009	2	0	2	Export	384	Côte d'Ivoire	CIV	344	China, Hong Kong SAR	HKG								07	COFFEE,TEA,COCOA,SPICES	1	No Quantity							2192173			0
S3	2009	2009	2009	2	0	2	Export	384	Côte d'Ivoire	CIV	360	Indonesia	IDN								07	COFFEE,TEA,COCOA,SPICES	1	No Quantity							7082147			0
S3	2009	2009	2009	2	0	2	Export	384	Côte d'Ivoire	CIV	376	Israel	ISR								07	COFFEE,TEA,COCOA,SPICES	1	No Quantity							7674406			0
S3	2009	2009	2009	2	0	2	Export	384	Côte d'Ivoire	CIV	381	Italy	ITA								07	COFFEE,TEA,COCOA,SPICES	1	No Quantity							174308699			0
S3	2009	2009	2009	2	0	2	Export	384	Côte d'Ivoire	CIV	392	Japan	JPN								07	COFFEE,TEA,COCOA,SPICES	1	No Quantity							5027448			0
S3	2009	2009	2009	2	0	2	Export	384	Côte d'Ivoire	CIV	422	Lebanon	LBN								07	COFFEE,TEA,COCOA,SPICES	1	No Quantity							211570			0
S3	2009	2009	2009	2	0	2	Export	384	Côte d'Ivoire	CIV	428	Latvia	LVA								07	COFFEE,TEA,COCOA,SPICES	1	No Quantity							751732			0
S3	2009	2009	2009	2	0	2	Export	384	Côte d'Ivoire	CIV	430	Liberia	LBR								07	COFFEE,TEA,COCOA,SPICES	1	No Quantity							260113			0
S3	2009	2009	2009	2	0	2	Export	384	Côte d'Ivoire	CIV	440	Lithuania	LTU								07	COFFEE,TEA,COCOA,SPICES	1	No Quantity							122579			0
S3	2009	2009	2009	2	0	2	Export	384	Côte d'Ivoire	CIV	458	Malaysia	MYS								07	COFFEE,TEA,COCOA,SPICES	1	No Quantity							49098930			0
S3	2009	2009	2009	2	0	2	Export	384	Côte d'Ivoire	CIV	466	Mali	MLI								07	COFFEE,TEA,COCOA,SPICES	1	No Quantity							5736683			0
S3	2009	2009	2009	2	0	2	Export	384	Côte d'Ivoire	CIV	478	Mauritania	MRT								07	COFFEE,TEA,COCOA,SPICES	1	No Quantity							1332944			0
S3	2009	2009	2009	2	0	2	Export	384	Côte d'Ivoire	CIV	480	Mauritius	MUS								07	COFFEE,TEA,COCOA,SPICES	1	No Quantity							19433			0
S3	2009	2009	2009	2	0	2	Export	384	Côte d'Ivoire	CIV	484	Mexico	MEX								07	COFFEE,TEA,COCOA,SPICES	1	No Quantity							34564111			0
S3	2009	2009	2009	2	0	2	Export	384	Côte d'Ivoire	CIV	490	Other Asia, nes									07	COFFEE,TEA,COCOA,SPICES	1	No Quantity							80843			0
S3	2009	2009	2009	2	0	2	Export	384	Côte d'Ivoire	CIV	504	Morocco	MAR								07	COFFEE,TEA,COCOA,SPICES	1	No Quantity							671450			0
S3	2009	2009	2009	2	0	2	Export	384	Côte d'Ivoire	CIV	528	Netherlands	NLD								07	COFFEE,TEA,COCOA,SPICES	1	No Quantity							1126330850			0
S3	2009	2009	2009	2	0	2	Export	384	Côte d'Ivoire	CIV	562	Niger	NER								07	COFFEE,TEA,COCOA,SPICES	1	No Quantity							5919202			0
S3	2009	2009	2009	2	0	2	Export	384	Côte d'Ivoire	CIV	566	Nigeria	NGA								07	COFFEE,TEA,COCOA,SPICES	1	No Quantity							6506787			0
S3	2009	2009	2009	2	0	2	Export	384	Côte d'Ivoire	CIV	591	Panama	PAN								07	COFFEE,TEA,COCOA,SPICES	1	No Quantity							351095			0
S3	2009	2009	2009	2	0	2	Export	384	Côte d'Ivoire	CIV	608	Philippines	PHL								07	COFFEE,TEA,COCOA,SPICES	1	No Quantity							231710			0
S3	2009	2009	2009	2	0	2	Export	384	Côte d'Ivoire	CIV	616	Poland	POL								07	COFFEE,TEA,COCOA,SPICES	1	No Quantity							79441902			0
S3	2009	2009	2009	2	0	2	Export	384	Côte d'Ivoire	CIV	620	Portugal	PRT								07	COFFEE,TEA,COCOA,SPICES	1	No Quantity							4595994			0
S3	2009	2009	2009	2	0	2	Export	384	Côte d'Ivoire	CIV	624	Guinea-Bissau	GNB								07	COFFEE,TEA,COCOA,SPICES	1	No Quantity							342251			0
S3	2009	2009	2009	2	0	2	Export	384	Côte d'Ivoire	CIV	643	Russian Federation	RUS								07	COFFEE,TEA,COCOA,SPICES	1	No Quantity							259970			0
S3	2009	2009	2009	2	0	2	Export	384	Côte d'Ivoire	CIV	682	Saudi Arabia	SAU								07	COFFEE,TEA,COCOA,SPICES	1	No Quantity							182803			0
S3	2009	2009	2009	2	0	2	Export	384	Côte d'Ivoire	CIV	686	Senegal	SEN								07	COFFEE,TEA,COCOA,SPICES	1	No Quantity							13633259			0
S3	2009	2009	2009	2	0	2	Export	384	Côte d'Ivoire	CIV	688	Serbia	SRB								07	COFFEE,TEA,COCOA,SPICES	1	No Quantity							71122			0
S3	2009	2009	2009	2	0	2	Export	384	Côte d'Ivoire	CIV	694	Sierra Leone	SLE								07	COFFEE,TEA,COCOA,SPICES	1	No Quantity							481806			0
S3	2009	2009	2009	2	0	2	Export	384	Côte d'Ivoire	CIV	699	India	IND								07	COFFEE,TEA,COCOA,SPICES	1	No Quantity							799402			0
S3	2009	2009	2009	2	0	2	Export	384	Côte d'Ivoire	CIV	702	Singapore	SGP								07	COFFEE,TEA,COCOA,SPICES	1	No Quantity							18100298			0
S3	2009	2009	2009	2	0	2	Export	384	Côte d'Ivoire	CIV	704	Viet Nam	VNM								07	COFFEE,TEA,COCOA,SPICES	1	No Quantity							391274			0
S3	2009	2009	2009	2	0	2	Export	384	Côte d'Ivoire	CIV	705	Slovenia	SVN								07	COFFEE,TEA,COCOA,SPICES	1	No Quantity							178182			0
S3	2009	2009	2009	2	0	2	Export	384	Côte d'Ivoire	CIV	710	South Africa	ZAF								07	COFFEE,TEA,COCOA,SPICES	1	No Quantity							14926155			0
S3	2009	2009	2009	2	0	2	Export	384	Côte d'Ivoire	CIV	724	Spain	ESP								07	COFFEE,TEA,COCOA,SPICES	1	No Quantity							92009164			0
S3	2009	2009	2009	2	0	2	Export	384	Côte d'Ivoire	CIV	752	Sweden	SWE								07	COFFEE,TEA,COCOA,SPICES	1	No Quantity							51543			0
S3	2009	2009	2009	2	0	2	Export	384	Côte d'Ivoire	CIV	757	Switzerland	CHE								07	COFFEE,TEA,COCOA,SPICES	1	No Quantity							975253			0
S3	2009	2009	2009	2	0	2	Export	384	Côte d'Ivoire	CIV	760	Syria	SYR								07	COFFEE,TEA,COCOA,SPICES	1	No Quantity							1148595			0
S3	2009	2009	2009	2	0	2	Export	384	Côte d'Ivoire	CIV	768	Togo	TGO								07	COFFEE,TEA,COCOA,SPICES	1	No Quantity							1378762			0
S3	2009	2009	2009	2	0	2	Export	384	Côte d'Ivoire	CIV	788	Tunisia	TUN								07	COFFEE,TEA,COCOA,SPICES	1	No Quantity							14675235			0
S3	2009	2009	2009	2	0	2	Export	384	Côte d'Ivoire	CIV	792	Turkey	TUR								07	COFFEE,TEA,COCOA,SPICES	1	No Quantity							90763536			0
S3	2009	2009	2009	2	0	2	Export	384	Côte d'Ivoire	CIV	804	Ukraine	UKR								07	COFFEE,TEA,COCOA,SPICES	1	No Quantity							3519921			0
S3	2009	2009	2009	2	0	2	Export	384	Côte d'Ivoire	CIV	818	Egypt	EGY								07	COFFEE,TEA,COCOA,SPICES	1	No Quantity							3869483			0
S3	2009	2009	2009	2	0	2	Export	384	Côte d'Ivoire	CIV	826	United Kingdom	GBR								07	COFFEE,TEA,COCOA,SPICES	1	No Quantity							133984527			0
S3	2009	2009	2009	2	0	2	Export	384	Côte d'Ivoire	CIV	834	United Rep. of Tanzania	TZA								07	COFFEE,TEA,COCOA,SPICES	1	No Quantity							116579			0
S3	2009	2009	2009	2	0	2	Export	384	Côte d'Ivoire	CIV	837	Bunkers									07	COFFEE,TEA,COCOA,SPICES	1	No Quantity							6541			0
S3	2009	2009	2009	2	0	2	Export	384	Côte d'Ivoire	CIV	838	Free Zones									07	COFFEE,TEA,COCOA,SPICES	1	No Quantity							1			0
S3	2009	2009	2009	2	0	2	Export	384	Côte d'Ivoire	CIV	842	USA	USA								07	COFFEE,TEA,COCOA,SPICES	1	No Quantity							710352335			0
S3	2009	2009	2009	2	0	2	Export	384	Côte d'Ivoire	CIV	854	Burkina Faso	BFA								07	COFFEE,TEA,COCOA,SPICES	1	No Quantity							4522154			0
S3	2009	2009	2009	2	0	2	Export	384	Côte d'Ivoire	CIV	858	Uruguay	URY								07	COFFEE,TEA,COCOA,SPICES	1	No Quantity							34817			0
S3	2009	2009	2009	2	0	2	Export	384	Côte d'Ivoire	CIV	894	Zambia	ZMB								07	COFFEE,TEA,COCOA,SPICES	1	No Quantity							679			0
S3	2009	2009	2009	2	0	2	Export	384	Côte d'Ivoire	CIV	899	Areas, nes									07	COFFEE,TEA,COCOA,SPICES	1	No Quantity							6081176			0
S3	2009	2009	2009	2	0	2	Export	191	Croatia	HRV	0	World	WLD								08	ANIMAL FEED STUFF	1	No Quantity							35122854			0
S3	2009	2009	2009	2	0	2	Export	191	Croatia	HRV	31	Azerbaijan	AZE								08	ANIMAL FEED STUFF	1	No Quantity							104916			0
S3	2009	2009	2009	2	0	2	Export	191	Croatia	HRV	40	Austria	AUT								08	ANIMAL FEED STUFF	1	No Quantity							386708			0
S3	2009	2009	2009	2	0	2	Export	191	Croatia	HRV	50	Bangladesh	BGD								08	ANIMAL FEED STUFF	1	No Quantity							2556829			0
S3	2009	2009	2009	2	0	2	Export	191	Croatia	HRV	70	Bosnia Herzegovina	BIH								08	ANIMAL FEED STUFF	1	No Quantity							11324486			0
S3	2009	2009	2009	2	0	2	Export	191	Croatia	HRV	188	Costa Rica	CRI								08	ANIMAL FEED STUFF	1	No Quantity							71988			0
S3	2009	2009	2009	2	0	2	Export	191	Croatia	HRV	196	Cyprus	CYP								08	ANIMAL FEED STUFF	1	No Quantity							203476			0
S3	2009	2009	2009	2	0	2	Export	191	Croatia	HRV	276	Germany	DEU								08	ANIMAL FEED STUFF	1	No Quantity							518848			0
S3	2009	2009	2009	2	0	2	Export	191	Croatia	HRV	348	Hungary	HUN								08	ANIMAL FEED STUFF	1	No Quantity							282633			0
S3	2009	2009	2009	2	0	2	Export	191	Croatia	HRV	364	Iran	IRN								08	ANIMAL FEED STUFF	1	No Quantity							146760			0
S3	2009	2009	2009	2	0	2	Export	191	Croatia	HRV	381	Italy	ITA								08	ANIMAL FEED STUFF	1	No Quantity							5368866			0
S3	2009	2009	2009	2	0	2	Export	191	Croatia	HRV	392	Japan	JPN								08	ANIMAL FEED STUFF	1	No Quantity							192688			0
S3	2009	2009	2009	2	0	2	Export	191	Croatia	HRV	440	Lithuania	LTU								08	ANIMAL FEED STUFF	1	No Quantity							176357			0
S3	2009	2009	2009	2	0	2	Export	191	Croatia	HRV	484	Mexico	MEX								08	ANIMAL FEED STUFF	1	No Quantity							566934			0
S3	2009	2009	2009	2	0	2	Export	191	Croatia	HRV	499	Montenegro	MNE								08	ANIMAL FEED STUFF	1	No Quantity							33889			0
S3	2009	2009	2009	2	0	2	Export	191	Croatia	HRV	504	Morocco	MAR								08	ANIMAL FEED STUFF	1	No Quantity							670128			0
S3	2009	2009	2009	2	0	2	Export	191	Croatia	HRV	528	Netherlands	NLD								08	ANIMAL FEED STUFF	1	No Quantity							52524			0
S3	2009	2009	2009	2	0	2	Export	191	Croatia	HRV	616	Poland	POL								08	ANIMAL FEED STUFF	1	No Quantity							449501			0
S3	2009	2009	2009	2	0	2	Export	191	Croatia	HRV	643	Russian Federation	RUS								08	ANIMAL FEED STUFF	1	No Quantity							232091			0
S3	2009	2009	2009	2	0	2	Export	191	Croatia	HRV	682	Saudi Arabia	SAU								08	ANIMAL FEED STUFF	1	No Quantity							1469798			0
S3	2009	2009	2009	2	0	2	Export	191	Croatia	HRV	688	Serbia	SRB								08	ANIMAL FEED STUFF	1	No Quantity							1816034			0
S3	2009	2009	2009	2	0	2	Export	191	Croatia	HRV	702	Singapore	SGP								08	ANIMAL FEED STUFF	1	No Quantity							560687			0
S3	2009	2009	2009	2	0	2	Export	191	Croatia	HRV	703	Slovakia	SVK								08	ANIMAL FEED STUFF	1	No Quantity							959332			0
S3	2009	2009	2009	2	0	2	Export	191	Croatia	HRV	704	Viet Nam	VNM								08	ANIMAL FEED STUFF	1	No Quantity							307873			0
S3	2009	2009	2009	2	0	2	Export	191	Croatia	HRV	705	Slovenia	SVN								08	ANIMAL FEED STUFF	1	No Quantity							3920280			0
S3	2009	2009	2009	2	0	2	Export	191	Croatia	HRV	710	South Africa	ZAF								08	ANIMAL FEED STUFF	1	No Quantity							45364			0
S3	2009	2009	2009	2	0	2	Export	191	Croatia	HRV	724	Spain	ESP								08	ANIMAL FEED STUFF	1	No Quantity							839360			0
S3	2009	2009	2009	2	0	2	Export	191	Croatia	HRV	757	Switzerland	CHE								08	ANIMAL FEED STUFF	1	No Quantity							208002			0
S3	2009	2009	2009	2	0	2	Export	191	Croatia	HRV	784	United Arab Emirates	ARE								08	ANIMAL FEED STUFF	1	No Quantity							50810			0
S3	2009	2009	2009	2	0	2	Export	191	Croatia	HRV	807	North Macedonia	MKD								08	ANIMAL FEED STUFF	1	No Quantity							614259			0
S3	2009	2009	2009	2	0	2	Export	191	Croatia	HRV	842	USA	USA								08	ANIMAL FEED STUFF	1	No Quantity							991433			0
S3	2009	2009	2009	2	0	2	Export	384	Côte d'Ivoire	CIV	0	World	WLD								08	ANIMAL FEED STUFF	1	No Quantity							6742401			0
S3	2009	2009	2009	2	0	2	Export	384	Côte d'Ivoire	CIV	60	Bermuda	BMU								08	ANIMAL FEED STUFF	1	No Quantity							281732			0
S3	2009	2009	2009	2	0	2	Export	384	Côte d'Ivoire	CIV	204	Benin	BEN								08	ANIMAL FEED STUFF	1	No Quantity							3863			0
S3	2009	2009	2009	2	0	2	Export	384	Côte d'Ivoire	CIV	251	France	FRA								08	ANIMAL FEED STUFF	1	No Quantity							399			0
S3	2009	2009	2009	2	0	2	Export	384	Côte d'Ivoire	CIV	288	Ghana	GHA								08	ANIMAL FEED STUFF	1	No Quantity							32273			0
S3	2009	2009	2009	2	0	2	Export	384	Côte d'Ivoire	CIV	364	Iran	IRN								08	ANIMAL FEED STUFF	1	No Quantity							6			0
S3	2009	2009	2009	2	0	2	Export	384	Côte d'Ivoire	CIV	430	Liberia	LBR								08	ANIMAL FEED STUFF	1	No Quantity							95			0
S3	2009	2009	2009	2	0	2	Export	384	Côte d'Ivoire	CIV	466	Mali	MLI								08	ANIMAL FEED STUFF	1	No Quantity							5729			0
S3	2009	2009	2009	2	0	2	Export	384	Côte d'Ivoire	CIV	478	Mauritania	MRT								08	ANIMAL FEED STUFF	1	No Quantity							268190			0
S3	2009	2009	2009	2	0	2	Export	384	Côte d'Ivoire	CIV	504	Morocco	MAR								08	ANIMAL FEED STUFF	1	No Quantity							2238940			0
S3	2009	2009	2009	2	0	2	Export	384	Côte d'Ivoire	CIV	528	Netherlands	NLD								08	ANIMAL FEED STUFF	1	No Quantity							29164			0
S3	2009	2009	2009	2	0	2	Export	384	Côte d'Ivoire	CIV	562	Niger	NER								08	ANIMAL FEED STUFF	1	No Quantity							30765			0
S3	2009	2009	2009	2	0	2	Export	384	Côte d'Ivoire	CIV	566	Nigeria	NGA								08	ANIMAL FEED STUFF	1	No Quantity							230765			0
S3	2009	2009	2009	2	0	2	Export	384	Côte d'Ivoire	CIV	620	Portugal	PRT								08	ANIMAL FEED STUFF	1	No Quantity							480219			0
S3	2009	2009	2009	2	0	2	Export	384	Côte d'Ivoire	CIV	686	Senegal	SEN								08	ANIMAL FEED STUFF	1	No Quantity							47271			0
S3	2009	2009	2009	2	0	2	Export	384	Côte d'Ivoire	CIV	724	Spain	ESP								08	ANIMAL FEED STUFF	1	No Quantity							108513			0
S3	2009	2009	2009	2	0	2	Export	384	Côte d'Ivoire	CIV	792	Turkey	TUR								08	ANIMAL FEED STUFF	1	No Quantity							73965			0
S3	2009	2009	2009	2	0	2	Export	384	Côte d'Ivoire	CIV	842	USA	USA								08	ANIMAL FEED STUFF	1	No Quantity							790445			0
S3	2009	2009	2009	2	0	2	Export	384	Côte d'Ivoire	CIV	854	Burkina Faso	BFA								08	ANIMAL FEED STUFF	1	No Quantity							2120067			0
S3	2009	2009	2009	2	0	2	Export	191	Croatia	HRV	0	World	WLD								09	MISC.EDIBLE PRODUCTS ETC	1	No Quantity							204357450			0
S3	2009	2009	2009	2	0	2	Export	191	Croatia	HRV	8	Albania	ALB								09	MISC.EDIBLE PRODUCTS ETC	1	No Quantity							539209			0
S3	2009	2009	2009	2	0	2	Export	191	Croatia	HRV	31	Azerbaijan	AZE								09	MISC.EDIBLE PRODUCTS ETC	1	No Quantity							53283			0
S3	2009	2009	2009	2	0	2	Export	191	Croatia	HRV	32	Argentina	ARG								09	MISC.EDIBLE PRODUCTS ETC	1	No Quantity							2466			0
S3	2009	2009	2009	2	0	2	Export	191	Croatia	HRV	36	Australia	AUS								09	MISC.EDIBLE PRODUCTS ETC	1	No Quantity							2447903			0
S3	2009	2009	2009	2	0	2	Export	191	Croatia	HRV	40	Austria	AUT								09	MISC.EDIBLE PRODUCTS ETC	1	No Quantity							16123616			0
S3	2009	2009	2009	2	0	2	Export	191	Croatia	HRV	51	Armenia	ARM								09	MISC.EDIBLE PRODUCTS ETC	1	No Quantity							17683			0
S3	2009	2009	2009	2	0	2	Export	191	Croatia	HRV	70	Bosnia Herzegovina	BIH								09	MISC.EDIBLE PRODUCTS ETC	1	No Quantity							51379125			0
S3	2009	2009	2009	2	0	2	Export	191	Croatia	HRV	100	Bulgaria	BGR								09	MISC.EDIBLE PRODUCTS ETC	1	No Quantity							936633			0
S3	2009	2009	2009	2	0	2	Export	191	Croatia	HRV	112	Belarus	BLR								09	MISC.EDIBLE PRODUCTS ETC	1	No Quantity							225313			0
S3	2009	2009	2009	2	0	2	Export	191	Croatia	HRV	124	Canada	CAN								09	MISC.EDIBLE PRODUCTS ETC	1	No Quantity							1231443			0
S3	2009	2009	2009	2	0	2	Export	191	Croatia	HRV	196	Cyprus	CYP								09	MISC.EDIBLE PRODUCTS ETC	1	No Quantity							639			0
S3	2009	2009	2009	2	0	2	Export	191	Croatia	HRV	203	Czechia	CZE								09	MISC.EDIBLE PRODUCTS ETC	1	No Quantity							3106862			0
S3	2009	2009	2009	2	0	2	Export	191	Croatia	HRV	208	Denmark	DNK								09	MISC.EDIBLE PRODUCTS ETC	1	No Quantity							17161			0
S3	2009	2009	2009	2	0	2	Export	191	Croatia	HRV	233	Estonia	EST								09	MISC.EDIBLE PRODUCTS ETC	1	No Quantity							568548			0
S3	2009	2009	2009	2	0	2	Export	191	Croatia	HRV	251	France	FRA								09	MISC.EDIBLE PRODUCTS ETC	1	No Quantity							223414			0
S3	2009	2009	2009	2	0	2	Export	191	Croatia	HRV	268	Georgia	GEO								09	MISC.EDIBLE PRODUCTS ETC	1	No Quantity							4813			0
S3	2009	2009	2009	2	0	2	Export	191	Croatia	HRV	276	Germany	DEU								09	MISC.EDIBLE PRODUCTS ETC	1	No Quantity							19848659			0
S3	2009	2009	2009	2	0	2	Export	191	Croatia	HRV	300	Greece	GRC								09	MISC.EDIBLE PRODUCTS ETC	1	No Quantity							33471			0
S3	2009	2009	2009	2	0	2	Export	191	Croatia	HRV	324	Guinea	GIN								09	MISC.EDIBLE PRODUCTS ETC	1	No Quantity							49231			0
S3	2009	2009	2009	2	0	2	Export	191	Croatia	HRV	348	Hungary	HUN								09	MISC.EDIBLE PRODUCTS ETC	1	No Quantity							5007319			0
S3	2009	2009	2009	2	0	2	Export	191	Croatia	HRV	376	Israel	ISR								09	MISC.EDIBLE PRODUCTS ETC	1	No Quantity							52278			0
S3	2009	2009	2009	2	0	2	Export	191	Croatia	HRV	381	Italy	ITA								09	MISC.EDIBLE PRODUCTS ETC	1	No Quantity							1248715			0
S3	2009	2009	2009	2	0	2	Export	191	Croatia	HRV	398	Kazakhstan	KAZ								09	MISC.EDIBLE PRODUCTS ETC	1	No Quantity							332356			0
S3	2009	2009	2009	2	0	2	Export	191	Croatia	HRV	400	Jordan	JOR								09	MISC.EDIBLE PRODUCTS ETC	1	No Quantity							18459			0
S3	2009	2009	2009	2	0	2	Export	191	Croatia	HRV	417	Kyrgyzstan	KGZ								09	MISC.EDIBLE PRODUCTS ETC	1	No Quantity							74270			0
S3	2009	2009	2009	2	0	2	Export	191	Croatia	HRV	428	Latvia	LVA								09	MISC.EDIBLE PRODUCTS ETC	1	No Quantity							2162730			0
S3	2009	2009	2009	2	0	2	Export	191	Croatia	HRV	430	Liberia	LBR								09	MISC.EDIBLE PRODUCTS ETC	1	No Quantity							1669896			0
S3	2009	2009	2009	2	0	2	Export	191	Croatia	HRV	440	Lithuania	LTU								09	MISC.EDIBLE PRODUCTS ETC	1	No Quantity							422490			0
S3	2009	2009	2009	2	0	2	Export	191	Croatia	HRV	442	Luxembourg	LUX								09	MISC.EDIBLE PRODUCTS ETC	1	No Quantity							428			0
S3	2009	2009	2009	2	0	2	Export	191	Croatia	HRV	490	Other Asia, nes									09	MISC.EDIBLE PRODUCTS ETC	1	No Quantity							2333			0
S3	2009	2009	2009	2	0	2	Export	191	Croatia	HRV	499	Montenegro	MNE								09	MISC.EDIBLE PRODUCTS ETC	1	No Quantity							6985004			0
S3	2009	2009	2009	2	0	2	Export	191	Croatia	HRV	528	Netherlands	NLD								09	MISC.EDIBLE PRODUCTS ETC	1	No Quantity							126389			0
S3	2009	2009	2009	2	0	2	Export	191	Croatia	HRV	554	New Zealand	NZL								09	MISC.EDIBLE PRODUCTS ETC	1	No Quantity							14204			0
S3	2009	2009	2009	2	0	2	Export	191	Croatia	HRV	591	Panama	PAN								09	MISC.EDIBLE PRODUCTS ETC	1	No Quantity							125466			0
S3	2009	2009	2009	2	0	2	Export	191	Croatia	HRV	608	Philippines	PHL								09	MISC.EDIBLE PRODUCTS ETC	1	No Quantity							341			0
S3	2009	2009	2009	2	0	2	Export	191	Croatia	HRV	616	Poland	POL								09	MISC.EDIBLE PRODUCTS ETC	1	No Quantity							1735863			0
S3	2009	2009	2009	2	0	2	Export	191	Croatia	HRV	620	Portugal	PRT								09	MISC.EDIBLE PRODUCTS ETC	1	No Quantity							5083			0
S3	2009	2009	2009	2	0	2	Export	191	Croatia	HRV	642	Romania	ROU								09	MISC.EDIBLE PRODUCTS ETC	1	No Quantity							337064			0
S3	2009	2009	2009	2	0	2	Export	191	Croatia	HRV	643	Russian Federation	RUS								09	MISC.EDIBLE PRODUCTS ETC	1	No Quantity							11640904			0
S3	2009	2009	2009	2	0	2	Export	191	Croatia	HRV	688	Serbia	SRB								09	MISC.EDIBLE PRODUCTS ETC	1	No Quantity							24680871			0
S3	2009	2009	2009	2	0	2	Export	191	Croatia	HRV	703	Slovakia	SVK								09	MISC.EDIBLE PRODUCTS ETC	1	No Quantity							4193185			0
S3	2009	2009	2009	2	0	2	Export	191	Croatia	HRV	704	Viet Nam	VNM								09	MISC.EDIBLE PRODUCTS ETC	1	No Quantity							604529			0
S3	2009	2009	2009	2	0	2	Export	191	Croatia	HRV	705	Slovenia	SVN								09	MISC.EDIBLE PRODUCTS ETC	1	No Quantity							25233732			0
S3	2009	2009	2009	2	0	2	Export	191	Croatia	HRV	724	Spain	ESP								09	MISC.EDIBLE PRODUCTS ETC	1	No Quantity							10485			0
S3	2009	2009	2009	2	0	2	Export	191	Croatia	HRV	752	Sweden	SWE								09	MISC.EDIBLE PRODUCTS ETC	1	No Quantity							1962371			0
S3	2009	2009	2009	2	0	2	Export	191	Croatia	HRV	757	Switzerland	CHE								09	MISC.EDIBLE PRODUCTS ETC	1	No Quantity							1491649			0
S3	2009	2009	2009	2	0	2	Export	191	Croatia	HRV	760	Syria	SYR								09	MISC.EDIBLE PRODUCTS ETC	1	No Quantity							277			0
S3	2009	2009	2009	2	0	2	Export	191	Croatia	HRV	792	Turkey	TUR								09	MISC.EDIBLE PRODUCTS ETC	1	No Quantity							507913			0
S3	2009	2009	2009	2	0	2	Export	191	Croatia	HRV	804	Ukraine	UKR								09	MISC.EDIBLE PRODUCTS ETC	1	No Quantity							800220			0
S3	2009	2009	2009	2	0	2	Export	191	Croatia	HRV	807	North Macedonia	MKD								09	MISC.EDIBLE PRODUCTS ETC	1	No Quantity							9221528			0
S3	2009	2009	2009	2	0	2	Export	191	Croatia	HRV	826	United Kingdom	GBR								09	MISC.EDIBLE PRODUCTS ETC	1	No Quantity							1509941			0
S3	2009	2009	2009	2	0	2	Export	191	Croatia	HRV	842	USA	USA								09	MISC.EDIBLE PRODUCTS ETC	1	No Quantity							5369685			0
S3	2009	2009	2009	2	0	2	Export	384	Côte d'Ivoire	CIV	0	World	WLD								09	MISC.EDIBLE PRODUCTS ETC	1	No Quantity							91336468			0
S3	2009	2009	2009	2	0	2	Export	384	Côte d'Ivoire	CIV	44	Bahamas	BHS								09	MISC.EDIBLE PRODUCTS ETC	1	No Quantity							31			0
S3	2009	2009	2009	2	0	2	Export	384	Côte d'Ivoire	CIV	56	Belgium	BEL								09	MISC.EDIBLE PRODUCTS ETC	1	No Quantity							379369			0
S3	2009	2009	2009	2	0	2	Export	384	Côte d'Ivoire	CIV	120	Cameroon	CMR								09	MISC.EDIBLE PRODUCTS ETC	1	No Quantity							11936539			0
S3	2009	2009	2009	2	0	2	Export	384	Côte d'Ivoire	CIV	124	Canada	CAN								09	MISC.EDIBLE PRODUCTS ETC	1	No Quantity							40469			0
S3	2009	2009	2009	2	0	2	Export	384	Côte d'Ivoire	CIV	178	Congo	COG								09	MISC.EDIBLE PRODUCTS ETC	1	No Quantity							10204			0
S3	2009	2009	2009	2	0	2	Export	384	Côte d'Ivoire	CIV	180	Dem. Rep. of the Congo	COD								09	MISC.EDIBLE PRODUCTS ETC	1	No Quantity							134569			0
S3	2009	2009	2009	2	0	2	Export	384	Côte d'Ivoire	CIV	204	Benin	BEN								09	MISC.EDIBLE PRODUCTS ETC	1	No Quantity							514003			0
S3	2009	2009	2009	2	0	2	Export	384	Côte d'Ivoire	CIV	251	France	FRA								09	MISC.EDIBLE PRODUCTS ETC	1	No Quantity							997707			0
S3	2009	2009	2009	2	0	2	Export	384	Côte d'Ivoire	CIV	266	Gabon	GAB								09	MISC.EDIBLE PRODUCTS ETC	1	No Quantity							335951			0
S3	2009	2009	2009	2	0	2	Export	384	Côte d'Ivoire	CIV	270	Gambia	GMB								09	MISC.EDIBLE PRODUCTS ETC	1	No Quantity							8128			0
S3	2009	2009	2009	2	0	2	Export	384	Côte d'Ivoire	CIV	288	Ghana	GHA								09	MISC.EDIBLE PRODUCTS ETC	1	No Quantity							17977001			0
S3	2009	2009	2009	2	0	2	Export	384	Côte d'Ivoire	CIV	320	Guatemala	GTM								09	MISC.EDIBLE PRODUCTS ETC	1	No Quantity							13			0
S3	2009	2009	2009	2	0	2	Export	384	Côte d'Ivoire	CIV	324	Guinea	GIN								09	MISC.EDIBLE PRODUCTS ETC	1	No Quantity							5963052			0
S3	2009	2009	2009	2	0	2	Export	384	Côte d'Ivoire	CIV	404	Kenya	KEN								09	MISC.EDIBLE PRODUCTS ETC	1	No Quantity							231438			0
S3	2009	2009	2009	2	0	2	Export	384	Côte d'Ivoire	CIV	430	Liberia	LBR								09	MISC.EDIBLE PRODUCTS ETC	1	No Quantity							97491			0
S3	2009	2009	2009	2	0	2	Export	384	Côte d'Ivoire	CIV	466	Mali	MLI								09	MISC.EDIBLE PRODUCTS ETC	1	No Quantity							29735248			0
S3	2009	2009	2009	2	0	2	Export	384	Côte d'Ivoire	CIV	504	Morocco	MAR								09	MISC.EDIBLE PRODUCTS ETC	1	No Quantity							63085			0
S3	2009	2009	2009	2	0	2	Export	384	Côte d'Ivoire	CIV	528	Netherlands	NLD								09	MISC.EDIBLE PRODUCTS ETC	1	No Quantity							185687			0
S3	2009	2009	2009	2	0	2	Export	384	Côte d'Ivoire	CIV	562	Niger	NER								09	MISC.EDIBLE PRODUCTS ETC	1	No Quantity							1011417			0
S3	2009	2009	2009	2	0	2	Export	384	Côte d'Ivoire	CIV	566	Nigeria	NGA								09	MISC.EDIBLE PRODUCTS ETC	1	No Quantity							2344437			0
S3	2009	2009	2009	2	0	2	Export	384	Côte d'Ivoire	CIV	624	Guinea-Bissau	GNB								09	MISC.EDIBLE PRODUCTS ETC	1	No Quantity							9595			0
S3	2009	2009	2009	2	0	2	Export	384	Côte d'Ivoire	CIV	686	Senegal	SEN								09	MISC.EDIBLE PRODUCTS ETC	1	No Quantity							10713369			0
S3	2009	2009	2009	2	0	2	Export	384	Côte d'Ivoire	CIV	694	Sierra Leone	SLE								09	MISC.EDIBLE PRODUCTS ETC	1	No Quantity							96344			0
S3	2009	2009	2009	2	0	2	Export	384	Côte d'Ivoire	CIV	757	Switzerland	CHE								09	MISC.EDIBLE PRODUCTS ETC	1	No Quantity							221			0
S3	2009	2009	2009	2	0	2	Export	384	Côte d'Ivoire	CIV	768	Togo	TGO								09	MISC.EDIBLE PRODUCTS ETC	1	No Quantity							3274376			0
S3	2009	2009	2009	2	0	2	Export	384	Côte d'Ivoire	CIV	826	United Kingdom	GBR								09	MISC.EDIBLE PRODUCTS ETC	1	No Quantity							50			0
S3	2009	2009	2009	2	0	2	Export	384	Côte d'Ivoire	CIV	837	Bunkers									09	MISC.EDIBLE PRODUCTS ETC	1	No Quantity							7392			0
S3	2009	2009	2009	2	0	2	Export	384	Côte d'Ivoire	CIV	842	USA	USA								09	MISC.EDIBLE PRODUCTS ETC	1	No Quantity							512267			0
S3	2009	2009	2009	2	0	2	Export	384	Côte d'Ivoire	CIV	854	Burkina Faso	BFA								09	MISC.EDIBLE PRODUCTS ETC	1	No Quantity							4743957			0
S3	2009	2009	2009	2	0	2	Export	384	Côte d'Ivoire	CIV	899	Areas, nes									09	MISC.EDIBLE PRODUCTS ETC	1	No Quantity							13058			0
S3	2009	2009	2009	2	0	2	Export	191	Croatia	HRV	0	World	WLD								11	BEVERAGES	1	No Quantity							123411664			0
S3	2009	2009	2009	2	0	2	Export	191	Croatia	HRV	8	Albania	ALB								11	BEVERAGES	1	No Quantity							42006			0
S3	2009	2009	2009	2	0	2	Export	191	Croatia	HRV	28	Antigua and Barbuda	ATG								11	BEVERAGES	1	No Quantity							1299			0
S3	2009	2009	2009	2	0	2	Export	191	Croatia	HRV	31	Azerbaijan	AZE								11	BEVERAGES	1	No Quantity							9012			0
S3	2009	2009	2009	2	0	2	Export	191	Croatia	HRV	32	Argentina	ARG								11	BEVERAGES	1	No Quantity							14878			0
S3	2009	2009	2009	2	0	2	Export	191	Croatia	HRV	36	Australia	AUS								11	BEVERAGES	1	No Quantity							492641			0
S3	2009	2009	2009	2	0	2	Export	191	Croatia	HRV	40	Austria	AUT								11	BEVERAGES	1	No Quantity							6393114			0
S3	2009	2009	2009	2	0	2	Export	191	Croatia	HRV	56	Belgium	BEL								11	BEVERAGES	1	No Quantity							241948			0
S3	2009	2009	2009	2	0	2	Export	191	Croatia	HRV	60	Bermuda	BMU								11	BEVERAGES	1	No Quantity							164			0
S3	2009	2009	2009	2	0	2	Export	191	Croatia	HRV	70	Bosnia Herzegovina	BIH								11	BEVERAGES	1	No Quantity							79803927			0
S3	2009	2009	2009	2	0	2	Export	191	Croatia	HRV	100	Bulgaria	BGR								11	BEVERAGES	1	No Quantity							70997			0
S3	2009	2009	2009	2	0	2	Export	191	Croatia	HRV	124	Canada	CAN								11	BEVERAGES	1	No Quantity							463907			0
S3	2009	2009	2009	2	0	2	Export	191	Croatia	HRV	136	Cayman Isds	CYM								11	BEVERAGES	1	No Quantity							1383			0
S3	2009	2009	2009	2	0	2	Export	191	Croatia	HRV	152	Chile	CHL								11	BEVERAGES	1	No Quantity							46644			0
S3	2009	2009	2009	2	0	2	Export	191	Croatia	HRV	156	China	CHN								11	BEVERAGES	1	No Quantity							64279			0
S3	2009	2009	2009	2	0	2	Export	191	Croatia	HRV	196	Cyprus	CYP								11	BEVERAGES	1	No Quantity							572			0
S3	2009	2009	2009	2	0	2	Export	191	Croatia	HRV	203	Czechia	CZE								11	BEVERAGES	1	No Quantity							127067			0
S3	2009	2009	2009	2	0	2	Export	191	Croatia	HRV	208	Denmark	DNK								11	BEVERAGES	1	No Quantity							8549			0
S3	2009	2009	2009	2	0	2	Export	191	Croatia	HRV	251	France	FRA								11	BEVERAGES	1	No Quantity							56071			0
S3	2009	2009	2009	2	0	2	Export	191	Croatia	HRV	276	Germany	DEU								11	BEVERAGES	1	No Quantity							5906324			0
S3	2009	2009	2009	2	0	2	Export	191	Croatia	HRV	304	Greenland	GRL								11	BEVERAGES	1	No Quantity							3872			0
S3	2009	2009	2009	2	0	2	Export	191	Croatia	HRV	340	Honduras	HND								11	BEVERAGES	1	No Quantity							192			0
S3	2009	2009	2009	2	0	2	Export	191	Croatia	HRV	344	China, Hong Kong SAR	HKG								11	BEVERAGES	1	No Quantity							51281			0
S3	2009	2009	2009	2	0	2	Export	191	Croatia	HRV	348	Hungary	HUN								11	BEVERAGES	1	No Quantity							4931468			0
S3	2009	2009	2009	2	0	2	Export	191	Croatia	HRV	352	Iceland	ISL								11	BEVERAGES	1	No Quantity							299			0
S3	2009	2009	2009	2	0	2	Export	191	Croatia	HRV	381	Italy	ITA								11	BEVERAGES	1	No Quantity							294153			0
S3	2009	2009	2009	2	0	2	Export	191	Croatia	HRV	392	Japan	JPN								11	BEVERAGES	1	No Quantity							116326			0
S3	2009	2009	2009	2	0	2	Export	191	Croatia	HRV	430	Liberia	LBR								11	BEVERAGES	1	No Quantity							1974			0
S3	2009	2009	2009	2	0	2	Export	191	Croatia	HRV	440	Lithuania	LTU								11	BEVERAGES	1	No Quantity							137962			0
S3	2009	2009	2009	2	0	2	Export	191	Croatia	HRV	442	Luxembourg	LUX								11	BEVERAGES	1	No Quantity							23616			0
S3	2009	2009	2009	2	0	2	Export	191	Croatia	HRV	470	Malta	MLT								11	BEVERAGES	1	No Quantity							1375			0
S3	2009	2009	2009	2	0	2	Export	191	Croatia	HRV	499	Montenegro	MNE								11	BEVERAGES	1	No Quantity							1835033			0
S3	2009	2009	2009	2	0	2	Export	191	Croatia	HRV	528	Netherlands	NLD								11	BEVERAGES	1	No Quantity							104916			0
S3	2009	2009	2009	2	0	2	Export	191	Croatia	HRV	530	Neth. Antilles	ANT								11	BEVERAGES	1	No Quantity							470			0
S3	2009	2009	2009	2	0	2	Export	191	Croatia	HRV	548	Vanuatu	VUT								11	BEVERAGES	1	No Quantity							228			0
S3	2009	2009	2009	2	0	2	Export	191	Croatia	HRV	554	New Zealand	NZL								11	BEVERAGES	1	No Quantity							850			0
S3	2009	2009	2009	2	0	2	Export	191	Croatia	HRV	579	Norway	NOR								11	BEVERAGES	1	No Quantity							986			0
S3	2009	2009	2009	2	0	2	Export	191	Croatia	HRV	584	Marshall Isds	MHL								11	BEVERAGES	1	No Quantity							1801			0
S3	2009	2009	2009	2	0	2	Export	191	Croatia	HRV	591	Panama	PAN								11	BEVERAGES	1	No Quantity							1676			0
S3	2009	2009	2009	2	0	2	Export	191	Croatia	HRV	616	Poland	POL								11	BEVERAGES	1	No Quantity							242827			0
S3	2009	2009	2009	2	0	2	Export	191	Croatia	HRV	620	Portugal	PRT								11	BEVERAGES	1	No Quantity							86561			0
S3	2009	2009	2009	2	0	2	Export	191	Croatia	HRV	642	Romania	ROU								11	BEVERAGES	1	No Quantity							171852			0
S3	2009	2009	2009	2	0	2	Export	191	Croatia	HRV	643	Russian Federation	RUS								11	BEVERAGES	1	No Quantity							120517			0
S3	2009	2009	2009	2	0	2	Export	191	Croatia	HRV	682	Saudi Arabia	SAU								11	BEVERAGES	1	No Quantity							42824			0
S3	2009	2009	2009	2	0	2	Export	191	Croatia	HRV	688	Serbia	SRB								11	BEVERAGES	1	No Quantity							5070657			0
S3	2009	2009	2009	2	0	2	Export	191	Croatia	HRV	702	Singapore	SGP								11	BEVERAGES	1	No Quantity							14322			0
S3	2009	2009	2009	2	0	2	Export	191	Croatia	HRV	703	Slovakia	SVK								11	BEVERAGES	1	No Quantity							1176125			0
S3	2009	2009	2009	2	0	2	Export	191	Croatia	HRV	705	Slovenia	SVN								11	BEVERAGES	1	No Quantity							8288968			0
S3	2009	2009	2009	2	0	2	Export	191	Croatia	HRV	724	Spain	ESP								11	BEVERAGES	1	No Quantity							110020			0
S3	2009	2009	2009	2	0	2	Export	191	Croatia	HRV	752	Sweden	SWE								11	BEVERAGES	1	No Quantity							676430			0
S3	2009	2009	2009	2	0	2	Export	191	Croatia	HRV	757	Switzerland	CHE								11	BEVERAGES	1	No Quantity							635253			0
S3	2009	2009	2009	2	0	2	Export	191	Croatia	HRV	792	Turkey	TUR								11	BEVERAGES	1	No Quantity							355			0
S3	2009	2009	2009	2	0	2	Export	191	Croatia	HRV	807	North Macedonia	MKD								11	BEVERAGES	1	No Quantity							3081669			0
S3	2009	2009	2009	2	0	2	Export	191	Croatia	HRV	826	United Kingdom	GBR								11	BEVERAGES	1	No Quantity							685633			0
S3	2009	2009	2009	2	0	2	Export	191	Croatia	HRV	842	USA	USA								11	BEVERAGES	1	No Quantity							1754391			0
S3	2009	2009	2009	2	0	2	Export	384	Côte d'Ivoire	CIV	0	World	WLD								11	BEVERAGES	1	No Quantity							4778367			0
S3	2009	2009	2009	2	0	2	Export	384	Côte d'Ivoire	CIV	44	Bahamas	BHS								11	BEVERAGES	1	No Quantity							87			0
S3	2009	2009	2009	2	0	2	Export	384	Côte d'Ivoire	CIV	56	Belgium	BEL								11	BEVERAGES	1	No Quantity							4354			0
S3	2009	2009	2009	2	0	2	Export	384	Côte d'Ivoire	CIV	251	France	FRA								11	BEVERAGES	1	No Quantity							39257			0
S3	2009	2009	2009	2	0	2	Export	384	Côte d'Ivoire	CIV	288	Ghana	GHA								11	BEVERAGES	1	No Quantity							1061			0
S3	2009	2009	2009	2	0	2	Export	384	Côte d'Ivoire	CIV	300	Greece	GRC								11	BEVERAGES	1	No Quantity							41			0
S3	2009	2009	2009	2	0	2	Export	384	Côte d'Ivoire	CIV	320	Guatemala	GTM								11	BEVERAGES	1	No Quantity							35			0
S3	2009	2009	2009	2	0	2	Export	384	Côte d'Ivoire	CIV	324	Guinea	GIN								11	BEVERAGES	1	No Quantity							11247			0
S3	2009	2009	2009	2	0	2	Export	384	Côte d'Ivoire	CIV	381	Italy	ITA								11	BEVERAGES	1	No Quantity							3078			0
S3	2009	2009	2009	2	0	2	Export	384	Côte d'Ivoire	CIV	430	Liberia	LBR								11	BEVERAGES	1	No Quantity							63565			0
S3	2009	2009	2009	2	0	2	Export	384	Côte d'Ivoire	CIV	566	Nigeria	NGA								11	BEVERAGES	1	No Quantity							1088416			0
S3	2009	2009	2009	2	0	2	Export	384	Côte d'Ivoire	CIV	686	Senegal	SEN								11	BEVERAGES	1	No Quantity							3963			0
S3	2009	2009	2009	2	0	2	Export	384	Côte d'Ivoire	CIV	757	Switzerland	CHE								11	BEVERAGES	1	No Quantity							13154			0
S3	2009	2009	2009	2	0	2	Export	384	Côte d'Ivoire	CIV	768	Togo	TGO								11	BEVERAGES	1	No Quantity							31221			0
S3	2009	2009	2009	2	0	2	Export	384	Côte d'Ivoire	CIV	837	Bunkers									11	BEVERAGES	1	No Quantity							95884			0
S3	2009	2009	2009	2	0	2	Export	384	Côte d'Ivoire	CIV	854	Burkina Faso	BFA								11	BEVERAGES	1	No Quantity							3302106			0
S3	2009	2009	2009	2	0	2	Export	384	Côte d'Ivoire	CIV	899	Areas, nes									11	BEVERAGES	1	No Quantity							120896			0
S3	2009	2009	2009	2	0	2	Export	191	Croatia	HRV	0	World	WLD								12	TOBACCO,TOBACCO MANUFACT	1	No Quantity							105077810			0
S3	2009	2009	2009	2	0	2	Export	191	Croatia	HRV	4	Afghanistan	AFG								12	TOBACCO,TOBACCO MANUFACT	1	No Quantity							199949			0
S3	2009	2009	2009	2	0	2	Export	191	Croatia	HRV	28	Antigua and Barbuda	ATG								12	TOBACCO,TOBACCO MANUFACT	1	No Quantity							1253			0
S3	2009	2009	2009	2	0	2	Export	191	Croatia	HRV	31	Azerbaijan	AZE								12	TOBACCO,TOBACCO MANUFACT	1	No Quantity							341158			0
S3	2009	2009	2009	2	0	2	Export	191	Croatia	HRV	40	Austria	AUT								12	TOBACCO,TOBACCO MANUFACT	1	No Quantity							383984			0
S3	2009	2009	2009	2	0	2	Export	191	Croatia	HRV	56	Belgium	BEL								12	TOBACCO,TOBACCO MANUFACT	1	No Quantity							7126141			0
S3	2009	2009	2009	2	0	2	Export	191	Croatia	HRV	70	Bosnia Herzegovina	BIH								12	TOBACCO,TOBACCO MANUFACT	1	No Quantity							58964269			0
S3	2009	2009	2009	2	0	2	Export	191	Croatia	HRV	76	Brazil	BRA								12	TOBACCO,TOBACCO MANUFACT	1	No Quantity							1242831			0
S3	2009	2009	2009	2	0	2	Export	191	Croatia	HRV	124	Canada	CAN								12	TOBACCO,TOBACCO MANUFACT	1	No Quantity							227168			0
S3	2009	2009	2009	2	0	2	Export	191	Croatia	HRV	156	China	CHN								12	TOBACCO,TOBACCO MANUFACT	1	No Quantity							2780			0
S3	2009	2009	2009	2	0	2	Export	191	Croatia	HRV	203	Czechia	CZE								12	TOBACCO,TOBACCO MANUFACT	1	No Quantity							885378			0
S3	2009	2009	2009	2	0	2	Export	191	Croatia	HRV	251	France	FRA								12	TOBACCO,TOBACCO MANUFACT	1	No Quantity							118965			0
S3	2009	2009	2009	2	0	2	Export	191	Croatia	HRV	268	Georgia	GEO								12	TOBACCO,TOBACCO MANUFACT	1	No Quantity							294232			0
S3	2009	2009	2009	2	0	2	Export	191	Croatia	HRV	276	Germany	DEU								12	TOBACCO,TOBACCO MANUFACT	1	No Quantity							5754567			0
S3	2009	2009	2009	2	0	2	Export	191	Croatia	HRV	300	Greece	GRC								12	TOBACCO,TOBACCO MANUFACT	1	No Quantity							90819			0
S3	2009	2009	2009	2	0	2	Export	191	Croatia	HRV	340	Honduras	HND								12	TOBACCO,TOBACCO MANUFACT	1	No Quantity							1605			0
S3	2009	2009	2009	2	0	2	Export	191	Croatia	HRV	360	Indonesia	IDN								12	TOBACCO,TOBACCO MANUFACT	1	No Quantity							774065			0
S3	2009	2009	2009	2	0	2	Export	191	Croatia	HRV	364	Iran	IRN								12	TOBACCO,TOBACCO MANUFACT	1	No Quantity							276439			0
S3	2009	2009	2009	2	0	2	Export	191	Croatia	HRV	381	Italy	ITA								12	TOBACCO,TOBACCO MANUFACT	1	No Quantity							438730			0
S3	2009	2009	2009	2	0	2	Export	191	Croatia	HRV	400	Jordan	JOR								12	TOBACCO,TOBACCO MANUFACT	1	No Quantity							94894			0
S3	2009	2009	2009	2	0	2	Export	191	Croatia	HRV	422	Lebanon	LBN								12	TOBACCO,TOBACCO MANUFACT	1	No Quantity							896612			0
S3	2009	2009	2009	2	0	2	Export	191	Croatia	HRV	430	Liberia	LBR								12	TOBACCO,TOBACCO MANUFACT	1	No Quantity							1703			0
S3	2009	2009	2009	2	0	2	Export	191	Croatia	HRV	442	Luxembourg	LUX								12	TOBACCO,TOBACCO MANUFACT	1	No Quantity							3436			0
S3	2009	2009	2009	2	0	2	Export	191	Croatia	HRV	478	Mauritania	MRT								12	TOBACCO,TOBACCO MANUFACT	1	No Quantity							2415239			0
S3	2009	2009	2009	2	0	2	Export	191	Croatia	HRV	499	Montenegro	MNE								12	TOBACCO,TOBACCO MANUFACT	1	No Quantity							2125429			0
S3	2009	2009	2009	2	0	2	Export	191	Croatia	HRV	528	Netherlands	NLD								12	TOBACCO,TOBACCO MANUFACT	1	No Quantity							172324			0
S3	2009	2009	2009	2	0	2	Export	191	Croatia	HRV	584	Marshall Isds	MHL								12	TOBACCO,TOBACCO MANUFACT	1	No Quantity							607			0
S3	2009	2009	2009	2	0	2	Export	191	Croatia	HRV	591	Panama	PAN								12	TOBACCO,TOBACCO MANUFACT	1	No Quantity							9062			0
S3	2009	2009	2009	2	0	2	Export	191	Croatia	HRV	616	Poland	POL								12	TOBACCO,TOBACCO MANUFACT	1	No Quantity							381126			0
S3	2009	2009	2009	2	0	2	Export	191	Croatia	HRV	642	Romania	ROU								12	TOBACCO,TOBACCO MANUFACT	1	No Quantity							40041			0
S3	2009	2009	2009	2	0	2	Export	191	Croatia	HRV	643	Russian Federation	RUS								12	TOBACCO,TOBACCO MANUFACT	1	No Quantity							54024			0
S3	2009	2009	2009	2	0	2	Export	191	Croatia	HRV	670	Saint Vincent and the Grenadines	VCT								12	TOBACCO,TOBACCO MANUFACT	1	No Quantity							3404			0
S3	2009	2009	2009	2	0	2	Export	191	Croatia	HRV	688	Serbia	SRB								12	TOBACCO,TOBACCO MANUFACT	1	No Quantity							13077330			0
S3	2009	2009	2009	2	0	2	Export	191	Croatia	HRV	702	Singapore	SGP								12	TOBACCO,TOBACCO MANUFACT	1	No Quantity							318			0
S3	2009	2009	2009	2	0	2	Export	191	Croatia	HRV	705	Slovenia	SVN								12	TOBACCO,TOBACCO MANUFACT	1	No Quantity							2588996			0
S3	2009	2009	2009	2	0	2	Export	191	Croatia	HRV	710	South Africa	ZAF								12	TOBACCO,TOBACCO MANUFACT	1	No Quantity							87765			0
S3	2009	2009	2009	2	0	2	Export	191	Croatia	HRV	724	Spain	ESP								12	TOBACCO,TOBACCO MANUFACT	1	No Quantity							784602			0
S3	2009	2009	2009	2	0	2	Export	191	Croatia	HRV	757	Switzerland	CHE								12	TOBACCO,TOBACCO MANUFACT	1	No Quantity							206			0
S3	2009	2009	2009	2	0	2	Export	191	Croatia	HRV	784	United Arab Emirates	ARE								12	TOBACCO,TOBACCO MANUFACT	1	No Quantity							3098823			0
S3	2009	2009	2009	2	0	2	Export	191	Croatia	HRV	788	Tunisia	TUN								12	TOBACCO,TOBACCO MANUFACT	1	No Quantity							32595			0
S3	2009	2009	2009	2	0	2	Export	191	Croatia	HRV	792	Turkey	TUR								12	TOBACCO,TOBACCO MANUFACT	1	No Quantity							1326			0
S3	2009	2009	2009	2	0	2	Export	191	Croatia	HRV	807	North Macedonia	MKD								12	TOBACCO,TOBACCO MANUFACT	1	No Quantity							2000669			0
S3	2009	2009	2009	2	0	2	Export	191	Croatia	HRV	826	United Kingdom	GBR								12	TOBACCO,TOBACCO MANUFACT	1	No Quantity							82946			0
S3	2009	2009	2009	2	0	2	Export	384	Côte d'Ivoire	CIV	0	World	WLD								12	TOBACCO,TOBACCO MANUFACT	1	No Quantity							46502523			0
S3	2009	2009	2009	2	0	2	Export	384	Côte d'Ivoire	CIV	204	Benin	BEN								12	TOBACCO,TOBACCO MANUFACT	1	No Quantity							2957868			0
S3	2009	2009	2009	2	0	2	Export	384	Côte d'Ivoire	CIV	430	Liberia	LBR								12	TOBACCO,TOBACCO MANUFACT	1	No Quantity							2019			0
S3	2009	2009	2009	2	0	2	Export	384	Côte d'Ivoire	CIV	466	Mali	MLI								12	TOBACCO,TOBACCO MANUFACT	1	No Quantity							767463			0
S3	2009	2009	2009	2	0	2	Export	384	Côte d'Ivoire	CIV	562	Niger	NER								12	TOBACCO,TOBACCO MANUFACT	1	No Quantity							5563986			0
S3	2009	2009	2009	2	0	2	Export	384	Côte d'Ivoire	CIV	768	Togo	TGO								12	TOBACCO,TOBACCO MANUFACT	1	No Quantity							2917177			0
S3	2009	2009	2009	2	0	2	Export	384	Côte d'Ivoire	CIV	854	Burkina Faso	BFA								12	TOBACCO,TOBACCO MANUFACT	1	No Quantity							34293564			0
S3	2009	2009	2009	2	0	2	Export	384	Côte d'Ivoire	CIV	899	Areas, nes									12	TOBACCO,TOBACCO MANUFACT	1	No Quantity							445			0
S3	2009	2009	2009	2	0	2	Export	191	Croatia	HRV	0	World	WLD								21	HIDES,SKINS,FURSKINS,RAW	1	No Quantity							13790806			0
S3	2009	2009	2009	2	0	2	Export	191	Croatia	HRV	40	Austria	AUT								21	HIDES,SKINS,FURSKINS,RAW	1	No Quantity							826408			0
S3	2009	2009	2009	2	0	2	Export	191	Croatia	HRV	70	Bosnia Herzegovina	BIH								21	HIDES,SKINS,FURSKINS,RAW	1	No Quantity							3851934			0
S3	2009	2009	2009	2	0	2	Export	191	Croatia	HRV	100	Bulgaria	BGR								21	HIDES,SKINS,FURSKINS,RAW	1	No Quantity							39922			0
S3	2009	2009	2009	2	0	2	Export	191	Croatia	HRV	276	Germany	DEU								21	HIDES,SKINS,FURSKINS,RAW	1	No Quantity							273992			0
S3	2009	2009	2009	2	0	2	Export	191	Croatia	HRV	344	China, Hong Kong SAR	HKG								21	HIDES,SKINS,FURSKINS,RAW	1	No Quantity							2753839			0
S3	2009	2009	2009	2	0	2	Export	191	Croatia	HRV	348	Hungary	HUN								21	HIDES,SKINS,FURSKINS,RAW	1	No Quantity							5236			0
S3	2009	2009	2009	2	0	2	Export	191	Croatia	HRV	381	Italy	ITA								21	HIDES,SKINS,FURSKINS,RAW	1	No Quantity							3110932			0
S3	2009	2009	2009	2	0	2	Export	191	Croatia	HRV	388	Jamaica	JAM								21	HIDES,SKINS,FURSKINS,RAW	1	No Quantity							18922			0
S3	2009	2009	2009	2	0	2	Export	191	Croatia	HRV	616	Poland	POL								21	HIDES,SKINS,FURSKINS,RAW	1	No Quantity							151085			0
S3	2009	2009	2009	2	0	2	Export	191	Croatia	HRV	642	Romania	ROU								21	HIDES,SKINS,FURSKINS,RAW	1	No Quantity							88881			0
S3	2009	2009	2009	2	0	2	Export	191	Croatia	HRV	688	Serbia	SRB								21	HIDES,SKINS,FURSKINS,RAW	1	No Quantity							810205			0
S3	2009	2009	2009	2	0	2	Export	191	Croatia	HRV	703	Slovakia	SVK								21	HIDES,SKINS,FURSKINS,RAW	1	No Quantity							1857			0
S3	2009	2009	2009	2	0	2	Export	191	Croatia	HRV	705	Slovenia	SVN								21	HIDES,SKINS,FURSKINS,RAW	1	No Quantity							1643404			0
S3	2009	2009	2009	2	0	2	Export	191	Croatia	HRV	724	Spain	ESP								21	HIDES,SKINS,FURSKINS,RAW	1	No Quantity							75686			0
S3	2009	2009	2009	2	0	2	Export	191	Croatia	HRV	764	Thailand	THA								21	HIDES,SKINS,FURSKINS,RAW	1	No Quantity							115765			0
S3	2009	2009	2009	2	0	2	Export	191	Croatia	HRV	792	Turkey	TUR								21	HIDES,SKINS,FURSKINS,RAW	1	No Quantity							15790			0
S3	2009	2009	2009	2	0	2	Export	191	Croatia	HRV	807	North Macedonia	MKD								21	HIDES,SKINS,FURSKINS,RAW	1	No Quantity							6948			0
S3	2009	2009	2009	2	0	2	Export	384	Côte d'Ivoire	CIV	0	World	WLD								21	HIDES,SKINS,FURSKINS,RAW	1	No Quantity							30364			0
S3	2009	2009	2009	2	0	2	Export	384	Côte d'Ivoire	CIV	586	Pakistan	PAK								21	HIDES,SKINS,FURSKINS,RAW	1	No Quantity							30330			0
S3	2009	2009	2009	2	0	2	Export	384	Côte d'Ivoire	CIV	842	USA	USA								21	HIDES,SKINS,FURSKINS,RAW	1	No Quantity							34			0
S3	2009	2009	2009	2	0	2	Export	191	Croatia	HRV	0	World	WLD								22	OIL SEED,OLEAGINUS FRUIT	1	No Quantity							54076256			0
S3	2009	2009	2009	2	0	2	Export	191	Croatia	HRV	40	Austria	AUT								22	OIL SEED,OLEAGINUS FRUIT	1	No Quantity							1744715			0
S3	2009	2009	2009	2	0	2	Export	191	Croatia	HRV	56	Belgium	BEL								22	OIL SEED,OLEAGINUS FRUIT	1	No Quantity							3600			0
S3	2009	2009	2009	2	0	2	Export	191	Croatia	HRV	70	Bosnia Herzegovina	BIH								22	OIL SEED,OLEAGINUS FRUIT	1	No Quantity							15776852			0
S3	2009	2009	2009	2	0	2	Export	191	Croatia	HRV	203	Czechia	CZE								22	OIL SEED,OLEAGINUS FRUIT	1	No Quantity							19420			0
S3	2009	2009	2009	2	0	2	Export	191	Croatia	HRV	251	France	FRA								22	OIL SEED,OLEAGINUS FRUIT	1	No Quantity							2532399			0
S3	2009	2009	2009	2	0	2	Export	191	Croatia	HRV	276	Germany	DEU								22	OIL SEED,OLEAGINUS FRUIT	1	No Quantity							5919715			0
S3	2009	2009	2009	2	0	2	Export	191	Croatia	HRV	300	Greece	GRC								22	OIL SEED,OLEAGINUS FRUIT	1	No Quantity							1718856			0
S3	2009	2009	2009	2	0	2	Export	191	Croatia	HRV	348	Hungary	HUN								22	OIL SEED,OLEAGINUS FRUIT	1	No Quantity							454615			0
S3	2009	2009	2009	2	0	2	Export	191	Croatia	HRV	381	Italy	ITA								22	OIL SEED,OLEAGINUS FRUIT	1	No Quantity							3788959			0
S3	2009	2009	2009	2	0	2	Export	191	Croatia	HRV	499	Montenegro	MNE								22	OIL SEED,OLEAGINUS FRUIT	1	No Quantity							37321			0
S3	2009	2009	2009	2	0	2	Export	191	Croatia	HRV	528	Netherlands	NLD								22	OIL SEED,OLEAGINUS FRUIT	1	No Quantity							802			0
S3	2009	2009	2009	2	0	2	Export	191	Croatia	HRV	688	Serbia	SRB								22	OIL SEED,OLEAGINUS FRUIT	1	No Quantity							21100510			0
S3	2009	2009	2009	2	0	2	Export	191	Croatia	HRV	703	Slovakia	SVK								22	OIL SEED,OLEAGINUS FRUIT	1	No Quantity							1554			0
S3	2009	2009	2009	2	0	2	Export	191	Croatia	HRV	705	Slovenia	SVN								22	OIL SEED,OLEAGINUS FRUIT	1	No Quantity							974710			0
S3	2009	2009	2009	2	0	2	Export	191	Croatia	HRV	757	Switzerland	CHE								22	OIL SEED,OLEAGINUS FRUIT	1	No Quantity							2228			0
S3	2009	2009	2009	2	0	2	Export	384	Côte d'Ivoire	CIV	0	World	WLD								22	OIL SEED,OLEAGINUS FRUIT	1	No Quantity							2843974			0
S3	2009	2009	2009	2	0	2	Export	384	Côte d'Ivoire	CIV	24	Angola	AGO								22	OIL SEED,OLEAGINUS FRUIT	1	No Quantity							5126			0
S3	2009	2009	2009	2	0	2	Export	384	Côte d'Ivoire	CIV	56	Belgium	BEL								22	OIL SEED,OLEAGINUS FRUIT	1	No Quantity							488			0
S3	2009	2009	2009	2	0	2	Export	384	Côte d'Ivoire	CIV	108	Burundi	BDI								22	OIL SEED,OLEAGINUS FRUIT	1	No Quantity							52617			0
S3	2009	2009	2009	2	0	2	Export	384	Côte d'Ivoire	CIV	124	Canada	CAN								22	OIL SEED,OLEAGINUS FRUIT	1	No Quantity							3			0
S3	2009	2009	2009	2	0	2	Export	384	Côte d'Ivoire	CIV	204	Benin	BEN								22	OIL SEED,OLEAGINUS FRUIT	1	No Quantity							53237			0
S3	2009	2009	2009	2	0	2	Export	384	Côte d'Ivoire	CIV	218	Ecuador	ECU								22	OIL SEED,OLEAGINUS FRUIT	1	No Quantity							79999			0
S3	2009	2009	2009	2	0	2	Export	384	Côte d'Ivoire	CIV	251	France	FRA								22	OIL SEED,OLEAGINUS FRUIT	1	No Quantity							85637			0
S3	2009	2009	2009	2	0	2	Export	384	Côte d'Ivoire	CIV	266	Gabon	GAB								22	OIL SEED,OLEAGINUS FRUIT	1	No Quantity							1591			0
S3	2009	2009	2009	2	0	2	Export	384	Côte d'Ivoire	CIV	288	Ghana	GHA								22	OIL SEED,OLEAGINUS FRUIT	1	No Quantity							47723			0
S3	2009	2009	2009	2	0	2	Export	384	Côte d'Ivoire	CIV	381	Italy	ITA								22	OIL SEED,OLEAGINUS FRUIT	1	No Quantity							837553			0
S3	2009	2009	2009	2	0	2	Export	384	Côte d'Ivoire	CIV	508	Mozambique	MOZ								22	OIL SEED,OLEAGINUS FRUIT	1	No Quantity							27854			0
S3	2009	2009	2009	2	0	2	Export	384	Côte d'Ivoire	CIV	566	Nigeria	NGA								22	OIL SEED,OLEAGINUS FRUIT	1	No Quantity							679682			0
S3	2009	2009	2009	2	0	2	Export	384	Côte d'Ivoire	CIV	604	Peru	PER								22	OIL SEED,OLEAGINUS FRUIT	1	No Quantity							35060			0
S3	2009	2009	2009	2	0	2	Export	384	Côte d'Ivoire	CIV	620	Portugal	PRT								22	OIL SEED,OLEAGINUS FRUIT	1	No Quantity							45925			0
S3	2009	2009	2009	2	0	2	Export	384	Côte d'Ivoire	CIV	724	Spain	ESP								22	OIL SEED,OLEAGINUS FRUIT	1	No Quantity							747335			0
S3	2009	2009	2009	2	0	2	Export	384	Côte d'Ivoire	CIV	752	Sweden	SWE								22	OIL SEED,OLEAGINUS FRUIT	1	No Quantity							697			0
S3	2009	2009	2009	2	0	2	Export	384	Côte d'Ivoire	CIV	757	Switzerland	CHE								22	OIL SEED,OLEAGINUS FRUIT	1	No Quantity							15			0
S3	2009	2009	2009	2	0	2	Export	384	Côte d'Ivoire	CIV	768	Togo	TGO								22	OIL SEED,OLEAGINUS FRUIT	1	No Quantity							143168			0
S3	2009	2009	2009	2	0	2	Export	384	Côte d'Ivoire	CIV	837	Bunkers									22	OIL SEED,OLEAGINUS FRUIT	1	No Quantity							141			0
S3	2009	2009	2009	2	0	2	Export	384	Côte d'Ivoire	CIV	899	Areas, nes									22	OIL SEED,OLEAGINUS FRUIT	1	No Quantity							123			0
S3	2009	2009	2009	2	0	2	Export	191	Croatia	HRV	0	World	WLD								23	CRUDE RUBBER	1	No Quantity							3325199			0
S3	2009	2009	2009	2	0	2	Export	191	Croatia	HRV	40	Austria	AUT								23	CRUDE RUBBER	1	No Quantity							86218			0
S3	2009	2009	2009	2	0	2	Export	191	Croatia	HRV	70	Bosnia Herzegovina	BIH								23	CRUDE RUBBER	1	No Quantity							119849			0
S3	2009	2009	2009	2	0	2	Export	191	Croatia	HRV	100	Bulgaria	BGR								23	CRUDE RUBBER	1	No Quantity							23324			0
S3	2009	2009	2009	2	0	2	Export	191	Croatia	HRV	203	Czechia	CZE								23	CRUDE RUBBER	1	No Quantity							44998			0
S3	2009	2009	2009	2	0	2	Export	191	Croatia	HRV	251	France	FRA								23	CRUDE RUBBER	1	No Quantity							299			0
S3	2009	2009	2009	2	0	2	Export	191	Croatia	HRV	276	Germany	DEU								23	CRUDE RUBBER	1	No Quantity							2439068			0
S3	2009	2009	2009	2	0	2	Export	191	Croatia	HRV	348	Hungary	HUN								23	CRUDE RUBBER	1	No Quantity							6174			0
S3	2009	2009	2009	2	0	2	Export	191	Croatia	HRV	381	Italy	ITA								23	CRUDE RUBBER	1	No Quantity							10603			0
S3	2009	2009	2009	2	0	2	Export	191	Croatia	HRV	398	Kazakhstan	KAZ								23	CRUDE RUBBER	1	No Quantity							22643			0
S3	2009	2009	2009	2	0	2	Export	191	Croatia	HRV	499	Montenegro	MNE								23	CRUDE RUBBER	1	No Quantity							10369			0
S3	2009	2009	2009	2	0	2	Export	191	Croatia	HRV	528	Netherlands	NLD								23	CRUDE RUBBER	1	No Quantity							44199			0
S3	2009	2009	2009	2	0	2	Export	191	Croatia	HRV	642	Romania	ROU								23	CRUDE RUBBER	1	No Quantity							5142			0
S3	2009	2009	2009	2	0	2	Export	191	Croatia	HRV	643	Russian Federation	RUS								23	CRUDE RUBBER	1	No Quantity							103133			0
S3	2009	2009	2009	2	0	2	Export	191	Croatia	HRV	688	Serbia	SRB								23	CRUDE RUBBER	1	No Quantity							6181			0
S3	2009	2009	2009	2	0	2	Export	191	Croatia	HRV	705	Slovenia	SVN								23	CRUDE RUBBER	1	No Quantity							88936			0
S3	2009	2009	2009	2	0	2	Export	191	Croatia	HRV	826	United Kingdom	GBR								23	CRUDE RUBBER	1	No Quantity							314063			0
S3	2009	2009	2009	2	0	2	Export	384	Côte d'Ivoire	CIV	0	World	WLD								23	CRUDE RUBBER	1	No Quantity							344881690			0
S3	2009	2009	2009	2	0	2	Export	384	Côte d'Ivoire	CIV	12	Algeria	DZA								23	CRUDE RUBBER	1	No Quantity							729212			0
S3	2009	2009	2009	2	0	2	Export	384	Côte d'Ivoire	CIV	32	Argentina	ARG								23	CRUDE RUBBER	1	No Quantity							1205035			0
S3	2009	2009	2009	2	0	2	Export	384	Côte d'Ivoire	CIV	56	Belgium	BEL								23	CRUDE RUBBER	1	No Quantity							15401447			0
S3	2009	2009	2009	2	0	2	Export	384	Côte d'Ivoire	CIV	76	Brazil	BRA								23	CRUDE RUBBER	1	No Quantity							3496746			0
S3	2009	2009	2009	2	0	2	Export	384	Côte d'Ivoire	CIV	100	Bulgaria	BGR								23	CRUDE RUBBER	1	No Quantity							76550			0
S3	2009	2009	2009	2	0	2	Export	384	Côte d'Ivoire	CIV	124	Canada	CAN								23	CRUDE RUBBER	1	No Quantity							888678			0
S3	2009	2009	2009	2	0	2	Export	384	Côte d'Ivoire	CIV	140	Central African Rep.	CAF								23	CRUDE RUBBER	1	No Quantity							1785			0
S3	2009	2009	2009	2	0	2	Export	384	Côte d'Ivoire	CIV	156	China	CHN								23	CRUDE RUBBER	1	No Quantity							9279759			0
S3	2009	2009	2009	2	0	2	Export	384	Côte d'Ivoire	CIV	178	Congo	COG								23	CRUDE RUBBER	1	No Quantity							1190			0
S3	2009	2009	2009	2	0	2	Export	384	Côte d'Ivoire	CIV	233	Estonia	EST								23	CRUDE RUBBER	1	No Quantity							149979			0
S3	2009	2009	2009	2	0	2	Export	384	Côte d'Ivoire	CIV	246	Finland	FIN								23	CRUDE RUBBER	1	No Quantity							4848217			0
S3	2009	2009	2009	2	0	2	Export	384	Côte d'Ivoire	CIV	251	France	FRA								23	CRUDE RUBBER	1	No Quantity							20236697			0
S3	2009	2009	2009	2	0	2	Export	384	Côte d'Ivoire	CIV	266	Gabon	GAB								23	CRUDE RUBBER	1	No Quantity							3814			0
S3	2009	2009	2009	2	0	2	Export	384	Côte d'Ivoire	CIV	276	Germany	DEU								23	CRUDE RUBBER	1	No Quantity							36107200			0
S3	2009	2009	2009	2	0	2	Export	384	Côte d'Ivoire	CIV	288	Ghana	GHA								23	CRUDE RUBBER	1	No Quantity							24394			0
S3	2009	2009	2009	2	0	2	Export	384	Côte d'Ivoire	CIV	300	Greece	GRC								23	CRUDE RUBBER	1	No Quantity							4185599			0
S3	2009	2009	2009	2	0	2	Export	384	Côte d'Ivoire	CIV	372	Ireland	IRL								23	CRUDE RUBBER	1	No Quantity							1496414			0
S3	2009	2009	2009	2	0	2	Export	384	Côte d'Ivoire	CIV	376	Israel	ISR								23	CRUDE RUBBER	1	No Quantity							47618			0
S3	2009	2009	2009	2	0	2	Export	384	Côte d'Ivoire	CIV	381	Italy	ITA								23	CRUDE RUBBER	1	No Quantity							23277008			0
S3	2009	2009	2009	2	0	2	Export	384	Côte d'Ivoire	CIV	440	Lithuania	LTU								23	CRUDE RUBBER	1	No Quantity							1697464			0
S3	2009	2009	2009	2	0	2	Export	384	Côte d'Ivoire	CIV	458	Malaysia	MYS								23	CRUDE RUBBER	1	No Quantity							80056875			0
S3	2009	2009	2009	2	0	2	Export	384	Côte d'Ivoire	CIV	484	Mexico	MEX								23	CRUDE RUBBER	1	No Quantity							237670			0
S3	2009	2009	2009	2	0	2	Export	384	Côte d'Ivoire	CIV	504	Morocco	MAR								23	CRUDE RUBBER	1	No Quantity							234811			0
S3	2009	2009	2009	2	0	2	Export	384	Côte d'Ivoire	CIV	528	Netherlands	NLD								23	CRUDE RUBBER	1	No Quantity							13958950			0
S3	2009	2009	2009	2	0	2	Export	384	Côte d'Ivoire	CIV	616	Poland	POL								23	CRUDE RUBBER	1	No Quantity							17169439			0
S3	2009	2009	2009	2	0	2	Export	384	Côte d'Ivoire	CIV	620	Portugal	PRT								23	CRUDE RUBBER	1	No Quantity							6273406			0
S3	2009	2009	2009	2	0	2	Export	384	Côte d'Ivoire	CIV	642	Romania	ROU								23	CRUDE RUBBER	1	No Quantity							2332692			0
S3	2009	2009	2009	2	0	2	Export	384	Côte d'Ivoire	CIV	643	Russian Federation	RUS								23	CRUDE RUBBER	1	No Quantity							1271507			0
S3	2009	2009	2009	2	0	2	Export	384	Côte d'Ivoire	CIV	686	Senegal	SEN								23	CRUDE RUBBER	1	No Quantity							527137			0
S3	2009	2009	2009	2	0	2	Export	384	Côte d'Ivoire	CIV	699	India	IND								23	CRUDE RUBBER	1	No Quantity							2762442			0
S3	2009	2009	2009	2	0	2	Export	384	Côte d'Ivoire	CIV	702	Singapore	SGP								23	CRUDE RUBBER	1	No Quantity							72209			0
S3	2009	2009	2009	2	0	2	Export	384	Côte d'Ivoire	CIV	704	Viet Nam	VNM								23	CRUDE RUBBER	1	No Quantity							529259			0
S3	2009	2009	2009	2	0	2	Export	384	Côte d'Ivoire	CIV	705	Slovenia	SVN								23	CRUDE RUBBER	1	No Quantity							1506558			0
S3	2009	2009	2009	2	0	2	Export	384	Côte d'Ivoire	CIV	710	South Africa	ZAF								23	CRUDE RUBBER	1	No Quantity							8522557			0
S3	2009	2009	2009	2	0	2	Export	384	Côte d'Ivoire	CIV	716	Zimbabwe	ZWE								23	CRUDE RUBBER	1	No Quantity							24178			0
S3	2009	2009	2009	2	0	2	Export	384	Côte d'Ivoire	CIV	724	Spain	ESP								23	CRUDE RUBBER	1	No Quantity							51464040			0
S3	2009	2009	2009	2	0	2	Export	384	Côte d'Ivoire	CIV	752	Sweden	SWE								23	CRUDE RUBBER	1	No Quantity							211479			0
S3	2009	2009	2009	2	0	2	Export	384	Côte d'Ivoire	CIV	788	Tunisia	TUN								23	CRUDE RUBBER	1	No Quantity							65012			0
S3	2009	2009	2009	2	0	2	Export	384	Côte d'Ivoire	CIV	792	Turkey	TUR								23	CRUDE RUBBER	1	No Quantity							383447			0
S3	2009	2009	2009	2	0	2	Export	384	Côte d'Ivoire	CIV	804	Ukraine	UKR								23	CRUDE RUBBER	1	No Quantity							714570			0
S3	2009	2009	2009	2	0	2	Export	384	Côte d'Ivoire	CIV	826	United Kingdom	GBR								23	CRUDE RUBBER	1	No Quantity							9600259			0
S3	2009	2009	2009	2	0	2	Export	384	Côte d'Ivoire	CIV	842	USA	USA								23	CRUDE RUBBER	1	No Quantity							22448689			0
S3	2009	2009	2009	2	0	2	Export	384	Côte d'Ivoire	CIV	854	Burkina Faso	BFA								23	CRUDE RUBBER	1	No Quantity							1190885			0
S3	2009	2009	2009	2	0	2	Export	384	Côte d'Ivoire	CIV	899	Areas, nes									23	CRUDE RUBBER	1	No Quantity							168814			0
S3	2009	2009	2009	2	0	2	Export	191	Croatia	HRV	0	World	WLD								24	CORK AND WOOD	1	No Quantity							328433688			0
S3	2009	2009	2009	2	0	2	Export	191	Croatia	HRV	8	Albania	ALB								24	CORK AND WOOD	1	No Quantity							157155			0
S3	2009	2009	2009	2	0	2	Export	191	Croatia	HRV	12	Algeria	DZA								24	CORK AND WOOD	1	No Quantity							56263			0
S3	2009	2009	2009	2	0	2	Export	191	Croatia	HRV	40	Austria	AUT								24	CORK AND WOOD	1	No Quantity							28301489			0
S3	2009	2009	2009	2	0	2	Export	191	Croatia	HRV	48	Bahrain	BHR								24	CORK AND WOOD	1	No Quantity							12461			0
S3	2009	2009	2009	2	0	2	Export	191	Croatia	HRV	56	Belgium	BEL								24	CORK AND WOOD	1	No Quantity							2083216			0
S3	2009	2009	2009	2	0	2	Export	191	Croatia	HRV	70	Bosnia Herzegovina	BIH								24	CORK AND WOOD	1	No Quantity							10251663			0
S3	2009	2009	2009	2	0	2	Export	191	Croatia	HRV	84	Belize	BLZ								24	CORK AND WOOD	1	No Quantity							1294			0
S3	2009	2009	2009	2	0	2	Export	191	Croatia	HRV	100	Bulgaria	BGR								24	CORK AND WOOD	1	No Quantity							298535			0
S3	2009	2009	2009	2	0	2	Export	191	Croatia	HRV	156	China	CHN								24	CORK AND WOOD	1	No Quantity							970412			0
S3	2009	2009	2009	2	0	2	Export	191	Croatia	HRV	196	Cyprus	CYP								24	CORK AND WOOD	1	No Quantity							248665			0
S3	2009	2009	2009	2	0	2	Export	191	Croatia	HRV	203	Czechia	CZE								24	CORK AND WOOD	1	No Quantity							2186125			0
S3	2009	2009	2009	2	0	2	Export	191	Croatia	HRV	208	Denmark	DNK								24	CORK AND WOOD	1	No Quantity							535766			0
S3	2009	2009	2009	2	0	2	Export	191	Croatia	HRV	233	Estonia	EST								24	CORK AND WOOD	1	No Quantity							20302			0
S3	2009	2009	2009	2	0	2	Export	191	Croatia	HRV	246	Finland	FIN								24	CORK AND WOOD	1	No Quantity							191726			0
S3	2009	2009	2009	2	0	2	Export	191	Croatia	HRV	251	France	FRA								24	CORK AND WOOD	1	No Quantity							2247365			0
S3	2009	2009	2009	2	0	2	Export	191	Croatia	HRV	276	Germany	DEU								24	CORK AND WOOD	1	No Quantity							14503792			0
S3	2009	2009	2009	2	0	2	Export	191	Croatia	HRV	300	Greece	GRC								24	CORK AND WOOD	1	No Quantity							1961981			0
S3	2009	2009	2009	2	0	2	Export	191	Croatia	HRV	308	Grenada	GRD								24	CORK AND WOOD	1	No Quantity							19752			0
S3	2009	2009	2009	2	0	2	Export	191	Croatia	HRV	348	Hungary	HUN								24	CORK AND WOOD	1	No Quantity							7487661			0
S3	2009	2009	2009	2	0	2	Export	191	Croatia	HRV	360	Indonesia	IDN								24	CORK AND WOOD	1	No Quantity							234282			0
S3	2009	2009	2009	2	0	2	Export	191	Croatia	HRV	368	Iraq	IRQ								24	CORK AND WOOD	1	No Quantity							2248			0
S3	2009	2009	2009	2	0	2	Export	191	Croatia	HRV	372	Ireland	IRL								24	CORK AND WOOD	1	No Quantity							144092			0
S3	2009	2009	2009	2	0	2	Export	191	Croatia	HRV	376	Israel	ISR								24	CORK AND WOOD	1	No Quantity							971321			0
S3	2009	2009	2009	2	0	2	Export	191	Croatia	HRV	381	Italy	ITA								24	CORK AND WOOD	1	No Quantity							136401173			0
S3	2009	2009	2009	2	0	2	Export	191	Croatia	HRV	392	Japan	JPN								24	CORK AND WOOD	1	No Quantity							1628002			0
S3	2009	2009	2009	2	0	2	Export	191	Croatia	HRV	400	Jordan	JOR								24	CORK AND WOOD	1	No Quantity							168307			0
S3	2009	2009	2009	2	0	2	Export	191	Croatia	HRV	410	Rep. of Korea	KOR								24	CORK AND WOOD	1	No Quantity							105969			0
S3	2009	2009	2009	2	0	2	Export	191	Croatia	HRV	414	Kuwait	KWT								24	CORK AND WOOD	1	No Quantity							25307			0
S3	2009	2009	2009	2	0	2	Export	191	Croatia	HRV	422	Lebanon	LBN								24	CORK AND WOOD	1	No Quantity							56048			0
S3	2009	2009	2009	2	0	2	Export	191	Croatia	HRV	430	Liberia	LBR								24	CORK AND WOOD	1	No Quantity							6707			0
S3	2009	2009	2009	2	0	2	Export	191	Croatia	HRV	434	Libya	LBY								24	CORK AND WOOD	1	No Quantity							329023			0
S3	2009	2009	2009	2	0	2	Export	191	Croatia	HRV	440	Lithuania	LTU								24	CORK AND WOOD	1	No Quantity							114941			0
S3	2009	2009	2009	2	0	2	Export	191	Croatia	HRV	442	Luxembourg	LUX								24	CORK AND WOOD	1	No Quantity							105733			0
S3	2009	2009	2009	2	0	2	Export	191	Croatia	HRV	458	Malaysia	MYS								24	CORK AND WOOD	1	No Quantity							130084			0
S3	2009	2009	2009	2	0	2	Export	191	Croatia	HRV	470	Malta	MLT								24	CORK AND WOOD	1	No Quantity							7757			0
S3	2009	2009	2009	2	0	2	Export	191	Croatia	HRV	490	Other Asia, nes									24	CORK AND WOOD	1	No Quantity							35079			0
S3	2009	2009	2009	2	0	2	Export	191	Croatia	HRV	499	Montenegro	MNE								24	CORK AND WOOD	1	No Quantity							2213580			0
S3	2009	2009	2009	2	0	2	Export	191	Croatia	HRV	504	Morocco	MAR								24	CORK AND WOOD	1	No Quantity							1589662			0
S3	2009	2009	2009	2	0	2	Export	191	Croatia	HRV	528	Netherlands	NLD								24	CORK AND WOOD	1	No Quantity							3291892			0
S3	2009	2009	2009	2	0	2	Export	191	Croatia	HRV	579	Norway	NOR								24	CORK AND WOOD	1	No Quantity							261504			0
S3	2009	2009	2009	2	0	2	Export	191	Croatia	HRV	584	Marshall Isds	MHL								24	CORK AND WOOD	1	No Quantity							328			0
S3	2009	2009	2009	2	0	2	Export	191	Croatia	HRV	586	Pakistan	PAK								24	CORK AND WOOD	1	No Quantity							10433			0
S3	2009	2009	2009	2	0	2	Export	191	Croatia	HRV	616	Poland	POL								24	CORK AND WOOD	1	No Quantity							1949918			0
S3	2009	2009	2009	2	0	2	Export	191	Croatia	HRV	620	Portugal	PRT								24	CORK AND WOOD	1	No Quantity							401048			0
S3	2009	2009	2009	2	0	2	Export	191	Croatia	HRV	642	Romania	ROU								24	CORK AND WOOD	1	No Quantity							2391735			0
S3	2009	2009	2009	2	0	2	Export	191	Croatia	HRV	643	Russian Federation	RUS								24	CORK AND WOOD	1	No Quantity							36781			0
S3	2009	2009	2009	2	0	2	Export	191	Croatia	HRV	682	Saudi Arabia	SAU								24	CORK AND WOOD	1	No Quantity							146219			0
S3	2009	2009	2009	2	0	2	Export	191	Croatia	HRV	688	Serbia	SRB								24	CORK AND WOOD	1	No Quantity							6471485			0
S3	2009	2009	2009	2	0	2	Export	191	Croatia	HRV	703	Slovakia	SVK								24	CORK AND WOOD	1	No Quantity							118158			0
S3	2009	2009	2009	2	0	2	Export	191	Croatia	HRV	704	Viet Nam	VNM								24	CORK AND WOOD	1	No Quantity							140478			0
S3	2009	2009	2009	2	0	2	Export	191	Croatia	HRV	705	Slovenia	SVN								24	CORK AND WOOD	1	No Quantity							39327701			0
S3	2009	2009	2009	2	0	2	Export	191	Croatia	HRV	724	Spain	ESP								24	CORK AND WOOD	1	No Quantity							3596552			0
S3	2009	2009	2009	2	0	2	Export	191	Croatia	HRV	752	Sweden	SWE								24	CORK AND WOOD	1	No Quantity							2404272			0
S3	2009	2009	2009	2	0	2	Export	191	Croatia	HRV	757	Switzerland	CHE								24	CORK AND WOOD	1	No Quantity							3371637			0
S3	2009	2009	2009	2	0	2	Export	191	Croatia	HRV	764	Thailand	THA								24	CORK AND WOOD	1	No Quantity							112883			0
S3	2009	2009	2009	2	0	2	Export	191	Croatia	HRV	784	United Arab Emirates	ARE								24	CORK AND WOOD	1	No Quantity							206919			0
S3	2009	2009	2009	2	0	2	Export	191	Croatia	HRV	788	Tunisia	TUN								24	CORK AND WOOD	1	No Quantity							56511			0
S3	2009	2009	2009	2	0	2	Export	191	Croatia	HRV	792	Turkey	TUR								24	CORK AND WOOD	1	No Quantity							25029			0
S3	2009	2009	2009	2	0	2	Export	191	Croatia	HRV	807	North Macedonia	MKD								24	CORK AND WOOD	1	No Quantity							2123664			0
S3	2009	2009	2009	2	0	2	Export	191	Croatia	HRV	818	Egypt	EGY								24	CORK AND WOOD	1	No Quantity							45232893			0
S3	2009	2009	2009	2	0	2	Export	191	Croatia	HRV	826	United Kingdom	GBR								24	CORK AND WOOD	1	No Quantity							908043			0
S3	2009	2009	2009	2	0	2	Export	191	Croatia	HRV	842	USA	USA								24	CORK AND WOOD	1	No Quantity							42667			0
S3	2009	2009	2009	2	0	2	Export	384	Côte d'Ivoire	CIV	0	World	WLD								24	CORK AND WOOD	1	No Quantity							148611790			0
S3	2009	2009	2009	2	0	2	Export	384	Côte d'Ivoire	CIV	8	Albania	ALB								24	CORK AND WOOD	1	No Quantity							108296			0
S3	2009	2009	2009	2	0	2	Export	384	Côte d'Ivoire	CIV	12	Algeria	DZA								24	CORK AND WOOD	1	No Quantity							27412			0
S3	2009	2009	2009	2	0	2	Export	384	Côte d'Ivoire	CIV	36	Australia	AUS								24	CORK AND WOOD	1	No Quantity							10482			0
S3	2009	2009	2009	2	0	2	Export	384	Côte d'Ivoire	CIV	48	Bahrain	BHR								24	CORK AND WOOD	1	No Quantity							5928			0
S3	2009	2009	2009	2	0	2	Export	384	Côte d'Ivoire	CIV	50	Bangladesh	BGD								24	CORK AND WOOD	1	No Quantity							399550			0
S3	2009	2009	2009	2	0	2	Export	384	Côte d'Ivoire	CIV	56	Belgium	BEL								24	CORK AND WOOD	1	No Quantity							2603117			0
S3	2009	2009	2009	2	0	2	Export	384	Côte d'Ivoire	CIV	100	Bulgaria	BGR								24	CORK AND WOOD	1	No Quantity							19234			0
S3	2009	2009	2009	2	0	2	Export	384	Côte d'Ivoire	CIV	112	Belarus	BLR								24	CORK AND WOOD	1	No Quantity							5672			0
S3	2009	2009	2009	2	0	2	Export	384	Côte d'Ivoire	CIV	124	Canada	CAN								24	CORK AND WOOD	1	No Quantity							422999			0
S3	2009	2009	2009	2	0	2	Export	384	Côte d'Ivoire	CIV	132	Cabo Verde	CPV								24	CORK AND WOOD	1	No Quantity							560611			0
S3	2009	2009	2009	2	0	2	Export	384	Côte d'Ivoire	CIV	156	China	CHN								24	CORK AND WOOD	1	No Quantity							361004			0
S3	2009	2009	2009	2	0	2	Export	384	Côte d'Ivoire	CIV	175	Mayotte	MYT								24	CORK AND WOOD	1	No Quantity							109740			0
S3	2009	2009	2009	2	0	2	Export	384	Côte d'Ivoire	CIV	191	Croatia	HRV								24	CORK AND WOOD	1	No Quantity							17384			0
S3	2009	2009	2009	2	0	2	Export	384	Côte d'Ivoire	CIV	196	Cyprus	CYP								24	CORK AND WOOD	1	No Quantity							600223			0
S3	2009	2009	2009	2	0	2	Export	384	Côte d'Ivoire	CIV	208	Denmark	DNK								24	CORK AND WOOD	1	No Quantity							84034			0
S3	2009	2009	2009	2	0	2	Export	384	Côte d'Ivoire	CIV	212	Dominica	DMA								24	CORK AND WOOD	1	No Quantity							40508			0
S3	2009	2009	2009	2	0	2	Export	384	Côte d'Ivoire	CIV	214	Dominican Rep.	DOM								24	CORK AND WOOD	1	No Quantity							580388			0
S3	2009	2009	2009	2	0	2	Export	384	Côte d'Ivoire	CIV	246	Finland	FIN								24	CORK AND WOOD	1	No Quantity							517772			0
S3	2009	2009	2009	2	0	2	Export	384	Côte d'Ivoire	CIV	251	France	FRA								24	CORK AND WOOD	1	No Quantity							6715329			0
S3	2009	2009	2009	2	0	2	Export	384	Côte d'Ivoire	CIV	270	Gambia	GMB								24	CORK AND WOOD	1	No Quantity							63030			0
S3	2009	2009	2009	2	0	2	Export	384	Côte d'Ivoire	CIV	276	Germany	DEU								24	CORK AND WOOD	1	No Quantity							2421821			0
S3	2009	2009	2009	2	0	2	Export	384	Côte d'Ivoire	CIV	288	Ghana	GHA								24	CORK AND WOOD	1	No Quantity							9693			0
S3	2009	2009	2009	2	0	2	Export	384	Côte d'Ivoire	CIV	300	Greece	GRC								24	CORK AND WOOD	1	No Quantity							4674609			0
S3	2009	2009	2009	2	0	2	Export	384	Côte d'Ivoire	CIV	344	China, Hong Kong SAR	HKG								24	CORK AND WOOD	1	No Quantity							31387			0
S3	2009	2009	2009	2	0	2	Export	384	Côte d'Ivoire	CIV	360	Indonesia	IDN								24	CORK AND WOOD	1	No Quantity							80794			0
S3	2009	2009	2009	2	0	2	Export	384	Côte d'Ivoire	CIV	364	Iran	IRN								24	CORK AND WOOD	1	No Quantity							22830			0
S3	2009	2009	2009	2	0	2	Export	384	Côte d'Ivoire	CIV	372	Ireland	IRL								24	CORK AND WOOD	1	No Quantity							2265349			0
S3	2009	2009	2009	2	0	2	Export	384	Côte d'Ivoire	CIV	376	Israel	ISR								24	CORK AND WOOD	1	No Quantity							159415			0
S3	2009	2009	2009	2	0	2	Export	384	Côte d'Ivoire	CIV	381	Italy	ITA								24	CORK AND WOOD	1	No Quantity							23615860			0
S3	2009	2009	2009	2	0	2	Export	384	Côte d'Ivoire	CIV	388	Jamaica	JAM								24	CORK AND WOOD	1	No Quantity							29307			0
S3	2009	2009	2009	2	0	2	Export	384	Côte d'Ivoire	CIV	392	Japan	JPN								24	CORK AND WOOD	1	No Quantity							315467			0
S3	2009	2009	2009	2	0	2	Export	384	Côte d'Ivoire	CIV	400	Jordan	JOR								24	CORK AND WOOD	1	No Quantity							314448			0
S3	2009	2009	2009	2	0	2	Export	384	Côte d'Ivoire	CIV	414	Kuwait	KWT								24	CORK AND WOOD	1	No Quantity							125614			0
S3	2009	2009	2009	2	0	2	Export	384	Côte d'Ivoire	CIV	422	Lebanon	LBN								24	CORK AND WOOD	1	No Quantity							4649077			0
S3	2009	2009	2009	2	0	2	Export	384	Côte d'Ivoire	CIV	434	Libya	LBY								24	CORK AND WOOD	1	No Quantity							54030			0
S3	2009	2009	2009	2	0	2	Export	384	Côte d'Ivoire	CIV	440	Lithuania	LTU								24	CORK AND WOOD	1	No Quantity							126358			0
S3	2009	2009	2009	2	0	2	Export	384	Côte d'Ivoire	CIV	458	Malaysia	MYS								24	CORK AND WOOD	1	No Quantity							103892			0
S3	2009	2009	2009	2	0	2	Export	384	Côte d'Ivoire	CIV	466	Mali	MLI								24	CORK AND WOOD	1	No Quantity							61954			0
S3	2009	2009	2009	2	0	2	Export	384	Côte d'Ivoire	CIV	470	Malta	MLT								24	CORK AND WOOD	1	No Quantity							179030			0
S3	2009	2009	2009	2	0	2	Export	384	Côte d'Ivoire	CIV	478	Mauritania	MRT								24	CORK AND WOOD	1	No Quantity							233717			0
S3	2009	2009	2009	2	0	2	Export	384	Côte d'Ivoire	CIV	480	Mauritius	MUS								24	CORK AND WOOD	1	No Quantity							188345			0
S3	2009	2009	2009	2	0	2	Export	384	Côte d'Ivoire	CIV	504	Morocco	MAR								24	CORK AND WOOD	1	No Quantity							771101			0
S3	2009	2009	2009	2	0	2	Export	384	Côte d'Ivoire	CIV	512	Oman	OMN								24	CORK AND WOOD	1	No Quantity							112663			0
S3	2009	2009	2009	2	0	2	Export	384	Côte d'Ivoire	CIV	528	Netherlands	NLD								24	CORK AND WOOD	1	No Quantity							3920465			0
S3	2009	2009	2009	2	0	2	Export	384	Côte d'Ivoire	CIV	540	New Caledonia	NCL								24	CORK AND WOOD	1	No Quantity							20703			0
S3	2009	2009	2009	2	0	2	Export	384	Côte d'Ivoire	CIV	554	New Zealand	NZL								24	CORK AND WOOD	1	No Quantity							20918			0
S3	2009	2009	2009	2	0	2	Export	384	Côte d'Ivoire	CIV	566	Nigeria	NGA								24	CORK AND WOOD	1	No Quantity							72833			0
S3	2009	2009	2009	2	0	2	Export	384	Côte d'Ivoire	CIV	586	Pakistan	PAK								24	CORK AND WOOD	1	No Quantity							100361			0
S3	2009	2009	2009	2	0	2	Export	384	Côte d'Ivoire	CIV	616	Poland	POL								24	CORK AND WOOD	1	No Quantity							423344			0
S3	2009	2009	2009	2	0	2	Export	384	Côte d'Ivoire	CIV	620	Portugal	PRT								24	CORK AND WOOD	1	No Quantity							4223477			0
S3	2009	2009	2009	2	0	2	Export	384	Côte d'Ivoire	CIV	634	Qatar	QAT								24	CORK AND WOOD	1	No Quantity							635586			0
S3	2009	2009	2009	2	0	2	Export	384	Côte d'Ivoire	CIV	643	Russian Federation	RUS								24	CORK AND WOOD	1	No Quantity							34059			0
S3	2009	2009	2009	2	0	2	Export	384	Côte d'Ivoire	CIV	682	Saudi Arabia	SAU								24	CORK AND WOOD	1	No Quantity							796731			0
S3	2009	2009	2009	2	0	2	Export	384	Côte d'Ivoire	CIV	686	Senegal	SEN								24	CORK AND WOOD	1	No Quantity							16227637			0
S3	2009	2009	2009	2	0	2	Export	384	Côte d'Ivoire	CIV	688	Serbia	SRB								24	CORK AND WOOD	1	No Quantity							17468			0
S3	2009	2009	2009	2	0	2	Export	384	Côte d'Ivoire	CIV	690	Seychelles	SYC								24	CORK AND WOOD	1	No Quantity							6358			0
S3	2009	2009	2009	2	0	2	Export	384	Côte d'Ivoire	CIV	699	India	IND								24	CORK AND WOOD	1	No Quantity							38602147			0
S3	2009	2009	2009	2	0	2	Export	384	Côte d'Ivoire	CIV	702	Singapore	SGP								24	CORK AND WOOD	1	No Quantity							108123			0
S3	2009	2009	2009	2	0	2	Export	384	Côte d'Ivoire	CIV	704	Viet Nam	VNM								24	CORK AND WOOD	1	No Quantity							910290			0
S3	2009	2009	2009	2	0	2	Export	384	Côte d'Ivoire	CIV	710	South Africa	ZAF								24	CORK AND WOOD	1	No Quantity							1029647			0
S3	2009	2009	2009	2	0	2	Export	384	Côte d'Ivoire	CIV	724	Spain	ESP								24	CORK AND WOOD	1	No Quantity							7567141			0
S3	2009	2009	2009	2	0	2	Export	384	Côte d'Ivoire	CIV	752	Sweden	SWE								24	CORK AND WOOD	1	No Quantity							20326			0
S3	2009	2009	2009	2	0	2	Export	384	Côte d'Ivoire	CIV	760	Syria	SYR								24	CORK AND WOOD	1	No Quantity							176254			0
S3	2009	2009	2009	2	0	2	Export	384	Côte d'Ivoire	CIV	764	Thailand	THA								24	CORK AND WOOD	1	No Quantity							302957			0
S3	2009	2009	2009	2	0	2	Export	384	Côte d'Ivoire	CIV	784	United Arab Emirates	ARE								24	CORK AND WOOD	1	No Quantity							4630034			0
S3	2009	2009	2009	2	0	2	Export	384	Côte d'Ivoire	CIV	788	Tunisia	TUN								24	CORK AND WOOD	1	No Quantity							919048			0
S3	2009	2009	2009	2	0	2	Export	384	Côte d'Ivoire	CIV	792	Turkey	TUR								24	CORK AND WOOD	1	No Quantity							733076			0
S3	2009	2009	2009	2	0	2	Export	384	Côte d'Ivoire	CIV	804	Ukraine	UKR								24	CORK AND WOOD	1	No Quantity							12182			0
S3	2009	2009	2009	2	0	2	Export	384	Côte d'Ivoire	CIV	818	Egypt	EGY								24	CORK AND WOOD	1	No Quantity							490761			0
S3	2009	2009	2009	2	0	2	Export	384	Côte d'Ivoire	CIV	826	United Kingdom	GBR								24	CORK AND WOOD	1	No Quantity							9276938			0
S3	2009	2009	2009	2	0	2	Export	384	Côte d'Ivoire	CIV	837	Bunkers									24	CORK AND WOOD	1	No Quantity							1317			0
S3	2009	2009	2009	2	0	2	Export	384	Côte d'Ivoire	CIV	842	USA	USA								24	CORK AND WOOD	1	No Quantity							3412554			0
S3	2009	2009	2009	2	0	2	Export	384	Côte d'Ivoire	CIV	854	Burkina Faso	BFA								24	CORK AND WOOD	1	No Quantity							2405			0
S3	2009	2009	2009	2	0	2	Export	384	Côte d'Ivoire	CIV	899	Areas, nes									24	CORK AND WOOD	1	No Quantity							117176			0
S3	2009	2009	2009	2	0	2	Export	191	Croatia	HRV	0	World	WLD								25	PULP AND WASTE PAPER	1	No Quantity							24420583			0
S3	2009	2009	2009	2	0	2	Export	191	Croatia	HRV	40	Austria	AUT								25	PULP AND WASTE PAPER	1	No Quantity							1737638			0
S3	2009	2009	2009	2	0	2	Export	191	Croatia	HRV	70	Bosnia Herzegovina	BIH								25	PULP AND WASTE PAPER	1	No Quantity							96608			0
S3	2009	2009	2009	2	0	2	Export	191	Croatia	HRV	270	Gambia	GMB								25	PULP AND WASTE PAPER	1	No Quantity							1830			0
S3	2009	2009	2009	2	0	2	Export	191	Croatia	HRV	276	Germany	DEU								25	PULP AND WASTE PAPER	1	No Quantity							1659830			0
S3	2009	2009	2009	2	0	2	Export	191	Croatia	HRV	348	Hungary	HUN								25	PULP AND WASTE PAPER	1	No Quantity							673919			0
S3	2009	2009	2009	2	0	2	Export	191	Croatia	HRV	381	Italy	ITA								25	PULP AND WASTE PAPER	1	No Quantity							9680820			0
S3	2009	2009	2009	2	0	2	Export	191	Croatia	HRV	499	Montenegro	MNE								25	PULP AND WASTE PAPER	1	No Quantity							2313			0
S3	2009	2009	2009	2	0	2	Export	191	Croatia	HRV	688	Serbia	SRB								25	PULP AND WASTE PAPER	1	No Quantity							1465944			0
S3	2009	2009	2009	2	0	2	Export	191	Croatia	HRV	705	Slovenia	SVN								25	PULP AND WASTE PAPER	1	No Quantity							8971373			0
S3	2009	2009	2009	2	0	2	Export	191	Croatia	HRV	724	Spain	ESP								25	PULP AND WASTE PAPER	1	No Quantity							43907			0
S3	2009	2009	2009	2	0	2	Export	191	Croatia	HRV	788	Tunisia	TUN								25	PULP AND WASTE PAPER	1	No Quantity							78295			0
S3	2009	2009	2009	2	0	2	Export	191	Croatia	HRV	792	Turkey	TUR								25	PULP AND WASTE PAPER	1	No Quantity							102			0
S3	2009	2009	2009	2	0	2	Export	191	Croatia	HRV	807	North Macedonia	MKD								25	PULP AND WASTE PAPER	1	No Quantity							8004			0
S3	2009	2009	2009	2	0	2	Export	384	Côte d'Ivoire	CIV	0	World	WLD								25	PULP AND WASTE PAPER	1	No Quantity							767555			0
S3	2009	2009	2009	2	0	2	Export	384	Côte d'Ivoire	CIV	288	Ghana	GHA								25	PULP AND WASTE PAPER	1	No Quantity							32008			0
S3	2009	2009	2009	2	0	2	Export	384	Côte d'Ivoire	CIV	381	Italy	ITA								25	PULP AND WASTE PAPER	1	No Quantity							628173			0
S3	2009	2009	2009	2	0	2	Export	384	Côte d'Ivoire	CIV	699	India	IND								25	PULP AND WASTE PAPER	1	No Quantity							107374			0
S3	2009	2009	2009	2	0	2	Export	191	Croatia	HRV	0	World	WLD								26	TEXTILE FIBRES	1	No Quantity							832428			0
S3	2009	2009	2009	2	0	2	Export	191	Croatia	HRV	36	Australia	AUS								26	TEXTILE FIBRES	1	No Quantity							1337			0
S3	2009	2009	2009	2	0	2	Export	191	Croatia	HRV	40	Austria	AUT								26	TEXTILE FIBRES	1	No Quantity							121230			0
S3	2009	2009	2009	2	0	2	Export	191	Croatia	HRV	56	Belgium	BEL								26	TEXTILE FIBRES	1	No Quantity							4872			0
S3	2009	2009	2009	2	0	2	Export	191	Croatia	HRV	70	Bosnia Herzegovina	BIH								26	TEXTILE FIBRES	1	No Quantity							62600			0
S3	2009	2009	2009	2	0	2	Export	191	Croatia	HRV	124	Canada	CAN								26	TEXTILE FIBRES	1	No Quantity							7164			0
S3	2009	2009	2009	2	0	2	Export	191	Croatia	HRV	233	Estonia	EST								26	TEXTILE FIBRES	1	No Quantity							902			0
S3	2009	2009	2009	2	0	2	Export	191	Croatia	HRV	251	France	FRA								26	TEXTILE FIBRES	1	No Quantity							345			0
S3	2009	2009	2009	2	0	2	Export	191	Croatia	HRV	276	Germany	DEU								26	TEXTILE FIBRES	1	No Quantity							107170			0
S3	2009	2009	2009	2	0	2	Export	191	Croatia	HRV	348	Hungary	HUN								26	TEXTILE FIBRES	1	No Quantity							7010			0
S3	2009	2009	2009	2	0	2	Export	191	Croatia	HRV	381	Italy	ITA								26	TEXTILE FIBRES	1	No Quantity							456347			0
S3	2009	2009	2009	2	0	2	Export	191	Croatia	HRV	428	Latvia	LVA								26	TEXTILE FIBRES	1	No Quantity							351			0
S3	2009	2009	2009	2	0	2	Export	191	Croatia	HRV	499	Montenegro	MNE								26	TEXTILE FIBRES	1	No Quantity							20247			0
S3	2009	2009	2009	2	0	2	Export	191	Croatia	HRV	528	Netherlands	NLD								26	TEXTILE FIBRES	1	No Quantity							202			0
S3	2009	2009	2009	2	0	2	Export	191	Croatia	HRV	643	Russian Federation	RUS								26	TEXTILE FIBRES	1	No Quantity							3965			0
S3	2009	2009	2009	2	0	2	Export	191	Croatia	HRV	688	Serbia	SRB								26	TEXTILE FIBRES	1	No Quantity							3896			0
S3	2009	2009	2009	2	0	2	Export	191	Croatia	HRV	705	Slovenia	SVN								26	TEXTILE FIBRES	1	No Quantity							27423			0
S3	2009	2009	2009	2	0	2	Export	191	Croatia	HRV	757	Switzerland	CHE								26	TEXTILE FIBRES	1	No Quantity							3094			0
S3	2009	2009	2009	2	0	2	Export	191	Croatia	HRV	807	North Macedonia	MKD								26	TEXTILE FIBRES	1	No Quantity							4176			0
S3	2009	2009	2009	2	0	2	Export	191	Croatia	HRV	818	Egypt	EGY								26	TEXTILE FIBRES	1	No Quantity							97			0
S3	2009	2009	2009	2	0	2	Export	384	Côte d'Ivoire	CIV	0	World	WLD								26	TEXTILE FIBRES	1	No Quantity							68762409			0
S3	2009	2009	2009	2	0	2	Export	384	Côte d'Ivoire	CIV	56	Belgium	BEL								26	TEXTILE FIBRES	1	No Quantity							543684			0
S3	2009	2009	2009	2	0	2	Export	384	Côte d'Ivoire	CIV	120	Cameroon	CMR								26	TEXTILE FIBRES	1	No Quantity							6594			0
S3	2009	2009	2009	2	0	2	Export	384	Côte d'Ivoire	CIV	156	China	CHN								26	TEXTILE FIBRES	1	No Quantity							19411895			0
S3	2009	2009	2009	2	0	2	Export	384	Côte d'Ivoire	CIV	178	Congo	COG								26	TEXTILE FIBRES	1	No Quantity							11179			0
S3	2009	2009	2009	2	0	2	Export	384	Côte d'Ivoire	CIV	180	Dem. Rep. of the Congo	COD								26	TEXTILE FIBRES	1	No Quantity							460			0
S3	2009	2009	2009	2	0	2	Export	384	Côte d'Ivoire	CIV	251	France	FRA								26	TEXTILE FIBRES	1	No Quantity							850387			0
S3	2009	2009	2009	2	0	2	Export	384	Côte d'Ivoire	CIV	276	Germany	DEU								26	TEXTILE FIBRES	1	No Quantity							395886			0
S3	2009	2009	2009	2	0	2	Export	384	Côte d'Ivoire	CIV	288	Ghana	GHA								26	TEXTILE FIBRES	1	No Quantity							23066			0
S3	2009	2009	2009	2	0	2	Export	384	Côte d'Ivoire	CIV	300	Greece	GRC								26	TEXTILE FIBRES	1	No Quantity							87792			0
S3	2009	2009	2009	2	0	2	Export	384	Côte d'Ivoire	CIV	324	Guinea	GIN								26	TEXTILE FIBRES	1	No Quantity							13580			0
S3	2009	2009	2009	2	0	2	Export	384	Côte d'Ivoire	CIV	344	China, Hong Kong SAR	HKG								26	TEXTILE FIBRES	1	No Quantity							471489			0
S3	2009	2009	2009	2	0	2	Export	384	Côte d'Ivoire	CIV	360	Indonesia	IDN								26	TEXTILE FIBRES	1	No Quantity							12487591			0
S3	2009	2009	2009	2	0	2	Export	384	Côte d'Ivoire	CIV	381	Italy	ITA								26	TEXTILE FIBRES	1	No Quantity							329015			0
S3	2009	2009	2009	2	0	2	Export	384	Côte d'Ivoire	CIV	430	Liberia	LBR								26	TEXTILE FIBRES	1	No Quantity							2265			0
S3	2009	2009	2009	2	0	2	Export	384	Côte d'Ivoire	CIV	458	Malaysia	MYS								26	TEXTILE FIBRES	1	No Quantity							3608183			0
S3	2009	2009	2009	2	0	2	Export	384	Côte d'Ivoire	CIV	480	Mauritius	MUS								26	TEXTILE FIBRES	1	No Quantity							1755373			0
S3	2009	2009	2009	2	0	2	Export	384	Côte d'Ivoire	CIV	490	Other Asia, nes									26	TEXTILE FIBRES	1	No Quantity							10179524			0
S3	2009	2009	2009	2	0	2	Export	384	Côte d'Ivoire	CIV	504	Morocco	MAR								26	TEXTILE FIBRES	1	No Quantity							459230			0
S3	2009	2009	2009	2	0	2	Export	384	Côte d'Ivoire	CIV	528	Netherlands	NLD								26	TEXTILE FIBRES	1	No Quantity							8918			0
S3	2009	2009	2009	2	0	2	Export	384	Côte d'Ivoire	CIV	566	Nigeria	NGA								26	TEXTILE FIBRES	1	No Quantity							1964			0
S3	2009	2009	2009	2	0	2	Export	384	Côte d'Ivoire	CIV	620	Portugal	PRT								26	TEXTILE FIBRES	1	No Quantity							929323			0
S3	2009	2009	2009	2	0	2	Export	384	Côte d'Ivoire	CIV	686	Senegal	SEN								26	TEXTILE FIBRES	1	No Quantity							61594			0
S3	2009	2009	2009	2	0	2	Export	384	Côte d'Ivoire	CIV	699	India	IND								26	TEXTILE FIBRES	1	No Quantity							1919295			0
S3	2009	2009	2009	2	0	2	Export	384	Côte d'Ivoire	CIV	704	Viet Nam	VNM								26	TEXTILE FIBRES	1	No Quantity							13688061			0
S3	2009	2009	2009	2	0	2	Export	384	Côte d'Ivoire	CIV	724	Spain	ESP								26	TEXTILE FIBRES	1	No Quantity							58269			0
S3	2009	2009	2009	2	0	2	Export	384	Côte d'Ivoire	CIV	764	Thailand	THA								26	TEXTILE FIBRES	1	No Quantity							1087861			0
S3	2009	2009	2009	2	0	2	Export	384	Côte d'Ivoire	CIV	784	United Arab Emirates	ARE								26	TEXTILE FIBRES	1	No Quantity							253436			0
S3	2009	2009	2009	2	0	2	Export	384	Côte d'Ivoire	CIV	788	Tunisia	TUN								26	TEXTILE FIBRES	1	No Quantity							109677			0
S3	2009	2009	2009	2	0	2	Export	384	Côte d'Ivoire	CIV	837	Bunkers									26	TEXTILE FIBRES	1	No Quantity							1212			0
S3	2009	2009	2009	2	0	2	Export	384	Côte d'Ivoire	CIV	842	USA	USA								26	TEXTILE FIBRES	1	No Quantity							282			0
S3	2009	2009	2009	2	0	2	Export	384	Côte d'Ivoire	CIV	854	Burkina Faso	BFA								26	TEXTILE FIBRES	1	No Quantity							1135			0
S3	2009	2009	2009	2	0	2	Export	384	Côte d'Ivoire	CIV	899	Areas, nes									26	TEXTILE FIBRES	1	No Quantity							4186			0
S3	2009	2009	2009	2	0	2	Export	191	Croatia	HRV	0	World	WLD								27	CRUDE FERTILIZER,MINERAL	1	No Quantity							60092366			0
S3	2009	2009	2009	2	0	2	Export	191	Croatia	HRV	8	Albania	ALB								27	CRUDE FERTILIZER,MINERAL	1	No Quantity							564			0
S3	2009	2009	2009	2	0	2	Export	191	Croatia	HRV	36	Australia	AUS								27	CRUDE FERTILIZER,MINERAL	1	No Quantity							76597			0
S3	2009	2009	2009	2	0	2	Export	191	Croatia	HRV	40	Austria	AUT								27	CRUDE FERTILIZER,MINERAL	1	No Quantity							411135			0
S3	2009	2009	2009	2	0	2	Export	191	Croatia	HRV	56	Belgium	BEL								27	CRUDE FERTILIZER,MINERAL	1	No Quantity							42043			0
S3	2009	2009	2009	2	0	2	Export	191	Croatia	HRV	70	Bosnia Herzegovina	BIH								27	CRUDE FERTILIZER,MINERAL	1	No Quantity							2647667			0
S3	2009	2009	2009	2	0	2	Export	191	Croatia	HRV	112	Belarus	BLR								27	CRUDE FERTILIZER,MINERAL	1	No Quantity							946729			0
S3	2009	2009	2009	2	0	2	Export	191	Croatia	HRV	156	China	CHN								27	CRUDE FERTILIZER,MINERAL	1	No Quantity							2821412			0
S3	2009	2009	2009	2	0	2	Export	191	Croatia	HRV	203	Czechia	CZE								27	CRUDE FERTILIZER,MINERAL	1	No Quantity							114547			0
S3	2009	2009	2009	2	0	2	Export	191	Croatia	HRV	208	Denmark	DNK								27	CRUDE FERTILIZER,MINERAL	1	No Quantity							338			0
S3	2009	2009	2009	2	0	2	Export	191	Croatia	HRV	251	France	FRA								27	CRUDE FERTILIZER,MINERAL	1	No Quantity							51403			0
S3	2009	2009	2009	2	0	2	Export	191	Croatia	HRV	276	Germany	DEU								27	CRUDE FERTILIZER,MINERAL	1	No Quantity							825137			0
S3	2009	2009	2009	2	0	2	Export	191	Croatia	HRV	348	Hungary	HUN								27	CRUDE FERTILIZER,MINERAL	1	No Quantity							1031836			0
S3	2009	2009	2009	2	0	2	Export	191	Croatia	HRV	381	Italy	ITA								27	CRUDE FERTILIZER,MINERAL	1	No Quantity							32999662			0
S3	2009	2009	2009	2	0	2	Export	191	Croatia	HRV	392	Japan	JPN								27	CRUDE FERTILIZER,MINERAL	1	No Quantity							8813			0
S3	2009	2009	2009	2	0	2	Export	191	Croatia	HRV	408	Dem. People's Rep. of Korea	PRK								27	CRUDE FERTILIZER,MINERAL	1	No Quantity							51933			0
S3	2009	2009	2009	2	0	2	Export	191	Croatia	HRV	490	Other Asia, nes									27	CRUDE FERTILIZER,MINERAL	1	No Quantity							79287			0
S3	2009	2009	2009	2	0	2	Export	191	Croatia	HRV	499	Montenegro	MNE								27	CRUDE FERTILIZER,MINERAL	1	No Quantity							47142			0
S3	2009	2009	2009	2	0	2	Export	191	Croatia	HRV	528	Netherlands	NLD								27	CRUDE FERTILIZER,MINERAL	1	No Quantity							133504			0
S3	2009	2009	2009	2	0	2	Export	191	Croatia	HRV	616	Poland	POL								27	CRUDE FERTILIZER,MINERAL	1	No Quantity							253368			0
S3	2009	2009	2009	2	0	2	Export	191	Croatia	HRV	642	Romania	ROU								27	CRUDE FERTILIZER,MINERAL	1	No Quantity							36067			0
S3	2009	2009	2009	2	0	2	Export	191	Croatia	HRV	643	Russian Federation	RUS								27	CRUDE FERTILIZER,MINERAL	1	No Quantity							1117			0
S3	2009	2009	2009	2	0	2	Export	191	Croatia	HRV	682	Saudi Arabia	SAU								27	CRUDE FERTILIZER,MINERAL	1	No Quantity							138			0
S3	2009	2009	2009	2	0	2	Export	191	Croatia	HRV	688	Serbia	SRB								27	CRUDE FERTILIZER,MINERAL	1	No Quantity							945469			0
S3	2009	2009	2009	2	0	2	Export	191	Croatia	HRV	703	Slovakia	SVK								27	CRUDE FERTILIZER,MINERAL	1	No Quantity							179365			0
S3	2009	2009	2009	2	0	2	Export	191	Croatia	HRV	704	Viet Nam	VNM								27	CRUDE FERTILIZER,MINERAL	1	No Quantity							1191			0
S3	2009	2009	2009	2	0	2	Export	191	Croatia	HRV	705	Slovenia	SVN								27	CRUDE FERTILIZER,MINERAL	1	No Quantity							16258369			0
S3	2009	2009	2009	2	0	2	Export	191	Croatia	HRV	752	Sweden	SWE								27	CRUDE FERTILIZER,MINERAL	1	No Quantity							6027			0
S3	2009	2009	2009	2	0	2	Export	191	Croatia	HRV	757	Switzerland	CHE								27	CRUDE FERTILIZER,MINERAL	1	No Quantity							34968			0
S3	2009	2009	2009	2	0	2	Export	191	Croatia	HRV	764	Thailand	THA								27	CRUDE FERTILIZER,MINERAL	1	No Quantity							1818			0
S3	2009	2009	2009	2	0	2	Export	191	Croatia	HRV	807	North Macedonia	MKD								27	CRUDE FERTILIZER,MINERAL	1	No Quantity							17782			0
S3	2009	2009	2009	2	0	2	Export	191	Croatia	HRV	818	Egypt	EGY								27	CRUDE FERTILIZER,MINERAL	1	No Quantity							30319			0
S3	2009	2009	2009	2	0	2	Export	191	Croatia	HRV	842	USA	USA								27	CRUDE FERTILIZER,MINERAL	1	No Quantity							36619			0
S3	2009	2009	2009	2	0	2	Export	384	Côte d'Ivoire	CIV	0	World	WLD								27	CRUDE FERTILIZER,MINERAL	1	No Quantity							7808125			0
S3	2009	2009	2009	2	0	2	Export	384	Côte d'Ivoire	CIV	24	Angola	AGO								27	CRUDE FERTILIZER,MINERAL	1	No Quantity							43719			0
S3	2009	2009	2009	2	0	2	Export	384	Côte d'Ivoire	CIV	36	Australia	AUS								27	CRUDE FERTILIZER,MINERAL	1	No Quantity							129			0
S3	2009	2009	2009	2	0	2	Export	384	Côte d'Ivoire	CIV	56	Belgium	BEL								27	CRUDE FERTILIZER,MINERAL	1	No Quantity							9420			0
S3	2009	2009	2009	2	0	2	Export	384	Côte d'Ivoire	CIV	120	Cameroon	CMR								27	CRUDE FERTILIZER,MINERAL	1	No Quantity							10847			0
S3	2009	2009	2009	2	0	2	Export	384	Côte d'Ivoire	CIV	140	Central African Rep.	CAF								27	CRUDE FERTILIZER,MINERAL	1	No Quantity							10			0
S3	2009	2009	2009	2	0	2	Export	384	Côte d'Ivoire	CIV	148	Chad	TCD								27	CRUDE FERTILIZER,MINERAL	1	No Quantity							5689			0
S3	2009	2009	2009	2	0	2	Export	384	Côte d'Ivoire	CIV	178	Congo	COG								27	CRUDE FERTILIZER,MINERAL	1	No Quantity							12588			0
S3	2009	2009	2009	2	0	2	Export	384	Côte d'Ivoire	CIV	180	Dem. Rep. of the Congo	COD								27	CRUDE FERTILIZER,MINERAL	1	No Quantity							3157			0
S3	2009	2009	2009	2	0	2	Export	384	Côte d'Ivoire	CIV	203	Czechia	CZE								27	CRUDE FERTILIZER,MINERAL	1	No Quantity							102063			0
S3	2009	2009	2009	2	0	2	Export	384	Côte d'Ivoire	CIV	204	Benin	BEN								27	CRUDE FERTILIZER,MINERAL	1	No Quantity							142			0
S3	2009	2009	2009	2	0	2	Export	384	Côte d'Ivoire	CIV	226	Equatorial Guinea	GNQ								27	CRUDE FERTILIZER,MINERAL	1	No Quantity							30598			0
S3	2009	2009	2009	2	0	2	Export	384	Côte d'Ivoire	CIV	251	France	FRA								27	CRUDE FERTILIZER,MINERAL	1	No Quantity							16622			0
S3	2009	2009	2009	2	0	2	Export	384	Côte d'Ivoire	CIV	262	Djibouti	DJI								27	CRUDE FERTILIZER,MINERAL	1	No Quantity							423			0
S3	2009	2009	2009	2	0	2	Export	384	Côte d'Ivoire	CIV	266	Gabon	GAB								27	CRUDE FERTILIZER,MINERAL	1	No Quantity							9475			0
S3	2009	2009	2009	2	0	2	Export	384	Côte d'Ivoire	CIV	270	Gambia	GMB								27	CRUDE FERTILIZER,MINERAL	1	No Quantity							163			0
S3	2009	2009	2009	2	0	2	Export	384	Côte d'Ivoire	CIV	276	Germany	DEU								27	CRUDE FERTILIZER,MINERAL	1	No Quantity							25637			0
S3	2009	2009	2009	2	0	2	Export	384	Côte d'Ivoire	CIV	288	Ghana	GHA								27	CRUDE FERTILIZER,MINERAL	1	No Quantity							1843195			0
S3	2009	2009	2009	2	0	2	Export	384	Côte d'Ivoire	CIV	300	Greece	GRC								27	CRUDE FERTILIZER,MINERAL	1	No Quantity							16248			0
S3	2009	2009	2009	2	0	2	Export	384	Côte d'Ivoire	CIV	324	Guinea	GIN								27	CRUDE FERTILIZER,MINERAL	1	No Quantity							1242			0
S3	2009	2009	2009	2	0	2	Export	384	Côte d'Ivoire	CIV	332	Haiti	HTI								27	CRUDE FERTILIZER,MINERAL	1	No Quantity							35			0
S3	2009	2009	2009	2	0	2	Export	384	Côte d'Ivoire	CIV	381	Italy	ITA								27	CRUDE FERTILIZER,MINERAL	1	No Quantity							1639			0
S3	2009	2009	2009	2	0	2	Export	384	Côte d'Ivoire	CIV	430	Liberia	LBR								27	CRUDE FERTILIZER,MINERAL	1	No Quantity							13751			0
S3	2009	2009	2009	2	0	2	Export	384	Côte d'Ivoire	CIV	450	Madagascar	MDG								27	CRUDE FERTILIZER,MINERAL	1	No Quantity							10			0
S3	2009	2009	2009	2	0	2	Export	384	Côte d'Ivoire	CIV	466	Mali	MLI								27	CRUDE FERTILIZER,MINERAL	1	No Quantity							1083482			0
S3	2009	2009	2009	2	0	2	Export	384	Côte d'Ivoire	CIV	478	Mauritania	MRT								27	CRUDE FERTILIZER,MINERAL	1	No Quantity							257			0
S3	2009	2009	2009	2	0	2	Export	384	Côte d'Ivoire	CIV	490	Other Asia, nes									27	CRUDE FERTILIZER,MINERAL	1	No Quantity							6219			0
S3	2009	2009	2009	2	0	2	Export	384	Côte d'Ivoire	CIV	504	Morocco	MAR								27	CRUDE FERTILIZER,MINERAL	1	No Quantity							524296			0
S3	2009	2009	2009	2	0	2	Export	384	Côte d'Ivoire	CIV	508	Mozambique	MOZ								27	CRUDE FERTILIZER,MINERAL	1	No Quantity							21432			0
S3	2009	2009	2009	2	0	2	Export	384	Côte d'Ivoire	CIV	528	Netherlands	NLD								27	CRUDE FERTILIZER,MINERAL	1	No Quantity							106			0
S3	2009	2009	2009	2	0	2	Export	384	Côte d'Ivoire	CIV	562	Niger	NER								27	CRUDE FERTILIZER,MINERAL	1	No Quantity							4347			0
S3	2009	2009	2009	2	0	2	Export	384	Côte d'Ivoire	CIV	566	Nigeria	NGA								27	CRUDE FERTILIZER,MINERAL	1	No Quantity							359289			0
S3	2009	2009	2009	2	0	2	Export	384	Côte d'Ivoire	CIV	643	Russian Federation	RUS								27	CRUDE FERTILIZER,MINERAL	1	No Quantity							67078			0
S3	2009	2009	2009	2	0	2	Export	384	Côte d'Ivoire	CIV	682	Saudi Arabia	SAU								27	CRUDE FERTILIZER,MINERAL	1	No Quantity							6			0
S3	2009	2009	2009	2	0	2	Export	384	Côte d'Ivoire	CIV	686	Senegal	SEN								27	CRUDE FERTILIZER,MINERAL	1	No Quantity							564950			0
S3	2009	2009	2009	2	0	2	Export	384	Côte d'Ivoire	CIV	694	Sierra Leone	SLE								27	CRUDE FERTILIZER,MINERAL	1	No Quantity							1484203			0
S3	2009	2009	2009	2	0	2	Export	384	Côte d'Ivoire	CIV	699	India	IND								27	CRUDE FERTILIZER,MINERAL	1	No Quantity							114422			0
S3	2009	2009	2009	2	0	2	Export	384	Côte d'Ivoire	CIV	710	South Africa	ZAF								27	CRUDE FERTILIZER,MINERAL	1	No Quantity							132			0
S3	2009	2009	2009	2	0	2	Export	384	Côte d'Ivoire	CIV	716	Zimbabwe	ZWE								27	CRUDE FERTILIZER,MINERAL	1	No Quantity							1			0
S3	2009	2009	2009	2	0	2	Export	384	Côte d'Ivoire	CIV	736	Fmr Sudan	SDN								27	CRUDE FERTILIZER,MINERAL	1	No Quantity							4			0
S3	2009	2009	2009	2	0	2	Export	384	Côte d'Ivoire	CIV	757	Switzerland	CHE								27	CRUDE FERTILIZER,MINERAL	1	No Quantity							7			0
S3	2009	2009	2009	2	0	2	Export	384	Côte d'Ivoire	CIV	768	Togo	TGO								27	CRUDE FERTILIZER,MINERAL	1	No Quantity							44423			0
S3	2009	2009	2009	2	0	2	Export	384	Côte d'Ivoire	CIV	788	Tunisia	TUN								27	CRUDE FERTILIZER,MINERAL	1	No Quantity							191			0
S3	2009	2009	2009	2	0	2	Export	384	Côte d'Ivoire	CIV	792	Turkey	TUR								27	CRUDE FERTILIZER,MINERAL	1	No Quantity							91818			0
S3	2009	2009	2009	2	0	2	Export	384	Côte d'Ivoire	CIV	800	Uganda	UGA								27	CRUDE FERTILIZER,MINERAL	1	No Quantity							5717			0
S3	2009	2009	2009	2	0	2	Export	384	Côte d'Ivoire	CIV	826	United Kingdom	GBR								27	CRUDE FERTILIZER,MINERAL	1	No Quantity							381			0
S3	2009	2009	2009	2	0	2	Export	384	Côte d'Ivoire	CIV	834	United Rep. of Tanzania	TZA								27	CRUDE FERTILIZER,MINERAL	1	No Quantity							5229			0
S3	2009	2009	2009	2	0	2	Export	384	Côte d'Ivoire	CIV	837	Bunkers									27	CRUDE FERTILIZER,MINERAL	1	No Quantity							550822			0
S3	2009	2009	2009	2	0	2	Export	384	Côte d'Ivoire	CIV	842	USA	USA								27	CRUDE FERTILIZER,MINERAL	1	No Quantity							1995			0
S3	2009	2009	2009	2	0	2	Export	384	Côte d'Ivoire	CIV	854	Burkina Faso	BFA								27	CRUDE FERTILIZER,MINERAL	1	No Quantity							442394			0
S3	2009	2009	2009	2	0	2	Export	384	Côte d'Ivoire	CIV	894	Zambia	ZMB								27	CRUDE FERTILIZER,MINERAL	1	No Quantity							46			0
S3	2009	2009	2009	2	0	2	Export	384	Côte d'Ivoire	CIV	899	Areas, nes									27	CRUDE FERTILIZER,MINERAL	1	No Quantity							288076			0
S3	2009	2009	2009	2	0	2	Export	191	Croatia	HRV	0	World	WLD								28	METALLIFEROUS ORE,SCRAP	1	No Quantity							143448588			0
S3	2009	2009	2009	2	0	2	Export	191	Croatia	HRV	40	Austria	AUT								28	METALLIFEROUS ORE,SCRAP	1	No Quantity							4518135			0
S3	2009	2009	2009	2	0	2	Export	191	Croatia	HRV	56	Belgium	BEL								28	METALLIFEROUS ORE,SCRAP	1	No Quantity							539731			0
S3	2009	2009	2009	2	0	2	Export	191	Croatia	HRV	70	Bosnia Herzegovina	BIH								28	METALLIFEROUS ORE,SCRAP	1	No Quantity							3307365			0
S3	2009	2009	2009	2	0	2	Export	191	Croatia	HRV	156	China	CHN								28	METALLIFEROUS ORE,SCRAP	1	No Quantity							21630			0
S3	2009	2009	2009	2	0	2	Export	191	Croatia	HRV	203	Czechia	CZE								28	METALLIFEROUS ORE,SCRAP	1	No Quantity							327128			0
S3	2009	2009	2009	2	0	2	Export	191	Croatia	HRV	276	Germany	DEU								28	METALLIFEROUS ORE,SCRAP	1	No Quantity							19769533			0
S3	2009	2009	2009	2	0	2	Export	191	Croatia	HRV	300	Greece	GRC								28	METALLIFEROUS ORE,SCRAP	1	No Quantity							6459317			0
S3	2009	2009	2009	2	0	2	Export	191	Croatia	HRV	348	Hungary	HUN								28	METALLIFEROUS ORE,SCRAP	1	No Quantity							710293			0
S3	2009	2009	2009	2	0	2	Export	191	Croatia	HRV	381	Italy	ITA								28	METALLIFEROUS ORE,SCRAP	1	No Quantity							34526701			0
S3	2009	2009	2009	2	0	2	Export	191	Croatia	HRV	499	Montenegro	MNE								28	METALLIFEROUS ORE,SCRAP	1	No Quantity							220218			0
S3	2009	2009	2009	2	0	2	Export	191	Croatia	HRV	528	Netherlands	NLD								28	METALLIFEROUS ORE,SCRAP	1	No Quantity							2906660			0
S3	2009	2009	2009	2	0	2	Export	191	Croatia	HRV	642	Romania	ROU								28	METALLIFEROUS ORE,SCRAP	1	No Quantity							598173			0
S3	2009	2009	2009	2	0	2	Export	191	Croatia	HRV	688	Serbia	SRB								28	METALLIFEROUS ORE,SCRAP	1	No Quantity							3846272			0
S3	2009	2009	2009	2	0	2	Export	191	Croatia	HRV	703	Slovakia	SVK								28	METALLIFEROUS ORE,SCRAP	1	No Quantity							2638290			0
S3	2009	2009	2009	2	0	2	Export	191	Croatia	HRV	705	Slovenia	SVN								28	METALLIFEROUS ORE,SCRAP	1	No Quantity							39236872			0
S3	2009	2009	2009	2	0	2	Export	191	Croatia	HRV	757	Switzerland	CHE								28	METALLIFEROUS ORE,SCRAP	1	No Quantity							332852			0
S3	2009	2009	2009	2	0	2	Export	191	Croatia	HRV	792	Turkey	TUR								28	METALLIFEROUS ORE,SCRAP	1	No Quantity							21459351			0
S3	2009	2009	2009	2	0	2	Export	191	Croatia	HRV	807	North Macedonia	MKD								28	METALLIFEROUS ORE,SCRAP	1	No Quantity							5989			0
S3	2009	2009	2009	2	0	2	Export	191	Croatia	HRV	818	Egypt	EGY								28	METALLIFEROUS ORE,SCRAP	1	No Quantity							810			0
S3	2009	2009	2009	2	0	2	Export	191	Croatia	HRV	826	United Kingdom	GBR								28	METALLIFEROUS ORE,SCRAP	1	No Quantity							2023268			0
S3	2009	2009	2009	2	0	2	Export	384	Côte d'Ivoire	CIV	0	World	WLD								28	METALLIFEROUS ORE,SCRAP	1	No Quantity							27337498			0
S3	2009	2009	2009	2	0	2	Export	384	Côte d'Ivoire	CIV	48	Bahrain	BHR								28	METALLIFEROUS ORE,SCRAP	1	No Quantity							1775327			0
S3	2009	2009	2009	2	0	2	Export	384	Côte d'Ivoire	CIV	50	Bangladesh	BGD								28	METALLIFEROUS ORE,SCRAP	1	No Quantity							399549			0
S3	2009	2009	2009	2	0	2	Export	384	Côte d'Ivoire	CIV	56	Belgium	BEL								28	METALLIFEROUS ORE,SCRAP	1	No Quantity							54102			0
S3	2009	2009	2009	2	0	2	Export	384	Côte d'Ivoire	CIV	104	Myanmar	MMR								28	METALLIFEROUS ORE,SCRAP	1	No Quantity							143960			0
S3	2009	2009	2009	2	0	2	Export	384	Côte d'Ivoire	CIV	156	China	CHN								28	METALLIFEROUS ORE,SCRAP	1	No Quantity							10684312			0
S3	2009	2009	2009	2	0	2	Export	384	Côte d'Ivoire	CIV	203	Czechia	CZE								28	METALLIFEROUS ORE,SCRAP	1	No Quantity							39735			0
S3	2009	2009	2009	2	0	2	Export	384	Côte d'Ivoire	CIV	251	France	FRA								28	METALLIFEROUS ORE,SCRAP	1	No Quantity							131224			0
S3	2009	2009	2009	2	0	2	Export	384	Côte d'Ivoire	CIV	276	Germany	DEU								28	METALLIFEROUS ORE,SCRAP	1	No Quantity							16599			0
S3	2009	2009	2009	2	0	2	Export	384	Côte d'Ivoire	CIV	288	Ghana	GHA								28	METALLIFEROUS ORE,SCRAP	1	No Quantity							211232			0
S3	2009	2009	2009	2	0	2	Export	384	Côte d'Ivoire	CIV	300	Greece	GRC								28	METALLIFEROUS ORE,SCRAP	1	No Quantity							8062			0
S3	2009	2009	2009	2	0	2	Export	384	Côte d'Ivoire	CIV	324	Guinea	GIN								28	METALLIFEROUS ORE,SCRAP	1	No Quantity							2121			0
S3	2009	2009	2009	2	0	2	Export	384	Côte d'Ivoire	CIV	344	China, Hong Kong SAR	HKG								28	METALLIFEROUS ORE,SCRAP	1	No Quantity							80673			0
S3	2009	2009	2009	2	0	2	Export	384	Côte d'Ivoire	CIV	360	Indonesia	IDN								28	METALLIFEROUS ORE,SCRAP	1	No Quantity							216656			0
S3	2009	2009	2009	2	0	2	Export	384	Côte d'Ivoire	CIV	364	Iran	IRN								28	METALLIFEROUS ORE,SCRAP	1	No Quantity							456736			0
S3	2009	2009	2009	2	0	2	Export	384	Côte d'Ivoire	CIV	381	Italy	ITA								28	METALLIFEROUS ORE,SCRAP	1	No Quantity							242990			0
S3	2009	2009	2009	2	0	2	Export	384	Côte d'Ivoire	CIV	408	Dem. People's Rep. of Korea	PRK								28	METALLIFEROUS ORE,SCRAP	1	No Quantity							3975			0
S3	2009	2009	2009	2	0	2	Export	384	Côte d'Ivoire	CIV	410	Rep. of Korea	KOR								28	METALLIFEROUS ORE,SCRAP	1	No Quantity							45337			0
S3	2009	2009	2009	2	0	2	Export	384	Côte d'Ivoire	CIV	458	Malaysia	MYS								28	METALLIFEROUS ORE,SCRAP	1	No Quantity							236404			0
S3	2009	2009	2009	2	0	2	Export	384	Côte d'Ivoire	CIV	466	Mali	MLI								28	METALLIFEROUS ORE,SCRAP	1	No Quantity							363403			0
S3	2009	2009	2009	2	0	2	Export	384	Côte d'Ivoire	CIV	490	Other Asia, nes									28	METALLIFEROUS ORE,SCRAP	1	No Quantity							10104			0
S3	2009	2009	2009	2	0	2	Export	384	Côte d'Ivoire	CIV	504	Morocco	MAR								28	METALLIFEROUS ORE,SCRAP	1	No Quantity							229579			0
S3	2009	2009	2009	2	0	2	Export	384	Côte d'Ivoire	CIV	528	Netherlands	NLD								28	METALLIFEROUS ORE,SCRAP	1	No Quantity							195776			0
S3	2009	2009	2009	2	0	2	Export	384	Côte d'Ivoire	CIV	586	Pakistan	PAK								28	METALLIFEROUS ORE,SCRAP	1	No Quantity							125443			0
S3	2009	2009	2009	2	0	2	Export	384	Côte d'Ivoire	CIV	643	Russian Federation	RUS								28	METALLIFEROUS ORE,SCRAP	1	No Quantity							21353			0
S3	2009	2009	2009	2	0	2	Export	384	Côte d'Ivoire	CIV	686	Senegal	SEN								28	METALLIFEROUS ORE,SCRAP	1	No Quantity							166754			0
S3	2009	2009	2009	2	0	2	Export	384	Côte d'Ivoire	CIV	699	India	IND								28	METALLIFEROUS ORE,SCRAP	1	No Quantity							10350265			0
S3	2009	2009	2009	2	0	2	Export	384	Côte d'Ivoire	CIV	702	Singapore	SGP								28	METALLIFEROUS ORE,SCRAP	1	No Quantity							64647			0
S3	2009	2009	2009	2	0	2	Export	384	Côte d'Ivoire	CIV	704	Viet Nam	VNM								28	METALLIFEROUS ORE,SCRAP	1	No Quantity							665149			0
S3	2009	2009	2009	2	0	2	Export	384	Côte d'Ivoire	CIV	724	Spain	ESP								28	METALLIFEROUS ORE,SCRAP	1	No Quantity							22673			0
S3	2009	2009	2009	2	0	2	Export	384	Côte d'Ivoire	CIV	752	Sweden	SWE								28	METALLIFEROUS ORE,SCRAP	1	No Quantity							3719			0
S3	2009	2009	2009	2	0	2	Export	384	Côte d'Ivoire	CIV	764	Thailand	THA								28	METALLIFEROUS ORE,SCRAP	1	No Quantity							90610			0
S3	2009	2009	2009	2	0	2	Export	384	Côte d'Ivoire	CIV	784	United Arab Emirates	ARE								28	METALLIFEROUS ORE,SCRAP	1	No Quantity							7096			0
S3	2009	2009	2009	2	0	2	Export	384	Côte d'Ivoire	CIV	792	Turkey	TUR								28	METALLIFEROUS ORE,SCRAP	1	No Quantity							26604			0
S3	2009	2009	2009	2	0	2	Export	384	Côte d'Ivoire	CIV	826	United Kingdom	GBR								28	METALLIFEROUS ORE,SCRAP	1	No Quantity							107729			0
S3	2009	2009	2009	2	0	2	Export	384	Côte d'Ivoire	CIV	837	Bunkers									28	METALLIFEROUS ORE,SCRAP	1	No Quantity							300			0
S3	2009	2009	2009	2	0	2	Export	384	Côte d'Ivoire	CIV	854	Burkina Faso	BFA								28	METALLIFEROUS ORE,SCRAP	1	No Quantity							137295			0
S3	2009	2009	2009	2	0	2	Export	191	Croatia	HRV	0	World	WLD								29	CRUDE ANIMAL,VEG.MATERL.	1	No Quantity							16285129			0
S3	2009	2009	2009	2	0	2	Export	191	Croatia	HRV	8	Albania	ALB								29	CRUDE ANIMAL,VEG.MATERL.	1	No Quantity							14121			0
S3	2009	2009	2009	2	0	2	Export	191	Croatia	HRV	36	Australia	AUS								29	CRUDE ANIMAL,VEG.MATERL.	1	No Quantity							55456			0
S3	2009	2009	2009	2	0	2	Export	191	Croatia	HRV	40	Austria	AUT								29	CRUDE ANIMAL,VEG.MATERL.	1	No Quantity							504606			0
S3	2009	2009	2009	2	0	2	Export	191	Croatia	HRV	56	Belgium	BEL								29	CRUDE ANIMAL,VEG.MATERL.	1	No Quantity							104186			0
S3	2009	2009	2009	2	0	2	Export	191	Croatia	HRV	70	Bosnia Herzegovina	BIH								29	CRUDE ANIMAL,VEG.MATERL.	1	No Quantity							2123065			0
S3	2009	2009	2009	2	0	2	Export	191	Croatia	HRV	124	Canada	CAN								29	CRUDE ANIMAL,VEG.MATERL.	1	No Quantity							35746			0
S3	2009	2009	2009	2	0	2	Export	191	Croatia	HRV	156	China	CHN								29	CRUDE ANIMAL,VEG.MATERL.	1	No Quantity							124703			0
S3	2009	2009	2009	2	0	2	Export	191	Croatia	HRV	203	Czechia	CZE								29	CRUDE ANIMAL,VEG.MATERL.	1	No Quantity							54469			0
S3	2009	2009	2009	2	0	2	Export	191	Croatia	HRV	208	Denmark	DNK								29	CRUDE ANIMAL,VEG.MATERL.	1	No Quantity							28986			0
S3	2009	2009	2009	2	0	2	Export	191	Croatia	HRV	251	France	FRA								29	CRUDE ANIMAL,VEG.MATERL.	1	No Quantity							385270			0
S3	2009	2009	2009	2	0	2	Export	191	Croatia	HRV	276	Germany	DEU								29	CRUDE ANIMAL,VEG.MATERL.	1	No Quantity							4383273			0
S3	2009	2009	2009	2	0	2	Export	191	Croatia	HRV	300	Greece	GRC								29	CRUDE ANIMAL,VEG.MATERL.	1	No Quantity							151892			0
S3	2009	2009	2009	2	0	2	Export	191	Croatia	HRV	344	China, Hong Kong SAR	HKG								29	CRUDE ANIMAL,VEG.MATERL.	1	No Quantity							9813			0
S3	2009	2009	2009	2	0	2	Export	191	Croatia	HRV	348	Hungary	HUN								29	CRUDE ANIMAL,VEG.MATERL.	1	No Quantity							211491			0
S3	2009	2009	2009	2	0	2	Export	191	Croatia	HRV	376	Israel	ISR								29	CRUDE ANIMAL,VEG.MATERL.	1	No Quantity							3713			0
S3	2009	2009	2009	2	0	2	Export	191	Croatia	HRV	381	Italy	ITA								29	CRUDE ANIMAL,VEG.MATERL.	1	No Quantity							5067875			0
S3	2009	2009	2009	2	0	2	Export	191	Croatia	HRV	499	Montenegro	MNE								29	CRUDE ANIMAL,VEG.MATERL.	1	No Quantity							342316			0
S3	2009	2009	2009	2	0	2	Export	191	Croatia	HRV	528	Netherlands	NLD								29	CRUDE ANIMAL,VEG.MATERL.	1	No Quantity							558080			0
S3	2009	2009	2009	2	0	2	Export	191	Croatia	HRV	554	New Zealand	NZL								29	CRUDE ANIMAL,VEG.MATERL.	1	No Quantity							782			0
S3	2009	2009	2009	2	0	2	Export	191	Croatia	HRV	616	Poland	POL								29	CRUDE ANIMAL,VEG.MATERL.	1	No Quantity							15159			0
S3	2009	2009	2009	2	0	2	Export	191	Croatia	HRV	688	Serbia	SRB								29	CRUDE ANIMAL,VEG.MATERL.	1	No Quantity							437836			0
S3	2009	2009	2009	2	0	2	Export	191	Croatia	HRV	703	Slovakia	SVK								29	CRUDE ANIMAL,VEG.MATERL.	1	No Quantity							77018			0
S3	2009	2009	2009	2	0	2	Export	191	Croatia	HRV	705	Slovenia	SVN								29	CRUDE ANIMAL,VEG.MATERL.	1	No Quantity							973680			0
S3	2009	2009	2009	2	0	2	Export	191	Croatia	HRV	724	Spain	ESP								29	CRUDE ANIMAL,VEG.MATERL.	1	No Quantity							24808			0
S3	2009	2009	2009	2	0	2	Export	191	Croatia	HRV	752	Sweden	SWE								29	CRUDE ANIMAL,VEG.MATERL.	1	No Quantity							10781			0
S3	2009	2009	2009	2	0	2	Export	191	Croatia	HRV	757	Switzerland	CHE								29	CRUDE ANIMAL,VEG.MATERL.	1	No Quantity							15779			0
S3	2009	2009	2009	2	0	2	Export	191	Croatia	HRV	792	Turkey	TUR								29	CRUDE ANIMAL,VEG.MATERL.	1	No Quantity							86622			0
S3	2009	2009	2009	2	0	2	Export	191	Croatia	HRV	807	North Macedonia	MKD								29	CRUDE ANIMAL,VEG.MATERL.	1	No Quantity							135409			0
S3	2009	2009	2009	2	0	2	Export	191	Croatia	HRV	826	United Kingdom	GBR								29	CRUDE ANIMAL,VEG.MATERL.	1	No Quantity							3332			0
S3	2009	2009	2009	2	0	2	Export	191	Croatia	HRV	842	USA	USA								29	CRUDE ANIMAL,VEG.MATERL.	1	No Quantity							344862			0
S3	2009	2009	2009	2	0	2	Export	384	Côte d'Ivoire	CIV	0	World	WLD								29	CRUDE ANIMAL,VEG.MATERL.	1	No Quantity							8148343			0
S3	2009	2009	2009	2	0	2	Export	384	Côte d'Ivoire	CIV	24	Angola	AGO								29	CRUDE ANIMAL,VEG.MATERL.	1	No Quantity							114510			0
S3	2009	2009	2009	2	0	2	Export	384	Côte d'Ivoire	CIV	44	Bahamas	BHS								29	CRUDE ANIMAL,VEG.MATERL.	1	No Quantity							13			0
S3	2009	2009	2009	2	0	2	Export	384	Côte d'Ivoire	CIV	56	Belgium	BEL								29	CRUDE ANIMAL,VEG.MATERL.	1	No Quantity							1242070			0
S3	2009	2009	2009	2	0	2	Export	384	Côte d'Ivoire	CIV	76	Brazil	BRA								29	CRUDE ANIMAL,VEG.MATERL.	1	No Quantity							15786			0
S3	2009	2009	2009	2	0	2	Export	384	Côte d'Ivoire	CIV	108	Burundi	BDI								29	CRUDE ANIMAL,VEG.MATERL.	1	No Quantity							334242			0
S3	2009	2009	2009	2	0	2	Export	384	Côte d'Ivoire	CIV	120	Cameroon	CMR								29	CRUDE ANIMAL,VEG.MATERL.	1	No Quantity							305081			0
S3	2009	2009	2009	2	0	2	Export	384	Côte d'Ivoire	CIV	156	China	CHN								29	CRUDE ANIMAL,VEG.MATERL.	1	No Quantity							453			0
S3	2009	2009	2009	2	0	2	Export	384	Côte d'Ivoire	CIV	170	Colombia	COL								29	CRUDE ANIMAL,VEG.MATERL.	1	No Quantity							564938			0
S3	2009	2009	2009	2	0	2	Export	384	Côte d'Ivoire	CIV	178	Congo	COG								29	CRUDE ANIMAL,VEG.MATERL.	1	No Quantity							71243			0
S3	2009	2009	2009	2	0	2	Export	384	Côte d'Ivoire	CIV	180	Dem. Rep. of the Congo	COD								29	CRUDE ANIMAL,VEG.MATERL.	1	No Quantity							37			0
S3	2009	2009	2009	2	0	2	Export	384	Côte d'Ivoire	CIV	214	Dominican Rep.	DOM								29	CRUDE ANIMAL,VEG.MATERL.	1	No Quantity							95569			0
S3	2009	2009	2009	2	0	2	Export	384	Côte d'Ivoire	CIV	218	Ecuador	ECU								29	CRUDE ANIMAL,VEG.MATERL.	1	No Quantity							199357			0
S3	2009	2009	2009	2	0	2	Export	384	Côte d'Ivoire	CIV	251	France	FRA								29	CRUDE ANIMAL,VEG.MATERL.	1	No Quantity							1991440			0
S3	2009	2009	2009	2	0	2	Export	384	Côte d'Ivoire	CIV	276	Germany	DEU								29	CRUDE ANIMAL,VEG.MATERL.	1	No Quantity							6834			0
S3	2009	2009	2009	2	0	2	Export	384	Côte d'Ivoire	CIV	288	Ghana	GHA								29	CRUDE ANIMAL,VEG.MATERL.	1	No Quantity							279970			0
S3	2009	2009	2009	2	0	2	Export	384	Côte d'Ivoire	CIV	324	Guinea	GIN								29	CRUDE ANIMAL,VEG.MATERL.	1	No Quantity							106609			0
S3	2009	2009	2009	2	0	2	Export	384	Côte d'Ivoire	CIV	332	Haiti	HTI								29	CRUDE ANIMAL,VEG.MATERL.	1	No Quantity							2637			0
S3	2009	2009	2009	2	0	2	Export	384	Côte d'Ivoire	CIV	360	Indonesia	IDN								29	CRUDE ANIMAL,VEG.MATERL.	1	No Quantity							20375			0
S3	2009	2009	2009	2	0	2	Export	384	Côte d'Ivoire	CIV	381	Italy	ITA								29	CRUDE ANIMAL,VEG.MATERL.	1	No Quantity							60223			0
S3	2009	2009	2009	2	0	2	Export	384	Côte d'Ivoire	CIV	430	Liberia	LBR								29	CRUDE ANIMAL,VEG.MATERL.	1	No Quantity							43050			0
S3	2009	2009	2009	2	0	2	Export	384	Côte d'Ivoire	CIV	450	Madagascar	MDG								29	CRUDE ANIMAL,VEG.MATERL.	1	No Quantity							1251			0
S3	2009	2009	2009	2	0	2	Export	384	Côte d'Ivoire	CIV	466	Mali	MLI								29	CRUDE ANIMAL,VEG.MATERL.	1	No Quantity							476			0
S3	2009	2009	2009	2	0	2	Export	384	Côte d'Ivoire	CIV	484	Mexico	MEX								29	CRUDE ANIMAL,VEG.MATERL.	1	No Quantity							6016			0
S3	2009	2009	2009	2	0	2	Export	384	Côte d'Ivoire	CIV	508	Mozambique	MOZ								29	CRUDE ANIMAL,VEG.MATERL.	1	No Quantity							18966			0
S3	2009	2009	2009	2	0	2	Export	384	Côte d'Ivoire	CIV	528	Netherlands	NLD								29	CRUDE ANIMAL,VEG.MATERL.	1	No Quantity							198704			0
S3	2009	2009	2009	2	0	2	Export	384	Côte d'Ivoire	CIV	566	Nigeria	NGA								29	CRUDE ANIMAL,VEG.MATERL.	1	No Quantity							77914			0
S3	2009	2009	2009	2	0	2	Export	384	Côte d'Ivoire	CIV	604	Peru	PER								29	CRUDE ANIMAL,VEG.MATERL.	1	No Quantity							178710			0
S3	2009	2009	2009	2	0	2	Export	384	Côte d'Ivoire	CIV	608	Philippines	PHL								29	CRUDE ANIMAL,VEG.MATERL.	1	No Quantity							6139			0
S3	2009	2009	2009	2	0	2	Export	384	Côte d'Ivoire	CIV	686	Senegal	SEN								29	CRUDE ANIMAL,VEG.MATERL.	1	No Quantity							18365			0
S3	2009	2009	2009	2	0	2	Export	384	Côte d'Ivoire	CIV	694	Sierra Leone	SLE								29	CRUDE ANIMAL,VEG.MATERL.	1	No Quantity							6605			0
S3	2009	2009	2009	2	0	2	Export	384	Côte d'Ivoire	CIV	699	India	IND								29	CRUDE ANIMAL,VEG.MATERL.	1	No Quantity							97692			0
S3	2009	2009	2009	2	0	2	Export	384	Côte d'Ivoire	CIV	710	South Africa	ZAF								29	CRUDE ANIMAL,VEG.MATERL.	1	No Quantity							86414			0
S3	2009	2009	2009	2	0	2	Export	384	Côte d'Ivoire	CIV	716	Zimbabwe	ZWE								29	CRUDE ANIMAL,VEG.MATERL.	1	No Quantity							12915			0
S3	2009	2009	2009	2	0	2	Export	384	Côte d'Ivoire	CIV	724	Spain	ESP								29	CRUDE ANIMAL,VEG.MATERL.	1	No Quantity							652488			0
S3	2009	2009	2009	2	0	2	Export	384	Côte d'Ivoire	CIV	736	Fmr Sudan	SDN								29	CRUDE ANIMAL,VEG.MATERL.	1	No Quantity							15924			0
S3	2009	2009	2009	2	0	2	Export	384	Côte d'Ivoire	CIV	784	United Arab Emirates	ARE								29	CRUDE ANIMAL,VEG.MATERL.	1	No Quantity							42			0
S3	2009	2009	2009	2	0	2	Export	384	Côte d'Ivoire	CIV	800	Uganda	UGA								29	CRUDE ANIMAL,VEG.MATERL.	1	No Quantity							127892			0
S3	2009	2009	2009	2	0	2	Export	384	Côte d'Ivoire	CIV	826	United Kingdom	GBR								29	CRUDE ANIMAL,VEG.MATERL.	1	No Quantity							791103			0
S3	2009	2009	2009	2	0	2	Export	384	Côte d'Ivoire	CIV	834	United Rep. of Tanzania	TZA								29	CRUDE ANIMAL,VEG.MATERL.	1	No Quantity							9432			0
S3	2009	2009	2009	2	0	2	Export	384	Côte d'Ivoire	CIV	837	Bunkers									29	CRUDE ANIMAL,VEG.MATERL.	1	No Quantity							135			0
S3	2009	2009	2009	2	0	2	Export	384	Côte d'Ivoire	CIV	842	USA	USA								29	CRUDE ANIMAL,VEG.MATERL.	1	No Quantity							299099			0
S3	2009	2009	2009	2	0	2	Export	384	Côte d'Ivoire	CIV	854	Burkina Faso	BFA								29	CRUDE ANIMAL,VEG.MATERL.	1	No Quantity							42883			0
S3	2009	2009	2009	2	0	2	Export	384	Côte d'Ivoire	CIV	894	Zambia	ZMB								29	CRUDE ANIMAL,VEG.MATERL.	1	No Quantity							44728			0
S3	2009	2009	2009	2	0	2	Export	384	Côte d'Ivoire	CIV	899	Areas, nes									29	CRUDE ANIMAL,VEG.MATERL.	1	No Quantity							12			0
S3	2009	2009	2009	2	0	2	Export	191	Croatia	HRV	0	World	WLD								32	COAL, COKE, BRIQUETTES	1	No Quantity							75373			0
S3	2009	2009	2009	2	0	2	Export	191	Croatia	HRV	70	Bosnia Herzegovina	BIH								32	COAL, COKE, BRIQUETTES	1	No Quantity							8731			0
S3	2009	2009	2009	2	0	2	Export	191	Croatia	HRV	381	Italy	ITA								32	COAL, COKE, BRIQUETTES	1	No Quantity							31778			0
S3	2009	2009	2009	2	0	2	Export	191	Croatia	HRV	499	Montenegro	MNE								32	COAL, COKE, BRIQUETTES	1	No Quantity							11501			0
S3	2009	2009	2009	2	0	2	Export	191	Croatia	HRV	688	Serbia	SRB								32	COAL, COKE, BRIQUETTES	1	No Quantity							4864			0
S3	2009	2009	2009	2	0	2	Export	191	Croatia	HRV	705	Slovenia	SVN								32	COAL, COKE, BRIQUETTES	1	No Quantity							18327			0
S3	2009	2009	2009	2	0	2	Export	191	Croatia	HRV	784	United Arab Emirates	ARE								32	COAL, COKE, BRIQUETTES	1	No Quantity							172			0
S3	2009	2009	2009	2	0	2	Export	191	Croatia	HRV	0	World	WLD								33	PETROLEUM,PETROL.PRODUCT	1	No Quantity							895964287			0
S3	2009	2009	2009	2	0	2	Export	191	Croatia	HRV	8	Albania	ALB								33	PETROLEUM,PETROL.PRODUCT	1	No Quantity							1086943			0
S3	2009	2009	2009	2	0	2	Export	191	Croatia	HRV	28	Antigua and Barbuda	ATG								33	PETROLEUM,PETROL.PRODUCT	1	No Quantity							214365			0
S3	2009	2009	2009	2	0	2	Export	191	Croatia	HRV	40	Austria	AUT								33	PETROLEUM,PETROL.PRODUCT	1	No Quantity							1515585			0
S3	2009	2009	2009	2	0	2	Export	191	Croatia	HRV	44	Bahamas	BHS								33	PETROLEUM,PETROL.PRODUCT	1	No Quantity							53082			0
S3	2009	2009	2009	2	0	2	Export	191	Croatia	HRV	56	Belgium	BEL								33	PETROLEUM,PETROL.PRODUCT	1	No Quantity							148106			0
S3	2009	2009	2009	2	0	2	Export	191	Croatia	HRV	70	Bosnia Herzegovina	BIH								33	PETROLEUM,PETROL.PRODUCT	1	No Quantity							277933838			0
S3	2009	2009	2009	2	0	2	Export	191	Croatia	HRV	84	Belize	BLZ								33	PETROLEUM,PETROL.PRODUCT	1	No Quantity							49681			0
S3	2009	2009	2009	2	0	2	Export	191	Croatia	HRV	100	Bulgaria	BGR								33	PETROLEUM,PETROL.PRODUCT	1	No Quantity							149970			0
S3	2009	2009	2009	2	0	2	Export	191	Croatia	HRV	116	Cambodia	KHM								33	PETROLEUM,PETROL.PRODUCT	1	No Quantity							20174			0
S3	2009	2009	2009	2	0	2	Export	191	Croatia	HRV	136	Cayman Isds	CYM								33	PETROLEUM,PETROL.PRODUCT	1	No Quantity							101938			0
S3	2009	2009	2009	2	0	2	Export	191	Croatia	HRV	152	Chile	CHL								33	PETROLEUM,PETROL.PRODUCT	1	No Quantity							264			0
S3	2009	2009	2009	2	0	2	Export	191	Croatia	HRV	196	Cyprus	CYP								33	PETROLEUM,PETROL.PRODUCT	1	No Quantity							39364867			0
S3	2009	2009	2009	2	0	2	Export	191	Croatia	HRV	203	Czechia	CZE								33	PETROLEUM,PETROL.PRODUCT	1	No Quantity							225533			0
S3	2009	2009	2009	2	0	2	Export	191	Croatia	HRV	208	Denmark	DNK								33	PETROLEUM,PETROL.PRODUCT	1	No Quantity							65757			0
S3	2009	2009	2009	2	0	2	Export	191	Croatia	HRV	251	France	FRA								33	PETROLEUM,PETROL.PRODUCT	1	No Quantity							689893			0
S3	2009	2009	2009	2	0	2	Export	191	Croatia	HRV	276	Germany	DEU								33	PETROLEUM,PETROL.PRODUCT	1	No Quantity							1980804			0
S3	2009	2009	2009	2	0	2	Export	191	Croatia	HRV	300	Greece	GRC								33	PETROLEUM,PETROL.PRODUCT	1	No Quantity							22091708			0
S3	2009	2009	2009	2	0	2	Export	191	Croatia	HRV	344	China, Hong Kong SAR	HKG								33	PETROLEUM,PETROL.PRODUCT	1	No Quantity							548253			0
S3	2009	2009	2009	2	0	2	Export	191	Croatia	HRV	348	Hungary	HUN								33	PETROLEUM,PETROL.PRODUCT	1	No Quantity							32969100			0
S3	2009	2009	2009	2	0	2	Export	191	Croatia	HRV	381	Italy	ITA								33	PETROLEUM,PETROL.PRODUCT	1	No Quantity							59281233			0
S3	2009	2009	2009	2	0	2	Export	191	Croatia	HRV	430	Liberia	LBR								33	PETROLEUM,PETROL.PRODUCT	1	No Quantity							277957			0
S3	2009	2009	2009	2	0	2	Export	191	Croatia	HRV	434	Libya	LBY								33	PETROLEUM,PETROL.PRODUCT	1	No Quantity							47285			0
S3	2009	2009	2009	2	0	2	Export	191	Croatia	HRV	470	Malta	MLT								33	PETROLEUM,PETROL.PRODUCT	1	No Quantity							100486592			0
S3	2009	2009	2009	2	0	2	Export	191	Croatia	HRV	498	Rep. of Moldova	MDA								33	PETROLEUM,PETROL.PRODUCT	1	No Quantity							52831			0
S3	2009	2009	2009	2	0	2	Export	191	Croatia	HRV	499	Montenegro	MNE								33	PETROLEUM,PETROL.PRODUCT	1	No Quantity							6544985			0
S3	2009	2009	2009	2	0	2	Export	191	Croatia	HRV	504	Morocco	MAR								33	PETROLEUM,PETROL.PRODUCT	1	No Quantity							6002			0
S3	2009	2009	2009	2	0	2	Export	191	Croatia	HRV	528	Netherlands	NLD								33	PETROLEUM,PETROL.PRODUCT	1	No Quantity							742190			0
S3	2009	2009	2009	2	0	2	Export	191	Croatia	HRV	530	Neth. Antilles	ANT								33	PETROLEUM,PETROL.PRODUCT	1	No Quantity							152357			0
S3	2009	2009	2009	2	0	2	Export	191	Croatia	HRV	566	Nigeria	NGA								33	PETROLEUM,PETROL.PRODUCT	1	No Quantity							38510264			0
S3	2009	2009	2009	2	0	2	Export	191	Croatia	HRV	579	Norway	NOR								33	PETROLEUM,PETROL.PRODUCT	1	No Quantity							49073			0
S3	2009	2009	2009	2	0	2	Export	191	Croatia	HRV	584	Marshall Isds	MHL								33	PETROLEUM,PETROL.PRODUCT	1	No Quantity							375321			0
S3	2009	2009	2009	2	0	2	Export	191	Croatia	HRV	591	Panama	PAN								33	PETROLEUM,PETROL.PRODUCT	1	No Quantity							587616			0
S3	2009	2009	2009	2	0	2	Export	191	Croatia	HRV	616	Poland	POL								33	PETROLEUM,PETROL.PRODUCT	1	No Quantity							8279416			0
S3	2009	2009	2009	2	0	2	Export	191	Croatia	HRV	620	Portugal	PRT								33	PETROLEUM,PETROL.PRODUCT	1	No Quantity							305963			0
S3	2009	2009	2009	2	0	2	Export	191	Croatia	HRV	634	Qatar	QAT								33	PETROLEUM,PETROL.PRODUCT	1	No Quantity							123557			0
S3	2009	2009	2009	2	0	2	Export	191	Croatia	HRV	642	Romania	ROU								33	PETROLEUM,PETROL.PRODUCT	1	No Quantity							2522			0
S3	2009	2009	2009	2	0	2	Export	191	Croatia	HRV	643	Russian Federation	RUS								33	PETROLEUM,PETROL.PRODUCT	1	No Quantity							2243092			0
S3	2009	2009	2009	2	0	2	Export	191	Croatia	HRV	659	Saint Kitts and Nevis	KNA								33	PETROLEUM,PETROL.PRODUCT	1	No Quantity							138966			0
S3	2009	2009	2009	2	0	2	Export	191	Croatia	HRV	670	Saint Vincent and the Grenadines	VCT								33	PETROLEUM,PETROL.PRODUCT	1	No Quantity							168709			0
S3	2009	2009	2009	2	0	2	Export	191	Croatia	HRV	686	Senegal	SEN								33	PETROLEUM,PETROL.PRODUCT	1	No Quantity							5304528			0
S3	2009	2009	2009	2	0	2	Export	191	Croatia	HRV	688	Serbia	SRB								33	PETROLEUM,PETROL.PRODUCT	1	No Quantity							31214964			0
S3	2009	2009	2009	2	0	2	Export	191	Croatia	HRV	703	Slovakia	SVK								33	PETROLEUM,PETROL.PRODUCT	1	No Quantity							6355781			0
S3	2009	2009	2009	2	0	2	Export	191	Croatia	HRV	705	Slovenia	SVN								33	PETROLEUM,PETROL.PRODUCT	1	No Quantity							5001746			0
S3	2009	2009	2009	2	0	2	Export	191	Croatia	HRV	724	Spain	ESP								33	PETROLEUM,PETROL.PRODUCT	1	No Quantity							9641140			0
S3	2009	2009	2009	2	0	2	Export	191	Croatia	HRV	752	Sweden	SWE								33	PETROLEUM,PETROL.PRODUCT	1	No Quantity							46890			0
S3	2009	2009	2009	2	0	2	Export	191	Croatia	HRV	757	Switzerland	CHE								33	PETROLEUM,PETROL.PRODUCT	1	No Quantity							1364612			0
S3	2009	2009	2009	2	0	2	Export	191	Croatia	HRV	760	Syria	SYR								33	PETROLEUM,PETROL.PRODUCT	1	No Quantity							9266586			0
S3	2009	2009	2009	2	0	2	Export	191	Croatia	HRV	784	United Arab Emirates	ARE								33	PETROLEUM,PETROL.PRODUCT	1	No Quantity							133126333			0
S3	2009	2009	2009	2	0	2	Export	191	Croatia	HRV	788	Tunisia	TUN								33	PETROLEUM,PETROL.PRODUCT	1	No Quantity							4619295			0
S3	2009	2009	2009	2	0	2	Export	191	Croatia	HRV	792	Turkey	TUR								33	PETROLEUM,PETROL.PRODUCT	1	No Quantity							52280663			0
S3	2009	2009	2009	2	0	2	Export	191	Croatia	HRV	804	Ukraine	UKR								33	PETROLEUM,PETROL.PRODUCT	1	No Quantity							219941			0
S3	2009	2009	2009	2	0	2	Export	191	Croatia	HRV	807	North Macedonia	MKD								33	PETROLEUM,PETROL.PRODUCT	1	No Quantity							1856596			0
S3	2009	2009	2009	2	0	2	Export	191	Croatia	HRV	818	Egypt	EGY								33	PETROLEUM,PETROL.PRODUCT	1	No Quantity							16497232			0
S3	2009	2009	2009	2	0	2	Export	191	Croatia	HRV	826	United Kingdom	GBR								33	PETROLEUM,PETROL.PRODUCT	1	No Quantity							20027669			0
S3	2009	2009	2009	2	0	2	Export	191	Croatia	HRV	834	United Rep. of Tanzania	TZA								33	PETROLEUM,PETROL.PRODUCT	1	No Quantity							5560			0
S3	2009	2009	2009	2	0	2	Export	191	Croatia	HRV	842	USA	USA								33	PETROLEUM,PETROL.PRODUCT	1	No Quantity							1548959			0
S3	2009	2009	2009	2	0	2	Export	384	Côte d'Ivoire	CIV	0	World	WLD								33	PETROLEUM,PETROL.PRODUCT	1	No Quantity							3016688386			0
S3	2009	2009	2009	2	0	2	Export	384	Côte d'Ivoire	CIV	24	Angola	AGO								33	PETROLEUM,PETROL.PRODUCT	1	No Quantity							26335407			0
S3	2009	2009	2009	2	0	2	Export	384	Côte d'Ivoire	CIV	44	Bahamas	BHS								33	PETROLEUM,PETROL.PRODUCT	1	No Quantity							4791			0
S3	2009	2009	2009	2	0	2	Export	384	Côte d'Ivoire	CIV	56	Belgium	BEL								33	PETROLEUM,PETROL.PRODUCT	1	No Quantity							1235014			0
S3	2009	2009	2009	2	0	2	Export	384	Côte d'Ivoire	CIV	60	Bermuda	BMU								33	PETROLEUM,PETROL.PRODUCT	1	No Quantity							12575			0
S3	2009	2009	2009	2	0	2	Export	384	Côte d'Ivoire	CIV	76	Brazil	BRA								33	PETROLEUM,PETROL.PRODUCT	1	No Quantity							188984			0
S3	2009	2009	2009	2	0	2	Export	384	Côte d'Ivoire	CIV	84	Belize	BLZ								33	PETROLEUM,PETROL.PRODUCT	1	No Quantity							551338			0
S3	2009	2009	2009	2	0	2	Export	384	Côte d'Ivoire	CIV	120	Cameroon	CMR								33	PETROLEUM,PETROL.PRODUCT	1	No Quantity							69928021			0
S3	2009	2009	2009	2	0	2	Export	384	Côte d'Ivoire	CIV	124	Canada	CAN								33	PETROLEUM,PETROL.PRODUCT	1	No Quantity							76638928			0
S3	2009	2009	2009	2	0	2	Export	384	Côte d'Ivoire	CIV	140	Central African Rep.	CAF								33	PETROLEUM,PETROL.PRODUCT	1	No Quantity							1283			0
S3	2009	2009	2009	2	0	2	Export	384	Côte d'Ivoire	CIV	148	Chad	TCD								33	PETROLEUM,PETROL.PRODUCT	1	No Quantity							2042			0
S3	2009	2009	2009	2	0	2	Export	384	Côte d'Ivoire	CIV	178	Congo	COG								33	PETROLEUM,PETROL.PRODUCT	1	No Quantity							129267			0
S3	2009	2009	2009	2	0	2	Export	384	Côte d'Ivoire	CIV	180	Dem. Rep. of the Congo	COD								33	PETROLEUM,PETROL.PRODUCT	1	No Quantity							61428252			0
S3	2009	2009	2009	2	0	2	Export	384	Côte d'Ivoire	CIV	196	Cyprus	CYP								33	PETROLEUM,PETROL.PRODUCT	1	No Quantity							1303090			0
S3	2009	2009	2009	2	0	2	Export	384	Côte d'Ivoire	CIV	204	Benin	BEN								33	PETROLEUM,PETROL.PRODUCT	1	No Quantity							47896127			0
S3	2009	2009	2009	2	0	2	Export	384	Côte d'Ivoire	CIV	208	Denmark	DNK								33	PETROLEUM,PETROL.PRODUCT	1	No Quantity							253233			0
S3	2009	2009	2009	2	0	2	Export	384	Côte d'Ivoire	CIV	214	Dominican Rep.	DOM								33	PETROLEUM,PETROL.PRODUCT	1	No Quantity							146109			0
S3	2009	2009	2009	2	0	2	Export	384	Côte d'Ivoire	CIV	226	Equatorial Guinea	GNQ								33	PETROLEUM,PETROL.PRODUCT	1	No Quantity							104378319			0
S3	2009	2009	2009	2	0	2	Export	384	Côte d'Ivoire	CIV	233	Estonia	EST								33	PETROLEUM,PETROL.PRODUCT	1	No Quantity							80292			0
S3	2009	2009	2009	2	0	2	Export	384	Côte d'Ivoire	CIV	251	France	FRA								33	PETROLEUM,PETROL.PRODUCT	1	No Quantity							213201278			0
S3	2009	2009	2009	2	0	2	Export	384	Côte d'Ivoire	CIV	262	Djibouti	DJI								33	PETROLEUM,PETROL.PRODUCT	1	No Quantity							4042			0
S3	2009	2009	2009	2	0	2	Export	384	Côte d'Ivoire	CIV	266	Gabon	GAB								33	PETROLEUM,PETROL.PRODUCT	1	No Quantity							3669817			0
S3	2009	2009	2009	2	0	2	Export	384	Côte d'Ivoire	CIV	270	Gambia	GMB								33	PETROLEUM,PETROL.PRODUCT	1	No Quantity							26653813			0
S3	2009	2009	2009	2	0	2	Export	384	Côte d'Ivoire	CIV	276	Germany	DEU								33	PETROLEUM,PETROL.PRODUCT	1	No Quantity							387007375			0
S3	2009	2009	2009	2	0	2	Export	384	Côte d'Ivoire	CIV	288	Ghana	GHA								33	PETROLEUM,PETROL.PRODUCT	1	No Quantity							406500179			0
S3	2009	2009	2009	2	0	2	Export	384	Côte d'Ivoire	CIV	292	Gibraltar	GIB								33	PETROLEUM,PETROL.PRODUCT	1	No Quantity							29152889			0
S3	2009	2009	2009	2	0	2	Export	384	Côte d'Ivoire	CIV	324	Guinea	GIN								33	PETROLEUM,PETROL.PRODUCT	1	No Quantity							18268928			0
S3	2009	2009	2009	2	0	2	Export	384	Côte d'Ivoire	CIV	332	Haiti	HTI								33	PETROLEUM,PETROL.PRODUCT	1	No Quantity							10272			0
S3	2009	2009	2009	2	0	2	Export	384	Côte d'Ivoire	CIV	352	Iceland	ISL								33	PETROLEUM,PETROL.PRODUCT	1	No Quantity							7930			0
S3	2009	2009	2009	2	0	2	Export	384	Côte d'Ivoire	CIV	381	Italy	ITA								33	PETROLEUM,PETROL.PRODUCT	1	No Quantity							276360			0
S3	2009	2009	2009	2	0	2	Export	384	Côte d'Ivoire	CIV	392	Japan	JPN								33	PETROLEUM,PETROL.PRODUCT	1	No Quantity							113755			0
S3	2009	2009	2009	2	0	2	Export	384	Côte d'Ivoire	CIV	404	Kenya	KEN								33	PETROLEUM,PETROL.PRODUCT	1	No Quantity							5			0
S3	2009	2009	2009	2	0	2	Export	384	Côte d'Ivoire	CIV	408	Dem. People's Rep. of Korea	PRK								33	PETROLEUM,PETROL.PRODUCT	1	No Quantity							5639			0
S3	2009	2009	2009	2	0	2	Export	384	Côte d'Ivoire	CIV	430	Liberia	LBR								33	PETROLEUM,PETROL.PRODUCT	1	No Quantity							32325864			0
S3	2009	2009	2009	2	0	2	Export	384	Côte d'Ivoire	CIV	450	Madagascar	MDG								33	PETROLEUM,PETROL.PRODUCT	1	No Quantity							6403			0
S3	2009	2009	2009	2	0	2	Export	384	Côte d'Ivoire	CIV	466	Mali	MLI								33	PETROLEUM,PETROL.PRODUCT	1	No Quantity							71076364			0
S3	2009	2009	2009	2	0	2	Export	384	Côte d'Ivoire	CIV	470	Malta	MLT								33	PETROLEUM,PETROL.PRODUCT	1	No Quantity							9478457			0
S3	2009	2009	2009	2	0	2	Export	384	Côte d'Ivoire	CIV	478	Mauritania	MRT								33	PETROLEUM,PETROL.PRODUCT	1	No Quantity							2269027			0
S3	2009	2009	2009	2	0	2	Export	384	Côte d'Ivoire	CIV	490	Other Asia, nes									33	PETROLEUM,PETROL.PRODUCT	1	No Quantity							232828			0
S3	2009	2009	2009	2	0	2	Export	384	Côte d'Ivoire	CIV	504	Morocco	MAR								33	PETROLEUM,PETROL.PRODUCT	1	No Quantity							1468342			0
S3	2009	2009	2009	2	0	2	Export	384	Côte d'Ivoire	CIV	508	Mozambique	MOZ								33	PETROLEUM,PETROL.PRODUCT	1	No Quantity							8381			0
S3	2009	2009	2009	2	0	2	Export	384	Côte d'Ivoire	CIV	528	Netherlands	NLD								33	PETROLEUM,PETROL.PRODUCT	1	No Quantity							249983692			0
S3	2009	2009	2009	2	0	2	Export	384	Côte d'Ivoire	CIV	530	Neth. Antilles	ANT								33	PETROLEUM,PETROL.PRODUCT	1	No Quantity							44800			0
S3	2009	2009	2009	2	0	2	Export	384	Côte d'Ivoire	CIV	548	Vanuatu	VUT								33	PETROLEUM,PETROL.PRODUCT	1	No Quantity							469858			0
S3	2009	2009	2009	2	0	2	Export	384	Côte d'Ivoire	CIV	562	Niger	NER								33	PETROLEUM,PETROL.PRODUCT	1	No Quantity							2070928			0
S3	2009	2009	2009	2	0	2	Export	384	Côte d'Ivoire	CIV	566	Nigeria	NGA								33	PETROLEUM,PETROL.PRODUCT	1	No Quantity							585998196			0
S3	2009	2009	2009	2	0	2	Export	384	Côte d'Ivoire	CIV	586	Pakistan	PAK								33	PETROLEUM,PETROL.PRODUCT	1	No Quantity							28293			0
S3	2009	2009	2009	2	0	2	Export	384	Côte d'Ivoire	CIV	591	Panama	PAN								33	PETROLEUM,PETROL.PRODUCT	1	No Quantity							177304			0
S3	2009	2009	2009	2	0	2	Export	384	Côte d'Ivoire	CIV	624	Guinea-Bissau	GNB								33	PETROLEUM,PETROL.PRODUCT	1	No Quantity							5748839			0
S3	2009	2009	2009	2	0	2	Export	384	Côte d'Ivoire	CIV	643	Russian Federation	RUS								33	PETROLEUM,PETROL.PRODUCT	1	No Quantity							9582			0
S3	2009	2009	2009	2	0	2	Export	384	Côte d'Ivoire	CIV	670	Saint Vincent and the Grenadines	VCT								33	PETROLEUM,PETROL.PRODUCT	1	No Quantity							376067			0
S3	2009	2009	2009	2	0	2	Export	384	Côte d'Ivoire	CIV	686	Senegal	SEN								33	PETROLEUM,PETROL.PRODUCT	1	No Quantity							19940456			0
S3	2009	2009	2009	2	0	2	Export	384	Côte d'Ivoire	CIV	694	Sierra Leone	SLE								33	PETROLEUM,PETROL.PRODUCT	1	No Quantity							31201347			0
S3	2009	2009	2009	2	0	2	Export	384	Côte d'Ivoire	CIV	699	India	IND								33	PETROLEUM,PETROL.PRODUCT	1	No Quantity							105133815			0
S3	2009	2009	2009	2	0	2	Export	384	Côte d'Ivoire	CIV	702	Singapore	SGP								33	PETROLEUM,PETROL.PRODUCT	1	No Quantity							1142801			0
S3	2009	2009	2009	2	0	2	Export	384	Côte d'Ivoire	CIV	710	South Africa	ZAF								33	PETROLEUM,PETROL.PRODUCT	1	No Quantity							53597			0
S3	2009	2009	2009	2	0	2	Export	384	Côte d'Ivoire	CIV	716	Zimbabwe	ZWE								33	PETROLEUM,PETROL.PRODUCT	1	No Quantity							1720			0
S3	2009	2009	2009	2	0	2	Export	384	Côte d'Ivoire	CIV	724	Spain	ESP								33	PETROLEUM,PETROL.PRODUCT	1	No Quantity							14866897			0
S3	2009	2009	2009	2	0	2	Export	384	Côte d'Ivoire	CIV	736	Fmr Sudan	SDN								33	PETROLEUM,PETROL.PRODUCT	1	No Quantity							2309			0
S3	2009	2009	2009	2	0	2	Export	384	Côte d'Ivoire	CIV	757	Switzerland	CHE								33	PETROLEUM,PETROL.PRODUCT	1	No Quantity							5339295			0
S3	2009	2009	2009	2	0	2	Export	384	Côte d'Ivoire	CIV	764	Thailand	THA								33	PETROLEUM,PETROL.PRODUCT	1	No Quantity							193385			0
S3	2009	2009	2009	2	0	2	Export	384	Côte d'Ivoire	CIV	768	Togo	TGO								33	PETROLEUM,PETROL.PRODUCT	1	No Quantity							27452605			0
S3	2009	2009	2009	2	0	2	Export	384	Côte d'Ivoire	CIV	800	Uganda	UGA								33	PETROLEUM,PETROL.PRODUCT	1	No Quantity							72826			0
S3	2009	2009	2009	2	0	2	Export	384	Côte d'Ivoire	CIV	826	United Kingdom	GBR								33	PETROLEUM,PETROL.PRODUCT	1	No Quantity							62842161			0
S3	2009	2009	2009	2	0	2	Export	384	Côte d'Ivoire	CIV	834	United Rep. of Tanzania	TZA								33	PETROLEUM,PETROL.PRODUCT	1	No Quantity							20730			0
S3	2009	2009	2009	2	0	2	Export	384	Côte d'Ivoire	CIV	837	Bunkers									33	PETROLEUM,PETROL.PRODUCT	1	No Quantity							133192			0
S3	2009	2009	2009	2	0	2	Export	384	Côte d'Ivoire	CIV	842	USA	USA								33	PETROLEUM,PETROL.PRODUCT	1	No Quantity							51143828			0
S3	2009	2009	2009	2	0	2	Export	384	Côte d'Ivoire	CIV	854	Burkina Faso	BFA								33	PETROLEUM,PETROL.PRODUCT	1	No Quantity							125151081			0
S3	2009	2009	2009	2	0	2	Export	384	Côte d'Ivoire	CIV	894	Zambia	ZMB								33	PETROLEUM,PETROL.PRODUCT	1	No Quantity							17043			0
S3	2009	2009	2009	2	0	2	Export	384	Côte d'Ivoire	CIV	899	Areas, nes									33	PETROLEUM,PETROL.PRODUCT	1	No Quantity							134820719			0
S3	2009	2009	2009	2	0	2	Export	191	Croatia	HRV	0	World	WLD								34	GAS,NATURAL,MANUFACTURED	1	No Quantity							379526515			0
S3	2009	2009	2009	2	0	2	Export	191	Croatia	HRV	8	Albania	ALB								34	GAS,NATURAL,MANUFACTURED	1	No Quantity							2536252			0
S3	2009	2009	2009	2	0	2	Export	191	Croatia	HRV	40	Austria	AUT								34	GAS,NATURAL,MANUFACTURED	1	No Quantity							938863			0
S3	2009	2009	2009	2	0	2	Export	191	Croatia	HRV	70	Bosnia Herzegovina	BIH								34	GAS,NATURAL,MANUFACTURED	1	No Quantity							22379336			0
S3	2009	2009	2009	2	0	2	Export	191	Croatia	HRV	84	Belize	BLZ								34	GAS,NATURAL,MANUFACTURED	1	No Quantity							232			0
S3	2009	2009	2009	2	0	2	Export	191	Croatia	HRV	100	Bulgaria	BGR								34	GAS,NATURAL,MANUFACTURED	1	No Quantity							8586424			0
S3	2009	2009	2009	2	0	2	Export	191	Croatia	HRV	196	Cyprus	CYP								34	GAS,NATURAL,MANUFACTURED	1	No Quantity							8798271			0
S3	2009	2009	2009	2	0	2	Export	191	Croatia	HRV	203	Czechia	CZE								34	GAS,NATURAL,MANUFACTURED	1	No Quantity							754859			0
S3	2009	2009	2009	2	0	2	Export	191	Croatia	HRV	348	Hungary	HUN								34	GAS,NATURAL,MANUFACTURED	1	No Quantity							103947			0
S3	2009	2009	2009	2	0	2	Export	191	Croatia	HRV	381	Italy	ITA								34	GAS,NATURAL,MANUFACTURED	1	No Quantity							308277383			0
S3	2009	2009	2009	2	0	2	Export	191	Croatia	HRV	422	Lebanon	LBN								34	GAS,NATURAL,MANUFACTURED	1	No Quantity							1218495			0
S3	2009	2009	2009	2	0	2	Export	191	Croatia	HRV	499	Montenegro	MNE								34	GAS,NATURAL,MANUFACTURED	1	No Quantity							2780127			0
S3	2009	2009	2009	2	0	2	Export	191	Croatia	HRV	616	Poland	POL								34	GAS,NATURAL,MANUFACTURED	1	No Quantity							73187			0
S3	2009	2009	2009	2	0	2	Export	191	Croatia	HRV	688	Serbia	SRB								34	GAS,NATURAL,MANUFACTURED	1	No Quantity							17553646			0
S3	2009	2009	2009	2	0	2	Export	191	Croatia	HRV	703	Slovakia	SVK								34	GAS,NATURAL,MANUFACTURED	1	No Quantity							310363			0
S3	2009	2009	2009	2	0	2	Export	191	Croatia	HRV	705	Slovenia	SVN								34	GAS,NATURAL,MANUFACTURED	1	No Quantity							4437996			0
S3	2009	2009	2009	2	0	2	Export	191	Croatia	HRV	760	Syria	SYR								34	GAS,NATURAL,MANUFACTURED	1	No Quantity							777134			0
S3	2009	2009	2009	2	0	2	Export	384	Côte d'Ivoire	CIV	0	World	WLD								34	GAS,NATURAL,MANUFACTURED	1	No Quantity							2520175			0
S3	2009	2009	2009	2	0	2	Export	384	Côte d'Ivoire	CIV	288	Ghana	GHA								34	GAS,NATURAL,MANUFACTURED	1	No Quantity							44075			0
S3	2009	2009	2009	2	0	2	Export	384	Côte d'Ivoire	CIV	466	Mali	MLI								34	GAS,NATURAL,MANUFACTURED	1	No Quantity							2253205			0
S3	2009	2009	2009	2	0	2	Export	384	Côte d'Ivoire	CIV	530	Neth. Antilles	ANT								34	GAS,NATURAL,MANUFACTURED	1	No Quantity							233			0
S3	2009	2009	2009	2	0	2	Export	384	Côte d'Ivoire	CIV	566	Nigeria	NGA								34	GAS,NATURAL,MANUFACTURED	1	No Quantity							25452			0
S3	2009	2009	2009	2	0	2	Export	384	Côte d'Ivoire	CIV	837	Bunkers									34	GAS,NATURAL,MANUFACTURED	1	No Quantity							4137			0
S3	2009	2009	2009	2	0	2	Export	384	Côte d'Ivoire	CIV	842	USA	USA								34	GAS,NATURAL,MANUFACTURED	1	No Quantity							285			0
S3	2009	2009	2009	2	0	2	Export	384	Côte d'Ivoire	CIV	854	Burkina Faso	BFA								34	GAS,NATURAL,MANUFACTURED	1	No Quantity							189646			0
S3	2009	2009	2009	2	0	2	Export	384	Côte d'Ivoire	CIV	899	Areas, nes									34	GAS,NATURAL,MANUFACTURED	1	No Quantity							3142			0
S3	2009	2009	2009	2	0	2	Export	191	Croatia	HRV	0	World	WLD								35	ELECTRIC CURRENT	1	No Quantity							89891816			0
S3	2009	2009	2009	2	0	2	Export	191	Croatia	HRV	70	Bosnia Herzegovina	BIH								35	ELECTRIC CURRENT	1	No Quantity							26253162			0
S3	2009	2009	2009	2	0	2	Export	191	Croatia	HRV	203	Czechia	CZE								35	ELECTRIC CURRENT	1	No Quantity							341206			0
S3	2009	2009	2009	2	0	2	Export	191	Croatia	HRV	276	Germany	DEU								35	ELECTRIC CURRENT	1	No Quantity							53782			0
S3	2009	2009	2009	2	0	2	Export	191	Croatia	HRV	348	Hungary	HUN								35	ELECTRIC CURRENT	1	No Quantity							1335198			0
S3	2009	2009	2009	2	0	2	Export	191	Croatia	HRV	688	Serbia	SRB								35	ELECTRIC CURRENT	1	No Quantity							1191517			0
S3	2009	2009	2009	2	0	2	Export	191	Croatia	HRV	703	Slovakia	SVK								35	ELECTRIC CURRENT	1	No Quantity							1831102			0
S3	2009	2009	2009	2	0	2	Export	191	Croatia	HRV	705	Slovenia	SVN								35	ELECTRIC CURRENT	1	No Quantity							6727459			0
S3	2009	2009	2009	2	0	2	Export	191	Croatia	HRV	757	Switzerland	CHE								35	ELECTRIC CURRENT	1	No Quantity							51798396			0
S3	2009	2009	2009	2	0	2	Export	191	Croatia	HRV	826	United Kingdom	GBR								35	ELECTRIC CURRENT	1	No Quantity							359994			0
S3	2009	2009	2009	2	0	2	Export	191	Croatia	HRV	0	World	WLD								41	ANIMAL OILS AND FATS	1	No Quantity							1697851			0
S3	2009	2009	2009	2	0	2	Export	191	Croatia	HRV	70	Bosnia Herzegovina	BIH								41	ANIMAL OILS AND FATS	1	No Quantity							394737			0
S3	2009	2009	2009	2	0	2	Export	191	Croatia	HRV	381	Italy	ITA								41	ANIMAL OILS AND FATS	1	No Quantity							10202			0
S3	2009	2009	2009	2	0	2	Export	191	Croatia	HRV	499	Montenegro	MNE								41	ANIMAL OILS AND FATS	1	No Quantity							22962			0
S3	2009	2009	2009	2	0	2	Export	191	Croatia	HRV	616	Poland	POL								41	ANIMAL OILS AND FATS	1	No Quantity							49603			0
S3	2009	2009	2009	2	0	2	Export	191	Croatia	HRV	688	Serbia	SRB								41	ANIMAL OILS AND FATS	1	No Quantity							6173			0
S3	2009	2009	2009	2	0	2	Export	191	Croatia	HRV	703	Slovakia	SVK								41	ANIMAL OILS AND FATS	1	No Quantity							1181200			0
S3	2009	2009	2009	2	0	2	Export	191	Croatia	HRV	705	Slovenia	SVN								41	ANIMAL OILS AND FATS	1	No Quantity							9884			0
S3	2009	2009	2009	2	0	2	Export	191	Croatia	HRV	807	North Macedonia	MKD								41	ANIMAL OILS AND FATS	1	No Quantity							23090			0
S3	2009	2009	2009	2	0	2	Export	384	Côte d'Ivoire	CIV	0	World	WLD								41	ANIMAL OILS AND FATS	1	No Quantity							355721			0
S3	2009	2009	2009	2	0	2	Export	384	Côte d'Ivoire	CIV	24	Angola	AGO								41	ANIMAL OILS AND FATS	1	No Quantity							18748			0
S3	2009	2009	2009	2	0	2	Export	384	Côte d'Ivoire	CIV	178	Congo	COG								41	ANIMAL OILS AND FATS	1	No Quantity							7063			0
S3	2009	2009	2009	2	0	2	Export	384	Côte d'Ivoire	CIV	180	Dem. Rep. of the Congo	COD								41	ANIMAL OILS AND FATS	1	No Quantity							994			0
S3	2009	2009	2009	2	0	2	Export	384	Côte d'Ivoire	CIV	226	Equatorial Guinea	GNQ								41	ANIMAL OILS AND FATS	1	No Quantity							25			0
S3	2009	2009	2009	2	0	2	Export	384	Côte d'Ivoire	CIV	251	France	FRA								41	ANIMAL OILS AND FATS	1	No Quantity							1191			0
S3	2009	2009	2009	2	0	2	Export	384	Côte d'Ivoire	CIV	288	Ghana	GHA								41	ANIMAL OILS AND FATS	1	No Quantity							81665			0
S3	2009	2009	2009	2	0	2	Export	384	Côte d'Ivoire	CIV	324	Guinea	GIN								41	ANIMAL OILS AND FATS	1	No Quantity							460			0
S3	2009	2009	2009	2	0	2	Export	384	Côte d'Ivoire	CIV	332	Haiti	HTI								41	ANIMAL OILS AND FATS	1	No Quantity							749			0
S3	2009	2009	2009	2	0	2	Export	384	Côte d'Ivoire	CIV	392	Japan	JPN								41	ANIMAL OILS AND FATS	1	No Quantity							110190			0
S3	2009	2009	2009	2	0	2	Export	384	Côte d'Ivoire	CIV	450	Madagascar	MDG								41	ANIMAL OILS AND FATS	1	No Quantity							1134			0
S3	2009	2009	2009	2	0	2	Export	384	Côte d'Ivoire	CIV	508	Mozambique	MOZ								41	ANIMAL OILS AND FATS	1	No Quantity							548			0
S3	2009	2009	2009	2	0	2	Export	384	Côte d'Ivoire	CIV	566	Nigeria	NGA								41	ANIMAL OILS AND FATS	1	No Quantity							112693			0
S3	2009	2009	2009	2	0	2	Export	384	Côte d'Ivoire	CIV	686	Senegal	SEN								41	ANIMAL OILS AND FATS	1	No Quantity							2144			0
S3	2009	2009	2009	2	0	2	Export	384	Côte d'Ivoire	CIV	694	Sierra Leone	SLE								41	ANIMAL OILS AND FATS	1	No Quantity							948			0
S3	2009	2009	2009	2	0	2	Export	384	Côte d'Ivoire	CIV	710	South Africa	ZAF								41	ANIMAL OILS AND FATS	1	No Quantity							1275			0
S3	2009	2009	2009	2	0	2	Export	384	Côte d'Ivoire	CIV	716	Zimbabwe	ZWE								41	ANIMAL OILS AND FATS	1	No Quantity							193			0
S3	2009	2009	2009	2	0	2	Export	384	Côte d'Ivoire	CIV	736	Fmr Sudan	SDN								41	ANIMAL OILS AND FATS	1	No Quantity							56			0
S3	2009	2009	2009	2	0	2	Export	384	Côte d'Ivoire	CIV	768	Togo	TGO								41	ANIMAL OILS AND FATS	1	No Quantity							385			0
S3	2009	2009	2009	2	0	2	Export	384	Côte d'Ivoire	CIV	800	Uganda	UGA								41	ANIMAL OILS AND FATS	1	No Quantity							1728			0
S3	2009	2009	2009	2	0	2	Export	384	Côte d'Ivoire	CIV	834	United Rep. of Tanzania	TZA								41	ANIMAL OILS AND FATS	1	No Quantity							6662			0
S3	2009	2009	2009	2	0	2	Export	384	Côte d'Ivoire	CIV	842	USA	USA								41	ANIMAL OILS AND FATS	1	No Quantity							1813			0
S3	2009	2009	2009	2	0	2	Export	384	Côte d'Ivoire	CIV	894	Zambia	ZMB								41	ANIMAL OILS AND FATS	1	No Quantity							5058			0
S3	2009	2009	2009	2	0	2	Export	191	Croatia	HRV	0	World	WLD								42	FIXED VEG. FATS AND OILS	1	No Quantity							19621532			0
S3	2009	2009	2009	2	0	2	Export	191	Croatia	HRV	8	Albania	ALB								42	FIXED VEG. FATS AND OILS	1	No Quantity							21595			0
S3	2009	2009	2009	2	0	2	Export	191	Croatia	HRV	40	Austria	AUT								42	FIXED VEG. FATS AND OILS	1	No Quantity							568907			0
S3	2009	2009	2009	2	0	2	Export	191	Croatia	HRV	70	Bosnia Herzegovina	BIH								42	FIXED VEG. FATS AND OILS	1	No Quantity							11693035			0
S3	2009	2009	2009	2	0	2	Export	191	Croatia	HRV	124	Canada	CAN								42	FIXED VEG. FATS AND OILS	1	No Quantity							637			0
S3	2009	2009	2009	2	0	2	Export	191	Croatia	HRV	156	China	CHN								42	FIXED VEG. FATS AND OILS	1	No Quantity							5503			0
S3	2009	2009	2009	2	0	2	Export	191	Croatia	HRV	276	Germany	DEU								42	FIXED VEG. FATS AND OILS	1	No Quantity							314420			0
S3	2009	2009	2009	2	0	2	Export	191	Croatia	HRV	348	Hungary	HUN								42	FIXED VEG. FATS AND OILS	1	No Quantity							483440			0
S3	2009	2009	2009	2	0	2	Export	191	Croatia	HRV	376	Israel	ISR								42	FIXED VEG. FATS AND OILS	1	No Quantity							2929			0
S3	2009	2009	2009	2	0	2	Export	191	Croatia	HRV	381	Italy	ITA								42	FIXED VEG. FATS AND OILS	1	No Quantity							328343			0
S3	2009	2009	2009	2	0	2	Export	191	Croatia	HRV	392	Japan	JPN								42	FIXED VEG. FATS AND OILS	1	No Quantity							21407			0
S3	2009	2009	2009	2	0	2	Export	191	Croatia	HRV	499	Montenegro	MNE								42	FIXED VEG. FATS AND OILS	1	No Quantity							477379			0
S3	2009	2009	2009	2	0	2	Export	191	Croatia	HRV	528	Netherlands	NLD								42	FIXED VEG. FATS AND OILS	1	No Quantity							7864			0
S3	2009	2009	2009	2	0	2	Export	191	Croatia	HRV	643	Russian Federation	RUS								42	FIXED VEG. FATS AND OILS	1	No Quantity							25427			0
S3	2009	2009	2009	2	0	2	Export	191	Croatia	HRV	688	Serbia	SRB								42	FIXED VEG. FATS AND OILS	1	No Quantity							872355			0
S3	2009	2009	2009	2	0	2	Export	191	Croatia	HRV	705	Slovenia	SVN								42	FIXED VEG. FATS AND OILS	1	No Quantity							4342743			0
S3	2009	2009	2009	2	0	2	Export	191	Croatia	HRV	752	Sweden	SWE								42	FIXED VEG. FATS AND OILS	1	No Quantity							1521			0
S3	2009	2009	2009	2	0	2	Export	191	Croatia	HRV	757	Switzerland	CHE								42	FIXED VEG. FATS AND OILS	1	No Quantity							1491			0
S3	2009	2009	2009	2	0	2	Export	191	Croatia	HRV	762	Tajikistan	TJK								42	FIXED VEG. FATS AND OILS	1	No Quantity							4467			0
S3	2009	2009	2009	2	0	2	Export	191	Croatia	HRV	792	Turkey	TUR								42	FIXED VEG. FATS AND OILS	1	No Quantity							235			0
S3	2009	2009	2009	2	0	2	Export	191	Croatia	HRV	807	North Macedonia	MKD								42	FIXED VEG. FATS AND OILS	1	No Quantity							186334			0
S3	2009	2009	2009	2	0	2	Export	191	Croatia	HRV	826	United Kingdom	GBR								42	FIXED VEG. FATS AND OILS	1	No Quantity							68772			0
S3	2009	2009	2009	2	0	2	Export	191	Croatia	HRV	842	USA	USA								42	FIXED VEG. FATS AND OILS	1	No Quantity							192728			0
S3	2009	2009	2009	2	0	2	Export	384	Côte d'Ivoire	CIV	0	World	WLD								42	FIXED VEG. FATS AND OILS	1	No Quantity							141270241			0
S3	2009	2009	2009	2	0	2	Export	384	Côte d'Ivoire	CIV	24	Angola	AGO								42	FIXED VEG. FATS AND OILS	1	No Quantity							25410			0
S3	2009	2009	2009	2	0	2	Export	384	Côte d'Ivoire	CIV	44	Bahamas	BHS								42	FIXED VEG. FATS AND OILS	1	No Quantity							31			0
S3	2009	2009	2009	2	0	2	Export	384	Côte d'Ivoire	CIV	56	Belgium	BEL								42	FIXED VEG. FATS AND OILS	1	No Quantity							25886			0
S3	2009	2009	2009	2	0	2	Export	384	Côte d'Ivoire	CIV	120	Cameroon	CMR								42	FIXED VEG. FATS AND OILS	1	No Quantity							3614842			0
S3	2009	2009	2009	2	0	2	Export	384	Côte d'Ivoire	CIV	178	Congo	COG								42	FIXED VEG. FATS AND OILS	1	No Quantity							154			0
S3	2009	2009	2009	2	0	2	Export	384	Côte d'Ivoire	CIV	204	Benin	BEN								42	FIXED VEG. FATS AND OILS	1	No Quantity							2891111			0
S3	2009	2009	2009	2	0	2	Export	384	Côte d'Ivoire	CIV	251	France	FRA								42	FIXED VEG. FATS AND OILS	1	No Quantity							3783815			0
S3	2009	2009	2009	2	0	2	Export	384	Côte d'Ivoire	CIV	270	Gambia	GMB								42	FIXED VEG. FATS AND OILS	1	No Quantity							45835			0
S3	2009	2009	2009	2	0	2	Export	384	Côte d'Ivoire	CIV	276	Germany	DEU								42	FIXED VEG. FATS AND OILS	1	No Quantity							10160422			0
S3	2009	2009	2009	2	0	2	Export	384	Côte d'Ivoire	CIV	288	Ghana	GHA								42	FIXED VEG. FATS AND OILS	1	No Quantity							3246286			0
S3	2009	2009	2009	2	0	2	Export	384	Côte d'Ivoire	CIV	324	Guinea	GIN								42	FIXED VEG. FATS AND OILS	1	No Quantity							21103			0
S3	2009	2009	2009	2	0	2	Export	384	Côte d'Ivoire	CIV	381	Italy	ITA								42	FIXED VEG. FATS AND OILS	1	No Quantity							5398065			0
S3	2009	2009	2009	2	0	2	Export	384	Côte d'Ivoire	CIV	430	Liberia	LBR								42	FIXED VEG. FATS AND OILS	1	No Quantity							133			0
S3	2009	2009	2009	2	0	2	Export	384	Côte d'Ivoire	CIV	466	Mali	MLI								42	FIXED VEG. FATS AND OILS	1	No Quantity							23513742			0
S3	2009	2009	2009	2	0	2	Export	384	Côte d'Ivoire	CIV	470	Malta	MLT								42	FIXED VEG. FATS AND OILS	1	No Quantity							6010			0
S3	2009	2009	2009	2	0	2	Export	384	Côte d'Ivoire	CIV	504	Morocco	MAR								42	FIXED VEG. FATS AND OILS	1	No Quantity							1051260			0
S3	2009	2009	2009	2	0	2	Export	384	Côte d'Ivoire	CIV	528	Netherlands	NLD								42	FIXED VEG. FATS AND OILS	1	No Quantity							27817222			0
S3	2009	2009	2009	2	0	2	Export	384	Côte d'Ivoire	CIV	562	Niger	NER								42	FIXED VEG. FATS AND OILS	1	No Quantity							3327125			0
S3	2009	2009	2009	2	0	2	Export	384	Côte d'Ivoire	CIV	566	Nigeria	NGA								42	FIXED VEG. FATS AND OILS	1	No Quantity							6475967			0
S3	2009	2009	2009	2	0	2	Export	384	Côte d'Ivoire	CIV	686	Senegal	SEN								42	FIXED VEG. FATS AND OILS	1	No Quantity							25745292			0
S3	2009	2009	2009	2	0	2	Export	384	Côte d'Ivoire	CIV	724	Spain	ESP								42	FIXED VEG. FATS AND OILS	1	No Quantity							12920298			0
S3	2009	2009	2009	2	0	2	Export	384	Côte d'Ivoire	CIV	752	Sweden	SWE								42	FIXED VEG. FATS AND OILS	1	No Quantity							212			0
S3	2009	2009	2009	2	0	2	Export	384	Côte d'Ivoire	CIV	757	Switzerland	CHE								42	FIXED VEG. FATS AND OILS	1	No Quantity							896206			0
S3	2009	2009	2009	2	0	2	Export	384	Côte d'Ivoire	CIV	768	Togo	TGO								42	FIXED VEG. FATS AND OILS	1	No Quantity							810981			0
S3	2009	2009	2009	2	0	2	Export	384	Côte d'Ivoire	CIV	784	United Arab Emirates	ARE								42	FIXED VEG. FATS AND OILS	1	No Quantity							250			0
S3	2009	2009	2009	2	0	2	Export	384	Côte d'Ivoire	CIV	826	United Kingdom	GBR								42	FIXED VEG. FATS AND OILS	1	No Quantity							577			0
S3	2009	2009	2009	2	0	2	Export	384	Côte d'Ivoire	CIV	837	Bunkers									42	FIXED VEG. FATS AND OILS	1	No Quantity							12273			0
S3	2009	2009	2009	2	0	2	Export	384	Côte d'Ivoire	CIV	842	USA	USA								42	FIXED VEG. FATS AND OILS	1	No Quantity							32699			0
S3	2009	2009	2009	2	0	2	Export	384	Côte d'Ivoire	CIV	854	Burkina Faso	BFA								42	FIXED VEG. FATS AND OILS	1	No Quantity							9431710			0
S3	2009	2009	2009	2	0	2	Export	384	Côte d'Ivoire	CIV	899	Areas, nes									42	FIXED VEG. FATS AND OILS	1	No Quantity							15323			0
S3	2009	2009	2009	2	0	2	Export	191	Croatia	HRV	0	World	WLD								43	ANIMAL,VEG.FATS,OILS,NES	1	No Quantity							4301245			0
S3	2009	2009	2009	2	0	2	Export	191	Croatia	HRV	40	Austria	AUT								43	ANIMAL,VEG.FATS,OILS,NES	1	No Quantity							1551210			0
S3	2009	2009	2009	2	0	2	Export	191	Croatia	HRV	70	Bosnia Herzegovina	BIH								43	ANIMAL,VEG.FATS,OILS,NES	1	No Quantity							1565260			0
S3	2009	2009	2009	2	0	2	Export	191	Croatia	HRV	276	Germany	DEU								43	ANIMAL,VEG.FATS,OILS,NES	1	No Quantity							581004			0
S3	2009	2009	2009	2	0	2	Export	191	Croatia	HRV	499	Montenegro	MNE								43	ANIMAL,VEG.FATS,OILS,NES	1	No Quantity							9510			0
S3	2009	2009	2009	2	0	2	Export	191	Croatia	HRV	616	Poland	POL								43	ANIMAL,VEG.FATS,OILS,NES	1	No Quantity							43614			0
S3	2009	2009	2009	2	0	2	Export	191	Croatia	HRV	688	Serbia	SRB								43	ANIMAL,VEG.FATS,OILS,NES	1	No Quantity							186584			0
S3	2009	2009	2009	2	0	2	Export	191	Croatia	HRV	705	Slovenia	SVN								43	ANIMAL,VEG.FATS,OILS,NES	1	No Quantity							260957			0
S3	2009	2009	2009	2	0	2	Export	191	Croatia	HRV	807	North Macedonia	MKD								43	ANIMAL,VEG.FATS,OILS,NES	1	No Quantity							103106			0
S3	2009	2009	2009	2	0	2	Export	384	Côte d'Ivoire	CIV	0	World	WLD								43	ANIMAL,VEG.FATS,OILS,NES	1	No Quantity							8993870			0
S3	2009	2009	2009	2	0	2	Export	384	Côte d'Ivoire	CIV	24	Angola	AGO								43	ANIMAL,VEG.FATS,OILS,NES	1	No Quantity							70092			0
S3	2009	2009	2009	2	0	2	Export	384	Côte d'Ivoire	CIV	120	Cameroon	CMR								43	ANIMAL,VEG.FATS,OILS,NES	1	No Quantity							7815			0
S3	2009	2009	2009	2	0	2	Export	384	Côte d'Ivoire	CIV	178	Congo	COG								43	ANIMAL,VEG.FATS,OILS,NES	1	No Quantity							19086			0
S3	2009	2009	2009	2	0	2	Export	384	Côte d'Ivoire	CIV	180	Dem. Rep. of the Congo	COD								43	ANIMAL,VEG.FATS,OILS,NES	1	No Quantity							3051			0
S3	2009	2009	2009	2	0	2	Export	384	Côte d'Ivoire	CIV	204	Benin	BEN								43	ANIMAL,VEG.FATS,OILS,NES	1	No Quantity							1268			0
S3	2009	2009	2009	2	0	2	Export	384	Côte d'Ivoire	CIV	226	Equatorial Guinea	GNQ								43	ANIMAL,VEG.FATS,OILS,NES	1	No Quantity							806			0
S3	2009	2009	2009	2	0	2	Export	384	Côte d'Ivoire	CIV	251	France	FRA								43	ANIMAL,VEG.FATS,OILS,NES	1	No Quantity							38656			0
S3	2009	2009	2009	2	0	2	Export	384	Côte d'Ivoire	CIV	262	Djibouti	DJI								43	ANIMAL,VEG.FATS,OILS,NES	1	No Quantity							150			0
S3	2009	2009	2009	2	0	2	Export	384	Côte d'Ivoire	CIV	266	Gabon	GAB								43	ANIMAL,VEG.FATS,OILS,NES	1	No Quantity							2307			0
S3	2009	2009	2009	2	0	2	Export	384	Côte d'Ivoire	CIV	270	Gambia	GMB								43	ANIMAL,VEG.FATS,OILS,NES	1	No Quantity							276			0
S3	2009	2009	2009	2	0	2	Export	384	Côte d'Ivoire	CIV	276	Germany	DEU								43	ANIMAL,VEG.FATS,OILS,NES	1	No Quantity							1433883			0
S3	2009	2009	2009	2	0	2	Export	384	Côte d'Ivoire	CIV	288	Ghana	GHA								43	ANIMAL,VEG.FATS,OILS,NES	1	No Quantity							112150			0
S3	2009	2009	2009	2	0	2	Export	384	Côte d'Ivoire	CIV	324	Guinea	GIN								43	ANIMAL,VEG.FATS,OILS,NES	1	No Quantity							1684			0
S3	2009	2009	2009	2	0	2	Export	384	Côte d'Ivoire	CIV	332	Haiti	HTI								43	ANIMAL,VEG.FATS,OILS,NES	1	No Quantity							5026			0
S3	2009	2009	2009	2	0	2	Export	384	Côte d'Ivoire	CIV	430	Liberia	LBR								43	ANIMAL,VEG.FATS,OILS,NES	1	No Quantity							502			0
S3	2009	2009	2009	2	0	2	Export	384	Côte d'Ivoire	CIV	450	Madagascar	MDG								43	ANIMAL,VEG.FATS,OILS,NES	1	No Quantity							1072			0
S3	2009	2009	2009	2	0	2	Export	384	Côte d'Ivoire	CIV	466	Mali	MLI								43	ANIMAL,VEG.FATS,OILS,NES	1	No Quantity							1136445			0
S3	2009	2009	2009	2	0	2	Export	384	Côte d'Ivoire	CIV	508	Mozambique	MOZ								43	ANIMAL,VEG.FATS,OILS,NES	1	No Quantity							3551			0
S3	2009	2009	2009	2	0	2	Export	384	Côte d'Ivoire	CIV	562	Niger	NER								43	ANIMAL,VEG.FATS,OILS,NES	1	No Quantity							2955591			0
S3	2009	2009	2009	2	0	2	Export	384	Côte d'Ivoire	CIV	566	Nigeria	NGA								43	ANIMAL,VEG.FATS,OILS,NES	1	No Quantity							166911			0
S3	2009	2009	2009	2	0	2	Export	384	Côte d'Ivoire	CIV	686	Senegal	SEN								43	ANIMAL,VEG.FATS,OILS,NES	1	No Quantity							2717			0
S3	2009	2009	2009	2	0	2	Export	384	Côte d'Ivoire	CIV	694	Sierra Leone	SLE								43	ANIMAL,VEG.FATS,OILS,NES	1	No Quantity							2393			0
S3	2009	2009	2009	2	0	2	Export	384	Côte d'Ivoire	CIV	710	South Africa	ZAF								43	ANIMAL,VEG.FATS,OILS,NES	1	No Quantity							5285			0
S3	2009	2009	2009	2	0	2	Export	384	Côte d'Ivoire	CIV	716	Zimbabwe	ZWE								43	ANIMAL,VEG.FATS,OILS,NES	1	No Quantity							496			0
S3	2009	2009	2009	2	0	2	Export	384	Côte d'Ivoire	CIV	736	Fmr Sudan	SDN								43	ANIMAL,VEG.FATS,OILS,NES	1	No Quantity							968			0
S3	2009	2009	2009	2	0	2	Export	384	Côte d'Ivoire	CIV	768	Togo	TGO								43	ANIMAL,VEG.FATS,OILS,NES	1	No Quantity							31315			0
S3	2009	2009	2009	2	0	2	Export	384	Côte d'Ivoire	CIV	800	Uganda	UGA								43	ANIMAL,VEG.FATS,OILS,NES	1	No Quantity							23337			0
S3	2009	2009	2009	2	0	2	Export	384	Côte d'Ivoire	CIV	834	United Rep. of Tanzania	TZA								43	ANIMAL,VEG.FATS,OILS,NES	1	No Quantity							7722			0
S3	2009	2009	2009	2	0	2	Export	384	Côte d'Ivoire	CIV	837	Bunkers									43	ANIMAL,VEG.FATS,OILS,NES	1	No Quantity							354			0
S3	2009	2009	2009	2	0	2	Export	384	Côte d'Ivoire	CIV	842	USA	USA								43	ANIMAL,VEG.FATS,OILS,NES	1	No Quantity							6424			0
S3	2009	2009	2009	2	0	2	Export	384	Côte d'Ivoire	CIV	854	Burkina Faso	BFA								43	ANIMAL,VEG.FATS,OILS,NES	1	No Quantity							2946957			0
S3	2009	2009	2009	2	0	2	Export	384	Côte d'Ivoire	CIV	894	Zambia	ZMB								43	ANIMAL,VEG.FATS,OILS,NES	1	No Quantity							5577			0
S3	2009	2009	2009	2	0	2	Export	191	Croatia	HRV	0	World	WLD								51	ORGANIC CHEMICALS	1	No Quantity							27172265			0
S3	2009	2009	2009	2	0	2	Export	191	Croatia	HRV	8	Albania	ALB								51	ORGANIC CHEMICALS	1	No Quantity							1520			0
S3	2009	2009	2009	2	0	2	Export	191	Croatia	HRV	32	Argentina	ARG								51	ORGANIC CHEMICALS	1	No Quantity							29134			0
S3	2009	2009	2009	2	0	2	Export	191	Croatia	HRV	40	Austria	AUT								51	ORGANIC CHEMICALS	1	No Quantity							463780			0
S3	2009	2009	2009	2	0	2	Export	191	Croatia	HRV	56	Belgium	BEL								51	ORGANIC CHEMICALS	1	No Quantity							182164			0
S3	2009	2009	2009	2	0	2	Export	191	Croatia	HRV	70	Bosnia Herzegovina	BIH								51	ORGANIC CHEMICALS	1	No Quantity							1703358			0
S3	2009	2009	2009	2	0	2	Export	191	Croatia	HRV	76	Brazil	BRA								51	ORGANIC CHEMICALS	1	No Quantity							819518			0
S3	2009	2009	2009	2	0	2	Export	191	Croatia	HRV	100	Bulgaria	BGR								51	ORGANIC CHEMICALS	1	No Quantity							41084			0
S3	2009	2009	2009	2	0	2	Export	191	Croatia	HRV	124	Canada	CAN								51	ORGANIC CHEMICALS	1	No Quantity							1499790			0
S3	2009	2009	2009	2	0	2	Export	191	Croatia	HRV	156	China	CHN								51	ORGANIC CHEMICALS	1	No Quantity							78913			0
S3	2009	2009	2009	2	0	2	Export	191	Croatia	HRV	170	Colombia	COL								51	ORGANIC CHEMICALS	1	No Quantity							26221			0
S3	2009	2009	2009	2	0	2	Export	191	Croatia	HRV	203	Czechia	CZE								51	ORGANIC CHEMICALS	1	No Quantity							29692			0
S3	2009	2009	2009	2	0	2	Export	191	Croatia	HRV	208	Denmark	DNK								51	ORGANIC CHEMICALS	1	No Quantity							6819			0
S3	2009	2009	2009	2	0	2	Export	191	Croatia	HRV	251	France	FRA								51	ORGANIC CHEMICALS	1	No Quantity							917			0
S3	2009	2009	2009	2	0	2	Export	191	Croatia	HRV	276	Germany	DEU								51	ORGANIC CHEMICALS	1	No Quantity							433177			0
S3	2009	2009	2009	2	0	2	Export	191	Croatia	HRV	348	Hungary	HUN								51	ORGANIC CHEMICALS	1	No Quantity							525542			0
S3	2009	2009	2009	2	0	2	Export	191	Croatia	HRV	360	Indonesia	IDN								51	ORGANIC CHEMICALS	1	No Quantity							8242			0
S3	2009	2009	2009	2	0	2	Export	191	Croatia	HRV	372	Ireland	IRL								51	ORGANIC CHEMICALS	1	No Quantity							1306433			0
S3	2009	2009	2009	2	0	2	Export	191	Croatia	HRV	376	Israel	ISR								51	ORGANIC CHEMICALS	1	No Quantity							1366430			0
S3	2009	2009	2009	2	0	2	Export	191	Croatia	HRV	381	Italy	ITA								51	ORGANIC CHEMICALS	1	No Quantity							3492070			0
S3	2009	2009	2009	2	0	2	Export	191	Croatia	HRV	392	Japan	JPN								51	ORGANIC CHEMICALS	1	No Quantity							163015			0
S3	2009	2009	2009	2	0	2	Export	191	Croatia	HRV	410	Rep. of Korea	KOR								51	ORGANIC CHEMICALS	1	No Quantity							53104			0
S3	2009	2009	2009	2	0	2	Export	191	Croatia	HRV	430	Liberia	LBR								51	ORGANIC CHEMICALS	1	No Quantity							25250			0
S3	2009	2009	2009	2	0	2	Export	191	Croatia	HRV	434	Libya	LBY								51	ORGANIC CHEMICALS	1	No Quantity							6045			0
S3	2009	2009	2009	2	0	2	Export	191	Croatia	HRV	490	Other Asia, nes									51	ORGANIC CHEMICALS	1	No Quantity							31336			0
S3	2009	2009	2009	2	0	2	Export	191	Croatia	HRV	499	Montenegro	MNE								51	ORGANIC CHEMICALS	1	No Quantity							9119			0
S3	2009	2009	2009	2	0	2	Export	191	Croatia	HRV	528	Netherlands	NLD								51	ORGANIC CHEMICALS	1	No Quantity							454177			0
S3	2009	2009	2009	2	0	2	Export	191	Croatia	HRV	554	New Zealand	NZL								51	ORGANIC CHEMICALS	1	No Quantity							6649			0
S3	2009	2009	2009	2	0	2	Export	191	Croatia	HRV	591	Panama	PAN								51	ORGANIC CHEMICALS	1	No Quantity							1231			0
S3	2009	2009	2009	2	0	2	Export	191	Croatia	HRV	608	Philippines	PHL								51	ORGANIC CHEMICALS	1	No Quantity							1775			0
S3	2009	2009	2009	2	0	2	Export	191	Croatia	HRV	616	Poland	POL								51	ORGANIC CHEMICALS	1	No Quantity							487388			0
S3	2009	2009	2009	2	0	2	Export	191	Croatia	HRV	642	Romania	ROU								51	ORGANIC CHEMICALS	1	No Quantity							1125629			0
S3	2009	2009	2009	2	0	2	Export	191	Croatia	HRV	688	Serbia	SRB								51	ORGANIC CHEMICALS	1	No Quantity							4300492			0
S3	2009	2009	2009	2	0	2	Export	191	Croatia	HRV	699	India	IND								51	ORGANIC CHEMICALS	1	No Quantity							4622			0
S3	2009	2009	2009	2	0	2	Export	191	Croatia	HRV	703	Slovakia	SVK								51	ORGANIC CHEMICALS	1	No Quantity							20060			0
S3	2009	2009	2009	2	0	2	Export	191	Croatia	HRV	705	Slovenia	SVN								51	ORGANIC CHEMICALS	1	No Quantity							1791103			0
S3	2009	2009	2009	2	0	2	Export	191	Croatia	HRV	724	Spain	ESP								51	ORGANIC CHEMICALS	1	No Quantity							453789			0
S3	2009	2009	2009	2	0	2	Export	191	Croatia	HRV	757	Switzerland	CHE								51	ORGANIC CHEMICALS	1	No Quantity							1044505			0
S3	2009	2009	2009	2	0	2	Export	191	Croatia	HRV	784	United Arab Emirates	ARE								51	ORGANIC CHEMICALS	1	No Quantity							640			0
S3	2009	2009	2009	2	0	2	Export	191	Croatia	HRV	792	Turkey	TUR								51	ORGANIC CHEMICALS	1	No Quantity							12703			0
S3	2009	2009	2009	2	0	2	Export	191	Croatia	HRV	807	North Macedonia	MKD								51	ORGANIC CHEMICALS	1	No Quantity							131944			0
S3	2009	2009	2009	2	0	2	Export	191	Croatia	HRV	818	Egypt	EGY								51	ORGANIC CHEMICALS	1	No Quantity							39830			0
S3	2009	2009	2009	2	0	2	Export	191	Croatia	HRV	826	United Kingdom	GBR								51	ORGANIC CHEMICALS	1	No Quantity							837729			0
S3	2009	2009	2009	2	0	2	Export	191	Croatia	HRV	842	USA	USA								51	ORGANIC CHEMICALS	1	No Quantity							4150893			0
S3	2009	2009	2009	2	0	2	Export	191	Croatia	HRV	858	Uruguay	URY								51	ORGANIC CHEMICALS	1	No Quantity							4433			0
S3	2009	2009	2009	2	0	2	Export	384	Côte d'Ivoire	CIV	0	World	WLD								51	ORGANIC CHEMICALS	1	No Quantity							16315042			0
S3	2009	2009	2009	2	0	2	Export	384	Côte d'Ivoire	CIV	24	Angola	AGO								51	ORGANIC CHEMICALS	1	No Quantity							564196			0
S3	2009	2009	2009	2	0	2	Export	384	Côte d'Ivoire	CIV	56	Belgium	BEL								51	ORGANIC CHEMICALS	1	No Quantity							40018			0
S3	2009	2009	2009	2	0	2	Export	384	Côte d'Ivoire	CIV	120	Cameroon	CMR								51	ORGANIC CHEMICALS	1	No Quantity							1085708			0
S3	2009	2009	2009	2	0	2	Export	384	Côte d'Ivoire	CIV	140	Central African Rep.	CAF								51	ORGANIC CHEMICALS	1	No Quantity							15424			0
S3	2009	2009	2009	2	0	2	Export	384	Côte d'Ivoire	CIV	178	Congo	COG								51	ORGANIC CHEMICALS	1	No Quantity							290646			0
S3	2009	2009	2009	2	0	2	Export	384	Côte d'Ivoire	CIV	180	Dem. Rep. of the Congo	COD								51	ORGANIC CHEMICALS	1	No Quantity							60148			0
S3	2009	2009	2009	2	0	2	Export	384	Côte d'Ivoire	CIV	204	Benin	BEN								51	ORGANIC CHEMICALS	1	No Quantity							215519			0
S3	2009	2009	2009	2	0	2	Export	384	Côte d'Ivoire	CIV	226	Equatorial Guinea	GNQ								51	ORGANIC CHEMICALS	1	No Quantity							26714			0
S3	2009	2009	2009	2	0	2	Export	384	Côte d'Ivoire	CIV	251	France	FRA								51	ORGANIC CHEMICALS	1	No Quantity							151229			0
S3	2009	2009	2009	2	0	2	Export	384	Côte d'Ivoire	CIV	262	Djibouti	DJI								51	ORGANIC CHEMICALS	1	No Quantity							3699			0
S3	2009	2009	2009	2	0	2	Export	384	Côte d'Ivoire	CIV	266	Gabon	GAB								51	ORGANIC CHEMICALS	1	No Quantity							100643			0
S3	2009	2009	2009	2	0	2	Export	384	Côte d'Ivoire	CIV	270	Gambia	GMB								51	ORGANIC CHEMICALS	1	No Quantity							32558			0
S3	2009	2009	2009	2	0	2	Export	384	Côte d'Ivoire	CIV	276	Germany	DEU								51	ORGANIC CHEMICALS	1	No Quantity							42			0
S3	2009	2009	2009	2	0	2	Export	384	Côte d'Ivoire	CIV	288	Ghana	GHA								51	ORGANIC CHEMICALS	1	No Quantity							4173979			0
S3	2009	2009	2009	2	0	2	Export	384	Côte d'Ivoire	CIV	300	Greece	GRC								51	ORGANIC CHEMICALS	1	No Quantity							22			0
S3	2009	2009	2009	2	0	2	Export	384	Côte d'Ivoire	CIV	324	Guinea	GIN								51	ORGANIC CHEMICALS	1	No Quantity							1009376			0
S3	2009	2009	2009	2	0	2	Export	384	Côte d'Ivoire	CIV	332	Haiti	HTI								51	ORGANIC CHEMICALS	1	No Quantity							99213			0
S3	2009	2009	2009	2	0	2	Export	384	Côte d'Ivoire	CIV	381	Italy	ITA								51	ORGANIC CHEMICALS	1	No Quantity							841			0
S3	2009	2009	2009	2	0	2	Export	384	Côte d'Ivoire	CIV	404	Kenya	KEN								51	ORGANIC CHEMICALS	1	No Quantity							41149			0
S3	2009	2009	2009	2	0	2	Export	384	Côte d'Ivoire	CIV	430	Liberia	LBR								51	ORGANIC CHEMICALS	1	No Quantity							76555			0
S3	2009	2009	2009	2	0	2	Export	384	Côte d'Ivoire	CIV	450	Madagascar	MDG								51	ORGANIC CHEMICALS	1	No Quantity							23755			0
S3	2009	2009	2009	2	0	2	Export	384	Côte d'Ivoire	CIV	466	Mali	MLI								51	ORGANIC CHEMICALS	1	No Quantity							1461393			0
S3	2009	2009	2009	2	0	2	Export	384	Côte d'Ivoire	CIV	478	Mauritania	MRT								51	ORGANIC CHEMICALS	1	No Quantity							4348			0
S3	2009	2009	2009	2	0	2	Export	384	Côte d'Ivoire	CIV	504	Morocco	MAR								51	ORGANIC CHEMICALS	1	No Quantity							9874			0
S3	2009	2009	2009	2	0	2	Export	384	Côte d'Ivoire	CIV	508	Mozambique	MOZ								51	ORGANIC CHEMICALS	1	No Quantity							68880			0
S3	2009	2009	2009	2	0	2	Export	384	Côte d'Ivoire	CIV	528	Netherlands	NLD								51	ORGANIC CHEMICALS	1	No Quantity							8140			0
S3	2009	2009	2009	2	0	2	Export	384	Côte d'Ivoire	CIV	562	Niger	NER								51	ORGANIC CHEMICALS	1	No Quantity							61438			0
S3	2009	2009	2009	2	0	2	Export	384	Côte d'Ivoire	CIV	566	Nigeria	NGA								51	ORGANIC CHEMICALS	1	No Quantity							3620359			0
S3	2009	2009	2009	2	0	2	Export	384	Côte d'Ivoire	CIV	624	Guinea-Bissau	GNB								51	ORGANIC CHEMICALS	1	No Quantity							16			0
S3	2009	2009	2009	2	0	2	Export	384	Côte d'Ivoire	CIV	686	Senegal	SEN								51	ORGANIC CHEMICALS	1	No Quantity							843330			0
S3	2009	2009	2009	2	0	2	Export	384	Côte d'Ivoire	CIV	694	Sierra Leone	SLE								51	ORGANIC CHEMICALS	1	No Quantity							59162			0
S3	2009	2009	2009	2	0	2	Export	384	Côte d'Ivoire	CIV	710	South Africa	ZAF								51	ORGANIC CHEMICALS	1	No Quantity							125599			0
S3	2009	2009	2009	2	0	2	Export	384	Côte d'Ivoire	CIV	716	Zimbabwe	ZWE								51	ORGANIC CHEMICALS	1	No Quantity							9608			0
S3	2009	2009	2009	2	0	2	Export	384	Côte d'Ivoire	CIV	736	Fmr Sudan	SDN								51	ORGANIC CHEMICALS	1	No Quantity							15644			0
S3	2009	2009	2009	2	0	2	Export	384	Côte d'Ivoire	CIV	768	Togo	TGO								51	ORGANIC CHEMICALS	1	No Quantity							719871			0
S3	2009	2009	2009	2	0	2	Export	384	Côte d'Ivoire	CIV	800	Uganda	UGA								51	ORGANIC CHEMICALS	1	No Quantity							216466			0
S3	2009	2009	2009	2	0	2	Export	384	Côte d'Ivoire	CIV	834	United Rep. of Tanzania	TZA								51	ORGANIC CHEMICALS	1	No Quantity							32190			0
S3	2009	2009	2009	2	0	2	Export	384	Côte d'Ivoire	CIV	837	Bunkers									51	ORGANIC CHEMICALS	1	No Quantity							8979			0
S3	2009	2009	2009	2	0	2	Export	384	Côte d'Ivoire	CIV	842	USA	USA								51	ORGANIC CHEMICALS	1	No Quantity							259083			0
S3	2009	2009	2009	2	0	2	Export	384	Côte d'Ivoire	CIV	854	Burkina Faso	BFA								51	ORGANIC CHEMICALS	1	No Quantity							682050			0
S3	2009	2009	2009	2	0	2	Export	384	Côte d'Ivoire	CIV	894	Zambia	ZMB								51	ORGANIC CHEMICALS	1	No Quantity							87522			0
S3	2009	2009	2009	2	0	2	Export	384	Côte d'Ivoire	CIV	899	Areas, nes									51	ORGANIC CHEMICALS	1	No Quantity							9655			0
S3	2009	2009	2009	2	0	2	Export	191	Croatia	HRV	0	World	WLD								52	INORGANIC CHEMICALS	1	No Quantity							13971559			0
S3	2009	2009	2009	2	0	2	Export	191	Croatia	HRV	8	Albania	ALB								52	INORGANIC CHEMICALS	1	No Quantity							2194			0
S3	2009	2009	2009	2	0	2	Export	191	Croatia	HRV	40	Austria	AUT								52	INORGANIC CHEMICALS	1	No Quantity							192324			0
S3	2009	2009	2009	2	0	2	Export	191	Croatia	HRV	56	Belgium	BEL								52	INORGANIC CHEMICALS	1	No Quantity							1823			0
S3	2009	2009	2009	2	0	2	Export	191	Croatia	HRV	70	Bosnia Herzegovina	BIH								52	INORGANIC CHEMICALS	1	No Quantity							2945434			0
S3	2009	2009	2009	2	0	2	Export	191	Croatia	HRV	100	Bulgaria	BGR								52	INORGANIC CHEMICALS	1	No Quantity							33558			0
S3	2009	2009	2009	2	0	2	Export	191	Croatia	HRV	136	Cayman Isds	CYM								52	INORGANIC CHEMICALS	1	No Quantity							221			0
S3	2009	2009	2009	2	0	2	Export	191	Croatia	HRV	152	Chile	CHL								52	INORGANIC CHEMICALS	1	No Quantity							2847			0
S3	2009	2009	2009	2	0	2	Export	191	Croatia	HRV	203	Czechia	CZE								52	INORGANIC CHEMICALS	1	No Quantity							114779			0
S3	2009	2009	2009	2	0	2	Export	191	Croatia	HRV	208	Denmark	DNK								52	INORGANIC CHEMICALS	1	No Quantity							2216			0
S3	2009	2009	2009	2	0	2	Export	191	Croatia	HRV	251	France	FRA								52	INORGANIC CHEMICALS	1	No Quantity							3066			0
S3	2009	2009	2009	2	0	2	Export	191	Croatia	HRV	276	Germany	DEU								52	INORGANIC CHEMICALS	1	No Quantity							93612			0
S3	2009	2009	2009	2	0	2	Export	191	Croatia	HRV	348	Hungary	HUN								52	INORGANIC CHEMICALS	1	No Quantity							273420			0
S3	2009	2009	2009	2	0	2	Export	191	Croatia	HRV	376	Israel	ISR								52	INORGANIC CHEMICALS	1	No Quantity							490078			0
S3	2009	2009	2009	2	0	2	Export	191	Croatia	HRV	381	Italy	ITA								52	INORGANIC CHEMICALS	1	No Quantity							1154953			0
S3	2009	2009	2009	2	0	2	Export	191	Croatia	HRV	430	Liberia	LBR								52	INORGANIC CHEMICALS	1	No Quantity							1706			0
S3	2009	2009	2009	2	0	2	Export	191	Croatia	HRV	499	Montenegro	MNE								52	INORGANIC CHEMICALS	1	No Quantity							28805			0
S3	2009	2009	2009	2	0	2	Export	191	Croatia	HRV	528	Netherlands	NLD								52	INORGANIC CHEMICALS	1	No Quantity							2272			0
S3	2009	2009	2009	2	0	2	Export	191	Croatia	HRV	616	Poland	POL								52	INORGANIC CHEMICALS	1	No Quantity							2026			0
S3	2009	2009	2009	2	0	2	Export	191	Croatia	HRV	634	Qatar	QAT								52	INORGANIC CHEMICALS	1	No Quantity							1575			0
S3	2009	2009	2009	2	0	2	Export	191	Croatia	HRV	642	Romania	ROU								52	INORGANIC CHEMICALS	1	No Quantity							833			0
S3	2009	2009	2009	2	0	2	Export	191	Croatia	HRV	643	Russian Federation	RUS								52	INORGANIC CHEMICALS	1	No Quantity							104692			0
S3	2009	2009	2009	2	0	2	Export	191	Croatia	HRV	688	Serbia	SRB								52	INORGANIC CHEMICALS	1	No Quantity							641542			0
S3	2009	2009	2009	2	0	2	Export	191	Croatia	HRV	702	Singapore	SGP								52	INORGANIC CHEMICALS	1	No Quantity							4633			0
S3	2009	2009	2009	2	0	2	Export	191	Croatia	HRV	705	Slovenia	SVN								52	INORGANIC CHEMICALS	1	No Quantity							7604726			0
S3	2009	2009	2009	2	0	2	Export	191	Croatia	HRV	757	Switzerland	CHE								52	INORGANIC CHEMICALS	1	No Quantity							38841			0
S3	2009	2009	2009	2	0	2	Export	191	Croatia	HRV	784	United Arab Emirates	ARE								52	INORGANIC CHEMICALS	1	No Quantity							104			0
S3	2009	2009	2009	2	0	2	Export	191	Croatia	HRV	807	North Macedonia	MKD								52	INORGANIC CHEMICALS	1	No Quantity							218231			0
S3	2009	2009	2009	2	0	2	Export	191	Croatia	HRV	818	Egypt	EGY								52	INORGANIC CHEMICALS	1	No Quantity							3678			0
S3	2009	2009	2009	2	0	2	Export	191	Croatia	HRV	826	United Kingdom	GBR								52	INORGANIC CHEMICALS	1	No Quantity							190			0
S3	2009	2009	2009	2	0	2	Export	191	Croatia	HRV	842	USA	USA								52	INORGANIC CHEMICALS	1	No Quantity							7180			0
S3	2009	2009	2009	2	0	2	Export	384	Côte d'Ivoire	CIV	0	World	WLD								52	INORGANIC CHEMICALS	1	No Quantity							10227715			0
S3	2009	2009	2009	2	0	2	Export	384	Côte d'Ivoire	CIV	24	Angola	AGO								52	INORGANIC CHEMICALS	1	No Quantity							168202			0
S3	2009	2009	2009	2	0	2	Export	384	Côte d'Ivoire	CIV	120	Cameroon	CMR								52	INORGANIC CHEMICALS	1	No Quantity							23402			0
S3	2009	2009	2009	2	0	2	Export	384	Côte d'Ivoire	CIV	140	Central African Rep.	CAF								52	INORGANIC CHEMICALS	1	No Quantity							1388			0
S3	2009	2009	2009	2	0	2	Export	384	Côte d'Ivoire	CIV	148	Chad	TCD								52	INORGANIC CHEMICALS	1	No Quantity							1334			0
S3	2009	2009	2009	2	0	2	Export	384	Côte d'Ivoire	CIV	178	Congo	COG								52	INORGANIC CHEMICALS	1	No Quantity							60134			0
S3	2009	2009	2009	2	0	2	Export	384	Côte d'Ivoire	CIV	180	Dem. Rep. of the Congo	COD								52	INORGANIC CHEMICALS	1	No Quantity							2177			0
S3	2009	2009	2009	2	0	2	Export	384	Côte d'Ivoire	CIV	204	Benin	BEN								52	INORGANIC CHEMICALS	1	No Quantity							154979			0
S3	2009	2009	2009	2	0	2	Export	384	Côte d'Ivoire	CIV	226	Equatorial Guinea	GNQ								52	INORGANIC CHEMICALS	1	No Quantity							1156			0
S3	2009	2009	2009	2	0	2	Export	384	Côte d'Ivoire	CIV	233	Estonia	EST								52	INORGANIC CHEMICALS	1	No Quantity							351313			0
S3	2009	2009	2009	2	0	2	Export	384	Côte d'Ivoire	CIV	251	France	FRA								52	INORGANIC CHEMICALS	1	No Quantity							1433794			0
S3	2009	2009	2009	2	0	2	Export	384	Côte d'Ivoire	CIV	266	Gabon	GAB								52	INORGANIC CHEMICALS	1	No Quantity							195943			0
S3	2009	2009	2009	2	0	2	Export	384	Côte d'Ivoire	CIV	270	Gambia	GMB								52	INORGANIC CHEMICALS	1	No Quantity							321			0
S3	2009	2009	2009	2	0	2	Export	384	Côte d'Ivoire	CIV	288	Ghana	GHA								52	INORGANIC CHEMICALS	1	No Quantity							1042801			0
S3	2009	2009	2009	2	0	2	Export	384	Côte d'Ivoire	CIV	300	Greece	GRC								52	INORGANIC CHEMICALS	1	No Quantity							30			0
S3	2009	2009	2009	2	0	2	Export	384	Côte d'Ivoire	CIV	324	Guinea	GIN								52	INORGANIC CHEMICALS	1	No Quantity							63828			0
S3	2009	2009	2009	2	0	2	Export	384	Côte d'Ivoire	CIV	404	Kenya	KEN								52	INORGANIC CHEMICALS	1	No Quantity							828			0
S3	2009	2009	2009	2	0	2	Export	384	Côte d'Ivoire	CIV	430	Liberia	LBR								52	INORGANIC CHEMICALS	1	No Quantity							4977			0
S3	2009	2009	2009	2	0	2	Export	384	Côte d'Ivoire	CIV	450	Madagascar	MDG								52	INORGANIC CHEMICALS	1	No Quantity							12			0
S3	2009	2009	2009	2	0	2	Export	384	Côte d'Ivoire	CIV	466	Mali	MLI								52	INORGANIC CHEMICALS	1	No Quantity							866026			0
S3	2009	2009	2009	2	0	2	Export	384	Côte d'Ivoire	CIV	478	Mauritania	MRT								52	INORGANIC CHEMICALS	1	No Quantity							464			0
S3	2009	2009	2009	2	0	2	Export	384	Côte d'Ivoire	CIV	508	Mozambique	MOZ								52	INORGANIC CHEMICALS	1	No Quantity							274351			0
S3	2009	2009	2009	2	0	2	Export	384	Côte d'Ivoire	CIV	528	Netherlands	NLD								52	INORGANIC CHEMICALS	1	No Quantity							351372			0
S3	2009	2009	2009	2	0	2	Export	384	Côte d'Ivoire	CIV	562	Niger	NER								52	INORGANIC CHEMICALS	1	No Quantity							320303			0
S3	2009	2009	2009	2	0	2	Export	384	Côte d'Ivoire	CIV	566	Nigeria	NGA								52	INORGANIC CHEMICALS	1	No Quantity							1033918			0
S3	2009	2009	2009	2	0	2	Export	384	Côte d'Ivoire	CIV	686	Senegal	SEN								52	INORGANIC CHEMICALS	1	No Quantity							100266			0
S3	2009	2009	2009	2	0	2	Export	384	Côte d'Ivoire	CIV	694	Sierra Leone	SLE								52	INORGANIC CHEMICALS	1	No Quantity							188499			0
S3	2009	2009	2009	2	0	2	Export	384	Côte d'Ivoire	CIV	710	South Africa	ZAF								52	INORGANIC CHEMICALS	1	No Quantity							1526			0
S3	2009	2009	2009	2	0	2	Export	384	Côte d'Ivoire	CIV	716	Zimbabwe	ZWE								52	INORGANIC CHEMICALS	1	No Quantity							13			0
S3	2009	2009	2009	2	0	2	Export	384	Côte d'Ivoire	CIV	768	Togo	TGO								52	INORGANIC CHEMICALS	1	No Quantity							650815			0
S3	2009	2009	2009	2	0	2	Export	384	Côte d'Ivoire	CIV	826	United Kingdom	GBR								52	INORGANIC CHEMICALS	1	No Quantity							1154			0
S3	2009	2009	2009	2	0	2	Export	384	Côte d'Ivoire	CIV	834	United Rep. of Tanzania	TZA								52	INORGANIC CHEMICALS	1	No Quantity							88			0
S3	2009	2009	2009	2	0	2	Export	384	Côte d'Ivoire	CIV	837	Bunkers									52	INORGANIC CHEMICALS	1	No Quantity							10034			0
S3	2009	2009	2009	2	0	2	Export	384	Côte d'Ivoire	CIV	842	USA	USA								52	INORGANIC CHEMICALS	1	No Quantity							4			0
S3	2009	2009	2009	2	0	2	Export	384	Côte d'Ivoire	CIV	854	Burkina Faso	BFA								52	INORGANIC CHEMICALS	1	No Quantity							2916799			0
S3	2009	2009	2009	2	0	2	Export	384	Côte d'Ivoire	CIV	894	Zambia	ZMB								52	INORGANIC CHEMICALS	1	No Quantity							37			0
S3	2009	2009	2009	2	0	2	Export	384	Côte d'Ivoire	CIV	899	Areas, nes									52	INORGANIC CHEMICALS	1	No Quantity							5429			0
S3	2009	2009	2009	2	0	2	Export	191	Croatia	HRV	0	World	WLD								53	DYES,COLOURING MATERIALS	1	No Quantity							44489352			0
S3	2009	2009	2009	2	0	2	Export	191	Croatia	HRV	8	Albania	ALB								53	DYES,COLOURING MATERIALS	1	No Quantity							404186			0
S3	2009	2009	2009	2	0	2	Export	191	Croatia	HRV	32	Argentina	ARG								53	DYES,COLOURING MATERIALS	1	No Quantity							4460			0
S3	2009	2009	2009	2	0	2	Export	191	Croatia	HRV	40	Austria	AUT								53	DYES,COLOURING MATERIALS	1	No Quantity							1214156			0
S3	2009	2009	2009	2	0	2	Export	191	Croatia	HRV	56	Belgium	BEL								53	DYES,COLOURING MATERIALS	1	No Quantity							55246			0
S3	2009	2009	2009	2	0	2	Export	191	Croatia	HRV	70	Bosnia Herzegovina	BIH								53	DYES,COLOURING MATERIALS	1	No Quantity							13378423			0
S3	2009	2009	2009	2	0	2	Export	191	Croatia	HRV	84	Belize	BLZ								53	DYES,COLOURING MATERIALS	1	No Quantity							5981			0
S3	2009	2009	2009	2	0	2	Export	191	Croatia	HRV	100	Bulgaria	BGR								53	DYES,COLOURING MATERIALS	1	No Quantity							14596			0
S3	2009	2009	2009	2	0	2	Export	191	Croatia	HRV	112	Belarus	BLR								53	DYES,COLOURING MATERIALS	1	No Quantity							588145			0
S3	2009	2009	2009	2	0	2	Export	191	Croatia	HRV	124	Canada	CAN								53	DYES,COLOURING MATERIALS	1	No Quantity							95			0
S3	2009	2009	2009	2	0	2	Export	191	Croatia	HRV	136	Cayman Isds	CYM								53	DYES,COLOURING MATERIALS	1	No Quantity							2012			0
S3	2009	2009	2009	2	0	2	Export	191	Croatia	HRV	196	Cyprus	CYP								53	DYES,COLOURING MATERIALS	1	No Quantity							152335			0
S3	2009	2009	2009	2	0	2	Export	191	Croatia	HRV	203	Czechia	CZE								53	DYES,COLOURING MATERIALS	1	No Quantity							575415			0
S3	2009	2009	2009	2	0	2	Export	191	Croatia	HRV	208	Denmark	DNK								53	DYES,COLOURING MATERIALS	1	No Quantity							69715			0
S3	2009	2009	2009	2	0	2	Export	191	Croatia	HRV	246	Finland	FIN								53	DYES,COLOURING MATERIALS	1	No Quantity							4312			0
S3	2009	2009	2009	2	0	2	Export	191	Croatia	HRV	251	France	FRA								53	DYES,COLOURING MATERIALS	1	No Quantity							143259			0
S3	2009	2009	2009	2	0	2	Export	191	Croatia	HRV	276	Germany	DEU								53	DYES,COLOURING MATERIALS	1	No Quantity							508764			0
S3	2009	2009	2009	2	0	2	Export	191	Croatia	HRV	300	Greece	GRC								53	DYES,COLOURING MATERIALS	1	No Quantity							1212098			0
S3	2009	2009	2009	2	0	2	Export	191	Croatia	HRV	344	China, Hong Kong SAR	HKG								53	DYES,COLOURING MATERIALS	1	No Quantity							6214			0
S3	2009	2009	2009	2	0	2	Export	191	Croatia	HRV	348	Hungary	HUN								53	DYES,COLOURING MATERIALS	1	No Quantity							231442			0
S3	2009	2009	2009	2	0	2	Export	191	Croatia	HRV	376	Israel	ISR								53	DYES,COLOURING MATERIALS	1	No Quantity							1580			0
S3	2009	2009	2009	2	0	2	Export	191	Croatia	HRV	381	Italy	ITA								53	DYES,COLOURING MATERIALS	1	No Quantity							3741792			0
S3	2009	2009	2009	2	0	2	Export	191	Croatia	HRV	398	Kazakhstan	KAZ								53	DYES,COLOURING MATERIALS	1	No Quantity							309972			0
S3	2009	2009	2009	2	0	2	Export	191	Croatia	HRV	430	Liberia	LBR								53	DYES,COLOURING MATERIALS	1	No Quantity							75101			0
S3	2009	2009	2009	2	0	2	Export	191	Croatia	HRV	434	Libya	LBY								53	DYES,COLOURING MATERIALS	1	No Quantity							2696			0
S3	2009	2009	2009	2	0	2	Export	191	Croatia	HRV	440	Lithuania	LTU								53	DYES,COLOURING MATERIALS	1	No Quantity							31788			0
S3	2009	2009	2009	2	0	2	Export	191	Croatia	HRV	470	Malta	MLT								53	DYES,COLOURING MATERIALS	1	No Quantity							24647			0
S3	2009	2009	2009	2	0	2	Export	191	Croatia	HRV	499	Montenegro	MNE								53	DYES,COLOURING MATERIALS	1	No Quantity							1604010			0
S3	2009	2009	2009	2	0	2	Export	191	Croatia	HRV	504	Morocco	MAR								53	DYES,COLOURING MATERIALS	1	No Quantity							162362			0
S3	2009	2009	2009	2	0	2	Export	191	Croatia	HRV	528	Netherlands	NLD								53	DYES,COLOURING MATERIALS	1	No Quantity							14466			0
S3	2009	2009	2009	2	0	2	Export	191	Croatia	HRV	554	New Zealand	NZL								53	DYES,COLOURING MATERIALS	1	No Quantity							2238			0
S3	2009	2009	2009	2	0	2	Export	191	Croatia	HRV	579	Norway	NOR								53	DYES,COLOURING MATERIALS	1	No Quantity							1074			0
S3	2009	2009	2009	2	0	2	Export	191	Croatia	HRV	591	Panama	PAN								53	DYES,COLOURING MATERIALS	1	No Quantity							16614			0
S3	2009	2009	2009	2	0	2	Export	191	Croatia	HRV	616	Poland	POL								53	DYES,COLOURING MATERIALS	1	No Quantity							388573			0
S3	2009	2009	2009	2	0	2	Export	191	Croatia	HRV	620	Portugal	PRT								53	DYES,COLOURING MATERIALS	1	No Quantity							4121			0
S3	2009	2009	2009	2	0	2	Export	191	Croatia	HRV	634	Qatar	QAT								53	DYES,COLOURING MATERIALS	1	No Quantity							1421			0
S3	2009	2009	2009	2	0	2	Export	191	Croatia	HRV	642	Romania	ROU								53	DYES,COLOURING MATERIALS	1	No Quantity							511437			0
S3	2009	2009	2009	2	0	2	Export	191	Croatia	HRV	643	Russian Federation	RUS								53	DYES,COLOURING MATERIALS	1	No Quantity							139129			0
S3	2009	2009	2009	2	0	2	Export	191	Croatia	HRV	670	Saint Vincent and the Grenadines	VCT								53	DYES,COLOURING MATERIALS	1	No Quantity							2901			0
S3	2009	2009	2009	2	0	2	Export	191	Croatia	HRV	682	Saudi Arabia	SAU								53	DYES,COLOURING MATERIALS	1	No Quantity							1033			0
S3	2009	2009	2009	2	0	2	Export	191	Croatia	HRV	688	Serbia	SRB								53	DYES,COLOURING MATERIALS	1	No Quantity							6956650			0
S3	2009	2009	2009	2	0	2	Export	191	Croatia	HRV	699	India	IND								53	DYES,COLOURING MATERIALS	1	No Quantity							125			0
S3	2009	2009	2009	2	0	2	Export	191	Croatia	HRV	703	Slovakia	SVK								53	DYES,COLOURING MATERIALS	1	No Quantity							863875			0
S3	2009	2009	2009	2	0	2	Export	191	Croatia	HRV	705	Slovenia	SVN								53	DYES,COLOURING MATERIALS	1	No Quantity							4681617			0
S3	2009	2009	2009	2	0	2	Export	191	Croatia	HRV	724	Spain	ESP								53	DYES,COLOURING MATERIALS	1	No Quantity							34376			0
S3	2009	2009	2009	2	0	2	Export	191	Croatia	HRV	752	Sweden	SWE								53	DYES,COLOURING MATERIALS	1	No Quantity							559			0
S3	2009	2009	2009	2	0	2	Export	191	Croatia	HRV	757	Switzerland	CHE								53	DYES,COLOURING MATERIALS	1	No Quantity							225657			0
S3	2009	2009	2009	2	0	2	Export	191	Croatia	HRV	792	Turkey	TUR								53	DYES,COLOURING MATERIALS	1	No Quantity							3100969			0
S3	2009	2009	2009	2	0	2	Export	191	Croatia	HRV	804	Ukraine	UKR								53	DYES,COLOURING MATERIALS	1	No Quantity							754839			0
S3	2009	2009	2009	2	0	2	Export	191	Croatia	HRV	807	North Macedonia	MKD								53	DYES,COLOURING MATERIALS	1	No Quantity							2248515			0
S3	2009	2009	2009	2	0	2	Export	191	Croatia	HRV	826	United Kingdom	GBR								53	DYES,COLOURING MATERIALS	1	No Quantity							14050			0
S3	2009	2009	2009	2	0	2	Export	191	Croatia	HRV	842	USA	USA								53	DYES,COLOURING MATERIALS	1	No Quantity							311			0
S3	2009	2009	2009	2	0	2	Export	384	Côte d'Ivoire	CIV	0	World	WLD								53	DYES,COLOURING MATERIALS	1	No Quantity							21315452			0
S3	2009	2009	2009	2	0	2	Export	384	Côte d'Ivoire	CIV	24	Angola	AGO								53	DYES,COLOURING MATERIALS	1	No Quantity							349848			0
S3	2009	2009	2009	2	0	2	Export	384	Côte d'Ivoire	CIV	56	Belgium	BEL								53	DYES,COLOURING MATERIALS	1	No Quantity							623			0
S3	2009	2009	2009	2	0	2	Export	384	Côte d'Ivoire	CIV	120	Cameroon	CMR								53	DYES,COLOURING MATERIALS	1	No Quantity							256882			0
S3	2009	2009	2009	2	0	2	Export	384	Côte d'Ivoire	CIV	140	Central African Rep.	CAF								53	DYES,COLOURING MATERIALS	1	No Quantity							63476			0
S3	2009	2009	2009	2	0	2	Export	384	Côte d'Ivoire	CIV	148	Chad	TCD								53	DYES,COLOURING MATERIALS	1	No Quantity							105312			0
S3	2009	2009	2009	2	0	2	Export	384	Côte d'Ivoire	CIV	178	Congo	COG								53	DYES,COLOURING MATERIALS	1	No Quantity							1262977			0
S3	2009	2009	2009	2	0	2	Export	384	Côte d'Ivoire	CIV	180	Dem. Rep. of the Congo	COD								53	DYES,COLOURING MATERIALS	1	No Quantity							6952			0
S3	2009	2009	2009	2	0	2	Export	384	Côte d'Ivoire	CIV	204	Benin	BEN								53	DYES,COLOURING MATERIALS	1	No Quantity							27164			0
S3	2009	2009	2009	2	0	2	Export	384	Côte d'Ivoire	CIV	226	Equatorial Guinea	GNQ								53	DYES,COLOURING MATERIALS	1	No Quantity							177799			0
S3	2009	2009	2009	2	0	2	Export	384	Côte d'Ivoire	CIV	251	France	FRA								53	DYES,COLOURING MATERIALS	1	No Quantity							2059			0
S3	2009	2009	2009	2	0	2	Export	384	Côte d'Ivoire	CIV	266	Gabon	GAB								53	DYES,COLOURING MATERIALS	1	No Quantity							832512			0
S3	2009	2009	2009	2	0	2	Export	384	Côte d'Ivoire	CIV	270	Gambia	GMB								53	DYES,COLOURING MATERIALS	1	No Quantity							119			0
S3	2009	2009	2009	2	0	2	Export	384	Côte d'Ivoire	CIV	288	Ghana	GHA								53	DYES,COLOURING MATERIALS	1	No Quantity							9525138			0
S3	2009	2009	2009	2	0	2	Export	384	Côte d'Ivoire	CIV	324	Guinea	GIN								53	DYES,COLOURING MATERIALS	1	No Quantity							121264			0
S3	2009	2009	2009	2	0	2	Export	384	Côte d'Ivoire	CIV	381	Italy	ITA								53	DYES,COLOURING MATERIALS	1	No Quantity							21713			0
S3	2009	2009	2009	2	0	2	Export	384	Côte d'Ivoire	CIV	400	Jordan	JOR								53	DYES,COLOURING MATERIALS	1	No Quantity							827			0
S3	2009	2009	2009	2	0	2	Export	384	Côte d'Ivoire	CIV	404	Kenya	KEN								53	DYES,COLOURING MATERIALS	1	No Quantity							2198			0
S3	2009	2009	2009	2	0	2	Export	384	Côte d'Ivoire	CIV	422	Lebanon	LBN								53	DYES,COLOURING MATERIALS	1	No Quantity							60840			0
S3	2009	2009	2009	2	0	2	Export	384	Côte d'Ivoire	CIV	430	Liberia	LBR								53	DYES,COLOURING MATERIALS	1	No Quantity							42721			0
S3	2009	2009	2009	2	0	2	Export	384	Côte d'Ivoire	CIV	450	Madagascar	MDG								53	DYES,COLOURING MATERIALS	1	No Quantity							487			0
S3	2009	2009	2009	2	0	2	Export	384	Côte d'Ivoire	CIV	466	Mali	MLI								53	DYES,COLOURING MATERIALS	1	No Quantity							895016			0
S3	2009	2009	2009	2	0	2	Export	384	Côte d'Ivoire	CIV	478	Mauritania	MRT								53	DYES,COLOURING MATERIALS	1	No Quantity							148696			0
S3	2009	2009	2009	2	0	2	Export	384	Côte d'Ivoire	CIV	508	Mozambique	MOZ								53	DYES,COLOURING MATERIALS	1	No Quantity							992			0
S3	2009	2009	2009	2	0	2	Export	384	Côte d'Ivoire	CIV	528	Netherlands	NLD								53	DYES,COLOURING MATERIALS	1	No Quantity							114			0
S3	2009	2009	2009	2	0	2	Export	384	Côte d'Ivoire	CIV	540	New Caledonia	NCL								53	DYES,COLOURING MATERIALS	1	No Quantity							1089			0
S3	2009	2009	2009	2	0	2	Export	384	Côte d'Ivoire	CIV	562	Niger	NER								53	DYES,COLOURING MATERIALS	1	No Quantity							481847			0
S3	2009	2009	2009	2	0	2	Export	384	Côte d'Ivoire	CIV	566	Nigeria	NGA								53	DYES,COLOURING MATERIALS	1	No Quantity							561141			0
S3	2009	2009	2009	2	0	2	Export	384	Côte d'Ivoire	CIV	686	Senegal	SEN								53	DYES,COLOURING MATERIALS	1	No Quantity							1304083			0
S3	2009	2009	2009	2	0	2	Export	384	Côte d'Ivoire	CIV	694	Sierra Leone	SLE								53	DYES,COLOURING MATERIALS	1	No Quantity							3184			0
S3	2009	2009	2009	2	0	2	Export	384	Côte d'Ivoire	CIV	768	Togo	TGO								53	DYES,COLOURING MATERIALS	1	No Quantity							1243050			0
S3	2009	2009	2009	2	0	2	Export	384	Côte d'Ivoire	CIV	800	Uganda	UGA								53	DYES,COLOURING MATERIALS	1	No Quantity							2610			0
S3	2009	2009	2009	2	0	2	Export	384	Côte d'Ivoire	CIV	834	United Rep. of Tanzania	TZA								53	DYES,COLOURING MATERIALS	1	No Quantity							1084			0
S3	2009	2009	2009	2	0	2	Export	384	Côte d'Ivoire	CIV	837	Bunkers									53	DYES,COLOURING MATERIALS	1	No Quantity							17611			0
S3	2009	2009	2009	2	0	2	Export	384	Côte d'Ivoire	CIV	838	Free Zones									53	DYES,COLOURING MATERIALS	1	No Quantity							278580			0
S3	2009	2009	2009	2	0	2	Export	384	Côte d'Ivoire	CIV	854	Burkina Faso	BFA								53	DYES,COLOURING MATERIALS	1	No Quantity							3507456			0
S3	2009	2009	2009	2	0	2	Export	384	Côte d'Ivoire	CIV	899	Areas, nes									53	DYES,COLOURING MATERIALS	1	No Quantity							7988			0
S3	2009	2009	2009	2	0	2	Export	191	Croatia	HRV	0	World	WLD								54	MEDICINAL,PHARM.PRODUCTS	1	No Quantity							336603672			0
S3	2009	2009	2009	2	0	2	Export	191	Croatia	HRV	8	Albania	ALB								54	MEDICINAL,PHARM.PRODUCTS	1	No Quantity							975327			0
S3	2009	2009	2009	2	0	2	Export	191	Croatia	HRV	12	Algeria	DZA								54	MEDICINAL,PHARM.PRODUCTS	1	No Quantity							68110			0
S3	2009	2009	2009	2	0	2	Export	191	Croatia	HRV	31	Azerbaijan	AZE								54	MEDICINAL,PHARM.PRODUCTS	1	No Quantity							109372			0
S3	2009	2009	2009	2	0	2	Export	191	Croatia	HRV	32	Argentina	ARG								54	MEDICINAL,PHARM.PRODUCTS	1	No Quantity							8987			0
S3	2009	2009	2009	2	0	2	Export	191	Croatia	HRV	40	Austria	AUT								54	MEDICINAL,PHARM.PRODUCTS	1	No Quantity							344479			0
S3	2009	2009	2009	2	0	2	Export	191	Croatia	HRV	50	Bangladesh	BGD								54	MEDICINAL,PHARM.PRODUCTS	1	No Quantity							10047			0
S3	2009	2009	2009	2	0	2	Export	191	Croatia	HRV	51	Armenia	ARM								54	MEDICINAL,PHARM.PRODUCTS	1	No Quantity							3118			0
S3	2009	2009	2009	2	0	2	Export	191	Croatia	HRV	56	Belgium	BEL								54	MEDICINAL,PHARM.PRODUCTS	1	No Quantity							277			0
S3	2009	2009	2009	2	0	2	Export	191	Croatia	HRV	70	Bosnia Herzegovina	BIH								54	MEDICINAL,PHARM.PRODUCTS	1	No Quantity							29608351			0
S3	2009	2009	2009	2	0	2	Export	191	Croatia	HRV	76	Brazil	BRA								54	MEDICINAL,PHARM.PRODUCTS	1	No Quantity							346154			0
S3	2009	2009	2009	2	0	2	Export	191	Croatia	HRV	100	Bulgaria	BGR								54	MEDICINAL,PHARM.PRODUCTS	1	No Quantity							1251856			0
S3	2009	2009	2009	2	0	2	Export	191	Croatia	HRV	112	Belarus	BLR								54	MEDICINAL,PHARM.PRODUCTS	1	No Quantity							3711017			0
S3	2009	2009	2009	2	0	2	Export	191	Croatia	HRV	124	Canada	CAN								54	MEDICINAL,PHARM.PRODUCTS	1	No Quantity							1992231			0
S3	2009	2009	2009	2	0	2	Export	191	Croatia	HRV	144	Sri Lanka	LKA								54	MEDICINAL,PHARM.PRODUCTS	1	No Quantity							121675			0
S3	2009	2009	2009	2	0	2	Export	191	Croatia	HRV	156	China	CHN								54	MEDICINAL,PHARM.PRODUCTS	1	No Quantity							1116494			0
S3	2009	2009	2009	2	0	2	Export	191	Croatia	HRV	196	Cyprus	CYP								54	MEDICINAL,PHARM.PRODUCTS	1	No Quantity							1791			0
S3	2009	2009	2009	2	0	2	Export	191	Croatia	HRV	203	Czechia	CZE								54	MEDICINAL,PHARM.PRODUCTS	1	No Quantity							7866462			0
S3	2009	2009	2009	2	0	2	Export	191	Croatia	HRV	214	Dominican Rep.	DOM								54	MEDICINAL,PHARM.PRODUCTS	1	No Quantity							11633			0
S3	2009	2009	2009	2	0	2	Export	191	Croatia	HRV	246	Finland	FIN								54	MEDICINAL,PHARM.PRODUCTS	1	No Quantity							665284			0
S3	2009	2009	2009	2	0	2	Export	191	Croatia	HRV	251	France	FRA								54	MEDICINAL,PHARM.PRODUCTS	1	No Quantity							621454			0
S3	2009	2009	2009	2	0	2	Export	191	Croatia	HRV	268	Georgia	GEO								54	MEDICINAL,PHARM.PRODUCTS	1	No Quantity							2389640			0
S3	2009	2009	2009	2	0	2	Export	191	Croatia	HRV	276	Germany	DEU								54	MEDICINAL,PHARM.PRODUCTS	1	No Quantity							4527733			0
S3	2009	2009	2009	2	0	2	Export	191	Croatia	HRV	300	Greece	GRC								54	MEDICINAL,PHARM.PRODUCTS	1	No Quantity							90269			0
S3	2009	2009	2009	2	0	2	Export	191	Croatia	HRV	332	Haiti	HTI								54	MEDICINAL,PHARM.PRODUCTS	1	No Quantity							9420			0
S3	2009	2009	2009	2	0	2	Export	191	Croatia	HRV	348	Hungary	HUN								54	MEDICINAL,PHARM.PRODUCTS	1	No Quantity							5177720			0
S3	2009	2009	2009	2	0	2	Export	191	Croatia	HRV	360	Indonesia	IDN								54	MEDICINAL,PHARM.PRODUCTS	1	No Quantity							144551			0
S3	2009	2009	2009	2	0	2	Export	191	Croatia	HRV	364	Iran	IRN								54	MEDICINAL,PHARM.PRODUCTS	1	No Quantity							973455			0
S3	2009	2009	2009	2	0	2	Export	191	Croatia	HRV	372	Ireland	IRL								54	MEDICINAL,PHARM.PRODUCTS	1	No Quantity							7778121			0
S3	2009	2009	2009	2	0	2	Export	191	Croatia	HRV	376	Israel	ISR								54	MEDICINAL,PHARM.PRODUCTS	1	No Quantity							90374			0
S3	2009	2009	2009	2	0	2	Export	191	Croatia	HRV	381	Italy	ITA								54	MEDICINAL,PHARM.PRODUCTS	1	No Quantity							442073			0
S3	2009	2009	2009	2	0	2	Export	191	Croatia	HRV	398	Kazakhstan	KAZ								54	MEDICINAL,PHARM.PRODUCTS	1	No Quantity							5937395			0
S3	2009	2009	2009	2	0	2	Export	191	Croatia	HRV	414	Kuwait	KWT								54	MEDICINAL,PHARM.PRODUCTS	1	No Quantity							31767			0
S3	2009	2009	2009	2	0	2	Export	191	Croatia	HRV	417	Kyrgyzstan	KGZ								54	MEDICINAL,PHARM.PRODUCTS	1	No Quantity							193106			0
S3	2009	2009	2009	2	0	2	Export	191	Croatia	HRV	428	Latvia	LVA								54	MEDICINAL,PHARM.PRODUCTS	1	No Quantity							1697904			0
S3	2009	2009	2009	2	0	2	Export	191	Croatia	HRV	434	Libya	LBY								54	MEDICINAL,PHARM.PRODUCTS	1	No Quantity							27004			0
S3	2009	2009	2009	2	0	2	Export	191	Croatia	HRV	440	Lithuania	LTU								54	MEDICINAL,PHARM.PRODUCTS	1	No Quantity							9867			0
S3	2009	2009	2009	2	0	2	Export	191	Croatia	HRV	442	Luxembourg	LUX								54	MEDICINAL,PHARM.PRODUCTS	1	No Quantity							722			0
S3	2009	2009	2009	2	0	2	Export	191	Croatia	HRV	458	Malaysia	MYS								54	MEDICINAL,PHARM.PRODUCTS	1	No Quantity							13775			0
S3	2009	2009	2009	2	0	2	Export	191	Croatia	HRV	484	Mexico	MEX								54	MEDICINAL,PHARM.PRODUCTS	1	No Quantity							643902			0
S3	2009	2009	2009	2	0	2	Export	191	Croatia	HRV	498	Rep. of Moldova	MDA								54	MEDICINAL,PHARM.PRODUCTS	1	No Quantity							611			0
S3	2009	2009	2009	2	0	2	Export	191	Croatia	HRV	499	Montenegro	MNE								54	MEDICINAL,PHARM.PRODUCTS	1	No Quantity							2110261			0
S3	2009	2009	2009	2	0	2	Export	191	Croatia	HRV	524	Nepal	NPL								54	MEDICINAL,PHARM.PRODUCTS	1	No Quantity							22004			0
S3	2009	2009	2009	2	0	2	Export	191	Croatia	HRV	528	Netherlands	NLD								54	MEDICINAL,PHARM.PRODUCTS	1	No Quantity							7875817			0
S3	2009	2009	2009	2	0	2	Export	191	Croatia	HRV	533	Aruba	ABW								54	MEDICINAL,PHARM.PRODUCTS	1	No Quantity							90509			0
S3	2009	2009	2009	2	0	2	Export	191	Croatia	HRV	554	New Zealand	NZL								54	MEDICINAL,PHARM.PRODUCTS	1	No Quantity							210679			0
S3	2009	2009	2009	2	0	2	Export	191	Croatia	HRV	566	Nigeria	NGA								54	MEDICINAL,PHARM.PRODUCTS	1	No Quantity							27531			0
S3	2009	2009	2009	2	0	2	Export	191	Croatia	HRV	579	Norway	NOR								54	MEDICINAL,PHARM.PRODUCTS	1	No Quantity							27529			0
S3	2009	2009	2009	2	0	2	Export	191	Croatia	HRV	586	Pakistan	PAK								54	MEDICINAL,PHARM.PRODUCTS	1	No Quantity							7566			0
S3	2009	2009	2009	2	0	2	Export	191	Croatia	HRV	591	Panama	PAN								54	MEDICINAL,PHARM.PRODUCTS	1	No Quantity							906			0
S3	2009	2009	2009	2	0	2	Export	191	Croatia	HRV	600	Paraguay	PRY								54	MEDICINAL,PHARM.PRODUCTS	1	No Quantity							9969			0
S3	2009	2009	2009	2	0	2	Export	191	Croatia	HRV	608	Philippines	PHL								54	MEDICINAL,PHARM.PRODUCTS	1	No Quantity							202356			0
S3	2009	2009	2009	2	0	2	Export	191	Croatia	HRV	616	Poland	POL								54	MEDICINAL,PHARM.PRODUCTS	1	No Quantity							24542144			0
S3	2009	2009	2009	2	0	2	Export	191	Croatia	HRV	620	Portugal	PRT								54	MEDICINAL,PHARM.PRODUCTS	1	No Quantity							650663			0
S3	2009	2009	2009	2	0	2	Export	191	Croatia	HRV	642	Romania	ROU								54	MEDICINAL,PHARM.PRODUCTS	1	No Quantity							1355385			0
S3	2009	2009	2009	2	0	2	Export	191	Croatia	HRV	643	Russian Federation	RUS								54	MEDICINAL,PHARM.PRODUCTS	1	No Quantity							80569290			0
S3	2009	2009	2009	2	0	2	Export	191	Croatia	HRV	674	San Marino	SMR								54	MEDICINAL,PHARM.PRODUCTS	1	No Quantity							12727			0
S3	2009	2009	2009	2	0	2	Export	191	Croatia	HRV	688	Serbia	SRB								54	MEDICINAL,PHARM.PRODUCTS	1	No Quantity							12473348			0
S3	2009	2009	2009	2	0	2	Export	191	Croatia	HRV	699	India	IND								54	MEDICINAL,PHARM.PRODUCTS	1	No Quantity							1381956			0
S3	2009	2009	2009	2	0	2	Export	191	Croatia	HRV	703	Slovakia	SVK								54	MEDICINAL,PHARM.PRODUCTS	1	No Quantity							4680808			0
S3	2009	2009	2009	2	0	2	Export	191	Croatia	HRV	704	Viet Nam	VNM								54	MEDICINAL,PHARM.PRODUCTS	1	No Quantity							3413			0
S3	2009	2009	2009	2	0	2	Export	191	Croatia	HRV	705	Slovenia	SVN								54	MEDICINAL,PHARM.PRODUCTS	1	No Quantity							16781630			0
S3	2009	2009	2009	2	0	2	Export	191	Croatia	HRV	710	South Africa	ZAF								54	MEDICINAL,PHARM.PRODUCTS	1	No Quantity							123			0
S3	2009	2009	2009	2	0	2	Export	191	Croatia	HRV	724	Spain	ESP								54	MEDICINAL,PHARM.PRODUCTS	1	No Quantity							2770101			0
S3	2009	2009	2009	2	0	2	Export	191	Croatia	HRV	752	Sweden	SWE								54	MEDICINAL,PHARM.PRODUCTS	1	No Quantity							49191			0
S3	2009	2009	2009	2	0	2	Export	191	Croatia	HRV	757	Switzerland	CHE								54	MEDICINAL,PHARM.PRODUCTS	1	No Quantity							3309188			0
S3	2009	2009	2009	2	0	2	Export	191	Croatia	HRV	762	Tajikistan	TJK								54	MEDICINAL,PHARM.PRODUCTS	1	No Quantity							109795			0
S3	2009	2009	2009	2	0	2	Export	191	Croatia	HRV	764	Thailand	THA								54	MEDICINAL,PHARM.PRODUCTS	1	No Quantity							18026			0
S3	2009	2009	2009	2	0	2	Export	191	Croatia	HRV	784	United Arab Emirates	ARE								54	MEDICINAL,PHARM.PRODUCTS	1	No Quantity							121585			0
S3	2009	2009	2009	2	0	2	Export	191	Croatia	HRV	792	Turkey	TUR								54	MEDICINAL,PHARM.PRODUCTS	1	No Quantity							381650			0
S3	2009	2009	2009	2	0	2	Export	191	Croatia	HRV	795	Turkmenistan	TKM								54	MEDICINAL,PHARM.PRODUCTS	1	No Quantity							27389			0
S3	2009	2009	2009	2	0	2	Export	191	Croatia	HRV	804	Ukraine	UKR								54	MEDICINAL,PHARM.PRODUCTS	1	No Quantity							14497177			0
S3	2009	2009	2009	2	0	2	Export	191	Croatia	HRV	807	North Macedonia	MKD								54	MEDICINAL,PHARM.PRODUCTS	1	No Quantity							5570217			0
S3	2009	2009	2009	2	0	2	Export	191	Croatia	HRV	818	Egypt	EGY								54	MEDICINAL,PHARM.PRODUCTS	1	No Quantity							28363			0
S3	2009	2009	2009	2	0	2	Export	191	Croatia	HRV	826	United Kingdom	GBR								54	MEDICINAL,PHARM.PRODUCTS	1	No Quantity							3721560			0
S3	2009	2009	2009	2	0	2	Export	191	Croatia	HRV	842	USA	USA								54	MEDICINAL,PHARM.PRODUCTS	1	No Quantity							73235198			0
S3	2009	2009	2009	2	0	2	Export	191	Croatia	HRV	860	Uzbekistan	UZB								54	MEDICINAL,PHARM.PRODUCTS	1	No Quantity							695751			0
S3	2009	2009	2009	2	0	2	Export	191	Croatia	HRV	887	Yemen	YEM								54	MEDICINAL,PHARM.PRODUCTS	1	No Quantity							18339			0
S3	2009	2009	2009	2	0	2	Export	384	Côte d'Ivoire	CIV	0	World	WLD								54	MEDICINAL,PHARM.PRODUCTS	1	No Quantity							3842008			0
S3	2009	2009	2009	2	0	2	Export	384	Côte d'Ivoire	CIV	120	Cameroon	CMR								54	MEDICINAL,PHARM.PRODUCTS	1	No Quantity							25555			0
S3	2009	2009	2009	2	0	2	Export	384	Côte d'Ivoire	CIV	140	Central African Rep.	CAF								54	MEDICINAL,PHARM.PRODUCTS	1	No Quantity							159			0
S3	2009	2009	2009	2	0	2	Export	384	Côte d'Ivoire	CIV	148	Chad	TCD								54	MEDICINAL,PHARM.PRODUCTS	1	No Quantity							147			0
S3	2009	2009	2009	2	0	2	Export	384	Côte d'Ivoire	CIV	178	Congo	COG								54	MEDICINAL,PHARM.PRODUCTS	1	No Quantity							32384			0
S3	2009	2009	2009	2	0	2	Export	384	Côte d'Ivoire	CIV	204	Benin	BEN								54	MEDICINAL,PHARM.PRODUCTS	1	No Quantity							228			0
S3	2009	2009	2009	2	0	2	Export	384	Côte d'Ivoire	CIV	251	France	FRA								54	MEDICINAL,PHARM.PRODUCTS	1	No Quantity							3432747			0
S3	2009	2009	2009	2	0	2	Export	384	Côte d'Ivoire	CIV	266	Gabon	GAB								54	MEDICINAL,PHARM.PRODUCTS	1	No Quantity							68932			0
S3	2009	2009	2009	2	0	2	Export	384	Côte d'Ivoire	CIV	288	Ghana	GHA								54	MEDICINAL,PHARM.PRODUCTS	1	No Quantity							20926			0
S3	2009	2009	2009	2	0	2	Export	384	Côte d'Ivoire	CIV	324	Guinea	GIN								54	MEDICINAL,PHARM.PRODUCTS	1	No Quantity							17435			0
S3	2009	2009	2009	2	0	2	Export	384	Côte d'Ivoire	CIV	430	Liberia	LBR								54	MEDICINAL,PHARM.PRODUCTS	1	No Quantity							1913			0
S3	2009	2009	2009	2	0	2	Export	384	Côte d'Ivoire	CIV	466	Mali	MLI								54	MEDICINAL,PHARM.PRODUCTS	1	No Quantity							33202			0
S3	2009	2009	2009	2	0	2	Export	384	Côte d'Ivoire	CIV	508	Mozambique	MOZ								54	MEDICINAL,PHARM.PRODUCTS	1	No Quantity							2672			0
S3	2009	2009	2009	2	0	2	Export	384	Côte d'Ivoire	CIV	562	Niger	NER								54	MEDICINAL,PHARM.PRODUCTS	1	No Quantity							34			0
S3	2009	2009	2009	2	0	2	Export	384	Côte d'Ivoire	CIV	566	Nigeria	NGA								54	MEDICINAL,PHARM.PRODUCTS	1	No Quantity							1677			0
S3	2009	2009	2009	2	0	2	Export	384	Côte d'Ivoire	CIV	686	Senegal	SEN								54	MEDICINAL,PHARM.PRODUCTS	1	No Quantity							14739			0
S3	2009	2009	2009	2	0	2	Export	384	Côte d'Ivoire	CIV	694	Sierra Leone	SLE								54	MEDICINAL,PHARM.PRODUCTS	1	No Quantity							17			0
S3	2009	2009	2009	2	0	2	Export	384	Côte d'Ivoire	CIV	768	Togo	TGO								54	MEDICINAL,PHARM.PRODUCTS	1	No Quantity							44217			0
S3	2009	2009	2009	2	0	2	Export	384	Côte d'Ivoire	CIV	826	United Kingdom	GBR								54	MEDICINAL,PHARM.PRODUCTS	1	No Quantity							25			0
S3	2009	2009	2009	2	0	2	Export	384	Côte d'Ivoire	CIV	837	Bunkers									54	MEDICINAL,PHARM.PRODUCTS	1	No Quantity							2585			0
S3	2009	2009	2009	2	0	2	Export	384	Côte d'Ivoire	CIV	842	USA	USA								54	MEDICINAL,PHARM.PRODUCTS	1	No Quantity							19			0
S3	2009	2009	2009	2	0	2	Export	384	Côte d'Ivoire	CIV	854	Burkina Faso	BFA								54	MEDICINAL,PHARM.PRODUCTS	1	No Quantity							142393			0
S3	2009	2009	2009	2	0	2	Export	191	Croatia	HRV	0	World	WLD								55	ESSENTL.OILS,PERFUME,ETC	1	No Quantity							101993349			0
S3	2009	2009	2009	2	0	2	Export	191	Croatia	HRV	8	Albania	ALB								55	ESSENTL.OILS,PERFUME,ETC	1	No Quantity							2482591			0
S3	2009	2009	2009	2	0	2	Export	191	Croatia	HRV	31	Azerbaijan	AZE								55	ESSENTL.OILS,PERFUME,ETC	1	No Quantity							102856			0
S3	2009	2009	2009	2	0	2	Export	191	Croatia	HRV	36	Australia	AUS								55	ESSENTL.OILS,PERFUME,ETC	1	No Quantity							4457			0
S3	2009	2009	2009	2	0	2	Export	191	Croatia	HRV	40	Austria	AUT								55	ESSENTL.OILS,PERFUME,ETC	1	No Quantity							668405			0
S3	2009	2009	2009	2	0	2	Export	191	Croatia	HRV	51	Armenia	ARM								55	ESSENTL.OILS,PERFUME,ETC	1	No Quantity							27452			0
S3	2009	2009	2009	2	0	2	Export	191	Croatia	HRV	56	Belgium	BEL								55	ESSENTL.OILS,PERFUME,ETC	1	No Quantity							3292			0
S3	2009	2009	2009	2	0	2	Export	191	Croatia	HRV	70	Bosnia Herzegovina	BIH								55	ESSENTL.OILS,PERFUME,ETC	1	No Quantity							27444851			0
S3	2009	2009	2009	2	0	2	Export	191	Croatia	HRV	100	Bulgaria	BGR								55	ESSENTL.OILS,PERFUME,ETC	1	No Quantity							126336			0
S3	2009	2009	2009	2	0	2	Export	191	Croatia	HRV	136	Cayman Isds	CYM								55	ESSENTL.OILS,PERFUME,ETC	1	No Quantity							285			0
S3	2009	2009	2009	2	0	2	Export	191	Croatia	HRV	156	China	CHN								55	ESSENTL.OILS,PERFUME,ETC	1	No Quantity							558			0
S3	2009	2009	2009	2	0	2	Export	191	Croatia	HRV	196	Cyprus	CYP								55	ESSENTL.OILS,PERFUME,ETC	1	No Quantity							42818			0
[truncated: 3,296 more rows]
