# Supplementary material for: Core-periphery structure in sectoral international trade networks: A new approach to an old theory
Source: PLoS One. 2020 Apr 2;15(4):e0229547. doi: 10.1371/journal.pone.0229547 (PMC7117750; doi:10.1371/journal.pone.0229547)
Supplement: S7 File — (ZIP) [file pone.0229547.s007.zip › S7_File/RawData 2009/comtrade (14).csv]

Classification	Year	Period	Period Desc.	Aggregate Level	Is Leaf Code	Trade Flow Code	Trade Flow	Reporter Code	Reporter	Reporter ISO	Partner Code	Partner	Partner ISO	2nd Partner Code	2nd Partner	2nd Partner ISO	Customs Proc. Code	Customs	Mode of Transport Code	Mode of Transport	Commodity Code	Commodity	Qty Unit Code	Qty Unit	Qty	Alt Qty Unit Code	Alt Qty Unit	Alt Qty	Netweight (kg)	Gross weight (kg)	Trade Value (US$)	CIF Trade Value (US$)	FOB Trade Value (US$)	Flag
S3	2009	2009	2009	2	0	2	Export	203	Czechia	CZE	0	World	WLD								00	LIVE ANIMALS	1	No Quantity							236595049			0
S3	2009	2009	2009	2	0	2	Export	203	Czechia	CZE	8	Albania	ALB								00	LIVE ANIMALS	1	No Quantity							73478			0
S3	2009	2009	2009	2	0	2	Export	203	Czechia	CZE	32	Argentina	ARG								00	LIVE ANIMALS	1	No Quantity							1718			0
S3	2009	2009	2009	2	0	2	Export	203	Czechia	CZE	40	Austria	AUT								00	LIVE ANIMALS	1	No Quantity							60740950			0
S3	2009	2009	2009	2	0	2	Export	203	Czechia	CZE	48	Bahrain	BHR								00	LIVE ANIMALS	1	No Quantity							16507			0
S3	2009	2009	2009	2	0	2	Export	203	Czechia	CZE	56	Belgium	BEL								00	LIVE ANIMALS	1	No Quantity							7296305			0
S3	2009	2009	2009	2	0	2	Export	203	Czechia	CZE	70	Bosnia Herzegovina	BIH								00	LIVE ANIMALS	1	No Quantity							2010225			0
S3	2009	2009	2009	2	0	2	Export	203	Czechia	CZE	100	Bulgaria	BGR								00	LIVE ANIMALS	1	No Quantity							227994			0
S3	2009	2009	2009	2	0	2	Export	203	Czechia	CZE	112	Belarus	BLR								00	LIVE ANIMALS	1	No Quantity							146666			0
S3	2009	2009	2009	2	0	2	Export	203	Czechia	CZE	124	Canada	CAN								00	LIVE ANIMALS	1	No Quantity							19251			0
S3	2009	2009	2009	2	0	2	Export	203	Czechia	CZE	152	Chile	CHL								00	LIVE ANIMALS	1	No Quantity							4322			0
S3	2009	2009	2009	2	0	2	Export	203	Czechia	CZE	191	Croatia	HRV								00	LIVE ANIMALS	1	No Quantity							14796384			0
S3	2009	2009	2009	2	0	2	Export	203	Czechia	CZE	208	Denmark	DNK								00	LIVE ANIMALS	1	No Quantity							103705			0
S3	2009	2009	2009	2	0	2	Export	203	Czechia	CZE	246	Finland	FIN								00	LIVE ANIMALS	1	No Quantity							1205			0
S3	2009	2009	2009	2	0	2	Export	203	Czechia	CZE	251	France	FRA								00	LIVE ANIMALS	1	No Quantity							3007570			0
S3	2009	2009	2009	2	0	2	Export	203	Czechia	CZE	276	Germany	DEU								00	LIVE ANIMALS	1	No Quantity							42313561			0
S3	2009	2009	2009	2	0	2	Export	203	Czechia	CZE	288	Ghana	GHA								00	LIVE ANIMALS	1	No Quantity							41411			0
S3	2009	2009	2009	2	0	2	Export	203	Czechia	CZE	300	Greece	GRC								00	LIVE ANIMALS	1	No Quantity							4580426			0
S3	2009	2009	2009	2	0	2	Export	203	Czechia	CZE	348	Hungary	HUN								00	LIVE ANIMALS	1	No Quantity							8396957			0
S3	2009	2009	2009	2	0	2	Export	203	Czechia	CZE	360	Indonesia	IDN								00	LIVE ANIMALS	1	No Quantity							22001			0
S3	2009	2009	2009	2	0	2	Export	203	Czechia	CZE	376	Israel	ISR								00	LIVE ANIMALS	1	No Quantity							8292			0
S3	2009	2009	2009	2	0	2	Export	203	Czechia	CZE	381	Italy	ITA								00	LIVE ANIMALS	1	No Quantity							9647010			0
S3	2009	2009	2009	2	0	2	Export	203	Czechia	CZE	392	Japan	JPN								00	LIVE ANIMALS	1	No Quantity							224858			0
S3	2009	2009	2009	2	0	2	Export	203	Czechia	CZE	398	Kazakhstan	KAZ								00	LIVE ANIMALS	1	No Quantity							39520			0
S3	2009	2009	2009	2	0	2	Export	203	Czechia	CZE	400	Jordan	JOR								00	LIVE ANIMALS	1	No Quantity							14606			0
S3	2009	2009	2009	2	0	2	Export	203	Czechia	CZE	404	Kenya	KEN								00	LIVE ANIMALS	1	No Quantity							2227			0
S3	2009	2009	2009	2	0	2	Export	203	Czechia	CZE	414	Kuwait	KWT								00	LIVE ANIMALS	1	No Quantity							206265			0
S3	2009	2009	2009	2	0	2	Export	203	Czechia	CZE	417	Kyrgyzstan	KGZ								00	LIVE ANIMALS	1	No Quantity							19096			0
S3	2009	2009	2009	2	0	2	Export	203	Czechia	CZE	422	Lebanon	LBN								00	LIVE ANIMALS	1	No Quantity							265221			0
S3	2009	2009	2009	2	0	2	Export	203	Czechia	CZE	428	Latvia	LVA								00	LIVE ANIMALS	1	No Quantity							72105			0
S3	2009	2009	2009	2	0	2	Export	203	Czechia	CZE	434	Libya	LBY								00	LIVE ANIMALS	1	No Quantity							1408			0
S3	2009	2009	2009	2	0	2	Export	203	Czechia	CZE	440	Lithuania	LTU								00	LIVE ANIMALS	1	No Quantity							542779			0
S3	2009	2009	2009	2	0	2	Export	203	Czechia	CZE	458	Malaysia	MYS								00	LIVE ANIMALS	1	No Quantity							3293			0
S3	2009	2009	2009	2	0	2	Export	203	Czechia	CZE	484	Mexico	MEX								00	LIVE ANIMALS	1	No Quantity							165			0
S3	2009	2009	2009	2	0	2	Export	203	Czechia	CZE	490	Other Asia, nes									00	LIVE ANIMALS	1	No Quantity							100113			0
S3	2009	2009	2009	2	0	2	Export	203	Czechia	CZE	512	Oman	OMN								00	LIVE ANIMALS	1	No Quantity							40392			0
S3	2009	2009	2009	2	0	2	Export	203	Czechia	CZE	528	Netherlands	NLD								00	LIVE ANIMALS	1	No Quantity							6460750			0
S3	2009	2009	2009	2	0	2	Export	203	Czechia	CZE	568	Other Europe, nes									00	LIVE ANIMALS	1	No Quantity							628190			0
S3	2009	2009	2009	2	0	2	Export	203	Czechia	CZE	579	Norway	NOR								00	LIVE ANIMALS	1	No Quantity							9457			0
S3	2009	2009	2009	2	0	2	Export	203	Czechia	CZE	608	Philippines	PHL								00	LIVE ANIMALS	1	No Quantity							1309			0
S3	2009	2009	2009	2	0	2	Export	203	Czechia	CZE	616	Poland	POL								00	LIVE ANIMALS	1	No Quantity							16072095			0
S3	2009	2009	2009	2	0	2	Export	203	Czechia	CZE	620	Portugal	PRT								00	LIVE ANIMALS	1	No Quantity							96990			0
S3	2009	2009	2009	2	0	2	Export	203	Czechia	CZE	634	Qatar	QAT								00	LIVE ANIMALS	1	No Quantity							560			0
S3	2009	2009	2009	2	0	2	Export	203	Czechia	CZE	642	Romania	ROU								00	LIVE ANIMALS	1	No Quantity							13435289			0
S3	2009	2009	2009	2	0	2	Export	203	Czechia	CZE	643	Russian Federation	RUS								00	LIVE ANIMALS	1	No Quantity							799892			0
S3	2009	2009	2009	2	0	2	Export	203	Czechia	CZE	682	Saudi Arabia	SAU								00	LIVE ANIMALS	1	No Quantity							31165			0
S3	2009	2009	2009	2	0	2	Export	203	Czechia	CZE	688	Serbia	SRB								00	LIVE ANIMALS	1	No Quantity							282579			0
S3	2009	2009	2009	2	0	2	Export	203	Czechia	CZE	699	India	IND								00	LIVE ANIMALS	1	No Quantity							277			0
S3	2009	2009	2009	2	0	2	Export	203	Czechia	CZE	703	Slovakia	SVK								00	LIVE ANIMALS	1	No Quantity							28819203			0
S3	2009	2009	2009	2	0	2	Export	203	Czechia	CZE	704	Viet Nam	VNM								00	LIVE ANIMALS	1	No Quantity							45558			0
S3	2009	2009	2009	2	0	2	Export	203	Czechia	CZE	705	Slovenia	SVN								00	LIVE ANIMALS	1	No Quantity							7610627			0
S3	2009	2009	2009	2	0	2	Export	203	Czechia	CZE	710	South Africa	ZAF								00	LIVE ANIMALS	1	No Quantity							1309			0
S3	2009	2009	2009	2	0	2	Export	203	Czechia	CZE	724	Spain	ESP								00	LIVE ANIMALS	1	No Quantity							3632797			0
S3	2009	2009	2009	2	0	2	Export	203	Czechia	CZE	752	Sweden	SWE								00	LIVE ANIMALS	1	No Quantity							356286			0
S3	2009	2009	2009	2	0	2	Export	203	Czechia	CZE	757	Switzerland	CHE								00	LIVE ANIMALS	1	No Quantity							7715			0
S3	2009	2009	2009	2	0	2	Export	203	Czechia	CZE	760	Syria	SYR								00	LIVE ANIMALS	1	No Quantity							138252			0
S3	2009	2009	2009	2	0	2	Export	203	Czechia	CZE	764	Thailand	THA								00	LIVE ANIMALS	1	No Quantity							7795			0
S3	2009	2009	2009	2	0	2	Export	203	Czechia	CZE	784	United Arab Emirates	ARE								00	LIVE ANIMALS	1	No Quantity							641429			0
S3	2009	2009	2009	2	0	2	Export	203	Czechia	CZE	792	Turkey	TUR								00	LIVE ANIMALS	1	No Quantity							176761			0
S3	2009	2009	2009	2	0	2	Export	203	Czechia	CZE	800	Uganda	UGA								00	LIVE ANIMALS	1	No Quantity							68605			0
S3	2009	2009	2009	2	0	2	Export	203	Czechia	CZE	804	Ukraine	UKR								00	LIVE ANIMALS	1	No Quantity							1680588			0
S3	2009	2009	2009	2	0	2	Export	203	Czechia	CZE	826	United Kingdom	GBR								00	LIVE ANIMALS	1	No Quantity							443012			0
S3	2009	2009	2009	2	0	2	Export	203	Czechia	CZE	834	United Rep. of Tanzania	TZA								00	LIVE ANIMALS	1	No Quantity							1060			0
S3	2009	2009	2009	2	0	2	Export	203	Czechia	CZE	842	USA	USA								00	LIVE ANIMALS	1	No Quantity							157232			0
S3	2009	2009	2009	2	0	2	Export	203	Czechia	CZE	860	Uzbekistan	UZB								00	LIVE ANIMALS	1	No Quantity							281			0
S3	2009	2009	2009	2	0	2	Export	208	Denmark	DNK	0	World	WLD								00	LIVE ANIMALS	1	No Quantity							940312327			0
S3	2009	2009	2009	2	0	2	Export	208	Denmark	DNK	31	Azerbaijan	AZE								00	LIVE ANIMALS	1	No Quantity							7828			0
S3	2009	2009	2009	2	0	2	Export	208	Denmark	DNK	40	Austria	AUT								00	LIVE ANIMALS	1	No Quantity							3102590			0
S3	2009	2009	2009	2	0	2	Export	208	Denmark	DNK	56	Belgium	BEL								00	LIVE ANIMALS	1	No Quantity							8327191			0
S3	2009	2009	2009	2	0	2	Export	208	Denmark	DNK	70	Bosnia Herzegovina	BIH								00	LIVE ANIMALS	1	No Quantity							854195			0
S3	2009	2009	2009	2	0	2	Export	208	Denmark	DNK	76	Brazil	BRA								00	LIVE ANIMALS	1	No Quantity							120832			0
S3	2009	2009	2009	2	0	2	Export	208	Denmark	DNK	100	Bulgaria	BGR								00	LIVE ANIMALS	1	No Quantity							252278			0
S3	2009	2009	2009	2	0	2	Export	208	Denmark	DNK	112	Belarus	BLR								00	LIVE ANIMALS	1	No Quantity							1261357			0
S3	2009	2009	2009	2	0	2	Export	208	Denmark	DNK	124	Canada	CAN								00	LIVE ANIMALS	1	No Quantity							187			0
S3	2009	2009	2009	2	0	2	Export	208	Denmark	DNK	156	China	CHN								00	LIVE ANIMALS	1	No Quantity							372905			0
S3	2009	2009	2009	2	0	2	Export	208	Denmark	DNK	191	Croatia	HRV								00	LIVE ANIMALS	1	No Quantity							2677			0
S3	2009	2009	2009	2	0	2	Export	208	Denmark	DNK	196	Cyprus	CYP								00	LIVE ANIMALS	1	No Quantity							48453			0
S3	2009	2009	2009	2	0	2	Export	208	Denmark	DNK	203	Czechia	CZE								00	LIVE ANIMALS	1	No Quantity							21639653			0
S3	2009	2009	2009	2	0	2	Export	208	Denmark	DNK	233	Estonia	EST								00	LIVE ANIMALS	1	No Quantity							82349			0
S3	2009	2009	2009	2	0	2	Export	208	Denmark	DNK	234	Faeroe Isds	FRO								00	LIVE ANIMALS	1	No Quantity							42866			0
S3	2009	2009	2009	2	0	2	Export	208	Denmark	DNK	246	Finland	FIN								00	LIVE ANIMALS	1	No Quantity							2464911			0
S3	2009	2009	2009	2	0	2	Export	208	Denmark	DNK	251	France	FRA								00	LIVE ANIMALS	1	No Quantity							4575382			0
S3	2009	2009	2009	2	0	2	Export	208	Denmark	DNK	276	Germany	DEU								00	LIVE ANIMALS	1	No Quantity							707959853			0
S3	2009	2009	2009	2	0	2	Export	208	Denmark	DNK	300	Greece	GRC								00	LIVE ANIMALS	1	No Quantity							1675019			0
S3	2009	2009	2009	2	0	2	Export	208	Denmark	DNK	304	Greenland	GRL								00	LIVE ANIMALS	1	No Quantity							91			0
S3	2009	2009	2009	2	0	2	Export	208	Denmark	DNK	348	Hungary	HUN								00	LIVE ANIMALS	1	No Quantity							1640027			0
S3	2009	2009	2009	2	0	2	Export	208	Denmark	DNK	352	Iceland	ISL								00	LIVE ANIMALS	1	No Quantity							13561			0
S3	2009	2009	2009	2	0	2	Export	208	Denmark	DNK	372	Ireland	IRL								00	LIVE ANIMALS	1	No Quantity							421145			0
S3	2009	2009	2009	2	0	2	Export	208	Denmark	DNK	376	Israel	ISR								00	LIVE ANIMALS	1	No Quantity							7379			0
S3	2009	2009	2009	2	0	2	Export	208	Denmark	DNK	381	Italy	ITA								00	LIVE ANIMALS	1	No Quantity							32377553			0
S3	2009	2009	2009	2	0	2	Export	208	Denmark	DNK	392	Japan	JPN								00	LIVE ANIMALS	1	No Quantity							109123			0
S3	2009	2009	2009	2	0	2	Export	208	Denmark	DNK	398	Kazakhstan	KAZ								00	LIVE ANIMALS	1	No Quantity							66			0
S3	2009	2009	2009	2	0	2	Export	208	Denmark	DNK	408	Dem. People's Rep. of Korea	PRK								00	LIVE ANIMALS	1	No Quantity							74023			0
S3	2009	2009	2009	2	0	2	Export	208	Denmark	DNK	410	Rep. of Korea	KOR								00	LIVE ANIMALS	1	No Quantity							811117			0
S3	2009	2009	2009	2	0	2	Export	208	Denmark	DNK	414	Kuwait	KWT								00	LIVE ANIMALS	1	No Quantity							35495			0
S3	2009	2009	2009	2	0	2	Export	208	Denmark	DNK	428	Latvia	LVA								00	LIVE ANIMALS	1	No Quantity							1092251			0
S3	2009	2009	2009	2	0	2	Export	208	Denmark	DNK	440	Lithuania	LTU								00	LIVE ANIMALS	1	No Quantity							1088555			0
S3	2009	2009	2009	2	0	2	Export	208	Denmark	DNK	442	Luxembourg	LUX								00	LIVE ANIMALS	1	No Quantity							15349			0
S3	2009	2009	2009	2	0	2	Export	208	Denmark	DNK	470	Malta	MLT								00	LIVE ANIMALS	1	No Quantity							7958			0
S3	2009	2009	2009	2	0	2	Export	208	Denmark	DNK	498	Rep. of Moldova	MDA								00	LIVE ANIMALS	1	No Quantity							830279			0
S3	2009	2009	2009	2	0	2	Export	208	Denmark	DNK	528	Netherlands	NLD								00	LIVE ANIMALS	1	No Quantity							56908595			0
S3	2009	2009	2009	2	0	2	Export	208	Denmark	DNK	566	Nigeria	NGA								00	LIVE ANIMALS	1	No Quantity							7459			0
S3	2009	2009	2009	2	0	2	Export	208	Denmark	DNK	579	Norway	NOR								00	LIVE ANIMALS	1	No Quantity							5054359			0
S3	2009	2009	2009	2	0	2	Export	208	Denmark	DNK	586	Pakistan	PAK								00	LIVE ANIMALS	1	No Quantity							5336			0
S3	2009	2009	2009	2	0	2	Export	208	Denmark	DNK	608	Philippines	PHL								00	LIVE ANIMALS	1	No Quantity							622769			0
S3	2009	2009	2009	2	0	2	Export	208	Denmark	DNK	616	Poland	POL								00	LIVE ANIMALS	1	No Quantity							44952760			0
S3	2009	2009	2009	2	0	2	Export	208	Denmark	DNK	620	Portugal	PRT								00	LIVE ANIMALS	1	No Quantity							385			0
S3	2009	2009	2009	2	0	2	Export	208	Denmark	DNK	642	Romania	ROU								00	LIVE ANIMALS	1	No Quantity							1835077			0
S3	2009	2009	2009	2	0	2	Export	208	Denmark	DNK	643	Russian Federation	RUS								00	LIVE ANIMALS	1	No Quantity							13274922			0
S3	2009	2009	2009	2	0	2	Export	208	Denmark	DNK	688	Serbia	SRB								00	LIVE ANIMALS	1	No Quantity							367154			0
S3	2009	2009	2009	2	0	2	Export	208	Denmark	DNK	699	India	IND								00	LIVE ANIMALS	1	No Quantity							324049			0
S3	2009	2009	2009	2	0	2	Export	208	Denmark	DNK	702	Singapore	SGP								00	LIVE ANIMALS	1	No Quantity							328753			0
S3	2009	2009	2009	2	0	2	Export	208	Denmark	DNK	703	Slovakia	SVK								00	LIVE ANIMALS	1	No Quantity							2732457			0
S3	2009	2009	2009	2	0	2	Export	208	Denmark	DNK	704	Viet Nam	VNM								00	LIVE ANIMALS	1	No Quantity							130017			0
S3	2009	2009	2009	2	0	2	Export	208	Denmark	DNK	705	Slovenia	SVN								00	LIVE ANIMALS	1	No Quantity							79782			0
S3	2009	2009	2009	2	0	2	Export	208	Denmark	DNK	724	Spain	ESP								00	LIVE ANIMALS	1	No Quantity							1627355			0
S3	2009	2009	2009	2	0	2	Export	208	Denmark	DNK	752	Sweden	SWE								00	LIVE ANIMALS	1	No Quantity							11413155			0
S3	2009	2009	2009	2	0	2	Export	208	Denmark	DNK	757	Switzerland	CHE								00	LIVE ANIMALS	1	No Quantity							678905			0
S3	2009	2009	2009	2	0	2	Export	208	Denmark	DNK	784	United Arab Emirates	ARE								00	LIVE ANIMALS	1	No Quantity							899435			0
S3	2009	2009	2009	2	0	2	Export	208	Denmark	DNK	792	Turkey	TUR								00	LIVE ANIMALS	1	No Quantity							21495			0
S3	2009	2009	2009	2	0	2	Export	208	Denmark	DNK	804	Ukraine	UKR								00	LIVE ANIMALS	1	No Quantity							3279701			0
S3	2009	2009	2009	2	0	2	Export	208	Denmark	DNK	807	North Macedonia	MKD								00	LIVE ANIMALS	1	No Quantity							18732			0
S3	2009	2009	2009	2	0	2	Export	208	Denmark	DNK	818	Egypt	EGY								00	LIVE ANIMALS	1	No Quantity							453318			0
S3	2009	2009	2009	2	0	2	Export	208	Denmark	DNK	826	United Kingdom	GBR								00	LIVE ANIMALS	1	No Quantity							2565959			0
S3	2009	2009	2009	2	0	2	Export	208	Denmark	DNK	842	USA	USA								00	LIVE ANIMALS	1	No Quantity							1415679			0
S3	2009	2009	2009	2	0	2	Export	208	Denmark	DNK	899	Areas, nes									00	LIVE ANIMALS	1	No Quantity							223			0
S3	2009	2009	2009	2	0	2	Export	203	Czechia	CZE	0	World	WLD								01	MEAT, MEAT PREPARATIONS	1	No Quantity							326995476			0
S3	2009	2009	2009	2	0	2	Export	203	Czechia	CZE	40	Austria	AUT								01	MEAT, MEAT PREPARATIONS	1	No Quantity							10446951			0
S3	2009	2009	2009	2	0	2	Export	203	Czechia	CZE	56	Belgium	BEL								01	MEAT, MEAT PREPARATIONS	1	No Quantity							3392775			0
S3	2009	2009	2009	2	0	2	Export	203	Czechia	CZE	70	Bosnia Herzegovina	BIH								01	MEAT, MEAT PREPARATIONS	1	No Quantity							52300			0
S3	2009	2009	2009	2	0	2	Export	203	Czechia	CZE	100	Bulgaria	BGR								01	MEAT, MEAT PREPARATIONS	1	No Quantity							1155016			0
S3	2009	2009	2009	2	0	2	Export	203	Czechia	CZE	156	China	CHN								01	MEAT, MEAT PREPARATIONS	1	No Quantity							9677			0
S3	2009	2009	2009	2	0	2	Export	203	Czechia	CZE	191	Croatia	HRV								01	MEAT, MEAT PREPARATIONS	1	No Quantity							46991			0
S3	2009	2009	2009	2	0	2	Export	203	Czechia	CZE	196	Cyprus	CYP								01	MEAT, MEAT PREPARATIONS	1	No Quantity							1249			0
S3	2009	2009	2009	2	0	2	Export	203	Czechia	CZE	208	Denmark	DNK								01	MEAT, MEAT PREPARATIONS	1	No Quantity							464160			0
S3	2009	2009	2009	2	0	2	Export	203	Czechia	CZE	233	Estonia	EST								01	MEAT, MEAT PREPARATIONS	1	No Quantity							10033			0
S3	2009	2009	2009	2	0	2	Export	203	Czechia	CZE	246	Finland	FIN								01	MEAT, MEAT PREPARATIONS	1	No Quantity							68256			0
S3	2009	2009	2009	2	0	2	Export	203	Czechia	CZE	251	France	FRA								01	MEAT, MEAT PREPARATIONS	1	No Quantity							2644359			0
S3	2009	2009	2009	2	0	2	Export	203	Czechia	CZE	276	Germany	DEU								01	MEAT, MEAT PREPARATIONS	1	No Quantity							31644228			0
S3	2009	2009	2009	2	0	2	Export	203	Czechia	CZE	300	Greece	GRC								01	MEAT, MEAT PREPARATIONS	1	No Quantity							20421			0
S3	2009	2009	2009	2	0	2	Export	203	Czechia	CZE	344	China, Hong Kong SAR	HKG								01	MEAT, MEAT PREPARATIONS	1	No Quantity							252303			0
S3	2009	2009	2009	2	0	2	Export	203	Czechia	CZE	348	Hungary	HUN								01	MEAT, MEAT PREPARATIONS	1	No Quantity							24523088			0
S3	2009	2009	2009	2	0	2	Export	203	Czechia	CZE	360	Indonesia	IDN								01	MEAT, MEAT PREPARATIONS	1	No Quantity							104			0
S3	2009	2009	2009	2	0	2	Export	203	Czechia	CZE	372	Ireland	IRL								01	MEAT, MEAT PREPARATIONS	1	No Quantity							944485			0
S3	2009	2009	2009	2	0	2	Export	203	Czechia	CZE	381	Italy	ITA								01	MEAT, MEAT PREPARATIONS	1	No Quantity							682408			0
S3	2009	2009	2009	2	0	2	Export	203	Czechia	CZE	410	Rep. of Korea	KOR								01	MEAT, MEAT PREPARATIONS	1	No Quantity							82576			0
S3	2009	2009	2009	2	0	2	Export	203	Czechia	CZE	440	Lithuania	LTU								01	MEAT, MEAT PREPARATIONS	1	No Quantity							36180			0
S3	2009	2009	2009	2	0	2	Export	203	Czechia	CZE	470	Malta	MLT								01	MEAT, MEAT PREPARATIONS	1	No Quantity							95770			0
S3	2009	2009	2009	2	0	2	Export	203	Czechia	CZE	498	Rep. of Moldova	MDA								01	MEAT, MEAT PREPARATIONS	1	No Quantity							771			0
S3	2009	2009	2009	2	0	2	Export	203	Czechia	CZE	528	Netherlands	NLD								01	MEAT, MEAT PREPARATIONS	1	No Quantity							7606582			0
S3	2009	2009	2009	2	0	2	Export	203	Czechia	CZE	566	Nigeria	NGA								01	MEAT, MEAT PREPARATIONS	1	No Quantity							197			0
S3	2009	2009	2009	2	0	2	Export	203	Czechia	CZE	616	Poland	POL								01	MEAT, MEAT PREPARATIONS	1	No Quantity							15805721			0
S3	2009	2009	2009	2	0	2	Export	203	Czechia	CZE	620	Portugal	PRT								01	MEAT, MEAT PREPARATIONS	1	No Quantity							56597			0
S3	2009	2009	2009	2	0	2	Export	203	Czechia	CZE	642	Romania	ROU								01	MEAT, MEAT PREPARATIONS	1	No Quantity							1829174			0
S3	2009	2009	2009	2	0	2	Export	203	Czechia	CZE	643	Russian Federation	RUS								01	MEAT, MEAT PREPARATIONS	1	No Quantity							1935736			0
S3	2009	2009	2009	2	0	2	Export	203	Czechia	CZE	688	Serbia	SRB								01	MEAT, MEAT PREPARATIONS	1	No Quantity							823203			0
S3	2009	2009	2009	2	0	2	Export	203	Czechia	CZE	699	India	IND								01	MEAT, MEAT PREPARATIONS	1	No Quantity							58			0
S3	2009	2009	2009	2	0	2	Export	203	Czechia	CZE	703	Slovakia	SVK								01	MEAT, MEAT PREPARATIONS	1	No Quantity							218081796			0
S3	2009	2009	2009	2	0	2	Export	203	Czechia	CZE	704	Viet Nam	VNM								01	MEAT, MEAT PREPARATIONS	1	No Quantity							35586			0
S3	2009	2009	2009	2	0	2	Export	203	Czechia	CZE	705	Slovenia	SVN								01	MEAT, MEAT PREPARATIONS	1	No Quantity							226109			0
S3	2009	2009	2009	2	0	2	Export	203	Czechia	CZE	724	Spain	ESP								01	MEAT, MEAT PREPARATIONS	1	No Quantity							174381			0
S3	2009	2009	2009	2	0	2	Export	203	Czechia	CZE	752	Sweden	SWE								01	MEAT, MEAT PREPARATIONS	1	No Quantity							468			0
S3	2009	2009	2009	2	0	2	Export	203	Czechia	CZE	757	Switzerland	CHE								01	MEAT, MEAT PREPARATIONS	1	No Quantity							2919547			0
S3	2009	2009	2009	2	0	2	Export	203	Czechia	CZE	760	Syria	SYR								01	MEAT, MEAT PREPARATIONS	1	No Quantity							136			0
S3	2009	2009	2009	2	0	2	Export	203	Czechia	CZE	764	Thailand	THA								01	MEAT, MEAT PREPARATIONS	1	No Quantity							393			0
S3	2009	2009	2009	2	0	2	Export	203	Czechia	CZE	768	Togo	TGO								01	MEAT, MEAT PREPARATIONS	1	No Quantity							445			0
S3	2009	2009	2009	2	0	2	Export	203	Czechia	CZE	792	Turkey	TUR								01	MEAT, MEAT PREPARATIONS	1	No Quantity							271			0
S3	2009	2009	2009	2	0	2	Export	203	Czechia	CZE	804	Ukraine	UKR								01	MEAT, MEAT PREPARATIONS	1	No Quantity							405941			0
S3	2009	2009	2009	2	0	2	Export	203	Czechia	CZE	818	Egypt	EGY								01	MEAT, MEAT PREPARATIONS	1	No Quantity							973			0
S3	2009	2009	2009	2	0	2	Export	203	Czechia	CZE	826	United Kingdom	GBR								01	MEAT, MEAT PREPARATIONS	1	No Quantity							415991			0
S3	2009	2009	2009	2	0	2	Export	203	Czechia	CZE	842	USA	USA								01	MEAT, MEAT PREPARATIONS	1	No Quantity							102070			0
S3	2009	2009	2009	2	0	2	Export	208	Denmark	DNK	0	World	WLD								01	MEAT, MEAT PREPARATIONS	1	No Quantity							4995410820			0
S3	2009	2009	2009	2	0	2	Export	208	Denmark	DNK	12	Algeria	DZA								01	MEAT, MEAT PREPARATIONS	1	No Quantity							3505399			0
S3	2009	2009	2009	2	0	2	Export	208	Denmark	DNK	24	Angola	AGO								01	MEAT, MEAT PREPARATIONS	1	No Quantity							21495			0
S3	2009	2009	2009	2	0	2	Export	208	Denmark	DNK	28	Antigua and Barbuda	ATG								01	MEAT, MEAT PREPARATIONS	1	No Quantity							489614			0
S3	2009	2009	2009	2	0	2	Export	208	Denmark	DNK	31	Azerbaijan	AZE								01	MEAT, MEAT PREPARATIONS	1	No Quantity							191470			0
S3	2009	2009	2009	2	0	2	Export	208	Denmark	DNK	32	Argentina	ARG								01	MEAT, MEAT PREPARATIONS	1	No Quantity							39887			0
S3	2009	2009	2009	2	0	2	Export	208	Denmark	DNK	36	Australia	AUS								01	MEAT, MEAT PREPARATIONS	1	No Quantity							171301122			0
S3	2009	2009	2009	2	0	2	Export	208	Denmark	DNK	40	Austria	AUT								01	MEAT, MEAT PREPARATIONS	1	No Quantity							1316376			0
S3	2009	2009	2009	2	0	2	Export	208	Denmark	DNK	44	Bahamas	BHS								01	MEAT, MEAT PREPARATIONS	1	No Quantity							2614007			0
S3	2009	2009	2009	2	0	2	Export	208	Denmark	DNK	48	Bahrain	BHR								01	MEAT, MEAT PREPARATIONS	1	No Quantity							633429			0
S3	2009	2009	2009	2	0	2	Export	208	Denmark	DNK	50	Bangladesh	BGD								01	MEAT, MEAT PREPARATIONS	1	No Quantity							30856			0
S3	2009	2009	2009	2	0	2	Export	208	Denmark	DNK	56	Belgium	BEL								01	MEAT, MEAT PREPARATIONS	1	No Quantity							7574866			0
S3	2009	2009	2009	2	0	2	Export	208	Denmark	DNK	60	Bermuda	BMU								01	MEAT, MEAT PREPARATIONS	1	No Quantity							3951			0
S3	2009	2009	2009	2	0	2	Export	208	Denmark	DNK	70	Bosnia Herzegovina	BIH								01	MEAT, MEAT PREPARATIONS	1	No Quantity							459271			0
S3	2009	2009	2009	2	0	2	Export	208	Denmark	DNK	76	Brazil	BRA								01	MEAT, MEAT PREPARATIONS	1	No Quantity							79			0
S3	2009	2009	2009	2	0	2	Export	208	Denmark	DNK	84	Belize	BLZ								01	MEAT, MEAT PREPARATIONS	1	No Quantity							946933			0
S3	2009	2009	2009	2	0	2	Export	208	Denmark	DNK	92	Br. Virgin Isds	VGB								01	MEAT, MEAT PREPARATIONS	1	No Quantity							11606			0
S3	2009	2009	2009	2	0	2	Export	208	Denmark	DNK	100	Bulgaria	BGR								01	MEAT, MEAT PREPARATIONS	1	No Quantity							8450190			0
S3	2009	2009	2009	2	0	2	Export	208	Denmark	DNK	112	Belarus	BLR								01	MEAT, MEAT PREPARATIONS	1	No Quantity							234760			0
S3	2009	2009	2009	2	0	2	Export	208	Denmark	DNK	124	Canada	CAN								01	MEAT, MEAT PREPARATIONS	1	No Quantity							6481961			0
S3	2009	2009	2009	2	0	2	Export	208	Denmark	DNK	132	Cabo Verde	CPV								01	MEAT, MEAT PREPARATIONS	1	No Quantity							243024			0
S3	2009	2009	2009	2	0	2	Export	208	Denmark	DNK	144	Sri Lanka	LKA								01	MEAT, MEAT PREPARATIONS	1	No Quantity							6255			0
S3	2009	2009	2009	2	0	2	Export	208	Denmark	DNK	152	Chile	CHL								01	MEAT, MEAT PREPARATIONS	1	No Quantity							51661			0
S3	2009	2009	2009	2	0	2	Export	208	Denmark	DNK	156	China	CHN								01	MEAT, MEAT PREPARATIONS	1	No Quantity							123906266			0
S3	2009	2009	2009	2	0	2	Export	208	Denmark	DNK	178	Congo	COG								01	MEAT, MEAT PREPARATIONS	1	No Quantity							27944			0
S3	2009	2009	2009	2	0	2	Export	208	Denmark	DNK	191	Croatia	HRV								01	MEAT, MEAT PREPARATIONS	1	No Quantity							18795945			0
S3	2009	2009	2009	2	0	2	Export	208	Denmark	DNK	196	Cyprus	CYP								01	MEAT, MEAT PREPARATIONS	1	No Quantity							6302116			0
S3	2009	2009	2009	2	0	2	Export	208	Denmark	DNK	203	Czechia	CZE								01	MEAT, MEAT PREPARATIONS	1	No Quantity							11677316			0
S3	2009	2009	2009	2	0	2	Export	208	Denmark	DNK	214	Dominican Rep.	DOM								01	MEAT, MEAT PREPARATIONS	1	No Quantity							229732			0
S3	2009	2009	2009	2	0	2	Export	208	Denmark	DNK	226	Equatorial Guinea	GNQ								01	MEAT, MEAT PREPARATIONS	1	No Quantity							617351			0
S3	2009	2009	2009	2	0	2	Export	208	Denmark	DNK	231	Ethiopia	ETH								01	MEAT, MEAT PREPARATIONS	1	No Quantity							47212			0
S3	2009	2009	2009	2	0	2	Export	208	Denmark	DNK	233	Estonia	EST								01	MEAT, MEAT PREPARATIONS	1	No Quantity							18199309			0
S3	2009	2009	2009	2	0	2	Export	208	Denmark	DNK	234	Faeroe Isds	FRO								01	MEAT, MEAT PREPARATIONS	1	No Quantity							13340235			0
S3	2009	2009	2009	2	0	2	Export	208	Denmark	DNK	246	Finland	FIN								01	MEAT, MEAT PREPARATIONS	1	No Quantity							40225559			0
S3	2009	2009	2009	2	0	2	Export	208	Denmark	DNK	251	France	FRA								01	MEAT, MEAT PREPARATIONS	1	No Quantity							93241845			0
S3	2009	2009	2009	2	0	2	Export	208	Denmark	DNK	258	French Polynesia	PYF								01	MEAT, MEAT PREPARATIONS	1	No Quantity							862315			0
S3	2009	2009	2009	2	0	2	Export	208	Denmark	DNK	262	Djibouti	DJI								01	MEAT, MEAT PREPARATIONS	1	No Quantity							23853			0
S3	2009	2009	2009	2	0	2	Export	208	Denmark	DNK	268	Georgia	GEO								01	MEAT, MEAT PREPARATIONS	1	No Quantity							130301			0
S3	2009	2009	2009	2	0	2	Export	208	Denmark	DNK	270	Gambia	GMB								01	MEAT, MEAT PREPARATIONS	1	No Quantity							3586251			0
S3	2009	2009	2009	2	0	2	Export	208	Denmark	DNK	276	Germany	DEU								01	MEAT, MEAT PREPARATIONS	1	No Quantity							810300304			0
S3	2009	2009	2009	2	0	2	Export	208	Denmark	DNK	288	Ghana	GHA								01	MEAT, MEAT PREPARATIONS	1	No Quantity							501418			0
S3	2009	2009	2009	2	0	2	Export	208	Denmark	DNK	292	Gibraltar	GIB								01	MEAT, MEAT PREPARATIONS	1	No Quantity							39871			0
S3	2009	2009	2009	2	0	2	Export	208	Denmark	DNK	300	Greece	GRC								01	MEAT, MEAT PREPARATIONS	1	No Quantity							49572109			0
S3	2009	2009	2009	2	0	2	Export	208	Denmark	DNK	304	Greenland	GRL								01	MEAT, MEAT PREPARATIONS	1	No Quantity							30255282			0
S3	2009	2009	2009	2	0	2	Export	208	Denmark	DNK	308	Grenada	GRD								01	MEAT, MEAT PREPARATIONS	1	No Quantity							793068			0
S3	2009	2009	2009	2	0	2	Export	208	Denmark	DNK	316	Guam	GUM								01	MEAT, MEAT PREPARATIONS	1	No Quantity							2800281			0
S3	2009	2009	2009	2	0	2	Export	208	Denmark	DNK	320	Guatemala	GTM								01	MEAT, MEAT PREPARATIONS	1	No Quantity							163			0
S3	2009	2009	2009	2	0	2	Export	208	Denmark	DNK	324	Guinea	GIN								01	MEAT, MEAT PREPARATIONS	1	No Quantity							100674			0
S3	2009	2009	2009	2	0	2	Export	208	Denmark	DNK	344	China, Hong Kong SAR	HKG								01	MEAT, MEAT PREPARATIONS	1	No Quantity							45119786			0
S3	2009	2009	2009	2	0	2	Export	208	Denmark	DNK	348	Hungary	HUN								01	MEAT, MEAT PREPARATIONS	1	No Quantity							3689722			0
S3	2009	2009	2009	2	0	2	Export	208	Denmark	DNK	352	Iceland	ISL								01	MEAT, MEAT PREPARATIONS	1	No Quantity							2845853			0
S3	2009	2009	2009	2	0	2	Export	208	Denmark	DNK	360	Indonesia	IDN								01	MEAT, MEAT PREPARATIONS	1	No Quantity							10954			0
S3	2009	2009	2009	2	0	2	Export	208	Denmark	DNK	368	Iraq	IRQ								01	MEAT, MEAT PREPARATIONS	1	No Quantity							647905			0
S3	2009	2009	2009	2	0	2	Export	208	Denmark	DNK	372	Ireland	IRL								01	MEAT, MEAT PREPARATIONS	1	No Quantity							39112195			0
S3	2009	2009	2009	2	0	2	Export	208	Denmark	DNK	381	Italy	ITA								01	MEAT, MEAT PREPARATIONS	1	No Quantity							361070326			0
S3	2009	2009	2009	2	0	2	Export	208	Denmark	DNK	384	Côte d'Ivoire	CIV								01	MEAT, MEAT PREPARATIONS	1	No Quantity							31625			0
S3	2009	2009	2009	2	0	2	Export	208	Denmark	DNK	392	Japan	JPN								01	MEAT, MEAT PREPARATIONS	1	No Quantity							637598328			0
S3	2009	2009	2009	2	0	2	Export	208	Denmark	DNK	400	Jordan	JOR								01	MEAT, MEAT PREPARATIONS	1	No Quantity							876673			0
S3	2009	2009	2009	2	0	2	Export	208	Denmark	DNK	404	Kenya	KEN								01	MEAT, MEAT PREPARATIONS	1	No Quantity							6508			0
S3	2009	2009	2009	2	0	2	Export	208	Denmark	DNK	408	Dem. People's Rep. of Korea	PRK								01	MEAT, MEAT PREPARATIONS	1	No Quantity							160646			0
S3	2009	2009	2009	2	0	2	Export	208	Denmark	DNK	410	Rep. of Korea	KOR								01	MEAT, MEAT PREPARATIONS	1	No Quantity							31955262			0
S3	2009	2009	2009	2	0	2	Export	208	Denmark	DNK	414	Kuwait	KWT								01	MEAT, MEAT PREPARATIONS	1	No Quantity							773922			0
S3	2009	2009	2009	2	0	2	Export	208	Denmark	DNK	422	Lebanon	LBN								01	MEAT, MEAT PREPARATIONS	1	No Quantity							2077794			0
S3	2009	2009	2009	2	0	2	Export	208	Denmark	DNK	428	Latvia	LVA								01	MEAT, MEAT PREPARATIONS	1	No Quantity							8741852			0
S3	2009	2009	2009	2	0	2	Export	208	Denmark	DNK	430	Liberia	LBR								01	MEAT, MEAT PREPARATIONS	1	No Quantity							314688			0
S3	2009	2009	2009	2	0	2	Export	208	Denmark	DNK	434	Libya	LBY								01	MEAT, MEAT PREPARATIONS	1	No Quantity							62260			0
S3	2009	2009	2009	2	0	2	Export	208	Denmark	DNK	440	Lithuania	LTU								01	MEAT, MEAT PREPARATIONS	1	No Quantity							14677302			0
S3	2009	2009	2009	2	0	2	Export	208	Denmark	DNK	442	Luxembourg	LUX								01	MEAT, MEAT PREPARATIONS	1	No Quantity							363094			0
S3	2009	2009	2009	2	0	2	Export	208	Denmark	DNK	458	Malaysia	MYS								01	MEAT, MEAT PREPARATIONS	1	No Quantity							20600952			0
S3	2009	2009	2009	2	0	2	Export	208	Denmark	DNK	462	Maldives	MDV								01	MEAT, MEAT PREPARATIONS	1	No Quantity							189888			0
S3	2009	2009	2009	2	0	2	Export	208	Denmark	DNK	466	Mali	MLI								01	MEAT, MEAT PREPARATIONS	1	No Quantity							125545			0
S3	2009	2009	2009	2	0	2	Export	208	Denmark	DNK	470	Malta	MLT								01	MEAT, MEAT PREPARATIONS	1	No Quantity							5643574			0
S3	2009	2009	2009	2	0	2	Export	208	Denmark	DNK	478	Mauritania	MRT								01	MEAT, MEAT PREPARATIONS	1	No Quantity							125228			0
S3	2009	2009	2009	2	0	2	Export	208	Denmark	DNK	480	Mauritius	MUS								01	MEAT, MEAT PREPARATIONS	1	No Quantity							1122979			0
S3	2009	2009	2009	2	0	2	Export	208	Denmark	DNK	484	Mexico	MEX								01	MEAT, MEAT PREPARATIONS	1	No Quantity							2089483			0
S3	2009	2009	2009	2	0	2	Export	208	Denmark	DNK	490	Other Asia, nes									01	MEAT, MEAT PREPARATIONS	1	No Quantity							4677403			0
S3	2009	2009	2009	2	0	2	Export	208	Denmark	DNK	498	Rep. of Moldova	MDA								01	MEAT, MEAT PREPARATIONS	1	No Quantity							1491			0
S3	2009	2009	2009	2	0	2	Export	208	Denmark	DNK	500	Montserrat	MSR								01	MEAT, MEAT PREPARATIONS	1	No Quantity							23630			0
S3	2009	2009	2009	2	0	2	Export	208	Denmark	DNK	504	Morocco	MAR								01	MEAT, MEAT PREPARATIONS	1	No Quantity							18826			0
S3	2009	2009	2009	2	0	2	Export	208	Denmark	DNK	512	Oman	OMN								01	MEAT, MEAT PREPARATIONS	1	No Quantity							832773			0
S3	2009	2009	2009	2	0	2	Export	208	Denmark	DNK	524	Nepal	NPL								01	MEAT, MEAT PREPARATIONS	1	No Quantity							92762			0
S3	2009	2009	2009	2	0	2	Export	208	Denmark	DNK	528	Netherlands	NLD								01	MEAT, MEAT PREPARATIONS	1	No Quantity							50164086			0
S3	2009	2009	2009	2	0	2	Export	208	Denmark	DNK	530	Neth. Antilles	ANT								01	MEAT, MEAT PREPARATIONS	1	No Quantity							440438			0
S3	2009	2009	2009	2	0	2	Export	208	Denmark	DNK	533	Aruba	ABW								01	MEAT, MEAT PREPARATIONS	1	No Quantity							47809			0
S3	2009	2009	2009	2	0	2	Export	208	Denmark	DNK	540	New Caledonia	NCL								01	MEAT, MEAT PREPARATIONS	1	No Quantity							3369763			0
S3	2009	2009	2009	2	0	2	Export	208	Denmark	DNK	554	New Zealand	NZL								01	MEAT, MEAT PREPARATIONS	1	No Quantity							3964483			0
S3	2009	2009	2009	2	0	2	Export	208	Denmark	DNK	566	Nigeria	NGA								01	MEAT, MEAT PREPARATIONS	1	No Quantity							20805			0
S3	2009	2009	2009	2	0	2	Export	208	Denmark	DNK	577	Other Africa, nes									01	MEAT, MEAT PREPARATIONS	1	No Quantity							1432825			0
S3	2009	2009	2009	2	0	2	Export	208	Denmark	DNK	579	Norway	NOR								01	MEAT, MEAT PREPARATIONS	1	No Quantity							16890112			0
S3	2009	2009	2009	2	0	2	Export	208	Denmark	DNK	586	Pakistan	PAK								01	MEAT, MEAT PREPARATIONS	1	No Quantity							48412			0
S3	2009	2009	2009	2	0	2	Export	208	Denmark	DNK	591	Panama	PAN								01	MEAT, MEAT PREPARATIONS	1	No Quantity							6134061			0
S3	2009	2009	2009	2	0	2	Export	208	Denmark	DNK	598	Papua New Guinea	PNG								01	MEAT, MEAT PREPARATIONS	1	No Quantity							3790676			0
S3	2009	2009	2009	2	0	2	Export	208	Denmark	DNK	604	Peru	PER								01	MEAT, MEAT PREPARATIONS	1	No Quantity							432592			0
S3	2009	2009	2009	2	0	2	Export	208	Denmark	DNK	608	Philippines	PHL								01	MEAT, MEAT PREPARATIONS	1	No Quantity							2389754			0
S3	2009	2009	2009	2	0	2	Export	208	Denmark	DNK	616	Poland	POL								01	MEAT, MEAT PREPARATIONS	1	No Quantity							350706695			0
S3	2009	2009	2009	2	0	2	Export	208	Denmark	DNK	620	Portugal	PRT								01	MEAT, MEAT PREPARATIONS	1	No Quantity							14271035			0
S3	2009	2009	2009	2	0	2	Export	208	Denmark	DNK	634	Qatar	QAT								01	MEAT, MEAT PREPARATIONS	1	No Quantity							577687			0
S3	2009	2009	2009	2	0	2	Export	208	Denmark	DNK	642	Romania	ROU								01	MEAT, MEAT PREPARATIONS	1	No Quantity							39681195			0
S3	2009	2009	2009	2	0	2	Export	208	Denmark	DNK	643	Russian Federation	RUS								01	MEAT, MEAT PREPARATIONS	1	No Quantity							217097618			0
S3	2009	2009	2009	2	0	2	Export	208	Denmark	DNK	659	Saint Kitts and Nevis	KNA								01	MEAT, MEAT PREPARATIONS	1	No Quantity							243004			0
S3	2009	2009	2009	2	0	2	Export	208	Denmark	DNK	660	Anguilla	AIA								01	MEAT, MEAT PREPARATIONS	1	No Quantity							10046			0
S3	2009	2009	2009	2	0	2	Export	208	Denmark	DNK	662	Saint Lucia	LCA								01	MEAT, MEAT PREPARATIONS	1	No Quantity							356467			0
S3	2009	2009	2009	2	0	2	Export	208	Denmark	DNK	666	Saint Pierre and Miquelon	SPM								01	MEAT, MEAT PREPARATIONS	1	No Quantity							21245			0
S3	2009	2009	2009	2	0	2	Export	208	Denmark	DNK	670	Saint Vincent and the Grenadines	VCT								01	MEAT, MEAT PREPARATIONS	1	No Quantity							846427			0
S3	2009	2009	2009	2	0	2	Export	208	Denmark	DNK	682	Saudi Arabia	SAU								01	MEAT, MEAT PREPARATIONS	1	No Quantity							2790685			0
S3	2009	2009	2009	2	0	2	Export	208	Denmark	DNK	688	Serbia	SRB								01	MEAT, MEAT PREPARATIONS	1	No Quantity							861435			0
S3	2009	2009	2009	2	0	2	Export	208	Denmark	DNK	690	Seychelles	SYC								01	MEAT, MEAT PREPARATIONS	1	No Quantity							413923			0
S3	2009	2009	2009	2	0	2	Export	208	Denmark	DNK	694	Sierra Leone	SLE								01	MEAT, MEAT PREPARATIONS	1	No Quantity							702559			0
S3	2009	2009	2009	2	0	2	Export	208	Denmark	DNK	699	India	IND								01	MEAT, MEAT PREPARATIONS	1	No Quantity							274757			0
S3	2009	2009	2009	2	0	2	Export	208	Denmark	DNK	702	Singapore	SGP								01	MEAT, MEAT PREPARATIONS	1	No Quantity							12794080			0
S3	2009	2009	2009	2	0	2	Export	208	Denmark	DNK	703	Slovakia	SVK								01	MEAT, MEAT PREPARATIONS	1	No Quantity							2557049			0
S3	2009	2009	2009	2	0	2	Export	208	Denmark	DNK	704	Viet Nam	VNM								01	MEAT, MEAT PREPARATIONS	1	No Quantity							2003493			0
S3	2009	2009	2009	2	0	2	Export	208	Denmark	DNK	705	Slovenia	SVN								01	MEAT, MEAT PREPARATIONS	1	No Quantity							1157122			0
S3	2009	2009	2009	2	0	2	Export	208	Denmark	DNK	706	Somalia	SOM								01	MEAT, MEAT PREPARATIONS	1	No Quantity							2793			0
S3	2009	2009	2009	2	0	2	Export	208	Denmark	DNK	710	South Africa	ZAF								01	MEAT, MEAT PREPARATIONS	1	No Quantity							1329855			0
S3	2009	2009	2009	2	0	2	Export	208	Denmark	DNK	724	Spain	ESP								01	MEAT, MEAT PREPARATIONS	1	No Quantity							134936998			0
S3	2009	2009	2009	2	0	2	Export	208	Denmark	DNK	740	Suriname	SUR								01	MEAT, MEAT PREPARATIONS	1	No Quantity							284811			0
S3	2009	2009	2009	2	0	2	Export	208	Denmark	DNK	752	Sweden	SWE								01	MEAT, MEAT PREPARATIONS	1	No Quantity							402255880			0
S3	2009	2009	2009	2	0	2	Export	208	Denmark	DNK	757	Switzerland	CHE								01	MEAT, MEAT PREPARATIONS	1	No Quantity							9363582			0
S3	2009	2009	2009	2	0	2	Export	208	Denmark	DNK	764	Thailand	THA								01	MEAT, MEAT PREPARATIONS	1	No Quantity							633141			0
S3	2009	2009	2009	2	0	2	Export	208	Denmark	DNK	768	Togo	TGO								01	MEAT, MEAT PREPARATIONS	1	No Quantity							54024			0
S3	2009	2009	2009	2	0	2	Export	208	Denmark	DNK	784	United Arab Emirates	ARE								01	MEAT, MEAT PREPARATIONS	1	No Quantity							10448705			0
S3	2009	2009	2009	2	0	2	Export	208	Denmark	DNK	792	Turkey	TUR								01	MEAT, MEAT PREPARATIONS	1	No Quantity							324946			0
S3	2009	2009	2009	2	0	2	Export	208	Denmark	DNK	800	Uganda	UGA								01	MEAT, MEAT PREPARATIONS	1	No Quantity							24086			0
S3	2009	2009	2009	2	0	2	Export	208	Denmark	DNK	804	Ukraine	UKR								01	MEAT, MEAT PREPARATIONS	1	No Quantity							2222503			0
S3	2009	2009	2009	2	0	2	Export	208	Denmark	DNK	818	Egypt	EGY								01	MEAT, MEAT PREPARATIONS	1	No Quantity							41135			0
S3	2009	2009	2009	2	0	2	Export	208	Denmark	DNK	826	United Kingdom	GBR								01	MEAT, MEAT PREPARATIONS	1	No Quantity							929610232			0
S3	2009	2009	2009	2	0	2	Export	208	Denmark	DNK	834	United Rep. of Tanzania	TZA								01	MEAT, MEAT PREPARATIONS	1	No Quantity							963			0
S3	2009	2009	2009	2	0	2	Export	208	Denmark	DNK	842	USA	USA								01	MEAT, MEAT PREPARATIONS	1	No Quantity							150970119			0
S3	2009	2009	2009	2	0	2	Export	208	Denmark	DNK	858	Uruguay	URY								01	MEAT, MEAT PREPARATIONS	1	No Quantity							192242			0
S3	2009	2009	2009	2	0	2	Export	208	Denmark	DNK	862	Venezuela	VEN								01	MEAT, MEAT PREPARATIONS	1	No Quantity							337549			0
S3	2009	2009	2009	2	0	2	Export	208	Denmark	DNK	887	Yemen	YEM								01	MEAT, MEAT PREPARATIONS	1	No Quantity							7369			0
S3	2009	2009	2009	2	0	2	Export	208	Denmark	DNK	899	Areas, nes									01	MEAT, MEAT PREPARATIONS	1	No Quantity							11385			0
S3	2009	2009	2009	2	0	2	Export	203	Czechia	CZE	0	World	WLD								02	DAIRY PRODUCTS,BIRD EGGS	1	No Quantity							666252567			0
S3	2009	2009	2009	2	0	2	Export	203	Czechia	CZE	12	Algeria	DZA								02	DAIRY PRODUCTS,BIRD EGGS	1	No Quantity							1747758			0
S3	2009	2009	2009	2	0	2	Export	203	Czechia	CZE	32	Argentina	ARG								02	DAIRY PRODUCTS,BIRD EGGS	1	No Quantity							2372			0
S3	2009	2009	2009	2	0	2	Export	203	Czechia	CZE	40	Austria	AUT								02	DAIRY PRODUCTS,BIRD EGGS	1	No Quantity							16464089			0
S3	2009	2009	2009	2	0	2	Export	203	Czechia	CZE	50	Bangladesh	BGD								02	DAIRY PRODUCTS,BIRD EGGS	1	No Quantity							3224975			0
S3	2009	2009	2009	2	0	2	Export	203	Czechia	CZE	51	Armenia	ARM								02	DAIRY PRODUCTS,BIRD EGGS	1	No Quantity							14514			0
S3	2009	2009	2009	2	0	2	Export	203	Czechia	CZE	56	Belgium	BEL								02	DAIRY PRODUCTS,BIRD EGGS	1	No Quantity							7596380			0
S3	2009	2009	2009	2	0	2	Export	203	Czechia	CZE	70	Bosnia Herzegovina	BIH								02	DAIRY PRODUCTS,BIRD EGGS	1	No Quantity							100983			0
S3	2009	2009	2009	2	0	2	Export	203	Czechia	CZE	100	Bulgaria	BGR								02	DAIRY PRODUCTS,BIRD EGGS	1	No Quantity							8584280			0
S3	2009	2009	2009	2	0	2	Export	203	Czechia	CZE	156	China	CHN								02	DAIRY PRODUCTS,BIRD EGGS	1	No Quantity							56			0
S3	2009	2009	2009	2	0	2	Export	203	Czechia	CZE	170	Colombia	COL								02	DAIRY PRODUCTS,BIRD EGGS	1	No Quantity							1316629			0
S3	2009	2009	2009	2	0	2	Export	203	Czechia	CZE	188	Costa Rica	CRI								02	DAIRY PRODUCTS,BIRD EGGS	1	No Quantity							33504			0
S3	2009	2009	2009	2	0	2	Export	203	Czechia	CZE	191	Croatia	HRV								02	DAIRY PRODUCTS,BIRD EGGS	1	No Quantity							6145590			0
S3	2009	2009	2009	2	0	2	Export	203	Czechia	CZE	208	Denmark	DNK								02	DAIRY PRODUCTS,BIRD EGGS	1	No Quantity							6465253			0
S3	2009	2009	2009	2	0	2	Export	203	Czechia	CZE	214	Dominican Rep.	DOM								02	DAIRY PRODUCTS,BIRD EGGS	1	No Quantity							201367			0
S3	2009	2009	2009	2	0	2	Export	203	Czechia	CZE	233	Estonia	EST								02	DAIRY PRODUCTS,BIRD EGGS	1	No Quantity							216534			0
S3	2009	2009	2009	2	0	2	Export	203	Czechia	CZE	246	Finland	FIN								02	DAIRY PRODUCTS,BIRD EGGS	1	No Quantity							13433846			0
S3	2009	2009	2009	2	0	2	Export	203	Czechia	CZE	251	France	FRA								02	DAIRY PRODUCTS,BIRD EGGS	1	No Quantity							11101529			0
S3	2009	2009	2009	2	0	2	Export	203	Czechia	CZE	276	Germany	DEU								02	DAIRY PRODUCTS,BIRD EGGS	1	No Quantity							215259463			0
S3	2009	2009	2009	2	0	2	Export	203	Czechia	CZE	300	Greece	GRC								02	DAIRY PRODUCTS,BIRD EGGS	1	No Quantity							675409			0
S3	2009	2009	2009	2	0	2	Export	203	Czechia	CZE	348	Hungary	HUN								02	DAIRY PRODUCTS,BIRD EGGS	1	No Quantity							38674965			0
S3	2009	2009	2009	2	0	2	Export	203	Czechia	CZE	360	Indonesia	IDN								02	DAIRY PRODUCTS,BIRD EGGS	1	No Quantity							92449			0
S3	2009	2009	2009	2	0	2	Export	203	Czechia	CZE	372	Ireland	IRL								02	DAIRY PRODUCTS,BIRD EGGS	1	No Quantity							2074			0
S3	2009	2009	2009	2	0	2	Export	203	Czechia	CZE	381	Italy	ITA								02	DAIRY PRODUCTS,BIRD EGGS	1	No Quantity							79753700			0
S3	2009	2009	2009	2	0	2	Export	203	Czechia	CZE	398	Kazakhstan	KAZ								02	DAIRY PRODUCTS,BIRD EGGS	1	No Quantity							329117			0
S3	2009	2009	2009	2	0	2	Export	203	Czechia	CZE	400	Jordan	JOR								02	DAIRY PRODUCTS,BIRD EGGS	1	No Quantity							116766			0
S3	2009	2009	2009	2	0	2	Export	203	Czechia	CZE	410	Rep. of Korea	KOR								02	DAIRY PRODUCTS,BIRD EGGS	1	No Quantity							550521			0
S3	2009	2009	2009	2	0	2	Export	203	Czechia	CZE	414	Kuwait	KWT								02	DAIRY PRODUCTS,BIRD EGGS	1	No Quantity							1045211			0
S3	2009	2009	2009	2	0	2	Export	203	Czechia	CZE	422	Lebanon	LBN								02	DAIRY PRODUCTS,BIRD EGGS	1	No Quantity							15218659			0
S3	2009	2009	2009	2	0	2	Export	203	Czechia	CZE	428	Latvia	LVA								02	DAIRY PRODUCTS,BIRD EGGS	1	No Quantity							251651			0
S3	2009	2009	2009	2	0	2	Export	203	Czechia	CZE	440	Lithuania	LTU								02	DAIRY PRODUCTS,BIRD EGGS	1	No Quantity							1566793			0
S3	2009	2009	2009	2	0	2	Export	203	Czechia	CZE	442	Luxembourg	LUX								02	DAIRY PRODUCTS,BIRD EGGS	1	No Quantity							23915			0
S3	2009	2009	2009	2	0	2	Export	203	Czechia	CZE	458	Malaysia	MYS								02	DAIRY PRODUCTS,BIRD EGGS	1	No Quantity							213283			0
S3	2009	2009	2009	2	0	2	Export	203	Czechia	CZE	499	Montenegro	MNE								02	DAIRY PRODUCTS,BIRD EGGS	1	No Quantity							82245			0
S3	2009	2009	2009	2	0	2	Export	203	Czechia	CZE	528	Netherlands	NLD								02	DAIRY PRODUCTS,BIRD EGGS	1	No Quantity							16578572			0
S3	2009	2009	2009	2	0	2	Export	203	Czechia	CZE	566	Nigeria	NGA								02	DAIRY PRODUCTS,BIRD EGGS	1	No Quantity							98672			0
S3	2009	2009	2009	2	0	2	Export	203	Czechia	CZE	586	Pakistan	PAK								02	DAIRY PRODUCTS,BIRD EGGS	1	No Quantity							107195			0
S3	2009	2009	2009	2	0	2	Export	203	Czechia	CZE	591	Panama	PAN								02	DAIRY PRODUCTS,BIRD EGGS	1	No Quantity							51762			0
S3	2009	2009	2009	2	0	2	Export	203	Czechia	CZE	608	Philippines	PHL								02	DAIRY PRODUCTS,BIRD EGGS	1	No Quantity							422230			0
S3	2009	2009	2009	2	0	2	Export	203	Czechia	CZE	616	Poland	POL								02	DAIRY PRODUCTS,BIRD EGGS	1	No Quantity							25508145			0
S3	2009	2009	2009	2	0	2	Export	203	Czechia	CZE	620	Portugal	PRT								02	DAIRY PRODUCTS,BIRD EGGS	1	No Quantity							696461			0
S3	2009	2009	2009	2	0	2	Export	203	Czechia	CZE	634	Qatar	QAT								02	DAIRY PRODUCTS,BIRD EGGS	1	No Quantity							142897			0
S3	2009	2009	2009	2	0	2	Export	203	Czechia	CZE	642	Romania	ROU								02	DAIRY PRODUCTS,BIRD EGGS	1	No Quantity							10495181			0
S3	2009	2009	2009	2	0	2	Export	203	Czechia	CZE	643	Russian Federation	RUS								02	DAIRY PRODUCTS,BIRD EGGS	1	No Quantity							3770162			0
S3	2009	2009	2009	2	0	2	Export	203	Czechia	CZE	682	Saudi Arabia	SAU								02	DAIRY PRODUCTS,BIRD EGGS	1	No Quantity							6834040			0
S3	2009	2009	2009	2	0	2	Export	203	Czechia	CZE	688	Serbia	SRB								02	DAIRY PRODUCTS,BIRD EGGS	1	No Quantity							1634809			0
S3	2009	2009	2009	2	0	2	Export	203	Czechia	CZE	690	Seychelles	SYC								02	DAIRY PRODUCTS,BIRD EGGS	1	No Quantity							22			0
S3	2009	2009	2009	2	0	2	Export	203	Czechia	CZE	703	Slovakia	SVK								02	DAIRY PRODUCTS,BIRD EGGS	1	No Quantity							132262411			0
S3	2009	2009	2009	2	0	2	Export	203	Czechia	CZE	704	Viet Nam	VNM								02	DAIRY PRODUCTS,BIRD EGGS	1	No Quantity							1020633			0
S3	2009	2009	2009	2	0	2	Export	203	Czechia	CZE	705	Slovenia	SVN								02	DAIRY PRODUCTS,BIRD EGGS	1	No Quantity							3919610			0
S3	2009	2009	2009	2	0	2	Export	203	Czechia	CZE	710	South Africa	ZAF								02	DAIRY PRODUCTS,BIRD EGGS	1	No Quantity							58			0
S3	2009	2009	2009	2	0	2	Export	203	Czechia	CZE	724	Spain	ESP								02	DAIRY PRODUCTS,BIRD EGGS	1	No Quantity							6186062			0
S3	2009	2009	2009	2	0	2	Export	203	Czechia	CZE	752	Sweden	SWE								02	DAIRY PRODUCTS,BIRD EGGS	1	No Quantity							5423556			0
S3	2009	2009	2009	2	0	2	Export	203	Czechia	CZE	757	Switzerland	CHE								02	DAIRY PRODUCTS,BIRD EGGS	1	No Quantity							511262			0
S3	2009	2009	2009	2	0	2	Export	203	Czechia	CZE	760	Syria	SYR								02	DAIRY PRODUCTS,BIRD EGGS	1	No Quantity							346909			0
S3	2009	2009	2009	2	0	2	Export	203	Czechia	CZE	764	Thailand	THA								02	DAIRY PRODUCTS,BIRD EGGS	1	No Quantity							7554938			0
S3	2009	2009	2009	2	0	2	Export	203	Czechia	CZE	784	United Arab Emirates	ARE								02	DAIRY PRODUCTS,BIRD EGGS	1	No Quantity							7083326			0
S3	2009	2009	2009	2	0	2	Export	203	Czechia	CZE	804	Ukraine	UKR								02	DAIRY PRODUCTS,BIRD EGGS	1	No Quantity							660777			0
S3	2009	2009	2009	2	0	2	Export	203	Czechia	CZE	807	North Macedonia	MKD								02	DAIRY PRODUCTS,BIRD EGGS	1	No Quantity							909135			0
S3	2009	2009	2009	2	0	2	Export	203	Czechia	CZE	818	Egypt	EGY								02	DAIRY PRODUCTS,BIRD EGGS	1	No Quantity							96428			0
S3	2009	2009	2009	2	0	2	Export	203	Czechia	CZE	826	United Kingdom	GBR								02	DAIRY PRODUCTS,BIRD EGGS	1	No Quantity							2432536			0
S3	2009	2009	2009	2	0	2	Export	203	Czechia	CZE	842	USA	USA								02	DAIRY PRODUCTS,BIRD EGGS	1	No Quantity							207000			0
S3	2009	2009	2009	2	0	2	Export	203	Czechia	CZE	860	Uzbekistan	UZB								02	DAIRY PRODUCTS,BIRD EGGS	1	No Quantity							791898			0
S3	2009	2009	2009	2	0	2	Export	208	Denmark	DNK	0	World	WLD								02	DAIRY PRODUCTS,BIRD EGGS	1	No Quantity							2338511559			0
S3	2009	2009	2009	2	0	2	Export	208	Denmark	DNK	4	Afghanistan	AFG								02	DAIRY PRODUCTS,BIRD EGGS	1	No Quantity							60351			0
S3	2009	2009	2009	2	0	2	Export	208	Denmark	DNK	8	Albania	ALB								02	DAIRY PRODUCTS,BIRD EGGS	1	No Quantity							33880			0
S3	2009	2009	2009	2	0	2	Export	208	Denmark	DNK	12	Algeria	DZA								02	DAIRY PRODUCTS,BIRD EGGS	1	No Quantity							9587950			0
S3	2009	2009	2009	2	0	2	Export	208	Denmark	DNK	24	Angola	AGO								02	DAIRY PRODUCTS,BIRD EGGS	1	No Quantity							167912			0
S3	2009	2009	2009	2	0	2	Export	208	Denmark	DNK	32	Argentina	ARG								02	DAIRY PRODUCTS,BIRD EGGS	1	No Quantity							218608			0
S3	2009	2009	2009	2	0	2	Export	208	Denmark	DNK	36	Australia	AUS								02	DAIRY PRODUCTS,BIRD EGGS	1	No Quantity							19715428			0
S3	2009	2009	2009	2	0	2	Export	208	Denmark	DNK	40	Austria	AUT								02	DAIRY PRODUCTS,BIRD EGGS	1	No Quantity							9074652			0
S3	2009	2009	2009	2	0	2	Export	208	Denmark	DNK	48	Bahrain	BHR								02	DAIRY PRODUCTS,BIRD EGGS	1	No Quantity							1995149			0
S3	2009	2009	2009	2	0	2	Export	208	Denmark	DNK	50	Bangladesh	BGD								02	DAIRY PRODUCTS,BIRD EGGS	1	No Quantity							7925660			0
S3	2009	2009	2009	2	0	2	Export	208	Denmark	DNK	51	Armenia	ARM								02	DAIRY PRODUCTS,BIRD EGGS	1	No Quantity							75274			0
S3	2009	2009	2009	2	0	2	Export	208	Denmark	DNK	52	Barbados	BRB								02	DAIRY PRODUCTS,BIRD EGGS	1	No Quantity							12441			0
S3	2009	2009	2009	2	0	2	Export	208	Denmark	DNK	56	Belgium	BEL								02	DAIRY PRODUCTS,BIRD EGGS	1	No Quantity							19805674			0
S3	2009	2009	2009	2	0	2	Export	208	Denmark	DNK	70	Bosnia Herzegovina	BIH								02	DAIRY PRODUCTS,BIRD EGGS	1	No Quantity							8442			0
S3	2009	2009	2009	2	0	2	Export	208	Denmark	DNK	84	Belize	BLZ								02	DAIRY PRODUCTS,BIRD EGGS	1	No Quantity							884746			0
S3	2009	2009	2009	2	0	2	Export	208	Denmark	DNK	96	Brunei Darussalam	BRN								02	DAIRY PRODUCTS,BIRD EGGS	1	No Quantity							6850			0
S3	2009	2009	2009	2	0	2	Export	208	Denmark	DNK	100	Bulgaria	BGR								02	DAIRY PRODUCTS,BIRD EGGS	1	No Quantity							3698522			0
S3	2009	2009	2009	2	0	2	Export	208	Denmark	DNK	116	Cambodia	KHM								02	DAIRY PRODUCTS,BIRD EGGS	1	No Quantity							285649			0
S3	2009	2009	2009	2	0	2	Export	208	Denmark	DNK	124	Canada	CAN								02	DAIRY PRODUCTS,BIRD EGGS	1	No Quantity							12030746			0
S3	2009	2009	2009	2	0	2	Export	208	Denmark	DNK	152	Chile	CHL								02	DAIRY PRODUCTS,BIRD EGGS	1	No Quantity							50402			0
S3	2009	2009	2009	2	0	2	Export	208	Denmark	DNK	156	China	CHN								02	DAIRY PRODUCTS,BIRD EGGS	1	No Quantity							9145566			0
S3	2009	2009	2009	2	0	2	Export	208	Denmark	DNK	170	Colombia	COL								02	DAIRY PRODUCTS,BIRD EGGS	1	No Quantity							111936			0
S3	2009	2009	2009	2	0	2	Export	208	Denmark	DNK	180	Dem. Rep. of the Congo	COD								02	DAIRY PRODUCTS,BIRD EGGS	1	No Quantity							90221			0
S3	2009	2009	2009	2	0	2	Export	208	Denmark	DNK	188	Costa Rica	CRI								02	DAIRY PRODUCTS,BIRD EGGS	1	No Quantity							189417			0
S3	2009	2009	2009	2	0	2	Export	208	Denmark	DNK	191	Croatia	HRV								02	DAIRY PRODUCTS,BIRD EGGS	1	No Quantity							194359			0
S3	2009	2009	2009	2	0	2	Export	208	Denmark	DNK	192	Cuba	CUB								02	DAIRY PRODUCTS,BIRD EGGS	1	No Quantity							155492			0
S3	2009	2009	2009	2	0	2	Export	208	Denmark	DNK	196	Cyprus	CYP								02	DAIRY PRODUCTS,BIRD EGGS	1	No Quantity							5854507			0
S3	2009	2009	2009	2	0	2	Export	208	Denmark	DNK	203	Czechia	CZE								02	DAIRY PRODUCTS,BIRD EGGS	1	No Quantity							3073812			0
S3	2009	2009	2009	2	0	2	Export	208	Denmark	DNK	214	Dominican Rep.	DOM								02	DAIRY PRODUCTS,BIRD EGGS	1	No Quantity							50796908			0
S3	2009	2009	2009	2	0	2	Export	208	Denmark	DNK	218	Ecuador	ECU								02	DAIRY PRODUCTS,BIRD EGGS	1	No Quantity							67917			0
S3	2009	2009	2009	2	0	2	Export	208	Denmark	DNK	222	El Salvador	SLV								02	DAIRY PRODUCTS,BIRD EGGS	1	No Quantity							3818775			0
S3	2009	2009	2009	2	0	2	Export	208	Denmark	DNK	233	Estonia	EST								02	DAIRY PRODUCTS,BIRD EGGS	1	No Quantity							2037206			0
S3	2009	2009	2009	2	0	2	Export	208	Denmark	DNK	234	Faeroe Isds	FRO								02	DAIRY PRODUCTS,BIRD EGGS	1	No Quantity							8099393			0
S3	2009	2009	2009	2	0	2	Export	208	Denmark	DNK	246	Finland	FIN								02	DAIRY PRODUCTS,BIRD EGGS	1	No Quantity							87147086			0
S3	2009	2009	2009	2	0	2	Export	208	Denmark	DNK	251	France	FRA								02	DAIRY PRODUCTS,BIRD EGGS	1	No Quantity							51880944			0
S3	2009	2009	2009	2	0	2	Export	208	Denmark	DNK	262	Djibouti	DJI								02	DAIRY PRODUCTS,BIRD EGGS	1	No Quantity							187003			0
S3	2009	2009	2009	2	0	2	Export	208	Denmark	DNK	268	Georgia	GEO								02	DAIRY PRODUCTS,BIRD EGGS	1	No Quantity							760550			0
S3	2009	2009	2009	2	0	2	Export	208	Denmark	DNK	270	Gambia	GMB								02	DAIRY PRODUCTS,BIRD EGGS	1	No Quantity							5936			0
S3	2009	2009	2009	2	0	2	Export	208	Denmark	DNK	275	State of Palestine	PSE								02	DAIRY PRODUCTS,BIRD EGGS	1	No Quantity							47598			0
S3	2009	2009	2009	2	0	2	Export	208	Denmark	DNK	276	Germany	DEU								02	DAIRY PRODUCTS,BIRD EGGS	1	No Quantity							533690482			0
S3	2009	2009	2009	2	0	2	Export	208	Denmark	DNK	288	Ghana	GHA								02	DAIRY PRODUCTS,BIRD EGGS	1	No Quantity							595319			0
S3	2009	2009	2009	2	0	2	Export	208	Denmark	DNK	292	Gibraltar	GIB								02	DAIRY PRODUCTS,BIRD EGGS	1	No Quantity							3445			0
S3	2009	2009	2009	2	0	2	Export	208	Denmark	DNK	300	Greece	GRC								02	DAIRY PRODUCTS,BIRD EGGS	1	No Quantity							59272425			0
S3	2009	2009	2009	2	0	2	Export	208	Denmark	DNK	304	Greenland	GRL								02	DAIRY PRODUCTS,BIRD EGGS	1	No Quantity							17832678			0
S3	2009	2009	2009	2	0	2	Export	208	Denmark	DNK	308	Grenada	GRD								02	DAIRY PRODUCTS,BIRD EGGS	1	No Quantity							248678			0
S3	2009	2009	2009	2	0	2	Export	208	Denmark	DNK	320	Guatemala	GTM								02	DAIRY PRODUCTS,BIRD EGGS	1	No Quantity							15470			0
S3	2009	2009	2009	2	0	2	Export	208	Denmark	DNK	324	Guinea	GIN								02	DAIRY PRODUCTS,BIRD EGGS	1	No Quantity							90965			0
S3	2009	2009	2009	2	0	2	Export	208	Denmark	DNK	328	Guyana	GUY								02	DAIRY PRODUCTS,BIRD EGGS	1	No Quantity							658715			0
S3	2009	2009	2009	2	0	2	Export	208	Denmark	DNK	340	Honduras	HND								02	DAIRY PRODUCTS,BIRD EGGS	1	No Quantity							1509138			0
S3	2009	2009	2009	2	0	2	Export	208	Denmark	DNK	344	China, Hong Kong SAR	HKG								02	DAIRY PRODUCTS,BIRD EGGS	1	No Quantity							4325595			0
S3	2009	2009	2009	2	0	2	Export	208	Denmark	DNK	348	Hungary	HUN								02	DAIRY PRODUCTS,BIRD EGGS	1	No Quantity							3617442			0
S3	2009	2009	2009	2	0	2	Export	208	Denmark	DNK	352	Iceland	ISL								02	DAIRY PRODUCTS,BIRD EGGS	1	No Quantity							1176819			0
S3	2009	2009	2009	2	0	2	Export	208	Denmark	DNK	360	Indonesia	IDN								02	DAIRY PRODUCTS,BIRD EGGS	1	No Quantity							11804872			0
S3	2009	2009	2009	2	0	2	Export	208	Denmark	DNK	364	Iran	IRN								02	DAIRY PRODUCTS,BIRD EGGS	1	No Quantity							62633			0
S3	2009	2009	2009	2	0	2	Export	208	Denmark	DNK	368	Iraq	IRQ								02	DAIRY PRODUCTS,BIRD EGGS	1	No Quantity							1168045			0
S3	2009	2009	2009	2	0	2	Export	208	Denmark	DNK	372	Ireland	IRL								02	DAIRY PRODUCTS,BIRD EGGS	1	No Quantity							2792189			0
S3	2009	2009	2009	2	0	2	Export	208	Denmark	DNK	376	Israel	ISR								02	DAIRY PRODUCTS,BIRD EGGS	1	No Quantity							515098			0
S3	2009	2009	2009	2	0	2	Export	208	Denmark	DNK	381	Italy	ITA								02	DAIRY PRODUCTS,BIRD EGGS	1	No Quantity							17201211			0
S3	2009	2009	2009	2	0	2	Export	208	Denmark	DNK	384	Côte d'Ivoire	CIV								02	DAIRY PRODUCTS,BIRD EGGS	1	No Quantity							291333			0
S3	2009	2009	2009	2	0	2	Export	208	Denmark	DNK	388	Jamaica	JAM								02	DAIRY PRODUCTS,BIRD EGGS	1	No Quantity							654164			0
S3	2009	2009	2009	2	0	2	Export	208	Denmark	DNK	392	Japan	JPN								02	DAIRY PRODUCTS,BIRD EGGS	1	No Quantity							52220995			0
S3	2009	2009	2009	2	0	2	Export	208	Denmark	DNK	398	Kazakhstan	KAZ								02	DAIRY PRODUCTS,BIRD EGGS	1	No Quantity							284344			0
S3	2009	2009	2009	2	0	2	Export	208	Denmark	DNK	400	Jordan	JOR								02	DAIRY PRODUCTS,BIRD EGGS	1	No Quantity							2918675			0
S3	2009	2009	2009	2	0	2	Export	208	Denmark	DNK	404	Kenya	KEN								02	DAIRY PRODUCTS,BIRD EGGS	1	No Quantity							173248			0
S3	2009	2009	2009	2	0	2	Export	208	Denmark	DNK	410	Rep. of Korea	KOR								02	DAIRY PRODUCTS,BIRD EGGS	1	No Quantity							4771432			0
S3	2009	2009	2009	2	0	2	Export	208	Denmark	DNK	414	Kuwait	KWT								02	DAIRY PRODUCTS,BIRD EGGS	1	No Quantity							3365513			0
S3	2009	2009	2009	2	0	2	Export	208	Denmark	DNK	422	Lebanon	LBN								02	DAIRY PRODUCTS,BIRD EGGS	1	No Quantity							20693618			0
S3	2009	2009	2009	2	0	2	Export	208	Denmark	DNK	428	Latvia	LVA								02	DAIRY PRODUCTS,BIRD EGGS	1	No Quantity							222783			0
S3	2009	2009	2009	2	0	2	Export	208	Denmark	DNK	430	Liberia	LBR								02	DAIRY PRODUCTS,BIRD EGGS	1	No Quantity							483163			0
S3	2009	2009	2009	2	0	2	Export	208	Denmark	DNK	434	Libya	LBY								02	DAIRY PRODUCTS,BIRD EGGS	1	No Quantity							6331534			0
S3	2009	2009	2009	2	0	2	Export	208	Denmark	DNK	440	Lithuania	LTU								02	DAIRY PRODUCTS,BIRD EGGS	1	No Quantity							589127			0
S3	2009	2009	2009	2	0	2	Export	208	Denmark	DNK	442	Luxembourg	LUX								02	DAIRY PRODUCTS,BIRD EGGS	1	No Quantity							142034			0
S3	2009	2009	2009	2	0	2	Export	208	Denmark	DNK	458	Malaysia	MYS								02	DAIRY PRODUCTS,BIRD EGGS	1	No Quantity							3149872			0
S3	2009	2009	2009	2	0	2	Export	208	Denmark	DNK	462	Maldives	MDV								02	DAIRY PRODUCTS,BIRD EGGS	1	No Quantity							52062			0
S3	2009	2009	2009	2	0	2	Export	208	Denmark	DNK	470	Malta	MLT								02	DAIRY PRODUCTS,BIRD EGGS	1	No Quantity							3460698			0
S3	2009	2009	2009	2	0	2	Export	208	Denmark	DNK	480	Mauritius	MUS								02	DAIRY PRODUCTS,BIRD EGGS	1	No Quantity							68554			0
S3	2009	2009	2009	2	0	2	Export	208	Denmark	DNK	484	Mexico	MEX								02	DAIRY PRODUCTS,BIRD EGGS	1	No Quantity							2273333			0
S3	2009	2009	2009	2	0	2	Export	208	Denmark	DNK	490	Other Asia, nes									02	DAIRY PRODUCTS,BIRD EGGS	1	No Quantity							14107140			0
S3	2009	2009	2009	2	0	2	Export	208	Denmark	DNK	496	Mongolia	MNG								02	DAIRY PRODUCTS,BIRD EGGS	1	No Quantity							79442			0
S3	2009	2009	2009	2	0	2	Export	208	Denmark	DNK	498	Rep. of Moldova	MDA								02	DAIRY PRODUCTS,BIRD EGGS	1	No Quantity							91301			0
S3	2009	2009	2009	2	0	2	Export	208	Denmark	DNK	512	Oman	OMN								02	DAIRY PRODUCTS,BIRD EGGS	1	No Quantity							67703753			0
S3	2009	2009	2009	2	0	2	Export	208	Denmark	DNK	516	Namibia	NAM								02	DAIRY PRODUCTS,BIRD EGGS	1	No Quantity							896850			0
S3	2009	2009	2009	2	0	2	Export	208	Denmark	DNK	528	Netherlands	NLD								02	DAIRY PRODUCTS,BIRD EGGS	1	No Quantity							82132601			0
S3	2009	2009	2009	2	0	2	Export	208	Denmark	DNK	530	Neth. Antilles	ANT								02	DAIRY PRODUCTS,BIRD EGGS	1	No Quantity							2703			0
S3	2009	2009	2009	2	0	2	Export	208	Denmark	DNK	540	New Caledonia	NCL								02	DAIRY PRODUCTS,BIRD EGGS	1	No Quantity							57423			0
S3	2009	2009	2009	2	0	2	Export	208	Denmark	DNK	554	New Zealand	NZL								02	DAIRY PRODUCTS,BIRD EGGS	1	No Quantity							1923643			0
S3	2009	2009	2009	2	0	2	Export	208	Denmark	DNK	558	Nicaragua	NIC								02	DAIRY PRODUCTS,BIRD EGGS	1	No Quantity							38767			0
S3	2009	2009	2009	2	0	2	Export	208	Denmark	DNK	566	Nigeria	NGA								02	DAIRY PRODUCTS,BIRD EGGS	1	No Quantity							22388869			0
S3	2009	2009	2009	2	0	2	Export	208	Denmark	DNK	577	Other Africa, nes									02	DAIRY PRODUCTS,BIRD EGGS	1	No Quantity							109165			0
S3	2009	2009	2009	2	0	2	Export	208	Denmark	DNK	579	Norway	NOR								02	DAIRY PRODUCTS,BIRD EGGS	1	No Quantity							56304072			0
S3	2009	2009	2009	2	0	2	Export	208	Denmark	DNK	586	Pakistan	PAK								02	DAIRY PRODUCTS,BIRD EGGS	1	No Quantity							744550			0
S3	2009	2009	2009	2	0	2	Export	208	Denmark	DNK	591	Panama	PAN								02	DAIRY PRODUCTS,BIRD EGGS	1	No Quantity							1762593			0
S3	2009	2009	2009	2	0	2	Export	208	Denmark	DNK	608	Philippines	PHL								02	DAIRY PRODUCTS,BIRD EGGS	1	No Quantity							8528786			0
S3	2009	2009	2009	2	0	2	Export	208	Denmark	DNK	616	Poland	POL								02	DAIRY PRODUCTS,BIRD EGGS	1	No Quantity							24772008			0
S3	2009	2009	2009	2	0	2	Export	208	Denmark	DNK	620	Portugal	PRT								02	DAIRY PRODUCTS,BIRD EGGS	1	No Quantity							3500187			0
S3	2009	2009	2009	2	0	2	Export	208	Denmark	DNK	634	Qatar	QAT								02	DAIRY PRODUCTS,BIRD EGGS	1	No Quantity							2309234			0
S3	2009	2009	2009	2	0	2	Export	208	Denmark	DNK	642	Romania	ROU								02	DAIRY PRODUCTS,BIRD EGGS	1	No Quantity							2256447			0
S3	2009	2009	2009	2	0	2	Export	208	Denmark	DNK	643	Russian Federation	RUS								02	DAIRY PRODUCTS,BIRD EGGS	1	No Quantity							29430713			0
S3	2009	2009	2009	2	0	2	Export	208	Denmark	DNK	662	Saint Lucia	LCA								02	DAIRY PRODUCTS,BIRD EGGS	1	No Quantity							1582			0
S3	2009	2009	2009	2	0	2	Export	208	Denmark	DNK	682	Saudi Arabia	SAU								02	DAIRY PRODUCTS,BIRD EGGS	1	No Quantity							14945799			0
S3	2009	2009	2009	2	0	2	Export	208	Denmark	DNK	686	Senegal	SEN								02	DAIRY PRODUCTS,BIRD EGGS	1	No Quantity							290377			0
S3	2009	2009	2009	2	0	2	Export	208	Denmark	DNK	688	Serbia	SRB								02	DAIRY PRODUCTS,BIRD EGGS	1	No Quantity							58989			0
S3	2009	2009	2009	2	0	2	Export	208	Denmark	DNK	694	Sierra Leone	SLE								02	DAIRY PRODUCTS,BIRD EGGS	1	No Quantity							112395			0
S3	2009	2009	2009	2	0	2	Export	208	Denmark	DNK	699	India	IND								02	DAIRY PRODUCTS,BIRD EGGS	1	No Quantity							3827462			0
S3	2009	2009	2009	2	0	2	Export	208	Denmark	DNK	702	Singapore	SGP								02	DAIRY PRODUCTS,BIRD EGGS	1	No Quantity							7725831			0
S3	2009	2009	2009	2	0	2	Export	208	Denmark	DNK	703	Slovakia	SVK								02	DAIRY PRODUCTS,BIRD EGGS	1	No Quantity							411007			0
S3	2009	2009	2009	2	0	2	Export	208	Denmark	DNK	704	Viet Nam	VNM								02	DAIRY PRODUCTS,BIRD EGGS	1	No Quantity							6331172			0
S3	2009	2009	2009	2	0	2	Export	208	Denmark	DNK	705	Slovenia	SVN								02	DAIRY PRODUCTS,BIRD EGGS	1	No Quantity							326641			0
S3	2009	2009	2009	2	0	2	Export	208	Denmark	DNK	710	South Africa	ZAF								02	DAIRY PRODUCTS,BIRD EGGS	1	No Quantity							3135229			0
S3	2009	2009	2009	2	0	2	Export	208	Denmark	DNK	724	Spain	ESP								02	DAIRY PRODUCTS,BIRD EGGS	1	No Quantity							138216524			0
S3	2009	2009	2009	2	0	2	Export	208	Denmark	DNK	752	Sweden	SWE								02	DAIRY PRODUCTS,BIRD EGGS	1	No Quantity							306470371			0
S3	2009	2009	2009	2	0	2	Export	208	Denmark	DNK	757	Switzerland	CHE								02	DAIRY PRODUCTS,BIRD EGGS	1	No Quantity							10147056			0
S3	2009	2009	2009	2	0	2	Export	208	Denmark	DNK	760	Syria	SYR								02	DAIRY PRODUCTS,BIRD EGGS	1	No Quantity							7196052			0
S3	2009	2009	2009	2	0	2	Export	208	Denmark	DNK	764	Thailand	THA								02	DAIRY PRODUCTS,BIRD EGGS	1	No Quantity							4886605			0
S3	2009	2009	2009	2	0	2	Export	208	Denmark	DNK	768	Togo	TGO								02	DAIRY PRODUCTS,BIRD EGGS	1	No Quantity							14137			0
S3	2009	2009	2009	2	0	2	Export	208	Denmark	DNK	780	Trinidad and Tobago	TTO								02	DAIRY PRODUCTS,BIRD EGGS	1	No Quantity							181483			0
S3	2009	2009	2009	2	0	2	Export	208	Denmark	DNK	784	United Arab Emirates	ARE								02	DAIRY PRODUCTS,BIRD EGGS	1	No Quantity							17594899			0
S3	2009	2009	2009	2	0	2	Export	208	Denmark	DNK	788	Tunisia	TUN								02	DAIRY PRODUCTS,BIRD EGGS	1	No Quantity							5774			0
S3	2009	2009	2009	2	0	2	Export	208	Denmark	DNK	792	Turkey	TUR								02	DAIRY PRODUCTS,BIRD EGGS	1	No Quantity							1015391			0
S3	2009	2009	2009	2	0	2	Export	208	Denmark	DNK	800	Uganda	UGA								02	DAIRY PRODUCTS,BIRD EGGS	1	No Quantity							85875			0
S3	2009	2009	2009	2	0	2	Export	208	Denmark	DNK	804	Ukraine	UKR								02	DAIRY PRODUCTS,BIRD EGGS	1	No Quantity							1285441			0
S3	2009	2009	2009	2	0	2	Export	208	Denmark	DNK	807	North Macedonia	MKD								02	DAIRY PRODUCTS,BIRD EGGS	1	No Quantity							10014			0
S3	2009	2009	2009	2	0	2	Export	208	Denmark	DNK	818	Egypt	EGY								02	DAIRY PRODUCTS,BIRD EGGS	1	No Quantity							22986260			0
S3	2009	2009	2009	2	0	2	Export	208	Denmark	DNK	826	United Kingdom	GBR								02	DAIRY PRODUCTS,BIRD EGGS	1	No Quantity							285273930			0
S3	2009	2009	2009	2	0	2	Export	208	Denmark	DNK	834	United Rep. of Tanzania	TZA								02	DAIRY PRODUCTS,BIRD EGGS	1	No Quantity							6161			0
S3	2009	2009	2009	2	0	2	Export	208	Denmark	DNK	839	Special Categories									02	DAIRY PRODUCTS,BIRD EGGS	1	No Quantity							43576426			0
S3	2009	2009	2009	2	0	2	Export	208	Denmark	DNK	842	USA	USA								02	DAIRY PRODUCTS,BIRD EGGS	1	No Quantity							53885720			0
S3	2009	2009	2009	2	0	2	Export	208	Denmark	DNK	858	Uruguay	URY								02	DAIRY PRODUCTS,BIRD EGGS	1	No Quantity							404198			0
S3	2009	2009	2009	2	0	2	Export	208	Denmark	DNK	862	Venezuela	VEN								02	DAIRY PRODUCTS,BIRD EGGS	1	No Quantity							9188535			0
S3	2009	2009	2009	2	0	2	Export	208	Denmark	DNK	887	Yemen	YEM								02	DAIRY PRODUCTS,BIRD EGGS	1	No Quantity							11727268			0
S3	2009	2009	2009	2	0	2	Export	208	Denmark	DNK	899	Areas, nes									02	DAIRY PRODUCTS,BIRD EGGS	1	No Quantity							16044			0
S3	2009	2009	2009	2	0	2	Export	203	Czechia	CZE	0	World	WLD								03	FISH,CRUSTACEANS,MOLLUSC	1	No Quantity							85189378			0
S3	2009	2009	2009	2	0	2	Export	203	Czechia	CZE	40	Austria	AUT								03	FISH,CRUSTACEANS,MOLLUSC	1	No Quantity							5970072			0
S3	2009	2009	2009	2	0	2	Export	203	Czechia	CZE	56	Belgium	BEL								03	FISH,CRUSTACEANS,MOLLUSC	1	No Quantity							1352965			0
S3	2009	2009	2009	2	0	2	Export	203	Czechia	CZE	100	Bulgaria	BGR								03	FISH,CRUSTACEANS,MOLLUSC	1	No Quantity							219172			0
S3	2009	2009	2009	2	0	2	Export	203	Czechia	CZE	124	Canada	CAN								03	FISH,CRUSTACEANS,MOLLUSC	1	No Quantity							77303			0
S3	2009	2009	2009	2	0	2	Export	203	Czechia	CZE	178	Congo	COG								03	FISH,CRUSTACEANS,MOLLUSC	1	No Quantity							9402			0
S3	2009	2009	2009	2	0	2	Export	203	Czechia	CZE	191	Croatia	HRV								03	FISH,CRUSTACEANS,MOLLUSC	1	No Quantity							240824			0
S3	2009	2009	2009	2	0	2	Export	203	Czechia	CZE	196	Cyprus	CYP								03	FISH,CRUSTACEANS,MOLLUSC	1	No Quantity							1586			0
S3	2009	2009	2009	2	0	2	Export	203	Czechia	CZE	208	Denmark	DNK								03	FISH,CRUSTACEANS,MOLLUSC	1	No Quantity							1070200			0
S3	2009	2009	2009	2	0	2	Export	203	Czechia	CZE	233	Estonia	EST								03	FISH,CRUSTACEANS,MOLLUSC	1	No Quantity							64493			0
S3	2009	2009	2009	2	0	2	Export	203	Czechia	CZE	246	Finland	FIN								03	FISH,CRUSTACEANS,MOLLUSC	1	No Quantity							233741			0
S3	2009	2009	2009	2	0	2	Export	203	Czechia	CZE	251	France	FRA								03	FISH,CRUSTACEANS,MOLLUSC	1	No Quantity							7657748			0
S3	2009	2009	2009	2	0	2	Export	203	Czechia	CZE	276	Germany	DEU								03	FISH,CRUSTACEANS,MOLLUSC	1	No Quantity							16294671			0
S3	2009	2009	2009	2	0	2	Export	203	Czechia	CZE	300	Greece	GRC								03	FISH,CRUSTACEANS,MOLLUSC	1	No Quantity							39764			0
S3	2009	2009	2009	2	0	2	Export	203	Czechia	CZE	344	China, Hong Kong SAR	HKG								03	FISH,CRUSTACEANS,MOLLUSC	1	No Quantity							29647			0
S3	2009	2009	2009	2	0	2	Export	203	Czechia	CZE	348	Hungary	HUN								03	FISH,CRUSTACEANS,MOLLUSC	1	No Quantity							4769291			0
S3	2009	2009	2009	2	0	2	Export	203	Czechia	CZE	352	Iceland	ISL								03	FISH,CRUSTACEANS,MOLLUSC	1	No Quantity							7692			0
S3	2009	2009	2009	2	0	2	Export	203	Czechia	CZE	372	Ireland	IRL								03	FISH,CRUSTACEANS,MOLLUSC	1	No Quantity							372906			0
S3	2009	2009	2009	2	0	2	Export	203	Czechia	CZE	376	Israel	ISR								03	FISH,CRUSTACEANS,MOLLUSC	1	No Quantity							1551			0
S3	2009	2009	2009	2	0	2	Export	203	Czechia	CZE	381	Italy	ITA								03	FISH,CRUSTACEANS,MOLLUSC	1	No Quantity							3024808			0
S3	2009	2009	2009	2	0	2	Export	203	Czechia	CZE	392	Japan	JPN								03	FISH,CRUSTACEANS,MOLLUSC	1	No Quantity							147388			0
S3	2009	2009	2009	2	0	2	Export	203	Czechia	CZE	410	Rep. of Korea	KOR								03	FISH,CRUSTACEANS,MOLLUSC	1	No Quantity							48071			0
S3	2009	2009	2009	2	0	2	Export	203	Czechia	CZE	428	Latvia	LVA								03	FISH,CRUSTACEANS,MOLLUSC	1	No Quantity							237255			0
S3	2009	2009	2009	2	0	2	Export	203	Czechia	CZE	440	Lithuania	LTU								03	FISH,CRUSTACEANS,MOLLUSC	1	No Quantity							688777			0
S3	2009	2009	2009	2	0	2	Export	203	Czechia	CZE	458	Malaysia	MYS								03	FISH,CRUSTACEANS,MOLLUSC	1	No Quantity							3242			0
S3	2009	2009	2009	2	0	2	Export	203	Czechia	CZE	470	Malta	MLT								03	FISH,CRUSTACEANS,MOLLUSC	1	No Quantity							10019			0
S3	2009	2009	2009	2	0	2	Export	203	Czechia	CZE	490	Other Asia, nes									03	FISH,CRUSTACEANS,MOLLUSC	1	No Quantity							10178			0
S3	2009	2009	2009	2	0	2	Export	203	Czechia	CZE	528	Netherlands	NLD								03	FISH,CRUSTACEANS,MOLLUSC	1	No Quantity							353133			0
S3	2009	2009	2009	2	0	2	Export	203	Czechia	CZE	579	Norway	NOR								03	FISH,CRUSTACEANS,MOLLUSC	1	No Quantity							58234			0
S3	2009	2009	2009	2	0	2	Export	203	Czechia	CZE	608	Philippines	PHL								03	FISH,CRUSTACEANS,MOLLUSC	1	No Quantity							3420			0
S3	2009	2009	2009	2	0	2	Export	203	Czechia	CZE	616	Poland	POL								03	FISH,CRUSTACEANS,MOLLUSC	1	No Quantity							4194895			0
S3	2009	2009	2009	2	0	2	Export	203	Czechia	CZE	620	Portugal	PRT								03	FISH,CRUSTACEANS,MOLLUSC	1	No Quantity							21493			0
S3	2009	2009	2009	2	0	2	Export	203	Czechia	CZE	642	Romania	ROU								03	FISH,CRUSTACEANS,MOLLUSC	1	No Quantity							1367228			0
S3	2009	2009	2009	2	0	2	Export	203	Czechia	CZE	688	Serbia	SRB								03	FISH,CRUSTACEANS,MOLLUSC	1	No Quantity							120471			0
S3	2009	2009	2009	2	0	2	Export	203	Czechia	CZE	702	Singapore	SGP								03	FISH,CRUSTACEANS,MOLLUSC	1	No Quantity							26372			0
S3	2009	2009	2009	2	0	2	Export	203	Czechia	CZE	703	Slovakia	SVK								03	FISH,CRUSTACEANS,MOLLUSC	1	No Quantity							33337568			0
S3	2009	2009	2009	2	0	2	Export	203	Czechia	CZE	705	Slovenia	SVN								03	FISH,CRUSTACEANS,MOLLUSC	1	No Quantity							85447			0
S3	2009	2009	2009	2	0	2	Export	203	Czechia	CZE	724	Spain	ESP								03	FISH,CRUSTACEANS,MOLLUSC	1	No Quantity							969465			0
S3	2009	2009	2009	2	0	2	Export	203	Czechia	CZE	752	Sweden	SWE								03	FISH,CRUSTACEANS,MOLLUSC	1	No Quantity							310636			0
S3	2009	2009	2009	2	0	2	Export	203	Czechia	CZE	757	Switzerland	CHE								03	FISH,CRUSTACEANS,MOLLUSC	1	No Quantity							604213			0
S3	2009	2009	2009	2	0	2	Export	203	Czechia	CZE	764	Thailand	THA								03	FISH,CRUSTACEANS,MOLLUSC	1	No Quantity							21506			0
S3	2009	2009	2009	2	0	2	Export	203	Czechia	CZE	792	Turkey	TUR								03	FISH,CRUSTACEANS,MOLLUSC	1	No Quantity							22517			0
S3	2009	2009	2009	2	0	2	Export	203	Czechia	CZE	826	United Kingdom	GBR								03	FISH,CRUSTACEANS,MOLLUSC	1	No Quantity							866410			0
S3	2009	2009	2009	2	0	2	Export	203	Czechia	CZE	842	USA	USA								03	FISH,CRUSTACEANS,MOLLUSC	1	No Quantity							243604			0
S3	2009	2009	2009	2	0	2	Export	208	Denmark	DNK	0	World	WLD								03	FISH,CRUSTACEANS,MOLLUSC	1	No Quantity							2645133306			0
S3	2009	2009	2009	2	0	2	Export	208	Denmark	DNK	24	Angola	AGO								03	FISH,CRUSTACEANS,MOLLUSC	1	No Quantity							5769			0
S3	2009	2009	2009	2	0	2	Export	208	Denmark	DNK	31	Azerbaijan	AZE								03	FISH,CRUSTACEANS,MOLLUSC	1	No Quantity							699379			0
S3	2009	2009	2009	2	0	2	Export	208	Denmark	DNK	36	Australia	AUS								03	FISH,CRUSTACEANS,MOLLUSC	1	No Quantity							18962692			0
S3	2009	2009	2009	2	0	2	Export	208	Denmark	DNK	40	Austria	AUT								03	FISH,CRUSTACEANS,MOLLUSC	1	No Quantity							36432465			0
S3	2009	2009	2009	2	0	2	Export	208	Denmark	DNK	50	Bangladesh	BGD								03	FISH,CRUSTACEANS,MOLLUSC	1	No Quantity							19620			0
S3	2009	2009	2009	2	0	2	Export	208	Denmark	DNK	51	Armenia	ARM								03	FISH,CRUSTACEANS,MOLLUSC	1	No Quantity							38605			0
S3	2009	2009	2009	2	0	2	Export	208	Denmark	DNK	56	Belgium	BEL								03	FISH,CRUSTACEANS,MOLLUSC	1	No Quantity							65316600			0
S3	2009	2009	2009	2	0	2	Export	208	Denmark	DNK	70	Bosnia Herzegovina	BIH								03	FISH,CRUSTACEANS,MOLLUSC	1	No Quantity							163946			0
S3	2009	2009	2009	2	0	2	Export	208	Denmark	DNK	76	Brazil	BRA								03	FISH,CRUSTACEANS,MOLLUSC	1	No Quantity							183176			0
S3	2009	2009	2009	2	0	2	Export	208	Denmark	DNK	96	Brunei Darussalam	BRN								03	FISH,CRUSTACEANS,MOLLUSC	1	No Quantity							18126			0
S3	2009	2009	2009	2	0	2	Export	208	Denmark	DNK	100	Bulgaria	BGR								03	FISH,CRUSTACEANS,MOLLUSC	1	No Quantity							2135837			0
S3	2009	2009	2009	2	0	2	Export	208	Denmark	DNK	104	Myanmar	MMR								03	FISH,CRUSTACEANS,MOLLUSC	1	No Quantity							64138			0
S3	2009	2009	2009	2	0	2	Export	208	Denmark	DNK	112	Belarus	BLR								03	FISH,CRUSTACEANS,MOLLUSC	1	No Quantity							2314793			0
S3	2009	2009	2009	2	0	2	Export	208	Denmark	DNK	116	Cambodia	KHM								03	FISH,CRUSTACEANS,MOLLUSC	1	No Quantity							3251			0
S3	2009	2009	2009	2	0	2	Export	208	Denmark	DNK	124	Canada	CAN								03	FISH,CRUSTACEANS,MOLLUSC	1	No Quantity							3591197			0
S3	2009	2009	2009	2	0	2	Export	208	Denmark	DNK	144	Sri Lanka	LKA								03	FISH,CRUSTACEANS,MOLLUSC	1	No Quantity							5320			0
S3	2009	2009	2009	2	0	2	Export	208	Denmark	DNK	152	Chile	CHL								03	FISH,CRUSTACEANS,MOLLUSC	1	No Quantity							182204			0
S3	2009	2009	2009	2	0	2	Export	208	Denmark	DNK	156	China	CHN								03	FISH,CRUSTACEANS,MOLLUSC	1	No Quantity							110837486			0
S3	2009	2009	2009	2	0	2	Export	208	Denmark	DNK	191	Croatia	HRV								03	FISH,CRUSTACEANS,MOLLUSC	1	No Quantity							1538116			0
S3	2009	2009	2009	2	0	2	Export	208	Denmark	DNK	196	Cyprus	CYP								03	FISH,CRUSTACEANS,MOLLUSC	1	No Quantity							2389368			0
S3	2009	2009	2009	2	0	2	Export	208	Denmark	DNK	203	Czechia	CZE								03	FISH,CRUSTACEANS,MOLLUSC	1	No Quantity							15726735			0
S3	2009	2009	2009	2	0	2	Export	208	Denmark	DNK	233	Estonia	EST								03	FISH,CRUSTACEANS,MOLLUSC	1	No Quantity							7413871			0
S3	2009	2009	2009	2	0	2	Export	208	Denmark	DNK	234	Faeroe Isds	FRO								03	FISH,CRUSTACEANS,MOLLUSC	1	No Quantity							2960397			0
S3	2009	2009	2009	2	0	2	Export	208	Denmark	DNK	246	Finland	FIN								03	FISH,CRUSTACEANS,MOLLUSC	1	No Quantity							29247514			0
S3	2009	2009	2009	2	0	2	Export	208	Denmark	DNK	251	France	FRA								03	FISH,CRUSTACEANS,MOLLUSC	1	No Quantity							218655317			0
S3	2009	2009	2009	2	0	2	Export	208	Denmark	DNK	258	French Polynesia	PYF								03	FISH,CRUSTACEANS,MOLLUSC	1	No Quantity							71613			0
S3	2009	2009	2009	2	0	2	Export	208	Denmark	DNK	262	Djibouti	DJI								03	FISH,CRUSTACEANS,MOLLUSC	1	No Quantity							19431			0
S3	2009	2009	2009	2	0	2	Export	208	Denmark	DNK	268	Georgia	GEO								03	FISH,CRUSTACEANS,MOLLUSC	1	No Quantity							330311			0
S3	2009	2009	2009	2	0	2	Export	208	Denmark	DNK	270	Gambia	GMB								03	FISH,CRUSTACEANS,MOLLUSC	1	No Quantity							2854			0
S3	2009	2009	2009	2	0	2	Export	208	Denmark	DNK	276	Germany	DEU								03	FISH,CRUSTACEANS,MOLLUSC	1	No Quantity							557496606			0
S3	2009	2009	2009	2	0	2	Export	208	Denmark	DNK	288	Ghana	GHA								03	FISH,CRUSTACEANS,MOLLUSC	1	No Quantity							89269			0
S3	2009	2009	2009	2	0	2	Export	208	Denmark	DNK	300	Greece	GRC								03	FISH,CRUSTACEANS,MOLLUSC	1	No Quantity							22881764			0
S3	2009	2009	2009	2	0	2	Export	208	Denmark	DNK	304	Greenland	GRL								03	FISH,CRUSTACEANS,MOLLUSC	1	No Quantity							14345510			0
S3	2009	2009	2009	2	0	2	Export	208	Denmark	DNK	320	Guatemala	GTM								03	FISH,CRUSTACEANS,MOLLUSC	1	No Quantity							91			0
S3	2009	2009	2009	2	0	2	Export	208	Denmark	DNK	324	Guinea	GIN								03	FISH,CRUSTACEANS,MOLLUSC	1	No Quantity							10857			0
S3	2009	2009	2009	2	0	2	Export	208	Denmark	DNK	344	China, Hong Kong SAR	HKG								03	FISH,CRUSTACEANS,MOLLUSC	1	No Quantity							7458420			0
S3	2009	2009	2009	2	0	2	Export	208	Denmark	DNK	348	Hungary	HUN								03	FISH,CRUSTACEANS,MOLLUSC	1	No Quantity							3370014			0
S3	2009	2009	2009	2	0	2	Export	208	Denmark	DNK	352	Iceland	ISL								03	FISH,CRUSTACEANS,MOLLUSC	1	No Quantity							4359554			0
S3	2009	2009	2009	2	0	2	Export	208	Denmark	DNK	360	Indonesia	IDN								03	FISH,CRUSTACEANS,MOLLUSC	1	No Quantity							19307			0
S3	2009	2009	2009	2	0	2	Export	208	Denmark	DNK	364	Iran	IRN								03	FISH,CRUSTACEANS,MOLLUSC	1	No Quantity							12256			0
S3	2009	2009	2009	2	0	2	Export	208	Denmark	DNK	372	Ireland	IRL								03	FISH,CRUSTACEANS,MOLLUSC	1	No Quantity							6585495			0
S3	2009	2009	2009	2	0	2	Export	208	Denmark	DNK	376	Israel	ISR								03	FISH,CRUSTACEANS,MOLLUSC	1	No Quantity							1004966			0
S3	2009	2009	2009	2	0	2	Export	208	Denmark	DNK	381	Italy	ITA								03	FISH,CRUSTACEANS,MOLLUSC	1	No Quantity							302854791			0
S3	2009	2009	2009	2	0	2	Export	208	Denmark	DNK	384	Côte d'Ivoire	CIV								03	FISH,CRUSTACEANS,MOLLUSC	1	No Quantity							33692			0
S3	2009	2009	2009	2	0	2	Export	208	Denmark	DNK	388	Jamaica	JAM								03	FISH,CRUSTACEANS,MOLLUSC	1	No Quantity							134			0
S3	2009	2009	2009	2	0	2	Export	208	Denmark	DNK	392	Japan	JPN								03	FISH,CRUSTACEANS,MOLLUSC	1	No Quantity							50910783			0
S3	2009	2009	2009	2	0	2	Export	208	Denmark	DNK	398	Kazakhstan	KAZ								03	FISH,CRUSTACEANS,MOLLUSC	1	No Quantity							292116			0
S3	2009	2009	2009	2	0	2	Export	208	Denmark	DNK	400	Jordan	JOR								03	FISH,CRUSTACEANS,MOLLUSC	1	No Quantity							9548			0
S3	2009	2009	2009	2	0	2	Export	208	Denmark	DNK	404	Kenya	KEN								03	FISH,CRUSTACEANS,MOLLUSC	1	No Quantity							25582			0
S3	2009	2009	2009	2	0	2	Export	208	Denmark	DNK	410	Rep. of Korea	KOR								03	FISH,CRUSTACEANS,MOLLUSC	1	No Quantity							1472626			0
S3	2009	2009	2009	2	0	2	Export	208	Denmark	DNK	417	Kyrgyzstan	KGZ								03	FISH,CRUSTACEANS,MOLLUSC	1	No Quantity							90235			0
S3	2009	2009	2009	2	0	2	Export	208	Denmark	DNK	422	Lebanon	LBN								03	FISH,CRUSTACEANS,MOLLUSC	1	No Quantity							64483			0
S3	2009	2009	2009	2	0	2	Export	208	Denmark	DNK	428	Latvia	LVA								03	FISH,CRUSTACEANS,MOLLUSC	1	No Quantity							10078951			0
S3	2009	2009	2009	2	0	2	Export	208	Denmark	DNK	430	Liberia	LBR								03	FISH,CRUSTACEANS,MOLLUSC	1	No Quantity							30734			0
S3	2009	2009	2009	2	0	2	Export	208	Denmark	DNK	440	Lithuania	LTU								03	FISH,CRUSTACEANS,MOLLUSC	1	No Quantity							6124627			0
S3	2009	2009	2009	2	0	2	Export	208	Denmark	DNK	442	Luxembourg	LUX								03	FISH,CRUSTACEANS,MOLLUSC	1	No Quantity							2327677			0
S3	2009	2009	2009	2	0	2	Export	208	Denmark	DNK	458	Malaysia	MYS								03	FISH,CRUSTACEANS,MOLLUSC	1	No Quantity							672306			0
S3	2009	2009	2009	2	0	2	Export	208	Denmark	DNK	462	Maldives	MDV								03	FISH,CRUSTACEANS,MOLLUSC	1	No Quantity							9374			0
S3	2009	2009	2009	2	0	2	Export	208	Denmark	DNK	470	Malta	MLT								03	FISH,CRUSTACEANS,MOLLUSC	1	No Quantity							1412292			0
S3	2009	2009	2009	2	0	2	Export	208	Denmark	DNK	480	Mauritius	MUS								03	FISH,CRUSTACEANS,MOLLUSC	1	No Quantity							1725			0
S3	2009	2009	2009	2	0	2	Export	208	Denmark	DNK	484	Mexico	MEX								03	FISH,CRUSTACEANS,MOLLUSC	1	No Quantity							14662			0
S3	2009	2009	2009	2	0	2	Export	208	Denmark	DNK	490	Other Asia, nes									03	FISH,CRUSTACEANS,MOLLUSC	1	No Quantity							23279844			0
S3	2009	2009	2009	2	0	2	Export	208	Denmark	DNK	498	Rep. of Moldova	MDA								03	FISH,CRUSTACEANS,MOLLUSC	1	No Quantity							873257			0
S3	2009	2009	2009	2	0	2	Export	208	Denmark	DNK	499	Montenegro	MNE								03	FISH,CRUSTACEANS,MOLLUSC	1	No Quantity							6028			0
S3	2009	2009	2009	2	0	2	Export	208	Denmark	DNK	504	Morocco	MAR								03	FISH,CRUSTACEANS,MOLLUSC	1	No Quantity							9604916			0
S3	2009	2009	2009	2	0	2	Export	208	Denmark	DNK	512	Oman	OMN								03	FISH,CRUSTACEANS,MOLLUSC	1	No Quantity							6084			0
S3	2009	2009	2009	2	0	2	Export	208	Denmark	DNK	528	Netherlands	NLD								03	FISH,CRUSTACEANS,MOLLUSC	1	No Quantity							150111306			0
S3	2009	2009	2009	2	0	2	Export	208	Denmark	DNK	530	Neth. Antilles	ANT								03	FISH,CRUSTACEANS,MOLLUSC	1	No Quantity							3256			0
S3	2009	2009	2009	2	0	2	Export	208	Denmark	DNK	540	New Caledonia	NCL								03	FISH,CRUSTACEANS,MOLLUSC	1	No Quantity							153134			0
S3	2009	2009	2009	2	0	2	Export	208	Denmark	DNK	554	New Zealand	NZL								03	FISH,CRUSTACEANS,MOLLUSC	1	No Quantity							3189			0
S3	2009	2009	2009	2	0	2	Export	208	Denmark	DNK	566	Nigeria	NGA								03	FISH,CRUSTACEANS,MOLLUSC	1	No Quantity							230810			0
S3	2009	2009	2009	2	0	2	Export	208	Denmark	DNK	579	Norway	NOR								03	FISH,CRUSTACEANS,MOLLUSC	1	No Quantity							87947058			0
S3	2009	2009	2009	2	0	2	Export	208	Denmark	DNK	591	Panama	PAN								03	FISH,CRUSTACEANS,MOLLUSC	1	No Quantity							152707			0
S3	2009	2009	2009	2	0	2	Export	208	Denmark	DNK	604	Peru	PER								03	FISH,CRUSTACEANS,MOLLUSC	1	No Quantity							8431			0
S3	2009	2009	2009	2	0	2	Export	208	Denmark	DNK	608	Philippines	PHL								03	FISH,CRUSTACEANS,MOLLUSC	1	No Quantity							15952			0
S3	2009	2009	2009	2	0	2	Export	208	Denmark	DNK	616	Poland	POL								03	FISH,CRUSTACEANS,MOLLUSC	1	No Quantity							84587908			0
S3	2009	2009	2009	2	0	2	Export	208	Denmark	DNK	620	Portugal	PRT								03	FISH,CRUSTACEANS,MOLLUSC	1	No Quantity							6469675			0
S3	2009	2009	2009	2	0	2	Export	208	Denmark	DNK	634	Qatar	QAT								03	FISH,CRUSTACEANS,MOLLUSC	1	No Quantity							52244			0
S3	2009	2009	2009	2	0	2	Export	208	Denmark	DNK	642	Romania	ROU								03	FISH,CRUSTACEANS,MOLLUSC	1	No Quantity							2112060			0
S3	2009	2009	2009	2	0	2	Export	208	Denmark	DNK	643	Russian Federation	RUS								03	FISH,CRUSTACEANS,MOLLUSC	1	No Quantity							81111310			0
S3	2009	2009	2009	2	0	2	Export	208	Denmark	DNK	662	Saint Lucia	LCA								03	FISH,CRUSTACEANS,MOLLUSC	1	No Quantity							1310			0
S3	2009	2009	2009	2	0	2	Export	208	Denmark	DNK	682	Saudi Arabia	SAU								03	FISH,CRUSTACEANS,MOLLUSC	1	No Quantity							204865			0
S3	2009	2009	2009	2	0	2	Export	208	Denmark	DNK	688	Serbia	SRB								03	FISH,CRUSTACEANS,MOLLUSC	1	No Quantity							234322			0
S3	2009	2009	2009	2	0	2	Export	208	Denmark	DNK	694	Sierra Leone	SLE								03	FISH,CRUSTACEANS,MOLLUSC	1	No Quantity							10350			0
S3	2009	2009	2009	2	0	2	Export	208	Denmark	DNK	699	India	IND								03	FISH,CRUSTACEANS,MOLLUSC	1	No Quantity							137640			0
S3	2009	2009	2009	2	0	2	Export	208	Denmark	DNK	702	Singapore	SGP								03	FISH,CRUSTACEANS,MOLLUSC	1	No Quantity							462338			0
S3	2009	2009	2009	2	0	2	Export	208	Denmark	DNK	703	Slovakia	SVK								03	FISH,CRUSTACEANS,MOLLUSC	1	No Quantity							1878621			0
S3	2009	2009	2009	2	0	2	Export	208	Denmark	DNK	704	Viet Nam	VNM								03	FISH,CRUSTACEANS,MOLLUSC	1	No Quantity							15293350			0
S3	2009	2009	2009	2	0	2	Export	208	Denmark	DNK	705	Slovenia	SVN								03	FISH,CRUSTACEANS,MOLLUSC	1	No Quantity							1495747			0
S3	2009	2009	2009	2	0	2	Export	208	Denmark	DNK	710	South Africa	ZAF								03	FISH,CRUSTACEANS,MOLLUSC	1	No Quantity							53540			0
S3	2009	2009	2009	2	0	2	Export	208	Denmark	DNK	724	Spain	ESP								03	FISH,CRUSTACEANS,MOLLUSC	1	No Quantity							105834085			0
S3	2009	2009	2009	2	0	2	Export	208	Denmark	DNK	752	Sweden	SWE								03	FISH,CRUSTACEANS,MOLLUSC	1	No Quantity							253614205			0
S3	2009	2009	2009	2	0	2	Export	208	Denmark	DNK	757	Switzerland	CHE								03	FISH,CRUSTACEANS,MOLLUSC	1	No Quantity							70654250			0
S3	2009	2009	2009	2	0	2	Export	208	Denmark	DNK	762	Tajikistan	TJK								03	FISH,CRUSTACEANS,MOLLUSC	1	No Quantity							6163			0
S3	2009	2009	2009	2	0	2	Export	208	Denmark	DNK	764	Thailand	THA								03	FISH,CRUSTACEANS,MOLLUSC	1	No Quantity							10211885			0
S3	2009	2009	2009	2	0	2	Export	208	Denmark	DNK	780	Trinidad and Tobago	TTO								03	FISH,CRUSTACEANS,MOLLUSC	1	No Quantity							23553			0
S3	2009	2009	2009	2	0	2	Export	208	Denmark	DNK	784	United Arab Emirates	ARE								03	FISH,CRUSTACEANS,MOLLUSC	1	No Quantity							897294			0
S3	2009	2009	2009	2	0	2	Export	208	Denmark	DNK	788	Tunisia	TUN								03	FISH,CRUSTACEANS,MOLLUSC	1	No Quantity							1728134			0
S3	2009	2009	2009	2	0	2	Export	208	Denmark	DNK	792	Turkey	TUR								03	FISH,CRUSTACEANS,MOLLUSC	1	No Quantity							211339			0
S3	2009	2009	2009	2	0	2	Export	208	Denmark	DNK	800	Uganda	UGA								03	FISH,CRUSTACEANS,MOLLUSC	1	No Quantity							48543			0
S3	2009	2009	2009	2	0	2	Export	208	Denmark	DNK	804	Ukraine	UKR								03	FISH,CRUSTACEANS,MOLLUSC	1	No Quantity							10396551			0
S3	2009	2009	2009	2	0	2	Export	208	Denmark	DNK	807	North Macedonia	MKD								03	FISH,CRUSTACEANS,MOLLUSC	1	No Quantity							17616			0
S3	2009	2009	2009	2	0	2	Export	208	Denmark	DNK	826	United Kingdom	GBR								03	FISH,CRUSTACEANS,MOLLUSC	1	No Quantity							190830821			0
S3	2009	2009	2009	2	0	2	Export	208	Denmark	DNK	834	United Rep. of Tanzania	TZA								03	FISH,CRUSTACEANS,MOLLUSC	1	No Quantity							26532			0
S3	2009	2009	2009	2	0	2	Export	208	Denmark	DNK	842	USA	USA								03	FISH,CRUSTACEANS,MOLLUSC	1	No Quantity							20720120			0
S3	2009	2009	2009	2	0	2	Export	208	Denmark	DNK	887	Yemen	YEM								03	FISH,CRUSTACEANS,MOLLUSC	1	No Quantity							14820			0
S3	2009	2009	2009	2	0	2	Export	208	Denmark	DNK	899	Areas, nes									03	FISH,CRUSTACEANS,MOLLUSC	1	No Quantity							5565			0
S3	2009	2009	2009	2	0	2	Export	203	Czechia	CZE	0	World	WLD								04	CEREALS,CEREAL PREPRTNS.	1	No Quantity							871502748			0
S3	2009	2009	2009	2	0	2	Export	203	Czechia	CZE	8	Albania	ALB								04	CEREALS,CEREAL PREPRTNS.	1	No Quantity							1059783			0
S3	2009	2009	2009	2	0	2	Export	203	Czechia	CZE	12	Algeria	DZA								04	CEREALS,CEREAL PREPRTNS.	1	No Quantity							20145			0
S3	2009	2009	2009	2	0	2	Export	203	Czechia	CZE	24	Angola	AGO								04	CEREALS,CEREAL PREPRTNS.	1	No Quantity							248			0
S3	2009	2009	2009	2	0	2	Export	203	Czechia	CZE	31	Azerbaijan	AZE								04	CEREALS,CEREAL PREPRTNS.	1	No Quantity							2129			0
S3	2009	2009	2009	2	0	2	Export	203	Czechia	CZE	40	Austria	AUT								04	CEREALS,CEREAL PREPRTNS.	1	No Quantity							40965954			0
S3	2009	2009	2009	2	0	2	Export	203	Czechia	CZE	48	Bahrain	BHR								04	CEREALS,CEREAL PREPRTNS.	1	No Quantity							20617			0
S3	2009	2009	2009	2	0	2	Export	203	Czechia	CZE	51	Armenia	ARM								04	CEREALS,CEREAL PREPRTNS.	1	No Quantity							38619			0
S3	2009	2009	2009	2	0	2	Export	203	Czechia	CZE	56	Belgium	BEL								04	CEREALS,CEREAL PREPRTNS.	1	No Quantity							24602768			0
S3	2009	2009	2009	2	0	2	Export	203	Czechia	CZE	70	Bosnia Herzegovina	BIH								04	CEREALS,CEREAL PREPRTNS.	1	No Quantity							173395			0
S3	2009	2009	2009	2	0	2	Export	203	Czechia	CZE	76	Brazil	BRA								04	CEREALS,CEREAL PREPRTNS.	1	No Quantity							8241			0
S3	2009	2009	2009	2	0	2	Export	203	Czechia	CZE	100	Bulgaria	BGR								04	CEREALS,CEREAL PREPRTNS.	1	No Quantity							1698588			0
S3	2009	2009	2009	2	0	2	Export	203	Czechia	CZE	112	Belarus	BLR								04	CEREALS,CEREAL PREPRTNS.	1	No Quantity							323396			0
S3	2009	2009	2009	2	0	2	Export	203	Czechia	CZE	124	Canada	CAN								04	CEREALS,CEREAL PREPRTNS.	1	No Quantity							111682			0
S3	2009	2009	2009	2	0	2	Export	203	Czechia	CZE	144	Sri Lanka	LKA								04	CEREALS,CEREAL PREPRTNS.	1	No Quantity							80602			0
S3	2009	2009	2009	2	0	2	Export	203	Czechia	CZE	152	Chile	CHL								04	CEREALS,CEREAL PREPRTNS.	1	No Quantity							48309			0
S3	2009	2009	2009	2	0	2	Export	203	Czechia	CZE	156	China	CHN								04	CEREALS,CEREAL PREPRTNS.	1	No Quantity							19086			0
S3	2009	2009	2009	2	0	2	Export	203	Czechia	CZE	170	Colombia	COL								04	CEREALS,CEREAL PREPRTNS.	1	No Quantity							204			0
S3	2009	2009	2009	2	0	2	Export	203	Czechia	CZE	188	Costa Rica	CRI								04	CEREALS,CEREAL PREPRTNS.	1	No Quantity							19312			0
S3	2009	2009	2009	2	0	2	Export	203	Czechia	CZE	191	Croatia	HRV								04	CEREALS,CEREAL PREPRTNS.	1	No Quantity							2801190			0
S3	2009	2009	2009	2	0	2	Export	203	Czechia	CZE	192	Cuba	CUB								04	CEREALS,CEREAL PREPRTNS.	1	No Quantity							2041836			0
S3	2009	2009	2009	2	0	2	Export	203	Czechia	CZE	196	Cyprus	CYP								04	CEREALS,CEREAL PREPRTNS.	1	No Quantity							35396			0
S3	2009	2009	2009	2	0	2	Export	203	Czechia	CZE	204	Benin	BEN								04	CEREALS,CEREAL PREPRTNS.	1	No Quantity							19145			0
S3	2009	2009	2009	2	0	2	Export	203	Czechia	CZE	208	Denmark	DNK								04	CEREALS,CEREAL PREPRTNS.	1	No Quantity							3249413			0
S3	2009	2009	2009	2	0	2	Export	203	Czechia	CZE	233	Estonia	EST								04	CEREALS,CEREAL PREPRTNS.	1	No Quantity							1056363			0
S3	2009	2009	2009	2	0	2	Export	203	Czechia	CZE	246	Finland	FIN								04	CEREALS,CEREAL PREPRTNS.	1	No Quantity							2589816			0
S3	2009	2009	2009	2	0	2	Export	203	Czechia	CZE	251	France	FRA								04	CEREALS,CEREAL PREPRTNS.	1	No Quantity							22203541			0
S3	2009	2009	2009	2	0	2	Export	203	Czechia	CZE	268	Georgia	GEO								04	CEREALS,CEREAL PREPRTNS.	1	No Quantity							214			0
S3	2009	2009	2009	2	0	2	Export	203	Czechia	CZE	276	Germany	DEU								04	CEREALS,CEREAL PREPRTNS.	1	No Quantity							377125262			0
S3	2009	2009	2009	2	0	2	Export	203	Czechia	CZE	288	Ghana	GHA								04	CEREALS,CEREAL PREPRTNS.	1	No Quantity							89811			0
S3	2009	2009	2009	2	0	2	Export	203	Czechia	CZE	300	Greece	GRC								04	CEREALS,CEREAL PREPRTNS.	1	No Quantity							321028			0
S3	2009	2009	2009	2	0	2	Export	203	Czechia	CZE	348	Hungary	HUN								04	CEREALS,CEREAL PREPRTNS.	1	No Quantity							15996932			0
S3	2009	2009	2009	2	0	2	Export	203	Czechia	CZE	352	Iceland	ISL								04	CEREALS,CEREAL PREPRTNS.	1	No Quantity							44563			0
S3	2009	2009	2009	2	0	2	Export	203	Czechia	CZE	368	Iraq	IRQ								04	CEREALS,CEREAL PREPRTNS.	1	No Quantity							36705			0
S3	2009	2009	2009	2	0	2	Export	203	Czechia	CZE	372	Ireland	IRL								04	CEREALS,CEREAL PREPRTNS.	1	No Quantity							1076467			0
S3	2009	2009	2009	2	0	2	Export	203	Czechia	CZE	376	Israel	ISR								04	CEREALS,CEREAL PREPRTNS.	1	No Quantity							207346			0
S3	2009	2009	2009	2	0	2	Export	203	Czechia	CZE	381	Italy	ITA								04	CEREALS,CEREAL PREPRTNS.	1	No Quantity							9966722			0
S3	2009	2009	2009	2	0	2	Export	203	Czechia	CZE	392	Japan	JPN								04	CEREALS,CEREAL PREPRTNS.	1	No Quantity							7555981			0
S3	2009	2009	2009	2	0	2	Export	203	Czechia	CZE	398	Kazakhstan	KAZ								04	CEREALS,CEREAL PREPRTNS.	1	No Quantity							117124			0
S3	2009	2009	2009	2	0	2	Export	203	Czechia	CZE	400	Jordan	JOR								04	CEREALS,CEREAL PREPRTNS.	1	No Quantity							4266			0
S3	2009	2009	2009	2	0	2	Export	203	Czechia	CZE	410	Rep. of Korea	KOR								04	CEREALS,CEREAL PREPRTNS.	1	No Quantity							40639			0
S3	2009	2009	2009	2	0	2	Export	203	Czechia	CZE	414	Kuwait	KWT								04	CEREALS,CEREAL PREPRTNS.	1	No Quantity							90460			0
S3	2009	2009	2009	2	0	2	Export	203	Czechia	CZE	422	Lebanon	LBN								04	CEREALS,CEREAL PREPRTNS.	1	No Quantity							893268			0
S3	2009	2009	2009	2	0	2	Export	203	Czechia	CZE	428	Latvia	LVA								04	CEREALS,CEREAL PREPRTNS.	1	No Quantity							1957682			0
S3	2009	2009	2009	2	0	2	Export	203	Czechia	CZE	440	Lithuania	LTU								04	CEREALS,CEREAL PREPRTNS.	1	No Quantity							2494450			0
S3	2009	2009	2009	2	0	2	Export	203	Czechia	CZE	442	Luxembourg	LUX								04	CEREALS,CEREAL PREPRTNS.	1	No Quantity							11			0
S3	2009	2009	2009	2	0	2	Export	203	Czechia	CZE	458	Malaysia	MYS								04	CEREALS,CEREAL PREPRTNS.	1	No Quantity							66439			0
S3	2009	2009	2009	2	0	2	Export	203	Czechia	CZE	470	Malta	MLT								04	CEREALS,CEREAL PREPRTNS.	1	No Quantity							26311			0
S3	2009	2009	2009	2	0	2	Export	203	Czechia	CZE	480	Mauritius	MUS								04	CEREALS,CEREAL PREPRTNS.	1	No Quantity							13144			0
S3	2009	2009	2009	2	0	2	Export	203	Czechia	CZE	484	Mexico	MEX								04	CEREALS,CEREAL PREPRTNS.	1	No Quantity							44			0
S3	2009	2009	2009	2	0	2	Export	203	Czechia	CZE	496	Mongolia	MNG								04	CEREALS,CEREAL PREPRTNS.	1	No Quantity							14965			0
S3	2009	2009	2009	2	0	2	Export	203	Czechia	CZE	498	Rep. of Moldova	MDA								04	CEREALS,CEREAL PREPRTNS.	1	No Quantity							235268			0
S3	2009	2009	2009	2	0	2	Export	203	Czechia	CZE	499	Montenegro	MNE								04	CEREALS,CEREAL PREPRTNS.	1	No Quantity							14858			0
S3	2009	2009	2009	2	0	2	Export	203	Czechia	CZE	504	Morocco	MAR								04	CEREALS,CEREAL PREPRTNS.	1	No Quantity							117580			0
S3	2009	2009	2009	2	0	2	Export	203	Czechia	CZE	528	Netherlands	NLD								04	CEREALS,CEREAL PREPRTNS.	1	No Quantity							4404808			0
S3	2009	2009	2009	2	0	2	Export	203	Czechia	CZE	554	New Zealand	NZL								04	CEREALS,CEREAL PREPRTNS.	1	No Quantity							7320			0
S3	2009	2009	2009	2	0	2	Export	203	Czechia	CZE	579	Norway	NOR								04	CEREALS,CEREAL PREPRTNS.	1	No Quantity							6527316			0
S3	2009	2009	2009	2	0	2	Export	203	Czechia	CZE	591	Panama	PAN								04	CEREALS,CEREAL PREPRTNS.	1	No Quantity							260044			0
S3	2009	2009	2009	2	0	2	Export	203	Czechia	CZE	616	Poland	POL								04	CEREALS,CEREAL PREPRTNS.	1	No Quantity							150081649			0
S3	2009	2009	2009	2	0	2	Export	203	Czechia	CZE	620	Portugal	PRT								04	CEREALS,CEREAL PREPRTNS.	1	No Quantity							1319843			0
S3	2009	2009	2009	2	0	2	Export	203	Czechia	CZE	634	Qatar	QAT								04	CEREALS,CEREAL PREPRTNS.	1	No Quantity							27433			0
S3	2009	2009	2009	2	0	2	Export	203	Czechia	CZE	642	Romania	ROU								04	CEREALS,CEREAL PREPRTNS.	1	No Quantity							27266787			0
S3	2009	2009	2009	2	0	2	Export	203	Czechia	CZE	643	Russian Federation	RUS								04	CEREALS,CEREAL PREPRTNS.	1	No Quantity							2831771			0
S3	2009	2009	2009	2	0	2	Export	203	Czechia	CZE	682	Saudi Arabia	SAU								04	CEREALS,CEREAL PREPRTNS.	1	No Quantity							189441			0
S3	2009	2009	2009	2	0	2	Export	203	Czechia	CZE	688	Serbia	SRB								04	CEREALS,CEREAL PREPRTNS.	1	No Quantity							422628			0
S3	2009	2009	2009	2	0	2	Export	203	Czechia	CZE	690	Seychelles	SYC								04	CEREALS,CEREAL PREPRTNS.	1	No Quantity							19553			0
S3	2009	2009	2009	2	0	2	Export	203	Czechia	CZE	699	India	IND								04	CEREALS,CEREAL PREPRTNS.	1	No Quantity							86			0
S3	2009	2009	2009	2	0	2	Export	203	Czechia	CZE	703	Slovakia	SVK								04	CEREALS,CEREAL PREPRTNS.	1	No Quantity							108574753			0
S3	2009	2009	2009	2	0	2	Export	203	Czechia	CZE	704	Viet Nam	VNM								04	CEREALS,CEREAL PREPRTNS.	1	No Quantity							292565			0
S3	2009	2009	2009	2	0	2	Export	203	Czechia	CZE	705	Slovenia	SVN								04	CEREALS,CEREAL PREPRTNS.	1	No Quantity							6805987			0
S3	2009	2009	2009	2	0	2	Export	203	Czechia	CZE	724	Spain	ESP								04	CEREALS,CEREAL PREPRTNS.	1	No Quantity							9802075			0
S3	2009	2009	2009	2	0	2	Export	203	Czechia	CZE	752	Sweden	SWE								04	CEREALS,CEREAL PREPRTNS.	1	No Quantity							2158136			0
S3	2009	2009	2009	2	0	2	Export	203	Czechia	CZE	757	Switzerland	CHE								04	CEREALS,CEREAL PREPRTNS.	1	No Quantity							14496749			0
S3	2009	2009	2009	2	0	2	Export	203	Czechia	CZE	764	Thailand	THA								04	CEREALS,CEREAL PREPRTNS.	1	No Quantity							23953			0
S3	2009	2009	2009	2	0	2	Export	203	Czechia	CZE	780	Trinidad and Tobago	TTO								04	CEREALS,CEREAL PREPRTNS.	1	No Quantity							5946			0
S3	2009	2009	2009	2	0	2	Export	203	Czechia	CZE	784	United Arab Emirates	ARE								04	CEREALS,CEREAL PREPRTNS.	1	No Quantity							172931			0
S3	2009	2009	2009	2	0	2	Export	203	Czechia	CZE	788	Tunisia	TUN								04	CEREALS,CEREAL PREPRTNS.	1	No Quantity							16383			0
S3	2009	2009	2009	2	0	2	Export	203	Czechia	CZE	792	Turkey	TUR								04	CEREALS,CEREAL PREPRTNS.	1	No Quantity							22002			0
S3	2009	2009	2009	2	0	2	Export	203	Czechia	CZE	795	Turkmenistan	TKM								04	CEREALS,CEREAL PREPRTNS.	1	No Quantity							54667			0
S3	2009	2009	2009	2	0	2	Export	203	Czechia	CZE	804	Ukraine	UKR								04	CEREALS,CEREAL PREPRTNS.	1	No Quantity							248967			0
S3	2009	2009	2009	2	0	2	Export	203	Czechia	CZE	807	North Macedonia	MKD								04	CEREALS,CEREAL PREPRTNS.	1	No Quantity							51535			0
S3	2009	2009	2009	2	0	2	Export	203	Czechia	CZE	818	Egypt	EGY								04	CEREALS,CEREAL PREPRTNS.	1	No Quantity							129780			0
S3	2009	2009	2009	2	0	2	Export	203	Czechia	CZE	826	United Kingdom	GBR								04	CEREALS,CEREAL PREPRTNS.	1	No Quantity							12013698			0
S3	2009	2009	2009	2	0	2	Export	203	Czechia	CZE	842	USA	USA								04	CEREALS,CEREAL PREPRTNS.	1	No Quantity							1508075			0
S3	2009	2009	2009	2	0	2	Export	203	Czechia	CZE	860	Uzbekistan	UZB								04	CEREALS,CEREAL PREPRTNS.	1	No Quantity							28256			0
S3	2009	2009	2009	2	0	2	Export	203	Czechia	CZE	862	Venezuela	VEN								04	CEREALS,CEREAL PREPRTNS.	1	No Quantity							40293			0
S3	2009	2009	2009	2	0	2	Export	208	Denmark	DNK	0	World	WLD								04	CEREALS,CEREAL PREPRTNS.	1	No Quantity							994138270			0
S3	2009	2009	2009	2	0	2	Export	208	Denmark	DNK	4	Afghanistan	AFG								04	CEREALS,CEREAL PREPRTNS.	1	No Quantity							210731			0
S3	2009	2009	2009	2	0	2	Export	208	Denmark	DNK	8	Albania	ALB								04	CEREALS,CEREAL PREPRTNS.	1	No Quantity							28142			0
S3	2009	2009	2009	2	0	2	Export	208	Denmark	DNK	20	Andorra	AND								04	CEREALS,CEREAL PREPRTNS.	1	No Quantity							565653			0
S3	2009	2009	2009	2	0	2	Export	208	Denmark	DNK	24	Angola	AGO								04	CEREALS,CEREAL PREPRTNS.	1	No Quantity							72649			0
S3	2009	2009	2009	2	0	2	Export	208	Denmark	DNK	28	Antigua and Barbuda	ATG								04	CEREALS,CEREAL PREPRTNS.	1	No Quantity							140633			0
S3	2009	2009	2009	2	0	2	Export	208	Denmark	DNK	31	Azerbaijan	AZE								04	CEREALS,CEREAL PREPRTNS.	1	No Quantity							241794			0
S3	2009	2009	2009	2	0	2	Export	208	Denmark	DNK	32	Argentina	ARG								04	CEREALS,CEREAL PREPRTNS.	1	No Quantity							394970			0
S3	2009	2009	2009	2	0	2	Export	208	Denmark	DNK	36	Australia	AUS								04	CEREALS,CEREAL PREPRTNS.	1	No Quantity							4229198			0
S3	2009	2009	2009	2	0	2	Export	208	Denmark	DNK	40	Austria	AUT								04	CEREALS,CEREAL PREPRTNS.	1	No Quantity							667913			0
S3	2009	2009	2009	2	0	2	Export	208	Denmark	DNK	44	Bahamas	BHS								04	CEREALS,CEREAL PREPRTNS.	1	No Quantity							50868			0
S3	2009	2009	2009	2	0	2	Export	208	Denmark	DNK	48	Bahrain	BHR								04	CEREALS,CEREAL PREPRTNS.	1	No Quantity							89050			0
S3	2009	2009	2009	2	0	2	Export	208	Denmark	DNK	52	Barbados	BRB								04	CEREALS,CEREAL PREPRTNS.	1	No Quantity							262535			0
S3	2009	2009	2009	2	0	2	Export	208	Denmark	DNK	56	Belgium	BEL								04	CEREALS,CEREAL PREPRTNS.	1	No Quantity							11458739			0
S3	2009	2009	2009	2	0	2	Export	208	Denmark	DNK	60	Bermuda	BMU								04	CEREALS,CEREAL PREPRTNS.	1	No Quantity							5965			0
S3	2009	2009	2009	2	0	2	Export	208	Denmark	DNK	70	Bosnia Herzegovina	BIH								04	CEREALS,CEREAL PREPRTNS.	1	No Quantity							11444			0
S3	2009	2009	2009	2	0	2	Export	208	Denmark	DNK	76	Brazil	BRA								04	CEREALS,CEREAL PREPRTNS.	1	No Quantity							1504019			0
S3	2009	2009	2009	2	0	2	Export	208	Denmark	DNK	96	Brunei Darussalam	BRN								04	CEREALS,CEREAL PREPRTNS.	1	No Quantity							41220			0
S3	2009	2009	2009	2	0	2	Export	208	Denmark	DNK	100	Bulgaria	BGR								04	CEREALS,CEREAL PREPRTNS.	1	No Quantity							149203			0
S3	2009	2009	2009	2	0	2	Export	208	Denmark	DNK	104	Myanmar	MMR								04	CEREALS,CEREAL PREPRTNS.	1	No Quantity							125615			0
S3	2009	2009	2009	2	0	2	Export	208	Denmark	DNK	116	Cambodia	KHM								04	CEREALS,CEREAL PREPRTNS.	1	No Quantity							434			0
S3	2009	2009	2009	2	0	2	Export	208	Denmark	DNK	120	Cameroon	CMR								04	CEREALS,CEREAL PREPRTNS.	1	No Quantity							17378			0
S3	2009	2009	2009	2	0	2	Export	208	Denmark	DNK	124	Canada	CAN								04	CEREALS,CEREAL PREPRTNS.	1	No Quantity							7463289			0
S3	2009	2009	2009	2	0	2	Export	208	Denmark	DNK	144	Sri Lanka	LKA								04	CEREALS,CEREAL PREPRTNS.	1	No Quantity							598789			0
S3	2009	2009	2009	2	0	2	Export	208	Denmark	DNK	152	Chile	CHL								04	CEREALS,CEREAL PREPRTNS.	1	No Quantity							1814844			0
S3	2009	2009	2009	2	0	2	Export	208	Denmark	DNK	156	China	CHN								04	CEREALS,CEREAL PREPRTNS.	1	No Quantity							7582594			0
S3	2009	2009	2009	2	0	2	Export	208	Denmark	DNK	170	Colombia	COL								04	CEREALS,CEREAL PREPRTNS.	1	No Quantity							529649			0
S3	2009	2009	2009	2	0	2	Export	208	Denmark	DNK	180	Dem. Rep. of the Congo	COD								04	CEREALS,CEREAL PREPRTNS.	1	No Quantity							9			0
S3	2009	2009	2009	2	0	2	Export	208	Denmark	DNK	188	Costa Rica	CRI								04	CEREALS,CEREAL PREPRTNS.	1	No Quantity							216581			0
S3	2009	2009	2009	2	0	2	Export	208	Denmark	DNK	191	Croatia	HRV								04	CEREALS,CEREAL PREPRTNS.	1	No Quantity							266424			0
S3	2009	2009	2009	2	0	2	Export	208	Denmark	DNK	192	Cuba	CUB								04	CEREALS,CEREAL PREPRTNS.	1	No Quantity							26310			0
S3	2009	2009	2009	2	0	2	Export	208	Denmark	DNK	196	Cyprus	CYP								04	CEREALS,CEREAL PREPRTNS.	1	No Quantity							128061			0
S3	2009	2009	2009	2	0	2	Export	208	Denmark	DNK	203	Czechia	CZE								04	CEREALS,CEREAL PREPRTNS.	1	No Quantity							694080			0
S3	2009	2009	2009	2	0	2	Export	208	Denmark	DNK	204	Benin	BEN								04	CEREALS,CEREAL PREPRTNS.	1	No Quantity							134969			0
S3	2009	2009	2009	2	0	2	Export	208	Denmark	DNK	212	Dominica	DMA								04	CEREALS,CEREAL PREPRTNS.	1	No Quantity							98043			0
S3	2009	2009	2009	2	0	2	Export	208	Denmark	DNK	214	Dominican Rep.	DOM								04	CEREALS,CEREAL PREPRTNS.	1	No Quantity							1056296			0
S3	2009	2009	2009	2	0	2	Export	208	Denmark	DNK	218	Ecuador	ECU								04	CEREALS,CEREAL PREPRTNS.	1	No Quantity							261060			0
S3	2009	2009	2009	2	0	2	Export	208	Denmark	DNK	222	El Salvador	SLV								04	CEREALS,CEREAL PREPRTNS.	1	No Quantity							124990			0
S3	2009	2009	2009	2	0	2	Export	208	Denmark	DNK	233	Estonia	EST								04	CEREALS,CEREAL PREPRTNS.	1	No Quantity							2216190			0
S3	2009	2009	2009	2	0	2	Export	208	Denmark	DNK	234	Faeroe Isds	FRO								04	CEREALS,CEREAL PREPRTNS.	1	No Quantity							8307168			0
S3	2009	2009	2009	2	0	2	Export	208	Denmark	DNK	246	Finland	FIN								04	CEREALS,CEREAL PREPRTNS.	1	No Quantity							12446756			0
S3	2009	2009	2009	2	0	2	Export	208	Denmark	DNK	251	France	FRA								04	CEREALS,CEREAL PREPRTNS.	1	No Quantity							32309814			0
S3	2009	2009	2009	2	0	2	Export	208	Denmark	DNK	258	French Polynesia	PYF								04	CEREALS,CEREAL PREPRTNS.	1	No Quantity							36839			0
S3	2009	2009	2009	2	0	2	Export	208	Denmark	DNK	260	Fr. South Antarctic Terr.	ATF								04	CEREALS,CEREAL PREPRTNS.	1	No Quantity							2421			0
S3	2009	2009	2009	2	0	2	Export	208	Denmark	DNK	262	Djibouti	DJI								04	CEREALS,CEREAL PREPRTNS.	1	No Quantity							497			0
S3	2009	2009	2009	2	0	2	Export	208	Denmark	DNK	268	Georgia	GEO								04	CEREALS,CEREAL PREPRTNS.	1	No Quantity							108552			0
S3	2009	2009	2009	2	0	2	Export	208	Denmark	DNK	270	Gambia	GMB								04	CEREALS,CEREAL PREPRTNS.	1	No Quantity							1543			0
S3	2009	2009	2009	2	0	2	Export	208	Denmark	DNK	276	Germany	DEU								04	CEREALS,CEREAL PREPRTNS.	1	No Quantity							281382956			0
S3	2009	2009	2009	2	0	2	Export	208	Denmark	DNK	288	Ghana	GHA								04	CEREALS,CEREAL PREPRTNS.	1	No Quantity							299218			0
S3	2009	2009	2009	2	0	2	Export	208	Denmark	DNK	292	Gibraltar	GIB								04	CEREALS,CEREAL PREPRTNS.	1	No Quantity							40792			0
S3	2009	2009	2009	2	0	2	Export	208	Denmark	DNK	300	Greece	GRC								04	CEREALS,CEREAL PREPRTNS.	1	No Quantity							1193715			0
S3	2009	2009	2009	2	0	2	Export	208	Denmark	DNK	304	Greenland	GRL								04	CEREALS,CEREAL PREPRTNS.	1	No Quantity							17427971			0
S3	2009	2009	2009	2	0	2	Export	208	Denmark	DNK	320	Guatemala	GTM								04	CEREALS,CEREAL PREPRTNS.	1	No Quantity							210936			0
S3	2009	2009	2009	2	0	2	Export	208	Denmark	DNK	324	Guinea	GIN								04	CEREALS,CEREAL PREPRTNS.	1	No Quantity							160648			0
S3	2009	2009	2009	2	0	2	Export	208	Denmark	DNK	328	Guyana	GUY								04	CEREALS,CEREAL PREPRTNS.	1	No Quantity							29503			0
S3	2009	2009	2009	2	0	2	Export	208	Denmark	DNK	332	Haiti	HTI								04	CEREALS,CEREAL PREPRTNS.	1	No Quantity							1794050			0
S3	2009	2009	2009	2	0	2	Export	208	Denmark	DNK	340	Honduras	HND								04	CEREALS,CEREAL PREPRTNS.	1	No Quantity							101231			0
S3	2009	2009	2009	2	0	2	Export	208	Denmark	DNK	344	China, Hong Kong SAR	HKG								04	CEREALS,CEREAL PREPRTNS.	1	No Quantity							30821404			0
S3	2009	2009	2009	2	0	2	Export	208	Denmark	DNK	348	Hungary	HUN								04	CEREALS,CEREAL PREPRTNS.	1	No Quantity							522323			0
S3	2009	2009	2009	2	0	2	Export	208	Denmark	DNK	352	Iceland	ISL								04	CEREALS,CEREAL PREPRTNS.	1	No Quantity							11033296			0
S3	2009	2009	2009	2	0	2	Export	208	Denmark	DNK	360	Indonesia	IDN								04	CEREALS,CEREAL PREPRTNS.	1	No Quantity							67230			0
S3	2009	2009	2009	2	0	2	Export	208	Denmark	DNK	364	Iran	IRN								04	CEREALS,CEREAL PREPRTNS.	1	No Quantity							460043			0
S3	2009	2009	2009	2	0	2	Export	208	Denmark	DNK	372	Ireland	IRL								04	CEREALS,CEREAL PREPRTNS.	1	No Quantity							12005057			0
S3	2009	2009	2009	2	0	2	Export	208	Denmark	DNK	376	Israel	ISR								04	CEREALS,CEREAL PREPRTNS.	1	No Quantity							877473			0
S3	2009	2009	2009	2	0	2	Export	208	Denmark	DNK	381	Italy	ITA								04	CEREALS,CEREAL PREPRTNS.	1	No Quantity							8640348			0
S3	2009	2009	2009	2	0	2	Export	208	Denmark	DNK	384	Côte d'Ivoire	CIV								04	CEREALS,CEREAL PREPRTNS.	1	No Quantity							31896			0
S3	2009	2009	2009	2	0	2	Export	208	Denmark	DNK	388	Jamaica	JAM								04	CEREALS,CEREAL PREPRTNS.	1	No Quantity							33106			0
S3	2009	2009	2009	2	0	2	Export	208	Denmark	DNK	392	Japan	JPN								04	CEREALS,CEREAL PREPRTNS.	1	No Quantity							8805155			0
S3	2009	2009	2009	2	0	2	Export	208	Denmark	DNK	398	Kazakhstan	KAZ								04	CEREALS,CEREAL PREPRTNS.	1	No Quantity							181229			0
S3	2009	2009	2009	2	0	2	Export	208	Denmark	DNK	400	Jordan	JOR								04	CEREALS,CEREAL PREPRTNS.	1	No Quantity							1552			0
S3	2009	2009	2009	2	0	2	Export	208	Denmark	DNK	404	Kenya	KEN								04	CEREALS,CEREAL PREPRTNS.	1	No Quantity							1645			0
S3	2009	2009	2009	2	0	2	Export	208	Denmark	DNK	410	Rep. of Korea	KOR								04	CEREALS,CEREAL PREPRTNS.	1	No Quantity							2781235			0
S3	2009	2009	2009	2	0	2	Export	208	Denmark	DNK	414	Kuwait	KWT								04	CEREALS,CEREAL PREPRTNS.	1	No Quantity							62655			0
S3	2009	2009	2009	2	0	2	Export	208	Denmark	DNK	418	Lao People's Dem. Rep.	LAO								04	CEREALS,CEREAL PREPRTNS.	1	No Quantity							1801794			0
S3	2009	2009	2009	2	0	2	Export	208	Denmark	DNK	422	Lebanon	LBN								04	CEREALS,CEREAL PREPRTNS.	1	No Quantity							41898			0
S3	2009	2009	2009	2	0	2	Export	208	Denmark	DNK	428	Latvia	LVA								04	CEREALS,CEREAL PREPRTNS.	1	No Quantity							5664735			0
S3	2009	2009	2009	2	0	2	Export	208	Denmark	DNK	430	Liberia	LBR								04	CEREALS,CEREAL PREPRTNS.	1	No Quantity							563667			0
S3	2009	2009	2009	2	0	2	Export	208	Denmark	DNK	440	Lithuania	LTU								04	CEREALS,CEREAL PREPRTNS.	1	No Quantity							1260760			0
S3	2009	2009	2009	2	0	2	Export	208	Denmark	DNK	442	Luxembourg	LUX								04	CEREALS,CEREAL PREPRTNS.	1	No Quantity							116512			0
S3	2009	2009	2009	2	0	2	Export	208	Denmark	DNK	454	Malawi	MWI								04	CEREALS,CEREAL PREPRTNS.	1	No Quantity							1905562			0
S3	2009	2009	2009	2	0	2	Export	208	Denmark	DNK	458	Malaysia	MYS								04	CEREALS,CEREAL PREPRTNS.	1	No Quantity							3571080			0
S3	2009	2009	2009	2	0	2	Export	208	Denmark	DNK	470	Malta	MLT								04	CEREALS,CEREAL PREPRTNS.	1	No Quantity							361391			0
S3	2009	2009	2009	2	0	2	Export	208	Denmark	DNK	478	Mauritania	MRT								04	CEREALS,CEREAL PREPRTNS.	1	No Quantity							3227			0
S3	2009	2009	2009	2	0	2	Export	208	Denmark	DNK	480	Mauritius	MUS								04	CEREALS,CEREAL PREPRTNS.	1	No Quantity							66992			0
S3	2009	2009	2009	2	0	2	Export	208	Denmark	DNK	484	Mexico	MEX								04	CEREALS,CEREAL PREPRTNS.	1	No Quantity							1623182			0
S3	2009	2009	2009	2	0	2	Export	208	Denmark	DNK	490	Other Asia, nes									04	CEREALS,CEREAL PREPRTNS.	1	No Quantity							522591			0
S3	2009	2009	2009	2	0	2	Export	208	Denmark	DNK	504	Morocco	MAR								04	CEREALS,CEREAL PREPRTNS.	1	No Quantity							1303			0
S3	2009	2009	2009	2	0	2	Export	208	Denmark	DNK	512	Oman	OMN								04	CEREALS,CEREAL PREPRTNS.	1	No Quantity							114034			0
S3	2009	2009	2009	2	0	2	Export	208	Denmark	DNK	516	Namibia	NAM								04	CEREALS,CEREAL PREPRTNS.	1	No Quantity							1573396			0
S3	2009	2009	2009	2	0	2	Export	208	Denmark	DNK	524	Nepal	NPL								04	CEREALS,CEREAL PREPRTNS.	1	No Quantity							297844			0
S3	2009	2009	2009	2	0	2	Export	208	Denmark	DNK	528	Netherlands	NLD								04	CEREALS,CEREAL PREPRTNS.	1	No Quantity							62095467			0
S3	2009	2009	2009	2	0	2	Export	208	Denmark	DNK	530	Neth. Antilles	ANT								04	CEREALS,CEREAL PREPRTNS.	1	No Quantity							87483			0
S3	2009	2009	2009	2	0	2	Export	208	Denmark	DNK	533	Aruba	ABW								04	CEREALS,CEREAL PREPRTNS.	1	No Quantity							89647			0
S3	2009	2009	2009	2	0	2	Export	208	Denmark	DNK	540	New Caledonia	NCL								04	CEREALS,CEREAL PREPRTNS.	1	No Quantity							109340			0
S3	2009	2009	2009	2	0	2	Export	208	Denmark	DNK	554	New Zealand	NZL								04	CEREALS,CEREAL PREPRTNS.	1	No Quantity							309902			0
S3	2009	2009	2009	2	0	2	Export	208	Denmark	DNK	558	Nicaragua	NIC								04	CEREALS,CEREAL PREPRTNS.	1	No Quantity							15149			0
S3	2009	2009	2009	2	0	2	Export	208	Denmark	DNK	562	Niger	NER								04	CEREALS,CEREAL PREPRTNS.	1	No Quantity							24393			0
S3	2009	2009	2009	2	0	2	Export	208	Denmark	DNK	566	Nigeria	NGA								04	CEREALS,CEREAL PREPRTNS.	1	No Quantity							596128			0
S3	2009	2009	2009	2	0	2	Export	208	Denmark	DNK	568	Other Europe, nes									04	CEREALS,CEREAL PREPRTNS.	1	No Quantity							1169			0
S3	2009	2009	2009	2	0	2	Export	208	Denmark	DNK	579	Norway	NOR								04	CEREALS,CEREAL PREPRTNS.	1	No Quantity							74421438			0
S3	2009	2009	2009	2	0	2	Export	208	Denmark	DNK	586	Pakistan	PAK								04	CEREALS,CEREAL PREPRTNS.	1	No Quantity							20320			0
S3	2009	2009	2009	2	0	2	Export	208	Denmark	DNK	591	Panama	PAN								04	CEREALS,CEREAL PREPRTNS.	1	No Quantity							493517			0
S3	2009	2009	2009	2	0	2	Export	208	Denmark	DNK	600	Paraguay	PRY								04	CEREALS,CEREAL PREPRTNS.	1	No Quantity							22932			0
S3	2009	2009	2009	2	0	2	Export	208	Denmark	DNK	604	Peru	PER								04	CEREALS,CEREAL PREPRTNS.	1	No Quantity							220207			0
S3	2009	2009	2009	2	0	2	Export	208	Denmark	DNK	608	Philippines	PHL								04	CEREALS,CEREAL PREPRTNS.	1	No Quantity							1200847			0
S3	2009	2009	2009	2	0	2	Export	208	Denmark	DNK	616	Poland	POL								04	CEREALS,CEREAL PREPRTNS.	1	No Quantity							6186839			0
S3	2009	2009	2009	2	0	2	Export	208	Denmark	DNK	620	Portugal	PRT								04	CEREALS,CEREAL PREPRTNS.	1	No Quantity							19101581			0
S3	2009	2009	2009	2	0	2	Export	208	Denmark	DNK	624	Guinea-Bissau	GNB								04	CEREALS,CEREAL PREPRTNS.	1	No Quantity							310			0
S3	2009	2009	2009	2	0	2	Export	208	Denmark	DNK	634	Qatar	QAT								04	CEREALS,CEREAL PREPRTNS.	1	No Quantity							139984			0
S3	2009	2009	2009	2	0	2	Export	208	Denmark	DNK	642	Romania	ROU								04	CEREALS,CEREAL PREPRTNS.	1	No Quantity							381606			0
S3	2009	2009	2009	2	0	2	Export	208	Denmark	DNK	643	Russian Federation	RUS								04	CEREALS,CEREAL PREPRTNS.	1	No Quantity							9539763			0
S3	2009	2009	2009	2	0	2	Export	208	Denmark	DNK	670	Saint Vincent and the Grenadines	VCT								04	CEREALS,CEREAL PREPRTNS.	1	No Quantity							333909			0
S3	2009	2009	2009	2	0	2	Export	208	Denmark	DNK	682	Saudi Arabia	SAU								04	CEREALS,CEREAL PREPRTNS.	1	No Quantity							311596			0
S3	2009	2009	2009	2	0	2	Export	208	Denmark	DNK	686	Senegal	SEN								04	CEREALS,CEREAL PREPRTNS.	1	No Quantity							44110			0
S3	2009	2009	2009	2	0	2	Export	208	Denmark	DNK	688	Serbia	SRB								04	CEREALS,CEREAL PREPRTNS.	1	No Quantity							69958			0
S3	2009	2009	2009	2	0	2	Export	208	Denmark	DNK	690	Seychelles	SYC								04	CEREALS,CEREAL PREPRTNS.	1	No Quantity							61365			0
S3	2009	2009	2009	2	0	2	Export	208	Denmark	DNK	694	Sierra Leone	SLE								04	CEREALS,CEREAL PREPRTNS.	1	No Quantity							10345			0
S3	2009	2009	2009	2	0	2	Export	208	Denmark	DNK	699	India	IND								04	CEREALS,CEREAL PREPRTNS.	1	No Quantity							150597			0
S3	2009	2009	2009	2	0	2	Export	208	Denmark	DNK	702	Singapore	SGP								04	CEREALS,CEREAL PREPRTNS.	1	No Quantity							2111430			0
S3	2009	2009	2009	2	0	2	Export	208	Denmark	DNK	703	Slovakia	SVK								04	CEREALS,CEREAL PREPRTNS.	1	No Quantity							199071			0
S3	2009	2009	2009	2	0	2	Export	208	Denmark	DNK	704	Viet Nam	VNM								04	CEREALS,CEREAL PREPRTNS.	1	No Quantity							1417130			0
S3	2009	2009	2009	2	0	2	Export	208	Denmark	DNK	705	Slovenia	SVN								04	CEREALS,CEREAL PREPRTNS.	1	No Quantity							129512			0
S3	2009	2009	2009	2	0	2	Export	208	Denmark	DNK	710	South Africa	ZAF								04	CEREALS,CEREAL PREPRTNS.	1	No Quantity							598395			0
S3	2009	2009	2009	2	0	2	Export	208	Denmark	DNK	716	Zimbabwe	ZWE								04	CEREALS,CEREAL PREPRTNS.	1	No Quantity							118			0
S3	2009	2009	2009	2	0	2	Export	208	Denmark	DNK	724	Spain	ESP								04	CEREALS,CEREAL PREPRTNS.	1	No Quantity							45406534			0
S3	2009	2009	2009	2	0	2	Export	208	Denmark	DNK	736	Fmr Sudan	SDN								04	CEREALS,CEREAL PREPRTNS.	1	No Quantity							27906			0
S3	2009	2009	2009	2	0	2	Export	208	Denmark	DNK	740	Suriname	SUR								04	CEREALS,CEREAL PREPRTNS.	1	No Quantity							57478			0
S3	2009	2009	2009	2	0	2	Export	208	Denmark	DNK	752	Sweden	SWE								04	CEREALS,CEREAL PREPRTNS.	1	No Quantity							107654907			0
S3	2009	2009	2009	2	0	2	Export	208	Denmark	DNK	757	Switzerland	CHE								04	CEREALS,CEREAL PREPRTNS.	1	No Quantity							3184421			0
S3	2009	2009	2009	2	0	2	Export	208	Denmark	DNK	764	Thailand	THA								04	CEREALS,CEREAL PREPRTNS.	1	No Quantity							779642			0
S3	2009	2009	2009	2	0	2	Export	208	Denmark	DNK	768	Togo	TGO								04	CEREALS,CEREAL PREPRTNS.	1	No Quantity							28984			0
S3	2009	2009	2009	2	0	2	Export	208	Denmark	DNK	780	Trinidad and Tobago	TTO								04	CEREALS,CEREAL PREPRTNS.	1	No Quantity							935517			0
S3	2009	2009	2009	2	0	2	Export	208	Denmark	DNK	784	United Arab Emirates	ARE								04	CEREALS,CEREAL PREPRTNS.	1	No Quantity							2089213			0
S3	2009	2009	2009	2	0	2	Export	208	Denmark	DNK	792	Turkey	TUR								04	CEREALS,CEREAL PREPRTNS.	1	No Quantity							143396			0
S3	2009	2009	2009	2	0	2	Export	208	Denmark	DNK	800	Uganda	UGA								04	CEREALS,CEREAL PREPRTNS.	1	No Quantity							21959			0
S3	2009	2009	2009	2	0	2	Export	208	Denmark	DNK	804	Ukraine	UKR								04	CEREALS,CEREAL PREPRTNS.	1	No Quantity							358835			0
S3	2009	2009	2009	2	0	2	Export	208	Denmark	DNK	818	Egypt	EGY								04	CEREALS,CEREAL PREPRTNS.	1	No Quantity							4673			0
S3	2009	2009	2009	2	0	2	Export	208	Denmark	DNK	826	United Kingdom	GBR								04	CEREALS,CEREAL PREPRTNS.	1	No Quantity							75586160			0
S3	2009	2009	2009	2	0	2	Export	208	Denmark	DNK	834	United Rep. of Tanzania	TZA								04	CEREALS,CEREAL PREPRTNS.	1	No Quantity							3626			0
S3	2009	2009	2009	2	0	2	Export	208	Denmark	DNK	842	USA	USA								04	CEREALS,CEREAL PREPRTNS.	1	No Quantity							75851747			0
S3	2009	2009	2009	2	0	2	Export	208	Denmark	DNK	854	Burkina Faso	BFA								04	CEREALS,CEREAL PREPRTNS.	1	No Quantity							2172			0
S3	2009	2009	2009	2	0	2	Export	208	Denmark	DNK	858	Uruguay	URY								04	CEREALS,CEREAL PREPRTNS.	1	No Quantity							187410			0
S3	2009	2009	2009	2	0	2	Export	208	Denmark	DNK	862	Venezuela	VEN								04	CEREALS,CEREAL PREPRTNS.	1	No Quantity							6137851			0
S3	2009	2009	2009	2	0	2	Export	208	Denmark	DNK	899	Areas, nes									04	CEREALS,CEREAL PREPRTNS.	1	No Quantity							29721			0
S3	2009	2009	2009	2	0	2	Export	203	Czechia	CZE	0	World	WLD								05	VEGETABLES AND FRUIT	1	No Quantity							377340448			0
S3	2009	2009	2009	2	0	2	Export	203	Czechia	CZE	8	Albania	ALB								05	VEGETABLES AND FRUIT	1	No Quantity							129192			0
S3	2009	2009	2009	2	0	2	Export	203	Czechia	CZE	36	Australia	AUS								05	VEGETABLES AND FRUIT	1	No Quantity							356562			0
S3	2009	2009	2009	2	0	2	Export	203	Czechia	CZE	40	Austria	AUT								05	VEGETABLES AND FRUIT	1	No Quantity							10841078			0
S3	2009	2009	2009	2	0	2	Export	203	Czechia	CZE	51	Armenia	ARM								05	VEGETABLES AND FRUIT	1	No Quantity							7422			0
S3	2009	2009	2009	2	0	2	Export	203	Czechia	CZE	56	Belgium	BEL								05	VEGETABLES AND FRUIT	1	No Quantity							5133359			0
S3	2009	2009	2009	2	0	2	Export	203	Czechia	CZE	70	Bosnia Herzegovina	BIH								05	VEGETABLES AND FRUIT	1	No Quantity							2160			0
S3	2009	2009	2009	2	0	2	Export	203	Czechia	CZE	72	Botswana	BWA								05	VEGETABLES AND FRUIT	1	No Quantity							10972			0
S3	2009	2009	2009	2	0	2	Export	203	Czechia	CZE	76	Brazil	BRA								05	VEGETABLES AND FRUIT	1	No Quantity							50554			0
S3	2009	2009	2009	2	0	2	Export	203	Czechia	CZE	100	Bulgaria	BGR								05	VEGETABLES AND FRUIT	1	No Quantity							1867849			0
S3	2009	2009	2009	2	0	2	Export	203	Czechia	CZE	112	Belarus	BLR								05	VEGETABLES AND FRUIT	1	No Quantity							169449			0
S3	2009	2009	2009	2	0	2	Export	203	Czechia	CZE	124	Canada	CAN								05	VEGETABLES AND FRUIT	1	No Quantity							52287			0
S3	2009	2009	2009	2	0	2	Export	203	Czechia	CZE	156	China	CHN								05	VEGETABLES AND FRUIT	1	No Quantity							4113817			0
S3	2009	2009	2009	2	0	2	Export	203	Czechia	CZE	170	Colombia	COL								05	VEGETABLES AND FRUIT	1	No Quantity							459165			0
S3	2009	2009	2009	2	0	2	Export	203	Czechia	CZE	191	Croatia	HRV								05	VEGETABLES AND FRUIT	1	No Quantity							2447343			0
S3	2009	2009	2009	2	0	2	Export	203	Czechia	CZE	196	Cyprus	CYP								05	VEGETABLES AND FRUIT	1	No Quantity							3564			0
S3	2009	2009	2009	2	0	2	Export	203	Czechia	CZE	208	Denmark	DNK								05	VEGETABLES AND FRUIT	1	No Quantity							132103			0
S3	2009	2009	2009	2	0	2	Export	203	Czechia	CZE	233	Estonia	EST								05	VEGETABLES AND FRUIT	1	No Quantity							111160			0
S3	2009	2009	2009	2	0	2	Export	203	Czechia	CZE	246	Finland	FIN								05	VEGETABLES AND FRUIT	1	No Quantity							232429			0
S3	2009	2009	2009	2	0	2	Export	203	Czechia	CZE	251	France	FRA								05	VEGETABLES AND FRUIT	1	No Quantity							2521060			0
S3	2009	2009	2009	2	0	2	Export	203	Czechia	CZE	268	Georgia	GEO								05	VEGETABLES AND FRUIT	1	No Quantity							2734			0
S3	2009	2009	2009	2	0	2	Export	203	Czechia	CZE	276	Germany	DEU								05	VEGETABLES AND FRUIT	1	No Quantity							28178338			0
S3	2009	2009	2009	2	0	2	Export	203	Czechia	CZE	300	Greece	GRC								05	VEGETABLES AND FRUIT	1	No Quantity							420191			0
S3	2009	2009	2009	2	0	2	Export	203	Czechia	CZE	348	Hungary	HUN								05	VEGETABLES AND FRUIT	1	No Quantity							11909671			0
S3	2009	2009	2009	2	0	2	Export	203	Czechia	CZE	352	Iceland	ISL								05	VEGETABLES AND FRUIT	1	No Quantity							3193			0
S3	2009	2009	2009	2	0	2	Export	203	Czechia	CZE	360	Indonesia	IDN								05	VEGETABLES AND FRUIT	1	No Quantity							134			0
S3	2009	2009	2009	2	0	2	Export	203	Czechia	CZE	372	Ireland	IRL								05	VEGETABLES AND FRUIT	1	No Quantity							125254			0
S3	2009	2009	2009	2	0	2	Export	203	Czechia	CZE	381	Italy	ITA								05	VEGETABLES AND FRUIT	1	No Quantity							4981024			0
S3	2009	2009	2009	2	0	2	Export	203	Czechia	CZE	392	Japan	JPN								05	VEGETABLES AND FRUIT	1	No Quantity							24671440			0
S3	2009	2009	2009	2	0	2	Export	203	Czechia	CZE	398	Kazakhstan	KAZ								05	VEGETABLES AND FRUIT	1	No Quantity							17132			0
S3	2009	2009	2009	2	0	2	Export	203	Czechia	CZE	410	Rep. of Korea	KOR								05	VEGETABLES AND FRUIT	1	No Quantity							90236			0
S3	2009	2009	2009	2	0	2	Export	203	Czechia	CZE	426	Lesotho	LSO								05	VEGETABLES AND FRUIT	1	No Quantity							42743			0
S3	2009	2009	2009	2	0	2	Export	203	Czechia	CZE	428	Latvia	LVA								05	VEGETABLES AND FRUIT	1	No Quantity							159537			0
S3	2009	2009	2009	2	0	2	Export	203	Czechia	CZE	440	Lithuania	LTU								05	VEGETABLES AND FRUIT	1	No Quantity							1788464			0
S3	2009	2009	2009	2	0	2	Export	203	Czechia	CZE	442	Luxembourg	LUX								05	VEGETABLES AND FRUIT	1	No Quantity							47767			0
S3	2009	2009	2009	2	0	2	Export	203	Czechia	CZE	458	Malaysia	MYS								05	VEGETABLES AND FRUIT	1	No Quantity							134			0
S3	2009	2009	2009	2	0	2	Export	203	Czechia	CZE	470	Malta	MLT								05	VEGETABLES AND FRUIT	1	No Quantity							9657			0
S3	2009	2009	2009	2	0	2	Export	203	Czechia	CZE	484	Mexico	MEX								05	VEGETABLES AND FRUIT	1	No Quantity							61			0
S3	2009	2009	2009	2	0	2	Export	203	Czechia	CZE	490	Other Asia, nes									05	VEGETABLES AND FRUIT	1	No Quantity							10347			0
S3	2009	2009	2009	2	0	2	Export	203	Czechia	CZE	496	Mongolia	MNG								05	VEGETABLES AND FRUIT	1	No Quantity							73006			0
S3	2009	2009	2009	2	0	2	Export	203	Czechia	CZE	498	Rep. of Moldova	MDA								05	VEGETABLES AND FRUIT	1	No Quantity							61423			0
S3	2009	2009	2009	2	0	2	Export	203	Czechia	CZE	528	Netherlands	NLD								05	VEGETABLES AND FRUIT	1	No Quantity							2593488			0
S3	2009	2009	2009	2	0	2	Export	203	Czechia	CZE	554	New Zealand	NZL								05	VEGETABLES AND FRUIT	1	No Quantity							247169			0
S3	2009	2009	2009	2	0	2	Export	203	Czechia	CZE	562	Niger	NER								05	VEGETABLES AND FRUIT	1	No Quantity							36			0
S3	2009	2009	2009	2	0	2	Export	203	Czechia	CZE	566	Nigeria	NGA								05	VEGETABLES AND FRUIT	1	No Quantity							54			0
S3	2009	2009	2009	2	0	2	Export	203	Czechia	CZE	579	Norway	NOR								05	VEGETABLES AND FRUIT	1	No Quantity							216686			0
S3	2009	2009	2009	2	0	2	Export	203	Czechia	CZE	604	Peru	PER								05	VEGETABLES AND FRUIT	1	No Quantity							946090			0
S3	2009	2009	2009	2	0	2	Export	203	Czechia	CZE	616	Poland	POL								05	VEGETABLES AND FRUIT	1	No Quantity							30985018			0
S3	2009	2009	2009	2	0	2	Export	203	Czechia	CZE	620	Portugal	PRT								05	VEGETABLES AND FRUIT	1	No Quantity							891			0
S3	2009	2009	2009	2	0	2	Export	203	Czechia	CZE	642	Romania	ROU								05	VEGETABLES AND FRUIT	1	No Quantity							17311999			0
S3	2009	2009	2009	2	0	2	Export	203	Czechia	CZE	643	Russian Federation	RUS								05	VEGETABLES AND FRUIT	1	No Quantity							4270720			0
S3	2009	2009	2009	2	0	2	Export	203	Czechia	CZE	688	Serbia	SRB								05	VEGETABLES AND FRUIT	1	No Quantity							608403			0
S3	2009	2009	2009	2	0	2	Export	203	Czechia	CZE	699	India	IND								05	VEGETABLES AND FRUIT	1	No Quantity							782111			0
S3	2009	2009	2009	2	0	2	Export	203	Czechia	CZE	703	Slovakia	SVK								05	VEGETABLES AND FRUIT	1	No Quantity							209887187			0
S3	2009	2009	2009	2	0	2	Export	203	Czechia	CZE	704	Viet Nam	VNM								05	VEGETABLES AND FRUIT	1	No Quantity							1144021			0
S3	2009	2009	2009	2	0	2	Export	203	Czechia	CZE	705	Slovenia	SVN								05	VEGETABLES AND FRUIT	1	No Quantity							483911			0
S3	2009	2009	2009	2	0	2	Export	203	Czechia	CZE	710	South Africa	ZAF								05	VEGETABLES AND FRUIT	1	No Quantity							2355226			0
S3	2009	2009	2009	2	0	2	Export	203	Czechia	CZE	724	Spain	ESP								05	VEGETABLES AND FRUIT	1	No Quantity							1151929			0
S3	2009	2009	2009	2	0	2	Export	203	Czechia	CZE	748	Swaziland	SWZ								05	VEGETABLES AND FRUIT	1	No Quantity							7924			0
S3	2009	2009	2009	2	0	2	Export	203	Czechia	CZE	752	Sweden	SWE								05	VEGETABLES AND FRUIT	1	No Quantity							59789			0
S3	2009	2009	2009	2	0	2	Export	203	Czechia	CZE	757	Switzerland	CHE								05	VEGETABLES AND FRUIT	1	No Quantity							517521			0
S3	2009	2009	2009	2	0	2	Export	203	Czechia	CZE	764	Thailand	THA								05	VEGETABLES AND FRUIT	1	No Quantity							724			0
S3	2009	2009	2009	2	0	2	Export	203	Czechia	CZE	792	Turkey	TUR								05	VEGETABLES AND FRUIT	1	No Quantity							163627			0
S3	2009	2009	2009	2	0	2	Export	203	Czechia	CZE	795	Turkmenistan	TKM								05	VEGETABLES AND FRUIT	1	No Quantity							74532			0
S3	2009	2009	2009	2	0	2	Export	203	Czechia	CZE	800	Uganda	UGA								05	VEGETABLES AND FRUIT	1	No Quantity							69487			0
S3	2009	2009	2009	2	0	2	Export	203	Czechia	CZE	804	Ukraine	UKR								05	VEGETABLES AND FRUIT	1	No Quantity							374708			0
S3	2009	2009	2009	2	0	2	Export	203	Czechia	CZE	807	North Macedonia	MKD								05	VEGETABLES AND FRUIT	1	No Quantity							8239			0
S3	2009	2009	2009	2	0	2	Export	203	Czechia	CZE	818	Egypt	EGY								05	VEGETABLES AND FRUIT	1	No Quantity							29			0
S3	2009	2009	2009	2	0	2	Export	203	Czechia	CZE	826	United Kingdom	GBR								05	VEGETABLES AND FRUIT	1	No Quantity							1031894			0
S3	2009	2009	2009	2	0	2	Export	203	Czechia	CZE	834	United Rep. of Tanzania	TZA								05	VEGETABLES AND FRUIT	1	No Quantity							13827			0
S3	2009	2009	2009	2	0	2	Export	203	Czechia	CZE	842	USA	USA								05	VEGETABLES AND FRUIT	1	No Quantity							668757			0
S3	2009	2009	2009	2	0	2	Export	203	Czechia	CZE	860	Uzbekistan	UZB								05	VEGETABLES AND FRUIT	1	No Quantity							85263			0
S3	2009	2009	2009	2	0	2	Export	203	Czechia	CZE	862	Venezuela	VEN								05	VEGETABLES AND FRUIT	1	No Quantity							72			0
S3	2009	2009	2009	2	0	2	Export	203	Czechia	CZE	894	Zambia	ZMB								05	VEGETABLES AND FRUIT	1	No Quantity							45105			0
S3	2009	2009	2009	2	0	2	Export	208	Denmark	DNK	0	World	WLD								05	VEGETABLES AND FRUIT	1	No Quantity							489286889			0
S3	2009	2009	2009	2	0	2	Export	208	Denmark	DNK	4	Afghanistan	AFG								05	VEGETABLES AND FRUIT	1	No Quantity							12632			0
S3	2009	2009	2009	2	0	2	Export	208	Denmark	DNK	12	Algeria	DZA								05	VEGETABLES AND FRUIT	1	No Quantity							7578046			0
S3	2009	2009	2009	2	0	2	Export	208	Denmark	DNK	31	Azerbaijan	AZE								05	VEGETABLES AND FRUIT	1	No Quantity							2658			0
S3	2009	2009	2009	2	0	2	Export	208	Denmark	DNK	32	Argentina	ARG								05	VEGETABLES AND FRUIT	1	No Quantity							167548			0
S3	2009	2009	2009	2	0	2	Export	208	Denmark	DNK	36	Australia	AUS								05	VEGETABLES AND FRUIT	1	No Quantity							5591665			0
S3	2009	2009	2009	2	0	2	Export	208	Denmark	DNK	40	Austria	AUT								05	VEGETABLES AND FRUIT	1	No Quantity							2511517			0
S3	2009	2009	2009	2	0	2	Export	208	Denmark	DNK	48	Bahrain	BHR								05	VEGETABLES AND FRUIT	1	No Quantity							311817			0
S3	2009	2009	2009	2	0	2	Export	208	Denmark	DNK	50	Bangladesh	BGD								05	VEGETABLES AND FRUIT	1	No Quantity							80339			0
S3	2009	2009	2009	2	0	2	Export	208	Denmark	DNK	56	Belgium	BEL								05	VEGETABLES AND FRUIT	1	No Quantity							4864828			0
S3	2009	2009	2009	2	0	2	Export	208	Denmark	DNK	70	Bosnia Herzegovina	BIH								05	VEGETABLES AND FRUIT	1	No Quantity							57108			0
S3	2009	2009	2009	2	0	2	Export	208	Denmark	DNK	76	Brazil	BRA								05	VEGETABLES AND FRUIT	1	No Quantity							812472			0
S3	2009	2009	2009	2	0	2	Export	208	Denmark	DNK	100	Bulgaria	BGR								05	VEGETABLES AND FRUIT	1	No Quantity							339404			0
S3	2009	2009	2009	2	0	2	Export	208	Denmark	DNK	112	Belarus	BLR								05	VEGETABLES AND FRUIT	1	No Quantity							52384			0
S3	2009	2009	2009	2	0	2	Export	208	Denmark	DNK	124	Canada	CAN								05	VEGETABLES AND FRUIT	1	No Quantity							548955			0
S3	2009	2009	2009	2	0	2	Export	208	Denmark	DNK	156	China	CHN								05	VEGETABLES AND FRUIT	1	No Quantity							210088			0
S3	2009	2009	2009	2	0	2	Export	208	Denmark	DNK	191	Croatia	HRV								05	VEGETABLES AND FRUIT	1	No Quantity							5861			0
S3	2009	2009	2009	2	0	2	Export	208	Denmark	DNK	196	Cyprus	CYP								05	VEGETABLES AND FRUIT	1	No Quantity							399520			0
S3	2009	2009	2009	2	0	2	Export	208	Denmark	DNK	203	Czechia	CZE								05	VEGETABLES AND FRUIT	1	No Quantity							1332879			0
S3	2009	2009	2009	2	0	2	Export	208	Denmark	DNK	214	Dominican Rep.	DOM								05	VEGETABLES AND FRUIT	1	No Quantity							20180			0
S3	2009	2009	2009	2	0	2	Export	208	Denmark	DNK	218	Ecuador	ECU								05	VEGETABLES AND FRUIT	1	No Quantity							21003			0
S3	2009	2009	2009	2	0	2	Export	208	Denmark	DNK	231	Ethiopia	ETH								05	VEGETABLES AND FRUIT	1	No Quantity							57039			0
S3	2009	2009	2009	2	0	2	Export	208	Denmark	DNK	233	Estonia	EST								05	VEGETABLES AND FRUIT	1	No Quantity							1371443			0
S3	2009	2009	2009	2	0	2	Export	208	Denmark	DNK	234	Faeroe Isds	FRO								05	VEGETABLES AND FRUIT	1	No Quantity							12861371			0
S3	2009	2009	2009	2	0	2	Export	208	Denmark	DNK	242	Fiji	FJI								05	VEGETABLES AND FRUIT	1	No Quantity							37459			0
S3	2009	2009	2009	2	0	2	Export	208	Denmark	DNK	246	Finland	FIN								05	VEGETABLES AND FRUIT	1	No Quantity							11817769			0
S3	2009	2009	2009	2	0	2	Export	208	Denmark	DNK	251	France	FRA								05	VEGETABLES AND FRUIT	1	No Quantity							4087148			0
S3	2009	2009	2009	2	0	2	Export	208	Denmark	DNK	262	Djibouti	DJI								05	VEGETABLES AND FRUIT	1	No Quantity							20114			0
S3	2009	2009	2009	2	0	2	Export	208	Denmark	DNK	268	Georgia	GEO								05	VEGETABLES AND FRUIT	1	No Quantity							9553			0
S3	2009	2009	2009	2	0	2	Export	208	Denmark	DNK	270	Gambia	GMB								05	VEGETABLES AND FRUIT	1	No Quantity							58246			0
S3	2009	2009	2009	2	0	2	Export	208	Denmark	DNK	276	Germany	DEU								05	VEGETABLES AND FRUIT	1	No Quantity							68862665			0
S3	2009	2009	2009	2	0	2	Export	208	Denmark	DNK	288	Ghana	GHA								05	VEGETABLES AND FRUIT	1	No Quantity							9614			0
S3	2009	2009	2009	2	0	2	Export	208	Denmark	DNK	300	Greece	GRC								05	VEGETABLES AND FRUIT	1	No Quantity							1103039			0
S3	2009	2009	2009	2	0	2	Export	208	Denmark	DNK	304	Greenland	GRL								05	VEGETABLES AND FRUIT	1	No Quantity							22223812			0
S3	2009	2009	2009	2	0	2	Export	208	Denmark	DNK	320	Guatemala	GTM								05	VEGETABLES AND FRUIT	1	No Quantity							14			0
S3	2009	2009	2009	2	0	2	Export	208	Denmark	DNK	324	Guinea	GIN								05	VEGETABLES AND FRUIT	1	No Quantity							6891			0
S3	2009	2009	2009	2	0	2	Export	208	Denmark	DNK	344	China, Hong Kong SAR	HKG								05	VEGETABLES AND FRUIT	1	No Quantity							422384			0
S3	2009	2009	2009	2	0	2	Export	208	Denmark	DNK	348	Hungary	HUN								05	VEGETABLES AND FRUIT	1	No Quantity							557818			0
S3	2009	2009	2009	2	0	2	Export	208	Denmark	DNK	352	Iceland	ISL								05	VEGETABLES AND FRUIT	1	No Quantity							4658887			0
S3	2009	2009	2009	2	0	2	Export	208	Denmark	DNK	360	Indonesia	IDN								05	VEGETABLES AND FRUIT	1	No Quantity							52389			0
S3	2009	2009	2009	2	0	2	Export	208	Denmark	DNK	364	Iran	IRN								05	VEGETABLES AND FRUIT	1	No Quantity							48795			0
S3	2009	2009	2009	2	0	2	Export	208	Denmark	DNK	372	Ireland	IRL								05	VEGETABLES AND FRUIT	1	No Quantity							4950429			0
S3	2009	2009	2009	2	0	2	Export	208	Denmark	DNK	376	Israel	ISR								05	VEGETABLES AND FRUIT	1	No Quantity							104144			0
S3	2009	2009	2009	2	0	2	Export	208	Denmark	DNK	381	Italy	ITA								05	VEGETABLES AND FRUIT	1	No Quantity							10163996			0
S3	2009	2009	2009	2	0	2	Export	208	Denmark	DNK	384	Côte d'Ivoire	CIV								05	VEGETABLES AND FRUIT	1	No Quantity							12675			0
S3	2009	2009	2009	2	0	2	Export	208	Denmark	DNK	388	Jamaica	JAM								05	VEGETABLES AND FRUIT	1	No Quantity							1256			0
S3	2009	2009	2009	2	0	2	Export	208	Denmark	DNK	392	Japan	JPN								05	VEGETABLES AND FRUIT	1	No Quantity							1360052			0
S3	2009	2009	2009	2	0	2	Export	208	Denmark	DNK	398	Kazakhstan	KAZ								05	VEGETABLES AND FRUIT	1	No Quantity							1769			0
S3	2009	2009	2009	2	0	2	Export	208	Denmark	DNK	400	Jordan	JOR								05	VEGETABLES AND FRUIT	1	No Quantity							447597			0
S3	2009	2009	2009	2	0	2	Export	208	Denmark	DNK	404	Kenya	KEN								05	VEGETABLES AND FRUIT	1	No Quantity							226845			0
S3	2009	2009	2009	2	0	2	Export	208	Denmark	DNK	410	Rep. of Korea	KOR								05	VEGETABLES AND FRUIT	1	No Quantity							280080			0
S3	2009	2009	2009	2	0	2	Export	208	Denmark	DNK	414	Kuwait	KWT								05	VEGETABLES AND FRUIT	1	No Quantity							252259			0
S3	2009	2009	2009	2	0	2	Export	208	Denmark	DNK	422	Lebanon	LBN								05	VEGETABLES AND FRUIT	1	No Quantity							1287492			0
S3	2009	2009	2009	2	0	2	Export	208	Denmark	DNK	428	Latvia	LVA								05	VEGETABLES AND FRUIT	1	No Quantity							798819			0
S3	2009	2009	2009	2	0	2	Export	208	Denmark	DNK	430	Liberia	LBR								05	VEGETABLES AND FRUIT	1	No Quantity							246576			0
S3	2009	2009	2009	2	0	2	Export	208	Denmark	DNK	434	Libya	LBY								05	VEGETABLES AND FRUIT	1	No Quantity							616610			0
S3	2009	2009	2009	2	0	2	Export	208	Denmark	DNK	440	Lithuania	LTU								05	VEGETABLES AND FRUIT	1	No Quantity							1143709			0
S3	2009	2009	2009	2	0	2	Export	208	Denmark	DNK	442	Luxembourg	LUX								05	VEGETABLES AND FRUIT	1	No Quantity							22410			0
S3	2009	2009	2009	2	0	2	Export	208	Denmark	DNK	450	Madagascar	MDG								05	VEGETABLES AND FRUIT	1	No Quantity							224399			0
S3	2009	2009	2009	2	0	2	Export	208	Denmark	DNK	454	Malawi	MWI								05	VEGETABLES AND FRUIT	1	No Quantity							67685			0
S3	2009	2009	2009	2	0	2	Export	208	Denmark	DNK	458	Malaysia	MYS								05	VEGETABLES AND FRUIT	1	No Quantity							1004687			0
S3	2009	2009	2009	2	0	2	Export	208	Denmark	DNK	462	Maldives	MDV								05	VEGETABLES AND FRUIT	1	No Quantity							4553			0
S3	2009	2009	2009	2	0	2	Export	208	Denmark	DNK	470	Malta	MLT								05	VEGETABLES AND FRUIT	1	No Quantity							143729			0
S3	2009	2009	2009	2	0	2	Export	208	Denmark	DNK	484	Mexico	MEX								05	VEGETABLES AND FRUIT	1	No Quantity							758185			0
S3	2009	2009	2009	2	0	2	Export	208	Denmark	DNK	490	Other Asia, nes									05	VEGETABLES AND FRUIT	1	No Quantity							74406			0
S3	2009	2009	2009	2	0	2	Export	208	Denmark	DNK	504	Morocco	MAR								05	VEGETABLES AND FRUIT	1	No Quantity							234324			0
S3	2009	2009	2009	2	0	2	Export	208	Denmark	DNK	512	Oman	OMN								05	VEGETABLES AND FRUIT	1	No Quantity							902			0
S3	2009	2009	2009	2	0	2	Export	208	Denmark	DNK	524	Nepal	NPL								05	VEGETABLES AND FRUIT	1	No Quantity							35101			0
S3	2009	2009	2009	2	0	2	Export	208	Denmark	DNK	528	Netherlands	NLD								05	VEGETABLES AND FRUIT	1	No Quantity							21415848			0
S3	2009	2009	2009	2	0	2	Export	208	Denmark	DNK	530	Neth. Antilles	ANT								05	VEGETABLES AND FRUIT	1	No Quantity							9344			0
S3	2009	2009	2009	2	0	2	Export	208	Denmark	DNK	554	New Zealand	NZL								05	VEGETABLES AND FRUIT	1	No Quantity							1821802			0
S3	2009	2009	2009	2	0	2	Export	208	Denmark	DNK	566	Nigeria	NGA								05	VEGETABLES AND FRUIT	1	No Quantity							98115			0
S3	2009	2009	2009	2	0	2	Export	208	Denmark	DNK	579	Norway	NOR								05	VEGETABLES AND FRUIT	1	No Quantity							19468406			0
S3	2009	2009	2009	2	0	2	Export	208	Denmark	DNK	586	Pakistan	PAK								05	VEGETABLES AND FRUIT	1	No Quantity							222391			0
S3	2009	2009	2009	2	0	2	Export	208	Denmark	DNK	608	Philippines	PHL								05	VEGETABLES AND FRUIT	1	No Quantity							47206			0
S3	2009	2009	2009	2	0	2	Export	208	Denmark	DNK	616	Poland	POL								05	VEGETABLES AND FRUIT	1	No Quantity							5045027			0
S3	2009	2009	2009	2	0	2	Export	208	Denmark	DNK	620	Portugal	PRT								05	VEGETABLES AND FRUIT	1	No Quantity							3437715			0
S3	2009	2009	2009	2	0	2	Export	208	Denmark	DNK	634	Qatar	QAT								05	VEGETABLES AND FRUIT	1	No Quantity							97597			0
S3	2009	2009	2009	2	0	2	Export	208	Denmark	DNK	642	Romania	ROU								05	VEGETABLES AND FRUIT	1	No Quantity							256364			0
S3	2009	2009	2009	2	0	2	Export	208	Denmark	DNK	643	Russian Federation	RUS								05	VEGETABLES AND FRUIT	1	No Quantity							2016086			0
S3	2009	2009	2009	2	0	2	Export	208	Denmark	DNK	682	Saudi Arabia	SAU								05	VEGETABLES AND FRUIT	1	No Quantity							2684115			0
S3	2009	2009	2009	2	0	2	Export	208	Denmark	DNK	688	Serbia	SRB								05	VEGETABLES AND FRUIT	1	No Quantity							258191			0
S3	2009	2009	2009	2	0	2	Export	208	Denmark	DNK	694	Sierra Leone	SLE								05	VEGETABLES AND FRUIT	1	No Quantity							45026			0
S3	2009	2009	2009	2	0	2	Export	208	Denmark	DNK	699	India	IND								05	VEGETABLES AND FRUIT	1	No Quantity							415667			0
S3	2009	2009	2009	2	0	2	Export	208	Denmark	DNK	702	Singapore	SGP								05	VEGETABLES AND FRUIT	1	No Quantity							288928			0
S3	2009	2009	2009	2	0	2	Export	208	Denmark	DNK	703	Slovakia	SVK								05	VEGETABLES AND FRUIT	1	No Quantity							203444			0
S3	2009	2009	2009	2	0	2	Export	208	Denmark	DNK	704	Viet Nam	VNM								05	VEGETABLES AND FRUIT	1	No Quantity							643330			0
S3	2009	2009	2009	2	0	2	Export	208	Denmark	DNK	705	Slovenia	SVN								05	VEGETABLES AND FRUIT	1	No Quantity							31486			0
S3	2009	2009	2009	2	0	2	Export	208	Denmark	DNK	710	South Africa	ZAF								05	VEGETABLES AND FRUIT	1	No Quantity							1243101			0
S3	2009	2009	2009	2	0	2	Export	208	Denmark	DNK	724	Spain	ESP								05	VEGETABLES AND FRUIT	1	No Quantity							5775733			0
S3	2009	2009	2009	2	0	2	Export	208	Denmark	DNK	752	Sweden	SWE								05	VEGETABLES AND FRUIT	1	No Quantity							191482488			0
S3	2009	2009	2009	2	0	2	Export	208	Denmark	DNK	757	Switzerland	CHE								05	VEGETABLES AND FRUIT	1	No Quantity							681426			0
S3	2009	2009	2009	2	0	2	Export	208	Denmark	DNK	760	Syria	SYR								05	VEGETABLES AND FRUIT	1	No Quantity							127759			0
S3	2009	2009	2009	2	0	2	Export	208	Denmark	DNK	764	Thailand	THA								05	VEGETABLES AND FRUIT	1	No Quantity							215616			0
S3	2009	2009	2009	2	0	2	Export	208	Denmark	DNK	780	Trinidad and Tobago	TTO								05	VEGETABLES AND FRUIT	1	No Quantity							43			0
S3	2009	2009	2009	2	0	2	Export	208	Denmark	DNK	784	United Arab Emirates	ARE								05	VEGETABLES AND FRUIT	1	No Quantity							23412			0
S3	2009	2009	2009	2	0	2	Export	208	Denmark	DNK	788	Tunisia	TUN								05	VEGETABLES AND FRUIT	1	No Quantity							33282			0
S3	2009	2009	2009	2	0	2	Export	208	Denmark	DNK	792	Turkey	TUR								05	VEGETABLES AND FRUIT	1	No Quantity							633428			0
S3	2009	2009	2009	2	0	2	Export	208	Denmark	DNK	800	Uganda	UGA								05	VEGETABLES AND FRUIT	1	No Quantity							11184			0
S3	2009	2009	2009	2	0	2	Export	208	Denmark	DNK	804	Ukraine	UKR								05	VEGETABLES AND FRUIT	1	No Quantity							34301			0
S3	2009	2009	2009	2	0	2	Export	208	Denmark	DNK	807	North Macedonia	MKD								05	VEGETABLES AND FRUIT	1	No Quantity							24127			0
S3	2009	2009	2009	2	0	2	Export	208	Denmark	DNK	818	Egypt	EGY								05	VEGETABLES AND FRUIT	1	No Quantity							4116936			0
S3	2009	2009	2009	2	0	2	Export	208	Denmark	DNK	826	United Kingdom	GBR								05	VEGETABLES AND FRUIT	1	No Quantity							40160341			0
S3	2009	2009	2009	2	0	2	Export	208	Denmark	DNK	842	USA	USA								05	VEGETABLES AND FRUIT	1	No Quantity							8158151			0
S3	2009	2009	2009	2	0	2	Export	208	Denmark	DNK	862	Venezuela	VEN								05	VEGETABLES AND FRUIT	1	No Quantity							285311			0
S3	2009	2009	2009	2	0	2	Export	208	Denmark	DNK	887	Yemen	YEM								05	VEGETABLES AND FRUIT	1	No Quantity							13487			0
S3	2009	2009	2009	2	0	2	Export	208	Denmark	DNK	899	Areas, nes									05	VEGETABLES AND FRUIT	1	No Quantity							108628			0
S3	2009	2009	2009	2	0	2	Export	203	Czechia	CZE	0	World	WLD								06	SUGAR,SUGR.PREPTNS,HONEY	1	No Quantity							276444375			0
S3	2009	2009	2009	2	0	2	Export	203	Czechia	CZE	8	Albania	ALB								06	SUGAR,SUGR.PREPTNS,HONEY	1	No Quantity							19			0
S3	2009	2009	2009	2	0	2	Export	203	Czechia	CZE	31	Azerbaijan	AZE								06	SUGAR,SUGR.PREPTNS,HONEY	1	No Quantity							12143			0
S3	2009	2009	2009	2	0	2	Export	203	Czechia	CZE	36	Australia	AUS								06	SUGAR,SUGR.PREPTNS,HONEY	1	No Quantity							928282			0
S3	2009	2009	2009	2	0	2	Export	203	Czechia	CZE	40	Austria	AUT								06	SUGAR,SUGR.PREPTNS,HONEY	1	No Quantity							38117598			0
S3	2009	2009	2009	2	0	2	Export	203	Czechia	CZE	51	Armenia	ARM								06	SUGAR,SUGR.PREPTNS,HONEY	1	No Quantity							56880			0
S3	2009	2009	2009	2	0	2	Export	203	Czechia	CZE	56	Belgium	BEL								06	SUGAR,SUGR.PREPTNS,HONEY	1	No Quantity							776054			0
S3	2009	2009	2009	2	0	2	Export	203	Czechia	CZE	70	Bosnia Herzegovina	BIH								06	SUGAR,SUGR.PREPTNS,HONEY	1	No Quantity							1895758			0
S3	2009	2009	2009	2	0	2	Export	203	Czechia	CZE	100	Bulgaria	BGR								06	SUGAR,SUGR.PREPTNS,HONEY	1	No Quantity							264846			0
S3	2009	2009	2009	2	0	2	Export	203	Czechia	CZE	112	Belarus	BLR								06	SUGAR,SUGR.PREPTNS,HONEY	1	No Quantity							904327			0
S3	2009	2009	2009	2	0	2	Export	203	Czechia	CZE	124	Canada	CAN								06	SUGAR,SUGR.PREPTNS,HONEY	1	No Quantity							932158			0
S3	2009	2009	2009	2	0	2	Export	203	Czechia	CZE	156	China	CHN								06	SUGAR,SUGR.PREPTNS,HONEY	1	No Quantity							17271			0
S3	2009	2009	2009	2	0	2	Export	203	Czechia	CZE	191	Croatia	HRV								06	SUGAR,SUGR.PREPTNS,HONEY	1	No Quantity							100920			0
S3	2009	2009	2009	2	0	2	Export	203	Czechia	CZE	196	Cyprus	CYP								06	SUGAR,SUGR.PREPTNS,HONEY	1	No Quantity							20830			0
S3	2009	2009	2009	2	0	2	Export	203	Czechia	CZE	208	Denmark	DNK								06	SUGAR,SUGR.PREPTNS,HONEY	1	No Quantity							1041365			0
S3	2009	2009	2009	2	0	2	Export	203	Czechia	CZE	218	Ecuador	ECU								06	SUGAR,SUGR.PREPTNS,HONEY	1	No Quantity							19392			0
S3	2009	2009	2009	2	0	2	Export	203	Czechia	CZE	233	Estonia	EST								06	SUGAR,SUGR.PREPTNS,HONEY	1	No Quantity							500872			0
S3	2009	2009	2009	2	0	2	Export	203	Czechia	CZE	246	Finland	FIN								06	SUGAR,SUGR.PREPTNS,HONEY	1	No Quantity							657763			0
S3	2009	2009	2009	2	0	2	Export	203	Czechia	CZE	251	France	FRA								06	SUGAR,SUGR.PREPTNS,HONEY	1	No Quantity							13201257			0
S3	2009	2009	2009	2	0	2	Export	203	Czechia	CZE	268	Georgia	GEO								06	SUGAR,SUGR.PREPTNS,HONEY	1	No Quantity							6773			0
S3	2009	2009	2009	2	0	2	Export	203	Czechia	CZE	276	Germany	DEU								06	SUGAR,SUGR.PREPTNS,HONEY	1	No Quantity							26442513			0
S3	2009	2009	2009	2	0	2	Export	203	Czechia	CZE	300	Greece	GRC								06	SUGAR,SUGR.PREPTNS,HONEY	1	No Quantity							236471			0
S3	2009	2009	2009	2	0	2	Export	203	Czechia	CZE	344	China, Hong Kong SAR	HKG								06	SUGAR,SUGR.PREPTNS,HONEY	1	No Quantity							384253			0
S3	2009	2009	2009	2	0	2	Export	203	Czechia	CZE	348	Hungary	HUN								06	SUGAR,SUGR.PREPTNS,HONEY	1	No Quantity							7684163			0
S3	2009	2009	2009	2	0	2	Export	203	Czechia	CZE	352	Iceland	ISL								06	SUGAR,SUGR.PREPTNS,HONEY	1	No Quantity							273721			0
S3	2009	2009	2009	2	0	2	Export	203	Czechia	CZE	364	Iran	IRN								06	SUGAR,SUGR.PREPTNS,HONEY	1	No Quantity							9309			0
S3	2009	2009	2009	2	0	2	Export	203	Czechia	CZE	372	Ireland	IRL								06	SUGAR,SUGR.PREPTNS,HONEY	1	No Quantity							3142940			0
S3	2009	2009	2009	2	0	2	Export	203	Czechia	CZE	376	Israel	ISR								06	SUGAR,SUGR.PREPTNS,HONEY	1	No Quantity							740303			0
S3	2009	2009	2009	2	0	2	Export	203	Czechia	CZE	381	Italy	ITA								06	SUGAR,SUGR.PREPTNS,HONEY	1	No Quantity							599346			0
S3	2009	2009	2009	2	0	2	Export	203	Czechia	CZE	398	Kazakhstan	KAZ								06	SUGAR,SUGR.PREPTNS,HONEY	1	No Quantity							11343			0
S3	2009	2009	2009	2	0	2	Export	203	Czechia	CZE	400	Jordan	JOR								06	SUGAR,SUGR.PREPTNS,HONEY	1	No Quantity							250			0
S3	2009	2009	2009	2	0	2	Export	203	Czechia	CZE	410	Rep. of Korea	KOR								06	SUGAR,SUGR.PREPTNS,HONEY	1	No Quantity							6423			0
S3	2009	2009	2009	2	0	2	Export	203	Czechia	CZE	422	Lebanon	LBN								06	SUGAR,SUGR.PREPTNS,HONEY	1	No Quantity							17407			0
S3	2009	2009	2009	2	0	2	Export	203	Czechia	CZE	428	Latvia	LVA								06	SUGAR,SUGR.PREPTNS,HONEY	1	No Quantity							1038038			0
S3	2009	2009	2009	2	0	2	Export	203	Czechia	CZE	434	Libya	LBY								06	SUGAR,SUGR.PREPTNS,HONEY	1	No Quantity							186805			0
S3	2009	2009	2009	2	0	2	Export	203	Czechia	CZE	440	Lithuania	LTU								06	SUGAR,SUGR.PREPTNS,HONEY	1	No Quantity							1100684			0
S3	2009	2009	2009	2	0	2	Export	203	Czechia	CZE	442	Luxembourg	LUX								06	SUGAR,SUGR.PREPTNS,HONEY	1	No Quantity							286935			0
S3	2009	2009	2009	2	0	2	Export	203	Czechia	CZE	470	Malta	MLT								06	SUGAR,SUGR.PREPTNS,HONEY	1	No Quantity							6242			0
S3	2009	2009	2009	2	0	2	Export	203	Czechia	CZE	484	Mexico	MEX								06	SUGAR,SUGR.PREPTNS,HONEY	1	No Quantity							56523			0
S3	2009	2009	2009	2	0	2	Export	203	Czechia	CZE	490	Other Asia, nes									06	SUGAR,SUGR.PREPTNS,HONEY	1	No Quantity							424880			0
S3	2009	2009	2009	2	0	2	Export	203	Czechia	CZE	496	Mongolia	MNG								06	SUGAR,SUGR.PREPTNS,HONEY	1	No Quantity							44979			0
S3	2009	2009	2009	2	0	2	Export	203	Czechia	CZE	498	Rep. of Moldova	MDA								06	SUGAR,SUGR.PREPTNS,HONEY	1	No Quantity							11864			0
S3	2009	2009	2009	2	0	2	Export	203	Czechia	CZE	528	Netherlands	NLD								06	SUGAR,SUGR.PREPTNS,HONEY	1	No Quantity							11100734			0
S3	2009	2009	2009	2	0	2	Export	203	Czechia	CZE	554	New Zealand	NZL								06	SUGAR,SUGR.PREPTNS,HONEY	1	No Quantity							476955			0
S3	2009	2009	2009	2	0	2	Export	203	Czechia	CZE	579	Norway	NOR								06	SUGAR,SUGR.PREPTNS,HONEY	1	No Quantity							341441			0
S3	2009	2009	2009	2	0	2	Export	203	Czechia	CZE	591	Panama	PAN								06	SUGAR,SUGR.PREPTNS,HONEY	1	No Quantity							70			0
S3	2009	2009	2009	2	0	2	Export	203	Czechia	CZE	608	Philippines	PHL								06	SUGAR,SUGR.PREPTNS,HONEY	1	No Quantity							260324			0
S3	2009	2009	2009	2	0	2	Export	203	Czechia	CZE	616	Poland	POL								06	SUGAR,SUGR.PREPTNS,HONEY	1	No Quantity							20553894			0
S3	2009	2009	2009	2	0	2	Export	203	Czechia	CZE	620	Portugal	PRT								06	SUGAR,SUGR.PREPTNS,HONEY	1	No Quantity							276189			0
S3	2009	2009	2009	2	0	2	Export	203	Czechia	CZE	642	Romania	ROU								06	SUGAR,SUGR.PREPTNS,HONEY	1	No Quantity							9879675			0
S3	2009	2009	2009	2	0	2	Export	203	Czechia	CZE	643	Russian Federation	RUS								06	SUGAR,SUGR.PREPTNS,HONEY	1	No Quantity							16096948			0
S3	2009	2009	2009	2	0	2	Export	203	Czechia	CZE	682	Saudi Arabia	SAU								06	SUGAR,SUGR.PREPTNS,HONEY	1	No Quantity							250513			0
S3	2009	2009	2009	2	0	2	Export	203	Czechia	CZE	688	Serbia	SRB								06	SUGAR,SUGR.PREPTNS,HONEY	1	No Quantity							95276			0
S3	2009	2009	2009	2	0	2	Export	203	Czechia	CZE	699	India	IND								06	SUGAR,SUGR.PREPTNS,HONEY	1	No Quantity							4097			0
S3	2009	2009	2009	2	0	2	Export	203	Czechia	CZE	702	Singapore	SGP								06	SUGAR,SUGR.PREPTNS,HONEY	1	No Quantity							401158			0
S3	2009	2009	2009	2	0	2	Export	203	Czechia	CZE	703	Slovakia	SVK								06	SUGAR,SUGR.PREPTNS,HONEY	1	No Quantity							41672298			0
S3	2009	2009	2009	2	0	2	Export	203	Czechia	CZE	705	Slovenia	SVN								06	SUGAR,SUGR.PREPTNS,HONEY	1	No Quantity							1205211			0
S3	2009	2009	2009	2	0	2	Export	203	Czechia	CZE	710	South Africa	ZAF								06	SUGAR,SUGR.PREPTNS,HONEY	1	No Quantity							180791			0
S3	2009	2009	2009	2	0	2	Export	203	Czechia	CZE	724	Spain	ESP								06	SUGAR,SUGR.PREPTNS,HONEY	1	No Quantity							851015			0
S3	2009	2009	2009	2	0	2	Export	203	Czechia	CZE	736	Fmr Sudan	SDN								06	SUGAR,SUGR.PREPTNS,HONEY	1	No Quantity							180			0
S3	2009	2009	2009	2	0	2	Export	203	Czechia	CZE	752	Sweden	SWE								06	SUGAR,SUGR.PREPTNS,HONEY	1	No Quantity							2290349			0
S3	2009	2009	2009	2	0	2	Export	203	Czechia	CZE	757	Switzerland	CHE								06	SUGAR,SUGR.PREPTNS,HONEY	1	No Quantity							221032			0
S3	2009	2009	2009	2	0	2	Export	203	Czechia	CZE	760	Syria	SYR								06	SUGAR,SUGR.PREPTNS,HONEY	1	No Quantity							1294397			0
S3	2009	2009	2009	2	0	2	Export	203	Czechia	CZE	762	Tajikistan	TJK								06	SUGAR,SUGR.PREPTNS,HONEY	1	No Quantity							5795895			0
S3	2009	2009	2009	2	0	2	Export	203	Czechia	CZE	764	Thailand	THA								06	SUGAR,SUGR.PREPTNS,HONEY	1	No Quantity							16			0
S3	2009	2009	2009	2	0	2	Export	203	Czechia	CZE	780	Trinidad and Tobago	TTO								06	SUGAR,SUGR.PREPTNS,HONEY	1	No Quantity							17			0
S3	2009	2009	2009	2	0	2	Export	203	Czechia	CZE	784	United Arab Emirates	ARE								06	SUGAR,SUGR.PREPTNS,HONEY	1	No Quantity							1636798			0
S3	2009	2009	2009	2	0	2	Export	203	Czechia	CZE	792	Turkey	TUR								06	SUGAR,SUGR.PREPTNS,HONEY	1	No Quantity							22			0
S3	2009	2009	2009	2	0	2	Export	203	Czechia	CZE	804	Ukraine	UKR								06	SUGAR,SUGR.PREPTNS,HONEY	1	No Quantity							385767			0
S3	2009	2009	2009	2	0	2	Export	203	Czechia	CZE	826	United Kingdom	GBR								06	SUGAR,SUGR.PREPTNS,HONEY	1	No Quantity							51826624			0
S3	2009	2009	2009	2	0	2	Export	203	Czechia	CZE	842	USA	USA								06	SUGAR,SUGR.PREPTNS,HONEY	1	No Quantity							4761571			0
S3	2009	2009	2009	2	0	2	Export	203	Czechia	CZE	860	Uzbekistan	UZB								06	SUGAR,SUGR.PREPTNS,HONEY	1	No Quantity							2425218			0
S3	2009	2009	2009	2	0	2	Export	208	Denmark	DNK	0	World	WLD								06	SUGAR,SUGR.PREPTNS,HONEY	1	No Quantity							470513144			0
S3	2009	2009	2009	2	0	2	Export	208	Denmark	DNK	4	Afghanistan	AFG								06	SUGAR,SUGR.PREPTNS,HONEY	1	No Quantity							83075			0
S3	2009	2009	2009	2	0	2	Export	208	Denmark	DNK	36	Australia	AUS								06	SUGAR,SUGR.PREPTNS,HONEY	1	No Quantity							20234			0
S3	2009	2009	2009	2	0	2	Export	208	Denmark	DNK	40	Austria	AUT								06	SUGAR,SUGR.PREPTNS,HONEY	1	No Quantity							1134555			0
S3	2009	2009	2009	2	0	2	Export	208	Denmark	DNK	50	Bangladesh	BGD								06	SUGAR,SUGR.PREPTNS,HONEY	1	No Quantity							14196			0
S3	2009	2009	2009	2	0	2	Export	208	Denmark	DNK	51	Armenia	ARM								06	SUGAR,SUGR.PREPTNS,HONEY	1	No Quantity							1553			0
S3	2009	2009	2009	2	0	2	Export	208	Denmark	DNK	56	Belgium	BEL								06	SUGAR,SUGR.PREPTNS,HONEY	1	No Quantity							1173627			0
S3	2009	2009	2009	2	0	2	Export	208	Denmark	DNK	70	Bosnia Herzegovina	BIH								06	SUGAR,SUGR.PREPTNS,HONEY	1	No Quantity							1701			0
S3	2009	2009	2009	2	0	2	Export	208	Denmark	DNK	76	Brazil	BRA								06	SUGAR,SUGR.PREPTNS,HONEY	1	No Quantity							1235			0
S3	2009	2009	2009	2	0	2	Export	208	Denmark	DNK	100	Bulgaria	BGR								06	SUGAR,SUGR.PREPTNS,HONEY	1	No Quantity							7615			0
S3	2009	2009	2009	2	0	2	Export	208	Denmark	DNK	112	Belarus	BLR								06	SUGAR,SUGR.PREPTNS,HONEY	1	No Quantity							35048			0
S3	2009	2009	2009	2	0	2	Export	208	Denmark	DNK	124	Canada	CAN								06	SUGAR,SUGR.PREPTNS,HONEY	1	No Quantity							253074			0
S3	2009	2009	2009	2	0	2	Export	208	Denmark	DNK	156	China	CHN								06	SUGAR,SUGR.PREPTNS,HONEY	1	No Quantity							20035			0
S3	2009	2009	2009	2	0	2	Export	208	Denmark	DNK	191	Croatia	HRV								06	SUGAR,SUGR.PREPTNS,HONEY	1	No Quantity							15508			0
S3	2009	2009	2009	2	0	2	Export	208	Denmark	DNK	196	Cyprus	CYP								06	SUGAR,SUGR.PREPTNS,HONEY	1	No Quantity							5103			0
S3	2009	2009	2009	2	0	2	Export	208	Denmark	DNK	203	Czechia	CZE								06	SUGAR,SUGR.PREPTNS,HONEY	1	No Quantity							4300156			0
S3	2009	2009	2009	2	0	2	Export	208	Denmark	DNK	233	Estonia	EST								06	SUGAR,SUGR.PREPTNS,HONEY	1	No Quantity							5746347			0
S3	2009	2009	2009	2	0	2	Export	208	Denmark	DNK	234	Faeroe Isds	FRO								06	SUGAR,SUGR.PREPTNS,HONEY	1	No Quantity							3063346			0
S3	2009	2009	2009	2	0	2	Export	208	Denmark	DNK	246	Finland	FIN								06	SUGAR,SUGR.PREPTNS,HONEY	1	No Quantity							59660279			0
S3	2009	2009	2009	2	0	2	Export	208	Denmark	DNK	251	France	FRA								06	SUGAR,SUGR.PREPTNS,HONEY	1	No Quantity							1446078			0
S3	2009	2009	2009	2	0	2	Export	208	Denmark	DNK	276	Germany	DEU								06	SUGAR,SUGR.PREPTNS,HONEY	1	No Quantity							52033884			0
S3	2009	2009	2009	2	0	2	Export	208	Denmark	DNK	288	Ghana	GHA								06	SUGAR,SUGR.PREPTNS,HONEY	1	No Quantity							8839			0
S3	2009	2009	2009	2	0	2	Export	208	Denmark	DNK	292	Gibraltar	GIB								06	SUGAR,SUGR.PREPTNS,HONEY	1	No Quantity							152			0
S3	2009	2009	2009	2	0	2	Export	208	Denmark	DNK	300	Greece	GRC								06	SUGAR,SUGR.PREPTNS,HONEY	1	No Quantity							7664607			0
S3	2009	2009	2009	2	0	2	Export	208	Denmark	DNK	304	Greenland	GRL								06	SUGAR,SUGR.PREPTNS,HONEY	1	No Quantity							6700144			0
S3	2009	2009	2009	2	0	2	Export	208	Denmark	DNK	344	China, Hong Kong SAR	HKG								06	SUGAR,SUGR.PREPTNS,HONEY	1	No Quantity							80773			0
S3	2009	2009	2009	2	0	2	Export	208	Denmark	DNK	348	Hungary	HUN								06	SUGAR,SUGR.PREPTNS,HONEY	1	No Quantity							55682			0
S3	2009	2009	2009	2	0	2	Export	208	Denmark	DNK	352	Iceland	ISL								06	SUGAR,SUGR.PREPTNS,HONEY	1	No Quantity							7269087			0
S3	2009	2009	2009	2	0	2	Export	208	Denmark	DNK	364	Iran	IRN								06	SUGAR,SUGR.PREPTNS,HONEY	1	No Quantity							18711			0
S3	2009	2009	2009	2	0	2	Export	208	Denmark	DNK	372	Ireland	IRL								06	SUGAR,SUGR.PREPTNS,HONEY	1	No Quantity							523316			0
S3	2009	2009	2009	2	0	2	Export	208	Denmark	DNK	376	Israel	ISR								06	SUGAR,SUGR.PREPTNS,HONEY	1	No Quantity							7794980			0
S3	2009	2009	2009	2	0	2	Export	208	Denmark	DNK	381	Italy	ITA								06	SUGAR,SUGR.PREPTNS,HONEY	1	No Quantity							8265291			0
S3	2009	2009	2009	2	0	2	Export	208	Denmark	DNK	388	Jamaica	JAM								06	SUGAR,SUGR.PREPTNS,HONEY	1	No Quantity							66			0
S3	2009	2009	2009	2	0	2	Export	208	Denmark	DNK	392	Japan	JPN								06	SUGAR,SUGR.PREPTNS,HONEY	1	No Quantity							254885			0
S3	2009	2009	2009	2	0	2	Export	208	Denmark	DNK	398	Kazakhstan	KAZ								06	SUGAR,SUGR.PREPTNS,HONEY	1	No Quantity							82			0
S3	2009	2009	2009	2	0	2	Export	208	Denmark	DNK	400	Jordan	JOR								06	SUGAR,SUGR.PREPTNS,HONEY	1	No Quantity							48635			0
S3	2009	2009	2009	2	0	2	Export	208	Denmark	DNK	404	Kenya	KEN								06	SUGAR,SUGR.PREPTNS,HONEY	1	No Quantity							3569			0
S3	2009	2009	2009	2	0	2	Export	208	Denmark	DNK	410	Rep. of Korea	KOR								06	SUGAR,SUGR.PREPTNS,HONEY	1	No Quantity							281758			0
S3	2009	2009	2009	2	0	2	Export	208	Denmark	DNK	422	Lebanon	LBN								06	SUGAR,SUGR.PREPTNS,HONEY	1	No Quantity							24952			0
S3	2009	2009	2009	2	0	2	Export	208	Denmark	DNK	428	Latvia	LVA								06	SUGAR,SUGR.PREPTNS,HONEY	1	No Quantity							13112969			0
S3	2009	2009	2009	2	0	2	Export	208	Denmark	DNK	440	Lithuania	LTU								06	SUGAR,SUGR.PREPTNS,HONEY	1	No Quantity							916466			0
S3	2009	2009	2009	2	0	2	Export	208	Denmark	DNK	442	Luxembourg	LUX								06	SUGAR,SUGR.PREPTNS,HONEY	1	No Quantity							51232			0
S3	2009	2009	2009	2	0	2	Export	208	Denmark	DNK	470	Malta	MLT								06	SUGAR,SUGR.PREPTNS,HONEY	1	No Quantity							161736			0
S3	2009	2009	2009	2	0	2	Export	208	Denmark	DNK	484	Mexico	MEX								06	SUGAR,SUGR.PREPTNS,HONEY	1	No Quantity							22883			0
S3	2009	2009	2009	2	0	2	Export	208	Denmark	DNK	490	Other Asia, nes									06	SUGAR,SUGR.PREPTNS,HONEY	1	No Quantity							10996			0
S3	2009	2009	2009	2	0	2	Export	208	Denmark	DNK	498	Rep. of Moldova	MDA								06	SUGAR,SUGR.PREPTNS,HONEY	1	No Quantity							690			0
S3	2009	2009	2009	2	0	2	Export	208	Denmark	DNK	528	Netherlands	NLD								06	SUGAR,SUGR.PREPTNS,HONEY	1	No Quantity							15832794			0
S3	2009	2009	2009	2	0	2	Export	208	Denmark	DNK	554	New Zealand	NZL								06	SUGAR,SUGR.PREPTNS,HONEY	1	No Quantity							13929			0
S3	2009	2009	2009	2	0	2	Export	208	Denmark	DNK	566	Nigeria	NGA								06	SUGAR,SUGR.PREPTNS,HONEY	1	No Quantity							16504			0
S3	2009	2009	2009	2	0	2	Export	208	Denmark	DNK	579	Norway	NOR								06	SUGAR,SUGR.PREPTNS,HONEY	1	No Quantity							91395696			0
S3	2009	2009	2009	2	0	2	Export	208	Denmark	DNK	591	Panama	PAN								06	SUGAR,SUGR.PREPTNS,HONEY	1	No Quantity							2020			0
S3	2009	2009	2009	2	0	2	Export	208	Denmark	DNK	608	Philippines	PHL								06	SUGAR,SUGR.PREPTNS,HONEY	1	No Quantity							13618			0
S3	2009	2009	2009	2	0	2	Export	208	Denmark	DNK	616	Poland	POL								06	SUGAR,SUGR.PREPTNS,HONEY	1	No Quantity							20367200			0
S3	2009	2009	2009	2	0	2	Export	208	Denmark	DNK	620	Portugal	PRT								06	SUGAR,SUGR.PREPTNS,HONEY	1	No Quantity							532863			0
S3	2009	2009	2009	2	0	2	Export	208	Denmark	DNK	642	Romania	ROU								06	SUGAR,SUGR.PREPTNS,HONEY	1	No Quantity							20956			0
S3	2009	2009	2009	2	0	2	Export	208	Denmark	DNK	643	Russian Federation	RUS								06	SUGAR,SUGR.PREPTNS,HONEY	1	No Quantity							654717			0
S3	2009	2009	2009	2	0	2	Export	208	Denmark	DNK	682	Saudi Arabia	SAU								06	SUGAR,SUGR.PREPTNS,HONEY	1	No Quantity							83			0
S3	2009	2009	2009	2	0	2	Export	208	Denmark	DNK	688	Serbia	SRB								06	SUGAR,SUGR.PREPTNS,HONEY	1	No Quantity							202			0
S3	2009	2009	2009	2	0	2	Export	208	Denmark	DNK	699	India	IND								06	SUGAR,SUGR.PREPTNS,HONEY	1	No Quantity							47565			0
S3	2009	2009	2009	2	0	2	Export	208	Denmark	DNK	702	Singapore	SGP								06	SUGAR,SUGR.PREPTNS,HONEY	1	No Quantity							82361			0
S3	2009	2009	2009	2	0	2	Export	208	Denmark	DNK	703	Slovakia	SVK								06	SUGAR,SUGR.PREPTNS,HONEY	1	No Quantity							152413			0
S3	2009	2009	2009	2	0	2	Export	208	Denmark	DNK	704	Viet Nam	VNM								06	SUGAR,SUGR.PREPTNS,HONEY	1	No Quantity							2041			0
S3	2009	2009	2009	2	0	2	Export	208	Denmark	DNK	705	Slovenia	SVN								06	SUGAR,SUGR.PREPTNS,HONEY	1	No Quantity							19873			0
S3	2009	2009	2009	2	0	2	Export	208	Denmark	DNK	710	South Africa	ZAF								06	SUGAR,SUGR.PREPTNS,HONEY	1	No Quantity							32661			0
S3	2009	2009	2009	2	0	2	Export	208	Denmark	DNK	724	Spain	ESP								06	SUGAR,SUGR.PREPTNS,HONEY	1	No Quantity							874377			0
S3	2009	2009	2009	2	0	2	Export	208	Denmark	DNK	752	Sweden	SWE								06	SUGAR,SUGR.PREPTNS,HONEY	1	No Quantity							129234595			0
S3	2009	2009	2009	2	0	2	Export	208	Denmark	DNK	757	Switzerland	CHE								06	SUGAR,SUGR.PREPTNS,HONEY	1	No Quantity							857670			0
S3	2009	2009	2009	2	0	2	Export	208	Denmark	DNK	764	Thailand	THA								06	SUGAR,SUGR.PREPTNS,HONEY	1	No Quantity							19974			0
S3	2009	2009	2009	2	0	2	Export	208	Denmark	DNK	768	Togo	TGO								06	SUGAR,SUGR.PREPTNS,HONEY	1	No Quantity							3114			0
S3	2009	2009	2009	2	0	2	Export	208	Denmark	DNK	780	Trinidad and Tobago	TTO								06	SUGAR,SUGR.PREPTNS,HONEY	1	No Quantity							353			0
S3	2009	2009	2009	2	0	2	Export	208	Denmark	DNK	784	United Arab Emirates	ARE								06	SUGAR,SUGR.PREPTNS,HONEY	1	No Quantity							23728			0
S3	2009	2009	2009	2	0	2	Export	208	Denmark	DNK	792	Turkey	TUR								06	SUGAR,SUGR.PREPTNS,HONEY	1	No Quantity							72141			0
S3	2009	2009	2009	2	0	2	Export	208	Denmark	DNK	804	Ukraine	UKR								06	SUGAR,SUGR.PREPTNS,HONEY	1	No Quantity							52513			0
S3	2009	2009	2009	2	0	2	Export	208	Denmark	DNK	818	Egypt	EGY								06	SUGAR,SUGR.PREPTNS,HONEY	1	No Quantity							1502			0
S3	2009	2009	2009	2	0	2	Export	208	Denmark	DNK	826	United Kingdom	GBR								06	SUGAR,SUGR.PREPTNS,HONEY	1	No Quantity							5169246			0
S3	2009	2009	2009	2	0	2	Export	208	Denmark	DNK	834	United Rep. of Tanzania	TZA								06	SUGAR,SUGR.PREPTNS,HONEY	1	No Quantity							1634			0
S3	2009	2009	2009	2	0	2	Export	208	Denmark	DNK	839	Special Categories									06	SUGAR,SUGR.PREPTNS,HONEY	1	No Quantity							21697353			0
S3	2009	2009	2009	2	0	2	Export	208	Denmark	DNK	842	USA	USA								06	SUGAR,SUGR.PREPTNS,HONEY	1	No Quantity							996622			0
S3	2009	2009	2009	2	0	2	Export	208	Denmark	DNK	858	Uruguay	URY								06	SUGAR,SUGR.PREPTNS,HONEY	1	No Quantity							2670			0
S3	2009	2009	2009	2	0	2	Export	208	Denmark	DNK	862	Venezuela	VEN								06	SUGAR,SUGR.PREPTNS,HONEY	1	No Quantity							25667			0
S3	2009	2009	2009	2	0	2	Export	208	Denmark	DNK	899	Areas, nes									06	SUGAR,SUGR.PREPTNS,HONEY	1	No Quantity							3340			0
S3	2009	2009	2009	2	0	2	Export	203	Czechia	CZE	0	World	WLD								07	COFFEE,TEA,COCOA,SPICES	1	No Quantity							340940426			0
S3	2009	2009	2009	2	0	2	Export	203	Czechia	CZE	8	Albania	ALB								07	COFFEE,TEA,COCOA,SPICES	1	No Quantity							4617			0
S3	2009	2009	2009	2	0	2	Export	203	Czechia	CZE	31	Azerbaijan	AZE								07	COFFEE,TEA,COCOA,SPICES	1	No Quantity							559242			0
S3	2009	2009	2009	2	0	2	Export	203	Czechia	CZE	36	Australia	AUS								07	COFFEE,TEA,COCOA,SPICES	1	No Quantity							18520			0
S3	2009	2009	2009	2	0	2	Export	203	Czechia	CZE	40	Austria	AUT								07	COFFEE,TEA,COCOA,SPICES	1	No Quantity							10250449			0
S3	2009	2009	2009	2	0	2	Export	203	Czechia	CZE	48	Bahrain	BHR								07	COFFEE,TEA,COCOA,SPICES	1	No Quantity							145			0
S3	2009	2009	2009	2	0	2	Export	203	Czechia	CZE	51	Armenia	ARM								07	COFFEE,TEA,COCOA,SPICES	1	No Quantity							25363			0
S3	2009	2009	2009	2	0	2	Export	203	Czechia	CZE	56	Belgium	BEL								07	COFFEE,TEA,COCOA,SPICES	1	No Quantity							17857988			0
S3	2009	2009	2009	2	0	2	Export	203	Czechia	CZE	70	Bosnia Herzegovina	BIH								07	COFFEE,TEA,COCOA,SPICES	1	No Quantity							76173			0
S3	2009	2009	2009	2	0	2	Export	203	Czechia	CZE	100	Bulgaria	BGR								07	COFFEE,TEA,COCOA,SPICES	1	No Quantity							252522			0
S3	2009	2009	2009	2	0	2	Export	203	Czechia	CZE	112	Belarus	BLR								07	COFFEE,TEA,COCOA,SPICES	1	No Quantity							187418			0
S3	2009	2009	2009	2	0	2	Export	203	Czechia	CZE	124	Canada	CAN								07	COFFEE,TEA,COCOA,SPICES	1	No Quantity							72956			0
S3	2009	2009	2009	2	0	2	Export	203	Czechia	CZE	156	China	CHN								07	COFFEE,TEA,COCOA,SPICES	1	No Quantity							4393			0
S3	2009	2009	2009	2	0	2	Export	203	Czechia	CZE	191	Croatia	HRV								07	COFFEE,TEA,COCOA,SPICES	1	No Quantity							667024			0
S3	2009	2009	2009	2	0	2	Export	203	Czechia	CZE	196	Cyprus	CYP								07	COFFEE,TEA,COCOA,SPICES	1	No Quantity							15131			0
S3	2009	2009	2009	2	0	2	Export	203	Czechia	CZE	208	Denmark	DNK								07	COFFEE,TEA,COCOA,SPICES	1	No Quantity							6379458			0
S3	2009	2009	2009	2	0	2	Export	203	Czechia	CZE	233	Estonia	EST								07	COFFEE,TEA,COCOA,SPICES	1	No Quantity							13020			0
S3	2009	2009	2009	2	0	2	Export	203	Czechia	CZE	246	Finland	FIN								07	COFFEE,TEA,COCOA,SPICES	1	No Quantity							35968			0
S3	2009	2009	2009	2	0	2	Export	203	Czechia	CZE	251	France	FRA								07	COFFEE,TEA,COCOA,SPICES	1	No Quantity							27259571			0
S3	2009	2009	2009	2	0	2	Export	203	Czechia	CZE	268	Georgia	GEO								07	COFFEE,TEA,COCOA,SPICES	1	No Quantity							12674			0
S3	2009	2009	2009	2	0	2	Export	203	Czechia	CZE	275	State of Palestine	PSE								07	COFFEE,TEA,COCOA,SPICES	1	No Quantity							26359			0
S3	2009	2009	2009	2	0	2	Export	203	Czechia	CZE	276	Germany	DEU								07	COFFEE,TEA,COCOA,SPICES	1	No Quantity							52894327			0
S3	2009	2009	2009	2	0	2	Export	203	Czechia	CZE	300	Greece	GRC								07	COFFEE,TEA,COCOA,SPICES	1	No Quantity							690918			0
S3	2009	2009	2009	2	0	2	Export	203	Czechia	CZE	348	Hungary	HUN								07	COFFEE,TEA,COCOA,SPICES	1	No Quantity							24132113			0
S3	2009	2009	2009	2	0	2	Export	203	Czechia	CZE	352	Iceland	ISL								07	COFFEE,TEA,COCOA,SPICES	1	No Quantity							8929			0
S3	2009	2009	2009	2	0	2	Export	203	Czechia	CZE	372	Ireland	IRL								07	COFFEE,TEA,COCOA,SPICES	1	No Quantity							110586			0
S3	2009	2009	2009	2	0	2	Export	203	Czechia	CZE	376	Israel	ISR								07	COFFEE,TEA,COCOA,SPICES	1	No Quantity							45618			0
S3	2009	2009	2009	2	0	2	Export	203	Czechia	CZE	381	Italy	ITA								07	COFFEE,TEA,COCOA,SPICES	1	No Quantity							1622896			0
S3	2009	2009	2009	2	0	2	Export	203	Czechia	CZE	392	Japan	JPN								07	COFFEE,TEA,COCOA,SPICES	1	No Quantity							88156			0
S3	2009	2009	2009	2	0	2	Export	203	Czechia	CZE	398	Kazakhstan	KAZ								07	COFFEE,TEA,COCOA,SPICES	1	No Quantity							1029			0
S3	2009	2009	2009	2	0	2	Export	203	Czechia	CZE	410	Rep. of Korea	KOR								07	COFFEE,TEA,COCOA,SPICES	1	No Quantity							4621			0
S3	2009	2009	2009	2	0	2	Export	203	Czechia	CZE	414	Kuwait	KWT								07	COFFEE,TEA,COCOA,SPICES	1	No Quantity							40679			0
S3	2009	2009	2009	2	0	2	Export	203	Czechia	CZE	422	Lebanon	LBN								07	COFFEE,TEA,COCOA,SPICES	1	No Quantity							38728			0
S3	2009	2009	2009	2	0	2	Export	203	Czechia	CZE	428	Latvia	LVA								07	COFFEE,TEA,COCOA,SPICES	1	No Quantity							69145			0
S3	2009	2009	2009	2	0	2	Export	203	Czechia	CZE	440	Lithuania	LTU								07	COFFEE,TEA,COCOA,SPICES	1	No Quantity							4596320			0
S3	2009	2009	2009	2	0	2	Export	203	Czechia	CZE	442	Luxembourg	LUX								07	COFFEE,TEA,COCOA,SPICES	1	No Quantity							354			0
S3	2009	2009	2009	2	0	2	Export	203	Czechia	CZE	458	Malaysia	MYS								07	COFFEE,TEA,COCOA,SPICES	1	No Quantity							2709			0
S3	2009	2009	2009	2	0	2	Export	203	Czechia	CZE	470	Malta	MLT								07	COFFEE,TEA,COCOA,SPICES	1	No Quantity							378622			0
S3	2009	2009	2009	2	0	2	Export	203	Czechia	CZE	490	Other Asia, nes									07	COFFEE,TEA,COCOA,SPICES	1	No Quantity							7862			0
S3	2009	2009	2009	2	0	2	Export	203	Czechia	CZE	496	Mongolia	MNG								07	COFFEE,TEA,COCOA,SPICES	1	No Quantity							80566			0
S3	2009	2009	2009	2	0	2	Export	203	Czechia	CZE	498	Rep. of Moldova	MDA								07	COFFEE,TEA,COCOA,SPICES	1	No Quantity							15610			0
S3	2009	2009	2009	2	0	2	Export	203	Czechia	CZE	528	Netherlands	NLD								07	COFFEE,TEA,COCOA,SPICES	1	No Quantity							7255528			0
S3	2009	2009	2009	2	0	2	Export	203	Czechia	CZE	554	New Zealand	NZL								07	COFFEE,TEA,COCOA,SPICES	1	No Quantity							2311			0
S3	2009	2009	2009	2	0	2	Export	203	Czechia	CZE	562	Niger	NER								07	COFFEE,TEA,COCOA,SPICES	1	No Quantity							26			0
S3	2009	2009	2009	2	0	2	Export	203	Czechia	CZE	579	Norway	NOR								07	COFFEE,TEA,COCOA,SPICES	1	No Quantity							1313446			0
S3	2009	2009	2009	2	0	2	Export	203	Czechia	CZE	616	Poland	POL								07	COFFEE,TEA,COCOA,SPICES	1	No Quantity							31068587			0
S3	2009	2009	2009	2	0	2	Export	203	Czechia	CZE	620	Portugal	PRT								07	COFFEE,TEA,COCOA,SPICES	1	No Quantity							512482			0
S3	2009	2009	2009	2	0	2	Export	203	Czechia	CZE	642	Romania	ROU								07	COFFEE,TEA,COCOA,SPICES	1	No Quantity							1883561			0
S3	2009	2009	2009	2	0	2	Export	203	Czechia	CZE	643	Russian Federation	RUS								07	COFFEE,TEA,COCOA,SPICES	1	No Quantity							533698			0
S3	2009	2009	2009	2	0	2	Export	203	Czechia	CZE	682	Saudi Arabia	SAU								07	COFFEE,TEA,COCOA,SPICES	1	No Quantity							111124			0
S3	2009	2009	2009	2	0	2	Export	203	Czechia	CZE	688	Serbia	SRB								07	COFFEE,TEA,COCOA,SPICES	1	No Quantity							405483			0
S3	2009	2009	2009	2	0	2	Export	203	Czechia	CZE	699	India	IND								07	COFFEE,TEA,COCOA,SPICES	1	No Quantity							122			0
S3	2009	2009	2009	2	0	2	Export	203	Czechia	CZE	703	Slovakia	SVK								07	COFFEE,TEA,COCOA,SPICES	1	No Quantity							95793289			0
S3	2009	2009	2009	2	0	2	Export	203	Czechia	CZE	705	Slovenia	SVN								07	COFFEE,TEA,COCOA,SPICES	1	No Quantity							210790			0
S3	2009	2009	2009	2	0	2	Export	203	Czechia	CZE	710	South Africa	ZAF								07	COFFEE,TEA,COCOA,SPICES	1	No Quantity							429026			0
S3	2009	2009	2009	2	0	2	Export	203	Czechia	CZE	724	Spain	ESP								07	COFFEE,TEA,COCOA,SPICES	1	No Quantity							600984			0
S3	2009	2009	2009	2	0	2	Export	203	Czechia	CZE	736	Fmr Sudan	SDN								07	COFFEE,TEA,COCOA,SPICES	1	No Quantity							9			0
S3	2009	2009	2009	2	0	2	Export	203	Czechia	CZE	752	Sweden	SWE								07	COFFEE,TEA,COCOA,SPICES	1	No Quantity							9102546			0
S3	2009	2009	2009	2	0	2	Export	203	Czechia	CZE	757	Switzerland	CHE								07	COFFEE,TEA,COCOA,SPICES	1	No Quantity							504620			0
S3	2009	2009	2009	2	0	2	Export	203	Czechia	CZE	764	Thailand	THA								07	COFFEE,TEA,COCOA,SPICES	1	No Quantity							131			0
S3	2009	2009	2009	2	0	2	Export	203	Czechia	CZE	784	United Arab Emirates	ARE								07	COFFEE,TEA,COCOA,SPICES	1	No Quantity							575366			0
S3	2009	2009	2009	2	0	2	Export	203	Czechia	CZE	788	Tunisia	TUN								07	COFFEE,TEA,COCOA,SPICES	1	No Quantity							21398			0
S3	2009	2009	2009	2	0	2	Export	203	Czechia	CZE	792	Turkey	TUR								07	COFFEE,TEA,COCOA,SPICES	1	No Quantity							6097079			0
S3	2009	2009	2009	2	0	2	Export	203	Czechia	CZE	804	Ukraine	UKR								07	COFFEE,TEA,COCOA,SPICES	1	No Quantity							18525822			0
S3	2009	2009	2009	2	0	2	Export	203	Czechia	CZE	818	Egypt	EGY								07	COFFEE,TEA,COCOA,SPICES	1	No Quantity							503			0
S3	2009	2009	2009	2	0	2	Export	203	Czechia	CZE	826	United Kingdom	GBR								07	COFFEE,TEA,COCOA,SPICES	1	No Quantity							17381464			0
S3	2009	2009	2009	2	0	2	Export	203	Czechia	CZE	842	USA	USA								07	COFFEE,TEA,COCOA,SPICES	1	No Quantity							62252			0
S3	2009	2009	2009	2	0	2	Export	208	Denmark	DNK	0	World	WLD								07	COFFEE,TEA,COCOA,SPICES	1	No Quantity							241379277			0
S3	2009	2009	2009	2	0	2	Export	208	Denmark	DNK	4	Afghanistan	AFG								07	COFFEE,TEA,COCOA,SPICES	1	No Quantity							167843			0
S3	2009	2009	2009	2	0	2	Export	208	Denmark	DNK	12	Algeria	DZA								07	COFFEE,TEA,COCOA,SPICES	1	No Quantity							7434			0
S3	2009	2009	2009	2	0	2	Export	208	Denmark	DNK	20	Andorra	AND								07	COFFEE,TEA,COCOA,SPICES	1	No Quantity							35398			0
S3	2009	2009	2009	2	0	2	Export	208	Denmark	DNK	31	Azerbaijan	AZE								07	COFFEE,TEA,COCOA,SPICES	1	No Quantity							25841			0
S3	2009	2009	2009	2	0	2	Export	208	Denmark	DNK	36	Australia	AUS								07	COFFEE,TEA,COCOA,SPICES	1	No Quantity							877701			0
S3	2009	2009	2009	2	0	2	Export	208	Denmark	DNK	40	Austria	AUT								07	COFFEE,TEA,COCOA,SPICES	1	No Quantity							578474			0
S3	2009	2009	2009	2	0	2	Export	208	Denmark	DNK	48	Bahrain	BHR								07	COFFEE,TEA,COCOA,SPICES	1	No Quantity							215671			0
S3	2009	2009	2009	2	0	2	Export	208	Denmark	DNK	50	Bangladesh	BGD								07	COFFEE,TEA,COCOA,SPICES	1	No Quantity							2191			0
S3	2009	2009	2009	2	0	2	Export	208	Denmark	DNK	51	Armenia	ARM								07	COFFEE,TEA,COCOA,SPICES	1	No Quantity							91254			0
S3	2009	2009	2009	2	0	2	Export	208	Denmark	DNK	52	Barbados	BRB								07	COFFEE,TEA,COCOA,SPICES	1	No Quantity							1391			0
S3	2009	2009	2009	2	0	2	Export	208	Denmark	DNK	56	Belgium	BEL								07	COFFEE,TEA,COCOA,SPICES	1	No Quantity							2035411			0
S3	2009	2009	2009	2	0	2	Export	208	Denmark	DNK	70	Bosnia Herzegovina	BIH								07	COFFEE,TEA,COCOA,SPICES	1	No Quantity							1279			0
S3	2009	2009	2009	2	0	2	Export	208	Denmark	DNK	76	Brazil	BRA								07	COFFEE,TEA,COCOA,SPICES	1	No Quantity							24509			0
S3	2009	2009	2009	2	0	2	Export	208	Denmark	DNK	100	Bulgaria	BGR								07	COFFEE,TEA,COCOA,SPICES	1	No Quantity							25714			0
S3	2009	2009	2009	2	0	2	Export	208	Denmark	DNK	112	Belarus	BLR								07	COFFEE,TEA,COCOA,SPICES	1	No Quantity							895			0
S3	2009	2009	2009	2	0	2	Export	208	Denmark	DNK	124	Canada	CAN								07	COFFEE,TEA,COCOA,SPICES	1	No Quantity							1616734			0
S3	2009	2009	2009	2	0	2	Export	208	Denmark	DNK	144	Sri Lanka	LKA								07	COFFEE,TEA,COCOA,SPICES	1	No Quantity							1446			0
S3	2009	2009	2009	2	0	2	Export	208	Denmark	DNK	156	China	CHN								07	COFFEE,TEA,COCOA,SPICES	1	No Quantity							240335			0
S3	2009	2009	2009	2	0	2	Export	208	Denmark	DNK	191	Croatia	HRV								07	COFFEE,TEA,COCOA,SPICES	1	No Quantity							19403			0
S3	2009	2009	2009	2	0	2	Export	208	Denmark	DNK	196	Cyprus	CYP								07	COFFEE,TEA,COCOA,SPICES	1	No Quantity							33237			0
S3	2009	2009	2009	2	0	2	Export	208	Denmark	DNK	203	Czechia	CZE								07	COFFEE,TEA,COCOA,SPICES	1	No Quantity							478573			0
S3	2009	2009	2009	2	0	2	Export	208	Denmark	DNK	231	Ethiopia	ETH								07	COFFEE,TEA,COCOA,SPICES	1	No Quantity							16788			0
S3	2009	2009	2009	2	0	2	Export	208	Denmark	DNK	233	Estonia	EST								07	COFFEE,TEA,COCOA,SPICES	1	No Quantity							1610093			0
S3	2009	2009	2009	2	0	2	Export	208	Denmark	DNK	234	Faeroe Isds	FRO								07	COFFEE,TEA,COCOA,SPICES	1	No Quantity							5123284			0
S3	2009	2009	2009	2	0	2	Export	208	Denmark	DNK	242	Fiji	FJI								07	COFFEE,TEA,COCOA,SPICES	1	No Quantity							2852			0
S3	2009	2009	2009	2	0	2	Export	208	Denmark	DNK	246	Finland	FIN								07	COFFEE,TEA,COCOA,SPICES	1	No Quantity							7510351			0
S3	2009	2009	2009	2	0	2	Export	208	Denmark	DNK	251	France	FRA								07	COFFEE,TEA,COCOA,SPICES	1	No Quantity							3796479			0
S3	2009	2009	2009	2	0	2	Export	208	Denmark	DNK	258	French Polynesia	PYF								07	COFFEE,TEA,COCOA,SPICES	1	No Quantity							3427			0
S3	2009	2009	2009	2	0	2	Export	208	Denmark	DNK	262	Djibouti	DJI								07	COFFEE,TEA,COCOA,SPICES	1	No Quantity							24			0
S3	2009	2009	2009	2	0	2	Export	208	Denmark	DNK	268	Georgia	GEO								07	COFFEE,TEA,COCOA,SPICES	1	No Quantity							1188			0
S3	2009	2009	2009	2	0	2	Export	208	Denmark	DNK	276	Germany	DEU								07	COFFEE,TEA,COCOA,SPICES	1	No Quantity							50254174			0
S3	2009	2009	2009	2	0	2	Export	208	Denmark	DNK	288	Ghana	GHA								07	COFFEE,TEA,COCOA,SPICES	1	No Quantity							12733			0
S3	2009	2009	2009	2	0	2	Export	208	Denmark	DNK	292	Gibraltar	GIB								07	COFFEE,TEA,COCOA,SPICES	1	No Quantity							1150			0
S3	2009	2009	2009	2	0	2	Export	208	Denmark	DNK	300	Greece	GRC								07	COFFEE,TEA,COCOA,SPICES	1	No Quantity							321563			0
S3	2009	2009	2009	2	0	2	Export	208	Denmark	DNK	304	Greenland	GRL								07	COFFEE,TEA,COCOA,SPICES	1	No Quantity							11114302			0
S3	2009	2009	2009	2	0	2	Export	208	Denmark	DNK	320	Guatemala	GTM								07	COFFEE,TEA,COCOA,SPICES	1	No Quantity							11362			0
S3	2009	2009	2009	2	0	2	Export	208	Denmark	DNK	344	China, Hong Kong SAR	HKG								07	COFFEE,TEA,COCOA,SPICES	1	No Quantity							199288			0
S3	2009	2009	2009	2	0	2	Export	208	Denmark	DNK	348	Hungary	HUN								07	COFFEE,TEA,COCOA,SPICES	1	No Quantity							250549			0
S3	2009	2009	2009	2	0	2	Export	208	Denmark	DNK	352	Iceland	ISL								07	COFFEE,TEA,COCOA,SPICES	1	No Quantity							8452505			0
S3	2009	2009	2009	2	0	2	Export	208	Denmark	DNK	364	Iran	IRN								07	COFFEE,TEA,COCOA,SPICES	1	No Quantity							106107			0
S3	2009	2009	2009	2	0	2	Export	208	Denmark	DNK	372	Ireland	IRL								07	COFFEE,TEA,COCOA,SPICES	1	No Quantity							10928			0
S3	2009	2009	2009	2	0	2	Export	208	Denmark	DNK	376	Israel	ISR								07	COFFEE,TEA,COCOA,SPICES	1	No Quantity							598995			0
S3	2009	2009	2009	2	0	2	Export	208	Denmark	DNK	381	Italy	ITA								07	COFFEE,TEA,COCOA,SPICES	1	No Quantity							2607010			0
S3	2009	2009	2009	2	0	2	Export	208	Denmark	DNK	384	Côte d'Ivoire	CIV								07	COFFEE,TEA,COCOA,SPICES	1	No Quantity							4962			0
S3	2009	2009	2009	2	0	2	Export	208	Denmark	DNK	392	Japan	JPN								07	COFFEE,TEA,COCOA,SPICES	1	No Quantity							486077			0
S3	2009	2009	2009	2	0	2	Export	208	Denmark	DNK	404	Kenya	KEN								07	COFFEE,TEA,COCOA,SPICES	1	No Quantity							4076			0
S3	2009	2009	2009	2	0	2	Export	208	Denmark	DNK	410	Rep. of Korea	KOR								07	COFFEE,TEA,COCOA,SPICES	1	No Quantity							157148			0
S3	2009	2009	2009	2	0	2	Export	208	Denmark	DNK	414	Kuwait	KWT								07	COFFEE,TEA,COCOA,SPICES	1	No Quantity							669			0
S3	2009	2009	2009	2	0	2	Export	208	Denmark	DNK	422	Lebanon	LBN								07	COFFEE,TEA,COCOA,SPICES	1	No Quantity							56042			0
S3	2009	2009	2009	2	0	2	Export	208	Denmark	DNK	428	Latvia	LVA								07	COFFEE,TEA,COCOA,SPICES	1	No Quantity							7562108			0
S3	2009	2009	2009	2	0	2	Export	208	Denmark	DNK	430	Liberia	LBR								07	COFFEE,TEA,COCOA,SPICES	1	No Quantity							510			0
S3	2009	2009	2009	2	0	2	Export	208	Denmark	DNK	440	Lithuania	LTU								07	COFFEE,TEA,COCOA,SPICES	1	No Quantity							7323295			0
S3	2009	2009	2009	2	0	2	Export	208	Denmark	DNK	442	Luxembourg	LUX								07	COFFEE,TEA,COCOA,SPICES	1	No Quantity							662170			0
S3	2009	2009	2009	2	0	2	Export	208	Denmark	DNK	458	Malaysia	MYS								07	COFFEE,TEA,COCOA,SPICES	1	No Quantity							166584			0
S3	2009	2009	2009	2	0	2	Export	208	Denmark	DNK	470	Malta	MLT								07	COFFEE,TEA,COCOA,SPICES	1	No Quantity							33660			0
S3	2009	2009	2009	2	0	2	Export	208	Denmark	DNK	480	Mauritius	MUS								07	COFFEE,TEA,COCOA,SPICES	1	No Quantity							2898			0
S3	2009	2009	2009	2	0	2	Export	208	Denmark	DNK	484	Mexico	MEX								07	COFFEE,TEA,COCOA,SPICES	1	No Quantity							26359			0
S3	2009	2009	2009	2	0	2	Export	208	Denmark	DNK	490	Other Asia, nes									07	COFFEE,TEA,COCOA,SPICES	1	No Quantity							3483			0
S3	2009	2009	2009	2	0	2	Export	208	Denmark	DNK	528	Netherlands	NLD								07	COFFEE,TEA,COCOA,SPICES	1	No Quantity							14216791			0
S3	2009	2009	2009	2	0	2	Export	208	Denmark	DNK	540	New Caledonia	NCL								07	COFFEE,TEA,COCOA,SPICES	1	No Quantity							2937			0
S3	2009	2009	2009	2	0	2	Export	208	Denmark	DNK	554	New Zealand	NZL								07	COFFEE,TEA,COCOA,SPICES	1	No Quantity							24792			0
S3	2009	2009	2009	2	0	2	Export	208	Denmark	DNK	566	Nigeria	NGA								07	COFFEE,TEA,COCOA,SPICES	1	No Quantity							1210			0
S3	2009	2009	2009	2	0	2	Export	208	Denmark	DNK	568	Other Europe, nes									07	COFFEE,TEA,COCOA,SPICES	1	No Quantity							1429			0
S3	2009	2009	2009	2	0	2	Export	208	Denmark	DNK	579	Norway	NOR								07	COFFEE,TEA,COCOA,SPICES	1	No Quantity							14117139			0
S3	2009	2009	2009	2	0	2	Export	208	Denmark	DNK	591	Panama	PAN								07	COFFEE,TEA,COCOA,SPICES	1	No Quantity							24751			0
S3	2009	2009	2009	2	0	2	Export	208	Denmark	DNK	608	Philippines	PHL								07	COFFEE,TEA,COCOA,SPICES	1	No Quantity							1824			0
S3	2009	2009	2009	2	0	2	Export	208	Denmark	DNK	616	Poland	POL								07	COFFEE,TEA,COCOA,SPICES	1	No Quantity							2849548			0
S3	2009	2009	2009	2	0	2	Export	208	Denmark	DNK	620	Portugal	PRT								07	COFFEE,TEA,COCOA,SPICES	1	No Quantity							1555840			0
S3	2009	2009	2009	2	0	2	Export	208	Denmark	DNK	634	Qatar	QAT								07	COFFEE,TEA,COCOA,SPICES	1	No Quantity							119716			0
S3	2009	2009	2009	2	0	2	Export	208	Denmark	DNK	642	Romania	ROU								07	COFFEE,TEA,COCOA,SPICES	1	No Quantity							122939			0
S3	2009	2009	2009	2	0	2	Export	208	Denmark	DNK	643	Russian Federation	RUS								07	COFFEE,TEA,COCOA,SPICES	1	No Quantity							6918244			0
S3	2009	2009	2009	2	0	2	Export	208	Denmark	DNK	682	Saudi Arabia	SAU								07	COFFEE,TEA,COCOA,SPICES	1	No Quantity							80731			0
S3	2009	2009	2009	2	0	2	Export	208	Denmark	DNK	694	Sierra Leone	SLE								07	COFFEE,TEA,COCOA,SPICES	1	No Quantity							91			0
S3	2009	2009	2009	2	0	2	Export	208	Denmark	DNK	699	India	IND								07	COFFEE,TEA,COCOA,SPICES	1	No Quantity							165			0
S3	2009	2009	2009	2	0	2	Export	208	Denmark	DNK	702	Singapore	SGP								07	COFFEE,TEA,COCOA,SPICES	1	No Quantity							2738631			0
S3	2009	2009	2009	2	0	2	Export	208	Denmark	DNK	703	Slovakia	SVK								07	COFFEE,TEA,COCOA,SPICES	1	No Quantity							378140			0
S3	2009	2009	2009	2	0	2	Export	208	Denmark	DNK	704	Viet Nam	VNM								07	COFFEE,TEA,COCOA,SPICES	1	No Quantity							1501			0
S3	2009	2009	2009	2	0	2	Export	208	Denmark	DNK	705	Slovenia	SVN								07	COFFEE,TEA,COCOA,SPICES	1	No Quantity							55282			0
S3	2009	2009	2009	2	0	2	Export	208	Denmark	DNK	710	South Africa	ZAF								07	COFFEE,TEA,COCOA,SPICES	1	No Quantity							5328			0
S3	2009	2009	2009	2	0	2	Export	208	Denmark	DNK	724	Spain	ESP								07	COFFEE,TEA,COCOA,SPICES	1	No Quantity							1324502			0
S3	2009	2009	2009	2	0	2	Export	208	Denmark	DNK	752	Sweden	SWE								07	COFFEE,TEA,COCOA,SPICES	1	No Quantity							69409591			0
S3	2009	2009	2009	2	0	2	Export	208	Denmark	DNK	757	Switzerland	CHE								07	COFFEE,TEA,COCOA,SPICES	1	No Quantity							687491			0
S3	2009	2009	2009	2	0	2	Export	208	Denmark	DNK	760	Syria	SYR								07	COFFEE,TEA,COCOA,SPICES	1	No Quantity							3919			0
S3	2009	2009	2009	2	0	2	Export	208	Denmark	DNK	764	Thailand	THA								07	COFFEE,TEA,COCOA,SPICES	1	No Quantity							6208			0
S3	2009	2009	2009	2	0	2	Export	208	Denmark	DNK	768	Togo	TGO								07	COFFEE,TEA,COCOA,SPICES	1	No Quantity							89529			0
S3	2009	2009	2009	2	0	2	Export	208	Denmark	DNK	780	Trinidad and Tobago	TTO								07	COFFEE,TEA,COCOA,SPICES	1	No Quantity							283			0
S3	2009	2009	2009	2	0	2	Export	208	Denmark	DNK	784	United Arab Emirates	ARE								07	COFFEE,TEA,COCOA,SPICES	1	No Quantity							401847			0
S3	2009	2009	2009	2	0	2	Export	208	Denmark	DNK	792	Turkey	TUR								07	COFFEE,TEA,COCOA,SPICES	1	No Quantity							207097			0
S3	2009	2009	2009	2	0	2	Export	208	Denmark	DNK	800	Uganda	UGA								07	COFFEE,TEA,COCOA,SPICES	1	No Quantity							921			0
S3	2009	2009	2009	2	0	2	Export	208	Denmark	DNK	804	Ukraine	UKR								07	COFFEE,TEA,COCOA,SPICES	1	No Quantity							5800			0
S3	2009	2009	2009	2	0	2	Export	208	Denmark	DNK	807	North Macedonia	MKD								07	COFFEE,TEA,COCOA,SPICES	1	No Quantity							16828			0
S3	2009	2009	2009	2	0	2	Export	208	Denmark	DNK	826	United Kingdom	GBR								07	COFFEE,TEA,COCOA,SPICES	1	No Quantity							7863655			0
S3	2009	2009	2009	2	0	2	Export	208	Denmark	DNK	834	United Rep. of Tanzania	TZA								07	COFFEE,TEA,COCOA,SPICES	1	No Quantity							146			0
S3	2009	2009	2009	2	0	2	Export	208	Denmark	DNK	842	USA	USA								07	COFFEE,TEA,COCOA,SPICES	1	No Quantity							2946804			0
S3	2009	2009	2009	2	0	2	Export	208	Denmark	DNK	858	Uruguay	URY								07	COFFEE,TEA,COCOA,SPICES	1	No Quantity							38752			0
S3	2009	2009	2009	2	0	2	Export	208	Denmark	DNK	862	Venezuela	VEN								07	COFFEE,TEA,COCOA,SPICES	1	No Quantity							46745			0
S3	2009	2009	2009	2	0	2	Export	208	Denmark	DNK	899	Areas, nes									07	COFFEE,TEA,COCOA,SPICES	1	No Quantity							136197			0
S3	2009	2009	2009	2	0	2	Export	203	Czechia	CZE	0	World	WLD								08	ANIMAL FEED STUFF	1	No Quantity							195619169			0
S3	2009	2009	2009	2	0	2	Export	203	Czechia	CZE	12	Algeria	DZA								08	ANIMAL FEED STUFF	1	No Quantity							21762			0
S3	2009	2009	2009	2	0	2	Export	203	Czechia	CZE	24	Angola	AGO								08	ANIMAL FEED STUFF	1	No Quantity							117			0
S3	2009	2009	2009	2	0	2	Export	203	Czechia	CZE	31	Azerbaijan	AZE								08	ANIMAL FEED STUFF	1	No Quantity							10404			0
S3	2009	2009	2009	2	0	2	Export	203	Czechia	CZE	40	Austria	AUT								08	ANIMAL FEED STUFF	1	No Quantity							2431343			0
S3	2009	2009	2009	2	0	2	Export	203	Czechia	CZE	48	Bahrain	BHR								08	ANIMAL FEED STUFF	1	No Quantity							23486			0
S3	2009	2009	2009	2	0	2	Export	203	Czechia	CZE	56	Belgium	BEL								08	ANIMAL FEED STUFF	1	No Quantity							3657451			0
S3	2009	2009	2009	2	0	2	Export	203	Czechia	CZE	70	Bosnia Herzegovina	BIH								08	ANIMAL FEED STUFF	1	No Quantity							5379			0
S3	2009	2009	2009	2	0	2	Export	203	Czechia	CZE	100	Bulgaria	BGR								08	ANIMAL FEED STUFF	1	No Quantity							298596			0
S3	2009	2009	2009	2	0	2	Export	203	Czechia	CZE	112	Belarus	BLR								08	ANIMAL FEED STUFF	1	No Quantity							504404			0
S3	2009	2009	2009	2	0	2	Export	203	Czechia	CZE	156	China	CHN								08	ANIMAL FEED STUFF	1	No Quantity							412642			0
S3	2009	2009	2009	2	0	2	Export	203	Czechia	CZE	191	Croatia	HRV								08	ANIMAL FEED STUFF	1	No Quantity							2307735			0
S3	2009	2009	2009	2	0	2	Export	203	Czechia	CZE	196	Cyprus	CYP								08	ANIMAL FEED STUFF	1	No Quantity							117887			0
S3	2009	2009	2009	2	0	2	Export	203	Czechia	CZE	208	Denmark	DNK								08	ANIMAL FEED STUFF	1	No Quantity							425495			0
S3	2009	2009	2009	2	0	2	Export	203	Czechia	CZE	233	Estonia	EST								08	ANIMAL FEED STUFF	1	No Quantity							1625405			0
S3	2009	2009	2009	2	0	2	Export	203	Czechia	CZE	246	Finland	FIN								08	ANIMAL FEED STUFF	1	No Quantity							2813443			0
S3	2009	2009	2009	2	0	2	Export	203	Czechia	CZE	251	France	FRA								08	ANIMAL FEED STUFF	1	No Quantity							2382332			0
S3	2009	2009	2009	2	0	2	Export	203	Czechia	CZE	268	Georgia	GEO								08	ANIMAL FEED STUFF	1	No Quantity							10760			0
S3	2009	2009	2009	2	0	2	Export	203	Czechia	CZE	276	Germany	DEU								08	ANIMAL FEED STUFF	1	No Quantity							44330531			0
S3	2009	2009	2009	2	0	2	Export	203	Czechia	CZE	300	Greece	GRC								08	ANIMAL FEED STUFF	1	No Quantity							674830			0
S3	2009	2009	2009	2	0	2	Export	203	Czechia	CZE	348	Hungary	HUN								08	ANIMAL FEED STUFF	1	No Quantity							7238934			0
S3	2009	2009	2009	2	0	2	Export	203	Czechia	CZE	352	Iceland	ISL								08	ANIMAL FEED STUFF	1	No Quantity							697			0
S3	2009	2009	2009	2	0	2	Export	203	Czechia	CZE	364	Iran	IRN								08	ANIMAL FEED STUFF	1	No Quantity							13888			0
S3	2009	2009	2009	2	0	2	Export	203	Czechia	CZE	372	Ireland	IRL								08	ANIMAL FEED STUFF	1	No Quantity							27475			0
S3	2009	2009	2009	2	0	2	Export	203	Czechia	CZE	376	Israel	ISR								08	ANIMAL FEED STUFF	1	No Quantity							35850			0
S3	2009	2009	2009	2	0	2	Export	203	Czechia	CZE	381	Italy	ITA								08	ANIMAL FEED STUFF	1	No Quantity							3724132			0
S3	2009	2009	2009	2	0	2	Export	203	Czechia	CZE	398	Kazakhstan	KAZ								08	ANIMAL FEED STUFF	1	No Quantity							3768			0
S3	2009	2009	2009	2	0	2	Export	203	Czechia	CZE	428	Latvia	LVA								08	ANIMAL FEED STUFF	1	No Quantity							2091210			0
S3	2009	2009	2009	2	0	2	Export	203	Czechia	CZE	440	Lithuania	LTU								08	ANIMAL FEED STUFF	1	No Quantity							2323727			0
S3	2009	2009	2009	2	0	2	Export	203	Czechia	CZE	458	Malaysia	MYS								08	ANIMAL FEED STUFF	1	No Quantity							36137			0
S3	2009	2009	2009	2	0	2	Export	203	Czechia	CZE	470	Malta	MLT								08	ANIMAL FEED STUFF	1	No Quantity							31639			0
S3	2009	2009	2009	2	0	2	Export	203	Czechia	CZE	496	Mongolia	MNG								08	ANIMAL FEED STUFF	1	No Quantity							9985			0
S3	2009	2009	2009	2	0	2	Export	203	Czechia	CZE	498	Rep. of Moldova	MDA								08	ANIMAL FEED STUFF	1	No Quantity							36141			0
S3	2009	2009	2009	2	0	2	Export	203	Czechia	CZE	528	Netherlands	NLD								08	ANIMAL FEED STUFF	1	No Quantity							1178828			0
S3	2009	2009	2009	2	0	2	Export	203	Czechia	CZE	566	Nigeria	NGA								08	ANIMAL FEED STUFF	1	No Quantity							11411			0
S3	2009	2009	2009	2	0	2	Export	203	Czechia	CZE	579	Norway	NOR								08	ANIMAL FEED STUFF	1	No Quantity							464458			0
S3	2009	2009	2009	2	0	2	Export	203	Czechia	CZE	604	Peru	PER								08	ANIMAL FEED STUFF	1	No Quantity							22054			0
S3	2009	2009	2009	2	0	2	Export	203	Czechia	CZE	608	Philippines	PHL								08	ANIMAL FEED STUFF	1	No Quantity							8924			0
S3	2009	2009	2009	2	0	2	Export	203	Czechia	CZE	616	Poland	POL								08	ANIMAL FEED STUFF	1	No Quantity							39159857			0
S3	2009	2009	2009	2	0	2	Export	203	Czechia	CZE	620	Portugal	PRT								08	ANIMAL FEED STUFF	1	No Quantity							102692			0
S3	2009	2009	2009	2	0	2	Export	203	Czechia	CZE	642	Romania	ROU								08	ANIMAL FEED STUFF	1	No Quantity							793047			0
S3	2009	2009	2009	2	0	2	Export	203	Czechia	CZE	643	Russian Federation	RUS								08	ANIMAL FEED STUFF	1	No Quantity							5112394			0
S3	2009	2009	2009	2	0	2	Export	203	Czechia	CZE	682	Saudi Arabia	SAU								08	ANIMAL FEED STUFF	1	No Quantity							1828			0
S3	2009	2009	2009	2	0	2	Export	203	Czechia	CZE	688	Serbia	SRB								08	ANIMAL FEED STUFF	1	No Quantity							895067			0
S3	2009	2009	2009	2	0	2	Export	203	Czechia	CZE	699	India	IND								08	ANIMAL FEED STUFF	1	No Quantity							20755			0
S3	2009	2009	2009	2	0	2	Export	203	Czechia	CZE	703	Slovakia	SVK								08	ANIMAL FEED STUFF	1	No Quantity							61953173			0
S3	2009	2009	2009	2	0	2	Export	203	Czechia	CZE	705	Slovenia	SVN								08	ANIMAL FEED STUFF	1	No Quantity							336056			0
S3	2009	2009	2009	2	0	2	Export	203	Czechia	CZE	710	South Africa	ZAF								08	ANIMAL FEED STUFF	1	No Quantity							1815			0
S3	2009	2009	2009	2	0	2	Export	203	Czechia	CZE	724	Spain	ESP								08	ANIMAL FEED STUFF	1	No Quantity							424150			0
S3	2009	2009	2009	2	0	2	Export	203	Czechia	CZE	740	Suriname	SUR								08	ANIMAL FEED STUFF	1	No Quantity							2667			0
S3	2009	2009	2009	2	0	2	Export	203	Czechia	CZE	752	Sweden	SWE								08	ANIMAL FEED STUFF	1	No Quantity							494857			0
S3	2009	2009	2009	2	0	2	Export	203	Czechia	CZE	757	Switzerland	CHE								08	ANIMAL FEED STUFF	1	No Quantity							826218			0
S3	2009	2009	2009	2	0	2	Export	203	Czechia	CZE	760	Syria	SYR								08	ANIMAL FEED STUFF	1	No Quantity							16639			0
S3	2009	2009	2009	2	0	2	Export	203	Czechia	CZE	780	Trinidad and Tobago	TTO								08	ANIMAL FEED STUFF	1	No Quantity							12603			0
S3	2009	2009	2009	2	0	2	Export	203	Czechia	CZE	784	United Arab Emirates	ARE								08	ANIMAL FEED STUFF	1	No Quantity							61211			0
S3	2009	2009	2009	2	0	2	Export	203	Czechia	CZE	792	Turkey	TUR								08	ANIMAL FEED STUFF	1	No Quantity							289010			0
S3	2009	2009	2009	2	0	2	Export	203	Czechia	CZE	804	Ukraine	UKR								08	ANIMAL FEED STUFF	1	No Quantity							4071151			0
S3	2009	2009	2009	2	0	2	Export	203	Czechia	CZE	807	North Macedonia	MKD								08	ANIMAL FEED STUFF	1	No Quantity							59675			0
S3	2009	2009	2009	2	0	2	Export	203	Czechia	CZE	826	United Kingdom	GBR								08	ANIMAL FEED STUFF	1	No Quantity							1648997			0
S3	2009	2009	2009	2	0	2	Export	203	Czechia	CZE	842	USA	USA								08	ANIMAL FEED STUFF	1	No Quantity							22047			0
S3	2009	2009	2009	2	0	2	Export	208	Denmark	DNK	0	World	WLD								08	ANIMAL FEED STUFF	1	No Quantity							994261282			0
S3	2009	2009	2009	2	0	2	Export	208	Denmark	DNK	32	Argentina	ARG								08	ANIMAL FEED STUFF	1	No Quantity							84858			0
S3	2009	2009	2009	2	0	2	Export	208	Denmark	DNK	36	Australia	AUS								08	ANIMAL FEED STUFF	1	No Quantity							293805			0
S3	2009	2009	2009	2	0	2	Export	208	Denmark	DNK	40	Austria	AUT								08	ANIMAL FEED STUFF	1	No Quantity							7005973			0
S3	2009	2009	2009	2	0	2	Export	208	Denmark	DNK	50	Bangladesh	BGD								08	ANIMAL FEED STUFF	1	No Quantity							78941			0
S3	2009	2009	2009	2	0	2	Export	208	Denmark	DNK	51	Armenia	ARM								08	ANIMAL FEED STUFF	1	No Quantity							1106386			0
S3	2009	2009	2009	2	0	2	Export	208	Denmark	DNK	56	Belgium	BEL								08	ANIMAL FEED STUFF	1	No Quantity							12903052			0
S3	2009	2009	2009	2	0	2	Export	208	Denmark	DNK	70	Bosnia Herzegovina	BIH								08	ANIMAL FEED STUFF	1	No Quantity							326548			0
S3	2009	2009	2009	2	0	2	Export	208	Denmark	DNK	76	Brazil	BRA								08	ANIMAL FEED STUFF	1	No Quantity							50861			0
S3	2009	2009	2009	2	0	2	Export	208	Denmark	DNK	100	Bulgaria	BGR								08	ANIMAL FEED STUFF	1	No Quantity							4891491			0
S3	2009	2009	2009	2	0	2	Export	208	Denmark	DNK	112	Belarus	BLR								08	ANIMAL FEED STUFF	1	No Quantity							413170			0
S3	2009	2009	2009	2	0	2	Export	208	Denmark	DNK	124	Canada	CAN								08	ANIMAL FEED STUFF	1	No Quantity							6302626			0
S3	2009	2009	2009	2	0	2	Export	208	Denmark	DNK	144	Sri Lanka	LKA								08	ANIMAL FEED STUFF	1	No Quantity							1758490			0
S3	2009	2009	2009	2	0	2	Export	208	Denmark	DNK	152	Chile	CHL								08	ANIMAL FEED STUFF	1	No Quantity							51656			0
S3	2009	2009	2009	2	0	2	Export	208	Denmark	DNK	156	China	CHN								08	ANIMAL FEED STUFF	1	No Quantity							1083474			0
S3	2009	2009	2009	2	0	2	Export	208	Denmark	DNK	191	Croatia	HRV								08	ANIMAL FEED STUFF	1	No Quantity							247446			0
S3	2009	2009	2009	2	0	2	Export	208	Denmark	DNK	196	Cyprus	CYP								08	ANIMAL FEED STUFF	1	No Quantity							3499415			0
S3	2009	2009	2009	2	0	2	Export	208	Denmark	DNK	203	Czechia	CZE								08	ANIMAL FEED STUFF	1	No Quantity							5339572			0
S3	2009	2009	2009	2	0	2	Export	208	Denmark	DNK	218	Ecuador	ECU								08	ANIMAL FEED STUFF	1	No Quantity							27240			0
S3	2009	2009	2009	2	0	2	Export	208	Denmark	DNK	233	Estonia	EST								08	ANIMAL FEED STUFF	1	No Quantity							2180462			0
S3	2009	2009	2009	2	0	2	Export	208	Denmark	DNK	234	Faeroe Isds	FRO								08	ANIMAL FEED STUFF	1	No Quantity							5648331			0
S3	2009	2009	2009	2	0	2	Export	208	Denmark	DNK	246	Finland	FIN								08	ANIMAL FEED STUFF	1	No Quantity							50667727			0
S3	2009	2009	2009	2	0	2	Export	208	Denmark	DNK	251	France	FRA								08	ANIMAL FEED STUFF	1	No Quantity							32959563			0
S3	2009	2009	2009	2	0	2	Export	208	Denmark	DNK	268	Georgia	GEO								08	ANIMAL FEED STUFF	1	No Quantity							80681			0
S3	2009	2009	2009	2	0	2	Export	208	Denmark	DNK	276	Germany	DEU								08	ANIMAL FEED STUFF	1	No Quantity							175839341			0
S3	2009	2009	2009	2	0	2	Export	208	Denmark	DNK	288	Ghana	GHA								08	ANIMAL FEED STUFF	1	No Quantity							421459			0
S3	2009	2009	2009	2	0	2	Export	208	Denmark	DNK	300	Greece	GRC								08	ANIMAL FEED STUFF	1	No Quantity							31450551			0
S3	2009	2009	2009	2	0	2	Export	208	Denmark	DNK	304	Greenland	GRL								08	ANIMAL FEED STUFF	1	No Quantity							1690334			0
S3	2009	2009	2009	2	0	2	Export	208	Denmark	DNK	344	China, Hong Kong SAR	HKG								08	ANIMAL FEED STUFF	1	No Quantity							877887			0
S3	2009	2009	2009	2	0	2	Export	208	Denmark	DNK	348	Hungary	HUN								08	ANIMAL FEED STUFF	1	No Quantity							2249205			0
S3	2009	2009	2009	2	0	2	Export	208	Denmark	DNK	352	Iceland	ISL								08	ANIMAL FEED STUFF	1	No Quantity							4444988			0
S3	2009	2009	2009	2	0	2	Export	208	Denmark	DNK	364	Iran	IRN								08	ANIMAL FEED STUFF	1	No Quantity							85665			0
S3	2009	2009	2009	2	0	2	Export	208	Denmark	DNK	372	Ireland	IRL								08	ANIMAL FEED STUFF	1	No Quantity							13612238			0
S3	2009	2009	2009	2	0	2	Export	208	Denmark	DNK	376	Israel	ISR								08	ANIMAL FEED STUFF	1	No Quantity							758088			0
S3	2009	2009	2009	2	0	2	Export	208	Denmark	DNK	381	Italy	ITA								08	ANIMAL FEED STUFF	1	No Quantity							74709655			0
S3	2009	2009	2009	2	0	2	Export	208	Denmark	DNK	392	Japan	JPN								08	ANIMAL FEED STUFF	1	No Quantity							4282996			0
S3	2009	2009	2009	2	0	2	Export	208	Denmark	DNK	398	Kazakhstan	KAZ								08	ANIMAL FEED STUFF	1	No Quantity							312960			0
S3	2009	2009	2009	2	0	2	Export	208	Denmark	DNK	400	Jordan	JOR								08	ANIMAL FEED STUFF	1	No Quantity							2810			0
S3	2009	2009	2009	2	0	2	Export	208	Denmark	DNK	408	Dem. People's Rep. of Korea	PRK								08	ANIMAL FEED STUFF	1	No Quantity							28596			0
S3	2009	2009	2009	2	0	2	Export	208	Denmark	DNK	410	Rep. of Korea	KOR								08	ANIMAL FEED STUFF	1	No Quantity							7657094			0
S3	2009	2009	2009	2	0	2	Export	208	Denmark	DNK	414	Kuwait	KWT								08	ANIMAL FEED STUFF	1	No Quantity							215369			0
S3	2009	2009	2009	2	0	2	Export	208	Denmark	DNK	422	Lebanon	LBN								08	ANIMAL FEED STUFF	1	No Quantity							1817571			0
S3	2009	2009	2009	2	0	2	Export	208	Denmark	DNK	428	Latvia	LVA								08	ANIMAL FEED STUFF	1	No Quantity							3638352			0
S3	2009	2009	2009	2	0	2	Export	208	Denmark	DNK	434	Libya	LBY								08	ANIMAL FEED STUFF	1	No Quantity							50938			0
S3	2009	2009	2009	2	0	2	Export	208	Denmark	DNK	440	Lithuania	LTU								08	ANIMAL FEED STUFF	1	No Quantity							13733508			0
S3	2009	2009	2009	2	0	2	Export	208	Denmark	DNK	442	Luxembourg	LUX								08	ANIMAL FEED STUFF	1	No Quantity							12809			0
S3	2009	2009	2009	2	0	2	Export	208	Denmark	DNK	458	Malaysia	MYS								08	ANIMAL FEED STUFF	1	No Quantity							1363371			0
S3	2009	2009	2009	2	0	2	Export	208	Denmark	DNK	470	Malta	MLT								08	ANIMAL FEED STUFF	1	No Quantity							223672			0
S3	2009	2009	2009	2	0	2	Export	208	Denmark	DNK	484	Mexico	MEX								08	ANIMAL FEED STUFF	1	No Quantity							273963			0
S3	2009	2009	2009	2	0	2	Export	208	Denmark	DNK	490	Other Asia, nes									08	ANIMAL FEED STUFF	1	No Quantity							8474573			0
S3	2009	2009	2009	2	0	2	Export	208	Denmark	DNK	498	Rep. of Moldova	MDA								08	ANIMAL FEED STUFF	1	No Quantity							610199			0
S3	2009	2009	2009	2	0	2	Export	208	Denmark	DNK	528	Netherlands	NLD								08	ANIMAL FEED STUFF	1	No Quantity							56810759			0
S3	2009	2009	2009	2	0	2	Export	208	Denmark	DNK	554	New Zealand	NZL								08	ANIMAL FEED STUFF	1	No Quantity							65178			0
S3	2009	2009	2009	2	0	2	Export	208	Denmark	DNK	566	Nigeria	NGA								08	ANIMAL FEED STUFF	1	No Quantity							10194743			0
S3	2009	2009	2009	2	0	2	Export	208	Denmark	DNK	579	Norway	NOR								08	ANIMAL FEED STUFF	1	No Quantity							127298227			0
S3	2009	2009	2009	2	0	2	Export	208	Denmark	DNK	608	Philippines	PHL								08	ANIMAL FEED STUFF	1	No Quantity							1567487			0
S3	2009	2009	2009	2	0	2	Export	208	Denmark	DNK	616	Poland	POL								08	ANIMAL FEED STUFF	1	No Quantity							36290000			0
S3	2009	2009	2009	2	0	2	Export	208	Denmark	DNK	620	Portugal	PRT								08	ANIMAL FEED STUFF	1	No Quantity							3976543			0
S3	2009	2009	2009	2	0	2	Export	208	Denmark	DNK	634	Qatar	QAT								08	ANIMAL FEED STUFF	1	No Quantity							430681			0
S3	2009	2009	2009	2	0	2	Export	208	Denmark	DNK	642	Romania	ROU								08	ANIMAL FEED STUFF	1	No Quantity							9410498			0
S3	2009	2009	2009	2	0	2	Export	208	Denmark	DNK	643	Russian Federation	RUS								08	ANIMAL FEED STUFF	1	No Quantity							34124955			0
S3	2009	2009	2009	2	0	2	Export	208	Denmark	DNK	682	Saudi Arabia	SAU								08	ANIMAL FEED STUFF	1	No Quantity							4636493			0
S3	2009	2009	2009	2	0	2	Export	208	Denmark	DNK	688	Serbia	SRB								08	ANIMAL FEED STUFF	1	No Quantity							1642797			0
S3	2009	2009	2009	2	0	2	Export	208	Denmark	DNK	699	India	IND								08	ANIMAL FEED STUFF	1	No Quantity							6120			0
S3	2009	2009	2009	2	0	2	Export	208	Denmark	DNK	702	Singapore	SGP								08	ANIMAL FEED STUFF	1	No Quantity							496266			0
S3	2009	2009	2009	2	0	2	Export	208	Denmark	DNK	703	Slovakia	SVK								08	ANIMAL FEED STUFF	1	No Quantity							4660282			0
S3	2009	2009	2009	2	0	2	Export	208	Denmark	DNK	704	Viet Nam	VNM								08	ANIMAL FEED STUFF	1	No Quantity							578274			0
S3	2009	2009	2009	2	0	2	Export	208	Denmark	DNK	705	Slovenia	SVN								08	ANIMAL FEED STUFF	1	No Quantity							2274764			0
S3	2009	2009	2009	2	0	2	Export	208	Denmark	DNK	710	South Africa	ZAF								08	ANIMAL FEED STUFF	1	No Quantity							3108892			0
S3	2009	2009	2009	2	0	2	Export	208	Denmark	DNK	724	Spain	ESP								08	ANIMAL FEED STUFF	1	No Quantity							29850451			0
S3	2009	2009	2009	2	0	2	Export	208	Denmark	DNK	752	Sweden	SWE								08	ANIMAL FEED STUFF	1	No Quantity							79917093			0
S3	2009	2009	2009	2	0	2	Export	208	Denmark	DNK	757	Switzerland	CHE								08	ANIMAL FEED STUFF	1	No Quantity							5773619			0
S3	2009	2009	2009	2	0	2	Export	208	Denmark	DNK	764	Thailand	THA								08	ANIMAL FEED STUFF	1	No Quantity							8473719			0
S3	2009	2009	2009	2	0	2	Export	208	Denmark	DNK	784	United Arab Emirates	ARE								08	ANIMAL FEED STUFF	1	No Quantity							63003			0
S3	2009	2009	2009	2	0	2	Export	208	Denmark	DNK	788	Tunisia	TUN								08	ANIMAL FEED STUFF	1	No Quantity							1091143			0
S3	2009	2009	2009	2	0	2	Export	208	Denmark	DNK	792	Turkey	TUR								08	ANIMAL FEED STUFF	1	No Quantity							2890084			0
S3	2009	2009	2009	2	0	2	Export	208	Denmark	DNK	804	Ukraine	UKR								08	ANIMAL FEED STUFF	1	No Quantity							1552658			0
S3	2009	2009	2009	2	0	2	Export	208	Denmark	DNK	807	North Macedonia	MKD								08	ANIMAL FEED STUFF	1	No Quantity							742147			0
S3	2009	2009	2009	2	0	2	Export	208	Denmark	DNK	818	Egypt	EGY								08	ANIMAL FEED STUFF	1	No Quantity							2804981			0
S3	2009	2009	2009	2	0	2	Export	208	Denmark	DNK	826	United Kingdom	GBR								08	ANIMAL FEED STUFF	1	No Quantity							74900693			0
S3	2009	2009	2009	2	0	2	Export	208	Denmark	DNK	842	USA	USA								08	ANIMAL FEED STUFF	1	No Quantity							2680234			0
S3	2009	2009	2009	2	0	2	Export	208	Denmark	DNK	862	Venezuela	VEN								08	ANIMAL FEED STUFF	1	No Quantity							108541			0
S3	2009	2009	2009	2	0	2	Export	203	Czechia	CZE	0	World	WLD								09	MISC.EDIBLE PRODUCTS ETC	1	No Quantity							472784639			0
S3	2009	2009	2009	2	0	2	Export	203	Czechia	CZE	8	Albania	ALB								09	MISC.EDIBLE PRODUCTS ETC	1	No Quantity							350282			0
S3	2009	2009	2009	2	0	2	Export	203	Czechia	CZE	24	Angola	AGO								09	MISC.EDIBLE PRODUCTS ETC	1	No Quantity							7668			0
S3	2009	2009	2009	2	0	2	Export	203	Czechia	CZE	31	Azerbaijan	AZE								09	MISC.EDIBLE PRODUCTS ETC	1	No Quantity							628444			0
S3	2009	2009	2009	2	0	2	Export	203	Czechia	CZE	36	Australia	AUS								09	MISC.EDIBLE PRODUCTS ETC	1	No Quantity							341335			0
S3	2009	2009	2009	2	0	2	Export	203	Czechia	CZE	40	Austria	AUT								09	MISC.EDIBLE PRODUCTS ETC	1	No Quantity							25149774			0
S3	2009	2009	2009	2	0	2	Export	203	Czechia	CZE	48	Bahrain	BHR								09	MISC.EDIBLE PRODUCTS ETC	1	No Quantity							8647			0
S3	2009	2009	2009	2	0	2	Export	203	Czechia	CZE	51	Armenia	ARM								09	MISC.EDIBLE PRODUCTS ETC	1	No Quantity							197379			0
S3	2009	2009	2009	2	0	2	Export	203	Czechia	CZE	56	Belgium	BEL								09	MISC.EDIBLE PRODUCTS ETC	1	No Quantity							4045167			0
S3	2009	2009	2009	2	0	2	Export	203	Czechia	CZE	70	Bosnia Herzegovina	BIH								09	MISC.EDIBLE PRODUCTS ETC	1	No Quantity							595437			0
S3	2009	2009	2009	2	0	2	Export	203	Czechia	CZE	76	Brazil	BRA								09	MISC.EDIBLE PRODUCTS ETC	1	No Quantity							12761			0
S3	2009	2009	2009	2	0	2	Export	203	Czechia	CZE	100	Bulgaria	BGR								09	MISC.EDIBLE PRODUCTS ETC	1	No Quantity							2668764			0
S3	2009	2009	2009	2	0	2	Export	203	Czechia	CZE	112	Belarus	BLR								09	MISC.EDIBLE PRODUCTS ETC	1	No Quantity							4591022			0
S3	2009	2009	2009	2	0	2	Export	203	Czechia	CZE	120	Cameroon	CMR								09	MISC.EDIBLE PRODUCTS ETC	1	No Quantity							6062			0
S3	2009	2009	2009	2	0	2	Export	203	Czechia	CZE	124	Canada	CAN								09	MISC.EDIBLE PRODUCTS ETC	1	No Quantity							109619			0
S3	2009	2009	2009	2	0	2	Export	203	Czechia	CZE	144	Sri Lanka	LKA								09	MISC.EDIBLE PRODUCTS ETC	1	No Quantity							12480			0
S3	2009	2009	2009	2	0	2	Export	203	Czechia	CZE	156	China	CHN								09	MISC.EDIBLE PRODUCTS ETC	1	No Quantity							1282			0
S3	2009	2009	2009	2	0	2	Export	203	Czechia	CZE	170	Colombia	COL								09	MISC.EDIBLE PRODUCTS ETC	1	No Quantity							38			0
S3	2009	2009	2009	2	0	2	Export	203	Czechia	CZE	191	Croatia	HRV								09	MISC.EDIBLE PRODUCTS ETC	1	No Quantity							3223416			0
S3	2009	2009	2009	2	0	2	Export	203	Czechia	CZE	196	Cyprus	CYP								09	MISC.EDIBLE PRODUCTS ETC	1	No Quantity							241640			0
S3	2009	2009	2009	2	0	2	Export	203	Czechia	CZE	208	Denmark	DNK								09	MISC.EDIBLE PRODUCTS ETC	1	No Quantity							2350059			0
S3	2009	2009	2009	2	0	2	Export	203	Czechia	CZE	233	Estonia	EST								09	MISC.EDIBLE PRODUCTS ETC	1	No Quantity							893860			0
S3	2009	2009	2009	2	0	2	Export	203	Czechia	CZE	246	Finland	FIN								09	MISC.EDIBLE PRODUCTS ETC	1	No Quantity							192575			0
S3	2009	2009	2009	2	0	2	Export	203	Czechia	CZE	251	France	FRA								09	MISC.EDIBLE PRODUCTS ETC	1	No Quantity							22898283			0
S3	2009	2009	2009	2	0	2	Export	203	Czechia	CZE	268	Georgia	GEO								09	MISC.EDIBLE PRODUCTS ETC	1	No Quantity							12541			0
S3	2009	2009	2009	2	0	2	Export	203	Czechia	CZE	276	Germany	DEU								09	MISC.EDIBLE PRODUCTS ETC	1	No Quantity							27585107			0
S3	2009	2009	2009	2	0	2	Export	203	Czechia	CZE	292	Gibraltar	GIB								09	MISC.EDIBLE PRODUCTS ETC	1	No Quantity							22566			0
S3	2009	2009	2009	2	0	2	Export	203	Czechia	CZE	300	Greece	GRC								09	MISC.EDIBLE PRODUCTS ETC	1	No Quantity							1494998			0
S3	2009	2009	2009	2	0	2	Export	203	Czechia	CZE	344	China, Hong Kong SAR	HKG								09	MISC.EDIBLE PRODUCTS ETC	1	No Quantity							83870			0
S3	2009	2009	2009	2	0	2	Export	203	Czechia	CZE	348	Hungary	HUN								09	MISC.EDIBLE PRODUCTS ETC	1	No Quantity							51735754			0
S3	2009	2009	2009	2	0	2	Export	203	Czechia	CZE	352	Iceland	ISL								09	MISC.EDIBLE PRODUCTS ETC	1	No Quantity							13244			0
S3	2009	2009	2009	2	0	2	Export	203	Czechia	CZE	360	Indonesia	IDN								09	MISC.EDIBLE PRODUCTS ETC	1	No Quantity							2205			0
S3	2009	2009	2009	2	0	2	Export	203	Czechia	CZE	364	Iran	IRN								09	MISC.EDIBLE PRODUCTS ETC	1	No Quantity							166033			0
S3	2009	2009	2009	2	0	2	Export	203	Czechia	CZE	368	Iraq	IRQ								09	MISC.EDIBLE PRODUCTS ETC	1	No Quantity							27868			0
S3	2009	2009	2009	2	0	2	Export	203	Czechia	CZE	372	Ireland	IRL								09	MISC.EDIBLE PRODUCTS ETC	1	No Quantity							654281			0
S3	2009	2009	2009	2	0	2	Export	203	Czechia	CZE	376	Israel	ISR								09	MISC.EDIBLE PRODUCTS ETC	1	No Quantity							1538598			0
S3	2009	2009	2009	2	0	2	Export	203	Czechia	CZE	381	Italy	ITA								09	MISC.EDIBLE PRODUCTS ETC	1	No Quantity							31601028			0
S3	2009	2009	2009	2	0	2	Export	203	Czechia	CZE	392	Japan	JPN								09	MISC.EDIBLE PRODUCTS ETC	1	No Quantity							2687			0
S3	2009	2009	2009	2	0	2	Export	203	Czechia	CZE	398	Kazakhstan	KAZ								09	MISC.EDIBLE PRODUCTS ETC	1	No Quantity							393908			0
S3	2009	2009	2009	2	0	2	Export	203	Czechia	CZE	400	Jordan	JOR								09	MISC.EDIBLE PRODUCTS ETC	1	No Quantity							230356			0
S3	2009	2009	2009	2	0	2	Export	203	Czechia	CZE	410	Rep. of Korea	KOR								09	MISC.EDIBLE PRODUCTS ETC	1	No Quantity							226489			0
S3	2009	2009	2009	2	0	2	Export	203	Czechia	CZE	414	Kuwait	KWT								09	MISC.EDIBLE PRODUCTS ETC	1	No Quantity							134823			0
S3	2009	2009	2009	2	0	2	Export	203	Czechia	CZE	422	Lebanon	LBN								09	MISC.EDIBLE PRODUCTS ETC	1	No Quantity							146164			0
S3	2009	2009	2009	2	0	2	Export	203	Czechia	CZE	428	Latvia	LVA								09	MISC.EDIBLE PRODUCTS ETC	1	No Quantity							1277750			0
S3	2009	2009	2009	2	0	2	Export	203	Czechia	CZE	440	Lithuania	LTU								09	MISC.EDIBLE PRODUCTS ETC	1	No Quantity							3540409			0
S3	2009	2009	2009	2	0	2	Export	203	Czechia	CZE	458	Malaysia	MYS								09	MISC.EDIBLE PRODUCTS ETC	1	No Quantity							500			0
S3	2009	2009	2009	2	0	2	Export	203	Czechia	CZE	470	Malta	MLT								09	MISC.EDIBLE PRODUCTS ETC	1	No Quantity							4834			0
S3	2009	2009	2009	2	0	2	Export	203	Czechia	CZE	480	Mauritius	MUS								09	MISC.EDIBLE PRODUCTS ETC	1	No Quantity							1388			0
S3	2009	2009	2009	2	0	2	Export	203	Czechia	CZE	490	Other Asia, nes									09	MISC.EDIBLE PRODUCTS ETC	1	No Quantity							58536			0
S3	2009	2009	2009	2	0	2	Export	203	Czechia	CZE	496	Mongolia	MNG								09	MISC.EDIBLE PRODUCTS ETC	1	No Quantity							203552			0
S3	2009	2009	2009	2	0	2	Export	203	Czechia	CZE	498	Rep. of Moldova	MDA								09	MISC.EDIBLE PRODUCTS ETC	1	No Quantity							387399			0
S3	2009	2009	2009	2	0	2	Export	203	Czechia	CZE	512	Oman	OMN								09	MISC.EDIBLE PRODUCTS ETC	1	No Quantity							6207			0
S3	2009	2009	2009	2	0	2	Export	203	Czechia	CZE	528	Netherlands	NLD								09	MISC.EDIBLE PRODUCTS ETC	1	No Quantity							19511876			0
S3	2009	2009	2009	2	0	2	Export	203	Czechia	CZE	566	Nigeria	NGA								09	MISC.EDIBLE PRODUCTS ETC	1	No Quantity							2819			0
S3	2009	2009	2009	2	0	2	Export	203	Czechia	CZE	579	Norway	NOR								09	MISC.EDIBLE PRODUCTS ETC	1	No Quantity							3803285			0
S3	2009	2009	2009	2	0	2	Export	203	Czechia	CZE	586	Pakistan	PAK								09	MISC.EDIBLE PRODUCTS ETC	1	No Quantity							125			0
S3	2009	2009	2009	2	0	2	Export	203	Czechia	CZE	616	Poland	POL								09	MISC.EDIBLE PRODUCTS ETC	1	No Quantity							52972384			0
S3	2009	2009	2009	2	0	2	Export	203	Czechia	CZE	620	Portugal	PRT								09	MISC.EDIBLE PRODUCTS ETC	1	No Quantity							508216			0
S3	2009	2009	2009	2	0	2	Export	203	Czechia	CZE	634	Qatar	QAT								09	MISC.EDIBLE PRODUCTS ETC	1	No Quantity							47130			0
S3	2009	2009	2009	2	0	2	Export	203	Czechia	CZE	642	Romania	ROU								09	MISC.EDIBLE PRODUCTS ETC	1	No Quantity							13803093			0
S3	2009	2009	2009	2	0	2	Export	203	Czechia	CZE	643	Russian Federation	RUS								09	MISC.EDIBLE PRODUCTS ETC	1	No Quantity							6112292			0
S3	2009	2009	2009	2	0	2	Export	203	Czechia	CZE	682	Saudi Arabia	SAU								09	MISC.EDIBLE PRODUCTS ETC	1	No Quantity							53484			0
S3	2009	2009	2009	2	0	2	Export	203	Czechia	CZE	688	Serbia	SRB								09	MISC.EDIBLE PRODUCTS ETC	1	No Quantity							1786678			0
S3	2009	2009	2009	2	0	2	Export	203	Czechia	CZE	690	Seychelles	SYC								09	MISC.EDIBLE PRODUCTS ETC	1	No Quantity							24265			0
S3	2009	2009	2009	2	0	2	Export	203	Czechia	CZE	699	India	IND								09	MISC.EDIBLE PRODUCTS ETC	1	No Quantity							23			0
S3	2009	2009	2009	2	0	2	Export	203	Czechia	CZE	702	Singapore	SGP								09	MISC.EDIBLE PRODUCTS ETC	1	No Quantity							8033			0
S3	2009	2009	2009	2	0	2	Export	203	Czechia	CZE	703	Slovakia	SVK								09	MISC.EDIBLE PRODUCTS ETC	1	No Quantity							119539508			0
S3	2009	2009	2009	2	0	2	Export	203	Czechia	CZE	704	Viet Nam	VNM								09	MISC.EDIBLE PRODUCTS ETC	1	No Quantity							199926			0
S3	2009	2009	2009	2	0	2	Export	203	Czechia	CZE	705	Slovenia	SVN								09	MISC.EDIBLE PRODUCTS ETC	1	No Quantity							2123735			0
S3	2009	2009	2009	2	0	2	Export	203	Czechia	CZE	710	South Africa	ZAF								09	MISC.EDIBLE PRODUCTS ETC	1	No Quantity							1203490			0
S3	2009	2009	2009	2	0	2	Export	203	Czechia	CZE	724	Spain	ESP								09	MISC.EDIBLE PRODUCTS ETC	1	No Quantity							3500618			0
S3	2009	2009	2009	2	0	2	Export	203	Czechia	CZE	736	Fmr Sudan	SDN								09	MISC.EDIBLE PRODUCTS ETC	1	No Quantity							16647			0
S3	2009	2009	2009	2	0	2	Export	203	Czechia	CZE	752	Sweden	SWE								09	MISC.EDIBLE PRODUCTS ETC	1	No Quantity							3558057			0
S3	2009	2009	2009	2	0	2	Export	203	Czechia	CZE	757	Switzerland	CHE								09	MISC.EDIBLE PRODUCTS ETC	1	No Quantity							5869540			0
S3	2009	2009	2009	2	0	2	Export	203	Czechia	CZE	760	Syria	SYR								09	MISC.EDIBLE PRODUCTS ETC	1	No Quantity							14964			0
S3	2009	2009	2009	2	0	2	Export	203	Czechia	CZE	764	Thailand	THA								09	MISC.EDIBLE PRODUCTS ETC	1	No Quantity							106900			0
S3	2009	2009	2009	2	0	2	Export	203	Czechia	CZE	784	United Arab Emirates	ARE								09	MISC.EDIBLE PRODUCTS ETC	1	No Quantity							290896			0
S3	2009	2009	2009	2	0	2	Export	203	Czechia	CZE	788	Tunisia	TUN								09	MISC.EDIBLE PRODUCTS ETC	1	No Quantity							141511			0
S3	2009	2009	2009	2	0	2	Export	203	Czechia	CZE	792	Turkey	TUR								09	MISC.EDIBLE PRODUCTS ETC	1	No Quantity							299639			0
S3	2009	2009	2009	2	0	2	Export	203	Czechia	CZE	804	Ukraine	UKR								09	MISC.EDIBLE PRODUCTS ETC	1	No Quantity							1986327			0
S3	2009	2009	2009	2	0	2	Export	203	Czechia	CZE	807	North Macedonia	MKD								09	MISC.EDIBLE PRODUCTS ETC	1	No Quantity							701142			0
S3	2009	2009	2009	2	0	2	Export	203	Czechia	CZE	818	Egypt	EGY								09	MISC.EDIBLE PRODUCTS ETC	1	No Quantity							31264			0
S3	2009	2009	2009	2	0	2	Export	203	Czechia	CZE	826	United Kingdom	GBR								09	MISC.EDIBLE PRODUCTS ETC	1	No Quantity							42104218			0
S3	2009	2009	2009	2	0	2	Export	203	Czechia	CZE	834	United Rep. of Tanzania	TZA								09	MISC.EDIBLE PRODUCTS ETC	1	No Quantity							8834			0
S3	2009	2009	2009	2	0	2	Export	203	Czechia	CZE	842	USA	USA								09	MISC.EDIBLE PRODUCTS ETC	1	No Quantity							2364600			0
S3	2009	2009	2009	2	0	2	Export	203	Czechia	CZE	860	Uzbekistan	UZB								09	MISC.EDIBLE PRODUCTS ETC	1	No Quantity							10031			0
S3	2009	2009	2009	2	0	2	Export	208	Denmark	DNK	0	World	WLD								09	MISC.EDIBLE PRODUCTS ETC	1	No Quantity							1719118919			0
S3	2009	2009	2009	2	0	2	Export	208	Denmark	DNK	4	Afghanistan	AFG								09	MISC.EDIBLE PRODUCTS ETC	1	No Quantity							9988			0
S3	2009	2009	2009	2	0	2	Export	208	Denmark	DNK	8	Albania	ALB								09	MISC.EDIBLE PRODUCTS ETC	1	No Quantity							293450			0
S3	2009	2009	2009	2	0	2	Export	208	Denmark	DNK	24	Angola	AGO								09	MISC.EDIBLE PRODUCTS ETC	1	No Quantity							3377			0
S3	2009	2009	2009	2	0	2	Export	208	Denmark	DNK	31	Azerbaijan	AZE								09	MISC.EDIBLE PRODUCTS ETC	1	No Quantity							528283			0
S3	2009	2009	2009	2	0	2	Export	208	Denmark	DNK	32	Argentina	ARG								09	MISC.EDIBLE PRODUCTS ETC	1	No Quantity							5004945			0
S3	2009	2009	2009	2	0	2	Export	208	Denmark	DNK	36	Australia	AUS								09	MISC.EDIBLE PRODUCTS ETC	1	No Quantity							13174770			0
S3	2009	2009	2009	2	0	2	Export	208	Denmark	DNK	40	Austria	AUT								09	MISC.EDIBLE PRODUCTS ETC	1	No Quantity							4528249			0
S3	2009	2009	2009	2	0	2	Export	208	Denmark	DNK	48	Bahrain	BHR								09	MISC.EDIBLE PRODUCTS ETC	1	No Quantity							660274			0
S3	2009	2009	2009	2	0	2	Export	208	Denmark	DNK	51	Armenia	ARM								09	MISC.EDIBLE PRODUCTS ETC	1	No Quantity							869898			0
S3	2009	2009	2009	2	0	2	Export	208	Denmark	DNK	56	Belgium	BEL								09	MISC.EDIBLE PRODUCTS ETC	1	No Quantity							16420718			0
S3	2009	2009	2009	2	0	2	Export	208	Denmark	DNK	68	Bolivia (Plurinational State of)	BOL								09	MISC.EDIBLE PRODUCTS ETC	1	No Quantity							46480			0
S3	2009	2009	2009	2	0	2	Export	208	Denmark	DNK	70	Bosnia Herzegovina	BIH								09	MISC.EDIBLE PRODUCTS ETC	1	No Quantity							698627			0
S3	2009	2009	2009	2	0	2	Export	208	Denmark	DNK	76	Brazil	BRA								09	MISC.EDIBLE PRODUCTS ETC	1	No Quantity							1156005			0
S3	2009	2009	2009	2	0	2	Export	208	Denmark	DNK	84	Belize	BLZ								09	MISC.EDIBLE PRODUCTS ETC	1	No Quantity							12375			0
S3	2009	2009	2009	2	0	2	Export	208	Denmark	DNK	100	Bulgaria	BGR								09	MISC.EDIBLE PRODUCTS ETC	1	No Quantity							1768329			0
S3	2009	2009	2009	2	0	2	Export	208	Denmark	DNK	104	Myanmar	MMR								09	MISC.EDIBLE PRODUCTS ETC	1	No Quantity							15610			0
S3	2009	2009	2009	2	0	2	Export	208	Denmark	DNK	112	Belarus	BLR								09	MISC.EDIBLE PRODUCTS ETC	1	No Quantity							2023543			0
S3	2009	2009	2009	2	0	2	Export	208	Denmark	DNK	124	Canada	CAN								09	MISC.EDIBLE PRODUCTS ETC	1	No Quantity							2603494			0
S3	2009	2009	2009	2	0	2	Export	208	Denmark	DNK	132	Cabo Verde	CPV								09	MISC.EDIBLE PRODUCTS ETC	1	No Quantity							61510			0
S3	2009	2009	2009	2	0	2	Export	208	Denmark	DNK	144	Sri Lanka	LKA								09	MISC.EDIBLE PRODUCTS ETC	1	No Quantity							1229			0
S3	2009	2009	2009	2	0	2	Export	208	Denmark	DNK	152	Chile	CHL								09	MISC.EDIBLE PRODUCTS ETC	1	No Quantity							1113401			0
S3	2009	2009	2009	2	0	2	Export	208	Denmark	DNK	156	China	CHN								09	MISC.EDIBLE PRODUCTS ETC	1	No Quantity							6518258			0
S3	2009	2009	2009	2	0	2	Export	208	Denmark	DNK	170	Colombia	COL								09	MISC.EDIBLE PRODUCTS ETC	1	No Quantity							121900			0
S3	2009	2009	2009	2	0	2	Export	208	Denmark	DNK	178	Congo	COG								09	MISC.EDIBLE PRODUCTS ETC	1	No Quantity							19386			0
S3	2009	2009	2009	2	0	2	Export	208	Denmark	DNK	180	Dem. Rep. of the Congo	COD								09	MISC.EDIBLE PRODUCTS ETC	1	No Quantity							25887			0
S3	2009	2009	2009	2	0	2	Export	208	Denmark	DNK	188	Costa Rica	CRI								09	MISC.EDIBLE PRODUCTS ETC	1	No Quantity							811412			0
S3	2009	2009	2009	2	0	2	Export	208	Denmark	DNK	191	Croatia	HRV								09	MISC.EDIBLE PRODUCTS ETC	1	No Quantity							966811			0
S3	2009	2009	2009	2	0	2	Export	208	Denmark	DNK	192	Cuba	CUB								09	MISC.EDIBLE PRODUCTS ETC	1	No Quantity							8583			0
S3	2009	2009	2009	2	0	2	Export	208	Denmark	DNK	196	Cyprus	CYP								09	MISC.EDIBLE PRODUCTS ETC	1	No Quantity							142131			0
S3	2009	2009	2009	2	0	2	Export	208	Denmark	DNK	203	Czechia	CZE								09	MISC.EDIBLE PRODUCTS ETC	1	No Quantity							5769534			0
S3	2009	2009	2009	2	0	2	Export	208	Denmark	DNK	212	Dominica	DMA								09	MISC.EDIBLE PRODUCTS ETC	1	No Quantity							15340			0
S3	2009	2009	2009	2	0	2	Export	208	Denmark	DNK	214	Dominican Rep.	DOM								09	MISC.EDIBLE PRODUCTS ETC	1	No Quantity							11506239			0
S3	2009	2009	2009	2	0	2	Export	208	Denmark	DNK	231	Ethiopia	ETH								09	MISC.EDIBLE PRODUCTS ETC	1	No Quantity							77112			0
S3	2009	2009	2009	2	0	2	Export	208	Denmark	DNK	233	Estonia	EST								09	MISC.EDIBLE PRODUCTS ETC	1	No Quantity							2552367			0
S3	2009	2009	2009	2	0	2	Export	208	Denmark	DNK	234	Faeroe Isds	FRO								09	MISC.EDIBLE PRODUCTS ETC	1	No Quantity							6413728			0
S3	2009	2009	2009	2	0	2	Export	208	Denmark	DNK	246	Finland	FIN								09	MISC.EDIBLE PRODUCTS ETC	1	No Quantity							31158723			0
S3	2009	2009	2009	2	0	2	Export	208	Denmark	DNK	251	France	FRA								09	MISC.EDIBLE PRODUCTS ETC	1	No Quantity							39882508			0
S3	2009	2009	2009	2	0	2	Export	208	Denmark	DNK	258	French Polynesia	PYF								09	MISC.EDIBLE PRODUCTS ETC	1	No Quantity							25570			0
S3	2009	2009	2009	2	0	2	Export	208	Denmark	DNK	262	Djibouti	DJI								09	MISC.EDIBLE PRODUCTS ETC	1	No Quantity							253764			0
S3	2009	2009	2009	2	0	2	Export	208	Denmark	DNK	266	Gabon	GAB								09	MISC.EDIBLE PRODUCTS ETC	1	No Quantity							26680			0
S3	2009	2009	2009	2	0	2	Export	208	Denmark	DNK	268	Georgia	GEO								09	MISC.EDIBLE PRODUCTS ETC	1	No Quantity							6164811			0
S3	2009	2009	2009	2	0	2	Export	208	Denmark	DNK	275	State of Palestine	PSE								09	MISC.EDIBLE PRODUCTS ETC	1	No Quantity							473532			0
S3	2009	2009	2009	2	0	2	Export	208	Denmark	DNK	276	Germany	DEU								09	MISC.EDIBLE PRODUCTS ETC	1	No Quantity							84461028			0
S3	2009	2009	2009	2	0	2	Export	208	Denmark	DNK	288	Ghana	GHA								09	MISC.EDIBLE PRODUCTS ETC	1	No Quantity							39231			0
S3	2009	2009	2009	2	0	2	Export	208	Denmark	DNK	300	Greece	GRC								09	MISC.EDIBLE PRODUCTS ETC	1	No Quantity							43686464			0
S3	2009	2009	2009	2	0	2	Export	208	Denmark	DNK	304	Greenland	GRL								09	MISC.EDIBLE PRODUCTS ETC	1	No Quantity							8322224			0
S3	2009	2009	2009	2	0	2	Export	208	Denmark	DNK	308	Grenada	GRD								09	MISC.EDIBLE PRODUCTS ETC	1	No Quantity							62165			0
S3	2009	2009	2009	2	0	2	Export	208	Denmark	DNK	328	Guyana	GUY								09	MISC.EDIBLE PRODUCTS ETC	1	No Quantity							2809			0
S3	2009	2009	2009	2	0	2	Export	208	Denmark	DNK	332	Haiti	HTI								09	MISC.EDIBLE PRODUCTS ETC	1	No Quantity							7553			0
S3	2009	2009	2009	2	0	2	Export	208	Denmark	DNK	340	Honduras	HND								09	MISC.EDIBLE PRODUCTS ETC	1	No Quantity							314471			0
S3	2009	2009	2009	2	0	2	Export	208	Denmark	DNK	344	China, Hong Kong SAR	HKG								09	MISC.EDIBLE PRODUCTS ETC	1	No Quantity							1927933			0
S3	2009	2009	2009	2	0	2	Export	208	Denmark	DNK	348	Hungary	HUN								09	MISC.EDIBLE PRODUCTS ETC	1	No Quantity							5029045			0
S3	2009	2009	2009	2	0	2	Export	208	Denmark	DNK	352	Iceland	ISL								09	MISC.EDIBLE PRODUCTS ETC	1	No Quantity							5134253			0
S3	2009	2009	2009	2	0	2	Export	208	Denmark	DNK	360	Indonesia	IDN								09	MISC.EDIBLE PRODUCTS ETC	1	No Quantity							164993			0
S3	2009	2009	2009	2	0	2	Export	208	Denmark	DNK	364	Iran	IRN								09	MISC.EDIBLE PRODUCTS ETC	1	No Quantity							966182			0
S3	2009	2009	2009	2	0	2	Export	208	Denmark	DNK	368	Iraq	IRQ								09	MISC.EDIBLE PRODUCTS ETC	1	No Quantity							1137482			0
S3	2009	2009	2009	2	0	2	Export	208	Denmark	DNK	372	Ireland	IRL								09	MISC.EDIBLE PRODUCTS ETC	1	No Quantity							4895678			0
S3	2009	2009	2009	2	0	2	Export	208	Denmark	DNK	376	Israel	ISR								09	MISC.EDIBLE PRODUCTS ETC	1	No Quantity							16991178			0
S3	2009	2009	2009	2	0	2	Export	208	Denmark	DNK	381	Italy	ITA								09	MISC.EDIBLE PRODUCTS ETC	1	No Quantity							8852994			0
S3	2009	2009	2009	2	0	2	Export	208	Denmark	DNK	384	Côte d'Ivoire	CIV								09	MISC.EDIBLE PRODUCTS ETC	1	No Quantity							132995			0
S3	2009	2009	2009	2	0	2	Export	208	Denmark	DNK	388	Jamaica	JAM								09	MISC.EDIBLE PRODUCTS ETC	1	No Quantity							24721			0
S3	2009	2009	2009	2	0	2	Export	208	Denmark	DNK	392	Japan	JPN								09	MISC.EDIBLE PRODUCTS ETC	1	No Quantity							8950997			0
S3	2009	2009	2009	2	0	2	Export	208	Denmark	DNK	398	Kazakhstan	KAZ								09	MISC.EDIBLE PRODUCTS ETC	1	No Quantity							999422			0
S3	2009	2009	2009	2	0	2	Export	208	Denmark	DNK	400	Jordan	JOR								09	MISC.EDIBLE PRODUCTS ETC	1	No Quantity							1803136			0
S3	2009	2009	2009	2	0	2	Export	208	Denmark	DNK	404	Kenya	KEN								09	MISC.EDIBLE PRODUCTS ETC	1	No Quantity							61259			0
S3	2009	2009	2009	2	0	2	Export	208	Denmark	DNK	410	Rep. of Korea	KOR								09	MISC.EDIBLE PRODUCTS ETC	1	No Quantity							7234111			0
S3	2009	2009	2009	2	0	2	Export	208	Denmark	DNK	414	Kuwait	KWT								09	MISC.EDIBLE PRODUCTS ETC	1	No Quantity							2808317			0
S3	2009	2009	2009	2	0	2	Export	208	Denmark	DNK	418	Lao People's Dem. Rep.	LAO								09	MISC.EDIBLE PRODUCTS ETC	1	No Quantity							9605			0
S3	2009	2009	2009	2	0	2	Export	208	Denmark	DNK	422	Lebanon	LBN								09	MISC.EDIBLE PRODUCTS ETC	1	No Quantity							7446418			0
S3	2009	2009	2009	2	0	2	Export	208	Denmark	DNK	428	Latvia	LVA								09	MISC.EDIBLE PRODUCTS ETC	1	No Quantity							1160148			0
S3	2009	2009	2009	2	0	2	Export	208	Denmark	DNK	434	Libya	LBY								09	MISC.EDIBLE PRODUCTS ETC	1	No Quantity							1534098			0
S3	2009	2009	2009	2	0	2	Export	208	Denmark	DNK	440	Lithuania	LTU								09	MISC.EDIBLE PRODUCTS ETC	1	No Quantity							4662645			0
S3	2009	2009	2009	2	0	2	Export	208	Denmark	DNK	442	Luxembourg	LUX								09	MISC.EDIBLE PRODUCTS ETC	1	No Quantity							229292			0
S3	2009	2009	2009	2	0	2	Export	208	Denmark	DNK	450	Madagascar	MDG								09	MISC.EDIBLE PRODUCTS ETC	1	No Quantity							33507			0
S3	2009	2009	2009	2	0	2	Export	208	Denmark	DNK	454	Malawi	MWI								09	MISC.EDIBLE PRODUCTS ETC	1	No Quantity							3597			0
S3	2009	2009	2009	2	0	2	Export	208	Denmark	DNK	458	Malaysia	MYS								09	MISC.EDIBLE PRODUCTS ETC	1	No Quantity							1513908			0
S3	2009	2009	2009	2	0	2	Export	208	Denmark	DNK	466	Mali	MLI								09	MISC.EDIBLE PRODUCTS ETC	1	No Quantity							205985			0
S3	2009	2009	2009	2	0	2	Export	208	Denmark	DNK	470	Malta	MLT								09	MISC.EDIBLE PRODUCTS ETC	1	No Quantity							3365550			0
S3	2009	2009	2009	2	0	2	Export	208	Denmark	DNK	480	Mauritius	MUS								09	MISC.EDIBLE PRODUCTS ETC	1	No Quantity							2947			0
S3	2009	2009	2009	2	0	2	Export	208	Denmark	DNK	484	Mexico	MEX								09	MISC.EDIBLE PRODUCTS ETC	1	No Quantity							2470865			0
S3	2009	2009	2009	2	0	2	Export	208	Denmark	DNK	490	Other Asia, nes									09	MISC.EDIBLE PRODUCTS ETC	1	No Quantity							11164953			0
S3	2009	2009	2009	2	0	2	Export	208	Denmark	DNK	498	Rep. of Moldova	MDA								09	MISC.EDIBLE PRODUCTS ETC	1	No Quantity							1705356			0
S3	2009	2009	2009	2	0	2	Export	208	Denmark	DNK	504	Morocco	MAR								09	MISC.EDIBLE PRODUCTS ETC	1	No Quantity							261613			0
S3	2009	2009	2009	2	0	2	Export	208	Denmark	DNK	512	Oman	OMN								09	MISC.EDIBLE PRODUCTS ETC	1	No Quantity							3098849			0
S3	2009	2009	2009	2	0	2	Export	208	Denmark	DNK	524	Nepal	NPL								09	MISC.EDIBLE PRODUCTS ETC	1	No Quantity							6917			0
S3	2009	2009	2009	2	0	2	Export	208	Denmark	DNK	528	Netherlands	NLD								09	MISC.EDIBLE PRODUCTS ETC	1	No Quantity							49434074			0
S3	2009	2009	2009	2	0	2	Export	208	Denmark	DNK	540	New Caledonia	NCL								09	MISC.EDIBLE PRODUCTS ETC	1	No Quantity							22830			0
S3	2009	2009	2009	2	0	2	Export	208	Denmark	DNK	554	New Zealand	NZL								09	MISC.EDIBLE PRODUCTS ETC	1	No Quantity							836156			0
S3	2009	2009	2009	2	0	2	Export	208	Denmark	DNK	558	Nicaragua	NIC								09	MISC.EDIBLE PRODUCTS ETC	1	No Quantity							37452			0
S3	2009	2009	2009	2	0	2	Export	208	Denmark	DNK	566	Nigeria	NGA								09	MISC.EDIBLE PRODUCTS ETC	1	No Quantity							11759214			0
S3	2009	2009	2009	2	0	2	Export	208	Denmark	DNK	579	Norway	NOR								09	MISC.EDIBLE PRODUCTS ETC	1	No Quantity							32962108			0
S3	2009	2009	2009	2	0	2	Export	208	Denmark	DNK	586	Pakistan	PAK								09	MISC.EDIBLE PRODUCTS ETC	1	No Quantity							599143			0
S3	2009	2009	2009	2	0	2	Export	208	Denmark	DNK	591	Panama	PAN								09	MISC.EDIBLE PRODUCTS ETC	1	No Quantity							2112468			0
S3	2009	2009	2009	2	0	2	Export	208	Denmark	DNK	600	Paraguay	PRY								09	MISC.EDIBLE PRODUCTS ETC	1	No Quantity							3229			0
S3	2009	2009	2009	2	0	2	Export	208	Denmark	DNK	604	Peru	PER								09	MISC.EDIBLE PRODUCTS ETC	1	No Quantity							1080117			0
S3	2009	2009	2009	2	0	2	Export	208	Denmark	DNK	608	Philippines	PHL								09	MISC.EDIBLE PRODUCTS ETC	1	No Quantity							16081445			0
S3	2009	2009	2009	2	0	2	Export	208	Denmark	DNK	616	Poland	POL								09	MISC.EDIBLE PRODUCTS ETC	1	No Quantity							17995475			0
S3	2009	2009	2009	2	0	2	Export	208	Denmark	DNK	620	Portugal	PRT								09	MISC.EDIBLE PRODUCTS ETC	1	No Quantity							20933880			0
S3	2009	2009	2009	2	0	2	Export	208	Denmark	DNK	634	Qatar	QAT								09	MISC.EDIBLE PRODUCTS ETC	1	No Quantity							1475908			0
S3	2009	2009	2009	2	0	2	Export	208	Denmark	DNK	642	Romania	ROU								09	MISC.EDIBLE PRODUCTS ETC	1	No Quantity							8204612			0
S3	2009	2009	2009	2	0	2	Export	208	Denmark	DNK	643	Russian Federation	RUS								09	MISC.EDIBLE PRODUCTS ETC	1	No Quantity							74147418			0
S3	2009	2009	2009	2	0	2	Export	208	Denmark	DNK	659	Saint Kitts and Nevis	KNA								09	MISC.EDIBLE PRODUCTS ETC	1	No Quantity							2968			0
S3	2009	2009	2009	2	0	2	Export	208	Denmark	DNK	662	Saint Lucia	LCA								09	MISC.EDIBLE PRODUCTS ETC	1	No Quantity							6174			0
S3	2009	2009	2009	2	0	2	Export	208	Denmark	DNK	682	Saudi Arabia	SAU								09	MISC.EDIBLE PRODUCTS ETC	1	No Quantity							50448265			0
S3	2009	2009	2009	2	0	2	Export	208	Denmark	DNK	686	Senegal	SEN								09	MISC.EDIBLE PRODUCTS ETC	1	No Quantity							736283			0
S3	2009	2009	2009	2	0	2	Export	208	Denmark	DNK	688	Serbia	SRB								09	MISC.EDIBLE PRODUCTS ETC	1	No Quantity							1230099			0
S3	2009	2009	2009	2	0	2	Export	208	Denmark	DNK	694	Sierra Leone	SLE								09	MISC.EDIBLE PRODUCTS ETC	1	No Quantity							8042			0
S3	2009	2009	2009	2	0	2	Export	208	Denmark	DNK	699	India	IND								09	MISC.EDIBLE PRODUCTS ETC	1	No Quantity							4929106			0
S3	2009	2009	2009	2	0	2	Export	208	Denmark	DNK	702	Singapore	SGP								09	MISC.EDIBLE PRODUCTS ETC	1	No Quantity							2433941			0
S3	2009	2009	2009	2	0	2	Export	208	Denmark	DNK	703	Slovakia	SVK								09	MISC.EDIBLE PRODUCTS ETC	1	No Quantity							1930690			0
S3	2009	2009	2009	2	0	2	Export	208	Denmark	DNK	704	Viet Nam	VNM								09	MISC.EDIBLE PRODUCTS ETC	1	No Quantity							5190502			0
S3	2009	2009	2009	2	0	2	Export	208	Denmark	DNK	705	Slovenia	SVN								09	MISC.EDIBLE PRODUCTS ETC	1	No Quantity							438109			0
S3	2009	2009	2009	2	0	2	Export	208	Denmark	DNK	710	South Africa	ZAF								09	MISC.EDIBLE PRODUCTS ETC	1	No Quantity							3653515			0
S3	2009	2009	2009	2	0	2	Export	208	Denmark	DNK	724	Spain	ESP								09	MISC.EDIBLE PRODUCTS ETC	1	No Quantity							24116716			0
S3	2009	2009	2009	2	0	2	Export	208	Denmark	DNK	752	Sweden	SWE								09	MISC.EDIBLE PRODUCTS ETC	1	No Quantity							113638411			0
S3	2009	2009	2009	2	0	2	Export	208	Denmark	DNK	757	Switzerland	CHE								09	MISC.EDIBLE PRODUCTS ETC	1	No Quantity							11257478			0
S3	2009	2009	2009	2	0	2	Export	208	Denmark	DNK	760	Syria	SYR								09	MISC.EDIBLE PRODUCTS ETC	1	No Quantity							3054489			0
S3	2009	2009	2009	2	0	2	Export	208	Denmark	DNK	764	Thailand	THA								09	MISC.EDIBLE PRODUCTS ETC	1	No Quantity							2546800			0
S3	2009	2009	2009	2	0	2	Export	208	Denmark	DNK	768	Togo	TGO								09	MISC.EDIBLE PRODUCTS ETC	1	No Quantity							59531			0
S3	2009	2009	2009	2	0	2	Export	208	Denmark	DNK	776	Tonga	TON								09	MISC.EDIBLE PRODUCTS ETC	1	No Quantity							34140			0
S3	2009	2009	2009	2	0	2	Export	208	Denmark	DNK	780	Trinidad and Tobago	TTO								09	MISC.EDIBLE PRODUCTS ETC	1	No Quantity							212908			0
S3	2009	2009	2009	2	0	2	Export	208	Denmark	DNK	784	United Arab Emirates	ARE								09	MISC.EDIBLE PRODUCTS ETC	1	No Quantity							10433475			0
S3	2009	2009	2009	2	0	2	Export	208	Denmark	DNK	788	Tunisia	TUN								09	MISC.EDIBLE PRODUCTS ETC	1	No Quantity							1096223			0
S3	2009	2009	2009	2	0	2	Export	208	Denmark	DNK	792	Turkey	TUR								09	MISC.EDIBLE PRODUCTS ETC	1	No Quantity							2371316			0
S3	2009	2009	2009	2	0	2	Export	208	Denmark	DNK	795	Turkmenistan	TKM								09	MISC.EDIBLE PRODUCTS ETC	1	No Quantity							276288			0
S3	2009	2009	2009	2	0	2	Export	208	Denmark	DNK	798	Tuvalu	TUV								09	MISC.EDIBLE PRODUCTS ETC	1	No Quantity							85390			0
S3	2009	2009	2009	2	0	2	Export	208	Denmark	DNK	800	Uganda	UGA								09	MISC.EDIBLE PRODUCTS ETC	1	No Quantity							470284			0
S3	2009	2009	2009	2	0	2	Export	208	Denmark	DNK	804	Ukraine	UKR								09	MISC.EDIBLE PRODUCTS ETC	1	No Quantity							5102323			0
S3	2009	2009	2009	2	0	2	Export	208	Denmark	DNK	807	North Macedonia	MKD								09	MISC.EDIBLE PRODUCTS ETC	1	No Quantity							2086539			0
S3	2009	2009	2009	2	0	2	Export	208	Denmark	DNK	818	Egypt	EGY								09	MISC.EDIBLE PRODUCTS ETC	1	No Quantity							1223238			0
S3	2009	2009	2009	2	0	2	Export	208	Denmark	DNK	826	United Kingdom	GBR								09	MISC.EDIBLE PRODUCTS ETC	1	No Quantity							24178596			0
S3	2009	2009	2009	2	0	2	Export	208	Denmark	DNK	839	Special Categories									09	MISC.EDIBLE PRODUCTS ETC	1	No Quantity							724551805			0
S3	2009	2009	2009	2	0	2	Export	208	Denmark	DNK	842	USA	USA								09	MISC.EDIBLE PRODUCTS ETC	1	No Quantity							62318813			0
S3	2009	2009	2009	2	0	2	Export	208	Denmark	DNK	854	Burkina Faso	BFA								09	MISC.EDIBLE PRODUCTS ETC	1	No Quantity							14131			0
S3	2009	2009	2009	2	0	2	Export	208	Denmark	DNK	858	Uruguay	URY								09	MISC.EDIBLE PRODUCTS ETC	1	No Quantity							30528			0
S3	2009	2009	2009	2	0	2	Export	208	Denmark	DNK	860	Uzbekistan	UZB								09	MISC.EDIBLE PRODUCTS ETC	1	No Quantity							35938			0
S3	2009	2009	2009	2	0	2	Export	208	Denmark	DNK	862	Venezuela	VEN								09	MISC.EDIBLE PRODUCTS ETC	1	No Quantity							68708			0
S3	2009	2009	2009	2	0	2	Export	208	Denmark	DNK	887	Yemen	YEM								09	MISC.EDIBLE PRODUCTS ETC	1	No Quantity							14322771			0
S3	2009	2009	2009	2	0	2	Export	208	Denmark	DNK	899	Areas, nes									09	MISC.EDIBLE PRODUCTS ETC	1	No Quantity							23138			0
S3	2009	2009	2009	2	0	2	Export	203	Czechia	CZE	0	World	WLD								11	BEVERAGES	1	No Quantity							472406665			0
S3	2009	2009	2009	2	0	2	Export	203	Czechia	CZE	8	Albania	ALB								11	BEVERAGES	1	No Quantity							177285			0
S3	2009	2009	2009	2	0	2	Export	203	Czechia	CZE	12	Algeria	DZA								11	BEVERAGES	1	No Quantity							1118			0
S3	2009	2009	2009	2	0	2	Export	203	Czechia	CZE	20	Andorra	AND								11	BEVERAGES	1	No Quantity							33261			0
S3	2009	2009	2009	2	0	2	Export	203	Czechia	CZE	24	Angola	AGO								11	BEVERAGES	1	No Quantity							463			0
S3	2009	2009	2009	2	0	2	Export	203	Czechia	CZE	31	Azerbaijan	AZE								11	BEVERAGES	1	No Quantity							116984			0
S3	2009	2009	2009	2	0	2	Export	203	Czechia	CZE	32	Argentina	ARG								11	BEVERAGES	1	No Quantity							11348			0
S3	2009	2009	2009	2	0	2	Export	203	Czechia	CZE	36	Australia	AUS								11	BEVERAGES	1	No Quantity							1520157			0
S3	2009	2009	2009	2	0	2	Export	203	Czechia	CZE	40	Austria	AUT								11	BEVERAGES	1	No Quantity							19995318			0
S3	2009	2009	2009	2	0	2	Export	203	Czechia	CZE	48	Bahrain	BHR								11	BEVERAGES	1	No Quantity							829			0
S3	2009	2009	2009	2	0	2	Export	203	Czechia	CZE	51	Armenia	ARM								11	BEVERAGES	1	No Quantity							168073			0
S3	2009	2009	2009	2	0	2	Export	203	Czechia	CZE	56	Belgium	BEL								11	BEVERAGES	1	No Quantity							993640			0
S3	2009	2009	2009	2	0	2	Export	203	Czechia	CZE	60	Bermuda	BMU								11	BEVERAGES	1	No Quantity							1028			0
S3	2009	2009	2009	2	0	2	Export	203	Czechia	CZE	70	Bosnia Herzegovina	BIH								11	BEVERAGES	1	No Quantity							2613184			0
S3	2009	2009	2009	2	0	2	Export	203	Czechia	CZE	76	Brazil	BRA								11	BEVERAGES	1	No Quantity							120561			0
S3	2009	2009	2009	2	0	2	Export	203	Czechia	CZE	100	Bulgaria	BGR								11	BEVERAGES	1	No Quantity							1063594			0
S3	2009	2009	2009	2	0	2	Export	203	Czechia	CZE	112	Belarus	BLR								11	BEVERAGES	1	No Quantity							645274			0
S3	2009	2009	2009	2	0	2	Export	203	Czechia	CZE	120	Cameroon	CMR								11	BEVERAGES	1	No Quantity							1149			0
S3	2009	2009	2009	2	0	2	Export	203	Czechia	CZE	124	Canada	CAN								11	BEVERAGES	1	No Quantity							3683407			0
S3	2009	2009	2009	2	0	2	Export	203	Czechia	CZE	148	Chad	TCD								11	BEVERAGES	1	No Quantity							2741			0
S3	2009	2009	2009	2	0	2	Export	203	Czechia	CZE	152	Chile	CHL								11	BEVERAGES	1	No Quantity							23285			0
S3	2009	2009	2009	2	0	2	Export	203	Czechia	CZE	156	China	CHN								11	BEVERAGES	1	No Quantity							1455251			0
S3	2009	2009	2009	2	0	2	Export	203	Czechia	CZE	170	Colombia	COL								11	BEVERAGES	1	No Quantity							19909			0
S3	2009	2009	2009	2	0	2	Export	203	Czechia	CZE	180	Dem. Rep. of the Congo	COD								11	BEVERAGES	1	No Quantity							309			0
S3	2009	2009	2009	2	0	2	Export	203	Czechia	CZE	188	Costa Rica	CRI								11	BEVERAGES	1	No Quantity							1389			0
S3	2009	2009	2009	2	0	2	Export	203	Czechia	CZE	191	Croatia	HRV								11	BEVERAGES	1	No Quantity							1402881			0
S3	2009	2009	2009	2	0	2	Export	203	Czechia	CZE	192	Cuba	CUB								11	BEVERAGES	1	No Quantity							208			0
S3	2009	2009	2009	2	0	2	Export	203	Czechia	CZE	196	Cyprus	CYP								11	BEVERAGES	1	No Quantity							131253			0
S3	2009	2009	2009	2	0	2	Export	203	Czechia	CZE	208	Denmark	DNK								11	BEVERAGES	1	No Quantity							3973111			0
S3	2009	2009	2009	2	0	2	Export	203	Czechia	CZE	214	Dominican Rep.	DOM								11	BEVERAGES	1	No Quantity							246			0
S3	2009	2009	2009	2	0	2	Export	203	Czechia	CZE	222	El Salvador	SLV								11	BEVERAGES	1	No Quantity							27399			0
S3	2009	2009	2009	2	0	2	Export	203	Czechia	CZE	231	Ethiopia	ETH								11	BEVERAGES	1	No Quantity							3154			0
S3	2009	2009	2009	2	0	2	Export	203	Czechia	CZE	233	Estonia	EST								11	BEVERAGES	1	No Quantity							1618749			0
S3	2009	2009	2009	2	0	2	Export	203	Czechia	CZE	246	Finland	FIN								11	BEVERAGES	1	No Quantity							5211820			0
S3	2009	2009	2009	2	0	2	Export	203	Czechia	CZE	251	France	FRA								11	BEVERAGES	1	No Quantity							2170930			0
S3	2009	2009	2009	2	0	2	Export	203	Czechia	CZE	268	Georgia	GEO								11	BEVERAGES	1	No Quantity							370472			0
S3	2009	2009	2009	2	0	2	Export	203	Czechia	CZE	276	Germany	DEU								11	BEVERAGES	1	No Quantity							84294835			0
S3	2009	2009	2009	2	0	2	Export	203	Czechia	CZE	288	Ghana	GHA								11	BEVERAGES	1	No Quantity							1591			0
S3	2009	2009	2009	2	0	2	Export	203	Czechia	CZE	300	Greece	GRC								11	BEVERAGES	1	No Quantity							4739550			0
S3	2009	2009	2009	2	0	2	Export	203	Czechia	CZE	344	China, Hong Kong SAR	HKG								11	BEVERAGES	1	No Quantity							62453			0
S3	2009	2009	2009	2	0	2	Export	203	Czechia	CZE	348	Hungary	HUN								11	BEVERAGES	1	No Quantity							19928671			0
S3	2009	2009	2009	2	0	2	Export	203	Czechia	CZE	352	Iceland	ISL								11	BEVERAGES	1	No Quantity							578897			0
S3	2009	2009	2009	2	0	2	Export	203	Czechia	CZE	360	Indonesia	IDN								11	BEVERAGES	1	No Quantity							3890			0
S3	2009	2009	2009	2	0	2	Export	203	Czechia	CZE	364	Iran	IRN								11	BEVERAGES	1	No Quantity							1193			0
S3	2009	2009	2009	2	0	2	Export	203	Czechia	CZE	372	Ireland	IRL								11	BEVERAGES	1	No Quantity							1730230			0
S3	2009	2009	2009	2	0	2	Export	203	Czechia	CZE	376	Israel	ISR								11	BEVERAGES	1	No Quantity							1236078			0
S3	2009	2009	2009	2	0	2	Export	203	Czechia	CZE	381	Italy	ITA								11	BEVERAGES	1	No Quantity							10285118			0
S3	2009	2009	2009	2	0	2	Export	203	Czechia	CZE	392	Japan	JPN								11	BEVERAGES	1	No Quantity							213881			0
S3	2009	2009	2009	2	0	2	Export	203	Czechia	CZE	398	Kazakhstan	KAZ								11	BEVERAGES	1	No Quantity							176012			0
S3	2009	2009	2009	2	0	2	Export	203	Czechia	CZE	400	Jordan	JOR								11	BEVERAGES	1	No Quantity							3421			0
S3	2009	2009	2009	2	0	2	Export	203	Czechia	CZE	408	Dem. People's Rep. of Korea	PRK								11	BEVERAGES	1	No Quantity							672			0
S3	2009	2009	2009	2	0	2	Export	203	Czechia	CZE	410	Rep. of Korea	KOR								11	BEVERAGES	1	No Quantity							172024			0
S3	2009	2009	2009	2	0	2	Export	203	Czechia	CZE	414	Kuwait	KWT								11	BEVERAGES	1	No Quantity							52447			0
S3	2009	2009	2009	2	0	2	Export	203	Czechia	CZE	417	Kyrgyzstan	KGZ								11	BEVERAGES	1	No Quantity							37609			0
S3	2009	2009	2009	2	0	2	Export	203	Czechia	CZE	422	Lebanon	LBN								11	BEVERAGES	1	No Quantity							1614			0
S3	2009	2009	2009	2	0	2	Export	203	Czechia	CZE	428	Latvia	LVA								11	BEVERAGES	1	No Quantity							2238398			0
S3	2009	2009	2009	2	0	2	Export	203	Czechia	CZE	440	Lithuania	LTU								11	BEVERAGES	1	No Quantity							2481304			0
S3	2009	2009	2009	2	0	2	Export	203	Czechia	CZE	442	Luxembourg	LUX								11	BEVERAGES	1	No Quantity							48446			0
S3	2009	2009	2009	2	0	2	Export	203	Czechia	CZE	446	China, Macao SAR	MAC								11	BEVERAGES	1	No Quantity							1062			0
S3	2009	2009	2009	2	0	2	Export	203	Czechia	CZE	458	Malaysia	MYS								11	BEVERAGES	1	No Quantity							43946			0
S3	2009	2009	2009	2	0	2	Export	203	Czechia	CZE	470	Malta	MLT								11	BEVERAGES	1	No Quantity							13404			0
S3	2009	2009	2009	2	0	2	Export	203	Czechia	CZE	484	Mexico	MEX								11	BEVERAGES	1	No Quantity							17054			0
S3	2009	2009	2009	2	0	2	Export	203	Czechia	CZE	490	Other Asia, nes									11	BEVERAGES	1	No Quantity							19804			0
S3	2009	2009	2009	2	0	2	Export	203	Czechia	CZE	496	Mongolia	MNG								11	BEVERAGES	1	No Quantity							244195			0
S3	2009	2009	2009	2	0	2	Export	203	Czechia	CZE	498	Rep. of Moldova	MDA								11	BEVERAGES	1	No Quantity							218148			0
S3	2009	2009	2009	2	0	2	Export	203	Czechia	CZE	499	Montenegro	MNE								11	BEVERAGES	1	No Quantity							52978			0
S3	2009	2009	2009	2	0	2	Export	203	Czechia	CZE	504	Morocco	MAR								11	BEVERAGES	1	No Quantity							1142			0
S3	2009	2009	2009	2	0	2	Export	203	Czechia	CZE	528	Netherlands	NLD								11	BEVERAGES	1	No Quantity							2101694			0
S3	2009	2009	2009	2	0	2	Export	203	Czechia	CZE	554	New Zealand	NZL								11	BEVERAGES	1	No Quantity							135983			0
S3	2009	2009	2009	2	0	2	Export	203	Czechia	CZE	562	Niger	NER								11	BEVERAGES	1	No Quantity							625			0
S3	2009	2009	2009	2	0	2	Export	203	Czechia	CZE	566	Nigeria	NGA								11	BEVERAGES	1	No Quantity							584272			0
S3	2009	2009	2009	2	0	2	Export	203	Czechia	CZE	579	Norway	NOR								11	BEVERAGES	1	No Quantity							4361893			0
S3	2009	2009	2009	2	0	2	Export	203	Czechia	CZE	586	Pakistan	PAK								11	BEVERAGES	1	No Quantity							4019			0
S3	2009	2009	2009	2	0	2	Export	203	Czechia	CZE	591	Panama	PAN								11	BEVERAGES	1	No Quantity							27673			0
S3	2009	2009	2009	2	0	2	Export	203	Czechia	CZE	604	Peru	PER								11	BEVERAGES	1	No Quantity							2104			0
S3	2009	2009	2009	2	0	2	Export	203	Czechia	CZE	616	Poland	POL								11	BEVERAGES	1	No Quantity							30254621			0
S3	2009	2009	2009	2	0	2	Export	203	Czechia	CZE	620	Portugal	PRT								11	BEVERAGES	1	No Quantity							22194			0
S3	2009	2009	2009	2	0	2	Export	203	Czechia	CZE	634	Qatar	QAT								11	BEVERAGES	1	No Quantity							45213			0
S3	2009	2009	2009	2	0	2	Export	203	Czechia	CZE	642	Romania	ROU								11	BEVERAGES	1	No Quantity							6335447			0
S3	2009	2009	2009	2	0	2	Export	203	Czechia	CZE	643	Russian Federation	RUS								11	BEVERAGES	1	No Quantity							19909592			0
S3	2009	2009	2009	2	0	2	Export	203	Czechia	CZE	688	Serbia	SRB								11	BEVERAGES	1	No Quantity							232008			0
S3	2009	2009	2009	2	0	2	Export	203	Czechia	CZE	690	Seychelles	SYC								11	BEVERAGES	1	No Quantity							34504			0
S3	2009	2009	2009	2	0	2	Export	203	Czechia	CZE	699	India	IND								11	BEVERAGES	1	No Quantity							3711			0
S3	2009	2009	2009	2	0	2	Export	203	Czechia	CZE	702	Singapore	SGP								11	BEVERAGES	1	No Quantity							13873			0
S3	2009	2009	2009	2	0	2	Export	203	Czechia	CZE	703	Slovakia	SVK								11	BEVERAGES	1	No Quantity							164079889			0
S3	2009	2009	2009	2	0	2	Export	203	Czechia	CZE	704	Viet Nam	VNM								11	BEVERAGES	1	No Quantity							314901			0
S3	2009	2009	2009	2	0	2	Export	203	Czechia	CZE	705	Slovenia	SVN								11	BEVERAGES	1	No Quantity							2164427			0
S3	2009	2009	2009	2	0	2	Export	203	Czechia	CZE	710	South Africa	ZAF								11	BEVERAGES	1	No Quantity							414372			0
S3	2009	2009	2009	2	0	2	Export	203	Czechia	CZE	724	Spain	ESP								11	BEVERAGES	1	No Quantity							4205856			0
S3	2009	2009	2009	2	0	2	Export	203	Czechia	CZE	752	Sweden	SWE								11	BEVERAGES	1	No Quantity							22033965			0
S3	2009	2009	2009	2	0	2	Export	203	Czechia	CZE	757	Switzerland	CHE								11	BEVERAGES	1	No Quantity							1803434			0
S3	2009	2009	2009	2	0	2	Export	203	Czechia	CZE	760	Syria	SYR								11	BEVERAGES	1	No Quantity							51033			0
S3	2009	2009	2009	2	0	2	Export	203	Czechia	CZE	764	Thailand	THA								11	BEVERAGES	1	No Quantity							3776			0
S3	2009	2009	2009	2	0	2	Export	203	Czechia	CZE	768	Togo	TGO								11	BEVERAGES	1	No Quantity							29538			0
S3	2009	2009	2009	2	0	2	Export	203	Czechia	CZE	784	United Arab Emirates	ARE								11	BEVERAGES	1	No Quantity							73015			0
S3	2009	2009	2009	2	0	2	Export	203	Czechia	CZE	788	Tunisia	TUN								11	BEVERAGES	1	No Quantity							1928			0
S3	2009	2009	2009	2	0	2	Export	203	Czechia	CZE	792	Turkey	TUR								11	BEVERAGES	1	No Quantity							2121668			0
S3	2009	2009	2009	2	0	2	Export	203	Czechia	CZE	804	Ukraine	UKR								11	BEVERAGES	1	No Quantity							2467346			0
S3	2009	2009	2009	2	0	2	Export	203	Czechia	CZE	807	North Macedonia	MKD								11	BEVERAGES	1	No Quantity							12835			0
S3	2009	2009	2009	2	0	2	Export	203	Czechia	CZE	818	Egypt	EGY								11	BEVERAGES	1	No Quantity							11217			0
S3	2009	2009	2009	2	0	2	Export	203	Czechia	CZE	826	United Kingdom	GBR								11	BEVERAGES	1	No Quantity							19025546			0
S3	2009	2009	2009	2	0	2	Export	203	Czechia	CZE	842	USA	USA								11	BEVERAGES	1	No Quantity							12546210			0
S3	2009	2009	2009	2	0	2	Export	203	Czechia	CZE	858	Uruguay	URY								11	BEVERAGES	1	No Quantity							494555			0
S3	2009	2009	2009	2	0	2	Export	203	Czechia	CZE	860	Uzbekistan	UZB								11	BEVERAGES	1	No Quantity							1190			0
S3	2009	2009	2009	2	0	2	Export	203	Czechia	CZE	862	Venezuela	VEN								11	BEVERAGES	1	No Quantity							20691			0
S3	2009	2009	2009	2	0	2	Export	208	Denmark	DNK	0	World	WLD								11	BEVERAGES	1	No Quantity							724185949			0
S3	2009	2009	2009	2	0	2	Export	208	Denmark	DNK	4	Afghanistan	AFG								11	BEVERAGES	1	No Quantity							3480			0
S3	2009	2009	2009	2	0	2	Export	208	Denmark	DNK	28	Antigua and Barbuda	ATG								11	BEVERAGES	1	No Quantity							18588			0
S3	2009	2009	2009	2	0	2	Export	208	Denmark	DNK	31	Azerbaijan	AZE								11	BEVERAGES	1	No Quantity							21068			0
S3	2009	2009	2009	2	0	2	Export	208	Denmark	DNK	36	Australia	AUS								11	BEVERAGES	1	No Quantity							16493			0
S3	2009	2009	2009	2	0	2	Export	208	Denmark	DNK	40	Austria	AUT								11	BEVERAGES	1	No Quantity							1849441			0
S3	2009	2009	2009	2	0	2	Export	208	Denmark	DNK	48	Bahrain	BHR								11	BEVERAGES	1	No Quantity							23532			0
S3	2009	2009	2009	2	0	2	Export	208	Denmark	DNK	52	Barbados	BRB								11	BEVERAGES	1	No Quantity							10034			0
S3	2009	2009	2009	2	0	2	Export	208	Denmark	DNK	56	Belgium	BEL								11	BEVERAGES	1	No Quantity							2902661			0
S3	2009	2009	2009	2	0	2	Export	208	Denmark	DNK	60	Bermuda	BMU								11	BEVERAGES	1	No Quantity							94620			0
S3	2009	2009	2009	2	0	2	Export	208	Denmark	DNK	70	Bosnia Herzegovina	BIH								11	BEVERAGES	1	No Quantity							52255			0
S3	2009	2009	2009	2	0	2	Export	208	Denmark	DNK	76	Brazil	BRA								11	BEVERAGES	1	No Quantity							82847			0
S3	2009	2009	2009	2	0	2	Export	208	Denmark	DNK	92	Br. Virgin Isds	VGB								11	BEVERAGES	1	No Quantity							3313			0
S3	2009	2009	2009	2	0	2	Export	208	Denmark	DNK	100	Bulgaria	BGR								11	BEVERAGES	1	No Quantity							151741			0
S3	2009	2009	2009	2	0	2	Export	208	Denmark	DNK	124	Canada	CAN								11	BEVERAGES	1	No Quantity							370117			0
S3	2009	2009	2009	2	0	2	Export	208	Denmark	DNK	132	Cabo Verde	CPV								11	BEVERAGES	1	No Quantity							3212			0
S3	2009	2009	2009	2	0	2	Export	208	Denmark	DNK	156	China	CHN								11	BEVERAGES	1	No Quantity							15963			0
S3	2009	2009	2009	2	0	2	Export	208	Denmark	DNK	191	Croatia	HRV								11	BEVERAGES	1	No Quantity							80236			0
S3	2009	2009	2009	2	0	2	Export	208	Denmark	DNK	196	Cyprus	CYP								11	BEVERAGES	1	No Quantity							107245			0
S3	2009	2009	2009	2	0	2	Export	208	Denmark	DNK	203	Czechia	CZE								11	BEVERAGES	1	No Quantity							135651			0
S3	2009	2009	2009	2	0	2	Export	208	Denmark	DNK	218	Ecuador	ECU								11	BEVERAGES	1	No Quantity							51660			0
S3	2009	2009	2009	2	0	2	Export	208	Denmark	DNK	233	Estonia	EST								11	BEVERAGES	1	No Quantity							3844451			0
S3	2009	2009	2009	2	0	2	Export	208	Denmark	DNK	234	Faeroe Isds	FRO								11	BEVERAGES	1	No Quantity							6284279			0
S3	2009	2009	2009	2	0	2	Export	208	Denmark	DNK	238	Falkland Isds (Malvinas)	FLK								11	BEVERAGES	1	No Quantity							6475			0
S3	2009	2009	2009	2	0	2	Export	208	Denmark	DNK	246	Finland	FIN								11	BEVERAGES	1	No Quantity							35590262			0
S3	2009	2009	2009	2	0	2	Export	208	Denmark	DNK	251	France	FRA								11	BEVERAGES	1	No Quantity							4446950			0
S3	2009	2009	2009	2	0	2	Export	208	Denmark	DNK	258	French Polynesia	PYF								11	BEVERAGES	1	No Quantity							65403			0
S3	2009	2009	2009	2	0	2	Export	208	Denmark	DNK	268	Georgia	GEO								11	BEVERAGES	1	No Quantity							47636			0
S3	2009	2009	2009	2	0	2	Export	208	Denmark	DNK	270	Gambia	GMB								11	BEVERAGES	1	No Quantity							13499			0
S3	2009	2009	2009	2	0	2	Export	208	Denmark	DNK	276	Germany	DEU								11	BEVERAGES	1	No Quantity							141569876			0
S3	2009	2009	2009	2	0	2	Export	208	Denmark	DNK	288	Ghana	GHA								11	BEVERAGES	1	No Quantity							7377			0
S3	2009	2009	2009	2	0	2	Export	208	Denmark	DNK	292	Gibraltar	GIB								11	BEVERAGES	1	No Quantity							134486			0
S3	2009	2009	2009	2	0	2	Export	208	Denmark	DNK	300	Greece	GRC								11	BEVERAGES	1	No Quantity							64004			0
S3	2009	2009	2009	2	0	2	Export	208	Denmark	DNK	304	Greenland	GRL								11	BEVERAGES	1	No Quantity							9656882			0
S3	2009	2009	2009	2	0	2	Export	208	Denmark	DNK	308	Grenada	GRD								11	BEVERAGES	1	No Quantity							1257			0
S3	2009	2009	2009	2	0	2	Export	208	Denmark	DNK	344	China, Hong Kong SAR	HKG								11	BEVERAGES	1	No Quantity							2607368			0
S3	2009	2009	2009	2	0	2	Export	208	Denmark	DNK	348	Hungary	HUN								11	BEVERAGES	1	No Quantity							5			0
S3	2009	2009	2009	2	0	2	Export	208	Denmark	DNK	352	Iceland	ISL								11	BEVERAGES	1	No Quantity							5149874			0
S3	2009	2009	2009	2	0	2	Export	208	Denmark	DNK	360	Indonesia	IDN								11	BEVERAGES	1	No Quantity							472			0
S3	2009	2009	2009	2	0	2	Export	208	Denmark	DNK	372	Ireland	IRL								11	BEVERAGES	1	No Quantity							665953			0
S3	2009	2009	2009	2	0	2	Export	208	Denmark	DNK	376	Israel	ISR								11	BEVERAGES	1	No Quantity							46332			0
S3	2009	2009	2009	2	0	2	Export	208	Denmark	DNK	381	Italy	ITA								11	BEVERAGES	1	No Quantity							4156636			0
S3	2009	2009	2009	2	0	2	Export	208	Denmark	DNK	388	Jamaica	JAM								11	BEVERAGES	1	No Quantity							30			0
S3	2009	2009	2009	2	0	2	Export	208	Denmark	DNK	392	Japan	JPN								11	BEVERAGES	1	No Quantity							183605			0
S3	2009	2009	2009	2	0	2	Export	208	Denmark	DNK	398	Kazakhstan	KAZ								11	BEVERAGES	1	No Quantity							1809			0
S3	2009	2009	2009	2	0	2	Export	208	Denmark	DNK	410	Rep. of Korea	KOR								11	BEVERAGES	1	No Quantity							101946			0
S3	2009	2009	2009	2	0	2	Export	208	Denmark	DNK	422	Lebanon	LBN								11	BEVERAGES	1	No Quantity							3			0
S3	2009	2009	2009	2	0	2	Export	208	Denmark	DNK	428	Latvia	LVA								11	BEVERAGES	1	No Quantity							1598428			0
S3	2009	2009	2009	2	0	2	Export	208	Denmark	DNK	440	Lithuania	LTU								11	BEVERAGES	1	No Quantity							5282975			0
S3	2009	2009	2009	2	0	2	Export	208	Denmark	DNK	442	Luxembourg	LUX								11	BEVERAGES	1	No Quantity							14747			0
S3	2009	2009	2009	2	0	2	Export	208	Denmark	DNK	458	Malaysia	MYS								11	BEVERAGES	1	No Quantity							67580			0
S3	2009	2009	2009	2	0	2	Export	208	Denmark	DNK	466	Mali	MLI								11	BEVERAGES	1	No Quantity							1950			0
S3	2009	2009	2009	2	0	2	Export	208	Denmark	DNK	470	Malta	MLT								11	BEVERAGES	1	No Quantity							12041			0
S3	2009	2009	2009	2	0	2	Export	208	Denmark	DNK	480	Mauritius	MUS								11	BEVERAGES	1	No Quantity							54858			0
S3	2009	2009	2009	2	0	2	Export	208	Denmark	DNK	484	Mexico	MEX								11	BEVERAGES	1	No Quantity							193981			0
S3	2009	2009	2009	2	0	2	Export	208	Denmark	DNK	490	Other Asia, nes									11	BEVERAGES	1	No Quantity							32127			0
S3	2009	2009	2009	2	0	2	Export	208	Denmark	DNK	516	Namibia	NAM								11	BEVERAGES	1	No Quantity							110082			0
S3	2009	2009	2009	2	0	2	Export	208	Denmark	DNK	528	Netherlands	NLD								11	BEVERAGES	1	No Quantity							5487385			0
S3	2009	2009	2009	2	0	2	Export	208	Denmark	DNK	530	Neth. Antilles	ANT								11	BEVERAGES	1	No Quantity							370573			0
S3	2009	2009	2009	2	0	2	Export	208	Denmark	DNK	568	Other Europe, nes									11	BEVERAGES	1	No Quantity							1745			0
S3	2009	2009	2009	2	0	2	Export	208	Denmark	DNK	579	Norway	NOR								11	BEVERAGES	1	No Quantity							17563486			0
S3	2009	2009	2009	2	0	2	Export	208	Denmark	DNK	591	Panama	PAN								11	BEVERAGES	1	No Quantity							39185			0
S3	2009	2009	2009	2	0	2	Export	208	Denmark	DNK	600	Paraguay	PRY								11	BEVERAGES	1	No Quantity							82023			0
S3	2009	2009	2009	2	0	2	Export	208	Denmark	DNK	604	Peru	PER								11	BEVERAGES	1	No Quantity							138799			0
S3	2009	2009	2009	2	0	2	Export	208	Denmark	DNK	616	Poland	POL								11	BEVERAGES	1	No Quantity							3246848			0
S3	2009	2009	2009	2	0	2	Export	208	Denmark	DNK	620	Portugal	PRT								11	BEVERAGES	1	No Quantity							582645			0
S3	2009	2009	2009	2	0	2	Export	208	Denmark	DNK	634	Qatar	QAT								11	BEVERAGES	1	No Quantity							162			0
S3	2009	2009	2009	2	0	2	Export	208	Denmark	DNK	642	Romania	ROU								11	BEVERAGES	1	No Quantity							96072			0
S3	2009	2009	2009	2	0	2	Export	208	Denmark	DNK	643	Russian Federation	RUS								11	BEVERAGES	1	No Quantity							72192			0
S3	2009	2009	2009	2	0	2	Export	208	Denmark	DNK	659	Saint Kitts and Nevis	KNA								11	BEVERAGES	1	No Quantity							64709			0
S3	2009	2009	2009	2	0	2	Export	208	Denmark	DNK	662	Saint Lucia	LCA								11	BEVERAGES	1	No Quantity							10128			0
S3	2009	2009	2009	2	0	2	Export	208	Denmark	DNK	670	Saint Vincent and the Grenadines	VCT								11	BEVERAGES	1	No Quantity							17000			0
S3	2009	2009	2009	2	0	2	Export	208	Denmark	DNK	686	Senegal	SEN								11	BEVERAGES	1	No Quantity							4508			0
S3	2009	2009	2009	2	0	2	Export	208	Denmark	DNK	688	Serbia	SRB								11	BEVERAGES	1	No Quantity							25383			0
S3	2009	2009	2009	2	0	2	Export	208	Denmark	DNK	699	India	IND								11	BEVERAGES	1	No Quantity							37421			0
S3	2009	2009	2009	2	0	2	Export	208	Denmark	DNK	702	Singapore	SGP								11	BEVERAGES	1	No Quantity							595256			0
S3	2009	2009	2009	2	0	2	Export	208	Denmark	DNK	703	Slovakia	SVK								11	BEVERAGES	1	No Quantity							16400			0
S3	2009	2009	2009	2	0	2	Export	208	Denmark	DNK	704	Viet Nam	VNM								11	BEVERAGES	1	No Quantity							409271			0
S3	2009	2009	2009	2	0	2	Export	208	Denmark	DNK	705	Slovenia	SVN								11	BEVERAGES	1	No Quantity							71751			0
S3	2009	2009	2009	2	0	2	Export	208	Denmark	DNK	710	South Africa	ZAF								11	BEVERAGES	1	No Quantity							52629			0
S3	2009	2009	2009	2	0	2	Export	208	Denmark	DNK	724	Spain	ESP								11	BEVERAGES	1	No Quantity							1756943			0
S3	2009	2009	2009	2	0	2	Export	208	Denmark	DNK	752	Sweden	SWE								11	BEVERAGES	1	No Quantity							100739396			0
S3	2009	2009	2009	2	0	2	Export	208	Denmark	DNK	757	Switzerland	CHE								11	BEVERAGES	1	No Quantity							1527572			0
S3	2009	2009	2009	2	0	2	Export	208	Denmark	DNK	760	Syria	SYR								11	BEVERAGES	1	No Quantity							134			0
S3	2009	2009	2009	2	0	2	Export	208	Denmark	DNK	764	Thailand	THA								11	BEVERAGES	1	No Quantity							38628			0
S3	2009	2009	2009	2	0	2	Export	208	Denmark	DNK	784	United Arab Emirates	ARE								11	BEVERAGES	1	No Quantity							136823			0
S3	2009	2009	2009	2	0	2	Export	208	Denmark	DNK	788	Tunisia	TUN								11	BEVERAGES	1	No Quantity							37991			0
S3	2009	2009	2009	2	0	2	Export	208	Denmark	DNK	792	Turkey	TUR								11	BEVERAGES	1	No Quantity							92462			0
S3	2009	2009	2009	2	0	2	Export	208	Denmark	DNK	804	Ukraine	UKR								11	BEVERAGES	1	No Quantity							168558			0
S3	2009	2009	2009	2	0	2	Export	208	Denmark	DNK	818	Egypt	EGY								11	BEVERAGES	1	No Quantity							147527			0
S3	2009	2009	2009	2	0	2	Export	208	Denmark	DNK	826	United Kingdom	GBR								11	BEVERAGES	1	No Quantity							9833592			0
S3	2009	2009	2009	2	0	2	Export	208	Denmark	DNK	834	United Rep. of Tanzania	TZA								11	BEVERAGES	1	No Quantity							2675			0
S3	2009	2009	2009	2	0	2	Export	208	Denmark	DNK	839	Special Categories									11	BEVERAGES	1	No Quantity							344393164			0
S3	2009	2009	2009	2	0	2	Export	208	Denmark	DNK	842	USA	USA								11	BEVERAGES	1	No Quantity							5515314			0
S3	2009	2009	2009	2	0	2	Export	208	Denmark	DNK	858	Uruguay	URY								11	BEVERAGES	1	No Quantity							38368			0
S3	2009	2009	2009	2	0	2	Export	208	Denmark	DNK	899	Areas, nes									11	BEVERAGES	1	No Quantity							2761438			0
S3	2009	2009	2009	2	0	2	Export	203	Czechia	CZE	0	World	WLD								12	TOBACCO,TOBACCO MANUFACT	1	No Quantity							368029861			0
S3	2009	2009	2009	2	0	2	Export	203	Czechia	CZE	8	Albania	ALB								12	TOBACCO,TOBACCO MANUFACT	1	No Quantity							463291			0
S3	2009	2009	2009	2	0	2	Export	203	Czechia	CZE	40	Austria	AUT								12	TOBACCO,TOBACCO MANUFACT	1	No Quantity							330608			0
S3	2009	2009	2009	2	0	2	Export	203	Czechia	CZE	56	Belgium	BEL								12	TOBACCO,TOBACCO MANUFACT	1	No Quantity							622966			0
S3	2009	2009	2009	2	0	2	Export	203	Czechia	CZE	76	Brazil	BRA								12	TOBACCO,TOBACCO MANUFACT	1	No Quantity							31			0
S3	2009	2009	2009	2	0	2	Export	203	Czechia	CZE	100	Bulgaria	BGR								12	TOBACCO,TOBACCO MANUFACT	1	No Quantity							882358			0
S3	2009	2009	2009	2	0	2	Export	203	Czechia	CZE	112	Belarus	BLR								12	TOBACCO,TOBACCO MANUFACT	1	No Quantity							5093			0
S3	2009	2009	2009	2	0	2	Export	203	Czechia	CZE	156	China	CHN								12	TOBACCO,TOBACCO MANUFACT	1	No Quantity							10			0
S3	2009	2009	2009	2	0	2	Export	203	Czechia	CZE	170	Colombia	COL								12	TOBACCO,TOBACCO MANUFACT	1	No Quantity							11			0
S3	2009	2009	2009	2	0	2	Export	203	Czechia	CZE	191	Croatia	HRV								12	TOBACCO,TOBACCO MANUFACT	1	No Quantity							1117114			0
S3	2009	2009	2009	2	0	2	Export	203	Czechia	CZE	196	Cyprus	CYP								12	TOBACCO,TOBACCO MANUFACT	1	No Quantity							181866			0
S3	2009	2009	2009	2	0	2	Export	203	Czechia	CZE	208	Denmark	DNK								12	TOBACCO,TOBACCO MANUFACT	1	No Quantity							7039360			0
S3	2009	2009	2009	2	0	2	Export	203	Czechia	CZE	214	Dominican Rep.	DOM								12	TOBACCO,TOBACCO MANUFACT	1	No Quantity							10			0
S3	2009	2009	2009	2	0	2	Export	203	Czechia	CZE	246	Finland	FIN								12	TOBACCO,TOBACCO MANUFACT	1	No Quantity							7122272			0
S3	2009	2009	2009	2	0	2	Export	203	Czechia	CZE	251	France	FRA								12	TOBACCO,TOBACCO MANUFACT	1	No Quantity							219			0
S3	2009	2009	2009	2	0	2	Export	203	Czechia	CZE	268	Georgia	GEO								12	TOBACCO,TOBACCO MANUFACT	1	No Quantity							101775			0
S3	2009	2009	2009	2	0	2	Export	203	Czechia	CZE	276	Germany	DEU								12	TOBACCO,TOBACCO MANUFACT	1	No Quantity							4873709			0
S3	2009	2009	2009	2	0	2	Export	203	Czechia	CZE	300	Greece	GRC								12	TOBACCO,TOBACCO MANUFACT	1	No Quantity							3131917			0
S3	2009	2009	2009	2	0	2	Export	203	Czechia	CZE	348	Hungary	HUN								12	TOBACCO,TOBACCO MANUFACT	1	No Quantity							10754041			0
S3	2009	2009	2009	2	0	2	Export	203	Czechia	CZE	372	Ireland	IRL								12	TOBACCO,TOBACCO MANUFACT	1	No Quantity							4552012			0
S3	2009	2009	2009	2	0	2	Export	203	Czechia	CZE	376	Israel	ISR								12	TOBACCO,TOBACCO MANUFACT	1	No Quantity							244054			0
S3	2009	2009	2009	2	0	2	Export	203	Czechia	CZE	381	Italy	ITA								12	TOBACCO,TOBACCO MANUFACT	1	No Quantity							206344966			0
S3	2009	2009	2009	2	0	2	Export	203	Czechia	CZE	392	Japan	JPN								12	TOBACCO,TOBACCO MANUFACT	1	No Quantity							64			0
S3	2009	2009	2009	2	0	2	Export	203	Czechia	CZE	428	Latvia	LVA								12	TOBACCO,TOBACCO MANUFACT	1	No Quantity							1462220			0
S3	2009	2009	2009	2	0	2	Export	203	Czechia	CZE	440	Lithuania	LTU								12	TOBACCO,TOBACCO MANUFACT	1	No Quantity							425020			0
S3	2009	2009	2009	2	0	2	Export	203	Czechia	CZE	458	Malaysia	MYS								12	TOBACCO,TOBACCO MANUFACT	1	No Quantity							10			0
S3	2009	2009	2009	2	0	2	Export	203	Czechia	CZE	484	Mexico	MEX								12	TOBACCO,TOBACCO MANUFACT	1	No Quantity							20			0
S3	2009	2009	2009	2	0	2	Export	203	Czechia	CZE	528	Netherlands	NLD								12	TOBACCO,TOBACCO MANUFACT	1	No Quantity							2298652			0
S3	2009	2009	2009	2	0	2	Export	203	Czechia	CZE	579	Norway	NOR								12	TOBACCO,TOBACCO MANUFACT	1	No Quantity							7735510			0
S3	2009	2009	2009	2	0	2	Export	203	Czechia	CZE	600	Paraguay	PRY								12	TOBACCO,TOBACCO MANUFACT	1	No Quantity							620034			0
S3	2009	2009	2009	2	0	2	Export	203	Czechia	CZE	616	Poland	POL								12	TOBACCO,TOBACCO MANUFACT	1	No Quantity							5564505			0
S3	2009	2009	2009	2	0	2	Export	203	Czechia	CZE	642	Romania	ROU								12	TOBACCO,TOBACCO MANUFACT	1	No Quantity							1555496			0
S3	2009	2009	2009	2	0	2	Export	203	Czechia	CZE	643	Russian Federation	RUS								12	TOBACCO,TOBACCO MANUFACT	1	No Quantity							45069			0
S3	2009	2009	2009	2	0	2	Export	203	Czechia	CZE	688	Serbia	SRB								12	TOBACCO,TOBACCO MANUFACT	1	No Quantity							470673			0
S3	2009	2009	2009	2	0	2	Export	203	Czechia	CZE	703	Slovakia	SVK								12	TOBACCO,TOBACCO MANUFACT	1	No Quantity							34477370			0
S3	2009	2009	2009	2	0	2	Export	203	Czechia	CZE	705	Slovenia	SVN								12	TOBACCO,TOBACCO MANUFACT	1	No Quantity							1308381			0
S3	2009	2009	2009	2	0	2	Export	203	Czechia	CZE	724	Spain	ESP								12	TOBACCO,TOBACCO MANUFACT	1	No Quantity							88160			0
S3	2009	2009	2009	2	0	2	Export	203	Czechia	CZE	752	Sweden	SWE								12	TOBACCO,TOBACCO MANUFACT	1	No Quantity							22645579			0
S3	2009	2009	2009	2	0	2	Export	203	Czechia	CZE	757	Switzerland	CHE								12	TOBACCO,TOBACCO MANUFACT	1	No Quantity							34771			0
S3	2009	2009	2009	2	0	2	Export	203	Czechia	CZE	764	Thailand	THA								12	TOBACCO,TOBACCO MANUFACT	1	No Quantity							12178			0
S3	2009	2009	2009	2	0	2	Export	203	Czechia	CZE	792	Turkey	TUR								12	TOBACCO,TOBACCO MANUFACT	1	No Quantity							1817175			0
S3	2009	2009	2009	2	0	2	Export	203	Czechia	CZE	826	United Kingdom	GBR								12	TOBACCO,TOBACCO MANUFACT	1	No Quantity							39579347			0
S3	2009	2009	2009	2	0	2	Export	203	Czechia	CZE	862	Venezuela	VEN								12	TOBACCO,TOBACCO MANUFACT	1	No Quantity							121944			0
S3	2009	2009	2009	2	0	2	Export	208	Denmark	DNK	0	World	WLD								12	TOBACCO,TOBACCO MANUFACT	1	No Quantity							313519299			0
S3	2009	2009	2009	2	0	2	Export	208	Denmark	DNK	20	Andorra	AND								12	TOBACCO,TOBACCO MANUFACT	1	No Quantity							28646			0
S3	2009	2009	2009	2	0	2	Export	208	Denmark	DNK	32	Argentina	ARG								12	TOBACCO,TOBACCO MANUFACT	1	No Quantity							105972			0
S3	2009	2009	2009	2	0	2	Export	208	Denmark	DNK	36	Australia	AUS								12	TOBACCO,TOBACCO MANUFACT	1	No Quantity							329369			0
S3	2009	2009	2009	2	0	2	Export	208	Denmark	DNK	40	Austria	AUT								12	TOBACCO,TOBACCO MANUFACT	1	No Quantity							1062189			0
S3	2009	2009	2009	2	0	2	Export	208	Denmark	DNK	48	Bahrain	BHR								12	TOBACCO,TOBACCO MANUFACT	1	No Quantity							4150			0
S3	2009	2009	2009	2	0	2	Export	208	Denmark	DNK	56	Belgium	BEL								12	TOBACCO,TOBACCO MANUFACT	1	No Quantity							1822931			0
S3	2009	2009	2009	2	0	2	Export	208	Denmark	DNK	76	Brazil	BRA								12	TOBACCO,TOBACCO MANUFACT	1	No Quantity							397517			0
[truncated: 11,459 more rows]
