# Supplementary material for: Core-periphery structure in sectoral international trade networks: A new approach to an old theory
Source: PLoS One. 2020 Apr 2;15(4):e0229547. doi: 10.1371/journal.pone.0229547 (PMC7117750; doi:10.1371/journal.pone.0229547)
Supplement: S7 File — (ZIP) [file pone.0229547.s007.zip › S7_File/RawData 2009/comtrade (15).csv]

Classification	Year	Period	Period Desc.	Aggregate Level	Is Leaf Code	Trade Flow Code	Trade Flow	Reporter Code	Reporter	Reporter ISO	Partner Code	Partner	Partner ISO	2nd Partner Code	2nd Partner	2nd Partner ISO	Customs Proc. Code	Customs	Mode of Transport Code	Mode of Transport	Commodity Code	Commodity	Qty Unit Code	Qty Unit	Qty	Alt Qty Unit Code	Alt Qty Unit	Alt Qty	Netweight (kg)	Gross weight (kg)	Trade Value (US$)	CIF Trade Value (US$)	FOB Trade Value (US$)	Flag
S3	2009	2009	2009	2	0	2	Export	222	El Salvador	SLV	0	World	WLD								00	LIVE ANIMALS	1	No Quantity							7051989			0
S3	2009	2009	2009	2	0	2	Export	222	El Salvador	SLV	124	Canada	CAN								00	LIVE ANIMALS	1	No Quantity							10750			0
S3	2009	2009	2009	2	0	2	Export	222	El Salvador	SLV	203	Czechia	CZE								00	LIVE ANIMALS	1	No Quantity							4500			0
S3	2009	2009	2009	2	0	2	Export	222	El Salvador	SLV	251	France	FRA								00	LIVE ANIMALS	1	No Quantity							8700			0
S3	2009	2009	2009	2	0	2	Export	222	El Salvador	SLV	276	Germany	DEU								00	LIVE ANIMALS	1	No Quantity							18200			0
S3	2009	2009	2009	2	0	2	Export	222	El Salvador	SLV	300	Greece	GRC								00	LIVE ANIMALS	1	No Quantity							33558			0
S3	2009	2009	2009	2	0	2	Export	222	El Salvador	SLV	320	Guatemala	GTM								00	LIVE ANIMALS	1	No Quantity							3544186			0
S3	2009	2009	2009	2	0	2	Export	222	El Salvador	SLV	340	Honduras	HND								00	LIVE ANIMALS	1	No Quantity							1311212			0
S3	2009	2009	2009	2	0	2	Export	222	El Salvador	SLV	344	China, Hong Kong SAR	HKG								00	LIVE ANIMALS	1	No Quantity							85301			0
S3	2009	2009	2009	2	0	2	Export	222	El Salvador	SLV	360	Indonesia	IDN								00	LIVE ANIMALS	1	No Quantity							8000			0
S3	2009	2009	2009	2	0	2	Export	222	El Salvador	SLV	381	Italy	ITA								00	LIVE ANIMALS	1	No Quantity							57102			0
S3	2009	2009	2009	2	0	2	Export	222	El Salvador	SLV	392	Japan	JPN								00	LIVE ANIMALS	1	No Quantity							11200			0
S3	2009	2009	2009	2	0	2	Export	222	El Salvador	SLV	400	Jordan	JOR								00	LIVE ANIMALS	1	No Quantity							2250			0
S3	2009	2009	2009	2	0	2	Export	222	El Salvador	SLV	410	Rep. of Korea	KOR								00	LIVE ANIMALS	1	No Quantity							61053			0
S3	2009	2009	2009	2	0	2	Export	222	El Salvador	SLV	458	Malaysia	MYS								00	LIVE ANIMALS	1	No Quantity							13550			0
S3	2009	2009	2009	2	0	2	Export	222	El Salvador	SLV	484	Mexico	MEX								00	LIVE ANIMALS	1	No Quantity							479900			0
S3	2009	2009	2009	2	0	2	Export	222	El Salvador	SLV	490	Other Asia, nes									00	LIVE ANIMALS	1	No Quantity							6050			0
S3	2009	2009	2009	2	0	2	Export	222	El Salvador	SLV	528	Netherlands	NLD								00	LIVE ANIMALS	1	No Quantity							12000			0
S3	2009	2009	2009	2	0	2	Export	222	El Salvador	SLV	558	Nicaragua	NIC								00	LIVE ANIMALS	1	No Quantity							475735			0
S3	2009	2009	2009	2	0	2	Export	222	El Salvador	SLV	616	Poland	POL								00	LIVE ANIMALS	1	No Quantity							2500			0
S3	2009	2009	2009	2	0	2	Export	222	El Salvador	SLV	620	Portugal	PRT								00	LIVE ANIMALS	1	No Quantity							11250			0
S3	2009	2009	2009	2	0	2	Export	222	El Salvador	SLV	643	Russian Federation	RUS								00	LIVE ANIMALS	1	No Quantity							10000			0
S3	2009	2009	2009	2	0	2	Export	222	El Salvador	SLV	724	Spain	ESP								00	LIVE ANIMALS	1	No Quantity							87300			0
S3	2009	2009	2009	2	0	2	Export	222	El Salvador	SLV	752	Sweden	SWE								00	LIVE ANIMALS	1	No Quantity							3500			0
S3	2009	2009	2009	2	0	2	Export	222	El Salvador	SLV	784	United Arab Emirates	ARE								00	LIVE ANIMALS	1	No Quantity							4500			0
S3	2009	2009	2009	2	0	2	Export	222	El Salvador	SLV	792	Turkey	TUR								00	LIVE ANIMALS	1	No Quantity							22300			0
S3	2009	2009	2009	2	0	2	Export	222	El Salvador	SLV	826	United Kingdom	GBR								00	LIVE ANIMALS	1	No Quantity							7125			0
S3	2009	2009	2009	2	0	2	Export	222	El Salvador	SLV	842	USA	USA								00	LIVE ANIMALS	1	No Quantity							760267			0
S3	2009	2009	2009	2	0	2	Export	233	Estonia	EST	0	World	WLD								00	LIVE ANIMALS	1	No Quantity							43934818			0
S3	2009	2009	2009	2	0	2	Export	233	Estonia	EST	40	Austria	AUT								00	LIVE ANIMALS	1	No Quantity							70433			0
S3	2009	2009	2009	2	0	2	Export	233	Estonia	EST	56	Belgium	BEL								00	LIVE ANIMALS	1	No Quantity							1003534			0
S3	2009	2009	2009	2	0	2	Export	233	Estonia	EST	196	Cyprus	CYP								00	LIVE ANIMALS	1	No Quantity							2096229			0
S3	2009	2009	2009	2	0	2	Export	233	Estonia	EST	276	Germany	DEU								00	LIVE ANIMALS	1	No Quantity							352689			0
S3	2009	2009	2009	2	0	2	Export	233	Estonia	EST	381	Italy	ITA								00	LIVE ANIMALS	1	No Quantity							307477			0
S3	2009	2009	2009	2	0	2	Export	233	Estonia	EST	428	Latvia	LVA								00	LIVE ANIMALS	1	No Quantity							1149601			0
S3	2009	2009	2009	2	0	2	Export	233	Estonia	EST	440	Lithuania	LTU								00	LIVE ANIMALS	1	No Quantity							44159			0
S3	2009	2009	2009	2	0	2	Export	233	Estonia	EST	470	Malta	MLT								00	LIVE ANIMALS	1	No Quantity							1569405			0
S3	2009	2009	2009	2	0	2	Export	233	Estonia	EST	528	Netherlands	NLD								00	LIVE ANIMALS	1	No Quantity							6110239			0
S3	2009	2009	2009	2	0	2	Export	233	Estonia	EST	616	Poland	POL								00	LIVE ANIMALS	1	No Quantity							622509			0
S3	2009	2009	2009	2	0	2	Export	233	Estonia	EST	642	Romania	ROU								00	LIVE ANIMALS	1	No Quantity							291027			0
S3	2009	2009	2009	2	0	2	Export	233	Estonia	EST	643	Russian Federation	RUS								00	LIVE ANIMALS	1	No Quantity							30251990			0
S3	2009	2009	2009	2	0	2	Export	233	Estonia	EST	826	United Kingdom	GBR								00	LIVE ANIMALS	1	No Quantity							62980			0
S3	2009	2009	2009	2	0	2	Export	233	Estonia	EST	842	USA	USA								00	LIVE ANIMALS	1	No Quantity							2547			0
S3	2009	2009	2009	2	0	2	Export	222	El Salvador	SLV	0	World	WLD								01	MEAT, MEAT PREPARATIONS	1	No Quantity							15599515			0
S3	2009	2009	2009	2	0	2	Export	222	El Salvador	SLV	320	Guatemala	GTM								01	MEAT, MEAT PREPARATIONS	1	No Quantity							10670979			0
S3	2009	2009	2009	2	0	2	Export	222	El Salvador	SLV	340	Honduras	HND								01	MEAT, MEAT PREPARATIONS	1	No Quantity							4486586			0
S3	2009	2009	2009	2	0	2	Export	222	El Salvador	SLV	344	China, Hong Kong SAR	HKG								01	MEAT, MEAT PREPARATIONS	1	No Quantity							348407			0
S3	2009	2009	2009	2	0	2	Export	222	El Salvador	SLV	591	Panama	PAN								01	MEAT, MEAT PREPARATIONS	1	No Quantity							3342			0
S3	2009	2009	2009	2	0	2	Export	222	El Salvador	SLV	704	Viet Nam	VNM								01	MEAT, MEAT PREPARATIONS	1	No Quantity							89942			0
S3	2009	2009	2009	2	0	2	Export	222	El Salvador	SLV	842	USA	USA								01	MEAT, MEAT PREPARATIONS	1	No Quantity							259			0
S3	2009	2009	2009	2	0	2	Export	233	Estonia	EST	0	World	WLD								01	MEAT, MEAT PREPARATIONS	1	No Quantity							64266681			0
S3	2009	2009	2009	2	0	2	Export	233	Estonia	EST	31	Azerbaijan	AZE								01	MEAT, MEAT PREPARATIONS	1	No Quantity							55188			0
S3	2009	2009	2009	2	0	2	Export	233	Estonia	EST	40	Austria	AUT								01	MEAT, MEAT PREPARATIONS	1	No Quantity							105			0
S3	2009	2009	2009	2	0	2	Export	233	Estonia	EST	56	Belgium	BEL								01	MEAT, MEAT PREPARATIONS	1	No Quantity							105			0
S3	2009	2009	2009	2	0	2	Export	233	Estonia	EST	100	Bulgaria	BGR								01	MEAT, MEAT PREPARATIONS	1	No Quantity							92750			0
S3	2009	2009	2009	2	0	2	Export	233	Estonia	EST	156	China	CHN								01	MEAT, MEAT PREPARATIONS	1	No Quantity							27337			0
S3	2009	2009	2009	2	0	2	Export	233	Estonia	EST	203	Czechia	CZE								01	MEAT, MEAT PREPARATIONS	1	No Quantity							485093			0
S3	2009	2009	2009	2	0	2	Export	233	Estonia	EST	208	Denmark	DNK								01	MEAT, MEAT PREPARATIONS	1	No Quantity							739442			0
S3	2009	2009	2009	2	0	2	Export	233	Estonia	EST	246	Finland	FIN								01	MEAT, MEAT PREPARATIONS	1	No Quantity							8215899			0
S3	2009	2009	2009	2	0	2	Export	233	Estonia	EST	251	France	FRA								01	MEAT, MEAT PREPARATIONS	1	No Quantity							25754			0
S3	2009	2009	2009	2	0	2	Export	233	Estonia	EST	266	Gabon	GAB								01	MEAT, MEAT PREPARATIONS	1	No Quantity							12927			0
S3	2009	2009	2009	2	0	2	Export	233	Estonia	EST	276	Germany	DEU								01	MEAT, MEAT PREPARATIONS	1	No Quantity							815048			0
S3	2009	2009	2009	2	0	2	Export	233	Estonia	EST	300	Greece	GRC								01	MEAT, MEAT PREPARATIONS	1	No Quantity							725007			0
S3	2009	2009	2009	2	0	2	Export	233	Estonia	EST	344	China, Hong Kong SAR	HKG								01	MEAT, MEAT PREPARATIONS	1	No Quantity							428414			0
S3	2009	2009	2009	2	0	2	Export	233	Estonia	EST	348	Hungary	HUN								01	MEAT, MEAT PREPARATIONS	1	No Quantity							1378			0
S3	2009	2009	2009	2	0	2	Export	233	Estonia	EST	372	Ireland	IRL								01	MEAT, MEAT PREPARATIONS	1	No Quantity							85			0
S3	2009	2009	2009	2	0	2	Export	233	Estonia	EST	381	Italy	ITA								01	MEAT, MEAT PREPARATIONS	1	No Quantity							71837			0
S3	2009	2009	2009	2	0	2	Export	233	Estonia	EST	384	Côte d'Ivoire	CIV								01	MEAT, MEAT PREPARATIONS	1	No Quantity							150608			0
S3	2009	2009	2009	2	0	2	Export	233	Estonia	EST	398	Kazakhstan	KAZ								01	MEAT, MEAT PREPARATIONS	1	No Quantity							75850			0
S3	2009	2009	2009	2	0	2	Export	233	Estonia	EST	428	Latvia	LVA								01	MEAT, MEAT PREPARATIONS	1	No Quantity							30058682			0
S3	2009	2009	2009	2	0	2	Export	233	Estonia	EST	440	Lithuania	LTU								01	MEAT, MEAT PREPARATIONS	1	No Quantity							12411486			0
S3	2009	2009	2009	2	0	2	Export	233	Estonia	EST	442	Luxembourg	LUX								01	MEAT, MEAT PREPARATIONS	1	No Quantity							12612			0
S3	2009	2009	2009	2	0	2	Export	233	Estonia	EST	470	Malta	MLT								01	MEAT, MEAT PREPARATIONS	1	No Quantity							76854			0
S3	2009	2009	2009	2	0	2	Export	233	Estonia	EST	528	Netherlands	NLD								01	MEAT, MEAT PREPARATIONS	1	No Quantity							2316958			0
S3	2009	2009	2009	2	0	2	Export	233	Estonia	EST	579	Norway	NOR								01	MEAT, MEAT PREPARATIONS	1	No Quantity							105457			0
S3	2009	2009	2009	2	0	2	Export	233	Estonia	EST	616	Poland	POL								01	MEAT, MEAT PREPARATIONS	1	No Quantity							364137			0
S3	2009	2009	2009	2	0	2	Export	233	Estonia	EST	642	Romania	ROU								01	MEAT, MEAT PREPARATIONS	1	No Quantity							42891			0
S3	2009	2009	2009	2	0	2	Export	233	Estonia	EST	643	Russian Federation	RUS								01	MEAT, MEAT PREPARATIONS	1	No Quantity							2702000			0
S3	2009	2009	2009	2	0	2	Export	233	Estonia	EST	674	San Marino	SMR								01	MEAT, MEAT PREPARATIONS	1	No Quantity							19493			0
S3	2009	2009	2009	2	0	2	Export	233	Estonia	EST	703	Slovakia	SVK								01	MEAT, MEAT PREPARATIONS	1	No Quantity							5079			0
S3	2009	2009	2009	2	0	2	Export	233	Estonia	EST	704	Viet Nam	VNM								01	MEAT, MEAT PREPARATIONS	1	No Quantity							174179			0
S3	2009	2009	2009	2	0	2	Export	233	Estonia	EST	724	Spain	ESP								01	MEAT, MEAT PREPARATIONS	1	No Quantity							133655			0
S3	2009	2009	2009	2	0	2	Export	233	Estonia	EST	752	Sweden	SWE								01	MEAT, MEAT PREPARATIONS	1	No Quantity							3116849			0
S3	2009	2009	2009	2	0	2	Export	233	Estonia	EST	757	Switzerland	CHE								01	MEAT, MEAT PREPARATIONS	1	No Quantity							274100			0
S3	2009	2009	2009	2	0	2	Export	233	Estonia	EST	804	Ukraine	UKR								01	MEAT, MEAT PREPARATIONS	1	No Quantity							397039			0
S3	2009	2009	2009	2	0	2	Export	233	Estonia	EST	826	United Kingdom	GBR								01	MEAT, MEAT PREPARATIONS	1	No Quantity							132386			0
S3	2009	2009	2009	2	0	2	Export	222	El Salvador	SLV	0	World	WLD								02	DAIRY PRODUCTS,BIRD EGGS	1	No Quantity							13460203			0
S3	2009	2009	2009	2	0	2	Export	222	El Salvador	SLV	320	Guatemala	GTM								02	DAIRY PRODUCTS,BIRD EGGS	1	No Quantity							7538617			0
S3	2009	2009	2009	2	0	2	Export	222	El Salvador	SLV	340	Honduras	HND								02	DAIRY PRODUCTS,BIRD EGGS	1	No Quantity							4805383			0
S3	2009	2009	2009	2	0	2	Export	222	El Salvador	SLV	558	Nicaragua	NIC								02	DAIRY PRODUCTS,BIRD EGGS	1	No Quantity							120123			0
S3	2009	2009	2009	2	0	2	Export	222	El Salvador	SLV	591	Panama	PAN								02	DAIRY PRODUCTS,BIRD EGGS	1	No Quantity							292			0
S3	2009	2009	2009	2	0	2	Export	222	El Salvador	SLV	842	USA	USA								02	DAIRY PRODUCTS,BIRD EGGS	1	No Quantity							995789			0
S3	2009	2009	2009	2	0	2	Export	233	Estonia	EST	0	World	WLD								02	DAIRY PRODUCTS,BIRD EGGS	1	No Quantity							142586183			0
S3	2009	2009	2009	2	0	2	Export	233	Estonia	EST	40	Austria	AUT								02	DAIRY PRODUCTS,BIRD EGGS	1	No Quantity							5199389			0
S3	2009	2009	2009	2	0	2	Export	233	Estonia	EST	51	Armenia	ARM								02	DAIRY PRODUCTS,BIRD EGGS	1	No Quantity							49191			0
S3	2009	2009	2009	2	0	2	Export	233	Estonia	EST	56	Belgium	BEL								02	DAIRY PRODUCTS,BIRD EGGS	1	No Quantity							3439669			0
S3	2009	2009	2009	2	0	2	Export	233	Estonia	EST	100	Bulgaria	BGR								02	DAIRY PRODUCTS,BIRD EGGS	1	No Quantity							416436			0
S3	2009	2009	2009	2	0	2	Export	233	Estonia	EST	188	Costa Rica	CRI								02	DAIRY PRODUCTS,BIRD EGGS	1	No Quantity							24685			0
S3	2009	2009	2009	2	0	2	Export	233	Estonia	EST	191	Croatia	HRV								02	DAIRY PRODUCTS,BIRD EGGS	1	No Quantity							195138			0
S3	2009	2009	2009	2	0	2	Export	233	Estonia	EST	196	Cyprus	CYP								02	DAIRY PRODUCTS,BIRD EGGS	1	No Quantity							90067			0
S3	2009	2009	2009	2	0	2	Export	233	Estonia	EST	203	Czechia	CZE								02	DAIRY PRODUCTS,BIRD EGGS	1	No Quantity							61182			0
S3	2009	2009	2009	2	0	2	Export	233	Estonia	EST	208	Denmark	DNK								02	DAIRY PRODUCTS,BIRD EGGS	1	No Quantity							2552771			0
S3	2009	2009	2009	2	0	2	Export	233	Estonia	EST	246	Finland	FIN								02	DAIRY PRODUCTS,BIRD EGGS	1	No Quantity							24922839			0
S3	2009	2009	2009	2	0	2	Export	233	Estonia	EST	251	France	FRA								02	DAIRY PRODUCTS,BIRD EGGS	1	No Quantity							858722			0
S3	2009	2009	2009	2	0	2	Export	233	Estonia	EST	276	Germany	DEU								02	DAIRY PRODUCTS,BIRD EGGS	1	No Quantity							13598945			0
S3	2009	2009	2009	2	0	2	Export	233	Estonia	EST	288	Ghana	GHA								02	DAIRY PRODUCTS,BIRD EGGS	1	No Quantity							674			0
S3	2009	2009	2009	2	0	2	Export	233	Estonia	EST	300	Greece	GRC								02	DAIRY PRODUCTS,BIRD EGGS	1	No Quantity							718521			0
S3	2009	2009	2009	2	0	2	Export	233	Estonia	EST	381	Italy	ITA								02	DAIRY PRODUCTS,BIRD EGGS	1	No Quantity							9375676			0
S3	2009	2009	2009	2	0	2	Export	233	Estonia	EST	398	Kazakhstan	KAZ								02	DAIRY PRODUCTS,BIRD EGGS	1	No Quantity							74346			0
S3	2009	2009	2009	2	0	2	Export	233	Estonia	EST	428	Latvia	LVA								02	DAIRY PRODUCTS,BIRD EGGS	1	No Quantity							23703200			0
S3	2009	2009	2009	2	0	2	Export	233	Estonia	EST	440	Lithuania	LTU								02	DAIRY PRODUCTS,BIRD EGGS	1	No Quantity							13717425			0
S3	2009	2009	2009	2	0	2	Export	233	Estonia	EST	528	Netherlands	NLD								02	DAIRY PRODUCTS,BIRD EGGS	1	No Quantity							7479748			0
S3	2009	2009	2009	2	0	2	Export	233	Estonia	EST	566	Nigeria	NGA								02	DAIRY PRODUCTS,BIRD EGGS	1	No Quantity							30946			0
S3	2009	2009	2009	2	0	2	Export	233	Estonia	EST	579	Norway	NOR								02	DAIRY PRODUCTS,BIRD EGGS	1	No Quantity							1513016			0
S3	2009	2009	2009	2	0	2	Export	233	Estonia	EST	616	Poland	POL								02	DAIRY PRODUCTS,BIRD EGGS	1	No Quantity							284732			0
S3	2009	2009	2009	2	0	2	Export	233	Estonia	EST	620	Portugal	PRT								02	DAIRY PRODUCTS,BIRD EGGS	1	No Quantity							253420			0
S3	2009	2009	2009	2	0	2	Export	233	Estonia	EST	642	Romania	ROU								02	DAIRY PRODUCTS,BIRD EGGS	1	No Quantity							93182			0
S3	2009	2009	2009	2	0	2	Export	233	Estonia	EST	643	Russian Federation	RUS								02	DAIRY PRODUCTS,BIRD EGGS	1	No Quantity							29592383			0
S3	2009	2009	2009	2	0	2	Export	233	Estonia	EST	705	Slovenia	SVN								02	DAIRY PRODUCTS,BIRD EGGS	1	No Quantity							13364			0
S3	2009	2009	2009	2	0	2	Export	233	Estonia	EST	724	Spain	ESP								02	DAIRY PRODUCTS,BIRD EGGS	1	No Quantity							1795			0
S3	2009	2009	2009	2	0	2	Export	233	Estonia	EST	752	Sweden	SWE								02	DAIRY PRODUCTS,BIRD EGGS	1	No Quantity							749086			0
S3	2009	2009	2009	2	0	2	Export	233	Estonia	EST	760	Syria	SYR								02	DAIRY PRODUCTS,BIRD EGGS	1	No Quantity							139789			0
S3	2009	2009	2009	2	0	2	Export	233	Estonia	EST	792	Turkey	TUR								02	DAIRY PRODUCTS,BIRD EGGS	1	No Quantity							11529			0
S3	2009	2009	2009	2	0	2	Export	233	Estonia	EST	804	Ukraine	UKR								02	DAIRY PRODUCTS,BIRD EGGS	1	No Quantity							39130			0
S3	2009	2009	2009	2	0	2	Export	233	Estonia	EST	826	United Kingdom	GBR								02	DAIRY PRODUCTS,BIRD EGGS	1	No Quantity							3146547			0
S3	2009	2009	2009	2	0	2	Export	233	Estonia	EST	842	USA	USA								02	DAIRY PRODUCTS,BIRD EGGS	1	No Quantity							207972			0
S3	2009	2009	2009	2	0	2	Export	233	Estonia	EST	860	Uzbekistan	UZB								02	DAIRY PRODUCTS,BIRD EGGS	1	No Quantity							30667			0
S3	2009	2009	2009	2	0	2	Export	222	El Salvador	SLV	0	World	WLD								03	FISH,CRUSTACEANS,MOLLUSC	1	No Quantity							78801990			0
S3	2009	2009	2009	2	0	2	Export	222	El Salvador	SLV	76	Brazil	BRA								03	FISH,CRUSTACEANS,MOLLUSC	1	No Quantity							2875538			0
S3	2009	2009	2009	2	0	2	Export	222	El Salvador	SLV	124	Canada	CAN								03	FISH,CRUSTACEANS,MOLLUSC	1	No Quantity							1357			0
S3	2009	2009	2009	2	0	2	Export	222	El Salvador	SLV	188	Costa Rica	CRI								03	FISH,CRUSTACEANS,MOLLUSC	1	No Quantity							5397278			0
S3	2009	2009	2009	2	0	2	Export	222	El Salvador	SLV	214	Dominican Rep.	DOM								03	FISH,CRUSTACEANS,MOLLUSC	1	No Quantity							47758			0
S3	2009	2009	2009	2	0	2	Export	222	El Salvador	SLV	320	Guatemala	GTM								03	FISH,CRUSTACEANS,MOLLUSC	1	No Quantity							307091			0
S3	2009	2009	2009	2	0	2	Export	222	El Salvador	SLV	340	Honduras	HND								03	FISH,CRUSTACEANS,MOLLUSC	1	No Quantity							153401			0
S3	2009	2009	2009	2	0	2	Export	222	El Salvador	SLV	344	China, Hong Kong SAR	HKG								03	FISH,CRUSTACEANS,MOLLUSC	1	No Quantity							1271728			0
S3	2009	2009	2009	2	0	2	Export	222	El Salvador	SLV	368	Iraq	IRQ								03	FISH,CRUSTACEANS,MOLLUSC	1	No Quantity							54558			0
S3	2009	2009	2009	2	0	2	Export	222	El Salvador	SLV	381	Italy	ITA								03	FISH,CRUSTACEANS,MOLLUSC	1	No Quantity							2396012			0
S3	2009	2009	2009	2	0	2	Export	222	El Salvador	SLV	434	Libya	LBY								03	FISH,CRUSTACEANS,MOLLUSC	1	No Quantity							2329320			0
S3	2009	2009	2009	2	0	2	Export	222	El Salvador	SLV	484	Mexico	MEX								03	FISH,CRUSTACEANS,MOLLUSC	1	No Quantity							335806			0
S3	2009	2009	2009	2	0	2	Export	222	El Salvador	SLV	558	Nicaragua	NIC								03	FISH,CRUSTACEANS,MOLLUSC	1	No Quantity							336651			0
S3	2009	2009	2009	2	0	2	Export	222	El Salvador	SLV	591	Panama	PAN								03	FISH,CRUSTACEANS,MOLLUSC	1	No Quantity							1176004			0
S3	2009	2009	2009	2	0	2	Export	222	El Salvador	SLV	616	Poland	POL								03	FISH,CRUSTACEANS,MOLLUSC	1	No Quantity							16464			0
S3	2009	2009	2009	2	0	2	Export	222	El Salvador	SLV	642	Romania	ROU								03	FISH,CRUSTACEANS,MOLLUSC	1	No Quantity							105696			0
S3	2009	2009	2009	2	0	2	Export	222	El Salvador	SLV	703	Slovakia	SVK								03	FISH,CRUSTACEANS,MOLLUSC	1	No Quantity							109191			0
S3	2009	2009	2009	2	0	2	Export	222	El Salvador	SLV	724	Spain	ESP								03	FISH,CRUSTACEANS,MOLLUSC	1	No Quantity							58182267			0
S3	2009	2009	2009	2	0	2	Export	222	El Salvador	SLV	764	Thailand	THA								03	FISH,CRUSTACEANS,MOLLUSC	1	No Quantity							2842577			0
S3	2009	2009	2009	2	0	2	Export	222	El Salvador	SLV	842	USA	USA								03	FISH,CRUSTACEANS,MOLLUSC	1	No Quantity							863293			0
S3	2009	2009	2009	2	0	2	Export	233	Estonia	EST	0	World	WLD								03	FISH,CRUSTACEANS,MOLLUSC	1	No Quantity							140330130			0
S3	2009	2009	2009	2	0	2	Export	233	Estonia	EST	12	Algeria	DZA								03	FISH,CRUSTACEANS,MOLLUSC	1	No Quantity							120283			0
S3	2009	2009	2009	2	0	2	Export	233	Estonia	EST	31	Azerbaijan	AZE								03	FISH,CRUSTACEANS,MOLLUSC	1	No Quantity							436874			0
S3	2009	2009	2009	2	0	2	Export	233	Estonia	EST	36	Australia	AUS								03	FISH,CRUSTACEANS,MOLLUSC	1	No Quantity							485908			0
S3	2009	2009	2009	2	0	2	Export	233	Estonia	EST	40	Austria	AUT								03	FISH,CRUSTACEANS,MOLLUSC	1	No Quantity							4584			0
S3	2009	2009	2009	2	0	2	Export	233	Estonia	EST	51	Armenia	ARM								03	FISH,CRUSTACEANS,MOLLUSC	1	No Quantity							29635			0
S3	2009	2009	2009	2	0	2	Export	233	Estonia	EST	56	Belgium	BEL								03	FISH,CRUSTACEANS,MOLLUSC	1	No Quantity							182729			0
S3	2009	2009	2009	2	0	2	Export	233	Estonia	EST	100	Bulgaria	BGR								03	FISH,CRUSTACEANS,MOLLUSC	1	No Quantity							610719			0
S3	2009	2009	2009	2	0	2	Export	233	Estonia	EST	112	Belarus	BLR								03	FISH,CRUSTACEANS,MOLLUSC	1	No Quantity							4876437			0
S3	2009	2009	2009	2	0	2	Export	233	Estonia	EST	124	Canada	CAN								03	FISH,CRUSTACEANS,MOLLUSC	1	No Quantity							93884			0
S3	2009	2009	2009	2	0	2	Export	233	Estonia	EST	152	Chile	CHL								03	FISH,CRUSTACEANS,MOLLUSC	1	No Quantity							96811			0
S3	2009	2009	2009	2	0	2	Export	233	Estonia	EST	156	China	CHN								03	FISH,CRUSTACEANS,MOLLUSC	1	No Quantity							1444488			0
S3	2009	2009	2009	2	0	2	Export	233	Estonia	EST	191	Croatia	HRV								03	FISH,CRUSTACEANS,MOLLUSC	1	No Quantity							264064			0
S3	2009	2009	2009	2	0	2	Export	233	Estonia	EST	196	Cyprus	CYP								03	FISH,CRUSTACEANS,MOLLUSC	1	No Quantity							22263			0
S3	2009	2009	2009	2	0	2	Export	233	Estonia	EST	203	Czechia	CZE								03	FISH,CRUSTACEANS,MOLLUSC	1	No Quantity							2800232			0
S3	2009	2009	2009	2	0	2	Export	233	Estonia	EST	208	Denmark	DNK								03	FISH,CRUSTACEANS,MOLLUSC	1	No Quantity							7209933			0
S3	2009	2009	2009	2	0	2	Export	233	Estonia	EST	246	Finland	FIN								03	FISH,CRUSTACEANS,MOLLUSC	1	No Quantity							21551721			0
S3	2009	2009	2009	2	0	2	Export	233	Estonia	EST	251	France	FRA								03	FISH,CRUSTACEANS,MOLLUSC	1	No Quantity							1006681			0
S3	2009	2009	2009	2	0	2	Export	233	Estonia	EST	268	Georgia	GEO								03	FISH,CRUSTACEANS,MOLLUSC	1	No Quantity							60907			0
S3	2009	2009	2009	2	0	2	Export	233	Estonia	EST	276	Germany	DEU								03	FISH,CRUSTACEANS,MOLLUSC	1	No Quantity							4534406			0
S3	2009	2009	2009	2	0	2	Export	233	Estonia	EST	300	Greece	GRC								03	FISH,CRUSTACEANS,MOLLUSC	1	No Quantity							17304			0
S3	2009	2009	2009	2	0	2	Export	233	Estonia	EST	348	Hungary	HUN								03	FISH,CRUSTACEANS,MOLLUSC	1	No Quantity							689056			0
S3	2009	2009	2009	2	0	2	Export	233	Estonia	EST	372	Ireland	IRL								03	FISH,CRUSTACEANS,MOLLUSC	1	No Quantity							70177			0
S3	2009	2009	2009	2	0	2	Export	233	Estonia	EST	376	Israel	ISR								03	FISH,CRUSTACEANS,MOLLUSC	1	No Quantity							58694			0
S3	2009	2009	2009	2	0	2	Export	233	Estonia	EST	381	Italy	ITA								03	FISH,CRUSTACEANS,MOLLUSC	1	No Quantity							47329			0
S3	2009	2009	2009	2	0	2	Export	233	Estonia	EST	392	Japan	JPN								03	FISH,CRUSTACEANS,MOLLUSC	1	No Quantity							158384			0
S3	2009	2009	2009	2	0	2	Export	233	Estonia	EST	398	Kazakhstan	KAZ								03	FISH,CRUSTACEANS,MOLLUSC	1	No Quantity							2928139			0
S3	2009	2009	2009	2	0	2	Export	233	Estonia	EST	400	Jordan	JOR								03	FISH,CRUSTACEANS,MOLLUSC	1	No Quantity							81218			0
S3	2009	2009	2009	2	0	2	Export	233	Estonia	EST	417	Kyrgyzstan	KGZ								03	FISH,CRUSTACEANS,MOLLUSC	1	No Quantity							122422			0
S3	2009	2009	2009	2	0	2	Export	233	Estonia	EST	422	Lebanon	LBN								03	FISH,CRUSTACEANS,MOLLUSC	1	No Quantity							87771			0
S3	2009	2009	2009	2	0	2	Export	233	Estonia	EST	428	Latvia	LVA								03	FISH,CRUSTACEANS,MOLLUSC	1	No Quantity							6626092			0
S3	2009	2009	2009	2	0	2	Export	233	Estonia	EST	440	Lithuania	LTU								03	FISH,CRUSTACEANS,MOLLUSC	1	No Quantity							7880525			0
S3	2009	2009	2009	2	0	2	Export	233	Estonia	EST	498	Rep. of Moldova	MDA								03	FISH,CRUSTACEANS,MOLLUSC	1	No Quantity							2057268			0
S3	2009	2009	2009	2	0	2	Export	233	Estonia	EST	499	Montenegro	MNE								03	FISH,CRUSTACEANS,MOLLUSC	1	No Quantity							44311			0
S3	2009	2009	2009	2	0	2	Export	233	Estonia	EST	504	Morocco	MAR								03	FISH,CRUSTACEANS,MOLLUSC	1	No Quantity							65759			0
S3	2009	2009	2009	2	0	2	Export	233	Estonia	EST	528	Netherlands	NLD								03	FISH,CRUSTACEANS,MOLLUSC	1	No Quantity							2129773			0
S3	2009	2009	2009	2	0	2	Export	233	Estonia	EST	579	Norway	NOR								03	FISH,CRUSTACEANS,MOLLUSC	1	No Quantity							737561			0
S3	2009	2009	2009	2	0	2	Export	233	Estonia	EST	616	Poland	POL								03	FISH,CRUSTACEANS,MOLLUSC	1	No Quantity							1454683			0
S3	2009	2009	2009	2	0	2	Export	233	Estonia	EST	620	Portugal	PRT								03	FISH,CRUSTACEANS,MOLLUSC	1	No Quantity							1611			0
S3	2009	2009	2009	2	0	2	Export	233	Estonia	EST	642	Romania	ROU								03	FISH,CRUSTACEANS,MOLLUSC	1	No Quantity							794677			0
S3	2009	2009	2009	2	0	2	Export	233	Estonia	EST	643	Russian Federation	RUS								03	FISH,CRUSTACEANS,MOLLUSC	1	No Quantity							26311961			0
S3	2009	2009	2009	2	0	2	Export	233	Estonia	EST	688	Serbia	SRB								03	FISH,CRUSTACEANS,MOLLUSC	1	No Quantity							2968362			0
S3	2009	2009	2009	2	0	2	Export	233	Estonia	EST	703	Slovakia	SVK								03	FISH,CRUSTACEANS,MOLLUSC	1	No Quantity							358788			0
S3	2009	2009	2009	2	0	2	Export	233	Estonia	EST	724	Spain	ESP								03	FISH,CRUSTACEANS,MOLLUSC	1	No Quantity							18338			0
S3	2009	2009	2009	2	0	2	Export	233	Estonia	EST	752	Sweden	SWE								03	FISH,CRUSTACEANS,MOLLUSC	1	No Quantity							6117635			0
S3	2009	2009	2009	2	0	2	Export	233	Estonia	EST	757	Switzerland	CHE								03	FISH,CRUSTACEANS,MOLLUSC	1	No Quantity							8142895			0
S3	2009	2009	2009	2	0	2	Export	233	Estonia	EST	762	Tajikistan	TJK								03	FISH,CRUSTACEANS,MOLLUSC	1	No Quantity							24255			0
S3	2009	2009	2009	2	0	2	Export	233	Estonia	EST	764	Thailand	THA								03	FISH,CRUSTACEANS,MOLLUSC	1	No Quantity							620428			0
S3	2009	2009	2009	2	0	2	Export	233	Estonia	EST	804	Ukraine	UKR								03	FISH,CRUSTACEANS,MOLLUSC	1	No Quantity							23060026			0
S3	2009	2009	2009	2	0	2	Export	233	Estonia	EST	826	United Kingdom	GBR								03	FISH,CRUSTACEANS,MOLLUSC	1	No Quantity							490173			0
S3	2009	2009	2009	2	0	2	Export	233	Estonia	EST	842	USA	USA								03	FISH,CRUSTACEANS,MOLLUSC	1	No Quantity							325567			0
S3	2009	2009	2009	2	0	2	Export	233	Estonia	EST	860	Uzbekistan	UZB								03	FISH,CRUSTACEANS,MOLLUSC	1	No Quantity							6386			0
S3	2009	2009	2009	2	0	2	Export	222	El Salvador	SLV	0	World	WLD								04	CEREALS,CEREAL PREPRTNS.	1	No Quantity							155188666			0
S3	2009	2009	2009	2	0	2	Export	222	El Salvador	SLV	20	Andorra	AND								04	CEREALS,CEREAL PREPRTNS.	1	No Quantity							16714			0
S3	2009	2009	2009	2	0	2	Export	222	El Salvador	SLV	44	Bahamas	BHS								04	CEREALS,CEREAL PREPRTNS.	1	No Quantity							60			0
S3	2009	2009	2009	2	0	2	Export	222	El Salvador	SLV	84	Belize	BLZ								04	CEREALS,CEREAL PREPRTNS.	1	No Quantity							1289458			0
S3	2009	2009	2009	2	0	2	Export	222	El Salvador	SLV	124	Canada	CAN								04	CEREALS,CEREAL PREPRTNS.	1	No Quantity							1751			0
S3	2009	2009	2009	2	0	2	Export	222	El Salvador	SLV	188	Costa Rica	CRI								04	CEREALS,CEREAL PREPRTNS.	1	No Quantity							6800887			0
S3	2009	2009	2009	2	0	2	Export	222	El Salvador	SLV	192	Cuba	CUB								04	CEREALS,CEREAL PREPRTNS.	1	No Quantity							74980			0
S3	2009	2009	2009	2	0	2	Export	222	El Salvador	SLV	214	Dominican Rep.	DOM								04	CEREALS,CEREAL PREPRTNS.	1	No Quantity							3622811			0
S3	2009	2009	2009	2	0	2	Export	222	El Salvador	SLV	320	Guatemala	GTM								04	CEREALS,CEREAL PREPRTNS.	1	No Quantity							65480119			0
S3	2009	2009	2009	2	0	2	Export	222	El Salvador	SLV	340	Honduras	HND								04	CEREALS,CEREAL PREPRTNS.	1	No Quantity							49872623			0
S3	2009	2009	2009	2	0	2	Export	222	El Salvador	SLV	381	Italy	ITA								04	CEREALS,CEREAL PREPRTNS.	1	No Quantity							7548			0
S3	2009	2009	2009	2	0	2	Export	222	El Salvador	SLV	484	Mexico	MEX								04	CEREALS,CEREAL PREPRTNS.	1	No Quantity							756480			0
S3	2009	2009	2009	2	0	2	Export	222	El Salvador	SLV	558	Nicaragua	NIC								04	CEREALS,CEREAL PREPRTNS.	1	No Quantity							17698571			0
S3	2009	2009	2009	2	0	2	Export	222	El Salvador	SLV	591	Panama	PAN								04	CEREALS,CEREAL PREPRTNS.	1	No Quantity							610196			0
S3	2009	2009	2009	2	0	2	Export	222	El Salvador	SLV	757	Switzerland	CHE								04	CEREALS,CEREAL PREPRTNS.	1	No Quantity							104			0
S3	2009	2009	2009	2	0	2	Export	222	El Salvador	SLV	842	USA	USA								04	CEREALS,CEREAL PREPRTNS.	1	No Quantity							8925748			0
S3	2009	2009	2009	2	0	2	Export	222	El Salvador	SLV	862	Venezuela	VEN								04	CEREALS,CEREAL PREPRTNS.	1	No Quantity							27000			0
S3	2009	2009	2009	2	0	2	Export	222	El Salvador	SLV	899	Areas, nes									04	CEREALS,CEREAL PREPRTNS.	1	No Quantity							3617			0
S3	2009	2009	2009	2	0	2	Export	233	Estonia	EST	0	World	WLD								04	CEREALS,CEREAL PREPRTNS.	1	No Quantity							62647776			0
S3	2009	2009	2009	2	0	2	Export	233	Estonia	EST	31	Azerbaijan	AZE								04	CEREALS,CEREAL PREPRTNS.	1	No Quantity							188875			0
S3	2009	2009	2009	2	0	2	Export	233	Estonia	EST	36	Australia	AUS								04	CEREALS,CEREAL PREPRTNS.	1	No Quantity							104854			0
S3	2009	2009	2009	2	0	2	Export	233	Estonia	EST	56	Belgium	BEL								04	CEREALS,CEREAL PREPRTNS.	1	No Quantity							11525			0
S3	2009	2009	2009	2	0	2	Export	233	Estonia	EST	100	Bulgaria	BGR								04	CEREALS,CEREAL PREPRTNS.	1	No Quantity							256668			0
S3	2009	2009	2009	2	0	2	Export	233	Estonia	EST	112	Belarus	BLR								04	CEREALS,CEREAL PREPRTNS.	1	No Quantity							284882			0
S3	2009	2009	2009	2	0	2	Export	233	Estonia	EST	120	Cameroon	CMR								04	CEREALS,CEREAL PREPRTNS.	1	No Quantity							17710			0
S3	2009	2009	2009	2	0	2	Export	233	Estonia	EST	203	Czechia	CZE								04	CEREALS,CEREAL PREPRTNS.	1	No Quantity							150675			0
S3	2009	2009	2009	2	0	2	Export	233	Estonia	EST	208	Denmark	DNK								04	CEREALS,CEREAL PREPRTNS.	1	No Quantity							1598950			0
S3	2009	2009	2009	2	0	2	Export	233	Estonia	EST	246	Finland	FIN								04	CEREALS,CEREAL PREPRTNS.	1	No Quantity							10930475			0
S3	2009	2009	2009	2	0	2	Export	233	Estonia	EST	251	France	FRA								04	CEREALS,CEREAL PREPRTNS.	1	No Quantity							1798			0
S3	2009	2009	2009	2	0	2	Export	233	Estonia	EST	262	Djibouti	DJI								04	CEREALS,CEREAL PREPRTNS.	1	No Quantity							39340			0
S3	2009	2009	2009	2	0	2	Export	233	Estonia	EST	268	Georgia	GEO								04	CEREALS,CEREAL PREPRTNS.	1	No Quantity							9755			0
S3	2009	2009	2009	2	0	2	Export	233	Estonia	EST	270	Gambia	GMB								04	CEREALS,CEREAL PREPRTNS.	1	No Quantity							18964			0
S3	2009	2009	2009	2	0	2	Export	233	Estonia	EST	276	Germany	DEU								04	CEREALS,CEREAL PREPRTNS.	1	No Quantity							4787450			0
S3	2009	2009	2009	2	0	2	Export	233	Estonia	EST	300	Greece	GRC								04	CEREALS,CEREAL PREPRTNS.	1	No Quantity							4954			0
S3	2009	2009	2009	2	0	2	Export	233	Estonia	EST	348	Hungary	HUN								04	CEREALS,CEREAL PREPRTNS.	1	No Quantity							48949			0
S3	2009	2009	2009	2	0	2	Export	233	Estonia	EST	372	Ireland	IRL								04	CEREALS,CEREAL PREPRTNS.	1	No Quantity							1234485			0
S3	2009	2009	2009	2	0	2	Export	233	Estonia	EST	398	Kazakhstan	KAZ								04	CEREALS,CEREAL PREPRTNS.	1	No Quantity							410483			0
S3	2009	2009	2009	2	0	2	Export	233	Estonia	EST	422	Lebanon	LBN								04	CEREALS,CEREAL PREPRTNS.	1	No Quantity							6706			0
S3	2009	2009	2009	2	0	2	Export	233	Estonia	EST	428	Latvia	LVA								04	CEREALS,CEREAL PREPRTNS.	1	No Quantity							11692392			0
S3	2009	2009	2009	2	0	2	Export	233	Estonia	EST	440	Lithuania	LTU								04	CEREALS,CEREAL PREPRTNS.	1	No Quantity							6955059			0
S3	2009	2009	2009	2	0	2	Export	233	Estonia	EST	470	Malta	MLT								04	CEREALS,CEREAL PREPRTNS.	1	No Quantity							280991			0
S3	2009	2009	2009	2	0	2	Export	233	Estonia	EST	498	Rep. of Moldova	MDA								04	CEREALS,CEREAL PREPRTNS.	1	No Quantity							12373			0
S3	2009	2009	2009	2	0	2	Export	233	Estonia	EST	528	Netherlands	NLD								04	CEREALS,CEREAL PREPRTNS.	1	No Quantity							5081406			0
S3	2009	2009	2009	2	0	2	Export	233	Estonia	EST	579	Norway	NOR								04	CEREALS,CEREAL PREPRTNS.	1	No Quantity							94326			0
S3	2009	2009	2009	2	0	2	Export	233	Estonia	EST	616	Poland	POL								04	CEREALS,CEREAL PREPRTNS.	1	No Quantity							450471			0
S3	2009	2009	2009	2	0	2	Export	233	Estonia	EST	620	Portugal	PRT								04	CEREALS,CEREAL PREPRTNS.	1	No Quantity							565391			0
S3	2009	2009	2009	2	0	2	Export	233	Estonia	EST	643	Russian Federation	RUS								04	CEREALS,CEREAL PREPRTNS.	1	No Quantity							417678			0
S3	2009	2009	2009	2	0	2	Export	233	Estonia	EST	678	Sao Tome and Principe	STP								04	CEREALS,CEREAL PREPRTNS.	1	No Quantity							48524			0
S3	2009	2009	2009	2	0	2	Export	233	Estonia	EST	688	Serbia	SRB								04	CEREALS,CEREAL PREPRTNS.	1	No Quantity							23117			0
S3	2009	2009	2009	2	0	2	Export	233	Estonia	EST	703	Slovakia	SVK								04	CEREALS,CEREAL PREPRTNS.	1	No Quantity							358			0
S3	2009	2009	2009	2	0	2	Export	233	Estonia	EST	724	Spain	ESP								04	CEREALS,CEREAL PREPRTNS.	1	No Quantity							8776227			0
S3	2009	2009	2009	2	0	2	Export	233	Estonia	EST	752	Sweden	SWE								04	CEREALS,CEREAL PREPRTNS.	1	No Quantity							4957341			0
S3	2009	2009	2009	2	0	2	Export	233	Estonia	EST	760	Syria	SYR								04	CEREALS,CEREAL PREPRTNS.	1	No Quantity							18199			0
S3	2009	2009	2009	2	0	2	Export	233	Estonia	EST	764	Thailand	THA								04	CEREALS,CEREAL PREPRTNS.	1	No Quantity							1153905			0
S3	2009	2009	2009	2	0	2	Export	233	Estonia	EST	804	Ukraine	UKR								04	CEREALS,CEREAL PREPRTNS.	1	No Quantity							327358			0
S3	2009	2009	2009	2	0	2	Export	233	Estonia	EST	826	United Kingdom	GBR								04	CEREALS,CEREAL PREPRTNS.	1	No Quantity							1633735			0
S3	2009	2009	2009	2	0	2	Export	233	Estonia	EST	899	Areas, nes									04	CEREALS,CEREAL PREPRTNS.	1	No Quantity							51428			0
S3	2009	2009	2009	2	0	2	Export	222	El Salvador	SLV	0	World	WLD								05	VEGETABLES AND FRUIT	1	No Quantity							43855340			0
S3	2009	2009	2009	2	0	2	Export	222	El Salvador	SLV	52	Barbados	BRB								05	VEGETABLES AND FRUIT	1	No Quantity							14198			0
S3	2009	2009	2009	2	0	2	Export	222	El Salvador	SLV	84	Belize	BLZ								05	VEGETABLES AND FRUIT	1	No Quantity							33823			0
S3	2009	2009	2009	2	0	2	Export	222	El Salvador	SLV	124	Canada	CAN								05	VEGETABLES AND FRUIT	1	No Quantity							109828			0
S3	2009	2009	2009	2	0	2	Export	222	El Salvador	SLV	152	Chile	CHL								05	VEGETABLES AND FRUIT	1	No Quantity							2720			0
S3	2009	2009	2009	2	0	2	Export	222	El Salvador	SLV	188	Costa Rica	CRI								05	VEGETABLES AND FRUIT	1	No Quantity							1224305			0
S3	2009	2009	2009	2	0	2	Export	222	El Salvador	SLV	214	Dominican Rep.	DOM								05	VEGETABLES AND FRUIT	1	No Quantity							3049154			0
S3	2009	2009	2009	2	0	2	Export	222	El Salvador	SLV	251	France	FRA								05	VEGETABLES AND FRUIT	1	No Quantity							137205			0
S3	2009	2009	2009	2	0	2	Export	222	El Salvador	SLV	276	Germany	DEU								05	VEGETABLES AND FRUIT	1	No Quantity							150			0
S3	2009	2009	2009	2	0	2	Export	222	El Salvador	SLV	320	Guatemala	GTM								05	VEGETABLES AND FRUIT	1	No Quantity							12402939			0
S3	2009	2009	2009	2	0	2	Export	222	El Salvador	SLV	332	Haiti	HTI								05	VEGETABLES AND FRUIT	1	No Quantity							146259			0
S3	2009	2009	2009	2	0	2	Export	222	El Salvador	SLV	340	Honduras	HND								05	VEGETABLES AND FRUIT	1	No Quantity							4461686			0
S3	2009	2009	2009	2	0	2	Export	222	El Salvador	SLV	484	Mexico	MEX								05	VEGETABLES AND FRUIT	1	No Quantity							1584540			0
S3	2009	2009	2009	2	0	2	Export	222	El Salvador	SLV	490	Other Asia, nes									05	VEGETABLES AND FRUIT	1	No Quantity							8400			0
S3	2009	2009	2009	2	0	2	Export	222	El Salvador	SLV	528	Netherlands	NLD								05	VEGETABLES AND FRUIT	1	No Quantity							630			0
S3	2009	2009	2009	2	0	2	Export	222	El Salvador	SLV	530	Neth. Antilles	ANT								05	VEGETABLES AND FRUIT	1	No Quantity							36303			0
S3	2009	2009	2009	2	0	2	Export	222	El Salvador	SLV	533	Aruba	ABW								05	VEGETABLES AND FRUIT	1	No Quantity							26870			0
S3	2009	2009	2009	2	0	2	Export	222	El Salvador	SLV	558	Nicaragua	NIC								05	VEGETABLES AND FRUIT	1	No Quantity							2615955			0
S3	2009	2009	2009	2	0	2	Export	222	El Salvador	SLV	591	Panama	PAN								05	VEGETABLES AND FRUIT	1	No Quantity							450719			0
S3	2009	2009	2009	2	0	2	Export	222	El Salvador	SLV	604	Peru	PER								05	VEGETABLES AND FRUIT	1	No Quantity							24690			0
S3	2009	2009	2009	2	0	2	Export	222	El Salvador	SLV	699	India	IND								05	VEGETABLES AND FRUIT	1	No Quantity							177478			0
S3	2009	2009	2009	2	0	2	Export	222	El Salvador	SLV	740	Suriname	SUR								05	VEGETABLES AND FRUIT	1	No Quantity							104121			0
S3	2009	2009	2009	2	0	2	Export	222	El Salvador	SLV	826	United Kingdom	GBR								05	VEGETABLES AND FRUIT	1	No Quantity							87054			0
S3	2009	2009	2009	2	0	2	Export	222	El Salvador	SLV	842	USA	USA								05	VEGETABLES AND FRUIT	1	No Quantity							17087912			0
S3	2009	2009	2009	2	0	2	Export	222	El Salvador	SLV	862	Venezuela	VEN								05	VEGETABLES AND FRUIT	1	No Quantity							68400			0
S3	2009	2009	2009	2	0	2	Export	233	Estonia	EST	0	World	WLD								05	VEGETABLES AND FRUIT	1	No Quantity							44846298			0
S3	2009	2009	2009	2	0	2	Export	233	Estonia	EST	31	Azerbaijan	AZE								05	VEGETABLES AND FRUIT	1	No Quantity							289789			0
S3	2009	2009	2009	2	0	2	Export	233	Estonia	EST	40	Austria	AUT								05	VEGETABLES AND FRUIT	1	No Quantity							87284			0
S3	2009	2009	2009	2	0	2	Export	233	Estonia	EST	51	Armenia	ARM								05	VEGETABLES AND FRUIT	1	No Quantity							66103			0
S3	2009	2009	2009	2	0	2	Export	233	Estonia	EST	56	Belgium	BEL								05	VEGETABLES AND FRUIT	1	No Quantity							924773			0
S3	2009	2009	2009	2	0	2	Export	233	Estonia	EST	112	Belarus	BLR								05	VEGETABLES AND FRUIT	1	No Quantity							863787			0
S3	2009	2009	2009	2	0	2	Export	233	Estonia	EST	156	China	CHN								05	VEGETABLES AND FRUIT	1	No Quantity							1976829			0
S3	2009	2009	2009	2	0	2	Export	233	Estonia	EST	203	Czechia	CZE								05	VEGETABLES AND FRUIT	1	No Quantity							221696			0
S3	2009	2009	2009	2	0	2	Export	233	Estonia	EST	208	Denmark	DNK								05	VEGETABLES AND FRUIT	1	No Quantity							45744			0
S3	2009	2009	2009	2	0	2	Export	233	Estonia	EST	246	Finland	FIN								05	VEGETABLES AND FRUIT	1	No Quantity							7551252			0
S3	2009	2009	2009	2	0	2	Export	233	Estonia	EST	251	France	FRA								05	VEGETABLES AND FRUIT	1	No Quantity							353142			0
S3	2009	2009	2009	2	0	2	Export	233	Estonia	EST	268	Georgia	GEO								05	VEGETABLES AND FRUIT	1	No Quantity							10865			0
S3	2009	2009	2009	2	0	2	Export	233	Estonia	EST	276	Germany	DEU								05	VEGETABLES AND FRUIT	1	No Quantity							3855130			0
S3	2009	2009	2009	2	0	2	Export	233	Estonia	EST	348	Hungary	HUN								05	VEGETABLES AND FRUIT	1	No Quantity							10871			0
S3	2009	2009	2009	2	0	2	Export	233	Estonia	EST	372	Ireland	IRL								05	VEGETABLES AND FRUIT	1	No Quantity							2553			0
S3	2009	2009	2009	2	0	2	Export	233	Estonia	EST	381	Italy	ITA								05	VEGETABLES AND FRUIT	1	No Quantity							31192			0
S3	2009	2009	2009	2	0	2	Export	233	Estonia	EST	392	Japan	JPN								05	VEGETABLES AND FRUIT	1	No Quantity							75115			0
S3	2009	2009	2009	2	0	2	Export	233	Estonia	EST	398	Kazakhstan	KAZ								05	VEGETABLES AND FRUIT	1	No Quantity							2005182			0
S3	2009	2009	2009	2	0	2	Export	233	Estonia	EST	428	Latvia	LVA								05	VEGETABLES AND FRUIT	1	No Quantity							5332642			0
S3	2009	2009	2009	2	0	2	Export	233	Estonia	EST	440	Lithuania	LTU								05	VEGETABLES AND FRUIT	1	No Quantity							2775183			0
S3	2009	2009	2009	2	0	2	Export	233	Estonia	EST	498	Rep. of Moldova	MDA								05	VEGETABLES AND FRUIT	1	No Quantity							85509			0
S3	2009	2009	2009	2	0	2	Export	233	Estonia	EST	528	Netherlands	NLD								05	VEGETABLES AND FRUIT	1	No Quantity							170426			0
S3	2009	2009	2009	2	0	2	Export	233	Estonia	EST	579	Norway	NOR								05	VEGETABLES AND FRUIT	1	No Quantity							598114			0
S3	2009	2009	2009	2	0	2	Export	233	Estonia	EST	616	Poland	POL								05	VEGETABLES AND FRUIT	1	No Quantity							492980			0
S3	2009	2009	2009	2	0	2	Export	233	Estonia	EST	643	Russian Federation	RUS								05	VEGETABLES AND FRUIT	1	No Quantity							14874837			0
S3	2009	2009	2009	2	0	2	Export	233	Estonia	EST	752	Sweden	SWE								05	VEGETABLES AND FRUIT	1	No Quantity							1891943			0
S3	2009	2009	2009	2	0	2	Export	233	Estonia	EST	757	Switzerland	CHE								05	VEGETABLES AND FRUIT	1	No Quantity							90913			0
S3	2009	2009	2009	2	0	2	Export	233	Estonia	EST	762	Tajikistan	TJK								05	VEGETABLES AND FRUIT	1	No Quantity							43611			0
S3	2009	2009	2009	2	0	2	Export	233	Estonia	EST	804	Ukraine	UKR								05	VEGETABLES AND FRUIT	1	No Quantity							61308			0
S3	2009	2009	2009	2	0	2	Export	233	Estonia	EST	826	United Kingdom	GBR								05	VEGETABLES AND FRUIT	1	No Quantity							4431			0
S3	2009	2009	2009	2	0	2	Export	233	Estonia	EST	860	Uzbekistan	UZB								05	VEGETABLES AND FRUIT	1	No Quantity							53097			0
S3	2009	2009	2009	2	0	2	Export	222	El Salvador	SLV	0	World	WLD								06	SUGAR,SUGR.PREPTNS,HONEY	1	No Quantity							45971141			0
S3	2009	2009	2009	2	0	2	Export	222	El Salvador	SLV	56	Belgium	BEL								06	SUGAR,SUGR.PREPTNS,HONEY	1	No Quantity							241131			0
S3	2009	2009	2009	2	0	2	Export	222	El Salvador	SLV	84	Belize	BLZ								06	SUGAR,SUGR.PREPTNS,HONEY	1	No Quantity							44344			0
S3	2009	2009	2009	2	0	2	Export	222	El Salvador	SLV	124	Canada	CAN								06	SUGAR,SUGR.PREPTNS,HONEY	1	No Quantity							50			0
S3	2009	2009	2009	2	0	2	Export	222	El Salvador	SLV	152	Chile	CHL								06	SUGAR,SUGR.PREPTNS,HONEY	1	No Quantity							4626394			0
S3	2009	2009	2009	2	0	2	Export	222	El Salvador	SLV	188	Costa Rica	CRI								06	SUGAR,SUGR.PREPTNS,HONEY	1	No Quantity							2032091			0
S3	2009	2009	2009	2	0	2	Export	222	El Salvador	SLV	214	Dominican Rep.	DOM								06	SUGAR,SUGR.PREPTNS,HONEY	1	No Quantity							267051			0
S3	2009	2009	2009	2	0	2	Export	222	El Salvador	SLV	276	Germany	DEU								06	SUGAR,SUGR.PREPTNS,HONEY	1	No Quantity							2766837			0
S3	2009	2009	2009	2	0	2	Export	222	El Salvador	SLV	320	Guatemala	GTM								06	SUGAR,SUGR.PREPTNS,HONEY	1	No Quantity							4436513			0
S3	2009	2009	2009	2	0	2	Export	222	El Salvador	SLV	340	Honduras	HND								06	SUGAR,SUGR.PREPTNS,HONEY	1	No Quantity							4491613			0
S3	2009	2009	2009	2	0	2	Export	222	El Salvador	SLV	388	Jamaica	JAM								06	SUGAR,SUGR.PREPTNS,HONEY	1	No Quantity							1304665			0
S3	2009	2009	2009	2	0	2	Export	222	El Salvador	SLV	484	Mexico	MEX								06	SUGAR,SUGR.PREPTNS,HONEY	1	No Quantity							68040			0
S3	2009	2009	2009	2	0	2	Export	222	El Salvador	SLV	528	Netherlands	NLD								06	SUGAR,SUGR.PREPTNS,HONEY	1	No Quantity							655000			0
S3	2009	2009	2009	2	0	2	Export	222	El Salvador	SLV	558	Nicaragua	NIC								06	SUGAR,SUGR.PREPTNS,HONEY	1	No Quantity							2956374			0
S3	2009	2009	2009	2	0	2	Export	222	El Salvador	SLV	591	Panama	PAN								06	SUGAR,SUGR.PREPTNS,HONEY	1	No Quantity							523198			0
S3	2009	2009	2009	2	0	2	Export	222	El Salvador	SLV	780	Trinidad and Tobago	TTO								06	SUGAR,SUGR.PREPTNS,HONEY	1	No Quantity							1310000			0
S3	2009	2009	2009	2	0	2	Export	222	El Salvador	SLV	826	United Kingdom	GBR								06	SUGAR,SUGR.PREPTNS,HONEY	1	No Quantity							58800			0
S3	2009	2009	2009	2	0	2	Export	222	El Salvador	SLV	842	USA	USA								06	SUGAR,SUGR.PREPTNS,HONEY	1	No Quantity							20161290			0
S3	2009	2009	2009	2	0	2	Export	222	El Salvador	SLV	862	Venezuela	VEN								06	SUGAR,SUGR.PREPTNS,HONEY	1	No Quantity							27000			0
S3	2009	2009	2009	2	0	2	Export	222	El Salvador	SLV	899	Areas, nes									06	SUGAR,SUGR.PREPTNS,HONEY	1	No Quantity							749			0
S3	2009	2009	2009	2	0	2	Export	233	Estonia	EST	0	World	WLD								06	SUGAR,SUGR.PREPTNS,HONEY	1	No Quantity							9822919			0
S3	2009	2009	2009	2	0	2	Export	233	Estonia	EST	31	Azerbaijan	AZE								06	SUGAR,SUGR.PREPTNS,HONEY	1	No Quantity							37526			0
S3	2009	2009	2009	2	0	2	Export	233	Estonia	EST	112	Belarus	BLR								06	SUGAR,SUGR.PREPTNS,HONEY	1	No Quantity							908			0
S3	2009	2009	2009	2	0	2	Export	233	Estonia	EST	246	Finland	FIN								06	SUGAR,SUGR.PREPTNS,HONEY	1	No Quantity							1118460			0
S3	2009	2009	2009	2	0	2	Export	233	Estonia	EST	276	Germany	DEU								06	SUGAR,SUGR.PREPTNS,HONEY	1	No Quantity							102092			0
S3	2009	2009	2009	2	0	2	Export	233	Estonia	EST	376	Israel	ISR								06	SUGAR,SUGR.PREPTNS,HONEY	1	No Quantity							7103			0
S3	2009	2009	2009	2	0	2	Export	233	Estonia	EST	398	Kazakhstan	KAZ								06	SUGAR,SUGR.PREPTNS,HONEY	1	No Quantity							17090			0
S3	2009	2009	2009	2	0	2	Export	233	Estonia	EST	428	Latvia	LVA								06	SUGAR,SUGR.PREPTNS,HONEY	1	No Quantity							3402794			0
S3	2009	2009	2009	2	0	2	Export	233	Estonia	EST	440	Lithuania	LTU								06	SUGAR,SUGR.PREPTNS,HONEY	1	No Quantity							2571664			0
S3	2009	2009	2009	2	0	2	Export	233	Estonia	EST	470	Malta	MLT								06	SUGAR,SUGR.PREPTNS,HONEY	1	No Quantity							1621			0
S3	2009	2009	2009	2	0	2	Export	233	Estonia	EST	528	Netherlands	NLD								06	SUGAR,SUGR.PREPTNS,HONEY	1	No Quantity							369			0
S3	2009	2009	2009	2	0	2	Export	233	Estonia	EST	579	Norway	NOR								06	SUGAR,SUGR.PREPTNS,HONEY	1	No Quantity							603042			0
S3	2009	2009	2009	2	0	2	Export	233	Estonia	EST	643	Russian Federation	RUS								06	SUGAR,SUGR.PREPTNS,HONEY	1	No Quantity							201549			0
S3	2009	2009	2009	2	0	2	Export	233	Estonia	EST	752	Sweden	SWE								06	SUGAR,SUGR.PREPTNS,HONEY	1	No Quantity							455778			0
S3	2009	2009	2009	2	0	2	Export	233	Estonia	EST	762	Tajikistan	TJK								06	SUGAR,SUGR.PREPTNS,HONEY	1	No Quantity							905188			0
S3	2009	2009	2009	2	0	2	Export	233	Estonia	EST	804	Ukraine	UKR								06	SUGAR,SUGR.PREPTNS,HONEY	1	No Quantity							4656			0
S3	2009	2009	2009	2	0	2	Export	233	Estonia	EST	826	United Kingdom	GBR								06	SUGAR,SUGR.PREPTNS,HONEY	1	No Quantity							393079			0
S3	2009	2009	2009	2	0	2	Export	222	El Salvador	SLV	0	World	WLD								07	COFFEE,TEA,COCOA,SPICES	1	No Quantity							239685866			0
S3	2009	2009	2009	2	0	2	Export	222	El Salvador	SLV	36	Australia	AUS								07	COFFEE,TEA,COCOA,SPICES	1	No Quantity							1219226			0
S3	2009	2009	2009	2	0	2	Export	222	El Salvador	SLV	56	Belgium	BEL								07	COFFEE,TEA,COCOA,SPICES	1	No Quantity							13477194			0
S3	2009	2009	2009	2	0	2	Export	222	El Salvador	SLV	84	Belize	BLZ								07	COFFEE,TEA,COCOA,SPICES	1	No Quantity							7201			0
S3	2009	2009	2009	2	0	2	Export	222	El Salvador	SLV	124	Canada	CAN								07	COFFEE,TEA,COCOA,SPICES	1	No Quantity							12809429			0
S3	2009	2009	2009	2	0	2	Export	222	El Salvador	SLV	188	Costa Rica	CRI								07	COFFEE,TEA,COCOA,SPICES	1	No Quantity							2132942			0
S3	2009	2009	2009	2	0	2	Export	222	El Salvador	SLV	203	Czechia	CZE								07	COFFEE,TEA,COCOA,SPICES	1	No Quantity							232290			0
S3	2009	2009	2009	2	0	2	Export	222	El Salvador	SLV	214	Dominican Rep.	DOM								07	COFFEE,TEA,COCOA,SPICES	1	No Quantity							124625			0
S3	2009	2009	2009	2	0	2	Export	222	El Salvador	SLV	246	Finland	FIN								07	COFFEE,TEA,COCOA,SPICES	1	No Quantity							1500403			0
S3	2009	2009	2009	2	0	2	Export	222	El Salvador	SLV	251	France	FRA								07	COFFEE,TEA,COCOA,SPICES	1	No Quantity							7765105			0
S3	2009	2009	2009	2	0	2	Export	222	El Salvador	SLV	268	Georgia	GEO								07	COFFEE,TEA,COCOA,SPICES	1	No Quantity							60019			0
S3	2009	2009	2009	2	0	2	Export	222	El Salvador	SLV	276	Germany	DEU								07	COFFEE,TEA,COCOA,SPICES	1	No Quantity							81364388			0
S3	2009	2009	2009	2	0	2	Export	222	El Salvador	SLV	300	Greece	GRC								07	COFFEE,TEA,COCOA,SPICES	1	No Quantity							124560			0
S3	2009	2009	2009	2	0	2	Export	222	El Salvador	SLV	320	Guatemala	GTM								07	COFFEE,TEA,COCOA,SPICES	1	No Quantity							2936933			0
S3	2009	2009	2009	2	0	2	Export	222	El Salvador	SLV	340	Honduras	HND								07	COFFEE,TEA,COCOA,SPICES	1	No Quantity							2497897			0
S3	2009	2009	2009	2	0	2	Export	222	El Salvador	SLV	352	Iceland	ISL								07	COFFEE,TEA,COCOA,SPICES	1	No Quantity							109086			0
S3	2009	2009	2009	2	0	2	Export	222	El Salvador	SLV	360	Indonesia	IDN								07	COFFEE,TEA,COCOA,SPICES	1	No Quantity							6084			0
S3	2009	2009	2009	2	0	2	Export	222	El Salvador	SLV	376	Israel	ISR								07	COFFEE,TEA,COCOA,SPICES	1	No Quantity							343963			0
S3	2009	2009	2009	2	0	2	Export	222	El Salvador	SLV	381	Italy	ITA								07	COFFEE,TEA,COCOA,SPICES	1	No Quantity							7422929			0
S3	2009	2009	2009	2	0	2	Export	222	El Salvador	SLV	392	Japan	JPN								07	COFFEE,TEA,COCOA,SPICES	1	No Quantity							18462406			0
S3	2009	2009	2009	2	0	2	Export	222	El Salvador	SLV	410	Rep. of Korea	KOR								07	COFFEE,TEA,COCOA,SPICES	1	No Quantity							341250			0
S3	2009	2009	2009	2	0	2	Export	222	El Salvador	SLV	458	Malaysia	MYS								07	COFFEE,TEA,COCOA,SPICES	1	No Quantity							57734			0
S3	2009	2009	2009	2	0	2	Export	222	El Salvador	SLV	484	Mexico	MEX								07	COFFEE,TEA,COCOA,SPICES	1	No Quantity							277651			0
S3	2009	2009	2009	2	0	2	Export	222	El Salvador	SLV	490	Other Asia, nes									07	COFFEE,TEA,COCOA,SPICES	1	No Quantity							485100			0
S3	2009	2009	2009	2	0	2	Export	222	El Salvador	SLV	528	Netherlands	NLD								07	COFFEE,TEA,COCOA,SPICES	1	No Quantity							1605910			0
S3	2009	2009	2009	2	0	2	Export	222	El Salvador	SLV	554	New Zealand	NZL								07	COFFEE,TEA,COCOA,SPICES	1	No Quantity							107273			0
S3	2009	2009	2009	2	0	2	Export	222	El Salvador	SLV	558	Nicaragua	NIC								07	COFFEE,TEA,COCOA,SPICES	1	No Quantity							3074755			0
S3	2009	2009	2009	2	0	2	Export	222	El Salvador	SLV	579	Norway	NOR								07	COFFEE,TEA,COCOA,SPICES	1	No Quantity							899440			0
S3	2009	2009	2009	2	0	2	Export	222	El Salvador	SLV	591	Panama	PAN								07	COFFEE,TEA,COCOA,SPICES	1	No Quantity							92397			0
S3	2009	2009	2009	2	0	2	Export	222	El Salvador	SLV	604	Peru	PER								07	COFFEE,TEA,COCOA,SPICES	1	No Quantity							48			0
S3	2009	2009	2009	2	0	2	Export	222	El Salvador	SLV	620	Portugal	PRT								07	COFFEE,TEA,COCOA,SPICES	1	No Quantity							813945			0
S3	2009	2009	2009	2	0	2	Export	222	El Salvador	SLV	702	Singapore	SGP								07	COFFEE,TEA,COCOA,SPICES	1	No Quantity							63009			0
S3	2009	2009	2009	2	0	2	Export	222	El Salvador	SLV	710	South Africa	ZAF								07	COFFEE,TEA,COCOA,SPICES	1	No Quantity							1143480			0
S3	2009	2009	2009	2	0	2	Export	222	El Salvador	SLV	724	Spain	ESP								07	COFFEE,TEA,COCOA,SPICES	1	No Quantity							1190097			0
S3	2009	2009	2009	2	0	2	Export	222	El Salvador	SLV	752	Sweden	SWE								07	COFFEE,TEA,COCOA,SPICES	1	No Quantity							2866165			0
S3	2009	2009	2009	2	0	2	Export	222	El Salvador	SLV	757	Switzerland	CHE								07	COFFEE,TEA,COCOA,SPICES	1	No Quantity							230			0
S3	2009	2009	2009	2	0	2	Export	222	El Salvador	SLV	826	United Kingdom	GBR								07	COFFEE,TEA,COCOA,SPICES	1	No Quantity							5530687			0
S3	2009	2009	2009	2	0	2	Export	222	El Salvador	SLV	842	USA	USA								07	COFFEE,TEA,COCOA,SPICES	1	No Quantity							67417931			0
S3	2009	2009	2009	2	0	2	Export	222	El Salvador	SLV	862	Venezuela	VEN								07	COFFEE,TEA,COCOA,SPICES	1	No Quantity							1117356			0
S3	2009	2009	2009	2	0	2	Export	222	El Salvador	SLV	899	Areas, nes									07	COFFEE,TEA,COCOA,SPICES	1	No Quantity							4732			0
S3	2009	2009	2009	2	0	2	Export	233	Estonia	EST	0	World	WLD								07	COFFEE,TEA,COCOA,SPICES	1	No Quantity							210474968			0
S3	2009	2009	2009	2	0	2	Export	233	Estonia	EST	31	Azerbaijan	AZE								07	COFFEE,TEA,COCOA,SPICES	1	No Quantity							89105			0
S3	2009	2009	2009	2	0	2	Export	233	Estonia	EST	40	Austria	AUT								07	COFFEE,TEA,COCOA,SPICES	1	No Quantity							138882			0
S3	2009	2009	2009	2	0	2	Export	233	Estonia	EST	51	Armenia	ARM								07	COFFEE,TEA,COCOA,SPICES	1	No Quantity							1808316			0
S3	2009	2009	2009	2	0	2	Export	233	Estonia	EST	100	Bulgaria	BGR								07	COFFEE,TEA,COCOA,SPICES	1	No Quantity							70741			0
S3	2009	2009	2009	2	0	2	Export	233	Estonia	EST	112	Belarus	BLR								07	COFFEE,TEA,COCOA,SPICES	1	No Quantity							14006045			0
S3	2009	2009	2009	2	0	2	Export	233	Estonia	EST	203	Czechia	CZE								07	COFFEE,TEA,COCOA,SPICES	1	No Quantity							648410			0
S3	2009	2009	2009	2	0	2	Export	233	Estonia	EST	208	Denmark	DNK								07	COFFEE,TEA,COCOA,SPICES	1	No Quantity							23638			0
S3	2009	2009	2009	2	0	2	Export	233	Estonia	EST	246	Finland	FIN								07	COFFEE,TEA,COCOA,SPICES	1	No Quantity							1727222			0
S3	2009	2009	2009	2	0	2	Export	233	Estonia	EST	251	France	FRA								07	COFFEE,TEA,COCOA,SPICES	1	No Quantity							52376			0
S3	2009	2009	2009	2	0	2	Export	233	Estonia	EST	276	Germany	DEU								07	COFFEE,TEA,COCOA,SPICES	1	No Quantity							564708			0
S3	2009	2009	2009	2	0	2	Export	233	Estonia	EST	376	Israel	ISR								07	COFFEE,TEA,COCOA,SPICES	1	No Quantity							8287			0
S3	2009	2009	2009	2	0	2	Export	233	Estonia	EST	398	Kazakhstan	KAZ								07	COFFEE,TEA,COCOA,SPICES	1	No Quantity							4131824			0
S3	2009	2009	2009	2	0	2	Export	233	Estonia	EST	428	Latvia	LVA								07	COFFEE,TEA,COCOA,SPICES	1	No Quantity							8643361			0
S3	2009	2009	2009	2	0	2	Export	233	Estonia	EST	440	Lithuania	LTU								07	COFFEE,TEA,COCOA,SPICES	1	No Quantity							13542458			0
S3	2009	2009	2009	2	0	2	Export	233	Estonia	EST	498	Rep. of Moldova	MDA								07	COFFEE,TEA,COCOA,SPICES	1	No Quantity							2817433			0
S3	2009	2009	2009	2	0	2	Export	233	Estonia	EST	528	Netherlands	NLD								07	COFFEE,TEA,COCOA,SPICES	1	No Quantity							352			0
S3	2009	2009	2009	2	0	2	Export	233	Estonia	EST	579	Norway	NOR								07	COFFEE,TEA,COCOA,SPICES	1	No Quantity							279820			0
S3	2009	2009	2009	2	0	2	Export	233	Estonia	EST	643	Russian Federation	RUS								07	COFFEE,TEA,COCOA,SPICES	1	No Quantity							120863904			0
S3	2009	2009	2009	2	0	2	Export	233	Estonia	EST	752	Sweden	SWE								07	COFFEE,TEA,COCOA,SPICES	1	No Quantity							3733152			0
S3	2009	2009	2009	2	0	2	Export	233	Estonia	EST	804	Ukraine	UKR								07	COFFEE,TEA,COCOA,SPICES	1	No Quantity							36495028			0
S3	2009	2009	2009	2	0	2	Export	233	Estonia	EST	826	United Kingdom	GBR								07	COFFEE,TEA,COCOA,SPICES	1	No Quantity							100507			0
S3	2009	2009	2009	2	0	2	Export	233	Estonia	EST	842	USA	USA								07	COFFEE,TEA,COCOA,SPICES	1	No Quantity							3032			0
S3	2009	2009	2009	2	0	2	Export	233	Estonia	EST	858	Uruguay	URY								07	COFFEE,TEA,COCOA,SPICES	1	No Quantity							726367			0
S3	2009	2009	2009	2	0	2	Export	222	El Salvador	SLV	0	World	WLD								08	ANIMAL FEED STUFF	1	No Quantity							8329125			0
S3	2009	2009	2009	2	0	2	Export	222	El Salvador	SLV	152	Chile	CHL								08	ANIMAL FEED STUFF	1	No Quantity							10			0
S3	2009	2009	2009	2	0	2	Export	222	El Salvador	SLV	170	Colombia	COL								08	ANIMAL FEED STUFF	1	No Quantity							24700			0
S3	2009	2009	2009	2	0	2	Export	222	El Salvador	SLV	188	Costa Rica	CRI								08	ANIMAL FEED STUFF	1	No Quantity							20371			0
S3	2009	2009	2009	2	0	2	Export	222	El Salvador	SLV	320	Guatemala	GTM								08	ANIMAL FEED STUFF	1	No Quantity							2764468			0
S3	2009	2009	2009	2	0	2	Export	222	El Salvador	SLV	340	Honduras	HND								08	ANIMAL FEED STUFF	1	No Quantity							4560059			0
S3	2009	2009	2009	2	0	2	Export	222	El Salvador	SLV	392	Japan	JPN								08	ANIMAL FEED STUFF	1	No Quantity							11398			0
S3	2009	2009	2009	2	0	2	Export	222	El Salvador	SLV	490	Other Asia, nes									08	ANIMAL FEED STUFF	1	No Quantity							642380			0
S3	2009	2009	2009	2	0	2	Export	222	El Salvador	SLV	558	Nicaragua	NIC								08	ANIMAL FEED STUFF	1	No Quantity							118691			0
S3	2009	2009	2009	2	0	2	Export	222	El Salvador	SLV	591	Panama	PAN								08	ANIMAL FEED STUFF	1	No Quantity							3721			0
S3	2009	2009	2009	2	0	2	Export	222	El Salvador	SLV	704	Viet Nam	VNM								08	ANIMAL FEED STUFF	1	No Quantity							6			0
S3	2009	2009	2009	2	0	2	Export	222	El Salvador	SLV	764	Thailand	THA								08	ANIMAL FEED STUFF	1	No Quantity							180909			0
S3	2009	2009	2009	2	0	2	Export	222	El Salvador	SLV	842	USA	USA								08	ANIMAL FEED STUFF	1	No Quantity							2410			0
S3	2009	2009	2009	2	0	2	Export	233	Estonia	EST	0	World	WLD								08	ANIMAL FEED STUFF	1	No Quantity							13637077			0
S3	2009	2009	2009	2	0	2	Export	233	Estonia	EST	112	Belarus	BLR								08	ANIMAL FEED STUFF	1	No Quantity							2475554			0
S3	2009	2009	2009	2	0	2	Export	233	Estonia	EST	156	China	CHN								08	ANIMAL FEED STUFF	1	No Quantity							27747			0
S3	2009	2009	2009	2	0	2	Export	233	Estonia	EST	203	Czechia	CZE								08	ANIMAL FEED STUFF	1	No Quantity							122923			0
S3	2009	2009	2009	2	0	2	Export	233	Estonia	EST	208	Denmark	DNK								08	ANIMAL FEED STUFF	1	No Quantity							1462601			0
S3	2009	2009	2009	2	0	2	Export	233	Estonia	EST	246	Finland	FIN								08	ANIMAL FEED STUFF	1	No Quantity							3084091			0
S3	2009	2009	2009	2	0	2	Export	233	Estonia	EST	428	Latvia	LVA								08	ANIMAL FEED STUFF	1	No Quantity							1099591			0
S3	2009	2009	2009	2	0	2	Export	233	Estonia	EST	440	Lithuania	LTU								08	ANIMAL FEED STUFF	1	No Quantity							243765			0
S3	2009	2009	2009	2	0	2	Export	233	Estonia	EST	470	Malta	MLT								08	ANIMAL FEED STUFF	1	No Quantity							126			0
S3	2009	2009	2009	2	0	2	Export	233	Estonia	EST	579	Norway	NOR								08	ANIMAL FEED STUFF	1	No Quantity							2539080			0
S3	2009	2009	2009	2	0	2	Export	233	Estonia	EST	616	Poland	POL								08	ANIMAL FEED STUFF	1	No Quantity							27809			0
S3	2009	2009	2009	2	0	2	Export	233	Estonia	EST	643	Russian Federation	RUS								08	ANIMAL FEED STUFF	1	No Quantity							1463901			0
S3	2009	2009	2009	2	0	2	Export	233	Estonia	EST	752	Sweden	SWE								08	ANIMAL FEED STUFF	1	No Quantity							8008			0
S3	2009	2009	2009	2	0	2	Export	233	Estonia	EST	804	Ukraine	UKR								08	ANIMAL FEED STUFF	1	No Quantity							1081884			0
S3	2009	2009	2009	2	0	2	Export	222	El Salvador	SLV	0	World	WLD								09	MISC.EDIBLE PRODUCTS ETC	1	No Quantity							36658493			0
S3	2009	2009	2009	2	0	2	Export	222	El Salvador	SLV	84	Belize	BLZ								09	MISC.EDIBLE PRODUCTS ETC	1	No Quantity							156266			0
S3	2009	2009	2009	2	0	2	Export	222	El Salvador	SLV	124	Canada	CAN								09	MISC.EDIBLE PRODUCTS ETC	1	No Quantity							7923			0
S3	2009	2009	2009	2	0	2	Export	222	El Salvador	SLV	170	Colombia	COL								09	MISC.EDIBLE PRODUCTS ETC	1	No Quantity							6996			0
S3	2009	2009	2009	2	0	2	Export	222	El Salvador	SLV	188	Costa Rica	CRI								09	MISC.EDIBLE PRODUCTS ETC	1	No Quantity							2017490			0
S3	2009	2009	2009	2	0	2	Export	222	El Salvador	SLV	214	Dominican Rep.	DOM								09	MISC.EDIBLE PRODUCTS ETC	1	No Quantity							185665			0
S3	2009	2009	2009	2	0	2	Export	222	El Salvador	SLV	320	Guatemala	GTM								09	MISC.EDIBLE PRODUCTS ETC	1	No Quantity							11399422			0
S3	2009	2009	2009	2	0	2	Export	222	El Salvador	SLV	340	Honduras	HND								09	MISC.EDIBLE PRODUCTS ETC	1	No Quantity							3262231			0
S3	2009	2009	2009	2	0	2	Export	222	El Salvador	SLV	344	China, Hong Kong SAR	HKG								09	MISC.EDIBLE PRODUCTS ETC	1	No Quantity							392426			0
S3	2009	2009	2009	2	0	2	Export	222	El Salvador	SLV	410	Rep. of Korea	KOR								09	MISC.EDIBLE PRODUCTS ETC	1	No Quantity							168073			0
S3	2009	2009	2009	2	0	2	Export	222	El Salvador	SLV	484	Mexico	MEX								09	MISC.EDIBLE PRODUCTS ETC	1	No Quantity							63786			0
S3	2009	2009	2009	2	0	2	Export	222	El Salvador	SLV	558	Nicaragua	NIC								09	MISC.EDIBLE PRODUCTS ETC	1	No Quantity							4370100			0
S3	2009	2009	2009	2	0	2	Export	222	El Salvador	SLV	591	Panama	PAN								09	MISC.EDIBLE PRODUCTS ETC	1	No Quantity							1462659			0
S3	2009	2009	2009	2	0	2	Export	222	El Salvador	SLV	842	USA	USA								09	MISC.EDIBLE PRODUCTS ETC	1	No Quantity							13165457			0
S3	2009	2009	2009	2	0	2	Export	233	Estonia	EST	0	World	WLD								09	MISC.EDIBLE PRODUCTS ETC	1	No Quantity							95163109			0
S3	2009	2009	2009	2	0	2	Export	233	Estonia	EST	31	Azerbaijan	AZE								09	MISC.EDIBLE PRODUCTS ETC	1	No Quantity							11121			0
S3	2009	2009	2009	2	0	2	Export	233	Estonia	EST	40	Austria	AUT								09	MISC.EDIBLE PRODUCTS ETC	1	No Quantity							114804			0
S3	2009	2009	2009	2	0	2	Export	233	Estonia	EST	51	Armenia	ARM								09	MISC.EDIBLE PRODUCTS ETC	1	No Quantity							57532			0
S3	2009	2009	2009	2	0	2	Export	233	Estonia	EST	56	Belgium	BEL								09	MISC.EDIBLE PRODUCTS ETC	1	No Quantity							964077			0
S3	2009	2009	2009	2	0	2	Export	233	Estonia	EST	100	Bulgaria	BGR								09	MISC.EDIBLE PRODUCTS ETC	1	No Quantity							22474			0
S3	2009	2009	2009	2	0	2	Export	233	Estonia	EST	112	Belarus	BLR								09	MISC.EDIBLE PRODUCTS ETC	1	No Quantity							95414			0
S3	2009	2009	2009	2	0	2	Export	233	Estonia	EST	124	Canada	CAN								09	MISC.EDIBLE PRODUCTS ETC	1	No Quantity							2818142			0
S3	2009	2009	2009	2	0	2	Export	233	Estonia	EST	188	Costa Rica	CRI								09	MISC.EDIBLE PRODUCTS ETC	1	No Quantity							144502			0
S3	2009	2009	2009	2	0	2	Export	233	Estonia	EST	191	Croatia	HRV								09	MISC.EDIBLE PRODUCTS ETC	1	No Quantity							14134			0
S3	2009	2009	2009	2	0	2	Export	233	Estonia	EST	203	Czechia	CZE								09	MISC.EDIBLE PRODUCTS ETC	1	No Quantity							7316			0
S3	2009	2009	2009	2	0	2	Export	233	Estonia	EST	208	Denmark	DNK								09	MISC.EDIBLE PRODUCTS ETC	1	No Quantity							4698722			0
S3	2009	2009	2009	2	0	2	Export	233	Estonia	EST	246	Finland	FIN								09	MISC.EDIBLE PRODUCTS ETC	1	No Quantity							14390497			0
S3	2009	2009	2009	2	0	2	Export	233	Estonia	EST	251	France	FRA								09	MISC.EDIBLE PRODUCTS ETC	1	No Quantity							2429681			0
S3	2009	2009	2009	2	0	2	Export	233	Estonia	EST	276	Germany	DEU								09	MISC.EDIBLE PRODUCTS ETC	1	No Quantity							1849828			0
S3	2009	2009	2009	2	0	2	Export	233	Estonia	EST	288	Ghana	GHA								09	MISC.EDIBLE PRODUCTS ETC	1	No Quantity							41426			0
S3	2009	2009	2009	2	0	2	Export	233	Estonia	EST	300	Greece	GRC								09	MISC.EDIBLE PRODUCTS ETC	1	No Quantity							4620			0
S3	2009	2009	2009	2	0	2	Export	233	Estonia	EST	320	Guatemala	GTM								09	MISC.EDIBLE PRODUCTS ETC	1	No Quantity							8425			0
S3	2009	2009	2009	2	0	2	Export	233	Estonia	EST	348	Hungary	HUN								09	MISC.EDIBLE PRODUCTS ETC	1	No Quantity							56825			0
S3	2009	2009	2009	2	0	2	Export	233	Estonia	EST	372	Ireland	IRL								09	MISC.EDIBLE PRODUCTS ETC	1	No Quantity							53579			0
S3	2009	2009	2009	2	0	2	Export	233	Estonia	EST	381	Italy	ITA								09	MISC.EDIBLE PRODUCTS ETC	1	No Quantity							389021			0
S3	2009	2009	2009	2	0	2	Export	233	Estonia	EST	392	Japan	JPN								09	MISC.EDIBLE PRODUCTS ETC	1	No Quantity							118007			0
S3	2009	2009	2009	2	0	2	Export	233	Estonia	EST	398	Kazakhstan	KAZ								09	MISC.EDIBLE PRODUCTS ETC	1	No Quantity							166216			0
S3	2009	2009	2009	2	0	2	Export	233	Estonia	EST	410	Rep. of Korea	KOR								09	MISC.EDIBLE PRODUCTS ETC	1	No Quantity							184335			0
S3	2009	2009	2009	2	0	2	Export	233	Estonia	EST	414	Kuwait	KWT								09	MISC.EDIBLE PRODUCTS ETC	1	No Quantity							2363			0
S3	2009	2009	2009	2	0	2	Export	233	Estonia	EST	417	Kyrgyzstan	KGZ								09	MISC.EDIBLE PRODUCTS ETC	1	No Quantity							19348			0
S3	2009	2009	2009	2	0	2	Export	233	Estonia	EST	428	Latvia	LVA								09	MISC.EDIBLE PRODUCTS ETC	1	No Quantity							14042702			0
S3	2009	2009	2009	2	0	2	Export	233	Estonia	EST	440	Lithuania	LTU								09	MISC.EDIBLE PRODUCTS ETC	1	No Quantity							11215822			0
S3	2009	2009	2009	2	0	2	Export	233	Estonia	EST	458	Malaysia	MYS								09	MISC.EDIBLE PRODUCTS ETC	1	No Quantity							9612			0
S3	2009	2009	2009	2	0	2	Export	233	Estonia	EST	490	Other Asia, nes									09	MISC.EDIBLE PRODUCTS ETC	1	No Quantity							75243			0
S3	2009	2009	2009	2	0	2	Export	233	Estonia	EST	498	Rep. of Moldova	MDA								09	MISC.EDIBLE PRODUCTS ETC	1	No Quantity							4895			0
S3	2009	2009	2009	2	0	2	Export	233	Estonia	EST	528	Netherlands	NLD								09	MISC.EDIBLE PRODUCTS ETC	1	No Quantity							790914			0
S3	2009	2009	2009	2	0	2	Export	233	Estonia	EST	566	Nigeria	NGA								09	MISC.EDIBLE PRODUCTS ETC	1	No Quantity							703107			0
S3	2009	2009	2009	2	0	2	Export	233	Estonia	EST	579	Norway	NOR								09	MISC.EDIBLE PRODUCTS ETC	1	No Quantity							1481532			0
S3	2009	2009	2009	2	0	2	Export	233	Estonia	EST	616	Poland	POL								09	MISC.EDIBLE PRODUCTS ETC	1	No Quantity							546013			0
S3	2009	2009	2009	2	0	2	Export	233	Estonia	EST	620	Portugal	PRT								09	MISC.EDIBLE PRODUCTS ETC	1	No Quantity							92262			0
S3	2009	2009	2009	2	0	2	Export	233	Estonia	EST	642	Romania	ROU								09	MISC.EDIBLE PRODUCTS ETC	1	No Quantity							127221			0
S3	2009	2009	2009	2	0	2	Export	233	Estonia	EST	643	Russian Federation	RUS								09	MISC.EDIBLE PRODUCTS ETC	1	No Quantity							24057610			0
S3	2009	2009	2009	2	0	2	Export	233	Estonia	EST	699	India	IND								09	MISC.EDIBLE PRODUCTS ETC	1	No Quantity							35918			0
S3	2009	2009	2009	2	0	2	Export	233	Estonia	EST	710	South Africa	ZAF								09	MISC.EDIBLE PRODUCTS ETC	1	No Quantity							71255			0
S3	2009	2009	2009	2	0	2	Export	233	Estonia	EST	724	Spain	ESP								09	MISC.EDIBLE PRODUCTS ETC	1	No Quantity							336203			0
S3	2009	2009	2009	2	0	2	Export	233	Estonia	EST	752	Sweden	SWE								09	MISC.EDIBLE PRODUCTS ETC	1	No Quantity							11170535			0
S3	2009	2009	2009	2	0	2	Export	233	Estonia	EST	757	Switzerland	CHE								09	MISC.EDIBLE PRODUCTS ETC	1	No Quantity							64340			0
S3	2009	2009	2009	2	0	2	Export	233	Estonia	EST	764	Thailand	THA								09	MISC.EDIBLE PRODUCTS ETC	1	No Quantity							105186			0
S3	2009	2009	2009	2	0	2	Export	233	Estonia	EST	804	Ukraine	UKR								09	MISC.EDIBLE PRODUCTS ETC	1	No Quantity							163522			0
S3	2009	2009	2009	2	0	2	Export	233	Estonia	EST	807	North Macedonia	MKD								09	MISC.EDIBLE PRODUCTS ETC	1	No Quantity							20995			0
S3	2009	2009	2009	2	0	2	Export	233	Estonia	EST	826	United Kingdom	GBR								09	MISC.EDIBLE PRODUCTS ETC	1	No Quantity							271674			0
S3	2009	2009	2009	2	0	2	Export	233	Estonia	EST	842	USA	USA								09	MISC.EDIBLE PRODUCTS ETC	1	No Quantity							1112602			0
S3	2009	2009	2009	2	0	2	Export	233	Estonia	EST	860	Uzbekistan	UZB								09	MISC.EDIBLE PRODUCTS ETC	1	No Quantity							1341			0
S3	2009	2009	2009	2	0	2	Export	233	Estonia	EST	899	Areas, nes									09	MISC.EDIBLE PRODUCTS ETC	1	No Quantity							195			0
S3	2009	2009	2009	2	0	2	Export	222	El Salvador	SLV	0	World	WLD								11	BEVERAGES	1	No Quantity							90462496			0
S3	2009	2009	2009	2	0	2	Export	222	El Salvador	SLV	36	Australia	AUS								11	BEVERAGES	1	No Quantity							1783756			0
S3	2009	2009	2009	2	0	2	Export	222	El Salvador	SLV	84	Belize	BLZ								11	BEVERAGES	1	No Quantity							5651			0
S3	2009	2009	2009	2	0	2	Export	222	El Salvador	SLV	124	Canada	CAN								11	BEVERAGES	1	No Quantity							26647			0
S3	2009	2009	2009	2	0	2	Export	222	El Salvador	SLV	188	Costa Rica	CRI								11	BEVERAGES	1	No Quantity							4104892			0
S3	2009	2009	2009	2	0	2	Export	222	El Salvador	SLV	214	Dominican Rep.	DOM								11	BEVERAGES	1	No Quantity							14870305			0
S3	2009	2009	2009	2	0	2	Export	222	El Salvador	SLV	320	Guatemala	GTM								11	BEVERAGES	1	No Quantity							28270358			0
S3	2009	2009	2009	2	0	2	Export	222	El Salvador	SLV	332	Haiti	HTI								11	BEVERAGES	1	No Quantity							122665			0
S3	2009	2009	2009	2	0	2	Export	222	El Salvador	SLV	340	Honduras	HND								11	BEVERAGES	1	No Quantity							12691831			0
S3	2009	2009	2009	2	0	2	Export	222	El Salvador	SLV	388	Jamaica	JAM								11	BEVERAGES	1	No Quantity							71203			0
S3	2009	2009	2009	2	0	2	Export	222	El Salvador	SLV	484	Mexico	MEX								11	BEVERAGES	1	No Quantity							1725785			0
S3	2009	2009	2009	2	0	2	Export	222	El Salvador	SLV	490	Other Asia, nes									11	BEVERAGES	1	No Quantity							29650			0
S3	2009	2009	2009	2	0	2	Export	222	El Salvador	SLV	533	Aruba	ABW								11	BEVERAGES	1	No Quantity							17479			0
S3	2009	2009	2009	2	0	2	Export	222	El Salvador	SLV	554	New Zealand	NZL								11	BEVERAGES	1	No Quantity							198542			0
S3	2009	2009	2009	2	0	2	Export	222	El Salvador	SLV	558	Nicaragua	NIC								11	BEVERAGES	1	No Quantity							8643392			0
S3	2009	2009	2009	2	0	2	Export	222	El Salvador	SLV	591	Panama	PAN								11	BEVERAGES	1	No Quantity							11105568			0
S3	2009	2009	2009	2	0	2	Export	222	El Salvador	SLV	604	Peru	PER								11	BEVERAGES	1	No Quantity							560			0
S3	2009	2009	2009	2	0	2	Export	222	El Salvador	SLV	780	Trinidad and Tobago	TTO								11	BEVERAGES	1	No Quantity							242369			0
S3	2009	2009	2009	2	0	2	Export	222	El Salvador	SLV	842	USA	USA								11	BEVERAGES	1	No Quantity							6518330			0
S3	2009	2009	2009	2	0	2	Export	222	El Salvador	SLV	899	Areas, nes									11	BEVERAGES	1	No Quantity							33515			0
S3	2009	2009	2009	2	0	2	Export	233	Estonia	EST	0	World	WLD								11	BEVERAGES	1	No Quantity							151421571			0
S3	2009	2009	2009	2	0	2	Export	233	Estonia	EST	36	Australia	AUS								11	BEVERAGES	1	No Quantity							320			0
S3	2009	2009	2009	2	0	2	Export	233	Estonia	EST	51	Armenia	ARM								11	BEVERAGES	1	No Quantity							402937			0
S3	2009	2009	2009	2	0	2	Export	233	Estonia	EST	56	Belgium	BEL								11	BEVERAGES	1	No Quantity							42			0
S3	2009	2009	2009	2	0	2	Export	233	Estonia	EST	76	Brazil	BRA								11	BEVERAGES	1	No Quantity							1175			0
S3	2009	2009	2009	2	0	2	Export	233	Estonia	EST	100	Bulgaria	BGR								11	BEVERAGES	1	No Quantity							38734			0
S3	2009	2009	2009	2	0	2	Export	233	Estonia	EST	112	Belarus	BLR								11	BEVERAGES	1	No Quantity							59892			0
S3	2009	2009	2009	2	0	2	Export	233	Estonia	EST	124	Canada	CAN								11	BEVERAGES	1	No Quantity							36931			0
S3	2009	2009	2009	2	0	2	Export	233	Estonia	EST	152	Chile	CHL								11	BEVERAGES	1	No Quantity							42			0
S3	2009	2009	2009	2	0	2	Export	233	Estonia	EST	191	Croatia	HRV								11	BEVERAGES	1	No Quantity							4402			0
S3	2009	2009	2009	2	0	2	Export	233	Estonia	EST	196	Cyprus	CYP								11	BEVERAGES	1	No Quantity							1198			0
S3	2009	2009	2009	2	0	2	Export	233	Estonia	EST	203	Czechia	CZE								11	BEVERAGES	1	No Quantity							66902			0
S3	2009	2009	2009	2	0	2	Export	233	Estonia	EST	208	Denmark	DNK								11	BEVERAGES	1	No Quantity							476890			0
S3	2009	2009	2009	2	0	2	Export	233	Estonia	EST	246	Finland	FIN								11	BEVERAGES	1	No Quantity							34527835			0
S3	2009	2009	2009	2	0	2	Export	233	Estonia	EST	251	France	FRA								11	BEVERAGES	1	No Quantity							42			0
S3	2009	2009	2009	2	0	2	Export	233	Estonia	EST	268	Georgia	GEO								11	BEVERAGES	1	No Quantity							17561			0
S3	2009	2009	2009	2	0	2	Export	233	Estonia	EST	276	Germany	DEU								11	BEVERAGES	1	No Quantity							137823			0
S3	2009	2009	2009	2	0	2	Export	233	Estonia	EST	344	China, Hong Kong SAR	HKG								11	BEVERAGES	1	No Quantity							8			0
S3	2009	2009	2009	2	0	2	Export	233	Estonia	EST	348	Hungary	HUN								11	BEVERAGES	1	No Quantity							121828			0
S3	2009	2009	2009	2	0	2	Export	233	Estonia	EST	352	Iceland	ISL								11	BEVERAGES	1	No Quantity							43979			0
S3	2009	2009	2009	2	0	2	Export	233	Estonia	EST	372	Ireland	IRL								11	BEVERAGES	1	No Quantity							65207			0
S3	2009	2009	2009	2	0	2	Export	233	Estonia	EST	376	Israel	ISR								11	BEVERAGES	1	No Quantity							91795			0
S3	2009	2009	2009	2	0	2	Export	233	Estonia	EST	381	Italy	ITA								11	BEVERAGES	1	No Quantity							46897			0
S3	2009	2009	2009	2	0	2	Export	233	Estonia	EST	392	Japan	JPN								11	BEVERAGES	1	No Quantity							62123			0
S3	2009	2009	2009	2	0	2	Export	233	Estonia	EST	398	Kazakhstan	KAZ								11	BEVERAGES	1	No Quantity							177059			0
S3	2009	2009	2009	2	0	2	Export	233	Estonia	EST	422	Lebanon	LBN								11	BEVERAGES	1	No Quantity							14			0
S3	2009	2009	2009	2	0	2	Export	233	Estonia	EST	428	Latvia	LVA								11	BEVERAGES	1	No Quantity							21614500			0
S3	2009	2009	2009	2	0	2	Export	233	Estonia	EST	440	Lithuania	LTU								11	BEVERAGES	1	No Quantity							15106918			0
S3	2009	2009	2009	2	0	2	Export	233	Estonia	EST	470	Malta	MLT								11	BEVERAGES	1	No Quantity							1290			0
S3	2009	2009	2009	2	0	2	Export	233	Estonia	EST	490	Other Asia, nes									11	BEVERAGES	1	No Quantity							48097			0
S3	2009	2009	2009	2	0	2	Export	233	Estonia	EST	498	Rep. of Moldova	MDA								11	BEVERAGES	1	No Quantity							17			0
S3	2009	2009	2009	2	0	2	Export	233	Estonia	EST	528	Netherlands	NLD								11	BEVERAGES	1	No Quantity							155541			0
S3	2009	2009	2009	2	0	2	Export	233	Estonia	EST	548	Vanuatu	VUT								11	BEVERAGES	1	No Quantity							12			0
S3	2009	2009	2009	2	0	2	Export	233	Estonia	EST	558	Nicaragua	NIC								11	BEVERAGES	1	No Quantity							28934			0
S3	2009	2009	2009	2	0	2	Export	233	Estonia	EST	566	Nigeria	NGA								11	BEVERAGES	1	No Quantity							82469			0
S3	2009	2009	2009	2	0	2	Export	233	Estonia	EST	579	Norway	NOR								11	BEVERAGES	1	No Quantity							49592			0
S3	2009	2009	2009	2	0	2	Export	233	Estonia	EST	616	Poland	POL								11	BEVERAGES	1	No Quantity							310914			0
S3	2009	2009	2009	2	0	2	Export	233	Estonia	EST	620	Portugal	PRT								11	BEVERAGES	1	No Quantity							1101			0
S3	2009	2009	2009	2	0	2	Export	233	Estonia	EST	642	Romania	ROU								11	BEVERAGES	1	No Quantity							88044			0
S3	2009	2009	2009	2	0	2	Export	233	Estonia	EST	643	Russian Federation	RUS								11	BEVERAGES	1	No Quantity							69315070			0
S3	2009	2009	2009	2	0	2	Export	233	Estonia	EST	724	Spain	ESP								11	BEVERAGES	1	No Quantity							2450			0
S3	2009	2009	2009	2	0	2	Export	233	Estonia	EST	752	Sweden	SWE								11	BEVERAGES	1	No Quantity							2791973			0
S3	2009	2009	2009	2	0	2	Export	233	Estonia	EST	757	Switzerland	CHE								11	BEVERAGES	1	No Quantity							22529			0
S3	2009	2009	2009	2	0	2	Export	233	Estonia	EST	764	Thailand	THA								11	BEVERAGES	1	No Quantity							6289			0
S3	2009	2009	2009	2	0	2	Export	233	Estonia	EST	784	United Arab Emirates	ARE								11	BEVERAGES	1	No Quantity							15			0
S3	2009	2009	2009	2	0	2	Export	233	Estonia	EST	795	Turkmenistan	TKM								11	BEVERAGES	1	No Quantity							74			0
S3	2009	2009	2009	2	0	2	Export	233	Estonia	EST	804	Ukraine	UKR								11	BEVERAGES	1	No Quantity							2323300			0
S3	2009	2009	2009	2	0	2	Export	233	Estonia	EST	818	Egypt	EGY								11	BEVERAGES	1	No Quantity							31			0
S3	2009	2009	2009	2	0	2	Export	233	Estonia	EST	826	United Kingdom	GBR								11	BEVERAGES	1	No Quantity							970115			0
S3	2009	2009	2009	2	0	2	Export	233	Estonia	EST	842	USA	USA								11	BEVERAGES	1	No Quantity							643460			0
S3	2009	2009	2009	2	0	2	Export	233	Estonia	EST	860	Uzbekistan	UZB								11	BEVERAGES	1	No Quantity							74			0
S3	2009	2009	2009	2	0	2	Export	233	Estonia	EST	899	Areas, nes									11	BEVERAGES	1	No Quantity							1477123			0
S3	2009	2009	2009	2	0	2	Export	222	El Salvador	SLV	0	World	WLD								12	TOBACCO,TOBACCO MANUFACT	1	No Quantity							30807			0
S3	2009	2009	2009	2	0	2	Export	222	El Salvador	SLV	842	USA	USA								12	TOBACCO,TOBACCO MANUFACT	1	No Quantity							30333			0
S3	2009	2009	2009	2	0	2	Export	222	El Salvador	SLV	899	Areas, nes									12	TOBACCO,TOBACCO MANUFACT	1	No Quantity							474			0
S3	2009	2009	2009	2	0	2	Export	233	Estonia	EST	0	World	WLD								12	TOBACCO,TOBACCO MANUFACT	1	No Quantity							10010909			0
S3	2009	2009	2009	2	0	2	Export	233	Estonia	EST	56	Belgium	BEL								12	TOBACCO,TOBACCO MANUFACT	1	No Quantity							397			0
S3	2009	2009	2009	2	0	2	Export	233	Estonia	EST	124	Canada	CAN								12	TOBACCO,TOBACCO MANUFACT	1	No Quantity							1037			0
S3	2009	2009	2009	2	0	2	Export	233	Estonia	EST	196	Cyprus	CYP								12	TOBACCO,TOBACCO MANUFACT	1	No Quantity							210			0
S3	2009	2009	2009	2	0	2	Export	233	Estonia	EST	208	Denmark	DNK								12	TOBACCO,TOBACCO MANUFACT	1	No Quantity							1605			0
S3	2009	2009	2009	2	0	2	Export	233	Estonia	EST	246	Finland	FIN								12	TOBACCO,TOBACCO MANUFACT	1	No Quantity							8393398			0
S3	2009	2009	2009	2	0	2	Export	233	Estonia	EST	251	France	FRA								12	TOBACCO,TOBACCO MANUFACT	1	No Quantity							125			0
S3	2009	2009	2009	2	0	2	Export	233	Estonia	EST	276	Germany	DEU								12	TOBACCO,TOBACCO MANUFACT	1	No Quantity							1948			0
S3	2009	2009	2009	2	0	2	Export	233	Estonia	EST	352	Iceland	ISL								12	TOBACCO,TOBACCO MANUFACT	1	No Quantity							519			0
S3	2009	2009	2009	2	0	2	Export	233	Estonia	EST	372	Ireland	IRL								12	TOBACCO,TOBACCO MANUFACT	1	No Quantity							333766			0
S3	2009	2009	2009	2	0	2	Export	233	Estonia	EST	428	Latvia	LVA								12	TOBACCO,TOBACCO MANUFACT	1	No Quantity							361			0
S3	2009	2009	2009	2	0	2	Export	233	Estonia	EST	470	Malta	MLT								12	TOBACCO,TOBACCO MANUFACT	1	No Quantity							2022			0
S3	2009	2009	2009	2	0	2	Export	233	Estonia	EST	528	Netherlands	NLD								12	TOBACCO,TOBACCO MANUFACT	1	No Quantity							5112			0
S3	2009	2009	2009	2	0	2	Export	233	Estonia	EST	566	Nigeria	NGA								12	TOBACCO,TOBACCO MANUFACT	1	No Quantity							608			0
S3	2009	2009	2009	2	0	2	Export	233	Estonia	EST	579	Norway	NOR								12	TOBACCO,TOBACCO MANUFACT	1	No Quantity							3152			0
S3	2009	2009	2009	2	0	2	Export	233	Estonia	EST	616	Poland	POL								12	TOBACCO,TOBACCO MANUFACT	1	No Quantity							41			0
S3	2009	2009	2009	2	0	2	Export	233	Estonia	EST	620	Portugal	PRT								12	TOBACCO,TOBACCO MANUFACT	1	No Quantity							901			0
S3	2009	2009	2009	2	0	2	Export	233	Estonia	EST	643	Russian Federation	RUS								12	TOBACCO,TOBACCO MANUFACT	1	No Quantity							359334			0
S3	2009	2009	2009	2	0	2	Export	233	Estonia	EST	724	Spain	ESP								12	TOBACCO,TOBACCO MANUFACT	1	No Quantity							710			0
S3	2009	2009	2009	2	0	2	Export	233	Estonia	EST	752	Sweden	SWE								12	TOBACCO,TOBACCO MANUFACT	1	No Quantity							43013			0
S3	2009	2009	2009	2	0	2	Export	233	Estonia	EST	792	Turkey	TUR								12	TOBACCO,TOBACCO MANUFACT	1	No Quantity							2012			0
S3	2009	2009	2009	2	0	2	Export	233	Estonia	EST	795	Turkmenistan	TKM								12	TOBACCO,TOBACCO MANUFACT	1	No Quantity							286			0
S3	2009	2009	2009	2	0	2	Export	233	Estonia	EST	804	Ukraine	UKR								12	TOBACCO,TOBACCO MANUFACT	1	No Quantity							16883			0
S3	2009	2009	2009	2	0	2	Export	233	Estonia	EST	826	United Kingdom	GBR								12	TOBACCO,TOBACCO MANUFACT	1	No Quantity							370			0
S3	2009	2009	2009	2	0	2	Export	233	Estonia	EST	842	USA	USA								12	TOBACCO,TOBACCO MANUFACT	1	No Quantity							3104			0
S3	2009	2009	2009	2	0	2	Export	233	Estonia	EST	899	Areas, nes									12	TOBACCO,TOBACCO MANUFACT	1	No Quantity							839998			0
S3	2009	2009	2009	2	0	2	Export	222	El Salvador	SLV	0	World	WLD								21	HIDES,SKINS,FURSKINS,RAW	1	No Quantity							320701			0
S3	2009	2009	2009	2	0	2	Export	222	El Salvador	SLV	188	Costa Rica	CRI								21	HIDES,SKINS,FURSKINS,RAW	1	No Quantity							32			0
S3	2009	2009	2009	2	0	2	Export	222	El Salvador	SLV	320	Guatemala	GTM								21	HIDES,SKINS,FURSKINS,RAW	1	No Quantity							928			0
S3	2009	2009	2009	2	0	2	Export	222	El Salvador	SLV	340	Honduras	HND								21	HIDES,SKINS,FURSKINS,RAW	1	No Quantity							22			0
S3	2009	2009	2009	2	0	2	Export	222	El Salvador	SLV	484	Mexico	MEX								21	HIDES,SKINS,FURSKINS,RAW	1	No Quantity							319706			0
S3	2009	2009	2009	2	0	2	Export	222	El Salvador	SLV	558	Nicaragua	NIC								21	HIDES,SKINS,FURSKINS,RAW	1	No Quantity							12			0
S3	2009	2009	2009	2	0	2	Export	233	Estonia	EST	0	World	WLD								21	HIDES,SKINS,FURSKINS,RAW	1	No Quantity							6829692			0
S3	2009	2009	2009	2	0	2	Export	233	Estonia	EST	56	Belgium	BEL								21	HIDES,SKINS,FURSKINS,RAW	1	No Quantity							44805			0
S3	2009	2009	2009	2	0	2	Export	233	Estonia	EST	156	China	CHN								21	HIDES,SKINS,FURSKINS,RAW	1	No Quantity							227233			0
S3	2009	2009	2009	2	0	2	Export	233	Estonia	EST	246	Finland	FIN								21	HIDES,SKINS,FURSKINS,RAW	1	No Quantity							3225359			0
S3	2009	2009	2009	2	0	2	Export	233	Estonia	EST	276	Germany	DEU								21	HIDES,SKINS,FURSKINS,RAW	1	No Quantity							49546			0
S3	2009	2009	2009	2	0	2	Export	233	Estonia	EST	381	Italy	ITA								21	HIDES,SKINS,FURSKINS,RAW	1	No Quantity							422579			0
S3	2009	2009	2009	2	0	2	Export	233	Estonia	EST	428	Latvia	LVA								21	HIDES,SKINS,FURSKINS,RAW	1	No Quantity							66399			0
S3	2009	2009	2009	2	0	2	Export	233	Estonia	EST	440	Lithuania	LTU								21	HIDES,SKINS,FURSKINS,RAW	1	No Quantity							33180			0
S3	2009	2009	2009	2	0	2	Export	233	Estonia	EST	579	Norway	NOR								21	HIDES,SKINS,FURSKINS,RAW	1	No Quantity							2842			0
S3	2009	2009	2009	2	0	2	Export	233	Estonia	EST	616	Poland	POL								21	HIDES,SKINS,FURSKINS,RAW	1	No Quantity							5631			0
S3	2009	2009	2009	2	0	2	Export	233	Estonia	EST	643	Russian Federation	RUS								21	HIDES,SKINS,FURSKINS,RAW	1	No Quantity							2452704			0
S3	2009	2009	2009	2	0	2	Export	233	Estonia	EST	699	India	IND								21	HIDES,SKINS,FURSKINS,RAW	1	No Quantity							38047			0
S3	2009	2009	2009	2	0	2	Export	233	Estonia	EST	724	Spain	ESP								21	HIDES,SKINS,FURSKINS,RAW	1	No Quantity							13925			0
S3	2009	2009	2009	2	0	2	Export	233	Estonia	EST	752	Sweden	SWE								21	HIDES,SKINS,FURSKINS,RAW	1	No Quantity							3140			0
S3	2009	2009	2009	2	0	2	Export	233	Estonia	EST	764	Thailand	THA								21	HIDES,SKINS,FURSKINS,RAW	1	No Quantity							222576			0
S3	2009	2009	2009	2	0	2	Export	233	Estonia	EST	826	United Kingdom	GBR								21	HIDES,SKINS,FURSKINS,RAW	1	No Quantity							21726			0
S3	2009	2009	2009	2	0	2	Export	222	El Salvador	SLV	0	World	WLD								22	OIL SEED,OLEAGINUS FRUIT	1	No Quantity							820158			0
S3	2009	2009	2009	2	0	2	Export	222	El Salvador	SLV	36	Australia	AUS								22	OIL SEED,OLEAGINUS FRUIT	1	No Quantity							3450			0
S3	2009	2009	2009	2	0	2	Export	222	El Salvador	SLV	124	Canada	CAN								22	OIL SEED,OLEAGINUS FRUIT	1	No Quantity							300			0
S3	2009	2009	2009	2	0	2	Export	222	El Salvador	SLV	170	Colombia	COL								22	OIL SEED,OLEAGINUS FRUIT	1	No Quantity							1			0
S3	2009	2009	2009	2	0	2	Export	222	El Salvador	SLV	214	Dominican Rep.	DOM								22	OIL SEED,OLEAGINUS FRUIT	1	No Quantity							34975			0
S3	2009	2009	2009	2	0	2	Export	222	El Salvador	SLV	320	Guatemala	GTM								22	OIL SEED,OLEAGINUS FRUIT	1	No Quantity							199531			0
S3	2009	2009	2009	2	0	2	Export	222	El Salvador	SLV	340	Honduras	HND								22	OIL SEED,OLEAGINUS FRUIT	1	No Quantity							12893			0
S3	2009	2009	2009	2	0	2	Export	222	El Salvador	SLV	381	Italy	ITA								22	OIL SEED,OLEAGINUS FRUIT	1	No Quantity							3			0
S3	2009	2009	2009	2	0	2	Export	222	El Salvador	SLV	528	Netherlands	NLD								22	OIL SEED,OLEAGINUS FRUIT	1	No Quantity							93610			0
S3	2009	2009	2009	2	0	2	Export	222	El Salvador	SLV	558	Nicaragua	NIC								22	OIL SEED,OLEAGINUS FRUIT	1	No Quantity							360			0
S3	2009	2009	2009	2	0	2	Export	222	El Salvador	SLV	826	United Kingdom	GBR								22	OIL SEED,OLEAGINUS FRUIT	1	No Quantity							110000			0
S3	2009	2009	2009	2	0	2	Export	222	El Salvador	SLV	842	USA	USA								22	OIL SEED,OLEAGINUS FRUIT	1	No Quantity							365035			0
S3	2009	2009	2009	2	0	2	Export	233	Estonia	EST	0	World	WLD								22	OIL SEED,OLEAGINUS FRUIT	1	No Quantity							30350502			0
S3	2009	2009	2009	2	0	2	Export	233	Estonia	EST	31	Azerbaijan	AZE								22	OIL SEED,OLEAGINUS FRUIT	1	No Quantity							1632			0
S3	2009	2009	2009	2	0	2	Export	233	Estonia	EST	56	Belgium	BEL								22	OIL SEED,OLEAGINUS FRUIT	1	No Quantity							3521611			0
S3	2009	2009	2009	2	0	2	Export	233	Estonia	EST	112	Belarus	BLR								22	OIL SEED,OLEAGINUS FRUIT	1	No Quantity							451042			0
S3	2009	2009	2009	2	0	2	Export	233	Estonia	EST	208	Denmark	DNK								22	OIL SEED,OLEAGINUS FRUIT	1	No Quantity							965036			0
S3	2009	2009	2009	2	0	2	Export	233	Estonia	EST	246	Finland	FIN								22	OIL SEED,OLEAGINUS FRUIT	1	No Quantity							13457945			0
S3	2009	2009	2009	2	0	2	Export	233	Estonia	EST	276	Germany	DEU								22	OIL SEED,OLEAGINUS FRUIT	1	No Quantity							2497484			0
S3	2009	2009	2009	2	0	2	Export	233	Estonia	EST	398	Kazakhstan	KAZ								22	OIL SEED,OLEAGINUS FRUIT	1	No Quantity							2400			0
S3	2009	2009	2009	2	0	2	Export	233	Estonia	EST	428	Latvia	LVA								22	OIL SEED,OLEAGINUS FRUIT	1	No Quantity							24395			0
S3	2009	2009	2009	2	0	2	Export	233	Estonia	EST	440	Lithuania	LTU								22	OIL SEED,OLEAGINUS FRUIT	1	No Quantity							1635			0
S3	2009	2009	2009	2	0	2	Export	233	Estonia	EST	528	Netherlands	NLD								22	OIL SEED,OLEAGINUS FRUIT	1	No Quantity							6847347			0
S3	2009	2009	2009	2	0	2	Export	233	Estonia	EST	643	Russian Federation	RUS								22	OIL SEED,OLEAGINUS FRUIT	1	No Quantity							1244196			0
S3	2009	2009	2009	2	0	2	Export	233	Estonia	EST	752	Sweden	SWE								22	OIL SEED,OLEAGINUS FRUIT	1	No Quantity							72741			0
S3	2009	2009	2009	2	0	2	Export	233	Estonia	EST	804	Ukraine	UKR								22	OIL SEED,OLEAGINUS FRUIT	1	No Quantity							880			0
S3	2009	2009	2009	2	0	2	Export	233	Estonia	EST	826	United Kingdom	GBR								22	OIL SEED,OLEAGINUS FRUIT	1	No Quantity							1262158			0
S3	2009	2009	2009	2	0	2	Export	222	El Salvador	SLV	0	World	WLD								23	CRUDE RUBBER	1	No Quantity							11993			0
S3	2009	2009	2009	2	0	2	Export	222	El Salvador	SLV	44	Bahamas	BHS								23	CRUDE RUBBER	1	No Quantity							40			0
S3	2009	2009	2009	2	0	2	Export	222	El Salvador	SLV	340	Honduras	HND								23	CRUDE RUBBER	1	No Quantity							6906			0
S3	2009	2009	2009	2	0	2	Export	222	El Salvador	SLV	558	Nicaragua	NIC								23	CRUDE RUBBER	1	No Quantity							5047			0
S3	2009	2009	2009	2	0	2	Export	233	Estonia	EST	0	World	WLD								23	CRUDE RUBBER	1	No Quantity							1675219			0
S3	2009	2009	2009	2	0	2	Export	233	Estonia	EST	112	Belarus	BLR								23	CRUDE RUBBER	1	No Quantity							97987			0
S3	2009	2009	2009	2	0	2	Export	233	Estonia	EST	246	Finland	FIN								23	CRUDE RUBBER	1	No Quantity							1774			0
S3	2009	2009	2009	2	0	2	Export	233	Estonia	EST	276	Germany	DEU								23	CRUDE RUBBER	1	No Quantity							17149			0
S3	2009	2009	2009	2	0	2	Export	233	Estonia	EST	428	Latvia	LVA								23	CRUDE RUBBER	1	No Quantity							89850			0
S3	2009	2009	2009	2	0	2	Export	233	Estonia	EST	440	Lithuania	LTU								23	CRUDE RUBBER	1	No Quantity							153988			0
S3	2009	2009	2009	2	0	2	Export	233	Estonia	EST	616	Poland	POL								23	CRUDE RUBBER	1	No Quantity							17879			0
S3	2009	2009	2009	2	0	2	Export	233	Estonia	EST	643	Russian Federation	RUS								23	CRUDE RUBBER	1	No Quantity							580961			0
S3	2009	2009	2009	2	0	2	Export	233	Estonia	EST	752	Sweden	SWE								23	CRUDE RUBBER	1	No Quantity							3283			0
S3	2009	2009	2009	2	0	2	Export	233	Estonia	EST	804	Ukraine	UKR								23	CRUDE RUBBER	1	No Quantity							712260			0
S3	2009	2009	2009	2	0	2	Export	233	Estonia	EST	826	United Kingdom	GBR								23	CRUDE RUBBER	1	No Quantity							88			0
S3	2009	2009	2009	2	0	2	Export	222	El Salvador	SLV	0	World	WLD								24	CORK AND WOOD	1	No Quantity							3804975			0
S3	2009	2009	2009	2	0	2	Export	222	El Salvador	SLV	156	China	CHN								24	CORK AND WOOD	1	No Quantity							14431			0
S3	2009	2009	2009	2	0	2	Export	222	El Salvador	SLV	188	Costa Rica	CRI								24	CORK AND WOOD	1	No Quantity							5453			0
S3	2009	2009	2009	2	0	2	Export	222	El Salvador	SLV	320	Guatemala	GTM								24	CORK AND WOOD	1	No Quantity							15568			0
S3	2009	2009	2009	2	0	2	Export	222	El Salvador	SLV	340	Honduras	HND								24	CORK AND WOOD	1	No Quantity							151438			0
S3	2009	2009	2009	2	0	2	Export	222	El Salvador	SLV	558	Nicaragua	NIC								24	CORK AND WOOD	1	No Quantity							100			0
S3	2009	2009	2009	2	0	2	Export	222	El Salvador	SLV	699	India	IND								24	CORK AND WOOD	1	No Quantity							3222929			0
S3	2009	2009	2009	2	0	2	Export	222	El Salvador	SLV	702	Singapore	SGP								24	CORK AND WOOD	1	No Quantity							7774			0
S3	2009	2009	2009	2	0	2	Export	222	El Salvador	SLV	842	USA	USA								24	CORK AND WOOD	1	No Quantity							387282			0
S3	2009	2009	2009	2	0	2	Export	233	Estonia	EST	0	World	WLD								24	CORK AND WOOD	1	No Quantity							378406143			0
S3	2009	2009	2009	2	0	2	Export	233	Estonia	EST	12	Algeria	DZA								24	CORK AND WOOD	1	No Quantity							2327905			0
S3	2009	2009	2009	2	0	2	Export	233	Estonia	EST	31	Azerbaijan	AZE								24	CORK AND WOOD	1	No Quantity							121581			0
S3	2009	2009	2009	2	0	2	Export	233	Estonia	EST	36	Australia	AUS								24	CORK AND WOOD	1	No Quantity							8980804			0
S3	2009	2009	2009	2	0	2	Export	233	Estonia	EST	40	Austria	AUT								24	CORK AND WOOD	1	No Quantity							5291548			0
S3	2009	2009	2009	2	0	2	Export	233	Estonia	EST	52	Barbados	BRB								24	CORK AND WOOD	1	No Quantity							138			0
S3	2009	2009	2009	2	0	2	Export	233	Estonia	EST	56	Belgium	BEL								24	CORK AND WOOD	1	No Quantity							7837922			0
S3	2009	2009	2009	2	0	2	Export	233	Estonia	EST	100	Bulgaria	BGR								24	CORK AND WOOD	1	No Quantity							71090			0
S3	2009	2009	2009	2	0	2	Export	233	Estonia	EST	112	Belarus	BLR								24	CORK AND WOOD	1	No Quantity							22760			0
S3	2009	2009	2009	2	0	2	Export	233	Estonia	EST	124	Canada	CAN								24	CORK AND WOOD	1	No Quantity							116625			0
S3	2009	2009	2009	2	0	2	Export	233	Estonia	EST	156	China	CHN								24	CORK AND WOOD	1	No Quantity							3445431			0
S3	2009	2009	2009	2	0	2	Export	233	Estonia	EST	191	Croatia	HRV								24	CORK AND WOOD	1	No Quantity							9848			0
S3	2009	2009	2009	2	0	2	Export	233	Estonia	EST	196	Cyprus	CYP								24	CORK AND WOOD	1	No Quantity							192103			0
S3	2009	2009	2009	2	0	2	Export	233	Estonia	EST	203	Czechia	CZE								24	CORK AND WOOD	1	No Quantity							3547410			0
S3	2009	2009	2009	2	0	2	Export	233	Estonia	EST	208	Denmark	DNK								24	CORK AND WOOD	1	No Quantity							48541320			0
S3	2009	2009	2009	2	0	2	Export	233	Estonia	EST	218	Ecuador	ECU								24	CORK AND WOOD	1	No Quantity							140			0
S3	2009	2009	2009	2	0	2	Export	233	Estonia	EST	246	Finland	FIN								24	CORK AND WOOD	1	No Quantity							80040978			0
S3	2009	2009	2009	2	0	2	Export	233	Estonia	EST	251	France	FRA								24	CORK AND WOOD	1	No Quantity							8647899			0
S3	2009	2009	2009	2	0	2	Export	233	Estonia	EST	260	Fr. South Antarctic Terr.	ATF								24	CORK AND WOOD	1	No Quantity							60836			0
S3	2009	2009	2009	2	0	2	Export	233	Estonia	EST	276	Germany	DEU								24	CORK AND WOOD	1	No Quantity							21788267			0
S3	2009	2009	2009	2	0	2	Export	233	Estonia	EST	300	Greece	GRC								24	CORK AND WOOD	1	No Quantity							227136			0
S3	2009	2009	2009	2	0	2	Export	233	Estonia	EST	344	China, Hong Kong SAR	HKG								24	CORK AND WOOD	1	No Quantity							150168			0
S3	2009	2009	2009	2	0	2	Export	233	Estonia	EST	348	Hungary	HUN								24	CORK AND WOOD	1	No Quantity							1760210			0
S3	2009	2009	2009	2	0	2	Export	233	Estonia	EST	352	Iceland	ISL								24	CORK AND WOOD	1	No Quantity							5125451			0
S3	2009	2009	2009	2	0	2	Export	233	Estonia	EST	364	Iran	IRN								24	CORK AND WOOD	1	No Quantity							27838			0
S3	2009	2009	2009	2	0	2	Export	233	Estonia	EST	372	Ireland	IRL								24	CORK AND WOOD	1	No Quantity							194344			0
S3	2009	2009	2009	2	0	2	Export	233	Estonia	EST	376	Israel	ISR								24	CORK AND WOOD	1	No Quantity							891385			0
S3	2009	2009	2009	2	0	2	Export	233	Estonia	EST	381	Italy	ITA								24	CORK AND WOOD	1	No Quantity							2806601			0
S3	2009	2009	2009	2	0	2	Export	233	Estonia	EST	392	Japan	JPN								24	CORK AND WOOD	1	No Quantity							8443359			0
S3	2009	2009	2009	2	0	2	Export	233	Estonia	EST	398	Kazakhstan	KAZ								24	CORK AND WOOD	1	No Quantity							112276			0
S3	2009	2009	2009	2	0	2	Export	233	Estonia	EST	410	Rep. of Korea	KOR								24	CORK AND WOOD	1	No Quantity							2610869			0
S3	2009	2009	2009	2	0	2	Export	233	Estonia	EST	428	Latvia	LVA								24	CORK AND WOOD	1	No Quantity							12389356			0
S3	2009	2009	2009	2	0	2	Export	233	Estonia	EST	434	Libya	LBY								24	CORK AND WOOD	1	No Quantity							597770			0
S3	2009	2009	2009	2	0	2	Export	233	Estonia	EST	440	Lithuania	LTU								24	CORK AND WOOD	1	No Quantity							2626222			0
S3	2009	2009	2009	2	0	2	Export	233	Estonia	EST	470	Malta	MLT								24	CORK AND WOOD	1	No Quantity							621			0
S3	2009	2009	2009	2	0	2	Export	233	Estonia	EST	490	Other Asia, nes									24	CORK AND WOOD	1	No Quantity							467070			0
S3	2009	2009	2009	2	0	2	Export	233	Estonia	EST	504	Morocco	MAR								24	CORK AND WOOD	1	No Quantity							96363			0
S3	2009	2009	2009	2	0	2	Export	233	Estonia	EST	528	Netherlands	NLD								24	CORK AND WOOD	1	No Quantity							12428668			0
S3	2009	2009	2009	2	0	2	Export	233	Estonia	EST	548	Vanuatu	VUT								24	CORK AND WOOD	1	No Quantity							93			0
S3	2009	2009	2009	2	0	2	Export	233	Estonia	EST	579	Norway	NOR								24	CORK AND WOOD	1	No Quantity							19589586			0
S3	2009	2009	2009	2	0	2	Export	233	Estonia	EST	586	Pakistan	PAK								24	CORK AND WOOD	1	No Quantity							209078			0
S3	2009	2009	2009	2	0	2	Export	233	Estonia	EST	616	Poland	POL								24	CORK AND WOOD	1	No Quantity							9018327			0
S3	2009	2009	2009	2	0	2	Export	233	Estonia	EST	620	Portugal	PRT								24	CORK AND WOOD	1	No Quantity							1021217			0
S3	2009	2009	2009	2	0	2	Export	233	Estonia	EST	642	Romania	ROU								24	CORK AND WOOD	1	No Quantity							15747			0
S3	2009	2009	2009	2	0	2	Export	233	Estonia	EST	643	Russian Federation	RUS								24	CORK AND WOOD	1	No Quantity							587881			0
S3	2009	2009	2009	2	0	2	Export	233	Estonia	EST	674	San Marino	SMR								24	CORK AND WOOD	1	No Quantity							5236			0
S3	2009	2009	2009	2	0	2	Export	233	Estonia	EST	682	Saudi Arabia	SAU								24	CORK AND WOOD	1	No Quantity							901138			0
S3	2009	2009	2009	2	0	2	Export	233	Estonia	EST	688	Serbia	SRB								24	CORK AND WOOD	1	No Quantity							14373			0
S3	2009	2009	2009	2	0	2	Export	233	Estonia	EST	699	India	IND								24	CORK AND WOOD	1	No Quantity							282383			0
S3	2009	2009	2009	2	0	2	Export	233	Estonia	EST	703	Slovakia	SVK								24	CORK AND WOOD	1	No Quantity							3391			0
S3	2009	2009	2009	2	0	2	Export	233	Estonia	EST	704	Viet Nam	VNM								24	CORK AND WOOD	1	No Quantity							516034			0
S3	2009	2009	2009	2	0	2	Export	233	Estonia	EST	705	Slovenia	SVN								24	CORK AND WOOD	1	No Quantity							357744			0
S3	2009	2009	2009	2	0	2	Export	233	Estonia	EST	724	Spain	ESP								24	CORK AND WOOD	1	No Quantity							2139791			0
S3	2009	2009	2009	2	0	2	Export	233	Estonia	EST	752	Sweden	SWE								24	CORK AND WOOD	1	No Quantity							62487323			0
S3	2009	2009	2009	2	0	2	Export	233	Estonia	EST	757	Switzerland	CHE								24	CORK AND WOOD	1	No Quantity							492916			0
S3	2009	2009	2009	2	0	2	Export	233	Estonia	EST	760	Syria	SYR								24	CORK AND WOOD	1	No Quantity							182793			0
S3	2009	2009	2009	2	0	2	Export	233	Estonia	EST	764	Thailand	THA								24	CORK AND WOOD	1	No Quantity							41861			0
S3	2009	2009	2009	2	0	2	Export	233	Estonia	EST	784	United Arab Emirates	ARE								24	CORK AND WOOD	1	No Quantity							137934			0
S3	2009	2009	2009	2	0	2	Export	233	Estonia	EST	788	Tunisia	TUN								24	CORK AND WOOD	1	No Quantity							2507726			0
S3	2009	2009	2009	2	0	2	Export	233	Estonia	EST	792	Turkey	TUR								24	CORK AND WOOD	1	No Quantity							390294			0
S3	2009	2009	2009	2	0	2	Export	233	Estonia	EST	804	Ukraine	UKR								24	CORK AND WOOD	1	No Quantity							232427			0
S3	2009	2009	2009	2	0	2	Export	233	Estonia	EST	818	Egypt	EGY								24	CORK AND WOOD	1	No Quantity							5171029			0
S3	2009	2009	2009	2	0	2	Export	233	Estonia	EST	826	United Kingdom	GBR								24	CORK AND WOOD	1	No Quantity							28379681			0
S3	2009	2009	2009	2	0	2	Export	233	Estonia	EST	842	USA	USA								24	CORK AND WOOD	1	No Quantity							1471648			0
S3	2009	2009	2009	2	0	2	Export	233	Estonia	EST	887	Yemen	YEM								24	CORK AND WOOD	1	No Quantity							248155			0
S3	2009	2009	2009	2	0	2	Export	233	Estonia	EST	899	Areas, nes									24	CORK AND WOOD	1	No Quantity							27			0
S3	2009	2009	2009	2	0	2	Export	222	El Salvador	SLV	0	World	WLD								25	PULP AND WASTE PAPER	1	No Quantity							2520634			0
S3	2009	2009	2009	2	0	2	Export	222	El Salvador	SLV	152	Chile	CHL								25	PULP AND WASTE PAPER	1	No Quantity							217068			0
S3	2009	2009	2009	2	0	2	Export	222	El Salvador	SLV	170	Colombia	COL								25	PULP AND WASTE PAPER	1	No Quantity							14866			0
S3	2009	2009	2009	2	0	2	Export	222	El Salvador	SLV	188	Costa Rica	CRI								25	PULP AND WASTE PAPER	1	No Quantity							387775			0
S3	2009	2009	2009	2	0	2	Export	222	El Salvador	SLV	218	Ecuador	ECU								25	PULP AND WASTE PAPER	1	No Quantity							464376			0
S3	2009	2009	2009	2	0	2	Export	222	El Salvador	SLV	320	Guatemala	GTM								25	PULP AND WASTE PAPER	1	No Quantity							287056			0
S3	2009	2009	2009	2	0	2	Export	222	El Salvador	SLV	340	Honduras	HND								25	PULP AND WASTE PAPER	1	No Quantity							19322			0
S3	2009	2009	2009	2	0	2	Export	222	El Salvador	SLV	408	Dem. People's Rep. of Korea	PRK								25	PULP AND WASTE PAPER	1	No Quantity							4914			0
S3	2009	2009	2009	2	0	2	Export	222	El Salvador	SLV	410	Rep. of Korea	KOR								25	PULP AND WASTE PAPER	1	No Quantity							85194			0
S3	2009	2009	2009	2	0	2	Export	222	El Salvador	SLV	484	Mexico	MEX								25	PULP AND WASTE PAPER	1	No Quantity							107377			0
S3	2009	2009	2009	2	0	2	Export	222	El Salvador	SLV	490	Other Asia, nes									25	PULP AND WASTE PAPER	1	No Quantity							192146			0
S3	2009	2009	2009	2	0	2	Export	222	El Salvador	SLV	591	Panama	PAN								25	PULP AND WASTE PAPER	1	No Quantity							568942			0
S3	2009	2009	2009	2	0	2	Export	222	El Salvador	SLV	604	Peru	PER								25	PULP AND WASTE PAPER	1	No Quantity							17376			0
S3	2009	2009	2009	2	0	2	Export	222	El Salvador	SLV	699	India	IND								25	PULP AND WASTE PAPER	1	No Quantity							81330			0
S3	2009	2009	2009	2	0	2	Export	222	El Salvador	SLV	704	Viet Nam	VNM								25	PULP AND WASTE PAPER	1	No Quantity							45477			0
S3	2009	2009	2009	2	0	2	Export	222	El Salvador	SLV	764	Thailand	THA								25	PULP AND WASTE PAPER	1	No Quantity							27413			0
S3	2009	2009	2009	2	0	2	Export	233	Estonia	EST	0	World	WLD								25	PULP AND WASTE PAPER	1	No Quantity							71714542			0
S3	2009	2009	2009	2	0	2	Export	233	Estonia	EST	40	Austria	AUT								25	PULP AND WASTE PAPER	1	No Quantity							893			0
S3	2009	2009	2009	2	0	2	Export	233	Estonia	EST	70	Bosnia Herzegovina	BIH								25	PULP AND WASTE PAPER	1	No Quantity							1319112			0
S3	2009	2009	2009	2	0	2	Export	233	Estonia	EST	156	China	CHN								25	PULP AND WASTE PAPER	1	No Quantity							15792235			0
S3	2009	2009	2009	2	0	2	Export	233	Estonia	EST	203	Czechia	CZE								25	PULP AND WASTE PAPER	1	No Quantity							22509			0
S3	2009	2009	2009	2	0	2	Export	233	Estonia	EST	208	Denmark	DNK								25	PULP AND WASTE PAPER	1	No Quantity							851954			0
S3	2009	2009	2009	2	0	2	Export	233	Estonia	EST	246	Finland	FIN								25	PULP AND WASTE PAPER	1	No Quantity							1015771			0
S3	2009	2009	2009	2	0	2	Export	233	Estonia	EST	251	France	FRA								25	PULP AND WASTE PAPER	1	No Quantity							14438179			0
S3	2009	2009	2009	2	0	2	Export	233	Estonia	EST	276	Germany	DEU								25	PULP AND WASTE PAPER	1	No Quantity							10222704			0
S3	2009	2009	2009	2	0	2	Export	233	Estonia	EST	360	Indonesia	IDN								25	PULP AND WASTE PAPER	1	No Quantity							495312			0
S3	2009	2009	2009	2	0	2	Export	233	Estonia	EST	381	Italy	ITA								25	PULP AND WASTE PAPER	1	No Quantity							10248458			0
S3	2009	2009	2009	2	0	2	Export	233	Estonia	EST	410	Rep. of Korea	KOR								25	PULP AND WASTE PAPER	1	No Quantity							2475023			0
S3	2009	2009	2009	2	0	2	Export	233	Estonia	EST	428	Latvia	LVA								25	PULP AND WASTE PAPER	1	No Quantity							254828			0
S3	2009	2009	2009	2	0	2	Export	233	Estonia	EST	440	Lithuania	LTU								25	PULP AND WASTE PAPER	1	No Quantity							1679061			0
S3	2009	2009	2009	2	0	2	Export	233	Estonia	EST	490	Other Asia, nes									25	PULP AND WASTE PAPER	1	No Quantity							99984			0
S3	2009	2009	2009	2	0	2	Export	233	Estonia	EST	528	Netherlands	NLD								25	PULP AND WASTE PAPER	1	No Quantity							1807854			0
S3	2009	2009	2009	2	0	2	Export	233	Estonia	EST	586	Pakistan	PAK								25	PULP AND WASTE PAPER	1	No Quantity							53450			0
S3	2009	2009	2009	2	0	2	Export	233	Estonia	EST	608	Philippines	PHL								25	PULP AND WASTE PAPER	1	No Quantity							9305			0
S3	2009	2009	2009	2	0	2	Export	233	Estonia	EST	616	Poland	POL								25	PULP AND WASTE PAPER	1	No Quantity							2324877			0
S3	2009	2009	2009	2	0	2	Export	233	Estonia	EST	642	Romania	ROU								25	PULP AND WASTE PAPER	1	No Quantity							21184			0
S3	2009	2009	2009	2	0	2	Export	233	Estonia	EST	699	India	IND								25	PULP AND WASTE PAPER	1	No Quantity							4935004			0
S3	2009	2009	2009	2	0	2	Export	233	Estonia	EST	702	Singapore	SGP								25	PULP AND WASTE PAPER	1	No Quantity							86616			0
S3	2009	2009	2009	2	0	2	Export	233	Estonia	EST	703	Slovakia	SVK								25	PULP AND WASTE PAPER	1	No Quantity							1857213			0
S3	2009	2009	2009	2	0	2	Export	233	Estonia	EST	704	Viet Nam	VNM								25	PULP AND WASTE PAPER	1	No Quantity							35899			0
S3	2009	2009	2009	2	0	2	Export	233	Estonia	EST	705	Slovenia	SVN								25	PULP AND WASTE PAPER	1	No Quantity							796918			0
S3	2009	2009	2009	2	0	2	Export	233	Estonia	EST	724	Spain	ESP								25	PULP AND WASTE PAPER	1	No Quantity							374276			0
S3	2009	2009	2009	2	0	2	Export	233	Estonia	EST	752	Sweden	SWE								25	PULP AND WASTE PAPER	1	No Quantity							386533			0
S3	2009	2009	2009	2	0	2	Export	233	Estonia	EST	764	Thailand	THA								25	PULP AND WASTE PAPER	1	No Quantity							23106			0
S3	2009	2009	2009	2	0	2	Export	233	Estonia	EST	804	Ukraine	UKR								25	PULP AND WASTE PAPER	1	No Quantity							86283			0
S3	2009	2009	2009	2	0	2	Export	222	El Salvador	SLV	0	World	WLD								26	TEXTILE FIBRES	1	No Quantity							10532778			0
S3	2009	2009	2009	2	0	2	Export	222	El Salvador	SLV	156	China	CHN								26	TEXTILE FIBRES	1	No Quantity							10961			0
S3	2009	2009	2009	2	0	2	Export	222	El Salvador	SLV	170	Colombia	COL								26	TEXTILE FIBRES	1	No Quantity							95			0
S3	2009	2009	2009	2	0	2	Export	222	El Salvador	SLV	188	Costa Rica	CRI								26	TEXTILE FIBRES	1	No Quantity							34406			0
S3	2009	2009	2009	2	0	2	Export	222	El Salvador	SLV	192	Cuba	CUB								26	TEXTILE FIBRES	1	No Quantity							264855			0
S3	2009	2009	2009	2	0	2	Export	222	El Salvador	SLV	214	Dominican Rep.	DOM								26	TEXTILE FIBRES	1	No Quantity							9617			0
S3	2009	2009	2009	2	0	2	Export	222	El Salvador	SLV	276	Germany	DEU								26	TEXTILE FIBRES	1	No Quantity							111843			0
S3	2009	2009	2009	2	0	2	Export	222	El Salvador	SLV	320	Guatemala	GTM								26	TEXTILE FIBRES	1	No Quantity							145413			0
S3	2009	2009	2009	2	0	2	Export	222	El Salvador	SLV	340	Honduras	HND								26	TEXTILE FIBRES	1	No Quantity							6589278			0
S3	2009	2009	2009	2	0	2	Export	222	El Salvador	SLV	344	China, Hong Kong SAR	HKG								26	TEXTILE FIBRES	1	No Quantity							159370			0
S3	2009	2009	2009	2	0	2	Export	222	El Salvador	SLV	381	Italy	ITA								26	TEXTILE FIBRES	1	No Quantity							40961			0
S3	2009	2009	2009	2	0	2	Export	222	El Salvador	SLV	484	Mexico	MEX								26	TEXTILE FIBRES	1	No Quantity							662335			0
S3	2009	2009	2009	2	0	2	Export	222	El Salvador	SLV	558	Nicaragua	NIC								26	TEXTILE FIBRES	1	No Quantity							12810			0
S3	2009	2009	2009	2	0	2	Export	222	El Salvador	SLV	591	Panama	PAN								26	TEXTILE FIBRES	1	No Quantity							100			0
S3	2009	2009	2009	2	0	2	Export	222	El Salvador	SLV	620	Portugal	PRT								26	TEXTILE FIBRES	1	No Quantity							295185			0
S3	2009	2009	2009	2	0	2	Export	222	El Salvador	SLV	724	Spain	ESP								26	TEXTILE FIBRES	1	No Quantity							1117476			0
S3	2009	2009	2009	2	0	2	Export	222	El Salvador	SLV	842	USA	USA								26	TEXTILE FIBRES	1	No Quantity							1056666			0
S3	2009	2009	2009	2	0	2	Export	222	El Salvador	SLV	858	Uruguay	URY								26	TEXTILE FIBRES	1	No Quantity							7679			0
S3	2009	2009	2009	2	0	2	Export	222	El Salvador	SLV	899	Areas, nes									26	TEXTILE FIBRES	1	No Quantity							13729			0
S3	2009	2009	2009	2	0	2	Export	233	Estonia	EST	0	World	WLD								26	TEXTILE FIBRES	1	No Quantity							4067724			0
S3	2009	2009	2009	2	0	2	Export	233	Estonia	EST	12	Algeria	DZA								26	TEXTILE FIBRES	1	No Quantity							59			0
S3	2009	2009	2009	2	0	2	Export	233	Estonia	EST	24	Angola	AGO								26	TEXTILE FIBRES	1	No Quantity							181249			0
S3	2009	2009	2009	2	0	2	Export	233	Estonia	EST	36	Australia	AUS								26	TEXTILE FIBRES	1	No Quantity							279			0
S3	2009	2009	2009	2	0	2	Export	233	Estonia	EST	56	Belgium	BEL								26	TEXTILE FIBRES	1	No Quantity							22770			0
S3	2009	2009	2009	2	0	2	Export	233	Estonia	EST	112	Belarus	BLR								26	TEXTILE FIBRES	1	No Quantity							1			0
S3	2009	2009	2009	2	0	2	Export	233	Estonia	EST	116	Cambodia	KHM								26	TEXTILE FIBRES	1	No Quantity							77			0
S3	2009	2009	2009	2	0	2	Export	233	Estonia	EST	124	Canada	CAN								26	TEXTILE FIBRES	1	No Quantity							1627			0
S3	2009	2009	2009	2	0	2	Export	233	Estonia	EST	204	Benin	BEN								26	TEXTILE FIBRES	1	No Quantity							440267			0
S3	2009	2009	2009	2	0	2	Export	233	Estonia	EST	208	Denmark	DNK								26	TEXTILE FIBRES	1	No Quantity							266695			0
S3	2009	2009	2009	2	0	2	Export	233	Estonia	EST	218	Ecuador	ECU								26	TEXTILE FIBRES	1	No Quantity							34			0
S3	2009	2009	2009	2	0	2	Export	233	Estonia	EST	246	Finland	FIN								26	TEXTILE FIBRES	1	No Quantity							222814			0
S3	2009	2009	2009	2	0	2	Export	233	Estonia	EST	251	France	FRA								26	TEXTILE FIBRES	1	No Quantity							751			0
S3	2009	2009	2009	2	0	2	Export	233	Estonia	EST	268	Georgia	GEO								26	TEXTILE FIBRES	1	No Quantity							16639			0
S3	2009	2009	2009	2	0	2	Export	233	Estonia	EST	276	Germany	DEU								26	TEXTILE FIBRES	1	No Quantity							59298			0
S3	2009	2009	2009	2	0	2	Export	233	Estonia	EST	368	Iraq	IRQ								26	TEXTILE FIBRES	1	No Quantity							98208			0
S3	2009	2009	2009	2	0	2	Export	233	Estonia	EST	376	Israel	ISR								26	TEXTILE FIBRES	1	No Quantity							134			0
S3	2009	2009	2009	2	0	2	Export	233	Estonia	EST	398	Kazakhstan	KAZ								26	TEXTILE FIBRES	1	No Quantity							433			0
S3	2009	2009	2009	2	0	2	Export	233	Estonia	EST	422	Lebanon	LBN								26	TEXTILE FIBRES	1	No Quantity							419			0
S3	2009	2009	2009	2	0	2	Export	233	Estonia	EST	428	Latvia	LVA								26	TEXTILE FIBRES	1	No Quantity							81586			0
S3	2009	2009	2009	2	0	2	Export	233	Estonia	EST	440	Lithuania	LTU								26	TEXTILE FIBRES	1	No Quantity							416518			0
S3	2009	2009	2009	2	0	2	Export	233	Estonia	EST	454	Malawi	MWI								26	TEXTILE FIBRES	1	No Quantity							10903			0
S3	2009	2009	2009	2	0	2	Export	233	Estonia	EST	470	Malta	MLT								26	TEXTILE FIBRES	1	No Quantity							1542			0
S3	2009	2009	2009	2	0	2	Export	233	Estonia	EST	528	Netherlands	NLD								26	TEXTILE FIBRES	1	No Quantity							879			0
S3	2009	2009	2009	2	0	2	Export	233	Estonia	EST	548	Vanuatu	VUT								26	TEXTILE FIBRES	1	No Quantity							55			0
S3	2009	2009	2009	2	0	2	Export	233	Estonia	EST	554	New Zealand	NZL								26	TEXTILE FIBRES	1	No Quantity							246			0
S3	2009	2009	2009	2	0	2	Export	233	Estonia	EST	579	Norway	NOR								26	TEXTILE FIBRES	1	No Quantity							547			0
S3	2009	2009	2009	2	0	2	Export	233	Estonia	EST	586	Pakistan	PAK								26	TEXTILE FIBRES	1	No Quantity							20673			0
S3	2009	2009	2009	2	0	2	Export	233	Estonia	EST	616	Poland	POL								26	TEXTILE FIBRES	1	No Quantity							170861			0
S3	2009	2009	2009	2	0	2	Export	233	Estonia	EST	643	Russian Federation	RUS								26	TEXTILE FIBRES	1	No Quantity							1562984			0
S3	2009	2009	2009	2	0	2	Export	233	Estonia	EST	699	India	IND								26	TEXTILE FIBRES	1	No Quantity							16799			0
S3	2009	2009	2009	2	0	2	Export	233	Estonia	EST	724	Spain	ESP								26	TEXTILE FIBRES	1	No Quantity							84			0
S3	2009	2009	2009	2	0	2	Export	233	Estonia	EST	752	Sweden	SWE								26	TEXTILE FIBRES	1	No Quantity							16155			0
S3	2009	2009	2009	2	0	2	Export	233	Estonia	EST	757	Switzerland	CHE								26	TEXTILE FIBRES	1	No Quantity							1821			0
S3	2009	2009	2009	2	0	2	Export	233	Estonia	EST	764	Thailand	THA								26	TEXTILE FIBRES	1	No Quantity							313			0
S3	2009	2009	2009	2	0	2	Export	233	Estonia	EST	768	Togo	TGO								26	TEXTILE FIBRES	1	No Quantity							234716			0
S3	2009	2009	2009	2	0	2	Export	233	Estonia	EST	792	Turkey	TUR								26	TEXTILE FIBRES	1	No Quantity							197			0
S3	2009	2009	2009	2	0	2	Export	233	Estonia	EST	804	Ukraine	UKR								26	TEXTILE FIBRES	1	No Quantity							202			0
S3	2009	2009	2009	2	0	2	Export	233	Estonia	EST	818	Egypt	EGY								26	TEXTILE FIBRES	1	No Quantity							1100			0
S3	2009	2009	2009	2	0	2	Export	233	Estonia	EST	826	United Kingdom	GBR								26	TEXTILE FIBRES	1	No Quantity							134			0
S3	2009	2009	2009	2	0	2	Export	233	Estonia	EST	842	USA	USA								26	TEXTILE FIBRES	1	No Quantity							5458			0
S3	2009	2009	2009	2	0	2	Export	233	Estonia	EST	854	Burkina Faso	BFA								26	TEXTILE FIBRES	1	No Quantity							201926			0
S3	2009	2009	2009	2	0	2	Export	233	Estonia	EST	858	Uruguay	URY								26	TEXTILE FIBRES	1	No Quantity							81			0
S3	2009	2009	2009	2	0	2	Export	233	Estonia	EST	894	Zambia	ZMB								26	TEXTILE FIBRES	1	No Quantity							9788			0
S3	2009	2009	2009	2	0	2	Export	233	Estonia	EST	899	Areas, nes									26	TEXTILE FIBRES	1	No Quantity							402			0
S3	2009	2009	2009	2	0	2	Export	222	El Salvador	SLV	0	World	WLD								27	CRUDE FERTILIZER,MINERAL	1	No Quantity							6237163			0
S3	2009	2009	2009	2	0	2	Export	222	El Salvador	SLV	84	Belize	BLZ								27	CRUDE FERTILIZER,MINERAL	1	No Quantity							21			0
S3	2009	2009	2009	2	0	2	Export	222	El Salvador	SLV	124	Canada	CAN								27	CRUDE FERTILIZER,MINERAL	1	No Quantity							3685			0
S3	2009	2009	2009	2	0	2	Export	222	El Salvador	SLV	156	China	CHN								27	CRUDE FERTILIZER,MINERAL	1	No Quantity							10000			0
S3	2009	2009	2009	2	0	2	Export	222	El Salvador	SLV	188	Costa Rica	CRI								27	CRUDE FERTILIZER,MINERAL	1	No Quantity							14401			0
S3	2009	2009	2009	2	0	2	Export	222	El Salvador	SLV	320	Guatemala	GTM								27	CRUDE FERTILIZER,MINERAL	1	No Quantity							5009776			0
S3	2009	2009	2009	2	0	2	Export	222	El Salvador	SLV	340	Honduras	HND								27	CRUDE FERTILIZER,MINERAL	1	No Quantity							526601			0
S3	2009	2009	2009	2	0	2	Export	222	El Salvador	SLV	344	China, Hong Kong SAR	HKG								27	CRUDE FERTILIZER,MINERAL	1	No Quantity							15750			0
S3	2009	2009	2009	2	0	2	Export	222	El Salvador	SLV	484	Mexico	MEX								27	CRUDE FERTILIZER,MINERAL	1	No Quantity							20			0
S3	2009	2009	2009	2	0	2	Export	222	El Salvador	SLV	558	Nicaragua	NIC								27	CRUDE FERTILIZER,MINERAL	1	No Quantity							48991			0
S3	2009	2009	2009	2	0	2	Export	222	El Salvador	SLV	591	Panama	PAN								27	CRUDE FERTILIZER,MINERAL	1	No Quantity							3307			0
S3	2009	2009	2009	2	0	2	Export	222	El Salvador	SLV	842	USA	USA								27	CRUDE FERTILIZER,MINERAL	1	No Quantity							604611			0
S3	2009	2009	2009	2	0	2	Export	233	Estonia	EST	0	World	WLD								27	CRUDE FERTILIZER,MINERAL	1	No Quantity							9432634			0
S3	2009	2009	2009	2	0	2	Export	233	Estonia	EST	36	Australia	AUS								27	CRUDE FERTILIZER,MINERAL	1	No Quantity							488			0
S3	2009	2009	2009	2	0	2	Export	233	Estonia	EST	56	Belgium	BEL								27	CRUDE FERTILIZER,MINERAL	1	No Quantity							43476			0
S3	2009	2009	2009	2	0	2	Export	233	Estonia	EST	112	Belarus	BLR								27	CRUDE FERTILIZER,MINERAL	1	No Quantity							7567			0
S3	2009	2009	2009	2	0	2	Export	233	Estonia	EST	188	Costa Rica	CRI								27	CRUDE FERTILIZER,MINERAL	1	No Quantity							2			0
S3	2009	2009	2009	2	0	2	Export	233	Estonia	EST	208	Denmark	DNK								27	CRUDE FERTILIZER,MINERAL	1	No Quantity							16785			0
S3	2009	2009	2009	2	0	2	Export	233	Estonia	EST	246	Finland	FIN								27	CRUDE FERTILIZER,MINERAL	1	No Quantity							1965591			0
S3	2009	2009	2009	2	0	2	Export	233	Estonia	EST	276	Germany	DEU								27	CRUDE FERTILIZER,MINERAL	1	No Quantity							2532912			0
S3	2009	2009	2009	2	0	2	Export	233	Estonia	EST	381	Italy	ITA								27	CRUDE FERTILIZER,MINERAL	1	No Quantity							11436			0
S3	2009	2009	2009	2	0	2	Export	233	Estonia	EST	392	Japan	JPN								27	CRUDE FERTILIZER,MINERAL	1	No Quantity							85198			0
S3	2009	2009	2009	2	0	2	Export	233	Estonia	EST	398	Kazakhstan	KAZ								27	CRUDE FERTILIZER,MINERAL	1	No Quantity							25730			0
S3	2009	2009	2009	2	0	2	Export	233	Estonia	EST	410	Rep. of Korea	KOR								27	CRUDE FERTILIZER,MINERAL	1	No Quantity							64937			0
S3	2009	2009	2009	2	0	2	Export	233	Estonia	EST	428	Latvia	LVA								27	CRUDE FERTILIZER,MINERAL	1	No Quantity							754052			0
S3	2009	2009	2009	2	0	2	Export	233	Estonia	EST	440	Lithuania	LTU								27	CRUDE FERTILIZER,MINERAL	1	No Quantity							944081			0
S3	2009	2009	2009	2	0	2	Export	233	Estonia	EST	470	Malta	MLT								27	CRUDE FERTILIZER,MINERAL	1	No Quantity							154			0
S3	2009	2009	2009	2	0	2	Export	233	Estonia	EST	498	Rep. of Moldova	MDA								27	CRUDE FERTILIZER,MINERAL	1	No Quantity							1384			0
S3	2009	2009	2009	2	0	2	Export	233	Estonia	EST	528	Netherlands	NLD								27	CRUDE FERTILIZER,MINERAL	1	No Quantity							187			0
S3	2009	2009	2009	2	0	2	Export	233	Estonia	EST	579	Norway	NOR								27	CRUDE FERTILIZER,MINERAL	1	No Quantity							70219			0
S3	2009	2009	2009	2	0	2	Export	233	Estonia	EST	616	Poland	POL								27	CRUDE FERTILIZER,MINERAL	1	No Quantity							171638			0
S3	2009	2009	2009	2	0	2	Export	233	Estonia	EST	643	Russian Federation	RUS								27	CRUDE FERTILIZER,MINERAL	1	No Quantity							2115110			0
S3	2009	2009	2009	2	0	2	Export	233	Estonia	EST	752	Sweden	SWE								27	CRUDE FERTILIZER,MINERAL	1	No Quantity							557617			0
S3	2009	2009	2009	2	0	2	Export	233	Estonia	EST	792	Turkey	TUR								27	CRUDE FERTILIZER,MINERAL	1	No Quantity							14			0
S3	2009	2009	2009	2	0	2	Export	233	Estonia	EST	804	Ukraine	UKR								27	CRUDE FERTILIZER,MINERAL	1	No Quantity							26533			0
S3	2009	2009	2009	2	0	2	Export	233	Estonia	EST	826	United Kingdom	GBR								27	CRUDE FERTILIZER,MINERAL	1	No Quantity							11685			0
S3	2009	2009	2009	2	0	2	Export	233	Estonia	EST	842	USA	USA								27	CRUDE FERTILIZER,MINERAL	1	No Quantity							25738			0
S3	2009	2009	2009	2	0	2	Export	233	Estonia	EST	899	Areas, nes									27	CRUDE FERTILIZER,MINERAL	1	No Quantity							101			0
S3	2009	2009	2009	2	0	2	Export	222	El Salvador	SLV	0	World	WLD								28	METALLIFEROUS ORE,SCRAP	1	No Quantity							16561386			0
S3	2009	2009	2009	2	0	2	Export	222	El Salvador	SLV	50	Bangladesh	BGD								28	METALLIFEROUS ORE,SCRAP	1	No Quantity							606194			0
S3	2009	2009	2009	2	0	2	Export	222	El Salvador	SLV	76	Brazil	BRA								28	METALLIFEROUS ORE,SCRAP	1	No Quantity							886448			0
S3	2009	2009	2009	2	0	2	Export	222	El Salvador	SLV	104	Myanmar	MMR								28	METALLIFEROUS ORE,SCRAP	1	No Quantity							153261			0
S3	2009	2009	2009	2	0	2	Export	222	El Salvador	SLV	152	Chile	CHL								28	METALLIFEROUS ORE,SCRAP	1	No Quantity							5556			0
S3	2009	2009	2009	2	0	2	Export	222	El Salvador	SLV	156	China	CHN								28	METALLIFEROUS ORE,SCRAP	1	No Quantity							1924011			0
S3	2009	2009	2009	2	0	2	Export	222	El Salvador	SLV	276	Germany	DEU								28	METALLIFEROUS ORE,SCRAP	1	No Quantity							79676			0
S3	2009	2009	2009	2	0	2	Export	222	El Salvador	SLV	320	Guatemala	GTM								28	METALLIFEROUS ORE,SCRAP	1	No Quantity							47808			0
S3	2009	2009	2009	2	0	2	Export	222	El Salvador	SLV	340	Honduras	HND								28	METALLIFEROUS ORE,SCRAP	1	No Quantity							758973			0
S3	2009	2009	2009	2	0	2	Export	222	El Salvador	SLV	344	China, Hong Kong SAR	HKG								28	METALLIFEROUS ORE,SCRAP	1	No Quantity							13333			0
S3	2009	2009	2009	2	0	2	Export	222	El Salvador	SLV	410	Rep. of Korea	KOR								28	METALLIFEROUS ORE,SCRAP	1	No Quantity							1393173			0
S3	2009	2009	2009	2	0	2	Export	222	El Salvador	SLV	490	Other Asia, nes									28	METALLIFEROUS ORE,SCRAP	1	No Quantity							1542968			0
S3	2009	2009	2009	2	0	2	Export	222	El Salvador	SLV	528	Netherlands	NLD								28	METALLIFEROUS ORE,SCRAP	1	No Quantity							45986			0
S3	2009	2009	2009	2	0	2	Export	222	El Salvador	SLV	558	Nicaragua	NIC								28	METALLIFEROUS ORE,SCRAP	1	No Quantity							12600			0
S3	2009	2009	2009	2	0	2	Export	222	El Salvador	SLV	586	Pakistan	PAK								28	METALLIFEROUS ORE,SCRAP	1	No Quantity							12282			0
S3	2009	2009	2009	2	0	2	Export	222	El Salvador	SLV	699	India	IND								28	METALLIFEROUS ORE,SCRAP	1	No Quantity							101192			0
S3	2009	2009	2009	2	0	2	Export	222	El Salvador	SLV	704	Viet Nam	VNM								28	METALLIFEROUS ORE,SCRAP	1	No Quantity							1445126			0
S3	2009	2009	2009	2	0	2	Export	222	El Salvador	SLV	724	Spain	ESP								28	METALLIFEROUS ORE,SCRAP	1	No Quantity							86642			0
S3	2009	2009	2009	2	0	2	Export	222	El Salvador	SLV	752	Sweden	SWE								28	METALLIFEROUS ORE,SCRAP	1	No Quantity							96750			0
S3	2009	2009	2009	2	0	2	Export	222	El Salvador	SLV	764	Thailand	THA								28	METALLIFEROUS ORE,SCRAP	1	No Quantity							56318			0
S3	2009	2009	2009	2	0	2	Export	222	El Salvador	SLV	826	United Kingdom	GBR								28	METALLIFEROUS ORE,SCRAP	1	No Quantity							503355			0
S3	2009	2009	2009	2	0	2	Export	222	El Salvador	SLV	842	USA	USA								28	METALLIFEROUS ORE,SCRAP	1	No Quantity							6789734			0
S3	2009	2009	2009	2	0	2	Export	233	Estonia	EST	0	World	WLD								28	METALLIFEROUS ORE,SCRAP	1	No Quantity							144112568			0
S3	2009	2009	2009	2	0	2	Export	233	Estonia	EST	31	Azerbaijan	AZE								28	METALLIFEROUS ORE,SCRAP	1	No Quantity							230			0
S3	2009	2009	2009	2	0	2	Export	233	Estonia	EST	40	Austria	AUT								28	METALLIFEROUS ORE,SCRAP	1	No Quantity							65347			0
S3	2009	2009	2009	2	0	2	Export	233	Estonia	EST	56	Belgium	BEL								28	METALLIFEROUS ORE,SCRAP	1	No Quantity							2885840			0
S3	2009	2009	2009	2	0	2	Export	233	Estonia	EST	156	China	CHN								28	METALLIFEROUS ORE,SCRAP	1	No Quantity							10556277			0
S3	2009	2009	2009	2	0	2	Export	233	Estonia	EST	196	Cyprus	CYP								28	METALLIFEROUS ORE,SCRAP	1	No Quantity							132592			0
S3	2009	2009	2009	2	0	2	Export	233	Estonia	EST	203	Czechia	CZE								28	METALLIFEROUS ORE,SCRAP	1	No Quantity							26759			0
S3	2009	2009	2009	2	0	2	Export	233	Estonia	EST	208	Denmark	DNK								28	METALLIFEROUS ORE,SCRAP	1	No Quantity							61451			0
S3	2009	2009	2009	2	0	2	Export	233	Estonia	EST	246	Finland	FIN								28	METALLIFEROUS ORE,SCRAP	1	No Quantity							1337356			0
S3	2009	2009	2009	2	0	2	Export	233	Estonia	EST	251	France	FRA								28	METALLIFEROUS ORE,SCRAP	1	No Quantity							19918			0
S3	2009	2009	2009	2	0	2	Export	233	Estonia	EST	276	Germany	DEU								28	METALLIFEROUS ORE,SCRAP	1	No Quantity							11587678			0
S3	2009	2009	2009	2	0	2	Export	233	Estonia	EST	344	China, Hong Kong SAR	HKG								28	METALLIFEROUS ORE,SCRAP	1	No Quantity							92102			0
S3	2009	2009	2009	2	0	2	Export	233	Estonia	EST	348	Hungary	HUN								28	METALLIFEROUS ORE,SCRAP	1	No Quantity							221272			0
S3	2009	2009	2009	2	0	2	Export	233	Estonia	EST	360	Indonesia	IDN								28	METALLIFEROUS ORE,SCRAP	1	No Quantity							265966			0
S3	2009	2009	2009	2	0	2	Export	233	Estonia	EST	381	Italy	ITA								28	METALLIFEROUS ORE,SCRAP	1	No Quantity							206486			0
S3	2009	2009	2009	2	0	2	Export	233	Estonia	EST	410	Rep. of Korea	KOR								28	METALLIFEROUS ORE,SCRAP	1	No Quantity							6088471			0
S3	2009	2009	2009	2	0	2	Export	233	Estonia	EST	428	Latvia	LVA								28	METALLIFEROUS ORE,SCRAP	1	No Quantity							13670765			0
S3	2009	2009	2009	2	0	2	Export	233	Estonia	EST	440	Lithuania	LTU								28	METALLIFEROUS ORE,SCRAP	1	No Quantity							300840			0
S3	2009	2009	2009	2	0	2	Export	233	Estonia	EST	490	Other Asia, nes									28	METALLIFEROUS ORE,SCRAP	1	No Quantity							658039			0
S3	2009	2009	2009	2	0	2	Export	233	Estonia	EST	528	Netherlands	NLD								28	METALLIFEROUS ORE,SCRAP	1	No Quantity							10423517			0
S3	2009	2009	2009	2	0	2	Export	233	Estonia	EST	579	Norway	NOR								28	METALLIFEROUS ORE,SCRAP	1	No Quantity							1314412			0
S3	2009	2009	2009	2	0	2	Export	233	Estonia	EST	586	Pakistan	PAK								28	METALLIFEROUS ORE,SCRAP	1	No Quantity							173487			0
S3	2009	2009	2009	2	0	2	Export	233	Estonia	EST	616	Poland	POL								28	METALLIFEROUS ORE,SCRAP	1	No Quantity							41407			0
S3	2009	2009	2009	2	0	2	Export	233	Estonia	EST	620	Portugal	PRT								28	METALLIFEROUS ORE,SCRAP	1	No Quantity							1252062			0
S3	2009	2009	2009	2	0	2	Export	233	Estonia	EST	643	Russian Federation	RUS								28	METALLIFEROUS ORE,SCRAP	1	No Quantity							224576			0
S3	2009	2009	2009	2	0	2	Export	233	Estonia	EST	699	India	IND								28	METALLIFEROUS ORE,SCRAP	1	No Quantity							2824545			0
S3	2009	2009	2009	2	0	2	Export	233	Estonia	EST	703	Slovakia	SVK								28	METALLIFEROUS ORE,SCRAP	1	No Quantity							107980			0
S3	2009	2009	2009	2	0	2	Export	233	Estonia	EST	704	Viet Nam	VNM								28	METALLIFEROUS ORE,SCRAP	1	No Quantity							533216			0
S3	2009	2009	2009	2	0	2	Export	233	Estonia	EST	724	Spain	ESP								28	METALLIFEROUS ORE,SCRAP	1	No Quantity							5465116			0
S3	2009	2009	2009	2	0	2	Export	233	Estonia	EST	752	Sweden	SWE								28	METALLIFEROUS ORE,SCRAP	1	No Quantity							1685649			0
S3	2009	2009	2009	2	0	2	Export	233	Estonia	EST	784	United Arab Emirates	ARE								28	METALLIFEROUS ORE,SCRAP	1	No Quantity							434633			0
S3	2009	2009	2009	2	0	2	Export	233	Estonia	EST	792	Turkey	TUR								28	METALLIFEROUS ORE,SCRAP	1	No Quantity							67462951			0
S3	2009	2009	2009	2	0	2	Export	233	Estonia	EST	826	United Kingdom	GBR								28	METALLIFEROUS ORE,SCRAP	1	No Quantity							2577685			0
S3	2009	2009	2009	2	0	2	Export	233	Estonia	EST	842	USA	USA								28	METALLIFEROUS ORE,SCRAP	1	No Quantity							1413944			0
S3	2009	2009	2009	2	0	2	Export	222	El Salvador	SLV	0	World	WLD								29	CRUDE ANIMAL,VEG.MATERL.	1	No Quantity							4495695			0
S3	2009	2009	2009	2	0	2	Export	222	El Salvador	SLV	32	Argentina	ARG								29	CRUDE ANIMAL,VEG.MATERL.	1	No Quantity							4081			0
S3	2009	2009	2009	2	0	2	Export	222	El Salvador	SLV	56	Belgium	BEL								29	CRUDE ANIMAL,VEG.MATERL.	1	No Quantity							42756			0
S3	2009	2009	2009	2	0	2	Export	222	El Salvador	SLV	124	Canada	CAN								29	CRUDE ANIMAL,VEG.MATERL.	1	No Quantity							158817			0
S3	2009	2009	2009	2	0	2	Export	222	El Salvador	SLV	152	Chile	CHL								29	CRUDE ANIMAL,VEG.MATERL.	1	No Quantity							7192			0
S3	2009	2009	2009	2	0	2	Export	222	El Salvador	SLV	188	Costa Rica	CRI								29	CRUDE ANIMAL,VEG.MATERL.	1	No Quantity							21060			0
S3	2009	2009	2009	2	0	2	Export	222	El Salvador	SLV	251	France	FRA								29	CRUDE ANIMAL,VEG.MATERL.	1	No Quantity							51068			0
S3	2009	2009	2009	2	0	2	Export	222	El Salvador	SLV	276	Germany	DEU								29	CRUDE ANIMAL,VEG.MATERL.	1	No Quantity							342417			0
S3	2009	2009	2009	2	0	2	Export	222	El Salvador	SLV	320	Guatemala	GTM								29	CRUDE ANIMAL,VEG.MATERL.	1	No Quantity							13192			0
S3	2009	2009	2009	2	0	2	Export	222	El Salvador	SLV	340	Honduras	HND								29	CRUDE ANIMAL,VEG.MATERL.	1	No Quantity							128014			0
S3	2009	2009	2009	2	0	2	Export	222	El Salvador	SLV	344	China, Hong Kong SAR	HKG								29	CRUDE ANIMAL,VEG.MATERL.	1	No Quantity							120524			0
S3	2009	2009	2009	2	0	2	Export	222	El Salvador	SLV	360	Indonesia	IDN								29	CRUDE ANIMAL,VEG.MATERL.	1	No Quantity							3600			0
S3	2009	2009	2009	2	0	2	Export	222	El Salvador	SLV	381	Italy	ITA								29	CRUDE ANIMAL,VEG.MATERL.	1	No Quantity							84808			0
S3	2009	2009	2009	2	0	2	Export	222	El Salvador	SLV	392	Japan	JPN								29	CRUDE ANIMAL,VEG.MATERL.	1	No Quantity							80290			0
S3	2009	2009	2009	2	0	2	Export	222	El Salvador	SLV	484	Mexico	MEX								29	CRUDE ANIMAL,VEG.MATERL.	1	No Quantity							62731			0
S3	2009	2009	2009	2	0	2	Export	222	El Salvador	SLV	504	Morocco	MAR								29	CRUDE ANIMAL,VEG.MATERL.	1	No Quantity							31263			0
S3	2009	2009	2009	2	0	2	Export	222	El Salvador	SLV	528	Netherlands	NLD								29	CRUDE ANIMAL,VEG.MATERL.	1	No Quantity							1842315			0
S3	2009	2009	2009	2	0	2	Export	222	El Salvador	SLV	558	Nicaragua	NIC								29	CRUDE ANIMAL,VEG.MATERL.	1	No Quantity							10225			0
S3	2009	2009	2009	2	0	2	Export	222	El Salvador	SLV	591	Panama	PAN								29	CRUDE ANIMAL,VEG.MATERL.	1	No Quantity							6002			0
S3	2009	2009	2009	2	0	2	Export	222	El Salvador	SLV	604	Peru	PER								29	CRUDE ANIMAL,VEG.MATERL.	1	No Quantity							891			0
S3	2009	2009	2009	2	0	2	Export	222	El Salvador	SLV	699	India	IND								29	CRUDE ANIMAL,VEG.MATERL.	1	No Quantity							9335			0
S3	2009	2009	2009	2	0	2	Export	222	El Salvador	SLV	724	Spain	ESP								29	CRUDE ANIMAL,VEG.MATERL.	1	No Quantity							47685			0
S3	2009	2009	2009	2	0	2	Export	222	El Salvador	SLV	784	United Arab Emirates	ARE								29	CRUDE ANIMAL,VEG.MATERL.	1	No Quantity							11892			0
S3	2009	2009	2009	2	0	2	Export	222	El Salvador	SLV	826	United Kingdom	GBR								29	CRUDE ANIMAL,VEG.MATERL.	1	No Quantity							82004			0
S3	2009	2009	2009	2	0	2	Export	222	El Salvador	SLV	842	USA	USA								29	CRUDE ANIMAL,VEG.MATERL.	1	No Quantity							1333535			0
S3	2009	2009	2009	2	0	2	Export	233	Estonia	EST	0	World	WLD								29	CRUDE ANIMAL,VEG.MATERL.	1	No Quantity							8181255			0
S3	2009	2009	2009	2	0	2	Export	233	Estonia	EST	31	Azerbaijan	AZE								29	CRUDE ANIMAL,VEG.MATERL.	1	No Quantity							340			0
S3	2009	2009	2009	2	0	2	Export	233	Estonia	EST	56	Belgium	BEL								29	CRUDE ANIMAL,VEG.MATERL.	1	No Quantity							901			0
S3	2009	2009	2009	2	0	2	Export	233	Estonia	EST	112	Belarus	BLR								29	CRUDE ANIMAL,VEG.MATERL.	1	No Quantity							23365			0
S3	2009	2009	2009	2	0	2	Export	233	Estonia	EST	208	Denmark	DNK								29	CRUDE ANIMAL,VEG.MATERL.	1	No Quantity							512776			0
S3	2009	2009	2009	2	0	2	Export	233	Estonia	EST	246	Finland	FIN								29	CRUDE ANIMAL,VEG.MATERL.	1	No Quantity							1593038			0
S3	2009	2009	2009	2	0	2	Export	233	Estonia	EST	276	Germany	DEU								29	CRUDE ANIMAL,VEG.MATERL.	1	No Quantity							174935			0
S3	2009	2009	2009	2	0	2	Export	233	Estonia	EST	381	Italy	ITA								29	CRUDE ANIMAL,VEG.MATERL.	1	No Quantity							25459			0
S3	2009	2009	2009	2	0	2	Export	233	Estonia	EST	392	Japan	JPN								29	CRUDE ANIMAL,VEG.MATERL.	1	No Quantity							9212			0
S3	2009	2009	2009	2	0	2	Export	233	Estonia	EST	398	Kazakhstan	KAZ								29	CRUDE ANIMAL,VEG.MATERL.	1	No Quantity							11054			0
S3	2009	2009	2009	2	0	2	Export	233	Estonia	EST	428	Latvia	LVA								29	CRUDE ANIMAL,VEG.MATERL.	1	No Quantity							2285261			0
S3	2009	2009	2009	2	0	2	Export	233	Estonia	EST	440	Lithuania	LTU								29	CRUDE ANIMAL,VEG.MATERL.	1	No Quantity							201451			0
S3	2009	2009	2009	2	0	2	Export	233	Estonia	EST	528	Netherlands	NLD								29	CRUDE ANIMAL,VEG.MATERL.	1	No Quantity							5668			0
S3	2009	2009	2009	2	0	2	Export	233	Estonia	EST	579	Norway	NOR								29	CRUDE ANIMAL,VEG.MATERL.	1	No Quantity							88664			0
S3	2009	2009	2009	2	0	2	Export	233	Estonia	EST	616	Poland	POL								29	CRUDE ANIMAL,VEG.MATERL.	1	No Quantity							39465			0
S3	2009	2009	2009	2	0	2	Export	233	Estonia	EST	643	Russian Federation	RUS								29	CRUDE ANIMAL,VEG.MATERL.	1	No Quantity							1687493			0
S3	2009	2009	2009	2	0	2	Export	233	Estonia	EST	752	Sweden	SWE								29	CRUDE ANIMAL,VEG.MATERL.	1	No Quantity							843519			0
S3	2009	2009	2009	2	0	2	Export	233	Estonia	EST	804	Ukraine	UKR								29	CRUDE ANIMAL,VEG.MATERL.	1	No Quantity							655308			0
S3	2009	2009	2009	2	0	2	Export	233	Estonia	EST	842	USA	USA								29	CRUDE ANIMAL,VEG.MATERL.	1	No Quantity							19005			0
S3	2009	2009	2009	2	0	2	Export	233	Estonia	EST	860	Uzbekistan	UZB								29	CRUDE ANIMAL,VEG.MATERL.	1	No Quantity							3494			0
S3	2009	2009	2009	2	0	2	Export	233	Estonia	EST	899	Areas, nes									29	CRUDE ANIMAL,VEG.MATERL.	1	No Quantity							847			0
S3	2009	2009	2009	2	0	2	Export	233	Estonia	EST	0	World	WLD								32	COAL, COKE, BRIQUETTES	1	No Quantity							63846737			0
S3	2009	2009	2009	2	0	2	Export	233	Estonia	EST	8	Albania	ALB								32	COAL, COKE, BRIQUETTES	1	No Quantity							42633			0
S3	2009	2009	2009	2	0	2	Export	233	Estonia	EST	12	Algeria	DZA								32	COAL, COKE, BRIQUETTES	1	No Quantity							227439			0
S3	2009	2009	2009	2	0	2	Export	233	Estonia	EST	32	Argentina	ARG								32	COAL, COKE, BRIQUETTES	1	No Quantity							63799			0
S3	2009	2009	2009	2	0	2	Export	233	Estonia	EST	36	Australia	AUS								32	COAL, COKE, BRIQUETTES	1	No Quantity							4452			0
S3	2009	2009	2009	2	0	2	Export	233	Estonia	EST	40	Austria	AUT								32	COAL, COKE, BRIQUETTES	1	No Quantity							404443			0
S3	2009	2009	2009	2	0	2	Export	233	Estonia	EST	48	Bahrain	BHR								32	COAL, COKE, BRIQUETTES	1	No Quantity							106364			0
S3	2009	2009	2009	2	0	2	Export	233	Estonia	EST	56	Belgium	BEL								32	COAL, COKE, BRIQUETTES	1	No Quantity							4160679			0
S3	2009	2009	2009	2	0	2	Export	233	Estonia	EST	70	Bosnia Herzegovina	BIH								32	COAL, COKE, BRIQUETTES	1	No Quantity							19924			0
S3	2009	2009	2009	2	0	2	Export	233	Estonia	EST	100	Bulgaria	BGR								32	COAL, COKE, BRIQUETTES	1	No Quantity							4608			0
S3	2009	2009	2009	2	0	2	Export	233	Estonia	EST	124	Canada	CAN								32	COAL, COKE, BRIQUETTES	1	No Quantity							40098			0
S3	2009	2009	2009	2	0	2	Export	233	Estonia	EST	152	Chile	CHL								32	COAL, COKE, BRIQUETTES	1	No Quantity							78736			0
S3	2009	2009	2009	2	0	2	Export	233	Estonia	EST	156	China	CHN								32	COAL, COKE, BRIQUETTES	1	No Quantity							413900			0
S3	2009	2009	2009	2	0	2	Export	233	Estonia	EST	170	Colombia	COL								32	COAL, COKE, BRIQUETTES	1	No Quantity							128826			0
S3	2009	2009	2009	2	0	2	Export	233	Estonia	EST	188	Costa Rica	CRI								32	COAL, COKE, BRIQUETTES	1	No Quantity							6387			0
S3	2009	2009	2009	2	0	2	Export	233	Estonia	EST	191	Croatia	HRV								32	COAL, COKE, BRIQUETTES	1	No Quantity							150229			0
S3	2009	2009	2009	2	0	2	Export	233	Estonia	EST	196	Cyprus	CYP								32	COAL, COKE, BRIQUETTES	1	No Quantity							28726			0
S3	2009	2009	2009	2	0	2	Export	233	Estonia	EST	203	Czechia	CZE								32	COAL, COKE, BRIQUETTES	1	No Quantity							489572			0
S3	2009	2009	2009	2	0	2	Export	233	Estonia	EST	208	Denmark	DNK								32	COAL, COKE, BRIQUETTES	1	No Quantity							1664755			0
S3	2009	2009	2009	2	0	2	Export	233	Estonia	EST	214	Dominican Rep.	DOM								32	COAL, COKE, BRIQUETTES	1	No Quantity							10061			0
S3	2009	2009	2009	2	0	2	Export	233	Estonia	EST	218	Ecuador	ECU								32	COAL, COKE, BRIQUETTES	1	No Quantity							15857			0
S3	2009	2009	2009	2	0	2	Export	233	Estonia	EST	231	Ethiopia	ETH								32	COAL, COKE, BRIQUETTES	1	No Quantity							5450			0
S3	2009	2009	2009	2	0	2	Export	233	Estonia	EST	246	Finland	FIN								32	COAL, COKE, BRIQUETTES	1	No Quantity							1571509			0
S3	2009	2009	2009	2	0	2	Export	233	Estonia	EST	251	France	FRA								32	COAL, COKE, BRIQUETTES	1	No Quantity							5194660			0
S3	2009	2009	2009	2	0	2	Export	233	Estonia	EST	260	Fr. South Antarctic Terr.	ATF								32	COAL, COKE, BRIQUETTES	1	No Quantity							2250			0
S3	2009	2009	2009	2	0	2	Export	233	Estonia	EST	276	Germany	DEU								32	COAL, COKE, BRIQUETTES	1	No Quantity							5066604			0
S3	2009	2009	2009	2	0	2	Export	233	Estonia	EST	300	Greece	GRC								32	COAL, COKE, BRIQUETTES	1	No Quantity							1762729			0
S3	2009	2009	2009	2	0	2	Export	233	Estonia	EST	340	Honduras	HND								32	COAL, COKE, BRIQUETTES	1	No Quantity							34285			0
S3	2009	2009	2009	2	0	2	Export	233	Estonia	EST	344	China, Hong Kong SAR	HKG								32	COAL, COKE, BRIQUETTES	1	No Quantity							15292			0
S3	2009	2009	2009	2	0	2	Export	233	Estonia	EST	348	Hungary	HUN								32	COAL, COKE, BRIQUETTES	1	No Quantity							597407			0
S3	2009	2009	2009	2	0	2	Export	233	Estonia	EST	364	Iran	IRN								32	COAL, COKE, BRIQUETTES	1	No Quantity							105871			0
S3	2009	2009	2009	2	0	2	Export	233	Estonia	EST	368	Iraq	IRQ								32	COAL, COKE, BRIQUETTES	1	No Quantity							52748			0
S3	2009	2009	2009	2	0	2	Export	233	Estonia	EST	372	Ireland	IRL								32	COAL, COKE, BRIQUETTES	1	No Quantity							401168			0
S3	2009	2009	2009	2	0	2	Export	233	Estonia	EST	376	Israel	ISR								32	COAL, COKE, BRIQUETTES	1	No Quantity							1258228			0
S3	2009	2009	2009	2	0	2	Export	233	Estonia	EST	381	Italy	ITA								32	COAL, COKE, BRIQUETTES	1	No Quantity							2927209			0
S3	2009	2009	2009	2	0	2	Export	233	Estonia	EST	392	Japan	JPN								32	COAL, COKE, BRIQUETTES	1	No Quantity							994665			0
S3	2009	2009	2009	2	0	2	Export	233	Estonia	EST	398	Kazakhstan	KAZ								32	COAL, COKE, BRIQUETTES	1	No Quantity							11397			0
S3	2009	2009	2009	2	0	2	Export	233	Estonia	EST	400	Jordan	JOR								32	COAL, COKE, BRIQUETTES	1	No Quantity							688902			0
S3	2009	2009	2009	2	0	2	Export	233	Estonia	EST	404	Kenya	KEN								32	COAL, COKE, BRIQUETTES	1	No Quantity							6188			0
S3	2009	2009	2009	2	0	2	Export	233	Estonia	EST	410	Rep. of Korea	KOR								32	COAL, COKE, BRIQUETTES	1	No Quantity							345209			0
S3	2009	2009	2009	2	0	2	Export	233	Estonia	EST	414	Kuwait	KWT								32	COAL, COKE, BRIQUETTES	1	No Quantity							127275			0
S3	2009	2009	2009	2	0	2	Export	233	Estonia	EST	422	Lebanon	LBN								32	COAL, COKE, BRIQUETTES	1	No Quantity							83761			0
S3	2009	2009	2009	2	0	2	Export	233	Estonia	EST	428	Latvia	LVA								32	COAL, COKE, BRIQUETTES	1	No Quantity							1693680			0
S3	2009	2009	2009	2	0	2	Export	233	Estonia	EST	434	Libya	LBY								32	COAL, COKE, BRIQUETTES	1	No Quantity							37254			0
S3	2009	2009	2009	2	0	2	Export	233	Estonia	EST	440	Lithuania	LTU								32	COAL, COKE, BRIQUETTES	1	No Quantity							505056			0
S3	2009	2009	2009	2	0	2	Export	233	Estonia	EST	458	Malaysia	MYS								32	COAL, COKE, BRIQUETTES	1	No Quantity							31456			0
S3	2009	2009	2009	2	0	2	Export	233	Estonia	EST	470	Malta	MLT								32	COAL, COKE, BRIQUETTES	1	No Quantity							13726			0
S3	2009	2009	2009	2	0	2	Export	233	Estonia	EST	484	Mexico	MEX								32	COAL, COKE, BRIQUETTES	1	No Quantity							1183469			0
S3	2009	2009	2009	2	0	2	Export	233	Estonia	EST	490	Other Asia, nes									32	COAL, COKE, BRIQUETTES	1	No Quantity							487797			0
S3	2009	2009	2009	2	0	2	Export	233	Estonia	EST	498	Rep. of Moldova	MDA								32	COAL, COKE, BRIQUETTES	1	No Quantity							27326			0
S3	2009	2009	2009	2	0	2	Export	233	Estonia	EST	504	Morocco	MAR								32	COAL, COKE, BRIQUETTES	1	No Quantity							524897			0
S3	2009	2009	2009	2	0	2	Export	233	Estonia	EST	512	Oman	OMN								32	COAL, COKE, BRIQUETTES	1	No Quantity							195471			0
S3	2009	2009	2009	2	0	2	Export	233	Estonia	EST	528	Netherlands	NLD								32	COAL, COKE, BRIQUETTES	1	No Quantity							8845664			0
S3	2009	2009	2009	2	0	2	Export	233	Estonia	EST	533	Aruba	ABW								32	COAL, COKE, BRIQUETTES	1	No Quantity							3636			0
S3	2009	2009	2009	2	0	2	Export	233	Estonia	EST	554	New Zealand	NZL								32	COAL, COKE, BRIQUETTES	1	No Quantity							24464			0
S3	2009	2009	2009	2	0	2	Export	233	Estonia	EST	579	Norway	NOR								32	COAL, COKE, BRIQUETTES	1	No Quantity							922916			0
S3	2009	2009	2009	2	0	2	Export	233	Estonia	EST	591	Panama	PAN								32	COAL, COKE, BRIQUETTES	1	No Quantity							20585			0
S3	2009	2009	2009	2	0	2	Export	233	Estonia	EST	604	Peru	PER								32	COAL, COKE, BRIQUETTES	1	No Quantity							17488			0
S3	2009	2009	2009	2	0	2	Export	233	Estonia	EST	616	Poland	POL								32	COAL, COKE, BRIQUETTES	1	No Quantity							625267			0
S3	2009	2009	2009	2	0	2	Export	233	Estonia	EST	620	Portugal	PRT								32	COAL, COKE, BRIQUETTES	1	No Quantity							627181			0
S3	2009	2009	2009	2	0	2	Export	233	Estonia	EST	634	Qatar	QAT								32	COAL, COKE, BRIQUETTES	1	No Quantity							133717			0
S3	2009	2009	2009	2	0	2	Export	233	Estonia	EST	642	Romania	ROU								32	COAL, COKE, BRIQUETTES	1	No Quantity							320702			0
S3	2009	2009	2009	2	0	2	Export	233	Estonia	EST	643	Russian Federation	RUS								32	COAL, COKE, BRIQUETTES	1	No Quantity							248965			0
S3	2009	2009	2009	2	0	2	Export	233	Estonia	EST	682	Saudi Arabia	SAU								32	COAL, COKE, BRIQUETTES	1	No Quantity							713344			0
S3	2009	2009	2009	2	0	2	Export	233	Estonia	EST	688	Serbia	SRB								32	COAL, COKE, BRIQUETTES	1	No Quantity							73973			0
S3	2009	2009	2009	2	0	2	Export	233	Estonia	EST	702	Singapore	SGP								32	COAL, COKE, BRIQUETTES	1	No Quantity							2868			0
S3	2009	2009	2009	2	0	2	Export	233	Estonia	EST	703	Slovakia	SVK								32	COAL, COKE, BRIQUETTES	1	No Quantity							100244			0
S3	2009	2009	2009	2	0	2	Export	233	Estonia	EST	704	Viet Nam	VNM								32	COAL, COKE, BRIQUETTES	1	No Quantity							5916			0
S3	2009	2009	2009	2	0	2	Export	233	Estonia	EST	705	Slovenia	SVN								32	COAL, COKE, BRIQUETTES	1	No Quantity							9880			0
S3	2009	2009	2009	2	0	2	Export	233	Estonia	EST	710	South Africa	ZAF								32	COAL, COKE, BRIQUETTES	1	No Quantity							5182			0
S3	2009	2009	2009	2	0	2	Export	233	Estonia	EST	724	Spain	ESP								32	COAL, COKE, BRIQUETTES	1	No Quantity							3666567			0
S3	2009	2009	2009	2	0	2	Export	233	Estonia	EST	752	Sweden	SWE								32	COAL, COKE, BRIQUETTES	1	No Quantity							4968310			0
S3	2009	2009	2009	2	0	2	Export	233	Estonia	EST	757	Switzerland	CHE								32	COAL, COKE, BRIQUETTES	1	No Quantity							4103778			0
S3	2009	2009	2009	2	0	2	Export	233	Estonia	EST	760	Syria	SYR								32	COAL, COKE, BRIQUETTES	1	No Quantity							35146			0
S3	2009	2009	2009	2	0	2	Export	233	Estonia	EST	764	Thailand	THA								32	COAL, COKE, BRIQUETTES	1	No Quantity							28378			0
S3	2009	2009	2009	2	0	2	Export	233	Estonia	EST	784	United Arab Emirates	ARE								32	COAL, COKE, BRIQUETTES	1	No Quantity							418823			0
S3	2009	2009	2009	2	0	2	Export	233	Estonia	EST	788	Tunisia	TUN								32	COAL, COKE, BRIQUETTES	1	No Quantity							61176			0
S3	2009	2009	2009	2	0	2	Export	233	Estonia	EST	792	Turkey	TUR								32	COAL, COKE, BRIQUETTES	1	No Quantity							719491			0
S3	2009	2009	2009	2	0	2	Export	233	Estonia	EST	804	Ukraine	UKR								32	COAL, COKE, BRIQUETTES	1	No Quantity							203186			0
S3	2009	2009	2009	2	0	2	Export	233	Estonia	EST	807	North Macedonia	MKD								32	COAL, COKE, BRIQUETTES	1	No Quantity							21351			0
S3	2009	2009	2009	2	0	2	Export	233	Estonia	EST	818	Egypt	EGY								32	COAL, COKE, BRIQUETTES	1	No Quantity							133902			0
S3	2009	2009	2009	2	0	2	Export	233	Estonia	EST	826	United Kingdom	GBR								32	COAL, COKE, BRIQUETTES	1	No Quantity							2606438			0
S3	2009	2009	2009	2	0	2	Export	233	Estonia	EST	842	USA	USA								32	COAL, COKE, BRIQUETTES	1	No Quantity							91945			0
S3	2009	2009	2009	2	0	2	Export	233	Estonia	EST	858	Uruguay	URY								32	COAL, COKE, BRIQUETTES	1	No Quantity							64055			0
S3	2009	2009	2009	2	0	2	Export	233	Estonia	EST	894	Zambia	ZMB								32	COAL, COKE, BRIQUETTES	1	No Quantity							7773			0
S3	2009	2009	2009	2	0	2	Export	222	El Salvador	SLV	0	World	WLD								33	PETROLEUM,PETROL.PRODUCT	1	No Quantity							97389760			0
S3	2009	2009	2009	2	0	2	Export	222	El Salvador	SLV	44	Bahamas	BHS								33	PETROLEUM,PETROL.PRODUCT	1	No Quantity							654870			0
S3	2009	2009	2009	2	0	2	Export	222	El Salvador	SLV	84	Belize	BLZ								33	PETROLEUM,PETROL.PRODUCT	1	No Quantity							1501457			0
S3	2009	2009	2009	2	0	2	Export	222	El Salvador	SLV	132	Cabo Verde	CPV								33	PETROLEUM,PETROL.PRODUCT	1	No Quantity							28928			0
S3	2009	2009	2009	2	0	2	Export	222	El Salvador	SLV	156	China	CHN								33	PETROLEUM,PETROL.PRODUCT	1	No Quantity							43019			0
S3	2009	2009	2009	2	0	2	Export	222	El Salvador	SLV	170	Colombia	COL								33	PETROLEUM,PETROL.PRODUCT	1	No Quantity							17663			0
S3	2009	2009	2009	2	0	2	Export	222	El Salvador	SLV	188	Costa Rica	CRI								33	PETROLEUM,PETROL.PRODUCT	1	No Quantity							9610613			0
S3	2009	2009	2009	2	0	2	Export	222	El Salvador	SLV	214	Dominican Rep.	DOM								33	PETROLEUM,PETROL.PRODUCT	1	No Quantity							6195159			0
S3	2009	2009	2009	2	0	2	Export	222	El Salvador	SLV	308	Grenada	GRD								33	PETROLEUM,PETROL.PRODUCT	1	No Quantity							125116			0
S3	2009	2009	2009	2	0	2	Export	222	El Salvador	SLV	320	Guatemala	GTM								33	PETROLEUM,PETROL.PRODUCT	1	No Quantity							21362102			0
S3	2009	2009	2009	2	0	2	Export	222	El Salvador	SLV	340	Honduras	HND								33	PETROLEUM,PETROL.PRODUCT	1	No Quantity							8990252			0
S3	2009	2009	2009	2	0	2	Export	222	El Salvador	SLV	388	Jamaica	JAM								33	PETROLEUM,PETROL.PRODUCT	1	No Quantity							1473200			0
S3	2009	2009	2009	2	0	2	Export	222	El Salvador	SLV	410	Rep. of Korea	KOR								33	PETROLEUM,PETROL.PRODUCT	1	No Quantity							24705			0
S3	2009	2009	2009	2	0	2	Export	222	El Salvador	SLV	484	Mexico	MEX								33	PETROLEUM,PETROL.PRODUCT	1	No Quantity							94917			0
S3	2009	2009	2009	2	0	2	Export	222	El Salvador	SLV	490	Other Asia, nes									33	PETROLEUM,PETROL.PRODUCT	1	No Quantity							29055			0
S3	2009	2009	2009	2	0	2	Export	222	El Salvador	SLV	558	Nicaragua	NIC								33	PETROLEUM,PETROL.PRODUCT	1	No Quantity							8359122			0
S3	2009	2009	2009	2	0	2	Export	222	El Salvador	SLV	591	Panama	PAN								33	PETROLEUM,PETROL.PRODUCT	1	No Quantity							25803703			0
S3	2009	2009	2009	2	0	2	Export	222	El Salvador	SLV	604	Peru	PER								33	PETROLEUM,PETROL.PRODUCT	1	No Quantity							136710			0
S3	2009	2009	2009	2	0	2	Export	222	El Salvador	SLV	612	Pitcairn	PCN								33	PETROLEUM,PETROL.PRODUCT	1	No Quantity							2520			0
S3	2009	2009	2009	2	0	2	Export	222	El Salvador	SLV	660	Anguilla	AIA								33	PETROLEUM,PETROL.PRODUCT	1	No Quantity							65120			0
S3	2009	2009	2009	2	0	2	Export	222	El Salvador	SLV	724	Spain	ESP								33	PETROLEUM,PETROL.PRODUCT	1	No Quantity							2161954			0
S3	2009	2009	2009	2	0	2	Export	222	El Salvador	SLV	780	Trinidad and Tobago	TTO								33	PETROLEUM,PETROL.PRODUCT	1	No Quantity							150242			0
S3	2009	2009	2009	2	0	2	Export	222	El Salvador	SLV	842	USA	USA								33	PETROLEUM,PETROL.PRODUCT	1	No Quantity							10278593			0
S3	2009	2009	2009	2	0	2	Export	222	El Salvador	SLV	858	Uruguay	URY								33	PETROLEUM,PETROL.PRODUCT	1	No Quantity							125280			0
S3	2009	2009	2009	2	0	2	Export	222	El Salvador	SLV	862	Venezuela	VEN								33	PETROLEUM,PETROL.PRODUCT	1	No Quantity							155460			0
S3	2009	2009	2009	2	0	2	Export	233	Estonia	EST	0	World	WLD								33	PETROLEUM,PETROL.PRODUCT	1	No Quantity							1499629551			0
S3	2009	2009	2009	2	0	2	Export	233	Estonia	EST	12	Algeria	DZA								33	PETROLEUM,PETROL.PRODUCT	1	No Quantity							211192			0
S3	2009	2009	2009	2	0	2	Export	233	Estonia	EST	28	Antigua and Barbuda	ATG								33	PETROLEUM,PETROL.PRODUCT	1	No Quantity							272046			0
S3	2009	2009	2009	2	0	2	Export	233	Estonia	EST	32	Argentina	ARG								33	PETROLEUM,PETROL.PRODUCT	1	No Quantity							113210			0
S3	2009	2009	2009	2	0	2	Export	233	Estonia	EST	44	Bahamas	BHS								33	PETROLEUM,PETROL.PRODUCT	1	No Quantity							8231			0
S3	2009	2009	2009	2	0	2	Export	233	Estonia	EST	51	Armenia	ARM								33	PETROLEUM,PETROL.PRODUCT	1	No Quantity							7925			0
S3	2009	2009	2009	2	0	2	Export	233	Estonia	EST	56	Belgium	BEL								33	PETROLEUM,PETROL.PRODUCT	1	No Quantity							27071666			0
S3	2009	2009	2009	2	0	2	Export	233	Estonia	EST	84	Belize	BLZ								33	PETROLEUM,PETROL.PRODUCT	1	No Quantity							1314			0
S3	2009	2009	2009	2	0	2	Export	233	Estonia	EST	104	Myanmar	MMR								33	PETROLEUM,PETROL.PRODUCT	1	No Quantity							51529			0
S3	2009	2009	2009	2	0	2	Export	233	Estonia	EST	112	Belarus	BLR								33	PETROLEUM,PETROL.PRODUCT	1	No Quantity							1286601			0
S3	2009	2009	2009	2	0	2	Export	233	Estonia	EST	116	Cambodia	KHM								33	PETROLEUM,PETROL.PRODUCT	1	No Quantity							160851			0
S3	2009	2009	2009	2	0	2	Export	233	Estonia	EST	124	Canada	CAN								33	PETROLEUM,PETROL.PRODUCT	1	No Quantity							171582161			0
S3	2009	2009	2009	2	0	2	Export	233	Estonia	EST	170	Colombia	COL								33	PETROLEUM,PETROL.PRODUCT	1	No Quantity							48649			0
S3	2009	2009	2009	2	0	2	Export	233	Estonia	EST	196	Cyprus	CYP								33	PETROLEUM,PETROL.PRODUCT	1	No Quantity							982906			0
S3	2009	2009	2009	2	0	2	Export	233	Estonia	EST	208	Denmark	DNK								33	PETROLEUM,PETROL.PRODUCT	1	No Quantity							26087010			0
S3	2009	2009	2009	2	0	2	Export	233	Estonia	EST	212	Dominica	DMA								33	PETROLEUM,PETROL.PRODUCT	1	No Quantity							3649			0
S3	2009	2009	2009	2	0	2	Export	233	Estonia	EST	218	Ecuador	ECU								33	PETROLEUM,PETROL.PRODUCT	1	No Quantity							33626045			0
S3	2009	2009	2009	2	0	2	Export	233	Estonia	EST	234	Faeroe Isds	FRO								33	PETROLEUM,PETROL.PRODUCT	1	No Quantity							10630			0
S3	2009	2009	2009	2	0	2	Export	233	Estonia	EST	246	Finland	FIN								33	PETROLEUM,PETROL.PRODUCT	1	No Quantity							79859767			0
S3	2009	2009	2009	2	0	2	Export	233	Estonia	EST	251	France	FRA								33	PETROLEUM,PETROL.PRODUCT	1	No Quantity							66743160			0
S3	2009	2009	2009	2	0	2	Export	233	Estonia	EST	268	Georgia	GEO								33	PETROLEUM,PETROL.PRODUCT	1	No Quantity							17507			0
S3	2009	2009	2009	2	0	2	Export	233	Estonia	EST	276	Germany	DEU								33	PETROLEUM,PETROL.PRODUCT	1	No Quantity							25768956			0
S3	2009	2009	2009	2	0	2	Export	233	Estonia	EST	288	Ghana	GHA								33	PETROLEUM,PETROL.PRODUCT	1	No Quantity							223			0
S3	2009	2009	2009	2	0	2	Export	233	Estonia	EST	292	Gibraltar	GIB								33	PETROLEUM,PETROL.PRODUCT	1	No Quantity							174551			0
S3	2009	2009	2009	2	0	2	Export	233	Estonia	EST	300	Greece	GRC								33	PETROLEUM,PETROL.PRODUCT	1	No Quantity							110863			0
S3	2009	2009	2009	2	0	2	Export	233	Estonia	EST	304	Greenland	GRL								33	PETROLEUM,PETROL.PRODUCT	1	No Quantity							32407			0
S3	2009	2009	2009	2	0	2	Export	233	Estonia	EST	352	Iceland	ISL								33	PETROLEUM,PETROL.PRODUCT	1	No Quantity							4183914			0
S3	2009	2009	2009	2	0	2	Export	233	Estonia	EST	372	Ireland	IRL								33	PETROLEUM,PETROL.PRODUCT	1	No Quantity							480825			0
S3	2009	2009	2009	2	0	2	Export	233	Estonia	EST	381	Italy	ITA								33	PETROLEUM,PETROL.PRODUCT	1	No Quantity							67225			0
S3	2009	2009	2009	2	0	2	Export	233	Estonia	EST	398	Kazakhstan	KAZ								33	PETROLEUM,PETROL.PRODUCT	1	No Quantity							388948			0
S3	2009	2009	2009	2	0	2	Export	233	Estonia	EST	410	Rep. of Korea	KOR								33	PETROLEUM,PETROL.PRODUCT	1	No Quantity							347065			0
S3	2009	2009	2009	2	0	2	Export	233	Estonia	EST	422	Lebanon	LBN								33	PETROLEUM,PETROL.PRODUCT	1	No Quantity							161612			0
S3	2009	2009	2009	2	0	2	Export	233	Estonia	EST	428	Latvia	LVA								33	PETROLEUM,PETROL.PRODUCT	1	No Quantity							54539829			0
S3	2009	2009	2009	2	0	2	Export	233	Estonia	EST	430	Liberia	LBR								33	PETROLEUM,PETROL.PRODUCT	1	No Quantity							273543			0
S3	2009	2009	2009	2	0	2	Export	233	Estonia	EST	440	Lithuania	LTU								33	PETROLEUM,PETROL.PRODUCT	1	No Quantity							7243446			0
S3	2009	2009	2009	2	0	2	Export	233	Estonia	EST	458	Malaysia	MYS								33	PETROLEUM,PETROL.PRODUCT	1	No Quantity							52406			0
S3	2009	2009	2009	2	0	2	Export	233	Estonia	EST	470	Malta	MLT								33	PETROLEUM,PETROL.PRODUCT	1	No Quantity							858284			0
S3	2009	2009	2009	2	0	2	Export	233	Estonia	EST	504	Morocco	MAR								33	PETROLEUM,PETROL.PRODUCT	1	No Quantity							350780			0
S3	2009	2009	2009	2	0	2	Export	233	Estonia	EST	528	Netherlands	NLD								33	PETROLEUM,PETROL.PRODUCT	1	No Quantity							46916730			0
S3	2009	2009	2009	2	0	2	Export	233	Estonia	EST	530	Neth. Antilles	ANT								33	PETROLEUM,PETROL.PRODUCT	1	No Quantity							16778			0
S3	2009	2009	2009	2	0	2	Export	233	Estonia	EST	554	New Zealand	NZL								33	PETROLEUM,PETROL.PRODUCT	1	No Quantity							109474			0
S3	2009	2009	2009	2	0	2	Export	233	Estonia	EST	562	Niger	NER								33	PETROLEUM,PETROL.PRODUCT	1	No Quantity							233714			0
S3	2009	2009	2009	2	0	2	Export	233	Estonia	EST	566	Nigeria	NGA								33	PETROLEUM,PETROL.PRODUCT	1	No Quantity							316778530			0
S3	2009	2009	2009	2	0	2	Export	233	Estonia	EST	579	Norway	NOR								33	PETROLEUM,PETROL.PRODUCT	1	No Quantity							894511			0
S3	2009	2009	2009	2	0	2	Export	233	Estonia	EST	591	Panama	PAN								33	PETROLEUM,PETROL.PRODUCT	1	No Quantity							551587			0
S3	2009	2009	2009	2	0	2	Export	233	Estonia	EST	616	Poland	POL								33	PETROLEUM,PETROL.PRODUCT	1	No Quantity							1686711			0
S3	2009	2009	2009	2	0	2	Export	233	Estonia	EST	620	Portugal	PRT								33	PETROLEUM,PETROL.PRODUCT	1	No Quantity							41095			0
S3	2009	2009	2009	2	0	2	Export	233	Estonia	EST	643	Russian Federation	RUS								33	PETROLEUM,PETROL.PRODUCT	1	No Quantity							31397209			0
S3	2009	2009	2009	2	0	2	Export	233	Estonia	EST	670	Saint Vincent and the Grenadines	VCT								33	PETROLEUM,PETROL.PRODUCT	1	No Quantity							151875			0
S3	2009	2009	2009	2	0	2	Export	233	Estonia	EST	688	Serbia	SRB								33	PETROLEUM,PETROL.PRODUCT	1	No Quantity							21544			0
S3	2009	2009	2009	2	0	2	Export	233	Estonia	EST	699	India	IND								33	PETROLEUM,PETROL.PRODUCT	1	No Quantity							237111			0
S3	2009	2009	2009	2	0	2	Export	233	Estonia	EST	702	Singapore	SGP								33	PETROLEUM,PETROL.PRODUCT	1	No Quantity							8797764			0
S3	2009	2009	2009	2	0	2	Export	233	Estonia	EST	724	Spain	ESP								33	PETROLEUM,PETROL.PRODUCT	1	No Quantity							1915527			0
S3	2009	2009	2009	2	0	2	Export	233	Estonia	EST	752	Sweden	SWE								33	PETROLEUM,PETROL.PRODUCT	1	No Quantity							39362938			0
S3	2009	2009	2009	2	0	2	Export	233	Estonia	EST	764	Thailand	THA								33	PETROLEUM,PETROL.PRODUCT	1	No Quantity							87841			0
S3	2009	2009	2009	2	0	2	Export	233	Estonia	EST	784	United Arab Emirates	ARE								33	PETROLEUM,PETROL.PRODUCT	1	No Quantity							57830414			0
S3	2009	2009	2009	2	0	2	Export	233	Estonia	EST	788	Tunisia	TUN								33	PETROLEUM,PETROL.PRODUCT	1	No Quantity							60075			0
S3	2009	2009	2009	2	0	2	Export	233	Estonia	EST	792	Turkey	TUR								33	PETROLEUM,PETROL.PRODUCT	1	No Quantity							788962			0
S3	2009	2009	2009	2	0	2	Export	233	Estonia	EST	804	Ukraine	UKR								33	PETROLEUM,PETROL.PRODUCT	1	No Quantity							15406076			0
S3	2009	2009	2009	2	0	2	Export	233	Estonia	EST	818	Egypt	EGY								33	PETROLEUM,PETROL.PRODUCT	1	No Quantity							651282			0
S3	2009	2009	2009	2	0	2	Export	233	Estonia	EST	826	United Kingdom	GBR								33	PETROLEUM,PETROL.PRODUCT	1	No Quantity							16075479			0
S3	2009	2009	2009	2	0	2	Export	233	Estonia	EST	834	United Rep. of Tanzania	TZA								33	PETROLEUM,PETROL.PRODUCT	1	No Quantity							263313			0
S3	2009	2009	2009	2	0	2	Export	233	Estonia	EST	842	USA	USA								33	PETROLEUM,PETROL.PRODUCT	1	No Quantity							404370666			0
S3	2009	2009	2009	2	0	2	Export	233	Estonia	EST	860	Uzbekistan	UZB								33	PETROLEUM,PETROL.PRODUCT	1	No Quantity							1422816			0
S3	2009	2009	2009	2	0	2	Export	233	Estonia	EST	899	Areas, nes									33	PETROLEUM,PETROL.PRODUCT	1	No Quantity							50378602			0
S3	2009	2009	2009	2	0	2	Export	222	El Salvador	SLV	0	World	WLD								34	GAS,NATURAL,MANUFACTURED	1	No Quantity							544311			0
S3	2009	2009	2009	2	0	2	Export	222	El Salvador	SLV	320	Guatemala	GTM								34	GAS,NATURAL,MANUFACTURED	1	No Quantity							249288			0
S3	2009	2009	2009	2	0	2	Export	222	El Salvador	SLV	340	Honduras	HND								34	GAS,NATURAL,MANUFACTURED	1	No Quantity							295022			0
S3	2009	2009	2009	2	0	2	Export	233	Estonia	EST	0	World	WLD								34	GAS,NATURAL,MANUFACTURED	1	No Quantity							596044			0
S3	2009	2009	2009	2	0	2	Export	233	Estonia	EST	196	Cyprus	CYP								34	GAS,NATURAL,MANUFACTURED	1	No Quantity							112			0
S3	2009	2009	2009	2	0	2	Export	233	Estonia	EST	246	Finland	FIN								34	GAS,NATURAL,MANUFACTURED	1	No Quantity							200086			0
S3	2009	2009	2009	2	0	2	Export	233	Estonia	EST	251	France	FRA								34	GAS,NATURAL,MANUFACTURED	1	No Quantity							36			0
S3	2009	2009	2009	2	0	2	Export	233	Estonia	EST	428	Latvia	LVA								34	GAS,NATURAL,MANUFACTURED	1	No Quantity							362098			0
S3	2009	2009	2009	2	0	2	Export	233	Estonia	EST	440	Lithuania	LTU								34	GAS,NATURAL,MANUFACTURED	1	No Quantity							33678			0
S3	2009	2009	2009	2	0	2	Export	233	Estonia	EST	470	Malta	MLT								34	GAS,NATURAL,MANUFACTURED	1	No Quantity							6			0
S3	2009	2009	2009	2	0	2	Export	233	Estonia	EST	842	USA	USA								34	GAS,NATURAL,MANUFACTURED	1	No Quantity							27			0
S3	2009	2009	2009	2	0	2	Export	222	El Salvador	SLV	0	World	WLD								35	ELECTRIC CURRENT	1	No Quantity							8596646			0
S3	2009	2009	2009	2	0	2	Export	222	El Salvador	SLV	188	Costa Rica	CRI								35	ELECTRIC CURRENT	1	No Quantity							1220613			0
S3	2009	2009	2009	2	0	2	Export	222	El Salvador	SLV	320	Guatemala	GTM								35	ELECTRIC CURRENT	1	No Quantity							3400173			0
S3	2009	2009	2009	2	0	2	Export	222	El Salvador	SLV	340	Honduras	HND								35	ELECTRIC CURRENT	1	No Quantity							3181320			0
S3	2009	2009	2009	2	0	2	Export	222	El Salvador	SLV	591	Panama	PAN								35	ELECTRIC CURRENT	1	No Quantity							794541			0
S3	2009	2009	2009	2	0	2	Export	233	Estonia	EST	0	World	WLD								35	ELECTRIC CURRENT	1	No Quantity							155524938			0
S3	2009	2009	2009	2	0	2	Export	233	Estonia	EST	246	Finland	FIN								35	ELECTRIC CURRENT	1	No Quantity							53610302			0
S3	2009	2009	2009	2	0	2	Export	233	Estonia	EST	428	Latvia	LVA								35	ELECTRIC CURRENT	1	No Quantity							100626759			0
S3	2009	2009	2009	2	0	2	Export	233	Estonia	EST	440	Lithuania	LTU								35	ELECTRIC CURRENT	1	No Quantity							1287877			0
S3	2009	2009	2009	2	0	2	Export	222	El Salvador	SLV	0	World	WLD								41	ANIMAL OILS AND FATS	1	No Quantity							300024			0
S3	2009	2009	2009	2	0	2	Export	222	El Salvador	SLV	320	Guatemala	GTM								41	ANIMAL OILS AND FATS	1	No Quantity							300024			0
S3	2009	2009	2009	2	0	2	Export	233	Estonia	EST	0	World	WLD								41	ANIMAL OILS AND FATS	1	No Quantity							211931			0
S3	2009	2009	2009	2	0	2	Export	233	Estonia	EST	246	Finland	FIN								41	ANIMAL OILS AND FATS	1	No Quantity							138			0
S3	2009	2009	2009	2	0	2	Export	233	Estonia	EST	428	Latvia	LVA								41	ANIMAL OILS AND FATS	1	No Quantity							85530			0
S3	2009	2009	2009	2	0	2	Export	233	Estonia	EST	440	Lithuania	LTU								41	ANIMAL OILS AND FATS	1	No Quantity							82689			0
S3	2009	2009	2009	2	0	2	Export	233	Estonia	EST	579	Norway	NOR								41	ANIMAL OILS AND FATS	1	No Quantity							360			0
S3	2009	2009	2009	2	0	2	Export	233	Estonia	EST	616	Poland	POL								41	ANIMAL OILS AND FATS	1	No Quantity							32917			0
S3	2009	2009	2009	2	0	2	Export	233	Estonia	EST	752	Sweden	SWE								41	ANIMAL OILS AND FATS	1	No Quantity							10298			0
S3	2009	2009	2009	2	0	2	Export	222	El Salvador	SLV	0	World	WLD								42	FIXED VEG. FATS AND OILS	1	No Quantity							1363481			0
S3	2009	2009	2009	2	0	2	Export	222	El Salvador	SLV	124	Canada	CAN								42	FIXED VEG. FATS AND OILS	1	No Quantity							364			0
S3	2009	2009	2009	2	0	2	Export	222	El Salvador	SLV	188	Costa Rica	CRI								42	FIXED VEG. FATS AND OILS	1	No Quantity							52048			0
S3	2009	2009	2009	2	0	2	Export	222	El Salvador	SLV	320	Guatemala	GTM								42	FIXED VEG. FATS AND OILS	1	No Quantity							563066			0
S3	2009	2009	2009	2	0	2	Export	222	El Salvador	SLV	340	Honduras	HND								42	FIXED VEG. FATS AND OILS	1	No Quantity							71257			0
S3	2009	2009	2009	2	0	2	Export	222	El Salvador	SLV	558	Nicaragua	NIC								42	FIXED VEG. FATS AND OILS	1	No Quantity							672263			0
S3	2009	2009	2009	2	0	2	Export	222	El Salvador	SLV	591	Panama	PAN								42	FIXED VEG. FATS AND OILS	1	No Quantity							853			0
S3	2009	2009	2009	2	0	2	Export	222	El Salvador	SLV	842	USA	USA								42	FIXED VEG. FATS AND OILS	1	No Quantity							3630			0
S3	2009	2009	2009	2	0	2	Export	233	Estonia	EST	0	World	WLD								42	FIXED VEG. FATS AND OILS	1	No Quantity							37026102			0
S3	2009	2009	2009	2	0	2	Export	233	Estonia	EST	56	Belgium	BEL								42	FIXED VEG. FATS AND OILS	1	No Quantity							1992424			0
S3	2009	2009	2009	2	0	2	Export	233	Estonia	EST	246	Finland	FIN								42	FIXED VEG. FATS AND OILS	1	No Quantity							1750765			0
S3	2009	2009	2009	2	0	2	Export	233	Estonia	EST	276	Germany	DEU								42	FIXED VEG. FATS AND OILS	1	No Quantity							34273			0
S3	2009	2009	2009	2	0	2	Export	233	Estonia	EST	381	Italy	ITA								42	FIXED VEG. FATS AND OILS	1	No Quantity							47017			0
S3	2009	2009	2009	2	0	2	Export	233	Estonia	EST	428	Latvia	LVA								42	FIXED VEG. FATS AND OILS	1	No Quantity							13099233			0
S3	2009	2009	2009	2	0	2	Export	233	Estonia	EST	440	Lithuania	LTU								42	FIXED VEG. FATS AND OILS	1	No Quantity							18898569			0
S3	2009	2009	2009	2	0	2	Export	233	Estonia	EST	579	Norway	NOR								42	FIXED VEG. FATS AND OILS	1	No Quantity							2047			0
S3	2009	2009	2009	2	0	2	Export	233	Estonia	EST	643	Russian Federation	RUS								42	FIXED VEG. FATS AND OILS	1	No Quantity							1191508			0
S3	2009	2009	2009	2	0	2	Export	233	Estonia	EST	752	Sweden	SWE								42	FIXED VEG. FATS AND OILS	1	No Quantity							9618			0
S3	2009	2009	2009	2	0	2	Export	233	Estonia	EST	757	Switzerland	CHE								42	FIXED VEG. FATS AND OILS	1	No Quantity							7			0
S3	2009	2009	2009	2	0	2	Export	233	Estonia	EST	804	Ukraine	UKR								42	FIXED VEG. FATS AND OILS	1	No Quantity							577			0
S3	2009	2009	2009	2	0	2	Export	233	Estonia	EST	860	Uzbekistan	UZB								42	FIXED VEG. FATS AND OILS	1	No Quantity							63			0
S3	2009	2009	2009	2	0	2	Export	222	El Salvador	SLV	0	World	WLD								43	ANIMAL,VEG.FATS,OILS,NES	1	No Quantity							8335510			0
S3	2009	2009	2009	2	0	2	Export	222	El Salvador	SLV	84	Belize	BLZ								43	ANIMAL,VEG.FATS,OILS,NES	1	No Quantity							338306			0
S3	2009	2009	2009	2	0	2	Export	222	El Salvador	SLV	188	Costa Rica	CRI								43	ANIMAL,VEG.FATS,OILS,NES	1	No Quantity							2979			0
S3	2009	2009	2009	2	0	2	Export	222	El Salvador	SLV	320	Guatemala	GTM								43	ANIMAL,VEG.FATS,OILS,NES	1	No Quantity							5250800			0
S3	2009	2009	2009	2	0	2	Export	222	El Salvador	SLV	340	Honduras	HND								43	ANIMAL,VEG.FATS,OILS,NES	1	No Quantity							2742268			0
S3	2009	2009	2009	2	0	2	Export	222	El Salvador	SLV	558	Nicaragua	NIC								43	ANIMAL,VEG.FATS,OILS,NES	1	No Quantity							1150			0
S3	2009	2009	2009	2	0	2	Export	222	El Salvador	SLV	842	USA	USA								43	ANIMAL,VEG.FATS,OILS,NES	1	No Quantity							7			0
S3	2009	2009	2009	2	0	2	Export	233	Estonia	EST	0	World	WLD								43	ANIMAL,VEG.FATS,OILS,NES	1	No Quantity							3395176			0
S3	2009	2009	2009	2	0	2	Export	233	Estonia	EST	40	Austria	AUT								43	ANIMAL,VEG.FATS,OILS,NES	1	No Quantity							196999			0
S3	2009	2009	2009	2	0	2	Export	233	Estonia	EST	246	Finland	FIN								43	ANIMAL,VEG.FATS,OILS,NES	1	No Quantity							275044			0
S3	2009	2009	2009	2	0	2	Export	233	Estonia	EST	276	Germany	DEU								43	ANIMAL,VEG.FATS,OILS,NES	1	No Quantity							44810			0
S3	2009	2009	2009	2	0	2	Export	233	Estonia	EST	428	Latvia	LVA								43	ANIMAL,VEG.FATS,OILS,NES	1	No Quantity							19945			0
S3	2009	2009	2009	2	0	2	Export	233	Estonia	EST	440	Lithuania	LTU								43	ANIMAL,VEG.FATS,OILS,NES	1	No Quantity							96335			0
S3	2009	2009	2009	2	0	2	Export	233	Estonia	EST	579	Norway	NOR								43	ANIMAL,VEG.FATS,OILS,NES	1	No Quantity							2341			0
S3	2009	2009	2009	2	0	2	Export	233	Estonia	EST	643	Russian Federation	RUS								43	ANIMAL,VEG.FATS,OILS,NES	1	No Quantity							2639298			0
S3	2009	2009	2009	2	0	2	Export	233	Estonia	EST	752	Sweden	SWE								43	ANIMAL,VEG.FATS,OILS,NES	1	No Quantity							97266			0
S3	2009	2009	2009	2	0	2	Export	233	Estonia	EST	804	Ukraine	UKR								43	ANIMAL,VEG.FATS,OILS,NES	1	No Quantity							23138			0
S3	2009	2009	2009	2	0	2	Export	222	El Salvador	SLV	0	World	WLD								51	ORGANIC CHEMICALS	1	No Quantity							79955381			0
S3	2009	2009	2009	2	0	2	Export	222	El Salvador	SLV	156	China	CHN								51	ORGANIC CHEMICALS	1	No Quantity							799			0
S3	2009	2009	2009	2	0	2	Export	222	El Salvador	SLV	188	Costa Rica	CRI								51	ORGANIC CHEMICALS	1	No Quantity							165592			0
S3	2009	2009	2009	2	0	2	Export	222	El Salvador	SLV	214	Dominican Rep.	DOM								51	ORGANIC CHEMICALS	1	No Quantity							784			0
S3	2009	2009	2009	2	0	2	Export	222	El Salvador	SLV	218	Ecuador	ECU								51	ORGANIC CHEMICALS	1	No Quantity							1155			0
S3	2009	2009	2009	2	0	2	Export	222	El Salvador	SLV	320	Guatemala	GTM								51	ORGANIC CHEMICALS	1	No Quantity							160645			0
S3	2009	2009	2009	2	0	2	Export	222	El Salvador	SLV	340	Honduras	HND								51	ORGANIC CHEMICALS	1	No Quantity							263577			0
S3	2009	2009	2009	2	0	2	Export	222	El Salvador	SLV	528	Netherlands	NLD								51	ORGANIC CHEMICALS	1	No Quantity							7808000			0
S3	2009	2009	2009	2	0	2	Export	222	El Salvador	SLV	558	Nicaragua	NIC								51	ORGANIC CHEMICALS	1	No Quantity							117602			0
S3	2009	2009	2009	2	0	2	Export	222	El Salvador	SLV	591	Panama	PAN								51	ORGANIC CHEMICALS	1	No Quantity							20590			0
S3	2009	2009	2009	2	0	2	Export	222	El Salvador	SLV	702	Singapore	SGP								51	ORGANIC CHEMICALS	1	No Quantity							3000			0
S3	2009	2009	2009	2	0	2	Export	222	El Salvador	SLV	724	Spain	ESP								51	ORGANIC CHEMICALS	1	No Quantity							245			0
S3	2009	2009	2009	2	0	2	Export	222	El Salvador	SLV	757	Switzerland	CHE								51	ORGANIC CHEMICALS	1	No Quantity							1500			0
S3	2009	2009	2009	2	0	2	Export	222	El Salvador	SLV	826	United Kingdom	GBR								51	ORGANIC CHEMICALS	1	No Quantity							77			0
S3	2009	2009	2009	2	0	2	Export	222	El Salvador	SLV	842	USA	USA								51	ORGANIC CHEMICALS	1	No Quantity							71319749			0
S3	2009	2009	2009	2	0	2	Export	222	El Salvador	SLV	899	Areas, nes									51	ORGANIC CHEMICALS	1	No Quantity							92066			0
S3	2009	2009	2009	2	0	2	Export	233	Estonia	EST	0	World	WLD								51	ORGANIC CHEMICALS	1	No Quantity							115505135			0
S3	2009	2009	2009	2	0	2	Export	233	Estonia	EST	31	Azerbaijan	AZE								51	ORGANIC CHEMICALS	1	No Quantity							1189			0
S3	2009	2009	2009	2	0	2	Export	233	Estonia	EST	32	Argentina	ARG								51	ORGANIC CHEMICALS	1	No Quantity							54441			0
S3	2009	2009	2009	2	0	2	Export	233	Estonia	EST	36	Australia	AUS								51	ORGANIC CHEMICALS	1	No Quantity							23943			0
S3	2009	2009	2009	2	0	2	Export	233	Estonia	EST	40	Austria	AUT								51	ORGANIC CHEMICALS	1	No Quantity							142297			0
S3	2009	2009	2009	2	0	2	Export	233	Estonia	EST	56	Belgium	BEL								51	ORGANIC CHEMICALS	1	No Quantity							1920481			0
S3	2009	2009	2009	2	0	2	Export	233	Estonia	EST	76	Brazil	BRA								51	ORGANIC CHEMICALS	1	No Quantity							2454724			0
S3	2009	2009	2009	2	0	2	Export	233	Estonia	EST	100	Bulgaria	BGR								51	ORGANIC CHEMICALS	1	No Quantity							196			0
S3	2009	2009	2009	2	0	2	Export	233	Estonia	EST	112	Belarus	BLR								51	ORGANIC CHEMICALS	1	No Quantity							489186			0
S3	2009	2009	2009	2	0	2	Export	233	Estonia	EST	124	Canada	CAN								51	ORGANIC CHEMICALS	1	No Quantity							2780401			0
S3	2009	2009	2009	2	0	2	Export	233	Estonia	EST	156	China	CHN								51	ORGANIC CHEMICALS	1	No Quantity							300359			0
S3	2009	2009	2009	2	0	2	Export	233	Estonia	EST	191	Croatia	HRV								51	ORGANIC CHEMICALS	1	No Quantity							26533			0
S3	2009	2009	2009	2	0	2	Export	233	Estonia	EST	203	Czechia	CZE								51	ORGANIC CHEMICALS	1	No Quantity							165754			0
S3	2009	2009	2009	2	0	2	Export	233	Estonia	EST	208	Denmark	DNK								51	ORGANIC CHEMICALS	1	No Quantity							97874			0
S3	2009	2009	2009	2	0	2	Export	233	Estonia	EST	218	Ecuador	ECU								51	ORGANIC CHEMICALS	1	No Quantity							662863			0
S3	2009	2009	2009	2	0	2	Export	233	Estonia	EST	246	Finland	FIN								51	ORGANIC CHEMICALS	1	No Quantity							2079234			0
S3	2009	2009	2009	2	0	2	Export	233	Estonia	EST	251	France	FRA								51	ORGANIC CHEMICALS	1	No Quantity							5798764			0
S3	2009	2009	2009	2	0	2	Export	233	Estonia	EST	276	Germany	DEU								51	ORGANIC CHEMICALS	1	No Quantity							11089884			0
S3	2009	2009	2009	2	0	2	Export	233	Estonia	EST	300	Greece	GRC								51	ORGANIC CHEMICALS	1	No Quantity							365629			0
S3	2009	2009	2009	2	0	2	Export	233	Estonia	EST	348	Hungary	HUN								51	ORGANIC CHEMICALS	1	No Quantity							1004107			0
S3	2009	2009	2009	2	0	2	Export	233	Estonia	EST	360	Indonesia	IDN								51	ORGANIC CHEMICALS	1	No Quantity							14968			0
S3	2009	2009	2009	2	0	2	Export	233	Estonia	EST	364	Iran	IRN								51	ORGANIC CHEMICALS	1	No Quantity							18866			0
S3	2009	2009	2009	2	0	2	Export	233	Estonia	EST	372	Ireland	IRL								51	ORGANIC CHEMICALS	1	No Quantity							378144			0
S3	2009	2009	2009	2	0	2	Export	233	Estonia	EST	376	Israel	ISR								51	ORGANIC CHEMICALS	1	No Quantity							56699			0
S3	2009	2009	2009	2	0	2	Export	233	Estonia	EST	381	Italy	ITA								51	ORGANIC CHEMICALS	1	No Quantity							5059664			0
S3	2009	2009	2009	2	0	2	Export	233	Estonia	EST	392	Japan	JPN								51	ORGANIC CHEMICALS	1	No Quantity							207598			0
S3	2009	2009	2009	2	0	2	Export	233	Estonia	EST	398	Kazakhstan	KAZ								51	ORGANIC CHEMICALS	1	No Quantity							51375			0
S3	2009	2009	2009	2	0	2	Export	233	Estonia	EST	410	Rep. of Korea	KOR								51	ORGANIC CHEMICALS	1	No Quantity							46401			0
S3	2009	2009	2009	2	0	2	Export	233	Estonia	EST	428	Latvia	LVA								51	ORGANIC CHEMICALS	1	No Quantity							1246303			0
S3	2009	2009	2009	2	0	2	Export	233	Estonia	EST	440	Lithuania	LTU								51	ORGANIC CHEMICALS	1	No Quantity							727673			0
S3	2009	2009	2009	2	0	2	Export	233	Estonia	EST	458	Malaysia	MYS								51	ORGANIC CHEMICALS	1	No Quantity							104344			0
S3	2009	2009	2009	2	0	2	Export	233	Estonia	EST	470	Malta	MLT								51	ORGANIC CHEMICALS	1	No Quantity							7547			0
S3	2009	2009	2009	2	0	2	Export	233	Estonia	EST	484	Mexico	MEX								51	ORGANIC CHEMICALS	1	No Quantity							33400			0
S3	2009	2009	2009	2	0	2	Export	233	Estonia	EST	490	Other Asia, nes									51	ORGANIC CHEMICALS	1	No Quantity							1599772			0
S3	2009	2009	2009	2	0	2	Export	233	Estonia	EST	528	Netherlands	NLD								51	ORGANIC CHEMICALS	1	No Quantity							8084060			0
S3	2009	2009	2009	2	0	2	Export	233	Estonia	EST	548	Vanuatu	VUT								51	ORGANIC CHEMICALS	1	No Quantity							17			0
S3	2009	2009	2009	2	0	2	Export	233	Estonia	EST	566	Nigeria	NGA								51	ORGANIC CHEMICALS	1	No Quantity							4960941			0
S3	2009	2009	2009	2	0	2	Export	233	Estonia	EST	579	Norway	NOR								51	ORGANIC CHEMICALS	1	No Quantity							7055369			0
S3	2009	2009	2009	2	0	2	Export	233	Estonia	EST	586	Pakistan	PAK								51	ORGANIC CHEMICALS	1	No Quantity							48052			0
S3	2009	2009	2009	2	0	2	Export	233	Estonia	EST	608	Philippines	PHL								51	ORGANIC CHEMICALS	1	No Quantity							131589			0
S3	2009	2009	2009	2	0	2	Export	233	Estonia	EST	616	Poland	POL								51	ORGANIC CHEMICALS	1	No Quantity							3475102			0
S3	2009	2009	2009	2	0	2	Export	233	Estonia	EST	620	Portugal	PRT								51	ORGANIC CHEMICALS	1	No Quantity							164957			0
S3	2009	2009	2009	2	0	2	Export	233	Estonia	EST	642	Romania	ROU								51	ORGANIC CHEMICALS	1	No Quantity							65651			0
S3	2009	2009	2009	2	0	2	Export	233	Estonia	EST	643	Russian Federation	RUS								51	ORGANIC CHEMICALS	1	No Quantity							23005483			0
S3	2009	2009	2009	2	0	2	Export	233	Estonia	EST	682	Saudi Arabia	SAU								51	ORGANIC CHEMICALS	1	No Quantity							209026			0
S3	2009	2009	2009	2	0	2	Export	233	Estonia	EST	699	India	IND								51	ORGANIC CHEMICALS	1	No Quantity							697495			0
S3	2009	2009	2009	2	0	2	Export	233	Estonia	EST	702	Singapore	SGP								51	ORGANIC CHEMICALS	1	No Quantity							321134			0
S3	2009	2009	2009	2	0	2	Export	233	Estonia	EST	703	Slovakia	SVK								51	ORGANIC CHEMICALS	1	No Quantity							282161			0
S3	2009	2009	2009	2	0	2	Export	233	Estonia	EST	704	Viet Nam	VNM								51	ORGANIC CHEMICALS	1	No Quantity							541231			0
S3	2009	2009	2009	2	0	2	Export	233	Estonia	EST	705	Slovenia	SVN								51	ORGANIC CHEMICALS	1	No Quantity							1486411			0
S3	2009	2009	2009	2	0	2	Export	233	Estonia	EST	710	South Africa	ZAF								51	ORGANIC CHEMICALS	1	No Quantity							135588			0
S3	2009	2009	2009	2	0	2	Export	233	Estonia	EST	724	Spain	ESP								51	ORGANIC CHEMICALS	1	No Quantity							4165408			0
S3	2009	2009	2009	2	0	2	Export	233	Estonia	EST	752	Sweden	SWE								51	ORGANIC CHEMICALS	1	No Quantity							2541605			0
S3	2009	2009	2009	2	0	2	Export	233	Estonia	EST	757	Switzerland	CHE								51	ORGANIC CHEMICALS	1	No Quantity							221757			0
S3	2009	2009	2009	2	0	2	Export	233	Estonia	EST	760	Syria	SYR								51	ORGANIC CHEMICALS	1	No Quantity							21382			0
S3	2009	2009	2009	2	0	2	Export	233	Estonia	EST	764	Thailand	THA								51	ORGANIC CHEMICALS	1	No Quantity							953815			0
S3	2009	2009	2009	2	0	2	Export	233	Estonia	EST	792	Turkey	TUR								51	ORGANIC CHEMICALS	1	No Quantity							1964551			0
S3	2009	2009	2009	2	0	2	Export	233	Estonia	EST	804	Ukraine	UKR								51	ORGANIC CHEMICALS	1	No Quantity							741814			0
S3	2009	2009	2009	2	0	2	Export	233	Estonia	EST	818	Egypt	EGY								51	ORGANIC CHEMICALS	1	No Quantity							1515			0
S3	2009	2009	2009	2	0	2	Export	233	Estonia	EST	826	United Kingdom	GBR								51	ORGANIC CHEMICALS	1	No Quantity							3418401			0
S3	2009	2009	2009	2	0	2	Export	233	Estonia	EST	842	USA	USA								51	ORGANIC CHEMICALS	1	No Quantity							11743620			0
S3	2009	2009	2009	2	0	2	Export	233	Estonia	EST	862	Venezuela	VEN								51	ORGANIC CHEMICALS	1	No Quantity							56389			0
S3	2009	2009	2009	2	0	2	Export	222	El Salvador	SLV	0	World	WLD								52	INORGANIC CHEMICALS	1	No Quantity							3228611			0
S3	2009	2009	2009	2	0	2	Export	222	El Salvador	SLV	188	Costa Rica	CRI								52	INORGANIC CHEMICALS	1	No Quantity							233032			0
S3	2009	2009	2009	2	0	2	Export	222	El Salvador	SLV	214	Dominican Rep.	DOM								52	INORGANIC CHEMICALS	1	No Quantity							89774			0
S3	2009	2009	2009	2	0	2	Export	222	El Salvador	SLV	320	Guatemala	GTM								52	INORGANIC CHEMICALS	1	No Quantity							1390517			0
S3	2009	2009	2009	2	0	2	Export	222	El Salvador	SLV	340	Honduras	HND								52	INORGANIC CHEMICALS	1	No Quantity							1343495			0
S3	2009	2009	2009	2	0	2	Export	222	El Salvador	SLV	484	Mexico	MEX								52	INORGANIC CHEMICALS	1	No Quantity							26346			0
S3	2009	2009	2009	2	0	2	Export	222	El Salvador	SLV	558	Nicaragua	NIC								52	INORGANIC CHEMICALS	1	No Quantity							129626			0
S3	2009	2009	2009	2	0	2	Export	222	El Salvador	SLV	591	Panama	PAN								52	INORGANIC CHEMICALS	1	No Quantity							7534			0
S3	2009	2009	2009	2	0	2	Export	222	El Salvador	SLV	899	Areas, nes									52	INORGANIC CHEMICALS	1	No Quantity							8287			0
S3	2009	2009	2009	2	0	2	Export	233	Estonia	EST	0	World	WLD								52	INORGANIC CHEMICALS	1	No Quantity							27274526			0
S3	2009	2009	2009	2	0	2	Export	233	Estonia	EST	4	Afghanistan	AFG								52	INORGANIC CHEMICALS	1	No Quantity							182			0
S3	2009	2009	2009	2	0	2	Export	233	Estonia	EST	31	Azerbaijan	AZE								52	INORGANIC CHEMICALS	1	No Quantity							1152			0
S3	2009	2009	2009	2	0	2	Export	233	Estonia	EST	32	Argentina	ARG								52	INORGANIC CHEMICALS	1	No Quantity							8161			0
S3	2009	2009	2009	2	0	2	Export	233	Estonia	EST	36	Australia	AUS								52	INORGANIC CHEMICALS	1	No Quantity							416268			0
S3	2009	2009	2009	2	0	2	Export	233	Estonia	EST	40	Austria	AUT								52	INORGANIC CHEMICALS	1	No Quantity							2843811			0
S3	2009	2009	2009	2	0	2	Export	233	Estonia	EST	56	Belgium	BEL								52	INORGANIC CHEMICALS	1	No Quantity							704112			0
S3	2009	2009	2009	2	0	2	Export	233	Estonia	EST	68	Bolivia (Plurinational State of)	BOL								52	INORGANIC CHEMICALS	1	No Quantity							4484			0
S3	2009	2009	2009	2	0	2	Export	233	Estonia	EST	76	Brazil	BRA								52	INORGANIC CHEMICALS	1	No Quantity							97894			0
S3	2009	2009	2009	2	0	2	Export	233	Estonia	EST	100	Bulgaria	BGR								52	INORGANIC CHEMICALS	1	No Quantity							26035			0
S3	2009	2009	2009	2	0	2	Export	233	Estonia	EST	112	Belarus	BLR								52	INORGANIC CHEMICALS	1	No Quantity							206628			0
S3	2009	2009	2009	2	0	2	Export	233	Estonia	EST	152	Chile	CHL								52	INORGANIC CHEMICALS	1	No Quantity							173545			0
S3	2009	2009	2009	2	0	2	Export	233	Estonia	EST	156	China	CHN								52	INORGANIC CHEMICALS	1	No Quantity							2424554			0
S3	2009	2009	2009	2	0	2	Export	233	Estonia	EST	170	Colombia	COL								52	INORGANIC CHEMICALS	1	No Quantity							437052			0
S3	2009	2009	2009	2	0	2	Export	233	Estonia	EST	191	Croatia	HRV								52	INORGANIC CHEMICALS	1	No Quantity							1747			0
S3	2009	2009	2009	2	0	2	Export	233	Estonia	EST	196	Cyprus	CYP								52	INORGANIC CHEMICALS	1	No Quantity							8609			0
S3	2009	2009	2009	2	0	2	Export	233	Estonia	EST	208	Denmark	DNK								52	INORGANIC CHEMICALS	1	No Quantity							14			0
S3	2009	2009	2009	2	0	2	Export	233	Estonia	EST	246	Finland	FIN								52	INORGANIC CHEMICALS	1	No Quantity							539744			0
S3	2009	2009	2009	2	0	2	Export	233	Estonia	EST	251	France	FRA								52	INORGANIC CHEMICALS	1	No Quantity							1421429			0
S3	2009	2009	2009	2	0	2	Export	233	Estonia	EST	276	Germany	DEU								52	INORGANIC CHEMICALS	1	No Quantity							150971			0
S3	2009	2009	2009	2	0	2	Export	233	Estonia	EST	344	China, Hong Kong SAR	HKG								52	INORGANIC CHEMICALS	1	No Quantity							175617			0
S3	2009	2009	2009	2	0	2	Export	233	Estonia	EST	364	Iran	IRN								52	INORGANIC CHEMICALS	1	No Quantity							9674			0
S3	2009	2009	2009	2	0	2	Export	233	Estonia	EST	381	Italy	ITA								52	INORGANIC CHEMICALS	1	No Quantity							93354			0
S3	2009	2009	2009	2	0	2	Export	233	Estonia	EST	392	Japan	JPN								52	INORGANIC CHEMICALS	1	No Quantity							3340620			0
S3	2009	2009	2009	2	0	2	Export	233	Estonia	EST	398	Kazakhstan	KAZ								52	INORGANIC CHEMICALS	1	No Quantity							65444			0
S3	2009	2009	2009	2	0	2	Export	233	Estonia	EST	428	Latvia	LVA								52	INORGANIC CHEMICALS	1	No Quantity							3610237			0
S3	2009	2009	2009	2	0	2	Export	233	Estonia	EST	440	Lithuania	LTU								52	INORGANIC CHEMICALS	1	No Quantity							734258			0
S3	2009	2009	2009	2	0	2	Export	233	Estonia	EST	484	Mexico	MEX								52	INORGANIC CHEMICALS	1	No Quantity							21955			0
S3	2009	2009	2009	2	0	2	Export	233	Estonia	EST	490	Other Asia, nes									52	INORGANIC CHEMICALS	1	No Quantity							272755			0
S3	2009	2009	2009	2	0	2	Export	233	Estonia	EST	504	Morocco	MAR								52	INORGANIC CHEMICALS	1	No Quantity							21027			0
S3	2009	2009	2009	2	0	2	Export	233	Estonia	EST	528	Netherlands	NLD								52	INORGANIC CHEMICALS	1	No Quantity							15249			0
S3	2009	2009	2009	2	0	2	Export	233	Estonia	EST	548	Vanuatu	VUT								52	INORGANIC CHEMICALS	1	No Quantity							21			0
S3	2009	2009	2009	2	0	2	Export	233	Estonia	EST	554	New Zealand	NZL								52	INORGANIC CHEMICALS	1	No Quantity							921467			0
S3	2009	2009	2009	2	0	2	Export	233	Estonia	EST	579	Norway	NOR								52	INORGANIC CHEMICALS	1	No Quantity							11860			0
S3	2009	2009	2009	2	0	2	Export	233	Estonia	EST	586	Pakistan	PAK								52	INORGANIC CHEMICALS	1	No Quantity							122412			0
S3	2009	2009	2009	2	0	2	Export	233	Estonia	EST	616	Poland	POL								52	INORGANIC CHEMICALS	1	No Quantity							112974			0
S3	2009	2009	2009	2	0	2	Export	233	Estonia	EST	643	Russian Federation	RUS								52	INORGANIC CHEMICALS	1	No Quantity							2975027			0
S3	2009	2009	2009	2	0	2	Export	233	Estonia	EST	682	Saudi Arabia	SAU								52	INORGANIC CHEMICALS	1	No Quantity							215411			0
S3	2009	2009	2009	2	0	2	Export	233	Estonia	EST	699	India	IND								52	INORGANIC CHEMICALS	1	No Quantity							606794			0
S3	2009	2009	2009	2	0	2	Export	233	Estonia	EST	710	South Africa	ZAF								52	INORGANIC CHEMICALS	1	No Quantity							8968			0
S3	2009	2009	2009	2	0	2	Export	233	Estonia	EST	724	Spain	ESP								52	INORGANIC CHEMICALS	1	No Quantity							1046230			0
S3	2009	2009	2009	2	0	2	Export	233	Estonia	EST	752	Sweden	SWE								52	INORGANIC CHEMICALS	1	No Quantity							270704			0
S3	2009	2009	2009	2	0	2	Export	233	Estonia	EST	760	Syria	SYR								52	INORGANIC CHEMICALS	1	No Quantity							8707			0
S3	2009	2009	2009	2	0	2	Export	233	Estonia	EST	764	Thailand	THA								52	INORGANIC CHEMICALS	1	No Quantity							366968			0
S3	2009	2009	2009	2	0	2	Export	233	Estonia	EST	792	Turkey	TUR								52	INORGANIC CHEMICALS	1	No Quantity							175018			0
S3	2009	2009	2009	2	0	2	Export	233	Estonia	EST	804	Ukraine	UKR								52	INORGANIC CHEMICALS	1	No Quantity							4971			0
S3	2009	2009	2009	2	0	2	Export	233	Estonia	EST	818	Egypt	EGY								52	INORGANIC CHEMICALS	1	No Quantity							373204			0
S3	2009	2009	2009	2	0	2	Export	233	Estonia	EST	826	United Kingdom	GBR								52	INORGANIC CHEMICALS	1	No Quantity							17478			0
S3	2009	2009	2009	2	0	2	Export	233	Estonia	EST	842	USA	USA								52	INORGANIC CHEMICALS	1	No Quantity							2141651			0
S3	2009	2009	2009	2	0	2	Export	233	Estonia	EST	858	Uruguay	URY								52	INORGANIC CHEMICALS	1	No Quantity							26239			0
S3	2009	2009	2009	2	0	2	Export	233	Estonia	EST	860	Uzbekistan	UZB								52	INORGANIC CHEMICALS	1	No Quantity							39744			0
S3	2009	2009	2009	2	0	2	Export	233	Estonia	EST	899	Areas, nes									52	INORGANIC CHEMICALS	1	No Quantity							2095			0
S3	2009	2009	2009	2	0	2	Export	222	El Salvador	SLV	0	World	WLD								53	DYES,COLOURING MATERIALS	1	No Quantity							27237174			0
S3	2009	2009	2009	2	0	2	Export	222	El Salvador	SLV	44	Bahamas	BHS								53	DYES,COLOURING MATERIALS	1	No Quantity							472			0
S3	2009	2009	2009	2	0	2	Export	222	El Salvador	SLV	56	Belgium	BEL								53	DYES,COLOURING MATERIALS	1	No Quantity							1800			0
S3	2009	2009	2009	2	0	2	Export	222	El Salvador	SLV	84	Belize	BLZ								53	DYES,COLOURING MATERIALS	1	No Quantity							913			0
S3	2009	2009	2009	2	0	2	Export	222	El Salvador	SLV	124	Canada	CAN								53	DYES,COLOURING MATERIALS	1	No Quantity							10902			0
S3	2009	2009	2009	2	0	2	Export	222	El Salvador	SLV	188	Costa Rica	CRI								53	DYES,COLOURING MATERIALS	1	No Quantity							2537895			0
S3	2009	2009	2009	2	0	2	Export	222	El Salvador	SLV	214	Dominican Rep.	DOM								53	DYES,COLOURING MATERIALS	1	No Quantity							34971			0
S3	2009	2009	2009	2	0	2	Export	222	El Salvador	SLV	320	Guatemala	GTM								53	DYES,COLOURING MATERIALS	1	No Quantity							10726072			0
S3	2009	2009	2009	2	0	2	Export	222	El Salvador	SLV	340	Honduras	HND								53	DYES,COLOURING MATERIALS	1	No Quantity							7141509			0
S3	2009	2009	2009	2	0	2	Export	222	El Salvador	SLV	381	Italy	ITA								53	DYES,COLOURING MATERIALS	1	No Quantity							4904			0
S3	2009	2009	2009	2	0	2	Export	222	El Salvador	SLV	484	Mexico	MEX								53	DYES,COLOURING MATERIALS	1	No Quantity							309364			0
S3	2009	2009	2009	2	0	2	Export	222	El Salvador	SLV	558	Nicaragua	NIC								53	DYES,COLOURING MATERIALS	1	No Quantity							2165538			0
S3	2009	2009	2009	2	0	2	Export	222	El Salvador	SLV	591	Panama	PAN								53	DYES,COLOURING MATERIALS	1	No Quantity							4099321			0
S3	2009	2009	2009	2	0	2	Export	222	El Salvador	SLV	780	Trinidad and Tobago	TTO								53	DYES,COLOURING MATERIALS	1	No Quantity							12360			0
S3	2009	2009	2009	2	0	2	Export	222	El Salvador	SLV	792	Turkey	TUR								53	DYES,COLOURING MATERIALS	1	No Quantity							19652			0
S3	2009	2009	2009	2	0	2	Export	222	El Salvador	SLV	842	USA	USA								53	DYES,COLOURING MATERIALS	1	No Quantity							128141			0
S3	2009	2009	2009	2	0	2	Export	222	El Salvador	SLV	899	Areas, nes									53	DYES,COLOURING MATERIALS	1	No Quantity							43359			0
S3	2009	2009	2009	2	0	2	Export	233	Estonia	EST	0	World	WLD								53	DYES,COLOURING MATERIALS	1	No Quantity							160101887			0
S3	2009	2009	2009	2	0	2	Export	233	Estonia	EST	4	Afghanistan	AFG								53	DYES,COLOURING MATERIALS	1	No Quantity							2120			0
S3	2009	2009	2009	2	0	2	Export	233	Estonia	EST	12	Algeria	DZA								53	DYES,COLOURING MATERIALS	1	No Quantity							1690			0
S3	2009	2009	2009	2	0	2	Export	233	Estonia	EST	31	Azerbaijan	AZE								53	DYES,COLOURING MATERIALS	1	No Quantity							81346			0
S3	2009	2009	2009	2	0	2	Export	233	Estonia	EST	51	Armenia	ARM								53	DYES,COLOURING MATERIALS	1	No Quantity							52952			0
S3	2009	2009	2009	2	0	2	Export	233	Estonia	EST	56	Belgium	BEL								53	DYES,COLOURING MATERIALS	1	No Quantity							1186900			0
S3	2009	2009	2009	2	0	2	Export	233	Estonia	EST	70	Bosnia Herzegovina	BIH								53	DYES,COLOURING MATERIALS	1	No Quantity							186170			0
S3	2009	2009	2009	2	0	2	Export	233	Estonia	EST	76	Brazil	BRA								53	DYES,COLOURING MATERIALS	1	No Quantity							561610			0
S3	2009	2009	2009	2	0	2	Export	233	Estonia	EST	100	Bulgaria	BGR								53	DYES,COLOURING MATERIALS	1	No Quantity							98466			0
S3	2009	2009	2009	2	0	2	Export	233	Estonia	EST	112	Belarus	BLR								53	DYES,COLOURING MATERIALS	1	No Quantity							2043446			0
S3	2009	2009	2009	2	0	2	Export	233	Estonia	EST	191	Croatia	HRV								53	DYES,COLOURING MATERIALS	1	No Quantity							223390			0
S3	2009	2009	2009	2	0	2	Export	233	Estonia	EST	196	Cyprus	CYP								53	DYES,COLOURING MATERIALS	1	No Quantity							37891			0
S3	2009	2009	2009	2	0	2	Export	233	Estonia	EST	203	Czechia	CZE								53	DYES,COLOURING MATERIALS	1	No Quantity							172900			0
S3	2009	2009	2009	2	0	2	Export	233	Estonia	EST	204	Benin	BEN								53	DYES,COLOURING MATERIALS	1	No Quantity							501			0
S3	2009	2009	2009	2	0	2	Export	233	Estonia	EST	208	Denmark	DNK								53	DYES,COLOURING MATERIALS	1	No Quantity							4290951			0
S3	2009	2009	2009	2	0	2	Export	233	Estonia	EST	246	Finland	FIN								53	DYES,COLOURING MATERIALS	1	No Quantity							5123823			0
S3	2009	2009	2009	2	0	2	Export	233	Estonia	EST	251	France	FRA								53	DYES,COLOURING MATERIALS	1	No Quantity							16809			0
S3	2009	2009	2009	2	0	2	Export	233	Estonia	EST	268	Georgia	GEO								53	DYES,COLOURING MATERIALS	1	No Quantity							37811			0
S3	2009	2009	2009	2	0	2	Export	233	Estonia	EST	276	Germany	DEU								53	DYES,COLOURING MATERIALS	1	No Quantity							380256			0
S3	2009	2009	2009	2	0	2	Export	233	Estonia	EST	300	Greece	GRC								53	DYES,COLOURING MATERIALS	1	No Quantity							4177			0
S3	2009	2009	2009	2	0	2	Export	233	Estonia	EST	348	Hungary	HUN								53	DYES,COLOURING MATERIALS	1	No Quantity							254514			0
S3	2009	2009	2009	2	0	2	Export	233	Estonia	EST	364	Iran	IRN								53	DYES,COLOURING MATERIALS	1	No Quantity							45			0
S3	2009	2009	2009	2	0	2	Export	233	Estonia	EST	372	Ireland	IRL								53	DYES,COLOURING MATERIALS	1	No Quantity							173			0
S3	2009	2009	2009	2	0	2	Export	233	Estonia	EST	381	Italy	ITA								53	DYES,COLOURING MATERIALS	1	No Quantity							147887			0
S3	2009	2009	2009	2	0	2	Export	233	Estonia	EST	392	Japan	JPN								53	DYES,COLOURING MATERIALS	1	No Quantity							274101			0
S3	2009	2009	2009	2	0	2	Export	233	Estonia	EST	398	Kazakhstan	KAZ								53	DYES,COLOURING MATERIALS	1	No Quantity							1007338			0
S3	2009	2009	2009	2	0	2	Export	233	Estonia	EST	428	Latvia	LVA								53	DYES,COLOURING MATERIALS	1	No Quantity							14014366			0
S3	2009	2009	2009	2	0	2	Export	233	Estonia	EST	440	Lithuania	LTU								53	DYES,COLOURING MATERIALS	1	No Quantity							9648113			0
S3	2009	2009	2009	2	0	2	Export	233	Estonia	EST	470	Malta	MLT								53	DYES,COLOURING MATERIALS	1	No Quantity							86			0
S3	2009	2009	2009	2	0	2	Export	233	Estonia	EST	498	Rep. of Moldova	MDA								53	DYES,COLOURING MATERIALS	1	No Quantity							692967			0
S3	2009	2009	2009	2	0	2	Export	233	Estonia	EST	528	Netherlands	NLD								53	DYES,COLOURING MATERIALS	1	No Quantity							64676			0
S3	2009	2009	2009	2	0	2	Export	233	Estonia	EST	548	Vanuatu	VUT								53	DYES,COLOURING MATERIALS	1	No Quantity							863			0
S3	2009	2009	2009	2	0	2	Export	233	Estonia	EST	566	Nigeria	NGA								53	DYES,COLOURING MATERIALS	1	No Quantity							2338604			0
S3	2009	2009	2009	2	0	2	Export	233	Estonia	EST	579	Norway	NOR								53	DYES,COLOURING MATERIALS	1	No Quantity							528152			0
S3	2009	2009	2009	2	0	2	Export	233	Estonia	EST	616	Poland	POL								53	DYES,COLOURING MATERIALS	1	No Quantity							370802			0
S3	2009	2009	2009	2	0	2	Export	233	Estonia	EST	620	Portugal	PRT								53	DYES,COLOURING MATERIALS	1	No Quantity							27			0
S3	2009	2009	2009	2	0	2	Export	233	Estonia	EST	642	Romania	ROU								53	DYES,COLOURING MATERIALS	1	No Quantity							222552			0
S3	2009	2009	2009	2	0	2	Export	233	Estonia	EST	643	Russian Federation	RUS								53	DYES,COLOURING MATERIALS	1	No Quantity							87650404			0
S3	2009	2009	2009	2	0	2	Export	233	Estonia	EST	670	Saint Vincent and the Grenadines	VCT								53	DYES,COLOURING MATERIALS	1	No Quantity							9186			0
S3	2009	2009	2009	2	0	2	Export	233	Estonia	EST	688	Serbia	SRB								53	DYES,COLOURING MATERIALS	1	No Quantity							37073			0
S3	2009	2009	2009	2	0	2	Export	233	Estonia	EST	699	India	IND								53	DYES,COLOURING MATERIALS	1	No Quantity							7274			0
S3	2009	2009	2009	2	0	2	Export	233	Estonia	EST	703	Slovakia	SVK								53	DYES,COLOURING MATERIALS	1	No Quantity							137496			0
S3	2009	2009	2009	2	0	2	Export	233	Estonia	EST	705	Slovenia	SVN								53	DYES,COLOURING MATERIALS	1	No Quantity							3367			0
S3	2009	2009	2009	2	0	2	Export	233	Estonia	EST	724	Spain	ESP								53	DYES,COLOURING MATERIALS	1	No Quantity							339			0
S3	2009	2009	2009	2	0	2	Export	233	Estonia	EST	752	Sweden	SWE								53	DYES,COLOURING MATERIALS	1	No Quantity							10965872			0
S3	2009	2009	2009	2	0	2	Export	233	Estonia	EST	757	Switzerland	CHE								53	DYES,COLOURING MATERIALS	1	No Quantity							32540			0
S3	2009	2009	2009	2	0	2	Export	233	Estonia	EST	784	United Arab Emirates	ARE								53	DYES,COLOURING MATERIALS	1	No Quantity							12608			0
S3	2009	2009	2009	2	0	2	Export	233	Estonia	EST	792	Turkey	TUR								53	DYES,COLOURING MATERIALS	1	No Quantity							83326			0
S3	2009	2009	2009	2	0	2	Export	233	Estonia	EST	804	Ukraine	UKR								53	DYES,COLOURING MATERIALS	1	No Quantity							16249370			0
S3	2009	2009	2009	2	0	2	Export	233	Estonia	EST	818	Egypt	EGY								53	DYES,COLOURING MATERIALS	1	No Quantity							51			0
S3	2009	2009	2009	2	0	2	Export	233	Estonia	EST	826	United Kingdom	GBR								53	DYES,COLOURING MATERIALS	1	No Quantity							722794			0
S3	2009	2009	2009	2	0	2	Export	233	Estonia	EST	834	United Rep. of Tanzania	TZA								53	DYES,COLOURING MATERIALS	1	No Quantity							8763			0
S3	2009	2009	2009	2	0	2	Export	233	Estonia	EST	842	USA	USA								53	DYES,COLOURING MATERIALS	1	No Quantity							107800			0
S3	2009	2009	2009	2	0	2	Export	233	Estonia	EST	860	Uzbekistan	UZB								53	DYES,COLOURING MATERIALS	1	No Quantity							2349			0
S3	2009	2009	2009	2	0	2	Export	233	Estonia	EST	899	Areas, nes									53	DYES,COLOURING MATERIALS	1	No Quantity							2798			0
S3	2009	2009	2009	2	0	2	Export	222	El Salvador	SLV	0	World	WLD								54	MEDICINAL,PHARM.PRODUCTS	1	No Quantity							100797566			0
S3	2009	2009	2009	2	0	2	Export	222	El Salvador	SLV	12	Algeria	DZA								54	MEDICINAL,PHARM.PRODUCTS	1	No Quantity							132578			0
S3	2009	2009	2009	2	0	2	Export	222	El Salvador	SLV	28	Antigua and Barbuda	ATG								54	MEDICINAL,PHARM.PRODUCTS	1	No Quantity							26432			0
S3	2009	2009	2009	2	0	2	Export	222	El Salvador	SLV	44	Bahamas	BHS								54	MEDICINAL,PHARM.PRODUCTS	1	No Quantity							195184			0
S3	2009	2009	2009	2	0	2	Export	222	El Salvador	SLV	52	Barbados	BRB								54	MEDICINAL,PHARM.PRODUCTS	1	No Quantity							219208			0
S3	2009	2009	2009	2	0	2	Export	222	El Salvador	SLV	60	Bermuda	BMU								54	MEDICINAL,PHARM.PRODUCTS	1	No Quantity							6717			0
S3	2009	2009	2009	2	0	2	Export	222	El Salvador	SLV	68	Bolivia (Plurinational State of)	BOL								54	MEDICINAL,PHARM.PRODUCTS	1	No Quantity							108916			0
S3	2009	2009	2009	2	0	2	Export	222	El Salvador	SLV	84	Belize	BLZ								54	MEDICINAL,PHARM.PRODUCTS	1	No Quantity							730448			0
S3	2009	2009	2009	2	0	2	Export	222	El Salvador	SLV	124	Canada	CAN								54	MEDICINAL,PHARM.PRODUCTS	1	No Quantity							1814			0
S3	2009	2009	2009	2	0	2	Export	222	El Salvador	SLV	136	Cayman Isds	CYM								54	MEDICINAL,PHARM.PRODUCTS	1	No Quantity							179381			0
S3	2009	2009	2009	2	0	2	Export	222	El Salvador	SLV	152	Chile	CHL								54	MEDICINAL,PHARM.PRODUCTS	1	No Quantity							246626			0
S3	2009	2009	2009	2	0	2	Export	222	El Salvador	SLV	156	China	CHN								54	MEDICINAL,PHARM.PRODUCTS	1	No Quantity							14080			0
S3	2009	2009	2009	2	0	2	Export	222	El Salvador	SLV	170	Colombia	COL								54	MEDICINAL,PHARM.PRODUCTS	1	No Quantity							761			0
S3	2009	2009	2009	2	0	2	Export	222	El Salvador	SLV	188	Costa Rica	CRI								54	MEDICINAL,PHARM.PRODUCTS	1	No Quantity							5712313			0
S3	2009	2009	2009	2	0	2	Export	222	El Salvador	SLV	192	Cuba	CUB								54	MEDICINAL,PHARM.PRODUCTS	1	No Quantity							1205211			0
S3	2009	2009	2009	2	0	2	Export	222	El Salvador	SLV	214	Dominican Rep.	DOM								54	MEDICINAL,PHARM.PRODUCTS	1	No Quantity							6041099			0
S3	2009	2009	2009	2	0	2	Export	222	El Salvador	SLV	218	Ecuador	ECU								54	MEDICINAL,PHARM.PRODUCTS	1	No Quantity							90688			0
S3	2009	2009	2009	2	0	2	Export	222	El Salvador	SLV	276	Germany	DEU								54	MEDICINAL,PHARM.PRODUCTS	1	No Quantity							3598			0
S3	2009	2009	2009	2	0	2	Export	222	El Salvador	SLV	320	Guatemala	GTM								54	MEDICINAL,PHARM.PRODUCTS	1	No Quantity							21970981			0
S3	2009	2009	2009	2	0	2	Export	222	El Salvador	SLV	328	Guyana	GUY								54	MEDICINAL,PHARM.PRODUCTS	1	No Quantity							16883			0
S3	2009	2009	2009	2	0	2	Export	222	El Salvador	SLV	332	Haiti	HTI								54	MEDICINAL,PHARM.PRODUCTS	1	No Quantity							105755			0
S3	2009	2009	2009	2	0	2	Export	222	El Salvador	SLV	340	Honduras	HND								54	MEDICINAL,PHARM.PRODUCTS	1	No Quantity							23343183			0
S3	2009	2009	2009	2	0	2	Export	222	El Salvador	SLV	360	Indonesia	IDN								54	MEDICINAL,PHARM.PRODUCTS	1	No Quantity							34500			0
S3	2009	2009	2009	2	0	2	Export	222	El Salvador	SLV	388	Jamaica	JAM								54	MEDICINAL,PHARM.PRODUCTS	1	No Quantity							320189			0
S3	2009	2009	2009	2	0	2	Export	222	El Salvador	SLV	400	Jordan	JOR								54	MEDICINAL,PHARM.PRODUCTS	1	No Quantity							37700			0
S3	2009	2009	2009	2	0	2	Export	222	El Salvador	SLV	484	Mexico	MEX								54	MEDICINAL,PHARM.PRODUCTS	1	No Quantity							3575456			0
S3	2009	2009	2009	2	0	2	Export	222	El Salvador	SLV	504	Morocco	MAR								54	MEDICINAL,PHARM.PRODUCTS	1	No Quantity							288855			0
S3	2009	2009	2009	2	0	2	Export	222	El Salvador	SLV	530	Neth. Antilles	ANT								54	MEDICINAL,PHARM.PRODUCTS	1	No Quantity							91070			0
S3	2009	2009	2009	2	0	2	Export	222	El Salvador	SLV	533	Aruba	ABW								54	MEDICINAL,PHARM.PRODUCTS	1	No Quantity							98984			0
S3	2009	2009	2009	2	0	2	Export	222	El Salvador	SLV	558	Nicaragua	NIC								54	MEDICINAL,PHARM.PRODUCTS	1	No Quantity							16841860			0
S3	2009	2009	2009	2	0	2	Export	222	El Salvador	SLV	591	Panama	PAN								54	MEDICINAL,PHARM.PRODUCTS	1	No Quantity							13495427			0
S3	2009	2009	2009	2	0	2	Export	222	El Salvador	SLV	604	Peru	PER								54	MEDICINAL,PHARM.PRODUCTS	1	No Quantity							550			0
S3	2009	2009	2009	2	0	2	Export	222	El Salvador	SLV	740	Suriname	SUR								54	MEDICINAL,PHARM.PRODUCTS	1	No Quantity							6101			0
S3	2009	2009	2009	2	0	2	Export	222	El Salvador	SLV	757	Switzerland	CHE								54	MEDICINAL,PHARM.PRODUCTS	1	No Quantity							180000			0
S3	2009	2009	2009	2	0	2	Export	222	El Salvador	SLV	780	Trinidad and Tobago	TTO								54	MEDICINAL,PHARM.PRODUCTS	1	No Quantity							487159			0
S3	2009	2009	2009	2	0	2	Export	222	El Salvador	SLV	842	USA	USA								54	MEDICINAL,PHARM.PRODUCTS	1	No Quantity							929995			0
S3	2009	2009	2009	2	0	2	Export	222	El Salvador	SLV	858	Uruguay	URY								54	MEDICINAL,PHARM.PRODUCTS	1	No Quantity							75000			0
S3	2009	2009	2009	2	0	2	Export	222	El Salvador	SLV	862	Venezuela	VEN								54	MEDICINAL,PHARM.PRODUCTS	1	No Quantity							3982867			0
S3	2009	2009	2009	2	0	2	Export	233	Estonia	EST	0	World	WLD								54	MEDICINAL,PHARM.PRODUCTS	1	No Quantity							45830117			0
S3	2009	2009	2009	2	0	2	Export	233	Estonia	EST	40	Austria	AUT								54	MEDICINAL,PHARM.PRODUCTS	1	No Quantity							1080811			0
S3	2009	2009	2009	2	0	2	Export	233	Estonia	EST	56	Belgium	BEL								54	MEDICINAL,PHARM.PRODUCTS	1	No Quantity							10878			0
S3	2009	2009	2009	2	0	2	Export	233	Estonia	EST	112	Belarus	BLR								54	MEDICINAL,PHARM.PRODUCTS	1	No Quantity							2224085			0
S3	2009	2009	2009	2	0	2	Export	233	Estonia	EST	208	Denmark	DNK								54	MEDICINAL,PHARM.PRODUCTS	1	No Quantity							118625			0
S3	2009	2009	2009	2	0	2	Export	233	Estonia	EST	246	Finland	FIN								54	MEDICINAL,PHARM.PRODUCTS	1	No Quantity							602403			0
S3	2009	2009	2009	2	0	2	Export	233	Estonia	EST	251	France	FRA								54	MEDICINAL,PHARM.PRODUCTS	1	No Quantity							55217			0
S3	2009	2009	2009	2	0	2	Export	233	Estonia	EST	268	Georgia	GEO								54	MEDICINAL,PHARM.PRODUCTS	1	No Quantity							76426			0
S3	2009	2009	2009	2	0	2	Export	233	Estonia	EST	276	Germany	DEU								54	MEDICINAL,PHARM.PRODUCTS	1	No Quantity							83173			0
S3	2009	2009	2009	2	0	2	Export	233	Estonia	EST	300	Greece	GRC								54	MEDICINAL,PHARM.PRODUCTS	1	No Quantity							157			0
S3	2009	2009	2009	2	0	2	Export	233	Estonia	EST	348	Hungary	HUN								54	MEDICINAL,PHARM.PRODUCTS	1	No Quantity							2619			0
S3	2009	2009	2009	2	0	2	Export	233	Estonia	EST	417	Kyrgyzstan	KGZ								54	MEDICINAL,PHARM.PRODUCTS	1	No Quantity							7904			0
S3	2009	2009	2009	2	0	2	Export	233	Estonia	EST	428	Latvia	LVA								54	MEDICINAL,PHARM.PRODUCTS	1	No Quantity							14687882			0
S3	2009	2009	2009	2	0	2	Export	233	Estonia	EST	440	Lithuania	LTU								54	MEDICINAL,PHARM.PRODUCTS	1	No Quantity							16359117			0
S3	2009	2009	2009	2	0	2	Export	233	Estonia	EST	470	Malta	MLT								54	MEDICINAL,PHARM.PRODUCTS	1	No Quantity							569			0
S3	2009	2009	2009	2	0	2	Export	233	Estonia	EST	528	Netherlands	NLD								54	MEDICINAL,PHARM.PRODUCTS	1	No Quantity							6106322			0
S3	2009	2009	2009	2	0	2	Export	233	Estonia	EST	566	Nigeria	NGA								54	MEDICINAL,PHARM.PRODUCTS	1	No Quantity							243			0
S3	2009	2009	2009	2	0	2	Export	233	Estonia	EST	579	Norway	NOR								54	MEDICINAL,PHARM.PRODUCTS	1	No Quantity							14545			0
S3	2009	2009	2009	2	0	2	Export	233	Estonia	EST	616	Poland	POL								54	MEDICINAL,PHARM.PRODUCTS	1	No Quantity							23677			0
S3	2009	2009	2009	2	0	2	Export	233	Estonia	EST	620	Portugal	PRT								54	MEDICINAL,PHARM.PRODUCTS	1	No Quantity							59			0
S3	2009	2009	2009	2	0	2	Export	233	Estonia	EST	643	Russian Federation	RUS								54	MEDICINAL,PHARM.PRODUCTS	1	No Quantity							1030956			0
S3	2009	2009	2009	2	0	2	Export	233	Estonia	EST	705	Slovenia	SVN								54	MEDICINAL,PHARM.PRODUCTS	1	No Quantity							31152			0
S3	2009	2009	2009	2	0	2	Export	233	Estonia	EST	752	Sweden	SWE								54	MEDICINAL,PHARM.PRODUCTS	1	No Quantity							1833436			0
S3	2009	2009	2009	2	0	2	Export	233	Estonia	EST	757	Switzerland	CHE								54	MEDICINAL,PHARM.PRODUCTS	1	No Quantity							208			0
S3	2009	2009	2009	2	0	2	Export	233	Estonia	EST	792	Turkey	TUR								54	MEDICINAL,PHARM.PRODUCTS	1	No Quantity							93152			0
S3	2009	2009	2009	2	0	2	Export	233	Estonia	EST	795	Turkmenistan	TKM								54	MEDICINAL,PHARM.PRODUCTS	1	No Quantity							275147			0
S3	2009	2009	2009	2	0	2	Export	233	Estonia	EST	804	Ukraine	UKR								54	MEDICINAL,PHARM.PRODUCTS	1	No Quantity							798410			0
S3	2009	2009	2009	2	0	2	Export	233	Estonia	EST	826	United Kingdom	GBR								54	MEDICINAL,PHARM.PRODUCTS	1	No Quantity							242824			0
S3	2009	2009	2009	2	0	2	Export	233	Estonia	EST	842	USA	USA								54	MEDICINAL,PHARM.PRODUCTS	1	No Quantity							65084			0
S3	2009	2009	2009	2	0	2	Export	233	Estonia	EST	899	Areas, nes									54	MEDICINAL,PHARM.PRODUCTS	1	No Quantity							5035			0
S3	2009	2009	2009	2	0	2	Export	222	El Salvador	SLV	0	World	WLD								55	ESSENTL.OILS,PERFUME,ETC	1	No Quantity							52932482			0
S3	2009	2009	2009	2	0	2	Export	222	El Salvador	SLV	44	Bahamas	BHS								55	ESSENTL.OILS,PERFUME,ETC	1	No Quantity							23			0
S3	2009	2009	2009	2	0	2	Export	222	El Salvador	SLV	68	Bolivia (Plurinational State of)	BOL								55	ESSENTL.OILS,PERFUME,ETC	1	No Quantity							2372			0
S3	2009	2009	2009	2	0	2	Export	222	El Salvador	SLV	84	Belize	BLZ								55	ESSENTL.OILS,PERFUME,ETC	1	No Quantity							98451			0
S3	2009	2009	2009	2	0	2	Export	222	El Salvador	SLV	124	Canada	CAN								55	ESSENTL.OILS,PERFUME,ETC	1	No Quantity							894			0
S3	2009	2009	2009	2	0	2	Export	222	El Salvador	SLV	188	Costa Rica	CRI								55	ESSENTL.OILS,PERFUME,ETC	1	No Quantity							13221105			0
S3	2009	2009	2009	2	0	2	Export	222	El Salvador	SLV	214	Dominican Rep.	DOM								55	ESSENTL.OILS,PERFUME,ETC	1	No Quantity							1224045			0
S3	2009	2009	2009	2	0	2	Export	222	El Salvador	SLV	276	Germany	DEU								55	ESSENTL.OILS,PERFUME,ETC	1	No Quantity							2260			0
S3	2009	2009	2009	2	0	2	Export	222	El Salvador	SLV	320	Guatemala	GTM								55	ESSENTL.OILS,PERFUME,ETC	1	No Quantity							9826722			0
S3	2009	2009	2009	2	0	2	Export	222	El Salvador	SLV	340	Honduras	HND								55	ESSENTL.OILS,PERFUME,ETC	1	No Quantity							12789090			0
S3	2009	2009	2009	2	0	2	Export	222	El Salvador	SLV	484	Mexico	MEX								55	ESSENTL.OILS,PERFUME,ETC	1	No Quantity							40563			0
S3	2009	2009	2009	2	0	2	Export	222	El Salvador	SLV	558	Nicaragua	NIC								55	ESSENTL.OILS,PERFUME,ETC	1	No Quantity							10529051			0
S3	2009	2009	2009	2	0	2	Export	222	El Salvador	SLV	591	Panama	PAN								55	ESSENTL.OILS,PERFUME,ETC	1	No Quantity							4412031			0
S3	2009	2009	2009	2	0	2	Export	222	El Salvador	SLV	842	USA	USA								55	ESSENTL.OILS,PERFUME,ETC	1	No Quantity							607248			0
S3	2009	2009	2009	2	0	2	Export	222	El Salvador	SLV	899	Areas, nes									55	ESSENTL.OILS,PERFUME,ETC	1	No Quantity							178628			0
S3	2009	2009	2009	2	0	2	Export	233	Estonia	EST	0	World	WLD								55	ESSENTL.OILS,PERFUME,ETC	1	No Quantity							32968199			0
S3	2009	2009	2009	2	0	2	Export	233	Estonia	EST	12	Algeria	DZA								55	ESSENTL.OILS,PERFUME,ETC	1	No Quantity							488			0
S3	2009	2009	2009	2	0	2	Export	233	Estonia	EST	31	Azerbaijan	AZE								55	ESSENTL.OILS,PERFUME,ETC	1	No Quantity							189			0
S3	2009	2009	2009	2	0	2	Export	233	Estonia	EST	40	Austria	AUT								55	ESSENTL.OILS,PERFUME,ETC	1	No Quantity							210			0
S3	2009	2009	2009	2	0	2	Export	233	Estonia	EST	56	Belgium	BEL								55	ESSENTL.OILS,PERFUME,ETC	1	No Quantity							28025			0
S3	2009	2009	2009	2	0	2	Export	233	Estonia	EST	76	Brazil	BRA								55	ESSENTL.OILS,PERFUME,ETC	1	No Quantity							4231			0
S3	2009	2009	2009	2	0	2	Export	233	Estonia	EST	100	Bulgaria	BGR								55	ESSENTL.OILS,PERFUME,ETC	1	No Quantity							307			0
S3	2009	2009	2009	2	0	2	Export	233	Estonia	EST	112	Belarus	BLR								55	ESSENTL.OILS,PERFUME,ETC	1	No Quantity							748827			0
S3	2009	2009	2009	2	0	2	Export	233	Estonia	EST	156	China	CHN								55	ESSENTL.OILS,PERFUME,ETC	1	No Quantity							28			0
S3	2009	2009	2009	2	0	2	Export	233	Estonia	EST	196	Cyprus	CYP								55	ESSENTL.OILS,PERFUME,ETC	1	No Quantity							36			0
S3	2009	2009	2009	2	0	2	Export	233	Estonia	EST	203	Czechia	CZE								55	ESSENTL.OILS,PERFUME,ETC	1	No Quantity							18730			0
S3	2009	2009	2009	2	0	2	Export	233	Estonia	EST	208	Denmark	DNK								55	ESSENTL.OILS,PERFUME,ETC	1	No Quantity							3376			0
S3	2009	2009	2009	2	0	2	Export	233	Estonia	EST	246	Finland	FIN								55	ESSENTL.OILS,PERFUME,ETC	1	No Quantity							11736085			0
S3	2009	2009	2009	2	0	2	Export	233	Estonia	EST	268	Georgia	GEO								55	ESSENTL.OILS,PERFUME,ETC	1	No Quantity							3463			0
S3	2009	2009	2009	2	0	2	Export	233	Estonia	EST	276	Germany	DEU								55	ESSENTL.OILS,PERFUME,ETC	1	No Quantity							215642			0
S3	2009	2009	2009	2	0	2	Export	233	Estonia	EST	300	Greece	GRC								55	ESSENTL.OILS,PERFUME,ETC	1	No Quantity							40413			0
S3	2009	2009	2009	2	0	2	Export	233	Estonia	EST	344	China, Hong Kong SAR	HKG								55	ESSENTL.OILS,PERFUME,ETC	1	No Quantity							29			0
S3	2009	2009	2009	2	0	2	Export	233	Estonia	EST	348	Hungary	HUN								55	ESSENTL.OILS,PERFUME,ETC	1	No Quantity							9889			0
S3	2009	2009	2009	2	0	2	Export	233	Estonia	EST	381	Italy	ITA								55	ESSENTL.OILS,PERFUME,ETC	1	No Quantity							58443			0
S3	2009	2009	2009	2	0	2	Export	233	Estonia	EST	398	Kazakhstan	KAZ								55	ESSENTL.OILS,PERFUME,ETC	1	No Quantity							48502			0
S3	2009	2009	2009	2	0	2	Export	233	Estonia	EST	428	Latvia	LVA								55	ESSENTL.OILS,PERFUME,ETC	1	No Quantity							6989935			0
S3	2009	2009	2009	2	0	2	Export	233	Estonia	EST	440	Lithuania	LTU								55	ESSENTL.OILS,PERFUME,ETC	1	No Quantity							6077941			0
S3	2009	2009	2009	2	0	2	Export	233	Estonia	EST	470	Malta	MLT								55	ESSENTL.OILS,PERFUME,ETC	1	No Quantity							3062			0
S3	2009	2009	2009	2	0	2	Export	233	Estonia	EST	528	Netherlands	NLD								55	ESSENTL.OILS,PERFUME,ETC	1	No Quantity							3793			0
S3	2009	2009	2009	2	0	2	Export	233	Estonia	EST	548	Vanuatu	VUT								55	ESSENTL.OILS,PERFUME,ETC	1	No Quantity							286			0
S3	2009	2009	2009	2	0	2	Export	233	Estonia	EST	554	New Zealand	NZL								55	ESSENTL.OILS,PERFUME,ETC	1	No Quantity							17535			0
S3	2009	2009	2009	2	0	2	Export	233	Estonia	EST	579	Norway	NOR								55	ESSENTL.OILS,PERFUME,ETC	1	No Quantity							163224			0
S3	2009	2009	2009	2	0	2	Export	233	Estonia	EST	616	Poland	POL								55	ESSENTL.OILS,PERFUME,ETC	1	No Quantity							650515			0
S3	2009	2009	2009	2	0	2	Export	233	Estonia	EST	620	Portugal	PRT								55	ESSENTL.OILS,PERFUME,ETC	1	No Quantity							326			0
S3	2009	2009	2009	2	0	2	Export	233	Estonia	EST	642	Romania	ROU								55	ESSENTL.OILS,PERFUME,ETC	1	No Quantity							2047			0
S3	2009	2009	2009	2	0	2	Export	233	Estonia	EST	643	Russian Federation	RUS								55	ESSENTL.OILS,PERFUME,ETC	1	No Quantity							5396632			0
S3	2009	2009	2009	2	0	2	Export	233	Estonia	EST	688	Serbia	SRB								55	ESSENTL.OILS,PERFUME,ETC	1	No Quantity							3900			0
S3	2009	2009	2009	2	0	2	Export	233	Estonia	EST	699	India	IND								55	ESSENTL.OILS,PERFUME,ETC	1	No Quantity							81			0
S3	2009	2009	2009	2	0	2	Export	233	Estonia	EST	702	Singapore	SGP								55	ESSENTL.OILS,PERFUME,ETC	1	No Quantity							7691			0
S3	2009	2009	2009	2	0	2	Export	233	Estonia	EST	703	Slovakia	SVK								55	ESSENTL.OILS,PERFUME,ETC	1	No Quantity							2739			0
S3	2009	2009	2009	2	0	2	Export	233	Estonia	EST	724	Spain	ESP								55	ESSENTL.OILS,PERFUME,ETC	1	No Quantity							1981			0
S3	2009	2009	2009	2	0	2	Export	233	Estonia	EST	752	Sweden	SWE								55	ESSENTL.OILS,PERFUME,ETC	1	No Quantity							514401			0
S3	2009	2009	2009	2	0	2	Export	233	Estonia	EST	757	Switzerland	CHE								55	ESSENTL.OILS,PERFUME,ETC	1	No Quantity							451			0
S3	2009	2009	2009	2	0	2	Export	233	Estonia	EST	784	United Arab Emirates	ARE								55	ESSENTL.OILS,PERFUME,ETC	1	No Quantity							28			0
S3	2009	2009	2009	2	0	2	Export	233	Estonia	EST	788	Tunisia	TUN								55	ESSENTL.OILS,PERFUME,ETC	1	No Quantity							529			0
S3	2009	2009	2009	2	0	2	Export	233	Estonia	EST	792	Turkey	TUR								55	ESSENTL.OILS,PERFUME,ETC	1	No Quantity							903			0
S3	2009	2009	2009	2	0	2	Export	233	Estonia	EST	804	Ukraine	UKR								55	ESSENTL.OILS,PERFUME,ETC	1	No Quantity							207378			0
S3	2009	2009	2009	2	0	2	Export	233	Estonia	EST	818	Egypt	EGY								55	ESSENTL.OILS,PERFUME,ETC	1	No Quantity							1295			0
S3	2009	2009	2009	2	0	2	Export	233	Estonia	EST	826	United Kingdom	GBR								55	ESSENTL.OILS,PERFUME,ETC	1	No Quantity							1138			0
S3	2009	2009	2009	2	0	2	Export	233	Estonia	EST	842	USA	USA								55	ESSENTL.OILS,PERFUME,ETC	1	No Quantity							3125			0
S3	2009	2009	2009	2	0	2	Export	233	Estonia	EST	860	Uzbekistan	UZB								55	ESSENTL.OILS,PERFUME,ETC	1	No Quantity							119			0
S3	2009	2009	2009	2	0	2	Export	233	Estonia	EST	899	Areas, nes									55	ESSENTL.OILS,PERFUME,ETC	1	No Quantity							232			0
S3	2009	2009	2009	2	0	2	Export	222	El Salvador	SLV	0	World	WLD								56	FERTILIZER,EXCEPT GRP272	1	No Quantity							11523144			0
S3	2009	2009	2009	2	0	2	Export	222	El Salvador	SLV	84	Belize	BLZ								56	FERTILIZER,EXCEPT GRP272	1	No Quantity							12576			0
S3	2009	2009	2009	2	0	2	Export	222	El Salvador	SLV	188	Costa Rica	CRI								56	FERTILIZER,EXCEPT GRP272	1	No Quantity							548286			0
S3	2009	2009	2009	2	0	2	Export	222	El Salvador	SLV	214	Dominican Rep.	DOM								56	FERTILIZER,EXCEPT GRP272	1	No Quantity							1046925			0
S3	2009	2009	2009	2	0	2	Export	222	El Salvador	SLV	320	Guatemala	GTM								56	FERTILIZER,EXCEPT GRP272	1	No Quantity							3480344			0
S3	2009	2009	2009	2	0	2	Export	222	El Salvador	SLV	340	Honduras	HND								56	FERTILIZER,EXCEPT GRP272	1	No Quantity							5160690			0
S3	2009	2009	2009	2	0	2	Export	222	El Salvador	SLV	558	Nicaragua	NIC								56	FERTILIZER,EXCEPT GRP272	1	No Quantity							1270095			0
S3	2009	2009	2009	2	0	2	Export	222	El Salvador	SLV	591	Panama	PAN								56	FERTILIZER,EXCEPT GRP272	1	No Quantity							4160			0
S3	2009	2009	2009	2	0	2	Export	222	El Salvador	SLV	899	Areas, nes									56	FERTILIZER,EXCEPT GRP272	1	No Quantity							67			0
S3	2009	2009	2009	2	0	2	Export	233	Estonia	EST	0	World	WLD								56	FERTILIZER,EXCEPT GRP272	1	No Quantity							26868268			0
S3	2009	2009	2009	2	0	2	Export	233	Estonia	EST	31	Azerbaijan	AZE								56	FERTILIZER,EXCEPT GRP272	1	No Quantity							45			0
S3	2009	2009	2009	2	0	2	Export	233	Estonia	EST	40	Austria	AUT								56	FERTILIZER,EXCEPT GRP272	1	No Quantity							49957			0
S3	2009	2009	2009	2	0	2	Export	233	Estonia	EST	56	Belgium	BEL								56	FERTILIZER,EXCEPT GRP272	1	No Quantity							846932			0
S3	2009	2009	2009	2	0	2	Export	233	Estonia	EST	246	Finland	FIN								56	FERTILIZER,EXCEPT GRP272	1	No Quantity							1406139			0
S3	2009	2009	2009	2	0	2	Export	233	Estonia	EST	251	France	FRA								56	FERTILIZER,EXCEPT GRP272	1	No Quantity							1623513			0
S3	2009	2009	2009	2	0	2	Export	233	Estonia	EST	276	Germany	DEU								56	FERTILIZER,EXCEPT GRP272	1	No Quantity							184545			0
S3	2009	2009	2009	2	0	2	Export	233	Estonia	EST	352	Iceland	ISL								56	FERTILIZER,EXCEPT GRP272	1	No Quantity							4548302			0
S3	2009	2009	2009	2	0	2	Export	233	Estonia	EST	428	Latvia	LVA								56	FERTILIZER,EXCEPT GRP272	1	No Quantity							5257773			0
S3	2009	2009	2009	2	0	2	Export	233	Estonia	EST	440	Lithuania	LTU								56	FERTILIZER,EXCEPT GRP272	1	No Quantity							2407989			0
S3	2009	2009	2009	2	0	2	Export	233	Estonia	EST	528	Netherlands	NLD								56	FERTILIZER,EXCEPT GRP272	1	No Quantity							730470			0
S3	2009	2009	2009	2	0	2	Export	233	Estonia	EST	579	Norway	NOR								56	FERTILIZER,EXCEPT GRP272	1	No Quantity							6708			0
S3	2009	2009	2009	2	0	2	Export	233	Estonia	EST	616	Poland	POL								56	FERTILIZER,EXCEPT GRP272	1	No Quantity							1844816			0
S3	2009	2009	2009	2	0	2	Export	233	Estonia	EST	643	Russian Federation	RUS								56	FERTILIZER,EXCEPT GRP272	1	No Quantity							161675			0
S3	2009	2009	2009	2	0	2	Export	233	Estonia	EST	752	Sweden	SWE								56	FERTILIZER,EXCEPT GRP272	1	No Quantity							1824897			0
S3	2009	2009	2009	2	0	2	Export	233	Estonia	EST	757	Switzerland	CHE								56	FERTILIZER,EXCEPT GRP272	1	No Quantity							5278689			0
S3	2009	2009	2009	2	0	2	Export	233	Estonia	EST	788	Tunisia	TUN								56	FERTILIZER,EXCEPT GRP272	1	No Quantity							20661			0
S3	2009	2009	2009	2	0	2	Export	233	Estonia	EST	804	Ukraine	UKR								56	FERTILIZER,EXCEPT GRP272	1	No Quantity							664423			0
S3	2009	2009	2009	2	0	2	Export	233	Estonia	EST	860	Uzbekistan	UZB								56	FERTILIZER,EXCEPT GRP272	1	No Quantity							10733			0
S3	2009	2009	2009	2	0	2	Export	222	El Salvador	SLV	0	World	WLD								57	PLASTICS IN PRIMARY FORM	1	No Quantity							11253313			0
S3	2009	2009	2009	2	0	2	Export	222	El Salvador	SLV	32	Argentina	ARG								57	PLASTICS IN PRIMARY FORM	1	No Quantity							26068			0
S3	2009	2009	2009	2	0	2	Export	222	El Salvador	SLV	76	Brazil	BRA								57	PLASTICS IN PRIMARY FORM	1	No Quantity							42			0
S3	2009	2009	2009	2	0	2	Export	222	El Salvador	SLV	84	Belize	BLZ								57	PLASTICS IN PRIMARY FORM	1	No Quantity							320			0
S3	2009	2009	2009	2	0	2	Export	222	El Salvador	SLV	152	Chile	CHL								57	PLASTICS IN PRIMARY FORM	1	No Quantity							273553			0
S3	2009	2009	2009	2	0	2	Export	222	El Salvador	SLV	156	China	CHN								57	PLASTICS IN PRIMARY FORM	1	No Quantity							346429			0
S3	2009	2009	2009	2	0	2	Export	222	El Salvador	SLV	170	Colombia	COL								57	PLASTICS IN PRIMARY FORM	1	No Quantity							73			0
S3	2009	2009	2009	2	0	2	Export	222	El Salvador	SLV	188	Costa Rica	CRI								57	PLASTICS IN PRIMARY FORM	1	No Quantity							185920			0
S3	2009	2009	2009	2	0	2	Export	222	El Salvador	SLV	214	Dominican Rep.	DOM								57	PLASTICS IN PRIMARY FORM	1	No Quantity							4667			0
S3	2009	2009	2009	2	0	2	Export	222	El Salvador	SLV	218	Ecuador	ECU								57	PLASTICS IN PRIMARY FORM	1	No Quantity							22882			0
S3	2009	2009	2009	2	0	2	Export	222	El Salvador	SLV	320	Guatemala	GTM								57	PLASTICS IN PRIMARY FORM	1	No Quantity							4734943			0
S3	2009	2009	2009	2	0	2	Export	222	El Salvador	SLV	340	Honduras	HND								57	PLASTICS IN PRIMARY FORM	1	No Quantity							3164234			0
S3	2009	2009	2009	2	0	2	Export	222	El Salvador	SLV	344	China, Hong Kong SAR	HKG								57	PLASTICS IN PRIMARY FORM	1	No Quantity							483417			0
S3	2009	2009	2009	2	0	2	Export	222	El Salvador	SLV	360	Indonesia	IDN								57	PLASTICS IN PRIMARY FORM	1	No Quantity							18981			0
S3	2009	2009	2009	2	0	2	Export	222	El Salvador	SLV	381	Italy	ITA								57	PLASTICS IN PRIMARY FORM	1	No Quantity							475			0
S3	2009	2009	2009	2	0	2	Export	222	El Salvador	SLV	410	Rep. of Korea	KOR								57	PLASTICS IN PRIMARY FORM	1	No Quantity							14835			0
S3	2009	2009	2009	2	0	2	Export	222	El Salvador	SLV	458	Malaysia	MYS								57	PLASTICS IN PRIMARY FORM	1	No Quantity							1072			0
S3	2009	2009	2009	2	0	2	Export	222	El Salvador	SLV	484	Mexico	MEX								57	PLASTICS IN PRIMARY FORM	1	No Quantity							495945			0
S3	2009	2009	2009	2	0	2	Export	222	El Salvador	SLV	558	Nicaragua	NIC								57	PLASTICS IN PRIMARY FORM	1	No Quantity							444507			0
S3	2009	2009	2009	2	0	2	Export	222	El Salvador	SLV	591	Panama	PAN								57	PLASTICS IN PRIMARY FORM	1	No Quantity							127210			0
S3	2009	2009	2009	2	0	2	Export	222	El Salvador	SLV	604	Peru	PER								57	PLASTICS IN PRIMARY FORM	1	No Quantity							15088			0
S3	2009	2009	2009	2	0	2	Export	222	El Salvador	SLV	842	USA	USA								57	PLASTICS IN PRIMARY FORM	1	No Quantity							873729			0
S3	2009	2009	2009	2	0	2	Export	222	El Salvador	SLV	899	Areas, nes									57	PLASTICS IN PRIMARY FORM	1	No Quantity							18926			0
S3	2009	2009	2009	2	0	2	Export	233	Estonia	EST	0	World	WLD								57	PLASTICS IN PRIMARY FORM	1	No Quantity							50411409			0
S3	2009	2009	2009	2	0	2	Export	233	Estonia	EST	40	Austria	AUT								57	PLASTICS IN PRIMARY FORM	1	No Quantity							15249			0
S3	2009	2009	2009	2	0	2	Export	233	Estonia	EST	70	Bosnia Herzegovina	BIH								57	PLASTICS IN PRIMARY FORM	1	No Quantity							319308			0
S3	2009	2009	2009	2	0	2	Export	233	Estonia	EST	76	Brazil	BRA								57	PLASTICS IN PRIMARY FORM	1	No Quantity							667			0
S3	2009	2009	2009	2	0	2	Export	233	Estonia	EST	100	Bulgaria	BGR								57	PLASTICS IN PRIMARY FORM	1	No Quantity							1124984			0
S3	2009	2009	2009	2	0	2	Export	233	Estonia	EST	112	Belarus	BLR								57	PLASTICS IN PRIMARY FORM	1	No Quantity							4326165			0
S3	2009	2009	2009	2	0	2	Export	233	Estonia	EST	156	China	CHN								57	PLASTICS IN PRIMARY FORM	1	No Quantity							3089378			0
S3	2009	2009	2009	2	0	2	Export	233	Estonia	EST	191	Croatia	HRV								57	PLASTICS IN PRIMARY FORM	1	No Quantity							388455			0
S3	2009	2009	2009	2	0	2	Export	233	Estonia	EST	196	Cyprus	CYP								57	PLASTICS IN PRIMARY FORM	1	No Quantity							156483			0
S3	2009	2009	2009	2	0	2	Export	233	Estonia	EST	203	Czechia	CZE								57	PLASTICS IN PRIMARY FORM	1	No Quantity							1210514			0
S3	2009	2009	2009	2	0	2	Export	233	Estonia	EST	208	Denmark	DNK								57	PLASTICS IN PRIMARY FORM	1	No Quantity							58125			0
S3	2009	2009	2009	2	0	2	Export	233	Estonia	EST	246	Finland	FIN								57	PLASTICS IN PRIMARY FORM	1	No Quantity							1006145			0
S3	2009	2009	2009	2	0	2	Export	233	Estonia	EST	251	France	FRA								57	PLASTICS IN PRIMARY FORM	1	No Quantity							14146			0
S3	2009	2009	2009	2	0	2	Export	233	Estonia	EST	276	Germany	DEU								57	PLASTICS IN PRIMARY FORM	1	No Quantity							1483203			0
S3	2009	2009	2009	2	0	2	Export	233	Estonia	EST	344	China, Hong Kong SAR	HKG								57	PLASTICS IN PRIMARY FORM	1	No Quantity							151884			0
S3	2009	2009	2009	2	0	2	Export	233	Estonia	EST	348	Hungary	HUN								57	PLASTICS IN PRIMARY FORM	1	No Quantity							354379			0
S3	2009	2009	2009	2	0	2	Export	233	Estonia	EST	364	Iran	IRN								57	PLASTICS IN PRIMARY FORM	1	No Quantity							37065			0
S3	2009	2009	2009	2	0	2	Export	233	Estonia	EST	381	Italy	ITA								57	PLASTICS IN PRIMARY FORM	1	No Quantity							127337			0
S3	2009	2009	2009	2	0	2	Export	233	Estonia	EST	392	Japan	JPN								57	PLASTICS IN PRIMARY FORM	1	No Quantity							101499			0
S3	2009	2009	2009	2	0	2	Export	233	Estonia	EST	398	Kazakhstan	KAZ								57	PLASTICS IN PRIMARY FORM	1	No Quantity							1219461			0
S3	2009	2009	2009	2	0	2	Export	233	Estonia	EST	428	Latvia	LVA								57	PLASTICS IN PRIMARY FORM	1	No Quantity							5223266			0
S3	2009	2009	2009	2	0	2	Export	233	Estonia	EST	440	Lithuania	LTU								57	PLASTICS IN PRIMARY FORM	1	No Quantity							3970150			0
S3	2009	2009	2009	2	0	2	Export	233	Estonia	EST	458	Malaysia	MYS								57	PLASTICS IN PRIMARY FORM	1	No Quantity							26060			0
S3	2009	2009	2009	2	0	2	Export	233	Estonia	EST	470	Malta	MLT								57	PLASTICS IN PRIMARY FORM	1	No Quantity							329			0
S3	2009	2009	2009	2	0	2	Export	233	Estonia	EST	490	Other Asia, nes									57	PLASTICS IN PRIMARY FORM	1	No Quantity							16047			0
S3	2009	2009	2009	2	0	2	Export	233	Estonia	EST	498	Rep. of Moldova	MDA								57	PLASTICS IN PRIMARY FORM	1	No Quantity							67002			0
S3	2009	2009	2009	2	0	2	Export	233	Estonia	EST	512	Oman	OMN								57	PLASTICS IN PRIMARY FORM	1	No Quantity							62736			0
S3	2009	2009	2009	2	0	2	Export	233	Estonia	EST	528	Netherlands	NLD								57	PLASTICS IN PRIMARY FORM	1	No Quantity							198487			0
S3	2009	2009	2009	2	0	2	Export	233	Estonia	EST	530	Neth. Antilles	ANT								57	PLASTICS IN PRIMARY FORM	1	No Quantity							583			0
S3	2009	2009	2009	2	0	2	Export	233	Estonia	EST	554	New Zealand	NZL								57	PLASTICS IN PRIMARY FORM	1	No Quantity							37404			0
S3	2009	2009	2009	2	0	2	Export	233	Estonia	EST	579	Norway	NOR								57	PLASTICS IN PRIMARY FORM	1	No Quantity							69602			0
S3	2009	2009	2009	2	0	2	Export	233	Estonia	EST	616	Poland	POL								57	PLASTICS IN PRIMARY FORM	1	No Quantity							4438068			0
S3	2009	2009	2009	2	0	2	Export	233	Estonia	EST	642	Romania	ROU								57	PLASTICS IN PRIMARY FORM	1	No Quantity							1758551			0
S3	2009	2009	2009	2	0	2	Export	233	Estonia	EST	643	Russian Federation	RUS								57	PLASTICS IN PRIMARY FORM	1	No Quantity							11089895			0
S3	2009	2009	2009	2	0	2	Export	233	Estonia	EST	688	Serbia	SRB								57	PLASTICS IN PRIMARY FORM	1	No Quantity							671706			0
S3	2009	2009	2009	2	0	2	Export	233	Estonia	EST	699	India	IND								57	PLASTICS IN PRIMARY FORM	1	No Quantity							5737			0
S3	2009	2009	2009	2	0	2	Export	233	Estonia	EST	702	Singapore	SGP								57	PLASTICS IN PRIMARY FORM	1	No Quantity							10495			0
S3	2009	2009	2009	2	0	2	Export	233	Estonia	EST	703	Slovakia	SVK								57	PLASTICS IN PRIMARY FORM	1	No Quantity							320135			0
S3	2009	2009	2009	2	0	2	Export	233	Estonia	EST	704	Viet Nam	VNM								57	PLASTICS IN PRIMARY FORM	1	No Quantity							21877			0
S3	2009	2009	2009	2	0	2	Export	233	Estonia	EST	705	Slovenia	SVN								57	PLASTICS IN PRIMARY FORM	1	No Quantity							211858			0
S3	2009	2009	2009	2	0	2	Export	233	Estonia	EST	724	Spain	ESP								57	PLASTICS IN PRIMARY FORM	1	No Quantity							903			0
S3	2009	2009	2009	2	0	2	Export	233	Estonia	EST	752	Sweden	SWE								57	PLASTICS IN PRIMARY FORM	1	No Quantity							2287311			0
S3	2009	2009	2009	2	0	2	Export	233	Estonia	EST	764	Thailand	THA								57	PLASTICS IN PRIMARY FORM	1	No Quantity							1542			0
S3	2009	2009	2009	2	0	2	Export	233	Estonia	EST	784	United Arab Emirates	ARE								57	PLASTICS IN PRIMARY FORM	1	No Quantity							6483			0
S3	2009	2009	2009	2	0	2	Export	233	Estonia	EST	804	Ukraine	UKR								57	PLASTICS IN PRIMARY FORM	1	No Quantity							4200555			0
S3	2009	2009	2009	2	0	2	Export	233	Estonia	EST	826	United Kingdom	GBR								57	PLASTICS IN PRIMARY FORM	1	No Quantity							30			0
S3	2009	2009	2009	2	0	2	Export	233	Estonia	EST	842	USA	USA								57	PLASTICS IN PRIMARY FORM	1	No Quantity							159538			0
S3	2009	2009	2009	2	0	2	Export	233	Estonia	EST	860	Uzbekistan	UZB								57	PLASTICS IN PRIMARY FORM	1	No Quantity							370613			0
S3	2009	2009	2009	2	0	2	Export	222	El Salvador	SLV	0	World	WLD								58	PLASTIC,NON-PRIMARY FORM	1	No Quantity							39413381			0
S3	2009	2009	2009	2	0	2	Export	222	El Salvador	SLV	32	Argentina	ARG								58	PLASTIC,NON-PRIMARY FORM	1	No Quantity							1110			0
S3	2009	2009	2009	2	0	2	Export	222	El Salvador	SLV	44	Bahamas	BHS								58	PLASTIC,NON-PRIMARY FORM	1	No Quantity							1912			0
S3	2009	2009	2009	2	0	2	Export	222	El Salvador	SLV	76	Brazil	BRA								58	PLASTIC,NON-PRIMARY FORM	1	No Quantity							17429			0
S3	2009	2009	2009	2	0	2	Export	222	El Salvador	SLV	84	Belize	BLZ								58	PLASTIC,NON-PRIMARY FORM	1	No Quantity							11175			0
S3	2009	2009	2009	2	0	2	Export	222	El Salvador	SLV	144	Sri Lanka	LKA								58	PLASTIC,NON-PRIMARY FORM	1	No Quantity							215566			0
S3	2009	2009	2009	2	0	2	Export	222	El Salvador	SLV	152	Chile	CHL								58	PLASTIC,NON-PRIMARY FORM	1	No Quantity							4560			0
S3	2009	2009	2009	2	0	2	Export	222	El Salvador	SLV	170	Colombia	COL								58	PLASTIC,NON-PRIMARY FORM	1	No Quantity							72301			0
S3	2009	2009	2009	2	0	2	Export	222	El Salvador	SLV	188	Costa Rica	CRI								58	PLASTIC,NON-PRIMARY FORM	1	No Quantity							2325917			0
S3	2009	2009	2009	2	0	2	Export	222	El Salvador	SLV	214	Dominican Rep.	DOM								58	PLASTIC,NON-PRIMARY FORM	1	No Quantity							1159500			0
S3	2009	2009	2009	2	0	2	Export	222	El Salvador	SLV	320	Guatemala	GTM								58	PLASTIC,NON-PRIMARY FORM	1	No Quantity							17240993			0
S3	2009	2009	2009	2	0	2	Export	222	El Salvador	SLV	340	Honduras	HND								58	PLASTIC,NON-PRIMARY FORM	1	No Quantity							5455096			0
S3	2009	2009	2009	2	0	2	Export	222	El Salvador	SLV	381	Italy	ITA								58	PLASTIC,NON-PRIMARY FORM	1	No Quantity							1185			0
S3	2009	2009	2009	2	0	2	Export	222	El Salvador	SLV	388	Jamaica	JAM								58	PLASTIC,NON-PRIMARY FORM	1	No Quantity							200			0
S3	2009	2009	2009	2	0	2	Export	222	El Salvador	SLV	484	Mexico	MEX								58	PLASTIC,NON-PRIMARY FORM	1	No Quantity							2620183			0
S3	2009	2009	2009	2	0	2	Export	222	El Salvador	SLV	490	Other Asia, nes									58	PLASTIC,NON-PRIMARY FORM	1	No Quantity							17031			0
S3	2009	2009	2009	2	0	2	Export	222	El Salvador	SLV	558	Nicaragua	NIC								58	PLASTIC,NON-PRIMARY FORM	1	No Quantity							8952626			0
S3	2009	2009	2009	2	0	2	Export	222	El Salvador	SLV	591	Panama	PAN								58	PLASTIC,NON-PRIMARY FORM	1	No Quantity							865049			0
S3	2009	2009	2009	2	0	2	Export	222	El Salvador	SLV	780	Trinidad and Tobago	TTO								58	PLASTIC,NON-PRIMARY FORM	1	No Quantity							232427			0
S3	2009	2009	2009	2	0	2	Export	222	El Salvador	SLV	826	United Kingdom	GBR								58	PLASTIC,NON-PRIMARY FORM	1	No Quantity							713			0
S3	2009	2009	2009	2	0	2	Export	222	El Salvador	SLV	842	USA	USA								58	PLASTIC,NON-PRIMARY FORM	1	No Quantity							218318			0
S3	2009	2009	2009	2	0	2	Export	222	El Salvador	SLV	862	Venezuela	VEN								58	PLASTIC,NON-PRIMARY FORM	1	No Quantity							77			0
S3	2009	2009	2009	2	0	2	Export	222	El Salvador	SLV	899	Areas, nes									58	PLASTIC,NON-PRIMARY FORM	1	No Quantity							12			0
S3	2009	2009	2009	2	0	2	Export	233	Estonia	EST	0	World	WLD								58	PLASTIC,NON-PRIMARY FORM	1	No Quantity							55466450			0
S3	2009	2009	2009	2	0	2	Export	233	Estonia	EST	31	Azerbaijan	AZE								58	PLASTIC,NON-PRIMARY FORM	1	No Quantity							6444			0
S3	2009	2009	2009	2	0	2	Export	233	Estonia	EST	40	Austria	AUT								58	PLASTIC,NON-PRIMARY FORM	1	No Quantity							3850			0
S3	2009	2009	2009	2	0	2	Export	233	Estonia	EST	44	Bahamas	BHS								58	PLASTIC,NON-PRIMARY FORM	1	No Quantity							797			0
S3	2009	2009	2009	2	0	2	Export	233	Estonia	EST	51	Armenia	ARM								58	PLASTIC,NON-PRIMARY FORM	1	No Quantity							8445			0
S3	2009	2009	2009	2	0	2	Export	233	Estonia	EST	56	Belgium	BEL								58	PLASTIC,NON-PRIMARY FORM	1	No Quantity							87379			0
S3	2009	2009	2009	2	0	2	Export	233	Estonia	EST	76	Brazil	BRA								58	PLASTIC,NON-PRIMARY FORM	1	No Quantity							237024			0
S3	2009	2009	2009	2	0	2	Export	233	Estonia	EST	92	Br. Virgin Isds	VGB								58	PLASTIC,NON-PRIMARY FORM	1	No Quantity							73			0
S3	2009	2009	2009	2	0	2	Export	233	Estonia	EST	112	Belarus	BLR								58	PLASTIC,NON-PRIMARY FORM	1	No Quantity							147531			0
S3	2009	2009	2009	2	0	2	Export	233	Estonia	EST	156	China	CHN								58	PLASTIC,NON-PRIMARY FORM	1	No Quantity							123169			0
S3	2009	2009	2009	2	0	2	Export	233	Estonia	EST	191	Croatia	HRV								58	PLASTIC,NON-PRIMARY FORM	1	No Quantity							10421			0
S3	2009	2009	2009	2	0	2	Export	233	Estonia	EST	196	Cyprus	CYP								58	PLASTIC,NON-PRIMARY FORM	1	No Quantity							2747			0
S3	2009	2009	2009	2	0	2	Export	233	Estonia	EST	203	Czechia	CZE								58	PLASTIC,NON-PRIMARY FORM	1	No Quantity							23549			0
S3	2009	2009	2009	2	0	2	Export	233	Estonia	EST	204	Benin	BEN								58	PLASTIC,NON-PRIMARY FORM	1	No Quantity							97			0
S3	2009	2009	2009	2	0	2	Export	233	Estonia	EST	208	Denmark	DNK								58	PLASTIC,NON-PRIMARY FORM	1	No Quantity							1780806			0
S3	2009	2009	2009	2	0	2	Export	233	Estonia	EST	214	Dominican Rep.	DOM								58	PLASTIC,NON-PRIMARY FORM	1	No Quantity							262			0
S3	2009	2009	2009	2	0	2	Export	233	Estonia	EST	218	Ecuador	ECU								58	PLASTIC,NON-PRIMARY FORM	1	No Quantity							51			0
S3	2009	2009	2009	2	0	2	Export	233	Estonia	EST	234	Faeroe Isds	FRO								58	PLASTIC,NON-PRIMARY FORM	1	No Quantity							943			0
S3	2009	2009	2009	2	0	2	Export	233	Estonia	EST	242	Fiji	FJI								58	PLASTIC,NON-PRIMARY FORM	1	No Quantity							54			0
S3	2009	2009	2009	2	0	2	Export	233	Estonia	EST	246	Finland	FIN								58	PLASTIC,NON-PRIMARY FORM	1	No Quantity							10721283			0
S3	2009	2009	2009	2	0	2	Export	233	Estonia	EST	251	France	FRA								58	PLASTIC,NON-PRIMARY FORM	1	No Quantity							12870			0
S3	2009	2009	2009	2	0	2	Export	233	Estonia	EST	268	Georgia	GEO								58	PLASTIC,NON-PRIMARY FORM	1	No Quantity							9837			0
S3	2009	2009	2009	2	0	2	Export	233	Estonia	EST	276	Germany	DEU								58	PLASTIC,NON-PRIMARY FORM	1	No Quantity							406334			0
S3	2009	2009	2009	2	0	2	Export	233	Estonia	EST	300	Greece	GRC								58	PLASTIC,NON-PRIMARY FORM	1	No Quantity							36			0
S3	2009	2009	2009	2	0	2	Export	233	Estonia	EST	344	China, Hong Kong SAR	HKG								58	PLASTIC,NON-PRIMARY FORM	1	No Quantity							90592			0
S3	2009	2009	2009	2	0	2	Export	233	Estonia	EST	348	Hungary	HUN								58	PLASTIC,NON-PRIMARY FORM	1	No Quantity							44966			0
S3	2009	2009	2009	2	0	2	Export	233	Estonia	EST	352	Iceland	ISL								58	PLASTIC,NON-PRIMARY FORM	1	No Quantity							275897			0
S3	2009	2009	2009	2	0	2	Export	233	Estonia	EST	364	Iran	IRN								58	PLASTIC,NON-PRIMARY FORM	1	No Quantity							11443			0
S3	2009	2009	2009	2	0	2	Export	233	Estonia	EST	372	Ireland	IRL								58	PLASTIC,NON-PRIMARY FORM	1	No Quantity							6656			0
S3	2009	2009	2009	2	0	2	Export	233	Estonia	EST	376	Israel	ISR								58	PLASTIC,NON-PRIMARY FORM	1	No Quantity							22748			0
S3	2009	2009	2009	2	0	2	Export	233	Estonia	EST	381	Italy	ITA								58	PLASTIC,NON-PRIMARY FORM	1	No Quantity							66319			0
S3	2009	2009	2009	2	0	2	Export	233	Estonia	EST	392	Japan	JPN								58	PLASTIC,NON-PRIMARY FORM	1	No Quantity							232			0
S3	2009	2009	2009	2	0	2	Export	233	Estonia	EST	398	Kazakhstan	KAZ								58	PLASTIC,NON-PRIMARY FORM	1	No Quantity							205561			0
S3	2009	2009	2009	2	0	2	Export	233	Estonia	EST	410	Rep. of Korea	KOR								58	PLASTIC,NON-PRIMARY FORM	1	No Quantity							3354			0
S3	2009	2009	2009	2	0	2	Export	233	Estonia	EST	428	Latvia	LVA								58	PLASTIC,NON-PRIMARY FORM	1	No Quantity							9582766			0
S3	2009	2009	2009	2	0	2	Export	233	Estonia	EST	440	Lithuania	LTU								58	PLASTIC,NON-PRIMARY FORM	1	No Quantity							7130999			0
S3	2009	2009	2009	2	0	2	Export	233	Estonia	EST	442	Luxembourg	LUX								58	PLASTIC,NON-PRIMARY FORM	1	No Quantity							2434			0
S3	2009	2009	2009	2	0	2	Export	233	Estonia	EST	458	Malaysia	MYS								58	PLASTIC,NON-PRIMARY FORM	1	No Quantity							175			0
S3	2009	2009	2009	2	0	2	Export	233	Estonia	EST	470	Malta	MLT								58	PLASTIC,NON-PRIMARY FORM	1	No Quantity							1769			0
S3	2009	2009	2009	2	0	2	Export	233	Estonia	EST	498	Rep. of Moldova	MDA								58	PLASTIC,NON-PRIMARY FORM	1	No Quantity							319			0
S3	2009	2009	2009	2	0	2	Export	233	Estonia	EST	528	Netherlands	NLD								58	PLASTIC,NON-PRIMARY FORM	1	No Quantity							888937			0
S3	2009	2009	2009	2	0	2	Export	233	Estonia	EST	548	Vanuatu	VUT								58	PLASTIC,NON-PRIMARY FORM	1	No Quantity							235			0
S3	2009	2009	2009	2	0	2	Export	233	Estonia	EST	579	Norway	NOR								58	PLASTIC,NON-PRIMARY FORM	1	No Quantity							3277009			0
S3	2009	2009	2009	2	0	2	Export	233	Estonia	EST	591	Panama	PAN								58	PLASTIC,NON-PRIMARY FORM	1	No Quantity							2432			0
S3	2009	2009	2009	2	0	2	Export	233	Estonia	EST	616	Poland	POL								58	PLASTIC,NON-PRIMARY FORM	1	No Quantity							478129			0
S3	2009	2009	2009	2	0	2	Export	233	Estonia	EST	620	Portugal	PRT								58	PLASTIC,NON-PRIMARY FORM	1	No Quantity							13201			0
S3	2009	2009	2009	2	0	2	Export	233	Estonia	EST	642	Romania	ROU								58	PLASTIC,NON-PRIMARY FORM	1	No Quantity							907			0
S3	2009	2009	2009	2	0	2	Export	233	Estonia	EST	643	Russian Federation	RUS								58	PLASTIC,NON-PRIMARY FORM	1	No Quantity							15395887			0
S3	2009	2009	2009	2	0	2	Export	233	Estonia	EST	688	Serbia	SRB								58	PLASTIC,NON-PRIMARY FORM	1	No Quantity							601			0
S3	2009	2009	2009	2	0	2	Export	233	Estonia	EST	699	India	IND								58	PLASTIC,NON-PRIMARY FORM	1	No Quantity							17280			0
S3	2009	2009	2009	2	0	2	Export	233	Estonia	EST	702	Singapore	SGP								58	PLASTIC,NON-PRIMARY FORM	1	No Quantity							418			0
S3	2009	2009	2009	2	0	2	Export	233	Estonia	EST	703	Slovakia	SVK								58	PLASTIC,NON-PRIMARY FORM	1	No Quantity							360			0
S3	2009	2009	2009	2	0	2	Export	233	Estonia	EST	724	Spain	ESP								58	PLASTIC,NON-PRIMARY FORM	1	No Quantity							4798			0
S3	2009	2009	2009	2	0	2	Export	233	Estonia	EST	752	Sweden	SWE								58	PLASTIC,NON-PRIMARY FORM	1	No Quantity							3918703			0
S3	2009	2009	2009	2	0	2	Export	233	Estonia	EST	757	Switzerland	CHE								58	PLASTIC,NON-PRIMARY FORM	1	No Quantity							15104			0
S3	2009	2009	2009	2	0	2	Export	233	Estonia	EST	764	Thailand	THA								58	PLASTIC,NON-PRIMARY FORM	1	No Quantity							5394			0
S3	2009	2009	2009	2	0	2	Export	233	Estonia	EST	784	United Arab Emirates	ARE								58	PLASTIC,NON-PRIMARY FORM	1	No Quantity							85			0
S3	2009	2009	2009	2	0	2	Export	233	Estonia	EST	792	Turkey	TUR								58	PLASTIC,NON-PRIMARY FORM	1	No Quantity							17143			0
S3	2009	2009	2009	2	0	2	Export	233	Estonia	EST	804	Ukraine	UKR								58	PLASTIC,NON-PRIMARY FORM	1	No Quantity							191068			0
S3	2009	2009	2009	2	0	2	Export	233	Estonia	EST	818	Egypt	EGY								58	PLASTIC,NON-PRIMARY FORM	1	No Quantity							49			0
S3	2009	2009	2009	2	0	2	Export	233	Estonia	EST	826	United Kingdom	GBR								58	PLASTIC,NON-PRIMARY FORM	1	No Quantity							9059			0
S3	2009	2009	2009	2	0	2	Export	233	Estonia	EST	842	USA	USA								58	PLASTIC,NON-PRIMARY FORM	1	No Quantity							167168			0
S3	2009	2009	2009	2	0	2	Export	233	Estonia	EST	860	Uzbekistan	UZB								58	PLASTIC,NON-PRIMARY FORM	1	No Quantity							32223			0
S3	2009	2009	2009	2	0	2	Export	233	Estonia	EST	899	Areas, nes									58	PLASTIC,NON-PRIMARY FORM	1	No Quantity							30			0
S3	2009	2009	2009	2	0	2	Export	222	El Salvador	SLV	0	World	WLD								59	CHEMICAL MATERIALS NES	1	No Quantity							13856206			0
S3	2009	2009	2009	2	0	2	Export	222	El Salvador	SLV	20	Andorra	AND								59	CHEMICAL MATERIALS NES	1	No Quantity							11050			0
S3	2009	2009	2009	2	0	2	Export	222	El Salvador	SLV	44	Bahamas	BHS								59	CHEMICAL MATERIALS NES	1	No Quantity							2124			0
S3	2009	2009	2009	2	0	2	Export	222	El Salvador	SLV	84	Belize	BLZ								59	CHEMICAL MATERIALS NES	1	No Quantity							8366			0
S3	2009	2009	2009	2	0	2	Export	222	El Salvador	SLV	124	Canada	CAN								59	CHEMICAL MATERIALS NES	1	No Quantity							16			0
S3	2009	2009	2009	2	0	2	Export	222	El Salvador	SLV	152	Chile	CHL								59	CHEMICAL MATERIALS NES	1	No Quantity							36809			0
S3	2009	2009	2009	2	0	2	Export	222	El Salvador	SLV	170	Colombia	COL								59	CHEMICAL MATERIALS NES	1	No Quantity							1790			0
S3	2009	2009	2009	2	0	2	Export	222	El Salvador	SLV	188	Costa Rica	CRI								59	CHEMICAL MATERIALS NES	1	No Quantity							1028658			0
S3	2009	2009	2009	2	0	2	Export	222	El Salvador	SLV	192	Cuba	CUB								59	CHEMICAL MATERIALS NES	1	No Quantity							20398			0
S3	2009	2009	2009	2	0	2	Export	222	El Salvador	SLV	214	Dominican Rep.	DOM								59	CHEMICAL MATERIALS NES	1	No Quantity							75490			0
S3	2009	2009	2009	2	0	2	Export	222	El Salvador	SLV	231	Ethiopia	ETH								59	CHEMICAL MATERIALS NES	1	No Quantity							2528			0
S3	2009	2009	2009	2	0	2	Export	222	El Salvador	SLV	320	Guatemala	GTM								59	CHEMICAL MATERIALS NES	1	No Quantity							4746900			0
S3	2009	2009	2009	2	0	2	Export	222	El Salvador	SLV	340	Honduras	HND								59	CHEMICAL MATERIALS NES	1	No Quantity							1805303			0
S3	2009	2009	2009	2	0	2	Export	222	El Salvador	SLV	381	Italy	ITA								59	CHEMICAL MATERIALS NES	1	No Quantity							313			0
S3	2009	2009	2009	2	0	2	Export	222	El Salvador	SLV	484	Mexico	MEX								59	CHEMICAL MATERIALS NES	1	No Quantity							8237			0
S3	2009	2009	2009	2	0	2	Export	222	El Salvador	SLV	528	Netherlands	NLD								59	CHEMICAL MATERIALS NES	1	No Quantity							110			0
S3	2009	2009	2009	2	0	2	Export	222	El Salvador	SLV	558	Nicaragua	NIC								59	CHEMICAL MATERIALS NES	1	No Quantity							1575254			0
S3	2009	2009	2009	2	0	2	Export	222	El Salvador	SLV	591	Panama	PAN								59	CHEMICAL MATERIALS NES	1	No Quantity							688870			0
S3	2009	2009	2009	2	0	2	Export	222	El Salvador	SLV	842	USA	USA								59	CHEMICAL MATERIALS NES	1	No Quantity							3671259			0
S3	2009	2009	2009	2	0	2	Export	222	El Salvador	SLV	899	Areas, nes									59	CHEMICAL MATERIALS NES	1	No Quantity							172734			0
S3	2009	2009	2009	2	0	2	Export	233	Estonia	EST	0	World	WLD								59	CHEMICAL MATERIALS NES	1	No Quantity							98162824			0
S3	2009	2009	2009	2	0	2	Export	233	Estonia	EST	12	Algeria	DZA								59	CHEMICAL MATERIALS NES	1	No Quantity							41			0
S3	2009	2009	2009	2	0	2	Export	233	Estonia	EST	31	Azerbaijan	AZE								59	CHEMICAL MATERIALS NES	1	No Quantity							3392			0
S3	2009	2009	2009	2	0	2	Export	233	Estonia	EST	36	Australia	AUS								59	CHEMICAL MATERIALS NES	1	No Quantity							1118			0
S3	2009	2009	2009	2	0	2	Export	233	Estonia	EST	40	Austria	AUT								59	CHEMICAL MATERIALS NES	1	No Quantity							31634			0
S3	2009	2009	2009	2	0	2	Export	233	Estonia	EST	56	Belgium	BEL								59	CHEMICAL MATERIALS NES	1	No Quantity							138510			0
S3	2009	2009	2009	2	0	2	Export	233	Estonia	EST	76	Brazil	BRA								59	CHEMICAL MATERIALS NES	1	No Quantity							5679			0
S3	2009	2009	2009	2	0	2	Export	233	Estonia	EST	100	Bulgaria	BGR								59	CHEMICAL MATERIALS NES	1	No Quantity							81826			0
S3	2009	2009	2009	2	0	2	Export	233	Estonia	EST	112	Belarus	BLR								59	CHEMICAL MATERIALS NES	1	No Quantity							1371250			0
S3	2009	2009	2009	2	0	2	Export	233	Estonia	EST	124	Canada	CAN								59	CHEMICAL MATERIALS NES	1	No Quantity							2876			0
S3	2009	2009	2009	2	0	2	Export	233	Estonia	EST	156	China	CHN								59	CHEMICAL MATERIALS NES	1	No Quantity							18120			0
S3	2009	2009	2009	2	0	2	Export	233	Estonia	EST	191	Croatia	HRV								59	CHEMICAL MATERIALS NES	1	No Quantity							26755			0
S3	2009	2009	2009	2	0	2	Export	233	Estonia	EST	196	Cyprus	CYP								59	CHEMICAL MATERIALS NES	1	No Quantity							3667			0
S3	2009	2009	2009	2	0	2	Export	233	Estonia	EST	203	Czechia	CZE								59	CHEMICAL MATERIALS NES	1	No Quantity							264252			0
S3	2009	2009	2009	2	0	2	Export	233	Estonia	EST	204	Benin	BEN								59	CHEMICAL MATERIALS NES	1	No Quantity							131			0
S3	2009	2009	2009	2	0	2	Export	233	Estonia	EST	208	Denmark	DNK								59	CHEMICAL MATERIALS NES	1	No Quantity							309847			0
S3	2009	2009	2009	2	0	2	Export	233	Estonia	EST	218	Ecuador	ECU								59	CHEMICAL MATERIALS NES	1	No Quantity							5503			0
S3	2009	2009	2009	2	0	2	Export	233	Estonia	EST	246	Finland	FIN								59	CHEMICAL MATERIALS NES	1	No Quantity							4271724			0
S3	2009	2009	2009	2	0	2	Export	233	Estonia	EST	251	France	FRA								59	CHEMICAL MATERIALS NES	1	No Quantity							3491915			0
S3	2009	2009	2009	2	0	2	Export	233	Estonia	EST	268	Georgia	GEO								59	CHEMICAL MATERIALS NES	1	No Quantity							888			0
S3	2009	2009	2009	2	0	2	Export	233	Estonia	EST	276	Germany	DEU								59	CHEMICAL MATERIALS NES	1	No Quantity							2097573			0
S3	2009	2009	2009	2	0	2	Export	233	Estonia	EST	300	Greece	GRC								59	CHEMICAL MATERIALS NES	1	No Quantity							2713			0
S3	2009	2009	2009	2	0	2	Export	233	Estonia	EST	348	Hungary	HUN								59	CHEMICAL MATERIALS NES	1	No Quantity							96626			0
S3	2009	2009	2009	2	0	2	Export	233	Estonia	EST	372	Ireland	IRL								59	CHEMICAL MATERIALS NES	1	No Quantity							1216801			0
S3	2009	2009	2009	2	0	2	Export	233	Estonia	EST	381	Italy	ITA								59	CHEMICAL MATERIALS NES	1	No Quantity							173231			0
S3	2009	2009	2009	2	0	2	Export	233	Estonia	EST	392	Japan	JPN								59	CHEMICAL MATERIALS NES	1	No Quantity							162716			0
S3	2009	2009	2009	2	0	2	Export	233	Estonia	EST	398	Kazakhstan	KAZ								59	CHEMICAL MATERIALS NES	1	No Quantity							173521			0
S3	2009	2009	2009	2	0	2	Export	233	Estonia	EST	414	Kuwait	KWT								59	CHEMICAL MATERIALS NES	1	No Quantity							70			0
S3	2009	2009	2009	2	0	2	Export	233	Estonia	EST	417	Kyrgyzstan	KGZ								59	CHEMICAL MATERIALS NES	1	No Quantity							525			0
S3	2009	2009	2009	2	0	2	Export	233	Estonia	EST	428	Latvia	LVA								59	CHEMICAL MATERIALS NES	1	No Quantity							7275224			0
S3	2009	2009	2009	2	0	2	Export	233	Estonia	EST	440	Lithuania	LTU								59	CHEMICAL MATERIALS NES	1	No Quantity							26609845			0
S3	2009	2009	2009	2	0	2	Export	233	Estonia	EST	458	Malaysia	MYS								59	CHEMICAL MATERIALS NES	1	No Quantity							53088			0
S3	2009	2009	2009	2	0	2	Export	233	Estonia	EST	470	Malta	MLT								59	CHEMICAL MATERIALS NES	1	No Quantity							1538			0
S3	2009	2009	2009	2	0	2	Export	233	Estonia	EST	498	Rep. of Moldova	MDA								59	CHEMICAL MATERIALS NES	1	No Quantity							16701			0
S3	2009	2009	2009	2	0	2	Export	233	Estonia	EST	504	Morocco	MAR								59	CHEMICAL MATERIALS NES	1	No Quantity							8449			0
S3	2009	2009	2009	2	0	2	Export	233	Estonia	EST	528	Netherlands	NLD								59	CHEMICAL MATERIALS NES	1	No Quantity							459017			0
S3	2009	2009	2009	2	0	2	Export	233	Estonia	EST	548	Vanuatu	VUT								59	CHEMICAL MATERIALS NES	1	No Quantity							48			0
S3	2009	2009	2009	2	0	2	Export	233	Estonia	EST	566	Nigeria	NGA								59	CHEMICAL MATERIALS NES	1	No Quantity							37766			0
S3	2009	2009	2009	2	0	2	Export	233	Estonia	EST	579	Norway	NOR								59	CHEMICAL MATERIALS NES	1	No Quantity							161442			0
S3	2009	2009	2009	2	0	2	Export	233	Estonia	EST	586	Pakistan	PAK								59	CHEMICAL MATERIALS NES	1	No Quantity							22645			0
S3	2009	2009	2009	2	0	2	Export	233	Estonia	EST	616	Poland	POL								59	CHEMICAL MATERIALS NES	1	No Quantity							33054122			0
S3	2009	2009	2009	2	0	2	Export	233	Estonia	EST	620	Portugal	PRT								59	CHEMICAL MATERIALS NES	1	No Quantity							18829			0
S3	2009	2009	2009	2	0	2	Export	233	Estonia	EST	642	Romania	ROU								59	CHEMICAL MATERIALS NES	1	No Quantity							52106			0
S3	2009	2009	2009	2	0	2	Export	233	Estonia	EST	643	Russian Federation	RUS								59	CHEMICAL MATERIALS NES	1	No Quantity							11451056			0
S3	2009	2009	2009	2	0	2	Export	233	Estonia	EST	670	Saint Vincent and the Grenadines	VCT								59	CHEMICAL MATERIALS NES	1	No Quantity							505			0
S3	2009	2009	2009	2	0	2	Export	233	Estonia	EST	682	Saudi Arabia	SAU								59	CHEMICAL MATERIALS NES	1	No Quantity							3483			0
S3	2009	2009	2009	2	0	2	Export	233	Estonia	EST	688	Serbia	SRB								59	CHEMICAL MATERIALS NES	1	No Quantity							13622			0
S3	2009	2009	2009	2	0	2	Export	233	Estonia	EST	699	India	IND								59	CHEMICAL MATERIALS NES	1	No Quantity							6982			0
S3	2009	2009	2009	2	0	2	Export	233	Estonia	EST	702	Singapore	SGP								59	CHEMICAL MATERIALS NES	1	No Quantity							5651			0
S3	2009	2009	2009	2	0	2	Export	233	Estonia	EST	703	Slovakia	SVK								59	CHEMICAL MATERIALS NES	1	No Quantity							62867			0
S3	2009	2009	2009	2	0	2	Export	233	Estonia	EST	705	Slovenia	SVN								59	CHEMICAL MATERIALS NES	1	No Quantity							26205			0
S3	2009	2009	2009	2	0	2	Export	233	Estonia	EST	724	Spain	ESP								59	CHEMICAL MATERIALS NES	1	No Quantity							110939			0
S3	2009	2009	2009	2	0	2	Export	233	Estonia	EST	752	Sweden	SWE								59	CHEMICAL MATERIALS NES	1	No Quantity							815779			0
S3	2009	2009	2009	2	0	2	Export	233	Estonia	EST	757	Switzerland	CHE								59	CHEMICAL MATERIALS NES	1	No Quantity							95604			0
S3	2009	2009	2009	2	0	2	Export	233	Estonia	EST	764	Thailand	THA								59	CHEMICAL MATERIALS NES	1	No Quantity							5925			0
S3	2009	2009	2009	2	0	2	Export	233	Estonia	EST	784	United Arab Emirates	ARE								59	CHEMICAL MATERIALS NES	1	No Quantity							34274			0
S3	2009	2009	2009	2	0	2	Export	233	Estonia	EST	788	Tunisia	TUN								59	CHEMICAL MATERIALS NES	1	No Quantity							999			0
S3	2009	2009	2009	2	0	2	Export	233	Estonia	EST	792	Turkey	TUR								59	CHEMICAL MATERIALS NES	1	No Quantity							77494			0
S3	2009	2009	2009	2	0	2	Export	233	Estonia	EST	795	Turkmenistan	TKM								59	CHEMICAL MATERIALS NES	1	No Quantity							405			0
S3	2009	2009	2009	2	0	2	Export	233	Estonia	EST	804	Ukraine	UKR								59	CHEMICAL MATERIALS NES	1	No Quantity							2058500			0
S3	2009	2009	2009	2	0	2	Export	233	Estonia	EST	818	Egypt	EGY								59	CHEMICAL MATERIALS NES	1	No Quantity							311			0
S3	2009	2009	2009	2	0	2	Export	233	Estonia	EST	826	United Kingdom	GBR								59	CHEMICAL MATERIALS NES	1	No Quantity							455051			0
S3	2009	2009	2009	2	0	2	Export	233	Estonia	EST	842	USA	USA								59	CHEMICAL MATERIALS NES	1	No Quantity							114874			0
S3	2009	2009	2009	2	0	2	Export	233	Estonia	EST	860	Uzbekistan	UZB								59	CHEMICAL MATERIALS NES	1	No Quantity							1091538			0
S3	2009	2009	2009	2	0	2	Export	233	Estonia	EST	899	Areas, nes									59	CHEMICAL MATERIALS NES	1	No Quantity							7040			0
S3	2009	2009	2009	2	0	2	Export	222	El Salvador	SLV	0	World	WLD								61	LEATHER, LEATHER GOODS	1	No Quantity							2792990			0
S3	2009	2009	2009	2	0	2	Export	222	El Salvador	SLV	44	Bahamas	BHS								61	LEATHER, LEATHER GOODS	1	No Quantity							120			0
S3	2009	2009	2009	2	0	2	Export	222	El Salvador	SLV	84	Belize	BLZ								61	LEATHER, LEATHER GOODS	1	No Quantity							1925			0
S3	2009	2009	2009	2	0	2	Export	222	El Salvador	SLV	188	Costa Rica	CRI								61	LEATHER, LEATHER GOODS	1	No Quantity							980			0
S3	2009	2009	2009	2	0	2	Export	222	El Salvador	SLV	214	Dominican Rep.	DOM								61	LEATHER, LEATHER GOODS	1	No Quantity							148			0
S3	2009	2009	2009	2	0	2	Export	222	El Salvador	SLV	251	France	FRA								61	LEATHER, LEATHER GOODS	1	No Quantity							5625			0
S3	2009	2009	2009	2	0	2	Export	222	El Salvador	SLV	320	Guatemala	GTM								61	LEATHER, LEATHER GOODS	1	No Quantity							1806972			0
S3	2009	2009	2009	2	0	2	Export	222	El Salvador	SLV	340	Honduras	HND								61	LEATHER, LEATHER GOODS	1	No Quantity							19199			0
S3	2009	2009	2009	2	0	2	Export	222	El Salvador	SLV	381	Italy	ITA								61	LEATHER, LEATHER GOODS	1	No Quantity							122			0
S3	2009	2009	2009	2	0	2	Export	222	El Salvador	SLV	484	Mexico	MEX								61	LEATHER, LEATHER GOODS	1	No Quantity							3729			0
S3	2009	2009	2009	2	0	2	Export	222	El Salvador	SLV	558	Nicaragua	NIC								61	LEATHER, LEATHER GOODS	1	No Quantity							4247			0
S3	2009	2009	2009	2	0	2	Export	222	El Salvador	SLV	591	Panama	PAN								61	LEATHER, LEATHER GOODS	1	No Quantity							702669			0
S3	2009	2009	2009	2	0	2	Export	222	El Salvador	SLV	842	USA	USA								61	LEATHER, LEATHER GOODS	1	No Quantity							238085			0
S3	2009	2009	2009	2	0	2	Export	222	El Salvador	SLV	899	Areas, nes									61	LEATHER, LEATHER GOODS	1	No Quantity							9170			0
S3	2009	2009	2009	2	0	2	Export	233	Estonia	EST	0	World	WLD								61	LEATHER, LEATHER GOODS	1	No Quantity							21036713			0
S3	2009	2009	2009	2	0	2	Export	233	Estonia	EST	40	Austria	AUT								61	LEATHER, LEATHER GOODS	1	No Quantity							133739			0
S3	2009	2009	2009	2	0	2	Export	233	Estonia	EST	124	Canada	CAN								61	LEATHER, LEATHER GOODS	1	No Quantity							153823			0
S3	2009	2009	2009	2	0	2	Export	233	Estonia	EST	156	China	CHN								61	LEATHER, LEATHER GOODS	1	No Quantity							142482			0
S3	2009	2009	2009	2	0	2	Export	233	Estonia	EST	208	Denmark	DNK								61	LEATHER, LEATHER GOODS	1	No Quantity							5108			0
S3	2009	2009	2009	2	0	2	Export	233	Estonia	EST	246	Finland	FIN								61	LEATHER, LEATHER GOODS	1	No Quantity							7767331			0
S3	2009	2009	2009	2	0	2	Export	233	Estonia	EST	251	France	FRA								61	LEATHER, LEATHER GOODS	1	No Quantity							7267			0
S3	2009	2009	2009	2	0	2	Export	233	Estonia	EST	276	Germany	DEU								61	LEATHER, LEATHER GOODS	1	No Quantity							32665			0
S3	2009	2009	2009	2	0	2	Export	233	Estonia	EST	300	Greece	GRC								61	LEATHER, LEATHER GOODS	1	No Quantity							6906			0
S3	2009	2009	2009	2	0	2	Export	233	Estonia	EST	344	China, Hong Kong SAR	HKG								61	LEATHER, LEATHER GOODS	1	No Quantity							13415			0
S3	2009	2009	2009	2	0	2	Export	233	Estonia	EST	381	Italy	ITA								61	LEATHER, LEATHER GOODS	1	No Quantity							1373486			0
S3	2009	2009	2009	2	0	2	Export	233	Estonia	EST	428	Latvia	LVA								61	LEATHER, LEATHER GOODS	1	No Quantity							196048			0
S3	2009	2009	2009	2	0	2	Export	233	Estonia	EST	440	Lithuania	LTU								61	LEATHER, LEATHER GOODS	1	No Quantity							98606			0
S3	2009	2009	2009	2	0	2	Export	233	Estonia	EST	528	Netherlands	NLD								61	LEATHER, LEATHER GOODS	1	No Quantity							1371			0
S3	2009	2009	2009	2	0	2	Export	233	Estonia	EST	579	Norway	NOR								61	LEATHER, LEATHER GOODS	1	No Quantity							120333			0
S3	2009	2009	2009	2	0	2	Export	233	Estonia	EST	616	Poland	POL								61	LEATHER, LEATHER GOODS	1	No Quantity							31534			0
S3	2009	2009	2009	2	0	2	Export	233	Estonia	EST	643	Russian Federation	RUS								61	LEATHER, LEATHER GOODS	1	No Quantity							4234043			0
S3	2009	2009	2009	2	0	2	Export	233	Estonia	EST	699	India	IND								61	LEATHER, LEATHER GOODS	1	No Quantity							705094			0
S3	2009	2009	2009	2	0	2	Export	233	Estonia	EST	705	Slovenia	SVN								61	LEATHER, LEATHER GOODS	1	No Quantity							21075			0
S3	2009	2009	2009	2	0	2	Export	233	Estonia	EST	724	Spain	ESP								61	LEATHER, LEATHER GOODS	1	No Quantity							28462			0
S3	2009	2009	2009	2	0	2	Export	233	Estonia	EST	752	Sweden	SWE								61	LEATHER, LEATHER GOODS	1	No Quantity							269166			0
S3	2009	2009	2009	2	0	2	Export	233	Estonia	EST	757	Switzerland	CHE								61	LEATHER, LEATHER GOODS	1	No Quantity							4714			0
S3	2009	2009	2009	2	0	2	Export	233	Estonia	EST	792	Turkey	TUR								61	LEATHER, LEATHER GOODS	1	No Quantity							5661734			0
S3	2009	2009	2009	2	0	2	Export	233	Estonia	EST	804	Ukraine	UKR								61	LEATHER, LEATHER GOODS	1	No Quantity							20391			0
S3	2009	2009	2009	2	0	2	Export	233	Estonia	EST	826	United Kingdom	GBR								61	LEATHER, LEATHER GOODS	1	No Quantity							7917			0
S3	2009	2009	2009	2	0	2	Export	222	El Salvador	SLV	0	World	WLD								62	RUBBER MANUFACTURES, NES	1	No Quantity							1150447			0
S3	2009	2009	2009	2	0	2	Export	222	El Salvador	SLV	44	Bahamas	BHS								62	RUBBER MANUFACTURES, NES	1	No Quantity							656			0
S3	2009	2009	2009	2	0	2	Export	222	El Salvador	SLV	84	Belize	BLZ								62	RUBBER MANUFACTURES, NES	1	No Quantity							75			0
S3	2009	2009	2009	2	0	2	Export	222	El Salvador	SLV	152	Chile	CHL								62	RUBBER MANUFACTURES, NES	1	No Quantity							14923			0
S3	2009	2009	2009	2	0	2	Export	222	El Salvador	SLV	156	China	CHN								62	RUBBER MANUFACTURES, NES	1	No Quantity							5076			0
S3	2009	2009	2009	2	0	2	Export	222	El Salvador	SLV	188	Costa Rica	CRI								62	RUBBER MANUFACTURES, NES	1	No Quantity							120619			0
S3	2009	2009	2009	2	0	2	Export	222	El Salvador	SLV	214	Dominican Rep.	DOM								62	RUBBER MANUFACTURES, NES	1	No Quantity							37096			0
S3	2009	2009	2009	2	0	2	Export	222	El Salvador	SLV	246	Finland	FIN								62	RUBBER MANUFACTURES, NES	1	No Quantity							933			0
S3	2009	2009	2009	2	0	2	Export	222	El Salvador	SLV	320	Guatemala	GTM								62	RUBBER MANUFACTURES, NES	1	No Quantity							197191			0
S3	2009	2009	2009	2	0	2	Export	222	El Salvador	SLV	340	Honduras	HND								62	RUBBER MANUFACTURES, NES	1	No Quantity							141616			0
S3	2009	2009	2009	2	0	2	Export	222	El Salvador	SLV	381	Italy	ITA								62	RUBBER MANUFACTURES, NES	1	No Quantity							184811			0
S3	2009	2009	2009	2	0	2	Export	222	El Salvador	SLV	484	Mexico	MEX								62	RUBBER MANUFACTURES, NES	1	No Quantity							80074			0
S3	2009	2009	2009	2	0	2	Export	222	El Salvador	SLV	558	Nicaragua	NIC								62	RUBBER MANUFACTURES, NES	1	No Quantity							305662			0
S3	2009	2009	2009	2	0	2	Export	222	El Salvador	SLV	591	Panama	PAN								62	RUBBER MANUFACTURES, NES	1	No Quantity							19631			0
S3	2009	2009	2009	2	0	2	Export	222	El Salvador	SLV	604	Peru	PER								62	RUBBER MANUFACTURES, NES	1	No Quantity							7634			0
S3	2009	2009	2009	2	0	2	Export	222	El Salvador	SLV	752	Sweden	SWE								62	RUBBER MANUFACTURES, NES	1	No Quantity							589			0
S3	2009	2009	2009	2	0	2	Export	222	El Salvador	SLV	780	Trinidad and Tobago	TTO								62	RUBBER MANUFACTURES, NES	1	No Quantity							31			0
S3	2009	2009	2009	2	0	2	Export	222	El Salvador	SLV	842	USA	USA								62	RUBBER MANUFACTURES, NES	1	No Quantity							33828			0
S3	2009	2009	2009	2	0	2	Export	222	El Salvador	SLV	899	Areas, nes									62	RUBBER MANUFACTURES, NES	1	No Quantity							1			0
S3	2009	2009	2009	2	0	2	Export	233	Estonia	EST	0	World	WLD								62	RUBBER MANUFACTURES, NES	1	No Quantity							167246609			0
S3	2009	2009	2009	2	0	2	Export	233	Estonia	EST	31	Azerbaijan	AZE								62	RUBBER MANUFACTURES, NES	1	No Quantity							233			0
S3	2009	2009	2009	2	0	2	Export	233	Estonia	EST	32	Argentina	ARG								62	RUBBER MANUFACTURES, NES	1	No Quantity							1347			0
S3	2009	2009	2009	2	0	2	Export	233	Estonia	EST	40	Austria	AUT								62	RUBBER MANUFACTURES, NES	1	No Quantity							1115			0
S3	2009	2009	2009	2	0	2	Export	233	Estonia	EST	56	Belgium	BEL								62	RUBBER MANUFACTURES, NES	1	No Quantity							557			0
S3	2009	2009	2009	2	0	2	Export	233	Estonia	EST	76	Brazil	BRA								62	RUBBER MANUFACTURES, NES	1	No Quantity							329335			0
S3	2009	2009	2009	2	0	2	Export	233	Estonia	EST	84	Belize	BLZ								62	RUBBER MANUFACTURES, NES	1	No Quantity							4			0
S3	2009	2009	2009	2	0	2	Export	233	Estonia	EST	100	Bulgaria	BGR								62	RUBBER MANUFACTURES, NES	1	No Quantity							1089			0
S3	2009	2009	2009	2	0	2	Export	233	Estonia	EST	112	Belarus	BLR								62	RUBBER MANUFACTURES, NES	1	No Quantity							429757			0
S3	2009	2009	2009	2	0	2	Export	233	Estonia	EST	144	Sri Lanka	LKA								62	RUBBER MANUFACTURES, NES	1	No Quantity							382			0
S3	2009	2009	2009	2	0	2	Export	233	Estonia	EST	156	China	CHN								62	RUBBER MANUFACTURES, NES	1	No Quantity							24106			0
S3	2009	2009	2009	2	0	2	Export	233	Estonia	EST	191	Croatia	HRV								62	RUBBER MANUFACTURES, NES	1	No Quantity							2997			0
S3	2009	2009	2009	2	0	2	Export	233	Estonia	EST	192	Cuba	CUB								62	RUBBER MANUFACTURES, NES	1	No Quantity							2530862			0
S3	2009	2009	2009	2	0	2	Export	233	Estonia	EST	196	Cyprus	CYP								62	RUBBER MANUFACTURES, NES	1	No Quantity							6010			0
S3	2009	2009	2009	2	0	2	Export	233	Estonia	EST	204	Benin	BEN								62	RUBBER MANUFACTURES, NES	1	No Quantity							71621			0
S3	2009	2009	2009	2	0	2	Export	233	Estonia	EST	208	Denmark	DNK								62	RUBBER MANUFACTURES, NES	1	No Quantity							33542			0
S3	2009	2009	2009	2	0	2	Export	233	Estonia	EST	214	Dominican Rep.	DOM								62	RUBBER MANUFACTURES, NES	1	No Quantity							385			0
S3	2009	2009	2009	2	0	2	Export	233	Estonia	EST	218	Ecuador	ECU								62	RUBBER MANUFACTURES, NES	1	No Quantity							55889			0
S3	2009	2009	2009	2	0	2	Export	233	Estonia	EST	246	Finland	FIN								62	RUBBER MANUFACTURES, NES	1	No Quantity							14269907			0
S3	2009	2009	2009	2	0	2	Export	233	Estonia	EST	251	France	FRA								62	RUBBER MANUFACTURES, NES	1	No Quantity							36726			0
S3	2009	2009	2009	2	0	2	Export	233	Estonia	EST	268	Georgia	GEO								62	RUBBER MANUFACTURES, NES	1	No Quantity							1992			0
S3	2009	2009	2009	2	0	2	Export	233	Estonia	EST	276	Germany	DEU								62	RUBBER MANUFACTURES, NES	1	No Quantity							7168504			0
S3	2009	2009	2009	2	0	2	Export	233	Estonia	EST	288	Ghana	GHA								62	RUBBER MANUFACTURES, NES	1	No Quantity							338			0
S3	2009	2009	2009	2	0	2	Export	233	Estonia	EST	344	China, Hong Kong SAR	HKG								62	RUBBER MANUFACTURES, NES	1	No Quantity							352			0
S3	2009	2009	2009	2	0	2	Export	233	Estonia	EST	348	Hungary	HUN								62	RUBBER MANUFACTURES, NES	1	No Quantity							26579			0
S3	2009	2009	2009	2	0	2	Export	233	Estonia	EST	352	Iceland	ISL								62	RUBBER MANUFACTURES, NES	1	No Quantity							185			0
S3	2009	2009	2009	2	0	2	Export	233	Estonia	EST	372	Ireland	IRL								62	RUBBER MANUFACTURES, NES	1	No Quantity							154			0
S3	2009	2009	2009	2	0	2	Export	233	Estonia	EST	381	Italy	ITA								62	RUBBER MANUFACTURES, NES	1	No Quantity							31116			0
S3	2009	2009	2009	2	0	2	Export	233	Estonia	EST	392	Japan	JPN								62	RUBBER MANUFACTURES, NES	1	No Quantity							35			0
S3	2009	2009	2009	2	0	2	Export	233	Estonia	EST	398	Kazakhstan	KAZ								62	RUBBER MANUFACTURES, NES	1	No Quantity							6271438			0
S3	2009	2009	2009	2	0	2	Export	233	Estonia	EST	410	Rep. of Korea	KOR								62	RUBBER MANUFACTURES, NES	1	No Quantity							1163			0
S3	2009	2009	2009	2	0	2	Export	233	Estonia	EST	417	Kyrgyzstan	KGZ								62	RUBBER MANUFACTURES, NES	1	No Quantity							69150			0
S3	2009	2009	2009	2	0	2	Export	233	Estonia	EST	428	Latvia	LVA								62	RUBBER MANUFACTURES, NES	1	No Quantity							5592562			0
S3	2009	2009	2009	2	0	2	Export	233	Estonia	EST	440	Lithuania	LTU								62	RUBBER MANUFACTURES, NES	1	No Quantity							6708193			0
S3	2009	2009	2009	2	0	2	Export	233	Estonia	EST	470	Malta	MLT								62	RUBBER MANUFACTURES, NES	1	No Quantity							5980			0
S3	2009	2009	2009	2	0	2	Export	233	Estonia	EST	498	Rep. of Moldova	MDA								62	RUBBER MANUFACTURES, NES	1	No Quantity							1328			0
S3	2009	2009	2009	2	0	2	Export	233	Estonia	EST	528	Netherlands	NLD								62	RUBBER MANUFACTURES, NES	1	No Quantity							113455			0
S3	2009	2009	2009	2	0	2	Export	233	Estonia	EST	548	Vanuatu	VUT								62	RUBBER MANUFACTURES, NES	1	No Quantity							1			0
S3	2009	2009	2009	2	0	2	Export	233	Estonia	EST	579	Norway	NOR								62	RUBBER MANUFACTURES, NES	1	No Quantity							1114807			0
S3	2009	2009	2009	2	0	2	Export	233	Estonia	EST	591	Panama	PAN								62	RUBBER MANUFACTURES, NES	1	No Quantity							867			0
S3	2009	2009	2009	2	0	2	Export	233	Estonia	EST	616	Poland	POL								62	RUBBER MANUFACTURES, NES	1	No Quantity							66020			0
S3	2009	2009	2009	2	0	2	Export	233	Estonia	EST	620	Portugal	PRT								62	RUBBER MANUFACTURES, NES	1	No Quantity							287			0
S3	2009	2009	2009	2	0	2	Export	233	Estonia	EST	642	Romania	ROU								62	RUBBER MANUFACTURES, NES	1	No Quantity							159			0
S3	2009	2009	2009	2	0	2	Export	233	Estonia	EST	643	Russian Federation	RUS								62	RUBBER MANUFACTURES, NES	1	No Quantity							110922749			0
S3	2009	2009	2009	2	0	2	Export	233	Estonia	EST	688	Serbia	SRB								62	RUBBER MANUFACTURES, NES	1	No Quantity							169			0
S3	2009	2009	2009	2	0	2	Export	233	Estonia	EST	699	India	IND								62	RUBBER MANUFACTURES, NES	1	No Quantity							29929			0
S3	2009	2009	2009	2	0	2	Export	233	Estonia	EST	702	Singapore	SGP								62	RUBBER MANUFACTURES, NES	1	No Quantity							1131			0
S3	2009	2009	2009	2	0	2	Export	233	Estonia	EST	703	Slovakia	SVK								62	RUBBER MANUFACTURES, NES	1	No Quantity							25024			0
S3	2009	2009	2009	2	0	2	Export	233	Estonia	EST	710	South Africa	ZAF								62	RUBBER MANUFACTURES, NES	1	No Quantity							775			0
S3	2009	2009	2009	2	0	2	Export	233	Estonia	EST	724	Spain	ESP								62	RUBBER MANUFACTURES, NES	1	No Quantity							156867			0
S3	2009	2009	2009	2	0	2	Export	233	Estonia	EST	752	Sweden	SWE								62	RUBBER MANUFACTURES, NES	1	No Quantity							4472742			0
S3	2009	2009	2009	2	0	2	Export	233	Estonia	EST	757	Switzerland	CHE								62	RUBBER MANUFACTURES, NES	1	No Quantity							280			0
S3	2009	2009	2009	2	0	2	Export	233	Estonia	EST	768	Togo	TGO								62	RUBBER MANUFACTURES, NES	1	No Quantity							589			0
S3	2009	2009	2009	2	0	2	Export	233	Estonia	EST	784	United Arab Emirates	ARE								62	RUBBER MANUFACTURES, NES	1	No Quantity							1763			0
S3	2009	2009	2009	2	0	2	Export	233	Estonia	EST	792	Turkey	TUR								62	RUBBER MANUFACTURES, NES	1	No Quantity							272			0
S3	2009	2009	2009	2	0	2	Export	233	Estonia	EST	804	Ukraine	UKR								62	RUBBER MANUFACTURES, NES	1	No Quantity							6372824			0
S3	2009	2009	2009	2	0	2	Export	233	Estonia	EST	807	North Macedonia	MKD								62	RUBBER MANUFACTURES, NES	1	No Quantity							3047			0
S3	2009	2009	2009	2	0	2	Export	233	Estonia	EST	818	Egypt	EGY								62	RUBBER MANUFACTURES, NES	1	No Quantity							1204			0
S3	2009	2009	2009	2	0	2	Export	233	Estonia	EST	826	United Kingdom	GBR								62	RUBBER MANUFACTURES, NES	1	No Quantity							164425			0
S3	2009	2009	2009	2	0	2	Export	233	Estonia	EST	842	USA	USA								62	RUBBER MANUFACTURES, NES	1	No Quantity							38363			0
S3	2009	2009	2009	2	0	2	Export	233	Estonia	EST	860	Uzbekistan	UZB								62	RUBBER MANUFACTURES, NES	1	No Quantity							82705			0
S3	2009	2009	2009	2	0	2	Export	233	Estonia	EST	862	Venezuela	VEN								62	RUBBER MANUFACTURES, NES	1	No Quantity							1025			0
S3	2009	2009	2009	2	0	2	Export	233	Estonia	EST	899	Areas, nes									62	RUBBER MANUFACTURES, NES	1	No Quantity							198			0
S3	2009	2009	2009	2	0	2	Export	222	El Salvador	SLV	0	World	WLD								63	CORK, WOOD MANUFACTURES	1	No Quantity							1469623			0
S3	2009	2009	2009	2	0	2	Export	222	El Salvador	SLV	36	Australia	AUS								63	CORK, WOOD MANUFACTURES	1	No Quantity							37504			0
S3	2009	2009	2009	2	0	2	Export	222	El Salvador	SLV	40	Austria	AUT								63	CORK, WOOD MANUFACTURES	1	No Quantity							43179			0
S3	2009	2009	2009	2	0	2	Export	222	El Salvador	SLV	56	Belgium	BEL								63	CORK, WOOD MANUFACTURES	1	No Quantity							5374			0
S3	2009	2009	2009	2	0	2	Export	222	El Salvador	SLV	84	Belize	BLZ								63	CORK, WOOD MANUFACTURES	1	No Quantity							535			0
S3	2009	2009	2009	2	0	2	Export	222	El Salvador	SLV	124	Canada	CAN								63	CORK, WOOD MANUFACTURES	1	No Quantity							7862			0
S3	2009	2009	2009	2	0	2	Export	222	El Salvador	SLV	152	Chile	CHL								63	CORK, WOOD MANUFACTURES	1	No Quantity							1288			0
S3	2009	2009	2009	2	0	2	Export	222	El Salvador	SLV	170	Colombia	COL								63	CORK, WOOD MANUFACTURES	1	No Quantity							225			0
S3	2009	2009	2009	2	0	2	Export	222	El Salvador	SLV	188	Costa Rica	CRI								63	CORK, WOOD MANUFACTURES	1	No Quantity							135467			0
S3	2009	2009	2009	2	0	2	Export	222	El Salvador	SLV	251	France	FRA								63	CORK, WOOD MANUFACTURES	1	No Quantity							74638			0
S3	2009	2009	2009	2	0	2	Export	222	El Salvador	SLV	276	Germany	DEU								63	CORK, WOOD MANUFACTURES	1	No Quantity							48596			0
S3	2009	2009	2009	2	0	2	Export	222	El Salvador	SLV	320	Guatemala	GTM								63	CORK, WOOD MANUFACTURES	1	No Quantity							191234			0
S3	2009	2009	2009	2	0	2	Export	222	El Salvador	SLV	340	Honduras	HND								63	CORK, WOOD MANUFACTURES	1	No Quantity							256396			0
S3	2009	2009	2009	2	0	2	Export	222	El Salvador	SLV	376	Israel	ISR								63	CORK, WOOD MANUFACTURES	1	No Quantity							9			0
S3	2009	2009	2009	2	0	2	Export	222	El Salvador	SLV	381	Italy	ITA								63	CORK, WOOD MANUFACTURES	1	No Quantity							103283			0
S3	2009	2009	2009	2	0	2	Export	222	El Salvador	SLV	388	Jamaica	JAM								63	CORK, WOOD MANUFACTURES	1	No Quantity							2450			0
S3	2009	2009	2009	2	0	2	Export	222	El Salvador	SLV	484	Mexico	MEX								63	CORK, WOOD MANUFACTURES	1	No Quantity							9611			0
S3	2009	2009	2009	2	0	2	Export	222	El Salvador	SLV	528	Netherlands	NLD								63	CORK, WOOD MANUFACTURES	1	No Quantity							995			0
S3	2009	2009	2009	2	0	2	Export	222	El Salvador	SLV	554	New Zealand	NZL								63	CORK, WOOD MANUFACTURES	1	No Quantity							3963			0
S3	2009	2009	2009	2	0	2	Export	222	El Salvador	SLV	558	Nicaragua	NIC								63	CORK, WOOD MANUFACTURES	1	No Quantity							82919			0
S3	2009	2009	2009	2	0	2	Export	222	El Salvador	SLV	591	Panama	PAN								63	CORK, WOOD MANUFACTURES	1	No Quantity							73851			0
S3	2009	2009	2009	2	0	2	Export	222	El Salvador	SLV	604	Peru	PER								63	CORK, WOOD MANUFACTURES	1	No Quantity							3160			0
S3	2009	2009	2009	2	0	2	Export	222	El Salvador	SLV	724	Spain	ESP								63	CORK, WOOD MANUFACTURES	1	No Quantity							151			0
S3	2009	2009	2009	2	0	2	Export	222	El Salvador	SLV	780	Trinidad and Tobago	TTO								63	CORK, WOOD MANUFACTURES	1	No Quantity							312			0
S3	2009	2009	2009	2	0	2	Export	222	El Salvador	SLV	826	United Kingdom	GBR								63	CORK, WOOD MANUFACTURES	1	No Quantity							78999			0
S3	2009	2009	2009	2	0	2	Export	222	El Salvador	SLV	842	USA	USA								63	CORK, WOOD MANUFACTURES	1	No Quantity							259450			0
S3	2009	2009	2009	2	0	2	Export	222	El Salvador	SLV	899	Areas, nes									63	CORK, WOOD MANUFACTURES	1	No Quantity							48174			0
S3	2009	2009	2009	2	0	2	Export	233	Estonia	EST	0	World	WLD								63	CORK, WOOD MANUFACTURES	1	No Quantity							355552932			0
S3	2009	2009	2009	2	0	2	Export	233	Estonia	EST	31	Azerbaijan	AZE								63	CORK, WOOD MANUFACTURES	1	No Quantity							17333			0
S3	2009	2009	2009	2	0	2	Export	233	Estonia	EST	36	Australia	AUS								63	CORK, WOOD MANUFACTURES	1	No Quantity							7009			0
S3	2009	2009	2009	2	0	2	Export	233	Estonia	EST	40	Austria	AUT								63	CORK, WOOD MANUFACTURES	1	No Quantity							1931108			0
[truncated: 2,472 more rows]
