# Supplementary material for: Core-periphery structure in sectoral international trade networks: A new approach to an old theory
Source: PLoS One. 2020 Apr 2;15(4):e0229547. doi: 10.1371/journal.pone.0229547 (PMC7117750; doi:10.1371/journal.pone.0229547)
Supplement: S7 File — (ZIP) [file pone.0229547.s007.zip › S7_File/RawData 2009/comtrade (16).csv]

Classification	Year	Period	Period Desc.	Aggregate Level	Is Leaf Code	Trade Flow Code	Trade Flow	Reporter Code	Reporter	Reporter ISO	Partner Code	Partner	Partner ISO	2nd Partner Code	2nd Partner	2nd Partner ISO	Customs Proc. Code	Customs	Mode of Transport Code	Mode of Transport	Commodity Code	Commodity	Qty Unit Code	Qty Unit	Qty	Alt Qty Unit Code	Alt Qty Unit	Alt Qty	Netweight (kg)	Gross weight (kg)	Trade Value (US$)	CIF Trade Value (US$)	FOB Trade Value (US$)	Flag
S3	2009	2009	2009	2	0	2	Export	218	Ecuador	ECU	0	World	WLD								00	LIVE ANIMALS	1	No Quantity							273490			0
S3	2009	2009	2009	2	0	2	Export	218	Ecuador	ECU	170	Colombia	COL								00	LIVE ANIMALS	1	No Quantity							300			0
S3	2009	2009	2009	2	0	2	Export	218	Ecuador	ECU	434	Libya	LBY								00	LIVE ANIMALS	1	No Quantity							400			0
S3	2009	2009	2009	2	0	2	Export	218	Ecuador	ECU	528	Netherlands	NLD								00	LIVE ANIMALS	1	No Quantity							600			0
S3	2009	2009	2009	2	0	2	Export	218	Ecuador	ECU	604	Peru	PER								00	LIVE ANIMALS	1	No Quantity							7700			0
S3	2009	2009	2009	2	0	2	Export	218	Ecuador	ECU	710	South Africa	ZAF								00	LIVE ANIMALS	1	No Quantity							100			0
S3	2009	2009	2009	2	0	2	Export	218	Ecuador	ECU	724	Spain	ESP								00	LIVE ANIMALS	1	No Quantity							200			0
S3	2009	2009	2009	2	0	2	Export	218	Ecuador	ECU	757	Switzerland	CHE								00	LIVE ANIMALS	1	No Quantity							10			0
S3	2009	2009	2009	2	0	2	Export	218	Ecuador	ECU	784	United Arab Emirates	ARE								00	LIVE ANIMALS	1	No Quantity							200			0
S3	2009	2009	2009	2	0	2	Export	218	Ecuador	ECU	792	Turkey	TUR								00	LIVE ANIMALS	1	No Quantity							100			0
S3	2009	2009	2009	2	0	2	Export	218	Ecuador	ECU	842	USA	USA								00	LIVE ANIMALS	1	No Quantity							263880			0
S3	2009	2009	2009	2	0	2	Export	818	Egypt	EGY	0	World	WLD								00	LIVE ANIMALS	1	No Quantity							13977131			0
S3	2009	2009	2009	2	0	2	Export	818	Egypt	EGY	40	Austria	AUT								00	LIVE ANIMALS	1	No Quantity							3747			0
S3	2009	2009	2009	2	0	2	Export	818	Egypt	EGY	48	Bahrain	BHR								00	LIVE ANIMALS	1	No Quantity							2507			0
S3	2009	2009	2009	2	0	2	Export	818	Egypt	EGY	56	Belgium	BEL								00	LIVE ANIMALS	1	No Quantity							571725			0
S3	2009	2009	2009	2	0	2	Export	818	Egypt	EGY	100	Bulgaria	BGR								00	LIVE ANIMALS	1	No Quantity							758			0
S3	2009	2009	2009	2	0	2	Export	818	Egypt	EGY	124	Canada	CAN								00	LIVE ANIMALS	1	No Quantity							8120			0
S3	2009	2009	2009	2	0	2	Export	818	Egypt	EGY	156	China	CHN								00	LIVE ANIMALS	1	No Quantity							45			0
S3	2009	2009	2009	2	0	2	Export	818	Egypt	EGY	203	Czechia	CZE								00	LIVE ANIMALS	1	No Quantity							6928			0
S3	2009	2009	2009	2	0	2	Export	818	Egypt	EGY	246	Finland	FIN								00	LIVE ANIMALS	1	No Quantity							1085			0
S3	2009	2009	2009	2	0	2	Export	818	Egypt	EGY	251	France	FRA								00	LIVE ANIMALS	1	No Quantity							93273			0
S3	2009	2009	2009	2	0	2	Export	818	Egypt	EGY	276	Germany	DEU								00	LIVE ANIMALS	1	No Quantity							27377			0
S3	2009	2009	2009	2	0	2	Export	818	Egypt	EGY	288	Ghana	GHA								00	LIVE ANIMALS	1	No Quantity							20895			0
S3	2009	2009	2009	2	0	2	Export	818	Egypt	EGY	300	Greece	GRC								00	LIVE ANIMALS	1	No Quantity							121			0
S3	2009	2009	2009	2	0	2	Export	818	Egypt	EGY	348	Hungary	HUN								00	LIVE ANIMALS	1	No Quantity							3221			0
S3	2009	2009	2009	2	0	2	Export	818	Egypt	EGY	360	Indonesia	IDN								00	LIVE ANIMALS	1	No Quantity							2347			0
S3	2009	2009	2009	2	0	2	Export	818	Egypt	EGY	381	Italy	ITA								00	LIVE ANIMALS	1	No Quantity							41861			0
S3	2009	2009	2009	2	0	2	Export	818	Egypt	EGY	392	Japan	JPN								00	LIVE ANIMALS	1	No Quantity							3378			0
S3	2009	2009	2009	2	0	2	Export	818	Egypt	EGY	400	Jordan	JOR								00	LIVE ANIMALS	1	No Quantity							214775			0
S3	2009	2009	2009	2	0	2	Export	818	Egypt	EGY	404	Kenya	KEN								00	LIVE ANIMALS	1	No Quantity							539			0
S3	2009	2009	2009	2	0	2	Export	818	Egypt	EGY	410	Rep. of Korea	KOR								00	LIVE ANIMALS	1	No Quantity							6465			0
S3	2009	2009	2009	2	0	2	Export	818	Egypt	EGY	414	Kuwait	KWT								00	LIVE ANIMALS	1	No Quantity							462168			0
S3	2009	2009	2009	2	0	2	Export	818	Egypt	EGY	422	Lebanon	LBN								00	LIVE ANIMALS	1	No Quantity							167460			0
S3	2009	2009	2009	2	0	2	Export	818	Egypt	EGY	434	Libya	LBY								00	LIVE ANIMALS	1	No Quantity							204868			0
S3	2009	2009	2009	2	0	2	Export	818	Egypt	EGY	454	Malawi	MWI								00	LIVE ANIMALS	1	No Quantity							36			0
S3	2009	2009	2009	2	0	2	Export	818	Egypt	EGY	458	Malaysia	MYS								00	LIVE ANIMALS	1	No Quantity							2234			0
S3	2009	2009	2009	2	0	2	Export	818	Egypt	EGY	504	Morocco	MAR								00	LIVE ANIMALS	1	No Quantity							35			0
S3	2009	2009	2009	2	0	2	Export	818	Egypt	EGY	512	Oman	OMN								00	LIVE ANIMALS	1	No Quantity							452			0
S3	2009	2009	2009	2	0	2	Export	818	Egypt	EGY	528	Netherlands	NLD								00	LIVE ANIMALS	1	No Quantity							2173			0
S3	2009	2009	2009	2	0	2	Export	818	Egypt	EGY	566	Nigeria	NGA								00	LIVE ANIMALS	1	No Quantity							90			0
S3	2009	2009	2009	2	0	2	Export	818	Egypt	EGY	616	Poland	POL								00	LIVE ANIMALS	1	No Quantity							1417			0
S3	2009	2009	2009	2	0	2	Export	818	Egypt	EGY	620	Portugal	PRT								00	LIVE ANIMALS	1	No Quantity							98			0
S3	2009	2009	2009	2	0	2	Export	818	Egypt	EGY	634	Qatar	QAT								00	LIVE ANIMALS	1	No Quantity							174845			0
S3	2009	2009	2009	2	0	2	Export	818	Egypt	EGY	643	Russian Federation	RUS								00	LIVE ANIMALS	1	No Quantity							30512			0
S3	2009	2009	2009	2	0	2	Export	818	Egypt	EGY	682	Saudi Arabia	SAU								00	LIVE ANIMALS	1	No Quantity							5693247			0
S3	2009	2009	2009	2	0	2	Export	818	Egypt	EGY	702	Singapore	SGP								00	LIVE ANIMALS	1	No Quantity							108			0
S3	2009	2009	2009	2	0	2	Export	818	Egypt	EGY	704	Viet Nam	VNM								00	LIVE ANIMALS	1	No Quantity							17506			0
S3	2009	2009	2009	2	0	2	Export	818	Egypt	EGY	710	South Africa	ZAF								00	LIVE ANIMALS	1	No Quantity							846			0
S3	2009	2009	2009	2	0	2	Export	818	Egypt	EGY	724	Spain	ESP								00	LIVE ANIMALS	1	No Quantity							2380			0
S3	2009	2009	2009	2	0	2	Export	818	Egypt	EGY	736	Fmr Sudan	SDN								00	LIVE ANIMALS	1	No Quantity							116823			0
S3	2009	2009	2009	2	0	2	Export	818	Egypt	EGY	757	Switzerland	CHE								00	LIVE ANIMALS	1	No Quantity							100			0
S3	2009	2009	2009	2	0	2	Export	818	Egypt	EGY	760	Syria	SYR								00	LIVE ANIMALS	1	No Quantity							30			0
S3	2009	2009	2009	2	0	2	Export	818	Egypt	EGY	784	United Arab Emirates	ARE								00	LIVE ANIMALS	1	No Quantity							5862779			0
S3	2009	2009	2009	2	0	2	Export	818	Egypt	EGY	788	Tunisia	TUN								00	LIVE ANIMALS	1	No Quantity							126			0
S3	2009	2009	2009	2	0	2	Export	818	Egypt	EGY	792	Turkey	TUR								00	LIVE ANIMALS	1	No Quantity							130056			0
S3	2009	2009	2009	2	0	2	Export	818	Egypt	EGY	826	United Kingdom	GBR								00	LIVE ANIMALS	1	No Quantity							11323			0
S3	2009	2009	2009	2	0	2	Export	818	Egypt	EGY	834	United Rep. of Tanzania	TZA								00	LIVE ANIMALS	1	No Quantity							72			0
S3	2009	2009	2009	2	0	2	Export	818	Egypt	EGY	842	USA	USA								00	LIVE ANIMALS	1	No Quantity							23730			0
S3	2009	2009	2009	2	0	2	Export	818	Egypt	EGY	887	Yemen	YEM								00	LIVE ANIMALS	1	No Quantity							17027			0
S3	2009	2009	2009	2	0	2	Export	818	Egypt	EGY	899	Areas, nes									00	LIVE ANIMALS	1	No Quantity							45424			0
S3	2009	2009	2009	2	0	2	Export	218	Ecuador	ECU	0	World	WLD								01	MEAT, MEAT PREPARATIONS	1	No Quantity							860620			0
S3	2009	2009	2009	2	0	2	Export	218	Ecuador	ECU	170	Colombia	COL								01	MEAT, MEAT PREPARATIONS	1	No Quantity							356787			0
S3	2009	2009	2009	2	0	2	Export	218	Ecuador	ECU	344	China, Hong Kong SAR	HKG								01	MEAT, MEAT PREPARATIONS	1	No Quantity							378110			0
S3	2009	2009	2009	2	0	2	Export	218	Ecuador	ECU	381	Italy	ITA								01	MEAT, MEAT PREPARATIONS	1	No Quantity							27300			0
S3	2009	2009	2009	2	0	2	Export	218	Ecuador	ECU	704	Viet Nam	VNM								01	MEAT, MEAT PREPARATIONS	1	No Quantity							45500			0
S3	2009	2009	2009	2	0	2	Export	218	Ecuador	ECU	724	Spain	ESP								01	MEAT, MEAT PREPARATIONS	1	No Quantity							21331			0
S3	2009	2009	2009	2	0	2	Export	218	Ecuador	ECU	842	USA	USA								01	MEAT, MEAT PREPARATIONS	1	No Quantity							31264			0
S3	2009	2009	2009	2	0	2	Export	218	Ecuador	ECU	862	Venezuela	VEN								01	MEAT, MEAT PREPARATIONS	1	No Quantity							328			0
S3	2009	2009	2009	2	0	2	Export	818	Egypt	EGY	0	World	WLD								01	MEAT, MEAT PREPARATIONS	1	No Quantity							13422951			0
S3	2009	2009	2009	2	0	2	Export	818	Egypt	EGY	36	Australia	AUS								01	MEAT, MEAT PREPARATIONS	1	No Quantity							171			0
S3	2009	2009	2009	2	0	2	Export	818	Egypt	EGY	48	Bahrain	BHR								01	MEAT, MEAT PREPARATIONS	1	No Quantity							238539			0
S3	2009	2009	2009	2	0	2	Export	818	Egypt	EGY	140	Central African Rep.	CAF								01	MEAT, MEAT PREPARATIONS	1	No Quantity							59			0
S3	2009	2009	2009	2	0	2	Export	818	Egypt	EGY	156	China	CHN								01	MEAT, MEAT PREPARATIONS	1	No Quantity							178077			0
S3	2009	2009	2009	2	0	2	Export	818	Egypt	EGY	276	Germany	DEU								01	MEAT, MEAT PREPARATIONS	1	No Quantity							17584			0
S3	2009	2009	2009	2	0	2	Export	818	Egypt	EGY	288	Ghana	GHA								01	MEAT, MEAT PREPARATIONS	1	No Quantity							146			0
S3	2009	2009	2009	2	0	2	Export	818	Egypt	EGY	344	China, Hong Kong SAR	HKG								01	MEAT, MEAT PREPARATIONS	1	No Quantity							555981			0
S3	2009	2009	2009	2	0	2	Export	818	Egypt	EGY	368	Iraq	IRQ								01	MEAT, MEAT PREPARATIONS	1	No Quantity							50344			0
S3	2009	2009	2009	2	0	2	Export	818	Egypt	EGY	376	Israel	ISR								01	MEAT, MEAT PREPARATIONS	1	No Quantity							9125			0
S3	2009	2009	2009	2	0	2	Export	818	Egypt	EGY	381	Italy	ITA								01	MEAT, MEAT PREPARATIONS	1	No Quantity							7697			0
S3	2009	2009	2009	2	0	2	Export	818	Egypt	EGY	392	Japan	JPN								01	MEAT, MEAT PREPARATIONS	1	No Quantity							15890			0
S3	2009	2009	2009	2	0	2	Export	818	Egypt	EGY	400	Jordan	JOR								01	MEAT, MEAT PREPARATIONS	1	No Quantity							45399			0
S3	2009	2009	2009	2	0	2	Export	818	Egypt	EGY	414	Kuwait	KWT								01	MEAT, MEAT PREPARATIONS	1	No Quantity							10538054			0
S3	2009	2009	2009	2	0	2	Export	818	Egypt	EGY	422	Lebanon	LBN								01	MEAT, MEAT PREPARATIONS	1	No Quantity							80695			0
S3	2009	2009	2009	2	0	2	Export	818	Egypt	EGY	430	Liberia	LBR								01	MEAT, MEAT PREPARATIONS	1	No Quantity							120207			0
S3	2009	2009	2009	2	0	2	Export	818	Egypt	EGY	434	Libya	LBY								01	MEAT, MEAT PREPARATIONS	1	No Quantity							39907			0
S3	2009	2009	2009	2	0	2	Export	818	Egypt	EGY	512	Oman	OMN								01	MEAT, MEAT PREPARATIONS	1	No Quantity							53406			0
S3	2009	2009	2009	2	0	2	Export	818	Egypt	EGY	528	Netherlands	NLD								01	MEAT, MEAT PREPARATIONS	1	No Quantity							283			0
S3	2009	2009	2009	2	0	2	Export	818	Egypt	EGY	634	Qatar	QAT								01	MEAT, MEAT PREPARATIONS	1	No Quantity							392467			0
S3	2009	2009	2009	2	0	2	Export	818	Egypt	EGY	643	Russian Federation	RUS								01	MEAT, MEAT PREPARATIONS	1	No Quantity							49570			0
S3	2009	2009	2009	2	0	2	Export	818	Egypt	EGY	682	Saudi Arabia	SAU								01	MEAT, MEAT PREPARATIONS	1	No Quantity							18874			0
S3	2009	2009	2009	2	0	2	Export	818	Egypt	EGY	702	Singapore	SGP								01	MEAT, MEAT PREPARATIONS	1	No Quantity							341			0
S3	2009	2009	2009	2	0	2	Export	818	Egypt	EGY	704	Viet Nam	VNM								01	MEAT, MEAT PREPARATIONS	1	No Quantity							259235			0
S3	2009	2009	2009	2	0	2	Export	818	Egypt	EGY	736	Fmr Sudan	SDN								01	MEAT, MEAT PREPARATIONS	1	No Quantity							33383			0
S3	2009	2009	2009	2	0	2	Export	818	Egypt	EGY	760	Syria	SYR								01	MEAT, MEAT PREPARATIONS	1	No Quantity							198281			0
S3	2009	2009	2009	2	0	2	Export	818	Egypt	EGY	784	United Arab Emirates	ARE								01	MEAT, MEAT PREPARATIONS	1	No Quantity							297316			0
S3	2009	2009	2009	2	0	2	Export	818	Egypt	EGY	788	Tunisia	TUN								01	MEAT, MEAT PREPARATIONS	1	No Quantity							73341			0
S3	2009	2009	2009	2	0	2	Export	818	Egypt	EGY	826	United Kingdom	GBR								01	MEAT, MEAT PREPARATIONS	1	No Quantity							3102			0
S3	2009	2009	2009	2	0	2	Export	818	Egypt	EGY	887	Yemen	YEM								01	MEAT, MEAT PREPARATIONS	1	No Quantity							132216			0
S3	2009	2009	2009	2	0	2	Export	818	Egypt	EGY	899	Areas, nes									01	MEAT, MEAT PREPARATIONS	1	No Quantity							13260			0
S3	2009	2009	2009	2	0	2	Export	218	Ecuador	ECU	0	World	WLD								02	DAIRY PRODUCTS,BIRD EGGS	1	No Quantity							6471400			0
S3	2009	2009	2009	2	0	2	Export	218	Ecuador	ECU	76	Brazil	BRA								02	DAIRY PRODUCTS,BIRD EGGS	1	No Quantity							13117			0
S3	2009	2009	2009	2	0	2	Export	218	Ecuador	ECU	170	Colombia	COL								02	DAIRY PRODUCTS,BIRD EGGS	1	No Quantity							291494			0
S3	2009	2009	2009	2	0	2	Export	218	Ecuador	ECU	530	Neth. Antilles	ANT								02	DAIRY PRODUCTS,BIRD EGGS	1	No Quantity							14823			0
S3	2009	2009	2009	2	0	2	Export	218	Ecuador	ECU	604	Peru	PER								02	DAIRY PRODUCTS,BIRD EGGS	1	No Quantity							1276337			0
S3	2009	2009	2009	2	0	2	Export	218	Ecuador	ECU	842	USA	USA								02	DAIRY PRODUCTS,BIRD EGGS	1	No Quantity							271841			0
S3	2009	2009	2009	2	0	2	Export	218	Ecuador	ECU	862	Venezuela	VEN								02	DAIRY PRODUCTS,BIRD EGGS	1	No Quantity							4603787			0
S3	2009	2009	2009	2	0	2	Export	818	Egypt	EGY	0	World	WLD								02	DAIRY PRODUCTS,BIRD EGGS	1	No Quantity							474284178			0
S3	2009	2009	2009	2	0	2	Export	818	Egypt	EGY	4	Afghanistan	AFG								02	DAIRY PRODUCTS,BIRD EGGS	1	No Quantity							175669			0
S3	2009	2009	2009	2	0	2	Export	818	Egypt	EGY	8	Albania	ALB								02	DAIRY PRODUCTS,BIRD EGGS	1	No Quantity							237362			0
S3	2009	2009	2009	2	0	2	Export	818	Egypt	EGY	12	Algeria	DZA								02	DAIRY PRODUCTS,BIRD EGGS	1	No Quantity							1206629			0
S3	2009	2009	2009	2	0	2	Export	818	Egypt	EGY	24	Angola	AGO								02	DAIRY PRODUCTS,BIRD EGGS	1	No Quantity							902585			0
S3	2009	2009	2009	2	0	2	Export	818	Egypt	EGY	31	Azerbaijan	AZE								02	DAIRY PRODUCTS,BIRD EGGS	1	No Quantity							28471			0
S3	2009	2009	2009	2	0	2	Export	818	Egypt	EGY	36	Australia	AUS								02	DAIRY PRODUCTS,BIRD EGGS	1	No Quantity							55842			0
S3	2009	2009	2009	2	0	2	Export	818	Egypt	EGY	48	Bahrain	BHR								02	DAIRY PRODUCTS,BIRD EGGS	1	No Quantity							1199470			0
S3	2009	2009	2009	2	0	2	Export	818	Egypt	EGY	120	Cameroon	CMR								02	DAIRY PRODUCTS,BIRD EGGS	1	No Quantity							189000			0
S3	2009	2009	2009	2	0	2	Export	818	Egypt	EGY	124	Canada	CAN								02	DAIRY PRODUCTS,BIRD EGGS	1	No Quantity							132352			0
S3	2009	2009	2009	2	0	2	Export	818	Egypt	EGY	140	Central African Rep.	CAF								02	DAIRY PRODUCTS,BIRD EGGS	1	No Quantity							623			0
S3	2009	2009	2009	2	0	2	Export	818	Egypt	EGY	144	Sri Lanka	LKA								02	DAIRY PRODUCTS,BIRD EGGS	1	No Quantity							76305			0
S3	2009	2009	2009	2	0	2	Export	818	Egypt	EGY	178	Congo	COG								02	DAIRY PRODUCTS,BIRD EGGS	1	No Quantity							233591			0
S3	2009	2009	2009	2	0	2	Export	818	Egypt	EGY	180	Dem. Rep. of the Congo	COD								02	DAIRY PRODUCTS,BIRD EGGS	1	No Quantity							378007			0
S3	2009	2009	2009	2	0	2	Export	818	Egypt	EGY	204	Benin	BEN								02	DAIRY PRODUCTS,BIRD EGGS	1	No Quantity							25372			0
S3	2009	2009	2009	2	0	2	Export	818	Egypt	EGY	231	Ethiopia	ETH								02	DAIRY PRODUCTS,BIRD EGGS	1	No Quantity							326594			0
S3	2009	2009	2009	2	0	2	Export	818	Egypt	EGY	232	Eritrea	ERI								02	DAIRY PRODUCTS,BIRD EGGS	1	No Quantity							3483872			0
S3	2009	2009	2009	2	0	2	Export	818	Egypt	EGY	251	France	FRA								02	DAIRY PRODUCTS,BIRD EGGS	1	No Quantity							1066			0
S3	2009	2009	2009	2	0	2	Export	818	Egypt	EGY	262	Djibouti	DJI								02	DAIRY PRODUCTS,BIRD EGGS	1	No Quantity							4452711			0
S3	2009	2009	2009	2	0	2	Export	818	Egypt	EGY	270	Gambia	GMB								02	DAIRY PRODUCTS,BIRD EGGS	1	No Quantity							90539			0
S3	2009	2009	2009	2	0	2	Export	818	Egypt	EGY	275	State of Palestine	PSE								02	DAIRY PRODUCTS,BIRD EGGS	1	No Quantity							11989624			0
S3	2009	2009	2009	2	0	2	Export	818	Egypt	EGY	276	Germany	DEU								02	DAIRY PRODUCTS,BIRD EGGS	1	No Quantity							151511			0
S3	2009	2009	2009	2	0	2	Export	818	Egypt	EGY	288	Ghana	GHA								02	DAIRY PRODUCTS,BIRD EGGS	1	No Quantity							69605			0
S3	2009	2009	2009	2	0	2	Export	818	Egypt	EGY	324	Guinea	GIN								02	DAIRY PRODUCTS,BIRD EGGS	1	No Quantity							238608			0
S3	2009	2009	2009	2	0	2	Export	818	Egypt	EGY	332	Haiti	HTI								02	DAIRY PRODUCTS,BIRD EGGS	1	No Quantity							3267903			0
S3	2009	2009	2009	2	0	2	Export	818	Egypt	EGY	344	China, Hong Kong SAR	HKG								02	DAIRY PRODUCTS,BIRD EGGS	1	No Quantity							24238			0
S3	2009	2009	2009	2	0	2	Export	818	Egypt	EGY	368	Iraq	IRQ								02	DAIRY PRODUCTS,BIRD EGGS	1	No Quantity							65426000			0
S3	2009	2009	2009	2	0	2	Export	818	Egypt	EGY	372	Ireland	IRL								02	DAIRY PRODUCTS,BIRD EGGS	1	No Quantity							5233			0
S3	2009	2009	2009	2	0	2	Export	818	Egypt	EGY	376	Israel	ISR								02	DAIRY PRODUCTS,BIRD EGGS	1	No Quantity							1866877			0
S3	2009	2009	2009	2	0	2	Export	818	Egypt	EGY	381	Italy	ITA								02	DAIRY PRODUCTS,BIRD EGGS	1	No Quantity							36865			0
S3	2009	2009	2009	2	0	2	Export	818	Egypt	EGY	384	Côte d'Ivoire	CIV								02	DAIRY PRODUCTS,BIRD EGGS	1	No Quantity							217862			0
S3	2009	2009	2009	2	0	2	Export	818	Egypt	EGY	392	Japan	JPN								02	DAIRY PRODUCTS,BIRD EGGS	1	No Quantity							347			0
S3	2009	2009	2009	2	0	2	Export	818	Egypt	EGY	400	Jordan	JOR								02	DAIRY PRODUCTS,BIRD EGGS	1	No Quantity							24726830			0
S3	2009	2009	2009	2	0	2	Export	818	Egypt	EGY	404	Kenya	KEN								02	DAIRY PRODUCTS,BIRD EGGS	1	No Quantity							131160			0
S3	2009	2009	2009	2	0	2	Export	818	Egypt	EGY	414	Kuwait	KWT								02	DAIRY PRODUCTS,BIRD EGGS	1	No Quantity							12770340			0
S3	2009	2009	2009	2	0	2	Export	818	Egypt	EGY	422	Lebanon	LBN								02	DAIRY PRODUCTS,BIRD EGGS	1	No Quantity							21833585			0
S3	2009	2009	2009	2	0	2	Export	818	Egypt	EGY	430	Liberia	LBR								02	DAIRY PRODUCTS,BIRD EGGS	1	No Quantity							63926			0
S3	2009	2009	2009	2	0	2	Export	818	Egypt	EGY	434	Libya	LBY								02	DAIRY PRODUCTS,BIRD EGGS	1	No Quantity							76623613			0
S3	2009	2009	2009	2	0	2	Export	818	Egypt	EGY	454	Malawi	MWI								02	DAIRY PRODUCTS,BIRD EGGS	1	No Quantity							2156			0
S3	2009	2009	2009	2	0	2	Export	818	Egypt	EGY	458	Malaysia	MYS								02	DAIRY PRODUCTS,BIRD EGGS	1	No Quantity							181018			0
S3	2009	2009	2009	2	0	2	Export	818	Egypt	EGY	466	Mali	MLI								02	DAIRY PRODUCTS,BIRD EGGS	1	No Quantity							136094			0
S3	2009	2009	2009	2	0	2	Export	818	Egypt	EGY	478	Mauritania	MRT								02	DAIRY PRODUCTS,BIRD EGGS	1	No Quantity							1894651			0
S3	2009	2009	2009	2	0	2	Export	818	Egypt	EGY	480	Mauritius	MUS								02	DAIRY PRODUCTS,BIRD EGGS	1	No Quantity							2240320			0
S3	2009	2009	2009	2	0	2	Export	818	Egypt	EGY	499	Montenegro	MNE								02	DAIRY PRODUCTS,BIRD EGGS	1	No Quantity							52429			0
S3	2009	2009	2009	2	0	2	Export	818	Egypt	EGY	504	Morocco	MAR								02	DAIRY PRODUCTS,BIRD EGGS	1	No Quantity							5462079			0
S3	2009	2009	2009	2	0	2	Export	818	Egypt	EGY	508	Mozambique	MOZ								02	DAIRY PRODUCTS,BIRD EGGS	1	No Quantity							136005			0
S3	2009	2009	2009	2	0	2	Export	818	Egypt	EGY	512	Oman	OMN								02	DAIRY PRODUCTS,BIRD EGGS	1	No Quantity							40169479			0
S3	2009	2009	2009	2	0	2	Export	818	Egypt	EGY	528	Netherlands	NLD								02	DAIRY PRODUCTS,BIRD EGGS	1	No Quantity							3455			0
S3	2009	2009	2009	2	0	2	Export	818	Egypt	EGY	586	Pakistan	PAK								02	DAIRY PRODUCTS,BIRD EGGS	1	No Quantity							200534			0
S3	2009	2009	2009	2	0	2	Export	818	Egypt	EGY	634	Qatar	QAT								02	DAIRY PRODUCTS,BIRD EGGS	1	No Quantity							3949242			0
S3	2009	2009	2009	2	0	2	Export	818	Egypt	EGY	682	Saudi Arabia	SAU								02	DAIRY PRODUCTS,BIRD EGGS	1	No Quantity							121840870			0
S3	2009	2009	2009	2	0	2	Export	818	Egypt	EGY	686	Senegal	SEN								02	DAIRY PRODUCTS,BIRD EGGS	1	No Quantity							1773685			0
S3	2009	2009	2009	2	0	2	Export	818	Egypt	EGY	690	Seychelles	SYC								02	DAIRY PRODUCTS,BIRD EGGS	1	No Quantity							41357			0
S3	2009	2009	2009	2	0	2	Export	818	Egypt	EGY	694	Sierra Leone	SLE								02	DAIRY PRODUCTS,BIRD EGGS	1	No Quantity							33895			0
S3	2009	2009	2009	2	0	2	Export	818	Egypt	EGY	699	India	IND								02	DAIRY PRODUCTS,BIRD EGGS	1	No Quantity							76322			0
S3	2009	2009	2009	2	0	2	Export	818	Egypt	EGY	702	Singapore	SGP								02	DAIRY PRODUCTS,BIRD EGGS	1	No Quantity							13162			0
S3	2009	2009	2009	2	0	2	Export	818	Egypt	EGY	704	Viet Nam	VNM								02	DAIRY PRODUCTS,BIRD EGGS	1	No Quantity							4283683			0
S3	2009	2009	2009	2	0	2	Export	818	Egypt	EGY	710	South Africa	ZAF								02	DAIRY PRODUCTS,BIRD EGGS	1	No Quantity							143863			0
S3	2009	2009	2009	2	0	2	Export	818	Egypt	EGY	716	Zimbabwe	ZWE								02	DAIRY PRODUCTS,BIRD EGGS	1	No Quantity							41496			0
S3	2009	2009	2009	2	0	2	Export	818	Egypt	EGY	724	Spain	ESP								02	DAIRY PRODUCTS,BIRD EGGS	1	No Quantity							22500			0
S3	2009	2009	2009	2	0	2	Export	818	Egypt	EGY	736	Fmr Sudan	SDN								02	DAIRY PRODUCTS,BIRD EGGS	1	No Quantity							2221604			0
S3	2009	2009	2009	2	0	2	Export	818	Egypt	EGY	740	Suriname	SUR								02	DAIRY PRODUCTS,BIRD EGGS	1	No Quantity							86613			0
S3	2009	2009	2009	2	0	2	Export	818	Egypt	EGY	757	Switzerland	CHE								02	DAIRY PRODUCTS,BIRD EGGS	1	No Quantity							23789			0
S3	2009	2009	2009	2	0	2	Export	818	Egypt	EGY	760	Syria	SYR								02	DAIRY PRODUCTS,BIRD EGGS	1	No Quantity							11442388			0
S3	2009	2009	2009	2	0	2	Export	818	Egypt	EGY	784	United Arab Emirates	ARE								02	DAIRY PRODUCTS,BIRD EGGS	1	No Quantity							11314983			0
S3	2009	2009	2009	2	0	2	Export	818	Egypt	EGY	788	Tunisia	TUN								02	DAIRY PRODUCTS,BIRD EGGS	1	No Quantity							135693			0
S3	2009	2009	2009	2	0	2	Export	818	Egypt	EGY	800	Uganda	UGA								02	DAIRY PRODUCTS,BIRD EGGS	1	No Quantity							223577			0
S3	2009	2009	2009	2	0	2	Export	818	Egypt	EGY	804	Ukraine	UKR								02	DAIRY PRODUCTS,BIRD EGGS	1	No Quantity							28010			0
S3	2009	2009	2009	2	0	2	Export	818	Egypt	EGY	826	United Kingdom	GBR								02	DAIRY PRODUCTS,BIRD EGGS	1	No Quantity							185988			0
S3	2009	2009	2009	2	0	2	Export	818	Egypt	EGY	834	United Rep. of Tanzania	TZA								02	DAIRY PRODUCTS,BIRD EGGS	1	No Quantity							209206			0
S3	2009	2009	2009	2	0	2	Export	818	Egypt	EGY	842	USA	USA								02	DAIRY PRODUCTS,BIRD EGGS	1	No Quantity							2233746			0
S3	2009	2009	2009	2	0	2	Export	818	Egypt	EGY	862	Venezuela	VEN								02	DAIRY PRODUCTS,BIRD EGGS	1	No Quantity							219881			0
S3	2009	2009	2009	2	0	2	Export	818	Egypt	EGY	887	Yemen	YEM								02	DAIRY PRODUCTS,BIRD EGGS	1	No Quantity							30156768			0
S3	2009	2009	2009	2	0	2	Export	818	Egypt	EGY	894	Zambia	ZMB								02	DAIRY PRODUCTS,BIRD EGGS	1	No Quantity							417			0
S3	2009	2009	2009	2	0	2	Export	818	Egypt	EGY	899	Areas, nes									02	DAIRY PRODUCTS,BIRD EGGS	1	No Quantity							463032			0
S3	2009	2009	2009	2	0	2	Export	218	Ecuador	ECU	0	World	WLD								03	FISH,CRUSTACEANS,MOLLUSC	1	No Quantity							1536819121			0
S3	2009	2009	2009	2	0	2	Export	218	Ecuador	ECU	4	Afghanistan	AFG								03	FISH,CRUSTACEANS,MOLLUSC	1	No Quantity							59747			0
S3	2009	2009	2009	2	0	2	Export	218	Ecuador	ECU	12	Algeria	DZA								03	FISH,CRUSTACEANS,MOLLUSC	1	No Quantity							1243095			0
S3	2009	2009	2009	2	0	2	Export	218	Ecuador	ECU	32	Argentina	ARG								03	FISH,CRUSTACEANS,MOLLUSC	1	No Quantity							23797824			0
S3	2009	2009	2009	2	0	2	Export	218	Ecuador	ECU	36	Australia	AUS								03	FISH,CRUSTACEANS,MOLLUSC	1	No Quantity							158100			0
S3	2009	2009	2009	2	0	2	Export	218	Ecuador	ECU	56	Belgium	BEL								03	FISH,CRUSTACEANS,MOLLUSC	1	No Quantity							39895422			0
S3	2009	2009	2009	2	0	2	Export	218	Ecuador	ECU	68	Bolivia (Plurinational State of)	BOL								03	FISH,CRUSTACEANS,MOLLUSC	1	No Quantity							1129007			0
S3	2009	2009	2009	2	0	2	Export	218	Ecuador	ECU	76	Brazil	BRA								03	FISH,CRUSTACEANS,MOLLUSC	1	No Quantity							8923172			0
S3	2009	2009	2009	2	0	2	Export	218	Ecuador	ECU	100	Bulgaria	BGR								03	FISH,CRUSTACEANS,MOLLUSC	1	No Quantity							338622			0
S3	2009	2009	2009	2	0	2	Export	218	Ecuador	ECU	124	Canada	CAN								03	FISH,CRUSTACEANS,MOLLUSC	1	No Quantity							12593226			0
S3	2009	2009	2009	2	0	2	Export	218	Ecuador	ECU	132	Cabo Verde	CPV								03	FISH,CRUSTACEANS,MOLLUSC	1	No Quantity							316573			0
S3	2009	2009	2009	2	0	2	Export	218	Ecuador	ECU	144	Sri Lanka	LKA								03	FISH,CRUSTACEANS,MOLLUSC	1	No Quantity							514302			0
S3	2009	2009	2009	2	0	2	Export	218	Ecuador	ECU	152	Chile	CHL								03	FISH,CRUSTACEANS,MOLLUSC	1	No Quantity							22088882			0
S3	2009	2009	2009	2	0	2	Export	218	Ecuador	ECU	156	China	CHN								03	FISH,CRUSTACEANS,MOLLUSC	1	No Quantity							3373007			0
S3	2009	2009	2009	2	0	2	Export	218	Ecuador	ECU	170	Colombia	COL								03	FISH,CRUSTACEANS,MOLLUSC	1	No Quantity							77867454			0
S3	2009	2009	2009	2	0	2	Export	218	Ecuador	ECU	175	Mayotte	MYT								03	FISH,CRUSTACEANS,MOLLUSC	1	No Quantity							106836			0
S3	2009	2009	2009	2	0	2	Export	218	Ecuador	ECU	188	Costa Rica	CRI								03	FISH,CRUSTACEANS,MOLLUSC	1	No Quantity							1285345			0
S3	2009	2009	2009	2	0	2	Export	218	Ecuador	ECU	192	Cuba	CUB								03	FISH,CRUSTACEANS,MOLLUSC	1	No Quantity							5989976			0
S3	2009	2009	2009	2	0	2	Export	218	Ecuador	ECU	196	Cyprus	CYP								03	FISH,CRUSTACEANS,MOLLUSC	1	No Quantity							224882			0
S3	2009	2009	2009	2	0	2	Export	218	Ecuador	ECU	203	Czechia	CZE								03	FISH,CRUSTACEANS,MOLLUSC	1	No Quantity							179217			0
S3	2009	2009	2009	2	0	2	Export	218	Ecuador	ECU	208	Denmark	DNK								03	FISH,CRUSTACEANS,MOLLUSC	1	No Quantity							2453623			0
S3	2009	2009	2009	2	0	2	Export	218	Ecuador	ECU	214	Dominican Rep.	DOM								03	FISH,CRUSTACEANS,MOLLUSC	1	No Quantity							2077847			0
S3	2009	2009	2009	2	0	2	Export	218	Ecuador	ECU	246	Finland	FIN								03	FISH,CRUSTACEANS,MOLLUSC	1	No Quantity							93606			0
S3	2009	2009	2009	2	0	2	Export	218	Ecuador	ECU	251	France	FRA								03	FISH,CRUSTACEANS,MOLLUSC	1	No Quantity							104381921			0
S3	2009	2009	2009	2	0	2	Export	218	Ecuador	ECU	268	Georgia	GEO								03	FISH,CRUSTACEANS,MOLLUSC	1	No Quantity							69633			0
S3	2009	2009	2009	2	0	2	Export	218	Ecuador	ECU	276	Germany	DEU								03	FISH,CRUSTACEANS,MOLLUSC	1	No Quantity							18327743			0
S3	2009	2009	2009	2	0	2	Export	218	Ecuador	ECU	300	Greece	GRC								03	FISH,CRUSTACEANS,MOLLUSC	1	No Quantity							956414			0
S3	2009	2009	2009	2	0	2	Export	218	Ecuador	ECU	320	Guatemala	GTM								03	FISH,CRUSTACEANS,MOLLUSC	1	No Quantity							2493387			0
S3	2009	2009	2009	2	0	2	Export	218	Ecuador	ECU	332	Haiti	HTI								03	FISH,CRUSTACEANS,MOLLUSC	1	No Quantity							51200			0
S3	2009	2009	2009	2	0	2	Export	218	Ecuador	ECU	340	Honduras	HND								03	FISH,CRUSTACEANS,MOLLUSC	1	No Quantity							133952			0
S3	2009	2009	2009	2	0	2	Export	218	Ecuador	ECU	344	China, Hong Kong SAR	HKG								03	FISH,CRUSTACEANS,MOLLUSC	1	No Quantity							3045292			0
S3	2009	2009	2009	2	0	2	Export	218	Ecuador	ECU	360	Indonesia	IDN								03	FISH,CRUSTACEANS,MOLLUSC	1	No Quantity							234756			0
S3	2009	2009	2009	2	0	2	Export	218	Ecuador	ECU	372	Ireland	IRL								03	FISH,CRUSTACEANS,MOLLUSC	1	No Quantity							640180			0
S3	2009	2009	2009	2	0	2	Export	218	Ecuador	ECU	381	Italy	ITA								03	FISH,CRUSTACEANS,MOLLUSC	1	No Quantity							172284758			0
S3	2009	2009	2009	2	0	2	Export	218	Ecuador	ECU	388	Jamaica	JAM								03	FISH,CRUSTACEANS,MOLLUSC	1	No Quantity							498182			0
S3	2009	2009	2009	2	0	2	Export	218	Ecuador	ECU	392	Japan	JPN								03	FISH,CRUSTACEANS,MOLLUSC	1	No Quantity							10712471			0
S3	2009	2009	2009	2	0	2	Export	218	Ecuador	ECU	400	Jordan	JOR								03	FISH,CRUSTACEANS,MOLLUSC	1	No Quantity							29700			0
S3	2009	2009	2009	2	0	2	Export	218	Ecuador	ECU	410	Rep. of Korea	KOR								03	FISH,CRUSTACEANS,MOLLUSC	1	No Quantity							1560268			0
S3	2009	2009	2009	2	0	2	Export	218	Ecuador	ECU	428	Latvia	LVA								03	FISH,CRUSTACEANS,MOLLUSC	1	No Quantity							81200			0
S3	2009	2009	2009	2	0	2	Export	218	Ecuador	ECU	434	Libya	LBY								03	FISH,CRUSTACEANS,MOLLUSC	1	No Quantity							208746			0
S3	2009	2009	2009	2	0	2	Export	218	Ecuador	ECU	440	Lithuania	LTU								03	FISH,CRUSTACEANS,MOLLUSC	1	No Quantity							21578			0
S3	2009	2009	2009	2	0	2	Export	218	Ecuador	ECU	442	Luxembourg	LUX								03	FISH,CRUSTACEANS,MOLLUSC	1	No Quantity							45750			0
S3	2009	2009	2009	2	0	2	Export	218	Ecuador	ECU	470	Malta	MLT								03	FISH,CRUSTACEANS,MOLLUSC	1	No Quantity							119443			0
S3	2009	2009	2009	2	0	2	Export	218	Ecuador	ECU	484	Mexico	MEX								03	FISH,CRUSTACEANS,MOLLUSC	1	No Quantity							888587			0
S3	2009	2009	2009	2	0	2	Export	218	Ecuador	ECU	490	Other Asia, nes									03	FISH,CRUSTACEANS,MOLLUSC	1	No Quantity							1834536			0
S3	2009	2009	2009	2	0	2	Export	218	Ecuador	ECU	504	Morocco	MAR								03	FISH,CRUSTACEANS,MOLLUSC	1	No Quantity							167838			0
S3	2009	2009	2009	2	0	2	Export	218	Ecuador	ECU	528	Netherlands	NLD								03	FISH,CRUSTACEANS,MOLLUSC	1	No Quantity							23736256			0
S3	2009	2009	2009	2	0	2	Export	218	Ecuador	ECU	530	Neth. Antilles	ANT								03	FISH,CRUSTACEANS,MOLLUSC	1	No Quantity							296738			0
S3	2009	2009	2009	2	0	2	Export	218	Ecuador	ECU	533	Aruba	ABW								03	FISH,CRUSTACEANS,MOLLUSC	1	No Quantity							7669			0
S3	2009	2009	2009	2	0	2	Export	218	Ecuador	ECU	558	Nicaragua	NIC								03	FISH,CRUSTACEANS,MOLLUSC	1	No Quantity							200807			0
S3	2009	2009	2009	2	0	2	Export	218	Ecuador	ECU	591	Panama	PAN								03	FISH,CRUSTACEANS,MOLLUSC	1	No Quantity							921948			0
S3	2009	2009	2009	2	0	2	Export	218	Ecuador	ECU	600	Paraguay	PRY								03	FISH,CRUSTACEANS,MOLLUSC	1	No Quantity							946103			0
S3	2009	2009	2009	2	0	2	Export	218	Ecuador	ECU	604	Peru	PER								03	FISH,CRUSTACEANS,MOLLUSC	1	No Quantity							15903665			0
S3	2009	2009	2009	2	0	2	Export	218	Ecuador	ECU	616	Poland	POL								03	FISH,CRUSTACEANS,MOLLUSC	1	No Quantity							901608			0
S3	2009	2009	2009	2	0	2	Export	218	Ecuador	ECU	620	Portugal	PRT								03	FISH,CRUSTACEANS,MOLLUSC	1	No Quantity							6388780			0
S3	2009	2009	2009	2	0	2	Export	218	Ecuador	ECU	643	Russian Federation	RUS								03	FISH,CRUSTACEANS,MOLLUSC	1	No Quantity							10510743			0
S3	2009	2009	2009	2	0	2	Export	218	Ecuador	ECU	682	Saudi Arabia	SAU								03	FISH,CRUSTACEANS,MOLLUSC	1	No Quantity							49208			0
S3	2009	2009	2009	2	0	2	Export	218	Ecuador	ECU	699	India	IND								03	FISH,CRUSTACEANS,MOLLUSC	1	No Quantity							93675			0
S3	2009	2009	2009	2	0	2	Export	218	Ecuador	ECU	702	Singapore	SGP								03	FISH,CRUSTACEANS,MOLLUSC	1	No Quantity							45292			0
S3	2009	2009	2009	2	0	2	Export	218	Ecuador	ECU	704	Viet Nam	VNM								03	FISH,CRUSTACEANS,MOLLUSC	1	No Quantity							29185			0
S3	2009	2009	2009	2	0	2	Export	218	Ecuador	ECU	710	South Africa	ZAF								03	FISH,CRUSTACEANS,MOLLUSC	1	No Quantity							137			0
S3	2009	2009	2009	2	0	2	Export	218	Ecuador	ECU	724	Spain	ESP								03	FISH,CRUSTACEANS,MOLLUSC	1	No Quantity							251697210			0
S3	2009	2009	2009	2	0	2	Export	218	Ecuador	ECU	757	Switzerland	CHE								03	FISH,CRUSTACEANS,MOLLUSC	1	No Quantity							48			0
S3	2009	2009	2009	2	0	2	Export	218	Ecuador	ECU	780	Trinidad and Tobago	TTO								03	FISH,CRUSTACEANS,MOLLUSC	1	No Quantity							132015			0
S3	2009	2009	2009	2	0	2	Export	218	Ecuador	ECU	784	United Arab Emirates	ARE								03	FISH,CRUSTACEANS,MOLLUSC	1	No Quantity							110450			0
S3	2009	2009	2009	2	0	2	Export	218	Ecuador	ECU	788	Tunisia	TUN								03	FISH,CRUSTACEANS,MOLLUSC	1	No Quantity							129555			0
S3	2009	2009	2009	2	0	2	Export	218	Ecuador	ECU	804	Ukraine	UKR								03	FISH,CRUSTACEANS,MOLLUSC	1	No Quantity							4266044			0
S3	2009	2009	2009	2	0	2	Export	218	Ecuador	ECU	818	Egypt	EGY								03	FISH,CRUSTACEANS,MOLLUSC	1	No Quantity							2111826			0
S3	2009	2009	2009	2	0	2	Export	218	Ecuador	ECU	826	United Kingdom	GBR								03	FISH,CRUSTACEANS,MOLLUSC	1	No Quantity							41139592			0
S3	2009	2009	2009	2	0	2	Export	218	Ecuador	ECU	838	Free Zones									03	FISH,CRUSTACEANS,MOLLUSC	1	No Quantity							30460568			0
S3	2009	2009	2009	2	0	2	Export	218	Ecuador	ECU	842	USA	USA								03	FISH,CRUSTACEANS,MOLLUSC	1	No Quantity							473167659			0
S3	2009	2009	2009	2	0	2	Export	218	Ecuador	ECU	858	Uruguay	URY								03	FISH,CRUSTACEANS,MOLLUSC	1	No Quantity							2530621			0
S3	2009	2009	2009	2	0	2	Export	218	Ecuador	ECU	862	Venezuela	VEN								03	FISH,CRUSTACEANS,MOLLUSC	1	No Quantity							147544422			0
S3	2009	2009	2009	2	0	2	Export	818	Egypt	EGY	0	World	WLD								03	FISH,CRUSTACEANS,MOLLUSC	1	No Quantity							13990490			0
S3	2009	2009	2009	2	0	2	Export	818	Egypt	EGY	36	Australia	AUS								03	FISH,CRUSTACEANS,MOLLUSC	1	No Quantity							1785			0
S3	2009	2009	2009	2	0	2	Export	818	Egypt	EGY	40	Austria	AUT								03	FISH,CRUSTACEANS,MOLLUSC	1	No Quantity							8246			0
S3	2009	2009	2009	2	0	2	Export	818	Egypt	EGY	48	Bahrain	BHR								03	FISH,CRUSTACEANS,MOLLUSC	1	No Quantity							10751			0
S3	2009	2009	2009	2	0	2	Export	818	Egypt	EGY	124	Canada	CAN								03	FISH,CRUSTACEANS,MOLLUSC	1	No Quantity							2319			0
S3	2009	2009	2009	2	0	2	Export	818	Egypt	EGY	140	Central African Rep.	CAF								03	FISH,CRUSTACEANS,MOLLUSC	1	No Quantity							140			0
S3	2009	2009	2009	2	0	2	Export	818	Egypt	EGY	156	China	CHN								03	FISH,CRUSTACEANS,MOLLUSC	1	No Quantity							202			0
S3	2009	2009	2009	2	0	2	Export	818	Egypt	EGY	180	Dem. Rep. of the Congo	COD								03	FISH,CRUSTACEANS,MOLLUSC	1	No Quantity							14			0
S3	2009	2009	2009	2	0	2	Export	818	Egypt	EGY	196	Cyprus	CYP								03	FISH,CRUSTACEANS,MOLLUSC	1	No Quantity							1887087			0
S3	2009	2009	2009	2	0	2	Export	818	Egypt	EGY	251	France	FRA								03	FISH,CRUSTACEANS,MOLLUSC	1	No Quantity							99			0
S3	2009	2009	2009	2	0	2	Export	818	Egypt	EGY	275	State of Palestine	PSE								03	FISH,CRUSTACEANS,MOLLUSC	1	No Quantity							115280			0
S3	2009	2009	2009	2	0	2	Export	818	Egypt	EGY	276	Germany	DEU								03	FISH,CRUSTACEANS,MOLLUSC	1	No Quantity							100613			0
S3	2009	2009	2009	2	0	2	Export	818	Egypt	EGY	300	Greece	GRC								03	FISH,CRUSTACEANS,MOLLUSC	1	No Quantity							1548456			0
S3	2009	2009	2009	2	0	2	Export	818	Egypt	EGY	344	China, Hong Kong SAR	HKG								03	FISH,CRUSTACEANS,MOLLUSC	1	No Quantity							27824			0
S3	2009	2009	2009	2	0	2	Export	818	Egypt	EGY	360	Indonesia	IDN								03	FISH,CRUSTACEANS,MOLLUSC	1	No Quantity							1334			0
S3	2009	2009	2009	2	0	2	Export	818	Egypt	EGY	364	Iran	IRN								03	FISH,CRUSTACEANS,MOLLUSC	1	No Quantity							6199			0
S3	2009	2009	2009	2	0	2	Export	818	Egypt	EGY	368	Iraq	IRQ								03	FISH,CRUSTACEANS,MOLLUSC	1	No Quantity							66425			0
S3	2009	2009	2009	2	0	2	Export	818	Egypt	EGY	376	Israel	ISR								03	FISH,CRUSTACEANS,MOLLUSC	1	No Quantity							1066291			0
S3	2009	2009	2009	2	0	2	Export	818	Egypt	EGY	381	Italy	ITA								03	FISH,CRUSTACEANS,MOLLUSC	1	No Quantity							2395472			0
S3	2009	2009	2009	2	0	2	Export	818	Egypt	EGY	384	Côte d'Ivoire	CIV								03	FISH,CRUSTACEANS,MOLLUSC	1	No Quantity							54000			0
S3	2009	2009	2009	2	0	2	Export	818	Egypt	EGY	400	Jordan	JOR								03	FISH,CRUSTACEANS,MOLLUSC	1	No Quantity							1858598			0
S3	2009	2009	2009	2	0	2	Export	818	Egypt	EGY	404	Kenya	KEN								03	FISH,CRUSTACEANS,MOLLUSC	1	No Quantity							28325			0
S3	2009	2009	2009	2	0	2	Export	818	Egypt	EGY	414	Kuwait	KWT								03	FISH,CRUSTACEANS,MOLLUSC	1	No Quantity							298150			0
S3	2009	2009	2009	2	0	2	Export	818	Egypt	EGY	422	Lebanon	LBN								03	FISH,CRUSTACEANS,MOLLUSC	1	No Quantity							1936078			0
S3	2009	2009	2009	2	0	2	Export	818	Egypt	EGY	434	Libya	LBY								03	FISH,CRUSTACEANS,MOLLUSC	1	No Quantity							75368			0
S3	2009	2009	2009	2	0	2	Export	818	Egypt	EGY	490	Other Asia, nes									03	FISH,CRUSTACEANS,MOLLUSC	1	No Quantity							91			0
S3	2009	2009	2009	2	0	2	Export	818	Egypt	EGY	499	Montenegro	MNE								03	FISH,CRUSTACEANS,MOLLUSC	1	No Quantity							190			0
S3	2009	2009	2009	2	0	2	Export	818	Egypt	EGY	512	Oman	OMN								03	FISH,CRUSTACEANS,MOLLUSC	1	No Quantity							2576			0
S3	2009	2009	2009	2	0	2	Export	818	Egypt	EGY	528	Netherlands	NLD								03	FISH,CRUSTACEANS,MOLLUSC	1	No Quantity							22858			0
S3	2009	2009	2009	2	0	2	Export	818	Egypt	EGY	566	Nigeria	NGA								03	FISH,CRUSTACEANS,MOLLUSC	1	No Quantity							91			0
S3	2009	2009	2009	2	0	2	Export	818	Egypt	EGY	616	Poland	POL								03	FISH,CRUSTACEANS,MOLLUSC	1	No Quantity							18000			0
S3	2009	2009	2009	2	0	2	Export	818	Egypt	EGY	620	Portugal	PRT								03	FISH,CRUSTACEANS,MOLLUSC	1	No Quantity							124			0
S3	2009	2009	2009	2	0	2	Export	818	Egypt	EGY	634	Qatar	QAT								03	FISH,CRUSTACEANS,MOLLUSC	1	No Quantity							259212			0
S3	2009	2009	2009	2	0	2	Export	818	Egypt	EGY	643	Russian Federation	RUS								03	FISH,CRUSTACEANS,MOLLUSC	1	No Quantity							2551			0
S3	2009	2009	2009	2	0	2	Export	818	Egypt	EGY	682	Saudi Arabia	SAU								03	FISH,CRUSTACEANS,MOLLUSC	1	No Quantity							1545145			0
S3	2009	2009	2009	2	0	2	Export	818	Egypt	EGY	702	Singapore	SGP								03	FISH,CRUSTACEANS,MOLLUSC	1	No Quantity							5314			0
S3	2009	2009	2009	2	0	2	Export	818	Egypt	EGY	724	Spain	ESP								03	FISH,CRUSTACEANS,MOLLUSC	1	No Quantity							137147			0
S3	2009	2009	2009	2	0	2	Export	818	Egypt	EGY	736	Fmr Sudan	SDN								03	FISH,CRUSTACEANS,MOLLUSC	1	No Quantity							76734			0
S3	2009	2009	2009	2	0	2	Export	818	Egypt	EGY	757	Switzerland	CHE								03	FISH,CRUSTACEANS,MOLLUSC	1	No Quantity							128			0
S3	2009	2009	2009	2	0	2	Export	818	Egypt	EGY	760	Syria	SYR								03	FISH,CRUSTACEANS,MOLLUSC	1	No Quantity							32239			0
S3	2009	2009	2009	2	0	2	Export	818	Egypt	EGY	764	Thailand	THA								03	FISH,CRUSTACEANS,MOLLUSC	1	No Quantity							8848			0
S3	2009	2009	2009	2	0	2	Export	818	Egypt	EGY	784	United Arab Emirates	ARE								03	FISH,CRUSTACEANS,MOLLUSC	1	No Quantity							238288			0
S3	2009	2009	2009	2	0	2	Export	818	Egypt	EGY	788	Tunisia	TUN								03	FISH,CRUSTACEANS,MOLLUSC	1	No Quantity							95251			0
S3	2009	2009	2009	2	0	2	Export	818	Egypt	EGY	792	Turkey	TUR								03	FISH,CRUSTACEANS,MOLLUSC	1	No Quantity							507			0
S3	2009	2009	2009	2	0	2	Export	818	Egypt	EGY	826	United Kingdom	GBR								03	FISH,CRUSTACEANS,MOLLUSC	1	No Quantity							30811			0
S3	2009	2009	2009	2	0	2	Export	818	Egypt	EGY	887	Yemen	YEM								03	FISH,CRUSTACEANS,MOLLUSC	1	No Quantity							769			0
S3	2009	2009	2009	2	0	2	Export	818	Egypt	EGY	899	Areas, nes									03	FISH,CRUSTACEANS,MOLLUSC	1	No Quantity							24560			0
S3	2009	2009	2009	2	0	2	Export	218	Ecuador	ECU	0	World	WLD								04	CEREALS,CEREAL PREPRTNS.	1	No Quantity							46176006			0
S3	2009	2009	2009	2	0	2	Export	218	Ecuador	ECU	32	Argentina	ARG								04	CEREALS,CEREAL PREPRTNS.	1	No Quantity							1478147			0
S3	2009	2009	2009	2	0	2	Export	218	Ecuador	ECU	68	Bolivia (Plurinational State of)	BOL								04	CEREALS,CEREAL PREPRTNS.	1	No Quantity							11713			0
S3	2009	2009	2009	2	0	2	Export	218	Ecuador	ECU	76	Brazil	BRA								04	CEREALS,CEREAL PREPRTNS.	1	No Quantity							4205986			0
S3	2009	2009	2009	2	0	2	Export	218	Ecuador	ECU	152	Chile	CHL								04	CEREALS,CEREAL PREPRTNS.	1	No Quantity							43453			0
S3	2009	2009	2009	2	0	2	Export	218	Ecuador	ECU	170	Colombia	COL								04	CEREALS,CEREAL PREPRTNS.	1	No Quantity							11236415			0
S3	2009	2009	2009	2	0	2	Export	218	Ecuador	ECU	188	Costa Rica	CRI								04	CEREALS,CEREAL PREPRTNS.	1	No Quantity							132452			0
S3	2009	2009	2009	2	0	2	Export	218	Ecuador	ECU	214	Dominican Rep.	DOM								04	CEREALS,CEREAL PREPRTNS.	1	No Quantity							28994			0
S3	2009	2009	2009	2	0	2	Export	218	Ecuador	ECU	222	El Salvador	SLV								04	CEREALS,CEREAL PREPRTNS.	1	No Quantity							43375			0
S3	2009	2009	2009	2	0	2	Export	218	Ecuador	ECU	251	France	FRA								04	CEREALS,CEREAL PREPRTNS.	1	No Quantity							64896			0
S3	2009	2009	2009	2	0	2	Export	218	Ecuador	ECU	276	Germany	DEU								04	CEREALS,CEREAL PREPRTNS.	1	No Quantity							293021			0
S3	2009	2009	2009	2	0	2	Export	218	Ecuador	ECU	381	Italy	ITA								04	CEREALS,CEREAL PREPRTNS.	1	No Quantity							122892			0
S3	2009	2009	2009	2	0	2	Export	218	Ecuador	ECU	528	Netherlands	NLD								04	CEREALS,CEREAL PREPRTNS.	1	No Quantity							5361			0
S3	2009	2009	2009	2	0	2	Export	218	Ecuador	ECU	591	Panama	PAN								04	CEREALS,CEREAL PREPRTNS.	1	No Quantity							140749			0
S3	2009	2009	2009	2	0	2	Export	218	Ecuador	ECU	604	Peru	PER								04	CEREALS,CEREAL PREPRTNS.	1	No Quantity							1299090			0
S3	2009	2009	2009	2	0	2	Export	218	Ecuador	ECU	724	Spain	ESP								04	CEREALS,CEREAL PREPRTNS.	1	No Quantity							1284047			0
S3	2009	2009	2009	2	0	2	Export	218	Ecuador	ECU	826	United Kingdom	GBR								04	CEREALS,CEREAL PREPRTNS.	1	No Quantity							59400			0
S3	2009	2009	2009	2	0	2	Export	218	Ecuador	ECU	842	USA	USA								04	CEREALS,CEREAL PREPRTNS.	1	No Quantity							1560001			0
S3	2009	2009	2009	2	0	2	Export	218	Ecuador	ECU	862	Venezuela	VEN								04	CEREALS,CEREAL PREPRTNS.	1	No Quantity							24166017			0
S3	2009	2009	2009	2	0	2	Export	818	Egypt	EGY	0	World	WLD								04	CEREALS,CEREAL PREPRTNS.	1	No Quantity							606455852			0
S3	2009	2009	2009	2	0	2	Export	818	Egypt	EGY	4	Afghanistan	AFG								04	CEREALS,CEREAL PREPRTNS.	1	No Quantity							4505			0
S3	2009	2009	2009	2	0	2	Export	818	Egypt	EGY	8	Albania	ALB								04	CEREALS,CEREAL PREPRTNS.	1	No Quantity							6171353			0
S3	2009	2009	2009	2	0	2	Export	818	Egypt	EGY	12	Algeria	DZA								04	CEREALS,CEREAL PREPRTNS.	1	No Quantity							547933			0
S3	2009	2009	2009	2	0	2	Export	818	Egypt	EGY	24	Angola	AGO								04	CEREALS,CEREAL PREPRTNS.	1	No Quantity							488713			0
S3	2009	2009	2009	2	0	2	Export	818	Egypt	EGY	36	Australia	AUS								04	CEREALS,CEREAL PREPRTNS.	1	No Quantity							425044			0
S3	2009	2009	2009	2	0	2	Export	818	Egypt	EGY	40	Austria	AUT								04	CEREALS,CEREAL PREPRTNS.	1	No Quantity							4930			0
S3	2009	2009	2009	2	0	2	Export	818	Egypt	EGY	48	Bahrain	BHR								04	CEREALS,CEREAL PREPRTNS.	1	No Quantity							331201			0
S3	2009	2009	2009	2	0	2	Export	818	Egypt	EGY	50	Bangladesh	BGD								04	CEREALS,CEREAL PREPRTNS.	1	No Quantity							22477			0
S3	2009	2009	2009	2	0	2	Export	818	Egypt	EGY	51	Armenia	ARM								04	CEREALS,CEREAL PREPRTNS.	1	No Quantity							213641			0
S3	2009	2009	2009	2	0	2	Export	818	Egypt	EGY	56	Belgium	BEL								04	CEREALS,CEREAL PREPRTNS.	1	No Quantity							13557082			0
S3	2009	2009	2009	2	0	2	Export	818	Egypt	EGY	70	Bosnia Herzegovina	BIH								04	CEREALS,CEREAL PREPRTNS.	1	No Quantity							204637			0
S3	2009	2009	2009	2	0	2	Export	818	Egypt	EGY	100	Bulgaria	BGR								04	CEREALS,CEREAL PREPRTNS.	1	No Quantity							11262563			0
S3	2009	2009	2009	2	0	2	Export	818	Egypt	EGY	108	Burundi	BDI								04	CEREALS,CEREAL PREPRTNS.	1	No Quantity							4744951			0
S3	2009	2009	2009	2	0	2	Export	818	Egypt	EGY	120	Cameroon	CMR								04	CEREALS,CEREAL PREPRTNS.	1	No Quantity							42001			0
S3	2009	2009	2009	2	0	2	Export	818	Egypt	EGY	124	Canada	CAN								04	CEREALS,CEREAL PREPRTNS.	1	No Quantity							277685			0
S3	2009	2009	2009	2	0	2	Export	818	Egypt	EGY	148	Chad	TCD								04	CEREALS,CEREAL PREPRTNS.	1	No Quantity							164336			0
S3	2009	2009	2009	2	0	2	Export	818	Egypt	EGY	178	Congo	COG								04	CEREALS,CEREAL PREPRTNS.	1	No Quantity							991			0
S3	2009	2009	2009	2	0	2	Export	818	Egypt	EGY	180	Dem. Rep. of the Congo	COD								04	CEREALS,CEREAL PREPRTNS.	1	No Quantity							9910			0
S3	2009	2009	2009	2	0	2	Export	818	Egypt	EGY	191	Croatia	HRV								04	CEREALS,CEREAL PREPRTNS.	1	No Quantity							3611012			0
S3	2009	2009	2009	2	0	2	Export	818	Egypt	EGY	196	Cyprus	CYP								04	CEREALS,CEREAL PREPRTNS.	1	No Quantity							655639			0
S3	2009	2009	2009	2	0	2	Export	818	Egypt	EGY	204	Benin	BEN								04	CEREALS,CEREAL PREPRTNS.	1	No Quantity							117826			0
S3	2009	2009	2009	2	0	2	Export	818	Egypt	EGY	231	Ethiopia	ETH								04	CEREALS,CEREAL PREPRTNS.	1	No Quantity							75611			0
S3	2009	2009	2009	2	0	2	Export	818	Egypt	EGY	232	Eritrea	ERI								04	CEREALS,CEREAL PREPRTNS.	1	No Quantity							6721094			0
S3	2009	2009	2009	2	0	2	Export	818	Egypt	EGY	233	Estonia	EST								04	CEREALS,CEREAL PREPRTNS.	1	No Quantity							36319			0
S3	2009	2009	2009	2	0	2	Export	818	Egypt	EGY	242	Fiji	FJI								04	CEREALS,CEREAL PREPRTNS.	1	No Quantity							10990			0
S3	2009	2009	2009	2	0	2	Export	818	Egypt	EGY	251	France	FRA								04	CEREALS,CEREAL PREPRTNS.	1	No Quantity							217223			0
S3	2009	2009	2009	2	0	2	Export	818	Egypt	EGY	262	Djibouti	DJI								04	CEREALS,CEREAL PREPRTNS.	1	No Quantity							1510914			0
S3	2009	2009	2009	2	0	2	Export	818	Egypt	EGY	266	Gabon	GAB								04	CEREALS,CEREAL PREPRTNS.	1	No Quantity							111538			0
S3	2009	2009	2009	2	0	2	Export	818	Egypt	EGY	268	Georgia	GEO								04	CEREALS,CEREAL PREPRTNS.	1	No Quantity							6291890			0
S3	2009	2009	2009	2	0	2	Export	818	Egypt	EGY	270	Gambia	GMB								04	CEREALS,CEREAL PREPRTNS.	1	No Quantity							2701199			0
S3	2009	2009	2009	2	0	2	Export	818	Egypt	EGY	275	State of Palestine	PSE								04	CEREALS,CEREAL PREPRTNS.	1	No Quantity							8108182			0
S3	2009	2009	2009	2	0	2	Export	818	Egypt	EGY	276	Germany	DEU								04	CEREALS,CEREAL PREPRTNS.	1	No Quantity							1197223			0
S3	2009	2009	2009	2	0	2	Export	818	Egypt	EGY	288	Ghana	GHA								04	CEREALS,CEREAL PREPRTNS.	1	No Quantity							233755			0
S3	2009	2009	2009	2	0	2	Export	818	Egypt	EGY	300	Greece	GRC								04	CEREALS,CEREAL PREPRTNS.	1	No Quantity							948625			0
S3	2009	2009	2009	2	0	2	Export	818	Egypt	EGY	324	Guinea	GIN								04	CEREALS,CEREAL PREPRTNS.	1	No Quantity							68085			0
S3	2009	2009	2009	2	0	2	Export	818	Egypt	EGY	328	Guyana	GUY								04	CEREALS,CEREAL PREPRTNS.	1	No Quantity							16288			0
S3	2009	2009	2009	2	0	2	Export	818	Egypt	EGY	332	Haiti	HTI								04	CEREALS,CEREAL PREPRTNS.	1	No Quantity							15989			0
S3	2009	2009	2009	2	0	2	Export	818	Egypt	EGY	344	China, Hong Kong SAR	HKG								04	CEREALS,CEREAL PREPRTNS.	1	No Quantity							29343			0
S3	2009	2009	2009	2	0	2	Export	818	Egypt	EGY	368	Iraq	IRQ								04	CEREALS,CEREAL PREPRTNS.	1	No Quantity							5062602			0
S3	2009	2009	2009	2	0	2	Export	818	Egypt	EGY	372	Ireland	IRL								04	CEREALS,CEREAL PREPRTNS.	1	No Quantity							8171			0
S3	2009	2009	2009	2	0	2	Export	818	Egypt	EGY	376	Israel	ISR								04	CEREALS,CEREAL PREPRTNS.	1	No Quantity							2022325			0
S3	2009	2009	2009	2	0	2	Export	818	Egypt	EGY	381	Italy	ITA								04	CEREALS,CEREAL PREPRTNS.	1	No Quantity							3188966			0
S3	2009	2009	2009	2	0	2	Export	818	Egypt	EGY	384	Côte d'Ivoire	CIV								04	CEREALS,CEREAL PREPRTNS.	1	No Quantity							959773			0
S3	2009	2009	2009	2	0	2	Export	818	Egypt	EGY	392	Japan	JPN								04	CEREALS,CEREAL PREPRTNS.	1	No Quantity							445288			0
S3	2009	2009	2009	2	0	2	Export	818	Egypt	EGY	400	Jordan	JOR								04	CEREALS,CEREAL PREPRTNS.	1	No Quantity							39116732			0
S3	2009	2009	2009	2	0	2	Export	818	Egypt	EGY	404	Kenya	KEN								04	CEREALS,CEREAL PREPRTNS.	1	No Quantity							2806144			0
S3	2009	2009	2009	2	0	2	Export	818	Egypt	EGY	410	Rep. of Korea	KOR								04	CEREALS,CEREAL PREPRTNS.	1	No Quantity							119796			0
S3	2009	2009	2009	2	0	2	Export	818	Egypt	EGY	414	Kuwait	KWT								04	CEREALS,CEREAL PREPRTNS.	1	No Quantity							4653894			0
S3	2009	2009	2009	2	0	2	Export	818	Egypt	EGY	422	Lebanon	LBN								04	CEREALS,CEREAL PREPRTNS.	1	No Quantity							17874709			0
S3	2009	2009	2009	2	0	2	Export	818	Egypt	EGY	434	Libya	LBY								04	CEREALS,CEREAL PREPRTNS.	1	No Quantity							31894816			0
S3	2009	2009	2009	2	0	2	Export	818	Egypt	EGY	454	Malawi	MWI								04	CEREALS,CEREAL PREPRTNS.	1	No Quantity							22500			0
S3	2009	2009	2009	2	0	2	Export	818	Egypt	EGY	458	Malaysia	MYS								04	CEREALS,CEREAL PREPRTNS.	1	No Quantity							44743			0
S3	2009	2009	2009	2	0	2	Export	818	Egypt	EGY	462	Maldives	MDV								04	CEREALS,CEREAL PREPRTNS.	1	No Quantity							45001			0
S3	2009	2009	2009	2	0	2	Export	818	Egypt	EGY	478	Mauritania	MRT								04	CEREALS,CEREAL PREPRTNS.	1	No Quantity							146219			0
S3	2009	2009	2009	2	0	2	Export	818	Egypt	EGY	480	Mauritius	MUS								04	CEREALS,CEREAL PREPRTNS.	1	No Quantity							73822			0
S3	2009	2009	2009	2	0	2	Export	818	Egypt	EGY	490	Other Asia, nes									04	CEREALS,CEREAL PREPRTNS.	1	No Quantity							205345			0
S3	2009	2009	2009	2	0	2	Export	818	Egypt	EGY	496	Mongolia	MNG								04	CEREALS,CEREAL PREPRTNS.	1	No Quantity							7478			0
S3	2009	2009	2009	2	0	2	Export	818	Egypt	EGY	498	Rep. of Moldova	MDA								04	CEREALS,CEREAL PREPRTNS.	1	No Quantity							188874			0
S3	2009	2009	2009	2	0	2	Export	818	Egypt	EGY	499	Montenegro	MNE								04	CEREALS,CEREAL PREPRTNS.	1	No Quantity							830567			0
S3	2009	2009	2009	2	0	2	Export	818	Egypt	EGY	504	Morocco	MAR								04	CEREALS,CEREAL PREPRTNS.	1	No Quantity							11265417			0
S3	2009	2009	2009	2	0	2	Export	818	Egypt	EGY	508	Mozambique	MOZ								04	CEREALS,CEREAL PREPRTNS.	1	No Quantity							206297			0
S3	2009	2009	2009	2	0	2	Export	818	Egypt	EGY	512	Oman	OMN								04	CEREALS,CEREAL PREPRTNS.	1	No Quantity							450291			0
S3	2009	2009	2009	2	0	2	Export	818	Egypt	EGY	516	Namibia	NAM								04	CEREALS,CEREAL PREPRTNS.	1	No Quantity							18234			0
S3	2009	2009	2009	2	0	2	Export	818	Egypt	EGY	528	Netherlands	NLD								04	CEREALS,CEREAL PREPRTNS.	1	No Quantity							115918			0
S3	2009	2009	2009	2	0	2	Export	818	Egypt	EGY	554	New Zealand	NZL								04	CEREALS,CEREAL PREPRTNS.	1	No Quantity							76885			0
S3	2009	2009	2009	2	0	2	Export	818	Egypt	EGY	562	Niger	NER								04	CEREALS,CEREAL PREPRTNS.	1	No Quantity							52301			0
S3	2009	2009	2009	2	0	2	Export	818	Egypt	EGY	586	Pakistan	PAK								04	CEREALS,CEREAL PREPRTNS.	1	No Quantity							119943			0
S3	2009	2009	2009	2	0	2	Export	818	Egypt	EGY	608	Philippines	PHL								04	CEREALS,CEREAL PREPRTNS.	1	No Quantity							70025			0
S3	2009	2009	2009	2	0	2	Export	818	Egypt	EGY	616	Poland	POL								04	CEREALS,CEREAL PREPRTNS.	1	No Quantity							35187			0
S3	2009	2009	2009	2	0	2	Export	818	Egypt	EGY	620	Portugal	PRT								04	CEREALS,CEREAL PREPRTNS.	1	No Quantity							189570			0
S3	2009	2009	2009	2	0	2	Export	818	Egypt	EGY	634	Qatar	QAT								04	CEREALS,CEREAL PREPRTNS.	1	No Quantity							1347318			0
S3	2009	2009	2009	2	0	2	Export	818	Egypt	EGY	642	Romania	ROU								04	CEREALS,CEREAL PREPRTNS.	1	No Quantity							2591051			0
S3	2009	2009	2009	2	0	2	Export	818	Egypt	EGY	643	Russian Federation	RUS								04	CEREALS,CEREAL PREPRTNS.	1	No Quantity							500404			0
S3	2009	2009	2009	2	0	2	Export	818	Egypt	EGY	646	Rwanda	RWA								04	CEREALS,CEREAL PREPRTNS.	1	No Quantity							777258			0
S3	2009	2009	2009	2	0	2	Export	818	Egypt	EGY	682	Saudi Arabia	SAU								04	CEREALS,CEREAL PREPRTNS.	1	No Quantity							36497840			0
S3	2009	2009	2009	2	0	2	Export	818	Egypt	EGY	686	Senegal	SEN								04	CEREALS,CEREAL PREPRTNS.	1	No Quantity							1967272			0
S3	2009	2009	2009	2	0	2	Export	818	Egypt	EGY	688	Serbia	SRB								04	CEREALS,CEREAL PREPRTNS.	1	No Quantity							117995			0
S3	2009	2009	2009	2	0	2	Export	818	Egypt	EGY	690	Seychelles	SYC								04	CEREALS,CEREAL PREPRTNS.	1	No Quantity							8453			0
S3	2009	2009	2009	2	0	2	Export	818	Egypt	EGY	694	Sierra Leone	SLE								04	CEREALS,CEREAL PREPRTNS.	1	No Quantity							46972			0
S3	2009	2009	2009	2	0	2	Export	818	Egypt	EGY	699	India	IND								04	CEREALS,CEREAL PREPRTNS.	1	No Quantity							20824			0
S3	2009	2009	2009	2	0	2	Export	818	Egypt	EGY	702	Singapore	SGP								04	CEREALS,CEREAL PREPRTNS.	1	No Quantity							87268			0
S3	2009	2009	2009	2	0	2	Export	818	Egypt	EGY	705	Slovenia	SVN								04	CEREALS,CEREAL PREPRTNS.	1	No Quantity							308555			0
S3	2009	2009	2009	2	0	2	Export	818	Egypt	EGY	706	Somalia	SOM								04	CEREALS,CEREAL PREPRTNS.	1	No Quantity							22909552			0
S3	2009	2009	2009	2	0	2	Export	818	Egypt	EGY	710	South Africa	ZAF								04	CEREALS,CEREAL PREPRTNS.	1	No Quantity							6782			0
S3	2009	2009	2009	2	0	2	Export	818	Egypt	EGY	716	Zimbabwe	ZWE								04	CEREALS,CEREAL PREPRTNS.	1	No Quantity							108895			0
S3	2009	2009	2009	2	0	2	Export	818	Egypt	EGY	724	Spain	ESP								04	CEREALS,CEREAL PREPRTNS.	1	No Quantity							4114272			0
S3	2009	2009	2009	2	0	2	Export	818	Egypt	EGY	736	Fmr Sudan	SDN								04	CEREALS,CEREAL PREPRTNS.	1	No Quantity							17278873			0
S3	2009	2009	2009	2	0	2	Export	818	Egypt	EGY	752	Sweden	SWE								04	CEREALS,CEREAL PREPRTNS.	1	No Quantity							90689			0
S3	2009	2009	2009	2	0	2	Export	818	Egypt	EGY	757	Switzerland	CHE								04	CEREALS,CEREAL PREPRTNS.	1	No Quantity							106462			0
S3	2009	2009	2009	2	0	2	Export	818	Egypt	EGY	760	Syria	SYR								04	CEREALS,CEREAL PREPRTNS.	1	No Quantity							121853319			0
S3	2009	2009	2009	2	0	2	Export	818	Egypt	EGY	764	Thailand	THA								04	CEREALS,CEREAL PREPRTNS.	1	No Quantity							87149			0
S3	2009	2009	2009	2	0	2	Export	818	Egypt	EGY	768	Togo	TGO								04	CEREALS,CEREAL PREPRTNS.	1	No Quantity							90158			0
S3	2009	2009	2009	2	0	2	Export	818	Egypt	EGY	784	United Arab Emirates	ARE								04	CEREALS,CEREAL PREPRTNS.	1	No Quantity							5933079			0
S3	2009	2009	2009	2	0	2	Export	818	Egypt	EGY	788	Tunisia	TUN								04	CEREALS,CEREAL PREPRTNS.	1	No Quantity							724945			0
S3	2009	2009	2009	2	0	2	Export	818	Egypt	EGY	792	Turkey	TUR								04	CEREALS,CEREAL PREPRTNS.	1	No Quantity							53693392			0
S3	2009	2009	2009	2	0	2	Export	818	Egypt	EGY	800	Uganda	UGA								04	CEREALS,CEREAL PREPRTNS.	1	No Quantity							99179			0
S3	2009	2009	2009	2	0	2	Export	818	Egypt	EGY	804	Ukraine	UKR								04	CEREALS,CEREAL PREPRTNS.	1	No Quantity							9000226			0
S3	2009	2009	2009	2	0	2	Export	818	Egypt	EGY	826	United Kingdom	GBR								04	CEREALS,CEREAL PREPRTNS.	1	No Quantity							5512684			0
S3	2009	2009	2009	2	0	2	Export	818	Egypt	EGY	834	United Rep. of Tanzania	TZA								04	CEREALS,CEREAL PREPRTNS.	1	No Quantity							303014			0
S3	2009	2009	2009	2	0	2	Export	818	Egypt	EGY	837	Bunkers									04	CEREALS,CEREAL PREPRTNS.	1	No Quantity							27848			0
S3	2009	2009	2009	2	0	2	Export	818	Egypt	EGY	842	USA	USA								04	CEREALS,CEREAL PREPRTNS.	1	No Quantity							24654990			0
S3	2009	2009	2009	2	0	2	Export	818	Egypt	EGY	854	Burkina Faso	BFA								04	CEREALS,CEREAL PREPRTNS.	1	No Quantity							77186			0
S3	2009	2009	2009	2	0	2	Export	818	Egypt	EGY	887	Yemen	YEM								04	CEREALS,CEREAL PREPRTNS.	1	No Quantity							17242042			0
S3	2009	2009	2009	2	0	2	Export	818	Egypt	EGY	894	Zambia	ZMB								04	CEREALS,CEREAL PREPRTNS.	1	No Quantity							39997			0
S3	2009	2009	2009	2	0	2	Export	818	Egypt	EGY	899	Areas, nes									04	CEREALS,CEREAL PREPRTNS.	1	No Quantity							84759381			0
S3	2009	2009	2009	2	0	2	Export	218	Ecuador	ECU	0	World	WLD								05	VEGETABLES AND FRUIT	1	No Quantity							2393975487			0
S3	2009	2009	2009	2	0	2	Export	218	Ecuador	ECU	4	Afghanistan	AFG								05	VEGETABLES AND FRUIT	1	No Quantity							204193			0
S3	2009	2009	2009	2	0	2	Export	218	Ecuador	ECU	12	Algeria	DZA								05	VEGETABLES AND FRUIT	1	No Quantity							4206617			0
S3	2009	2009	2009	2	0	2	Export	218	Ecuador	ECU	28	Antigua and Barbuda	ATG								05	VEGETABLES AND FRUIT	1	No Quantity							3249			0
S3	2009	2009	2009	2	0	2	Export	218	Ecuador	ECU	32	Argentina	ARG								05	VEGETABLES AND FRUIT	1	No Quantity							60179922			0
S3	2009	2009	2009	2	0	2	Export	218	Ecuador	ECU	36	Australia	AUS								05	VEGETABLES AND FRUIT	1	No Quantity							2477077			0
S3	2009	2009	2009	2	0	2	Export	218	Ecuador	ECU	40	Austria	AUT								05	VEGETABLES AND FRUIT	1	No Quantity							200050			0
S3	2009	2009	2009	2	0	2	Export	218	Ecuador	ECU	44	Bahamas	BHS								05	VEGETABLES AND FRUIT	1	No Quantity							1160448			0
S3	2009	2009	2009	2	0	2	Export	218	Ecuador	ECU	52	Barbados	BRB								05	VEGETABLES AND FRUIT	1	No Quantity							275405			0
S3	2009	2009	2009	2	0	2	Export	218	Ecuador	ECU	56	Belgium	BEL								05	VEGETABLES AND FRUIT	1	No Quantity							127876368			0
S3	2009	2009	2009	2	0	2	Export	218	Ecuador	ECU	68	Bolivia (Plurinational State of)	BOL								05	VEGETABLES AND FRUIT	1	No Quantity							14268			0
S3	2009	2009	2009	2	0	2	Export	218	Ecuador	ECU	76	Brazil	BRA								05	VEGETABLES AND FRUIT	1	No Quantity							2157300			0
S3	2009	2009	2009	2	0	2	Export	218	Ecuador	ECU	100	Bulgaria	BGR								05	VEGETABLES AND FRUIT	1	No Quantity							3266102			0
S3	2009	2009	2009	2	0	2	Export	218	Ecuador	ECU	112	Belarus	BLR								05	VEGETABLES AND FRUIT	1	No Quantity							9568			0
S3	2009	2009	2009	2	0	2	Export	218	Ecuador	ECU	124	Canada	CAN								05	VEGETABLES AND FRUIT	1	No Quantity							10437793			0
S3	2009	2009	2009	2	0	2	Export	218	Ecuador	ECU	152	Chile	CHL								05	VEGETABLES AND FRUIT	1	No Quantity							63990335			0
S3	2009	2009	2009	2	0	2	Export	218	Ecuador	ECU	156	China	CHN								05	VEGETABLES AND FRUIT	1	No Quantity							1040912			0
S3	2009	2009	2009	2	0	2	Export	218	Ecuador	ECU	170	Colombia	COL								05	VEGETABLES AND FRUIT	1	No Quantity							13375819			0
S3	2009	2009	2009	2	0	2	Export	218	Ecuador	ECU	188	Costa Rica	CRI								05	VEGETABLES AND FRUIT	1	No Quantity							1188040			0
S3	2009	2009	2009	2	0	2	Export	218	Ecuador	ECU	192	Cuba	CUB								05	VEGETABLES AND FRUIT	1	No Quantity							240			0
S3	2009	2009	2009	2	0	2	Export	218	Ecuador	ECU	196	Cyprus	CYP								05	VEGETABLES AND FRUIT	1	No Quantity							38813			0
S3	2009	2009	2009	2	0	2	Export	218	Ecuador	ECU	208	Denmark	DNK								05	VEGETABLES AND FRUIT	1	No Quantity							2827665			0
S3	2009	2009	2009	2	0	2	Export	218	Ecuador	ECU	212	Dominica	DMA								05	VEGETABLES AND FRUIT	1	No Quantity							46664			0
S3	2009	2009	2009	2	0	2	Export	218	Ecuador	ECU	214	Dominican Rep.	DOM								05	VEGETABLES AND FRUIT	1	No Quantity							56250			0
S3	2009	2009	2009	2	0	2	Export	218	Ecuador	ECU	222	El Salvador	SLV								05	VEGETABLES AND FRUIT	1	No Quantity							13200			0
S3	2009	2009	2009	2	0	2	Export	218	Ecuador	ECU	233	Estonia	EST								05	VEGETABLES AND FRUIT	1	No Quantity							217505			0
S3	2009	2009	2009	2	0	2	Export	218	Ecuador	ECU	246	Finland	FIN								05	VEGETABLES AND FRUIT	1	No Quantity							833522			0
S3	2009	2009	2009	2	0	2	Export	218	Ecuador	ECU	251	France	FRA								05	VEGETABLES AND FRUIT	1	No Quantity							23531958			0
S3	2009	2009	2009	2	0	2	Export	218	Ecuador	ECU	276	Germany	DEU								05	VEGETABLES AND FRUIT	1	No Quantity							211466510			0
S3	2009	2009	2009	2	0	2	Export	218	Ecuador	ECU	300	Greece	GRC								05	VEGETABLES AND FRUIT	1	No Quantity							15817681			0
S3	2009	2009	2009	2	0	2	Export	218	Ecuador	ECU	320	Guatemala	GTM								05	VEGETABLES AND FRUIT	1	No Quantity							257688			0
S3	2009	2009	2009	2	0	2	Export	218	Ecuador	ECU	340	Honduras	HND								05	VEGETABLES AND FRUIT	1	No Quantity							13583			0
S3	2009	2009	2009	2	0	2	Export	218	Ecuador	ECU	344	China, Hong Kong SAR	HKG								05	VEGETABLES AND FRUIT	1	No Quantity							175			0
S3	2009	2009	2009	2	0	2	Export	218	Ecuador	ECU	360	Indonesia	IDN								05	VEGETABLES AND FRUIT	1	No Quantity							54740			0
S3	2009	2009	2009	2	0	2	Export	218	Ecuador	ECU	364	Iran	IRN								05	VEGETABLES AND FRUIT	1	No Quantity							533466			0
S3	2009	2009	2009	2	0	2	Export	218	Ecuador	ECU	372	Ireland	IRL								05	VEGETABLES AND FRUIT	1	No Quantity							518485			0
S3	2009	2009	2009	2	0	2	Export	218	Ecuador	ECU	376	Israel	ISR								05	VEGETABLES AND FRUIT	1	No Quantity							2484168			0
S3	2009	2009	2009	2	0	2	Export	218	Ecuador	ECU	381	Italy	ITA								05	VEGETABLES AND FRUIT	1	No Quantity							363643483			0
S3	2009	2009	2009	2	0	2	Export	218	Ecuador	ECU	388	Jamaica	JAM								05	VEGETABLES AND FRUIT	1	No Quantity							640763			0
S3	2009	2009	2009	2	0	2	Export	218	Ecuador	ECU	392	Japan	JPN								05	VEGETABLES AND FRUIT	1	No Quantity							37415141			0
S3	2009	2009	2009	2	0	2	Export	218	Ecuador	ECU	398	Kazakhstan	KAZ								05	VEGETABLES AND FRUIT	1	No Quantity							1217350			0
S3	2009	2009	2009	2	0	2	Export	218	Ecuador	ECU	400	Jordan	JOR								05	VEGETABLES AND FRUIT	1	No Quantity							316141			0
S3	2009	2009	2009	2	0	2	Export	218	Ecuador	ECU	404	Kenya	KEN								05	VEGETABLES AND FRUIT	1	No Quantity							200000			0
S3	2009	2009	2009	2	0	2	Export	218	Ecuador	ECU	410	Rep. of Korea	KOR								05	VEGETABLES AND FRUIT	1	No Quantity							150642			0
S3	2009	2009	2009	2	0	2	Export	218	Ecuador	ECU	414	Kuwait	KWT								05	VEGETABLES AND FRUIT	1	No Quantity							137500			0
S3	2009	2009	2009	2	0	2	Export	218	Ecuador	ECU	422	Lebanon	LBN								05	VEGETABLES AND FRUIT	1	No Quantity							171614			0
S3	2009	2009	2009	2	0	2	Export	218	Ecuador	ECU	428	Latvia	LVA								05	VEGETABLES AND FRUIT	1	No Quantity							45169			0
S3	2009	2009	2009	2	0	2	Export	218	Ecuador	ECU	434	Libya	LBY								05	VEGETABLES AND FRUIT	1	No Quantity							897222			0
S3	2009	2009	2009	2	0	2	Export	218	Ecuador	ECU	458	Malaysia	MYS								05	VEGETABLES AND FRUIT	1	No Quantity							18796			0
S3	2009	2009	2009	2	0	2	Export	218	Ecuador	ECU	484	Mexico	MEX								05	VEGETABLES AND FRUIT	1	No Quantity							1792214			0
S3	2009	2009	2009	2	0	2	Export	218	Ecuador	ECU	490	Other Asia, nes									05	VEGETABLES AND FRUIT	1	No Quantity							11875			0
S3	2009	2009	2009	2	0	2	Export	218	Ecuador	ECU	499	Montenegro	MNE								05	VEGETABLES AND FRUIT	1	No Quantity							19076780			0
S3	2009	2009	2009	2	0	2	Export	218	Ecuador	ECU	504	Morocco	MAR								05	VEGETABLES AND FRUIT	1	No Quantity							1956328			0
S3	2009	2009	2009	2	0	2	Export	218	Ecuador	ECU	512	Oman	OMN								05	VEGETABLES AND FRUIT	1	No Quantity							22561			0
S3	2009	2009	2009	2	0	2	Export	218	Ecuador	ECU	528	Netherlands	NLD								05	VEGETABLES AND FRUIT	1	No Quantity							127251598			0
S3	2009	2009	2009	2	0	2	Export	218	Ecuador	ECU	530	Neth. Antilles	ANT								05	VEGETABLES AND FRUIT	1	No Quantity							192996			0
S3	2009	2009	2009	2	0	2	Export	218	Ecuador	ECU	533	Aruba	ABW								05	VEGETABLES AND FRUIT	1	No Quantity							18531			0
S3	2009	2009	2009	2	0	2	Export	218	Ecuador	ECU	554	New Zealand	NZL								05	VEGETABLES AND FRUIT	1	No Quantity							12003026			0
S3	2009	2009	2009	2	0	2	Export	218	Ecuador	ECU	558	Nicaragua	NIC								05	VEGETABLES AND FRUIT	1	No Quantity							45521			0
S3	2009	2009	2009	2	0	2	Export	218	Ecuador	ECU	579	Norway	NOR								05	VEGETABLES AND FRUIT	1	No Quantity							4803236			0
S3	2009	2009	2009	2	0	2	Export	218	Ecuador	ECU	591	Panama	PAN								05	VEGETABLES AND FRUIT	1	No Quantity							641730			0
S3	2009	2009	2009	2	0	2	Export	218	Ecuador	ECU	604	Peru	PER								05	VEGETABLES AND FRUIT	1	No Quantity							915142			0
S3	2009	2009	2009	2	0	2	Export	218	Ecuador	ECU	616	Poland	POL								05	VEGETABLES AND FRUIT	1	No Quantity							9277546			0
S3	2009	2009	2009	2	0	2	Export	218	Ecuador	ECU	620	Portugal	PRT								05	VEGETABLES AND FRUIT	1	No Quantity							10117169			0
S3	2009	2009	2009	2	0	2	Export	218	Ecuador	ECU	634	Qatar	QAT								05	VEGETABLES AND FRUIT	1	No Quantity							92025			0
S3	2009	2009	2009	2	0	2	Export	218	Ecuador	ECU	642	Romania	ROU								05	VEGETABLES AND FRUIT	1	No Quantity							7747915			0
S3	2009	2009	2009	2	0	2	Export	218	Ecuador	ECU	643	Russian Federation	RUS								05	VEGETABLES AND FRUIT	1	No Quantity							476852488			0
S3	2009	2009	2009	2	0	2	Export	218	Ecuador	ECU	666	Saint Pierre and Miquelon	SPM								05	VEGETABLES AND FRUIT	1	No Quantity							10425			0
S3	2009	2009	2009	2	0	2	Export	218	Ecuador	ECU	682	Saudi Arabia	SAU								05	VEGETABLES AND FRUIT	1	No Quantity							13198585			0
S3	2009	2009	2009	2	0	2	Export	218	Ecuador	ECU	688	Serbia	SRB								05	VEGETABLES AND FRUIT	1	No Quantity							47240783			0
S3	2009	2009	2009	2	0	2	Export	218	Ecuador	ECU	699	India	IND								05	VEGETABLES AND FRUIT	1	No Quantity							19078			0
S3	2009	2009	2009	2	0	2	Export	218	Ecuador	ECU	702	Singapore	SGP								05	VEGETABLES AND FRUIT	1	No Quantity							438			0
S3	2009	2009	2009	2	0	2	Export	218	Ecuador	ECU	703	Slovakia	SVK								05	VEGETABLES AND FRUIT	1	No Quantity							798			0
S3	2009	2009	2009	2	0	2	Export	218	Ecuador	ECU	705	Slovenia	SVN								05	VEGETABLES AND FRUIT	1	No Quantity							6038055			0
S3	2009	2009	2009	2	0	2	Export	218	Ecuador	ECU	710	South Africa	ZAF								05	VEGETABLES AND FRUIT	1	No Quantity							1203737			0
S3	2009	2009	2009	2	0	2	Export	218	Ecuador	ECU	724	Spain	ESP								05	VEGETABLES AND FRUIT	1	No Quantity							29649581			0
S3	2009	2009	2009	2	0	2	Export	218	Ecuador	ECU	752	Sweden	SWE								05	VEGETABLES AND FRUIT	1	No Quantity							5850238			0
S3	2009	2009	2009	2	0	2	Export	218	Ecuador	ECU	757	Switzerland	CHE								05	VEGETABLES AND FRUIT	1	No Quantity							140448			0
S3	2009	2009	2009	2	0	2	Export	218	Ecuador	ECU	760	Syria	SYR								05	VEGETABLES AND FRUIT	1	No Quantity							2091935			0
S3	2009	2009	2009	2	0	2	Export	218	Ecuador	ECU	780	Trinidad and Tobago	TTO								05	VEGETABLES AND FRUIT	1	No Quantity							1663568			0
S3	2009	2009	2009	2	0	2	Export	218	Ecuador	ECU	784	United Arab Emirates	ARE								05	VEGETABLES AND FRUIT	1	No Quantity							421715			0
S3	2009	2009	2009	2	0	2	Export	218	Ecuador	ECU	792	Turkey	TUR								05	VEGETABLES AND FRUIT	1	No Quantity							9866261			0
S3	2009	2009	2009	2	0	2	Export	218	Ecuador	ECU	804	Ukraine	UKR								05	VEGETABLES AND FRUIT	1	No Quantity							5140673			0
S3	2009	2009	2009	2	0	2	Export	218	Ecuador	ECU	818	Egypt	EGY								05	VEGETABLES AND FRUIT	1	No Quantity							127036			0
S3	2009	2009	2009	2	0	2	Export	218	Ecuador	ECU	826	United Kingdom	GBR								05	VEGETABLES AND FRUIT	1	No Quantity							27184350			0
S3	2009	2009	2009	2	0	2	Export	218	Ecuador	ECU	842	USA	USA								05	VEGETABLES AND FRUIT	1	No Quantity							606183777			0
S3	2009	2009	2009	2	0	2	Export	218	Ecuador	ECU	858	Uruguay	URY								05	VEGETABLES AND FRUIT	1	No Quantity							1894849			0
S3	2009	2009	2009	2	0	2	Export	218	Ecuador	ECU	862	Venezuela	VEN								05	VEGETABLES AND FRUIT	1	No Quantity							7600878			0
S3	2009	2009	2009	2	0	2	Export	818	Egypt	EGY	0	World	WLD								05	VEGETABLES AND FRUIT	1	No Quantity							2018456186			0
S3	2009	2009	2009	2	0	2	Export	818	Egypt	EGY	4	Afghanistan	AFG								05	VEGETABLES AND FRUIT	1	No Quantity							20951			0
S3	2009	2009	2009	2	0	2	Export	818	Egypt	EGY	8	Albania	ALB								05	VEGETABLES AND FRUIT	1	No Quantity							4831136			0
S3	2009	2009	2009	2	0	2	Export	818	Egypt	EGY	12	Algeria	DZA								05	VEGETABLES AND FRUIT	1	No Quantity							20008330			0
S3	2009	2009	2009	2	0	2	Export	818	Egypt	EGY	24	Angola	AGO								05	VEGETABLES AND FRUIT	1	No Quantity							1519847			0
S3	2009	2009	2009	2	0	2	Export	818	Egypt	EGY	31	Azerbaijan	AZE								05	VEGETABLES AND FRUIT	1	No Quantity							1013275			0
S3	2009	2009	2009	2	0	2	Export	818	Egypt	EGY	32	Argentina	ARG								05	VEGETABLES AND FRUIT	1	No Quantity							193682			0
S3	2009	2009	2009	2	0	2	Export	818	Egypt	EGY	36	Australia	AUS								05	VEGETABLES AND FRUIT	1	No Quantity							1347381			0
S3	2009	2009	2009	2	0	2	Export	818	Egypt	EGY	40	Austria	AUT								05	VEGETABLES AND FRUIT	1	No Quantity							1245078			0
S3	2009	2009	2009	2	0	2	Export	818	Egypt	EGY	48	Bahrain	BHR								05	VEGETABLES AND FRUIT	1	No Quantity							13404020			0
S3	2009	2009	2009	2	0	2	Export	818	Egypt	EGY	50	Bangladesh	BGD								05	VEGETABLES AND FRUIT	1	No Quantity							3868406			0
S3	2009	2009	2009	2	0	2	Export	818	Egypt	EGY	51	Armenia	ARM								05	VEGETABLES AND FRUIT	1	No Quantity							1549183			0
S3	2009	2009	2009	2	0	2	Export	818	Egypt	EGY	56	Belgium	BEL								05	VEGETABLES AND FRUIT	1	No Quantity							53831828			0
S3	2009	2009	2009	2	0	2	Export	818	Egypt	EGY	70	Bosnia Herzegovina	BIH								05	VEGETABLES AND FRUIT	1	No Quantity							537373			0
S3	2009	2009	2009	2	0	2	Export	818	Egypt	EGY	76	Brazil	BRA								05	VEGETABLES AND FRUIT	1	No Quantity							47373			0
S3	2009	2009	2009	2	0	2	Export	818	Egypt	EGY	100	Bulgaria	BGR								05	VEGETABLES AND FRUIT	1	No Quantity							8180604			0
S3	2009	2009	2009	2	0	2	Export	818	Egypt	EGY	104	Myanmar	MMR								05	VEGETABLES AND FRUIT	1	No Quantity							827			0
S3	2009	2009	2009	2	0	2	Export	818	Egypt	EGY	108	Burundi	BDI								05	VEGETABLES AND FRUIT	1	No Quantity							72862			0
S3	2009	2009	2009	2	0	2	Export	818	Egypt	EGY	112	Belarus	BLR								05	VEGETABLES AND FRUIT	1	No Quantity							1287211			0
S3	2009	2009	2009	2	0	2	Export	818	Egypt	EGY	120	Cameroon	CMR								05	VEGETABLES AND FRUIT	1	No Quantity							443772			0
S3	2009	2009	2009	2	0	2	Export	818	Egypt	EGY	124	Canada	CAN								05	VEGETABLES AND FRUIT	1	No Quantity							4853622			0
S3	2009	2009	2009	2	0	2	Export	818	Egypt	EGY	132	Cabo Verde	CPV								05	VEGETABLES AND FRUIT	1	No Quantity							22760			0
S3	2009	2009	2009	2	0	2	Export	818	Egypt	EGY	140	Central African Rep.	CAF								05	VEGETABLES AND FRUIT	1	No Quantity							16276			0
S3	2009	2009	2009	2	0	2	Export	818	Egypt	EGY	144	Sri Lanka	LKA								05	VEGETABLES AND FRUIT	1	No Quantity							67876			0
S3	2009	2009	2009	2	0	2	Export	818	Egypt	EGY	148	Chad	TCD								05	VEGETABLES AND FRUIT	1	No Quantity							540469			0
S3	2009	2009	2009	2	0	2	Export	818	Egypt	EGY	152	Chile	CHL								05	VEGETABLES AND FRUIT	1	No Quantity							81975			0
S3	2009	2009	2009	2	0	2	Export	818	Egypt	EGY	156	China	CHN								05	VEGETABLES AND FRUIT	1	No Quantity							538641			0
S3	2009	2009	2009	2	0	2	Export	818	Egypt	EGY	170	Colombia	COL								05	VEGETABLES AND FRUIT	1	No Quantity							3971			0
S3	2009	2009	2009	2	0	2	Export	818	Egypt	EGY	174	Comoros	COM								05	VEGETABLES AND FRUIT	1	No Quantity							19925			0
S3	2009	2009	2009	2	0	2	Export	818	Egypt	EGY	178	Congo	COG								05	VEGETABLES AND FRUIT	1	No Quantity							84275			0
S3	2009	2009	2009	2	0	2	Export	818	Egypt	EGY	180	Dem. Rep. of the Congo	COD								05	VEGETABLES AND FRUIT	1	No Quantity							404777			0
S3	2009	2009	2009	2	0	2	Export	818	Egypt	EGY	191	Croatia	HRV								05	VEGETABLES AND FRUIT	1	No Quantity							7586923			0
S3	2009	2009	2009	2	0	2	Export	818	Egypt	EGY	196	Cyprus	CYP								05	VEGETABLES AND FRUIT	1	No Quantity							1423639			0
S3	2009	2009	2009	2	0	2	Export	818	Egypt	EGY	203	Czechia	CZE								05	VEGETABLES AND FRUIT	1	No Quantity							594400			0
S3	2009	2009	2009	2	0	2	Export	818	Egypt	EGY	204	Benin	BEN								05	VEGETABLES AND FRUIT	1	No Quantity							266949			0
S3	2009	2009	2009	2	0	2	Export	818	Egypt	EGY	208	Denmark	DNK								05	VEGETABLES AND FRUIT	1	No Quantity							2579472			0
S3	2009	2009	2009	2	0	2	Export	818	Egypt	EGY	231	Ethiopia	ETH								05	VEGETABLES AND FRUIT	1	No Quantity							624171			0
S3	2009	2009	2009	2	0	2	Export	818	Egypt	EGY	232	Eritrea	ERI								05	VEGETABLES AND FRUIT	1	No Quantity							716300			0
S3	2009	2009	2009	2	0	2	Export	818	Egypt	EGY	233	Estonia	EST								05	VEGETABLES AND FRUIT	1	No Quantity							746552			0
S3	2009	2009	2009	2	0	2	Export	818	Egypt	EGY	242	Fiji	FJI								05	VEGETABLES AND FRUIT	1	No Quantity							15955			0
S3	2009	2009	2009	2	0	2	Export	818	Egypt	EGY	246	Finland	FIN								05	VEGETABLES AND FRUIT	1	No Quantity							5189914			0
S3	2009	2009	2009	2	0	2	Export	818	Egypt	EGY	251	France	FRA								05	VEGETABLES AND FRUIT	1	No Quantity							20345213			0
S3	2009	2009	2009	2	0	2	Export	818	Egypt	EGY	262	Djibouti	DJI								05	VEGETABLES AND FRUIT	1	No Quantity							207700			0
S3	2009	2009	2009	2	0	2	Export	818	Egypt	EGY	266	Gabon	GAB								05	VEGETABLES AND FRUIT	1	No Quantity							106233			0
S3	2009	2009	2009	2	0	2	Export	818	Egypt	EGY	268	Georgia	GEO								05	VEGETABLES AND FRUIT	1	No Quantity							1225276			0
S3	2009	2009	2009	2	0	2	Export	818	Egypt	EGY	270	Gambia	GMB								05	VEGETABLES AND FRUIT	1	No Quantity							68462			0
S3	2009	2009	2009	2	0	2	Export	818	Egypt	EGY	275	State of Palestine	PSE								05	VEGETABLES AND FRUIT	1	No Quantity							18068211			0
S3	2009	2009	2009	2	0	2	Export	818	Egypt	EGY	276	Germany	DEU								05	VEGETABLES AND FRUIT	1	No Quantity							89128102			0
S3	2009	2009	2009	2	0	2	Export	818	Egypt	EGY	288	Ghana	GHA								05	VEGETABLES AND FRUIT	1	No Quantity							288919			0
S3	2009	2009	2009	2	0	2	Export	818	Egypt	EGY	300	Greece	GRC								05	VEGETABLES AND FRUIT	1	No Quantity							40037262			0
S3	2009	2009	2009	2	0	2	Export	818	Egypt	EGY	320	Guatemala	GTM								05	VEGETABLES AND FRUIT	1	No Quantity							17447			0
S3	2009	2009	2009	2	0	2	Export	818	Egypt	EGY	324	Guinea	GIN								05	VEGETABLES AND FRUIT	1	No Quantity							372649			0
S3	2009	2009	2009	2	0	2	Export	818	Egypt	EGY	332	Haiti	HTI								05	VEGETABLES AND FRUIT	1	No Quantity							29914			0
S3	2009	2009	2009	2	0	2	Export	818	Egypt	EGY	344	China, Hong Kong SAR	HKG								05	VEGETABLES AND FRUIT	1	No Quantity							944196			0
S3	2009	2009	2009	2	0	2	Export	818	Egypt	EGY	348	Hungary	HUN								05	VEGETABLES AND FRUIT	1	No Quantity							3634713			0
S3	2009	2009	2009	2	0	2	Export	818	Egypt	EGY	352	Iceland	ISL								05	VEGETABLES AND FRUIT	1	No Quantity							135411			0
S3	2009	2009	2009	2	0	2	Export	818	Egypt	EGY	360	Indonesia	IDN								05	VEGETABLES AND FRUIT	1	No Quantity							6573540			0
S3	2009	2009	2009	2	0	2	Export	818	Egypt	EGY	364	Iran	IRN								05	VEGETABLES AND FRUIT	1	No Quantity							49055412			0
S3	2009	2009	2009	2	0	2	Export	818	Egypt	EGY	368	Iraq	IRQ								05	VEGETABLES AND FRUIT	1	No Quantity							29827893			0
S3	2009	2009	2009	2	0	2	Export	818	Egypt	EGY	372	Ireland	IRL								05	VEGETABLES AND FRUIT	1	No Quantity							2414716			0
S3	2009	2009	2009	2	0	2	Export	818	Egypt	EGY	376	Israel	ISR								05	VEGETABLES AND FRUIT	1	No Quantity							5993277			0
S3	2009	2009	2009	2	0	2	Export	818	Egypt	EGY	381	Italy	ITA								05	VEGETABLES AND FRUIT	1	No Quantity							114741882			0
S3	2009	2009	2009	2	0	2	Export	818	Egypt	EGY	384	Côte d'Ivoire	CIV								05	VEGETABLES AND FRUIT	1	No Quantity							2140011			0
S3	2009	2009	2009	2	0	2	Export	818	Egypt	EGY	388	Jamaica	JAM								05	VEGETABLES AND FRUIT	1	No Quantity							12445			0
S3	2009	2009	2009	2	0	2	Export	818	Egypt	EGY	392	Japan	JPN								05	VEGETABLES AND FRUIT	1	No Quantity							5957990			0
S3	2009	2009	2009	2	0	2	Export	818	Egypt	EGY	398	Kazakhstan	KAZ								05	VEGETABLES AND FRUIT	1	No Quantity							384196			0
S3	2009	2009	2009	2	0	2	Export	818	Egypt	EGY	400	Jordan	JOR								05	VEGETABLES AND FRUIT	1	No Quantity							43753339			0
S3	2009	2009	2009	2	0	2	Export	818	Egypt	EGY	404	Kenya	KEN								05	VEGETABLES AND FRUIT	1	No Quantity							3066006			0
S3	2009	2009	2009	2	0	2	Export	818	Egypt	EGY	408	Dem. People's Rep. of Korea	PRK								05	VEGETABLES AND FRUIT	1	No Quantity							2926			0
S3	2009	2009	2009	2	0	2	Export	818	Egypt	EGY	410	Rep. of Korea	KOR								05	VEGETABLES AND FRUIT	1	No Quantity							357926			0
S3	2009	2009	2009	2	0	2	Export	818	Egypt	EGY	414	Kuwait	KWT								05	VEGETABLES AND FRUIT	1	No Quantity							76892573			0
S3	2009	2009	2009	2	0	2	Export	818	Egypt	EGY	422	Lebanon	LBN								05	VEGETABLES AND FRUIT	1	No Quantity							33428860			0
S3	2009	2009	2009	2	0	2	Export	818	Egypt	EGY	428	Latvia	LVA								05	VEGETABLES AND FRUIT	1	No Quantity							4249650			0
S3	2009	2009	2009	2	0	2	Export	818	Egypt	EGY	430	Liberia	LBR								05	VEGETABLES AND FRUIT	1	No Quantity							503603			0
S3	2009	2009	2009	2	0	2	Export	818	Egypt	EGY	434	Libya	LBY								05	VEGETABLES AND FRUIT	1	No Quantity							73246970			0
S3	2009	2009	2009	2	0	2	Export	818	Egypt	EGY	440	Lithuania	LTU								05	VEGETABLES AND FRUIT	1	No Quantity							10312381			0
S3	2009	2009	2009	2	0	2	Export	818	Egypt	EGY	442	Luxembourg	LUX								05	VEGETABLES AND FRUIT	1	No Quantity							963559			0
S3	2009	2009	2009	2	0	2	Export	818	Egypt	EGY	450	Madagascar	MDG								05	VEGETABLES AND FRUIT	1	No Quantity							621522			0
S3	2009	2009	2009	2	0	2	Export	818	Egypt	EGY	454	Malawi	MWI								05	VEGETABLES AND FRUIT	1	No Quantity							41805			0
S3	2009	2009	2009	2	0	2	Export	818	Egypt	EGY	458	Malaysia	MYS								05	VEGETABLES AND FRUIT	1	No Quantity							9335349			0
S3	2009	2009	2009	2	0	2	Export	818	Egypt	EGY	462	Maldives	MDV								05	VEGETABLES AND FRUIT	1	No Quantity							841523			0
S3	2009	2009	2009	2	0	2	Export	818	Egypt	EGY	466	Mali	MLI								05	VEGETABLES AND FRUIT	1	No Quantity							174563			0
S3	2009	2009	2009	2	0	2	Export	818	Egypt	EGY	470	Malta	MLT								05	VEGETABLES AND FRUIT	1	No Quantity							1826647			0
S3	2009	2009	2009	2	0	2	Export	818	Egypt	EGY	478	Mauritania	MRT								05	VEGETABLES AND FRUIT	1	No Quantity							1482341			0
S3	2009	2009	2009	2	0	2	Export	818	Egypt	EGY	480	Mauritius	MUS								05	VEGETABLES AND FRUIT	1	No Quantity							2271865			0
S3	2009	2009	2009	2	0	2	Export	818	Egypt	EGY	484	Mexico	MEX								05	VEGETABLES AND FRUIT	1	No Quantity							288456			0
S3	2009	2009	2009	2	0	2	Export	818	Egypt	EGY	490	Other Asia, nes									05	VEGETABLES AND FRUIT	1	No Quantity							110022			0
S3	2009	2009	2009	2	0	2	Export	818	Egypt	EGY	498	Rep. of Moldova	MDA								05	VEGETABLES AND FRUIT	1	No Quantity							16493			0
S3	2009	2009	2009	2	0	2	Export	818	Egypt	EGY	499	Montenegro	MNE								05	VEGETABLES AND FRUIT	1	No Quantity							355768			0
S3	2009	2009	2009	2	0	2	Export	818	Egypt	EGY	500	Montserrat	MSR								05	VEGETABLES AND FRUIT	1	No Quantity							95011			0
S3	2009	2009	2009	2	0	2	Export	818	Egypt	EGY	504	Morocco	MAR								05	VEGETABLES AND FRUIT	1	No Quantity							26457581			0
S3	2009	2009	2009	2	0	2	Export	818	Egypt	EGY	508	Mozambique	MOZ								05	VEGETABLES AND FRUIT	1	No Quantity							200			0
S3	2009	2009	2009	2	0	2	Export	818	Egypt	EGY	512	Oman	OMN								05	VEGETABLES AND FRUIT	1	No Quantity							20581754			0
S3	2009	2009	2009	2	0	2	Export	818	Egypt	EGY	516	Namibia	NAM								05	VEGETABLES AND FRUIT	1	No Quantity							27858			0
S3	2009	2009	2009	2	0	2	Export	818	Egypt	EGY	524	Nepal	NPL								05	VEGETABLES AND FRUIT	1	No Quantity							7627			0
S3	2009	2009	2009	2	0	2	Export	818	Egypt	EGY	528	Netherlands	NLD								05	VEGETABLES AND FRUIT	1	No Quantity							119399509			0
S3	2009	2009	2009	2	0	2	Export	818	Egypt	EGY	554	New Zealand	NZL								05	VEGETABLES AND FRUIT	1	No Quantity							151429			0
S3	2009	2009	2009	2	0	2	Export	818	Egypt	EGY	562	Niger	NER								05	VEGETABLES AND FRUIT	1	No Quantity							24869			0
S3	2009	2009	2009	2	0	2	Export	818	Egypt	EGY	566	Nigeria	NGA								05	VEGETABLES AND FRUIT	1	No Quantity							393285			0
S3	2009	2009	2009	2	0	2	Export	818	Egypt	EGY	579	Norway	NOR								05	VEGETABLES AND FRUIT	1	No Quantity							1831609			0
S3	2009	2009	2009	2	0	2	Export	818	Egypt	EGY	586	Pakistan	PAK								05	VEGETABLES AND FRUIT	1	No Quantity							735915			0
S3	2009	2009	2009	2	0	2	Export	818	Egypt	EGY	600	Paraguay	PRY								05	VEGETABLES AND FRUIT	1	No Quantity							3600			0
S3	2009	2009	2009	2	0	2	Export	818	Egypt	EGY	608	Philippines	PHL								05	VEGETABLES AND FRUIT	1	No Quantity							427361			0
S3	2009	2009	2009	2	0	2	Export	818	Egypt	EGY	616	Poland	POL								05	VEGETABLES AND FRUIT	1	No Quantity							1812456			0
S3	2009	2009	2009	2	0	2	Export	818	Egypt	EGY	620	Portugal	PRT								05	VEGETABLES AND FRUIT	1	No Quantity							945121			0
S3	2009	2009	2009	2	0	2	Export	818	Egypt	EGY	624	Guinea-Bissau	GNB								05	VEGETABLES AND FRUIT	1	No Quantity							11034			0
S3	2009	2009	2009	2	0	2	Export	818	Egypt	EGY	634	Qatar	QAT								05	VEGETABLES AND FRUIT	1	No Quantity							13991037			0
S3	2009	2009	2009	2	0	2	Export	818	Egypt	EGY	642	Romania	ROU								05	VEGETABLES AND FRUIT	1	No Quantity							13171995			0
S3	2009	2009	2009	2	0	2	Export	818	Egypt	EGY	643	Russian Federation	RUS								05	VEGETABLES AND FRUIT	1	No Quantity							149974510			0
S3	2009	2009	2009	2	0	2	Export	818	Egypt	EGY	682	Saudi Arabia	SAU								05	VEGETABLES AND FRUIT	1	No Quantity							336764191			0
S3	2009	2009	2009	2	0	2	Export	818	Egypt	EGY	686	Senegal	SEN								05	VEGETABLES AND FRUIT	1	No Quantity							1508315			0
S3	2009	2009	2009	2	0	2	Export	818	Egypt	EGY	688	Serbia	SRB								05	VEGETABLES AND FRUIT	1	No Quantity							1033248			0
S3	2009	2009	2009	2	0	2	Export	818	Egypt	EGY	690	Seychelles	SYC								05	VEGETABLES AND FRUIT	1	No Quantity							142245			0
S3	2009	2009	2009	2	0	2	Export	818	Egypt	EGY	694	Sierra Leone	SLE								05	VEGETABLES AND FRUIT	1	No Quantity							176954			0
S3	2009	2009	2009	2	0	2	Export	818	Egypt	EGY	699	India	IND								05	VEGETABLES AND FRUIT	1	No Quantity							940490			0
S3	2009	2009	2009	2	0	2	Export	818	Egypt	EGY	702	Singapore	SGP								05	VEGETABLES AND FRUIT	1	No Quantity							2460709			0
S3	2009	2009	2009	2	0	2	Export	818	Egypt	EGY	704	Viet Nam	VNM								05	VEGETABLES AND FRUIT	1	No Quantity							37196			0
S3	2009	2009	2009	2	0	2	Export	818	Egypt	EGY	705	Slovenia	SVN								05	VEGETABLES AND FRUIT	1	No Quantity							2841275			0
S3	2009	2009	2009	2	0	2	Export	818	Egypt	EGY	706	Somalia	SOM								05	VEGETABLES AND FRUIT	1	No Quantity							99317			0
S3	2009	2009	2009	2	0	2	Export	818	Egypt	EGY	710	South Africa	ZAF								05	VEGETABLES AND FRUIT	1	No Quantity							3757998			0
S3	2009	2009	2009	2	0	2	Export	818	Egypt	EGY	716	Zimbabwe	ZWE								05	VEGETABLES AND FRUIT	1	No Quantity							97917			0
S3	2009	2009	2009	2	0	2	Export	818	Egypt	EGY	724	Spain	ESP								05	VEGETABLES AND FRUIT	1	No Quantity							7476473			0
S3	2009	2009	2009	2	0	2	Export	818	Egypt	EGY	736	Fmr Sudan	SDN								05	VEGETABLES AND FRUIT	1	No Quantity							30565268			0
S3	2009	2009	2009	2	0	2	Export	818	Egypt	EGY	752	Sweden	SWE								05	VEGETABLES AND FRUIT	1	No Quantity							5046419			0
S3	2009	2009	2009	2	0	2	Export	818	Egypt	EGY	757	Switzerland	CHE								05	VEGETABLES AND FRUIT	1	No Quantity							2837670			0
S3	2009	2009	2009	2	0	2	Export	818	Egypt	EGY	760	Syria	SYR								05	VEGETABLES AND FRUIT	1	No Quantity							73386070			0
S3	2009	2009	2009	2	0	2	Export	818	Egypt	EGY	764	Thailand	THA								05	VEGETABLES AND FRUIT	1	No Quantity							627672			0
S3	2009	2009	2009	2	0	2	Export	818	Egypt	EGY	768	Togo	TGO								05	VEGETABLES AND FRUIT	1	No Quantity							62753			0
S3	2009	2009	2009	2	0	2	Export	818	Egypt	EGY	784	United Arab Emirates	ARE								05	VEGETABLES AND FRUIT	1	No Quantity							79540692			0
S3	2009	2009	2009	2	0	2	Export	818	Egypt	EGY	788	Tunisia	TUN								05	VEGETABLES AND FRUIT	1	No Quantity							18811394			0
S3	2009	2009	2009	2	0	2	Export	818	Egypt	EGY	792	Turkey	TUR								05	VEGETABLES AND FRUIT	1	No Quantity							12741903			0
S3	2009	2009	2009	2	0	2	Export	818	Egypt	EGY	800	Uganda	UGA								05	VEGETABLES AND FRUIT	1	No Quantity							391738			0
S3	2009	2009	2009	2	0	2	Export	818	Egypt	EGY	804	Ukraine	UKR								05	VEGETABLES AND FRUIT	1	No Quantity							56492772			0
S3	2009	2009	2009	2	0	2	Export	818	Egypt	EGY	807	North Macedonia	MKD								05	VEGETABLES AND FRUIT	1	No Quantity							70016			0
S3	2009	2009	2009	2	0	2	Export	818	Egypt	EGY	826	United Kingdom	GBR								05	VEGETABLES AND FRUIT	1	No Quantity							183677514			0
S3	2009	2009	2009	2	0	2	Export	818	Egypt	EGY	834	United Rep. of Tanzania	TZA								05	VEGETABLES AND FRUIT	1	No Quantity							140365			0
S3	2009	2009	2009	2	0	2	Export	818	Egypt	EGY	837	Bunkers									05	VEGETABLES AND FRUIT	1	No Quantity							15414			0
S3	2009	2009	2009	2	0	2	Export	818	Egypt	EGY	842	USA	USA								05	VEGETABLES AND FRUIT	1	No Quantity							28487948			0
S3	2009	2009	2009	2	0	2	Export	818	Egypt	EGY	854	Burkina Faso	BFA								05	VEGETABLES AND FRUIT	1	No Quantity							22708			0
S3	2009	2009	2009	2	0	2	Export	818	Egypt	EGY	858	Uruguay	URY								05	VEGETABLES AND FRUIT	1	No Quantity							49980			0
S3	2009	2009	2009	2	0	2	Export	818	Egypt	EGY	862	Venezuela	VEN								05	VEGETABLES AND FRUIT	1	No Quantity							11888			0
S3	2009	2009	2009	2	0	2	Export	818	Egypt	EGY	887	Yemen	YEM								05	VEGETABLES AND FRUIT	1	No Quantity							11621465			0
S3	2009	2009	2009	2	0	2	Export	818	Egypt	EGY	894	Zambia	ZMB								05	VEGETABLES AND FRUIT	1	No Quantity							75919			0
S3	2009	2009	2009	2	0	2	Export	818	Egypt	EGY	899	Areas, nes									05	VEGETABLES AND FRUIT	1	No Quantity							10761331			0
S3	2009	2009	2009	2	0	2	Export	218	Ecuador	ECU	0	World	WLD								06	SUGAR,SUGR.PREPTNS,HONEY	1	No Quantity							45317527			0
S3	2009	2009	2009	2	0	2	Export	218	Ecuador	ECU	32	Argentina	ARG								06	SUGAR,SUGR.PREPTNS,HONEY	1	No Quantity							2509191			0
S3	2009	2009	2009	2	0	2	Export	218	Ecuador	ECU	36	Australia	AUS								06	SUGAR,SUGR.PREPTNS,HONEY	1	No Quantity							74768			0
S3	2009	2009	2009	2	0	2	Export	218	Ecuador	ECU	56	Belgium	BEL								06	SUGAR,SUGR.PREPTNS,HONEY	1	No Quantity							1580			0
S3	2009	2009	2009	2	0	2	Export	218	Ecuador	ECU	68	Bolivia (Plurinational State of)	BOL								06	SUGAR,SUGR.PREPTNS,HONEY	1	No Quantity							940877			0
S3	2009	2009	2009	2	0	2	Export	218	Ecuador	ECU	76	Brazil	BRA								06	SUGAR,SUGR.PREPTNS,HONEY	1	No Quantity							7259942			0
S3	2009	2009	2009	2	0	2	Export	218	Ecuador	ECU	124	Canada	CAN								06	SUGAR,SUGR.PREPTNS,HONEY	1	No Quantity							373110			0
S3	2009	2009	2009	2	0	2	Export	218	Ecuador	ECU	152	Chile	CHL								06	SUGAR,SUGR.PREPTNS,HONEY	1	No Quantity							204573			0
S3	2009	2009	2009	2	0	2	Export	218	Ecuador	ECU	170	Colombia	COL								06	SUGAR,SUGR.PREPTNS,HONEY	1	No Quantity							8252889			0
S3	2009	2009	2009	2	0	2	Export	218	Ecuador	ECU	188	Costa Rica	CRI								06	SUGAR,SUGR.PREPTNS,HONEY	1	No Quantity							1063			0
S3	2009	2009	2009	2	0	2	Export	218	Ecuador	ECU	192	Cuba	CUB								06	SUGAR,SUGR.PREPTNS,HONEY	1	No Quantity							78687			0
S3	2009	2009	2009	2	0	2	Export	218	Ecuador	ECU	196	Cyprus	CYP								06	SUGAR,SUGR.PREPTNS,HONEY	1	No Quantity							15350			0
S3	2009	2009	2009	2	0	2	Export	218	Ecuador	ECU	214	Dominican Rep.	DOM								06	SUGAR,SUGR.PREPTNS,HONEY	1	No Quantity							544248			0
S3	2009	2009	2009	2	0	2	Export	218	Ecuador	ECU	222	El Salvador	SLV								06	SUGAR,SUGR.PREPTNS,HONEY	1	No Quantity							102676			0
S3	2009	2009	2009	2	0	2	Export	218	Ecuador	ECU	251	France	FRA								06	SUGAR,SUGR.PREPTNS,HONEY	1	No Quantity							88474			0
S3	2009	2009	2009	2	0	2	Export	218	Ecuador	ECU	276	Germany	DEU								06	SUGAR,SUGR.PREPTNS,HONEY	1	No Quantity							171445			0
S3	2009	2009	2009	2	0	2	Export	218	Ecuador	ECU	288	Ghana	GHA								06	SUGAR,SUGR.PREPTNS,HONEY	1	No Quantity							70322			0
S3	2009	2009	2009	2	0	2	Export	218	Ecuador	ECU	300	Greece	GRC								06	SUGAR,SUGR.PREPTNS,HONEY	1	No Quantity							52496			0
S3	2009	2009	2009	2	0	2	Export	218	Ecuador	ECU	320	Guatemala	GTM								06	SUGAR,SUGR.PREPTNS,HONEY	1	No Quantity							114358			0
S3	2009	2009	2009	2	0	2	Export	218	Ecuador	ECU	332	Haiti	HTI								06	SUGAR,SUGR.PREPTNS,HONEY	1	No Quantity							64115			0
S3	2009	2009	2009	2	0	2	Export	218	Ecuador	ECU	340	Honduras	HND								06	SUGAR,SUGR.PREPTNS,HONEY	1	No Quantity							658			0
S3	2009	2009	2009	2	0	2	Export	218	Ecuador	ECU	376	Israel	ISR								06	SUGAR,SUGR.PREPTNS,HONEY	1	No Quantity							353575			0
S3	2009	2009	2009	2	0	2	Export	218	Ecuador	ECU	381	Italy	ITA								06	SUGAR,SUGR.PREPTNS,HONEY	1	No Quantity							651069			0
S3	2009	2009	2009	2	0	2	Export	218	Ecuador	ECU	388	Jamaica	JAM								06	SUGAR,SUGR.PREPTNS,HONEY	1	No Quantity							81382			0
S3	2009	2009	2009	2	0	2	Export	218	Ecuador	ECU	410	Rep. of Korea	KOR								06	SUGAR,SUGR.PREPTNS,HONEY	1	No Quantity							160			0
S3	2009	2009	2009	2	0	2	Export	218	Ecuador	ECU	414	Kuwait	KWT								06	SUGAR,SUGR.PREPTNS,HONEY	1	No Quantity							89199			0
S3	2009	2009	2009	2	0	2	Export	218	Ecuador	ECU	428	Latvia	LVA								06	SUGAR,SUGR.PREPTNS,HONEY	1	No Quantity							28101			0
S3	2009	2009	2009	2	0	2	Export	218	Ecuador	ECU	442	Luxembourg	LUX								06	SUGAR,SUGR.PREPTNS,HONEY	1	No Quantity							157490			0
S3	2009	2009	2009	2	0	2	Export	218	Ecuador	ECU	484	Mexico	MEX								06	SUGAR,SUGR.PREPTNS,HONEY	1	No Quantity							2210911			0
S3	2009	2009	2009	2	0	2	Export	218	Ecuador	ECU	504	Morocco	MAR								06	SUGAR,SUGR.PREPTNS,HONEY	1	No Quantity							70060			0
S3	2009	2009	2009	2	0	2	Export	218	Ecuador	ECU	512	Oman	OMN								06	SUGAR,SUGR.PREPTNS,HONEY	1	No Quantity							189259			0
S3	2009	2009	2009	2	0	2	Export	218	Ecuador	ECU	528	Netherlands	NLD								06	SUGAR,SUGR.PREPTNS,HONEY	1	No Quantity							202558			0
S3	2009	2009	2009	2	0	2	Export	218	Ecuador	ECU	558	Nicaragua	NIC								06	SUGAR,SUGR.PREPTNS,HONEY	1	No Quantity							785366			0
S3	2009	2009	2009	2	0	2	Export	218	Ecuador	ECU	591	Panama	PAN								06	SUGAR,SUGR.PREPTNS,HONEY	1	No Quantity							370064			0
S3	2009	2009	2009	2	0	2	Export	218	Ecuador	ECU	604	Peru	PER								06	SUGAR,SUGR.PREPTNS,HONEY	1	No Quantity							4957574			0
S3	2009	2009	2009	2	0	2	Export	218	Ecuador	ECU	616	Poland	POL								06	SUGAR,SUGR.PREPTNS,HONEY	1	No Quantity							2883321			0
S3	2009	2009	2009	2	0	2	Export	218	Ecuador	ECU	620	Portugal	PRT								06	SUGAR,SUGR.PREPTNS,HONEY	1	No Quantity							1462			0
S3	2009	2009	2009	2	0	2	Export	218	Ecuador	ECU	682	Saudi Arabia	SAU								06	SUGAR,SUGR.PREPTNS,HONEY	1	No Quantity							221545			0
S3	2009	2009	2009	2	0	2	Export	218	Ecuador	ECU	710	South Africa	ZAF								06	SUGAR,SUGR.PREPTNS,HONEY	1	No Quantity							349016			0
S3	2009	2009	2009	2	0	2	Export	218	Ecuador	ECU	724	Spain	ESP								06	SUGAR,SUGR.PREPTNS,HONEY	1	No Quantity							376871			0
S3	2009	2009	2009	2	0	2	Export	218	Ecuador	ECU	780	Trinidad and Tobago	TTO								06	SUGAR,SUGR.PREPTNS,HONEY	1	No Quantity							19600			0
S3	2009	2009	2009	2	0	2	Export	218	Ecuador	ECU	784	United Arab Emirates	ARE								06	SUGAR,SUGR.PREPTNS,HONEY	1	No Quantity							983575			0
S3	2009	2009	2009	2	0	2	Export	218	Ecuador	ECU	842	USA	USA								06	SUGAR,SUGR.PREPTNS,HONEY	1	No Quantity							8713566			0
S3	2009	2009	2009	2	0	2	Export	218	Ecuador	ECU	862	Venezuela	VEN								06	SUGAR,SUGR.PREPTNS,HONEY	1	No Quantity							700984			0
S3	2009	2009	2009	2	0	2	Export	818	Egypt	EGY	0	World	WLD								06	SUGAR,SUGR.PREPTNS,HONEY	1	No Quantity							248984938			0
S3	2009	2009	2009	2	0	2	Export	818	Egypt	EGY	12	Algeria	DZA								06	SUGAR,SUGR.PREPTNS,HONEY	1	No Quantity							11059968			0
S3	2009	2009	2009	2	0	2	Export	818	Egypt	EGY	36	Australia	AUS								06	SUGAR,SUGR.PREPTNS,HONEY	1	No Quantity							16116			0
S3	2009	2009	2009	2	0	2	Export	818	Egypt	EGY	40	Austria	AUT								06	SUGAR,SUGR.PREPTNS,HONEY	1	No Quantity							644			0
S3	2009	2009	2009	2	0	2	Export	818	Egypt	EGY	48	Bahrain	BHR								06	SUGAR,SUGR.PREPTNS,HONEY	1	No Quantity							864644			0
S3	2009	2009	2009	2	0	2	Export	818	Egypt	EGY	50	Bangladesh	BGD								06	SUGAR,SUGR.PREPTNS,HONEY	1	No Quantity							35343			0
S3	2009	2009	2009	2	0	2	Export	818	Egypt	EGY	100	Bulgaria	BGR								06	SUGAR,SUGR.PREPTNS,HONEY	1	No Quantity							1078			0
S3	2009	2009	2009	2	0	2	Export	818	Egypt	EGY	108	Burundi	BDI								06	SUGAR,SUGR.PREPTNS,HONEY	1	No Quantity							30721			0
S3	2009	2009	2009	2	0	2	Export	818	Egypt	EGY	112	Belarus	BLR								06	SUGAR,SUGR.PREPTNS,HONEY	1	No Quantity							1421			0
S3	2009	2009	2009	2	0	2	Export	818	Egypt	EGY	120	Cameroon	CMR								06	SUGAR,SUGR.PREPTNS,HONEY	1	No Quantity							2082835			0
S3	2009	2009	2009	2	0	2	Export	818	Egypt	EGY	124	Canada	CAN								06	SUGAR,SUGR.PREPTNS,HONEY	1	No Quantity							471545			0
S3	2009	2009	2009	2	0	2	Export	818	Egypt	EGY	148	Chad	TCD								06	SUGAR,SUGR.PREPTNS,HONEY	1	No Quantity							425273			0
S3	2009	2009	2009	2	0	2	Export	818	Egypt	EGY	156	China	CHN								06	SUGAR,SUGR.PREPTNS,HONEY	1	No Quantity							86508			0
S3	2009	2009	2009	2	0	2	Export	818	Egypt	EGY	178	Congo	COG								06	SUGAR,SUGR.PREPTNS,HONEY	1	No Quantity							65215			0
S3	2009	2009	2009	2	0	2	Export	818	Egypt	EGY	180	Dem. Rep. of the Congo	COD								06	SUGAR,SUGR.PREPTNS,HONEY	1	No Quantity							20042			0
S3	2009	2009	2009	2	0	2	Export	818	Egypt	EGY	196	Cyprus	CYP								06	SUGAR,SUGR.PREPTNS,HONEY	1	No Quantity							43066			0
S3	2009	2009	2009	2	0	2	Export	818	Egypt	EGY	203	Czechia	CZE								06	SUGAR,SUGR.PREPTNS,HONEY	1	No Quantity							3935			0
S3	2009	2009	2009	2	0	2	Export	818	Egypt	EGY	208	Denmark	DNK								06	SUGAR,SUGR.PREPTNS,HONEY	1	No Quantity							625			0
S3	2009	2009	2009	2	0	2	Export	818	Egypt	EGY	231	Ethiopia	ETH								06	SUGAR,SUGR.PREPTNS,HONEY	1	No Quantity							223951			0
S3	2009	2009	2009	2	0	2	Export	818	Egypt	EGY	232	Eritrea	ERI								06	SUGAR,SUGR.PREPTNS,HONEY	1	No Quantity							663337			0
S3	2009	2009	2009	2	0	2	Export	818	Egypt	EGY	251	France	FRA								06	SUGAR,SUGR.PREPTNS,HONEY	1	No Quantity							46367			0
S3	2009	2009	2009	2	0	2	Export	818	Egypt	EGY	266	Gabon	GAB								06	SUGAR,SUGR.PREPTNS,HONEY	1	No Quantity							693			0
S3	2009	2009	2009	2	0	2	Export	818	Egypt	EGY	270	Gambia	GMB								06	SUGAR,SUGR.PREPTNS,HONEY	1	No Quantity							41573			0
S3	2009	2009	2009	2	0	2	Export	818	Egypt	EGY	275	State of Palestine	PSE								06	SUGAR,SUGR.PREPTNS,HONEY	1	No Quantity							2683969			0
S3	2009	2009	2009	2	0	2	Export	818	Egypt	EGY	276	Germany	DEU								06	SUGAR,SUGR.PREPTNS,HONEY	1	No Quantity							1715276			0
S3	2009	2009	2009	2	0	2	Export	818	Egypt	EGY	288	Ghana	GHA								06	SUGAR,SUGR.PREPTNS,HONEY	1	No Quantity							59865			0
S3	2009	2009	2009	2	0	2	Export	818	Egypt	EGY	300	Greece	GRC								06	SUGAR,SUGR.PREPTNS,HONEY	1	No Quantity							40481			0
S3	2009	2009	2009	2	0	2	Export	818	Egypt	EGY	320	Guatemala	GTM								06	SUGAR,SUGR.PREPTNS,HONEY	1	No Quantity							131770			0
S3	2009	2009	2009	2	0	2	Export	818	Egypt	EGY	344	China, Hong Kong SAR	HKG								06	SUGAR,SUGR.PREPTNS,HONEY	1	No Quantity							24105			0
S3	2009	2009	2009	2	0	2	Export	818	Egypt	EGY	360	Indonesia	IDN								06	SUGAR,SUGR.PREPTNS,HONEY	1	No Quantity							2780156			0
S3	2009	2009	2009	2	0	2	Export	818	Egypt	EGY	368	Iraq	IRQ								06	SUGAR,SUGR.PREPTNS,HONEY	1	No Quantity							163609			0
S3	2009	2009	2009	2	0	2	Export	818	Egypt	EGY	372	Ireland	IRL								06	SUGAR,SUGR.PREPTNS,HONEY	1	No Quantity							48421			0
S3	2009	2009	2009	2	0	2	Export	818	Egypt	EGY	376	Israel	ISR								06	SUGAR,SUGR.PREPTNS,HONEY	1	No Quantity							2228519			0
S3	2009	2009	2009	2	0	2	Export	818	Egypt	EGY	381	Italy	ITA								06	SUGAR,SUGR.PREPTNS,HONEY	1	No Quantity							2705988			0
S3	2009	2009	2009	2	0	2	Export	818	Egypt	EGY	384	Côte d'Ivoire	CIV								06	SUGAR,SUGR.PREPTNS,HONEY	1	No Quantity							346067			0
S3	2009	2009	2009	2	0	2	Export	818	Egypt	EGY	392	Japan	JPN								06	SUGAR,SUGR.PREPTNS,HONEY	1	No Quantity							243138			0
S3	2009	2009	2009	2	0	2	Export	818	Egypt	EGY	400	Jordan	JOR								06	SUGAR,SUGR.PREPTNS,HONEY	1	No Quantity							7449455			0
S3	2009	2009	2009	2	0	2	Export	818	Egypt	EGY	404	Kenya	KEN								06	SUGAR,SUGR.PREPTNS,HONEY	1	No Quantity							12055230			0
S3	2009	2009	2009	2	0	2	Export	818	Egypt	EGY	410	Rep. of Korea	KOR								06	SUGAR,SUGR.PREPTNS,HONEY	1	No Quantity							1110			0
S3	2009	2009	2009	2	0	2	Export	818	Egypt	EGY	414	Kuwait	KWT								06	SUGAR,SUGR.PREPTNS,HONEY	1	No Quantity							2759672			0
S3	2009	2009	2009	2	0	2	Export	818	Egypt	EGY	422	Lebanon	LBN								06	SUGAR,SUGR.PREPTNS,HONEY	1	No Quantity							10853171			0
S3	2009	2009	2009	2	0	2	Export	818	Egypt	EGY	430	Liberia	LBR								06	SUGAR,SUGR.PREPTNS,HONEY	1	No Quantity							16057			0
S3	2009	2009	2009	2	0	2	Export	818	Egypt	EGY	434	Libya	LBY								06	SUGAR,SUGR.PREPTNS,HONEY	1	No Quantity							17633760			0
S3	2009	2009	2009	2	0	2	Export	818	Egypt	EGY	440	Lithuania	LTU								06	SUGAR,SUGR.PREPTNS,HONEY	1	No Quantity							40357			0
S3	2009	2009	2009	2	0	2	Export	818	Egypt	EGY	458	Malaysia	MYS								06	SUGAR,SUGR.PREPTNS,HONEY	1	No Quantity							131789			0
S3	2009	2009	2009	2	0	2	Export	818	Egypt	EGY	462	Maldives	MDV								06	SUGAR,SUGR.PREPTNS,HONEY	1	No Quantity							14995			0
S3	2009	2009	2009	2	0	2	Export	818	Egypt	EGY	466	Mali	MLI								06	SUGAR,SUGR.PREPTNS,HONEY	1	No Quantity							195799			0
S3	2009	2009	2009	2	0	2	Export	818	Egypt	EGY	470	Malta	MLT								06	SUGAR,SUGR.PREPTNS,HONEY	1	No Quantity							1811			0
S3	2009	2009	2009	2	0	2	Export	818	Egypt	EGY	478	Mauritania	MRT								06	SUGAR,SUGR.PREPTNS,HONEY	1	No Quantity							39877			0
S3	2009	2009	2009	2	0	2	Export	818	Egypt	EGY	480	Mauritius	MUS								06	SUGAR,SUGR.PREPTNS,HONEY	1	No Quantity							18201			0
S3	2009	2009	2009	2	0	2	Export	818	Egypt	EGY	490	Other Asia, nes									06	SUGAR,SUGR.PREPTNS,HONEY	1	No Quantity							1496			0
S3	2009	2009	2009	2	0	2	Export	818	Egypt	EGY	499	Montenegro	MNE								06	SUGAR,SUGR.PREPTNS,HONEY	1	No Quantity							99			0
S3	2009	2009	2009	2	0	2	Export	818	Egypt	EGY	504	Morocco	MAR								06	SUGAR,SUGR.PREPTNS,HONEY	1	No Quantity							4987461			0
S3	2009	2009	2009	2	0	2	Export	818	Egypt	EGY	508	Mozambique	MOZ								06	SUGAR,SUGR.PREPTNS,HONEY	1	No Quantity							38399			0
S3	2009	2009	2009	2	0	2	Export	818	Egypt	EGY	512	Oman	OMN								06	SUGAR,SUGR.PREPTNS,HONEY	1	No Quantity							685348			0
S3	2009	2009	2009	2	0	2	Export	818	Egypt	EGY	528	Netherlands	NLD								06	SUGAR,SUGR.PREPTNS,HONEY	1	No Quantity							3894797			0
S3	2009	2009	2009	2	0	2	Export	818	Egypt	EGY	566	Nigeria	NGA								06	SUGAR,SUGR.PREPTNS,HONEY	1	No Quantity							632520			0
S3	2009	2009	2009	2	0	2	Export	818	Egypt	EGY	586	Pakistan	PAK								06	SUGAR,SUGR.PREPTNS,HONEY	1	No Quantity							338227			0
S3	2009	2009	2009	2	0	2	Export	818	Egypt	EGY	608	Philippines	PHL								06	SUGAR,SUGR.PREPTNS,HONEY	1	No Quantity							41234			0
S3	2009	2009	2009	2	0	2	Export	818	Egypt	EGY	616	Poland	POL								06	SUGAR,SUGR.PREPTNS,HONEY	1	No Quantity							47328			0
S3	2009	2009	2009	2	0	2	Export	818	Egypt	EGY	620	Portugal	PRT								06	SUGAR,SUGR.PREPTNS,HONEY	1	No Quantity							398376			0
S3	2009	2009	2009	2	0	2	Export	818	Egypt	EGY	634	Qatar	QAT								06	SUGAR,SUGR.PREPTNS,HONEY	1	No Quantity							1078240			0
S3	2009	2009	2009	2	0	2	Export	818	Egypt	EGY	642	Romania	ROU								06	SUGAR,SUGR.PREPTNS,HONEY	1	No Quantity							24188			0
S3	2009	2009	2009	2	0	2	Export	818	Egypt	EGY	643	Russian Federation	RUS								06	SUGAR,SUGR.PREPTNS,HONEY	1	No Quantity							258734			0
S3	2009	2009	2009	2	0	2	Export	818	Egypt	EGY	646	Rwanda	RWA								06	SUGAR,SUGR.PREPTNS,HONEY	1	No Quantity							628521			0
S3	2009	2009	2009	2	0	2	Export	818	Egypt	EGY	682	Saudi Arabia	SAU								06	SUGAR,SUGR.PREPTNS,HONEY	1	No Quantity							7696913			0
S3	2009	2009	2009	2	0	2	Export	818	Egypt	EGY	686	Senegal	SEN								06	SUGAR,SUGR.PREPTNS,HONEY	1	No Quantity							245095			0
S3	2009	2009	2009	2	0	2	Export	818	Egypt	EGY	690	Seychelles	SYC								06	SUGAR,SUGR.PREPTNS,HONEY	1	No Quantity							5898			0
S3	2009	2009	2009	2	0	2	Export	818	Egypt	EGY	699	India	IND								06	SUGAR,SUGR.PREPTNS,HONEY	1	No Quantity							136248			0
S3	2009	2009	2009	2	0	2	Export	818	Egypt	EGY	702	Singapore	SGP								06	SUGAR,SUGR.PREPTNS,HONEY	1	No Quantity							83270			0
S3	2009	2009	2009	2	0	2	Export	818	Egypt	EGY	706	Somalia	SOM								06	SUGAR,SUGR.PREPTNS,HONEY	1	No Quantity							474182			0
S3	2009	2009	2009	2	0	2	Export	818	Egypt	EGY	710	South Africa	ZAF								06	SUGAR,SUGR.PREPTNS,HONEY	1	No Quantity							589838			0
S3	2009	2009	2009	2	0	2	Export	818	Egypt	EGY	716	Zimbabwe	ZWE								06	SUGAR,SUGR.PREPTNS,HONEY	1	No Quantity							34461			0
S3	2009	2009	2009	2	0	2	Export	818	Egypt	EGY	724	Spain	ESP								06	SUGAR,SUGR.PREPTNS,HONEY	1	No Quantity							2533576			0
S3	2009	2009	2009	2	0	2	Export	818	Egypt	EGY	736	Fmr Sudan	SDN								06	SUGAR,SUGR.PREPTNS,HONEY	1	No Quantity							86766040			0
S3	2009	2009	2009	2	0	2	Export	818	Egypt	EGY	752	Sweden	SWE								06	SUGAR,SUGR.PREPTNS,HONEY	1	No Quantity							69088			0
S3	2009	2009	2009	2	0	2	Export	818	Egypt	EGY	757	Switzerland	CHE								06	SUGAR,SUGR.PREPTNS,HONEY	1	No Quantity							16			0
S3	2009	2009	2009	2	0	2	Export	818	Egypt	EGY	760	Syria	SYR								06	SUGAR,SUGR.PREPTNS,HONEY	1	No Quantity							12367634			0
S3	2009	2009	2009	2	0	2	Export	818	Egypt	EGY	784	United Arab Emirates	ARE								06	SUGAR,SUGR.PREPTNS,HONEY	1	No Quantity							7073360			0
S3	2009	2009	2009	2	0	2	Export	818	Egypt	EGY	788	Tunisia	TUN								06	SUGAR,SUGR.PREPTNS,HONEY	1	No Quantity							2337883			0
S3	2009	2009	2009	2	0	2	Export	818	Egypt	EGY	792	Turkey	TUR								06	SUGAR,SUGR.PREPTNS,HONEY	1	No Quantity							2176293			0
S3	2009	2009	2009	2	0	2	Export	818	Egypt	EGY	800	Uganda	UGA								06	SUGAR,SUGR.PREPTNS,HONEY	1	No Quantity							451459			0
S3	2009	2009	2009	2	0	2	Export	818	Egypt	EGY	807	North Macedonia	MKD								06	SUGAR,SUGR.PREPTNS,HONEY	1	No Quantity							73034			0
S3	2009	2009	2009	2	0	2	Export	818	Egypt	EGY	826	United Kingdom	GBR								06	SUGAR,SUGR.PREPTNS,HONEY	1	No Quantity							2270607			0
S3	2009	2009	2009	2	0	2	Export	818	Egypt	EGY	834	United Rep. of Tanzania	TZA								06	SUGAR,SUGR.PREPTNS,HONEY	1	No Quantity							101556			0
S3	2009	2009	2009	2	0	2	Export	818	Egypt	EGY	842	USA	USA								06	SUGAR,SUGR.PREPTNS,HONEY	1	No Quantity							242848			0
S3	2009	2009	2009	2	0	2	Export	818	Egypt	EGY	854	Burkina Faso	BFA								06	SUGAR,SUGR.PREPTNS,HONEY	1	No Quantity							74656			0
S3	2009	2009	2009	2	0	2	Export	818	Egypt	EGY	887	Yemen	YEM								06	SUGAR,SUGR.PREPTNS,HONEY	1	No Quantity							9626384			0
S3	2009	2009	2009	2	0	2	Export	818	Egypt	EGY	894	Zambia	ZMB								06	SUGAR,SUGR.PREPTNS,HONEY	1	No Quantity							151916			0
S3	2009	2009	2009	2	0	2	Export	818	Egypt	EGY	899	Areas, nes									06	SUGAR,SUGR.PREPTNS,HONEY	1	No Quantity							19780163			0
S3	2009	2009	2009	2	0	2	Export	218	Ecuador	ECU	0	World	WLD								07	COFFEE,TEA,COCOA,SPICES	1	No Quantity							543493550			0
S3	2009	2009	2009	2	0	2	Export	218	Ecuador	ECU	32	Argentina	ARG								07	COFFEE,TEA,COCOA,SPICES	1	No Quantity							5677938			0
S3	2009	2009	2009	2	0	2	Export	218	Ecuador	ECU	36	Australia	AUS								07	COFFEE,TEA,COCOA,SPICES	1	No Quantity							2305347			0
S3	2009	2009	2009	2	0	2	Export	218	Ecuador	ECU	40	Austria	AUT								07	COFFEE,TEA,COCOA,SPICES	1	No Quantity							58647			0
S3	2009	2009	2009	2	0	2	Export	218	Ecuador	ECU	56	Belgium	BEL								07	COFFEE,TEA,COCOA,SPICES	1	No Quantity							17658396			0
S3	2009	2009	2009	2	0	2	Export	218	Ecuador	ECU	68	Bolivia (Plurinational State of)	BOL								07	COFFEE,TEA,COCOA,SPICES	1	No Quantity							324338			0
S3	2009	2009	2009	2	0	2	Export	218	Ecuador	ECU	76	Brazil	BRA								07	COFFEE,TEA,COCOA,SPICES	1	No Quantity							739239			0
S3	2009	2009	2009	2	0	2	Export	218	Ecuador	ECU	124	Canada	CAN								07	COFFEE,TEA,COCOA,SPICES	1	No Quantity							845979			0
S3	2009	2009	2009	2	0	2	Export	218	Ecuador	ECU	152	Chile	CHL								07	COFFEE,TEA,COCOA,SPICES	1	No Quantity							9142226			0
S3	2009	2009	2009	2	0	2	Export	218	Ecuador	ECU	156	China	CHN								07	COFFEE,TEA,COCOA,SPICES	1	No Quantity							132832			0
S3	2009	2009	2009	2	0	2	Export	218	Ecuador	ECU	170	Colombia	COL								07	COFFEE,TEA,COCOA,SPICES	1	No Quantity							48661553			0
S3	2009	2009	2009	2	0	2	Export	218	Ecuador	ECU	188	Costa Rica	CRI								07	COFFEE,TEA,COCOA,SPICES	1	No Quantity							288252			0
S3	2009	2009	2009	2	0	2	Export	218	Ecuador	ECU	192	Cuba	CUB								07	COFFEE,TEA,COCOA,SPICES	1	No Quantity							401556			0
S3	2009	2009	2009	2	0	2	Export	218	Ecuador	ECU	203	Czechia	CZE								07	COFFEE,TEA,COCOA,SPICES	1	No Quantity							24911			0
S3	2009	2009	2009	2	0	2	Export	218	Ecuador	ECU	208	Denmark	DNK								07	COFFEE,TEA,COCOA,SPICES	1	No Quantity							18708			0
S3	2009	2009	2009	2	0	2	Export	218	Ecuador	ECU	214	Dominican Rep.	DOM								07	COFFEE,TEA,COCOA,SPICES	1	No Quantity							54803			0
S3	2009	2009	2009	2	0	2	Export	218	Ecuador	ECU	246	Finland	FIN								07	COFFEE,TEA,COCOA,SPICES	1	No Quantity							644339			0
S3	2009	2009	2009	2	0	2	Export	218	Ecuador	ECU	251	France	FRA								07	COFFEE,TEA,COCOA,SPICES	1	No Quantity							4264521			0
S3	2009	2009	2009	2	0	2	Export	218	Ecuador	ECU	276	Germany	DEU								07	COFFEE,TEA,COCOA,SPICES	1	No Quantity							70068837			0
S3	2009	2009	2009	2	0	2	Export	218	Ecuador	ECU	320	Guatemala	GTM								07	COFFEE,TEA,COCOA,SPICES	1	No Quantity							236975			0
S3	2009	2009	2009	2	0	2	Export	218	Ecuador	ECU	372	Ireland	IRL								07	COFFEE,TEA,COCOA,SPICES	1	No Quantity							3381			0
S3	2009	2009	2009	2	0	2	Export	218	Ecuador	ECU	381	Italy	ITA								07	COFFEE,TEA,COCOA,SPICES	1	No Quantity							12832038			0
S3	2009	2009	2009	2	0	2	Export	218	Ecuador	ECU	388	Jamaica	JAM								07	COFFEE,TEA,COCOA,SPICES	1	No Quantity							33100			0
S3	2009	2009	2009	2	0	2	Export	218	Ecuador	ECU	392	Japan	JPN								07	COFFEE,TEA,COCOA,SPICES	1	No Quantity							16855933			0
S3	2009	2009	2009	2	0	2	Export	218	Ecuador	ECU	408	Dem. People's Rep. of Korea	PRK								07	COFFEE,TEA,COCOA,SPICES	1	No Quantity							4400			0
S3	2009	2009	2009	2	0	2	Export	218	Ecuador	ECU	410	Rep. of Korea	KOR								07	COFFEE,TEA,COCOA,SPICES	1	No Quantity							438928			0
S3	2009	2009	2009	2	0	2	Export	218	Ecuador	ECU	440	Lithuania	LTU								07	COFFEE,TEA,COCOA,SPICES	1	No Quantity							54037			0
S3	2009	2009	2009	2	0	2	Export	218	Ecuador	ECU	458	Malaysia	MYS								07	COFFEE,TEA,COCOA,SPICES	1	No Quantity							580660			0
S3	2009	2009	2009	2	0	2	Export	218	Ecuador	ECU	484	Mexico	MEX								07	COFFEE,TEA,COCOA,SPICES	1	No Quantity							24738474			0
S3	2009	2009	2009	2	0	2	Export	218	Ecuador	ECU	490	Other Asia, nes									07	COFFEE,TEA,COCOA,SPICES	1	No Quantity							1060005			0
S3	2009	2009	2009	2	0	2	Export	218	Ecuador	ECU	528	Netherlands	NLD								07	COFFEE,TEA,COCOA,SPICES	1	No Quantity							70050886			0
S3	2009	2009	2009	2	0	2	Export	218	Ecuador	ECU	530	Neth. Antilles	ANT								07	COFFEE,TEA,COCOA,SPICES	1	No Quantity							284			0
S3	2009	2009	2009	2	0	2	Export	218	Ecuador	ECU	591	Panama	PAN								07	COFFEE,TEA,COCOA,SPICES	1	No Quantity							5365			0
S3	2009	2009	2009	2	0	2	Export	218	Ecuador	ECU	604	Peru	PER								07	COFFEE,TEA,COCOA,SPICES	1	No Quantity							5233527			0
S3	2009	2009	2009	2	0	2	Export	218	Ecuador	ECU	616	Poland	POL								07	COFFEE,TEA,COCOA,SPICES	1	No Quantity							27368316			0
S3	2009	2009	2009	2	0	2	Export	218	Ecuador	ECU	643	Russian Federation	RUS								07	COFFEE,TEA,COCOA,SPICES	1	No Quantity							20368082			0
S3	2009	2009	2009	2	0	2	Export	218	Ecuador	ECU	682	Saudi Arabia	SAU								07	COFFEE,TEA,COCOA,SPICES	1	No Quantity							34958			0
S3	2009	2009	2009	2	0	2	Export	218	Ecuador	ECU	699	India	IND								07	COFFEE,TEA,COCOA,SPICES	1	No Quantity							1150602			0
S3	2009	2009	2009	2	0	2	Export	218	Ecuador	ECU	702	Singapore	SGP								07	COFFEE,TEA,COCOA,SPICES	1	No Quantity							1211828			0
S3	2009	2009	2009	2	0	2	Export	218	Ecuador	ECU	710	South Africa	ZAF								07	COFFEE,TEA,COCOA,SPICES	1	No Quantity							29057			0
S3	2009	2009	2009	2	0	2	Export	218	Ecuador	ECU	724	Spain	ESP								07	COFFEE,TEA,COCOA,SPICES	1	No Quantity							5609685			0
S3	2009	2009	2009	2	0	2	Export	218	Ecuador	ECU	752	Sweden	SWE								07	COFFEE,TEA,COCOA,SPICES	1	No Quantity							12773			0
S3	2009	2009	2009	2	0	2	Export	218	Ecuador	ECU	757	Switzerland	CHE								07	COFFEE,TEA,COCOA,SPICES	1	No Quantity							924818			0
S3	2009	2009	2009	2	0	2	Export	218	Ecuador	ECU	760	Syria	SYR								07	COFFEE,TEA,COCOA,SPICES	1	No Quantity							752400			0
S3	2009	2009	2009	2	0	2	Export	218	Ecuador	ECU	762	Tajikistan	TJK								07	COFFEE,TEA,COCOA,SPICES	1	No Quantity							147210			0
S3	2009	2009	2009	2	0	2	Export	218	Ecuador	ECU	780	Trinidad and Tobago	TTO								07	COFFEE,TEA,COCOA,SPICES	1	No Quantity							33125			0
S3	2009	2009	2009	2	0	2	Export	218	Ecuador	ECU	784	United Arab Emirates	ARE								07	COFFEE,TEA,COCOA,SPICES	1	No Quantity							59301			0
S3	2009	2009	2009	2	0	2	Export	218	Ecuador	ECU	792	Turkey	TUR								07	COFFEE,TEA,COCOA,SPICES	1	No Quantity							3184156			0
S3	2009	2009	2009	2	0	2	Export	218	Ecuador	ECU	804	Ukraine	UKR								07	COFFEE,TEA,COCOA,SPICES	1	No Quantity							153508			0
S3	2009	2009	2009	2	0	2	Export	218	Ecuador	ECU	818	Egypt	EGY								07	COFFEE,TEA,COCOA,SPICES	1	No Quantity							155799			0
S3	2009	2009	2009	2	0	2	Export	218	Ecuador	ECU	826	United Kingdom	GBR								07	COFFEE,TEA,COCOA,SPICES	1	No Quantity							5163546			0
S3	2009	2009	2009	2	0	2	Export	218	Ecuador	ECU	842	USA	USA								07	COFFEE,TEA,COCOA,SPICES	1	No Quantity							182378472			0
S3	2009	2009	2009	2	0	2	Export	218	Ecuador	ECU	858	Uruguay	URY								07	COFFEE,TEA,COCOA,SPICES	1	No Quantity							715375			0
S3	2009	2009	2009	2	0	2	Export	218	Ecuador	ECU	862	Venezuela	VEN								07	COFFEE,TEA,COCOA,SPICES	1	No Quantity							600124			0
S3	2009	2009	2009	2	0	2	Export	818	Egypt	EGY	0	World	WLD								07	COFFEE,TEA,COCOA,SPICES	1	No Quantity							126453845			0
S3	2009	2009	2009	2	0	2	Export	818	Egypt	EGY	4	Afghanistan	AFG								07	COFFEE,TEA,COCOA,SPICES	1	No Quantity							17820			0
S3	2009	2009	2009	2	0	2	Export	818	Egypt	EGY	12	Algeria	DZA								07	COFFEE,TEA,COCOA,SPICES	1	No Quantity							3693843			0
S3	2009	2009	2009	2	0	2	Export	818	Egypt	EGY	32	Argentina	ARG								07	COFFEE,TEA,COCOA,SPICES	1	No Quantity							28363			0
S3	2009	2009	2009	2	0	2	Export	818	Egypt	EGY	36	Australia	AUS								07	COFFEE,TEA,COCOA,SPICES	1	No Quantity							124096			0
S3	2009	2009	2009	2	0	2	Export	818	Egypt	EGY	40	Austria	AUT								07	COFFEE,TEA,COCOA,SPICES	1	No Quantity							36626			0
S3	2009	2009	2009	2	0	2	Export	818	Egypt	EGY	48	Bahrain	BHR								07	COFFEE,TEA,COCOA,SPICES	1	No Quantity							207308			0
S3	2009	2009	2009	2	0	2	Export	818	Egypt	EGY	50	Bangladesh	BGD								07	COFFEE,TEA,COCOA,SPICES	1	No Quantity							1366464			0
S3	2009	2009	2009	2	0	2	Export	818	Egypt	EGY	56	Belgium	BEL								07	COFFEE,TEA,COCOA,SPICES	1	No Quantity							185343			0
S3	2009	2009	2009	2	0	2	Export	818	Egypt	EGY	76	Brazil	BRA								07	COFFEE,TEA,COCOA,SPICES	1	No Quantity							772286			0
S3	2009	2009	2009	2	0	2	Export	818	Egypt	EGY	100	Bulgaria	BGR								07	COFFEE,TEA,COCOA,SPICES	1	No Quantity							35690			0
S3	2009	2009	2009	2	0	2	Export	818	Egypt	EGY	120	Cameroon	CMR								07	COFFEE,TEA,COCOA,SPICES	1	No Quantity							72996			0
S3	2009	2009	2009	2	0	2	Export	818	Egypt	EGY	124	Canada	CAN								07	COFFEE,TEA,COCOA,SPICES	1	No Quantity							299365			0
S3	2009	2009	2009	2	0	2	Export	818	Egypt	EGY	144	Sri Lanka	LKA								07	COFFEE,TEA,COCOA,SPICES	1	No Quantity							461308			0
S3	2009	2009	2009	2	0	2	Export	818	Egypt	EGY	170	Colombia	COL								07	COFFEE,TEA,COCOA,SPICES	1	No Quantity							32924			0
S3	2009	2009	2009	2	0	2	Export	818	Egypt	EGY	191	Croatia	HRV								07	COFFEE,TEA,COCOA,SPICES	1	No Quantity							785			0
S3	2009	2009	2009	2	0	2	Export	818	Egypt	EGY	203	Czechia	CZE								07	COFFEE,TEA,COCOA,SPICES	1	No Quantity							324615			0
S3	2009	2009	2009	2	0	2	Export	818	Egypt	EGY	204	Benin	BEN								07	COFFEE,TEA,COCOA,SPICES	1	No Quantity							39106			0
S3	2009	2009	2009	2	0	2	Export	818	Egypt	EGY	208	Denmark	DNK								07	COFFEE,TEA,COCOA,SPICES	1	No Quantity							23605			0
S3	2009	2009	2009	2	0	2	Export	818	Egypt	EGY	218	Ecuador	ECU								07	COFFEE,TEA,COCOA,SPICES	1	No Quantity							188179			0
S3	2009	2009	2009	2	0	2	Export	818	Egypt	EGY	231	Ethiopia	ETH								07	COFFEE,TEA,COCOA,SPICES	1	No Quantity							84385			0
S3	2009	2009	2009	2	0	2	Export	818	Egypt	EGY	232	Eritrea	ERI								07	COFFEE,TEA,COCOA,SPICES	1	No Quantity							494807			0
S3	2009	2009	2009	2	0	2	Export	818	Egypt	EGY	251	France	FRA								07	COFFEE,TEA,COCOA,SPICES	1	No Quantity							285131			0
S3	2009	2009	2009	2	0	2	Export	818	Egypt	EGY	262	Djibouti	DJI								07	COFFEE,TEA,COCOA,SPICES	1	No Quantity							57729			0
S3	2009	2009	2009	2	0	2	Export	818	Egypt	EGY	268	Georgia	GEO								07	COFFEE,TEA,COCOA,SPICES	1	No Quantity							21061			0
S3	2009	2009	2009	2	0	2	Export	818	Egypt	EGY	275	State of Palestine	PSE								07	COFFEE,TEA,COCOA,SPICES	1	No Quantity							2552131			0
S3	2009	2009	2009	2	0	2	Export	818	Egypt	EGY	276	Germany	DEU								07	COFFEE,TEA,COCOA,SPICES	1	No Quantity							1079873			0
S3	2009	2009	2009	2	0	2	Export	818	Egypt	EGY	288	Ghana	GHA								07	COFFEE,TEA,COCOA,SPICES	1	No Quantity							40			0
S3	2009	2009	2009	2	0	2	Export	818	Egypt	EGY	300	Greece	GRC								07	COFFEE,TEA,COCOA,SPICES	1	No Quantity							56012			0
S3	2009	2009	2009	2	0	2	Export	818	Egypt	EGY	320	Guatemala	GTM								07	COFFEE,TEA,COCOA,SPICES	1	No Quantity							133563			0
S3	2009	2009	2009	2	0	2	Export	818	Egypt	EGY	348	Hungary	HUN								07	COFFEE,TEA,COCOA,SPICES	1	No Quantity							26642			0
S3	2009	2009	2009	2	0	2	Export	818	Egypt	EGY	360	Indonesia	IDN								07	COFFEE,TEA,COCOA,SPICES	1	No Quantity							962574			0
S3	2009	2009	2009	2	0	2	Export	818	Egypt	EGY	368	Iraq	IRQ								07	COFFEE,TEA,COCOA,SPICES	1	No Quantity							2569013			0
S3	2009	2009	2009	2	0	2	Export	818	Egypt	EGY	376	Israel	ISR								07	COFFEE,TEA,COCOA,SPICES	1	No Quantity							412274			0
S3	2009	2009	2009	2	0	2	Export	818	Egypt	EGY	381	Italy	ITA								07	COFFEE,TEA,COCOA,SPICES	1	No Quantity							1423497			0
S3	2009	2009	2009	2	0	2	Export	818	Egypt	EGY	384	Côte d'Ivoire	CIV								07	COFFEE,TEA,COCOA,SPICES	1	No Quantity							66571			0
S3	2009	2009	2009	2	0	2	Export	818	Egypt	EGY	392	Japan	JPN								07	COFFEE,TEA,COCOA,SPICES	1	No Quantity							1562520			0
S3	2009	2009	2009	2	0	2	Export	818	Egypt	EGY	398	Kazakhstan	KAZ								07	COFFEE,TEA,COCOA,SPICES	1	No Quantity							132			0
S3	2009	2009	2009	2	0	2	Export	818	Egypt	EGY	400	Jordan	JOR								07	COFFEE,TEA,COCOA,SPICES	1	No Quantity							13824954			0
S3	2009	2009	2009	2	0	2	Export	818	Egypt	EGY	404	Kenya	KEN								07	COFFEE,TEA,COCOA,SPICES	1	No Quantity							2320640			0
S3	2009	2009	2009	2	0	2	Export	818	Egypt	EGY	408	Dem. People's Rep. of Korea	PRK								07	COFFEE,TEA,COCOA,SPICES	1	No Quantity							21000			0
S3	2009	2009	2009	2	0	2	Export	818	Egypt	EGY	410	Rep. of Korea	KOR								07	COFFEE,TEA,COCOA,SPICES	1	No Quantity							6132501			0
S3	2009	2009	2009	2	0	2	Export	818	Egypt	EGY	414	Kuwait	KWT								07	COFFEE,TEA,COCOA,SPICES	1	No Quantity							395289			0
S3	2009	2009	2009	2	0	2	Export	818	Egypt	EGY	422	Lebanon	LBN								07	COFFEE,TEA,COCOA,SPICES	1	No Quantity							9869118			0
S3	2009	2009	2009	2	0	2	Export	818	Egypt	EGY	428	Latvia	LVA								07	COFFEE,TEA,COCOA,SPICES	1	No Quantity							115911			0
S3	2009	2009	2009	2	0	2	Export	818	Egypt	EGY	434	Libya	LBY								07	COFFEE,TEA,COCOA,SPICES	1	No Quantity							11941607			0
S3	2009	2009	2009	2	0	2	Export	818	Egypt	EGY	450	Madagascar	MDG								07	COFFEE,TEA,COCOA,SPICES	1	No Quantity							46			0
S3	2009	2009	2009	2	0	2	Export	818	Egypt	EGY	458	Malaysia	MYS								07	COFFEE,TEA,COCOA,SPICES	1	No Quantity							2663681			0
S3	2009	2009	2009	2	0	2	Export	818	Egypt	EGY	466	Mali	MLI								07	COFFEE,TEA,COCOA,SPICES	1	No Quantity							82200			0
S3	2009	2009	2009	2	0	2	Export	818	Egypt	EGY	480	Mauritius	MUS								07	COFFEE,TEA,COCOA,SPICES	1	No Quantity							101			0
S3	2009	2009	2009	2	0	2	Export	818	Egypt	EGY	484	Mexico	MEX								07	COFFEE,TEA,COCOA,SPICES	1	No Quantity							39876			0
S3	2009	2009	2009	2	0	2	Export	818	Egypt	EGY	490	Other Asia, nes									07	COFFEE,TEA,COCOA,SPICES	1	No Quantity							37959			0
S3	2009	2009	2009	2	0	2	Export	818	Egypt	EGY	498	Rep. of Moldova	MDA								07	COFFEE,TEA,COCOA,SPICES	1	No Quantity							193			0
S3	2009	2009	2009	2	0	2	Export	818	Egypt	EGY	504	Morocco	MAR								07	COFFEE,TEA,COCOA,SPICES	1	No Quantity							5542571			0
S3	2009	2009	2009	2	0	2	Export	818	Egypt	EGY	512	Oman	OMN								07	COFFEE,TEA,COCOA,SPICES	1	No Quantity							8322			0
S3	2009	2009	2009	2	0	2	Export	818	Egypt	EGY	528	Netherlands	NLD								07	COFFEE,TEA,COCOA,SPICES	1	No Quantity							191550			0
S3	2009	2009	2009	2	0	2	Export	818	Egypt	EGY	554	New Zealand	NZL								07	COFFEE,TEA,COCOA,SPICES	1	No Quantity							1113			0
S3	2009	2009	2009	2	0	2	Export	818	Egypt	EGY	562	Niger	NER								07	COFFEE,TEA,COCOA,SPICES	1	No Quantity							110113			0
S3	2009	2009	2009	2	0	2	Export	818	Egypt	EGY	566	Nigeria	NGA								07	COFFEE,TEA,COCOA,SPICES	1	No Quantity							58441			0
S3	2009	2009	2009	2	0	2	Export	818	Egypt	EGY	579	Norway	NOR								07	COFFEE,TEA,COCOA,SPICES	1	No Quantity							6477			0
S3	2009	2009	2009	2	0	2	Export	818	Egypt	EGY	586	Pakistan	PAK								07	COFFEE,TEA,COCOA,SPICES	1	No Quantity							287398			0
S3	2009	2009	2009	2	0	2	Export	818	Egypt	EGY	600	Paraguay	PRY								07	COFFEE,TEA,COCOA,SPICES	1	No Quantity							525			0
S3	2009	2009	2009	2	0	2	Export	818	Egypt	EGY	616	Poland	POL								07	COFFEE,TEA,COCOA,SPICES	1	No Quantity							2758967			0
S3	2009	2009	2009	2	0	2	Export	818	Egypt	EGY	634	Qatar	QAT								07	COFFEE,TEA,COCOA,SPICES	1	No Quantity							87853			0
S3	2009	2009	2009	2	0	2	Export	818	Egypt	EGY	642	Romania	ROU								07	COFFEE,TEA,COCOA,SPICES	1	No Quantity							23761			0
S3	2009	2009	2009	2	0	2	Export	818	Egypt	EGY	643	Russian Federation	RUS								07	COFFEE,TEA,COCOA,SPICES	1	No Quantity							745870			0
S3	2009	2009	2009	2	0	2	Export	818	Egypt	EGY	646	Rwanda	RWA								07	COFFEE,TEA,COCOA,SPICES	1	No Quantity							270458			0
S3	2009	2009	2009	2	0	2	Export	818	Egypt	EGY	682	Saudi Arabia	SAU								07	COFFEE,TEA,COCOA,SPICES	1	No Quantity							16456815			0
S3	2009	2009	2009	2	0	2	Export	818	Egypt	EGY	686	Senegal	SEN								07	COFFEE,TEA,COCOA,SPICES	1	No Quantity							48292			0
S3	2009	2009	2009	2	0	2	Export	818	Egypt	EGY	699	India	IND								07	COFFEE,TEA,COCOA,SPICES	1	No Quantity							1894782			0
S3	2009	2009	2009	2	0	2	Export	818	Egypt	EGY	702	Singapore	SGP								07	COFFEE,TEA,COCOA,SPICES	1	No Quantity							129639			0
S3	2009	2009	2009	2	0	2	Export	818	Egypt	EGY	704	Viet Nam	VNM								07	COFFEE,TEA,COCOA,SPICES	1	No Quantity							721949			0
S3	2009	2009	2009	2	0	2	Export	818	Egypt	EGY	710	South Africa	ZAF								07	COFFEE,TEA,COCOA,SPICES	1	No Quantity							409379			0
S3	2009	2009	2009	2	0	2	Export	818	Egypt	EGY	724	Spain	ESP								07	COFFEE,TEA,COCOA,SPICES	1	No Quantity							125258			0
S3	2009	2009	2009	2	0	2	Export	818	Egypt	EGY	736	Fmr Sudan	SDN								07	COFFEE,TEA,COCOA,SPICES	1	No Quantity							3537792			0
S3	2009	2009	2009	2	0	2	Export	818	Egypt	EGY	752	Sweden	SWE								07	COFFEE,TEA,COCOA,SPICES	1	No Quantity							10481			0
S3	2009	2009	2009	2	0	2	Export	818	Egypt	EGY	757	Switzerland	CHE								07	COFFEE,TEA,COCOA,SPICES	1	No Quantity							43294			0
S3	2009	2009	2009	2	0	2	Export	818	Egypt	EGY	760	Syria	SYR								07	COFFEE,TEA,COCOA,SPICES	1	No Quantity							12350653			0
S3	2009	2009	2009	2	0	2	Export	818	Egypt	EGY	764	Thailand	THA								07	COFFEE,TEA,COCOA,SPICES	1	No Quantity							12185			0
S3	2009	2009	2009	2	0	2	Export	818	Egypt	EGY	768	Togo	TGO								07	COFFEE,TEA,COCOA,SPICES	1	No Quantity							212333			0
S3	2009	2009	2009	2	0	2	Export	818	Egypt	EGY	784	United Arab Emirates	ARE								07	COFFEE,TEA,COCOA,SPICES	1	No Quantity							871377			0
S3	2009	2009	2009	2	0	2	Export	818	Egypt	EGY	788	Tunisia	TUN								07	COFFEE,TEA,COCOA,SPICES	1	No Quantity							2232299			0
S3	2009	2009	2009	2	0	2	Export	818	Egypt	EGY	792	Turkey	TUR								07	COFFEE,TEA,COCOA,SPICES	1	No Quantity							449424			0
S3	2009	2009	2009	2	0	2	Export	818	Egypt	EGY	800	Uganda	UGA								07	COFFEE,TEA,COCOA,SPICES	1	No Quantity							119881			0
S3	2009	2009	2009	2	0	2	Export	818	Egypt	EGY	804	Ukraine	UKR								07	COFFEE,TEA,COCOA,SPICES	1	No Quantity							254395			0
S3	2009	2009	2009	2	0	2	Export	818	Egypt	EGY	826	United Kingdom	GBR								07	COFFEE,TEA,COCOA,SPICES	1	No Quantity							3441526			0
S3	2009	2009	2009	2	0	2	Export	818	Egypt	EGY	842	USA	USA								07	COFFEE,TEA,COCOA,SPICES	1	No Quantity							3731434			0
S3	2009	2009	2009	2	0	2	Export	818	Egypt	EGY	858	Uruguay	URY								07	COFFEE,TEA,COCOA,SPICES	1	No Quantity							19867			0
S3	2009	2009	2009	2	0	2	Export	818	Egypt	EGY	887	Yemen	YEM								07	COFFEE,TEA,COCOA,SPICES	1	No Quantity							832804			0
S3	2009	2009	2009	2	0	2	Export	818	Egypt	EGY	894	Zambia	ZMB								07	COFFEE,TEA,COCOA,SPICES	1	No Quantity							172			0
S3	2009	2009	2009	2	0	2	Export	818	Egypt	EGY	899	Areas, nes									07	COFFEE,TEA,COCOA,SPICES	1	No Quantity							1310646			0
S3	2009	2009	2009	2	0	2	Export	218	Ecuador	ECU	0	World	WLD								08	ANIMAL FEED STUFF	1	No Quantity							102993189			0
S3	2009	2009	2009	2	0	2	Export	218	Ecuador	ECU	36	Australia	AUS								08	ANIMAL FEED STUFF	1	No Quantity							2900462			0
S3	2009	2009	2009	2	0	2	Export	218	Ecuador	ECU	152	Chile	CHL								08	ANIMAL FEED STUFF	1	No Quantity							3932587			0
S3	2009	2009	2009	2	0	2	Export	218	Ecuador	ECU	156	China	CHN								08	ANIMAL FEED STUFF	1	No Quantity							6642703			0
S3	2009	2009	2009	2	0	2	Export	218	Ecuador	ECU	170	Colombia	COL								08	ANIMAL FEED STUFF	1	No Quantity							16715319			0
S3	2009	2009	2009	2	0	2	Export	218	Ecuador	ECU	188	Costa Rica	CRI								08	ANIMAL FEED STUFF	1	No Quantity							665665			0
S3	2009	2009	2009	2	0	2	Export	218	Ecuador	ECU	214	Dominican Rep.	DOM								08	ANIMAL FEED STUFF	1	No Quantity							71077			0
S3	2009	2009	2009	2	0	2	Export	218	Ecuador	ECU	222	El Salvador	SLV								08	ANIMAL FEED STUFF	1	No Quantity							819391			0
S3	2009	2009	2009	2	0	2	Export	218	Ecuador	ECU	251	France	FRA								08	ANIMAL FEED STUFF	1	No Quantity							1279571			0
S3	2009	2009	2009	2	0	2	Export	218	Ecuador	ECU	276	Germany	DEU								08	ANIMAL FEED STUFF	1	No Quantity							495000			0
S3	2009	2009	2009	2	0	2	Export	218	Ecuador	ECU	320	Guatemala	GTM								08	ANIMAL FEED STUFF	1	No Quantity							42679			0
S3	2009	2009	2009	2	0	2	Export	218	Ecuador	ECU	340	Honduras	HND								08	ANIMAL FEED STUFF	1	No Quantity							8359050			0
S3	2009	2009	2009	2	0	2	Export	218	Ecuador	ECU	344	China, Hong Kong SAR	HKG								08	ANIMAL FEED STUFF	1	No Quantity							142479			0
S3	2009	2009	2009	2	0	2	Export	218	Ecuador	ECU	360	Indonesia	IDN								08	ANIMAL FEED STUFF	1	No Quantity							603024			0
S3	2009	2009	2009	2	0	2	Export	218	Ecuador	ECU	376	Israel	ISR								08	ANIMAL FEED STUFF	1	No Quantity							465710			0
S3	2009	2009	2009	2	0	2	Export	218	Ecuador	ECU	388	Jamaica	JAM								08	ANIMAL FEED STUFF	1	No Quantity							435551			0
S3	2009	2009	2009	2	0	2	Export	218	Ecuador	ECU	392	Japan	JPN								08	ANIMAL FEED STUFF	1	No Quantity							33053391			0
S3	2009	2009	2009	2	0	2	Export	218	Ecuador	ECU	410	Rep. of Korea	KOR								08	ANIMAL FEED STUFF	1	No Quantity							127511			0
S3	2009	2009	2009	2	0	2	Export	218	Ecuador	ECU	480	Mauritius	MUS								08	ANIMAL FEED STUFF	1	No Quantity							292536			0
S3	2009	2009	2009	2	0	2	Export	218	Ecuador	ECU	484	Mexico	MEX								08	ANIMAL FEED STUFF	1	No Quantity							193751			0
S3	2009	2009	2009	2	0	2	Export	218	Ecuador	ECU	490	Other Asia, nes									08	ANIMAL FEED STUFF	1	No Quantity							10518652			0
S3	2009	2009	2009	2	0	2	Export	218	Ecuador	ECU	530	Neth. Antilles	ANT								08	ANIMAL FEED STUFF	1	No Quantity							9			0
S3	2009	2009	2009	2	0	2	Export	218	Ecuador	ECU	554	New Zealand	NZL								08	ANIMAL FEED STUFF	1	No Quantity							134134			0
S3	2009	2009	2009	2	0	2	Export	218	Ecuador	ECU	558	Nicaragua	NIC								08	ANIMAL FEED STUFF	1	No Quantity							5471664			0
S3	2009	2009	2009	2	0	2	Export	218	Ecuador	ECU	591	Panama	PAN								08	ANIMAL FEED STUFF	1	No Quantity							1141963			0
S3	2009	2009	2009	2	0	2	Export	218	Ecuador	ECU	604	Peru	PER								08	ANIMAL FEED STUFF	1	No Quantity							3961566			0
S3	2009	2009	2009	2	0	2	Export	218	Ecuador	ECU	608	Philippines	PHL								08	ANIMAL FEED STUFF	1	No Quantity							92716			0
S3	2009	2009	2009	2	0	2	Export	218	Ecuador	ECU	704	Viet Nam	VNM								08	ANIMAL FEED STUFF	1	No Quantity							947356			0
S3	2009	2009	2009	2	0	2	Export	218	Ecuador	ECU	724	Spain	ESP								08	ANIMAL FEED STUFF	1	No Quantity							722250			0
S3	2009	2009	2009	2	0	2	Export	218	Ecuador	ECU	764	Thailand	THA								08	ANIMAL FEED STUFF	1	No Quantity							16430			0
S3	2009	2009	2009	2	0	2	Export	218	Ecuador	ECU	842	USA	USA								08	ANIMAL FEED STUFF	1	No Quantity							184389			0
S3	2009	2009	2009	2	0	2	Export	218	Ecuador	ECU	862	Venezuela	VEN								08	ANIMAL FEED STUFF	1	No Quantity							2564601			0
S3	2009	2009	2009	2	0	2	Export	818	Egypt	EGY	0	World	WLD								08	ANIMAL FEED STUFF	1	No Quantity							59171782			0
S3	2009	2009	2009	2	0	2	Export	818	Egypt	EGY	36	Australia	AUS								08	ANIMAL FEED STUFF	1	No Quantity							6503			0
S3	2009	2009	2009	2	0	2	Export	818	Egypt	EGY	48	Bahrain	BHR								08	ANIMAL FEED STUFF	1	No Quantity							348854			0
S3	2009	2009	2009	2	0	2	Export	818	Egypt	EGY	50	Bangladesh	BGD								08	ANIMAL FEED STUFF	1	No Quantity							472060			0
S3	2009	2009	2009	2	0	2	Export	818	Egypt	EGY	56	Belgium	BEL								08	ANIMAL FEED STUFF	1	No Quantity							50970			0
S3	2009	2009	2009	2	0	2	Export	818	Egypt	EGY	144	Sri Lanka	LKA								08	ANIMAL FEED STUFF	1	No Quantity							443140			0
S3	2009	2009	2009	2	0	2	Export	818	Egypt	EGY	148	Chad	TCD								08	ANIMAL FEED STUFF	1	No Quantity							30504			0
S3	2009	2009	2009	2	0	2	Export	818	Egypt	EGY	196	Cyprus	CYP								08	ANIMAL FEED STUFF	1	No Quantity							146963			0
S3	2009	2009	2009	2	0	2	Export	818	Egypt	EGY	251	France	FRA								08	ANIMAL FEED STUFF	1	No Quantity							590072			0
S3	2009	2009	2009	2	0	2	Export	818	Egypt	EGY	262	Djibouti	DJI								08	ANIMAL FEED STUFF	1	No Quantity							272445			0
S3	2009	2009	2009	2	0	2	Export	818	Egypt	EGY	275	State of Palestine	PSE								08	ANIMAL FEED STUFF	1	No Quantity							185545			0
S3	2009	2009	2009	2	0	2	Export	818	Egypt	EGY	276	Germany	DEU								08	ANIMAL FEED STUFF	1	No Quantity							65194			0
S3	2009	2009	2009	2	0	2	Export	818	Egypt	EGY	288	Ghana	GHA								08	ANIMAL FEED STUFF	1	No Quantity							654832			0
S3	2009	2009	2009	2	0	2	Export	818	Egypt	EGY	300	Greece	GRC								08	ANIMAL FEED STUFF	1	No Quantity							770032			0
S3	2009	2009	2009	2	0	2	Export	818	Egypt	EGY	364	Iran	IRN								08	ANIMAL FEED STUFF	1	No Quantity							1364573			0
S3	2009	2009	2009	2	0	2	Export	818	Egypt	EGY	368	Iraq	IRQ								08	ANIMAL FEED STUFF	1	No Quantity							72789			0
S3	2009	2009	2009	2	0	2	Export	818	Egypt	EGY	376	Israel	ISR								08	ANIMAL FEED STUFF	1	No Quantity							2896943			0
S3	2009	2009	2009	2	0	2	Export	818	Egypt	EGY	381	Italy	ITA								08	ANIMAL FEED STUFF	1	No Quantity							4660973			0
S3	2009	2009	2009	2	0	2	Export	818	Egypt	EGY	392	Japan	JPN								08	ANIMAL FEED STUFF	1	No Quantity							2477			0
S3	2009	2009	2009	2	0	2	Export	818	Egypt	EGY	400	Jordan	JOR								08	ANIMAL FEED STUFF	1	No Quantity							1603994			0
S3	2009	2009	2009	2	0	2	Export	818	Egypt	EGY	408	Dem. People's Rep. of Korea	PRK								08	ANIMAL FEED STUFF	1	No Quantity							1453			0
S3	2009	2009	2009	2	0	2	Export	818	Egypt	EGY	410	Rep. of Korea	KOR								08	ANIMAL FEED STUFF	1	No Quantity							1108895			0
S3	2009	2009	2009	2	0	2	Export	818	Egypt	EGY	414	Kuwait	KWT								08	ANIMAL FEED STUFF	1	No Quantity							858329			0
S3	2009	2009	2009	2	0	2	Export	818	Egypt	EGY	422	Lebanon	LBN								08	ANIMAL FEED STUFF	1	No Quantity							1738790			0
S3	2009	2009	2009	2	0	2	Export	818	Egypt	EGY	434	Libya	LBY								08	ANIMAL FEED STUFF	1	No Quantity							5235			0
S3	2009	2009	2009	2	0	2	Export	818	Egypt	EGY	458	Malaysia	MYS								08	ANIMAL FEED STUFF	1	No Quantity							356			0
S3	2009	2009	2009	2	0	2	Export	818	Egypt	EGY	504	Morocco	MAR								08	ANIMAL FEED STUFF	1	No Quantity							12449754			0
S3	2009	2009	2009	2	0	2	Export	818	Egypt	EGY	512	Oman	OMN								08	ANIMAL FEED STUFF	1	No Quantity							25750			0
S3	2009	2009	2009	2	0	2	Export	818	Egypt	EGY	524	Nepal	NPL								08	ANIMAL FEED STUFF	1	No Quantity							36775			0
S3	2009	2009	2009	2	0	2	Export	818	Egypt	EGY	528	Netherlands	NLD								08	ANIMAL FEED STUFF	1	No Quantity							30363			0
S3	2009	2009	2009	2	0	2	Export	818	Egypt	EGY	566	Nigeria	NGA								08	ANIMAL FEED STUFF	1	No Quantity							51745			0
S3	2009	2009	2009	2	0	2	Export	818	Egypt	EGY	586	Pakistan	PAK								08	ANIMAL FEED STUFF	1	No Quantity							336760			0
S3	2009	2009	2009	2	0	2	Export	818	Egypt	EGY	634	Qatar	QAT								08	ANIMAL FEED STUFF	1	No Quantity							60487			0
S3	2009	2009	2009	2	0	2	Export	818	Egypt	EGY	682	Saudi Arabia	SAU								08	ANIMAL FEED STUFF	1	No Quantity							1408918			0
S3	2009	2009	2009	2	0	2	Export	818	Egypt	EGY	688	Serbia	SRB								08	ANIMAL FEED STUFF	1	No Quantity							455703			0
S3	2009	2009	2009	2	0	2	Export	818	Egypt	EGY	699	India	IND								08	ANIMAL FEED STUFF	1	No Quantity							35362			0
S3	2009	2009	2009	2	0	2	Export	818	Egypt	EGY	702	Singapore	SGP								08	ANIMAL FEED STUFF	1	No Quantity							5020			0
S3	2009	2009	2009	2	0	2	Export	818	Egypt	EGY	704	Viet Nam	VNM								08	ANIMAL FEED STUFF	1	No Quantity							1705881			0
S3	2009	2009	2009	2	0	2	Export	818	Egypt	EGY	724	Spain	ESP								08	ANIMAL FEED STUFF	1	No Quantity							5298341			0
S3	2009	2009	2009	2	0	2	Export	818	Egypt	EGY	736	Fmr Sudan	SDN								08	ANIMAL FEED STUFF	1	No Quantity							187728			0
S3	2009	2009	2009	2	0	2	Export	818	Egypt	EGY	760	Syria	SYR								08	ANIMAL FEED STUFF	1	No Quantity							972584			0
S3	2009	2009	2009	2	0	2	Export	818	Egypt	EGY	784	United Arab Emirates	ARE								08	ANIMAL FEED STUFF	1	No Quantity							10792733			0
S3	2009	2009	2009	2	0	2	Export	818	Egypt	EGY	788	Tunisia	TUN								08	ANIMAL FEED STUFF	1	No Quantity							1738606			0
S3	2009	2009	2009	2	0	2	Export	818	Egypt	EGY	792	Turkey	TUR								08	ANIMAL FEED STUFF	1	No Quantity							11935			0
S3	2009	2009	2009	2	0	2	Export	818	Egypt	EGY	834	United Rep. of Tanzania	TZA								08	ANIMAL FEED STUFF	1	No Quantity							199			0
S3	2009	2009	2009	2	0	2	Export	818	Egypt	EGY	842	USA	USA								08	ANIMAL FEED STUFF	1	No Quantity							158546			0
S3	2009	2009	2009	2	0	2	Export	818	Egypt	EGY	887	Yemen	YEM								08	ANIMAL FEED STUFF	1	No Quantity							693080			0
S3	2009	2009	2009	2	0	2	Export	818	Egypt	EGY	894	Zambia	ZMB								08	ANIMAL FEED STUFF	1	No Quantity							15309			0
S3	2009	2009	2009	2	0	2	Export	818	Egypt	EGY	899	Areas, nes									08	ANIMAL FEED STUFF	1	No Quantity							4348285			0
S3	2009	2009	2009	2	0	2	Export	218	Ecuador	ECU	0	World	WLD								09	MISC.EDIBLE PRODUCTS ETC	1	No Quantity							12970720			0
S3	2009	2009	2009	2	0	2	Export	218	Ecuador	ECU	32	Argentina	ARG								09	MISC.EDIBLE PRODUCTS ETC	1	No Quantity							6			0
S3	2009	2009	2009	2	0	2	Export	218	Ecuador	ECU	124	Canada	CAN								09	MISC.EDIBLE PRODUCTS ETC	1	No Quantity							7920			0
S3	2009	2009	2009	2	0	2	Export	218	Ecuador	ECU	152	Chile	CHL								09	MISC.EDIBLE PRODUCTS ETC	1	No Quantity							40357			0
S3	2009	2009	2009	2	0	2	Export	218	Ecuador	ECU	170	Colombia	COL								09	MISC.EDIBLE PRODUCTS ETC	1	No Quantity							2111078			0
S3	2009	2009	2009	2	0	2	Export	218	Ecuador	ECU	192	Cuba	CUB								09	MISC.EDIBLE PRODUCTS ETC	1	No Quantity							25668			0
S3	2009	2009	2009	2	0	2	Export	218	Ecuador	ECU	214	Dominican Rep.	DOM								09	MISC.EDIBLE PRODUCTS ETC	1	No Quantity							23392			0
S3	2009	2009	2009	2	0	2	Export	218	Ecuador	ECU	276	Germany	DEU								09	MISC.EDIBLE PRODUCTS ETC	1	No Quantity							62199			0
S3	2009	2009	2009	2	0	2	Export	218	Ecuador	ECU	388	Jamaica	JAM								09	MISC.EDIBLE PRODUCTS ETC	1	No Quantity							97042			0
S3	2009	2009	2009	2	0	2	Export	218	Ecuador	ECU	392	Japan	JPN								09	MISC.EDIBLE PRODUCTS ETC	1	No Quantity							1208			0
S3	2009	2009	2009	2	0	2	Export	218	Ecuador	ECU	484	Mexico	MEX								09	MISC.EDIBLE PRODUCTS ETC	1	No Quantity							93248			0
S3	2009	2009	2009	2	0	2	Export	218	Ecuador	ECU	528	Netherlands	NLD								09	MISC.EDIBLE PRODUCTS ETC	1	No Quantity							539040			0
S3	2009	2009	2009	2	0	2	Export	218	Ecuador	ECU	591	Panama	PAN								09	MISC.EDIBLE PRODUCTS ETC	1	No Quantity							13447			0
S3	2009	2009	2009	2	0	2	Export	218	Ecuador	ECU	604	Peru	PER								09	MISC.EDIBLE PRODUCTS ETC	1	No Quantity							5903483			0
S3	2009	2009	2009	2	0	2	Export	218	Ecuador	ECU	724	Spain	ESP								09	MISC.EDIBLE PRODUCTS ETC	1	No Quantity							921671			0
S3	2009	2009	2009	2	0	2	Export	218	Ecuador	ECU	780	Trinidad and Tobago	TTO								09	MISC.EDIBLE PRODUCTS ETC	1	No Quantity							136050			0
S3	2009	2009	2009	2	0	2	Export	218	Ecuador	ECU	784	United Arab Emirates	ARE								09	MISC.EDIBLE PRODUCTS ETC	1	No Quantity							3360			0
S3	2009	2009	2009	2	0	2	Export	218	Ecuador	ECU	838	Free Zones									09	MISC.EDIBLE PRODUCTS ETC	1	No Quantity							52592			0
S3	2009	2009	2009	2	0	2	Export	218	Ecuador	ECU	842	USA	USA								09	MISC.EDIBLE PRODUCTS ETC	1	No Quantity							1881739			0
S3	2009	2009	2009	2	0	2	Export	218	Ecuador	ECU	858	Uruguay	URY								09	MISC.EDIBLE PRODUCTS ETC	1	No Quantity							3250			0
S3	2009	2009	2009	2	0	2	Export	218	Ecuador	ECU	862	Venezuela	VEN								09	MISC.EDIBLE PRODUCTS ETC	1	No Quantity							1053969			0
S3	2009	2009	2009	2	0	2	Export	818	Egypt	EGY	0	World	WLD								09	MISC.EDIBLE PRODUCTS ETC	1	No Quantity							109519219			0
S3	2009	2009	2009	2	0	2	Export	818	Egypt	EGY	12	Algeria	DZA								09	MISC.EDIBLE PRODUCTS ETC	1	No Quantity							7964835			0
S3	2009	2009	2009	2	0	2	Export	818	Egypt	EGY	24	Angola	AGO								09	MISC.EDIBLE PRODUCTS ETC	1	No Quantity							398011			0
S3	2009	2009	2009	2	0	2	Export	818	Egypt	EGY	36	Australia	AUS								09	MISC.EDIBLE PRODUCTS ETC	1	No Quantity							73013			0
S3	2009	2009	2009	2	0	2	Export	818	Egypt	EGY	40	Austria	AUT								09	MISC.EDIBLE PRODUCTS ETC	1	No Quantity							31829			0
S3	2009	2009	2009	2	0	2	Export	818	Egypt	EGY	48	Bahrain	BHR								09	MISC.EDIBLE PRODUCTS ETC	1	No Quantity							1163676			0
S3	2009	2009	2009	2	0	2	Export	818	Egypt	EGY	50	Bangladesh	BGD								09	MISC.EDIBLE PRODUCTS ETC	1	No Quantity							3225			0
S3	2009	2009	2009	2	0	2	Export	818	Egypt	EGY	51	Armenia	ARM								09	MISC.EDIBLE PRODUCTS ETC	1	No Quantity							110082			0
S3	2009	2009	2009	2	0	2	Export	818	Egypt	EGY	56	Belgium	BEL								09	MISC.EDIBLE PRODUCTS ETC	1	No Quantity							60643			0
S3	2009	2009	2009	2	0	2	Export	818	Egypt	EGY	100	Bulgaria	BGR								09	MISC.EDIBLE PRODUCTS ETC	1	No Quantity							115480			0
S3	2009	2009	2009	2	0	2	Export	818	Egypt	EGY	108	Burundi	BDI								09	MISC.EDIBLE PRODUCTS ETC	1	No Quantity							811			0
S3	2009	2009	2009	2	0	2	Export	818	Egypt	EGY	120	Cameroon	CMR								09	MISC.EDIBLE PRODUCTS ETC	1	No Quantity							310356			0
S3	2009	2009	2009	2	0	2	Export	818	Egypt	EGY	124	Canada	CAN								09	MISC.EDIBLE PRODUCTS ETC	1	No Quantity							357461			0
S3	2009	2009	2009	2	0	2	Export	818	Egypt	EGY	148	Chad	TCD								09	MISC.EDIBLE PRODUCTS ETC	1	No Quantity							37416			0
S3	2009	2009	2009	2	0	2	Export	818	Egypt	EGY	152	Chile	CHL								09	MISC.EDIBLE PRODUCTS ETC	1	No Quantity							43993			0
S3	2009	2009	2009	2	0	2	Export	818	Egypt	EGY	178	Congo	COG								09	MISC.EDIBLE PRODUCTS ETC	1	No Quantity							38268			0
S3	2009	2009	2009	2	0	2	Export	818	Egypt	EGY	180	Dem. Rep. of the Congo	COD								09	MISC.EDIBLE PRODUCTS ETC	1	No Quantity							13235			0
S3	2009	2009	2009	2	0	2	Export	818	Egypt	EGY	191	Croatia	HRV								09	MISC.EDIBLE PRODUCTS ETC	1	No Quantity							29948			0
S3	2009	2009	2009	2	0	2	Export	818	Egypt	EGY	196	Cyprus	CYP								09	MISC.EDIBLE PRODUCTS ETC	1	No Quantity							2045			0
S3	2009	2009	2009	2	0	2	Export	818	Egypt	EGY	203	Czechia	CZE								09	MISC.EDIBLE PRODUCTS ETC	1	No Quantity							7331			0
S3	2009	2009	2009	2	0	2	Export	818	Egypt	EGY	204	Benin	BEN								09	MISC.EDIBLE PRODUCTS ETC	1	No Quantity							290681			0
S3	2009	2009	2009	2	0	2	Export	818	Egypt	EGY	208	Denmark	DNK								09	MISC.EDIBLE PRODUCTS ETC	1	No Quantity							21637			0
S3	2009	2009	2009	2	0	2	Export	818	Egypt	EGY	231	Ethiopia	ETH								09	MISC.EDIBLE PRODUCTS ETC	1	No Quantity							335680			0
S3	2009	2009	2009	2	0	2	Export	818	Egypt	EGY	232	Eritrea	ERI								09	MISC.EDIBLE PRODUCTS ETC	1	No Quantity							581656			0
S3	2009	2009	2009	2	0	2	Export	818	Egypt	EGY	251	France	FRA								09	MISC.EDIBLE PRODUCTS ETC	1	No Quantity							272608			0
S3	2009	2009	2009	2	0	2	Export	818	Egypt	EGY	262	Djibouti	DJI								09	MISC.EDIBLE PRODUCTS ETC	1	No Quantity							314153			0
S3	2009	2009	2009	2	0	2	Export	818	Egypt	EGY	270	Gambia	GMB								09	MISC.EDIBLE PRODUCTS ETC	1	No Quantity							57122			0
S3	2009	2009	2009	2	0	2	Export	818	Egypt	EGY	275	State of Palestine	PSE								09	MISC.EDIBLE PRODUCTS ETC	1	No Quantity							1727766			0
S3	2009	2009	2009	2	0	2	Export	818	Egypt	EGY	276	Germany	DEU								09	MISC.EDIBLE PRODUCTS ETC	1	No Quantity							355417			0
S3	2009	2009	2009	2	0	2	Export	818	Egypt	EGY	288	Ghana	GHA								09	MISC.EDIBLE PRODUCTS ETC	1	No Quantity							191438			0
S3	2009	2009	2009	2	0	2	Export	818	Egypt	EGY	300	Greece	GRC								09	MISC.EDIBLE PRODUCTS ETC	1	No Quantity							53319			0
S3	2009	2009	2009	2	0	2	Export	818	Egypt	EGY	324	Guinea	GIN								09	MISC.EDIBLE PRODUCTS ETC	1	No Quantity							17570			0
S3	2009	2009	2009	2	0	2	Export	818	Egypt	EGY	348	Hungary	HUN								09	MISC.EDIBLE PRODUCTS ETC	1	No Quantity							19301			0
S3	2009	2009	2009	2	0	2	Export	818	Egypt	EGY	364	Iran	IRN								09	MISC.EDIBLE PRODUCTS ETC	1	No Quantity							122991			0
S3	2009	2009	2009	2	0	2	Export	818	Egypt	EGY	368	Iraq	IRQ								09	MISC.EDIBLE PRODUCTS ETC	1	No Quantity							1089999			0
S3	2009	2009	2009	2	0	2	Export	818	Egypt	EGY	372	Ireland	IRL								09	MISC.EDIBLE PRODUCTS ETC	1	No Quantity							1671			0
S3	2009	2009	2009	2	0	2	Export	818	Egypt	EGY	376	Israel	ISR								09	MISC.EDIBLE PRODUCTS ETC	1	No Quantity							358188			0
S3	2009	2009	2009	2	0	2	Export	818	Egypt	EGY	381	Italy	ITA								09	MISC.EDIBLE PRODUCTS ETC	1	No Quantity							4370574			0
S3	2009	2009	2009	2	0	2	Export	818	Egypt	EGY	392	Japan	JPN								09	MISC.EDIBLE PRODUCTS ETC	1	No Quantity							95754			0
S3	2009	2009	2009	2	0	2	Export	818	Egypt	EGY	400	Jordan	JOR								09	MISC.EDIBLE PRODUCTS ETC	1	No Quantity							7659406			0
S3	2009	2009	2009	2	0	2	Export	818	Egypt	EGY	404	Kenya	KEN								09	MISC.EDIBLE PRODUCTS ETC	1	No Quantity							1223898			0
S3	2009	2009	2009	2	0	2	Export	818	Egypt	EGY	414	Kuwait	KWT								09	MISC.EDIBLE PRODUCTS ETC	1	No Quantity							7030953			0
S3	2009	2009	2009	2	0	2	Export	818	Egypt	EGY	422	Lebanon	LBN								09	MISC.EDIBLE PRODUCTS ETC	1	No Quantity							4733820			0
S3	2009	2009	2009	2	0	2	Export	818	Egypt	EGY	430	Liberia	LBR								09	MISC.EDIBLE PRODUCTS ETC	1	No Quantity							46561			0
S3	2009	2009	2009	2	0	2	Export	818	Egypt	EGY	434	Libya	LBY								09	MISC.EDIBLE PRODUCTS ETC	1	No Quantity							10282668			0
S3	2009	2009	2009	2	0	2	Export	818	Egypt	EGY	454	Malawi	MWI								09	MISC.EDIBLE PRODUCTS ETC	1	No Quantity							24482			0
S3	2009	2009	2009	2	0	2	Export	818	Egypt	EGY	466	Mali	MLI								09	MISC.EDIBLE PRODUCTS ETC	1	No Quantity							45528			0
S3	2009	2009	2009	2	0	2	Export	818	Egypt	EGY	470	Malta	MLT								09	MISC.EDIBLE PRODUCTS ETC	1	No Quantity							7200			0
S3	2009	2009	2009	2	0	2	Export	818	Egypt	EGY	478	Mauritania	MRT								09	MISC.EDIBLE PRODUCTS ETC	1	No Quantity							120029			0
S3	2009	2009	2009	2	0	2	Export	818	Egypt	EGY	480	Mauritius	MUS								09	MISC.EDIBLE PRODUCTS ETC	1	No Quantity							138560			0
S3	2009	2009	2009	2	0	2	Export	818	Egypt	EGY	490	Other Asia, nes									09	MISC.EDIBLE PRODUCTS ETC	1	No Quantity							983			0
S3	2009	2009	2009	2	0	2	Export	818	Egypt	EGY	504	Morocco	MAR								09	MISC.EDIBLE PRODUCTS ETC	1	No Quantity							3589270			0
S3	2009	2009	2009	2	0	2	Export	818	Egypt	EGY	512	Oman	OMN								09	MISC.EDIBLE PRODUCTS ETC	1	No Quantity							1091392			0
S3	2009	2009	2009	2	0	2	Export	818	Egypt	EGY	528	Netherlands	NLD								09	MISC.EDIBLE PRODUCTS ETC	1	No Quantity							260032			0
S3	2009	2009	2009	2	0	2	Export	818	Egypt	EGY	554	New Zealand	NZL								09	MISC.EDIBLE PRODUCTS ETC	1	No Quantity							404			0
S3	2009	2009	2009	2	0	2	Export	818	Egypt	EGY	566	Nigeria	NGA								09	MISC.EDIBLE PRODUCTS ETC	1	No Quantity							71375			0
S3	2009	2009	2009	2	0	2	Export	818	Egypt	EGY	579	Norway	NOR								09	MISC.EDIBLE PRODUCTS ETC	1	No Quantity							13465			0
S3	2009	2009	2009	2	0	2	Export	818	Egypt	EGY	586	Pakistan	PAK								09	MISC.EDIBLE PRODUCTS ETC	1	No Quantity							142463			0
S3	2009	2009	2009	2	0	2	Export	818	Egypt	EGY	620	Portugal	PRT								09	MISC.EDIBLE PRODUCTS ETC	1	No Quantity							57993			0
S3	2009	2009	2009	2	0	2	Export	818	Egypt	EGY	634	Qatar	QAT								09	MISC.EDIBLE PRODUCTS ETC	1	No Quantity							2046089			0
S3	2009	2009	2009	2	0	2	Export	818	Egypt	EGY	642	Romania	ROU								09	MISC.EDIBLE PRODUCTS ETC	1	No Quantity							254670			0
S3	2009	2009	2009	2	0	2	Export	818	Egypt	EGY	643	Russian Federation	RUS								09	MISC.EDIBLE PRODUCTS ETC	1	No Quantity							466093			0
S3	2009	2009	2009	2	0	2	Export	818	Egypt	EGY	646	Rwanda	RWA								09	MISC.EDIBLE PRODUCTS ETC	1	No Quantity							11068			0
S3	2009	2009	2009	2	0	2	Export	818	Egypt	EGY	682	Saudi Arabia	SAU								09	MISC.EDIBLE PRODUCTS ETC	1	No Quantity							12628482			0
S3	2009	2009	2009	2	0	2	Export	818	Egypt	EGY	686	Senegal	SEN								09	MISC.EDIBLE PRODUCTS ETC	1	No Quantity							115798			0
S3	2009	2009	2009	2	0	2	Export	818	Egypt	EGY	690	Seychelles	SYC								09	MISC.EDIBLE PRODUCTS ETC	1	No Quantity							5898			0
S3	2009	2009	2009	2	0	2	Export	818	Egypt	EGY	694	Sierra Leone	SLE								09	MISC.EDIBLE PRODUCTS ETC	1	No Quantity							64126			0
S3	2009	2009	2009	2	0	2	Export	818	Egypt	EGY	699	India	IND								09	MISC.EDIBLE PRODUCTS ETC	1	No Quantity							60079			0
S3	2009	2009	2009	2	0	2	Export	818	Egypt	EGY	705	Slovenia	SVN								09	MISC.EDIBLE PRODUCTS ETC	1	No Quantity							23345			0
S3	2009	2009	2009	2	0	2	Export	818	Egypt	EGY	706	Somalia	SOM								09	MISC.EDIBLE PRODUCTS ETC	1	No Quantity							560662			0
S3	2009	2009	2009	2	0	2	Export	818	Egypt	EGY	710	South Africa	ZAF								09	MISC.EDIBLE PRODUCTS ETC	1	No Quantity							314056			0
S3	2009	2009	2009	2	0	2	Export	818	Egypt	EGY	716	Zimbabwe	ZWE								09	MISC.EDIBLE PRODUCTS ETC	1	No Quantity							23101			0
S3	2009	2009	2009	2	0	2	Export	818	Egypt	EGY	724	Spain	ESP								09	MISC.EDIBLE PRODUCTS ETC	1	No Quantity							274452			0
S3	2009	2009	2009	2	0	2	Export	818	Egypt	EGY	736	Fmr Sudan	SDN								09	MISC.EDIBLE PRODUCTS ETC	1	No Quantity							6297171			0
S3	2009	2009	2009	2	0	2	Export	818	Egypt	EGY	752	Sweden	SWE								09	MISC.EDIBLE PRODUCTS ETC	1	No Quantity							24114			0
S3	2009	2009	2009	2	0	2	Export	818	Egypt	EGY	757	Switzerland	CHE								09	MISC.EDIBLE PRODUCTS ETC	1	No Quantity							628			0
S3	2009	2009	2009	2	0	2	Export	818	Egypt	EGY	760	Syria	SYR								09	MISC.EDIBLE PRODUCTS ETC	1	No Quantity							2600588			0
S3	2009	2009	2009	2	0	2	Export	818	Egypt	EGY	768	Togo	TGO								09	MISC.EDIBLE PRODUCTS ETC	1	No Quantity							55370			0
S3	2009	2009	2009	2	0	2	Export	818	Egypt	EGY	784	United Arab Emirates	ARE								09	MISC.EDIBLE PRODUCTS ETC	1	No Quantity							13309832			0
S3	2009	2009	2009	2	0	2	Export	818	Egypt	EGY	788	Tunisia	TUN								09	MISC.EDIBLE PRODUCTS ETC	1	No Quantity							480481			0
S3	2009	2009	2009	2	0	2	Export	818	Egypt	EGY	792	Turkey	TUR								09	MISC.EDIBLE PRODUCTS ETC	1	No Quantity							946029			0
S3	2009	2009	2009	2	0	2	Export	818	Egypt	EGY	800	Uganda	UGA								09	MISC.EDIBLE PRODUCTS ETC	1	No Quantity							162142			0
S3	2009	2009	2009	2	0	2	Export	818	Egypt	EGY	804	Ukraine	UKR								09	MISC.EDIBLE PRODUCTS ETC	1	No Quantity							23353			0
S3	2009	2009	2009	2	0	2	Export	818	Egypt	EGY	826	United Kingdom	GBR								09	MISC.EDIBLE PRODUCTS ETC	1	No Quantity							60284			0
S3	2009	2009	2009	2	0	2	Export	818	Egypt	EGY	834	United Rep. of Tanzania	TZA								09	MISC.EDIBLE PRODUCTS ETC	1	No Quantity							243331			0
S3	2009	2009	2009	2	0	2	Export	818	Egypt	EGY	842	USA	USA								09	MISC.EDIBLE PRODUCTS ETC	1	No Quantity							2531362			0
S3	2009	2009	2009	2	0	2	Export	818	Egypt	EGY	854	Burkina Faso	BFA								09	MISC.EDIBLE PRODUCTS ETC	1	No Quantity							364274			0
S3	2009	2009	2009	2	0	2	Export	818	Egypt	EGY	887	Yemen	YEM								09	MISC.EDIBLE PRODUCTS ETC	1	No Quantity							6766134			0
S3	2009	2009	2009	2	0	2	Export	818	Egypt	EGY	894	Zambia	ZMB								09	MISC.EDIBLE PRODUCTS ETC	1	No Quantity							120097			0
S3	2009	2009	2009	2	0	2	Export	818	Egypt	EGY	899	Areas, nes									09	MISC.EDIBLE PRODUCTS ETC	1	No Quantity							1106447			0
S3	2009	2009	2009	2	0	2	Export	218	Ecuador	ECU	0	World	WLD								11	BEVERAGES	1	No Quantity							1930756			0
S3	2009	2009	2009	2	0	2	Export	218	Ecuador	ECU	124	Canada	CAN								11	BEVERAGES	1	No Quantity							12			0
S3	2009	2009	2009	2	0	2	Export	218	Ecuador	ECU	152	Chile	CHL								11	BEVERAGES	1	No Quantity							255097			0
S3	2009	2009	2009	2	0	2	Export	218	Ecuador	ECU	170	Colombia	COL								11	BEVERAGES	1	No Quantity							80564			0
S3	2009	2009	2009	2	0	2	Export	218	Ecuador	ECU	188	Costa Rica	CRI								11	BEVERAGES	1	No Quantity							16425			0
S3	2009	2009	2009	2	0	2	Export	218	Ecuador	ECU	251	France	FRA								11	BEVERAGES	1	No Quantity							2498			0
S3	2009	2009	2009	2	0	2	Export	218	Ecuador	ECU	276	Germany	DEU								11	BEVERAGES	1	No Quantity							166			0
S3	2009	2009	2009	2	0	2	Export	218	Ecuador	ECU	381	Italy	ITA								11	BEVERAGES	1	No Quantity							59490			0
S3	2009	2009	2009	2	0	2	Export	218	Ecuador	ECU	490	Other Asia, nes									11	BEVERAGES	1	No Quantity							11254			0
S3	2009	2009	2009	2	0	2	Export	218	Ecuador	ECU	528	Netherlands	NLD								11	BEVERAGES	1	No Quantity							45861			0
S3	2009	2009	2009	2	0	2	Export	218	Ecuador	ECU	591	Panama	PAN								11	BEVERAGES	1	No Quantity							13000			0
S3	2009	2009	2009	2	0	2	Export	218	Ecuador	ECU	604	Peru	PER								11	BEVERAGES	1	No Quantity							398726			0
S3	2009	2009	2009	2	0	2	Export	218	Ecuador	ECU	724	Spain	ESP								11	BEVERAGES	1	No Quantity							27610			0
S3	2009	2009	2009	2	0	2	Export	218	Ecuador	ECU	838	Free Zones									11	BEVERAGES	1	No Quantity							18			0
S3	2009	2009	2009	2	0	2	Export	218	Ecuador	ECU	842	USA	USA								11	BEVERAGES	1	No Quantity							1000055			0
S3	2009	2009	2009	2	0	2	Export	218	Ecuador	ECU	858	Uruguay	URY								11	BEVERAGES	1	No Quantity							19980			0
S3	2009	2009	2009	2	0	2	Export	818	Egypt	EGY	0	World	WLD								11	BEVERAGES	1	No Quantity							18047457			0
S3	2009	2009	2009	2	0	2	Export	818	Egypt	EGY	24	Angola	AGO								11	BEVERAGES	1	No Quantity							247155			0
S3	2009	2009	2009	2	0	2	Export	818	Egypt	EGY	36	Australia	AUS								11	BEVERAGES	1	No Quantity							10			0
S3	2009	2009	2009	2	0	2	Export	818	Egypt	EGY	56	Belgium	BEL								11	BEVERAGES	1	No Quantity							15994			0
S3	2009	2009	2009	2	0	2	Export	818	Egypt	EGY	100	Bulgaria	BGR								11	BEVERAGES	1	No Quantity							22170			0
S3	2009	2009	2009	2	0	2	Export	818	Egypt	EGY	120	Cameroon	CMR								11	BEVERAGES	1	No Quantity							1364			0
S3	2009	2009	2009	2	0	2	Export	818	Egypt	EGY	124	Canada	CAN								11	BEVERAGES	1	No Quantity							113051			0
S3	2009	2009	2009	2	0	2	Export	818	Egypt	EGY	196	Cyprus	CYP								11	BEVERAGES	1	No Quantity							97754			0
S3	2009	2009	2009	2	0	2	Export	818	Egypt	EGY	203	Czechia	CZE								11	BEVERAGES	1	No Quantity							4086			0
S3	2009	2009	2009	2	0	2	Export	818	Egypt	EGY	232	Eritrea	ERI								11	BEVERAGES	1	No Quantity							74515			0
S3	2009	2009	2009	2	0	2	Export	818	Egypt	EGY	251	France	FRA								11	BEVERAGES	1	No Quantity							524			0
S3	2009	2009	2009	2	0	2	Export	818	Egypt	EGY	262	Djibouti	DJI								11	BEVERAGES	1	No Quantity							309199			0
S3	2009	2009	2009	2	0	2	Export	818	Egypt	EGY	275	State of Palestine	PSE								11	BEVERAGES	1	No Quantity							572853			0
S3	2009	2009	2009	2	0	2	Export	818	Egypt	EGY	276	Germany	DEU								11	BEVERAGES	1	No Quantity							20			0
S3	2009	2009	2009	2	0	2	Export	818	Egypt	EGY	288	Ghana	GHA								11	BEVERAGES	1	No Quantity							598			0
S3	2009	2009	2009	2	0	2	Export	818	Egypt	EGY	300	Greece	GRC								11	BEVERAGES	1	No Quantity							558			0
S3	2009	2009	2009	2	0	2	Export	818	Egypt	EGY	344	China, Hong Kong SAR	HKG								11	BEVERAGES	1	No Quantity							7679			0
S3	2009	2009	2009	2	0	2	Export	818	Egypt	EGY	368	Iraq	IRQ								11	BEVERAGES	1	No Quantity							104775			0
S3	2009	2009	2009	2	0	2	Export	818	Egypt	EGY	372	Ireland	IRL								11	BEVERAGES	1	No Quantity							1497			0
S3	2009	2009	2009	2	0	2	Export	818	Egypt	EGY	376	Israel	ISR								11	BEVERAGES	1	No Quantity							151119			0
S3	2009	2009	2009	2	0	2	Export	818	Egypt	EGY	381	Italy	ITA								11	BEVERAGES	1	No Quantity							1194265			0
S3	2009	2009	2009	2	0	2	Export	818	Egypt	EGY	400	Jordan	JOR								11	BEVERAGES	1	No Quantity							270318			0
S3	2009	2009	2009	2	0	2	Export	818	Egypt	EGY	414	Kuwait	KWT								11	BEVERAGES	1	No Quantity							237615			0
S3	2009	2009	2009	2	0	2	Export	818	Egypt	EGY	422	Lebanon	LBN								11	BEVERAGES	1	No Quantity							2001514			0
S3	2009	2009	2009	2	0	2	Export	818	Egypt	EGY	434	Libya	LBY								11	BEVERAGES	1	No Quantity							593532			0
S3	2009	2009	2009	2	0	2	Export	818	Egypt	EGY	458	Malaysia	MYS								11	BEVERAGES	1	No Quantity							214662			0
S3	2009	2009	2009	2	0	2	Export	818	Egypt	EGY	462	Maldives	MDV								11	BEVERAGES	1	No Quantity							1965			0
S3	2009	2009	2009	2	0	2	Export	818	Egypt	EGY	470	Malta	MLT								11	BEVERAGES	1	No Quantity							1506			0
S3	2009	2009	2009	2	0	2	Export	818	Egypt	EGY	480	Mauritius	MUS								11	BEVERAGES	1	No Quantity							36270			0
S3	2009	2009	2009	2	0	2	Export	818	Egypt	EGY	504	Morocco	MAR								11	BEVERAGES	1	No Quantity							2924577			0
S3	2009	2009	2009	2	0	2	Export	818	Egypt	EGY	512	Oman	OMN								11	BEVERAGES	1	No Quantity							41880			0
S3	2009	2009	2009	2	0	2	Export	818	Egypt	EGY	528	Netherlands	NLD								11	BEVERAGES	1	No Quantity							991			0
S3	2009	2009	2009	2	0	2	Export	818	Egypt	EGY	620	Portugal	PRT								11	BEVERAGES	1	No Quantity							431315			0
S3	2009	2009	2009	2	0	2	Export	818	Egypt	EGY	634	Qatar	QAT								11	BEVERAGES	1	No Quantity							23259			0
S3	2009	2009	2009	2	0	2	Export	818	Egypt	EGY	642	Romania	ROU								11	BEVERAGES	1	No Quantity							20640			0
S3	2009	2009	2009	2	0	2	Export	818	Egypt	EGY	646	Rwanda	RWA								11	BEVERAGES	1	No Quantity							238786			0
S3	2009	2009	2009	2	0	2	Export	818	Egypt	EGY	682	Saudi Arabia	SAU								11	BEVERAGES	1	No Quantity							1773965			0
S3	2009	2009	2009	2	0	2	Export	818	Egypt	EGY	686	Senegal	SEN								11	BEVERAGES	1	No Quantity							358698			0
S3	2009	2009	2009	2	0	2	Export	818	Egypt	EGY	694	Sierra Leone	SLE								11	BEVERAGES	1	No Quantity							7014			0
S3	2009	2009	2009	2	0	2	Export	818	Egypt	EGY	702	Singapore	SGP								11	BEVERAGES	1	No Quantity							134115			0
S3	2009	2009	2009	2	0	2	Export	818	Egypt	EGY	706	Somalia	SOM								11	BEVERAGES	1	No Quantity							79202			0
S3	2009	2009	2009	2	0	2	Export	818	Egypt	EGY	710	South Africa	ZAF								11	BEVERAGES	1	No Quantity							12079			0
S3	2009	2009	2009	2	0	2	Export	818	Egypt	EGY	724	Spain	ESP								11	BEVERAGES	1	No Quantity							743478			0
S3	2009	2009	2009	2	0	2	Export	818	Egypt	EGY	736	Fmr Sudan	SDN								11	BEVERAGES	1	No Quantity							794333			0
S3	2009	2009	2009	2	0	2	Export	818	Egypt	EGY	752	Sweden	SWE								11	BEVERAGES	1	No Quantity							2972			0
S3	2009	2009	2009	2	0	2	Export	818	Egypt	EGY	757	Switzerland	CHE								11	BEVERAGES	1	No Quantity							36273			0
S3	2009	2009	2009	2	0	2	Export	818	Egypt	EGY	760	Syria	SYR								11	BEVERAGES	1	No Quantity							2513541			0
S3	2009	2009	2009	2	0	2	Export	818	Egypt	EGY	784	United Arab Emirates	ARE								11	BEVERAGES	1	No Quantity							56895			0
S3	2009	2009	2009	2	0	2	Export	818	Egypt	EGY	788	Tunisia	TUN								11	BEVERAGES	1	No Quantity							657			0
S3	2009	2009	2009	2	0	2	Export	818	Egypt	EGY	792	Turkey	TUR								11	BEVERAGES	1	No Quantity							10			0
S3	2009	2009	2009	2	0	2	Export	818	Egypt	EGY	800	Uganda	UGA								11	BEVERAGES	1	No Quantity							619485			0
S3	2009	2009	2009	2	0	2	Export	818	Egypt	EGY	826	United Kingdom	GBR								11	BEVERAGES	1	No Quantity							21443			0
S3	2009	2009	2009	2	0	2	Export	818	Egypt	EGY	834	United Rep. of Tanzania	TZA								11	BEVERAGES	1	No Quantity							2338			0
S3	2009	2009	2009	2	0	2	Export	818	Egypt	EGY	842	USA	USA								11	BEVERAGES	1	No Quantity							73538			0
S3	2009	2009	2009	2	0	2	Export	818	Egypt	EGY	899	Areas, nes									11	BEVERAGES	1	No Quantity							859403			0
S3	2009	2009	2009	2	0	2	Export	218	Ecuador	ECU	0	World	WLD								12	TOBACCO,TOBACCO MANUFACT	1	No Quantity							39819755			0
S3	2009	2009	2009	2	0	2	Export	218	Ecuador	ECU	32	Argentina	ARG								12	TOBACCO,TOBACCO MANUFACT	1	No Quantity							992			0
S3	2009	2009	2009	2	0	2	Export	218	Ecuador	ECU	36	Australia	AUS								12	TOBACCO,TOBACCO MANUFACT	1	No Quantity							22029			0
S3	2009	2009	2009	2	0	2	Export	218	Ecuador	ECU	52	Barbados	BRB								12	TOBACCO,TOBACCO MANUFACT	1	No Quantity							2481			0
S3	2009	2009	2009	2	0	2	Export	218	Ecuador	ECU	56	Belgium	BEL								12	TOBACCO,TOBACCO MANUFACT	1	No Quantity							3932869			0
S3	2009	2009	2009	2	0	2	Export	218	Ecuador	ECU	68	Bolivia (Plurinational State of)	BOL								12	TOBACCO,TOBACCO MANUFACT	1	No Quantity							676036			0
S3	2009	2009	2009	2	0	2	Export	218	Ecuador	ECU	76	Brazil	BRA								12	TOBACCO,TOBACCO MANUFACT	1	No Quantity							589344			0
S3	2009	2009	2009	2	0	2	Export	218	Ecuador	ECU	144	Sri Lanka	LKA								12	TOBACCO,TOBACCO MANUFACT	1	No Quantity							1124465			0
S3	2009	2009	2009	2	0	2	Export	218	Ecuador	ECU	156	China	CHN								12	TOBACCO,TOBACCO MANUFACT	1	No Quantity							650			0
S3	2009	2009	2009	2	0	2	Export	218	Ecuador	ECU	170	Colombia	COL								12	TOBACCO,TOBACCO MANUFACT	1	No Quantity							853938			0
S3	2009	2009	2009	2	0	2	Export	218	Ecuador	ECU	188	Costa Rica	CRI								12	TOBACCO,TOBACCO MANUFACT	1	No Quantity							100464			0
S3	2009	2009	2009	2	0	2	Export	218	Ecuador	ECU	208	Denmark	DNK								12	TOBACCO,TOBACCO MANUFACT	1	No Quantity							405389			0
S3	2009	2009	2009	2	0	2	Export	218	Ecuador	ECU	212	Dominica	DMA								12	TOBACCO,TOBACCO MANUFACT	1	No Quantity							93143			0
S3	2009	2009	2009	2	0	2	Export	218	Ecuador	ECU	214	Dominican Rep.	DOM								12	TOBACCO,TOBACCO MANUFACT	1	No Quantity							14713143			0
S3	2009	2009	2009	2	0	2	Export	218	Ecuador	ECU	251	France	FRA								12	TOBACCO,TOBACCO MANUFACT	1	No Quantity							38			0
S3	2009	2009	2009	2	0	2	Export	218	Ecuador	ECU	276	Germany	DEU								12	TOBACCO,TOBACCO MANUFACT	1	No Quantity							2500084			0
S3	2009	2009	2009	2	0	2	Export	218	Ecuador	ECU	320	Guatemala	GTM								12	TOBACCO,TOBACCO MANUFACT	1	No Quantity							187722			0
S3	2009	2009	2009	2	0	2	Export	218	Ecuador	ECU	340	Honduras	HND								12	TOBACCO,TOBACCO MANUFACT	1	No Quantity							698633			0
S3	2009	2009	2009	2	0	2	Export	218	Ecuador	ECU	360	Indonesia	IDN								12	TOBACCO,TOBACCO MANUFACT	1	No Quantity							221004			0
S3	2009	2009	2009	2	0	2	Export	218	Ecuador	ECU	484	Mexico	MEX								12	TOBACCO,TOBACCO MANUFACT	1	No Quantity							2821302			0
S3	2009	2009	2009	2	0	2	Export	218	Ecuador	ECU	528	Netherlands	NLD								12	TOBACCO,TOBACCO MANUFACT	1	No Quantity							164731			0
S3	2009	2009	2009	2	0	2	Export	218	Ecuador	ECU	558	Nicaragua	NIC								12	TOBACCO,TOBACCO MANUFACT	1	No Quantity							9748340			0
S3	2009	2009	2009	2	0	2	Export	218	Ecuador	ECU	591	Panama	PAN								12	TOBACCO,TOBACCO MANUFACT	1	No Quantity							15			0
S3	2009	2009	2009	2	0	2	Export	218	Ecuador	ECU	616	Poland	POL								12	TOBACCO,TOBACCO MANUFACT	1	No Quantity							260928			0
S3	2009	2009	2009	2	0	2	Export	218	Ecuador	ECU	724	Spain	ESP								12	TOBACCO,TOBACCO MANUFACT	1	No Quantity							48889			0
S3	2009	2009	2009	2	0	2	Export	218	Ecuador	ECU	757	Switzerland	CHE								12	TOBACCO,TOBACCO MANUFACT	1	No Quantity							750			0
S3	2009	2009	2009	2	0	2	Export	218	Ecuador	ECU	842	USA	USA								12	TOBACCO,TOBACCO MANUFACT	1	No Quantity							359709			0
S3	2009	2009	2009	2	0	2	Export	218	Ecuador	ECU	862	Venezuela	VEN								12	TOBACCO,TOBACCO MANUFACT	1	No Quantity							292670			0
S3	2009	2009	2009	2	0	2	Export	818	Egypt	EGY	0	World	WLD								12	TOBACCO,TOBACCO MANUFACT	1	No Quantity							81417480			0
S3	2009	2009	2009	2	0	2	Export	818	Egypt	EGY	8	Albania	ALB								12	TOBACCO,TOBACCO MANUFACT	1	No Quantity							12500			0
S3	2009	2009	2009	2	0	2	Export	818	Egypt	EGY	12	Algeria	DZA								12	TOBACCO,TOBACCO MANUFACT	1	No Quantity							20739			0
S3	2009	2009	2009	2	0	2	Export	818	Egypt	EGY	20	Andorra	AND								12	TOBACCO,TOBACCO MANUFACT	1	No Quantity							4045			0
S3	2009	2009	2009	2	0	2	Export	818	Egypt	EGY	32	Argentina	ARG								12	TOBACCO,TOBACCO MANUFACT	1	No Quantity							40545			0
S3	2009	2009	2009	2	0	2	Export	818	Egypt	EGY	36	Australia	AUS								12	TOBACCO,TOBACCO MANUFACT	1	No Quantity							17118			0
S3	2009	2009	2009	2	0	2	Export	818	Egypt	EGY	40	Austria	AUT								12	TOBACCO,TOBACCO MANUFACT	1	No Quantity							66639			0
S3	2009	2009	2009	2	0	2	Export	818	Egypt	EGY	48	Bahrain	BHR								12	TOBACCO,TOBACCO MANUFACT	1	No Quantity							556724			0
S3	2009	2009	2009	2	0	2	Export	818	Egypt	EGY	50	Bangladesh	BGD								12	TOBACCO,TOBACCO MANUFACT	1	No Quantity							554			0
S3	2009	2009	2009	2	0	2	Export	818	Egypt	EGY	56	Belgium	BEL								12	TOBACCO,TOBACCO MANUFACT	1	No Quantity							127562			0
S3	2009	2009	2009	2	0	2	Export	818	Egypt	EGY	68	Bolivia (Plurinational State of)	BOL								12	TOBACCO,TOBACCO MANUFACT	1	No Quantity							2032			0
S3	2009	2009	2009	2	0	2	Export	818	Egypt	EGY	70	Bosnia Herzegovina	BIH								12	TOBACCO,TOBACCO MANUFACT	1	No Quantity							2166			0
S3	2009	2009	2009	2	0	2	Export	818	Egypt	EGY	76	Brazil	BRA								12	TOBACCO,TOBACCO MANUFACT	1	No Quantity							620612			0
S3	2009	2009	2009	2	0	2	Export	818	Egypt	EGY	112	Belarus	BLR								12	TOBACCO,TOBACCO MANUFACT	1	No Quantity							18409			0
S3	2009	2009	2009	2	0	2	Export	818	Egypt	EGY	120	Cameroon	CMR								12	TOBACCO,TOBACCO MANUFACT	1	No Quantity							16210			0
S3	2009	2009	2009	2	0	2	Export	818	Egypt	EGY	124	Canada	CAN								12	TOBACCO,TOBACCO MANUFACT	1	No Quantity							37733			0
S3	2009	2009	2009	2	0	2	Export	818	Egypt	EGY	148	Chad	TCD								12	TOBACCO,TOBACCO MANUFACT	1	No Quantity							330922			0
S3	2009	2009	2009	2	0	2	Export	818	Egypt	EGY	152	Chile	CHL								12	TOBACCO,TOBACCO MANUFACT	1	No Quantity							667			0
S3	2009	2009	2009	2	0	2	Export	818	Egypt	EGY	156	China	CHN								12	TOBACCO,TOBACCO MANUFACT	1	No Quantity							98198			0
S3	2009	2009	2009	2	0	2	Export	818	Egypt	EGY	170	Colombia	COL								12	TOBACCO,TOBACCO MANUFACT	1	No Quantity							5216			0
S3	2009	2009	2009	2	0	2	Export	818	Egypt	EGY	178	Congo	COG								12	TOBACCO,TOBACCO MANUFACT	1	No Quantity							4101			0
S3	2009	2009	2009	2	0	2	Export	818	Egypt	EGY	180	Dem. Rep. of the Congo	COD								12	TOBACCO,TOBACCO MANUFACT	1	No Quantity							181369			0
S3	2009	2009	2009	2	0	2	Export	818	Egypt	EGY	188	Costa Rica	CRI								12	TOBACCO,TOBACCO MANUFACT	1	No Quantity							6548			0
S3	2009	2009	2009	2	0	2	Export	818	Egypt	EGY	196	Cyprus	CYP								12	TOBACCO,TOBACCO MANUFACT	1	No Quantity							47972			0
S3	2009	2009	2009	2	0	2	Export	818	Egypt	EGY	203	Czechia	CZE								12	TOBACCO,TOBACCO MANUFACT	1	No Quantity							146834			0
S3	2009	2009	2009	2	0	2	Export	818	Egypt	EGY	204	Benin	BEN								12	TOBACCO,TOBACCO MANUFACT	1	No Quantity							20743			0
S3	2009	2009	2009	2	0	2	Export	818	Egypt	EGY	208	Denmark	DNK								12	TOBACCO,TOBACCO MANUFACT	1	No Quantity							18292			0
S3	2009	2009	2009	2	0	2	Export	818	Egypt	EGY	218	Ecuador	ECU								12	TOBACCO,TOBACCO MANUFACT	1	No Quantity							7830			0
S3	2009	2009	2009	2	0	2	Export	818	Egypt	EGY	231	Ethiopia	ETH								12	TOBACCO,TOBACCO MANUFACT	1	No Quantity							11761			0
S3	2009	2009	2009	2	0	2	Export	818	Egypt	EGY	232	Eritrea	ERI								12	TOBACCO,TOBACCO MANUFACT	1	No Quantity							1545556			0
S3	2009	2009	2009	2	0	2	Export	818	Egypt	EGY	233	Estonia	EST								12	TOBACCO,TOBACCO MANUFACT	1	No Quantity							32769			0
S3	2009	2009	2009	2	0	2	Export	818	Egypt	EGY	246	Finland	FIN								12	TOBACCO,TOBACCO MANUFACT	1	No Quantity							15834			0
S3	2009	2009	2009	2	0	2	Export	818	Egypt	EGY	251	France	FRA								12	TOBACCO,TOBACCO MANUFACT	1	No Quantity							466178			0
S3	2009	2009	2009	2	0	2	Export	818	Egypt	EGY	262	Djibouti	DJI								12	TOBACCO,TOBACCO MANUFACT	1	No Quantity							731660			0
S3	2009	2009	2009	2	0	2	Export	818	Egypt	EGY	268	Georgia	GEO								12	TOBACCO,TOBACCO MANUFACT	1	No Quantity							60113			0
S3	2009	2009	2009	2	0	2	Export	818	Egypt	EGY	275	State of Palestine	PSE								12	TOBACCO,TOBACCO MANUFACT	1	No Quantity							3262552			0
S3	2009	2009	2009	2	0	2	Export	818	Egypt	EGY	276	Germany	DEU								12	TOBACCO,TOBACCO MANUFACT	1	No Quantity							451740			0
S3	2009	2009	2009	2	0	2	Export	818	Egypt	EGY	288	Ghana	GHA								12	TOBACCO,TOBACCO MANUFACT	1	No Quantity							1214			0
S3	2009	2009	2009	2	0	2	Export	818	Egypt	EGY	300	Greece	GRC								12	TOBACCO,TOBACCO MANUFACT	1	No Quantity							45927			0
S3	2009	2009	2009	2	0	2	Export	818	Egypt	EGY	324	Guinea	GIN								12	TOBACCO,TOBACCO MANUFACT	1	No Quantity							15263			0
S3	2009	2009	2009	2	0	2	Export	818	Egypt	EGY	332	Haiti	HTI								12	TOBACCO,TOBACCO MANUFACT	1	No Quantity							31728			0
S3	2009	2009	2009	2	0	2	Export	818	Egypt	EGY	344	China, Hong Kong SAR	HKG								12	TOBACCO,TOBACCO MANUFACT	1	No Quantity							19435			0
S3	2009	2009	2009	2	0	2	Export	818	Egypt	EGY	348	Hungary	HUN								12	TOBACCO,TOBACCO MANUFACT	1	No Quantity							14471			0
S3	2009	2009	2009	2	0	2	Export	818	Egypt	EGY	364	Iran	IRN								12	TOBACCO,TOBACCO MANUFACT	1	No Quantity							12344498			0
S3	2009	2009	2009	2	0	2	Export	818	Egypt	EGY	368	Iraq	IRQ								12	TOBACCO,TOBACCO MANUFACT	1	No Quantity							1632			0
S3	2009	2009	2009	2	0	2	Export	818	Egypt	EGY	376	Israel	ISR								12	TOBACCO,TOBACCO MANUFACT	1	No Quantity							297671			0
S3	2009	2009	2009	2	0	2	Export	818	Egypt	EGY	381	Italy	ITA								12	TOBACCO,TOBACCO MANUFACT	1	No Quantity							70713			0
S3	2009	2009	2009	2	0	2	Export	818	Egypt	EGY	384	Côte d'Ivoire	CIV								12	TOBACCO,TOBACCO MANUFACT	1	No Quantity							93419			0
S3	2009	2009	2009	2	0	2	Export	818	Egypt	EGY	392	Japan	JPN								12	TOBACCO,TOBACCO MANUFACT	1	No Quantity							31992			0
S3	2009	2009	2009	2	0	2	Export	818	Egypt	EGY	400	Jordan	JOR								12	TOBACCO,TOBACCO MANUFACT	1	No Quantity							2946064			0
S3	2009	2009	2009	2	0	2	Export	818	Egypt	EGY	404	Kenya	KEN								12	TOBACCO,TOBACCO MANUFACT	1	No Quantity							44171			0
S3	2009	2009	2009	2	0	2	Export	818	Egypt	EGY	414	Kuwait	KWT								12	TOBACCO,TOBACCO MANUFACT	1	No Quantity							2665133			0
S3	2009	2009	2009	2	0	2	Export	818	Egypt	EGY	422	Lebanon	LBN								12	TOBACCO,TOBACCO MANUFACT	1	No Quantity							5015470			0
S3	2009	2009	2009	2	0	2	Export	818	Egypt	EGY	428	Latvia	LVA								12	TOBACCO,TOBACCO MANUFACT	1	No Quantity							22968			0
S3	2009	2009	2009	2	0	2	Export	818	Egypt	EGY	434	Libya	LBY								12	TOBACCO,TOBACCO MANUFACT	1	No Quantity							3678394			0
S3	2009	2009	2009	2	0	2	Export	818	Egypt	EGY	440	Lithuania	LTU								12	TOBACCO,TOBACCO MANUFACT	1	No Quantity							42383			0
S3	2009	2009	2009	2	0	2	Export	818	Egypt	EGY	442	Luxembourg	LUX								12	TOBACCO,TOBACCO MANUFACT	1	No Quantity							8991			0
S3	2009	2009	2009	2	0	2	Export	818	Egypt	EGY	458	Malaysia	MYS								12	TOBACCO,TOBACCO MANUFACT	1	No Quantity							89719			0
S3	2009	2009	2009	2	0	2	Export	818	Egypt	EGY	470	Malta	MLT								12	TOBACCO,TOBACCO MANUFACT	1	No Quantity							4946			0
S3	2009	2009	2009	2	0	2	Export	818	Egypt	EGY	478	Mauritania	MRT								12	TOBACCO,TOBACCO MANUFACT	1	No Quantity							17511			0
S3	2009	2009	2009	2	0	2	Export	818	Egypt	EGY	480	Mauritius	MUS								12	TOBACCO,TOBACCO MANUFACT	1	No Quantity							2476			0
S3	2009	2009	2009	2	0	2	Export	818	Egypt	EGY	484	Mexico	MEX								12	TOBACCO,TOBACCO MANUFACT	1	No Quantity							60420			0
S3	2009	2009	2009	2	0	2	Export	818	Egypt	EGY	490	Other Asia, nes									12	TOBACCO,TOBACCO MANUFACT	1	No Quantity							929			0
S3	2009	2009	2009	2	0	2	Export	818	Egypt	EGY	498	Rep. of Moldova	MDA								12	TOBACCO,TOBACCO MANUFACT	1	No Quantity							17204			0
S3	2009	2009	2009	2	0	2	Export	818	Egypt	EGY	504	Morocco	MAR								12	TOBACCO,TOBACCO MANUFACT	1	No Quantity							2931466			0
S3	2009	2009	2009	2	0	2	Export	818	Egypt	EGY	508	Mozambique	MOZ								12	TOBACCO,TOBACCO MANUFACT	1	No Quantity							3212			0
S3	2009	2009	2009	2	0	2	Export	818	Egypt	EGY	512	Oman	OMN								12	TOBACCO,TOBACCO MANUFACT	1	No Quantity							584603			0
S3	2009	2009	2009	2	0	2	Export	818	Egypt	EGY	528	Netherlands	NLD								12	TOBACCO,TOBACCO MANUFACT	1	No Quantity							67389			0
S3	2009	2009	2009	2	0	2	Export	818	Egypt	EGY	566	Nigeria	NGA								12	TOBACCO,TOBACCO MANUFACT	1	No Quantity							14290			0
S3	2009	2009	2009	2	0	2	Export	818	Egypt	EGY	591	Panama	PAN								12	TOBACCO,TOBACCO MANUFACT	1	No Quantity							8622			0
S3	2009	2009	2009	2	0	2	Export	818	Egypt	EGY	600	Paraguay	PRY								12	TOBACCO,TOBACCO MANUFACT	1	No Quantity							124923			0
S3	2009	2009	2009	2	0	2	Export	818	Egypt	EGY	604	Peru	PER								12	TOBACCO,TOBACCO MANUFACT	1	No Quantity							634			0
S3	2009	2009	2009	2	0	2	Export	818	Egypt	EGY	608	Philippines	PHL								12	TOBACCO,TOBACCO MANUFACT	1	No Quantity							1956			0
S3	2009	2009	2009	2	0	2	Export	818	Egypt	EGY	616	Poland	POL								12	TOBACCO,TOBACCO MANUFACT	1	No Quantity							13171			0
S3	2009	2009	2009	2	0	2	Export	818	Egypt	EGY	620	Portugal	PRT								12	TOBACCO,TOBACCO MANUFACT	1	No Quantity							26997			0
S3	2009	2009	2009	2	0	2	Export	818	Egypt	EGY	634	Qatar	QAT								12	TOBACCO,TOBACCO MANUFACT	1	No Quantity							297520			0
S3	2009	2009	2009	2	0	2	Export	818	Egypt	EGY	642	Romania	ROU								12	TOBACCO,TOBACCO MANUFACT	1	No Quantity							3244			0
S3	2009	2009	2009	2	0	2	Export	818	Egypt	EGY	643	Russian Federation	RUS								12	TOBACCO,TOBACCO MANUFACT	1	No Quantity							325550			0
S3	2009	2009	2009	2	0	2	Export	818	Egypt	EGY	682	Saudi Arabia	SAU								12	TOBACCO,TOBACCO MANUFACT	1	No Quantity							12068655			0
S3	2009	2009	2009	2	0	2	Export	818	Egypt	EGY	686	Senegal	SEN								12	TOBACCO,TOBACCO MANUFACT	1	No Quantity							483			0
S3	2009	2009	2009	2	0	2	Export	818	Egypt	EGY	688	Serbia	SRB								12	TOBACCO,TOBACCO MANUFACT	1	No Quantity							611552			0
S3	2009	2009	2009	2	0	2	Export	818	Egypt	EGY	694	Sierra Leone	SLE								12	TOBACCO,TOBACCO MANUFACT	1	No Quantity							45922			0
S3	2009	2009	2009	2	0	2	Export	818	Egypt	EGY	705	Slovenia	SVN								12	TOBACCO,TOBACCO MANUFACT	1	No Quantity							4851			0
S3	2009	2009	2009	2	0	2	Export	818	Egypt	EGY	706	Somalia	SOM								12	TOBACCO,TOBACCO MANUFACT	1	No Quantity							219301			0
S3	2009	2009	2009	2	0	2	Export	818	Egypt	EGY	710	South Africa	ZAF								12	TOBACCO,TOBACCO MANUFACT	1	No Quantity							747846			0
S3	2009	2009	2009	2	0	2	Export	818	Egypt	EGY	724	Spain	ESP								12	TOBACCO,TOBACCO MANUFACT	1	No Quantity							341568			0
S3	2009	2009	2009	2	0	2	Export	818	Egypt	EGY	736	Fmr Sudan	SDN								12	TOBACCO,TOBACCO MANUFACT	1	No Quantity							774207			0
S3	2009	2009	2009	2	0	2	Export	818	Egypt	EGY	752	Sweden	SWE								12	TOBACCO,TOBACCO MANUFACT	1	No Quantity							7868			0
S3	2009	2009	2009	2	0	2	Export	818	Egypt	EGY	757	Switzerland	CHE								12	TOBACCO,TOBACCO MANUFACT	1	No Quantity							220650			0
S3	2009	2009	2009	2	0	2	Export	818	Egypt	EGY	760	Syria	SYR								12	TOBACCO,TOBACCO MANUFACT	1	No Quantity							7428727			0
S3	2009	2009	2009	2	0	2	Export	818	Egypt	EGY	764	Thailand	THA								12	TOBACCO,TOBACCO MANUFACT	1	No Quantity							17772			0
S3	2009	2009	2009	2	0	2	Export	818	Egypt	EGY	768	Togo	TGO								12	TOBACCO,TOBACCO MANUFACT	1	No Quantity							30818			0
S3	2009	2009	2009	2	0	2	Export	818	Egypt	EGY	784	United Arab Emirates	ARE								12	TOBACCO,TOBACCO MANUFACT	1	No Quantity							8544885			0
S3	2009	2009	2009	2	0	2	Export	818	Egypt	EGY	788	Tunisia	TUN								12	TOBACCO,TOBACCO MANUFACT	1	No Quantity							80391			0
S3	2009	2009	2009	2	0	2	Export	818	Egypt	EGY	792	Turkey	TUR								12	TOBACCO,TOBACCO MANUFACT	1	No Quantity							3613749			0
S3	2009	2009	2009	2	0	2	Export	818	Egypt	EGY	800	Uganda	UGA								12	TOBACCO,TOBACCO MANUFACT	1	No Quantity							184520			0
S3	2009	2009	2009	2	0	2	Export	818	Egypt	EGY	804	Ukraine	UKR								12	TOBACCO,TOBACCO MANUFACT	1	No Quantity							91497			0
S3	2009	2009	2009	2	0	2	Export	818	Egypt	EGY	826	United Kingdom	GBR								12	TOBACCO,TOBACCO MANUFACT	1	No Quantity							15273			0
S3	2009	2009	2009	2	0	2	Export	818	Egypt	EGY	834	United Rep. of Tanzania	TZA								12	TOBACCO,TOBACCO MANUFACT	1	No Quantity							47016			0
S3	2009	2009	2009	2	0	2	Export	818	Egypt	EGY	842	USA	USA								12	TOBACCO,TOBACCO MANUFACT	1	No Quantity							1220180			0
S3	2009	2009	2009	2	0	2	Export	818	Egypt	EGY	862	Venezuela	VEN								12	TOBACCO,TOBACCO MANUFACT	1	No Quantity							119314			0
S3	2009	2009	2009	2	0	2	Export	818	Egypt	EGY	887	Yemen	YEM								12	TOBACCO,TOBACCO MANUFACT	1	No Quantity							4001115			0
S3	2009	2009	2009	2	0	2	Export	818	Egypt	EGY	899	Areas, nes									12	TOBACCO,TOBACCO MANUFACT	1	No Quantity							558			0
S3	2009	2009	2009	2	0	2	Export	218	Ecuador	ECU	0	World	WLD								21	HIDES,SKINS,FURSKINS,RAW	1	No Quantity							556131			0
S3	2009	2009	2009	2	0	2	Export	218	Ecuador	ECU	32	Argentina	ARG								21	HIDES,SKINS,FURSKINS,RAW	1	No Quantity							10			0
S3	2009	2009	2009	2	0	2	Export	218	Ecuador	ECU	76	Brazil	BRA								21	HIDES,SKINS,FURSKINS,RAW	1	No Quantity							20			0
S3	2009	2009	2009	2	0	2	Export	218	Ecuador	ECU	170	Colombia	COL								21	HIDES,SKINS,FURSKINS,RAW	1	No Quantity							6210			0
S3	2009	2009	2009	2	0	2	Export	218	Ecuador	ECU	251	France	FRA								21	HIDES,SKINS,FURSKINS,RAW	1	No Quantity							262320			0
S3	2009	2009	2009	2	0	2	Export	218	Ecuador	ECU	276	Germany	DEU								21	HIDES,SKINS,FURSKINS,RAW	1	No Quantity							37680			0
S3	2009	2009	2009	2	0	2	Export	218	Ecuador	ECU	344	China, Hong Kong SAR	HKG								21	HIDES,SKINS,FURSKINS,RAW	1	No Quantity							62895			0
S3	2009	2009	2009	2	0	2	Export	218	Ecuador	ECU	381	Italy	ITA								21	HIDES,SKINS,FURSKINS,RAW	1	No Quantity							186996			0
S3	2009	2009	2009	2	0	2	Export	818	Egypt	EGY	0	World	WLD								21	HIDES,SKINS,FURSKINS,RAW	1	No Quantity							2644546			0
S3	2009	2009	2009	2	0	2	Export	818	Egypt	EGY	124	Canada	CAN								21	HIDES,SKINS,FURSKINS,RAW	1	No Quantity							187			0
S3	2009	2009	2009	2	0	2	Export	818	Egypt	EGY	156	China	CHN								21	HIDES,SKINS,FURSKINS,RAW	1	No Quantity							110018			0
S3	2009	2009	2009	2	0	2	Export	818	Egypt	EGY	251	France	FRA								21	HIDES,SKINS,FURSKINS,RAW	1	No Quantity							44795			0
S3	2009	2009	2009	2	0	2	Export	818	Egypt	EGY	276	Germany	DEU								21	HIDES,SKINS,FURSKINS,RAW	1	No Quantity							2585			0
S3	2009	2009	2009	2	0	2	Export	818	Egypt	EGY	344	China, Hong Kong SAR	HKG								21	HIDES,SKINS,FURSKINS,RAW	1	No Quantity							63881			0
S3	2009	2009	2009	2	0	2	Export	818	Egypt	EGY	360	Indonesia	IDN								21	HIDES,SKINS,FURSKINS,RAW	1	No Quantity							11306			0
S3	2009	2009	2009	2	0	2	Export	818	Egypt	EGY	368	Iraq	IRQ								21	HIDES,SKINS,FURSKINS,RAW	1	No Quantity							2431			0
S3	2009	2009	2009	2	0	2	Export	818	Egypt	EGY	381	Italy	ITA								21	HIDES,SKINS,FURSKINS,RAW	1	No Quantity							702857			0
S3	2009	2009	2009	2	0	2	Export	818	Egypt	EGY	434	Libya	LBY								21	HIDES,SKINS,FURSKINS,RAW	1	No Quantity							1618			0
S3	2009	2009	2009	2	0	2	Export	818	Egypt	EGY	490	Other Asia, nes									21	HIDES,SKINS,FURSKINS,RAW	1	No Quantity							185651			0
S3	2009	2009	2009	2	0	2	Export	818	Egypt	EGY	620	Portugal	PRT								21	HIDES,SKINS,FURSKINS,RAW	1	No Quantity							738565			0
S3	2009	2009	2009	2	0	2	Export	818	Egypt	EGY	682	Saudi Arabia	SAU								21	HIDES,SKINS,FURSKINS,RAW	1	No Quantity							2932			0
S3	2009	2009	2009	2	0	2	Export	818	Egypt	EGY	699	India	IND								21	HIDES,SKINS,FURSKINS,RAW	1	No Quantity							173018			0
S3	2009	2009	2009	2	0	2	Export	818	Egypt	EGY	724	Spain	ESP								21	HIDES,SKINS,FURSKINS,RAW	1	No Quantity							249409			0
S3	2009	2009	2009	2	0	2	Export	818	Egypt	EGY	784	United Arab Emirates	ARE								21	HIDES,SKINS,FURSKINS,RAW	1	No Quantity							10			0
S3	2009	2009	2009	2	0	2	Export	818	Egypt	EGY	788	Tunisia	TUN								21	HIDES,SKINS,FURSKINS,RAW	1	No Quantity							26909			0
S3	2009	2009	2009	2	0	2	Export	818	Egypt	EGY	792	Turkey	TUR								21	HIDES,SKINS,FURSKINS,RAW	1	No Quantity							115060			0
S3	2009	2009	2009	2	0	2	Export	818	Egypt	EGY	887	Yemen	YEM								21	HIDES,SKINS,FURSKINS,RAW	1	No Quantity							110744			0
S3	2009	2009	2009	2	0	2	Export	818	Egypt	EGY	894	Zambia	ZMB								21	HIDES,SKINS,FURSKINS,RAW	1	No Quantity							36060			0
S3	2009	2009	2009	2	0	2	Export	818	Egypt	EGY	899	Areas, nes									21	HIDES,SKINS,FURSKINS,RAW	1	No Quantity							66510			0
S3	2009	2009	2009	2	0	2	Export	218	Ecuador	ECU	0	World	WLD								22	OIL SEED,OLEAGINUS FRUIT	1	No Quantity							346451			0
S3	2009	2009	2009	2	0	2	Export	218	Ecuador	ECU	152	Chile	CHL								22	OIL SEED,OLEAGINUS FRUIT	1	No Quantity							25542			0
S3	2009	2009	2009	2	0	2	Export	218	Ecuador	ECU	170	Colombia	COL								22	OIL SEED,OLEAGINUS FRUIT	1	No Quantity							107156			0
S3	2009	2009	2009	2	0	2	Export	218	Ecuador	ECU	208	Denmark	DNK								22	OIL SEED,OLEAGINUS FRUIT	1	No Quantity							43290			0
S3	2009	2009	2009	2	0	2	Export	218	Ecuador	ECU	381	Italy	ITA								22	OIL SEED,OLEAGINUS FRUIT	1	No Quantity							13621			0
S3	2009	2009	2009	2	0	2	Export	218	Ecuador	ECU	458	Malaysia	MYS								22	OIL SEED,OLEAGINUS FRUIT	1	No Quantity							1800			0
S3	2009	2009	2009	2	0	2	Export	218	Ecuador	ECU	530	Neth. Antilles	ANT								22	OIL SEED,OLEAGINUS FRUIT	1	No Quantity							64			0
S3	2009	2009	2009	2	0	2	Export	218	Ecuador	ECU	554	New Zealand	NZL								22	OIL SEED,OLEAGINUS FRUIT	1	No Quantity							3600			0
S3	2009	2009	2009	2	0	2	Export	218	Ecuador	ECU	579	Norway	NOR								22	OIL SEED,OLEAGINUS FRUIT	1	No Quantity							900			0
S3	2009	2009	2009	2	0	2	Export	218	Ecuador	ECU	604	Peru	PER								22	OIL SEED,OLEAGINUS FRUIT	1	No Quantity							500			0
S3	2009	2009	2009	2	0	2	Export	218	Ecuador	ECU	724	Spain	ESP								22	OIL SEED,OLEAGINUS FRUIT	1	No Quantity							4591			0
S3	2009	2009	2009	2	0	2	Export	218	Ecuador	ECU	842	USA	USA								22	OIL SEED,OLEAGINUS FRUIT	1	No Quantity							141887			0
S3	2009	2009	2009	2	0	2	Export	218	Ecuador	ECU	858	Uruguay	URY								22	OIL SEED,OLEAGINUS FRUIT	1	No Quantity							3500			0
S3	2009	2009	2009	2	0	2	Export	818	Egypt	EGY	0	World	WLD								22	OIL SEED,OLEAGINUS FRUIT	1	No Quantity							102787624			0
S3	2009	2009	2009	2	0	2	Export	818	Egypt	EGY	12	Algeria	DZA								22	OIL SEED,OLEAGINUS FRUIT	1	No Quantity							2739637			0
S3	2009	2009	2009	2	0	2	Export	818	Egypt	EGY	31	Azerbaijan	AZE								22	OIL SEED,OLEAGINUS FRUIT	1	No Quantity							3276			0
S3	2009	2009	2009	2	0	2	Export	818	Egypt	EGY	36	Australia	AUS								22	OIL SEED,OLEAGINUS FRUIT	1	No Quantity							23130			0
S3	2009	2009	2009	2	0	2	Export	818	Egypt	EGY	40	Austria	AUT								22	OIL SEED,OLEAGINUS FRUIT	1	No Quantity							1771			0
S3	2009	2009	2009	2	0	2	Export	818	Egypt	EGY	48	Bahrain	BHR								22	OIL SEED,OLEAGINUS FRUIT	1	No Quantity							8226			0
S3	2009	2009	2009	2	0	2	Export	818	Egypt	EGY	56	Belgium	BEL								22	OIL SEED,OLEAGINUS FRUIT	1	No Quantity							1393231			0
S3	2009	2009	2009	2	0	2	Export	818	Egypt	EGY	70	Bosnia Herzegovina	BIH								22	OIL SEED,OLEAGINUS FRUIT	1	No Quantity							45126			0
S3	2009	2009	2009	2	0	2	Export	818	Egypt	EGY	76	Brazil	BRA								22	OIL SEED,OLEAGINUS FRUIT	1	No Quantity							31335			0
S3	2009	2009	2009	2	0	2	Export	818	Egypt	EGY	100	Bulgaria	BGR								22	OIL SEED,OLEAGINUS FRUIT	1	No Quantity							662876			0
S3	2009	2009	2009	2	0	2	Export	818	Egypt	EGY	112	Belarus	BLR								22	OIL SEED,OLEAGINUS FRUIT	1	No Quantity							42054			0
S3	2009	2009	2009	2	0	2	Export	818	Egypt	EGY	124	Canada	CAN								22	OIL SEED,OLEAGINUS FRUIT	1	No Quantity							336882			0
S3	2009	2009	2009	2	0	2	Export	818	Egypt	EGY	156	China	CHN								22	OIL SEED,OLEAGINUS FRUIT	1	No Quantity							63792			0
S3	2009	2009	2009	2	0	2	Export	818	Egypt	EGY	170	Colombia	COL								22	OIL SEED,OLEAGINUS FRUIT	1	No Quantity							3184			0
S3	2009	2009	2009	2	0	2	Export	818	Egypt	EGY	191	Croatia	HRV								22	OIL SEED,OLEAGINUS FRUIT	1	No Quantity							98556			0
S3	2009	2009	2009	2	0	2	Export	818	Egypt	EGY	196	Cyprus	CYP								22	OIL SEED,OLEAGINUS FRUIT	1	No Quantity							47261			0
S3	2009	2009	2009	2	0	2	Export	818	Egypt	EGY	203	Czechia	CZE								22	OIL SEED,OLEAGINUS FRUIT	1	No Quantity							6790			0
S3	2009	2009	2009	2	0	2	Export	818	Egypt	EGY	246	Finland	FIN								22	OIL SEED,OLEAGINUS FRUIT	1	No Quantity							11686			0
S3	2009	2009	2009	2	0	2	Export	818	Egypt	EGY	251	France	FRA								22	OIL SEED,OLEAGINUS FRUIT	1	No Quantity							538013			0
S3	2009	2009	2009	2	0	2	Export	818	Egypt	EGY	275	State of Palestine	PSE								22	OIL SEED,OLEAGINUS FRUIT	1	No Quantity							2597195			0
S3	2009	2009	2009	2	0	2	Export	818	Egypt	EGY	276	Germany	DEU								22	OIL SEED,OLEAGINUS FRUIT	1	No Quantity							1456272			0
S3	2009	2009	2009	2	0	2	Export	818	Egypt	EGY	300	Greece	GRC								22	OIL SEED,OLEAGINUS FRUIT	1	No Quantity							697477			0
S3	2009	2009	2009	2	0	2	Export	818	Egypt	EGY	348	Hungary	HUN								22	OIL SEED,OLEAGINUS FRUIT	1	No Quantity							21829			0
S3	2009	2009	2009	2	0	2	Export	818	Egypt	EGY	368	Iraq	IRQ								22	OIL SEED,OLEAGINUS FRUIT	1	No Quantity							474279			0
S3	2009	2009	2009	2	0	2	Export	818	Egypt	EGY	376	Israel	ISR								22	OIL SEED,OLEAGINUS FRUIT	1	No Quantity							809920			0
S3	2009	2009	2009	2	0	2	Export	818	Egypt	EGY	381	Italy	ITA								22	OIL SEED,OLEAGINUS FRUIT	1	No Quantity							12819853			0
S3	2009	2009	2009	2	0	2	Export	818	Egypt	EGY	392	Japan	JPN								22	OIL SEED,OLEAGINUS FRUIT	1	No Quantity							130631			0
S3	2009	2009	2009	2	0	2	Export	818	Egypt	EGY	400	Jordan	JOR								22	OIL SEED,OLEAGINUS FRUIT	1	No Quantity							5863334			0
S3	2009	2009	2009	2	0	2	Export	818	Egypt	EGY	414	Kuwait	KWT								22	OIL SEED,OLEAGINUS FRUIT	1	No Quantity							1411852			0
S3	2009	2009	2009	2	0	2	Export	818	Egypt	EGY	422	Lebanon	LBN								22	OIL SEED,OLEAGINUS FRUIT	1	No Quantity							4209422			0
S3	2009	2009	2009	2	0	2	Export	818	Egypt	EGY	428	Latvia	LVA								22	OIL SEED,OLEAGINUS FRUIT	1	No Quantity							47283			0
S3	2009	2009	2009	2	0	2	Export	818	Egypt	EGY	434	Libya	LBY								22	OIL SEED,OLEAGINUS FRUIT	1	No Quantity							3375761			0
S3	2009	2009	2009	2	0	2	Export	818	Egypt	EGY	470	Malta	MLT								22	OIL SEED,OLEAGINUS FRUIT	1	No Quantity							114676			0
S3	2009	2009	2009	2	0	2	Export	818	Egypt	EGY	490	Other Asia, nes									22	OIL SEED,OLEAGINUS FRUIT	1	No Quantity							21929			0
S3	2009	2009	2009	2	0	2	Export	818	Egypt	EGY	504	Morocco	MAR								22	OIL SEED,OLEAGINUS FRUIT	1	No Quantity							9268697			0
S3	2009	2009	2009	2	0	2	Export	818	Egypt	EGY	512	Oman	OMN								22	OIL SEED,OLEAGINUS FRUIT	1	No Quantity							36848			0
S3	2009	2009	2009	2	0	2	Export	818	Egypt	EGY	528	Netherlands	NLD								22	OIL SEED,OLEAGINUS FRUIT	1	No Quantity							4562814			0
S3	2009	2009	2009	2	0	2	Export	818	Egypt	EGY	554	New Zealand	NZL								22	OIL SEED,OLEAGINUS FRUIT	1	No Quantity							206			0
S3	2009	2009	2009	2	0	2	Export	818	Egypt	EGY	586	Pakistan	PAK								22	OIL SEED,OLEAGINUS FRUIT	1	No Quantity							429228			0
S3	2009	2009	2009	2	0	2	Export	818	Egypt	EGY	604	Peru	PER								22	OIL SEED,OLEAGINUS FRUIT	1	No Quantity							10			0
S3	2009	2009	2009	2	0	2	Export	818	Egypt	EGY	620	Portugal	PRT								22	OIL SEED,OLEAGINUS FRUIT	1	No Quantity							327167			0
S3	2009	2009	2009	2	0	2	Export	818	Egypt	EGY	634	Qatar	QAT								22	OIL SEED,OLEAGINUS FRUIT	1	No Quantity							39491			0
S3	2009	2009	2009	2	0	2	Export	818	Egypt	EGY	642	Romania	ROU								22	OIL SEED,OLEAGINUS FRUIT	1	No Quantity							997418			0
S3	2009	2009	2009	2	0	2	Export	818	Egypt	EGY	643	Russian Federation	RUS								22	OIL SEED,OLEAGINUS FRUIT	1	No Quantity							3785			0
S3	2009	2009	2009	2	0	2	Export	818	Egypt	EGY	682	Saudi Arabia	SAU								22	OIL SEED,OLEAGINUS FRUIT	1	No Quantity							6205957			0
S3	2009	2009	2009	2	0	2	Export	818	Egypt	EGY	699	India	IND								22	OIL SEED,OLEAGINUS FRUIT	1	No Quantity							52301			0
S3	2009	2009	2009	2	0	2	Export	818	Egypt	EGY	705	Slovenia	SVN								22	OIL SEED,OLEAGINUS FRUIT	1	No Quantity							3410081			0
S3	2009	2009	2009	2	0	2	Export	818	Egypt	EGY	710	South Africa	ZAF								22	OIL SEED,OLEAGINUS FRUIT	1	No Quantity							63567			0
S3	2009	2009	2009	2	0	2	Export	818	Egypt	EGY	724	Spain	ESP								22	OIL SEED,OLEAGINUS FRUIT	1	No Quantity							143980			0
S3	2009	2009	2009	2	0	2	Export	818	Egypt	EGY	736	Fmr Sudan	SDN								22	OIL SEED,OLEAGINUS FRUIT	1	No Quantity							19053			0
S3	2009	2009	2009	2	0	2	Export	818	Egypt	EGY	752	Sweden	SWE								22	OIL SEED,OLEAGINUS FRUIT	1	No Quantity							34620			0
S3	2009	2009	2009	2	0	2	Export	818	Egypt	EGY	757	Switzerland	CHE								22	OIL SEED,OLEAGINUS FRUIT	1	No Quantity							954285			0
S3	2009	2009	2009	2	0	2	Export	818	Egypt	EGY	760	Syria	SYR								22	OIL SEED,OLEAGINUS FRUIT	1	No Quantity							22957666			0
S3	2009	2009	2009	2	0	2	Export	818	Egypt	EGY	764	Thailand	THA								22	OIL SEED,OLEAGINUS FRUIT	1	No Quantity							24461			0
S3	2009	2009	2009	2	0	2	Export	818	Egypt	EGY	784	United Arab Emirates	ARE								22	OIL SEED,OLEAGINUS FRUIT	1	No Quantity							1259468			0
S3	2009	2009	2009	2	0	2	Export	818	Egypt	EGY	788	Tunisia	TUN								22	OIL SEED,OLEAGINUS FRUIT	1	No Quantity							5943874			0
S3	2009	2009	2009	2	0	2	Export	818	Egypt	EGY	792	Turkey	TUR								22	OIL SEED,OLEAGINUS FRUIT	1	No Quantity							2322797			0
S3	2009	2009	2009	2	0	2	Export	818	Egypt	EGY	826	United Kingdom	GBR								22	OIL SEED,OLEAGINUS FRUIT	1	No Quantity							280481			0
S3	2009	2009	2009	2	0	2	Export	818	Egypt	EGY	842	USA	USA								22	OIL SEED,OLEAGINUS FRUIT	1	No Quantity							553353			0
S3	2009	2009	2009	2	0	2	Export	818	Egypt	EGY	862	Venezuela	VEN								22	OIL SEED,OLEAGINUS FRUIT	1	No Quantity							2259			0
S3	2009	2009	2009	2	0	2	Export	818	Egypt	EGY	887	Yemen	YEM								22	OIL SEED,OLEAGINUS FRUIT	1	No Quantity							632031			0
S3	2009	2009	2009	2	0	2	Export	818	Egypt	EGY	899	Areas, nes									22	OIL SEED,OLEAGINUS FRUIT	1	No Quantity							2153191			0
S3	2009	2009	2009	2	0	2	Export	218	Ecuador	ECU	0	World	WLD								23	CRUDE RUBBER	1	No Quantity							1795366			0
S3	2009	2009	2009	2	0	2	Export	218	Ecuador	ECU	188	Costa Rica	CRI								23	CRUDE RUBBER	1	No Quantity							23748			0
S3	2009	2009	2009	2	0	2	Export	218	Ecuador	ECU	484	Mexico	MEX								23	CRUDE RUBBER	1	No Quantity							191520			0
S3	2009	2009	2009	2	0	2	Export	218	Ecuador	ECU	604	Peru	PER								23	CRUDE RUBBER	1	No Quantity							1574516			0
S3	2009	2009	2009	2	0	2	Export	218	Ecuador	ECU	838	Free Zones									23	CRUDE RUBBER	1	No Quantity							5582			0
S3	2009	2009	2009	2	0	2	Export	818	Egypt	EGY	0	World	WLD								23	CRUDE RUBBER	1	No Quantity							4151691			0
S3	2009	2009	2009	2	0	2	Export	818	Egypt	EGY	12	Algeria	DZA								23	CRUDE RUBBER	1	No Quantity							136243			0
S3	2009	2009	2009	2	0	2	Export	818	Egypt	EGY	32	Argentina	ARG								23	CRUDE RUBBER	1	No Quantity							10935			0
S3	2009	2009	2009	2	0	2	Export	818	Egypt	EGY	56	Belgium	BEL								23	CRUDE RUBBER	1	No Quantity							20972			0
S3	2009	2009	2009	2	0	2	Export	818	Egypt	EGY	120	Cameroon	CMR								23	CRUDE RUBBER	1	No Quantity							30166			0
S3	2009	2009	2009	2	0	2	Export	818	Egypt	EGY	152	Chile	CHL								23	CRUDE RUBBER	1	No Quantity							34841			0
S3	2009	2009	2009	2	0	2	Export	818	Egypt	EGY	170	Colombia	COL								23	CRUDE RUBBER	1	No Quantity							7320			0
S3	2009	2009	2009	2	0	2	Export	818	Egypt	EGY	191	Croatia	HRV								23	CRUDE RUBBER	1	No Quantity							28103			0
S3	2009	2009	2009	2	0	2	Export	818	Egypt	EGY	231	Ethiopia	ETH								23	CRUDE RUBBER	1	No Quantity							27242			0
S3	2009	2009	2009	2	0	2	Export	818	Egypt	EGY	276	Germany	DEU								23	CRUDE RUBBER	1	No Quantity							20091			0
S3	2009	2009	2009	2	0	2	Export	818	Egypt	EGY	320	Guatemala	GTM								23	CRUDE RUBBER	1	No Quantity							28214			0
S3	2009	2009	2009	2	0	2	Export	818	Egypt	EGY	344	China, Hong Kong SAR	HKG								23	CRUDE RUBBER	1	No Quantity							28303			0
S3	2009	2009	2009	2	0	2	Export	818	Egypt	EGY	360	Indonesia	IDN								23	CRUDE RUBBER	1	No Quantity							87459			0
S3	2009	2009	2009	2	0	2	Export	818	Egypt	EGY	381	Italy	ITA								23	CRUDE RUBBER	1	No Quantity							6479			0
S3	2009	2009	2009	2	0	2	Export	818	Egypt	EGY	384	Côte d'Ivoire	CIV								23	CRUDE RUBBER	1	No Quantity							62744			0
S3	2009	2009	2009	2	0	2	Export	818	Egypt	EGY	392	Japan	JPN								23	CRUDE RUBBER	1	No Quantity							86471			0
S3	2009	2009	2009	2	0	2	Export	818	Egypt	EGY	400	Jordan	JOR								23	CRUDE RUBBER	1	No Quantity							2360			0
S3	2009	2009	2009	2	0	2	Export	818	Egypt	EGY	410	Rep. of Korea	KOR								23	CRUDE RUBBER	1	No Quantity							28010			0
S3	2009	2009	2009	2	0	2	Export	818	Egypt	EGY	414	Kuwait	KWT								23	CRUDE RUBBER	1	No Quantity							47469			0
S3	2009	2009	2009	2	0	2	Export	818	Egypt	EGY	422	Lebanon	LBN								23	CRUDE RUBBER	1	No Quantity							37575			0
S3	2009	2009	2009	2	0	2	Export	818	Egypt	EGY	434	Libya	LBY								23	CRUDE RUBBER	1	No Quantity							90184			0
S3	2009	2009	2009	2	0	2	Export	818	Egypt	EGY	484	Mexico	MEX								23	CRUDE RUBBER	1	No Quantity							101259			0
S3	2009	2009	2009	2	0	2	Export	818	Egypt	EGY	504	Morocco	MAR								23	CRUDE RUBBER	1	No Quantity							1138642			0
S3	2009	2009	2009	2	0	2	Export	818	Egypt	EGY	528	Netherlands	NLD								23	CRUDE RUBBER	1	No Quantity							45852			0
S3	2009	2009	2009	2	0	2	Export	818	Egypt	EGY	566	Nigeria	NGA								23	CRUDE RUBBER	1	No Quantity							45370			0
S3	2009	2009	2009	2	0	2	Export	818	Egypt	EGY	608	Philippines	PHL								23	CRUDE RUBBER	1	No Quantity							19942			0
S3	2009	2009	2009	2	0	2	Export	818	Egypt	EGY	643	Russian Federation	RUS								23	CRUDE RUBBER	1	No Quantity							30090			0
S3	2009	2009	2009	2	0	2	Export	818	Egypt	EGY	682	Saudi Arabia	SAU								23	CRUDE RUBBER	1	No Quantity							11941			0
S3	2009	2009	2009	2	0	2	Export	818	Egypt	EGY	686	Senegal	SEN								23	CRUDE RUBBER	1	No Quantity							491072			0
S3	2009	2009	2009	2	0	2	Export	818	Egypt	EGY	699	India	IND								23	CRUDE RUBBER	1	No Quantity							27843			0
S3	2009	2009	2009	2	0	2	Export	818	Egypt	EGY	704	Viet Nam	VNM								23	CRUDE RUBBER	1	No Quantity							972893			0
S3	2009	2009	2009	2	0	2	Export	818	Egypt	EGY	710	South Africa	ZAF								23	CRUDE RUBBER	1	No Quantity							26120			0
S3	2009	2009	2009	2	0	2	Export	818	Egypt	EGY	724	Spain	ESP								23	CRUDE RUBBER	1	No Quantity							961			0
S3	2009	2009	2009	2	0	2	Export	818	Egypt	EGY	736	Fmr Sudan	SDN								23	CRUDE RUBBER	1	No Quantity							5238			0
S3	2009	2009	2009	2	0	2	Export	818	Egypt	EGY	760	Syria	SYR								23	CRUDE RUBBER	1	No Quantity							112828			0
S3	2009	2009	2009	2	0	2	Export	818	Egypt	EGY	784	United Arab Emirates	ARE								23	CRUDE RUBBER	1	No Quantity							24700			0
S3	2009	2009	2009	2	0	2	Export	818	Egypt	EGY	792	Turkey	TUR								23	CRUDE RUBBER	1	No Quantity							271298			0
S3	2009	2009	2009	2	0	2	Export	818	Egypt	EGY	826	United Kingdom	GBR								23	CRUDE RUBBER	1	No Quantity							4459			0
S3	2009	2009	2009	2	0	2	Export	218	Ecuador	ECU	0	World	WLD								24	CORK AND WOOD	1	No Quantity							65769666			0
S3	2009	2009	2009	2	0	2	Export	218	Ecuador	ECU	32	Argentina	ARG								24	CORK AND WOOD	1	No Quantity							61227			0
S3	2009	2009	2009	2	0	2	Export	218	Ecuador	ECU	36	Australia	AUS								24	CORK AND WOOD	1	No Quantity							725256			0
S3	2009	2009	2009	2	0	2	Export	218	Ecuador	ECU	48	Bahrain	BHR								24	CORK AND WOOD	1	No Quantity							2179			0
S3	2009	2009	2009	2	0	2	Export	218	Ecuador	ECU	56	Belgium	BEL								24	CORK AND WOOD	1	No Quantity							318325			0
S3	2009	2009	2009	2	0	2	Export	218	Ecuador	ECU	76	Brazil	BRA								24	CORK AND WOOD	1	No Quantity							2125459			0
S3	2009	2009	2009	2	0	2	Export	218	Ecuador	ECU	124	Canada	CAN								24	CORK AND WOOD	1	No Quantity							49471			0
S3	2009	2009	2009	2	0	2	Export	218	Ecuador	ECU	136	Cayman Isds	CYM								24	CORK AND WOOD	1	No Quantity							106			0
S3	2009	2009	2009	2	0	2	Export	218	Ecuador	ECU	152	Chile	CHL								24	CORK AND WOOD	1	No Quantity							10594			0
S3	2009	2009	2009	2	0	2	Export	218	Ecuador	ECU	156	China	CHN								24	CORK AND WOOD	1	No Quantity							9417900			0
S3	2009	2009	2009	2	0	2	Export	218	Ecuador	ECU	170	Colombia	COL								24	CORK AND WOOD	1	No Quantity							700			0
S3	2009	2009	2009	2	0	2	Export	218	Ecuador	ECU	188	Costa Rica	CRI								24	CORK AND WOOD	1	No Quantity							1300			0
S3	2009	2009	2009	2	0	2	Export	218	Ecuador	ECU	192	Cuba	CUB								24	CORK AND WOOD	1	No Quantity							13291			0
S3	2009	2009	2009	2	0	2	Export	218	Ecuador	ECU	203	Czechia	CZE								24	CORK AND WOOD	1	No Quantity							58991			0
S3	2009	2009	2009	2	0	2	Export	218	Ecuador	ECU	208	Denmark	DNK								24	CORK AND WOOD	1	No Quantity							5895255			0
S3	2009	2009	2009	2	0	2	Export	218	Ecuador	ECU	214	Dominican Rep.	DOM								24	CORK AND WOOD	1	No Quantity							263435			0
S3	2009	2009	2009	2	0	2	Export	218	Ecuador	ECU	246	Finland	FIN								24	CORK AND WOOD	1	No Quantity							228631			0
S3	2009	2009	2009	2	0	2	Export	218	Ecuador	ECU	251	France	FRA								24	CORK AND WOOD	1	No Quantity							2317104			0
S3	2009	2009	2009	2	0	2	Export	218	Ecuador	ECU	276	Germany	DEU								24	CORK AND WOOD	1	No Quantity							5323196			0
S3	2009	2009	2009	2	0	2	Export	218	Ecuador	ECU	344	China, Hong Kong SAR	HKG								24	CORK AND WOOD	1	No Quantity							212100			0
S3	2009	2009	2009	2	0	2	Export	218	Ecuador	ECU	348	Hungary	HUN								24	CORK AND WOOD	1	No Quantity							5818			0
S3	2009	2009	2009	2	0	2	Export	218	Ecuador	ECU	364	Iran	IRN								24	CORK AND WOOD	1	No Quantity							109196			0
S3	2009	2009	2009	2	0	2	Export	218	Ecuador	ECU	376	Israel	ISR								24	CORK AND WOOD	1	No Quantity							11969			0
S3	2009	2009	2009	2	0	2	Export	218	Ecuador	ECU	381	Italy	ITA								24	CORK AND WOOD	1	No Quantity							115209			0
S3	2009	2009	2009	2	0	2	Export	218	Ecuador	ECU	392	Japan	JPN								24	CORK AND WOOD	1	No Quantity							175734			0
S3	2009	2009	2009	2	0	2	Export	218	Ecuador	ECU	410	Rep. of Korea	KOR								24	CORK AND WOOD	1	No Quantity							88424			0
S3	2009	2009	2009	2	0	2	Export	218	Ecuador	ECU	450	Madagascar	MDG								24	CORK AND WOOD	1	No Quantity							10858			0
S3	2009	2009	2009	2	0	2	Export	218	Ecuador	ECU	484	Mexico	MEX								24	CORK AND WOOD	1	No Quantity							409459			0
S3	2009	2009	2009	2	0	2	Export	218	Ecuador	ECU	490	Other Asia, nes									24	CORK AND WOOD	1	No Quantity							133376			0
S3	2009	2009	2009	2	0	2	Export	218	Ecuador	ECU	558	Nicaragua	NIC								24	CORK AND WOOD	1	No Quantity							217343			0
S3	2009	2009	2009	2	0	2	Export	218	Ecuador	ECU	591	Panama	PAN								24	CORK AND WOOD	1	No Quantity							11320			0
S3	2009	2009	2009	2	0	2	Export	218	Ecuador	ECU	604	Peru	PER								24	CORK AND WOOD	1	No Quantity							21843			0
S3	2009	2009	2009	2	0	2	Export	218	Ecuador	ECU	608	Philippines	PHL								24	CORK AND WOOD	1	No Quantity							11960			0
S3	2009	2009	2009	2	0	2	Export	218	Ecuador	ECU	616	Poland	POL								24	CORK AND WOOD	1	No Quantity							118840			0
S3	2009	2009	2009	2	0	2	Export	218	Ecuador	ECU	620	Portugal	PRT								24	CORK AND WOOD	1	No Quantity							22000			0
S3	2009	2009	2009	2	0	2	Export	218	Ecuador	ECU	642	Romania	ROU								24	CORK AND WOOD	1	No Quantity							654			0
S3	2009	2009	2009	2	0	2	Export	218	Ecuador	ECU	699	India	IND								24	CORK AND WOOD	1	No Quantity							7384579			0
S3	2009	2009	2009	2	0	2	Export	218	Ecuador	ECU	702	Singapore	SGP								24	CORK AND WOOD	1	No Quantity							23065			0
S3	2009	2009	2009	2	0	2	Export	218	Ecuador	ECU	710	South Africa	ZAF								24	CORK AND WOOD	1	No Quantity							182150			0
S3	2009	2009	2009	2	0	2	Export	218	Ecuador	ECU	724	Spain	ESP								24	CORK AND WOOD	1	No Quantity							2587882			0
S3	2009	2009	2009	2	0	2	Export	218	Ecuador	ECU	757	Switzerland	CHE								24	CORK AND WOOD	1	No Quantity							42797			0
S3	2009	2009	2009	2	0	2	Export	218	Ecuador	ECU	764	Thailand	THA								24	CORK AND WOOD	1	No Quantity							1320			0
S3	2009	2009	2009	2	0	2	Export	218	Ecuador	ECU	784	United Arab Emirates	ARE								24	CORK AND WOOD	1	No Quantity							114728			0
S3	2009	2009	2009	2	0	2	Export	218	Ecuador	ECU	792	Turkey	TUR								24	CORK AND WOOD	1	No Quantity							13077			0
S3	2009	2009	2009	2	0	2	Export	218	Ecuador	ECU	818	Egypt	EGY								24	CORK AND WOOD	1	No Quantity							20713			0
S3	2009	2009	2009	2	0	2	Export	218	Ecuador	ECU	826	United Kingdom	GBR								24	CORK AND WOOD	1	No Quantity							330302			0
S3	2009	2009	2009	2	0	2	Export	218	Ecuador	ECU	838	Free Zones									24	CORK AND WOOD	1	No Quantity							7029671			0
S3	2009	2009	2009	2	0	2	Export	218	Ecuador	ECU	842	USA	USA								24	CORK AND WOOD	1	No Quantity							19550858			0
S3	2009	2009	2009	2	0	2	Export	818	Egypt	EGY	0	World	WLD								24	CORK AND WOOD	1	No Quantity							9713896			0
S3	2009	2009	2009	2	0	2	Export	818	Egypt	EGY	12	Algeria	DZA								24	CORK AND WOOD	1	No Quantity							106536			0
S3	2009	2009	2009	2	0	2	Export	818	Egypt	EGY	20	Andorra	AND								24	CORK AND WOOD	1	No Quantity							199			0
S3	2009	2009	2009	2	0	2	Export	818	Egypt	EGY	36	Australia	AUS								24	CORK AND WOOD	1	No Quantity							17040			0
S3	2009	2009	2009	2	0	2	Export	818	Egypt	EGY	40	Austria	AUT								24	CORK AND WOOD	1	No Quantity							27240			0
S3	2009	2009	2009	2	0	2	Export	818	Egypt	EGY	48	Bahrain	BHR								24	CORK AND WOOD	1	No Quantity							1699			0
S3	2009	2009	2009	2	0	2	Export	818	Egypt	EGY	56	Belgium	BEL								24	CORK AND WOOD	1	No Quantity							6970			0
S3	2009	2009	2009	2	0	2	Export	818	Egypt	EGY	124	Canada	CAN								24	CORK AND WOOD	1	No Quantity							3168			0
S3	2009	2009	2009	2	0	2	Export	818	Egypt	EGY	196	Cyprus	CYP								24	CORK AND WOOD	1	No Quantity							1022272			0
S3	2009	2009	2009	2	0	2	Export	818	Egypt	EGY	203	Czechia	CZE								24	CORK AND WOOD	1	No Quantity							328			0
S3	2009	2009	2009	2	0	2	Export	818	Egypt	EGY	251	France	FRA								24	CORK AND WOOD	1	No Quantity							4192			0
S3	2009	2009	2009	2	0	2	Export	818	Egypt	EGY	275	State of Palestine	PSE								24	CORK AND WOOD	1	No Quantity							12992			0
S3	2009	2009	2009	2	0	2	Export	818	Egypt	EGY	276	Germany	DEU								24	CORK AND WOOD	1	No Quantity							22203			0
S3	2009	2009	2009	2	0	2	Export	818	Egypt	EGY	300	Greece	GRC								24	CORK AND WOOD	1	No Quantity							1495943			0
S3	2009	2009	2009	2	0	2	Export	818	Egypt	EGY	360	Indonesia	IDN								24	CORK AND WOOD	1	No Quantity							605			0
S3	2009	2009	2009	2	0	2	Export	818	Egypt	EGY	364	Iran	IRN								24	CORK AND WOOD	1	No Quantity							148922			0
S3	2009	2009	2009	2	0	2	Export	818	Egypt	EGY	368	Iraq	IRQ								24	CORK AND WOOD	1	No Quantity							7631			0
S3	2009	2009	2009	2	0	2	Export	818	Egypt	EGY	372	Ireland	IRL								24	CORK AND WOOD	1	No Quantity							25415			0
S3	2009	2009	2009	2	0	2	Export	818	Egypt	EGY	376	Israel	ISR								24	CORK AND WOOD	1	No Quantity							501475			0
S3	2009	2009	2009	2	0	2	Export	818	Egypt	EGY	381	Italy	ITA								24	CORK AND WOOD	1	No Quantity							1082410			0
S3	2009	2009	2009	2	0	2	Export	818	Egypt	EGY	400	Jordan	JOR								24	CORK AND WOOD	1	No Quantity							617945			0
S3	2009	2009	2009	2	0	2	Export	818	Egypt	EGY	408	Dem. People's Rep. of Korea	PRK								24	CORK AND WOOD	1	No Quantity							6259			0
S3	2009	2009	2009	2	0	2	Export	818	Egypt	EGY	410	Rep. of Korea	KOR								24	CORK AND WOOD	1	No Quantity							2154			0
S3	2009	2009	2009	2	0	2	Export	818	Egypt	EGY	414	Kuwait	KWT								24	CORK AND WOOD	1	No Quantity							52055			0
S3	2009	2009	2009	2	0	2	Export	818	Egypt	EGY	422	Lebanon	LBN								24	CORK AND WOOD	1	No Quantity							155622			0
S3	2009	2009	2009	2	0	2	Export	818	Egypt	EGY	434	Libya	LBY								24	CORK AND WOOD	1	No Quantity							78577			0
S3	2009	2009	2009	2	0	2	Export	818	Egypt	EGY	458	Malaysia	MYS								24	CORK AND WOOD	1	No Quantity							507			0
S3	2009	2009	2009	2	0	2	Export	818	Egypt	EGY	470	Malta	MLT								24	CORK AND WOOD	1	No Quantity							9386			0
S3	2009	2009	2009	2	0	2	Export	818	Egypt	EGY	504	Morocco	MAR								24	CORK AND WOOD	1	No Quantity							211263			0
S3	2009	2009	2009	2	0	2	Export	818	Egypt	EGY	512	Oman	OMN								24	CORK AND WOOD	1	No Quantity							6264			0
S3	2009	2009	2009	2	0	2	Export	818	Egypt	EGY	528	Netherlands	NLD								24	CORK AND WOOD	1	No Quantity							1066			0
S3	2009	2009	2009	2	0	2	Export	818	Egypt	EGY	616	Poland	POL								24	CORK AND WOOD	1	No Quantity							500			0
S3	2009	2009	2009	2	0	2	Export	818	Egypt	EGY	620	Portugal	PRT								24	CORK AND WOOD	1	No Quantity							3474			0
S3	2009	2009	2009	2	0	2	Export	818	Egypt	EGY	634	Qatar	QAT								24	CORK AND WOOD	1	No Quantity							161577			0
S3	2009	2009	2009	2	0	2	Export	818	Egypt	EGY	643	Russian Federation	RUS								24	CORK AND WOOD	1	No Quantity							3872			0
S3	2009	2009	2009	2	0	2	Export	818	Egypt	EGY	682	Saudi Arabia	SAU								24	CORK AND WOOD	1	No Quantity							806436			0
S3	2009	2009	2009	2	0	2	Export	818	Egypt	EGY	702	Singapore	SGP								24	CORK AND WOOD	1	No Quantity							693			0
S3	2009	2009	2009	2	0	2	Export	818	Egypt	EGY	705	Slovenia	SVN								24	CORK AND WOOD	1	No Quantity							10021			0
S3	2009	2009	2009	2	0	2	Export	818	Egypt	EGY	736	Fmr Sudan	SDN								24	CORK AND WOOD	1	No Quantity							1518906			0
S3	2009	2009	2009	2	0	2	Export	818	Egypt	EGY	752	Sweden	SWE								24	CORK AND WOOD	1	No Quantity							9399			0
S3	2009	2009	2009	2	0	2	Export	818	Egypt	EGY	760	Syria	SYR								24	CORK AND WOOD	1	No Quantity							327302			0
S3	2009	2009	2009	2	0	2	Export	818	Egypt	EGY	784	United Arab Emirates	ARE								24	CORK AND WOOD	1	No Quantity							518600			0
S3	2009	2009	2009	2	0	2	Export	818	Egypt	EGY	788	Tunisia	TUN								24	CORK AND WOOD	1	No Quantity							12998			0
S3	2009	2009	2009	2	0	2	Export	818	Egypt	EGY	792	Turkey	TUR								24	CORK AND WOOD	1	No Quantity							425272			0
S3	2009	2009	2009	2	0	2	Export	818	Egypt	EGY	804	Ukraine	UKR								24	CORK AND WOOD	1	No Quantity							3124			0
S3	2009	2009	2009	2	0	2	Export	818	Egypt	EGY	826	United Kingdom	GBR								24	CORK AND WOOD	1	No Quantity							108549			0
S3	2009	2009	2009	2	0	2	Export	818	Egypt	EGY	842	USA	USA								24	CORK AND WOOD	1	No Quantity							154099			0
S3	2009	2009	2009	2	0	2	Export	818	Egypt	EGY	887	Yemen	YEM								24	CORK AND WOOD	1	No Quantity							304			0
S3	2009	2009	2009	2	0	2	Export	818	Egypt	EGY	894	Zambia	ZMB								24	CORK AND WOOD	1	No Quantity							995			0
S3	2009	2009	2009	2	0	2	Export	818	Egypt	EGY	899	Areas, nes									24	CORK AND WOOD	1	No Quantity							19435			0
S3	2009	2009	2009	2	0	2	Export	218	Ecuador	ECU	0	World	WLD								25	PULP AND WASTE PAPER	1	No Quantity							4822284			0
S3	2009	2009	2009	2	0	2	Export	218	Ecuador	ECU	152	Chile	CHL								25	PULP AND WASTE PAPER	1	No Quantity							240346			0
S3	2009	2009	2009	2	0	2	Export	218	Ecuador	ECU	170	Colombia	COL								25	PULP AND WASTE PAPER	1	No Quantity							3140385			0
S3	2009	2009	2009	2	0	2	Export	218	Ecuador	ECU	222	El Salvador	SLV								25	PULP AND WASTE PAPER	1	No Quantity							179973			0
S3	2009	2009	2009	2	0	2	Export	218	Ecuador	ECU	408	Dem. People's Rep. of Korea	PRK								25	PULP AND WASTE PAPER	1	No Quantity							34779			0
S3	2009	2009	2009	2	0	2	Export	218	Ecuador	ECU	410	Rep. of Korea	KOR								25	PULP AND WASTE PAPER	1	No Quantity							470350			0
S3	2009	2009	2009	2	0	2	Export	218	Ecuador	ECU	591	Panama	PAN								25	PULP AND WASTE PAPER	1	No Quantity							17365			0
S3	2009	2009	2009	2	0	2	Export	218	Ecuador	ECU	604	Peru	PER								25	PULP AND WASTE PAPER	1	No Quantity							606528			0
S3	2009	2009	2009	2	0	2	Export	218	Ecuador	ECU	842	USA	USA								25	PULP AND WASTE PAPER	1	No Quantity							90367			0
S3	2009	2009	2009	2	0	2	Export	218	Ecuador	ECU	862	Venezuela	VEN								25	PULP AND WASTE PAPER	1	No Quantity							42192			0
S3	2009	2009	2009	2	0	2	Export	818	Egypt	EGY	0	World	WLD								25	PULP AND WASTE PAPER	1	No Quantity							4718037			0
S3	2009	2009	2009	2	0	2	Export	818	Egypt	EGY	422	Lebanon	LBN								25	PULP AND WASTE PAPER	1	No Quantity							1009			0
S3	2009	2009	2009	2	0	2	Export	818	Egypt	EGY	434	Libya	LBY								25	PULP AND WASTE PAPER	1	No Quantity							1798			0
S3	2009	2009	2009	2	0	2	Export	818	Egypt	EGY	699	India	IND								25	PULP AND WASTE PAPER	1	No Quantity							352464			0
S3	2009	2009	2009	2	0	2	Export	818	Egypt	EGY	899	Areas, nes									25	PULP AND WASTE PAPER	1	No Quantity							4362767			0
S3	2009	2009	2009	2	0	2	Export	218	Ecuador	ECU	0	World	WLD								26	TEXTILE FIBRES	1	No Quantity							12988563			0
S3	2009	2009	2009	2	0	2	Export	218	Ecuador	ECU	68	Bolivia (Plurinational State of)	BOL								26	TEXTILE FIBRES	1	No Quantity							10485			0
S3	2009	2009	2009	2	0	2	Export	218	Ecuador	ECU	124	Canada	CAN								26	TEXTILE FIBRES	1	No Quantity							41			0
S3	2009	2009	2009	2	0	2	Export	218	Ecuador	ECU	152	Chile	CHL								26	TEXTILE FIBRES	1	No Quantity							5629			0
S3	2009	2009	2009	2	0	2	Export	218	Ecuador	ECU	156	China	CHN								26	TEXTILE FIBRES	1	No Quantity							725547			0
S3	2009	2009	2009	2	0	2	Export	218	Ecuador	ECU	170	Colombia	COL								26	TEXTILE FIBRES	1	No Quantity							8261			0
S3	2009	2009	2009	2	0	2	Export	218	Ecuador	ECU	188	Costa Rica	CRI								26	TEXTILE FIBRES	1	No Quantity							3976			0
S3	2009	2009	2009	2	0	2	Export	218	Ecuador	ECU	192	Cuba	CUB								26	TEXTILE FIBRES	1	No Quantity							40			0
S3	2009	2009	2009	2	0	2	Export	218	Ecuador	ECU	251	France	FRA								26	TEXTILE FIBRES	1	No Quantity							22			0
S3	2009	2009	2009	2	0	2	Export	218	Ecuador	ECU	276	Germany	DEU								26	TEXTILE FIBRES	1	No Quantity							24706			0
S3	2009	2009	2009	2	0	2	Export	218	Ecuador	ECU	360	Indonesia	IDN								26	TEXTILE FIBRES	1	No Quantity							75815			0
S3	2009	2009	2009	2	0	2	Export	218	Ecuador	ECU	381	Italy	ITA								26	TEXTILE FIBRES	1	No Quantity							8			0
S3	2009	2009	2009	2	0	2	Export	218	Ecuador	ECU	392	Japan	JPN								26	TEXTILE FIBRES	1	No Quantity							1997513			0
S3	2009	2009	2009	2	0	2	Export	218	Ecuador	ECU	442	Luxembourg	LUX								26	TEXTILE FIBRES	1	No Quantity							6			0
S3	2009	2009	2009	2	0	2	Export	218	Ecuador	ECU	528	Netherlands	NLD								26	TEXTILE FIBRES	1	No Quantity							20			0
S3	2009	2009	2009	2	0	2	Export	218	Ecuador	ECU	591	Panama	PAN								26	TEXTILE FIBRES	1	No Quantity							263			0
S3	2009	2009	2009	2	0	2	Export	218	Ecuador	ECU	608	Philippines	PHL								26	TEXTILE FIBRES	1	No Quantity							4150351			0
S3	2009	2009	2009	2	0	2	Export	218	Ecuador	ECU	699	India	IND								26	TEXTILE FIBRES	1	No Quantity							28625			0
S3	2009	2009	2009	2	0	2	Export	218	Ecuador	ECU	710	South Africa	ZAF								26	TEXTILE FIBRES	1	No Quantity							23038			0
S3	2009	2009	2009	2	0	2	Export	218	Ecuador	ECU	724	Spain	ESP								26	TEXTILE FIBRES	1	No Quantity							773678			0
S3	2009	2009	2009	2	0	2	Export	218	Ecuador	ECU	752	Sweden	SWE								26	TEXTILE FIBRES	1	No Quantity							547			0
S3	2009	2009	2009	2	0	2	Export	218	Ecuador	ECU	826	United Kingdom	GBR								26	TEXTILE FIBRES	1	No Quantity							5128186			0
S3	2009	2009	2009	2	0	2	Export	218	Ecuador	ECU	838	Free Zones									26	TEXTILE FIBRES	1	No Quantity							1638			0
S3	2009	2009	2009	2	0	2	Export	218	Ecuador	ECU	842	USA	USA								26	TEXTILE FIBRES	1	No Quantity							502			0
S3	2009	2009	2009	2	0	2	Export	218	Ecuador	ECU	862	Venezuela	VEN								26	TEXTILE FIBRES	1	No Quantity							29670			0
S3	2009	2009	2009	2	0	2	Export	818	Egypt	EGY	0	World	WLD								26	TEXTILE FIBRES	1	No Quantity							136568246			0
S3	2009	2009	2009	2	0	2	Export	818	Egypt	EGY	12	Algeria	DZA								26	TEXTILE FIBRES	1	No Quantity							189964			0
S3	2009	2009	2009	2	0	2	Export	818	Egypt	EGY	32	Argentina	ARG								26	TEXTILE FIBRES	1	No Quantity							786133			0
S3	2009	2009	2009	2	0	2	Export	818	Egypt	EGY	36	Australia	AUS								26	TEXTILE FIBRES	1	No Quantity							90			0
S3	2009	2009	2009	2	0	2	Export	818	Egypt	EGY	48	Bahrain	BHR								26	TEXTILE FIBRES	1	No Quantity							1630850			0
S3	2009	2009	2009	2	0	2	Export	818	Egypt	EGY	50	Bangladesh	BGD								26	TEXTILE FIBRES	1	No Quantity							1514353			0
S3	2009	2009	2009	2	0	2	Export	818	Egypt	EGY	56	Belgium	BEL								26	TEXTILE FIBRES	1	No Quantity							1564069			0
S3	2009	2009	2009	2	0	2	Export	818	Egypt	EGY	76	Brazil	BRA								26	TEXTILE FIBRES	1	No Quantity							3458530			0
S3	2009	2009	2009	2	0	2	Export	818	Egypt	EGY	120	Cameroon	CMR								26	TEXTILE FIBRES	1	No Quantity							310576			0
S3	2009	2009	2009	2	0	2	Export	818	Egypt	EGY	124	Canada	CAN								26	TEXTILE FIBRES	1	No Quantity							747090			0
S3	2009	2009	2009	2	0	2	Export	818	Egypt	EGY	156	China	CHN								26	TEXTILE FIBRES	1	No Quantity							34082952			0
S3	2009	2009	2009	2	0	2	Export	818	Egypt	EGY	196	Cyprus	CYP								26	TEXTILE FIBRES	1	No Quantity							10618			0
S3	2009	2009	2009	2	0	2	Export	818	Egypt	EGY	203	Czechia	CZE								26	TEXTILE FIBRES	1	No Quantity							70623			0
S3	2009	2009	2009	2	0	2	Export	818	Egypt	EGY	251	France	FRA								26	TEXTILE FIBRES	1	No Quantity							818697			0
S3	2009	2009	2009	2	0	2	Export	818	Egypt	EGY	276	Germany	DEU								26	TEXTILE FIBRES	1	No Quantity							1103408			0
S3	2009	2009	2009	2	0	2	Export	818	Egypt	EGY	288	Ghana	GHA								26	TEXTILE FIBRES	1	No Quantity							355			0
S3	2009	2009	2009	2	0	2	Export	818	Egypt	EGY	300	Greece	GRC								26	TEXTILE FIBRES	1	No Quantity							503606			0
S3	2009	2009	2009	2	0	2	Export	818	Egypt	EGY	348	Hungary	HUN								26	TEXTILE FIBRES	1	No Quantity							239357			0
S3	2009	2009	2009	2	0	2	Export	818	Egypt	EGY	360	Indonesia	IDN								26	TEXTILE FIBRES	1	No Quantity							927221			0
S3	2009	2009	2009	2	0	2	Export	818	Egypt	EGY	364	Iran	IRN								26	TEXTILE FIBRES	1	No Quantity							37495			0
S3	2009	2009	2009	2	0	2	Export	818	Egypt	EGY	376	Israel	ISR								26	TEXTILE FIBRES	1	No Quantity							39944			0
S3	2009	2009	2009	2	0	2	Export	818	Egypt	EGY	381	Italy	ITA								26	TEXTILE FIBRES	1	No Quantity							6144958			0
S3	2009	2009	2009	2	0	2	Export	818	Egypt	EGY	392	Japan	JPN								26	TEXTILE FIBRES	1	No Quantity							1615028			0
S3	2009	2009	2009	2	0	2	Export	818	Egypt	EGY	400	Jordan	JOR								26	TEXTILE FIBRES	1	No Quantity							25669			0
S3	2009	2009	2009	2	0	2	Export	818	Egypt	EGY	404	Kenya	KEN								26	TEXTILE FIBRES	1	No Quantity							1294698			0
S3	2009	2009	2009	2	0	2	Export	818	Egypt	EGY	408	Dem. People's Rep. of Korea	PRK								26	TEXTILE FIBRES	1	No Quantity							10805			0
S3	2009	2009	2009	2	0	2	Export	818	Egypt	EGY	410	Rep. of Korea	KOR								26	TEXTILE FIBRES	1	No Quantity							3976603			0
S3	2009	2009	2009	2	0	2	Export	818	Egypt	EGY	414	Kuwait	KWT								26	TEXTILE FIBRES	1	No Quantity							6402			0
S3	2009	2009	2009	2	0	2	Export	818	Egypt	EGY	422	Lebanon	LBN								26	TEXTILE FIBRES	1	No Quantity							154667			0
S3	2009	2009	2009	2	0	2	Export	818	Egypt	EGY	434	Libya	LBY								26	TEXTILE FIBRES	1	No Quantity							159085			0
S3	2009	2009	2009	2	0	2	Export	818	Egypt	EGY	440	Lithuania	LTU								26	TEXTILE FIBRES	1	No Quantity							69091			0
S3	2009	2009	2009	2	0	2	Export	818	Egypt	EGY	458	Malaysia	MYS								26	TEXTILE FIBRES	1	No Quantity							50777			0
S3	2009	2009	2009	2	0	2	Export	818	Egypt	EGY	484	Mexico	MEX								26	TEXTILE FIBRES	1	No Quantity							387946			0
S3	2009	2009	2009	2	0	2	Export	818	Egypt	EGY	490	Other Asia, nes									26	TEXTILE FIBRES	1	No Quantity							47614			0
S3	2009	2009	2009	2	0	2	Export	818	Egypt	EGY	504	Morocco	MAR								26	TEXTILE FIBRES	1	No Quantity							1753855			0
S3	2009	2009	2009	2	0	2	Export	818	Egypt	EGY	528	Netherlands	NLD								26	TEXTILE FIBRES	1	No Quantity							21435			0
S3	2009	2009	2009	2	0	2	Export	818	Egypt	EGY	566	Nigeria	NGA								26	TEXTILE FIBRES	1	No Quantity							56247			0
S3	2009	2009	2009	2	0	2	Export	818	Egypt	EGY	586	Pakistan	PAK								26	TEXTILE FIBRES	1	No Quantity							15665374			0
S3	2009	2009	2009	2	0	2	Export	818	Egypt	EGY	600	Paraguay	PRY								26	TEXTILE FIBRES	1	No Quantity							35913			0
S3	2009	2009	2009	2	0	2	Export	818	Egypt	EGY	616	Poland	POL								26	TEXTILE FIBRES	1	No Quantity							60222			0
S3	2009	2009	2009	2	0	2	Export	818	Egypt	EGY	620	Portugal	PRT								26	TEXTILE FIBRES	1	No Quantity							1022751			0
S3	2009	2009	2009	2	0	2	Export	818	Egypt	EGY	642	Romania	ROU								26	TEXTILE FIBRES	1	No Quantity							1371186			0
S3	2009	2009	2009	2	0	2	Export	818	Egypt	EGY	643	Russian Federation	RUS								26	TEXTILE FIBRES	1	No Quantity							144612			0
S3	2009	2009	2009	2	0	2	Export	818	Egypt	EGY	682	Saudi Arabia	SAU								26	TEXTILE FIBRES	1	No Quantity							987983			0
S3	2009	2009	2009	2	0	2	Export	818	Egypt	EGY	699	India	IND								26	TEXTILE FIBRES	1	No Quantity							25151188			0
S3	2009	2009	2009	2	0	2	Export	818	Egypt	EGY	704	Viet Nam	VNM								26	TEXTILE FIBRES	1	No Quantity							102620			0
S3	2009	2009	2009	2	0	2	Export	818	Egypt	EGY	705	Slovenia	SVN								26	TEXTILE FIBRES	1	No Quantity							593266			0
S3	2009	2009	2009	2	0	2	Export	818	Egypt	EGY	710	South Africa	ZAF								26	TEXTILE FIBRES	1	No Quantity							23429			0
S3	2009	2009	2009	2	0	2	Export	818	Egypt	EGY	724	Spain	ESP								26	TEXTILE FIBRES	1	No Quantity							103777			0
S3	2009	2009	2009	2	0	2	Export	818	Egypt	EGY	736	Fmr Sudan	SDN								26	TEXTILE FIBRES	1	No Quantity							151335			0
S3	2009	2009	2009	2	0	2	Export	818	Egypt	EGY	757	Switzerland	CHE								26	TEXTILE FIBRES	1	No Quantity							62224			0
S3	2009	2009	2009	2	0	2	Export	818	Egypt	EGY	760	Syria	SYR								26	TEXTILE FIBRES	1	No Quantity							11248086			0
S3	2009	2009	2009	2	0	2	Export	818	Egypt	EGY	764	Thailand	THA								26	TEXTILE FIBRES	1	No Quantity							1491010			0
S3	2009	2009	2009	2	0	2	Export	818	Egypt	EGY	784	United Arab Emirates	ARE								26	TEXTILE FIBRES	1	No Quantity							436173			0
S3	2009	2009	2009	2	0	2	Export	818	Egypt	EGY	788	Tunisia	TUN								26	TEXTILE FIBRES	1	No Quantity							2043102			0
S3	2009	2009	2009	2	0	2	Export	818	Egypt	EGY	792	Turkey	TUR								26	TEXTILE FIBRES	1	No Quantity							10335475			0
S3	2009	2009	2009	2	0	2	Export	818	Egypt	EGY	804	Ukraine	UKR								26	TEXTILE FIBRES	1	No Quantity							169805			0
S3	2009	2009	2009	2	0	2	Export	818	Egypt	EGY	826	United Kingdom	GBR								26	TEXTILE FIBRES	1	No Quantity							280837			0
S3	2009	2009	2009	2	0	2	Export	818	Egypt	EGY	834	United Rep. of Tanzania	TZA								26	TEXTILE FIBRES	1	No Quantity							810057			0
S3	2009	2009	2009	2	0	2	Export	818	Egypt	EGY	842	USA	USA								26	TEXTILE FIBRES	1	No Quantity							219822			0
S3	2009	2009	2009	2	0	2	Export	818	Egypt	EGY	858	Uruguay	URY								26	TEXTILE FIBRES	1	No Quantity							74868			0
S3	2009	2009	2009	2	0	2	Export	818	Egypt	EGY	887	Yemen	YEM								26	TEXTILE FIBRES	1	No Quantity							108266			0
S3	2009	2009	2009	2	0	2	Export	818	Egypt	EGY	899	Areas, nes									26	TEXTILE FIBRES	1	No Quantity							64057			0
S3	2009	2009	2009	2	0	2	Export	218	Ecuador	ECU	0	World	WLD								27	CRUDE FERTILIZER,MINERAL	1	No Quantity							3865154			0
S3	2009	2009	2009	2	0	2	Export	218	Ecuador	ECU	68	Bolivia (Plurinational State of)	BOL								27	CRUDE FERTILIZER,MINERAL	1	No Quantity							1148			0
S3	2009	2009	2009	2	0	2	Export	218	Ecuador	ECU	152	Chile	CHL								27	CRUDE FERTILIZER,MINERAL	1	No Quantity							104			0
S3	2009	2009	2009	2	0	2	Export	218	Ecuador	ECU	170	Colombia	COL								27	CRUDE FERTILIZER,MINERAL	1	No Quantity							230607			0
S3	2009	2009	2009	2	0	2	Export	218	Ecuador	ECU	188	Costa Rica	CRI								27	CRUDE FERTILIZER,MINERAL	1	No Quantity							25			0
S3	2009	2009	2009	2	0	2	Export	218	Ecuador	ECU	214	Dominican Rep.	DOM								27	CRUDE FERTILIZER,MINERAL	1	No Quantity							67364			0
S3	2009	2009	2009	2	0	2	Export	218	Ecuador	ECU	251	France	FRA								27	CRUDE FERTILIZER,MINERAL	1	No Quantity							3298			0
S3	2009	2009	2009	2	0	2	Export	218	Ecuador	ECU	276	Germany	DEU								27	CRUDE FERTILIZER,MINERAL	1	No Quantity							1100			0
S3	2009	2009	2009	2	0	2	Export	218	Ecuador	ECU	320	Guatemala	GTM								27	CRUDE FERTILIZER,MINERAL	1	No Quantity							229			0
S3	2009	2009	2009	2	0	2	Export	218	Ecuador	ECU	344	China, Hong Kong SAR	HKG								27	CRUDE FERTILIZER,MINERAL	1	No Quantity							15003			0
S3	2009	2009	2009	2	0	2	Export	218	Ecuador	ECU	388	Jamaica	JAM								27	CRUDE FERTILIZER,MINERAL	1	No Quantity							2080			0
S3	2009	2009	2009	2	0	2	Export	218	Ecuador	ECU	408	Dem. People's Rep. of Korea	PRK								27	CRUDE FERTILIZER,MINERAL	1	No Quantity							4646			0
S3	2009	2009	2009	2	0	2	Export	218	Ecuador	ECU	484	Mexico	MEX								27	CRUDE FERTILIZER,MINERAL	1	No Quantity							2024			0
S3	2009	2009	2009	2	0	2	Export	218	Ecuador	ECU	490	Other Asia, nes									27	CRUDE FERTILIZER,MINERAL	1	No Quantity							25500			0
S3	2009	2009	2009	2	0	2	Export	218	Ecuador	ECU	528	Netherlands	NLD								27	CRUDE FERTILIZER,MINERAL	1	No Quantity							2			0
S3	2009	2009	2009	2	0	2	Export	218	Ecuador	ECU	591	Panama	PAN								27	CRUDE FERTILIZER,MINERAL	1	No Quantity							8			0
S3	2009	2009	2009	2	0	2	Export	218	Ecuador	ECU	604	Peru	PER								27	CRUDE FERTILIZER,MINERAL	1	No Quantity							43857			0
S3	2009	2009	2009	2	0	2	Export	218	Ecuador	ECU	620	Portugal	PRT								27	CRUDE FERTILIZER,MINERAL	1	No Quantity							30			0
S3	2009	2009	2009	2	0	2	Export	218	Ecuador	ECU	724	Spain	ESP								27	CRUDE FERTILIZER,MINERAL	1	No Quantity							160			0
S3	2009	2009	2009	2	0	2	Export	218	Ecuador	ECU	757	Switzerland	CHE								27	CRUDE FERTILIZER,MINERAL	1	No Quantity							80			0
S3	2009	2009	2009	2	0	2	Export	218	Ecuador	ECU	780	Trinidad and Tobago	TTO								27	CRUDE FERTILIZER,MINERAL	1	No Quantity							15			0
S3	2009	2009	2009	2	0	2	Export	218	Ecuador	ECU	838	Free Zones									27	CRUDE FERTILIZER,MINERAL	1	No Quantity							3450495			0
S3	2009	2009	2009	2	0	2	Export	218	Ecuador	ECU	842	USA	USA								27	CRUDE FERTILIZER,MINERAL	1	No Quantity							6228			0
S3	2009	2009	2009	2	0	2	Export	218	Ecuador	ECU	899	Areas, nes									27	CRUDE FERTILIZER,MINERAL	1	No Quantity							11150			0
S3	2009	2009	2009	2	0	2	Export	818	Egypt	EGY	0	World	WLD								27	CRUDE FERTILIZER,MINERAL	1	No Quantity							820057274			0
S3	2009	2009	2009	2	0	2	Export	818	Egypt	EGY	8	Albania	ALB								27	CRUDE FERTILIZER,MINERAL	1	No Quantity							339263			0
S3	2009	2009	2009	2	0	2	Export	818	Egypt	EGY	12	Algeria	DZA								27	CRUDE FERTILIZER,MINERAL	1	No Quantity							4126634			0
S3	2009	2009	2009	2	0	2	Export	818	Egypt	EGY	24	Angola	AGO								27	CRUDE FERTILIZER,MINERAL	1	No Quantity							3189211			0
S3	2009	2009	2009	2	0	2	Export	818	Egypt	EGY	31	Azerbaijan	AZE								27	CRUDE FERTILIZER,MINERAL	1	No Quantity							36939			0
S3	2009	2009	2009	2	0	2	Export	818	Egypt	EGY	32	Argentina	ARG								27	CRUDE FERTILIZER,MINERAL	1	No Quantity							1478934			0
S3	2009	2009	2009	2	0	2	Export	818	Egypt	EGY	36	Australia	AUS								27	CRUDE FERTILIZER,MINERAL	1	No Quantity							1971331			0
S3	2009	2009	2009	2	0	2	Export	818	Egypt	EGY	40	Austria	AUT								27	CRUDE FERTILIZER,MINERAL	1	No Quantity							496419			0
S3	2009	2009	2009	2	0	2	Export	818	Egypt	EGY	48	Bahrain	BHR								27	CRUDE FERTILIZER,MINERAL	1	No Quantity							806922			0
S3	2009	2009	2009	2	0	2	Export	818	Egypt	EGY	50	Bangladesh	BGD								27	CRUDE FERTILIZER,MINERAL	1	No Quantity							186613			0
S3	2009	2009	2009	2	0	2	Export	818	Egypt	EGY	56	Belgium	BEL								27	CRUDE FERTILIZER,MINERAL	1	No Quantity							1483336			0
S3	2009	2009	2009	2	0	2	Export	818	Egypt	EGY	60	Bermuda	BMU								27	CRUDE FERTILIZER,MINERAL	1	No Quantity							15057			0
S3	2009	2009	2009	2	0	2	Export	818	Egypt	EGY	68	Bolivia (Plurinational State of)	BOL								27	CRUDE FERTILIZER,MINERAL	1	No Quantity							6225			0
S3	2009	2009	2009	2	0	2	Export	818	Egypt	EGY	76	Brazil	BRA								27	CRUDE FERTILIZER,MINERAL	1	No Quantity							332064			0
S3	2009	2009	2009	2	0	2	Export	818	Egypt	EGY	100	Bulgaria	BGR								27	CRUDE FERTILIZER,MINERAL	1	No Quantity							1345031			0
S3	2009	2009	2009	2	0	2	Export	818	Egypt	EGY	104	Myanmar	MMR								27	CRUDE FERTILIZER,MINERAL	1	No Quantity							326101			0
S3	2009	2009	2009	2	0	2	Export	818	Egypt	EGY	120	Cameroon	CMR								27	CRUDE FERTILIZER,MINERAL	1	No Quantity							1244283			0
S3	2009	2009	2009	2	0	2	Export	818	Egypt	EGY	124	Canada	CAN								27	CRUDE FERTILIZER,MINERAL	1	No Quantity							53745			0
S3	2009	2009	2009	2	0	2	Export	818	Egypt	EGY	144	Sri Lanka	LKA								27	CRUDE FERTILIZER,MINERAL	1	No Quantity							1023945			0
S3	2009	2009	2009	2	0	2	Export	818	Egypt	EGY	148	Chad	TCD								27	CRUDE FERTILIZER,MINERAL	1	No Quantity							84933			0
S3	2009	2009	2009	2	0	2	Export	818	Egypt	EGY	152	Chile	CHL								27	CRUDE FERTILIZER,MINERAL	1	No Quantity							416678			0
S3	2009	2009	2009	2	0	2	Export	818	Egypt	EGY	156	China	CHN								27	CRUDE FERTILIZER,MINERAL	1	No Quantity							62371160			0
S3	2009	2009	2009	2	0	2	Export	818	Egypt	EGY	170	Colombia	COL								27	CRUDE FERTILIZER,MINERAL	1	No Quantity							2570607			0
S3	2009	2009	2009	2	0	2	Export	818	Egypt	EGY	174	Comoros	COM								27	CRUDE FERTILIZER,MINERAL	1	No Quantity							7267			0
S3	2009	2009	2009	2	0	2	Export	818	Egypt	EGY	178	Congo	COG								27	CRUDE FERTILIZER,MINERAL	1	No Quantity							739884			0
S3	2009	2009	2009	2	0	2	Export	818	Egypt	EGY	180	Dem. Rep. of the Congo	COD								27	CRUDE FERTILIZER,MINERAL	1	No Quantity							1850430			0
S3	2009	2009	2009	2	0	2	Export	818	Egypt	EGY	188	Costa Rica	CRI								27	CRUDE FERTILIZER,MINERAL	1	No Quantity							7740			0
S3	2009	2009	2009	2	0	2	Export	818	Egypt	EGY	191	Croatia	HRV								27	CRUDE FERTILIZER,MINERAL	1	No Quantity							953334			0
S3	2009	2009	2009	2	0	2	Export	818	Egypt	EGY	196	Cyprus	CYP								27	CRUDE FERTILIZER,MINERAL	1	No Quantity							1971920			0
S3	2009	2009	2009	2	0	2	Export	818	Egypt	EGY	203	Czechia	CZE								27	CRUDE FERTILIZER,MINERAL	1	No Quantity							63379			0
S3	2009	2009	2009	2	0	2	Export	818	Egypt	EGY	204	Benin	BEN								27	CRUDE FERTILIZER,MINERAL	1	No Quantity							179894			0
S3	2009	2009	2009	2	0	2	Export	818	Egypt	EGY	208	Denmark	DNK								27	CRUDE FERTILIZER,MINERAL	1	No Quantity							270913			0
S3	2009	2009	2009	2	0	2	Export	818	Egypt	EGY	214	Dominican Rep.	DOM								27	CRUDE FERTILIZER,MINERAL	1	No Quantity							642400			0
S3	2009	2009	2009	2	0	2	Export	818	Egypt	EGY	218	Ecuador	ECU								27	CRUDE FERTILIZER,MINERAL	1	No Quantity							49313			0
S3	2009	2009	2009	2	0	2	Export	818	Egypt	EGY	231	Ethiopia	ETH								27	CRUDE FERTILIZER,MINERAL	1	No Quantity							17358			0
S3	2009	2009	2009	2	0	2	Export	818	Egypt	EGY	232	Eritrea	ERI								27	CRUDE FERTILIZER,MINERAL	1	No Quantity							13142			0
S3	2009	2009	2009	2	0	2	Export	818	Egypt	EGY	233	Estonia	EST								27	CRUDE FERTILIZER,MINERAL	1	No Quantity							12040			0
S3	2009	2009	2009	2	0	2	Export	818	Egypt	EGY	246	Finland	FIN								27	CRUDE FERTILIZER,MINERAL	1	No Quantity							273958			0
S3	2009	2009	2009	2	0	2	Export	818	Egypt	EGY	251	France	FRA								27	CRUDE FERTILIZER,MINERAL	1	No Quantity							6332379			0
S3	2009	2009	2009	2	0	2	Export	818	Egypt	EGY	262	Djibouti	DJI								27	CRUDE FERTILIZER,MINERAL	1	No Quantity							339220			0
S3	2009	2009	2009	2	0	2	Export	818	Egypt	EGY	266	Gabon	GAB								27	CRUDE FERTILIZER,MINERAL	1	No Quantity							816346			0
S3	2009	2009	2009	2	0	2	Export	818	Egypt	EGY	268	Georgia	GEO								27	CRUDE FERTILIZER,MINERAL	1	No Quantity							3081			0
S3	2009	2009	2009	2	0	2	Export	818	Egypt	EGY	275	State of Palestine	PSE								27	CRUDE FERTILIZER,MINERAL	1	No Quantity							677877			0
S3	2009	2009	2009	2	0	2	Export	818	Egypt	EGY	276	Germany	DEU								27	CRUDE FERTILIZER,MINERAL	1	No Quantity							2103652			0
S3	2009	2009	2009	2	0	2	Export	818	Egypt	EGY	288	Ghana	GHA								27	CRUDE FERTILIZER,MINERAL	1	No Quantity							226186			0
S3	2009	2009	2009	2	0	2	Export	818	Egypt	EGY	300	Greece	GRC								27	CRUDE FERTILIZER,MINERAL	1	No Quantity							5308099			0
S3	2009	2009	2009	2	0	2	Export	818	Egypt	EGY	320	Guatemala	GTM								27	CRUDE FERTILIZER,MINERAL	1	No Quantity							57000			0
S3	2009	2009	2009	2	0	2	Export	818	Egypt	EGY	324	Guinea	GIN								27	CRUDE FERTILIZER,MINERAL	1	No Quantity							169640			0
S3	2009	2009	2009	2	0	2	Export	818	Egypt	EGY	344	China, Hong Kong SAR	HKG								27	CRUDE FERTILIZER,MINERAL	1	No Quantity							13169			0
S3	2009	2009	2009	2	0	2	Export	818	Egypt	EGY	348	Hungary	HUN								27	CRUDE FERTILIZER,MINERAL	1	No Quantity							161592			0
S3	2009	2009	2009	2	0	2	Export	818	Egypt	EGY	360	Indonesia	IDN								27	CRUDE FERTILIZER,MINERAL	1	No Quantity							50289157			0
S3	2009	2009	2009	2	0	2	Export	818	Egypt	EGY	364	Iran	IRN								27	CRUDE FERTILIZER,MINERAL	1	No Quantity							396701			0
S3	2009	2009	2009	2	0	2	Export	818	Egypt	EGY	368	Iraq	IRQ								27	CRUDE FERTILIZER,MINERAL	1	No Quantity							63112			0
S3	2009	2009	2009	2	0	2	Export	818	Egypt	EGY	372	Ireland	IRL								27	CRUDE FERTILIZER,MINERAL	1	No Quantity							32946			0
S3	2009	2009	2009	2	0	2	Export	818	Egypt	EGY	376	Israel	ISR								27	CRUDE FERTILIZER,MINERAL	1	No Quantity							1559673			0
S3	2009	2009	2009	2	0	2	Export	818	Egypt	EGY	381	Italy	ITA								27	CRUDE FERTILIZER,MINERAL	1	No Quantity							34108799			0
S3	2009	2009	2009	2	0	2	Export	818	Egypt	EGY	384	Côte d'Ivoire	CIV								27	CRUDE FERTILIZER,MINERAL	1	No Quantity							105114			0
S3	2009	2009	2009	2	0	2	Export	818	Egypt	EGY	388	Jamaica	JAM								27	CRUDE FERTILIZER,MINERAL	1	No Quantity							7107			0
S3	2009	2009	2009	2	0	2	Export	818	Egypt	EGY	392	Japan	JPN								27	CRUDE FERTILIZER,MINERAL	1	No Quantity							1813577			0
S3	2009	2009	2009	2	0	2	Export	818	Egypt	EGY	398	Kazakhstan	KAZ								27	CRUDE FERTILIZER,MINERAL	1	No Quantity							46329			0
S3	2009	2009	2009	2	0	2	Export	818	Egypt	EGY	400	Jordan	JOR								27	CRUDE FERTILIZER,MINERAL	1	No Quantity							1306971			0
S3	2009	2009	2009	2	0	2	Export	818	Egypt	EGY	404	Kenya	KEN								27	CRUDE FERTILIZER,MINERAL	1	No Quantity							1861703			0
S3	2009	2009	2009	2	0	2	Export	818	Egypt	EGY	408	Dem. People's Rep. of Korea	PRK								27	CRUDE FERTILIZER,MINERAL	1	No Quantity							45803			0
S3	2009	2009	2009	2	0	2	Export	818	Egypt	EGY	410	Rep. of Korea	KOR								27	CRUDE FERTILIZER,MINERAL	1	No Quantity							2077285			0
S3	2009	2009	2009	2	0	2	Export	818	Egypt	EGY	414	Kuwait	KWT								27	CRUDE FERTILIZER,MINERAL	1	No Quantity							1260939			0
S3	2009	2009	2009	2	0	2	Export	818	Egypt	EGY	422	Lebanon	LBN								27	CRUDE FERTILIZER,MINERAL	1	No Quantity							19412046			0
S3	2009	2009	2009	2	0	2	Export	818	Egypt	EGY	428	Latvia	LVA								27	CRUDE FERTILIZER,MINERAL	1	No Quantity							382464			0
S3	2009	2009	2009	2	0	2	Export	818	Egypt	EGY	430	Liberia	LBR								27	CRUDE FERTILIZER,MINERAL	1	No Quantity							522391			0
S3	2009	2009	2009	2	0	2	Export	818	Egypt	EGY	434	Libya	LBY								27	CRUDE FERTILIZER,MINERAL	1	No Quantity							19068898			0
S3	2009	2009	2009	2	0	2	Export	818	Egypt	EGY	440	Lithuania	LTU								27	CRUDE FERTILIZER,MINERAL	1	No Quantity							27734			0
S3	2009	2009	2009	2	0	2	Export	818	Egypt	EGY	442	Luxembourg	LUX								27	CRUDE FERTILIZER,MINERAL	1	No Quantity							45092			0
S3	2009	2009	2009	2	0	2	Export	818	Egypt	EGY	450	Madagascar	MDG								27	CRUDE FERTILIZER,MINERAL	1	No Quantity							63635			0
S3	2009	2009	2009	2	0	2	Export	818	Egypt	EGY	458	Malaysia	MYS								27	CRUDE FERTILIZER,MINERAL	1	No Quantity							7940536			0
S3	2009	2009	2009	2	0	2	Export	818	Egypt	EGY	470	Malta	MLT								27	CRUDE FERTILIZER,MINERAL	1	No Quantity							556016			0
S3	2009	2009	2009	2	0	2	Export	818	Egypt	EGY	478	Mauritania	MRT								27	CRUDE FERTILIZER,MINERAL	1	No Quantity							14300			0
S3	2009	2009	2009	2	0	2	Export	818	Egypt	EGY	480	Mauritius	MUS								27	CRUDE FERTILIZER,MINERAL	1	No Quantity							210018			0
S3	2009	2009	2009	2	0	2	Export	818	Egypt	EGY	484	Mexico	MEX								27	CRUDE FERTILIZER,MINERAL	1	No Quantity							3406755			0
S3	2009	2009	2009	2	0	2	Export	818	Egypt	EGY	490	Other Asia, nes									27	CRUDE FERTILIZER,MINERAL	1	No Quantity							534386			0
S3	2009	2009	2009	2	0	2	Export	818	Egypt	EGY	499	Montenegro	MNE								27	CRUDE FERTILIZER,MINERAL	1	No Quantity							20471			0
S3	2009	2009	2009	2	0	2	Export	818	Egypt	EGY	504	Morocco	MAR								27	CRUDE FERTILIZER,MINERAL	1	No Quantity							5010468			0
S3	2009	2009	2009	2	0	2	Export	818	Egypt	EGY	508	Mozambique	MOZ								27	CRUDE FERTILIZER,MINERAL	1	No Quantity							29285			0
S3	2009	2009	2009	2	0	2	Export	818	Egypt	EGY	512	Oman	OMN								27	CRUDE FERTILIZER,MINERAL	1	No Quantity							88315			0
S3	2009	2009	2009	2	0	2	Export	818	Egypt	EGY	528	Netherlands	NLD								27	CRUDE FERTILIZER,MINERAL	1	No Quantity							779507			0
S3	2009	2009	2009	2	0	2	Export	818	Egypt	EGY	562	Niger	NER								27	CRUDE FERTILIZER,MINERAL	1	No Quantity							40351			0
S3	2009	2009	2009	2	0	2	Export	818	Egypt	EGY	566	Nigeria	NGA								27	CRUDE FERTILIZER,MINERAL	1	No Quantity							476319			0
S3	2009	2009	2009	2	0	2	Export	818	Egypt	EGY	579	Norway	NOR								27	CRUDE FERTILIZER,MINERAL	1	No Quantity							1987447			0
S3	2009	2009	2009	2	0	2	Export	818	Egypt	EGY	586	Pakistan	PAK								27	CRUDE FERTILIZER,MINERAL	1	No Quantity							6724464			0
S3	2009	2009	2009	2	0	2	Export	818	Egypt	EGY	591	Panama	PAN								27	CRUDE FERTILIZER,MINERAL	1	No Quantity							3078966			0
S3	2009	2009	2009	2	0	2	Export	818	Egypt	EGY	600	Paraguay	PRY								27	CRUDE FERTILIZER,MINERAL	1	No Quantity							20447			0
S3	2009	2009	2009	2	0	2	Export	818	Egypt	EGY	604	Peru	PER								27	CRUDE FERTILIZER,MINERAL	1	No Quantity							91706			0
S3	2009	2009	2009	2	0	2	Export	818	Egypt	EGY	608	Philippines	PHL								27	CRUDE FERTILIZER,MINERAL	1	No Quantity							6022723			0
S3	2009	2009	2009	2	0	2	Export	818	Egypt	EGY	616	Poland	POL								27	CRUDE FERTILIZER,MINERAL	1	No Quantity							463173			0
S3	2009	2009	2009	2	0	2	Export	818	Egypt	EGY	620	Portugal	PRT								27	CRUDE FERTILIZER,MINERAL	1	No Quantity							979407			0
S3	2009	2009	2009	2	0	2	Export	818	Egypt	EGY	634	Qatar	QAT								27	CRUDE FERTILIZER,MINERAL	1	No Quantity							2704567			0
S3	2009	2009	2009	2	0	2	Export	818	Egypt	EGY	642	Romania	ROU								27	CRUDE FERTILIZER,MINERAL	1	No Quantity							354435			0
S3	2009	2009	2009	2	0	2	Export	818	Egypt	EGY	643	Russian Federation	RUS								27	CRUDE FERTILIZER,MINERAL	1	No Quantity							734933			0
S3	2009	2009	2009	2	0	2	Export	818	Egypt	EGY	682	Saudi Arabia	SAU								27	CRUDE FERTILIZER,MINERAL	1	No Quantity							16573883			0
S3	2009	2009	2009	2	0	2	Export	818	Egypt	EGY	686	Senegal	SEN								27	CRUDE FERTILIZER,MINERAL	1	No Quantity							349446			0
S3	2009	2009	2009	2	0	2	Export	818	Egypt	EGY	688	Serbia	SRB								27	CRUDE FERTILIZER,MINERAL	1	No Quantity							45688			0
S3	2009	2009	2009	2	0	2	Export	818	Egypt	EGY	694	Sierra Leone	SLE								27	CRUDE FERTILIZER,MINERAL	1	No Quantity							366526			0
S3	2009	2009	2009	2	0	2	Export	818	Egypt	EGY	699	India	IND								27	CRUDE FERTILIZER,MINERAL	1	No Quantity							83747385			0
S3	2009	2009	2009	2	0	2	Export	818	Egypt	EGY	702	Singapore	SGP								27	CRUDE FERTILIZER,MINERAL	1	No Quantity							136516			0
S3	2009	2009	2009	2	0	2	Export	818	Egypt	EGY	704	Viet Nam	VNM								27	CRUDE FERTILIZER,MINERAL	1	No Quantity							291189			0
S3	2009	2009	2009	2	0	2	Export	818	Egypt	EGY	705	Slovenia	SVN								27	CRUDE FERTILIZER,MINERAL	1	No Quantity							509139			0
S3	2009	2009	2009	2	0	2	Export	818	Egypt	EGY	710	South Africa	ZAF								27	CRUDE FERTILIZER,MINERAL	1	No Quantity							1257376			0
S3	2009	2009	2009	2	0	2	Export	818	Egypt	EGY	724	Spain	ESP								27	CRUDE FERTILIZER,MINERAL	1	No Quantity							4473809			0
S3	2009	2009	2009	2	0	2	Export	818	Egypt	EGY	736	Fmr Sudan	SDN								27	CRUDE FERTILIZER,MINERAL	1	No Quantity							9788764			0
S3	2009	2009	2009	2	0	2	Export	818	Egypt	EGY	752	Sweden	SWE								27	CRUDE FERTILIZER,MINERAL	1	No Quantity							368787			0
S3	2009	2009	2009	2	0	2	Export	818	Egypt	EGY	757	Switzerland	CHE								27	CRUDE FERTILIZER,MINERAL	1	No Quantity							62684			0
S3	2009	2009	2009	2	0	2	Export	818	Egypt	EGY	760	Syria	SYR								27	CRUDE FERTILIZER,MINERAL	1	No Quantity							5660396			0
S3	2009	2009	2009	2	0	2	Export	818	Egypt	EGY	764	Thailand	THA								27	CRUDE FERTILIZER,MINERAL	1	No Quantity							32753			0
S3	2009	2009	2009	2	0	2	Export	818	Egypt	EGY	780	Trinidad and Tobago	TTO								27	CRUDE FERTILIZER,MINERAL	1	No Quantity							10314			0
S3	2009	2009	2009	2	0	2	Export	818	Egypt	EGY	784	United Arab Emirates	ARE								27	CRUDE FERTILIZER,MINERAL	1	No Quantity							11877821			0
S3	2009	2009	2009	2	0	2	Export	818	Egypt	EGY	788	Tunisia	TUN								27	CRUDE FERTILIZER,MINERAL	1	No Quantity							1446607			0
S3	2009	2009	2009	2	0	2	Export	818	Egypt	EGY	792	Turkey	TUR								27	CRUDE FERTILIZER,MINERAL	1	No Quantity							10727503			0
S3	2009	2009	2009	2	0	2	Export	818	Egypt	EGY	800	Uganda	UGA								27	CRUDE FERTILIZER,MINERAL	1	No Quantity							146706			0
S3	2009	2009	2009	2	0	2	Export	818	Egypt	EGY	804	Ukraine	UKR								27	CRUDE FERTILIZER,MINERAL	1	No Quantity							258469			0
S3	2009	2009	2009	2	0	2	Export	818	Egypt	EGY	807	North Macedonia	MKD								27	CRUDE FERTILIZER,MINERAL	1	No Quantity							30970			0
S3	2009	2009	2009	2	0	2	Export	818	Egypt	EGY	826	United Kingdom	GBR								27	CRUDE FERTILIZER,MINERAL	1	No Quantity							1197368			0
S3	2009	2009	2009	2	0	2	Export	818	Egypt	EGY	834	United Rep. of Tanzania	TZA								27	CRUDE FERTILIZER,MINERAL	1	No Quantity							1696718			0
S3	2009	2009	2009	2	0	2	Export	818	Egypt	EGY	842	USA	USA								27	CRUDE FERTILIZER,MINERAL	1	No Quantity							8504617			0
S3	2009	2009	2009	2	0	2	Export	818	Egypt	EGY	858	Uruguay	URY								27	CRUDE FERTILIZER,MINERAL	1	No Quantity							219142			0
S3	2009	2009	2009	2	0	2	Export	818	Egypt	EGY	862	Venezuela	VEN								27	CRUDE FERTILIZER,MINERAL	1	No Quantity							1194158			0
S3	2009	2009	2009	2	0	2	Export	818	Egypt	EGY	887	Yemen	YEM								27	CRUDE FERTILIZER,MINERAL	1	No Quantity							894622			0
S3	2009	2009	2009	2	0	2	Export	818	Egypt	EGY	894	Zambia	ZMB								27	CRUDE FERTILIZER,MINERAL	1	No Quantity							11183			0
S3	2009	2009	2009	2	0	2	Export	818	Egypt	EGY	899	Areas, nes									27	CRUDE FERTILIZER,MINERAL	1	No Quantity							374243619			0
S3	2009	2009	2009	2	0	2	Export	218	Ecuador	ECU	0	World	WLD								28	METALLIFEROUS ORE,SCRAP	1	No Quantity							42818750			0
S3	2009	2009	2009	2	0	2	Export	218	Ecuador	ECU	50	Bangladesh	BGD								28	METALLIFEROUS ORE,SCRAP	1	No Quantity							449992			0
S3	2009	2009	2009	2	0	2	Export	218	Ecuador	ECU	56	Belgium	BEL								28	METALLIFEROUS ORE,SCRAP	1	No Quantity							8518			0
S3	2009	2009	2009	2	0	2	Export	218	Ecuador	ECU	124	Canada	CAN								28	METALLIFEROUS ORE,SCRAP	1	No Quantity							137122			0
S3	2009	2009	2009	2	0	2	Export	218	Ecuador	ECU	156	China	CHN								28	METALLIFEROUS ORE,SCRAP	1	No Quantity							16526825			0
S3	2009	2009	2009	2	0	2	Export	218	Ecuador	ECU	170	Colombia	COL								28	METALLIFEROUS ORE,SCRAP	1	No Quantity							23818			0
S3	2009	2009	2009	2	0	2	Export	218	Ecuador	ECU	300	Greece	GRC								28	METALLIFEROUS ORE,SCRAP	1	No Quantity							102207			0
S3	2009	2009	2009	2	0	2	Export	218	Ecuador	ECU	344	China, Hong Kong SAR	HKG								28	METALLIFEROUS ORE,SCRAP	1	No Quantity							715410			0
S3	2009	2009	2009	2	0	2	Export	218	Ecuador	ECU	392	Japan	JPN								28	METALLIFEROUS ORE,SCRAP	1	No Quantity							130200			0
S3	2009	2009	2009	2	0	2	Export	218	Ecuador	ECU	408	Dem. People's Rep. of Korea	PRK								28	METALLIFEROUS ORE,SCRAP	1	No Quantity							51720			0
S3	2009	2009	2009	2	0	2	Export	218	Ecuador	ECU	410	Rep. of Korea	KOR								28	METALLIFEROUS ORE,SCRAP	1	No Quantity							2779374			0
S3	2009	2009	2009	2	0	2	Export	218	Ecuador	ECU	458	Malaysia	MYS								28	METALLIFEROUS ORE,SCRAP	1	No Quantity							166775			0
S3	2009	2009	2009	2	0	2	Export	218	Ecuador	ECU	484	Mexico	MEX								28	METALLIFEROUS ORE,SCRAP	1	No Quantity							152138			0
S3	2009	2009	2009	2	0	2	Export	218	Ecuador	ECU	490	Other Asia, nes									28	METALLIFEROUS ORE,SCRAP	1	No Quantity							3980353			0
S3	2009	2009	2009	2	0	2	Export	218	Ecuador	ECU	528	Netherlands	NLD								28	METALLIFEROUS ORE,SCRAP	1	No Quantity							1051755			0
S3	2009	2009	2009	2	0	2	Export	218	Ecuador	ECU	586	Pakistan	PAK								28	METALLIFEROUS ORE,SCRAP	1	No Quantity							148761			0
S3	2009	2009	2009	2	0	2	Export	218	Ecuador	ECU	591	Panama	PAN								28	METALLIFEROUS ORE,SCRAP	1	No Quantity							32956			0
S3	2009	2009	2009	2	0	2	Export	218	Ecuador	ECU	604	Peru	PER								28	METALLIFEROUS ORE,SCRAP	1	No Quantity							5759557			0
S3	2009	2009	2009	2	0	2	Export	218	Ecuador	ECU	699	India	IND								28	METALLIFEROUS ORE,SCRAP	1	No Quantity							753504			0
S3	2009	2009	2009	2	0	2	Export	218	Ecuador	ECU	702	Singapore	SGP								28	METALLIFEROUS ORE,SCRAP	1	No Quantity							167409			0
S3	2009	2009	2009	2	0	2	Export	218	Ecuador	ECU	704	Viet Nam	VNM								28	METALLIFEROUS ORE,SCRAP	1	No Quantity							7115569			0
S3	2009	2009	2009	2	0	2	Export	218	Ecuador	ECU	724	Spain	ESP								28	METALLIFEROUS ORE,SCRAP	1	No Quantity							1276436			0
S3	2009	2009	2009	2	0	2	Export	218	Ecuador	ECU	764	Thailand	THA								28	METALLIFEROUS ORE,SCRAP	1	No Quantity							485587			0
S3	2009	2009	2009	2	0	2	Export	218	Ecuador	ECU	826	United Kingdom	GBR								28	METALLIFEROUS ORE,SCRAP	1	No Quantity							23710			0
S3	2009	2009	2009	2	0	2	Export	218	Ecuador	ECU	842	USA	USA								28	METALLIFEROUS ORE,SCRAP	1	No Quantity							779053			0
S3	2009	2009	2009	2	0	2	Export	818	Egypt	EGY	0	World	WLD								28	METALLIFEROUS ORE,SCRAP	1	No Quantity							9747389			0
S3	2009	2009	2009	2	0	2	Export	818	Egypt	EGY	12	Algeria	DZA								28	METALLIFEROUS ORE,SCRAP	1	No Quantity							2949			0
S3	2009	2009	2009	2	0	2	Export	818	Egypt	EGY	50	Bangladesh	BGD								28	METALLIFEROUS ORE,SCRAP	1	No Quantity							1212070			0
S3	2009	2009	2009	2	0	2	Export	818	Egypt	EGY	56	Belgium	BEL								28	METALLIFEROUS ORE,SCRAP	1	No Quantity							77117			0
S3	2009	2009	2009	2	0	2	Export	818	Egypt	EGY	156	China	CHN								28	METALLIFEROUS ORE,SCRAP	1	No Quantity							584985			0
S3	2009	2009	2009	2	0	2	Export	818	Egypt	EGY	231	Ethiopia	ETH								28	METALLIFEROUS ORE,SCRAP	1	No Quantity							24744			0
S3	2009	2009	2009	2	0	2	Export	818	Egypt	EGY	276	Germany	DEU								28	METALLIFEROUS ORE,SCRAP	1	No Quantity							1055			0
S3	2009	2009	2009	2	0	2	Export	818	Egypt	EGY	344	China, Hong Kong SAR	HKG								28	METALLIFEROUS ORE,SCRAP	1	No Quantity							4069			0
S3	2009	2009	2009	2	0	2	Export	818	Egypt	EGY	360	Indonesia	IDN								28	METALLIFEROUS ORE,SCRAP	1	No Quantity							1605			0
S3	2009	2009	2009	2	0	2	Export	818	Egypt	EGY	364	Iran	IRN								28	METALLIFEROUS ORE,SCRAP	1	No Quantity							21640			0
S3	2009	2009	2009	2	0	2	Export	818	Egypt	EGY	381	Italy	ITA								28	METALLIFEROUS ORE,SCRAP	1	No Quantity							216554			0
S3	2009	2009	2009	2	0	2	Export	818	Egypt	EGY	392	Japan	JPN								28	METALLIFEROUS ORE,SCRAP	1	No Quantity							404582			0
S3	2009	2009	2009	2	0	2	Export	818	Egypt	EGY	408	Dem. People's Rep. of Korea	PRK								28	METALLIFEROUS ORE,SCRAP	1	No Quantity							112932			0
S3	2009	2009	2009	2	0	2	Export	818	Egypt	EGY	410	Rep. of Korea	KOR								28	METALLIFEROUS ORE,SCRAP	1	No Quantity							33217			0
S3	2009	2009	2009	2	0	2	Export	818	Egypt	EGY	422	Lebanon	LBN								28	METALLIFEROUS ORE,SCRAP	1	No Quantity							7489			0
S3	2009	2009	2009	2	0	2	Export	818	Egypt	EGY	434	Libya	LBY								28	METALLIFEROUS ORE,SCRAP	1	No Quantity							180			0
S3	2009	2009	2009	2	0	2	Export	818	Egypt	EGY	458	Malaysia	MYS								28	METALLIFEROUS ORE,SCRAP	1	No Quantity							18491			0
S3	2009	2009	2009	2	0	2	Export	818	Egypt	EGY	490	Other Asia, nes									28	METALLIFEROUS ORE,SCRAP	1	No Quantity							45550			0
S3	2009	2009	2009	2	0	2	Export	818	Egypt	EGY	528	Netherlands	NLD								28	METALLIFEROUS ORE,SCRAP	1	No Quantity							3207182			0
S3	2009	2009	2009	2	0	2	Export	818	Egypt	EGY	586	Pakistan	PAK								28	METALLIFEROUS ORE,SCRAP	1	No Quantity							717896			0
S3	2009	2009	2009	2	0	2	Export	818	Egypt	EGY	682	Saudi Arabia	SAU								28	METALLIFEROUS ORE,SCRAP	1	No Quantity							252			0
S3	2009	2009	2009	2	0	2	Export	818	Egypt	EGY	699	India	IND								28	METALLIFEROUS ORE,SCRAP	1	No Quantity							1776502			0
S3	2009	2009	2009	2	0	2	Export	818	Egypt	EGY	724	Spain	ESP								28	METALLIFEROUS ORE,SCRAP	1	No Quantity							315787			0
S3	2009	2009	2009	2	0	2	Export	818	Egypt	EGY	736	Fmr Sudan	SDN								28	METALLIFEROUS ORE,SCRAP	1	No Quantity							13854			0
S3	2009	2009	2009	2	0	2	Export	818	Egypt	EGY	752	Sweden	SWE								28	METALLIFEROUS ORE,SCRAP	1	No Quantity							44392			0
S3	2009	2009	2009	2	0	2	Export	818	Egypt	EGY	760	Syria	SYR								28	METALLIFEROUS ORE,SCRAP	1	No Quantity							160844			0
S3	2009	2009	2009	2	0	2	Export	818	Egypt	EGY	784	United Arab Emirates	ARE								28	METALLIFEROUS ORE,SCRAP	1	No Quantity							10191			0
S3	2009	2009	2009	2	0	2	Export	818	Egypt	EGY	792	Turkey	TUR								28	METALLIFEROUS ORE,SCRAP	1	No Quantity							13362			0
S3	2009	2009	2009	2	0	2	Export	818	Egypt	EGY	826	United Kingdom	GBR								28	METALLIFEROUS ORE,SCRAP	1	No Quantity							528886			0
S3	2009	2009	2009	2	0	2	Export	818	Egypt	EGY	899	Areas, nes									28	METALLIFEROUS ORE,SCRAP	1	No Quantity							189012			0
S3	2009	2009	2009	2	0	2	Export	218	Ecuador	ECU	0	World	WLD								29	CRUDE ANIMAL,VEG.MATERL.	1	No Quantity							552688294			0
S3	2009	2009	2009	2	0	2	Export	218	Ecuador	ECU	31	Azerbaijan	AZE								29	CRUDE ANIMAL,VEG.MATERL.	1	No Quantity							463473			0
S3	2009	2009	2009	2	0	2	Export	218	Ecuador	ECU	32	Argentina	ARG								29	CRUDE ANIMAL,VEG.MATERL.	1	No Quantity							2180479			0
S3	2009	2009	2009	2	0	2	Export	218	Ecuador	ECU	36	Australia	AUS								29	CRUDE ANIMAL,VEG.MATERL.	1	No Quantity							316711			0
S3	2009	2009	2009	2	0	2	Export	218	Ecuador	ECU	40	Austria	AUT								29	CRUDE ANIMAL,VEG.MATERL.	1	No Quantity							1946808			0
S3	2009	2009	2009	2	0	2	Export	218	Ecuador	ECU	44	Bahamas	BHS								29	CRUDE ANIMAL,VEG.MATERL.	1	No Quantity							18301			0
S3	2009	2009	2009	2	0	2	Export	218	Ecuador	ECU	48	Bahrain	BHR								29	CRUDE ANIMAL,VEG.MATERL.	1	No Quantity							132226			0
S3	2009	2009	2009	2	0	2	Export	218	Ecuador	ECU	51	Armenia	ARM								29	CRUDE ANIMAL,VEG.MATERL.	1	No Quantity							15806			0
S3	2009	2009	2009	2	0	2	Export	218	Ecuador	ECU	56	Belgium	BEL								29	CRUDE ANIMAL,VEG.MATERL.	1	No Quantity							224581			0
S3	2009	2009	2009	2	0	2	Export	218	Ecuador	ECU	68	Bolivia (Plurinational State of)	BOL								29	CRUDE ANIMAL,VEG.MATERL.	1	No Quantity							20501			0
S3	2009	2009	2009	2	0	2	Export	218	Ecuador	ECU	76	Brazil	BRA								29	CRUDE ANIMAL,VEG.MATERL.	1	No Quantity							387599			0
S3	2009	2009	2009	2	0	2	Export	218	Ecuador	ECU	86	Br. Indian Ocean Terr.	IOT								29	CRUDE ANIMAL,VEG.MATERL.	1	No Quantity							308			0
S3	2009	2009	2009	2	0	2	Export	218	Ecuador	ECU	100	Bulgaria	BGR								29	CRUDE ANIMAL,VEG.MATERL.	1	No Quantity							467011			0
S3	2009	2009	2009	2	0	2	Export	218	Ecuador	ECU	112	Belarus	BLR								29	CRUDE ANIMAL,VEG.MATERL.	1	No Quantity							87704			0
S3	2009	2009	2009	2	0	2	Export	218	Ecuador	ECU	124	Canada	CAN								29	CRUDE ANIMAL,VEG.MATERL.	1	No Quantity							15889572			0
S3	2009	2009	2009	2	0	2	Export	218	Ecuador	ECU	140	Central African Rep.	CAF								29	CRUDE ANIMAL,VEG.MATERL.	1	No Quantity							1041			0
S3	2009	2009	2009	2	0	2	Export	218	Ecuador	ECU	152	Chile	CHL								29	CRUDE ANIMAL,VEG.MATERL.	1	No Quantity							6302487			0
S3	2009	2009	2009	2	0	2	Export	218	Ecuador	ECU	156	China	CHN								29	CRUDE ANIMAL,VEG.MATERL.	1	No Quantity							37671			0
S3	2009	2009	2009	2	0	2	Export	218	Ecuador	ECU	170	Colombia	COL								29	CRUDE ANIMAL,VEG.MATERL.	1	No Quantity							4019870			0
S3	2009	2009	2009	2	0	2	Export	218	Ecuador	ECU	188	Costa Rica	CRI								29	CRUDE ANIMAL,VEG.MATERL.	1	No Quantity							82541			0
S3	2009	2009	2009	2	0	2	Export	218	Ecuador	ECU	191	Croatia	HRV								29	CRUDE ANIMAL,VEG.MATERL.	1	No Quantity							611669			0
S3	2009	2009	2009	2	0	2	Export	218	Ecuador	ECU	192	Cuba	CUB								29	CRUDE ANIMAL,VEG.MATERL.	1	No Quantity							370898			0
S3	2009	2009	2009	2	0	2	Export	218	Ecuador	ECU	196	Cyprus	CYP								29	CRUDE ANIMAL,VEG.MATERL.	1	No Quantity							185688			0
S3	2009	2009	2009	2	0	2	Export	218	Ecuador	ECU	203	Czechia	CZE								29	CRUDE ANIMAL,VEG.MATERL.	1	No Quantity							427324			0
S3	2009	2009	2009	2	0	2	Export	218	Ecuador	ECU	208	Denmark	DNK								29	CRUDE ANIMAL,VEG.MATERL.	1	No Quantity							16339			0
S3	2009	2009	2009	2	0	2	Export	218	Ecuador	ECU	212	Dominica	DMA								29	CRUDE ANIMAL,VEG.MATERL.	1	No Quantity							294			0
S3	2009	2009	2009	2	0	2	Export	218	Ecuador	ECU	214	Dominican Rep.	DOM								29	CRUDE ANIMAL,VEG.MATERL.	1	No Quantity							735901			0
S3	2009	2009	2009	2	0	2	Export	218	Ecuador	ECU	222	El Salvador	SLV								29	CRUDE ANIMAL,VEG.MATERL.	1	No Quantity							50472			0
S3	2009	2009	2009	2	0	2	Export	218	Ecuador	ECU	231	Ethiopia	ETH								29	CRUDE ANIMAL,VEG.MATERL.	1	No Quantity							11594			0
S3	2009	2009	2009	2	0	2	Export	218	Ecuador	ECU	233	Estonia	EST								29	CRUDE ANIMAL,VEG.MATERL.	1	No Quantity							172165			0
S3	2009	2009	2009	2	0	2	Export	218	Ecuador	ECU	238	Falkland Isds (Malvinas)	FLK								29	CRUDE ANIMAL,VEG.MATERL.	1	No Quantity							69			0
S3	2009	2009	2009	2	0	2	Export	218	Ecuador	ECU	246	Finland	FIN								29	CRUDE ANIMAL,VEG.MATERL.	1	No Quantity							311879			0
S3	2009	2009	2009	2	0	2	Export	218	Ecuador	ECU	251	France	FRA								29	CRUDE ANIMAL,VEG.MATERL.	1	No Quantity							7952284			0
S3	2009	2009	2009	2	0	2	Export	218	Ecuador	ECU	268	Georgia	GEO								29	CRUDE ANIMAL,VEG.MATERL.	1	No Quantity							121545			0
S3	2009	2009	2009	2	0	2	Export	218	Ecuador	ECU	276	Germany	DEU								29	CRUDE ANIMAL,VEG.MATERL.	1	No Quantity							12246920			0
S3	2009	2009	2009	2	0	2	Export	218	Ecuador	ECU	300	Greece	GRC								29	CRUDE ANIMAL,VEG.MATERL.	1	No Quantity							135690			0
S3	2009	2009	2009	2	0	2	Export	218	Ecuador	ECU	308	Grenada	GRD								29	CRUDE ANIMAL,VEG.MATERL.	1	No Quantity							3139			0
S3	2009	2009	2009	2	0	2	Export	218	Ecuador	ECU	316	Guam	GUM								29	CRUDE ANIMAL,VEG.MATERL.	1	No Quantity							24092			0
S3	2009	2009	2009	2	0	2	Export	218	Ecuador	ECU	320	Guatemala	GTM								29	CRUDE ANIMAL,VEG.MATERL.	1	No Quantity							9651			0
S3	2009	2009	2009	2	0	2	Export	218	Ecuador	ECU	328	Guyana	GUY								29	CRUDE ANIMAL,VEG.MATERL.	1	No Quantity							4558			0
S3	2009	2009	2009	2	0	2	Export	218	Ecuador	ECU	332	Haiti	HTI								29	CRUDE ANIMAL,VEG.MATERL.	1	No Quantity							625			0
S3	2009	2009	2009	2	0	2	Export	218	Ecuador	ECU	340	Honduras	HND								29	CRUDE ANIMAL,VEG.MATERL.	1	No Quantity							11459			0
S3	2009	2009	2009	2	0	2	Export	218	Ecuador	ECU	344	China, Hong Kong SAR	HKG								29	CRUDE ANIMAL,VEG.MATERL.	1	No Quantity							442575			0
S3	2009	2009	2009	2	0	2	Export	218	Ecuador	ECU	348	Hungary	HUN								29	CRUDE ANIMAL,VEG.MATERL.	1	No Quantity							32482			0
S3	2009	2009	2009	2	0	2	Export	218	Ecuador	ECU	360	Indonesia	IDN								29	CRUDE ANIMAL,VEG.MATERL.	1	No Quantity							383193			0
S3	2009	2009	2009	2	0	2	Export	218	Ecuador	ECU	364	Iran	IRN								29	CRUDE ANIMAL,VEG.MATERL.	1	No Quantity							25768			0
S3	2009	2009	2009	2	0	2	Export	218	Ecuador	ECU	376	Israel	ISR								29	CRUDE ANIMAL,VEG.MATERL.	1	No Quantity							257236			0
S3	2009	2009	2009	2	0	2	Export	218	Ecuador	ECU	381	Italy	ITA								29	CRUDE ANIMAL,VEG.MATERL.	1	No Quantity							21248908			0
S3	2009	2009	2009	2	0	2	Export	218	Ecuador	ECU	388	Jamaica	JAM								29	CRUDE ANIMAL,VEG.MATERL.	1	No Quantity							8072			0
S3	2009	2009	2009	2	0	2	Export	218	Ecuador	ECU	392	Japan	JPN								29	CRUDE ANIMAL,VEG.MATERL.	1	No Quantity							6067158			0
S3	2009	2009	2009	2	0	2	Export	218	Ecuador	ECU	398	Kazakhstan	KAZ								29	CRUDE ANIMAL,VEG.MATERL.	1	No Quantity							1598474			0
S3	2009	2009	2009	2	0	2	Export	218	Ecuador	ECU	400	Jordan	JOR								29	CRUDE ANIMAL,VEG.MATERL.	1	No Quantity							22376			0
S3	2009	2009	2009	2	0	2	Export	218	Ecuador	ECU	404	Kenya	KEN								29	CRUDE ANIMAL,VEG.MATERL.	1	No Quantity							6696			0
S3	2009	2009	2009	2	0	2	Export	218	Ecuador	ECU	408	Dem. People's Rep. of Korea	PRK								29	CRUDE ANIMAL,VEG.MATERL.	1	No Quantity							415			0
S3	2009	2009	2009	2	0	2	Export	218	Ecuador	ECU	410	Rep. of Korea	KOR								29	CRUDE ANIMAL,VEG.MATERL.	1	No Quantity							1463			0
S3	2009	2009	2009	2	0	2	Export	218	Ecuador	ECU	414	Kuwait	KWT								29	CRUDE ANIMAL,VEG.MATERL.	1	No Quantity							398402			0
S3	2009	2009	2009	2	0	2	Export	218	Ecuador	ECU	417	Kyrgyzstan	KGZ								29	CRUDE ANIMAL,VEG.MATERL.	1	No Quantity							5921			0
S3	2009	2009	2009	2	0	2	Export	218	Ecuador	ECU	422	Lebanon	LBN								29	CRUDE ANIMAL,VEG.MATERL.	1	No Quantity							49428			0
S3	2009	2009	2009	2	0	2	Export	218	Ecuador	ECU	428	Latvia	LVA								29	CRUDE ANIMAL,VEG.MATERL.	1	No Quantity							17412			0
S3	2009	2009	2009	2	0	2	Export	218	Ecuador	ECU	434	Libya	LBY								29	CRUDE ANIMAL,VEG.MATERL.	1	No Quantity							143			0
S3	2009	2009	2009	2	0	2	Export	218	Ecuador	ECU	440	Lithuania	LTU								29	CRUDE ANIMAL,VEG.MATERL.	1	No Quantity							50527			0
S3	2009	2009	2009	2	0	2	Export	218	Ecuador	ECU	442	Luxembourg	LUX								29	CRUDE ANIMAL,VEG.MATERL.	1	No Quantity							43193			0
S3	2009	2009	2009	2	0	2	Export	218	Ecuador	ECU	458	Malaysia	MYS								29	CRUDE ANIMAL,VEG.MATERL.	1	No Quantity							705			0
S3	2009	2009	2009	2	0	2	Export	218	Ecuador	ECU	462	Maldives	MDV								29	CRUDE ANIMAL,VEG.MATERL.	1	No Quantity							35335			0
S3	2009	2009	2009	2	0	2	Export	218	Ecuador	ECU	484	Mexico	MEX								29	CRUDE ANIMAL,VEG.MATERL.	1	No Quantity							617944			0
S3	2009	2009	2009	2	0	2	Export	218	Ecuador	ECU	490	Other Asia, nes									29	CRUDE ANIMAL,VEG.MATERL.	1	No Quantity							49456			0
S3	2009	2009	2009	2	0	2	Export	218	Ecuador	ECU	498	Rep. of Moldova	MDA								29	CRUDE ANIMAL,VEG.MATERL.	1	No Quantity							132234			0
S3	2009	2009	2009	2	0	2	Export	218	Ecuador	ECU	504	Morocco	MAR								29	CRUDE ANIMAL,VEG.MATERL.	1	No Quantity							1544			0
S3	2009	2009	2009	2	0	2	Export	218	Ecuador	ECU	508	Mozambique	MOZ								29	CRUDE ANIMAL,VEG.MATERL.	1	No Quantity							6088			0
S3	2009	2009	2009	2	0	2	Export	218	Ecuador	ECU	512	Oman	OMN								29	CRUDE ANIMAL,VEG.MATERL.	1	No Quantity							5183			0
S3	2009	2009	2009	2	0	2	Export	218	Ecuador	ECU	528	Netherlands	NLD								29	CRUDE ANIMAL,VEG.MATERL.	1	No Quantity							77963371			0
S3	2009	2009	2009	2	0	2	Export	218	Ecuador	ECU	530	Neth. Antilles	ANT								29	CRUDE ANIMAL,VEG.MATERL.	1	No Quantity							3918980			0
S3	2009	2009	2009	2	0	2	Export	218	Ecuador	ECU	533	Aruba	ABW								29	CRUDE ANIMAL,VEG.MATERL.	1	No Quantity							682			0
S3	2009	2009	2009	2	0	2	Export	218	Ecuador	ECU	554	New Zealand	NZL								29	CRUDE ANIMAL,VEG.MATERL.	1	No Quantity							2439			0
S3	2009	2009	2009	2	0	2	Export	218	Ecuador	ECU	558	Nicaragua	NIC								29	CRUDE ANIMAL,VEG.MATERL.	1	No Quantity							108334			0
S3	2009	2009	2009	2	0	2	Export	218	Ecuador	ECU	579	Norway	NOR								29	CRUDE ANIMAL,VEG.MATERL.	1	No Quantity							370			0
S3	2009	2009	2009	2	0	2	Export	218	Ecuador	ECU	586	Pakistan	PAK								29	CRUDE ANIMAL,VEG.MATERL.	1	No Quantity							1136			0
S3	2009	2009	2009	2	0	2	Export	218	Ecuador	ECU	591	Panama	PAN								29	CRUDE ANIMAL,VEG.MATERL.	1	No Quantity							605771			0
S3	2009	2009	2009	2	0	2	Export	218	Ecuador	ECU	600	Paraguay	PRY								29	CRUDE ANIMAL,VEG.MATERL.	1	No Quantity							16968			0
S3	2009	2009	2009	2	0	2	Export	218	Ecuador	ECU	604	Peru	PER								29	CRUDE ANIMAL,VEG.MATERL.	1	No Quantity							1014572			0
S3	2009	2009	2009	2	0	2	Export	218	Ecuador	ECU	608	Philippines	PHL								29	CRUDE ANIMAL,VEG.MATERL.	1	No Quantity							62281			0
S3	2009	2009	2009	2	0	2	Export	218	Ecuador	ECU	616	Poland	POL								29	CRUDE ANIMAL,VEG.MATERL.	1	No Quantity							106763			0
S3	2009	2009	2009	2	0	2	Export	218	Ecuador	ECU	620	Portugal	PRT								29	CRUDE ANIMAL,VEG.MATERL.	1	No Quantity							917560			0
S3	2009	2009	2009	2	0	2	Export	218	Ecuador	ECU	634	Qatar	QAT								29	CRUDE ANIMAL,VEG.MATERL.	1	No Quantity							681867			0
S3	2009	2009	2009	2	0	2	Export	218	Ecuador	ECU	642	Romania	ROU								29	CRUDE ANIMAL,VEG.MATERL.	1	No Quantity							602492			0
S3	2009	2009	2009	2	0	2	Export	218	Ecuador	ECU	643	Russian Federation	RUS								29	CRUDE ANIMAL,VEG.MATERL.	1	No Quantity							111462701			0
S3	2009	2009	2009	2	0	2	Export	218	Ecuador	ECU	682	Saudi Arabia	SAU								29	CRUDE ANIMAL,VEG.MATERL.	1	No Quantity							115969			0
S3	2009	2009	2009	2	0	2	Export	218	Ecuador	ECU	694	Sierra Leone	SLE								29	CRUDE ANIMAL,VEG.MATERL.	1	No Quantity							863			0
S3	2009	2009	2009	2	0	2	Export	218	Ecuador	ECU	699	India	IND								29	CRUDE ANIMAL,VEG.MATERL.	1	No Quantity							12750			0
S3	2009	2009	2009	2	0	2	Export	218	Ecuador	ECU	702	Singapore	SGP								29	CRUDE ANIMAL,VEG.MATERL.	1	No Quantity							74257			0
S3	2009	2009	2009	2	0	2	Export	218	Ecuador	ECU	703	Slovakia	SVK								29	CRUDE ANIMAL,VEG.MATERL.	1	No Quantity							295110			0
S3	2009	2009	2009	2	0	2	Export	218	Ecuador	ECU	704	Viet Nam	VNM								29	CRUDE ANIMAL,VEG.MATERL.	1	No Quantity							1218			0
S3	2009	2009	2009	2	0	2	Export	218	Ecuador	ECU	724	Spain	ESP								29	CRUDE ANIMAL,VEG.MATERL.	1	No Quantity							15250368			0
S3	2009	2009	2009	2	0	2	Export	218	Ecuador	ECU	748	Swaziland	SWZ								29	CRUDE ANIMAL,VEG.MATERL.	1	No Quantity							187388			0
S3	2009	2009	2009	2	0	2	Export	218	Ecuador	ECU	752	Sweden	SWE								29	CRUDE ANIMAL,VEG.MATERL.	1	No Quantity							362815			0
S3	2009	2009	2009	2	0	2	Export	218	Ecuador	ECU	757	Switzerland	CHE								29	CRUDE ANIMAL,VEG.MATERL.	1	No Quantity							8761943			0
S3	2009	2009	2009	2	0	2	Export	218	Ecuador	ECU	760	Syria	SYR								29	CRUDE ANIMAL,VEG.MATERL.	1	No Quantity							884			0
S3	2009	2009	2009	2	0	2	Export	218	Ecuador	ECU	762	Tajikistan	TJK								29	CRUDE ANIMAL,VEG.MATERL.	1	No Quantity							782			0
S3	2009	2009	2009	2	0	2	Export	218	Ecuador	ECU	764	Thailand	THA								29	CRUDE ANIMAL,VEG.MATERL.	1	No Quantity							17656			0
S3	2009	2009	2009	2	0	2	Export	218	Ecuador	ECU	784	United Arab Emirates	ARE								29	CRUDE ANIMAL,VEG.MATERL.	1	No Quantity							340169			0
S3	2009	2009	2009	2	0	2	Export	218	Ecuador	ECU	792	Turkey	TUR								29	CRUDE ANIMAL,VEG.MATERL.	1	No Quantity							8773			0
S3	2009	2009	2009	2	0	2	Export	218	Ecuador	ECU	804	Ukraine	UKR								29	CRUDE ANIMAL,VEG.MATERL.	1	No Quantity							7460251			0
S3	2009	2009	2009	2	0	2	Export	218	Ecuador	ECU	807	North Macedonia	MKD								29	CRUDE ANIMAL,VEG.MATERL.	1	No Quantity							67696			0
S3	2009	2009	2009	2	0	2	Export	218	Ecuador	ECU	826	United Kingdom	GBR								29	CRUDE ANIMAL,VEG.MATERL.	1	No Quantity							2851429			0
S3	2009	2009	2009	2	0	2	Export	218	Ecuador	ECU	838	Free Zones									29	CRUDE ANIMAL,VEG.MATERL.	1	No Quantity							2851927			0
S3	2009	2009	2009	2	0	2	Export	218	Ecuador	ECU	842	USA	USA								29	CRUDE ANIMAL,VEG.MATERL.	1	No Quantity							228590603			0
S3	2009	2009	2009	2	0	2	Export	218	Ecuador	ECU	858	Uruguay	URY								29	CRUDE ANIMAL,VEG.MATERL.	1	No Quantity							368782			0
S3	2009	2009	2009	2	0	2	Export	218	Ecuador	ECU	860	Uzbekistan	UZB								29	CRUDE ANIMAL,VEG.MATERL.	1	No Quantity							35066			0
S3	2009	2009	2009	2	0	2	Export	218	Ecuador	ECU	899	Areas, nes									29	CRUDE ANIMAL,VEG.MATERL.	1	No Quantity							58029			0
S3	2009	2009	2009	2	0	2	Export	818	Egypt	EGY	0	World	WLD								29	CRUDE ANIMAL,VEG.MATERL.	1	No Quantity							353055170			0
S3	2009	2009	2009	2	0	2	Export	818	Egypt	EGY	4	Afghanistan	AFG								29	CRUDE ANIMAL,VEG.MATERL.	1	No Quantity							329959			0
S3	2009	2009	2009	2	0	2	Export	818	Egypt	EGY	8	Albania	ALB								29	CRUDE ANIMAL,VEG.MATERL.	1	No Quantity							11175			0
S3	2009	2009	2009	2	0	2	Export	818	Egypt	EGY	12	Algeria	DZA								29	CRUDE ANIMAL,VEG.MATERL.	1	No Quantity							15535415			0
S3	2009	2009	2009	2	0	2	Export	818	Egypt	EGY	31	Azerbaijan	AZE								29	CRUDE ANIMAL,VEG.MATERL.	1	No Quantity							11439			0
S3	2009	2009	2009	2	0	2	Export	818	Egypt	EGY	32	Argentina	ARG								29	CRUDE ANIMAL,VEG.MATERL.	1	No Quantity							549828			0
[truncated: 4,705 more rows]
