# Supplementary material for: Core-periphery structure in sectoral international trade networks: A new approach to an old theory
Source: PLoS One. 2020 Apr 2;15(4):e0229547. doi: 10.1371/journal.pone.0229547 (PMC7117750; doi:10.1371/journal.pone.0229547)
Supplement: S7 File — (ZIP) [file pone.0229547.s007.zip › S7_File/RawData 2009/comtrade (17).csv]

Classification	Year	Period	Period Desc.	Aggregate Level	Is Leaf Code	Trade Flow Code	Trade Flow	Reporter Code	Reporter	Reporter ISO	Partner Code	Partner	Partner ISO	2nd Partner Code	2nd Partner	2nd Partner ISO	Customs Proc. Code	Customs	Mode of Transport Code	Mode of Transport	Commodity Code	Commodity	Qty Unit Code	Qty Unit	Qty	Alt Qty Unit Code	Alt Qty Unit	Alt Qty	Netweight (kg)	Gross weight (kg)	Trade Value (US$)	CIF Trade Value (US$)	FOB Trade Value (US$)	Flag
S3	2009	2009	2009	2	0	2	Export	231	Ethiopia	ETH	0	World	WLD								00	LIVE ANIMALS	1	No Quantity							62031601			0
S3	2009	2009	2009	2	0	2	Export	231	Ethiopia	ETH	262	Djibouti	DJI								00	LIVE ANIMALS	1	No Quantity							1520725			0
S3	2009	2009	2009	2	0	2	Export	231	Ethiopia	ETH	276	Germany	DEU								00	LIVE ANIMALS	1	No Quantity							896			0
S3	2009	2009	2009	2	0	2	Export	231	Ethiopia	ETH	414	Kuwait	KWT								00	LIVE ANIMALS	1	No Quantity							108747			0
S3	2009	2009	2009	2	0	2	Export	231	Ethiopia	ETH	512	Oman	OMN								00	LIVE ANIMALS	1	No Quantity							73722			0
S3	2009	2009	2009	2	0	2	Export	231	Ethiopia	ETH	682	Saudi Arabia	SAU								00	LIVE ANIMALS	1	No Quantity							2325167			0
S3	2009	2009	2009	2	0	2	Export	231	Ethiopia	ETH	706	Somalia	SOM								00	LIVE ANIMALS	1	No Quantity							10716867			0
S3	2009	2009	2009	2	0	2	Export	231	Ethiopia	ETH	710	South Africa	ZAF								00	LIVE ANIMALS	1	No Quantity							44			0
S3	2009	2009	2009	2	0	2	Export	231	Ethiopia	ETH	736	Fmr Sudan	SDN								00	LIVE ANIMALS	1	No Quantity							4871819			0
S3	2009	2009	2009	2	0	2	Export	231	Ethiopia	ETH	784	United Arab Emirates	ARE								00	LIVE ANIMALS	1	No Quantity							29646076			0
S3	2009	2009	2009	2	0	2	Export	231	Ethiopia	ETH	818	Egypt	EGY								00	LIVE ANIMALS	1	No Quantity							8542337			0
S3	2009	2009	2009	2	0	2	Export	231	Ethiopia	ETH	842	USA	USA								00	LIVE ANIMALS	1	No Quantity							4745			0
S3	2009	2009	2009	2	0	2	Export	231	Ethiopia	ETH	887	Yemen	YEM								00	LIVE ANIMALS	1	No Quantity							4220456			0
S3	2009	2009	2009	2	0	2	Export	246	Finland	FIN	0	World	WLD								00	LIVE ANIMALS	1	No Quantity							8462071			0
S3	2009	2009	2009	2	0	2	Export	246	Finland	FIN	36	Australia	AUS								00	LIVE ANIMALS	1	No Quantity							418			0
S3	2009	2009	2009	2	0	2	Export	246	Finland	FIN	112	Belarus	BLR								00	LIVE ANIMALS	1	No Quantity							1199756			0
S3	2009	2009	2009	2	0	2	Export	246	Finland	FIN	124	Canada	CAN								00	LIVE ANIMALS	1	No Quantity							697			0
S3	2009	2009	2009	2	0	2	Export	246	Finland	FIN	233	Estonia	EST								00	LIVE ANIMALS	1	No Quantity							290847			0
S3	2009	2009	2009	2	0	2	Export	246	Finland	FIN	276	Germany	DEU								00	LIVE ANIMALS	1	No Quantity							17			0
S3	2009	2009	2009	2	0	2	Export	246	Finland	FIN	352	Iceland	ISL								00	LIVE ANIMALS	1	No Quantity							15657			0
S3	2009	2009	2009	2	0	2	Export	246	Finland	FIN	428	Latvia	LVA								00	LIVE ANIMALS	1	No Quantity							515033			0
S3	2009	2009	2009	2	0	2	Export	246	Finland	FIN	440	Lithuania	LTU								00	LIVE ANIMALS	1	No Quantity							1200761			0
S3	2009	2009	2009	2	0	2	Export	246	Finland	FIN	579	Norway	NOR								00	LIVE ANIMALS	1	No Quantity							30450			0
S3	2009	2009	2009	2	0	2	Export	246	Finland	FIN	643	Russian Federation	RUS								00	LIVE ANIMALS	1	No Quantity							4738732			0
S3	2009	2009	2009	2	0	2	Export	246	Finland	FIN	710	South Africa	ZAF								00	LIVE ANIMALS	1	No Quantity							1395			0
S3	2009	2009	2009	2	0	2	Export	246	Finland	FIN	752	Sweden	SWE								00	LIVE ANIMALS	1	No Quantity							451719			0
S3	2009	2009	2009	2	0	2	Export	246	Finland	FIN	757	Switzerland	CHE								00	LIVE ANIMALS	1	No Quantity							73			0
S3	2009	2009	2009	2	0	2	Export	246	Finland	FIN	804	Ukraine	UKR								00	LIVE ANIMALS	1	No Quantity							9625			0
S3	2009	2009	2009	2	0	2	Export	246	Finland	FIN	842	USA	USA								00	LIVE ANIMALS	1	No Quantity							6892			0
S3	2009	2009	2009	2	0	2	Export	231	Ethiopia	ETH	0	World	WLD								01	MEAT, MEAT PREPARATIONS	1	No Quantity							26045190			0
S3	2009	2009	2009	2	0	2	Export	231	Ethiopia	ETH	48	Bahrain	BHR								01	MEAT, MEAT PREPARATIONS	1	No Quantity							22412			0
S3	2009	2009	2009	2	0	2	Export	231	Ethiopia	ETH	70	Bosnia Herzegovina	BIH								01	MEAT, MEAT PREPARATIONS	1	No Quantity							5288			0
S3	2009	2009	2009	2	0	2	Export	231	Ethiopia	ETH	170	Colombia	COL								01	MEAT, MEAT PREPARATIONS	1	No Quantity							3301			0
S3	2009	2009	2009	2	0	2	Export	231	Ethiopia	ETH	178	Congo	COG								01	MEAT, MEAT PREPARATIONS	1	No Quantity							4707			0
S3	2009	2009	2009	2	0	2	Export	231	Ethiopia	ETH	262	Djibouti	DJI								01	MEAT, MEAT PREPARATIONS	1	No Quantity							3043			0
S3	2009	2009	2009	2	0	2	Export	231	Ethiopia	ETH	266	Gabon	GAB								01	MEAT, MEAT PREPARATIONS	1	No Quantity							545			0
S3	2009	2009	2009	2	0	2	Export	231	Ethiopia	ETH	414	Kuwait	KWT								01	MEAT, MEAT PREPARATIONS	1	No Quantity							18134			0
S3	2009	2009	2009	2	0	2	Export	231	Ethiopia	ETH	512	Oman	OMN								01	MEAT, MEAT PREPARATIONS	1	No Quantity							28418			0
S3	2009	2009	2009	2	0	2	Export	231	Ethiopia	ETH	682	Saudi Arabia	SAU								01	MEAT, MEAT PREPARATIONS	1	No Quantity							9776020			0
S3	2009	2009	2009	2	0	2	Export	231	Ethiopia	ETH	699	India	IND								01	MEAT, MEAT PREPARATIONS	1	No Quantity							7400			0
S3	2009	2009	2009	2	0	2	Export	231	Ethiopia	ETH	704	Viet Nam	VNM								01	MEAT, MEAT PREPARATIONS	1	No Quantity							282480			0
S3	2009	2009	2009	2	0	2	Export	231	Ethiopia	ETH	752	Sweden	SWE								01	MEAT, MEAT PREPARATIONS	1	No Quantity							20			0
S3	2009	2009	2009	2	0	2	Export	231	Ethiopia	ETH	784	United Arab Emirates	ARE								01	MEAT, MEAT PREPARATIONS	1	No Quantity							15350064			0
S3	2009	2009	2009	2	0	2	Export	231	Ethiopia	ETH	792	Turkey	TUR								01	MEAT, MEAT PREPARATIONS	1	No Quantity							10942			0
S3	2009	2009	2009	2	0	2	Export	231	Ethiopia	ETH	818	Egypt	EGY								01	MEAT, MEAT PREPARATIONS	1	No Quantity							405151			0
S3	2009	2009	2009	2	0	2	Export	231	Ethiopia	ETH	887	Yemen	YEM								01	MEAT, MEAT PREPARATIONS	1	No Quantity							127264			0
S3	2009	2009	2009	2	0	2	Export	246	Finland	FIN	0	World	WLD								01	MEAT, MEAT PREPARATIONS	1	No Quantity							163914906			0
S3	2009	2009	2009	2	0	2	Export	246	Finland	FIN	56	Belgium	BEL								01	MEAT, MEAT PREPARATIONS	1	No Quantity							10854			0
S3	2009	2009	2009	2	0	2	Export	246	Finland	FIN	70	Bosnia Herzegovina	BIH								01	MEAT, MEAT PREPARATIONS	1	No Quantity							9300			0
S3	2009	2009	2009	2	0	2	Export	246	Finland	FIN	124	Canada	CAN								01	MEAT, MEAT PREPARATIONS	1	No Quantity							2367015			0
S3	2009	2009	2009	2	0	2	Export	246	Finland	FIN	156	China	CHN								01	MEAT, MEAT PREPARATIONS	1	No Quantity							671830			0
S3	2009	2009	2009	2	0	2	Export	246	Finland	FIN	203	Czechia	CZE								01	MEAT, MEAT PREPARATIONS	1	No Quantity							153125			0
S3	2009	2009	2009	2	0	2	Export	246	Finland	FIN	204	Benin	BEN								01	MEAT, MEAT PREPARATIONS	1	No Quantity							53607			0
S3	2009	2009	2009	2	0	2	Export	246	Finland	FIN	208	Denmark	DNK								01	MEAT, MEAT PREPARATIONS	1	No Quantity							603181			0
S3	2009	2009	2009	2	0	2	Export	246	Finland	FIN	233	Estonia	EST								01	MEAT, MEAT PREPARATIONS	1	No Quantity							21941503			0
S3	2009	2009	2009	2	0	2	Export	246	Finland	FIN	251	France	FRA								01	MEAT, MEAT PREPARATIONS	1	No Quantity							341594			0
S3	2009	2009	2009	2	0	2	Export	246	Finland	FIN	266	Gabon	GAB								01	MEAT, MEAT PREPARATIONS	1	No Quantity							132464			0
S3	2009	2009	2009	2	0	2	Export	246	Finland	FIN	276	Germany	DEU								01	MEAT, MEAT PREPARATIONS	1	No Quantity							4356184			0
S3	2009	2009	2009	2	0	2	Export	246	Finland	FIN	288	Ghana	GHA								01	MEAT, MEAT PREPARATIONS	1	No Quantity							15630			0
S3	2009	2009	2009	2	0	2	Export	246	Finland	FIN	300	Greece	GRC								01	MEAT, MEAT PREPARATIONS	1	No Quantity							174755			0
S3	2009	2009	2009	2	0	2	Export	246	Finland	FIN	344	China, Hong Kong SAR	HKG								01	MEAT, MEAT PREPARATIONS	1	No Quantity							4616417			0
S3	2009	2009	2009	2	0	2	Export	246	Finland	FIN	381	Italy	ITA								01	MEAT, MEAT PREPARATIONS	1	No Quantity							1126641			0
S3	2009	2009	2009	2	0	2	Export	246	Finland	FIN	392	Japan	JPN								01	MEAT, MEAT PREPARATIONS	1	No Quantity							11104528			0
S3	2009	2009	2009	2	0	2	Export	246	Finland	FIN	410	Rep. of Korea	KOR								01	MEAT, MEAT PREPARATIONS	1	No Quantity							11951475			0
S3	2009	2009	2009	2	0	2	Export	246	Finland	FIN	428	Latvia	LVA								01	MEAT, MEAT PREPARATIONS	1	No Quantity							1703546			0
S3	2009	2009	2009	2	0	2	Export	246	Finland	FIN	440	Lithuania	LTU								01	MEAT, MEAT PREPARATIONS	1	No Quantity							3594524			0
S3	2009	2009	2009	2	0	2	Export	246	Finland	FIN	442	Luxembourg	LUX								01	MEAT, MEAT PREPARATIONS	1	No Quantity							18465			0
S3	2009	2009	2009	2	0	2	Export	246	Finland	FIN	458	Malaysia	MYS								01	MEAT, MEAT PREPARATIONS	1	No Quantity							42638			0
S3	2009	2009	2009	2	0	2	Export	246	Finland	FIN	528	Netherlands	NLD								01	MEAT, MEAT PREPARATIONS	1	No Quantity							962066			0
S3	2009	2009	2009	2	0	2	Export	246	Finland	FIN	540	New Caledonia	NCL								01	MEAT, MEAT PREPARATIONS	1	No Quantity							160306			0
S3	2009	2009	2009	2	0	2	Export	246	Finland	FIN	554	New Zealand	NZL								01	MEAT, MEAT PREPARATIONS	1	No Quantity							14874195			0
S3	2009	2009	2009	2	0	2	Export	246	Finland	FIN	579	Norway	NOR								01	MEAT, MEAT PREPARATIONS	1	No Quantity							426276			0
S3	2009	2009	2009	2	0	2	Export	246	Finland	FIN	616	Poland	POL								01	MEAT, MEAT PREPARATIONS	1	No Quantity							977441			0
S3	2009	2009	2009	2	0	2	Export	246	Finland	FIN	642	Romania	ROU								01	MEAT, MEAT PREPARATIONS	1	No Quantity							883388			0
S3	2009	2009	2009	2	0	2	Export	246	Finland	FIN	643	Russian Federation	RUS								01	MEAT, MEAT PREPARATIONS	1	No Quantity							43910513			0
S3	2009	2009	2009	2	0	2	Export	246	Finland	FIN	688	Serbia	SRB								01	MEAT, MEAT PREPARATIONS	1	No Quantity							7107			0
S3	2009	2009	2009	2	0	2	Export	246	Finland	FIN	702	Singapore	SGP								01	MEAT, MEAT PREPARATIONS	1	No Quantity							220308			0
S3	2009	2009	2009	2	0	2	Export	246	Finland	FIN	703	Slovakia	SVK								01	MEAT, MEAT PREPARATIONS	1	No Quantity							33974			0
S3	2009	2009	2009	2	0	2	Export	246	Finland	FIN	704	Viet Nam	VNM								01	MEAT, MEAT PREPARATIONS	1	No Quantity							805738			0
S3	2009	2009	2009	2	0	2	Export	246	Finland	FIN	724	Spain	ESP								01	MEAT, MEAT PREPARATIONS	1	No Quantity							325317			0
S3	2009	2009	2009	2	0	2	Export	246	Finland	FIN	752	Sweden	SWE								01	MEAT, MEAT PREPARATIONS	1	No Quantity							31465880			0
S3	2009	2009	2009	2	0	2	Export	246	Finland	FIN	757	Switzerland	CHE								01	MEAT, MEAT PREPARATIONS	1	No Quantity							20			0
S3	2009	2009	2009	2	0	2	Export	246	Finland	FIN	784	United Arab Emirates	ARE								01	MEAT, MEAT PREPARATIONS	1	No Quantity							869			0
S3	2009	2009	2009	2	0	2	Export	246	Finland	FIN	818	Egypt	EGY								01	MEAT, MEAT PREPARATIONS	1	No Quantity							4402			0
S3	2009	2009	2009	2	0	2	Export	246	Finland	FIN	826	United Kingdom	GBR								01	MEAT, MEAT PREPARATIONS	1	No Quantity							43073			0
S3	2009	2009	2009	2	0	2	Export	246	Finland	FIN	842	USA	USA								01	MEAT, MEAT PREPARATIONS	1	No Quantity							3824758			0
S3	2009	2009	2009	2	0	2	Export	231	Ethiopia	ETH	0	World	WLD								02	DAIRY PRODUCTS,BIRD EGGS	1	No Quantity							744786			0
S3	2009	2009	2009	2	0	2	Export	231	Ethiopia	ETH	36	Australia	AUS								02	DAIRY PRODUCTS,BIRD EGGS	1	No Quantity							1141			0
S3	2009	2009	2009	2	0	2	Export	231	Ethiopia	ETH	56	Belgium	BEL								02	DAIRY PRODUCTS,BIRD EGGS	1	No Quantity							587			0
S3	2009	2009	2009	2	0	2	Export	231	Ethiopia	ETH	262	Djibouti	DJI								02	DAIRY PRODUCTS,BIRD EGGS	1	No Quantity							628317			0
S3	2009	2009	2009	2	0	2	Export	231	Ethiopia	ETH	376	Israel	ISR								02	DAIRY PRODUCTS,BIRD EGGS	1	No Quantity							69			0
S3	2009	2009	2009	2	0	2	Export	231	Ethiopia	ETH	422	Lebanon	LBN								02	DAIRY PRODUCTS,BIRD EGGS	1	No Quantity							178			0
S3	2009	2009	2009	2	0	2	Export	231	Ethiopia	ETH	528	Netherlands	NLD								02	DAIRY PRODUCTS,BIRD EGGS	1	No Quantity							563			0
S3	2009	2009	2009	2	0	2	Export	231	Ethiopia	ETH	706	Somalia	SOM								02	DAIRY PRODUCTS,BIRD EGGS	1	No Quantity							107496			0
S3	2009	2009	2009	2	0	2	Export	231	Ethiopia	ETH	710	South Africa	ZAF								02	DAIRY PRODUCTS,BIRD EGGS	1	No Quantity							4489			0
S3	2009	2009	2009	2	0	2	Export	231	Ethiopia	ETH	826	United Kingdom	GBR								02	DAIRY PRODUCTS,BIRD EGGS	1	No Quantity							1919			0
S3	2009	2009	2009	2	0	2	Export	231	Ethiopia	ETH	842	USA	USA								02	DAIRY PRODUCTS,BIRD EGGS	1	No Quantity							27			0
S3	2009	2009	2009	2	0	2	Export	246	Finland	FIN	0	World	WLD								02	DAIRY PRODUCTS,BIRD EGGS	1	No Quantity							487876804			0
S3	2009	2009	2009	2	0	2	Export	246	Finland	FIN	31	Azerbaijan	AZE								02	DAIRY PRODUCTS,BIRD EGGS	1	No Quantity							2886300			0
S3	2009	2009	2009	2	0	2	Export	246	Finland	FIN	36	Australia	AUS								02	DAIRY PRODUCTS,BIRD EGGS	1	No Quantity							867469			0
S3	2009	2009	2009	2	0	2	Export	246	Finland	FIN	40	Austria	AUT								02	DAIRY PRODUCTS,BIRD EGGS	1	No Quantity							733925			0
S3	2009	2009	2009	2	0	2	Export	246	Finland	FIN	51	Armenia	ARM								02	DAIRY PRODUCTS,BIRD EGGS	1	No Quantity							1455840			0
S3	2009	2009	2009	2	0	2	Export	246	Finland	FIN	56	Belgium	BEL								02	DAIRY PRODUCTS,BIRD EGGS	1	No Quantity							28989337			0
S3	2009	2009	2009	2	0	2	Export	246	Finland	FIN	70	Bosnia Herzegovina	BIH								02	DAIRY PRODUCTS,BIRD EGGS	1	No Quantity							1673			0
S3	2009	2009	2009	2	0	2	Export	246	Finland	FIN	76	Brazil	BRA								02	DAIRY PRODUCTS,BIRD EGGS	1	No Quantity							240448			0
S3	2009	2009	2009	2	0	2	Export	246	Finland	FIN	112	Belarus	BLR								02	DAIRY PRODUCTS,BIRD EGGS	1	No Quantity							45807			0
S3	2009	2009	2009	2	0	2	Export	246	Finland	FIN	124	Canada	CAN								02	DAIRY PRODUCTS,BIRD EGGS	1	No Quantity							703065			0
S3	2009	2009	2009	2	0	2	Export	246	Finland	FIN	156	China	CHN								02	DAIRY PRODUCTS,BIRD EGGS	1	No Quantity							22892601			0
S3	2009	2009	2009	2	0	2	Export	246	Finland	FIN	196	Cyprus	CYP								02	DAIRY PRODUCTS,BIRD EGGS	1	No Quantity							5072739			0
S3	2009	2009	2009	2	0	2	Export	246	Finland	FIN	203	Czechia	CZE								02	DAIRY PRODUCTS,BIRD EGGS	1	No Quantity							148400			0
S3	2009	2009	2009	2	0	2	Export	246	Finland	FIN	208	Denmark	DNK								02	DAIRY PRODUCTS,BIRD EGGS	1	No Quantity							5132495			0
S3	2009	2009	2009	2	0	2	Export	246	Finland	FIN	218	Ecuador	ECU								02	DAIRY PRODUCTS,BIRD EGGS	1	No Quantity							60596			0
S3	2009	2009	2009	2	0	2	Export	246	Finland	FIN	233	Estonia	EST								02	DAIRY PRODUCTS,BIRD EGGS	1	No Quantity							7393968			0
S3	2009	2009	2009	2	0	2	Export	246	Finland	FIN	251	France	FRA								02	DAIRY PRODUCTS,BIRD EGGS	1	No Quantity							34524029			0
S3	2009	2009	2009	2	0	2	Export	246	Finland	FIN	268	Georgia	GEO								02	DAIRY PRODUCTS,BIRD EGGS	1	No Quantity							998582			0
S3	2009	2009	2009	2	0	2	Export	246	Finland	FIN	276	Germany	DEU								02	DAIRY PRODUCTS,BIRD EGGS	1	No Quantity							3851639			0
S3	2009	2009	2009	2	0	2	Export	246	Finland	FIN	300	Greece	GRC								02	DAIRY PRODUCTS,BIRD EGGS	1	No Quantity							10273584			0
S3	2009	2009	2009	2	0	2	Export	246	Finland	FIN	348	Hungary	HUN								02	DAIRY PRODUCTS,BIRD EGGS	1	No Quantity							176416			0
S3	2009	2009	2009	2	0	2	Export	246	Finland	FIN	372	Ireland	IRL								02	DAIRY PRODUCTS,BIRD EGGS	1	No Quantity							7099437			0
S3	2009	2009	2009	2	0	2	Export	246	Finland	FIN	376	Israel	ISR								02	DAIRY PRODUCTS,BIRD EGGS	1	No Quantity							204274			0
S3	2009	2009	2009	2	0	2	Export	246	Finland	FIN	381	Italy	ITA								02	DAIRY PRODUCTS,BIRD EGGS	1	No Quantity							3328545			0
S3	2009	2009	2009	2	0	2	Export	246	Finland	FIN	392	Japan	JPN								02	DAIRY PRODUCTS,BIRD EGGS	1	No Quantity							1552761			0
S3	2009	2009	2009	2	0	2	Export	246	Finland	FIN	398	Kazakhstan	KAZ								02	DAIRY PRODUCTS,BIRD EGGS	1	No Quantity							879075			0
S3	2009	2009	2009	2	0	2	Export	246	Finland	FIN	410	Rep. of Korea	KOR								02	DAIRY PRODUCTS,BIRD EGGS	1	No Quantity							2978142			0
S3	2009	2009	2009	2	0	2	Export	246	Finland	FIN	422	Lebanon	LBN								02	DAIRY PRODUCTS,BIRD EGGS	1	No Quantity							1817454			0
S3	2009	2009	2009	2	0	2	Export	246	Finland	FIN	428	Latvia	LVA								02	DAIRY PRODUCTS,BIRD EGGS	1	No Quantity							197799			0
S3	2009	2009	2009	2	0	2	Export	246	Finland	FIN	440	Lithuania	LTU								02	DAIRY PRODUCTS,BIRD EGGS	1	No Quantity							335338			0
S3	2009	2009	2009	2	0	2	Export	246	Finland	FIN	442	Luxembourg	LUX								02	DAIRY PRODUCTS,BIRD EGGS	1	No Quantity							18247			0
S3	2009	2009	2009	2	0	2	Export	246	Finland	FIN	458	Malaysia	MYS								02	DAIRY PRODUCTS,BIRD EGGS	1	No Quantity							3174750			0
S3	2009	2009	2009	2	0	2	Export	246	Finland	FIN	480	Mauritius	MUS								02	DAIRY PRODUCTS,BIRD EGGS	1	No Quantity							7604			0
S3	2009	2009	2009	2	0	2	Export	246	Finland	FIN	490	Other Asia, nes									02	DAIRY PRODUCTS,BIRD EGGS	1	No Quantity							1460503			0
S3	2009	2009	2009	2	0	2	Export	246	Finland	FIN	498	Rep. of Moldova	MDA								02	DAIRY PRODUCTS,BIRD EGGS	1	No Quantity							273654			0
S3	2009	2009	2009	2	0	2	Export	246	Finland	FIN	512	Oman	OMN								02	DAIRY PRODUCTS,BIRD EGGS	1	No Quantity							50964			0
S3	2009	2009	2009	2	0	2	Export	246	Finland	FIN	528	Netherlands	NLD								02	DAIRY PRODUCTS,BIRD EGGS	1	No Quantity							3630825			0
S3	2009	2009	2009	2	0	2	Export	246	Finland	FIN	554	New Zealand	NZL								02	DAIRY PRODUCTS,BIRD EGGS	1	No Quantity							54663			0
S3	2009	2009	2009	2	0	2	Export	246	Finland	FIN	579	Norway	NOR								02	DAIRY PRODUCTS,BIRD EGGS	1	No Quantity							536624			0
S3	2009	2009	2009	2	0	2	Export	246	Finland	FIN	608	Philippines	PHL								02	DAIRY PRODUCTS,BIRD EGGS	1	No Quantity							929973			0
S3	2009	2009	2009	2	0	2	Export	246	Finland	FIN	616	Poland	POL								02	DAIRY PRODUCTS,BIRD EGGS	1	No Quantity							5941402			0
S3	2009	2009	2009	2	0	2	Export	246	Finland	FIN	620	Portugal	PRT								02	DAIRY PRODUCTS,BIRD EGGS	1	No Quantity							237			0
S3	2009	2009	2009	2	0	2	Export	246	Finland	FIN	643	Russian Federation	RUS								02	DAIRY PRODUCTS,BIRD EGGS	1	No Quantity							189818320			0
S3	2009	2009	2009	2	0	2	Export	246	Finland	FIN	682	Saudi Arabia	SAU								02	DAIRY PRODUCTS,BIRD EGGS	1	No Quantity							4399523			0
S3	2009	2009	2009	2	0	2	Export	246	Finland	FIN	688	Serbia	SRB								02	DAIRY PRODUCTS,BIRD EGGS	1	No Quantity							619			0
S3	2009	2009	2009	2	0	2	Export	246	Finland	FIN	702	Singapore	SGP								02	DAIRY PRODUCTS,BIRD EGGS	1	No Quantity							1024585			0
S3	2009	2009	2009	2	0	2	Export	246	Finland	FIN	703	Slovakia	SVK								02	DAIRY PRODUCTS,BIRD EGGS	1	No Quantity							197965			0
S3	2009	2009	2009	2	0	2	Export	246	Finland	FIN	710	South Africa	ZAF								02	DAIRY PRODUCTS,BIRD EGGS	1	No Quantity							98			0
S3	2009	2009	2009	2	0	2	Export	246	Finland	FIN	724	Spain	ESP								02	DAIRY PRODUCTS,BIRD EGGS	1	No Quantity							2470965			0
S3	2009	2009	2009	2	0	2	Export	246	Finland	FIN	752	Sweden	SWE								02	DAIRY PRODUCTS,BIRD EGGS	1	No Quantity							72210948			0
S3	2009	2009	2009	2	0	2	Export	246	Finland	FIN	757	Switzerland	CHE								02	DAIRY PRODUCTS,BIRD EGGS	1	No Quantity							304068			0
S3	2009	2009	2009	2	0	2	Export	246	Finland	FIN	760	Syria	SYR								02	DAIRY PRODUCTS,BIRD EGGS	1	No Quantity							95268			0
S3	2009	2009	2009	2	0	2	Export	246	Finland	FIN	764	Thailand	THA								02	DAIRY PRODUCTS,BIRD EGGS	1	No Quantity							1998420			0
S3	2009	2009	2009	2	0	2	Export	246	Finland	FIN	784	United Arab Emirates	ARE								02	DAIRY PRODUCTS,BIRD EGGS	1	No Quantity							2835464			0
S3	2009	2009	2009	2	0	2	Export	246	Finland	FIN	795	Turkmenistan	TKM								02	DAIRY PRODUCTS,BIRD EGGS	1	No Quantity							669581			0
S3	2009	2009	2009	2	0	2	Export	246	Finland	FIN	804	Ukraine	UKR								02	DAIRY PRODUCTS,BIRD EGGS	1	No Quantity							2121223			0
S3	2009	2009	2009	2	0	2	Export	246	Finland	FIN	818	Egypt	EGY								02	DAIRY PRODUCTS,BIRD EGGS	1	No Quantity							8149619			0
S3	2009	2009	2009	2	0	2	Export	246	Finland	FIN	826	United Kingdom	GBR								02	DAIRY PRODUCTS,BIRD EGGS	1	No Quantity							19915			0
S3	2009	2009	2009	2	0	2	Export	246	Finland	FIN	842	USA	USA								02	DAIRY PRODUCTS,BIRD EGGS	1	No Quantity							39435448			0
S3	2009	2009	2009	2	0	2	Export	246	Finland	FIN	860	Uzbekistan	UZB								02	DAIRY PRODUCTS,BIRD EGGS	1	No Quantity							1203595			0
S3	2009	2009	2009	2	0	2	Export	231	Ethiopia	ETH	0	World	WLD								03	FISH,CRUSTACEANS,MOLLUSC	1	No Quantity							266847			0
S3	2009	2009	2009	2	0	2	Export	231	Ethiopia	ETH	262	Djibouti	DJI								03	FISH,CRUSTACEANS,MOLLUSC	1	No Quantity							1319			0
S3	2009	2009	2009	2	0	2	Export	231	Ethiopia	ETH	736	Fmr Sudan	SDN								03	FISH,CRUSTACEANS,MOLLUSC	1	No Quantity							262221			0
S3	2009	2009	2009	2	0	2	Export	231	Ethiopia	ETH	842	USA	USA								03	FISH,CRUSTACEANS,MOLLUSC	1	No Quantity							3306			0
S3	2009	2009	2009	2	0	2	Export	246	Finland	FIN	0	World	WLD								03	FISH,CRUSTACEANS,MOLLUSC	1	No Quantity							45925906			0
S3	2009	2009	2009	2	0	2	Export	246	Finland	FIN	40	Austria	AUT								03	FISH,CRUSTACEANS,MOLLUSC	1	No Quantity							31			0
S3	2009	2009	2009	2	0	2	Export	246	Finland	FIN	56	Belgium	BEL								03	FISH,CRUSTACEANS,MOLLUSC	1	No Quantity							128			0
S3	2009	2009	2009	2	0	2	Export	246	Finland	FIN	70	Bosnia Herzegovina	BIH								03	FISH,CRUSTACEANS,MOLLUSC	1	No Quantity							1564			0
S3	2009	2009	2009	2	0	2	Export	246	Finland	FIN	112	Belarus	BLR								03	FISH,CRUSTACEANS,MOLLUSC	1	No Quantity							7393			0
S3	2009	2009	2009	2	0	2	Export	246	Finland	FIN	152	Chile	CHL								03	FISH,CRUSTACEANS,MOLLUSC	1	No Quantity							65205			0
S3	2009	2009	2009	2	0	2	Export	246	Finland	FIN	156	China	CHN								03	FISH,CRUSTACEANS,MOLLUSC	1	No Quantity							10738			0
S3	2009	2009	2009	2	0	2	Export	246	Finland	FIN	208	Denmark	DNK								03	FISH,CRUSTACEANS,MOLLUSC	1	No Quantity							767501			0
S3	2009	2009	2009	2	0	2	Export	246	Finland	FIN	233	Estonia	EST								03	FISH,CRUSTACEANS,MOLLUSC	1	No Quantity							11074286			0
S3	2009	2009	2009	2	0	2	Export	246	Finland	FIN	251	France	FRA								03	FISH,CRUSTACEANS,MOLLUSC	1	No Quantity							248707			0
S3	2009	2009	2009	2	0	2	Export	246	Finland	FIN	276	Germany	DEU								03	FISH,CRUSTACEANS,MOLLUSC	1	No Quantity							51978			0
S3	2009	2009	2009	2	0	2	Export	246	Finland	FIN	344	China, Hong Kong SAR	HKG								03	FISH,CRUSTACEANS,MOLLUSC	1	No Quantity							17346			0
S3	2009	2009	2009	2	0	2	Export	246	Finland	FIN	392	Japan	JPN								03	FISH,CRUSTACEANS,MOLLUSC	1	No Quantity							1387647			0
S3	2009	2009	2009	2	0	2	Export	246	Finland	FIN	428	Latvia	LVA								03	FISH,CRUSTACEANS,MOLLUSC	1	No Quantity							865964			0
S3	2009	2009	2009	2	0	2	Export	246	Finland	FIN	440	Lithuania	LTU								03	FISH,CRUSTACEANS,MOLLUSC	1	No Quantity							9198			0
S3	2009	2009	2009	2	0	2	Export	246	Finland	FIN	442	Luxembourg	LUX								03	FISH,CRUSTACEANS,MOLLUSC	1	No Quantity							5064			0
S3	2009	2009	2009	2	0	2	Export	246	Finland	FIN	498	Rep. of Moldova	MDA								03	FISH,CRUSTACEANS,MOLLUSC	1	No Quantity							86644			0
S3	2009	2009	2009	2	0	2	Export	246	Finland	FIN	528	Netherlands	NLD								03	FISH,CRUSTACEANS,MOLLUSC	1	No Quantity							10827			0
S3	2009	2009	2009	2	0	2	Export	246	Finland	FIN	579	Norway	NOR								03	FISH,CRUSTACEANS,MOLLUSC	1	No Quantity							88400			0
S3	2009	2009	2009	2	0	2	Export	246	Finland	FIN	642	Romania	ROU								03	FISH,CRUSTACEANS,MOLLUSC	1	No Quantity							50099			0
S3	2009	2009	2009	2	0	2	Export	246	Finland	FIN	643	Russian Federation	RUS								03	FISH,CRUSTACEANS,MOLLUSC	1	No Quantity							10842879			0
S3	2009	2009	2009	2	0	2	Export	246	Finland	FIN	688	Serbia	SRB								03	FISH,CRUSTACEANS,MOLLUSC	1	No Quantity							1474			0
S3	2009	2009	2009	2	0	2	Export	246	Finland	FIN	702	Singapore	SGP								03	FISH,CRUSTACEANS,MOLLUSC	1	No Quantity							23973			0
S3	2009	2009	2009	2	0	2	Export	246	Finland	FIN	704	Viet Nam	VNM								03	FISH,CRUSTACEANS,MOLLUSC	1	No Quantity							7607			0
S3	2009	2009	2009	2	0	2	Export	246	Finland	FIN	724	Spain	ESP								03	FISH,CRUSTACEANS,MOLLUSC	1	No Quantity							2341			0
S3	2009	2009	2009	2	0	2	Export	246	Finland	FIN	752	Sweden	SWE								03	FISH,CRUSTACEANS,MOLLUSC	1	No Quantity							19993502			0
S3	2009	2009	2009	2	0	2	Export	246	Finland	FIN	757	Switzerland	CHE								03	FISH,CRUSTACEANS,MOLLUSC	1	No Quantity							4188			0
S3	2009	2009	2009	2	0	2	Export	246	Finland	FIN	784	United Arab Emirates	ARE								03	FISH,CRUSTACEANS,MOLLUSC	1	No Quantity							40			0
S3	2009	2009	2009	2	0	2	Export	246	Finland	FIN	804	Ukraine	UKR								03	FISH,CRUSTACEANS,MOLLUSC	1	No Quantity							16321			0
S3	2009	2009	2009	2	0	2	Export	246	Finland	FIN	818	Egypt	EGY								03	FISH,CRUSTACEANS,MOLLUSC	1	No Quantity							12801			0
S3	2009	2009	2009	2	0	2	Export	246	Finland	FIN	826	United Kingdom	GBR								03	FISH,CRUSTACEANS,MOLLUSC	1	No Quantity							2279			0
S3	2009	2009	2009	2	0	2	Export	246	Finland	FIN	842	USA	USA								03	FISH,CRUSTACEANS,MOLLUSC	1	No Quantity							269780			0
S3	2009	2009	2009	2	0	2	Export	231	Ethiopia	ETH	0	World	WLD								04	CEREALS,CEREAL PREPRTNS.	1	No Quantity							2442509			0
S3	2009	2009	2009	2	0	2	Export	231	Ethiopia	ETH	36	Australia	AUS								04	CEREALS,CEREAL PREPRTNS.	1	No Quantity							950			0
S3	2009	2009	2009	2	0	2	Export	231	Ethiopia	ETH	48	Bahrain	BHR								04	CEREALS,CEREAL PREPRTNS.	1	No Quantity							327764			0
S3	2009	2009	2009	2	0	2	Export	231	Ethiopia	ETH	70	Bosnia Herzegovina	BIH								04	CEREALS,CEREAL PREPRTNS.	1	No Quantity							163			0
S3	2009	2009	2009	2	0	2	Export	231	Ethiopia	ETH	124	Canada	CAN								04	CEREALS,CEREAL PREPRTNS.	1	No Quantity							8527			0
S3	2009	2009	2009	2	0	2	Export	231	Ethiopia	ETH	178	Congo	COG								04	CEREALS,CEREAL PREPRTNS.	1	No Quantity							1085			0
S3	2009	2009	2009	2	0	2	Export	231	Ethiopia	ETH	251	France	FRA								04	CEREALS,CEREAL PREPRTNS.	1	No Quantity							77			0
S3	2009	2009	2009	2	0	2	Export	231	Ethiopia	ETH	262	Djibouti	DJI								04	CEREALS,CEREAL PREPRTNS.	1	No Quantity							8421			0
S3	2009	2009	2009	2	0	2	Export	231	Ethiopia	ETH	276	Germany	DEU								04	CEREALS,CEREAL PREPRTNS.	1	No Quantity							2783			0
S3	2009	2009	2009	2	0	2	Export	231	Ethiopia	ETH	300	Greece	GRC								04	CEREALS,CEREAL PREPRTNS.	1	No Quantity							35			0
S3	2009	2009	2009	2	0	2	Export	231	Ethiopia	ETH	376	Israel	ISR								04	CEREALS,CEREAL PREPRTNS.	1	No Quantity							107692			0
S3	2009	2009	2009	2	0	2	Export	231	Ethiopia	ETH	381	Italy	ITA								04	CEREALS,CEREAL PREPRTNS.	1	No Quantity							622			0
S3	2009	2009	2009	2	0	2	Export	231	Ethiopia	ETH	414	Kuwait	KWT								04	CEREALS,CEREAL PREPRTNS.	1	No Quantity							343			0
S3	2009	2009	2009	2	0	2	Export	231	Ethiopia	ETH	422	Lebanon	LBN								04	CEREALS,CEREAL PREPRTNS.	1	No Quantity							678			0
S3	2009	2009	2009	2	0	2	Export	231	Ethiopia	ETH	426	Lesotho	LSO								04	CEREALS,CEREAL PREPRTNS.	1	No Quantity							216			0
S3	2009	2009	2009	2	0	2	Export	231	Ethiopia	ETH	458	Malaysia	MYS								04	CEREALS,CEREAL PREPRTNS.	1	No Quantity							329			0
S3	2009	2009	2009	2	0	2	Export	231	Ethiopia	ETH	516	Namibia	NAM								04	CEREALS,CEREAL PREPRTNS.	1	No Quantity							144			0
S3	2009	2009	2009	2	0	2	Export	231	Ethiopia	ETH	528	Netherlands	NLD								04	CEREALS,CEREAL PREPRTNS.	1	No Quantity							519			0
S3	2009	2009	2009	2	0	2	Export	231	Ethiopia	ETH	554	New Zealand	NZL								04	CEREALS,CEREAL PREPRTNS.	1	No Quantity							135			0
S3	2009	2009	2009	2	0	2	Export	231	Ethiopia	ETH	579	Norway	NOR								04	CEREALS,CEREAL PREPRTNS.	1	No Quantity							2521			0
S3	2009	2009	2009	2	0	2	Export	231	Ethiopia	ETH	586	Pakistan	PAK								04	CEREALS,CEREAL PREPRTNS.	1	No Quantity							2674			0
S3	2009	2009	2009	2	0	2	Export	231	Ethiopia	ETH	678	Sao Tome and Principe	STP								04	CEREALS,CEREAL PREPRTNS.	1	No Quantity							321			0
S3	2009	2009	2009	2	0	2	Export	231	Ethiopia	ETH	682	Saudi Arabia	SAU								04	CEREALS,CEREAL PREPRTNS.	1	No Quantity							3963			0
S3	2009	2009	2009	2	0	2	Export	231	Ethiopia	ETH	706	Somalia	SOM								04	CEREALS,CEREAL PREPRTNS.	1	No Quantity							8362			0
S3	2009	2009	2009	2	0	2	Export	231	Ethiopia	ETH	736	Fmr Sudan	SDN								04	CEREALS,CEREAL PREPRTNS.	1	No Quantity							192544			0
S3	2009	2009	2009	2	0	2	Export	231	Ethiopia	ETH	752	Sweden	SWE								04	CEREALS,CEREAL PREPRTNS.	1	No Quantity							143799			0
S3	2009	2009	2009	2	0	2	Export	231	Ethiopia	ETH	757	Switzerland	CHE								04	CEREALS,CEREAL PREPRTNS.	1	No Quantity							215			0
S3	2009	2009	2009	2	0	2	Export	231	Ethiopia	ETH	784	United Arab Emirates	ARE								04	CEREALS,CEREAL PREPRTNS.	1	No Quantity							1417363			0
S3	2009	2009	2009	2	0	2	Export	231	Ethiopia	ETH	788	Tunisia	TUN								04	CEREALS,CEREAL PREPRTNS.	1	No Quantity							273			0
S3	2009	2009	2009	2	0	2	Export	231	Ethiopia	ETH	818	Egypt	EGY								04	CEREALS,CEREAL PREPRTNS.	1	No Quantity							339			0
S3	2009	2009	2009	2	0	2	Export	231	Ethiopia	ETH	826	United Kingdom	GBR								04	CEREALS,CEREAL PREPRTNS.	1	No Quantity							3018			0
S3	2009	2009	2009	2	0	2	Export	231	Ethiopia	ETH	842	USA	USA								04	CEREALS,CEREAL PREPRTNS.	1	No Quantity							206635			0
S3	2009	2009	2009	2	0	2	Export	246	Finland	FIN	0	World	WLD								04	CEREALS,CEREAL PREPRTNS.	1	No Quantity							210528725			0
S3	2009	2009	2009	2	0	2	Export	246	Finland	FIN	4	Afghanistan	AFG								04	CEREALS,CEREAL PREPRTNS.	1	No Quantity							35			0
S3	2009	2009	2009	2	0	2	Export	246	Finland	FIN	36	Australia	AUS								04	CEREALS,CEREAL PREPRTNS.	1	No Quantity							315597			0
S3	2009	2009	2009	2	0	2	Export	246	Finland	FIN	40	Austria	AUT								04	CEREALS,CEREAL PREPRTNS.	1	No Quantity							572569			0
S3	2009	2009	2009	2	0	2	Export	246	Finland	FIN	56	Belgium	BEL								04	CEREALS,CEREAL PREPRTNS.	1	No Quantity							10435558			0
S3	2009	2009	2009	2	0	2	Export	246	Finland	FIN	70	Bosnia Herzegovina	BIH								04	CEREALS,CEREAL PREPRTNS.	1	No Quantity							3339			0
S3	2009	2009	2009	2	0	2	Export	246	Finland	FIN	100	Bulgaria	BGR								04	CEREALS,CEREAL PREPRTNS.	1	No Quantity							60872			0
S3	2009	2009	2009	2	0	2	Export	246	Finland	FIN	112	Belarus	BLR								04	CEREALS,CEREAL PREPRTNS.	1	No Quantity							272424			0
S3	2009	2009	2009	2	0	2	Export	246	Finland	FIN	124	Canada	CAN								04	CEREALS,CEREAL PREPRTNS.	1	No Quantity							878210			0
S3	2009	2009	2009	2	0	2	Export	246	Finland	FIN	188	Costa Rica	CRI								04	CEREALS,CEREAL PREPRTNS.	1	No Quantity							224506			0
S3	2009	2009	2009	2	0	2	Export	246	Finland	FIN	191	Croatia	HRV								04	CEREALS,CEREAL PREPRTNS.	1	No Quantity							56611			0
S3	2009	2009	2009	2	0	2	Export	246	Finland	FIN	196	Cyprus	CYP								04	CEREALS,CEREAL PREPRTNS.	1	No Quantity							7404			0
S3	2009	2009	2009	2	0	2	Export	246	Finland	FIN	203	Czechia	CZE								04	CEREALS,CEREAL PREPRTNS.	1	No Quantity							660734			0
S3	2009	2009	2009	2	0	2	Export	246	Finland	FIN	208	Denmark	DNK								04	CEREALS,CEREAL PREPRTNS.	1	No Quantity							4550669			0
S3	2009	2009	2009	2	0	2	Export	246	Finland	FIN	233	Estonia	EST								04	CEREALS,CEREAL PREPRTNS.	1	No Quantity							15543263			0
S3	2009	2009	2009	2	0	2	Export	246	Finland	FIN	251	France	FRA								04	CEREALS,CEREAL PREPRTNS.	1	No Quantity							736182			0
S3	2009	2009	2009	2	0	2	Export	246	Finland	FIN	268	Georgia	GEO								04	CEREALS,CEREAL PREPRTNS.	1	No Quantity							38635			0
S3	2009	2009	2009	2	0	2	Export	246	Finland	FIN	276	Germany	DEU								04	CEREALS,CEREAL PREPRTNS.	1	No Quantity							51906400			0
S3	2009	2009	2009	2	0	2	Export	246	Finland	FIN	300	Greece	GRC								04	CEREALS,CEREAL PREPRTNS.	1	No Quantity							203586			0
S3	2009	2009	2009	2	0	2	Export	246	Finland	FIN	344	China, Hong Kong SAR	HKG								04	CEREALS,CEREAL PREPRTNS.	1	No Quantity							183763			0
S3	2009	2009	2009	2	0	2	Export	246	Finland	FIN	348	Hungary	HUN								04	CEREALS,CEREAL PREPRTNS.	1	No Quantity							64061			0
S3	2009	2009	2009	2	0	2	Export	246	Finland	FIN	352	Iceland	ISL								04	CEREALS,CEREAL PREPRTNS.	1	No Quantity							275403			0
S3	2009	2009	2009	2	0	2	Export	246	Finland	FIN	360	Indonesia	IDN								04	CEREALS,CEREAL PREPRTNS.	1	No Quantity							1			0
S3	2009	2009	2009	2	0	2	Export	246	Finland	FIN	372	Ireland	IRL								04	CEREALS,CEREAL PREPRTNS.	1	No Quantity							1962039			0
S3	2009	2009	2009	2	0	2	Export	246	Finland	FIN	376	Israel	ISR								04	CEREALS,CEREAL PREPRTNS.	1	No Quantity							101887			0
S3	2009	2009	2009	2	0	2	Export	246	Finland	FIN	381	Italy	ITA								04	CEREALS,CEREAL PREPRTNS.	1	No Quantity							73365			0
S3	2009	2009	2009	2	0	2	Export	246	Finland	FIN	392	Japan	JPN								04	CEREALS,CEREAL PREPRTNS.	1	No Quantity							1666413			0
S3	2009	2009	2009	2	0	2	Export	246	Finland	FIN	398	Kazakhstan	KAZ								04	CEREALS,CEREAL PREPRTNS.	1	No Quantity							615490			0
S3	2009	2009	2009	2	0	2	Export	246	Finland	FIN	410	Rep. of Korea	KOR								04	CEREALS,CEREAL PREPRTNS.	1	No Quantity							351469			0
S3	2009	2009	2009	2	0	2	Export	246	Finland	FIN	414	Kuwait	KWT								04	CEREALS,CEREAL PREPRTNS.	1	No Quantity							8233			0
S3	2009	2009	2009	2	0	2	Export	246	Finland	FIN	422	Lebanon	LBN								04	CEREALS,CEREAL PREPRTNS.	1	No Quantity							4338			0
S3	2009	2009	2009	2	0	2	Export	246	Finland	FIN	428	Latvia	LVA								04	CEREALS,CEREAL PREPRTNS.	1	No Quantity							1383264			0
S3	2009	2009	2009	2	0	2	Export	246	Finland	FIN	440	Lithuania	LTU								04	CEREALS,CEREAL PREPRTNS.	1	No Quantity							2313268			0
S3	2009	2009	2009	2	0	2	Export	246	Finland	FIN	442	Luxembourg	LUX								04	CEREALS,CEREAL PREPRTNS.	1	No Quantity							45001			0
S3	2009	2009	2009	2	0	2	Export	246	Finland	FIN	458	Malaysia	MYS								04	CEREALS,CEREAL PREPRTNS.	1	No Quantity							196051			0
S3	2009	2009	2009	2	0	2	Export	246	Finland	FIN	490	Other Asia, nes									04	CEREALS,CEREAL PREPRTNS.	1	No Quantity							1816397			0
S3	2009	2009	2009	2	0	2	Export	246	Finland	FIN	498	Rep. of Moldova	MDA								04	CEREALS,CEREAL PREPRTNS.	1	No Quantity							42633			0
S3	2009	2009	2009	2	0	2	Export	246	Finland	FIN	504	Morocco	MAR								04	CEREALS,CEREAL PREPRTNS.	1	No Quantity							1721869			0
S3	2009	2009	2009	2	0	2	Export	246	Finland	FIN	528	Netherlands	NLD								04	CEREALS,CEREAL PREPRTNS.	1	No Quantity							15955064			0
S3	2009	2009	2009	2	0	2	Export	246	Finland	FIN	554	New Zealand	NZL								04	CEREALS,CEREAL PREPRTNS.	1	No Quantity							158			0
S3	2009	2009	2009	2	0	2	Export	246	Finland	FIN	579	Norway	NOR								04	CEREALS,CEREAL PREPRTNS.	1	No Quantity							5305246			0
S3	2009	2009	2009	2	0	2	Export	246	Finland	FIN	608	Philippines	PHL								04	CEREALS,CEREAL PREPRTNS.	1	No Quantity							4520			0
S3	2009	2009	2009	2	0	2	Export	246	Finland	FIN	616	Poland	POL								04	CEREALS,CEREAL PREPRTNS.	1	No Quantity							1806578			0
S3	2009	2009	2009	2	0	2	Export	246	Finland	FIN	620	Portugal	PRT								04	CEREALS,CEREAL PREPRTNS.	1	No Quantity							406646			0
S3	2009	2009	2009	2	0	2	Export	246	Finland	FIN	642	Romania	ROU								04	CEREALS,CEREAL PREPRTNS.	1	No Quantity							147916			0
S3	2009	2009	2009	2	0	2	Export	246	Finland	FIN	643	Russian Federation	RUS								04	CEREALS,CEREAL PREPRTNS.	1	No Quantity							39170744			0
S3	2009	2009	2009	2	0	2	Export	246	Finland	FIN	688	Serbia	SRB								04	CEREALS,CEREAL PREPRTNS.	1	No Quantity							2251			0
S3	2009	2009	2009	2	0	2	Export	246	Finland	FIN	699	India	IND								04	CEREALS,CEREAL PREPRTNS.	1	No Quantity							17564			0
S3	2009	2009	2009	2	0	2	Export	246	Finland	FIN	702	Singapore	SGP								04	CEREALS,CEREAL PREPRTNS.	1	No Quantity							4563			0
S3	2009	2009	2009	2	0	2	Export	246	Finland	FIN	703	Slovakia	SVK								04	CEREALS,CEREAL PREPRTNS.	1	No Quantity							144245			0
S3	2009	2009	2009	2	0	2	Export	246	Finland	FIN	704	Viet Nam	VNM								04	CEREALS,CEREAL PREPRTNS.	1	No Quantity							421276			0
S3	2009	2009	2009	2	0	2	Export	246	Finland	FIN	705	Slovenia	SVN								04	CEREALS,CEREAL PREPRTNS.	1	No Quantity							19649			0
S3	2009	2009	2009	2	0	2	Export	246	Finland	FIN	710	South Africa	ZAF								04	CEREALS,CEREAL PREPRTNS.	1	No Quantity							200430			0
S3	2009	2009	2009	2	0	2	Export	246	Finland	FIN	724	Spain	ESP								04	CEREALS,CEREAL PREPRTNS.	1	No Quantity							1889766			0
S3	2009	2009	2009	2	0	2	Export	246	Finland	FIN	752	Sweden	SWE								04	CEREALS,CEREAL PREPRTNS.	1	No Quantity							27995929			0
S3	2009	2009	2009	2	0	2	Export	246	Finland	FIN	757	Switzerland	CHE								04	CEREALS,CEREAL PREPRTNS.	1	No Quantity							4480296			0
S3	2009	2009	2009	2	0	2	Export	246	Finland	FIN	784	United Arab Emirates	ARE								04	CEREALS,CEREAL PREPRTNS.	1	No Quantity							45			0
S3	2009	2009	2009	2	0	2	Export	246	Finland	FIN	792	Turkey	TUR								04	CEREALS,CEREAL PREPRTNS.	1	No Quantity							41753			0
S3	2009	2009	2009	2	0	2	Export	246	Finland	FIN	804	Ukraine	UKR								04	CEREALS,CEREAL PREPRTNS.	1	No Quantity							1209116			0
S3	2009	2009	2009	2	0	2	Export	246	Finland	FIN	818	Egypt	EGY								04	CEREALS,CEREAL PREPRTNS.	1	No Quantity							32248			0
S3	2009	2009	2009	2	0	2	Export	246	Finland	FIN	826	United Kingdom	GBR								04	CEREALS,CEREAL PREPRTNS.	1	No Quantity							6328288			0
S3	2009	2009	2009	2	0	2	Export	246	Finland	FIN	842	USA	USA								04	CEREALS,CEREAL PREPRTNS.	1	No Quantity							5652789			0
S3	2009	2009	2009	2	0	2	Export	246	Finland	FIN	862	Venezuela	VEN								04	CEREALS,CEREAL PREPRTNS.	1	No Quantity							106			0
S3	2009	2009	2009	2	0	2	Export	231	Ethiopia	ETH	0	World	WLD								05	VEGETABLES AND FRUIT	1	No Quantity							297824238			0
S3	2009	2009	2009	2	0	2	Export	231	Ethiopia	ETH	32	Argentina	ARG								05	VEGETABLES AND FRUIT	1	No Quantity							107			0
S3	2009	2009	2009	2	0	2	Export	231	Ethiopia	ETH	36	Australia	AUS								05	VEGETABLES AND FRUIT	1	No Quantity							514083			0
S3	2009	2009	2009	2	0	2	Export	231	Ethiopia	ETH	50	Bangladesh	BGD								05	VEGETABLES AND FRUIT	1	No Quantity							561655			0
S3	2009	2009	2009	2	0	2	Export	231	Ethiopia	ETH	56	Belgium	BEL								05	VEGETABLES AND FRUIT	1	No Quantity							2195165			0
S3	2009	2009	2009	2	0	2	Export	231	Ethiopia	ETH	100	Bulgaria	BGR								05	VEGETABLES AND FRUIT	1	No Quantity							955566			0
S3	2009	2009	2009	2	0	2	Export	231	Ethiopia	ETH	124	Canada	CAN								05	VEGETABLES AND FRUIT	1	No Quantity							71729			0
S3	2009	2009	2009	2	0	2	Export	231	Ethiopia	ETH	152	Chile	CHL								05	VEGETABLES AND FRUIT	1	No Quantity							10184			0
S3	2009	2009	2009	2	0	2	Export	231	Ethiopia	ETH	156	China	CHN								05	VEGETABLES AND FRUIT	1	No Quantity							2694335			0
S3	2009	2009	2009	2	0	2	Export	231	Ethiopia	ETH	178	Congo	COG								05	VEGETABLES AND FRUIT	1	No Quantity							1349			0
S3	2009	2009	2009	2	0	2	Export	231	Ethiopia	ETH	203	Czechia	CZE								05	VEGETABLES AND FRUIT	1	No Quantity							239690			0
S3	2009	2009	2009	2	0	2	Export	231	Ethiopia	ETH	226	Equatorial Guinea	GNQ								05	VEGETABLES AND FRUIT	1	No Quantity							1356			0
S3	2009	2009	2009	2	0	2	Export	231	Ethiopia	ETH	251	France	FRA								05	VEGETABLES AND FRUIT	1	No Quantity							334769			0
S3	2009	2009	2009	2	0	2	Export	231	Ethiopia	ETH	262	Djibouti	DJI								05	VEGETABLES AND FRUIT	1	No Quantity							42983323			0
S3	2009	2009	2009	2	0	2	Export	231	Ethiopia	ETH	266	Gabon	GAB								05	VEGETABLES AND FRUIT	1	No Quantity							8150			0
S3	2009	2009	2009	2	0	2	Export	231	Ethiopia	ETH	268	Georgia	GEO								05	VEGETABLES AND FRUIT	1	No Quantity							115398			0
S3	2009	2009	2009	2	0	2	Export	231	Ethiopia	ETH	276	Germany	DEU								05	VEGETABLES AND FRUIT	1	No Quantity							967817			0
S3	2009	2009	2009	2	0	2	Export	231	Ethiopia	ETH	300	Greece	GRC								05	VEGETABLES AND FRUIT	1	No Quantity							66378			0
S3	2009	2009	2009	2	0	2	Export	231	Ethiopia	ETH	324	Guinea	GIN								05	VEGETABLES AND FRUIT	1	No Quantity							2637			0
S3	2009	2009	2009	2	0	2	Export	231	Ethiopia	ETH	344	China, Hong Kong SAR	HKG								05	VEGETABLES AND FRUIT	1	No Quantity							794			0
S3	2009	2009	2009	2	0	2	Export	231	Ethiopia	ETH	348	Hungary	HUN								05	VEGETABLES AND FRUIT	1	No Quantity							140920			0
S3	2009	2009	2009	2	0	2	Export	231	Ethiopia	ETH	364	Iran	IRN								05	VEGETABLES AND FRUIT	1	No Quantity							158328			0
S3	2009	2009	2009	2	0	2	Export	231	Ethiopia	ETH	376	Israel	ISR								05	VEGETABLES AND FRUIT	1	No Quantity							997950			0
S3	2009	2009	2009	2	0	2	Export	231	Ethiopia	ETH	381	Italy	ITA								05	VEGETABLES AND FRUIT	1	No Quantity							1542308			0
S3	2009	2009	2009	2	0	2	Export	231	Ethiopia	ETH	384	Côte d'Ivoire	CIV								05	VEGETABLES AND FRUIT	1	No Quantity							261			0
S3	2009	2009	2009	2	0	2	Export	231	Ethiopia	ETH	400	Jordan	JOR								05	VEGETABLES AND FRUIT	1	No Quantity							339186			0
S3	2009	2009	2009	2	0	2	Export	231	Ethiopia	ETH	404	Kenya	KEN								05	VEGETABLES AND FRUIT	1	No Quantity							3706520			0
S3	2009	2009	2009	2	0	2	Export	231	Ethiopia	ETH	414	Kuwait	KWT								05	VEGETABLES AND FRUIT	1	No Quantity							352			0
S3	2009	2009	2009	2	0	2	Export	231	Ethiopia	ETH	418	Lao People's Dem. Rep.	LAO								05	VEGETABLES AND FRUIT	1	No Quantity							1533			0
S3	2009	2009	2009	2	0	2	Export	231	Ethiopia	ETH	440	Lithuania	LTU								05	VEGETABLES AND FRUIT	1	No Quantity							21849			0
S3	2009	2009	2009	2	0	2	Export	231	Ethiopia	ETH	454	Malawi	MWI								05	VEGETABLES AND FRUIT	1	No Quantity							5322			0
S3	2009	2009	2009	2	0	2	Export	231	Ethiopia	ETH	458	Malaysia	MYS								05	VEGETABLES AND FRUIT	1	No Quantity							553998			0
S3	2009	2009	2009	2	0	2	Export	231	Ethiopia	ETH	466	Mali	MLI								05	VEGETABLES AND FRUIT	1	No Quantity							654			0
S3	2009	2009	2009	2	0	2	Export	231	Ethiopia	ETH	480	Mauritius	MUS								05	VEGETABLES AND FRUIT	1	No Quantity							61776			0
S3	2009	2009	2009	2	0	2	Export	231	Ethiopia	ETH	504	Morocco	MAR								05	VEGETABLES AND FRUIT	1	No Quantity							268651			0
S3	2009	2009	2009	2	0	2	Export	231	Ethiopia	ETH	524	Nepal	NPL								05	VEGETABLES AND FRUIT	1	No Quantity							25150			0
S3	2009	2009	2009	2	0	2	Export	231	Ethiopia	ETH	528	Netherlands	NLD								05	VEGETABLES AND FRUIT	1	No Quantity							9591052			0
S3	2009	2009	2009	2	0	2	Export	231	Ethiopia	ETH	586	Pakistan	PAK								05	VEGETABLES AND FRUIT	1	No Quantity							7748778			0
S3	2009	2009	2009	2	0	2	Export	231	Ethiopia	ETH	624	Guinea-Bissau	GNB								05	VEGETABLES AND FRUIT	1	No Quantity							37			0
S3	2009	2009	2009	2	0	2	Export	231	Ethiopia	ETH	642	Romania	ROU								05	VEGETABLES AND FRUIT	1	No Quantity							895294			0
S3	2009	2009	2009	2	0	2	Export	231	Ethiopia	ETH	643	Russian Federation	RUS								05	VEGETABLES AND FRUIT	1	No Quantity							171213			0
S3	2009	2009	2009	2	0	2	Export	231	Ethiopia	ETH	678	Sao Tome and Principe	STP								05	VEGETABLES AND FRUIT	1	No Quantity							32890			0
S3	2009	2009	2009	2	0	2	Export	231	Ethiopia	ETH	682	Saudi Arabia	SAU								05	VEGETABLES AND FRUIT	1	No Quantity							2265886			0
S3	2009	2009	2009	2	0	2	Export	231	Ethiopia	ETH	699	India	IND								05	VEGETABLES AND FRUIT	1	No Quantity							4166391			0
S3	2009	2009	2009	2	0	2	Export	231	Ethiopia	ETH	702	Singapore	SGP								05	VEGETABLES AND FRUIT	1	No Quantity							1332741			0
S3	2009	2009	2009	2	0	2	Export	231	Ethiopia	ETH	705	Slovenia	SVN								05	VEGETABLES AND FRUIT	1	No Quantity							44222			0
S3	2009	2009	2009	2	0	2	Export	231	Ethiopia	ETH	706	Somalia	SOM								05	VEGETABLES AND FRUIT	1	No Quantity							123761298			0
S3	2009	2009	2009	2	0	2	Export	231	Ethiopia	ETH	710	South Africa	ZAF								05	VEGETABLES AND FRUIT	1	No Quantity							2334141			0
S3	2009	2009	2009	2	0	2	Export	231	Ethiopia	ETH	716	Zimbabwe	ZWE								05	VEGETABLES AND FRUIT	1	No Quantity							451			0
S3	2009	2009	2009	2	0	2	Export	231	Ethiopia	ETH	724	Spain	ESP								05	VEGETABLES AND FRUIT	1	No Quantity							201792			0
S3	2009	2009	2009	2	0	2	Export	231	Ethiopia	ETH	736	Fmr Sudan	SDN								05	VEGETABLES AND FRUIT	1	No Quantity							43588848			0
S3	2009	2009	2009	2	0	2	Export	231	Ethiopia	ETH	752	Sweden	SWE								05	VEGETABLES AND FRUIT	1	No Quantity							39			0
S3	2009	2009	2009	2	0	2	Export	231	Ethiopia	ETH	757	Switzerland	CHE								05	VEGETABLES AND FRUIT	1	No Quantity							285664			0
S3	2009	2009	2009	2	0	2	Export	231	Ethiopia	ETH	764	Thailand	THA								05	VEGETABLES AND FRUIT	1	No Quantity							262088			0
S3	2009	2009	2009	2	0	2	Export	231	Ethiopia	ETH	784	United Arab Emirates	ARE								05	VEGETABLES AND FRUIT	1	No Quantity							13053861			0
S3	2009	2009	2009	2	0	2	Export	231	Ethiopia	ETH	792	Turkey	TUR								05	VEGETABLES AND FRUIT	1	No Quantity							2961832			0
S3	2009	2009	2009	2	0	2	Export	231	Ethiopia	ETH	796	Turks and Caicos Isds	TCA								05	VEGETABLES AND FRUIT	1	No Quantity							30834			0
S3	2009	2009	2009	2	0	2	Export	231	Ethiopia	ETH	804	Ukraine	UKR								05	VEGETABLES AND FRUIT	1	No Quantity							198305			0
S3	2009	2009	2009	2	0	2	Export	231	Ethiopia	ETH	818	Egypt	EGY								05	VEGETABLES AND FRUIT	1	No Quantity							1668109			0
S3	2009	2009	2009	2	0	2	Export	231	Ethiopia	ETH	826	United Kingdom	GBR								05	VEGETABLES AND FRUIT	1	No Quantity							16951208			0
S3	2009	2009	2009	2	0	2	Export	231	Ethiopia	ETH	842	USA	USA								05	VEGETABLES AND FRUIT	1	No Quantity							659022			0
S3	2009	2009	2009	2	0	2	Export	231	Ethiopia	ETH	887	Yemen	YEM								05	VEGETABLES AND FRUIT	1	No Quantity							6068998			0
S3	2009	2009	2009	2	0	2	Export	246	Finland	FIN	0	World	WLD								05	VEGETABLES AND FRUIT	1	No Quantity							47259084			0
S3	2009	2009	2009	2	0	2	Export	246	Finland	FIN	36	Australia	AUS								05	VEGETABLES AND FRUIT	1	No Quantity							41390			0
S3	2009	2009	2009	2	0	2	Export	246	Finland	FIN	40	Austria	AUT								05	VEGETABLES AND FRUIT	1	No Quantity							2050542			0
S3	2009	2009	2009	2	0	2	Export	246	Finland	FIN	56	Belgium	BEL								05	VEGETABLES AND FRUIT	1	No Quantity							787372			0
S3	2009	2009	2009	2	0	2	Export	246	Finland	FIN	70	Bosnia Herzegovina	BIH								05	VEGETABLES AND FRUIT	1	No Quantity							487			0
S3	2009	2009	2009	2	0	2	Export	246	Finland	FIN	100	Bulgaria	BGR								05	VEGETABLES AND FRUIT	1	No Quantity							53744			0
S3	2009	2009	2009	2	0	2	Export	246	Finland	FIN	124	Canada	CAN								05	VEGETABLES AND FRUIT	1	No Quantity							1928			0
S3	2009	2009	2009	2	0	2	Export	246	Finland	FIN	156	China	CHN								05	VEGETABLES AND FRUIT	1	No Quantity							4979263			0
S3	2009	2009	2009	2	0	2	Export	246	Finland	FIN	203	Czechia	CZE								05	VEGETABLES AND FRUIT	1	No Quantity							1632			0
S3	2009	2009	2009	2	0	2	Export	246	Finland	FIN	208	Denmark	DNK								05	VEGETABLES AND FRUIT	1	No Quantity							246503			0
S3	2009	2009	2009	2	0	2	Export	246	Finland	FIN	233	Estonia	EST								05	VEGETABLES AND FRUIT	1	No Quantity							5584911			0
S3	2009	2009	2009	2	0	2	Export	246	Finland	FIN	251	France	FRA								05	VEGETABLES AND FRUIT	1	No Quantity							16844			0
S3	2009	2009	2009	2	0	2	Export	246	Finland	FIN	276	Germany	DEU								05	VEGETABLES AND FRUIT	1	No Quantity							5376401			0
S3	2009	2009	2009	2	0	2	Export	246	Finland	FIN	300	Greece	GRC								05	VEGETABLES AND FRUIT	1	No Quantity							32			0
S3	2009	2009	2009	2	0	2	Export	246	Finland	FIN	304	Greenland	GRL								05	VEGETABLES AND FRUIT	1	No Quantity							1636			0
S3	2009	2009	2009	2	0	2	Export	246	Finland	FIN	344	China, Hong Kong SAR	HKG								05	VEGETABLES AND FRUIT	1	No Quantity							26286			0
S3	2009	2009	2009	2	0	2	Export	246	Finland	FIN	348	Hungary	HUN								05	VEGETABLES AND FRUIT	1	No Quantity							34460			0
S3	2009	2009	2009	2	0	2	Export	246	Finland	FIN	352	Iceland	ISL								05	VEGETABLES AND FRUIT	1	No Quantity							8278			0
S3	2009	2009	2009	2	0	2	Export	246	Finland	FIN	381	Italy	ITA								05	VEGETABLES AND FRUIT	1	No Quantity							2557632			0
S3	2009	2009	2009	2	0	2	Export	246	Finland	FIN	392	Japan	JPN								05	VEGETABLES AND FRUIT	1	No Quantity							3466012			0
S3	2009	2009	2009	2	0	2	Export	246	Finland	FIN	410	Rep. of Korea	KOR								05	VEGETABLES AND FRUIT	1	No Quantity							542896			0
S3	2009	2009	2009	2	0	2	Export	246	Finland	FIN	428	Latvia	LVA								05	VEGETABLES AND FRUIT	1	No Quantity							768243			0
S3	2009	2009	2009	2	0	2	Export	246	Finland	FIN	440	Lithuania	LTU								05	VEGETABLES AND FRUIT	1	No Quantity							220107			0
S3	2009	2009	2009	2	0	2	Export	246	Finland	FIN	442	Luxembourg	LUX								05	VEGETABLES AND FRUIT	1	No Quantity							26826			0
S3	2009	2009	2009	2	0	2	Export	246	Finland	FIN	458	Malaysia	MYS								05	VEGETABLES AND FRUIT	1	No Quantity							3694			0
S3	2009	2009	2009	2	0	2	Export	246	Finland	FIN	490	Other Asia, nes									05	VEGETABLES AND FRUIT	1	No Quantity							10163			0
S3	2009	2009	2009	2	0	2	Export	246	Finland	FIN	528	Netherlands	NLD								05	VEGETABLES AND FRUIT	1	No Quantity							337241			0
S3	2009	2009	2009	2	0	2	Export	246	Finland	FIN	579	Norway	NOR								05	VEGETABLES AND FRUIT	1	No Quantity							688908			0
S3	2009	2009	2009	2	0	2	Export	246	Finland	FIN	616	Poland	POL								05	VEGETABLES AND FRUIT	1	No Quantity							325209			0
S3	2009	2009	2009	2	0	2	Export	246	Finland	FIN	643	Russian Federation	RUS								05	VEGETABLES AND FRUIT	1	No Quantity							4949743			0
S3	2009	2009	2009	2	0	2	Export	246	Finland	FIN	688	Serbia	SRB								05	VEGETABLES AND FRUIT	1	No Quantity							511			0
S3	2009	2009	2009	2	0	2	Export	246	Finland	FIN	699	India	IND								05	VEGETABLES AND FRUIT	1	No Quantity							68387			0
S3	2009	2009	2009	2	0	2	Export	246	Finland	FIN	702	Singapore	SGP								05	VEGETABLES AND FRUIT	1	No Quantity							17220			0
S3	2009	2009	2009	2	0	2	Export	246	Finland	FIN	705	Slovenia	SVN								05	VEGETABLES AND FRUIT	1	No Quantity							92			0
S3	2009	2009	2009	2	0	2	Export	246	Finland	FIN	724	Spain	ESP								05	VEGETABLES AND FRUIT	1	No Quantity							22821			0
S3	2009	2009	2009	2	0	2	Export	246	Finland	FIN	752	Sweden	SWE								05	VEGETABLES AND FRUIT	1	No Quantity							13661430			0
S3	2009	2009	2009	2	0	2	Export	246	Finland	FIN	757	Switzerland	CHE								05	VEGETABLES AND FRUIT	1	No Quantity							304303			0
S3	2009	2009	2009	2	0	2	Export	246	Finland	FIN	764	Thailand	THA								05	VEGETABLES AND FRUIT	1	No Quantity							3844			0
S3	2009	2009	2009	2	0	2	Export	246	Finland	FIN	795	Turkmenistan	TKM								05	VEGETABLES AND FRUIT	1	No Quantity							3175			0
S3	2009	2009	2009	2	0	2	Export	246	Finland	FIN	804	Ukraine	UKR								05	VEGETABLES AND FRUIT	1	No Quantity							5877			0
S3	2009	2009	2009	2	0	2	Export	246	Finland	FIN	818	Egypt	EGY								05	VEGETABLES AND FRUIT	1	No Quantity							4475			0
S3	2009	2009	2009	2	0	2	Export	246	Finland	FIN	826	United Kingdom	GBR								05	VEGETABLES AND FRUIT	1	No Quantity							54793			0
S3	2009	2009	2009	2	0	2	Export	246	Finland	FIN	842	USA	USA								05	VEGETABLES AND FRUIT	1	No Quantity							3598			0
S3	2009	2009	2009	2	0	2	Export	246	Finland	FIN	862	Venezuela	VEN								05	VEGETABLES AND FRUIT	1	No Quantity							176			0
S3	2009	2009	2009	2	0	2	Export	231	Ethiopia	ETH	0	World	WLD								06	SUGAR,SUGR.PREPTNS,HONEY	1	No Quantity							16413551			0
S3	2009	2009	2009	2	0	2	Export	231	Ethiopia	ETH	36	Australia	AUS								06	SUGAR,SUGR.PREPTNS,HONEY	1	No Quantity							198			0
S3	2009	2009	2009	2	0	2	Export	231	Ethiopia	ETH	262	Djibouti	DJI								06	SUGAR,SUGR.PREPTNS,HONEY	1	No Quantity							595423			0
S3	2009	2009	2009	2	0	2	Export	231	Ethiopia	ETH	376	Israel	ISR								06	SUGAR,SUGR.PREPTNS,HONEY	1	No Quantity							7156			0
S3	2009	2009	2009	2	0	2	Export	231	Ethiopia	ETH	381	Italy	ITA								06	SUGAR,SUGR.PREPTNS,HONEY	1	No Quantity							4484			0
S3	2009	2009	2009	2	0	2	Export	231	Ethiopia	ETH	404	Kenya	KEN								06	SUGAR,SUGR.PREPTNS,HONEY	1	No Quantity							585			0
S3	2009	2009	2009	2	0	2	Export	231	Ethiopia	ETH	512	Oman	OMN								06	SUGAR,SUGR.PREPTNS,HONEY	1	No Quantity							27			0
S3	2009	2009	2009	2	0	2	Export	231	Ethiopia	ETH	554	New Zealand	NZL								06	SUGAR,SUGR.PREPTNS,HONEY	1	No Quantity							5			0
S3	2009	2009	2009	2	0	2	Export	231	Ethiopia	ETH	579	Norway	NOR								06	SUGAR,SUGR.PREPTNS,HONEY	1	No Quantity							144755			0
S3	2009	2009	2009	2	0	2	Export	231	Ethiopia	ETH	678	Sao Tome and Principe	STP								06	SUGAR,SUGR.PREPTNS,HONEY	1	No Quantity							7662			0
S3	2009	2009	2009	2	0	2	Export	231	Ethiopia	ETH	682	Saudi Arabia	SAU								06	SUGAR,SUGR.PREPTNS,HONEY	1	No Quantity							85398			0
S3	2009	2009	2009	2	0	2	Export	231	Ethiopia	ETH	736	Fmr Sudan	SDN								06	SUGAR,SUGR.PREPTNS,HONEY	1	No Quantity							455063			0
S3	2009	2009	2009	2	0	2	Export	231	Ethiopia	ETH	784	United Arab Emirates	ARE								06	SUGAR,SUGR.PREPTNS,HONEY	1	No Quantity							16822			0
S3	2009	2009	2009	2	0	2	Export	231	Ethiopia	ETH	826	United Kingdom	GBR								06	SUGAR,SUGR.PREPTNS,HONEY	1	No Quantity							15026877			0
S3	2009	2009	2009	2	0	2	Export	231	Ethiopia	ETH	842	USA	USA								06	SUGAR,SUGR.PREPTNS,HONEY	1	No Quantity							2152			0
S3	2009	2009	2009	2	0	2	Export	231	Ethiopia	ETH	887	Yemen	YEM								06	SUGAR,SUGR.PREPTNS,HONEY	1	No Quantity							66944			0
S3	2009	2009	2009	2	0	2	Export	246	Finland	FIN	0	World	WLD								06	SUGAR,SUGR.PREPTNS,HONEY	1	No Quantity							56507334			0
S3	2009	2009	2009	2	0	2	Export	246	Finland	FIN	4	Afghanistan	AFG								06	SUGAR,SUGR.PREPTNS,HONEY	1	No Quantity							28			0
S3	2009	2009	2009	2	0	2	Export	246	Finland	FIN	31	Azerbaijan	AZE								06	SUGAR,SUGR.PREPTNS,HONEY	1	No Quantity							423097			0
S3	2009	2009	2009	2	0	2	Export	246	Finland	FIN	32	Argentina	ARG								06	SUGAR,SUGR.PREPTNS,HONEY	1	No Quantity							6			0
S3	2009	2009	2009	2	0	2	Export	246	Finland	FIN	36	Australia	AUS								06	SUGAR,SUGR.PREPTNS,HONEY	1	No Quantity							16443			0
S3	2009	2009	2009	2	0	2	Export	246	Finland	FIN	40	Austria	AUT								06	SUGAR,SUGR.PREPTNS,HONEY	1	No Quantity							670492			0
S3	2009	2009	2009	2	0	2	Export	246	Finland	FIN	48	Bahrain	BHR								06	SUGAR,SUGR.PREPTNS,HONEY	1	No Quantity							19585			0
S3	2009	2009	2009	2	0	2	Export	246	Finland	FIN	56	Belgium	BEL								06	SUGAR,SUGR.PREPTNS,HONEY	1	No Quantity							77476			0
S3	2009	2009	2009	2	0	2	Export	246	Finland	FIN	124	Canada	CAN								06	SUGAR,SUGR.PREPTNS,HONEY	1	No Quantity							885981			0
S3	2009	2009	2009	2	0	2	Export	246	Finland	FIN	156	China	CHN								06	SUGAR,SUGR.PREPTNS,HONEY	1	No Quantity							59			0
S3	2009	2009	2009	2	0	2	Export	246	Finland	FIN	196	Cyprus	CYP								06	SUGAR,SUGR.PREPTNS,HONEY	1	No Quantity							1727			0
S3	2009	2009	2009	2	0	2	Export	246	Finland	FIN	203	Czechia	CZE								06	SUGAR,SUGR.PREPTNS,HONEY	1	No Quantity							375463			0
S3	2009	2009	2009	2	0	2	Export	246	Finland	FIN	208	Denmark	DNK								06	SUGAR,SUGR.PREPTNS,HONEY	1	No Quantity							7973338			0
S3	2009	2009	2009	2	0	2	Export	246	Finland	FIN	231	Ethiopia	ETH								06	SUGAR,SUGR.PREPTNS,HONEY	1	No Quantity							8			0
S3	2009	2009	2009	2	0	2	Export	246	Finland	FIN	233	Estonia	EST								06	SUGAR,SUGR.PREPTNS,HONEY	1	No Quantity							7041575			0
S3	2009	2009	2009	2	0	2	Export	246	Finland	FIN	251	France	FRA								06	SUGAR,SUGR.PREPTNS,HONEY	1	No Quantity							60657			0
S3	2009	2009	2009	2	0	2	Export	246	Finland	FIN	276	Germany	DEU								06	SUGAR,SUGR.PREPTNS,HONEY	1	No Quantity							1992361			0
S3	2009	2009	2009	2	0	2	Export	246	Finland	FIN	300	Greece	GRC								06	SUGAR,SUGR.PREPTNS,HONEY	1	No Quantity							5799			0
S3	2009	2009	2009	2	0	2	Export	246	Finland	FIN	348	Hungary	HUN								06	SUGAR,SUGR.PREPTNS,HONEY	1	No Quantity							244			0
S3	2009	2009	2009	2	0	2	Export	246	Finland	FIN	352	Iceland	ISL								06	SUGAR,SUGR.PREPTNS,HONEY	1	No Quantity							160401			0
S3	2009	2009	2009	2	0	2	Export	246	Finland	FIN	372	Ireland	IRL								06	SUGAR,SUGR.PREPTNS,HONEY	1	No Quantity							67			0
S3	2009	2009	2009	2	0	2	Export	246	Finland	FIN	376	Israel	ISR								06	SUGAR,SUGR.PREPTNS,HONEY	1	No Quantity							78793			0
S3	2009	2009	2009	2	0	2	Export	246	Finland	FIN	381	Italy	ITA								06	SUGAR,SUGR.PREPTNS,HONEY	1	No Quantity							320238			0
S3	2009	2009	2009	2	0	2	Export	246	Finland	FIN	392	Japan	JPN								06	SUGAR,SUGR.PREPTNS,HONEY	1	No Quantity							56			0
S3	2009	2009	2009	2	0	2	Export	246	Finland	FIN	398	Kazakhstan	KAZ								06	SUGAR,SUGR.PREPTNS,HONEY	1	No Quantity							73933			0
S3	2009	2009	2009	2	0	2	Export	246	Finland	FIN	400	Jordan	JOR								06	SUGAR,SUGR.PREPTNS,HONEY	1	No Quantity							42725			0
S3	2009	2009	2009	2	0	2	Export	246	Finland	FIN	404	Kenya	KEN								06	SUGAR,SUGR.PREPTNS,HONEY	1	No Quantity							113			0
S3	2009	2009	2009	2	0	2	Export	246	Finland	FIN	414	Kuwait	KWT								06	SUGAR,SUGR.PREPTNS,HONEY	1	No Quantity							172841			0
S3	2009	2009	2009	2	0	2	Export	246	Finland	FIN	422	Lebanon	LBN								06	SUGAR,SUGR.PREPTNS,HONEY	1	No Quantity							108670			0
S3	2009	2009	2009	2	0	2	Export	246	Finland	FIN	428	Latvia	LVA								06	SUGAR,SUGR.PREPTNS,HONEY	1	No Quantity							2229502			0
S3	2009	2009	2009	2	0	2	Export	246	Finland	FIN	440	Lithuania	LTU								06	SUGAR,SUGR.PREPTNS,HONEY	1	No Quantity							358757			0
S3	2009	2009	2009	2	0	2	Export	246	Finland	FIN	442	Luxembourg	LUX								06	SUGAR,SUGR.PREPTNS,HONEY	1	No Quantity							10781			0
S3	2009	2009	2009	2	0	2	Export	246	Finland	FIN	470	Malta	MLT								06	SUGAR,SUGR.PREPTNS,HONEY	1	No Quantity							483			0
S3	2009	2009	2009	2	0	2	Export	246	Finland	FIN	528	Netherlands	NLD								06	SUGAR,SUGR.PREPTNS,HONEY	1	No Quantity							1036867			0
S3	2009	2009	2009	2	0	2	Export	246	Finland	FIN	554	New Zealand	NZL								06	SUGAR,SUGR.PREPTNS,HONEY	1	No Quantity							8632			0
S3	2009	2009	2009	2	0	2	Export	246	Finland	FIN	579	Norway	NOR								06	SUGAR,SUGR.PREPTNS,HONEY	1	No Quantity							3733800			0
S3	2009	2009	2009	2	0	2	Export	246	Finland	FIN	616	Poland	POL								06	SUGAR,SUGR.PREPTNS,HONEY	1	No Quantity							818684			0
S3	2009	2009	2009	2	0	2	Export	246	Finland	FIN	634	Qatar	QAT								06	SUGAR,SUGR.PREPTNS,HONEY	1	No Quantity							18832			0
S3	2009	2009	2009	2	0	2	Export	246	Finland	FIN	642	Romania	ROU								06	SUGAR,SUGR.PREPTNS,HONEY	1	No Quantity							49			0
S3	2009	2009	2009	2	0	2	Export	246	Finland	FIN	643	Russian Federation	RUS								06	SUGAR,SUGR.PREPTNS,HONEY	1	No Quantity							1708210			0
S3	2009	2009	2009	2	0	2	Export	246	Finland	FIN	682	Saudi Arabia	SAU								06	SUGAR,SUGR.PREPTNS,HONEY	1	No Quantity							1005725			0
S3	2009	2009	2009	2	0	2	Export	246	Finland	FIN	688	Serbia	SRB								06	SUGAR,SUGR.PREPTNS,HONEY	1	No Quantity							2350			0
S3	2009	2009	2009	2	0	2	Export	246	Finland	FIN	702	Singapore	SGP								06	SUGAR,SUGR.PREPTNS,HONEY	1	No Quantity							4			0
S3	2009	2009	2009	2	0	2	Export	246	Finland	FIN	703	Slovakia	SVK								06	SUGAR,SUGR.PREPTNS,HONEY	1	No Quantity							186134			0
S3	2009	2009	2009	2	0	2	Export	246	Finland	FIN	705	Slovenia	SVN								06	SUGAR,SUGR.PREPTNS,HONEY	1	No Quantity							5079			0
S3	2009	2009	2009	2	0	2	Export	246	Finland	FIN	710	South Africa	ZAF								06	SUGAR,SUGR.PREPTNS,HONEY	1	No Quantity							71302			0
S3	2009	2009	2009	2	0	2	Export	246	Finland	FIN	724	Spain	ESP								06	SUGAR,SUGR.PREPTNS,HONEY	1	No Quantity							925964			0
S3	2009	2009	2009	2	0	2	Export	246	Finland	FIN	752	Sweden	SWE								06	SUGAR,SUGR.PREPTNS,HONEY	1	No Quantity							16013902			0
S3	2009	2009	2009	2	0	2	Export	246	Finland	FIN	757	Switzerland	CHE								06	SUGAR,SUGR.PREPTNS,HONEY	1	No Quantity							8134			0
S3	2009	2009	2009	2	0	2	Export	246	Finland	FIN	764	Thailand	THA								06	SUGAR,SUGR.PREPTNS,HONEY	1	No Quantity							132342			0
S3	2009	2009	2009	2	0	2	Export	246	Finland	FIN	784	United Arab Emirates	ARE								06	SUGAR,SUGR.PREPTNS,HONEY	1	No Quantity							217858			0
S3	2009	2009	2009	2	0	2	Export	246	Finland	FIN	792	Turkey	TUR								06	SUGAR,SUGR.PREPTNS,HONEY	1	No Quantity							21			0
S3	2009	2009	2009	2	0	2	Export	246	Finland	FIN	804	Ukraine	UKR								06	SUGAR,SUGR.PREPTNS,HONEY	1	No Quantity							2720			0
S3	2009	2009	2009	2	0	2	Export	246	Finland	FIN	818	Egypt	EGY								06	SUGAR,SUGR.PREPTNS,HONEY	1	No Quantity							3642			0
S3	2009	2009	2009	2	0	2	Export	246	Finland	FIN	826	United Kingdom	GBR								06	SUGAR,SUGR.PREPTNS,HONEY	1	No Quantity							4079030			0
S3	2009	2009	2009	2	0	2	Export	246	Finland	FIN	842	USA	USA								06	SUGAR,SUGR.PREPTNS,HONEY	1	No Quantity							3426326			0
S3	2009	2009	2009	2	0	2	Export	246	Finland	FIN	862	Venezuela	VEN								06	SUGAR,SUGR.PREPTNS,HONEY	1	No Quantity							28			0
S3	2009	2009	2009	2	0	2	Export	231	Ethiopia	ETH	0	World	WLD								07	COFFEE,TEA,COCOA,SPICES	1	No Quantity							382900334			0
S3	2009	2009	2009	2	0	2	Export	231	Ethiopia	ETH	12	Algeria	DZA								07	COFFEE,TEA,COCOA,SPICES	1	No Quantity							169807			0
S3	2009	2009	2009	2	0	2	Export	231	Ethiopia	ETH	36	Australia	AUS								07	COFFEE,TEA,COCOA,SPICES	1	No Quantity							5280659			0
S3	2009	2009	2009	2	0	2	Export	231	Ethiopia	ETH	51	Armenia	ARM								07	COFFEE,TEA,COCOA,SPICES	1	No Quantity							205348			0
S3	2009	2009	2009	2	0	2	Export	231	Ethiopia	ETH	56	Belgium	BEL								07	COFFEE,TEA,COCOA,SPICES	1	No Quantity							30729487			0
S3	2009	2009	2009	2	0	2	Export	231	Ethiopia	ETH	70	Bosnia Herzegovina	BIH								07	COFFEE,TEA,COCOA,SPICES	1	No Quantity							50466			0
S3	2009	2009	2009	2	0	2	Export	231	Ethiopia	ETH	100	Bulgaria	BGR								07	COFFEE,TEA,COCOA,SPICES	1	No Quantity							84619			0
S3	2009	2009	2009	2	0	2	Export	231	Ethiopia	ETH	124	Canada	CAN								07	COFFEE,TEA,COCOA,SPICES	1	No Quantity							5173766			0
S3	2009	2009	2009	2	0	2	Export	231	Ethiopia	ETH	156	China	CHN								07	COFFEE,TEA,COCOA,SPICES	1	No Quantity							248595			0
S3	2009	2009	2009	2	0	2	Export	231	Ethiopia	ETH	191	Croatia	HRV								07	COFFEE,TEA,COCOA,SPICES	1	No Quantity							520444			0
S3	2009	2009	2009	2	0	2	Export	231	Ethiopia	ETH	192	Cuba	CUB								07	COFFEE,TEA,COCOA,SPICES	1	No Quantity							67847			0
S3	2009	2009	2009	2	0	2	Export	231	Ethiopia	ETH	196	Cyprus	CYP								07	COFFEE,TEA,COCOA,SPICES	1	No Quantity							55615			0
S3	2009	2009	2009	2	0	2	Export	231	Ethiopia	ETH	208	Denmark	DNK								07	COFFEE,TEA,COCOA,SPICES	1	No Quantity							80504			0
S3	2009	2009	2009	2	0	2	Export	231	Ethiopia	ETH	233	Estonia	EST								07	COFFEE,TEA,COCOA,SPICES	1	No Quantity							65547			0
S3	2009	2009	2009	2	0	2	Export	231	Ethiopia	ETH	246	Finland	FIN								07	COFFEE,TEA,COCOA,SPICES	1	No Quantity							2451029			0
S3	2009	2009	2009	2	0	2	Export	231	Ethiopia	ETH	251	France	FRA								07	COFFEE,TEA,COCOA,SPICES	1	No Quantity							15575688			0
S3	2009	2009	2009	2	0	2	Export	231	Ethiopia	ETH	262	Djibouti	DJI								07	COFFEE,TEA,COCOA,SPICES	1	No Quantity							773342			0
S3	2009	2009	2009	2	0	2	Export	231	Ethiopia	ETH	276	Germany	DEU								07	COFFEE,TEA,COCOA,SPICES	1	No Quantity							103233244			0
S3	2009	2009	2009	2	0	2	Export	231	Ethiopia	ETH	300	Greece	GRC								07	COFFEE,TEA,COCOA,SPICES	1	No Quantity							751406			0
S3	2009	2009	2009	2	0	2	Export	231	Ethiopia	ETH	344	China, Hong Kong SAR	HKG								07	COFFEE,TEA,COCOA,SPICES	1	No Quantity							327308			0
S3	2009	2009	2009	2	0	2	Export	231	Ethiopia	ETH	360	Indonesia	IDN								07	COFFEE,TEA,COCOA,SPICES	1	No Quantity							349869			0
S3	2009	2009	2009	2	0	2	Export	231	Ethiopia	ETH	376	Israel	ISR								07	COFFEE,TEA,COCOA,SPICES	1	No Quantity							1168195			0
S3	2009	2009	2009	2	0	2	Export	231	Ethiopia	ETH	381	Italy	ITA								07	COFFEE,TEA,COCOA,SPICES	1	No Quantity							28686709			0
S3	2009	2009	2009	2	0	2	Export	231	Ethiopia	ETH	392	Japan	JPN								07	COFFEE,TEA,COCOA,SPICES	1	No Quantity							6962412			0
S3	2009	2009	2009	2	0	2	Export	231	Ethiopia	ETH	400	Jordan	JOR								07	COFFEE,TEA,COCOA,SPICES	1	No Quantity							1822607			0
S3	2009	2009	2009	2	0	2	Export	231	Ethiopia	ETH	404	Kenya	KEN								07	COFFEE,TEA,COCOA,SPICES	1	No Quantity							51410			0
S3	2009	2009	2009	2	0	2	Export	231	Ethiopia	ETH	408	Dem. People's Rep. of Korea	PRK								07	COFFEE,TEA,COCOA,SPICES	1	No Quantity							201507			0
S3	2009	2009	2009	2	0	2	Export	231	Ethiopia	ETH	410	Rep. of Korea	KOR								07	COFFEE,TEA,COCOA,SPICES	1	No Quantity							3136787			0
S3	2009	2009	2009	2	0	2	Export	231	Ethiopia	ETH	414	Kuwait	KWT								07	COFFEE,TEA,COCOA,SPICES	1	No Quantity							83857			0
S3	2009	2009	2009	2	0	2	Export	231	Ethiopia	ETH	422	Lebanon	LBN								07	COFFEE,TEA,COCOA,SPICES	1	No Quantity							39585			0
S3	2009	2009	2009	2	0	2	Export	231	Ethiopia	ETH	426	Lesotho	LSO								07	COFFEE,TEA,COCOA,SPICES	1	No Quantity							131			0
S3	2009	2009	2009	2	0	2	Export	231	Ethiopia	ETH	458	Malaysia	MYS								07	COFFEE,TEA,COCOA,SPICES	1	No Quantity							149188			0
S3	2009	2009	2009	2	0	2	Export	231	Ethiopia	ETH	470	Malta	MLT								07	COFFEE,TEA,COCOA,SPICES	1	No Quantity							110			0
S3	2009	2009	2009	2	0	2	Export	231	Ethiopia	ETH	484	Mexico	MEX								07	COFFEE,TEA,COCOA,SPICES	1	No Quantity							437973			0
S3	2009	2009	2009	2	0	2	Export	231	Ethiopia	ETH	490	Other Asia, nes									07	COFFEE,TEA,COCOA,SPICES	1	No Quantity							693709			0
S3	2009	2009	2009	2	0	2	Export	231	Ethiopia	ETH	504	Morocco	MAR								07	COFFEE,TEA,COCOA,SPICES	1	No Quantity							1015242			0
S3	2009	2009	2009	2	0	2	Export	231	Ethiopia	ETH	528	Netherlands	NLD								07	COFFEE,TEA,COCOA,SPICES	1	No Quantity							2269750			0
S3	2009	2009	2009	2	0	2	Export	231	Ethiopia	ETH	554	New Zealand	NZL								07	COFFEE,TEA,COCOA,SPICES	1	No Quantity							1461170			0
S3	2009	2009	2009	2	0	2	Export	231	Ethiopia	ETH	579	Norway	NOR								07	COFFEE,TEA,COCOA,SPICES	1	No Quantity							506891			0
S3	2009	2009	2009	2	0	2	Export	231	Ethiopia	ETH	586	Pakistan	PAK								07	COFFEE,TEA,COCOA,SPICES	1	No Quantity							781111			0
S3	2009	2009	2009	2	0	2	Export	231	Ethiopia	ETH	616	Poland	POL								07	COFFEE,TEA,COCOA,SPICES	1	No Quantity							98206			0
S3	2009	2009	2009	2	0	2	Export	231	Ethiopia	ETH	620	Portugal	PRT								07	COFFEE,TEA,COCOA,SPICES	1	No Quantity							66027			0
S3	2009	2009	2009	2	0	2	Export	231	Ethiopia	ETH	642	Romania	ROU								07	COFFEE,TEA,COCOA,SPICES	1	No Quantity							584198			0
S3	2009	2009	2009	2	0	2	Export	231	Ethiopia	ETH	643	Russian Federation	RUS								07	COFFEE,TEA,COCOA,SPICES	1	No Quantity							5457335			0
S3	2009	2009	2009	2	0	2	Export	231	Ethiopia	ETH	682	Saudi Arabia	SAU								07	COFFEE,TEA,COCOA,SPICES	1	No Quantity							80549399			0
S3	2009	2009	2009	2	0	2	Export	231	Ethiopia	ETH	686	Senegal	SEN								07	COFFEE,TEA,COCOA,SPICES	1	No Quantity							1013			0
S3	2009	2009	2009	2	0	2	Export	231	Ethiopia	ETH	699	India	IND								07	COFFEE,TEA,COCOA,SPICES	1	No Quantity							1010460			0
S3	2009	2009	2009	2	0	2	Export	231	Ethiopia	ETH	702	Singapore	SGP								07	COFFEE,TEA,COCOA,SPICES	1	No Quantity							315177			0
S3	2009	2009	2009	2	0	2	Export	231	Ethiopia	ETH	705	Slovenia	SVN								07	COFFEE,TEA,COCOA,SPICES	1	No Quantity							64434			0
S3	2009	2009	2009	2	0	2	Export	231	Ethiopia	ETH	710	South Africa	ZAF								07	COFFEE,TEA,COCOA,SPICES	1	No Quantity							1031184			0
S3	2009	2009	2009	2	0	2	Export	231	Ethiopia	ETH	724	Spain	ESP								07	COFFEE,TEA,COCOA,SPICES	1	No Quantity							3563997			0
S3	2009	2009	2009	2	0	2	Export	231	Ethiopia	ETH	736	Fmr Sudan	SDN								07	COFFEE,TEA,COCOA,SPICES	1	No Quantity							16446710			0
S3	2009	2009	2009	2	0	2	Export	231	Ethiopia	ETH	748	Swaziland	SWZ								07	COFFEE,TEA,COCOA,SPICES	1	No Quantity							119735			0
S3	2009	2009	2009	2	0	2	Export	231	Ethiopia	ETH	752	Sweden	SWE								07	COFFEE,TEA,COCOA,SPICES	1	No Quantity							5927195			0
S3	2009	2009	2009	2	0	2	Export	231	Ethiopia	ETH	757	Switzerland	CHE								07	COFFEE,TEA,COCOA,SPICES	1	No Quantity							8759336			0
S3	2009	2009	2009	2	0	2	Export	231	Ethiopia	ETH	760	Syria	SYR								07	COFFEE,TEA,COCOA,SPICES	1	No Quantity							34267			0
S3	2009	2009	2009	2	0	2	Export	231	Ethiopia	ETH	784	United Arab Emirates	ARE								07	COFFEE,TEA,COCOA,SPICES	1	No Quantity							2865320			0
S3	2009	2009	2009	2	0	2	Export	231	Ethiopia	ETH	818	Egypt	EGY								07	COFFEE,TEA,COCOA,SPICES	1	No Quantity							522351			0
S3	2009	2009	2009	2	0	2	Export	231	Ethiopia	ETH	826	United Kingdom	GBR								07	COFFEE,TEA,COCOA,SPICES	1	No Quantity							7985796			0
S3	2009	2009	2009	2	0	2	Export	231	Ethiopia	ETH	834	United Rep. of Tanzania	TZA								07	COFFEE,TEA,COCOA,SPICES	1	No Quantity							33			0
S3	2009	2009	2009	2	0	2	Export	231	Ethiopia	ETH	842	USA	USA								07	COFFEE,TEA,COCOA,SPICES	1	No Quantity							30157706			0
S3	2009	2009	2009	2	0	2	Export	231	Ethiopia	ETH	887	Yemen	YEM								07	COFFEE,TEA,COCOA,SPICES	1	No Quantity							1677520			0
S3	2009	2009	2009	2	0	2	Export	246	Finland	FIN	0	World	WLD								07	COFFEE,TEA,COCOA,SPICES	1	No Quantity							119523711			0
S3	2009	2009	2009	2	0	2	Export	246	Finland	FIN	4	Afghanistan	AFG								07	COFFEE,TEA,COCOA,SPICES	1	No Quantity							63			0
S3	2009	2009	2009	2	0	2	Export	246	Finland	FIN	31	Azerbaijan	AZE								07	COFFEE,TEA,COCOA,SPICES	1	No Quantity							249365			0
S3	2009	2009	2009	2	0	2	Export	246	Finland	FIN	36	Australia	AUS								07	COFFEE,TEA,COCOA,SPICES	1	No Quantity							14623			0
S3	2009	2009	2009	2	0	2	Export	246	Finland	FIN	40	Austria	AUT								07	COFFEE,TEA,COCOA,SPICES	1	No Quantity							72262			0
S3	2009	2009	2009	2	0	2	Export	246	Finland	FIN	56	Belgium	BEL								07	COFFEE,TEA,COCOA,SPICES	1	No Quantity							1834			0
S3	2009	2009	2009	2	0	2	Export	246	Finland	FIN	70	Bosnia Herzegovina	BIH								07	COFFEE,TEA,COCOA,SPICES	1	No Quantity							264			0
S3	2009	2009	2009	2	0	2	Export	246	Finland	FIN	100	Bulgaria	BGR								07	COFFEE,TEA,COCOA,SPICES	1	No Quantity							86657			0
S3	2009	2009	2009	2	0	2	Export	246	Finland	FIN	124	Canada	CAN								07	COFFEE,TEA,COCOA,SPICES	1	No Quantity							148552			0
S3	2009	2009	2009	2	0	2	Export	246	Finland	FIN	156	China	CHN								07	COFFEE,TEA,COCOA,SPICES	1	No Quantity							1202			0
S3	2009	2009	2009	2	0	2	Export	246	Finland	FIN	196	Cyprus	CYP								07	COFFEE,TEA,COCOA,SPICES	1	No Quantity							10463			0
S3	2009	2009	2009	2	0	2	Export	246	Finland	FIN	203	Czechia	CZE								07	COFFEE,TEA,COCOA,SPICES	1	No Quantity							1695881			0
S3	2009	2009	2009	2	0	2	Export	246	Finland	FIN	208	Denmark	DNK								07	COFFEE,TEA,COCOA,SPICES	1	No Quantity							7280446			0
S3	2009	2009	2009	2	0	2	Export	246	Finland	FIN	233	Estonia	EST								07	COFFEE,TEA,COCOA,SPICES	1	No Quantity							38466320			0
S3	2009	2009	2009	2	0	2	Export	246	Finland	FIN	251	France	FRA								07	COFFEE,TEA,COCOA,SPICES	1	No Quantity							51127			0
S3	2009	2009	2009	2	0	2	Export	246	Finland	FIN	276	Germany	DEU								07	COFFEE,TEA,COCOA,SPICES	1	No Quantity							3920191			0
S3	2009	2009	2009	2	0	2	Export	246	Finland	FIN	300	Greece	GRC								07	COFFEE,TEA,COCOA,SPICES	1	No Quantity							6835			0
S3	2009	2009	2009	2	0	2	Export	246	Finland	FIN	304	Greenland	GRL								07	COFFEE,TEA,COCOA,SPICES	1	No Quantity							21			0
S3	2009	2009	2009	2	0	2	Export	246	Finland	FIN	348	Hungary	HUN								07	COFFEE,TEA,COCOA,SPICES	1	No Quantity							43194			0
S3	2009	2009	2009	2	0	2	Export	246	Finland	FIN	352	Iceland	ISL								07	COFFEE,TEA,COCOA,SPICES	1	No Quantity							146121			0
S3	2009	2009	2009	2	0	2	Export	246	Finland	FIN	360	Indonesia	IDN								07	COFFEE,TEA,COCOA,SPICES	1	No Quantity							161533			0
S3	2009	2009	2009	2	0	2	Export	246	Finland	FIN	376	Israel	ISR								07	COFFEE,TEA,COCOA,SPICES	1	No Quantity							132039			0
S3	2009	2009	2009	2	0	2	Export	246	Finland	FIN	381	Italy	ITA								07	COFFEE,TEA,COCOA,SPICES	1	No Quantity							71051			0
S3	2009	2009	2009	2	0	2	Export	246	Finland	FIN	392	Japan	JPN								07	COFFEE,TEA,COCOA,SPICES	1	No Quantity							4209430			0
S3	2009	2009	2009	2	0	2	Export	246	Finland	FIN	398	Kazakhstan	KAZ								07	COFFEE,TEA,COCOA,SPICES	1	No Quantity							495529			0
S3	2009	2009	2009	2	0	2	Export	246	Finland	FIN	410	Rep. of Korea	KOR								07	COFFEE,TEA,COCOA,SPICES	1	No Quantity							754938			0
S3	2009	2009	2009	2	0	2	Export	246	Finland	FIN	428	Latvia	LVA								07	COFFEE,TEA,COCOA,SPICES	1	No Quantity							1250754			0
S3	2009	2009	2009	2	0	2	Export	246	Finland	FIN	440	Lithuania	LTU								07	COFFEE,TEA,COCOA,SPICES	1	No Quantity							961224			0
S3	2009	2009	2009	2	0	2	Export	246	Finland	FIN	442	Luxembourg	LUX								07	COFFEE,TEA,COCOA,SPICES	1	No Quantity							5771			0
S3	2009	2009	2009	2	0	2	Export	246	Finland	FIN	490	Other Asia, nes									07	COFFEE,TEA,COCOA,SPICES	1	No Quantity							2511			0
S3	2009	2009	2009	2	0	2	Export	246	Finland	FIN	498	Rep. of Moldova	MDA								07	COFFEE,TEA,COCOA,SPICES	1	No Quantity							8170			0
S3	2009	2009	2009	2	0	2	Export	246	Finland	FIN	528	Netherlands	NLD								07	COFFEE,TEA,COCOA,SPICES	1	No Quantity							124382			0
S3	2009	2009	2009	2	0	2	Export	246	Finland	FIN	579	Norway	NOR								07	COFFEE,TEA,COCOA,SPICES	1	No Quantity							6167136			0
S3	2009	2009	2009	2	0	2	Export	246	Finland	FIN	616	Poland	POL								07	COFFEE,TEA,COCOA,SPICES	1	No Quantity							2397918			0
S3	2009	2009	2009	2	0	2	Export	246	Finland	FIN	642	Romania	ROU								07	COFFEE,TEA,COCOA,SPICES	1	No Quantity							125572			0
S3	2009	2009	2009	2	0	2	Export	246	Finland	FIN	643	Russian Federation	RUS								07	COFFEE,TEA,COCOA,SPICES	1	No Quantity							17611908			0
S3	2009	2009	2009	2	0	2	Export	246	Finland	FIN	688	Serbia	SRB								07	COFFEE,TEA,COCOA,SPICES	1	No Quantity							1537			0
S3	2009	2009	2009	2	0	2	Export	246	Finland	FIN	702	Singapore	SGP								07	COFFEE,TEA,COCOA,SPICES	1	No Quantity							196375			0
S3	2009	2009	2009	2	0	2	Export	246	Finland	FIN	703	Slovakia	SVK								07	COFFEE,TEA,COCOA,SPICES	1	No Quantity							16241			0
S3	2009	2009	2009	2	0	2	Export	246	Finland	FIN	710	South Africa	ZAF								07	COFFEE,TEA,COCOA,SPICES	1	No Quantity							7030			0
S3	2009	2009	2009	2	0	2	Export	246	Finland	FIN	724	Spain	ESP								07	COFFEE,TEA,COCOA,SPICES	1	No Quantity							306941			0
S3	2009	2009	2009	2	0	2	Export	246	Finland	FIN	752	Sweden	SWE								07	COFFEE,TEA,COCOA,SPICES	1	No Quantity							31288651			0
S3	2009	2009	2009	2	0	2	Export	246	Finland	FIN	757	Switzerland	CHE								07	COFFEE,TEA,COCOA,SPICES	1	No Quantity							90064			0
S3	2009	2009	2009	2	0	2	Export	246	Finland	FIN	784	United Arab Emirates	ARE								07	COFFEE,TEA,COCOA,SPICES	1	No Quantity							54			0
S3	2009	2009	2009	2	0	2	Export	246	Finland	FIN	788	Tunisia	TUN								07	COFFEE,TEA,COCOA,SPICES	1	No Quantity							23944			0
S3	2009	2009	2009	2	0	2	Export	246	Finland	FIN	792	Turkey	TUR								07	COFFEE,TEA,COCOA,SPICES	1	No Quantity							4			0
S3	2009	2009	2009	2	0	2	Export	246	Finland	FIN	804	Ukraine	UKR								07	COFFEE,TEA,COCOA,SPICES	1	No Quantity							373117			0
S3	2009	2009	2009	2	0	2	Export	246	Finland	FIN	818	Egypt	EGY								07	COFFEE,TEA,COCOA,SPICES	1	No Quantity							15307			0
S3	2009	2009	2009	2	0	2	Export	246	Finland	FIN	826	United Kingdom	GBR								07	COFFEE,TEA,COCOA,SPICES	1	No Quantity							383197			0
S3	2009	2009	2009	2	0	2	Export	246	Finland	FIN	842	USA	USA								07	COFFEE,TEA,COCOA,SPICES	1	No Quantity							126804			0
S3	2009	2009	2009	2	0	2	Export	246	Finland	FIN	858	Uruguay	URY								07	COFFEE,TEA,COCOA,SPICES	1	No Quantity							19037			0
S3	2009	2009	2009	2	0	2	Export	246	Finland	FIN	862	Venezuela	VEN								07	COFFEE,TEA,COCOA,SPICES	1	No Quantity							119			0
S3	2009	2009	2009	2	0	2	Export	231	Ethiopia	ETH	0	World	WLD								08	ANIMAL FEED STUFF	1	No Quantity							899563			0
S3	2009	2009	2009	2	0	2	Export	231	Ethiopia	ETH	156	China	CHN								08	ANIMAL FEED STUFF	1	No Quantity							594198			0
S3	2009	2009	2009	2	0	2	Export	231	Ethiopia	ETH	262	Djibouti	DJI								08	ANIMAL FEED STUFF	1	No Quantity							175392			0
S3	2009	2009	2009	2	0	2	Export	231	Ethiopia	ETH	706	Somalia	SOM								08	ANIMAL FEED STUFF	1	No Quantity							8729			0
S3	2009	2009	2009	2	0	2	Export	231	Ethiopia	ETH	736	Fmr Sudan	SDN								08	ANIMAL FEED STUFF	1	No Quantity							119599			0
S3	2009	2009	2009	2	0	2	Export	231	Ethiopia	ETH	784	United Arab Emirates	ARE								08	ANIMAL FEED STUFF	1	No Quantity							1633			0
S3	2009	2009	2009	2	0	2	Export	231	Ethiopia	ETH	834	United Rep. of Tanzania	TZA								08	ANIMAL FEED STUFF	1	No Quantity							11			0
S3	2009	2009	2009	2	0	2	Export	231	Ethiopia	ETH	887	Yemen	YEM								08	ANIMAL FEED STUFF	1	No Quantity							1			0
S3	2009	2009	2009	2	0	2	Export	246	Finland	FIN	0	World	WLD								08	ANIMAL FEED STUFF	1	No Quantity							32548487			0
S3	2009	2009	2009	2	0	2	Export	246	Finland	FIN	36	Australia	AUS								08	ANIMAL FEED STUFF	1	No Quantity							1			0
S3	2009	2009	2009	2	0	2	Export	246	Finland	FIN	40	Austria	AUT								08	ANIMAL FEED STUFF	1	No Quantity							3409			0
S3	2009	2009	2009	2	0	2	Export	246	Finland	FIN	50	Bangladesh	BGD								08	ANIMAL FEED STUFF	1	No Quantity							584723			0
S3	2009	2009	2009	2	0	2	Export	246	Finland	FIN	51	Armenia	ARM								08	ANIMAL FEED STUFF	1	No Quantity							56959			0
S3	2009	2009	2009	2	0	2	Export	246	Finland	FIN	56	Belgium	BEL								08	ANIMAL FEED STUFF	1	No Quantity							1336			0
S3	2009	2009	2009	2	0	2	Export	246	Finland	FIN	100	Bulgaria	BGR								08	ANIMAL FEED STUFF	1	No Quantity							201			0
S3	2009	2009	2009	2	0	2	Export	246	Finland	FIN	144	Sri Lanka	LKA								08	ANIMAL FEED STUFF	1	No Quantity							1237			0
S3	2009	2009	2009	2	0	2	Export	246	Finland	FIN	156	China	CHN								08	ANIMAL FEED STUFF	1	No Quantity							626701			0
S3	2009	2009	2009	2	0	2	Export	246	Finland	FIN	203	Czechia	CZE								08	ANIMAL FEED STUFF	1	No Quantity							42653			0
S3	2009	2009	2009	2	0	2	Export	246	Finland	FIN	208	Denmark	DNK								08	ANIMAL FEED STUFF	1	No Quantity							394724			0
S3	2009	2009	2009	2	0	2	Export	246	Finland	FIN	233	Estonia	EST								08	ANIMAL FEED STUFF	1	No Quantity							1896626			0
S3	2009	2009	2009	2	0	2	Export	246	Finland	FIN	251	France	FRA								08	ANIMAL FEED STUFF	1	No Quantity							6435			0
S3	2009	2009	2009	2	0	2	Export	246	Finland	FIN	276	Germany	DEU								08	ANIMAL FEED STUFF	1	No Quantity							154977			0
S3	2009	2009	2009	2	0	2	Export	246	Finland	FIN	300	Greece	GRC								08	ANIMAL FEED STUFF	1	No Quantity							981			0
S3	2009	2009	2009	2	0	2	Export	246	Finland	FIN	320	Guatemala	GTM								08	ANIMAL FEED STUFF	1	No Quantity							21			0
S3	2009	2009	2009	2	0	2	Export	246	Finland	FIN	348	Hungary	HUN								08	ANIMAL FEED STUFF	1	No Quantity							20242			0
S3	2009	2009	2009	2	0	2	Export	246	Finland	FIN	352	Iceland	ISL								08	ANIMAL FEED STUFF	1	No Quantity							1321			0
S3	2009	2009	2009	2	0	2	Export	246	Finland	FIN	381	Italy	ITA								08	ANIMAL FEED STUFF	1	No Quantity							35172			0
S3	2009	2009	2009	2	0	2	Export	246	Finland	FIN	392	Japan	JPN								08	ANIMAL FEED STUFF	1	No Quantity							59647			0
S3	2009	2009	2009	2	0	2	Export	246	Finland	FIN	398	Kazakhstan	KAZ								08	ANIMAL FEED STUFF	1	No Quantity							246089			0
S3	2009	2009	2009	2	0	2	Export	246	Finland	FIN	410	Rep. of Korea	KOR								08	ANIMAL FEED STUFF	1	No Quantity							42511			0
S3	2009	2009	2009	2	0	2	Export	246	Finland	FIN	417	Kyrgyzstan	KGZ								08	ANIMAL FEED STUFF	1	No Quantity							320614			0
S3	2009	2009	2009	2	0	2	Export	246	Finland	FIN	428	Latvia	LVA								08	ANIMAL FEED STUFF	1	No Quantity							1235588			0
S3	2009	2009	2009	2	0	2	Export	246	Finland	FIN	440	Lithuania	LTU								08	ANIMAL FEED STUFF	1	No Quantity							218161			0
S3	2009	2009	2009	2	0	2	Export	246	Finland	FIN	470	Malta	MLT								08	ANIMAL FEED STUFF	1	No Quantity							117			0
S3	2009	2009	2009	2	0	2	Export	246	Finland	FIN	490	Other Asia, nes									08	ANIMAL FEED STUFF	1	No Quantity							141067			0
S3	2009	2009	2009	2	0	2	Export	246	Finland	FIN	528	Netherlands	NLD								08	ANIMAL FEED STUFF	1	No Quantity							725349			0
S3	2009	2009	2009	2	0	2	Export	246	Finland	FIN	579	Norway	NOR								08	ANIMAL FEED STUFF	1	No Quantity							599523			0
S3	2009	2009	2009	2	0	2	Export	246	Finland	FIN	616	Poland	POL								08	ANIMAL FEED STUFF	1	No Quantity							22922			0
S3	2009	2009	2009	2	0	2	Export	246	Finland	FIN	620	Portugal	PRT								08	ANIMAL FEED STUFF	1	No Quantity							209			0
S3	2009	2009	2009	2	0	2	Export	246	Finland	FIN	643	Russian Federation	RUS								08	ANIMAL FEED STUFF	1	No Quantity							23948775			0
S3	2009	2009	2009	2	0	2	Export	246	Finland	FIN	703	Slovakia	SVK								08	ANIMAL FEED STUFF	1	No Quantity							16478			0
S3	2009	2009	2009	2	0	2	Export	246	Finland	FIN	704	Viet Nam	VNM								08	ANIMAL FEED STUFF	1	No Quantity							13050			0
S3	2009	2009	2009	2	0	2	Export	246	Finland	FIN	705	Slovenia	SVN								08	ANIMAL FEED STUFF	1	No Quantity							3242			0
S3	2009	2009	2009	2	0	2	Export	246	Finland	FIN	724	Spain	ESP								08	ANIMAL FEED STUFF	1	No Quantity							1490			0
S3	2009	2009	2009	2	0	2	Export	246	Finland	FIN	752	Sweden	SWE								08	ANIMAL FEED STUFF	1	No Quantity							977871			0
S3	2009	2009	2009	2	0	2	Export	246	Finland	FIN	757	Switzerland	CHE								08	ANIMAL FEED STUFF	1	No Quantity							1342			0
S3	2009	2009	2009	2	0	2	Export	246	Finland	FIN	764	Thailand	THA								08	ANIMAL FEED STUFF	1	No Quantity							133216			0
S3	2009	2009	2009	2	0	2	Export	246	Finland	FIN	818	Egypt	EGY								08	ANIMAL FEED STUFF	1	No Quantity							38			0
S3	2009	2009	2009	2	0	2	Export	246	Finland	FIN	826	United Kingdom	GBR								08	ANIMAL FEED STUFF	1	No Quantity							13469			0
S3	2009	2009	2009	2	0	2	Export	231	Ethiopia	ETH	0	World	WLD								09	MISC.EDIBLE PRODUCTS ETC	1	No Quantity							50916			0
S3	2009	2009	2009	2	0	2	Export	231	Ethiopia	ETH	36	Australia	AUS								09	MISC.EDIBLE PRODUCTS ETC	1	No Quantity							52			0
S3	2009	2009	2009	2	0	2	Export	231	Ethiopia	ETH	124	Canada	CAN								09	MISC.EDIBLE PRODUCTS ETC	1	No Quantity							3156			0
S3	2009	2009	2009	2	0	2	Export	231	Ethiopia	ETH	203	Czechia	CZE								09	MISC.EDIBLE PRODUCTS ETC	1	No Quantity							100			0
S3	2009	2009	2009	2	0	2	Export	231	Ethiopia	ETH	251	France	FRA								09	MISC.EDIBLE PRODUCTS ETC	1	No Quantity							200			0
S3	2009	2009	2009	2	0	2	Export	231	Ethiopia	ETH	262	Djibouti	DJI								09	MISC.EDIBLE PRODUCTS ETC	1	No Quantity							13740			0
S3	2009	2009	2009	2	0	2	Export	231	Ethiopia	ETH	384	Côte d'Ivoire	CIV								09	MISC.EDIBLE PRODUCTS ETC	1	No Quantity							2218			0
S3	2009	2009	2009	2	0	2	Export	231	Ethiopia	ETH	646	Rwanda	RWA								09	MISC.EDIBLE PRODUCTS ETC	1	No Quantity							293			0
S3	2009	2009	2009	2	0	2	Export	231	Ethiopia	ETH	682	Saudi Arabia	SAU								09	MISC.EDIBLE PRODUCTS ETC	1	No Quantity							1361			0
S3	2009	2009	2009	2	0	2	Export	231	Ethiopia	ETH	706	Somalia	SOM								09	MISC.EDIBLE PRODUCTS ETC	1	No Quantity							11945			0
S3	2009	2009	2009	2	0	2	Export	231	Ethiopia	ETH	736	Fmr Sudan	SDN								09	MISC.EDIBLE PRODUCTS ETC	1	No Quantity							2097			0
S3	2009	2009	2009	2	0	2	Export	231	Ethiopia	ETH	752	Sweden	SWE								09	MISC.EDIBLE PRODUCTS ETC	1	No Quantity							6282			0
S3	2009	2009	2009	2	0	2	Export	231	Ethiopia	ETH	757	Switzerland	CHE								09	MISC.EDIBLE PRODUCTS ETC	1	No Quantity							65			0
S3	2009	2009	2009	2	0	2	Export	231	Ethiopia	ETH	842	USA	USA								09	MISC.EDIBLE PRODUCTS ETC	1	No Quantity							3921			0
S3	2009	2009	2009	2	0	2	Export	231	Ethiopia	ETH	887	Yemen	YEM								09	MISC.EDIBLE PRODUCTS ETC	1	No Quantity							5488			0
S3	2009	2009	2009	2	0	2	Export	246	Finland	FIN	0	World	WLD								09	MISC.EDIBLE PRODUCTS ETC	1	No Quantity							85568097			0
S3	2009	2009	2009	2	0	2	Export	246	Finland	FIN	31	Azerbaijan	AZE								09	MISC.EDIBLE PRODUCTS ETC	1	No Quantity							12863			0
S3	2009	2009	2009	2	0	2	Export	246	Finland	FIN	40	Austria	AUT								09	MISC.EDIBLE PRODUCTS ETC	1	No Quantity							38878			0
S3	2009	2009	2009	2	0	2	Export	246	Finland	FIN	51	Armenia	ARM								09	MISC.EDIBLE PRODUCTS ETC	1	No Quantity							3310			0
S3	2009	2009	2009	2	0	2	Export	246	Finland	FIN	56	Belgium	BEL								09	MISC.EDIBLE PRODUCTS ETC	1	No Quantity							212176			0
S3	2009	2009	2009	2	0	2	Export	246	Finland	FIN	70	Bosnia Herzegovina	BIH								09	MISC.EDIBLE PRODUCTS ETC	1	No Quantity							555			0
S3	2009	2009	2009	2	0	2	Export	246	Finland	FIN	112	Belarus	BLR								09	MISC.EDIBLE PRODUCTS ETC	1	No Quantity							108962			0
S3	2009	2009	2009	2	0	2	Export	246	Finland	FIN	124	Canada	CAN								09	MISC.EDIBLE PRODUCTS ETC	1	No Quantity							20072			0
S3	2009	2009	2009	2	0	2	Export	246	Finland	FIN	156	China	CHN								09	MISC.EDIBLE PRODUCTS ETC	1	No Quantity							11140			0
S3	2009	2009	2009	2	0	2	Export	246	Finland	FIN	196	Cyprus	CYP								09	MISC.EDIBLE PRODUCTS ETC	1	No Quantity							78789			0
S3	2009	2009	2009	2	0	2	Export	246	Finland	FIN	203	Czechia	CZE								09	MISC.EDIBLE PRODUCTS ETC	1	No Quantity							45648			0
S3	2009	2009	2009	2	0	2	Export	246	Finland	FIN	208	Denmark	DNK								09	MISC.EDIBLE PRODUCTS ETC	1	No Quantity							2338582			0
S3	2009	2009	2009	2	0	2	Export	246	Finland	FIN	233	Estonia	EST								09	MISC.EDIBLE PRODUCTS ETC	1	No Quantity							13602050			0
S3	2009	2009	2009	2	0	2	Export	246	Finland	FIN	251	France	FRA								09	MISC.EDIBLE PRODUCTS ETC	1	No Quantity							17155			0
S3	2009	2009	2009	2	0	2	Export	246	Finland	FIN	268	Georgia	GEO								09	MISC.EDIBLE PRODUCTS ETC	1	No Quantity							4508			0
S3	2009	2009	2009	2	0	2	Export	246	Finland	FIN	276	Germany	DEU								09	MISC.EDIBLE PRODUCTS ETC	1	No Quantity							3280816			0
S3	2009	2009	2009	2	0	2	Export	246	Finland	FIN	300	Greece	GRC								09	MISC.EDIBLE PRODUCTS ETC	1	No Quantity							81088			0
S3	2009	2009	2009	2	0	2	Export	246	Finland	FIN	344	China, Hong Kong SAR	HKG								09	MISC.EDIBLE PRODUCTS ETC	1	No Quantity							299			0
S3	2009	2009	2009	2	0	2	Export	246	Finland	FIN	348	Hungary	HUN								09	MISC.EDIBLE PRODUCTS ETC	1	No Quantity							12828			0
S3	2009	2009	2009	2	0	2	Export	246	Finland	FIN	360	Indonesia	IDN								09	MISC.EDIBLE PRODUCTS ETC	1	No Quantity							104513			0
S3	2009	2009	2009	2	0	2	Export	246	Finland	FIN	364	Iran	IRN								09	MISC.EDIBLE PRODUCTS ETC	1	No Quantity							735			0
S3	2009	2009	2009	2	0	2	Export	246	Finland	FIN	372	Ireland	IRL								09	MISC.EDIBLE PRODUCTS ETC	1	No Quantity							722867			0
S3	2009	2009	2009	2	0	2	Export	246	Finland	FIN	376	Israel	ISR								09	MISC.EDIBLE PRODUCTS ETC	1	No Quantity							35285			0
S3	2009	2009	2009	2	0	2	Export	246	Finland	FIN	381	Italy	ITA								09	MISC.EDIBLE PRODUCTS ETC	1	No Quantity							14963			0
S3	2009	2009	2009	2	0	2	Export	246	Finland	FIN	392	Japan	JPN								09	MISC.EDIBLE PRODUCTS ETC	1	No Quantity							49019			0
S3	2009	2009	2009	2	0	2	Export	246	Finland	FIN	398	Kazakhstan	KAZ								09	MISC.EDIBLE PRODUCTS ETC	1	No Quantity							426253			0
S3	2009	2009	2009	2	0	2	Export	246	Finland	FIN	410	Rep. of Korea	KOR								09	MISC.EDIBLE PRODUCTS ETC	1	No Quantity							13356			0
S3	2009	2009	2009	2	0	2	Export	246	Finland	FIN	422	Lebanon	LBN								09	MISC.EDIBLE PRODUCTS ETC	1	No Quantity							9508			0
S3	2009	2009	2009	2	0	2	Export	246	Finland	FIN	428	Latvia	LVA								09	MISC.EDIBLE PRODUCTS ETC	1	No Quantity							476954			0
S3	2009	2009	2009	2	0	2	Export	246	Finland	FIN	440	Lithuania	LTU								09	MISC.EDIBLE PRODUCTS ETC	1	No Quantity							714667			0
S3	2009	2009	2009	2	0	2	Export	246	Finland	FIN	442	Luxembourg	LUX								09	MISC.EDIBLE PRODUCTS ETC	1	No Quantity							6163			0
S3	2009	2009	2009	2	0	2	Export	246	Finland	FIN	458	Malaysia	MYS								09	MISC.EDIBLE PRODUCTS ETC	1	No Quantity							25476			0
S3	2009	2009	2009	2	0	2	Export	246	Finland	FIN	490	Other Asia, nes									09	MISC.EDIBLE PRODUCTS ETC	1	No Quantity							8621			0
S3	2009	2009	2009	2	0	2	Export	246	Finland	FIN	498	Rep. of Moldova	MDA								09	MISC.EDIBLE PRODUCTS ETC	1	No Quantity							42134			0
S3	2009	2009	2009	2	0	2	Export	246	Finland	FIN	528	Netherlands	NLD								09	MISC.EDIBLE PRODUCTS ETC	1	No Quantity							6063851			0
S3	2009	2009	2009	2	0	2	Export	246	Finland	FIN	579	Norway	NOR								09	MISC.EDIBLE PRODUCTS ETC	1	No Quantity							3687310			0
S3	2009	2009	2009	2	0	2	Export	246	Finland	FIN	591	Panama	PAN								09	MISC.EDIBLE PRODUCTS ETC	1	No Quantity							42114			0
S3	2009	2009	2009	2	0	2	Export	246	Finland	FIN	608	Philippines	PHL								09	MISC.EDIBLE PRODUCTS ETC	1	No Quantity							9974			0
S3	2009	2009	2009	2	0	2	Export	246	Finland	FIN	616	Poland	POL								09	MISC.EDIBLE PRODUCTS ETC	1	No Quantity							417438			0
S3	2009	2009	2009	2	0	2	Export	246	Finland	FIN	620	Portugal	PRT								09	MISC.EDIBLE PRODUCTS ETC	1	No Quantity							1070836			0
S3	2009	2009	2009	2	0	2	Export	246	Finland	FIN	642	Romania	ROU								09	MISC.EDIBLE PRODUCTS ETC	1	No Quantity							11048			0
S3	2009	2009	2009	2	0	2	Export	246	Finland	FIN	643	Russian Federation	RUS								09	MISC.EDIBLE PRODUCTS ETC	1	No Quantity							11711828			0
S3	2009	2009	2009	2	0	2	Export	246	Finland	FIN	688	Serbia	SRB								09	MISC.EDIBLE PRODUCTS ETC	1	No Quantity							33714			0
S3	2009	2009	2009	2	0	2	Export	246	Finland	FIN	702	Singapore	SGP								09	MISC.EDIBLE PRODUCTS ETC	1	No Quantity							4063			0
S3	2009	2009	2009	2	0	2	Export	246	Finland	FIN	703	Slovakia	SVK								09	MISC.EDIBLE PRODUCTS ETC	1	No Quantity							71115			0
S3	2009	2009	2009	2	0	2	Export	246	Finland	FIN	705	Slovenia	SVN								09	MISC.EDIBLE PRODUCTS ETC	1	No Quantity							28319			0
S3	2009	2009	2009	2	0	2	Export	246	Finland	FIN	724	Spain	ESP								09	MISC.EDIBLE PRODUCTS ETC	1	No Quantity							245151			0
S3	2009	2009	2009	2	0	2	Export	246	Finland	FIN	752	Sweden	SWE								09	MISC.EDIBLE PRODUCTS ETC	1	No Quantity							12718308			0
S3	2009	2009	2009	2	0	2	Export	246	Finland	FIN	757	Switzerland	CHE								09	MISC.EDIBLE PRODUCTS ETC	1	No Quantity							384454			0
S3	2009	2009	2009	2	0	2	Export	246	Finland	FIN	760	Syria	SYR								09	MISC.EDIBLE PRODUCTS ETC	1	No Quantity							1882			0
S3	2009	2009	2009	2	0	2	Export	246	Finland	FIN	784	United Arab Emirates	ARE								09	MISC.EDIBLE PRODUCTS ETC	1	No Quantity							219			0
S3	2009	2009	2009	2	0	2	Export	246	Finland	FIN	792	Turkey	TUR								09	MISC.EDIBLE PRODUCTS ETC	1	No Quantity							1			0
S3	2009	2009	2009	2	0	2	Export	246	Finland	FIN	795	Turkmenistan	TKM								09	MISC.EDIBLE PRODUCTS ETC	1	No Quantity							32686			0
S3	2009	2009	2009	2	0	2	Export	246	Finland	FIN	804	Ukraine	UKR								09	MISC.EDIBLE PRODUCTS ETC	1	No Quantity							383593			0
S3	2009	2009	2009	2	0	2	Export	246	Finland	FIN	818	Egypt	EGY								09	MISC.EDIBLE PRODUCTS ETC	1	No Quantity							4518			0
S3	2009	2009	2009	2	0	2	Export	246	Finland	FIN	826	United Kingdom	GBR								09	MISC.EDIBLE PRODUCTS ETC	1	No Quantity							25475686			0
S3	2009	2009	2009	2	0	2	Export	246	Finland	FIN	842	USA	USA								09	MISC.EDIBLE PRODUCTS ETC	1	No Quantity							649755			0
S3	2009	2009	2009	2	0	2	Export	231	Ethiopia	ETH	0	World	WLD								11	BEVERAGES	1	No Quantity							1079386			0
S3	2009	2009	2009	2	0	2	Export	231	Ethiopia	ETH	36	Australia	AUS								11	BEVERAGES	1	No Quantity							53058			0
S3	2009	2009	2009	2	0	2	Export	231	Ethiopia	ETH	40	Austria	AUT								11	BEVERAGES	1	No Quantity							1			0
S3	2009	2009	2009	2	0	2	Export	231	Ethiopia	ETH	156	China	CHN								11	BEVERAGES	1	No Quantity							17392			0
S3	2009	2009	2009	2	0	2	Export	231	Ethiopia	ETH	251	France	FRA								11	BEVERAGES	1	No Quantity							9682			0
S3	2009	2009	2009	2	0	2	Export	231	Ethiopia	ETH	262	Djibouti	DJI								11	BEVERAGES	1	No Quantity							148746			0
S3	2009	2009	2009	2	0	2	Export	231	Ethiopia	ETH	276	Germany	DEU								11	BEVERAGES	1	No Quantity							10882			0
S3	2009	2009	2009	2	0	2	Export	231	Ethiopia	ETH	300	Greece	GRC								11	BEVERAGES	1	No Quantity							11789			0
S3	2009	2009	2009	2	0	2	Export	231	Ethiopia	ETH	376	Israel	ISR								11	BEVERAGES	1	No Quantity							44494			0
S3	2009	2009	2009	2	0	2	Export	231	Ethiopia	ETH	384	Côte d'Ivoire	CIV								11	BEVERAGES	1	No Quantity							2402			0
S3	2009	2009	2009	2	0	2	Export	231	Ethiopia	ETH	404	Kenya	KEN								11	BEVERAGES	1	No Quantity							390			0
S3	2009	2009	2009	2	0	2	Export	231	Ethiopia	ETH	566	Nigeria	NGA								11	BEVERAGES	1	No Quantity							681			0
S3	2009	2009	2009	2	0	2	Export	231	Ethiopia	ETH	682	Saudi Arabia	SAU								11	BEVERAGES	1	No Quantity							8450			0
S3	2009	2009	2009	2	0	2	Export	231	Ethiopia	ETH	710	South Africa	ZAF								11	BEVERAGES	1	No Quantity							11669			0
S3	2009	2009	2009	2	0	2	Export	231	Ethiopia	ETH	736	Fmr Sudan	SDN								11	BEVERAGES	1	No Quantity							442156			0
S3	2009	2009	2009	2	0	2	Export	231	Ethiopia	ETH	784	United Arab Emirates	ARE								11	BEVERAGES	1	No Quantity							19			0
S3	2009	2009	2009	2	0	2	Export	231	Ethiopia	ETH	826	United Kingdom	GBR								11	BEVERAGES	1	No Quantity							30074			0
S3	2009	2009	2009	2	0	2	Export	231	Ethiopia	ETH	842	USA	USA								11	BEVERAGES	1	No Quantity							279917			0
S3	2009	2009	2009	2	0	2	Export	231	Ethiopia	ETH	887	Yemen	YEM								11	BEVERAGES	1	No Quantity							7585			0
S3	2009	2009	2009	2	0	2	Export	246	Finland	FIN	0	World	WLD								11	BEVERAGES	1	No Quantity							188217994			0
S3	2009	2009	2009	2	0	2	Export	246	Finland	FIN	4	Afghanistan	AFG								11	BEVERAGES	1	No Quantity							106856			0
S3	2009	2009	2009	2	0	2	Export	246	Finland	FIN	20	Andorra	AND								11	BEVERAGES	1	No Quantity							10876			0
S3	2009	2009	2009	2	0	2	Export	246	Finland	FIN	31	Azerbaijan	AZE								11	BEVERAGES	1	No Quantity							1077			0
S3	2009	2009	2009	2	0	2	Export	246	Finland	FIN	32	Argentina	ARG								11	BEVERAGES	1	No Quantity							17979			0
S3	2009	2009	2009	2	0	2	Export	246	Finland	FIN	36	Australia	AUS								11	BEVERAGES	1	No Quantity							1070764			0
S3	2009	2009	2009	2	0	2	Export	246	Finland	FIN	40	Austria	AUT								11	BEVERAGES	1	No Quantity							53582			0
S3	2009	2009	2009	2	0	2	Export	246	Finland	FIN	56	Belgium	BEL								11	BEVERAGES	1	No Quantity							51786			0
S3	2009	2009	2009	2	0	2	Export	246	Finland	FIN	60	Bermuda	BMU								11	BEVERAGES	1	No Quantity							27797			0
S3	2009	2009	2009	2	0	2	Export	246	Finland	FIN	70	Bosnia Herzegovina	BIH								11	BEVERAGES	1	No Quantity							13709			0
S3	2009	2009	2009	2	0	2	Export	246	Finland	FIN	76	Brazil	BRA								11	BEVERAGES	1	No Quantity							125940			0
S3	2009	2009	2009	2	0	2	Export	246	Finland	FIN	100	Bulgaria	BGR								11	BEVERAGES	1	No Quantity							966286			0
S3	2009	2009	2009	2	0	2	Export	246	Finland	FIN	116	Cambodia	KHM								11	BEVERAGES	1	No Quantity							20765			0
S3	2009	2009	2009	2	0	2	Export	246	Finland	FIN	124	Canada	CAN								11	BEVERAGES	1	No Quantity							2815904			0
S3	2009	2009	2009	2	0	2	Export	246	Finland	FIN	148	Chad	TCD								11	BEVERAGES	1	No Quantity							15277			0
S3	2009	2009	2009	2	0	2	Export	246	Finland	FIN	152	Chile	CHL								11	BEVERAGES	1	No Quantity							472764			0
S3	2009	2009	2009	2	0	2	Export	246	Finland	FIN	156	China	CHN								11	BEVERAGES	1	No Quantity							158006			0
S3	2009	2009	2009	2	0	2	Export	246	Finland	FIN	170	Colombia	COL								11	BEVERAGES	1	No Quantity							33407			0
S3	2009	2009	2009	2	0	2	Export	246	Finland	FIN	188	Costa Rica	CRI								11	BEVERAGES	1	No Quantity							470453			0
S3	2009	2009	2009	2	0	2	Export	246	Finland	FIN	191	Croatia	HRV								11	BEVERAGES	1	No Quantity							8			0
S3	2009	2009	2009	2	0	2	Export	246	Finland	FIN	196	Cyprus	CYP								11	BEVERAGES	1	No Quantity							38177			0
S3	2009	2009	2009	2	0	2	Export	246	Finland	FIN	203	Czechia	CZE								11	BEVERAGES	1	No Quantity							5894759			0
S3	2009	2009	2009	2	0	2	Export	246	Finland	FIN	208	Denmark	DNK								11	BEVERAGES	1	No Quantity							4014024			0
S3	2009	2009	2009	2	0	2	Export	246	Finland	FIN	214	Dominican Rep.	DOM								11	BEVERAGES	1	No Quantity							86663			0
S3	2009	2009	2009	2	0	2	Export	246	Finland	FIN	222	El Salvador	SLV								11	BEVERAGES	1	No Quantity							1146281			0
S3	2009	2009	2009	2	0	2	Export	246	Finland	FIN	233	Estonia	EST								11	BEVERAGES	1	No Quantity							37993899			0
S3	2009	2009	2009	2	0	2	Export	246	Finland	FIN	251	France	FRA								11	BEVERAGES	1	No Quantity							131772			0
S3	2009	2009	2009	2	0	2	Export	246	Finland	FIN	268	Georgia	GEO								11	BEVERAGES	1	No Quantity							919474			0
S3	2009	2009	2009	2	0	2	Export	246	Finland	FIN	276	Germany	DEU								11	BEVERAGES	1	No Quantity							4049146			0
S3	2009	2009	2009	2	0	2	Export	246	Finland	FIN	292	Gibraltar	GIB								11	BEVERAGES	1	No Quantity							28328			0
S3	2009	2009	2009	2	0	2	Export	246	Finland	FIN	300	Greece	GRC								11	BEVERAGES	1	No Quantity							253102			0
S3	2009	2009	2009	2	0	2	Export	246	Finland	FIN	316	Guam	GUM								11	BEVERAGES	1	No Quantity							4394			0
S3	2009	2009	2009	2	0	2	Export	246	Finland	FIN	320	Guatemala	GTM								11	BEVERAGES	1	No Quantity							167241			0
S3	2009	2009	2009	2	0	2	Export	246	Finland	FIN	340	Honduras	HND								11	BEVERAGES	1	No Quantity							57396			0
S3	2009	2009	2009	2	0	2	Export	246	Finland	FIN	344	China, Hong Kong SAR	HKG								11	BEVERAGES	1	No Quantity							393270			0
S3	2009	2009	2009	2	0	2	Export	246	Finland	FIN	348	Hungary	HUN								11	BEVERAGES	1	No Quantity							1268914			0
S3	2009	2009	2009	2	0	2	Export	246	Finland	FIN	352	Iceland	ISL								11	BEVERAGES	1	No Quantity							648378			0
S3	2009	2009	2009	2	0	2	Export	246	Finland	FIN	372	Ireland	IRL								11	BEVERAGES	1	No Quantity							592790			0
S3	2009	2009	2009	2	0	2	Export	246	Finland	FIN	376	Israel	ISR								11	BEVERAGES	1	No Quantity							8062731			0
S3	2009	2009	2009	2	0	2	Export	246	Finland	FIN	381	Italy	ITA								11	BEVERAGES	1	No Quantity							900705			0
S3	2009	2009	2009	2	0	2	Export	246	Finland	FIN	392	Japan	JPN								11	BEVERAGES	1	No Quantity							100181			0
S3	2009	2009	2009	2	0	2	Export	246	Finland	FIN	398	Kazakhstan	KAZ								11	BEVERAGES	1	No Quantity							235124			0
S3	2009	2009	2009	2	0	2	Export	246	Finland	FIN	400	Jordan	JOR								11	BEVERAGES	1	No Quantity							30235			0
S3	2009	2009	2009	2	0	2	Export	246	Finland	FIN	410	Rep. of Korea	KOR								11	BEVERAGES	1	No Quantity							42223			0
S3	2009	2009	2009	2	0	2	Export	246	Finland	FIN	428	Latvia	LVA								11	BEVERAGES	1	No Quantity							2304700			0
S3	2009	2009	2009	2	0	2	Export	246	Finland	FIN	430	Liberia	LBR								11	BEVERAGES	1	No Quantity							167474			0
S3	2009	2009	2009	2	0	2	Export	246	Finland	FIN	440	Lithuania	LTU								11	BEVERAGES	1	No Quantity							2174770			0
S3	2009	2009	2009	2	0	2	Export	246	Finland	FIN	442	Luxembourg	LUX								11	BEVERAGES	1	No Quantity							13292			0
S3	2009	2009	2009	2	0	2	Export	246	Finland	FIN	462	Maldives	MDV								11	BEVERAGES	1	No Quantity							27461			0
S3	2009	2009	2009	2	0	2	Export	246	Finland	FIN	470	Malta	MLT								11	BEVERAGES	1	No Quantity							51419			0
S3	2009	2009	2009	2	0	2	Export	246	Finland	FIN	484	Mexico	MEX								11	BEVERAGES	1	No Quantity							172510			0
S3	2009	2009	2009	2	0	2	Export	246	Finland	FIN	490	Other Asia, nes									11	BEVERAGES	1	No Quantity							100792			0
S3	2009	2009	2009	2	0	2	Export	246	Finland	FIN	498	Rep. of Moldova	MDA								11	BEVERAGES	1	No Quantity							236927			0
S3	2009	2009	2009	2	0	2	Export	246	Finland	FIN	524	Nepal	NPL								11	BEVERAGES	1	No Quantity							3246			0
S3	2009	2009	2009	2	0	2	Export	246	Finland	FIN	528	Netherlands	NLD								11	BEVERAGES	1	No Quantity							1437683			0
S3	2009	2009	2009	2	0	2	Export	246	Finland	FIN	554	New Zealand	NZL								11	BEVERAGES	1	No Quantity							107689			0
S3	2009	2009	2009	2	0	2	Export	246	Finland	FIN	558	Nicaragua	NIC								11	BEVERAGES	1	No Quantity							152819			0
S3	2009	2009	2009	2	0	2	Export	246	Finland	FIN	566	Nigeria	NGA								11	BEVERAGES	1	No Quantity							131089			0
S3	2009	2009	2009	2	0	2	Export	246	Finland	FIN	579	Norway	NOR								11	BEVERAGES	1	No Quantity							4053730			0
S3	2009	2009	2009	2	0	2	Export	246	Finland	FIN	591	Panama	PAN								11	BEVERAGES	1	No Quantity							337900			0
S3	2009	2009	2009	2	0	2	Export	246	Finland	FIN	604	Peru	PER								11	BEVERAGES	1	No Quantity							25140			0
S3	2009	2009	2009	2	0	2	Export	246	Finland	FIN	616	Poland	POL								11	BEVERAGES	1	No Quantity							36602051			0
S3	2009	2009	2009	2	0	2	Export	246	Finland	FIN	620	Portugal	PRT								11	BEVERAGES	1	No Quantity							8271			0
S3	2009	2009	2009	2	0	2	Export	246	Finland	FIN	634	Qatar	QAT								11	BEVERAGES	1	No Quantity							38305			0
S3	2009	2009	2009	2	0	2	Export	246	Finland	FIN	642	Romania	ROU								11	BEVERAGES	1	No Quantity							1318759			0
S3	2009	2009	2009	2	0	2	Export	246	Finland	FIN	643	Russian Federation	RUS								11	BEVERAGES	1	No Quantity							24319237			0
S3	2009	2009	2009	2	0	2	Export	246	Finland	FIN	662	Saint Lucia	LCA								11	BEVERAGES	1	No Quantity							22234			0
S3	2009	2009	2009	2	0	2	Export	246	Finland	FIN	682	Saudi Arabia	SAU								11	BEVERAGES	1	No Quantity							73523			0
S3	2009	2009	2009	2	0	2	Export	246	Finland	FIN	688	Serbia	SRB								11	BEVERAGES	1	No Quantity							1650			0
S3	2009	2009	2009	2	0	2	Export	246	Finland	FIN	694	Sierra Leone	SLE								11	BEVERAGES	1	No Quantity							282538			0
S3	2009	2009	2009	2	0	2	Export	246	Finland	FIN	699	India	IND								11	BEVERAGES	1	No Quantity							197520			0
S3	2009	2009	2009	2	0	2	Export	246	Finland	FIN	702	Singapore	SGP								11	BEVERAGES	1	No Quantity							189859			0
S3	2009	2009	2009	2	0	2	Export	246	Finland	FIN	703	Slovakia	SVK								11	BEVERAGES	1	No Quantity							1205594			0
S3	2009	2009	2009	2	0	2	Export	246	Finland	FIN	704	Viet Nam	VNM								11	BEVERAGES	1	No Quantity							126			0
S3	2009	2009	2009	2	0	2	Export	246	Finland	FIN	705	Slovenia	SVN								11	BEVERAGES	1	No Quantity							184733			0
S3	2009	2009	2009	2	0	2	Export	246	Finland	FIN	710	South Africa	ZAF								11	BEVERAGES	1	No Quantity							45			0
S3	2009	2009	2009	2	0	2	Export	246	Finland	FIN	724	Spain	ESP								11	BEVERAGES	1	No Quantity							1001383			0
S3	2009	2009	2009	2	0	2	Export	246	Finland	FIN	752	Sweden	SWE								11	BEVERAGES	1	No Quantity							20682294			0
S3	2009	2009	2009	2	0	2	Export	246	Finland	FIN	757	Switzerland	CHE								11	BEVERAGES	1	No Quantity							426861			0
S3	2009	2009	2009	2	0	2	Export	246	Finland	FIN	764	Thailand	THA								11	BEVERAGES	1	No Quantity							294832			0
S3	2009	2009	2009	2	0	2	Export	246	Finland	FIN	780	Trinidad and Tobago	TTO								11	BEVERAGES	1	No Quantity							116220			0
S3	2009	2009	2009	2	0	2	Export	246	Finland	FIN	784	United Arab Emirates	ARE								11	BEVERAGES	1	No Quantity							361348			0
S3	2009	2009	2009	2	0	2	Export	246	Finland	FIN	792	Turkey	TUR								11	BEVERAGES	1	No Quantity							80213			0
S3	2009	2009	2009	2	0	2	Export	246	Finland	FIN	795	Turkmenistan	TKM								11	BEVERAGES	1	No Quantity							889			0
S3	2009	2009	2009	2	0	2	Export	246	Finland	FIN	804	Ukraine	UKR								11	BEVERAGES	1	No Quantity							579726			0
S3	2009	2009	2009	2	0	2	Export	246	Finland	FIN	818	Egypt	EGY								11	BEVERAGES	1	No Quantity							163511			0
S3	2009	2009	2009	2	0	2	Export	246	Finland	FIN	826	United Kingdom	GBR								11	BEVERAGES	1	No Quantity							2559085			0
S3	2009	2009	2009	2	0	2	Export	246	Finland	FIN	842	USA	USA								11	BEVERAGES	1	No Quantity							12469210			0
S3	2009	2009	2009	2	0	2	Export	246	Finland	FIN	862	Venezuela	VEN								11	BEVERAGES	1	No Quantity							31227			0
S3	2009	2009	2009	2	0	2	Export	246	Finland	FIN	887	Yemen	YEM								11	BEVERAGES	1	No Quantity							15662			0
S3	2009	2009	2009	2	0	2	Export	231	Ethiopia	ETH	0	World	WLD								12	TOBACCO,TOBACCO MANUFACT	1	No Quantity							242718			0
S3	2009	2009	2009	2	0	2	Export	231	Ethiopia	ETH	736	Fmr Sudan	SDN								12	TOBACCO,TOBACCO MANUFACT	1	No Quantity							242699			0
S3	2009	2009	2009	2	0	2	Export	231	Ethiopia	ETH	764	Thailand	THA								12	TOBACCO,TOBACCO MANUFACT	1	No Quantity							19			0
S3	2009	2009	2009	2	0	2	Export	246	Finland	FIN	0	World	WLD								12	TOBACCO,TOBACCO MANUFACT	1	No Quantity							3050284			0
S3	2009	2009	2009	2	0	2	Export	246	Finland	FIN	208	Denmark	DNK								12	TOBACCO,TOBACCO MANUFACT	1	No Quantity							22146			0
S3	2009	2009	2009	2	0	2	Export	246	Finland	FIN	233	Estonia	EST								12	TOBACCO,TOBACCO MANUFACT	1	No Quantity							2531935			0
S3	2009	2009	2009	2	0	2	Export	246	Finland	FIN	528	Netherlands	NLD								12	TOBACCO,TOBACCO MANUFACT	1	No Quantity							1480			0
S3	2009	2009	2009	2	0	2	Export	246	Finland	FIN	643	Russian Federation	RUS								12	TOBACCO,TOBACCO MANUFACT	1	No Quantity							445294			0
S3	2009	2009	2009	2	0	2	Export	246	Finland	FIN	752	Sweden	SWE								12	TOBACCO,TOBACCO MANUFACT	1	No Quantity							48878			0
S3	2009	2009	2009	2	0	2	Export	246	Finland	FIN	826	United Kingdom	GBR								12	TOBACCO,TOBACCO MANUFACT	1	No Quantity							551			0
S3	2009	2009	2009	2	0	2	Export	231	Ethiopia	ETH	0	World	WLD								21	HIDES,SKINS,FURSKINS,RAW	1	No Quantity							2935370			0
S3	2009	2009	2009	2	0	2	Export	231	Ethiopia	ETH	360	Indonesia	IDN								21	HIDES,SKINS,FURSKINS,RAW	1	No Quantity							75822			0
S3	2009	2009	2009	2	0	2	Export	231	Ethiopia	ETH	381	Italy	ITA								21	HIDES,SKINS,FURSKINS,RAW	1	No Quantity							1304261			0
S3	2009	2009	2009	2	0	2	Export	231	Ethiopia	ETH	392	Japan	JPN								21	HIDES,SKINS,FURSKINS,RAW	1	No Quantity							123774			0
S3	2009	2009	2009	2	0	2	Export	231	Ethiopia	ETH	458	Malaysia	MYS								21	HIDES,SKINS,FURSKINS,RAW	1	No Quantity							320936			0
S3	2009	2009	2009	2	0	2	Export	231	Ethiopia	ETH	586	Pakistan	PAK								21	HIDES,SKINS,FURSKINS,RAW	1	No Quantity							126544			0
S3	2009	2009	2009	2	0	2	Export	231	Ethiopia	ETH	699	India	IND								21	HIDES,SKINS,FURSKINS,RAW	1	No Quantity							650801			0
S3	2009	2009	2009	2	0	2	Export	231	Ethiopia	ETH	704	Viet Nam	VNM								21	HIDES,SKINS,FURSKINS,RAW	1	No Quantity							255			0
S3	2009	2009	2009	2	0	2	Export	231	Ethiopia	ETH	764	Thailand	THA								21	HIDES,SKINS,FURSKINS,RAW	1	No Quantity							210068			0
S3	2009	2009	2009	2	0	2	Export	231	Ethiopia	ETH	792	Turkey	TUR								21	HIDES,SKINS,FURSKINS,RAW	1	No Quantity							122909			0
S3	2009	2009	2009	2	0	2	Export	246	Finland	FIN	0	World	WLD								21	HIDES,SKINS,FURSKINS,RAW	1	No Quantity							325200105			0
S3	2009	2009	2009	2	0	2	Export	246	Finland	FIN	40	Austria	AUT								21	HIDES,SKINS,FURSKINS,RAW	1	No Quantity							168535			0
S3	2009	2009	2009	2	0	2	Export	246	Finland	FIN	56	Belgium	BEL								21	HIDES,SKINS,FURSKINS,RAW	1	No Quantity							383720			0
S3	2009	2009	2009	2	0	2	Export	246	Finland	FIN	92	Br. Virgin Isds	VGB								21	HIDES,SKINS,FURSKINS,RAW	1	No Quantity							300296			0
S3	2009	2009	2009	2	0	2	Export	246	Finland	FIN	112	Belarus	BLR								21	HIDES,SKINS,FURSKINS,RAW	1	No Quantity							1056375			0
S3	2009	2009	2009	2	0	2	Export	246	Finland	FIN	124	Canada	CAN								21	HIDES,SKINS,FURSKINS,RAW	1	No Quantity							310802			0
S3	2009	2009	2009	2	0	2	Export	246	Finland	FIN	156	China	CHN								21	HIDES,SKINS,FURSKINS,RAW	1	No Quantity							38882311			0
S3	2009	2009	2009	2	0	2	Export	246	Finland	FIN	203	Czechia	CZE								21	HIDES,SKINS,FURSKINS,RAW	1	No Quantity							7130			0
S3	2009	2009	2009	2	0	2	Export	246	Finland	FIN	208	Denmark	DNK								21	HIDES,SKINS,FURSKINS,RAW	1	No Quantity							18607228			0
S3	2009	2009	2009	2	0	2	Export	246	Finland	FIN	233	Estonia	EST								21	HIDES,SKINS,FURSKINS,RAW	1	No Quantity							7078471			0
S3	2009	2009	2009	2	0	2	Export	246	Finland	FIN	251	France	FRA								21	HIDES,SKINS,FURSKINS,RAW	1	No Quantity							2447165			0
S3	2009	2009	2009	2	0	2	Export	246	Finland	FIN	268	Georgia	GEO								21	HIDES,SKINS,FURSKINS,RAW	1	No Quantity							96001			0
S3	2009	2009	2009	2	0	2	Export	246	Finland	FIN	276	Germany	DEU								21	HIDES,SKINS,FURSKINS,RAW	1	No Quantity							12171816			0
S3	2009	2009	2009	2	0	2	Export	246	Finland	FIN	300	Greece	GRC								21	HIDES,SKINS,FURSKINS,RAW	1	No Quantity							15435			0
S3	2009	2009	2009	2	0	2	Export	246	Finland	FIN	344	China, Hong Kong SAR	HKG								21	HIDES,SKINS,FURSKINS,RAW	1	No Quantity							175145490			0
S3	2009	2009	2009	2	0	2	Export	246	Finland	FIN	381	Italy	ITA								21	HIDES,SKINS,FURSKINS,RAW	1	No Quantity							20174925			0
S3	2009	2009	2009	2	0	2	Export	246	Finland	FIN	392	Japan	JPN								21	HIDES,SKINS,FURSKINS,RAW	1	No Quantity							2898851			0
S3	2009	2009	2009	2	0	2	Export	246	Finland	FIN	410	Rep. of Korea	KOR								21	HIDES,SKINS,FURSKINS,RAW	1	No Quantity							3514451			0
S3	2009	2009	2009	2	0	2	Export	246	Finland	FIN	440	Lithuania	LTU								21	HIDES,SKINS,FURSKINS,RAW	1	No Quantity							660019			0
S3	2009	2009	2009	2	0	2	Export	246	Finland	FIN	458	Malaysia	MYS								21	HIDES,SKINS,FURSKINS,RAW	1	No Quantity							148777			0
S3	2009	2009	2009	2	0	2	Export	246	Finland	FIN	490	Other Asia, nes									21	HIDES,SKINS,FURSKINS,RAW	1	No Quantity							40238			0
S3	2009	2009	2009	2	0	2	Export	246	Finland	FIN	528	Netherlands	NLD								21	HIDES,SKINS,FURSKINS,RAW	1	No Quantity							1141			0
S3	2009	2009	2009	2	0	2	Export	246	Finland	FIN	579	Norway	NOR								21	HIDES,SKINS,FURSKINS,RAW	1	No Quantity							19193			0
S3	2009	2009	2009	2	0	2	Export	246	Finland	FIN	616	Poland	POL								21	HIDES,SKINS,FURSKINS,RAW	1	No Quantity							306387			0
S3	2009	2009	2009	2	0	2	Export	246	Finland	FIN	643	Russian Federation	RUS								21	HIDES,SKINS,FURSKINS,RAW	1	No Quantity							20100088			0
S3	2009	2009	2009	2	0	2	Export	246	Finland	FIN	674	San Marino	SMR								21	HIDES,SKINS,FURSKINS,RAW	1	No Quantity							1622001			0
S3	2009	2009	2009	2	0	2	Export	246	Finland	FIN	688	Serbia	SRB								21	HIDES,SKINS,FURSKINS,RAW	1	No Quantity							70751			0
S3	2009	2009	2009	2	0	2	Export	246	Finland	FIN	699	India	IND								21	HIDES,SKINS,FURSKINS,RAW	1	No Quantity							23599			0
S3	2009	2009	2009	2	0	2	Export	246	Finland	FIN	704	Viet Nam	VNM								21	HIDES,SKINS,FURSKINS,RAW	1	No Quantity							45634			0
S3	2009	2009	2009	2	0	2	Export	246	Finland	FIN	724	Spain	ESP								21	HIDES,SKINS,FURSKINS,RAW	1	No Quantity							158781			0
S3	2009	2009	2009	2	0	2	Export	246	Finland	FIN	752	Sweden	SWE								21	HIDES,SKINS,FURSKINS,RAW	1	No Quantity							2679741			0
S3	2009	2009	2009	2	0	2	Export	246	Finland	FIN	757	Switzerland	CHE								21	HIDES,SKINS,FURSKINS,RAW	1	No Quantity							947495			0
S3	2009	2009	2009	2	0	2	Export	246	Finland	FIN	784	United Arab Emirates	ARE								21	HIDES,SKINS,FURSKINS,RAW	1	No Quantity							789266			0
S3	2009	2009	2009	2	0	2	Export	246	Finland	FIN	792	Turkey	TUR								21	HIDES,SKINS,FURSKINS,RAW	1	No Quantity							3651542			0
S3	2009	2009	2009	2	0	2	Export	246	Finland	FIN	804	Ukraine	UKR								21	HIDES,SKINS,FURSKINS,RAW	1	No Quantity							8001813			0
S3	2009	2009	2009	2	0	2	Export	246	Finland	FIN	826	United Kingdom	GBR								21	HIDES,SKINS,FURSKINS,RAW	1	No Quantity							118763			0
S3	2009	2009	2009	2	0	2	Export	246	Finland	FIN	842	USA	USA								21	HIDES,SKINS,FURSKINS,RAW	1	No Quantity							2491709			0
S3	2009	2009	2009	2	0	2	Export	246	Finland	FIN	858	Uruguay	URY								21	HIDES,SKINS,FURSKINS,RAW	1	No Quantity							64164			0
S3	2009	2009	2009	2	0	2	Export	231	Ethiopia	ETH	0	World	WLD								22	OIL SEED,OLEAGINUS FRUIT	1	No Quantity							382726982			0
S3	2009	2009	2009	2	0	2	Export	231	Ethiopia	ETH	8	Albania	ALB								22	OIL SEED,OLEAGINUS FRUIT	1	No Quantity							239809			0
S3	2009	2009	2009	2	0	2	Export	231	Ethiopia	ETH	51	Armenia	ARM								22	OIL SEED,OLEAGINUS FRUIT	1	No Quantity							75179			0
S3	2009	2009	2009	2	0	2	Export	231	Ethiopia	ETH	56	Belgium	BEL								22	OIL SEED,OLEAGINUS FRUIT	1	No Quantity							40162			0
S3	2009	2009	2009	2	0	2	Export	231	Ethiopia	ETH	76	Brazil	BRA								22	OIL SEED,OLEAGINUS FRUIT	1	No Quantity							124921			0
S3	2009	2009	2009	2	0	2	Export	231	Ethiopia	ETH	100	Bulgaria	BGR								22	OIL SEED,OLEAGINUS FRUIT	1	No Quantity							64997			0
S3	2009	2009	2009	2	0	2	Export	231	Ethiopia	ETH	124	Canada	CAN								22	OIL SEED,OLEAGINUS FRUIT	1	No Quantity							2676350			0
S3	2009	2009	2009	2	0	2	Export	231	Ethiopia	ETH	156	China	CHN								22	OIL SEED,OLEAGINUS FRUIT	1	No Quantity							190768114			0
S3	2009	2009	2009	2	0	2	Export	231	Ethiopia	ETH	262	Djibouti	DJI								22	OIL SEED,OLEAGINUS FRUIT	1	No Quantity							713613			0
S3	2009	2009	2009	2	0	2	Export	231	Ethiopia	ETH	275	State of Palestine	PSE								22	OIL SEED,OLEAGINUS FRUIT	1	No Quantity							152507			0
S3	2009	2009	2009	2	0	2	Export	231	Ethiopia	ETH	276	Germany	DEU								22	OIL SEED,OLEAGINUS FRUIT	1	No Quantity							726179			0
S3	2009	2009	2009	2	0	2	Export	231	Ethiopia	ETH	300	Greece	GRC								22	OIL SEED,OLEAGINUS FRUIT	1	No Quantity							5517492			0
S3	2009	2009	2009	2	0	2	Export	231	Ethiopia	ETH	320	Guatemala	GTM								22	OIL SEED,OLEAGINUS FRUIT	1	No Quantity							591012			0
S3	2009	2009	2009	2	0	2	Export	231	Ethiopia	ETH	360	Indonesia	IDN								22	OIL SEED,OLEAGINUS FRUIT	1	No Quantity							5381			0
S3	2009	2009	2009	2	0	2	Export	231	Ethiopia	ETH	364	Iran	IRN								22	OIL SEED,OLEAGINUS FRUIT	1	No Quantity							150274			0
S3	2009	2009	2009	2	0	2	Export	231	Ethiopia	ETH	376	Israel	ISR								22	OIL SEED,OLEAGINUS FRUIT	1	No Quantity							42819420			0
S3	2009	2009	2009	2	0	2	Export	231	Ethiopia	ETH	381	Italy	ITA								22	OIL SEED,OLEAGINUS FRUIT	1	No Quantity							240046			0
S3	2009	2009	2009	2	0	2	Export	231	Ethiopia	ETH	400	Jordan	JOR								22	OIL SEED,OLEAGINUS FRUIT	1	No Quantity							16740748			0
S3	2009	2009	2009	2	0	2	Export	231	Ethiopia	ETH	408	Dem. People's Rep. of Korea	PRK								22	OIL SEED,OLEAGINUS FRUIT	1	No Quantity							469639			0
S3	2009	2009	2009	2	0	2	Export	231	Ethiopia	ETH	410	Rep. of Korea	KOR								22	OIL SEED,OLEAGINUS FRUIT	1	No Quantity							4862554			0
S3	2009	2009	2009	2	0	2	Export	231	Ethiopia	ETH	414	Kuwait	KWT								22	OIL SEED,OLEAGINUS FRUIT	1	No Quantity							153551			0
S3	2009	2009	2009	2	0	2	Export	231	Ethiopia	ETH	422	Lebanon	LBN								22	OIL SEED,OLEAGINUS FRUIT	1	No Quantity							2551382			0
S3	2009	2009	2009	2	0	2	Export	231	Ethiopia	ETH	434	Libya	LBY								22	OIL SEED,OLEAGINUS FRUIT	1	No Quantity							211371			0
S3	2009	2009	2009	2	0	2	Export	231	Ethiopia	ETH	484	Mexico	MEX								22	OIL SEED,OLEAGINUS FRUIT	1	No Quantity							1424249			0
S3	2009	2009	2009	2	0	2	Export	231	Ethiopia	ETH	490	Other Asia, nes									22	OIL SEED,OLEAGINUS FRUIT	1	No Quantity							148941			0
S3	2009	2009	2009	2	0	2	Export	231	Ethiopia	ETH	512	Oman	OMN								22	OIL SEED,OLEAGINUS FRUIT	1	No Quantity							144789			0
S3	2009	2009	2009	2	0	2	Export	231	Ethiopia	ETH	528	Netherlands	NLD								22	OIL SEED,OLEAGINUS FRUIT	1	No Quantity							1517971			0
S3	2009	2009	2009	2	0	2	Export	231	Ethiopia	ETH	586	Pakistan	PAK								22	OIL SEED,OLEAGINUS FRUIT	1	No Quantity							694785			0
S3	2009	2009	2009	2	0	2	Export	231	Ethiopia	ETH	608	Philippines	PHL								22	OIL SEED,OLEAGINUS FRUIT	1	No Quantity							41061			0
S3	2009	2009	2009	2	0	2	Export	231	Ethiopia	ETH	616	Poland	POL								22	OIL SEED,OLEAGINUS FRUIT	1	No Quantity							167996			0
S3	2009	2009	2009	2	0	2	Export	231	Ethiopia	ETH	682	Saudi Arabia	SAU								22	OIL SEED,OLEAGINUS FRUIT	1	No Quantity							15027800			0
S3	2009	2009	2009	2	0	2	Export	231	Ethiopia	ETH	699	India	IND								22	OIL SEED,OLEAGINUS FRUIT	1	No Quantity							5934845			0
S3	2009	2009	2009	2	0	2	Export	231	Ethiopia	ETH	702	Singapore	SGP								22	OIL SEED,OLEAGINUS FRUIT	1	No Quantity							7064496			0
S3	2009	2009	2009	2	0	2	Export	231	Ethiopia	ETH	704	Viet Nam	VNM								22	OIL SEED,OLEAGINUS FRUIT	1	No Quantity							2776135			0
S3	2009	2009	2009	2	0	2	Export	231	Ethiopia	ETH	724	Spain	ESP								22	OIL SEED,OLEAGINUS FRUIT	1	No Quantity							594925			0
S3	2009	2009	2009	2	0	2	Export	231	Ethiopia	ETH	736	Fmr Sudan	SDN								22	OIL SEED,OLEAGINUS FRUIT	1	No Quantity							411051			0
S3	2009	2009	2009	2	0	2	Export	231	Ethiopia	ETH	748	Swaziland	SWZ								22	OIL SEED,OLEAGINUS FRUIT	1	No Quantity							595099			0
S3	2009	2009	2009	2	0	2	Export	231	Ethiopia	ETH	757	Switzerland	CHE								22	OIL SEED,OLEAGINUS FRUIT	1	No Quantity							3404967			0
S3	2009	2009	2009	2	0	2	Export	231	Ethiopia	ETH	760	Syria	SYR								22	OIL SEED,OLEAGINUS FRUIT	1	No Quantity							3270651			0
S3	2009	2009	2009	2	0	2	Export	231	Ethiopia	ETH	764	Thailand	THA								22	OIL SEED,OLEAGINUS FRUIT	1	No Quantity							1192254			0
S3	2009	2009	2009	2	0	2	Export	231	Ethiopia	ETH	784	United Arab Emirates	ARE								22	OIL SEED,OLEAGINUS FRUIT	1	No Quantity							2270953			0
S3	2009	2009	2009	2	0	2	Export	231	Ethiopia	ETH	788	Tunisia	TUN								22	OIL SEED,OLEAGINUS FRUIT	1	No Quantity							283170			0
S3	2009	2009	2009	2	0	2	Export	231	Ethiopia	ETH	792	Turkey	TUR								22	OIL SEED,OLEAGINUS FRUIT	1	No Quantity							19007940			0
S3	2009	2009	2009	2	0	2	Export	231	Ethiopia	ETH	796	Turks and Caicos Isds	TCA								22	OIL SEED,OLEAGINUS FRUIT	1	No Quantity							303535			0
S3	2009	2009	2009	2	0	2	Export	231	Ethiopia	ETH	818	Egypt	EGY								22	OIL SEED,OLEAGINUS FRUIT	1	No Quantity							3485635			0
S3	2009	2009	2009	2	0	2	Export	231	Ethiopia	ETH	826	United Kingdom	GBR								22	OIL SEED,OLEAGINUS FRUIT	1	No Quantity							2436509			0
S3	2009	2009	2009	2	0	2	Export	231	Ethiopia	ETH	842	USA	USA								22	OIL SEED,OLEAGINUS FRUIT	1	No Quantity							32981194			0
S3	2009	2009	2009	2	0	2	Export	231	Ethiopia	ETH	887	Yemen	YEM								22	OIL SEED,OLEAGINUS FRUIT	1	No Quantity							7651334			0
S3	2009	2009	2009	2	0	2	Export	246	Finland	FIN	0	World	WLD								22	OIL SEED,OLEAGINUS FRUIT	1	No Quantity							532343			0
S3	2009	2009	2009	2	0	2	Export	246	Finland	FIN	156	China	CHN								22	OIL SEED,OLEAGINUS FRUIT	1	No Quantity							21365			0
S3	2009	2009	2009	2	0	2	Export	246	Finland	FIN	233	Estonia	EST								22	OIL SEED,OLEAGINUS FRUIT	1	No Quantity							70342			0
S3	2009	2009	2009	2	0	2	Export	246	Finland	FIN	428	Latvia	LVA								22	OIL SEED,OLEAGINUS FRUIT	1	No Quantity							11498			0
S3	2009	2009	2009	2	0	2	Export	246	Finland	FIN	440	Lithuania	LTU								22	OIL SEED,OLEAGINUS FRUIT	1	No Quantity							28			0
S3	2009	2009	2009	2	0	2	Export	246	Finland	FIN	579	Norway	NOR								22	OIL SEED,OLEAGINUS FRUIT	1	No Quantity							43			0
S3	2009	2009	2009	2	0	2	Export	246	Finland	FIN	642	Romania	ROU								22	OIL SEED,OLEAGINUS FRUIT	1	No Quantity							40792			0
S3	2009	2009	2009	2	0	2	Export	246	Finland	FIN	643	Russian Federation	RUS								22	OIL SEED,OLEAGINUS FRUIT	1	No Quantity							69794			0
S3	2009	2009	2009	2	0	2	Export	246	Finland	FIN	752	Sweden	SWE								22	OIL SEED,OLEAGINUS FRUIT	1	No Quantity							318438			0
S3	2009	2009	2009	2	0	2	Export	246	Finland	FIN	818	Egypt	EGY								22	OIL SEED,OLEAGINUS FRUIT	1	No Quantity							42			0
S3	2009	2009	2009	2	0	2	Export	231	Ethiopia	ETH	0	World	WLD								23	CRUDE RUBBER	1	No Quantity							57953			0
S3	2009	2009	2009	2	0	2	Export	231	Ethiopia	ETH	408	Dem. People's Rep. of Korea	PRK								23	CRUDE RUBBER	1	No Quantity							7906			0
S3	2009	2009	2009	2	0	2	Export	231	Ethiopia	ETH	410	Rep. of Korea	KOR								23	CRUDE RUBBER	1	No Quantity							8364			0
S3	2009	2009	2009	2	0	2	Export	231	Ethiopia	ETH	458	Malaysia	MYS								23	CRUDE RUBBER	1	No Quantity							41683			0
S3	2009	2009	2009	2	0	2	Export	246	Finland	FIN	0	World	WLD								23	CRUDE RUBBER	1	No Quantity							58999163			0
S3	2009	2009	2009	2	0	2	Export	246	Finland	FIN	31	Azerbaijan	AZE								23	CRUDE RUBBER	1	No Quantity							146			0
S3	2009	2009	2009	2	0	2	Export	246	Finland	FIN	36	Australia	AUS								23	CRUDE RUBBER	1	No Quantity							4129			0
S3	2009	2009	2009	2	0	2	Export	246	Finland	FIN	40	Austria	AUT								23	CRUDE RUBBER	1	No Quantity							520			0
S3	2009	2009	2009	2	0	2	Export	246	Finland	FIN	56	Belgium	BEL								23	CRUDE RUBBER	1	No Quantity							3992			0
S3	2009	2009	2009	2	0	2	Export	246	Finland	FIN	76	Brazil	BRA								23	CRUDE RUBBER	1	No Quantity							591			0
S3	2009	2009	2009	2	0	2	Export	246	Finland	FIN	112	Belarus	BLR								23	CRUDE RUBBER	1	No Quantity							85336			0
S3	2009	2009	2009	2	0	2	Export	246	Finland	FIN	156	China	CHN								23	CRUDE RUBBER	1	No Quantity							130387			0
S3	2009	2009	2009	2	0	2	Export	246	Finland	FIN	203	Czechia	CZE								23	CRUDE RUBBER	1	No Quantity							15			0
S3	2009	2009	2009	2	0	2	Export	246	Finland	FIN	208	Denmark	DNK								23	CRUDE RUBBER	1	No Quantity							2775223			0
S3	2009	2009	2009	2	0	2	Export	246	Finland	FIN	233	Estonia	EST								23	CRUDE RUBBER	1	No Quantity							269600			0
S3	2009	2009	2009	2	0	2	Export	246	Finland	FIN	251	France	FRA								23	CRUDE RUBBER	1	No Quantity							717170			0
S3	2009	2009	2009	2	0	2	Export	246	Finland	FIN	276	Germany	DEU								23	CRUDE RUBBER	1	No Quantity							1212297			0
S3	2009	2009	2009	2	0	2	Export	246	Finland	FIN	344	China, Hong Kong SAR	HKG								23	CRUDE RUBBER	1	No Quantity							22453			0
S3	2009	2009	2009	2	0	2	Export	246	Finland	FIN	381	Italy	ITA								23	CRUDE RUBBER	1	No Quantity							8478			0
S3	2009	2009	2009	2	0	2	Export	246	Finland	FIN	392	Japan	JPN								23	CRUDE RUBBER	1	No Quantity							437			0
S3	2009	2009	2009	2	0	2	Export	246	Finland	FIN	398	Kazakhstan	KAZ								23	CRUDE RUBBER	1	No Quantity							840			0
S3	2009	2009	2009	2	0	2	Export	246	Finland	FIN	428	Latvia	LVA								23	CRUDE RUBBER	1	No Quantity							724			0
S3	2009	2009	2009	2	0	2	Export	246	Finland	FIN	440	Lithuania	LTU								23	CRUDE RUBBER	1	No Quantity							30013			0
S3	2009	2009	2009	2	0	2	Export	246	Finland	FIN	490	Other Asia, nes									23	CRUDE RUBBER	1	No Quantity							33942			0
S3	2009	2009	2009	2	0	2	Export	246	Finland	FIN	528	Netherlands	NLD								23	CRUDE RUBBER	1	No Quantity							1442			0
S3	2009	2009	2009	2	0	2	Export	246	Finland	FIN	554	New Zealand	NZL								23	CRUDE RUBBER	1	No Quantity							2790			0
S3	2009	2009	2009	2	0	2	Export	246	Finland	FIN	579	Norway	NOR								23	CRUDE RUBBER	1	No Quantity							3474124			0
S3	2009	2009	2009	2	0	2	Export	246	Finland	FIN	586	Pakistan	PAK								23	CRUDE RUBBER	1	No Quantity							6120			0
S3	2009	2009	2009	2	0	2	Export	246	Finland	FIN	616	Poland	POL								23	CRUDE RUBBER	1	No Quantity							48627			0
S3	2009	2009	2009	2	0	2	Export	246	Finland	FIN	620	Portugal	PRT								23	CRUDE RUBBER	1	No Quantity							3			0
S3	2009	2009	2009	2	0	2	Export	246	Finland	FIN	643	Russian Federation	RUS								23	CRUDE RUBBER	1	No Quantity							35957776			0
S3	2009	2009	2009	2	0	2	Export	246	Finland	FIN	699	India	IND								23	CRUDE RUBBER	1	No Quantity							169009			0
S3	2009	2009	2009	2	0	2	Export	246	Finland	FIN	702	Singapore	SGP								23	CRUDE RUBBER	1	No Quantity							6210			0
S3	2009	2009	2009	2	0	2	Export	246	Finland	FIN	704	Viet Nam	VNM								23	CRUDE RUBBER	1	No Quantity							1186			0
S3	2009	2009	2009	2	0	2	Export	246	Finland	FIN	705	Slovenia	SVN								23	CRUDE RUBBER	1	No Quantity							6			0
S3	2009	2009	2009	2	0	2	Export	246	Finland	FIN	724	Spain	ESP								23	CRUDE RUBBER	1	No Quantity							5414			0
S3	2009	2009	2009	2	0	2	Export	246	Finland	FIN	752	Sweden	SWE								23	CRUDE RUBBER	1	No Quantity							13844342			0
S3	2009	2009	2009	2	0	2	Export	246	Finland	FIN	757	Switzerland	CHE								23	CRUDE RUBBER	1	No Quantity							4352			0
S3	2009	2009	2009	2	0	2	Export	246	Finland	FIN	764	Thailand	THA								23	CRUDE RUBBER	1	No Quantity							14			0
S3	2009	2009	2009	2	0	2	Export	246	Finland	FIN	792	Turkey	TUR								23	CRUDE RUBBER	1	No Quantity							128162			0
S3	2009	2009	2009	2	0	2	Export	246	Finland	FIN	804	Ukraine	UKR								23	CRUDE RUBBER	1	No Quantity							3			0
S3	2009	2009	2009	2	0	2	Export	246	Finland	FIN	818	Egypt	EGY								23	CRUDE RUBBER	1	No Quantity							2171			0
S3	2009	2009	2009	2	0	2	Export	246	Finland	FIN	826	United Kingdom	GBR								23	CRUDE RUBBER	1	No Quantity							27629			0
S3	2009	2009	2009	2	0	2	Export	246	Finland	FIN	842	USA	USA								23	CRUDE RUBBER	1	No Quantity							23489			0
S3	2009	2009	2009	2	0	2	Export	231	Ethiopia	ETH	0	World	WLD								24	CORK AND WOOD	1	No Quantity							3639589			0
S3	2009	2009	2009	2	0	2	Export	231	Ethiopia	ETH	262	Djibouti	DJI								24	CORK AND WOOD	1	No Quantity							70			0
S3	2009	2009	2009	2	0	2	Export	231	Ethiopia	ETH	422	Lebanon	LBN								24	CORK AND WOOD	1	No Quantity							7361			0
S3	2009	2009	2009	2	0	2	Export	231	Ethiopia	ETH	736	Fmr Sudan	SDN								24	CORK AND WOOD	1	No Quantity							3629056			0
S3	2009	2009	2009	2	0	2	Export	231	Ethiopia	ETH	826	United Kingdom	GBR								24	CORK AND WOOD	1	No Quantity							121			0
S3	2009	2009	2009	2	0	2	Export	231	Ethiopia	ETH	842	USA	USA								24	CORK AND WOOD	1	No Quantity							2982			0
S3	2009	2009	2009	2	0	2	Export	246	Finland	FIN	0	World	WLD								24	CORK AND WOOD	1	No Quantity							1436047440			0
S3	2009	2009	2009	2	0	2	Export	246	Finland	FIN	8	Albania	ALB								24	CORK AND WOOD	1	No Quantity							1689014			0
S3	2009	2009	2009	2	0	2	Export	246	Finland	FIN	12	Algeria	DZA								24	CORK AND WOOD	1	No Quantity							74714862			0
S3	2009	2009	2009	2	0	2	Export	246	Finland	FIN	31	Azerbaijan	AZE								24	CORK AND WOOD	1	No Quantity							140563			0
S3	2009	2009	2009	2	0	2	Export	246	Finland	FIN	36	Australia	AUS								24	CORK AND WOOD	1	No Quantity							5440745			0
S3	2009	2009	2009	2	0	2	Export	246	Finland	FIN	40	Austria	AUT								24	CORK AND WOOD	1	No Quantity							17585938			0
S3	2009	2009	2009	2	0	2	Export	246	Finland	FIN	44	Bahamas	BHS								24	CORK AND WOOD	1	No Quantity							4931			0
S3	2009	2009	2009	2	0	2	Export	246	Finland	FIN	51	Armenia	ARM								24	CORK AND WOOD	1	No Quantity							27356			0
S3	2009	2009	2009	2	0	2	Export	246	Finland	FIN	56	Belgium	BEL								24	CORK AND WOOD	1	No Quantity							21964797			0
S3	2009	2009	2009	2	0	2	Export	246	Finland	FIN	92	Br. Virgin Isds	VGB								24	CORK AND WOOD	1	No Quantity							12691			0
S3	2009	2009	2009	2	0	2	Export	246	Finland	FIN	100	Bulgaria	BGR								24	CORK AND WOOD	1	No Quantity							129674			0
S3	2009	2009	2009	2	0	2	Export	246	Finland	FIN	124	Canada	CAN								24	CORK AND WOOD	1	No Quantity							207881			0
S3	2009	2009	2009	2	0	2	Export	246	Finland	FIN	132	Cabo Verde	CPV								24	CORK AND WOOD	1	No Quantity							55216			0
S3	2009	2009	2009	2	0	2	Export	246	Finland	FIN	156	China	CHN								24	CORK AND WOOD	1	No Quantity							8941630			0
S3	2009	2009	2009	2	0	2	Export	246	Finland	FIN	191	Croatia	HRV								24	CORK AND WOOD	1	No Quantity							425997			0
S3	2009	2009	2009	2	0	2	Export	246	Finland	FIN	196	Cyprus	CYP								24	CORK AND WOOD	1	No Quantity							4638783			0
S3	2009	2009	2009	2	0	2	Export	246	Finland	FIN	203	Czechia	CZE								24	CORK AND WOOD	1	No Quantity							3204911			0
S3	2009	2009	2009	2	0	2	Export	246	Finland	FIN	208	Denmark	DNK								24	CORK AND WOOD	1	No Quantity							44104772			0
S3	2009	2009	2009	2	0	2	Export	246	Finland	FIN	232	Eritrea	ERI								24	CORK AND WOOD	1	No Quantity							11026			0
S3	2009	2009	2009	2	0	2	Export	246	Finland	FIN	233	Estonia	EST								24	CORK AND WOOD	1	No Quantity							8264786			0
S3	2009	2009	2009	2	0	2	Export	246	Finland	FIN	251	France	FRA								24	CORK AND WOOD	1	No Quantity							128521116			0
S3	2009	2009	2009	2	0	2	Export	246	Finland	FIN	260	Fr. South Antarctic Terr.	ATF								24	CORK AND WOOD	1	No Quantity							22662			0
S3	2009	2009	2009	2	0	2	Export	246	Finland	FIN	268	Georgia	GEO								24	CORK AND WOOD	1	No Quantity							2747			0
S3	2009	2009	2009	2	0	2	Export	246	Finland	FIN	276	Germany	DEU								24	CORK AND WOOD	1	No Quantity							90491921			0
S3	2009	2009	2009	2	0	2	Export	246	Finland	FIN	288	Ghana	GHA								24	CORK AND WOOD	1	No Quantity							10226			0
S3	2009	2009	2009	2	0	2	Export	246	Finland	FIN	292	Gibraltar	GIB								24	CORK AND WOOD	1	No Quantity							21076			0
S3	2009	2009	2009	2	0	2	Export	246	Finland	FIN	300	Greece	GRC								24	CORK AND WOOD	1	No Quantity							28619544			0
S3	2009	2009	2009	2	0	2	Export	246	Finland	FIN	344	China, Hong Kong SAR	HKG								24	CORK AND WOOD	1	No Quantity							335893			0
S3	2009	2009	2009	2	0	2	Export	246	Finland	FIN	348	Hungary	HUN								24	CORK AND WOOD	1	No Quantity							6258529			0
S3	2009	2009	2009	2	0	2	Export	246	Finland	FIN	352	Iceland	ISL								24	CORK AND WOOD	1	No Quantity							1731373			0
S3	2009	2009	2009	2	0	2	Export	246	Finland	FIN	360	Indonesia	IDN								24	CORK AND WOOD	1	No Quantity							248097			0
S3	2009	2009	2009	2	0	2	Export	246	Finland	FIN	364	Iran	IRN								24	CORK AND WOOD	1	No Quantity							138168			0
S3	2009	2009	2009	2	0	2	Export	246	Finland	FIN	372	Ireland	IRL								24	CORK AND WOOD	1	No Quantity							20930411			0
S3	2009	2009	2009	2	0	2	Export	246	Finland	FIN	376	Israel	ISR								24	CORK AND WOOD	1	No Quantity							48160408			0
S3	2009	2009	2009	2	0	2	Export	246	Finland	FIN	381	Italy	ITA								24	CORK AND WOOD	1	No Quantity							48756178			0
S3	2009	2009	2009	2	0	2	Export	246	Finland	FIN	392	Japan	JPN								24	CORK AND WOOD	1	No Quantity							155648411			0
S3	2009	2009	2009	2	0	2	Export	246	Finland	FIN	398	Kazakhstan	KAZ								24	CORK AND WOOD	1	No Quantity							55433			0
S3	2009	2009	2009	2	0	2	Export	246	Finland	FIN	400	Jordan	JOR								24	CORK AND WOOD	1	No Quantity							560240			0
S3	2009	2009	2009	2	0	2	Export	246	Finland	FIN	410	Rep. of Korea	KOR								24	CORK AND WOOD	1	No Quantity							4083827			0
S3	2009	2009	2009	2	0	2	Export	246	Finland	FIN	417	Kyrgyzstan	KGZ								24	CORK AND WOOD	1	No Quantity							18528			0
S3	2009	2009	2009	2	0	2	Export	246	Finland	FIN	422	Lebanon	LBN								24	CORK AND WOOD	1	No Quantity							31609			0
S3	2009	2009	2009	2	0	2	Export	246	Finland	FIN	428	Latvia	LVA								24	CORK AND WOOD	1	No Quantity							411215			0
S3	2009	2009	2009	2	0	2	Export	246	Finland	FIN	434	Libya	LBY								24	CORK AND WOOD	1	No Quantity							9024792			0
S3	2009	2009	2009	2	0	2	Export	246	Finland	FIN	440	Lithuania	LTU								24	CORK AND WOOD	1	No Quantity							1770234			0
S3	2009	2009	2009	2	0	2	Export	246	Finland	FIN	442	Luxembourg	LUX								24	CORK AND WOOD	1	No Quantity							692			0
S3	2009	2009	2009	2	0	2	Export	246	Finland	FIN	446	China, Macao SAR	MAC								24	CORK AND WOOD	1	No Quantity							126			0
S3	2009	2009	2009	2	0	2	Export	246	Finland	FIN	458	Malaysia	MYS								24	CORK AND WOOD	1	No Quantity							120183			0
S3	2009	2009	2009	2	0	2	Export	246	Finland	FIN	490	Other Asia, nes									24	CORK AND WOOD	1	No Quantity							1808468			0
S3	2009	2009	2009	2	0	2	Export	246	Finland	FIN	499	Montenegro	MNE								24	CORK AND WOOD	1	No Quantity							20143			0
S3	2009	2009	2009	2	0	2	Export	246	Finland	FIN	504	Morocco	MAR								24	CORK AND WOOD	1	No Quantity							38358323			0
S3	2009	2009	2009	2	0	2	Export	246	Finland	FIN	512	Oman	OMN								24	CORK AND WOOD	1	No Quantity							3720176			0
S3	2009	2009	2009	2	0	2	Export	246	Finland	FIN	528	Netherlands	NLD								24	CORK AND WOOD	1	No Quantity							50348442			0
S3	2009	2009	2009	2	0	2	Export	246	Finland	FIN	579	Norway	NOR								24	CORK AND WOOD	1	No Quantity							16312740			0
S3	2009	2009	2009	2	0	2	Export	246	Finland	FIN	586	Pakistan	PAK								24	CORK AND WOOD	1	No Quantity							214048			0
S3	2009	2009	2009	2	0	2	Export	246	Finland	FIN	608	Philippines	PHL								24	CORK AND WOOD	1	No Quantity							198498			0
S3	2009	2009	2009	2	0	2	Export	246	Finland	FIN	616	Poland	POL								24	CORK AND WOOD	1	No Quantity							8054426			0
S3	2009	2009	2009	2	0	2	Export	246	Finland	FIN	620	Portugal	PRT								24	CORK AND WOOD	1	No Quantity							2669160			0
S3	2009	2009	2009	2	0	2	Export	246	Finland	FIN	642	Romania	ROU								24	CORK AND WOOD	1	No Quantity							843667			0
S3	2009	2009	2009	2	0	2	Export	246	Finland	FIN	643	Russian Federation	RUS								24	CORK AND WOOD	1	No Quantity							6988686			0
S3	2009	2009	2009	2	0	2	Export	246	Finland	FIN	646	Rwanda	RWA								24	CORK AND WOOD	1	No Quantity							1396			0
S3	2009	2009	2009	2	0	2	Export	246	Finland	FIN	682	Saudi Arabia	SAU								24	CORK AND WOOD	1	No Quantity							32403569			0
S3	2009	2009	2009	2	0	2	Export	246	Finland	FIN	699	India	IND								24	CORK AND WOOD	1	No Quantity							536020			0
S3	2009	2009	2009	2	0	2	Export	246	Finland	FIN	703	Slovakia	SVK								24	CORK AND WOOD	1	No Quantity							1946096			0
S3	2009	2009	2009	2	0	2	Export	246	Finland	FIN	704	Viet Nam	VNM								24	CORK AND WOOD	1	No Quantity							7112802			0
S3	2009	2009	2009	2	0	2	Export	246	Finland	FIN	705	Slovenia	SVN								24	CORK AND WOOD	1	No Quantity							166248			0
S3	2009	2009	2009	2	0	2	Export	246	Finland	FIN	710	South Africa	ZAF								24	CORK AND WOOD	1	No Quantity							16702			0
S3	2009	2009	2009	2	0	2	Export	246	Finland	FIN	724	Spain	ESP								24	CORK AND WOOD	1	No Quantity							25530207			0
S3	2009	2009	2009	2	0	2	Export	246	Finland	FIN	736	Fmr Sudan	SDN								24	CORK AND WOOD	1	No Quantity							284530			0
S3	2009	2009	2009	2	0	2	Export	246	Finland	FIN	752	Sweden	SWE								24	CORK AND WOOD	1	No Quantity							72202152			0
S3	2009	2009	2009	2	0	2	Export	246	Finland	FIN	757	Switzerland	CHE								24	CORK AND WOOD	1	No Quantity							13911618			0
S3	2009	2009	2009	2	0	2	Export	246	Finland	FIN	760	Syria	SYR								24	CORK AND WOOD	1	No Quantity							2710357			0
S3	2009	2009	2009	2	0	2	Export	246	Finland	FIN	764	Thailand	THA								24	CORK AND WOOD	1	No Quantity							326463			0
S3	2009	2009	2009	2	0	2	Export	246	Finland	FIN	772	Tokelau	TKL								24	CORK AND WOOD	1	No Quantity							21889			0
S3	2009	2009	2009	2	0	2	Export	246	Finland	FIN	784	United Arab Emirates	ARE								24	CORK AND WOOD	1	No Quantity							1065558			0
S3	2009	2009	2009	2	0	2	Export	246	Finland	FIN	788	Tunisia	TUN								24	CORK AND WOOD	1	No Quantity							27607984			0
S3	2009	2009	2009	2	0	2	Export	246	Finland	FIN	792	Turkey	TUR								24	CORK AND WOOD	1	No Quantity							795527			0
S3	2009	2009	2009	2	0	2	Export	246	Finland	FIN	804	Ukraine	UKR								24	CORK AND WOOD	1	No Quantity							281807			0
S3	2009	2009	2009	2	0	2	Export	246	Finland	FIN	818	Egypt	EGY								24	CORK AND WOOD	1	No Quantity							181401736			0
S3	2009	2009	2009	2	0	2	Export	246	Finland	FIN	826	United Kingdom	GBR								24	CORK AND WOOD	1	No Quantity							193737710			0
S3	2009	2009	2009	2	0	2	Export	246	Finland	FIN	842	USA	USA								24	CORK AND WOOD	1	No Quantity							1929584			0
S3	2009	2009	2009	2	0	2	Export	246	Finland	FIN	858	Uruguay	URY								24	CORK AND WOOD	1	No Quantity							1395			0
S3	2009	2009	2009	2	0	2	Export	246	Finland	FIN	887	Yemen	YEM								24	CORK AND WOOD	1	No Quantity							4980098			0
S3	2009	2009	2009	2	0	2	Export	246	Finland	FIN	0	World	WLD								25	PULP AND WASTE PAPER	1	No Quantity							804056298			0
S3	2009	2009	2009	2	0	2	Export	246	Finland	FIN	12	Algeria	DZA								25	PULP AND WASTE PAPER	1	No Quantity							2007664			0
S3	2009	2009	2009	2	0	2	Export	246	Finland	FIN	40	Austria	AUT								25	PULP AND WASTE PAPER	1	No Quantity							4341129			0
S3	2009	2009	2009	2	0	2	Export	246	Finland	FIN	50	Bangladesh	BGD								25	PULP AND WASTE PAPER	1	No Quantity							1337785			0
S3	2009	2009	2009	2	0	2	Export	246	Finland	FIN	56	Belgium	BEL								25	PULP AND WASTE PAPER	1	No Quantity							21617627			0
S3	2009	2009	2009	2	0	2	Export	246	Finland	FIN	76	Brazil	BRA								25	PULP AND WASTE PAPER	1	No Quantity							4813327			0
S3	2009	2009	2009	2	0	2	Export	246	Finland	FIN	112	Belarus	BLR								25	PULP AND WASTE PAPER	1	No Quantity							320181			0
S3	2009	2009	2009	2	0	2	Export	246	Finland	FIN	120	Cameroon	CMR								25	PULP AND WASTE PAPER	1	No Quantity							126744			0
S3	2009	2009	2009	2	0	2	Export	246	Finland	FIN	124	Canada	CAN								25	PULP AND WASTE PAPER	1	No Quantity							236493			0
S3	2009	2009	2009	2	0	2	Export	246	Finland	FIN	156	China	CHN								25	PULP AND WASTE PAPER	1	No Quantity							167366630			0
S3	2009	2009	2009	2	0	2	Export	246	Finland	FIN	170	Colombia	COL								25	PULP AND WASTE PAPER	1	No Quantity							40145			0
S3	2009	2009	2009	2	0	2	Export	246	Finland	FIN	191	Croatia	HRV								25	PULP AND WASTE PAPER	1	No Quantity							42			0
S3	2009	2009	2009	2	0	2	Export	246	Finland	FIN	192	Cuba	CUB								25	PULP AND WASTE PAPER	1	No Quantity							1010243			0
S3	2009	2009	2009	2	0	2	Export	246	Finland	FIN	203	Czechia	CZE								25	PULP AND WASTE PAPER	1	No Quantity							402839			0
S3	2009	2009	2009	2	0	2	Export	246	Finland	FIN	208	Denmark	DNK								25	PULP AND WASTE PAPER	1	No Quantity							266843			0
S3	2009	2009	2009	2	0	2	Export	246	Finland	FIN	233	Estonia	EST								25	PULP AND WASTE PAPER	1	No Quantity							579178			0
S3	2009	2009	2009	2	0	2	Export	246	Finland	FIN	251	France	FRA								25	PULP AND WASTE PAPER	1	No Quantity							32820704			0
S3	2009	2009	2009	2	0	2	Export	246	Finland	FIN	268	Georgia	GEO								25	PULP AND WASTE PAPER	1	No Quantity							27433			0
S3	2009	2009	2009	2	0	2	Export	246	Finland	FIN	276	Germany	DEU								25	PULP AND WASTE PAPER	1	No Quantity							218510118			0
S3	2009	2009	2009	2	0	2	Export	246	Finland	FIN	300	Greece	GRC								25	PULP AND WASTE PAPER	1	No Quantity							12865123			0
S3	2009	2009	2009	2	0	2	Export	246	Finland	FIN	344	China, Hong Kong SAR	HKG								25	PULP AND WASTE PAPER	1	No Quantity							165669			0
S3	2009	2009	2009	2	0	2	Export	246	Finland	FIN	360	Indonesia	IDN								25	PULP AND WASTE PAPER	1	No Quantity							10065450			0
S3	2009	2009	2009	2	0	2	Export	246	Finland	FIN	364	Iran	IRN								25	PULP AND WASTE PAPER	1	No Quantity							1489474			0
S3	2009	2009	2009	2	0	2	Export	246	Finland	FIN	372	Ireland	IRL								25	PULP AND WASTE PAPER	1	No Quantity							61394			0
S3	2009	2009	2009	2	0	2	Export	246	Finland	FIN	376	Israel	ISR								25	PULP AND WASTE PAPER	1	No Quantity							1487897			0
S3	2009	2009	2009	2	0	2	Export	246	Finland	FIN	381	Italy	ITA								25	PULP AND WASTE PAPER	1	No Quantity							38062944			0
S3	2009	2009	2009	2	0	2	Export	246	Finland	FIN	392	Japan	JPN								25	PULP AND WASTE PAPER	1	No Quantity							21354394			0
S3	2009	2009	2009	2	0	2	Export	246	Finland	FIN	400	Jordan	JOR								25	PULP AND WASTE PAPER	1	No Quantity							5086593			0
S3	2009	2009	2009	2	0	2	Export	246	Finland	FIN	404	Kenya	KEN								25	PULP AND WASTE PAPER	1	No Quantity							204620			0
S3	2009	2009	2009	2	0	2	Export	246	Finland	FIN	410	Rep. of Korea	KOR								25	PULP AND WASTE PAPER	1	No Quantity							49319			0
S3	2009	2009	2009	2	0	2	Export	246	Finland	FIN	414	Kuwait	KWT								25	PULP AND WASTE PAPER	1	No Quantity							414858			0
S3	2009	2009	2009	2	0	2	Export	246	Finland	FIN	422	Lebanon	LBN								25	PULP AND WASTE PAPER	1	No Quantity							36201			0
S3	2009	2009	2009	2	0	2	Export	246	Finland	FIN	428	Latvia	LVA								25	PULP AND WASTE PAPER	1	No Quantity							17438			0
S3	2009	2009	2009	2	0	2	Export	246	Finland	FIN	440	Lithuania	LTU								25	PULP AND WASTE PAPER	1	No Quantity							6921386			0
S3	2009	2009	2009	2	0	2	Export	246	Finland	FIN	490	Other Asia, nes									25	PULP AND WASTE PAPER	1	No Quantity							1598562			0
S3	2009	2009	2009	2	0	2	Export	246	Finland	FIN	504	Morocco	MAR								25	PULP AND WASTE PAPER	1	No Quantity							75882			0
S3	2009	2009	2009	2	0	2	Export	246	Finland	FIN	528	Netherlands	NLD								25	PULP AND WASTE PAPER	1	No Quantity							35157752			0
S3	2009	2009	2009	2	0	2	Export	246	Finland	FIN	579	Norway	NOR								25	PULP AND WASTE PAPER	1	No Quantity							322207			0
S3	2009	2009	2009	2	0	2	Export	246	Finland	FIN	586	Pakistan	PAK								25	PULP AND WASTE PAPER	1	No Quantity							2440320			0
S3	2009	2009	2009	2	0	2	Export	246	Finland	FIN	616	Poland	POL								25	PULP AND WASTE PAPER	1	No Quantity							13235298			0
S3	2009	2009	2009	2	0	2	Export	246	Finland	FIN	620	Portugal	PRT								25	PULP AND WASTE PAPER	1	No Quantity							15566551			0
S3	2009	2009	2009	2	0	2	Export	246	Finland	FIN	643	Russian Federation	RUS								25	PULP AND WASTE PAPER	1	No Quantity							8136322			0
S3	2009	2009	2009	2	0	2	Export	246	Finland	FIN	688	Serbia	SRB								25	PULP AND WASTE PAPER	1	No Quantity							311964			0
S3	2009	2009	2009	2	0	2	Export	246	Finland	FIN	699	India	IND								25	PULP AND WASTE PAPER	1	No Quantity							7104121			0
S3	2009	2009	2009	2	0	2	Export	246	Finland	FIN	702	Singapore	SGP								25	PULP AND WASTE PAPER	1	No Quantity							684466			0
S3	2009	2009	2009	2	0	2	Export	246	Finland	FIN	703	Slovakia	SVK								25	PULP AND WASTE PAPER	1	No Quantity							243293			0
S3	2009	2009	2009	2	0	2	Export	246	Finland	FIN	704	Viet Nam	VNM								25	PULP AND WASTE PAPER	1	No Quantity							2955285			0
S3	2009	2009	2009	2	0	2	Export	246	Finland	FIN	705	Slovenia	SVN								25	PULP AND WASTE PAPER	1	No Quantity							197950			0
S3	2009	2009	2009	2	0	2	Export	246	Finland	FIN	724	Spain	ESP								25	PULP AND WASTE PAPER	1	No Quantity							21161260			0
S3	2009	2009	2009	2	0	2	Export	246	Finland	FIN	752	Sweden	SWE								25	PULP AND WASTE PAPER	1	No Quantity							34119239			0
S3	2009	2009	2009	2	0	2	Export	246	Finland	FIN	757	Switzerland	CHE								25	PULP AND WASTE PAPER	1	No Quantity							16307091			0
S3	2009	2009	2009	2	0	2	Export	246	Finland	FIN	760	Syria	SYR								25	PULP AND WASTE PAPER	1	No Quantity							4268534			0
S3	2009	2009	2009	2	0	2	Export	246	Finland	FIN	764	Thailand	THA								25	PULP AND WASTE PAPER	1	No Quantity							2834993			0
S3	2009	2009	2009	2	0	2	Export	246	Finland	FIN	784	United Arab Emirates	ARE								25	PULP AND WASTE PAPER	1	No Quantity							1136556			0
S3	2009	2009	2009	2	0	2	Export	246	Finland	FIN	788	Tunisia	TUN								25	PULP AND WASTE PAPER	1	No Quantity							5079891			0
S3	2009	2009	2009	2	0	2	Export	246	Finland	FIN	792	Turkey	TUR								25	PULP AND WASTE PAPER	1	No Quantity							13645713			0
S3	2009	2009	2009	2	0	2	Export	246	Finland	FIN	804	Ukraine	UKR								25	PULP AND WASTE PAPER	1	No Quantity							5384239			0
S3	2009	2009	2009	2	0	2	Export	246	Finland	FIN	818	Egypt	EGY								25	PULP AND WASTE PAPER	1	No Quantity							4880990			0
S3	2009	2009	2009	2	0	2	Export	246	Finland	FIN	826	United Kingdom	GBR								25	PULP AND WASTE PAPER	1	No Quantity							51042625			0
S3	2009	2009	2009	2	0	2	Export	246	Finland	FIN	834	United Rep. of Tanzania	TZA								25	PULP AND WASTE PAPER	1	No Quantity							9152			0
S3	2009	2009	2009	2	0	2	Export	246	Finland	FIN	842	USA	USA								25	PULP AND WASTE PAPER	1	No Quantity							2048155			0
S3	2009	2009	2009	2	0	2	Export	231	Ethiopia	ETH	0	World	WLD								26	TEXTILE FIBRES	1	No Quantity							8964557			0
S3	2009	2009	2009	2	0	2	Export	231	Ethiopia	ETH	40	Austria	AUT								26	TEXTILE FIBRES	1	No Quantity							10809			0
S3	2009	2009	2009	2	0	2	Export	231	Ethiopia	ETH	50	Bangladesh	BGD								26	TEXTILE FIBRES	1	No Quantity							302856			0
S3	2009	2009	2009	2	0	2	Export	231	Ethiopia	ETH	56	Belgium	BEL								26	TEXTILE FIBRES	1	No Quantity							70386			0
S3	2009	2009	2009	2	0	2	Export	231	Ethiopia	ETH	124	Canada	CAN								26	TEXTILE FIBRES	1	No Quantity							31073			0
S3	2009	2009	2009	2	0	2	Export	231	Ethiopia	ETH	156	China	CHN								26	TEXTILE FIBRES	1	No Quantity							1149973			0
S3	2009	2009	2009	2	0	2	Export	231	Ethiopia	ETH	178	Congo	COG								26	TEXTILE FIBRES	1	No Quantity							7033			0
S3	2009	2009	2009	2	0	2	Export	231	Ethiopia	ETH	204	Benin	BEN								26	TEXTILE FIBRES	1	No Quantity							1112			0
S3	2009	2009	2009	2	0	2	Export	231	Ethiopia	ETH	251	France	FRA								26	TEXTILE FIBRES	1	No Quantity							18185			0
S3	2009	2009	2009	2	0	2	Export	231	Ethiopia	ETH	262	Djibouti	DJI								26	TEXTILE FIBRES	1	No Quantity							15855			0
S3	2009	2009	2009	2	0	2	Export	231	Ethiopia	ETH	276	Germany	DEU								26	TEXTILE FIBRES	1	No Quantity							31318			0
S3	2009	2009	2009	2	0	2	Export	231	Ethiopia	ETH	320	Guatemala	GTM								26	TEXTILE FIBRES	1	No Quantity							2165			0
S3	2009	2009	2009	2	0	2	Export	231	Ethiopia	ETH	332	Haiti	HTI								26	TEXTILE FIBRES	1	No Quantity							7687			0
S3	2009	2009	2009	2	0	2	Export	231	Ethiopia	ETH	360	Indonesia	IDN								26	TEXTILE FIBRES	1	No Quantity							397306			0
S3	2009	2009	2009	2	0	2	Export	231	Ethiopia	ETH	372	Ireland	IRL								26	TEXTILE FIBRES	1	No Quantity							2715			0
S3	2009	2009	2009	2	0	2	Export	231	Ethiopia	ETH	376	Israel	ISR								26	TEXTILE FIBRES	1	No Quantity							3720			0
S3	2009	2009	2009	2	0	2	Export	231	Ethiopia	ETH	381	Italy	ITA								26	TEXTILE FIBRES	1	No Quantity							264634			0
S3	2009	2009	2009	2	0	2	Export	231	Ethiopia	ETH	404	Kenya	KEN								26	TEXTILE FIBRES	1	No Quantity							7497			0
S3	2009	2009	2009	2	0	2	Export	231	Ethiopia	ETH	410	Rep. of Korea	KOR								26	TEXTILE FIBRES	1	No Quantity							1472			0
S3	2009	2009	2009	2	0	2	Export	231	Ethiopia	ETH	512	Oman	OMN								26	TEXTILE FIBRES	1	No Quantity							683			0
S3	2009	2009	2009	2	0	2	Export	231	Ethiopia	ETH	579	Norway	NOR								26	TEXTILE FIBRES	1	No Quantity							3283			0
S3	2009	2009	2009	2	0	2	Export	231	Ethiopia	ETH	586	Pakistan	PAK								26	TEXTILE FIBRES	1	No Quantity							454333			0
S3	2009	2009	2009	2	0	2	Export	231	Ethiopia	ETH	620	Portugal	PRT								26	TEXTILE FIBRES	1	No Quantity							969439			0
S3	2009	2009	2009	2	0	2	Export	231	Ethiopia	ETH	699	India	IND								26	TEXTILE FIBRES	1	No Quantity							1410229			0
S3	2009	2009	2009	2	0	2	Export	231	Ethiopia	ETH	704	Viet Nam	VNM								26	TEXTILE FIBRES	1	No Quantity							522891			0
S3	2009	2009	2009	2	0	2	Export	231	Ethiopia	ETH	710	South Africa	ZAF								26	TEXTILE FIBRES	1	No Quantity							91043			0
S3	2009	2009	2009	2	0	2	Export	231	Ethiopia	ETH	736	Fmr Sudan	SDN								26	TEXTILE FIBRES	1	No Quantity							21762			0
S3	2009	2009	2009	2	0	2	Export	231	Ethiopia	ETH	748	Swaziland	SWZ								26	TEXTILE FIBRES	1	No Quantity							4732			0
S3	2009	2009	2009	2	0	2	Export	231	Ethiopia	ETH	752	Sweden	SWE								26	TEXTILE FIBRES	1	No Quantity							3059			0
S3	2009	2009	2009	2	0	2	Export	231	Ethiopia	ETH	757	Switzerland	CHE								26	TEXTILE FIBRES	1	No Quantity							2394			0
S3	2009	2009	2009	2	0	2	Export	231	Ethiopia	ETH	760	Syria	SYR								26	TEXTILE FIBRES	1	No Quantity							7654			0
S3	2009	2009	2009	2	0	2	Export	231	Ethiopia	ETH	784	United Arab Emirates	ARE								26	TEXTILE FIBRES	1	No Quantity							1553099			0
S3	2009	2009	2009	2	0	2	Export	231	Ethiopia	ETH	788	Tunisia	TUN								26	TEXTILE FIBRES	1	No Quantity							112101			0
S3	2009	2009	2009	2	0	2	Export	231	Ethiopia	ETH	792	Turkey	TUR								26	TEXTILE FIBRES	1	No Quantity							1306498			0
S3	2009	2009	2009	2	0	2	Export	231	Ethiopia	ETH	804	Ukraine	UKR								26	TEXTILE FIBRES	1	No Quantity							613			0
S3	2009	2009	2009	2	0	2	Export	231	Ethiopia	ETH	818	Egypt	EGY								26	TEXTILE FIBRES	1	No Quantity							357			0
S3	2009	2009	2009	2	0	2	Export	231	Ethiopia	ETH	826	United Kingdom	GBR								26	TEXTILE FIBRES	1	No Quantity							2403			0
S3	2009	2009	2009	2	0	2	Export	231	Ethiopia	ETH	842	USA	USA								26	TEXTILE FIBRES	1	No Quantity							143490			0
S3	2009	2009	2009	2	0	2	Export	231	Ethiopia	ETH	862	Venezuela	VEN								26	TEXTILE FIBRES	1	No Quantity							832			0
S3	2009	2009	2009	2	0	2	Export	231	Ethiopia	ETH	887	Yemen	YEM								26	TEXTILE FIBRES	1	No Quantity							27867			0
S3	2009	2009	2009	2	0	2	Export	246	Finland	FIN	0	World	WLD								26	TEXTILE FIBRES	1	No Quantity							10790524			0
S3	2009	2009	2009	2	0	2	Export	246	Finland	FIN	32	Argentina	ARG								26	TEXTILE FIBRES	1	No Quantity							458			0
S3	2009	2009	2009	2	0	2	Export	246	Finland	FIN	36	Australia	AUS								26	TEXTILE FIBRES	1	No Quantity							98605			0
S3	2009	2009	2009	2	0	2	Export	246	Finland	FIN	40	Austria	AUT								26	TEXTILE FIBRES	1	No Quantity							343			0
S3	2009	2009	2009	2	0	2	Export	246	Finland	FIN	44	Bahamas	BHS								26	TEXTILE FIBRES	1	No Quantity							318			0
S3	2009	2009	2009	2	0	2	Export	246	Finland	FIN	48	Bahrain	BHR								26	TEXTILE FIBRES	1	No Quantity							139			0
S3	2009	2009	2009	2	0	2	Export	246	Finland	FIN	56	Belgium	BEL								26	TEXTILE FIBRES	1	No Quantity							88			0
S3	2009	2009	2009	2	0	2	Export	246	Finland	FIN	76	Brazil	BRA								26	TEXTILE FIBRES	1	No Quantity							4126			0
S3	2009	2009	2009	2	0	2	Export	246	Finland	FIN	100	Bulgaria	BGR								26	TEXTILE FIBRES	1	No Quantity							423820			0
S3	2009	2009	2009	2	0	2	Export	246	Finland	FIN	108	Burundi	BDI								26	TEXTILE FIBRES	1	No Quantity							49632			0
S3	2009	2009	2009	2	0	2	Export	246	Finland	FIN	112	Belarus	BLR								26	TEXTILE FIBRES	1	No Quantity							83329			0
S3	2009	2009	2009	2	0	2	Export	246	Finland	FIN	116	Cambodia	KHM								26	TEXTILE FIBRES	1	No Quantity							5580			0
S3	2009	2009	2009	2	0	2	Export	246	Finland	FIN	124	Canada	CAN								26	TEXTILE FIBRES	1	No Quantity							173400			0
S3	2009	2009	2009	2	0	2	Export	246	Finland	FIN	152	Chile	CHL								26	TEXTILE FIBRES	1	No Quantity							6519			0
S3	2009	2009	2009	2	0	2	Export	246	Finland	FIN	156	China	CHN								26	TEXTILE FIBRES	1	No Quantity							28179			0
S3	2009	2009	2009	2	0	2	Export	246	Finland	FIN	178	Congo	COG								26	TEXTILE FIBRES	1	No Quantity							967			0
S3	2009	2009	2009	2	0	2	Export	246	Finland	FIN	180	Dem. Rep. of the Congo	COD								26	TEXTILE FIBRES	1	No Quantity							976			0
S3	2009	2009	2009	2	0	2	Export	246	Finland	FIN	188	Costa Rica	CRI								26	TEXTILE FIBRES	1	No Quantity							5580			0
S3	2009	2009	2009	2	0	2	Export	246	Finland	FIN	203	Czechia	CZE								26	TEXTILE FIBRES	1	No Quantity							28			0
S3	2009	2009	2009	2	0	2	Export	246	Finland	FIN	208	Denmark	DNK								26	TEXTILE FIBRES	1	No Quantity							522			0
S3	2009	2009	2009	2	0	2	Export	246	Finland	FIN	231	Ethiopia	ETH								26	TEXTILE FIBRES	1	No Quantity							82275			0
S3	2009	2009	2009	2	0	2	Export	246	Finland	FIN	233	Estonia	EST								26	TEXTILE FIBRES	1	No Quantity							417283			0
S3	2009	2009	2009	2	0	2	Export	246	Finland	FIN	251	France	FRA								26	TEXTILE FIBRES	1	No Quantity							953020			0
S3	2009	2009	2009	2	0	2	Export	246	Finland	FIN	268	Georgia	GEO								26	TEXTILE FIBRES	1	No Quantity							4711			0
S3	2009	2009	2009	2	0	2	Export	246	Finland	FIN	270	Gambia	GMB								26	TEXTILE FIBRES	1	No Quantity							23498			0
S3	2009	2009	2009	2	0	2	Export	246	Finland	FIN	276	Germany	DEU								26	TEXTILE FIBRES	1	No Quantity							213376			0
S3	2009	2009	2009	2	0	2	Export	246	Finland	FIN	288	Ghana	GHA								26	TEXTILE FIBRES	1	No Quantity							2790			0
S3	2009	2009	2009	2	0	2	Export	246	Finland	FIN	304	Greenland	GRL								26	TEXTILE FIBRES	1	No Quantity							5357			0
S3	2009	2009	2009	2	0	2	Export	246	Finland	FIN	324	Guinea	GIN								26	TEXTILE FIBRES	1	No Quantity							6650			0
S3	2009	2009	2009	2	0	2	Export	246	Finland	FIN	344	China, Hong Kong SAR	HKG								26	TEXTILE FIBRES	1	No Quantity							741			0
S3	2009	2009	2009	2	0	2	Export	246	Finland	FIN	360	Indonesia	IDN								26	TEXTILE FIBRES	1	No Quantity							2257			0
S3	2009	2009	2009	2	0	2	Export	246	Finland	FIN	364	Iran	IRN								26	TEXTILE FIBRES	1	No Quantity							170054			0
S3	2009	2009	2009	2	0	2	Export	246	Finland	FIN	368	Iraq	IRQ								26	TEXTILE FIBRES	1	No Quantity							17167			0
S3	2009	2009	2009	2	0	2	Export	246	Finland	FIN	376	Israel	ISR								26	TEXTILE FIBRES	1	No Quantity							47892			0
S3	2009	2009	2009	2	0	2	Export	246	Finland	FIN	381	Italy	ITA								26	TEXTILE FIBRES	1	No Quantity							355355			0
S3	2009	2009	2009	2	0	2	Export	246	Finland	FIN	392	Japan	JPN								26	TEXTILE FIBRES	1	No Quantity							66382			0
S3	2009	2009	2009	2	0	2	Export	246	Finland	FIN	398	Kazakhstan	KAZ								26	TEXTILE FIBRES	1	No Quantity							77102			0
S3	2009	2009	2009	2	0	2	Export	246	Finland	FIN	400	Jordan	JOR								26	TEXTILE FIBRES	1	No Quantity							6530			0
S3	2009	2009	2009	2	0	2	Export	246	Finland	FIN	404	Kenya	KEN								26	TEXTILE FIBRES	1	No Quantity							27857			0
S3	2009	2009	2009	2	0	2	Export	246	Finland	FIN	410	Rep. of Korea	KOR								26	TEXTILE FIBRES	1	No Quantity							7668			0
S3	2009	2009	2009	2	0	2	Export	246	Finland	FIN	417	Kyrgyzstan	KGZ								26	TEXTILE FIBRES	1	No Quantity							125799			0
S3	2009	2009	2009	2	0	2	Export	246	Finland	FIN	418	Lao People's Dem. Rep.	LAO								26	TEXTILE FIBRES	1	No Quantity							3642			0
S3	2009	2009	2009	2	0	2	Export	246	Finland	FIN	422	Lebanon	LBN								26	TEXTILE FIBRES	1	No Quantity							11019			0
S3	2009	2009	2009	2	0	2	Export	246	Finland	FIN	428	Latvia	LVA								26	TEXTILE FIBRES	1	No Quantity							236171			0
S3	2009	2009	2009	2	0	2	Export	246	Finland	FIN	430	Liberia	LBR								26	TEXTILE FIBRES	1	No Quantity							67420			0
S3	2009	2009	2009	2	0	2	Export	246	Finland	FIN	440	Lithuania	LTU								26	TEXTILE FIBRES	1	No Quantity							1474466			0
S3	2009	2009	2009	2	0	2	Export	246	Finland	FIN	454	Malawi	MWI								26	TEXTILE FIBRES	1	No Quantity							1186			0
S3	2009	2009	2009	2	0	2	Export	246	Finland	FIN	458	Malaysia	MYS								26	TEXTILE FIBRES	1	No Quantity							56			0
S3	2009	2009	2009	2	0	2	Export	246	Finland	FIN	490	Other Asia, nes									26	TEXTILE FIBRES	1	No Quantity							28666			0
S3	2009	2009	2009	2	0	2	Export	246	Finland	FIN	496	Mongolia	MNG								26	TEXTILE FIBRES	1	No Quantity							203812			0
S3	2009	2009	2009	2	0	2	Export	246	Finland	FIN	498	Rep. of Moldova	MDA								26	TEXTILE FIBRES	1	No Quantity							9151			0
S3	2009	2009	2009	2	0	2	Export	246	Finland	FIN	508	Mozambique	MOZ								26	TEXTILE FIBRES	1	No Quantity							186787			0
S3	2009	2009	2009	2	0	2	Export	246	Finland	FIN	528	Netherlands	NLD								26	TEXTILE FIBRES	1	No Quantity							448940			0
S3	2009	2009	2009	2	0	2	Export	246	Finland	FIN	579	Norway	NOR								26	TEXTILE FIBRES	1	No Quantity							41978			0
S3	2009	2009	2009	2	0	2	Export	246	Finland	FIN	586	Pakistan	PAK								26	TEXTILE FIBRES	1	No Quantity							3334			0
S3	2009	2009	2009	2	0	2	Export	246	Finland	FIN	616	Poland	POL								26	TEXTILE FIBRES	1	No Quantity							533006			0
S3	2009	2009	2009	2	0	2	Export	246	Finland	FIN	643	Russian Federation	RUS								26	TEXTILE FIBRES	1	No Quantity							1069397			0
S3	2009	2009	2009	2	0	2	Export	246	Finland	FIN	682	Saudi Arabia	SAU								26	TEXTILE FIBRES	1	No Quantity							223			0
S3	2009	2009	2009	2	0	2	Export	246	Finland	FIN	686	Senegal	SEN								26	TEXTILE FIBRES	1	No Quantity							568			0
S3	2009	2009	2009	2	0	2	Export	246	Finland	FIN	699	India	IND								26	TEXTILE FIBRES	1	No Quantity							24496			0
S3	2009	2009	2009	2	0	2	Export	246	Finland	FIN	702	Singapore	SGP								26	TEXTILE FIBRES	1	No Quantity							15025			0
S3	2009	2009	2009	2	0	2	Export	246	Finland	FIN	704	Viet Nam	VNM								26	TEXTILE FIBRES	1	No Quantity							70			0
S3	2009	2009	2009	2	0	2	Export	246	Finland	FIN	710	South Africa	ZAF								26	TEXTILE FIBRES	1	No Quantity							84942			0
S3	2009	2009	2009	2	0	2	Export	246	Finland	FIN	724	Spain	ESP								26	TEXTILE FIBRES	1	No Quantity							3200			0
S3	2009	2009	2009	2	0	2	Export	246	Finland	FIN	752	Sweden	SWE								26	TEXTILE FIBRES	1	No Quantity							56011			0
S3	2009	2009	2009	2	0	2	Export	246	Finland	FIN	757	Switzerland	CHE								26	TEXTILE FIBRES	1	No Quantity							51548			0
S3	2009	2009	2009	2	0	2	Export	246	Finland	FIN	762	Tajikistan	TJK								26	TEXTILE FIBRES	1	No Quantity							30906			0
S3	2009	2009	2009	2	0	2	Export	246	Finland	FIN	764	Thailand	THA								26	TEXTILE FIBRES	1	No Quantity							223			0
S3	2009	2009	2009	2	0	2	Export	246	Finland	FIN	784	United Arab Emirates	ARE								26	TEXTILE FIBRES	1	No Quantity							4691			0
S3	2009	2009	2009	2	0	2	Export	246	Finland	FIN	788	Tunisia	TUN								26	TEXTILE FIBRES	1	No Quantity							125211			0
S3	2009	2009	2009	2	0	2	Export	246	Finland	FIN	792	Turkey	TUR								26	TEXTILE FIBRES	1	No Quantity							352295			0
S3	2009	2009	2009	2	0	2	Export	246	Finland	FIN	800	Uganda	UGA								26	TEXTILE FIBRES	1	No Quantity							52168			0
S3	2009	2009	2009	2	0	2	Export	246	Finland	FIN	804	Ukraine	UKR								26	TEXTILE FIBRES	1	No Quantity							3906			0
S3	2009	2009	2009	2	0	2	Export	246	Finland	FIN	818	Egypt	EGY								26	TEXTILE FIBRES	1	No Quantity							279			0
S3	2009	2009	2009	2	0	2	Export	246	Finland	FIN	826	United Kingdom	GBR								26	TEXTILE FIBRES	1	No Quantity							22800			0
S3	2009	2009	2009	2	0	2	Export	246	Finland	FIN	834	United Rep. of Tanzania	TZA								26	TEXTILE FIBRES	1	No Quantity							15478			0
S3	2009	2009	2009	2	0	2	Export	246	Finland	FIN	842	USA	USA								26	TEXTILE FIBRES	1	No Quantity							2126927			0
S3	2009	2009	2009	2	0	2	Export	246	Finland	FIN	862	Venezuela	VEN								26	TEXTILE FIBRES	1	No Quantity							558			0
S3	2009	2009	2009	2	0	2	Export	246	Finland	FIN	894	Zambia	ZMB								26	TEXTILE FIBRES	1	No Quantity							3599			0
S3	2009	2009	2009	2	0	2	Export	231	Ethiopia	ETH	0	World	WLD								27	CRUDE FERTILIZER,MINERAL	1	No Quantity							411967			0
S3	2009	2009	2009	2	0	2	Export	231	Ethiopia	ETH	36	Australia	AUS								27	CRUDE FERTILIZER,MINERAL	1	No Quantity							10541			0
S3	2009	2009	2009	2	0	2	Export	231	Ethiopia	ETH	56	Belgium	BEL								27	CRUDE FERTILIZER,MINERAL	1	No Quantity							1			0
S3	2009	2009	2009	2	0	2	Export	231	Ethiopia	ETH	124	Canada	CAN								27	CRUDE FERTILIZER,MINERAL	1	No Quantity							6454			0
S3	2009	2009	2009	2	0	2	Export	231	Ethiopia	ETH	144	Sri Lanka	LKA								27	CRUDE FERTILIZER,MINERAL	1	No Quantity							485			0
S3	2009	2009	2009	2	0	2	Export	231	Ethiopia	ETH	156	China	CHN								27	CRUDE FERTILIZER,MINERAL	1	No Quantity							16326			0
S3	2009	2009	2009	2	0	2	Export	231	Ethiopia	ETH	251	France	FRA								27	CRUDE FERTILIZER,MINERAL	1	No Quantity							28162			0
S3	2009	2009	2009	2	0	2	Export	231	Ethiopia	ETH	276	Germany	DEU								27	CRUDE FERTILIZER,MINERAL	1	No Quantity							14174			0
S3	2009	2009	2009	2	0	2	Export	231	Ethiopia	ETH	344	China, Hong Kong SAR	HKG								27	CRUDE FERTILIZER,MINERAL	1	No Quantity							3546			0
S3	2009	2009	2009	2	0	2	Export	231	Ethiopia	ETH	348	Hungary	HUN								27	CRUDE FERTILIZER,MINERAL	1	No Quantity							82			0
S3	2009	2009	2009	2	0	2	Export	231	Ethiopia	ETH	360	Indonesia	IDN								27	CRUDE FERTILIZER,MINERAL	1	No Quantity							1396			0
S3	2009	2009	2009	2	0	2	Export	231	Ethiopia	ETH	376	Israel	ISR								27	CRUDE FERTILIZER,MINERAL	1	No Quantity							2750			0
S3	2009	2009	2009	2	0	2	Export	231	Ethiopia	ETH	381	Italy	ITA								27	CRUDE FERTILIZER,MINERAL	1	No Quantity							99536			0
S3	2009	2009	2009	2	0	2	Export	231	Ethiopia	ETH	458	Malaysia	MYS								27	CRUDE FERTILIZER,MINERAL	1	No Quantity							2182			0
S3	2009	2009	2009	2	0	2	Export	231	Ethiopia	ETH	484	Mexico	MEX								27	CRUDE FERTILIZER,MINERAL	1	No Quantity							99			0
S3	2009	2009	2009	2	0	2	Export	231	Ethiopia	ETH	490	Other Asia, nes									27	CRUDE FERTILIZER,MINERAL	1	No Quantity							124151			0
S3	2009	2009	2009	2	0	2	Export	231	Ethiopia	ETH	528	Netherlands	NLD								27	CRUDE FERTILIZER,MINERAL	1	No Quantity							1025			0
S3	2009	2009	2009	2	0	2	Export	231	Ethiopia	ETH	682	Saudi Arabia	SAU								27	CRUDE FERTILIZER,MINERAL	1	No Quantity							8985			0
S3	2009	2009	2009	2	0	2	Export	231	Ethiopia	ETH	699	India	IND								27	CRUDE FERTILIZER,MINERAL	1	No Quantity							4806			0
S3	2009	2009	2009	2	0	2	Export	231	Ethiopia	ETH	702	Singapore	SGP								27	CRUDE FERTILIZER,MINERAL	1	No Quantity							8899			0
S3	2009	2009	2009	2	0	2	Export	231	Ethiopia	ETH	705	Slovenia	SVN								27	CRUDE FERTILIZER,MINERAL	1	No Quantity							291			0
S3	2009	2009	2009	2	0	2	Export	231	Ethiopia	ETH	710	South Africa	ZAF								27	CRUDE FERTILIZER,MINERAL	1	No Quantity							1812			0
S3	2009	2009	2009	2	0	2	Export	231	Ethiopia	ETH	724	Spain	ESP								27	CRUDE FERTILIZER,MINERAL	1	No Quantity							3815			0
S3	2009	2009	2009	2	0	2	Export	231	Ethiopia	ETH	752	Sweden	SWE								27	CRUDE FERTILIZER,MINERAL	1	No Quantity							1176			0
S3	2009	2009	2009	2	0	2	Export	231	Ethiopia	ETH	757	Switzerland	CHE								27	CRUDE FERTILIZER,MINERAL	1	No Quantity							514			0
S3	2009	2009	2009	2	0	2	Export	231	Ethiopia	ETH	764	Thailand	THA								27	CRUDE FERTILIZER,MINERAL	1	No Quantity							20823			0
S3	2009	2009	2009	2	0	2	Export	231	Ethiopia	ETH	784	United Arab Emirates	ARE								27	CRUDE FERTILIZER,MINERAL	1	No Quantity							5308			0
S3	2009	2009	2009	2	0	2	Export	231	Ethiopia	ETH	788	Tunisia	TUN								27	CRUDE FERTILIZER,MINERAL	1	No Quantity							55			0
S3	2009	2009	2009	2	0	2	Export	231	Ethiopia	ETH	804	Ukraine	UKR								27	CRUDE FERTILIZER,MINERAL	1	No Quantity							287			0
S3	2009	2009	2009	2	0	2	Export	231	Ethiopia	ETH	826	United Kingdom	GBR								27	CRUDE FERTILIZER,MINERAL	1	No Quantity							338			0
S3	2009	2009	2009	2	0	2	Export	231	Ethiopia	ETH	842	USA	USA								27	CRUDE FERTILIZER,MINERAL	1	No Quantity							43946			0
S3	2009	2009	2009	2	0	2	Export	246	Finland	FIN	0	World	WLD								27	CRUDE FERTILIZER,MINERAL	1	No Quantity							61419117			0
S3	2009	2009	2009	2	0	2	Export	246	Finland	FIN	4	Afghanistan	AFG								27	CRUDE FERTILIZER,MINERAL	1	No Quantity							14			0
S3	2009	2009	2009	2	0	2	Export	246	Finland	FIN	36	Australia	AUS								27	CRUDE FERTILIZER,MINERAL	1	No Quantity							89			0
S3	2009	2009	2009	2	0	2	Export	246	Finland	FIN	40	Austria	AUT								27	CRUDE FERTILIZER,MINERAL	1	No Quantity							69242			0
S3	2009	2009	2009	2	0	2	Export	246	Finland	FIN	56	Belgium	BEL								27	CRUDE FERTILIZER,MINERAL	1	No Quantity							371397			0
S3	2009	2009	2009	2	0	2	Export	246	Finland	FIN	100	Bulgaria	BGR								27	CRUDE FERTILIZER,MINERAL	1	No Quantity							40505			0
S3	2009	2009	2009	2	0	2	Export	246	Finland	FIN	112	Belarus	BLR								27	CRUDE FERTILIZER,MINERAL	1	No Quantity							299269			0
S3	2009	2009	2009	2	0	2	Export	246	Finland	FIN	124	Canada	CAN								27	CRUDE FERTILIZER,MINERAL	1	No Quantity							32124			0
S3	2009	2009	2009	2	0	2	Export	246	Finland	FIN	156	China	CHN								27	CRUDE FERTILIZER,MINERAL	1	No Quantity							19889948			0
S3	2009	2009	2009	2	0	2	Export	246	Finland	FIN	203	Czechia	CZE								27	CRUDE FERTILIZER,MINERAL	1	No Quantity							92296			0
S3	2009	2009	2009	2	0	2	Export	246	Finland	FIN	208	Denmark	DNK								27	CRUDE FERTILIZER,MINERAL	1	No Quantity							295137			0
S3	2009	2009	2009	2	0	2	Export	246	Finland	FIN	233	Estonia	EST								27	CRUDE FERTILIZER,MINERAL	1	No Quantity							7559783			0
S3	2009	2009	2009	2	0	2	Export	246	Finland	FIN	251	France	FRA								27	CRUDE FERTILIZER,MINERAL	1	No Quantity							240657			0
S3	2009	2009	2009	2	0	2	Export	246	Finland	FIN	268	Georgia	GEO								27	CRUDE FERTILIZER,MINERAL	1	No Quantity							2272			0
S3	2009	2009	2009	2	0	2	Export	246	Finland	FIN	276	Germany	DEU								27	CRUDE FERTILIZER,MINERAL	1	No Quantity							1578664			0
S3	2009	2009	2009	2	0	2	Export	246	Finland	FIN	300	Greece	GRC								27	CRUDE FERTILIZER,MINERAL	1	No Quantity							95540			0
S3	2009	2009	2009	2	0	2	Export	246	Finland	FIN	344	China, Hong Kong SAR	HKG								27	CRUDE FERTILIZER,MINERAL	1	No Quantity							278228			0
S3	2009	2009	2009	2	0	2	Export	246	Finland	FIN	348	Hungary	HUN								27	CRUDE FERTILIZER,MINERAL	1	No Quantity							33234			0
S3	2009	2009	2009	2	0	2	Export	246	Finland	FIN	360	Indonesia	IDN								27	CRUDE FERTILIZER,MINERAL	1	No Quantity							14885			0
S3	2009	2009	2009	2	0	2	Export	246	Finland	FIN	372	Ireland	IRL								27	CRUDE FERTILIZER,MINERAL	1	No Quantity							5149			0
S3	2009	2009	2009	2	0	2	Export	246	Finland	FIN	381	Italy	ITA								27	CRUDE FERTILIZER,MINERAL	1	No Quantity							2375852			0
S3	2009	2009	2009	2	0	2	Export	246	Finland	FIN	392	Japan	JPN								27	CRUDE FERTILIZER,MINERAL	1	No Quantity							545483			0
S3	2009	2009	2009	2	0	2	Export	246	Finland	FIN	398	Kazakhstan	KAZ								27	CRUDE FERTILIZER,MINERAL	1	No Quantity							11341			0
S3	2009	2009	2009	2	0	2	Export	246	Finland	FIN	400	Jordan	JOR								27	CRUDE FERTILIZER,MINERAL	1	No Quantity							23099			0
S3	2009	2009	2009	2	0	2	Export	246	Finland	FIN	428	Latvia	LVA								27	CRUDE FERTILIZER,MINERAL	1	No Quantity							593462			0
S3	2009	2009	2009	2	0	2	Export	246	Finland	FIN	440	Lithuania	LTU								27	CRUDE FERTILIZER,MINERAL	1	No Quantity							1129641			0
S3	2009	2009	2009	2	0	2	Export	246	Finland	FIN	442	Luxembourg	LUX								27	CRUDE FERTILIZER,MINERAL	1	No Quantity							311			0
S3	2009	2009	2009	2	0	2	Export	246	Finland	FIN	490	Other Asia, nes									27	CRUDE FERTILIZER,MINERAL	1	No Quantity							619081			0
S3	2009	2009	2009	2	0	2	Export	246	Finland	FIN	498	Rep. of Moldova	MDA								27	CRUDE FERTILIZER,MINERAL	1	No Quantity							3119			0
S3	2009	2009	2009	2	0	2	Export	246	Finland	FIN	504	Morocco	MAR								27	CRUDE FERTILIZER,MINERAL	1	No Quantity							600765			0
S3	2009	2009	2009	2	0	2	Export	246	Finland	FIN	528	Netherlands	NLD								27	CRUDE FERTILIZER,MINERAL	1	No Quantity							94623			0
S3	2009	2009	2009	2	0	2	Export	246	Finland	FIN	579	Norway	NOR								27	CRUDE FERTILIZER,MINERAL	1	No Quantity							3283686			0
S3	2009	2009	2009	2	0	2	Export	246	Finland	FIN	608	Philippines	PHL								27	CRUDE FERTILIZER,MINERAL	1	No Quantity							8902			0
S3	2009	2009	2009	2	0	2	Export	246	Finland	FIN	616	Poland	POL								27	CRUDE FERTILIZER,MINERAL	1	No Quantity							3923811			0
S3	2009	2009	2009	2	0	2	Export	246	Finland	FIN	620	Portugal	PRT								27	CRUDE FERTILIZER,MINERAL	1	No Quantity							5032			0
S3	2009	2009	2009	2	0	2	Export	246	Finland	FIN	643	Russian Federation	RUS								27	CRUDE FERTILIZER,MINERAL	1	No Quantity							6369066			0
S3	2009	2009	2009	2	0	2	Export	246	Finland	FIN	699	India	IND								27	CRUDE FERTILIZER,MINERAL	1	No Quantity							825170			0
S3	2009	2009	2009	2	0	2	Export	246	Finland	FIN	702	Singapore	SGP								27	CRUDE FERTILIZER,MINERAL	1	No Quantity							13559			0
S3	2009	2009	2009	2	0	2	Export	246	Finland	FIN	703	Slovakia	SVK								27	CRUDE FERTILIZER,MINERAL	1	No Quantity							212			0
S3	2009	2009	2009	2	0	2	Export	246	Finland	FIN	704	Viet Nam	VNM								27	CRUDE FERTILIZER,MINERAL	1	No Quantity							198725			0
S3	2009	2009	2009	2	0	2	Export	246	Finland	FIN	724	Spain	ESP								27	CRUDE FERTILIZER,MINERAL	1	No Quantity							1427594			0
S3	2009	2009	2009	2	0	2	Export	246	Finland	FIN	752	Sweden	SWE								27	CRUDE FERTILIZER,MINERAL	1	No Quantity							6195944			0
S3	2009	2009	2009	2	0	2	Export	246	Finland	FIN	757	Switzerland	CHE								27	CRUDE FERTILIZER,MINERAL	1	No Quantity							388742			0
S3	2009	2009	2009	2	0	2	Export	246	Finland	FIN	764	Thailand	THA								27	CRUDE FERTILIZER,MINERAL	1	No Quantity							143042			0
S3	2009	2009	2009	2	0	2	Export	246	Finland	FIN	784	United Arab Emirates	ARE								27	CRUDE FERTILIZER,MINERAL	1	No Quantity							223482			0
S3	2009	2009	2009	2	0	2	Export	246	Finland	FIN	788	Tunisia	TUN								27	CRUDE FERTILIZER,MINERAL	1	No Quantity							680556			0
S3	2009	2009	2009	2	0	2	Export	246	Finland	FIN	792	Turkey	TUR								27	CRUDE FERTILIZER,MINERAL	1	No Quantity							19590			0
S3	2009	2009	2009	2	0	2	Export	246	Finland	FIN	804	Ukraine	UKR								27	CRUDE FERTILIZER,MINERAL	1	No Quantity							52906			0
S3	2009	2009	2009	2	0	2	Export	246	Finland	FIN	818	Egypt	EGY								27	CRUDE FERTILIZER,MINERAL	1	No Quantity							71249			0
S3	2009	2009	2009	2	0	2	Export	246	Finland	FIN	826	United Kingdom	GBR								27	CRUDE FERTILIZER,MINERAL	1	No Quantity							165668			0
S3	2009	2009	2009	2	0	2	Export	246	Finland	FIN	842	USA	USA								27	CRUDE FERTILIZER,MINERAL	1	No Quantity							526970			0
S3	2009	2009	2009	2	0	2	Export	231	Ethiopia	ETH	0	World	WLD								28	METALLIFEROUS ORE,SCRAP	1	No Quantity							9467300			0
S3	2009	2009	2009	2	0	2	Export	231	Ethiopia	ETH	56	Belgium	BEL								28	METALLIFEROUS ORE,SCRAP	1	No Quantity							116842			0
S3	2009	2009	2009	2	0	2	Export	231	Ethiopia	ETH	156	China	CHN								28	METALLIFEROUS ORE,SCRAP	1	No Quantity							9169738			0
S3	2009	2009	2009	2	0	2	Export	231	Ethiopia	ETH	276	Germany	DEU								28	METALLIFEROUS ORE,SCRAP	1	No Quantity							9			0
S3	2009	2009	2009	2	0	2	Export	231	Ethiopia	ETH	699	India	IND								28	METALLIFEROUS ORE,SCRAP	1	No Quantity							20953			0
S3	2009	2009	2009	2	0	2	Export	231	Ethiopia	ETH	703	Slovakia	SVK								28	METALLIFEROUS ORE,SCRAP	1	No Quantity							159758			0
S3	2009	2009	2009	2	0	2	Export	246	Finland	FIN	0	World	WLD								28	METALLIFEROUS ORE,SCRAP	1	No Quantity							257540890			0
S3	2009	2009	2009	2	0	2	Export	246	Finland	FIN	36	Australia	AUS								28	METALLIFEROUS ORE,SCRAP	1	No Quantity							50			0
S3	2009	2009	2009	2	0	2	Export	246	Finland	FIN	40	Austria	AUT								28	METALLIFEROUS ORE,SCRAP	1	No Quantity							330227			0
S3	2009	2009	2009	2	0	2	Export	246	Finland	FIN	56	Belgium	BEL								28	METALLIFEROUS ORE,SCRAP	1	No Quantity							32782243			0
S3	2009	2009	2009	2	0	2	Export	246	Finland	FIN	76	Brazil	BRA								28	METALLIFEROUS ORE,SCRAP	1	No Quantity							85378			0
S3	2009	2009	2009	2	0	2	Export	246	Finland	FIN	124	Canada	CAN								28	METALLIFEROUS ORE,SCRAP	1	No Quantity							322			0
S3	2009	2009	2009	2	0	2	Export	246	Finland	FIN	156	China	CHN								28	METALLIFEROUS ORE,SCRAP	1	No Quantity							50606565			0
S3	2009	2009	2009	2	0	2	Export	246	Finland	FIN	203	Czechia	CZE								28	METALLIFEROUS ORE,SCRAP	1	No Quantity							33358			0
S3	2009	2009	2009	2	0	2	Export	246	Finland	FIN	208	Denmark	DNK								28	METALLIFEROUS ORE,SCRAP	1	No Quantity							906644			0
S3	2009	2009	2009	2	0	2	Export	246	Finland	FIN	233	Estonia	EST								28	METALLIFEROUS ORE,SCRAP	1	No Quantity							77910			0
S3	2009	2009	2009	2	0	2	Export	246	Finland	FIN	251	France	FRA								28	METALLIFEROUS ORE,SCRAP	1	No Quantity							714335			0
S3	2009	2009	2009	2	0	2	Export	246	Finland	FIN	276	Germany	DEU								28	METALLIFEROUS ORE,SCRAP	1	No Quantity							24429720			0
S3	2009	2009	2009	2	0	2	Export	246	Finland	FIN	300	Greece	GRC								28	METALLIFEROUS ORE,SCRAP	1	No Quantity							802344			0
S3	2009	2009	2009	2	0	2	Export	246	Finland	FIN	344	China, Hong Kong SAR	HKG								28	METALLIFEROUS ORE,SCRAP	1	No Quantity							9166719			0
S3	2009	2009	2009	2	0	2	Export	246	Finland	FIN	360	Indonesia	IDN								28	METALLIFEROUS ORE,SCRAP	1	No Quantity							1386375			0
S3	2009	2009	2009	2	0	2	Export	246	Finland	FIN	381	Italy	ITA								28	METALLIFEROUS ORE,SCRAP	1	No Quantity							338412			0
S3	2009	2009	2009	2	0	2	Export	246	Finland	FIN	392	Japan	JPN								28	METALLIFEROUS ORE,SCRAP	1	No Quantity							89691			0
S3	2009	2009	2009	2	0	2	Export	246	Finland	FIN	410	Rep. of Korea	KOR								28	METALLIFEROUS ORE,SCRAP	1	No Quantity							2645404			0
S3	2009	2009	2009	2	0	2	Export	246	Finland	FIN	428	Latvia	LVA								28	METALLIFEROUS ORE,SCRAP	1	No Quantity							7477			0
S3	2009	2009	2009	2	0	2	Export	246	Finland	FIN	458	Malaysia	MYS								28	METALLIFEROUS ORE,SCRAP	1	No Quantity							127246			0
S3	2009	2009	2009	2	0	2	Export	246	Finland	FIN	490	Other Asia, nes									28	METALLIFEROUS ORE,SCRAP	1	No Quantity							5358357			0
S3	2009	2009	2009	2	0	2	Export	246	Finland	FIN	528	Netherlands	NLD								28	METALLIFEROUS ORE,SCRAP	1	No Quantity							1151780			0
S3	2009	2009	2009	2	0	2	Export	246	Finland	FIN	579	Norway	NOR								28	METALLIFEROUS ORE,SCRAP	1	No Quantity							11177928			0
S3	2009	2009	2009	2	0	2	Export	246	Finland	FIN	586	Pakistan	PAK								28	METALLIFEROUS ORE,SCRAP	1	No Quantity							5353652			0
S3	2009	2009	2009	2	0	2	Export	246	Finland	FIN	608	Philippines	PHL								28	METALLIFEROUS ORE,SCRAP	1	No Quantity							501062			0
S3	2009	2009	2009	2	0	2	Export	246	Finland	FIN	620	Portugal	PRT								28	METALLIFEROUS ORE,SCRAP	1	No Quantity							1590664			0
S3	2009	2009	2009	2	0	2	Export	246	Finland	FIN	642	Romania	ROU								28	METALLIFEROUS ORE,SCRAP	1	No Quantity							35399			0
S3	2009	2009	2009	2	0	2	Export	246	Finland	FIN	643	Russian Federation	RUS								28	METALLIFEROUS ORE,SCRAP	1	No Quantity							526052			0
S3	2009	2009	2009	2	0	2	Export	246	Finland	FIN	699	India	IND								28	METALLIFEROUS ORE,SCRAP	1	No Quantity							17090622			0
S3	2009	2009	2009	2	0	2	Export	246	Finland	FIN	702	Singapore	SGP								28	METALLIFEROUS ORE,SCRAP	1	No Quantity							151892			0
S3	2009	2009	2009	2	0	2	Export	246	Finland	FIN	704	Viet Nam	VNM								28	METALLIFEROUS ORE,SCRAP	1	No Quantity							1200717			0
S3	2009	2009	2009	2	0	2	Export	246	Finland	FIN	724	Spain	ESP								28	METALLIFEROUS ORE,SCRAP	1	No Quantity							9748438			0
S3	2009	2009	2009	2	0	2	Export	246	Finland	FIN	752	Sweden	SWE								28	METALLIFEROUS ORE,SCRAP	1	No Quantity							43150786			0
S3	2009	2009	2009	2	0	2	Export	246	Finland	FIN	757	Switzerland	CHE								28	METALLIFEROUS ORE,SCRAP	1	No Quantity							106637			0
S3	2009	2009	2009	2	0	2	Export	246	Finland	FIN	764	Thailand	THA								28	METALLIFEROUS ORE,SCRAP	1	No Quantity							115979			0
S3	2009	2009	2009	2	0	2	Export	246	Finland	FIN	784	United Arab Emirates	ARE								28	METALLIFEROUS ORE,SCRAP	1	No Quantity							781696			0
S3	2009	2009	2009	2	0	2	Export	246	Finland	FIN	792	Turkey	TUR								28	METALLIFEROUS ORE,SCRAP	1	No Quantity							8946140			0
S3	2009	2009	2009	2	0	2	Export	246	Finland	FIN	804	Ukraine	UKR								28	METALLIFEROUS ORE,SCRAP	1	No Quantity							518440			0
S3	2009	2009	2009	2	0	2	Export	246	Finland	FIN	826	United Kingdom	GBR								28	METALLIFEROUS ORE,SCRAP	1	No Quantity							25504087			0
S3	2009	2009	2009	2	0	2	Export	246	Finland	FIN	842	USA	USA								28	METALLIFEROUS ORE,SCRAP	1	No Quantity							139			0
S3	2009	2009	2009	2	0	2	Export	231	Ethiopia	ETH	0	World	WLD								29	CRUDE ANIMAL,VEG.MATERL.	1	No Quantity							162510022			0
S3	2009	2009	2009	2	0	2	Export	231	Ethiopia	ETH	24	Angola	AGO								29	CRUDE ANIMAL,VEG.MATERL.	1	No Quantity							6513			0
S3	2009	2009	2009	2	0	2	Export	231	Ethiopia	ETH	36	Australia	AUS								29	CRUDE ANIMAL,VEG.MATERL.	1	No Quantity							20042			0
S3	2009	2009	2009	2	0	2	Export	231	Ethiopia	ETH	40	Austria	AUT								29	CRUDE ANIMAL,VEG.MATERL.	1	No Quantity							1460			0
S3	2009	2009	2009	2	0	2	Export	231	Ethiopia	ETH	48	Bahrain	BHR								29	CRUDE ANIMAL,VEG.MATERL.	1	No Quantity							18023			0
S3	2009	2009	2009	2	0	2	Export	231	Ethiopia	ETH	56	Belgium	BEL								29	CRUDE ANIMAL,VEG.MATERL.	1	No Quantity							799156			0
S3	2009	2009	2009	2	0	2	Export	231	Ethiopia	ETH	100	Bulgaria	BGR								29	CRUDE ANIMAL,VEG.MATERL.	1	No Quantity							16183			0
S3	2009	2009	2009	2	0	2	Export	231	Ethiopia	ETH	108	Burundi	BDI								29	CRUDE ANIMAL,VEG.MATERL.	1	No Quantity							219			0
S3	2009	2009	2009	2	0	2	Export	231	Ethiopia	ETH	124	Canada	CAN								29	CRUDE ANIMAL,VEG.MATERL.	1	No Quantity							605076			0
S3	2009	2009	2009	2	0	2	Export	231	Ethiopia	ETH	144	Sri Lanka	LKA								29	CRUDE ANIMAL,VEG.MATERL.	1	No Quantity							134			0
S3	2009	2009	2009	2	0	2	Export	231	Ethiopia	ETH	156	China	CHN								29	CRUDE ANIMAL,VEG.MATERL.	1	No Quantity							2412848			0
S3	2009	2009	2009	2	0	2	Export	231	Ethiopia	ETH	188	Costa Rica	CRI								29	CRUDE ANIMAL,VEG.MATERL.	1	No Quantity							21462			0
S3	2009	2009	2009	2	0	2	Export	231	Ethiopia	ETH	191	Croatia	HRV								29	CRUDE ANIMAL,VEG.MATERL.	1	No Quantity							438			0
S3	2009	2009	2009	2	0	2	Export	231	Ethiopia	ETH	196	Cyprus	CYP								29	CRUDE ANIMAL,VEG.MATERL.	1	No Quantity							57247			0
S3	2009	2009	2009	2	0	2	Export	231	Ethiopia	ETH	208	Denmark	DNK								29	CRUDE ANIMAL,VEG.MATERL.	1	No Quantity							253			0
S3	2009	2009	2009	2	0	2	Export	231	Ethiopia	ETH	226	Equatorial Guinea	GNQ								29	CRUDE ANIMAL,VEG.MATERL.	1	No Quantity							171			0
S3	2009	2009	2009	2	0	2	Export	231	Ethiopia	ETH	246	Finland	FIN								29	CRUDE ANIMAL,VEG.MATERL.	1	No Quantity							26592			0
S3	2009	2009	2009	2	0	2	Export	231	Ethiopia	ETH	251	France	FRA								29	CRUDE ANIMAL,VEG.MATERL.	1	No Quantity							1115686			0
S3	2009	2009	2009	2	0	2	Export	231	Ethiopia	ETH	262	Djibouti	DJI								29	CRUDE ANIMAL,VEG.MATERL.	1	No Quantity							88842			0
S3	2009	2009	2009	2	0	2	Export	231	Ethiopia	ETH	266	Gabon	GAB								29	CRUDE ANIMAL,VEG.MATERL.	1	No Quantity							3434			0
S3	2009	2009	2009	2	0	2	Export	231	Ethiopia	ETH	276	Germany	DEU								29	CRUDE ANIMAL,VEG.MATERL.	1	No Quantity							14013757			0
S3	2009	2009	2009	2	0	2	Export	231	Ethiopia	ETH	288	Ghana	GHA								29	CRUDE ANIMAL,VEG.MATERL.	1	No Quantity							7707			0
S3	2009	2009	2009	2	0	2	Export	231	Ethiopia	ETH	300	Greece	GRC								29	CRUDE ANIMAL,VEG.MATERL.	1	No Quantity							694643			0
S3	2009	2009	2009	2	0	2	Export	231	Ethiopia	ETH	324	Guinea	GIN								29	CRUDE ANIMAL,VEG.MATERL.	1	No Quantity							1377			0
S3	2009	2009	2009	2	0	2	Export	231	Ethiopia	ETH	344	China, Hong Kong SAR	HKG								29	CRUDE ANIMAL,VEG.MATERL.	1	No Quantity							240389			0
S3	2009	2009	2009	2	0	2	Export	231	Ethiopia	ETH	348	Hungary	HUN								29	CRUDE ANIMAL,VEG.MATERL.	1	No Quantity							785			0
S3	2009	2009	2009	2	0	2	Export	231	Ethiopia	ETH	360	Indonesia	IDN								29	CRUDE ANIMAL,VEG.MATERL.	1	No Quantity							582			0
S3	2009	2009	2009	2	0	2	Export	231	Ethiopia	ETH	364	Iran	IRN								29	CRUDE ANIMAL,VEG.MATERL.	1	No Quantity							4261			0
S3	2009	2009	2009	2	0	2	Export	231	Ethiopia	ETH	368	Iraq	IRQ								29	CRUDE ANIMAL,VEG.MATERL.	1	No Quantity							104566			0
S3	2009	2009	2009	2	0	2	Export	231	Ethiopia	ETH	372	Ireland	IRL								29	CRUDE ANIMAL,VEG.MATERL.	1	No Quantity							8171			0
S3	2009	2009	2009	2	0	2	Export	231	Ethiopia	ETH	376	Israel	ISR								29	CRUDE ANIMAL,VEG.MATERL.	1	No Quantity							316447			0
S3	2009	2009	2009	2	0	2	Export	231	Ethiopia	ETH	381	Italy	ITA								29	CRUDE ANIMAL,VEG.MATERL.	1	No Quantity							255033			0
S3	2009	2009	2009	2	0	2	Export	231	Ethiopia	ETH	384	Côte d'Ivoire	CIV								29	CRUDE ANIMAL,VEG.MATERL.	1	No Quantity							5962			0
S3	2009	2009	2009	2	0	2	Export	231	Ethiopia	ETH	392	Japan	JPN								29	CRUDE ANIMAL,VEG.MATERL.	1	No Quantity							1816625			0
S3	2009	2009	2009	2	0	2	Export	231	Ethiopia	ETH	400	Jordan	JOR								29	CRUDE ANIMAL,VEG.MATERL.	1	No Quantity							98017			0
S3	2009	2009	2009	2	0	2	Export	231	Ethiopia	ETH	404	Kenya	KEN								29	CRUDE ANIMAL,VEG.MATERL.	1	No Quantity							20258			0
S3	2009	2009	2009	2	0	2	Export	231	Ethiopia	ETH	408	Dem. People's Rep. of Korea	PRK								29	CRUDE ANIMAL,VEG.MATERL.	1	No Quantity							181252			0
S3	2009	2009	2009	2	0	2	Export	231	Ethiopia	ETH	410	Rep. of Korea	KOR								29	CRUDE ANIMAL,VEG.MATERL.	1	No Quantity							141			0
S3	2009	2009	2009	2	0	2	Export	231	Ethiopia	ETH	414	Kuwait	KWT								29	CRUDE ANIMAL,VEG.MATERL.	1	No Quantity							194640			0
S3	2009	2009	2009	2	0	2	Export	231	Ethiopia	ETH	422	Lebanon	LBN								29	CRUDE ANIMAL,VEG.MATERL.	1	No Quantity							97218			0
S3	2009	2009	2009	2	0	2	Export	231	Ethiopia	ETH	434	Libya	LBY								29	CRUDE ANIMAL,VEG.MATERL.	1	No Quantity							11740			0
S3	2009	2009	2009	2	0	2	Export	231	Ethiopia	ETH	458	Malaysia	MYS								29	CRUDE ANIMAL,VEG.MATERL.	1	No Quantity							1045			0
S3	2009	2009	2009	2	0	2	Export	231	Ethiopia	ETH	484	Mexico	MEX								29	CRUDE ANIMAL,VEG.MATERL.	1	No Quantity							8810			0
S3	2009	2009	2009	2	0	2	Export	231	Ethiopia	ETH	490	Other Asia, nes									29	CRUDE ANIMAL,VEG.MATERL.	1	No Quantity							45			0
S3	2009	2009	2009	2	0	2	Export	231	Ethiopia	ETH	504	Morocco	MAR								29	CRUDE ANIMAL,VEG.MATERL.	1	No Quantity							283			0
S3	2009	2009	2009	2	0	2	Export	231	Ethiopia	ETH	512	Oman	OMN								29	CRUDE ANIMAL,VEG.MATERL.	1	No Quantity							157107			0
S3	2009	2009	2009	2	0	2	Export	231	Ethiopia	ETH	528	Netherlands	NLD								29	CRUDE ANIMAL,VEG.MATERL.	1	No Quantity							125194365			0
S3	2009	2009	2009	2	0	2	Export	231	Ethiopia	ETH	554	New Zealand	NZL								29	CRUDE ANIMAL,VEG.MATERL.	1	No Quantity							1358			0
S3	2009	2009	2009	2	0	2	Export	231	Ethiopia	ETH	566	Nigeria	NGA								29	CRUDE ANIMAL,VEG.MATERL.	1	No Quantity							18627			0
S3	2009	2009	2009	2	0	2	Export	231	Ethiopia	ETH	579	Norway	NOR								29	CRUDE ANIMAL,VEG.MATERL.	1	No Quantity							557741			0
S3	2009	2009	2009	2	0	2	Export	231	Ethiopia	ETH	586	Pakistan	PAK								29	CRUDE ANIMAL,VEG.MATERL.	1	No Quantity							5			0
S3	2009	2009	2009	2	0	2	Export	231	Ethiopia	ETH	608	Philippines	PHL								29	CRUDE ANIMAL,VEG.MATERL.	1	No Quantity							556			0
S3	2009	2009	2009	2	0	2	Export	231	Ethiopia	ETH	620	Portugal	PRT								29	CRUDE ANIMAL,VEG.MATERL.	1	No Quantity							173			0
S3	2009	2009	2009	2	0	2	Export	231	Ethiopia	ETH	634	Qatar	QAT								29	CRUDE ANIMAL,VEG.MATERL.	1	No Quantity							45467			0
S3	2009	2009	2009	2	0	2	Export	231	Ethiopia	ETH	643	Russian Federation	RUS								29	CRUDE ANIMAL,VEG.MATERL.	1	No Quantity							454850			0
S3	2009	2009	2009	2	0	2	Export	231	Ethiopia	ETH	682	Saudi Arabia	SAU								29	CRUDE ANIMAL,VEG.MATERL.	1	No Quantity							1327963			0
S3	2009	2009	2009	2	0	2	Export	231	Ethiopia	ETH	686	Senegal	SEN								29	CRUDE ANIMAL,VEG.MATERL.	1	No Quantity							4874			0
S3	2009	2009	2009	2	0	2	Export	231	Ethiopia	ETH	699	India	IND								29	CRUDE ANIMAL,VEG.MATERL.	1	No Quantity							774907			0
S3	2009	2009	2009	2	0	2	Export	231	Ethiopia	ETH	704	Viet Nam	VNM								29	CRUDE ANIMAL,VEG.MATERL.	1	No Quantity							922127			0
S3	2009	2009	2009	2	0	2	Export	231	Ethiopia	ETH	705	Slovenia	SVN								29	CRUDE ANIMAL,VEG.MATERL.	1	No Quantity							3628			0
S3	2009	2009	2009	2	0	2	Export	231	Ethiopia	ETH	710	South Africa	ZAF								29	CRUDE ANIMAL,VEG.MATERL.	1	No Quantity							109069			0
S3	2009	2009	2009	2	0	2	Export	231	Ethiopia	ETH	724	Spain	ESP								29	CRUDE ANIMAL,VEG.MATERL.	1	No Quantity							70825			0
S3	2009	2009	2009	2	0	2	Export	231	Ethiopia	ETH	736	Fmr Sudan	SDN								29	CRUDE ANIMAL,VEG.MATERL.	1	No Quantity							187817			0
S3	2009	2009	2009	2	0	2	Export	231	Ethiopia	ETH	740	Suriname	SUR								29	CRUDE ANIMAL,VEG.MATERL.	1	No Quantity							41			0
S3	2009	2009	2009	2	0	2	Export	231	Ethiopia	ETH	748	Swaziland	SWZ								29	CRUDE ANIMAL,VEG.MATERL.	1	No Quantity							1946			0
S3	2009	2009	2009	2	0	2	Export	231	Ethiopia	ETH	752	Sweden	SWE								29	CRUDE ANIMAL,VEG.MATERL.	1	No Quantity							172931			0
S3	2009	2009	2009	2	0	2	Export	231	Ethiopia	ETH	757	Switzerland	CHE								29	CRUDE ANIMAL,VEG.MATERL.	1	No Quantity							99076			0
S3	2009	2009	2009	2	0	2	Export	231	Ethiopia	ETH	760	Syria	SYR								29	CRUDE ANIMAL,VEG.MATERL.	1	No Quantity							362355			0
S3	2009	2009	2009	2	0	2	Export	231	Ethiopia	ETH	784	United Arab Emirates	ARE								29	CRUDE ANIMAL,VEG.MATERL.	1	No Quantity							3356004			0
S3	2009	2009	2009	2	0	2	Export	231	Ethiopia	ETH	788	Tunisia	TUN								29	CRUDE ANIMAL,VEG.MATERL.	1	No Quantity							1294185			0
S3	2009	2009	2009	2	0	2	Export	231	Ethiopia	ETH	792	Turkey	TUR								29	CRUDE ANIMAL,VEG.MATERL.	1	No Quantity							26763			0
S3	2009	2009	2009	2	0	2	Export	231	Ethiopia	ETH	800	Uganda	UGA								29	CRUDE ANIMAL,VEG.MATERL.	1	No Quantity							17293			0
S3	2009	2009	2009	2	0	2	Export	231	Ethiopia	ETH	818	Egypt	EGY								29	CRUDE ANIMAL,VEG.MATERL.	1	No Quantity							128693			0
S3	2009	2009	2009	2	0	2	Export	231	Ethiopia	ETH	826	United Kingdom	GBR								29	CRUDE ANIMAL,VEG.MATERL.	1	No Quantity							948114			0
S3	2009	2009	2009	2	0	2	Export	231	Ethiopia	ETH	842	USA	USA								29	CRUDE ANIMAL,VEG.MATERL.	1	No Quantity							2535627			0
S3	2009	2009	2009	2	0	2	Export	231	Ethiopia	ETH	887	Yemen	YEM								29	CRUDE ANIMAL,VEG.MATERL.	1	No Quantity							458001			0
S3	2009	2009	2009	2	0	2	Export	246	Finland	FIN	0	World	WLD								29	CRUDE ANIMAL,VEG.MATERL.	1	No Quantity							12988119			0
S3	2009	2009	2009	2	0	2	Export	246	Finland	FIN	36	Australia	AUS								29	CRUDE ANIMAL,VEG.MATERL.	1	No Quantity							8928			0
S3	2009	2009	2009	2	0	2	Export	246	Finland	FIN	40	Austria	AUT								29	CRUDE ANIMAL,VEG.MATERL.	1	No Quantity							46868			0
S3	2009	2009	2009	2	0	2	Export	246	Finland	FIN	56	Belgium	BEL								29	CRUDE ANIMAL,VEG.MATERL.	1	No Quantity							76497			0
S3	2009	2009	2009	2	0	2	Export	246	Finland	FIN	100	Bulgaria	BGR								29	CRUDE ANIMAL,VEG.MATERL.	1	No Quantity							36519			0
S3	2009	2009	2009	2	0	2	Export	246	Finland	FIN	124	Canada	CAN								29	CRUDE ANIMAL,VEG.MATERL.	1	No Quantity							2129			0
S3	2009	2009	2009	2	0	2	Export	246	Finland	FIN	136	Cayman Isds	CYM								29	CRUDE ANIMAL,VEG.MATERL.	1	No Quantity							4220			0
S3	2009	2009	2009	2	0	2	Export	246	Finland	FIN	144	Sri Lanka	LKA								29	CRUDE ANIMAL,VEG.MATERL.	1	No Quantity							12003			0
S3	2009	2009	2009	2	0	2	Export	246	Finland	FIN	156	China	CHN								29	CRUDE ANIMAL,VEG.MATERL.	1	No Quantity							7			0
S3	2009	2009	2009	2	0	2	Export	246	Finland	FIN	196	Cyprus	CYP								29	CRUDE ANIMAL,VEG.MATERL.	1	No Quantity							15926			0
S3	2009	2009	2009	2	0	2	Export	246	Finland	FIN	203	Czechia	CZE								29	CRUDE ANIMAL,VEG.MATERL.	1	No Quantity							145143			0
S3	2009	2009	2009	2	0	2	Export	246	Finland	FIN	208	Denmark	DNK								29	CRUDE ANIMAL,VEG.MATERL.	1	No Quantity							3524695			0
S3	2009	2009	2009	2	0	2	Export	246	Finland	FIN	233	Estonia	EST								29	CRUDE ANIMAL,VEG.MATERL.	1	No Quantity							667504			0
S3	2009	2009	2009	2	0	2	Export	246	Finland	FIN	251	France	FRA								29	CRUDE ANIMAL,VEG.MATERL.	1	No Quantity							82647			0
S3	2009	2009	2009	2	0	2	Export	246	Finland	FIN	276	Germany	DEU								29	CRUDE ANIMAL,VEG.MATERL.	1	No Quantity							1067246			0
S3	2009	2009	2009	2	0	2	Export	246	Finland	FIN	300	Greece	GRC								29	CRUDE ANIMAL,VEG.MATERL.	1	No Quantity							11595			0
S3	2009	2009	2009	2	0	2	Export	246	Finland	FIN	304	Greenland	GRL								29	CRUDE ANIMAL,VEG.MATERL.	1	No Quantity							22			0
S3	2009	2009	2009	2	0	2	Export	246	Finland	FIN	344	China, Hong Kong SAR	HKG								29	CRUDE ANIMAL,VEG.MATERL.	1	No Quantity							1004760			0
S3	2009	2009	2009	2	0	2	Export	246	Finland	FIN	348	Hungary	HUN								29	CRUDE ANIMAL,VEG.MATERL.	1	No Quantity							15788			0
S3	2009	2009	2009	2	0	2	Export	246	Finland	FIN	352	Iceland	ISL								29	CRUDE ANIMAL,VEG.MATERL.	1	No Quantity							33322			0
S3	2009	2009	2009	2	0	2	Export	246	Finland	FIN	381	Italy	ITA								29	CRUDE ANIMAL,VEG.MATERL.	1	No Quantity							93126			0
S3	2009	2009	2009	2	0	2	Export	246	Finland	FIN	392	Japan	JPN								29	CRUDE ANIMAL,VEG.MATERL.	1	No Quantity							215139			0
S3	2009	2009	2009	2	0	2	Export	246	Finland	FIN	398	Kazakhstan	KAZ								29	CRUDE ANIMAL,VEG.MATERL.	1	No Quantity							8700			0
S3	2009	2009	2009	2	0	2	Export	246	Finland	FIN	404	Kenya	KEN								29	CRUDE ANIMAL,VEG.MATERL.	1	No Quantity							42545			0
S3	2009	2009	2009	2	0	2	Export	246	Finland	FIN	410	Rep. of Korea	KOR								29	CRUDE ANIMAL,VEG.MATERL.	1	No Quantity							17426			0
S3	2009	2009	2009	2	0	2	Export	246	Finland	FIN	428	Latvia	LVA								29	CRUDE ANIMAL,VEG.MATERL.	1	No Quantity							159025			0
S3	2009	2009	2009	2	0	2	Export	246	Finland	FIN	440	Lithuania	LTU								29	CRUDE ANIMAL,VEG.MATERL.	1	No Quantity							46324			0
S3	2009	2009	2009	2	0	2	Export	246	Finland	FIN	458	Malaysia	MYS								29	CRUDE ANIMAL,VEG.MATERL.	1	No Quantity							194458			0
S3	2009	2009	2009	2	0	2	Export	246	Finland	FIN	490	Other Asia, nes									29	CRUDE ANIMAL,VEG.MATERL.	1	No Quantity							257257			0
S3	2009	2009	2009	2	0	2	Export	246	Finland	FIN	528	Netherlands	NLD								29	CRUDE ANIMAL,VEG.MATERL.	1	No Quantity							144508			0
S3	2009	2009	2009	2	0	2	Export	246	Finland	FIN	554	New Zealand	NZL								29	CRUDE ANIMAL,VEG.MATERL.	1	No Quantity							7456			0
S3	2009	2009	2009	2	0	2	Export	246	Finland	FIN	579	Norway	NOR								29	CRUDE ANIMAL,VEG.MATERL.	1	No Quantity							1011013			0
S3	2009	2009	2009	2	0	2	Export	246	Finland	FIN	616	Poland	POL								29	CRUDE ANIMAL,VEG.MATERL.	1	No Quantity							87047			0
S3	2009	2009	2009	2	0	2	Export	246	Finland	FIN	620	Portugal	PRT								29	CRUDE ANIMAL,VEG.MATERL.	1	No Quantity							7035			0
S3	2009	2009	2009	2	0	2	Export	246	Finland	FIN	642	Romania	ROU								29	CRUDE ANIMAL,VEG.MATERL.	1	No Quantity							797			0
S3	2009	2009	2009	2	0	2	Export	246	Finland	FIN	643	Russian Federation	RUS								29	CRUDE ANIMAL,VEG.MATERL.	1	No Quantity							1044810			0
S3	2009	2009	2009	2	0	2	Export	246	Finland	FIN	703	Slovakia	SVK								29	CRUDE ANIMAL,VEG.MATERL.	1	No Quantity							52431			0
S3	2009	2009	2009	2	0	2	Export	246	Finland	FIN	705	Slovenia	SVN								29	CRUDE ANIMAL,VEG.MATERL.	1	No Quantity							815			0
S3	2009	2009	2009	2	0	2	Export	246	Finland	FIN	724	Spain	ESP								29	CRUDE ANIMAL,VEG.MATERL.	1	No Quantity							22393			0
S3	2009	2009	2009	2	0	2	Export	246	Finland	FIN	752	Sweden	SWE								29	CRUDE ANIMAL,VEG.MATERL.	1	No Quantity							1518531			0
S3	2009	2009	2009	2	0	2	Export	246	Finland	FIN	757	Switzerland	CHE								29	CRUDE ANIMAL,VEG.MATERL.	1	No Quantity							323008			0
S3	2009	2009	2009	2	0	2	Export	246	Finland	FIN	764	Thailand	THA								29	CRUDE ANIMAL,VEG.MATERL.	1	No Quantity							3794			0
S3	2009	2009	2009	2	0	2	Export	246	Finland	FIN	792	Turkey	TUR								29	CRUDE ANIMAL,VEG.MATERL.	1	No Quantity							54171			0
S3	2009	2009	2009	2	0	2	Export	246	Finland	FIN	818	Egypt	EGY								29	CRUDE ANIMAL,VEG.MATERL.	1	No Quantity							116			0
S3	2009	2009	2009	2	0	2	Export	246	Finland	FIN	826	United Kingdom	GBR								29	CRUDE ANIMAL,VEG.MATERL.	1	No Quantity							814272			0
S3	2009	2009	2009	2	0	2	Export	246	Finland	FIN	842	USA	USA								29	CRUDE ANIMAL,VEG.MATERL.	1	No Quantity							106104			0
S3	2009	2009	2009	2	0	2	Export	231	Ethiopia	ETH	0	World	WLD								32	COAL, COKE, BRIQUETTES	1	No Quantity							12688			0
S3	2009	2009	2009	2	0	2	Export	231	Ethiopia	ETH	262	Djibouti	DJI								32	COAL, COKE, BRIQUETTES	1	No Quantity							12688			0
S3	2009	2009	2009	2	0	2	Export	246	Finland	FIN	0	World	WLD								32	COAL, COKE, BRIQUETTES	1	No Quantity							12381258			0
S3	2009	2009	2009	2	0	2	Export	246	Finland	FIN	8	Albania	ALB								32	COAL, COKE, BRIQUETTES	1	No Quantity							7890			0
S3	2009	2009	2009	2	0	2	Export	246	Finland	FIN	12	Algeria	DZA								32	COAL, COKE, BRIQUETTES	1	No Quantity							4723			0
S3	2009	2009	2009	2	0	2	Export	246	Finland	FIN	31	Azerbaijan	AZE								32	COAL, COKE, BRIQUETTES	1	No Quantity							10631			0
S3	2009	2009	2009	2	0	2	Export	246	Finland	FIN	32	Argentina	ARG								32	COAL, COKE, BRIQUETTES	1	No Quantity							28459			0
S3	2009	2009	2009	2	0	2	Export	246	Finland	FIN	36	Australia	AUS								32	COAL, COKE, BRIQUETTES	1	No Quantity							29373			0
S3	2009	2009	2009	2	0	2	Export	246	Finland	FIN	56	Belgium	BEL								32	COAL, COKE, BRIQUETTES	1	No Quantity							351777			0
S3	2009	2009	2009	2	0	2	Export	246	Finland	FIN	70	Bosnia Herzegovina	BIH								32	COAL, COKE, BRIQUETTES	1	No Quantity							6521			0
S3	2009	2009	2009	2	0	2	Export	246	Finland	FIN	76	Brazil	BRA								32	COAL, COKE, BRIQUETTES	1	No Quantity							39846			0
S3	2009	2009	2009	2	0	2	Export	246	Finland	FIN	112	Belarus	BLR								32	COAL, COKE, BRIQUETTES	1	No Quantity							10624			0
S3	2009	2009	2009	2	0	2	Export	246	Finland	FIN	124	Canada	CAN								32	COAL, COKE, BRIQUETTES	1	No Quantity							30564			0
S3	2009	2009	2009	2	0	2	Export	246	Finland	FIN	156	China	CHN								32	COAL, COKE, BRIQUETTES	1	No Quantity							47202			0
S3	2009	2009	2009	2	0	2	Export	246	Finland	FIN	196	Cyprus	CYP								32	COAL, COKE, BRIQUETTES	1	No Quantity							5965			0
S3	2009	2009	2009	2	0	2	Export	246	Finland	FIN	203	Czechia	CZE								32	COAL, COKE, BRIQUETTES	1	No Quantity							22969			0
S3	2009	2009	2009	2	0	2	Export	246	Finland	FIN	208	Denmark	DNK								32	COAL, COKE, BRIQUETTES	1	No Quantity							445832			0
S3	2009	2009	2009	2	0	2	Export	246	Finland	FIN	233	Estonia	EST								32	COAL, COKE, BRIQUETTES	1	No Quantity							230082			0
S3	2009	2009	2009	2	0	2	Export	246	Finland	FIN	251	France	FRA								32	COAL, COKE, BRIQUETTES	1	No Quantity							142003			0
S3	2009	2009	2009	2	0	2	Export	246	Finland	FIN	276	Germany	DEU								32	COAL, COKE, BRIQUETTES	1	No Quantity							545116			0
S3	2009	2009	2009	2	0	2	Export	246	Finland	FIN	300	Greece	GRC								32	COAL, COKE, BRIQUETTES	1	No Quantity							404656			0
S3	2009	2009	2009	2	0	2	Export	246	Finland	FIN	320	Guatemala	GTM								32	COAL, COKE, BRIQUETTES	1	No Quantity							9405			0
S3	2009	2009	2009	2	0	2	Export	246	Finland	FIN	352	Iceland	ISL								32	COAL, COKE, BRIQUETTES	1	No Quantity							87715			0
S3	2009	2009	2009	2	0	2	Export	246	Finland	FIN	376	Israel	ISR								32	COAL, COKE, BRIQUETTES	1	No Quantity							775818			0
S3	2009	2009	2009	2	0	2	Export	246	Finland	FIN	381	Italy	ITA								32	COAL, COKE, BRIQUETTES	1	No Quantity							553393			0
S3	2009	2009	2009	2	0	2	Export	246	Finland	FIN	392	Japan	JPN								32	COAL, COKE, BRIQUETTES	1	No Quantity							612732			0
S3	2009	2009	2009	2	0	2	Export	246	Finland	FIN	398	Kazakhstan	KAZ								32	COAL, COKE, BRIQUETTES	1	No Quantity							8173			0
S3	2009	2009	2009	2	0	2	Export	246	Finland	FIN	404	Kenya	KEN								32	COAL, COKE, BRIQUETTES	1	No Quantity							57284			0
S3	2009	2009	2009	2	0	2	Export	246	Finland	FIN	484	Mexico	MEX								32	COAL, COKE, BRIQUETTES	1	No Quantity							56489			0
S3	2009	2009	2009	2	0	2	Export	246	Finland	FIN	490	Other Asia, nes									32	COAL, COKE, BRIQUETTES	1	No Quantity							296875			0
S3	2009	2009	2009	2	0	2	Export	246	Finland	FIN	512	Oman	OMN								32	COAL, COKE, BRIQUETTES	1	No Quantity							108607			0
S3	2009	2009	2009	2	0	2	Export	246	Finland	FIN	528	Netherlands	NLD								32	COAL, COKE, BRIQUETTES	1	No Quantity							582937			0
S3	2009	2009	2009	2	0	2	Export	246	Finland	FIN	540	New Caledonia	NCL								32	COAL, COKE, BRIQUETTES	1	No Quantity							564			0
S3	2009	2009	2009	2	0	2	Export	246	Finland	FIN	579	Norway	NOR								32	COAL, COKE, BRIQUETTES	1	No Quantity							1296883			0
S3	2009	2009	2009	2	0	2	Export	246	Finland	FIN	591	Panama	PAN								32	COAL, COKE, BRIQUETTES	1	No Quantity							17173			0
S3	2009	2009	2009	2	0	2	Export	246	Finland	FIN	620	Portugal	PRT								32	COAL, COKE, BRIQUETTES	1	No Quantity							226194			0
S3	2009	2009	2009	2	0	2	Export	246	Finland	FIN	642	Romania	ROU								32	COAL, COKE, BRIQUETTES	1	No Quantity							35276			0
S3	2009	2009	2009	2	0	2	Export	246	Finland	FIN	643	Russian Federation	RUS								32	COAL, COKE, BRIQUETTES	1	No Quantity							39903			0
S3	2009	2009	2009	2	0	2	Export	246	Finland	FIN	682	Saudi Arabia	SAU								32	COAL, COKE, BRIQUETTES	1	No Quantity							45857			0
S3	2009	2009	2009	2	0	2	Export	246	Finland	FIN	703	Slovakia	SVK								32	COAL, COKE, BRIQUETTES	1	No Quantity							4814			0
S3	2009	2009	2009	2	0	2	Export	246	Finland	FIN	710	South Africa	ZAF								32	COAL, COKE, BRIQUETTES	1	No Quantity							201060			0
S3	2009	2009	2009	2	0	2	Export	246	Finland	FIN	724	Spain	ESP								32	COAL, COKE, BRIQUETTES	1	No Quantity							1982688			0
S3	2009	2009	2009	2	0	2	Export	246	Finland	FIN	752	Sweden	SWE								32	COAL, COKE, BRIQUETTES	1	No Quantity							1575539			0
S3	2009	2009	2009	2	0	2	Export	246	Finland	FIN	757	Switzerland	CHE								32	COAL, COKE, BRIQUETTES	1	No Quantity							80			0
S3	2009	2009	2009	2	0	2	Export	246	Finland	FIN	792	Turkey	TUR								32	COAL, COKE, BRIQUETTES	1	No Quantity							1038108			0
S3	2009	2009	2009	2	0	2	Export	246	Finland	FIN	804	Ukraine	UKR								32	COAL, COKE, BRIQUETTES	1	No Quantity							24729			0
S3	2009	2009	2009	2	0	2	Export	246	Finland	FIN	818	Egypt	EGY								32	COAL, COKE, BRIQUETTES	1	No Quantity							60110			0
S3	2009	2009	2009	2	0	2	Export	246	Finland	FIN	826	United Kingdom	GBR								32	COAL, COKE, BRIQUETTES	1	No Quantity							140927			0
S3	2009	2009	2009	2	0	2	Export	246	Finland	FIN	842	USA	USA								32	COAL, COKE, BRIQUETTES	1	No Quantity							160189			0
S3	2009	2009	2009	2	0	2	Export	246	Finland	FIN	894	Zambia	ZMB								32	COAL, COKE, BRIQUETTES	1	No Quantity							17501			0
S3	2009	2009	2009	2	0	2	Export	231	Ethiopia	ETH	0	World	WLD								33	PETROLEUM,PETROL.PRODUCT	1	No Quantity							1107			0
S3	2009	2009	2009	2	0	2	Export	231	Ethiopia	ETH	381	Italy	ITA								33	PETROLEUM,PETROL.PRODUCT	1	No Quantity							969			0
S3	2009	2009	2009	2	0	2	Export	231	Ethiopia	ETH	724	Spain	ESP								33	PETROLEUM,PETROL.PRODUCT	1	No Quantity							138			0
S3	2009	2009	2009	2	0	2	Export	246	Finland	FIN	0	World	WLD								33	PETROLEUM,PETROL.PRODUCT	1	No Quantity							3825000518			0
S3	2009	2009	2009	2	0	2	Export	246	Finland	FIN	8	Albania	ALB								33	PETROLEUM,PETROL.PRODUCT	1	No Quantity							550			0
S3	2009	2009	2009	2	0	2	Export	246	Finland	FIN	31	Azerbaijan	AZE								33	PETROLEUM,PETROL.PRODUCT	1	No Quantity							79335			0
S3	2009	2009	2009	2	0	2	Export	246	Finland	FIN	32	Argentina	ARG								33	PETROLEUM,PETROL.PRODUCT	1	No Quantity							5656			0
S3	2009	2009	2009	2	0	2	Export	246	Finland	FIN	36	Australia	AUS								33	PETROLEUM,PETROL.PRODUCT	1	No Quantity							9088			0
S3	2009	2009	2009	2	0	2	Export	246	Finland	FIN	40	Austria	AUT								33	PETROLEUM,PETROL.PRODUCT	1	No Quantity							1179146			0
S3	2009	2009	2009	2	0	2	Export	246	Finland	FIN	44	Bahamas	BHS								33	PETROLEUM,PETROL.PRODUCT	1	No Quantity							275191			0
S3	2009	2009	2009	2	0	2	Export	246	Finland	FIN	50	Bangladesh	BGD								33	PETROLEUM,PETROL.PRODUCT	1	No Quantity							287			0
S3	2009	2009	2009	2	0	2	Export	246	Finland	FIN	51	Armenia	ARM								33	PETROLEUM,PETROL.PRODUCT	1	No Quantity							22634			0
S3	2009	2009	2009	2	0	2	Export	246	Finland	FIN	56	Belgium	BEL								33	PETROLEUM,PETROL.PRODUCT	1	No Quantity							219402360			0
S3	2009	2009	2009	2	0	2	Export	246	Finland	FIN	76	Brazil	BRA								33	PETROLEUM,PETROL.PRODUCT	1	No Quantity							170			0
S3	2009	2009	2009	2	0	2	Export	246	Finland	FIN	92	Br. Virgin Isds	VGB								33	PETROLEUM,PETROL.PRODUCT	1	No Quantity							5301			0
S3	2009	2009	2009	2	0	2	Export	246	Finland	FIN	100	Bulgaria	BGR								33	PETROLEUM,PETROL.PRODUCT	1	No Quantity							41978			0
S3	2009	2009	2009	2	0	2	Export	246	Finland	FIN	112	Belarus	BLR								33	PETROLEUM,PETROL.PRODUCT	1	No Quantity							9152568			0
S3	2009	2009	2009	2	0	2	Export	246	Finland	FIN	124	Canada	CAN								33	PETROLEUM,PETROL.PRODUCT	1	No Quantity							261405833			0
S3	2009	2009	2009	2	0	2	Export	246	Finland	FIN	152	Chile	CHL								33	PETROLEUM,PETROL.PRODUCT	1	No Quantity							24224439			0
S3	2009	2009	2009	2	0	2	Export	246	Finland	FIN	156	China	CHN								33	PETROLEUM,PETROL.PRODUCT	1	No Quantity							177975			0
S3	2009	2009	2009	2	0	2	Export	246	Finland	FIN	170	Colombia	COL								33	PETROLEUM,PETROL.PRODUCT	1	No Quantity							1			0
S3	2009	2009	2009	2	0	2	Export	246	Finland	FIN	196	Cyprus	CYP								33	PETROLEUM,PETROL.PRODUCT	1	No Quantity							21940			0
S3	2009	2009	2009	2	0	2	Export	246	Finland	FIN	203	Czechia	CZE								33	PETROLEUM,PETROL.PRODUCT	1	No Quantity							3995402			0
S3	2009	2009	2009	2	0	2	Export	246	Finland	FIN	208	Denmark	DNK								33	PETROLEUM,PETROL.PRODUCT	1	No Quantity							87288741			0
S3	2009	2009	2009	2	0	2	Export	246	Finland	FIN	233	Estonia	EST								33	PETROLEUM,PETROL.PRODUCT	1	No Quantity							56077782			0
S3	2009	2009	2009	2	0	2	Export	246	Finland	FIN	251	France	FRA								33	PETROLEUM,PETROL.PRODUCT	1	No Quantity							25070549			0
S3	2009	2009	2009	2	0	2	Export	246	Finland	FIN	258	French Polynesia	PYF								33	PETROLEUM,PETROL.PRODUCT	1	No Quantity							533			0
S3	2009	2009	2009	2	0	2	Export	246	Finland	FIN	268	Georgia	GEO								33	PETROLEUM,PETROL.PRODUCT	1	No Quantity							262733			0
S3	2009	2009	2009	2	0	2	Export	246	Finland	FIN	276	Germany	DEU								33	PETROLEUM,PETROL.PRODUCT	1	No Quantity							63830736			0
S3	2009	2009	2009	2	0	2	Export	246	Finland	FIN	288	Ghana	GHA								33	PETROLEUM,PETROL.PRODUCT	1	No Quantity							84			0
S3	2009	2009	2009	2	0	2	Export	246	Finland	FIN	292	Gibraltar	GIB								33	PETROLEUM,PETROL.PRODUCT	1	No Quantity							22377041			0
S3	2009	2009	2009	2	0	2	Export	246	Finland	FIN	300	Greece	GRC								33	PETROLEUM,PETROL.PRODUCT	1	No Quantity							868			0
S3	2009	2009	2009	2	0	2	Export	246	Finland	FIN	344	China, Hong Kong SAR	HKG								33	PETROLEUM,PETROL.PRODUCT	1	No Quantity							377			0
S3	2009	2009	2009	2	0	2	Export	246	Finland	FIN	348	Hungary	HUN								33	PETROLEUM,PETROL.PRODUCT	1	No Quantity							84692			0
S3	2009	2009	2009	2	0	2	Export	246	Finland	FIN	352	Iceland	ISL								33	PETROLEUM,PETROL.PRODUCT	1	No Quantity							20313477			0
S3	2009	2009	2009	2	0	2	Export	246	Finland	FIN	360	Indonesia	IDN								33	PETROLEUM,PETROL.PRODUCT	1	No Quantity							1163			0
S3	2009	2009	2009	2	0	2	Export	246	Finland	FIN	372	Ireland	IRL								33	PETROLEUM,PETROL.PRODUCT	1	No Quantity							358			0
S3	2009	2009	2009	2	0	2	Export	246	Finland	FIN	376	Israel	ISR								33	PETROLEUM,PETROL.PRODUCT	1	No Quantity							186250			0
S3	2009	2009	2009	2	0	2	Export	246	Finland	FIN	381	Italy	ITA								33	PETROLEUM,PETROL.PRODUCT	1	No Quantity							450918			0
S3	2009	2009	2009	2	0	2	Export	246	Finland	FIN	384	Côte d'Ivoire	CIV								33	PETROLEUM,PETROL.PRODUCT	1	No Quantity							43098140			0
S3	2009	2009	2009	2	0	2	Export	246	Finland	FIN	392	Japan	JPN								33	PETROLEUM,PETROL.PRODUCT	1	No Quantity							4260			0
S3	2009	2009	2009	2	0	2	Export	246	Finland	FIN	398	Kazakhstan	KAZ								33	PETROLEUM,PETROL.PRODUCT	1	No Quantity							24692006			0
S3	2009	2009	2009	2	0	2	Export	246	Finland	FIN	400	Jordan	JOR								33	PETROLEUM,PETROL.PRODUCT	1	No Quantity							6870			0
S3	2009	2009	2009	2	0	2	Export	246	Finland	FIN	404	Kenya	KEN								33	PETROLEUM,PETROL.PRODUCT	1	No Quantity							40233			0
S3	2009	2009	2009	2	0	2	Export	246	Finland	FIN	410	Rep. of Korea	KOR								33	PETROLEUM,PETROL.PRODUCT	1	No Quantity							19885			0
S3	2009	2009	2009	2	0	2	Export	246	Finland	FIN	414	Kuwait	KWT								33	PETROLEUM,PETROL.PRODUCT	1	No Quantity							644			0
S3	2009	2009	2009	2	0	2	Export	246	Finland	FIN	417	Kyrgyzstan	KGZ								33	PETROLEUM,PETROL.PRODUCT	1	No Quantity							3190			0
S3	2009	2009	2009	2	0	2	Export	246	Finland	FIN	428	Latvia	LVA								33	PETROLEUM,PETROL.PRODUCT	1	No Quantity							9886959			0
S3	2009	2009	2009	2	0	2	Export	246	Finland	FIN	430	Liberia	LBR								33	PETROLEUM,PETROL.PRODUCT	1	No Quantity							338221			0
S3	2009	2009	2009	2	0	2	Export	246	Finland	FIN	440	Lithuania	LTU								33	PETROLEUM,PETROL.PRODUCT	1	No Quantity							13140386			0
S3	2009	2009	2009	2	0	2	Export	246	Finland	FIN	458	Malaysia	MYS								33	PETROLEUM,PETROL.PRODUCT	1	No Quantity							80			0
S3	2009	2009	2009	2	0	2	Export	246	Finland	FIN	490	Other Asia, nes									33	PETROLEUM,PETROL.PRODUCT	1	No Quantity							53			0
S3	2009	2009	2009	2	0	2	Export	246	Finland	FIN	496	Mongolia	MNG								33	PETROLEUM,PETROL.PRODUCT	1	No Quantity							34068			0
S3	2009	2009	2009	2	0	2	Export	246	Finland	FIN	498	Rep. of Moldova	MDA								33	PETROLEUM,PETROL.PRODUCT	1	No Quantity							142385			0
S3	2009	2009	2009	2	0	2	Export	246	Finland	FIN	504	Morocco	MAR								33	PETROLEUM,PETROL.PRODUCT	1	No Quantity							753			0
S3	2009	2009	2009	2	0	2	Export	246	Finland	FIN	528	Netherlands	NLD								33	PETROLEUM,PETROL.PRODUCT	1	No Quantity							306135010			0
S3	2009	2009	2009	2	0	2	Export	246	Finland	FIN	530	Neth. Antilles	ANT								33	PETROLEUM,PETROL.PRODUCT	1	No Quantity							39293			0
S3	2009	2009	2009	2	0	2	Export	246	Finland	FIN	540	New Caledonia	NCL								33	PETROLEUM,PETROL.PRODUCT	1	No Quantity							33635			0
S3	2009	2009	2009	2	0	2	Export	246	Finland	FIN	566	Nigeria	NGA								33	PETROLEUM,PETROL.PRODUCT	1	No Quantity							559			0
S3	2009	2009	2009	2	0	2	Export	246	Finland	FIN	579	Norway	NOR								33	PETROLEUM,PETROL.PRODUCT	1	No Quantity							65262005			0
S3	2009	2009	2009	2	0	2	Export	246	Finland	FIN	586	Pakistan	PAK								33	PETROLEUM,PETROL.PRODUCT	1	No Quantity							128			0
S3	2009	2009	2009	2	0	2	Export	246	Finland	FIN	591	Panama	PAN								33	PETROLEUM,PETROL.PRODUCT	1	No Quantity							114631			0
S3	2009	2009	2009	2	0	2	Export	246	Finland	FIN	604	Peru	PER								33	PETROLEUM,PETROL.PRODUCT	1	No Quantity							280			0
S3	2009	2009	2009	2	0	2	Export	246	Finland	FIN	616	Poland	POL								33	PETROLEUM,PETROL.PRODUCT	1	No Quantity							522914593			0
S3	2009	2009	2009	2	0	2	Export	246	Finland	FIN	620	Portugal	PRT								33	PETROLEUM,PETROL.PRODUCT	1	No Quantity							18793			0
S3	2009	2009	2009	2	0	2	Export	246	Finland	FIN	642	Romania	ROU								33	PETROLEUM,PETROL.PRODUCT	1	No Quantity							343487			0
S3	2009	2009	2009	2	0	2	Export	246	Finland	FIN	643	Russian Federation	RUS								33	PETROLEUM,PETROL.PRODUCT	1	No Quantity							284754632			0
S3	2009	2009	2009	2	0	2	Export	246	Finland	FIN	659	Saint Kitts and Nevis	KNA								33	PETROLEUM,PETROL.PRODUCT	1	No Quantity							23673			0
S3	2009	2009	2009	2	0	2	Export	246	Finland	FIN	670	Saint Vincent and the Grenadines	VCT								33	PETROLEUM,PETROL.PRODUCT	1	No Quantity							38224			0
S3	2009	2009	2009	2	0	2	Export	246	Finland	FIN	682	Saudi Arabia	SAU								33	PETROLEUM,PETROL.PRODUCT	1	No Quantity							6697			0
S3	2009	2009	2009	2	0	2	Export	246	Finland	FIN	686	Senegal	SEN								33	PETROLEUM,PETROL.PRODUCT	1	No Quantity							1567			0
S3	2009	2009	2009	2	0	2	Export	246	Finland	FIN	688	Serbia	SRB								33	PETROLEUM,PETROL.PRODUCT	1	No Quantity							9769			0
S3	2009	2009	2009	2	0	2	Export	246	Finland	FIN	699	India	IND								33	PETROLEUM,PETROL.PRODUCT	1	No Quantity							3540273			0
S3	2009	2009	2009	2	0	2	Export	246	Finland	FIN	702	Singapore	SGP								33	PETROLEUM,PETROL.PRODUCT	1	No Quantity							47023			0
S3	2009	2009	2009	2	0	2	Export	246	Finland	FIN	703	Slovakia	SVK								33	PETROLEUM,PETROL.PRODUCT	1	No Quantity							7597			0
S3	2009	2009	2009	2	0	2	Export	246	Finland	FIN	705	Slovenia	SVN								33	PETROLEUM,PETROL.PRODUCT	1	No Quantity							213			0
S3	2009	2009	2009	2	0	2	Export	246	Finland	FIN	710	South Africa	ZAF								33	PETROLEUM,PETROL.PRODUCT	1	No Quantity							29455			0
S3	2009	2009	2009	2	0	2	Export	246	Finland	FIN	724	Spain	ESP								33	PETROLEUM,PETROL.PRODUCT	1	No Quantity							23082			0
S3	2009	2009	2009	2	0	2	Export	246	Finland	FIN	752	Sweden	SWE								33	PETROLEUM,PETROL.PRODUCT	1	No Quantity							1076771996			0
S3	2009	2009	2009	2	0	2	Export	246	Finland	FIN	757	Switzerland	CHE								33	PETROLEUM,PETROL.PRODUCT	1	No Quantity							519744			0
S3	2009	2009	2009	2	0	2	Export	246	Finland	FIN	762	Tajikistan	TJK								33	PETROLEUM,PETROL.PRODUCT	1	No Quantity							9264			0
S3	2009	2009	2009	2	0	2	Export	246	Finland	FIN	764	Thailand	THA								33	PETROLEUM,PETROL.PRODUCT	1	No Quantity							586			0
S3	2009	2009	2009	2	0	2	Export	246	Finland	FIN	768	Togo	TGO								33	PETROLEUM,PETROL.PRODUCT	1	No Quantity							18390811			0
S3	2009	2009	2009	2	0	2	Export	246	Finland	FIN	784	United Arab Emirates	ARE								33	PETROLEUM,PETROL.PRODUCT	1	No Quantity							53692			0
S3	2009	2009	2009	2	0	2	Export	246	Finland	FIN	792	Turkey	TUR								33	PETROLEUM,PETROL.PRODUCT	1	No Quantity							6663862			0
S3	2009	2009	2009	2	0	2	Export	246	Finland	FIN	795	Turkmenistan	TKM								33	PETROLEUM,PETROL.PRODUCT	1	No Quantity							543692			0
S3	2009	2009	2009	2	0	2	Export	246	Finland	FIN	800	Uganda	UGA								33	PETROLEUM,PETROL.PRODUCT	1	No Quantity							1844			0
S3	2009	2009	2009	2	0	2	Export	246	Finland	FIN	804	Ukraine	UKR								33	PETROLEUM,PETROL.PRODUCT	1	No Quantity							4153906			0
S3	2009	2009	2009	2	0	2	Export	246	Finland	FIN	818	Egypt	EGY								33	PETROLEUM,PETROL.PRODUCT	1	No Quantity							152229			0
S3	2009	2009	2009	2	0	2	Export	246	Finland	FIN	826	United Kingdom	GBR								33	PETROLEUM,PETROL.PRODUCT	1	No Quantity							37697152			0
S3	2009	2009	2009	2	0	2	Export	246	Finland	FIN	834	United Rep. of Tanzania	TZA								33	PETROLEUM,PETROL.PRODUCT	1	No Quantity							2674			0
S3	2009	2009	2009	2	0	2	Export	246	Finland	FIN	842	USA	USA								33	PETROLEUM,PETROL.PRODUCT	1	No Quantity							606778762			0
S3	2009	2009	2009	2	0	2	Export	246	Finland	FIN	860	Uzbekistan	UZB								33	PETROLEUM,PETROL.PRODUCT	1	No Quantity							2561395			0
S3	2009	2009	2009	2	0	2	Export	246	Finland	FIN	0	World	WLD								34	GAS,NATURAL,MANUFACTURED	1	No Quantity							13974478			0
S3	2009	2009	2009	2	0	2	Export	246	Finland	FIN	56	Belgium	BEL								34	GAS,NATURAL,MANUFACTURED	1	No Quantity							4931693			0
S3	2009	2009	2009	2	0	2	Export	246	Finland	FIN	124	Canada	CAN								34	GAS,NATURAL,MANUFACTURED	1	No Quantity							791			0
S3	2009	2009	2009	2	0	2	Export	246	Finland	FIN	233	Estonia	EST								34	GAS,NATURAL,MANUFACTURED	1	No Quantity							1222721			0
S3	2009	2009	2009	2	0	2	Export	246	Finland	FIN	428	Latvia	LVA								34	GAS,NATURAL,MANUFACTURED	1	No Quantity							480023			0
S3	2009	2009	2009	2	0	2	Export	246	Finland	FIN	440	Lithuania	LTU								34	GAS,NATURAL,MANUFACTURED	1	No Quantity							2568			0
S3	2009	2009	2009	2	0	2	Export	246	Finland	FIN	528	Netherlands	NLD								34	GAS,NATURAL,MANUFACTURED	1	No Quantity							1125030			0
S3	2009	2009	2009	2	0	2	Export	246	Finland	FIN	579	Norway	NOR								34	GAS,NATURAL,MANUFACTURED	1	No Quantity							299865			0
S3	2009	2009	2009	2	0	2	Export	246	Finland	FIN	643	Russian Federation	RUS								34	GAS,NATURAL,MANUFACTURED	1	No Quantity							1459			0
S3	2009	2009	2009	2	0	2	Export	246	Finland	FIN	752	Sweden	SWE								34	GAS,NATURAL,MANUFACTURED	1	No Quantity							5910328			0
S3	2009	2009	2009	2	0	2	Export	246	Finland	FIN	0	World	WLD								35	ELECTRIC CURRENT	1	No Quantity							166606858			0
S3	2009	2009	2009	2	0	2	Export	246	Finland	FIN	233	Estonia	EST								35	ELECTRIC CURRENT	1	No Quantity							3432891			0
S3	2009	2009	2009	2	0	2	Export	246	Finland	FIN	579	Norway	NOR								35	ELECTRIC CURRENT	1	No Quantity							6613513			0
S3	2009	2009	2009	2	0	2	Export	246	Finland	FIN	752	Sweden	SWE								35	ELECTRIC CURRENT	1	No Quantity							156560454			0
S3	2009	2009	2009	2	0	2	Export	246	Finland	FIN	0	World	WLD								41	ANIMAL OILS AND FATS	1	No Quantity							8952297			0
S3	2009	2009	2009	2	0	2	Export	246	Finland	FIN	56	Belgium	BEL								41	ANIMAL OILS AND FATS	1	No Quantity							3941			0
S3	2009	2009	2009	2	0	2	Export	246	Finland	FIN	100	Bulgaria	BGR								41	ANIMAL OILS AND FATS	1	No Quantity							32021			0
S3	2009	2009	2009	2	0	2	Export	246	Finland	FIN	112	Belarus	BLR								41	ANIMAL OILS AND FATS	1	No Quantity							4465			0
S3	2009	2009	2009	2	0	2	Export	246	Finland	FIN	156	China	CHN								41	ANIMAL OILS AND FATS	1	No Quantity							2980			0
S3	2009	2009	2009	2	0	2	Export	246	Finland	FIN	196	Cyprus	CYP								41	ANIMAL OILS AND FATS	1	No Quantity							177472			0
S3	2009	2009	2009	2	0	2	Export	246	Finland	FIN	203	Czechia	CZE								41	ANIMAL OILS AND FATS	1	No Quantity							146294			0
S3	2009	2009	2009	2	0	2	Export	246	Finland	FIN	208	Denmark	DNK								41	ANIMAL OILS AND FATS	1	No Quantity							45436			0
S3	2009	2009	2009	2	0	2	Export	246	Finland	FIN	233	Estonia	EST								41	ANIMAL OILS AND FATS	1	No Quantity							136405			0
S3	2009	2009	2009	2	0	2	Export	246	Finland	FIN	251	France	FRA								41	ANIMAL OILS AND FATS	1	No Quantity							13679			0
S3	2009	2009	2009	2	0	2	Export	246	Finland	FIN	276	Germany	DEU								41	ANIMAL OILS AND FATS	1	No Quantity							1132586			0
S3	2009	2009	2009	2	0	2	Export	246	Finland	FIN	300	Greece	GRC								41	ANIMAL OILS AND FATS	1	No Quantity							109			0
S3	2009	2009	2009	2	0	2	Export	246	Finland	FIN	344	China, Hong Kong SAR	HKG								41	ANIMAL OILS AND FATS	1	No Quantity							2613			0
S3	2009	2009	2009	2	0	2	Export	246	Finland	FIN	381	Italy	ITA								41	ANIMAL OILS AND FATS	1	No Quantity							250504			0
S3	2009	2009	2009	2	0	2	Export	246	Finland	FIN	410	Rep. of Korea	KOR								41	ANIMAL OILS AND FATS	1	No Quantity							52815			0
S3	2009	2009	2009	2	0	2	Export	246	Finland	FIN	428	Latvia	LVA								41	ANIMAL OILS AND FATS	1	No Quantity							2042			0
S3	2009	2009	2009	2	0	2	Export	246	Finland	FIN	440	Lithuania	LTU								41	ANIMAL OILS AND FATS	1	No Quantity							1607			0
S3	2009	2009	2009	2	0	2	Export	246	Finland	FIN	554	New Zealand	NZL								41	ANIMAL OILS AND FATS	1	No Quantity							142603			0
S3	2009	2009	2009	2	0	2	Export	246	Finland	FIN	579	Norway	NOR								41	ANIMAL OILS AND FATS	1	No Quantity							231750			0
S3	2009	2009	2009	2	0	2	Export	246	Finland	FIN	620	Portugal	PRT								41	ANIMAL OILS AND FATS	1	No Quantity							776			0
S3	2009	2009	2009	2	0	2	Export	246	Finland	FIN	643	Russian Federation	RUS								41	ANIMAL OILS AND FATS	1	No Quantity							6407237			0
S3	2009	2009	2009	2	0	2	Export	246	Finland	FIN	703	Slovakia	SVK								41	ANIMAL OILS AND FATS	1	No Quantity							47972			0
S3	2009	2009	2009	2	0	2	Export	246	Finland	FIN	724	Spain	ESP								41	ANIMAL OILS AND FATS	1	No Quantity							32			0
S3	2009	2009	2009	2	0	2	Export	246	Finland	FIN	752	Sweden	SWE								41	ANIMAL OILS AND FATS	1	No Quantity							113513			0
S3	2009	2009	2009	2	0	2	Export	246	Finland	FIN	757	Switzerland	CHE								41	ANIMAL OILS AND FATS	1	No Quantity							1317			0
S3	2009	2009	2009	2	0	2	Export	246	Finland	FIN	764	Thailand	THA								41	ANIMAL OILS AND FATS	1	No Quantity							2092			0
S3	2009	2009	2009	2	0	2	Export	246	Finland	FIN	826	United Kingdom	GBR								41	ANIMAL OILS AND FATS	1	No Quantity							39			0
S3	2009	2009	2009	2	0	2	Export	231	Ethiopia	ETH	0	World	WLD								42	FIXED VEG. FATS AND OILS	1	No Quantity							53078			0
S3	2009	2009	2009	2	0	2	Export	231	Ethiopia	ETH	36	Australia	AUS								42	FIXED VEG. FATS AND OILS	1	No Quantity							4446			0
S3	2009	2009	2009	2	0	2	Export	231	Ethiopia	ETH	608	Philippines	PHL								42	FIXED VEG. FATS AND OILS	1	No Quantity							11			0
S3	2009	2009	2009	2	0	2	Export	231	Ethiopia	ETH	736	Fmr Sudan	SDN								42	FIXED VEG. FATS AND OILS	1	No Quantity							36031			0
S3	2009	2009	2009	2	0	2	Export	231	Ethiopia	ETH	842	USA	USA								42	FIXED VEG. FATS AND OILS	1	No Quantity							12590			0
S3	2009	2009	2009	2	0	2	Export	246	Finland	FIN	0	World	WLD								42	FIXED VEG. FATS AND OILS	1	No Quantity							2377944			0
S3	2009	2009	2009	2	0	2	Export	246	Finland	FIN	56	Belgium	BEL								42	FIXED VEG. FATS AND OILS	1	No Quantity							4263			0
S3	2009	2009	2009	2	0	2	Export	246	Finland	FIN	112	Belarus	BLR								42	FIXED VEG. FATS AND OILS	1	No Quantity							4178			0
S3	2009	2009	2009	2	0	2	Export	246	Finland	FIN	203	Czechia	CZE								42	FIXED VEG. FATS AND OILS	1	No Quantity							26024			0
S3	2009	2009	2009	2	0	2	Export	246	Finland	FIN	208	Denmark	DNK								42	FIXED VEG. FATS AND OILS	1	No Quantity							184667			0
S3	2009	2009	2009	2	0	2	Export	246	Finland	FIN	233	Estonia	EST								42	FIXED VEG. FATS AND OILS	1	No Quantity							195248			0
S3	2009	2009	2009	2	0	2	Export	246	Finland	FIN	251	France	FRA								42	FIXED VEG. FATS AND OILS	1	No Quantity							157728			0
S3	2009	2009	2009	2	0	2	Export	246	Finland	FIN	276	Germany	DEU								42	FIXED VEG. FATS AND OILS	1	No Quantity							9208			0
S3	2009	2009	2009	2	0	2	Export	246	Finland	FIN	381	Italy	ITA								42	FIXED VEG. FATS AND OILS	1	No Quantity							23113			0
S3	2009	2009	2009	2	0	2	Export	246	Finland	FIN	428	Latvia	LVA								42	FIXED VEG. FATS AND OILS	1	No Quantity							82329			0
S3	2009	2009	2009	2	0	2	Export	246	Finland	FIN	440	Lithuania	LTU								42	FIXED VEG. FATS AND OILS	1	No Quantity							2390			0
S3	2009	2009	2009	2	0	2	Export	246	Finland	FIN	528	Netherlands	NLD								42	FIXED VEG. FATS AND OILS	1	No Quantity							400219			0
S3	2009	2009	2009	2	0	2	Export	246	Finland	FIN	579	Norway	NOR								42	FIXED VEG. FATS AND OILS	1	No Quantity							37280			0
S3	2009	2009	2009	2	0	2	Export	246	Finland	FIN	616	Poland	POL								42	FIXED VEG. FATS AND OILS	1	No Quantity							36963			0
S3	2009	2009	2009	2	0	2	Export	246	Finland	FIN	643	Russian Federation	RUS								42	FIXED VEG. FATS AND OILS	1	No Quantity							251000			0
S3	2009	2009	2009	2	0	2	Export	246	Finland	FIN	724	Spain	ESP								42	FIXED VEG. FATS AND OILS	1	No Quantity							66364			0
S3	2009	2009	2009	2	0	2	Export	246	Finland	FIN	752	Sweden	SWE								42	FIXED VEG. FATS AND OILS	1	No Quantity							543623			0
S3	2009	2009	2009	2	0	2	Export	246	Finland	FIN	757	Switzerland	CHE								42	FIXED VEG. FATS AND OILS	1	No Quantity							13949			0
S3	2009	2009	2009	2	0	2	Export	246	Finland	FIN	826	United Kingdom	GBR								42	FIXED VEG. FATS AND OILS	1	No Quantity							315992			0
S3	2009	2009	2009	2	0	2	Export	246	Finland	FIN	842	USA	USA								42	FIXED VEG. FATS AND OILS	1	No Quantity							23408			0
S3	2009	2009	2009	2	0	2	Export	231	Ethiopia	ETH	0	World	WLD								43	ANIMAL,VEG.FATS,OILS,NES	1	No Quantity							1695829			0
S3	2009	2009	2009	2	0	2	Export	231	Ethiopia	ETH	276	Germany	DEU								43	ANIMAL,VEG.FATS,OILS,NES	1	No Quantity							920480			0
S3	2009	2009	2009	2	0	2	Export	231	Ethiopia	ETH	381	Italy	ITA								43	ANIMAL,VEG.FATS,OILS,NES	1	No Quantity							82240			0
S3	2009	2009	2009	2	0	2	Export	231	Ethiopia	ETH	392	Japan	JPN								43	ANIMAL,VEG.FATS,OILS,NES	1	No Quantity							436815			0
S3	2009	2009	2009	2	0	2	Export	231	Ethiopia	ETH	826	United Kingdom	GBR								43	ANIMAL,VEG.FATS,OILS,NES	1	No Quantity							77868			0
S3	2009	2009	2009	2	0	2	Export	231	Ethiopia	ETH	842	USA	USA								43	ANIMAL,VEG.FATS,OILS,NES	1	No Quantity							178426			0
S3	2009	2009	2009	2	0	2	Export	246	Finland	FIN	0	World	WLD								43	ANIMAL,VEG.FATS,OILS,NES	1	No Quantity							1469599			0
S3	2009	2009	2009	2	0	2	Export	246	Finland	FIN	208	Denmark	DNK								43	ANIMAL,VEG.FATS,OILS,NES	1	No Quantity							1507			0
S3	2009	2009	2009	2	0	2	Export	246	Finland	FIN	233	Estonia	EST								43	ANIMAL,VEG.FATS,OILS,NES	1	No Quantity							15300			0
S3	2009	2009	2009	2	0	2	Export	246	Finland	FIN	276	Germany	DEU								43	ANIMAL,VEG.FATS,OILS,NES	1	No Quantity							321843			0
S3	2009	2009	2009	2	0	2	Export	246	Finland	FIN	428	Latvia	LVA								43	ANIMAL,VEG.FATS,OILS,NES	1	No Quantity							126			0
S3	2009	2009	2009	2	0	2	Export	246	Finland	FIN	440	Lithuania	LTU								43	ANIMAL,VEG.FATS,OILS,NES	1	No Quantity							24			0
S3	2009	2009	2009	2	0	2	Export	246	Finland	FIN	579	Norway	NOR								43	ANIMAL,VEG.FATS,OILS,NES	1	No Quantity							236581			0
S3	2009	2009	2009	2	0	2	Export	246	Finland	FIN	616	Poland	POL								43	ANIMAL,VEG.FATS,OILS,NES	1	No Quantity							86137			0
S3	2009	2009	2009	2	0	2	Export	246	Finland	FIN	643	Russian Federation	RUS								43	ANIMAL,VEG.FATS,OILS,NES	1	No Quantity							65329			0
S3	2009	2009	2009	2	0	2	Export	246	Finland	FIN	752	Sweden	SWE								43	ANIMAL,VEG.FATS,OILS,NES	1	No Quantity							733215			0
S3	2009	2009	2009	2	0	2	Export	246	Finland	FIN	826	United Kingdom	GBR								43	ANIMAL,VEG.FATS,OILS,NES	1	No Quantity							9162			0
S3	2009	2009	2009	2	0	2	Export	246	Finland	FIN	842	USA	USA								43	ANIMAL,VEG.FATS,OILS,NES	1	No Quantity							377			0
S3	2009	2009	2009	2	0	2	Export	246	Finland	FIN	0	World	WLD								51	ORGANIC CHEMICALS	1	No Quantity							923630024			0
S3	2009	2009	2009	2	0	2	Export	246	Finland	FIN	4	Afghanistan	AFG								51	ORGANIC CHEMICALS	1	No Quantity							49			0
S3	2009	2009	2009	2	0	2	Export	246	Finland	FIN	12	Algeria	DZA								51	ORGANIC CHEMICALS	1	No Quantity							22			0
S3	2009	2009	2009	2	0	2	Export	246	Finland	FIN	32	Argentina	ARG								51	ORGANIC CHEMICALS	1	No Quantity							3046680			0
S3	2009	2009	2009	2	0	2	Export	246	Finland	FIN	36	Australia	AUS								51	ORGANIC CHEMICALS	1	No Quantity							1992167			0
S3	2009	2009	2009	2	0	2	Export	246	Finland	FIN	40	Austria	AUT								51	ORGANIC CHEMICALS	1	No Quantity							6118811			0
S3	2009	2009	2009	2	0	2	Export	246	Finland	FIN	50	Bangladesh	BGD								51	ORGANIC CHEMICALS	1	No Quantity							312681			0
S3	2009	2009	2009	2	0	2	Export	246	Finland	FIN	56	Belgium	BEL								51	ORGANIC CHEMICALS	1	No Quantity							93412445			0
S3	2009	2009	2009	2	0	2	Export	246	Finland	FIN	68	Bolivia (Plurinational State of)	BOL								51	ORGANIC CHEMICALS	1	No Quantity							73620			0
S3	2009	2009	2009	2	0	2	Export	246	Finland	FIN	76	Brazil	BRA								51	ORGANIC CHEMICALS	1	No Quantity							7320544			0
S3	2009	2009	2009	2	0	2	Export	246	Finland	FIN	100	Bulgaria	BGR								51	ORGANIC CHEMICALS	1	No Quantity							358716			0
S3	2009	2009	2009	2	0	2	Export	246	Finland	FIN	112	Belarus	BLR								51	ORGANIC CHEMICALS	1	No Quantity							322618			0
S3	2009	2009	2009	2	0	2	Export	246	Finland	FIN	124	Canada	CAN								51	ORGANIC CHEMICALS	1	No Quantity							9128297			0
S3	2009	2009	2009	2	0	2	Export	246	Finland	FIN	144	Sri Lanka	LKA								51	ORGANIC CHEMICALS	1	No Quantity							148805			0
S3	2009	2009	2009	2	0	2	Export	246	Finland	FIN	152	Chile	CHL								51	ORGANIC CHEMICALS	1	No Quantity							725375			0
S3	2009	2009	2009	2	0	2	Export	246	Finland	FIN	156	China	CHN								51	ORGANIC CHEMICALS	1	No Quantity							13715098			0
S3	2009	2009	2009	2	0	2	Export	246	Finland	FIN	170	Colombia	COL								51	ORGANIC CHEMICALS	1	No Quantity							1273346			0
S3	2009	2009	2009	2	0	2	Export	246	Finland	FIN	191	Croatia	HRV								51	ORGANIC CHEMICALS	1	No Quantity							685019			0
S3	2009	2009	2009	2	0	2	Export	246	Finland	FIN	196	Cyprus	CYP								51	ORGANIC CHEMICALS	1	No Quantity							291225			0
S3	2009	2009	2009	2	0	2	Export	246	Finland	FIN	203	Czechia	CZE								51	ORGANIC CHEMICALS	1	No Quantity							5041344			0
S3	2009	2009	2009	2	0	2	Export	246	Finland	FIN	208	Denmark	DNK								51	ORGANIC CHEMICALS	1	No Quantity							19223447			0
S3	2009	2009	2009	2	0	2	Export	246	Finland	FIN	218	Ecuador	ECU								51	ORGANIC CHEMICALS	1	No Quantity							26504			0
S3	2009	2009	2009	2	0	2	Export	246	Finland	FIN	233	Estonia	EST								51	ORGANIC CHEMICALS	1	No Quantity							1355425			0
S3	2009	2009	2009	2	0	2	Export	246	Finland	FIN	251	France	FRA								51	ORGANIC CHEMICALS	1	No Quantity							94392986			0
S3	2009	2009	2009	2	0	2	Export	246	Finland	FIN	276	Germany	DEU								51	ORGANIC CHEMICALS	1	No Quantity							144807881			0
S3	2009	2009	2009	2	0	2	Export	246	Finland	FIN	300	Greece	GRC								51	ORGANIC CHEMICALS	1	No Quantity							1229277			0
S3	2009	2009	2009	2	0	2	Export	246	Finland	FIN	344	China, Hong Kong SAR	HKG								51	ORGANIC CHEMICALS	1	No Quantity							4264			0
S3	2009	2009	2009	2	0	2	Export	246	Finland	FIN	348	Hungary	HUN								51	ORGANIC CHEMICALS	1	No Quantity							3430918			0
S3	2009	2009	2009	2	0	2	Export	246	Finland	FIN	360	Indonesia	IDN								51	ORGANIC CHEMICALS	1	No Quantity							2622			0
S3	2009	2009	2009	2	0	2	Export	246	Finland	FIN	364	Iran	IRN								51	ORGANIC CHEMICALS	1	No Quantity							219646			0
S3	2009	2009	2009	2	0	2	Export	246	Finland	FIN	372	Ireland	IRL								51	ORGANIC CHEMICALS	1	No Quantity							2428503			0
S3	2009	2009	2009	2	0	2	Export	246	Finland	FIN	376	Israel	ISR								51	ORGANIC CHEMICALS	1	No Quantity							2423871			0
S3	2009	2009	2009	2	0	2	Export	246	Finland	FIN	381	Italy	ITA								51	ORGANIC CHEMICALS	1	No Quantity							11767723			0
S3	2009	2009	2009	2	0	2	Export	246	Finland	FIN	392	Japan	JPN								51	ORGANIC CHEMICALS	1	No Quantity							7362678			0
S3	2009	2009	2009	2	0	2	Export	246	Finland	FIN	398	Kazakhstan	KAZ								51	ORGANIC CHEMICALS	1	No Quantity							383227			0
S3	2009	2009	2009	2	0	2	Export	246	Finland	FIN	400	Jordan	JOR								51	ORGANIC CHEMICALS	1	No Quantity							3			0
S3	2009	2009	2009	2	0	2	Export	246	Finland	FIN	410	Rep. of Korea	KOR								51	ORGANIC CHEMICALS	1	No Quantity							964886			0
S3	2009	2009	2009	2	0	2	Export	246	Finland	FIN	422	Lebanon	LBN								51	ORGANIC CHEMICALS	1	No Quantity							39396			0
S3	2009	2009	2009	2	0	2	Export	246	Finland	FIN	426	Lesotho	LSO								51	ORGANIC CHEMICALS	1	No Quantity							30090			0
S3	2009	2009	2009	2	0	2	Export	246	Finland	FIN	428	Latvia	LVA								51	ORGANIC CHEMICALS	1	No Quantity							3160750			0
S3	2009	2009	2009	2	0	2	Export	246	Finland	FIN	440	Lithuania	LTU								51	ORGANIC CHEMICALS	1	No Quantity							412893			0
S3	2009	2009	2009	2	0	2	Export	246	Finland	FIN	446	China, Macao SAR	MAC								51	ORGANIC CHEMICALS	1	No Quantity							1585			0
S3	2009	2009	2009	2	0	2	Export	246	Finland	FIN	458	Malaysia	MYS								51	ORGANIC CHEMICALS	1	No Quantity							474146			0
S3	2009	2009	2009	2	0	2	Export	246	Finland	FIN	480	Mauritius	MUS								51	ORGANIC CHEMICALS	1	No Quantity							95609			0
S3	2009	2009	2009	2	0	2	Export	246	Finland	FIN	484	Mexico	MEX								51	ORGANIC CHEMICALS	1	No Quantity							2506444			0
S3	2009	2009	2009	2	0	2	Export	246	Finland	FIN	490	Other Asia, nes									51	ORGANIC CHEMICALS	1	No Quantity							2819821			0
S3	2009	2009	2009	2	0	2	Export	246	Finland	FIN	504	Morocco	MAR								51	ORGANIC CHEMICALS	1	No Quantity							805936			0
S3	2009	2009	2009	2	0	2	Export	246	Finland	FIN	528	Netherlands	NLD								51	ORGANIC CHEMICALS	1	No Quantity							173880532			0
S3	2009	2009	2009	2	0	2	Export	246	Finland	FIN	554	New Zealand	NZL								51	ORGANIC CHEMICALS	1	No Quantity							122966			0
S3	2009	2009	2009	2	0	2	Export	246	Finland	FIN	566	Nigeria	NGA								51	ORGANIC CHEMICALS	1	No Quantity							110960			0
S3	2009	2009	2009	2	0	2	Export	246	Finland	FIN	579	Norway	NOR								51	ORGANIC CHEMICALS	1	No Quantity							3307038			0
S3	2009	2009	2009	2	0	2	Export	246	Finland	FIN	586	Pakistan	PAK								51	ORGANIC CHEMICALS	1	No Quantity							2012450			0
S3	2009	2009	2009	2	0	2	Export	246	Finland	FIN	604	Peru	PER								51	ORGANIC CHEMICALS	1	No Quantity							723927			0
S3	2009	2009	2009	2	0	2	Export	246	Finland	FIN	608	Philippines	PHL								51	ORGANIC CHEMICALS	1	No Quantity							51444			0
S3	2009	2009	2009	2	0	2	Export	246	Finland	FIN	616	Poland	POL								51	ORGANIC CHEMICALS	1	No Quantity							17184641			0
S3	2009	2009	2009	2	0	2	Export	246	Finland	FIN	620	Portugal	PRT								51	ORGANIC CHEMICALS	1	No Quantity							1052606			0
S3	2009	2009	2009	2	0	2	Export	246	Finland	FIN	634	Qatar	QAT								51	ORGANIC CHEMICALS	1	No Quantity							5916			0
S3	2009	2009	2009	2	0	2	Export	246	Finland	FIN	642	Romania	ROU								51	ORGANIC CHEMICALS	1	No Quantity							1794394			0
S3	2009	2009	2009	2	0	2	Export	246	Finland	FIN	643	Russian Federation	RUS								51	ORGANIC CHEMICALS	1	No Quantity							31167602			0
S3	2009	2009	2009	2	0	2	Export	246	Finland	FIN	682	Saudi Arabia	SAU								51	ORGANIC CHEMICALS	1	No Quantity							2772320			0
S3	2009	2009	2009	2	0	2	Export	246	Finland	FIN	688	Serbia	SRB								51	ORGANIC CHEMICALS	1	No Quantity							413980			0
S3	2009	2009	2009	2	0	2	Export	246	Finland	FIN	699	India	IND								51	ORGANIC CHEMICALS	1	No Quantity							2579572			0
S3	2009	2009	2009	2	0	2	Export	246	Finland	FIN	702	Singapore	SGP								51	ORGANIC CHEMICALS	1	No Quantity							7339784			0
S3	2009	2009	2009	2	0	2	Export	246	Finland	FIN	703	Slovakia	SVK								51	ORGANIC CHEMICALS	1	No Quantity							92020			0
S3	2009	2009	2009	2	0	2	Export	246	Finland	FIN	704	Viet Nam	VNM								51	ORGANIC CHEMICALS	1	No Quantity							8251			0
S3	2009	2009	2009	2	0	2	Export	246	Finland	FIN	705	Slovenia	SVN								51	ORGANIC CHEMICALS	1	No Quantity							3564			0
S3	2009	2009	2009	2	0	2	Export	246	Finland	FIN	710	South Africa	ZAF								51	ORGANIC CHEMICALS	1	No Quantity							5389887			0
S3	2009	2009	2009	2	0	2	Export	246	Finland	FIN	724	Spain	ESP								51	ORGANIC CHEMICALS	1	No Quantity							33202706			0
S3	2009	2009	2009	2	0	2	Export	246	Finland	FIN	752	Sweden	SWE								51	ORGANIC CHEMICALS	1	No Quantity							52467846			0
S3	2009	2009	2009	2	0	2	Export	246	Finland	FIN	757	Switzerland	CHE								51	ORGANIC CHEMICALS	1	No Quantity							2172804			0
S3	2009	2009	2009	2	0	2	Export	246	Finland	FIN	760	Syria	SYR								51	ORGANIC CHEMICALS	1	No Quantity							196937			0
S3	2009	2009	2009	2	0	2	Export	246	Finland	FIN	764	Thailand	THA								51	ORGANIC CHEMICALS	1	No Quantity							595775			0
S3	2009	2009	2009	2	0	2	Export	246	Finland	FIN	768	Togo	TGO								51	ORGANIC CHEMICALS	1	No Quantity							21065			0
S3	2009	2009	2009	2	0	2	Export	246	Finland	FIN	784	United Arab Emirates	ARE								51	ORGANIC CHEMICALS	1	No Quantity							562839			0
S3	2009	2009	2009	2	0	2	Export	246	Finland	FIN	788	Tunisia	TUN								51	ORGANIC CHEMICALS	1	No Quantity							4672			0
S3	2009	2009	2009	2	0	2	Export	246	Finland	FIN	792	Turkey	TUR								51	ORGANIC CHEMICALS	1	No Quantity							5002172			0
S3	2009	2009	2009	2	0	2	Export	246	Finland	FIN	804	Ukraine	UKR								51	ORGANIC CHEMICALS	1	No Quantity							893274			0
S3	2009	2009	2009	2	0	2	Export	246	Finland	FIN	818	Egypt	EGY								51	ORGANIC CHEMICALS	1	No Quantity							5060006			0
S3	2009	2009	2009	2	0	2	Export	246	Finland	FIN	826	United Kingdom	GBR								51	ORGANIC CHEMICALS	1	No Quantity							81819792			0
S3	2009	2009	2009	2	0	2	Export	246	Finland	FIN	842	USA	USA								51	ORGANIC CHEMICALS	1	No Quantity							46484761			0
S3	2009	2009	2009	2	0	2	Export	246	Finland	FIN	862	Venezuela	VEN								51	ORGANIC CHEMICALS	1	No Quantity							794128			0
S3	2009	2009	2009	2	0	2	Export	231	Ethiopia	ETH	0	World	WLD								52	INORGANIC CHEMICALS	1	No Quantity							91806			0
S3	2009	2009	2009	2	0	2	Export	231	Ethiopia	ETH	156	China	CHN								52	INORGANIC CHEMICALS	1	No Quantity							315			0
S3	2009	2009	2009	2	0	2	Export	231	Ethiopia	ETH	276	Germany	DEU								52	INORGANIC CHEMICALS	1	No Quantity							2			0
S3	2009	2009	2009	2	0	2	Export	231	Ethiopia	ETH	381	Italy	ITA								52	INORGANIC CHEMICALS	1	No Quantity							4			0
S3	2009	2009	2009	2	0	2	Export	231	Ethiopia	ETH	682	Saudi Arabia	SAU								52	INORGANIC CHEMICALS	1	No Quantity							67			0
S3	2009	2009	2009	2	0	2	Export	231	Ethiopia	ETH	736	Fmr Sudan	SDN								52	INORGANIC CHEMICALS	1	No Quantity							91418			0
S3	2009	2009	2009	2	0	2	Export	246	Finland	FIN	0	World	WLD								52	INORGANIC CHEMICALS	1	No Quantity							124068011			0
S3	2009	2009	2009	2	0	2	Export	246	Finland	FIN	12	Algeria	DZA								52	INORGANIC CHEMICALS	1	No Quantity							425			0
S3	2009	2009	2009	2	0	2	Export	246	Finland	FIN	32	Argentina	ARG								52	INORGANIC CHEMICALS	1	No Quantity							79062			0
S3	2009	2009	2009	2	0	2	Export	246	Finland	FIN	36	Australia	AUS								52	INORGANIC CHEMICALS	1	No Quantity							137319			0
S3	2009	2009	2009	2	0	2	Export	246	Finland	FIN	40	Austria	AUT								52	INORGANIC CHEMICALS	1	No Quantity							69003			0
S3	2009	2009	2009	2	0	2	Export	246	Finland	FIN	48	Bahrain	BHR								52	INORGANIC CHEMICALS	1	No Quantity							5937			0
S3	2009	2009	2009	2	0	2	Export	246	Finland	FIN	56	Belgium	BEL								52	INORGANIC CHEMICALS	1	No Quantity							111012			0
S3	2009	2009	2009	2	0	2	Export	246	Finland	FIN	76	Brazil	BRA								52	INORGANIC CHEMICALS	1	No Quantity							3222738			0
S3	2009	2009	2009	2	0	2	Export	246	Finland	FIN	100	Bulgaria	BGR								52	INORGANIC CHEMICALS	1	No Quantity							409			0
S3	2009	2009	2009	2	0	2	Export	246	Finland	FIN	112	Belarus	BLR								52	INORGANIC CHEMICALS	1	No Quantity							117481			0
S3	2009	2009	2009	2	0	2	Export	246	Finland	FIN	124	Canada	CAN								52	INORGANIC CHEMICALS	1	No Quantity							233011			0
S3	2009	2009	2009	2	0	2	Export	246	Finland	FIN	144	Sri Lanka	LKA								52	INORGANIC CHEMICALS	1	No Quantity							138			0
S3	2009	2009	2009	2	0	2	Export	246	Finland	FIN	152	Chile	CHL								52	INORGANIC CHEMICALS	1	No Quantity							4185			0
S3	2009	2009	2009	2	0	2	Export	246	Finland	FIN	156	China	CHN								52	INORGANIC CHEMICALS	1	No Quantity							376714			0
S3	2009	2009	2009	2	0	2	Export	246	Finland	FIN	170	Colombia	COL								52	INORGANIC CHEMICALS	1	No Quantity							105590			0
S3	2009	2009	2009	2	0	2	Export	246	Finland	FIN	188	Costa Rica	CRI								52	INORGANIC CHEMICALS	1	No Quantity							35886			0
S3	2009	2009	2009	2	0	2	Export	246	Finland	FIN	191	Croatia	HRV								52	INORGANIC CHEMICALS	1	No Quantity							241			0
S3	2009	2009	2009	2	0	2	Export	246	Finland	FIN	196	Cyprus	CYP								52	INORGANIC CHEMICALS	1	No Quantity							60602			0
S3	2009	2009	2009	2	0	2	Export	246	Finland	FIN	203	Czechia	CZE								52	INORGANIC CHEMICALS	1	No Quantity							541836			0
S3	2009	2009	2009	2	0	2	Export	246	Finland	FIN	208	Denmark	DNK								52	INORGANIC CHEMICALS	1	No Quantity							952793			0
S3	2009	2009	2009	2	0	2	Export	246	Finland	FIN	218	Ecuador	ECU								52	INORGANIC CHEMICALS	1	No Quantity							67124			0
S3	2009	2009	2009	2	0	2	Export	246	Finland	FIN	233	Estonia	EST								52	INORGANIC CHEMICALS	1	No Quantity							3766781			0
S3	2009	2009	2009	2	0	2	Export	246	Finland	FIN	251	France	FRA								52	INORGANIC CHEMICALS	1	No Quantity							3513341			0
S3	2009	2009	2009	2	0	2	Export	246	Finland	FIN	276	Germany	DEU								52	INORGANIC CHEMICALS	1	No Quantity							2718118			0
S3	2009	2009	2009	2	0	2	Export	246	Finland	FIN	292	Gibraltar	GIB								52	INORGANIC CHEMICALS	1	No Quantity							70792			0
S3	2009	2009	2009	2	0	2	Export	246	Finland	FIN	300	Greece	GRC								52	INORGANIC CHEMICALS	1	No Quantity							1196764			0
S3	2009	2009	2009	2	0	2	Export	246	Finland	FIN	316	Guam	GUM								52	INORGANIC CHEMICALS	1	No Quantity							74			0
S3	2009	2009	2009	2	0	2	Export	246	Finland	FIN	320	Guatemala	GTM								52	INORGANIC CHEMICALS	1	No Quantity							471			0
S3	2009	2009	2009	2	0	2	Export	246	Finland	FIN	344	China, Hong Kong SAR	HKG								52	INORGANIC CHEMICALS	1	No Quantity							36			0
S3	2009	2009	2009	2	0	2	Export	246	Finland	FIN	348	Hungary	HUN								52	INORGANIC CHEMICALS	1	No Quantity							9276			0
S3	2009	2009	2009	2	0	2	Export	246	Finland	FIN	352	Iceland	ISL								52	INORGANIC CHEMICALS	1	No Quantity							1601			0
S3	2009	2009	2009	2	0	2	Export	246	Finland	FIN	360	Indonesia	IDN								52	INORGANIC CHEMICALS	1	No Quantity							153500			0
S3	2009	2009	2009	2	0	2	Export	246	Finland	FIN	372	Ireland	IRL								52	INORGANIC CHEMICALS	1	No Quantity							216842			0
S3	2009	2009	2009	2	0	2	Export	246	Finland	FIN	376	Israel	ISR								52	INORGANIC CHEMICALS	1	No Quantity							257976			0
S3	2009	2009	2009	2	0	2	Export	246	Finland	FIN	381	Italy	ITA								52	INORGANIC CHEMICALS	1	No Quantity							1655050			0
S3	2009	2009	2009	2	0	2	Export	246	Finland	FIN	384	Côte d'Ivoire	CIV								52	INORGANIC CHEMICALS	1	No Quantity							4522			0
S3	2009	2009	2009	2	0	2	Export	246	Finland	FIN	392	Japan	JPN								52	INORGANIC CHEMICALS	1	No Quantity							792438			0
S3	2009	2009	2009	2	0	2	Export	246	Finland	FIN	398	Kazakhstan	KAZ								52	INORGANIC CHEMICALS	1	No Quantity							90786			0
S3	2009	2009	2009	2	0	2	Export	246	Finland	FIN	400	Jordan	JOR								52	INORGANIC CHEMICALS	1	No Quantity							376932			0
S3	2009	2009	2009	2	0	2	Export	246	Finland	FIN	410	Rep. of Korea	KOR								52	INORGANIC CHEMICALS	1	No Quantity							151148			0
S3	2009	2009	2009	2	0	2	Export	246	Finland	FIN	414	Kuwait	KWT								52	INORGANIC CHEMICALS	1	No Quantity							6796			0
S3	2009	2009	2009	2	0	2	Export	246	Finland	FIN	417	Kyrgyzstan	KGZ								52	INORGANIC CHEMICALS	1	No Quantity							65116			0
S3	2009	2009	2009	2	0	2	Export	246	Finland	FIN	422	Lebanon	LBN								52	INORGANIC CHEMICALS	1	No Quantity							131			0
S3	2009	2009	2009	2	0	2	Export	246	Finland	FIN	428	Latvia	LVA								52	INORGANIC CHEMICALS	1	No Quantity							505966			0
S3	2009	2009	2009	2	0	2	Export	246	Finland	FIN	440	Lithuania	LTU								52	INORGANIC CHEMICALS	1	No Quantity							166029			0
S3	2009	2009	2009	2	0	2	Export	246	Finland	FIN	450	Madagascar	MDG								52	INORGANIC CHEMICALS	1	No Quantity							180			0
S3	2009	2009	2009	2	0	2	Export	246	Finland	FIN	458	Malaysia	MYS								52	INORGANIC CHEMICALS	1	No Quantity							50744			0
S3	2009	2009	2009	2	0	2	Export	246	Finland	FIN	470	Malta	MLT								52	INORGANIC CHEMICALS	1	No Quantity							332			0
S3	2009	2009	2009	2	0	2	Export	246	Finland	FIN	480	Mauritius	MUS								52	INORGANIC CHEMICALS	1	No Quantity							46			0
S3	2009	2009	2009	2	0	2	Export	246	Finland	FIN	484	Mexico	MEX								52	INORGANIC CHEMICALS	1	No Quantity							203395			0
S3	2009	2009	2009	2	0	2	Export	246	Finland	FIN	490	Other Asia, nes									52	INORGANIC CHEMICALS	1	No Quantity							26561			0
S3	2009	2009	2009	2	0	2	Export	246	Finland	FIN	496	Mongolia	MNG								52	INORGANIC CHEMICALS	1	No Quantity							1268			0
S3	2009	2009	2009	2	0	2	Export	246	Finland	FIN	504	Morocco	MAR								52	INORGANIC CHEMICALS	1	No Quantity							8206			0
S3	2009	2009	2009	2	0	2	Export	246	Finland	FIN	528	Netherlands	NLD								52	INORGANIC CHEMICALS	1	No Quantity							9707037			0
S3	2009	2009	2009	2	0	2	Export	246	Finland	FIN	554	New Zealand	NZL								52	INORGANIC CHEMICALS	1	No Quantity							11066			0
S3	2009	2009	2009	2	0	2	Export	246	Finland	FIN	558	Nicaragua	NIC								52	INORGANIC CHEMICALS	1	No Quantity							8836			0
S3	2009	2009	2009	2	0	2	Export	246	Finland	FIN	579	Norway	NOR								52	INORGANIC CHEMICALS	1	No Quantity							2908981			0
S3	2009	2009	2009	2	0	2	Export	246	Finland	FIN	591	Panama	PAN								52	INORGANIC CHEMICALS	1	No Quantity							3819			0
S3	2009	2009	2009	2	0	2	Export	246	Finland	FIN	604	Peru	PER								52	INORGANIC CHEMICALS	1	No Quantity							82173			0
S3	2009	2009	2009	2	0	2	Export	246	Finland	FIN	616	Poland	POL								52	INORGANIC CHEMICALS	1	No Quantity							2235283			0
S3	2009	2009	2009	2	0	2	Export	246	Finland	FIN	620	Portugal	PRT								52	INORGANIC CHEMICALS	1	No Quantity							27066			0
S3	2009	2009	2009	2	0	2	Export	246	Finland	FIN	642	Romania	ROU								52	INORGANIC CHEMICALS	1	No Quantity							119318			0
S3	2009	2009	2009	2	0	2	Export	246	Finland	FIN	643	Russian Federation	RUS								52	INORGANIC CHEMICALS	1	No Quantity							14684091			0
S3	2009	2009	2009	2	0	2	Export	246	Finland	FIN	682	Saudi Arabia	SAU								52	INORGANIC CHEMICALS	1	No Quantity							88008			0
S3	2009	2009	2009	2	0	2	Export	246	Finland	FIN	699	India	IND								52	INORGANIC CHEMICALS	1	No Quantity							30344			0
S3	2009	2009	2009	2	0	2	Export	246	Finland	FIN	702	Singapore	SGP								52	INORGANIC CHEMICALS	1	No Quantity							10834			0
S3	2009	2009	2009	2	0	2	Export	246	Finland	FIN	703	Slovakia	SVK								52	INORGANIC CHEMICALS	1	No Quantity							100			0
S3	2009	2009	2009	2	0	2	Export	246	Finland	FIN	704	Viet Nam	VNM								52	INORGANIC CHEMICALS	1	No Quantity							9659			0
S3	2009	2009	2009	2	0	2	Export	246	Finland	FIN	705	Slovenia	SVN								52	INORGANIC CHEMICALS	1	No Quantity							8601			0
S3	2009	2009	2009	2	0	2	Export	246	Finland	FIN	710	South Africa	ZAF								52	INORGANIC CHEMICALS	1	No Quantity							177401			0
S3	2009	2009	2009	2	0	2	Export	246	Finland	FIN	724	Spain	ESP								52	INORGANIC CHEMICALS	1	No Quantity							4949254			0
S3	2009	2009	2009	2	0	2	Export	246	Finland	FIN	740	Suriname	SUR								52	INORGANIC CHEMICALS	1	No Quantity							29939			0
S3	2009	2009	2009	2	0	2	Export	246	Finland	FIN	752	Sweden	SWE								52	INORGANIC CHEMICALS	1	No Quantity							46297760			0
S3	2009	2009	2009	2	0	2	Export	246	Finland	FIN	757	Switzerland	CHE								52	INORGANIC CHEMICALS	1	No Quantity							27070			0
S3	2009	2009	2009	2	0	2	Export	246	Finland	FIN	764	Thailand	THA								52	INORGANIC CHEMICALS	1	No Quantity							2473			0
S3	2009	2009	2009	2	0	2	Export	246	Finland	FIN	784	United Arab Emirates	ARE								52	INORGANIC CHEMICALS	1	No Quantity							81983			0
S3	2009	2009	2009	2	0	2	Export	246	Finland	FIN	788	Tunisia	TUN								52	INORGANIC CHEMICALS	1	No Quantity							191			0
S3	2009	2009	2009	2	0	2	Export	246	Finland	FIN	792	Turkey	TUR								52	INORGANIC CHEMICALS	1	No Quantity							2023069			0
S3	2009	2009	2009	2	0	2	Export	246	Finland	FIN	804	Ukraine	UKR								52	INORGANIC CHEMICALS	1	No Quantity							42310			0
S3	2009	2009	2009	2	0	2	Export	246	Finland	FIN	818	Egypt	EGY								52	INORGANIC CHEMICALS	1	No Quantity							361			0
S3	2009	2009	2009	2	0	2	Export	246	Finland	FIN	826	United Kingdom	GBR								52	INORGANIC CHEMICALS	1	No Quantity							11871409			0
S3	2009	2009	2009	2	0	2	Export	246	Finland	FIN	842	USA	USA								52	INORGANIC CHEMICALS	1	No Quantity							6494359			0
S3	2009	2009	2009	2	0	2	Export	246	Finland	FIN	854	Burkina Faso	BFA								52	INORGANIC CHEMICALS	1	No Quantity							1101			0
S3	2009	2009	2009	2	0	2	Export	246	Finland	FIN	858	Uruguay	URY								52	INORGANIC CHEMICALS	1	No Quantity							806			0
S3	2009	2009	2009	2	0	2	Export	246	Finland	FIN	862	Venezuela	VEN								52	INORGANIC CHEMICALS	1	No Quantity							582			0
S3	2009	2009	2009	2	0	2	Export	231	Ethiopia	ETH	0	World	WLD								53	DYES,COLOURING MATERIALS	1	No Quantity							301			0
S3	2009	2009	2009	2	0	2	Export	231	Ethiopia	ETH	784	United Arab Emirates	ARE								53	DYES,COLOURING MATERIALS	1	No Quantity							301			0
S3	2009	2009	2009	2	0	2	Export	246	Finland	FIN	0	World	WLD								53	DYES,COLOURING MATERIALS	1	No Quantity							339817053			0
S3	2009	2009	2009	2	0	2	Export	246	Finland	FIN	28	Antigua and Barbuda	ATG								53	DYES,COLOURING MATERIALS	1	No Quantity							6145			0
S3	2009	2009	2009	2	0	2	Export	246	Finland	FIN	31	Azerbaijan	AZE								53	DYES,COLOURING MATERIALS	1	No Quantity							1121601			0
S3	2009	2009	2009	2	0	2	Export	246	Finland	FIN	36	Australia	AUS								53	DYES,COLOURING MATERIALS	1	No Quantity							8716			0
S3	2009	2009	2009	2	0	2	Export	246	Finland	FIN	40	Austria	AUT								53	DYES,COLOURING MATERIALS	1	No Quantity							176802			0
S3	2009	2009	2009	2	0	2	Export	246	Finland	FIN	44	Bahamas	BHS								53	DYES,COLOURING MATERIALS	1	No Quantity							111836			0
S3	2009	2009	2009	2	0	2	Export	246	Finland	FIN	50	Bangladesh	BGD								53	DYES,COLOURING MATERIALS	1	No Quantity							2515			0
S3	2009	2009	2009	2	0	2	Export	246	Finland	FIN	51	Armenia	ARM								53	DYES,COLOURING MATERIALS	1	No Quantity							250632			0
S3	2009	2009	2009	2	0	2	Export	246	Finland	FIN	56	Belgium	BEL								53	DYES,COLOURING MATERIALS	1	No Quantity							307552			0
S3	2009	2009	2009	2	0	2	Export	246	Finland	FIN	76	Brazil	BRA								53	DYES,COLOURING MATERIALS	1	No Quantity							92350			0
S3	2009	2009	2009	2	0	2	Export	246	Finland	FIN	100	Bulgaria	BGR								53	DYES,COLOURING MATERIALS	1	No Quantity							84281			0
S3	2009	2009	2009	2	0	2	Export	246	Finland	FIN	112	Belarus	BLR								53	DYES,COLOURING MATERIALS	1	No Quantity							1826630			0
S3	2009	2009	2009	2	0	2	Export	246	Finland	FIN	124	Canada	CAN								53	DYES,COLOURING MATERIALS	1	No Quantity							91449			0
S3	2009	2009	2009	2	0	2	Export	246	Finland	FIN	144	Sri Lanka	LKA								53	DYES,COLOURING MATERIALS	1	No Quantity							596			0
S3	2009	2009	2009	2	0	2	Export	246	Finland	FIN	152	Chile	CHL								53	DYES,COLOURING MATERIALS	1	No Quantity							273			0
S3	2009	2009	2009	2	0	2	Export	246	Finland	FIN	156	China	CHN								53	DYES,COLOURING MATERIALS	1	No Quantity							2218117			0
S3	2009	2009	2009	2	0	2	Export	246	Finland	FIN	170	Colombia	COL								53	DYES,COLOURING MATERIALS	1	No Quantity							795			0
S3	2009	2009	2009	2	0	2	Export	246	Finland	FIN	191	Croatia	HRV								53	DYES,COLOURING MATERIALS	1	No Quantity							53384			0
S3	2009	2009	2009	2	0	2	Export	246	Finland	FIN	203	Czechia	CZE								53	DYES,COLOURING MATERIALS	1	No Quantity							1768110			0
S3	2009	2009	2009	2	0	2	Export	246	Finland	FIN	208	Denmark	DNK								53	DYES,COLOURING MATERIALS	1	No Quantity							1896357			0
S3	2009	2009	2009	2	0	2	Export	246	Finland	FIN	214	Dominican Rep.	DOM								53	DYES,COLOURING MATERIALS	1	No Quantity							1177			0
S3	2009	2009	2009	2	0	2	Export	246	Finland	FIN	233	Estonia	EST								53	DYES,COLOURING MATERIALS	1	No Quantity							20077978			0
S3	2009	2009	2009	2	0	2	Export	246	Finland	FIN	251	France	FRA								53	DYES,COLOURING MATERIALS	1	No Quantity							590289			0
S3	2009	2009	2009	2	0	2	Export	246	Finland	FIN	268	Georgia	GEO								53	DYES,COLOURING MATERIALS	1	No Quantity							78722			0
S3	2009	2009	2009	2	0	2	Export	246	Finland	FIN	276	Germany	DEU								53	DYES,COLOURING MATERIALS	1	No Quantity							16008899			0
S3	2009	2009	2009	2	0	2	Export	246	Finland	FIN	288	Ghana	GHA								53	DYES,COLOURING MATERIALS	1	No Quantity							19756			0
S3	2009	2009	2009	2	0	2	Export	246	Finland	FIN	300	Greece	GRC								53	DYES,COLOURING MATERIALS	1	No Quantity							429119			0
S3	2009	2009	2009	2	0	2	Export	246	Finland	FIN	344	China, Hong Kong SAR	HKG								53	DYES,COLOURING MATERIALS	1	No Quantity							5874			0
S3	2009	2009	2009	2	0	2	Export	246	Finland	FIN	348	Hungary	HUN								53	DYES,COLOURING MATERIALS	1	No Quantity							2894565			0
S3	2009	2009	2009	2	0	2	Export	246	Finland	FIN	352	Iceland	ISL								53	DYES,COLOURING MATERIALS	1	No Quantity							18168			0
S3	2009	2009	2009	2	0	2	Export	246	Finland	FIN	360	Indonesia	IDN								53	DYES,COLOURING MATERIALS	1	No Quantity							5931			0
S3	2009	2009	2009	2	0	2	Export	246	Finland	FIN	364	Iran	IRN								53	DYES,COLOURING MATERIALS	1	No Quantity							10212			0
S3	2009	2009	2009	2	0	2	Export	246	Finland	FIN	372	Ireland	IRL								53	DYES,COLOURING MATERIALS	1	No Quantity							2508083			0
S3	2009	2009	2009	2	0	2	Export	246	Finland	FIN	376	Israel	ISR								53	DYES,COLOURING MATERIALS	1	No Quantity							22161			0
S3	2009	2009	2009	2	0	2	Export	246	Finland	FIN	381	Italy	ITA								53	DYES,COLOURING MATERIALS	1	No Quantity							67311			0
S3	2009	2009	2009	2	0	2	Export	246	Finland	FIN	392	Japan	JPN								53	DYES,COLOURING MATERIALS	1	No Quantity							201329			0
S3	2009	2009	2009	2	0	2	Export	246	Finland	FIN	398	Kazakhstan	KAZ								53	DYES,COLOURING MATERIALS	1	No Quantity							4728741			0
S3	2009	2009	2009	2	0	2	Export	246	Finland	FIN	404	Kenya	KEN								53	DYES,COLOURING MATERIALS	1	No Quantity							48219			0
S3	2009	2009	2009	2	0	2	Export	246	Finland	FIN	410	Rep. of Korea	KOR								53	DYES,COLOURING MATERIALS	1	No Quantity							447505			0
S3	2009	2009	2009	2	0	2	Export	246	Finland	FIN	417	Kyrgyzstan	KGZ								53	DYES,COLOURING MATERIALS	1	No Quantity							256832			0
S3	2009	2009	2009	2	0	2	Export	246	Finland	FIN	422	Lebanon	LBN								53	DYES,COLOURING MATERIALS	1	No Quantity							1540			0
S3	2009	2009	2009	2	0	2	Export	246	Finland	FIN	428	Latvia	LVA								53	DYES,COLOURING MATERIALS	1	No Quantity							6648982			0
S3	2009	2009	2009	2	0	2	Export	246	Finland	FIN	440	Lithuania	LTU								53	DYES,COLOURING MATERIALS	1	No Quantity							5438387			0
S3	2009	2009	2009	2	0	2	Export	246	Finland	FIN	442	Luxembourg	LUX								53	DYES,COLOURING MATERIALS	1	No Quantity							20748			0
S3	2009	2009	2009	2	0	2	Export	246	Finland	FIN	458	Malaysia	MYS								53	DYES,COLOURING MATERIALS	1	No Quantity							2674			0
S3	2009	2009	2009	2	0	2	Export	246	Finland	FIN	484	Mexico	MEX								53	DYES,COLOURING MATERIALS	1	No Quantity							18123			0
S3	2009	2009	2009	2	0	2	Export	246	Finland	FIN	490	Other Asia, nes									53	DYES,COLOURING MATERIALS	1	No Quantity							408596			0
S3	2009	2009	2009	2	0	2	Export	246	Finland	FIN	496	Mongolia	MNG								53	DYES,COLOURING MATERIALS	1	No Quantity							63716			0
S3	2009	2009	2009	2	0	2	Export	246	Finland	FIN	498	Rep. of Moldova	MDA								53	DYES,COLOURING MATERIALS	1	No Quantity							623901			0
S3	2009	2009	2009	2	0	2	Export	246	Finland	FIN	528	Netherlands	NLD								53	DYES,COLOURING MATERIALS	1	No Quantity							4642989			0
S3	2009	2009	2009	2	0	2	Export	246	Finland	FIN	540	New Caledonia	NCL								53	DYES,COLOURING MATERIALS	1	No Quantity							64			0
S3	2009	2009	2009	2	0	2	Export	246	Finland	FIN	554	New Zealand	NZL								53	DYES,COLOURING MATERIALS	1	No Quantity							12492			0
S3	2009	2009	2009	2	0	2	Export	246	Finland	FIN	566	Nigeria	NGA								53	DYES,COLOURING MATERIALS	1	No Quantity							292			0
S3	2009	2009	2009	2	0	2	Export	246	Finland	FIN	579	Norway	NOR								53	DYES,COLOURING MATERIALS	1	No Quantity							5739047			0
S3	2009	2009	2009	2	0	2	Export	246	Finland	FIN	591	Panama	PAN								53	DYES,COLOURING MATERIALS	1	No Quantity							282			0
S3	2009	2009	2009	2	0	2	Export	246	Finland	FIN	608	Philippines	PHL								53	DYES,COLOURING MATERIALS	1	No Quantity							29766			0
S3	2009	2009	2009	2	0	2	Export	246	Finland	FIN	616	Poland	POL								53	DYES,COLOURING MATERIALS	1	No Quantity							14514983			0
S3	2009	2009	2009	2	0	2	Export	246	Finland	FIN	620	Portugal	PRT								53	DYES,COLOURING MATERIALS	1	No Quantity							205			0
S3	2009	2009	2009	2	0	2	Export	246	Finland	FIN	642	Romania	ROU								53	DYES,COLOURING MATERIALS	1	No Quantity							196527			0
S3	2009	2009	2009	2	0	2	Export	246	Finland	FIN	643	Russian Federation	RUS								53	DYES,COLOURING MATERIALS	1	No Quantity							175757526			0
S3	2009	2009	2009	2	0	2	Export	246	Finland	FIN	688	Serbia	SRB								53	DYES,COLOURING MATERIALS	1	No Quantity							352			0
S3	2009	2009	2009	2	0	2	Export	246	Finland	FIN	699	India	IND								53	DYES,COLOURING MATERIALS	1	No Quantity							317918			0
S3	2009	2009	2009	2	0	2	Export	246	Finland	FIN	702	Singapore	SGP								53	DYES,COLOURING MATERIALS	1	No Quantity							33848			0
S3	2009	2009	2009	2	0	2	Export	246	Finland	FIN	703	Slovakia	SVK								53	DYES,COLOURING MATERIALS	1	No Quantity							1826748			0
S3	2009	2009	2009	2	0	2	Export	246	Finland	FIN	705	Slovenia	SVN								53	DYES,COLOURING MATERIALS	1	No Quantity							267791			0
S3	2009	2009	2009	2	0	2	Export	246	Finland	FIN	710	South Africa	ZAF								53	DYES,COLOURING MATERIALS	1	No Quantity							323664			0
S3	2009	2009	2009	2	0	2	Export	246	Finland	FIN	724	Spain	ESP								53	DYES,COLOURING MATERIALS	1	No Quantity							163030			0
S3	2009	2009	2009	2	0	2	Export	246	Finland	FIN	752	Sweden	SWE								53	DYES,COLOURING MATERIALS	1	No Quantity							55157780			0
S3	2009	2009	2009	2	0	2	Export	246	Finland	FIN	757	Switzerland	CHE								53	DYES,COLOURING MATERIALS	1	No Quantity							27155			0
S3	2009	2009	2009	2	0	2	Export	246	Finland	FIN	762	Tajikistan	TJK								53	DYES,COLOURING MATERIALS	1	No Quantity							92244			0
S3	2009	2009	2009	2	0	2	Export	246	Finland	FIN	764	Thailand	THA								53	DYES,COLOURING MATERIALS	1	No Quantity							108413			0
S3	2009	2009	2009	2	0	2	Export	246	Finland	FIN	784	United Arab Emirates	ARE								53	DYES,COLOURING MATERIALS	1	No Quantity							58859			0
S3	2009	2009	2009	2	0	2	Export	246	Finland	FIN	792	Turkey	TUR								53	DYES,COLOURING MATERIALS	1	No Quantity							230595			0
S3	2009	2009	2009	2	0	2	Export	246	Finland	FIN	804	Ukraine	UKR								53	DYES,COLOURING MATERIALS	1	No Quantity							4497835			0
S3	2009	2009	2009	2	0	2	Export	246	Finland	FIN	807	North Macedonia	MKD								53	DYES,COLOURING MATERIALS	1	No Quantity							23647			0
S3	2009	2009	2009	2	0	2	Export	246	Finland	FIN	818	Egypt	EGY								53	DYES,COLOURING MATERIALS	1	No Quantity							23955			0
S3	2009	2009	2009	2	0	2	Export	246	Finland	FIN	826	United Kingdom	GBR								53	DYES,COLOURING MATERIALS	1	No Quantity							2591828			0
S3	2009	2009	2009	2	0	2	Export	246	Finland	FIN	834	United Rep. of Tanzania	TZA								53	DYES,COLOURING MATERIALS	1	No Quantity							17479			0
S3	2009	2009	2009	2	0	2	Export	246	Finland	FIN	842	USA	USA								53	DYES,COLOURING MATERIALS	1	No Quantity							1446432			0
S3	2009	2009	2009	2	0	2	Export	246	Finland	FIN	858	Uruguay	URY								53	DYES,COLOURING MATERIALS	1	No Quantity							360			0
S3	2009	2009	2009	2	0	2	Export	246	Finland	FIN	860	Uzbekistan	UZB								53	DYES,COLOURING MATERIALS	1	No Quantity							47269			0
S3	2009	2009	2009	2	0	2	Export	231	Ethiopia	ETH	0	World	WLD								54	MEDICINAL,PHARM.PRODUCTS	1	No Quantity							629020			0
S3	2009	2009	2009	2	0	2	Export	231	Ethiopia	ETH	24	Angola	AGO								54	MEDICINAL,PHARM.PRODUCTS	1	No Quantity							37766			0
S3	2009	2009	2009	2	0	2	Export	231	Ethiopia	ETH	108	Burundi	BDI								54	MEDICINAL,PHARM.PRODUCTS	1	No Quantity							8554			0
S3	2009	2009	2009	2	0	2	Export	231	Ethiopia	ETH	156	China	CHN								54	MEDICINAL,PHARM.PRODUCTS	1	No Quantity							1166			0
S3	2009	2009	2009	2	0	2	Export	231	Ethiopia	ETH	266	Gabon	GAB								54	MEDICINAL,PHARM.PRODUCTS	1	No Quantity							38			0
S3	2009	2009	2009	2	0	2	Export	231	Ethiopia	ETH	276	Germany	DEU								54	MEDICINAL,PHARM.PRODUCTS	1	No Quantity							48701			0
S3	2009	2009	2009	2	0	2	Export	231	Ethiopia	ETH	288	Ghana	GHA								54	MEDICINAL,PHARM.PRODUCTS	1	No Quantity							75202			0
S3	2009	2009	2009	2	0	2	Export	231	Ethiopia	ETH	372	Ireland	IRL								54	MEDICINAL,PHARM.PRODUCTS	1	No Quantity							196			0
S3	2009	2009	2009	2	0	2	Export	231	Ethiopia	ETH	404	Kenya	KEN								54	MEDICINAL,PHARM.PRODUCTS	1	No Quantity							7267			0
S3	2009	2009	2009	2	0	2	Export	231	Ethiopia	ETH	410	Rep. of Korea	KOR								54	MEDICINAL,PHARM.PRODUCTS	1	No Quantity							565			0
S3	2009	2009	2009	2	0	2	Export	231	Ethiopia	ETH	562	Niger	NER								54	MEDICINAL,PHARM.PRODUCTS	1	No Quantity							113317			0
S3	2009	2009	2009	2	0	2	Export	231	Ethiopia	ETH	706	Somalia	SOM								54	MEDICINAL,PHARM.PRODUCTS	1	No Quantity							35151			0
S3	2009	2009	2009	2	0	2	Export	231	Ethiopia	ETH	710	South Africa	ZAF								54	MEDICINAL,PHARM.PRODUCTS	1	No Quantity							2986			0
S3	2009	2009	2009	2	0	2	Export	231	Ethiopia	ETH	736	Fmr Sudan	SDN								54	MEDICINAL,PHARM.PRODUCTS	1	No Quantity							60029			0
S3	2009	2009	2009	2	0	2	Export	231	Ethiopia	ETH	752	Sweden	SWE								54	MEDICINAL,PHARM.PRODUCTS	1	No Quantity							27			0
S3	2009	2009	2009	2	0	2	Export	231	Ethiopia	ETH	784	United Arab Emirates	ARE								54	MEDICINAL,PHARM.PRODUCTS	1	No Quantity							364			0
S3	2009	2009	2009	2	0	2	Export	231	Ethiopia	ETH	800	Uganda	UGA								54	MEDICINAL,PHARM.PRODUCTS	1	No Quantity							69275			0
S3	2009	2009	2009	2	0	2	Export	231	Ethiopia	ETH	834	United Rep. of Tanzania	TZA								54	MEDICINAL,PHARM.PRODUCTS	1	No Quantity							136506			0
S3	2009	2009	2009	2	0	2	Export	231	Ethiopia	ETH	854	Burkina Faso	BFA								54	MEDICINAL,PHARM.PRODUCTS	1	No Quantity							31526			0
S3	2009	2009	2009	2	0	2	Export	231	Ethiopia	ETH	887	Yemen	YEM								54	MEDICINAL,PHARM.PRODUCTS	1	No Quantity							381			0
S3	2009	2009	2009	2	0	2	Export	246	Finland	FIN	0	World	WLD								54	MEDICINAL,PHARM.PRODUCTS	1	No Quantity							1139408839			0
S3	2009	2009	2009	2	0	2	Export	246	Finland	FIN	4	Afghanistan	AFG								54	MEDICINAL,PHARM.PRODUCTS	1	No Quantity							1			0
S3	2009	2009	2009	2	0	2	Export	246	Finland	FIN	8	Albania	ALB								54	MEDICINAL,PHARM.PRODUCTS	1	No Quantity							29056			0
S3	2009	2009	2009	2	0	2	Export	246	Finland	FIN	12	Algeria	DZA								54	MEDICINAL,PHARM.PRODUCTS	1	No Quantity							574717			0
S3	2009	2009	2009	2	0	2	Export	246	Finland	FIN	31	Azerbaijan	AZE								54	MEDICINAL,PHARM.PRODUCTS	1	No Quantity							1129272			0
S3	2009	2009	2009	2	0	2	Export	246	Finland	FIN	32	Argentina	ARG								54	MEDICINAL,PHARM.PRODUCTS	1	No Quantity							22856			0
S3	2009	2009	2009	2	0	2	Export	246	Finland	FIN	36	Australia	AUS								54	MEDICINAL,PHARM.PRODUCTS	1	No Quantity							5889489			0
S3	2009	2009	2009	2	0	2	Export	246	Finland	FIN	40	Austria	AUT								54	MEDICINAL,PHARM.PRODUCTS	1	No Quantity							2344387			0
[truncated: 5,410 more rows]
