# Supplementary material for: Core-periphery structure in sectoral international trade networks: A new approach to an old theory
Source: PLoS One. 2020 Apr 2;15(4):e0229547. doi: 10.1371/journal.pone.0229547 (PMC7117750; doi:10.1371/journal.pone.0229547)
Supplement: S7 File — (ZIP) [file pone.0229547.s007.zip › S7_File/RawData 2009/comtrade (18).csv]

Classification	Year	Period	Period Desc.	Aggregate Level	Is Leaf Code	Trade Flow Code	Trade Flow	Reporter Code	Reporter	Reporter ISO	Partner Code	Partner	Partner ISO	2nd Partner Code	2nd Partner	2nd Partner ISO	Customs Proc. Code	Customs	Mode of Transport Code	Mode of Transport	Commodity Code	Commodity	Qty Unit Code	Qty Unit	Qty	Alt Qty Unit Code	Alt Qty Unit	Alt Qty	Netweight (kg)	Gross weight (kg)	Trade Value (US$)	CIF Trade Value (US$)	FOB Trade Value (US$)	Flag
S3	2009	2009	2009	2	0	2	Export	251	France	FRA	0	World	WLD								00	LIVE ANIMALS	1	No Quantity							2283939203			0
S3	2009	2009	2009	2	0	2	Export	251	France	FRA	8	Albania	ALB								00	LIVE ANIMALS	1	No Quantity							47237			0
S3	2009	2009	2009	2	0	2	Export	251	France	FRA	12	Algeria	DZA								00	LIVE ANIMALS	1	No Quantity							35779287			0
S3	2009	2009	2009	2	0	2	Export	251	France	FRA	20	Andorra	AND								00	LIVE ANIMALS	1	No Quantity							58352			0
S3	2009	2009	2009	2	0	2	Export	251	France	FRA	24	Angola	AGO								00	LIVE ANIMALS	1	No Quantity							62520			0
S3	2009	2009	2009	2	0	2	Export	251	France	FRA	32	Argentina	ARG								00	LIVE ANIMALS	1	No Quantity							345942			0
S3	2009	2009	2009	2	0	2	Export	251	France	FRA	40	Austria	AUT								00	LIVE ANIMALS	1	No Quantity							2256264			0
S3	2009	2009	2009	2	0	2	Export	251	France	FRA	48	Bahrain	BHR								00	LIVE ANIMALS	1	No Quantity							529333			0
S3	2009	2009	2009	2	0	2	Export	251	France	FRA	50	Bangladesh	BGD								00	LIVE ANIMALS	1	No Quantity							2397975			0
S3	2009	2009	2009	2	0	2	Export	251	France	FRA	56	Belgium	BEL								00	LIVE ANIMALS	1	No Quantity							188300779			0
S3	2009	2009	2009	2	0	2	Export	251	France	FRA	70	Bosnia Herzegovina	BIH								00	LIVE ANIMALS	1	No Quantity							95863			0
S3	2009	2009	2009	2	0	2	Export	251	France	FRA	76	Brazil	BRA								00	LIVE ANIMALS	1	No Quantity							766907			0
S3	2009	2009	2009	2	0	2	Export	251	France	FRA	100	Bulgaria	BGR								00	LIVE ANIMALS	1	No Quantity							679380			0
S3	2009	2009	2009	2	0	2	Export	251	France	FRA	108	Burundi	BDI								00	LIVE ANIMALS	1	No Quantity							16672			0
S3	2009	2009	2009	2	0	2	Export	251	France	FRA	112	Belarus	BLR								00	LIVE ANIMALS	1	No Quantity							614082			0
S3	2009	2009	2009	2	0	2	Export	251	France	FRA	116	Cambodia	KHM								00	LIVE ANIMALS	1	No Quantity							1389			0
S3	2009	2009	2009	2	0	2	Export	251	France	FRA	120	Cameroon	CMR								00	LIVE ANIMALS	1	No Quantity							719670			0
S3	2009	2009	2009	2	0	2	Export	251	France	FRA	124	Canada	CAN								00	LIVE ANIMALS	1	No Quantity							300094			0
S3	2009	2009	2009	2	0	2	Export	251	France	FRA	140	Central African Rep.	CAF								00	LIVE ANIMALS	1	No Quantity							336217			0
S3	2009	2009	2009	2	0	2	Export	251	France	FRA	144	Sri Lanka	LKA								00	LIVE ANIMALS	1	No Quantity							172276			0
S3	2009	2009	2009	2	0	2	Export	251	France	FRA	148	Chad	TCD								00	LIVE ANIMALS	1	No Quantity							90306			0
S3	2009	2009	2009	2	0	2	Export	251	France	FRA	152	Chile	CHL								00	LIVE ANIMALS	1	No Quantity							13893			0
S3	2009	2009	2009	2	0	2	Export	251	France	FRA	156	China	CHN								00	LIVE ANIMALS	1	No Quantity							3234349			0
S3	2009	2009	2009	2	0	2	Export	251	France	FRA	175	Mayotte	MYT								00	LIVE ANIMALS	1	No Quantity							70856			0
S3	2009	2009	2009	2	0	2	Export	251	France	FRA	178	Congo	COG								00	LIVE ANIMALS	1	No Quantity							112535			0
S3	2009	2009	2009	2	0	2	Export	251	France	FRA	180	Dem. Rep. of the Congo	COD								00	LIVE ANIMALS	1	No Quantity							159772			0
S3	2009	2009	2009	2	0	2	Export	251	France	FRA	188	Costa Rica	CRI								00	LIVE ANIMALS	1	No Quantity							13893			0
S3	2009	2009	2009	2	0	2	Export	251	France	FRA	191	Croatia	HRV								00	LIVE ANIMALS	1	No Quantity							643257			0
S3	2009	2009	2009	2	0	2	Export	251	France	FRA	192	Cuba	CUB								00	LIVE ANIMALS	1	No Quantity							41680			0
S3	2009	2009	2009	2	0	2	Export	251	France	FRA	203	Czechia	CZE								00	LIVE ANIMALS	1	No Quantity							4192983			0
S3	2009	2009	2009	2	0	2	Export	251	France	FRA	204	Benin	BEN								00	LIVE ANIMALS	1	No Quantity							358446			0
S3	2009	2009	2009	2	0	2	Export	251	France	FRA	208	Denmark	DNK								00	LIVE ANIMALS	1	No Quantity							80581			0
S3	2009	2009	2009	2	0	2	Export	251	France	FRA	231	Ethiopia	ETH								00	LIVE ANIMALS	1	No Quantity							15283			0
S3	2009	2009	2009	2	0	2	Export	251	France	FRA	246	Finland	FIN								00	LIVE ANIMALS	1	No Quantity							227849			0
S3	2009	2009	2009	2	0	2	Export	251	France	FRA	258	French Polynesia	PYF								00	LIVE ANIMALS	1	No Quantity							4168			0
S3	2009	2009	2009	2	0	2	Export	251	France	FRA	262	Djibouti	DJI								00	LIVE ANIMALS	1	No Quantity							1389			0
S3	2009	2009	2009	2	0	2	Export	251	France	FRA	266	Gabon	GAB								00	LIVE ANIMALS	1	No Quantity							390400			0
S3	2009	2009	2009	2	0	2	Export	251	France	FRA	276	Germany	DEU								00	LIVE ANIMALS	1	No Quantity							71359902			0
S3	2009	2009	2009	2	0	2	Export	251	France	FRA	288	Ghana	GHA								00	LIVE ANIMALS	1	No Quantity							18061			0
S3	2009	2009	2009	2	0	2	Export	251	France	FRA	300	Greece	GRC								00	LIVE ANIMALS	1	No Quantity							38282851			0
S3	2009	2009	2009	2	0	2	Export	251	France	FRA	320	Guatemala	GTM								00	LIVE ANIMALS	1	No Quantity							9725			0
S3	2009	2009	2009	2	0	2	Export	251	France	FRA	324	Guinea	GIN								00	LIVE ANIMALS	1	No Quantity							44458			0
S3	2009	2009	2009	2	0	2	Export	251	France	FRA	344	China, Hong Kong SAR	HKG								00	LIVE ANIMALS	1	No Quantity							41680			0
S3	2009	2009	2009	2	0	2	Export	251	France	FRA	348	Hungary	HUN								00	LIVE ANIMALS	1	No Quantity							9137591			0
S3	2009	2009	2009	2	0	2	Export	251	France	FRA	360	Indonesia	IDN								00	LIVE ANIMALS	1	No Quantity							1075338			0
S3	2009	2009	2009	2	0	2	Export	251	France	FRA	364	Iran	IRN								00	LIVE ANIMALS	1	No Quantity							76413			0
S3	2009	2009	2009	2	0	2	Export	251	France	FRA	372	Ireland	IRL								00	LIVE ANIMALS	1	No Quantity							6642363			0
S3	2009	2009	2009	2	0	2	Export	251	France	FRA	376	Israel	ISR								00	LIVE ANIMALS	1	No Quantity							6947			0
S3	2009	2009	2009	2	0	2	Export	251	France	FRA	381	Italy	ITA								00	LIVE ANIMALS	1	No Quantity							1413439545			0
S3	2009	2009	2009	2	0	2	Export	251	France	FRA	384	Côte d'Ivoire	CIV								00	LIVE ANIMALS	1	No Quantity							875275			0
S3	2009	2009	2009	2	0	2	Export	251	France	FRA	392	Japan	JPN								00	LIVE ANIMALS	1	No Quantity							2170126			0
S3	2009	2009	2009	2	0	2	Export	251	France	FRA	400	Jordan	JOR								00	LIVE ANIMALS	1	No Quantity							519608			0
S3	2009	2009	2009	2	0	2	Export	251	France	FRA	404	Kenya	KEN								00	LIVE ANIMALS	1	No Quantity							59741			0
S3	2009	2009	2009	2	0	2	Export	251	France	FRA	408	Dem. People's Rep. of Korea	PRK								00	LIVE ANIMALS	1	No Quantity							18061			0
S3	2009	2009	2009	2	0	2	Export	251	France	FRA	410	Rep. of Korea	KOR								00	LIVE ANIMALS	1	No Quantity							1744992			0
S3	2009	2009	2009	2	0	2	Export	251	France	FRA	414	Kuwait	KWT								00	LIVE ANIMALS	1	No Quantity							516829			0
S3	2009	2009	2009	2	0	2	Export	251	France	FRA	418	Lao People's Dem. Rep.	LAO								00	LIVE ANIMALS	1	No Quantity							44458			0
S3	2009	2009	2009	2	0	2	Export	251	France	FRA	422	Lebanon	LBN								00	LIVE ANIMALS	1	No Quantity							14276704			0
S3	2009	2009	2009	2	0	2	Export	251	France	FRA	434	Libya	LBY								00	LIVE ANIMALS	1	No Quantity							158383			0
S3	2009	2009	2009	2	0	2	Export	251	France	FRA	442	Luxembourg	LUX								00	LIVE ANIMALS	1	No Quantity							955856			0
S3	2009	2009	2009	2	0	2	Export	251	France	FRA	450	Madagascar	MDG								00	LIVE ANIMALS	1	No Quantity							26397			0
S3	2009	2009	2009	2	0	2	Export	251	France	FRA	458	Malaysia	MYS								00	LIVE ANIMALS	1	No Quantity							983642			0
S3	2009	2009	2009	2	0	2	Export	251	France	FRA	466	Mali	MLI								00	LIVE ANIMALS	1	No Quantity							627975			0
S3	2009	2009	2009	2	0	2	Export	251	France	FRA	478	Mauritania	MRT								00	LIVE ANIMALS	1	No Quantity							4168			0
S3	2009	2009	2009	2	0	2	Export	251	France	FRA	480	Mauritius	MUS								00	LIVE ANIMALS	1	No Quantity							621028			0
S3	2009	2009	2009	2	0	2	Export	251	France	FRA	490	Other Asia, nes									00	LIVE ANIMALS	1	No Quantity							423744			0
S3	2009	2009	2009	2	0	2	Export	251	France	FRA	504	Morocco	MAR								00	LIVE ANIMALS	1	No Quantity							17409632			0
S3	2009	2009	2009	2	0	2	Export	251	France	FRA	512	Oman	OMN								00	LIVE ANIMALS	1	No Quantity							2627214			0
S3	2009	2009	2009	2	0	2	Export	251	France	FRA	524	Nepal	NPL								00	LIVE ANIMALS	1	No Quantity							225071			0
S3	2009	2009	2009	2	0	2	Export	251	France	FRA	528	Netherlands	NLD								00	LIVE ANIMALS	1	No Quantity							21253894			0
S3	2009	2009	2009	2	0	2	Export	251	France	FRA	540	New Caledonia	NCL								00	LIVE ANIMALS	1	No Quantity							41680			0
S3	2009	2009	2009	2	0	2	Export	251	France	FRA	562	Niger	NER								00	LIVE ANIMALS	1	No Quantity							16672			0
S3	2009	2009	2009	2	0	2	Export	251	France	FRA	566	Nigeria	NGA								00	LIVE ANIMALS	1	No Quantity							18061			0
S3	2009	2009	2009	2	0	2	Export	251	France	FRA	579	Norway	NOR								00	LIVE ANIMALS	1	No Quantity							322323			0
S3	2009	2009	2009	2	0	2	Export	251	France	FRA	586	Pakistan	PAK								00	LIVE ANIMALS	1	No Quantity							872496			0
S3	2009	2009	2009	2	0	2	Export	251	France	FRA	608	Philippines	PHL								00	LIVE ANIMALS	1	No Quantity							394568			0
S3	2009	2009	2009	2	0	2	Export	251	France	FRA	616	Poland	POL								00	LIVE ANIMALS	1	No Quantity							9034781			0
S3	2009	2009	2009	2	0	2	Export	251	France	FRA	620	Portugal	PRT								00	LIVE ANIMALS	1	No Quantity							17677772			0
S3	2009	2009	2009	2	0	2	Export	251	France	FRA	634	Qatar	QAT								00	LIVE ANIMALS	1	No Quantity							3791468			0
S3	2009	2009	2009	2	0	2	Export	251	France	FRA	642	Romania	ROU								00	LIVE ANIMALS	1	No Quantity							3098195			0
S3	2009	2009	2009	2	0	2	Export	251	France	FRA	643	Russian Federation	RUS								00	LIVE ANIMALS	1	No Quantity							10872858			0
S3	2009	2009	2009	2	0	2	Export	251	France	FRA	666	Saint Pierre and Miquelon	SPM								00	LIVE ANIMALS	1	No Quantity							1389			0
S3	2009	2009	2009	2	0	2	Export	251	France	FRA	682	Saudi Arabia	SAU								00	LIVE ANIMALS	1	No Quantity							1982567			0
S3	2009	2009	2009	2	0	2	Export	251	France	FRA	686	Senegal	SEN								00	LIVE ANIMALS	1	No Quantity							318155			0
S3	2009	2009	2009	2	0	2	Export	251	France	FRA	688	Serbia	SRB								00	LIVE ANIMALS	1	No Quantity							552951			0
S3	2009	2009	2009	2	0	2	Export	251	France	FRA	699	India	IND								00	LIVE ANIMALS	1	No Quantity							100031			0
S3	2009	2009	2009	2	0	2	Export	251	France	FRA	702	Singapore	SGP								00	LIVE ANIMALS	1	No Quantity							16672			0
S3	2009	2009	2009	2	0	2	Export	251	France	FRA	703	Slovakia	SVK								00	LIVE ANIMALS	1	No Quantity							846099			0
S3	2009	2009	2009	2	0	2	Export	251	France	FRA	704	Viet Nam	VNM								00	LIVE ANIMALS	1	No Quantity							1510196			0
S3	2009	2009	2009	2	0	2	Export	251	France	FRA	705	Slovenia	SVN								00	LIVE ANIMALS	1	No Quantity							327881			0
S3	2009	2009	2009	2	0	2	Export	251	France	FRA	710	South Africa	ZAF								00	LIVE ANIMALS	1	No Quantity							347331			0
S3	2009	2009	2009	2	0	2	Export	251	France	FRA	716	Zimbabwe	ZWE								00	LIVE ANIMALS	1	No Quantity							308430			0
S3	2009	2009	2009	2	0	2	Export	251	France	FRA	724	Spain	ESP								00	LIVE ANIMALS	1	No Quantity							245161684			0
S3	2009	2009	2009	2	0	2	Export	251	France	FRA	736	Fmr Sudan	SDN								00	LIVE ANIMALS	1	No Quantity							176444			0
S3	2009	2009	2009	2	0	2	Export	251	France	FRA	740	Suriname	SUR								00	LIVE ANIMALS	1	No Quantity							1389			0
S3	2009	2009	2009	2	0	2	Export	251	France	FRA	752	Sweden	SWE								00	LIVE ANIMALS	1	No Quantity							1671358			0
S3	2009	2009	2009	2	0	2	Export	251	France	FRA	757	Switzerland	CHE								00	LIVE ANIMALS	1	No Quantity							15629907			0
S3	2009	2009	2009	2	0	2	Export	251	France	FRA	760	Syria	SYR								00	LIVE ANIMALS	1	No Quantity							761350			0
S3	2009	2009	2009	2	0	2	Export	251	France	FRA	764	Thailand	THA								00	LIVE ANIMALS	1	No Quantity							525165			0
S3	2009	2009	2009	2	0	2	Export	251	France	FRA	768	Togo	TGO								00	LIVE ANIMALS	1	No Quantity							4168			0
S3	2009	2009	2009	2	0	2	Export	251	France	FRA	784	United Arab Emirates	ARE								00	LIVE ANIMALS	1	No Quantity							8312332			0
S3	2009	2009	2009	2	0	2	Export	251	France	FRA	788	Tunisia	TUN								00	LIVE ANIMALS	1	No Quantity							16209255			0
S3	2009	2009	2009	2	0	2	Export	251	France	FRA	792	Turkey	TUR								00	LIVE ANIMALS	1	No Quantity							764129			0
S3	2009	2009	2009	2	0	2	Export	251	France	FRA	800	Uganda	UGA								00	LIVE ANIMALS	1	No Quantity							97253			0
S3	2009	2009	2009	2	0	2	Export	251	France	FRA	804	Ukraine	UKR								00	LIVE ANIMALS	1	No Quantity							2946758			0
S3	2009	2009	2009	2	0	2	Export	251	France	FRA	818	Egypt	EGY								00	LIVE ANIMALS	1	No Quantity							5344733			0
S3	2009	2009	2009	2	0	2	Export	251	France	FRA	826	United Kingdom	GBR								00	LIVE ANIMALS	1	No Quantity							69631581			0
S3	2009	2009	2009	2	0	2	Export	251	France	FRA	834	United Rep. of Tanzania	TZA								00	LIVE ANIMALS	1	No Quantity							188948			0
S3	2009	2009	2009	2	0	2	Export	251	France	FRA	842	USA	USA								00	LIVE ANIMALS	1	No Quantity							13752928			0
S3	2009	2009	2009	2	0	2	Export	251	France	FRA	854	Burkina Faso	BFA								00	LIVE ANIMALS	1	No Quantity							300094			0
S3	2009	2009	2009	2	0	2	Export	251	France	FRA	862	Venezuela	VEN								00	LIVE ANIMALS	1	No Quantity							941962			0
S3	2009	2009	2009	2	0	2	Export	251	France	FRA	887	Yemen	YEM								00	LIVE ANIMALS	1	No Quantity							255636			0
S3	2009	2009	2009	2	0	2	Export	251	France	FRA	0	World	WLD								01	MEAT, MEAT PREPARATIONS	1	No Quantity							4869156318			0
S3	2009	2009	2009	2	0	2	Export	251	France	FRA	8	Albania	ALB								01	MEAT, MEAT PREPARATIONS	1	No Quantity							129207			0
S3	2009	2009	2009	2	0	2	Export	251	France	FRA	12	Algeria	DZA								01	MEAT, MEAT PREPARATIONS	1	No Quantity							757182			0
S3	2009	2009	2009	2	0	2	Export	251	France	FRA	20	Andorra	AND								01	MEAT, MEAT PREPARATIONS	1	No Quantity							6795189			0
S3	2009	2009	2009	2	0	2	Export	251	France	FRA	24	Angola	AGO								01	MEAT, MEAT PREPARATIONS	1	No Quantity							5678171			0
S3	2009	2009	2009	2	0	2	Export	251	France	FRA	28	Antigua and Barbuda	ATG								01	MEAT, MEAT PREPARATIONS	1	No Quantity							16672			0
S3	2009	2009	2009	2	0	2	Export	251	France	FRA	32	Argentina	ARG								01	MEAT, MEAT PREPARATIONS	1	No Quantity							13893			0
S3	2009	2009	2009	2	0	2	Export	251	France	FRA	36	Australia	AUS								01	MEAT, MEAT PREPARATIONS	1	No Quantity							832206			0
S3	2009	2009	2009	2	0	2	Export	251	France	FRA	40	Austria	AUT								01	MEAT, MEAT PREPARATIONS	1	No Quantity							25485778			0
S3	2009	2009	2009	2	0	2	Export	251	France	FRA	48	Bahrain	BHR								01	MEAT, MEAT PREPARATIONS	1	No Quantity							2311837			0
S3	2009	2009	2009	2	0	2	Export	251	France	FRA	51	Armenia	ARM								01	MEAT, MEAT PREPARATIONS	1	No Quantity							429301			0
S3	2009	2009	2009	2	0	2	Export	251	France	FRA	56	Belgium	BEL								01	MEAT, MEAT PREPARATIONS	1	No Quantity							495008172			0
S3	2009	2009	2009	2	0	2	Export	251	France	FRA	70	Bosnia Herzegovina	BIH								01	MEAT, MEAT PREPARATIONS	1	No Quantity							25008			0
S3	2009	2009	2009	2	0	2	Export	251	France	FRA	76	Brazil	BRA								01	MEAT, MEAT PREPARATIONS	1	No Quantity							382064			0
S3	2009	2009	2009	2	0	2	Export	251	France	FRA	92	Br. Virgin Isds	VGB								01	MEAT, MEAT PREPARATIONS	1	No Quantity							16672			0
S3	2009	2009	2009	2	0	2	Export	251	France	FRA	100	Bulgaria	BGR								01	MEAT, MEAT PREPARATIONS	1	No Quantity							17370731			0
S3	2009	2009	2009	2	0	2	Export	251	France	FRA	112	Belarus	BLR								01	MEAT, MEAT PREPARATIONS	1	No Quantity							1825573			0
S3	2009	2009	2009	2	0	2	Export	251	France	FRA	116	Cambodia	KHM								01	MEAT, MEAT PREPARATIONS	1	No Quantity							123650			0
S3	2009	2009	2009	2	0	2	Export	251	France	FRA	120	Cameroon	CMR								01	MEAT, MEAT PREPARATIONS	1	No Quantity							3772017			0
S3	2009	2009	2009	2	0	2	Export	251	France	FRA	124	Canada	CAN								01	MEAT, MEAT PREPARATIONS	1	No Quantity							834984			0
S3	2009	2009	2009	2	0	2	Export	251	France	FRA	132	Cabo Verde	CPV								01	MEAT, MEAT PREPARATIONS	1	No Quantity							8336			0
S3	2009	2009	2009	2	0	2	Export	251	France	FRA	140	Central African Rep.	CAF								01	MEAT, MEAT PREPARATIONS	1	No Quantity							4168			0
S3	2009	2009	2009	2	0	2	Export	251	France	FRA	144	Sri Lanka	LKA								01	MEAT, MEAT PREPARATIONS	1	No Quantity							31954			0
S3	2009	2009	2009	2	0	2	Export	251	France	FRA	148	Chad	TCD								01	MEAT, MEAT PREPARATIONS	1	No Quantity							459867			0
S3	2009	2009	2009	2	0	2	Export	251	France	FRA	152	Chile	CHL								01	MEAT, MEAT PREPARATIONS	1	No Quantity							177834			0
S3	2009	2009	2009	2	0	2	Export	251	France	FRA	156	China	CHN								01	MEAT, MEAT PREPARATIONS	1	No Quantity							48930638			0
S3	2009	2009	2009	2	0	2	Export	251	France	FRA	170	Colombia	COL								01	MEAT, MEAT PREPARATIONS	1	No Quantity							101421			0
S3	2009	2009	2009	2	0	2	Export	251	France	FRA	174	Comoros	COM								01	MEAT, MEAT PREPARATIONS	1	No Quantity							4506970			0
S3	2009	2009	2009	2	0	2	Export	251	France	FRA	175	Mayotte	MYT								01	MEAT, MEAT PREPARATIONS	1	No Quantity							6836868			0
S3	2009	2009	2009	2	0	2	Export	251	France	FRA	178	Congo	COG								01	MEAT, MEAT PREPARATIONS	1	No Quantity							15643800			0
S3	2009	2009	2009	2	0	2	Export	251	France	FRA	180	Dem. Rep. of the Congo	COD								01	MEAT, MEAT PREPARATIONS	1	No Quantity							2400754			0
S3	2009	2009	2009	2	0	2	Export	251	France	FRA	191	Croatia	HRV								01	MEAT, MEAT PREPARATIONS	1	No Quantity							1952002			0
S3	2009	2009	2009	2	0	2	Export	251	France	FRA	196	Cyprus	CYP								01	MEAT, MEAT PREPARATIONS	1	No Quantity							9397395			0
S3	2009	2009	2009	2	0	2	Export	251	France	FRA	203	Czechia	CZE								01	MEAT, MEAT PREPARATIONS	1	No Quantity							25796987			0
S3	2009	2009	2009	2	0	2	Export	251	France	FRA	204	Benin	BEN								01	MEAT, MEAT PREPARATIONS	1	No Quantity							44412553			0
S3	2009	2009	2009	2	0	2	Export	251	France	FRA	208	Denmark	DNK								01	MEAT, MEAT PREPARATIONS	1	No Quantity							60777413			0
S3	2009	2009	2009	2	0	2	Export	251	France	FRA	218	Ecuador	ECU								01	MEAT, MEAT PREPARATIONS	1	No Quantity							4168			0
S3	2009	2009	2009	2	0	2	Export	251	France	FRA	226	Equatorial Guinea	GNQ								01	MEAT, MEAT PREPARATIONS	1	No Quantity							1931162			0
S3	2009	2009	2009	2	0	2	Export	251	France	FRA	231	Ethiopia	ETH								01	MEAT, MEAT PREPARATIONS	1	No Quantity							12504			0
S3	2009	2009	2009	2	0	2	Export	251	France	FRA	233	Estonia	EST								01	MEAT, MEAT PREPARATIONS	1	No Quantity							1025322			0
S3	2009	2009	2009	2	0	2	Export	251	France	FRA	246	Finland	FIN								01	MEAT, MEAT PREPARATIONS	1	No Quantity							6125534			0
S3	2009	2009	2009	2	0	2	Export	251	France	FRA	258	French Polynesia	PYF								01	MEAT, MEAT PREPARATIONS	1	No Quantity							7355087			0
S3	2009	2009	2009	2	0	2	Export	251	France	FRA	262	Djibouti	DJI								01	MEAT, MEAT PREPARATIONS	1	No Quantity							1000314			0
S3	2009	2009	2009	2	0	2	Export	251	France	FRA	266	Gabon	GAB								01	MEAT, MEAT PREPARATIONS	1	No Quantity							14311437			0
S3	2009	2009	2009	2	0	2	Export	251	France	FRA	268	Georgia	GEO								01	MEAT, MEAT PREPARATIONS	1	No Quantity							76413			0
S3	2009	2009	2009	2	0	2	Export	251	France	FRA	275	State of Palestine	PSE								01	MEAT, MEAT PREPARATIONS	1	No Quantity							45848			0
S3	2009	2009	2009	2	0	2	Export	251	France	FRA	276	Germany	DEU								01	MEAT, MEAT PREPARATIONS	1	No Quantity							573749558			0
S3	2009	2009	2009	2	0	2	Export	251	France	FRA	288	Ghana	GHA								01	MEAT, MEAT PREPARATIONS	1	No Quantity							3888721			0
S3	2009	2009	2009	2	0	2	Export	251	France	FRA	292	Gibraltar	GIB								01	MEAT, MEAT PREPARATIONS	1	No Quantity							169498			0
S3	2009	2009	2009	2	0	2	Export	251	France	FRA	300	Greece	GRC								01	MEAT, MEAT PREPARATIONS	1	No Quantity							527355827			0
S3	2009	2009	2009	2	0	2	Export	251	France	FRA	320	Guatemala	GTM								01	MEAT, MEAT PREPARATIONS	1	No Quantity							11115			0
S3	2009	2009	2009	2	0	2	Export	251	France	FRA	324	Guinea	GIN								01	MEAT, MEAT PREPARATIONS	1	No Quantity							2916193			0
S3	2009	2009	2009	2	0	2	Export	251	France	FRA	328	Guyana	GUY								01	MEAT, MEAT PREPARATIONS	1	No Quantity							216735			0
S3	2009	2009	2009	2	0	2	Export	251	France	FRA	332	Haiti	HTI								01	MEAT, MEAT PREPARATIONS	1	No Quantity							77802			0
S3	2009	2009	2009	2	0	2	Export	251	France	FRA	344	China, Hong Kong SAR	HKG								01	MEAT, MEAT PREPARATIONS	1	No Quantity							62689124			0
S3	2009	2009	2009	2	0	2	Export	251	France	FRA	348	Hungary	HUN								01	MEAT, MEAT PREPARATIONS	1	No Quantity							31657160			0
S3	2009	2009	2009	2	0	2	Export	251	France	FRA	352	Iceland	ISL								01	MEAT, MEAT PREPARATIONS	1	No Quantity							41680			0
S3	2009	2009	2009	2	0	2	Export	251	France	FRA	360	Indonesia	IDN								01	MEAT, MEAT PREPARATIONS	1	No Quantity							757182			0
S3	2009	2009	2009	2	0	2	Export	251	France	FRA	364	Iran	IRN								01	MEAT, MEAT PREPARATIONS	1	No Quantity							5557			0
S3	2009	2009	2009	2	0	2	Export	251	France	FRA	372	Ireland	IRL								01	MEAT, MEAT PREPARATIONS	1	No Quantity							51510615			0
S3	2009	2009	2009	2	0	2	Export	251	France	FRA	376	Israel	ISR								01	MEAT, MEAT PREPARATIONS	1	No Quantity							226460			0
S3	2009	2009	2009	2	0	2	Export	251	France	FRA	381	Italy	ITA								01	MEAT, MEAT PREPARATIONS	1	No Quantity							1029941378			0
S3	2009	2009	2009	2	0	2	Export	251	France	FRA	384	Côte d'Ivoire	CIV								01	MEAT, MEAT PREPARATIONS	1	No Quantity							9657198			0
S3	2009	2009	2009	2	0	2	Export	251	France	FRA	392	Japan	JPN								01	MEAT, MEAT PREPARATIONS	1	No Quantity							60908009			0
S3	2009	2009	2009	2	0	2	Export	251	France	FRA	398	Kazakhstan	KAZ								01	MEAT, MEAT PREPARATIONS	1	No Quantity							183391			0
S3	2009	2009	2009	2	0	2	Export	251	France	FRA	400	Jordan	JOR								01	MEAT, MEAT PREPARATIONS	1	No Quantity							6632638			0
S3	2009	2009	2009	2	0	2	Export	251	France	FRA	404	Kenya	KEN								01	MEAT, MEAT PREPARATIONS	1	No Quantity							12504			0
S3	2009	2009	2009	2	0	2	Export	251	France	FRA	410	Rep. of Korea	KOR								01	MEAT, MEAT PREPARATIONS	1	No Quantity							44418111			0
S3	2009	2009	2009	2	0	2	Export	251	France	FRA	414	Kuwait	KWT								01	MEAT, MEAT PREPARATIONS	1	No Quantity							1261507			0
S3	2009	2009	2009	2	0	2	Export	251	France	FRA	418	Lao People's Dem. Rep.	LAO								01	MEAT, MEAT PREPARATIONS	1	No Quantity							2779			0
S3	2009	2009	2009	2	0	2	Export	251	France	FRA	422	Lebanon	LBN								01	MEAT, MEAT PREPARATIONS	1	No Quantity							1760275			0
S3	2009	2009	2009	2	0	2	Export	251	France	FRA	428	Latvia	LVA								01	MEAT, MEAT PREPARATIONS	1	No Quantity							2957873			0
S3	2009	2009	2009	2	0	2	Export	251	France	FRA	430	Liberia	LBR								01	MEAT, MEAT PREPARATIONS	1	No Quantity							569623			0
S3	2009	2009	2009	2	0	2	Export	251	France	FRA	440	Lithuania	LTU								01	MEAT, MEAT PREPARATIONS	1	No Quantity							4939050			0
S3	2009	2009	2009	2	0	2	Export	251	France	FRA	442	Luxembourg	LUX								01	MEAT, MEAT PREPARATIONS	1	No Quantity							48793095			0
S3	2009	2009	2009	2	0	2	Export	251	France	FRA	446	China, Macao SAR	MAC								01	MEAT, MEAT PREPARATIONS	1	No Quantity							77802			0
S3	2009	2009	2009	2	0	2	Export	251	France	FRA	450	Madagascar	MDG								01	MEAT, MEAT PREPARATIONS	1	No Quantity							411240			0
S3	2009	2009	2009	2	0	2	Export	251	France	FRA	458	Malaysia	MYS								01	MEAT, MEAT PREPARATIONS	1	No Quantity							4529200			0
S3	2009	2009	2009	2	0	2	Export	251	France	FRA	462	Maldives	MDV								01	MEAT, MEAT PREPARATIONS	1	No Quantity							162551			0
S3	2009	2009	2009	2	0	2	Export	251	France	FRA	466	Mali	MLI								01	MEAT, MEAT PREPARATIONS	1	No Quantity							682159			0
S3	2009	2009	2009	2	0	2	Export	251	France	FRA	470	Malta	MLT								01	MEAT, MEAT PREPARATIONS	1	No Quantity							3983195			0
S3	2009	2009	2009	2	0	2	Export	251	France	FRA	478	Mauritania	MRT								01	MEAT, MEAT PREPARATIONS	1	No Quantity							65298			0
S3	2009	2009	2009	2	0	2	Export	251	France	FRA	480	Mauritius	MUS								01	MEAT, MEAT PREPARATIONS	1	No Quantity							3131539			0
S3	2009	2009	2009	2	0	2	Export	251	France	FRA	484	Mexico	MEX								01	MEAT, MEAT PREPARATIONS	1	No Quantity							733564			0
S3	2009	2009	2009	2	0	2	Export	251	France	FRA	490	Other Asia, nes									01	MEAT, MEAT PREPARATIONS	1	No Quantity							880832			0
S3	2009	2009	2009	2	0	2	Export	251	France	FRA	496	Mongolia	MNG								01	MEAT, MEAT PREPARATIONS	1	No Quantity							2779			0
S3	2009	2009	2009	2	0	2	Export	251	France	FRA	504	Morocco	MAR								01	MEAT, MEAT PREPARATIONS	1	No Quantity							4527810			0
S3	2009	2009	2009	2	0	2	Export	251	France	FRA	512	Oman	OMN								01	MEAT, MEAT PREPARATIONS	1	No Quantity							12722049			0
S3	2009	2009	2009	2	0	2	Export	251	France	FRA	516	Namibia	NAM								01	MEAT, MEAT PREPARATIONS	1	No Quantity							29176			0
S3	2009	2009	2009	2	0	2	Export	251	France	FRA	528	Netherlands	NLD								01	MEAT, MEAT PREPARATIONS	1	No Quantity							172830644			0
S3	2009	2009	2009	2	0	2	Export	251	France	FRA	530	Neth. Antilles	ANT								01	MEAT, MEAT PREPARATIONS	1	No Quantity							541837			0
S3	2009	2009	2009	2	0	2	Export	251	France	FRA	540	New Caledonia	NCL								01	MEAT, MEAT PREPARATIONS	1	No Quantity							15975849			0
S3	2009	2009	2009	2	0	2	Export	251	France	FRA	554	New Zealand	NZL								01	MEAT, MEAT PREPARATIONS	1	No Quantity							50016			0
S3	2009	2009	2009	2	0	2	Export	251	France	FRA	562	Niger	NER								01	MEAT, MEAT PREPARATIONS	1	No Quantity							131986			0
S3	2009	2009	2009	2	0	2	Export	251	France	FRA	566	Nigeria	NGA								01	MEAT, MEAT PREPARATIONS	1	No Quantity							509882			0
S3	2009	2009	2009	2	0	2	Export	251	France	FRA	568	Other Europe, nes									01	MEAT, MEAT PREPARATIONS	1	No Quantity							81970			0
S3	2009	2009	2009	2	0	2	Export	251	France	FRA	577	Other Africa, nes									01	MEAT, MEAT PREPARATIONS	1	No Quantity							180612			0
S3	2009	2009	2009	2	0	2	Export	251	France	FRA	579	Norway	NOR								01	MEAT, MEAT PREPARATIONS	1	No Quantity							2764757			0
S3	2009	2009	2009	2	0	2	Export	251	France	FRA	580	N. Mariana Isds	MNP								01	MEAT, MEAT PREPARATIONS	1	No Quantity							25008			0
S3	2009	2009	2009	2	0	2	Export	251	France	FRA	586	Pakistan	PAK								01	MEAT, MEAT PREPARATIONS	1	No Quantity							2779			0
S3	2009	2009	2009	2	0	2	Export	251	France	FRA	591	Panama	PAN								01	MEAT, MEAT PREPARATIONS	1	No Quantity							140322			0
S3	2009	2009	2009	2	0	2	Export	251	France	FRA	604	Peru	PER								01	MEAT, MEAT PREPARATIONS	1	No Quantity							1389			0
S3	2009	2009	2009	2	0	2	Export	251	France	FRA	608	Philippines	PHL								01	MEAT, MEAT PREPARATIONS	1	No Quantity							9698878			0
S3	2009	2009	2009	2	0	2	Export	251	France	FRA	616	Poland	POL								01	MEAT, MEAT PREPARATIONS	1	No Quantity							28057419			0
S3	2009	2009	2009	2	0	2	Export	251	France	FRA	620	Portugal	PRT								01	MEAT, MEAT PREPARATIONS	1	No Quantity							89503097			0
S3	2009	2009	2009	2	0	2	Export	251	France	FRA	624	Guinea-Bissau	GNB								01	MEAT, MEAT PREPARATIONS	1	No Quantity							13893			0
S3	2009	2009	2009	2	0	2	Export	251	France	FRA	634	Qatar	QAT								01	MEAT, MEAT PREPARATIONS	1	No Quantity							3559451			0
S3	2009	2009	2009	2	0	2	Export	251	France	FRA	642	Romania	ROU								01	MEAT, MEAT PREPARATIONS	1	No Quantity							40464091			0
S3	2009	2009	2009	2	0	2	Export	251	France	FRA	643	Russian Federation	RUS								01	MEAT, MEAT PREPARATIONS	1	No Quantity							172302701			0
S3	2009	2009	2009	2	0	2	Export	251	France	FRA	666	Saint Pierre and Miquelon	SPM								01	MEAT, MEAT PREPARATIONS	1	No Quantity							258414			0
S3	2009	2009	2009	2	0	2	Export	251	France	FRA	682	Saudi Arabia	SAU								01	MEAT, MEAT PREPARATIONS	1	No Quantity							135639803			0
S3	2009	2009	2009	2	0	2	Export	251	France	FRA	686	Senegal	SEN								01	MEAT, MEAT PREPARATIONS	1	No Quantity							1062834			0
S3	2009	2009	2009	2	0	2	Export	251	France	FRA	688	Serbia	SRB								01	MEAT, MEAT PREPARATIONS	1	No Quantity							468203			0
S3	2009	2009	2009	2	0	2	Export	251	France	FRA	690	Seychelles	SYC								01	MEAT, MEAT PREPARATIONS	1	No Quantity							220903			0
S3	2009	2009	2009	2	0	2	Export	251	France	FRA	699	India	IND								01	MEAT, MEAT PREPARATIONS	1	No Quantity							30565			0
S3	2009	2009	2009	2	0	2	Export	251	France	FRA	702	Singapore	SGP								01	MEAT, MEAT PREPARATIONS	1	No Quantity							11161837			0
S3	2009	2009	2009	2	0	2	Export	251	France	FRA	703	Slovakia	SVK								01	MEAT, MEAT PREPARATIONS	1	No Quantity							5582308			0
S3	2009	2009	2009	2	0	2	Export	251	France	FRA	704	Viet Nam	VNM								01	MEAT, MEAT PREPARATIONS	1	No Quantity							9942010			0
S3	2009	2009	2009	2	0	2	Export	251	France	FRA	705	Slovenia	SVN								01	MEAT, MEAT PREPARATIONS	1	No Quantity							1899207			0
S3	2009	2009	2009	2	0	2	Export	251	France	FRA	710	South Africa	ZAF								01	MEAT, MEAT PREPARATIONS	1	No Quantity							10315738			0
S3	2009	2009	2009	2	0	2	Export	251	France	FRA	716	Zimbabwe	ZWE								01	MEAT, MEAT PREPARATIONS	1	No Quantity							8336			0
S3	2009	2009	2009	2	0	2	Export	251	France	FRA	724	Spain	ESP								01	MEAT, MEAT PREPARATIONS	1	No Quantity							314951648			0
S3	2009	2009	2009	2	0	2	Export	251	France	FRA	736	Fmr Sudan	SDN								01	MEAT, MEAT PREPARATIONS	1	No Quantity							20840			0
S3	2009	2009	2009	2	0	2	Export	251	France	FRA	740	Suriname	SUR								01	MEAT, MEAT PREPARATIONS	1	No Quantity							109757			0
S3	2009	2009	2009	2	0	2	Export	251	France	FRA	752	Sweden	SWE								01	MEAT, MEAT PREPARATIONS	1	No Quantity							12734553			0
S3	2009	2009	2009	2	0	2	Export	251	France	FRA	757	Switzerland	CHE								01	MEAT, MEAT PREPARATIONS	1	No Quantity							71668332			0
S3	2009	2009	2009	2	0	2	Export	251	France	FRA	760	Syria	SYR								01	MEAT, MEAT PREPARATIONS	1	No Quantity							116703			0
S3	2009	2009	2009	2	0	2	Export	251	France	FRA	764	Thailand	THA								01	MEAT, MEAT PREPARATIONS	1	No Quantity							1679694			0
S3	2009	2009	2009	2	0	2	Export	251	France	FRA	768	Togo	TGO								01	MEAT, MEAT PREPARATIONS	1	No Quantity							6799357			0
S3	2009	2009	2009	2	0	2	Export	251	France	FRA	784	United Arab Emirates	ARE								01	MEAT, MEAT PREPARATIONS	1	No Quantity							24435449			0
S3	2009	2009	2009	2	0	2	Export	251	France	FRA	788	Tunisia	TUN								01	MEAT, MEAT PREPARATIONS	1	No Quantity							4010981			0
S3	2009	2009	2009	2	0	2	Export	251	France	FRA	792	Turkey	TUR								01	MEAT, MEAT PREPARATIONS	1	No Quantity							658540			0
S3	2009	2009	2009	2	0	2	Export	251	France	FRA	804	Ukraine	UKR								01	MEAT, MEAT PREPARATIONS	1	No Quantity							1387936			0
S3	2009	2009	2009	2	0	2	Export	251	France	FRA	807	North Macedonia	MKD								01	MEAT, MEAT PREPARATIONS	1	No Quantity							1469906			0
S3	2009	2009	2009	2	0	2	Export	251	France	FRA	818	Egypt	EGY								01	MEAT, MEAT PREPARATIONS	1	No Quantity							90306			0
S3	2009	2009	2009	2	0	2	Export	251	France	FRA	826	United Kingdom	GBR								01	MEAT, MEAT PREPARATIONS	1	No Quantity							347270127			0
S3	2009	2009	2009	2	0	2	Export	251	France	FRA	837	Bunkers									01	MEAT, MEAT PREPARATIONS	1	No Quantity							2779			0
S3	2009	2009	2009	2	0	2	Export	251	France	FRA	842	USA	USA								01	MEAT, MEAT PREPARATIONS	1	No Quantity							2621656			0
S3	2009	2009	2009	2	0	2	Export	251	France	FRA	854	Burkina Faso	BFA								01	MEAT, MEAT PREPARATIONS	1	No Quantity							118093			0
S3	2009	2009	2009	2	0	2	Export	251	France	FRA	858	Uruguay	URY								01	MEAT, MEAT PREPARATIONS	1	No Quantity							145879			0
S3	2009	2009	2009	2	0	2	Export	251	France	FRA	862	Venezuela	VEN								01	MEAT, MEAT PREPARATIONS	1	No Quantity							16672			0
S3	2009	2009	2009	2	0	2	Export	251	France	FRA	876	Wallis and Futuna Isds	WLF								01	MEAT, MEAT PREPARATIONS	1	No Quantity							1743603			0
S3	2009	2009	2009	2	0	2	Export	251	France	FRA	887	Yemen	YEM								01	MEAT, MEAT PREPARATIONS	1	No Quantity							49079296			0
S3	2009	2009	2009	2	0	2	Export	251	France	FRA	899	Areas, nes									01	MEAT, MEAT PREPARATIONS	1	No Quantity							212567			0
S3	2009	2009	2009	2	0	2	Export	270	Gambia	GMB	0	World	WLD								01	MEAT, MEAT PREPARATIONS	1	No Quantity							78429			0
S3	2009	2009	2009	2	0	2	Export	270	Gambia	GMB	324	Guinea	GIN								01	MEAT, MEAT PREPARATIONS	1	No Quantity							21214			0
S3	2009	2009	2009	2	0	2	Export	270	Gambia	GMB	624	Guinea-Bissau	GNB								01	MEAT, MEAT PREPARATIONS	1	No Quantity							34484			0
S3	2009	2009	2009	2	0	2	Export	270	Gambia	GMB	686	Senegal	SEN								01	MEAT, MEAT PREPARATIONS	1	No Quantity							22731			0
S3	2009	2009	2009	2	0	2	Export	251	France	FRA	0	World	WLD								02	DAIRY PRODUCTS,BIRD EGGS	1	No Quantity							6952242191			0
S3	2009	2009	2009	2	0	2	Export	251	France	FRA	4	Afghanistan	AFG								02	DAIRY PRODUCTS,BIRD EGGS	1	No Quantity							101421			0
S3	2009	2009	2009	2	0	2	Export	251	France	FRA	8	Albania	ALB								02	DAIRY PRODUCTS,BIRD EGGS	1	No Quantity							51405			0
S3	2009	2009	2009	2	0	2	Export	251	France	FRA	12	Algeria	DZA								02	DAIRY PRODUCTS,BIRD EGGS	1	No Quantity							87062053			0
S3	2009	2009	2009	2	0	2	Export	251	France	FRA	20	Andorra	AND								02	DAIRY PRODUCTS,BIRD EGGS	1	No Quantity							11371625			0
S3	2009	2009	2009	2	0	2	Export	251	France	FRA	24	Angola	AGO								02	DAIRY PRODUCTS,BIRD EGGS	1	No Quantity							2213195			0
S3	2009	2009	2009	2	0	2	Export	251	France	FRA	28	Antigua and Barbuda	ATG								02	DAIRY PRODUCTS,BIRD EGGS	1	No Quantity							55573			0
S3	2009	2009	2009	2	0	2	Export	251	France	FRA	31	Azerbaijan	AZE								02	DAIRY PRODUCTS,BIRD EGGS	1	No Quantity							634922			0
S3	2009	2009	2009	2	0	2	Export	251	France	FRA	32	Argentina	ARG								02	DAIRY PRODUCTS,BIRD EGGS	1	No Quantity							1418501			0
S3	2009	2009	2009	2	0	2	Export	251	France	FRA	36	Australia	AUS								02	DAIRY PRODUCTS,BIRD EGGS	1	No Quantity							16160629			0
S3	2009	2009	2009	2	0	2	Export	251	France	FRA	40	Austria	AUT								02	DAIRY PRODUCTS,BIRD EGGS	1	No Quantity							28558965			0
S3	2009	2009	2009	2	0	2	Export	251	France	FRA	44	Bahamas	BHS								02	DAIRY PRODUCTS,BIRD EGGS	1	No Quantity							238964			0
S3	2009	2009	2009	2	0	2	Export	251	France	FRA	48	Bahrain	BHR								02	DAIRY PRODUCTS,BIRD EGGS	1	No Quantity							3437190			0
S3	2009	2009	2009	2	0	2	Export	251	France	FRA	50	Bangladesh	BGD								02	DAIRY PRODUCTS,BIRD EGGS	1	No Quantity							182002			0
S3	2009	2009	2009	2	0	2	Export	251	France	FRA	51	Armenia	ARM								02	DAIRY PRODUCTS,BIRD EGGS	1	No Quantity							320934			0
S3	2009	2009	2009	2	0	2	Export	251	France	FRA	52	Barbados	BRB								02	DAIRY PRODUCTS,BIRD EGGS	1	No Quantity							263972			0
S3	2009	2009	2009	2	0	2	Export	251	France	FRA	56	Belgium	BEL								02	DAIRY PRODUCTS,BIRD EGGS	1	No Quantity							885258459			0
S3	2009	2009	2009	2	0	2	Export	251	France	FRA	60	Bermuda	BMU								02	DAIRY PRODUCTS,BIRD EGGS	1	No Quantity							294537			0
S3	2009	2009	2009	2	0	2	Export	251	France	FRA	68	Bolivia (Plurinational State of)	BOL								02	DAIRY PRODUCTS,BIRD EGGS	1	No Quantity							52794			0
S3	2009	2009	2009	2	0	2	Export	251	France	FRA	70	Bosnia Herzegovina	BIH								02	DAIRY PRODUCTS,BIRD EGGS	1	No Quantity							43069			0
S3	2009	2009	2009	2	0	2	Export	251	France	FRA	76	Brazil	BRA								02	DAIRY PRODUCTS,BIRD EGGS	1	No Quantity							19967379			0
S3	2009	2009	2009	2	0	2	Export	251	France	FRA	84	Belize	BLZ								02	DAIRY PRODUCTS,BIRD EGGS	1	No Quantity							25008			0
S3	2009	2009	2009	2	0	2	Export	251	France	FRA	92	Br. Virgin Isds	VGB								02	DAIRY PRODUCTS,BIRD EGGS	1	No Quantity							59741			0
S3	2009	2009	2009	2	0	2	Export	251	France	FRA	100	Bulgaria	BGR								02	DAIRY PRODUCTS,BIRD EGGS	1	No Quantity							8017795			0
S3	2009	2009	2009	2	0	2	Export	251	France	FRA	104	Myanmar	MMR								02	DAIRY PRODUCTS,BIRD EGGS	1	No Quantity							283422			0
S3	2009	2009	2009	2	0	2	Export	251	France	FRA	112	Belarus	BLR								02	DAIRY PRODUCTS,BIRD EGGS	1	No Quantity							95863			0
S3	2009	2009	2009	2	0	2	Export	251	France	FRA	116	Cambodia	KHM								02	DAIRY PRODUCTS,BIRD EGGS	1	No Quantity							657151			0
S3	2009	2009	2009	2	0	2	Export	251	France	FRA	120	Cameroon	CMR								02	DAIRY PRODUCTS,BIRD EGGS	1	No Quantity							7210597			0
S3	2009	2009	2009	2	0	2	Export	251	France	FRA	124	Canada	CAN								02	DAIRY PRODUCTS,BIRD EGGS	1	No Quantity							41293519			0
S3	2009	2009	2009	2	0	2	Export	251	France	FRA	132	Cabo Verde	CPV								02	DAIRY PRODUCTS,BIRD EGGS	1	No Quantity							190338			0
S3	2009	2009	2009	2	0	2	Export	251	France	FRA	140	Central African Rep.	CAF								02	DAIRY PRODUCTS,BIRD EGGS	1	No Quantity							225071			0
S3	2009	2009	2009	2	0	2	Export	251	France	FRA	144	Sri Lanka	LKA								02	DAIRY PRODUCTS,BIRD EGGS	1	No Quantity							111146			0
S3	2009	2009	2009	2	0	2	Export	251	France	FRA	148	Chad	TCD								02	DAIRY PRODUCTS,BIRD EGGS	1	No Quantity							483485			0
S3	2009	2009	2009	2	0	2	Export	251	France	FRA	152	Chile	CHL								02	DAIRY PRODUCTS,BIRD EGGS	1	No Quantity							1080895			0
S3	2009	2009	2009	2	0	2	Export	251	France	FRA	156	China	CHN								02	DAIRY PRODUCTS,BIRD EGGS	1	No Quantity							78701095			0
S3	2009	2009	2009	2	0	2	Export	251	France	FRA	170	Colombia	COL								02	DAIRY PRODUCTS,BIRD EGGS	1	No Quantity							198673			0
S3	2009	2009	2009	2	0	2	Export	251	France	FRA	174	Comoros	COM								02	DAIRY PRODUCTS,BIRD EGGS	1	No Quantity							384843			0
S3	2009	2009	2009	2	0	2	Export	251	France	FRA	175	Mayotte	MYT								02	DAIRY PRODUCTS,BIRD EGGS	1	No Quantity							7949718			0
S3	2009	2009	2009	2	0	2	Export	251	France	FRA	178	Congo	COG								02	DAIRY PRODUCTS,BIRD EGGS	1	No Quantity							3535832			0
S3	2009	2009	2009	2	0	2	Export	251	France	FRA	180	Dem. Rep. of the Congo	COD								02	DAIRY PRODUCTS,BIRD EGGS	1	No Quantity							441805			0
S3	2009	2009	2009	2	0	2	Export	251	France	FRA	188	Costa Rica	CRI								02	DAIRY PRODUCTS,BIRD EGGS	1	No Quantity							159772			0
S3	2009	2009	2009	2	0	2	Export	251	France	FRA	191	Croatia	HRV								02	DAIRY PRODUCTS,BIRD EGGS	1	No Quantity							4070722			0
S3	2009	2009	2009	2	0	2	Export	251	France	FRA	192	Cuba	CUB								02	DAIRY PRODUCTS,BIRD EGGS	1	No Quantity							836374			0
S3	2009	2009	2009	2	0	2	Export	251	France	FRA	196	Cyprus	CYP								02	DAIRY PRODUCTS,BIRD EGGS	1	No Quantity							7694082			0
S3	2009	2009	2009	2	0	2	Export	251	France	FRA	203	Czechia	CZE								02	DAIRY PRODUCTS,BIRD EGGS	1	No Quantity							20951021			0
S3	2009	2009	2009	2	0	2	Export	251	France	FRA	204	Benin	BEN								02	DAIRY PRODUCTS,BIRD EGGS	1	No Quantity							3048179			0
S3	2009	2009	2009	2	0	2	Export	251	France	FRA	208	Denmark	DNK								02	DAIRY PRODUCTS,BIRD EGGS	1	No Quantity							55778621			0
S3	2009	2009	2009	2	0	2	Export	251	France	FRA	212	Dominica	DMA								02	DAIRY PRODUCTS,BIRD EGGS	1	No Quantity							70856			0
S3	2009	2009	2009	2	0	2	Export	251	France	FRA	214	Dominican Rep.	DOM								02	DAIRY PRODUCTS,BIRD EGGS	1	No Quantity							843320			0
S3	2009	2009	2009	2	0	2	Export	251	France	FRA	218	Ecuador	ECU								02	DAIRY PRODUCTS,BIRD EGGS	1	No Quantity							386232			0
S3	2009	2009	2009	2	0	2	Export	251	France	FRA	222	El Salvador	SLV								02	DAIRY PRODUCTS,BIRD EGGS	1	No Quantity							26397			0
S3	2009	2009	2009	2	0	2	Export	251	France	FRA	226	Equatorial Guinea	GNQ								02	DAIRY PRODUCTS,BIRD EGGS	1	No Quantity							1008650			0
S3	2009	2009	2009	2	0	2	Export	251	France	FRA	231	Ethiopia	ETH								02	DAIRY PRODUCTS,BIRD EGGS	1	No Quantity							154215			0
S3	2009	2009	2009	2	0	2	Export	251	France	FRA	233	Estonia	EST								02	DAIRY PRODUCTS,BIRD EGGS	1	No Quantity							2582755			0
S3	2009	2009	2009	2	0	2	Export	251	France	FRA	242	Fiji	FJI								02	DAIRY PRODUCTS,BIRD EGGS	1	No Quantity							1389			0
S3	2009	2009	2009	2	0	2	Export	251	France	FRA	246	Finland	FIN								02	DAIRY PRODUCTS,BIRD EGGS	1	No Quantity							17606916			0
S3	2009	2009	2009	2	0	2	Export	251	France	FRA	258	French Polynesia	PYF								02	DAIRY PRODUCTS,BIRD EGGS	1	No Quantity							17758353			0
S3	2009	2009	2009	2	0	2	Export	251	France	FRA	260	Fr. South Antarctic Terr.	ATF								02	DAIRY PRODUCTS,BIRD EGGS	1	No Quantity							77802			0
S3	2009	2009	2009	2	0	2	Export	251	France	FRA	262	Djibouti	DJI								02	DAIRY PRODUCTS,BIRD EGGS	1	No Quantity							2479945			0
S3	2009	2009	2009	2	0	2	Export	251	France	FRA	266	Gabon	GAB								02	DAIRY PRODUCTS,BIRD EGGS	1	No Quantity							8601311			0
S3	2009	2009	2009	2	0	2	Export	251	France	FRA	268	Georgia	GEO								02	DAIRY PRODUCTS,BIRD EGGS	1	No Quantity							252857			0
S3	2009	2009	2009	2	0	2	Export	251	France	FRA	270	Gambia	GMB								02	DAIRY PRODUCTS,BIRD EGGS	1	No Quantity							170887			0
S3	2009	2009	2009	2	0	2	Export	251	France	FRA	276	Germany	DEU								02	DAIRY PRODUCTS,BIRD EGGS	1	No Quantity							1152549312			0
S3	2009	2009	2009	2	0	2	Export	251	France	FRA	288	Ghana	GHA								02	DAIRY PRODUCTS,BIRD EGGS	1	No Quantity							3902614			0
S3	2009	2009	2009	2	0	2	Export	251	France	FRA	300	Greece	GRC								02	DAIRY PRODUCTS,BIRD EGGS	1	No Quantity							71623873			0
S3	2009	2009	2009	2	0	2	Export	251	France	FRA	308	Grenada	GRD								02	DAIRY PRODUCTS,BIRD EGGS	1	No Quantity							88917			0
S3	2009	2009	2009	2	0	2	Export	251	France	FRA	320	Guatemala	GTM								02	DAIRY PRODUCTS,BIRD EGGS	1	No Quantity							568234			0
S3	2009	2009	2009	2	0	2	Export	251	France	FRA	324	Guinea	GIN								02	DAIRY PRODUCTS,BIRD EGGS	1	No Quantity							690495			0
S3	2009	2009	2009	2	0	2	Export	251	France	FRA	328	Guyana	GUY								02	DAIRY PRODUCTS,BIRD EGGS	1	No Quantity							288980			0
S3	2009	2009	2009	2	0	2	Export	251	France	FRA	332	Haiti	HTI								02	DAIRY PRODUCTS,BIRD EGGS	1	No Quantity							1629678			0
S3	2009	2009	2009	2	0	2	Export	251	France	FRA	344	China, Hong Kong SAR	HKG								02	DAIRY PRODUCTS,BIRD EGGS	1	No Quantity							23248965			0
S3	2009	2009	2009	2	0	2	Export	251	France	FRA	348	Hungary	HUN								02	DAIRY PRODUCTS,BIRD EGGS	1	No Quantity							11214632			0
S3	2009	2009	2009	2	0	2	Export	251	France	FRA	352	Iceland	ISL								02	DAIRY PRODUCTS,BIRD EGGS	1	No Quantity							45848			0
S3	2009	2009	2009	2	0	2	Export	251	France	FRA	360	Indonesia	IDN								02	DAIRY PRODUCTS,BIRD EGGS	1	No Quantity							29096634			0
S3	2009	2009	2009	2	0	2	Export	251	France	FRA	364	Iran	IRN								02	DAIRY PRODUCTS,BIRD EGGS	1	No Quantity							5464215			0
S3	2009	2009	2009	2	0	2	Export	251	France	FRA	368	Iraq	IRQ								02	DAIRY PRODUCTS,BIRD EGGS	1	No Quantity							4279121			0
S3	2009	2009	2009	2	0	2	Export	251	France	FRA	372	Ireland	IRL								02	DAIRY PRODUCTS,BIRD EGGS	1	No Quantity							44840465			0
S3	2009	2009	2009	2	0	2	Export	251	France	FRA	376	Israel	ISR								02	DAIRY PRODUCTS,BIRD EGGS	1	No Quantity							6303368			0
S3	2009	2009	2009	2	0	2	Export	251	France	FRA	381	Italy	ITA								02	DAIRY PRODUCTS,BIRD EGGS	1	No Quantity							711487241			0
S3	2009	2009	2009	2	0	2	Export	251	France	FRA	384	Côte d'Ivoire	CIV								02	DAIRY PRODUCTS,BIRD EGGS	1	No Quantity							9590511			0
S3	2009	2009	2009	2	0	2	Export	251	France	FRA	388	Jamaica	JAM								02	DAIRY PRODUCTS,BIRD EGGS	1	No Quantity							739121			0
S3	2009	2009	2009	2	0	2	Export	251	France	FRA	392	Japan	JPN								02	DAIRY PRODUCTS,BIRD EGGS	1	No Quantity							75616793			0
S3	2009	2009	2009	2	0	2	Export	251	France	FRA	398	Kazakhstan	KAZ								02	DAIRY PRODUCTS,BIRD EGGS	1	No Quantity							671044			0
S3	2009	2009	2009	2	0	2	Export	251	France	FRA	400	Jordan	JOR								02	DAIRY PRODUCTS,BIRD EGGS	1	No Quantity							5544796			0
S3	2009	2009	2009	2	0	2	Export	251	France	FRA	404	Kenya	KEN								02	DAIRY PRODUCTS,BIRD EGGS	1	No Quantity							311209			0
S3	2009	2009	2009	2	0	2	Export	251	France	FRA	408	Dem. People's Rep. of Korea	PRK								02	DAIRY PRODUCTS,BIRD EGGS	1	No Quantity							4168			0
S3	2009	2009	2009	2	0	2	Export	251	France	FRA	410	Rep. of Korea	KOR								02	DAIRY PRODUCTS,BIRD EGGS	1	No Quantity							26309648			0
S3	2009	2009	2009	2	0	2	Export	251	France	FRA	414	Kuwait	KWT								02	DAIRY PRODUCTS,BIRD EGGS	1	No Quantity							14108596			0
S3	2009	2009	2009	2	0	2	Export	251	France	FRA	418	Lao People's Dem. Rep.	LAO								02	DAIRY PRODUCTS,BIRD EGGS	1	No Quantity							38901			0
S3	2009	2009	2009	2	0	2	Export	251	France	FRA	422	Lebanon	LBN								02	DAIRY PRODUCTS,BIRD EGGS	1	No Quantity							25275990			0
S3	2009	2009	2009	2	0	2	Export	251	France	FRA	428	Latvia	LVA								02	DAIRY PRODUCTS,BIRD EGGS	1	No Quantity							955856			0
S3	2009	2009	2009	2	0	2	Export	251	France	FRA	430	Liberia	LBR								02	DAIRY PRODUCTS,BIRD EGGS	1	No Quantity							447363			0
S3	2009	2009	2009	2	0	2	Export	251	France	FRA	434	Libya	LBY								02	DAIRY PRODUCTS,BIRD EGGS	1	No Quantity							6296421			0
S3	2009	2009	2009	2	0	2	Export	251	France	FRA	440	Lithuania	LTU								02	DAIRY PRODUCTS,BIRD EGGS	1	No Quantity							1914490			0
S3	2009	2009	2009	2	0	2	Export	251	France	FRA	442	Luxembourg	LUX								02	DAIRY PRODUCTS,BIRD EGGS	1	No Quantity							192848039			0
S3	2009	2009	2009	2	0	2	Export	251	France	FRA	446	China, Macao SAR	MAC								02	DAIRY PRODUCTS,BIRD EGGS	1	No Quantity							48626			0
S3	2009	2009	2009	2	0	2	Export	251	France	FRA	450	Madagascar	MDG								02	DAIRY PRODUCTS,BIRD EGGS	1	No Quantity							3795636			0
S3	2009	2009	2009	2	0	2	Export	251	France	FRA	454	Malawi	MWI								02	DAIRY PRODUCTS,BIRD EGGS	1	No Quantity							4168			0
S3	2009	2009	2009	2	0	2	Export	251	France	FRA	458	Malaysia	MYS								02	DAIRY PRODUCTS,BIRD EGGS	1	No Quantity							16449608			0
S3	2009	2009	2009	2	0	2	Export	251	France	FRA	462	Maldives	MDV								02	DAIRY PRODUCTS,BIRD EGGS	1	No Quantity							704388			0
S3	2009	2009	2009	2	0	2	Export	251	France	FRA	466	Mali	MLI								02	DAIRY PRODUCTS,BIRD EGGS	1	No Quantity							7903870			0
S3	2009	2009	2009	2	0	2	Export	251	France	FRA	470	Malta	MLT								02	DAIRY PRODUCTS,BIRD EGGS	1	No Quantity							4130463			0
S3	2009	2009	2009	2	0	2	Export	251	France	FRA	478	Mauritania	MRT								02	DAIRY PRODUCTS,BIRD EGGS	1	No Quantity							1349035			0
S3	2009	2009	2009	2	0	2	Export	251	France	FRA	480	Mauritius	MUS								02	DAIRY PRODUCTS,BIRD EGGS	1	No Quantity							7316186			0
S3	2009	2009	2009	2	0	2	Export	251	France	FRA	484	Mexico	MEX								02	DAIRY PRODUCTS,BIRD EGGS	1	No Quantity							2706405			0
S3	2009	2009	2009	2	0	2	Export	251	France	FRA	490	Other Asia, nes									02	DAIRY PRODUCTS,BIRD EGGS	1	No Quantity							23875551			0
S3	2009	2009	2009	2	0	2	Export	251	France	FRA	496	Mongolia	MNG								02	DAIRY PRODUCTS,BIRD EGGS	1	No Quantity							2779			0
S3	2009	2009	2009	2	0	2	Export	251	France	FRA	498	Rep. of Moldova	MDA								02	DAIRY PRODUCTS,BIRD EGGS	1	No Quantity							26397			0
S3	2009	2009	2009	2	0	2	Export	251	France	FRA	499	Montenegro	MNE								02	DAIRY PRODUCTS,BIRD EGGS	1	No Quantity							1389			0
S3	2009	2009	2009	2	0	2	Export	251	France	FRA	504	Morocco	MAR								02	DAIRY PRODUCTS,BIRD EGGS	1	No Quantity							32143424			0
S3	2009	2009	2009	2	0	2	Export	251	France	FRA	508	Mozambique	MOZ								02	DAIRY PRODUCTS,BIRD EGGS	1	No Quantity							136154			0
S3	2009	2009	2009	2	0	2	Export	251	France	FRA	512	Oman	OMN								02	DAIRY PRODUCTS,BIRD EGGS	1	No Quantity							2843948			0
S3	2009	2009	2009	2	0	2	Export	251	France	FRA	516	Namibia	NAM								02	DAIRY PRODUCTS,BIRD EGGS	1	No Quantity							13893			0
S3	2009	2009	2009	2	0	2	Export	251	France	FRA	524	Nepal	NPL								02	DAIRY PRODUCTS,BIRD EGGS	1	No Quantity							16672			0
S3	2009	2009	2009	2	0	2	Export	251	France	FRA	528	Netherlands	NLD								02	DAIRY PRODUCTS,BIRD EGGS	1	No Quantity							324368493			0
S3	2009	2009	2009	2	0	2	Export	251	France	FRA	530	Neth. Antilles	ANT								02	DAIRY PRODUCTS,BIRD EGGS	1	No Quantity							1744992			0
S3	2009	2009	2009	2	0	2	Export	251	France	FRA	533	Aruba	ABW								02	DAIRY PRODUCTS,BIRD EGGS	1	No Quantity							141711			0
S3	2009	2009	2009	2	0	2	Export	251	France	FRA	540	New Caledonia	NCL								02	DAIRY PRODUCTS,BIRD EGGS	1	No Quantity							16474616			0
S3	2009	2009	2009	2	0	2	Export	251	France	FRA	548	Vanuatu	VUT								02	DAIRY PRODUCTS,BIRD EGGS	1	No Quantity							5557			0
S3	2009	2009	2009	2	0	2	Export	251	France	FRA	554	New Zealand	NZL								02	DAIRY PRODUCTS,BIRD EGGS	1	No Quantity							4462512			0
S3	2009	2009	2009	2	0	2	Export	251	France	FRA	562	Niger	NER								02	DAIRY PRODUCTS,BIRD EGGS	1	No Quantity							2172904			0
S3	2009	2009	2009	2	0	2	Export	251	France	FRA	566	Nigeria	NGA								02	DAIRY PRODUCTS,BIRD EGGS	1	No Quantity							4759828			0
S3	2009	2009	2009	2	0	2	Export	251	France	FRA	568	Other Europe, nes									02	DAIRY PRODUCTS,BIRD EGGS	1	No Quantity							383454			0
S3	2009	2009	2009	2	0	2	Export	251	France	FRA	577	Other Africa, nes									02	DAIRY PRODUCTS,BIRD EGGS	1	No Quantity							19451			0
S3	2009	2009	2009	2	0	2	Export	251	France	FRA	579	Norway	NOR								02	DAIRY PRODUCTS,BIRD EGGS	1	No Quantity							14278093			0
S3	2009	2009	2009	2	0	2	Export	251	France	FRA	586	Pakistan	PAK								02	DAIRY PRODUCTS,BIRD EGGS	1	No Quantity							5901853			0
S3	2009	2009	2009	2	0	2	Export	251	France	FRA	591	Panama	PAN								02	DAIRY PRODUCTS,BIRD EGGS	1	No Quantity							712724			0
S3	2009	2009	2009	2	0	2	Export	251	France	FRA	604	Peru	PER								02	DAIRY PRODUCTS,BIRD EGGS	1	No Quantity							2999553			0
S3	2009	2009	2009	2	0	2	Export	251	France	FRA	608	Philippines	PHL								02	DAIRY PRODUCTS,BIRD EGGS	1	No Quantity							12085738			0
S3	2009	2009	2009	2	0	2	Export	251	France	FRA	616	Poland	POL								02	DAIRY PRODUCTS,BIRD EGGS	1	No Quantity							32561611			0
S3	2009	2009	2009	2	0	2	Export	251	France	FRA	620	Portugal	PRT								02	DAIRY PRODUCTS,BIRD EGGS	1	No Quantity							164785063			0
S3	2009	2009	2009	2	0	2	Export	251	France	FRA	624	Guinea-Bissau	GNB								02	DAIRY PRODUCTS,BIRD EGGS	1	No Quantity							225071			0
S3	2009	2009	2009	2	0	2	Export	251	France	FRA	634	Qatar	QAT								02	DAIRY PRODUCTS,BIRD EGGS	1	No Quantity							6006052			0
S3	2009	2009	2009	2	0	2	Export	251	France	FRA	642	Romania	ROU								02	DAIRY PRODUCTS,BIRD EGGS	1	No Quantity							7941382			0
S3	2009	2009	2009	2	0	2	Export	251	France	FRA	643	Russian Federation	RUS								02	DAIRY PRODUCTS,BIRD EGGS	1	No Quantity							82409203			0
S3	2009	2009	2009	2	0	2	Export	251	France	FRA	646	Rwanda	RWA								02	DAIRY PRODUCTS,BIRD EGGS	1	No Quantity							1389			0
S3	2009	2009	2009	2	0	2	Export	251	France	FRA	662	Saint Lucia	LCA								02	DAIRY PRODUCTS,BIRD EGGS	1	No Quantity							772465			0
S3	2009	2009	2009	2	0	2	Export	251	France	FRA	666	Saint Pierre and Miquelon	SPM								02	DAIRY PRODUCTS,BIRD EGGS	1	No Quantity							1372653			0
S3	2009	2009	2009	2	0	2	Export	251	France	FRA	670	Saint Vincent and the Grenadines	VCT								02	DAIRY PRODUCTS,BIRD EGGS	1	No Quantity							75024			0
S3	2009	2009	2009	2	0	2	Export	251	France	FRA	682	Saudi Arabia	SAU								02	DAIRY PRODUCTS,BIRD EGGS	1	No Quantity							44591776			0
S3	2009	2009	2009	2	0	2	Export	251	France	FRA	686	Senegal	SEN								02	DAIRY PRODUCTS,BIRD EGGS	1	No Quantity							28978541			0
S3	2009	2009	2009	2	0	2	Export	251	France	FRA	688	Serbia	SRB								02	DAIRY PRODUCTS,BIRD EGGS	1	No Quantity							1267064			0
S3	2009	2009	2009	2	0	2	Export	251	France	FRA	690	Seychelles	SYC								02	DAIRY PRODUCTS,BIRD EGGS	1	No Quantity							554341			0
S3	2009	2009	2009	2	0	2	Export	251	France	FRA	699	India	IND								02	DAIRY PRODUCTS,BIRD EGGS	1	No Quantity							1236499			0
S3	2009	2009	2009	2	0	2	Export	251	France	FRA	702	Singapore	SGP								02	DAIRY PRODUCTS,BIRD EGGS	1	No Quantity							22013855			0
S3	2009	2009	2009	2	0	2	Export	251	France	FRA	703	Slovakia	SVK								02	DAIRY PRODUCTS,BIRD EGGS	1	No Quantity							3177386			0
S3	2009	2009	2009	2	0	2	Export	251	France	FRA	704	Viet Nam	VNM								02	DAIRY PRODUCTS,BIRD EGGS	1	No Quantity							8053917			0
S3	2009	2009	2009	2	0	2	Export	251	France	FRA	705	Slovenia	SVN								02	DAIRY PRODUCTS,BIRD EGGS	1	No Quantity							3035675			0
S3	2009	2009	2009	2	0	2	Export	251	France	FRA	710	South Africa	ZAF								02	DAIRY PRODUCTS,BIRD EGGS	1	No Quantity							15931390			0
S3	2009	2009	2009	2	0	2	Export	251	France	FRA	716	Zimbabwe	ZWE								02	DAIRY PRODUCTS,BIRD EGGS	1	No Quantity							13893			0
S3	2009	2009	2009	2	0	2	Export	251	France	FRA	724	Spain	ESP								02	DAIRY PRODUCTS,BIRD EGGS	1	No Quantity							883282838			0
S3	2009	2009	2009	2	0	2	Export	251	France	FRA	736	Fmr Sudan	SDN								02	DAIRY PRODUCTS,BIRD EGGS	1	No Quantity							572402			0
S3	2009	2009	2009	2	0	2	Export	251	France	FRA	740	Suriname	SUR								02	DAIRY PRODUCTS,BIRD EGGS	1	No Quantity							34733			0
S3	2009	2009	2009	2	0	2	Export	251	France	FRA	752	Sweden	SWE								02	DAIRY PRODUCTS,BIRD EGGS	1	No Quantity							69391228			0
S3	2009	2009	2009	2	0	2	Export	251	France	FRA	757	Switzerland	CHE								02	DAIRY PRODUCTS,BIRD EGGS	1	No Quantity							174860448			0
S3	2009	2009	2009	2	0	2	Export	251	France	FRA	760	Syria	SYR								02	DAIRY PRODUCTS,BIRD EGGS	1	No Quantity							7834404			0
S3	2009	2009	2009	2	0	2	Export	251	France	FRA	764	Thailand	THA								02	DAIRY PRODUCTS,BIRD EGGS	1	No Quantity							16720527			0
S3	2009	2009	2009	2	0	2	Export	251	France	FRA	768	Togo	TGO								02	DAIRY PRODUCTS,BIRD EGGS	1	No Quantity							1123964			0
S3	2009	2009	2009	2	0	2	Export	251	France	FRA	780	Trinidad and Tobago	TTO								02	DAIRY PRODUCTS,BIRD EGGS	1	No Quantity							1824184			0
S3	2009	2009	2009	2	0	2	Export	251	France	FRA	784	United Arab Emirates	ARE								02	DAIRY PRODUCTS,BIRD EGGS	1	No Quantity							29973298			0
S3	2009	2009	2009	2	0	2	Export	251	France	FRA	788	Tunisia	TUN								02	DAIRY PRODUCTS,BIRD EGGS	1	No Quantity							9837811			0
S3	2009	2009	2009	2	0	2	Export	251	France	FRA	792	Turkey	TUR								02	DAIRY PRODUCTS,BIRD EGGS	1	No Quantity							7153635			0
S3	2009	2009	2009	2	0	2	Export	251	France	FRA	795	Turkmenistan	TKM								02	DAIRY PRODUCTS,BIRD EGGS	1	No Quantity							195895			0
S3	2009	2009	2009	2	0	2	Export	251	France	FRA	800	Uganda	UGA								02	DAIRY PRODUCTS,BIRD EGGS	1	No Quantity							1389			0
S3	2009	2009	2009	2	0	2	Export	251	France	FRA	804	Ukraine	UKR								02	DAIRY PRODUCTS,BIRD EGGS	1	No Quantity							6445079			0
S3	2009	2009	2009	2	0	2	Export	251	France	FRA	807	North Macedonia	MKD								02	DAIRY PRODUCTS,BIRD EGGS	1	No Quantity							1713038			0
S3	2009	2009	2009	2	0	2	Export	251	France	FRA	818	Egypt	EGY								02	DAIRY PRODUCTS,BIRD EGGS	1	No Quantity							20011838			0
S3	2009	2009	2009	2	0	2	Export	251	France	FRA	826	United Kingdom	GBR								02	DAIRY PRODUCTS,BIRD EGGS	1	No Quantity							843361973			0
S3	2009	2009	2009	2	0	2	Export	251	France	FRA	834	United Rep. of Tanzania	TZA								02	DAIRY PRODUCTS,BIRD EGGS	1	No Quantity							5557			0
S3	2009	2009	2009	2	0	2	Export	251	France	FRA	842	USA	USA								02	DAIRY PRODUCTS,BIRD EGGS	1	No Quantity							166716225			0
S3	2009	2009	2009	2	0	2	Export	251	France	FRA	854	Burkina Faso	BFA								02	DAIRY PRODUCTS,BIRD EGGS	1	No Quantity							2289608			0
S3	2009	2009	2009	2	0	2	Export	251	France	FRA	858	Uruguay	URY								02	DAIRY PRODUCTS,BIRD EGGS	1	No Quantity							133375			0
S3	2009	2009	2009	2	0	2	Export	251	France	FRA	862	Venezuela	VEN								02	DAIRY PRODUCTS,BIRD EGGS	1	No Quantity							5611484			0
S3	2009	2009	2009	2	0	2	Export	251	France	FRA	876	Wallis and Futuna Isds	WLF								02	DAIRY PRODUCTS,BIRD EGGS	1	No Quantity							169498			0
S3	2009	2009	2009	2	0	2	Export	251	France	FRA	887	Yemen	YEM								02	DAIRY PRODUCTS,BIRD EGGS	1	No Quantity							2393807			0
S3	2009	2009	2009	2	0	2	Export	251	France	FRA	894	Zambia	ZMB								02	DAIRY PRODUCTS,BIRD EGGS	1	No Quantity							118093			0
S3	2009	2009	2009	2	0	2	Export	251	France	FRA	899	Areas, nes									02	DAIRY PRODUCTS,BIRD EGGS	1	No Quantity							291758			0
S3	2009	2009	2009	2	0	2	Export	270	Gambia	GMB	0	World	WLD								02	DAIRY PRODUCTS,BIRD EGGS	1	No Quantity							3854050			0
S3	2009	2009	2009	2	0	2	Export	270	Gambia	GMB	324	Guinea	GIN								02	DAIRY PRODUCTS,BIRD EGGS	1	No Quantity							3437576			0
S3	2009	2009	2009	2	0	2	Export	270	Gambia	GMB	466	Mali	MLI								02	DAIRY PRODUCTS,BIRD EGGS	1	No Quantity							3755			0
S3	2009	2009	2009	2	0	2	Export	270	Gambia	GMB	624	Guinea-Bissau	GNB								02	DAIRY PRODUCTS,BIRD EGGS	1	No Quantity							74480			0
S3	2009	2009	2009	2	0	2	Export	270	Gambia	GMB	686	Senegal	SEN								02	DAIRY PRODUCTS,BIRD EGGS	1	No Quantity							335937			0
S3	2009	2009	2009	2	0	2	Export	270	Gambia	GMB	694	Sierra Leone	SLE								02	DAIRY PRODUCTS,BIRD EGGS	1	No Quantity							476			0
S3	2009	2009	2009	2	0	2	Export	270	Gambia	GMB	768	Togo	TGO								02	DAIRY PRODUCTS,BIRD EGGS	1	No Quantity							1827			0
S3	2009	2009	2009	2	0	2	Export	251	France	FRA	0	World	WLD								03	FISH,CRUSTACEANS,MOLLUSC	1	No Quantity							1526117972			0
S3	2009	2009	2009	2	0	2	Export	251	France	FRA	12	Algeria	DZA								03	FISH,CRUSTACEANS,MOLLUSC	1	No Quantity							1247614			0
S3	2009	2009	2009	2	0	2	Export	251	France	FRA	20	Andorra	AND								03	FISH,CRUSTACEANS,MOLLUSC	1	No Quantity							623807			0
S3	2009	2009	2009	2	0	2	Export	251	France	FRA	24	Angola	AGO								03	FISH,CRUSTACEANS,MOLLUSC	1	No Quantity							352889			0
S3	2009	2009	2009	2	0	2	Export	251	France	FRA	36	Australia	AUS								03	FISH,CRUSTACEANS,MOLLUSC	1	No Quantity							598799			0
S3	2009	2009	2009	2	0	2	Export	251	France	FRA	40	Austria	AUT								03	FISH,CRUSTACEANS,MOLLUSC	1	No Quantity							13552866			0
S3	2009	2009	2009	2	0	2	Export	251	France	FRA	48	Bahrain	BHR								03	FISH,CRUSTACEANS,MOLLUSC	1	No Quantity							122261			0
S3	2009	2009	2009	2	0	2	Export	251	France	FRA	51	Armenia	ARM								03	FISH,CRUSTACEANS,MOLLUSC	1	No Quantity							22229			0
S3	2009	2009	2009	2	0	2	Export	251	France	FRA	52	Barbados	BRB								03	FISH,CRUSTACEANS,MOLLUSC	1	No Quantity							2779			0
S3	2009	2009	2009	2	0	2	Export	251	France	FRA	56	Belgium	BEL								03	FISH,CRUSTACEANS,MOLLUSC	1	No Quantity							196133793			0
S3	2009	2009	2009	2	0	2	Export	251	France	FRA	70	Bosnia Herzegovina	BIH								03	FISH,CRUSTACEANS,MOLLUSC	1	No Quantity							138933			0
S3	2009	2009	2009	2	0	2	Export	251	France	FRA	76	Brazil	BRA								03	FISH,CRUSTACEANS,MOLLUSC	1	No Quantity							482096			0
S3	2009	2009	2009	2	0	2	Export	251	France	FRA	92	Br. Virgin Isds	VGB								03	FISH,CRUSTACEANS,MOLLUSC	1	No Quantity							95863			0
S3	2009	2009	2009	2	0	2	Export	251	France	FRA	100	Bulgaria	BGR								03	FISH,CRUSTACEANS,MOLLUSC	1	No Quantity							266750			0
S3	2009	2009	2009	2	0	2	Export	251	France	FRA	116	Cambodia	KHM								03	FISH,CRUSTACEANS,MOLLUSC	1	No Quantity							13893			0
S3	2009	2009	2009	2	0	2	Export	251	France	FRA	120	Cameroon	CMR								03	FISH,CRUSTACEANS,MOLLUSC	1	No Quantity							340385			0
S3	2009	2009	2009	2	0	2	Export	251	France	FRA	124	Canada	CAN								03	FISH,CRUSTACEANS,MOLLUSC	1	No Quantity							1832520			0
S3	2009	2009	2009	2	0	2	Export	251	France	FRA	140	Central African Rep.	CAF								03	FISH,CRUSTACEANS,MOLLUSC	1	No Quantity							18061			0
S3	2009	2009	2009	2	0	2	Export	251	France	FRA	144	Sri Lanka	LKA								03	FISH,CRUSTACEANS,MOLLUSC	1	No Quantity							100031			0
S3	2009	2009	2009	2	0	2	Export	251	France	FRA	148	Chad	TCD								03	FISH,CRUSTACEANS,MOLLUSC	1	No Quantity							182002			0
S3	2009	2009	2009	2	0	2	Export	251	France	FRA	152	Chile	CHL								03	FISH,CRUSTACEANS,MOLLUSC	1	No Quantity							66688			0
S3	2009	2009	2009	2	0	2	Export	251	France	FRA	156	China	CHN								03	FISH,CRUSTACEANS,MOLLUSC	1	No Quantity							12772065			0
S3	2009	2009	2009	2	0	2	Export	251	France	FRA	170	Colombia	COL								03	FISH,CRUSTACEANS,MOLLUSC	1	No Quantity							16672			0
S3	2009	2009	2009	2	0	2	Export	251	France	FRA	175	Mayotte	MYT								03	FISH,CRUSTACEANS,MOLLUSC	1	No Quantity							746068			0
S3	2009	2009	2009	2	0	2	Export	251	France	FRA	178	Congo	COG								03	FISH,CRUSTACEANS,MOLLUSC	1	No Quantity							158383			0
S3	2009	2009	2009	2	0	2	Export	251	France	FRA	180	Dem. Rep. of the Congo	COD								03	FISH,CRUSTACEANS,MOLLUSC	1	No Quantity							11115			0
S3	2009	2009	2009	2	0	2	Export	251	France	FRA	191	Croatia	HRV								03	FISH,CRUSTACEANS,MOLLUSC	1	No Quantity							2004796			0
S3	2009	2009	2009	2	0	2	Export	251	France	FRA	196	Cyprus	CYP								03	FISH,CRUSTACEANS,MOLLUSC	1	No Quantity							1261507			0
S3	2009	2009	2009	2	0	2	Export	251	France	FRA	203	Czechia	CZE								03	FISH,CRUSTACEANS,MOLLUSC	1	No Quantity							3967912			0
S3	2009	2009	2009	2	0	2	Export	251	France	FRA	204	Benin	BEN								03	FISH,CRUSTACEANS,MOLLUSC	1	No Quantity							58352			0
S3	2009	2009	2009	2	0	2	Export	251	France	FRA	208	Denmark	DNK								03	FISH,CRUSTACEANS,MOLLUSC	1	No Quantity							21223329			0
S3	2009	2009	2009	2	0	2	Export	251	France	FRA	214	Dominican Rep.	DOM								03	FISH,CRUSTACEANS,MOLLUSC	1	No Quantity							1389			0
S3	2009	2009	2009	2	0	2	Export	251	France	FRA	218	Ecuador	ECU								03	FISH,CRUSTACEANS,MOLLUSC	1	No Quantity							86138			0
S3	2009	2009	2009	2	0	2	Export	251	France	FRA	222	El Salvador	SLV								03	FISH,CRUSTACEANS,MOLLUSC	1	No Quantity							1567159			0
S3	2009	2009	2009	2	0	2	Export	251	France	FRA	226	Equatorial Guinea	GNQ								03	FISH,CRUSTACEANS,MOLLUSC	1	No Quantity							108367			0
S3	2009	2009	2009	2	0	2	Export	251	France	FRA	233	Estonia	EST								03	FISH,CRUSTACEANS,MOLLUSC	1	No Quantity							1522700			0
S3	2009	2009	2009	2	0	2	Export	251	France	FRA	246	Finland	FIN								03	FISH,CRUSTACEANS,MOLLUSC	1	No Quantity							1771389			0
S3	2009	2009	2009	2	0	2	Export	251	France	FRA	258	French Polynesia	PYF								03	FISH,CRUSTACEANS,MOLLUSC	1	No Quantity							1542151			0
S3	2009	2009	2009	2	0	2	Export	251	France	FRA	262	Djibouti	DJI								03	FISH,CRUSTACEANS,MOLLUSC	1	No Quantity							277865			0
S3	2009	2009	2009	2	0	2	Export	251	France	FRA	266	Gabon	GAB								03	FISH,CRUSTACEANS,MOLLUSC	1	No Quantity							450141			0
S3	2009	2009	2009	2	0	2	Export	251	France	FRA	268	Georgia	GEO								03	FISH,CRUSTACEANS,MOLLUSC	1	No Quantity							12504			0
S3	2009	2009	2009	2	0	2	Export	251	France	FRA	276	Germany	DEU								03	FISH,CRUSTACEANS,MOLLUSC	1	No Quantity							116236489			0
S3	2009	2009	2009	2	0	2	Export	251	France	FRA	288	Ghana	GHA								03	FISH,CRUSTACEANS,MOLLUSC	1	No Quantity							3677543			0
S3	2009	2009	2009	2	0	2	Export	251	France	FRA	300	Greece	GRC								03	FISH,CRUSTACEANS,MOLLUSC	1	No Quantity							11353564			0
S3	2009	2009	2009	2	0	2	Export	251	France	FRA	328	Guyana	GUY								03	FISH,CRUSTACEANS,MOLLUSC	1	No Quantity							6947			0
S3	2009	2009	2009	2	0	2	Export	251	France	FRA	344	China, Hong Kong SAR	HKG								03	FISH,CRUSTACEANS,MOLLUSC	1	No Quantity							15804962			0
S3	2009	2009	2009	2	0	2	Export	251	France	FRA	348	Hungary	HUN								03	FISH,CRUSTACEANS,MOLLUSC	1	No Quantity							2846727			0
S3	2009	2009	2009	2	0	2	Export	251	France	FRA	360	Indonesia	IDN								03	FISH,CRUSTACEANS,MOLLUSC	1	No Quantity							168108			0
S3	2009	2009	2009	2	0	2	Export	251	France	FRA	364	Iran	IRN								03	FISH,CRUSTACEANS,MOLLUSC	1	No Quantity							1258728			0
S3	2009	2009	2009	2	0	2	Export	251	France	FRA	372	Ireland	IRL								03	FISH,CRUSTACEANS,MOLLUSC	1	No Quantity							12822081			0
S3	2009	2009	2009	2	0	2	Export	251	France	FRA	376	Israel	ISR								03	FISH,CRUSTACEANS,MOLLUSC	1	No Quantity							188948			0
S3	2009	2009	2009	2	0	2	Export	251	France	FRA	381	Italy	ITA								03	FISH,CRUSTACEANS,MOLLUSC	1	No Quantity							373276902			0
S3	2009	2009	2009	2	0	2	Export	251	France	FRA	384	Côte d'Ivoire	CIV								03	FISH,CRUSTACEANS,MOLLUSC	1	No Quantity							8460989			0
S3	2009	2009	2009	2	0	2	Export	251	France	FRA	392	Japan	JPN								03	FISH,CRUSTACEANS,MOLLUSC	1	No Quantity							11870393			0
S3	2009	2009	2009	2	0	2	Export	251	France	FRA	398	Kazakhstan	KAZ								03	FISH,CRUSTACEANS,MOLLUSC	1	No Quantity							40290			0
S3	2009	2009	2009	2	0	2	Export	251	France	FRA	400	Jordan	JOR								03	FISH,CRUSTACEANS,MOLLUSC	1	No Quantity							47237			0
S3	2009	2009	2009	2	0	2	Export	251	France	FRA	404	Kenya	KEN								03	FISH,CRUSTACEANS,MOLLUSC	1	No Quantity							1431005			0
S3	2009	2009	2009	2	0	2	Export	251	France	FRA	410	Rep. of Korea	KOR								03	FISH,CRUSTACEANS,MOLLUSC	1	No Quantity							1274011			0
S3	2009	2009	2009	2	0	2	Export	251	France	FRA	414	Kuwait	KWT								03	FISH,CRUSTACEANS,MOLLUSC	1	No Quantity							108367			0
S3	2009	2009	2009	2	0	2	Export	251	France	FRA	422	Lebanon	LBN								03	FISH,CRUSTACEANS,MOLLUSC	1	No Quantity							1001703			0
S3	2009	2009	2009	2	0	2	Export	251	France	FRA	428	Latvia	LVA								03	FISH,CRUSTACEANS,MOLLUSC	1	No Quantity							718281			0
S3	2009	2009	2009	2	0	2	Export	251	France	FRA	434	Libya	LBY								03	FISH,CRUSTACEANS,MOLLUSC	1	No Quantity							97253			0
S3	2009	2009	2009	2	0	2	Export	251	France	FRA	440	Lithuania	LTU								03	FISH,CRUSTACEANS,MOLLUSC	1	No Quantity							1568548			0
S3	2009	2009	2009	2	0	2	Export	251	France	FRA	442	Luxembourg	LUX								03	FISH,CRUSTACEANS,MOLLUSC	1	No Quantity							26520825			0
S3	2009	2009	2009	2	0	2	Export	251	France	FRA	446	China, Macao SAR	MAC								03	FISH,CRUSTACEANS,MOLLUSC	1	No Quantity							2779			0
S3	2009	2009	2009	2	0	2	Export	251	France	FRA	450	Madagascar	MDG								03	FISH,CRUSTACEANS,MOLLUSC	1	No Quantity							4174922			0
S3	2009	2009	2009	2	0	2	Export	251	France	FRA	458	Malaysia	MYS								03	FISH,CRUSTACEANS,MOLLUSC	1	No Quantity							444584			0
S3	2009	2009	2009	2	0	2	Export	251	France	FRA	462	Maldives	MDV								03	FISH,CRUSTACEANS,MOLLUSC	1	No Quantity							25008			0
S3	2009	2009	2009	2	0	2	Export	251	France	FRA	466	Mali	MLI								03	FISH,CRUSTACEANS,MOLLUSC	1	No Quantity							8336			0
S3	2009	2009	2009	2	0	2	Export	251	France	FRA	470	Malta	MLT								03	FISH,CRUSTACEANS,MOLLUSC	1	No Quantity							5054364			0
S3	2009	2009	2009	2	0	2	Export	251	France	FRA	478	Mauritania	MRT								03	FISH,CRUSTACEANS,MOLLUSC	1	No Quantity							12504			0
S3	2009	2009	2009	2	0	2	Export	251	France	FRA	480	Mauritius	MUS								03	FISH,CRUSTACEANS,MOLLUSC	1	No Quantity							31015292			0
S3	2009	2009	2009	2	0	2	Export	251	France	FRA	484	Mexico	MEX								03	FISH,CRUSTACEANS,MOLLUSC	1	No Quantity							726617			0
S3	2009	2009	2009	2	0	2	Export	251	France	FRA	490	Other Asia, nes									03	FISH,CRUSTACEANS,MOLLUSC	1	No Quantity							4295793			0
S3	2009	2009	2009	2	0	2	Export	251	France	FRA	498	Rep. of Moldova	MDA								03	FISH,CRUSTACEANS,MOLLUSC	1	No Quantity							337606			0
S3	2009	2009	2009	2	0	2	Export	251	France	FRA	504	Morocco	MAR								03	FISH,CRUSTACEANS,MOLLUSC	1	No Quantity							2634160			0
S3	2009	2009	2009	2	0	2	Export	251	France	FRA	512	Oman	OMN								03	FISH,CRUSTACEANS,MOLLUSC	1	No Quantity							6885495			0
S3	2009	2009	2009	2	0	2	Export	251	France	FRA	528	Netherlands	NLD								03	FISH,CRUSTACEANS,MOLLUSC	1	No Quantity							45089155			0
S3	2009	2009	2009	2	0	2	Export	251	France	FRA	530	Neth. Antilles	ANT								03	FISH,CRUSTACEANS,MOLLUSC	1	No Quantity							472371			0
S3	2009	2009	2009	2	0	2	Export	251	France	FRA	540	New Caledonia	NCL								03	FISH,CRUSTACEANS,MOLLUSC	1	No Quantity							2328509			0
S3	2009	2009	2009	2	0	2	Export	251	France	FRA	554	New Zealand	NZL								03	FISH,CRUSTACEANS,MOLLUSC	1	No Quantity							23619			0
S3	2009	2009	2009	2	0	2	Export	251	France	FRA	562	Niger	NER								03	FISH,CRUSTACEANS,MOLLUSC	1	No Quantity							9725			0
S3	2009	2009	2009	2	0	2	Export	251	France	FRA	566	Nigeria	NGA								03	FISH,CRUSTACEANS,MOLLUSC	1	No Quantity							58352			0
S3	2009	2009	2009	2	0	2	Export	251	France	FRA	568	Other Europe, nes									03	FISH,CRUSTACEANS,MOLLUSC	1	No Quantity							145879			0
S3	2009	2009	2009	2	0	2	Export	251	France	FRA	579	Norway	NOR								03	FISH,CRUSTACEANS,MOLLUSC	1	No Quantity							5008517			0
S3	2009	2009	2009	2	0	2	Export	251	France	FRA	591	Panama	PAN								03	FISH,CRUSTACEANS,MOLLUSC	1	No Quantity							201452			0
S3	2009	2009	2009	2	0	2	Export	251	France	FRA	604	Peru	PER								03	FISH,CRUSTACEANS,MOLLUSC	1	No Quantity							1389			0
S3	2009	2009	2009	2	0	2	Export	251	France	FRA	608	Philippines	PHL								03	FISH,CRUSTACEANS,MOLLUSC	1	No Quantity							273697			0
S3	2009	2009	2009	2	0	2	Export	251	France	FRA	616	Poland	POL								03	FISH,CRUSTACEANS,MOLLUSC	1	No Quantity							9311256			0
S3	2009	2009	2009	2	0	2	Export	251	France	FRA	620	Portugal	PRT								03	FISH,CRUSTACEANS,MOLLUSC	1	No Quantity							29428683			0
S3	2009	2009	2009	2	0	2	Export	251	France	FRA	634	Qatar	QAT								03	FISH,CRUSTACEANS,MOLLUSC	1	No Quantity							470981			0
S3	2009	2009	2009	2	0	2	Export	251	France	FRA	642	Romania	ROU								03	FISH,CRUSTACEANS,MOLLUSC	1	No Quantity							1293462			0
S3	2009	2009	2009	2	0	2	Export	251	France	FRA	643	Russian Federation	RUS								03	FISH,CRUSTACEANS,MOLLUSC	1	No Quantity							10542198			0
S3	2009	2009	2009	2	0	2	Export	251	France	FRA	666	Saint Pierre and Miquelon	SPM								03	FISH,CRUSTACEANS,MOLLUSC	1	No Quantity							4168			0
S3	2009	2009	2009	2	0	2	Export	251	France	FRA	670	Saint Vincent and the Grenadines	VCT								03	FISH,CRUSTACEANS,MOLLUSC	1	No Quantity							9725			0
S3	2009	2009	2009	2	0	2	Export	251	France	FRA	674	San Marino	SMR								03	FISH,CRUSTACEANS,MOLLUSC	1	No Quantity							1389			0
S3	2009	2009	2009	2	0	2	Export	251	France	FRA	682	Saudi Arabia	SAU								03	FISH,CRUSTACEANS,MOLLUSC	1	No Quantity							258414			0
S3	2009	2009	2009	2	0	2	Export	251	France	FRA	686	Senegal	SEN								03	FISH,CRUSTACEANS,MOLLUSC	1	No Quantity							255636			0
S3	2009	2009	2009	2	0	2	Export	251	France	FRA	688	Serbia	SRB								03	FISH,CRUSTACEANS,MOLLUSC	1	No Quantity							84749			0
S3	2009	2009	2009	2	0	2	Export	251	France	FRA	690	Seychelles	SYC								03	FISH,CRUSTACEANS,MOLLUSC	1	No Quantity							25288494			0
S3	2009	2009	2009	2	0	2	Export	251	France	FRA	699	India	IND								03	FISH,CRUSTACEANS,MOLLUSC	1	No Quantity							109757			0
S3	2009	2009	2009	2	0	2	Export	251	France	FRA	702	Singapore	SGP								03	FISH,CRUSTACEANS,MOLLUSC	1	No Quantity							6899388			0
S3	2009	2009	2009	2	0	2	Export	251	France	FRA	703	Slovakia	SVK								03	FISH,CRUSTACEANS,MOLLUSC	1	No Quantity							419576			0
S3	2009	2009	2009	2	0	2	Export	251	France	FRA	704	Viet Nam	VNM								03	FISH,CRUSTACEANS,MOLLUSC	1	No Quantity							4750102			0
S3	2009	2009	2009	2	0	2	Export	251	France	FRA	705	Slovenia	SVN								03	FISH,CRUSTACEANS,MOLLUSC	1	No Quantity							775243			0
S3	2009	2009	2009	2	0	2	Export	251	France	FRA	710	South Africa	ZAF								03	FISH,CRUSTACEANS,MOLLUSC	1	No Quantity							22229			0
S3	2009	2009	2009	2	0	2	Export	251	France	FRA	724	Spain	ESP								03	FISH,CRUSTACEANS,MOLLUSC	1	No Quantity							275851874			0
S3	2009	2009	2009	2	0	2	Export	251	France	FRA	740	Suriname	SUR								03	FISH,CRUSTACEANS,MOLLUSC	1	No Quantity							98642			0
S3	2009	2009	2009	2	0	2	Export	251	France	FRA	748	Swaziland	SWZ								03	FISH,CRUSTACEANS,MOLLUSC	1	No Quantity							26397			0
S3	2009	2009	2009	2	0	2	Export	251	France	FRA	752	Sweden	SWE								03	FISH,CRUSTACEANS,MOLLUSC	1	No Quantity							1861696			0
S3	2009	2009	2009	2	0	2	Export	251	France	FRA	757	Switzerland	CHE								03	FISH,CRUSTACEANS,MOLLUSC	1	No Quantity							54582412			0
S3	2009	2009	2009	2	0	2	Export	251	France	FRA	760	Syria	SYR								03	FISH,CRUSTACEANS,MOLLUSC	1	No Quantity							2779			0
S3	2009	2009	2009	2	0	2	Export	251	France	FRA	764	Thailand	THA								03	FISH,CRUSTACEANS,MOLLUSC	1	No Quantity							13174969			0
S3	2009	2009	2009	2	0	2	Export	251	France	FRA	768	Togo	TGO								03	FISH,CRUSTACEANS,MOLLUSC	1	No Quantity							20840			0
S3	2009	2009	2009	2	0	2	Export	251	France	FRA	784	United Arab Emirates	ARE								03	FISH,CRUSTACEANS,MOLLUSC	1	No Quantity							3373281			0
S3	2009	2009	2009	2	0	2	Export	251	France	FRA	788	Tunisia	TUN								03	FISH,CRUSTACEANS,MOLLUSC	1	No Quantity							2591091			0
S3	2009	2009	2009	2	0	2	Export	251	France	FRA	792	Turkey	TUR								03	FISH,CRUSTACEANS,MOLLUSC	1	No Quantity							6068572			0
S3	2009	2009	2009	2	0	2	Export	251	France	FRA	804	Ukraine	UKR								03	FISH,CRUSTACEANS,MOLLUSC	1	No Quantity							737732			0
S3	2009	2009	2009	2	0	2	Export	251	France	FRA	807	North Macedonia	MKD								03	FISH,CRUSTACEANS,MOLLUSC	1	No Quantity							19451			0
S3	2009	2009	2009	2	0	2	Export	251	France	FRA	818	Egypt	EGY								03	FISH,CRUSTACEANS,MOLLUSC	1	No Quantity							3160714			0
S3	2009	2009	2009	2	0	2	Export	251	France	FRA	826	United Kingdom	GBR								03	FISH,CRUSTACEANS,MOLLUSC	1	No Quantity							93418215			0
S3	2009	2009	2009	2	0	2	Export	251	France	FRA	842	USA	USA								03	FISH,CRUSTACEANS,MOLLUSC	1	No Quantity							14747685			0
S3	2009	2009	2009	2	0	2	Export	251	France	FRA	854	Burkina Faso	BFA								03	FISH,CRUSTACEANS,MOLLUSC	1	No Quantity							533501			0
S3	2009	2009	2009	2	0	2	Export	251	France	FRA	858	Uruguay	URY								03	FISH,CRUSTACEANS,MOLLUSC	1	No Quantity							8336			0
S3	2009	2009	2009	2	0	2	Export	251	France	FRA	862	Venezuela	VEN								03	FISH,CRUSTACEANS,MOLLUSC	1	No Quantity							81970			0
S3	2009	2009	2009	2	0	2	Export	251	France	FRA	876	Wallis and Futuna Isds	WLF								03	FISH,CRUSTACEANS,MOLLUSC	1	No Quantity							31954			0
S3	2009	2009	2009	2	0	2	Export	251	France	FRA	894	Zambia	ZMB								03	FISH,CRUSTACEANS,MOLLUSC	1	No Quantity							5557			0
S3	2009	2009	2009	2	0	2	Export	251	France	FRA	899	Areas, nes									03	FISH,CRUSTACEANS,MOLLUSC	1	No Quantity							30565			0
S3	2009	2009	2009	2	0	2	Export	270	Gambia	GMB	0	World	WLD								03	FISH,CRUSTACEANS,MOLLUSC	1	No Quantity							5170706			0
S3	2009	2009	2009	2	0	2	Export	270	Gambia	GMB	4	Afghanistan	AFG								03	FISH,CRUSTACEANS,MOLLUSC	1	No Quantity							3			0
S3	2009	2009	2009	2	0	2	Export	270	Gambia	GMB	56	Belgium	BEL								03	FISH,CRUSTACEANS,MOLLUSC	1	No Quantity							4011			0
S3	2009	2009	2009	2	0	2	Export	270	Gambia	GMB	120	Cameroon	CMR								03	FISH,CRUSTACEANS,MOLLUSC	1	No Quantity							2034			0
S3	2009	2009	2009	2	0	2	Export	270	Gambia	GMB	124	Canada	CAN								03	FISH,CRUSTACEANS,MOLLUSC	1	No Quantity							54			0
S3	2009	2009	2009	2	0	2	Export	270	Gambia	GMB	156	China	CHN								03	FISH,CRUSTACEANS,MOLLUSC	1	No Quantity							79670			0
S3	2009	2009	2009	2	0	2	Export	270	Gambia	GMB	208	Denmark	DNK								03	FISH,CRUSTACEANS,MOLLUSC	1	No Quantity							12962			0
S3	2009	2009	2009	2	0	2	Export	270	Gambia	GMB	251	France	FRA								03	FISH,CRUSTACEANS,MOLLUSC	1	No Quantity							21527			0
S3	2009	2009	2009	2	0	2	Export	270	Gambia	GMB	276	Germany	DEU								03	FISH,CRUSTACEANS,MOLLUSC	1	No Quantity							21887			0
S3	2009	2009	2009	2	0	2	Export	270	Gambia	GMB	288	Ghana	GHA								03	FISH,CRUSTACEANS,MOLLUSC	1	No Quantity							61643			0
S3	2009	2009	2009	2	0	2	Export	270	Gambia	GMB	324	Guinea	GIN								03	FISH,CRUSTACEANS,MOLLUSC	1	No Quantity							409382			0
S3	2009	2009	2009	2	0	2	Export	270	Gambia	GMB	344	China, Hong Kong SAR	HKG								03	FISH,CRUSTACEANS,MOLLUSC	1	No Quantity							370391			0
S3	2009	2009	2009	2	0	2	Export	270	Gambia	GMB	381	Italy	ITA								03	FISH,CRUSTACEANS,MOLLUSC	1	No Quantity							16818			0
S3	2009	2009	2009	2	0	2	Export	270	Gambia	GMB	392	Japan	JPN								03	FISH,CRUSTACEANS,MOLLUSC	1	No Quantity							55795			0
S3	2009	2009	2009	2	0	2	Export	270	Gambia	GMB	408	Dem. People's Rep. of Korea	PRK								03	FISH,CRUSTACEANS,MOLLUSC	1	No Quantity							34463			0
S3	2009	2009	2009	2	0	2	Export	270	Gambia	GMB	410	Rep. of Korea	KOR								03	FISH,CRUSTACEANS,MOLLUSC	1	No Quantity							114920			0
S3	2009	2009	2009	2	0	2	Export	270	Gambia	GMB	466	Mali	MLI								03	FISH,CRUSTACEANS,MOLLUSC	1	No Quantity							2278			0
S3	2009	2009	2009	2	0	2	Export	270	Gambia	GMB	490	Other Asia, nes									03	FISH,CRUSTACEANS,MOLLUSC	1	No Quantity							130957			0
S3	2009	2009	2009	2	0	2	Export	270	Gambia	GMB	528	Netherlands	NLD								03	FISH,CRUSTACEANS,MOLLUSC	1	No Quantity							652625			0
S3	2009	2009	2009	2	0	2	Export	270	Gambia	GMB	566	Nigeria	NGA								03	FISH,CRUSTACEANS,MOLLUSC	1	No Quantity							1978			0
S3	2009	2009	2009	2	0	2	Export	270	Gambia	GMB	579	Norway	NOR								03	FISH,CRUSTACEANS,MOLLUSC	1	No Quantity							13295			0
S3	2009	2009	2009	2	0	2	Export	270	Gambia	GMB	620	Portugal	PRT								03	FISH,CRUSTACEANS,MOLLUSC	1	No Quantity							2024			0
S3	2009	2009	2009	2	0	2	Export	270	Gambia	GMB	624	Guinea-Bissau	GNB								03	FISH,CRUSTACEANS,MOLLUSC	1	No Quantity							429746			0
S3	2009	2009	2009	2	0	2	Export	270	Gambia	GMB	686	Senegal	SEN								03	FISH,CRUSTACEANS,MOLLUSC	1	No Quantity							351953			0
S3	2009	2009	2009	2	0	2	Export	270	Gambia	GMB	699	India	IND								03	FISH,CRUSTACEANS,MOLLUSC	1	No Quantity							2021			0
S3	2009	2009	2009	2	0	2	Export	270	Gambia	GMB	702	Singapore	SGP								03	FISH,CRUSTACEANS,MOLLUSC	1	No Quantity							950865			0
S3	2009	2009	2009	2	0	2	Export	270	Gambia	GMB	710	South Africa	ZAF								03	FISH,CRUSTACEANS,MOLLUSC	1	No Quantity							216551			0
S3	2009	2009	2009	2	0	2	Export	270	Gambia	GMB	724	Spain	ESP								03	FISH,CRUSTACEANS,MOLLUSC	1	No Quantity							198543			0
S3	2009	2009	2009	2	0	2	Export	270	Gambia	GMB	757	Switzerland	CHE								03	FISH,CRUSTACEANS,MOLLUSC	1	No Quantity							144			0
S3	2009	2009	2009	2	0	2	Export	270	Gambia	GMB	764	Thailand	THA								03	FISH,CRUSTACEANS,MOLLUSC	1	No Quantity							498082			0
S3	2009	2009	2009	2	0	2	Export	270	Gambia	GMB	780	Trinidad and Tobago	TTO								03	FISH,CRUSTACEANS,MOLLUSC	1	No Quantity							58522			0
S3	2009	2009	2009	2	0	2	Export	270	Gambia	GMB	788	Tunisia	TUN								03	FISH,CRUSTACEANS,MOLLUSC	1	No Quantity							8			0
S3	2009	2009	2009	2	0	2	Export	270	Gambia	GMB	826	United Kingdom	GBR								03	FISH,CRUSTACEANS,MOLLUSC	1	No Quantity							229861			0
S3	2009	2009	2009	2	0	2	Export	270	Gambia	GMB	842	USA	USA								03	FISH,CRUSTACEANS,MOLLUSC	1	No Quantity							107933			0
S3	2009	2009	2009	2	0	2	Export	270	Gambia	GMB	858	Uruguay	URY								03	FISH,CRUSTACEANS,MOLLUSC	1	No Quantity							117763			0
S3	2009	2009	2009	2	0	2	Export	251	France	FRA	0	World	WLD								04	CEREALS,CEREAL PREPRTNS.	1	No Quantity							10273694594			0
S3	2009	2009	2009	2	0	2	Export	251	France	FRA	4	Afghanistan	AFG								04	CEREALS,CEREAL PREPRTNS.	1	No Quantity							9272355			0
S3	2009	2009	2009	2	0	2	Export	251	France	FRA	8	Albania	ALB								04	CEREALS,CEREAL PREPRTNS.	1	No Quantity							515440			0
S3	2009	2009	2009	2	0	2	Export	251	France	FRA	12	Algeria	DZA								04	CEREALS,CEREAL PREPRTNS.	1	No Quantity							942074906			0
S3	2009	2009	2009	2	0	2	Export	251	France	FRA	20	Andorra	AND								04	CEREALS,CEREAL PREPRTNS.	1	No Quantity							2100659			0
S3	2009	2009	2009	2	0	2	Export	251	France	FRA	24	Angola	AGO								04	CEREALS,CEREAL PREPRTNS.	1	No Quantity							83196951			0
S3	2009	2009	2009	2	0	2	Export	251	France	FRA	28	Antigua and Barbuda	ATG								04	CEREALS,CEREAL PREPRTNS.	1	No Quantity							145879			0
S3	2009	2009	2009	2	0	2	Export	251	France	FRA	31	Azerbaijan	AZE								04	CEREALS,CEREAL PREPRTNS.	1	No Quantity							47237			0
S3	2009	2009	2009	2	0	2	Export	251	France	FRA	32	Argentina	ARG								04	CEREALS,CEREAL PREPRTNS.	1	No Quantity							63909			0
S3	2009	2009	2009	2	0	2	Export	251	France	FRA	36	Australia	AUS								04	CEREALS,CEREAL PREPRTNS.	1	No Quantity							3984584			0
S3	2009	2009	2009	2	0	2	Export	251	France	FRA	40	Austria	AUT								04	CEREALS,CEREAL PREPRTNS.	1	No Quantity							47559374			0
S3	2009	2009	2009	2	0	2	Export	251	France	FRA	44	Bahamas	BHS								04	CEREALS,CEREAL PREPRTNS.	1	No Quantity							744678			0
S3	2009	2009	2009	2	0	2	Export	251	France	FRA	48	Bahrain	BHR								04	CEREALS,CEREAL PREPRTNS.	1	No Quantity							1636625			0
S3	2009	2009	2009	2	0	2	Export	251	France	FRA	50	Bangladesh	BGD								04	CEREALS,CEREAL PREPRTNS.	1	No Quantity							13893			0
S3	2009	2009	2009	2	0	2	Export	251	France	FRA	51	Armenia	ARM								04	CEREALS,CEREAL PREPRTNS.	1	No Quantity							38901			0
S3	2009	2009	2009	2	0	2	Export	251	France	FRA	52	Barbados	BRB								04	CEREALS,CEREAL PREPRTNS.	1	No Quantity							91695			0
S3	2009	2009	2009	2	0	2	Export	251	France	FRA	56	Belgium	BEL								04	CEREALS,CEREAL PREPRTNS.	1	No Quantity							1388913790			0
S3	2009	2009	2009	2	0	2	Export	251	France	FRA	60	Bermuda	BMU								04	CEREALS,CEREAL PREPRTNS.	1	No Quantity							1389			0
S3	2009	2009	2009	2	0	2	Export	251	France	FRA	68	Bolivia (Plurinational State of)	BOL								04	CEREALS,CEREAL PREPRTNS.	1	No Quantity							2779			0
S3	2009	2009	2009	2	0	2	Export	251	France	FRA	70	Bosnia Herzegovina	BIH								04	CEREALS,CEREAL PREPRTNS.	1	No Quantity							191727			0
S3	2009	2009	2009	2	0	2	Export	251	France	FRA	76	Brazil	BRA								04	CEREALS,CEREAL PREPRTNS.	1	No Quantity							16795550			0
S3	2009	2009	2009	2	0	2	Export	251	France	FRA	92	Br. Virgin Isds	VGB								04	CEREALS,CEREAL PREPRTNS.	1	No Quantity							19451			0
S3	2009	2009	2009	2	0	2	Export	251	France	FRA	100	Bulgaria	BGR								04	CEREALS,CEREAL PREPRTNS.	1	No Quantity							3897057			0
S3	2009	2009	2009	2	0	2	Export	251	France	FRA	104	Myanmar	MMR								04	CEREALS,CEREAL PREPRTNS.	1	No Quantity							1265675			0
S3	2009	2009	2009	2	0	2	Export	251	France	FRA	112	Belarus	BLR								04	CEREALS,CEREAL PREPRTNS.	1	No Quantity							3402457			0
S3	2009	2009	2009	2	0	2	Export	251	France	FRA	116	Cambodia	KHM								04	CEREALS,CEREAL PREPRTNS.	1	No Quantity							1403218			0
S3	2009	2009	2009	2	0	2	Export	251	France	FRA	120	Cameroon	CMR								04	CEREALS,CEREAL PREPRTNS.	1	No Quantity							87362147			0
S3	2009	2009	2009	2	0	2	Export	251	France	FRA	124	Canada	CAN								04	CEREALS,CEREAL PREPRTNS.	1	No Quantity							17326272			0
S3	2009	2009	2009	2	0	2	Export	251	France	FRA	132	Cabo Verde	CPV								04	CEREALS,CEREAL PREPRTNS.	1	No Quantity							1610228			0
S3	2009	2009	2009	2	0	2	Export	251	France	FRA	140	Central African Rep.	CAF								04	CEREALS,CEREAL PREPRTNS.	1	No Quantity							7638509			0
S3	2009	2009	2009	2	0	2	Export	251	France	FRA	148	Chad	TCD								04	CEREALS,CEREAL PREPRTNS.	1	No Quantity							17825040			0
S3	2009	2009	2009	2	0	2	Export	251	France	FRA	152	Chile	CHL								04	CEREALS,CEREAL PREPRTNS.	1	No Quantity							1932551			0
S3	2009	2009	2009	2	0	2	Export	251	France	FRA	156	China	CHN								04	CEREALS,CEREAL PREPRTNS.	1	No Quantity							77329831			0
S3	2009	2009	2009	2	0	2	Export	251	France	FRA	170	Colombia	COL								04	CEREALS,CEREAL PREPRTNS.	1	No Quantity							625196			0
S3	2009	2009	2009	2	0	2	Export	251	France	FRA	174	Comoros	COM								04	CEREALS,CEREAL PREPRTNS.	1	No Quantity							2160400			0
S3	2009	2009	2009	2	0	2	Export	251	France	FRA	175	Mayotte	MYT								04	CEREALS,CEREAL PREPRTNS.	1	No Quantity							6060236			0
S3	2009	2009	2009	2	0	2	Export	251	France	FRA	178	Congo	COG								04	CEREALS,CEREAL PREPRTNS.	1	No Quantity							21831854			0
S3	2009	2009	2009	2	0	2	Export	251	France	FRA	180	Dem. Rep. of the Congo	COD								04	CEREALS,CEREAL PREPRTNS.	1	No Quantity							28372796			0
S3	2009	2009	2009	2	0	2	Export	251	France	FRA	188	Costa Rica	CRI								04	CEREALS,CEREAL PREPRTNS.	1	No Quantity							1647739			0
S3	2009	2009	2009	2	0	2	Export	251	France	FRA	191	Croatia	HRV								04	CEREALS,CEREAL PREPRTNS.	1	No Quantity							2421594			0
S3	2009	2009	2009	2	0	2	Export	251	France	FRA	192	Cuba	CUB								04	CEREALS,CEREAL PREPRTNS.	1	No Quantity							31776642			0
S3	2009	2009	2009	2	0	2	Export	251	France	FRA	196	Cyprus	CYP								04	CEREALS,CEREAL PREPRTNS.	1	No Quantity							37618754			0
S3	2009	2009	2009	2	0	2	Export	251	France	FRA	203	Czechia	CZE								04	CEREALS,CEREAL PREPRTNS.	1	No Quantity							22002741			0
S3	2009	2009	2009	2	0	2	Export	251	France	FRA	204	Benin	BEN								04	CEREALS,CEREAL PREPRTNS.	1	No Quantity							10329632			0
S3	2009	2009	2009	2	0	2	Export	251	France	FRA	208	Denmark	DNK								04	CEREALS,CEREAL PREPRTNS.	1	No Quantity							57427750			0
S3	2009	2009	2009	2	0	2	Export	251	France	FRA	214	Dominican Rep.	DOM								04	CEREALS,CEREAL PREPRTNS.	1	No Quantity							183391			0
S3	2009	2009	2009	2	0	2	Export	251	France	FRA	218	Ecuador	ECU								04	CEREALS,CEREAL PREPRTNS.	1	No Quantity							25008			0
S3	2009	2009	2009	2	0	2	Export	251	France	FRA	226	Equatorial Guinea	GNQ								04	CEREALS,CEREAL PREPRTNS.	1	No Quantity							4733430			0
S3	2009	2009	2009	2	0	2	Export	251	France	FRA	231	Ethiopia	ETH								04	CEREALS,CEREAL PREPRTNS.	1	No Quantity							1999239			0
S3	2009	2009	2009	2	0	2	Export	251	France	FRA	232	Eritrea	ERI								04	CEREALS,CEREAL PREPRTNS.	1	No Quantity							1618564			0
S3	2009	2009	2009	2	0	2	Export	251	France	FRA	233	Estonia	EST								04	CEREALS,CEREAL PREPRTNS.	1	No Quantity							652983			0
S3	2009	2009	2009	2	0	2	Export	251	France	FRA	242	Fiji	FJI								04	CEREALS,CEREAL PREPRTNS.	1	No Quantity							15283			0
S3	2009	2009	2009	2	0	2	Export	251	France	FRA	246	Finland	FIN								04	CEREALS,CEREAL PREPRTNS.	1	No Quantity							27703141			0
S3	2009	2009	2009	2	0	2	Export	251	France	FRA	258	French Polynesia	PYF								04	CEREALS,CEREAL PREPRTNS.	1	No Quantity							13983556			0
S3	2009	2009	2009	2	0	2	Export	251	France	FRA	262	Djibouti	DJI								04	CEREALS,CEREAL PREPRTNS.	1	No Quantity							2731413			0
S3	2009	2009	2009	2	0	2	Export	251	France	FRA	266	Gabon	GAB								04	CEREALS,CEREAL PREPRTNS.	1	No Quantity							30954162			0
S3	2009	2009	2009	2	0	2	Export	251	France	FRA	268	Georgia	GEO								04	CEREALS,CEREAL PREPRTNS.	1	No Quantity							31954			0
S3	2009	2009	2009	2	0	2	Export	251	France	FRA	270	Gambia	GMB								04	CEREALS,CEREAL PREPRTNS.	1	No Quantity							2736970			0
S3	2009	2009	2009	2	0	2	Export	251	France	FRA	275	State of Palestine	PSE								04	CEREALS,CEREAL PREPRTNS.	1	No Quantity							9725			0
S3	2009	2009	2009	2	0	2	Export	251	France	FRA	276	Germany	DEU								04	CEREALS,CEREAL PREPRTNS.	1	No Quantity							1133808706			0
S3	2009	2009	2009	2	0	2	Export	251	France	FRA	288	Ghana	GHA								04	CEREALS,CEREAL PREPRTNS.	1	No Quantity							12545605			0
S3	2009	2009	2009	2	0	2	Export	251	France	FRA	292	Gibraltar	GIB								04	CEREALS,CEREAL PREPRTNS.	1	No Quantity							20840			0
S3	2009	2009	2009	2	0	2	Export	251	France	FRA	300	Greece	GRC								04	CEREALS,CEREAL PREPRTNS.	1	No Quantity							108193687			0
S3	2009	2009	2009	2	0	2	Export	251	France	FRA	316	Guam	GUM								04	CEREALS,CEREAL PREPRTNS.	1	No Quantity							12504			0
S3	2009	2009	2009	2	0	2	Export	251	France	FRA	320	Guatemala	GTM								04	CEREALS,CEREAL PREPRTNS.	1	No Quantity							1372653			0
S3	2009	2009	2009	2	0	2	Export	251	France	FRA	324	Guinea	GIN								04	CEREALS,CEREAL PREPRTNS.	1	No Quantity							12537269			0
S3	2009	2009	2009	2	0	2	Export	251	France	FRA	332	Haiti	HTI								04	CEREALS,CEREAL PREPRTNS.	1	No Quantity							8106712			0
S3	2009	2009	2009	2	0	2	Export	251	France	FRA	344	China, Hong Kong SAR	HKG								04	CEREALS,CEREAL PREPRTNS.	1	No Quantity							6188054			0
S3	2009	2009	2009	2	0	2	Export	251	France	FRA	348	Hungary	HUN								04	CEREALS,CEREAL PREPRTNS.	1	No Quantity							33159020			0
S3	2009	2009	2009	2	0	2	Export	251	France	FRA	352	Iceland	ISL								04	CEREALS,CEREAL PREPRTNS.	1	No Quantity							1393493			0
S3	2009	2009	2009	2	0	2	Export	251	France	FRA	360	Indonesia	IDN								04	CEREALS,CEREAL PREPRTNS.	1	No Quantity							326491			0
S3	2009	2009	2009	2	0	2	Export	251	France	FRA	364	Iran	IRN								04	CEREALS,CEREAL PREPRTNS.	1	No Quantity							373728			0
S3	2009	2009	2009	2	0	2	Export	251	France	FRA	368	Iraq	IRQ								04	CEREALS,CEREAL PREPRTNS.	1	No Quantity							243132			0
S3	2009	2009	2009	2	0	2	Export	251	France	FRA	372	Ireland	IRL								04	CEREALS,CEREAL PREPRTNS.	1	No Quantity							117185398			0
S3	2009	2009	2009	2	0	2	Export	251	France	FRA	376	Israel	ISR								04	CEREALS,CEREAL PREPRTNS.	1	No Quantity							10902034			0
S3	2009	2009	2009	2	0	2	Export	251	France	FRA	381	Italy	ITA								04	CEREALS,CEREAL PREPRTNS.	1	No Quantity							821295324			0
S3	2009	2009	2009	2	0	2	Export	251	France	FRA	384	Côte d'Ivoire	CIV								04	CEREALS,CEREAL PREPRTNS.	1	No Quantity							104149362			0
S3	2009	2009	2009	2	0	2	Export	251	France	FRA	392	Japan	JPN								04	CEREALS,CEREAL PREPRTNS.	1	No Quantity							68224195			0
S3	2009	2009	2009	2	0	2	Export	251	France	FRA	398	Kazakhstan	KAZ								04	CEREALS,CEREAL PREPRTNS.	1	No Quantity							37512			0
S3	2009	2009	2009	2	0	2	Export	251	France	FRA	400	Jordan	JOR								04	CEREALS,CEREAL PREPRTNS.	1	No Quantity							994757			0
S3	2009	2009	2009	2	0	2	Export	251	France	FRA	410	Rep. of Korea	KOR								04	CEREALS,CEREAL PREPRTNS.	1	No Quantity							3414961			0
S3	2009	2009	2009	2	0	2	Export	251	France	FRA	414	Kuwait	KWT								04	CEREALS,CEREAL PREPRTNS.	1	No Quantity							2215973			0
S3	2009	2009	2009	2	0	2	Export	251	France	FRA	417	Kyrgyzstan	KGZ								04	CEREALS,CEREAL PREPRTNS.	1	No Quantity							2779			0
S3	2009	2009	2009	2	0	2	Export	251	France	FRA	418	Lao People's Dem. Rep.	LAO								04	CEREALS,CEREAL PREPRTNS.	1	No Quantity							70856			0
S3	2009	2009	2009	2	0	2	Export	251	France	FRA	422	Lebanon	LBN								04	CEREALS,CEREAL PREPRTNS.	1	No Quantity							5705958			0
S3	2009	2009	2009	2	0	2	Export	251	France	FRA	428	Latvia	LVA								04	CEREALS,CEREAL PREPRTNS.	1	No Quantity							740510			0
S3	2009	2009	2009	2	0	2	Export	251	France	FRA	430	Liberia	LBR								04	CEREALS,CEREAL PREPRTNS.	1	No Quantity							238964			0
S3	2009	2009	2009	2	0	2	Export	251	France	FRA	434	Libya	LBY								04	CEREALS,CEREAL PREPRTNS.	1	No Quantity							18603062			0
S3	2009	2009	2009	2	0	2	Export	251	France	FRA	440	Lithuania	LTU								04	CEREALS,CEREAL PREPRTNS.	1	No Quantity							3055126			0
S3	2009	2009	2009	2	0	2	Export	251	France	FRA	442	Luxembourg	LUX								04	CEREALS,CEREAL PREPRTNS.	1	No Quantity							44186093			0
S3	2009	2009	2009	2	0	2	Export	251	France	FRA	446	China, Macao SAR	MAC								04	CEREALS,CEREAL PREPRTNS.	1	No Quantity							25008			0
S3	2009	2009	2009	2	0	2	Export	251	France	FRA	450	Madagascar	MDG								04	CEREALS,CEREAL PREPRTNS.	1	No Quantity							5892127			0
S3	2009	2009	2009	2	0	2	Export	251	France	FRA	458	Malaysia	MYS								04	CEREALS,CEREAL PREPRTNS.	1	No Quantity							5622598			0
S3	2009	2009	2009	2	0	2	Export	251	France	FRA	462	Maldives	MDV								04	CEREALS,CEREAL PREPRTNS.	1	No Quantity							13893			0
S3	2009	2009	2009	2	0	2	Export	251	France	FRA	466	Mali	MLI								04	CEREALS,CEREAL PREPRTNS.	1	No Quantity							21548431			0
S3	2009	2009	2009	2	0	2	Export	251	France	FRA	470	Malta	MLT								04	CEREALS,CEREAL PREPRTNS.	1	No Quantity							8986154			0
S3	2009	2009	2009	2	0	2	Export	251	France	FRA	478	Mauritania	MRT								04	CEREALS,CEREAL PREPRTNS.	1	No Quantity							50595050			0
S3	2009	2009	2009	2	0	2	Export	251	France	FRA	480	Mauritius	MUS								04	CEREALS,CEREAL PREPRTNS.	1	No Quantity							25164844			0
S3	2009	2009	2009	2	0	2	Export	251	France	FRA	484	Mexico	MEX								04	CEREALS,CEREAL PREPRTNS.	1	No Quantity							1439341			0
S3	2009	2009	2009	2	0	2	Export	251	France	FRA	490	Other Asia, nes									04	CEREALS,CEREAL PREPRTNS.	1	No Quantity							2235424			0
S3	2009	2009	2009	2	0	2	Export	251	France	FRA	496	Mongolia	MNG								04	CEREALS,CEREAL PREPRTNS.	1	No Quantity							2779			0
S3	2009	2009	2009	2	0	2	Export	251	France	FRA	498	Rep. of Moldova	MDA								04	CEREALS,CEREAL PREPRTNS.	1	No Quantity							145879			0
S3	2009	2009	2009	2	0	2	Export	251	France	FRA	504	Morocco	MAR								04	CEREALS,CEREAL PREPRTNS.	1	No Quantity							249290758			0
S3	2009	2009	2009	2	0	2	Export	251	France	FRA	512	Oman	OMN								04	CEREALS,CEREAL PREPRTNS.	1	No Quantity							1118407			0
S3	2009	2009	2009	2	0	2	Export	251	France	FRA	516	Namibia	NAM								04	CEREALS,CEREAL PREPRTNS.	1	No Quantity							1867253			0
S3	2009	2009	2009	2	0	2	Export	251	France	FRA	528	Netherlands	NLD								04	CEREALS,CEREAL PREPRTNS.	1	No Quantity							1050867391			0
S3	2009	2009	2009	2	0	2	Export	251	France	FRA	530	Neth. Antilles	ANT								04	CEREALS,CEREAL PREPRTNS.	1	No Quantity							159772			0
S3	2009	2009	2009	2	0	2	Export	251	France	FRA	533	Aruba	ABW								04	CEREALS,CEREAL PREPRTNS.	1	No Quantity							36122			0
S3	2009	2009	2009	2	0	2	Export	251	France	FRA	540	New Caledonia	NCL								04	CEREALS,CEREAL PREPRTNS.	1	No Quantity							10588046			0
S3	2009	2009	2009	2	0	2	Export	251	France	FRA	548	Vanuatu	VUT								04	CEREALS,CEREAL PREPRTNS.	1	No Quantity							26397			0
S3	2009	2009	2009	2	0	2	Export	251	France	FRA	554	New Zealand	NZL								04	CEREALS,CEREAL PREPRTNS.	1	No Quantity							543226			0
S3	2009	2009	2009	2	0	2	Export	251	France	FRA	562	Niger	NER								04	CEREALS,CEREAL PREPRTNS.	1	No Quantity							7471790			0
S3	2009	2009	2009	2	0	2	Export	251	France	FRA	566	Nigeria	NGA								04	CEREALS,CEREAL PREPRTNS.	1	No Quantity							35683424			0
S3	2009	2009	2009	2	0	2	Export	251	France	FRA	568	Other Europe, nes									04	CEREALS,CEREAL PREPRTNS.	1	No Quantity							1057276			0
S3	2009	2009	2009	2	0	2	Export	251	France	FRA	579	Norway	NOR								04	CEREALS,CEREAL PREPRTNS.	1	No Quantity							27892089			0
S3	2009	2009	2009	2	0	2	Export	251	France	FRA	586	Pakistan	PAK								04	CEREALS,CEREAL PREPRTNS.	1	No Quantity							9059789			0
S3	2009	2009	2009	2	0	2	Export	251	France	FRA	591	Panama	PAN								04	CEREALS,CEREAL PREPRTNS.	1	No Quantity							1795008			0
S3	2009	2009	2009	2	0	2	Export	251	France	FRA	604	Peru	PER								04	CEREALS,CEREAL PREPRTNS.	1	No Quantity							41680			0
S3	2009	2009	2009	2	0	2	Export	251	France	FRA	608	Philippines	PHL								04	CEREALS,CEREAL PREPRTNS.	1	No Quantity							1560212			0
S3	2009	2009	2009	2	0	2	Export	251	France	FRA	616	Poland	POL								04	CEREALS,CEREAL PREPRTNS.	1	No Quantity							55217334			0
S3	2009	2009	2009	2	0	2	Export	251	France	FRA	620	Portugal	PRT								04	CEREALS,CEREAL PREPRTNS.	1	No Quantity							381703159			0
S3	2009	2009	2009	2	0	2	Export	251	France	FRA	624	Guinea-Bissau	GNB								04	CEREALS,CEREAL PREPRTNS.	1	No Quantity							454309			0
S3	2009	2009	2009	2	0	2	Export	251	France	FRA	634	Qatar	QAT								04	CEREALS,CEREAL PREPRTNS.	1	No Quantity							2336845			0
S3	2009	2009	2009	2	0	2	Export	251	France	FRA	642	Romania	ROU								04	CEREALS,CEREAL PREPRTNS.	1	No Quantity							23015558			0
S3	2009	2009	2009	2	0	2	Export	251	France	FRA	643	Russian Federation	RUS								04	CEREALS,CEREAL PREPRTNS.	1	No Quantity							27027929			0
S3	2009	2009	2009	2	0	2	Export	251	France	FRA	646	Rwanda	RWA								04	CEREALS,CEREAL PREPRTNS.	1	No Quantity							20840			0
S3	2009	2009	2009	2	0	2	Export	251	France	FRA	662	Saint Lucia	LCA								04	CEREALS,CEREAL PREPRTNS.	1	No Quantity							730785			0
S3	2009	2009	2009	2	0	2	Export	251	France	FRA	666	Saint Pierre and Miquelon	SPM								04	CEREALS,CEREAL PREPRTNS.	1	No Quantity							91695			0
S3	2009	2009	2009	2	0	2	Export	251	France	FRA	670	Saint Vincent and the Grenadines	VCT								04	CEREALS,CEREAL PREPRTNS.	1	No Quantity							1389			0
S3	2009	2009	2009	2	0	2	Export	251	France	FRA	674	San Marino	SMR								04	CEREALS,CEREAL PREPRTNS.	1	No Quantity							13893			0
S3	2009	2009	2009	2	0	2	Export	251	France	FRA	678	Sao Tome and Principe	STP								04	CEREALS,CEREAL PREPRTNS.	1	No Quantity							36122			0
S3	2009	2009	2009	2	0	2	Export	251	France	FRA	682	Saudi Arabia	SAU								04	CEREALS,CEREAL PREPRTNS.	1	No Quantity							30940268			0
S3	2009	2009	2009	2	0	2	Export	251	France	FRA	686	Senegal	SEN								04	CEREALS,CEREAL PREPRTNS.	1	No Quantity							86875883			0
S3	2009	2009	2009	2	0	2	Export	251	France	FRA	688	Serbia	SRB								04	CEREALS,CEREAL PREPRTNS.	1	No Quantity							2367410			0
S3	2009	2009	2009	2	0	2	Export	251	France	FRA	690	Seychelles	SYC								04	CEREALS,CEREAL PREPRTNS.	1	No Quantity							68077			0
S3	2009	2009	2009	2	0	2	Export	251	France	FRA	694	Sierra Leone	SLE								04	CEREALS,CEREAL PREPRTNS.	1	No Quantity							18061			0
S3	2009	2009	2009	2	0	2	Export	251	France	FRA	699	India	IND								04	CEREALS,CEREAL PREPRTNS.	1	No Quantity							138933			0
S3	2009	2009	2009	2	0	2	Export	251	France	FRA	702	Singapore	SGP								04	CEREALS,CEREAL PREPRTNS.	1	No Quantity							4427779			0
S3	2009	2009	2009	2	0	2	Export	251	France	FRA	703	Slovakia	SVK								04	CEREALS,CEREAL PREPRTNS.	1	No Quantity							6809082			0
S3	2009	2009	2009	2	0	2	Export	251	France	FRA	704	Viet Nam	VNM								04	CEREALS,CEREAL PREPRTNS.	1	No Quantity							21679028			0
S3	2009	2009	2009	2	0	2	Export	251	France	FRA	705	Slovenia	SVN								04	CEREALS,CEREAL PREPRTNS.	1	No Quantity							2020079			0
S3	2009	2009	2009	2	0	2	Export	251	France	FRA	706	Somalia	SOM								04	CEREALS,CEREAL PREPRTNS.	1	No Quantity							31954			0
S3	2009	2009	2009	2	0	2	Export	251	France	FRA	710	South Africa	ZAF								04	CEREALS,CEREAL PREPRTNS.	1	No Quantity							3209341			0
S3	2009	2009	2009	2	0	2	Export	251	France	FRA	724	Spain	ESP								04	CEREALS,CEREAL PREPRTNS.	1	No Quantity							1105121923			0
S3	2009	2009	2009	2	0	2	Export	251	France	FRA	736	Fmr Sudan	SDN								04	CEREALS,CEREAL PREPRTNS.	1	No Quantity							22229			0
S3	2009	2009	2009	2	0	2	Export	251	France	FRA	740	Suriname	SUR								04	CEREALS,CEREAL PREPRTNS.	1	No Quantity							615471			0
S3	2009	2009	2009	2	0	2	Export	251	France	FRA	752	Sweden	SWE								04	CEREALS,CEREAL PREPRTNS.	1	No Quantity							31166728			0
S3	2009	2009	2009	2	0	2	Export	251	France	FRA	757	Switzerland	CHE								04	CEREALS,CEREAL PREPRTNS.	1	No Quantity							127241333			0
S3	2009	2009	2009	2	0	2	Export	251	France	FRA	760	Syria	SYR								04	CEREALS,CEREAL PREPRTNS.	1	No Quantity							36211368			0
S3	2009	2009	2009	2	0	2	Export	251	France	FRA	764	Thailand	THA								04	CEREALS,CEREAL PREPRTNS.	1	No Quantity							14817151			0
S3	2009	2009	2009	2	0	2	Export	251	France	FRA	768	Togo	TGO								04	CEREALS,CEREAL PREPRTNS.	1	No Quantity							9680817			0
S3	2009	2009	2009	2	0	2	Export	251	France	FRA	776	Tonga	TON								04	CEREALS,CEREAL PREPRTNS.	1	No Quantity							84749			0
S3	2009	2009	2009	2	0	2	Export	251	France	FRA	780	Trinidad and Tobago	TTO								04	CEREALS,CEREAL PREPRTNS.	1	No Quantity							600188			0
S3	2009	2009	2009	2	0	2	Export	251	France	FRA	784	United Arab Emirates	ARE								04	CEREALS,CEREAL PREPRTNS.	1	No Quantity							12383054			0
S3	2009	2009	2009	2	0	2	Export	251	France	FRA	788	Tunisia	TUN								04	CEREALS,CEREAL PREPRTNS.	1	No Quantity							24133965			0
S3	2009	2009	2009	2	0	2	Export	251	France	FRA	792	Turkey	TUR								04	CEREALS,CEREAL PREPRTNS.	1	No Quantity							32286524			0
S3	2009	2009	2009	2	0	2	Export	251	France	FRA	800	Uganda	UGA								04	CEREALS,CEREAL PREPRTNS.	1	No Quantity							425133			0
S3	2009	2009	2009	2	0	2	Export	251	France	FRA	804	Ukraine	UKR								04	CEREALS,CEREAL PREPRTNS.	1	No Quantity							10631115			0
S3	2009	2009	2009	2	0	2	Export	251	France	FRA	807	North Macedonia	MKD								04	CEREALS,CEREAL PREPRTNS.	1	No Quantity							251468			0
S3	2009	2009	2009	2	0	2	Export	251	France	FRA	818	Egypt	EGY								04	CEREALS,CEREAL PREPRTNS.	1	No Quantity							329260307			0
S3	2009	2009	2009	2	0	2	Export	251	France	FRA	826	United Kingdom	GBR								04	CEREALS,CEREAL PREPRTNS.	1	No Quantity							638668548			0
S3	2009	2009	2009	2	0	2	Export	251	France	FRA	834	United Rep. of Tanzania	TZA								04	CEREALS,CEREAL PREPRTNS.	1	No Quantity							1129521			0
S3	2009	2009	2009	2	0	2	Export	251	France	FRA	837	Bunkers									04	CEREALS,CEREAL PREPRTNS.	1	No Quantity							69466			0
S3	2009	2009	2009	2	0	2	Export	251	France	FRA	842	USA	USA								04	CEREALS,CEREAL PREPRTNS.	1	No Quantity							42962098			0
S3	2009	2009	2009	2	0	2	Export	251	France	FRA	854	Burkina Faso	BFA								04	CEREALS,CEREAL PREPRTNS.	1	No Quantity							17626367			0
S3	2009	2009	2009	2	0	2	Export	251	France	FRA	858	Uruguay	URY								04	CEREALS,CEREAL PREPRTNS.	1	No Quantity							19451			0
S3	2009	2009	2009	2	0	2	Export	251	France	FRA	862	Venezuela	VEN								04	CEREALS,CEREAL PREPRTNS.	1	No Quantity							20286924			0
S3	2009	2009	2009	2	0	2	Export	251	France	FRA	876	Wallis and Futuna Isds	WLF								04	CEREALS,CEREAL PREPRTNS.	1	No Quantity							145879			0
S3	2009	2009	2009	2	0	2	Export	251	France	FRA	887	Yemen	YEM								04	CEREALS,CEREAL PREPRTNS.	1	No Quantity							100268977			0
S3	2009	2009	2009	2	0	2	Export	251	France	FRA	899	Areas, nes									04	CEREALS,CEREAL PREPRTNS.	1	No Quantity							254246			0
S3	2009	2009	2009	2	0	2	Export	270	Gambia	GMB	0	World	WLD								04	CEREALS,CEREAL PREPRTNS.	1	No Quantity							549373			0
S3	2009	2009	2009	2	0	2	Export	270	Gambia	GMB	324	Guinea	GIN								04	CEREALS,CEREAL PREPRTNS.	1	No Quantity							62340			0
S3	2009	2009	2009	2	0	2	Export	270	Gambia	GMB	466	Mali	MLI								04	CEREALS,CEREAL PREPRTNS.	1	No Quantity							1802			0
S3	2009	2009	2009	2	0	2	Export	270	Gambia	GMB	478	Mauritania	MRT								04	CEREALS,CEREAL PREPRTNS.	1	No Quantity							3660			0
S3	2009	2009	2009	2	0	2	Export	270	Gambia	GMB	624	Guinea-Bissau	GNB								04	CEREALS,CEREAL PREPRTNS.	1	No Quantity							255625			0
S3	2009	2009	2009	2	0	2	Export	270	Gambia	GMB	686	Senegal	SEN								04	CEREALS,CEREAL PREPRTNS.	1	No Quantity							225946			0
S3	2009	2009	2009	2	0	2	Export	251	France	FRA	0	World	WLD								05	VEGETABLES AND FRUIT	1	No Quantity							5718221470			0
S3	2009	2009	2009	2	0	2	Export	251	France	FRA	8	Albania	ALB								05	VEGETABLES AND FRUIT	1	No Quantity							95863			0
S3	2009	2009	2009	2	0	2	Export	251	France	FRA	10	Antarctica	ATA								05	VEGETABLES AND FRUIT	1	No Quantity							36122			0
S3	2009	2009	2009	2	0	2	Export	251	France	FRA	12	Algeria	DZA								05	VEGETABLES AND FRUIT	1	No Quantity							74069085			0
S3	2009	2009	2009	2	0	2	Export	251	France	FRA	20	Andorra	AND								05	VEGETABLES AND FRUIT	1	No Quantity							1393493			0
S3	2009	2009	2009	2	0	2	Export	251	France	FRA	24	Angola	AGO								05	VEGETABLES AND FRUIT	1	No Quantity							261193			0
S3	2009	2009	2009	2	0	2	Export	251	France	FRA	28	Antigua and Barbuda	ATG								05	VEGETABLES AND FRUIT	1	No Quantity							63909			0
S3	2009	2009	2009	2	0	2	Export	251	France	FRA	31	Azerbaijan	AZE								05	VEGETABLES AND FRUIT	1	No Quantity							1746382			0
S3	2009	2009	2009	2	0	2	Export	251	France	FRA	32	Argentina	ARG								05	VEGETABLES AND FRUIT	1	No Quantity							986421			0
S3	2009	2009	2009	2	0	2	Export	251	France	FRA	36	Australia	AUS								05	VEGETABLES AND FRUIT	1	No Quantity							11673109			0
S3	2009	2009	2009	2	0	2	Export	251	France	FRA	40	Austria	AUT								05	VEGETABLES AND FRUIT	1	No Quantity							48465214			0
S3	2009	2009	2009	2	0	2	Export	251	France	FRA	44	Bahamas	BHS								05	VEGETABLES AND FRUIT	1	No Quantity							38901			0
S3	2009	2009	2009	2	0	2	Export	251	France	FRA	48	Bahrain	BHR								05	VEGETABLES AND FRUIT	1	No Quantity							814144			0
S3	2009	2009	2009	2	0	2	Export	251	France	FRA	50	Bangladesh	BGD								05	VEGETABLES AND FRUIT	1	No Quantity							444584			0
S3	2009	2009	2009	2	0	2	Export	251	France	FRA	51	Armenia	ARM								05	VEGETABLES AND FRUIT	1	No Quantity							5557			0
S3	2009	2009	2009	2	0	2	Export	251	France	FRA	52	Barbados	BRB								05	VEGETABLES AND FRUIT	1	No Quantity							9725			0
S3	2009	2009	2009	2	0	2	Export	251	France	FRA	56	Belgium	BEL								05	VEGETABLES AND FRUIT	1	No Quantity							717664180			0
S3	2009	2009	2009	2	0	2	Export	251	France	FRA	60	Bermuda	BMU								05	VEGETABLES AND FRUIT	1	No Quantity							1389			0
S3	2009	2009	2009	2	0	2	Export	251	France	FRA	70	Bosnia Herzegovina	BIH								05	VEGETABLES AND FRUIT	1	No Quantity							207009			0
S3	2009	2009	2009	2	0	2	Export	251	France	FRA	76	Brazil	BRA								05	VEGETABLES AND FRUIT	1	No Quantity							5065479			0
S3	2009	2009	2009	2	0	2	Export	251	France	FRA	92	Br. Virgin Isds	VGB								05	VEGETABLES AND FRUIT	1	No Quantity							1389			0
S3	2009	2009	2009	2	0	2	Export	251	France	FRA	100	Bulgaria	BGR								05	VEGETABLES AND FRUIT	1	No Quantity							1654686			0
S3	2009	2009	2009	2	0	2	Export	251	France	FRA	112	Belarus	BLR								05	VEGETABLES AND FRUIT	1	No Quantity							359835			0
S3	2009	2009	2009	2	0	2	Export	251	France	FRA	116	Cambodia	KHM								05	VEGETABLES AND FRUIT	1	No Quantity							4168			0
S3	2009	2009	2009	2	0	2	Export	251	France	FRA	120	Cameroon	CMR								05	VEGETABLES AND FRUIT	1	No Quantity							1713038			0
S3	2009	2009	2009	2	0	2	Export	251	France	FRA	124	Canada	CAN								05	VEGETABLES AND FRUIT	1	No Quantity							15471524			0
S3	2009	2009	2009	2	0	2	Export	251	France	FRA	132	Cabo Verde	CPV								05	VEGETABLES AND FRUIT	1	No Quantity							13893			0
S3	2009	2009	2009	2	0	2	Export	251	France	FRA	140	Central African Rep.	CAF								05	VEGETABLES AND FRUIT	1	No Quantity							86138			0
S3	2009	2009	2009	2	0	2	Export	251	France	FRA	144	Sri Lanka	LKA								05	VEGETABLES AND FRUIT	1	No Quantity							52794			0
S3	2009	2009	2009	2	0	2	Export	251	France	FRA	148	Chad	TCD								05	VEGETABLES AND FRUIT	1	No Quantity							494600			0
S3	2009	2009	2009	2	0	2	Export	251	France	FRA	152	Chile	CHL								05	VEGETABLES AND FRUIT	1	No Quantity							1361539			0
S3	2009	2009	2009	2	0	2	Export	251	France	FRA	156	China	CHN								05	VEGETABLES AND FRUIT	1	No Quantity							9969796			0
S3	2009	2009	2009	2	0	2	Export	251	France	FRA	170	Colombia	COL								05	VEGETABLES AND FRUIT	1	No Quantity							1167033			0
S3	2009	2009	2009	2	0	2	Export	251	France	FRA	174	Comoros	COM								05	VEGETABLES AND FRUIT	1	No Quantity							131986			0
S3	2009	2009	2009	2	0	2	Export	251	France	FRA	175	Mayotte	MYT								05	VEGETABLES AND FRUIT	1	No Quantity							3627528			0
S3	2009	2009	2009	2	0	2	Export	251	France	FRA	178	Congo	COG								05	VEGETABLES AND FRUIT	1	No Quantity							3055126			0
S3	2009	2009	2009	2	0	2	Export	251	France	FRA	180	Dem. Rep. of the Congo	COD								05	VEGETABLES AND FRUIT	1	No Quantity							109757			0
S3	2009	2009	2009	2	0	2	Export	251	France	FRA	188	Costa Rica	CRI								05	VEGETABLES AND FRUIT	1	No Quantity							286201			0
S3	2009	2009	2009	2	0	2	Export	251	France	FRA	191	Croatia	HRV								05	VEGETABLES AND FRUIT	1	No Quantity							2643886			0
S3	2009	2009	2009	2	0	2	Export	251	France	FRA	192	Cuba	CUB								05	VEGETABLES AND FRUIT	1	No Quantity							1457402			0
S3	2009	2009	2009	2	0	2	Export	251	France	FRA	196	Cyprus	CYP								05	VEGETABLES AND FRUIT	1	No Quantity							2017300			0
S3	2009	2009	2009	2	0	2	Export	251	France	FRA	203	Czechia	CZE								05	VEGETABLES AND FRUIT	1	No Quantity							80353002			0
S3	2009	2009	2009	2	0	2	Export	251	France	FRA	204	Benin	BEN								05	VEGETABLES AND FRUIT	1	No Quantity							819702			0
S3	2009	2009	2009	2	0	2	Export	251	France	FRA	208	Denmark	DNK								05	VEGETABLES AND FRUIT	1	No Quantity							48087318			0
S3	2009	2009	2009	2	0	2	Export	251	France	FRA	214	Dominican Rep.	DOM								05	VEGETABLES AND FRUIT	1	No Quantity							136154			0
S3	2009	2009	2009	2	0	2	Export	251	France	FRA	218	Ecuador	ECU								05	VEGETABLES AND FRUIT	1	No Quantity							404294			0
S3	2009	2009	2009	2	0	2	Export	251	France	FRA	226	Equatorial Guinea	GNQ								05	VEGETABLES AND FRUIT	1	No Quantity							473760			0
S3	2009	2009	2009	2	0	2	Export	251	France	FRA	233	Estonia	EST								05	VEGETABLES AND FRUIT	1	No Quantity							2875903			0
S3	2009	2009	2009	2	0	2	Export	251	France	FRA	246	Finland	FIN								05	VEGETABLES AND FRUIT	1	No Quantity							19382473			0
S3	2009	2009	2009	2	0	2	Export	251	France	FRA	258	French Polynesia	PYF								05	VEGETABLES AND FRUIT	1	No Quantity							6161657			0
S3	2009	2009	2009	2	0	2	Export	251	France	FRA	262	Djibouti	DJI								05	VEGETABLES AND FRUIT	1	No Quantity							1478242			0
S3	2009	2009	2009	2	0	2	Export	251	France	FRA	266	Gabon	GAB								05	VEGETABLES AND FRUIT	1	No Quantity							8119215			0
S3	2009	2009	2009	2	0	2	Export	251	France	FRA	268	Georgia	GEO								05	VEGETABLES AND FRUIT	1	No Quantity							87527			0
S3	2009	2009	2009	2	0	2	Export	251	France	FRA	270	Gambia	GMB								05	VEGETABLES AND FRUIT	1	No Quantity							16672			0
S3	2009	2009	2009	2	0	2	Export	251	France	FRA	276	Germany	DEU								05	VEGETABLES AND FRUIT	1	No Quantity							1032964549			0
S3	2009	2009	2009	2	0	2	Export	251	France	FRA	288	Ghana	GHA								05	VEGETABLES AND FRUIT	1	No Quantity							1461570			0
S3	2009	2009	2009	2	0	2	Export	251	France	FRA	300	Greece	GRC								05	VEGETABLES AND FRUIT	1	No Quantity							40190394			0
S3	2009	2009	2009	2	0	2	Export	251	France	FRA	320	Guatemala	GTM								05	VEGETABLES AND FRUIT	1	No Quantity							62520			0
S3	2009	2009	2009	2	0	2	Export	251	France	FRA	324	Guinea	GIN								05	VEGETABLES AND FRUIT	1	No Quantity							971138			0
S3	2009	2009	2009	2	0	2	Export	251	France	FRA	328	Guyana	GUY								05	VEGETABLES AND FRUIT	1	No Quantity							12504			0
S3	2009	2009	2009	2	0	2	Export	251	France	FRA	332	Haiti	HTI								05	VEGETABLES AND FRUIT	1	No Quantity							83360			0
S3	2009	2009	2009	2	0	2	Export	251	France	FRA	340	Honduras	HND								05	VEGETABLES AND FRUIT	1	No Quantity							12504			0
S3	2009	2009	2009	2	0	2	Export	251	France	FRA	344	China, Hong Kong SAR	HKG								05	VEGETABLES AND FRUIT	1	No Quantity							6429796			0
S3	2009	2009	2009	2	0	2	Export	251	France	FRA	348	Hungary	HUN								05	VEGETABLES AND FRUIT	1	No Quantity							25203745			0
S3	2009	2009	2009	2	0	2	Export	251	France	FRA	352	Iceland	ISL								05	VEGETABLES AND FRUIT	1	No Quantity							608524			0
S3	2009	2009	2009	2	0	2	Export	251	France	FRA	360	Indonesia	IDN								05	VEGETABLES AND FRUIT	1	No Quantity							5230809			0
S3	2009	2009	2009	2	0	2	Export	251	France	FRA	364	Iran	IRN								05	VEGETABLES AND FRUIT	1	No Quantity							3941515			0
S3	2009	2009	2009	2	0	2	Export	251	France	FRA	368	Iraq	IRQ								05	VEGETABLES AND FRUIT	1	No Quantity							890557			0
S3	2009	2009	2009	2	0	2	Export	251	France	FRA	372	Ireland	IRL								05	VEGETABLES AND FRUIT	1	No Quantity							47930324			0
S3	2009	2009	2009	2	0	2	Export	251	France	FRA	376	Israel	ISR								05	VEGETABLES AND FRUIT	1	No Quantity							6047732			0
S3	2009	2009	2009	2	0	2	Export	251	France	FRA	381	Italy	ITA								05	VEGETABLES AND FRUIT	1	No Quantity							736146371			0
S3	2009	2009	2009	2	0	2	Export	251	France	FRA	384	Côte d'Ivoire	CIV								05	VEGETABLES AND FRUIT	1	No Quantity							7382873			0
S3	2009	2009	2009	2	0	2	Export	251	France	FRA	388	Jamaica	JAM								05	VEGETABLES AND FRUIT	1	No Quantity							222292			0
S3	2009	2009	2009	2	0	2	Export	251	France	FRA	392	Japan	JPN								05	VEGETABLES AND FRUIT	1	No Quantity							50931266			0
S3	2009	2009	2009	2	0	2	Export	251	France	FRA	398	Kazakhstan	KAZ								05	VEGETABLES AND FRUIT	1	No Quantity							208399			0
S3	2009	2009	2009	2	0	2	Export	251	France	FRA	400	Jordan	JOR								05	VEGETABLES AND FRUIT	1	No Quantity							2224309			0
S3	2009	2009	2009	2	0	2	Export	251	France	FRA	404	Kenya	KEN								05	VEGETABLES AND FRUIT	1	No Quantity							312598			0
S3	2009	2009	2009	2	0	2	Export	251	France	FRA	408	Dem. People's Rep. of Korea	PRK								05	VEGETABLES AND FRUIT	1	No Quantity							2779			0
S3	2009	2009	2009	2	0	2	Export	251	France	FRA	410	Rep. of Korea	KOR								05	VEGETABLES AND FRUIT	1	No Quantity							4222159			0
S3	2009	2009	2009	2	0	2	Export	251	France	FRA	414	Kuwait	KWT								05	VEGETABLES AND FRUIT	1	No Quantity							5446154			0
S3	2009	2009	2009	2	0	2	Export	251	France	FRA	422	Lebanon	LBN								05	VEGETABLES AND FRUIT	1	No Quantity							4304129			0
S3	2009	2009	2009	2	0	2	Export	251	France	FRA	428	Latvia	LVA								05	VEGETABLES AND FRUIT	1	No Quantity							3174608			0
S3	2009	2009	2009	2	0	2	Export	251	France	FRA	430	Liberia	LBR								05	VEGETABLES AND FRUIT	1	No Quantity							104199			0
S3	2009	2009	2009	2	0	2	Export	251	France	FRA	434	Libya	LBY								05	VEGETABLES AND FRUIT	1	No Quantity							4611170			0
S3	2009	2009	2009	2	0	2	Export	251	France	FRA	440	Lithuania	LTU								05	VEGETABLES AND FRUIT	1	No Quantity							6222787			0
S3	2009	2009	2009	2	0	2	Export	251	France	FRA	442	Luxembourg	LUX								05	VEGETABLES AND FRUIT	1	No Quantity							49725332			0
S3	2009	2009	2009	2	0	2	Export	251	France	FRA	446	China, Macao SAR	MAC								05	VEGETABLES AND FRUIT	1	No Quantity							37512			0
S3	2009	2009	2009	2	0	2	Export	251	France	FRA	450	Madagascar	MDG								05	VEGETABLES AND FRUIT	1	No Quantity							616860			0
S3	2009	2009	2009	2	0	2	Export	251	France	FRA	454	Malawi	MWI								05	VEGETABLES AND FRUIT	1	No Quantity							2779			0
S3	2009	2009	2009	2	0	2	Export	251	France	FRA	458	Malaysia	MYS								05	VEGETABLES AND FRUIT	1	No Quantity							4059608			0
S3	2009	2009	2009	2	0	2	Export	251	France	FRA	462	Maldives	MDV								05	VEGETABLES AND FRUIT	1	No Quantity							387622			0
S3	2009	2009	2009	2	0	2	Export	251	France	FRA	466	Mali	MLI								05	VEGETABLES AND FRUIT	1	No Quantity							1817237			0
S3	2009	2009	2009	2	0	2	Export	251	France	FRA	470	Malta	MLT								05	VEGETABLES AND FRUIT	1	No Quantity							971138			0
S3	2009	2009	2009	2	0	2	Export	251	France	FRA	478	Mauritania	MRT								05	VEGETABLES AND FRUIT	1	No Quantity							843320			0
S3	2009	2009	2009	2	0	2	Export	251	France	FRA	480	Mauritius	MUS								05	VEGETABLES AND FRUIT	1	No Quantity							1594945			0
S3	2009	2009	2009	2	0	2	Export	251	France	FRA	484	Mexico	MEX								05	VEGETABLES AND FRUIT	1	No Quantity							3484427			0
S3	2009	2009	2009	2	0	2	Export	251	France	FRA	490	Other Asia, nes									05	VEGETABLES AND FRUIT	1	No Quantity							8843054			0
S3	2009	2009	2009	2	0	2	Export	251	France	FRA	496	Mongolia	MNG								05	VEGETABLES AND FRUIT	1	No Quantity							5557			0
S3	2009	2009	2009	2	0	2	Export	251	France	FRA	498	Rep. of Moldova	MDA								05	VEGETABLES AND FRUIT	1	No Quantity							3696994			0
S3	2009	2009	2009	2	0	2	Export	251	France	FRA	499	Montenegro	MNE								05	VEGETABLES AND FRUIT	1	No Quantity							27787			0
S3	2009	2009	2009	2	0	2	Export	251	France	FRA	504	Morocco	MAR								05	VEGETABLES AND FRUIT	1	No Quantity							11503611			0
S3	2009	2009	2009	2	0	2	Export	251	France	FRA	508	Mozambique	MOZ								05	VEGETABLES AND FRUIT	1	No Quantity							184780			0
S3	2009	2009	2009	2	0	2	Export	251	France	FRA	512	Oman	OMN								05	VEGETABLES AND FRUIT	1	No Quantity							5240534			0
S3	2009	2009	2009	2	0	2	Export	251	France	FRA	528	Netherlands	NLD								05	VEGETABLES AND FRUIT	1	No Quantity							388595600			0
S3	2009	2009	2009	2	0	2	Export	251	France	FRA	530	Neth. Antilles	ANT								05	VEGETABLES AND FRUIT	1	No Quantity							504325			0
S3	2009	2009	2009	2	0	2	Export	251	France	FRA	540	New Caledonia	NCL								05	VEGETABLES AND FRUIT	1	No Quantity							10136515			0
S3	2009	2009	2009	2	0	2	Export	251	France	FRA	548	Vanuatu	VUT								05	VEGETABLES AND FRUIT	1	No Quantity							26397			0
S3	2009	2009	2009	2	0	2	Export	251	France	FRA	554	New Zealand	NZL								05	VEGETABLES AND FRUIT	1	No Quantity							433469			0
S3	2009	2009	2009	2	0	2	Export	251	France	FRA	562	Niger	NER								05	VEGETABLES AND FRUIT	1	No Quantity							1000314			0
S3	2009	2009	2009	2	0	2	Export	251	France	FRA	566	Nigeria	NGA								05	VEGETABLES AND FRUIT	1	No Quantity							2989827			0
S3	2009	2009	2009	2	0	2	Export	251	France	FRA	568	Other Europe, nes									05	VEGETABLES AND FRUIT	1	No Quantity							43069			0
S3	2009	2009	2009	2	0	2	Export	251	France	FRA	577	Other Africa, nes									05	VEGETABLES AND FRUIT	1	No Quantity							30565			0
S3	2009	2009	2009	2	0	2	Export	251	France	FRA	579	Norway	NOR								05	VEGETABLES AND FRUIT	1	No Quantity							31075033			0
S3	2009	2009	2009	2	0	2	Export	251	France	FRA	586	Pakistan	PAK								05	VEGETABLES AND FRUIT	1	No Quantity							209788			0
S3	2009	2009	2009	2	0	2	Export	251	France	FRA	591	Panama	PAN								05	VEGETABLES AND FRUIT	1	No Quantity							218124			0
S3	2009	2009	2009	2	0	2	Export	251	France	FRA	604	Peru	PER								05	VEGETABLES AND FRUIT	1	No Quantity							407072			0
S3	2009	2009	2009	2	0	2	Export	251	France	FRA	608	Philippines	PHL								05	VEGETABLES AND FRUIT	1	No Quantity							369560			0
S3	2009	2009	2009	2	0	2	Export	251	France	FRA	616	Poland	POL								05	VEGETABLES AND FRUIT	1	No Quantity							67037711			0
S3	2009	2009	2009	2	0	2	Export	251	France	FRA	620	Portugal	PRT								05	VEGETABLES AND FRUIT	1	No Quantity							123872220			0
S3	2009	2009	2009	2	0	2	Export	251	France	FRA	624	Guinea-Bissau	GNB								05	VEGETABLES AND FRUIT	1	No Quantity							27787			0
S3	2009	2009	2009	2	0	2	Export	251	France	FRA	634	Qatar	QAT								05	VEGETABLES AND FRUIT	1	No Quantity							2252096			0
S3	2009	2009	2009	2	0	2	Export	251	France	FRA	642	Romania	ROU								05	VEGETABLES AND FRUIT	1	No Quantity							9372387			0
S3	2009	2009	2009	2	0	2	Export	251	France	FRA	643	Russian Federation	RUS								05	VEGETABLES AND FRUIT	1	No Quantity							45258652			0
S3	2009	2009	2009	2	0	2	Export	251	France	FRA	662	Saint Lucia	LCA								05	VEGETABLES AND FRUIT	1	No Quantity							36122			0
S3	2009	2009	2009	2	0	2	Export	251	France	FRA	666	Saint Pierre and Miquelon	SPM								05	VEGETABLES AND FRUIT	1	No Quantity							90306			0
S3	2009	2009	2009	2	0	2	Export	251	France	FRA	670	Saint Vincent and the Grenadines	VCT								05	VEGETABLES AND FRUIT	1	No Quantity							5557			0
S3	2009	2009	2009	2	0	2	Export	251	France	FRA	678	Sao Tome and Principe	STP								05	VEGETABLES AND FRUIT	1	No Quantity							63909			0
S3	2009	2009	2009	2	0	2	Export	251	France	FRA	682	Saudi Arabia	SAU								05	VEGETABLES AND FRUIT	1	No Quantity							24192317			0
S3	2009	2009	2009	2	0	2	Export	251	France	FRA	686	Senegal	SEN								05	VEGETABLES AND FRUIT	1	No Quantity							8812489			0
S3	2009	2009	2009	2	0	2	Export	251	France	FRA	688	Serbia	SRB								05	VEGETABLES AND FRUIT	1	No Quantity							1407386			0
S3	2009	2009	2009	2	0	2	Export	251	France	FRA	690	Seychelles	SYC								05	VEGETABLES AND FRUIT	1	No Quantity							739121			0
S3	2009	2009	2009	2	0	2	Export	251	France	FRA	699	India	IND								05	VEGETABLES AND FRUIT	1	No Quantity							12734553			0
S3	2009	2009	2009	2	0	2	Export	251	France	FRA	702	Singapore	SGP								05	VEGETABLES AND FRUIT	1	No Quantity							6293642			0
S3	2009	2009	2009	2	0	2	Export	251	France	FRA	703	Slovakia	SVK								05	VEGETABLES AND FRUIT	1	No Quantity							12227450			0
S3	2009	2009	2009	2	0	2	Export	251	France	FRA	704	Viet Nam	VNM								05	VEGETABLES AND FRUIT	1	No Quantity							277865			0
S3	2009	2009	2009	2	0	2	Export	251	France	FRA	705	Slovenia	SVN								05	VEGETABLES AND FRUIT	1	No Quantity							5239145			0
S3	2009	2009	2009	2	0	2	Export	251	France	FRA	710	South Africa	ZAF								05	VEGETABLES AND FRUIT	1	No Quantity							8440150			0
S3	2009	2009	2009	2	0	2	Export	251	France	FRA	724	Spain	ESP								05	VEGETABLES AND FRUIT	1	No Quantity							658810983			0
S3	2009	2009	2009	2	0	2	Export	251	France	FRA	736	Fmr Sudan	SDN								05	VEGETABLES AND FRUIT	1	No Quantity							1393493			0
S3	2009	2009	2009	2	0	2	Export	251	France	FRA	752	Sweden	SWE								05	VEGETABLES AND FRUIT	1	No Quantity							57732012			0
S3	2009	2009	2009	2	0	2	Export	251	France	FRA	757	Switzerland	CHE								05	VEGETABLES AND FRUIT	1	No Quantity							235198834			0
S3	2009	2009	2009	2	0	2	Export	251	France	FRA	760	Syria	SYR								05	VEGETABLES AND FRUIT	1	No Quantity							248689			0
S3	2009	2009	2009	2	0	2	Export	251	France	FRA	764	Thailand	THA								05	VEGETABLES AND FRUIT	1	No Quantity							5551743			0
S3	2009	2009	2009	2	0	2	Export	251	France	FRA	768	Togo	TGO								05	VEGETABLES AND FRUIT	1	No Quantity							936405			0
S3	2009	2009	2009	2	0	2	Export	251	France	FRA	780	Trinidad and Tobago	TTO								05	VEGETABLES AND FRUIT	1	No Quantity							232017			0
S3	2009	2009	2009	2	0	2	Export	251	France	FRA	784	United Arab Emirates	ARE								05	VEGETABLES AND FRUIT	1	No Quantity							27016815			0
S3	2009	2009	2009	2	0	2	Export	251	France	FRA	788	Tunisia	TUN								05	VEGETABLES AND FRUIT	1	No Quantity							13024922			0
S3	2009	2009	2009	2	0	2	Export	251	France	FRA	792	Turkey	TUR								05	VEGETABLES AND FRUIT	1	No Quantity							6200558			0
S3	2009	2009	2009	2	0	2	Export	251	France	FRA	796	Turks and Caicos Isds	TCA								05	VEGETABLES AND FRUIT	1	No Quantity							15283			0
S3	2009	2009	2009	2	0	2	Export	251	France	FRA	804	Ukraine	UKR								05	VEGETABLES AND FRUIT	1	No Quantity							3181554			0
S3	2009	2009	2009	2	0	2	Export	251	France	FRA	807	North Macedonia	MKD								05	VEGETABLES AND FRUIT	1	No Quantity							584906			0
S3	2009	2009	2009	2	0	2	Export	251	France	FRA	818	Egypt	EGY								05	VEGETABLES AND FRUIT	1	No Quantity							76785216			0
S3	2009	2009	2009	2	0	2	Export	251	France	FRA	826	United Kingdom	GBR								05	VEGETABLES AND FRUIT	1	No Quantity							635964922			0
S3	2009	2009	2009	2	0	2	Export	251	France	FRA	837	Bunkers									05	VEGETABLES AND FRUIT	1	No Quantity							48626			0
S3	2009	2009	2009	2	0	2	Export	251	France	FRA	842	USA	USA								05	VEGETABLES AND FRUIT	1	No Quantity							60933017			0
S3	2009	2009	2009	2	0	2	Export	251	France	FRA	854	Burkina Faso	BFA								05	VEGETABLES AND FRUIT	1	No Quantity							778022			0
S3	2009	2009	2009	2	0	2	Export	251	France	FRA	858	Uruguay	URY								05	VEGETABLES AND FRUIT	1	No Quantity							523776			0
S3	2009	2009	2009	2	0	2	Export	251	France	FRA	860	Uzbekistan	UZB								05	VEGETABLES AND FRUIT	1	No Quantity							2779			0
S3	2009	2009	2009	2	0	2	Export	251	France	FRA	862	Venezuela	VEN								05	VEGETABLES AND FRUIT	1	No Quantity							447363			0
S3	2009	2009	2009	2	0	2	Export	251	France	FRA	876	Wallis and Futuna Isds	WLF								05	VEGETABLES AND FRUIT	1	No Quantity							147268			0
S3	2009	2009	2009	2	0	2	Export	251	France	FRA	887	Yemen	YEM								05	VEGETABLES AND FRUIT	1	No Quantity							322323			0
S3	2009	2009	2009	2	0	2	Export	251	France	FRA	899	Areas, nes									05	VEGETABLES AND FRUIT	1	No Quantity							1389			0
S3	2009	2009	2009	2	0	2	Export	270	Gambia	GMB	0	World	WLD								05	VEGETABLES AND FRUIT	1	No Quantity							9040822			0
S3	2009	2009	2009	2	0	2	Export	270	Gambia	GMB	124	Canada	CAN								05	VEGETABLES AND FRUIT	1	No Quantity							884			0
S3	2009	2009	2009	2	0	2	Export	270	Gambia	GMB	156	China	CHN								05	VEGETABLES AND FRUIT	1	No Quantity							56416			0
S3	2009	2009	2009	2	0	2	Export	270	Gambia	GMB	208	Denmark	DNK								05	VEGETABLES AND FRUIT	1	No Quantity							30894			0
S3	2009	2009	2009	2	0	2	Export	270	Gambia	GMB	276	Germany	DEU								05	VEGETABLES AND FRUIT	1	No Quantity							10343			0
S3	2009	2009	2009	2	0	2	Export	270	Gambia	GMB	288	Ghana	GHA								05	VEGETABLES AND FRUIT	1	No Quantity							196			0
S3	2009	2009	2009	2	0	2	Export	270	Gambia	GMB	324	Guinea	GIN								05	VEGETABLES AND FRUIT	1	No Quantity							211960			0
S3	2009	2009	2009	2	0	2	Export	270	Gambia	GMB	478	Mauritania	MRT								05	VEGETABLES AND FRUIT	1	No Quantity							1966			0
S3	2009	2009	2009	2	0	2	Export	270	Gambia	GMB	528	Netherlands	NLD								05	VEGETABLES AND FRUIT	1	No Quantity							1158			0
S3	2009	2009	2009	2	0	2	Export	270	Gambia	GMB	624	Guinea-Bissau	GNB								05	VEGETABLES AND FRUIT	1	No Quantity							3521392			0
S3	2009	2009	2009	2	0	2	Export	270	Gambia	GMB	682	Saudi Arabia	SAU								05	VEGETABLES AND FRUIT	1	No Quantity							10620			0
S3	2009	2009	2009	2	0	2	Export	270	Gambia	GMB	686	Senegal	SEN								05	VEGETABLES AND FRUIT	1	No Quantity							425285			0
S3	2009	2009	2009	2	0	2	Export	270	Gambia	GMB	699	India	IND								05	VEGETABLES AND FRUIT	1	No Quantity							2582674			0
S3	2009	2009	2009	2	0	2	Export	270	Gambia	GMB	702	Singapore	SGP								05	VEGETABLES AND FRUIT	1	No Quantity							125713			0
S3	2009	2009	2009	2	0	2	Export	270	Gambia	GMB	784	United Arab Emirates	ARE								05	VEGETABLES AND FRUIT	1	No Quantity							115770			0
S3	2009	2009	2009	2	0	2	Export	270	Gambia	GMB	826	United Kingdom	GBR								05	VEGETABLES AND FRUIT	1	No Quantity							1945192			0
S3	2009	2009	2009	2	0	2	Export	270	Gambia	GMB	842	USA	USA								05	VEGETABLES AND FRUIT	1	No Quantity							357			0
S3	2009	2009	2009	2	0	2	Export	251	France	FRA	0	World	WLD								06	SUGAR,SUGR.PREPTNS,HONEY	1	No Quantity							1901273242			0
S3	2009	2009	2009	2	0	2	Export	251	France	FRA	12	Algeria	DZA								06	SUGAR,SUGR.PREPTNS,HONEY	1	No Quantity							61563771			0
S3	2009	2009	2009	2	0	2	Export	251	France	FRA	20	Andorra	AND								06	SUGAR,SUGR.PREPTNS,HONEY	1	No Quantity							5387802			0
S3	2009	2009	2009	2	0	2	Export	251	France	FRA	24	Angola	AGO								06	SUGAR,SUGR.PREPTNS,HONEY	1	No Quantity							58352			0
S3	2009	2009	2009	2	0	2	Export	251	France	FRA	32	Argentina	ARG								06	SUGAR,SUGR.PREPTNS,HONEY	1	No Quantity							1389			0
S3	2009	2009	2009	2	0	2	Export	251	France	FRA	36	Australia	AUS								06	SUGAR,SUGR.PREPTNS,HONEY	1	No Quantity							1176758			0
S3	2009	2009	2009	2	0	2	Export	251	France	FRA	40	Austria	AUT								06	SUGAR,SUGR.PREPTNS,HONEY	1	No Quantity							7482905			0
S3	2009	2009	2009	2	0	2	Export	251	France	FRA	48	Bahrain	BHR								06	SUGAR,SUGR.PREPTNS,HONEY	1	No Quantity							40290			0
S3	2009	2009	2009	2	0	2	Export	251	France	FRA	50	Bangladesh	BGD								06	SUGAR,SUGR.PREPTNS,HONEY	1	No Quantity							25008			0
S3	2009	2009	2009	2	0	2	Export	251	France	FRA	51	Armenia	ARM								06	SUGAR,SUGR.PREPTNS,HONEY	1	No Quantity							38901			0
S3	2009	2009	2009	2	0	2	Export	251	France	FRA	52	Barbados	BRB								06	SUGAR,SUGR.PREPTNS,HONEY	1	No Quantity							4168			0
S3	2009	2009	2009	2	0	2	Export	251	France	FRA	56	Belgium	BEL								06	SUGAR,SUGR.PREPTNS,HONEY	1	No Quantity							203287428			0
S3	2009	2009	2009	2	0	2	Export	251	France	FRA	70	Bosnia Herzegovina	BIH								06	SUGAR,SUGR.PREPTNS,HONEY	1	No Quantity							280644			0
S3	2009	2009	2009	2	0	2	Export	251	France	FRA	76	Brazil	BRA								06	SUGAR,SUGR.PREPTNS,HONEY	1	No Quantity							666876			0
S3	2009	2009	2009	2	0	2	Export	251	France	FRA	100	Bulgaria	BGR								06	SUGAR,SUGR.PREPTNS,HONEY	1	No Quantity							400126			0
S3	2009	2009	2009	2	0	2	Export	251	France	FRA	112	Belarus	BLR								06	SUGAR,SUGR.PREPTNS,HONEY	1	No Quantity							2779			0
S3	2009	2009	2009	2	0	2	Export	251	France	FRA	116	Cambodia	KHM								06	SUGAR,SUGR.PREPTNS,HONEY	1	No Quantity							5557			0
S3	2009	2009	2009	2	0	2	Export	251	France	FRA	120	Cameroon	CMR								06	SUGAR,SUGR.PREPTNS,HONEY	1	No Quantity							2700848			0
S3	2009	2009	2009	2	0	2	Export	251	France	FRA	124	Canada	CAN								06	SUGAR,SUGR.PREPTNS,HONEY	1	No Quantity							2058980			0
S3	2009	2009	2009	2	0	2	Export	251	France	FRA	132	Cabo Verde	CPV								06	SUGAR,SUGR.PREPTNS,HONEY	1	No Quantity							9725			0
S3	2009	2009	2009	2	0	2	Export	251	France	FRA	140	Central African Rep.	CAF								06	SUGAR,SUGR.PREPTNS,HONEY	1	No Quantity							12504			0
S3	2009	2009	2009	2	0	2	Export	251	France	FRA	144	Sri Lanka	LKA								06	SUGAR,SUGR.PREPTNS,HONEY	1	No Quantity							62520			0
S3	2009	2009	2009	2	0	2	Export	251	France	FRA	148	Chad	TCD								06	SUGAR,SUGR.PREPTNS,HONEY	1	No Quantity							94474			0
S3	2009	2009	2009	2	0	2	Export	251	France	FRA	152	Chile	CHL								06	SUGAR,SUGR.PREPTNS,HONEY	1	No Quantity							38901			0
S3	2009	2009	2009	2	0	2	Export	251	France	FRA	156	China	CHN								06	SUGAR,SUGR.PREPTNS,HONEY	1	No Quantity							946130			0
S3	2009	2009	2009	2	0	2	Export	251	France	FRA	170	Colombia	COL								06	SUGAR,SUGR.PREPTNS,HONEY	1	No Quantity							22229			0
S3	2009	2009	2009	2	0	2	Export	251	France	FRA	174	Comoros	COM								06	SUGAR,SUGR.PREPTNS,HONEY	1	No Quantity							58352			0
S3	2009	2009	2009	2	0	2	Export	251	France	FRA	175	Mayotte	MYT								06	SUGAR,SUGR.PREPTNS,HONEY	1	No Quantity							177834			0
S3	2009	2009	2009	2	0	2	Export	251	France	FRA	178	Congo	COG								06	SUGAR,SUGR.PREPTNS,HONEY	1	No Quantity							179223			0
S3	2009	2009	2009	2	0	2	Export	251	France	FRA	180	Dem. Rep. of the Congo	COD								06	SUGAR,SUGR.PREPTNS,HONEY	1	No Quantity							20840			0
S3	2009	2009	2009	2	0	2	Export	251	France	FRA	191	Croatia	HRV								06	SUGAR,SUGR.PREPTNS,HONEY	1	No Quantity							180612			0
S3	2009	2009	2009	2	0	2	Export	251	France	FRA	196	Cyprus	CYP								06	SUGAR,SUGR.PREPTNS,HONEY	1	No Quantity							2609152			0
S3	2009	2009	2009	2	0	2	Export	251	France	FRA	203	Czechia	CZE								06	SUGAR,SUGR.PREPTNS,HONEY	1	No Quantity							4430558			0
S3	2009	2009	2009	2	0	2	Export	251	France	FRA	204	Benin	BEN								06	SUGAR,SUGR.PREPTNS,HONEY	1	No Quantity							3309372			0
S3	2009	2009	2009	2	0	2	Export	251	France	FRA	208	Denmark	DNK								06	SUGAR,SUGR.PREPTNS,HONEY	1	No Quantity							6196390			0
S3	2009	2009	2009	2	0	2	Export	251	France	FRA	214	Dominican Rep.	DOM								06	SUGAR,SUGR.PREPTNS,HONEY	1	No Quantity							6947			0
S3	2009	2009	2009	2	0	2	Export	251	France	FRA	226	Equatorial Guinea	GNQ								06	SUGAR,SUGR.PREPTNS,HONEY	1	No Quantity							815534			0
S3	2009	2009	2009	2	0	2	Export	251	France	FRA	231	Ethiopia	ETH								06	SUGAR,SUGR.PREPTNS,HONEY	1	No Quantity							30565			0
S3	2009	2009	2009	2	0	2	Export	251	France	FRA	233	Estonia	EST								06	SUGAR,SUGR.PREPTNS,HONEY	1	No Quantity							376507			0
S3	2009	2009	2009	2	0	2	Export	251	France	FRA	246	Finland	FIN								06	SUGAR,SUGR.PREPTNS,HONEY	1	No Quantity							991978			0
S3	2009	2009	2009	2	0	2	Export	251	France	FRA	258	French Polynesia	PYF								06	SUGAR,SUGR.PREPTNS,HONEY	1	No Quantity							2292386			0
S3	2009	2009	2009	2	0	2	Export	251	France	FRA	262	Djibouti	DJI								06	SUGAR,SUGR.PREPTNS,HONEY	1	No Quantity							122261			0
S3	2009	2009	2009	2	0	2	Export	251	France	FRA	266	Gabon	GAB								06	SUGAR,SUGR.PREPTNS,HONEY	1	No Quantity							350110			0
S3	2009	2009	2009	2	0	2	Export	251	France	FRA	268	Georgia	GEO								06	SUGAR,SUGR.PREPTNS,HONEY	1	No Quantity							122261			0
S3	2009	2009	2009	2	0	2	Export	251	France	FRA	270	Gambia	GMB								06	SUGAR,SUGR.PREPTNS,HONEY	1	No Quantity							34733			0
S3	2009	2009	2009	2	0	2	Export	251	France	FRA	275	State of Palestine	PSE								06	SUGAR,SUGR.PREPTNS,HONEY	1	No Quantity							733564			0
S3	2009	2009	2009	2	0	2	Export	251	France	FRA	276	Germany	DEU								06	SUGAR,SUGR.PREPTNS,HONEY	1	No Quantity							246156441			0
S3	2009	2009	2009	2	0	2	Export	251	France	FRA	288	Ghana	GHA								06	SUGAR,SUGR.PREPTNS,HONEY	1	No Quantity							1475463			0
S3	2009	2009	2009	2	0	2	Export	251	France	FRA	300	Greece	GRC								06	SUGAR,SUGR.PREPTNS,HONEY	1	No Quantity							32558832			0
S3	2009	2009	2009	2	0	2	Export	251	France	FRA	320	Guatemala	GTM								06	SUGAR,SUGR.PREPTNS,HONEY	1	No Quantity							4168			0
S3	2009	2009	2009	2	0	2	Export	251	France	FRA	324	Guinea	GIN								06	SUGAR,SUGR.PREPTNS,HONEY	1	No Quantity							108367			0
S3	2009	2009	2009	2	0	2	Export	251	France	FRA	332	Haiti	HTI								06	SUGAR,SUGR.PREPTNS,HONEY	1	No Quantity							4168			0
S3	2009	2009	2009	2	0	2	Export	251	France	FRA	340	Honduras	HND								06	SUGAR,SUGR.PREPTNS,HONEY	1	No Quantity							19451			0
S3	2009	2009	2009	2	0	2	Export	251	France	FRA	344	China, Hong Kong SAR	HKG								06	SUGAR,SUGR.PREPTNS,HONEY	1	No Quantity							904451			0
S3	2009	2009	2009	2	0	2	Export	251	France	FRA	348	Hungary	HUN								06	SUGAR,SUGR.PREPTNS,HONEY	1	No Quantity							6028281			0
S3	2009	2009	2009	2	0	2	Export	251	France	FRA	352	Iceland	ISL								06	SUGAR,SUGR.PREPTNS,HONEY	1	No Quantity							193116			0
S3	2009	2009	2009	2	0	2	Export	251	France	FRA	360	Indonesia	IDN								06	SUGAR,SUGR.PREPTNS,HONEY	1	No Quantity							191727			0
S3	2009	2009	2009	2	0	2	Export	251	France	FRA	364	Iran	IRN								06	SUGAR,SUGR.PREPTNS,HONEY	1	No Quantity							105589			0
S3	2009	2009	2009	2	0	2	Export	251	France	FRA	372	Ireland	IRL								06	SUGAR,SUGR.PREPTNS,HONEY	1	No Quantity							41461627			0
S3	2009	2009	2009	2	0	2	Export	251	France	FRA	376	Israel	ISR								06	SUGAR,SUGR.PREPTNS,HONEY	1	No Quantity							49091800			0
S3	2009	2009	2009	2	0	2	Export	251	France	FRA	381	Italy	ITA								06	SUGAR,SUGR.PREPTNS,HONEY	1	No Quantity							350421116			0
S3	2009	2009	2009	2	0	2	Export	251	France	FRA	384	Côte d'Ivoire	CIV								06	SUGAR,SUGR.PREPTNS,HONEY	1	No Quantity							445973			0
S3	2009	2009	2009	2	0	2	Export	251	France	FRA	392	Japan	JPN								06	SUGAR,SUGR.PREPTNS,HONEY	1	No Quantity							7789945			0
S3	2009	2009	2009	2	0	2	Export	251	France	FRA	398	Kazakhstan	KAZ								06	SUGAR,SUGR.PREPTNS,HONEY	1	No Quantity							76413			0
S3	2009	2009	2009	2	0	2	Export	251	France	FRA	400	Jordan	JOR								06	SUGAR,SUGR.PREPTNS,HONEY	1	No Quantity							882221			0
S3	2009	2009	2009	2	0	2	Export	251	France	FRA	404	Kenya	KEN								06	SUGAR,SUGR.PREPTNS,HONEY	1	No Quantity							106978			0
S3	2009	2009	2009	2	0	2	Export	251	France	FRA	410	Rep. of Korea	KOR								06	SUGAR,SUGR.PREPTNS,HONEY	1	No Quantity							2143729			0
S3	2009	2009	2009	2	0	2	Export	251	France	FRA	414	Kuwait	KWT								06	SUGAR,SUGR.PREPTNS,HONEY	1	No Quantity							1439341			0
S3	2009	2009	2009	2	0	2	Export	251	France	FRA	422	Lebanon	LBN								06	SUGAR,SUGR.PREPTNS,HONEY	1	No Quantity							3245463			0
S3	2009	2009	2009	2	0	2	Export	251	France	FRA	428	Latvia	LVA								06	SUGAR,SUGR.PREPTNS,HONEY	1	No Quantity							86138			0
S3	2009	2009	2009	2	0	2	Export	251	France	FRA	430	Liberia	LBR								06	SUGAR,SUGR.PREPTNS,HONEY	1	No Quantity							182002			0
S3	2009	2009	2009	2	0	2	Export	251	France	FRA	434	Libya	LBY								06	SUGAR,SUGR.PREPTNS,HONEY	1	No Quantity							12827638			0
S3	2009	2009	2009	2	0	2	Export	251	France	FRA	440	Lithuania	LTU								06	SUGAR,SUGR.PREPTNS,HONEY	1	No Quantity							434859			0
S3	2009	2009	2009	2	0	2	Export	251	France	FRA	442	Luxembourg	LUX								06	SUGAR,SUGR.PREPTNS,HONEY	1	No Quantity							3402457			0
S3	2009	2009	2009	2	0	2	Export	251	France	FRA	450	Madagascar	MDG								06	SUGAR,SUGR.PREPTNS,HONEY	1	No Quantity							134765			0
S3	2009	2009	2009	2	0	2	Export	251	France	FRA	458	Malaysia	MYS								06	SUGAR,SUGR.PREPTNS,HONEY	1	No Quantity							489042			0
S3	2009	2009	2009	2	0	2	Export	251	France	FRA	462	Maldives	MDV								06	SUGAR,SUGR.PREPTNS,HONEY	1	No Quantity							18061			0
S3	2009	2009	2009	2	0	2	Export	251	France	FRA	466	Mali	MLI								06	SUGAR,SUGR.PREPTNS,HONEY	1	No Quantity							162551			0
S3	2009	2009	2009	2	0	2	Export	251	France	FRA	470	Malta	MLT								06	SUGAR,SUGR.PREPTNS,HONEY	1	No Quantity							112535			0
S3	2009	2009	2009	2	0	2	Export	251	France	FRA	478	Mauritania	MRT								06	SUGAR,SUGR.PREPTNS,HONEY	1	No Quantity							55573			0
S3	2009	2009	2009	2	0	2	Export	251	France	FRA	480	Mauritius	MUS								06	SUGAR,SUGR.PREPTNS,HONEY	1	No Quantity							330659			0
S3	2009	2009	2009	2	0	2	Export	251	France	FRA	484	Mexico	MEX								06	SUGAR,SUGR.PREPTNS,HONEY	1	No Quantity							197284			0
S3	2009	2009	2009	2	0	2	Export	251	France	FRA	490	Other Asia, nes									06	SUGAR,SUGR.PREPTNS,HONEY	1	No Quantity							930848			0
S3	2009	2009	2009	2	0	2	Export	251	France	FRA	504	Morocco	MAR								06	SUGAR,SUGR.PREPTNS,HONEY	1	No Quantity							2335455			0
S3	2009	2009	2009	2	0	2	Export	251	France	FRA	512	Oman	OMN								06	SUGAR,SUGR.PREPTNS,HONEY	1	No Quantity							332049			0
S3	2009	2009	2009	2	0	2	Export	251	France	FRA	528	Netherlands	NLD								06	SUGAR,SUGR.PREPTNS,HONEY	1	No Quantity							46697993			0
S3	2009	2009	2009	2	0	2	Export	251	France	FRA	530	Neth. Antilles	ANT								06	SUGAR,SUGR.PREPTNS,HONEY	1	No Quantity							72245			0
S3	2009	2009	2009	2	0	2	Export	251	France	FRA	540	New Caledonia	NCL								06	SUGAR,SUGR.PREPTNS,HONEY	1	No Quantity							1863085			0
S3	2009	2009	2009	2	0	2	Export	251	France	FRA	548	Vanuatu	VUT								06	SUGAR,SUGR.PREPTNS,HONEY	1	No Quantity							2779			0
S3	2009	2009	2009	2	0	2	Export	251	France	FRA	554	New Zealand	NZL								06	SUGAR,SUGR.PREPTNS,HONEY	1	No Quantity							202841			0
S3	2009	2009	2009	2	0	2	Export	251	France	FRA	562	Niger	NER								06	SUGAR,SUGR.PREPTNS,HONEY	1	No Quantity							5647606			0
S3	2009	2009	2009	2	0	2	Export	251	France	FRA	566	Nigeria	NGA								06	SUGAR,SUGR.PREPTNS,HONEY	1	No Quantity							20221626			0
S3	2009	2009	2009	2	0	2	Export	251	France	FRA	579	Norway	NOR								06	SUGAR,SUGR.PREPTNS,HONEY	1	No Quantity							1631068			0
S3	2009	2009	2009	2	0	2	Export	251	France	FRA	586	Pakistan	PAK								06	SUGAR,SUGR.PREPTNS,HONEY	1	No Quantity							301484			0
S3	2009	2009	2009	2	0	2	Export	251	France	FRA	591	Panama	PAN								06	SUGAR,SUGR.PREPTNS,HONEY	1	No Quantity							29176			0
S3	2009	2009	2009	2	0	2	Export	251	France	FRA	600	Paraguay	PRY								06	SUGAR,SUGR.PREPTNS,HONEY	1	No Quantity							8336			0
S3	2009	2009	2009	2	0	2	Export	251	France	FRA	608	Philippines	PHL								06	SUGAR,SUGR.PREPTNS,HONEY	1	No Quantity							355667			0
S3	2009	2009	2009	2	0	2	Export	251	France	FRA	616	Poland	POL								06	SUGAR,SUGR.PREPTNS,HONEY	1	No Quantity							27623950			0
S3	2009	2009	2009	2	0	2	Export	251	France	FRA	620	Portugal	PRT								06	SUGAR,SUGR.PREPTNS,HONEY	1	No Quantity							9746115			0
S3	2009	2009	2009	2	0	2	Export	251	France	FRA	634	Qatar	QAT								06	SUGAR,SUGR.PREPTNS,HONEY	1	No Quantity							111146			0
S3	2009	2009	2009	2	0	2	Export	251	France	FRA	642	Romania	ROU								06	SUGAR,SUGR.PREPTNS,HONEY	1	No Quantity							6661814			0
S3	2009	2009	2009	2	0	2	Export	251	France	FRA	643	Russian Federation	RUS								06	SUGAR,SUGR.PREPTNS,HONEY	1	No Quantity							3616413			0
S3	2009	2009	2009	2	0	2	Export	251	France	FRA	646	Rwanda	RWA								06	SUGAR,SUGR.PREPTNS,HONEY	1	No Quantity							1389			0
S3	2009	2009	2009	2	0	2	Export	251	France	FRA	666	Saint Pierre and Miquelon	SPM								06	SUGAR,SUGR.PREPTNS,HONEY	1	No Quantity							33344			0
S3	2009	2009	2009	2	0	2	Export	251	France	FRA	682	Saudi Arabia	SAU								06	SUGAR,SUGR.PREPTNS,HONEY	1	No Quantity							2866178			0
S3	2009	2009	2009	2	0	2	Export	251	France	FRA	686	Senegal	SEN								06	SUGAR,SUGR.PREPTNS,HONEY	1	No Quantity							17797254			0
S3	2009	2009	2009	2	0	2	Export	251	France	FRA	688	Serbia	SRB								06	SUGAR,SUGR.PREPTNS,HONEY	1	No Quantity							55573			0
S3	2009	2009	2009	2	0	2	Export	251	France	FRA	690	Seychelles	SYC								06	SUGAR,SUGR.PREPTNS,HONEY	1	No Quantity							4168			0
S3	2009	2009	2009	2	0	2	Export	251	France	FRA	694	Sierra Leone	SLE								06	SUGAR,SUGR.PREPTNS,HONEY	1	No Quantity							127818			0
S3	2009	2009	2009	2	0	2	Export	251	France	FRA	699	India	IND								06	SUGAR,SUGR.PREPTNS,HONEY	1	No Quantity							323713			0
S3	2009	2009	2009	2	0	2	Export	251	France	FRA	702	Singapore	SGP								06	SUGAR,SUGR.PREPTNS,HONEY	1	No Quantity							273697			0
S3	2009	2009	2009	2	0	2	Export	251	France	FRA	703	Slovakia	SVK								06	SUGAR,SUGR.PREPTNS,HONEY	1	No Quantity							1260118			0
S3	2009	2009	2009	2	0	2	Export	251	France	FRA	704	Viet Nam	VNM								06	SUGAR,SUGR.PREPTNS,HONEY	1	No Quantity							372339			0
S3	2009	2009	2009	2	0	2	Export	251	France	FRA	705	Slovenia	SVN								06	SUGAR,SUGR.PREPTNS,HONEY	1	No Quantity							691884			0
S3	2009	2009	2009	2	0	2	Export	251	France	FRA	710	South Africa	ZAF								06	SUGAR,SUGR.PREPTNS,HONEY	1	No Quantity							776633			0
S3	2009	2009	2009	2	0	2	Export	251	France	FRA	724	Spain	ESP								06	SUGAR,SUGR.PREPTNS,HONEY	1	No Quantity							341321037			0
S3	2009	2009	2009	2	0	2	Export	251	France	FRA	752	Sweden	SWE								06	SUGAR,SUGR.PREPTNS,HONEY	1	No Quantity							11718957			0
S3	2009	2009	2009	2	0	2	Export	251	France	FRA	757	Switzerland	CHE								06	SUGAR,SUGR.PREPTNS,HONEY	1	No Quantity							66900168			0
S3	2009	2009	2009	2	0	2	Export	251	France	FRA	760	Syria	SYR								06	SUGAR,SUGR.PREPTNS,HONEY	1	No Quantity							6099137			0
S3	2009	2009	2009	2	0	2	Export	251	France	FRA	764	Thailand	THA								06	SUGAR,SUGR.PREPTNS,HONEY	1	No Quantity							815534			0
S3	2009	2009	2009	2	0	2	Export	251	France	FRA	768	Togo	TGO								06	SUGAR,SUGR.PREPTNS,HONEY	1	No Quantity							2636939			0
S3	2009	2009	2009	2	0	2	Export	251	France	FRA	780	Trinidad and Tobago	TTO								06	SUGAR,SUGR.PREPTNS,HONEY	1	No Quantity							62520			0
S3	2009	2009	2009	2	0	2	Export	251	France	FRA	784	United Arab Emirates	ARE								06	SUGAR,SUGR.PREPTNS,HONEY	1	No Quantity							5800432			0
S3	2009	2009	2009	2	0	2	Export	251	France	FRA	788	Tunisia	TUN								06	SUGAR,SUGR.PREPTNS,HONEY	1	No Quantity							10620001			0
S3	2009	2009	2009	2	0	2	Export	251	France	FRA	792	Turkey	TUR								06	SUGAR,SUGR.PREPTNS,HONEY	1	No Quantity							1096177			0
S3	2009	2009	2009	2	0	2	Export	251	France	FRA	800	Uganda	UGA								06	SUGAR,SUGR.PREPTNS,HONEY	1	No Quantity							38901			0
S3	2009	2009	2009	2	0	2	Export	251	France	FRA	804	Ukraine	UKR								06	SUGAR,SUGR.PREPTNS,HONEY	1	No Quantity							616860			0
S3	2009	2009	2009	2	0	2	Export	251	France	FRA	818	Egypt	EGY								06	SUGAR,SUGR.PREPTNS,HONEY	1	No Quantity							11235472			0
S3	2009	2009	2009	2	0	2	Export	251	France	FRA	826	United Kingdom	GBR								06	SUGAR,SUGR.PREPTNS,HONEY	1	No Quantity							210235442			0
S3	2009	2009	2009	2	0	2	Export	251	France	FRA	834	United Rep. of Tanzania	TZA								06	SUGAR,SUGR.PREPTNS,HONEY	1	No Quantity							9725			0
S3	2009	2009	2009	2	0	2	Export	251	France	FRA	842	USA	USA								06	SUGAR,SUGR.PREPTNS,HONEY	1	No Quantity							6239459			0
S3	2009	2009	2009	2	0	2	Export	251	France	FRA	854	Burkina Faso	BFA								06	SUGAR,SUGR.PREPTNS,HONEY	1	No Quantity							70856			0
S3	2009	2009	2009	2	0	2	Export	251	France	FRA	858	Uruguay	URY								06	SUGAR,SUGR.PREPTNS,HONEY	1	No Quantity							38901			0
S3	2009	2009	2009	2	0	2	Export	251	France	FRA	876	Wallis and Futuna Isds	WLF								06	SUGAR,SUGR.PREPTNS,HONEY	1	No Quantity							5557			0
S3	2009	2009	2009	2	0	2	Export	251	France	FRA	899	Areas, nes									06	SUGAR,SUGR.PREPTNS,HONEY	1	No Quantity							38901			0
S3	2009	2009	2009	2	0	2	Export	270	Gambia	GMB	0	World	WLD								06	SUGAR,SUGR.PREPTNS,HONEY	1	No Quantity							773851			0
S3	2009	2009	2009	2	0	2	Export	270	Gambia	GMB	324	Guinea	GIN								06	SUGAR,SUGR.PREPTNS,HONEY	1	No Quantity							23630			0
S3	2009	2009	2009	2	0	2	Export	270	Gambia	GMB	624	Guinea-Bissau	GNB								06	SUGAR,SUGR.PREPTNS,HONEY	1	No Quantity							24725			0
S3	2009	2009	2009	2	0	2	Export	270	Gambia	GMB	686	Senegal	SEN								06	SUGAR,SUGR.PREPTNS,HONEY	1	No Quantity							725496			0
S3	2009	2009	2009	2	0	2	Export	251	France	FRA	0	World	WLD								07	COFFEE,TEA,COCOA,SPICES	1	No Quantity							2575737750			0
S3	2009	2009	2009	2	0	2	Export	251	France	FRA	4	Afghanistan	AFG								07	COFFEE,TEA,COCOA,SPICES	1	No Quantity							83360			0
S3	2009	2009	2009	2	0	2	Export	251	France	FRA	12	Algeria	DZA								07	COFFEE,TEA,COCOA,SPICES	1	No Quantity							8797206			0
S3	2009	2009	2009	2	0	2	Export	251	France	FRA	20	Andorra	AND								07	COFFEE,TEA,COCOA,SPICES	1	No Quantity							1299019			0
S3	2009	2009	2009	2	0	2	Export	251	France	FRA	24	Angola	AGO								07	COFFEE,TEA,COCOA,SPICES	1	No Quantity							131986			0
S3	2009	2009	2009	2	0	2	Export	251	France	FRA	28	Antigua and Barbuda	ATG								07	COFFEE,TEA,COCOA,SPICES	1	No Quantity							1389			0
S3	2009	2009	2009	2	0	2	Export	251	France	FRA	31	Azerbaijan	AZE								07	COFFEE,TEA,COCOA,SPICES	1	No Quantity							33344			0
S3	2009	2009	2009	2	0	2	Export	251	France	FRA	32	Argentina	ARG								07	COFFEE,TEA,COCOA,SPICES	1	No Quantity							230628			0
S3	2009	2009	2009	2	0	2	Export	251	France	FRA	36	Australia	AUS								07	COFFEE,TEA,COCOA,SPICES	1	No Quantity							21963839			0
S3	2009	2009	2009	2	0	2	Export	251	France	FRA	40	Austria	AUT								07	COFFEE,TEA,COCOA,SPICES	1	No Quantity							17622199			0
S3	2009	2009	2009	2	0	2	Export	251	France	FRA	48	Bahrain	BHR								07	COFFEE,TEA,COCOA,SPICES	1	No Quantity							454309			0
S3	2009	2009	2009	2	0	2	Export	251	France	FRA	51	Armenia	ARM								07	COFFEE,TEA,COCOA,SPICES	1	No Quantity							414019			0
S3	2009	2009	2009	2	0	2	Export	251	France	FRA	52	Barbados	BRB								07	COFFEE,TEA,COCOA,SPICES	1	No Quantity							26397			0
S3	2009	2009	2009	2	0	2	Export	251	France	FRA	56	Belgium	BEL								07	COFFEE,TEA,COCOA,SPICES	1	No Quantity							394094549			0
S3	2009	2009	2009	2	0	2	Export	251	France	FRA	76	Brazil	BRA								07	COFFEE,TEA,COCOA,SPICES	1	No Quantity							1344867			0
S3	2009	2009	2009	2	0	2	Export	251	France	FRA	92	Br. Virgin Isds	VGB								07	COFFEE,TEA,COCOA,SPICES	1	No Quantity							52794			0
S3	2009	2009	2009	2	0	2	Export	251	France	FRA	100	Bulgaria	BGR								07	COFFEE,TEA,COCOA,SPICES	1	No Quantity							3937347			0
S3	2009	2009	2009	2	0	2	Export	251	France	FRA	104	Myanmar	MMR								07	COFFEE,TEA,COCOA,SPICES	1	No Quantity							4168			0
S3	2009	2009	2009	2	0	2	Export	251	France	FRA	112	Belarus	BLR								07	COFFEE,TEA,COCOA,SPICES	1	No Quantity							245911			0
S3	2009	2009	2009	2	0	2	Export	251	France	FRA	116	Cambodia	KHM								07	COFFEE,TEA,COCOA,SPICES	1	No Quantity							9725			0
S3	2009	2009	2009	2	0	2	Export	251	France	FRA	120	Cameroon	CMR								07	COFFEE,TEA,COCOA,SPICES	1	No Quantity							1036436			0
S3	2009	2009	2009	2	0	2	Export	251	France	FRA	124	Canada	CAN								07	COFFEE,TEA,COCOA,SPICES	1	No Quantity							43237184			0
S3	2009	2009	2009	2	0	2	Export	251	France	FRA	132	Cabo Verde	CPV								07	COFFEE,TEA,COCOA,SPICES	1	No Quantity							20840			0
S3	2009	2009	2009	2	0	2	Export	251	France	FRA	140	Central African Rep.	CAF								07	COFFEE,TEA,COCOA,SPICES	1	No Quantity							12504			0
S3	2009	2009	2009	2	0	2	Export	251	France	FRA	144	Sri Lanka	LKA								07	COFFEE,TEA,COCOA,SPICES	1	No Quantity							1389			0
S3	2009	2009	2009	2	0	2	Export	251	France	FRA	148	Chad	TCD								07	COFFEE,TEA,COCOA,SPICES	1	No Quantity							140322			0
S3	2009	2009	2009	2	0	2	Export	251	France	FRA	152	Chile	CHL								07	COFFEE,TEA,COCOA,SPICES	1	No Quantity							1117017			0
S3	2009	2009	2009	2	0	2	Export	251	France	FRA	156	China	CHN								07	COFFEE,TEA,COCOA,SPICES	1	No Quantity							5221083			0
S3	2009	2009	2009	2	0	2	Export	251	France	FRA	170	Colombia	COL								07	COFFEE,TEA,COCOA,SPICES	1	No Quantity							273697			0
S3	2009	2009	2009	2	0	2	Export	251	France	FRA	174	Comoros	COM								07	COFFEE,TEA,COCOA,SPICES	1	No Quantity							52794			0
S3	2009	2009	2009	2	0	2	Export	251	France	FRA	175	Mayotte	MYT								07	COFFEE,TEA,COCOA,SPICES	1	No Quantity							1312912			0
S3	2009	2009	2009	2	0	2	Export	251	France	FRA	178	Congo	COG								07	COFFEE,TEA,COCOA,SPICES	1	No Quantity							719670			0
S3	2009	2009	2009	2	0	2	Export	251	France	FRA	180	Dem. Rep. of the Congo	COD								07	COFFEE,TEA,COCOA,SPICES	1	No Quantity							148658			0
S3	2009	2009	2009	2	0	2	Export	251	France	FRA	191	Croatia	HRV								07	COFFEE,TEA,COCOA,SPICES	1	No Quantity							9694710			0
S3	2009	2009	2009	2	0	2	Export	251	France	FRA	192	Cuba	CUB								07	COFFEE,TEA,COCOA,SPICES	1	No Quantity							8336			0
S3	2009	2009	2009	2	0	2	Export	251	France	FRA	196	Cyprus	CYP								07	COFFEE,TEA,COCOA,SPICES	1	No Quantity							1260118			0
S3	2009	2009	2009	2	0	2	Export	251	France	FRA	203	Czechia	CZE								07	COFFEE,TEA,COCOA,SPICES	1	No Quantity							15981406			0
S3	2009	2009	2009	2	0	2	Export	251	France	FRA	204	Benin	BEN								07	COFFEE,TEA,COCOA,SPICES	1	No Quantity							232017			0
S3	2009	2009	2009	2	0	2	Export	251	France	FRA	208	Denmark	DNK								07	COFFEE,TEA,COCOA,SPICES	1	No Quantity							18426618			0
S3	2009	2009	2009	2	0	2	Export	251	France	FRA	214	Dominican Rep.	DOM								07	COFFEE,TEA,COCOA,SPICES	1	No Quantity							11115			0
S3	2009	2009	2009	2	0	2	Export	251	France	FRA	226	Equatorial Guinea	GNQ								07	COFFEE,TEA,COCOA,SPICES	1	No Quantity							36122			0
S3	2009	2009	2009	2	0	2	Export	251	France	FRA	231	Ethiopia	ETH								07	COFFEE,TEA,COCOA,SPICES	1	No Quantity							56962			0
S3	2009	2009	2009	2	0	2	Export	251	France	FRA	233	Estonia	EST								07	COFFEE,TEA,COCOA,SPICES	1	No Quantity							1611617			0
S3	2009	2009	2009	2	0	2	Export	251	France	FRA	246	Finland	FIN								07	COFFEE,TEA,COCOA,SPICES	1	No Quantity							12485864			0
S3	2009	2009	2009	2	0	2	Export	251	France	FRA	258	French Polynesia	PYF								07	COFFEE,TEA,COCOA,SPICES	1	No Quantity							6125534			0
S3	2009	2009	2009	2	0	2	Export	251	France	FRA	262	Djibouti	DJI								07	COFFEE,TEA,COCOA,SPICES	1	No Quantity							561287			0
S3	2009	2009	2009	2	0	2	Export	251	France	FRA	266	Gabon	GAB								07	COFFEE,TEA,COCOA,SPICES	1	No Quantity							1508807			0
S3	2009	2009	2009	2	0	2	Export	251	France	FRA	268	Georgia	GEO								07	COFFEE,TEA,COCOA,SPICES	1	No Quantity							83360			0
S3	2009	2009	2009	2	0	2	Export	251	France	FRA	270	Gambia	GMB								07	COFFEE,TEA,COCOA,SPICES	1	No Quantity							15283			0
S3	2009	2009	2009	2	0	2	Export	251	France	FRA	276	Germany	DEU								07	COFFEE,TEA,COCOA,SPICES	1	No Quantity							298917448			0
S3	2009	2009	2009	2	0	2	Export	251	France	FRA	288	Ghana	GHA								07	COFFEE,TEA,COCOA,SPICES	1	No Quantity							120871			0
S3	2009	2009	2009	2	0	2	Export	251	France	FRA	300	Greece	GRC								07	COFFEE,TEA,COCOA,SPICES	1	No Quantity							29474531			0
S3	2009	2009	2009	2	0	2	Export	251	France	FRA	316	Guam	GUM								07	COFFEE,TEA,COCOA,SPICES	1	No Quantity							13893			0
S3	2009	2009	2009	2	0	2	Export	251	France	FRA	320	Guatemala	GTM								07	COFFEE,TEA,COCOA,SPICES	1	No Quantity							73634			0
S3	2009	2009	2009	2	0	2	Export	251	France	FRA	324	Guinea	GIN								07	COFFEE,TEA,COCOA,SPICES	1	No Quantity							68077			0
S3	2009	2009	2009	2	0	2	Export	251	France	FRA	332	Haiti	HTI								07	COFFEE,TEA,COCOA,SPICES	1	No Quantity							2779			0
S3	2009	2009	2009	2	0	2	Export	251	France	FRA	344	China, Hong Kong SAR	HKG								07	COFFEE,TEA,COCOA,SPICES	1	No Quantity							6042175			0
S3	2009	2009	2009	2	0	2	Export	251	France	FRA	348	Hungary	HUN								07	COFFEE,TEA,COCOA,SPICES	1	No Quantity							7159192			0
S3	2009	2009	2009	2	0	2	Export	251	France	FRA	352	Iceland	ISL								07	COFFEE,TEA,COCOA,SPICES	1	No Quantity							2557747			0
S3	2009	2009	2009	2	0	2	Export	251	France	FRA	360	Indonesia	IDN								07	COFFEE,TEA,COCOA,SPICES	1	No Quantity							2435487			0
S3	2009	2009	2009	2	0	2	Export	251	France	FRA	364	Iran	IRN								07	COFFEE,TEA,COCOA,SPICES	1	No Quantity							1756107			0
S3	2009	2009	2009	2	0	2	Export	251	France	FRA	372	Ireland	IRL								07	COFFEE,TEA,COCOA,SPICES	1	No Quantity							6074129			0
S3	2009	2009	2009	2	0	2	Export	251	France	FRA	376	Israel	ISR								07	COFFEE,TEA,COCOA,SPICES	1	No Quantity							1918658			0
S3	2009	2009	2009	2	0	2	Export	251	France	FRA	381	Italy	ITA								07	COFFEE,TEA,COCOA,SPICES	1	No Quantity							166339718			0
S3	2009	2009	2009	2	0	2	Export	251	France	FRA	384	Côte d'Ivoire	CIV								07	COFFEE,TEA,COCOA,SPICES	1	No Quantity							2260432			0
S3	2009	2009	2009	2	0	2	Export	251	France	FRA	392	Japan	JPN								07	COFFEE,TEA,COCOA,SPICES	1	No Quantity							52305309			0
S3	2009	2009	2009	2	0	2	Export	251	France	FRA	398	Kazakhstan	KAZ								07	COFFEE,TEA,COCOA,SPICES	1	No Quantity							31954			0
S3	2009	2009	2009	2	0	2	Export	251	France	FRA	400	Jordan	JOR								07	COFFEE,TEA,COCOA,SPICES	1	No Quantity							145879			0
S3	2009	2009	2009	2	0	2	Export	251	France	FRA	404	Kenya	KEN								07	COFFEE,TEA,COCOA,SPICES	1	No Quantity							1389			0
S3	2009	2009	2009	2	0	2	Export	251	France	FRA	410	Rep. of Korea	KOR								07	COFFEE,TEA,COCOA,SPICES	1	No Quantity							15343706			0
S3	2009	2009	2009	2	0	2	Export	251	France	FRA	414	Kuwait	KWT								07	COFFEE,TEA,COCOA,SPICES	1	No Quantity							1842245			0
S3	2009	2009	2009	2	0	2	Export	251	France	FRA	422	Lebanon	LBN								07	COFFEE,TEA,COCOA,SPICES	1	No Quantity							1889482			0
S3	2009	2009	2009	2	0	2	Export	251	France	FRA	428	Latvia	LVA								07	COFFEE,TEA,COCOA,SPICES	1	No Quantity							452920			0
S3	2009	2009	2009	2	0	2	Export	251	France	FRA	430	Liberia	LBR								07	COFFEE,TEA,COCOA,SPICES	1	No Quantity							1389			0
S3	2009	2009	2009	2	0	2	Export	251	France	FRA	434	Libya	LBY								07	COFFEE,TEA,COCOA,SPICES	1	No Quantity							320934			0
S3	2009	2009	2009	2	0	2	Export	251	France	FRA	440	Lithuania	LTU								07	COFFEE,TEA,COCOA,SPICES	1	No Quantity							2903689			0
S3	2009	2009	2009	2	0	2	Export	251	France	FRA	442	Luxembourg	LUX								07	COFFEE,TEA,COCOA,SPICES	1	No Quantity							11460542			0
S3	2009	2009	2009	2	0	2	Export	251	France	FRA	446	China, Macao SAR	MAC								07	COFFEE,TEA,COCOA,SPICES	1	No Quantity							4168			0
S3	2009	2009	2009	2	0	2	Export	251	France	FRA	450	Madagascar	MDG								07	COFFEE,TEA,COCOA,SPICES	1	No Quantity							444584			0
S3	2009	2009	2009	2	0	2	Export	251	France	FRA	458	Malaysia	MYS								07	COFFEE,TEA,COCOA,SPICES	1	No Quantity							725228			0
S3	2009	2009	2009	2	0	2	Export	251	France	FRA	462	Maldives	MDV								07	COFFEE,TEA,COCOA,SPICES	1	No Quantity							4168			0
S3	2009	2009	2009	2	0	2	Export	251	France	FRA	466	Mali	MLI								07	COFFEE,TEA,COCOA,SPICES	1	No Quantity							1572716			0
S3	2009	2009	2009	2	0	2	Export	251	France	FRA	470	Malta	MLT								07	COFFEE,TEA,COCOA,SPICES	1	No Quantity							313987			0
S3	2009	2009	2009	2	0	2	Export	251	France	FRA	478	Mauritania	MRT								07	COFFEE,TEA,COCOA,SPICES	1	No Quantity							219513			0
S3	2009	2009	2009	2	0	2	Export	251	France	FRA	480	Mauritius	MUS								07	COFFEE,TEA,COCOA,SPICES	1	No Quantity							2022857			0
S3	2009	2009	2009	2	0	2	Export	251	France	FRA	484	Mexico	MEX								07	COFFEE,TEA,COCOA,SPICES	1	No Quantity							1207323			0
S3	2009	2009	2009	2	0	2	Export	251	France	FRA	490	Other Asia, nes									07	COFFEE,TEA,COCOA,SPICES	1	No Quantity							6699325			0
S3	2009	2009	2009	2	0	2	Export	251	France	FRA	498	Rep. of Moldova	MDA								07	COFFEE,TEA,COCOA,SPICES	1	No Quantity							844710			0
S3	2009	2009	2009	2	0	2	Export	251	France	FRA	504	Morocco	MAR								07	COFFEE,TEA,COCOA,SPICES	1	No Quantity							7142520			0
S3	2009	2009	2009	2	0	2	Export	251	France	FRA	512	Oman	OMN								07	COFFEE,TEA,COCOA,SPICES	1	No Quantity							8818046			0
S3	2009	2009	2009	2	0	2	Export	251	France	FRA	524	Nepal	NPL								07	COFFEE,TEA,COCOA,SPICES	1	No Quantity							1389			0
S3	2009	2009	2009	2	0	2	Export	251	France	FRA	528	Netherlands	NLD								07	COFFEE,TEA,COCOA,SPICES	1	No Quantity							192268691			0
S3	2009	2009	2009	2	0	2	Export	251	France	FRA	530	Neth. Antilles	ANT								07	COFFEE,TEA,COCOA,SPICES	1	No Quantity							186170			0
S3	2009	2009	2009	2	0	2	Export	251	France	FRA	533	Aruba	ABW								07	COFFEE,TEA,COCOA,SPICES	1	No Quantity							6947			0
S3	2009	2009	2009	2	0	2	Export	251	France	FRA	540	New Caledonia	NCL								07	COFFEE,TEA,COCOA,SPICES	1	No Quantity							4069333			0
S3	2009	2009	2009	2	0	2	Export	251	France	FRA	548	Vanuatu	VUT								07	COFFEE,TEA,COCOA,SPICES	1	No Quantity							47237			0
S3	2009	2009	2009	2	0	2	Export	251	France	FRA	554	New Zealand	NZL								07	COFFEE,TEA,COCOA,SPICES	1	No Quantity							951688			0
S3	2009	2009	2009	2	0	2	Export	251	France	FRA	562	Niger	NER								07	COFFEE,TEA,COCOA,SPICES	1	No Quantity							287590			0
S3	2009	2009	2009	2	0	2	Export	251	France	FRA	566	Nigeria	NGA								07	COFFEE,TEA,COCOA,SPICES	1	No Quantity							6602073			0
S3	2009	2009	2009	2	0	2	Export	251	France	FRA	568	Other Europe, nes									07	COFFEE,TEA,COCOA,SPICES	1	No Quantity							76413			0
S3	2009	2009	2009	2	0	2	Export	251	France	FRA	579	Norway	NOR								07	COFFEE,TEA,COCOA,SPICES	1	No Quantity							20770409			0
S3	2009	2009	2009	2	0	2	Export	251	France	FRA	586	Pakistan	PAK								07	COFFEE,TEA,COCOA,SPICES	1	No Quantity							56962			0
S3	2009	2009	2009	2	0	2	Export	251	France	FRA	591	Panama	PAN								07	COFFEE,TEA,COCOA,SPICES	1	No Quantity							159772			0
S3	2009	2009	2009	2	0	2	Export	251	France	FRA	600	Paraguay	PRY								07	COFFEE,TEA,COCOA,SPICES	1	No Quantity							5557			0
S3	2009	2009	2009	2	0	2	Export	251	France	FRA	604	Peru	PER								07	COFFEE,TEA,COCOA,SPICES	1	No Quantity							27787			0
S3	2009	2009	2009	2	0	2	Export	251	France	FRA	608	Philippines	PHL								07	COFFEE,TEA,COCOA,SPICES	1	No Quantity							900283			0
S3	2009	2009	2009	2	0	2	Export	251	France	FRA	616	Poland	POL								07	COFFEE,TEA,COCOA,SPICES	1	No Quantity							53405654			0
S3	2009	2009	2009	2	0	2	Export	251	France	FRA	620	Portugal	PRT								07	COFFEE,TEA,COCOA,SPICES	1	No Quantity							33488291			0
S3	2009	2009	2009	2	0	2	Export	251	France	FRA	634	Qatar	QAT								07	COFFEE,TEA,COCOA,SPICES	1	No Quantity							1268454			0
S3	2009	2009	2009	2	0	2	Export	251	France	FRA	642	Romania	ROU								07	COFFEE,TEA,COCOA,SPICES	1	No Quantity							5004349			0
S3	2009	2009	2009	2	0	2	Export	251	France	FRA	643	Russian Federation	RUS								07	COFFEE,TEA,COCOA,SPICES	1	No Quantity							18129302			0
S3	2009	2009	2009	2	0	2	Export	251	France	FRA	646	Rwanda	RWA								07	COFFEE,TEA,COCOA,SPICES	1	No Quantity							4168			0
S3	2009	2009	2009	2	0	2	Export	251	France	FRA	662	Saint Lucia	LCA								07	COFFEE,TEA,COCOA,SPICES	1	No Quantity							37512			0
S3	2009	2009	2009	2	0	2	Export	251	France	FRA	666	Saint Pierre and Miquelon	SPM								07	COFFEE,TEA,COCOA,SPICES	1	No Quantity							223681			0
S3	2009	2009	2009	2	0	2	Export	251	France	FRA	674	San Marino	SMR								07	COFFEE,TEA,COCOA,SPICES	1	No Quantity							66688			0
S3	2009	2009	2009	2	0	2	Export	251	France	FRA	678	Sao Tome and Principe	STP								07	COFFEE,TEA,COCOA,SPICES	1	No Quantity							1389			0
S3	2009	2009	2009	2	0	2	Export	251	France	FRA	682	Saudi Arabia	SAU								07	COFFEE,TEA,COCOA,SPICES	1	No Quantity							3495542			0
S3	2009	2009	2009	2	0	2	Export	251	France	FRA	686	Senegal	SEN								07	COFFEE,TEA,COCOA,SPICES	1	No Quantity							2128446			0
S3	2009	2009	2009	2	0	2	Export	251	France	FRA	688	Serbia	SRB								07	COFFEE,TEA,COCOA,SPICES	1	No Quantity							6843815			0
S3	2009	2009	2009	2	0	2	Export	251	France	FRA	690	Seychelles	SYC								07	COFFEE,TEA,COCOA,SPICES	1	No Quantity							4168			0
S3	2009	2009	2009	2	0	2	Export	251	France	FRA	699	India	IND								07	COFFEE,TEA,COCOA,SPICES	1	No Quantity							1161476			0
S3	2009	2009	2009	2	0	2	Export	251	France	FRA	702	Singapore	SGP								07	COFFEE,TEA,COCOA,SPICES	1	No Quantity							2192355			0
S3	2009	2009	2009	2	0	2	Export	251	France	FRA	703	Slovakia	SVK								07	COFFEE,TEA,COCOA,SPICES	1	No Quantity							5130777			0
S3	2009	2009	2009	2	0	2	Export	251	France	FRA	704	Viet Nam	VNM								07	COFFEE,TEA,COCOA,SPICES	1	No Quantity							232017			0
S3	2009	2009	2009	2	0	2	Export	251	France	FRA	705	Slovenia	SVN								07	COFFEE,TEA,COCOA,SPICES	1	No Quantity							1850581			0
S3	2009	2009	2009	2	0	2	Export	251	France	FRA	710	South Africa	ZAF								07	COFFEE,TEA,COCOA,SPICES	1	No Quantity							2271546			0
S3	2009	2009	2009	2	0	2	Export	251	France	FRA	724	Spain	ESP								07	COFFEE,TEA,COCOA,SPICES	1	No Quantity							392959470			0
S3	2009	2009	2009	2	0	2	Export	251	France	FRA	752	Sweden	SWE								07	COFFEE,TEA,COCOA,SPICES	1	No Quantity							28540904			0
S3	2009	2009	2009	2	0	2	Export	251	France	FRA	757	Switzerland	CHE								07	COFFEE,TEA,COCOA,SPICES	1	No Quantity							119174912			0
S3	2009	2009	2009	2	0	2	Export	251	France	FRA	760	Syria	SYR								07	COFFEE,TEA,COCOA,SPICES	1	No Quantity							1053108			0
S3	2009	2009	2009	2	0	2	Export	251	France	FRA	762	Tajikistan	TJK								07	COFFEE,TEA,COCOA,SPICES	1	No Quantity							2779			0
S3	2009	2009	2009	2	0	2	Export	251	France	FRA	764	Thailand	THA								07	COFFEE,TEA,COCOA,SPICES	1	No Quantity							1750550			0
S3	2009	2009	2009	2	0	2	Export	251	France	FRA	768	Togo	TGO								07	COFFEE,TEA,COCOA,SPICES	1	No Quantity							721060			0
S3	2009	2009	2009	2	0	2	Export	251	France	FRA	780	Trinidad and Tobago	TTO								07	COFFEE,TEA,COCOA,SPICES	1	No Quantity							248689			0
S3	2009	2009	2009	2	0	2	Export	251	France	FRA	784	United Arab Emirates	ARE								07	COFFEE,TEA,COCOA,SPICES	1	No Quantity							5329451			0
S3	2009	2009	2009	2	0	2	Export	251	France	FRA	788	Tunisia	TUN								07	COFFEE,TEA,COCOA,SPICES	1	No Quantity							2977324			0
S3	2009	2009	2009	2	0	2	Export	251	France	FRA	792	Turkey	TUR								07	COFFEE,TEA,COCOA,SPICES	1	No Quantity							9137591			0
S3	2009	2009	2009	2	0	2	Export	251	France	FRA	795	Turkmenistan	TKM								07	COFFEE,TEA,COCOA,SPICES	1	No Quantity							63909			0
S3	2009	2009	2009	2	0	2	Export	251	France	FRA	800	Uganda	UGA								07	COFFEE,TEA,COCOA,SPICES	1	No Quantity							5557			0
S3	2009	2009	2009	2	0	2	Export	251	France	FRA	804	Ukraine	UKR								07	COFFEE,TEA,COCOA,SPICES	1	No Quantity							30906925			0
S3	2009	2009	2009	2	0	2	Export	251	France	FRA	807	North Macedonia	MKD								07	COFFEE,TEA,COCOA,SPICES	1	No Quantity							4168			0
S3	2009	2009	2009	2	0	2	Export	251	France	FRA	818	Egypt	EGY								07	COFFEE,TEA,COCOA,SPICES	1	No Quantity							1537983			0
S3	2009	2009	2009	2	0	2	Export	251	France	FRA	826	United Kingdom	GBR								07	COFFEE,TEA,COCOA,SPICES	1	No Quantity							323533509			0
S3	2009	2009	2009	2	0	2	Export	251	France	FRA	842	USA	USA								07	COFFEE,TEA,COCOA,SPICES	1	No Quantity							77993929			0
S3	2009	2009	2009	2	0	2	Export	251	France	FRA	854	Burkina Faso	BFA								07	COFFEE,TEA,COCOA,SPICES	1	No Quantity							473760			0
S3	2009	2009	2009	2	0	2	Export	251	France	FRA	858	Uruguay	URY								07	COFFEE,TEA,COCOA,SPICES	1	No Quantity							70856			0
S3	2009	2009	2009	2	0	2	Export	251	France	FRA	862	Venezuela	VEN								07	COFFEE,TEA,COCOA,SPICES	1	No Quantity							1389			0
S3	2009	2009	2009	2	0	2	Export	251	France	FRA	876	Wallis and Futuna Isds	WLF								07	COFFEE,TEA,COCOA,SPICES	1	No Quantity							58352			0
S3	2009	2009	2009	2	0	2	Export	251	France	FRA	894	Zambia	ZMB								07	COFFEE,TEA,COCOA,SPICES	1	No Quantity							6947			0
S3	2009	2009	2009	2	0	2	Export	251	France	FRA	899	Areas, nes									07	COFFEE,TEA,COCOA,SPICES	1	No Quantity							1751939			0
S3	2009	2009	2009	2	0	2	Export	270	Gambia	GMB	0	World	WLD								07	COFFEE,TEA,COCOA,SPICES	1	No Quantity							3372769			0
S3	2009	2009	2009	2	0	2	Export	270	Gambia	GMB	324	Guinea	GIN								07	COFFEE,TEA,COCOA,SPICES	1	No Quantity							162726			0
S3	2009	2009	2009	2	0	2	Export	270	Gambia	GMB	466	Mali	MLI								07	COFFEE,TEA,COCOA,SPICES	1	No Quantity							601			0
S3	2009	2009	2009	2	0	2	Export	270	Gambia	GMB	624	Guinea-Bissau	GNB								07	COFFEE,TEA,COCOA,SPICES	1	No Quantity							144947			0
S3	2009	2009	2009	2	0	2	Export	270	Gambia	GMB	686	Senegal	SEN								07	COFFEE,TEA,COCOA,SPICES	1	No Quantity							3059088			0
S3	2009	2009	2009	2	0	2	Export	270	Gambia	GMB	842	USA	USA								07	COFFEE,TEA,COCOA,SPICES	1	No Quantity							5408			0
S3	2009	2009	2009	2	0	2	Export	251	France	FRA	0	World	WLD								08	ANIMAL FEED STUFF	1	No Quantity							2801362746			0
S3	2009	2009	2009	2	0	2	Export	251	France	FRA	4	Afghanistan	AFG								08	ANIMAL FEED STUFF	1	No Quantity							2779			0
S3	2009	2009	2009	2	0	2	Export	251	France	FRA	8	Albania	ALB								08	ANIMAL FEED STUFF	1	No Quantity							18061			0
S3	2009	2009	2009	2	0	2	Export	251	France	FRA	12	Algeria	DZA								08	ANIMAL FEED STUFF	1	No Quantity							23915841			0
S3	2009	2009	2009	2	0	2	Export	251	France	FRA	20	Andorra	AND								08	ANIMAL FEED STUFF	1	No Quantity							651593			0
S3	2009	2009	2009	2	0	2	Export	251	France	FRA	24	Angola	AGO								08	ANIMAL FEED STUFF	1	No Quantity							22229			0
S3	2009	2009	2009	2	0	2	Export	251	France	FRA	31	Azerbaijan	AZE								08	ANIMAL FEED STUFF	1	No Quantity							266750			0
S3	2009	2009	2009	2	0	2	Export	251	France	FRA	32	Argentina	ARG								08	ANIMAL FEED STUFF	1	No Quantity							732174			0
S3	2009	2009	2009	2	0	2	Export	251	France	FRA	36	Australia	AUS								08	ANIMAL FEED STUFF	1	No Quantity							12490032			0
S3	2009	2009	2009	2	0	2	Export	251	France	FRA	40	Austria	AUT								08	ANIMAL FEED STUFF	1	No Quantity							37638204			0
S3	2009	2009	2009	2	0	2	Export	251	France	FRA	48	Bahrain	BHR								08	ANIMAL FEED STUFF	1	No Quantity							127818			0
S3	2009	2009	2009	2	0	2	Export	251	France	FRA	50	Bangladesh	BGD								08	ANIMAL FEED STUFF	1	No Quantity							168108			0
S3	2009	2009	2009	2	0	2	Export	251	France	FRA	51	Armenia	ARM								08	ANIMAL FEED STUFF	1	No Quantity							2736970			0
S3	2009	2009	2009	2	0	2	Export	251	France	FRA	52	Barbados	BRB								08	ANIMAL FEED STUFF	1	No Quantity							22229			0
S3	2009	2009	2009	2	0	2	Export	251	France	FRA	56	Belgium	BEL								08	ANIMAL FEED STUFF	1	No Quantity							330884428			0
S3	2009	2009	2009	2	0	2	Export	251	France	FRA	68	Bolivia (Plurinational State of)	BOL								08	ANIMAL FEED STUFF	1	No Quantity							93085			0
S3	2009	2009	2009	2	0	2	Export	251	France	FRA	70	Bosnia Herzegovina	BIH								08	ANIMAL FEED STUFF	1	No Quantity							552951			0
S3	2009	2009	2009	2	0	2	Export	251	France	FRA	72	Botswana	BWA								08	ANIMAL FEED STUFF	1	No Quantity							2779			0
S3	2009	2009	2009	2	0	2	Export	251	France	FRA	76	Brazil	BRA								08	ANIMAL FEED STUFF	1	No Quantity							5655942			0
S3	2009	2009	2009	2	0	2	Export	251	France	FRA	84	Belize	BLZ								08	ANIMAL FEED STUFF	1	No Quantity							23619			0
S3	2009	2009	2009	2	0	2	Export	251	France	FRA	100	Bulgaria	BGR								08	ANIMAL FEED STUFF	1	No Quantity							5692065			0
S3	2009	2009	2009	2	0	2	Export	251	France	FRA	104	Myanmar	MMR								08	ANIMAL FEED STUFF	1	No Quantity							323713			0
S3	2009	2009	2009	2	0	2	Export	251	France	FRA	112	Belarus	BLR								08	ANIMAL FEED STUFF	1	No Quantity							1911711			0
S3	2009	2009	2009	2	0	2	Export	251	France	FRA	116	Cambodia	KHM								08	ANIMAL FEED STUFF	1	No Quantity							2779			0
S3	2009	2009	2009	2	0	2	Export	251	France	FRA	120	Cameroon	CMR								08	ANIMAL FEED STUFF	1	No Quantity							445973			0
S3	2009	2009	2009	2	0	2	Export	251	France	FRA	124	Canada	CAN								08	ANIMAL FEED STUFF	1	No Quantity							6604851			0
S3	2009	2009	2009	2	0	2	Export	251	France	FRA	132	Cabo Verde	CPV								08	ANIMAL FEED STUFF	1	No Quantity							5557			0
S3	2009	2009	2009	2	0	2	Export	251	France	FRA	140	Central African Rep.	CAF								08	ANIMAL FEED STUFF	1	No Quantity							1389			0
S3	2009	2009	2009	2	0	2	Export	251	France	FRA	144	Sri Lanka	LKA								08	ANIMAL FEED STUFF	1	No Quantity							416798			0
S3	2009	2009	2009	2	0	2	Export	251	France	FRA	148	Chad	TCD								08	ANIMAL FEED STUFF	1	No Quantity							18061			0
S3	2009	2009	2009	2	0	2	Export	251	France	FRA	152	Chile	CHL								08	ANIMAL FEED STUFF	1	No Quantity							1478242			0
S3	2009	2009	2009	2	0	2	Export	251	France	FRA	156	China	CHN								08	ANIMAL FEED STUFF	1	No Quantity							26488871			0
S3	2009	2009	2009	2	0	2	Export	251	France	FRA	170	Colombia	COL								08	ANIMAL FEED STUFF	1	No Quantity							304262			0
S3	2009	2009	2009	2	0	2	Export	251	France	FRA	175	Mayotte	MYT								08	ANIMAL FEED STUFF	1	No Quantity							864160			0
S3	2009	2009	2009	2	0	2	Export	251	France	FRA	178	Congo	COG								08	ANIMAL FEED STUFF	1	No Quantity							80581			0
S3	2009	2009	2009	2	0	2	Export	251	France	FRA	180	Dem. Rep. of the Congo	COD								08	ANIMAL FEED STUFF	1	No Quantity							222292			0
S3	2009	2009	2009	2	0	2	Export	251	France	FRA	188	Costa Rica	CRI								08	ANIMAL FEED STUFF	1	No Quantity							320934			0
S3	2009	2009	2009	2	0	2	Export	251	France	FRA	191	Croatia	HRV								08	ANIMAL FEED STUFF	1	No Quantity							5304443			0
S3	2009	2009	2009	2	0	2	Export	251	France	FRA	192	Cuba	CUB								08	ANIMAL FEED STUFF	1	No Quantity							43069			0
S3	2009	2009	2009	2	0	2	Export	251	France	FRA	196	Cyprus	CYP								08	ANIMAL FEED STUFF	1	No Quantity							3187112			0
S3	2009	2009	2009	2	0	2	Export	251	France	FRA	203	Czechia	CZE								08	ANIMAL FEED STUFF	1	No Quantity							21870755			0
S3	2009	2009	2009	2	0	2	Export	251	France	FRA	204	Benin	BEN								08	ANIMAL FEED STUFF	1	No Quantity							255636			0
S3	2009	2009	2009	2	0	2	Export	251	France	FRA	208	Denmark	DNK								08	ANIMAL FEED STUFF	1	No Quantity							28456155			0
S3	2009	2009	2009	2	0	2	Export	251	France	FRA	214	Dominican Rep.	DOM								08	ANIMAL FEED STUFF	1	No Quantity							1936719			0
S3	2009	2009	2009	2	0	2	Export	251	France	FRA	218	Ecuador	ECU								08	ANIMAL FEED STUFF	1	No Quantity							232017			0
S3	2009	2009	2009	2	0	2	Export	251	France	FRA	222	El Salvador	SLV								08	ANIMAL FEED STUFF	1	No Quantity							23619			0
S3	2009	2009	2009	2	0	2	Export	251	France	FRA	226	Equatorial Guinea	GNQ								08	ANIMAL FEED STUFF	1	No Quantity							4168			0
S3	2009	2009	2009	2	0	2	Export	251	France	FRA	231	Ethiopia	ETH								08	ANIMAL FEED STUFF	1	No Quantity							31954			0
S3	2009	2009	2009	2	0	2	Export	251	France	FRA	233	Estonia	EST								08	ANIMAL FEED STUFF	1	No Quantity							2270157			0
S3	2009	2009	2009	2	0	2	Export	251	France	FRA	246	Finland	FIN								08	ANIMAL FEED STUFF	1	No Quantity							25360739			0
S3	2009	2009	2009	2	0	2	Export	251	France	FRA	258	French Polynesia	PYF								08	ANIMAL FEED STUFF	1	No Quantity							4763996			0
S3	2009	2009	2009	2	0	2	Export	251	France	FRA	262	Djibouti	DJI								08	ANIMAL FEED STUFF	1	No Quantity							41680			0
S3	2009	2009	2009	2	0	2	Export	251	France	FRA	266	Gabon	GAB								08	ANIMAL FEED STUFF	1	No Quantity							1431005			0
S3	2009	2009	2009	2	0	2	Export	251	France	FRA	268	Georgia	GEO								08	ANIMAL FEED STUFF	1	No Quantity							168108			0
S3	2009	2009	2009	2	0	2	Export	251	France	FRA	270	Gambia	GMB								08	ANIMAL FEED STUFF	1	No Quantity							4168			0
S3	2009	2009	2009	2	0	2	Export	251	France	FRA	276	Germany	DEU								08	ANIMAL FEED STUFF	1	No Quantity							291317840			0
S3	2009	2009	2009	2	0	2	Export	251	France	FRA	288	Ghana	GHA								08	ANIMAL FEED STUFF	1	No Quantity							25008			0
S3	2009	2009	2009	2	0	2	Export	251	France	FRA	300	Greece	GRC								08	ANIMAL FEED STUFF	1	No Quantity							33631391			0
S3	2009	2009	2009	2	0	2	Export	251	France	FRA	320	Guatemala	GTM								08	ANIMAL FEED STUFF	1	No Quantity							76413			0
S3	2009	2009	2009	2	0	2	Export	251	France	FRA	324	Guinea	GIN								08	ANIMAL FEED STUFF	1	No Quantity							115314			0
S3	2009	2009	2009	2	0	2	Export	251	France	FRA	328	Guyana	GUY								08	ANIMAL FEED STUFF	1	No Quantity							26397			0
S3	2009	2009	2009	2	0	2	Export	251	France	FRA	332	Haiti	HTI								08	ANIMAL FEED STUFF	1	No Quantity							241743			0
S3	2009	2009	2009	2	0	2	Export	251	France	FRA	340	Honduras	HND								08	ANIMAL FEED STUFF	1	No Quantity							259804			0
S3	2009	2009	2009	2	0	2	Export	251	France	FRA	344	China, Hong Kong SAR	HKG								08	ANIMAL FEED STUFF	1	No Quantity							5611484			0
S3	2009	2009	2009	2	0	2	Export	251	France	FRA	348	Hungary	HUN								08	ANIMAL FEED STUFF	1	No Quantity							24628565			0
S3	2009	2009	2009	2	0	2	Export	251	France	FRA	352	Iceland	ISL								08	ANIMAL FEED STUFF	1	No Quantity							559898			0
S3	2009	2009	2009	2	0	2	Export	251	France	FRA	360	Indonesia	IDN								08	ANIMAL FEED STUFF	1	No Quantity							13063823			0
S3	2009	2009	2009	2	0	2	Export	251	France	FRA	364	Iran	IRN								08	ANIMAL FEED STUFF	1	No Quantity							2114553			0
S3	2009	2009	2009	2	0	2	Export	251	France	FRA	368	Iraq	IRQ								08	ANIMAL FEED STUFF	1	No Quantity							40290			0
S3	2009	2009	2009	2	0	2	Export	251	France	FRA	372	Ireland	IRL								08	ANIMAL FEED STUFF	1	No Quantity							38306470			0
S3	2009	2009	2009	2	0	2	Export	251	France	FRA	376	Israel	ISR								08	ANIMAL FEED STUFF	1	No Quantity							8013627			0
S3	2009	2009	2009	2	0	2	Export	251	France	FRA	381	Italy	ITA								08	ANIMAL FEED STUFF	1	No Quantity							305625109			0
S3	2009	2009	2009	2	0	2	Export	251	France	FRA	384	Côte d'Ivoire	CIV								08	ANIMAL FEED STUFF	1	No Quantity							3344105			0
S3	2009	2009	2009	2	0	2	Export	251	France	FRA	388	Jamaica	JAM								08	ANIMAL FEED STUFF	1	No Quantity							11115			0
S3	2009	2009	2009	2	0	2	Export	251	France	FRA	392	Japan	JPN								08	ANIMAL FEED STUFF	1	No Quantity							66976581			0
S3	2009	2009	2009	2	0	2	Export	251	France	FRA	398	Kazakhstan	KAZ								08	ANIMAL FEED STUFF	1	No Quantity							1521311			0
S3	2009	2009	2009	2	0	2	Export	251	France	FRA	400	Jordan	JOR								08	ANIMAL FEED STUFF	1	No Quantity							1105903			0
S3	2009	2009	2009	2	0	2	Export	251	France	FRA	404	Kenya	KEN								08	ANIMAL FEED STUFF	1	No Quantity							15283			0
S3	2009	2009	2009	2	0	2	Export	251	France	FRA	408	Dem. People's Rep. of Korea	PRK								08	ANIMAL FEED STUFF	1	No Quantity							2779			0
S3	2009	2009	2009	2	0	2	Export	251	France	FRA	410	Rep. of Korea	KOR								08	ANIMAL FEED STUFF	1	No Quantity							10792277			0
S3	2009	2009	2009	2	0	2	Export	251	France	FRA	414	Kuwait	KWT								08	ANIMAL FEED STUFF	1	No Quantity							184780			0
S3	2009	2009	2009	2	0	2	Export	251	France	FRA	422	Lebanon	LBN								08	ANIMAL FEED STUFF	1	No Quantity							1958948			0
S3	2009	2009	2009	2	0	2	Export	251	France	FRA	428	Latvia	LVA								08	ANIMAL FEED STUFF	1	No Quantity							2529961			0
S3	2009	2009	2009	2	0	2	Export	251	France	FRA	434	Libya	LBY								08	ANIMAL FEED STUFF	1	No Quantity							947520			0
S3	2009	2009	2009	2	0	2	Export	251	France	FRA	440	Lithuania	LTU								08	ANIMAL FEED STUFF	1	No Quantity							6924396			0
S3	2009	2009	2009	2	0	2	Export	251	France	FRA	442	Luxembourg	LUX								08	ANIMAL FEED STUFF	1	No Quantity							3060683			0
S3	2009	2009	2009	2	0	2	Export	251	France	FRA	450	Madagascar	MDG								08	ANIMAL FEED STUFF	1	No Quantity							13379200			0
S3	2009	2009	2009	2	0	2	Export	251	France	FRA	458	Malaysia	MYS								08	ANIMAL FEED STUFF	1	No Quantity							4425000			0
S3	2009	2009	2009	2	0	2	Export	251	France	FRA	466	Mali	MLI								08	ANIMAL FEED STUFF	1	No Quantity							115314			0
S3	2009	2009	2009	2	0	2	Export	251	France	FRA	470	Malta	MLT								08	ANIMAL FEED STUFF	1	No Quantity							2785597			0
S3	2009	2009	2009	2	0	2	Export	251	France	FRA	478	Mauritania	MRT								08	ANIMAL FEED STUFF	1	No Quantity							9725			0
S3	2009	2009	2009	2	0	2	Export	251	France	FRA	480	Mauritius	MUS								08	ANIMAL FEED STUFF	1	No Quantity							1954780			0
S3	2009	2009	2009	2	0	2	Export	251	France	FRA	484	Mexico	MEX								08	ANIMAL FEED STUFF	1	No Quantity							9723886			0
S3	2009	2009	2009	2	0	2	Export	251	France	FRA	490	Other Asia, nes									08	ANIMAL FEED STUFF	1	No Quantity							12677591			0
S3	2009	2009	2009	2	0	2	Export	251	France	FRA	496	Mongolia	MNG								08	ANIMAL FEED STUFF	1	No Quantity							5557			0
S3	2009	2009	2009	2	0	2	Export	251	France	FRA	498	Rep. of Moldova	MDA								08	ANIMAL FEED STUFF	1	No Quantity							186170			0
S3	2009	2009	2009	2	0	2	Export	251	France	FRA	499	Montenegro	MNE								08	ANIMAL FEED STUFF	1	No Quantity							104199			0
S3	2009	2009	2009	2	0	2	Export	251	France	FRA	504	Morocco	MAR								08	ANIMAL FEED STUFF	1	No Quantity							13816837			0
S3	2009	2009	2009	2	0	2	Export	251	France	FRA	508	Mozambique	MOZ								08	ANIMAL FEED STUFF	1	No Quantity							54184			0
S3	2009	2009	2009	2	0	2	Export	251	France	FRA	512	Oman	OMN								08	ANIMAL FEED STUFF	1	No Quantity							361225			0
S3	2009	2009	2009	2	0	2	Export	251	France	FRA	524	Nepal	NPL								08	ANIMAL FEED STUFF	1	No Quantity							5557			0
S3	2009	2009	2009	2	0	2	Export	251	France	FRA	528	Netherlands	NLD								08	ANIMAL FEED STUFF	1	No Quantity							290421726			0
S3	2009	2009	2009	2	0	2	Export	251	France	FRA	530	Neth. Antilles	ANT								08	ANIMAL FEED STUFF	1	No Quantity							2779			0
S3	2009	2009	2009	2	0	2	Export	251	France	FRA	540	New Caledonia	NCL								08	ANIMAL FEED STUFF	1	No Quantity							4326358			0
S3	2009	2009	2009	2	0	2	Export	251	France	FRA	554	New Zealand	NZL								08	ANIMAL FEED STUFF	1	No Quantity							4563933			0
S3	2009	2009	2009	2	0	2	Export	251	France	FRA	566	Nigeria	NGA								08	ANIMAL FEED STUFF	1	No Quantity							1039215			0
S3	2009	2009	2009	2	0	2	Export	251	France	FRA	568	Other Europe, nes									08	ANIMAL FEED STUFF	1	No Quantity							473760			0
S3	2009	2009	2009	2	0	2	Export	251	France	FRA	579	Norway	NOR								08	ANIMAL FEED STUFF	1	No Quantity							15861924			0
S3	2009	2009	2009	2	0	2	Export	251	France	FRA	586	Pakistan	PAK								08	ANIMAL FEED STUFF	1	No Quantity							466813			0
S3	2009	2009	2009	2	0	2	Export	251	France	FRA	591	Panama	PAN								08	ANIMAL FEED STUFF	1	No Quantity							1540761			0
S3	2009	2009	2009	2	0	2	Export	251	France	FRA	604	Peru	PER								08	ANIMAL FEED STUFF	1	No Quantity							131986			0
S3	2009	2009	2009	2	0	2	Export	251	France	FRA	608	Philippines	PHL								08	ANIMAL FEED STUFF	1	No Quantity							2796711			0
S3	2009	2009	2009	2	0	2	Export	251	France	FRA	616	Poland	POL								08	ANIMAL FEED STUFF	1	No Quantity							33159020			0
S3	2009	2009	2009	2	0	2	Export	251	France	FRA	620	Portugal	PRT								08	ANIMAL FEED STUFF	1	No Quantity							69223120			0
S3	2009	2009	2009	2	0	2	Export	251	France	FRA	634	Qatar	QAT								08	ANIMAL FEED STUFF	1	No Quantity							77802			0
S3	2009	2009	2009	2	0	2	Export	251	France	FRA	642	Romania	ROU								08	ANIMAL FEED STUFF	1	No Quantity							7826068			0
S3	2009	2009	2009	2	0	2	Export	251	France	FRA	643	Russian Federation	RUS								08	ANIMAL FEED STUFF	1	No Quantity							56863684			0
S3	2009	2009	2009	2	0	2	Export	251	France	FRA	646	Rwanda	RWA								08	ANIMAL FEED STUFF	1	No Quantity							11115			0
S3	2009	2009	2009	2	0	2	Export	251	France	FRA	666	Saint Pierre and Miquelon	SPM								08	ANIMAL FEED STUFF	1	No Quantity							1389			0
S3	2009	2009	2009	2	0	2	Export	251	France	FRA	674	San Marino	SMR								08	ANIMAL FEED STUFF	1	No Quantity							6947			0
S3	2009	2009	2009	2	0	2	Export	251	France	FRA	678	Sao Tome and Principe	STP								08	ANIMAL FEED STUFF	1	No Quantity							2779			0
S3	2009	2009	2009	2	0	2	Export	251	France	FRA	682	Saudi Arabia	SAU								08	ANIMAL FEED STUFF	1	No Quantity							2523014			0
S3	2009	2009	2009	2	0	2	Export	251	France	FRA	686	Senegal	SEN								08	ANIMAL FEED STUFF	1	No Quantity							3141264			0
S3	2009	2009	2009	2	0	2	Export	251	France	FRA	688	Serbia	SRB								08	ANIMAL FEED STUFF	1	No Quantity							2367410			0
S3	2009	2009	2009	2	0	2	Export	251	France	FRA	690	Seychelles	SYC								08	ANIMAL FEED STUFF	1	No Quantity							4168			0
S3	2009	2009	2009	2	0	2	Export	251	France	FRA	699	India	IND								08	ANIMAL FEED STUFF	1	No Quantity							3967912			0
S3	2009	2009	2009	2	0	2	Export	251	France	FRA	702	Singapore	SGP								08	ANIMAL FEED STUFF	1	No Quantity							3703941			0
S3	2009	2009	2009	2	0	2	Export	251	France	FRA	703	Slovakia	SVK								08	ANIMAL FEED STUFF	1	No Quantity							6146374			0
S3	2009	2009	2009	2	0	2	Export	251	France	FRA	704	Viet Nam	VNM								08	ANIMAL FEED STUFF	1	No Quantity							4847355			0
S3	2009	2009	2009	2	0	2	Export	251	France	FRA	705	Slovenia	SVN								08	ANIMAL FEED STUFF	1	No Quantity							4383320			0
S3	2009	2009	2009	2	0	2	Export	251	France	FRA	710	South Africa	ZAF								08	ANIMAL FEED STUFF	1	No Quantity							8366515			0
S3	2009	2009	2009	2	0	2	Export	251	France	FRA	724	Spain	ESP								08	ANIMAL FEED STUFF	1	No Quantity							261226449			0
S3	2009	2009	2009	2	0	2	Export	251	France	FRA	736	Fmr Sudan	SDN								08	ANIMAL FEED STUFF	1	No Quantity							133375			0
S3	2009	2009	2009	2	0	2	Export	251	France	FRA	740	Suriname	SUR								08	ANIMAL FEED STUFF	1	No Quantity							558509			0
S3	2009	2009	2009	2	0	2	Export	251	France	FRA	752	Sweden	SWE								08	ANIMAL FEED STUFF	1	No Quantity							55378496			0
S3	2009	2009	2009	2	0	2	Export	251	France	FRA	757	Switzerland	CHE								08	ANIMAL FEED STUFF	1	No Quantity							106551505			0
S3	2009	2009	2009	2	0	2	Export	251	France	FRA	760	Syria	SYR								08	ANIMAL FEED STUFF	1	No Quantity							165330			0
S3	2009	2009	2009	2	0	2	Export	251	France	FRA	764	Thailand	THA								08	ANIMAL FEED STUFF	1	No Quantity							18383549			0
S3	2009	2009	2009	2	0	2	Export	251	France	FRA	768	Togo	TGO								08	ANIMAL FEED STUFF	1	No Quantity							208399			0
S3	2009	2009	2009	2	0	2	Export	251	France	FRA	784	United Arab Emirates	ARE								08	ANIMAL FEED STUFF	1	No Quantity							3595573			0
S3	2009	2009	2009	2	0	2	Export	251	France	FRA	788	Tunisia	TUN								08	ANIMAL FEED STUFF	1	No Quantity							8473493			0
S3	2009	2009	2009	2	0	2	Export	251	France	FRA	792	Turkey	TUR								08	ANIMAL FEED STUFF	1	No Quantity							5983823			0
S3	2009	2009	2009	2	0	2	Export	251	France	FRA	795	Turkmenistan	TKM								08	ANIMAL FEED STUFF	1	No Quantity							31954			0
S3	2009	2009	2009	2	0	2	Export	251	France	FRA	800	Uganda	UGA								08	ANIMAL FEED STUFF	1	No Quantity							6947			0
S3	2009	2009	2009	2	0	2	Export	251	France	FRA	804	Ukraine	UKR								08	ANIMAL FEED STUFF	1	No Quantity							11392465			0
S3	2009	2009	2009	2	0	2	Export	251	France	FRA	807	North Macedonia	MKD								08	ANIMAL FEED STUFF	1	No Quantity							108367			0
S3	2009	2009	2009	2	0	2	Export	251	France	FRA	818	Egypt	EGY								08	ANIMAL FEED STUFF	1	No Quantity							2573030			0
S3	2009	2009	2009	2	0	2	Export	251	France	FRA	826	United Kingdom	GBR								08	ANIMAL FEED STUFF	1	No Quantity							335779020			0
S3	2009	2009	2009	2	0	2	Export	251	France	FRA	842	USA	USA								08	ANIMAL FEED STUFF	1	No Quantity							22197246			0
S3	2009	2009	2009	2	0	2	Export	251	France	FRA	854	Burkina Faso	BFA								08	ANIMAL FEED STUFF	1	No Quantity							154215			0
S3	2009	2009	2009	2	0	2	Export	251	France	FRA	858	Uruguay	URY								08	ANIMAL FEED STUFF	1	No Quantity							125039			0
S3	2009	2009	2009	2	0	2	Export	251	France	FRA	860	Uzbekistan	UZB								08	ANIMAL FEED STUFF	1	No Quantity							77802			0
S3	2009	2009	2009	2	0	2	Export	251	France	FRA	862	Venezuela	VEN								08	ANIMAL FEED STUFF	1	No Quantity							671044			0
S3	2009	2009	2009	2	0	2	Export	251	France	FRA	876	Wallis and Futuna Isds	WLF								08	ANIMAL FEED STUFF	1	No Quantity							16672			0
S3	2009	2009	2009	2	0	2	Export	251	France	FRA	887	Yemen	YEM								08	ANIMAL FEED STUFF	1	No Quantity							23619			0
S3	2009	2009	2009	2	0	2	Export	251	France	FRA	899	Areas, nes									08	ANIMAL FEED STUFF	1	No Quantity							86138			0
S3	2009	2009	2009	2	0	2	Export	270	Gambia	GMB	0	World	WLD								08	ANIMAL FEED STUFF	1	No Quantity							1108969			0
S3	2009	2009	2009	2	0	2	Export	270	Gambia	GMB	478	Mauritania	MRT								08	ANIMAL FEED STUFF	1	No Quantity							477385			0
S3	2009	2009	2009	2	0	2	Export	270	Gambia	GMB	686	Senegal	SEN								08	ANIMAL FEED STUFF	1	No Quantity							629923			0
S3	2009	2009	2009	2	0	2	Export	270	Gambia	GMB	826	United Kingdom	GBR								08	ANIMAL FEED STUFF	1	No Quantity							1661			0
S3	2009	2009	2009	2	0	2	Export	251	France	FRA	0	World	WLD								09	MISC.EDIBLE PRODUCTS ETC	1	No Quantity							2865452309			0
S3	2009	2009	2009	2	0	2	Export	251	France	FRA	4	Afghanistan	AFG								09	MISC.EDIBLE PRODUCTS ETC	1	No Quantity							8273431			0
S3	2009	2009	2009	2	0	2	Export	251	France	FRA	8	Albania	ALB								09	MISC.EDIBLE PRODUCTS ETC	1	No Quantity							216735			0
S3	2009	2009	2009	2	0	2	Export	251	France	FRA	10	Antarctica	ATA								09	MISC.EDIBLE PRODUCTS ETC	1	No Quantity							34733			0
S3	2009	2009	2009	2	0	2	Export	251	France	FRA	12	Algeria	DZA								09	MISC.EDIBLE PRODUCTS ETC	1	No Quantity							87195428			0
S3	2009	2009	2009	2	0	2	Export	251	France	FRA	20	Andorra	AND								09	MISC.EDIBLE PRODUCTS ETC	1	No Quantity							7141131			0
S3	2009	2009	2009	2	0	2	Export	251	France	FRA	24	Angola	AGO								09	MISC.EDIBLE PRODUCTS ETC	1	No Quantity							3548336			0
S3	2009	2009	2009	2	0	2	Export	251	France	FRA	28	Antigua and Barbuda	ATG								09	MISC.EDIBLE PRODUCTS ETC	1	No Quantity							115314			0
S3	2009	2009	2009	2	0	2	Export	251	France	FRA	31	Azerbaijan	AZE								09	MISC.EDIBLE PRODUCTS ETC	1	No Quantity							598799			0
S3	2009	2009	2009	2	0	2	Export	251	France	FRA	32	Argentina	ARG								09	MISC.EDIBLE PRODUCTS ETC	1	No Quantity							765518			0
S3	2009	2009	2009	2	0	2	Export	251	France	FRA	36	Australia	AUS								09	MISC.EDIBLE PRODUCTS ETC	1	No Quantity							14122489			0
S3	2009	2009	2009	2	0	2	Export	251	France	FRA	40	Austria	AUT								09	MISC.EDIBLE PRODUCTS ETC	1	No Quantity							14440644			0
S3	2009	2009	2009	2	0	2	Export	251	France	FRA	48	Bahrain	BHR								09	MISC.EDIBLE PRODUCTS ETC	1	No Quantity							1419890			0
S3	2009	2009	2009	2	0	2	Export	251	France	FRA	50	Bangladesh	BGD								09	MISC.EDIBLE PRODUCTS ETC	1	No Quantity							497378			0
S3	2009	2009	2009	2	0	2	Export	251	France	FRA	51	Armenia	ARM								09	MISC.EDIBLE PRODUCTS ETC	1	No Quantity							211177			0
S3	2009	2009	2009	2	0	2	Export	251	France	FRA	52	Barbados	BRB								09	MISC.EDIBLE PRODUCTS ETC	1	No Quantity							414019			0
S3	2009	2009	2009	2	0	2	Export	251	France	FRA	56	Belgium	BEL								09	MISC.EDIBLE PRODUCTS ETC	1	No Quantity							273951277			0
S3	2009	2009	2009	2	0	2	Export	251	France	FRA	60	Bermuda	BMU								09	MISC.EDIBLE PRODUCTS ETC	1	No Quantity							31954			0
S3	2009	2009	2009	2	0	2	Export	251	France	FRA	70	Bosnia Herzegovina	BIH								09	MISC.EDIBLE PRODUCTS ETC	1	No Quantity							158383			0
S3	2009	2009	2009	2	0	2	Export	251	France	FRA	72	Botswana	BWA								09	MISC.EDIBLE PRODUCTS ETC	1	No Quantity							614082			0
S3	2009	2009	2009	2	0	2	Export	251	France	FRA	76	Brazil	BRA								09	MISC.EDIBLE PRODUCTS ETC	1	No Quantity							8297049			0
S3	2009	2009	2009	2	0	2	Export	251	France	FRA	92	Br. Virgin Isds	VGB								09	MISC.EDIBLE PRODUCTS ETC	1	No Quantity							91695			0
S3	2009	2009	2009	2	0	2	Export	251	France	FRA	100	Bulgaria	BGR								09	MISC.EDIBLE PRODUCTS ETC	1	No Quantity							6852151			0
S3	2009	2009	2009	2	0	2	Export	251	France	FRA	104	Myanmar	MMR								09	MISC.EDIBLE PRODUCTS ETC	1	No Quantity							890557			0
S3	2009	2009	2009	2	0	2	Export	251	France	FRA	108	Burundi	BDI								09	MISC.EDIBLE PRODUCTS ETC	1	No Quantity							1481020			0
S3	2009	2009	2009	2	0	2	Export	251	France	FRA	112	Belarus	BLR								09	MISC.EDIBLE PRODUCTS ETC	1	No Quantity							439027			0
S3	2009	2009	2009	2	0	2	Export	251	France	FRA	116	Cambodia	KHM								09	MISC.EDIBLE PRODUCTS ETC	1	No Quantity							5186350			0
S3	2009	2009	2009	2	0	2	Export	251	France	FRA	120	Cameroon	CMR								09	MISC.EDIBLE PRODUCTS ETC	1	No Quantity							21651241			0
S3	2009	2009	2009	2	0	2	Export	251	France	FRA	124	Canada	CAN								09	MISC.EDIBLE PRODUCTS ETC	1	No Quantity							20136877			0
S3	2009	2009	2009	2	0	2	Export	251	France	FRA	132	Cabo Verde	CPV								09	MISC.EDIBLE PRODUCTS ETC	1	No Quantity							323713			0
S3	2009	2009	2009	2	0	2	Export	251	France	FRA	140	Central African Rep.	CAF								09	MISC.EDIBLE PRODUCTS ETC	1	No Quantity							1725542			0
S3	2009	2009	2009	2	0	2	Export	251	France	FRA	144	Sri Lanka	LKA								09	MISC.EDIBLE PRODUCTS ETC	1	No Quantity							668265			0
S3	2009	2009	2009	2	0	2	Export	251	France	FRA	148	Chad	TCD								09	MISC.EDIBLE PRODUCTS ETC	1	No Quantity							6072740			0
S3	2009	2009	2009	2	0	2	Export	251	France	FRA	152	Chile	CHL								09	MISC.EDIBLE PRODUCTS ETC	1	No Quantity							1790840			0
S3	2009	2009	2009	2	0	2	Export	251	France	FRA	156	China	CHN								09	MISC.EDIBLE PRODUCTS ETC	1	No Quantity							33653620			0
S3	2009	2009	2009	2	0	2	Export	251	France	FRA	170	Colombia	COL								09	MISC.EDIBLE PRODUCTS ETC	1	No Quantity							869717			0
S3	2009	2009	2009	2	0	2	Export	251	France	FRA	174	Comoros	COM								09	MISC.EDIBLE PRODUCTS ETC	1	No Quantity							284812			0
S3	2009	2009	2009	2	0	2	Export	251	France	FRA	175	Mayotte	MYT								09	MISC.EDIBLE PRODUCTS ETC	1	No Quantity							6063014			0
S3	2009	2009	2009	2	0	2	Export	251	France	FRA	178	Congo	COG								09	MISC.EDIBLE PRODUCTS ETC	1	No Quantity							15258957			0
S3	2009	2009	2009	2	0	2	Export	251	France	FRA	180	Dem. Rep. of the Congo	COD								09	MISC.EDIBLE PRODUCTS ETC	1	No Quantity							7810785			0
S3	2009	2009	2009	2	0	2	Export	251	France	FRA	188	Costa Rica	CRI								09	MISC.EDIBLE PRODUCTS ETC	1	No Quantity							150047			0
S3	2009	2009	2009	2	0	2	Export	251	France	FRA	191	Croatia	HRV								09	MISC.EDIBLE PRODUCTS ETC	1	No Quantity							2850895			0
S3	2009	2009	2009	2	0	2	Export	251	France	FRA	192	Cuba	CUB								09	MISC.EDIBLE PRODUCTS ETC	1	No Quantity							59741			0
S3	2009	2009	2009	2	0	2	Export	251	France	FRA	196	Cyprus	CYP								09	MISC.EDIBLE PRODUCTS ETC	1	No Quantity							1963116			0
S3	2009	2009	2009	2	0	2	Export	251	France	FRA	203	Czechia	CZE								09	MISC.EDIBLE PRODUCTS ETC	1	No Quantity							12260793			0
S3	2009	2009	2009	2	0	2	Export	251	France	FRA	204	Benin	BEN								09	MISC.EDIBLE PRODUCTS ETC	1	No Quantity							7232826			0
S3	2009	2009	2009	2	0	2	Export	251	France	FRA	208	Denmark	DNK								09	MISC.EDIBLE PRODUCTS ETC	1	No Quantity							32178157			0
S3	2009	2009	2009	2	0	2	Export	251	France	FRA	212	Dominica	DMA								09	MISC.EDIBLE PRODUCTS ETC	1	No Quantity							29176			0
S3	2009	2009	2009	2	0	2	Export	251	France	FRA	214	Dominican Rep.	DOM								09	MISC.EDIBLE PRODUCTS ETC	1	No Quantity							837763			0
S3	2009	2009	2009	2	0	2	Export	251	France	FRA	218	Ecuador	ECU								09	MISC.EDIBLE PRODUCTS ETC	1	No Quantity							13893			0
S3	2009	2009	2009	2	0	2	Export	251	France	FRA	222	El Salvador	SLV								09	MISC.EDIBLE PRODUCTS ETC	1	No Quantity							77802			0
S3	2009	2009	2009	2	0	2	Export	251	France	FRA	226	Equatorial Guinea	GNQ								09	MISC.EDIBLE PRODUCTS ETC	1	No Quantity							1440730			0
S3	2009	2009	2009	2	0	2	Export	251	France	FRA	231	Ethiopia	ETH								09	MISC.EDIBLE PRODUCTS ETC	1	No Quantity							2368799			0
S3	2009	2009	2009	2	0	2	Export	251	France	FRA	232	Eritrea	ERI								09	MISC.EDIBLE PRODUCTS ETC	1	No Quantity							454309			0
S3	2009	2009	2009	2	0	2	Export	251	France	FRA	233	Estonia	EST								09	MISC.EDIBLE PRODUCTS ETC	1	No Quantity							451531			0
S3	2009	2009	2009	2	0	2	Export	251	France	FRA	234	Faeroe Isds	FRO								09	MISC.EDIBLE PRODUCTS ETC	1	No Quantity							5557			0
S3	2009	2009	2009	2	0	2	Export	251	France	FRA	242	Fiji	FJI								09	MISC.EDIBLE PRODUCTS ETC	1	No Quantity							94474			0
S3	2009	2009	2009	2	0	2	Export	251	France	FRA	246	Finland	FIN								09	MISC.EDIBLE PRODUCTS ETC	1	No Quantity							6661814			0
S3	2009	2009	2009	2	0	2	Export	251	France	FRA	258	French Polynesia	PYF								09	MISC.EDIBLE PRODUCTS ETC	1	No Quantity							29549554			0
S3	2009	2009	2009	2	0	2	Export	251	France	FRA	260	Fr. South Antarctic Terr.	ATF								09	MISC.EDIBLE PRODUCTS ETC	1	No Quantity							43069			0
S3	2009	2009	2009	2	0	2	Export	251	France	FRA	262	Djibouti	DJI								09	MISC.EDIBLE PRODUCTS ETC	1	No Quantity							5004349			0
S3	2009	2009	2009	2	0	2	Export	251	France	FRA	266	Gabon	GAB								09	MISC.EDIBLE PRODUCTS ETC	1	No Quantity							26612521			0
S3	2009	2009	2009	2	0	2	Export	251	France	FRA	268	Georgia	GEO								09	MISC.EDIBLE PRODUCTS ETC	1	No Quantity							225071			0
S3	2009	2009	2009	2	0	2	Export	251	France	FRA	270	Gambia	GMB								09	MISC.EDIBLE PRODUCTS ETC	1	No Quantity							704388			0
S3	2009	2009	2009	2	0	2	Export	251	France	FRA	275	State of Palestine	PSE								09	MISC.EDIBLE PRODUCTS ETC	1	No Quantity							50016			0
S3	2009	2009	2009	2	0	2	Export	251	France	FRA	276	Germany	DEU								09	MISC.EDIBLE PRODUCTS ETC	1	No Quantity							335377505			0
S3	2009	2009	2009	2	0	2	Export	251	France	FRA	288	Ghana	GHA								09	MISC.EDIBLE PRODUCTS ETC	1	No Quantity							3309372			0
S3	2009	2009	2009	2	0	2	Export	251	France	FRA	300	Greece	GRC								09	MISC.EDIBLE PRODUCTS ETC	1	No Quantity							27594774			0
S3	2009	2009	2009	2	0	2	Export	251	France	FRA	304	Greenland	GRL								09	MISC.EDIBLE PRODUCTS ETC	1	No Quantity							12504			0
S3	2009	2009	2009	2	0	2	Export	251	France	FRA	308	Grenada	GRD								09	MISC.EDIBLE PRODUCTS ETC	1	No Quantity							51405			0
S3	2009	2009	2009	2	0	2	Export	251	France	FRA	316	Guam	GUM								09	MISC.EDIBLE PRODUCTS ETC	1	No Quantity							2779			0
S3	2009	2009	2009	2	0	2	Export	251	France	FRA	320	Guatemala	GTM								09	MISC.EDIBLE PRODUCTS ETC	1	No Quantity							566845			0
S3	2009	2009	2009	2	0	2	Export	251	France	FRA	324	Guinea	GIN								09	MISC.EDIBLE PRODUCTS ETC	1	No Quantity							1425447			0
S3	2009	2009	2009	2	0	2	Export	251	France	FRA	328	Guyana	GUY								09	MISC.EDIBLE PRODUCTS ETC	1	No Quantity							514050			0
S3	2009	2009	2009	2	0	2	Export	251	France	FRA	332	Haiti	HTI								09	MISC.EDIBLE PRODUCTS ETC	1	No Quantity							2364631			0
S3	2009	2009	2009	2	0	2	Export	251	France	FRA	340	Honduras	HND								09	MISC.EDIBLE PRODUCTS ETC	1	No Quantity							40290			0
S3	2009	2009	2009	2	0	2	Export	251	France	FRA	344	China, Hong Kong SAR	HKG								09	MISC.EDIBLE PRODUCTS ETC	1	No Quantity							9665534			0
S3	2009	2009	2009	2	0	2	Export	251	France	FRA	348	Hungary	HUN								09	MISC.EDIBLE PRODUCTS ETC	1	No Quantity							9093132			0
S3	2009	2009	2009	2	0	2	Export	251	France	FRA	352	Iceland	ISL								09	MISC.EDIBLE PRODUCTS ETC	1	No Quantity							990589			0
S3	2009	2009	2009	2	0	2	Export	251	France	FRA	360	Indonesia	IDN								09	MISC.EDIBLE PRODUCTS ETC	1	No Quantity							8904184			0
S3	2009	2009	2009	2	0	2	Export	251	France	FRA	364	Iran	IRN								09	MISC.EDIBLE PRODUCTS ETC	1	No Quantity							6752120			0
S3	2009	2009	2009	2	0	2	Export	251	France	FRA	368	Iraq	IRQ								09	MISC.EDIBLE PRODUCTS ETC	1	No Quantity							30686022			0
S3	2009	2009	2009	2	0	2	Export	251	France	FRA	372	Ireland	IRL								09	MISC.EDIBLE PRODUCTS ETC	1	No Quantity							22986383			0
S3	2009	2009	2009	2	0	2	Export	251	France	FRA	376	Israel	ISR								09	MISC.EDIBLE PRODUCTS ETC	1	No Quantity							18636406			0
S3	2009	2009	2009	2	0	2	Export	251	France	FRA	381	Italy	ITA								09	MISC.EDIBLE PRODUCTS ETC	1	No Quantity							178549106			0
S3	2009	2009	2009	2	0	2	Export	251	France	FRA	384	Côte d'Ivoire	CIV								09	MISC.EDIBLE PRODUCTS ETC	1	No Quantity							17299875			0
S3	2009	2009	2009	2	0	2	Export	251	France	FRA	388	Jamaica	JAM								09	MISC.EDIBLE PRODUCTS ETC	1	No Quantity							2711962			0
S3	2009	2009	2009	2	0	2	Export	251	France	FRA	392	Japan	JPN								09	MISC.EDIBLE PRODUCTS ETC	1	No Quantity							24524365			0
S3	2009	2009	2009	2	0	2	Export	251	France	FRA	398	Kazakhstan	KAZ								09	MISC.EDIBLE PRODUCTS ETC	1	No Quantity							350110			0
S3	2009	2009	2009	2	0	2	Export	251	France	FRA	400	Jordan	JOR								09	MISC.EDIBLE PRODUCTS ETC	1	No Quantity							14756021			0
S3	2009	2009	2009	2	0	2	Export	251	France	FRA	404	Kenya	KEN								09	MISC.EDIBLE PRODUCTS ETC	1	No Quantity							5348901			0
S3	2009	2009	2009	2	0	2	Export	251	France	FRA	408	Dem. People's Rep. of Korea	PRK								09	MISC.EDIBLE PRODUCTS ETC	1	No Quantity							97253			0
S3	2009	2009	2009	2	0	2	Export	251	France	FRA	410	Rep. of Korea	KOR								09	MISC.EDIBLE PRODUCTS ETC	1	No Quantity							14654600			0
S3	2009	2009	2009	2	0	2	Export	251	France	FRA	414	Kuwait	KWT								09	MISC.EDIBLE PRODUCTS ETC	1	No Quantity							4879310			0
S3	2009	2009	2009	2	0	2	Export	251	France	FRA	418	Lao People's Dem. Rep.	LAO								09	MISC.EDIBLE PRODUCTS ETC	1	No Quantity							47237			0
S3	2009	2009	2009	2	0	2	Export	251	France	FRA	422	Lebanon	LBN								09	MISC.EDIBLE PRODUCTS ETC	1	No Quantity							20495323			0
S3	2009	2009	2009	2	0	2	Export	251	France	FRA	426	Lesotho	LSO								09	MISC.EDIBLE PRODUCTS ETC	1	No Quantity							44458			0
S3	2009	2009	2009	2	0	2	Export	251	France	FRA	428	Latvia	LVA								09	MISC.EDIBLE PRODUCTS ETC	1	No Quantity							798862			0
S3	2009	2009	2009	2	0	2	Export	251	France	FRA	430	Liberia	LBR								09	MISC.EDIBLE PRODUCTS ETC	1	No Quantity							434859			0
S3	2009	2009	2009	2	0	2	Export	251	France	FRA	434	Libya	LBY								09	MISC.EDIBLE PRODUCTS ETC	1	No Quantity							3920675			0
S3	2009	2009	2009	2	0	2	Export	251	France	FRA	440	Lithuania	LTU								09	MISC.EDIBLE PRODUCTS ETC	1	No Quantity							4026264			0
S3	2009	2009	2009	2	0	2	Export	251	France	FRA	442	Luxembourg	LUX								09	MISC.EDIBLE PRODUCTS ETC	1	No Quantity							14624035			0
S3	2009	2009	2009	2	0	2	Export	251	France	FRA	446	China, Macao SAR	MAC								09	MISC.EDIBLE PRODUCTS ETC	1	No Quantity							169498			0
S3	2009	2009	2009	2	0	2	Export	251	France	FRA	450	Madagascar	MDG								09	MISC.EDIBLE PRODUCTS ETC	1	No Quantity							3649757			0
S3	2009	2009	2009	2	0	2	Export	251	France	FRA	454	Malawi	MWI								09	MISC.EDIBLE PRODUCTS ETC	1	No Quantity							137543			0
S3	2009	2009	2009	2	0	2	Export	251	France	FRA	458	Malaysia	MYS								09	MISC.EDIBLE PRODUCTS ETC	1	No Quantity							6354773			0
S3	2009	2009	2009	2	0	2	Export	251	France	FRA	462	Maldives	MDV								09	MISC.EDIBLE PRODUCTS ETC	1	No Quantity							597410			0
S3	2009	2009	2009	2	0	2	Export	251	France	FRA	466	Mali	MLI								09	MISC.EDIBLE PRODUCTS ETC	1	No Quantity							7068886			0
S3	2009	2009	2009	2	0	2	Export	251	France	FRA	470	Malta	MLT								09	MISC.EDIBLE PRODUCTS ETC	1	No Quantity							1811680			0
S3	2009	2009	2009	2	0	2	Export	251	France	FRA	478	Mauritania	MRT								09	MISC.EDIBLE PRODUCTS ETC	1	No Quantity							9700267			0
S3	2009	2009	2009	2	0	2	Export	251	France	FRA	480	Mauritius	MUS								09	MISC.EDIBLE PRODUCTS ETC	1	No Quantity							10902034			0
S3	2009	2009	2009	2	0	2	Export	251	France	FRA	484	Mexico	MEX								09	MISC.EDIBLE PRODUCTS ETC	1	No Quantity							12895715			0
S3	2009	2009	2009	2	0	2	Export	251	France	FRA	490	Other Asia, nes									09	MISC.EDIBLE PRODUCTS ETC	1	No Quantity							29638471			0
S3	2009	2009	2009	2	0	2	Export	251	France	FRA	496	Mongolia	MNG								09	MISC.EDIBLE PRODUCTS ETC	1	No Quantity							4168			0
S3	2009	2009	2009	2	0	2	Export	251	France	FRA	498	Rep. of Moldova	MDA								09	MISC.EDIBLE PRODUCTS ETC	1	No Quantity							429301			0
S3	2009	2009	2009	2	0	2	Export	251	France	FRA	499	Montenegro	MNE								09	MISC.EDIBLE PRODUCTS ETC	1	No Quantity							12504			0
S3	2009	2009	2009	2	0	2	Export	251	France	FRA	500	Montserrat	MSR								09	MISC.EDIBLE PRODUCTS ETC	1	No Quantity							94474			0
S3	2009	2009	2009	2	0	2	Export	251	France	FRA	504	Morocco	MAR								09	MISC.EDIBLE PRODUCTS ETC	1	No Quantity							30238659			0
S3	2009	2009	2009	2	0	2	Export	251	France	FRA	508	Mozambique	MOZ								09	MISC.EDIBLE PRODUCTS ETC	1	No Quantity							2793933			0
S3	2009	2009	2009	2	0	2	Export	251	France	FRA	512	Oman	OMN								09	MISC.EDIBLE PRODUCTS ETC	1	No Quantity							466813			0
S3	2009	2009	2009	2	0	2	Export	251	France	FRA	516	Namibia	NAM								09	MISC.EDIBLE PRODUCTS ETC	1	No Quantity							11115			0
S3	2009	2009	2009	2	0	2	Export	251	France	FRA	524	Nepal	NPL								09	MISC.EDIBLE PRODUCTS ETC	1	No Quantity							193116			0
S3	2009	2009	2009	2	0	2	Export	251	France	FRA	528	Netherlands	NLD								09	MISC.EDIBLE PRODUCTS ETC	1	No Quantity							132429073			0
S3	2009	2009	2009	2	0	2	Export	251	France	FRA	530	Neth. Antilles	ANT								09	MISC.EDIBLE PRODUCTS ETC	1	No Quantity							5330840			0
S3	2009	2009	2009	2	0	2	Export	251	France	FRA	533	Aruba	ABW								09	MISC.EDIBLE PRODUCTS ETC	1	No Quantity							112535			0
S3	2009	2009	2009	2	0	2	Export	251	France	FRA	540	New Caledonia	NCL								09	MISC.EDIBLE PRODUCTS ETC	1	No Quantity							31914185			0
S3	2009	2009	2009	2	0	2	Export	251	France	FRA	548	Vanuatu	VUT								09	MISC.EDIBLE PRODUCTS ETC	1	No Quantity							4168			0
S3	2009	2009	2009	2	0	2	Export	251	France	FRA	554	New Zealand	NZL								09	MISC.EDIBLE PRODUCTS ETC	1	No Quantity							1107292			0
S3	2009	2009	2009	2	0	2	Export	251	France	FRA	558	Nicaragua	NIC								09	MISC.EDIBLE PRODUCTS ETC	1	No Quantity							150047			0
S3	2009	2009	2009	2	0	2	Export	251	France	FRA	562	Niger	NER								09	MISC.EDIBLE PRODUCTS ETC	1	No Quantity							5476719			0
S3	2009	2009	2009	2	0	2	Export	251	France	FRA	566	Nigeria	NGA								09	MISC.EDIBLE PRODUCTS ETC	1	No Quantity							7399545			0
S3	2009	2009	2009	2	0	2	Export	251	France	FRA	568	Other Europe, nes									09	MISC.EDIBLE PRODUCTS ETC	1	No Quantity							75024			0
S3	2009	2009	2009	2	0	2	Export	251	France	FRA	577	Other Africa, nes									09	MISC.EDIBLE PRODUCTS ETC	1	No Quantity							5557			0
S3	2009	2009	2009	2	0	2	Export	251	France	FRA	579	Norway	NOR								09	MISC.EDIBLE PRODUCTS ETC	1	No Quantity							9063956			0
S3	2009	2009	2009	2	0	2	Export	251	France	FRA	586	Pakistan	PAK								09	MISC.EDIBLE PRODUCTS ETC	1	No Quantity							3355220			0
S3	2009	2009	2009	2	0	2	Export	251	France	FRA	591	Panama	PAN								09	MISC.EDIBLE PRODUCTS ETC	1	No Quantity							218124			0
S3	2009	2009	2009	2	0	2	Export	251	France	FRA	598	Papua New Guinea	PNG								09	MISC.EDIBLE PRODUCTS ETC	1	No Quantity							15283			0
S3	2009	2009	2009	2	0	2	Export	251	France	FRA	604	Peru	PER								09	MISC.EDIBLE PRODUCTS ETC	1	No Quantity							652983			0
S3	2009	2009	2009	2	0	2	Export	251	France	FRA	608	Philippines	PHL								09	MISC.EDIBLE PRODUCTS ETC	1	No Quantity							2653611			0
S3	2009	2009	2009	2	0	2	Export	251	France	FRA	616	Poland	POL								09	MISC.EDIBLE PRODUCTS ETC	1	No Quantity							69027225			0
S3	2009	2009	2009	2	0	2	Export	251	France	FRA	620	Portugal	PRT								09	MISC.EDIBLE PRODUCTS ETC	1	No Quantity							71760027			0
S3	2009	2009	2009	2	0	2	Export	251	France	FRA	624	Guinea-Bissau	GNB								09	MISC.EDIBLE PRODUCTS ETC	1	No Quantity							88917			0
S3	2009	2009	2009	2	0	2	Export	251	France	FRA	626	Timor-Leste	TLS								09	MISC.EDIBLE PRODUCTS ETC	1	No Quantity							26397			0
S3	2009	2009	2009	2	0	2	Export	251	France	FRA	634	Qatar	QAT								09	MISC.EDIBLE PRODUCTS ETC	1	No Quantity							3187112			0
S3	2009	2009	2009	2	0	2	Export	251	France	FRA	642	Romania	ROU								09	MISC.EDIBLE PRODUCTS ETC	1	No Quantity							12244121			0
S3	2009	2009	2009	2	0	2	Export	251	France	FRA	643	Russian Federation	RUS								09	MISC.EDIBLE PRODUCTS ETC	1	No Quantity							38330088			0
S3	2009	2009	2009	2	0	2	Export	251	France	FRA	646	Rwanda	RWA								09	MISC.EDIBLE PRODUCTS ETC	1	No Quantity							1176758			0
S3	2009	2009	2009	2	0	2	Export	251	France	FRA	662	Saint Lucia	LCA								09	MISC.EDIBLE PRODUCTS ETC	1	No Quantity							184780			0
S3	2009	2009	2009	2	0	2	Export	251	France	FRA	666	Saint Pierre and Miquelon	SPM								09	MISC.EDIBLE PRODUCTS ETC	1	No Quantity							2343791			0
S3	2009	2009	2009	2	0	2	Export	251	France	FRA	670	Saint Vincent and the Grenadines	VCT								09	MISC.EDIBLE PRODUCTS ETC	1	No Quantity							13893			0
S3	2009	2009	2009	2	0	2	Export	251	France	FRA	674	San Marino	SMR								09	MISC.EDIBLE PRODUCTS ETC	1	No Quantity							322323			0
S3	2009	2009	2009	2	0	2	Export	251	France	FRA	678	Sao Tome and Principe	STP								09	MISC.EDIBLE PRODUCTS ETC	1	No Quantity							9725			0
S3	2009	2009	2009	2	0	2	Export	251	France	FRA	682	Saudi Arabia	SAU								09	MISC.EDIBLE PRODUCTS ETC	1	No Quantity							37935520			0
S3	2009	2009	2009	2	0	2	Export	251	France	FRA	686	Senegal	SEN								09	MISC.EDIBLE PRODUCTS ETC	1	No Quantity							26527772			0
S3	2009	2009	2009	2	0	2	Export	251	France	FRA	688	Serbia	SRB								09	MISC.EDIBLE PRODUCTS ETC	1	No Quantity							591852			0
S3	2009	2009	2009	2	0	2	Export	251	France	FRA	690	Seychelles	SYC								09	MISC.EDIBLE PRODUCTS ETC	1	No Quantity							1429615			0
S3	2009	2009	2009	2	0	2	Export	251	France	FRA	694	Sierra Leone	SLE								09	MISC.EDIBLE PRODUCTS ETC	1	No Quantity							1860306			0
S3	2009	2009	2009	2	0	2	Export	251	France	FRA	699	India	IND								09	MISC.EDIBLE PRODUCTS ETC	1	No Quantity							3316319			0
S3	2009	2009	2009	2	0	2	Export	251	France	FRA	702	Singapore	SGP								09	MISC.EDIBLE PRODUCTS ETC	1	No Quantity							16075880			0
S3	2009	2009	2009	2	0	2	Export	251	France	FRA	703	Slovakia	SVK								09	MISC.EDIBLE PRODUCTS ETC	1	No Quantity							4030432			0
S3	2009	2009	2009	2	0	2	Export	251	France	FRA	704	Viet Nam	VNM								09	MISC.EDIBLE PRODUCTS ETC	1	No Quantity							4895981			0
S3	2009	2009	2009	2	0	2	Export	251	France	FRA	705	Slovenia	SVN								09	MISC.EDIBLE PRODUCTS ETC	1	No Quantity							9568281			0
S3	2009	2009	2009	2	0	2	Export	251	France	FRA	706	Somalia	SOM								09	MISC.EDIBLE PRODUCTS ETC	1	No Quantity							10418548			0
S3	2009	2009	2009	2	0	2	Export	251	France	FRA	710	South Africa	ZAF								09	MISC.EDIBLE PRODUCTS ETC	1	No Quantity							8049749			0
S3	2009	2009	2009	2	0	2	Export	251	France	FRA	716	Zimbabwe	ZWE								09	MISC.EDIBLE PRODUCTS ETC	1	No Quantity							3157936			0
S3	2009	2009	2009	2	0	2	Export	251	France	FRA	724	Spain	ESP								09	MISC.EDIBLE PRODUCTS ETC	1	No Quantity							237796872			0
S3	2009	2009	2009	2	0	2	Export	251	France	FRA	736	Fmr Sudan	SDN								09	MISC.EDIBLE PRODUCTS ETC	1	No Quantity							4170754			0
S3	2009	2009	2009	2	0	2	Export	251	France	FRA	740	Suriname	SUR								09	MISC.EDIBLE PRODUCTS ETC	1	No Quantity							169498			0
S3	2009	2009	2009	2	0	2	Export	251	France	FRA	748	Swaziland	SWZ								09	MISC.EDIBLE PRODUCTS ETC	1	No Quantity							63909			0
S3	2009	2009	2009	2	0	2	Export	251	France	FRA	752	Sweden	SWE								09	MISC.EDIBLE PRODUCTS ETC	1	No Quantity							27750378			0
S3	2009	2009	2009	2	0	2	Export	251	France	FRA	757	Switzerland	CHE								09	MISC.EDIBLE PRODUCTS ETC	1	No Quantity							65544187			0
S3	2009	2009	2009	2	0	2	Export	251	France	FRA	760	Syria	SYR								09	MISC.EDIBLE PRODUCTS ETC	1	No Quantity							4430558			0
S3	2009	2009	2009	2	0	2	Export	251	France	FRA	762	Tajikistan	TJK								09	MISC.EDIBLE PRODUCTS ETC	1	No Quantity							947520			0
S3	2009	2009	2009	2	0	2	Export	251	France	FRA	764	Thailand	THA								09	MISC.EDIBLE PRODUCTS ETC	1	No Quantity							8588807			0
S3	2009	2009	2009	2	0	2	Export	251	France	FRA	768	Togo	TGO								09	MISC.EDIBLE PRODUCTS ETC	1	No Quantity							3431633			0
S3	2009	2009	2009	2	0	2	Export	251	France	FRA	780	Trinidad and Tobago	TTO								09	MISC.EDIBLE PRODUCTS ETC	1	No Quantity							262582			0
S3	2009	2009	2009	2	0	2	Export	251	France	FRA	784	United Arab Emirates	ARE								09	MISC.EDIBLE PRODUCTS ETC	1	No Quantity							20409185			0
S3	2009	2009	2009	2	0	2	Export	251	France	FRA	788	Tunisia	TUN								09	MISC.EDIBLE PRODUCTS ETC	1	No Quantity							6197779			0
S3	2009	2009	2009	2	0	2	Export	251	France	FRA	792	Turkey	TUR								09	MISC.EDIBLE PRODUCTS ETC	1	No Quantity							15138086			0
S3	2009	2009	2009	2	0	2	Export	251	France	FRA	795	Turkmenistan	TKM								09	MISC.EDIBLE PRODUCTS ETC	1	No Quantity							423744			0
S3	2009	2009	2009	2	0	2	Export	251	France	FRA	800	Uganda	UGA								09	MISC.EDIBLE PRODUCTS ETC	1	No Quantity							1339309			0
S3	2009	2009	2009	2	0	2	Export	251	France	FRA	804	Ukraine	UKR								09	MISC.EDIBLE PRODUCTS ETC	1	No Quantity							3237127			0
S3	2009	2009	2009	2	0	2	Export	251	France	FRA	807	North Macedonia	MKD								09	MISC.EDIBLE PRODUCTS ETC	1	No Quantity							2131225			0
S3	2009	2009	2009	2	0	2	Export	251	France	FRA	818	Egypt	EGY								09	MISC.EDIBLE PRODUCTS ETC	1	No Quantity							3642810			0
S3	2009	2009	2009	2	0	2	Export	251	France	FRA	826	United Kingdom	GBR								09	MISC.EDIBLE PRODUCTS ETC	1	No Quantity							259712085			0
S3	2009	2009	2009	2	0	2	Export	251	France	FRA	834	United Rep. of Tanzania	TZA								09	MISC.EDIBLE PRODUCTS ETC	1	No Quantity							600188			0
S3	2009	2009	2009	2	0	2	Export	251	France	FRA	842	USA	USA								09	MISC.EDIBLE PRODUCTS ETC	1	No Quantity							65837335			0
S3	2009	2009	2009	2	0	2	Export	251	France	FRA	854	Burkina Faso	BFA								09	MISC.EDIBLE PRODUCTS ETC	1	No Quantity							7193925			0
S3	2009	2009	2009	2	0	2	Export	251	France	FRA	858	Uruguay	URY								09	MISC.EDIBLE PRODUCTS ETC	1	No Quantity							95863			0
S3	2009	2009	2009	2	0	2	Export	251	France	FRA	860	Uzbekistan	UZB								09	MISC.EDIBLE PRODUCTS ETC	1	No Quantity							13893			0
S3	2009	2009	2009	2	0	2	Export	251	France	FRA	862	Venezuela	VEN								09	MISC.EDIBLE PRODUCTS ETC	1	No Quantity							6678485			0
S3	2009	2009	2009	2	0	2	Export	251	France	FRA	876	Wallis and Futuna Isds	WLF								09	MISC.EDIBLE PRODUCTS ETC	1	No Quantity							366782			0
S3	2009	2009	2009	2	0	2	Export	251	France	FRA	887	Yemen	YEM								09	MISC.EDIBLE PRODUCTS ETC	1	No Quantity							1896429			0
S3	2009	2009	2009	2	0	2	Export	251	France	FRA	894	Zambia	ZMB								09	MISC.EDIBLE PRODUCTS ETC	1	No Quantity							1076727			0
S3	2009	2009	2009	2	0	2	Export	251	France	FRA	899	Areas, nes									09	MISC.EDIBLE PRODUCTS ETC	1	No Quantity							1440730			0
S3	2009	2009	2009	2	0	2	Export	270	Gambia	GMB	0	World	WLD								09	MISC.EDIBLE PRODUCTS ETC	1	No Quantity							415502			0
S3	2009	2009	2009	2	0	2	Export	270	Gambia	GMB	324	Guinea	GIN								09	MISC.EDIBLE PRODUCTS ETC	1	No Quantity							205071			0
S3	2009	2009	2009	2	0	2	Export	270	Gambia	GMB	466	Mali	MLI								09	MISC.EDIBLE PRODUCTS ETC	1	No Quantity							1503			0
S3	2009	2009	2009	2	0	2	Export	270	Gambia	GMB	624	Guinea-Bissau	GNB								09	MISC.EDIBLE PRODUCTS ETC	1	No Quantity							53204			0
S3	2009	2009	2009	2	0	2	Export	270	Gambia	GMB	686	Senegal	SEN								09	MISC.EDIBLE PRODUCTS ETC	1	No Quantity							152300			0
S3	2009	2009	2009	2	0	2	Export	270	Gambia	GMB	694	Sierra Leone	SLE								09	MISC.EDIBLE PRODUCTS ETC	1	No Quantity							2135			0
S3	2009	2009	2009	2	0	2	Export	270	Gambia	GMB	699	India	IND								09	MISC.EDIBLE PRODUCTS ETC	1	No Quantity							284			0
S3	2009	2009	2009	2	0	2	Export	270	Gambia	GMB	842	USA	USA								09	MISC.EDIBLE PRODUCTS ETC	1	No Quantity							1006			0
S3	2009	2009	2009	2	0	2	Export	251	France	FRA	0	World	WLD								11	BEVERAGES	1	No Quantity							12775318800			0
S3	2009	2009	2009	2	0	2	Export	251	France	FRA	4	Afghanistan	AFG								11	BEVERAGES	1	No Quantity							127818			0
S3	2009	2009	2009	2	0	2	Export	251	France	FRA	8	Albania	ALB								11	BEVERAGES	1	No Quantity							323713			0
S3	2009	2009	2009	2	0	2	Export	251	France	FRA	12	Algeria	DZA								11	BEVERAGES	1	No Quantity							8442928			0
S3	2009	2009	2009	2	0	2	Export	251	France	FRA	20	Andorra	AND								11	BEVERAGES	1	No Quantity							15072787			0
S3	2009	2009	2009	2	0	2	Export	251	France	FRA	24	Angola	AGO								11	BEVERAGES	1	No Quantity							5724019			0
S3	2009	2009	2009	2	0	2	Export	251	France	FRA	28	Antigua and Barbuda	ATG								11	BEVERAGES	1	No Quantity							1707480			0
S3	2009	2009	2009	2	0	2	Export	251	France	FRA	31	Azerbaijan	AZE								11	BEVERAGES	1	No Quantity							1485188			0
S3	2009	2009	2009	2	0	2	Export	251	France	FRA	32	Argentina	ARG								11	BEVERAGES	1	No Quantity							1733878			0
S3	2009	2009	2009	2	0	2	Export	251	France	FRA	36	Australia	AUS								11	BEVERAGES	1	No Quantity							87533034			0
S3	2009	2009	2009	2	0	2	Export	251	France	FRA	40	Austria	AUT								11	BEVERAGES	1	No Quantity							58065450			0
S3	2009	2009	2009	2	0	2	Export	251	France	FRA	44	Bahamas	BHS								11	BEVERAGES	1	No Quantity							5080762			0
S3	2009	2009	2009	2	0	2	Export	251	France	FRA	48	Bahrain	BHR								11	BEVERAGES	1	No Quantity							6857708			0
S3	2009	2009	2009	2	0	2	Export	251	France	FRA	50	Bangladesh	BGD								11	BEVERAGES	1	No Quantity							207009			0
S3	2009	2009	2009	2	0	2	Export	251	France	FRA	51	Armenia	ARM								11	BEVERAGES	1	No Quantity							518218			0
S3	2009	2009	2009	2	0	2	Export	251	France	FRA	52	Barbados	BRB								11	BEVERAGES	1	No Quantity							4480573			0
S3	2009	2009	2009	2	0	2	Export	251	France	FRA	56	Belgium	BEL								11	BEVERAGES	1	No Quantity							1321291173			0
S3	2009	2009	2009	2	0	2	Export	251	France	FRA	60	Bermuda	BMU								11	BEVERAGES	1	No Quantity							2900911			0
S3	2009	2009	2009	2	0	2	Export	251	France	FRA	68	Bolivia (Plurinational State of)	BOL								11	BEVERAGES	1	No Quantity							580738			0
S3	2009	2009	2009	2	0	2	Export	251	France	FRA	70	Bosnia Herzegovina	BIH								11	BEVERAGES	1	No Quantity							141711			0
S3	2009	2009	2009	2	0	2	Export	251	France	FRA	76	Brazil	BRA								11	BEVERAGES	1	No Quantity							35041556			0
S3	2009	2009	2009	2	0	2	Export	251	France	FRA	84	Belize	BLZ								11	BEVERAGES	1	No Quantity							75024			0
S3	2009	2009	2009	2	0	2	Export	251	France	FRA	92	Br. Virgin Isds	VGB								11	BEVERAGES	1	No Quantity							896115			0
S3	2009	2009	2009	2	0	2	Export	251	France	FRA	96	Brunei Darussalam	BRN								11	BEVERAGES	1	No Quantity							115314			0
S3	2009	2009	2009	2	0	2	Export	251	France	FRA	100	Bulgaria	BGR								11	BEVERAGES	1	No Quantity							2875903			0
S3	2009	2009	2009	2	0	2	Export	251	France	FRA	104	Myanmar	MMR								11	BEVERAGES	1	No Quantity							163940			0
S3	2009	2009	2009	2	0	2	Export	251	France	FRA	108	Burundi	BDI								11	BEVERAGES	1	No Quantity							131986			0
S3	2009	2009	2009	2	0	2	Export	251	France	FRA	112	Belarus	BLR								11	BEVERAGES	1	No Quantity							3170440			0
S3	2009	2009	2009	2	0	2	Export	251	France	FRA	116	Cambodia	KHM								11	BEVERAGES	1	No Quantity							5397528			0
S3	2009	2009	2009	2	0	2	Export	251	France	FRA	120	Cameroon	CMR								11	BEVERAGES	1	No Quantity							11514726			0
S3	2009	2009	2009	2	0	2	Export	251	France	FRA	124	Canada	CAN								11	BEVERAGES	1	No Quantity							437504009			0
S3	2009	2009	2009	2	0	2	Export	251	France	FRA	132	Cabo Verde	CPV								11	BEVERAGES	1	No Quantity							76413			0
S3	2009	2009	2009	2	0	2	Export	251	France	FRA	136	Cayman Isds	CYM								11	BEVERAGES	1	No Quantity							2025636			0
S3	2009	2009	2009	2	0	2	Export	251	France	FRA	140	Central African Rep.	CAF								11	BEVERAGES	1	No Quantity							658540			0
S3	2009	2009	2009	2	0	2	Export	251	France	FRA	144	Sri Lanka	LKA								11	BEVERAGES	1	No Quantity							1243446			0
S3	2009	2009	2009	2	0	2	Export	251	France	FRA	148	Chad	TCD								11	BEVERAGES	1	No Quantity							1708870			0
S3	2009	2009	2009	2	0	2	Export	251	France	FRA	152	Chile	CHL								11	BEVERAGES	1	No Quantity							2442433			0
S3	2009	2009	2009	2	0	2	Export	251	France	FRA	156	China	CHN								11	BEVERAGES	1	No Quantity							446684669			0
S3	2009	2009	2009	2	0	2	Export	251	France	FRA	170	Colombia	COL								11	BEVERAGES	1	No Quantity							3813697			0
S3	2009	2009	2009	2	0	2	Export	251	France	FRA	174	Comoros	COM								11	BEVERAGES	1	No Quantity							229239			0
S3	2009	2009	2009	2	0	2	Export	251	France	FRA	175	Mayotte	MYT								11	BEVERAGES	1	No Quantity							5150228			0
S3	2009	2009	2009	2	0	2	Export	251	France	FRA	178	Congo	COG								11	BEVERAGES	1	No Quantity							9746115			0
S3	2009	2009	2009	2	0	2	Export	251	France	FRA	180	Dem. Rep. of the Congo	COD								11	BEVERAGES	1	No Quantity							3371892			0
S3	2009	2009	2009	2	0	2	Export	251	France	FRA	188	Costa Rica	CRI								11	BEVERAGES	1	No Quantity							746068			0
S3	2009	2009	2009	2	0	2	Export	251	France	FRA	191	Croatia	HRV								11	BEVERAGES	1	No Quantity							2111774			0
S3	2009	2009	2009	2	0	2	Export	251	France	FRA	192	Cuba	CUB								11	BEVERAGES	1	No Quantity							602967			0
S3	2009	2009	2009	2	0	2	Export	251	France	FRA	196	Cyprus	CYP								11	BEVERAGES	1	No Quantity							11700895			0
S3	2009	2009	2009	2	0	2	Export	251	France	FRA	203	Czechia	CZE								11	BEVERAGES	1	No Quantity							41092066			0
S3	2009	2009	2009	2	0	2	Export	251	France	FRA	204	Benin	BEN								11	BEVERAGES	1	No Quantity							10483847			0
S3	2009	2009	2009	2	0	2	Export	251	France	FRA	208	Denmark	DNK								11	BEVERAGES	1	No Quantity							163730565			0
S3	2009	2009	2009	2	0	2	Export	251	France	FRA	212	Dominica	DMA								11	BEVERAGES	1	No Quantity							151436			0
S3	2009	2009	2009	2	0	2	Export	251	France	FRA	214	Dominican Rep.	DOM								11	BEVERAGES	1	No Quantity							6301978			0
S3	2009	2009	2009	2	0	2	Export	251	France	FRA	218	Ecuador	ECU								11	BEVERAGES	1	No Quantity							472371			0
S3	2009	2009	2009	2	0	2	Export	251	France	FRA	222	El Salvador	SLV								11	BEVERAGES	1	No Quantity							254246			0
S3	2009	2009	2009	2	0	2	Export	251	France	FRA	226	Equatorial Guinea	GNQ								11	BEVERAGES	1	No Quantity							4801507			0
S3	2009	2009	2009	2	0	2	Export	251	France	FRA	231	Ethiopia	ETH								11	BEVERAGES	1	No Quantity							3255189			0
S3	2009	2009	2009	2	0	2	Export	251	France	FRA	232	Eritrea	ERI								11	BEVERAGES	1	No Quantity							101421			0
S3	2009	2009	2009	2	0	2	Export	251	France	FRA	233	Estonia	EST								11	BEVERAGES	1	No Quantity							19868737			0
S3	2009	2009	2009	2	0	2	Export	251	France	FRA	242	Fiji	FJI								11	BEVERAGES	1	No Quantity							72245			0
S3	2009	2009	2009	2	0	2	Export	251	France	FRA	246	Finland	FIN								11	BEVERAGES	1	No Quantity							83920789			0
S3	2009	2009	2009	2	0	2	Export	251	France	FRA	258	French Polynesia	PYF								11	BEVERAGES	1	No Quantity							18419671			0
S3	2009	2009	2009	2	0	2	Export	251	France	FRA	260	Fr. South Antarctic Terr.	ATF								11	BEVERAGES	1	No Quantity							34733			0
S3	2009	2009	2009	2	0	2	Export	251	France	FRA	262	Djibouti	DJI								11	BEVERAGES	1	No Quantity							2018689			0
S3	2009	2009	2009	2	0	2	Export	251	France	FRA	266	Gabon	GAB								11	BEVERAGES	1	No Quantity							15496531			0
S3	2009	2009	2009	2	0	2	Export	251	France	FRA	268	Georgia	GEO								11	BEVERAGES	1	No Quantity							6347826			0
S3	2009	2009	2009	2	0	2	Export	251	France	FRA	270	Gambia	GMB								11	BEVERAGES	1	No Quantity							15283			0
S3	2009	2009	2009	2	0	2	Export	251	France	FRA	276	Germany	DEU								11	BEVERAGES	1	No Quantity							1315447672			0
S3	2009	2009	2009	2	0	2	Export	251	France	FRA	288	Ghana	GHA								11	BEVERAGES	1	No Quantity							6090801			0
S3	2009	2009	2009	2	0	2	Export	251	France	FRA	292	Gibraltar	GIB								11	BEVERAGES	1	No Quantity							847488			0
S3	2009	2009	2009	2	0	2	Export	251	France	FRA	300	Greece	GRC								11	BEVERAGES	1	No Quantity							37546509			0
S3	2009	2009	2009	2	0	2	Export	251	France	FRA	304	Greenland	GRL								11	BEVERAGES	1	No Quantity							8336			0
S3	2009	2009	2009	2	0	2	Export	251	France	FRA	308	Grenada	GRD								11	BEVERAGES	1	No Quantity							273697			0
S3	2009	2009	2009	2	0	2	Export	251	France	FRA	316	Guam	GUM								11	BEVERAGES	1	No Quantity							943352			0
S3	2009	2009	2009	2	0	2	Export	251	France	FRA	320	Guatemala	GTM								11	BEVERAGES	1	No Quantity							864160			0
S3	2009	2009	2009	2	0	2	Export	251	France	FRA	324	Guinea	GIN								11	BEVERAGES	1	No Quantity							746068			0
S3	2009	2009	2009	2	0	2	Export	251	France	FRA	328	Guyana	GUY								11	BEVERAGES	1	No Quantity							37512			0
S3	2009	2009	2009	2	0	2	Export	251	France	FRA	332	Haiti	HTI								11	BEVERAGES	1	No Quantity							2253485			0
S3	2009	2009	2009	2	0	2	Export	251	France	FRA	336	Holy See (Vatican City State)	VAT								11	BEVERAGES	1	No Quantity							33344			0
S3	2009	2009	2009	2	0	2	Export	251	France	FRA	340	Honduras	HND								11	BEVERAGES	1	No Quantity							272308			0
S3	2009	2009	2009	2	0	2	Export	251	France	FRA	344	China, Hong Kong SAR	HKG								11	BEVERAGES	1	No Quantity							282490069			0
S3	2009	2009	2009	2	0	2	Export	251	France	FRA	348	Hungary	HUN								11	BEVERAGES	1	No Quantity							6046343			0
S3	2009	2009	2009	2	0	2	Export	251	France	FRA	352	Iceland	ISL								11	BEVERAGES	1	No Quantity							2667504			0
S3	2009	2009	2009	2	0	2	Export	251	France	FRA	360	Indonesia	IDN								11	BEVERAGES	1	No Quantity							4044325			0
S3	2009	2009	2009	2	0	2	Export	251	France	FRA	364	Iran	IRN								11	BEVERAGES	1	No Quantity							646036			0
S3	2009	2009	2009	2	0	2	Export	251	France	FRA	368	Iraq	IRQ								11	BEVERAGES	1	No Quantity							3977638			0
S3	2009	2009	2009	2	0	2	Export	251	France	FRA	372	Ireland	IRL								11	BEVERAGES	1	No Quantity							106651536			0
S3	2009	2009	2009	2	0	2	Export	251	France	FRA	376	Israel	ISR								11	BEVERAGES	1	No Quantity							20545339			0
S3	2009	2009	2009	2	0	2	Export	251	France	FRA	381	Italy	ITA								11	BEVERAGES	1	No Quantity							304098241			0
S3	2009	2009	2009	2	0	2	Export	251	France	FRA	384	Côte d'Ivoire	CIV								11	BEVERAGES	1	No Quantity							13466728			0
S3	2009	2009	2009	2	0	2	Export	251	France	FRA	388	Jamaica	JAM								11	BEVERAGES	1	No Quantity							1635236			0
S3	2009	2009	2009	2	0	2	Export	251	France	FRA	392	Japan	JPN								11	BEVERAGES	1	No Quantity							707691605			0
S3	2009	2009	2009	2	0	2	Export	251	France	FRA	398	Kazakhstan	KAZ								11	BEVERAGES	1	No Quantity							7507912			0
S3	2009	2009	2009	2	0	2	Export	251	France	FRA	400	Jordan	JOR								11	BEVERAGES	1	No Quantity							4645903			0
S3	2009	2009	2009	2	0	2	Export	251	France	FRA	404	Kenya	KEN								11	BEVERAGES	1	No Quantity							1296240			0
S3	2009	2009	2009	2	0	2	Export	251	France	FRA	410	Rep. of Korea	KOR								11	BEVERAGES	1	No Quantity							56560811			0
S3	2009	2009	2009	2	0	2	Export	251	France	FRA	414	Kuwait	KWT								11	BEVERAGES	1	No Quantity							4380542			0
S3	2009	2009	2009	2	0	2	Export	251	France	FRA	417	Kyrgyzstan	KGZ								11	BEVERAGES	1	No Quantity							193116			0
S3	2009	2009	2009	2	0	2	Export	251	France	FRA	418	Lao People's Dem. Rep.	LAO								11	BEVERAGES	1	No Quantity							3505267			0
S3	2009	2009	2009	2	0	2	Export	251	France	FRA	422	Lebanon	LBN								11	BEVERAGES	1	No Quantity							24549373			0
S3	2009	2009	2009	2	0	2	Export	251	France	FRA	426	Lesotho	LSO								11	BEVERAGES	1	No Quantity							4168			0
S3	2009	2009	2009	2	0	2	Export	251	France	FRA	428	Latvia	LVA								11	BEVERAGES	1	No Quantity							38434288			0
S3	2009	2009	2009	2	0	2	Export	251	France	FRA	430	Liberia	LBR								11	BEVERAGES	1	No Quantity							190338			0
S3	2009	2009	2009	2	0	2	Export	251	France	FRA	434	Libya	LBY								11	BEVERAGES	1	No Quantity							102810			0
S3	2009	2009	2009	2	0	2	Export	251	France	FRA	440	Lithuania	LTU								11	BEVERAGES	1	No Quantity							27994899			0
S3	2009	2009	2009	2	0	2	Export	251	France	FRA	442	Luxembourg	LUX								11	BEVERAGES	1	No Quantity							89539220			0
S3	2009	2009	2009	2	0	2	Export	251	France	FRA	446	China, Macao SAR	MAC								11	BEVERAGES	1	No Quantity							17669436			0
S3	2009	2009	2009	2	0	2	Export	251	France	FRA	450	Madagascar	MDG								11	BEVERAGES	1	No Quantity							1578273			0
S3	2009	2009	2009	2	0	2	Export	251	France	FRA	454	Malawi	MWI								11	BEVERAGES	1	No Quantity							19451			0
S3	2009	2009	2009	2	0	2	Export	251	France	FRA	458	Malaysia	MYS								11	BEVERAGES	1	No Quantity							51499500			0
S3	2009	2009	2009	2	0	2	Export	251	France	FRA	462	Maldives	MDV								11	BEVERAGES	1	No Quantity							2678619			0
S3	2009	2009	2009	2	0	2	Export	251	France	FRA	466	Mali	MLI								11	BEVERAGES	1	No Quantity							2403532			0
S3	2009	2009	2009	2	0	2	Export	251	France	FRA	470	Malta	MLT								11	BEVERAGES	1	No Quantity							7651013			0
S3	2009	2009	2009	2	0	2	Export	251	France	FRA	478	Mauritania	MRT								11	BEVERAGES	1	No Quantity							671044			0
S3	2009	2009	2009	2	0	2	Export	251	France	FRA	480	Mauritius	MUS								11	BEVERAGES	1	No Quantity							6715997			0
S3	2009	2009	2009	2	0	2	Export	251	France	FRA	484	Mexico	MEX								11	BEVERAGES	1	No Quantity							43513660			0
S3	2009	2009	2009	2	0	2	Export	251	France	FRA	490	Other Asia, nes									11	BEVERAGES	1	No Quantity							66061016			0
S3	2009	2009	2009	2	0	2	Export	251	France	FRA	496	Mongolia	MNG								11	BEVERAGES	1	No Quantity							639090			0
S3	2009	2009	2009	2	0	2	Export	251	France	FRA	498	Rep. of Moldova	MDA								11	BEVERAGES	1	No Quantity							1714427			0
S3	2009	2009	2009	2	0	2	Export	251	France	FRA	499	Montenegro	MNE								11	BEVERAGES	1	No Quantity							163940			0
S3	2009	2009	2009	2	0	2	Export	251	France	FRA	500	Montserrat	MSR								11	BEVERAGES	1	No Quantity							52794			0
S3	2009	2009	2009	2	0	2	Export	251	France	FRA	504	Morocco	MAR								11	BEVERAGES	1	No Quantity							22443157			0
S3	2009	2009	2009	2	0	2	Export	251	France	FRA	508	Mozambique	MOZ								11	BEVERAGES	1	No Quantity							298705			0
S3	2009	2009	2009	2	0	2	Export	251	France	FRA	512	Oman	OMN								11	BEVERAGES	1	No Quantity							2732802			0
S3	2009	2009	2009	2	0	2	Export	251	France	FRA	524	Nepal	NPL								11	BEVERAGES	1	No Quantity							36122			0
S3	2009	2009	2009	2	0	2	Export	251	France	FRA	528	Netherlands	NLD								11	BEVERAGES	1	No Quantity							620643445			0
S3	2009	2009	2009	2	0	2	Export	251	France	FRA	530	Neth. Antilles	ANT								11	BEVERAGES	1	No Quantity							8358179			0
S3	2009	2009	2009	2	0	2	Export	251	France	FRA	533	Aruba	ABW								11	BEVERAGES	1	No Quantity							643257			0
S3	2009	2009	2009	2	0	2	Export	251	France	FRA	540	New Caledonia	NCL								11	BEVERAGES	1	No Quantity							26113753			0
S3	2009	2009	2009	2	0	2	Export	251	France	FRA	548	Vanuatu	VUT								11	BEVERAGES	1	No Quantity							418187			0
S3	2009	2009	2009	2	0	2	Export	251	France	FRA	554	New Zealand	NZL								11	BEVERAGES	1	No Quantity							11702285			0
S3	2009	2009	2009	2	0	2	Export	251	France	FRA	558	Nicaragua	NIC								11	BEVERAGES	1	No Quantity							20840			0
S3	2009	2009	2009	2	0	2	Export	251	France	FRA	562	Niger	NER								11	BEVERAGES	1	No Quantity							1014207			0
S3	2009	2009	2009	2	0	2	Export	251	France	FRA	566	Nigeria	NGA								11	BEVERAGES	1	No Quantity							37131101			0
S3	2009	2009	2009	2	0	2	Export	251	France	FRA	568	Other Europe, nes									11	BEVERAGES	1	No Quantity							1080895			0
S3	2009	2009	2009	2	0	2	Export	251	France	FRA	577	Other Africa, nes									11	BEVERAGES	1	No Quantity							1768611			0
S3	2009	2009	2009	2	0	2	Export	251	France	FRA	579	Norway	NOR								11	BEVERAGES	1	No Quantity							60710725			0
S3	2009	2009	2009	2	0	2	Export	251	France	FRA	586	Pakistan	PAK								11	BEVERAGES	1	No Quantity							50016			0
S3	2009	2009	2009	2	0	2	Export	251	France	FRA	591	Panama	PAN								11	BEVERAGES	1	No Quantity							14868556			0
S3	2009	2009	2009	2	0	2	Export	251	France	FRA	598	Papua New Guinea	PNG								11	BEVERAGES	1	No Quantity							151436			0
S3	2009	2009	2009	2	0	2	Export	251	France	FRA	600	Paraguay	PRY								11	BEVERAGES	1	No Quantity							2299333			0
S3	2009	2009	2009	2	0	2	Export	251	France	FRA	604	Peru	PER								11	BEVERAGES	1	No Quantity							897504			0
S3	2009	2009	2009	2	0	2	Export	251	France	FRA	608	Philippines	PHL								11	BEVERAGES	1	No Quantity							3495542			0
S3	2009	2009	2009	2	0	2	Export	251	France	FRA	612	Pitcairn	PCN								11	BEVERAGES	1	No Quantity							8336			0
S3	2009	2009	2009	2	0	2	Export	251	France	FRA	616	Poland	POL								11	BEVERAGES	1	No Quantity							34192678			0
S3	2009	2009	2009	2	0	2	Export	251	France	FRA	620	Portugal	PRT								11	BEVERAGES	1	No Quantity							38192545			0
S3	2009	2009	2009	2	0	2	Export	251	France	FRA	624	Guinea-Bissau	GNB								11	BEVERAGES	1	No Quantity							23619			0
S3	2009	2009	2009	2	0	2	Export	251	France	FRA	634	Qatar	QAT								11	BEVERAGES	1	No Quantity							8369294			0
S3	2009	2009	2009	2	0	2	Export	251	France	FRA	642	Romania	ROU								11	BEVERAGES	1	No Quantity							8488776			0
S3	2009	2009	2009	2	0	2	Export	251	France	FRA	643	Russian Federation	RUS								11	BEVERAGES	1	No Quantity							150297182			0
S3	2009	2009	2009	2	0	2	Export	251	France	FRA	646	Rwanda	RWA								11	BEVERAGES	1	No Quantity							31954			0
S3	2009	2009	2009	2	0	2	Export	251	France	FRA	654	Saint Helena	SHN								11	BEVERAGES	1	No Quantity							6947			0
S3	2009	2009	2009	2	0	2	Export	251	France	FRA	659	Saint Kitts and Nevis	KNA								11	BEVERAGES	1	No Quantity							415408			0
S3	2009	2009	2009	2	0	2	Export	251	France	FRA	660	Anguilla	AIA								11	BEVERAGES	1	No Quantity							530722			0
S3	2009	2009	2009	2	0	2	Export	251	France	FRA	662	Saint Lucia	LCA								11	BEVERAGES	1	No Quantity							1393493			0
S3	2009	2009	2009	2	0	2	Export	251	France	FRA	666	Saint Pierre and Miquelon	SPM								11	BEVERAGES	1	No Quantity							1428226			0
S3	2009	2009	2009	2	0	2	Export	251	France	FRA	670	Saint Vincent and the Grenadines	VCT								11	BEVERAGES	1	No Quantity							666876			0
S3	2009	2009	2009	2	0	2	Export	251	France	FRA	674	San Marino	SMR								11	BEVERAGES	1	No Quantity							101421			0
S3	2009	2009	2009	2	0	2	Export	251	France	FRA	678	Sao Tome and Principe	STP								11	BEVERAGES	1	No Quantity							48626			0
S3	2009	2009	2009	2	0	2	Export	251	France	FRA	682	Saudi Arabia	SAU								11	BEVERAGES	1	No Quantity							5990770			0
S3	2009	2009	2009	2	0	2	Export	251	France	FRA	686	Senegal	SEN								11	BEVERAGES	1	No Quantity							6741005			0
S3	2009	2009	2009	2	0	2	Export	251	France	FRA	688	Serbia	SRB								11	BEVERAGES	1	No Quantity							3860934			0
S3	2009	2009	2009	2	0	2	Export	251	France	FRA	690	Seychelles	SYC								11	BEVERAGES	1	No Quantity							2563305			0
S3	2009	2009	2009	2	0	2	Export	251	France	FRA	694	Sierra Leone	SLE								11	BEVERAGES	1	No Quantity							83360			0
S3	2009	2009	2009	2	0	2	Export	251	France	FRA	699	India	IND								11	BEVERAGES	1	No Quantity							7848297			0
S3	2009	2009	2009	2	0	2	Export	251	France	FRA	702	Singapore	SGP								11	BEVERAGES	1	No Quantity							555939800			0
S3	2009	2009	2009	2	0	2	Export	251	France	FRA	703	Slovakia	SVK								11	BEVERAGES	1	No Quantity							6242237			0
S3	2009	2009	2009	2	0	2	Export	251	France	FRA	704	Viet Nam	VNM								11	BEVERAGES	1	No Quantity							19007356			0
S3	2009	2009	2009	2	0	2	Export	251	France	FRA	705	Slovenia	SVN								11	BEVERAGES	1	No Quantity							4723705			0
S3	2009	2009	2009	2	0	2	Export	251	France	FRA	710	South Africa	ZAF								11	BEVERAGES	1	No Quantity							40876721			0
S3	2009	2009	2009	2	0	2	Export	251	France	FRA	724	Spain	ESP								11	BEVERAGES	1	No Quantity							285579928			0
S3	2009	2009	2009	2	0	2	Export	251	France	FRA	736	Fmr Sudan	SDN								11	BEVERAGES	1	No Quantity							2779			0
S3	2009	2009	2009	2	0	2	Export	251	France	FRA	740	Suriname	SUR								11	BEVERAGES	1	No Quantity							721060			0
S3	2009	2009	2009	2	0	2	Export	251	France	FRA	748	Swaziland	SWZ								11	BEVERAGES	1	No Quantity							236185			0
S3	2009	2009	2009	2	0	2	Export	251	France	FRA	752	Sweden	SWE								11	BEVERAGES	1	No Quantity							141690313			0
S3	2009	2009	2009	2	0	2	Export	251	France	FRA	757	Switzerland	CHE								11	BEVERAGES	1	No Quantity							501963133			0
S3	2009	2009	2009	2	0	2	Export	251	France	FRA	760	Syria	SYR								11	BEVERAGES	1	No Quantity							2678619			0
S3	2009	2009	2009	2	0	2	Export	251	France	FRA	762	Tajikistan	TJK								11	BEVERAGES	1	No Quantity							2779			0
S3	2009	2009	2009	2	0	2	Export	251	France	FRA	764	Thailand	THA								11	BEVERAGES	1	No Quantity							19638109			0
S3	2009	2009	2009	2	0	2	Export	251	France	FRA	768	Togo	TGO								11	BEVERAGES	1	No Quantity							9436296			0
S3	2009	2009	2009	2	0	2	Export	251	France	FRA	780	Trinidad and Tobago	TTO								11	BEVERAGES	1	No Quantity							4402771			0
S3	2009	2009	2009	2	0	2	Export	251	France	FRA	784	United Arab Emirates	ARE								11	BEVERAGES	1	No Quantity							76913034			0
S3	2009	2009	2009	2	0	2	Export	251	France	FRA	788	Tunisia	TUN								11	BEVERAGES	1	No Quantity							3453862			0
S3	2009	2009	2009	2	0	2	Export	251	France	FRA	792	Turkey	TUR								11	BEVERAGES	1	No Quantity							10735315			0
S3	2009	2009	2009	2	0	2	Export	251	France	FRA	795	Turkmenistan	TKM								11	BEVERAGES	1	No Quantity							1889482			0
S3	2009	2009	2009	2	0	2	Export	251	France	FRA	796	Turks and Caicos Isds	TCA								11	BEVERAGES	1	No Quantity							751625			0
S3	2009	2009	2009	2	0	2	Export	251	France	FRA	800	Uganda	UGA								11	BEVERAGES	1	No Quantity							84749			0
S3	2009	2009	2009	2	0	2	Export	251	France	FRA	804	Ukraine	UKR								11	BEVERAGES	1	No Quantity							11571688			0
S3	2009	2009	2009	2	0	2	Export	251	France	FRA	807	North Macedonia	MKD								11	BEVERAGES	1	No Quantity							75024			0
S3	2009	2009	2009	2	0	2	Export	251	France	FRA	818	Egypt	EGY								11	BEVERAGES	1	No Quantity							7559317			0
S3	2009	2009	2009	2	0	2	Export	251	France	FRA	826	United Kingdom	GBR								11	BEVERAGES	1	No Quantity							1903204404			0
S3	2009	2009	2009	2	0	2	Export	251	France	FRA	834	United Rep. of Tanzania	TZA								11	BEVERAGES	1	No Quantity							987810			0
S3	2009	2009	2009	2	0	2	Export	251	France	FRA	837	Bunkers									11	BEVERAGES	1	No Quantity							54184			0
S3	2009	2009	2009	2	0	2	Export	251	France	FRA	842	USA	USA								11	BEVERAGES	1	No Quantity							1890264231			0
S3	2009	2009	2009	2	0	2	Export	251	France	FRA	854	Burkina Faso	BFA								11	BEVERAGES	1	No Quantity							5276656			0
S3	2009	2009	2009	2	0	2	Export	251	France	FRA	858	Uruguay	URY								11	BEVERAGES	1	No Quantity							3574733			0
S3	2009	2009	2009	2	0	2	Export	251	France	FRA	860	Uzbekistan	UZB								11	BEVERAGES	1	No Quantity							23619			0
S3	2009	2009	2009	2	0	2	Export	251	France	FRA	862	Venezuela	VEN								11	BEVERAGES	1	No Quantity							5492002			0
S3	2009	2009	2009	2	0	2	Export	251	France	FRA	876	Wallis and Futuna Isds	WLF								11	BEVERAGES	1	No Quantity							265361			0
S3	2009	2009	2009	2	0	2	Export	251	France	FRA	887	Yemen	YEM								11	BEVERAGES	1	No Quantity							75024			0
S3	2009	2009	2009	2	0	2	Export	251	France	FRA	894	Zambia	ZMB								11	BEVERAGES	1	No Quantity							4168			0
S3	2009	2009	2009	2	0	2	Export	251	France	FRA	899	Areas, nes									11	BEVERAGES	1	No Quantity							2182630			0
S3	2009	2009	2009	2	0	2	Export	270	Gambia	GMB	0	World	WLD								11	BEVERAGES	1	No Quantity							45636			0
S3	2009	2009	2009	2	0	2	Export	270	Gambia	GMB	324	Guinea	GIN								11	BEVERAGES	1	No Quantity							6321			0
S3	2009	2009	2009	2	0	2	Export	270	Gambia	GMB	624	Guinea-Bissau	GNB								11	BEVERAGES	1	No Quantity							35534			0
S3	2009	2009	2009	2	0	2	Export	270	Gambia	GMB	686	Senegal	SEN								11	BEVERAGES	1	No Quantity							3781			0
S3	2009	2009	2009	2	0	2	Export	251	France	FRA	0	World	WLD								12	TOBACCO,TOBACCO MANUFACT	1	No Quantity							777388485			0
S3	2009	2009	2009	2	0	2	Export	251	France	FRA	12	Algeria	DZA								12	TOBACCO,TOBACCO MANUFACT	1	No Quantity							13516743			0
S3	2009	2009	2009	2	0	2	Export	251	France	FRA	20	Andorra	AND								12	TOBACCO,TOBACCO MANUFACT	1	No Quantity							740510			0
S3	2009	2009	2009	2	0	2	Export	251	France	FRA	36	Australia	AUS								12	TOBACCO,TOBACCO MANUFACT	1	No Quantity							552951			0
S3	2009	2009	2009	2	0	2	Export	251	France	FRA	40	Austria	AUT								12	TOBACCO,TOBACCO MANUFACT	1	No Quantity							8583250			0
S3	2009	2009	2009	2	0	2	Export	251	France	FRA	51	Armenia	ARM								12	TOBACCO,TOBACCO MANUFACT	1	No Quantity							61130			0
S3	2009	2009	2009	2	0	2	Export	251	France	FRA	56	Belgium	BEL								12	TOBACCO,TOBACCO MANUFACT	1	No Quantity							50285230			0
S3	2009	2009	2009	2	0	2	Export	251	France	FRA	68	Bolivia (Plurinational State of)	BOL								12	TOBACCO,TOBACCO MANUFACT	1	No Quantity							344553			0
S3	2009	2009	2009	2	0	2	Export	251	France	FRA	70	Bosnia Herzegovina	BIH								12	TOBACCO,TOBACCO MANUFACT	1	No Quantity							1283736			0
S3	2009	2009	2009	2	0	2	Export	251	France	FRA	76	Brazil	BRA								12	TOBACCO,TOBACCO MANUFACT	1	No Quantity							19451			0
S3	2009	2009	2009	2	0	2	Export	251	France	FRA	100	Bulgaria	BGR								12	TOBACCO,TOBACCO MANUFACT	1	No Quantity							3848430			0
S3	2009	2009	2009	2	0	2	Export	251	France	FRA	116	Cambodia	KHM								12	TOBACCO,TOBACCO MANUFACT	1	No Quantity							6008831			0
S3	2009	2009	2009	2	0	2	Export	251	France	FRA	120	Cameroon	CMR								12	TOBACCO,TOBACCO MANUFACT	1	No Quantity							5557			0
S3	2009	2009	2009	2	0	2	Export	251	France	FRA	124	Canada	CAN								12	TOBACCO,TOBACCO MANUFACT	1	No Quantity							106978			0
S3	2009	2009	2009	2	0	2	Export	251	France	FRA	152	Chile	CHL								12	TOBACCO,TOBACCO MANUFACT	1	No Quantity							608524			0
S3	2009	2009	2009	2	0	2	Export	251	France	FRA	156	China	CHN								12	TOBACCO,TOBACCO MANUFACT	1	No Quantity							25595535			0
S3	2009	2009	2009	2	0	2	Export	251	France	FRA	174	Comoros	COM								12	TOBACCO,TOBACCO MANUFACT	1	No Quantity							5557			0
S3	2009	2009	2009	2	0	2	Export	251	France	FRA	175	Mayotte	MYT								12	TOBACCO,TOBACCO MANUFACT	1	No Quantity							2017300			0
S3	2009	2009	2009	2	0	2	Export	251	France	FRA	178	Congo	COG								12	TOBACCO,TOBACCO MANUFACT	1	No Quantity							23619			0
S3	2009	2009	2009	2	0	2	Export	251	France	FRA	191	Croatia	HRV								12	TOBACCO,TOBACCO MANUFACT	1	No Quantity							2117331			0
S3	2009	2009	2009	2	0	2	Export	251	France	FRA	196	Cyprus	CYP								12	TOBACCO,TOBACCO MANUFACT	1	No Quantity							272308			0
S3	2009	2009	2009	2	0	2	Export	251	France	FRA	203	Czechia	CZE								12	TOBACCO,TOBACCO MANUFACT	1	No Quantity							2032583			0
S3	2009	2009	2009	2	0	2	Export	251	France	FRA	204	Benin	BEN								12	TOBACCO,TOBACCO MANUFACT	1	No Quantity							2779			0
S3	2009	2009	2009	2	0	2	Export	251	France	FRA	208	Denmark	DNK								12	TOBACCO,TOBACCO MANUFACT	1	No Quantity							1185094			0
S3	2009	2009	2009	2	0	2	Export	251	France	FRA	233	Estonia	EST								12	TOBACCO,TOBACCO MANUFACT	1	No Quantity							31954			0
S3	2009	2009	2009	2	0	2	Export	251	France	FRA	246	Finland	FIN								12	TOBACCO,TOBACCO MANUFACT	1	No Quantity							1111460			0
S3	2009	2009	2009	2	0	2	Export	251	France	FRA	258	French Polynesia	PYF								12	TOBACCO,TOBACCO MANUFACT	1	No Quantity							622418			0
S3	2009	2009	2009	2	0	2	Export	251	France	FRA	266	Gabon	GAB								12	TOBACCO,TOBACCO MANUFACT	1	No Quantity							16053651			0
S3	2009	2009	2009	2	0	2	Export	251	France	FRA	268	Georgia	GEO								12	TOBACCO,TOBACCO MANUFACT	1	No Quantity							298705			0
S3	2009	2009	2009	2	0	2	Export	251	France	FRA	275	State of Palestine	PSE								12	TOBACCO,TOBACCO MANUFACT	1	No Quantity							908619			0
S3	2009	2009	2009	2	0	2	Export	251	France	FRA	276	Germany	DEU								12	TOBACCO,TOBACCO MANUFACT	1	No Quantity							195325206			0
S3	2009	2009	2009	2	0	2	Export	251	France	FRA	300	Greece	GRC								12	TOBACCO,TOBACCO MANUFACT	1	No Quantity							3954019			0
S3	2009	2009	2009	2	0	2	Export	251	France	FRA	344	China, Hong Kong SAR	HKG								12	TOBACCO,TOBACCO MANUFACT	1	No Quantity							6947			0
S3	2009	2009	2009	2	0	2	Export	251	France	FRA	348	Hungary	HUN								12	TOBACCO,TOBACCO MANUFACT	1	No Quantity							6947			0
S3	2009	2009	2009	2	0	2	Export	251	France	FRA	352	Iceland	ISL								12	TOBACCO,TOBACCO MANUFACT	1	No Quantity							51405			0
S3	2009	2009	2009	2	0	2	Export	251	France	FRA	364	Iran	IRN								12	TOBACCO,TOBACCO MANUFACT	1	No Quantity							407072			0
S3	2009	2009	2009	2	0	2	Export	251	France	FRA	368	Iraq	IRQ								12	TOBACCO,TOBACCO MANUFACT	1	No Quantity							15043611			0
S3	2009	2009	2009	2	0	2	Export	251	France	FRA	376	Israel	ISR								12	TOBACCO,TOBACCO MANUFACT	1	No Quantity							2178462			0
S3	2009	2009	2009	2	0	2	Export	251	France	FRA	381	Italy	ITA								12	TOBACCO,TOBACCO MANUFACT	1	No Quantity							8724961			0
S3	2009	2009	2009	2	0	2	Export	251	France	FRA	384	Côte d'Ivoire	CIV								12	TOBACCO,TOBACCO MANUFACT	1	No Quantity							72785349			0
S3	2009	2009	2009	2	0	2	Export	251	France	FRA	392	Japan	JPN								12	TOBACCO,TOBACCO MANUFACT	1	No Quantity							19350519			0
S3	2009	2009	2009	2	0	2	Export	251	France	FRA	400	Jordan	JOR								12	TOBACCO,TOBACCO MANUFACT	1	No Quantity							4263839			0
S3	2009	2009	2009	2	0	2	Export	251	France	FRA	410	Rep. of Korea	KOR								12	TOBACCO,TOBACCO MANUFACT	1	No Quantity							1456013			0
S3	2009	2009	2009	2	0	2	Export	251	France	FRA	414	Kuwait	KWT								12	TOBACCO,TOBACCO MANUFACT	1	No Quantity							198673			0
S3	2009	2009	2009	2	0	2	Export	251	France	FRA	418	Lao People's Dem. Rep.	LAO								12	TOBACCO,TOBACCO MANUFACT	1	No Quantity							63909			0
S3	2009	2009	2009	2	0	2	Export	251	France	FRA	422	Lebanon	LBN								12	TOBACCO,TOBACCO MANUFACT	1	No Quantity							13823784			0
S3	2009	2009	2009	2	0	2	Export	251	France	FRA	434	Libya	LBY								12	TOBACCO,TOBACCO MANUFACT	1	No Quantity							81970			0
S3	2009	2009	2009	2	0	2	Export	251	France	FRA	440	Lithuania	LTU								12	TOBACCO,TOBACCO MANUFACT	1	No Quantity							6947			0
S3	2009	2009	2009	2	0	2	Export	251	France	FRA	442	Luxembourg	LUX								12	TOBACCO,TOBACCO MANUFACT	1	No Quantity							2313226			0
S3	2009	2009	2009	2	0	2	Export	251	France	FRA	450	Madagascar	MDG								12	TOBACCO,TOBACCO MANUFACT	1	No Quantity							2746696			0
S3	2009	2009	2009	2	0	2	Export	251	France	FRA	458	Malaysia	MYS								12	TOBACCO,TOBACCO MANUFACT	1	No Quantity							698830			0
S3	2009	2009	2009	2	0	2	Export	251	France	FRA	466	Mali	MLI								12	TOBACCO,TOBACCO MANUFACT	1	No Quantity							16672			0
S3	2009	2009	2009	2	0	2	Export	251	France	FRA	480	Mauritius	MUS								12	TOBACCO,TOBACCO MANUFACT	1	No Quantity							36122			0
S3	2009	2009	2009	2	0	2	Export	251	France	FRA	484	Mexico	MEX								12	TOBACCO,TOBACCO MANUFACT	1	No Quantity							93085			0
S3	2009	2009	2009	2	0	2	Export	251	France	FRA	490	Other Asia, nes									12	TOBACCO,TOBACCO MANUFACT	1	No Quantity							885000			0
S3	2009	2009	2009	2	0	2	Export	251	France	FRA	499	Montenegro	MNE								12	TOBACCO,TOBACCO MANUFACT	1	No Quantity							143100			0
S3	2009	2009	2009	2	0	2	Export	251	France	FRA	504	Morocco	MAR								12	TOBACCO,TOBACCO MANUFACT	1	No Quantity							4120738			0
S3	2009	2009	2009	2	0	2	Export	251	France	FRA	528	Netherlands	NLD								12	TOBACCO,TOBACCO MANUFACT	1	No Quantity							32419900			0
S3	2009	2009	2009	2	0	2	Export	251	France	FRA	530	Neth. Antilles	ANT								12	TOBACCO,TOBACCO MANUFACT	1	No Quantity							27787			0
S3	2009	2009	2009	2	0	2	Export	251	France	FRA	540	New Caledonia	NCL								12	TOBACCO,TOBACCO MANUFACT	1	No Quantity							2941201			0
S3	2009	2009	2009	2	0	2	Export	251	France	FRA	568	Other Europe, nes									12	TOBACCO,TOBACCO MANUFACT	1	No Quantity							3891499			0
S3	2009	2009	2009	2	0	2	Export	251	France	FRA	591	Panama	PAN								12	TOBACCO,TOBACCO MANUFACT	1	No Quantity							182002			0
S3	2009	2009	2009	2	0	2	Export	251	France	FRA	600	Paraguay	PRY								12	TOBACCO,TOBACCO MANUFACT	1	No Quantity							2303501			0
S3	2009	2009	2009	2	0	2	Export	251	France	FRA	604	Peru	PER								12	TOBACCO,TOBACCO MANUFACT	1	No Quantity							2779			0
S3	2009	2009	2009	2	0	2	Export	251	France	FRA	608	Philippines	PHL								12	TOBACCO,TOBACCO MANUFACT	1	No Quantity							2345181			0
S3	2009	2009	2009	2	0	2	Export	251	France	FRA	616	Poland	POL								12	TOBACCO,TOBACCO MANUFACT	1	No Quantity							24917544			0
S3	2009	2009	2009	2	0	2	Export	251	France	FRA	620	Portugal	PRT								12	TOBACCO,TOBACCO MANUFACT	1	No Quantity							922512			0
S3	2009	2009	2009	2	0	2	Export	251	France	FRA	634	Qatar	QAT								12	TOBACCO,TOBACCO MANUFACT	1	No Quantity							822480			0
S3	2009	2009	2009	2	0	2	Export	251	France	FRA	642	Romania	ROU								12	TOBACCO,TOBACCO MANUFACT	1	No Quantity							73634			0
S3	2009	2009	2009	2	0	2	Export	251	France	FRA	643	Russian Federation	RUS								12	TOBACCO,TOBACCO MANUFACT	1	No Quantity							6472865			0
S3	2009	2009	2009	2	0	2	Export	251	France	FRA	666	Saint Pierre and Miquelon	SPM								12	TOBACCO,TOBACCO MANUFACT	1	No Quantity							263972			0
S3	2009	2009	2009	2	0	2	Export	251	France	FRA	674	San Marino	SMR								12	TOBACCO,TOBACCO MANUFACT	1	No Quantity							2779			0
S3	2009	2009	2009	2	0	2	Export	251	France	FRA	682	Saudi Arabia	SAU								12	TOBACCO,TOBACCO MANUFACT	1	No Quantity							2218752			0
S3	2009	2009	2009	2	0	2	Export	251	France	FRA	686	Senegal	SEN								12	TOBACCO,TOBACCO MANUFACT	1	No Quantity							29557890			0
S3	2009	2009	2009	2	0	2	Export	251	France	FRA	688	Serbia	SRB								12	TOBACCO,TOBACCO MANUFACT	1	No Quantity							168108			0
S3	2009	2009	2009	2	0	2	Export	251	France	FRA	699	India	IND								12	TOBACCO,TOBACCO MANUFACT	1	No Quantity							633532			0
S3	2009	2009	2009	2	0	2	Export	251	France	FRA	703	Slovakia	SVK								12	TOBACCO,TOBACCO MANUFACT	1	No Quantity							30565			0
S3	2009	2009	2009	2	0	2	Export	251	France	FRA	704	Viet Nam	VNM								12	TOBACCO,TOBACCO MANUFACT	1	No Quantity							3355220			0
S3	2009	2009	2009	2	0	2	Export	251	France	FRA	705	Slovenia	SVN								12	TOBACCO,TOBACCO MANUFACT	1	No Quantity							1243446			0
S3	2009	2009	2009	2	0	2	Export	251	France	FRA	710	South Africa	ZAF								12	TOBACCO,TOBACCO MANUFACT	1	No Quantity							7926099			0
S3	2009	2009	2009	2	0	2	Export	251	France	FRA	724	Spain	ESP								12	TOBACCO,TOBACCO MANUFACT	1	No Quantity							46600740			0
S3	2009	2009	2009	2	0	2	Export	251	France	FRA	740	Suriname	SUR								12	TOBACCO,TOBACCO MANUFACT	1	No Quantity							12504			0
S3	2009	2009	2009	2	0	2	Export	251	France	FRA	752	Sweden	SWE								12	TOBACCO,TOBACCO MANUFACT	1	No Quantity							828038			0
S3	2009	2009	2009	2	0	2	Export	251	France	FRA	757	Switzerland	CHE								12	TOBACCO,TOBACCO MANUFACT	1	No Quantity							5208580			0
S3	2009	2009	2009	2	0	2	Export	251	France	FRA	760	Syria	SYR								12	TOBACCO,TOBACCO MANUFACT	1	No Quantity							52920780			0
S3	2009	2009	2009	2	0	2	Export	251	France	FRA	768	Togo	TGO								12	TOBACCO,TOBACCO MANUFACT	1	No Quantity							2779			0
S3	2009	2009	2009	2	0	2	Export	251	France	FRA	784	United Arab Emirates	ARE								12	TOBACCO,TOBACCO MANUFACT	1	No Quantity							8608258			0
S3	2009	2009	2009	2	0	2	Export	251	France	FRA	788	Tunisia	TUN								12	TOBACCO,TOBACCO MANUFACT	1	No Quantity							12590063			0
S3	2009	2009	2009	2	0	2	Export	251	France	FRA	792	Turkey	TUR								12	TOBACCO,TOBACCO MANUFACT	1	No Quantity							19832615			0
S3	2009	2009	2009	2	0	2	Export	251	France	FRA	804	Ukraine	UKR								12	TOBACCO,TOBACCO MANUFACT	1	No Quantity							1178148			0
S3	2009	2009	2009	2	0	2	Export	251	France	FRA	818	Egypt	EGY								12	TOBACCO,TOBACCO MANUFACT	1	No Quantity							3905393			0
S3	2009	2009	2009	2	0	2	Export	251	France	FRA	826	United Kingdom	GBR								12	TOBACCO,TOBACCO MANUFACT	1	No Quantity							2613320			0
S3	2009	2009	2009	2	0	2	Export	251	France	FRA	842	USA	USA								12	TOBACCO,TOBACCO MANUFACT	1	No Quantity							5676782			0
S3	2009	2009	2009	2	0	2	Export	251	France	FRA	858	Uruguay	URY								12	TOBACCO,TOBACCO MANUFACT	1	No Quantity							580738			0
S3	2009	2009	2009	2	0	2	Export	251	France	FRA	860	Uzbekistan	UZB								12	TOBACCO,TOBACCO MANUFACT	1	No Quantity							1139247			0
S3	2009	2009	2009	2	0	2	Export	251	France	FRA	876	Wallis and Futuna Isds	WLF								12	TOBACCO,TOBACCO MANUFACT	1	No Quantity							81970			0
S3	2009	2009	2009	2	0	2	Export	251	France	FRA	899	Areas, nes									12	TOBACCO,TOBACCO MANUFACT	1	No Quantity							5857394			0
S3	2009	2009	2009	2	0	2	Export	270	Gambia	GMB	0	World	WLD								12	TOBACCO,TOBACCO MANUFACT	1	No Quantity							16500			0
S3	2009	2009	2009	2	0	2	Export	270	Gambia	GMB	686	Senegal	SEN								12	TOBACCO,TOBACCO MANUFACT	1	No Quantity							16500			0
S3	2009	2009	2009	2	0	2	Export	251	France	FRA	0	World	WLD								21	HIDES,SKINS,FURSKINS,RAW	1	No Quantity							241417453			0
S3	2009	2009	2009	2	0	2	Export	251	France	FRA	36	Australia	AUS								21	HIDES,SKINS,FURSKINS,RAW	1	No Quantity							105589			0
S3	2009	2009	2009	2	0	2	Export	251	France	FRA	40	Austria	AUT								21	HIDES,SKINS,FURSKINS,RAW	1	No Quantity							501546			0
S3	2009	2009	2009	2	0	2	Export	251	France	FRA	56	Belgium	BEL								21	HIDES,SKINS,FURSKINS,RAW	1	No Quantity							3014835			0
S3	2009	2009	2009	2	0	2	Export	251	France	FRA	76	Brazil	BRA								21	HIDES,SKINS,FURSKINS,RAW	1	No Quantity							404294			0
S3	2009	2009	2009	2	0	2	Export	251	France	FRA	100	Bulgaria	BGR								21	HIDES,SKINS,FURSKINS,RAW	1	No Quantity							8336			0
S3	2009	2009	2009	2	0	2	Export	251	France	FRA	120	Cameroon	CMR								21	HIDES,SKINS,FURSKINS,RAW	1	No Quantity							1389			0
S3	2009	2009	2009	2	0	2	Export	251	France	FRA	156	China	CHN								21	HIDES,SKINS,FURSKINS,RAW	1	No Quantity							33777270			0
S3	2009	2009	2009	2	0	2	Export	251	France	FRA	184	Cook Isds	COK								21	HIDES,SKINS,FURSKINS,RAW	1	No Quantity							101421			0
S3	2009	2009	2009	2	0	2	Export	251	France	FRA	203	Czechia	CZE								21	HIDES,SKINS,FURSKINS,RAW	1	No Quantity							215345			0
S3	2009	2009	2009	2	0	2	Export	251	France	FRA	208	Denmark	DNK								21	HIDES,SKINS,FURSKINS,RAW	1	No Quantity							736342			0
S3	2009	2009	2009	2	0	2	Export	251	France	FRA	276	Germany	DEU								21	HIDES,SKINS,FURSKINS,RAW	1	No Quantity							8238697			0
S3	2009	2009	2009	2	0	2	Export	251	France	FRA	344	China, Hong Kong SAR	HKG								21	HIDES,SKINS,FURSKINS,RAW	1	No Quantity							11475825			0
S3	2009	2009	2009	2	0	2	Export	251	France	FRA	360	Indonesia	IDN								21	HIDES,SKINS,FURSKINS,RAW	1	No Quantity							30565			0
S3	2009	2009	2009	2	0	2	Export	251	France	FRA	372	Ireland	IRL								21	HIDES,SKINS,FURSKINS,RAW	1	No Quantity							38901			0
S3	2009	2009	2009	2	0	2	Export	251	France	FRA	376	Israel	ISR								21	HIDES,SKINS,FURSKINS,RAW	1	No Quantity							187559			0
S3	2009	2009	2009	2	0	2	Export	251	France	FRA	381	Italy	ITA								21	HIDES,SKINS,FURSKINS,RAW	1	No Quantity							147268453			0
S3	2009	2009	2009	2	0	2	Export	251	France	FRA	392	Japan	JPN								21	HIDES,SKINS,FURSKINS,RAW	1	No Quantity							100031			0
S3	2009	2009	2009	2	0	2	Export	251	France	FRA	410	Rep. of Korea	KOR								21	HIDES,SKINS,FURSKINS,RAW	1	No Quantity							530722			0
S3	2009	2009	2009	2	0	2	Export	251	France	FRA	422	Lebanon	LBN								21	HIDES,SKINS,FURSKINS,RAW	1	No Quantity							4168			0
S3	2009	2009	2009	2	0	2	Export	251	France	FRA	442	Luxembourg	LUX								21	HIDES,SKINS,FURSKINS,RAW	1	No Quantity							5557			0
S3	2009	2009	2009	2	0	2	Export	251	France	FRA	450	Madagascar	MDG								21	HIDES,SKINS,FURSKINS,RAW	1	No Quantity							2779			0
S3	2009	2009	2009	2	0	2	Export	251	France	FRA	478	Mauritania	MRT								21	HIDES,SKINS,FURSKINS,RAW	1	No Quantity							34733			0
S3	2009	2009	2009	2	0	2	Export	251	France	FRA	480	Mauritius	MUS								21	HIDES,SKINS,FURSKINS,RAW	1	No Quantity							119482			0
S3	2009	2009	2009	2	0	2	Export	251	France	FRA	484	Mexico	MEX								21	HIDES,SKINS,FURSKINS,RAW	1	No Quantity							201452			0
S3	2009	2009	2009	2	0	2	Export	251	France	FRA	490	Other Asia, nes									21	HIDES,SKINS,FURSKINS,RAW	1	No Quantity							252857			0
S3	2009	2009	2009	2	0	2	Export	251	France	FRA	504	Morocco	MAR								21	HIDES,SKINS,FURSKINS,RAW	1	No Quantity							584906			0
S3	2009	2009	2009	2	0	2	Export	251	France	FRA	528	Netherlands	NLD								21	HIDES,SKINS,FURSKINS,RAW	1	No Quantity							5222473			0
S3	2009	2009	2009	2	0	2	Export	251	France	FRA	566	Nigeria	NGA								21	HIDES,SKINS,FURSKINS,RAW	1	No Quantity							1389			0
S3	2009	2009	2009	2	0	2	Export	251	France	FRA	579	Norway	NOR								21	HIDES,SKINS,FURSKINS,RAW	1	No Quantity							1847802			0
S3	2009	2009	2009	2	0	2	Export	251	France	FRA	586	Pakistan	PAK								21	HIDES,SKINS,FURSKINS,RAW	1	No Quantity							569623			0
S3	2009	2009	2009	2	0	2	Export	251	France	FRA	608	Philippines	PHL								21	HIDES,SKINS,FURSKINS,RAW	1	No Quantity							45848			0
S3	2009	2009	2009	2	0	2	Export	251	France	FRA	616	Poland	POL								21	HIDES,SKINS,FURSKINS,RAW	1	No Quantity							370950			0
S3	2009	2009	2009	2	0	2	Export	251	France	FRA	620	Portugal	PRT								21	HIDES,SKINS,FURSKINS,RAW	1	No Quantity							579349			0
S3	2009	2009	2009	2	0	2	Export	251	France	FRA	642	Romania	ROU								21	HIDES,SKINS,FURSKINS,RAW	1	No Quantity							1610228			0
S3	2009	2009	2009	2	0	2	Export	251	France	FRA	682	Saudi Arabia	SAU								21	HIDES,SKINS,FURSKINS,RAW	1	No Quantity							34733			0
S3	2009	2009	2009	2	0	2	Export	251	France	FRA	688	Serbia	SRB								21	HIDES,SKINS,FURSKINS,RAW	1	No Quantity							218124			0
S3	2009	2009	2009	2	0	2	Export	251	France	FRA	699	India	IND								21	HIDES,SKINS,FURSKINS,RAW	1	No Quantity							3139875			0
S3	2009	2009	2009	2	0	2	Export	251	France	FRA	703	Slovakia	SVK								21	HIDES,SKINS,FURSKINS,RAW	1	No Quantity							684937			0
S3	2009	2009	2009	2	0	2	Export	251	France	FRA	704	Viet Nam	VNM								21	HIDES,SKINS,FURSKINS,RAW	1	No Quantity							62520			0
S3	2009	2009	2009	2	0	2	Export	251	France	FRA	710	South Africa	ZAF								21	HIDES,SKINS,FURSKINS,RAW	1	No Quantity							120871			0
S3	2009	2009	2009	2	0	2	Export	251	France	FRA	724	Spain	ESP								21	HIDES,SKINS,FURSKINS,RAW	1	No Quantity							10461617			0
S3	2009	2009	2009	2	0	2	Export	251	France	FRA	757	Switzerland	CHE								21	HIDES,SKINS,FURSKINS,RAW	1	No Quantity							65298			0
S3	2009	2009	2009	2	0	2	Export	251	France	FRA	764	Thailand	THA								21	HIDES,SKINS,FURSKINS,RAW	1	No Quantity							1285126			0
S3	2009	2009	2009	2	0	2	Export	251	France	FRA	784	United Arab Emirates	ARE								21	HIDES,SKINS,FURSKINS,RAW	1	No Quantity							75024			0
S3	2009	2009	2009	2	0	2	Export	251	France	FRA	788	Tunisia	TUN								21	HIDES,SKINS,FURSKINS,RAW	1	No Quantity							201452			0
S3	2009	2009	2009	2	0	2	Export	251	France	FRA	792	Turkey	TUR								21	HIDES,SKINS,FURSKINS,RAW	1	No Quantity							5453101			0
S3	2009	2009	2009	2	0	2	Export	251	France	FRA	826	United Kingdom	GBR								21	HIDES,SKINS,FURSKINS,RAW	1	No Quantity							1278179			0
S3	2009	2009	2009	2	0	2	Export	251	France	FRA	842	USA	USA								21	HIDES,SKINS,FURSKINS,RAW	1	No Quantity							144490			0
S3	2009	2009	2009	2	0	2	Export	251	France	FRA	854	Burkina Faso	BFA								21	HIDES,SKINS,FURSKINS,RAW	1	No Quantity							1389			0
S3	2009	2009	2009	2	0	2	Export	270	Gambia	GMB	0	World	WLD								21	HIDES,SKINS,FURSKINS,RAW	1	No Quantity							3752			0
S3	2009	2009	2009	2	0	2	Export	270	Gambia	GMB	156	China	CHN								21	HIDES,SKINS,FURSKINS,RAW	1	No Quantity							3752			0
S3	2009	2009	2009	2	0	2	Export	251	France	FRA	0	World	WLD								22	OIL SEED,OLEAGINUS FRUIT	1	No Quantity							886324071			0
S3	2009	2009	2009	2	0	2	Export	251	France	FRA	12	Algeria	DZA								22	OIL SEED,OLEAGINUS FRUIT	1	No Quantity							390400			0
S3	2009	2009	2009	2	0	2	Export	251	France	FRA	32	Argentina	ARG								22	OIL SEED,OLEAGINUS FRUIT	1	No Quantity							344553			0
S3	2009	2009	2009	2	0	2	Export	251	France	FRA	40	Austria	AUT								22	OIL SEED,OLEAGINUS FRUIT	1	No Quantity							12438627			0
S3	2009	2009	2009	2	0	2	Export	251	France	FRA	56	Belgium	BEL								22	OIL SEED,OLEAGINUS FRUIT	1	No Quantity							134649214			0
S3	2009	2009	2009	2	0	2	Export	251	France	FRA	100	Bulgaria	BGR								22	OIL SEED,OLEAGINUS FRUIT	1	No Quantity							9486311			0
S3	2009	2009	2009	2	0	2	Export	251	France	FRA	112	Belarus	BLR								22	OIL SEED,OLEAGINUS FRUIT	1	No Quantity							604356			0
S3	2009	2009	2009	2	0	2	Export	251	France	FRA	120	Cameroon	CMR								22	OIL SEED,OLEAGINUS FRUIT	1	No Quantity							79192			0
S3	2009	2009	2009	2	0	2	Export	251	France	FRA	124	Canada	CAN								22	OIL SEED,OLEAGINUS FRUIT	1	No Quantity							5557			0
S3	2009	2009	2009	2	0	2	Export	251	France	FRA	152	Chile	CHL								22	OIL SEED,OLEAGINUS FRUIT	1	No Quantity							80581			0
S3	2009	2009	2009	2	0	2	Export	251	France	FRA	156	China	CHN								22	OIL SEED,OLEAGINUS FRUIT	1	No Quantity							818312			0
S3	2009	2009	2009	2	0	2	Export	251	France	FRA	175	Mayotte	MYT								22	OIL SEED,OLEAGINUS FRUIT	1	No Quantity							102810			0
S3	2009	2009	2009	2	0	2	Export	251	France	FRA	178	Congo	COG								22	OIL SEED,OLEAGINUS FRUIT	1	No Quantity							19451			0
S3	2009	2009	2009	2	0	2	Export	251	France	FRA	180	Dem. Rep. of the Congo	COD								22	OIL SEED,OLEAGINUS FRUIT	1	No Quantity							4168			0
S3	2009	2009	2009	2	0	2	Export	251	France	FRA	191	Croatia	HRV								22	OIL SEED,OLEAGINUS FRUIT	1	No Quantity							836374			0
S3	2009	2009	2009	2	0	2	Export	251	France	FRA	196	Cyprus	CYP								22	OIL SEED,OLEAGINUS FRUIT	1	No Quantity							159772			0
S3	2009	2009	2009	2	0	2	Export	251	France	FRA	203	Czechia	CZE								22	OIL SEED,OLEAGINUS FRUIT	1	No Quantity							3134317			0
S3	2009	2009	2009	2	0	2	Export	251	France	FRA	204	Benin	BEN								22	OIL SEED,OLEAGINUS FRUIT	1	No Quantity							23619			0
S3	2009	2009	2009	2	0	2	Export	251	France	FRA	208	Denmark	DNK								22	OIL SEED,OLEAGINUS FRUIT	1	No Quantity							3199616			0
S3	2009	2009	2009	2	0	2	Export	251	France	FRA	214	Dominican Rep.	DOM								22	OIL SEED,OLEAGINUS FRUIT	1	No Quantity							76413			0
S3	2009	2009	2009	2	0	2	Export	251	France	FRA	233	Estonia	EST								22	OIL SEED,OLEAGINUS FRUIT	1	No Quantity							243132			0
S3	2009	2009	2009	2	0	2	Export	251	France	FRA	246	Finland	FIN								22	OIL SEED,OLEAGINUS FRUIT	1	No Quantity							6947			0
S3	2009	2009	2009	2	0	2	Export	251	France	FRA	258	French Polynesia	PYF								22	OIL SEED,OLEAGINUS FRUIT	1	No Quantity							13893			0
[truncated: 8,253 more rows]
