# Supplementary material for: Core-periphery structure in sectoral international trade networks: A new approach to an old theory
Source: PLoS One. 2020 Apr 2;15(4):e0229547. doi: 10.1371/journal.pone.0229547 (PMC7117750; doi:10.1371/journal.pone.0229547)
Supplement: S7 File — (ZIP) [file pone.0229547.s007.zip › S7_File/RawData 2009/comtrade (19).csv]

Classification	Year	Period	Period Desc.	Aggregate Level	Is Leaf Code	Trade Flow Code	Trade Flow	Reporter Code	Reporter	Reporter ISO	Partner Code	Partner	Partner ISO	2nd Partner Code	2nd Partner	2nd Partner ISO	Customs Proc. Code	Customs	Mode of Transport Code	Mode of Transport	Commodity Code	Commodity	Qty Unit Code	Qty Unit	Qty	Alt Qty Unit Code	Alt Qty Unit	Alt Qty	Netweight (kg)	Gross weight (kg)	Trade Value (US$)	CIF Trade Value (US$)	FOB Trade Value (US$)	Flag
S3	2009	2009	2009	2	0	2	Export	268	Georgia	GEO	0	World	WLD								00	LIVE ANIMALS	1	No Quantity							17484550			0
S3	2009	2009	2009	2	0	2	Export	268	Georgia	GEO	31	Azerbaijan	AZE								00	LIVE ANIMALS	1	No Quantity							2094278			0
S3	2009	2009	2009	2	0	2	Export	268	Georgia	GEO	51	Armenia	ARM								00	LIVE ANIMALS	1	No Quantity							799910			0
S3	2009	2009	2009	2	0	2	Export	268	Georgia	GEO	251	France	FRA								00	LIVE ANIMALS	1	No Quantity							14612			0
S3	2009	2009	2009	2	0	2	Export	268	Georgia	GEO	400	Jordan	JOR								00	LIVE ANIMALS	1	No Quantity							1073716			0
S3	2009	2009	2009	2	0	2	Export	268	Georgia	GEO	422	Lebanon	LBN								00	LIVE ANIMALS	1	No Quantity							3785791			0
S3	2009	2009	2009	2	0	2	Export	268	Georgia	GEO	682	Saudi Arabia	SAU								00	LIVE ANIMALS	1	No Quantity							9300292			0
S3	2009	2009	2009	2	0	2	Export	268	Georgia	GEO	818	Egypt	EGY								00	LIVE ANIMALS	1	No Quantity							415950			0
S3	2009	2009	2009	2	0	2	Export	276	Germany	DEU	0	World	WLD								00	LIVE ANIMALS	1	No Quantity							1199750000			0
S3	2009	2009	2009	2	0	2	Export	276	Germany	DEU	4	Afghanistan	AFG								00	LIVE ANIMALS	1	No Quantity							103000			0
S3	2009	2009	2009	2	0	2	Export	276	Germany	DEU	8	Albania	ALB								00	LIVE ANIMALS	1	No Quantity							478000			0
S3	2009	2009	2009	2	0	2	Export	276	Germany	DEU	12	Algeria	DZA								00	LIVE ANIMALS	1	No Quantity							15897000			0
S3	2009	2009	2009	2	0	2	Export	276	Germany	DEU	16	American Samoa	ASM								00	LIVE ANIMALS	1	No Quantity							16000			0
S3	2009	2009	2009	2	0	2	Export	276	Germany	DEU	31	Azerbaijan	AZE								00	LIVE ANIMALS	1	No Quantity							2528000			0
S3	2009	2009	2009	2	0	2	Export	276	Germany	DEU	32	Argentina	ARG								00	LIVE ANIMALS	1	No Quantity							1008000			0
S3	2009	2009	2009	2	0	2	Export	276	Germany	DEU	36	Australia	AUS								00	LIVE ANIMALS	1	No Quantity							3343000			0
S3	2009	2009	2009	2	0	2	Export	276	Germany	DEU	40	Austria	AUT								00	LIVE ANIMALS	1	No Quantity							98900000			0
S3	2009	2009	2009	2	0	2	Export	276	Germany	DEU	48	Bahrain	BHR								00	LIVE ANIMALS	1	No Quantity							451000			0
S3	2009	2009	2009	2	0	2	Export	276	Germany	DEU	51	Armenia	ARM								00	LIVE ANIMALS	1	No Quantity							99000			0
S3	2009	2009	2009	2	0	2	Export	276	Germany	DEU	56	Belgium	BEL								00	LIVE ANIMALS	1	No Quantity							21908000			0
S3	2009	2009	2009	2	0	2	Export	276	Germany	DEU	68	Bolivia (Plurinational State of)	BOL								00	LIVE ANIMALS	1	No Quantity							4000			0
S3	2009	2009	2009	2	0	2	Export	276	Germany	DEU	70	Bosnia Herzegovina	BIH								00	LIVE ANIMALS	1	No Quantity							2428000			0
S3	2009	2009	2009	2	0	2	Export	276	Germany	DEU	76	Brazil	BRA								00	LIVE ANIMALS	1	No Quantity							2220000			0
S3	2009	2009	2009	2	0	2	Export	276	Germany	DEU	100	Bulgaria	BGR								00	LIVE ANIMALS	1	No Quantity							2822000			0
S3	2009	2009	2009	2	0	2	Export	276	Germany	DEU	112	Belarus	BLR								00	LIVE ANIMALS	1	No Quantity							1170000			0
S3	2009	2009	2009	2	0	2	Export	276	Germany	DEU	120	Cameroon	CMR								00	LIVE ANIMALS	1	No Quantity							226000			0
S3	2009	2009	2009	2	0	2	Export	276	Germany	DEU	124	Canada	CAN								00	LIVE ANIMALS	1	No Quantity							9652000			0
S3	2009	2009	2009	2	0	2	Export	276	Germany	DEU	152	Chile	CHL								00	LIVE ANIMALS	1	No Quantity							307000			0
S3	2009	2009	2009	2	0	2	Export	276	Germany	DEU	156	China	CHN								00	LIVE ANIMALS	1	No Quantity							3573000			0
S3	2009	2009	2009	2	0	2	Export	276	Germany	DEU	180	Dem. Rep. of the Congo	COD								00	LIVE ANIMALS	1	No Quantity							750000			0
S3	2009	2009	2009	2	0	2	Export	276	Germany	DEU	191	Croatia	HRV								00	LIVE ANIMALS	1	No Quantity							31291000			0
S3	2009	2009	2009	2	0	2	Export	276	Germany	DEU	196	Cyprus	CYP								00	LIVE ANIMALS	1	No Quantity							3000			0
S3	2009	2009	2009	2	0	2	Export	276	Germany	DEU	203	Czechia	CZE								00	LIVE ANIMALS	1	No Quantity							46326000			0
S3	2009	2009	2009	2	0	2	Export	276	Germany	DEU	208	Denmark	DNK								00	LIVE ANIMALS	1	No Quantity							13450000			0
S3	2009	2009	2009	2	0	2	Export	276	Germany	DEU	231	Ethiopia	ETH								00	LIVE ANIMALS	1	No Quantity							9000			0
S3	2009	2009	2009	2	0	2	Export	276	Germany	DEU	233	Estonia	EST								00	LIVE ANIMALS	1	No Quantity							11000			0
S3	2009	2009	2009	2	0	2	Export	276	Germany	DEU	246	Finland	FIN								00	LIVE ANIMALS	1	No Quantity							681000			0
S3	2009	2009	2009	2	0	2	Export	276	Germany	DEU	251	France	FRA								00	LIVE ANIMALS	1	No Quantity							19391000			0
S3	2009	2009	2009	2	0	2	Export	276	Germany	DEU	268	Georgia	GEO								00	LIVE ANIMALS	1	No Quantity							1000			0
S3	2009	2009	2009	2	0	2	Export	276	Germany	DEU	288	Ghana	GHA								00	LIVE ANIMALS	1	No Quantity							220000			0
S3	2009	2009	2009	2	0	2	Export	276	Germany	DEU	300	Greece	GRC								00	LIVE ANIMALS	1	No Quantity							6710000			0
S3	2009	2009	2009	2	0	2	Export	276	Germany	DEU	320	Guatemala	GTM								00	LIVE ANIMALS	1	No Quantity							158000			0
S3	2009	2009	2009	2	0	2	Export	276	Germany	DEU	344	China, Hong Kong SAR	HKG								00	LIVE ANIMALS	1	No Quantity							46000			0
S3	2009	2009	2009	2	0	2	Export	276	Germany	DEU	348	Hungary	HUN								00	LIVE ANIMALS	1	No Quantity							41433000			0
S3	2009	2009	2009	2	0	2	Export	276	Germany	DEU	352	Iceland	ISL								00	LIVE ANIMALS	1	No Quantity							12000			0
S3	2009	2009	2009	2	0	2	Export	276	Germany	DEU	360	Indonesia	IDN								00	LIVE ANIMALS	1	No Quantity							117000			0
S3	2009	2009	2009	2	0	2	Export	276	Germany	DEU	364	Iran	IRN								00	LIVE ANIMALS	1	No Quantity							3320000			0
S3	2009	2009	2009	2	0	2	Export	276	Germany	DEU	372	Ireland	IRL								00	LIVE ANIMALS	1	No Quantity							81000			0
S3	2009	2009	2009	2	0	2	Export	276	Germany	DEU	376	Israel	ISR								00	LIVE ANIMALS	1	No Quantity							519000			0
S3	2009	2009	2009	2	0	2	Export	276	Germany	DEU	381	Italy	ITA								00	LIVE ANIMALS	1	No Quantity							57767000			0
S3	2009	2009	2009	2	0	2	Export	276	Germany	DEU	384	Côte d'Ivoire	CIV								00	LIVE ANIMALS	1	No Quantity							28000			0
S3	2009	2009	2009	2	0	2	Export	276	Germany	DEU	392	Japan	JPN								00	LIVE ANIMALS	1	No Quantity							200000			0
S3	2009	2009	2009	2	0	2	Export	276	Germany	DEU	398	Kazakhstan	KAZ								00	LIVE ANIMALS	1	No Quantity							46000			0
S3	2009	2009	2009	2	0	2	Export	276	Germany	DEU	400	Jordan	JOR								00	LIVE ANIMALS	1	No Quantity							228000			0
S3	2009	2009	2009	2	0	2	Export	276	Germany	DEU	404	Kenya	KEN								00	LIVE ANIMALS	1	No Quantity							26000			0
S3	2009	2009	2009	2	0	2	Export	276	Germany	DEU	410	Rep. of Korea	KOR								00	LIVE ANIMALS	1	No Quantity							1376000			0
S3	2009	2009	2009	2	0	2	Export	276	Germany	DEU	414	Kuwait	KWT								00	LIVE ANIMALS	1	No Quantity							617000			0
S3	2009	2009	2009	2	0	2	Export	276	Germany	DEU	422	Lebanon	LBN								00	LIVE ANIMALS	1	No Quantity							9770000			0
S3	2009	2009	2009	2	0	2	Export	276	Germany	DEU	428	Latvia	LVA								00	LIVE ANIMALS	1	No Quantity							1174000			0
S3	2009	2009	2009	2	0	2	Export	276	Germany	DEU	430	Liberia	LBR								00	LIVE ANIMALS	1	No Quantity							40000			0
S3	2009	2009	2009	2	0	2	Export	276	Germany	DEU	434	Libya	LBY								00	LIVE ANIMALS	1	No Quantity							633000			0
S3	2009	2009	2009	2	0	2	Export	276	Germany	DEU	440	Lithuania	LTU								00	LIVE ANIMALS	1	No Quantity							1350000			0
S3	2009	2009	2009	2	0	2	Export	276	Germany	DEU	442	Luxembourg	LUX								00	LIVE ANIMALS	1	No Quantity							8773000			0
S3	2009	2009	2009	2	0	2	Export	276	Germany	DEU	450	Madagascar	MDG								00	LIVE ANIMALS	1	No Quantity							2000			0
S3	2009	2009	2009	2	0	2	Export	276	Germany	DEU	458	Malaysia	MYS								00	LIVE ANIMALS	1	No Quantity							1142000			0
S3	2009	2009	2009	2	0	2	Export	276	Germany	DEU	470	Malta	MLT								00	LIVE ANIMALS	1	No Quantity							7000			0
S3	2009	2009	2009	2	0	2	Export	276	Germany	DEU	484	Mexico	MEX								00	LIVE ANIMALS	1	No Quantity							3636000			0
S3	2009	2009	2009	2	0	2	Export	276	Germany	DEU	490	Other Asia, nes									00	LIVE ANIMALS	1	No Quantity							137000			0
S3	2009	2009	2009	2	0	2	Export	276	Germany	DEU	498	Rep. of Moldova	MDA								00	LIVE ANIMALS	1	No Quantity							338000			0
S3	2009	2009	2009	2	0	2	Export	276	Germany	DEU	499	Montenegro	MNE								00	LIVE ANIMALS	1	No Quantity							938000			0
S3	2009	2009	2009	2	0	2	Export	276	Germany	DEU	504	Morocco	MAR								00	LIVE ANIMALS	1	No Quantity							25826000			0
S3	2009	2009	2009	2	0	2	Export	276	Germany	DEU	512	Oman	OMN								00	LIVE ANIMALS	1	No Quantity							34000			0
S3	2009	2009	2009	2	0	2	Export	276	Germany	DEU	520	Nauru	NRU								00	LIVE ANIMALS	1	No Quantity							72000			0
S3	2009	2009	2009	2	0	2	Export	276	Germany	DEU	528	Netherlands	NLD								00	LIVE ANIMALS	1	No Quantity							438082000			0
S3	2009	2009	2009	2	0	2	Export	276	Germany	DEU	554	New Zealand	NZL								00	LIVE ANIMALS	1	No Quantity							222000			0
S3	2009	2009	2009	2	0	2	Export	276	Germany	DEU	577	Other Africa, nes									00	LIVE ANIMALS	1	No Quantity							5000			0
S3	2009	2009	2009	2	0	2	Export	276	Germany	DEU	579	Norway	NOR								00	LIVE ANIMALS	1	No Quantity							4199000			0
S3	2009	2009	2009	2	0	2	Export	276	Germany	DEU	586	Pakistan	PAK								00	LIVE ANIMALS	1	No Quantity							421000			0
S3	2009	2009	2009	2	0	2	Export	276	Germany	DEU	600	Paraguay	PRY								00	LIVE ANIMALS	1	No Quantity							9000			0
S3	2009	2009	2009	2	0	2	Export	276	Germany	DEU	608	Philippines	PHL								00	LIVE ANIMALS	1	No Quantity							2000			0
S3	2009	2009	2009	2	0	2	Export	276	Germany	DEU	616	Poland	POL								00	LIVE ANIMALS	1	No Quantity							81754000			0
S3	2009	2009	2009	2	0	2	Export	276	Germany	DEU	620	Portugal	PRT								00	LIVE ANIMALS	1	No Quantity							2495000			0
S3	2009	2009	2009	2	0	2	Export	276	Germany	DEU	634	Qatar	QAT								00	LIVE ANIMALS	1	No Quantity							313000			0
S3	2009	2009	2009	2	0	2	Export	276	Germany	DEU	642	Romania	ROU								00	LIVE ANIMALS	1	No Quantity							11449000			0
S3	2009	2009	2009	2	0	2	Export	276	Germany	DEU	643	Russian Federation	RUS								00	LIVE ANIMALS	1	No Quantity							42509000			0
S3	2009	2009	2009	2	0	2	Export	276	Germany	DEU	660	Anguilla	AIA								00	LIVE ANIMALS	1	No Quantity							6000			0
S3	2009	2009	2009	2	0	2	Export	276	Germany	DEU	682	Saudi Arabia	SAU								00	LIVE ANIMALS	1	No Quantity							1735000			0
S3	2009	2009	2009	2	0	2	Export	276	Germany	DEU	686	Senegal	SEN								00	LIVE ANIMALS	1	No Quantity							44000			0
S3	2009	2009	2009	2	0	2	Export	276	Germany	DEU	688	Serbia	SRB								00	LIVE ANIMALS	1	No Quantity							2397000			0
S3	2009	2009	2009	2	0	2	Export	276	Germany	DEU	699	India	IND								00	LIVE ANIMALS	1	No Quantity							266000			0
S3	2009	2009	2009	2	0	2	Export	276	Germany	DEU	702	Singapore	SGP								00	LIVE ANIMALS	1	No Quantity							29000			0
S3	2009	2009	2009	2	0	2	Export	276	Germany	DEU	703	Slovakia	SVK								00	LIVE ANIMALS	1	No Quantity							7584000			0
S3	2009	2009	2009	2	0	2	Export	276	Germany	DEU	705	Slovenia	SVN								00	LIVE ANIMALS	1	No Quantity							15000			0
S3	2009	2009	2009	2	0	2	Export	276	Germany	DEU	710	South Africa	ZAF								00	LIVE ANIMALS	1	No Quantity							3366000			0
S3	2009	2009	2009	2	0	2	Export	276	Germany	DEU	724	Spain	ESP								00	LIVE ANIMALS	1	No Quantity							34392000			0
S3	2009	2009	2009	2	0	2	Export	276	Germany	DEU	736	Fmr Sudan	SDN								00	LIVE ANIMALS	1	No Quantity							31000			0
S3	2009	2009	2009	2	0	2	Export	276	Germany	DEU	752	Sweden	SWE								00	LIVE ANIMALS	1	No Quantity							7014000			0
S3	2009	2009	2009	2	0	2	Export	276	Germany	DEU	757	Switzerland	CHE								00	LIVE ANIMALS	1	No Quantity							20080000			0
S3	2009	2009	2009	2	0	2	Export	276	Germany	DEU	760	Syria	SYR								00	LIVE ANIMALS	1	No Quantity							625000			0
S3	2009	2009	2009	2	0	2	Export	276	Germany	DEU	764	Thailand	THA								00	LIVE ANIMALS	1	No Quantity							657000			0
S3	2009	2009	2009	2	0	2	Export	276	Germany	DEU	784	United Arab Emirates	ARE								00	LIVE ANIMALS	1	No Quantity							3346000			0
S3	2009	2009	2009	2	0	2	Export	276	Germany	DEU	788	Tunisia	TUN								00	LIVE ANIMALS	1	No Quantity							1153000			0
S3	2009	2009	2009	2	0	2	Export	276	Germany	DEU	792	Turkey	TUR								00	LIVE ANIMALS	1	No Quantity							2520000			0
S3	2009	2009	2009	2	0	2	Export	276	Germany	DEU	800	Uganda	UGA								00	LIVE ANIMALS	1	No Quantity							10000			0
S3	2009	2009	2009	2	0	2	Export	276	Germany	DEU	804	Ukraine	UKR								00	LIVE ANIMALS	1	No Quantity							21574000			0
S3	2009	2009	2009	2	0	2	Export	276	Germany	DEU	818	Egypt	EGY								00	LIVE ANIMALS	1	No Quantity							4100000			0
S3	2009	2009	2009	2	0	2	Export	276	Germany	DEU	826	United Kingdom	GBR								00	LIVE ANIMALS	1	No Quantity							17978000			0
S3	2009	2009	2009	2	0	2	Export	276	Germany	DEU	837	Bunkers									00	LIVE ANIMALS	1	No Quantity							1000			0
S3	2009	2009	2009	2	0	2	Export	276	Germany	DEU	842	USA	USA								00	LIVE ANIMALS	1	No Quantity							38255000			0
S3	2009	2009	2009	2	0	2	Export	276	Germany	DEU	858	Uruguay	URY								00	LIVE ANIMALS	1	No Quantity							1000			0
S3	2009	2009	2009	2	0	2	Export	276	Germany	DEU	860	Uzbekistan	UZB								00	LIVE ANIMALS	1	No Quantity							5289000			0
S3	2009	2009	2009	2	0	2	Export	268	Georgia	GEO	0	World	WLD								01	MEAT, MEAT PREPARATIONS	1	No Quantity							310798			0
S3	2009	2009	2009	2	0	2	Export	268	Georgia	GEO	31	Azerbaijan	AZE								01	MEAT, MEAT PREPARATIONS	1	No Quantity							83027			0
S3	2009	2009	2009	2	0	2	Export	268	Georgia	GEO	51	Armenia	ARM								01	MEAT, MEAT PREPARATIONS	1	No Quantity							227771			0
S3	2009	2009	2009	2	0	2	Export	276	Germany	DEU	0	World	WLD								01	MEAT, MEAT PREPARATIONS	1	No Quantity							9993819000			0
S3	2009	2009	2009	2	0	2	Export	276	Germany	DEU	4	Afghanistan	AFG								01	MEAT, MEAT PREPARATIONS	1	No Quantity							8515000			0
S3	2009	2009	2009	2	0	2	Export	276	Germany	DEU	8	Albania	ALB								01	MEAT, MEAT PREPARATIONS	1	No Quantity							145000			0
S3	2009	2009	2009	2	0	2	Export	276	Germany	DEU	12	Algeria	DZA								01	MEAT, MEAT PREPARATIONS	1	No Quantity							1844000			0
S3	2009	2009	2009	2	0	2	Export	276	Germany	DEU	20	Andorra	AND								01	MEAT, MEAT PREPARATIONS	1	No Quantity							230000			0
S3	2009	2009	2009	2	0	2	Export	276	Germany	DEU	24	Angola	AGO								01	MEAT, MEAT PREPARATIONS	1	No Quantity							3040000			0
S3	2009	2009	2009	2	0	2	Export	276	Germany	DEU	28	Antigua and Barbuda	ATG								01	MEAT, MEAT PREPARATIONS	1	No Quantity							23000			0
S3	2009	2009	2009	2	0	2	Export	276	Germany	DEU	31	Azerbaijan	AZE								01	MEAT, MEAT PREPARATIONS	1	No Quantity							1088000			0
S3	2009	2009	2009	2	0	2	Export	276	Germany	DEU	32	Argentina	ARG								01	MEAT, MEAT PREPARATIONS	1	No Quantity							470000			0
S3	2009	2009	2009	2	0	2	Export	276	Germany	DEU	36	Australia	AUS								01	MEAT, MEAT PREPARATIONS	1	No Quantity							478000			0
S3	2009	2009	2009	2	0	2	Export	276	Germany	DEU	40	Austria	AUT								01	MEAT, MEAT PREPARATIONS	1	No Quantity							728373000			0
S3	2009	2009	2009	2	0	2	Export	276	Germany	DEU	48	Bahrain	BHR								01	MEAT, MEAT PREPARATIONS	1	No Quantity							36000			0
S3	2009	2009	2009	2	0	2	Export	276	Germany	DEU	50	Bangladesh	BGD								01	MEAT, MEAT PREPARATIONS	1	No Quantity							2000			0
S3	2009	2009	2009	2	0	2	Export	276	Germany	DEU	51	Armenia	ARM								01	MEAT, MEAT PREPARATIONS	1	No Quantity							40000			0
S3	2009	2009	2009	2	0	2	Export	276	Germany	DEU	52	Barbados	BRB								01	MEAT, MEAT PREPARATIONS	1	No Quantity							17000			0
S3	2009	2009	2009	2	0	2	Export	276	Germany	DEU	56	Belgium	BEL								01	MEAT, MEAT PREPARATIONS	1	No Quantity							292499000			0
S3	2009	2009	2009	2	0	2	Export	276	Germany	DEU	64	Bhutan	BTN								01	MEAT, MEAT PREPARATIONS	1	No Quantity							42000			0
S3	2009	2009	2009	2	0	2	Export	276	Germany	DEU	68	Bolivia (Plurinational State of)	BOL								01	MEAT, MEAT PREPARATIONS	1	No Quantity							3000			0
S3	2009	2009	2009	2	0	2	Export	276	Germany	DEU	70	Bosnia Herzegovina	BIH								01	MEAT, MEAT PREPARATIONS	1	No Quantity							9245000			0
S3	2009	2009	2009	2	0	2	Export	276	Germany	DEU	76	Brazil	BRA								01	MEAT, MEAT PREPARATIONS	1	No Quantity							118000			0
S3	2009	2009	2009	2	0	2	Export	276	Germany	DEU	96	Brunei Darussalam	BRN								01	MEAT, MEAT PREPARATIONS	1	No Quantity							62000			0
S3	2009	2009	2009	2	0	2	Export	276	Germany	DEU	100	Bulgaria	BGR								01	MEAT, MEAT PREPARATIONS	1	No Quantity							64877000			0
S3	2009	2009	2009	2	0	2	Export	276	Germany	DEU	108	Burundi	BDI								01	MEAT, MEAT PREPARATIONS	1	No Quantity							32000			0
S3	2009	2009	2009	2	0	2	Export	276	Germany	DEU	112	Belarus	BLR								01	MEAT, MEAT PREPARATIONS	1	No Quantity							10101000			0
S3	2009	2009	2009	2	0	2	Export	276	Germany	DEU	120	Cameroon	CMR								01	MEAT, MEAT PREPARATIONS	1	No Quantity							83000			0
S3	2009	2009	2009	2	0	2	Export	276	Germany	DEU	124	Canada	CAN								01	MEAT, MEAT PREPARATIONS	1	No Quantity							233000			0
S3	2009	2009	2009	2	0	2	Export	276	Germany	DEU	140	Central African Rep.	CAF								01	MEAT, MEAT PREPARATIONS	1	No Quantity							3000			0
S3	2009	2009	2009	2	0	2	Export	276	Germany	DEU	144	Sri Lanka	LKA								01	MEAT, MEAT PREPARATIONS	1	No Quantity							38000			0
S3	2009	2009	2009	2	0	2	Export	276	Germany	DEU	148	Chad	TCD								01	MEAT, MEAT PREPARATIONS	1	No Quantity							9000			0
S3	2009	2009	2009	2	0	2	Export	276	Germany	DEU	152	Chile	CHL								01	MEAT, MEAT PREPARATIONS	1	No Quantity							31000			0
S3	2009	2009	2009	2	0	2	Export	276	Germany	DEU	156	China	CHN								01	MEAT, MEAT PREPARATIONS	1	No Quantity							8353000			0
S3	2009	2009	2009	2	0	2	Export	276	Germany	DEU	170	Colombia	COL								01	MEAT, MEAT PREPARATIONS	1	No Quantity							1000			0
S3	2009	2009	2009	2	0	2	Export	276	Germany	DEU	174	Comoros	COM								01	MEAT, MEAT PREPARATIONS	1	No Quantity							137000			0
S3	2009	2009	2009	2	0	2	Export	276	Germany	DEU	175	Mayotte	MYT								01	MEAT, MEAT PREPARATIONS	1	No Quantity							1167000			0
S3	2009	2009	2009	2	0	2	Export	276	Germany	DEU	178	Congo	COG								01	MEAT, MEAT PREPARATIONS	1	No Quantity							2160000			0
S3	2009	2009	2009	2	0	2	Export	276	Germany	DEU	180	Dem. Rep. of the Congo	COD								01	MEAT, MEAT PREPARATIONS	1	No Quantity							1010000			0
S3	2009	2009	2009	2	0	2	Export	276	Germany	DEU	184	Cook Isds	COK								01	MEAT, MEAT PREPARATIONS	1	No Quantity							18000			0
S3	2009	2009	2009	2	0	2	Export	276	Germany	DEU	188	Costa Rica	CRI								01	MEAT, MEAT PREPARATIONS	1	No Quantity							7000			0
S3	2009	2009	2009	2	0	2	Export	276	Germany	DEU	191	Croatia	HRV								01	MEAT, MEAT PREPARATIONS	1	No Quantity							41301000			0
S3	2009	2009	2009	2	0	2	Export	276	Germany	DEU	192	Cuba	CUB								01	MEAT, MEAT PREPARATIONS	1	No Quantity							5000			0
S3	2009	2009	2009	2	0	2	Export	276	Germany	DEU	196	Cyprus	CYP								01	MEAT, MEAT PREPARATIONS	1	No Quantity							10002000			0
S3	2009	2009	2009	2	0	2	Export	276	Germany	DEU	203	Czechia	CZE								01	MEAT, MEAT PREPARATIONS	1	No Quantity							272730000			0
S3	2009	2009	2009	2	0	2	Export	276	Germany	DEU	204	Benin	BEN								01	MEAT, MEAT PREPARATIONS	1	No Quantity							4967000			0
S3	2009	2009	2009	2	0	2	Export	276	Germany	DEU	208	Denmark	DNK								01	MEAT, MEAT PREPARATIONS	1	No Quantity							671417000			0
S3	2009	2009	2009	2	0	2	Export	276	Germany	DEU	214	Dominican Rep.	DOM								01	MEAT, MEAT PREPARATIONS	1	No Quantity							355000			0
S3	2009	2009	2009	2	0	2	Export	276	Germany	DEU	218	Ecuador	ECU								01	MEAT, MEAT PREPARATIONS	1	No Quantity							10000			0
S3	2009	2009	2009	2	0	2	Export	276	Germany	DEU	226	Equatorial Guinea	GNQ								01	MEAT, MEAT PREPARATIONS	1	No Quantity							766000			0
S3	2009	2009	2009	2	0	2	Export	276	Germany	DEU	231	Ethiopia	ETH								01	MEAT, MEAT PREPARATIONS	1	No Quantity							5000			0
S3	2009	2009	2009	2	0	2	Export	276	Germany	DEU	233	Estonia	EST								01	MEAT, MEAT PREPARATIONS	1	No Quantity							14429000			0
S3	2009	2009	2009	2	0	2	Export	276	Germany	DEU	234	Faeroe Isds	FRO								01	MEAT, MEAT PREPARATIONS	1	No Quantity							80000			0
S3	2009	2009	2009	2	0	2	Export	276	Germany	DEU	246	Finland	FIN								01	MEAT, MEAT PREPARATIONS	1	No Quantity							81834000			0
S3	2009	2009	2009	2	0	2	Export	276	Germany	DEU	251	France	FRA								01	MEAT, MEAT PREPARATIONS	1	No Quantity							1034502000			0
S3	2009	2009	2009	2	0	2	Export	276	Germany	DEU	258	French Polynesia	PYF								01	MEAT, MEAT PREPARATIONS	1	No Quantity							10000			0
S3	2009	2009	2009	2	0	2	Export	276	Germany	DEU	260	Fr. South Antarctic Terr.	ATF								01	MEAT, MEAT PREPARATIONS	1	No Quantity							52000			0
S3	2009	2009	2009	2	0	2	Export	276	Germany	DEU	266	Gabon	GAB								01	MEAT, MEAT PREPARATIONS	1	No Quantity							301000			0
S3	2009	2009	2009	2	0	2	Export	276	Germany	DEU	268	Georgia	GEO								01	MEAT, MEAT PREPARATIONS	1	No Quantity							1100000			0
S3	2009	2009	2009	2	0	2	Export	276	Germany	DEU	270	Gambia	GMB								01	MEAT, MEAT PREPARATIONS	1	No Quantity							53000			0
S3	2009	2009	2009	2	0	2	Export	276	Germany	DEU	288	Ghana	GHA								01	MEAT, MEAT PREPARATIONS	1	No Quantity							2769000			0
S3	2009	2009	2009	2	0	2	Export	276	Germany	DEU	296	Kiribati	KIR								01	MEAT, MEAT PREPARATIONS	1	No Quantity							132000			0
S3	2009	2009	2009	2	0	2	Export	276	Germany	DEU	300	Greece	GRC								01	MEAT, MEAT PREPARATIONS	1	No Quantity							232952000			0
S3	2009	2009	2009	2	0	2	Export	276	Germany	DEU	320	Guatemala	GTM								01	MEAT, MEAT PREPARATIONS	1	No Quantity							6000			0
S3	2009	2009	2009	2	0	2	Export	276	Germany	DEU	324	Guinea	GIN								01	MEAT, MEAT PREPARATIONS	1	No Quantity							172000			0
S3	2009	2009	2009	2	0	2	Export	276	Germany	DEU	332	Haiti	HTI								01	MEAT, MEAT PREPARATIONS	1	No Quantity							54000			0
S3	2009	2009	2009	2	0	2	Export	276	Germany	DEU	340	Honduras	HND								01	MEAT, MEAT PREPARATIONS	1	No Quantity							18000			0
S3	2009	2009	2009	2	0	2	Export	276	Germany	DEU	344	China, Hong Kong SAR	HKG								01	MEAT, MEAT PREPARATIONS	1	No Quantity							190391000			0
S3	2009	2009	2009	2	0	2	Export	276	Germany	DEU	348	Hungary	HUN								01	MEAT, MEAT PREPARATIONS	1	No Quantity							189234000			0
S3	2009	2009	2009	2	0	2	Export	276	Germany	DEU	352	Iceland	ISL								01	MEAT, MEAT PREPARATIONS	1	No Quantity							446000			0
S3	2009	2009	2009	2	0	2	Export	276	Germany	DEU	364	Iran	IRN								01	MEAT, MEAT PREPARATIONS	1	No Quantity							22000			0
S3	2009	2009	2009	2	0	2	Export	276	Germany	DEU	372	Ireland	IRL								01	MEAT, MEAT PREPARATIONS	1	No Quantity							128141000			0
S3	2009	2009	2009	2	0	2	Export	276	Germany	DEU	376	Israel	ISR								01	MEAT, MEAT PREPARATIONS	1	No Quantity							27000			0
S3	2009	2009	2009	2	0	2	Export	276	Germany	DEU	381	Italy	ITA								01	MEAT, MEAT PREPARATIONS	1	No Quantity							1421267000			0
S3	2009	2009	2009	2	0	2	Export	276	Germany	DEU	384	Côte d'Ivoire	CIV								01	MEAT, MEAT PREPARATIONS	1	No Quantity							1848000			0
S3	2009	2009	2009	2	0	2	Export	276	Germany	DEU	392	Japan	JPN								01	MEAT, MEAT PREPARATIONS	1	No Quantity							1917000			0
S3	2009	2009	2009	2	0	2	Export	276	Germany	DEU	398	Kazakhstan	KAZ								01	MEAT, MEAT PREPARATIONS	1	No Quantity							698000			0
S3	2009	2009	2009	2	0	2	Export	276	Germany	DEU	400	Jordan	JOR								01	MEAT, MEAT PREPARATIONS	1	No Quantity							83000			0
S3	2009	2009	2009	2	0	2	Export	276	Germany	DEU	408	Dem. People's Rep. of Korea	PRK								01	MEAT, MEAT PREPARATIONS	1	No Quantity							27000			0
S3	2009	2009	2009	2	0	2	Export	276	Germany	DEU	410	Rep. of Korea	KOR								01	MEAT, MEAT PREPARATIONS	1	No Quantity							16000			0
S3	2009	2009	2009	2	0	2	Export	276	Germany	DEU	414	Kuwait	KWT								01	MEAT, MEAT PREPARATIONS	1	No Quantity							3705000			0
S3	2009	2009	2009	2	0	2	Export	276	Germany	DEU	417	Kyrgyzstan	KGZ								01	MEAT, MEAT PREPARATIONS	1	No Quantity							11000			0
S3	2009	2009	2009	2	0	2	Export	276	Germany	DEU	418	Lao People's Dem. Rep.	LAO								01	MEAT, MEAT PREPARATIONS	1	No Quantity							49000			0
S3	2009	2009	2009	2	0	2	Export	276	Germany	DEU	422	Lebanon	LBN								01	MEAT, MEAT PREPARATIONS	1	No Quantity							1985000			0
S3	2009	2009	2009	2	0	2	Export	276	Germany	DEU	428	Latvia	LVA								01	MEAT, MEAT PREPARATIONS	1	No Quantity							27023000			0
S3	2009	2009	2009	2	0	2	Export	276	Germany	DEU	430	Liberia	LBR								01	MEAT, MEAT PREPARATIONS	1	No Quantity							492000			0
S3	2009	2009	2009	2	0	2	Export	276	Germany	DEU	434	Libya	LBY								01	MEAT, MEAT PREPARATIONS	1	No Quantity							10000			0
S3	2009	2009	2009	2	0	2	Export	276	Germany	DEU	440	Lithuania	LTU								01	MEAT, MEAT PREPARATIONS	1	No Quantity							69140000			0
S3	2009	2009	2009	2	0	2	Export	276	Germany	DEU	442	Luxembourg	LUX								01	MEAT, MEAT PREPARATIONS	1	No Quantity							23263000			0
S3	2009	2009	2009	2	0	2	Export	276	Germany	DEU	458	Malaysia	MYS								01	MEAT, MEAT PREPARATIONS	1	No Quantity							186000			0
S3	2009	2009	2009	2	0	2	Export	276	Germany	DEU	462	Maldives	MDV								01	MEAT, MEAT PREPARATIONS	1	No Quantity							160000			0
S3	2009	2009	2009	2	0	2	Export	276	Germany	DEU	466	Mali	MLI								01	MEAT, MEAT PREPARATIONS	1	No Quantity							2000			0
S3	2009	2009	2009	2	0	2	Export	276	Germany	DEU	470	Malta	MLT								01	MEAT, MEAT PREPARATIONS	1	No Quantity							1904000			0
S3	2009	2009	2009	2	0	2	Export	276	Germany	DEU	478	Mauritania	MRT								01	MEAT, MEAT PREPARATIONS	1	No Quantity							70000			0
S3	2009	2009	2009	2	0	2	Export	276	Germany	DEU	480	Mauritius	MUS								01	MEAT, MEAT PREPARATIONS	1	No Quantity							31000			0
S3	2009	2009	2009	2	0	2	Export	276	Germany	DEU	484	Mexico	MEX								01	MEAT, MEAT PREPARATIONS	1	No Quantity							82000			0
S3	2009	2009	2009	2	0	2	Export	276	Germany	DEU	490	Other Asia, nes									01	MEAT, MEAT PREPARATIONS	1	No Quantity							25000			0
S3	2009	2009	2009	2	0	2	Export	276	Germany	DEU	496	Mongolia	MNG								01	MEAT, MEAT PREPARATIONS	1	No Quantity							8000			0
S3	2009	2009	2009	2	0	2	Export	276	Germany	DEU	498	Rep. of Moldova	MDA								01	MEAT, MEAT PREPARATIONS	1	No Quantity							2244000			0
S3	2009	2009	2009	2	0	2	Export	276	Germany	DEU	499	Montenegro	MNE								01	MEAT, MEAT PREPARATIONS	1	No Quantity							3891000			0
S3	2009	2009	2009	2	0	2	Export	276	Germany	DEU	504	Morocco	MAR								01	MEAT, MEAT PREPARATIONS	1	No Quantity							38000			0
S3	2009	2009	2009	2	0	2	Export	276	Germany	DEU	512	Oman	OMN								01	MEAT, MEAT PREPARATIONS	1	No Quantity							3546000			0
S3	2009	2009	2009	2	0	2	Export	276	Germany	DEU	516	Namibia	NAM								01	MEAT, MEAT PREPARATIONS	1	No Quantity							1000			0
S3	2009	2009	2009	2	0	2	Export	276	Germany	DEU	528	Netherlands	NLD								01	MEAT, MEAT PREPARATIONS	1	No Quantity							1319864000			0
S3	2009	2009	2009	2	0	2	Export	276	Germany	DEU	530	Neth. Antilles	ANT								01	MEAT, MEAT PREPARATIONS	1	No Quantity							279000			0
S3	2009	2009	2009	2	0	2	Export	276	Germany	DEU	533	Aruba	ABW								01	MEAT, MEAT PREPARATIONS	1	No Quantity							4000			0
S3	2009	2009	2009	2	0	2	Export	276	Germany	DEU	554	New Zealand	NZL								01	MEAT, MEAT PREPARATIONS	1	No Quantity							16000			0
S3	2009	2009	2009	2	0	2	Export	276	Germany	DEU	566	Nigeria	NGA								01	MEAT, MEAT PREPARATIONS	1	No Quantity							643000			0
S3	2009	2009	2009	2	0	2	Export	276	Germany	DEU	577	Other Africa, nes									01	MEAT, MEAT PREPARATIONS	1	No Quantity							42000			0
S3	2009	2009	2009	2	0	2	Export	276	Germany	DEU	579	Norway	NOR								01	MEAT, MEAT PREPARATIONS	1	No Quantity							14174000			0
S3	2009	2009	2009	2	0	2	Export	276	Germany	DEU	586	Pakistan	PAK								01	MEAT, MEAT PREPARATIONS	1	No Quantity							4000			0
S3	2009	2009	2009	2	0	2	Export	276	Germany	DEU	591	Panama	PAN								01	MEAT, MEAT PREPARATIONS	1	No Quantity							4000			0
S3	2009	2009	2009	2	0	2	Export	276	Germany	DEU	600	Paraguay	PRY								01	MEAT, MEAT PREPARATIONS	1	No Quantity							24000			0
S3	2009	2009	2009	2	0	2	Export	276	Germany	DEU	608	Philippines	PHL								01	MEAT, MEAT PREPARATIONS	1	No Quantity							6203000			0
S3	2009	2009	2009	2	0	2	Export	276	Germany	DEU	616	Poland	POL								01	MEAT, MEAT PREPARATIONS	1	No Quantity							643984000			0
S3	2009	2009	2009	2	0	2	Export	276	Germany	DEU	620	Portugal	PRT								01	MEAT, MEAT PREPARATIONS	1	No Quantity							51383000			0
S3	2009	2009	2009	2	0	2	Export	276	Germany	DEU	634	Qatar	QAT								01	MEAT, MEAT PREPARATIONS	1	No Quantity							19000			0
S3	2009	2009	2009	2	0	2	Export	276	Germany	DEU	642	Romania	ROU								01	MEAT, MEAT PREPARATIONS	1	No Quantity							198009000			0
S3	2009	2009	2009	2	0	2	Export	276	Germany	DEU	643	Russian Federation	RUS								01	MEAT, MEAT PREPARATIONS	1	No Quantity							416854000			0
S3	2009	2009	2009	2	0	2	Export	276	Germany	DEU	646	Rwanda	RWA								01	MEAT, MEAT PREPARATIONS	1	No Quantity							16000			0
S3	2009	2009	2009	2	0	2	Export	276	Germany	DEU	659	Saint Kitts and Nevis	KNA								01	MEAT, MEAT PREPARATIONS	1	No Quantity							2000			0
S3	2009	2009	2009	2	0	2	Export	276	Germany	DEU	660	Anguilla	AIA								01	MEAT, MEAT PREPARATIONS	1	No Quantity							4000			0
S3	2009	2009	2009	2	0	2	Export	276	Germany	DEU	674	San Marino	SMR								01	MEAT, MEAT PREPARATIONS	1	No Quantity							4000			0
S3	2009	2009	2009	2	0	2	Export	276	Germany	DEU	682	Saudi Arabia	SAU								01	MEAT, MEAT PREPARATIONS	1	No Quantity							18000			0
S3	2009	2009	2009	2	0	2	Export	276	Germany	DEU	686	Senegal	SEN								01	MEAT, MEAT PREPARATIONS	1	No Quantity							37000			0
S3	2009	2009	2009	2	0	2	Export	276	Germany	DEU	688	Serbia	SRB								01	MEAT, MEAT PREPARATIONS	1	No Quantity							5402000			0
S3	2009	2009	2009	2	0	2	Export	276	Germany	DEU	690	Seychelles	SYC								01	MEAT, MEAT PREPARATIONS	1	No Quantity							36000			0
S3	2009	2009	2009	2	0	2	Export	276	Germany	DEU	694	Sierra Leone	SLE								01	MEAT, MEAT PREPARATIONS	1	No Quantity							24000			0
S3	2009	2009	2009	2	0	2	Export	276	Germany	DEU	699	India	IND								01	MEAT, MEAT PREPARATIONS	1	No Quantity							117000			0
S3	2009	2009	2009	2	0	2	Export	276	Germany	DEU	702	Singapore	SGP								01	MEAT, MEAT PREPARATIONS	1	No Quantity							1941000			0
S3	2009	2009	2009	2	0	2	Export	276	Germany	DEU	703	Slovakia	SVK								01	MEAT, MEAT PREPARATIONS	1	No Quantity							73503000			0
S3	2009	2009	2009	2	0	2	Export	276	Germany	DEU	704	Viet Nam	VNM								01	MEAT, MEAT PREPARATIONS	1	No Quantity							12948000			0
S3	2009	2009	2009	2	0	2	Export	276	Germany	DEU	705	Slovenia	SVN								01	MEAT, MEAT PREPARATIONS	1	No Quantity							33544000			0
S3	2009	2009	2009	2	0	2	Export	276	Germany	DEU	710	South Africa	ZAF								01	MEAT, MEAT PREPARATIONS	1	No Quantity							10123000			0
S3	2009	2009	2009	2	0	2	Export	276	Germany	DEU	716	Zimbabwe	ZWE								01	MEAT, MEAT PREPARATIONS	1	No Quantity							1000			0
S3	2009	2009	2009	2	0	2	Export	276	Germany	DEU	724	Spain	ESP								01	MEAT, MEAT PREPARATIONS	1	No Quantity							352753000			0
S3	2009	2009	2009	2	0	2	Export	276	Germany	DEU	752	Sweden	SWE								01	MEAT, MEAT PREPARATIONS	1	No Quantity							275039000			0
S3	2009	2009	2009	2	0	2	Export	276	Germany	DEU	757	Switzerland	CHE								01	MEAT, MEAT PREPARATIONS	1	No Quantity							129898000			0
S3	2009	2009	2009	2	0	2	Export	276	Germany	DEU	760	Syria	SYR								01	MEAT, MEAT PREPARATIONS	1	No Quantity							6000			0
S3	2009	2009	2009	2	0	2	Export	276	Germany	DEU	762	Tajikistan	TJK								01	MEAT, MEAT PREPARATIONS	1	No Quantity							12000			0
S3	2009	2009	2009	2	0	2	Export	276	Germany	DEU	764	Thailand	THA								01	MEAT, MEAT PREPARATIONS	1	No Quantity							734000			0
S3	2009	2009	2009	2	0	2	Export	276	Germany	DEU	768	Togo	TGO								01	MEAT, MEAT PREPARATIONS	1	No Quantity							100000			0
S3	2009	2009	2009	2	0	2	Export	276	Germany	DEU	780	Trinidad and Tobago	TTO								01	MEAT, MEAT PREPARATIONS	1	No Quantity							29000			0
S3	2009	2009	2009	2	0	2	Export	276	Germany	DEU	784	United Arab Emirates	ARE								01	MEAT, MEAT PREPARATIONS	1	No Quantity							7981000			0
S3	2009	2009	2009	2	0	2	Export	276	Germany	DEU	788	Tunisia	TUN								01	MEAT, MEAT PREPARATIONS	1	No Quantity							1199000			0
S3	2009	2009	2009	2	0	2	Export	276	Germany	DEU	792	Turkey	TUR								01	MEAT, MEAT PREPARATIONS	1	No Quantity							983000			0
S3	2009	2009	2009	2	0	2	Export	276	Germany	DEU	800	Uganda	UGA								01	MEAT, MEAT PREPARATIONS	1	No Quantity							6000			0
S3	2009	2009	2009	2	0	2	Export	276	Germany	DEU	804	Ukraine	UKR								01	MEAT, MEAT PREPARATIONS	1	No Quantity							59319000			0
S3	2009	2009	2009	2	0	2	Export	276	Germany	DEU	807	North Macedonia	MKD								01	MEAT, MEAT PREPARATIONS	1	No Quantity							9702000			0
S3	2009	2009	2009	2	0	2	Export	276	Germany	DEU	818	Egypt	EGY								01	MEAT, MEAT PREPARATIONS	1	No Quantity							38000			0
S3	2009	2009	2009	2	0	2	Export	276	Germany	DEU	826	United Kingdom	GBR								01	MEAT, MEAT PREPARATIONS	1	No Quantity							784464000			0
S3	2009	2009	2009	2	0	2	Export	276	Germany	DEU	837	Bunkers									01	MEAT, MEAT PREPARATIONS	1	No Quantity							1555000			0
S3	2009	2009	2009	2	0	2	Export	276	Germany	DEU	842	USA	USA								01	MEAT, MEAT PREPARATIONS	1	No Quantity							3737000			0
S3	2009	2009	2009	2	0	2	Export	276	Germany	DEU	858	Uruguay	URY								01	MEAT, MEAT PREPARATIONS	1	No Quantity							5000			0
S3	2009	2009	2009	2	0	2	Export	276	Germany	DEU	860	Uzbekistan	UZB								01	MEAT, MEAT PREPARATIONS	1	No Quantity							412000			0
S3	2009	2009	2009	2	0	2	Export	276	Germany	DEU	862	Venezuela	VEN								01	MEAT, MEAT PREPARATIONS	1	No Quantity							45000			0
S3	2009	2009	2009	2	0	2	Export	276	Germany	DEU	887	Yemen	YEM								01	MEAT, MEAT PREPARATIONS	1	No Quantity							20000			0
S3	2009	2009	2009	2	0	2	Export	276	Germany	DEU	894	Zambia	ZMB								01	MEAT, MEAT PREPARATIONS	1	No Quantity							21000			0
S3	2009	2009	2009	2	0	2	Export	268	Georgia	GEO	0	World	WLD								02	DAIRY PRODUCTS,BIRD EGGS	1	No Quantity							1308791			0
S3	2009	2009	2009	2	0	2	Export	268	Georgia	GEO	31	Azerbaijan	AZE								02	DAIRY PRODUCTS,BIRD EGGS	1	No Quantity							164860			0
S3	2009	2009	2009	2	0	2	Export	268	Georgia	GEO	51	Armenia	ARM								02	DAIRY PRODUCTS,BIRD EGGS	1	No Quantity							113931			0
S3	2009	2009	2009	2	0	2	Export	268	Georgia	GEO	368	Iraq	IRQ								02	DAIRY PRODUCTS,BIRD EGGS	1	No Quantity							898463			0
S3	2009	2009	2009	2	0	2	Export	268	Georgia	GEO	392	Japan	JPN								02	DAIRY PRODUCTS,BIRD EGGS	1	No Quantity							1			0
S3	2009	2009	2009	2	0	2	Export	268	Georgia	GEO	760	Syria	SYR								02	DAIRY PRODUCTS,BIRD EGGS	1	No Quantity							131536			0
S3	2009	2009	2009	2	0	2	Export	276	Germany	DEU	0	World	WLD								02	DAIRY PRODUCTS,BIRD EGGS	1	No Quantity							8352457000			0
S3	2009	2009	2009	2	0	2	Export	276	Germany	DEU	4	Afghanistan	AFG								02	DAIRY PRODUCTS,BIRD EGGS	1	No Quantity							5196000			0
S3	2009	2009	2009	2	0	2	Export	276	Germany	DEU	8	Albania	ALB								02	DAIRY PRODUCTS,BIRD EGGS	1	No Quantity							5941000			0
S3	2009	2009	2009	2	0	2	Export	276	Germany	DEU	12	Algeria	DZA								02	DAIRY PRODUCTS,BIRD EGGS	1	No Quantity							10915000			0
S3	2009	2009	2009	2	0	2	Export	276	Germany	DEU	24	Angola	AGO								02	DAIRY PRODUCTS,BIRD EGGS	1	No Quantity							6542000			0
S3	2009	2009	2009	2	0	2	Export	276	Germany	DEU	28	Antigua and Barbuda	ATG								02	DAIRY PRODUCTS,BIRD EGGS	1	No Quantity							734000			0
S3	2009	2009	2009	2	0	2	Export	276	Germany	DEU	31	Azerbaijan	AZE								02	DAIRY PRODUCTS,BIRD EGGS	1	No Quantity							9778000			0
S3	2009	2009	2009	2	0	2	Export	276	Germany	DEU	32	Argentina	ARG								02	DAIRY PRODUCTS,BIRD EGGS	1	No Quantity							29000			0
S3	2009	2009	2009	2	0	2	Export	276	Germany	DEU	36	Australia	AUS								02	DAIRY PRODUCTS,BIRD EGGS	1	No Quantity							5268000			0
S3	2009	2009	2009	2	0	2	Export	276	Germany	DEU	40	Austria	AUT								02	DAIRY PRODUCTS,BIRD EGGS	1	No Quantity							505792000			0
S3	2009	2009	2009	2	0	2	Export	276	Germany	DEU	44	Bahamas	BHS								02	DAIRY PRODUCTS,BIRD EGGS	1	No Quantity							187000			0
S3	2009	2009	2009	2	0	2	Export	276	Germany	DEU	48	Bahrain	BHR								02	DAIRY PRODUCTS,BIRD EGGS	1	No Quantity							996000			0
S3	2009	2009	2009	2	0	2	Export	276	Germany	DEU	50	Bangladesh	BGD								02	DAIRY PRODUCTS,BIRD EGGS	1	No Quantity							3237000			0
S3	2009	2009	2009	2	0	2	Export	276	Germany	DEU	51	Armenia	ARM								02	DAIRY PRODUCTS,BIRD EGGS	1	No Quantity							1775000			0
S3	2009	2009	2009	2	0	2	Export	276	Germany	DEU	52	Barbados	BRB								02	DAIRY PRODUCTS,BIRD EGGS	1	No Quantity							53000			0
S3	2009	2009	2009	2	0	2	Export	276	Germany	DEU	56	Belgium	BEL								02	DAIRY PRODUCTS,BIRD EGGS	1	No Quantity							501474000			0
S3	2009	2009	2009	2	0	2	Export	276	Germany	DEU	68	Bolivia (Plurinational State of)	BOL								02	DAIRY PRODUCTS,BIRD EGGS	1	No Quantity							10000			0
S3	2009	2009	2009	2	0	2	Export	276	Germany	DEU	70	Bosnia Herzegovina	BIH								02	DAIRY PRODUCTS,BIRD EGGS	1	No Quantity							17707000			0
S3	2009	2009	2009	2	0	2	Export	276	Germany	DEU	76	Brazil	BRA								02	DAIRY PRODUCTS,BIRD EGGS	1	No Quantity							245000			0
S3	2009	2009	2009	2	0	2	Export	276	Germany	DEU	84	Belize	BLZ								02	DAIRY PRODUCTS,BIRD EGGS	1	No Quantity							119000			0
S3	2009	2009	2009	2	0	2	Export	276	Germany	DEU	100	Bulgaria	BGR								02	DAIRY PRODUCTS,BIRD EGGS	1	No Quantity							28519000			0
S3	2009	2009	2009	2	0	2	Export	276	Germany	DEU	104	Myanmar	MMR								02	DAIRY PRODUCTS,BIRD EGGS	1	No Quantity							48000			0
S3	2009	2009	2009	2	0	2	Export	276	Germany	DEU	108	Burundi	BDI								02	DAIRY PRODUCTS,BIRD EGGS	1	No Quantity							18000			0
S3	2009	2009	2009	2	0	2	Export	276	Germany	DEU	112	Belarus	BLR								02	DAIRY PRODUCTS,BIRD EGGS	1	No Quantity							2875000			0
S3	2009	2009	2009	2	0	2	Export	276	Germany	DEU	116	Cambodia	KHM								02	DAIRY PRODUCTS,BIRD EGGS	1	No Quantity							40000			0
S3	2009	2009	2009	2	0	2	Export	276	Germany	DEU	120	Cameroon	CMR								02	DAIRY PRODUCTS,BIRD EGGS	1	No Quantity							114000			0
S3	2009	2009	2009	2	0	2	Export	276	Germany	DEU	124	Canada	CAN								02	DAIRY PRODUCTS,BIRD EGGS	1	No Quantity							5837000			0
S3	2009	2009	2009	2	0	2	Export	276	Germany	DEU	132	Cabo Verde	CPV								02	DAIRY PRODUCTS,BIRD EGGS	1	No Quantity							1483000			0
S3	2009	2009	2009	2	0	2	Export	276	Germany	DEU	144	Sri Lanka	LKA								02	DAIRY PRODUCTS,BIRD EGGS	1	No Quantity							116000			0
S3	2009	2009	2009	2	0	2	Export	276	Germany	DEU	148	Chad	TCD								02	DAIRY PRODUCTS,BIRD EGGS	1	No Quantity							462000			0
S3	2009	2009	2009	2	0	2	Export	276	Germany	DEU	152	Chile	CHL								02	DAIRY PRODUCTS,BIRD EGGS	1	No Quantity							377000			0
S3	2009	2009	2009	2	0	2	Export	276	Germany	DEU	156	China	CHN								02	DAIRY PRODUCTS,BIRD EGGS	1	No Quantity							29461000			0
S3	2009	2009	2009	2	0	2	Export	276	Germany	DEU	162	Christmas Isds	CXR								02	DAIRY PRODUCTS,BIRD EGGS	1	No Quantity							8000			0
S3	2009	2009	2009	2	0	2	Export	276	Germany	DEU	166	Cocos Isds	CCK								02	DAIRY PRODUCTS,BIRD EGGS	1	No Quantity							82000			0
S3	2009	2009	2009	2	0	2	Export	276	Germany	DEU	170	Colombia	COL								02	DAIRY PRODUCTS,BIRD EGGS	1	No Quantity							235000			0
S3	2009	2009	2009	2	0	2	Export	276	Germany	DEU	174	Comoros	COM								02	DAIRY PRODUCTS,BIRD EGGS	1	No Quantity							55000			0
S3	2009	2009	2009	2	0	2	Export	276	Germany	DEU	175	Mayotte	MYT								02	DAIRY PRODUCTS,BIRD EGGS	1	No Quantity							123000			0
S3	2009	2009	2009	2	0	2	Export	276	Germany	DEU	178	Congo	COG								02	DAIRY PRODUCTS,BIRD EGGS	1	No Quantity							426000			0
S3	2009	2009	2009	2	0	2	Export	276	Germany	DEU	180	Dem. Rep. of the Congo	COD								02	DAIRY PRODUCTS,BIRD EGGS	1	No Quantity							90000			0
S3	2009	2009	2009	2	0	2	Export	276	Germany	DEU	191	Croatia	HRV								02	DAIRY PRODUCTS,BIRD EGGS	1	No Quantity							35961000			0
S3	2009	2009	2009	2	0	2	Export	276	Germany	DEU	192	Cuba	CUB								02	DAIRY PRODUCTS,BIRD EGGS	1	No Quantity							6491000			0
S3	2009	2009	2009	2	0	2	Export	276	Germany	DEU	196	Cyprus	CYP								02	DAIRY PRODUCTS,BIRD EGGS	1	No Quantity							10558000			0
S3	2009	2009	2009	2	0	2	Export	276	Germany	DEU	203	Czechia	CZE								02	DAIRY PRODUCTS,BIRD EGGS	1	No Quantity							176720000			0
S3	2009	2009	2009	2	0	2	Export	276	Germany	DEU	204	Benin	BEN								02	DAIRY PRODUCTS,BIRD EGGS	1	No Quantity							97000			0
S3	2009	2009	2009	2	0	2	Export	276	Germany	DEU	208	Denmark	DNK								02	DAIRY PRODUCTS,BIRD EGGS	1	No Quantity							214820000			0
S3	2009	2009	2009	2	0	2	Export	276	Germany	DEU	212	Dominica	DMA								02	DAIRY PRODUCTS,BIRD EGGS	1	No Quantity							101000			0
S3	2009	2009	2009	2	0	2	Export	276	Germany	DEU	214	Dominican Rep.	DOM								02	DAIRY PRODUCTS,BIRD EGGS	1	No Quantity							325000			0
S3	2009	2009	2009	2	0	2	Export	276	Germany	DEU	218	Ecuador	ECU								02	DAIRY PRODUCTS,BIRD EGGS	1	No Quantity							83000			0
S3	2009	2009	2009	2	0	2	Export	276	Germany	DEU	226	Equatorial Guinea	GNQ								02	DAIRY PRODUCTS,BIRD EGGS	1	No Quantity							134000			0
S3	2009	2009	2009	2	0	2	Export	276	Germany	DEU	231	Ethiopia	ETH								02	DAIRY PRODUCTS,BIRD EGGS	1	No Quantity							308000			0
S3	2009	2009	2009	2	0	2	Export	276	Germany	DEU	233	Estonia	EST								02	DAIRY PRODUCTS,BIRD EGGS	1	No Quantity							5759000			0
S3	2009	2009	2009	2	0	2	Export	276	Germany	DEU	246	Finland	FIN								02	DAIRY PRODUCTS,BIRD EGGS	1	No Quantity							76172000			0
S3	2009	2009	2009	2	0	2	Export	276	Germany	DEU	251	France	FRA								02	DAIRY PRODUCTS,BIRD EGGS	1	No Quantity							733947000			0
S3	2009	2009	2009	2	0	2	Export	276	Germany	DEU	258	French Polynesia	PYF								02	DAIRY PRODUCTS,BIRD EGGS	1	No Quantity							14000			0
S3	2009	2009	2009	2	0	2	Export	276	Germany	DEU	262	Djibouti	DJI								02	DAIRY PRODUCTS,BIRD EGGS	1	No Quantity							54000			0
S3	2009	2009	2009	2	0	2	Export	276	Germany	DEU	266	Gabon	GAB								02	DAIRY PRODUCTS,BIRD EGGS	1	No Quantity							221000			0
S3	2009	2009	2009	2	0	2	Export	276	Germany	DEU	268	Georgia	GEO								02	DAIRY PRODUCTS,BIRD EGGS	1	No Quantity							736000			0
S3	2009	2009	2009	2	0	2	Export	276	Germany	DEU	270	Gambia	GMB								02	DAIRY PRODUCTS,BIRD EGGS	1	No Quantity							474000			0
S3	2009	2009	2009	2	0	2	Export	276	Germany	DEU	288	Ghana	GHA								02	DAIRY PRODUCTS,BIRD EGGS	1	No Quantity							821000			0
S3	2009	2009	2009	2	0	2	Export	276	Germany	DEU	300	Greece	GRC								02	DAIRY PRODUCTS,BIRD EGGS	1	No Quantity							335821000			0
S3	2009	2009	2009	2	0	2	Export	276	Germany	DEU	308	Grenada	GRD								02	DAIRY PRODUCTS,BIRD EGGS	1	No Quantity							187000			0
S3	2009	2009	2009	2	0	2	Export	276	Germany	DEU	320	Guatemala	GTM								02	DAIRY PRODUCTS,BIRD EGGS	1	No Quantity							184000			0
S3	2009	2009	2009	2	0	2	Export	276	Germany	DEU	324	Guinea	GIN								02	DAIRY PRODUCTS,BIRD EGGS	1	No Quantity							59000			0
S3	2009	2009	2009	2	0	2	Export	276	Germany	DEU	332	Haiti	HTI								02	DAIRY PRODUCTS,BIRD EGGS	1	No Quantity							1925000			0
S3	2009	2009	2009	2	0	2	Export	276	Germany	DEU	340	Honduras	HND								02	DAIRY PRODUCTS,BIRD EGGS	1	No Quantity							4000			0
S3	2009	2009	2009	2	0	2	Export	276	Germany	DEU	344	China, Hong Kong SAR	HKG								02	DAIRY PRODUCTS,BIRD EGGS	1	No Quantity							5646000			0
S3	2009	2009	2009	2	0	2	Export	276	Germany	DEU	348	Hungary	HUN								02	DAIRY PRODUCTS,BIRD EGGS	1	No Quantity							111376000			0
S3	2009	2009	2009	2	0	2	Export	276	Germany	DEU	352	Iceland	ISL								02	DAIRY PRODUCTS,BIRD EGGS	1	No Quantity							360000			0
S3	2009	2009	2009	2	0	2	Export	276	Germany	DEU	360	Indonesia	IDN								02	DAIRY PRODUCTS,BIRD EGGS	1	No Quantity							9734000			0
S3	2009	2009	2009	2	0	2	Export	276	Germany	DEU	364	Iran	IRN								02	DAIRY PRODUCTS,BIRD EGGS	1	No Quantity							21719000			0
S3	2009	2009	2009	2	0	2	Export	276	Germany	DEU	368	Iraq	IRQ								02	DAIRY PRODUCTS,BIRD EGGS	1	No Quantity							941000			0
S3	2009	2009	2009	2	0	2	Export	276	Germany	DEU	372	Ireland	IRL								02	DAIRY PRODUCTS,BIRD EGGS	1	No Quantity							45088000			0
S3	2009	2009	2009	2	0	2	Export	276	Germany	DEU	376	Israel	ISR								02	DAIRY PRODUCTS,BIRD EGGS	1	No Quantity							9233000			0
S3	2009	2009	2009	2	0	2	Export	276	Germany	DEU	381	Italy	ITA								02	DAIRY PRODUCTS,BIRD EGGS	1	No Quantity							1831332000			0
S3	2009	2009	2009	2	0	2	Export	276	Germany	DEU	384	Côte d'Ivoire	CIV								02	DAIRY PRODUCTS,BIRD EGGS	1	No Quantity							424000			0
S3	2009	2009	2009	2	0	2	Export	276	Germany	DEU	392	Japan	JPN								02	DAIRY PRODUCTS,BIRD EGGS	1	No Quantity							43931000			0
S3	2009	2009	2009	2	0	2	Export	276	Germany	DEU	398	Kazakhstan	KAZ								02	DAIRY PRODUCTS,BIRD EGGS	1	No Quantity							6640000			0
S3	2009	2009	2009	2	0	2	Export	276	Germany	DEU	400	Jordan	JOR								02	DAIRY PRODUCTS,BIRD EGGS	1	No Quantity							1388000			0
S3	2009	2009	2009	2	0	2	Export	276	Germany	DEU	404	Kenya	KEN								02	DAIRY PRODUCTS,BIRD EGGS	1	No Quantity							107000			0
S3	2009	2009	2009	2	0	2	Export	276	Germany	DEU	408	Dem. People's Rep. of Korea	PRK								02	DAIRY PRODUCTS,BIRD EGGS	1	No Quantity							110000			0
S3	2009	2009	2009	2	0	2	Export	276	Germany	DEU	410	Rep. of Korea	KOR								02	DAIRY PRODUCTS,BIRD EGGS	1	No Quantity							6618000			0
S3	2009	2009	2009	2	0	2	Export	276	Germany	DEU	414	Kuwait	KWT								02	DAIRY PRODUCTS,BIRD EGGS	1	No Quantity							12547000			0
S3	2009	2009	2009	2	0	2	Export	276	Germany	DEU	417	Kyrgyzstan	KGZ								02	DAIRY PRODUCTS,BIRD EGGS	1	No Quantity							23000			0
S3	2009	2009	2009	2	0	2	Export	276	Germany	DEU	422	Lebanon	LBN								02	DAIRY PRODUCTS,BIRD EGGS	1	No Quantity							4064000			0
S3	2009	2009	2009	2	0	2	Export	276	Germany	DEU	428	Latvia	LVA								02	DAIRY PRODUCTS,BIRD EGGS	1	No Quantity							12416000			0
S3	2009	2009	2009	2	0	2	Export	276	Germany	DEU	430	Liberia	LBR								02	DAIRY PRODUCTS,BIRD EGGS	1	No Quantity							793000			0
S3	2009	2009	2009	2	0	2	Export	276	Germany	DEU	434	Libya	LBY								02	DAIRY PRODUCTS,BIRD EGGS	1	No Quantity							50825000			0
S3	2009	2009	2009	2	0	2	Export	276	Germany	DEU	440	Lithuania	LTU								02	DAIRY PRODUCTS,BIRD EGGS	1	No Quantity							11392000			0
S3	2009	2009	2009	2	0	2	Export	276	Germany	DEU	442	Luxembourg	LUX								02	DAIRY PRODUCTS,BIRD EGGS	1	No Quantity							33259000			0
S3	2009	2009	2009	2	0	2	Export	276	Germany	DEU	450	Madagascar	MDG								02	DAIRY PRODUCTS,BIRD EGGS	1	No Quantity							523000			0
S3	2009	2009	2009	2	0	2	Export	276	Germany	DEU	458	Malaysia	MYS								02	DAIRY PRODUCTS,BIRD EGGS	1	No Quantity							4695000			0
S3	2009	2009	2009	2	0	2	Export	276	Germany	DEU	462	Maldives	MDV								02	DAIRY PRODUCTS,BIRD EGGS	1	No Quantity							935000			0
S3	2009	2009	2009	2	0	2	Export	276	Germany	DEU	466	Mali	MLI								02	DAIRY PRODUCTS,BIRD EGGS	1	No Quantity							118000			0
S3	2009	2009	2009	2	0	2	Export	276	Germany	DEU	470	Malta	MLT								02	DAIRY PRODUCTS,BIRD EGGS	1	No Quantity							4014000			0
S3	2009	2009	2009	2	0	2	Export	276	Germany	DEU	478	Mauritania	MRT								02	DAIRY PRODUCTS,BIRD EGGS	1	No Quantity							18427000			0
S3	2009	2009	2009	2	0	2	Export	276	Germany	DEU	480	Mauritius	MUS								02	DAIRY PRODUCTS,BIRD EGGS	1	No Quantity							9000			0
S3	2009	2009	2009	2	0	2	Export	276	Germany	DEU	484	Mexico	MEX								02	DAIRY PRODUCTS,BIRD EGGS	1	No Quantity							2988000			0
S3	2009	2009	2009	2	0	2	Export	276	Germany	DEU	490	Other Asia, nes									02	DAIRY PRODUCTS,BIRD EGGS	1	No Quantity							5617000			0
S3	2009	2009	2009	2	0	2	Export	276	Germany	DEU	496	Mongolia	MNG								02	DAIRY PRODUCTS,BIRD EGGS	1	No Quantity							254000			0
S3	2009	2009	2009	2	0	2	Export	276	Germany	DEU	498	Rep. of Moldova	MDA								02	DAIRY PRODUCTS,BIRD EGGS	1	No Quantity							1417000			0
S3	2009	2009	2009	2	0	2	Export	276	Germany	DEU	499	Montenegro	MNE								02	DAIRY PRODUCTS,BIRD EGGS	1	No Quantity							6496000			0
S3	2009	2009	2009	2	0	2	Export	276	Germany	DEU	504	Morocco	MAR								02	DAIRY PRODUCTS,BIRD EGGS	1	No Quantity							3400000			0
S3	2009	2009	2009	2	0	2	Export	276	Germany	DEU	508	Mozambique	MOZ								02	DAIRY PRODUCTS,BIRD EGGS	1	No Quantity							100000			0
S3	2009	2009	2009	2	0	2	Export	276	Germany	DEU	512	Oman	OMN								02	DAIRY PRODUCTS,BIRD EGGS	1	No Quantity							2466000			0
S3	2009	2009	2009	2	0	2	Export	276	Germany	DEU	516	Namibia	NAM								02	DAIRY PRODUCTS,BIRD EGGS	1	No Quantity							712000			0
S3	2009	2009	2009	2	0	2	Export	276	Germany	DEU	524	Nepal	NPL								02	DAIRY PRODUCTS,BIRD EGGS	1	No Quantity							342000			0
S3	2009	2009	2009	2	0	2	Export	276	Germany	DEU	528	Netherlands	NLD								02	DAIRY PRODUCTS,BIRD EGGS	1	No Quantity							1305551000			0
S3	2009	2009	2009	2	0	2	Export	276	Germany	DEU	530	Neth. Antilles	ANT								02	DAIRY PRODUCTS,BIRD EGGS	1	No Quantity							1155000			0
S3	2009	2009	2009	2	0	2	Export	276	Germany	DEU	533	Aruba	ABW								02	DAIRY PRODUCTS,BIRD EGGS	1	No Quantity							703000			0
S3	2009	2009	2009	2	0	2	Export	276	Germany	DEU	540	New Caledonia	NCL								02	DAIRY PRODUCTS,BIRD EGGS	1	No Quantity							13000			0
S3	2009	2009	2009	2	0	2	Export	276	Germany	DEU	554	New Zealand	NZL								02	DAIRY PRODUCTS,BIRD EGGS	1	No Quantity							300000			0
S3	2009	2009	2009	2	0	2	Export	276	Germany	DEU	562	Niger	NER								02	DAIRY PRODUCTS,BIRD EGGS	1	No Quantity							119000			0
S3	2009	2009	2009	2	0	2	Export	276	Germany	DEU	566	Nigeria	NGA								02	DAIRY PRODUCTS,BIRD EGGS	1	No Quantity							10448000			0
S3	2009	2009	2009	2	0	2	Export	276	Germany	DEU	570	Niue	NIU								02	DAIRY PRODUCTS,BIRD EGGS	1	No Quantity							36000			0
S3	2009	2009	2009	2	0	2	Export	276	Germany	DEU	574	Norfolk Isds	NFK								02	DAIRY PRODUCTS,BIRD EGGS	1	No Quantity							9000			0
S3	2009	2009	2009	2	0	2	Export	276	Germany	DEU	577	Other Africa, nes									02	DAIRY PRODUCTS,BIRD EGGS	1	No Quantity							382000			0
S3	2009	2009	2009	2	0	2	Export	276	Germany	DEU	579	Norway	NOR								02	DAIRY PRODUCTS,BIRD EGGS	1	No Quantity							5664000			0
S3	2009	2009	2009	2	0	2	Export	276	Germany	DEU	583	FS Micronesia	FSM								02	DAIRY PRODUCTS,BIRD EGGS	1	No Quantity							2000			0
S3	2009	2009	2009	2	0	2	Export	276	Germany	DEU	586	Pakistan	PAK								02	DAIRY PRODUCTS,BIRD EGGS	1	No Quantity							953000			0
S3	2009	2009	2009	2	0	2	Export	276	Germany	DEU	591	Panama	PAN								02	DAIRY PRODUCTS,BIRD EGGS	1	No Quantity							7000			0
S3	2009	2009	2009	2	0	2	Export	276	Germany	DEU	600	Paraguay	PRY								02	DAIRY PRODUCTS,BIRD EGGS	1	No Quantity							20000			0
S3	2009	2009	2009	2	0	2	Export	276	Germany	DEU	604	Peru	PER								02	DAIRY PRODUCTS,BIRD EGGS	1	No Quantity							58000			0
S3	2009	2009	2009	2	0	2	Export	276	Germany	DEU	608	Philippines	PHL								02	DAIRY PRODUCTS,BIRD EGGS	1	No Quantity							1998000			0
S3	2009	2009	2009	2	0	2	Export	276	Germany	DEU	616	Poland	POL								02	DAIRY PRODUCTS,BIRD EGGS	1	No Quantity							157998000			0
S3	2009	2009	2009	2	0	2	Export	276	Germany	DEU	620	Portugal	PRT								02	DAIRY PRODUCTS,BIRD EGGS	1	No Quantity							91618000			0
S3	2009	2009	2009	2	0	2	Export	276	Germany	DEU	624	Guinea-Bissau	GNB								02	DAIRY PRODUCTS,BIRD EGGS	1	No Quantity							18000			0
S3	2009	2009	2009	2	0	2	Export	276	Germany	DEU	626	Timor-Leste	TLS								02	DAIRY PRODUCTS,BIRD EGGS	1	No Quantity							8000			0
S3	2009	2009	2009	2	0	2	Export	276	Germany	DEU	634	Qatar	QAT								02	DAIRY PRODUCTS,BIRD EGGS	1	No Quantity							12766000			0
S3	2009	2009	2009	2	0	2	Export	276	Germany	DEU	642	Romania	ROU								02	DAIRY PRODUCTS,BIRD EGGS	1	No Quantity							67553000			0
S3	2009	2009	2009	2	0	2	Export	276	Germany	DEU	643	Russian Federation	RUS								02	DAIRY PRODUCTS,BIRD EGGS	1	No Quantity							236975000			0
S3	2009	2009	2009	2	0	2	Export	276	Germany	DEU	646	Rwanda	RWA								02	DAIRY PRODUCTS,BIRD EGGS	1	No Quantity							51000			0
S3	2009	2009	2009	2	0	2	Export	276	Germany	DEU	659	Saint Kitts and Nevis	KNA								02	DAIRY PRODUCTS,BIRD EGGS	1	No Quantity							16000			0
S3	2009	2009	2009	2	0	2	Export	276	Germany	DEU	660	Anguilla	AIA								02	DAIRY PRODUCTS,BIRD EGGS	1	No Quantity							27000			0
S3	2009	2009	2009	2	0	2	Export	276	Germany	DEU	662	Saint Lucia	LCA								02	DAIRY PRODUCTS,BIRD EGGS	1	No Quantity							61000			0
S3	2009	2009	2009	2	0	2	Export	276	Germany	DEU	670	Saint Vincent and the Grenadines	VCT								02	DAIRY PRODUCTS,BIRD EGGS	1	No Quantity							227000			0
S3	2009	2009	2009	2	0	2	Export	276	Germany	DEU	674	San Marino	SMR								02	DAIRY PRODUCTS,BIRD EGGS	1	No Quantity							168000			0
S3	2009	2009	2009	2	0	2	Export	276	Germany	DEU	678	Sao Tome and Principe	STP								02	DAIRY PRODUCTS,BIRD EGGS	1	No Quantity							48000			0
S3	2009	2009	2009	2	0	2	Export	276	Germany	DEU	682	Saudi Arabia	SAU								02	DAIRY PRODUCTS,BIRD EGGS	1	No Quantity							66615000			0
S3	2009	2009	2009	2	0	2	Export	276	Germany	DEU	686	Senegal	SEN								02	DAIRY PRODUCTS,BIRD EGGS	1	No Quantity							1350000			0
S3	2009	2009	2009	2	0	2	Export	276	Germany	DEU	688	Serbia	SRB								02	DAIRY PRODUCTS,BIRD EGGS	1	No Quantity							13038000			0
S3	2009	2009	2009	2	0	2	Export	276	Germany	DEU	690	Seychelles	SYC								02	DAIRY PRODUCTS,BIRD EGGS	1	No Quantity							250000			0
S3	2009	2009	2009	2	0	2	Export	276	Germany	DEU	694	Sierra Leone	SLE								02	DAIRY PRODUCTS,BIRD EGGS	1	No Quantity							3000			0
S3	2009	2009	2009	2	0	2	Export	276	Germany	DEU	699	India	IND								02	DAIRY PRODUCTS,BIRD EGGS	1	No Quantity							203000			0
S3	2009	2009	2009	2	0	2	Export	276	Germany	DEU	702	Singapore	SGP								02	DAIRY PRODUCTS,BIRD EGGS	1	No Quantity							12275000			0
S3	2009	2009	2009	2	0	2	Export	276	Germany	DEU	703	Slovakia	SVK								02	DAIRY PRODUCTS,BIRD EGGS	1	No Quantity							37039000			0
S3	2009	2009	2009	2	0	2	Export	276	Germany	DEU	704	Viet Nam	VNM								02	DAIRY PRODUCTS,BIRD EGGS	1	No Quantity							1579000			0
S3	2009	2009	2009	2	0	2	Export	276	Germany	DEU	705	Slovenia	SVN								02	DAIRY PRODUCTS,BIRD EGGS	1	No Quantity							46017000			0
S3	2009	2009	2009	2	0	2	Export	276	Germany	DEU	710	South Africa	ZAF								02	DAIRY PRODUCTS,BIRD EGGS	1	No Quantity							2954000			0
S3	2009	2009	2009	2	0	2	Export	276	Germany	DEU	716	Zimbabwe	ZWE								02	DAIRY PRODUCTS,BIRD EGGS	1	No Quantity							1000			0
S3	2009	2009	2009	2	0	2	Export	276	Germany	DEU	724	Spain	ESP								02	DAIRY PRODUCTS,BIRD EGGS	1	No Quantity							462456000			0
S3	2009	2009	2009	2	0	2	Export	276	Germany	DEU	736	Fmr Sudan	SDN								02	DAIRY PRODUCTS,BIRD EGGS	1	No Quantity							1644000			0
S3	2009	2009	2009	2	0	2	Export	276	Germany	DEU	740	Suriname	SUR								02	DAIRY PRODUCTS,BIRD EGGS	1	No Quantity							192000			0
S3	2009	2009	2009	2	0	2	Export	276	Germany	DEU	752	Sweden	SWE								02	DAIRY PRODUCTS,BIRD EGGS	1	No Quantity							132946000			0
S3	2009	2009	2009	2	0	2	Export	276	Germany	DEU	757	Switzerland	CHE								02	DAIRY PRODUCTS,BIRD EGGS	1	No Quantity							95596000			0
S3	2009	2009	2009	2	0	2	Export	276	Germany	DEU	760	Syria	SYR								02	DAIRY PRODUCTS,BIRD EGGS	1	No Quantity							713000			0
S3	2009	2009	2009	2	0	2	Export	276	Germany	DEU	764	Thailand	THA								02	DAIRY PRODUCTS,BIRD EGGS	1	No Quantity							1861000			0
S3	2009	2009	2009	2	0	2	Export	276	Germany	DEU	768	Togo	TGO								02	DAIRY PRODUCTS,BIRD EGGS	1	No Quantity							190000			0
S3	2009	2009	2009	2	0	2	Export	276	Germany	DEU	772	Tokelau	TKL								02	DAIRY PRODUCTS,BIRD EGGS	1	No Quantity							9000			0
S3	2009	2009	2009	2	0	2	Export	276	Germany	DEU	780	Trinidad and Tobago	TTO								02	DAIRY PRODUCTS,BIRD EGGS	1	No Quantity							240000			0
S3	2009	2009	2009	2	0	2	Export	276	Germany	DEU	784	United Arab Emirates	ARE								02	DAIRY PRODUCTS,BIRD EGGS	1	No Quantity							20040000			0
S3	2009	2009	2009	2	0	2	Export	276	Germany	DEU	788	Tunisia	TUN								02	DAIRY PRODUCTS,BIRD EGGS	1	No Quantity							739000			0
S3	2009	2009	2009	2	0	2	Export	276	Germany	DEU	792	Turkey	TUR								02	DAIRY PRODUCTS,BIRD EGGS	1	No Quantity							4518000			0
S3	2009	2009	2009	2	0	2	Export	276	Germany	DEU	795	Turkmenistan	TKM								02	DAIRY PRODUCTS,BIRD EGGS	1	No Quantity							999000			0
S3	2009	2009	2009	2	0	2	Export	276	Germany	DEU	796	Turks and Caicos Isds	TCA								02	DAIRY PRODUCTS,BIRD EGGS	1	No Quantity							177000			0
S3	2009	2009	2009	2	0	2	Export	276	Germany	DEU	800	Uganda	UGA								02	DAIRY PRODUCTS,BIRD EGGS	1	No Quantity							334000			0
S3	2009	2009	2009	2	0	2	Export	276	Germany	DEU	804	Ukraine	UKR								02	DAIRY PRODUCTS,BIRD EGGS	1	No Quantity							9906000			0
S3	2009	2009	2009	2	0	2	Export	276	Germany	DEU	807	North Macedonia	MKD								02	DAIRY PRODUCTS,BIRD EGGS	1	No Quantity							6317000			0
S3	2009	2009	2009	2	0	2	Export	276	Germany	DEU	818	Egypt	EGY								02	DAIRY PRODUCTS,BIRD EGGS	1	No Quantity							17307000			0
S3	2009	2009	2009	2	0	2	Export	276	Germany	DEU	826	United Kingdom	GBR								02	DAIRY PRODUCTS,BIRD EGGS	1	No Quantity							478489000			0
S3	2009	2009	2009	2	0	2	Export	276	Germany	DEU	837	Bunkers									02	DAIRY PRODUCTS,BIRD EGGS	1	No Quantity							2809000			0
S3	2009	2009	2009	2	0	2	Export	276	Germany	DEU	842	USA	USA								02	DAIRY PRODUCTS,BIRD EGGS	1	No Quantity							16734000			0
S3	2009	2009	2009	2	0	2	Export	276	Germany	DEU	858	Uruguay	URY								02	DAIRY PRODUCTS,BIRD EGGS	1	No Quantity							92000			0
S3	2009	2009	2009	2	0	2	Export	276	Germany	DEU	860	Uzbekistan	UZB								02	DAIRY PRODUCTS,BIRD EGGS	1	No Quantity							384000			0
S3	2009	2009	2009	2	0	2	Export	276	Germany	DEU	862	Venezuela	VEN								02	DAIRY PRODUCTS,BIRD EGGS	1	No Quantity							30000			0
S3	2009	2009	2009	2	0	2	Export	276	Germany	DEU	887	Yemen	YEM								02	DAIRY PRODUCTS,BIRD EGGS	1	No Quantity							637000			0
S3	2009	2009	2009	2	0	2	Export	268	Georgia	GEO	0	World	WLD								03	FISH,CRUSTACEANS,MOLLUSC	1	No Quantity							398355			0
S3	2009	2009	2009	2	0	2	Export	268	Georgia	GEO	31	Azerbaijan	AZE								03	FISH,CRUSTACEANS,MOLLUSC	1	No Quantity							17872			0
S3	2009	2009	2009	2	0	2	Export	268	Georgia	GEO	51	Armenia	ARM								03	FISH,CRUSTACEANS,MOLLUSC	1	No Quantity							7402			0
S3	2009	2009	2009	2	0	2	Export	268	Georgia	GEO	643	Russian Federation	RUS								03	FISH,CRUSTACEANS,MOLLUSC	1	No Quantity							42000			0
S3	2009	2009	2009	2	0	2	Export	268	Georgia	GEO	792	Turkey	TUR								03	FISH,CRUSTACEANS,MOLLUSC	1	No Quantity							331080			0
S3	2009	2009	2009	2	0	2	Export	276	Germany	DEU	0	World	WLD								03	FISH,CRUSTACEANS,MOLLUSC	1	No Quantity							1885965000			0
S3	2009	2009	2009	2	0	2	Export	276	Germany	DEU	4	Afghanistan	AFG								03	FISH,CRUSTACEANS,MOLLUSC	1	No Quantity							85000			0
S3	2009	2009	2009	2	0	2	Export	276	Germany	DEU	8	Albania	ALB								03	FISH,CRUSTACEANS,MOLLUSC	1	No Quantity							28000			0
S3	2009	2009	2009	2	0	2	Export	276	Germany	DEU	31	Azerbaijan	AZE								03	FISH,CRUSTACEANS,MOLLUSC	1	No Quantity							197000			0
S3	2009	2009	2009	2	0	2	Export	276	Germany	DEU	32	Argentina	ARG								03	FISH,CRUSTACEANS,MOLLUSC	1	No Quantity							235000			0
S3	2009	2009	2009	2	0	2	Export	276	Germany	DEU	36	Australia	AUS								03	FISH,CRUSTACEANS,MOLLUSC	1	No Quantity							3012000			0
S3	2009	2009	2009	2	0	2	Export	276	Germany	DEU	40	Austria	AUT								03	FISH,CRUSTACEANS,MOLLUSC	1	No Quantity							181960000			0
S3	2009	2009	2009	2	0	2	Export	276	Germany	DEU	48	Bahrain	BHR								03	FISH,CRUSTACEANS,MOLLUSC	1	No Quantity							21000			0
S3	2009	2009	2009	2	0	2	Export	276	Germany	DEU	51	Armenia	ARM								03	FISH,CRUSTACEANS,MOLLUSC	1	No Quantity							87000			0
S3	2009	2009	2009	2	0	2	Export	276	Germany	DEU	52	Barbados	BRB								03	FISH,CRUSTACEANS,MOLLUSC	1	No Quantity							166000			0
S3	2009	2009	2009	2	0	2	Export	276	Germany	DEU	56	Belgium	BEL								03	FISH,CRUSTACEANS,MOLLUSC	1	No Quantity							122271000			0
S3	2009	2009	2009	2	0	2	Export	276	Germany	DEU	68	Bolivia (Plurinational State of)	BOL								03	FISH,CRUSTACEANS,MOLLUSC	1	No Quantity							5000			0
S3	2009	2009	2009	2	0	2	Export	276	Germany	DEU	70	Bosnia Herzegovina	BIH								03	FISH,CRUSTACEANS,MOLLUSC	1	No Quantity							512000			0
S3	2009	2009	2009	2	0	2	Export	276	Germany	DEU	76	Brazil	BRA								03	FISH,CRUSTACEANS,MOLLUSC	1	No Quantity							54000			0
S3	2009	2009	2009	2	0	2	Export	276	Germany	DEU	90	Solomon Isds	SLB								03	FISH,CRUSTACEANS,MOLLUSC	1	No Quantity							3000			0
S3	2009	2009	2009	2	0	2	Export	276	Germany	DEU	96	Brunei Darussalam	BRN								03	FISH,CRUSTACEANS,MOLLUSC	1	No Quantity							1000			0
S3	2009	2009	2009	2	0	2	Export	276	Germany	DEU	100	Bulgaria	BGR								03	FISH,CRUSTACEANS,MOLLUSC	1	No Quantity							814000			0
S3	2009	2009	2009	2	0	2	Export	276	Germany	DEU	112	Belarus	BLR								03	FISH,CRUSTACEANS,MOLLUSC	1	No Quantity							191000			0
S3	2009	2009	2009	2	0	2	Export	276	Germany	DEU	120	Cameroon	CMR								03	FISH,CRUSTACEANS,MOLLUSC	1	No Quantity							62000			0
S3	2009	2009	2009	2	0	2	Export	276	Germany	DEU	124	Canada	CAN								03	FISH,CRUSTACEANS,MOLLUSC	1	No Quantity							995000			0
S3	2009	2009	2009	2	0	2	Export	276	Germany	DEU	144	Sri Lanka	LKA								03	FISH,CRUSTACEANS,MOLLUSC	1	No Quantity							3000			0
S3	2009	2009	2009	2	0	2	Export	276	Germany	DEU	148	Chad	TCD								03	FISH,CRUSTACEANS,MOLLUSC	1	No Quantity							12000			0
S3	2009	2009	2009	2	0	2	Export	276	Germany	DEU	152	Chile	CHL								03	FISH,CRUSTACEANS,MOLLUSC	1	No Quantity							162000			0
S3	2009	2009	2009	2	0	2	Export	276	Germany	DEU	156	China	CHN								03	FISH,CRUSTACEANS,MOLLUSC	1	No Quantity							8055000			0
S3	2009	2009	2009	2	0	2	Export	276	Germany	DEU	170	Colombia	COL								03	FISH,CRUSTACEANS,MOLLUSC	1	No Quantity							21000			0
S3	2009	2009	2009	2	0	2	Export	276	Germany	DEU	178	Congo	COG								03	FISH,CRUSTACEANS,MOLLUSC	1	No Quantity							1000			0
S3	2009	2009	2009	2	0	2	Export	276	Germany	DEU	188	Costa Rica	CRI								03	FISH,CRUSTACEANS,MOLLUSC	1	No Quantity							17000			0
S3	2009	2009	2009	2	0	2	Export	276	Germany	DEU	191	Croatia	HRV								03	FISH,CRUSTACEANS,MOLLUSC	1	No Quantity							1865000			0
S3	2009	2009	2009	2	0	2	Export	276	Germany	DEU	196	Cyprus	CYP								03	FISH,CRUSTACEANS,MOLLUSC	1	No Quantity							1330000			0
S3	2009	2009	2009	2	0	2	Export	276	Germany	DEU	203	Czechia	CZE								03	FISH,CRUSTACEANS,MOLLUSC	1	No Quantity							23097000			0
S3	2009	2009	2009	2	0	2	Export	276	Germany	DEU	208	Denmark	DNK								03	FISH,CRUSTACEANS,MOLLUSC	1	No Quantity							76596000			0
S3	2009	2009	2009	2	0	2	Export	276	Germany	DEU	214	Dominican Rep.	DOM								03	FISH,CRUSTACEANS,MOLLUSC	1	No Quantity							381000			0
S3	2009	2009	2009	2	0	2	Export	276	Germany	DEU	218	Ecuador	ECU								03	FISH,CRUSTACEANS,MOLLUSC	1	No Quantity							91000			0
S3	2009	2009	2009	2	0	2	Export	276	Germany	DEU	226	Equatorial Guinea	GNQ								03	FISH,CRUSTACEANS,MOLLUSC	1	No Quantity							72000			0
S3	2009	2009	2009	2	0	2	Export	276	Germany	DEU	233	Estonia	EST								03	FISH,CRUSTACEANS,MOLLUSC	1	No Quantity							1372000			0
S3	2009	2009	2009	2	0	2	Export	276	Germany	DEU	246	Finland	FIN								03	FISH,CRUSTACEANS,MOLLUSC	1	No Quantity							6063000			0
S3	2009	2009	2009	2	0	2	Export	276	Germany	DEU	251	France	FRA								03	FISH,CRUSTACEANS,MOLLUSC	1	No Quantity							339651000			0
S3	2009	2009	2009	2	0	2	Export	276	Germany	DEU	258	French Polynesia	PYF								03	FISH,CRUSTACEANS,MOLLUSC	1	No Quantity							9000			0
S3	2009	2009	2009	2	0	2	Export	276	Germany	DEU	266	Gabon	GAB								03	FISH,CRUSTACEANS,MOLLUSC	1	No Quantity							58000			0
S3	2009	2009	2009	2	0	2	Export	276	Germany	DEU	268	Georgia	GEO								03	FISH,CRUSTACEANS,MOLLUSC	1	No Quantity							257000			0
S3	2009	2009	2009	2	0	2	Export	276	Germany	DEU	270	Gambia	GMB								03	FISH,CRUSTACEANS,MOLLUSC	1	No Quantity							22000			0
S3	2009	2009	2009	2	0	2	Export	276	Germany	DEU	288	Ghana	GHA								03	FISH,CRUSTACEANS,MOLLUSC	1	No Quantity							97000			0
S3	2009	2009	2009	2	0	2	Export	276	Germany	DEU	300	Greece	GRC								03	FISH,CRUSTACEANS,MOLLUSC	1	No Quantity							16251000			0
S3	2009	2009	2009	2	0	2	Export	276	Germany	DEU	320	Guatemala	GTM								03	FISH,CRUSTACEANS,MOLLUSC	1	No Quantity							13000			0
S3	2009	2009	2009	2	0	2	Export	276	Germany	DEU	340	Honduras	HND								03	FISH,CRUSTACEANS,MOLLUSC	1	No Quantity							2000			0
S3	2009	2009	2009	2	0	2	Export	276	Germany	DEU	344	China, Hong Kong SAR	HKG								03	FISH,CRUSTACEANS,MOLLUSC	1	No Quantity							1081000			0
S3	2009	2009	2009	2	0	2	Export	276	Germany	DEU	348	Hungary	HUN								03	FISH,CRUSTACEANS,MOLLUSC	1	No Quantity							10856000			0
S3	2009	2009	2009	2	0	2	Export	276	Germany	DEU	352	Iceland	ISL								03	FISH,CRUSTACEANS,MOLLUSC	1	No Quantity							11045000			0
S3	2009	2009	2009	2	0	2	Export	276	Germany	DEU	360	Indonesia	IDN								03	FISH,CRUSTACEANS,MOLLUSC	1	No Quantity							55000			0
S3	2009	2009	2009	2	0	2	Export	276	Germany	DEU	372	Ireland	IRL								03	FISH,CRUSTACEANS,MOLLUSC	1	No Quantity							9862000			0
S3	2009	2009	2009	2	0	2	Export	276	Germany	DEU	376	Israel	ISR								03	FISH,CRUSTACEANS,MOLLUSC	1	No Quantity							383000			0
S3	2009	2009	2009	2	0	2	Export	276	Germany	DEU	381	Italy	ITA								03	FISH,CRUSTACEANS,MOLLUSC	1	No Quantity							187460000			0
S3	2009	2009	2009	2	0	2	Export	276	Germany	DEU	384	Côte d'Ivoire	CIV								03	FISH,CRUSTACEANS,MOLLUSC	1	No Quantity							34000			0
S3	2009	2009	2009	2	0	2	Export	276	Germany	DEU	388	Jamaica	JAM								03	FISH,CRUSTACEANS,MOLLUSC	1	No Quantity							6000			0
S3	2009	2009	2009	2	0	2	Export	276	Germany	DEU	392	Japan	JPN								03	FISH,CRUSTACEANS,MOLLUSC	1	No Quantity							5479000			0
S3	2009	2009	2009	2	0	2	Export	276	Germany	DEU	398	Kazakhstan	KAZ								03	FISH,CRUSTACEANS,MOLLUSC	1	No Quantity							708000			0
S3	2009	2009	2009	2	0	2	Export	276	Germany	DEU	400	Jordan	JOR								03	FISH,CRUSTACEANS,MOLLUSC	1	No Quantity							21000			0
S3	2009	2009	2009	2	0	2	Export	276	Germany	DEU	410	Rep. of Korea	KOR								03	FISH,CRUSTACEANS,MOLLUSC	1	No Quantity							313000			0
S3	2009	2009	2009	2	0	2	Export	276	Germany	DEU	414	Kuwait	KWT								03	FISH,CRUSTACEANS,MOLLUSC	1	No Quantity							259000			0
S3	2009	2009	2009	2	0	2	Export	276	Germany	DEU	417	Kyrgyzstan	KGZ								03	FISH,CRUSTACEANS,MOLLUSC	1	No Quantity							26000			0
S3	2009	2009	2009	2	0	2	Export	276	Germany	DEU	422	Lebanon	LBN								03	FISH,CRUSTACEANS,MOLLUSC	1	No Quantity							468000			0
S3	2009	2009	2009	2	0	2	Export	276	Germany	DEU	426	Lesotho	LSO								03	FISH,CRUSTACEANS,MOLLUSC	1	No Quantity							103000			0
S3	2009	2009	2009	2	0	2	Export	276	Germany	DEU	428	Latvia	LVA								03	FISH,CRUSTACEANS,MOLLUSC	1	No Quantity							1218000			0
S3	2009	2009	2009	2	0	2	Export	276	Germany	DEU	430	Liberia	LBR								03	FISH,CRUSTACEANS,MOLLUSC	1	No Quantity							103000			0
S3	2009	2009	2009	2	0	2	Export	276	Germany	DEU	434	Libya	LBY								03	FISH,CRUSTACEANS,MOLLUSC	1	No Quantity							39000			0
S3	2009	2009	2009	2	0	2	Export	276	Germany	DEU	440	Lithuania	LTU								03	FISH,CRUSTACEANS,MOLLUSC	1	No Quantity							6776000			0
S3	2009	2009	2009	2	0	2	Export	276	Germany	DEU	442	Luxembourg	LUX								03	FISH,CRUSTACEANS,MOLLUSC	1	No Quantity							7300000			0
S3	2009	2009	2009	2	0	2	Export	276	Germany	DEU	450	Madagascar	MDG								03	FISH,CRUSTACEANS,MOLLUSC	1	No Quantity							1000			0
S3	2009	2009	2009	2	0	2	Export	276	Germany	DEU	458	Malaysia	MYS								03	FISH,CRUSTACEANS,MOLLUSC	1	No Quantity							178000			0
S3	2009	2009	2009	2	0	2	Export	276	Germany	DEU	462	Maldives	MDV								03	FISH,CRUSTACEANS,MOLLUSC	1	No Quantity							112000			0
S3	2009	2009	2009	2	0	2	Export	276	Germany	DEU	470	Malta	MLT								03	FISH,CRUSTACEANS,MOLLUSC	1	No Quantity							479000			0
S3	2009	2009	2009	2	0	2	Export	276	Germany	DEU	480	Mauritius	MUS								03	FISH,CRUSTACEANS,MOLLUSC	1	No Quantity							4000			0
S3	2009	2009	2009	2	0	2	Export	276	Germany	DEU	484	Mexico	MEX								03	FISH,CRUSTACEANS,MOLLUSC	1	No Quantity							23000			0
S3	2009	2009	2009	2	0	2	Export	276	Germany	DEU	490	Other Asia, nes									03	FISH,CRUSTACEANS,MOLLUSC	1	No Quantity							420000			0
S3	2009	2009	2009	2	0	2	Export	276	Germany	DEU	496	Mongolia	MNG								03	FISH,CRUSTACEANS,MOLLUSC	1	No Quantity							56000			0
S3	2009	2009	2009	2	0	2	Export	276	Germany	DEU	498	Rep. of Moldova	MDA								03	FISH,CRUSTACEANS,MOLLUSC	1	No Quantity							240000			0
S3	2009	2009	2009	2	0	2	Export	276	Germany	DEU	499	Montenegro	MNE								03	FISH,CRUSTACEANS,MOLLUSC	1	No Quantity							63000			0
S3	2009	2009	2009	2	0	2	Export	276	Germany	DEU	504	Morocco	MAR								03	FISH,CRUSTACEANS,MOLLUSC	1	No Quantity							619000			0
S3	2009	2009	2009	2	0	2	Export	276	Germany	DEU	512	Oman	OMN								03	FISH,CRUSTACEANS,MOLLUSC	1	No Quantity							22000			0
S3	2009	2009	2009	2	0	2	Export	276	Germany	DEU	516	Namibia	NAM								03	FISH,CRUSTACEANS,MOLLUSC	1	No Quantity							194000			0
S3	2009	2009	2009	2	0	2	Export	276	Germany	DEU	528	Netherlands	NLD								03	FISH,CRUSTACEANS,MOLLUSC	1	No Quantity							320860000			0
S3	2009	2009	2009	2	0	2	Export	276	Germany	DEU	533	Aruba	ABW								03	FISH,CRUSTACEANS,MOLLUSC	1	No Quantity							3000			0
S3	2009	2009	2009	2	0	2	Export	276	Germany	DEU	540	New Caledonia	NCL								03	FISH,CRUSTACEANS,MOLLUSC	1	No Quantity							30000			0
S3	2009	2009	2009	2	0	2	Export	276	Germany	DEU	554	New Zealand	NZL								03	FISH,CRUSTACEANS,MOLLUSC	1	No Quantity							490000			0
S3	2009	2009	2009	2	0	2	Export	276	Germany	DEU	566	Nigeria	NGA								03	FISH,CRUSTACEANS,MOLLUSC	1	No Quantity							248000			0
S3	2009	2009	2009	2	0	2	Export	276	Germany	DEU	579	Norway	NOR								03	FISH,CRUSTACEANS,MOLLUSC	1	No Quantity							2368000			0
S3	2009	2009	2009	2	0	2	Export	276	Germany	DEU	591	Panama	PAN								03	FISH,CRUSTACEANS,MOLLUSC	1	No Quantity							1000			0
S3	2009	2009	2009	2	0	2	Export	276	Germany	DEU	600	Paraguay	PRY								03	FISH,CRUSTACEANS,MOLLUSC	1	No Quantity							28000			0
S3	2009	2009	2009	2	0	2	Export	276	Germany	DEU	604	Peru	PER								03	FISH,CRUSTACEANS,MOLLUSC	1	No Quantity							6000			0
S3	2009	2009	2009	2	0	2	Export	276	Germany	DEU	608	Philippines	PHL								03	FISH,CRUSTACEANS,MOLLUSC	1	No Quantity							13000			0
S3	2009	2009	2009	2	0	2	Export	276	Germany	DEU	616	Poland	POL								03	FISH,CRUSTACEANS,MOLLUSC	1	No Quantity							109408000			0
S3	2009	2009	2009	2	0	2	Export	276	Germany	DEU	620	Portugal	PRT								03	FISH,CRUSTACEANS,MOLLUSC	1	No Quantity							37297000			0
S3	2009	2009	2009	2	0	2	Export	276	Germany	DEU	626	Timor-Leste	TLS								03	FISH,CRUSTACEANS,MOLLUSC	1	No Quantity							1000			0
S3	2009	2009	2009	2	0	2	Export	276	Germany	DEU	634	Qatar	QAT								03	FISH,CRUSTACEANS,MOLLUSC	1	No Quantity							8000			0
S3	2009	2009	2009	2	0	2	Export	276	Germany	DEU	642	Romania	ROU								03	FISH,CRUSTACEANS,MOLLUSC	1	No Quantity							8126000			0
S3	2009	2009	2009	2	0	2	Export	276	Germany	DEU	643	Russian Federation	RUS								03	FISH,CRUSTACEANS,MOLLUSC	1	No Quantity							8079000			0
S3	2009	2009	2009	2	0	2	Export	276	Germany	DEU	646	Rwanda	RWA								03	FISH,CRUSTACEANS,MOLLUSC	1	No Quantity							22000			0
S3	2009	2009	2009	2	0	2	Export	276	Germany	DEU	670	Saint Vincent and the Grenadines	VCT								03	FISH,CRUSTACEANS,MOLLUSC	1	No Quantity							12000			0
S3	2009	2009	2009	2	0	2	Export	276	Germany	DEU	682	Saudi Arabia	SAU								03	FISH,CRUSTACEANS,MOLLUSC	1	No Quantity							113000			0
S3	2009	2009	2009	2	0	2	Export	276	Germany	DEU	688	Serbia	SRB								03	FISH,CRUSTACEANS,MOLLUSC	1	No Quantity							820000			0
S3	2009	2009	2009	2	0	2	Export	276	Germany	DEU	690	Seychelles	SYC								03	FISH,CRUSTACEANS,MOLLUSC	1	No Quantity							40000			0
S3	2009	2009	2009	2	0	2	Export	276	Germany	DEU	699	India	IND								03	FISH,CRUSTACEANS,MOLLUSC	1	No Quantity							87000			0
S3	2009	2009	2009	2	0	2	Export	276	Germany	DEU	702	Singapore	SGP								03	FISH,CRUSTACEANS,MOLLUSC	1	No Quantity							368000			0
S3	2009	2009	2009	2	0	2	Export	276	Germany	DEU	703	Slovakia	SVK								03	FISH,CRUSTACEANS,MOLLUSC	1	No Quantity							4332000			0
S3	2009	2009	2009	2	0	2	Export	276	Germany	DEU	704	Viet Nam	VNM								03	FISH,CRUSTACEANS,MOLLUSC	1	No Quantity							575000			0
S3	2009	2009	2009	2	0	2	Export	276	Germany	DEU	705	Slovenia	SVN								03	FISH,CRUSTACEANS,MOLLUSC	1	No Quantity							3463000			0
S3	2009	2009	2009	2	0	2	Export	276	Germany	DEU	710	South Africa	ZAF								03	FISH,CRUSTACEANS,MOLLUSC	1	No Quantity							344000			0
S3	2009	2009	2009	2	0	2	Export	276	Germany	DEU	724	Spain	ESP								03	FISH,CRUSTACEANS,MOLLUSC	1	No Quantity							70664000			0
S3	2009	2009	2009	2	0	2	Export	276	Germany	DEU	736	Fmr Sudan	SDN								03	FISH,CRUSTACEANS,MOLLUSC	1	No Quantity							196000			0
S3	2009	2009	2009	2	0	2	Export	276	Germany	DEU	752	Sweden	SWE								03	FISH,CRUSTACEANS,MOLLUSC	1	No Quantity							18862000			0
S3	2009	2009	2009	2	0	2	Export	276	Germany	DEU	757	Switzerland	CHE								03	FISH,CRUSTACEANS,MOLLUSC	1	No Quantity							63127000			0
S3	2009	2009	2009	2	0	2	Export	276	Germany	DEU	760	Syria	SYR								03	FISH,CRUSTACEANS,MOLLUSC	1	No Quantity							11000			0
S3	2009	2009	2009	2	0	2	Export	276	Germany	DEU	764	Thailand	THA								03	FISH,CRUSTACEANS,MOLLUSC	1	No Quantity							298000			0
S3	2009	2009	2009	2	0	2	Export	276	Germany	DEU	780	Trinidad and Tobago	TTO								03	FISH,CRUSTACEANS,MOLLUSC	1	No Quantity							1000			0
S3	2009	2009	2009	2	0	2	Export	276	Germany	DEU	784	United Arab Emirates	ARE								03	FISH,CRUSTACEANS,MOLLUSC	1	No Quantity							795000			0
S3	2009	2009	2009	2	0	2	Export	276	Germany	DEU	788	Tunisia	TUN								03	FISH,CRUSTACEANS,MOLLUSC	1	No Quantity							87000			0
S3	2009	2009	2009	2	0	2	Export	276	Germany	DEU	792	Turkey	TUR								03	FISH,CRUSTACEANS,MOLLUSC	1	No Quantity							4144000			0
S3	2009	2009	2009	2	0	2	Export	276	Germany	DEU	800	Uganda	UGA								03	FISH,CRUSTACEANS,MOLLUSC	1	No Quantity							28000			0
S3	2009	2009	2009	2	0	2	Export	276	Germany	DEU	804	Ukraine	UKR								03	FISH,CRUSTACEANS,MOLLUSC	1	No Quantity							237000			0
S3	2009	2009	2009	2	0	2	Export	276	Germany	DEU	807	North Macedonia	MKD								03	FISH,CRUSTACEANS,MOLLUSC	1	No Quantity							282000			0
S3	2009	2009	2009	2	0	2	Export	276	Germany	DEU	818	Egypt	EGY								03	FISH,CRUSTACEANS,MOLLUSC	1	No Quantity							3124000			0
S3	2009	2009	2009	2	0	2	Export	276	Germany	DEU	826	United Kingdom	GBR								03	FISH,CRUSTACEANS,MOLLUSC	1	No Quantity							186040000			0
S3	2009	2009	2009	2	0	2	Export	276	Germany	DEU	837	Bunkers									03	FISH,CRUSTACEANS,MOLLUSC	1	No Quantity							585000			0
S3	2009	2009	2009	2	0	2	Export	276	Germany	DEU	842	USA	USA								03	FISH,CRUSTACEANS,MOLLUSC	1	No Quantity							7837000			0
S3	2009	2009	2009	2	0	2	Export	276	Germany	DEU	858	Uruguay	URY								03	FISH,CRUSTACEANS,MOLLUSC	1	No Quantity							239000			0
S3	2009	2009	2009	2	0	2	Export	276	Germany	DEU	862	Venezuela	VEN								03	FISH,CRUSTACEANS,MOLLUSC	1	No Quantity							62000			0
S3	2009	2009	2009	2	0	2	Export	276	Germany	DEU	887	Yemen	YEM								03	FISH,CRUSTACEANS,MOLLUSC	1	No Quantity							1000			0
S3	2009	2009	2009	2	0	2	Export	268	Georgia	GEO	0	World	WLD								04	CEREALS,CEREAL PREPRTNS.	1	No Quantity							1674681			0
S3	2009	2009	2009	2	0	2	Export	268	Georgia	GEO	31	Azerbaijan	AZE								04	CEREALS,CEREAL PREPRTNS.	1	No Quantity							151650			0
S3	2009	2009	2009	2	0	2	Export	268	Georgia	GEO	51	Armenia	ARM								04	CEREALS,CEREAL PREPRTNS.	1	No Quantity							1489059			0
S3	2009	2009	2009	2	0	2	Export	268	Georgia	GEO	368	Iraq	IRQ								04	CEREALS,CEREAL PREPRTNS.	1	No Quantity							33600			0
S3	2009	2009	2009	2	0	2	Export	268	Georgia	GEO	643	Russian Federation	RUS								04	CEREALS,CEREAL PREPRTNS.	1	No Quantity							371			0
S3	2009	2009	2009	2	0	2	Export	276	Germany	DEU	0	World	WLD								04	CEREALS,CEREAL PREPRTNS.	1	No Quantity							7675913000			0
S3	2009	2009	2009	2	0	2	Export	276	Germany	DEU	4	Afghanistan	AFG								04	CEREALS,CEREAL PREPRTNS.	1	No Quantity							1186000			0
S3	2009	2009	2009	2	0	2	Export	276	Germany	DEU	8	Albania	ALB								04	CEREALS,CEREAL PREPRTNS.	1	No Quantity							759000			0
S3	2009	2009	2009	2	0	2	Export	276	Germany	DEU	12	Algeria	DZA								04	CEREALS,CEREAL PREPRTNS.	1	No Quantity							58028000			0
S3	2009	2009	2009	2	0	2	Export	276	Germany	DEU	20	Andorra	AND								04	CEREALS,CEREAL PREPRTNS.	1	No Quantity							234000			0
S3	2009	2009	2009	2	0	2	Export	276	Germany	DEU	24	Angola	AGO								04	CEREALS,CEREAL PREPRTNS.	1	No Quantity							15276000			0
S3	2009	2009	2009	2	0	2	Export	276	Germany	DEU	31	Azerbaijan	AZE								04	CEREALS,CEREAL PREPRTNS.	1	No Quantity							1863000			0
S3	2009	2009	2009	2	0	2	Export	276	Germany	DEU	32	Argentina	ARG								04	CEREALS,CEREAL PREPRTNS.	1	No Quantity							326000			0
S3	2009	2009	2009	2	0	2	Export	276	Germany	DEU	36	Australia	AUS								04	CEREALS,CEREAL PREPRTNS.	1	No Quantity							20417000			0
S3	2009	2009	2009	2	0	2	Export	276	Germany	DEU	40	Austria	AUT								04	CEREALS,CEREAL PREPRTNS.	1	No Quantity							537458000			0
S3	2009	2009	2009	2	0	2	Export	276	Germany	DEU	44	Bahamas	BHS								04	CEREALS,CEREAL PREPRTNS.	1	No Quantity							251000			0
S3	2009	2009	2009	2	0	2	Export	276	Germany	DEU	48	Bahrain	BHR								04	CEREALS,CEREAL PREPRTNS.	1	No Quantity							6869000			0
S3	2009	2009	2009	2	0	2	Export	276	Germany	DEU	50	Bangladesh	BGD								04	CEREALS,CEREAL PREPRTNS.	1	No Quantity							45000			0
S3	2009	2009	2009	2	0	2	Export	276	Germany	DEU	51	Armenia	ARM								04	CEREALS,CEREAL PREPRTNS.	1	No Quantity							260000			0
S3	2009	2009	2009	2	0	2	Export	276	Germany	DEU	56	Belgium	BEL								04	CEREALS,CEREAL PREPRTNS.	1	No Quantity							473354000			0
S3	2009	2009	2009	2	0	2	Export	276	Germany	DEU	68	Bolivia (Plurinational State of)	BOL								04	CEREALS,CEREAL PREPRTNS.	1	No Quantity							20000			0
S3	2009	2009	2009	2	0	2	Export	276	Germany	DEU	70	Bosnia Herzegovina	BIH								04	CEREALS,CEREAL PREPRTNS.	1	No Quantity							5436000			0
S3	2009	2009	2009	2	0	2	Export	276	Germany	DEU	72	Botswana	BWA								04	CEREALS,CEREAL PREPRTNS.	1	No Quantity							1274000			0
S3	2009	2009	2009	2	0	2	Export	276	Germany	DEU	76	Brazil	BRA								04	CEREALS,CEREAL PREPRTNS.	1	No Quantity							10055000			0
S3	2009	2009	2009	2	0	2	Export	276	Germany	DEU	96	Brunei Darussalam	BRN								04	CEREALS,CEREAL PREPRTNS.	1	No Quantity							124000			0
S3	2009	2009	2009	2	0	2	Export	276	Germany	DEU	100	Bulgaria	BGR								04	CEREALS,CEREAL PREPRTNS.	1	No Quantity							6543000			0
S3	2009	2009	2009	2	0	2	Export	276	Germany	DEU	104	Myanmar	MMR								04	CEREALS,CEREAL PREPRTNS.	1	No Quantity							377000			0
S3	2009	2009	2009	2	0	2	Export	276	Germany	DEU	112	Belarus	BLR								04	CEREALS,CEREAL PREPRTNS.	1	No Quantity							1486000			0
S3	2009	2009	2009	2	0	2	Export	276	Germany	DEU	116	Cambodia	KHM								04	CEREALS,CEREAL PREPRTNS.	1	No Quantity							119000			0
S3	2009	2009	2009	2	0	2	Export	276	Germany	DEU	120	Cameroon	CMR								04	CEREALS,CEREAL PREPRTNS.	1	No Quantity							740000			0
S3	2009	2009	2009	2	0	2	Export	276	Germany	DEU	124	Canada	CAN								04	CEREALS,CEREAL PREPRTNS.	1	No Quantity							49633000			0
S3	2009	2009	2009	2	0	2	Export	276	Germany	DEU	132	Cabo Verde	CPV								04	CEREALS,CEREAL PREPRTNS.	1	No Quantity							1208000			0
S3	2009	2009	2009	2	0	2	Export	276	Germany	DEU	136	Cayman Isds	CYM								04	CEREALS,CEREAL PREPRTNS.	1	No Quantity							1000			0
S3	2009	2009	2009	2	0	2	Export	276	Germany	DEU	144	Sri Lanka	LKA								04	CEREALS,CEREAL PREPRTNS.	1	No Quantity							6882000			0
S3	2009	2009	2009	2	0	2	Export	276	Germany	DEU	148	Chad	TCD								04	CEREALS,CEREAL PREPRTNS.	1	No Quantity							25000			0
S3	2009	2009	2009	2	0	2	Export	276	Germany	DEU	152	Chile	CHL								04	CEREALS,CEREAL PREPRTNS.	1	No Quantity							2828000			0
S3	2009	2009	2009	2	0	2	Export	276	Germany	DEU	156	China	CHN								04	CEREALS,CEREAL PREPRTNS.	1	No Quantity							6860000			0
S3	2009	2009	2009	2	0	2	Export	276	Germany	DEU	170	Colombia	COL								04	CEREALS,CEREAL PREPRTNS.	1	No Quantity							843000			0
S3	2009	2009	2009	2	0	2	Export	276	Germany	DEU	174	Comoros	COM								04	CEREALS,CEREAL PREPRTNS.	1	No Quantity							102000			0
S3	2009	2009	2009	2	0	2	Export	276	Germany	DEU	175	Mayotte	MYT								04	CEREALS,CEREAL PREPRTNS.	1	No Quantity							334000			0
S3	2009	2009	2009	2	0	2	Export	276	Germany	DEU	178	Congo	COG								04	CEREALS,CEREAL PREPRTNS.	1	No Quantity							356000			0
S3	2009	2009	2009	2	0	2	Export	276	Germany	DEU	180	Dem. Rep. of the Congo	COD								04	CEREALS,CEREAL PREPRTNS.	1	No Quantity							7391000			0
S3	2009	2009	2009	2	0	2	Export	276	Germany	DEU	184	Cook Isds	COK								04	CEREALS,CEREAL PREPRTNS.	1	No Quantity							16000			0
S3	2009	2009	2009	2	0	2	Export	276	Germany	DEU	188	Costa Rica	CRI								04	CEREALS,CEREAL PREPRTNS.	1	No Quantity							357000			0
S3	2009	2009	2009	2	0	2	Export	276	Germany	DEU	191	Croatia	HRV								04	CEREALS,CEREAL PREPRTNS.	1	No Quantity							28752000			0
S3	2009	2009	2009	2	0	2	Export	276	Germany	DEU	192	Cuba	CUB								04	CEREALS,CEREAL PREPRTNS.	1	No Quantity							22835000			0
S3	2009	2009	2009	2	0	2	Export	276	Germany	DEU	196	Cyprus	CYP								04	CEREALS,CEREAL PREPRTNS.	1	No Quantity							7455000			0
S3	2009	2009	2009	2	0	2	Export	276	Germany	DEU	203	Czechia	CZE								04	CEREALS,CEREAL PREPRTNS.	1	No Quantity							89308000			0
S3	2009	2009	2009	2	0	2	Export	276	Germany	DEU	204	Benin	BEN								04	CEREALS,CEREAL PREPRTNS.	1	No Quantity							2000			0
S3	2009	2009	2009	2	0	2	Export	276	Germany	DEU	208	Denmark	DNK								04	CEREALS,CEREAL PREPRTNS.	1	No Quantity							235423000			0
S3	2009	2009	2009	2	0	2	Export	276	Germany	DEU	212	Dominica	DMA								04	CEREALS,CEREAL PREPRTNS.	1	No Quantity							2000			0
S3	2009	2009	2009	2	0	2	Export	276	Germany	DEU	214	Dominican Rep.	DOM								04	CEREALS,CEREAL PREPRTNS.	1	No Quantity							2825000			0
S3	2009	2009	2009	2	0	2	Export	276	Germany	DEU	218	Ecuador	ECU								04	CEREALS,CEREAL PREPRTNS.	1	No Quantity							76000			0
S3	2009	2009	2009	2	0	2	Export	276	Germany	DEU	222	El Salvador	SLV								04	CEREALS,CEREAL PREPRTNS.	1	No Quantity							9000			0
S3	2009	2009	2009	2	0	2	Export	276	Germany	DEU	231	Ethiopia	ETH								04	CEREALS,CEREAL PREPRTNS.	1	No Quantity							185000			0
S3	2009	2009	2009	2	0	2	Export	276	Germany	DEU	232	Eritrea	ERI								04	CEREALS,CEREAL PREPRTNS.	1	No Quantity							7437000			0
S3	2009	2009	2009	2	0	2	Export	276	Germany	DEU	233	Estonia	EST								04	CEREALS,CEREAL PREPRTNS.	1	No Quantity							5053000			0
S3	2009	2009	2009	2	0	2	Export	276	Germany	DEU	234	Faeroe Isds	FRO								04	CEREALS,CEREAL PREPRTNS.	1	No Quantity							338000			0
S3	2009	2009	2009	2	0	2	Export	276	Germany	DEU	246	Finland	FIN								04	CEREALS,CEREAL PREPRTNS.	1	No Quantity							65855000			0
S3	2009	2009	2009	2	0	2	Export	276	Germany	DEU	251	France	FRA								04	CEREALS,CEREAL PREPRTNS.	1	No Quantity							791618000			0
S3	2009	2009	2009	2	0	2	Export	276	Germany	DEU	258	French Polynesia	PYF								04	CEREALS,CEREAL PREPRTNS.	1	No Quantity							29000			0
S3	2009	2009	2009	2	0	2	Export	276	Germany	DEU	262	Djibouti	DJI								04	CEREALS,CEREAL PREPRTNS.	1	No Quantity							35000			0
S3	2009	2009	2009	2	0	2	Export	276	Germany	DEU	266	Gabon	GAB								04	CEREALS,CEREAL PREPRTNS.	1	No Quantity							227000			0
S3	2009	2009	2009	2	0	2	Export	276	Germany	DEU	268	Georgia	GEO								04	CEREALS,CEREAL PREPRTNS.	1	No Quantity							1292000			0
S3	2009	2009	2009	2	0	2	Export	276	Germany	DEU	270	Gambia	GMB								04	CEREALS,CEREAL PREPRTNS.	1	No Quantity							2301000			0
S3	2009	2009	2009	2	0	2	Export	276	Germany	DEU	275	State of Palestine	PSE								04	CEREALS,CEREAL PREPRTNS.	1	No Quantity							17000			0
S3	2009	2009	2009	2	0	2	Export	276	Germany	DEU	288	Ghana	GHA								04	CEREALS,CEREAL PREPRTNS.	1	No Quantity							4621000			0
S3	2009	2009	2009	2	0	2	Export	276	Germany	DEU	292	Gibraltar	GIB								04	CEREALS,CEREAL PREPRTNS.	1	No Quantity							65000			0
S3	2009	2009	2009	2	0	2	Export	276	Germany	DEU	300	Greece	GRC								04	CEREALS,CEREAL PREPRTNS.	1	No Quantity							70627000			0
S3	2009	2009	2009	2	0	2	Export	276	Germany	DEU	304	Greenland	GRL								04	CEREALS,CEREAL PREPRTNS.	1	No Quantity							23000			0
S3	2009	2009	2009	2	0	2	Export	276	Germany	DEU	308	Grenada	GRD								04	CEREALS,CEREAL PREPRTNS.	1	No Quantity							7000			0
S3	2009	2009	2009	2	0	2	Export	276	Germany	DEU	320	Guatemala	GTM								04	CEREALS,CEREAL PREPRTNS.	1	No Quantity							154000			0
S3	2009	2009	2009	2	0	2	Export	276	Germany	DEU	324	Guinea	GIN								04	CEREALS,CEREAL PREPRTNS.	1	No Quantity							374000			0
S3	2009	2009	2009	2	0	2	Export	276	Germany	DEU	328	Guyana	GUY								04	CEREALS,CEREAL PREPRTNS.	1	No Quantity							114000			0
S3	2009	2009	2009	2	0	2	Export	276	Germany	DEU	332	Haiti	HTI								04	CEREALS,CEREAL PREPRTNS.	1	No Quantity							72000			0
S3	2009	2009	2009	2	0	2	Export	276	Germany	DEU	336	Holy See (Vatican City State)	VAT								04	CEREALS,CEREAL PREPRTNS.	1	No Quantity							19000			0
S3	2009	2009	2009	2	0	2	Export	276	Germany	DEU	340	Honduras	HND								04	CEREALS,CEREAL PREPRTNS.	1	No Quantity							107000			0
S3	2009	2009	2009	2	0	2	Export	276	Germany	DEU	344	China, Hong Kong SAR	HKG								04	CEREALS,CEREAL PREPRTNS.	1	No Quantity							1696000			0
S3	2009	2009	2009	2	0	2	Export	276	Germany	DEU	348	Hungary	HUN								04	CEREALS,CEREAL PREPRTNS.	1	No Quantity							53952000			0
S3	2009	2009	2009	2	0	2	Export	276	Germany	DEU	352	Iceland	ISL								04	CEREALS,CEREAL PREPRTNS.	1	No Quantity							7563000			0
S3	2009	2009	2009	2	0	2	Export	276	Germany	DEU	360	Indonesia	IDN								04	CEREALS,CEREAL PREPRTNS.	1	No Quantity							6348000			0
S3	2009	2009	2009	2	0	2	Export	276	Germany	DEU	364	Iran	IRN								04	CEREALS,CEREAL PREPRTNS.	1	No Quantity							244824000			0
S3	2009	2009	2009	2	0	2	Export	276	Germany	DEU	368	Iraq	IRQ								04	CEREALS,CEREAL PREPRTNS.	1	No Quantity							34665000			0
S3	2009	2009	2009	2	0	2	Export	276	Germany	DEU	372	Ireland	IRL								04	CEREALS,CEREAL PREPRTNS.	1	No Quantity							54631000			0
S3	2009	2009	2009	2	0	2	Export	276	Germany	DEU	376	Israel	ISR								04	CEREALS,CEREAL PREPRTNS.	1	No Quantity							23077000			0
S3	2009	2009	2009	2	0	2	Export	276	Germany	DEU	381	Italy	ITA								04	CEREALS,CEREAL PREPRTNS.	1	No Quantity							497857000			0
S3	2009	2009	2009	2	0	2	Export	276	Germany	DEU	384	Côte d'Ivoire	CIV								04	CEREALS,CEREAL PREPRTNS.	1	No Quantity							904000			0
S3	2009	2009	2009	2	0	2	Export	276	Germany	DEU	388	Jamaica	JAM								04	CEREALS,CEREAL PREPRTNS.	1	No Quantity							898000			0
S3	2009	2009	2009	2	0	2	Export	276	Germany	DEU	392	Japan	JPN								04	CEREALS,CEREAL PREPRTNS.	1	No Quantity							39035000			0
S3	2009	2009	2009	2	0	2	Export	276	Germany	DEU	398	Kazakhstan	KAZ								04	CEREALS,CEREAL PREPRTNS.	1	No Quantity							2426000			0
S3	2009	2009	2009	2	0	2	Export	276	Germany	DEU	400	Jordan	JOR								04	CEREALS,CEREAL PREPRTNS.	1	No Quantity							1184000			0
S3	2009	2009	2009	2	0	2	Export	276	Germany	DEU	404	Kenya	KEN								04	CEREALS,CEREAL PREPRTNS.	1	No Quantity							5565000			0
S3	2009	2009	2009	2	0	2	Export	276	Germany	DEU	408	Dem. People's Rep. of Korea	PRK								04	CEREALS,CEREAL PREPRTNS.	1	No Quantity							18000			0
S3	2009	2009	2009	2	0	2	Export	276	Germany	DEU	410	Rep. of Korea	KOR								04	CEREALS,CEREAL PREPRTNS.	1	No Quantity							3741000			0
S3	2009	2009	2009	2	0	2	Export	276	Germany	DEU	414	Kuwait	KWT								04	CEREALS,CEREAL PREPRTNS.	1	No Quantity							6639000			0
S3	2009	2009	2009	2	0	2	Export	276	Germany	DEU	417	Kyrgyzstan	KGZ								04	CEREALS,CEREAL PREPRTNS.	1	No Quantity							12000			0
S3	2009	2009	2009	2	0	2	Export	276	Germany	DEU	418	Lao People's Dem. Rep.	LAO								04	CEREALS,CEREAL PREPRTNS.	1	No Quantity							14000			0
S3	2009	2009	2009	2	0	2	Export	276	Germany	DEU	422	Lebanon	LBN								04	CEREALS,CEREAL PREPRTNS.	1	No Quantity							4482000			0
S3	2009	2009	2009	2	0	2	Export	276	Germany	DEU	428	Latvia	LVA								04	CEREALS,CEREAL PREPRTNS.	1	No Quantity							3673000			0
S3	2009	2009	2009	2	0	2	Export	276	Germany	DEU	430	Liberia	LBR								04	CEREALS,CEREAL PREPRTNS.	1	No Quantity							1619000			0
S3	2009	2009	2009	2	0	2	Export	276	Germany	DEU	434	Libya	LBY								04	CEREALS,CEREAL PREPRTNS.	1	No Quantity							79191000			0
S3	2009	2009	2009	2	0	2	Export	276	Germany	DEU	440	Lithuania	LTU								04	CEREALS,CEREAL PREPRTNS.	1	No Quantity							6282000			0
S3	2009	2009	2009	2	0	2	Export	276	Germany	DEU	442	Luxembourg	LUX								04	CEREALS,CEREAL PREPRTNS.	1	No Quantity							30396000			0
S3	2009	2009	2009	2	0	2	Export	276	Germany	DEU	450	Madagascar	MDG								04	CEREALS,CEREAL PREPRTNS.	1	No Quantity							191000			0
S3	2009	2009	2009	2	0	2	Export	276	Germany	DEU	458	Malaysia	MYS								04	CEREALS,CEREAL PREPRTNS.	1	No Quantity							1634000			0
S3	2009	2009	2009	2	0	2	Export	276	Germany	DEU	462	Maldives	MDV								04	CEREALS,CEREAL PREPRTNS.	1	No Quantity							396000			0
S3	2009	2009	2009	2	0	2	Export	276	Germany	DEU	466	Mali	MLI								04	CEREALS,CEREAL PREPRTNS.	1	No Quantity							595000			0
S3	2009	2009	2009	2	0	2	Export	276	Germany	DEU	470	Malta	MLT								04	CEREALS,CEREAL PREPRTNS.	1	No Quantity							5571000			0
S3	2009	2009	2009	2	0	2	Export	276	Germany	DEU	478	Mauritania	MRT								04	CEREALS,CEREAL PREPRTNS.	1	No Quantity							33000			0
S3	2009	2009	2009	2	0	2	Export	276	Germany	DEU	480	Mauritius	MUS								04	CEREALS,CEREAL PREPRTNS.	1	No Quantity							278000			0
S3	2009	2009	2009	2	0	2	Export	276	Germany	DEU	484	Mexico	MEX								04	CEREALS,CEREAL PREPRTNS.	1	No Quantity							1187000			0
S3	2009	2009	2009	2	0	2	Export	276	Germany	DEU	490	Other Asia, nes									04	CEREALS,CEREAL PREPRTNS.	1	No Quantity							1502000			0
S3	2009	2009	2009	2	0	2	Export	276	Germany	DEU	496	Mongolia	MNG								04	CEREALS,CEREAL PREPRTNS.	1	No Quantity							557000			0
S3	2009	2009	2009	2	0	2	Export	276	Germany	DEU	498	Rep. of Moldova	MDA								04	CEREALS,CEREAL PREPRTNS.	1	No Quantity							782000			0
S3	2009	2009	2009	2	0	2	Export	276	Germany	DEU	499	Montenegro	MNE								04	CEREALS,CEREAL PREPRTNS.	1	No Quantity							538000			0
S3	2009	2009	2009	2	0	2	Export	276	Germany	DEU	504	Morocco	MAR								04	CEREALS,CEREAL PREPRTNS.	1	No Quantity							15912000			0
S3	2009	2009	2009	2	0	2	Export	276	Germany	DEU	508	Mozambique	MOZ								04	CEREALS,CEREAL PREPRTNS.	1	No Quantity							38621000			0
S3	2009	2009	2009	2	0	2	Export	276	Germany	DEU	512	Oman	OMN								04	CEREALS,CEREAL PREPRTNS.	1	No Quantity							16510000			0
S3	2009	2009	2009	2	0	2	Export	276	Germany	DEU	516	Namibia	NAM								04	CEREALS,CEREAL PREPRTNS.	1	No Quantity							17869000			0
S3	2009	2009	2009	2	0	2	Export	276	Germany	DEU	524	Nepal	NPL								04	CEREALS,CEREAL PREPRTNS.	1	No Quantity							57000			0
S3	2009	2009	2009	2	0	2	Export	276	Germany	DEU	528	Netherlands	NLD								04	CEREALS,CEREAL PREPRTNS.	1	No Quantity							1020263000			0
S3	2009	2009	2009	2	0	2	Export	276	Germany	DEU	530	Neth. Antilles	ANT								04	CEREALS,CEREAL PREPRTNS.	1	No Quantity							59000			0
S3	2009	2009	2009	2	0	2	Export	276	Germany	DEU	533	Aruba	ABW								04	CEREALS,CEREAL PREPRTNS.	1	No Quantity							32000			0
S3	2009	2009	2009	2	0	2	Export	276	Germany	DEU	540	New Caledonia	NCL								04	CEREALS,CEREAL PREPRTNS.	1	No Quantity							66000			0
S3	2009	2009	2009	2	0	2	Export	276	Germany	DEU	548	Vanuatu	VUT								04	CEREALS,CEREAL PREPRTNS.	1	No Quantity							15000			0
S3	2009	2009	2009	2	0	2	Export	276	Germany	DEU	554	New Zealand	NZL								04	CEREALS,CEREAL PREPRTNS.	1	No Quantity							1679000			0
S3	2009	2009	2009	2	0	2	Export	276	Germany	DEU	558	Nicaragua	NIC								04	CEREALS,CEREAL PREPRTNS.	1	No Quantity							373000			0
S3	2009	2009	2009	2	0	2	Export	276	Germany	DEU	566	Nigeria	NGA								04	CEREALS,CEREAL PREPRTNS.	1	No Quantity							11818000			0
S3	2009	2009	2009	2	0	2	Export	276	Germany	DEU	570	Niue	NIU								04	CEREALS,CEREAL PREPRTNS.	1	No Quantity							6000			0
S3	2009	2009	2009	2	0	2	Export	276	Germany	DEU	577	Other Africa, nes									04	CEREALS,CEREAL PREPRTNS.	1	No Quantity							5000			0
S3	2009	2009	2009	2	0	2	Export	276	Germany	DEU	579	Norway	NOR								04	CEREALS,CEREAL PREPRTNS.	1	No Quantity							98551000			0
S3	2009	2009	2009	2	0	2	Export	276	Germany	DEU	586	Pakistan	PAK								04	CEREALS,CEREAL PREPRTNS.	1	No Quantity							435000			0
S3	2009	2009	2009	2	0	2	Export	276	Germany	DEU	591	Panama	PAN								04	CEREALS,CEREAL PREPRTNS.	1	No Quantity							7470000			0
S3	2009	2009	2009	2	0	2	Export	276	Germany	DEU	600	Paraguay	PRY								04	CEREALS,CEREAL PREPRTNS.	1	No Quantity							63000			0
S3	2009	2009	2009	2	0	2	Export	276	Germany	DEU	604	Peru	PER								04	CEREALS,CEREAL PREPRTNS.	1	No Quantity							112000			0
S3	2009	2009	2009	2	0	2	Export	276	Germany	DEU	608	Philippines	PHL								04	CEREALS,CEREAL PREPRTNS.	1	No Quantity							354000			0
S3	2009	2009	2009	2	0	2	Export	276	Germany	DEU	616	Poland	POL								04	CEREALS,CEREAL PREPRTNS.	1	No Quantity							202502000			0
S3	2009	2009	2009	2	0	2	Export	276	Germany	DEU	620	Portugal	PRT								04	CEREALS,CEREAL PREPRTNS.	1	No Quantity							89536000			0
S3	2009	2009	2009	2	0	2	Export	276	Germany	DEU	624	Guinea-Bissau	GNB								04	CEREALS,CEREAL PREPRTNS.	1	No Quantity							43000			0
S3	2009	2009	2009	2	0	2	Export	276	Germany	DEU	634	Qatar	QAT								04	CEREALS,CEREAL PREPRTNS.	1	No Quantity							4424000			0
S3	2009	2009	2009	2	0	2	Export	276	Germany	DEU	642	Romania	ROU								04	CEREALS,CEREAL PREPRTNS.	1	No Quantity							34704000			0
S3	2009	2009	2009	2	0	2	Export	276	Germany	DEU	643	Russian Federation	RUS								04	CEREALS,CEREAL PREPRTNS.	1	No Quantity							74171000			0
S3	2009	2009	2009	2	0	2	Export	276	Germany	DEU	646	Rwanda	RWA								04	CEREALS,CEREAL PREPRTNS.	1	No Quantity							128000			0
S3	2009	2009	2009	2	0	2	Export	276	Germany	DEU	659	Saint Kitts and Nevis	KNA								04	CEREALS,CEREAL PREPRTNS.	1	No Quantity							5000			0
S3	2009	2009	2009	2	0	2	Export	276	Germany	DEU	662	Saint Lucia	LCA								04	CEREALS,CEREAL PREPRTNS.	1	No Quantity							2000			0
S3	2009	2009	2009	2	0	2	Export	276	Germany	DEU	678	Sao Tome and Principe	STP								04	CEREALS,CEREAL PREPRTNS.	1	No Quantity							155000			0
S3	2009	2009	2009	2	0	2	Export	276	Germany	DEU	682	Saudi Arabia	SAU								04	CEREALS,CEREAL PREPRTNS.	1	No Quantity							103637000			0
S3	2009	2009	2009	2	0	2	Export	276	Germany	DEU	686	Senegal	SEN								04	CEREALS,CEREAL PREPRTNS.	1	No Quantity							1528000			0
S3	2009	2009	2009	2	0	2	Export	276	Germany	DEU	688	Serbia	SRB								04	CEREALS,CEREAL PREPRTNS.	1	No Quantity							2638000			0
S3	2009	2009	2009	2	0	2	Export	276	Germany	DEU	690	Seychelles	SYC								04	CEREALS,CEREAL PREPRTNS.	1	No Quantity							116000			0
S3	2009	2009	2009	2	0	2	Export	276	Germany	DEU	694	Sierra Leone	SLE								04	CEREALS,CEREAL PREPRTNS.	1	No Quantity							664000			0
S3	2009	2009	2009	2	0	2	Export	276	Germany	DEU	699	India	IND								04	CEREALS,CEREAL PREPRTNS.	1	No Quantity							352000			0
S3	2009	2009	2009	2	0	2	Export	276	Germany	DEU	702	Singapore	SGP								04	CEREALS,CEREAL PREPRTNS.	1	No Quantity							3397000			0
S3	2009	2009	2009	2	0	2	Export	276	Germany	DEU	703	Slovakia	SVK								04	CEREALS,CEREAL PREPRTNS.	1	No Quantity							21542000			0
S3	2009	2009	2009	2	0	2	Export	276	Germany	DEU	704	Viet Nam	VNM								04	CEREALS,CEREAL PREPRTNS.	1	No Quantity							8092000			0
S3	2009	2009	2009	2	0	2	Export	276	Germany	DEU	705	Slovenia	SVN								04	CEREALS,CEREAL PREPRTNS.	1	No Quantity							28596000			0
S3	2009	2009	2009	2	0	2	Export	276	Germany	DEU	710	South Africa	ZAF								04	CEREALS,CEREAL PREPRTNS.	1	No Quantity							186790000			0
S3	2009	2009	2009	2	0	2	Export	276	Germany	DEU	716	Zimbabwe	ZWE								04	CEREALS,CEREAL PREPRTNS.	1	No Quantity							1000			0
S3	2009	2009	2009	2	0	2	Export	276	Germany	DEU	724	Spain	ESP								04	CEREALS,CEREAL PREPRTNS.	1	No Quantity							377580000			0
S3	2009	2009	2009	2	0	2	Export	276	Germany	DEU	736	Fmr Sudan	SDN								04	CEREALS,CEREAL PREPRTNS.	1	No Quantity							79366000			0
S3	2009	2009	2009	2	0	2	Export	276	Germany	DEU	740	Suriname	SUR								04	CEREALS,CEREAL PREPRTNS.	1	No Quantity							645000			0
S3	2009	2009	2009	2	0	2	Export	276	Germany	DEU	748	Swaziland	SWZ								04	CEREALS,CEREAL PREPRTNS.	1	No Quantity							701000			0
S3	2009	2009	2009	2	0	2	Export	276	Germany	DEU	752	Sweden	SWE								04	CEREALS,CEREAL PREPRTNS.	1	No Quantity							154518000			0
S3	2009	2009	2009	2	0	2	Export	276	Germany	DEU	757	Switzerland	CHE								04	CEREALS,CEREAL PREPRTNS.	1	No Quantity							236382000			0
S3	2009	2009	2009	2	0	2	Export	276	Germany	DEU	760	Syria	SYR								04	CEREALS,CEREAL PREPRTNS.	1	No Quantity							22046000			0
S3	2009	2009	2009	2	0	2	Export	276	Germany	DEU	762	Tajikistan	TJK								04	CEREALS,CEREAL PREPRTNS.	1	No Quantity							13000			0
S3	2009	2009	2009	2	0	2	Export	276	Germany	DEU	764	Thailand	THA								04	CEREALS,CEREAL PREPRTNS.	1	No Quantity							12647000			0
S3	2009	2009	2009	2	0	2	Export	276	Germany	DEU	768	Togo	TGO								04	CEREALS,CEREAL PREPRTNS.	1	No Quantity							365000			0
S3	2009	2009	2009	2	0	2	Export	276	Germany	DEU	772	Tokelau	TKL								04	CEREALS,CEREAL PREPRTNS.	1	No Quantity							26000			0
S3	2009	2009	2009	2	0	2	Export	276	Germany	DEU	780	Trinidad and Tobago	TTO								04	CEREALS,CEREAL PREPRTNS.	1	No Quantity							63000			0
S3	2009	2009	2009	2	0	2	Export	276	Germany	DEU	784	United Arab Emirates	ARE								04	CEREALS,CEREAL PREPRTNS.	1	No Quantity							121196000			0
S3	2009	2009	2009	2	0	2	Export	276	Germany	DEU	788	Tunisia	TUN								04	CEREALS,CEREAL PREPRTNS.	1	No Quantity							595000			0
S3	2009	2009	2009	2	0	2	Export	276	Germany	DEU	792	Turkey	TUR								04	CEREALS,CEREAL PREPRTNS.	1	No Quantity							95759000			0
S3	2009	2009	2009	2	0	2	Export	276	Germany	DEU	795	Turkmenistan	TKM								04	CEREALS,CEREAL PREPRTNS.	1	No Quantity							395000			0
S3	2009	2009	2009	2	0	2	Export	276	Germany	DEU	800	Uganda	UGA								04	CEREALS,CEREAL PREPRTNS.	1	No Quantity							2664000			0
S3	2009	2009	2009	2	0	2	Export	276	Germany	DEU	804	Ukraine	UKR								04	CEREALS,CEREAL PREPRTNS.	1	No Quantity							6581000			0
S3	2009	2009	2009	2	0	2	Export	276	Germany	DEU	807	North Macedonia	MKD								04	CEREALS,CEREAL PREPRTNS.	1	No Quantity							1096000			0
S3	2009	2009	2009	2	0	2	Export	276	Germany	DEU	818	Egypt	EGY								04	CEREALS,CEREAL PREPRTNS.	1	No Quantity							45200000			0
S3	2009	2009	2009	2	0	2	Export	276	Germany	DEU	826	United Kingdom	GBR								04	CEREALS,CEREAL PREPRTNS.	1	No Quantity							641538000			0
S3	2009	2009	2009	2	0	2	Export	276	Germany	DEU	834	United Rep. of Tanzania	TZA								04	CEREALS,CEREAL PREPRTNS.	1	No Quantity							13286000			0
S3	2009	2009	2009	2	0	2	Export	276	Germany	DEU	837	Bunkers									04	CEREALS,CEREAL PREPRTNS.	1	No Quantity							1376000			0
S3	2009	2009	2009	2	0	2	Export	276	Germany	DEU	842	USA	USA								04	CEREALS,CEREAL PREPRTNS.	1	No Quantity							106476000			0
S3	2009	2009	2009	2	0	2	Export	276	Germany	DEU	858	Uruguay	URY								04	CEREALS,CEREAL PREPRTNS.	1	No Quantity							221000			0
S3	2009	2009	2009	2	0	2	Export	276	Germany	DEU	860	Uzbekistan	UZB								04	CEREALS,CEREAL PREPRTNS.	1	No Quantity							37000			0
S3	2009	2009	2009	2	0	2	Export	276	Germany	DEU	862	Venezuela	VEN								04	CEREALS,CEREAL PREPRTNS.	1	No Quantity							13091000			0
S3	2009	2009	2009	2	0	2	Export	276	Germany	DEU	887	Yemen	YEM								04	CEREALS,CEREAL PREPRTNS.	1	No Quantity							68208000			0
S3	2009	2009	2009	2	0	2	Export	268	Georgia	GEO	0	World	WLD								05	VEGETABLES AND FRUIT	1	No Quantity							91918249			0
S3	2009	2009	2009	2	0	2	Export	268	Georgia	GEO	31	Azerbaijan	AZE								05	VEGETABLES AND FRUIT	1	No Quantity							5325811			0
S3	2009	2009	2009	2	0	2	Export	268	Georgia	GEO	36	Australia	AUS								05	VEGETABLES AND FRUIT	1	No Quantity							30211			0
S3	2009	2009	2009	2	0	2	Export	268	Georgia	GEO	40	Austria	AUT								05	VEGETABLES AND FRUIT	1	No Quantity							337300			0
S3	2009	2009	2009	2	0	2	Export	268	Georgia	GEO	51	Armenia	ARM								05	VEGETABLES AND FRUIT	1	No Quantity							2181179			0
S3	2009	2009	2009	2	0	2	Export	268	Georgia	GEO	56	Belgium	BEL								05	VEGETABLES AND FRUIT	1	No Quantity							1500020			0
S3	2009	2009	2009	2	0	2	Export	268	Georgia	GEO	92	Br. Virgin Isds	VGB								05	VEGETABLES AND FRUIT	1	No Quantity							169400			0
S3	2009	2009	2009	2	0	2	Export	268	Georgia	GEO	100	Bulgaria	BGR								05	VEGETABLES AND FRUIT	1	No Quantity							81200			0
S3	2009	2009	2009	2	0	2	Export	268	Georgia	GEO	112	Belarus	BLR								05	VEGETABLES AND FRUIT	1	No Quantity							1197632			0
S3	2009	2009	2009	2	0	2	Export	268	Georgia	GEO	124	Canada	CAN								05	VEGETABLES AND FRUIT	1	No Quantity							103360			0
S3	2009	2009	2009	2	0	2	Export	268	Georgia	GEO	156	China	CHN								05	VEGETABLES AND FRUIT	1	No Quantity							1395170			0
S3	2009	2009	2009	2	0	2	Export	268	Georgia	GEO	203	Czechia	CZE								05	VEGETABLES AND FRUIT	1	No Quantity							6653526			0
S3	2009	2009	2009	2	0	2	Export	268	Georgia	GEO	233	Estonia	EST								05	VEGETABLES AND FRUIT	1	No Quantity							588792			0
S3	2009	2009	2009	2	0	2	Export	268	Georgia	GEO	251	France	FRA								05	VEGETABLES AND FRUIT	1	No Quantity							2220021			0
S3	2009	2009	2009	2	0	2	Export	268	Georgia	GEO	276	Germany	DEU								05	VEGETABLES AND FRUIT	1	No Quantity							13272066			0
S3	2009	2009	2009	2	0	2	Export	268	Georgia	GEO	300	Greece	GRC								05	VEGETABLES AND FRUIT	1	No Quantity							2784117			0
S3	2009	2009	2009	2	0	2	Export	268	Georgia	GEO	344	China, Hong Kong SAR	HKG								05	VEGETABLES AND FRUIT	1	No Quantity							18708			0
S3	2009	2009	2009	2	0	2	Export	268	Georgia	GEO	348	Hungary	HUN								05	VEGETABLES AND FRUIT	1	No Quantity							36350			0
S3	2009	2009	2009	2	0	2	Export	268	Georgia	GEO	364	Iran	IRN								05	VEGETABLES AND FRUIT	1	No Quantity							628300			0
S3	2009	2009	2009	2	0	2	Export	268	Georgia	GEO	368	Iraq	IRQ								05	VEGETABLES AND FRUIT	1	No Quantity							9459195			0
S3	2009	2009	2009	2	0	2	Export	268	Georgia	GEO	376	Israel	ISR								05	VEGETABLES AND FRUIT	1	No Quantity							28185			0
S3	2009	2009	2009	2	0	2	Export	268	Georgia	GEO	381	Italy	ITA								05	VEGETABLES AND FRUIT	1	No Quantity							7538193			0
S3	2009	2009	2009	2	0	2	Export	268	Georgia	GEO	392	Japan	JPN								05	VEGETABLES AND FRUIT	1	No Quantity							57			0
S3	2009	2009	2009	2	0	2	Export	268	Georgia	GEO	398	Kazakhstan	KAZ								05	VEGETABLES AND FRUIT	1	No Quantity							228818			0
S3	2009	2009	2009	2	0	2	Export	268	Georgia	GEO	414	Kuwait	KWT								05	VEGETABLES AND FRUIT	1	No Quantity							172489			0
S3	2009	2009	2009	2	0	2	Export	268	Georgia	GEO	417	Kyrgyzstan	KGZ								05	VEGETABLES AND FRUIT	1	No Quantity							16000			0
S3	2009	2009	2009	2	0	2	Export	268	Georgia	GEO	428	Latvia	LVA								05	VEGETABLES AND FRUIT	1	No Quantity							1177605			0
S3	2009	2009	2009	2	0	2	Export	268	Georgia	GEO	440	Lithuania	LTU								05	VEGETABLES AND FRUIT	1	No Quantity							1979359			0
S3	2009	2009	2009	2	0	2	Export	268	Georgia	GEO	458	Malaysia	MYS								05	VEGETABLES AND FRUIT	1	No Quantity							14			0
S3	2009	2009	2009	2	0	2	Export	268	Georgia	GEO	498	Rep. of Moldova	MDA								05	VEGETABLES AND FRUIT	1	No Quantity							50800			0
S3	2009	2009	2009	2	0	2	Export	268	Georgia	GEO	504	Morocco	MAR								05	VEGETABLES AND FRUIT	1	No Quantity							72700			0
S3	2009	2009	2009	2	0	2	Export	268	Georgia	GEO	528	Netherlands	NLD								05	VEGETABLES AND FRUIT	1	No Quantity							981000			0
S3	2009	2009	2009	2	0	2	Export	268	Georgia	GEO	579	Norway	NOR								05	VEGETABLES AND FRUIT	1	No Quantity							2043			0
S3	2009	2009	2009	2	0	2	Export	268	Georgia	GEO	616	Poland	POL								05	VEGETABLES AND FRUIT	1	No Quantity							2019758			0
S3	2009	2009	2009	2	0	2	Export	268	Georgia	GEO	620	Portugal	PRT								05	VEGETABLES AND FRUIT	1	No Quantity							208300			0
S3	2009	2009	2009	2	0	2	Export	268	Georgia	GEO	643	Russian Federation	RUS								05	VEGETABLES AND FRUIT	1	No Quantity							1749845			0
S3	2009	2009	2009	2	0	2	Export	268	Georgia	GEO	682	Saudi Arabia	SAU								05	VEGETABLES AND FRUIT	1	No Quantity							160			0
S3	2009	2009	2009	2	0	2	Export	268	Georgia	GEO	688	Serbia	SRB								05	VEGETABLES AND FRUIT	1	No Quantity							236338			0
S3	2009	2009	2009	2	0	2	Export	268	Georgia	GEO	724	Spain	ESP								05	VEGETABLES AND FRUIT	1	No Quantity							6327535			0
S3	2009	2009	2009	2	0	2	Export	268	Georgia	GEO	752	Sweden	SWE								05	VEGETABLES AND FRUIT	1	No Quantity							35104			0
S3	2009	2009	2009	2	0	2	Export	268	Georgia	GEO	757	Switzerland	CHE								05	VEGETABLES AND FRUIT	1	No Quantity							498080			0
S3	2009	2009	2009	2	0	2	Export	268	Georgia	GEO	760	Syria	SYR								05	VEGETABLES AND FRUIT	1	No Quantity							3252526			0
S3	2009	2009	2009	2	0	2	Export	268	Georgia	GEO	762	Tajikistan	TJK								05	VEGETABLES AND FRUIT	1	No Quantity							1980			0
S3	2009	2009	2009	2	0	2	Export	268	Georgia	GEO	792	Turkey	TUR								05	VEGETABLES AND FRUIT	1	No Quantity							2291560			0
S3	2009	2009	2009	2	0	2	Export	268	Georgia	GEO	795	Turkmenistan	TKM								05	VEGETABLES AND FRUIT	1	No Quantity							91996			0
S3	2009	2009	2009	2	0	2	Export	268	Georgia	GEO	804	Ukraine	UKR								05	VEGETABLES AND FRUIT	1	No Quantity							13895279			0
S3	2009	2009	2009	2	0	2	Export	268	Georgia	GEO	807	North Macedonia	MKD								05	VEGETABLES AND FRUIT	1	No Quantity							116000			0
S3	2009	2009	2009	2	0	2	Export	268	Georgia	GEO	818	Egypt	EGY								05	VEGETABLES AND FRUIT	1	No Quantity							169810			0
S3	2009	2009	2009	2	0	2	Export	268	Georgia	GEO	826	United Kingdom	GBR								05	VEGETABLES AND FRUIT	1	No Quantity							653600			0
S3	2009	2009	2009	2	0	2	Export	268	Georgia	GEO	842	USA	USA								05	VEGETABLES AND FRUIT	1	No Quantity							137068			0
S3	2009	2009	2009	2	0	2	Export	268	Georgia	GEO	860	Uzbekistan	UZB								05	VEGETABLES AND FRUIT	1	No Quantity							3690			0
S3	2009	2009	2009	2	0	2	Export	276	Germany	DEU	0	World	WLD								05	VEGETABLES AND FRUIT	1	No Quantity							5313979000			0
S3	2009	2009	2009	2	0	2	Export	276	Germany	DEU	4	Afghanistan	AFG								05	VEGETABLES AND FRUIT	1	No Quantity							2567000			0
S3	2009	2009	2009	2	0	2	Export	276	Germany	DEU	8	Albania	ALB								05	VEGETABLES AND FRUIT	1	No Quantity							731000			0
S3	2009	2009	2009	2	0	2	Export	276	Germany	DEU	12	Algeria	DZA								05	VEGETABLES AND FRUIT	1	No Quantity							2948000			0
S3	2009	2009	2009	2	0	2	Export	276	Germany	DEU	24	Angola	AGO								05	VEGETABLES AND FRUIT	1	No Quantity							277000			0
S3	2009	2009	2009	2	0	2	Export	276	Germany	DEU	31	Azerbaijan	AZE								05	VEGETABLES AND FRUIT	1	No Quantity							642000			0
S3	2009	2009	2009	2	0	2	Export	276	Germany	DEU	32	Argentina	ARG								05	VEGETABLES AND FRUIT	1	No Quantity							1397000			0
S3	2009	2009	2009	2	0	2	Export	276	Germany	DEU	36	Australia	AUS								05	VEGETABLES AND FRUIT	1	No Quantity							14040000			0
S3	2009	2009	2009	2	0	2	Export	276	Germany	DEU	40	Austria	AUT								05	VEGETABLES AND FRUIT	1	No Quantity							503652000			0
S3	2009	2009	2009	2	0	2	Export	276	Germany	DEU	44	Bahamas	BHS								05	VEGETABLES AND FRUIT	1	No Quantity							36000			0
S3	2009	2009	2009	2	0	2	Export	276	Germany	DEU	48	Bahrain	BHR								05	VEGETABLES AND FRUIT	1	No Quantity							590000			0
S3	2009	2009	2009	2	0	2	Export	276	Germany	DEU	50	Bangladesh	BGD								05	VEGETABLES AND FRUIT	1	No Quantity							923000			0
S3	2009	2009	2009	2	0	2	Export	276	Germany	DEU	51	Armenia	ARM								05	VEGETABLES AND FRUIT	1	No Quantity							57000			0
S3	2009	2009	2009	2	0	2	Export	276	Germany	DEU	52	Barbados	BRB								05	VEGETABLES AND FRUIT	1	No Quantity							2000			0
S3	2009	2009	2009	2	0	2	Export	276	Germany	DEU	56	Belgium	BEL								05	VEGETABLES AND FRUIT	1	No Quantity							318193000			0
S3	2009	2009	2009	2	0	2	Export	276	Germany	DEU	64	Bhutan	BTN								05	VEGETABLES AND FRUIT	1	No Quantity							1000			0
S3	2009	2009	2009	2	0	2	Export	276	Germany	DEU	68	Bolivia (Plurinational State of)	BOL								05	VEGETABLES AND FRUIT	1	No Quantity							63000			0
S3	2009	2009	2009	2	0	2	Export	276	Germany	DEU	70	Bosnia Herzegovina	BIH								05	VEGETABLES AND FRUIT	1	No Quantity							2152000			0
S3	2009	2009	2009	2	0	2	Export	276	Germany	DEU	72	Botswana	BWA								05	VEGETABLES AND FRUIT	1	No Quantity							149000			0
S3	2009	2009	2009	2	0	2	Export	276	Germany	DEU	74	Bouvet Island	BVT								05	VEGETABLES AND FRUIT	1	No Quantity							4000			0
S3	2009	2009	2009	2	0	2	Export	276	Germany	DEU	76	Brazil	BRA								05	VEGETABLES AND FRUIT	1	No Quantity							16607000			0
S3	2009	2009	2009	2	0	2	Export	276	Germany	DEU	84	Belize	BLZ								05	VEGETABLES AND FRUIT	1	No Quantity							81000			0
S3	2009	2009	2009	2	0	2	Export	276	Germany	DEU	92	Br. Virgin Isds	VGB								05	VEGETABLES AND FRUIT	1	No Quantity							215000			0
S3	2009	2009	2009	2	0	2	Export	276	Germany	DEU	96	Brunei Darussalam	BRN								05	VEGETABLES AND FRUIT	1	No Quantity							15000			0
S3	2009	2009	2009	2	0	2	Export	276	Germany	DEU	100	Bulgaria	BGR								05	VEGETABLES AND FRUIT	1	No Quantity							10876000			0
S3	2009	2009	2009	2	0	2	Export	276	Germany	DEU	112	Belarus	BLR								05	VEGETABLES AND FRUIT	1	No Quantity							3732000			0
S3	2009	2009	2009	2	0	2	Export	276	Germany	DEU	116	Cambodia	KHM								05	VEGETABLES AND FRUIT	1	No Quantity							3000			0
S3	2009	2009	2009	2	0	2	Export	276	Germany	DEU	120	Cameroon	CMR								05	VEGETABLES AND FRUIT	1	No Quantity							851000			0
S3	2009	2009	2009	2	0	2	Export	276	Germany	DEU	124	Canada	CAN								05	VEGETABLES AND FRUIT	1	No Quantity							10802000			0
S3	2009	2009	2009	2	0	2	Export	276	Germany	DEU	136	Cayman Isds	CYM								05	VEGETABLES AND FRUIT	1	No Quantity							8000			0
S3	2009	2009	2009	2	0	2	Export	276	Germany	DEU	144	Sri Lanka	LKA								05	VEGETABLES AND FRUIT	1	No Quantity							794000			0
S3	2009	2009	2009	2	0	2	Export	276	Germany	DEU	148	Chad	TCD								05	VEGETABLES AND FRUIT	1	No Quantity							138000			0
S3	2009	2009	2009	2	0	2	Export	276	Germany	DEU	152	Chile	CHL								05	VEGETABLES AND FRUIT	1	No Quantity							1988000			0
S3	2009	2009	2009	2	0	2	Export	276	Germany	DEU	156	China	CHN								05	VEGETABLES AND FRUIT	1	No Quantity							14278000			0
S3	2009	2009	2009	2	0	2	Export	276	Germany	DEU	170	Colombia	COL								05	VEGETABLES AND FRUIT	1	No Quantity							876000			0
S3	2009	2009	2009	2	0	2	Export	276	Germany	DEU	175	Mayotte	MYT								05	VEGETABLES AND FRUIT	1	No Quantity							2000			0
S3	2009	2009	2009	2	0	2	Export	276	Germany	DEU	178	Congo	COG								05	VEGETABLES AND FRUIT	1	No Quantity							106000			0
S3	2009	2009	2009	2	0	2	Export	276	Germany	DEU	180	Dem. Rep. of the Congo	COD								05	VEGETABLES AND FRUIT	1	No Quantity							9000			0
S3	2009	2009	2009	2	0	2	Export	276	Germany	DEU	184	Cook Isds	COK								05	VEGETABLES AND FRUIT	1	No Quantity							5000			0
S3	2009	2009	2009	2	0	2	Export	276	Germany	DEU	188	Costa Rica	CRI								05	VEGETABLES AND FRUIT	1	No Quantity							165000			0
S3	2009	2009	2009	2	0	2	Export	276	Germany	DEU	191	Croatia	HRV								05	VEGETABLES AND FRUIT	1	No Quantity							14523000			0
S3	2009	2009	2009	2	0	2	Export	276	Germany	DEU	192	Cuba	CUB								05	VEGETABLES AND FRUIT	1	No Quantity							2419000			0
S3	2009	2009	2009	2	0	2	Export	276	Germany	DEU	196	Cyprus	CYP								05	VEGETABLES AND FRUIT	1	No Quantity							4262000			0
S3	2009	2009	2009	2	0	2	Export	276	Germany	DEU	203	Czechia	CZE								05	VEGETABLES AND FRUIT	1	No Quantity							155238000			0
S3	2009	2009	2009	2	0	2	Export	276	Germany	DEU	204	Benin	BEN								05	VEGETABLES AND FRUIT	1	No Quantity							50000			0
S3	2009	2009	2009	2	0	2	Export	276	Germany	DEU	208	Denmark	DNK								05	VEGETABLES AND FRUIT	1	No Quantity							292669000			0
S3	2009	2009	2009	2	0	2	Export	276	Germany	DEU	214	Dominican Rep.	DOM								05	VEGETABLES AND FRUIT	1	No Quantity							2085000			0
S3	2009	2009	2009	2	0	2	Export	276	Germany	DEU	218	Ecuador	ECU								05	VEGETABLES AND FRUIT	1	No Quantity							201000			0
S3	2009	2009	2009	2	0	2	Export	276	Germany	DEU	222	El Salvador	SLV								05	VEGETABLES AND FRUIT	1	No Quantity							370000			0
S3	2009	2009	2009	2	0	2	Export	276	Germany	DEU	231	Ethiopia	ETH								05	VEGETABLES AND FRUIT	1	No Quantity							2710000			0
S3	2009	2009	2009	2	0	2	Export	276	Germany	DEU	232	Eritrea	ERI								05	VEGETABLES AND FRUIT	1	No Quantity							132000			0
S3	2009	2009	2009	2	0	2	Export	276	Germany	DEU	233	Estonia	EST								05	VEGETABLES AND FRUIT	1	No Quantity							13333000			0
S3	2009	2009	2009	2	0	2	Export	276	Germany	DEU	234	Faeroe Isds	FRO								05	VEGETABLES AND FRUIT	1	No Quantity							2000			0
S3	2009	2009	2009	2	0	2	Export	276	Germany	DEU	246	Finland	FIN								05	VEGETABLES AND FRUIT	1	No Quantity							111720000			0
S3	2009	2009	2009	2	0	2	Export	276	Germany	DEU	251	France	FRA								05	VEGETABLES AND FRUIT	1	No Quantity							724623000			0
S3	2009	2009	2009	2	0	2	Export	276	Germany	DEU	260	Fr. South Antarctic Terr.	ATF								05	VEGETABLES AND FRUIT	1	No Quantity							162000			0
S3	2009	2009	2009	2	0	2	Export	276	Germany	DEU	262	Djibouti	DJI								05	VEGETABLES AND FRUIT	1	No Quantity							38000			0
S3	2009	2009	2009	2	0	2	Export	276	Germany	DEU	266	Gabon	GAB								05	VEGETABLES AND FRUIT	1	No Quantity							45000			0
S3	2009	2009	2009	2	0	2	Export	276	Germany	DEU	268	Georgia	GEO								05	VEGETABLES AND FRUIT	1	No Quantity							846000			0
S3	2009	2009	2009	2	0	2	Export	276	Germany	DEU	270	Gambia	GMB								05	VEGETABLES AND FRUIT	1	No Quantity							143000			0
S3	2009	2009	2009	2	0	2	Export	276	Germany	DEU	275	State of Palestine	PSE								05	VEGETABLES AND FRUIT	1	No Quantity							157000			0
S3	2009	2009	2009	2	0	2	Export	276	Germany	DEU	288	Ghana	GHA								05	VEGETABLES AND FRUIT	1	No Quantity							250000			0
S3	2009	2009	2009	2	0	2	Export	276	Germany	DEU	300	Greece	GRC								05	VEGETABLES AND FRUIT	1	No Quantity							67211000			0
S3	2009	2009	2009	2	0	2	Export	276	Germany	DEU	304	Greenland	GRL								05	VEGETABLES AND FRUIT	1	No Quantity							2000			0
S3	2009	2009	2009	2	0	2	Export	276	Germany	DEU	308	Grenada	GRD								05	VEGETABLES AND FRUIT	1	No Quantity							31000			0
S3	2009	2009	2009	2	0	2	Export	276	Germany	DEU	320	Guatemala	GTM								05	VEGETABLES AND FRUIT	1	No Quantity							784000			0
S3	2009	2009	2009	2	0	2	Export	276	Germany	DEU	324	Guinea	GIN								05	VEGETABLES AND FRUIT	1	No Quantity							151000			0
S3	2009	2009	2009	2	0	2	Export	276	Germany	DEU	328	Guyana	GUY								05	VEGETABLES AND FRUIT	1	No Quantity							2000			0
S3	2009	2009	2009	2	0	2	Export	276	Germany	DEU	332	Haiti	HTI								05	VEGETABLES AND FRUIT	1	No Quantity							12000			0
S3	2009	2009	2009	2	0	2	Export	276	Germany	DEU	336	Holy See (Vatican City State)	VAT								05	VEGETABLES AND FRUIT	1	No Quantity							13000			0
S3	2009	2009	2009	2	0	2	Export	276	Germany	DEU	340	Honduras	HND								05	VEGETABLES AND FRUIT	1	No Quantity							957000			0
S3	2009	2009	2009	2	0	2	Export	276	Germany	DEU	344	China, Hong Kong SAR	HKG								05	VEGETABLES AND FRUIT	1	No Quantity							1456000			0
S3	2009	2009	2009	2	0	2	Export	276	Germany	DEU	348	Hungary	HUN								05	VEGETABLES AND FRUIT	1	No Quantity							65829000			0
S3	2009	2009	2009	2	0	2	Export	276	Germany	DEU	352	Iceland	ISL								05	VEGETABLES AND FRUIT	1	No Quantity							2462000			0
S3	2009	2009	2009	2	0	2	Export	276	Germany	DEU	360	Indonesia	IDN								05	VEGETABLES AND FRUIT	1	No Quantity							6579000			0
S3	2009	2009	2009	2	0	2	Export	276	Germany	DEU	364	Iran	IRN								05	VEGETABLES AND FRUIT	1	No Quantity							1112000			0
S3	2009	2009	2009	2	0	2	Export	276	Germany	DEU	368	Iraq	IRQ								05	VEGETABLES AND FRUIT	1	No Quantity							262000			0
S3	2009	2009	2009	2	0	2	Export	276	Germany	DEU	372	Ireland	IRL								05	VEGETABLES AND FRUIT	1	No Quantity							54694000			0
S3	2009	2009	2009	2	0	2	Export	276	Germany	DEU	376	Israel	ISR								05	VEGETABLES AND FRUIT	1	No Quantity							6274000			0
S3	2009	2009	2009	2	0	2	Export	276	Germany	DEU	381	Italy	ITA								05	VEGETABLES AND FRUIT	1	No Quantity							349094000			0
S3	2009	2009	2009	2	0	2	Export	276	Germany	DEU	384	Côte d'Ivoire	CIV								05	VEGETABLES AND FRUIT	1	No Quantity							4009000			0
S3	2009	2009	2009	2	0	2	Export	276	Germany	DEU	388	Jamaica	JAM								05	VEGETABLES AND FRUIT	1	No Quantity							2000			0
S3	2009	2009	2009	2	0	2	Export	276	Germany	DEU	392	Japan	JPN								05	VEGETABLES AND FRUIT	1	No Quantity							41087000			0
S3	2009	2009	2009	2	0	2	Export	276	Germany	DEU	398	Kazakhstan	KAZ								05	VEGETABLES AND FRUIT	1	No Quantity							4257000			0
S3	2009	2009	2009	2	0	2	Export	276	Germany	DEU	400	Jordan	JOR								05	VEGETABLES AND FRUIT	1	No Quantity							1066000			0
S3	2009	2009	2009	2	0	2	Export	276	Germany	DEU	404	Kenya	KEN								05	VEGETABLES AND FRUIT	1	No Quantity							2414000			0
S3	2009	2009	2009	2	0	2	Export	276	Germany	DEU	408	Dem. People's Rep. of Korea	PRK								05	VEGETABLES AND FRUIT	1	No Quantity							39000			0
S3	2009	2009	2009	2	0	2	Export	276	Germany	DEU	410	Rep. of Korea	KOR								05	VEGETABLES AND FRUIT	1	No Quantity							2948000			0
S3	2009	2009	2009	2	0	2	Export	276	Germany	DEU	414	Kuwait	KWT								05	VEGETABLES AND FRUIT	1	No Quantity							966000			0
S3	2009	2009	2009	2	0	2	Export	276	Germany	DEU	417	Kyrgyzstan	KGZ								05	VEGETABLES AND FRUIT	1	No Quantity							131000			0
S3	2009	2009	2009	2	0	2	Export	276	Germany	DEU	418	Lao People's Dem. Rep.	LAO								05	VEGETABLES AND FRUIT	1	No Quantity							1000			0
S3	2009	2009	2009	2	0	2	Export	276	Germany	DEU	422	Lebanon	LBN								05	VEGETABLES AND FRUIT	1	No Quantity							3754000			0
S3	2009	2009	2009	2	0	2	Export	276	Germany	DEU	426	Lesotho	LSO								05	VEGETABLES AND FRUIT	1	No Quantity							133000			0
S3	2009	2009	2009	2	0	2	Export	276	Germany	DEU	428	Latvia	LVA								05	VEGETABLES AND FRUIT	1	No Quantity							7331000			0
S3	2009	2009	2009	2	0	2	Export	276	Germany	DEU	430	Liberia	LBR								05	VEGETABLES AND FRUIT	1	No Quantity							51000			0
S3	2009	2009	2009	2	0	2	Export	276	Germany	DEU	434	Libya	LBY								05	VEGETABLES AND FRUIT	1	No Quantity							270000			0
S3	2009	2009	2009	2	0	2	Export	276	Germany	DEU	440	Lithuania	LTU								05	VEGETABLES AND FRUIT	1	No Quantity							29663000			0
S3	2009	2009	2009	2	0	2	Export	276	Germany	DEU	442	Luxembourg	LUX								05	VEGETABLES AND FRUIT	1	No Quantity							87623000			0
S3	2009	2009	2009	2	0	2	Export	276	Germany	DEU	458	Malaysia	MYS								05	VEGETABLES AND FRUIT	1	No Quantity							12485000			0
S3	2009	2009	2009	2	0	2	Export	276	Germany	DEU	462	Maldives	MDV								05	VEGETABLES AND FRUIT	1	No Quantity							275000			0
S3	2009	2009	2009	2	0	2	Export	276	Germany	DEU	466	Mali	MLI								05	VEGETABLES AND FRUIT	1	No Quantity							40000			0
S3	2009	2009	2009	2	0	2	Export	276	Germany	DEU	470	Malta	MLT								05	VEGETABLES AND FRUIT	1	No Quantity							1282000			0
S3	2009	2009	2009	2	0	2	Export	276	Germany	DEU	478	Mauritania	MRT								05	VEGETABLES AND FRUIT	1	No Quantity							7000			0
S3	2009	2009	2009	2	0	2	Export	276	Germany	DEU	480	Mauritius	MUS								05	VEGETABLES AND FRUIT	1	No Quantity							413000			0
S3	2009	2009	2009	2	0	2	Export	276	Germany	DEU	484	Mexico	MEX								05	VEGETABLES AND FRUIT	1	No Quantity							5766000			0
S3	2009	2009	2009	2	0	2	Export	276	Germany	DEU	490	Other Asia, nes									05	VEGETABLES AND FRUIT	1	No Quantity							1312000			0
S3	2009	2009	2009	2	0	2	Export	276	Germany	DEU	496	Mongolia	MNG								05	VEGETABLES AND FRUIT	1	No Quantity							1716000			0
S3	2009	2009	2009	2	0	2	Export	276	Germany	DEU	498	Rep. of Moldova	MDA								05	VEGETABLES AND FRUIT	1	No Quantity							1434000			0
S3	2009	2009	2009	2	0	2	Export	276	Germany	DEU	499	Montenegro	MNE								05	VEGETABLES AND FRUIT	1	No Quantity							578000			0
S3	2009	2009	2009	2	0	2	Export	276	Germany	DEU	504	Morocco	MAR								05	VEGETABLES AND FRUIT	1	No Quantity							4983000			0
S3	2009	2009	2009	2	0	2	Export	276	Germany	DEU	508	Mozambique	MOZ								05	VEGETABLES AND FRUIT	1	No Quantity							708000			0
S3	2009	2009	2009	2	0	2	Export	276	Germany	DEU	512	Oman	OMN								05	VEGETABLES AND FRUIT	1	No Quantity							310000			0
S3	2009	2009	2009	2	0	2	Export	276	Germany	DEU	516	Namibia	NAM								05	VEGETABLES AND FRUIT	1	No Quantity							688000			0
S3	2009	2009	2009	2	0	2	Export	276	Germany	DEU	524	Nepal	NPL								05	VEGETABLES AND FRUIT	1	No Quantity							494000			0
S3	2009	2009	2009	2	0	2	Export	276	Germany	DEU	528	Netherlands	NLD								05	VEGETABLES AND FRUIT	1	No Quantity							723815000			0
S3	2009	2009	2009	2	0	2	Export	276	Germany	DEU	530	Neth. Antilles	ANT								05	VEGETABLES AND FRUIT	1	No Quantity							88000			0
S3	2009	2009	2009	2	0	2	Export	276	Germany	DEU	533	Aruba	ABW								05	VEGETABLES AND FRUIT	1	No Quantity							8000			0
S3	2009	2009	2009	2	0	2	Export	276	Germany	DEU	540	New Caledonia	NCL								05	VEGETABLES AND FRUIT	1	No Quantity							34000			0
S3	2009	2009	2009	2	0	2	Export	276	Germany	DEU	548	Vanuatu	VUT								05	VEGETABLES AND FRUIT	1	No Quantity							3000			0
S3	2009	2009	2009	2	0	2	Export	276	Germany	DEU	554	New Zealand	NZL								05	VEGETABLES AND FRUIT	1	No Quantity							1473000			0
S3	2009	2009	2009	2	0	2	Export	276	Germany	DEU	558	Nicaragua	NIC								05	VEGETABLES AND FRUIT	1	No Quantity							5000			0
S3	2009	2009	2009	2	0	2	Export	276	Germany	DEU	562	Niger	NER								05	VEGETABLES AND FRUIT	1	No Quantity							1000			0
S3	2009	2009	2009	2	0	2	Export	276	Germany	DEU	566	Nigeria	NGA								05	VEGETABLES AND FRUIT	1	No Quantity							3609000			0
S3	2009	2009	2009	2	0	2	Export	276	Germany	DEU	574	Norfolk Isds	NFK								05	VEGETABLES AND FRUIT	1	No Quantity							1000			0
S3	2009	2009	2009	2	0	2	Export	276	Germany	DEU	577	Other Africa, nes									05	VEGETABLES AND FRUIT	1	No Quantity							6000			0
S3	2009	2009	2009	2	0	2	Export	276	Germany	DEU	579	Norway	NOR								05	VEGETABLES AND FRUIT	1	No Quantity							24697000			0
S3	2009	2009	2009	2	0	2	Export	276	Germany	DEU	586	Pakistan	PAK								05	VEGETABLES AND FRUIT	1	No Quantity							1166000			0
S3	2009	2009	2009	2	0	2	Export	276	Germany	DEU	591	Panama	PAN								05	VEGETABLES AND FRUIT	1	No Quantity							533000			0
S3	2009	2009	2009	2	0	2	Export	276	Germany	DEU	600	Paraguay	PRY								05	VEGETABLES AND FRUIT	1	No Quantity							101000			0
S3	2009	2009	2009	2	0	2	Export	276	Germany	DEU	604	Peru	PER								05	VEGETABLES AND FRUIT	1	No Quantity							2302000			0
S3	2009	2009	2009	2	0	2	Export	276	Germany	DEU	608	Philippines	PHL								05	VEGETABLES AND FRUIT	1	No Quantity							14497000			0
S3	2009	2009	2009	2	0	2	Export	276	Germany	DEU	616	Poland	POL								05	VEGETABLES AND FRUIT	1	No Quantity							218240000			0
S3	2009	2009	2009	2	0	2	Export	276	Germany	DEU	620	Portugal	PRT								05	VEGETABLES AND FRUIT	1	No Quantity							30127000			0
S3	2009	2009	2009	2	0	2	Export	276	Germany	DEU	626	Timor-Leste	TLS								05	VEGETABLES AND FRUIT	1	No Quantity							3000			0
S3	2009	2009	2009	2	0	2	Export	276	Germany	DEU	634	Qatar	QAT								05	VEGETABLES AND FRUIT	1	No Quantity							246000			0
S3	2009	2009	2009	2	0	2	Export	276	Germany	DEU	642	Romania	ROU								05	VEGETABLES AND FRUIT	1	No Quantity							45769000			0
S3	2009	2009	2009	2	0	2	Export	276	Germany	DEU	643	Russian Federation	RUS								05	VEGETABLES AND FRUIT	1	No Quantity							91343000			0
S3	2009	2009	2009	2	0	2	Export	276	Germany	DEU	646	Rwanda	RWA								05	VEGETABLES AND FRUIT	1	No Quantity							42000			0
S3	2009	2009	2009	2	0	2	Export	276	Germany	DEU	660	Anguilla	AIA								05	VEGETABLES AND FRUIT	1	No Quantity							5000			0
S3	2009	2009	2009	2	0	2	Export	276	Germany	DEU	662	Saint Lucia	LCA								05	VEGETABLES AND FRUIT	1	No Quantity							16000			0
S3	2009	2009	2009	2	0	2	Export	276	Germany	DEU	670	Saint Vincent and the Grenadines	VCT								05	VEGETABLES AND FRUIT	1	No Quantity							20000			0
S3	2009	2009	2009	2	0	2	Export	276	Germany	DEU	674	San Marino	SMR								05	VEGETABLES AND FRUIT	1	No Quantity							13000			0
S3	2009	2009	2009	2	0	2	Export	276	Germany	DEU	682	Saudi Arabia	SAU								05	VEGETABLES AND FRUIT	1	No Quantity							5538000			0
S3	2009	2009	2009	2	0	2	Export	276	Germany	DEU	686	Senegal	SEN								05	VEGETABLES AND FRUIT	1	No Quantity							498000			0
S3	2009	2009	2009	2	0	2	Export	276	Germany	DEU	688	Serbia	SRB								05	VEGETABLES AND FRUIT	1	No Quantity							8038000			0
S3	2009	2009	2009	2	0	2	Export	276	Germany	DEU	690	Seychelles	SYC								05	VEGETABLES AND FRUIT	1	No Quantity							35000			0
S3	2009	2009	2009	2	0	2	Export	276	Germany	DEU	694	Sierra Leone	SLE								05	VEGETABLES AND FRUIT	1	No Quantity							1000			0
S3	2009	2009	2009	2	0	2	Export	276	Germany	DEU	699	India	IND								05	VEGETABLES AND FRUIT	1	No Quantity							4974000			0
S3	2009	2009	2009	2	0	2	Export	276	Germany	DEU	702	Singapore	SGP								05	VEGETABLES AND FRUIT	1	No Quantity							1921000			0
S3	2009	2009	2009	2	0	2	Export	276	Germany	DEU	703	Slovakia	SVK								05	VEGETABLES AND FRUIT	1	No Quantity							61418000			0
S3	2009	2009	2009	2	0	2	Export	276	Germany	DEU	704	Viet Nam	VNM								05	VEGETABLES AND FRUIT	1	No Quantity							8038000			0
S3	2009	2009	2009	2	0	2	Export	276	Germany	DEU	705	Slovenia	SVN								05	VEGETABLES AND FRUIT	1	No Quantity							17494000			0
S3	2009	2009	2009	2	0	2	Export	276	Germany	DEU	706	Somalia	SOM								05	VEGETABLES AND FRUIT	1	No Quantity							5000			0
S3	2009	2009	2009	2	0	2	Export	276	Germany	DEU	710	South Africa	ZAF								05	VEGETABLES AND FRUIT	1	No Quantity							5091000			0
S3	2009	2009	2009	2	0	2	Export	276	Germany	DEU	716	Zimbabwe	ZWE								05	VEGETABLES AND FRUIT	1	No Quantity							279000			0
S3	2009	2009	2009	2	0	2	Export	276	Germany	DEU	724	Spain	ESP								05	VEGETABLES AND FRUIT	1	No Quantity							154072000			0
S3	2009	2009	2009	2	0	2	Export	276	Germany	DEU	736	Fmr Sudan	SDN								05	VEGETABLES AND FRUIT	1	No Quantity							550000			0
S3	2009	2009	2009	2	0	2	Export	276	Germany	DEU	740	Suriname	SUR								05	VEGETABLES AND FRUIT	1	No Quantity							195000			0
S3	2009	2009	2009	2	0	2	Export	276	Germany	DEU	748	Swaziland	SWZ								05	VEGETABLES AND FRUIT	1	No Quantity							111000			0
S3	2009	2009	2009	2	0	2	Export	276	Germany	DEU	752	Sweden	SWE								05	VEGETABLES AND FRUIT	1	No Quantity							210151000			0
S3	2009	2009	2009	2	0	2	Export	276	Germany	DEU	757	Switzerland	CHE								05	VEGETABLES AND FRUIT	1	No Quantity							179703000			0
S3	2009	2009	2009	2	0	2	Export	276	Germany	DEU	760	Syria	SYR								05	VEGETABLES AND FRUIT	1	No Quantity							1795000			0
S3	2009	2009	2009	2	0	2	Export	276	Germany	DEU	762	Tajikistan	TJK								05	VEGETABLES AND FRUIT	1	No Quantity							45000			0
S3	2009	2009	2009	2	0	2	Export	276	Germany	DEU	764	Thailand	THA								05	VEGETABLES AND FRUIT	1	No Quantity							16983000			0
S3	2009	2009	2009	2	0	2	Export	276	Germany	DEU	768	Togo	TGO								05	VEGETABLES AND FRUIT	1	No Quantity							72000			0
S3	2009	2009	2009	2	0	2	Export	276	Germany	DEU	780	Trinidad and Tobago	TTO								05	VEGETABLES AND FRUIT	1	No Quantity							383000			0
S3	2009	2009	2009	2	0	2	Export	276	Germany	DEU	784	United Arab Emirates	ARE								05	VEGETABLES AND FRUIT	1	No Quantity							9489000			0
S3	2009	2009	2009	2	0	2	Export	276	Germany	DEU	788	Tunisia	TUN								05	VEGETABLES AND FRUIT	1	No Quantity							1245000			0
S3	2009	2009	2009	2	0	2	Export	276	Germany	DEU	792	Turkey	TUR								05	VEGETABLES AND FRUIT	1	No Quantity							10560000			0
S3	2009	2009	2009	2	0	2	Export	276	Germany	DEU	795	Turkmenistan	TKM								05	VEGETABLES AND FRUIT	1	No Quantity							83000			0
S3	2009	2009	2009	2	0	2	Export	276	Germany	DEU	800	Uganda	UGA								05	VEGETABLES AND FRUIT	1	No Quantity							1542000			0
S3	2009	2009	2009	2	0	2	Export	276	Germany	DEU	804	Ukraine	UKR								05	VEGETABLES AND FRUIT	1	No Quantity							14211000			0
S3	2009	2009	2009	2	0	2	Export	276	Germany	DEU	807	North Macedonia	MKD								05	VEGETABLES AND FRUIT	1	No Quantity							1112000			0
S3	2009	2009	2009	2	0	2	Export	276	Germany	DEU	818	Egypt	EGY								05	VEGETABLES AND FRUIT	1	No Quantity							5117000			0
S3	2009	2009	2009	2	0	2	Export	276	Germany	DEU	826	United Kingdom	GBR								05	VEGETABLES AND FRUIT	1	No Quantity							340398000			0
S3	2009	2009	2009	2	0	2	Export	276	Germany	DEU	834	United Rep. of Tanzania	TZA								05	VEGETABLES AND FRUIT	1	No Quantity							1704000			0
S3	2009	2009	2009	2	0	2	Export	276	Germany	DEU	837	Bunkers									05	VEGETABLES AND FRUIT	1	No Quantity							1565000			0
S3	2009	2009	2009	2	0	2	Export	276	Germany	DEU	842	USA	USA								05	VEGETABLES AND FRUIT	1	No Quantity							77901000			0
S3	2009	2009	2009	2	0	2	Export	276	Germany	DEU	858	Uruguay	URY								05	VEGETABLES AND FRUIT	1	No Quantity							790000			0
S3	2009	2009	2009	2	0	2	Export	276	Germany	DEU	860	Uzbekistan	UZB								05	VEGETABLES AND FRUIT	1	No Quantity							654000			0
S3	2009	2009	2009	2	0	2	Export	276	Germany	DEU	862	Venezuela	VEN								05	VEGETABLES AND FRUIT	1	No Quantity							477000			0
S3	2009	2009	2009	2	0	2	Export	276	Germany	DEU	887	Yemen	YEM								05	VEGETABLES AND FRUIT	1	No Quantity							75000			0
S3	2009	2009	2009	2	0	2	Export	276	Germany	DEU	894	Zambia	ZMB								05	VEGETABLES AND FRUIT	1	No Quantity							389000			0
S3	2009	2009	2009	2	0	2	Export	268	Georgia	GEO	0	World	WLD								06	SUGAR,SUGR.PREPTNS,HONEY	1	No Quantity							1106794			0
S3	2009	2009	2009	2	0	2	Export	268	Georgia	GEO	31	Azerbaijan	AZE								06	SUGAR,SUGR.PREPTNS,HONEY	1	No Quantity							615956			0
S3	2009	2009	2009	2	0	2	Export	268	Georgia	GEO	51	Armenia	ARM								06	SUGAR,SUGR.PREPTNS,HONEY	1	No Quantity							348177			0
S3	2009	2009	2009	2	0	2	Export	268	Georgia	GEO	376	Israel	ISR								06	SUGAR,SUGR.PREPTNS,HONEY	1	No Quantity							60884			0
S3	2009	2009	2009	2	0	2	Export	268	Georgia	GEO	392	Japan	JPN								06	SUGAR,SUGR.PREPTNS,HONEY	1	No Quantity							172			0
S3	2009	2009	2009	2	0	2	Export	268	Georgia	GEO	398	Kazakhstan	KAZ								06	SUGAR,SUGR.PREPTNS,HONEY	1	No Quantity							2688			0
S3	2009	2009	2009	2	0	2	Export	268	Georgia	GEO	498	Rep. of Moldova	MDA								06	SUGAR,SUGR.PREPTNS,HONEY	1	No Quantity							2786			0
S3	2009	2009	2009	2	0	2	Export	268	Georgia	GEO	643	Russian Federation	RUS								06	SUGAR,SUGR.PREPTNS,HONEY	1	No Quantity							131			0
S3	2009	2009	2009	2	0	2	Export	268	Georgia	GEO	703	Slovakia	SVK								06	SUGAR,SUGR.PREPTNS,HONEY	1	No Quantity							13468			0
S3	2009	2009	2009	2	0	2	Export	268	Georgia	GEO	842	USA	USA								06	SUGAR,SUGR.PREPTNS,HONEY	1	No Quantity							62532			0
S3	2009	2009	2009	2	0	2	Export	276	Germany	DEU	0	World	WLD								06	SUGAR,SUGR.PREPTNS,HONEY	1	No Quantity							2011696000			0
S3	2009	2009	2009	2	0	2	Export	276	Germany	DEU	4	Afghanistan	AFG								06	SUGAR,SUGR.PREPTNS,HONEY	1	No Quantity							283000			0
S3	2009	2009	2009	2	0	2	Export	276	Germany	DEU	8	Albania	ALB								06	SUGAR,SUGR.PREPTNS,HONEY	1	No Quantity							171000			0
S3	2009	2009	2009	2	0	2	Export	276	Germany	DEU	12	Algeria	DZA								06	SUGAR,SUGR.PREPTNS,HONEY	1	No Quantity							2036000			0
S3	2009	2009	2009	2	0	2	Export	276	Germany	DEU	20	Andorra	AND								06	SUGAR,SUGR.PREPTNS,HONEY	1	No Quantity							23000			0
S3	2009	2009	2009	2	0	2	Export	276	Germany	DEU	24	Angola	AGO								06	SUGAR,SUGR.PREPTNS,HONEY	1	No Quantity							1000			0
S3	2009	2009	2009	2	0	2	Export	276	Germany	DEU	31	Azerbaijan	AZE								06	SUGAR,SUGR.PREPTNS,HONEY	1	No Quantity							300000			0
S3	2009	2009	2009	2	0	2	Export	276	Germany	DEU	32	Argentina	ARG								06	SUGAR,SUGR.PREPTNS,HONEY	1	No Quantity							604000			0
S3	2009	2009	2009	2	0	2	Export	276	Germany	DEU	36	Australia	AUS								06	SUGAR,SUGR.PREPTNS,HONEY	1	No Quantity							14315000			0
S3	2009	2009	2009	2	0	2	Export	276	Germany	DEU	40	Austria	AUT								06	SUGAR,SUGR.PREPTNS,HONEY	1	No Quantity							147694000			0
S3	2009	2009	2009	2	0	2	Export	276	Germany	DEU	48	Bahrain	BHR								06	SUGAR,SUGR.PREPTNS,HONEY	1	No Quantity							3265000			0
S3	2009	2009	2009	2	0	2	Export	276	Germany	DEU	50	Bangladesh	BGD								06	SUGAR,SUGR.PREPTNS,HONEY	1	No Quantity							468000			0
S3	2009	2009	2009	2	0	2	Export	276	Germany	DEU	51	Armenia	ARM								06	SUGAR,SUGR.PREPTNS,HONEY	1	No Quantity							113000			0
S3	2009	2009	2009	2	0	2	Export	276	Germany	DEU	56	Belgium	BEL								06	SUGAR,SUGR.PREPTNS,HONEY	1	No Quantity							96474000			0
S3	2009	2009	2009	2	0	2	Export	276	Germany	DEU	68	Bolivia (Plurinational State of)	BOL								06	SUGAR,SUGR.PREPTNS,HONEY	1	No Quantity							57000			0
S3	2009	2009	2009	2	0	2	Export	276	Germany	DEU	70	Bosnia Herzegovina	BIH								06	SUGAR,SUGR.PREPTNS,HONEY	1	No Quantity							574000			0
S3	2009	2009	2009	2	0	2	Export	276	Germany	DEU	76	Brazil	BRA								06	SUGAR,SUGR.PREPTNS,HONEY	1	No Quantity							2379000			0
S3	2009	2009	2009	2	0	2	Export	276	Germany	DEU	92	Br. Virgin Isds	VGB								06	SUGAR,SUGR.PREPTNS,HONEY	1	No Quantity							2000			0
S3	2009	2009	2009	2	0	2	Export	276	Germany	DEU	96	Brunei Darussalam	BRN								06	SUGAR,SUGR.PREPTNS,HONEY	1	No Quantity							7000			0
S3	2009	2009	2009	2	0	2	Export	276	Germany	DEU	100	Bulgaria	BGR								06	SUGAR,SUGR.PREPTNS,HONEY	1	No Quantity							2157000			0
S3	2009	2009	2009	2	0	2	Export	276	Germany	DEU	104	Myanmar	MMR								06	SUGAR,SUGR.PREPTNS,HONEY	1	No Quantity							24000			0
S3	2009	2009	2009	2	0	2	Export	276	Germany	DEU	112	Belarus	BLR								06	SUGAR,SUGR.PREPTNS,HONEY	1	No Quantity							852000			0
S3	2009	2009	2009	2	0	2	Export	276	Germany	DEU	120	Cameroon	CMR								06	SUGAR,SUGR.PREPTNS,HONEY	1	No Quantity							112000			0
S3	2009	2009	2009	2	0	2	Export	276	Germany	DEU	124	Canada	CAN								06	SUGAR,SUGR.PREPTNS,HONEY	1	No Quantity							16290000			0
S3	2009	2009	2009	2	0	2	Export	276	Germany	DEU	144	Sri Lanka	LKA								06	SUGAR,SUGR.PREPTNS,HONEY	1	No Quantity							445000			0
S3	2009	2009	2009	2	0	2	Export	276	Germany	DEU	148	Chad	TCD								06	SUGAR,SUGR.PREPTNS,HONEY	1	No Quantity							34000			0
S3	2009	2009	2009	2	0	2	Export	276	Germany	DEU	152	Chile	CHL								06	SUGAR,SUGR.PREPTNS,HONEY	1	No Quantity							601000			0
S3	2009	2009	2009	2	0	2	Export	276	Germany	DEU	156	China	CHN								06	SUGAR,SUGR.PREPTNS,HONEY	1	No Quantity							6057000			0
S3	2009	2009	2009	2	0	2	Export	276	Germany	DEU	170	Colombia	COL								06	SUGAR,SUGR.PREPTNS,HONEY	1	No Quantity							491000			0
S3	2009	2009	2009	2	0	2	Export	276	Germany	DEU	180	Dem. Rep. of the Congo	COD								06	SUGAR,SUGR.PREPTNS,HONEY	1	No Quantity							1000			0
S3	2009	2009	2009	2	0	2	Export	276	Germany	DEU	188	Costa Rica	CRI								06	SUGAR,SUGR.PREPTNS,HONEY	1	No Quantity							67000			0
S3	2009	2009	2009	2	0	2	Export	276	Germany	DEU	191	Croatia	HRV								06	SUGAR,SUGR.PREPTNS,HONEY	1	No Quantity							5566000			0
S3	2009	2009	2009	2	0	2	Export	276	Germany	DEU	192	Cuba	CUB								06	SUGAR,SUGR.PREPTNS,HONEY	1	No Quantity							11000			0
S3	2009	2009	2009	2	0	2	Export	276	Germany	DEU	196	Cyprus	CYP								06	SUGAR,SUGR.PREPTNS,HONEY	1	No Quantity							6286000			0
S3	2009	2009	2009	2	0	2	Export	276	Germany	DEU	203	Czechia	CZE								06	SUGAR,SUGR.PREPTNS,HONEY	1	No Quantity							49417000			0
S3	2009	2009	2009	2	0	2	Export	276	Germany	DEU	204	Benin	BEN								06	SUGAR,SUGR.PREPTNS,HONEY	1	No Quantity							93000			0
S3	2009	2009	2009	2	0	2	Export	276	Germany	DEU	208	Denmark	DNK								06	SUGAR,SUGR.PREPTNS,HONEY	1	No Quantity							77152000			0
S3	2009	2009	2009	2	0	2	Export	276	Germany	DEU	212	Dominica	DMA								06	SUGAR,SUGR.PREPTNS,HONEY	1	No Quantity							2000			0
S3	2009	2009	2009	2	0	2	Export	276	Germany	DEU	214	Dominican Rep.	DOM								06	SUGAR,SUGR.PREPTNS,HONEY	1	No Quantity							77000			0
S3	2009	2009	2009	2	0	2	Export	276	Germany	DEU	218	Ecuador	ECU								06	SUGAR,SUGR.PREPTNS,HONEY	1	No Quantity							421000			0
S3	2009	2009	2009	2	0	2	Export	276	Germany	DEU	222	El Salvador	SLV								06	SUGAR,SUGR.PREPTNS,HONEY	1	No Quantity							8000			0
S3	2009	2009	2009	2	0	2	Export	276	Germany	DEU	231	Ethiopia	ETH								06	SUGAR,SUGR.PREPTNS,HONEY	1	No Quantity							165000			0
S3	2009	2009	2009	2	0	2	Export	276	Germany	DEU	233	Estonia	EST								06	SUGAR,SUGR.PREPTNS,HONEY	1	No Quantity							9084000			0
S3	2009	2009	2009	2	0	2	Export	276	Germany	DEU	234	Faeroe Isds	FRO								06	SUGAR,SUGR.PREPTNS,HONEY	1	No Quantity							5000			0
S3	2009	2009	2009	2	0	2	Export	276	Germany	DEU	242	Fiji	FJI								06	SUGAR,SUGR.PREPTNS,HONEY	1	No Quantity							4000			0
S3	2009	2009	2009	2	0	2	Export	276	Germany	DEU	246	Finland	FIN								06	SUGAR,SUGR.PREPTNS,HONEY	1	No Quantity							16827000			0
S3	2009	2009	2009	2	0	2	Export	276	Germany	DEU	251	France	FRA								06	SUGAR,SUGR.PREPTNS,HONEY	1	No Quantity							168678000			0
S3	2009	2009	2009	2	0	2	Export	276	Germany	DEU	258	French Polynesia	PYF								06	SUGAR,SUGR.PREPTNS,HONEY	1	No Quantity							112000			0
S3	2009	2009	2009	2	0	2	Export	276	Germany	DEU	262	Djibouti	DJI								06	SUGAR,SUGR.PREPTNS,HONEY	1	No Quantity							54000			0
S3	2009	2009	2009	2	0	2	Export	276	Germany	DEU	268	Georgia	GEO								06	SUGAR,SUGR.PREPTNS,HONEY	1	No Quantity							222000			0
S3	2009	2009	2009	2	0	2	Export	276	Germany	DEU	270	Gambia	GMB								06	SUGAR,SUGR.PREPTNS,HONEY	1	No Quantity							1000			0
S3	2009	2009	2009	2	0	2	Export	276	Germany	DEU	275	State of Palestine	PSE								06	SUGAR,SUGR.PREPTNS,HONEY	1	No Quantity							16000			0
S3	2009	2009	2009	2	0	2	Export	276	Germany	DEU	288	Ghana	GHA								06	SUGAR,SUGR.PREPTNS,HONEY	1	No Quantity							166000			0
S3	2009	2009	2009	2	0	2	Export	276	Germany	DEU	300	Greece	GRC								06	SUGAR,SUGR.PREPTNS,HONEY	1	No Quantity							16634000			0
S3	2009	2009	2009	2	0	2	Export	276	Germany	DEU	320	Guatemala	GTM								06	SUGAR,SUGR.PREPTNS,HONEY	1	No Quantity							98000			0
S3	2009	2009	2009	2	0	2	Export	276	Germany	DEU	328	Guyana	GUY								06	SUGAR,SUGR.PREPTNS,HONEY	1	No Quantity							1000			0
S3	2009	2009	2009	2	0	2	Export	276	Germany	DEU	332	Haiti	HTI								06	SUGAR,SUGR.PREPTNS,HONEY	1	No Quantity							10000			0
S3	2009	2009	2009	2	0	2	Export	276	Germany	DEU	340	Honduras	HND								06	SUGAR,SUGR.PREPTNS,HONEY	1	No Quantity							48000			0
S3	2009	2009	2009	2	0	2	Export	276	Germany	DEU	344	China, Hong Kong SAR	HKG								06	SUGAR,SUGR.PREPTNS,HONEY	1	No Quantity							4891000			0
S3	2009	2009	2009	2	0	2	Export	276	Germany	DEU	348	Hungary	HUN								06	SUGAR,SUGR.PREPTNS,HONEY	1	No Quantity							30233000			0
S3	2009	2009	2009	2	0	2	Export	276	Germany	DEU	352	Iceland	ISL								06	SUGAR,SUGR.PREPTNS,HONEY	1	No Quantity							713000			0
S3	2009	2009	2009	2	0	2	Export	276	Germany	DEU	360	Indonesia	IDN								06	SUGAR,SUGR.PREPTNS,HONEY	1	No Quantity							1885000			0
S3	2009	2009	2009	2	0	2	Export	276	Germany	DEU	364	Iran	IRN								06	SUGAR,SUGR.PREPTNS,HONEY	1	No Quantity							1717000			0
S3	2009	2009	2009	2	0	2	Export	276	Germany	DEU	368	Iraq	IRQ								06	SUGAR,SUGR.PREPTNS,HONEY	1	No Quantity							634000			0
S3	2009	2009	2009	2	0	2	Export	276	Germany	DEU	372	Ireland	IRL								06	SUGAR,SUGR.PREPTNS,HONEY	1	No Quantity							35263000			0
S3	2009	2009	2009	2	0	2	Export	276	Germany	DEU	376	Israel	ISR								06	SUGAR,SUGR.PREPTNS,HONEY	1	No Quantity							6407000			0
S3	2009	2009	2009	2	0	2	Export	276	Germany	DEU	381	Italy	ITA								06	SUGAR,SUGR.PREPTNS,HONEY	1	No Quantity							355799000			0
S3	2009	2009	2009	2	0	2	Export	276	Germany	DEU	384	Côte d'Ivoire	CIV								06	SUGAR,SUGR.PREPTNS,HONEY	1	No Quantity							15000			0
S3	2009	2009	2009	2	0	2	Export	276	Germany	DEU	388	Jamaica	JAM								06	SUGAR,SUGR.PREPTNS,HONEY	1	No Quantity							7000			0
S3	2009	2009	2009	2	0	2	Export	276	Germany	DEU	392	Japan	JPN								06	SUGAR,SUGR.PREPTNS,HONEY	1	No Quantity							24739000			0
S3	2009	2009	2009	2	0	2	Export	276	Germany	DEU	398	Kazakhstan	KAZ								06	SUGAR,SUGR.PREPTNS,HONEY	1	No Quantity							1820000			0
S3	2009	2009	2009	2	0	2	Export	276	Germany	DEU	400	Jordan	JOR								06	SUGAR,SUGR.PREPTNS,HONEY	1	No Quantity							1887000			0
S3	2009	2009	2009	2	0	2	Export	276	Germany	DEU	404	Kenya	KEN								06	SUGAR,SUGR.PREPTNS,HONEY	1	No Quantity							199000			0
S3	2009	2009	2009	2	0	2	Export	276	Germany	DEU	408	Dem. People's Rep. of Korea	PRK								06	SUGAR,SUGR.PREPTNS,HONEY	1	No Quantity							304000			0
S3	2009	2009	2009	2	0	2	Export	276	Germany	DEU	410	Rep. of Korea	KOR								06	SUGAR,SUGR.PREPTNS,HONEY	1	No Quantity							5301000			0
S3	2009	2009	2009	2	0	2	Export	276	Germany	DEU	414	Kuwait	KWT								06	SUGAR,SUGR.PREPTNS,HONEY	1	No Quantity							16455000			0
S3	2009	2009	2009	2	0	2	Export	276	Germany	DEU	417	Kyrgyzstan	KGZ								06	SUGAR,SUGR.PREPTNS,HONEY	1	No Quantity							100000			0
S3	2009	2009	2009	2	0	2	Export	276	Germany	DEU	418	Lao People's Dem. Rep.	LAO								06	SUGAR,SUGR.PREPTNS,HONEY	1	No Quantity							3000			0
S3	2009	2009	2009	2	0	2	Export	276	Germany	DEU	422	Lebanon	LBN								06	SUGAR,SUGR.PREPTNS,HONEY	1	No Quantity							713000			0
S3	2009	2009	2009	2	0	2	Export	276	Germany	DEU	426	Lesotho	LSO								06	SUGAR,SUGR.PREPTNS,HONEY	1	No Quantity							8000			0
S3	2009	2009	2009	2	0	2	Export	276	Germany	DEU	428	Latvia	LVA								06	SUGAR,SUGR.PREPTNS,HONEY	1	No Quantity							5245000			0
S3	2009	2009	2009	2	0	2	Export	276	Germany	DEU	430	Liberia	LBR								06	SUGAR,SUGR.PREPTNS,HONEY	1	No Quantity							24000			0
S3	2009	2009	2009	2	0	2	Export	276	Germany	DEU	434	Libya	LBY								06	SUGAR,SUGR.PREPTNS,HONEY	1	No Quantity							262000			0
S3	2009	2009	2009	2	0	2	Export	276	Germany	DEU	440	Lithuania	LTU								06	SUGAR,SUGR.PREPTNS,HONEY	1	No Quantity							3441000			0
S3	2009	2009	2009	2	0	2	Export	276	Germany	DEU	442	Luxembourg	LUX								06	SUGAR,SUGR.PREPTNS,HONEY	1	No Quantity							5714000			0
S3	2009	2009	2009	2	0	2	Export	276	Germany	DEU	450	Madagascar	MDG								06	SUGAR,SUGR.PREPTNS,HONEY	1	No Quantity							21000			0
S3	2009	2009	2009	2	0	2	Export	276	Germany	DEU	458	Malaysia	MYS								06	SUGAR,SUGR.PREPTNS,HONEY	1	No Quantity							833000			0
S3	2009	2009	2009	2	0	2	Export	276	Germany	DEU	462	Maldives	MDV								06	SUGAR,SUGR.PREPTNS,HONEY	1	No Quantity							37000			0
S3	2009	2009	2009	2	0	2	Export	276	Germany	DEU	470	Malta	MLT								06	SUGAR,SUGR.PREPTNS,HONEY	1	No Quantity							1305000			0
S3	2009	2009	2009	2	0	2	Export	276	Germany	DEU	478	Mauritania	MRT								06	SUGAR,SUGR.PREPTNS,HONEY	1	No Quantity							4000			0
S3	2009	2009	2009	2	0	2	Export	276	Germany	DEU	480	Mauritius	MUS								06	SUGAR,SUGR.PREPTNS,HONEY	1	No Quantity							20000			0
S3	2009	2009	2009	2	0	2	Export	276	Germany	DEU	484	Mexico	MEX								06	SUGAR,SUGR.PREPTNS,HONEY	1	No Quantity							1741000			0
S3	2009	2009	2009	2	0	2	Export	276	Germany	DEU	490	Other Asia, nes									06	SUGAR,SUGR.PREPTNS,HONEY	1	No Quantity							2559000			0
S3	2009	2009	2009	2	0	2	Export	276	Germany	DEU	496	Mongolia	MNG								06	SUGAR,SUGR.PREPTNS,HONEY	1	No Quantity							853000			0
S3	2009	2009	2009	2	0	2	Export	276	Germany	DEU	498	Rep. of Moldova	MDA								06	SUGAR,SUGR.PREPTNS,HONEY	1	No Quantity							196000			0
S3	2009	2009	2009	2	0	2	Export	276	Germany	DEU	499	Montenegro	MNE								06	SUGAR,SUGR.PREPTNS,HONEY	1	No Quantity							82000			0
S3	2009	2009	2009	2	0	2	Export	276	Germany	DEU	504	Morocco	MAR								06	SUGAR,SUGR.PREPTNS,HONEY	1	No Quantity							542000			0
S3	2009	2009	2009	2	0	2	Export	276	Germany	DEU	512	Oman	OMN								06	SUGAR,SUGR.PREPTNS,HONEY	1	No Quantity							686000			0
S3	2009	2009	2009	2	0	2	Export	276	Germany	DEU	516	Namibia	NAM								06	SUGAR,SUGR.PREPTNS,HONEY	1	No Quantity							132000			0
S3	2009	2009	2009	2	0	2	Export	276	Germany	DEU	524	Nepal	NPL								06	SUGAR,SUGR.PREPTNS,HONEY	1	No Quantity							42000			0
S3	2009	2009	2009	2	0	2	Export	276	Germany	DEU	528	Netherlands	NLD								06	SUGAR,SUGR.PREPTNS,HONEY	1	No Quantity							222336000			0
S3	2009	2009	2009	2	0	2	Export	276	Germany	DEU	530	Neth. Antilles	ANT								06	SUGAR,SUGR.PREPTNS,HONEY	1	No Quantity							93000			0
S3	2009	2009	2009	2	0	2	Export	276	Germany	DEU	533	Aruba	ABW								06	SUGAR,SUGR.PREPTNS,HONEY	1	No Quantity							4000			0
S3	2009	2009	2009	2	0	2	Export	276	Germany	DEU	540	New Caledonia	NCL								06	SUGAR,SUGR.PREPTNS,HONEY	1	No Quantity							31000			0
S3	2009	2009	2009	2	0	2	Export	276	Germany	DEU	554	New Zealand	NZL								06	SUGAR,SUGR.PREPTNS,HONEY	1	No Quantity							1779000			0
S3	2009	2009	2009	2	0	2	Export	276	Germany	DEU	558	Nicaragua	NIC								06	SUGAR,SUGR.PREPTNS,HONEY	1	No Quantity							14000			0
S3	2009	2009	2009	2	0	2	Export	276	Germany	DEU	566	Nigeria	NGA								06	SUGAR,SUGR.PREPTNS,HONEY	1	No Quantity							588000			0
S3	2009	2009	2009	2	0	2	Export	276	Germany	DEU	570	Niue	NIU								06	SUGAR,SUGR.PREPTNS,HONEY	1	No Quantity							11000			0
S3	2009	2009	2009	2	0	2	Export	276	Germany	DEU	574	Norfolk Isds	NFK								06	SUGAR,SUGR.PREPTNS,HONEY	1	No Quantity							1000			0
S3	2009	2009	2009	2	0	2	Export	276	Germany	DEU	579	Norway	NOR								06	SUGAR,SUGR.PREPTNS,HONEY	1	No Quantity							8596000			0
S3	2009	2009	2009	2	0	2	Export	276	Germany	DEU	586	Pakistan	PAK								06	SUGAR,SUGR.PREPTNS,HONEY	1	No Quantity							2155000			0
S3	2009	2009	2009	2	0	2	Export	276	Germany	DEU	591	Panama	PAN								06	SUGAR,SUGR.PREPTNS,HONEY	1	No Quantity							61000			0
S3	2009	2009	2009	2	0	2	Export	276	Germany	DEU	600	Paraguay	PRY								06	SUGAR,SUGR.PREPTNS,HONEY	1	No Quantity							157000			0
S3	2009	2009	2009	2	0	2	Export	276	Germany	DEU	604	Peru	PER								06	SUGAR,SUGR.PREPTNS,HONEY	1	No Quantity							188000			0
S3	2009	2009	2009	2	0	2	Export	276	Germany	DEU	608	Philippines	PHL								06	SUGAR,SUGR.PREPTNS,HONEY	1	No Quantity							1740000			0
S3	2009	2009	2009	2	0	2	Export	276	Germany	DEU	616	Poland	POL								06	SUGAR,SUGR.PREPTNS,HONEY	1	No Quantity							124759000			0
S3	2009	2009	2009	2	0	2	Export	276	Germany	DEU	620	Portugal	PRT								06	SUGAR,SUGR.PREPTNS,HONEY	1	No Quantity							10647000			0
S3	2009	2009	2009	2	0	2	Export	276	Germany	DEU	634	Qatar	QAT								06	SUGAR,SUGR.PREPTNS,HONEY	1	No Quantity							1442000			0
S3	2009	2009	2009	2	0	2	Export	276	Germany	DEU	642	Romania	ROU								06	SUGAR,SUGR.PREPTNS,HONEY	1	No Quantity							13073000			0
S3	2009	2009	2009	2	0	2	Export	276	Germany	DEU	643	Russian Federation	RUS								06	SUGAR,SUGR.PREPTNS,HONEY	1	No Quantity							17878000			0
S3	2009	2009	2009	2	0	2	Export	276	Germany	DEU	646	Rwanda	RWA								06	SUGAR,SUGR.PREPTNS,HONEY	1	No Quantity							69000			0
S3	2009	2009	2009	2	0	2	Export	276	Germany	DEU	674	San Marino	SMR								06	SUGAR,SUGR.PREPTNS,HONEY	1	No Quantity							21000			0
S3	2009	2009	2009	2	0	2	Export	276	Germany	DEU	678	Sao Tome and Principe	STP								06	SUGAR,SUGR.PREPTNS,HONEY	1	No Quantity							5000			0
S3	2009	2009	2009	2	0	2	Export	276	Germany	DEU	682	Saudi Arabia	SAU								06	SUGAR,SUGR.PREPTNS,HONEY	1	No Quantity							12378000			0
S3	2009	2009	2009	2	0	2	Export	276	Germany	DEU	686	Senegal	SEN								06	SUGAR,SUGR.PREPTNS,HONEY	1	No Quantity							25000			0
S3	2009	2009	2009	2	0	2	Export	276	Germany	DEU	688	Serbia	SRB								06	SUGAR,SUGR.PREPTNS,HONEY	1	No Quantity							1051000			0
S3	2009	2009	2009	2	0	2	Export	276	Germany	DEU	690	Seychelles	SYC								06	SUGAR,SUGR.PREPTNS,HONEY	1	No Quantity							18000			0
S3	2009	2009	2009	2	0	2	Export	276	Germany	DEU	694	Sierra Leone	SLE								06	SUGAR,SUGR.PREPTNS,HONEY	1	No Quantity							79000			0
S3	2009	2009	2009	2	0	2	Export	276	Germany	DEU	699	India	IND								06	SUGAR,SUGR.PREPTNS,HONEY	1	No Quantity							3685000			0
S3	2009	2009	2009	2	0	2	Export	276	Germany	DEU	702	Singapore	SGP								06	SUGAR,SUGR.PREPTNS,HONEY	1	No Quantity							2484000			0
S3	2009	2009	2009	2	0	2	Export	276	Germany	DEU	703	Slovakia	SVK								06	SUGAR,SUGR.PREPTNS,HONEY	1	No Quantity							7152000			0
S3	2009	2009	2009	2	0	2	Export	276	Germany	DEU	704	Viet Nam	VNM								06	SUGAR,SUGR.PREPTNS,HONEY	1	No Quantity							1961000			0
S3	2009	2009	2009	2	0	2	Export	276	Germany	DEU	705	Slovenia	SVN								06	SUGAR,SUGR.PREPTNS,HONEY	1	No Quantity							8067000			0
S3	2009	2009	2009	2	0	2	Export	276	Germany	DEU	710	South Africa	ZAF								06	SUGAR,SUGR.PREPTNS,HONEY	1	No Quantity							2898000			0
S3	2009	2009	2009	2	0	2	Export	276	Germany	DEU	716	Zimbabwe	ZWE								06	SUGAR,SUGR.PREPTNS,HONEY	1	No Quantity							1000			0
S3	2009	2009	2009	2	0	2	Export	276	Germany	DEU	724	Spain	ESP								06	SUGAR,SUGR.PREPTNS,HONEY	1	No Quantity							58763000			0
S3	2009	2009	2009	2	0	2	Export	276	Germany	DEU	736	Fmr Sudan	SDN								06	SUGAR,SUGR.PREPTNS,HONEY	1	No Quantity							51000			0
S3	2009	2009	2009	2	0	2	Export	276	Germany	DEU	752	Sweden	SWE								06	SUGAR,SUGR.PREPTNS,HONEY	1	No Quantity							22970000			0
S3	2009	2009	2009	2	0	2	Export	276	Germany	DEU	757	Switzerland	CHE								06	SUGAR,SUGR.PREPTNS,HONEY	1	No Quantity							69166000			0
S3	2009	2009	2009	2	0	2	Export	276	Germany	DEU	760	Syria	SYR								06	SUGAR,SUGR.PREPTNS,HONEY	1	No Quantity							543000			0
S3	2009	2009	2009	2	0	2	Export	276	Germany	DEU	762	Tajikistan	TJK								06	SUGAR,SUGR.PREPTNS,HONEY	1	No Quantity							1000			0
S3	2009	2009	2009	2	0	2	Export	276	Germany	DEU	764	Thailand	THA								06	SUGAR,SUGR.PREPTNS,HONEY	1	No Quantity							3583000			0
S3	2009	2009	2009	2	0	2	Export	276	Germany	DEU	768	Togo	TGO								06	SUGAR,SUGR.PREPTNS,HONEY	1	No Quantity							1000			0
S3	2009	2009	2009	2	0	2	Export	276	Germany	DEU	780	Trinidad and Tobago	TTO								06	SUGAR,SUGR.PREPTNS,HONEY	1	No Quantity							7000			0
S3	2009	2009	2009	2	0	2	Export	276	Germany	DEU	784	United Arab Emirates	ARE								06	SUGAR,SUGR.PREPTNS,HONEY	1	No Quantity							17301000			0
S3	2009	2009	2009	2	0	2	Export	276	Germany	DEU	788	Tunisia	TUN								06	SUGAR,SUGR.PREPTNS,HONEY	1	No Quantity							307000			0
S3	2009	2009	2009	2	0	2	Export	276	Germany	DEU	792	Turkey	TUR								06	SUGAR,SUGR.PREPTNS,HONEY	1	No Quantity							6097000			0
S3	2009	2009	2009	2	0	2	Export	276	Germany	DEU	795	Turkmenistan	TKM								06	SUGAR,SUGR.PREPTNS,HONEY	1	No Quantity							31000			0
S3	2009	2009	2009	2	0	2	Export	276	Germany	DEU	800	Uganda	UGA								06	SUGAR,SUGR.PREPTNS,HONEY	1	No Quantity							3000			0
S3	2009	2009	2009	2	0	2	Export	276	Germany	DEU	804	Ukraine	UKR								06	SUGAR,SUGR.PREPTNS,HONEY	1	No Quantity							4502000			0
S3	2009	2009	2009	2	0	2	Export	276	Germany	DEU	807	North Macedonia	MKD								06	SUGAR,SUGR.PREPTNS,HONEY	1	No Quantity							437000			0
S3	2009	2009	2009	2	0	2	Export	276	Germany	DEU	818	Egypt	EGY								06	SUGAR,SUGR.PREPTNS,HONEY	1	No Quantity							1924000			0
S3	2009	2009	2009	2	0	2	Export	276	Germany	DEU	826	United Kingdom	GBR								06	SUGAR,SUGR.PREPTNS,HONEY	1	No Quantity							155812000			0
S3	2009	2009	2009	2	0	2	Export	276	Germany	DEU	834	United Rep. of Tanzania	TZA								06	SUGAR,SUGR.PREPTNS,HONEY	1	No Quantity							73000			0
S3	2009	2009	2009	2	0	2	Export	276	Germany	DEU	837	Bunkers									06	SUGAR,SUGR.PREPTNS,HONEY	1	No Quantity							532000			0
S3	2009	2009	2009	2	0	2	Export	276	Germany	DEU	842	USA	USA								06	SUGAR,SUGR.PREPTNS,HONEY	1	No Quantity							63349000			0
S3	2009	2009	2009	2	0	2	Export	276	Germany	DEU	858	Uruguay	URY								06	SUGAR,SUGR.PREPTNS,HONEY	1	No Quantity							341000			0
S3	2009	2009	2009	2	0	2	Export	276	Germany	DEU	860	Uzbekistan	UZB								06	SUGAR,SUGR.PREPTNS,HONEY	1	No Quantity							8000			0
S3	2009	2009	2009	2	0	2	Export	276	Germany	DEU	862	Venezuela	VEN								06	SUGAR,SUGR.PREPTNS,HONEY	1	No Quantity							223000			0
S3	2009	2009	2009	2	0	2	Export	276	Germany	DEU	887	Yemen	YEM								06	SUGAR,SUGR.PREPTNS,HONEY	1	No Quantity							337000			0
S3	2009	2009	2009	2	0	2	Export	268	Georgia	GEO	0	World	WLD								07	COFFEE,TEA,COCOA,SPICES	1	No Quantity							5152215			0
S3	2009	2009	2009	2	0	2	Export	268	Georgia	GEO	31	Azerbaijan	AZE								07	COFFEE,TEA,COCOA,SPICES	1	No Quantity							547975			0
S3	2009	2009	2009	2	0	2	Export	268	Georgia	GEO	51	Armenia	ARM								07	COFFEE,TEA,COCOA,SPICES	1	No Quantity							21297			0
S3	2009	2009	2009	2	0	2	Export	268	Georgia	GEO	100	Bulgaria	BGR								07	COFFEE,TEA,COCOA,SPICES	1	No Quantity							11150			0
S3	2009	2009	2009	2	0	2	Export	268	Georgia	GEO	112	Belarus	BLR								07	COFFEE,TEA,COCOA,SPICES	1	No Quantity							97620			0
S3	2009	2009	2009	2	0	2	Export	268	Georgia	GEO	124	Canada	CAN								07	COFFEE,TEA,COCOA,SPICES	1	No Quantity							21600			0
S3	2009	2009	2009	2	0	2	Export	268	Georgia	GEO	203	Czechia	CZE								07	COFFEE,TEA,COCOA,SPICES	1	No Quantity							443			0
S3	2009	2009	2009	2	0	2	Export	268	Georgia	GEO	251	France	FRA								07	COFFEE,TEA,COCOA,SPICES	1	No Quantity							56			0
S3	2009	2009	2009	2	0	2	Export	268	Georgia	GEO	276	Germany	DEU								07	COFFEE,TEA,COCOA,SPICES	1	No Quantity							58864			0
S3	2009	2009	2009	2	0	2	Export	268	Georgia	GEO	364	Iran	IRN								07	COFFEE,TEA,COCOA,SPICES	1	No Quantity							349800			0
S3	2009	2009	2009	2	0	2	Export	268	Georgia	GEO	368	Iraq	IRQ								07	COFFEE,TEA,COCOA,SPICES	1	No Quantity							1544			0
S3	2009	2009	2009	2	0	2	Export	268	Georgia	GEO	392	Japan	JPN								07	COFFEE,TEA,COCOA,SPICES	1	No Quantity							5			0
S3	2009	2009	2009	2	0	2	Export	268	Georgia	GEO	398	Kazakhstan	KAZ								07	COFFEE,TEA,COCOA,SPICES	1	No Quantity							104360			0
S3	2009	2009	2009	2	0	2	Export	268	Georgia	GEO	428	Latvia	LVA								07	COFFEE,TEA,COCOA,SPICES	1	No Quantity							29702			0
S3	2009	2009	2009	2	0	2	Export	268	Georgia	GEO	496	Mongolia	MNG								07	COFFEE,TEA,COCOA,SPICES	1	No Quantity							277922			0
S3	2009	2009	2009	2	0	2	Export	268	Georgia	GEO	498	Rep. of Moldova	MDA								07	COFFEE,TEA,COCOA,SPICES	1	No Quantity							108750			0
S3	2009	2009	2009	2	0	2	Export	268	Georgia	GEO	528	Netherlands	NLD								07	COFFEE,TEA,COCOA,SPICES	1	No Quantity							20800			0
S3	2009	2009	2009	2	0	2	Export	268	Georgia	GEO	608	Philippines	PHL								07	COFFEE,TEA,COCOA,SPICES	1	No Quantity							39732			0
S3	2009	2009	2009	2	0	2	Export	268	Georgia	GEO	616	Poland	POL								07	COFFEE,TEA,COCOA,SPICES	1	No Quantity							14544			0
S3	2009	2009	2009	2	0	2	Export	268	Georgia	GEO	643	Russian Federation	RUS								07	COFFEE,TEA,COCOA,SPICES	1	No Quantity							32454			0
S3	2009	2009	2009	2	0	2	Export	268	Georgia	GEO	688	Serbia	SRB								07	COFFEE,TEA,COCOA,SPICES	1	No Quantity							10319			0
S3	2009	2009	2009	2	0	2	Export	268	Georgia	GEO	702	Singapore	SGP								07	COFFEE,TEA,COCOA,SPICES	1	No Quantity							43771			0
S3	2009	2009	2009	2	0	2	Export	268	Georgia	GEO	703	Slovakia	SVK								07	COFFEE,TEA,COCOA,SPICES	1	No Quantity							58263			0
S3	2009	2009	2009	2	0	2	Export	268	Georgia	GEO	704	Viet Nam	VNM								07	COFFEE,TEA,COCOA,SPICES	1	No Quantity							172650			0
S3	2009	2009	2009	2	0	2	Export	268	Georgia	GEO	762	Tajikistan	TJK								07	COFFEE,TEA,COCOA,SPICES	1	No Quantity							80550			0
S3	2009	2009	2009	2	0	2	Export	268	Georgia	GEO	792	Turkey	TUR								07	COFFEE,TEA,COCOA,SPICES	1	No Quantity							799186			0
S3	2009	2009	2009	2	0	2	Export	268	Georgia	GEO	795	Turkmenistan	TKM								07	COFFEE,TEA,COCOA,SPICES	1	No Quantity							135680			0
S3	2009	2009	2009	2	0	2	Export	268	Georgia	GEO	804	Ukraine	UKR								07	COFFEE,TEA,COCOA,SPICES	1	No Quantity							1584994			0
S3	2009	2009	2009	2	0	2	Export	268	Georgia	GEO	842	USA	USA								07	COFFEE,TEA,COCOA,SPICES	1	No Quantity							349064			0
S3	2009	2009	2009	2	0	2	Export	268	Georgia	GEO	860	Uzbekistan	UZB								07	COFFEE,TEA,COCOA,SPICES	1	No Quantity							179119			0
S3	2009	2009	2009	2	0	2	Export	276	Germany	DEU	0	World	WLD								07	COFFEE,TEA,COCOA,SPICES	1	No Quantity							6596008000			0
S3	2009	2009	2009	2	0	2	Export	276	Germany	DEU	4	Afghanistan	AFG								07	COFFEE,TEA,COCOA,SPICES	1	No Quantity							1451000			0
S3	2009	2009	2009	2	0	2	Export	276	Germany	DEU	8	Albania	ALB								07	COFFEE,TEA,COCOA,SPICES	1	No Quantity							1319000			0
S3	2009	2009	2009	2	0	2	Export	276	Germany	DEU	12	Algeria	DZA								07	COFFEE,TEA,COCOA,SPICES	1	No Quantity							5617000			0
S3	2009	2009	2009	2	0	2	Export	276	Germany	DEU	20	Andorra	AND								07	COFFEE,TEA,COCOA,SPICES	1	No Quantity							259000			0
S3	2009	2009	2009	2	0	2	Export	276	Germany	DEU	24	Angola	AGO								07	COFFEE,TEA,COCOA,SPICES	1	No Quantity							61000			0
S3	2009	2009	2009	2	0	2	Export	276	Germany	DEU	31	Azerbaijan	AZE								07	COFFEE,TEA,COCOA,SPICES	1	No Quantity							1556000			0
S3	2009	2009	2009	2	0	2	Export	276	Germany	DEU	32	Argentina	ARG								07	COFFEE,TEA,COCOA,SPICES	1	No Quantity							1232000			0
S3	2009	2009	2009	2	0	2	Export	276	Germany	DEU	36	Australia	AUS								07	COFFEE,TEA,COCOA,SPICES	1	No Quantity							81945000			0
S3	2009	2009	2009	2	0	2	Export	276	Germany	DEU	40	Austria	AUT								07	COFFEE,TEA,COCOA,SPICES	1	No Quantity							524894000			0
S3	2009	2009	2009	2	0	2	Export	276	Germany	DEU	44	Bahamas	BHS								07	COFFEE,TEA,COCOA,SPICES	1	No Quantity							19000			0
S3	2009	2009	2009	2	0	2	Export	276	Germany	DEU	48	Bahrain	BHR								07	COFFEE,TEA,COCOA,SPICES	1	No Quantity							621000			0
S3	2009	2009	2009	2	0	2	Export	276	Germany	DEU	50	Bangladesh	BGD								07	COFFEE,TEA,COCOA,SPICES	1	No Quantity							2000			0
S3	2009	2009	2009	2	0	2	Export	276	Germany	DEU	51	Armenia	ARM								07	COFFEE,TEA,COCOA,SPICES	1	No Quantity							940000			0
S3	2009	2009	2009	2	0	2	Export	276	Germany	DEU	52	Barbados	BRB								07	COFFEE,TEA,COCOA,SPICES	1	No Quantity							12000			0
S3	2009	2009	2009	2	0	2	Export	276	Germany	DEU	56	Belgium	BEL								07	COFFEE,TEA,COCOA,SPICES	1	No Quantity							297213000			0
S3	2009	2009	2009	2	0	2	Export	276	Germany	DEU	68	Bolivia (Plurinational State of)	BOL								07	COFFEE,TEA,COCOA,SPICES	1	No Quantity							51000			0
S3	2009	2009	2009	2	0	2	Export	276	Germany	DEU	70	Bosnia Herzegovina	BIH								07	COFFEE,TEA,COCOA,SPICES	1	No Quantity							3873000			0
S3	2009	2009	2009	2	0	2	Export	276	Germany	DEU	74	Bouvet Island	BVT								07	COFFEE,TEA,COCOA,SPICES	1	No Quantity							55000			0
S3	2009	2009	2009	2	0	2	Export	276	Germany	DEU	76	Brazil	BRA								07	COFFEE,TEA,COCOA,SPICES	1	No Quantity							14903000			0
S3	2009	2009	2009	2	0	2	Export	276	Germany	DEU	86	Br. Indian Ocean Terr.	IOT								07	COFFEE,TEA,COCOA,SPICES	1	No Quantity							1000			0
S3	2009	2009	2009	2	0	2	Export	276	Germany	DEU	92	Br. Virgin Isds	VGB								07	COFFEE,TEA,COCOA,SPICES	1	No Quantity							29000			0
S3	2009	2009	2009	2	0	2	Export	276	Germany	DEU	96	Brunei Darussalam	BRN								07	COFFEE,TEA,COCOA,SPICES	1	No Quantity							198000			0
S3	2009	2009	2009	2	0	2	Export	276	Germany	DEU	100	Bulgaria	BGR								07	COFFEE,TEA,COCOA,SPICES	1	No Quantity							29358000			0
S3	2009	2009	2009	2	0	2	Export	276	Germany	DEU	112	Belarus	BLR								07	COFFEE,TEA,COCOA,SPICES	1	No Quantity							6730000			0
S3	2009	2009	2009	2	0	2	Export	276	Germany	DEU	116	Cambodia	KHM								07	COFFEE,TEA,COCOA,SPICES	1	No Quantity							11000			0
S3	2009	2009	2009	2	0	2	Export	276	Germany	DEU	120	Cameroon	CMR								07	COFFEE,TEA,COCOA,SPICES	1	No Quantity							9000			0
S3	2009	2009	2009	2	0	2	Export	276	Germany	DEU	124	Canada	CAN								07	COFFEE,TEA,COCOA,SPICES	1	No Quantity							47496000			0
S3	2009	2009	2009	2	0	2	Export	276	Germany	DEU	144	Sri Lanka	LKA								07	COFFEE,TEA,COCOA,SPICES	1	No Quantity							481000			0
S3	2009	2009	2009	2	0	2	Export	276	Germany	DEU	148	Chad	TCD								07	COFFEE,TEA,COCOA,SPICES	1	No Quantity							70000			0
S3	2009	2009	2009	2	0	2	Export	276	Germany	DEU	152	Chile	CHL								07	COFFEE,TEA,COCOA,SPICES	1	No Quantity							4122000			0
S3	2009	2009	2009	2	0	2	Export	276	Germany	DEU	156	China	CHN								07	COFFEE,TEA,COCOA,SPICES	1	No Quantity							10267000			0
S3	2009	2009	2009	2	0	2	Export	276	Germany	DEU	170	Colombia	COL								07	COFFEE,TEA,COCOA,SPICES	1	No Quantity							506000			0
S3	2009	2009	2009	2	0	2	Export	276	Germany	DEU	178	Congo	COG								07	COFFEE,TEA,COCOA,SPICES	1	No Quantity							25000			0
S3	2009	2009	2009	2	0	2	Export	276	Germany	DEU	180	Dem. Rep. of the Congo	COD								07	COFFEE,TEA,COCOA,SPICES	1	No Quantity							3000			0
S3	2009	2009	2009	2	0	2	Export	276	Germany	DEU	188	Costa Rica	CRI								07	COFFEE,TEA,COCOA,SPICES	1	No Quantity							818000			0
S3	2009	2009	2009	2	0	2	Export	276	Germany	DEU	191	Croatia	HRV								07	COFFEE,TEA,COCOA,SPICES	1	No Quantity							28336000			0
S3	2009	2009	2009	2	0	2	Export	276	Germany	DEU	192	Cuba	CUB								07	COFFEE,TEA,COCOA,SPICES	1	No Quantity							1000			0
S3	2009	2009	2009	2	0	2	Export	276	Germany	DEU	196	Cyprus	CYP								07	COFFEE,TEA,COCOA,SPICES	1	No Quantity							6655000			0
S3	2009	2009	2009	2	0	2	Export	276	Germany	DEU	203	Czechia	CZE								07	COFFEE,TEA,COCOA,SPICES	1	No Quantity							190364000			0
S3	2009	2009	2009	2	0	2	Export	276	Germany	DEU	204	Benin	BEN								07	COFFEE,TEA,COCOA,SPICES	1	No Quantity							1000			0
S3	2009	2009	2009	2	0	2	Export	276	Germany	DEU	208	Denmark	DNK								07	COFFEE,TEA,COCOA,SPICES	1	No Quantity							175975000			0
S3	2009	2009	2009	2	0	2	Export	276	Germany	DEU	214	Dominican Rep.	DOM								07	COFFEE,TEA,COCOA,SPICES	1	No Quantity							470000			0
S3	2009	2009	2009	2	0	2	Export	276	Germany	DEU	218	Ecuador	ECU								07	COFFEE,TEA,COCOA,SPICES	1	No Quantity							585000			0
S3	2009	2009	2009	2	0	2	Export	276	Germany	DEU	222	El Salvador	SLV								07	COFFEE,TEA,COCOA,SPICES	1	No Quantity							37000			0
S3	2009	2009	2009	2	0	2	Export	276	Germany	DEU	231	Ethiopia	ETH								07	COFFEE,TEA,COCOA,SPICES	1	No Quantity							55000			0
S3	2009	2009	2009	2	0	2	Export	276	Germany	DEU	233	Estonia	EST								07	COFFEE,TEA,COCOA,SPICES	1	No Quantity							9040000			0
S3	2009	2009	2009	2	0	2	Export	276	Germany	DEU	234	Faeroe Isds	FRO								07	COFFEE,TEA,COCOA,SPICES	1	No Quantity							41000			0
S3	2009	2009	2009	2	0	2	Export	276	Germany	DEU	242	Fiji	FJI								07	COFFEE,TEA,COCOA,SPICES	1	No Quantity							3000			0
S3	2009	2009	2009	2	0	2	Export	276	Germany	DEU	246	Finland	FIN								07	COFFEE,TEA,COCOA,SPICES	1	No Quantity							54311000			0
S3	2009	2009	2009	2	0	2	Export	276	Germany	DEU	251	France	FRA								07	COFFEE,TEA,COCOA,SPICES	1	No Quantity							913502000			0
S3	2009	2009	2009	2	0	2	Export	276	Germany	DEU	258	French Polynesia	PYF								07	COFFEE,TEA,COCOA,SPICES	1	No Quantity							124000			0
S3	2009	2009	2009	2	0	2	Export	276	Germany	DEU	260	Fr. South Antarctic Terr.	ATF								07	COFFEE,TEA,COCOA,SPICES	1	No Quantity							5000			0
S3	2009	2009	2009	2	0	2	Export	276	Germany	DEU	262	Djibouti	DJI								07	COFFEE,TEA,COCOA,SPICES	1	No Quantity							32000			0
S3	2009	2009	2009	2	0	2	Export	276	Germany	DEU	268	Georgia	GEO								07	COFFEE,TEA,COCOA,SPICES	1	No Quantity							2346000			0
S3	2009	2009	2009	2	0	2	Export	276	Germany	DEU	270	Gambia	GMB								07	COFFEE,TEA,COCOA,SPICES	1	No Quantity							13000			0
S3	2009	2009	2009	2	0	2	Export	276	Germany	DEU	275	State of Palestine	PSE								07	COFFEE,TEA,COCOA,SPICES	1	No Quantity							51000			0
S3	2009	2009	2009	2	0	2	Export	276	Germany	DEU	288	Ghana	GHA								07	COFFEE,TEA,COCOA,SPICES	1	No Quantity							111000			0
S3	2009	2009	2009	2	0	2	Export	276	Germany	DEU	300	Greece	GRC								07	COFFEE,TEA,COCOA,SPICES	1	No Quantity							71384000			0
S3	2009	2009	2009	2	0	2	Export	276	Germany	DEU	320	Guatemala	GTM								07	COFFEE,TEA,COCOA,SPICES	1	No Quantity							511000			0
S3	2009	2009	2009	2	0	2	Export	276	Germany	DEU	332	Haiti	HTI								07	COFFEE,TEA,COCOA,SPICES	1	No Quantity							34000			0
S3	2009	2009	2009	2	0	2	Export	276	Germany	DEU	336	Holy See (Vatican City State)	VAT								07	COFFEE,TEA,COCOA,SPICES	1	No Quantity							17000			0
S3	2009	2009	2009	2	0	2	Export	276	Germany	DEU	340	Honduras	HND								07	COFFEE,TEA,COCOA,SPICES	1	No Quantity							3000			0
S3	2009	2009	2009	2	0	2	Export	276	Germany	DEU	344	China, Hong Kong SAR	HKG								07	COFFEE,TEA,COCOA,SPICES	1	No Quantity							9073000			0
S3	2009	2009	2009	2	0	2	Export	276	Germany	DEU	348	Hungary	HUN								07	COFFEE,TEA,COCOA,SPICES	1	No Quantity							148160000			0
S3	2009	2009	2009	2	0	2	Export	276	Germany	DEU	352	Iceland	ISL								07	COFFEE,TEA,COCOA,SPICES	1	No Quantity							2140000			0
S3	2009	2009	2009	2	0	2	Export	276	Germany	DEU	360	Indonesia	IDN								07	COFFEE,TEA,COCOA,SPICES	1	No Quantity							2789000			0
S3	2009	2009	2009	2	0	2	Export	276	Germany	DEU	364	Iran	IRN								07	COFFEE,TEA,COCOA,SPICES	1	No Quantity							11191000			0
S3	2009	2009	2009	2	0	2	Export	276	Germany	DEU	368	Iraq	IRQ								07	COFFEE,TEA,COCOA,SPICES	1	No Quantity							602000			0
S3	2009	2009	2009	2	0	2	Export	276	Germany	DEU	372	Ireland	IRL								07	COFFEE,TEA,COCOA,SPICES	1	No Quantity							30287000			0
S3	2009	2009	2009	2	0	2	Export	276	Germany	DEU	376	Israel	ISR								07	COFFEE,TEA,COCOA,SPICES	1	No Quantity							23459000			0
S3	2009	2009	2009	2	0	2	Export	276	Germany	DEU	381	Italy	ITA								07	COFFEE,TEA,COCOA,SPICES	1	No Quantity							363443000			0
S3	2009	2009	2009	2	0	2	Export	276	Germany	DEU	384	Côte d'Ivoire	CIV								07	COFFEE,TEA,COCOA,SPICES	1	No Quantity							6000			0
S3	2009	2009	2009	2	0	2	Export	276	Germany	DEU	388	Jamaica	JAM								07	COFFEE,TEA,COCOA,SPICES	1	No Quantity							2000			0
S3	2009	2009	2009	2	0	2	Export	276	Germany	DEU	392	Japan	JPN								07	COFFEE,TEA,COCOA,SPICES	1	No Quantity							19602000			0
S3	2009	2009	2009	2	0	2	Export	276	Germany	DEU	398	Kazakhstan	KAZ								07	COFFEE,TEA,COCOA,SPICES	1	No Quantity							10761000			0
S3	2009	2009	2009	2	0	2	Export	276	Germany	DEU	400	Jordan	JOR								07	COFFEE,TEA,COCOA,SPICES	1	No Quantity							1429000			0
S3	2009	2009	2009	2	0	2	Export	276	Germany	DEU	404	Kenya	KEN								07	COFFEE,TEA,COCOA,SPICES	1	No Quantity							130000			0
S3	2009	2009	2009	2	0	2	Export	276	Germany	DEU	408	Dem. People's Rep. of Korea	PRK								07	COFFEE,TEA,COCOA,SPICES	1	No Quantity							61000			0
S3	2009	2009	2009	2	0	2	Export	276	Germany	DEU	410	Rep. of Korea	KOR								07	COFFEE,TEA,COCOA,SPICES	1	No Quantity							7711000			0
S3	2009	2009	2009	2	0	2	Export	276	Germany	DEU	414	Kuwait	KWT								07	COFFEE,TEA,COCOA,SPICES	1	No Quantity							2734000			0
S3	2009	2009	2009	2	0	2	Export	276	Germany	DEU	417	Kyrgyzstan	KGZ								07	COFFEE,TEA,COCOA,SPICES	1	No Quantity							305000			0
S3	2009	2009	2009	2	0	2	Export	276	Germany	DEU	422	Lebanon	LBN								07	COFFEE,TEA,COCOA,SPICES	1	No Quantity							3041000			0
S3	2009	2009	2009	2	0	2	Export	276	Germany	DEU	428	Latvia	LVA								07	COFFEE,TEA,COCOA,SPICES	1	No Quantity							13640000			0
S3	2009	2009	2009	2	0	2	Export	276	Germany	DEU	430	Liberia	LBR								07	COFFEE,TEA,COCOA,SPICES	1	No Quantity							253000			0
S3	2009	2009	2009	2	0	2	Export	276	Germany	DEU	434	Libya	LBY								07	COFFEE,TEA,COCOA,SPICES	1	No Quantity							2299000			0
S3	2009	2009	2009	2	0	2	Export	276	Germany	DEU	440	Lithuania	LTU								07	COFFEE,TEA,COCOA,SPICES	1	No Quantity							38272000			0
S3	2009	2009	2009	2	0	2	Export	276	Germany	DEU	442	Luxembourg	LUX								07	COFFEE,TEA,COCOA,SPICES	1	No Quantity							72397000			0
S3	2009	2009	2009	2	0	2	Export	276	Germany	DEU	446	China, Macao SAR	MAC								07	COFFEE,TEA,COCOA,SPICES	1	No Quantity							45000			0
S3	2009	2009	2009	2	0	2	Export	276	Germany	DEU	458	Malaysia	MYS								07	COFFEE,TEA,COCOA,SPICES	1	No Quantity							12809000			0
S3	2009	2009	2009	2	0	2	Export	276	Germany	DEU	462	Maldives	MDV								07	COFFEE,TEA,COCOA,SPICES	1	No Quantity							266000			0
S3	2009	2009	2009	2	0	2	Export	276	Germany	DEU	466	Mali	MLI								07	COFFEE,TEA,COCOA,SPICES	1	No Quantity							118000			0
S3	2009	2009	2009	2	0	2	Export	276	Germany	DEU	470	Malta	MLT								07	COFFEE,TEA,COCOA,SPICES	1	No Quantity							1621000			0
S3	2009	2009	2009	2	0	2	Export	276	Germany	DEU	480	Mauritius	MUS								07	COFFEE,TEA,COCOA,SPICES	1	No Quantity							1899000			0
S3	2009	2009	2009	2	0	2	Export	276	Germany	DEU	484	Mexico	MEX								07	COFFEE,TEA,COCOA,SPICES	1	No Quantity							3300000			0
S3	2009	2009	2009	2	0	2	Export	276	Germany	DEU	490	Other Asia, nes									07	COFFEE,TEA,COCOA,SPICES	1	No Quantity							3227000			0
S3	2009	2009	2009	2	0	2	Export	276	Germany	DEU	496	Mongolia	MNG								07	COFFEE,TEA,COCOA,SPICES	1	No Quantity							2856000			0
S3	2009	2009	2009	2	0	2	Export	276	Germany	DEU	498	Rep. of Moldova	MDA								07	COFFEE,TEA,COCOA,SPICES	1	No Quantity							1410000			0
S3	2009	2009	2009	2	0	2	Export	276	Germany	DEU	499	Montenegro	MNE								07	COFFEE,TEA,COCOA,SPICES	1	No Quantity							1040000			0
S3	2009	2009	2009	2	0	2	Export	276	Germany	DEU	504	Morocco	MAR								07	COFFEE,TEA,COCOA,SPICES	1	No Quantity							2867000			0
S3	2009	2009	2009	2	0	2	Export	276	Germany	DEU	512	Oman	OMN								07	COFFEE,TEA,COCOA,SPICES	1	No Quantity							297000			0
S3	2009	2009	2009	2	0	2	Export	276	Germany	DEU	516	Namibia	NAM								07	COFFEE,TEA,COCOA,SPICES	1	No Quantity							1182000			0
S3	2009	2009	2009	2	0	2	Export	276	Germany	DEU	524	Nepal	NPL								07	COFFEE,TEA,COCOA,SPICES	1	No Quantity							96000			0
S3	2009	2009	2009	2	0	2	Export	276	Germany	DEU	528	Netherlands	NLD								07	COFFEE,TEA,COCOA,SPICES	1	No Quantity							524659000			0
S3	2009	2009	2009	2	0	2	Export	276	Germany	DEU	530	Neth. Antilles	ANT								07	COFFEE,TEA,COCOA,SPICES	1	No Quantity							109000			0
S3	2009	2009	2009	2	0	2	Export	276	Germany	DEU	533	Aruba	ABW								07	COFFEE,TEA,COCOA,SPICES	1	No Quantity							8000			0
S3	2009	2009	2009	2	0	2	Export	276	Germany	DEU	540	New Caledonia	NCL								07	COFFEE,TEA,COCOA,SPICES	1	No Quantity							51000			0
S3	2009	2009	2009	2	0	2	Export	276	Germany	DEU	554	New Zealand	NZL								07	COFFEE,TEA,COCOA,SPICES	1	No Quantity							7334000			0
S3	2009	2009	2009	2	0	2	Export	276	Germany	DEU	558	Nicaragua	NIC								07	COFFEE,TEA,COCOA,SPICES	1	No Quantity							19000			0
S3	2009	2009	2009	2	0	2	Export	276	Germany	DEU	566	Nigeria	NGA								07	COFFEE,TEA,COCOA,SPICES	1	No Quantity							808000			0
S3	2009	2009	2009	2	0	2	Export	276	Germany	DEU	579	Norway	NOR								07	COFFEE,TEA,COCOA,SPICES	1	No Quantity							57565000			0
S3	2009	2009	2009	2	0	2	Export	276	Germany	DEU	586	Pakistan	PAK								07	COFFEE,TEA,COCOA,SPICES	1	No Quantity							245000			0
S3	2009	2009	2009	2	0	2	Export	276	Germany	DEU	591	Panama	PAN								07	COFFEE,TEA,COCOA,SPICES	1	No Quantity							226000			0
S3	2009	2009	2009	2	0	2	Export	276	Germany	DEU	600	Paraguay	PRY								07	COFFEE,TEA,COCOA,SPICES	1	No Quantity							86000			0
S3	2009	2009	2009	2	0	2	Export	276	Germany	DEU	604	Peru	PER								07	COFFEE,TEA,COCOA,SPICES	1	No Quantity							522000			0
S3	2009	2009	2009	2	0	2	Export	276	Germany	DEU	608	Philippines	PHL								07	COFFEE,TEA,COCOA,SPICES	1	No Quantity							16302000			0
S3	2009	2009	2009	2	0	2	Export	276	Germany	DEU	616	Poland	POL								07	COFFEE,TEA,COCOA,SPICES	1	No Quantity							591128000			0
S3	2009	2009	2009	2	0	2	Export	276	Germany	DEU	620	Portugal	PRT								07	COFFEE,TEA,COCOA,SPICES	1	No Quantity							47948000			0
S3	2009	2009	2009	2	0	2	Export	276	Germany	DEU	626	Timor-Leste	TLS								07	COFFEE,TEA,COCOA,SPICES	1	No Quantity							1000			0
S3	2009	2009	2009	2	0	2	Export	276	Germany	DEU	634	Qatar	QAT								07	COFFEE,TEA,COCOA,SPICES	1	No Quantity							1185000			0
S3	2009	2009	2009	2	0	2	Export	276	Germany	DEU	642	Romania	ROU								07	COFFEE,TEA,COCOA,SPICES	1	No Quantity							80916000			0
S3	2009	2009	2009	2	0	2	Export	276	Germany	DEU	643	Russian Federation	RUS								07	COFFEE,TEA,COCOA,SPICES	1	No Quantity							161491000			0
S3	2009	2009	2009	2	0	2	Export	276	Germany	DEU	646	Rwanda	RWA								07	COFFEE,TEA,COCOA,SPICES	1	No Quantity							1000			0
S3	2009	2009	2009	2	0	2	Export	276	Germany	DEU	670	Saint Vincent and the Grenadines	VCT								07	COFFEE,TEA,COCOA,SPICES	1	No Quantity							7000			0
S3	2009	2009	2009	2	0	2	Export	276	Germany	DEU	674	San Marino	SMR								07	COFFEE,TEA,COCOA,SPICES	1	No Quantity							44000			0
S3	2009	2009	2009	2	0	2	Export	276	Germany	DEU	678	Sao Tome and Principe	STP								07	COFFEE,TEA,COCOA,SPICES	1	No Quantity							7000			0
S3	2009	2009	2009	2	0	2	Export	276	Germany	DEU	682	Saudi Arabia	SAU								07	COFFEE,TEA,COCOA,SPICES	1	No Quantity							12124000			0
S3	2009	2009	2009	2	0	2	Export	276	Germany	DEU	686	Senegal	SEN								07	COFFEE,TEA,COCOA,SPICES	1	No Quantity							17000			0
S3	2009	2009	2009	2	0	2	Export	276	Germany	DEU	688	Serbia	SRB								07	COFFEE,TEA,COCOA,SPICES	1	No Quantity							7559000			0
S3	2009	2009	2009	2	0	2	Export	276	Germany	DEU	690	Seychelles	SYC								07	COFFEE,TEA,COCOA,SPICES	1	No Quantity							110000			0
S3	2009	2009	2009	2	0	2	Export	276	Germany	DEU	694	Sierra Leone	SLE								07	COFFEE,TEA,COCOA,SPICES	1	No Quantity							129000			0
S3	2009	2009	2009	2	0	2	Export	276	Germany	DEU	699	India	IND								07	COFFEE,TEA,COCOA,SPICES	1	No Quantity							981000			0
S3	2009	2009	2009	2	0	2	Export	276	Germany	DEU	702	Singapore	SGP								07	COFFEE,TEA,COCOA,SPICES	1	No Quantity							10313000			0
S3	2009	2009	2009	2	0	2	Export	276	Germany	DEU	703	Slovakia	SVK								07	COFFEE,TEA,COCOA,SPICES	1	No Quantity							88266000			0
S3	2009	2009	2009	2	0	2	Export	276	Germany	DEU	704	Viet Nam	VNM								07	COFFEE,TEA,COCOA,SPICES	1	No Quantity							1140000			0
S3	2009	2009	2009	2	0	2	Export	276	Germany	DEU	705	Slovenia	SVN								07	COFFEE,TEA,COCOA,SPICES	1	No Quantity							31206000			0
S3	2009	2009	2009	2	0	2	Export	276	Germany	DEU	710	South Africa	ZAF								07	COFFEE,TEA,COCOA,SPICES	1	No Quantity							14849000			0
S3	2009	2009	2009	2	0	2	Export	276	Germany	DEU	716	Zimbabwe	ZWE								07	COFFEE,TEA,COCOA,SPICES	1	No Quantity							3000			0
S3	2009	2009	2009	2	0	2	Export	276	Germany	DEU	724	Spain	ESP								07	COFFEE,TEA,COCOA,SPICES	1	No Quantity							225979000			0
S3	2009	2009	2009	2	0	2	Export	276	Germany	DEU	736	Fmr Sudan	SDN								07	COFFEE,TEA,COCOA,SPICES	1	No Quantity							22000			0
S3	2009	2009	2009	2	0	2	Export	276	Germany	DEU	740	Suriname	SUR								07	COFFEE,TEA,COCOA,SPICES	1	No Quantity							158000			0
S3	2009	2009	2009	2	0	2	Export	276	Germany	DEU	752	Sweden	SWE								07	COFFEE,TEA,COCOA,SPICES	1	No Quantity							113767000			0
S3	2009	2009	2009	2	0	2	Export	276	Germany	DEU	757	Switzerland	CHE								07	COFFEE,TEA,COCOA,SPICES	1	No Quantity							145089000			0
S3	2009	2009	2009	2	0	2	Export	276	Germany	DEU	760	Syria	SYR								07	COFFEE,TEA,COCOA,SPICES	1	No Quantity							1667000			0
S3	2009	2009	2009	2	0	2	Export	276	Germany	DEU	762	Tajikistan	TJK								07	COFFEE,TEA,COCOA,SPICES	1	No Quantity							36000			0
S3	2009	2009	2009	2	0	2	Export	276	Germany	DEU	764	Thailand	THA								07	COFFEE,TEA,COCOA,SPICES	1	No Quantity							5361000			0
S3	2009	2009	2009	2	0	2	Export	276	Germany	DEU	768	Togo	TGO								07	COFFEE,TEA,COCOA,SPICES	1	No Quantity							2000			0
S3	2009	2009	2009	2	0	2	Export	276	Germany	DEU	780	Trinidad and Tobago	TTO								07	COFFEE,TEA,COCOA,SPICES	1	No Quantity							215000			0
S3	2009	2009	2009	2	0	2	Export	276	Germany	DEU	784	United Arab Emirates	ARE								07	COFFEE,TEA,COCOA,SPICES	1	No Quantity							17904000			0
S3	2009	2009	2009	2	0	2	Export	276	Germany	DEU	788	Tunisia	TUN								07	COFFEE,TEA,COCOA,SPICES	1	No Quantity							608000			0
S3	2009	2009	2009	2	0	2	Export	276	Germany	DEU	792	Turkey	TUR								07	COFFEE,TEA,COCOA,SPICES	1	No Quantity							31198000			0
S3	2009	2009	2009	2	0	2	Export	276	Germany	DEU	795	Turkmenistan	TKM								07	COFFEE,TEA,COCOA,SPICES	1	No Quantity							183000			0
S3	2009	2009	2009	2	0	2	Export	276	Germany	DEU	800	Uganda	UGA								07	COFFEE,TEA,COCOA,SPICES	1	No Quantity							28000			0
S3	2009	2009	2009	2	0	2	Export	276	Germany	DEU	804	Ukraine	UKR								07	COFFEE,TEA,COCOA,SPICES	1	No Quantity							101095000			0
S3	2009	2009	2009	2	0	2	Export	276	Germany	DEU	807	North Macedonia	MKD								07	COFFEE,TEA,COCOA,SPICES	1	No Quantity							1956000			0
S3	2009	2009	2009	2	0	2	Export	276	Germany	DEU	818	Egypt	EGY								07	COFFEE,TEA,COCOA,SPICES	1	No Quantity							5877000			0
S3	2009	2009	2009	2	0	2	Export	276	Germany	DEU	826	United Kingdom	GBR								07	COFFEE,TEA,COCOA,SPICES	1	No Quantity							568956000			0
S3	2009	2009	2009	2	0	2	Export	276	Germany	DEU	834	United Rep. of Tanzania	TZA								07	COFFEE,TEA,COCOA,SPICES	1	No Quantity							11000			0
S3	2009	2009	2009	2	0	2	Export	276	Germany	DEU	837	Bunkers									07	COFFEE,TEA,COCOA,SPICES	1	No Quantity							2912000			0
S3	2009	2009	2009	2	0	2	Export	276	Germany	DEU	842	USA	USA								07	COFFEE,TEA,COCOA,SPICES	1	No Quantity							425855000			0
S3	2009	2009	2009	2	0	2	Export	276	Germany	DEU	858	Uruguay	URY								07	COFFEE,TEA,COCOA,SPICES	1	No Quantity							752000			0
S3	2009	2009	2009	2	0	2	Export	276	Germany	DEU	860	Uzbekistan	UZB								07	COFFEE,TEA,COCOA,SPICES	1	No Quantity							452000			0
S3	2009	2009	2009	2	0	2	Export	276	Germany	DEU	862	Venezuela	VEN								07	COFFEE,TEA,COCOA,SPICES	1	No Quantity							1261000			0
S3	2009	2009	2009	2	0	2	Export	276	Germany	DEU	887	Yemen	YEM								07	COFFEE,TEA,COCOA,SPICES	1	No Quantity							331000			0
S3	2009	2009	2009	2	0	2	Export	268	Georgia	GEO	0	World	WLD								08	ANIMAL FEED STUFF	1	No Quantity							11727343			0
S3	2009	2009	2009	2	0	2	Export	268	Georgia	GEO	31	Azerbaijan	AZE								08	ANIMAL FEED STUFF	1	No Quantity							1460277			0
S3	2009	2009	2009	2	0	2	Export	268	Georgia	GEO	51	Armenia	ARM								08	ANIMAL FEED STUFF	1	No Quantity							3689343			0
S3	2009	2009	2009	2	0	2	Export	268	Georgia	GEO	400	Jordan	JOR								08	ANIMAL FEED STUFF	1	No Quantity							20685			0
S3	2009	2009	2009	2	0	2	Export	268	Georgia	GEO	422	Lebanon	LBN								08	ANIMAL FEED STUFF	1	No Quantity							71739			0
S3	2009	2009	2009	2	0	2	Export	268	Georgia	GEO	682	Saudi Arabia	SAU								08	ANIMAL FEED STUFF	1	No Quantity							137842			0
S3	2009	2009	2009	2	0	2	Export	268	Georgia	GEO	792	Turkey	TUR								08	ANIMAL FEED STUFF	1	No Quantity							5944777			0
S3	2009	2009	2009	2	0	2	Export	268	Georgia	GEO	818	Egypt	EGY								08	ANIMAL FEED STUFF	1	No Quantity							6967			0
S3	2009	2009	2009	2	0	2	Export	268	Georgia	GEO	842	USA	USA								08	ANIMAL FEED STUFF	1	No Quantity							395713			0
S3	2009	2009	2009	2	0	2	Export	276	Germany	DEU	0	World	WLD								08	ANIMAL FEED STUFF	1	No Quantity							3354896000			0
S3	2009	2009	2009	2	0	2	Export	276	Germany	DEU	4	Afghanistan	AFG								08	ANIMAL FEED STUFF	1	No Quantity							112000			0
S3	2009	2009	2009	2	0	2	Export	276	Germany	DEU	8	Albania	ALB								08	ANIMAL FEED STUFF	1	No Quantity							177000			0
S3	2009	2009	2009	2	0	2	Export	276	Germany	DEU	12	Algeria	DZA								08	ANIMAL FEED STUFF	1	No Quantity							278000			0
S3	2009	2009	2009	2	0	2	Export	276	Germany	DEU	24	Angola	AGO								08	ANIMAL FEED STUFF	1	No Quantity							29000			0
S3	2009	2009	2009	2	0	2	Export	276	Germany	DEU	31	Azerbaijan	AZE								08	ANIMAL FEED STUFF	1	No Quantity							198000			0
S3	2009	2009	2009	2	0	2	Export	276	Germany	DEU	32	Argentina	ARG								08	ANIMAL FEED STUFF	1	No Quantity							7000			0
S3	2009	2009	2009	2	0	2	Export	276	Germany	DEU	36	Australia	AUS								08	ANIMAL FEED STUFF	1	No Quantity							1352000			0
S3	2009	2009	2009	2	0	2	Export	276	Germany	DEU	40	Austria	AUT								08	ANIMAL FEED STUFF	1	No Quantity							229340000			0
S3	2009	2009	2009	2	0	2	Export	276	Germany	DEU	48	Bahrain	BHR								08	ANIMAL FEED STUFF	1	No Quantity							81000			0
S3	2009	2009	2009	2	0	2	Export	276	Germany	DEU	50	Bangladesh	BGD								08	ANIMAL FEED STUFF	1	No Quantity							3331000			0
S3	2009	2009	2009	2	0	2	Export	276	Germany	DEU	51	Armenia	ARM								08	ANIMAL FEED STUFF	1	No Quantity							521000			0
S3	2009	2009	2009	2	0	2	Export	276	Germany	DEU	56	Belgium	BEL								08	ANIMAL FEED STUFF	1	No Quantity							128607000			0
S3	2009	2009	2009	2	0	2	Export	276	Germany	DEU	70	Bosnia Herzegovina	BIH								08	ANIMAL FEED STUFF	1	No Quantity							5268000			0
S3	2009	2009	2009	2	0	2	Export	276	Germany	DEU	72	Botswana	BWA								08	ANIMAL FEED STUFF	1	No Quantity							26000			0
S3	2009	2009	2009	2	0	2	Export	276	Germany	DEU	76	Brazil	BRA								08	ANIMAL FEED STUFF	1	No Quantity							3884000			0
S3	2009	2009	2009	2	0	2	Export	276	Germany	DEU	96	Brunei Darussalam	BRN								08	ANIMAL FEED STUFF	1	No Quantity							85000			0
S3	2009	2009	2009	2	0	2	Export	276	Germany	DEU	100	Bulgaria	BGR								08	ANIMAL FEED STUFF	1	No Quantity							1957000			0
S3	2009	2009	2009	2	0	2	Export	276	Germany	DEU	112	Belarus	BLR								08	ANIMAL FEED STUFF	1	No Quantity							9854000			0
S3	2009	2009	2009	2	0	2	Export	276	Germany	DEU	120	Cameroon	CMR								08	ANIMAL FEED STUFF	1	No Quantity							58000			0
S3	2009	2009	2009	2	0	2	Export	276	Germany	DEU	124	Canada	CAN								08	ANIMAL FEED STUFF	1	No Quantity							973000			0
S3	2009	2009	2009	2	0	2	Export	276	Germany	DEU	144	Sri Lanka	LKA								08	ANIMAL FEED STUFF	1	No Quantity							3000			0
S3	2009	2009	2009	2	0	2	Export	276	Germany	DEU	152	Chile	CHL								08	ANIMAL FEED STUFF	1	No Quantity							2710000			0
S3	2009	2009	2009	2	0	2	Export	276	Germany	DEU	156	China	CHN								08	ANIMAL FEED STUFF	1	No Quantity							1375000			0
S3	2009	2009	2009	2	0	2	Export	276	Germany	DEU	170	Colombia	COL								08	ANIMAL FEED STUFF	1	No Quantity							150000			0
S3	2009	2009	2009	2	0	2	Export	276	Germany	DEU	178	Congo	COG								08	ANIMAL FEED STUFF	1	No Quantity							4000			0
S3	2009	2009	2009	2	0	2	Export	276	Germany	DEU	180	Dem. Rep. of the Congo	COD								08	ANIMAL FEED STUFF	1	No Quantity							1000			0
S3	2009	2009	2009	2	0	2	Export	276	Germany	DEU	184	Cook Isds	COK								08	ANIMAL FEED STUFF	1	No Quantity							2000			0
S3	2009	2009	2009	2	0	2	Export	276	Germany	DEU	188	Costa Rica	CRI								08	ANIMAL FEED STUFF	1	No Quantity							237000			0
S3	2009	2009	2009	2	0	2	Export	276	Germany	DEU	191	Croatia	HRV								08	ANIMAL FEED STUFF	1	No Quantity							10489000			0
S3	2009	2009	2009	2	0	2	Export	276	Germany	DEU	192	Cuba	CUB								08	ANIMAL FEED STUFF	1	No Quantity							3000			0
S3	2009	2009	2009	2	0	2	Export	276	Germany	DEU	196	Cyprus	CYP								08	ANIMAL FEED STUFF	1	No Quantity							911000			0
S3	2009	2009	2009	2	0	2	Export	276	Germany	DEU	203	Czechia	CZE								08	ANIMAL FEED STUFF	1	No Quantity							264250000			0
S3	2009	2009	2009	2	0	2	Export	276	Germany	DEU	208	Denmark	DNK								08	ANIMAL FEED STUFF	1	No Quantity							396916000			0
S3	2009	2009	2009	2	0	2	Export	276	Germany	DEU	214	Dominican Rep.	DOM								08	ANIMAL FEED STUFF	1	No Quantity							1000			0
S3	2009	2009	2009	2	0	2	Export	276	Germany	DEU	218	Ecuador	ECU								08	ANIMAL FEED STUFF	1	No Quantity							29000			0
S3	2009	2009	2009	2	0	2	Export	276	Germany	DEU	231	Ethiopia	ETH								08	ANIMAL FEED STUFF	1	No Quantity							13000			0
S3	2009	2009	2009	2	0	2	Export	276	Germany	DEU	233	Estonia	EST								08	ANIMAL FEED STUFF	1	No Quantity							5213000			0
S3	2009	2009	2009	2	0	2	Export	276	Germany	DEU	246	Finland	FIN								08	ANIMAL FEED STUFF	1	No Quantity							63980000			0
S3	2009	2009	2009	2	0	2	Export	276	Germany	DEU	251	France	FRA								08	ANIMAL FEED STUFF	1	No Quantity							262570000			0
S3	2009	2009	2009	2	0	2	Export	276	Germany	DEU	258	French Polynesia	PYF								08	ANIMAL FEED STUFF	1	No Quantity							17000			0
S3	2009	2009	2009	2	0	2	Export	276	Germany	DEU	260	Fr. South Antarctic Terr.	ATF								08	ANIMAL FEED STUFF	1	No Quantity							36000			0
S3	2009	2009	2009	2	0	2	Export	276	Germany	DEU	268	Georgia	GEO								08	ANIMAL FEED STUFF	1	No Quantity							94000			0
S3	2009	2009	2009	2	0	2	Export	276	Germany	DEU	270	Gambia	GMB								08	ANIMAL FEED STUFF	1	No Quantity							2000			0
S3	2009	2009	2009	2	0	2	Export	276	Germany	DEU	288	Ghana	GHA								08	ANIMAL FEED STUFF	1	No Quantity							2000			0
S3	2009	2009	2009	2	0	2	Export	276	Germany	DEU	292	Gibraltar	GIB								08	ANIMAL FEED STUFF	1	No Quantity							8000			0
S3	2009	2009	2009	2	0	2	Export	276	Germany	DEU	300	Greece	GRC								08	ANIMAL FEED STUFF	1	No Quantity							72565000			0
S3	2009	2009	2009	2	0	2	Export	276	Germany	DEU	324	Guinea	GIN								08	ANIMAL FEED STUFF	1	No Quantity							35000			0
S3	2009	2009	2009	2	0	2	Export	276	Germany	DEU	340	Honduras	HND								08	ANIMAL FEED STUFF	1	No Quantity							507000			0
S3	2009	2009	2009	2	0	2	Export	276	Germany	DEU	344	China, Hong Kong SAR	HKG								08	ANIMAL FEED STUFF	1	No Quantity							906000			0
S3	2009	2009	2009	2	0	2	Export	276	Germany	DEU	348	Hungary	HUN								08	ANIMAL FEED STUFF	1	No Quantity							38952000			0
S3	2009	2009	2009	2	0	2	Export	276	Germany	DEU	352	Iceland	ISL								08	ANIMAL FEED STUFF	1	No Quantity							1506000			0
S3	2009	2009	2009	2	0	2	Export	276	Germany	DEU	360	Indonesia	IDN								08	ANIMAL FEED STUFF	1	No Quantity							589000			0
S3	2009	2009	2009	2	0	2	Export	276	Germany	DEU	364	Iran	IRN								08	ANIMAL FEED STUFF	1	No Quantity							4971000			0
S3	2009	2009	2009	2	0	2	Export	276	Germany	DEU	368	Iraq	IRQ								08	ANIMAL FEED STUFF	1	No Quantity							233000			0
S3	2009	2009	2009	2	0	2	Export	276	Germany	DEU	372	Ireland	IRL								08	ANIMAL FEED STUFF	1	No Quantity							15032000			0
S3	2009	2009	2009	2	0	2	Export	276	Germany	DEU	376	Israel	ISR								08	ANIMAL FEED STUFF	1	No Quantity							5939000			0
S3	2009	2009	2009	2	0	2	Export	276	Germany	DEU	381	Italy	ITA								08	ANIMAL FEED STUFF	1	No Quantity							103466000			0
S3	2009	2009	2009	2	0	2	Export	276	Germany	DEU	384	Côte d'Ivoire	CIV								08	ANIMAL FEED STUFF	1	No Quantity							67000			0
S3	2009	2009	2009	2	0	2	Export	276	Germany	DEU	392	Japan	JPN								08	ANIMAL FEED STUFF	1	No Quantity							14736000			0
S3	2009	2009	2009	2	0	2	Export	276	Germany	DEU	398	Kazakhstan	KAZ								08	ANIMAL FEED STUFF	1	No Quantity							2039000			0
S3	2009	2009	2009	2	0	2	Export	276	Germany	DEU	400	Jordan	JOR								08	ANIMAL FEED STUFF	1	No Quantity							2379000			0
S3	2009	2009	2009	2	0	2	Export	276	Germany	DEU	404	Kenya	KEN								08	ANIMAL FEED STUFF	1	No Quantity							66000			0
S3	2009	2009	2009	2	0	2	Export	276	Germany	DEU	408	Dem. People's Rep. of Korea	PRK								08	ANIMAL FEED STUFF	1	No Quantity							40000			0
S3	2009	2009	2009	2	0	2	Export	276	Germany	DEU	410	Rep. of Korea	KOR								08	ANIMAL FEED STUFF	1	No Quantity							7106000			0
S3	2009	2009	2009	2	0	2	Export	276	Germany	DEU	414	Kuwait	KWT								08	ANIMAL FEED STUFF	1	No Quantity							884000			0
S3	2009	2009	2009	2	0	2	Export	276	Germany	DEU	422	Lebanon	LBN								08	ANIMAL FEED STUFF	1	No Quantity							590000			0
S3	2009	2009	2009	2	0	2	Export	276	Germany	DEU	426	Lesotho	LSO								08	ANIMAL FEED STUFF	1	No Quantity							27000			0
S3	2009	2009	2009	2	0	2	Export	276	Germany	DEU	428	Latvia	LVA								08	ANIMAL FEED STUFF	1	No Quantity							25679000			0
S3	2009	2009	2009	2	0	2	Export	276	Germany	DEU	434	Libya	LBY								08	ANIMAL FEED STUFF	1	No Quantity							930000			0
S3	2009	2009	2009	2	0	2	Export	276	Germany	DEU	440	Lithuania	LTU								08	ANIMAL FEED STUFF	1	No Quantity							6387000			0
S3	2009	2009	2009	2	0	2	Export	276	Germany	DEU	442	Luxembourg	LUX								08	ANIMAL FEED STUFF	1	No Quantity							20797000			0
S3	2009	2009	2009	2	0	2	Export	276	Germany	DEU	446	China, Macao SAR	MAC								08	ANIMAL FEED STUFF	1	No Quantity							1000			0
S3	2009	2009	2009	2	0	2	Export	276	Germany	DEU	458	Malaysia	MYS								08	ANIMAL FEED STUFF	1	No Quantity							1613000			0
S3	2009	2009	2009	2	0	2	Export	276	Germany	DEU	470	Malta	MLT								08	ANIMAL FEED STUFF	1	No Quantity							488000			0
S3	2009	2009	2009	2	0	2	Export	276	Germany	DEU	480	Mauritius	MUS								08	ANIMAL FEED STUFF	1	No Quantity							37000			0
S3	2009	2009	2009	2	0	2	Export	276	Germany	DEU	484	Mexico	MEX								08	ANIMAL FEED STUFF	1	No Quantity							390000			0
S3	2009	2009	2009	2	0	2	Export	276	Germany	DEU	490	Other Asia, nes									08	ANIMAL FEED STUFF	1	No Quantity							3318000			0
S3	2009	2009	2009	2	0	2	Export	276	Germany	DEU	496	Mongolia	MNG								08	ANIMAL FEED STUFF	1	No Quantity							3000			0
S3	2009	2009	2009	2	0	2	Export	276	Germany	DEU	498	Rep. of Moldova	MDA								08	ANIMAL FEED STUFF	1	No Quantity							277000			0
S3	2009	2009	2009	2	0	2	Export	276	Germany	DEU	499	Montenegro	MNE								08	ANIMAL FEED STUFF	1	No Quantity							208000			0
S3	2009	2009	2009	2	0	2	Export	276	Germany	DEU	504	Morocco	MAR								08	ANIMAL FEED STUFF	1	No Quantity							447000			0
S3	2009	2009	2009	2	0	2	Export	276	Germany	DEU	512	Oman	OMN								08	ANIMAL FEED STUFF	1	No Quantity							112000			0
S3	2009	2009	2009	2	0	2	Export	276	Germany	DEU	520	Nauru	NRU								08	ANIMAL FEED STUFF	1	No Quantity							45000			0
S3	2009	2009	2009	2	0	2	Export	276	Germany	DEU	524	Nepal	NPL								08	ANIMAL FEED STUFF	1	No Quantity							669000			0
S3	2009	2009	2009	2	0	2	Export	276	Germany	DEU	528	Netherlands	NLD								08	ANIMAL FEED STUFF	1	No Quantity							558225000			0
S3	2009	2009	2009	2	0	2	Export	276	Germany	DEU	540	New Caledonia	NCL								08	ANIMAL FEED STUFF	1	No Quantity							8000			0
S3	2009	2009	2009	2	0	2	Export	276	Germany	DEU	554	New Zealand	NZL								08	ANIMAL FEED STUFF	1	No Quantity							309000			0
S3	2009	2009	2009	2	0	2	Export	276	Germany	DEU	566	Nigeria	NGA								08	ANIMAL FEED STUFF	1	No Quantity							8491000			0
S3	2009	2009	2009	2	0	2	Export	276	Germany	DEU	577	Other Africa, nes									08	ANIMAL FEED STUFF	1	No Quantity							38000			0
S3	2009	2009	2009	2	0	2	Export	276	Germany	DEU	579	Norway	NOR								08	ANIMAL FEED STUFF	1	No Quantity							135507000			0
S3	2009	2009	2009	2	0	2	Export	276	Germany	DEU	585	Palau	PLW								08	ANIMAL FEED STUFF	1	No Quantity							55000			0
S3	2009	2009	2009	2	0	2	Export	276	Germany	DEU	586	Pakistan	PAK								08	ANIMAL FEED STUFF	1	No Quantity							496000			0
S3	2009	2009	2009	2	0	2	Export	276	Germany	DEU	591	Panama	PAN								08	ANIMAL FEED STUFF	1	No Quantity							22000			0
S3	2009	2009	2009	2	0	2	Export	276	Germany	DEU	600	Paraguay	PRY								08	ANIMAL FEED STUFF	1	No Quantity							72000			0
S3	2009	2009	2009	2	0	2	Export	276	Germany	DEU	604	Peru	PER								08	ANIMAL FEED STUFF	1	No Quantity							82000			0
S3	2009	2009	2009	2	0	2	Export	276	Germany	DEU	608	Philippines	PHL								08	ANIMAL FEED STUFF	1	No Quantity							14220000			0
S3	2009	2009	2009	2	0	2	Export	276	Germany	DEU	616	Poland	POL								08	ANIMAL FEED STUFF	1	No Quantity							197249000			0
S3	2009	2009	2009	2	0	2	Export	276	Germany	DEU	620	Portugal	PRT								08	ANIMAL FEED STUFF	1	No Quantity							14463000			0
S3	2009	2009	2009	2	0	2	Export	276	Germany	DEU	626	Timor-Leste	TLS								08	ANIMAL FEED STUFF	1	No Quantity							16000			0
S3	2009	2009	2009	2	0	2	Export	276	Germany	DEU	634	Qatar	QAT								08	ANIMAL FEED STUFF	1	No Quantity							127000			0
S3	2009	2009	2009	2	0	2	Export	276	Germany	DEU	642	Romania	ROU								08	ANIMAL FEED STUFF	1	No Quantity							9997000			0
S3	2009	2009	2009	2	0	2	Export	276	Germany	DEU	643	Russian Federation	RUS								08	ANIMAL FEED STUFF	1	No Quantity							97616000			0
S3	2009	2009	2009	2	0	2	Export	276	Germany	DEU	646	Rwanda	RWA								08	ANIMAL FEED STUFF	1	No Quantity							1000			0
S3	2009	2009	2009	2	0	2	Export	276	Germany	DEU	660	Anguilla	AIA								08	ANIMAL FEED STUFF	1	No Quantity							1000			0
S3	2009	2009	2009	2	0	2	Export	276	Germany	DEU	674	San Marino	SMR								08	ANIMAL FEED STUFF	1	No Quantity							90000			0
S3	2009	2009	2009	2	0	2	Export	276	Germany	DEU	682	Saudi Arabia	SAU								08	ANIMAL FEED STUFF	1	No Quantity							3971000			0
S3	2009	2009	2009	2	0	2	Export	276	Germany	DEU	686	Senegal	SEN								08	ANIMAL FEED STUFF	1	No Quantity							32000			0
S3	2009	2009	2009	2	0	2	Export	276	Germany	DEU	688	Serbia	SRB								08	ANIMAL FEED STUFF	1	No Quantity							8126000			0
S3	2009	2009	2009	2	0	2	Export	276	Germany	DEU	699	India	IND								08	ANIMAL FEED STUFF	1	No Quantity							966000			0
S3	2009	2009	2009	2	0	2	Export	276	Germany	DEU	702	Singapore	SGP								08	ANIMAL FEED STUFF	1	No Quantity							857000			0
S3	2009	2009	2009	2	0	2	Export	276	Germany	DEU	703	Slovakia	SVK								08	ANIMAL FEED STUFF	1	No Quantity							17537000			0
S3	2009	2009	2009	2	0	2	Export	276	Germany	DEU	704	Viet Nam	VNM								08	ANIMAL FEED STUFF	1	No Quantity							1744000			0
S3	2009	2009	2009	2	0	2	Export	276	Germany	DEU	705	Slovenia	SVN								08	ANIMAL FEED STUFF	1	No Quantity							10366000			0
S3	2009	2009	2009	2	0	2	Export	276	Germany	DEU	710	South Africa	ZAF								08	ANIMAL FEED STUFF	1	No Quantity							2067000			0
S3	2009	2009	2009	2	0	2	Export	276	Germany	DEU	716	Zimbabwe	ZWE								08	ANIMAL FEED STUFF	1	No Quantity							1000			0
S3	2009	2009	2009	2	0	2	Export	276	Germany	DEU	724	Spain	ESP								08	ANIMAL FEED STUFF	1	No Quantity							53082000			0
S3	2009	2009	2009	2	0	2	Export	276	Germany	DEU	736	Fmr Sudan	SDN								08	ANIMAL FEED STUFF	1	No Quantity							217000			0
S3	2009	2009	2009	2	0	2	Export	276	Germany	DEU	740	Suriname	SUR								08	ANIMAL FEED STUFF	1	No Quantity							80000			0
S3	2009	2009	2009	2	0	2	Export	276	Germany	DEU	752	Sweden	SWE								08	ANIMAL FEED STUFF	1	No Quantity							54412000			0
S3	2009	2009	2009	2	0	2	Export	276	Germany	DEU	757	Switzerland	CHE								08	ANIMAL FEED STUFF	1	No Quantity							151379000			0
S3	2009	2009	2009	2	0	2	Export	276	Germany	DEU	760	Syria	SYR								08	ANIMAL FEED STUFF	1	No Quantity							70000			0
S3	2009	2009	2009	2	0	2	Export	276	Germany	DEU	762	Tajikistan	TJK								08	ANIMAL FEED STUFF	1	No Quantity							1000			0
S3	2009	2009	2009	2	0	2	Export	276	Germany	DEU	764	Thailand	THA								08	ANIMAL FEED STUFF	1	No Quantity							31547000			0
S3	2009	2009	2009	2	0	2	Export	276	Germany	DEU	772	Tokelau	TKL								08	ANIMAL FEED STUFF	1	No Quantity							85000			0
S3	2009	2009	2009	2	0	2	Export	276	Germany	DEU	780	Trinidad and Tobago	TTO								08	ANIMAL FEED STUFF	1	No Quantity							17000			0
S3	2009	2009	2009	2	0	2	Export	276	Germany	DEU	784	United Arab Emirates	ARE								08	ANIMAL FEED STUFF	1	No Quantity							759000			0
S3	2009	2009	2009	2	0	2	Export	276	Germany	DEU	788	Tunisia	TUN								08	ANIMAL FEED STUFF	1	No Quantity							130000			0
S3	2009	2009	2009	2	0	2	Export	276	Germany	DEU	792	Turkey	TUR								08	ANIMAL FEED STUFF	1	No Quantity							10496000			0
S3	2009	2009	2009	2	0	2	Export	276	Germany	DEU	795	Turkmenistan	TKM								08	ANIMAL FEED STUFF	1	No Quantity							46000			0
S3	2009	2009	2009	2	0	2	Export	276	Germany	DEU	804	Ukraine	UKR								08	ANIMAL FEED STUFF	1	No Quantity							17998000			0
S3	2009	2009	2009	2	0	2	Export	276	Germany	DEU	807	North Macedonia	MKD								08	ANIMAL FEED STUFF	1	No Quantity							979000			0
S3	2009	2009	2009	2	0	2	Export	276	Germany	DEU	818	Egypt	EGY								08	ANIMAL FEED STUFF	1	No Quantity							2200000			0
S3	2009	2009	2009	2	0	2	Export	276	Germany	DEU	826	United Kingdom	GBR								08	ANIMAL FEED STUFF	1	No Quantity							184532000			0
S3	2009	2009	2009	2	0	2	Export	276	Germany	DEU	842	USA	USA								08	ANIMAL FEED STUFF	1	No Quantity							33513000			0
S3	2009	2009	2009	2	0	2	Export	276	Germany	DEU	854	Burkina Faso	BFA								08	ANIMAL FEED STUFF	1	No Quantity							1000			0
S3	2009	2009	2009	2	0	2	Export	276	Germany	DEU	858	Uruguay	URY								08	ANIMAL FEED STUFF	1	No Quantity							25000			0
S3	2009	2009	2009	2	0	2	Export	276	Germany	DEU	860	Uzbekistan	UZB								08	ANIMAL FEED STUFF	1	No Quantity							948000			0
S3	2009	2009	2009	2	0	2	Export	276	Germany	DEU	862	Venezuela	VEN								08	ANIMAL FEED STUFF	1	No Quantity							128000			0
S3	2009	2009	2009	2	0	2	Export	276	Germany	DEU	887	Yemen	YEM								08	ANIMAL FEED STUFF	1	No Quantity							152000			0
S3	2009	2009	2009	2	0	2	Export	276	Germany	DEU	899	Areas, nes									08	ANIMAL FEED STUFF	1	No Quantity							157000			0
S3	2009	2009	2009	2	0	2	Export	268	Georgia	GEO	0	World	WLD								09	MISC.EDIBLE PRODUCTS ETC	1	No Quantity							8378763			0
S3	2009	2009	2009	2	0	2	Export	268	Georgia	GEO	31	Azerbaijan	AZE								09	MISC.EDIBLE PRODUCTS ETC	1	No Quantity							4670707			0
S3	2009	2009	2009	2	0	2	Export	268	Georgia	GEO	36	Australia	AUS								09	MISC.EDIBLE PRODUCTS ETC	1	No Quantity							1320			0
S3	2009	2009	2009	2	0	2	Export	268	Georgia	GEO	51	Armenia	ARM								09	MISC.EDIBLE PRODUCTS ETC	1	No Quantity							3233941			0
S3	2009	2009	2009	2	0	2	Export	268	Georgia	GEO	112	Belarus	BLR								09	MISC.EDIBLE PRODUCTS ETC	1	No Quantity							5600			0
S3	2009	2009	2009	2	0	2	Export	268	Georgia	GEO	124	Canada	CAN								09	MISC.EDIBLE PRODUCTS ETC	1	No Quantity							3135			0
S3	2009	2009	2009	2	0	2	Export	268	Georgia	GEO	203	Czechia	CZE								09	MISC.EDIBLE PRODUCTS ETC	1	No Quantity							2402			0
S3	2009	2009	2009	2	0	2	Export	268	Georgia	GEO	251	France	FRA								09	MISC.EDIBLE PRODUCTS ETC	1	No Quantity							27			0
S3	2009	2009	2009	2	0	2	Export	268	Georgia	GEO	276	Germany	DEU								09	MISC.EDIBLE PRODUCTS ETC	1	No Quantity							2751			0
S3	2009	2009	2009	2	0	2	Export	268	Georgia	GEO	300	Greece	GRC								09	MISC.EDIBLE PRODUCTS ETC	1	No Quantity							57187			0
S3	2009	2009	2009	2	0	2	Export	268	Georgia	GEO	344	China, Hong Kong SAR	HKG								09	MISC.EDIBLE PRODUCTS ETC	1	No Quantity							1500			0
S3	2009	2009	2009	2	0	2	Export	268	Georgia	GEO	372	Ireland	IRL								09	MISC.EDIBLE PRODUCTS ETC	1	No Quantity							32			0
S3	2009	2009	2009	2	0	2	Export	268	Georgia	GEO	376	Israel	ISR								09	MISC.EDIBLE PRODUCTS ETC	1	No Quantity							37523			0
S3	2009	2009	2009	2	0	2	Export	268	Georgia	GEO	392	Japan	JPN								09	MISC.EDIBLE PRODUCTS ETC	1	No Quantity							10			0
S3	2009	2009	2009	2	0	2	Export	268	Georgia	GEO	417	Kyrgyzstan	KGZ								09	MISC.EDIBLE PRODUCTS ETC	1	No Quantity							67904			0
S3	2009	2009	2009	2	0	2	Export	268	Georgia	GEO	440	Lithuania	LTU								09	MISC.EDIBLE PRODUCTS ETC	1	No Quantity							586			0
S3	2009	2009	2009	2	0	2	Export	268	Georgia	GEO	586	Pakistan	PAK								09	MISC.EDIBLE PRODUCTS ETC	1	No Quantity							18			0
S3	2009	2009	2009	2	0	2	Export	268	Georgia	GEO	616	Poland	POL								09	MISC.EDIBLE PRODUCTS ETC	1	No Quantity							5676			0
S3	2009	2009	2009	2	0	2	Export	268	Georgia	GEO	643	Russian Federation	RUS								09	MISC.EDIBLE PRODUCTS ETC	1	No Quantity							68338			0
S3	2009	2009	2009	2	0	2	Export	268	Georgia	GEO	688	Serbia	SRB								09	MISC.EDIBLE PRODUCTS ETC	1	No Quantity							40			0
S3	2009	2009	2009	2	0	2	Export	268	Georgia	GEO	804	Ukraine	UKR								09	MISC.EDIBLE PRODUCTS ETC	1	No Quantity							82036			0
S3	2009	2009	2009	2	0	2	Export	268	Georgia	GEO	842	USA	USA								09	MISC.EDIBLE PRODUCTS ETC	1	No Quantity							138030			0
S3	2009	2009	2009	2	0	2	Export	276	Germany	DEU	0	World	WLD								09	MISC.EDIBLE PRODUCTS ETC	1	No Quantity							4722417000			0
S3	2009	2009	2009	2	0	2	Export	276	Germany	DEU	4	Afghanistan	AFG								09	MISC.EDIBLE PRODUCTS ETC	1	No Quantity							14731000			0
S3	2009	2009	2009	2	0	2	Export	276	Germany	DEU	8	Albania	ALB								09	MISC.EDIBLE PRODUCTS ETC	1	No Quantity							2153000			0
S3	2009	2009	2009	2	0	2	Export	276	Germany	DEU	12	Algeria	DZA								09	MISC.EDIBLE PRODUCTS ETC	1	No Quantity							7525000			0
S3	2009	2009	2009	2	0	2	Export	276	Germany	DEU	20	Andorra	AND								09	MISC.EDIBLE PRODUCTS ETC	1	No Quantity							19000			0
S3	2009	2009	2009	2	0	2	Export	276	Germany	DEU	24	Angola	AGO								09	MISC.EDIBLE PRODUCTS ETC	1	No Quantity							856000			0
S3	2009	2009	2009	2	0	2	Export	276	Germany	DEU	28	Antigua and Barbuda	ATG								09	MISC.EDIBLE PRODUCTS ETC	1	No Quantity							6000			0
S3	2009	2009	2009	2	0	2	Export	276	Germany	DEU	31	Azerbaijan	AZE								09	MISC.EDIBLE PRODUCTS ETC	1	No Quantity							11353000			0
S3	2009	2009	2009	2	0	2	Export	276	Germany	DEU	32	Argentina	ARG								09	MISC.EDIBLE PRODUCTS ETC	1	No Quantity							3677000			0
S3	2009	2009	2009	2	0	2	Export	276	Germany	DEU	36	Australia	AUS								09	MISC.EDIBLE PRODUCTS ETC	1	No Quantity							31777000			0
S3	2009	2009	2009	2	0	2	Export	276	Germany	DEU	40	Austria	AUT								09	MISC.EDIBLE PRODUCTS ETC	1	No Quantity							487701000			0
S3	2009	2009	2009	2	0	2	Export	276	Germany	DEU	44	Bahamas	BHS								09	MISC.EDIBLE PRODUCTS ETC	1	No Quantity							2000			0
S3	2009	2009	2009	2	0	2	Export	276	Germany	DEU	48	Bahrain	BHR								09	MISC.EDIBLE PRODUCTS ETC	1	No Quantity							739000			0
S3	2009	2009	2009	2	0	2	Export	276	Germany	DEU	50	Bangladesh	BGD								09	MISC.EDIBLE PRODUCTS ETC	1	No Quantity							421000			0
S3	2009	2009	2009	2	0	2	Export	276	Germany	DEU	51	Armenia	ARM								09	MISC.EDIBLE PRODUCTS ETC	1	No Quantity							1361000			0
S3	2009	2009	2009	2	0	2	Export	276	Germany	DEU	52	Barbados	BRB								09	MISC.EDIBLE PRODUCTS ETC	1	No Quantity							19000			0
S3	2009	2009	2009	2	0	2	Export	276	Germany	DEU	56	Belgium	BEL								09	MISC.EDIBLE PRODUCTS ETC	1	No Quantity							229725000			0
S3	2009	2009	2009	2	0	2	Export	276	Germany	DEU	68	Bolivia (Plurinational State of)	BOL								09	MISC.EDIBLE PRODUCTS ETC	1	No Quantity							202000			0
S3	2009	2009	2009	2	0	2	Export	276	Germany	DEU	70	Bosnia Herzegovina	BIH								09	MISC.EDIBLE PRODUCTS ETC	1	No Quantity							13235000			0
S3	2009	2009	2009	2	0	2	Export	276	Germany	DEU	76	Brazil	BRA								09	MISC.EDIBLE PRODUCTS ETC	1	No Quantity							12172000			0
S3	2009	2009	2009	2	0	2	Export	276	Germany	DEU	84	Belize	BLZ								09	MISC.EDIBLE PRODUCTS ETC	1	No Quantity							899000			0
S3	2009	2009	2009	2	0	2	Export	276	Germany	DEU	86	Br. Indian Ocean Terr.	IOT								09	MISC.EDIBLE PRODUCTS ETC	1	No Quantity							32000			0
S3	2009	2009	2009	2	0	2	Export	276	Germany	DEU	90	Solomon Isds	SLB								09	MISC.EDIBLE PRODUCTS ETC	1	No Quantity							3000			0
S3	2009	2009	2009	2	0	2	Export	276	Germany	DEU	92	Br. Virgin Isds	VGB								09	MISC.EDIBLE PRODUCTS ETC	1	No Quantity							952000			0
S3	2009	2009	2009	2	0	2	Export	276	Germany	DEU	96	Brunei Darussalam	BRN								09	MISC.EDIBLE PRODUCTS ETC	1	No Quantity							51000			0
S3	2009	2009	2009	2	0	2	Export	276	Germany	DEU	100	Bulgaria	BGR								09	MISC.EDIBLE PRODUCTS ETC	1	No Quantity							18394000			0
S3	2009	2009	2009	2	0	2	Export	276	Germany	DEU	104	Myanmar	MMR								09	MISC.EDIBLE PRODUCTS ETC	1	No Quantity							10000			0
S3	2009	2009	2009	2	0	2	Export	276	Germany	DEU	108	Burundi	BDI								09	MISC.EDIBLE PRODUCTS ETC	1	No Quantity							34000			0
S3	2009	2009	2009	2	0	2	Export	276	Germany	DEU	112	Belarus	BLR								09	MISC.EDIBLE PRODUCTS ETC	1	No Quantity							18059000			0
S3	2009	2009	2009	2	0	2	Export	276	Germany	DEU	116	Cambodia	KHM								09	MISC.EDIBLE PRODUCTS ETC	1	No Quantity							29000			0
S3	2009	2009	2009	2	0	2	Export	276	Germany	DEU	120	Cameroon	CMR								09	MISC.EDIBLE PRODUCTS ETC	1	No Quantity							223000			0
S3	2009	2009	2009	2	0	2	Export	276	Germany	DEU	124	Canada	CAN								09	MISC.EDIBLE PRODUCTS ETC	1	No Quantity							16192000			0
S3	2009	2009	2009	2	0	2	Export	276	Germany	DEU	132	Cabo Verde	CPV								09	MISC.EDIBLE PRODUCTS ETC	1	No Quantity							7000			0
S3	2009	2009	2009	2	0	2	Export	276	Germany	DEU	144	Sri Lanka	LKA								09	MISC.EDIBLE PRODUCTS ETC	1	No Quantity							794000			0
S3	2009	2009	2009	2	0	2	Export	276	Germany	DEU	148	Chad	TCD								09	MISC.EDIBLE PRODUCTS ETC	1	No Quantity							146000			0
S3	2009	2009	2009	2	0	2	Export	276	Germany	DEU	152	Chile	CHL								09	MISC.EDIBLE PRODUCTS ETC	1	No Quantity							2591000			0
S3	2009	2009	2009	2	0	2	Export	276	Germany	DEU	156	China	CHN								09	MISC.EDIBLE PRODUCTS ETC	1	No Quantity							17504000			0
S3	2009	2009	2009	2	0	2	Export	276	Germany	DEU	166	Cocos Isds	CCK								09	MISC.EDIBLE PRODUCTS ETC	1	No Quantity							1000			0
S3	2009	2009	2009	2	0	2	Export	276	Germany	DEU	170	Colombia	COL								09	MISC.EDIBLE PRODUCTS ETC	1	No Quantity							1929000			0
S3	2009	2009	2009	2	0	2	Export	276	Germany	DEU	175	Mayotte	MYT								09	MISC.EDIBLE PRODUCTS ETC	1	No Quantity							3000			0
S3	2009	2009	2009	2	0	2	Export	276	Germany	DEU	178	Congo	COG								09	MISC.EDIBLE PRODUCTS ETC	1	No Quantity							29000			0
S3	2009	2009	2009	2	0	2	Export	276	Germany	DEU	180	Dem. Rep. of the Congo	COD								09	MISC.EDIBLE PRODUCTS ETC	1	No Quantity							32000			0
S3	2009	2009	2009	2	0	2	Export	276	Germany	DEU	184	Cook Isds	COK								09	MISC.EDIBLE PRODUCTS ETC	1	No Quantity							7000			0
S3	2009	2009	2009	2	0	2	Export	276	Germany	DEU	188	Costa Rica	CRI								09	MISC.EDIBLE PRODUCTS ETC	1	No Quantity							132000			0
S3	2009	2009	2009	2	0	2	Export	276	Germany	DEU	191	Croatia	HRV								09	MISC.EDIBLE PRODUCTS ETC	1	No Quantity							47593000			0
S3	2009	2009	2009	2	0	2	Export	276	Germany	DEU	192	Cuba	CUB								09	MISC.EDIBLE PRODUCTS ETC	1	No Quantity							145000			0
S3	2009	2009	2009	2	0	2	Export	276	Germany	DEU	196	Cyprus	CYP								09	MISC.EDIBLE PRODUCTS ETC	1	No Quantity							4345000			0
S3	2009	2009	2009	2	0	2	Export	276	Germany	DEU	203	Czechia	CZE								09	MISC.EDIBLE PRODUCTS ETC	1	No Quantity							129033000			0
S3	2009	2009	2009	2	0	2	Export	276	Germany	DEU	204	Benin	BEN								09	MISC.EDIBLE PRODUCTS ETC	1	No Quantity							1000			0
S3	2009	2009	2009	2	0	2	Export	276	Germany	DEU	208	Denmark	DNK								09	MISC.EDIBLE PRODUCTS ETC	1	No Quantity							111930000			0
S3	2009	2009	2009	2	0	2	Export	276	Germany	DEU	214	Dominican Rep.	DOM								09	MISC.EDIBLE PRODUCTS ETC	1	No Quantity							576000			0
S3	2009	2009	2009	2	0	2	Export	276	Germany	DEU	218	Ecuador	ECU								09	MISC.EDIBLE PRODUCTS ETC	1	No Quantity							365000			0
S3	2009	2009	2009	2	0	2	Export	276	Germany	DEU	222	El Salvador	SLV								09	MISC.EDIBLE PRODUCTS ETC	1	No Quantity							550000			0
S3	2009	2009	2009	2	0	2	Export	276	Germany	DEU	231	Ethiopia	ETH								09	MISC.EDIBLE PRODUCTS ETC	1	No Quantity							324000			0
S3	2009	2009	2009	2	0	2	Export	276	Germany	DEU	232	Eritrea	ERI								09	MISC.EDIBLE PRODUCTS ETC	1	No Quantity							94000			0
S3	2009	2009	2009	2	0	2	Export	276	Germany	DEU	233	Estonia	EST								09	MISC.EDIBLE PRODUCTS ETC	1	No Quantity							17500000			0
S3	2009	2009	2009	2	0	2	Export	276	Germany	DEU	234	Faeroe Isds	FRO								09	MISC.EDIBLE PRODUCTS ETC	1	No Quantity							54000			0
S3	2009	2009	2009	2	0	2	Export	276	Germany	DEU	239	South Georgia and the South Sandwich Islands	SGS								09	MISC.EDIBLE PRODUCTS ETC	1	No Quantity							353000			0
S3	2009	2009	2009	2	0	2	Export	276	Germany	DEU	246	Finland	FIN								09	MISC.EDIBLE PRODUCTS ETC	1	No Quantity							48990000			0
S3	2009	2009	2009	2	0	2	Export	276	Germany	DEU	251	France	FRA								09	MISC.EDIBLE PRODUCTS ETC	1	No Quantity							402293000			0
S3	2009	2009	2009	2	0	2	Export	276	Germany	DEU	258	French Polynesia	PYF								09	MISC.EDIBLE PRODUCTS ETC	1	No Quantity							2000			0
S3	2009	2009	2009	2	0	2	Export	276	Germany	DEU	260	Fr. South Antarctic Terr.	ATF								09	MISC.EDIBLE PRODUCTS ETC	1	No Quantity							5000			0
S3	2009	2009	2009	2	0	2	Export	276	Germany	DEU	262	Djibouti	DJI								09	MISC.EDIBLE PRODUCTS ETC	1	No Quantity							46000			0
S3	2009	2009	2009	2	0	2	Export	276	Germany	DEU	268	Georgia	GEO								09	MISC.EDIBLE PRODUCTS ETC	1	No Quantity							4361000			0
S3	2009	2009	2009	2	0	2	Export	276	Germany	DEU	270	Gambia	GMB								09	MISC.EDIBLE PRODUCTS ETC	1	No Quantity							105000			0
S3	2009	2009	2009	2	0	2	Export	276	Germany	DEU	275	State of Palestine	PSE								09	MISC.EDIBLE PRODUCTS ETC	1	No Quantity							34000			0
S3	2009	2009	2009	2	0	2	Export	276	Germany	DEU	288	Ghana	GHA								09	MISC.EDIBLE PRODUCTS ETC	1	No Quantity							1465000			0
S3	2009	2009	2009	2	0	2	Export	276	Germany	DEU	292	Gibraltar	GIB								09	MISC.EDIBLE PRODUCTS ETC	1	No Quantity							7000			0
S3	2009	2009	2009	2	0	2	Export	276	Germany	DEU	296	Kiribati	KIR								09	MISC.EDIBLE PRODUCTS ETC	1	No Quantity							4000			0
S3	2009	2009	2009	2	0	2	Export	276	Germany	DEU	300	Greece	GRC								09	MISC.EDIBLE PRODUCTS ETC	1	No Quantity							56756000			0
S3	2009	2009	2009	2	0	2	Export	276	Germany	DEU	304	Greenland	GRL								09	MISC.EDIBLE PRODUCTS ETC	1	No Quantity							39000			0
S3	2009	2009	2009	2	0	2	Export	276	Germany	DEU	316	Guam	GUM								09	MISC.EDIBLE PRODUCTS ETC	1	No Quantity							26000			0
S3	2009	2009	2009	2	0	2	Export	276	Germany	DEU	320	Guatemala	GTM								09	MISC.EDIBLE PRODUCTS ETC	1	No Quantity							1373000			0
S3	2009	2009	2009	2	0	2	Export	276	Germany	DEU	324	Guinea	GIN								09	MISC.EDIBLE PRODUCTS ETC	1	No Quantity							576000			0
S3	2009	2009	2009	2	0	2	Export	276	Germany	DEU	328	Guyana	GUY								09	MISC.EDIBLE PRODUCTS ETC	1	No Quantity							2000			0
S3	2009	2009	2009	2	0	2	Export	276	Germany	DEU	332	Haiti	HTI								09	MISC.EDIBLE PRODUCTS ETC	1	No Quantity							10000			0
S3	2009	2009	2009	2	0	2	Export	276	Germany	DEU	340	Honduras	HND								09	MISC.EDIBLE PRODUCTS ETC	1	No Quantity							18000			0
S3	2009	2009	2009	2	0	2	Export	276	Germany	DEU	344	China, Hong Kong SAR	HKG								09	MISC.EDIBLE PRODUCTS ETC	1	No Quantity							6108000			0
S3	2009	2009	2009	2	0	2	Export	276	Germany	DEU	348	Hungary	HUN								09	MISC.EDIBLE PRODUCTS ETC	1	No Quantity							90981000			0
S3	2009	2009	2009	2	0	2	Export	276	Germany	DEU	352	Iceland	ISL								09	MISC.EDIBLE PRODUCTS ETC	1	No Quantity							3080000			0
S3	2009	2009	2009	2	0	2	Export	276	Germany	DEU	360	Indonesia	IDN								09	MISC.EDIBLE PRODUCTS ETC	1	No Quantity							5754000			0
S3	2009	2009	2009	2	0	2	Export	276	Germany	DEU	364	Iran	IRN								09	MISC.EDIBLE PRODUCTS ETC	1	No Quantity							46348000			0
S3	2009	2009	2009	2	0	2	Export	276	Germany	DEU	368	Iraq	IRQ								09	MISC.EDIBLE PRODUCTS ETC	1	No Quantity							4128000			0
S3	2009	2009	2009	2	0	2	Export	276	Germany	DEU	372	Ireland	IRL								09	MISC.EDIBLE PRODUCTS ETC	1	No Quantity							32431000			0
S3	2009	2009	2009	2	0	2	Export	276	Germany	DEU	376	Israel	ISR								09	MISC.EDIBLE PRODUCTS ETC	1	No Quantity							10499000			0
S3	2009	2009	2009	2	0	2	Export	276	Germany	DEU	381	Italy	ITA								09	MISC.EDIBLE PRODUCTS ETC	1	No Quantity							245617000			0
S3	2009	2009	2009	2	0	2	Export	276	Germany	DEU	384	Côte d'Ivoire	CIV								09	MISC.EDIBLE PRODUCTS ETC	1	No Quantity							337000			0
S3	2009	2009	2009	2	0	2	Export	276	Germany	DEU	388	Jamaica	JAM								09	MISC.EDIBLE PRODUCTS ETC	1	No Quantity							651000			0
S3	2009	2009	2009	2	0	2	Export	276	Germany	DEU	392	Japan	JPN								09	MISC.EDIBLE PRODUCTS ETC	1	No Quantity							19557000			0
S3	2009	2009	2009	2	0	2	Export	276	Germany	DEU	398	Kazakhstan	KAZ								09	MISC.EDIBLE PRODUCTS ETC	1	No Quantity							11902000			0
S3	2009	2009	2009	2	0	2	Export	276	Germany	DEU	400	Jordan	JOR								09	MISC.EDIBLE PRODUCTS ETC	1	No Quantity							2108000			0
S3	2009	2009	2009	2	0	2	Export	276	Germany	DEU	404	Kenya	KEN								09	MISC.EDIBLE PRODUCTS ETC	1	No Quantity							1937000			0
S3	2009	2009	2009	2	0	2	Export	276	Germany	DEU	408	Dem. People's Rep. of Korea	PRK								09	MISC.EDIBLE PRODUCTS ETC	1	No Quantity							11000			0
S3	2009	2009	2009	2	0	2	Export	276	Germany	DEU	410	Rep. of Korea	KOR								09	MISC.EDIBLE PRODUCTS ETC	1	No Quantity							10591000			0
S3	2009	2009	2009	2	0	2	Export	276	Germany	DEU	414	Kuwait	KWT								09	MISC.EDIBLE PRODUCTS ETC	1	No Quantity							3389000			0
S3	2009	2009	2009	2	0	2	Export	276	Germany	DEU	417	Kyrgyzstan	KGZ								09	MISC.EDIBLE PRODUCTS ETC	1	No Quantity							658000			0
S3	2009	2009	2009	2	0	2	Export	276	Germany	DEU	418	Lao People's Dem. Rep.	LAO								09	MISC.EDIBLE PRODUCTS ETC	1	No Quantity							8000			0
S3	2009	2009	2009	2	0	2	Export	276	Germany	DEU	422	Lebanon	LBN								09	MISC.EDIBLE PRODUCTS ETC	1	No Quantity							3656000			0
S3	2009	2009	2009	2	0	2	Export	276	Germany	DEU	426	Lesotho	LSO								09	MISC.EDIBLE PRODUCTS ETC	1	No Quantity							15000			0
S3	2009	2009	2009	2	0	2	Export	276	Germany	DEU	428	Latvia	LVA								09	MISC.EDIBLE PRODUCTS ETC	1	No Quantity							11006000			0
S3	2009	2009	2009	2	0	2	Export	276	Germany	DEU	430	Liberia	LBR								09	MISC.EDIBLE PRODUCTS ETC	1	No Quantity							105000			0
S3	2009	2009	2009	2	0	2	Export	276	Germany	DEU	434	Libya	LBY								09	MISC.EDIBLE PRODUCTS ETC	1	No Quantity							5211000			0
S3	2009	2009	2009	2	0	2	Export	276	Germany	DEU	440	Lithuania	LTU								09	MISC.EDIBLE PRODUCTS ETC	1	No Quantity							20399000			0
S3	2009	2009	2009	2	0	2	Export	276	Germany	DEU	442	Luxembourg	LUX								09	MISC.EDIBLE PRODUCTS ETC	1	No Quantity							24613000			0
S3	2009	2009	2009	2	0	2	Export	276	Germany	DEU	446	China, Macao SAR	MAC								09	MISC.EDIBLE PRODUCTS ETC	1	No Quantity							2000			0
S3	2009	2009	2009	2	0	2	Export	276	Germany	DEU	450	Madagascar	MDG								09	MISC.EDIBLE PRODUCTS ETC	1	No Quantity							6000			0
S3	2009	2009	2009	2	0	2	Export	276	Germany	DEU	454	Malawi	MWI								09	MISC.EDIBLE PRODUCTS ETC	1	No Quantity							444000			0
S3	2009	2009	2009	2	0	2	Export	276	Germany	DEU	458	Malaysia	MYS								09	MISC.EDIBLE PRODUCTS ETC	1	No Quantity							4948000			0
S3	2009	2009	2009	2	0	2	Export	276	Germany	DEU	462	Maldives	MDV								09	MISC.EDIBLE PRODUCTS ETC	1	No Quantity							188000			0
S3	2009	2009	2009	2	0	2	Export	276	Germany	DEU	466	Mali	MLI								09	MISC.EDIBLE PRODUCTS ETC	1	No Quantity							67000			0
S3	2009	2009	2009	2	0	2	Export	276	Germany	DEU	470	Malta	MLT								09	MISC.EDIBLE PRODUCTS ETC	1	No Quantity							6250000			0
S3	2009	2009	2009	2	0	2	Export	276	Germany	DEU	478	Mauritania	MRT								09	MISC.EDIBLE PRODUCTS ETC	1	No Quantity							31000			0
S3	2009	2009	2009	2	0	2	Export	276	Germany	DEU	480	Mauritius	MUS								09	MISC.EDIBLE PRODUCTS ETC	1	No Quantity							614000			0
S3	2009	2009	2009	2	0	2	Export	276	Germany	DEU	484	Mexico	MEX								09	MISC.EDIBLE PRODUCTS ETC	1	No Quantity							8077000			0
S3	2009	2009	2009	2	0	2	Export	276	Germany	DEU	490	Other Asia, nes									09	MISC.EDIBLE PRODUCTS ETC	1	No Quantity							14381000			0
S3	2009	2009	2009	2	0	2	Export	276	Germany	DEU	496	Mongolia	MNG								09	MISC.EDIBLE PRODUCTS ETC	1	No Quantity							826000			0
S3	2009	2009	2009	2	0	2	Export	276	Germany	DEU	498	Rep. of Moldova	MDA								09	MISC.EDIBLE PRODUCTS ETC	1	No Quantity							2881000			0
S3	2009	2009	2009	2	0	2	Export	276	Germany	DEU	499	Montenegro	MNE								09	MISC.EDIBLE PRODUCTS ETC	1	No Quantity							1301000			0
S3	2009	2009	2009	2	0	2	Export	276	Germany	DEU	504	Morocco	MAR								09	MISC.EDIBLE PRODUCTS ETC	1	No Quantity							3692000			0
S3	2009	2009	2009	2	0	2	Export	276	Germany	DEU	508	Mozambique	MOZ								09	MISC.EDIBLE PRODUCTS ETC	1	No Quantity							206000			0
S3	2009	2009	2009	2	0	2	Export	276	Germany	DEU	512	Oman	OMN								09	MISC.EDIBLE PRODUCTS ETC	1	No Quantity							226000			0
S3	2009	2009	2009	2	0	2	Export	276	Germany	DEU	516	Namibia	NAM								09	MISC.EDIBLE PRODUCTS ETC	1	No Quantity							446000			0
S3	2009	2009	2009	2	0	2	Export	276	Germany	DEU	524	Nepal	NPL								09	MISC.EDIBLE PRODUCTS ETC	1	No Quantity							25000			0
S3	2009	2009	2009	2	0	2	Export	276	Germany	DEU	528	Netherlands	NLD								09	MISC.EDIBLE PRODUCTS ETC	1	No Quantity							535513000			0
S3	2009	2009	2009	2	0	2	Export	276	Germany	DEU	530	Neth. Antilles	ANT								09	MISC.EDIBLE PRODUCTS ETC	1	No Quantity							135000			0
S3	2009	2009	2009	2	0	2	Export	276	Germany	DEU	533	Aruba	ABW								09	MISC.EDIBLE PRODUCTS ETC	1	No Quantity							46000			0
S3	2009	2009	2009	2	0	2	Export	276	Germany	DEU	540	New Caledonia	NCL								09	MISC.EDIBLE PRODUCTS ETC	1	No Quantity							64000			0
S3	2009	2009	2009	2	0	2	Export	276	Germany	DEU	554	New Zealand	NZL								09	MISC.EDIBLE PRODUCTS ETC	1	No Quantity							5247000			0
S3	2009	2009	2009	2	0	2	Export	276	Germany	DEU	558	Nicaragua	NIC								09	MISC.EDIBLE PRODUCTS ETC	1	No Quantity							310000			0
S3	2009	2009	2009	2	0	2	Export	276	Germany	DEU	562	Niger	NER								09	MISC.EDIBLE PRODUCTS ETC	1	No Quantity							140000			0
S3	2009	2009	2009	2	0	2	Export	276	Germany	DEU	566	Nigeria	NGA								09	MISC.EDIBLE PRODUCTS ETC	1	No Quantity							7070000			0
S3	2009	2009	2009	2	0	2	Export	276	Germany	DEU	570	Niue	NIU								09	MISC.EDIBLE PRODUCTS ETC	1	No Quantity							19000			0
S3	2009	2009	2009	2	0	2	Export	276	Germany	DEU	574	Norfolk Isds	NFK								09	MISC.EDIBLE PRODUCTS ETC	1	No Quantity							2000			0
S3	2009	2009	2009	2	0	2	Export	276	Germany	DEU	577	Other Africa, nes									09	MISC.EDIBLE PRODUCTS ETC	1	No Quantity							322000			0
S3	2009	2009	2009	2	0	2	Export	276	Germany	DEU	579	Norway	NOR								09	MISC.EDIBLE PRODUCTS ETC	1	No Quantity							32215000			0
S3	2009	2009	2009	2	0	2	Export	276	Germany	DEU	583	FS Micronesia	FSM								09	MISC.EDIBLE PRODUCTS ETC	1	No Quantity							1000			0
S3	2009	2009	2009	2	0	2	Export	276	Germany	DEU	586	Pakistan	PAK								09	MISC.EDIBLE PRODUCTS ETC	1	No Quantity							609000			0
S3	2009	2009	2009	2	0	2	Export	276	Germany	DEU	591	Panama	PAN								09	MISC.EDIBLE PRODUCTS ETC	1	No Quantity							347000			0
S3	2009	2009	2009	2	0	2	Export	276	Germany	DEU	600	Paraguay	PRY								09	MISC.EDIBLE PRODUCTS ETC	1	No Quantity							170000			0
S3	2009	2009	2009	2	0	2	Export	276	Germany	DEU	604	Peru	PER								09	MISC.EDIBLE PRODUCTS ETC	1	No Quantity							681000			0
S3	2009	2009	2009	2	0	2	Export	276	Germany	DEU	608	Philippines	PHL								09	MISC.EDIBLE PRODUCTS ETC	1	No Quantity							11763000			0
S3	2009	2009	2009	2	0	2	Export	276	Germany	DEU	616	Poland	POL								09	MISC.EDIBLE PRODUCTS ETC	1	No Quantity							257080000			0
S3	2009	2009	2009	2	0	2	Export	276	Germany	DEU	620	Portugal	PRT								09	MISC.EDIBLE PRODUCTS ETC	1	No Quantity							49573000			0
S3	2009	2009	2009	2	0	2	Export	276	Germany	DEU	624	Guinea-Bissau	GNB								09	MISC.EDIBLE PRODUCTS ETC	1	No Quantity							4000			0
S3	2009	2009	2009	2	0	2	Export	276	Germany	DEU	626	Timor-Leste	TLS								09	MISC.EDIBLE PRODUCTS ETC	1	No Quantity							3000			0
S3	2009	2009	2009	2	0	2	Export	276	Germany	DEU	634	Qatar	QAT								09	MISC.EDIBLE PRODUCTS ETC	1	No Quantity							648000			0
S3	2009	2009	2009	2	0	2	Export	276	Germany	DEU	642	Romania	ROU								09	MISC.EDIBLE PRODUCTS ETC	1	No Quantity							66180000			0
S3	2009	2009	2009	2	0	2	Export	276	Germany	DEU	643	Russian Federation	RUS								09	MISC.EDIBLE PRODUCTS ETC	1	No Quantity							250099000			0
S3	2009	2009	2009	2	0	2	Export	276	Germany	DEU	646	Rwanda	RWA								09	MISC.EDIBLE PRODUCTS ETC	1	No Quantity							103000			0
S3	2009	2009	2009	2	0	2	Export	276	Germany	DEU	660	Anguilla	AIA								09	MISC.EDIBLE PRODUCTS ETC	1	No Quantity							2000			0
S3	2009	2009	2009	2	0	2	Export	276	Germany	DEU	662	Saint Lucia	LCA								09	MISC.EDIBLE PRODUCTS ETC	1	No Quantity							18000			0
S3	2009	2009	2009	2	0	2	Export	276	Germany	DEU	670	Saint Vincent and the Grenadines	VCT								09	MISC.EDIBLE PRODUCTS ETC	1	No Quantity							76000			0
S3	2009	2009	2009	2	0	2	Export	276	Germany	DEU	674	San Marino	SMR								09	MISC.EDIBLE PRODUCTS ETC	1	No Quantity							48000			0
S3	2009	2009	2009	2	0	2	Export	276	Germany	DEU	678	Sao Tome and Principe	STP								09	MISC.EDIBLE PRODUCTS ETC	1	No Quantity							1000			0
S3	2009	2009	2009	2	0	2	Export	276	Germany	DEU	682	Saudi Arabia	SAU								09	MISC.EDIBLE PRODUCTS ETC	1	No Quantity							38202000			0
S3	2009	2009	2009	2	0	2	Export	276	Germany	DEU	686	Senegal	SEN								09	MISC.EDIBLE PRODUCTS ETC	1	No Quantity							78000			0
S3	2009	2009	2009	2	0	2	Export	276	Germany	DEU	688	Serbia	SRB								09	MISC.EDIBLE PRODUCTS ETC	1	No Quantity							18389000			0
S3	2009	2009	2009	2	0	2	Export	276	Germany	DEU	690	Seychelles	SYC								09	MISC.EDIBLE PRODUCTS ETC	1	No Quantity							34000			0
S3	2009	2009	2009	2	0	2	Export	276	Germany	DEU	694	Sierra Leone	SLE								09	MISC.EDIBLE PRODUCTS ETC	1	No Quantity							64000			0
S3	2009	2009	2009	2	0	2	Export	276	Germany	DEU	699	India	IND								09	MISC.EDIBLE PRODUCTS ETC	1	No Quantity							2257000			0
S3	2009	2009	2009	2	0	2	Export	276	Germany	DEU	702	Singapore	SGP								09	MISC.EDIBLE PRODUCTS ETC	1	No Quantity							6261000			0
S3	2009	2009	2009	2	0	2	Export	276	Germany	DEU	703	Slovakia	SVK								09	MISC.EDIBLE PRODUCTS ETC	1	No Quantity							35652000			0
S3	2009	2009	2009	2	0	2	Export	276	Germany	DEU	704	Viet Nam	VNM								09	MISC.EDIBLE PRODUCTS ETC	1	No Quantity							11157000			0
S3	2009	2009	2009	2	0	2	Export	276	Germany	DEU	705	Slovenia	SVN								09	MISC.EDIBLE PRODUCTS ETC	1	No Quantity							26179000			0
S3	2009	2009	2009	2	0	2	Export	276	Germany	DEU	706	Somalia	SOM								09	MISC.EDIBLE PRODUCTS ETC	1	No Quantity							7000			0
S3	2009	2009	2009	2	0	2	Export	276	Germany	DEU	710	South Africa	ZAF								09	MISC.EDIBLE PRODUCTS ETC	1	No Quantity							10923000			0
S3	2009	2009	2009	2	0	2	Export	276	Germany	DEU	716	Zimbabwe	ZWE								09	MISC.EDIBLE PRODUCTS ETC	1	No Quantity							68000			0
S3	2009	2009	2009	2	0	2	Export	276	Germany	DEU	724	Spain	ESP								09	MISC.EDIBLE PRODUCTS ETC	1	No Quantity							195419000			0
S3	2009	2009	2009	2	0	2	Export	276	Germany	DEU	736	Fmr Sudan	SDN								09	MISC.EDIBLE PRODUCTS ETC	1	No Quantity							1796000			0
S3	2009	2009	2009	2	0	2	Export	276	Germany	DEU	740	Suriname	SUR								09	MISC.EDIBLE PRODUCTS ETC	1	No Quantity							130000			0
S3	2009	2009	2009	2	0	2	Export	276	Germany	DEU	748	Swaziland	SWZ								09	MISC.EDIBLE PRODUCTS ETC	1	No Quantity							182000			0
S3	2009	2009	2009	2	0	2	Export	276	Germany	DEU	752	Sweden	SWE								09	MISC.EDIBLE PRODUCTS ETC	1	No Quantity							82693000			0
S3	2009	2009	2009	2	0	2	Export	276	Germany	DEU	757	Switzerland	CHE								09	MISC.EDIBLE PRODUCTS ETC	1	No Quantity							212035000			0
S3	2009	2009	2009	2	0	2	Export	276	Germany	DEU	760	Syria	SYR								09	MISC.EDIBLE PRODUCTS ETC	1	No Quantity							2398000			0
S3	2009	2009	2009	2	0	2	Export	276	Germany	DEU	762	Tajikistan	TJK								09	MISC.EDIBLE PRODUCTS ETC	1	No Quantity							24000			0
S3	2009	2009	2009	2	0	2	Export	276	Germany	DEU	764	Thailand	THA								09	MISC.EDIBLE PRODUCTS ETC	1	No Quantity							9309000			0
S3	2009	2009	2009	2	0	2	Export	276	Germany	DEU	768	Togo	TGO								09	MISC.EDIBLE PRODUCTS ETC	1	No Quantity							1901000			0
S3	2009	2009	2009	2	0	2	Export	276	Germany	DEU	780	Trinidad and Tobago	TTO								09	MISC.EDIBLE PRODUCTS ETC	1	No Quantity							2039000			0
S3	2009	2009	2009	2	0	2	Export	276	Germany	DEU	784	United Arab Emirates	ARE								09	MISC.EDIBLE PRODUCTS ETC	1	No Quantity							15890000			0
S3	2009	2009	2009	2	0	2	Export	276	Germany	DEU	788	Tunisia	TUN								09	MISC.EDIBLE PRODUCTS ETC	1	No Quantity							1695000			0
S3	2009	2009	2009	2	0	2	Export	276	Germany	DEU	792	Turkey	TUR								09	MISC.EDIBLE PRODUCTS ETC	1	No Quantity							79630000			0
S3	2009	2009	2009	2	0	2	Export	276	Germany	DEU	795	Turkmenistan	TKM								09	MISC.EDIBLE PRODUCTS ETC	1	No Quantity							215000			0
S3	2009	2009	2009	2	0	2	Export	276	Germany	DEU	800	Uganda	UGA								09	MISC.EDIBLE PRODUCTS ETC	1	No Quantity							78000			0
S3	2009	2009	2009	2	0	2	Export	276	Germany	DEU	804	Ukraine	UKR								09	MISC.EDIBLE PRODUCTS ETC	1	No Quantity							46101000			0
S3	2009	2009	2009	2	0	2	Export	276	Germany	DEU	807	North Macedonia	MKD								09	MISC.EDIBLE PRODUCTS ETC	1	No Quantity							6435000			0
S3	2009	2009	2009	2	0	2	Export	276	Germany	DEU	818	Egypt	EGY								09	MISC.EDIBLE PRODUCTS ETC	1	No Quantity							11409000			0
S3	2009	2009	2009	2	0	2	Export	276	Germany	DEU	826	United Kingdom	GBR								09	MISC.EDIBLE PRODUCTS ETC	1	No Quantity							287827000			0
S3	2009	2009	2009	2	0	2	Export	276	Germany	DEU	834	United Rep. of Tanzania	TZA								09	MISC.EDIBLE PRODUCTS ETC	1	No Quantity							3000			0
S3	2009	2009	2009	2	0	2	Export	276	Germany	DEU	837	Bunkers									09	MISC.EDIBLE PRODUCTS ETC	1	No Quantity							664000			0
S3	2009	2009	2009	2	0	2	Export	276	Germany	DEU	842	USA	USA								09	MISC.EDIBLE PRODUCTS ETC	1	No Quantity							61109000			0
S3	2009	2009	2009	2	0	2	Export	276	Germany	DEU	854	Burkina Faso	BFA								09	MISC.EDIBLE PRODUCTS ETC	1	No Quantity							287000			0
S3	2009	2009	2009	2	0	2	Export	276	Germany	DEU	858	Uruguay	URY								09	MISC.EDIBLE PRODUCTS ETC	1	No Quantity							371000			0
S3	2009	2009	2009	2	0	2	Export	276	Germany	DEU	860	Uzbekistan	UZB								09	MISC.EDIBLE PRODUCTS ETC	1	No Quantity							943000			0
S3	2009	2009	2009	2	0	2	Export	276	Germany	DEU	862	Venezuela	VEN								09	MISC.EDIBLE PRODUCTS ETC	1	No Quantity							2854000			0
S3	2009	2009	2009	2	0	2	Export	276	Germany	DEU	887	Yemen	YEM								09	MISC.EDIBLE PRODUCTS ETC	1	No Quantity							788000			0
S3	2009	2009	2009	2	0	2	Export	276	Germany	DEU	894	Zambia	ZMB								09	MISC.EDIBLE PRODUCTS ETC	1	No Quantity							19000			0
S3	2009	2009	2009	2	0	2	Export	268	Georgia	GEO	0	World	WLD								11	BEVERAGES	1	No Quantity							123776443			0
S3	2009	2009	2009	2	0	2	Export	268	Georgia	GEO	31	Azerbaijan	AZE								11	BEVERAGES	1	No Quantity							17403931			0
S3	2009	2009	2009	2	0	2	Export	268	Georgia	GEO	36	Australia	AUS								11	BEVERAGES	1	No Quantity							9391			0
S3	2009	2009	2009	2	0	2	Export	268	Georgia	GEO	40	Austria	AUT								11	BEVERAGES	1	No Quantity							11103			0
S3	2009	2009	2009	2	0	2	Export	268	Georgia	GEO	51	Armenia	ARM								11	BEVERAGES	1	No Quantity							4479511			0
S3	2009	2009	2009	2	0	2	Export	268	Georgia	GEO	52	Barbados	BRB								11	BEVERAGES	1	No Quantity							395			0
S3	2009	2009	2009	2	0	2	Export	268	Georgia	GEO	56	Belgium	BEL								11	BEVERAGES	1	No Quantity							209560			0
S3	2009	2009	2009	2	0	2	Export	268	Georgia	GEO	100	Bulgaria	BGR								11	BEVERAGES	1	No Quantity							34894			0
S3	2009	2009	2009	2	0	2	Export	268	Georgia	GEO	112	Belarus	BLR								11	BEVERAGES	1	No Quantity							10555608			0
S3	2009	2009	2009	2	0	2	Export	268	Georgia	GEO	124	Canada	CAN								11	BEVERAGES	1	No Quantity							397163			0
S3	2009	2009	2009	2	0	2	Export	268	Georgia	GEO	156	China	CHN								11	BEVERAGES	1	No Quantity							544681			0
S3	2009	2009	2009	2	0	2	Export	268	Georgia	GEO	196	Cyprus	CYP								11	BEVERAGES	1	No Quantity							135427			0
S3	2009	2009	2009	2	0	2	Export	268	Georgia	GEO	203	Czechia	CZE								11	BEVERAGES	1	No Quantity							165252			0
S3	2009	2009	2009	2	0	2	Export	268	Georgia	GEO	208	Denmark	DNK								11	BEVERAGES	1	No Quantity							2160			0
S3	2009	2009	2009	2	0	2	Export	268	Georgia	GEO	233	Estonia	EST								11	BEVERAGES	1	No Quantity							602719			0
S3	2009	2009	2009	2	0	2	Export	268	Georgia	GEO	246	Finland	FIN								11	BEVERAGES	1	No Quantity							45749			0
S3	2009	2009	2009	2	0	2	Export	268	Georgia	GEO	251	France	FRA								11	BEVERAGES	1	No Quantity							32626			0
S3	2009	2009	2009	2	0	2	Export	268	Georgia	GEO	276	Germany	DEU								11	BEVERAGES	1	No Quantity							569824			0
S3	2009	2009	2009	2	0	2	Export	268	Georgia	GEO	288	Ghana	GHA								11	BEVERAGES	1	No Quantity							14			0
S3	2009	2009	2009	2	0	2	Export	268	Georgia	GEO	300	Greece	GRC								11	BEVERAGES	1	No Quantity							219032			0
S3	2009	2009	2009	2	0	2	Export	268	Georgia	GEO	344	China, Hong Kong SAR	HKG								11	BEVERAGES	1	No Quantity							93433			0
S3	2009	2009	2009	2	0	2	Export	268	Georgia	GEO	360	Indonesia	IDN								11	BEVERAGES	1	No Quantity							12			0
S3	2009	2009	2009	2	0	2	Export	268	Georgia	GEO	372	Ireland	IRL								11	BEVERAGES	1	No Quantity							249166			0
S3	2009	2009	2009	2	0	2	Export	268	Georgia	GEO	376	Israel	ISR								11	BEVERAGES	1	No Quantity							1014004			0
S3	2009	2009	2009	2	0	2	Export	268	Georgia	GEO	381	Italy	ITA								11	BEVERAGES	1	No Quantity							147670			0
S3	2009	2009	2009	2	0	2	Export	268	Georgia	GEO	392	Japan	JPN								11	BEVERAGES	1	No Quantity							194277			0
S3	2009	2009	2009	2	0	2	Export	268	Georgia	GEO	398	Kazakhstan	KAZ								11	BEVERAGES	1	No Quantity							10907469			0
S3	2009	2009	2009	2	0	2	Export	268	Georgia	GEO	400	Jordan	JOR								11	BEVERAGES	1	No Quantity							1147			0
S3	2009	2009	2009	2	0	2	Export	268	Georgia	GEO	410	Rep. of Korea	KOR								11	BEVERAGES	1	No Quantity							57999			0
S3	2009	2009	2009	2	0	2	Export	268	Georgia	GEO	417	Kyrgyzstan	KGZ								11	BEVERAGES	1	No Quantity							1423583			0
S3	2009	2009	2009	2	0	2	Export	268	Georgia	GEO	428	Latvia	LVA								11	BEVERAGES	1	No Quantity							1446325			0
S3	2009	2009	2009	2	0	2	Export	268	Georgia	GEO	440	Lithuania	LTU								11	BEVERAGES	1	No Quantity							4152479			0
S3	2009	2009	2009	2	0	2	Export	268	Georgia	GEO	442	Luxembourg	LUX								11	BEVERAGES	1	No Quantity							8601			0
S3	2009	2009	2009	2	0	2	Export	268	Georgia	GEO	458	Malaysia	MYS								11	BEVERAGES	1	No Quantity							88			0
S3	2009	2009	2009	2	0	2	Export	268	Georgia	GEO	490	Other Asia, nes									11	BEVERAGES	1	No Quantity							6000			0
S3	2009	2009	2009	2	0	2	Export	268	Georgia	GEO	498	Rep. of Moldova	MDA								11	BEVERAGES	1	No Quantity							1262982			0
S3	2009	2009	2009	2	0	2	Export	268	Georgia	GEO	528	Netherlands	NLD								11	BEVERAGES	1	No Quantity							3336473			0
S3	2009	2009	2009	2	0	2	Export	268	Georgia	GEO	566	Nigeria	NGA								11	BEVERAGES	1	No Quantity							219			0
S3	2009	2009	2009	2	0	2	Export	268	Georgia	GEO	591	Panama	PAN								11	BEVERAGES	1	No Quantity							420769			0
S3	2009	2009	2009	2	0	2	Export	268	Georgia	GEO	616	Poland	POL								11	BEVERAGES	1	No Quantity							1849455			0
S3	2009	2009	2009	2	0	2	Export	268	Georgia	GEO	620	Portugal	PRT								11	BEVERAGES	1	No Quantity							844647			0
S3	2009	2009	2009	2	0	2	Export	268	Georgia	GEO	643	Russian Federation	RUS								11	BEVERAGES	1	No Quantity							132984			0
S3	2009	2009	2009	2	0	2	Export	268	Georgia	GEO	699	India	IND								11	BEVERAGES	1	No Quantity							50			0
S3	2009	2009	2009	2	0	2	Export	268	Georgia	GEO	702	Singapore	SGP								11	BEVERAGES	1	No Quantity							89662			0
S3	2009	2009	2009	2	0	2	Export	268	Georgia	GEO	703	Slovakia	SVK								11	BEVERAGES	1	No Quantity							95448			0
S3	2009	2009	2009	2	0	2	Export	268	Georgia	GEO	705	Slovenia	SVN								11	BEVERAGES	1	No Quantity							1060991			0
S3	2009	2009	2009	2	0	2	Export	268	Georgia	GEO	724	Spain	ESP								11	BEVERAGES	1	No Quantity							297466			0
S3	2009	2009	2009	2	0	2	Export	268	Georgia	GEO	752	Sweden	SWE								11	BEVERAGES	1	No Quantity							144737			0
S3	2009	2009	2009	2	0	2	Export	268	Georgia	GEO	757	Switzerland	CHE								11	BEVERAGES	1	No Quantity							898022			0
S3	2009	2009	2009	2	0	2	Export	268	Georgia	GEO	762	Tajikistan	TJK								11	BEVERAGES	1	No Quantity							138706			0
S3	2009	2009	2009	2	0	2	Export	268	Georgia	GEO	784	United Arab Emirates	ARE								11	BEVERAGES	1	No Quantity							93876			0
S3	2009	2009	2009	2	0	2	Export	268	Georgia	GEO	792	Turkey	TUR								11	BEVERAGES	1	No Quantity							113283			0
S3	2009	2009	2009	2	0	2	Export	268	Georgia	GEO	795	Turkmenistan	TKM								11	BEVERAGES	1	No Quantity							1043883			0
S3	2009	2009	2009	2	0	2	Export	268	Georgia	GEO	804	Ukraine	UKR								11	BEVERAGES	1	No Quantity							53259033			0
S3	2009	2009	2009	2	0	2	Export	268	Georgia	GEO	826	United Kingdom	GBR								11	BEVERAGES	1	No Quantity							854297			0
S3	2009	2009	2009	2	0	2	Export	268	Georgia	GEO	842	USA	USA								11	BEVERAGES	1	No Quantity							2621544			0
S3	2009	2009	2009	2	0	2	Export	268	Georgia	GEO	860	Uzbekistan	UZB								11	BEVERAGES	1	No Quantity							96624			0
S3	2009	2009	2009	2	0	2	Export	276	Germany	DEU	0	World	WLD								11	BEVERAGES	1	No Quantity							5090853000			0
S3	2009	2009	2009	2	0	2	Export	276	Germany	DEU	4	Afghanistan	AFG								11	BEVERAGES	1	No Quantity							7503000			0
S3	2009	2009	2009	2	0	2	Export	276	Germany	DEU	8	Albania	ALB								11	BEVERAGES	1	No Quantity							1418000			0
S3	2009	2009	2009	2	0	2	Export	276	Germany	DEU	12	Algeria	DZA								11	BEVERAGES	1	No Quantity							486000			0
S3	2009	2009	2009	2	0	2	Export	276	Germany	DEU	16	American Samoa	ASM								11	BEVERAGES	1	No Quantity							6000			0
S3	2009	2009	2009	2	0	2	Export	276	Germany	DEU	20	Andorra	AND								11	BEVERAGES	1	No Quantity							198000			0
S3	2009	2009	2009	2	0	2	Export	276	Germany	DEU	24	Angola	AGO								11	BEVERAGES	1	No Quantity							349000			0
S3	2009	2009	2009	2	0	2	Export	276	Germany	DEU	28	Antigua and Barbuda	ATG								11	BEVERAGES	1	No Quantity							29000			0
S3	2009	2009	2009	2	0	2	Export	276	Germany	DEU	31	Azerbaijan	AZE								11	BEVERAGES	1	No Quantity							3246000			0
S3	2009	2009	2009	2	0	2	Export	276	Germany	DEU	32	Argentina	ARG								11	BEVERAGES	1	No Quantity							1885000			0
S3	2009	2009	2009	2	0	2	Export	276	Germany	DEU	36	Australia	AUS								11	BEVERAGES	1	No Quantity							24314000			0
S3	2009	2009	2009	2	0	2	Export	276	Germany	DEU	40	Austria	AUT								11	BEVERAGES	1	No Quantity							238584000			0
S3	2009	2009	2009	2	0	2	Export	276	Germany	DEU	44	Bahamas	BHS								11	BEVERAGES	1	No Quantity							361000			0
S3	2009	2009	2009	2	0	2	Export	276	Germany	DEU	48	Bahrain	BHR								11	BEVERAGES	1	No Quantity							1154000			0
S3	2009	2009	2009	2	0	2	Export	276	Germany	DEU	50	Bangladesh	BGD								11	BEVERAGES	1	No Quantity							109000			0
S3	2009	2009	2009	2	0	2	Export	276	Germany	DEU	51	Armenia	ARM								11	BEVERAGES	1	No Quantity							459000			0
S3	2009	2009	2009	2	0	2	Export	276	Germany	DEU	52	Barbados	BRB								11	BEVERAGES	1	No Quantity							70000			0
S3	2009	2009	2009	2	0	2	Export	276	Germany	DEU	56	Belgium	BEL								11	BEVERAGES	1	No Quantity							276238000			0
S3	2009	2009	2009	2	0	2	Export	276	Germany	DEU	60	Bermuda	BMU								11	BEVERAGES	1	No Quantity							415000			0
S3	2009	2009	2009	2	0	2	Export	276	Germany	DEU	68	Bolivia (Plurinational State of)	BOL								11	BEVERAGES	1	No Quantity							208000			0
S3	2009	2009	2009	2	0	2	Export	276	Germany	DEU	70	Bosnia Herzegovina	BIH								11	BEVERAGES	1	No Quantity							2211000			0
S3	2009	2009	2009	2	0	2	Export	276	Germany	DEU	76	Brazil	BRA								11	BEVERAGES	1	No Quantity							5948000			0
S3	2009	2009	2009	2	0	2	Export	276	Germany	DEU	84	Belize	BLZ								11	BEVERAGES	1	No Quantity							14000			0
S3	2009	2009	2009	2	0	2	Export	276	Germany	DEU	90	Solomon Isds	SLB								11	BEVERAGES	1	No Quantity							3000			0
S3	2009	2009	2009	2	0	2	Export	276	Germany	DEU	92	Br. Virgin Isds	VGB								11	BEVERAGES	1	No Quantity							58000			0
S3	2009	2009	2009	2	0	2	Export	276	Germany	DEU	100	Bulgaria	BGR								11	BEVERAGES	1	No Quantity							7175000			0
S3	2009	2009	2009	2	0	2	Export	276	Germany	DEU	108	Burundi	BDI								11	BEVERAGES	1	No Quantity							11000			0
S3	2009	2009	2009	2	0	2	Export	276	Germany	DEU	112	Belarus	BLR								11	BEVERAGES	1	No Quantity							5179000			0
S3	2009	2009	2009	2	0	2	Export	276	Germany	DEU	116	Cambodia	KHM								11	BEVERAGES	1	No Quantity							16000			0
S3	2009	2009	2009	2	0	2	Export	276	Germany	DEU	120	Cameroon	CMR								11	BEVERAGES	1	No Quantity							211000			0
S3	2009	2009	2009	2	0	2	Export	276	Germany	DEU	124	Canada	CAN								11	BEVERAGES	1	No Quantity							66244000			0
S3	2009	2009	2009	2	0	2	Export	276	Germany	DEU	132	Cabo Verde	CPV								11	BEVERAGES	1	No Quantity							191000			0
S3	2009	2009	2009	2	0	2	Export	276	Germany	DEU	136	Cayman Isds	CYM								11	BEVERAGES	1	No Quantity							225000			0
S3	2009	2009	2009	2	0	2	Export	276	Germany	DEU	140	Central African Rep.	CAF								11	BEVERAGES	1	No Quantity							28000			0
S3	2009	2009	2009	2	0	2	Export	276	Germany	DEU	144	Sri Lanka	LKA								11	BEVERAGES	1	No Quantity							246000			0
S3	2009	2009	2009	2	0	2	Export	276	Germany	DEU	148	Chad	TCD								11	BEVERAGES	1	No Quantity							1190000			0
S3	2009	2009	2009	2	0	2	Export	276	Germany	DEU	152	Chile	CHL								11	BEVERAGES	1	No Quantity							1479000			0
S3	2009	2009	2009	2	0	2	Export	276	Germany	DEU	156	China	CHN								11	BEVERAGES	1	No Quantity							32236000			0
S3	2009	2009	2009	2	0	2	Export	276	Germany	DEU	166	Cocos Isds	CCK								11	BEVERAGES	1	No Quantity							7000			0
S3	2009	2009	2009	2	0	2	Export	276	Germany	DEU	170	Colombia	COL								11	BEVERAGES	1	No Quantity							1012000			0
S3	2009	2009	2009	2	0	2	Export	276	Germany	DEU	174	Comoros	COM								11	BEVERAGES	1	No Quantity							7000			0
S3	2009	2009	2009	2	0	2	Export	276	Germany	DEU	175	Mayotte	MYT								11	BEVERAGES	1	No Quantity							61000			0
S3	2009	2009	2009	2	0	2	Export	276	Germany	DEU	178	Congo	COG								11	BEVERAGES	1	No Quantity							386000			0
S3	2009	2009	2009	2	0	2	Export	276	Germany	DEU	180	Dem. Rep. of the Congo	COD								11	BEVERAGES	1	No Quantity							155000			0
S3	2009	2009	2009	2	0	2	Export	276	Germany	DEU	188	Costa Rica	CRI								11	BEVERAGES	1	No Quantity							683000			0
S3	2009	2009	2009	2	0	2	Export	276	Germany	DEU	191	Croatia	HRV								11	BEVERAGES	1	No Quantity							17695000			0
S3	2009	2009	2009	2	0	2	Export	276	Germany	DEU	192	Cuba	CUB								11	BEVERAGES	1	No Quantity							518000			0
S3	2009	2009	2009	2	0	2	Export	276	Germany	DEU	196	Cyprus	CYP								11	BEVERAGES	1	No Quantity							13442000			0
S3	2009	2009	2009	2	0	2	Export	276	Germany	DEU	203	Czechia	CZE								11	BEVERAGES	1	No Quantity							71915000			0
S3	2009	2009	2009	2	0	2	Export	276	Germany	DEU	204	Benin	BEN								11	BEVERAGES	1	No Quantity							903000			0
S3	2009	2009	2009	2	0	2	Export	276	Germany	DEU	208	Denmark	DNK								11	BEVERAGES	1	No Quantity							123218000			0
S3	2009	2009	2009	2	0	2	Export	276	Germany	DEU	212	Dominica	DMA								11	BEVERAGES	1	No Quantity							33000			0
S3	2009	2009	2009	2	0	2	Export	276	Germany	DEU	214	Dominican Rep.	DOM								11	BEVERAGES	1	No Quantity							614000			0
S3	2009	2009	2009	2	0	2	Export	276	Germany	DEU	218	Ecuador	ECU								11	BEVERAGES	1	No Quantity							496000			0
S3	2009	2009	2009	2	0	2	Export	276	Germany	DEU	222	El Salvador	SLV								11	BEVERAGES	1	No Quantity							119000			0
S3	2009	2009	2009	2	0	2	Export	276	Germany	DEU	226	Equatorial Guinea	GNQ								11	BEVERAGES	1	No Quantity							5606000			0
S3	2009	2009	2009	2	0	2	Export	276	Germany	DEU	231	Ethiopia	ETH								11	BEVERAGES	1	No Quantity							60000			0
S3	2009	2009	2009	2	0	2	Export	276	Germany	DEU	232	Eritrea	ERI								11	BEVERAGES	1	No Quantity							32000			0
S3	2009	2009	2009	2	0	2	Export	276	Germany	DEU	233	Estonia	EST								11	BEVERAGES	1	No Quantity							10527000			0
S3	2009	2009	2009	2	0	2	Export	276	Germany	DEU	234	Faeroe Isds	FRO								11	BEVERAGES	1	No Quantity							37000			0
S3	2009	2009	2009	2	0	2	Export	276	Germany	DEU	242	Fiji	FJI								11	BEVERAGES	1	No Quantity							2000			0
S3	2009	2009	2009	2	0	2	Export	276	Germany	DEU	246	Finland	FIN								11	BEVERAGES	1	No Quantity							75597000			0
S3	2009	2009	2009	2	0	2	Export	276	Germany	DEU	251	France	FRA								11	BEVERAGES	1	No Quantity							386398000			0
S3	2009	2009	2009	2	0	2	Export	276	Germany	DEU	258	French Polynesia	PYF								11	BEVERAGES	1	No Quantity							709000			0
S3	2009	2009	2009	2	0	2	Export	276	Germany	DEU	260	Fr. South Antarctic Terr.	ATF								11	BEVERAGES	1	No Quantity							3000			0
S3	2009	2009	2009	2	0	2	Export	276	Germany	DEU	262	Djibouti	DJI								11	BEVERAGES	1	No Quantity							56000			0
S3	2009	2009	2009	2	0	2	Export	276	Germany	DEU	266	Gabon	GAB								11	BEVERAGES	1	No Quantity							277000			0
S3	2009	2009	2009	2	0	2	Export	276	Germany	DEU	268	Georgia	GEO								11	BEVERAGES	1	No Quantity							1280000			0
S3	2009	2009	2009	2	0	2	Export	276	Germany	DEU	270	Gambia	GMB								11	BEVERAGES	1	No Quantity							212000			0
S3	2009	2009	2009	2	0	2	Export	276	Germany	DEU	288	Ghana	GHA								11	BEVERAGES	1	No Quantity							2116000			0
S3	2009	2009	2009	2	0	2	Export	276	Germany	DEU	292	Gibraltar	GIB								11	BEVERAGES	1	No Quantity							226000			0
S3	2009	2009	2009	2	0	2	Export	276	Germany	DEU	300	Greece	GRC								11	BEVERAGES	1	No Quantity							57910000			0
S3	2009	2009	2009	2	0	2	Export	276	Germany	DEU	304	Greenland	GRL								11	BEVERAGES	1	No Quantity							105000			0
S3	2009	2009	2009	2	0	2	Export	276	Germany	DEU	308	Grenada	GRD								11	BEVERAGES	1	No Quantity							3000			0
S3	2009	2009	2009	2	0	2	Export	276	Germany	DEU	316	Guam	GUM								11	BEVERAGES	1	No Quantity							84000			0
S3	2009	2009	2009	2	0	2	Export	276	Germany	DEU	320	Guatemala	GTM								11	BEVERAGES	1	No Quantity							410000			0
S3	2009	2009	2009	2	0	2	Export	276	Germany	DEU	324	Guinea	GIN								11	BEVERAGES	1	No Quantity							474000			0
S3	2009	2009	2009	2	0	2	Export	276	Germany	DEU	328	Guyana	GUY								11	BEVERAGES	1	No Quantity							16000			0
S3	2009	2009	2009	2	0	2	Export	276	Germany	DEU	332	Haiti	HTI								11	BEVERAGES	1	No Quantity							89000			0
S3	2009	2009	2009	2	0	2	Export	276	Germany	DEU	336	Holy See (Vatican City State)	VAT								11	BEVERAGES	1	No Quantity							389000			0
S3	2009	2009	2009	2	0	2	Export	276	Germany	DEU	340	Honduras	HND								11	BEVERAGES	1	No Quantity							108000			0
S3	2009	2009	2009	2	0	2	Export	276	Germany	DEU	344	China, Hong Kong SAR	HKG								11	BEVERAGES	1	No Quantity							7720000			0
S3	2009	2009	2009	2	0	2	Export	276	Germany	DEU	348	Hungary	HUN								11	BEVERAGES	1	No Quantity							68567000			0
S3	2009	2009	2009	2	0	2	Export	276	Germany	DEU	352	Iceland	ISL								11	BEVERAGES	1	No Quantity							3635000			0
S3	2009	2009	2009	2	0	2	Export	276	Germany	DEU	360	Indonesia	IDN								11	BEVERAGES	1	No Quantity							192000			0
S3	2009	2009	2009	2	0	2	Export	276	Germany	DEU	364	Iran	IRN								11	BEVERAGES	1	No Quantity							1126000			0
S3	2009	2009	2009	2	0	2	Export	276	Germany	DEU	368	Iraq	IRQ								11	BEVERAGES	1	No Quantity							462000			0
S3	2009	2009	2009	2	0	2	Export	276	Germany	DEU	372	Ireland	IRL								11	BEVERAGES	1	No Quantity							82675000			0
S3	2009	2009	2009	2	0	2	Export	276	Germany	DEU	376	Israel	ISR								11	BEVERAGES	1	No Quantity							6535000			0
S3	2009	2009	2009	2	0	2	Export	276	Germany	DEU	381	Italy	ITA								11	BEVERAGES	1	No Quantity							431157000			0
S3	2009	2009	2009	2	0	2	Export	276	Germany	DEU	384	Côte d'Ivoire	CIV								11	BEVERAGES	1	No Quantity							2665000			0
S3	2009	2009	2009	2	0	2	Export	276	Germany	DEU	388	Jamaica	JAM								11	BEVERAGES	1	No Quantity							51000			0
S3	2009	2009	2009	2	0	2	Export	276	Germany	DEU	392	Japan	JPN								11	BEVERAGES	1	No Quantity							38827000			0
S3	2009	2009	2009	2	0	2	Export	276	Germany	DEU	398	Kazakhstan	KAZ								11	BEVERAGES	1	No Quantity							5303000			0
S3	2009	2009	2009	2	0	2	Export	276	Germany	DEU	400	Jordan	JOR								11	BEVERAGES	1	No Quantity							483000			0
S3	2009	2009	2009	2	0	2	Export	276	Germany	DEU	404	Kenya	KEN								11	BEVERAGES	1	No Quantity							402000			0
S3	2009	2009	2009	2	0	2	Export	276	Germany	DEU	408	Dem. People's Rep. of Korea	PRK								11	BEVERAGES	1	No Quantity							223000			0
S3	2009	2009	2009	2	0	2	Export	276	Germany	DEU	410	Rep. of Korea	KOR								11	BEVERAGES	1	No Quantity							10185000			0
S3	2009	2009	2009	2	0	2	Export	276	Germany	DEU	414	Kuwait	KWT								11	BEVERAGES	1	No Quantity							3368000			0
S3	2009	2009	2009	2	0	2	Export	276	Germany	DEU	417	Kyrgyzstan	KGZ								11	BEVERAGES	1	No Quantity							496000			0
S3	2009	2009	2009	2	0	2	Export	276	Germany	DEU	418	Lao People's Dem. Rep.	LAO								11	BEVERAGES	1	No Quantity							132000			0
S3	2009	2009	2009	2	0	2	Export	276	Germany	DEU	422	Lebanon	LBN								11	BEVERAGES	1	No Quantity							6050000			0
S3	2009	2009	2009	2	0	2	Export	276	Germany	DEU	426	Lesotho	LSO								11	BEVERAGES	1	No Quantity							62000			0
S3	2009	2009	2009	2	0	2	Export	276	Germany	DEU	428	Latvia	LVA								11	BEVERAGES	1	No Quantity							12053000			0
S3	2009	2009	2009	2	0	2	Export	276	Germany	DEU	430	Liberia	LBR								11	BEVERAGES	1	No Quantity							231000			0
S3	2009	2009	2009	2	0	2	Export	276	Germany	DEU	434	Libya	LBY								11	BEVERAGES	1	No Quantity							1873000			0
S3	2009	2009	2009	2	0	2	Export	276	Germany	DEU	440	Lithuania	LTU								11	BEVERAGES	1	No Quantity							21182000			0
S3	2009	2009	2009	2	0	2	Export	276	Germany	DEU	442	Luxembourg	LUX								11	BEVERAGES	1	No Quantity							41020000			0
S3	2009	2009	2009	2	0	2	Export	276	Germany	DEU	446	China, Macao SAR	MAC								11	BEVERAGES	1	No Quantity							344000			0
S3	2009	2009	2009	2	0	2	Export	276	Germany	DEU	450	Madagascar	MDG								11	BEVERAGES	1	No Quantity							3000			0
S3	2009	2009	2009	2	0	2	Export	276	Germany	DEU	454	Malawi	MWI								11	BEVERAGES	1	No Quantity							18000			0
S3	2009	2009	2009	2	0	2	Export	276	Germany	DEU	458	Malaysia	MYS								11	BEVERAGES	1	No Quantity							3253000			0
S3	2009	2009	2009	2	0	2	Export	276	Germany	DEU	462	Maldives	MDV								11	BEVERAGES	1	No Quantity							332000			0
S3	2009	2009	2009	2	0	2	Export	276	Germany	DEU	466	Mali	MLI								11	BEVERAGES	1	No Quantity							282000			0
S3	2009	2009	2009	2	0	2	Export	276	Germany	DEU	470	Malta	MLT								11	BEVERAGES	1	No Quantity							1544000			0
S3	2009	2009	2009	2	0	2	Export	276	Germany	DEU	478	Mauritania	MRT								11	BEVERAGES	1	No Quantity							59000			0
S3	2009	2009	2009	2	0	2	Export	276	Germany	DEU	480	Mauritius	MUS								11	BEVERAGES	1	No Quantity							6166000			0
S3	2009	2009	2009	2	0	2	Export	276	Germany	DEU	484	Mexico	MEX								11	BEVERAGES	1	No Quantity							5792000			0
S3	2009	2009	2009	2	0	2	Export	276	Germany	DEU	490	Other Asia, nes									11	BEVERAGES	1	No Quantity							9480000			0
S3	2009	2009	2009	2	0	2	Export	276	Germany	DEU	496	Mongolia	MNG								11	BEVERAGES	1	No Quantity							1812000			0
S3	2009	2009	2009	2	0	2	Export	276	Germany	DEU	498	Rep. of Moldova	MDA								11	BEVERAGES	1	No Quantity							1642000			0
S3	2009	2009	2009	2	0	2	Export	276	Germany	DEU	499	Montenegro	MNE								11	BEVERAGES	1	No Quantity							692000			0
S3	2009	2009	2009	2	0	2	Export	276	Germany	DEU	504	Morocco	MAR								11	BEVERAGES	1	No Quantity							501000			0
S3	2009	2009	2009	2	0	2	Export	276	Germany	DEU	512	Oman	OMN								11	BEVERAGES	1	No Quantity							1754000			0
S3	2009	2009	2009	2	0	2	Export	276	Germany	DEU	516	Namibia	NAM								11	BEVERAGES	1	No Quantity							909000			0
S3	2009	2009	2009	2	0	2	Export	276	Germany	DEU	524	Nepal	NPL								11	BEVERAGES	1	No Quantity							96000			0
S3	2009	2009	2009	2	0	2	Export	276	Germany	DEU	528	Netherlands	NLD								11	BEVERAGES	1	No Quantity							742918000			0
S3	2009	2009	2009	2	0	2	Export	276	Germany	DEU	530	Neth. Antilles	ANT								11	BEVERAGES	1	No Quantity							382000			0
S3	2009	2009	2009	2	0	2	Export	276	Germany	DEU	533	Aruba	ABW								11	BEVERAGES	1	No Quantity							155000			0
S3	2009	2009	2009	2	0	2	Export	276	Germany	DEU	540	New Caledonia	NCL								11	BEVERAGES	1	No Quantity							227000			0
S3	2009	2009	2009	2	0	2	Export	276	Germany	DEU	554	New Zealand	NZL								11	BEVERAGES	1	No Quantity							5216000			0
S3	2009	2009	2009	2	0	2	Export	276	Germany	DEU	558	Nicaragua	NIC								11	BEVERAGES	1	No Quantity							5000			0
S3	2009	2009	2009	2	0	2	Export	276	Germany	DEU	566	Nigeria	NGA								11	BEVERAGES	1	No Quantity							1245000			0
S3	2009	2009	2009	2	0	2	Export	276	Germany	DEU	570	Niue	NIU								11	BEVERAGES	1	No Quantity							105000			0
S3	2009	2009	2009	2	0	2	Export	276	Germany	DEU	574	Norfolk Isds	NFK								11	BEVERAGES	1	No Quantity							1000			0
S3	2009	2009	2009	2	0	2	Export	276	Germany	DEU	577	Other Africa, nes									11	BEVERAGES	1	No Quantity							57000			0
S3	2009	2009	2009	2	0	2	Export	276	Germany	DEU	579	Norway	NOR								11	BEVERAGES	1	No Quantity							112628000			0
S3	2009	2009	2009	2	0	2	Export	276	Germany	DEU	586	Pakistan	PAK								11	BEVERAGES	1	No Quantity							152000			0
S3	2009	2009	2009	2	0	2	Export	276	Germany	DEU	591	Panama	PAN								11	BEVERAGES	1	No Quantity							301000			0
S3	2009	2009	2009	2	0	2	Export	276	Germany	DEU	600	Paraguay	PRY								11	BEVERAGES	1	No Quantity							223000			0
S3	2009	2009	2009	2	0	2	Export	276	Germany	DEU	604	Peru	PER								11	BEVERAGES	1	No Quantity							367000			0
S3	2009	2009	2009	2	0	2	Export	276	Germany	DEU	608	Philippines	PHL								11	BEVERAGES	1	No Quantity							1404000			0
S3	2009	2009	2009	2	0	2	Export	276	Germany	DEU	616	Poland	POL								11	BEVERAGES	1	No Quantity							72232000			0
S3	2009	2009	2009	2	0	2	Export	276	Germany	DEU	620	Portugal	PRT								11	BEVERAGES	1	No Quantity							39527000			0
S3	2009	2009	2009	2	0	2	Export	276	Germany	DEU	624	Guinea-Bissau	GNB								11	BEVERAGES	1	No Quantity							34000			0
S3	2009	2009	2009	2	0	2	Export	276	Germany	DEU	626	Timor-Leste	TLS								11	BEVERAGES	1	No Quantity							40000			0
S3	2009	2009	2009	2	0	2	Export	276	Germany	DEU	634	Qatar	QAT								11	BEVERAGES	1	No Quantity							531000			0
S3	2009	2009	2009	2	0	2	Export	276	Germany	DEU	642	Romania	ROU								11	BEVERAGES	1	No Quantity							21287000			0
S3	2009	2009	2009	2	0	2	Export	276	Germany	DEU	643	Russian Federation	RUS								11	BEVERAGES	1	No Quantity							124510000			0
S3	2009	2009	2009	2	0	2	Export	276	Germany	DEU	646	Rwanda	RWA								11	BEVERAGES	1	No Quantity							145000			0
S3	2009	2009	2009	2	0	2	Export	276	Germany	DEU	660	Anguilla	AIA								11	BEVERAGES	1	No Quantity							17000			0
S3	2009	2009	2009	2	0	2	Export	276	Germany	DEU	662	Saint Lucia	LCA								11	BEVERAGES	1	No Quantity							25000			0
S3	2009	2009	2009	2	0	2	Export	276	Germany	DEU	674	San Marino	SMR								11	BEVERAGES	1	No Quantity							218000			0
S3	2009	2009	2009	2	0	2	Export	276	Germany	DEU	682	Saudi Arabia	SAU								11	BEVERAGES	1	No Quantity							19458000			0
S3	2009	2009	2009	2	0	2	Export	276	Germany	DEU	686	Senegal	SEN								11	BEVERAGES	1	No Quantity							148000			0
S3	2009	2009	2009	2	0	2	Export	276	Germany	DEU	688	Serbia	SRB								11	BEVERAGES	1	No Quantity							3243000			0
S3	2009	2009	2009	2	0	2	Export	276	Germany	DEU	690	Seychelles	SYC								11	BEVERAGES	1	No Quantity							281000			0
S3	2009	2009	2009	2	0	2	Export	276	Germany	DEU	694	Sierra Leone	SLE								11	BEVERAGES	1	No Quantity							1565000			0
S3	2009	2009	2009	2	0	2	Export	276	Germany	DEU	699	India	IND								11	BEVERAGES	1	No Quantity							1735000			0
S3	2009	2009	2009	2	0	2	Export	276	Germany	DEU	702	Singapore	SGP								11	BEVERAGES	1	No Quantity							17546000			0
S3	2009	2009	2009	2	0	2	Export	276	Germany	DEU	703	Slovakia	SVK								11	BEVERAGES	1	No Quantity							15791000			0
S3	2009	2009	2009	2	0	2	Export	276	Germany	DEU	704	Viet Nam	VNM								11	BEVERAGES	1	No Quantity							2606000			0
S3	2009	2009	2009	2	0	2	Export	276	Germany	DEU	705	Slovenia	SVN								11	BEVERAGES	1	No Quantity							24350000			0
S3	2009	2009	2009	2	0	2	Export	276	Germany	DEU	710	South Africa	ZAF								11	BEVERAGES	1	No Quantity							19011000			0
S3	2009	2009	2009	2	0	2	Export	276	Germany	DEU	716	Zimbabwe	ZWE								11	BEVERAGES	1	No Quantity							12000			0
S3	2009	2009	2009	2	0	2	Export	276	Germany	DEU	724	Spain	ESP								11	BEVERAGES	1	No Quantity							194498000			0
S3	2009	2009	2009	2	0	2	Export	276	Germany	DEU	736	Fmr Sudan	SDN								11	BEVERAGES	1	No Quantity							171000			0
S3	2009	2009	2009	2	0	2	Export	276	Germany	DEU	740	Suriname	SUR								11	BEVERAGES	1	No Quantity							228000			0
S3	2009	2009	2009	2	0	2	Export	276	Germany	DEU	752	Sweden	SWE								11	BEVERAGES	1	No Quantity							162847000			0
S3	2009	2009	2009	2	0	2	Export	276	Germany	DEU	757	Switzerland	CHE								11	BEVERAGES	1	No Quantity							162305000			0
S3	2009	2009	2009	2	0	2	Export	276	Germany	DEU	760	Syria	SYR								11	BEVERAGES	1	No Quantity							428000			0
S3	2009	2009	2009	2	0	2	Export	276	Germany	DEU	762	Tajikistan	TJK								11	BEVERAGES	1	No Quantity							183000			0
S3	2009	2009	2009	2	0	2	Export	276	Germany	DEU	764	Thailand	THA								11	BEVERAGES	1	No Quantity							4224000			0
S3	2009	2009	2009	2	0	2	Export	276	Germany	DEU	768	Togo	TGO								11	BEVERAGES	1	No Quantity							849000			0
S3	2009	2009	2009	2	0	2	Export	276	Germany	DEU	780	Trinidad and Tobago	TTO								11	BEVERAGES	1	No Quantity							147000			0
S3	2009	2009	2009	2	0	2	Export	276	Germany	DEU	784	United Arab Emirates	ARE								11	BEVERAGES	1	No Quantity							9554000			0
S3	2009	2009	2009	2	0	2	Export	276	Germany	DEU	788	Tunisia	TUN								11	BEVERAGES	1	No Quantity							596000			0
S3	2009	2009	2009	2	0	2	Export	276	Germany	DEU	792	Turkey	TUR								11	BEVERAGES	1	No Quantity							41699000			0
S3	2009	2009	2009	2	0	2	Export	276	Germany	DEU	795	Turkmenistan	TKM								11	BEVERAGES	1	No Quantity							33000			0
S3	2009	2009	2009	2	0	2	Export	276	Germany	DEU	800	Uganda	UGA								11	BEVERAGES	1	No Quantity							2014000			0
S3	2009	2009	2009	2	0	2	Export	276	Germany	DEU	804	Ukraine	UKR								11	BEVERAGES	1	No Quantity							26959000			0
S3	2009	2009	2009	2	0	2	Export	276	Germany	DEU	807	North Macedonia	MKD								11	BEVERAGES	1	No Quantity							675000			0
S3	2009	2009	2009	2	0	2	Export	276	Germany	DEU	818	Egypt	EGY								11	BEVERAGES	1	No Quantity							1008000			0
S3	2009	2009	2009	2	0	2	Export	276	Germany	DEU	826	United Kingdom	GBR								11	BEVERAGES	1	No Quantity							524258000			0
S3	2009	2009	2009	2	0	2	Export	276	Germany	DEU	834	United Rep. of Tanzania	TZA								11	BEVERAGES	1	No Quantity							20000			0
S3	2009	2009	2009	2	0	2	Export	276	Germany	DEU	837	Bunkers									11	BEVERAGES	1	No Quantity							4332000			0
S3	2009	2009	2009	2	0	2	Export	276	Germany	DEU	842	USA	USA								11	BEVERAGES	1	No Quantity							485907000			0
S3	2009	2009	2009	2	0	2	Export	276	Germany	DEU	854	Burkina Faso	BFA								11	BEVERAGES	1	No Quantity							307000			0
S3	2009	2009	2009	2	0	2	Export	276	Germany	DEU	858	Uruguay	URY								11	BEVERAGES	1	No Quantity							402000			0
S3	2009	2009	2009	2	0	2	Export	276	Germany	DEU	860	Uzbekistan	UZB								11	BEVERAGES	1	No Quantity							975000			0
S3	2009	2009	2009	2	0	2	Export	276	Germany	DEU	862	Venezuela	VEN								11	BEVERAGES	1	No Quantity							229000			0
S3	2009	2009	2009	2	0	2	Export	276	Germany	DEU	887	Yemen	YEM								11	BEVERAGES	1	No Quantity							1266000			0
S3	2009	2009	2009	2	0	2	Export	268	Georgia	GEO	0	World	WLD								12	TOBACCO,TOBACCO MANUFACT	1	No Quantity							9546			0
S3	2009	2009	2009	2	0	2	Export	268	Georgia	GEO	40	Austria	AUT								12	TOBACCO,TOBACCO MANUFACT	1	No Quantity							279			0
S3	2009	2009	2009	2	0	2	Export	268	Georgia	GEO	100	Bulgaria	BGR								12	TOBACCO,TOBACCO MANUFACT	1	No Quantity							222			0
S3	2009	2009	2009	2	0	2	Export	268	Georgia	GEO	276	Germany	DEU								12	TOBACCO,TOBACCO MANUFACT	1	No Quantity							1			0
S3	2009	2009	2009	2	0	2	Export	268	Georgia	GEO	360	Indonesia	IDN								12	TOBACCO,TOBACCO MANUFACT	1	No Quantity							825			0
S3	2009	2009	2009	2	0	2	Export	268	Georgia	GEO	643	Russian Federation	RUS								12	TOBACCO,TOBACCO MANUFACT	1	No Quantity							5171			0
S3	2009	2009	2009	2	0	2	Export	268	Georgia	GEO	710	South Africa	ZAF								12	TOBACCO,TOBACCO MANUFACT	1	No Quantity							2010			0
S3	2009	2009	2009	2	0	2	Export	268	Georgia	GEO	792	Turkey	TUR								12	TOBACCO,TOBACCO MANUFACT	1	No Quantity							363			0
S3	2009	2009	2009	2	0	2	Export	268	Georgia	GEO	826	United Kingdom	GBR								12	TOBACCO,TOBACCO MANUFACT	1	No Quantity							675			0
S3	2009	2009	2009	2	0	2	Export	276	Germany	DEU	0	World	WLD								12	TOBACCO,TOBACCO MANUFACT	1	No Quantity							4556834000			0
S3	2009	2009	2009	2	0	2	Export	276	Germany	DEU	4	Afghanistan	AFG								12	TOBACCO,TOBACCO MANUFACT	1	No Quantity							1929000			0
S3	2009	2009	2009	2	0	2	Export	276	Germany	DEU	8	Albania	ALB								12	TOBACCO,TOBACCO MANUFACT	1	No Quantity							18621000			0
S3	2009	2009	2009	2	0	2	Export	276	Germany	DEU	20	Andorra	AND								12	TOBACCO,TOBACCO MANUFACT	1	No Quantity							9099000			0
S3	2009	2009	2009	2	0	2	Export	276	Germany	DEU	24	Angola	AGO								12	TOBACCO,TOBACCO MANUFACT	1	No Quantity							79000			0
S3	2009	2009	2009	2	0	2	Export	276	Germany	DEU	31	Azerbaijan	AZE								12	TOBACCO,TOBACCO MANUFACT	1	No Quantity							74251000			0
S3	2009	2009	2009	2	0	2	Export	276	Germany	DEU	32	Argentina	ARG								12	TOBACCO,TOBACCO MANUFACT	1	No Quantity							479000			0
[truncated: 10,783 more rows]
