# Supplementary material for: Core-periphery structure in sectoral international trade networks: A new approach to an old theory
Source: PLoS One. 2020 Apr 2;15(4):e0229547. doi: 10.1371/journal.pone.0229547 (PMC7117750; doi:10.1371/journal.pone.0229547)
Supplement: S7 File — (ZIP) [file pone.0229547.s007.zip › S7_File/RawData 2009/comtrade (2).csv]

Classification	Year	Period	Period Desc.	Aggregate Level	Is Leaf Code	Trade Flow Code	Trade Flow	Reporter Code	Reporter	Reporter ISO	Partner Code	Partner	Partner ISO	2nd Partner Code	2nd Partner	2nd Partner ISO	Customs Proc. Code	Customs	Mode of Transport Code	Mode of Transport	Commodity Code	Commodity	Qty Unit Code	Qty Unit	Qty	Alt Qty Unit Code	Alt Qty Unit	Alt Qty	Netweight (kg)	Gross weight (kg)	Trade Value (US$)	CIF Trade Value (US$)	FOB Trade Value (US$)	Flag
S3	2009	2009	2009	2	0	2	Export	32	Argentina	ARG	0	World	WLD								00	LIVE ANIMALS	1	No Quantity							33424645			0
S3	2009	2009	2009	2	0	2	Export	32	Argentina	ARG	36	Australia	AUS								00	LIVE ANIMALS	1	No Quantity							2330			0
S3	2009	2009	2009	2	0	2	Export	32	Argentina	ARG	48	Bahrain	BHR								00	LIVE ANIMALS	1	No Quantity							127000			0
S3	2009	2009	2009	2	0	2	Export	32	Argentina	ARG	52	Barbados	BRB								00	LIVE ANIMALS	1	No Quantity							40000			0
S3	2009	2009	2009	2	0	2	Export	32	Argentina	ARG	68	Bolivia (Plurinational State of)	BOL								00	LIVE ANIMALS	1	No Quantity							313809			0
S3	2009	2009	2009	2	0	2	Export	32	Argentina	ARG	76	Brazil	BRA								00	LIVE ANIMALS	1	No Quantity							979188			0
S3	2009	2009	2009	2	0	2	Export	32	Argentina	ARG	96	Brunei Darussalam	BRN								00	LIVE ANIMALS	1	No Quantity							350000			0
S3	2009	2009	2009	2	0	2	Export	32	Argentina	ARG	124	Canada	CAN								00	LIVE ANIMALS	1	No Quantity							270550			0
S3	2009	2009	2009	2	0	2	Export	32	Argentina	ARG	152	Chile	CHL								00	LIVE ANIMALS	1	No Quantity							644548			0
S3	2009	2009	2009	2	0	2	Export	32	Argentina	ARG	156	China	CHN								00	LIVE ANIMALS	1	No Quantity							2800			0
S3	2009	2009	2009	2	0	2	Export	32	Argentina	ARG	170	Colombia	COL								00	LIVE ANIMALS	1	No Quantity							3524563			0
S3	2009	2009	2009	2	0	2	Export	32	Argentina	ARG	188	Costa Rica	CRI								00	LIVE ANIMALS	1	No Quantity							800			0
S3	2009	2009	2009	2	0	2	Export	32	Argentina	ARG	208	Denmark	DNK								00	LIVE ANIMALS	1	No Quantity							200			0
S3	2009	2009	2009	2	0	2	Export	32	Argentina	ARG	214	Dominican Rep.	DOM								00	LIVE ANIMALS	1	No Quantity							99200			0
S3	2009	2009	2009	2	0	2	Export	32	Argentina	ARG	218	Ecuador	ECU								00	LIVE ANIMALS	1	No Quantity							330950			0
S3	2009	2009	2009	2	0	2	Export	32	Argentina	ARG	251	France	FRA								00	LIVE ANIMALS	1	No Quantity							1697663			0
S3	2009	2009	2009	2	0	2	Export	32	Argentina	ARG	276	Germany	DEU								00	LIVE ANIMALS	1	No Quantity							1063416			0
S3	2009	2009	2009	2	0	2	Export	32	Argentina	ARG	320	Guatemala	GTM								00	LIVE ANIMALS	1	No Quantity							510			0
S3	2009	2009	2009	2	0	2	Export	32	Argentina	ARG	348	Hungary	HUN								00	LIVE ANIMALS	1	No Quantity							200			0
S3	2009	2009	2009	2	0	2	Export	32	Argentina	ARG	360	Indonesia	IDN								00	LIVE ANIMALS	1	No Quantity							1190			0
S3	2009	2009	2009	2	0	2	Export	32	Argentina	ARG	372	Ireland	IRL								00	LIVE ANIMALS	1	No Quantity							203498			0
S3	2009	2009	2009	2	0	2	Export	32	Argentina	ARG	381	Italy	ITA								00	LIVE ANIMALS	1	No Quantity							1385476			0
S3	2009	2009	2009	2	0	2	Export	32	Argentina	ARG	392	Japan	JPN								00	LIVE ANIMALS	1	No Quantity							1170			0
S3	2009	2009	2009	2	0	2	Export	32	Argentina	ARG	400	Jordan	JOR								00	LIVE ANIMALS	1	No Quantity							1500			0
S3	2009	2009	2009	2	0	2	Export	32	Argentina	ARG	410	Rep. of Korea	KOR								00	LIVE ANIMALS	1	No Quantity							54000			0
S3	2009	2009	2009	2	0	2	Export	32	Argentina	ARG	422	Lebanon	LBN								00	LIVE ANIMALS	1	No Quantity							25225			0
S3	2009	2009	2009	2	0	2	Export	32	Argentina	ARG	434	Libya	LBY								00	LIVE ANIMALS	1	No Quantity							45267			0
S3	2009	2009	2009	2	0	2	Export	32	Argentina	ARG	458	Malaysia	MYS								00	LIVE ANIMALS	1	No Quantity							525400			0
S3	2009	2009	2009	2	0	2	Export	32	Argentina	ARG	484	Mexico	MEX								00	LIVE ANIMALS	1	No Quantity							237368			0
S3	2009	2009	2009	2	0	2	Export	32	Argentina	ARG	490	Other Asia, nes									00	LIVE ANIMALS	1	No Quantity							7215			0
S3	2009	2009	2009	2	0	2	Export	32	Argentina	ARG	528	Netherlands	NLD								00	LIVE ANIMALS	1	No Quantity							115300			0
S3	2009	2009	2009	2	0	2	Export	32	Argentina	ARG	566	Nigeria	NGA								00	LIVE ANIMALS	1	No Quantity							572700			0
S3	2009	2009	2009	2	0	2	Export	32	Argentina	ARG	591	Panama	PAN								00	LIVE ANIMALS	1	No Quantity							38198			0
S3	2009	2009	2009	2	0	2	Export	32	Argentina	ARG	600	Paraguay	PRY								00	LIVE ANIMALS	1	No Quantity							2562405			0
S3	2009	2009	2009	2	0	2	Export	32	Argentina	ARG	604	Peru	PER								00	LIVE ANIMALS	1	No Quantity							567563			0
S3	2009	2009	2009	2	0	2	Export	32	Argentina	ARG	682	Saudi Arabia	SAU								00	LIVE ANIMALS	1	No Quantity							100498			0
S3	2009	2009	2009	2	0	2	Export	32	Argentina	ARG	699	India	IND								00	LIVE ANIMALS	1	No Quantity							200			0
S3	2009	2009	2009	2	0	2	Export	32	Argentina	ARG	702	Singapore	SGP								00	LIVE ANIMALS	1	No Quantity							384190			0
S3	2009	2009	2009	2	0	2	Export	32	Argentina	ARG	710	South Africa	ZAF								00	LIVE ANIMALS	1	No Quantity							931700			0
S3	2009	2009	2009	2	0	2	Export	32	Argentina	ARG	724	Spain	ESP								00	LIVE ANIMALS	1	No Quantity							62733			0
S3	2009	2009	2009	2	0	2	Export	32	Argentina	ARG	752	Sweden	SWE								00	LIVE ANIMALS	1	No Quantity							2750			0
S3	2009	2009	2009	2	0	2	Export	32	Argentina	ARG	757	Switzerland	CHE								00	LIVE ANIMALS	1	No Quantity							62175			0
S3	2009	2009	2009	2	0	2	Export	32	Argentina	ARG	764	Thailand	THA								00	LIVE ANIMALS	1	No Quantity							193400			0
S3	2009	2009	2009	2	0	2	Export	32	Argentina	ARG	784	United Arab Emirates	ARE								00	LIVE ANIMALS	1	No Quantity							8557734			0
S3	2009	2009	2009	2	0	2	Export	32	Argentina	ARG	826	United Kingdom	GBR								00	LIVE ANIMALS	1	No Quantity							787180			0
S3	2009	2009	2009	2	0	2	Export	32	Argentina	ARG	842	USA	USA								00	LIVE ANIMALS	1	No Quantity							3971383			0
S3	2009	2009	2009	2	0	2	Export	32	Argentina	ARG	858	Uruguay	URY								00	LIVE ANIMALS	1	No Quantity							2214179			0
S3	2009	2009	2009	2	0	2	Export	32	Argentina	ARG	862	Venezuela	VEN								00	LIVE ANIMALS	1	No Quantity							365321			0
S3	2009	2009	2009	2	0	2	Export	51	Armenia	ARM	0	World	WLD								00	LIVE ANIMALS	1	No Quantity							4322667			0
S3	2009	2009	2009	2	0	2	Export	51	Armenia	ARM	251	France	FRA								00	LIVE ANIMALS	1	No Quantity							16304			0
S3	2009	2009	2009	2	0	2	Export	51	Armenia	ARM	268	Georgia	GEO								00	LIVE ANIMALS	1	No Quantity							571725			0
S3	2009	2009	2009	2	0	2	Export	51	Armenia	ARM	364	Iran	IRN								00	LIVE ANIMALS	1	No Quantity							3728303			0
S3	2009	2009	2009	2	0	2	Export	51	Armenia	ARM	381	Italy	ITA								00	LIVE ANIMALS	1	No Quantity							6306			0
S3	2009	2009	2009	2	0	2	Export	51	Armenia	ARM	804	Ukraine	UKR								00	LIVE ANIMALS	1	No Quantity							29			0
S3	2009	2009	2009	2	0	2	Export	32	Argentina	ARG	0	World	WLD								01	MEAT, MEAT PREPARATIONS	1	No Quantity							2297114245			0
S3	2009	2009	2009	2	0	2	Export	32	Argentina	ARG	4	Afghanistan	AFG								01	MEAT, MEAT PREPARATIONS	1	No Quantity							1781927			0
S3	2009	2009	2009	2	0	2	Export	32	Argentina	ARG	8	Albania	ALB								01	MEAT, MEAT PREPARATIONS	1	No Quantity							4542975			0
S3	2009	2009	2009	2	0	2	Export	32	Argentina	ARG	12	Algeria	DZA								01	MEAT, MEAT PREPARATIONS	1	No Quantity							11730200			0
S3	2009	2009	2009	2	0	2	Export	32	Argentina	ARG	24	Angola	AGO								01	MEAT, MEAT PREPARATIONS	1	No Quantity							14579219			0
S3	2009	2009	2009	2	0	2	Export	32	Argentina	ARG	31	Azerbaijan	AZE								01	MEAT, MEAT PREPARATIONS	1	No Quantity							668691			0
S3	2009	2009	2009	2	0	2	Export	32	Argentina	ARG	44	Bahamas	BHS								01	MEAT, MEAT PREPARATIONS	1	No Quantity							322243			0
S3	2009	2009	2009	2	0	2	Export	32	Argentina	ARG	48	Bahrain	BHR								01	MEAT, MEAT PREPARATIONS	1	No Quantity							239201			0
S3	2009	2009	2009	2	0	2	Export	32	Argentina	ARG	51	Armenia	ARM								01	MEAT, MEAT PREPARATIONS	1	No Quantity							175705			0
S3	2009	2009	2009	2	0	2	Export	32	Argentina	ARG	52	Barbados	BRB								01	MEAT, MEAT PREPARATIONS	1	No Quantity							528413			0
S3	2009	2009	2009	2	0	2	Export	32	Argentina	ARG	56	Belgium	BEL								01	MEAT, MEAT PREPARATIONS	1	No Quantity							9883882			0
S3	2009	2009	2009	2	0	2	Export	32	Argentina	ARG	68	Bolivia (Plurinational State of)	BOL								01	MEAT, MEAT PREPARATIONS	1	No Quantity							2006935			0
S3	2009	2009	2009	2	0	2	Export	32	Argentina	ARG	70	Bosnia Herzegovina	BIH								01	MEAT, MEAT PREPARATIONS	1	No Quantity							5693269			0
S3	2009	2009	2009	2	0	2	Export	32	Argentina	ARG	76	Brazil	BRA								01	MEAT, MEAT PREPARATIONS	1	No Quantity							65517615			0
S3	2009	2009	2009	2	0	2	Export	32	Argentina	ARG	100	Bulgaria	BGR								01	MEAT, MEAT PREPARATIONS	1	No Quantity							214552			0
S3	2009	2009	2009	2	0	2	Export	32	Argentina	ARG	124	Canada	CAN								01	MEAT, MEAT PREPARATIONS	1	No Quantity							3818614			0
S3	2009	2009	2009	2	0	2	Export	32	Argentina	ARG	132	Cabo Verde	CPV								01	MEAT, MEAT PREPARATIONS	1	No Quantity							31675			0
S3	2009	2009	2009	2	0	2	Export	32	Argentina	ARG	152	Chile	CHL								01	MEAT, MEAT PREPARATIONS	1	No Quantity							201152662			0
S3	2009	2009	2009	2	0	2	Export	32	Argentina	ARG	156	China	CHN								01	MEAT, MEAT PREPARATIONS	1	No Quantity							44520486			0
S3	2009	2009	2009	2	0	2	Export	32	Argentina	ARG	170	Colombia	COL								01	MEAT, MEAT PREPARATIONS	1	No Quantity							4711945			0
S3	2009	2009	2009	2	0	2	Export	32	Argentina	ARG	174	Comoros	COM								01	MEAT, MEAT PREPARATIONS	1	No Quantity							794929			0
S3	2009	2009	2009	2	0	2	Export	32	Argentina	ARG	178	Congo	COG								01	MEAT, MEAT PREPARATIONS	1	No Quantity							13165306			0
S3	2009	2009	2009	2	0	2	Export	32	Argentina	ARG	180	Dem. Rep. of the Congo	COD								01	MEAT, MEAT PREPARATIONS	1	No Quantity							10482322			0
S3	2009	2009	2009	2	0	2	Export	32	Argentina	ARG	191	Croatia	HRV								01	MEAT, MEAT PREPARATIONS	1	No Quantity							3121685			0
S3	2009	2009	2009	2	0	2	Export	32	Argentina	ARG	192	Cuba	CUB								01	MEAT, MEAT PREPARATIONS	1	No Quantity							1222378			0
S3	2009	2009	2009	2	0	2	Export	32	Argentina	ARG	196	Cyprus	CYP								01	MEAT, MEAT PREPARATIONS	1	No Quantity							2217057			0
S3	2009	2009	2009	2	0	2	Export	32	Argentina	ARG	204	Benin	BEN								01	MEAT, MEAT PREPARATIONS	1	No Quantity							217562			0
S3	2009	2009	2009	2	0	2	Export	32	Argentina	ARG	208	Denmark	DNK								01	MEAT, MEAT PREPARATIONS	1	No Quantity							1530353			0
S3	2009	2009	2009	2	0	2	Export	32	Argentina	ARG	214	Dominican Rep.	DOM								01	MEAT, MEAT PREPARATIONS	1	No Quantity							146029			0
S3	2009	2009	2009	2	0	2	Export	32	Argentina	ARG	218	Ecuador	ECU								01	MEAT, MEAT PREPARATIONS	1	No Quantity							333686			0
S3	2009	2009	2009	2	0	2	Export	32	Argentina	ARG	226	Equatorial Guinea	GNQ								01	MEAT, MEAT PREPARATIONS	1	No Quantity							2348759			0
S3	2009	2009	2009	2	0	2	Export	32	Argentina	ARG	246	Finland	FIN								01	MEAT, MEAT PREPARATIONS	1	No Quantity							47778			0
S3	2009	2009	2009	2	0	2	Export	32	Argentina	ARG	251	France	FRA								01	MEAT, MEAT PREPARATIONS	1	No Quantity							22342384			0
S3	2009	2009	2009	2	0	2	Export	32	Argentina	ARG	266	Gabon	GAB								01	MEAT, MEAT PREPARATIONS	1	No Quantity							4290054			0
S3	2009	2009	2009	2	0	2	Export	32	Argentina	ARG	268	Georgia	GEO								01	MEAT, MEAT PREPARATIONS	1	No Quantity							752757			0
S3	2009	2009	2009	2	0	2	Export	32	Argentina	ARG	270	Gambia	GMB								01	MEAT, MEAT PREPARATIONS	1	No Quantity							70483			0
S3	2009	2009	2009	2	0	2	Export	32	Argentina	ARG	275	State of Palestine	PSE								01	MEAT, MEAT PREPARATIONS	1	No Quantity							710200			0
S3	2009	2009	2009	2	0	2	Export	32	Argentina	ARG	276	Germany	DEU								01	MEAT, MEAT PREPARATIONS	1	No Quantity							330370922			0
S3	2009	2009	2009	2	0	2	Export	32	Argentina	ARG	288	Ghana	GHA								01	MEAT, MEAT PREPARATIONS	1	No Quantity							3256165			0
S3	2009	2009	2009	2	0	2	Export	32	Argentina	ARG	300	Greece	GRC								01	MEAT, MEAT PREPARATIONS	1	No Quantity							2119075			0
S3	2009	2009	2009	2	0	2	Export	32	Argentina	ARG	308	Grenada	GRD								01	MEAT, MEAT PREPARATIONS	1	No Quantity							296500			0
S3	2009	2009	2009	2	0	2	Export	32	Argentina	ARG	324	Guinea	GIN								01	MEAT, MEAT PREPARATIONS	1	No Quantity							258840			0
S3	2009	2009	2009	2	0	2	Export	32	Argentina	ARG	332	Haiti	HTI								01	MEAT, MEAT PREPARATIONS	1	No Quantity							1009615			0
S3	2009	2009	2009	2	0	2	Export	32	Argentina	ARG	344	China, Hong Kong SAR	HKG								01	MEAT, MEAT PREPARATIONS	1	No Quantity							137470983			0
S3	2009	2009	2009	2	0	2	Export	32	Argentina	ARG	368	Iraq	IRQ								01	MEAT, MEAT PREPARATIONS	1	No Quantity							8756119			0
S3	2009	2009	2009	2	0	2	Export	32	Argentina	ARG	372	Ireland	IRL								01	MEAT, MEAT PREPARATIONS	1	No Quantity							1258343			0
S3	2009	2009	2009	2	0	2	Export	32	Argentina	ARG	376	Israel	ISR								01	MEAT, MEAT PREPARATIONS	1	No Quantity							121677158			0
S3	2009	2009	2009	2	0	2	Export	32	Argentina	ARG	381	Italy	ITA								01	MEAT, MEAT PREPARATIONS	1	No Quantity							163016802			0
S3	2009	2009	2009	2	0	2	Export	32	Argentina	ARG	384	Côte d'Ivoire	CIV								01	MEAT, MEAT PREPARATIONS	1	No Quantity							2677278			0
S3	2009	2009	2009	2	0	2	Export	32	Argentina	ARG	388	Jamaica	JAM								01	MEAT, MEAT PREPARATIONS	1	No Quantity							92400			0
S3	2009	2009	2009	2	0	2	Export	32	Argentina	ARG	392	Japan	JPN								01	MEAT, MEAT PREPARATIONS	1	No Quantity							9118571			0
S3	2009	2009	2009	2	0	2	Export	32	Argentina	ARG	398	Kazakhstan	KAZ								01	MEAT, MEAT PREPARATIONS	1	No Quantity							5575340			0
S3	2009	2009	2009	2	0	2	Export	32	Argentina	ARG	400	Jordan	JOR								01	MEAT, MEAT PREPARATIONS	1	No Quantity							286304			0
S3	2009	2009	2009	2	0	2	Export	32	Argentina	ARG	404	Kenya	KEN								01	MEAT, MEAT PREPARATIONS	1	No Quantity							127875			0
S3	2009	2009	2009	2	0	2	Export	32	Argentina	ARG	410	Rep. of Korea	KOR								01	MEAT, MEAT PREPARATIONS	1	No Quantity							38911			0
S3	2009	2009	2009	2	0	2	Export	32	Argentina	ARG	414	Kuwait	KWT								01	MEAT, MEAT PREPARATIONS	1	No Quantity							2777991			0
S3	2009	2009	2009	2	0	2	Export	32	Argentina	ARG	417	Kyrgyzstan	KGZ								01	MEAT, MEAT PREPARATIONS	1	No Quantity							1723693			0
S3	2009	2009	2009	2	0	2	Export	32	Argentina	ARG	422	Lebanon	LBN								01	MEAT, MEAT PREPARATIONS	1	No Quantity							1987720			0
S3	2009	2009	2009	2	0	2	Export	32	Argentina	ARG	430	Liberia	LBR								01	MEAT, MEAT PREPARATIONS	1	No Quantity							970960			0
S3	2009	2009	2009	2	0	2	Export	32	Argentina	ARG	434	Libya	LBY								01	MEAT, MEAT PREPARATIONS	1	No Quantity							1210546			0
S3	2009	2009	2009	2	0	2	Export	32	Argentina	ARG	440	Lithuania	LTU								01	MEAT, MEAT PREPARATIONS	1	No Quantity							49941			0
S3	2009	2009	2009	2	0	2	Export	32	Argentina	ARG	442	Luxembourg	LUX								01	MEAT, MEAT PREPARATIONS	1	No Quantity							864541			0
S3	2009	2009	2009	2	0	2	Export	32	Argentina	ARG	458	Malaysia	MYS								01	MEAT, MEAT PREPARATIONS	1	No Quantity							1963996			0
S3	2009	2009	2009	2	0	2	Export	32	Argentina	ARG	470	Malta	MLT								01	MEAT, MEAT PREPARATIONS	1	No Quantity							794951			0
S3	2009	2009	2009	2	0	2	Export	32	Argentina	ARG	478	Mauritania	MRT								01	MEAT, MEAT PREPARATIONS	1	No Quantity							89100			0
S3	2009	2009	2009	2	0	2	Export	32	Argentina	ARG	484	Mexico	MEX								01	MEAT, MEAT PREPARATIONS	1	No Quantity							1484640			0
S3	2009	2009	2009	2	0	2	Export	32	Argentina	ARG	490	Other Asia, nes									01	MEAT, MEAT PREPARATIONS	1	No Quantity							30240			0
S3	2009	2009	2009	2	0	2	Export	32	Argentina	ARG	499	Montenegro	MNE								01	MEAT, MEAT PREPARATIONS	1	No Quantity							232648			0
S3	2009	2009	2009	2	0	2	Export	32	Argentina	ARG	504	Morocco	MAR								01	MEAT, MEAT PREPARATIONS	1	No Quantity							16692711			0
S3	2009	2009	2009	2	0	2	Export	32	Argentina	ARG	508	Mozambique	MOZ								01	MEAT, MEAT PREPARATIONS	1	No Quantity							117876			0
S3	2009	2009	2009	2	0	2	Export	32	Argentina	ARG	512	Oman	OMN								01	MEAT, MEAT PREPARATIONS	1	No Quantity							1196226			0
S3	2009	2009	2009	2	0	2	Export	32	Argentina	ARG	516	Namibia	NAM								01	MEAT, MEAT PREPARATIONS	1	No Quantity							1779832			0
S3	2009	2009	2009	2	0	2	Export	32	Argentina	ARG	528	Netherlands	NLD								01	MEAT, MEAT PREPARATIONS	1	No Quantity							180533358			0
S3	2009	2009	2009	2	0	2	Export	32	Argentina	ARG	530	Neth. Antilles	ANT								01	MEAT, MEAT PREPARATIONS	1	No Quantity							4202924			0
S3	2009	2009	2009	2	0	2	Export	32	Argentina	ARG	533	Aruba	ABW								01	MEAT, MEAT PREPARATIONS	1	No Quantity							2241742			0
S3	2009	2009	2009	2	0	2	Export	32	Argentina	ARG	554	New Zealand	NZL								01	MEAT, MEAT PREPARATIONS	1	No Quantity							12000			0
S3	2009	2009	2009	2	0	2	Export	32	Argentina	ARG	579	Norway	NOR								01	MEAT, MEAT PREPARATIONS	1	No Quantity							2635930			0
S3	2009	2009	2009	2	0	2	Export	32	Argentina	ARG	586	Pakistan	PAK								01	MEAT, MEAT PREPARATIONS	1	No Quantity							87983			0
S3	2009	2009	2009	2	0	2	Export	32	Argentina	ARG	591	Panama	PAN								01	MEAT, MEAT PREPARATIONS	1	No Quantity							3573			0
S3	2009	2009	2009	2	0	2	Export	32	Argentina	ARG	600	Paraguay	PRY								01	MEAT, MEAT PREPARATIONS	1	No Quantity							964352			0
S3	2009	2009	2009	2	0	2	Export	32	Argentina	ARG	604	Peru	PER								01	MEAT, MEAT PREPARATIONS	1	No Quantity							11339887			0
S3	2009	2009	2009	2	0	2	Export	32	Argentina	ARG	616	Poland	POL								01	MEAT, MEAT PREPARATIONS	1	No Quantity							164484			0
S3	2009	2009	2009	2	0	2	Export	32	Argentina	ARG	620	Portugal	PRT								01	MEAT, MEAT PREPARATIONS	1	No Quantity							8442383			0
S3	2009	2009	2009	2	0	2	Export	32	Argentina	ARG	624	Guinea-Bissau	GNB								01	MEAT, MEAT PREPARATIONS	1	No Quantity							52071			0
S3	2009	2009	2009	2	0	2	Export	32	Argentina	ARG	634	Qatar	QAT								01	MEAT, MEAT PREPARATIONS	1	No Quantity							1887210			0
S3	2009	2009	2009	2	0	2	Export	32	Argentina	ARG	642	Romania	ROU								01	MEAT, MEAT PREPARATIONS	1	No Quantity							303709			0
S3	2009	2009	2009	2	0	2	Export	32	Argentina	ARG	643	Russian Federation	RUS								01	MEAT, MEAT PREPARATIONS	1	No Quantity							411358030			0
S3	2009	2009	2009	2	0	2	Export	32	Argentina	ARG	659	Saint Kitts and Nevis	KNA								01	MEAT, MEAT PREPARATIONS	1	No Quantity							270834			0
S3	2009	2009	2009	2	0	2	Export	32	Argentina	ARG	662	Saint Lucia	LCA								01	MEAT, MEAT PREPARATIONS	1	No Quantity							190670			0
S3	2009	2009	2009	2	0	2	Export	32	Argentina	ARG	670	Saint Vincent and the Grenadines	VCT								01	MEAT, MEAT PREPARATIONS	1	No Quantity							340813			0
S3	2009	2009	2009	2	0	2	Export	32	Argentina	ARG	682	Saudi Arabia	SAU								01	MEAT, MEAT PREPARATIONS	1	No Quantity							12279292			0
S3	2009	2009	2009	2	0	2	Export	32	Argentina	ARG	686	Senegal	SEN								01	MEAT, MEAT PREPARATIONS	1	No Quantity							1733784			0
S3	2009	2009	2009	2	0	2	Export	32	Argentina	ARG	688	Serbia	SRB								01	MEAT, MEAT PREPARATIONS	1	No Quantity							1539746			0
S3	2009	2009	2009	2	0	2	Export	32	Argentina	ARG	690	Seychelles	SYC								01	MEAT, MEAT PREPARATIONS	1	No Quantity							139689			0
S3	2009	2009	2009	2	0	2	Export	32	Argentina	ARG	694	Sierra Leone	SLE								01	MEAT, MEAT PREPARATIONS	1	No Quantity							51650			0
S3	2009	2009	2009	2	0	2	Export	32	Argentina	ARG	702	Singapore	SGP								01	MEAT, MEAT PREPARATIONS	1	No Quantity							3573991			0
S3	2009	2009	2009	2	0	2	Export	32	Argentina	ARG	704	Viet Nam	VNM								01	MEAT, MEAT PREPARATIONS	1	No Quantity							10373761			0
S3	2009	2009	2009	2	0	2	Export	32	Argentina	ARG	710	South Africa	ZAF								01	MEAT, MEAT PREPARATIONS	1	No Quantity							29024432			0
S3	2009	2009	2009	2	0	2	Export	32	Argentina	ARG	716	Zimbabwe	ZWE								01	MEAT, MEAT PREPARATIONS	1	No Quantity							42008			0
S3	2009	2009	2009	2	0	2	Export	32	Argentina	ARG	724	Spain	ESP								01	MEAT, MEAT PREPARATIONS	1	No Quantity							35913948			0
S3	2009	2009	2009	2	0	2	Export	32	Argentina	ARG	736	Fmr Sudan	SDN								01	MEAT, MEAT PREPARATIONS	1	No Quantity							758018			0
S3	2009	2009	2009	2	0	2	Export	32	Argentina	ARG	740	Suriname	SUR								01	MEAT, MEAT PREPARATIONS	1	No Quantity							479403			0
S3	2009	2009	2009	2	0	2	Export	32	Argentina	ARG	752	Sweden	SWE								01	MEAT, MEAT PREPARATIONS	1	No Quantity							2734260			0
S3	2009	2009	2009	2	0	2	Export	32	Argentina	ARG	757	Switzerland	CHE								01	MEAT, MEAT PREPARATIONS	1	No Quantity							20164441			0
S3	2009	2009	2009	2	0	2	Export	32	Argentina	ARG	764	Thailand	THA								01	MEAT, MEAT PREPARATIONS	1	No Quantity							1919873			0
S3	2009	2009	2009	2	0	2	Export	32	Argentina	ARG	768	Togo	TGO								01	MEAT, MEAT PREPARATIONS	1	No Quantity							1551495			0
S3	2009	2009	2009	2	0	2	Export	32	Argentina	ARG	780	Trinidad and Tobago	TTO								01	MEAT, MEAT PREPARATIONS	1	No Quantity							914115			0
S3	2009	2009	2009	2	0	2	Export	32	Argentina	ARG	784	United Arab Emirates	ARE								01	MEAT, MEAT PREPARATIONS	1	No Quantity							8687096			0
S3	2009	2009	2009	2	0	2	Export	32	Argentina	ARG	788	Tunisia	TUN								01	MEAT, MEAT PREPARATIONS	1	No Quantity							2841994			0
S3	2009	2009	2009	2	0	2	Export	32	Argentina	ARG	792	Turkey	TUR								01	MEAT, MEAT PREPARATIONS	1	No Quantity							116650			0
S3	2009	2009	2009	2	0	2	Export	32	Argentina	ARG	804	Ukraine	UKR								01	MEAT, MEAT PREPARATIONS	1	No Quantity							434340			0
S3	2009	2009	2009	2	0	2	Export	32	Argentina	ARG	807	North Macedonia	MKD								01	MEAT, MEAT PREPARATIONS	1	No Quantity							1603316			0
S3	2009	2009	2009	2	0	2	Export	32	Argentina	ARG	818	Egypt	EGY								01	MEAT, MEAT PREPARATIONS	1	No Quantity							18050498			0
S3	2009	2009	2009	2	0	2	Export	32	Argentina	ARG	826	United Kingdom	GBR								01	MEAT, MEAT PREPARATIONS	1	No Quantity							59984943			0
S3	2009	2009	2009	2	0	2	Export	32	Argentina	ARG	838	Free Zones									01	MEAT, MEAT PREPARATIONS	1	No Quantity							566540			0
S3	2009	2009	2009	2	0	2	Export	32	Argentina	ARG	842	USA	USA								01	MEAT, MEAT PREPARATIONS	1	No Quantity							48684053			0
S3	2009	2009	2009	2	0	2	Export	32	Argentina	ARG	858	Uruguay	URY								01	MEAT, MEAT PREPARATIONS	1	No Quantity							29993			0
S3	2009	2009	2009	2	0	2	Export	32	Argentina	ARG	862	Venezuela	VEN								01	MEAT, MEAT PREPARATIONS	1	No Quantity							142291849			0
S3	2009	2009	2009	2	0	2	Export	32	Argentina	ARG	887	Yemen	YEM								01	MEAT, MEAT PREPARATIONS	1	No Quantity							3248291			0
S3	2009	2009	2009	2	0	2	Export	32	Argentina	ARG	894	Zambia	ZMB								01	MEAT, MEAT PREPARATIONS	1	No Quantity							203687			0
S3	2009	2009	2009	2	0	2	Export	32	Argentina	ARG	899	Areas, nes									01	MEAT, MEAT PREPARATIONS	1	No Quantity							4856392			0
S3	2009	2009	2009	2	0	2	Export	51	Armenia	ARM	0	World	WLD								01	MEAT, MEAT PREPARATIONS	1	No Quantity							1202116			0
S3	2009	2009	2009	2	0	2	Export	51	Armenia	ARM	268	Georgia	GEO								01	MEAT, MEAT PREPARATIONS	1	No Quantity							1105561			0
S3	2009	2009	2009	2	0	2	Export	51	Armenia	ARM	398	Kazakhstan	KAZ								01	MEAT, MEAT PREPARATIONS	1	No Quantity							14394			0
S3	2009	2009	2009	2	0	2	Export	51	Armenia	ARM	400	Jordan	JOR								01	MEAT, MEAT PREPARATIONS	1	No Quantity							1462			0
S3	2009	2009	2009	2	0	2	Export	51	Armenia	ARM	643	Russian Federation	RUS								01	MEAT, MEAT PREPARATIONS	1	No Quantity							35790			0
S3	2009	2009	2009	2	0	2	Export	51	Armenia	ARM	724	Spain	ESP								01	MEAT, MEAT PREPARATIONS	1	No Quantity							848			0
S3	2009	2009	2009	2	0	2	Export	51	Armenia	ARM	784	United Arab Emirates	ARE								01	MEAT, MEAT PREPARATIONS	1	No Quantity							32087			0
S3	2009	2009	2009	2	0	2	Export	51	Armenia	ARM	899	Areas, nes									01	MEAT, MEAT PREPARATIONS	1	No Quantity							11975			0
S3	2009	2009	2009	2	0	2	Export	32	Argentina	ARG	0	World	WLD								02	DAIRY PRODUCTS,BIRD EGGS	1	No Quantity							660733639			0
S3	2009	2009	2009	2	0	2	Export	32	Argentina	ARG	12	Algeria	DZA								02	DAIRY PRODUCTS,BIRD EGGS	1	No Quantity							103897163			0
S3	2009	2009	2009	2	0	2	Export	32	Argentina	ARG	24	Angola	AGO								02	DAIRY PRODUCTS,BIRD EGGS	1	No Quantity							2939055			0
S3	2009	2009	2009	2	0	2	Export	32	Argentina	ARG	28	Antigua and Barbuda	ATG								02	DAIRY PRODUCTS,BIRD EGGS	1	No Quantity							38127			0
S3	2009	2009	2009	2	0	2	Export	32	Argentina	ARG	31	Azerbaijan	AZE								02	DAIRY PRODUCTS,BIRD EGGS	1	No Quantity							587328			0
S3	2009	2009	2009	2	0	2	Export	32	Argentina	ARG	36	Australia	AUS								02	DAIRY PRODUCTS,BIRD EGGS	1	No Quantity							90628			0
S3	2009	2009	2009	2	0	2	Export	32	Argentina	ARG	40	Austria	AUT								02	DAIRY PRODUCTS,BIRD EGGS	1	No Quantity							6150428			0
S3	2009	2009	2009	2	0	2	Export	32	Argentina	ARG	48	Bahrain	BHR								02	DAIRY PRODUCTS,BIRD EGGS	1	No Quantity							258538			0
S3	2009	2009	2009	2	0	2	Export	32	Argentina	ARG	50	Bangladesh	BGD								02	DAIRY PRODUCTS,BIRD EGGS	1	No Quantity							1618190			0
S3	2009	2009	2009	2	0	2	Export	32	Argentina	ARG	51	Armenia	ARM								02	DAIRY PRODUCTS,BIRD EGGS	1	No Quantity							46898			0
S3	2009	2009	2009	2	0	2	Export	32	Argentina	ARG	56	Belgium	BEL								02	DAIRY PRODUCTS,BIRD EGGS	1	No Quantity							790495			0
S3	2009	2009	2009	2	0	2	Export	32	Argentina	ARG	68	Bolivia (Plurinational State of)	BOL								02	DAIRY PRODUCTS,BIRD EGGS	1	No Quantity							1862679			0
S3	2009	2009	2009	2	0	2	Export	32	Argentina	ARG	76	Brazil	BRA								02	DAIRY PRODUCTS,BIRD EGGS	1	No Quantity							134167314			0
S3	2009	2009	2009	2	0	2	Export	32	Argentina	ARG	100	Bulgaria	BGR								02	DAIRY PRODUCTS,BIRD EGGS	1	No Quantity							361467			0
S3	2009	2009	2009	2	0	2	Export	32	Argentina	ARG	116	Cambodia	KHM								02	DAIRY PRODUCTS,BIRD EGGS	1	No Quantity							25268			0
S3	2009	2009	2009	2	0	2	Export	32	Argentina	ARG	120	Cameroon	CMR								02	DAIRY PRODUCTS,BIRD EGGS	1	No Quantity							2062073			0
S3	2009	2009	2009	2	0	2	Export	32	Argentina	ARG	124	Canada	CAN								02	DAIRY PRODUCTS,BIRD EGGS	1	No Quantity							718683			0
S3	2009	2009	2009	2	0	2	Export	32	Argentina	ARG	132	Cabo Verde	CPV								02	DAIRY PRODUCTS,BIRD EGGS	1	No Quantity							260327			0
S3	2009	2009	2009	2	0	2	Export	32	Argentina	ARG	140	Central African Rep.	CAF								02	DAIRY PRODUCTS,BIRD EGGS	1	No Quantity							52500			0
S3	2009	2009	2009	2	0	2	Export	32	Argentina	ARG	148	Chad	TCD								02	DAIRY PRODUCTS,BIRD EGGS	1	No Quantity							1004113			0
S3	2009	2009	2009	2	0	2	Export	32	Argentina	ARG	152	Chile	CHL								02	DAIRY PRODUCTS,BIRD EGGS	1	No Quantity							33701447			0
S3	2009	2009	2009	2	0	2	Export	32	Argentina	ARG	156	China	CHN								02	DAIRY PRODUCTS,BIRD EGGS	1	No Quantity							8948529			0
S3	2009	2009	2009	2	0	2	Export	32	Argentina	ARG	170	Colombia	COL								02	DAIRY PRODUCTS,BIRD EGGS	1	No Quantity							1511082			0
S3	2009	2009	2009	2	0	2	Export	32	Argentina	ARG	174	Comoros	COM								02	DAIRY PRODUCTS,BIRD EGGS	1	No Quantity							13987			0
S3	2009	2009	2009	2	0	2	Export	32	Argentina	ARG	178	Congo	COG								02	DAIRY PRODUCTS,BIRD EGGS	1	No Quantity							1530141			0
S3	2009	2009	2009	2	0	2	Export	32	Argentina	ARG	180	Dem. Rep. of the Congo	COD								02	DAIRY PRODUCTS,BIRD EGGS	1	No Quantity							1841152			0
S3	2009	2009	2009	2	0	2	Export	32	Argentina	ARG	188	Costa Rica	CRI								02	DAIRY PRODUCTS,BIRD EGGS	1	No Quantity							245			0
S3	2009	2009	2009	2	0	2	Export	32	Argentina	ARG	191	Croatia	HRV								02	DAIRY PRODUCTS,BIRD EGGS	1	No Quantity							98783			0
S3	2009	2009	2009	2	0	2	Export	32	Argentina	ARG	192	Cuba	CUB								02	DAIRY PRODUCTS,BIRD EGGS	1	No Quantity							3303164			0
S3	2009	2009	2009	2	0	2	Export	32	Argentina	ARG	204	Benin	BEN								02	DAIRY PRODUCTS,BIRD EGGS	1	No Quantity							83750			0
S3	2009	2009	2009	2	0	2	Export	32	Argentina	ARG	208	Denmark	DNK								02	DAIRY PRODUCTS,BIRD EGGS	1	No Quantity							345008			0
S3	2009	2009	2009	2	0	2	Export	32	Argentina	ARG	214	Dominican Rep.	DOM								02	DAIRY PRODUCTS,BIRD EGGS	1	No Quantity							11633794			0
S3	2009	2009	2009	2	0	2	Export	32	Argentina	ARG	218	Ecuador	ECU								02	DAIRY PRODUCTS,BIRD EGGS	1	No Quantity							81701			0
S3	2009	2009	2009	2	0	2	Export	32	Argentina	ARG	251	France	FRA								02	DAIRY PRODUCTS,BIRD EGGS	1	No Quantity							57			0
S3	2009	2009	2009	2	0	2	Export	32	Argentina	ARG	266	Gabon	GAB								02	DAIRY PRODUCTS,BIRD EGGS	1	No Quantity							285250			0
S3	2009	2009	2009	2	0	2	Export	32	Argentina	ARG	270	Gambia	GMB								02	DAIRY PRODUCTS,BIRD EGGS	1	No Quantity							373107			0
S3	2009	2009	2009	2	0	2	Export	32	Argentina	ARG	276	Germany	DEU								02	DAIRY PRODUCTS,BIRD EGGS	1	No Quantity							261532			0
S3	2009	2009	2009	2	0	2	Export	32	Argentina	ARG	288	Ghana	GHA								02	DAIRY PRODUCTS,BIRD EGGS	1	No Quantity							36912			0
S3	2009	2009	2009	2	0	2	Export	32	Argentina	ARG	324	Guinea	GIN								02	DAIRY PRODUCTS,BIRD EGGS	1	No Quantity							826375			0
S3	2009	2009	2009	2	0	2	Export	32	Argentina	ARG	328	Guyana	GUY								02	DAIRY PRODUCTS,BIRD EGGS	1	No Quantity							216994			0
S3	2009	2009	2009	2	0	2	Export	32	Argentina	ARG	332	Haiti	HTI								02	DAIRY PRODUCTS,BIRD EGGS	1	No Quantity							394584			0
S3	2009	2009	2009	2	0	2	Export	32	Argentina	ARG	344	China, Hong Kong SAR	HKG								02	DAIRY PRODUCTS,BIRD EGGS	1	No Quantity							123945			0
S3	2009	2009	2009	2	0	2	Export	32	Argentina	ARG	360	Indonesia	IDN								02	DAIRY PRODUCTS,BIRD EGGS	1	No Quantity							6417914			0
S3	2009	2009	2009	2	0	2	Export	32	Argentina	ARG	368	Iraq	IRQ								02	DAIRY PRODUCTS,BIRD EGGS	1	No Quantity							1684763			0
S3	2009	2009	2009	2	0	2	Export	32	Argentina	ARG	376	Israel	ISR								02	DAIRY PRODUCTS,BIRD EGGS	1	No Quantity							532880			0
S3	2009	2009	2009	2	0	2	Export	32	Argentina	ARG	381	Italy	ITA								02	DAIRY PRODUCTS,BIRD EGGS	1	No Quantity							548982			0
S3	2009	2009	2009	2	0	2	Export	32	Argentina	ARG	384	Côte d'Ivoire	CIV								02	DAIRY PRODUCTS,BIRD EGGS	1	No Quantity							5160598			0
S3	2009	2009	2009	2	0	2	Export	32	Argentina	ARG	388	Jamaica	JAM								02	DAIRY PRODUCTS,BIRD EGGS	1	No Quantity							2043003			0
S3	2009	2009	2009	2	0	2	Export	32	Argentina	ARG	392	Japan	JPN								02	DAIRY PRODUCTS,BIRD EGGS	1	No Quantity							15449332			0
S3	2009	2009	2009	2	0	2	Export	32	Argentina	ARG	400	Jordan	JOR								02	DAIRY PRODUCTS,BIRD EGGS	1	No Quantity							2383608			0
S3	2009	2009	2009	2	0	2	Export	32	Argentina	ARG	410	Rep. of Korea	KOR								02	DAIRY PRODUCTS,BIRD EGGS	1	No Quantity							10434646			0
S3	2009	2009	2009	2	0	2	Export	32	Argentina	ARG	414	Kuwait	KWT								02	DAIRY PRODUCTS,BIRD EGGS	1	No Quantity							627492			0
S3	2009	2009	2009	2	0	2	Export	32	Argentina	ARG	422	Lebanon	LBN								02	DAIRY PRODUCTS,BIRD EGGS	1	No Quantity							2010296			0
S3	2009	2009	2009	2	0	2	Export	32	Argentina	ARG	430	Liberia	LBR								02	DAIRY PRODUCTS,BIRD EGGS	1	No Quantity							239355			0
S3	2009	2009	2009	2	0	2	Export	32	Argentina	ARG	434	Libya	LBY								02	DAIRY PRODUCTS,BIRD EGGS	1	No Quantity							3146374			0
S3	2009	2009	2009	2	0	2	Export	32	Argentina	ARG	450	Madagascar	MDG								02	DAIRY PRODUCTS,BIRD EGGS	1	No Quantity							22609			0
S3	2009	2009	2009	2	0	2	Export	32	Argentina	ARG	454	Malawi	MWI								02	DAIRY PRODUCTS,BIRD EGGS	1	No Quantity							655000			0
S3	2009	2009	2009	2	0	2	Export	32	Argentina	ARG	458	Malaysia	MYS								02	DAIRY PRODUCTS,BIRD EGGS	1	No Quantity							434543			0
S3	2009	2009	2009	2	0	2	Export	32	Argentina	ARG	466	Mali	MLI								02	DAIRY PRODUCTS,BIRD EGGS	1	No Quantity							869971			0
S3	2009	2009	2009	2	0	2	Export	32	Argentina	ARG	478	Mauritania	MRT								02	DAIRY PRODUCTS,BIRD EGGS	1	No Quantity							470503			0
S3	2009	2009	2009	2	0	2	Export	32	Argentina	ARG	480	Mauritius	MUS								02	DAIRY PRODUCTS,BIRD EGGS	1	No Quantity							1799432			0
S3	2009	2009	2009	2	0	2	Export	32	Argentina	ARG	484	Mexico	MEX								02	DAIRY PRODUCTS,BIRD EGGS	1	No Quantity							16025934			0
S3	2009	2009	2009	2	0	2	Export	32	Argentina	ARG	490	Other Asia, nes									02	DAIRY PRODUCTS,BIRD EGGS	1	No Quantity							7618406			0
S3	2009	2009	2009	2	0	2	Export	32	Argentina	ARG	504	Morocco	MAR								02	DAIRY PRODUCTS,BIRD EGGS	1	No Quantity							5927043			0
S3	2009	2009	2009	2	0	2	Export	32	Argentina	ARG	508	Mozambique	MOZ								02	DAIRY PRODUCTS,BIRD EGGS	1	No Quantity							275611			0
S3	2009	2009	2009	2	0	2	Export	32	Argentina	ARG	512	Oman	OMN								02	DAIRY PRODUCTS,BIRD EGGS	1	No Quantity							446692			0
S3	2009	2009	2009	2	0	2	Export	32	Argentina	ARG	516	Namibia	NAM								02	DAIRY PRODUCTS,BIRD EGGS	1	No Quantity							122500			0
S3	2009	2009	2009	2	0	2	Export	32	Argentina	ARG	528	Netherlands	NLD								02	DAIRY PRODUCTS,BIRD EGGS	1	No Quantity							60024			0
S3	2009	2009	2009	2	0	2	Export	32	Argentina	ARG	530	Neth. Antilles	ANT								02	DAIRY PRODUCTS,BIRD EGGS	1	No Quantity							78102			0
S3	2009	2009	2009	2	0	2	Export	32	Argentina	ARG	533	Aruba	ABW								02	DAIRY PRODUCTS,BIRD EGGS	1	No Quantity							19833			0
S3	2009	2009	2009	2	0	2	Export	32	Argentina	ARG	562	Niger	NER								02	DAIRY PRODUCTS,BIRD EGGS	1	No Quantity							9713084			0
S3	2009	2009	2009	2	0	2	Export	32	Argentina	ARG	566	Nigeria	NGA								02	DAIRY PRODUCTS,BIRD EGGS	1	No Quantity							14599017			0
S3	2009	2009	2009	2	0	2	Export	32	Argentina	ARG	586	Pakistan	PAK								02	DAIRY PRODUCTS,BIRD EGGS	1	No Quantity							195568			0
S3	2009	2009	2009	2	0	2	Export	32	Argentina	ARG	600	Paraguay	PRY								02	DAIRY PRODUCTS,BIRD EGGS	1	No Quantity							7743552			0
S3	2009	2009	2009	2	0	2	Export	32	Argentina	ARG	604	Peru	PER								02	DAIRY PRODUCTS,BIRD EGGS	1	No Quantity							2923208			0
S3	2009	2009	2009	2	0	2	Export	32	Argentina	ARG	608	Philippines	PHL								02	DAIRY PRODUCTS,BIRD EGGS	1	No Quantity							4913260			0
S3	2009	2009	2009	2	0	2	Export	32	Argentina	ARG	624	Guinea-Bissau	GNB								02	DAIRY PRODUCTS,BIRD EGGS	1	No Quantity							153039			0
S3	2009	2009	2009	2	0	2	Export	32	Argentina	ARG	634	Qatar	QAT								02	DAIRY PRODUCTS,BIRD EGGS	1	No Quantity							95000			0
S3	2009	2009	2009	2	0	2	Export	32	Argentina	ARG	643	Russian Federation	RUS								02	DAIRY PRODUCTS,BIRD EGGS	1	No Quantity							23120191			0
S3	2009	2009	2009	2	0	2	Export	32	Argentina	ARG	662	Saint Lucia	LCA								02	DAIRY PRODUCTS,BIRD EGGS	1	No Quantity							65424			0
S3	2009	2009	2009	2	0	2	Export	32	Argentina	ARG	678	Sao Tome and Principe	STP								02	DAIRY PRODUCTS,BIRD EGGS	1	No Quantity							42690			0
S3	2009	2009	2009	2	0	2	Export	32	Argentina	ARG	682	Saudi Arabia	SAU								02	DAIRY PRODUCTS,BIRD EGGS	1	No Quantity							16718021			0
S3	2009	2009	2009	2	0	2	Export	32	Argentina	ARG	686	Senegal	SEN								02	DAIRY PRODUCTS,BIRD EGGS	1	No Quantity							26513238			0
S3	2009	2009	2009	2	0	2	Export	32	Argentina	ARG	694	Sierra Leone	SLE								02	DAIRY PRODUCTS,BIRD EGGS	1	No Quantity							378081			0
S3	2009	2009	2009	2	0	2	Export	32	Argentina	ARG	699	India	IND								02	DAIRY PRODUCTS,BIRD EGGS	1	No Quantity							638860			0
S3	2009	2009	2009	2	0	2	Export	32	Argentina	ARG	702	Singapore	SGP								02	DAIRY PRODUCTS,BIRD EGGS	1	No Quantity							2423204			0
S3	2009	2009	2009	2	0	2	Export	32	Argentina	ARG	704	Viet Nam	VNM								02	DAIRY PRODUCTS,BIRD EGGS	1	No Quantity							801247			0
S3	2009	2009	2009	2	0	2	Export	32	Argentina	ARG	710	South Africa	ZAF								02	DAIRY PRODUCTS,BIRD EGGS	1	No Quantity							9214813			0
S3	2009	2009	2009	2	0	2	Export	32	Argentina	ARG	736	Fmr Sudan	SDN								02	DAIRY PRODUCTS,BIRD EGGS	1	No Quantity							3287262			0
S3	2009	2009	2009	2	0	2	Export	32	Argentina	ARG	740	Suriname	SUR								02	DAIRY PRODUCTS,BIRD EGGS	1	No Quantity							111283			0
S3	2009	2009	2009	2	0	2	Export	32	Argentina	ARG	757	Switzerland	CHE								02	DAIRY PRODUCTS,BIRD EGGS	1	No Quantity							21			0
S3	2009	2009	2009	2	0	2	Export	32	Argentina	ARG	760	Syria	SYR								02	DAIRY PRODUCTS,BIRD EGGS	1	No Quantity							1701519			0
S3	2009	2009	2009	2	0	2	Export	32	Argentina	ARG	764	Thailand	THA								02	DAIRY PRODUCTS,BIRD EGGS	1	No Quantity							400601			0
S3	2009	2009	2009	2	0	2	Export	32	Argentina	ARG	780	Trinidad and Tobago	TTO								02	DAIRY PRODUCTS,BIRD EGGS	1	No Quantity							401543			0
S3	2009	2009	2009	2	0	2	Export	32	Argentina	ARG	784	United Arab Emirates	ARE								02	DAIRY PRODUCTS,BIRD EGGS	1	No Quantity							3333482			0
S3	2009	2009	2009	2	0	2	Export	32	Argentina	ARG	788	Tunisia	TUN								02	DAIRY PRODUCTS,BIRD EGGS	1	No Quantity							3517020			0
S3	2009	2009	2009	2	0	2	Export	32	Argentina	ARG	792	Turkey	TUR								02	DAIRY PRODUCTS,BIRD EGGS	1	No Quantity							3146650			0
S3	2009	2009	2009	2	0	2	Export	32	Argentina	ARG	804	Ukraine	UKR								02	DAIRY PRODUCTS,BIRD EGGS	1	No Quantity							108142			0
S3	2009	2009	2009	2	0	2	Export	32	Argentina	ARG	807	North Macedonia	MKD								02	DAIRY PRODUCTS,BIRD EGGS	1	No Quantity							316043			0
S3	2009	2009	2009	2	0	2	Export	32	Argentina	ARG	818	Egypt	EGY								02	DAIRY PRODUCTS,BIRD EGGS	1	No Quantity							4316615			0
S3	2009	2009	2009	2	0	2	Export	32	Argentina	ARG	826	United Kingdom	GBR								02	DAIRY PRODUCTS,BIRD EGGS	1	No Quantity							29307			0
S3	2009	2009	2009	2	0	2	Export	32	Argentina	ARG	842	USA	USA								02	DAIRY PRODUCTS,BIRD EGGS	1	No Quantity							35867755			0
S3	2009	2009	2009	2	0	2	Export	32	Argentina	ARG	854	Burkina Faso	BFA								02	DAIRY PRODUCTS,BIRD EGGS	1	No Quantity							755950			0
S3	2009	2009	2009	2	0	2	Export	32	Argentina	ARG	858	Uruguay	URY								02	DAIRY PRODUCTS,BIRD EGGS	1	No Quantity							6830925			0
S3	2009	2009	2009	2	0	2	Export	32	Argentina	ARG	862	Venezuela	VEN								02	DAIRY PRODUCTS,BIRD EGGS	1	No Quantity							68077865			0
S3	2009	2009	2009	2	0	2	Export	32	Argentina	ARG	894	Zambia	ZMB								02	DAIRY PRODUCTS,BIRD EGGS	1	No Quantity							231900			0
S3	2009	2009	2009	2	0	2	Export	51	Armenia	ARM	0	World	WLD								02	DAIRY PRODUCTS,BIRD EGGS	1	No Quantity							1992890			0
S3	2009	2009	2009	2	0	2	Export	51	Armenia	ARM	268	Georgia	GEO								02	DAIRY PRODUCTS,BIRD EGGS	1	No Quantity							561395			0
S3	2009	2009	2009	2	0	2	Export	51	Armenia	ARM	643	Russian Federation	RUS								02	DAIRY PRODUCTS,BIRD EGGS	1	No Quantity							850370			0
S3	2009	2009	2009	2	0	2	Export	51	Armenia	ARM	724	Spain	ESP								02	DAIRY PRODUCTS,BIRD EGGS	1	No Quantity							431			0
S3	2009	2009	2009	2	0	2	Export	51	Armenia	ARM	784	United Arab Emirates	ARE								02	DAIRY PRODUCTS,BIRD EGGS	1	No Quantity							65160			0
S3	2009	2009	2009	2	0	2	Export	51	Armenia	ARM	842	USA	USA								02	DAIRY PRODUCTS,BIRD EGGS	1	No Quantity							515534			0
S3	2009	2009	2009	2	0	2	Export	32	Argentina	ARG	0	World	WLD								03	FISH,CRUSTACEANS,MOLLUSC	1	No Quantity							1098049630			0
S3	2009	2009	2009	2	0	2	Export	32	Argentina	ARG	8	Albania	ALB								03	FISH,CRUSTACEANS,MOLLUSC	1	No Quantity							91724			0
S3	2009	2009	2009	2	0	2	Export	32	Argentina	ARG	12	Algeria	DZA								03	FISH,CRUSTACEANS,MOLLUSC	1	No Quantity							3191120			0
S3	2009	2009	2009	2	0	2	Export	32	Argentina	ARG	24	Angola	AGO								03	FISH,CRUSTACEANS,MOLLUSC	1	No Quantity							1630298			0
S3	2009	2009	2009	2	0	2	Export	32	Argentina	ARG	31	Azerbaijan	AZE								03	FISH,CRUSTACEANS,MOLLUSC	1	No Quantity							55029			0
S3	2009	2009	2009	2	0	2	Export	32	Argentina	ARG	36	Australia	AUS								03	FISH,CRUSTACEANS,MOLLUSC	1	No Quantity							8021212			0
S3	2009	2009	2009	2	0	2	Export	32	Argentina	ARG	56	Belgium	BEL								03	FISH,CRUSTACEANS,MOLLUSC	1	No Quantity							4208587			0
S3	2009	2009	2009	2	0	2	Export	32	Argentina	ARG	68	Bolivia (Plurinational State of)	BOL								03	FISH,CRUSTACEANS,MOLLUSC	1	No Quantity							2835535			0
S3	2009	2009	2009	2	0	2	Export	32	Argentina	ARG	70	Bosnia Herzegovina	BIH								03	FISH,CRUSTACEANS,MOLLUSC	1	No Quantity							1437030			0
S3	2009	2009	2009	2	0	2	Export	32	Argentina	ARG	76	Brazil	BRA								03	FISH,CRUSTACEANS,MOLLUSC	1	No Quantity							143876292			0
S3	2009	2009	2009	2	0	2	Export	32	Argentina	ARG	100	Bulgaria	BGR								03	FISH,CRUSTACEANS,MOLLUSC	1	No Quantity							1848812			0
S3	2009	2009	2009	2	0	2	Export	32	Argentina	ARG	112	Belarus	BLR								03	FISH,CRUSTACEANS,MOLLUSC	1	No Quantity							1041276			0
S3	2009	2009	2009	2	0	2	Export	32	Argentina	ARG	120	Cameroon	CMR								03	FISH,CRUSTACEANS,MOLLUSC	1	No Quantity							19456192			0
S3	2009	2009	2009	2	0	2	Export	32	Argentina	ARG	124	Canada	CAN								03	FISH,CRUSTACEANS,MOLLUSC	1	No Quantity							5307899			0
S3	2009	2009	2009	2	0	2	Export	32	Argentina	ARG	132	Cabo Verde	CPV								03	FISH,CRUSTACEANS,MOLLUSC	1	No Quantity							68796			0
S3	2009	2009	2009	2	0	2	Export	32	Argentina	ARG	152	Chile	CHL								03	FISH,CRUSTACEANS,MOLLUSC	1	No Quantity							2318591			0
S3	2009	2009	2009	2	0	2	Export	32	Argentina	ARG	156	China	CHN								03	FISH,CRUSTACEANS,MOLLUSC	1	No Quantity							35411383			0
S3	2009	2009	2009	2	0	2	Export	32	Argentina	ARG	170	Colombia	COL								03	FISH,CRUSTACEANS,MOLLUSC	1	No Quantity							7193626			0
S3	2009	2009	2009	2	0	2	Export	32	Argentina	ARG	178	Congo	COG								03	FISH,CRUSTACEANS,MOLLUSC	1	No Quantity							3198527			0
S3	2009	2009	2009	2	0	2	Export	32	Argentina	ARG	180	Dem. Rep. of the Congo	COD								03	FISH,CRUSTACEANS,MOLLUSC	1	No Quantity							164777			0
S3	2009	2009	2009	2	0	2	Export	32	Argentina	ARG	188	Costa Rica	CRI								03	FISH,CRUSTACEANS,MOLLUSC	1	No Quantity							32124			0
S3	2009	2009	2009	2	0	2	Export	32	Argentina	ARG	191	Croatia	HRV								03	FISH,CRUSTACEANS,MOLLUSC	1	No Quantity							3660613			0
S3	2009	2009	2009	2	0	2	Export	32	Argentina	ARG	192	Cuba	CUB								03	FISH,CRUSTACEANS,MOLLUSC	1	No Quantity							1150317			0
S3	2009	2009	2009	2	0	2	Export	32	Argentina	ARG	196	Cyprus	CYP								03	FISH,CRUSTACEANS,MOLLUSC	1	No Quantity							164107			0
S3	2009	2009	2009	2	0	2	Export	32	Argentina	ARG	203	Czechia	CZE								03	FISH,CRUSTACEANS,MOLLUSC	1	No Quantity							551935			0
S3	2009	2009	2009	2	0	2	Export	32	Argentina	ARG	204	Benin	BEN								03	FISH,CRUSTACEANS,MOLLUSC	1	No Quantity							1173946			0
S3	2009	2009	2009	2	0	2	Export	32	Argentina	ARG	208	Denmark	DNK								03	FISH,CRUSTACEANS,MOLLUSC	1	No Quantity							2128553			0
S3	2009	2009	2009	2	0	2	Export	32	Argentina	ARG	214	Dominican Rep.	DOM								03	FISH,CRUSTACEANS,MOLLUSC	1	No Quantity							972180			0
S3	2009	2009	2009	2	0	2	Export	32	Argentina	ARG	218	Ecuador	ECU								03	FISH,CRUSTACEANS,MOLLUSC	1	No Quantity							65657			0
S3	2009	2009	2009	2	0	2	Export	32	Argentina	ARG	222	El Salvador	SLV								03	FISH,CRUSTACEANS,MOLLUSC	1	No Quantity							24034			0
S3	2009	2009	2009	2	0	2	Export	32	Argentina	ARG	226	Equatorial Guinea	GNQ								03	FISH,CRUSTACEANS,MOLLUSC	1	No Quantity							1915266			0
S3	2009	2009	2009	2	0	2	Export	32	Argentina	ARG	233	Estonia	EST								03	FISH,CRUSTACEANS,MOLLUSC	1	No Quantity							601761			0
S3	2009	2009	2009	2	0	2	Export	32	Argentina	ARG	251	France	FRA								03	FISH,CRUSTACEANS,MOLLUSC	1	No Quantity							56319289			0
S3	2009	2009	2009	2	0	2	Export	32	Argentina	ARG	266	Gabon	GAB								03	FISH,CRUSTACEANS,MOLLUSC	1	No Quantity							1208214			0
S3	2009	2009	2009	2	0	2	Export	32	Argentina	ARG	268	Georgia	GEO								03	FISH,CRUSTACEANS,MOLLUSC	1	No Quantity							104376			0
S3	2009	2009	2009	2	0	2	Export	32	Argentina	ARG	275	State of Palestine	PSE								03	FISH,CRUSTACEANS,MOLLUSC	1	No Quantity							1486383			0
S3	2009	2009	2009	2	0	2	Export	32	Argentina	ARG	276	Germany	DEU								03	FISH,CRUSTACEANS,MOLLUSC	1	No Quantity							21238295			0
S3	2009	2009	2009	2	0	2	Export	32	Argentina	ARG	288	Ghana	GHA								03	FISH,CRUSTACEANS,MOLLUSC	1	No Quantity							3921247			0
S3	2009	2009	2009	2	0	2	Export	32	Argentina	ARG	300	Greece	GRC								03	FISH,CRUSTACEANS,MOLLUSC	1	No Quantity							8325133			0
S3	2009	2009	2009	2	0	2	Export	32	Argentina	ARG	344	China, Hong Kong SAR	HKG								03	FISH,CRUSTACEANS,MOLLUSC	1	No Quantity							4822326			0
S3	2009	2009	2009	2	0	2	Export	32	Argentina	ARG	348	Hungary	HUN								03	FISH,CRUSTACEANS,MOLLUSC	1	No Quantity							2810885			0
S3	2009	2009	2009	2	0	2	Export	32	Argentina	ARG	360	Indonesia	IDN								03	FISH,CRUSTACEANS,MOLLUSC	1	No Quantity							449778			0
S3	2009	2009	2009	2	0	2	Export	32	Argentina	ARG	364	Iran	IRN								03	FISH,CRUSTACEANS,MOLLUSC	1	No Quantity							85783			0
S3	2009	2009	2009	2	0	2	Export	32	Argentina	ARG	372	Ireland	IRL								03	FISH,CRUSTACEANS,MOLLUSC	1	No Quantity							68			0
S3	2009	2009	2009	2	0	2	Export	32	Argentina	ARG	376	Israel	ISR								03	FISH,CRUSTACEANS,MOLLUSC	1	No Quantity							16677335			0
S3	2009	2009	2009	2	0	2	Export	32	Argentina	ARG	381	Italy	ITA								03	FISH,CRUSTACEANS,MOLLUSC	1	No Quantity							112257624			0
S3	2009	2009	2009	2	0	2	Export	32	Argentina	ARG	384	Côte d'Ivoire	CIV								03	FISH,CRUSTACEANS,MOLLUSC	1	No Quantity							1837696			0
S3	2009	2009	2009	2	0	2	Export	32	Argentina	ARG	392	Japan	JPN								03	FISH,CRUSTACEANS,MOLLUSC	1	No Quantity							57019603			0
S3	2009	2009	2009	2	0	2	Export	32	Argentina	ARG	398	Kazakhstan	KAZ								03	FISH,CRUSTACEANS,MOLLUSC	1	No Quantity							89830			0
S3	2009	2009	2009	2	0	2	Export	32	Argentina	ARG	400	Jordan	JOR								03	FISH,CRUSTACEANS,MOLLUSC	1	No Quantity							10550742			0
S3	2009	2009	2009	2	0	2	Export	32	Argentina	ARG	410	Rep. of Korea	KOR								03	FISH,CRUSTACEANS,MOLLUSC	1	No Quantity							19022981			0
S3	2009	2009	2009	2	0	2	Export	32	Argentina	ARG	422	Lebanon	LBN								03	FISH,CRUSTACEANS,MOLLUSC	1	No Quantity							1550101			0
S3	2009	2009	2009	2	0	2	Export	32	Argentina	ARG	428	Latvia	LVA								03	FISH,CRUSTACEANS,MOLLUSC	1	No Quantity							199740			0
S3	2009	2009	2009	2	0	2	Export	32	Argentina	ARG	434	Libya	LBY								03	FISH,CRUSTACEANS,MOLLUSC	1	No Quantity							868659			0
S3	2009	2009	2009	2	0	2	Export	32	Argentina	ARG	440	Lithuania	LTU								03	FISH,CRUSTACEANS,MOLLUSC	1	No Quantity							8243781			0
S3	2009	2009	2009	2	0	2	Export	32	Argentina	ARG	458	Malaysia	MYS								03	FISH,CRUSTACEANS,MOLLUSC	1	No Quantity							1201189			0
S3	2009	2009	2009	2	0	2	Export	32	Argentina	ARG	470	Malta	MLT								03	FISH,CRUSTACEANS,MOLLUSC	1	No Quantity							95556			0
S3	2009	2009	2009	2	0	2	Export	32	Argentina	ARG	480	Mauritius	MUS								03	FISH,CRUSTACEANS,MOLLUSC	1	No Quantity							186720			0
S3	2009	2009	2009	2	0	2	Export	32	Argentina	ARG	484	Mexico	MEX								03	FISH,CRUSTACEANS,MOLLUSC	1	No Quantity							262760			0
S3	2009	2009	2009	2	0	2	Export	32	Argentina	ARG	490	Other Asia, nes									03	FISH,CRUSTACEANS,MOLLUSC	1	No Quantity							1988564			0
S3	2009	2009	2009	2	0	2	Export	32	Argentina	ARG	498	Rep. of Moldova	MDA								03	FISH,CRUSTACEANS,MOLLUSC	1	No Quantity							614608			0
S3	2009	2009	2009	2	0	2	Export	32	Argentina	ARG	499	Montenegro	MNE								03	FISH,CRUSTACEANS,MOLLUSC	1	No Quantity							1586629			0
S3	2009	2009	2009	2	0	2	Export	32	Argentina	ARG	504	Morocco	MAR								03	FISH,CRUSTACEANS,MOLLUSC	1	No Quantity							2488291			0
S3	2009	2009	2009	2	0	2	Export	32	Argentina	ARG	512	Oman	OMN								03	FISH,CRUSTACEANS,MOLLUSC	1	No Quantity							14640			0
S3	2009	2009	2009	2	0	2	Export	32	Argentina	ARG	516	Namibia	NAM								03	FISH,CRUSTACEANS,MOLLUSC	1	No Quantity							969020			0
S3	2009	2009	2009	2	0	2	Export	32	Argentina	ARG	528	Netherlands	NLD								03	FISH,CRUSTACEANS,MOLLUSC	1	No Quantity							2550171			0
S3	2009	2009	2009	2	0	2	Export	32	Argentina	ARG	530	Neth. Antilles	ANT								03	FISH,CRUSTACEANS,MOLLUSC	1	No Quantity							63780			0
S3	2009	2009	2009	2	0	2	Export	32	Argentina	ARG	533	Aruba	ABW								03	FISH,CRUSTACEANS,MOLLUSC	1	No Quantity							41254			0
S3	2009	2009	2009	2	0	2	Export	32	Argentina	ARG	554	New Zealand	NZL								03	FISH,CRUSTACEANS,MOLLUSC	1	No Quantity							3555584			0
S3	2009	2009	2009	2	0	2	Export	32	Argentina	ARG	566	Nigeria	NGA								03	FISH,CRUSTACEANS,MOLLUSC	1	No Quantity							8563825			0
S3	2009	2009	2009	2	0	2	Export	32	Argentina	ARG	579	Norway	NOR								03	FISH,CRUSTACEANS,MOLLUSC	1	No Quantity							592255			0
S3	2009	2009	2009	2	0	2	Export	32	Argentina	ARG	591	Panama	PAN								03	FISH,CRUSTACEANS,MOLLUSC	1	No Quantity							141630			0
S3	2009	2009	2009	2	0	2	Export	32	Argentina	ARG	600	Paraguay	PRY								03	FISH,CRUSTACEANS,MOLLUSC	1	No Quantity							251469			0
S3	2009	2009	2009	2	0	2	Export	32	Argentina	ARG	604	Peru	PER								03	FISH,CRUSTACEANS,MOLLUSC	1	No Quantity							4536709			0
S3	2009	2009	2009	2	0	2	Export	32	Argentina	ARG	608	Philippines	PHL								03	FISH,CRUSTACEANS,MOLLUSC	1	No Quantity							362585			0
S3	2009	2009	2009	2	0	2	Export	32	Argentina	ARG	616	Poland	POL								03	FISH,CRUSTACEANS,MOLLUSC	1	No Quantity							11055842			0
S3	2009	2009	2009	2	0	2	Export	32	Argentina	ARG	620	Portugal	PRT								03	FISH,CRUSTACEANS,MOLLUSC	1	No Quantity							4038811			0
S3	2009	2009	2009	2	0	2	Export	32	Argentina	ARG	642	Romania	ROU								03	FISH,CRUSTACEANS,MOLLUSC	1	No Quantity							1601330			0
S3	2009	2009	2009	2	0	2	Export	32	Argentina	ARG	643	Russian Federation	RUS								03	FISH,CRUSTACEANS,MOLLUSC	1	No Quantity							11454941			0
S3	2009	2009	2009	2	0	2	Export	32	Argentina	ARG	682	Saudi Arabia	SAU								03	FISH,CRUSTACEANS,MOLLUSC	1	No Quantity							65470			0
S3	2009	2009	2009	2	0	2	Export	32	Argentina	ARG	688	Serbia	SRB								03	FISH,CRUSTACEANS,MOLLUSC	1	No Quantity							4082613			0
S3	2009	2009	2009	2	0	2	Export	32	Argentina	ARG	702	Singapore	SGP								03	FISH,CRUSTACEANS,MOLLUSC	1	No Quantity							2066990			0
S3	2009	2009	2009	2	0	2	Export	32	Argentina	ARG	703	Slovakia	SVK								03	FISH,CRUSTACEANS,MOLLUSC	1	No Quantity							389021			0
S3	2009	2009	2009	2	0	2	Export	32	Argentina	ARG	704	Viet Nam	VNM								03	FISH,CRUSTACEANS,MOLLUSC	1	No Quantity							858620			0
S3	2009	2009	2009	2	0	2	Export	32	Argentina	ARG	705	Slovenia	SVN								03	FISH,CRUSTACEANS,MOLLUSC	1	No Quantity							1337687			0
S3	2009	2009	2009	2	0	2	Export	32	Argentina	ARG	710	South Africa	ZAF								03	FISH,CRUSTACEANS,MOLLUSC	1	No Quantity							5781789			0
S3	2009	2009	2009	2	0	2	Export	32	Argentina	ARG	724	Spain	ESP								03	FISH,CRUSTACEANS,MOLLUSC	1	No Quantity							345313184			0
S3	2009	2009	2009	2	0	2	Export	32	Argentina	ARG	752	Sweden	SWE								03	FISH,CRUSTACEANS,MOLLUSC	1	No Quantity							425728			0
S3	2009	2009	2009	2	0	2	Export	32	Argentina	ARG	760	Syria	SYR								03	FISH,CRUSTACEANS,MOLLUSC	1	No Quantity							180916			0
S3	2009	2009	2009	2	0	2	Export	32	Argentina	ARG	762	Tajikistan	TJK								03	FISH,CRUSTACEANS,MOLLUSC	1	No Quantity							37800			0
S3	2009	2009	2009	2	0	2	Export	32	Argentina	ARG	764	Thailand	THA								03	FISH,CRUSTACEANS,MOLLUSC	1	No Quantity							1910239			0
S3	2009	2009	2009	2	0	2	Export	32	Argentina	ARG	768	Togo	TGO								03	FISH,CRUSTACEANS,MOLLUSC	1	No Quantity							198674			0
S3	2009	2009	2009	2	0	2	Export	32	Argentina	ARG	780	Trinidad and Tobago	TTO								03	FISH,CRUSTACEANS,MOLLUSC	1	No Quantity							330509			0
S3	2009	2009	2009	2	0	2	Export	32	Argentina	ARG	788	Tunisia	TUN								03	FISH,CRUSTACEANS,MOLLUSC	1	No Quantity							292857			0
S3	2009	2009	2009	2	0	2	Export	32	Argentina	ARG	792	Turkey	TUR								03	FISH,CRUSTACEANS,MOLLUSC	1	No Quantity							202216			0
S3	2009	2009	2009	2	0	2	Export	32	Argentina	ARG	804	Ukraine	UKR								03	FISH,CRUSTACEANS,MOLLUSC	1	No Quantity							9318870			0
S3	2009	2009	2009	2	0	2	Export	32	Argentina	ARG	807	North Macedonia	MKD								03	FISH,CRUSTACEANS,MOLLUSC	1	No Quantity							1594019			0
S3	2009	2009	2009	2	0	2	Export	32	Argentina	ARG	826	United Kingdom	GBR								03	FISH,CRUSTACEANS,MOLLUSC	1	No Quantity							2034571			0
S3	2009	2009	2009	2	0	2	Export	32	Argentina	ARG	842	USA	USA								03	FISH,CRUSTACEANS,MOLLUSC	1	No Quantity							62778103			0
S3	2009	2009	2009	2	0	2	Export	32	Argentina	ARG	858	Uruguay	URY								03	FISH,CRUSTACEANS,MOLLUSC	1	No Quantity							11977696			0
S3	2009	2009	2009	2	0	2	Export	32	Argentina	ARG	862	Venezuela	VEN								03	FISH,CRUSTACEANS,MOLLUSC	1	No Quantity							5622759			0
S3	2009	2009	2009	2	0	2	Export	32	Argentina	ARG	899	Areas, nes									03	FISH,CRUSTACEANS,MOLLUSC	1	No Quantity							144068			0
S3	2009	2009	2009	2	0	2	Export	51	Armenia	ARM	0	World	WLD								03	FISH,CRUSTACEANS,MOLLUSC	1	No Quantity							3577104			0
S3	2009	2009	2009	2	0	2	Export	51	Armenia	ARM	40	Austria	AUT								03	FISH,CRUSTACEANS,MOLLUSC	1	No Quantity							56852			0
S3	2009	2009	2009	2	0	2	Export	51	Armenia	ARM	56	Belgium	BEL								03	FISH,CRUSTACEANS,MOLLUSC	1	No Quantity							868356			0
S3	2009	2009	2009	2	0	2	Export	51	Armenia	ARM	124	Canada	CAN								03	FISH,CRUSTACEANS,MOLLUSC	1	No Quantity							10881			0
S3	2009	2009	2009	2	0	2	Export	51	Armenia	ARM	196	Cyprus	CYP								03	FISH,CRUSTACEANS,MOLLUSC	1	No Quantity							5621			0
S3	2009	2009	2009	2	0	2	Export	51	Armenia	ARM	208	Denmark	DNK								03	FISH,CRUSTACEANS,MOLLUSC	1	No Quantity							21908			0
S3	2009	2009	2009	2	0	2	Export	51	Armenia	ARM	233	Estonia	EST								03	FISH,CRUSTACEANS,MOLLUSC	1	No Quantity							185			0
S3	2009	2009	2009	2	0	2	Export	51	Armenia	ARM	251	France	FRA								03	FISH,CRUSTACEANS,MOLLUSC	1	No Quantity							769848			0
S3	2009	2009	2009	2	0	2	Export	51	Armenia	ARM	268	Georgia	GEO								03	FISH,CRUSTACEANS,MOLLUSC	1	No Quantity							110840			0
S3	2009	2009	2009	2	0	2	Export	51	Armenia	ARM	276	Germany	DEU								03	FISH,CRUSTACEANS,MOLLUSC	1	No Quantity							192878			0
S3	2009	2009	2009	2	0	2	Export	51	Armenia	ARM	348	Hungary	HUN								03	FISH,CRUSTACEANS,MOLLUSC	1	No Quantity							236			0
S3	2009	2009	2009	2	0	2	Export	51	Armenia	ARM	381	Italy	ITA								03	FISH,CRUSTACEANS,MOLLUSC	1	No Quantity							164813			0
S3	2009	2009	2009	2	0	2	Export	51	Armenia	ARM	440	Lithuania	LTU								03	FISH,CRUSTACEANS,MOLLUSC	1	No Quantity							2599			0
S3	2009	2009	2009	2	0	2	Export	51	Armenia	ARM	442	Luxembourg	LUX								03	FISH,CRUSTACEANS,MOLLUSC	1	No Quantity							335689			0
S3	2009	2009	2009	2	0	2	Export	51	Armenia	ARM	498	Rep. of Moldova	MDA								03	FISH,CRUSTACEANS,MOLLUSC	1	No Quantity							4680			0
S3	2009	2009	2009	2	0	2	Export	51	Armenia	ARM	528	Netherlands	NLD								03	FISH,CRUSTACEANS,MOLLUSC	1	No Quantity							35032			0
S3	2009	2009	2009	2	0	2	Export	51	Armenia	ARM	616	Poland	POL								03	FISH,CRUSTACEANS,MOLLUSC	1	No Quantity							2552			0
S3	2009	2009	2009	2	0	2	Export	51	Armenia	ARM	643	Russian Federation	RUS								03	FISH,CRUSTACEANS,MOLLUSC	1	No Quantity							3060			0
S3	2009	2009	2009	2	0	2	Export	51	Armenia	ARM	724	Spain	ESP								03	FISH,CRUSTACEANS,MOLLUSC	1	No Quantity							25			0
S3	2009	2009	2009	2	0	2	Export	51	Armenia	ARM	752	Sweden	SWE								03	FISH,CRUSTACEANS,MOLLUSC	1	No Quantity							183966			0
S3	2009	2009	2009	2	0	2	Export	51	Armenia	ARM	784	United Arab Emirates	ARE								03	FISH,CRUSTACEANS,MOLLUSC	1	No Quantity							35875			0
S3	2009	2009	2009	2	0	2	Export	51	Armenia	ARM	804	Ukraine	UKR								03	FISH,CRUSTACEANS,MOLLUSC	1	No Quantity							669236			0
S3	2009	2009	2009	2	0	2	Export	51	Armenia	ARM	842	USA	USA								03	FISH,CRUSTACEANS,MOLLUSC	1	No Quantity							101973			0
S3	2009	2009	2009	2	0	2	Export	32	Argentina	ARG	0	World	WLD								04	CEREALS,CEREAL PREPRTNS.	1	No Quantity							3877143475			0
S3	2009	2009	2009	2	0	2	Export	32	Argentina	ARG	8	Albania	ALB								04	CEREALS,CEREAL PREPRTNS.	1	No Quantity							1487773			0
S3	2009	2009	2009	2	0	2	Export	32	Argentina	ARG	12	Algeria	DZA								04	CEREALS,CEREAL PREPRTNS.	1	No Quantity							173938946			0
S3	2009	2009	2009	2	0	2	Export	32	Argentina	ARG	20	Andorra	AND								04	CEREALS,CEREAL PREPRTNS.	1	No Quantity							62538			0
S3	2009	2009	2009	2	0	2	Export	32	Argentina	ARG	24	Angola	AGO								04	CEREALS,CEREAL PREPRTNS.	1	No Quantity							32282207			0
S3	2009	2009	2009	2	0	2	Export	32	Argentina	ARG	36	Australia	AUS								04	CEREALS,CEREAL PREPRTNS.	1	No Quantity							488957			0
S3	2009	2009	2009	2	0	2	Export	32	Argentina	ARG	40	Austria	AUT								04	CEREALS,CEREAL PREPRTNS.	1	No Quantity							7			0
S3	2009	2009	2009	2	0	2	Export	32	Argentina	ARG	44	Bahamas	BHS								04	CEREALS,CEREAL PREPRTNS.	1	No Quantity							2895			0
S3	2009	2009	2009	2	0	2	Export	32	Argentina	ARG	48	Bahrain	BHR								04	CEREALS,CEREAL PREPRTNS.	1	No Quantity							89426			0
S3	2009	2009	2009	2	0	2	Export	32	Argentina	ARG	51	Armenia	ARM								04	CEREALS,CEREAL PREPRTNS.	1	No Quantity							27676			0
S3	2009	2009	2009	2	0	2	Export	32	Argentina	ARG	52	Barbados	BRB								04	CEREALS,CEREAL PREPRTNS.	1	No Quantity							26663			0
S3	2009	2009	2009	2	0	2	Export	32	Argentina	ARG	56	Belgium	BEL								04	CEREALS,CEREAL PREPRTNS.	1	No Quantity							2406665			0
S3	2009	2009	2009	2	0	2	Export	32	Argentina	ARG	68	Bolivia (Plurinational State of)	BOL								04	CEREALS,CEREAL PREPRTNS.	1	No Quantity							136878556			0
S3	2009	2009	2009	2	0	2	Export	32	Argentina	ARG	70	Bosnia Herzegovina	BIH								04	CEREALS,CEREAL PREPRTNS.	1	No Quantity							143112			0
S3	2009	2009	2009	2	0	2	Export	32	Argentina	ARG	72	Botswana	BWA								04	CEREALS,CEREAL PREPRTNS.	1	No Quantity							316			0
S3	2009	2009	2009	2	0	2	Export	32	Argentina	ARG	76	Brazil	BRA								04	CEREALS,CEREAL PREPRTNS.	1	No Quantity							1228574627			0
S3	2009	2009	2009	2	0	2	Export	32	Argentina	ARG	84	Belize	BLZ								04	CEREALS,CEREAL PREPRTNS.	1	No Quantity							12911			0
S3	2009	2009	2009	2	0	2	Export	32	Argentina	ARG	100	Bulgaria	BGR								04	CEREALS,CEREAL PREPRTNS.	1	No Quantity							1498417			0
S3	2009	2009	2009	2	0	2	Export	32	Argentina	ARG	120	Cameroon	CMR								04	CEREALS,CEREAL PREPRTNS.	1	No Quantity							1090255			0
S3	2009	2009	2009	2	0	2	Export	32	Argentina	ARG	124	Canada	CAN								04	CEREALS,CEREAL PREPRTNS.	1	No Quantity							1218381			0
S3	2009	2009	2009	2	0	2	Export	32	Argentina	ARG	132	Cabo Verde	CPV								04	CEREALS,CEREAL PREPRTNS.	1	No Quantity							702424			0
S3	2009	2009	2009	2	0	2	Export	32	Argentina	ARG	152	Chile	CHL								04	CEREALS,CEREAL PREPRTNS.	1	No Quantity							265840308			0
S3	2009	2009	2009	2	0	2	Export	32	Argentina	ARG	156	China	CHN								04	CEREALS,CEREAL PREPRTNS.	1	No Quantity							1599954			0
S3	2009	2009	2009	2	0	2	Export	32	Argentina	ARG	170	Colombia	COL								04	CEREALS,CEREAL PREPRTNS.	1	No Quantity							286245184			0
S3	2009	2009	2009	2	0	2	Export	32	Argentina	ARG	178	Congo	COG								04	CEREALS,CEREAL PREPRTNS.	1	No Quantity							1864505			0
S3	2009	2009	2009	2	0	2	Export	32	Argentina	ARG	180	Dem. Rep. of the Congo	COD								04	CEREALS,CEREAL PREPRTNS.	1	No Quantity							3105726			0
S3	2009	2009	2009	2	0	2	Export	32	Argentina	ARG	188	Costa Rica	CRI								04	CEREALS,CEREAL PREPRTNS.	1	No Quantity							850896			0
S3	2009	2009	2009	2	0	2	Export	32	Argentina	ARG	191	Croatia	HRV								04	CEREALS,CEREAL PREPRTNS.	1	No Quantity							273674			0
S3	2009	2009	2009	2	0	2	Export	32	Argentina	ARG	192	Cuba	CUB								04	CEREALS,CEREAL PREPRTNS.	1	No Quantity							13956846			0
S3	2009	2009	2009	2	0	2	Export	32	Argentina	ARG	196	Cyprus	CYP								04	CEREALS,CEREAL PREPRTNS.	1	No Quantity							122040			0
S3	2009	2009	2009	2	0	2	Export	32	Argentina	ARG	203	Czechia	CZE								04	CEREALS,CEREAL PREPRTNS.	1	No Quantity							724269			0
S3	2009	2009	2009	2	0	2	Export	32	Argentina	ARG	204	Benin	BEN								04	CEREALS,CEREAL PREPRTNS.	1	No Quantity							692734			0
S3	2009	2009	2009	2	0	2	Export	32	Argentina	ARG	208	Denmark	DNK								04	CEREALS,CEREAL PREPRTNS.	1	No Quantity							1702200			0
S3	2009	2009	2009	2	0	2	Export	32	Argentina	ARG	212	Dominica	DMA								04	CEREALS,CEREAL PREPRTNS.	1	No Quantity							27300			0
S3	2009	2009	2009	2	0	2	Export	32	Argentina	ARG	214	Dominican Rep.	DOM								04	CEREALS,CEREAL PREPRTNS.	1	No Quantity							4165977			0
S3	2009	2009	2009	2	0	2	Export	32	Argentina	ARG	218	Ecuador	ECU								04	CEREALS,CEREAL PREPRTNS.	1	No Quantity							20340409			0
S3	2009	2009	2009	2	0	2	Export	32	Argentina	ARG	222	El Salvador	SLV								04	CEREALS,CEREAL PREPRTNS.	1	No Quantity							343450			0
S3	2009	2009	2009	2	0	2	Export	32	Argentina	ARG	226	Equatorial Guinea	GNQ								04	CEREALS,CEREAL PREPRTNS.	1	No Quantity							25970			0
S3	2009	2009	2009	2	0	2	Export	32	Argentina	ARG	231	Ethiopia	ETH								04	CEREALS,CEREAL PREPRTNS.	1	No Quantity							179390			0
S3	2009	2009	2009	2	0	2	Export	32	Argentina	ARG	233	Estonia	EST								04	CEREALS,CEREAL PREPRTNS.	1	No Quantity							98682			0
S3	2009	2009	2009	2	0	2	Export	32	Argentina	ARG	251	France	FRA								04	CEREALS,CEREAL PREPRTNS.	1	No Quantity							3722683			0
S3	2009	2009	2009	2	0	2	Export	32	Argentina	ARG	262	Djibouti	DJI								04	CEREALS,CEREAL PREPRTNS.	1	No Quantity							144238			0
S3	2009	2009	2009	2	0	2	Export	32	Argentina	ARG	266	Gabon	GAB								04	CEREALS,CEREAL PREPRTNS.	1	No Quantity							94318			0
S3	2009	2009	2009	2	0	2	Export	32	Argentina	ARG	268	Georgia	GEO								04	CEREALS,CEREAL PREPRTNS.	1	No Quantity							375065			0
S3	2009	2009	2009	2	0	2	Export	32	Argentina	ARG	270	Gambia	GMB								04	CEREALS,CEREAL PREPRTNS.	1	No Quantity							2657013			0
S3	2009	2009	2009	2	0	2	Export	32	Argentina	ARG	276	Germany	DEU								04	CEREALS,CEREAL PREPRTNS.	1	No Quantity							4300330			0
S3	2009	2009	2009	2	0	2	Export	32	Argentina	ARG	288	Ghana	GHA								04	CEREALS,CEREAL PREPRTNS.	1	No Quantity							3738152			0
S3	2009	2009	2009	2	0	2	Export	32	Argentina	ARG	300	Greece	GRC								04	CEREALS,CEREAL PREPRTNS.	1	No Quantity							1173943			0
S3	2009	2009	2009	2	0	2	Export	32	Argentina	ARG	308	Grenada	GRD								04	CEREALS,CEREAL PREPRTNS.	1	No Quantity							7155			0
S3	2009	2009	2009	2	0	2	Export	32	Argentina	ARG	320	Guatemala	GTM								04	CEREALS,CEREAL PREPRTNS.	1	No Quantity							311298			0
S3	2009	2009	2009	2	0	2	Export	32	Argentina	ARG	324	Guinea	GIN								04	CEREALS,CEREAL PREPRTNS.	1	No Quantity							41821			0
S3	2009	2009	2009	2	0	2	Export	32	Argentina	ARG	328	Guyana	GUY								04	CEREALS,CEREAL PREPRTNS.	1	No Quantity							42581			0
S3	2009	2009	2009	2	0	2	Export	32	Argentina	ARG	332	Haiti	HTI								04	CEREALS,CEREAL PREPRTNS.	1	No Quantity							8552427			0
S3	2009	2009	2009	2	0	2	Export	32	Argentina	ARG	340	Honduras	HND								04	CEREALS,CEREAL PREPRTNS.	1	No Quantity							1370160			0
S3	2009	2009	2009	2	0	2	Export	32	Argentina	ARG	344	China, Hong Kong SAR	HKG								04	CEREALS,CEREAL PREPRTNS.	1	No Quantity							110291			0
S3	2009	2009	2009	2	0	2	Export	32	Argentina	ARG	348	Hungary	HUN								04	CEREALS,CEREAL PREPRTNS.	1	No Quantity							96707			0
S3	2009	2009	2009	2	0	2	Export	32	Argentina	ARG	360	Indonesia	IDN								04	CEREALS,CEREAL PREPRTNS.	1	No Quantity							4782831			0
S3	2009	2009	2009	2	0	2	Export	32	Argentina	ARG	364	Iran	IRN								04	CEREALS,CEREAL PREPRTNS.	1	No Quantity							238748586			0
S3	2009	2009	2009	2	0	2	Export	32	Argentina	ARG	368	Iraq	IRQ								04	CEREALS,CEREAL PREPRTNS.	1	No Quantity							39316469			0
S3	2009	2009	2009	2	0	2	Export	32	Argentina	ARG	372	Ireland	IRL								04	CEREALS,CEREAL PREPRTNS.	1	No Quantity							77727			0
S3	2009	2009	2009	2	0	2	Export	32	Argentina	ARG	376	Israel	ISR								04	CEREALS,CEREAL PREPRTNS.	1	No Quantity							1575156			0
S3	2009	2009	2009	2	0	2	Export	32	Argentina	ARG	381	Italy	ITA								04	CEREALS,CEREAL PREPRTNS.	1	No Quantity							2739546			0
S3	2009	2009	2009	2	0	2	Export	32	Argentina	ARG	384	Côte d'Ivoire	CIV								04	CEREALS,CEREAL PREPRTNS.	1	No Quantity							1888188			0
S3	2009	2009	2009	2	0	2	Export	32	Argentina	ARG	388	Jamaica	JAM								04	CEREALS,CEREAL PREPRTNS.	1	No Quantity							40678			0
S3	2009	2009	2009	2	0	2	Export	32	Argentina	ARG	392	Japan	JPN								04	CEREALS,CEREAL PREPRTNS.	1	No Quantity							68894832			0
S3	2009	2009	2009	2	0	2	Export	32	Argentina	ARG	400	Jordan	JOR								04	CEREALS,CEREAL PREPRTNS.	1	No Quantity							19512739			0
S3	2009	2009	2009	2	0	2	Export	32	Argentina	ARG	404	Kenya	KEN								04	CEREALS,CEREAL PREPRTNS.	1	No Quantity							14075108			0
S3	2009	2009	2009	2	0	2	Export	32	Argentina	ARG	410	Rep. of Korea	KOR								04	CEREALS,CEREAL PREPRTNS.	1	No Quantity							26523309			0
S3	2009	2009	2009	2	0	2	Export	32	Argentina	ARG	414	Kuwait	KWT								04	CEREALS,CEREAL PREPRTNS.	1	No Quantity							5982640			0
S3	2009	2009	2009	2	0	2	Export	32	Argentina	ARG	422	Lebanon	LBN								04	CEREALS,CEREAL PREPRTNS.	1	No Quantity							1966381			0
S3	2009	2009	2009	2	0	2	Export	32	Argentina	ARG	428	Latvia	LVA								04	CEREALS,CEREAL PREPRTNS.	1	No Quantity							66010			0
S3	2009	2009	2009	2	0	2	Export	32	Argentina	ARG	430	Liberia	LBR								04	CEREALS,CEREAL PREPRTNS.	1	No Quantity							175375			0
S3	2009	2009	2009	2	0	2	Export	32	Argentina	ARG	434	Libya	LBY								04	CEREALS,CEREAL PREPRTNS.	1	No Quantity							2800190			0
S3	2009	2009	2009	2	0	2	Export	32	Argentina	ARG	440	Lithuania	LTU								04	CEREALS,CEREAL PREPRTNS.	1	No Quantity							64946			0
S3	2009	2009	2009	2	0	2	Export	32	Argentina	ARG	450	Madagascar	MDG								04	CEREALS,CEREAL PREPRTNS.	1	No Quantity							3794290			0
S3	2009	2009	2009	2	0	2	Export	32	Argentina	ARG	454	Malawi	MWI								04	CEREALS,CEREAL PREPRTNS.	1	No Quantity							2097113			0
S3	2009	2009	2009	2	0	2	Export	32	Argentina	ARG	458	Malaysia	MYS								04	CEREALS,CEREAL PREPRTNS.	1	No Quantity							110088497			0
S3	2009	2009	2009	2	0	2	Export	32	Argentina	ARG	466	Mali	MLI								04	CEREALS,CEREAL PREPRTNS.	1	No Quantity							1501855			0
S3	2009	2009	2009	2	0	2	Export	32	Argentina	ARG	480	Mauritius	MUS								04	CEREALS,CEREAL PREPRTNS.	1	No Quantity							12028707			0
S3	2009	2009	2009	2	0	2	Export	32	Argentina	ARG	484	Mexico	MEX								04	CEREALS,CEREAL PREPRTNS.	1	No Quantity							3094263			0
S3	2009	2009	2009	2	0	2	Export	32	Argentina	ARG	490	Other Asia, nes									04	CEREALS,CEREAL PREPRTNS.	1	No Quantity							156297			0
S3	2009	2009	2009	2	0	2	Export	32	Argentina	ARG	496	Mongolia	MNG								04	CEREALS,CEREAL PREPRTNS.	1	No Quantity							48301			0
S3	2009	2009	2009	2	0	2	Export	32	Argentina	ARG	499	Montenegro	MNE								04	CEREALS,CEREAL PREPRTNS.	1	No Quantity							94048			0
S3	2009	2009	2009	2	0	2	Export	32	Argentina	ARG	504	Morocco	MAR								04	CEREALS,CEREAL PREPRTNS.	1	No Quantity							64061924			0
S3	2009	2009	2009	2	0	2	Export	32	Argentina	ARG	508	Mozambique	MOZ								04	CEREALS,CEREAL PREPRTNS.	1	No Quantity							7164890			0
S3	2009	2009	2009	2	0	2	Export	32	Argentina	ARG	512	Oman	OMN								04	CEREALS,CEREAL PREPRTNS.	1	No Quantity							548649			0
S3	2009	2009	2009	2	0	2	Export	32	Argentina	ARG	516	Namibia	NAM								04	CEREALS,CEREAL PREPRTNS.	1	No Quantity							37125			0
S3	2009	2009	2009	2	0	2	Export	32	Argentina	ARG	524	Nepal	NPL								04	CEREALS,CEREAL PREPRTNS.	1	No Quantity							41977			0
S3	2009	2009	2009	2	0	2	Export	32	Argentina	ARG	528	Netherlands	NLD								04	CEREALS,CEREAL PREPRTNS.	1	No Quantity							22474687			0
S3	2009	2009	2009	2	0	2	Export	32	Argentina	ARG	530	Neth. Antilles	ANT								04	CEREALS,CEREAL PREPRTNS.	1	No Quantity							141407			0
S3	2009	2009	2009	2	0	2	Export	32	Argentina	ARG	554	New Zealand	NZL								04	CEREALS,CEREAL PREPRTNS.	1	No Quantity							53324			0
S3	2009	2009	2009	2	0	2	Export	32	Argentina	ARG	558	Nicaragua	NIC								04	CEREALS,CEREAL PREPRTNS.	1	No Quantity							47267			0
S3	2009	2009	2009	2	0	2	Export	32	Argentina	ARG	566	Nigeria	NGA								04	CEREALS,CEREAL PREPRTNS.	1	No Quantity							37878760			0
S3	2009	2009	2009	2	0	2	Export	32	Argentina	ARG	579	Norway	NOR								04	CEREALS,CEREAL PREPRTNS.	1	No Quantity							193767			0
S3	2009	2009	2009	2	0	2	Export	32	Argentina	ARG	586	Pakistan	PAK								04	CEREALS,CEREAL PREPRTNS.	1	No Quantity							703212			0
S3	2009	2009	2009	2	0	2	Export	32	Argentina	ARG	591	Panama	PAN								04	CEREALS,CEREAL PREPRTNS.	1	No Quantity							2307816			0
S3	2009	2009	2009	2	0	2	Export	32	Argentina	ARG	598	Papua New Guinea	PNG								04	CEREALS,CEREAL PREPRTNS.	1	No Quantity							3000			0
S3	2009	2009	2009	2	0	2	Export	32	Argentina	ARG	600	Paraguay	PRY								04	CEREALS,CEREAL PREPRTNS.	1	No Quantity							33633682			0
S3	2009	2009	2009	2	0	2	Export	32	Argentina	ARG	604	Peru	PER								04	CEREALS,CEREAL PREPRTNS.	1	No Quantity							194921648			0
S3	2009	2009	2009	2	0	2	Export	32	Argentina	ARG	608	Philippines	PHL								04	CEREALS,CEREAL PREPRTNS.	1	No Quantity							25440070			0
S3	2009	2009	2009	2	0	2	Export	32	Argentina	ARG	616	Poland	POL								04	CEREALS,CEREAL PREPRTNS.	1	No Quantity							1245792			0
S3	2009	2009	2009	2	0	2	Export	32	Argentina	ARG	620	Portugal	PRT								04	CEREALS,CEREAL PREPRTNS.	1	No Quantity							465869			0
S3	2009	2009	2009	2	0	2	Export	32	Argentina	ARG	624	Guinea-Bissau	GNB								04	CEREALS,CEREAL PREPRTNS.	1	No Quantity							2064817			0
S3	2009	2009	2009	2	0	2	Export	32	Argentina	ARG	634	Qatar	QAT								04	CEREALS,CEREAL PREPRTNS.	1	No Quantity							17232			0
S3	2009	2009	2009	2	0	2	Export	32	Argentina	ARG	642	Romania	ROU								04	CEREALS,CEREAL PREPRTNS.	1	No Quantity							979106			0
S3	2009	2009	2009	2	0	2	Export	32	Argentina	ARG	643	Russian Federation	RUS								04	CEREALS,CEREAL PREPRTNS.	1	No Quantity							1061913			0
S3	2009	2009	2009	2	0	2	Export	32	Argentina	ARG	662	Saint Lucia	LCA								04	CEREALS,CEREAL PREPRTNS.	1	No Quantity							7714			0
S3	2009	2009	2009	2	0	2	Export	32	Argentina	ARG	670	Saint Vincent and the Grenadines	VCT								04	CEREALS,CEREAL PREPRTNS.	1	No Quantity							8733			0
S3	2009	2009	2009	2	0	2	Export	32	Argentina	ARG	682	Saudi Arabia	SAU								04	CEREALS,CEREAL PREPRTNS.	1	No Quantity							62523862			0
S3	2009	2009	2009	2	0	2	Export	32	Argentina	ARG	686	Senegal	SEN								04	CEREALS,CEREAL PREPRTNS.	1	No Quantity							24170759			0
S3	2009	2009	2009	2	0	2	Export	32	Argentina	ARG	688	Serbia	SRB								04	CEREALS,CEREAL PREPRTNS.	1	No Quantity							121848			0
S3	2009	2009	2009	2	0	2	Export	32	Argentina	ARG	694	Sierra Leone	SLE								04	CEREALS,CEREAL PREPRTNS.	1	No Quantity							252051			0
S3	2009	2009	2009	2	0	2	Export	32	Argentina	ARG	699	India	IND								04	CEREALS,CEREAL PREPRTNS.	1	No Quantity							9047015			0
S3	2009	2009	2009	2	0	2	Export	32	Argentina	ARG	702	Singapore	SGP								04	CEREALS,CEREAL PREPRTNS.	1	No Quantity							114556			0
S3	2009	2009	2009	2	0	2	Export	32	Argentina	ARG	703	Slovakia	SVK								04	CEREALS,CEREAL PREPRTNS.	1	No Quantity							13670			0
S3	2009	2009	2009	2	0	2	Export	32	Argentina	ARG	704	Viet Nam	VNM								04	CEREALS,CEREAL PREPRTNS.	1	No Quantity							18166641			0
S3	2009	2009	2009	2	0	2	Export	32	Argentina	ARG	705	Slovenia	SVN								04	CEREALS,CEREAL PREPRTNS.	1	No Quantity							96645			0
S3	2009	2009	2009	2	0	2	Export	32	Argentina	ARG	710	South Africa	ZAF								04	CEREALS,CEREAL PREPRTNS.	1	No Quantity							40599652			0
S3	2009	2009	2009	2	0	2	Export	32	Argentina	ARG	724	Spain	ESP								04	CEREALS,CEREAL PREPRTNS.	1	No Quantity							15777886			0
S3	2009	2009	2009	2	0	2	Export	32	Argentina	ARG	740	Suriname	SUR								04	CEREALS,CEREAL PREPRTNS.	1	No Quantity							80527			0
S3	2009	2009	2009	2	0	2	Export	32	Argentina	ARG	757	Switzerland	CHE								04	CEREALS,CEREAL PREPRTNS.	1	No Quantity							749673			0
S3	2009	2009	2009	2	0	2	Export	32	Argentina	ARG	760	Syria	SYR								04	CEREALS,CEREAL PREPRTNS.	1	No Quantity							9312759			0
S3	2009	2009	2009	2	0	2	Export	32	Argentina	ARG	764	Thailand	THA								04	CEREALS,CEREAL PREPRTNS.	1	No Quantity							401458			0
S3	2009	2009	2009	2	0	2	Export	32	Argentina	ARG	768	Togo	TGO								04	CEREALS,CEREAL PREPRTNS.	1	No Quantity							363033			0
S3	2009	2009	2009	2	0	2	Export	32	Argentina	ARG	780	Trinidad and Tobago	TTO								04	CEREALS,CEREAL PREPRTNS.	1	No Quantity							163357			0
S3	2009	2009	2009	2	0	2	Export	32	Argentina	ARG	784	United Arab Emirates	ARE								04	CEREALS,CEREAL PREPRTNS.	1	No Quantity							26429593			0
S3	2009	2009	2009	2	0	2	Export	32	Argentina	ARG	788	Tunisia	TUN								04	CEREALS,CEREAL PREPRTNS.	1	No Quantity							1050565			0
S3	2009	2009	2009	2	0	2	Export	32	Argentina	ARG	792	Turkey	TUR								04	CEREALS,CEREAL PREPRTNS.	1	No Quantity							23969668			0
S3	2009	2009	2009	2	0	2	Export	32	Argentina	ARG	800	Uganda	UGA								04	CEREALS,CEREAL PREPRTNS.	1	No Quantity							2699770			0
S3	2009	2009	2009	2	0	2	Export	32	Argentina	ARG	804	Ukraine	UKR								04	CEREALS,CEREAL PREPRTNS.	1	No Quantity							146641			0
S3	2009	2009	2009	2	0	2	Export	32	Argentina	ARG	807	North Macedonia	MKD								04	CEREALS,CEREAL PREPRTNS.	1	No Quantity							49915			0
S3	2009	2009	2009	2	0	2	Export	32	Argentina	ARG	818	Egypt	EGY								04	CEREALS,CEREAL PREPRTNS.	1	No Quantity							138475572			0
S3	2009	2009	2009	2	0	2	Export	32	Argentina	ARG	826	United Kingdom	GBR								04	CEREALS,CEREAL PREPRTNS.	1	No Quantity							33450562			0
S3	2009	2009	2009	2	0	2	Export	32	Argentina	ARG	834	United Rep. of Tanzania	TZA								04	CEREALS,CEREAL PREPRTNS.	1	No Quantity							12325308			0
S3	2009	2009	2009	2	0	2	Export	32	Argentina	ARG	838	Free Zones									04	CEREALS,CEREAL PREPRTNS.	1	No Quantity							58897			0
S3	2009	2009	2009	2	0	2	Export	32	Argentina	ARG	842	USA	USA								04	CEREALS,CEREAL PREPRTNS.	1	No Quantity							73450020			0
S3	2009	2009	2009	2	0	2	Export	32	Argentina	ARG	858	Uruguay	URY								04	CEREALS,CEREAL PREPRTNS.	1	No Quantity							65425499			0
S3	2009	2009	2009	2	0	2	Export	32	Argentina	ARG	862	Venezuela	VEN								04	CEREALS,CEREAL PREPRTNS.	1	No Quantity							73258410			0
S3	2009	2009	2009	2	0	2	Export	32	Argentina	ARG	887	Yemen	YEM								04	CEREALS,CEREAL PREPRTNS.	1	No Quantity							76921057			0
S3	2009	2009	2009	2	0	2	Export	32	Argentina	ARG	899	Areas, nes									04	CEREALS,CEREAL PREPRTNS.	1	No Quantity							7695			0
S3	2009	2009	2009	2	0	2	Export	51	Armenia	ARM	0	World	WLD								04	CEREALS,CEREAL PREPRTNS.	1	No Quantity							395423			0
S3	2009	2009	2009	2	0	2	Export	51	Armenia	ARM	48	Bahrain	BHR								04	CEREALS,CEREAL PREPRTNS.	1	No Quantity							189			0
S3	2009	2009	2009	2	0	2	Export	51	Armenia	ARM	100	Bulgaria	BGR								04	CEREALS,CEREAL PREPRTNS.	1	No Quantity							2388			0
S3	2009	2009	2009	2	0	2	Export	51	Armenia	ARM	251	France	FRA								04	CEREALS,CEREAL PREPRTNS.	1	No Quantity							602			0
S3	2009	2009	2009	2	0	2	Export	51	Armenia	ARM	268	Georgia	GEO								04	CEREALS,CEREAL PREPRTNS.	1	No Quantity							301487			0
S3	2009	2009	2009	2	0	2	Export	51	Armenia	ARM	643	Russian Federation	RUS								04	CEREALS,CEREAL PREPRTNS.	1	No Quantity							33918			0
S3	2009	2009	2009	2	0	2	Export	51	Armenia	ARM	724	Spain	ESP								04	CEREALS,CEREAL PREPRTNS.	1	No Quantity							323			0
S3	2009	2009	2009	2	0	2	Export	51	Armenia	ARM	784	United Arab Emirates	ARE								04	CEREALS,CEREAL PREPRTNS.	1	No Quantity							33726			0
S3	2009	2009	2009	2	0	2	Export	51	Armenia	ARM	842	USA	USA								04	CEREALS,CEREAL PREPRTNS.	1	No Quantity							22791			0
S3	2009	2009	2009	2	0	2	Export	32	Argentina	ARG	0	World	WLD								05	VEGETABLES AND FRUIT	1	No Quantity							2379736743			0
S3	2009	2009	2009	2	0	2	Export	32	Argentina	ARG	4	Afghanistan	AFG								05	VEGETABLES AND FRUIT	1	No Quantity							16053			0
S3	2009	2009	2009	2	0	2	Export	32	Argentina	ARG	8	Albania	ALB								05	VEGETABLES AND FRUIT	1	No Quantity							2606101			0
S3	2009	2009	2009	2	0	2	Export	32	Argentina	ARG	12	Algeria	DZA								05	VEGETABLES AND FRUIT	1	No Quantity							60654779			0
S3	2009	2009	2009	2	0	2	Export	32	Argentina	ARG	20	Andorra	AND								05	VEGETABLES AND FRUIT	1	No Quantity							29497			0
S3	2009	2009	2009	2	0	2	Export	32	Argentina	ARG	24	Angola	AGO								05	VEGETABLES AND FRUIT	1	No Quantity							563828			0
S3	2009	2009	2009	2	0	2	Export	32	Argentina	ARG	31	Azerbaijan	AZE								05	VEGETABLES AND FRUIT	1	No Quantity							89774			0
S3	2009	2009	2009	2	0	2	Export	32	Argentina	ARG	36	Australia	AUS								05	VEGETABLES AND FRUIT	1	No Quantity							13468842			0
S3	2009	2009	2009	2	0	2	Export	32	Argentina	ARG	40	Austria	AUT								05	VEGETABLES AND FRUIT	1	No Quantity							215387			0
S3	2009	2009	2009	2	0	2	Export	32	Argentina	ARG	44	Bahamas	BHS								05	VEGETABLES AND FRUIT	1	No Quantity							168043			0
S3	2009	2009	2009	2	0	2	Export	32	Argentina	ARG	48	Bahrain	BHR								05	VEGETABLES AND FRUIT	1	No Quantity							306487			0
S3	2009	2009	2009	2	0	2	Export	32	Argentina	ARG	50	Bangladesh	BGD								05	VEGETABLES AND FRUIT	1	No Quantity							911598			0
S3	2009	2009	2009	2	0	2	Export	32	Argentina	ARG	51	Armenia	ARM								05	VEGETABLES AND FRUIT	1	No Quantity							17568			0
S3	2009	2009	2009	2	0	2	Export	32	Argentina	ARG	52	Barbados	BRB								05	VEGETABLES AND FRUIT	1	No Quantity							41675			0
S3	2009	2009	2009	2	0	2	Export	32	Argentina	ARG	56	Belgium	BEL								05	VEGETABLES AND FRUIT	1	No Quantity							64352647			0
S3	2009	2009	2009	2	0	2	Export	32	Argentina	ARG	68	Bolivia (Plurinational State of)	BOL								05	VEGETABLES AND FRUIT	1	No Quantity							8456980			0
S3	2009	2009	2009	2	0	2	Export	32	Argentina	ARG	70	Bosnia Herzegovina	BIH								05	VEGETABLES AND FRUIT	1	No Quantity							431908			0
S3	2009	2009	2009	2	0	2	Export	32	Argentina	ARG	76	Brazil	BRA								05	VEGETABLES AND FRUIT	1	No Quantity							525451742			0
S3	2009	2009	2009	2	0	2	Export	32	Argentina	ARG	100	Bulgaria	BGR								05	VEGETABLES AND FRUIT	1	No Quantity							3445229			0
S3	2009	2009	2009	2	0	2	Export	32	Argentina	ARG	112	Belarus	BLR								05	VEGETABLES AND FRUIT	1	No Quantity							1354736			0
S3	2009	2009	2009	2	0	2	Export	32	Argentina	ARG	124	Canada	CAN								05	VEGETABLES AND FRUIT	1	No Quantity							32374825			0
S3	2009	2009	2009	2	0	2	Export	32	Argentina	ARG	132	Cabo Verde	CPV								05	VEGETABLES AND FRUIT	1	No Quantity							25791			0
S3	2009	2009	2009	2	0	2	Export	32	Argentina	ARG	152	Chile	CHL								05	VEGETABLES AND FRUIT	1	No Quantity							33047616			0
S3	2009	2009	2009	2	0	2	Export	32	Argentina	ARG	156	China	CHN								05	VEGETABLES AND FRUIT	1	No Quantity							8791341			0
S3	2009	2009	2009	2	0	2	Export	32	Argentina	ARG	170	Colombia	COL								05	VEGETABLES AND FRUIT	1	No Quantity							6511118			0
S3	2009	2009	2009	2	0	2	Export	32	Argentina	ARG	178	Congo	COG								05	VEGETABLES AND FRUIT	1	No Quantity							35880			0
S3	2009	2009	2009	2	0	2	Export	32	Argentina	ARG	188	Costa Rica	CRI								05	VEGETABLES AND FRUIT	1	No Quantity							3941198			0
S3	2009	2009	2009	2	0	2	Export	32	Argentina	ARG	191	Croatia	HRV								05	VEGETABLES AND FRUIT	1	No Quantity							1317964			0
S3	2009	2009	2009	2	0	2	Export	32	Argentina	ARG	192	Cuba	CUB								05	VEGETABLES AND FRUIT	1	No Quantity							2831340			0
S3	2009	2009	2009	2	0	2	Export	32	Argentina	ARG	196	Cyprus	CYP								05	VEGETABLES AND FRUIT	1	No Quantity							1821631			0
S3	2009	2009	2009	2	0	2	Export	32	Argentina	ARG	203	Czechia	CZE								05	VEGETABLES AND FRUIT	1	No Quantity							1079285			0
S3	2009	2009	2009	2	0	2	Export	32	Argentina	ARG	204	Benin	BEN								05	VEGETABLES AND FRUIT	1	No Quantity							10			0
S3	2009	2009	2009	2	0	2	Export	32	Argentina	ARG	208	Denmark	DNK								05	VEGETABLES AND FRUIT	1	No Quantity							4873455			0
S3	2009	2009	2009	2	0	2	Export	32	Argentina	ARG	212	Dominica	DMA								05	VEGETABLES AND FRUIT	1	No Quantity							2887			0
S3	2009	2009	2009	2	0	2	Export	32	Argentina	ARG	214	Dominican Rep.	DOM								05	VEGETABLES AND FRUIT	1	No Quantity							2741170			0
S3	2009	2009	2009	2	0	2	Export	32	Argentina	ARG	218	Ecuador	ECU								05	VEGETABLES AND FRUIT	1	No Quantity							1470877			0
S3	2009	2009	2009	2	0	2	Export	32	Argentina	ARG	222	El Salvador	SLV								05	VEGETABLES AND FRUIT	1	No Quantity							555078			0
S3	2009	2009	2009	2	0	2	Export	32	Argentina	ARG	226	Equatorial Guinea	GNQ								05	VEGETABLES AND FRUIT	1	No Quantity							8201			0
S3	2009	2009	2009	2	0	2	Export	32	Argentina	ARG	233	Estonia	EST								05	VEGETABLES AND FRUIT	1	No Quantity							177527			0
S3	2009	2009	2009	2	0	2	Export	32	Argentina	ARG	242	Fiji	FJI								05	VEGETABLES AND FRUIT	1	No Quantity							15104			0
S3	2009	2009	2009	2	0	2	Export	32	Argentina	ARG	246	Finland	FIN								05	VEGETABLES AND FRUIT	1	No Quantity							1447371			0
S3	2009	2009	2009	2	0	2	Export	32	Argentina	ARG	251	France	FRA								05	VEGETABLES AND FRUIT	1	No Quantity							52654513			0
S3	2009	2009	2009	2	0	2	Export	32	Argentina	ARG	268	Georgia	GEO								05	VEGETABLES AND FRUIT	1	No Quantity							281907			0
S3	2009	2009	2009	2	0	2	Export	32	Argentina	ARG	276	Germany	DEU								05	VEGETABLES AND FRUIT	1	No Quantity							21221774			0
S3	2009	2009	2009	2	0	2	Export	32	Argentina	ARG	300	Greece	GRC								05	VEGETABLES AND FRUIT	1	No Quantity							26581965			0
S3	2009	2009	2009	2	0	2	Export	32	Argentina	ARG	308	Grenada	GRD								05	VEGETABLES AND FRUIT	1	No Quantity							2180			0
S3	2009	2009	2009	2	0	2	Export	32	Argentina	ARG	320	Guatemala	GTM								05	VEGETABLES AND FRUIT	1	No Quantity							2284994			0
S3	2009	2009	2009	2	0	2	Export	32	Argentina	ARG	328	Guyana	GUY								05	VEGETABLES AND FRUIT	1	No Quantity							64980			0
S3	2009	2009	2009	2	0	2	Export	32	Argentina	ARG	332	Haiti	HTI								05	VEGETABLES AND FRUIT	1	No Quantity							2148555			0
S3	2009	2009	2009	2	0	2	Export	32	Argentina	ARG	340	Honduras	HND								05	VEGETABLES AND FRUIT	1	No Quantity							228313			0
S3	2009	2009	2009	2	0	2	Export	32	Argentina	ARG	344	China, Hong Kong SAR	HKG								05	VEGETABLES AND FRUIT	1	No Quantity							3195795			0
S3	2009	2009	2009	2	0	2	Export	32	Argentina	ARG	348	Hungary	HUN								05	VEGETABLES AND FRUIT	1	No Quantity							3317987			0
S3	2009	2009	2009	2	0	2	Export	32	Argentina	ARG	352	Iceland	ISL								05	VEGETABLES AND FRUIT	1	No Quantity							600974			0
S3	2009	2009	2009	2	0	2	Export	32	Argentina	ARG	360	Indonesia	IDN								05	VEGETABLES AND FRUIT	1	No Quantity							5695272			0
S3	2009	2009	2009	2	0	2	Export	32	Argentina	ARG	368	Iraq	IRQ								05	VEGETABLES AND FRUIT	1	No Quantity							264500			0
S3	2009	2009	2009	2	0	2	Export	32	Argentina	ARG	372	Ireland	IRL								05	VEGETABLES AND FRUIT	1	No Quantity							3502231			0
S3	2009	2009	2009	2	0	2	Export	32	Argentina	ARG	376	Israel	ISR								05	VEGETABLES AND FRUIT	1	No Quantity							12297710			0
S3	2009	2009	2009	2	0	2	Export	32	Argentina	ARG	381	Italy	ITA								05	VEGETABLES AND FRUIT	1	No Quantity							136719702			0
S3	2009	2009	2009	2	0	2	Export	32	Argentina	ARG	388	Jamaica	JAM								05	VEGETABLES AND FRUIT	1	No Quantity							1160741			0
S3	2009	2009	2009	2	0	2	Export	32	Argentina	ARG	392	Japan	JPN								05	VEGETABLES AND FRUIT	1	No Quantity							37320341			0
S3	2009	2009	2009	2	0	2	Export	32	Argentina	ARG	398	Kazakhstan	KAZ								05	VEGETABLES AND FRUIT	1	No Quantity							46318			0
S3	2009	2009	2009	2	0	2	Export	32	Argentina	ARG	400	Jordan	JOR								05	VEGETABLES AND FRUIT	1	No Quantity							2942570			0
S3	2009	2009	2009	2	0	2	Export	32	Argentina	ARG	410	Rep. of Korea	KOR								05	VEGETABLES AND FRUIT	1	No Quantity							1504054			0
S3	2009	2009	2009	2	0	2	Export	32	Argentina	ARG	414	Kuwait	KWT								05	VEGETABLES AND FRUIT	1	No Quantity							516910			0
S3	2009	2009	2009	2	0	2	Export	32	Argentina	ARG	417	Kyrgyzstan	KGZ								05	VEGETABLES AND FRUIT	1	No Quantity							9639			0
S3	2009	2009	2009	2	0	2	Export	32	Argentina	ARG	422	Lebanon	LBN								05	VEGETABLES AND FRUIT	1	No Quantity							1264599			0
S3	2009	2009	2009	2	0	2	Export	32	Argentina	ARG	428	Latvia	LVA								05	VEGETABLES AND FRUIT	1	No Quantity							1723338			0
S3	2009	2009	2009	2	0	2	Export	32	Argentina	ARG	430	Liberia	LBR								05	VEGETABLES AND FRUIT	1	No Quantity							57408			0
S3	2009	2009	2009	2	0	2	Export	32	Argentina	ARG	434	Libya	LBY								05	VEGETABLES AND FRUIT	1	No Quantity							4940716			0
S3	2009	2009	2009	2	0	2	Export	32	Argentina	ARG	440	Lithuania	LTU								05	VEGETABLES AND FRUIT	1	No Quantity							5306867			0
S3	2009	2009	2009	2	0	2	Export	32	Argentina	ARG	458	Malaysia	MYS								05	VEGETABLES AND FRUIT	1	No Quantity							2452044			0
S3	2009	2009	2009	2	0	2	Export	32	Argentina	ARG	470	Malta	MLT								05	VEGETABLES AND FRUIT	1	No Quantity							312291			0
S3	2009	2009	2009	2	0	2	Export	32	Argentina	ARG	480	Mauritius	MUS								05	VEGETABLES AND FRUIT	1	No Quantity							498231			0
S3	2009	2009	2009	2	0	2	Export	32	Argentina	ARG	484	Mexico	MEX								05	VEGETABLES AND FRUIT	1	No Quantity							23160282			0
S3	2009	2009	2009	2	0	2	Export	32	Argentina	ARG	490	Other Asia, nes									05	VEGETABLES AND FRUIT	1	No Quantity							6105405			0
S3	2009	2009	2009	2	0	2	Export	32	Argentina	ARG	496	Mongolia	MNG								05	VEGETABLES AND FRUIT	1	No Quantity							5039			0
S3	2009	2009	2009	2	0	2	Export	32	Argentina	ARG	498	Rep. of Moldova	MDA								05	VEGETABLES AND FRUIT	1	No Quantity							54492			0
S3	2009	2009	2009	2	0	2	Export	32	Argentina	ARG	499	Montenegro	MNE								05	VEGETABLES AND FRUIT	1	No Quantity							1166124			0
S3	2009	2009	2009	2	0	2	Export	32	Argentina	ARG	504	Morocco	MAR								05	VEGETABLES AND FRUIT	1	No Quantity							581849			0
S3	2009	2009	2009	2	0	2	Export	32	Argentina	ARG	508	Mozambique	MOZ								05	VEGETABLES AND FRUIT	1	No Quantity							18082			0
S3	2009	2009	2009	2	0	2	Export	32	Argentina	ARG	512	Oman	OMN								05	VEGETABLES AND FRUIT	1	No Quantity							110300			0
S3	2009	2009	2009	2	0	2	Export	32	Argentina	ARG	528	Netherlands	NLD								05	VEGETABLES AND FRUIT	1	No Quantity							331744800			0
S3	2009	2009	2009	2	0	2	Export	32	Argentina	ARG	530	Neth. Antilles	ANT								05	VEGETABLES AND FRUIT	1	No Quantity							165937			0
S3	2009	2009	2009	2	0	2	Export	32	Argentina	ARG	533	Aruba	ABW								05	VEGETABLES AND FRUIT	1	No Quantity							9000			0
S3	2009	2009	2009	2	0	2	Export	32	Argentina	ARG	554	New Zealand	NZL								05	VEGETABLES AND FRUIT	1	No Quantity							1086385			0
S3	2009	2009	2009	2	0	2	Export	32	Argentina	ARG	579	Norway	NOR								05	VEGETABLES AND FRUIT	1	No Quantity							8872683			0
S3	2009	2009	2009	2	0	2	Export	32	Argentina	ARG	586	Pakistan	PAK								05	VEGETABLES AND FRUIT	1	No Quantity							962081			0
S3	2009	2009	2009	2	0	2	Export	32	Argentina	ARG	591	Panama	PAN								05	VEGETABLES AND FRUIT	1	No Quantity							3003577			0
S3	2009	2009	2009	2	0	2	Export	32	Argentina	ARG	600	Paraguay	PRY								05	VEGETABLES AND FRUIT	1	No Quantity							13043264			0
S3	2009	2009	2009	2	0	2	Export	32	Argentina	ARG	604	Peru	PER								05	VEGETABLES AND FRUIT	1	No Quantity							3530649			0
S3	2009	2009	2009	2	0	2	Export	32	Argentina	ARG	608	Philippines	PHL								05	VEGETABLES AND FRUIT	1	No Quantity							6494161			0
S3	2009	2009	2009	2	0	2	Export	32	Argentina	ARG	616	Poland	POL								05	VEGETABLES AND FRUIT	1	No Quantity							20468873			0
S3	2009	2009	2009	2	0	2	Export	32	Argentina	ARG	620	Portugal	PRT								05	VEGETABLES AND FRUIT	1	No Quantity							29040959			0
S3	2009	2009	2009	2	0	2	Export	32	Argentina	ARG	634	Qatar	QAT								05	VEGETABLES AND FRUIT	1	No Quantity							60829			0
S3	2009	2009	2009	2	0	2	Export	32	Argentina	ARG	642	Romania	ROU								05	VEGETABLES AND FRUIT	1	No Quantity							3043768			0
S3	2009	2009	2009	2	0	2	Export	32	Argentina	ARG	643	Russian Federation	RUS								05	VEGETABLES AND FRUIT	1	No Quantity							208647588			0
S3	2009	2009	2009	2	0	2	Export	32	Argentina	ARG	682	Saudi Arabia	SAU								05	VEGETABLES AND FRUIT	1	No Quantity							2489518			0
S3	2009	2009	2009	2	0	2	Export	32	Argentina	ARG	686	Senegal	SEN								05	VEGETABLES AND FRUIT	1	No Quantity							46042			0
S3	2009	2009	2009	2	0	2	Export	32	Argentina	ARG	688	Serbia	SRB								05	VEGETABLES AND FRUIT	1	No Quantity							779446			0
S3	2009	2009	2009	2	0	2	Export	32	Argentina	ARG	699	India	IND								05	VEGETABLES AND FRUIT	1	No Quantity							2679931			0
S3	2009	2009	2009	2	0	2	Export	32	Argentina	ARG	702	Singapore	SGP								05	VEGETABLES AND FRUIT	1	No Quantity							2437679			0
S3	2009	2009	2009	2	0	2	Export	32	Argentina	ARG	703	Slovakia	SVK								05	VEGETABLES AND FRUIT	1	No Quantity							236792			0
S3	2009	2009	2009	2	0	2	Export	32	Argentina	ARG	704	Viet Nam	VNM								05	VEGETABLES AND FRUIT	1	No Quantity							353754			0
S3	2009	2009	2009	2	0	2	Export	32	Argentina	ARG	705	Slovenia	SVN								05	VEGETABLES AND FRUIT	1	No Quantity							786334			0
S3	2009	2009	2009	2	0	2	Export	32	Argentina	ARG	710	South Africa	ZAF								05	VEGETABLES AND FRUIT	1	No Quantity							20268874			0
S3	2009	2009	2009	2	0	2	Export	32	Argentina	ARG	724	Spain	ESP								05	VEGETABLES AND FRUIT	1	No Quantity							110221214			0
S3	2009	2009	2009	2	0	2	Export	32	Argentina	ARG	740	Suriname	SUR								05	VEGETABLES AND FRUIT	1	No Quantity							11330			0
S3	2009	2009	2009	2	0	2	Export	32	Argentina	ARG	752	Sweden	SWE								05	VEGETABLES AND FRUIT	1	No Quantity							7917947			0
S3	2009	2009	2009	2	0	2	Export	32	Argentina	ARG	757	Switzerland	CHE								05	VEGETABLES AND FRUIT	1	No Quantity							481650			0
S3	2009	2009	2009	2	0	2	Export	32	Argentina	ARG	764	Thailand	THA								05	VEGETABLES AND FRUIT	1	No Quantity							1408071			0
S3	2009	2009	2009	2	0	2	Export	32	Argentina	ARG	780	Trinidad and Tobago	TTO								05	VEGETABLES AND FRUIT	1	No Quantity							900682			0
S3	2009	2009	2009	2	0	2	Export	32	Argentina	ARG	784	United Arab Emirates	ARE								05	VEGETABLES AND FRUIT	1	No Quantity							4026549			0
S3	2009	2009	2009	2	0	2	Export	32	Argentina	ARG	788	Tunisia	TUN								05	VEGETABLES AND FRUIT	1	No Quantity							48207			0
S3	2009	2009	2009	2	0	2	Export	32	Argentina	ARG	792	Turkey	TUR								05	VEGETABLES AND FRUIT	1	No Quantity							12712930			0
S3	2009	2009	2009	2	0	2	Export	32	Argentina	ARG	804	Ukraine	UKR								05	VEGETABLES AND FRUIT	1	No Quantity							16692578			0
S3	2009	2009	2009	2	0	2	Export	32	Argentina	ARG	818	Egypt	EGY								05	VEGETABLES AND FRUIT	1	No Quantity							1992826			0
S3	2009	2009	2009	2	0	2	Export	32	Argentina	ARG	826	United Kingdom	GBR								05	VEGETABLES AND FRUIT	1	No Quantity							67403996			0
S3	2009	2009	2009	2	0	2	Export	32	Argentina	ARG	838	Free Zones									05	VEGETABLES AND FRUIT	1	No Quantity							47159			0
S3	2009	2009	2009	2	0	2	Export	32	Argentina	ARG	842	USA	USA								05	VEGETABLES AND FRUIT	1	No Quantity							282580806			0
S3	2009	2009	2009	2	0	2	Export	32	Argentina	ARG	858	Uruguay	URY								05	VEGETABLES AND FRUIT	1	No Quantity							28693230			0
S3	2009	2009	2009	2	0	2	Export	32	Argentina	ARG	862	Venezuela	VEN								05	VEGETABLES AND FRUIT	1	No Quantity							35638462			0
S3	2009	2009	2009	2	0	2	Export	32	Argentina	ARG	887	Yemen	YEM								05	VEGETABLES AND FRUIT	1	No Quantity							205266			0
S3	2009	2009	2009	2	0	2	Export	32	Argentina	ARG	899	Areas, nes									05	VEGETABLES AND FRUIT	1	No Quantity							527381			0
S3	2009	2009	2009	2	0	2	Export	51	Armenia	ARM	0	World	WLD								05	VEGETABLES AND FRUIT	1	No Quantity							15612808			0
S3	2009	2009	2009	2	0	2	Export	51	Armenia	ARM	36	Australia	AUS								05	VEGETABLES AND FRUIT	1	No Quantity							19396			0
S3	2009	2009	2009	2	0	2	Export	51	Armenia	ARM	56	Belgium	BEL								05	VEGETABLES AND FRUIT	1	No Quantity							42			0
S3	2009	2009	2009	2	0	2	Export	51	Armenia	ARM	112	Belarus	BLR								05	VEGETABLES AND FRUIT	1	No Quantity							92012			0
S3	2009	2009	2009	2	0	2	Export	51	Armenia	ARM	180	Dem. Rep. of the Congo	COD								05	VEGETABLES AND FRUIT	1	No Quantity							28369			0
S3	2009	2009	2009	2	0	2	Export	51	Armenia	ARM	203	Czechia	CZE								05	VEGETABLES AND FRUIT	1	No Quantity							37852			0
S3	2009	2009	2009	2	0	2	Export	51	Armenia	ARM	208	Denmark	DNK								05	VEGETABLES AND FRUIT	1	No Quantity							26110			0
S3	2009	2009	2009	2	0	2	Export	51	Armenia	ARM	233	Estonia	EST								05	VEGETABLES AND FRUIT	1	No Quantity							230			0
S3	2009	2009	2009	2	0	2	Export	51	Armenia	ARM	246	Finland	FIN								05	VEGETABLES AND FRUIT	1	No Quantity							49775			0
S3	2009	2009	2009	2	0	2	Export	51	Armenia	ARM	251	France	FRA								05	VEGETABLES AND FRUIT	1	No Quantity							108511			0
S3	2009	2009	2009	2	0	2	Export	51	Armenia	ARM	268	Georgia	GEO								05	VEGETABLES AND FRUIT	1	No Quantity							812835			0
S3	2009	2009	2009	2	0	2	Export	51	Armenia	ARM	276	Germany	DEU								05	VEGETABLES AND FRUIT	1	No Quantity							1980			0
S3	2009	2009	2009	2	0	2	Export	51	Armenia	ARM	348	Hungary	HUN								05	VEGETABLES AND FRUIT	1	No Quantity							284666			0
S3	2009	2009	2009	2	0	2	Export	51	Armenia	ARM	364	Iran	IRN								05	VEGETABLES AND FRUIT	1	No Quantity							69129			0
S3	2009	2009	2009	2	0	2	Export	51	Armenia	ARM	376	Israel	ISR								05	VEGETABLES AND FRUIT	1	No Quantity							6			0
S3	2009	2009	2009	2	0	2	Export	51	Armenia	ARM	430	Liberia	LBR								05	VEGETABLES AND FRUIT	1	No Quantity							558			0
S3	2009	2009	2009	2	0	2	Export	51	Armenia	ARM	528	Netherlands	NLD								05	VEGETABLES AND FRUIT	1	No Quantity							250			0
S3	2009	2009	2009	2	0	2	Export	51	Armenia	ARM	616	Poland	POL								05	VEGETABLES AND FRUIT	1	No Quantity							32411			0
S3	2009	2009	2009	2	0	2	Export	51	Armenia	ARM	643	Russian Federation	RUS								05	VEGETABLES AND FRUIT	1	No Quantity							10784583			0
S3	2009	2009	2009	2	0	2	Export	51	Armenia	ARM	702	Singapore	SGP								05	VEGETABLES AND FRUIT	1	No Quantity							61873			0
S3	2009	2009	2009	2	0	2	Export	51	Armenia	ARM	724	Spain	ESP								05	VEGETABLES AND FRUIT	1	No Quantity							401			0
S3	2009	2009	2009	2	0	2	Export	51	Armenia	ARM	748	Swaziland	SWZ								05	VEGETABLES AND FRUIT	1	No Quantity							14583			0
S3	2009	2009	2009	2	0	2	Export	51	Armenia	ARM	757	Switzerland	CHE								05	VEGETABLES AND FRUIT	1	No Quantity							1352			0
S3	2009	2009	2009	2	0	2	Export	51	Armenia	ARM	784	United Arab Emirates	ARE								05	VEGETABLES AND FRUIT	1	No Quantity							116966			0
S3	2009	2009	2009	2	0	2	Export	51	Armenia	ARM	792	Turkey	TUR								05	VEGETABLES AND FRUIT	1	No Quantity							22072			0
S3	2009	2009	2009	2	0	2	Export	51	Armenia	ARM	795	Turkmenistan	TKM								05	VEGETABLES AND FRUIT	1	No Quantity							44923			0
S3	2009	2009	2009	2	0	2	Export	51	Armenia	ARM	804	Ukraine	UKR								05	VEGETABLES AND FRUIT	1	No Quantity							1178336			0
S3	2009	2009	2009	2	0	2	Export	51	Armenia	ARM	818	Egypt	EGY								05	VEGETABLES AND FRUIT	1	No Quantity							22945			0
S3	2009	2009	2009	2	0	2	Export	51	Armenia	ARM	842	USA	USA								05	VEGETABLES AND FRUIT	1	No Quantity							1788257			0
S3	2009	2009	2009	2	0	2	Export	51	Armenia	ARM	899	Areas, nes									05	VEGETABLES AND FRUIT	1	No Quantity							12384			0
S3	2009	2009	2009	2	0	2	Export	32	Argentina	ARG	0	World	WLD								06	SUGAR,SUGR.PREPTNS,HONEY	1	No Quantity							585173717			0
S3	2009	2009	2009	2	0	2	Export	32	Argentina	ARG	8	Albania	ALB								06	SUGAR,SUGR.PREPTNS,HONEY	1	No Quantity							109670			0
S3	2009	2009	2009	2	0	2	Export	32	Argentina	ARG	12	Algeria	DZA								06	SUGAR,SUGR.PREPTNS,HONEY	1	No Quantity							137882			0
S3	2009	2009	2009	2	0	2	Export	32	Argentina	ARG	20	Andorra	AND								06	SUGAR,SUGR.PREPTNS,HONEY	1	No Quantity							31873			0
S3	2009	2009	2009	2	0	2	Export	32	Argentina	ARG	24	Angola	AGO								06	SUGAR,SUGR.PREPTNS,HONEY	1	No Quantity							5110948			0
S3	2009	2009	2009	2	0	2	Export	32	Argentina	ARG	36	Australia	AUS								06	SUGAR,SUGR.PREPTNS,HONEY	1	No Quantity							4099547			0
S3	2009	2009	2009	2	0	2	Export	32	Argentina	ARG	40	Austria	AUT								06	SUGAR,SUGR.PREPTNS,HONEY	1	No Quantity							372803			0
S3	2009	2009	2009	2	0	2	Export	32	Argentina	ARG	44	Bahamas	BHS								06	SUGAR,SUGR.PREPTNS,HONEY	1	No Quantity							12771			0
S3	2009	2009	2009	2	0	2	Export	32	Argentina	ARG	48	Bahrain	BHR								06	SUGAR,SUGR.PREPTNS,HONEY	1	No Quantity							14616			0
S3	2009	2009	2009	2	0	2	Export	32	Argentina	ARG	51	Armenia	ARM								06	SUGAR,SUGR.PREPTNS,HONEY	1	No Quantity							23230			0
S3	2009	2009	2009	2	0	2	Export	32	Argentina	ARG	52	Barbados	BRB								06	SUGAR,SUGR.PREPTNS,HONEY	1	No Quantity							61705			0
S3	2009	2009	2009	2	0	2	Export	32	Argentina	ARG	56	Belgium	BEL								06	SUGAR,SUGR.PREPTNS,HONEY	1	No Quantity							4718748			0
S3	2009	2009	2009	2	0	2	Export	32	Argentina	ARG	68	Bolivia (Plurinational State of)	BOL								06	SUGAR,SUGR.PREPTNS,HONEY	1	No Quantity							4917985			0
S3	2009	2009	2009	2	0	2	Export	32	Argentina	ARG	72	Botswana	BWA								06	SUGAR,SUGR.PREPTNS,HONEY	1	No Quantity							31733			0
S3	2009	2009	2009	2	0	2	Export	32	Argentina	ARG	76	Brazil	BRA								06	SUGAR,SUGR.PREPTNS,HONEY	1	No Quantity							7612243			0
S3	2009	2009	2009	2	0	2	Export	32	Argentina	ARG	100	Bulgaria	BGR								06	SUGAR,SUGR.PREPTNS,HONEY	1	No Quantity							90323			0
S3	2009	2009	2009	2	0	2	Export	32	Argentina	ARG	120	Cameroon	CMR								06	SUGAR,SUGR.PREPTNS,HONEY	1	No Quantity							17587			0
S3	2009	2009	2009	2	0	2	Export	32	Argentina	ARG	124	Canada	CAN								06	SUGAR,SUGR.PREPTNS,HONEY	1	No Quantity							2292206			0
S3	2009	2009	2009	2	0	2	Export	32	Argentina	ARG	132	Cabo Verde	CPV								06	SUGAR,SUGR.PREPTNS,HONEY	1	No Quantity							48809			0
S3	2009	2009	2009	2	0	2	Export	32	Argentina	ARG	152	Chile	CHL								06	SUGAR,SUGR.PREPTNS,HONEY	1	No Quantity							99627243			0
S3	2009	2009	2009	2	0	2	Export	32	Argentina	ARG	156	China	CHN								06	SUGAR,SUGR.PREPTNS,HONEY	1	No Quantity							659753			0
S3	2009	2009	2009	2	0	2	Export	32	Argentina	ARG	170	Colombia	COL								06	SUGAR,SUGR.PREPTNS,HONEY	1	No Quantity							1363121			0
S3	2009	2009	2009	2	0	2	Export	32	Argentina	ARG	178	Congo	COG								06	SUGAR,SUGR.PREPTNS,HONEY	1	No Quantity							421120			0
S3	2009	2009	2009	2	0	2	Export	32	Argentina	ARG	180	Dem. Rep. of the Congo	COD								06	SUGAR,SUGR.PREPTNS,HONEY	1	No Quantity							159365			0
S3	2009	2009	2009	2	0	2	Export	32	Argentina	ARG	188	Costa Rica	CRI								06	SUGAR,SUGR.PREPTNS,HONEY	1	No Quantity							524333			0
S3	2009	2009	2009	2	0	2	Export	32	Argentina	ARG	191	Croatia	HRV								06	SUGAR,SUGR.PREPTNS,HONEY	1	No Quantity							3867150			0
S3	2009	2009	2009	2	0	2	Export	32	Argentina	ARG	192	Cuba	CUB								06	SUGAR,SUGR.PREPTNS,HONEY	1	No Quantity							727561			0
S3	2009	2009	2009	2	0	2	Export	32	Argentina	ARG	203	Czechia	CZE								06	SUGAR,SUGR.PREPTNS,HONEY	1	No Quantity							24192			0
S3	2009	2009	2009	2	0	2	Export	32	Argentina	ARG	204	Benin	BEN								06	SUGAR,SUGR.PREPTNS,HONEY	1	No Quantity							217193			0
S3	2009	2009	2009	2	0	2	Export	32	Argentina	ARG	208	Denmark	DNK								06	SUGAR,SUGR.PREPTNS,HONEY	1	No Quantity							566593			0
S3	2009	2009	2009	2	0	2	Export	32	Argentina	ARG	212	Dominica	DMA								06	SUGAR,SUGR.PREPTNS,HONEY	1	No Quantity							15611			0
S3	2009	2009	2009	2	0	2	Export	32	Argentina	ARG	214	Dominican Rep.	DOM								06	SUGAR,SUGR.PREPTNS,HONEY	1	No Quantity							393461			0
S3	2009	2009	2009	2	0	2	Export	32	Argentina	ARG	218	Ecuador	ECU								06	SUGAR,SUGR.PREPTNS,HONEY	1	No Quantity							2133375			0
S3	2009	2009	2009	2	0	2	Export	32	Argentina	ARG	222	El Salvador	SLV								06	SUGAR,SUGR.PREPTNS,HONEY	1	No Quantity							662713			0
S3	2009	2009	2009	2	0	2	Export	32	Argentina	ARG	226	Equatorial Guinea	GNQ								06	SUGAR,SUGR.PREPTNS,HONEY	1	No Quantity							916			0
S3	2009	2009	2009	2	0	2	Export	32	Argentina	ARG	233	Estonia	EST								06	SUGAR,SUGR.PREPTNS,HONEY	1	No Quantity							183839			0
S3	2009	2009	2009	2	0	2	Export	32	Argentina	ARG	246	Finland	FIN								06	SUGAR,SUGR.PREPTNS,HONEY	1	No Quantity							978684			0
S3	2009	2009	2009	2	0	2	Export	32	Argentina	ARG	251	France	FRA								06	SUGAR,SUGR.PREPTNS,HONEY	1	No Quantity							10695816			0
S3	2009	2009	2009	2	0	2	Export	32	Argentina	ARG	268	Georgia	GEO								06	SUGAR,SUGR.PREPTNS,HONEY	1	No Quantity							2926486			0
S3	2009	2009	2009	2	0	2	Export	32	Argentina	ARG	270	Gambia	GMB								06	SUGAR,SUGR.PREPTNS,HONEY	1	No Quantity							366415			0
S3	2009	2009	2009	2	0	2	Export	32	Argentina	ARG	276	Germany	DEU								06	SUGAR,SUGR.PREPTNS,HONEY	1	No Quantity							74809593			0
S3	2009	2009	2009	2	0	2	Export	32	Argentina	ARG	288	Ghana	GHA								06	SUGAR,SUGR.PREPTNS,HONEY	1	No Quantity							12152584			0
S3	2009	2009	2009	2	0	2	Export	32	Argentina	ARG	300	Greece	GRC								06	SUGAR,SUGR.PREPTNS,HONEY	1	No Quantity							186869			0
S3	2009	2009	2009	2	0	2	Export	32	Argentina	ARG	308	Grenada	GRD								06	SUGAR,SUGR.PREPTNS,HONEY	1	No Quantity							14011			0
S3	2009	2009	2009	2	0	2	Export	32	Argentina	ARG	320	Guatemala	GTM								06	SUGAR,SUGR.PREPTNS,HONEY	1	No Quantity							739039			0
S3	2009	2009	2009	2	0	2	Export	32	Argentina	ARG	324	Guinea	GIN								06	SUGAR,SUGR.PREPTNS,HONEY	1	No Quantity							406428			0
S3	2009	2009	2009	2	0	2	Export	32	Argentina	ARG	328	Guyana	GUY								06	SUGAR,SUGR.PREPTNS,HONEY	1	No Quantity							463			0
S3	2009	2009	2009	2	0	2	Export	32	Argentina	ARG	332	Haiti	HTI								06	SUGAR,SUGR.PREPTNS,HONEY	1	No Quantity							47535			0
S3	2009	2009	2009	2	0	2	Export	32	Argentina	ARG	340	Honduras	HND								06	SUGAR,SUGR.PREPTNS,HONEY	1	No Quantity							739507			0
S3	2009	2009	2009	2	0	2	Export	32	Argentina	ARG	344	China, Hong Kong SAR	HKG								06	SUGAR,SUGR.PREPTNS,HONEY	1	No Quantity							896705			0
S3	2009	2009	2009	2	0	2	Export	32	Argentina	ARG	360	Indonesia	IDN								06	SUGAR,SUGR.PREPTNS,HONEY	1	No Quantity							86760			0
S3	2009	2009	2009	2	0	2	Export	32	Argentina	ARG	364	Iran	IRN								06	SUGAR,SUGR.PREPTNS,HONEY	1	No Quantity							32815			0
S3	2009	2009	2009	2	0	2	Export	32	Argentina	ARG	372	Ireland	IRL								06	SUGAR,SUGR.PREPTNS,HONEY	1	No Quantity							1561145			0
S3	2009	2009	2009	2	0	2	Export	32	Argentina	ARG	376	Israel	ISR								06	SUGAR,SUGR.PREPTNS,HONEY	1	No Quantity							2146257			0
S3	2009	2009	2009	2	0	2	Export	32	Argentina	ARG	381	Italy	ITA								06	SUGAR,SUGR.PREPTNS,HONEY	1	No Quantity							15715387			0
S3	2009	2009	2009	2	0	2	Export	32	Argentina	ARG	384	Côte d'Ivoire	CIV								06	SUGAR,SUGR.PREPTNS,HONEY	1	No Quantity							380378			0
S3	2009	2009	2009	2	0	2	Export	32	Argentina	ARG	388	Jamaica	JAM								06	SUGAR,SUGR.PREPTNS,HONEY	1	No Quantity							271214			0
S3	2009	2009	2009	2	0	2	Export	32	Argentina	ARG	392	Japan	JPN								06	SUGAR,SUGR.PREPTNS,HONEY	1	No Quantity							4647035			0
S3	2009	2009	2009	2	0	2	Export	32	Argentina	ARG	398	Kazakhstan	KAZ								06	SUGAR,SUGR.PREPTNS,HONEY	1	No Quantity							6668332			0
S3	2009	2009	2009	2	0	2	Export	32	Argentina	ARG	400	Jordan	JOR								06	SUGAR,SUGR.PREPTNS,HONEY	1	No Quantity							560052			0
S3	2009	2009	2009	2	0	2	Export	32	Argentina	ARG	404	Kenya	KEN								06	SUGAR,SUGR.PREPTNS,HONEY	1	No Quantity							303330			0
S3	2009	2009	2009	2	0	2	Export	32	Argentina	ARG	410	Rep. of Korea	KOR								06	SUGAR,SUGR.PREPTNS,HONEY	1	No Quantity							540339			0
S3	2009	2009	2009	2	0	2	Export	32	Argentina	ARG	414	Kuwait	KWT								06	SUGAR,SUGR.PREPTNS,HONEY	1	No Quantity							70854			0
S3	2009	2009	2009	2	0	2	Export	32	Argentina	ARG	422	Lebanon	LBN								06	SUGAR,SUGR.PREPTNS,HONEY	1	No Quantity							223724			0
S3	2009	2009	2009	2	0	2	Export	32	Argentina	ARG	428	Latvia	LVA								06	SUGAR,SUGR.PREPTNS,HONEY	1	No Quantity							6052008			0
S3	2009	2009	2009	2	0	2	Export	32	Argentina	ARG	430	Liberia	LBR								06	SUGAR,SUGR.PREPTNS,HONEY	1	No Quantity							916805			0
S3	2009	2009	2009	2	0	2	Export	32	Argentina	ARG	434	Libya	LBY								06	SUGAR,SUGR.PREPTNS,HONEY	1	No Quantity							278405			0
S3	2009	2009	2009	2	0	2	Export	32	Argentina	ARG	440	Lithuania	LTU								06	SUGAR,SUGR.PREPTNS,HONEY	1	No Quantity							74059			0
S3	2009	2009	2009	2	0	2	Export	32	Argentina	ARG	450	Madagascar	MDG								06	SUGAR,SUGR.PREPTNS,HONEY	1	No Quantity							250967			0
S3	2009	2009	2009	2	0	2	Export	32	Argentina	ARG	454	Malawi	MWI								06	SUGAR,SUGR.PREPTNS,HONEY	1	No Quantity							4719			0
S3	2009	2009	2009	2	0	2	Export	32	Argentina	ARG	458	Malaysia	MYS								06	SUGAR,SUGR.PREPTNS,HONEY	1	No Quantity							11255120			0
S3	2009	2009	2009	2	0	2	Export	32	Argentina	ARG	466	Mali	MLI								06	SUGAR,SUGR.PREPTNS,HONEY	1	No Quantity							249600			0
S3	2009	2009	2009	2	0	2	Export	32	Argentina	ARG	478	Mauritania	MRT								06	SUGAR,SUGR.PREPTNS,HONEY	1	No Quantity							117120			0
S3	2009	2009	2009	2	0	2	Export	32	Argentina	ARG	480	Mauritius	MUS								06	SUGAR,SUGR.PREPTNS,HONEY	1	No Quantity							538			0
S3	2009	2009	2009	2	0	2	Export	32	Argentina	ARG	484	Mexico	MEX								06	SUGAR,SUGR.PREPTNS,HONEY	1	No Quantity							2482674			0
S3	2009	2009	2009	2	0	2	Export	32	Argentina	ARG	490	Other Asia, nes									06	SUGAR,SUGR.PREPTNS,HONEY	1	No Quantity							268665			0
S3	2009	2009	2009	2	0	2	Export	32	Argentina	ARG	496	Mongolia	MNG								06	SUGAR,SUGR.PREPTNS,HONEY	1	No Quantity							583722			0
S3	2009	2009	2009	2	0	2	Export	32	Argentina	ARG	504	Morocco	MAR								06	SUGAR,SUGR.PREPTNS,HONEY	1	No Quantity							1197446			0
S3	2009	2009	2009	2	0	2	Export	32	Argentina	ARG	508	Mozambique	MOZ								06	SUGAR,SUGR.PREPTNS,HONEY	1	No Quantity							388318			0
S3	2009	2009	2009	2	0	2	Export	32	Argentina	ARG	516	Namibia	NAM								06	SUGAR,SUGR.PREPTNS,HONEY	1	No Quantity							39355			0
S3	2009	2009	2009	2	0	2	Export	32	Argentina	ARG	528	Netherlands	NLD								06	SUGAR,SUGR.PREPTNS,HONEY	1	No Quantity							2856512			0
S3	2009	2009	2009	2	0	2	Export	32	Argentina	ARG	530	Neth. Antilles	ANT								06	SUGAR,SUGR.PREPTNS,HONEY	1	No Quantity							96801			0
S3	2009	2009	2009	2	0	2	Export	32	Argentina	ARG	554	New Zealand	NZL								06	SUGAR,SUGR.PREPTNS,HONEY	1	No Quantity							242954			0
S3	2009	2009	2009	2	0	2	Export	32	Argentina	ARG	558	Nicaragua	NIC								06	SUGAR,SUGR.PREPTNS,HONEY	1	No Quantity							668314			0
S3	2009	2009	2009	2	0	2	Export	32	Argentina	ARG	566	Nigeria	NGA								06	SUGAR,SUGR.PREPTNS,HONEY	1	No Quantity							580800			0
S3	2009	2009	2009	2	0	2	Export	32	Argentina	ARG	579	Norway	NOR								06	SUGAR,SUGR.PREPTNS,HONEY	1	No Quantity							354396			0
S3	2009	2009	2009	2	0	2	Export	32	Argentina	ARG	586	Pakistan	PAK								06	SUGAR,SUGR.PREPTNS,HONEY	1	No Quantity							331160			0
S3	2009	2009	2009	2	0	2	Export	32	Argentina	ARG	591	Panama	PAN								06	SUGAR,SUGR.PREPTNS,HONEY	1	No Quantity							415654			0
S3	2009	2009	2009	2	0	2	Export	32	Argentina	ARG	598	Papua New Guinea	PNG								06	SUGAR,SUGR.PREPTNS,HONEY	1	No Quantity							8021			0
S3	2009	2009	2009	2	0	2	Export	32	Argentina	ARG	600	Paraguay	PRY								06	SUGAR,SUGR.PREPTNS,HONEY	1	No Quantity							6826807			0
S3	2009	2009	2009	2	0	2	Export	32	Argentina	ARG	604	Peru	PER								06	SUGAR,SUGR.PREPTNS,HONEY	1	No Quantity							1463760			0
S3	2009	2009	2009	2	0	2	Export	32	Argentina	ARG	608	Philippines	PHL								06	SUGAR,SUGR.PREPTNS,HONEY	1	No Quantity							25355			0
S3	2009	2009	2009	2	0	2	Export	32	Argentina	ARG	620	Portugal	PRT								06	SUGAR,SUGR.PREPTNS,HONEY	1	No Quantity							220566			0
S3	2009	2009	2009	2	0	2	Export	32	Argentina	ARG	624	Guinea-Bissau	GNB								06	SUGAR,SUGR.PREPTNS,HONEY	1	No Quantity							31541			0
S3	2009	2009	2009	2	0	2	Export	32	Argentina	ARG	634	Qatar	QAT								06	SUGAR,SUGR.PREPTNS,HONEY	1	No Quantity							8915			0
S3	2009	2009	2009	2	0	2	Export	32	Argentina	ARG	642	Romania	ROU								06	SUGAR,SUGR.PREPTNS,HONEY	1	No Quantity							7611			0
S3	2009	2009	2009	2	0	2	Export	32	Argentina	ARG	643	Russian Federation	RUS								06	SUGAR,SUGR.PREPTNS,HONEY	1	No Quantity							56644002			0
S3	2009	2009	2009	2	0	2	Export	32	Argentina	ARG	662	Saint Lucia	LCA								06	SUGAR,SUGR.PREPTNS,HONEY	1	No Quantity							25403			0
S3	2009	2009	2009	2	0	2	Export	32	Argentina	ARG	670	Saint Vincent and the Grenadines	VCT								06	SUGAR,SUGR.PREPTNS,HONEY	1	No Quantity							7774			0
S3	2009	2009	2009	2	0	2	Export	32	Argentina	ARG	682	Saudi Arabia	SAU								06	SUGAR,SUGR.PREPTNS,HONEY	1	No Quantity							5964445			0
S3	2009	2009	2009	2	0	2	Export	32	Argentina	ARG	686	Senegal	SEN								06	SUGAR,SUGR.PREPTNS,HONEY	1	No Quantity							1657617			0
S3	2009	2009	2009	2	0	2	Export	32	Argentina	ARG	688	Serbia	SRB								06	SUGAR,SUGR.PREPTNS,HONEY	1	No Quantity							14206			0
S3	2009	2009	2009	2	0	2	Export	32	Argentina	ARG	694	Sierra Leone	SLE								06	SUGAR,SUGR.PREPTNS,HONEY	1	No Quantity							3462173			0
S3	2009	2009	2009	2	0	2	Export	32	Argentina	ARG	699	India	IND								06	SUGAR,SUGR.PREPTNS,HONEY	1	No Quantity							27547632			0
S3	2009	2009	2009	2	0	2	Export	32	Argentina	ARG	702	Singapore	SGP								06	SUGAR,SUGR.PREPTNS,HONEY	1	No Quantity							448682			0
S3	2009	2009	2009	2	0	2	Export	32	Argentina	ARG	704	Viet Nam	VNM								06	SUGAR,SUGR.PREPTNS,HONEY	1	No Quantity							350593			0
S3	2009	2009	2009	2	0	2	Export	32	Argentina	ARG	710	South Africa	ZAF								06	SUGAR,SUGR.PREPTNS,HONEY	1	No Quantity							678076			0
S3	2009	2009	2009	2	0	2	Export	32	Argentina	ARG	716	Zimbabwe	ZWE								06	SUGAR,SUGR.PREPTNS,HONEY	1	No Quantity							20915			0
S3	2009	2009	2009	2	0	2	Export	32	Argentina	ARG	724	Spain	ESP								06	SUGAR,SUGR.PREPTNS,HONEY	1	No Quantity							2009971			0
S3	2009	2009	2009	2	0	2	Export	32	Argentina	ARG	736	Fmr Sudan	SDN								06	SUGAR,SUGR.PREPTNS,HONEY	1	No Quantity							12683860			0
S3	2009	2009	2009	2	0	2	Export	32	Argentina	ARG	740	Suriname	SUR								06	SUGAR,SUGR.PREPTNS,HONEY	1	No Quantity							55935			0
S3	2009	2009	2009	2	0	2	Export	32	Argentina	ARG	752	Sweden	SWE								06	SUGAR,SUGR.PREPTNS,HONEY	1	No Quantity							66449			0
S3	2009	2009	2009	2	0	2	Export	32	Argentina	ARG	757	Switzerland	CHE								06	SUGAR,SUGR.PREPTNS,HONEY	1	No Quantity							616936			0
S3	2009	2009	2009	2	0	2	Export	32	Argentina	ARG	760	Syria	SYR								06	SUGAR,SUGR.PREPTNS,HONEY	1	No Quantity							22100416			0
S3	2009	2009	2009	2	0	2	Export	32	Argentina	ARG	764	Thailand	THA								06	SUGAR,SUGR.PREPTNS,HONEY	1	No Quantity							244908			0
S3	2009	2009	2009	2	0	2	Export	32	Argentina	ARG	768	Togo	TGO								06	SUGAR,SUGR.PREPTNS,HONEY	1	No Quantity							257324			0
S3	2009	2009	2009	2	0	2	Export	32	Argentina	ARG	780	Trinidad and Tobago	TTO								06	SUGAR,SUGR.PREPTNS,HONEY	1	No Quantity							309313			0
S3	2009	2009	2009	2	0	2	Export	32	Argentina	ARG	784	United Arab Emirates	ARE								06	SUGAR,SUGR.PREPTNS,HONEY	1	No Quantity							9106419			0
S3	2009	2009	2009	2	0	2	Export	32	Argentina	ARG	788	Tunisia	TUN								06	SUGAR,SUGR.PREPTNS,HONEY	1	No Quantity							10890			0
S3	2009	2009	2009	2	0	2	Export	32	Argentina	ARG	792	Turkey	TUR								06	SUGAR,SUGR.PREPTNS,HONEY	1	No Quantity							74875			0
S3	2009	2009	2009	2	0	2	Export	32	Argentina	ARG	804	Ukraine	UKR								06	SUGAR,SUGR.PREPTNS,HONEY	1	No Quantity							30311			0
S3	2009	2009	2009	2	0	2	Export	32	Argentina	ARG	818	Egypt	EGY								06	SUGAR,SUGR.PREPTNS,HONEY	1	No Quantity							138250			0
S3	2009	2009	2009	2	0	2	Export	32	Argentina	ARG	826	United Kingdom	GBR								06	SUGAR,SUGR.PREPTNS,HONEY	1	No Quantity							6514953			0
S3	2009	2009	2009	2	0	2	Export	32	Argentina	ARG	838	Free Zones									06	SUGAR,SUGR.PREPTNS,HONEY	1	No Quantity							129297			0
S3	2009	2009	2009	2	0	2	Export	32	Argentina	ARG	842	USA	USA								06	SUGAR,SUGR.PREPTNS,HONEY	1	No Quantity							78021753			0
S3	2009	2009	2009	2	0	2	Export	32	Argentina	ARG	854	Burkina Faso	BFA								06	SUGAR,SUGR.PREPTNS,HONEY	1	No Quantity							169484			0
S3	2009	2009	2009	2	0	2	Export	32	Argentina	ARG	858	Uruguay	URY								06	SUGAR,SUGR.PREPTNS,HONEY	1	No Quantity							22607077			0
S3	2009	2009	2009	2	0	2	Export	32	Argentina	ARG	862	Venezuela	VEN								06	SUGAR,SUGR.PREPTNS,HONEY	1	No Quantity							4042506			0
S3	2009	2009	2009	2	0	2	Export	32	Argentina	ARG	887	Yemen	YEM								06	SUGAR,SUGR.PREPTNS,HONEY	1	No Quantity							11381941			0
S3	2009	2009	2009	2	0	2	Export	32	Argentina	ARG	899	Areas, nes									06	SUGAR,SUGR.PREPTNS,HONEY	1	No Quantity							60668			0
S3	2009	2009	2009	2	0	2	Export	51	Armenia	ARM	0	World	WLD								06	SUGAR,SUGR.PREPTNS,HONEY	1	No Quantity							122870			0
S3	2009	2009	2009	2	0	2	Export	51	Armenia	ARM	48	Bahrain	BHR								06	SUGAR,SUGR.PREPTNS,HONEY	1	No Quantity							2180			0
S3	2009	2009	2009	2	0	2	Export	51	Armenia	ARM	100	Bulgaria	BGR								06	SUGAR,SUGR.PREPTNS,HONEY	1	No Quantity							16760			0
S3	2009	2009	2009	2	0	2	Export	51	Armenia	ARM	251	France	FRA								06	SUGAR,SUGR.PREPTNS,HONEY	1	No Quantity							582			0
S3	2009	2009	2009	2	0	2	Export	51	Armenia	ARM	268	Georgia	GEO								06	SUGAR,SUGR.PREPTNS,HONEY	1	No Quantity							74958			0
S3	2009	2009	2009	2	0	2	Export	51	Armenia	ARM	276	Germany	DEU								06	SUGAR,SUGR.PREPTNS,HONEY	1	No Quantity							158			0
S3	2009	2009	2009	2	0	2	Export	51	Armenia	ARM	724	Spain	ESP								06	SUGAR,SUGR.PREPTNS,HONEY	1	No Quantity							183			0
S3	2009	2009	2009	2	0	2	Export	51	Armenia	ARM	784	United Arab Emirates	ARE								06	SUGAR,SUGR.PREPTNS,HONEY	1	No Quantity							3036			0
S3	2009	2009	2009	2	0	2	Export	51	Armenia	ARM	842	USA	USA								06	SUGAR,SUGR.PREPTNS,HONEY	1	No Quantity							24570			0
S3	2009	2009	2009	2	0	2	Export	51	Armenia	ARM	899	Areas, nes									06	SUGAR,SUGR.PREPTNS,HONEY	1	No Quantity							444			0
S3	2009	2009	2009	2	0	2	Export	32	Argentina	ARG	0	World	WLD								07	COFFEE,TEA,COCOA,SPICES	1	No Quantity							256579217			0
S3	2009	2009	2009	2	0	2	Export	32	Argentina	ARG	8	Albania	ALB								07	COFFEE,TEA,COCOA,SPICES	1	No Quantity							23556			0
S3	2009	2009	2009	2	0	2	Export	32	Argentina	ARG	12	Algeria	DZA								07	COFFEE,TEA,COCOA,SPICES	1	No Quantity							128697			0
S3	2009	2009	2009	2	0	2	Export	32	Argentina	ARG	20	Andorra	AND								07	COFFEE,TEA,COCOA,SPICES	1	No Quantity							29039			0
S3	2009	2009	2009	2	0	2	Export	32	Argentina	ARG	24	Angola	AGO								07	COFFEE,TEA,COCOA,SPICES	1	No Quantity							15227423			0
S3	2009	2009	2009	2	0	2	Export	32	Argentina	ARG	36	Australia	AUS								07	COFFEE,TEA,COCOA,SPICES	1	No Quantity							6873532			0
S3	2009	2009	2009	2	0	2	Export	32	Argentina	ARG	44	Bahamas	BHS								07	COFFEE,TEA,COCOA,SPICES	1	No Quantity							3140			0
S3	2009	2009	2009	2	0	2	Export	32	Argentina	ARG	51	Armenia	ARM								07	COFFEE,TEA,COCOA,SPICES	1	No Quantity							3744			0
S3	2009	2009	2009	2	0	2	Export	32	Argentina	ARG	52	Barbados	BRB								07	COFFEE,TEA,COCOA,SPICES	1	No Quantity							31101			0
S3	2009	2009	2009	2	0	2	Export	32	Argentina	ARG	56	Belgium	BEL								07	COFFEE,TEA,COCOA,SPICES	1	No Quantity							61627			0
S3	2009	2009	2009	2	0	2	Export	32	Argentina	ARG	68	Bolivia (Plurinational State of)	BOL								07	COFFEE,TEA,COCOA,SPICES	1	No Quantity							3305998			0
S3	2009	2009	2009	2	0	2	Export	32	Argentina	ARG	72	Botswana	BWA								07	COFFEE,TEA,COCOA,SPICES	1	No Quantity							7176			0
S3	2009	2009	2009	2	0	2	Export	32	Argentina	ARG	76	Brazil	BRA								07	COFFEE,TEA,COCOA,SPICES	1	No Quantity							32112577			0
S3	2009	2009	2009	2	0	2	Export	32	Argentina	ARG	100	Bulgaria	BGR								07	COFFEE,TEA,COCOA,SPICES	1	No Quantity							6333			0
S3	2009	2009	2009	2	0	2	Export	32	Argentina	ARG	124	Canada	CAN								07	COFFEE,TEA,COCOA,SPICES	1	No Quantity							14074123			0
S3	2009	2009	2009	2	0	2	Export	32	Argentina	ARG	132	Cabo Verde	CPV								07	COFFEE,TEA,COCOA,SPICES	1	No Quantity							16855			0
S3	2009	2009	2009	2	0	2	Export	32	Argentina	ARG	152	Chile	CHL								07	COFFEE,TEA,COCOA,SPICES	1	No Quantity							23283116			0
S3	2009	2009	2009	2	0	2	Export	32	Argentina	ARG	156	China	CHN								07	COFFEE,TEA,COCOA,SPICES	1	No Quantity							706448			0
S3	2009	2009	2009	2	0	2	Export	32	Argentina	ARG	170	Colombia	COL								07	COFFEE,TEA,COCOA,SPICES	1	No Quantity							1851386			0
S3	2009	2009	2009	2	0	2	Export	32	Argentina	ARG	188	Costa Rica	CRI								07	COFFEE,TEA,COCOA,SPICES	1	No Quantity							659756			0
S3	2009	2009	2009	2	0	2	Export	32	Argentina	ARG	192	Cuba	CUB								07	COFFEE,TEA,COCOA,SPICES	1	No Quantity							426517			0
S3	2009	2009	2009	2	0	2	Export	32	Argentina	ARG	203	Czechia	CZE								07	COFFEE,TEA,COCOA,SPICES	1	No Quantity							1758			0
S3	2009	2009	2009	2	0	2	Export	32	Argentina	ARG	208	Denmark	DNK								07	COFFEE,TEA,COCOA,SPICES	1	No Quantity							19898			0
S3	2009	2009	2009	2	0	2	Export	32	Argentina	ARG	212	Dominica	DMA								07	COFFEE,TEA,COCOA,SPICES	1	No Quantity							3746			0
S3	2009	2009	2009	2	0	2	Export	32	Argentina	ARG	214	Dominican Rep.	DOM								07	COFFEE,TEA,COCOA,SPICES	1	No Quantity							17991			0
S3	2009	2009	2009	2	0	2	Export	32	Argentina	ARG	218	Ecuador	ECU								07	COFFEE,TEA,COCOA,SPICES	1	No Quantity							1970767			0
S3	2009	2009	2009	2	0	2	Export	32	Argentina	ARG	222	El Salvador	SLV								07	COFFEE,TEA,COCOA,SPICES	1	No Quantity							431423			0
S3	2009	2009	2009	2	0	2	Export	32	Argentina	ARG	226	Equatorial Guinea	GNQ								07	COFFEE,TEA,COCOA,SPICES	1	No Quantity							16180			0
S3	2009	2009	2009	2	0	2	Export	32	Argentina	ARG	233	Estonia	EST								07	COFFEE,TEA,COCOA,SPICES	1	No Quantity							294042			0
S3	2009	2009	2009	2	0	2	Export	32	Argentina	ARG	246	Finland	FIN								07	COFFEE,TEA,COCOA,SPICES	1	No Quantity							327992			0
S3	2009	2009	2009	2	0	2	Export	32	Argentina	ARG	251	France	FRA								07	COFFEE,TEA,COCOA,SPICES	1	No Quantity							507275			0
S3	2009	2009	2009	2	0	2	Export	32	Argentina	ARG	268	Georgia	GEO								07	COFFEE,TEA,COCOA,SPICES	1	No Quantity							213681			0
S3	2009	2009	2009	2	0	2	Export	32	Argentina	ARG	270	Gambia	GMB								07	COFFEE,TEA,COCOA,SPICES	1	No Quantity							11340			0
S3	2009	2009	2009	2	0	2	Export	32	Argentina	ARG	276	Germany	DEU								07	COFFEE,TEA,COCOA,SPICES	1	No Quantity							4192542			0
S3	2009	2009	2009	2	0	2	Export	32	Argentina	ARG	288	Ghana	GHA								07	COFFEE,TEA,COCOA,SPICES	1	No Quantity							25716			0
S3	2009	2009	2009	2	0	2	Export	32	Argentina	ARG	308	Grenada	GRD								07	COFFEE,TEA,COCOA,SPICES	1	No Quantity							6608			0
S3	2009	2009	2009	2	0	2	Export	32	Argentina	ARG	320	Guatemala	GTM								07	COFFEE,TEA,COCOA,SPICES	1	No Quantity							203492			0
S3	2009	2009	2009	2	0	2	Export	32	Argentina	ARG	328	Guyana	GUY								07	COFFEE,TEA,COCOA,SPICES	1	No Quantity							5186			0
S3	2009	2009	2009	2	0	2	Export	32	Argentina	ARG	332	Haiti	HTI								07	COFFEE,TEA,COCOA,SPICES	1	No Quantity							12767			0
S3	2009	2009	2009	2	0	2	Export	32	Argentina	ARG	340	Honduras	HND								07	COFFEE,TEA,COCOA,SPICES	1	No Quantity							38591			0
S3	2009	2009	2009	2	0	2	Export	32	Argentina	ARG	344	China, Hong Kong SAR	HKG								07	COFFEE,TEA,COCOA,SPICES	1	No Quantity							1707818			0
S3	2009	2009	2009	2	0	2	Export	32	Argentina	ARG	348	Hungary	HUN								07	COFFEE,TEA,COCOA,SPICES	1	No Quantity							11094			0
S3	2009	2009	2009	2	0	2	Export	32	Argentina	ARG	360	Indonesia	IDN								07	COFFEE,TEA,COCOA,SPICES	1	No Quantity							36901			0
S3	2009	2009	2009	2	0	2	Export	32	Argentina	ARG	364	Iran	IRN								07	COFFEE,TEA,COCOA,SPICES	1	No Quantity							4896			0
S3	2009	2009	2009	2	0	2	Export	32	Argentina	ARG	376	Israel	ISR								07	COFFEE,TEA,COCOA,SPICES	1	No Quantity							2209200			0
S3	2009	2009	2009	2	0	2	Export	32	Argentina	ARG	381	Italy	ITA								07	COFFEE,TEA,COCOA,SPICES	1	No Quantity							194226			0
S3	2009	2009	2009	2	0	2	Export	32	Argentina	ARG	388	Jamaica	JAM								07	COFFEE,TEA,COCOA,SPICES	1	No Quantity							7975			0
S3	2009	2009	2009	2	0	2	Export	32	Argentina	ARG	392	Japan	JPN								07	COFFEE,TEA,COCOA,SPICES	1	No Quantity							356460			0
S3	2009	2009	2009	2	0	2	Export	32	Argentina	ARG	400	Jordan	JOR								07	COFFEE,TEA,COCOA,SPICES	1	No Quantity							1794634			0
S3	2009	2009	2009	2	0	2	Export	32	Argentina	ARG	404	Kenya	KEN								07	COFFEE,TEA,COCOA,SPICES	1	No Quantity							431619			0
S3	2009	2009	2009	2	0	2	Export	32	Argentina	ARG	410	Rep. of Korea	KOR								07	COFFEE,TEA,COCOA,SPICES	1	No Quantity							1234916			0
S3	2009	2009	2009	2	0	2	Export	32	Argentina	ARG	414	Kuwait	KWT								07	COFFEE,TEA,COCOA,SPICES	1	No Quantity							147069			0
S3	2009	2009	2009	2	0	2	Export	32	Argentina	ARG	422	Lebanon	LBN								07	COFFEE,TEA,COCOA,SPICES	1	No Quantity							1539718			0
S3	2009	2009	2009	2	0	2	Export	32	Argentina	ARG	428	Latvia	LVA								07	COFFEE,TEA,COCOA,SPICES	1	No Quantity							13027			0
S3	2009	2009	2009	2	0	2	Export	32	Argentina	ARG	430	Liberia	LBR								07	COFFEE,TEA,COCOA,SPICES	1	No Quantity							9201			0
S3	2009	2009	2009	2	0	2	Export	32	Argentina	ARG	434	Libya	LBY								07	COFFEE,TEA,COCOA,SPICES	1	No Quantity							169111			0
S3	2009	2009	2009	2	0	2	Export	32	Argentina	ARG	440	Lithuania	LTU								07	COFFEE,TEA,COCOA,SPICES	1	No Quantity							11959			0
S3	2009	2009	2009	2	0	2	Export	32	Argentina	ARG	450	Madagascar	MDG								07	COFFEE,TEA,COCOA,SPICES	1	No Quantity							107554			0
S3	2009	2009	2009	2	0	2	Export	32	Argentina	ARG	454	Malawi	MWI								07	COFFEE,TEA,COCOA,SPICES	1	No Quantity							15159			0
S3	2009	2009	2009	2	0	2	Export	32	Argentina	ARG	458	Malaysia	MYS								07	COFFEE,TEA,COCOA,SPICES	1	No Quantity							64947			0
S3	2009	2009	2009	2	0	2	Export	32	Argentina	ARG	480	Mauritius	MUS								07	COFFEE,TEA,COCOA,SPICES	1	No Quantity							3820			0
S3	2009	2009	2009	2	0	2	Export	32	Argentina	ARG	484	Mexico	MEX								07	COFFEE,TEA,COCOA,SPICES	1	No Quantity							22219879			0
S3	2009	2009	2009	2	0	2	Export	32	Argentina	ARG	490	Other Asia, nes									07	COFFEE,TEA,COCOA,SPICES	1	No Quantity							2815055			0
S3	2009	2009	2009	2	0	2	Export	32	Argentina	ARG	496	Mongolia	MNG								07	COFFEE,TEA,COCOA,SPICES	1	No Quantity							309425			0
S3	2009	2009	2009	2	0	2	Export	32	Argentina	ARG	504	Morocco	MAR								07	COFFEE,TEA,COCOA,SPICES	1	No Quantity							61405			0
S3	2009	2009	2009	2	0	2	Export	32	Argentina	ARG	508	Mozambique	MOZ								07	COFFEE,TEA,COCOA,SPICES	1	No Quantity							473578			0
S3	2009	2009	2009	2	0	2	Export	32	Argentina	ARG	516	Namibia	NAM								07	COFFEE,TEA,COCOA,SPICES	1	No Quantity							14440			0
S3	2009	2009	2009	2	0	2	Export	32	Argentina	ARG	524	Nepal	NPL								07	COFFEE,TEA,COCOA,SPICES	1	No Quantity							620			0
S3	2009	2009	2009	2	0	2	Export	32	Argentina	ARG	528	Netherlands	NLD								07	COFFEE,TEA,COCOA,SPICES	1	No Quantity							5143468			0
S3	2009	2009	2009	2	0	2	Export	32	Argentina	ARG	530	Neth. Antilles	ANT								07	COFFEE,TEA,COCOA,SPICES	1	No Quantity							10769			0
S3	2009	2009	2009	2	0	2	Export	32	Argentina	ARG	554	New Zealand	NZL								07	COFFEE,TEA,COCOA,SPICES	1	No Quantity							325469			0
S3	2009	2009	2009	2	0	2	Export	32	Argentina	ARG	558	Nicaragua	NIC								07	COFFEE,TEA,COCOA,SPICES	1	No Quantity							50873			0
S3	2009	2009	2009	2	0	2	Export	32	Argentina	ARG	566	Nigeria	NGA								07	COFFEE,TEA,COCOA,SPICES	1	No Quantity							131950			0
S3	2009	2009	2009	2	0	2	Export	32	Argentina	ARG	586	Pakistan	PAK								07	COFFEE,TEA,COCOA,SPICES	1	No Quantity							34929			0
S3	2009	2009	2009	2	0	2	Export	32	Argentina	ARG	591	Panama	PAN								07	COFFEE,TEA,COCOA,SPICES	1	No Quantity							315451			0
S3	2009	2009	2009	2	0	2	Export	32	Argentina	ARG	598	Papua New Guinea	PNG								07	COFFEE,TEA,COCOA,SPICES	1	No Quantity							1710			0
S3	2009	2009	2009	2	0	2	Export	32	Argentina	ARG	600	Paraguay	PRY								07	COFFEE,TEA,COCOA,SPICES	1	No Quantity							5247570			0
S3	2009	2009	2009	2	0	2	Export	32	Argentina	ARG	604	Peru	PER								07	COFFEE,TEA,COCOA,SPICES	1	No Quantity							2805773			0
S3	2009	2009	2009	2	0	2	Export	32	Argentina	ARG	608	Philippines	PHL								07	COFFEE,TEA,COCOA,SPICES	1	No Quantity							633737			0
S3	2009	2009	2009	2	0	2	Export	32	Argentina	ARG	616	Poland	POL								07	COFFEE,TEA,COCOA,SPICES	1	No Quantity							2493953			0
S3	2009	2009	2009	2	0	2	Export	32	Argentina	ARG	624	Guinea-Bissau	GNB								07	COFFEE,TEA,COCOA,SPICES	1	No Quantity							38500			0
S3	2009	2009	2009	2	0	2	Export	32	Argentina	ARG	634	Qatar	QAT								07	COFFEE,TEA,COCOA,SPICES	1	No Quantity							23835			0
S3	2009	2009	2009	2	0	2	Export	32	Argentina	ARG	642	Romania	ROU								07	COFFEE,TEA,COCOA,SPICES	1	No Quantity							7835			0
S3	2009	2009	2009	2	0	2	Export	32	Argentina	ARG	643	Russian Federation	RUS								07	COFFEE,TEA,COCOA,SPICES	1	No Quantity							375037			0
S3	2009	2009	2009	2	0	2	Export	32	Argentina	ARG	662	Saint Lucia	LCA								07	COFFEE,TEA,COCOA,SPICES	1	No Quantity							6370			0
S3	2009	2009	2009	2	0	2	Export	32	Argentina	ARG	670	Saint Vincent and the Grenadines	VCT								07	COFFEE,TEA,COCOA,SPICES	1	No Quantity							709			0
S3	2009	2009	2009	2	0	2	Export	32	Argentina	ARG	682	Saudi Arabia	SAU								07	COFFEE,TEA,COCOA,SPICES	1	No Quantity							1056792			0
S3	2009	2009	2009	2	0	2	Export	32	Argentina	ARG	694	Sierra Leone	SLE								07	COFFEE,TEA,COCOA,SPICES	1	No Quantity							272940			0
S3	2009	2009	2009	2	0	2	Export	32	Argentina	ARG	699	India	IND								07	COFFEE,TEA,COCOA,SPICES	1	No Quantity							1167265			0
S3	2009	2009	2009	2	0	2	Export	32	Argentina	ARG	702	Singapore	SGP								07	COFFEE,TEA,COCOA,SPICES	1	No Quantity							9586			0
S3	2009	2009	2009	2	0	2	Export	32	Argentina	ARG	704	Viet Nam	VNM								07	COFFEE,TEA,COCOA,SPICES	1	No Quantity							162748			0
S3	2009	2009	2009	2	0	2	Export	32	Argentina	ARG	710	South Africa	ZAF								07	COFFEE,TEA,COCOA,SPICES	1	No Quantity							241948			0
S3	2009	2009	2009	2	0	2	Export	32	Argentina	ARG	716	Zimbabwe	ZWE								07	COFFEE,TEA,COCOA,SPICES	1	No Quantity							155346			0
S3	2009	2009	2009	2	0	2	Export	32	Argentina	ARG	724	Spain	ESP								07	COFFEE,TEA,COCOA,SPICES	1	No Quantity							2050753			0
S3	2009	2009	2009	2	0	2	Export	32	Argentina	ARG	740	Suriname	SUR								07	COFFEE,TEA,COCOA,SPICES	1	No Quantity							85839			0
S3	2009	2009	2009	2	0	2	Export	32	Argentina	ARG	752	Sweden	SWE								07	COFFEE,TEA,COCOA,SPICES	1	No Quantity							48705			0
S3	2009	2009	2009	2	0	2	Export	32	Argentina	ARG	757	Switzerland	CHE								07	COFFEE,TEA,COCOA,SPICES	1	No Quantity							44245			0
S3	2009	2009	2009	2	0	2	Export	32	Argentina	ARG	760	Syria	SYR								07	COFFEE,TEA,COCOA,SPICES	1	No Quantity							23530104			0
S3	2009	2009	2009	2	0	2	Export	32	Argentina	ARG	764	Thailand	THA								07	COFFEE,TEA,COCOA,SPICES	1	No Quantity							1108962			0
S3	2009	2009	2009	2	0	2	Export	32	Argentina	ARG	768	Togo	TGO								07	COFFEE,TEA,COCOA,SPICES	1	No Quantity							1300			0
S3	2009	2009	2009	2	0	2	Export	32	Argentina	ARG	780	Trinidad and Tobago	TTO								07	COFFEE,TEA,COCOA,SPICES	1	No Quantity							100643			0
S3	2009	2009	2009	2	0	2	Export	32	Argentina	ARG	784	United Arab Emirates	ARE								07	COFFEE,TEA,COCOA,SPICES	1	No Quantity							1036763			0
S3	2009	2009	2009	2	0	2	Export	32	Argentina	ARG	804	Ukraine	UKR								07	COFFEE,TEA,COCOA,SPICES	1	No Quantity							52335			0
S3	2009	2009	2009	2	0	2	Export	32	Argentina	ARG	818	Egypt	EGY								07	COFFEE,TEA,COCOA,SPICES	1	No Quantity							99536			0
S3	2009	2009	2009	2	0	2	Export	32	Argentina	ARG	826	United Kingdom	GBR								07	COFFEE,TEA,COCOA,SPICES	1	No Quantity							2537183			0
S3	2009	2009	2009	2	0	2	Export	32	Argentina	ARG	838	Free Zones									07	COFFEE,TEA,COCOA,SPICES	1	No Quantity							154192			0
S3	2009	2009	2009	2	0	2	Export	32	Argentina	ARG	842	USA	USA								07	COFFEE,TEA,COCOA,SPICES	1	No Quantity							50464275			0
S3	2009	2009	2009	2	0	2	Export	32	Argentina	ARG	858	Uruguay	URY								07	COFFEE,TEA,COCOA,SPICES	1	No Quantity							9889937			0
S3	2009	2009	2009	2	0	2	Export	32	Argentina	ARG	862	Venezuela	VEN								07	COFFEE,TEA,COCOA,SPICES	1	No Quantity							1287853			0
S3	2009	2009	2009	2	0	2	Export	32	Argentina	ARG	887	Yemen	YEM								07	COFFEE,TEA,COCOA,SPICES	1	No Quantity							253177			0
S3	2009	2009	2009	2	0	2	Export	32	Argentina	ARG	899	Areas, nes									07	COFFEE,TEA,COCOA,SPICES	1	No Quantity							20007			0
S3	2009	2009	2009	2	0	2	Export	51	Armenia	ARM	0	World	WLD								07	COFFEE,TEA,COCOA,SPICES	1	No Quantity							10305287			0
S3	2009	2009	2009	2	0	2	Export	51	Armenia	ARM	48	Bahrain	BHR								07	COFFEE,TEA,COCOA,SPICES	1	No Quantity							14166			0
S3	2009	2009	2009	2	0	2	Export	51	Armenia	ARM	100	Bulgaria	BGR								07	COFFEE,TEA,COCOA,SPICES	1	No Quantity							81883			0
S3	2009	2009	2009	2	0	2	Export	51	Armenia	ARM	251	France	FRA								07	COFFEE,TEA,COCOA,SPICES	1	No Quantity							8793			0
S3	2009	2009	2009	2	0	2	Export	51	Armenia	ARM	268	Georgia	GEO								07	COFFEE,TEA,COCOA,SPICES	1	No Quantity							7273262			0
S3	2009	2009	2009	2	0	2	Export	51	Armenia	ARM	364	Iran	IRN								07	COFFEE,TEA,COCOA,SPICES	1	No Quantity							3875			0
S3	2009	2009	2009	2	0	2	Export	51	Armenia	ARM	381	Italy	ITA								07	COFFEE,TEA,COCOA,SPICES	1	No Quantity							3214			0
S3	2009	2009	2009	2	0	2	Export	51	Armenia	ARM	643	Russian Federation	RUS								07	COFFEE,TEA,COCOA,SPICES	1	No Quantity							2704444			0
S3	2009	2009	2009	2	0	2	Export	51	Armenia	ARM	724	Spain	ESP								07	COFFEE,TEA,COCOA,SPICES	1	No Quantity							113			0
S3	2009	2009	2009	2	0	2	Export	51	Armenia	ARM	784	United Arab Emirates	ARE								07	COFFEE,TEA,COCOA,SPICES	1	No Quantity							741			0
S3	2009	2009	2009	2	0	2	Export	51	Armenia	ARM	795	Turkmenistan	TKM								07	COFFEE,TEA,COCOA,SPICES	1	No Quantity							20456			0
S3	2009	2009	2009	2	0	2	Export	51	Armenia	ARM	842	USA	USA								07	COFFEE,TEA,COCOA,SPICES	1	No Quantity							26424			0
S3	2009	2009	2009	2	0	2	Export	51	Armenia	ARM	899	Areas, nes									07	COFFEE,TEA,COCOA,SPICES	1	No Quantity							167916			0
S3	2009	2009	2009	2	0	2	Export	32	Argentina	ARG	0	World	WLD								08	ANIMAL FEED STUFF	1	No Quantity							8624569961			0
S3	2009	2009	2009	2	0	2	Export	32	Argentina	ARG	12	Algeria	DZA								08	ANIMAL FEED STUFF	1	No Quantity							263472663			0
S3	2009	2009	2009	2	0	2	Export	32	Argentina	ARG	36	Australia	AUS								08	ANIMAL FEED STUFF	1	No Quantity							109887787			0
S3	2009	2009	2009	2	0	2	Export	32	Argentina	ARG	48	Bahrain	BHR								08	ANIMAL FEED STUFF	1	No Quantity							562			0
S3	2009	2009	2009	2	0	2	Export	32	Argentina	ARG	50	Bangladesh	BGD								08	ANIMAL FEED STUFF	1	No Quantity							2681			0
S3	2009	2009	2009	2	0	2	Export	32	Argentina	ARG	52	Barbados	BRB								08	ANIMAL FEED STUFF	1	No Quantity							5690			0
S3	2009	2009	2009	2	0	2	Export	32	Argentina	ARG	56	Belgium	BEL								08	ANIMAL FEED STUFF	1	No Quantity							164541702			0
S3	2009	2009	2009	2	0	2	Export	32	Argentina	ARG	68	Bolivia (Plurinational State of)	BOL								08	ANIMAL FEED STUFF	1	No Quantity							3234792			0
S3	2009	2009	2009	2	0	2	Export	32	Argentina	ARG	76	Brazil	BRA								08	ANIMAL FEED STUFF	1	No Quantity							4998218			0
S3	2009	2009	2009	2	0	2	Export	32	Argentina	ARG	120	Cameroon	CMR								08	ANIMAL FEED STUFF	1	No Quantity							1220885			0
S3	2009	2009	2009	2	0	2	Export	32	Argentina	ARG	124	Canada	CAN								08	ANIMAL FEED STUFF	1	No Quantity							97640			0
S3	2009	2009	2009	2	0	2	Export	32	Argentina	ARG	144	Sri Lanka	LKA								08	ANIMAL FEED STUFF	1	No Quantity							4460			0
S3	2009	2009	2009	2	0	2	Export	32	Argentina	ARG	152	Chile	CHL								08	ANIMAL FEED STUFF	1	No Quantity							210633602			0
S3	2009	2009	2009	2	0	2	Export	32	Argentina	ARG	156	China	CHN								08	ANIMAL FEED STUFF	1	No Quantity							42081129			0
S3	2009	2009	2009	2	0	2	Export	32	Argentina	ARG	170	Colombia	COL								08	ANIMAL FEED STUFF	1	No Quantity							169932305			0
S3	2009	2009	2009	2	0	2	Export	32	Argentina	ARG	178	Congo	COG								08	ANIMAL FEED STUFF	1	No Quantity							813421			0
S3	2009	2009	2009	2	0	2	Export	32	Argentina	ARG	180	Dem. Rep. of the Congo	COD								08	ANIMAL FEED STUFF	1	No Quantity							684516			0
S3	2009	2009	2009	2	0	2	Export	32	Argentina	ARG	188	Costa Rica	CRI								08	ANIMAL FEED STUFF	1	No Quantity							380980			0
S3	2009	2009	2009	2	0	2	Export	32	Argentina	ARG	196	Cyprus	CYP								08	ANIMAL FEED STUFF	1	No Quantity							25066313			0
S3	2009	2009	2009	2	0	2	Export	32	Argentina	ARG	203	Czechia	CZE								08	ANIMAL FEED STUFF	1	No Quantity							2290831			0
S3	2009	2009	2009	2	0	2	Export	32	Argentina	ARG	208	Denmark	DNK								08	ANIMAL FEED STUFF	1	No Quantity							405619221			0
S3	2009	2009	2009	2	0	2	Export	32	Argentina	ARG	214	Dominican Rep.	DOM								08	ANIMAL FEED STUFF	1	No Quantity							173522			0
S3	2009	2009	2009	2	0	2	Export	32	Argentina	ARG	218	Ecuador	ECU								08	ANIMAL FEED STUFF	1	No Quantity							153710479			0
S3	2009	2009	2009	2	0	2	Export	32	Argentina	ARG	251	France	FRA								08	ANIMAL FEED STUFF	1	No Quantity							100125823			0
S3	2009	2009	2009	2	0	2	Export	32	Argentina	ARG	276	Germany	DEU								08	ANIMAL FEED STUFF	1	No Quantity							148578547			0
S3	2009	2009	2009	2	0	2	Export	32	Argentina	ARG	288	Ghana	GHA								08	ANIMAL FEED STUFF	1	No Quantity							1549773			0
S3	2009	2009	2009	2	0	2	Export	32	Argentina	ARG	300	Greece	GRC								08	ANIMAL FEED STUFF	1	No Quantity							75504167			0
S3	2009	2009	2009	2	0	2	Export	32	Argentina	ARG	320	Guatemala	GTM								08	ANIMAL FEED STUFF	1	No Quantity							71703			0
S3	2009	2009	2009	2	0	2	Export	32	Argentina	ARG	340	Honduras	HND								08	ANIMAL FEED STUFF	1	No Quantity							5540204			0
S3	2009	2009	2009	2	0	2	Export	32	Argentina	ARG	344	China, Hong Kong SAR	HKG								08	ANIMAL FEED STUFF	1	No Quantity							24560			0
S3	2009	2009	2009	2	0	2	Export	32	Argentina	ARG	360	Indonesia	IDN								08	ANIMAL FEED STUFF	1	No Quantity							522904450			0
S3	2009	2009	2009	2	0	2	Export	32	Argentina	ARG	364	Iran	IRN								08	ANIMAL FEED STUFF	1	No Quantity							266370524			0
S3	2009	2009	2009	2	0	2	Export	32	Argentina	ARG	368	Iraq	IRQ								08	ANIMAL FEED STUFF	1	No Quantity							10733			0
S3	2009	2009	2009	2	0	2	Export	32	Argentina	ARG	372	Ireland	IRL								08	ANIMAL FEED STUFF	1	No Quantity							51759001			0
S3	2009	2009	2009	2	0	2	Export	32	Argentina	ARG	376	Israel	ISR								08	ANIMAL FEED STUFF	1	No Quantity							1503124			0
S3	2009	2009	2009	2	0	2	Export	32	Argentina	ARG	381	Italy	ITA								08	ANIMAL FEED STUFF	1	No Quantity							751238336			0
S3	2009	2009	2009	2	0	2	Export	32	Argentina	ARG	384	Côte d'Ivoire	CIV								08	ANIMAL FEED STUFF	1	No Quantity							1099862			0
S3	2009	2009	2009	2	0	2	Export	32	Argentina	ARG	388	Jamaica	JAM								08	ANIMAL FEED STUFF	1	No Quantity							2397621			0
S3	2009	2009	2009	2	0	2	Export	32	Argentina	ARG	392	Japan	JPN								08	ANIMAL FEED STUFF	1	No Quantity							37309343			0
S3	2009	2009	2009	2	0	2	Export	32	Argentina	ARG	400	Jordan	JOR								08	ANIMAL FEED STUFF	1	No Quantity							7832054			0
S3	2009	2009	2009	2	0	2	Export	32	Argentina	ARG	410	Rep. of Korea	KOR								08	ANIMAL FEED STUFF	1	No Quantity							88911327			0
S3	2009	2009	2009	2	0	2	Export	32	Argentina	ARG	414	Kuwait	KWT								08	ANIMAL FEED STUFF	1	No Quantity							43009			0
S3	2009	2009	2009	2	0	2	Export	32	Argentina	ARG	422	Lebanon	LBN								08	ANIMAL FEED STUFF	1	No Quantity							21734519			0
S3	2009	2009	2009	2	0	2	Export	32	Argentina	ARG	428	Latvia	LVA								08	ANIMAL FEED STUFF	1	No Quantity							6775000			0
S3	2009	2009	2009	2	0	2	Export	32	Argentina	ARG	434	Libya	LBY								08	ANIMAL FEED STUFF	1	No Quantity							71141494			0
S3	2009	2009	2009	2	0	2	Export	32	Argentina	ARG	458	Malaysia	MYS								08	ANIMAL FEED STUFF	1	No Quantity							302193170			0
S3	2009	2009	2009	2	0	2	Export	32	Argentina	ARG	480	Mauritius	MUS								08	ANIMAL FEED STUFF	1	No Quantity							34125344			0
S3	2009	2009	2009	2	0	2	Export	32	Argentina	ARG	484	Mexico	MEX								08	ANIMAL FEED STUFF	1	No Quantity							3355296			0
S3	2009	2009	2009	2	0	2	Export	32	Argentina	ARG	490	Other Asia, nes									08	ANIMAL FEED STUFF	1	No Quantity							7929291			0
S3	2009	2009	2009	2	0	2	Export	32	Argentina	ARG	504	Morocco	MAR								08	ANIMAL FEED STUFF	1	No Quantity							440000			0
S3	2009	2009	2009	2	0	2	Export	32	Argentina	ARG	508	Mozambique	MOZ								08	ANIMAL FEED STUFF	1	No Quantity							2261650			0
S3	2009	2009	2009	2	0	2	Export	32	Argentina	ARG	512	Oman	OMN								08	ANIMAL FEED STUFF	1	No Quantity							2432			0
S3	2009	2009	2009	2	0	2	Export	32	Argentina	ARG	528	Netherlands	NLD								08	ANIMAL FEED STUFF	1	No Quantity							900684562			0
S3	2009	2009	2009	2	0	2	Export	32	Argentina	ARG	554	New Zealand	NZL								08	ANIMAL FEED STUFF	1	No Quantity							27782551			0
S3	2009	2009	2009	2	0	2	Export	32	Argentina	ARG	566	Nigeria	NGA								08	ANIMAL FEED STUFF	1	No Quantity							3859416			0
S3	2009	2009	2009	2	0	2	Export	32	Argentina	ARG	579	Norway	NOR								08	ANIMAL FEED STUFF	1	No Quantity							44412			0
S3	2009	2009	2009	2	0	2	Export	32	Argentina	ARG	591	Panama	PAN								08	ANIMAL FEED STUFF	1	No Quantity							3666122			0
S3	2009	2009	2009	2	0	2	Export	32	Argentina	ARG	600	Paraguay	PRY								08	ANIMAL FEED STUFF	1	No Quantity							4494097			0
S3	2009	2009	2009	2	0	2	Export	32	Argentina	ARG	604	Peru	PER								08	ANIMAL FEED STUFF	1	No Quantity							48702221			0
S3	2009	2009	2009	2	0	2	Export	32	Argentina	ARG	608	Philippines	PHL								08	ANIMAL FEED STUFF	1	No Quantity							269491830			0
S3	2009	2009	2009	2	0	2	Export	32	Argentina	ARG	616	Poland	POL								08	ANIMAL FEED STUFF	1	No Quantity							374198986			0
S3	2009	2009	2009	2	0	2	Export	32	Argentina	ARG	620	Portugal	PRT								08	ANIMAL FEED STUFF	1	No Quantity							32161351			0
S3	2009	2009	2009	2	0	2	Export	32	Argentina	ARG	634	Qatar	QAT								08	ANIMAL FEED STUFF	1	No Quantity							6814			0
S3	2009	2009	2009	2	0	2	Export	32	Argentina	ARG	642	Romania	ROU								08	ANIMAL FEED STUFF	1	No Quantity							19553981			0
S3	2009	2009	2009	2	0	2	Export	32	Argentina	ARG	643	Russian Federation	RUS								08	ANIMAL FEED STUFF	1	No Quantity							29799965			0
S3	2009	2009	2009	2	0	2	Export	32	Argentina	ARG	682	Saudi Arabia	SAU								08	ANIMAL FEED STUFF	1	No Quantity							89472494			0
S3	2009	2009	2009	2	0	2	Export	32	Argentina	ARG	686	Senegal	SEN								08	ANIMAL FEED STUFF	1	No Quantity							2540891			0
S3	2009	2009	2009	2	0	2	Export	32	Argentina	ARG	699	India	IND								08	ANIMAL FEED STUFF	1	No Quantity							588880			0
S3	2009	2009	2009	2	0	2	Export	32	Argentina	ARG	704	Viet Nam	VNM								08	ANIMAL FEED STUFF	1	No Quantity							428915242			0
S3	2009	2009	2009	2	0	2	Export	32	Argentina	ARG	705	Slovenia	SVN								08	ANIMAL FEED STUFF	1	No Quantity							9674768			0
S3	2009	2009	2009	2	0	2	Export	32	Argentina	ARG	710	South Africa	ZAF								08	ANIMAL FEED STUFF	1	No Quantity							293352882			0
S3	2009	2009	2009	2	0	2	Export	32	Argentina	ARG	724	Spain	ESP								08	ANIMAL FEED STUFF	1	No Quantity							761268891			0
S3	2009	2009	2009	2	0	2	Export	32	Argentina	ARG	760	Syria	SYR								08	ANIMAL FEED STUFF	1	No Quantity							256362319			0
S3	2009	2009	2009	2	0	2	Export	32	Argentina	ARG	764	Thailand	THA								08	ANIMAL FEED STUFF	1	No Quantity							290768000			0
S3	2009	2009	2009	2	0	2	Export	32	Argentina	ARG	784	United Arab Emirates	ARE								08	ANIMAL FEED STUFF	1	No Quantity							18226398			0
S3	2009	2009	2009	2	0	2	Export	32	Argentina	ARG	788	Tunisia	TUN								08	ANIMAL FEED STUFF	1	No Quantity							56129698			0
S3	2009	2009	2009	2	0	2	Export	32	Argentina	ARG	792	Turkey	TUR								08	ANIMAL FEED STUFF	1	No Quantity							53659559			0
S3	2009	2009	2009	2	0	2	Export	32	Argentina	ARG	818	Egypt	EGY								08	ANIMAL FEED STUFF	1	No Quantity							41749223			0
S3	2009	2009	2009	2	0	2	Export	32	Argentina	ARG	826	United Kingdom	GBR								08	ANIMAL FEED STUFF	1	No Quantity							410553657			0
S3	2009	2009	2009	2	0	2	Export	32	Argentina	ARG	838	Free Zones									08	ANIMAL FEED STUFF	1	No Quantity							80240			0
S3	2009	2009	2009	2	0	2	Export	32	Argentina	ARG	842	USA	USA								08	ANIMAL FEED STUFF	1	No Quantity							697266			0
S3	2009	2009	2009	2	0	2	Export	32	Argentina	ARG	858	Uruguay	URY								08	ANIMAL FEED STUFF	1	No Quantity							59182677			0
S3	2009	2009	2009	2	0	2	Export	32	Argentina	ARG	862	Venezuela	VEN								08	ANIMAL FEED STUFF	1	No Quantity							7729183			0
S3	2009	2009	2009	2	0	2	Export	32	Argentina	ARG	887	Yemen	YEM								08	ANIMAL FEED STUFF	1	No Quantity							46530509			0
S3	2009	2009	2009	2	0	2	Export	32	Argentina	ARG	899	Areas, nes									08	ANIMAL FEED STUFF	1	No Quantity							11055120			0
S3	2009	2009	2009	2	0	2	Export	51	Armenia	ARM	0	World	WLD								08	ANIMAL FEED STUFF	1	No Quantity							88561			0
S3	2009	2009	2009	2	0	2	Export	51	Armenia	ARM	268	Georgia	GEO								08	ANIMAL FEED STUFF	1	No Quantity							86156			0
S3	2009	2009	2009	2	0	2	Export	51	Armenia	ARM	364	Iran	IRN								08	ANIMAL FEED STUFF	1	No Quantity							2390			0
S3	2009	2009	2009	2	0	2	Export	51	Armenia	ARM	826	United Kingdom	GBR								08	ANIMAL FEED STUFF	1	No Quantity							15			0
S3	2009	2009	2009	2	0	2	Export	32	Argentina	ARG	0	World	WLD								09	MISC.EDIBLE PRODUCTS ETC	1	No Quantity							386853455			0
S3	2009	2009	2009	2	0	2	Export	32	Argentina	ARG	8	Albania	ALB								09	MISC.EDIBLE PRODUCTS ETC	1	No Quantity							31643			0
S3	2009	2009	2009	2	0	2	Export	32	Argentina	ARG	12	Algeria	DZA								09	MISC.EDIBLE PRODUCTS ETC	1	No Quantity							1613391			0
S3	2009	2009	2009	2	0	2	Export	32	Argentina	ARG	20	Andorra	AND								09	MISC.EDIBLE PRODUCTS ETC	1	No Quantity							15807			0
S3	2009	2009	2009	2	0	2	Export	32	Argentina	ARG	24	Angola	AGO								09	MISC.EDIBLE PRODUCTS ETC	1	No Quantity							14183481			0
S3	2009	2009	2009	2	0	2	Export	32	Argentina	ARG	28	Antigua and Barbuda	ATG								09	MISC.EDIBLE PRODUCTS ETC	1	No Quantity							34022			0
S3	2009	2009	2009	2	0	2	Export	32	Argentina	ARG	36	Australia	AUS								09	MISC.EDIBLE PRODUCTS ETC	1	No Quantity							111208			0
S3	2009	2009	2009	2	0	2	Export	32	Argentina	ARG	40	Austria	AUT								09	MISC.EDIBLE PRODUCTS ETC	1	No Quantity							168054			0
S3	2009	2009	2009	2	0	2	Export	32	Argentina	ARG	51	Armenia	ARM								09	MISC.EDIBLE PRODUCTS ETC	1	No Quantity							23759			0
S3	2009	2009	2009	2	0	2	Export	32	Argentina	ARG	52	Barbados	BRB								09	MISC.EDIBLE PRODUCTS ETC	1	No Quantity							186123			0
S3	2009	2009	2009	2	0	2	Export	32	Argentina	ARG	56	Belgium	BEL								09	MISC.EDIBLE PRODUCTS ETC	1	No Quantity							1404849			0
S3	2009	2009	2009	2	0	2	Export	32	Argentina	ARG	68	Bolivia (Plurinational State of)	BOL								09	MISC.EDIBLE PRODUCTS ETC	1	No Quantity							10137661			0
S3	2009	2009	2009	2	0	2	Export	32	Argentina	ARG	72	Botswana	BWA								09	MISC.EDIBLE PRODUCTS ETC	1	No Quantity							3734			0
S3	2009	2009	2009	2	0	2	Export	32	Argentina	ARG	76	Brazil	BRA								09	MISC.EDIBLE PRODUCTS ETC	1	No Quantity							46862355			0
S3	2009	2009	2009	2	0	2	Export	32	Argentina	ARG	100	Bulgaria	BGR								09	MISC.EDIBLE PRODUCTS ETC	1	No Quantity							17940			0
S3	2009	2009	2009	2	0	2	Export	32	Argentina	ARG	120	Cameroon	CMR								09	MISC.EDIBLE PRODUCTS ETC	1	No Quantity							327519			0
S3	2009	2009	2009	2	0	2	Export	32	Argentina	ARG	124	Canada	CAN								09	MISC.EDIBLE PRODUCTS ETC	1	No Quantity							945921			0
S3	2009	2009	2009	2	0	2	Export	32	Argentina	ARG	132	Cabo Verde	CPV								09	MISC.EDIBLE PRODUCTS ETC	1	No Quantity							21711			0
S3	2009	2009	2009	2	0	2	Export	32	Argentina	ARG	144	Sri Lanka	LKA								09	MISC.EDIBLE PRODUCTS ETC	1	No Quantity							24840			0
S3	2009	2009	2009	2	0	2	Export	32	Argentina	ARG	152	Chile	CHL								09	MISC.EDIBLE PRODUCTS ETC	1	No Quantity							147932688			0
S3	2009	2009	2009	2	0	2	Export	32	Argentina	ARG	156	China	CHN								09	MISC.EDIBLE PRODUCTS ETC	1	No Quantity							1381073			0
S3	2009	2009	2009	2	0	2	Export	32	Argentina	ARG	170	Colombia	COL								09	MISC.EDIBLE PRODUCTS ETC	1	No Quantity							6946145			0
S3	2009	2009	2009	2	0	2	Export	32	Argentina	ARG	174	Comoros	COM								09	MISC.EDIBLE PRODUCTS ETC	1	No Quantity							29230			0
S3	2009	2009	2009	2	0	2	Export	32	Argentina	ARG	178	Congo	COG								09	MISC.EDIBLE PRODUCTS ETC	1	No Quantity							436685			0
S3	2009	2009	2009	2	0	2	Export	32	Argentina	ARG	180	Dem. Rep. of the Congo	COD								09	MISC.EDIBLE PRODUCTS ETC	1	No Quantity							2379680			0
S3	2009	2009	2009	2	0	2	Export	32	Argentina	ARG	188	Costa Rica	CRI								09	MISC.EDIBLE PRODUCTS ETC	1	No Quantity							1431061			0
S3	2009	2009	2009	2	0	2	Export	32	Argentina	ARG	191	Croatia	HRV								09	MISC.EDIBLE PRODUCTS ETC	1	No Quantity							18565			0
S3	2009	2009	2009	2	0	2	Export	32	Argentina	ARG	192	Cuba	CUB								09	MISC.EDIBLE PRODUCTS ETC	1	No Quantity							2052851			0
S3	2009	2009	2009	2	0	2	Export	32	Argentina	ARG	203	Czechia	CZE								09	MISC.EDIBLE PRODUCTS ETC	1	No Quantity							51			0
S3	2009	2009	2009	2	0	2	Export	32	Argentina	ARG	208	Denmark	DNK								09	MISC.EDIBLE PRODUCTS ETC	1	No Quantity							34026			0
S3	2009	2009	2009	2	0	2	Export	32	Argentina	ARG	212	Dominica	DMA								09	MISC.EDIBLE PRODUCTS ETC	1	No Quantity							76960			0
S3	2009	2009	2009	2	0	2	Export	32	Argentina	ARG	214	Dominican Rep.	DOM								09	MISC.EDIBLE PRODUCTS ETC	1	No Quantity							11724502			0
S3	2009	2009	2009	2	0	2	Export	32	Argentina	ARG	218	Ecuador	ECU								09	MISC.EDIBLE PRODUCTS ETC	1	No Quantity							2306420			0
S3	2009	2009	2009	2	0	2	Export	32	Argentina	ARG	222	El Salvador	SLV								09	MISC.EDIBLE PRODUCTS ETC	1	No Quantity							289787			0
S3	2009	2009	2009	2	0	2	Export	32	Argentina	ARG	226	Equatorial Guinea	GNQ								09	MISC.EDIBLE PRODUCTS ETC	1	No Quantity							1996			0
S3	2009	2009	2009	2	0	2	Export	32	Argentina	ARG	242	Fiji	FJI								09	MISC.EDIBLE PRODUCTS ETC	1	No Quantity							14833			0
S3	2009	2009	2009	2	0	2	Export	32	Argentina	ARG	251	France	FRA								09	MISC.EDIBLE PRODUCTS ETC	1	No Quantity							412142			0
S3	2009	2009	2009	2	0	2	Export	32	Argentina	ARG	268	Georgia	GEO								09	MISC.EDIBLE PRODUCTS ETC	1	No Quantity							991			0
S3	2009	2009	2009	2	0	2	Export	32	Argentina	ARG	276	Germany	DEU								09	MISC.EDIBLE PRODUCTS ETC	1	No Quantity							648956			0
S3	2009	2009	2009	2	0	2	Export	32	Argentina	ARG	288	Ghana	GHA								09	MISC.EDIBLE PRODUCTS ETC	1	No Quantity							19750			0
S3	2009	2009	2009	2	0	2	Export	32	Argentina	ARG	308	Grenada	GRD								09	MISC.EDIBLE PRODUCTS ETC	1	No Quantity							73508			0
S3	2009	2009	2009	2	0	2	Export	32	Argentina	ARG	320	Guatemala	GTM								09	MISC.EDIBLE PRODUCTS ETC	1	No Quantity							461496			0
S3	2009	2009	2009	2	0	2	Export	32	Argentina	ARG	332	Haiti	HTI								09	MISC.EDIBLE PRODUCTS ETC	1	No Quantity							1420186			0
S3	2009	2009	2009	2	0	2	Export	32	Argentina	ARG	340	Honduras	HND								09	MISC.EDIBLE PRODUCTS ETC	1	No Quantity							886058			0
S3	2009	2009	2009	2	0	2	Export	32	Argentina	ARG	360	Indonesia	IDN								09	MISC.EDIBLE PRODUCTS ETC	1	No Quantity							62			0
S3	2009	2009	2009	2	0	2	Export	32	Argentina	ARG	368	Iraq	IRQ								09	MISC.EDIBLE PRODUCTS ETC	1	No Quantity							36810			0
S3	2009	2009	2009	2	0	2	Export	32	Argentina	ARG	376	Israel	ISR								09	MISC.EDIBLE PRODUCTS ETC	1	No Quantity							335908			0
S3	2009	2009	2009	2	0	2	Export	32	Argentina	ARG	381	Italy	ITA								09	MISC.EDIBLE PRODUCTS ETC	1	No Quantity							148555			0
S3	2009	2009	2009	2	0	2	Export	32	Argentina	ARG	384	Côte d'Ivoire	CIV								09	MISC.EDIBLE PRODUCTS ETC	1	No Quantity							392962			0
S3	2009	2009	2009	2	0	2	Export	32	Argentina	ARG	388	Jamaica	JAM								09	MISC.EDIBLE PRODUCTS ETC	1	No Quantity							337486			0
S3	2009	2009	2009	2	0	2	Export	32	Argentina	ARG	392	Japan	JPN								09	MISC.EDIBLE PRODUCTS ETC	1	No Quantity							517488			0
S3	2009	2009	2009	2	0	2	Export	32	Argentina	ARG	400	Jordan	JOR								09	MISC.EDIBLE PRODUCTS ETC	1	No Quantity							536760			0
S3	2009	2009	2009	2	0	2	Export	32	Argentina	ARG	410	Rep. of Korea	KOR								09	MISC.EDIBLE PRODUCTS ETC	1	No Quantity							212462			0
S3	2009	2009	2009	2	0	2	Export	32	Argentina	ARG	414	Kuwait	KWT								09	MISC.EDIBLE PRODUCTS ETC	1	No Quantity							63060			0
S3	2009	2009	2009	2	0	2	Export	32	Argentina	ARG	422	Lebanon	LBN								09	MISC.EDIBLE PRODUCTS ETC	1	No Quantity							14211			0
S3	2009	2009	2009	2	0	2	Export	32	Argentina	ARG	440	Lithuania	LTU								09	MISC.EDIBLE PRODUCTS ETC	1	No Quantity							107447			0
S3	2009	2009	2009	2	0	2	Export	32	Argentina	ARG	450	Madagascar	MDG								09	MISC.EDIBLE PRODUCTS ETC	1	No Quantity							1160			0
S3	2009	2009	2009	2	0	2	Export	32	Argentina	ARG	458	Malaysia	MYS								09	MISC.EDIBLE PRODUCTS ETC	1	No Quantity							786			0
S3	2009	2009	2009	2	0	2	Export	32	Argentina	ARG	478	Mauritania	MRT								09	MISC.EDIBLE PRODUCTS ETC	1	No Quantity							108584			0
S3	2009	2009	2009	2	0	2	Export	32	Argentina	ARG	480	Mauritius	MUS								09	MISC.EDIBLE PRODUCTS ETC	1	No Quantity							13235			0
S3	2009	2009	2009	2	0	2	Export	32	Argentina	ARG	484	Mexico	MEX								09	MISC.EDIBLE PRODUCTS ETC	1	No Quantity							16570463			0
S3	2009	2009	2009	2	0	2	Export	32	Argentina	ARG	496	Mongolia	MNG								09	MISC.EDIBLE PRODUCTS ETC	1	No Quantity							2511			0
S3	2009	2009	2009	2	0	2	Export	32	Argentina	ARG	504	Morocco	MAR								09	MISC.EDIBLE PRODUCTS ETC	1	No Quantity							26280			0
S3	2009	2009	2009	2	0	2	Export	32	Argentina	ARG	512	Oman	OMN								09	MISC.EDIBLE PRODUCTS ETC	1	No Quantity							10440			0
S3	2009	2009	2009	2	0	2	Export	32	Argentina	ARG	524	Nepal	NPL								09	MISC.EDIBLE PRODUCTS ETC	1	No Quantity							732			0
S3	2009	2009	2009	2	0	2	Export	32	Argentina	ARG	528	Netherlands	NLD								09	MISC.EDIBLE PRODUCTS ETC	1	No Quantity							140984			0
S3	2009	2009	2009	2	0	2	Export	32	Argentina	ARG	530	Neth. Antilles	ANT								09	MISC.EDIBLE PRODUCTS ETC	1	No Quantity							294387			0
S3	2009	2009	2009	2	0	2	Export	32	Argentina	ARG	533	Aruba	ABW								09	MISC.EDIBLE PRODUCTS ETC	1	No Quantity							77834			0
S3	2009	2009	2009	2	0	2	Export	32	Argentina	ARG	554	New Zealand	NZL								09	MISC.EDIBLE PRODUCTS ETC	1	No Quantity							123625			0
S3	2009	2009	2009	2	0	2	Export	32	Argentina	ARG	558	Nicaragua	NIC								09	MISC.EDIBLE PRODUCTS ETC	1	No Quantity							305801			0
S3	2009	2009	2009	2	0	2	Export	32	Argentina	ARG	562	Niger	NER								09	MISC.EDIBLE PRODUCTS ETC	1	No Quantity							1914465			0
S3	2009	2009	2009	2	0	2	Export	32	Argentina	ARG	566	Nigeria	NGA								09	MISC.EDIBLE PRODUCTS ETC	1	No Quantity							362594			0
S3	2009	2009	2009	2	0	2	Export	32	Argentina	ARG	586	Pakistan	PAK								09	MISC.EDIBLE PRODUCTS ETC	1	No Quantity							180745			0
S3	2009	2009	2009	2	0	2	Export	32	Argentina	ARG	591	Panama	PAN								09	MISC.EDIBLE PRODUCTS ETC	1	No Quantity							724146			0
S3	2009	2009	2009	2	0	2	Export	32	Argentina	ARG	600	Paraguay	PRY								09	MISC.EDIBLE PRODUCTS ETC	1	No Quantity							20258245			0
S3	2009	2009	2009	2	0	2	Export	32	Argentina	ARG	604	Peru	PER								09	MISC.EDIBLE PRODUCTS ETC	1	No Quantity							4749728			0
S3	2009	2009	2009	2	0	2	Export	32	Argentina	ARG	608	Philippines	PHL								09	MISC.EDIBLE PRODUCTS ETC	1	No Quantity							480370			0
S3	2009	2009	2009	2	0	2	Export	32	Argentina	ARG	616	Poland	POL								09	MISC.EDIBLE PRODUCTS ETC	1	No Quantity							19280			0
S3	2009	2009	2009	2	0	2	Export	32	Argentina	ARG	634	Qatar	QAT								09	MISC.EDIBLE PRODUCTS ETC	1	No Quantity							78160			0
S3	2009	2009	2009	2	0	2	Export	32	Argentina	ARG	642	Romania	ROU								09	MISC.EDIBLE PRODUCTS ETC	1	No Quantity							12348			0
S3	2009	2009	2009	2	0	2	Export	32	Argentina	ARG	643	Russian Federation	RUS								09	MISC.EDIBLE PRODUCTS ETC	1	No Quantity							874483			0
S3	2009	2009	2009	2	0	2	Export	32	Argentina	ARG	662	Saint Lucia	LCA								09	MISC.EDIBLE PRODUCTS ETC	1	No Quantity							1440			0
S3	2009	2009	2009	2	0	2	Export	32	Argentina	ARG	682	Saudi Arabia	SAU								09	MISC.EDIBLE PRODUCTS ETC	1	No Quantity							7349535			0
S3	2009	2009	2009	2	0	2	Export	32	Argentina	ARG	686	Senegal	SEN								09	MISC.EDIBLE PRODUCTS ETC	1	No Quantity							2605630			0
S3	2009	2009	2009	2	0	2	Export	32	Argentina	ARG	688	Serbia	SRB								09	MISC.EDIBLE PRODUCTS ETC	1	No Quantity							18207			0
S3	2009	2009	2009	2	0	2	Export	32	Argentina	ARG	694	Sierra Leone	SLE								09	MISC.EDIBLE PRODUCTS ETC	1	No Quantity							61332			0
S3	2009	2009	2009	2	0	2	Export	32	Argentina	ARG	699	India	IND								09	MISC.EDIBLE PRODUCTS ETC	1	No Quantity							53677			0
S3	2009	2009	2009	2	0	2	Export	32	Argentina	ARG	702	Singapore	SGP								09	MISC.EDIBLE PRODUCTS ETC	1	No Quantity							46			0
S3	2009	2009	2009	2	0	2	Export	32	Argentina	ARG	704	Viet Nam	VNM								09	MISC.EDIBLE PRODUCTS ETC	1	No Quantity							194284			0
S3	2009	2009	2009	2	0	2	Export	32	Argentina	ARG	710	South Africa	ZAF								09	MISC.EDIBLE PRODUCTS ETC	1	No Quantity							452816			0
S3	2009	2009	2009	2	0	2	Export	32	Argentina	ARG	724	Spain	ESP								09	MISC.EDIBLE PRODUCTS ETC	1	No Quantity							893266			0
S3	2009	2009	2009	2	0	2	Export	32	Argentina	ARG	736	Fmr Sudan	SDN								09	MISC.EDIBLE PRODUCTS ETC	1	No Quantity							758580			0
S3	2009	2009	2009	2	0	2	Export	32	Argentina	ARG	740	Suriname	SUR								09	MISC.EDIBLE PRODUCTS ETC	1	No Quantity							3667165			0
S3	2009	2009	2009	2	0	2	Export	32	Argentina	ARG	752	Sweden	SWE								09	MISC.EDIBLE PRODUCTS ETC	1	No Quantity							4032			0
S3	2009	2009	2009	2	0	2	Export	32	Argentina	ARG	757	Switzerland	CHE								09	MISC.EDIBLE PRODUCTS ETC	1	No Quantity							33			0
S3	2009	2009	2009	2	0	2	Export	32	Argentina	ARG	760	Syria	SYR								09	MISC.EDIBLE PRODUCTS ETC	1	No Quantity							825575			0
S3	2009	2009	2009	2	0	2	Export	32	Argentina	ARG	780	Trinidad and Tobago	TTO								09	MISC.EDIBLE PRODUCTS ETC	1	No Quantity							3696460			0
S3	2009	2009	2009	2	0	2	Export	32	Argentina	ARG	784	United Arab Emirates	ARE								09	MISC.EDIBLE PRODUCTS ETC	1	No Quantity							137156			0
S3	2009	2009	2009	2	0	2	Export	32	Argentina	ARG	792	Turkey	TUR								09	MISC.EDIBLE PRODUCTS ETC	1	No Quantity							330808			0
S3	2009	2009	2009	2	0	2	Export	32	Argentina	ARG	804	Ukraine	UKR								09	MISC.EDIBLE PRODUCTS ETC	1	No Quantity							151148			0
S3	2009	2009	2009	2	0	2	Export	32	Argentina	ARG	818	Egypt	EGY								09	MISC.EDIBLE PRODUCTS ETC	1	No Quantity							909872			0
S3	2009	2009	2009	2	0	2	Export	32	Argentina	ARG	826	United Kingdom	GBR								09	MISC.EDIBLE PRODUCTS ETC	1	No Quantity							269757			0
S3	2009	2009	2009	2	0	2	Export	32	Argentina	ARG	838	Free Zones									09	MISC.EDIBLE PRODUCTS ETC	1	No Quantity							43611			0
S3	2009	2009	2009	2	0	2	Export	32	Argentina	ARG	842	USA	USA								09	MISC.EDIBLE PRODUCTS ETC	1	No Quantity							9011739			0
S3	2009	2009	2009	2	0	2	Export	32	Argentina	ARG	858	Uruguay	URY								09	MISC.EDIBLE PRODUCTS ETC	1	No Quantity							30055450			0
S3	2009	2009	2009	2	0	2	Export	32	Argentina	ARG	862	Venezuela	VEN								09	MISC.EDIBLE PRODUCTS ETC	1	No Quantity							18229272			0
S3	2009	2009	2009	2	0	2	Export	32	Argentina	ARG	899	Areas, nes									09	MISC.EDIBLE PRODUCTS ETC	1	No Quantity							4309			0
S3	2009	2009	2009	2	0	2	Export	51	Armenia	ARM	0	World	WLD								09	MISC.EDIBLE PRODUCTS ETC	1	No Quantity							494591			0
S3	2009	2009	2009	2	0	2	Export	51	Armenia	ARM	233	Estonia	EST								09	MISC.EDIBLE PRODUCTS ETC	1	No Quantity							9			0
S3	2009	2009	2009	2	0	2	Export	51	Armenia	ARM	251	France	FRA								09	MISC.EDIBLE PRODUCTS ETC	1	No Quantity							625			0
S3	2009	2009	2009	2	0	2	Export	51	Armenia	ARM	268	Georgia	GEO								09	MISC.EDIBLE PRODUCTS ETC	1	No Quantity							107728			0
S3	2009	2009	2009	2	0	2	Export	51	Armenia	ARM	364	Iran	IRN								09	MISC.EDIBLE PRODUCTS ETC	1	No Quantity							34633			0
S3	2009	2009	2009	2	0	2	Export	51	Armenia	ARM	398	Kazakhstan	KAZ								09	MISC.EDIBLE PRODUCTS ETC	1	No Quantity							21215			0
S3	2009	2009	2009	2	0	2	Export	51	Armenia	ARM	643	Russian Federation	RUS								09	MISC.EDIBLE PRODUCTS ETC	1	No Quantity							281707			0
S3	2009	2009	2009	2	0	2	Export	51	Armenia	ARM	784	United Arab Emirates	ARE								09	MISC.EDIBLE PRODUCTS ETC	1	No Quantity							11671			0
S3	2009	2009	2009	2	0	2	Export	51	Armenia	ARM	795	Turkmenistan	TKM								09	MISC.EDIBLE PRODUCTS ETC	1	No Quantity							4935			0
S3	2009	2009	2009	2	0	2	Export	51	Armenia	ARM	842	USA	USA								09	MISC.EDIBLE PRODUCTS ETC	1	No Quantity							3150			0
S3	2009	2009	2009	2	0	2	Export	51	Armenia	ARM	899	Areas, nes									09	MISC.EDIBLE PRODUCTS ETC	1	No Quantity							28920			0
S3	2009	2009	2009	2	0	2	Export	32	Argentina	ARG	0	World	WLD								11	BEVERAGES	1	No Quantity							702237222			0
S3	2009	2009	2009	2	0	2	Export	32	Argentina	ARG	8	Albania	ALB								11	BEVERAGES	1	No Quantity							4650			0
S3	2009	2009	2009	2	0	2	Export	32	Argentina	ARG	20	Andorra	AND								11	BEVERAGES	1	No Quantity							5269			0
S3	2009	2009	2009	2	0	2	Export	32	Argentina	ARG	24	Angola	AGO								11	BEVERAGES	1	No Quantity							2883477			0
S3	2009	2009	2009	2	0	2	Export	32	Argentina	ARG	28	Antigua and Barbuda	ATG								11	BEVERAGES	1	No Quantity							209074			0
S3	2009	2009	2009	2	0	2	Export	32	Argentina	ARG	36	Australia	AUS								11	BEVERAGES	1	No Quantity							792677			0
S3	2009	2009	2009	2	0	2	Export	32	Argentina	ARG	40	Austria	AUT								11	BEVERAGES	1	No Quantity							660307			0
S3	2009	2009	2009	2	0	2	Export	32	Argentina	ARG	44	Bahamas	BHS								11	BEVERAGES	1	No Quantity							1783669			0
S3	2009	2009	2009	2	0	2	Export	32	Argentina	ARG	50	Bangladesh	BGD								11	BEVERAGES	1	No Quantity							7604			0
S3	2009	2009	2009	2	0	2	Export	32	Argentina	ARG	52	Barbados	BRB								11	BEVERAGES	1	No Quantity							316982			0
S3	2009	2009	2009	2	0	2	Export	32	Argentina	ARG	56	Belgium	BEL								11	BEVERAGES	1	No Quantity							9329547			0
S3	2009	2009	2009	2	0	2	Export	32	Argentina	ARG	68	Bolivia (Plurinational State of)	BOL								11	BEVERAGES	1	No Quantity							3939234			0
S3	2009	2009	2009	2	0	2	Export	32	Argentina	ARG	76	Brazil	BRA								11	BEVERAGES	1	No Quantity							44473205			0
S3	2009	2009	2009	2	0	2	Export	32	Argentina	ARG	84	Belize	BLZ								11	BEVERAGES	1	No Quantity							31762			0
S3	2009	2009	2009	2	0	2	Export	32	Argentina	ARG	100	Bulgaria	BGR								11	BEVERAGES	1	No Quantity							302546			0
S3	2009	2009	2009	2	0	2	Export	32	Argentina	ARG	112	Belarus	BLR								11	BEVERAGES	1	No Quantity							176268			0
S3	2009	2009	2009	2	0	2	Export	32	Argentina	ARG	116	Cambodia	KHM								11	BEVERAGES	1	No Quantity							32881			0
S3	2009	2009	2009	2	0	2	Export	32	Argentina	ARG	120	Cameroon	CMR								11	BEVERAGES	1	No Quantity							212183			0
S3	2009	2009	2009	2	0	2	Export	32	Argentina	ARG	124	Canada	CAN								11	BEVERAGES	1	No Quantity							74325750			0
S3	2009	2009	2009	2	0	2	Export	32	Argentina	ARG	144	Sri Lanka	LKA								11	BEVERAGES	1	No Quantity							38497			0
S3	2009	2009	2009	2	0	2	Export	32	Argentina	ARG	152	Chile	CHL								11	BEVERAGES	1	No Quantity							16321227			0
S3	2009	2009	2009	2	0	2	Export	32	Argentina	ARG	156	China	CHN								11	BEVERAGES	1	No Quantity							6188882			0
S3	2009	2009	2009	2	0	2	Export	32	Argentina	ARG	170	Colombia	COL								11	BEVERAGES	1	No Quantity							7293519			0
S3	2009	2009	2009	2	0	2	Export	32	Argentina	ARG	174	Comoros	COM								11	BEVERAGES	1	No Quantity							11162			0
S3	2009	2009	2009	2	0	2	Export	32	Argentina	ARG	178	Congo	COG								11	BEVERAGES	1	No Quantity							57748			0
S3	2009	2009	2009	2	0	2	Export	32	Argentina	ARG	188	Costa Rica	CRI								11	BEVERAGES	1	No Quantity							1678844			0
S3	2009	2009	2009	2	0	2	Export	32	Argentina	ARG	191	Croatia	HRV								11	BEVERAGES	1	No Quantity							64034			0
S3	2009	2009	2009	2	0	2	Export	32	Argentina	ARG	192	Cuba	CUB								11	BEVERAGES	1	No Quantity							413063			0
S3	2009	2009	2009	2	0	2	Export	32	Argentina	ARG	196	Cyprus	CYP								11	BEVERAGES	1	No Quantity							84771			0
S3	2009	2009	2009	2	0	2	Export	32	Argentina	ARG	203	Czechia	CZE								11	BEVERAGES	1	No Quantity							1568837			0
S3	2009	2009	2009	2	0	2	Export	32	Argentina	ARG	204	Benin	BEN								11	BEVERAGES	1	No Quantity							56924			0
S3	2009	2009	2009	2	0	2	Export	32	Argentina	ARG	208	Denmark	DNK								11	BEVERAGES	1	No Quantity							16807595			0
S3	2009	2009	2009	2	0	2	Export	32	Argentina	ARG	212	Dominica	DMA								11	BEVERAGES	1	No Quantity							18410			0
S3	2009	2009	2009	2	0	2	Export	32	Argentina	ARG	214	Dominican Rep.	DOM								11	BEVERAGES	1	No Quantity							1279767			0
S3	2009	2009	2009	2	0	2	Export	32	Argentina	ARG	218	Ecuador	ECU								11	BEVERAGES	1	No Quantity							2026513			0
S3	2009	2009	2009	2	0	2	Export	32	Argentina	ARG	222	El Salvador	SLV								11	BEVERAGES	1	No Quantity							392656			0
S3	2009	2009	2009	2	0	2	Export	32	Argentina	ARG	226	Equatorial Guinea	GNQ								11	BEVERAGES	1	No Quantity							39370			0
S3	2009	2009	2009	2	0	2	Export	32	Argentina	ARG	233	Estonia	EST								11	BEVERAGES	1	No Quantity							1114861			0
S3	2009	2009	2009	2	0	2	Export	32	Argentina	ARG	246	Finland	FIN								11	BEVERAGES	1	No Quantity							10502321			0
S3	2009	2009	2009	2	0	2	Export	32	Argentina	ARG	251	France	FRA								11	BEVERAGES	1	No Quantity							6199386			0
S3	2009	2009	2009	2	0	2	Export	32	Argentina	ARG	270	Gambia	GMB								11	BEVERAGES	1	No Quantity							7145			0
S3	2009	2009	2009	2	0	2	Export	32	Argentina	ARG	276	Germany	DEU								11	BEVERAGES	1	No Quantity							14421256			0
S3	2009	2009	2009	2	0	2	Export	32	Argentina	ARG	288	Ghana	GHA								11	BEVERAGES	1	No Quantity							1270528			0
S3	2009	2009	2009	2	0	2	Export	32	Argentina	ARG	300	Greece	GRC								11	BEVERAGES	1	No Quantity							336284			0
S3	2009	2009	2009	2	0	2	Export	32	Argentina	ARG	308	Grenada	GRD								11	BEVERAGES	1	No Quantity							59464			0
S3	2009	2009	2009	2	0	2	Export	32	Argentina	ARG	320	Guatemala	GTM								11	BEVERAGES	1	No Quantity							655774			0
S3	2009	2009	2009	2	0	2	Export	32	Argentina	ARG	328	Guyana	GUY								11	BEVERAGES	1	No Quantity							102679			0
S3	2009	2009	2009	2	0	2	Export	32	Argentina	ARG	332	Haiti	HTI								11	BEVERAGES	1	No Quantity							319398			0
S3	2009	2009	2009	2	0	2	Export	32	Argentina	ARG	340	Honduras	HND								11	BEVERAGES	1	No Quantity							526959			0
S3	2009	2009	2009	2	0	2	Export	32	Argentina	ARG	344	China, Hong Kong SAR	HKG								11	BEVERAGES	1	No Quantity							2403536			0
S3	2009	2009	2009	2	0	2	Export	32	Argentina	ARG	348	Hungary	HUN								11	BEVERAGES	1	No Quantity							163608			0
S3	2009	2009	2009	2	0	2	Export	32	Argentina	ARG	352	Iceland	ISL								11	BEVERAGES	1	No Quantity							1008059			0
S3	2009	2009	2009	2	0	2	Export	32	Argentina	ARG	360	Indonesia	IDN								11	BEVERAGES	1	No Quantity							86059			0
S3	2009	2009	2009	2	0	2	Export	32	Argentina	ARG	372	Ireland	IRL								11	BEVERAGES	1	No Quantity							3100032			0
S3	2009	2009	2009	2	0	2	Export	32	Argentina	ARG	376	Israel	ISR								11	BEVERAGES	1	No Quantity							1582741			0
S3	2009	2009	2009	2	0	2	Export	32	Argentina	ARG	381	Italy	ITA								11	BEVERAGES	1	No Quantity							1040097			0
S3	2009	2009	2009	2	0	2	Export	32	Argentina	ARG	384	Côte d'Ivoire	CIV								11	BEVERAGES	1	No Quantity							1026715			0
S3	2009	2009	2009	2	0	2	Export	32	Argentina	ARG	388	Jamaica	JAM								11	BEVERAGES	1	No Quantity							736848			0
S3	2009	2009	2009	2	0	2	Export	32	Argentina	ARG	392	Japan	JPN								11	BEVERAGES	1	No Quantity							20963723			0
S3	2009	2009	2009	2	0	2	Export	32	Argentina	ARG	398	Kazakhstan	KAZ								11	BEVERAGES	1	No Quantity							210524			0
S3	2009	2009	2009	2	0	2	Export	32	Argentina	ARG	400	Jordan	JOR								11	BEVERAGES	1	No Quantity							46346			0
S3	2009	2009	2009	2	0	2	Export	32	Argentina	ARG	404	Kenya	KEN								11	BEVERAGES	1	No Quantity							56688			0
S3	2009	2009	2009	2	0	2	Export	32	Argentina	ARG	410	Rep. of Korea	KOR								11	BEVERAGES	1	No Quantity							1797581			0
S3	2009	2009	2009	2	0	2	Export	32	Argentina	ARG	422	Lebanon	LBN								11	BEVERAGES	1	No Quantity							15874			0
S3	2009	2009	2009	2	0	2	Export	32	Argentina	ARG	428	Latvia	LVA								11	BEVERAGES	1	No Quantity							537431			0
S3	2009	2009	2009	2	0	2	Export	32	Argentina	ARG	430	Liberia	LBR								11	BEVERAGES	1	No Quantity							10979			0
S3	2009	2009	2009	2	0	2	Export	32	Argentina	ARG	434	Libya	LBY								11	BEVERAGES	1	No Quantity							36900			0
S3	2009	2009	2009	2	0	2	Export	32	Argentina	ARG	440	Lithuania	LTU								11	BEVERAGES	1	No Quantity							606600			0
S3	2009	2009	2009	2	0	2	Export	32	Argentina	ARG	442	Luxembourg	LUX								11	BEVERAGES	1	No Quantity							272070			0
S3	2009	2009	2009	2	0	2	Export	32	Argentina	ARG	450	Madagascar	MDG								11	BEVERAGES	1	No Quantity							75853			0
S3	2009	2009	2009	2	0	2	Export	32	Argentina	ARG	458	Malaysia	MYS								11	BEVERAGES	1	No Quantity							425165			0
S3	2009	2009	2009	2	0	2	Export	32	Argentina	ARG	462	Maldives	MDV								11	BEVERAGES	1	No Quantity							28657			0
S3	2009	2009	2009	2	0	2	Export	32	Argentina	ARG	470	Malta	MLT								11	BEVERAGES	1	No Quantity							188836			0
S3	2009	2009	2009	2	0	2	Export	32	Argentina	ARG	478	Mauritania	MRT								11	BEVERAGES	1	No Quantity							10032			0
S3	2009	2009	2009	2	0	2	Export	32	Argentina	ARG	480	Mauritius	MUS								11	BEVERAGES	1	No Quantity							70428			0
S3	2009	2009	2009	2	0	2	Export	32	Argentina	ARG	484	Mexico	MEX								11	BEVERAGES	1	No Quantity							16205082			0
S3	2009	2009	2009	2	0	2	Export	32	Argentina	ARG	490	Other Asia, nes									11	BEVERAGES	1	No Quantity							1411475			0
S3	2009	2009	2009	2	0	2	Export	32	Argentina	ARG	496	Mongolia	MNG								11	BEVERAGES	1	No Quantity							21296			0
S3	2009	2009	2009	2	0	2	Export	32	Argentina	ARG	499	Montenegro	MNE								11	BEVERAGES	1	No Quantity							30215			0
S3	2009	2009	2009	2	0	2	Export	32	Argentina	ARG	508	Mozambique	MOZ								11	BEVERAGES	1	No Quantity							29583			0
S3	2009	2009	2009	2	0	2	Export	32	Argentina	ARG	528	Netherlands	NLD								11	BEVERAGES	1	No Quantity							34509808			0
S3	2009	2009	2009	2	0	2	Export	32	Argentina	ARG	530	Neth. Antilles	ANT								11	BEVERAGES	1	No Quantity							743603			0
S3	2009	2009	2009	2	0	2	Export	32	Argentina	ARG	533	Aruba	ABW								11	BEVERAGES	1	No Quantity							342850			0
S3	2009	2009	2009	2	0	2	Export	32	Argentina	ARG	554	New Zealand	NZL								11	BEVERAGES	1	No Quantity							242382			0
S3	2009	2009	2009	2	0	2	Export	32	Argentina	ARG	558	Nicaragua	NIC								11	BEVERAGES	1	No Quantity							109910			0
S3	2009	2009	2009	2	0	2	Export	32	Argentina	ARG	562	Niger	NER								11	BEVERAGES	1	No Quantity							9425			0
S3	2009	2009	2009	2	0	2	Export	32	Argentina	ARG	566	Nigeria	NGA								11	BEVERAGES	1	No Quantity							177739			0
S3	2009	2009	2009	2	0	2	Export	32	Argentina	ARG	579	Norway	NOR								11	BEVERAGES	1	No Quantity							5160360			0
S3	2009	2009	2009	2	0	2	Export	32	Argentina	ARG	591	Panama	PAN								11	BEVERAGES	1	No Quantity							2495966			0
S3	2009	2009	2009	2	0	2	Export	32	Argentina	ARG	600	Paraguay	PRY								11	BEVERAGES	1	No Quantity							42232754			0
S3	2009	2009	2009	2	0	2	Export	32	Argentina	ARG	604	Peru	PER								11	BEVERAGES	1	No Quantity							8984489			0
S3	2009	2009	2009	2	0	2	Export	32	Argentina	ARG	608	Philippines	PHL								11	BEVERAGES	1	No Quantity							411639			0
S3	2009	2009	2009	2	0	2	Export	32	Argentina	ARG	616	Poland	POL								11	BEVERAGES	1	No Quantity							3511120			0
S3	2009	2009	2009	2	0	2	Export	32	Argentina	ARG	620	Portugal	PRT								11	BEVERAGES	1	No Quantity							204932			0
S3	2009	2009	2009	2	0	2	Export	32	Argentina	ARG	624	Guinea-Bissau	GNB								11	BEVERAGES	1	No Quantity							138523			0
S3	2009	2009	2009	2	0	2	Export	32	Argentina	ARG	634	Qatar	QAT								11	BEVERAGES	1	No Quantity							6186			0
S3	2009	2009	2009	2	0	2	Export	32	Argentina	ARG	642	Romania	ROU								11	BEVERAGES	1	No Quantity							157194			0
S3	2009	2009	2009	2	0	2	Export	32	Argentina	ARG	643	Russian Federation	RUS								11	BEVERAGES	1	No Quantity							13677647			0
S3	2009	2009	2009	2	0	2	Export	32	Argentina	ARG	662	Saint Lucia	LCA								11	BEVERAGES	1	No Quantity							387105			0
S3	2009	2009	2009	2	0	2	Export	32	Argentina	ARG	670	Saint Vincent and the Grenadines	VCT								11	BEVERAGES	1	No Quantity							40870			0
S3	2009	2009	2009	2	0	2	Export	32	Argentina	ARG	678	Sao Tome and Principe	STP								11	BEVERAGES	1	No Quantity							8064			0
S3	2009	2009	2009	2	0	2	Export	32	Argentina	ARG	682	Saudi Arabia	SAU								11	BEVERAGES	1	No Quantity							24390			0
S3	2009	2009	2009	2	0	2	Export	32	Argentina	ARG	688	Serbia	SRB								11	BEVERAGES	1	No Quantity							122926			0
S3	2009	2009	2009	2	0	2	Export	32	Argentina	ARG	694	Sierra Leone	SLE								11	BEVERAGES	1	No Quantity							73189			0
S3	2009	2009	2009	2	0	2	Export	32	Argentina	ARG	699	India	IND								11	BEVERAGES	1	No Quantity							118428			0
S3	2009	2009	2009	2	0	2	Export	32	Argentina	ARG	702	Singapore	SGP								11	BEVERAGES	1	No Quantity							2103880			0
S3	2009	2009	2009	2	0	2	Export	32	Argentina	ARG	703	Slovakia	SVK								11	BEVERAGES	1	No Quantity							199377			0
S3	2009	2009	2009	2	0	2	Export	32	Argentina	ARG	704	Viet Nam	VNM								11	BEVERAGES	1	No Quantity							272550			0
S3	2009	2009	2009	2	0	2	Export	32	Argentina	ARG	705	Slovenia	SVN								11	BEVERAGES	1	No Quantity							90333			0
S3	2009	2009	2009	2	0	2	Export	32	Argentina	ARG	710	South Africa	ZAF								11	BEVERAGES	1	No Quantity							24637			0
S3	2009	2009	2009	2	0	2	Export	32	Argentina	ARG	724	Spain	ESP								11	BEVERAGES	1	No Quantity							2172229			0
S3	2009	2009	2009	2	0	2	Export	32	Argentina	ARG	740	Suriname	SUR								11	BEVERAGES	1	No Quantity							194415			0
S3	2009	2009	2009	2	0	2	Export	32	Argentina	ARG	752	Sweden	SWE								11	BEVERAGES	1	No Quantity							15531822			0
S3	2009	2009	2009	2	0	2	Export	32	Argentina	ARG	757	Switzerland	CHE								11	BEVERAGES	1	No Quantity							10946551			0
S3	2009	2009	2009	2	0	2	Export	32	Argentina	ARG	764	Thailand	THA								11	BEVERAGES	1	No Quantity							356909			0
S3	2009	2009	2009	2	0	2	Export	32	Argentina	ARG	768	Togo	TGO								11	BEVERAGES	1	No Quantity							16262			0
S3	2009	2009	2009	2	0	2	Export	32	Argentina	ARG	780	Trinidad and Tobago	TTO								11	BEVERAGES	1	No Quantity							241926			0
S3	2009	2009	2009	2	0	2	Export	32	Argentina	ARG	784	United Arab Emirates	ARE								11	BEVERAGES	1	No Quantity							620109			0
S3	2009	2009	2009	2	0	2	Export	32	Argentina	ARG	792	Turkey	TUR								11	BEVERAGES	1	No Quantity							370376			0
S3	2009	2009	2009	2	0	2	Export	32	Argentina	ARG	804	Ukraine	UKR								11	BEVERAGES	1	No Quantity							441477			0
S3	2009	2009	2009	2	0	2	Export	32	Argentina	ARG	826	United Kingdom	GBR								11	BEVERAGES	1	No Quantity							43167326			0
S3	2009	2009	2009	2	0	2	Export	32	Argentina	ARG	834	United Rep. of Tanzania	TZA								11	BEVERAGES	1	No Quantity							22323			0
S3	2009	2009	2009	2	0	2	Export	32	Argentina	ARG	838	Free Zones									11	BEVERAGES	1	No Quantity							126381			0
S3	2009	2009	2009	2	0	2	Export	32	Argentina	ARG	842	USA	USA								11	BEVERAGES	1	No Quantity							204164298			0
S3	2009	2009	2009	2	0	2	Export	32	Argentina	ARG	854	Burkina Faso	BFA								11	BEVERAGES	1	No Quantity							92098			0
S3	2009	2009	2009	2	0	2	Export	32	Argentina	ARG	858	Uruguay	URY								11	BEVERAGES	1	No Quantity							16730006			0
S3	2009	2009	2009	2	0	2	Export	32	Argentina	ARG	862	Venezuela	VEN								11	BEVERAGES	1	No Quantity							5628713			0
S3	2009	2009	2009	2	0	2	Export	32	Argentina	ARG	899	Areas, nes									11	BEVERAGES	1	No Quantity							1287733			0
S3	2009	2009	2009	2	0	2	Export	51	Armenia	ARM	0	World	WLD								11	BEVERAGES	1	No Quantity							80094633			0
S3	2009	2009	2009	2	0	2	Export	51	Armenia	ARM	36	Australia	AUS								11	BEVERAGES	1	No Quantity							11161			0
S3	2009	2009	2009	2	0	2	Export	51	Armenia	ARM	40	Austria	AUT								11	BEVERAGES	1	No Quantity							3587			0
S3	2009	2009	2009	2	0	2	Export	51	Armenia	ARM	56	Belgium	BEL								11	BEVERAGES	1	No Quantity							4927			0
S3	2009	2009	2009	2	0	2	Export	51	Armenia	ARM	100	Bulgaria	BGR								11	BEVERAGES	1	No Quantity							420578			0
S3	2009	2009	2009	2	0	2	Export	51	Armenia	ARM	112	Belarus	BLR								11	BEVERAGES	1	No Quantity							3773573			0
S3	2009	2009	2009	2	0	2	Export	51	Armenia	ARM	124	Canada	CAN								11	BEVERAGES	1	No Quantity							22139			0
S3	2009	2009	2009	2	0	2	Export	51	Armenia	ARM	144	Sri Lanka	LKA								11	BEVERAGES	1	No Quantity							202			0
S3	2009	2009	2009	2	0	2	Export	51	Armenia	ARM	156	China	CHN								11	BEVERAGES	1	No Quantity							5885			0
S3	2009	2009	2009	2	0	2	Export	51	Armenia	ARM	196	Cyprus	CYP								11	BEVERAGES	1	No Quantity							64789			0
S3	2009	2009	2009	2	0	2	Export	51	Armenia	ARM	203	Czechia	CZE								11	BEVERAGES	1	No Quantity							3704			0
S3	2009	2009	2009	2	0	2	Export	51	Armenia	ARM	233	Estonia	EST								11	BEVERAGES	1	No Quantity							37954			0
S3	2009	2009	2009	2	0	2	Export	51	Armenia	ARM	251	France	FRA								11	BEVERAGES	1	No Quantity							42844			0
S3	2009	2009	2009	2	0	2	Export	51	Armenia	ARM	268	Georgia	GEO								11	BEVERAGES	1	No Quantity							637238			0
S3	2009	2009	2009	2	0	2	Export	51	Armenia	ARM	276	Germany	DEU								11	BEVERAGES	1	No Quantity							566974			0
S3	2009	2009	2009	2	0	2	Export	51	Armenia	ARM	344	China, Hong Kong SAR	HKG								11	BEVERAGES	1	No Quantity							5020			0
S3	2009	2009	2009	2	0	2	Export	51	Armenia	ARM	348	Hungary	HUN								11	BEVERAGES	1	No Quantity							49550			0
S3	2009	2009	2009	2	0	2	Export	51	Armenia	ARM	364	Iran	IRN								11	BEVERAGES	1	No Quantity							1520			0
S3	2009	2009	2009	2	0	2	Export	51	Armenia	ARM	376	Israel	ISR								11	BEVERAGES	1	No Quantity							36			0
S3	2009	2009	2009	2	0	2	Export	51	Armenia	ARM	381	Italy	ITA								11	BEVERAGES	1	No Quantity							2346			0
S3	2009	2009	2009	2	0	2	Export	51	Armenia	ARM	392	Japan	JPN								11	BEVERAGES	1	No Quantity							21798			0
S3	2009	2009	2009	2	0	2	Export	51	Armenia	ARM	398	Kazakhstan	KAZ								11	BEVERAGES	1	No Quantity							973567			0
S3	2009	2009	2009	2	0	2	Export	51	Armenia	ARM	400	Jordan	JOR								11	BEVERAGES	1	No Quantity							26192			0
S3	2009	2009	2009	2	0	2	Export	51	Armenia	ARM	410	Rep. of Korea	KOR								11	BEVERAGES	1	No Quantity							17140			0
S3	2009	2009	2009	2	0	2	Export	51	Armenia	ARM	417	Kyrgyzstan	KGZ								11	BEVERAGES	1	No Quantity							28130			0
S3	2009	2009	2009	2	0	2	Export	51	Armenia	ARM	422	Lebanon	LBN								11	BEVERAGES	1	No Quantity							32270			0
S3	2009	2009	2009	2	0	2	Export	51	Armenia	ARM	428	Latvia	LVA								11	BEVERAGES	1	No Quantity							712779			0
S3	2009	2009	2009	2	0	2	Export	51	Armenia	ARM	440	Lithuania	LTU								11	BEVERAGES	1	No Quantity							123149			0
S3	2009	2009	2009	2	0	2	Export	51	Armenia	ARM	458	Malaysia	MYS								11	BEVERAGES	1	No Quantity							96			0
S3	2009	2009	2009	2	0	2	Export	51	Armenia	ARM	484	Mexico	MEX								11	BEVERAGES	1	No Quantity							50			0
S3	2009	2009	2009	2	0	2	Export	51	Armenia	ARM	496	Mongolia	MNG								11	BEVERAGES	1	No Quantity							18203			0
S3	2009	2009	2009	2	0	2	Export	51	Armenia	ARM	498	Rep. of Moldova	MDA								11	BEVERAGES	1	No Quantity							11028			0
S3	2009	2009	2009	2	0	2	Export	51	Armenia	ARM	528	Netherlands	NLD								11	BEVERAGES	1	No Quantity							135			0
S3	2009	2009	2009	2	0	2	Export	51	Armenia	ARM	616	Poland	POL								11	BEVERAGES	1	No Quantity							126680			0
S3	2009	2009	2009	2	0	2	Export	51	Armenia	ARM	643	Russian Federation	RUS								11	BEVERAGES	1	No Quantity							61842330			0
S3	2009	2009	2009	2	0	2	Export	51	Armenia	ARM	682	Saudi Arabia	SAU								11	BEVERAGES	1	No Quantity							12936			0
S3	2009	2009	2009	2	0	2	Export	51	Armenia	ARM	699	India	IND								11	BEVERAGES	1	No Quantity							787			0
S3	2009	2009	2009	2	0	2	Export	51	Armenia	ARM	702	Singapore	SGP								11	BEVERAGES	1	No Quantity							32017			0
S3	2009	2009	2009	2	0	2	Export	51	Armenia	ARM	703	Slovakia	SVK								11	BEVERAGES	1	No Quantity							5855			0
S3	2009	2009	2009	2	0	2	Export	51	Armenia	ARM	748	Swaziland	SWZ								11	BEVERAGES	1	No Quantity							2844			0
S3	2009	2009	2009	2	0	2	Export	51	Armenia	ARM	757	Switzerland	CHE								11	BEVERAGES	1	No Quantity							5232			0
S3	2009	2009	2009	2	0	2	Export	51	Armenia	ARM	762	Tajikistan	TJK								11	BEVERAGES	1	No Quantity							1185			0
S3	2009	2009	2009	2	0	2	Export	51	Armenia	ARM	784	United Arab Emirates	ARE								11	BEVERAGES	1	No Quantity							4802			0
S3	2009	2009	2009	2	0	2	Export	51	Armenia	ARM	795	Turkmenistan	TKM								11	BEVERAGES	1	No Quantity							79712			0
S3	2009	2009	2009	2	0	2	Export	51	Armenia	ARM	804	Ukraine	UKR								11	BEVERAGES	1	No Quantity							5704973			0
S3	2009	2009	2009	2	0	2	Export	51	Armenia	ARM	818	Egypt	EGY								11	BEVERAGES	1	No Quantity							70			0
S3	2009	2009	2009	2	0	2	Export	51	Armenia	ARM	826	United Kingdom	GBR								11	BEVERAGES	1	No Quantity							3728			0
S3	2009	2009	2009	2	0	2	Export	51	Armenia	ARM	842	USA	USA								11	BEVERAGES	1	No Quantity							2840535			0
S3	2009	2009	2009	2	0	2	Export	51	Armenia	ARM	899	Areas, nes									11	BEVERAGES	1	No Quantity							1812383			0
S3	2009	2009	2009	2	0	2	Export	32	Argentina	ARG	0	World	WLD								12	TOBACCO,TOBACCO MANUFACT	1	No Quantity							378544607			0
S3	2009	2009	2009	2	0	2	Export	32	Argentina	ARG	31	Azerbaijan	AZE								12	TOBACCO,TOBACCO MANUFACT	1	No Quantity							68904			0
S3	2009	2009	2009	2	0	2	Export	32	Argentina	ARG	36	Australia	AUS								12	TOBACCO,TOBACCO MANUFACT	1	No Quantity							469069			0
S3	2009	2009	2009	2	0	2	Export	32	Argentina	ARG	51	Armenia	ARM								12	TOBACCO,TOBACCO MANUFACT	1	No Quantity							2171327			0
S3	2009	2009	2009	2	0	2	Export	32	Argentina	ARG	56	Belgium	BEL								12	TOBACCO,TOBACCO MANUFACT	1	No Quantity							123986375			0
S3	2009	2009	2009	2	0	2	Export	32	Argentina	ARG	68	Bolivia (Plurinational State of)	BOL								12	TOBACCO,TOBACCO MANUFACT	1	No Quantity							578303			0
S3	2009	2009	2009	2	0	2	Export	32	Argentina	ARG	76	Brazil	BRA								12	TOBACCO,TOBACCO MANUFACT	1	No Quantity							3790534			0
S3	2009	2009	2009	2	0	2	Export	32	Argentina	ARG	100	Bulgaria	BGR								12	TOBACCO,TOBACCO MANUFACT	1	No Quantity							1255116			0
S3	2009	2009	2009	2	0	2	Export	32	Argentina	ARG	112	Belarus	BLR								12	TOBACCO,TOBACCO MANUFACT	1	No Quantity							226773			0
S3	2009	2009	2009	2	0	2	Export	32	Argentina	ARG	124	Canada	CAN								12	TOBACCO,TOBACCO MANUFACT	1	No Quantity							10481152			0
S3	2009	2009	2009	2	0	2	Export	32	Argentina	ARG	132	Cabo Verde	CPV								12	TOBACCO,TOBACCO MANUFACT	1	No Quantity							20275			0
S3	2009	2009	2009	2	0	2	Export	32	Argentina	ARG	152	Chile	CHL								12	TOBACCO,TOBACCO MANUFACT	1	No Quantity							3660189			0
S3	2009	2009	2009	2	0	2	Export	32	Argentina	ARG	156	China	CHN								12	TOBACCO,TOBACCO MANUFACT	1	No Quantity							70223006			0
S3	2009	2009	2009	2	0	2	Export	32	Argentina	ARG	170	Colombia	COL								12	TOBACCO,TOBACCO MANUFACT	1	No Quantity							339012			0
S3	2009	2009	2009	2	0	2	Export	32	Argentina	ARG	188	Costa Rica	CRI								12	TOBACCO,TOBACCO MANUFACT	1	No Quantity							106920			0
S3	2009	2009	2009	2	0	2	Export	32	Argentina	ARG	208	Denmark	DNK								12	TOBACCO,TOBACCO MANUFACT	1	No Quantity							1315945			0
S3	2009	2009	2009	2	0	2	Export	32	Argentina	ARG	214	Dominican Rep.	DOM								12	TOBACCO,TOBACCO MANUFACT	1	No Quantity							536089			0
S3	2009	2009	2009	2	0	2	Export	32	Argentina	ARG	218	Ecuador	ECU								12	TOBACCO,TOBACCO MANUFACT	1	No Quantity							395484			0
S3	2009	2009	2009	2	0	2	Export	32	Argentina	ARG	251	France	FRA								12	TOBACCO,TOBACCO MANUFACT	1	No Quantity							6431733			0
S3	2009	2009	2009	2	0	2	Export	32	Argentina	ARG	276	Germany	DEU								12	TOBACCO,TOBACCO MANUFACT	1	No Quantity							11469499			0
S3	2009	2009	2009	2	0	2	Export	32	Argentina	ARG	300	Greece	GRC								12	TOBACCO,TOBACCO MANUFACT	1	No Quantity							2816592			0
S3	2009	2009	2009	2	0	2	Export	32	Argentina	ARG	320	Guatemala	GTM								12	TOBACCO,TOBACCO MANUFACT	1	No Quantity							413820			0
S3	2009	2009	2009	2	0	2	Export	32	Argentina	ARG	348	Hungary	HUN								12	TOBACCO,TOBACCO MANUFACT	1	No Quantity							47789			0
S3	2009	2009	2009	2	0	2	Export	32	Argentina	ARG	360	Indonesia	IDN								12	TOBACCO,TOBACCO MANUFACT	1	No Quantity							2916903			0
S3	2009	2009	2009	2	0	2	Export	32	Argentina	ARG	372	Ireland	IRL								12	TOBACCO,TOBACCO MANUFACT	1	No Quantity							3804754			0
S3	2009	2009	2009	2	0	2	Export	32	Argentina	ARG	381	Italy	ITA								12	TOBACCO,TOBACCO MANUFACT	1	No Quantity							156408			0
S3	2009	2009	2009	2	0	2	Export	32	Argentina	ARG	392	Japan	JPN								12	TOBACCO,TOBACCO MANUFACT	1	No Quantity							7005			0
S3	2009	2009	2009	2	0	2	Export	32	Argentina	ARG	410	Rep. of Korea	KOR								12	TOBACCO,TOBACCO MANUFACT	1	No Quantity							3798630			0
S3	2009	2009	2009	2	0	2	Export	32	Argentina	ARG	440	Lithuania	LTU								12	TOBACCO,TOBACCO MANUFACT	1	No Quantity							484043			0
S3	2009	2009	2009	2	0	2	Export	32	Argentina	ARG	442	Luxembourg	LUX								12	TOBACCO,TOBACCO MANUFACT	1	No Quantity							370181			0
S3	2009	2009	2009	2	0	2	Export	32	Argentina	ARG	458	Malaysia	MYS								12	TOBACCO,TOBACCO MANUFACT	1	No Quantity							2030425			0
S3	2009	2009	2009	2	0	2	Export	32	Argentina	ARG	484	Mexico	MEX								12	TOBACCO,TOBACCO MANUFACT	1	No Quantity							8389757			0
S3	2009	2009	2009	2	0	2	Export	32	Argentina	ARG	490	Other Asia, nes									12	TOBACCO,TOBACCO MANUFACT	1	No Quantity							4617286			0
S3	2009	2009	2009	2	0	2	Export	32	Argentina	ARG	504	Morocco	MAR								12	TOBACCO,TOBACCO MANUFACT	1	No Quantity							709632			0
S3	2009	2009	2009	2	0	2	Export	32	Argentina	ARG	528	Netherlands	NLD								12	TOBACCO,TOBACCO MANUFACT	1	No Quantity							7638596			0
S3	2009	2009	2009	2	0	2	Export	32	Argentina	ARG	554	New Zealand	NZL								12	TOBACCO,TOBACCO MANUFACT	1	No Quantity							247055			0
S3	2009	2009	2009	2	0	2	Export	32	Argentina	ARG	566	Nigeria	NGA								12	TOBACCO,TOBACCO MANUFACT	1	No Quantity							151380			0
S3	2009	2009	2009	2	0	2	Export	32	Argentina	ARG	600	Paraguay	PRY								12	TOBACCO,TOBACCO MANUFACT	1	No Quantity							20815896			0
S3	2009	2009	2009	2	0	2	Export	32	Argentina	ARG	604	Peru	PER								12	TOBACCO,TOBACCO MANUFACT	1	No Quantity							5174374			0
S3	2009	2009	2009	2	0	2	Export	32	Argentina	ARG	608	Philippines	PHL								12	TOBACCO,TOBACCO MANUFACT	1	No Quantity							5674024			0
S3	2009	2009	2009	2	0	2	Export	32	Argentina	ARG	616	Poland	POL								12	TOBACCO,TOBACCO MANUFACT	1	No Quantity							752689			0
S3	2009	2009	2009	2	0	2	Export	32	Argentina	ARG	620	Portugal	PRT								12	TOBACCO,TOBACCO MANUFACT	1	No Quantity							10375590			0
S3	2009	2009	2009	2	0	2	Export	32	Argentina	ARG	642	Romania	ROU								12	TOBACCO,TOBACCO MANUFACT	1	No Quantity							1044346			0
S3	2009	2009	2009	2	0	2	Export	32	Argentina	ARG	643	Russian Federation	RUS								12	TOBACCO,TOBACCO MANUFACT	1	No Quantity							9188709			0
S3	2009	2009	2009	2	0	2	Export	32	Argentina	ARG	686	Senegal	SEN								12	TOBACCO,TOBACCO MANUFACT	1	No Quantity							1880			0
S3	2009	2009	2009	2	0	2	Export	32	Argentina	ARG	688	Serbia	SRB								12	TOBACCO,TOBACCO MANUFACT	1	No Quantity							190781			0
S3	2009	2009	2009	2	0	2	Export	32	Argentina	ARG	704	Viet Nam	VNM								12	TOBACCO,TOBACCO MANUFACT	1	No Quantity							1897881			0
S3	2009	2009	2009	2	0	2	Export	32	Argentina	ARG	710	South Africa	ZAF								12	TOBACCO,TOBACCO MANUFACT	1	No Quantity							990152			0
S3	2009	2009	2009	2	0	2	Export	32	Argentina	ARG	724	Spain	ESP								12	TOBACCO,TOBACCO MANUFACT	1	No Quantity							2273677			0
S3	2009	2009	2009	2	0	2	Export	32	Argentina	ARG	752	Sweden	SWE								12	TOBACCO,TOBACCO MANUFACT	1	No Quantity							1978466			0
S3	2009	2009	2009	2	0	2	Export	32	Argentina	ARG	757	Switzerland	CHE								12	TOBACCO,TOBACCO MANUFACT	1	No Quantity							491206			0
S3	2009	2009	2009	2	0	2	Export	32	Argentina	ARG	780	Trinidad and Tobago	TTO								12	TOBACCO,TOBACCO MANUFACT	1	No Quantity							602784			0
S3	2009	2009	2009	2	0	2	Export	32	Argentina	ARG	784	United Arab Emirates	ARE								12	TOBACCO,TOBACCO MANUFACT	1	No Quantity							3909015			0
S3	2009	2009	2009	2	0	2	Export	32	Argentina	ARG	788	Tunisia	TUN								12	TOBACCO,TOBACCO MANUFACT	1	No Quantity							38380			0
S3	2009	2009	2009	2	0	2	Export	32	Argentina	ARG	792	Turkey	TUR								12	TOBACCO,TOBACCO MANUFACT	1	No Quantity							2338577			0
S3	2009	2009	2009	2	0	2	Export	32	Argentina	ARG	804	Ukraine	UKR								12	TOBACCO,TOBACCO MANUFACT	1	No Quantity							527913			0
S3	2009	2009	2009	2	0	2	Export	32	Argentina	ARG	818	Egypt	EGY								12	TOBACCO,TOBACCO MANUFACT	1	No Quantity							863846			0
S3	2009	2009	2009	2	0	2	Export	32	Argentina	ARG	826	United Kingdom	GBR								12	TOBACCO,TOBACCO MANUFACT	1	No Quantity							698124			0
S3	2009	2009	2009	2	0	2	Export	32	Argentina	ARG	842	USA	USA								12	TOBACCO,TOBACCO MANUFACT	1	No Quantity							23443540			0
S3	2009	2009	2009	2	0	2	Export	32	Argentina	ARG	858	Uruguay	URY								12	TOBACCO,TOBACCO MANUFACT	1	No Quantity							9014293			0
S3	2009	2009	2009	2	0	2	Export	32	Argentina	ARG	862	Venezuela	VEN								12	TOBACCO,TOBACCO MANUFACT	1	No Quantity							125555			0
S3	2009	2009	2009	2	0	2	Export	32	Argentina	ARG	899	Areas, nes									12	TOBACCO,TOBACCO MANUFACT	1	No Quantity							6948			0
S3	2009	2009	2009	2	0	2	Export	51	Armenia	ARM	0	World	WLD								12	TOBACCO,TOBACCO MANUFACT	1	No Quantity							8581059			0
S3	2009	2009	2009	2	0	2	Export	51	Armenia	ARM	8	Albania	ALB								12	TOBACCO,TOBACCO MANUFACT	1	No Quantity							276437			0
S3	2009	2009	2009	2	0	2	Export	51	Armenia	ARM	100	Bulgaria	BGR								12	TOBACCO,TOBACCO MANUFACT	1	No Quantity							230005			0
S3	2009	2009	2009	2	0	2	Export	51	Armenia	ARM	124	Canada	CAN								12	TOBACCO,TOBACCO MANUFACT	1	No Quantity							127			0
S3	2009	2009	2009	2	0	2	Export	51	Armenia	ARM	156	China	CHN								12	TOBACCO,TOBACCO MANUFACT	1	No Quantity							159596			0
S3	2009	2009	2009	2	0	2	Export	51	Armenia	ARM	196	Cyprus	CYP								12	TOBACCO,TOBACCO MANUFACT	1	No Quantity							60			0
S3	2009	2009	2009	2	0	2	Export	51	Armenia	ARM	233	Estonia	EST								12	TOBACCO,TOBACCO MANUFACT	1	No Quantity							604			0
S3	2009	2009	2009	2	0	2	Export	51	Armenia	ARM	268	Georgia	GEO								12	TOBACCO,TOBACCO MANUFACT	1	No Quantity							1947425			0
S3	2009	2009	2009	2	0	2	Export	51	Armenia	ARM	276	Germany	DEU								12	TOBACCO,TOBACCO MANUFACT	1	No Quantity							200			0
S3	2009	2009	2009	2	0	2	Export	51	Armenia	ARM	344	China, Hong Kong SAR	HKG								12	TOBACCO,TOBACCO MANUFACT	1	No Quantity							79174			0
S3	2009	2009	2009	2	0	2	Export	51	Armenia	ARM	364	Iran	IRN								12	TOBACCO,TOBACCO MANUFACT	1	No Quantity							29			0
S3	2009	2009	2009	2	0	2	Export	51	Armenia	ARM	368	Iraq	IRQ								12	TOBACCO,TOBACCO MANUFACT	1	No Quantity							144206			0
S3	2009	2009	2009	2	0	2	Export	51	Armenia	ARM	376	Israel	ISR								12	TOBACCO,TOBACCO MANUFACT	1	No Quantity							92069			0
S3	2009	2009	2009	2	0	2	Export	51	Armenia	ARM	392	Japan	JPN								12	TOBACCO,TOBACCO MANUFACT	1	No Quantity							261212			0
S3	2009	2009	2009	2	0	2	Export	51	Armenia	ARM	410	Rep. of Korea	KOR								12	TOBACCO,TOBACCO MANUFACT	1	No Quantity							157			0
S3	2009	2009	2009	2	0	2	Export	51	Armenia	ARM	414	Kuwait	KWT								12	TOBACCO,TOBACCO MANUFACT	1	No Quantity							1366			0
S3	2009	2009	2009	2	0	2	Export	51	Armenia	ARM	458	Malaysia	MYS								12	TOBACCO,TOBACCO MANUFACT	1	No Quantity							63			0
S3	2009	2009	2009	2	0	2	Export	51	Armenia	ARM	470	Malta	MLT								12	TOBACCO,TOBACCO MANUFACT	1	No Quantity							47			0
S3	2009	2009	2009	2	0	2	Export	51	Armenia	ARM	490	Other Asia, nes									12	TOBACCO,TOBACCO MANUFACT	1	No Quantity							119			0
S3	2009	2009	2009	2	0	2	Export	51	Armenia	ARM	496	Mongolia	MNG								12	TOBACCO,TOBACCO MANUFACT	1	No Quantity							34			0
S3	2009	2009	2009	2	0	2	Export	51	Armenia	ARM	498	Rep. of Moldova	MDA								12	TOBACCO,TOBACCO MANUFACT	1	No Quantity							215661			0
S3	2009	2009	2009	2	0	2	Export	51	Armenia	ARM	516	Namibia	NAM								12	TOBACCO,TOBACCO MANUFACT	1	No Quantity							134			0
S3	2009	2009	2009	2	0	2	Export	51	Armenia	ARM	608	Philippines	PHL								12	TOBACCO,TOBACCO MANUFACT	1	No Quantity							173331			0
S3	2009	2009	2009	2	0	2	Export	51	Armenia	ARM	643	Russian Federation	RUS								12	TOBACCO,TOBACCO MANUFACT	1	No Quantity							856129			0
S3	2009	2009	2009	2	0	2	Export	51	Armenia	ARM	688	Serbia	SRB								12	TOBACCO,TOBACCO MANUFACT	1	No Quantity							86221			0
S3	2009	2009	2009	2	0	2	Export	51	Armenia	ARM	699	India	IND								12	TOBACCO,TOBACCO MANUFACT	1	No Quantity							18356			0
S3	2009	2009	2009	2	0	2	Export	51	Armenia	ARM	704	Viet Nam	VNM								12	TOBACCO,TOBACCO MANUFACT	1	No Quantity							160000			0
S3	2009	2009	2009	2	0	2	Export	51	Armenia	ARM	710	South Africa	ZAF								12	TOBACCO,TOBACCO MANUFACT	1	No Quantity							92021			0
S3	2009	2009	2009	2	0	2	Export	51	Armenia	ARM	724	Spain	ESP								12	TOBACCO,TOBACCO MANUFACT	1	No Quantity							51			0
S3	2009	2009	2009	2	0	2	Export	51	Armenia	ARM	752	Sweden	SWE								12	TOBACCO,TOBACCO MANUFACT	1	No Quantity							1117762			0
S3	2009	2009	2009	2	0	2	Export	51	Armenia	ARM	762	Tajikistan	TJK								12	TOBACCO,TOBACCO MANUFACT	1	No Quantity							31			0
S3	2009	2009	2009	2	0	2	Export	51	Armenia	ARM	780	Trinidad and Tobago	TTO								12	TOBACCO,TOBACCO MANUFACT	1	No Quantity							12			0
S3	2009	2009	2009	2	0	2	Export	51	Armenia	ARM	792	Turkey	TUR								12	TOBACCO,TOBACCO MANUFACT	1	No Quantity							49			0
S3	2009	2009	2009	2	0	2	Export	51	Armenia	ARM	795	Turkmenistan	TKM								12	TOBACCO,TOBACCO MANUFACT	1	No Quantity							425050			0
S3	2009	2009	2009	2	0	2	Export	51	Armenia	ARM	818	Egypt	EGY								12	TOBACCO,TOBACCO MANUFACT	1	No Quantity							673033			0
S3	2009	2009	2009	2	0	2	Export	51	Armenia	ARM	826	United Kingdom	GBR								12	TOBACCO,TOBACCO MANUFACT	1	No Quantity							26			0
S3	2009	2009	2009	2	0	2	Export	51	Armenia	ARM	842	USA	USA								12	TOBACCO,TOBACCO MANUFACT	1	No Quantity							1322561			0
S3	2009	2009	2009	2	0	2	Export	51	Armenia	ARM	899	Areas, nes									12	TOBACCO,TOBACCO MANUFACT	1	No Quantity							247703			0
S3	2009	2009	2009	2	0	2	Export	32	Argentina	ARG	0	World	WLD								21	HIDES,SKINS,FURSKINS,RAW	1	No Quantity							12791428			0
S3	2009	2009	2009	2	0	2	Export	32	Argentina	ARG	56	Belgium	BEL								21	HIDES,SKINS,FURSKINS,RAW	1	No Quantity							83634			0
S3	2009	2009	2009	2	0	2	Export	32	Argentina	ARG	76	Brazil	BRA								21	HIDES,SKINS,FURSKINS,RAW	1	No Quantity							210773			0
S3	2009	2009	2009	2	0	2	Export	32	Argentina	ARG	156	China	CHN								21	HIDES,SKINS,FURSKINS,RAW	1	No Quantity							1160946			0
S3	2009	2009	2009	2	0	2	Export	32	Argentina	ARG	191	Croatia	HRV								21	HIDES,SKINS,FURSKINS,RAW	1	No Quantity							130465			0
S3	2009	2009	2009	2	0	2	Export	32	Argentina	ARG	203	Czechia	CZE								21	HIDES,SKINS,FURSKINS,RAW	1	No Quantity							107490			0
S3	2009	2009	2009	2	0	2	Export	32	Argentina	ARG	208	Denmark	DNK								21	HIDES,SKINS,FURSKINS,RAW	1	No Quantity							441993			0
S3	2009	2009	2009	2	0	2	Export	32	Argentina	ARG	251	France	FRA								21	HIDES,SKINS,FURSKINS,RAW	1	No Quantity							127328			0
S3	2009	2009	2009	2	0	2	Export	32	Argentina	ARG	276	Germany	DEU								21	HIDES,SKINS,FURSKINS,RAW	1	No Quantity							107978			0
S3	2009	2009	2009	2	0	2	Export	32	Argentina	ARG	344	China, Hong Kong SAR	HKG								21	HIDES,SKINS,FURSKINS,RAW	1	No Quantity							2184451			0
S3	2009	2009	2009	2	0	2	Export	32	Argentina	ARG	348	Hungary	HUN								21	HIDES,SKINS,FURSKINS,RAW	1	No Quantity							117575			0
S3	2009	2009	2009	2	0	2	Export	32	Argentina	ARG	381	Italy	ITA								21	HIDES,SKINS,FURSKINS,RAW	1	No Quantity							1981895			0
S3	2009	2009	2009	2	0	2	Export	32	Argentina	ARG	392	Japan	JPN								21	HIDES,SKINS,FURSKINS,RAW	1	No Quantity							53915			0
S3	2009	2009	2009	2	0	2	Export	32	Argentina	ARG	528	Netherlands	NLD								21	HIDES,SKINS,FURSKINS,RAW	1	No Quantity							12728			0
S3	2009	2009	2009	2	0	2	Export	32	Argentina	ARG	591	Panama	PAN								21	HIDES,SKINS,FURSKINS,RAW	1	No Quantity							5250			0
S3	2009	2009	2009	2	0	2	Export	32	Argentina	ARG	600	Paraguay	PRY								21	HIDES,SKINS,FURSKINS,RAW	1	No Quantity							1162080			0
S3	2009	2009	2009	2	0	2	Export	32	Argentina	ARG	620	Portugal	PRT								21	HIDES,SKINS,FURSKINS,RAW	1	No Quantity							349462			0
S3	2009	2009	2009	2	0	2	Export	32	Argentina	ARG	643	Russian Federation	RUS								21	HIDES,SKINS,FURSKINS,RAW	1	No Quantity							9140			0
S3	2009	2009	2009	2	0	2	Export	32	Argentina	ARG	704	Viet Nam	VNM								21	HIDES,SKINS,FURSKINS,RAW	1	No Quantity							848746			0
S3	2009	2009	2009	2	0	2	Export	32	Argentina	ARG	724	Spain	ESP								21	HIDES,SKINS,FURSKINS,RAW	1	No Quantity							3136			0
S3	2009	2009	2009	2	0	2	Export	32	Argentina	ARG	826	United Kingdom	GBR								21	HIDES,SKINS,FURSKINS,RAW	1	No Quantity							96083			0
S3	2009	2009	2009	2	0	2	Export	32	Argentina	ARG	858	Uruguay	URY								21	HIDES,SKINS,FURSKINS,RAW	1	No Quantity							3596360			0
S3	2009	2009	2009	2	0	2	Export	51	Armenia	ARM	0	World	WLD								21	HIDES,SKINS,FURSKINS,RAW	1	No Quantity							15280			0
S3	2009	2009	2009	2	0	2	Export	51	Armenia	ARM	381	Italy	ITA								21	HIDES,SKINS,FURSKINS,RAW	1	No Quantity							15280			0
S3	2009	2009	2009	2	0	2	Export	32	Argentina	ARG	0	World	WLD								22	OIL SEED,OLEAGINUS FRUIT	1	No Quantity							1954700632			0
S3	2009	2009	2009	2	0	2	Export	32	Argentina	ARG	12	Algeria	DZA								22	OIL SEED,OLEAGINUS FRUIT	1	No Quantity							26780253			0
S3	2009	2009	2009	2	0	2	Export	32	Argentina	ARG	36	Australia	AUS								22	OIL SEED,OLEAGINUS FRUIT	1	No Quantity							663112			0
S3	2009	2009	2009	2	0	2	Export	32	Argentina	ARG	48	Bahrain	BHR								22	OIL SEED,OLEAGINUS FRUIT	1	No Quantity							251118			0
S3	2009	2009	2009	2	0	2	Export	32	Argentina	ARG	56	Belgium	BEL								22	OIL SEED,OLEAGINUS FRUIT	1	No Quantity							4705792			0
S3	2009	2009	2009	2	0	2	Export	32	Argentina	ARG	68	Bolivia (Plurinational State of)	BOL								22	OIL SEED,OLEAGINUS FRUIT	1	No Quantity							4348119			0
S3	2009	2009	2009	2	0	2	Export	32	Argentina	ARG	76	Brazil	BRA								22	OIL SEED,OLEAGINUS FRUIT	1	No Quantity							5571196			0
S3	2009	2009	2009	2	0	2	Export	32	Argentina	ARG	84	Belize	BLZ								22	OIL SEED,OLEAGINUS FRUIT	1	No Quantity							495			0
S3	2009	2009	2009	2	0	2	Export	32	Argentina	ARG	100	Bulgaria	BGR								22	OIL SEED,OLEAGINUS FRUIT	1	No Quantity							357558			0
S3	2009	2009	2009	2	0	2	Export	32	Argentina	ARG	112	Belarus	BLR								22	OIL SEED,OLEAGINUS FRUIT	1	No Quantity							315606			0
S3	2009	2009	2009	2	0	2	Export	32	Argentina	ARG	124	Canada	CAN								22	OIL SEED,OLEAGINUS FRUIT	1	No Quantity							6072981			0
S3	2009	2009	2009	2	0	2	Export	32	Argentina	ARG	152	Chile	CHL								22	OIL SEED,OLEAGINUS FRUIT	1	No Quantity							8956133			0
S3	2009	2009	2009	2	0	2	Export	32	Argentina	ARG	156	China	CHN								22	OIL SEED,OLEAGINUS FRUIT	1	No Quantity							1203628280			0
S3	2009	2009	2009	2	0	2	Export	32	Argentina	ARG	170	Colombia	COL								22	OIL SEED,OLEAGINUS FRUIT	1	No Quantity							14496387			0
S3	2009	2009	2009	2	0	2	Export	32	Argentina	ARG	188	Costa Rica	CRI								22	OIL SEED,OLEAGINUS FRUIT	1	No Quantity							91586			0
S3	2009	2009	2009	2	0	2	Export	32	Argentina	ARG	191	Croatia	HRV								22	OIL SEED,OLEAGINUS FRUIT	1	No Quantity							99259			0
S3	2009	2009	2009	2	0	2	Export	32	Argentina	ARG	203	Czechia	CZE								22	OIL SEED,OLEAGINUS FRUIT	1	No Quantity							19892			0
S3	2009	2009	2009	2	0	2	Export	32	Argentina	ARG	208	Denmark	DNK								22	OIL SEED,OLEAGINUS FRUIT	1	No Quantity							501393			0
S3	2009	2009	2009	2	0	2	Export	32	Argentina	ARG	214	Dominican Rep.	DOM								22	OIL SEED,OLEAGINUS FRUIT	1	No Quantity							80365			0
S3	2009	2009	2009	2	0	2	Export	32	Argentina	ARG	218	Ecuador	ECU								22	OIL SEED,OLEAGINUS FRUIT	1	No Quantity							124772			0
S3	2009	2009	2009	2	0	2	Export	32	Argentina	ARG	233	Estonia	EST								22	OIL SEED,OLEAGINUS FRUIT	1	No Quantity							134086			0
S3	2009	2009	2009	2	0	2	Export	32	Argentina	ARG	246	Finland	FIN								22	OIL SEED,OLEAGINUS FRUIT	1	No Quantity							239638			0
S3	2009	2009	2009	2	0	2	Export	32	Argentina	ARG	251	France	FRA								22	OIL SEED,OLEAGINUS FRUIT	1	No Quantity							5661861			0
S3	2009	2009	2009	2	0	2	Export	32	Argentina	ARG	268	Georgia	GEO								22	OIL SEED,OLEAGINUS FRUIT	1	No Quantity							27170			0
S3	2009	2009	2009	2	0	2	Export	32	Argentina	ARG	276	Germany	DEU								22	OIL SEED,OLEAGINUS FRUIT	1	No Quantity							6375506			0
S3	2009	2009	2009	2	0	2	Export	32	Argentina	ARG	300	Greece	GRC								22	OIL SEED,OLEAGINUS FRUIT	1	No Quantity							8715363			0
S3	2009	2009	2009	2	0	2	Export	32	Argentina	ARG	320	Guatemala	GTM								22	OIL SEED,OLEAGINUS FRUIT	1	No Quantity							92407			0
S3	2009	2009	2009	2	0	2	Export	32	Argentina	ARG	340	Honduras	HND								22	OIL SEED,OLEAGINUS FRUIT	1	No Quantity							25390			0
S3	2009	2009	2009	2	0	2	Export	32	Argentina	ARG	348	Hungary	HUN								22	OIL SEED,OLEAGINUS FRUIT	1	No Quantity							470412			0
S3	2009	2009	2009	2	0	2	Export	32	Argentina	ARG	352	Iceland	ISL								22	OIL SEED,OLEAGINUS FRUIT	1	No Quantity							386044			0
S3	2009	2009	2009	2	0	2	Export	32	Argentina	ARG	360	Indonesia	IDN								22	OIL SEED,OLEAGINUS FRUIT	1	No Quantity							9325464			0
S3	2009	2009	2009	2	0	2	Export	32	Argentina	ARG	364	Iran	IRN								22	OIL SEED,OLEAGINUS FRUIT	1	No Quantity							169140081			0
S3	2009	2009	2009	2	0	2	Export	32	Argentina	ARG	368	Iraq	IRQ								22	OIL SEED,OLEAGINUS FRUIT	1	No Quantity							242283			0
S3	2009	2009	2009	2	0	2	Export	32	Argentina	ARG	372	Ireland	IRL								22	OIL SEED,OLEAGINUS FRUIT	1	No Quantity							633831			0
S3	2009	2009	2009	2	0	2	Export	32	Argentina	ARG	376	Israel	ISR								22	OIL SEED,OLEAGINUS FRUIT	1	No Quantity							106200			0
S3	2009	2009	2009	2	0	2	Export	32	Argentina	ARG	381	Italy	ITA								22	OIL SEED,OLEAGINUS FRUIT	1	No Quantity							10505983			0
S3	2009	2009	2009	2	0	2	Export	32	Argentina	ARG	392	Japan	JPN								22	OIL SEED,OLEAGINUS FRUIT	1	No Quantity							1975230			0
S3	2009	2009	2009	2	0	2	Export	32	Argentina	ARG	400	Jordan	JOR								22	OIL SEED,OLEAGINUS FRUIT	1	No Quantity							146731			0
S3	2009	2009	2009	2	0	2	Export	32	Argentina	ARG	414	Kuwait	KWT								22	OIL SEED,OLEAGINUS FRUIT	1	No Quantity							282148			0
S3	2009	2009	2009	2	0	2	Export	32	Argentina	ARG	422	Lebanon	LBN								22	OIL SEED,OLEAGINUS FRUIT	1	No Quantity							834694			0
S3	2009	2009	2009	2	0	2	Export	32	Argentina	ARG	428	Latvia	LVA								22	OIL SEED,OLEAGINUS FRUIT	1	No Quantity							234819			0
S3	2009	2009	2009	2	0	2	Export	32	Argentina	ARG	434	Libya	LBY								22	OIL SEED,OLEAGINUS FRUIT	1	No Quantity							63980			0
S3	2009	2009	2009	2	0	2	Export	32	Argentina	ARG	440	Lithuania	LTU								22	OIL SEED,OLEAGINUS FRUIT	1	No Quantity							1719508			0
S3	2009	2009	2009	2	0	2	Export	32	Argentina	ARG	458	Malaysia	MYS								22	OIL SEED,OLEAGINUS FRUIT	1	No Quantity							23631531			0
S3	2009	2009	2009	2	0	2	Export	32	Argentina	ARG	480	Mauritius	MUS								22	OIL SEED,OLEAGINUS FRUIT	1	No Quantity							15200			0
S3	2009	2009	2009	2	0	2	Export	32	Argentina	ARG	484	Mexico	MEX								22	OIL SEED,OLEAGINUS FRUIT	1	No Quantity							7131797			0
S3	2009	2009	2009	2	0	2	Export	32	Argentina	ARG	490	Other Asia, nes									22	OIL SEED,OLEAGINUS FRUIT	1	No Quantity							30240			0
S3	2009	2009	2009	2	0	2	Export	32	Argentina	ARG	528	Netherlands	NLD								22	OIL SEED,OLEAGINUS FRUIT	1	No Quantity							72947544			0
S3	2009	2009	2009	2	0	2	Export	32	Argentina	ARG	554	New Zealand	NZL								22	OIL SEED,OLEAGINUS FRUIT	1	No Quantity							602372			0
S3	2009	2009	2009	2	0	2	Export	32	Argentina	ARG	558	Nicaragua	NIC								22	OIL SEED,OLEAGINUS FRUIT	1	No Quantity							16000			0
S3	2009	2009	2009	2	0	2	Export	32	Argentina	ARG	579	Norway	NOR								22	OIL SEED,OLEAGINUS FRUIT	1	No Quantity							2591232			0
S3	2009	2009	2009	2	0	2	Export	32	Argentina	ARG	586	Pakistan	PAK								22	OIL SEED,OLEAGINUS FRUIT	1	No Quantity							673124			0
S3	2009	2009	2009	2	0	2	Export	32	Argentina	ARG	591	Panama	PAN								22	OIL SEED,OLEAGINUS FRUIT	1	No Quantity							62897			0
S3	2009	2009	2009	2	0	2	Export	32	Argentina	ARG	600	Paraguay	PRY								22	OIL SEED,OLEAGINUS FRUIT	1	No Quantity							9393194			0
S3	2009	2009	2009	2	0	2	Export	32	Argentina	ARG	604	Peru	PER								22	OIL SEED,OLEAGINUS FRUIT	1	No Quantity							9999267			0
S3	2009	2009	2009	2	0	2	Export	32	Argentina	ARG	608	Philippines	PHL								22	OIL SEED,OLEAGINUS FRUIT	1	No Quantity							420994			0
S3	2009	2009	2009	2	0	2	Export	32	Argentina	ARG	616	Poland	POL								22	OIL SEED,OLEAGINUS FRUIT	1	No Quantity							2137656			0
S3	2009	2009	2009	2	0	2	Export	32	Argentina	ARG	620	Portugal	PRT								22	OIL SEED,OLEAGINUS FRUIT	1	No Quantity							199004			0
S3	2009	2009	2009	2	0	2	Export	32	Argentina	ARG	634	Qatar	QAT								22	OIL SEED,OLEAGINUS FRUIT	1	No Quantity							26499			0
S3	2009	2009	2009	2	0	2	Export	32	Argentina	ARG	642	Romania	ROU								22	OIL SEED,OLEAGINUS FRUIT	1	No Quantity							1024575			0
S3	2009	2009	2009	2	0	2	Export	32	Argentina	ARG	643	Russian Federation	RUS								22	OIL SEED,OLEAGINUS FRUIT	1	No Quantity							18562580			0
S3	2009	2009	2009	2	0	2	Export	32	Argentina	ARG	682	Saudi Arabia	SAU								22	OIL SEED,OLEAGINUS FRUIT	1	No Quantity							1998575			0
S3	2009	2009	2009	2	0	2	Export	32	Argentina	ARG	688	Serbia	SRB								22	OIL SEED,OLEAGINUS FRUIT	1	No Quantity							384753			0
S3	2009	2009	2009	2	0	2	Export	32	Argentina	ARG	699	India	IND								22	OIL SEED,OLEAGINUS FRUIT	1	No Quantity							13266			0
S3	2009	2009	2009	2	0	2	Export	32	Argentina	ARG	702	Singapore	SGP								22	OIL SEED,OLEAGINUS FRUIT	1	No Quantity							35442			0
S3	2009	2009	2009	2	0	2	Export	32	Argentina	ARG	704	Viet Nam	VNM								22	OIL SEED,OLEAGINUS FRUIT	1	No Quantity							1722257			0
S3	2009	2009	2009	2	0	2	Export	32	Argentina	ARG	705	Slovenia	SVN								22	OIL SEED,OLEAGINUS FRUIT	1	No Quantity							13999			0
S3	2009	2009	2009	2	0	2	Export	32	Argentina	ARG	710	South Africa	ZAF								22	OIL SEED,OLEAGINUS FRUIT	1	No Quantity							2247122			0
S3	2009	2009	2009	2	0	2	Export	32	Argentina	ARG	724	Spain	ESP								22	OIL SEED,OLEAGINUS FRUIT	1	No Quantity							7938572			0
S3	2009	2009	2009	2	0	2	Export	32	Argentina	ARG	752	Sweden	SWE								22	OIL SEED,OLEAGINUS FRUIT	1	No Quantity							2308059			0
S3	2009	2009	2009	2	0	2	Export	32	Argentina	ARG	757	Switzerland	CHE								22	OIL SEED,OLEAGINUS FRUIT	1	No Quantity							11700			0
S3	2009	2009	2009	2	0	2	Export	32	Argentina	ARG	760	Syria	SYR								22	OIL SEED,OLEAGINUS FRUIT	1	No Quantity							59615305			0
S3	2009	2009	2009	2	0	2	Export	32	Argentina	ARG	764	Thailand	THA								22	OIL SEED,OLEAGINUS FRUIT	1	No Quantity							41404987			0
S3	2009	2009	2009	2	0	2	Export	32	Argentina	ARG	780	Trinidad and Tobago	TTO								22	OIL SEED,OLEAGINUS FRUIT	1	No Quantity							1531792			0
S3	2009	2009	2009	2	0	2	Export	32	Argentina	ARG	784	United Arab Emirates	ARE								22	OIL SEED,OLEAGINUS FRUIT	1	No Quantity							14454240			0
S3	2009	2009	2009	2	0	2	Export	32	Argentina	ARG	788	Tunisia	TUN								22	OIL SEED,OLEAGINUS FRUIT	1	No Quantity							9440988			0
S3	2009	2009	2009	2	0	2	Export	32	Argentina	ARG	792	Turkey	TUR								22	OIL SEED,OLEAGINUS FRUIT	1	No Quantity							35961224			0
S3	2009	2009	2009	2	0	2	Export	32	Argentina	ARG	800	Uganda	UGA								22	OIL SEED,OLEAGINUS FRUIT	1	No Quantity							5			0
S3	2009	2009	2009	2	0	2	Export	32	Argentina	ARG	804	Ukraine	UKR								22	OIL SEED,OLEAGINUS FRUIT	1	No Quantity							2920775			0
S3	2009	2009	2009	2	0	2	Export	32	Argentina	ARG	818	Egypt	EGY								22	OIL SEED,OLEAGINUS FRUIT	1	No Quantity							74072531			0
S3	2009	2009	2009	2	0	2	Export	32	Argentina	ARG	826	United Kingdom	GBR								22	OIL SEED,OLEAGINUS FRUIT	1	No Quantity							19013168			0
S3	2009	2009	2009	2	0	2	Export	32	Argentina	ARG	842	USA	USA								22	OIL SEED,OLEAGINUS FRUIT	1	No Quantity							11826875			0
S3	2009	2009	2009	2	0	2	Export	32	Argentina	ARG	858	Uruguay	URY								22	OIL SEED,OLEAGINUS FRUIT	1	No Quantity							13548802			0
S3	2009	2009	2009	2	0	2	Export	32	Argentina	ARG	862	Venezuela	VEN								22	OIL SEED,OLEAGINUS FRUIT	1	No Quantity							10367363			0
S3	2009	2009	2009	2	0	2	Export	32	Argentina	ARG	0	World	WLD								23	CRUDE RUBBER	1	No Quantity							43836796			0
S3	2009	2009	2009	2	0	2	Export	32	Argentina	ARG	68	Bolivia (Plurinational State of)	BOL								23	CRUDE RUBBER	1	No Quantity							489798			0
S3	2009	2009	2009	2	0	2	Export	32	Argentina	ARG	76	Brazil	BRA								23	CRUDE RUBBER	1	No Quantity							36218430			0
S3	2009	2009	2009	2	0	2	Export	32	Argentina	ARG	152	Chile	CHL								23	CRUDE RUBBER	1	No Quantity							4738649			0
S3	2009	2009	2009	2	0	2	Export	32	Argentina	ARG	156	China	CHN								23	CRUDE RUBBER	1	No Quantity							87377			0
S3	2009	2009	2009	2	0	2	Export	32	Argentina	ARG	170	Colombia	COL								23	CRUDE RUBBER	1	No Quantity							322951			0
S3	2009	2009	2009	2	0	2	Export	32	Argentina	ARG	218	Ecuador	ECU								23	CRUDE RUBBER	1	No Quantity							28540			0
S3	2009	2009	2009	2	0	2	Export	32	Argentina	ARG	276	Germany	DEU								23	CRUDE RUBBER	1	No Quantity							222084			0
S3	2009	2009	2009	2	0	2	Export	32	Argentina	ARG	484	Mexico	MEX								23	CRUDE RUBBER	1	No Quantity							1228			0
S3	2009	2009	2009	2	0	2	Export	32	Argentina	ARG	490	Other Asia, nes									23	CRUDE RUBBER	1	No Quantity							243000			0
S3	2009	2009	2009	2	0	2	Export	32	Argentina	ARG	600	Paraguay	PRY								23	CRUDE RUBBER	1	No Quantity							260222			0
S3	2009	2009	2009	2	0	2	Export	32	Argentina	ARG	604	Peru	PER								23	CRUDE RUBBER	1	No Quantity							404372			0
S3	2009	2009	2009	2	0	2	Export	32	Argentina	ARG	699	India	IND								23	CRUDE RUBBER	1	No Quantity							39115			0
S3	2009	2009	2009	2	0	2	Export	32	Argentina	ARG	724	Spain	ESP								23	CRUDE RUBBER	1	No Quantity							112429			0
S3	2009	2009	2009	2	0	2	Export	32	Argentina	ARG	764	Thailand	THA								23	CRUDE RUBBER	1	No Quantity							60600			0
S3	2009	2009	2009	2	0	2	Export	32	Argentina	ARG	792	Turkey	TUR								23	CRUDE RUBBER	1	No Quantity							137856			0
S3	2009	2009	2009	2	0	2	Export	32	Argentina	ARG	838	Free Zones									23	CRUDE RUBBER	1	No Quantity							11158			0
S3	2009	2009	2009	2	0	2	Export	32	Argentina	ARG	858	Uruguay	URY								23	CRUDE RUBBER	1	No Quantity							313060			0
S3	2009	2009	2009	2	0	2	Export	32	Argentina	ARG	862	Venezuela	VEN								23	CRUDE RUBBER	1	No Quantity							145927			0
S3	2009	2009	2009	2	0	2	Export	51	Armenia	ARM	0	World	WLD								23	CRUDE RUBBER	1	No Quantity							4860848			0
S3	2009	2009	2009	2	0	2	Export	51	Armenia	ARM	156	China	CHN								23	CRUDE RUBBER	1	No Quantity							271			0
S3	2009	2009	2009	2	0	2	Export	51	Armenia	ARM	276	Germany	DEU								23	CRUDE RUBBER	1	No Quantity							670671			0
S3	2009	2009	2009	2	0	2	Export	51	Armenia	ARM	364	Iran	IRN								23	CRUDE RUBBER	1	No Quantity							347887			0
S3	2009	2009	2009	2	0	2	Export	51	Armenia	ARM	376	Israel	ISR								23	CRUDE RUBBER	1	No Quantity							43921			0
S3	2009	2009	2009	2	0	2	Export	51	Armenia	ARM	381	Italy	ITA								23	CRUDE RUBBER	1	No Quantity							281752			0
S3	2009	2009	2009	2	0	2	Export	51	Armenia	ARM	398	Kazakhstan	KAZ								23	CRUDE RUBBER	1	No Quantity							308195			0
S3	2009	2009	2009	2	0	2	Export	51	Armenia	ARM	410	Rep. of Korea	KOR								23	CRUDE RUBBER	1	No Quantity							48750			0
S3	2009	2009	2009	2	0	2	Export	51	Armenia	ARM	591	Panama	PAN								23	CRUDE RUBBER	1	No Quantity							246422			0
S3	2009	2009	2009	2	0	2	Export	51	Armenia	ARM	616	Poland	POL								23	CRUDE RUBBER	1	No Quantity							430557			0
S3	2009	2009	2009	2	0	2	Export	51	Armenia	ARM	642	Romania	ROU								23	CRUDE RUBBER	1	No Quantity							62287			0
S3	2009	2009	2009	2	0	2	Export	51	Armenia	ARM	643	Russian Federation	RUS								23	CRUDE RUBBER	1	No Quantity							1477346			0
S3	2009	2009	2009	2	0	2	Export	51	Armenia	ARM	699	India	IND								23	CRUDE RUBBER	1	No Quantity							28			0
S3	2009	2009	2009	2	0	2	Export	51	Armenia	ARM	792	Turkey	TUR								23	CRUDE RUBBER	1	No Quantity							119			0
S3	2009	2009	2009	2	0	2	Export	51	Armenia	ARM	804	Ukraine	UKR								23	CRUDE RUBBER	1	No Quantity							351749			0
S3	2009	2009	2009	2	0	2	Export	51	Armenia	ARM	842	USA	USA								23	CRUDE RUBBER	1	No Quantity							588111			0
S3	2009	2009	2009	2	0	2	Export	51	Armenia	ARM	858	Uruguay	URY								23	CRUDE RUBBER	1	No Quantity							2781			0
S3	2009	2009	2009	2	0	2	Export	32	Argentina	ARG	0	World	WLD								24	CORK AND WOOD	1	No Quantity							123066544			0
S3	2009	2009	2009	2	0	2	Export	32	Argentina	ARG	36	Australia	AUS								24	CORK AND WOOD	1	No Quantity							154433			0
S3	2009	2009	2009	2	0	2	Export	32	Argentina	ARG	56	Belgium	BEL								24	CORK AND WOOD	1	No Quantity							2401640			0
S3	2009	2009	2009	2	0	2	Export	32	Argentina	ARG	68	Bolivia (Plurinational State of)	BOL								24	CORK AND WOOD	1	No Quantity							258257			0
S3	2009	2009	2009	2	0	2	Export	32	Argentina	ARG	76	Brazil	BRA								24	CORK AND WOOD	1	No Quantity							4712482			0
S3	2009	2009	2009	2	0	2	Export	32	Argentina	ARG	100	Bulgaria	BGR								24	CORK AND WOOD	1	No Quantity							55969			0
S3	2009	2009	2009	2	0	2	Export	32	Argentina	ARG	124	Canada	CAN								24	CORK AND WOOD	1	No Quantity							2131646			0
S3	2009	2009	2009	2	0	2	Export	32	Argentina	ARG	152	Chile	CHL								24	CORK AND WOOD	1	No Quantity							3462060			0
S3	2009	2009	2009	2	0	2	Export	32	Argentina	ARG	156	China	CHN								24	CORK AND WOOD	1	No Quantity							10342639			0
S3	2009	2009	2009	2	0	2	Export	32	Argentina	ARG	170	Colombia	COL								24	CORK AND WOOD	1	No Quantity							27265			0
S3	2009	2009	2009	2	0	2	Export	32	Argentina	ARG	188	Costa Rica	CRI								24	CORK AND WOOD	1	No Quantity							573225			0
S3	2009	2009	2009	2	0	2	Export	32	Argentina	ARG	196	Cyprus	CYP								24	CORK AND WOOD	1	No Quantity							92242			0
S3	2009	2009	2009	2	0	2	Export	32	Argentina	ARG	203	Czechia	CZE								24	CORK AND WOOD	1	No Quantity							3674			0
S3	2009	2009	2009	2	0	2	Export	32	Argentina	ARG	208	Denmark	DNK								24	CORK AND WOOD	1	No Quantity							231612			0
S3	2009	2009	2009	2	0	2	Export	32	Argentina	ARG	214	Dominican Rep.	DOM								24	CORK AND WOOD	1	No Quantity							3412926			0
S3	2009	2009	2009	2	0	2	Export	32	Argentina	ARG	218	Ecuador	ECU								24	CORK AND WOOD	1	No Quantity							6561			0
S3	2009	2009	2009	2	0	2	Export	32	Argentina	ARG	222	El Salvador	SLV								24	CORK AND WOOD	1	No Quantity							4242			0
S3	2009	2009	2009	2	0	2	Export	32	Argentina	ARG	233	Estonia	EST								24	CORK AND WOOD	1	No Quantity							7511			0
S3	2009	2009	2009	2	0	2	Export	32	Argentina	ARG	251	France	FRA								24	CORK AND WOOD	1	No Quantity							2407400			0
S3	2009	2009	2009	2	0	2	Export	32	Argentina	ARG	276	Germany	DEU								24	CORK AND WOOD	1	No Quantity							7276587			0
S3	2009	2009	2009	2	0	2	Export	32	Argentina	ARG	288	Ghana	GHA								24	CORK AND WOOD	1	No Quantity							654177			0
S3	2009	2009	2009	2	0	2	Export	32	Argentina	ARG	300	Greece	GRC								24	CORK AND WOOD	1	No Quantity							8141438			0
S3	2009	2009	2009	2	0	2	Export	32	Argentina	ARG	320	Guatemala	GTM								24	CORK AND WOOD	1	No Quantity							130132			0
S3	2009	2009	2009	2	0	2	Export	32	Argentina	ARG	332	Haiti	HTI								24	CORK AND WOOD	1	No Quantity							1054346			0
S3	2009	2009	2009	2	0	2	Export	32	Argentina	ARG	344	China, Hong Kong SAR	HKG								24	CORK AND WOOD	1	No Quantity							32160			0
S3	2009	2009	2009	2	0	2	Export	32	Argentina	ARG	360	Indonesia	IDN								24	CORK AND WOOD	1	No Quantity							10993			0
S3	2009	2009	2009	2	0	2	Export	32	Argentina	ARG	372	Ireland	IRL								24	CORK AND WOOD	1	No Quantity							74832			0
S3	2009	2009	2009	2	0	2	Export	32	Argentina	ARG	376	Israel	ISR								24	CORK AND WOOD	1	No Quantity							734382			0
S3	2009	2009	2009	2	0	2	Export	32	Argentina	ARG	381	Italy	ITA								24	CORK AND WOOD	1	No Quantity							10668949			0
S3	2009	2009	2009	2	0	2	Export	32	Argentina	ARG	388	Jamaica	JAM								24	CORK AND WOOD	1	No Quantity							123929			0
S3	2009	2009	2009	2	0	2	Export	32	Argentina	ARG	392	Japan	JPN								24	CORK AND WOOD	1	No Quantity							128872			0
S3	2009	2009	2009	2	0	2	Export	32	Argentina	ARG	404	Kenya	KEN								24	CORK AND WOOD	1	No Quantity							79200			0
S3	2009	2009	2009	2	0	2	Export	32	Argentina	ARG	410	Rep. of Korea	KOR								24	CORK AND WOOD	1	No Quantity							30740			0
S3	2009	2009	2009	2	0	2	Export	32	Argentina	ARG	414	Kuwait	KWT								24	CORK AND WOOD	1	No Quantity							224909			0
S3	2009	2009	2009	2	0	2	Export	32	Argentina	ARG	428	Latvia	LVA								24	CORK AND WOOD	1	No Quantity							24376			0
S3	2009	2009	2009	2	0	2	Export	32	Argentina	ARG	434	Libya	LBY								24	CORK AND WOOD	1	No Quantity							12463			0
S3	2009	2009	2009	2	0	2	Export	32	Argentina	ARG	458	Malaysia	MYS								24	CORK AND WOOD	1	No Quantity							11657			0
S3	2009	2009	2009	2	0	2	Export	32	Argentina	ARG	480	Mauritius	MUS								24	CORK AND WOOD	1	No Quantity							11693			0
S3	2009	2009	2009	2	0	2	Export	32	Argentina	ARG	484	Mexico	MEX								24	CORK AND WOOD	1	No Quantity							137019			0
S3	2009	2009	2009	2	0	2	Export	32	Argentina	ARG	490	Other Asia, nes									24	CORK AND WOOD	1	No Quantity							1148105			0
S3	2009	2009	2009	2	0	2	Export	32	Argentina	ARG	516	Namibia	NAM								24	CORK AND WOOD	1	No Quantity							14739			0
S3	2009	2009	2009	2	0	2	Export	32	Argentina	ARG	528	Netherlands	NLD								24	CORK AND WOOD	1	No Quantity							3093044			0
S3	2009	2009	2009	2	0	2	Export	32	Argentina	ARG	530	Neth. Antilles	ANT								24	CORK AND WOOD	1	No Quantity							8789			0
S3	2009	2009	2009	2	0	2	Export	32	Argentina	ARG	554	New Zealand	NZL								24	CORK AND WOOD	1	No Quantity							15924			0
S3	2009	2009	2009	2	0	2	Export	32	Argentina	ARG	579	Norway	NOR								24	CORK AND WOOD	1	No Quantity							110376			0
S3	2009	2009	2009	2	0	2	Export	32	Argentina	ARG	591	Panama	PAN								24	CORK AND WOOD	1	No Quantity							17738			0
S3	2009	2009	2009	2	0	2	Export	32	Argentina	ARG	600	Paraguay	PRY								24	CORK AND WOOD	1	No Quantity							515255			0
S3	2009	2009	2009	2	0	2	Export	32	Argentina	ARG	604	Peru	PER								24	CORK AND WOOD	1	No Quantity							15819			0
S3	2009	2009	2009	2	0	2	Export	32	Argentina	ARG	616	Poland	POL								24	CORK AND WOOD	1	No Quantity							392655			0
S3	2009	2009	2009	2	0	2	Export	32	Argentina	ARG	620	Portugal	PRT								24	CORK AND WOOD	1	No Quantity							4963341			0
S3	2009	2009	2009	2	0	2	Export	32	Argentina	ARG	643	Russian Federation	RUS								24	CORK AND WOOD	1	No Quantity							60238			0
S3	2009	2009	2009	2	0	2	Export	32	Argentina	ARG	682	Saudi Arabia	SAU								24	CORK AND WOOD	1	No Quantity							54279			0
S3	2009	2009	2009	2	0	2	Export	32	Argentina	ARG	699	India	IND								24	CORK AND WOOD	1	No Quantity							3832			0
S3	2009	2009	2009	2	0	2	Export	32	Argentina	ARG	704	Viet Nam	VNM								24	CORK AND WOOD	1	No Quantity							991168			0
S3	2009	2009	2009	2	0	2	Export	32	Argentina	ARG	710	South Africa	ZAF								24	CORK AND WOOD	1	No Quantity							2957302			0
S3	2009	2009	2009	2	0	2	Export	32	Argentina	ARG	724	Spain	ESP								24	CORK AND WOOD	1	No Quantity							7200732			0
S3	2009	2009	2009	2	0	2	Export	32	Argentina	ARG	757	Switzerland	CHE								24	CORK AND WOOD	1	No Quantity							206136			0
S3	2009	2009	2009	2	0	2	Export	32	Argentina	ARG	760	Syria	SYR								24	CORK AND WOOD	1	No Quantity							59861			0
S3	2009	2009	2009	2	0	2	Export	32	Argentina	ARG	764	Thailand	THA								24	CORK AND WOOD	1	No Quantity							15098			0
S3	2009	2009	2009	2	0	2	Export	32	Argentina	ARG	780	Trinidad and Tobago	TTO								24	CORK AND WOOD	1	No Quantity							1389518			0
S3	2009	2009	2009	2	0	2	Export	32	Argentina	ARG	784	United Arab Emirates	ARE								24	CORK AND WOOD	1	No Quantity							29487			0
S3	2009	2009	2009	2	0	2	Export	32	Argentina	ARG	788	Tunisia	TUN								24	CORK AND WOOD	1	No Quantity							7720			0
S3	2009	2009	2009	2	0	2	Export	32	Argentina	ARG	792	Turkey	TUR								24	CORK AND WOOD	1	No Quantity							15012			0
S3	2009	2009	2009	2	0	2	Export	32	Argentina	ARG	804	Ukraine	UKR								24	CORK AND WOOD	1	No Quantity							49043			0
S3	2009	2009	2009	2	0	2	Export	32	Argentina	ARG	826	United Kingdom	GBR								24	CORK AND WOOD	1	No Quantity							4723058			0
S3	2009	2009	2009	2	0	2	Export	32	Argentina	ARG	838	Free Zones									24	CORK AND WOOD	1	No Quantity							21819			0
S3	2009	2009	2009	2	0	2	Export	32	Argentina	ARG	842	USA	USA								24	CORK AND WOOD	1	No Quantity							34121093			0
S3	2009	2009	2009	2	0	2	Export	32	Argentina	ARG	854	Burkina Faso	BFA								24	CORK AND WOOD	1	No Quantity							9790			0
S3	2009	2009	2009	2	0	2	Export	32	Argentina	ARG	858	Uruguay	URY								24	CORK AND WOOD	1	No Quantity							541346			0
S3	2009	2009	2009	2	0	2	Export	32	Argentina	ARG	862	Venezuela	VEN								24	CORK AND WOOD	1	No Quantity							286571			0
S3	2009	2009	2009	2	0	2	Export	32	Argentina	ARG	899	Areas, nes									24	CORK AND WOOD	1	No Quantity							179018			0
S3	2009	2009	2009	2	0	2	Export	51	Armenia	ARM	0	World	WLD								24	CORK AND WOOD	1	No Quantity							147340			0
S3	2009	2009	2009	2	0	2	Export	51	Armenia	ARM	40	Austria	AUT								24	CORK AND WOOD	1	No Quantity							21143			0
S3	2009	2009	2009	2	0	2	Export	51	Armenia	ARM	364	Iran	IRN								24	CORK AND WOOD	1	No Quantity							126197			0
S3	2009	2009	2009	2	0	2	Export	32	Argentina	ARG	0	World	WLD								25	PULP AND WASTE PAPER	1	No Quantity							129296500			0
S3	2009	2009	2009	2	0	2	Export	32	Argentina	ARG	12	Algeria	DZA								25	PULP AND WASTE PAPER	1	No Quantity							55821			0
S3	2009	2009	2009	2	0	2	Export	32	Argentina	ARG	68	Bolivia (Plurinational State of)	BOL								25	PULP AND WASTE PAPER	1	No Quantity							32571			0
S3	2009	2009	2009	2	0	2	Export	32	Argentina	ARG	76	Brazil	BRA								25	PULP AND WASTE PAPER	1	No Quantity							75186084			0
S3	2009	2009	2009	2	0	2	Export	32	Argentina	ARG	124	Canada	CAN								25	PULP AND WASTE PAPER	1	No Quantity							240523			0
S3	2009	2009	2009	2	0	2	Export	32	Argentina	ARG	152	Chile	CHL								25	PULP AND WASTE PAPER	1	No Quantity							221568			0
S3	2009	2009	2009	2	0	2	Export	32	Argentina	ARG	156	China	CHN								25	PULP AND WASTE PAPER	1	No Quantity							40105460			0
S3	2009	2009	2009	2	0	2	Export	32	Argentina	ARG	251	France	FRA								25	PULP AND WASTE PAPER	1	No Quantity							1			0
S3	2009	2009	2009	2	0	2	Export	32	Argentina	ARG	276	Germany	DEU								25	PULP AND WASTE PAPER	1	No Quantity							75817			0
S3	2009	2009	2009	2	0	2	Export	32	Argentina	ARG	381	Italy	ITA								25	PULP AND WASTE PAPER	1	No Quantity							9284			0
S3	2009	2009	2009	2	0	2	Export	32	Argentina	ARG	600	Paraguay	PRY								25	PULP AND WASTE PAPER	1	No Quantity							19773			0
S3	2009	2009	2009	2	0	2	Export	32	Argentina	ARG	710	South Africa	ZAF								25	PULP AND WASTE PAPER	1	No Quantity							11199309			0
S3	2009	2009	2009	2	0	2	Export	32	Argentina	ARG	760	Syria	SYR								25	PULP AND WASTE PAPER	1	No Quantity							520322			0
S3	2009	2009	2009	2	0	2	Export	32	Argentina	ARG	858	Uruguay	URY								25	PULP AND WASTE PAPER	1	No Quantity							1629967			0
S3	2009	2009	2009	2	0	2	Export	51	Armenia	ARM	0	World	WLD								25	PULP AND WASTE PAPER	1	No Quantity							13797			0
S3	2009	2009	2009	2	0	2	Export	51	Armenia	ARM	364	Iran	IRN								25	PULP AND WASTE PAPER	1	No Quantity							13797			0
S3	2009	2009	2009	2	0	2	Export	32	Argentina	ARG	0	World	WLD								26	TEXTILE FIBRES	1	No Quantity							169980116			0
S3	2009	2009	2009	2	0	2	Export	32	Argentina	ARG	36	Australia	AUS								26	TEXTILE FIBRES	1	No Quantity							310342			0
S3	2009	2009	2009	2	0	2	Export	32	Argentina	ARG	44	Bahamas	BHS								26	TEXTILE FIBRES	1	No Quantity							3600			0
S3	2009	2009	2009	2	0	2	Export	32	Argentina	ARG	50	Bangladesh	BGD								26	TEXTILE FIBRES	1	No Quantity							737764			0
S3	2009	2009	2009	2	0	2	Export	32	Argentina	ARG	56	Belgium	BEL								26	TEXTILE FIBRES	1	No Quantity							42730			0
S3	2009	2009	2009	2	0	2	Export	32	Argentina	ARG	68	Bolivia (Plurinational State of)	BOL								26	TEXTILE FIBRES	1	No Quantity							1165625			0
S3	2009	2009	2009	2	0	2	Export	32	Argentina	ARG	76	Brazil	BRA								26	TEXTILE FIBRES	1	No Quantity							5943459			0
S3	2009	2009	2009	2	0	2	Export	32	Argentina	ARG	100	Bulgaria	BGR								26	TEXTILE FIBRES	1	No Quantity							76809			0
S3	2009	2009	2009	2	0	2	Export	32	Argentina	ARG	124	Canada	CAN								26	TEXTILE FIBRES	1	No Quantity							16480			0
S3	2009	2009	2009	2	0	2	Export	32	Argentina	ARG	152	Chile	CHL								26	TEXTILE FIBRES	1	No Quantity							3791308			0
S3	2009	2009	2009	2	0	2	Export	32	Argentina	ARG	156	China	CHN								26	TEXTILE FIBRES	1	No Quantity							34929077			0
S3	2009	2009	2009	2	0	2	Export	32	Argentina	ARG	170	Colombia	COL								26	TEXTILE FIBRES	1	No Quantity							507413			0
S3	2009	2009	2009	2	0	2	Export	32	Argentina	ARG	188	Costa Rica	CRI								26	TEXTILE FIBRES	1	No Quantity							5			0
S3	2009	2009	2009	2	0	2	Export	32	Argentina	ARG	192	Cuba	CUB								26	TEXTILE FIBRES	1	No Quantity							91			0
S3	2009	2009	2009	2	0	2	Export	32	Argentina	ARG	214	Dominican Rep.	DOM								26	TEXTILE FIBRES	1	No Quantity							660			0
S3	2009	2009	2009	2	0	2	Export	32	Argentina	ARG	218	Ecuador	ECU								26	TEXTILE FIBRES	1	No Quantity							653137			0
S3	2009	2009	2009	2	0	2	Export	32	Argentina	ARG	251	France	FRA								26	TEXTILE FIBRES	1	No Quantity							169103			0
S3	2009	2009	2009	2	0	2	Export	32	Argentina	ARG	276	Germany	DEU								26	TEXTILE FIBRES	1	No Quantity							28481096			0
S3	2009	2009	2009	2	0	2	Export	32	Argentina	ARG	360	Indonesia	IDN								26	TEXTILE FIBRES	1	No Quantity							7170111			0
S3	2009	2009	2009	2	0	2	Export	32	Argentina	ARG	376	Israel	ISR								26	TEXTILE FIBRES	1	No Quantity							213272			0
S3	2009	2009	2009	2	0	2	Export	32	Argentina	ARG	381	Italy	ITA								26	TEXTILE FIBRES	1	No Quantity							23059764			0
S3	2009	2009	2009	2	0	2	Export	32	Argentina	ARG	392	Japan	JPN								26	TEXTILE FIBRES	1	No Quantity							201415			0
S3	2009	2009	2009	2	0	2	Export	32	Argentina	ARG	410	Rep. of Korea	KOR								26	TEXTILE FIBRES	1	No Quantity							816872			0
S3	2009	2009	2009	2	0	2	Export	32	Argentina	ARG	484	Mexico	MEX								26	TEXTILE FIBRES	1	No Quantity							16623687			0
S3	2009	2009	2009	2	0	2	Export	32	Argentina	ARG	490	Other Asia, nes									26	TEXTILE FIBRES	1	No Quantity							3051561			0
S3	2009	2009	2009	2	0	2	Export	32	Argentina	ARG	504	Morocco	MAR								26	TEXTILE FIBRES	1	No Quantity							435199			0
S3	2009	2009	2009	2	0	2	Export	32	Argentina	ARG	508	Mozambique	MOZ								26	TEXTILE FIBRES	1	No Quantity							5481			0
S3	2009	2009	2009	2	0	2	Export	32	Argentina	ARG	528	Netherlands	NLD								26	TEXTILE FIBRES	1	No Quantity							9			0
S3	2009	2009	2009	2	0	2	Export	32	Argentina	ARG	600	Paraguay	PRY								26	TEXTILE FIBRES	1	No Quantity							83150			0
S3	2009	2009	2009	2	0	2	Export	32	Argentina	ARG	604	Peru	PER								26	TEXTILE FIBRES	1	No Quantity							6095945			0
S3	2009	2009	2009	2	0	2	Export	32	Argentina	ARG	616	Poland	POL								26	TEXTILE FIBRES	1	No Quantity							192225			0
S3	2009	2009	2009	2	0	2	Export	32	Argentina	ARG	620	Portugal	PRT								26	TEXTILE FIBRES	1	No Quantity							1032930			0
S3	2009	2009	2009	2	0	2	Export	32	Argentina	ARG	699	India	IND								26	TEXTILE FIBRES	1	No Quantity							4541059			0
S3	2009	2009	2009	2	0	2	Export	32	Argentina	ARG	704	Viet Nam	VNM								26	TEXTILE FIBRES	1	No Quantity							924518			0
S3	2009	2009	2009	2	0	2	Export	32	Argentina	ARG	710	South Africa	ZAF								26	TEXTILE FIBRES	1	No Quantity							896600			0
S3	2009	2009	2009	2	0	2	Export	32	Argentina	ARG	724	Spain	ESP								26	TEXTILE FIBRES	1	No Quantity							1163777			0
S3	2009	2009	2009	2	0	2	Export	32	Argentina	ARG	757	Switzerland	CHE								26	TEXTILE FIBRES	1	No Quantity							289356			0
S3	2009	2009	2009	2	0	2	Export	32	Argentina	ARG	764	Thailand	THA								26	TEXTILE FIBRES	1	No Quantity							2726916			0
S3	2009	2009	2009	2	0	2	Export	32	Argentina	ARG	792	Turkey	TUR								26	TEXTILE FIBRES	1	No Quantity							10596525			0
S3	2009	2009	2009	2	0	2	Export	32	Argentina	ARG	826	United Kingdom	GBR								26	TEXTILE FIBRES	1	No Quantity							2434022			0
S3	2009	2009	2009	2	0	2	Export	32	Argentina	ARG	838	Free Zones									26	TEXTILE FIBRES	1	No Quantity							202			0
S3	2009	2009	2009	2	0	2	Export	32	Argentina	ARG	842	USA	USA								26	TEXTILE FIBRES	1	No Quantity							2234734			0
S3	2009	2009	2009	2	0	2	Export	32	Argentina	ARG	858	Uruguay	URY								26	TEXTILE FIBRES	1	No Quantity							8362085			0
S3	2009	2009	2009	2	0	2	Export	32	Argentina	ARG	862	Venezuela	VEN								26	TEXTILE FIBRES	1	No Quantity							2			0
S3	2009	2009	2009	2	0	2	Export	51	Armenia	ARM	0	World	WLD								26	TEXTILE FIBRES	1	No Quantity							360056			0
S3	2009	2009	2009	2	0	2	Export	51	Armenia	ARM	32	Argentina	ARG								26	TEXTILE FIBRES	1	No Quantity							5530			0
S3	2009	2009	2009	2	0	2	Export	51	Armenia	ARM	56	Belgium	BEL								26	TEXTILE FIBRES	1	No Quantity							59000			0
S3	2009	2009	2009	2	0	2	Export	51	Armenia	ARM	124	Canada	CAN								26	TEXTILE FIBRES	1	No Quantity							10800			0
S3	2009	2009	2009	2	0	2	Export	51	Armenia	ARM	156	China	CHN								26	TEXTILE FIBRES	1	No Quantity							235303			0
S3	2009	2009	2009	2	0	2	Export	51	Armenia	ARM	276	Germany	DEU								26	TEXTILE FIBRES	1	No Quantity							4000			0
S3	2009	2009	2009	2	0	2	Export	51	Armenia	ARM	300	Greece	GRC								26	TEXTILE FIBRES	1	No Quantity							116			0
S3	2009	2009	2009	2	0	2	Export	51	Armenia	ARM	381	Italy	ITA								26	TEXTILE FIBRES	1	No Quantity							29451			0
S3	2009	2009	2009	2	0	2	Export	51	Armenia	ARM	579	Norway	NOR								26	TEXTILE FIBRES	1	No Quantity							426			0
S3	2009	2009	2009	2	0	2	Export	51	Armenia	ARM	616	Poland	POL								26	TEXTILE FIBRES	1	No Quantity							200			0
S3	2009	2009	2009	2	0	2	Export	51	Armenia	ARM	699	India	IND								26	TEXTILE FIBRES	1	No Quantity							1300			0
S3	2009	2009	2009	2	0	2	Export	51	Armenia	ARM	724	Spain	ESP								26	TEXTILE FIBRES	1	No Quantity							808			0
S3	2009	2009	2009	2	0	2	Export	51	Armenia	ARM	764	Thailand	THA								26	TEXTILE FIBRES	1	No Quantity							1564			0
S3	2009	2009	2009	2	0	2	Export	51	Armenia	ARM	826	United Kingdom	GBR								26	TEXTILE FIBRES	1	No Quantity							800			0
S3	2009	2009	2009	2	0	2	Export	51	Armenia	ARM	834	United Rep. of Tanzania	TZA								26	TEXTILE FIBRES	1	No Quantity							2000			0
S3	2009	2009	2009	2	0	2	Export	51	Armenia	ARM	842	USA	USA								26	TEXTILE FIBRES	1	No Quantity							8731			0
S3	2009	2009	2009	2	0	2	Export	51	Armenia	ARM	862	Venezuela	VEN								26	TEXTILE FIBRES	1	No Quantity							27			0
S3	2009	2009	2009	2	0	2	Export	32	Argentina	ARG	0	World	WLD								27	CRUDE FERTILIZER,MINERAL	1	No Quantity							47764108			0
S3	2009	2009	2009	2	0	2	Export	32	Argentina	ARG	36	Australia	AUS								27	CRUDE FERTILIZER,MINERAL	1	No Quantity							1631365			0
S3	2009	2009	2009	2	0	2	Export	32	Argentina	ARG	40	Austria	AUT								27	CRUDE FERTILIZER,MINERAL	1	No Quantity							77			0
S3	2009	2009	2009	2	0	2	Export	32	Argentina	ARG	56	Belgium	BEL								27	CRUDE FERTILIZER,MINERAL	1	No Quantity							47552			0
S3	2009	2009	2009	2	0	2	Export	32	Argentina	ARG	68	Bolivia (Plurinational State of)	BOL								27	CRUDE FERTILIZER,MINERAL	1	No Quantity							512684			0
S3	2009	2009	2009	2	0	2	Export	32	Argentina	ARG	76	Brazil	BRA								27	CRUDE FERTILIZER,MINERAL	1	No Quantity							21291177			0
S3	2009	2009	2009	2	0	2	Export	32	Argentina	ARG	124	Canada	CAN								27	CRUDE FERTILIZER,MINERAL	1	No Quantity							40			0
S3	2009	2009	2009	2	0	2	Export	32	Argentina	ARG	152	Chile	CHL								27	CRUDE FERTILIZER,MINERAL	1	No Quantity							8991053			0
S3	2009	2009	2009	2	0	2	Export	32	Argentina	ARG	156	China	CHN								27	CRUDE FERTILIZER,MINERAL	1	No Quantity							670087			0
S3	2009	2009	2009	2	0	2	Export	32	Argentina	ARG	170	Colombia	COL								27	CRUDE FERTILIZER,MINERAL	1	No Quantity							123654			0
S3	2009	2009	2009	2	0	2	Export	32	Argentina	ARG	188	Costa Rica	CRI								27	CRUDE FERTILIZER,MINERAL	1	No Quantity							36831			0
S3	2009	2009	2009	2	0	2	Export	32	Argentina	ARG	192	Cuba	CUB								27	CRUDE FERTILIZER,MINERAL	1	No Quantity							8892			0
S3	2009	2009	2009	2	0	2	Export	32	Argentina	ARG	214	Dominican Rep.	DOM								27	CRUDE FERTILIZER,MINERAL	1	No Quantity							28			0
S3	2009	2009	2009	2	0	2	Export	32	Argentina	ARG	218	Ecuador	ECU								27	CRUDE FERTILIZER,MINERAL	1	No Quantity							227224			0
S3	2009	2009	2009	2	0	2	Export	32	Argentina	ARG	226	Equatorial Guinea	GNQ								27	CRUDE FERTILIZER,MINERAL	1	No Quantity							277			0
S3	2009	2009	2009	2	0	2	Export	32	Argentina	ARG	246	Finland	FIN								27	CRUDE FERTILIZER,MINERAL	1	No Quantity							10			0
S3	2009	2009	2009	2	0	2	Export	32	Argentina	ARG	251	France	FRA								27	CRUDE FERTILIZER,MINERAL	1	No Quantity							20024			0
S3	2009	2009	2009	2	0	2	Export	32	Argentina	ARG	276	Germany	DEU								27	CRUDE FERTILIZER,MINERAL	1	No Quantity							237076			0
S3	2009	2009	2009	2	0	2	Export	32	Argentina	ARG	300	Greece	GRC								27	CRUDE FERTILIZER,MINERAL	1	No Quantity							6076			0
S3	2009	2009	2009	2	0	2	Export	32	Argentina	ARG	344	China, Hong Kong SAR	HKG								27	CRUDE FERTILIZER,MINERAL	1	No Quantity							1074			0
S3	2009	2009	2009	2	0	2	Export	32	Argentina	ARG	360	Indonesia	IDN								27	CRUDE FERTILIZER,MINERAL	1	No Quantity							711384			0
S3	2009	2009	2009	2	0	2	Export	32	Argentina	ARG	364	Iran	IRN								27	CRUDE FERTILIZER,MINERAL	1	No Quantity							10			0
S3	2009	2009	2009	2	0	2	Export	32	Argentina	ARG	376	Israel	ISR								27	CRUDE FERTILIZER,MINERAL	1	No Quantity							4227			0
S3	2009	2009	2009	2	0	2	Export	32	Argentina	ARG	381	Italy	ITA								27	CRUDE FERTILIZER,MINERAL	1	No Quantity							887100			0
S3	2009	2009	2009	2	0	2	Export	32	Argentina	ARG	392	Japan	JPN								27	CRUDE FERTILIZER,MINERAL	1	No Quantity							15239			0
S3	2009	2009	2009	2	0	2	Export	32	Argentina	ARG	410	Rep. of Korea	KOR								27	CRUDE FERTILIZER,MINERAL	1	No Quantity							86709			0
S3	2009	2009	2009	2	0	2	Export	32	Argentina	ARG	458	Malaysia	MYS								27	CRUDE FERTILIZER,MINERAL	1	No Quantity							5710			0
S3	2009	2009	2009	2	0	2	Export	32	Argentina	ARG	484	Mexico	MEX								27	CRUDE FERTILIZER,MINERAL	1	No Quantity							101536			0
S3	2009	2009	2009	2	0	2	Export	32	Argentina	ARG	528	Netherlands	NLD								27	CRUDE FERTILIZER,MINERAL	1	No Quantity							117700			0
S3	2009	2009	2009	2	0	2	Export	32	Argentina	ARG	554	New Zealand	NZL								27	CRUDE FERTILIZER,MINERAL	1	No Quantity							126920			0
S3	2009	2009	2009	2	0	2	Export	32	Argentina	ARG	591	Panama	PAN								27	CRUDE FERTILIZER,MINERAL	1	No Quantity							3624			0
S3	2009	2009	2009	2	0	2	Export	32	Argentina	ARG	600	Paraguay	PRY								27	CRUDE FERTILIZER,MINERAL	1	No Quantity							3395567			0
S3	2009	2009	2009	2	0	2	Export	32	Argentina	ARG	604	Peru	PER								27	CRUDE FERTILIZER,MINERAL	1	No Quantity							49127			0
S3	2009	2009	2009	2	0	2	Export	32	Argentina	ARG	620	Portugal	PRT								27	CRUDE FERTILIZER,MINERAL	1	No Quantity							215600			0
S3	2009	2009	2009	2	0	2	Export	32	Argentina	ARG	699	India	IND								27	CRUDE FERTILIZER,MINERAL	1	No Quantity							4495426			0
S3	2009	2009	2009	2	0	2	Export	32	Argentina	ARG	710	South Africa	ZAF								27	CRUDE FERTILIZER,MINERAL	1	No Quantity							76550			0
S3	2009	2009	2009	2	0	2	Export	32	Argentina	ARG	724	Spain	ESP								27	CRUDE FERTILIZER,MINERAL	1	No Quantity							1041988			0
S3	2009	2009	2009	2	0	2	Export	32	Argentina	ARG	757	Switzerland	CHE								27	CRUDE FERTILIZER,MINERAL	1	No Quantity							32			0
S3	2009	2009	2009	2	0	2	Export	32	Argentina	ARG	764	Thailand	THA								27	CRUDE FERTILIZER,MINERAL	1	No Quantity							222575			0
S3	2009	2009	2009	2	0	2	Export	32	Argentina	ARG	784	United Arab Emirates	ARE								27	CRUDE FERTILIZER,MINERAL	1	No Quantity							27			0
S3	2009	2009	2009	2	0	2	Export	32	Argentina	ARG	792	Turkey	TUR								27	CRUDE FERTILIZER,MINERAL	1	No Quantity							12650			0
S3	2009	2009	2009	2	0	2	Export	32	Argentina	ARG	826	United Kingdom	GBR								27	CRUDE FERTILIZER,MINERAL	1	No Quantity							26			0
S3	2009	2009	2009	2	0	2	Export	32	Argentina	ARG	838	Free Zones									27	CRUDE FERTILIZER,MINERAL	1	No Quantity							19734			0
S3	2009	2009	2009	2	0	2	Export	32	Argentina	ARG	842	USA	USA								27	CRUDE FERTILIZER,MINERAL	1	No Quantity							301937			0
S3	2009	2009	2009	2	0	2	Export	32	Argentina	ARG	858	Uruguay	URY								27	CRUDE FERTILIZER,MINERAL	1	No Quantity							1954998			0
S3	2009	2009	2009	2	0	2	Export	32	Argentina	ARG	862	Venezuela	VEN								27	CRUDE FERTILIZER,MINERAL	1	No Quantity							112511			0
S3	2009	2009	2009	2	0	2	Export	51	Armenia	ARM	0	World	WLD								27	CRUDE FERTILIZER,MINERAL	1	No Quantity							2052825			0
S3	2009	2009	2009	2	0	2	Export	51	Armenia	ARM	32	Argentina	ARG								27	CRUDE FERTILIZER,MINERAL	1	No Quantity							11			0
S3	2009	2009	2009	2	0	2	Export	51	Armenia	ARM	36	Australia	AUS								27	CRUDE FERTILIZER,MINERAL	1	No Quantity							106			0
S3	2009	2009	2009	2	0	2	Export	51	Armenia	ARM	56	Belgium	BEL								27	CRUDE FERTILIZER,MINERAL	1	No Quantity							11			0
S3	2009	2009	2009	2	0	2	Export	51	Armenia	ARM	100	Bulgaria	BGR								27	CRUDE FERTILIZER,MINERAL	1	No Quantity							794			0
S3	2009	2009	2009	2	0	2	Export	51	Armenia	ARM	112	Belarus	BLR								27	CRUDE FERTILIZER,MINERAL	1	No Quantity							122621			0
S3	2009	2009	2009	2	0	2	Export	51	Armenia	ARM	156	China	CHN								27	CRUDE FERTILIZER,MINERAL	1	No Quantity							35515			0
S3	2009	2009	2009	2	0	2	Export	51	Armenia	ARM	196	Cyprus	CYP								27	CRUDE FERTILIZER,MINERAL	1	No Quantity							8047			0
S3	2009	2009	2009	2	0	2	Export	51	Armenia	ARM	203	Czechia	CZE								27	CRUDE FERTILIZER,MINERAL	1	No Quantity							24858			0
S3	2009	2009	2009	2	0	2	Export	51	Armenia	ARM	268	Georgia	GEO								27	CRUDE FERTILIZER,MINERAL	1	No Quantity							421357			0
S3	2009	2009	2009	2	0	2	Export	51	Armenia	ARM	276	Germany	DEU								27	CRUDE FERTILIZER,MINERAL	1	No Quantity							11055			0
S3	2009	2009	2009	2	0	2	Export	51	Armenia	ARM	364	Iran	IRN								27	CRUDE FERTILIZER,MINERAL	1	No Quantity							189948			0
S3	2009	2009	2009	2	0	2	Export	51	Armenia	ARM	372	Ireland	IRL								27	CRUDE FERTILIZER,MINERAL	1	No Quantity							10			0
S3	2009	2009	2009	2	0	2	Export	51	Armenia	ARM	376	Israel	ISR								27	CRUDE FERTILIZER,MINERAL	1	No Quantity							7650			0
S3	2009	2009	2009	2	0	2	Export	51	Armenia	ARM	381	Italy	ITA								27	CRUDE FERTILIZER,MINERAL	1	No Quantity							1954			0
S3	2009	2009	2009	2	0	2	Export	51	Armenia	ARM	398	Kazakhstan	KAZ								27	CRUDE FERTILIZER,MINERAL	1	No Quantity							47858			0
S3	2009	2009	2009	2	0	2	Export	51	Armenia	ARM	400	Jordan	JOR								27	CRUDE FERTILIZER,MINERAL	1	No Quantity							3240			0
S3	2009	2009	2009	2	0	2	Export	51	Armenia	ARM	410	Rep. of Korea	KOR								27	CRUDE FERTILIZER,MINERAL	1	No Quantity							33803			0
S3	2009	2009	2009	2	0	2	Export	51	Armenia	ARM	642	Romania	ROU								27	CRUDE FERTILIZER,MINERAL	1	No Quantity							645			0
S3	2009	2009	2009	2	0	2	Export	51	Armenia	ARM	643	Russian Federation	RUS								27	CRUDE FERTILIZER,MINERAL	1	No Quantity							941606			0
S3	2009	2009	2009	2	0	2	Export	51	Armenia	ARM	804	Ukraine	UKR								27	CRUDE FERTILIZER,MINERAL	1	No Quantity							197892			0
S3	2009	2009	2009	2	0	2	Export	51	Armenia	ARM	826	United Kingdom	GBR								27	CRUDE FERTILIZER,MINERAL	1	No Quantity							15			0
S3	2009	2009	2009	2	0	2	Export	51	Armenia	ARM	842	USA	USA								27	CRUDE FERTILIZER,MINERAL	1	No Quantity							3829			0
S3	2009	2009	2009	2	0	2	Export	32	Argentina	ARG	0	World	WLD								28	METALLIFEROUS ORE,SCRAP	1	No Quantity							1279584902			0
S3	2009	2009	2009	2	0	2	Export	32	Argentina	ARG	56	Belgium	BEL								28	METALLIFEROUS ORE,SCRAP	1	No Quantity							100			0
S3	2009	2009	2009	2	0	2	Export	32	Argentina	ARG	68	Bolivia (Plurinational State of)	BOL								28	METALLIFEROUS ORE,SCRAP	1	No Quantity							30510			0
S3	2009	2009	2009	2	0	2	Export	32	Argentina	ARG	76	Brazil	BRA								28	METALLIFEROUS ORE,SCRAP	1	No Quantity							1091729			0
S3	2009	2009	2009	2	0	2	Export	32	Argentina	ARG	124	Canada	CAN								28	METALLIFEROUS ORE,SCRAP	1	No Quantity							100			0
S3	2009	2009	2009	2	0	2	Export	32	Argentina	ARG	152	Chile	CHL								28	METALLIFEROUS ORE,SCRAP	1	No Quantity							20304314			0
S3	2009	2009	2009	2	0	2	Export	32	Argentina	ARG	156	China	CHN								28	METALLIFEROUS ORE,SCRAP	1	No Quantity							84499330			0
S3	2009	2009	2009	2	0	2	Export	32	Argentina	ARG	188	Costa Rica	CRI								28	METALLIFEROUS ORE,SCRAP	1	No Quantity							1113			0
S3	2009	2009	2009	2	0	2	Export	32	Argentina	ARG	218	Ecuador	ECU								28	METALLIFEROUS ORE,SCRAP	1	No Quantity							38			0
S3	2009	2009	2009	2	0	2	Export	32	Argentina	ARG	276	Germany	DEU								28	METALLIFEROUS ORE,SCRAP	1	No Quantity							404384917			0
S3	2009	2009	2009	2	0	2	Export	32	Argentina	ARG	344	China, Hong Kong SAR	HKG								28	METALLIFEROUS ORE,SCRAP	1	No Quantity							14661			0
S3	2009	2009	2009	2	0	2	Export	32	Argentina	ARG	381	Italy	ITA								28	METALLIFEROUS ORE,SCRAP	1	No Quantity							128			0
S3	2009	2009	2009	2	0	2	Export	32	Argentina	ARG	392	Japan	JPN								28	METALLIFEROUS ORE,SCRAP	1	No Quantity							106740364			0
S3	2009	2009	2009	2	0	2	Export	32	Argentina	ARG	410	Rep. of Korea	KOR								28	METALLIFEROUS ORE,SCRAP	1	No Quantity							291702981			0
S3	2009	2009	2009	2	0	2	Export	32	Argentina	ARG	484	Mexico	MEX								28	METALLIFEROUS ORE,SCRAP	1	No Quantity							43684872			0
S3	2009	2009	2009	2	0	2	Export	32	Argentina	ARG	600	Paraguay	PRY								28	METALLIFEROUS ORE,SCRAP	1	No Quantity							213636			0
S3	2009	2009	2009	2	0	2	Export	32	Argentina	ARG	604	Peru	PER								28	METALLIFEROUS ORE,SCRAP	1	No Quantity							67586828			0
S3	2009	2009	2009	2	0	2	Export	32	Argentina	ARG	608	Philippines	PHL								28	METALLIFEROUS ORE,SCRAP	1	No Quantity							185675531			0
S3	2009	2009	2009	2	0	2	Export	32	Argentina	ARG	724	Spain	ESP								28	METALLIFEROUS ORE,SCRAP	1	No Quantity							72834306			0
S3	2009	2009	2009	2	0	2	Export	32	Argentina	ARG	752	Sweden	SWE								28	METALLIFEROUS ORE,SCRAP	1	No Quantity							40035			0
S3	2009	2009	2009	2	0	2	Export	32	Argentina	ARG	842	USA	USA								28	METALLIFEROUS ORE,SCRAP	1	No Quantity							770529			0
S3	2009	2009	2009	2	0	2	Export	32	Argentina	ARG	858	Uruguay	URY								28	METALLIFEROUS ORE,SCRAP	1	No Quantity							8880			0
S3	2009	2009	2009	2	0	2	Export	51	Armenia	ARM	0	World	WLD								28	METALLIFEROUS ORE,SCRAP	1	No Quantity							129171626			0
S3	2009	2009	2009	2	0	2	Export	51	Armenia	ARM	40	Austria	AUT								28	METALLIFEROUS ORE,SCRAP	1	No Quantity							6032292			0
S3	2009	2009	2009	2	0	2	Export	51	Armenia	ARM	56	Belgium	BEL								28	METALLIFEROUS ORE,SCRAP	1	No Quantity							765010			0
S3	2009	2009	2009	2	0	2	Export	51	Armenia	ARM	100	Bulgaria	BGR								28	METALLIFEROUS ORE,SCRAP	1	No Quantity							59025692			0
S3	2009	2009	2009	2	0	2	Export	51	Armenia	ARM	156	China	CHN								28	METALLIFEROUS ORE,SCRAP	1	No Quantity							16481823			0
S3	2009	2009	2009	2	0	2	Export	51	Armenia	ARM	203	Czechia	CZE								28	METALLIFEROUS ORE,SCRAP	1	No Quantity							15			0
S3	2009	2009	2009	2	0	2	Export	51	Armenia	ARM	268	Georgia	GEO								28	METALLIFEROUS ORE,SCRAP	1	No Quantity							248951			0
S3	2009	2009	2009	2	0	2	Export	51	Armenia	ARM	276	Germany	DEU								28	METALLIFEROUS ORE,SCRAP	1	No Quantity							523486			0
S3	2009	2009	2009	2	0	2	Export	51	Armenia	ARM	364	Iran	IRN								28	METALLIFEROUS ORE,SCRAP	1	No Quantity							5011164			0
S3	2009	2009	2009	2	0	2	Export	51	Armenia	ARM	410	Rep. of Korea	KOR								28	METALLIFEROUS ORE,SCRAP	1	No Quantity							5132054			0
S3	2009	2009	2009	2	0	2	Export	51	Armenia	ARM	528	Netherlands	NLD								28	METALLIFEROUS ORE,SCRAP	1	No Quantity							663238			0
S3	2009	2009	2009	2	0	2	Export	51	Armenia	ARM	642	Romania	ROU								28	METALLIFEROUS ORE,SCRAP	1	No Quantity							40			0
S3	2009	2009	2009	2	0	2	Export	51	Armenia	ARM	643	Russian Federation	RUS								28	METALLIFEROUS ORE,SCRAP	1	No Quantity							20			0
S3	2009	2009	2009	2	0	2	Export	51	Armenia	ARM	710	South Africa	ZAF								28	METALLIFEROUS ORE,SCRAP	1	No Quantity							10			0
S3	2009	2009	2009	2	0	2	Export	51	Armenia	ARM	724	Spain	ESP								28	METALLIFEROUS ORE,SCRAP	1	No Quantity							7441489			0
S3	2009	2009	2009	2	0	2	Export	51	Armenia	ARM	757	Switzerland	CHE								28	METALLIFEROUS ORE,SCRAP	1	No Quantity							24228465			0
S3	2009	2009	2009	2	0	2	Export	51	Armenia	ARM	784	United Arab Emirates	ARE								28	METALLIFEROUS ORE,SCRAP	1	No Quantity							2125500			0
S3	2009	2009	2009	2	0	2	Export	51	Armenia	ARM	804	Ukraine	UKR								28	METALLIFEROUS ORE,SCRAP	1	No Quantity							293517			0
S3	2009	2009	2009	2	0	2	Export	51	Armenia	ARM	826	United Kingdom	GBR								28	METALLIFEROUS ORE,SCRAP	1	No Quantity							1198860			0
S3	2009	2009	2009	2	0	2	Export	32	Argentina	ARG	0	World	WLD								29	CRUDE ANIMAL,VEG.MATERL.	1	No Quantity							112365980			0
S3	2009	2009	2009	2	0	2	Export	32	Argentina	ARG	12	Algeria	DZA								29	CRUDE ANIMAL,VEG.MATERL.	1	No Quantity							101760			0
S3	2009	2009	2009	2	0	2	Export	32	Argentina	ARG	24	Angola	AGO								29	CRUDE ANIMAL,VEG.MATERL.	1	No Quantity							3824583			0
S3	2009	2009	2009	2	0	2	Export	32	Argentina	ARG	36	Australia	AUS								29	CRUDE ANIMAL,VEG.MATERL.	1	No Quantity							2060			0
S3	2009	2009	2009	2	0	2	Export	32	Argentina	ARG	40	Austria	AUT								29	CRUDE ANIMAL,VEG.MATERL.	1	No Quantity							994576			0
S3	2009	2009	2009	2	0	2	Export	32	Argentina	ARG	44	Bahamas	BHS								29	CRUDE ANIMAL,VEG.MATERL.	1	No Quantity							67			0
S3	2009	2009	2009	2	0	2	Export	32	Argentina	ARG	56	Belgium	BEL								29	CRUDE ANIMAL,VEG.MATERL.	1	No Quantity							58133			0
S3	2009	2009	2009	2	0	2	Export	32	Argentina	ARG	68	Bolivia (Plurinational State of)	BOL								29	CRUDE ANIMAL,VEG.MATERL.	1	No Quantity							213247			0
S3	2009	2009	2009	2	0	2	Export	32	Argentina	ARG	70	Bosnia Herzegovina	BIH								29	CRUDE ANIMAL,VEG.MATERL.	1	No Quantity							65200			0
S3	2009	2009	2009	2	0	2	Export	32	Argentina	ARG	76	Brazil	BRA								29	CRUDE ANIMAL,VEG.MATERL.	1	No Quantity							5889560			0
S3	2009	2009	2009	2	0	2	Export	32	Argentina	ARG	124	Canada	CAN								29	CRUDE ANIMAL,VEG.MATERL.	1	No Quantity							93087			0
S3	2009	2009	2009	2	0	2	Export	32	Argentina	ARG	132	Cabo Verde	CPV								29	CRUDE ANIMAL,VEG.MATERL.	1	No Quantity							22534			0
S3	2009	2009	2009	2	0	2	Export	32	Argentina	ARG	152	Chile	CHL								29	CRUDE ANIMAL,VEG.MATERL.	1	No Quantity							5637770			0
S3	2009	2009	2009	2	0	2	Export	32	Argentina	ARG	156	China	CHN								29	CRUDE ANIMAL,VEG.MATERL.	1	No Quantity							252617			0
S3	2009	2009	2009	2	0	2	Export	32	Argentina	ARG	170	Colombia	COL								29	CRUDE ANIMAL,VEG.MATERL.	1	No Quantity							362846			0
S3	2009	2009	2009	2	0	2	Export	32	Argentina	ARG	174	Comoros	COM								29	CRUDE ANIMAL,VEG.MATERL.	1	No Quantity							18885			0
S3	2009	2009	2009	2	0	2	Export	32	Argentina	ARG	178	Congo	COG								29	CRUDE ANIMAL,VEG.MATERL.	1	No Quantity							6345508			0
S3	2009	2009	2009	2	0	2	Export	32	Argentina	ARG	180	Dem. Rep. of the Congo	COD								29	CRUDE ANIMAL,VEG.MATERL.	1	No Quantity							1744307			0
S3	2009	2009	2009	2	0	2	Export	32	Argentina	ARG	188	Costa Rica	CRI								29	CRUDE ANIMAL,VEG.MATERL.	1	No Quantity							71115			0
S3	2009	2009	2009	2	0	2	Export	32	Argentina	ARG	191	Croatia	HRV								29	CRUDE ANIMAL,VEG.MATERL.	1	No Quantity							166320			0
S3	2009	2009	2009	2	0	2	Export	32	Argentina	ARG	192	Cuba	CUB								29	CRUDE ANIMAL,VEG.MATERL.	1	No Quantity							2621			0
S3	2009	2009	2009	2	0	2	Export	32	Argentina	ARG	203	Czechia	CZE								29	CRUDE ANIMAL,VEG.MATERL.	1	No Quantity							448682			0
S3	2009	2009	2009	2	0	2	Export	32	Argentina	ARG	204	Benin	BEN								29	CRUDE ANIMAL,VEG.MATERL.	1	No Quantity							20720			0
S3	2009	2009	2009	2	0	2	Export	32	Argentina	ARG	208	Denmark	DNK								29	CRUDE ANIMAL,VEG.MATERL.	1	No Quantity							15334			0
S3	2009	2009	2009	2	0	2	Export	32	Argentina	ARG	214	Dominican Rep.	DOM								29	CRUDE ANIMAL,VEG.MATERL.	1	No Quantity							39827			0
S3	2009	2009	2009	2	0	2	Export	32	Argentina	ARG	218	Ecuador	ECU								29	CRUDE ANIMAL,VEG.MATERL.	1	No Quantity							238947			0
S3	2009	2009	2009	2	0	2	Export	32	Argentina	ARG	226	Equatorial Guinea	GNQ								29	CRUDE ANIMAL,VEG.MATERL.	1	No Quantity							193050			0
S3	2009	2009	2009	2	0	2	Export	32	Argentina	ARG	246	Finland	FIN								29	CRUDE ANIMAL,VEG.MATERL.	1	No Quantity							28			0
S3	2009	2009	2009	2	0	2	Export	32	Argentina	ARG	251	France	FRA								29	CRUDE ANIMAL,VEG.MATERL.	1	No Quantity							3233670			0
S3	2009	2009	2009	2	0	2	Export	32	Argentina	ARG	266	Gabon	GAB								29	CRUDE ANIMAL,VEG.MATERL.	1	No Quantity							559166			0
S3	2009	2009	2009	2	0	2	Export	32	Argentina	ARG	276	Germany	DEU								29	CRUDE ANIMAL,VEG.MATERL.	1	No Quantity							10186330			0
S3	2009	2009	2009	2	0	2	Export	32	Argentina	ARG	288	Ghana	GHA								29	CRUDE ANIMAL,VEG.MATERL.	1	No Quantity							6375934			0
S3	2009	2009	2009	2	0	2	Export	32	Argentina	ARG	300	Greece	GRC								29	CRUDE ANIMAL,VEG.MATERL.	1	No Quantity							76073			0
S3	2009	2009	2009	2	0	2	Export	32	Argentina	ARG	320	Guatemala	GTM								29	CRUDE ANIMAL,VEG.MATERL.	1	No Quantity							20423			0
S3	2009	2009	2009	2	0	2	Export	32	Argentina	ARG	324	Guinea	GIN								29	CRUDE ANIMAL,VEG.MATERL.	1	No Quantity							16740			0
S3	2009	2009	2009	2	0	2	Export	32	Argentina	ARG	344	China, Hong Kong SAR	HKG								29	CRUDE ANIMAL,VEG.MATERL.	1	No Quantity							2420598			0
S3	2009	2009	2009	2	0	2	Export	32	Argentina	ARG	348	Hungary	HUN								29	CRUDE ANIMAL,VEG.MATERL.	1	No Quantity							36760			0
S3	2009	2009	2009	2	0	2	Export	32	Argentina	ARG	360	Indonesia	IDN								29	CRUDE ANIMAL,VEG.MATERL.	1	No Quantity							10560			0
S3	2009	2009	2009	2	0	2	Export	32	Argentina	ARG	372	Ireland	IRL								29	CRUDE ANIMAL,VEG.MATERL.	1	No Quantity							3300			0
S3	2009	2009	2009	2	0	2	Export	32	Argentina	ARG	376	Israel	ISR								29	CRUDE ANIMAL,VEG.MATERL.	1	No Quantity							28500			0
S3	2009	2009	2009	2	0	2	Export	32	Argentina	ARG	381	Italy	ITA								29	CRUDE ANIMAL,VEG.MATERL.	1	No Quantity							11089904			0
S3	2009	2009	2009	2	0	2	Export	32	Argentina	ARG	384	Côte d'Ivoire	CIV								29	CRUDE ANIMAL,VEG.MATERL.	1	No Quantity							129549			0
S3	2009	2009	2009	2	0	2	Export	32	Argentina	ARG	392	Japan	JPN								29	CRUDE ANIMAL,VEG.MATERL.	1	No Quantity							743773			0
S3	2009	2009	2009	2	0	2	Export	32	Argentina	ARG	410	Rep. of Korea	KOR								29	CRUDE ANIMAL,VEG.MATERL.	1	No Quantity							259439			0
S3	2009	2009	2009	2	0	2	Export	32	Argentina	ARG	422	Lebanon	LBN								29	CRUDE ANIMAL,VEG.MATERL.	1	No Quantity							71356			0
S3	2009	2009	2009	2	0	2	Export	32	Argentina	ARG	434	Libya	LBY								29	CRUDE ANIMAL,VEG.MATERL.	1	No Quantity							524			0
S3	2009	2009	2009	2	0	2	Export	32	Argentina	ARG	484	Mexico	MEX								29	CRUDE ANIMAL,VEG.MATERL.	1	No Quantity							12437			0
S3	2009	2009	2009	2	0	2	Export	32	Argentina	ARG	490	Other Asia, nes									29	CRUDE ANIMAL,VEG.MATERL.	1	No Quantity							646			0
S3	2009	2009	2009	2	0	2	Export	32	Argentina	ARG	504	Morocco	MAR								29	CRUDE ANIMAL,VEG.MATERL.	1	No Quantity							166500			0
S3	2009	2009	2009	2	0	2	Export	32	Argentina	ARG	516	Namibia	NAM								29	CRUDE ANIMAL,VEG.MATERL.	1	No Quantity							258691			0
S3	2009	2009	2009	2	0	2	Export	32	Argentina	ARG	528	Netherlands	NLD								29	CRUDE ANIMAL,VEG.MATERL.	1	No Quantity							2488678			0
S3	2009	2009	2009	2	0	2	Export	32	Argentina	ARG	530	Neth. Antilles	ANT								29	CRUDE ANIMAL,VEG.MATERL.	1	No Quantity							114			0
S3	2009	2009	2009	2	0	2	Export	32	Argentina	ARG	533	Aruba	ABW								29	CRUDE ANIMAL,VEG.MATERL.	1	No Quantity							10608			0
S3	2009	2009	2009	2	0	2	Export	32	Argentina	ARG	554	New Zealand	NZL								29	CRUDE ANIMAL,VEG.MATERL.	1	No Quantity							120480			0
S3	2009	2009	2009	2	0	2	Export	32	Argentina	ARG	558	Nicaragua	NIC								29	CRUDE ANIMAL,VEG.MATERL.	1	No Quantity							82			0
S3	2009	2009	2009	2	0	2	Export	32	Argentina	ARG	579	Norway	NOR								29	CRUDE ANIMAL,VEG.MATERL.	1	No Quantity							39			0
S3	2009	2009	2009	2	0	2	Export	32	Argentina	ARG	586	Pakistan	PAK								29	CRUDE ANIMAL,VEG.MATERL.	1	No Quantity							20			0
S3	2009	2009	2009	2	0	2	Export	32	Argentina	ARG	591	Panama	PAN								29	CRUDE ANIMAL,VEG.MATERL.	1	No Quantity							51452			0
S3	2009	2009	2009	2	0	2	Export	32	Argentina	ARG	600	Paraguay	PRY								29	CRUDE ANIMAL,VEG.MATERL.	1	No Quantity							1917103			0
S3	2009	2009	2009	2	0	2	Export	32	Argentina	ARG	604	Peru	PER								29	CRUDE ANIMAL,VEG.MATERL.	1	No Quantity							508591			0
S3	2009	2009	2009	2	0	2	Export	32	Argentina	ARG	608	Philippines	PHL								29	CRUDE ANIMAL,VEG.MATERL.	1	No Quantity							556612			0
S3	2009	2009	2009	2	0	2	Export	32	Argentina	ARG	616	Poland	POL								29	CRUDE ANIMAL,VEG.MATERL.	1	No Quantity							1090984			0
S3	2009	2009	2009	2	0	2	Export	32	Argentina	ARG	620	Portugal	PRT								29	CRUDE ANIMAL,VEG.MATERL.	1	No Quantity							572227			0
S3	2009	2009	2009	2	0	2	Export	32	Argentina	ARG	642	Romania	ROU								29	CRUDE ANIMAL,VEG.MATERL.	1	No Quantity							1789005			0
S3	2009	2009	2009	2	0	2	Export	32	Argentina	ARG	643	Russian Federation	RUS								29	CRUDE ANIMAL,VEG.MATERL.	1	No Quantity							4541950			0
S3	2009	2009	2009	2	0	2	Export	32	Argentina	ARG	682	Saudi Arabia	SAU								29	CRUDE ANIMAL,VEG.MATERL.	1	No Quantity							2052			0
S3	2009	2009	2009	2	0	2	Export	32	Argentina	ARG	688	Serbia	SRB								29	CRUDE ANIMAL,VEG.MATERL.	1	No Quantity							131188			0
S3	2009	2009	2009	2	0	2	Export	32	Argentina	ARG	699	India	IND								29	CRUDE ANIMAL,VEG.MATERL.	1	No Quantity							19597			0
S3	2009	2009	2009	2	0	2	Export	32	Argentina	ARG	702	Singapore	SGP								29	CRUDE ANIMAL,VEG.MATERL.	1	No Quantity							103048			0
S3	2009	2009	2009	2	0	2	Export	32	Argentina	ARG	704	Viet Nam	VNM								29	CRUDE ANIMAL,VEG.MATERL.	1	No Quantity							3794046			0
S3	2009	2009	2009	2	0	2	Export	32	Argentina	ARG	705	Slovenia	SVN								29	CRUDE ANIMAL,VEG.MATERL.	1	No Quantity							59381			0
S3	2009	2009	2009	2	0	2	Export	32	Argentina	ARG	710	South Africa	ZAF								29	CRUDE ANIMAL,VEG.MATERL.	1	No Quantity							953423			0
S3	2009	2009	2009	2	0	2	Export	32	Argentina	ARG	724	Spain	ESP								29	CRUDE ANIMAL,VEG.MATERL.	1	No Quantity							4536744			0
S3	2009	2009	2009	2	0	2	Export	32	Argentina	ARG	752	Sweden	SWE								29	CRUDE ANIMAL,VEG.MATERL.	1	No Quantity							11869			0
S3	2009	2009	2009	2	0	2	Export	32	Argentina	ARG	757	Switzerland	CHE								29	CRUDE ANIMAL,VEG.MATERL.	1	No Quantity							16804			0
S3	2009	2009	2009	2	0	2	Export	32	Argentina	ARG	764	Thailand	THA								29	CRUDE ANIMAL,VEG.MATERL.	1	No Quantity							592884			0
S3	2009	2009	2009	2	0	2	Export	32	Argentina	ARG	784	United Arab Emirates	ARE								29	CRUDE ANIMAL,VEG.MATERL.	1	No Quantity							3800			0
S3	2009	2009	2009	2	0	2	Export	32	Argentina	ARG	788	Tunisia	TUN								29	CRUDE ANIMAL,VEG.MATERL.	1	No Quantity							70830			0
S3	2009	2009	2009	2	0	2	Export	32	Argentina	ARG	807	North Macedonia	MKD								29	CRUDE ANIMAL,VEG.MATERL.	1	No Quantity							162565			0
S3	2009	2009	2009	2	0	2	Export	32	Argentina	ARG	818	Egypt	EGY								29	CRUDE ANIMAL,VEG.MATERL.	1	No Quantity							246287			0
S3	2009	2009	2009	2	0	2	Export	32	Argentina	ARG	826	United Kingdom	GBR								29	CRUDE ANIMAL,VEG.MATERL.	1	No Quantity							540724			0
S3	2009	2009	2009	2	0	2	Export	32	Argentina	ARG	834	United Rep. of Tanzania	TZA								29	CRUDE ANIMAL,VEG.MATERL.	1	No Quantity							10849			0
S3	2009	2009	2009	2	0	2	Export	32	Argentina	ARG	838	Free Zones									29	CRUDE ANIMAL,VEG.MATERL.	1	No Quantity							24745			0
S3	2009	2009	2009	2	0	2	Export	32	Argentina	ARG	842	USA	USA								29	CRUDE ANIMAL,VEG.MATERL.	1	No Quantity							10056133			0
S3	2009	2009	2009	2	0	2	Export	32	Argentina	ARG	858	Uruguay	URY								29	CRUDE ANIMAL,VEG.MATERL.	1	No Quantity							14232986			0
S3	2009	2009	2009	2	0	2	Export	32	Argentina	ARG	862	Venezuela	VEN								29	CRUDE ANIMAL,VEG.MATERL.	1	No Quantity							597196			0
S3	2009	2009	2009	2	0	2	Export	32	Argentina	ARG	899	Areas, nes									29	CRUDE ANIMAL,VEG.MATERL.	1	No Quantity							26627			0
S3	2009	2009	2009	2	0	2	Export	51	Armenia	ARM	0	World	WLD								29	CRUDE ANIMAL,VEG.MATERL.	1	No Quantity							329425			0
S3	2009	2009	2009	2	0	2	Export	51	Armenia	ARM	40	Austria	AUT								29	CRUDE ANIMAL,VEG.MATERL.	1	No Quantity							100			0
S3	2009	2009	2009	2	0	2	Export	51	Armenia	ARM	251	France	FRA								29	CRUDE ANIMAL,VEG.MATERL.	1	No Quantity							822			0
S3	2009	2009	2009	2	0	2	Export	51	Armenia	ARM	268	Georgia	GEO								29	CRUDE ANIMAL,VEG.MATERL.	1	No Quantity							13727			0
S3	2009	2009	2009	2	0	2	Export	51	Armenia	ARM	364	Iran	IRN								29	CRUDE ANIMAL,VEG.MATERL.	1	No Quantity							3220			0
S3	2009	2009	2009	2	0	2	Export	51	Armenia	ARM	381	Italy	ITA								29	CRUDE ANIMAL,VEG.MATERL.	1	No Quantity							210014			0
S3	2009	2009	2009	2	0	2	Export	51	Armenia	ARM	528	Netherlands	NLD								29	CRUDE ANIMAL,VEG.MATERL.	1	No Quantity							16000			0
S3	2009	2009	2009	2	0	2	Export	51	Armenia	ARM	643	Russian Federation	RUS								29	CRUDE ANIMAL,VEG.MATERL.	1	No Quantity							18419			0
S3	2009	2009	2009	2	0	2	Export	51	Armenia	ARM	699	India	IND								29	CRUDE ANIMAL,VEG.MATERL.	1	No Quantity							6000			0
S3	2009	2009	2009	2	0	2	Export	51	Armenia	ARM	760	Syria	SYR								29	CRUDE ANIMAL,VEG.MATERL.	1	No Quantity							18710			0
S3	2009	2009	2009	2	0	2	Export	51	Armenia	ARM	826	United Kingdom	GBR								29	CRUDE ANIMAL,VEG.MATERL.	1	No Quantity							6			0
S3	2009	2009	2009	2	0	2	Export	51	Armenia	ARM	842	USA	USA								29	CRUDE ANIMAL,VEG.MATERL.	1	No Quantity							24718			0
S3	2009	2009	2009	2	0	2	Export	51	Armenia	ARM	899	Areas, nes									29	CRUDE ANIMAL,VEG.MATERL.	1	No Quantity							17688			0
S3	2009	2009	2009	2	0	2	Export	32	Argentina	ARG	0	World	WLD								32	COAL, COKE, BRIQUETTES	1	No Quantity							6093999			0
S3	2009	2009	2009	2	0	2	Export	32	Argentina	ARG	68	Bolivia (Plurinational State of)	BOL								32	COAL, COKE, BRIQUETTES	1	No Quantity							483			0
S3	2009	2009	2009	2	0	2	Export	32	Argentina	ARG	76	Brazil	BRA								32	COAL, COKE, BRIQUETTES	1	No Quantity							2307837			0
S3	2009	2009	2009	2	0	2	Export	32	Argentina	ARG	152	Chile	CHL								32	COAL, COKE, BRIQUETTES	1	No Quantity							3230565			0
S3	2009	2009	2009	2	0	2	Export	32	Argentina	ARG	170	Colombia	COL								32	COAL, COKE, BRIQUETTES	1	No Quantity							6953			0
S3	2009	2009	2009	2	0	2	Export	32	Argentina	ARG	218	Ecuador	ECU								32	COAL, COKE, BRIQUETTES	1	No Quantity							6319			0
S3	2009	2009	2009	2	0	2	Export	32	Argentina	ARG	222	El Salvador	SLV								32	COAL, COKE, BRIQUETTES	1	No Quantity							15060			0
S3	2009	2009	2009	2	0	2	Export	32	Argentina	ARG	381	Italy	ITA								32	COAL, COKE, BRIQUETTES	1	No Quantity							6			0
S3	2009	2009	2009	2	0	2	Export	32	Argentina	ARG	484	Mexico	MEX								32	COAL, COKE, BRIQUETTES	1	No Quantity							3			0
S3	2009	2009	2009	2	0	2	Export	32	Argentina	ARG	600	Paraguay	PRY								32	COAL, COKE, BRIQUETTES	1	No Quantity							90875			0
S3	2009	2009	2009	2	0	2	Export	32	Argentina	ARG	604	Peru	PER								32	COAL, COKE, BRIQUETTES	1	No Quantity							6220			0
S3	2009	2009	2009	2	0	2	Export	32	Argentina	ARG	858	Uruguay	URY								32	COAL, COKE, BRIQUETTES	1	No Quantity							429678			0
S3	2009	2009	2009	2	0	2	Export	32	Argentina	ARG	0	World	WLD								33	PETROLEUM,PETROL.PRODUCT	1	No Quantity							4185459604			0
S3	2009	2009	2009	2	0	2	Export	32	Argentina	ARG	36	Australia	AUS								33	PETROLEUM,PETROL.PRODUCT	1	No Quantity							17812			0
S3	2009	2009	2009	2	0	2	Export	32	Argentina	ARG	40	Austria	AUT								33	PETROLEUM,PETROL.PRODUCT	1	No Quantity							20			0
S3	2009	2009	2009	2	0	2	Export	32	Argentina	ARG	44	Bahamas	BHS								33	PETROLEUM,PETROL.PRODUCT	1	No Quantity							9537942			0
S3	2009	2009	2009	2	0	2	Export	32	Argentina	ARG	68	Bolivia (Plurinational State of)	BOL								33	PETROLEUM,PETROL.PRODUCT	1	No Quantity							12006557			0
S3	2009	2009	2009	2	0	2	Export	32	Argentina	ARG	76	Brazil	BRA								33	PETROLEUM,PETROL.PRODUCT	1	No Quantity							1118712722			0
S3	2009	2009	2009	2	0	2	Export	32	Argentina	ARG	124	Canada	CAN								33	PETROLEUM,PETROL.PRODUCT	1	No Quantity							5631398			0
S3	2009	2009	2009	2	0	2	Export	32	Argentina	ARG	152	Chile	CHL								33	PETROLEUM,PETROL.PRODUCT	1	No Quantity							1025582727			0
S3	2009	2009	2009	2	0	2	Export	32	Argentina	ARG	156	China	CHN								33	PETROLEUM,PETROL.PRODUCT	1	No Quantity							228428305			0
S3	2009	2009	2009	2	0	2	Export	32	Argentina	ARG	170	Colombia	COL								33	PETROLEUM,PETROL.PRODUCT	1	No Quantity							198820			0
S3	2009	2009	2009	2	0	2	Export	32	Argentina	ARG	188	Costa Rica	CRI								33	PETROLEUM,PETROL.PRODUCT	1	No Quantity							10769024			0
S3	2009	2009	2009	2	0	2	Export	32	Argentina	ARG	192	Cuba	CUB								33	PETROLEUM,PETROL.PRODUCT	1	No Quantity							248175			0
[truncated: 4,005 more rows]
