# Supplementary material for: Core-periphery structure in sectoral international trade networks: A new approach to an old theory
Source: PLoS One. 2020 Apr 2;15(4):e0229547. doi: 10.1371/journal.pone.0229547 (PMC7117750; doi:10.1371/journal.pone.0229547)
Supplement: S7 File — (ZIP) [file pone.0229547.s007.zip › S7_File/RawData 2009/comtrade (20).csv]

Classification	Year	Period	Period Desc.	Aggregate Level	Is Leaf Code	Trade Flow Code	Trade Flow	Reporter Code	Reporter	Reporter ISO	Partner Code	Partner	Partner ISO	2nd Partner Code	2nd Partner	2nd Partner ISO	Customs Proc. Code	Customs	Mode of Transport Code	Mode of Transport	Commodity Code	Commodity	Qty Unit Code	Qty Unit	Qty	Alt Qty Unit Code	Alt Qty Unit	Alt Qty	Netweight (kg)	Gross weight (kg)	Trade Value (US$)	CIF Trade Value (US$)	FOB Trade Value (US$)	Flag
S3	2009	2009	2009	2	0	2	Export	288	Ghana	GHA	0	World	WLD								00	LIVE ANIMALS	1	No Quantity							50477			0
S3	2009	2009	2009	2	0	2	Export	288	Ghana	GHA	384	Côte d'Ivoire	CIV								00	LIVE ANIMALS	1	No Quantity							47855			0
S3	2009	2009	2009	2	0	2	Export	288	Ghana	GHA	764	Thailand	THA								00	LIVE ANIMALS	1	No Quantity							479			0
S3	2009	2009	2009	2	0	2	Export	288	Ghana	GHA	784	United Arab Emirates	ARE								00	LIVE ANIMALS	1	No Quantity							1065			0
S3	2009	2009	2009	2	0	2	Export	288	Ghana	GHA	842	USA	USA								00	LIVE ANIMALS	1	No Quantity							1078			0
S3	2009	2009	2009	2	0	2	Export	300	Greece	GRC	0	World	WLD								00	LIVE ANIMALS	1	No Quantity							11384676			0
S3	2009	2009	2009	2	0	2	Export	300	Greece	GRC	8	Albania	ALB								00	LIVE ANIMALS	1	No Quantity							7038247			0
S3	2009	2009	2009	2	0	2	Export	300	Greece	GRC	40	Austria	AUT								00	LIVE ANIMALS	1	No Quantity							46			0
S3	2009	2009	2009	2	0	2	Export	300	Greece	GRC	56	Belgium	BEL								00	LIVE ANIMALS	1	No Quantity							241616			0
S3	2009	2009	2009	2	0	2	Export	300	Greece	GRC	100	Bulgaria	BGR								00	LIVE ANIMALS	1	No Quantity							792101			0
S3	2009	2009	2009	2	0	2	Export	300	Greece	GRC	196	Cyprus	CYP								00	LIVE ANIMALS	1	No Quantity							953014			0
S3	2009	2009	2009	2	0	2	Export	300	Greece	GRC	208	Denmark	DNK								00	LIVE ANIMALS	1	No Quantity							799			0
S3	2009	2009	2009	2	0	2	Export	300	Greece	GRC	251	France	FRA								00	LIVE ANIMALS	1	No Quantity							213760			0
S3	2009	2009	2009	2	0	2	Export	300	Greece	GRC	348	Hungary	HUN								00	LIVE ANIMALS	1	No Quantity							285766			0
S3	2009	2009	2009	2	0	2	Export	300	Greece	GRC	381	Italy	ITA								00	LIVE ANIMALS	1	No Quantity							39973			0
S3	2009	2009	2009	2	0	2	Export	300	Greece	GRC	499	Montenegro	MNE								00	LIVE ANIMALS	1	No Quantity							46910			0
S3	2009	2009	2009	2	0	2	Export	300	Greece	GRC	616	Poland	POL								00	LIVE ANIMALS	1	No Quantity							77998			0
S3	2009	2009	2009	2	0	2	Export	300	Greece	GRC	642	Romania	ROU								00	LIVE ANIMALS	1	No Quantity							1262916			0
S3	2009	2009	2009	2	0	2	Export	300	Greece	GRC	752	Sweden	SWE								00	LIVE ANIMALS	1	No Quantity							160172			0
S3	2009	2009	2009	2	0	2	Export	300	Greece	GRC	807	North Macedonia	MKD								00	LIVE ANIMALS	1	No Quantity							265787			0
S3	2009	2009	2009	2	0	2	Export	300	Greece	GRC	826	United Kingdom	GBR								00	LIVE ANIMALS	1	No Quantity							5571			0
S3	2009	2009	2009	2	0	2	Export	288	Ghana	GHA	0	World	WLD								01	MEAT, MEAT PREPARATIONS	1	No Quantity							4300			0
S3	2009	2009	2009	2	0	2	Export	288	Ghana	GHA	276	Germany	DEU								01	MEAT, MEAT PREPARATIONS	1	No Quantity							530			0
S3	2009	2009	2009	2	0	2	Export	288	Ghana	GHA	768	Togo	TGO								01	MEAT, MEAT PREPARATIONS	1	No Quantity							3769			0
S3	2009	2009	2009	2	0	2	Export	300	Greece	GRC	0	World	WLD								01	MEAT, MEAT PREPARATIONS	1	No Quantity							104051359			0
S3	2009	2009	2009	2	0	2	Export	300	Greece	GRC	8	Albania	ALB								01	MEAT, MEAT PREPARATIONS	1	No Quantity							3725686			0
S3	2009	2009	2009	2	0	2	Export	300	Greece	GRC	32	Argentina	ARG								01	MEAT, MEAT PREPARATIONS	1	No Quantity							173327			0
S3	2009	2009	2009	2	0	2	Export	300	Greece	GRC	36	Australia	AUS								01	MEAT, MEAT PREPARATIONS	1	No Quantity							34929			0
S3	2009	2009	2009	2	0	2	Export	300	Greece	GRC	40	Austria	AUT								01	MEAT, MEAT PREPARATIONS	1	No Quantity							125931			0
S3	2009	2009	2009	2	0	2	Export	300	Greece	GRC	56	Belgium	BEL								01	MEAT, MEAT PREPARATIONS	1	No Quantity							2366295			0
S3	2009	2009	2009	2	0	2	Export	300	Greece	GRC	100	Bulgaria	BGR								01	MEAT, MEAT PREPARATIONS	1	No Quantity							17549123			0
S3	2009	2009	2009	2	0	2	Export	300	Greece	GRC	152	Chile	CHL								01	MEAT, MEAT PREPARATIONS	1	No Quantity							432548			0
S3	2009	2009	2009	2	0	2	Export	300	Greece	GRC	156	China	CHN								01	MEAT, MEAT PREPARATIONS	1	No Quantity							326520			0
S3	2009	2009	2009	2	0	2	Export	300	Greece	GRC	196	Cyprus	CYP								01	MEAT, MEAT PREPARATIONS	1	No Quantity							19509848			0
S3	2009	2009	2009	2	0	2	Export	300	Greece	GRC	203	Czechia	CZE								01	MEAT, MEAT PREPARATIONS	1	No Quantity							43986			0
S3	2009	2009	2009	2	0	2	Export	300	Greece	GRC	208	Denmark	DNK								01	MEAT, MEAT PREPARATIONS	1	No Quantity							113382			0
S3	2009	2009	2009	2	0	2	Export	300	Greece	GRC	233	Estonia	EST								01	MEAT, MEAT PREPARATIONS	1	No Quantity							3786			0
S3	2009	2009	2009	2	0	2	Export	300	Greece	GRC	246	Finland	FIN								01	MEAT, MEAT PREPARATIONS	1	No Quantity							39891			0
S3	2009	2009	2009	2	0	2	Export	300	Greece	GRC	251	France	FRA								01	MEAT, MEAT PREPARATIONS	1	No Quantity							1622813			0
S3	2009	2009	2009	2	0	2	Export	300	Greece	GRC	276	Germany	DEU								01	MEAT, MEAT PREPARATIONS	1	No Quantity							6959128			0
S3	2009	2009	2009	2	0	2	Export	300	Greece	GRC	344	China, Hong Kong SAR	HKG								01	MEAT, MEAT PREPARATIONS	1	No Quantity							331729			0
S3	2009	2009	2009	2	0	2	Export	300	Greece	GRC	348	Hungary	HUN								01	MEAT, MEAT PREPARATIONS	1	No Quantity							63294			0
S3	2009	2009	2009	2	0	2	Export	300	Greece	GRC	372	Ireland	IRL								01	MEAT, MEAT PREPARATIONS	1	No Quantity							36536			0
S3	2009	2009	2009	2	0	2	Export	300	Greece	GRC	381	Italy	ITA								01	MEAT, MEAT PREPARATIONS	1	No Quantity							7328543			0
S3	2009	2009	2009	2	0	2	Export	300	Greece	GRC	442	Luxembourg	LUX								01	MEAT, MEAT PREPARATIONS	1	No Quantity							823			0
S3	2009	2009	2009	2	0	2	Export	300	Greece	GRC	490	Other Asia, nes									01	MEAT, MEAT PREPARATIONS	1	No Quantity							4976			0
S3	2009	2009	2009	2	0	2	Export	300	Greece	GRC	528	Netherlands	NLD								01	MEAT, MEAT PREPARATIONS	1	No Quantity							2302854			0
S3	2009	2009	2009	2	0	2	Export	300	Greece	GRC	568	Other Europe, nes									01	MEAT, MEAT PREPARATIONS	1	No Quantity							1732880			0
S3	2009	2009	2009	2	0	2	Export	300	Greece	GRC	616	Poland	POL								01	MEAT, MEAT PREPARATIONS	1	No Quantity							70265			0
S3	2009	2009	2009	2	0	2	Export	300	Greece	GRC	620	Portugal	PRT								01	MEAT, MEAT PREPARATIONS	1	No Quantity							547042			0
S3	2009	2009	2009	2	0	2	Export	300	Greece	GRC	642	Romania	ROU								01	MEAT, MEAT PREPARATIONS	1	No Quantity							4588073			0
S3	2009	2009	2009	2	0	2	Export	300	Greece	GRC	688	Serbia	SRB								01	MEAT, MEAT PREPARATIONS	1	No Quantity							398314			0
S3	2009	2009	2009	2	0	2	Export	300	Greece	GRC	703	Slovakia	SVK								01	MEAT, MEAT PREPARATIONS	1	No Quantity							7669			0
S3	2009	2009	2009	2	0	2	Export	300	Greece	GRC	704	Viet Nam	VNM								01	MEAT, MEAT PREPARATIONS	1	No Quantity							200179			0
S3	2009	2009	2009	2	0	2	Export	300	Greece	GRC	705	Slovenia	SVN								01	MEAT, MEAT PREPARATIONS	1	No Quantity							6769			0
S3	2009	2009	2009	2	0	2	Export	300	Greece	GRC	724	Spain	ESP								01	MEAT, MEAT PREPARATIONS	1	No Quantity							1491311			0
S3	2009	2009	2009	2	0	2	Export	300	Greece	GRC	752	Sweden	SWE								01	MEAT, MEAT PREPARATIONS	1	No Quantity							87809			0
S3	2009	2009	2009	2	0	2	Export	300	Greece	GRC	757	Switzerland	CHE								01	MEAT, MEAT PREPARATIONS	1	No Quantity							29490			0
S3	2009	2009	2009	2	0	2	Export	300	Greece	GRC	792	Turkey	TUR								01	MEAT, MEAT PREPARATIONS	1	No Quantity							291244			0
S3	2009	2009	2009	2	0	2	Export	300	Greece	GRC	807	North Macedonia	MKD								01	MEAT, MEAT PREPARATIONS	1	No Quantity							4162788			0
S3	2009	2009	2009	2	0	2	Export	300	Greece	GRC	826	United Kingdom	GBR								01	MEAT, MEAT PREPARATIONS	1	No Quantity							296963			0
S3	2009	2009	2009	2	0	2	Export	300	Greece	GRC	837	Bunkers									01	MEAT, MEAT PREPARATIONS	1	No Quantity							24052322			0
S3	2009	2009	2009	2	0	2	Export	300	Greece	GRC	839	Special Categories									01	MEAT, MEAT PREPARATIONS	1	No Quantity							691269			0
S3	2009	2009	2009	2	0	2	Export	300	Greece	GRC	858	Uruguay	URY								01	MEAT, MEAT PREPARATIONS	1	No Quantity							151541			0
S3	2009	2009	2009	2	0	2	Export	300	Greece	GRC	899	Areas, nes									01	MEAT, MEAT PREPARATIONS	1	No Quantity							2149485			0
S3	2009	2009	2009	2	0	2	Export	288	Ghana	GHA	0	World	WLD								02	DAIRY PRODUCTS,BIRD EGGS	1	No Quantity							8077800			0
S3	2009	2009	2009	2	0	2	Export	288	Ghana	GHA	36	Australia	AUS								02	DAIRY PRODUCTS,BIRD EGGS	1	No Quantity							212			0
S3	2009	2009	2009	2	0	2	Export	288	Ghana	GHA	124	Canada	CAN								02	DAIRY PRODUCTS,BIRD EGGS	1	No Quantity							18148			0
S3	2009	2009	2009	2	0	2	Export	288	Ghana	GHA	178	Congo	COG								02	DAIRY PRODUCTS,BIRD EGGS	1	No Quantity							1			0
S3	2009	2009	2009	2	0	2	Export	288	Ghana	GHA	204	Benin	BEN								02	DAIRY PRODUCTS,BIRD EGGS	1	No Quantity							19883			0
S3	2009	2009	2009	2	0	2	Export	288	Ghana	GHA	266	Gabon	GAB								02	DAIRY PRODUCTS,BIRD EGGS	1	No Quantity							1625			0
S3	2009	2009	2009	2	0	2	Export	288	Ghana	GHA	270	Gambia	GMB								02	DAIRY PRODUCTS,BIRD EGGS	1	No Quantity							2649			0
S3	2009	2009	2009	2	0	2	Export	288	Ghana	GHA	276	Germany	DEU								02	DAIRY PRODUCTS,BIRD EGGS	1	No Quantity							7987			0
S3	2009	2009	2009	2	0	2	Export	288	Ghana	GHA	324	Guinea	GIN								02	DAIRY PRODUCTS,BIRD EGGS	1	No Quantity							1			0
S3	2009	2009	2009	2	0	2	Export	288	Ghana	GHA	381	Italy	ITA								02	DAIRY PRODUCTS,BIRD EGGS	1	No Quantity							1			0
S3	2009	2009	2009	2	0	2	Export	288	Ghana	GHA	384	Côte d'Ivoire	CIV								02	DAIRY PRODUCTS,BIRD EGGS	1	No Quantity							180194			0
S3	2009	2009	2009	2	0	2	Export	288	Ghana	GHA	392	Japan	JPN								02	DAIRY PRODUCTS,BIRD EGGS	1	No Quantity							108			0
S3	2009	2009	2009	2	0	2	Export	288	Ghana	GHA	430	Liberia	LBR								02	DAIRY PRODUCTS,BIRD EGGS	1	No Quantity							32963			0
S3	2009	2009	2009	2	0	2	Export	288	Ghana	GHA	528	Netherlands	NLD								02	DAIRY PRODUCTS,BIRD EGGS	1	No Quantity							57706			0
S3	2009	2009	2009	2	0	2	Export	288	Ghana	GHA	562	Niger	NER								02	DAIRY PRODUCTS,BIRD EGGS	1	No Quantity							25368			0
S3	2009	2009	2009	2	0	2	Export	288	Ghana	GHA	566	Nigeria	NGA								02	DAIRY PRODUCTS,BIRD EGGS	1	No Quantity							1152947			0
S3	2009	2009	2009	2	0	2	Export	288	Ghana	GHA	686	Senegal	SEN								02	DAIRY PRODUCTS,BIRD EGGS	1	No Quantity							6361500			0
S3	2009	2009	2009	2	0	2	Export	288	Ghana	GHA	694	Sierra Leone	SLE								02	DAIRY PRODUCTS,BIRD EGGS	1	No Quantity							18537			0
S3	2009	2009	2009	2	0	2	Export	288	Ghana	GHA	710	South Africa	ZAF								02	DAIRY PRODUCTS,BIRD EGGS	1	No Quantity							5187			0
S3	2009	2009	2009	2	0	2	Export	288	Ghana	GHA	724	Spain	ESP								02	DAIRY PRODUCTS,BIRD EGGS	1	No Quantity							1414			0
S3	2009	2009	2009	2	0	2	Export	288	Ghana	GHA	757	Switzerland	CHE								02	DAIRY PRODUCTS,BIRD EGGS	1	No Quantity							163			0
S3	2009	2009	2009	2	0	2	Export	288	Ghana	GHA	768	Togo	TGO								02	DAIRY PRODUCTS,BIRD EGGS	1	No Quantity							29551			0
S3	2009	2009	2009	2	0	2	Export	288	Ghana	GHA	826	United Kingdom	GBR								02	DAIRY PRODUCTS,BIRD EGGS	1	No Quantity							7677			0
S3	2009	2009	2009	2	0	2	Export	288	Ghana	GHA	842	USA	USA								02	DAIRY PRODUCTS,BIRD EGGS	1	No Quantity							57609			0
S3	2009	2009	2009	2	0	2	Export	288	Ghana	GHA	854	Burkina Faso	BFA								02	DAIRY PRODUCTS,BIRD EGGS	1	No Quantity							96369			0
S3	2009	2009	2009	2	0	2	Export	300	Greece	GRC	0	World	WLD								02	DAIRY PRODUCTS,BIRD EGGS	1	No Quantity							405284703			0
S3	2009	2009	2009	2	0	2	Export	300	Greece	GRC	8	Albania	ALB								02	DAIRY PRODUCTS,BIRD EGGS	1	No Quantity							2256081			0
S3	2009	2009	2009	2	0	2	Export	300	Greece	GRC	24	Angola	AGO								02	DAIRY PRODUCTS,BIRD EGGS	1	No Quantity							7477			0
S3	2009	2009	2009	2	0	2	Export	300	Greece	GRC	36	Australia	AUS								02	DAIRY PRODUCTS,BIRD EGGS	1	No Quantity							11065850			0
S3	2009	2009	2009	2	0	2	Export	300	Greece	GRC	40	Austria	AUT								02	DAIRY PRODUCTS,BIRD EGGS	1	No Quantity							13883513			0
S3	2009	2009	2009	2	0	2	Export	300	Greece	GRC	56	Belgium	BEL								02	DAIRY PRODUCTS,BIRD EGGS	1	No Quantity							6071513			0
S3	2009	2009	2009	2	0	2	Export	300	Greece	GRC	100	Bulgaria	BGR								02	DAIRY PRODUCTS,BIRD EGGS	1	No Quantity							12657013			0
S3	2009	2009	2009	2	0	2	Export	300	Greece	GRC	124	Canada	CAN								02	DAIRY PRODUCTS,BIRD EGGS	1	No Quantity							4774342			0
S3	2009	2009	2009	2	0	2	Export	300	Greece	GRC	156	China	CHN								02	DAIRY PRODUCTS,BIRD EGGS	1	No Quantity							70215			0
S3	2009	2009	2009	2	0	2	Export	300	Greece	GRC	175	Mayotte	MYT								02	DAIRY PRODUCTS,BIRD EGGS	1	No Quantity							15509			0
S3	2009	2009	2009	2	0	2	Export	300	Greece	GRC	191	Croatia	HRV								02	DAIRY PRODUCTS,BIRD EGGS	1	No Quantity							245055			0
S3	2009	2009	2009	2	0	2	Export	300	Greece	GRC	196	Cyprus	CYP								02	DAIRY PRODUCTS,BIRD EGGS	1	No Quantity							48777742			0
S3	2009	2009	2009	2	0	2	Export	300	Greece	GRC	203	Czechia	CZE								02	DAIRY PRODUCTS,BIRD EGGS	1	No Quantity							706002			0
S3	2009	2009	2009	2	0	2	Export	300	Greece	GRC	208	Denmark	DNK								02	DAIRY PRODUCTS,BIRD EGGS	1	No Quantity							8531865			0
S3	2009	2009	2009	2	0	2	Export	300	Greece	GRC	231	Ethiopia	ETH								02	DAIRY PRODUCTS,BIRD EGGS	1	No Quantity							11123			0
S3	2009	2009	2009	2	0	2	Export	300	Greece	GRC	233	Estonia	EST								02	DAIRY PRODUCTS,BIRD EGGS	1	No Quantity							8809			0
S3	2009	2009	2009	2	0	2	Export	300	Greece	GRC	246	Finland	FIN								02	DAIRY PRODUCTS,BIRD EGGS	1	No Quantity							908376			0
S3	2009	2009	2009	2	0	2	Export	300	Greece	GRC	251	France	FRA								02	DAIRY PRODUCTS,BIRD EGGS	1	No Quantity							7770459			0
S3	2009	2009	2009	2	0	2	Export	300	Greece	GRC	276	Germany	DEU								02	DAIRY PRODUCTS,BIRD EGGS	1	No Quantity							106051642			0
S3	2009	2009	2009	2	0	2	Export	300	Greece	GRC	344	China, Hong Kong SAR	HKG								02	DAIRY PRODUCTS,BIRD EGGS	1	No Quantity							131348			0
S3	2009	2009	2009	2	0	2	Export	300	Greece	GRC	348	Hungary	HUN								02	DAIRY PRODUCTS,BIRD EGGS	1	No Quantity							492614			0
S3	2009	2009	2009	2	0	2	Export	300	Greece	GRC	368	Iraq	IRQ								02	DAIRY PRODUCTS,BIRD EGGS	1	No Quantity							567470			0
S3	2009	2009	2009	2	0	2	Export	300	Greece	GRC	372	Ireland	IRL								02	DAIRY PRODUCTS,BIRD EGGS	1	No Quantity							449101			0
S3	2009	2009	2009	2	0	2	Export	300	Greece	GRC	376	Israel	ISR								02	DAIRY PRODUCTS,BIRD EGGS	1	No Quantity							119027			0
S3	2009	2009	2009	2	0	2	Export	300	Greece	GRC	381	Italy	ITA								02	DAIRY PRODUCTS,BIRD EGGS	1	No Quantity							41965667			0
S3	2009	2009	2009	2	0	2	Export	300	Greece	GRC	392	Japan	JPN								02	DAIRY PRODUCTS,BIRD EGGS	1	No Quantity							95059			0
S3	2009	2009	2009	2	0	2	Export	300	Greece	GRC	400	Jordan	JOR								02	DAIRY PRODUCTS,BIRD EGGS	1	No Quantity							8133			0
S3	2009	2009	2009	2	0	2	Export	300	Greece	GRC	414	Kuwait	KWT								02	DAIRY PRODUCTS,BIRD EGGS	1	No Quantity							122961			0
S3	2009	2009	2009	2	0	2	Export	300	Greece	GRC	422	Lebanon	LBN								02	DAIRY PRODUCTS,BIRD EGGS	1	No Quantity							1115920			0
S3	2009	2009	2009	2	0	2	Export	300	Greece	GRC	434	Libya	LBY								02	DAIRY PRODUCTS,BIRD EGGS	1	No Quantity							1362522			0
S3	2009	2009	2009	2	0	2	Export	300	Greece	GRC	440	Lithuania	LTU								02	DAIRY PRODUCTS,BIRD EGGS	1	No Quantity							57734			0
S3	2009	2009	2009	2	0	2	Export	300	Greece	GRC	442	Luxembourg	LUX								02	DAIRY PRODUCTS,BIRD EGGS	1	No Quantity							57812			0
S3	2009	2009	2009	2	0	2	Export	300	Greece	GRC	470	Malta	MLT								02	DAIRY PRODUCTS,BIRD EGGS	1	No Quantity							271173			0
S3	2009	2009	2009	2	0	2	Export	300	Greece	GRC	490	Other Asia, nes									02	DAIRY PRODUCTS,BIRD EGGS	1	No Quantity							6745			0
S3	2009	2009	2009	2	0	2	Export	300	Greece	GRC	499	Montenegro	MNE								02	DAIRY PRODUCTS,BIRD EGGS	1	No Quantity							59304			0
S3	2009	2009	2009	2	0	2	Export	300	Greece	GRC	528	Netherlands	NLD								02	DAIRY PRODUCTS,BIRD EGGS	1	No Quantity							12370614			0
S3	2009	2009	2009	2	0	2	Export	300	Greece	GRC	566	Nigeria	NGA								02	DAIRY PRODUCTS,BIRD EGGS	1	No Quantity							4178			0
S3	2009	2009	2009	2	0	2	Export	300	Greece	GRC	579	Norway	NOR								02	DAIRY PRODUCTS,BIRD EGGS	1	No Quantity							296466			0
S3	2009	2009	2009	2	0	2	Export	300	Greece	GRC	616	Poland	POL								02	DAIRY PRODUCTS,BIRD EGGS	1	No Quantity							744986			0
S3	2009	2009	2009	2	0	2	Export	300	Greece	GRC	620	Portugal	PRT								02	DAIRY PRODUCTS,BIRD EGGS	1	No Quantity							661219			0
S3	2009	2009	2009	2	0	2	Export	300	Greece	GRC	634	Qatar	QAT								02	DAIRY PRODUCTS,BIRD EGGS	1	No Quantity							4794			0
S3	2009	2009	2009	2	0	2	Export	300	Greece	GRC	642	Romania	ROU								02	DAIRY PRODUCTS,BIRD EGGS	1	No Quantity							11320891			0
S3	2009	2009	2009	2	0	2	Export	300	Greece	GRC	643	Russian Federation	RUS								02	DAIRY PRODUCTS,BIRD EGGS	1	No Quantity							324521			0
S3	2009	2009	2009	2	0	2	Export	300	Greece	GRC	682	Saudi Arabia	SAU								02	DAIRY PRODUCTS,BIRD EGGS	1	No Quantity							53064			0
S3	2009	2009	2009	2	0	2	Export	300	Greece	GRC	688	Serbia	SRB								02	DAIRY PRODUCTS,BIRD EGGS	1	No Quantity							547510			0
S3	2009	2009	2009	2	0	2	Export	300	Greece	GRC	699	India	IND								02	DAIRY PRODUCTS,BIRD EGGS	1	No Quantity							122383			0
S3	2009	2009	2009	2	0	2	Export	300	Greece	GRC	702	Singapore	SGP								02	DAIRY PRODUCTS,BIRD EGGS	1	No Quantity							272471			0
S3	2009	2009	2009	2	0	2	Export	300	Greece	GRC	703	Slovakia	SVK								02	DAIRY PRODUCTS,BIRD EGGS	1	No Quantity							27835			0
S3	2009	2009	2009	2	0	2	Export	300	Greece	GRC	705	Slovenia	SVN								02	DAIRY PRODUCTS,BIRD EGGS	1	No Quantity							567053			0
S3	2009	2009	2009	2	0	2	Export	300	Greece	GRC	710	South Africa	ZAF								02	DAIRY PRODUCTS,BIRD EGGS	1	No Quantity							41611			0
S3	2009	2009	2009	2	0	2	Export	300	Greece	GRC	724	Spain	ESP								02	DAIRY PRODUCTS,BIRD EGGS	1	No Quantity							3412065			0
S3	2009	2009	2009	2	0	2	Export	300	Greece	GRC	752	Sweden	SWE								02	DAIRY PRODUCTS,BIRD EGGS	1	No Quantity							23175315			0
S3	2009	2009	2009	2	0	2	Export	300	Greece	GRC	757	Switzerland	CHE								02	DAIRY PRODUCTS,BIRD EGGS	1	No Quantity							5754527			0
S3	2009	2009	2009	2	0	2	Export	300	Greece	GRC	764	Thailand	THA								02	DAIRY PRODUCTS,BIRD EGGS	1	No Quantity							21545			0
S3	2009	2009	2009	2	0	2	Export	300	Greece	GRC	784	United Arab Emirates	ARE								02	DAIRY PRODUCTS,BIRD EGGS	1	No Quantity							183603			0
S3	2009	2009	2009	2	0	2	Export	300	Greece	GRC	792	Turkey	TUR								02	DAIRY PRODUCTS,BIRD EGGS	1	No Quantity							33759			0
S3	2009	2009	2009	2	0	2	Export	300	Greece	GRC	804	Ukraine	UKR								02	DAIRY PRODUCTS,BIRD EGGS	1	No Quantity							75253			0
S3	2009	2009	2009	2	0	2	Export	300	Greece	GRC	807	North Macedonia	MKD								02	DAIRY PRODUCTS,BIRD EGGS	1	No Quantity							891671			0
S3	2009	2009	2009	2	0	2	Export	300	Greece	GRC	818	Egypt	EGY								02	DAIRY PRODUCTS,BIRD EGGS	1	No Quantity							152395			0
S3	2009	2009	2009	2	0	2	Export	300	Greece	GRC	826	United Kingdom	GBR								02	DAIRY PRODUCTS,BIRD EGGS	1	No Quantity							52179014			0
S3	2009	2009	2009	2	0	2	Export	300	Greece	GRC	837	Bunkers									02	DAIRY PRODUCTS,BIRD EGGS	1	No Quantity							1015172			0
S3	2009	2009	2009	2	0	2	Export	300	Greece	GRC	839	Special Categories									02	DAIRY PRODUCTS,BIRD EGGS	1	No Quantity							25445			0
S3	2009	2009	2009	2	0	2	Export	300	Greece	GRC	842	USA	USA								02	DAIRY PRODUCTS,BIRD EGGS	1	No Quantity							20310169			0
S3	2009	2009	2009	2	0	2	Export	288	Ghana	GHA	0	World	WLD								03	FISH,CRUSTACEANS,MOLLUSC	1	No Quantity							13856411			0
S3	2009	2009	2009	2	0	2	Export	288	Ghana	GHA	36	Australia	AUS								03	FISH,CRUSTACEANS,MOLLUSC	1	No Quantity							1215			0
S3	2009	2009	2009	2	0	2	Export	288	Ghana	GHA	124	Canada	CAN								03	FISH,CRUSTACEANS,MOLLUSC	1	No Quantity							5974			0
S3	2009	2009	2009	2	0	2	Export	288	Ghana	GHA	156	China	CHN								03	FISH,CRUSTACEANS,MOLLUSC	1	No Quantity							384323			0
S3	2009	2009	2009	2	0	2	Export	288	Ghana	GHA	251	France	FRA								03	FISH,CRUSTACEANS,MOLLUSC	1	No Quantity							2973			0
S3	2009	2009	2009	2	0	2	Export	288	Ghana	GHA	276	Germany	DEU								03	FISH,CRUSTACEANS,MOLLUSC	1	No Quantity							13975			0
S3	2009	2009	2009	2	0	2	Export	288	Ghana	GHA	300	Greece	GRC								03	FISH,CRUSTACEANS,MOLLUSC	1	No Quantity							132457			0
S3	2009	2009	2009	2	0	2	Export	288	Ghana	GHA	344	China, Hong Kong SAR	HKG								03	FISH,CRUSTACEANS,MOLLUSC	1	No Quantity							729			0
S3	2009	2009	2009	2	0	2	Export	288	Ghana	GHA	381	Italy	ITA								03	FISH,CRUSTACEANS,MOLLUSC	1	No Quantity							787			0
S3	2009	2009	2009	2	0	2	Export	288	Ghana	GHA	384	Côte d'Ivoire	CIV								03	FISH,CRUSTACEANS,MOLLUSC	1	No Quantity							10554187			0
S3	2009	2009	2009	2	0	2	Export	288	Ghana	GHA	490	Other Asia, nes									03	FISH,CRUSTACEANS,MOLLUSC	1	No Quantity							568737			0
S3	2009	2009	2009	2	0	2	Export	288	Ghana	GHA	528	Netherlands	NLD								03	FISH,CRUSTACEANS,MOLLUSC	1	No Quantity							1470			0
S3	2009	2009	2009	2	0	2	Export	288	Ghana	GHA	591	Panama	PAN								03	FISH,CRUSTACEANS,MOLLUSC	1	No Quantity							2929			0
S3	2009	2009	2009	2	0	2	Export	288	Ghana	GHA	600	Paraguay	PRY								03	FISH,CRUSTACEANS,MOLLUSC	1	No Quantity							526			0
S3	2009	2009	2009	2	0	2	Export	288	Ghana	GHA	620	Portugal	PRT								03	FISH,CRUSTACEANS,MOLLUSC	1	No Quantity							173025			0
S3	2009	2009	2009	2	0	2	Export	288	Ghana	GHA	643	Russian Federation	RUS								03	FISH,CRUSTACEANS,MOLLUSC	1	No Quantity							183			0
S3	2009	2009	2009	2	0	2	Export	288	Ghana	GHA	686	Senegal	SEN								03	FISH,CRUSTACEANS,MOLLUSC	1	No Quantity							5			0
S3	2009	2009	2009	2	0	2	Export	288	Ghana	GHA	699	India	IND								03	FISH,CRUSTACEANS,MOLLUSC	1	No Quantity							22			0
S3	2009	2009	2009	2	0	2	Export	288	Ghana	GHA	710	South Africa	ZAF								03	FISH,CRUSTACEANS,MOLLUSC	1	No Quantity							60805			0
S3	2009	2009	2009	2	0	2	Export	288	Ghana	GHA	724	Spain	ESP								03	FISH,CRUSTACEANS,MOLLUSC	1	No Quantity							1189553			0
S3	2009	2009	2009	2	0	2	Export	288	Ghana	GHA	768	Togo	TGO								03	FISH,CRUSTACEANS,MOLLUSC	1	No Quantity							518077			0
S3	2009	2009	2009	2	0	2	Export	288	Ghana	GHA	826	United Kingdom	GBR								03	FISH,CRUSTACEANS,MOLLUSC	1	No Quantity							9			0
S3	2009	2009	2009	2	0	2	Export	288	Ghana	GHA	842	USA	USA								03	FISH,CRUSTACEANS,MOLLUSC	1	No Quantity							67196			0
S3	2009	2009	2009	2	0	2	Export	288	Ghana	GHA	854	Burkina Faso	BFA								03	FISH,CRUSTACEANS,MOLLUSC	1	No Quantity							177255			0
S3	2009	2009	2009	2	0	2	Export	300	Greece	GRC	0	World	WLD								03	FISH,CRUSTACEANS,MOLLUSC	1	No Quantity							709599013			0
S3	2009	2009	2009	2	0	2	Export	300	Greece	GRC	8	Albania	ALB								03	FISH,CRUSTACEANS,MOLLUSC	1	No Quantity							8130910			0
S3	2009	2009	2009	2	0	2	Export	300	Greece	GRC	36	Australia	AUS								03	FISH,CRUSTACEANS,MOLLUSC	1	No Quantity							598336			0
S3	2009	2009	2009	2	0	2	Export	300	Greece	GRC	40	Austria	AUT								03	FISH,CRUSTACEANS,MOLLUSC	1	No Quantity							3419618			0
S3	2009	2009	2009	2	0	2	Export	300	Greece	GRC	48	Bahrain	BHR								03	FISH,CRUSTACEANS,MOLLUSC	1	No Quantity							13789			0
S3	2009	2009	2009	2	0	2	Export	300	Greece	GRC	56	Belgium	BEL								03	FISH,CRUSTACEANS,MOLLUSC	1	No Quantity							2350138			0
S3	2009	2009	2009	2	0	2	Export	300	Greece	GRC	100	Bulgaria	BGR								03	FISH,CRUSTACEANS,MOLLUSC	1	No Quantity							5071303			0
S3	2009	2009	2009	2	0	2	Export	300	Greece	GRC	124	Canada	CAN								03	FISH,CRUSTACEANS,MOLLUSC	1	No Quantity							2654082			0
S3	2009	2009	2009	2	0	2	Export	300	Greece	GRC	156	China	CHN								03	FISH,CRUSTACEANS,MOLLUSC	1	No Quantity							228606			0
S3	2009	2009	2009	2	0	2	Export	300	Greece	GRC	191	Croatia	HRV								03	FISH,CRUSTACEANS,MOLLUSC	1	No Quantity							1116545			0
S3	2009	2009	2009	2	0	2	Export	300	Greece	GRC	196	Cyprus	CYP								03	FISH,CRUSTACEANS,MOLLUSC	1	No Quantity							7411766			0
S3	2009	2009	2009	2	0	2	Export	300	Greece	GRC	203	Czechia	CZE								03	FISH,CRUSTACEANS,MOLLUSC	1	No Quantity							906133			0
S3	2009	2009	2009	2	0	2	Export	300	Greece	GRC	208	Denmark	DNK								03	FISH,CRUSTACEANS,MOLLUSC	1	No Quantity							909727			0
S3	2009	2009	2009	2	0	2	Export	300	Greece	GRC	231	Ethiopia	ETH								03	FISH,CRUSTACEANS,MOLLUSC	1	No Quantity							9964			0
S3	2009	2009	2009	2	0	2	Export	300	Greece	GRC	246	Finland	FIN								03	FISH,CRUSTACEANS,MOLLUSC	1	No Quantity							47347			0
S3	2009	2009	2009	2	0	2	Export	300	Greece	GRC	251	France	FRA								03	FISH,CRUSTACEANS,MOLLUSC	1	No Quantity							85217538			0
S3	2009	2009	2009	2	0	2	Export	300	Greece	GRC	268	Georgia	GEO								03	FISH,CRUSTACEANS,MOLLUSC	1	No Quantity							85944			0
S3	2009	2009	2009	2	0	2	Export	300	Greece	GRC	276	Germany	DEU								03	FISH,CRUSTACEANS,MOLLUSC	1	No Quantity							35104612			0
S3	2009	2009	2009	2	0	2	Export	300	Greece	GRC	344	China, Hong Kong SAR	HKG								03	FISH,CRUSTACEANS,MOLLUSC	1	No Quantity							61155			0
S3	2009	2009	2009	2	0	2	Export	300	Greece	GRC	348	Hungary	HUN								03	FISH,CRUSTACEANS,MOLLUSC	1	No Quantity							114285			0
S3	2009	2009	2009	2	0	2	Export	300	Greece	GRC	372	Ireland	IRL								03	FISH,CRUSTACEANS,MOLLUSC	1	No Quantity							2796982			0
S3	2009	2009	2009	2	0	2	Export	300	Greece	GRC	376	Israel	ISR								03	FISH,CRUSTACEANS,MOLLUSC	1	No Quantity							6824863			0
S3	2009	2009	2009	2	0	2	Export	300	Greece	GRC	381	Italy	ITA								03	FISH,CRUSTACEANS,MOLLUSC	1	No Quantity							305460553			0
S3	2009	2009	2009	2	0	2	Export	300	Greece	GRC	392	Japan	JPN								03	FISH,CRUSTACEANS,MOLLUSC	1	No Quantity							13290975			0
S3	2009	2009	2009	2	0	2	Export	300	Greece	GRC	398	Kazakhstan	KAZ								03	FISH,CRUSTACEANS,MOLLUSC	1	No Quantity							834			0
S3	2009	2009	2009	2	0	2	Export	300	Greece	GRC	400	Jordan	JOR								03	FISH,CRUSTACEANS,MOLLUSC	1	No Quantity							248905			0
S3	2009	2009	2009	2	0	2	Export	300	Greece	GRC	414	Kuwait	KWT								03	FISH,CRUSTACEANS,MOLLUSC	1	No Quantity							22108			0
S3	2009	2009	2009	2	0	2	Export	300	Greece	GRC	428	Latvia	LVA								03	FISH,CRUSTACEANS,MOLLUSC	1	No Quantity							126842			0
S3	2009	2009	2009	2	0	2	Export	300	Greece	GRC	434	Libya	LBY								03	FISH,CRUSTACEANS,MOLLUSC	1	No Quantity							1149116			0
S3	2009	2009	2009	2	0	2	Export	300	Greece	GRC	442	Luxembourg	LUX								03	FISH,CRUSTACEANS,MOLLUSC	1	No Quantity							709062			0
S3	2009	2009	2009	2	0	2	Export	300	Greece	GRC	470	Malta	MLT								03	FISH,CRUSTACEANS,MOLLUSC	1	No Quantity							2439966			0
S3	2009	2009	2009	2	0	2	Export	300	Greece	GRC	490	Other Asia, nes									03	FISH,CRUSTACEANS,MOLLUSC	1	No Quantity							666			0
S3	2009	2009	2009	2	0	2	Export	300	Greece	GRC	528	Netherlands	NLD								03	FISH,CRUSTACEANS,MOLLUSC	1	No Quantity							22830265			0
S3	2009	2009	2009	2	0	2	Export	300	Greece	GRC	554	New Zealand	NZL								03	FISH,CRUSTACEANS,MOLLUSC	1	No Quantity							7504			0
S3	2009	2009	2009	2	0	2	Export	300	Greece	GRC	616	Poland	POL								03	FISH,CRUSTACEANS,MOLLUSC	1	No Quantity							2529931			0
S3	2009	2009	2009	2	0	2	Export	300	Greece	GRC	620	Portugal	PRT								03	FISH,CRUSTACEANS,MOLLUSC	1	No Quantity							29612893			0
S3	2009	2009	2009	2	0	2	Export	300	Greece	GRC	642	Romania	ROU								03	FISH,CRUSTACEANS,MOLLUSC	1	No Quantity							6085863			0
S3	2009	2009	2009	2	0	2	Export	300	Greece	GRC	643	Russian Federation	RUS								03	FISH,CRUSTACEANS,MOLLUSC	1	No Quantity							6020037			0
S3	2009	2009	2009	2	0	2	Export	300	Greece	GRC	682	Saudi Arabia	SAU								03	FISH,CRUSTACEANS,MOLLUSC	1	No Quantity							15973			0
S3	2009	2009	2009	2	0	2	Export	300	Greece	GRC	688	Serbia	SRB								03	FISH,CRUSTACEANS,MOLLUSC	1	No Quantity							817381			0
S3	2009	2009	2009	2	0	2	Export	300	Greece	GRC	699	India	IND								03	FISH,CRUSTACEANS,MOLLUSC	1	No Quantity							54545			0
S3	2009	2009	2009	2	0	2	Export	300	Greece	GRC	702	Singapore	SGP								03	FISH,CRUSTACEANS,MOLLUSC	1	No Quantity							46191			0
S3	2009	2009	2009	2	0	2	Export	300	Greece	GRC	703	Slovakia	SVK								03	FISH,CRUSTACEANS,MOLLUSC	1	No Quantity							64196			0
S3	2009	2009	2009	2	0	2	Export	300	Greece	GRC	704	Viet Nam	VNM								03	FISH,CRUSTACEANS,MOLLUSC	1	No Quantity							65023			0
S3	2009	2009	2009	2	0	2	Export	300	Greece	GRC	705	Slovenia	SVN								03	FISH,CRUSTACEANS,MOLLUSC	1	No Quantity							1639555			0
S3	2009	2009	2009	2	0	2	Export	300	Greece	GRC	710	South Africa	ZAF								03	FISH,CRUSTACEANS,MOLLUSC	1	No Quantity							128874			0
S3	2009	2009	2009	2	0	2	Export	300	Greece	GRC	724	Spain	ESP								03	FISH,CRUSTACEANS,MOLLUSC	1	No Quantity							88630604			0
S3	2009	2009	2009	2	0	2	Export	300	Greece	GRC	752	Sweden	SWE								03	FISH,CRUSTACEANS,MOLLUSC	1	No Quantity							262426			0
S3	2009	2009	2009	2	0	2	Export	300	Greece	GRC	757	Switzerland	CHE								03	FISH,CRUSTACEANS,MOLLUSC	1	No Quantity							2831824			0
S3	2009	2009	2009	2	0	2	Export	300	Greece	GRC	764	Thailand	THA								03	FISH,CRUSTACEANS,MOLLUSC	1	No Quantity							9142			0
S3	2009	2009	2009	2	0	2	Export	300	Greece	GRC	784	United Arab Emirates	ARE								03	FISH,CRUSTACEANS,MOLLUSC	1	No Quantity							2395414			0
S3	2009	2009	2009	2	0	2	Export	300	Greece	GRC	788	Tunisia	TUN								03	FISH,CRUSTACEANS,MOLLUSC	1	No Quantity							1595			0
S3	2009	2009	2009	2	0	2	Export	300	Greece	GRC	792	Turkey	TUR								03	FISH,CRUSTACEANS,MOLLUSC	1	No Quantity							2707918			0
S3	2009	2009	2009	2	0	2	Export	300	Greece	GRC	804	Ukraine	UKR								03	FISH,CRUSTACEANS,MOLLUSC	1	No Quantity							1012385			0
S3	2009	2009	2009	2	0	2	Export	300	Greece	GRC	807	North Macedonia	MKD								03	FISH,CRUSTACEANS,MOLLUSC	1	No Quantity							3005640			0
S3	2009	2009	2009	2	0	2	Export	300	Greece	GRC	818	Egypt	EGY								03	FISH,CRUSTACEANS,MOLLUSC	1	No Quantity							117738			0
S3	2009	2009	2009	2	0	2	Export	300	Greece	GRC	826	United Kingdom	GBR								03	FISH,CRUSTACEANS,MOLLUSC	1	No Quantity							36052138			0
S3	2009	2009	2009	2	0	2	Export	300	Greece	GRC	837	Bunkers									03	FISH,CRUSTACEANS,MOLLUSC	1	No Quantity							495894			0
S3	2009	2009	2009	2	0	2	Export	300	Greece	GRC	842	USA	USA								03	FISH,CRUSTACEANS,MOLLUSC	1	No Quantity							15606270			0
S3	2009	2009	2009	2	0	2	Export	300	Greece	GRC	899	Areas, nes									03	FISH,CRUSTACEANS,MOLLUSC	1	No Quantity							29126			0
S3	2009	2009	2009	2	0	2	Export	288	Ghana	GHA	0	World	WLD								04	CEREALS,CEREAL PREPRTNS.	1	No Quantity							1924656			0
S3	2009	2009	2009	2	0	2	Export	288	Ghana	GHA	36	Australia	AUS								04	CEREALS,CEREAL PREPRTNS.	1	No Quantity							5803			0
S3	2009	2009	2009	2	0	2	Export	288	Ghana	GHA	56	Belgium	BEL								04	CEREALS,CEREAL PREPRTNS.	1	No Quantity							38989			0
S3	2009	2009	2009	2	0	2	Export	288	Ghana	GHA	60	Bermuda	BMU								04	CEREALS,CEREAL PREPRTNS.	1	No Quantity							211123			0
S3	2009	2009	2009	2	0	2	Export	288	Ghana	GHA	120	Cameroon	CMR								04	CEREALS,CEREAL PREPRTNS.	1	No Quantity							41538			0
S3	2009	2009	2009	2	0	2	Export	288	Ghana	GHA	124	Canada	CAN								04	CEREALS,CEREAL PREPRTNS.	1	No Quantity							26841			0
S3	2009	2009	2009	2	0	2	Export	288	Ghana	GHA	156	China	CHN								04	CEREALS,CEREAL PREPRTNS.	1	No Quantity							13272			0
S3	2009	2009	2009	2	0	2	Export	288	Ghana	GHA	251	France	FRA								04	CEREALS,CEREAL PREPRTNS.	1	No Quantity							1023			0
S3	2009	2009	2009	2	0	2	Export	288	Ghana	GHA	276	Germany	DEU								04	CEREALS,CEREAL PREPRTNS.	1	No Quantity							45450			0
S3	2009	2009	2009	2	0	2	Export	288	Ghana	GHA	384	Côte d'Ivoire	CIV								04	CEREALS,CEREAL PREPRTNS.	1	No Quantity							9875			0
S3	2009	2009	2009	2	0	2	Export	288	Ghana	GHA	392	Japan	JPN								04	CEREALS,CEREAL PREPRTNS.	1	No Quantity							241			0
S3	2009	2009	2009	2	0	2	Export	288	Ghana	GHA	404	Kenya	KEN								04	CEREALS,CEREAL PREPRTNS.	1	No Quantity							22918			0
S3	2009	2009	2009	2	0	2	Export	288	Ghana	GHA	466	Mali	MLI								04	CEREALS,CEREAL PREPRTNS.	1	No Quantity							31758			0
S3	2009	2009	2009	2	0	2	Export	288	Ghana	GHA	504	Morocco	MAR								04	CEREALS,CEREAL PREPRTNS.	1	No Quantity							108090			0
S3	2009	2009	2009	2	0	2	Export	288	Ghana	GHA	528	Netherlands	NLD								04	CEREALS,CEREAL PREPRTNS.	1	No Quantity							85466			0
S3	2009	2009	2009	2	0	2	Export	288	Ghana	GHA	562	Niger	NER								04	CEREALS,CEREAL PREPRTNS.	1	No Quantity							2556			0
S3	2009	2009	2009	2	0	2	Export	288	Ghana	GHA	566	Nigeria	NGA								04	CEREALS,CEREAL PREPRTNS.	1	No Quantity							151963			0
S3	2009	2009	2009	2	0	2	Export	288	Ghana	GHA	643	Russian Federation	RUS								04	CEREALS,CEREAL PREPRTNS.	1	No Quantity							275			0
S3	2009	2009	2009	2	0	2	Export	288	Ghana	GHA	686	Senegal	SEN								04	CEREALS,CEREAL PREPRTNS.	1	No Quantity							9			0
S3	2009	2009	2009	2	0	2	Export	288	Ghana	GHA	710	South Africa	ZAF								04	CEREALS,CEREAL PREPRTNS.	1	No Quantity							98			0
S3	2009	2009	2009	2	0	2	Export	288	Ghana	GHA	724	Spain	ESP								04	CEREALS,CEREAL PREPRTNS.	1	No Quantity							2407			0
S3	2009	2009	2009	2	0	2	Export	288	Ghana	GHA	736	Fmr Sudan	SDN								04	CEREALS,CEREAL PREPRTNS.	1	No Quantity							4863			0
S3	2009	2009	2009	2	0	2	Export	288	Ghana	GHA	757	Switzerland	CHE								04	CEREALS,CEREAL PREPRTNS.	1	No Quantity							5449			0
S3	2009	2009	2009	2	0	2	Export	288	Ghana	GHA	768	Togo	TGO								04	CEREALS,CEREAL PREPRTNS.	1	No Quantity							247717			0
S3	2009	2009	2009	2	0	2	Export	288	Ghana	GHA	792	Turkey	TUR								04	CEREALS,CEREAL PREPRTNS.	1	No Quantity							101608			0
S3	2009	2009	2009	2	0	2	Export	288	Ghana	GHA	826	United Kingdom	GBR								04	CEREALS,CEREAL PREPRTNS.	1	No Quantity							483484			0
S3	2009	2009	2009	2	0	2	Export	288	Ghana	GHA	842	USA	USA								04	CEREALS,CEREAL PREPRTNS.	1	No Quantity							247382			0
S3	2009	2009	2009	2	0	2	Export	288	Ghana	GHA	854	Burkina Faso	BFA								04	CEREALS,CEREAL PREPRTNS.	1	No Quantity							34459			0
S3	2009	2009	2009	2	0	2	Export	300	Greece	GRC	0	World	WLD								04	CEREALS,CEREAL PREPRTNS.	1	No Quantity							492011699			0
S3	2009	2009	2009	2	0	2	Export	300	Greece	GRC	8	Albania	ALB								04	CEREALS,CEREAL PREPRTNS.	1	No Quantity							8885152			0
S3	2009	2009	2009	2	0	2	Export	300	Greece	GRC	12	Algeria	DZA								04	CEREALS,CEREAL PREPRTNS.	1	No Quantity							22561044			0
S3	2009	2009	2009	2	0	2	Export	300	Greece	GRC	36	Australia	AUS								04	CEREALS,CEREAL PREPRTNS.	1	No Quantity							1188031			0
S3	2009	2009	2009	2	0	2	Export	300	Greece	GRC	40	Austria	AUT								04	CEREALS,CEREAL PREPRTNS.	1	No Quantity							1846560			0
S3	2009	2009	2009	2	0	2	Export	300	Greece	GRC	48	Bahrain	BHR								04	CEREALS,CEREAL PREPRTNS.	1	No Quantity							85239			0
S3	2009	2009	2009	2	0	2	Export	300	Greece	GRC	51	Armenia	ARM								04	CEREALS,CEREAL PREPRTNS.	1	No Quantity							1830			0
S3	2009	2009	2009	2	0	2	Export	300	Greece	GRC	56	Belgium	BEL								04	CEREALS,CEREAL PREPRTNS.	1	No Quantity							5582359			0
S3	2009	2009	2009	2	0	2	Export	300	Greece	GRC	70	Bosnia Herzegovina	BIH								04	CEREALS,CEREAL PREPRTNS.	1	No Quantity							5127			0
S3	2009	2009	2009	2	0	2	Export	300	Greece	GRC	100	Bulgaria	BGR								04	CEREALS,CEREAL PREPRTNS.	1	No Quantity							34583748			0
S3	2009	2009	2009	2	0	2	Export	300	Greece	GRC	112	Belarus	BLR								04	CEREALS,CEREAL PREPRTNS.	1	No Quantity							30892			0
S3	2009	2009	2009	2	0	2	Export	300	Greece	GRC	120	Cameroon	CMR								04	CEREALS,CEREAL PREPRTNS.	1	No Quantity							10984			0
S3	2009	2009	2009	2	0	2	Export	300	Greece	GRC	124	Canada	CAN								04	CEREALS,CEREAL PREPRTNS.	1	No Quantity							1706349			0
S3	2009	2009	2009	2	0	2	Export	300	Greece	GRC	156	China	CHN								04	CEREALS,CEREAL PREPRTNS.	1	No Quantity							713635			0
S3	2009	2009	2009	2	0	2	Export	300	Greece	GRC	175	Mayotte	MYT								04	CEREALS,CEREAL PREPRTNS.	1	No Quantity							51435			0
S3	2009	2009	2009	2	0	2	Export	300	Greece	GRC	178	Congo	COG								04	CEREALS,CEREAL PREPRTNS.	1	No Quantity							42402			0
S3	2009	2009	2009	2	0	2	Export	300	Greece	GRC	188	Costa Rica	CRI								04	CEREALS,CEREAL PREPRTNS.	1	No Quantity							15308			0
S3	2009	2009	2009	2	0	2	Export	300	Greece	GRC	191	Croatia	HRV								04	CEREALS,CEREAL PREPRTNS.	1	No Quantity							34987			0
S3	2009	2009	2009	2	0	2	Export	300	Greece	GRC	196	Cyprus	CYP								04	CEREALS,CEREAL PREPRTNS.	1	No Quantity							33759394			0
S3	2009	2009	2009	2	0	2	Export	300	Greece	GRC	203	Czechia	CZE								04	CEREALS,CEREAL PREPRTNS.	1	No Quantity							3268471			0
S3	2009	2009	2009	2	0	2	Export	300	Greece	GRC	204	Benin	BEN								04	CEREALS,CEREAL PREPRTNS.	1	No Quantity							29412			0
S3	2009	2009	2009	2	0	2	Export	300	Greece	GRC	208	Denmark	DNK								04	CEREALS,CEREAL PREPRTNS.	1	No Quantity							2325089			0
S3	2009	2009	2009	2	0	2	Export	300	Greece	GRC	231	Ethiopia	ETH								04	CEREALS,CEREAL PREPRTNS.	1	No Quantity							51064			0
S3	2009	2009	2009	2	0	2	Export	300	Greece	GRC	233	Estonia	EST								04	CEREALS,CEREAL PREPRTNS.	1	No Quantity							687299			0
S3	2009	2009	2009	2	0	2	Export	300	Greece	GRC	246	Finland	FIN								04	CEREALS,CEREAL PREPRTNS.	1	No Quantity							619648			0
S3	2009	2009	2009	2	0	2	Export	300	Greece	GRC	251	France	FRA								04	CEREALS,CEREAL PREPRTNS.	1	No Quantity							6446736			0
S3	2009	2009	2009	2	0	2	Export	300	Greece	GRC	268	Georgia	GEO								04	CEREALS,CEREAL PREPRTNS.	1	No Quantity							35048			0
S3	2009	2009	2009	2	0	2	Export	300	Greece	GRC	276	Germany	DEU								04	CEREALS,CEREAL PREPRTNS.	1	No Quantity							58809426			0
S3	2009	2009	2009	2	0	2	Export	300	Greece	GRC	344	China, Hong Kong SAR	HKG								04	CEREALS,CEREAL PREPRTNS.	1	No Quantity							1309658			0
S3	2009	2009	2009	2	0	2	Export	300	Greece	GRC	348	Hungary	HUN								04	CEREALS,CEREAL PREPRTNS.	1	No Quantity							5834145			0
S3	2009	2009	2009	2	0	2	Export	300	Greece	GRC	368	Iraq	IRQ								04	CEREALS,CEREAL PREPRTNS.	1	No Quantity							14233			0
S3	2009	2009	2009	2	0	2	Export	300	Greece	GRC	372	Ireland	IRL								04	CEREALS,CEREAL PREPRTNS.	1	No Quantity							37618			0
S3	2009	2009	2009	2	0	2	Export	300	Greece	GRC	376	Israel	ISR								04	CEREALS,CEREAL PREPRTNS.	1	No Quantity							1188164			0
S3	2009	2009	2009	2	0	2	Export	300	Greece	GRC	381	Italy	ITA								04	CEREALS,CEREAL PREPRTNS.	1	No Quantity							134670708			0
S3	2009	2009	2009	2	0	2	Export	300	Greece	GRC	392	Japan	JPN								04	CEREALS,CEREAL PREPRTNS.	1	No Quantity							2531081			0
S3	2009	2009	2009	2	0	2	Export	300	Greece	GRC	400	Jordan	JOR								04	CEREALS,CEREAL PREPRTNS.	1	No Quantity							32870			0
S3	2009	2009	2009	2	0	2	Export	300	Greece	GRC	410	Rep. of Korea	KOR								04	CEREALS,CEREAL PREPRTNS.	1	No Quantity							10894			0
S3	2009	2009	2009	2	0	2	Export	300	Greece	GRC	414	Kuwait	KWT								04	CEREALS,CEREAL PREPRTNS.	1	No Quantity							347213			0
S3	2009	2009	2009	2	0	2	Export	300	Greece	GRC	422	Lebanon	LBN								04	CEREALS,CEREAL PREPRTNS.	1	No Quantity							357954			0
S3	2009	2009	2009	2	0	2	Export	300	Greece	GRC	428	Latvia	LVA								04	CEREALS,CEREAL PREPRTNS.	1	No Quantity							654991			0
S3	2009	2009	2009	2	0	2	Export	300	Greece	GRC	434	Libya	LBY								04	CEREALS,CEREAL PREPRTNS.	1	No Quantity							14262			0
S3	2009	2009	2009	2	0	2	Export	300	Greece	GRC	440	Lithuania	LTU								04	CEREALS,CEREAL PREPRTNS.	1	No Quantity							990759			0
S3	2009	2009	2009	2	0	2	Export	300	Greece	GRC	442	Luxembourg	LUX								04	CEREALS,CEREAL PREPRTNS.	1	No Quantity							14693			0
S3	2009	2009	2009	2	0	2	Export	300	Greece	GRC	458	Malaysia	MYS								04	CEREALS,CEREAL PREPRTNS.	1	No Quantity							23825			0
S3	2009	2009	2009	2	0	2	Export	300	Greece	GRC	470	Malta	MLT								04	CEREALS,CEREAL PREPRTNS.	1	No Quantity							219618			0
S3	2009	2009	2009	2	0	2	Export	300	Greece	GRC	484	Mexico	MEX								04	CEREALS,CEREAL PREPRTNS.	1	No Quantity							248733			0
S3	2009	2009	2009	2	0	2	Export	300	Greece	GRC	490	Other Asia, nes									04	CEREALS,CEREAL PREPRTNS.	1	No Quantity							23942			0
S3	2009	2009	2009	2	0	2	Export	300	Greece	GRC	498	Rep. of Moldova	MDA								04	CEREALS,CEREAL PREPRTNS.	1	No Quantity							31663			0
S3	2009	2009	2009	2	0	2	Export	300	Greece	GRC	499	Montenegro	MNE								04	CEREALS,CEREAL PREPRTNS.	1	No Quantity							145755			0
S3	2009	2009	2009	2	0	2	Export	300	Greece	GRC	504	Morocco	MAR								04	CEREALS,CEREAL PREPRTNS.	1	No Quantity							8099918			0
S3	2009	2009	2009	2	0	2	Export	300	Greece	GRC	512	Oman	OMN								04	CEREALS,CEREAL PREPRTNS.	1	No Quantity							21196			0
S3	2009	2009	2009	2	0	2	Export	300	Greece	GRC	528	Netherlands	NLD								04	CEREALS,CEREAL PREPRTNS.	1	No Quantity							7246365			0
S3	2009	2009	2009	2	0	2	Export	300	Greece	GRC	554	New Zealand	NZL								04	CEREALS,CEREAL PREPRTNS.	1	No Quantity							4780			0
S3	2009	2009	2009	2	0	2	Export	300	Greece	GRC	566	Nigeria	NGA								04	CEREALS,CEREAL PREPRTNS.	1	No Quantity							6139662			0
S3	2009	2009	2009	2	0	2	Export	300	Greece	GRC	579	Norway	NOR								04	CEREALS,CEREAL PREPRTNS.	1	No Quantity							168430			0
S3	2009	2009	2009	2	0	2	Export	300	Greece	GRC	591	Panama	PAN								04	CEREALS,CEREAL PREPRTNS.	1	No Quantity							73924			0
S3	2009	2009	2009	2	0	2	Export	300	Greece	GRC	616	Poland	POL								04	CEREALS,CEREAL PREPRTNS.	1	No Quantity							20868976			0
S3	2009	2009	2009	2	0	2	Export	300	Greece	GRC	620	Portugal	PRT								04	CEREALS,CEREAL PREPRTNS.	1	No Quantity							3357074			0
S3	2009	2009	2009	2	0	2	Export	300	Greece	GRC	642	Romania	ROU								04	CEREALS,CEREAL PREPRTNS.	1	No Quantity							12701294			0
S3	2009	2009	2009	2	0	2	Export	300	Greece	GRC	643	Russian Federation	RUS								04	CEREALS,CEREAL PREPRTNS.	1	No Quantity							394655			0
S3	2009	2009	2009	2	0	2	Export	300	Greece	GRC	682	Saudi Arabia	SAU								04	CEREALS,CEREAL PREPRTNS.	1	No Quantity							1078753			0
S3	2009	2009	2009	2	0	2	Export	300	Greece	GRC	688	Serbia	SRB								04	CEREALS,CEREAL PREPRTNS.	1	No Quantity							367684			0
S3	2009	2009	2009	2	0	2	Export	300	Greece	GRC	699	India	IND								04	CEREALS,CEREAL PREPRTNS.	1	No Quantity							8166			0
S3	2009	2009	2009	2	0	2	Export	300	Greece	GRC	702	Singapore	SGP								04	CEREALS,CEREAL PREPRTNS.	1	No Quantity							49224			0
S3	2009	2009	2009	2	0	2	Export	300	Greece	GRC	703	Slovakia	SVK								04	CEREALS,CEREAL PREPRTNS.	1	No Quantity							330765			0
S3	2009	2009	2009	2	0	2	Export	300	Greece	GRC	705	Slovenia	SVN								04	CEREALS,CEREAL PREPRTNS.	1	No Quantity							261171			0
S3	2009	2009	2009	2	0	2	Export	300	Greece	GRC	710	South Africa	ZAF								04	CEREALS,CEREAL PREPRTNS.	1	No Quantity							399142			0
S3	2009	2009	2009	2	0	2	Export	300	Greece	GRC	716	Zimbabwe	ZWE								04	CEREALS,CEREAL PREPRTNS.	1	No Quantity							62326			0
S3	2009	2009	2009	2	0	2	Export	300	Greece	GRC	724	Spain	ESP								04	CEREALS,CEREAL PREPRTNS.	1	No Quantity							11510952			0
S3	2009	2009	2009	2	0	2	Export	300	Greece	GRC	736	Fmr Sudan	SDN								04	CEREALS,CEREAL PREPRTNS.	1	No Quantity							11438			0
S3	2009	2009	2009	2	0	2	Export	300	Greece	GRC	752	Sweden	SWE								04	CEREALS,CEREAL PREPRTNS.	1	No Quantity							2239004			0
S3	2009	2009	2009	2	0	2	Export	300	Greece	GRC	757	Switzerland	CHE								04	CEREALS,CEREAL PREPRTNS.	1	No Quantity							308660			0
S3	2009	2009	2009	2	0	2	Export	300	Greece	GRC	764	Thailand	THA								04	CEREALS,CEREAL PREPRTNS.	1	No Quantity							2247			0
S3	2009	2009	2009	2	0	2	Export	300	Greece	GRC	784	United Arab Emirates	ARE								04	CEREALS,CEREAL PREPRTNS.	1	No Quantity							827304			0
S3	2009	2009	2009	2	0	2	Export	300	Greece	GRC	788	Tunisia	TUN								04	CEREALS,CEREAL PREPRTNS.	1	No Quantity							36107325			0
S3	2009	2009	2009	2	0	2	Export	300	Greece	GRC	792	Turkey	TUR								04	CEREALS,CEREAL PREPRTNS.	1	No Quantity							28951180			0
S3	2009	2009	2009	2	0	2	Export	300	Greece	GRC	804	Ukraine	UKR								04	CEREALS,CEREAL PREPRTNS.	1	No Quantity							86634			0
S3	2009	2009	2009	2	0	2	Export	300	Greece	GRC	807	North Macedonia	MKD								04	CEREALS,CEREAL PREPRTNS.	1	No Quantity							2560797			0
S3	2009	2009	2009	2	0	2	Export	300	Greece	GRC	818	Egypt	EGY								04	CEREALS,CEREAL PREPRTNS.	1	No Quantity							1284015			0
S3	2009	2009	2009	2	0	2	Export	300	Greece	GRC	826	United Kingdom	GBR								04	CEREALS,CEREAL PREPRTNS.	1	No Quantity							8243193			0
S3	2009	2009	2009	2	0	2	Export	300	Greece	GRC	837	Bunkers									04	CEREALS,CEREAL PREPRTNS.	1	No Quantity							599768			0
S3	2009	2009	2009	2	0	2	Export	300	Greece	GRC	839	Special Categories									04	CEREALS,CEREAL PREPRTNS.	1	No Quantity							7344			0
S3	2009	2009	2009	2	0	2	Export	300	Greece	GRC	842	USA	USA								04	CEREALS,CEREAL PREPRTNS.	1	No Quantity							5480307			0
S3	2009	2009	2009	2	0	2	Export	300	Greece	GRC	858	Uruguay	URY								04	CEREALS,CEREAL PREPRTNS.	1	No Quantity							38986			0
S3	2009	2009	2009	2	0	2	Export	300	Greece	GRC	887	Yemen	YEM								04	CEREALS,CEREAL PREPRTNS.	1	No Quantity							28465			0
S3	2009	2009	2009	2	0	2	Export	300	Greece	GRC	899	Areas, nes									04	CEREALS,CEREAL PREPRTNS.	1	No Quantity							11130			0
S3	2009	2009	2009	2	0	2	Export	288	Ghana	GHA	0	World	WLD								05	VEGETABLES AND FRUIT	1	No Quantity							47982636			0
S3	2009	2009	2009	2	0	2	Export	288	Ghana	GHA	24	Angola	AGO								05	VEGETABLES AND FRUIT	1	No Quantity							157144			0
S3	2009	2009	2009	2	0	2	Export	288	Ghana	GHA	36	Australia	AUS								05	VEGETABLES AND FRUIT	1	No Quantity							28505			0
S3	2009	2009	2009	2	0	2	Export	288	Ghana	GHA	44	Bahamas	BHS								05	VEGETABLES AND FRUIT	1	No Quantity							156882			0
S3	2009	2009	2009	2	0	2	Export	288	Ghana	GHA	56	Belgium	BEL								05	VEGETABLES AND FRUIT	1	No Quantity							4547179			0
S3	2009	2009	2009	2	0	2	Export	288	Ghana	GHA	120	Cameroon	CMR								05	VEGETABLES AND FRUIT	1	No Quantity							27904			0
S3	2009	2009	2009	2	0	2	Export	288	Ghana	GHA	124	Canada	CAN								05	VEGETABLES AND FRUIT	1	No Quantity							318640			0
S3	2009	2009	2009	2	0	2	Export	288	Ghana	GHA	132	Cabo Verde	CPV								05	VEGETABLES AND FRUIT	1	No Quantity							17087			0
S3	2009	2009	2009	2	0	2	Export	288	Ghana	GHA	156	China	CHN								05	VEGETABLES AND FRUIT	1	No Quantity							55587			0
S3	2009	2009	2009	2	0	2	Export	288	Ghana	GHA	204	Benin	BEN								05	VEGETABLES AND FRUIT	1	No Quantity							21034			0
S3	2009	2009	2009	2	0	2	Export	288	Ghana	GHA	208	Denmark	DNK								05	VEGETABLES AND FRUIT	1	No Quantity							6521			0
S3	2009	2009	2009	2	0	2	Export	288	Ghana	GHA	251	France	FRA								05	VEGETABLES AND FRUIT	1	No Quantity							1501998			0
S3	2009	2009	2009	2	0	2	Export	288	Ghana	GHA	266	Gabon	GAB								05	VEGETABLES AND FRUIT	1	No Quantity							29501			0
S3	2009	2009	2009	2	0	2	Export	288	Ghana	GHA	270	Gambia	GMB								05	VEGETABLES AND FRUIT	1	No Quantity							50830			0
S3	2009	2009	2009	2	0	2	Export	288	Ghana	GHA	276	Germany	DEU								05	VEGETABLES AND FRUIT	1	No Quantity							520518			0
S3	2009	2009	2009	2	0	2	Export	288	Ghana	GHA	324	Guinea	GIN								05	VEGETABLES AND FRUIT	1	No Quantity							7154			0
S3	2009	2009	2009	2	0	2	Export	288	Ghana	GHA	344	China, Hong Kong SAR	HKG								05	VEGETABLES AND FRUIT	1	No Quantity							291806			0
S3	2009	2009	2009	2	0	2	Export	288	Ghana	GHA	360	Indonesia	IDN								05	VEGETABLES AND FRUIT	1	No Quantity							19918			0
S3	2009	2009	2009	2	0	2	Export	288	Ghana	GHA	372	Ireland	IRL								05	VEGETABLES AND FRUIT	1	No Quantity							23276			0
S3	2009	2009	2009	2	0	2	Export	288	Ghana	GHA	381	Italy	ITA								05	VEGETABLES AND FRUIT	1	No Quantity							724493			0
S3	2009	2009	2009	2	0	2	Export	288	Ghana	GHA	384	Côte d'Ivoire	CIV								05	VEGETABLES AND FRUIT	1	No Quantity							1128443			0
S3	2009	2009	2009	2	0	2	Export	288	Ghana	GHA	392	Japan	JPN								05	VEGETABLES AND FRUIT	1	No Quantity							12895			0
S3	2009	2009	2009	2	0	2	Export	288	Ghana	GHA	422	Lebanon	LBN								05	VEGETABLES AND FRUIT	1	No Quantity							28676			0
S3	2009	2009	2009	2	0	2	Export	288	Ghana	GHA	430	Liberia	LBR								05	VEGETABLES AND FRUIT	1	No Quantity							20908			0
S3	2009	2009	2009	2	0	2	Export	288	Ghana	GHA	434	Libya	LBY								05	VEGETABLES AND FRUIT	1	No Quantity							4970			0
S3	2009	2009	2009	2	0	2	Export	288	Ghana	GHA	504	Morocco	MAR								05	VEGETABLES AND FRUIT	1	No Quantity							577221			0
S3	2009	2009	2009	2	0	2	Export	288	Ghana	GHA	528	Netherlands	NLD								05	VEGETABLES AND FRUIT	1	No Quantity							2764773			0
S3	2009	2009	2009	2	0	2	Export	288	Ghana	GHA	562	Niger	NER								05	VEGETABLES AND FRUIT	1	No Quantity							21355			0
S3	2009	2009	2009	2	0	2	Export	288	Ghana	GHA	566	Nigeria	NGA								05	VEGETABLES AND FRUIT	1	No Quantity							3544808			0
S3	2009	2009	2009	2	0	2	Export	288	Ghana	GHA	643	Russian Federation	RUS								05	VEGETABLES AND FRUIT	1	No Quantity							367			0
S3	2009	2009	2009	2	0	2	Export	288	Ghana	GHA	686	Senegal	SEN								05	VEGETABLES AND FRUIT	1	No Quantity							6815			0
S3	2009	2009	2009	2	0	2	Export	288	Ghana	GHA	699	India	IND								05	VEGETABLES AND FRUIT	1	No Quantity							14052644			0
S3	2009	2009	2009	2	0	2	Export	288	Ghana	GHA	702	Singapore	SGP								05	VEGETABLES AND FRUIT	1	No Quantity							1412194			0
S3	2009	2009	2009	2	0	2	Export	288	Ghana	GHA	704	Viet Nam	VNM								05	VEGETABLES AND FRUIT	1	No Quantity							2474071			0
S3	2009	2009	2009	2	0	2	Export	288	Ghana	GHA	710	South Africa	ZAF								05	VEGETABLES AND FRUIT	1	No Quantity							103716			0
S3	2009	2009	2009	2	0	2	Export	288	Ghana	GHA	724	Spain	ESP								05	VEGETABLES AND FRUIT	1	No Quantity							255838			0
S3	2009	2009	2009	2	0	2	Export	288	Ghana	GHA	736	Fmr Sudan	SDN								05	VEGETABLES AND FRUIT	1	No Quantity							82221			0
S3	2009	2009	2009	2	0	2	Export	288	Ghana	GHA	757	Switzerland	CHE								05	VEGETABLES AND FRUIT	1	No Quantity							2687146			0
S3	2009	2009	2009	2	0	2	Export	288	Ghana	GHA	760	Syria	SYR								05	VEGETABLES AND FRUIT	1	No Quantity							4961			0
S3	2009	2009	2009	2	0	2	Export	288	Ghana	GHA	768	Togo	TGO								05	VEGETABLES AND FRUIT	1	No Quantity							209888			0
S3	2009	2009	2009	2	0	2	Export	288	Ghana	GHA	784	United Arab Emirates	ARE								05	VEGETABLES AND FRUIT	1	No Quantity							380039			0
S3	2009	2009	2009	2	0	2	Export	288	Ghana	GHA	818	Egypt	EGY								05	VEGETABLES AND FRUIT	1	No Quantity							9774			0
S3	2009	2009	2009	2	0	2	Export	288	Ghana	GHA	826	United Kingdom	GBR								05	VEGETABLES AND FRUIT	1	No Quantity							5513087			0
S3	2009	2009	2009	2	0	2	Export	288	Ghana	GHA	842	USA	USA								05	VEGETABLES AND FRUIT	1	No Quantity							3861356			0
S3	2009	2009	2009	2	0	2	Export	288	Ghana	GHA	854	Burkina Faso	BFA								05	VEGETABLES AND FRUIT	1	No Quantity							318496			0
S3	2009	2009	2009	2	0	2	Export	300	Greece	GRC	0	World	WLD								05	VEGETABLES AND FRUIT	1	No Quantity							1970399440			0
S3	2009	2009	2009	2	0	2	Export	300	Greece	GRC	8	Albania	ALB								05	VEGETABLES AND FRUIT	1	No Quantity							30200362			0
S3	2009	2009	2009	2	0	2	Export	300	Greece	GRC	12	Algeria	DZA								05	VEGETABLES AND FRUIT	1	No Quantity							483111			0
S3	2009	2009	2009	2	0	2	Export	300	Greece	GRC	24	Angola	AGO								05	VEGETABLES AND FRUIT	1	No Quantity							403308			0
S3	2009	2009	2009	2	0	2	Export	300	Greece	GRC	28	Antigua and Barbuda	ATG								05	VEGETABLES AND FRUIT	1	No Quantity							41469			0
S3	2009	2009	2009	2	0	2	Export	300	Greece	GRC	31	Azerbaijan	AZE								05	VEGETABLES AND FRUIT	1	No Quantity							1236407			0
S3	2009	2009	2009	2	0	2	Export	300	Greece	GRC	32	Argentina	ARG								05	VEGETABLES AND FRUIT	1	No Quantity							58122			0
S3	2009	2009	2009	2	0	2	Export	300	Greece	GRC	36	Australia	AUS								05	VEGETABLES AND FRUIT	1	No Quantity							30715443			0
S3	2009	2009	2009	2	0	2	Export	300	Greece	GRC	40	Austria	AUT								05	VEGETABLES AND FRUIT	1	No Quantity							39829535			0
S3	2009	2009	2009	2	0	2	Export	300	Greece	GRC	44	Bahamas	BHS								05	VEGETABLES AND FRUIT	1	No Quantity							6786			0
S3	2009	2009	2009	2	0	2	Export	300	Greece	GRC	48	Bahrain	BHR								05	VEGETABLES AND FRUIT	1	No Quantity							323			0
S3	2009	2009	2009	2	0	2	Export	300	Greece	GRC	51	Armenia	ARM								05	VEGETABLES AND FRUIT	1	No Quantity							125714			0
S3	2009	2009	2009	2	0	2	Export	300	Greece	GRC	56	Belgium	BEL								05	VEGETABLES AND FRUIT	1	No Quantity							30763579			0
S3	2009	2009	2009	2	0	2	Export	300	Greece	GRC	70	Bosnia Herzegovina	BIH								05	VEGETABLES AND FRUIT	1	No Quantity							3119412			0
S3	2009	2009	2009	2	0	2	Export	300	Greece	GRC	76	Brazil	BRA								05	VEGETABLES AND FRUIT	1	No Quantity							123780			0
S3	2009	2009	2009	2	0	2	Export	300	Greece	GRC	100	Bulgaria	BGR								05	VEGETABLES AND FRUIT	1	No Quantity							73140410			0
S3	2009	2009	2009	2	0	2	Export	300	Greece	GRC	112	Belarus	BLR								05	VEGETABLES AND FRUIT	1	No Quantity							1468159			0
S3	2009	2009	2009	2	0	2	Export	300	Greece	GRC	120	Cameroon	CMR								05	VEGETABLES AND FRUIT	1	No Quantity							10375			0
S3	2009	2009	2009	2	0	2	Export	300	Greece	GRC	124	Canada	CAN								05	VEGETABLES AND FRUIT	1	No Quantity							26548015			0
S3	2009	2009	2009	2	0	2	Export	300	Greece	GRC	152	Chile	CHL								05	VEGETABLES AND FRUIT	1	No Quantity							99372			0
S3	2009	2009	2009	2	0	2	Export	300	Greece	GRC	156	China	CHN								05	VEGETABLES AND FRUIT	1	No Quantity							1146426			0
S3	2009	2009	2009	2	0	2	Export	300	Greece	GRC	175	Mayotte	MYT								05	VEGETABLES AND FRUIT	1	No Quantity							29253			0
S3	2009	2009	2009	2	0	2	Export	300	Greece	GRC	178	Congo	COG								05	VEGETABLES AND FRUIT	1	No Quantity							2011			0
S3	2009	2009	2009	2	0	2	Export	300	Greece	GRC	188	Costa Rica	CRI								05	VEGETABLES AND FRUIT	1	No Quantity							51610			0
S3	2009	2009	2009	2	0	2	Export	300	Greece	GRC	191	Croatia	HRV								05	VEGETABLES AND FRUIT	1	No Quantity							10221002			0
S3	2009	2009	2009	2	0	2	Export	300	Greece	GRC	196	Cyprus	CYP								05	VEGETABLES AND FRUIT	1	No Quantity							39872119			0
S3	2009	2009	2009	2	0	2	Export	300	Greece	GRC	203	Czechia	CZE								05	VEGETABLES AND FRUIT	1	No Quantity							35457198			0
S3	2009	2009	2009	2	0	2	Export	300	Greece	GRC	208	Denmark	DNK								05	VEGETABLES AND FRUIT	1	No Quantity							18756755			0
S3	2009	2009	2009	2	0	2	Export	300	Greece	GRC	214	Dominican Rep.	DOM								05	VEGETABLES AND FRUIT	1	No Quantity							67250			0
S3	2009	2009	2009	2	0	2	Export	300	Greece	GRC	231	Ethiopia	ETH								05	VEGETABLES AND FRUIT	1	No Quantity							129125			0
S3	2009	2009	2009	2	0	2	Export	300	Greece	GRC	233	Estonia	EST								05	VEGETABLES AND FRUIT	1	No Quantity							351203			0
S3	2009	2009	2009	2	0	2	Export	300	Greece	GRC	246	Finland	FIN								05	VEGETABLES AND FRUIT	1	No Quantity							17678411			0
S3	2009	2009	2009	2	0	2	Export	300	Greece	GRC	251	France	FRA								05	VEGETABLES AND FRUIT	1	No Quantity							59070753			0
S3	2009	2009	2009	2	0	2	Export	300	Greece	GRC	268	Georgia	GEO								05	VEGETABLES AND FRUIT	1	No Quantity							83525			0
S3	2009	2009	2009	2	0	2	Export	300	Greece	GRC	276	Germany	DEU								05	VEGETABLES AND FRUIT	1	No Quantity							473031402			0
S3	2009	2009	2009	2	0	2	Export	300	Greece	GRC	344	China, Hong Kong SAR	HKG								05	VEGETABLES AND FRUIT	1	No Quantity							410437			0
S3	2009	2009	2009	2	0	2	Export	300	Greece	GRC	348	Hungary	HUN								05	VEGETABLES AND FRUIT	1	No Quantity							30598557			0
S3	2009	2009	2009	2	0	2	Export	300	Greece	GRC	352	Iceland	ISL								05	VEGETABLES AND FRUIT	1	No Quantity							41567			0
S3	2009	2009	2009	2	0	2	Export	300	Greece	GRC	360	Indonesia	IDN								05	VEGETABLES AND FRUIT	1	No Quantity							59992			0
S3	2009	2009	2009	2	0	2	Export	300	Greece	GRC	364	Iran	IRN								05	VEGETABLES AND FRUIT	1	No Quantity							6024091			0
S3	2009	2009	2009	2	0	2	Export	300	Greece	GRC	368	Iraq	IRQ								05	VEGETABLES AND FRUIT	1	No Quantity							63542			0
S3	2009	2009	2009	2	0	2	Export	300	Greece	GRC	372	Ireland	IRL								05	VEGETABLES AND FRUIT	1	No Quantity							3696970			0
S3	2009	2009	2009	2	0	2	Export	300	Greece	GRC	376	Israel	ISR								05	VEGETABLES AND FRUIT	1	No Quantity							4686791			0
S3	2009	2009	2009	2	0	2	Export	300	Greece	GRC	381	Italy	ITA								05	VEGETABLES AND FRUIT	1	No Quantity							129915265			0
S3	2009	2009	2009	2	0	2	Export	300	Greece	GRC	388	Jamaica	JAM								05	VEGETABLES AND FRUIT	1	No Quantity							48191			0
S3	2009	2009	2009	2	0	2	Export	300	Greece	GRC	392	Japan	JPN								05	VEGETABLES AND FRUIT	1	No Quantity							6960980			0
S3	2009	2009	2009	2	0	2	Export	300	Greece	GRC	398	Kazakhstan	KAZ								05	VEGETABLES AND FRUIT	1	No Quantity							1009203			0
S3	2009	2009	2009	2	0	2	Export	300	Greece	GRC	400	Jordan	JOR								05	VEGETABLES AND FRUIT	1	No Quantity							166431			0
S3	2009	2009	2009	2	0	2	Export	300	Greece	GRC	404	Kenya	KEN								05	VEGETABLES AND FRUIT	1	No Quantity							38971			0
S3	2009	2009	2009	2	0	2	Export	300	Greece	GRC	410	Rep. of Korea	KOR								05	VEGETABLES AND FRUIT	1	No Quantity							122416			0
S3	2009	2009	2009	2	0	2	Export	300	Greece	GRC	414	Kuwait	KWT								05	VEGETABLES AND FRUIT	1	No Quantity							1107252			0
S3	2009	2009	2009	2	0	2	Export	300	Greece	GRC	422	Lebanon	LBN								05	VEGETABLES AND FRUIT	1	No Quantity							308736			0
S3	2009	2009	2009	2	0	2	Export	300	Greece	GRC	428	Latvia	LVA								05	VEGETABLES AND FRUIT	1	No Quantity							700383			0
S3	2009	2009	2009	2	0	2	Export	300	Greece	GRC	434	Libya	LBY								05	VEGETABLES AND FRUIT	1	No Quantity							5610767			0
S3	2009	2009	2009	2	0	2	Export	300	Greece	GRC	440	Lithuania	LTU								05	VEGETABLES AND FRUIT	1	No Quantity							3280761			0
S3	2009	2009	2009	2	0	2	Export	300	Greece	GRC	442	Luxembourg	LUX								05	VEGETABLES AND FRUIT	1	No Quantity							540008			0
S3	2009	2009	2009	2	0	2	Export	300	Greece	GRC	458	Malaysia	MYS								05	VEGETABLES AND FRUIT	1	No Quantity							154129			0
S3	2009	2009	2009	2	0	2	Export	300	Greece	GRC	462	Maldives	MDV								05	VEGETABLES AND FRUIT	1	No Quantity							41416			0
S3	2009	2009	2009	2	0	2	Export	300	Greece	GRC	470	Malta	MLT								05	VEGETABLES AND FRUIT	1	No Quantity							1032882			0
S3	2009	2009	2009	2	0	2	Export	300	Greece	GRC	480	Mauritius	MUS								05	VEGETABLES AND FRUIT	1	No Quantity							370			0
S3	2009	2009	2009	2	0	2	Export	300	Greece	GRC	484	Mexico	MEX								05	VEGETABLES AND FRUIT	1	No Quantity							586596			0
S3	2009	2009	2009	2	0	2	Export	300	Greece	GRC	490	Other Asia, nes									05	VEGETABLES AND FRUIT	1	No Quantity							147169			0
S3	2009	2009	2009	2	0	2	Export	300	Greece	GRC	498	Rep. of Moldova	MDA								05	VEGETABLES AND FRUIT	1	No Quantity							11199438			0
S3	2009	2009	2009	2	0	2	Export	300	Greece	GRC	499	Montenegro	MNE								05	VEGETABLES AND FRUIT	1	No Quantity							190105			0
S3	2009	2009	2009	2	0	2	Export	300	Greece	GRC	504	Morocco	MAR								05	VEGETABLES AND FRUIT	1	No Quantity							355675			0
S3	2009	2009	2009	2	0	2	Export	300	Greece	GRC	512	Oman	OMN								05	VEGETABLES AND FRUIT	1	No Quantity							10514			0
S3	2009	2009	2009	2	0	2	Export	300	Greece	GRC	528	Netherlands	NLD								05	VEGETABLES AND FRUIT	1	No Quantity							112294079			0
S3	2009	2009	2009	2	0	2	Export	300	Greece	GRC	554	New Zealand	NZL								05	VEGETABLES AND FRUIT	1	No Quantity							2194572			0
S3	2009	2009	2009	2	0	2	Export	300	Greece	GRC	566	Nigeria	NGA								05	VEGETABLES AND FRUIT	1	No Quantity							128599			0
S3	2009	2009	2009	2	0	2	Export	300	Greece	GRC	579	Norway	NOR								05	VEGETABLES AND FRUIT	1	No Quantity							8218819			0
S3	2009	2009	2009	2	0	2	Export	300	Greece	GRC	586	Pakistan	PAK								05	VEGETABLES AND FRUIT	1	No Quantity							20683			0
S3	2009	2009	2009	2	0	2	Export	300	Greece	GRC	591	Panama	PAN								05	VEGETABLES AND FRUIT	1	No Quantity							131803			0
S3	2009	2009	2009	2	0	2	Export	300	Greece	GRC	608	Philippines	PHL								05	VEGETABLES AND FRUIT	1	No Quantity							901530			0
S3	2009	2009	2009	2	0	2	Export	300	Greece	GRC	616	Poland	POL								05	VEGETABLES AND FRUIT	1	No Quantity							64339188			0
S3	2009	2009	2009	2	0	2	Export	300	Greece	GRC	620	Portugal	PRT								05	VEGETABLES AND FRUIT	1	No Quantity							2667594			0
S3	2009	2009	2009	2	0	2	Export	300	Greece	GRC	634	Qatar	QAT								05	VEGETABLES AND FRUIT	1	No Quantity							58095			0
S3	2009	2009	2009	2	0	2	Export	300	Greece	GRC	642	Romania	ROU								05	VEGETABLES AND FRUIT	1	No Quantity							129169016			0
S3	2009	2009	2009	2	0	2	Export	300	Greece	GRC	643	Russian Federation	RUS								05	VEGETABLES AND FRUIT	1	No Quantity							64540892			0
S3	2009	2009	2009	2	0	2	Export	300	Greece	GRC	682	Saudi Arabia	SAU								05	VEGETABLES AND FRUIT	1	No Quantity							16237177			0
S3	2009	2009	2009	2	0	2	Export	300	Greece	GRC	688	Serbia	SRB								05	VEGETABLES AND FRUIT	1	No Quantity							31064731			0
S3	2009	2009	2009	2	0	2	Export	300	Greece	GRC	699	India	IND								05	VEGETABLES AND FRUIT	1	No Quantity							365940			0
S3	2009	2009	2009	2	0	2	Export	300	Greece	GRC	702	Singapore	SGP								05	VEGETABLES AND FRUIT	1	No Quantity							234013			0
S3	2009	2009	2009	2	0	2	Export	300	Greece	GRC	703	Slovakia	SVK								05	VEGETABLES AND FRUIT	1	No Quantity							11862210			0
S3	2009	2009	2009	2	0	2	Export	300	Greece	GRC	705	Slovenia	SVN								05	VEGETABLES AND FRUIT	1	No Quantity							8665574			0
S3	2009	2009	2009	2	0	2	Export	300	Greece	GRC	710	South Africa	ZAF								05	VEGETABLES AND FRUIT	1	No Quantity							699073			0
S3	2009	2009	2009	2	0	2	Export	300	Greece	GRC	716	Zimbabwe	ZWE								05	VEGETABLES AND FRUIT	1	No Quantity							1741			0
S3	2009	2009	2009	2	0	2	Export	300	Greece	GRC	724	Spain	ESP								05	VEGETABLES AND FRUIT	1	No Quantity							10588705			0
S3	2009	2009	2009	2	0	2	Export	300	Greece	GRC	736	Fmr Sudan	SDN								05	VEGETABLES AND FRUIT	1	No Quantity							1173438			0
S3	2009	2009	2009	2	0	2	Export	300	Greece	GRC	752	Sweden	SWE								05	VEGETABLES AND FRUIT	1	No Quantity							32633867			0
S3	2009	2009	2009	2	0	2	Export	300	Greece	GRC	757	Switzerland	CHE								05	VEGETABLES AND FRUIT	1	No Quantity							11572818			0
S3	2009	2009	2009	2	0	2	Export	300	Greece	GRC	760	Syria	SYR								05	VEGETABLES AND FRUIT	1	No Quantity							193016			0
S3	2009	2009	2009	2	0	2	Export	300	Greece	GRC	764	Thailand	THA								05	VEGETABLES AND FRUIT	1	No Quantity							8569656			0
S3	2009	2009	2009	2	0	2	Export	300	Greece	GRC	780	Trinidad and Tobago	TTO								05	VEGETABLES AND FRUIT	1	No Quantity							388669			0
S3	2009	2009	2009	2	0	2	Export	300	Greece	GRC	784	United Arab Emirates	ARE								05	VEGETABLES AND FRUIT	1	No Quantity							6510832			0
S3	2009	2009	2009	2	0	2	Export	300	Greece	GRC	788	Tunisia	TUN								05	VEGETABLES AND FRUIT	1	No Quantity							413560			0
S3	2009	2009	2009	2	0	2	Export	300	Greece	GRC	792	Turkey	TUR								05	VEGETABLES AND FRUIT	1	No Quantity							11942993			0
S3	2009	2009	2009	2	0	2	Export	300	Greece	GRC	800	Uganda	UGA								05	VEGETABLES AND FRUIT	1	No Quantity							5855			0
S3	2009	2009	2009	2	0	2	Export	300	Greece	GRC	804	Ukraine	UKR								05	VEGETABLES AND FRUIT	1	No Quantity							20488385			0
S3	2009	2009	2009	2	0	2	Export	300	Greece	GRC	807	North Macedonia	MKD								05	VEGETABLES AND FRUIT	1	No Quantity							25646268			0
S3	2009	2009	2009	2	0	2	Export	300	Greece	GRC	818	Egypt	EGY								05	VEGETABLES AND FRUIT	1	No Quantity							3474434			0
S3	2009	2009	2009	2	0	2	Export	300	Greece	GRC	826	United Kingdom	GBR								05	VEGETABLES AND FRUIT	1	No Quantity							169009472			0
S3	2009	2009	2009	2	0	2	Export	300	Greece	GRC	837	Bunkers									05	VEGETABLES AND FRUIT	1	No Quantity							1722044			0
S3	2009	2009	2009	2	0	2	Export	300	Greece	GRC	839	Special Categories									05	VEGETABLES AND FRUIT	1	No Quantity							122348			0
S3	2009	2009	2009	2	0	2	Export	300	Greece	GRC	842	USA	USA								05	VEGETABLES AND FRUIT	1	No Quantity							108017051			0
S3	2009	2009	2009	2	0	2	Export	300	Greece	GRC	858	Uruguay	URY								05	VEGETABLES AND FRUIT	1	No Quantity							27211			0
S3	2009	2009	2009	2	0	2	Export	300	Greece	GRC	860	Uzbekistan	UZB								05	VEGETABLES AND FRUIT	1	No Quantity							6715			0
S3	2009	2009	2009	2	0	2	Export	300	Greece	GRC	862	Venezuela	VEN								05	VEGETABLES AND FRUIT	1	No Quantity							87774			0
S3	2009	2009	2009	2	0	2	Export	300	Greece	GRC	887	Yemen	YEM								05	VEGETABLES AND FRUIT	1	No Quantity							577667			0
S3	2009	2009	2009	2	0	2	Export	288	Ghana	GHA	0	World	WLD								06	SUGAR,SUGR.PREPTNS,HONEY	1	No Quantity							2749281			0
S3	2009	2009	2009	2	0	2	Export	288	Ghana	GHA	124	Canada	CAN								06	SUGAR,SUGR.PREPTNS,HONEY	1	No Quantity							35			0
S3	2009	2009	2009	2	0	2	Export	288	Ghana	GHA	156	China	CHN								06	SUGAR,SUGR.PREPTNS,HONEY	1	No Quantity							22657			0
S3	2009	2009	2009	2	0	2	Export	288	Ghana	GHA	204	Benin	BEN								06	SUGAR,SUGR.PREPTNS,HONEY	1	No Quantity							576316			0
S3	2009	2009	2009	2	0	2	Export	288	Ghana	GHA	276	Germany	DEU								06	SUGAR,SUGR.PREPTNS,HONEY	1	No Quantity							97			0
S3	2009	2009	2009	2	0	2	Export	288	Ghana	GHA	384	Côte d'Ivoire	CIV								06	SUGAR,SUGR.PREPTNS,HONEY	1	No Quantity							86032			0
S3	2009	2009	2009	2	0	2	Export	288	Ghana	GHA	566	Nigeria	NGA								06	SUGAR,SUGR.PREPTNS,HONEY	1	No Quantity							1260424			0
S3	2009	2009	2009	2	0	2	Export	288	Ghana	GHA	768	Togo	TGO								06	SUGAR,SUGR.PREPTNS,HONEY	1	No Quantity							320213			0
S3	2009	2009	2009	2	0	2	Export	288	Ghana	GHA	826	United Kingdom	GBR								06	SUGAR,SUGR.PREPTNS,HONEY	1	No Quantity							83			0
S3	2009	2009	2009	2	0	2	Export	288	Ghana	GHA	842	USA	USA								06	SUGAR,SUGR.PREPTNS,HONEY	1	No Quantity							1175			0
S3	2009	2009	2009	2	0	2	Export	288	Ghana	GHA	854	Burkina Faso	BFA								06	SUGAR,SUGR.PREPTNS,HONEY	1	No Quantity							482249			0
S3	2009	2009	2009	2	0	2	Export	300	Greece	GRC	0	World	WLD								06	SUGAR,SUGR.PREPTNS,HONEY	1	No Quantity							122019720			0
S3	2009	2009	2009	2	0	2	Export	300	Greece	GRC	8	Albania	ALB								06	SUGAR,SUGR.PREPTNS,HONEY	1	No Quantity							830036			0
S3	2009	2009	2009	2	0	2	Export	300	Greece	GRC	12	Algeria	DZA								06	SUGAR,SUGR.PREPTNS,HONEY	1	No Quantity							36770			0
S3	2009	2009	2009	2	0	2	Export	300	Greece	GRC	36	Australia	AUS								06	SUGAR,SUGR.PREPTNS,HONEY	1	No Quantity							839060			0
S3	2009	2009	2009	2	0	2	Export	300	Greece	GRC	40	Austria	AUT								06	SUGAR,SUGR.PREPTNS,HONEY	1	No Quantity							757289			0
S3	2009	2009	2009	2	0	2	Export	300	Greece	GRC	48	Bahrain	BHR								06	SUGAR,SUGR.PREPTNS,HONEY	1	No Quantity							60917			0
S3	2009	2009	2009	2	0	2	Export	300	Greece	GRC	56	Belgium	BEL								06	SUGAR,SUGR.PREPTNS,HONEY	1	No Quantity							982678			0
S3	2009	2009	2009	2	0	2	Export	300	Greece	GRC	76	Brazil	BRA								06	SUGAR,SUGR.PREPTNS,HONEY	1	No Quantity							742			0
S3	2009	2009	2009	2	0	2	Export	300	Greece	GRC	100	Bulgaria	BGR								06	SUGAR,SUGR.PREPTNS,HONEY	1	No Quantity							48079020			0
S3	2009	2009	2009	2	0	2	Export	300	Greece	GRC	112	Belarus	BLR								06	SUGAR,SUGR.PREPTNS,HONEY	1	No Quantity							21232			0
S3	2009	2009	2009	2	0	2	Export	300	Greece	GRC	120	Cameroon	CMR								06	SUGAR,SUGR.PREPTNS,HONEY	1	No Quantity							23739			0
S3	2009	2009	2009	2	0	2	Export	300	Greece	GRC	124	Canada	CAN								06	SUGAR,SUGR.PREPTNS,HONEY	1	No Quantity							1223752			0
S3	2009	2009	2009	2	0	2	Export	300	Greece	GRC	152	Chile	CHL								06	SUGAR,SUGR.PREPTNS,HONEY	1	No Quantity							12194			0
S3	2009	2009	2009	2	0	2	Export	300	Greece	GRC	156	China	CHN								06	SUGAR,SUGR.PREPTNS,HONEY	1	No Quantity							18292			0
S3	2009	2009	2009	2	0	2	Export	300	Greece	GRC	170	Colombia	COL								06	SUGAR,SUGR.PREPTNS,HONEY	1	No Quantity							1354			0
S3	2009	2009	2009	2	0	2	Export	300	Greece	GRC	188	Costa Rica	CRI								06	SUGAR,SUGR.PREPTNS,HONEY	1	No Quantity							2415			0
S3	2009	2009	2009	2	0	2	Export	300	Greece	GRC	191	Croatia	HRV								06	SUGAR,SUGR.PREPTNS,HONEY	1	No Quantity							30525			0
S3	2009	2009	2009	2	0	2	Export	300	Greece	GRC	196	Cyprus	CYP								06	SUGAR,SUGR.PREPTNS,HONEY	1	No Quantity							5287516			0
S3	2009	2009	2009	2	0	2	Export	300	Greece	GRC	203	Czechia	CZE								06	SUGAR,SUGR.PREPTNS,HONEY	1	No Quantity							603681			0
S3	2009	2009	2009	2	0	2	Export	300	Greece	GRC	208	Denmark	DNK								06	SUGAR,SUGR.PREPTNS,HONEY	1	No Quantity							1361891			0
S3	2009	2009	2009	2	0	2	Export	300	Greece	GRC	231	Ethiopia	ETH								06	SUGAR,SUGR.PREPTNS,HONEY	1	No Quantity							6223			0
S3	2009	2009	2009	2	0	2	Export	300	Greece	GRC	233	Estonia	EST								06	SUGAR,SUGR.PREPTNS,HONEY	1	No Quantity							72777			0
S3	2009	2009	2009	2	0	2	Export	300	Greece	GRC	246	Finland	FIN								06	SUGAR,SUGR.PREPTNS,HONEY	1	No Quantity							659056			0
S3	2009	2009	2009	2	0	2	Export	300	Greece	GRC	251	France	FRA								06	SUGAR,SUGR.PREPTNS,HONEY	1	No Quantity							6478067			0
S3	2009	2009	2009	2	0	2	Export	300	Greece	GRC	268	Georgia	GEO								06	SUGAR,SUGR.PREPTNS,HONEY	1	No Quantity							2898			0
S3	2009	2009	2009	2	0	2	Export	300	Greece	GRC	276	Germany	DEU								06	SUGAR,SUGR.PREPTNS,HONEY	1	No Quantity							14577673			0
S3	2009	2009	2009	2	0	2	Export	300	Greece	GRC	344	China, Hong Kong SAR	HKG								06	SUGAR,SUGR.PREPTNS,HONEY	1	No Quantity							14892			0
S3	2009	2009	2009	2	0	2	Export	300	Greece	GRC	348	Hungary	HUN								06	SUGAR,SUGR.PREPTNS,HONEY	1	No Quantity							275875			0
S3	2009	2009	2009	2	0	2	Export	300	Greece	GRC	368	Iraq	IRQ								06	SUGAR,SUGR.PREPTNS,HONEY	1	No Quantity							1986			0
S3	2009	2009	2009	2	0	2	Export	300	Greece	GRC	372	Ireland	IRL								06	SUGAR,SUGR.PREPTNS,HONEY	1	No Quantity							548852			0
S3	2009	2009	2009	2	0	2	Export	300	Greece	GRC	376	Israel	ISR								06	SUGAR,SUGR.PREPTNS,HONEY	1	No Quantity							822524			0
S3	2009	2009	2009	2	0	2	Export	300	Greece	GRC	381	Italy	ITA								06	SUGAR,SUGR.PREPTNS,HONEY	1	No Quantity							2912683			0
S3	2009	2009	2009	2	0	2	Export	300	Greece	GRC	392	Japan	JPN								06	SUGAR,SUGR.PREPTNS,HONEY	1	No Quantity							35817			0
S3	2009	2009	2009	2	0	2	Export	300	Greece	GRC	400	Jordan	JOR								06	SUGAR,SUGR.PREPTNS,HONEY	1	No Quantity							143403			0
S3	2009	2009	2009	2	0	2	Export	300	Greece	GRC	410	Rep. of Korea	KOR								06	SUGAR,SUGR.PREPTNS,HONEY	1	No Quantity							30441			0
S3	2009	2009	2009	2	0	2	Export	300	Greece	GRC	414	Kuwait	KWT								06	SUGAR,SUGR.PREPTNS,HONEY	1	No Quantity							115471			0
S3	2009	2009	2009	2	0	2	Export	300	Greece	GRC	422	Lebanon	LBN								06	SUGAR,SUGR.PREPTNS,HONEY	1	No Quantity							498483			0
S3	2009	2009	2009	2	0	2	Export	300	Greece	GRC	434	Libya	LBY								06	SUGAR,SUGR.PREPTNS,HONEY	1	No Quantity							333060			0
S3	2009	2009	2009	2	0	2	Export	300	Greece	GRC	442	Luxembourg	LUX								06	SUGAR,SUGR.PREPTNS,HONEY	1	No Quantity							9906			0
S3	2009	2009	2009	2	0	2	Export	300	Greece	GRC	470	Malta	MLT								06	SUGAR,SUGR.PREPTNS,HONEY	1	No Quantity							240198			0
S3	2009	2009	2009	2	0	2	Export	300	Greece	GRC	528	Netherlands	NLD								06	SUGAR,SUGR.PREPTNS,HONEY	1	No Quantity							1035247			0
S3	2009	2009	2009	2	0	2	Export	300	Greece	GRC	554	New Zealand	NZL								06	SUGAR,SUGR.PREPTNS,HONEY	1	No Quantity							3011			0
S3	2009	2009	2009	2	0	2	Export	300	Greece	GRC	579	Norway	NOR								06	SUGAR,SUGR.PREPTNS,HONEY	1	No Quantity							17048			0
S3	2009	2009	2009	2	0	2	Export	300	Greece	GRC	616	Poland	POL								06	SUGAR,SUGR.PREPTNS,HONEY	1	No Quantity							2936121			0
S3	2009	2009	2009	2	0	2	Export	300	Greece	GRC	620	Portugal	PRT								06	SUGAR,SUGR.PREPTNS,HONEY	1	No Quantity							3673035			0
S3	2009	2009	2009	2	0	2	Export	300	Greece	GRC	634	Qatar	QAT								06	SUGAR,SUGR.PREPTNS,HONEY	1	No Quantity							72873			0
S3	2009	2009	2009	2	0	2	Export	300	Greece	GRC	642	Romania	ROU								06	SUGAR,SUGR.PREPTNS,HONEY	1	No Quantity							15377449			0
S3	2009	2009	2009	2	0	2	Export	300	Greece	GRC	643	Russian Federation	RUS								06	SUGAR,SUGR.PREPTNS,HONEY	1	No Quantity							72655			0
S3	2009	2009	2009	2	0	2	Export	300	Greece	GRC	682	Saudi Arabia	SAU								06	SUGAR,SUGR.PREPTNS,HONEY	1	No Quantity							273292			0
S3	2009	2009	2009	2	0	2	Export	300	Greece	GRC	688	Serbia	SRB								06	SUGAR,SUGR.PREPTNS,HONEY	1	No Quantity							400384			0
S3	2009	2009	2009	2	0	2	Export	300	Greece	GRC	699	India	IND								06	SUGAR,SUGR.PREPTNS,HONEY	1	No Quantity							56861			0
S3	2009	2009	2009	2	0	2	Export	300	Greece	GRC	702	Singapore	SGP								06	SUGAR,SUGR.PREPTNS,HONEY	1	No Quantity							59644			0
S3	2009	2009	2009	2	0	2	Export	300	Greece	GRC	703	Slovakia	SVK								06	SUGAR,SUGR.PREPTNS,HONEY	1	No Quantity							134348			0
S3	2009	2009	2009	2	0	2	Export	300	Greece	GRC	705	Slovenia	SVN								06	SUGAR,SUGR.PREPTNS,HONEY	1	No Quantity							123451			0
S3	2009	2009	2009	2	0	2	Export	300	Greece	GRC	710	South Africa	ZAF								06	SUGAR,SUGR.PREPTNS,HONEY	1	No Quantity							93564			0
S3	2009	2009	2009	2	0	2	Export	300	Greece	GRC	716	Zimbabwe	ZWE								06	SUGAR,SUGR.PREPTNS,HONEY	1	No Quantity							27186			0
S3	2009	2009	2009	2	0	2	Export	300	Greece	GRC	724	Spain	ESP								06	SUGAR,SUGR.PREPTNS,HONEY	1	No Quantity							1000895			0
S3	2009	2009	2009	2	0	2	Export	300	Greece	GRC	736	Fmr Sudan	SDN								06	SUGAR,SUGR.PREPTNS,HONEY	1	No Quantity							79339			0
S3	2009	2009	2009	2	0	2	Export	300	Greece	GRC	752	Sweden	SWE								06	SUGAR,SUGR.PREPTNS,HONEY	1	No Quantity							340510			0
S3	2009	2009	2009	2	0	2	Export	300	Greece	GRC	757	Switzerland	CHE								06	SUGAR,SUGR.PREPTNS,HONEY	1	No Quantity							183905			0
S3	2009	2009	2009	2	0	2	Export	300	Greece	GRC	760	Syria	SYR								06	SUGAR,SUGR.PREPTNS,HONEY	1	No Quantity							685312			0
S3	2009	2009	2009	2	0	2	Export	300	Greece	GRC	780	Trinidad and Tobago	TTO								06	SUGAR,SUGR.PREPTNS,HONEY	1	No Quantity							33867			0
S3	2009	2009	2009	2	0	2	Export	300	Greece	GRC	784	United Arab Emirates	ARE								06	SUGAR,SUGR.PREPTNS,HONEY	1	No Quantity							121215			0
S3	2009	2009	2009	2	0	2	Export	300	Greece	GRC	792	Turkey	TUR								06	SUGAR,SUGR.PREPTNS,HONEY	1	No Quantity							232364			0
S3	2009	2009	2009	2	0	2	Export	300	Greece	GRC	807	North Macedonia	MKD								06	SUGAR,SUGR.PREPTNS,HONEY	1	No Quantity							447508			0
S3	2009	2009	2009	2	0	2	Export	300	Greece	GRC	818	Egypt	EGY								06	SUGAR,SUGR.PREPTNS,HONEY	1	No Quantity							313388			0
S3	2009	2009	2009	2	0	2	Export	300	Greece	GRC	826	United Kingdom	GBR								06	SUGAR,SUGR.PREPTNS,HONEY	1	No Quantity							3949315			0
S3	2009	2009	2009	2	0	2	Export	300	Greece	GRC	837	Bunkers									06	SUGAR,SUGR.PREPTNS,HONEY	1	No Quantity							275754			0
S3	2009	2009	2009	2	0	2	Export	300	Greece	GRC	842	USA	USA								06	SUGAR,SUGR.PREPTNS,HONEY	1	No Quantity							2046788			0
S3	2009	2009	2009	2	0	2	Export	288	Ghana	GHA	0	World	WLD								07	COFFEE,TEA,COCOA,SPICES	1	No Quantity							1162347173			0
S3	2009	2009	2009	2	0	2	Export	288	Ghana	GHA	36	Australia	AUS								07	COFFEE,TEA,COCOA,SPICES	1	No Quantity							1356			0
S3	2009	2009	2009	2	0	2	Export	288	Ghana	GHA	56	Belgium	BEL								07	COFFEE,TEA,COCOA,SPICES	1	No Quantity							35637977			0
S3	2009	2009	2009	2	0	2	Export	288	Ghana	GHA	76	Brazil	BRA								07	COFFEE,TEA,COCOA,SPICES	1	No Quantity							6005529			0
S3	2009	2009	2009	2	0	2	Export	288	Ghana	GHA	100	Bulgaria	BGR								07	COFFEE,TEA,COCOA,SPICES	1	No Quantity							959271			0
S3	2009	2009	2009	2	0	2	Export	288	Ghana	GHA	120	Cameroon	CMR								07	COFFEE,TEA,COCOA,SPICES	1	No Quantity							54534			0
S3	2009	2009	2009	2	0	2	Export	288	Ghana	GHA	124	Canada	CAN								07	COFFEE,TEA,COCOA,SPICES	1	No Quantity							460793			0
S3	2009	2009	2009	2	0	2	Export	288	Ghana	GHA	140	Central African Rep.	CAF								07	COFFEE,TEA,COCOA,SPICES	1	No Quantity							1269			0
S3	2009	2009	2009	2	0	2	Export	288	Ghana	GHA	148	Chad	TCD								07	COFFEE,TEA,COCOA,SPICES	1	No Quantity							3879			0
S3	2009	2009	2009	2	0	2	Export	288	Ghana	GHA	156	China	CHN								07	COFFEE,TEA,COCOA,SPICES	1	No Quantity							21907028			0
S3	2009	2009	2009	2	0	2	Export	288	Ghana	GHA	191	Croatia	HRV								07	COFFEE,TEA,COCOA,SPICES	1	No Quantity							870081			0
S3	2009	2009	2009	2	0	2	Export	288	Ghana	GHA	204	Benin	BEN								07	COFFEE,TEA,COCOA,SPICES	1	No Quantity							1242568			0
S3	2009	2009	2009	2	0	2	Export	288	Ghana	GHA	208	Denmark	DNK								07	COFFEE,TEA,COCOA,SPICES	1	No Quantity							30			0
S3	2009	2009	2009	2	0	2	Export	288	Ghana	GHA	233	Estonia	EST								07	COFFEE,TEA,COCOA,SPICES	1	No Quantity							35308815			0
S3	2009	2009	2009	2	0	2	Export	288	Ghana	GHA	251	France	FRA								07	COFFEE,TEA,COCOA,SPICES	1	No Quantity							50684049			0
S3	2009	2009	2009	2	0	2	Export	288	Ghana	GHA	266	Gabon	GAB								07	COFFEE,TEA,COCOA,SPICES	1	No Quantity							140050			0
S3	2009	2009	2009	2	0	2	Export	288	Ghana	GHA	270	Gambia	GMB								07	COFFEE,TEA,COCOA,SPICES	1	No Quantity							23419			0
S3	2009	2009	2009	2	0	2	Export	288	Ghana	GHA	276	Germany	DEU								07	COFFEE,TEA,COCOA,SPICES	1	No Quantity							36691409			0
S3	2009	2009	2009	2	0	2	Export	288	Ghana	GHA	324	Guinea	GIN								07	COFFEE,TEA,COCOA,SPICES	1	No Quantity							171376			0
S3	2009	2009	2009	2	0	2	Export	288	Ghana	GHA	360	Indonesia	IDN								07	COFFEE,TEA,COCOA,SPICES	1	No Quantity							18587452			0
S3	2009	2009	2009	2	0	2	Export	288	Ghana	GHA	364	Iran	IRN								07	COFFEE,TEA,COCOA,SPICES	1	No Quantity							4696698			0
S3	2009	2009	2009	2	0	2	Export	288	Ghana	GHA	372	Ireland	IRL								07	COFFEE,TEA,COCOA,SPICES	1	No Quantity							16245057			0
S3	2009	2009	2009	2	0	2	Export	288	Ghana	GHA	376	Israel	ISR								07	COFFEE,TEA,COCOA,SPICES	1	No Quantity							836832			0
S3	2009	2009	2009	2	0	2	Export	288	Ghana	GHA	381	Italy	ITA								07	COFFEE,TEA,COCOA,SPICES	1	No Quantity							31169165			0
S3	2009	2009	2009	2	0	2	Export	288	Ghana	GHA	384	Côte d'Ivoire	CIV								07	COFFEE,TEA,COCOA,SPICES	1	No Quantity							1655802			0
S3	2009	2009	2009	2	0	2	Export	288	Ghana	GHA	388	Jamaica	JAM								07	COFFEE,TEA,COCOA,SPICES	1	No Quantity							1253			0
S3	2009	2009	2009	2	0	2	Export	288	Ghana	GHA	392	Japan	JPN								07	COFFEE,TEA,COCOA,SPICES	1	No Quantity							96611792			0
S3	2009	2009	2009	2	0	2	Export	288	Ghana	GHA	410	Rep. of Korea	KOR								07	COFFEE,TEA,COCOA,SPICES	1	No Quantity							2043854			0
S3	2009	2009	2009	2	0	2	Export	288	Ghana	GHA	430	Liberia	LBR								07	COFFEE,TEA,COCOA,SPICES	1	No Quantity							73133			0
S3	2009	2009	2009	2	0	2	Export	288	Ghana	GHA	458	Malaysia	MYS								07	COFFEE,TEA,COCOA,SPICES	1	No Quantity							66806717			0
S3	2009	2009	2009	2	0	2	Export	288	Ghana	GHA	504	Morocco	MAR								07	COFFEE,TEA,COCOA,SPICES	1	No Quantity							53362			0
S3	2009	2009	2009	2	0	2	Export	288	Ghana	GHA	528	Netherlands	NLD								07	COFFEE,TEA,COCOA,SPICES	1	No Quantity							422664073			0
S3	2009	2009	2009	2	0	2	Export	288	Ghana	GHA	554	New Zealand	NZL								07	COFFEE,TEA,COCOA,SPICES	1	No Quantity							451402			0
S3	2009	2009	2009	2	0	2	Export	288	Ghana	GHA	562	Niger	NER								07	COFFEE,TEA,COCOA,SPICES	1	No Quantity							26708			0
S3	2009	2009	2009	2	0	2	Export	288	Ghana	GHA	566	Nigeria	NGA								07	COFFEE,TEA,COCOA,SPICES	1	No Quantity							2752077			0
S3	2009	2009	2009	2	0	2	Export	288	Ghana	GHA	643	Russian Federation	RUS								07	COFFEE,TEA,COCOA,SPICES	1	No Quantity							92			0
S3	2009	2009	2009	2	0	2	Export	288	Ghana	GHA	686	Senegal	SEN								07	COFFEE,TEA,COCOA,SPICES	1	No Quantity							22684			0
S3	2009	2009	2009	2	0	2	Export	288	Ghana	GHA	694	Sierra Leone	SLE								07	COFFEE,TEA,COCOA,SPICES	1	No Quantity							16016			0
S3	2009	2009	2009	2	0	2	Export	288	Ghana	GHA	699	India	IND								07	COFFEE,TEA,COCOA,SPICES	1	No Quantity							5936003			0
S3	2009	2009	2009	2	0	2	Export	288	Ghana	GHA	702	Singapore	SGP								07	COFFEE,TEA,COCOA,SPICES	1	No Quantity							4415191			0
S3	2009	2009	2009	2	0	2	Export	288	Ghana	GHA	710	South Africa	ZAF								07	COFFEE,TEA,COCOA,SPICES	1	No Quantity							104729			0
S3	2009	2009	2009	2	0	2	Export	288	Ghana	GHA	724	Spain	ESP								07	COFFEE,TEA,COCOA,SPICES	1	No Quantity							40537118			0
S3	2009	2009	2009	2	0	2	Export	288	Ghana	GHA	757	Switzerland	CHE								07	COFFEE,TEA,COCOA,SPICES	1	No Quantity							46665			0
S3	2009	2009	2009	2	0	2	Export	288	Ghana	GHA	764	Thailand	THA								07	COFFEE,TEA,COCOA,SPICES	1	No Quantity							8946721			0
S3	2009	2009	2009	2	0	2	Export	288	Ghana	GHA	768	Togo	TGO								07	COFFEE,TEA,COCOA,SPICES	1	No Quantity							347427			0
S3	2009	2009	2009	2	0	2	Export	288	Ghana	GHA	792	Turkey	TUR								07	COFFEE,TEA,COCOA,SPICES	1	No Quantity							38901542			0
S3	2009	2009	2009	2	0	2	Export	288	Ghana	GHA	826	United Kingdom	GBR								07	COFFEE,TEA,COCOA,SPICES	1	No Quantity							145073485			0
S3	2009	2009	2009	2	0	2	Export	288	Ghana	GHA	842	USA	USA								07	COFFEE,TEA,COCOA,SPICES	1	No Quantity							62732894			0
S3	2009	2009	2009	2	0	2	Export	288	Ghana	GHA	854	Burkina Faso	BFA								07	COFFEE,TEA,COCOA,SPICES	1	No Quantity							224493			0
S3	2009	2009	2009	2	0	2	Export	288	Ghana	GHA	858	Uruguay	URY								07	COFFEE,TEA,COCOA,SPICES	1	No Quantity							203306			0
S3	2009	2009	2009	2	0	2	Export	300	Greece	GRC	0	World	WLD								07	COFFEE,TEA,COCOA,SPICES	1	No Quantity							44183306			0
S3	2009	2009	2009	2	0	2	Export	300	Greece	GRC	8	Albania	ALB								07	COFFEE,TEA,COCOA,SPICES	1	No Quantity							2865428			0
S3	2009	2009	2009	2	0	2	Export	300	Greece	GRC	12	Algeria	DZA								07	COFFEE,TEA,COCOA,SPICES	1	No Quantity							60882			0
S3	2009	2009	2009	2	0	2	Export	300	Greece	GRC	36	Australia	AUS								07	COFFEE,TEA,COCOA,SPICES	1	No Quantity							432822			0
S3	2009	2009	2009	2	0	2	Export	300	Greece	GRC	40	Austria	AUT								07	COFFEE,TEA,COCOA,SPICES	1	No Quantity							261108			0
S3	2009	2009	2009	2	0	2	Export	300	Greece	GRC	48	Bahrain	BHR								07	COFFEE,TEA,COCOA,SPICES	1	No Quantity							21240			0
S3	2009	2009	2009	2	0	2	Export	300	Greece	GRC	51	Armenia	ARM								07	COFFEE,TEA,COCOA,SPICES	1	No Quantity							48280			0
S3	2009	2009	2009	2	0	2	Export	300	Greece	GRC	56	Belgium	BEL								07	COFFEE,TEA,COCOA,SPICES	1	No Quantity							887665			0
S3	2009	2009	2009	2	0	2	Export	300	Greece	GRC	100	Bulgaria	BGR								07	COFFEE,TEA,COCOA,SPICES	1	No Quantity							6405374			0
S3	2009	2009	2009	2	0	2	Export	300	Greece	GRC	124	Canada	CAN								07	COFFEE,TEA,COCOA,SPICES	1	No Quantity							150087			0
S3	2009	2009	2009	2	0	2	Export	300	Greece	GRC	156	China	CHN								07	COFFEE,TEA,COCOA,SPICES	1	No Quantity							8605			0
S3	2009	2009	2009	2	0	2	Export	300	Greece	GRC	175	Mayotte	MYT								07	COFFEE,TEA,COCOA,SPICES	1	No Quantity							120766			0
S3	2009	2009	2009	2	0	2	Export	300	Greece	GRC	191	Croatia	HRV								07	COFFEE,TEA,COCOA,SPICES	1	No Quantity							21178			0
S3	2009	2009	2009	2	0	2	Export	300	Greece	GRC	196	Cyprus	CYP								07	COFFEE,TEA,COCOA,SPICES	1	No Quantity							15068205			0
S3	2009	2009	2009	2	0	2	Export	300	Greece	GRC	203	Czechia	CZE								07	COFFEE,TEA,COCOA,SPICES	1	No Quantity							151623			0
S3	2009	2009	2009	2	0	2	Export	300	Greece	GRC	208	Denmark	DNK								07	COFFEE,TEA,COCOA,SPICES	1	No Quantity							140326			0
S3	2009	2009	2009	2	0	2	Export	300	Greece	GRC	231	Ethiopia	ETH								07	COFFEE,TEA,COCOA,SPICES	1	No Quantity							65783			0
S3	2009	2009	2009	2	0	2	Export	300	Greece	GRC	246	Finland	FIN								07	COFFEE,TEA,COCOA,SPICES	1	No Quantity							60046			0
S3	2009	2009	2009	2	0	2	Export	300	Greece	GRC	251	France	FRA								07	COFFEE,TEA,COCOA,SPICES	1	No Quantity							605279			0
S3	2009	2009	2009	2	0	2	Export	300	Greece	GRC	268	Georgia	GEO								07	COFFEE,TEA,COCOA,SPICES	1	No Quantity							13354			0
S3	2009	2009	2009	2	0	2	Export	300	Greece	GRC	276	Germany	DEU								07	COFFEE,TEA,COCOA,SPICES	1	No Quantity							1067279			0
S3	2009	2009	2009	2	0	2	Export	300	Greece	GRC	288	Ghana	GHA								07	COFFEE,TEA,COCOA,SPICES	1	No Quantity							29536			0
S3	2009	2009	2009	2	0	2	Export	300	Greece	GRC	344	China, Hong Kong SAR	HKG								07	COFFEE,TEA,COCOA,SPICES	1	No Quantity							624			0
S3	2009	2009	2009	2	0	2	Export	300	Greece	GRC	348	Hungary	HUN								07	COFFEE,TEA,COCOA,SPICES	1	No Quantity							45857			0
S3	2009	2009	2009	2	0	2	Export	300	Greece	GRC	368	Iraq	IRQ								07	COFFEE,TEA,COCOA,SPICES	1	No Quantity							7638			0
S3	2009	2009	2009	2	0	2	Export	300	Greece	GRC	372	Ireland	IRL								07	COFFEE,TEA,COCOA,SPICES	1	No Quantity							69481			0
S3	2009	2009	2009	2	0	2	Export	300	Greece	GRC	376	Israel	ISR								07	COFFEE,TEA,COCOA,SPICES	1	No Quantity							167629			0
S3	2009	2009	2009	2	0	2	Export	300	Greece	GRC	381	Italy	ITA								07	COFFEE,TEA,COCOA,SPICES	1	No Quantity							1930171			0
S3	2009	2009	2009	2	0	2	Export	300	Greece	GRC	384	Côte d'Ivoire	CIV								07	COFFEE,TEA,COCOA,SPICES	1	No Quantity							227305			0
S3	2009	2009	2009	2	0	2	Export	300	Greece	GRC	392	Japan	JPN								07	COFFEE,TEA,COCOA,SPICES	1	No Quantity							58372			0
S3	2009	2009	2009	2	0	2	Export	300	Greece	GRC	400	Jordan	JOR								07	COFFEE,TEA,COCOA,SPICES	1	No Quantity							37161			0
S3	2009	2009	2009	2	0	2	Export	300	Greece	GRC	410	Rep. of Korea	KOR								07	COFFEE,TEA,COCOA,SPICES	1	No Quantity							168895			0
S3	2009	2009	2009	2	0	2	Export	300	Greece	GRC	414	Kuwait	KWT								07	COFFEE,TEA,COCOA,SPICES	1	No Quantity							111246			0
S3	2009	2009	2009	2	0	2	Export	300	Greece	GRC	422	Lebanon	LBN								07	COFFEE,TEA,COCOA,SPICES	1	No Quantity							892700			0
S3	2009	2009	2009	2	0	2	Export	300	Greece	GRC	428	Latvia	LVA								07	COFFEE,TEA,COCOA,SPICES	1	No Quantity							58914			0
S3	2009	2009	2009	2	0	2	Export	300	Greece	GRC	434	Libya	LBY								07	COFFEE,TEA,COCOA,SPICES	1	No Quantity							95284			0
S3	2009	2009	2009	2	0	2	Export	300	Greece	GRC	440	Lithuania	LTU								07	COFFEE,TEA,COCOA,SPICES	1	No Quantity							90645			0
S3	2009	2009	2009	2	0	2	Export	300	Greece	GRC	442	Luxembourg	LUX								07	COFFEE,TEA,COCOA,SPICES	1	No Quantity							25816			0
S3	2009	2009	2009	2	0	2	Export	300	Greece	GRC	470	Malta	MLT								07	COFFEE,TEA,COCOA,SPICES	1	No Quantity							215178			0
S3	2009	2009	2009	2	0	2	Export	300	Greece	GRC	478	Mauritania	MRT								07	COFFEE,TEA,COCOA,SPICES	1	No Quantity							270069			0
S3	2009	2009	2009	2	0	2	Export	300	Greece	GRC	480	Mauritius	MUS								07	COFFEE,TEA,COCOA,SPICES	1	No Quantity							9701			0
S3	2009	2009	2009	2	0	2	Export	300	Greece	GRC	490	Other Asia, nes									07	COFFEE,TEA,COCOA,SPICES	1	No Quantity							228			0
S3	2009	2009	2009	2	0	2	Export	300	Greece	GRC	504	Morocco	MAR								07	COFFEE,TEA,COCOA,SPICES	1	No Quantity							31047			0
S3	2009	2009	2009	2	0	2	Export	300	Greece	GRC	512	Oman	OMN								07	COFFEE,TEA,COCOA,SPICES	1	No Quantity							21783			0
S3	2009	2009	2009	2	0	2	Export	300	Greece	GRC	528	Netherlands	NLD								07	COFFEE,TEA,COCOA,SPICES	1	No Quantity							557134			0
S3	2009	2009	2009	2	0	2	Export	300	Greece	GRC	554	New Zealand	NZL								07	COFFEE,TEA,COCOA,SPICES	1	No Quantity							58038			0
S3	2009	2009	2009	2	0	2	Export	300	Greece	GRC	579	Norway	NOR								07	COFFEE,TEA,COCOA,SPICES	1	No Quantity							6439			0
S3	2009	2009	2009	2	0	2	Export	300	Greece	GRC	616	Poland	POL								07	COFFEE,TEA,COCOA,SPICES	1	No Quantity							18981			0
S3	2009	2009	2009	2	0	2	Export	300	Greece	GRC	620	Portugal	PRT								07	COFFEE,TEA,COCOA,SPICES	1	No Quantity							294033			0
S3	2009	2009	2009	2	0	2	Export	300	Greece	GRC	634	Qatar	QAT								07	COFFEE,TEA,COCOA,SPICES	1	No Quantity							77370			0
S3	2009	2009	2009	2	0	2	Export	300	Greece	GRC	642	Romania	ROU								07	COFFEE,TEA,COCOA,SPICES	1	No Quantity							951732			0
S3	2009	2009	2009	2	0	2	Export	300	Greece	GRC	643	Russian Federation	RUS								07	COFFEE,TEA,COCOA,SPICES	1	No Quantity							57797			0
S3	2009	2009	2009	2	0	2	Export	300	Greece	GRC	682	Saudi Arabia	SAU								07	COFFEE,TEA,COCOA,SPICES	1	No Quantity							305518			0
S3	2009	2009	2009	2	0	2	Export	300	Greece	GRC	688	Serbia	SRB								07	COFFEE,TEA,COCOA,SPICES	1	No Quantity							212775			0
S3	2009	2009	2009	2	0	2	Export	300	Greece	GRC	699	India	IND								07	COFFEE,TEA,COCOA,SPICES	1	No Quantity							50281			0
S3	2009	2009	2009	2	0	2	Export	300	Greece	GRC	702	Singapore	SGP								07	COFFEE,TEA,COCOA,SPICES	1	No Quantity							51743			0
S3	2009	2009	2009	2	0	2	Export	300	Greece	GRC	703	Slovakia	SVK								07	COFFEE,TEA,COCOA,SPICES	1	No Quantity							96181			0
S3	2009	2009	2009	2	0	2	Export	300	Greece	GRC	705	Slovenia	SVN								07	COFFEE,TEA,COCOA,SPICES	1	No Quantity							60017			0
S3	2009	2009	2009	2	0	2	Export	300	Greece	GRC	710	South Africa	ZAF								07	COFFEE,TEA,COCOA,SPICES	1	No Quantity							38725			0
S3	2009	2009	2009	2	0	2	Export	300	Greece	GRC	724	Spain	ESP								07	COFFEE,TEA,COCOA,SPICES	1	No Quantity							1811472			0
S3	2009	2009	2009	2	0	2	Export	300	Greece	GRC	740	Suriname	SUR								07	COFFEE,TEA,COCOA,SPICES	1	No Quantity							46195			0
S3	2009	2009	2009	2	0	2	Export	300	Greece	GRC	752	Sweden	SWE								07	COFFEE,TEA,COCOA,SPICES	1	No Quantity							120823			0
S3	2009	2009	2009	2	0	2	Export	300	Greece	GRC	757	Switzerland	CHE								07	COFFEE,TEA,COCOA,SPICES	1	No Quantity							141751			0
S3	2009	2009	2009	2	0	2	Export	300	Greece	GRC	760	Syria	SYR								07	COFFEE,TEA,COCOA,SPICES	1	No Quantity							21015			0
S3	2009	2009	2009	2	0	2	Export	300	Greece	GRC	784	United Arab Emirates	ARE								07	COFFEE,TEA,COCOA,SPICES	1	No Quantity							283052			0
S3	2009	2009	2009	2	0	2	Export	300	Greece	GRC	792	Turkey	TUR								07	COFFEE,TEA,COCOA,SPICES	1	No Quantity							574455			0
S3	2009	2009	2009	2	0	2	Export	300	Greece	GRC	807	North Macedonia	MKD								07	COFFEE,TEA,COCOA,SPICES	1	No Quantity							1516723			0
S3	2009	2009	2009	2	0	2	Export	300	Greece	GRC	818	Egypt	EGY								07	COFFEE,TEA,COCOA,SPICES	1	No Quantity							706884			0
S3	2009	2009	2009	2	0	2	Export	300	Greece	GRC	826	United Kingdom	GBR								07	COFFEE,TEA,COCOA,SPICES	1	No Quantity							912344			0
S3	2009	2009	2009	2	0	2	Export	300	Greece	GRC	834	United Rep. of Tanzania	TZA								07	COFFEE,TEA,COCOA,SPICES	1	No Quantity							45461			0
S3	2009	2009	2009	2	0	2	Export	300	Greece	GRC	837	Bunkers									07	COFFEE,TEA,COCOA,SPICES	1	No Quantity							7504			0
S3	2009	2009	2009	2	0	2	Export	300	Greece	GRC	842	USA	USA								07	COFFEE,TEA,COCOA,SPICES	1	No Quantity							2066194			0
S3	2009	2009	2009	2	0	2	Export	300	Greece	GRC	887	Yemen	YEM								07	COFFEE,TEA,COCOA,SPICES	1	No Quantity							72059			0
S3	2009	2009	2009	2	0	2	Export	288	Ghana	GHA	0	World	WLD								08	ANIMAL FEED STUFF	1	No Quantity							2056463			0
S3	2009	2009	2009	2	0	2	Export	288	Ghana	GHA	56	Belgium	BEL								08	ANIMAL FEED STUFF	1	No Quantity							467			0
S3	2009	2009	2009	2	0	2	Export	288	Ghana	GHA	124	Canada	CAN								08	ANIMAL FEED STUFF	1	No Quantity							2465			0
S3	2009	2009	2009	2	0	2	Export	288	Ghana	GHA	251	France	FRA								08	ANIMAL FEED STUFF	1	No Quantity							511			0
S3	2009	2009	2009	2	0	2	Export	288	Ghana	GHA	276	Germany	DEU								08	ANIMAL FEED STUFF	1	No Quantity							25112			0
S3	2009	2009	2009	2	0	2	Export	288	Ghana	GHA	381	Italy	ITA								08	ANIMAL FEED STUFF	1	No Quantity							60750			0
S3	2009	2009	2009	2	0	2	Export	288	Ghana	GHA	384	Côte d'Ivoire	CIV								08	ANIMAL FEED STUFF	1	No Quantity							1273014			0
S3	2009	2009	2009	2	0	2	Export	288	Ghana	GHA	392	Japan	JPN								08	ANIMAL FEED STUFF	1	No Quantity							1047			0
S3	2009	2009	2009	2	0	2	Export	288	Ghana	GHA	466	Mali	MLI								08	ANIMAL FEED STUFF	1	No Quantity							445			0
S3	2009	2009	2009	2	0	2	Export	288	Ghana	GHA	528	Netherlands	NLD								08	ANIMAL FEED STUFF	1	No Quantity							76578			0
S3	2009	2009	2009	2	0	2	Export	288	Ghana	GHA	562	Niger	NER								08	ANIMAL FEED STUFF	1	No Quantity							568			0
S3	2009	2009	2009	2	0	2	Export	288	Ghana	GHA	616	Poland	POL								08	ANIMAL FEED STUFF	1	No Quantity							4			0
S3	2009	2009	2009	2	0	2	Export	288	Ghana	GHA	699	India	IND								08	ANIMAL FEED STUFF	1	No Quantity							62627			0
S3	2009	2009	2009	2	0	2	Export	288	Ghana	GHA	724	Spain	ESP								08	ANIMAL FEED STUFF	1	No Quantity							124947			0
S3	2009	2009	2009	2	0	2	Export	288	Ghana	GHA	752	Sweden	SWE								08	ANIMAL FEED STUFF	1	No Quantity							408520			0
S3	2009	2009	2009	2	0	2	Export	288	Ghana	GHA	757	Switzerland	CHE								08	ANIMAL FEED STUFF	1	No Quantity							49			0
S3	2009	2009	2009	2	0	2	Export	288	Ghana	GHA	768	Togo	TGO								08	ANIMAL FEED STUFF	1	No Quantity							6225			0
S3	2009	2009	2009	2	0	2	Export	288	Ghana	GHA	826	United Kingdom	GBR								08	ANIMAL FEED STUFF	1	No Quantity							6330			0
S3	2009	2009	2009	2	0	2	Export	288	Ghana	GHA	842	USA	USA								08	ANIMAL FEED STUFF	1	No Quantity							6792			0
S3	2009	2009	2009	2	0	2	Export	288	Ghana	GHA	854	Burkina Faso	BFA								08	ANIMAL FEED STUFF	1	No Quantity							12			0
S3	2009	2009	2009	2	0	2	Export	300	Greece	GRC	0	World	WLD								08	ANIMAL FEED STUFF	1	No Quantity							62321700			0
S3	2009	2009	2009	2	0	2	Export	300	Greece	GRC	8	Albania	ALB								08	ANIMAL FEED STUFF	1	No Quantity							6097885			0
S3	2009	2009	2009	2	0	2	Export	300	Greece	GRC	40	Austria	AUT								08	ANIMAL FEED STUFF	1	No Quantity							3405			0
S3	2009	2009	2009	2	0	2	Export	300	Greece	GRC	48	Bahrain	BHR								08	ANIMAL FEED STUFF	1	No Quantity							21640			0
S3	2009	2009	2009	2	0	2	Export	300	Greece	GRC	51	Armenia	ARM								08	ANIMAL FEED STUFF	1	No Quantity							42237			0
S3	2009	2009	2009	2	0	2	Export	300	Greece	GRC	56	Belgium	BEL								08	ANIMAL FEED STUFF	1	No Quantity							154290			0
S3	2009	2009	2009	2	0	2	Export	300	Greece	GRC	70	Bosnia Herzegovina	BIH								08	ANIMAL FEED STUFF	1	No Quantity							198091			0
S3	2009	2009	2009	2	0	2	Export	300	Greece	GRC	100	Bulgaria	BGR								08	ANIMAL FEED STUFF	1	No Quantity							8745472			0
S3	2009	2009	2009	2	0	2	Export	300	Greece	GRC	191	Croatia	HRV								08	ANIMAL FEED STUFF	1	No Quantity							37801			0
S3	2009	2009	2009	2	0	2	Export	300	Greece	GRC	196	Cyprus	CYP								08	ANIMAL FEED STUFF	1	No Quantity							5876232			0
S3	2009	2009	2009	2	0	2	Export	300	Greece	GRC	203	Czechia	CZE								08	ANIMAL FEED STUFF	1	No Quantity							6405			0
S3	2009	2009	2009	2	0	2	Export	300	Greece	GRC	208	Denmark	DNK								08	ANIMAL FEED STUFF	1	No Quantity							70822			0
S3	2009	2009	2009	2	0	2	Export	300	Greece	GRC	251	France	FRA								08	ANIMAL FEED STUFF	1	No Quantity							179304			0
S3	2009	2009	2009	2	0	2	Export	300	Greece	GRC	268	Georgia	GEO								08	ANIMAL FEED STUFF	1	No Quantity							258500			0
S3	2009	2009	2009	2	0	2	Export	300	Greece	GRC	276	Germany	DEU								08	ANIMAL FEED STUFF	1	No Quantity							67637			0
S3	2009	2009	2009	2	0	2	Export	300	Greece	GRC	348	Hungary	HUN								08	ANIMAL FEED STUFF	1	No Quantity							12762			0
S3	2009	2009	2009	2	0	2	Export	300	Greece	GRC	364	Iran	IRN								08	ANIMAL FEED STUFF	1	No Quantity							36770			0
S3	2009	2009	2009	2	0	2	Export	300	Greece	GRC	372	Ireland	IRL								08	ANIMAL FEED STUFF	1	No Quantity							19736			0
S3	2009	2009	2009	2	0	2	Export	300	Greece	GRC	376	Israel	ISR								08	ANIMAL FEED STUFF	1	No Quantity							531912			0
S3	2009	2009	2009	2	0	2	Export	300	Greece	GRC	381	Italy	ITA								08	ANIMAL FEED STUFF	1	No Quantity							2126651			0
S3	2009	2009	2009	2	0	2	Export	300	Greece	GRC	410	Rep. of Korea	KOR								08	ANIMAL FEED STUFF	1	No Quantity							107292			0
S3	2009	2009	2009	2	0	2	Export	300	Greece	GRC	414	Kuwait	KWT								08	ANIMAL FEED STUFF	1	No Quantity							55950			0
S3	2009	2009	2009	2	0	2	Export	300	Greece	GRC	422	Lebanon	LBN								08	ANIMAL FEED STUFF	1	No Quantity							88944			0
S3	2009	2009	2009	2	0	2	Export	300	Greece	GRC	428	Latvia	LVA								08	ANIMAL FEED STUFF	1	No Quantity							17786			0
S3	2009	2009	2009	2	0	2	Export	300	Greece	GRC	434	Libya	LBY								08	ANIMAL FEED STUFF	1	No Quantity							186593			0
S3	2009	2009	2009	2	0	2	Export	300	Greece	GRC	440	Lithuania	LTU								08	ANIMAL FEED STUFF	1	No Quantity							32895			0
S3	2009	2009	2009	2	0	2	Export	300	Greece	GRC	470	Malta	MLT								08	ANIMAL FEED STUFF	1	No Quantity							1081484			0
S3	2009	2009	2009	2	0	2	Export	300	Greece	GRC	504	Morocco	MAR								08	ANIMAL FEED STUFF	1	No Quantity							703152			0
S3	2009	2009	2009	2	0	2	Export	300	Greece	GRC	528	Netherlands	NLD								08	ANIMAL FEED STUFF	1	No Quantity							151031			0
S3	2009	2009	2009	2	0	2	Export	300	Greece	GRC	616	Poland	POL								08	ANIMAL FEED STUFF	1	No Quantity							4400			0
S3	2009	2009	2009	2	0	2	Export	300	Greece	GRC	620	Portugal	PRT								08	ANIMAL FEED STUFF	1	No Quantity							118111			0
S3	2009	2009	2009	2	0	2	Export	300	Greece	GRC	642	Romania	ROU								08	ANIMAL FEED STUFF	1	No Quantity							4021810			0
S3	2009	2009	2009	2	0	2	Export	300	Greece	GRC	643	Russian Federation	RUS								08	ANIMAL FEED STUFF	1	No Quantity							1328174			0
S3	2009	2009	2009	2	0	2	Export	300	Greece	GRC	688	Serbia	SRB								08	ANIMAL FEED STUFF	1	No Quantity							3298479			0
S3	2009	2009	2009	2	0	2	Export	300	Greece	GRC	724	Spain	ESP								08	ANIMAL FEED STUFF	1	No Quantity							2357329			0
S3	2009	2009	2009	2	0	2	Export	300	Greece	GRC	752	Sweden	SWE								08	ANIMAL FEED STUFF	1	No Quantity							1109			0
S3	2009	2009	2009	2	0	2	Export	300	Greece	GRC	760	Syria	SYR								08	ANIMAL FEED STUFF	1	No Quantity							267771			0
S3	2009	2009	2009	2	0	2	Export	300	Greece	GRC	764	Thailand	THA								08	ANIMAL FEED STUFF	1	No Quantity							17563			0
S3	2009	2009	2009	2	0	2	Export	300	Greece	GRC	780	Trinidad and Tobago	TTO								08	ANIMAL FEED STUFF	1	No Quantity							3450			0
S3	2009	2009	2009	2	0	2	Export	300	Greece	GRC	784	United Arab Emirates	ARE								08	ANIMAL FEED STUFF	1	No Quantity							38479			0
S3	2009	2009	2009	2	0	2	Export	300	Greece	GRC	788	Tunisia	TUN								08	ANIMAL FEED STUFF	1	No Quantity							298061			0
S3	2009	2009	2009	2	0	2	Export	300	Greece	GRC	792	Turkey	TUR								08	ANIMAL FEED STUFF	1	No Quantity							8556426			0
S3	2009	2009	2009	2	0	2	Export	300	Greece	GRC	807	North Macedonia	MKD								08	ANIMAL FEED STUFF	1	No Quantity							13986762			0
S3	2009	2009	2009	2	0	2	Export	300	Greece	GRC	818	Egypt	EGY								08	ANIMAL FEED STUFF	1	No Quantity							12542			0
S3	2009	2009	2009	2	0	2	Export	300	Greece	GRC	826	United Kingdom	GBR								08	ANIMAL FEED STUFF	1	No Quantity							990073			0
S3	2009	2009	2009	2	0	2	Export	300	Greece	GRC	837	Bunkers									08	ANIMAL FEED STUFF	1	No Quantity							63790			0
S3	2009	2009	2009	2	0	2	Export	300	Greece	GRC	887	Yemen	YEM								08	ANIMAL FEED STUFF	1	No Quantity							44691			0
S3	2009	2009	2009	2	0	2	Export	288	Ghana	GHA	0	World	WLD								09	MISC.EDIBLE PRODUCTS ETC	1	No Quantity							20547221			0
S3	2009	2009	2009	2	0	2	Export	288	Ghana	GHA	36	Australia	AUS								09	MISC.EDIBLE PRODUCTS ETC	1	No Quantity							11888			0
S3	2009	2009	2009	2	0	2	Export	288	Ghana	GHA	56	Belgium	BEL								09	MISC.EDIBLE PRODUCTS ETC	1	No Quantity							3459			0
S3	2009	2009	2009	2	0	2	Export	288	Ghana	GHA	72	Botswana	BWA								09	MISC.EDIBLE PRODUCTS ETC	1	No Quantity							2526			0
S3	2009	2009	2009	2	0	2	Export	288	Ghana	GHA	120	Cameroon	CMR								09	MISC.EDIBLE PRODUCTS ETC	1	No Quantity							737633			0
S3	2009	2009	2009	2	0	2	Export	288	Ghana	GHA	124	Canada	CAN								09	MISC.EDIBLE PRODUCTS ETC	1	No Quantity							7208			0
S3	2009	2009	2009	2	0	2	Export	288	Ghana	GHA	140	Central African Rep.	CAF								09	MISC.EDIBLE PRODUCTS ETC	1	No Quantity							67848			0
S3	2009	2009	2009	2	0	2	Export	288	Ghana	GHA	148	Chad	TCD								09	MISC.EDIBLE PRODUCTS ETC	1	No Quantity							59504			0
S3	2009	2009	2009	2	0	2	Export	288	Ghana	GHA	178	Congo	COG								09	MISC.EDIBLE PRODUCTS ETC	1	No Quantity							864761			0
S3	2009	2009	2009	2	0	2	Export	288	Ghana	GHA	180	Dem. Rep. of the Congo	COD								09	MISC.EDIBLE PRODUCTS ETC	1	No Quantity							74245			0
S3	2009	2009	2009	2	0	2	Export	288	Ghana	GHA	204	Benin	BEN								09	MISC.EDIBLE PRODUCTS ETC	1	No Quantity							223450			0
S3	2009	2009	2009	2	0	2	Export	288	Ghana	GHA	226	Equatorial Guinea	GNQ								09	MISC.EDIBLE PRODUCTS ETC	1	No Quantity							180596			0
S3	2009	2009	2009	2	0	2	Export	288	Ghana	GHA	251	France	FRA								09	MISC.EDIBLE PRODUCTS ETC	1	No Quantity							21			0
S3	2009	2009	2009	2	0	2	Export	288	Ghana	GHA	262	Djibouti	DJI								09	MISC.EDIBLE PRODUCTS ETC	1	No Quantity							55309			0
S3	2009	2009	2009	2	0	2	Export	288	Ghana	GHA	266	Gabon	GAB								09	MISC.EDIBLE PRODUCTS ETC	1	No Quantity							1096503			0
S3	2009	2009	2009	2	0	2	Export	288	Ghana	GHA	270	Gambia	GMB								09	MISC.EDIBLE PRODUCTS ETC	1	No Quantity							392457			0
S3	2009	2009	2009	2	0	2	Export	288	Ghana	GHA	276	Germany	DEU								09	MISC.EDIBLE PRODUCTS ETC	1	No Quantity							7471			0
S3	2009	2009	2009	2	0	2	Export	288	Ghana	GHA	324	Guinea	GIN								09	MISC.EDIBLE PRODUCTS ETC	1	No Quantity							685373			0
S3	2009	2009	2009	2	0	2	Export	288	Ghana	GHA	372	Ireland	IRL								09	MISC.EDIBLE PRODUCTS ETC	1	No Quantity							84745			0
S3	2009	2009	2009	2	0	2	Export	288	Ghana	GHA	381	Italy	ITA								09	MISC.EDIBLE PRODUCTS ETC	1	No Quantity							86804			0
S3	2009	2009	2009	2	0	2	Export	288	Ghana	GHA	384	Côte d'Ivoire	CIV								09	MISC.EDIBLE PRODUCTS ETC	1	No Quantity							984479			0
S3	2009	2009	2009	2	0	2	Export	288	Ghana	GHA	392	Japan	JPN								09	MISC.EDIBLE PRODUCTS ETC	1	No Quantity							409			0
S3	2009	2009	2009	2	0	2	Export	288	Ghana	GHA	430	Liberia	LBR								09	MISC.EDIBLE PRODUCTS ETC	1	No Quantity							108786			0
S3	2009	2009	2009	2	0	2	Export	288	Ghana	GHA	478	Mauritania	MRT								09	MISC.EDIBLE PRODUCTS ETC	1	No Quantity							28495			0
S3	2009	2009	2009	2	0	2	Export	288	Ghana	GHA	528	Netherlands	NLD								09	MISC.EDIBLE PRODUCTS ETC	1	No Quantity							37326			0
S3	2009	2009	2009	2	0	2	Export	288	Ghana	GHA	562	Niger	NER								09	MISC.EDIBLE PRODUCTS ETC	1	No Quantity							270335			0
S3	2009	2009	2009	2	0	2	Export	288	Ghana	GHA	566	Nigeria	NGA								09	MISC.EDIBLE PRODUCTS ETC	1	No Quantity							9903970			0
S3	2009	2009	2009	2	0	2	Export	288	Ghana	GHA	624	Guinea-Bissau	GNB								09	MISC.EDIBLE PRODUCTS ETC	1	No Quantity							48459			0
S3	2009	2009	2009	2	0	2	Export	288	Ghana	GHA	686	Senegal	SEN								09	MISC.EDIBLE PRODUCTS ETC	1	No Quantity							1003031			0
S3	2009	2009	2009	2	0	2	Export	288	Ghana	GHA	694	Sierra Leone	SLE								09	MISC.EDIBLE PRODUCTS ETC	1	No Quantity							370693			0
S3	2009	2009	2009	2	0	2	Export	288	Ghana	GHA	710	South Africa	ZAF								09	MISC.EDIBLE PRODUCTS ETC	1	No Quantity							6771			0
S3	2009	2009	2009	2	0	2	Export	288	Ghana	GHA	724	Spain	ESP								09	MISC.EDIBLE PRODUCTS ETC	1	No Quantity							2604			0
S3	2009	2009	2009	2	0	2	Export	288	Ghana	GHA	757	Switzerland	CHE								09	MISC.EDIBLE PRODUCTS ETC	1	No Quantity							7436			0
S3	2009	2009	2009	2	0	2	Export	288	Ghana	GHA	768	Togo	TGO								09	MISC.EDIBLE PRODUCTS ETC	1	No Quantity							686792			0
S3	2009	2009	2009	2	0	2	Export	288	Ghana	GHA	784	United Arab Emirates	ARE								09	MISC.EDIBLE PRODUCTS ETC	1	No Quantity							31			0
S3	2009	2009	2009	2	0	2	Export	288	Ghana	GHA	826	United Kingdom	GBR								09	MISC.EDIBLE PRODUCTS ETC	1	No Quantity							750819			0
S3	2009	2009	2009	2	0	2	Export	288	Ghana	GHA	842	USA	USA								09	MISC.EDIBLE PRODUCTS ETC	1	No Quantity							110244			0
S3	2009	2009	2009	2	0	2	Export	288	Ghana	GHA	854	Burkina Faso	BFA								09	MISC.EDIBLE PRODUCTS ETC	1	No Quantity							1584743			0
S3	2009	2009	2009	2	0	2	Export	300	Greece	GRC	0	World	WLD								09	MISC.EDIBLE PRODUCTS ETC	1	No Quantity							184462528			0
S3	2009	2009	2009	2	0	2	Export	300	Greece	GRC	8	Albania	ALB								09	MISC.EDIBLE PRODUCTS ETC	1	No Quantity							8811400			0
S3	2009	2009	2009	2	0	2	Export	300	Greece	GRC	12	Algeria	DZA								09	MISC.EDIBLE PRODUCTS ETC	1	No Quantity							3344623			0
S3	2009	2009	2009	2	0	2	Export	300	Greece	GRC	31	Azerbaijan	AZE								09	MISC.EDIBLE PRODUCTS ETC	1	No Quantity							553042			0
S3	2009	2009	2009	2	0	2	Export	300	Greece	GRC	32	Argentina	ARG								09	MISC.EDIBLE PRODUCTS ETC	1	No Quantity							8311			0
S3	2009	2009	2009	2	0	2	Export	300	Greece	GRC	36	Australia	AUS								09	MISC.EDIBLE PRODUCTS ETC	1	No Quantity							3364123			0
S3	2009	2009	2009	2	0	2	Export	300	Greece	GRC	40	Austria	AUT								09	MISC.EDIBLE PRODUCTS ETC	1	No Quantity							2183820			0
S3	2009	2009	2009	2	0	2	Export	300	Greece	GRC	44	Bahamas	BHS								09	MISC.EDIBLE PRODUCTS ETC	1	No Quantity							1635			0
S3	2009	2009	2009	2	0	2	Export	300	Greece	GRC	48	Bahrain	BHR								09	MISC.EDIBLE PRODUCTS ETC	1	No Quantity							316			0
S3	2009	2009	2009	2	0	2	Export	300	Greece	GRC	56	Belgium	BEL								09	MISC.EDIBLE PRODUCTS ETC	1	No Quantity							1231203			0
S3	2009	2009	2009	2	0	2	Export	300	Greece	GRC	70	Bosnia Herzegovina	BIH								09	MISC.EDIBLE PRODUCTS ETC	1	No Quantity							1598381			0
S3	2009	2009	2009	2	0	2	Export	300	Greece	GRC	76	Brazil	BRA								09	MISC.EDIBLE PRODUCTS ETC	1	No Quantity							1195			0
S3	2009	2009	2009	2	0	2	Export	300	Greece	GRC	100	Bulgaria	BGR								09	MISC.EDIBLE PRODUCTS ETC	1	No Quantity							6406755			0
S3	2009	2009	2009	2	0	2	Export	300	Greece	GRC	112	Belarus	BLR								09	MISC.EDIBLE PRODUCTS ETC	1	No Quantity							25357			0
S3	2009	2009	2009	2	0	2	Export	300	Greece	GRC	120	Cameroon	CMR								09	MISC.EDIBLE PRODUCTS ETC	1	No Quantity							1194			0
S3	2009	2009	2009	2	0	2	Export	300	Greece	GRC	124	Canada	CAN								09	MISC.EDIBLE PRODUCTS ETC	1	No Quantity							643163			0
S3	2009	2009	2009	2	0	2	Export	300	Greece	GRC	156	China	CHN								09	MISC.EDIBLE PRODUCTS ETC	1	No Quantity							13350			0
S3	2009	2009	2009	2	0	2	Export	300	Greece	GRC	175	Mayotte	MYT								09	MISC.EDIBLE PRODUCTS ETC	1	No Quantity							32011			0
S3	2009	2009	2009	2	0	2	Export	300	Greece	GRC	191	Croatia	HRV								09	MISC.EDIBLE PRODUCTS ETC	1	No Quantity							839187			0
S3	2009	2009	2009	2	0	2	Export	300	Greece	GRC	196	Cyprus	CYP								09	MISC.EDIBLE PRODUCTS ETC	1	No Quantity							35189159			0
S3	2009	2009	2009	2	0	2	Export	300	Greece	GRC	203	Czechia	CZE								09	MISC.EDIBLE PRODUCTS ETC	1	No Quantity							452933			0
S3	2009	2009	2009	2	0	2	Export	300	Greece	GRC	204	Benin	BEN								09	MISC.EDIBLE PRODUCTS ETC	1	No Quantity							25476			0
S3	2009	2009	2009	2	0	2	Export	300	Greece	GRC	208	Denmark	DNK								09	MISC.EDIBLE PRODUCTS ETC	1	No Quantity							2258658			0
S3	2009	2009	2009	2	0	2	Export	300	Greece	GRC	231	Ethiopia	ETH								09	MISC.EDIBLE PRODUCTS ETC	1	No Quantity							8418			0
S3	2009	2009	2009	2	0	2	Export	300	Greece	GRC	233	Estonia	EST								09	MISC.EDIBLE PRODUCTS ETC	1	No Quantity							15351			0
S3	2009	2009	2009	2	0	2	Export	300	Greece	GRC	246	Finland	FIN								09	MISC.EDIBLE PRODUCTS ETC	1	No Quantity							618724			0
S3	2009	2009	2009	2	0	2	Export	300	Greece	GRC	251	France	FRA								09	MISC.EDIBLE PRODUCTS ETC	1	No Quantity							4482205			0
S3	2009	2009	2009	2	0	2	Export	300	Greece	GRC	268	Georgia	GEO								09	MISC.EDIBLE PRODUCTS ETC	1	No Quantity							31047			0
S3	2009	2009	2009	2	0	2	Export	300	Greece	GRC	276	Germany	DEU								09	MISC.EDIBLE PRODUCTS ETC	1	No Quantity							12041363			0
S3	2009	2009	2009	2	0	2	Export	300	Greece	GRC	344	China, Hong Kong SAR	HKG								09	MISC.EDIBLE PRODUCTS ETC	1	No Quantity							28632			0
S3	2009	2009	2009	2	0	2	Export	300	Greece	GRC	348	Hungary	HUN								09	MISC.EDIBLE PRODUCTS ETC	1	No Quantity							710951			0
S3	2009	2009	2009	2	0	2	Export	300	Greece	GRC	364	Iran	IRN								09	MISC.EDIBLE PRODUCTS ETC	1	No Quantity							18219			0
S3	2009	2009	2009	2	0	2	Export	300	Greece	GRC	368	Iraq	IRQ								09	MISC.EDIBLE PRODUCTS ETC	1	No Quantity							1227507			0
S3	2009	2009	2009	2	0	2	Export	300	Greece	GRC	372	Ireland	IRL								09	MISC.EDIBLE PRODUCTS ETC	1	No Quantity							27603			0
S3	2009	2009	2009	2	0	2	Export	300	Greece	GRC	376	Israel	ISR								09	MISC.EDIBLE PRODUCTS ETC	1	No Quantity							469094			0
S3	2009	2009	2009	2	0	2	Export	300	Greece	GRC	381	Italy	ITA								09	MISC.EDIBLE PRODUCTS ETC	1	No Quantity							17369727			0
S3	2009	2009	2009	2	0	2	Export	300	Greece	GRC	392	Japan	JPN								09	MISC.EDIBLE PRODUCTS ETC	1	No Quantity							827029			0
S3	2009	2009	2009	2	0	2	Export	300	Greece	GRC	398	Kazakhstan	KAZ								09	MISC.EDIBLE PRODUCTS ETC	1	No Quantity							8226			0
S3	2009	2009	2009	2	0	2	Export	300	Greece	GRC	400	Jordan	JOR								09	MISC.EDIBLE PRODUCTS ETC	1	No Quantity							147570			0
S3	2009	2009	2009	2	0	2	Export	300	Greece	GRC	410	Rep. of Korea	KOR								09	MISC.EDIBLE PRODUCTS ETC	1	No Quantity							17544			0
S3	2009	2009	2009	2	0	2	Export	300	Greece	GRC	414	Kuwait	KWT								09	MISC.EDIBLE PRODUCTS ETC	1	No Quantity							188851			0
S3	2009	2009	2009	2	0	2	Export	300	Greece	GRC	422	Lebanon	LBN								09	MISC.EDIBLE PRODUCTS ETC	1	No Quantity							615299			0
S3	2009	2009	2009	2	0	2	Export	300	Greece	GRC	428	Latvia	LVA								09	MISC.EDIBLE PRODUCTS ETC	1	No Quantity							103493			0
S3	2009	2009	2009	2	0	2	Export	300	Greece	GRC	434	Libya	LBY								09	MISC.EDIBLE PRODUCTS ETC	1	No Quantity							27901			0
S3	2009	2009	2009	2	0	2	Export	300	Greece	GRC	442	Luxembourg	LUX								09	MISC.EDIBLE PRODUCTS ETC	1	No Quantity							19399			0
S3	2009	2009	2009	2	0	2	Export	300	Greece	GRC	462	Maldives	MDV								09	MISC.EDIBLE PRODUCTS ETC	1	No Quantity							19116			0
S3	2009	2009	2009	2	0	2	Export	300	Greece	GRC	470	Malta	MLT								09	MISC.EDIBLE PRODUCTS ETC	1	No Quantity							1845920			0
S3	2009	2009	2009	2	0	2	Export	300	Greece	GRC	484	Mexico	MEX								09	MISC.EDIBLE PRODUCTS ETC	1	No Quantity							80955			0
S3	2009	2009	2009	2	0	2	Export	300	Greece	GRC	490	Other Asia, nes									09	MISC.EDIBLE PRODUCTS ETC	1	No Quantity							16998			0
S3	2009	2009	2009	2	0	2	Export	300	Greece	GRC	498	Rep. of Moldova	MDA								09	MISC.EDIBLE PRODUCTS ETC	1	No Quantity							21937			0
S3	2009	2009	2009	2	0	2	Export	300	Greece	GRC	499	Montenegro	MNE								09	MISC.EDIBLE PRODUCTS ETC	1	No Quantity							105995			0
S3	2009	2009	2009	2	0	2	Export	300	Greece	GRC	528	Netherlands	NLD								09	MISC.EDIBLE PRODUCTS ETC	1	No Quantity							2146645			0
S3	2009	2009	2009	2	0	2	Export	300	Greece	GRC	554	New Zealand	NZL								09	MISC.EDIBLE PRODUCTS ETC	1	No Quantity							80220			0
S3	2009	2009	2009	2	0	2	Export	300	Greece	GRC	579	Norway	NOR								09	MISC.EDIBLE PRODUCTS ETC	1	No Quantity							143439			0
S3	2009	2009	2009	2	0	2	Export	300	Greece	GRC	586	Pakistan	PAK								09	MISC.EDIBLE PRODUCTS ETC	1	No Quantity							12074			0
S3	2009	2009	2009	2	0	2	Export	300	Greece	GRC	591	Panama	PAN								09	MISC.EDIBLE PRODUCTS ETC	1	No Quantity							14718			0
S3	2009	2009	2009	2	0	2	Export	300	Greece	GRC	616	Poland	POL								09	MISC.EDIBLE PRODUCTS ETC	1	No Quantity							2454745			0
S3	2009	2009	2009	2	0	2	Export	300	Greece	GRC	620	Portugal	PRT								09	MISC.EDIBLE PRODUCTS ETC	1	No Quantity							423283			0
S3	2009	2009	2009	2	0	2	Export	300	Greece	GRC	634	Qatar	QAT								09	MISC.EDIBLE PRODUCTS ETC	1	No Quantity							28572			0
S3	2009	2009	2009	2	0	2	Export	300	Greece	GRC	642	Romania	ROU								09	MISC.EDIBLE PRODUCTS ETC	1	No Quantity							3029997			0
S3	2009	2009	2009	2	0	2	Export	300	Greece	GRC	643	Russian Federation	RUS								09	MISC.EDIBLE PRODUCTS ETC	1	No Quantity							1061410			0
S3	2009	2009	2009	2	0	2	Export	300	Greece	GRC	682	Saudi Arabia	SAU								09	MISC.EDIBLE PRODUCTS ETC	1	No Quantity							2313467			0
S3	2009	2009	2009	2	0	2	Export	300	Greece	GRC	688	Serbia	SRB								09	MISC.EDIBLE PRODUCTS ETC	1	No Quantity							1389659			0
S3	2009	2009	2009	2	0	2	Export	300	Greece	GRC	699	India	IND								09	MISC.EDIBLE PRODUCTS ETC	1	No Quantity							1040			0
S3	2009	2009	2009	2	0	2	Export	300	Greece	GRC	702	Singapore	SGP								09	MISC.EDIBLE PRODUCTS ETC	1	No Quantity							48488			0
S3	2009	2009	2009	2	0	2	Export	300	Greece	GRC	703	Slovakia	SVK								09	MISC.EDIBLE PRODUCTS ETC	1	No Quantity							30545			0
S3	2009	2009	2009	2	0	2	Export	300	Greece	GRC	705	Slovenia	SVN								09	MISC.EDIBLE PRODUCTS ETC	1	No Quantity							48557			0
S3	2009	2009	2009	2	0	2	Export	300	Greece	GRC	710	South Africa	ZAF								09	MISC.EDIBLE PRODUCTS ETC	1	No Quantity							107382			0
S3	2009	2009	2009	2	0	2	Export	300	Greece	GRC	716	Zimbabwe	ZWE								09	MISC.EDIBLE PRODUCTS ETC	1	No Quantity							635			0
S3	2009	2009	2009	2	0	2	Export	300	Greece	GRC	724	Spain	ESP								09	MISC.EDIBLE PRODUCTS ETC	1	No Quantity							1297091			0
S3	2009	2009	2009	2	0	2	Export	300	Greece	GRC	752	Sweden	SWE								09	MISC.EDIBLE PRODUCTS ETC	1	No Quantity							896980			0
S3	2009	2009	2009	2	0	2	Export	300	Greece	GRC	757	Switzerland	CHE								09	MISC.EDIBLE PRODUCTS ETC	1	No Quantity							42999612			0
S3	2009	2009	2009	2	0	2	Export	300	Greece	GRC	760	Syria	SYR								09	MISC.EDIBLE PRODUCTS ETC	1	No Quantity							27811			0
S3	2009	2009	2009	2	0	2	Export	300	Greece	GRC	764	Thailand	THA								09	MISC.EDIBLE PRODUCTS ETC	1	No Quantity							20223			0
S3	2009	2009	2009	2	0	2	Export	300	Greece	GRC	784	United Arab Emirates	ARE								09	MISC.EDIBLE PRODUCTS ETC	1	No Quantity							444483			0
S3	2009	2009	2009	2	0	2	Export	300	Greece	GRC	792	Turkey	TUR								09	MISC.EDIBLE PRODUCTS ETC	1	No Quantity							206395			0
S3	2009	2009	2009	2	0	2	Export	300	Greece	GRC	804	Ukraine	UKR								09	MISC.EDIBLE PRODUCTS ETC	1	No Quantity							23166			0
S3	2009	2009	2009	2	0	2	Export	300	Greece	GRC	807	North Macedonia	MKD								09	MISC.EDIBLE PRODUCTS ETC	1	No Quantity							8394938			0
S3	2009	2009	2009	2	0	2	Export	300	Greece	GRC	818	Egypt	EGY								09	MISC.EDIBLE PRODUCTS ETC	1	No Quantity							547093			0
S3	2009	2009	2009	2	0	2	Export	300	Greece	GRC	826	United Kingdom	GBR								09	MISC.EDIBLE PRODUCTS ETC	1	No Quantity							3552995			0
S3	2009	2009	2009	2	0	2	Export	300	Greece	GRC	837	Bunkers									09	MISC.EDIBLE PRODUCTS ETC	1	No Quantity							2801307			0
S3	2009	2009	2009	2	0	2	Export	300	Greece	GRC	839	Special Categories									09	MISC.EDIBLE PRODUCTS ETC	1	No Quantity							19515			0
S3	2009	2009	2009	2	0	2	Export	300	Greece	GRC	842	USA	USA								09	MISC.EDIBLE PRODUCTS ETC	1	No Quantity							1796305			0
S3	2009	2009	2009	2	0	2	Export	300	Greece	GRC	858	Uruguay	URY								09	MISC.EDIBLE PRODUCTS ETC	1	No Quantity							19375			0
S3	2009	2009	2009	2	0	2	Export	288	Ghana	GHA	0	World	WLD								11	BEVERAGES	1	No Quantity							3907435			0
S3	2009	2009	2009	2	0	2	Export	288	Ghana	GHA	56	Belgium	BEL								11	BEVERAGES	1	No Quantity							3490			0
S3	2009	2009	2009	2	0	2	Export	288	Ghana	GHA	124	Canada	CAN								11	BEVERAGES	1	No Quantity							5723			0
S3	2009	2009	2009	2	0	2	Export	288	Ghana	GHA	156	China	CHN								11	BEVERAGES	1	No Quantity							8195			0
S3	2009	2009	2009	2	0	2	Export	288	Ghana	GHA	178	Congo	COG								11	BEVERAGES	1	No Quantity							8			0
S3	2009	2009	2009	2	0	2	Export	288	Ghana	GHA	270	Gambia	GMB								11	BEVERAGES	1	No Quantity							655			0
S3	2009	2009	2009	2	0	2	Export	288	Ghana	GHA	276	Germany	DEU								11	BEVERAGES	1	No Quantity							67486			0
S3	2009	2009	2009	2	0	2	Export	288	Ghana	GHA	324	Guinea	GIN								11	BEVERAGES	1	No Quantity							8			0
S3	2009	2009	2009	2	0	2	Export	288	Ghana	GHA	372	Ireland	IRL								11	BEVERAGES	1	No Quantity							1865			0
S3	2009	2009	2009	2	0	2	Export	288	Ghana	GHA	381	Italy	ITA								11	BEVERAGES	1	No Quantity							20129			0
S3	2009	2009	2009	2	0	2	Export	288	Ghana	GHA	384	Côte d'Ivoire	CIV								11	BEVERAGES	1	No Quantity							202962			0
S3	2009	2009	2009	2	0	2	Export	288	Ghana	GHA	392	Japan	JPN								11	BEVERAGES	1	No Quantity							10508			0
S3	2009	2009	2009	2	0	2	Export	288	Ghana	GHA	430	Liberia	LBR								11	BEVERAGES	1	No Quantity							34281			0
S3	2009	2009	2009	2	0	2	Export	288	Ghana	GHA	528	Netherlands	NLD								11	BEVERAGES	1	No Quantity							883042			0
S3	2009	2009	2009	2	0	2	Export	288	Ghana	GHA	566	Nigeria	NGA								11	BEVERAGES	1	No Quantity							988861			0
S3	2009	2009	2009	2	0	2	Export	288	Ghana	GHA	643	Russian Federation	RUS								11	BEVERAGES	1	No Quantity							446			0
S3	2009	2009	2009	2	0	2	Export	288	Ghana	GHA	694	Sierra Leone	SLE								11	BEVERAGES	1	No Quantity							128620			0
S3	2009	2009	2009	2	0	2	Export	288	Ghana	GHA	710	South Africa	ZAF								11	BEVERAGES	1	No Quantity							357329			0
S3	2009	2009	2009	2	0	2	Export	288	Ghana	GHA	724	Spain	ESP								11	BEVERAGES	1	No Quantity							5351			0
S3	2009	2009	2009	2	0	2	Export	288	Ghana	GHA	757	Switzerland	CHE								11	BEVERAGES	1	No Quantity							512615			0
S3	2009	2009	2009	2	0	2	Export	288	Ghana	GHA	768	Togo	TGO								11	BEVERAGES	1	No Quantity							129876			0
S3	2009	2009	2009	2	0	2	Export	288	Ghana	GHA	818	Egypt	EGY								11	BEVERAGES	1	No Quantity							102141			0
S3	2009	2009	2009	2	0	2	Export	288	Ghana	GHA	826	United Kingdom	GBR								11	BEVERAGES	1	No Quantity							158916			0
S3	2009	2009	2009	2	0	2	Export	288	Ghana	GHA	842	USA	USA								11	BEVERAGES	1	No Quantity							176498			0
S3	2009	2009	2009	2	0	2	Export	288	Ghana	GHA	854	Burkina Faso	BFA								11	BEVERAGES	1	No Quantity							108430			0
S3	2009	2009	2009	2	0	2	Export	300	Greece	GRC	0	World	WLD								11	BEVERAGES	1	No Quantity							241612303			0
S3	2009	2009	2009	2	0	2	Export	300	Greece	GRC	8	Albania	ALB								11	BEVERAGES	1	No Quantity							17936364			0
S3	2009	2009	2009	2	0	2	Export	300	Greece	GRC	28	Antigua and Barbuda	ATG								11	BEVERAGES	1	No Quantity							928			0
S3	2009	2009	2009	2	0	2	Export	300	Greece	GRC	36	Australia	AUS								11	BEVERAGES	1	No Quantity							1638504			0
S3	2009	2009	2009	2	0	2	Export	300	Greece	GRC	40	Austria	AUT								11	BEVERAGES	1	No Quantity							3330013			0
S3	2009	2009	2009	2	0	2	Export	300	Greece	GRC	44	Bahamas	BHS								11	BEVERAGES	1	No Quantity							57069			0
S3	2009	2009	2009	2	0	2	Export	300	Greece	GRC	51	Armenia	ARM								11	BEVERAGES	1	No Quantity							8134			0
S3	2009	2009	2009	2	0	2	Export	300	Greece	GRC	56	Belgium	BEL								11	BEVERAGES	1	No Quantity							4427912			0
S3	2009	2009	2009	2	0	2	Export	300	Greece	GRC	70	Bosnia Herzegovina	BIH								11	BEVERAGES	1	No Quantity							893164			0
S3	2009	2009	2009	2	0	2	Export	300	Greece	GRC	76	Brazil	BRA								11	BEVERAGES	1	No Quantity							127114			0
S3	2009	2009	2009	2	0	2	Export	300	Greece	GRC	100	Bulgaria	BGR								11	BEVERAGES	1	No Quantity							7965036			0
S3	2009	2009	2009	2	0	2	Export	300	Greece	GRC	112	Belarus	BLR								11	BEVERAGES	1	No Quantity							110613			0
S3	2009	2009	2009	2	0	2	Export	300	Greece	GRC	120	Cameroon	CMR								11	BEVERAGES	1	No Quantity							273			0
S3	2009	2009	2009	2	0	2	Export	300	Greece	GRC	124	Canada	CAN								11	BEVERAGES	1	No Quantity							4400130			0
S3	2009	2009	2009	2	0	2	Export	300	Greece	GRC	136	Cayman Isds	CYM								11	BEVERAGES	1	No Quantity							928			0
S3	2009	2009	2009	2	0	2	Export	300	Greece	GRC	156	China	CHN								11	BEVERAGES	1	No Quantity							235585			0
S3	2009	2009	2009	2	0	2	Export	300	Greece	GRC	188	Costa Rica	CRI								11	BEVERAGES	1	No Quantity							986			0
S3	2009	2009	2009	2	0	2	Export	300	Greece	GRC	191	Croatia	HRV								11	BEVERAGES	1	No Quantity							211976			0
S3	2009	2009	2009	2	0	2	Export	300	Greece	GRC	196	Cyprus	CYP								11	BEVERAGES	1	No Quantity							25718665			0
S3	2009	2009	2009	2	0	2	Export	300	Greece	GRC	203	Czechia	CZE								11	BEVERAGES	1	No Quantity							3544262			0
S3	2009	2009	2009	2	0	2	Export	300	Greece	GRC	208	Denmark	DNK								11	BEVERAGES	1	No Quantity							685486			0
S3	2009	2009	2009	2	0	2	Export	300	Greece	GRC	231	Ethiopia	ETH								11	BEVERAGES	1	No Quantity							1461			0
S3	2009	2009	2009	2	0	2	Export	300	Greece	GRC	233	Estonia	EST								11	BEVERAGES	1	No Quantity							229986			0
S3	2009	2009	2009	2	0	2	Export	300	Greece	GRC	246	Finland	FIN								11	BEVERAGES	1	No Quantity							394905			0
S3	2009	2009	2009	2	0	2	Export	300	Greece	GRC	251	France	FRA								11	BEVERAGES	1	No Quantity							10721926			0
S3	2009	2009	2009	2	0	2	Export	300	Greece	GRC	268	Georgia	GEO								11	BEVERAGES	1	No Quantity							1827			0
S3	2009	2009	2009	2	0	2	Export	300	Greece	GRC	276	Germany	DEU								11	BEVERAGES	1	No Quantity							72199390			0
S3	2009	2009	2009	2	0	2	Export	300	Greece	GRC	344	China, Hong Kong SAR	HKG								11	BEVERAGES	1	No Quantity							133666			0
S3	2009	2009	2009	2	0	2	Export	300	Greece	GRC	348	Hungary	HUN								11	BEVERAGES	1	No Quantity							1606940			0
S3	2009	2009	2009	2	0	2	Export	300	Greece	GRC	360	Indonesia	IDN								11	BEVERAGES	1	No Quantity							318			0
S3	2009	2009	2009	2	0	2	Export	300	Greece	GRC	364	Iran	IRN								11	BEVERAGES	1	No Quantity							24405			0
S3	2009	2009	2009	2	0	2	Export	300	Greece	GRC	368	Iraq	IRQ								11	BEVERAGES	1	No Quantity							2961682			0
S3	2009	2009	2009	2	0	2	Export	300	Greece	GRC	372	Ireland	IRL								11	BEVERAGES	1	No Quantity							14081			0
S3	2009	2009	2009	2	0	2	Export	300	Greece	GRC	376	Israel	ISR								11	BEVERAGES	1	No Quantity							2003693			0
S3	2009	2009	2009	2	0	2	Export	300	Greece	GRC	381	Italy	ITA								11	BEVERAGES	1	No Quantity							10055708			0
S3	2009	2009	2009	2	0	2	Export	300	Greece	GRC	384	Côte d'Ivoire	CIV								11	BEVERAGES	1	No Quantity							27410			0
S3	2009	2009	2009	2	0	2	Export	300	Greece	GRC	392	Japan	JPN								11	BEVERAGES	1	No Quantity							123963			0
S3	2009	2009	2009	2	0	2	Export	300	Greece	GRC	398	Kazakhstan	KAZ								11	BEVERAGES	1	No Quantity							29767			0
S3	2009	2009	2009	2	0	2	Export	300	Greece	GRC	410	Rep. of Korea	KOR								11	BEVERAGES	1	No Quantity							645			0
S3	2009	2009	2009	2	0	2	Export	300	Greece	GRC	428	Latvia	LVA								11	BEVERAGES	1	No Quantity							942080			0
S3	2009	2009	2009	2	0	2	Export	300	Greece	GRC	430	Liberia	LBR								11	BEVERAGES	1	No Quantity							1779			0
S3	2009	2009	2009	2	0	2	Export	300	Greece	GRC	440	Lithuania	LTU								11	BEVERAGES	1	No Quantity							149982			0
S3	2009	2009	2009	2	0	2	Export	300	Greece	GRC	442	Luxembourg	LUX								11	BEVERAGES	1	No Quantity							45465			0
S3	2009	2009	2009	2	0	2	Export	300	Greece	GRC	446	China, Macao SAR	MAC								11	BEVERAGES	1	No Quantity							29110			0
S3	2009	2009	2009	2	0	2	Export	300	Greece	GRC	470	Malta	MLT								11	BEVERAGES	1	No Quantity							2035604			0
S3	2009	2009	2009	2	0	2	Export	300	Greece	GRC	484	Mexico	MEX								11	BEVERAGES	1	No Quantity							141976			0
S3	2009	2009	2009	2	0	2	Export	300	Greece	GRC	490	Other Asia, nes									11	BEVERAGES	1	No Quantity							5482			0
S3	2009	2009	2009	2	0	2	Export	300	Greece	GRC	498	Rep. of Moldova	MDA								11	BEVERAGES	1	No Quantity							3618			0
S3	2009	2009	2009	2	0	2	Export	300	Greece	GRC	499	Montenegro	MNE								11	BEVERAGES	1	No Quantity							1387446			0
S3	2009	2009	2009	2	0	2	Export	300	Greece	GRC	504	Morocco	MAR								11	BEVERAGES	1	No Quantity							2237			0
S3	2009	2009	2009	2	0	2	Export	300	Greece	GRC	528	Netherlands	NLD								11	BEVERAGES	1	No Quantity							4194602			0
S3	2009	2009	2009	2	0	2	Export	300	Greece	GRC	533	Aruba	ABW								11	BEVERAGES	1	No Quantity							4467			0
S3	2009	2009	2009	2	0	2	Export	300	Greece	GRC	554	New Zealand	NZL								11	BEVERAGES	1	No Quantity							21732			0
S3	2009	2009	2009	2	0	2	Export	300	Greece	GRC	579	Norway	NOR								11	BEVERAGES	1	No Quantity							157711			0
S3	2009	2009	2009	2	0	2	Export	300	Greece	GRC	584	Marshall Isds	MHL								11	BEVERAGES	1	No Quantity							8119			0
S3	2009	2009	2009	2	0	2	Export	300	Greece	GRC	591	Panama	PAN								11	BEVERAGES	1	No Quantity							40036			0
S3	2009	2009	2009	2	0	2	Export	300	Greece	GRC	616	Poland	POL								11	BEVERAGES	1	No Quantity							2717789			0
S3	2009	2009	2009	2	0	2	Export	300	Greece	GRC	620	Portugal	PRT								11	BEVERAGES	1	No Quantity							47255			0
S3	2009	2009	2009	2	0	2	Export	300	Greece	GRC	642	Romania	ROU								11	BEVERAGES	1	No Quantity							7534065			0
S3	2009	2009	2009	2	0	2	Export	300	Greece	GRC	643	Russian Federation	RUS								11	BEVERAGES	1	No Quantity							556291			0
S3	2009	2009	2009	2	0	2	Export	300	Greece	GRC	670	Saint Vincent and the Grenadines	VCT								11	BEVERAGES	1	No Quantity							2706			0
S3	2009	2009	2009	2	0	2	Export	300	Greece	GRC	682	Saudi Arabia	SAU								11	BEVERAGES	1	No Quantity							43830			0
S3	2009	2009	2009	2	0	2	Export	300	Greece	GRC	688	Serbia	SRB								11	BEVERAGES	1	No Quantity							3243853			0
S3	2009	2009	2009	2	0	2	Export	300	Greece	GRC	699	India	IND								11	BEVERAGES	1	No Quantity							3885			0
S3	2009	2009	2009	2	0	2	Export	300	Greece	GRC	702	Singapore	SGP								11	BEVERAGES	1	No Quantity							12144			0
S3	2009	2009	2009	2	0	2	Export	300	Greece	GRC	703	Slovakia	SVK								11	BEVERAGES	1	No Quantity							53679			0
S3	2009	2009	2009	2	0	2	Export	300	Greece	GRC	704	Viet Nam	VNM								11	BEVERAGES	1	No Quantity							9439			0
S3	2009	2009	2009	2	0	2	Export	300	Greece	GRC	705	Slovenia	SVN								11	BEVERAGES	1	No Quantity							37252			0
S3	2009	2009	2009	2	0	2	Export	300	Greece	GRC	710	South Africa	ZAF								11	BEVERAGES	1	No Quantity							21907			0
S3	2009	2009	2009	2	0	2	Export	300	Greece	GRC	724	Spain	ESP								11	BEVERAGES	1	No Quantity							15599737			0
S3	2009	2009	2009	2	0	2	Export	300	Greece	GRC	752	Sweden	SWE								11	BEVERAGES	1	No Quantity							1120796			0
S3	2009	2009	2009	2	0	2	Export	300	Greece	GRC	757	Switzerland	CHE								11	BEVERAGES	1	No Quantity							1492249			0
S3	2009	2009	2009	2	0	2	Export	300	Greece	GRC	760	Syria	SYR								11	BEVERAGES	1	No Quantity							1201			0
S3	2009	2009	2009	2	0	2	Export	300	Greece	GRC	764	Thailand	THA								11	BEVERAGES	1	No Quantity							7855			0
S3	2009	2009	2009	2	0	2	Export	300	Greece	GRC	784	United Arab Emirates	ARE								11	BEVERAGES	1	No Quantity							21016			0
S3	2009	2009	2009	2	0	2	Export	300	Greece	GRC	792	Turkey	TUR								11	BEVERAGES	1	No Quantity							3841351			0
S3	2009	2009	2009	2	0	2	Export	300	Greece	GRC	804	Ukraine	UKR								11	BEVERAGES	1	No Quantity							5486			0
S3	2009	2009	2009	2	0	2	Export	300	Greece	GRC	807	North Macedonia	MKD								11	BEVERAGES	1	No Quantity							6841842			0
S3	2009	2009	2009	2	0	2	Export	300	Greece	GRC	818	Egypt	EGY								11	BEVERAGES	1	No Quantity							82360			0
S3	2009	2009	2009	2	0	2	Export	300	Greece	GRC	826	United Kingdom	GBR								11	BEVERAGES	1	No Quantity							2605604			0
S3	2009	2009	2009	2	0	2	Export	300	Greece	GRC	837	Bunkers									11	BEVERAGES	1	No Quantity							1967124			0
S3	2009	2009	2009	2	0	2	Export	300	Greece	GRC	839	Special Categories									11	BEVERAGES	1	No Quantity							2039508			0
S3	2009	2009	2009	2	0	2	Export	300	Greece	GRC	842	USA	USA								11	BEVERAGES	1	No Quantity							10681439			0
S3	2009	2009	2009	2	0	2	Export	300	Greece	GRC	894	Zambia	ZMB								11	BEVERAGES	1	No Quantity							24281			0
S3	2009	2009	2009	2	0	2	Export	288	Ghana	GHA	0	World	WLD								12	TOBACCO,TOBACCO MANUFACT	1	No Quantity							53232			0
S3	2009	2009	2009	2	0	2	Export	288	Ghana	GHA	528	Netherlands	NLD								12	TOBACCO,TOBACCO MANUFACT	1	No Quantity							53069			0
S3	2009	2009	2009	2	0	2	Export	288	Ghana	GHA	854	Burkina Faso	BFA								12	TOBACCO,TOBACCO MANUFACT	1	No Quantity							163			0
S3	2009	2009	2009	2	0	2	Export	300	Greece	GRC	0	World	WLD								12	TOBACCO,TOBACCO MANUFACT	1	No Quantity							606264697			0
S3	2009	2009	2009	2	0	2	Export	300	Greece	GRC	8	Albania	ALB								12	TOBACCO,TOBACCO MANUFACT	1	No Quantity							23781107			0
S3	2009	2009	2009	2	0	2	Export	300	Greece	GRC	12	Algeria	DZA								12	TOBACCO,TOBACCO MANUFACT	1	No Quantity							33057315			0
S3	2009	2009	2009	2	0	2	Export	300	Greece	GRC	20	Andorra	AND								12	TOBACCO,TOBACCO MANUFACT	1	No Quantity							60860			0
S3	2009	2009	2009	2	0	2	Export	300	Greece	GRC	31	Azerbaijan	AZE								12	TOBACCO,TOBACCO MANUFACT	1	No Quantity							18494			0
S3	2009	2009	2009	2	0	2	Export	300	Greece	GRC	32	Argentina	ARG								12	TOBACCO,TOBACCO MANUFACT	1	No Quantity							4192570			0
S3	2009	2009	2009	2	0	2	Export	300	Greece	GRC	36	Australia	AUS								12	TOBACCO,TOBACCO MANUFACT	1	No Quantity							393289			0
S3	2009	2009	2009	2	0	2	Export	300	Greece	GRC	40	Austria	AUT								12	TOBACCO,TOBACCO MANUFACT	1	No Quantity							258846			0
S3	2009	2009	2009	2	0	2	Export	300	Greece	GRC	51	Armenia	ARM								12	TOBACCO,TOBACCO MANUFACT	1	No Quantity							2846146			0
S3	2009	2009	2009	2	0	2	Export	300	Greece	GRC	56	Belgium	BEL								12	TOBACCO,TOBACCO MANUFACT	1	No Quantity							92539877			0
S3	2009	2009	2009	2	0	2	Export	300	Greece	GRC	70	Bosnia Herzegovina	BIH								12	TOBACCO,TOBACCO MANUFACT	1	No Quantity							1230865			0
S3	2009	2009	2009	2	0	2	Export	300	Greece	GRC	76	Brazil	BRA								12	TOBACCO,TOBACCO MANUFACT	1	No Quantity							2915862			0
S3	2009	2009	2009	2	0	2	Export	300	Greece	GRC	100	Bulgaria	BGR								12	TOBACCO,TOBACCO MANUFACT	1	No Quantity							62873399			0
S3	2009	2009	2009	2	0	2	Export	300	Greece	GRC	112	Belarus	BLR								12	TOBACCO,TOBACCO MANUFACT	1	No Quantity							1494660			0
S3	2009	2009	2009	2	0	2	Export	300	Greece	GRC	124	Canada	CAN								12	TOBACCO,TOBACCO MANUFACT	1	No Quantity							1741589			0
S3	2009	2009	2009	2	0	2	Export	300	Greece	GRC	144	Sri Lanka	LKA								12	TOBACCO,TOBACCO MANUFACT	1	No Quantity							8263			0
S3	2009	2009	2009	2	0	2	Export	300	Greece	GRC	156	China	CHN								12	TOBACCO,TOBACCO MANUFACT	1	No Quantity							41107			0
S3	2009	2009	2009	2	0	2	Export	300	Greece	GRC	191	Croatia	HRV								12	TOBACCO,TOBACCO MANUFACT	1	No Quantity							119220			0
S3	2009	2009	2009	2	0	2	Export	300	Greece	GRC	196	Cyprus	CYP								12	TOBACCO,TOBACCO MANUFACT	1	No Quantity							10654304			0
S3	2009	2009	2009	2	0	2	Export	300	Greece	GRC	203	Czechia	CZE								12	TOBACCO,TOBACCO MANUFACT	1	No Quantity							4179879			0
S3	2009	2009	2009	2	0	2	Export	300	Greece	GRC	208	Denmark	DNK								12	TOBACCO,TOBACCO MANUFACT	1	No Quantity							1628355			0
S3	2009	2009	2009	2	0	2	Export	300	Greece	GRC	214	Dominican Rep.	DOM								12	TOBACCO,TOBACCO MANUFACT	1	No Quantity							79370			0
S3	2009	2009	2009	2	0	2	Export	300	Greece	GRC	233	Estonia	EST								12	TOBACCO,TOBACCO MANUFACT	1	No Quantity							604			0
S3	2009	2009	2009	2	0	2	Export	300	Greece	GRC	246	Finland	FIN								12	TOBACCO,TOBACCO MANUFACT	1	No Quantity							1163285			0
S3	2009	2009	2009	2	0	2	Export	300	Greece	GRC	251	France	FRA								12	TOBACCO,TOBACCO MANUFACT	1	No Quantity							1594464			0
S3	2009	2009	2009	2	0	2	Export	300	Greece	GRC	266	Gabon	GAB								12	TOBACCO,TOBACCO MANUFACT	1	No Quantity							10626			0
S3	2009	2009	2009	2	0	2	Export	300	Greece	GRC	268	Georgia	GEO								12	TOBACCO,TOBACCO MANUFACT	1	No Quantity							186208			0
S3	2009	2009	2009	2	0	2	Export	300	Greece	GRC	276	Germany	DEU								12	TOBACCO,TOBACCO MANUFACT	1	No Quantity							31850929			0
S3	2009	2009	2009	2	0	2	Export	300	Greece	GRC	288	Ghana	GHA								12	TOBACCO,TOBACCO MANUFACT	1	No Quantity							11733			0
S3	2009	2009	2009	2	0	2	Export	300	Greece	GRC	320	Guatemala	GTM								12	TOBACCO,TOBACCO MANUFACT	1	No Quantity							48932			0
S3	2009	2009	2009	2	0	2	Export	300	Greece	GRC	344	China, Hong Kong SAR	HKG								12	TOBACCO,TOBACCO MANUFACT	1	No Quantity							271466			0
S3	2009	2009	2009	2	0	2	Export	300	Greece	GRC	348	Hungary	HUN								12	TOBACCO,TOBACCO MANUFACT	1	No Quantity							743488			0
S3	2009	2009	2009	2	0	2	Export	300	Greece	GRC	360	Indonesia	IDN								12	TOBACCO,TOBACCO MANUFACT	1	No Quantity							12511298			0
S3	2009	2009	2009	2	0	2	Export	300	Greece	GRC	364	Iran	IRN								12	TOBACCO,TOBACCO MANUFACT	1	No Quantity							1522			0
S3	2009	2009	2009	2	0	2	Export	300	Greece	GRC	368	Iraq	IRQ								12	TOBACCO,TOBACCO MANUFACT	1	No Quantity							7250			0
S3	2009	2009	2009	2	0	2	Export	300	Greece	GRC	372	Ireland	IRL								12	TOBACCO,TOBACCO MANUFACT	1	No Quantity							14149			0
S3	2009	2009	2009	2	0	2	Export	300	Greece	GRC	376	Israel	ISR								12	TOBACCO,TOBACCO MANUFACT	1	No Quantity							4080171			0
S3	2009	2009	2009	2	0	2	Export	300	Greece	GRC	381	Italy	ITA								12	TOBACCO,TOBACCO MANUFACT	1	No Quantity							2039614			0
S3	2009	2009	2009	2	0	2	Export	300	Greece	GRC	392	Japan	JPN								12	TOBACCO,TOBACCO MANUFACT	1	No Quantity							507			0
S3	2009	2009	2009	2	0	2	Export	300	Greece	GRC	398	Kazakhstan	KAZ								12	TOBACCO,TOBACCO MANUFACT	1	No Quantity							834782			0
S3	2009	2009	2009	2	0	2	Export	300	Greece	GRC	400	Jordan	JOR								12	TOBACCO,TOBACCO MANUFACT	1	No Quantity							69176			0
S3	2009	2009	2009	2	0	2	Export	300	Greece	GRC	410	Rep. of Korea	KOR								12	TOBACCO,TOBACCO MANUFACT	1	No Quantity							19301602			0
S3	2009	2009	2009	2	0	2	Export	300	Greece	GRC	414	Kuwait	KWT								12	TOBACCO,TOBACCO MANUFACT	1	No Quantity							45010			0
S3	2009	2009	2009	2	0	2	Export	300	Greece	GRC	422	Lebanon	LBN								12	TOBACCO,TOBACCO MANUFACT	1	No Quantity							2346057			0
S3	2009	2009	2009	2	0	2	Export	300	Greece	GRC	428	Latvia	LVA								12	TOBACCO,TOBACCO MANUFACT	1	No Quantity							772751			0
S3	2009	2009	2009	2	0	2	Export	300	Greece	GRC	434	Libya	LBY								12	TOBACCO,TOBACCO MANUFACT	1	No Quantity							2434390			0
S3	2009	2009	2009	2	0	2	Export	300	Greece	GRC	440	Lithuania	LTU								12	TOBACCO,TOBACCO MANUFACT	1	No Quantity							5329665			0
S3	2009	2009	2009	2	0	2	Export	300	Greece	GRC	458	Malaysia	MYS								12	TOBACCO,TOBACCO MANUFACT	1	No Quantity							1462327			0
S3	2009	2009	2009	2	0	2	Export	300	Greece	GRC	462	Maldives	MDV								12	TOBACCO,TOBACCO MANUFACT	1	No Quantity							672504			0
S3	2009	2009	2009	2	0	2	Export	300	Greece	GRC	470	Malta	MLT								12	TOBACCO,TOBACCO MANUFACT	1	No Quantity							1063562			0
S3	2009	2009	2009	2	0	2	Export	300	Greece	GRC	478	Mauritania	MRT								12	TOBACCO,TOBACCO MANUFACT	1	No Quantity							6148290			0
S3	2009	2009	2009	2	0	2	Export	300	Greece	GRC	484	Mexico	MEX								12	TOBACCO,TOBACCO MANUFACT	1	No Quantity							6903059			0
S3	2009	2009	2009	2	0	2	Export	300	Greece	GRC	490	Other Asia, nes									12	TOBACCO,TOBACCO MANUFACT	1	No Quantity							2650565			0
S3	2009	2009	2009	2	0	2	Export	300	Greece	GRC	498	Rep. of Moldova	MDA								12	TOBACCO,TOBACCO MANUFACT	1	No Quantity							1503659			0
S3	2009	2009	2009	2	0	2	Export	300	Greece	GRC	499	Montenegro	MNE								12	TOBACCO,TOBACCO MANUFACT	1	No Quantity							3267985			0
S3	2009	2009	2009	2	0	2	Export	300	Greece	GRC	504	Morocco	MAR								12	TOBACCO,TOBACCO MANUFACT	1	No Quantity							3464			0
S3	2009	2009	2009	2	0	2	Export	300	Greece	GRC	528	Netherlands	NLD								12	TOBACCO,TOBACCO MANUFACT	1	No Quantity							37241571			0
S3	2009	2009	2009	2	0	2	Export	300	Greece	GRC	562	Niger	NER								12	TOBACCO,TOBACCO MANUFACT	1	No Quantity							23556562			0
S3	2009	2009	2009	2	0	2	Export	300	Greece	GRC	566	Nigeria	NGA								12	TOBACCO,TOBACCO MANUFACT	1	No Quantity							342602			0
S3	2009	2009	2009	2	0	2	Export	300	Greece	GRC	577	Other Africa, nes									12	TOBACCO,TOBACCO MANUFACT	1	No Quantity							142114			0
S3	2009	2009	2009	2	0	2	Export	300	Greece	GRC	579	Norway	NOR								12	TOBACCO,TOBACCO MANUFACT	1	No Quantity							1735			0
S3	2009	2009	2009	2	0	2	Export	300	Greece	GRC	586	Pakistan	PAK								12	TOBACCO,TOBACCO MANUFACT	1	No Quantity							30810			0
S3	2009	2009	2009	2	0	2	Export	300	Greece	GRC	591	Panama	PAN								12	TOBACCO,TOBACCO MANUFACT	1	No Quantity							453			0
S3	2009	2009	2009	2	0	2	Export	300	Greece	GRC	600	Paraguay	PRY								12	TOBACCO,TOBACCO MANUFACT	1	No Quantity							2270274			0
S3	2009	2009	2009	2	0	2	Export	300	Greece	GRC	608	Philippines	PHL								12	TOBACCO,TOBACCO MANUFACT	1	No Quantity							1060977			0
S3	2009	2009	2009	2	0	2	Export	300	Greece	GRC	616	Poland	POL								12	TOBACCO,TOBACCO MANUFACT	1	No Quantity							17983817			0
S3	2009	2009	2009	2	0	2	Export	300	Greece	GRC	620	Portugal	PRT								12	TOBACCO,TOBACCO MANUFACT	1	No Quantity							9893603			0
S3	2009	2009	2009	2	0	2	Export	300	Greece	GRC	642	Romania	ROU								12	TOBACCO,TOBACCO MANUFACT	1	No Quantity							10355242			0
S3	2009	2009	2009	2	0	2	Export	300	Greece	GRC	643	Russian Federation	RUS								12	TOBACCO,TOBACCO MANUFACT	1	No Quantity							25503012			0
S3	2009	2009	2009	2	0	2	Export	300	Greece	GRC	682	Saudi Arabia	SAU								12	TOBACCO,TOBACCO MANUFACT	1	No Quantity							10045			0
S3	2009	2009	2009	2	0	2	Export	300	Greece	GRC	686	Senegal	SEN								12	TOBACCO,TOBACCO MANUFACT	1	No Quantity							120965			0
S3	2009	2009	2009	2	0	2	Export	300	Greece	GRC	688	Serbia	SRB								12	TOBACCO,TOBACCO MANUFACT	1	No Quantity							4530444			0
S3	2009	2009	2009	2	0	2	Export	300	Greece	GRC	699	India	IND								12	TOBACCO,TOBACCO MANUFACT	1	No Quantity							1313466			0
S3	2009	2009	2009	2	0	2	Export	300	Greece	GRC	702	Singapore	SGP								12	TOBACCO,TOBACCO MANUFACT	1	No Quantity							2287544			0
S3	2009	2009	2009	2	0	2	Export	300	Greece	GRC	703	Slovakia	SVK								12	TOBACCO,TOBACCO MANUFACT	1	No Quantity							600210			0
S3	2009	2009	2009	2	0	2	Export	300	Greece	GRC	704	Viet Nam	VNM								12	TOBACCO,TOBACCO MANUFACT	1	No Quantity							16729			0
S3	2009	2009	2009	2	0	2	Export	300	Greece	GRC	710	South Africa	ZAF								12	TOBACCO,TOBACCO MANUFACT	1	No Quantity							1601969			0
S3	2009	2009	2009	2	0	2	Export	300	Greece	GRC	724	Spain	ESP								12	TOBACCO,TOBACCO MANUFACT	1	No Quantity							5238169			0
S3	2009	2009	2009	2	0	2	Export	300	Greece	GRC	736	Fmr Sudan	SDN								12	TOBACCO,TOBACCO MANUFACT	1	No Quantity							7075			0
S3	2009	2009	2009	2	0	2	Export	300	Greece	GRC	752	Sweden	SWE								12	TOBACCO,TOBACCO MANUFACT	1	No Quantity							100085			0
S3	2009	2009	2009	2	0	2	Export	300	Greece	GRC	757	Switzerland	CHE								12	TOBACCO,TOBACCO MANUFACT	1	No Quantity							1138452			0
S3	2009	2009	2009	2	0	2	Export	300	Greece	GRC	760	Syria	SYR								12	TOBACCO,TOBACCO MANUFACT	1	No Quantity							2364			0
S3	2009	2009	2009	2	0	2	Export	300	Greece	GRC	764	Thailand	THA								12	TOBACCO,TOBACCO MANUFACT	1	No Quantity							1957			0
S3	2009	2009	2009	2	0	2	Export	300	Greece	GRC	784	United Arab Emirates	ARE								12	TOBACCO,TOBACCO MANUFACT	1	No Quantity							1174984			0
S3	2009	2009	2009	2	0	2	Export	300	Greece	GRC	788	Tunisia	TUN								12	TOBACCO,TOBACCO MANUFACT	1	No Quantity							5222772			0
S3	2009	2009	2009	2	0	2	Export	300	Greece	GRC	792	Turkey	TUR								12	TOBACCO,TOBACCO MANUFACT	1	No Quantity							15606860			0
S3	2009	2009	2009	2	0	2	Export	300	Greece	GRC	804	Ukraine	UKR								12	TOBACCO,TOBACCO MANUFACT	1	No Quantity							11088533			0
S3	2009	2009	2009	2	0	2	Export	300	Greece	GRC	807	North Macedonia	MKD								12	TOBACCO,TOBACCO MANUFACT	1	No Quantity							509123			0
S3	2009	2009	2009	2	0	2	Export	300	Greece	GRC	818	Egypt	EGY								12	TOBACCO,TOBACCO MANUFACT	1	No Quantity							26699989			0
S3	2009	2009	2009	2	0	2	Export	300	Greece	GRC	826	United Kingdom	GBR								12	TOBACCO,TOBACCO MANUFACT	1	No Quantity							1169902			0
S3	2009	2009	2009	2	0	2	Export	300	Greece	GRC	837	Bunkers									12	TOBACCO,TOBACCO MANUFACT	1	No Quantity							6856945			0
S3	2009	2009	2009	2	0	2	Export	300	Greece	GRC	839	Special Categories									12	TOBACCO,TOBACCO MANUFACT	1	No Quantity							2780280			0
S3	2009	2009	2009	2	0	2	Export	300	Greece	GRC	842	USA	USA								12	TOBACCO,TOBACCO MANUFACT	1	No Quantity							20224593			0
S3	2009	2009	2009	2	0	2	Export	300	Greece	GRC	854	Burkina Faso	BFA								12	TOBACCO,TOBACCO MANUFACT	1	No Quantity							13053702			0
S3	2009	2009	2009	2	0	2	Export	300	Greece	GRC	858	Uruguay	URY								12	TOBACCO,TOBACCO MANUFACT	1	No Quantity							3064298			0
S3	2009	2009	2009	2	0	2	Export	288	Ghana	GHA	0	World	WLD								21	HIDES,SKINS,FURSKINS,RAW	1	No Quantity							1052			0
S3	2009	2009	2009	2	0	2	Export	288	Ghana	GHA	124	Canada	CAN								21	HIDES,SKINS,FURSKINS,RAW	1	No Quantity							562			0
S3	2009	2009	2009	2	0	2	Export	288	Ghana	GHA	854	Burkina Faso	BFA								21	HIDES,SKINS,FURSKINS,RAW	1	No Quantity							490			0
S3	2009	2009	2009	2	0	2	Export	300	Greece	GRC	0	World	WLD								21	HIDES,SKINS,FURSKINS,RAW	1	No Quantity							25902122			0
S3	2009	2009	2009	2	0	2	Export	300	Greece	GRC	8	Albania	ALB								21	HIDES,SKINS,FURSKINS,RAW	1	No Quantity							66799			0
S3	2009	2009	2009	2	0	2	Export	300	Greece	GRC	40	Austria	AUT								21	HIDES,SKINS,FURSKINS,RAW	1	No Quantity							108046			0
S3	2009	2009	2009	2	0	2	Export	300	Greece	GRC	70	Bosnia Herzegovina	BIH								21	HIDES,SKINS,FURSKINS,RAW	1	No Quantity							198808			0
S3	2009	2009	2009	2	0	2	Export	300	Greece	GRC	100	Bulgaria	BGR								21	HIDES,SKINS,FURSKINS,RAW	1	No Quantity							235209			0
S3	2009	2009	2009	2	0	2	Export	300	Greece	GRC	156	China	CHN								21	HIDES,SKINS,FURSKINS,RAW	1	No Quantity							2787425			0
S3	2009	2009	2009	2	0	2	Export	300	Greece	GRC	191	Croatia	HRV								21	HIDES,SKINS,FURSKINS,RAW	1	No Quantity							565539			0
S3	2009	2009	2009	2	0	2	Export	300	Greece	GRC	196	Cyprus	CYP								21	HIDES,SKINS,FURSKINS,RAW	1	No Quantity							2006			0
S3	2009	2009	2009	2	0	2	Export	300	Greece	GRC	203	Czechia	CZE								21	HIDES,SKINS,FURSKINS,RAW	1	No Quantity							180205			0
S3	2009	2009	2009	2	0	2	Export	300	Greece	GRC	208	Denmark	DNK								21	HIDES,SKINS,FURSKINS,RAW	1	No Quantity							158179			0
S3	2009	2009	2009	2	0	2	Export	300	Greece	GRC	246	Finland	FIN								21	HIDES,SKINS,FURSKINS,RAW	1	No Quantity							832092			0
S3	2009	2009	2009	2	0	2	Export	300	Greece	GRC	251	France	FRA								21	HIDES,SKINS,FURSKINS,RAW	1	No Quantity							28353			0
S3	2009	2009	2009	2	0	2	Export	300	Greece	GRC	276	Germany	DEU								21	HIDES,SKINS,FURSKINS,RAW	1	No Quantity							9233			0
S3	2009	2009	2009	2	0	2	Export	300	Greece	GRC	344	China, Hong Kong SAR	HKG								21	HIDES,SKINS,FURSKINS,RAW	1	No Quantity							140422			0
S3	2009	2009	2009	2	0	2	Export	300	Greece	GRC	381	Italy	ITA								21	HIDES,SKINS,FURSKINS,RAW	1	No Quantity							6018325			0
S3	2009	2009	2009	2	0	2	Export	300	Greece	GRC	422	Lebanon	LBN								21	HIDES,SKINS,FURSKINS,RAW	1	No Quantity							310536			0
S3	2009	2009	2009	2	0	2	Export	300	Greece	GRC	490	Other Asia, nes									21	HIDES,SKINS,FURSKINS,RAW	1	No Quantity							150729			0
S3	2009	2009	2009	2	0	2	Export	300	Greece	GRC	616	Poland	POL								21	HIDES,SKINS,FURSKINS,RAW	1	No Quantity							542310			0
S3	2009	2009	2009	2	0	2	Export	300	Greece	GRC	620	Portugal	PRT								21	HIDES,SKINS,FURSKINS,RAW	1	No Quantity							11700			0
S3	2009	2009	2009	2	0	2	Export	300	Greece	GRC	642	Romania	ROU								21	HIDES,SKINS,FURSKINS,RAW	1	No Quantity							44709			0
S3	2009	2009	2009	2	0	2	Export	300	Greece	GRC	688	Serbia	SRB								21	HIDES,SKINS,FURSKINS,RAW	1	No Quantity							184054			0
S3	2009	2009	2009	2	0	2	Export	300	Greece	GRC	699	India	IND								21	HIDES,SKINS,FURSKINS,RAW	1	No Quantity							254056			0
S3	2009	2009	2009	2	0	2	Export	300	Greece	GRC	704	Viet Nam	VNM								21	HIDES,SKINS,FURSKINS,RAW	1	No Quantity							14207			0
S3	2009	2009	2009	2	0	2	Export	300	Greece	GRC	705	Slovenia	SVN								21	HIDES,SKINS,FURSKINS,RAW	1	No Quantity							31756			0
S3	2009	2009	2009	2	0	2	Export	300	Greece	GRC	724	Spain	ESP								21	HIDES,SKINS,FURSKINS,RAW	1	No Quantity							758756			0
S3	2009	2009	2009	2	0	2	Export	300	Greece	GRC	760	Syria	SYR								21	HIDES,SKINS,FURSKINS,RAW	1	No Quantity							136082			0
S3	2009	2009	2009	2	0	2	Export	300	Greece	GRC	764	Thailand	THA								21	HIDES,SKINS,FURSKINS,RAW	1	No Quantity							46171			0
S3	2009	2009	2009	2	0	2	Export	300	Greece	GRC	792	Turkey	TUR								21	HIDES,SKINS,FURSKINS,RAW	1	No Quantity							11535154			0
S3	2009	2009	2009	2	0	2	Export	300	Greece	GRC	807	North Macedonia	MKD								21	HIDES,SKINS,FURSKINS,RAW	1	No Quantity							26686			0
S3	2009	2009	2009	2	0	2	Export	300	Greece	GRC	818	Egypt	EGY								21	HIDES,SKINS,FURSKINS,RAW	1	No Quantity							380051			0
S3	2009	2009	2009	2	0	2	Export	300	Greece	GRC	826	United Kingdom	GBR								21	HIDES,SKINS,FURSKINS,RAW	1	No Quantity							144524			0
S3	2009	2009	2009	2	0	2	Export	288	Ghana	GHA	0	World	WLD								22	OIL SEED,OLEAGINUS FRUIT	1	No Quantity							23497309			0
S3	2009	2009	2009	2	0	2	Export	288	Ghana	GHA	24	Angola	AGO								22	OIL SEED,OLEAGINUS FRUIT	1	No Quantity							32677			0
S3	2009	2009	2009	2	0	2	Export	288	Ghana	GHA	36	Australia	AUS								22	OIL SEED,OLEAGINUS FRUIT	1	No Quantity							139			0
S3	2009	2009	2009	2	0	2	Export	288	Ghana	GHA	56	Belgium	BEL								22	OIL SEED,OLEAGINUS FRUIT	1	No Quantity							5847			0
S3	2009	2009	2009	2	0	2	Export	288	Ghana	GHA	124	Canada	CAN								22	OIL SEED,OLEAGINUS FRUIT	1	No Quantity							2034			0
S3	2009	2009	2009	2	0	2	Export	288	Ghana	GHA	156	China	CHN								22	OIL SEED,OLEAGINUS FRUIT	1	No Quantity							1084110			0
S3	2009	2009	2009	2	0	2	Export	288	Ghana	GHA	208	Denmark	DNK								22	OIL SEED,OLEAGINUS FRUIT	1	No Quantity							10108053			0
S3	2009	2009	2009	2	0	2	Export	288	Ghana	GHA	251	France	FRA								22	OIL SEED,OLEAGINUS FRUIT	1	No Quantity							818			0
S3	2009	2009	2009	2	0	2	Export	288	Ghana	GHA	276	Germany	DEU								22	OIL SEED,OLEAGINUS FRUIT	1	No Quantity							46845			0
S3	2009	2009	2009	2	0	2	Export	288	Ghana	GHA	376	Israel	ISR								22	OIL SEED,OLEAGINUS FRUIT	1	No Quantity							6814			0
S3	2009	2009	2009	2	0	2	Export	288	Ghana	GHA	381	Italy	ITA								22	OIL SEED,OLEAGINUS FRUIT	1	No Quantity							1017			0
S3	2009	2009	2009	2	0	2	Export	288	Ghana	GHA	384	Côte d'Ivoire	CIV								22	OIL SEED,OLEAGINUS FRUIT	1	No Quantity							1951			0
S3	2009	2009	2009	2	0	2	Export	288	Ghana	GHA	392	Japan	JPN								22	OIL SEED,OLEAGINUS FRUIT	1	No Quantity							188894			0
S3	2009	2009	2009	2	0	2	Export	288	Ghana	GHA	458	Malaysia	MYS								22	OIL SEED,OLEAGINUS FRUIT	1	No Quantity							579267			0
S3	2009	2009	2009	2	0	2	Export	288	Ghana	GHA	528	Netherlands	NLD								22	OIL SEED,OLEAGINUS FRUIT	1	No Quantity							3950455			0
S3	2009	2009	2009	2	0	2	Export	288	Ghana	GHA	566	Nigeria	NGA								22	OIL SEED,OLEAGINUS FRUIT	1	No Quantity							31569			0
S3	2009	2009	2009	2	0	2	Export	288	Ghana	GHA	586	Pakistan	PAK								22	OIL SEED,OLEAGINUS FRUIT	1	No Quantity							10051			0
S3	2009	2009	2009	2	0	2	Export	288	Ghana	GHA	686	Senegal	SEN								22	OIL SEED,OLEAGINUS FRUIT	1	No Quantity							5			0
S3	2009	2009	2009	2	0	2	Export	288	Ghana	GHA	699	India	IND								22	OIL SEED,OLEAGINUS FRUIT	1	No Quantity							5727326			0
S3	2009	2009	2009	2	0	2	Export	288	Ghana	GHA	702	Singapore	SGP								22	OIL SEED,OLEAGINUS FRUIT	1	No Quantity							81533			0
S3	2009	2009	2009	2	0	2	Export	288	Ghana	GHA	710	South Africa	ZAF								22	OIL SEED,OLEAGINUS FRUIT	1	No Quantity							226			0
S3	2009	2009	2009	2	0	2	Export	288	Ghana	GHA	724	Spain	ESP								22	OIL SEED,OLEAGINUS FRUIT	1	No Quantity							105274			0
S3	2009	2009	2009	2	0	2	Export	288	Ghana	GHA	748	Swaziland	SWZ								22	OIL SEED,OLEAGINUS FRUIT	1	No Quantity							50330			0
S3	2009	2009	2009	2	0	2	Export	288	Ghana	GHA	757	Switzerland	CHE								22	OIL SEED,OLEAGINUS FRUIT	1	No Quantity							1048256			0
S3	2009	2009	2009	2	0	2	Export	288	Ghana	GHA	768	Togo	TGO								22	OIL SEED,OLEAGINUS FRUIT	1	No Quantity							4126			0
S3	2009	2009	2009	2	0	2	Export	288	Ghana	GHA	784	United Arab Emirates	ARE								22	OIL SEED,OLEAGINUS FRUIT	1	No Quantity							314684			0
S3	2009	2009	2009	2	0	2	Export	288	Ghana	GHA	826	United Kingdom	GBR								22	OIL SEED,OLEAGINUS FRUIT	1	No Quantity							6171			0
S3	2009	2009	2009	2	0	2	Export	288	Ghana	GHA	842	USA	USA								22	OIL SEED,OLEAGINUS FRUIT	1	No Quantity							103240			0
S3	2009	2009	2009	2	0	2	Export	288	Ghana	GHA	854	Burkina Faso	BFA								22	OIL SEED,OLEAGINUS FRUIT	1	No Quantity							5597			0
S3	2009	2009	2009	2	0	2	Export	300	Greece	GRC	0	World	WLD								22	OIL SEED,OLEAGINUS FRUIT	1	No Quantity							86348416			0
S3	2009	2009	2009	2	0	2	Export	300	Greece	GRC	8	Albania	ALB								22	OIL SEED,OLEAGINUS FRUIT	1	No Quantity							391296			0
S3	2009	2009	2009	2	0	2	Export	300	Greece	GRC	36	Australia	AUS								22	OIL SEED,OLEAGINUS FRUIT	1	No Quantity							152428			0
S3	2009	2009	2009	2	0	2	Export	300	Greece	GRC	40	Austria	AUT								22	OIL SEED,OLEAGINUS FRUIT	1	No Quantity							19586			0
S3	2009	2009	2009	2	0	2	Export	300	Greece	GRC	56	Belgium	BEL								22	OIL SEED,OLEAGINUS FRUIT	1	No Quantity							85000			0
S3	2009	2009	2009	2	0	2	Export	300	Greece	GRC	70	Bosnia Herzegovina	BIH								22	OIL SEED,OLEAGINUS FRUIT	1	No Quantity							28040			0
S3	2009	2009	2009	2	0	2	Export	300	Greece	GRC	76	Brazil	BRA								22	OIL SEED,OLEAGINUS FRUIT	1	No Quantity							23477			0
S3	2009	2009	2009	2	0	2	Export	300	Greece	GRC	100	Bulgaria	BGR								22	OIL SEED,OLEAGINUS FRUIT	1	No Quantity							2819857			0
S3	2009	2009	2009	2	0	2	Export	300	Greece	GRC	124	Canada	CAN								22	OIL SEED,OLEAGINUS FRUIT	1	No Quantity							209520			0
S3	2009	2009	2009	2	0	2	Export	300	Greece	GRC	156	China	CHN								22	OIL SEED,OLEAGINUS FRUIT	1	No Quantity							18306			0
S3	2009	2009	2009	2	0	2	Export	300	Greece	GRC	188	Costa Rica	CRI								22	OIL SEED,OLEAGINUS FRUIT	1	No Quantity							8000			0
S3	2009	2009	2009	2	0	2	Export	300	Greece	GRC	196	Cyprus	CYP								22	OIL SEED,OLEAGINUS FRUIT	1	No Quantity							626122			0
S3	2009	2009	2009	2	0	2	Export	300	Greece	GRC	203	Czechia	CZE								22	OIL SEED,OLEAGINUS FRUIT	1	No Quantity							317301			0
S3	2009	2009	2009	2	0	2	Export	300	Greece	GRC	208	Denmark	DNK								22	OIL SEED,OLEAGINUS FRUIT	1	No Quantity							203			0
S3	2009	2009	2009	2	0	2	Export	300	Greece	GRC	231	Ethiopia	ETH								22	OIL SEED,OLEAGINUS FRUIT	1	No Quantity							650			0
S3	2009	2009	2009	2	0	2	Export	300	Greece	GRC	233	Estonia	EST								22	OIL SEED,OLEAGINUS FRUIT	1	No Quantity							2457			0
S3	2009	2009	2009	2	0	2	Export	300	Greece	GRC	246	Finland	FIN								22	OIL SEED,OLEAGINUS FRUIT	1	No Quantity							882900			0
S3	2009	2009	2009	2	0	2	Export	300	Greece	GRC	251	France	FRA								22	OIL SEED,OLEAGINUS FRUIT	1	No Quantity							1411567			0
S3	2009	2009	2009	2	0	2	Export	300	Greece	GRC	276	Germany	DEU								22	OIL SEED,OLEAGINUS FRUIT	1	No Quantity							12109818			0
S3	2009	2009	2009	2	0	2	Export	300	Greece	GRC	348	Hungary	HUN								22	OIL SEED,OLEAGINUS FRUIT	1	No Quantity							422041			0
S3	2009	2009	2009	2	0	2	Export	300	Greece	GRC	381	Italy	ITA								22	OIL SEED,OLEAGINUS FRUIT	1	No Quantity							33366388			0
S3	2009	2009	2009	2	0	2	Export	300	Greece	GRC	392	Japan	JPN								22	OIL SEED,OLEAGINUS FRUIT	1	No Quantity							1472084			0
S3	2009	2009	2009	2	0	2	Export	300	Greece	GRC	410	Rep. of Korea	KOR								22	OIL SEED,OLEAGINUS FRUIT	1	No Quantity							5982			0
S3	2009	2009	2009	2	0	2	Export	300	Greece	GRC	462	Maldives	MDV								22	OIL SEED,OLEAGINUS FRUIT	1	No Quantity							1896			0
S3	2009	2009	2009	2	0	2	Export	300	Greece	GRC	470	Malta	MLT								22	OIL SEED,OLEAGINUS FRUIT	1	No Quantity							62700			0
S3	2009	2009	2009	2	0	2	Export	300	Greece	GRC	528	Netherlands	NLD								22	OIL SEED,OLEAGINUS FRUIT	1	No Quantity							339299			0
S3	2009	2009	2009	2	0	2	Export	300	Greece	GRC	568	Other Europe, nes									22	OIL SEED,OLEAGINUS FRUIT	1	No Quantity							62030			0
S3	2009	2009	2009	2	0	2	Export	300	Greece	GRC	616	Poland	POL								22	OIL SEED,OLEAGINUS FRUIT	1	No Quantity							1590480			0
S3	2009	2009	2009	2	0	2	Export	300	Greece	GRC	642	Romania	ROU								22	OIL SEED,OLEAGINUS FRUIT	1	No Quantity							373418			0
S3	2009	2009	2009	2	0	2	Export	300	Greece	GRC	643	Russian Federation	RUS								22	OIL SEED,OLEAGINUS FRUIT	1	No Quantity							496649			0
S3	2009	2009	2009	2	0	2	Export	300	Greece	GRC	682	Saudi Arabia	SAU								22	OIL SEED,OLEAGINUS FRUIT	1	No Quantity							9592221			0
S3	2009	2009	2009	2	0	2	Export	300	Greece	GRC	688	Serbia	SRB								22	OIL SEED,OLEAGINUS FRUIT	1	No Quantity							2540			0
S3	2009	2009	2009	2	0	2	Export	300	Greece	GRC	702	Singapore	SGP								22	OIL SEED,OLEAGINUS FRUIT	1	No Quantity							28853			0
S3	2009	2009	2009	2	0	2	Export	300	Greece	GRC	703	Slovakia	SVK								22	OIL SEED,OLEAGINUS FRUIT	1	No Quantity							130823			0
S3	2009	2009	2009	2	0	2	Export	300	Greece	GRC	710	South Africa	ZAF								22	OIL SEED,OLEAGINUS FRUIT	1	No Quantity							44248			0
S3	2009	2009	2009	2	0	2	Export	300	Greece	GRC	724	Spain	ESP								22	OIL SEED,OLEAGINUS FRUIT	1	No Quantity							8159983			0
S3	2009	2009	2009	2	0	2	Export	300	Greece	GRC	752	Sweden	SWE								22	OIL SEED,OLEAGINUS FRUIT	1	No Quantity							20831			0
S3	2009	2009	2009	2	0	2	Export	300	Greece	GRC	757	Switzerland	CHE								22	OIL SEED,OLEAGINUS FRUIT	1	No Quantity							16318			0
S3	2009	2009	2009	2	0	2	Export	300	Greece	GRC	784	United Arab Emirates	ARE								22	OIL SEED,OLEAGINUS FRUIT	1	No Quantity							443501			0
S3	2009	2009	2009	2	0	2	Export	300	Greece	GRC	792	Turkey	TUR								22	OIL SEED,OLEAGINUS FRUIT	1	No Quantity							1409919			0
S3	2009	2009	2009	2	0	2	Export	300	Greece	GRC	807	North Macedonia	MKD								22	OIL SEED,OLEAGINUS FRUIT	1	No Quantity							277171			0
S3	2009	2009	2009	2	0	2	Export	300	Greece	GRC	826	United Kingdom	GBR								22	OIL SEED,OLEAGINUS FRUIT	1	No Quantity							8799235			0
S3	2009	2009	2009	2	0	2	Export	300	Greece	GRC	842	USA	USA								22	OIL SEED,OLEAGINUS FRUIT	1	No Quantity							123280			0
S3	2009	2009	2009	2	0	2	Export	288	Ghana	GHA	0	World	WLD								23	CRUDE RUBBER	1	No Quantity							19854160			0
S3	2009	2009	2009	2	0	2	Export	288	Ghana	GHA	112	Belarus	BLR								23	CRUDE RUBBER	1	No Quantity							4647784			0
S3	2009	2009	2009	2	0	2	Export	288	Ghana	GHA	204	Benin	BEN								23	CRUDE RUBBER	1	No Quantity							1420			0
S3	2009	2009	2009	2	0	2	Export	288	Ghana	GHA	208	Denmark	DNK								23	CRUDE RUBBER	1	No Quantity							137991			0
S3	2009	2009	2009	2	0	2	Export	288	Ghana	GHA	251	France	FRA								23	CRUDE RUBBER	1	No Quantity							3023733			0
S3	2009	2009	2009	2	0	2	Export	288	Ghana	GHA	276	Germany	DEU								23	CRUDE RUBBER	1	No Quantity							250113			0
S3	2009	2009	2009	2	0	2	Export	288	Ghana	GHA	300	Greece	GRC								23	CRUDE RUBBER	1	No Quantity							66854			0
S3	2009	2009	2009	2	0	2	Export	288	Ghana	GHA	381	Italy	ITA								23	CRUDE RUBBER	1	No Quantity							1619032			0
S3	2009	2009	2009	2	0	2	Export	288	Ghana	GHA	458	Malaysia	MYS								23	CRUDE RUBBER	1	No Quantity							3778026			0
S3	2009	2009	2009	2	0	2	Export	288	Ghana	GHA	528	Netherlands	NLD								23	CRUDE RUBBER	1	No Quantity							1655948			0
S3	2009	2009	2009	2	0	2	Export	288	Ghana	GHA	566	Nigeria	NGA								23	CRUDE RUBBER	1	No Quantity							86010			0
S3	2009	2009	2009	2	0	2	Export	288	Ghana	GHA	616	Poland	POL								23	CRUDE RUBBER	1	No Quantity							917137			0
S3	2009	2009	2009	2	0	2	Export	288	Ghana	GHA	642	Romania	ROU								23	CRUDE RUBBER	1	No Quantity							339590			0
S3	2009	2009	2009	2	0	2	Export	288	Ghana	GHA	724	Spain	ESP								23	CRUDE RUBBER	1	No Quantity							2133592			0
S3	2009	2009	2009	2	0	2	Export	288	Ghana	GHA	826	United Kingdom	GBR								23	CRUDE RUBBER	1	No Quantity							1196929			0
S3	2009	2009	2009	2	0	2	Export	300	Greece	GRC	0	World	WLD								23	CRUDE RUBBER	1	No Quantity							2269491			0
S3	2009	2009	2009	2	0	2	Export	300	Greece	GRC	8	Albania	ALB								23	CRUDE RUBBER	1	No Quantity							101903			0
S3	2009	2009	2009	2	0	2	Export	300	Greece	GRC	36	Australia	AUS								23	CRUDE RUBBER	1	No Quantity							50152			0
S3	2009	2009	2009	2	0	2	Export	300	Greece	GRC	40	Austria	AUT								23	CRUDE RUBBER	1	No Quantity							98155			0
S3	2009	2009	2009	2	0	2	Export	300	Greece	GRC	56	Belgium	BEL								23	CRUDE RUBBER	1	No Quantity							27785			0
S3	2009	2009	2009	2	0	2	Export	300	Greece	GRC	100	Bulgaria	BGR								23	CRUDE RUBBER	1	No Quantity							231208			0
S3	2009	2009	2009	2	0	2	Export	300	Greece	GRC	156	China	CHN								23	CRUDE RUBBER	1	No Quantity							3645			0
S3	2009	2009	2009	2	0	2	Export	300	Greece	GRC	196	Cyprus	CYP								23	CRUDE RUBBER	1	No Quantity							288828			0
S3	2009	2009	2009	2	0	2	Export	300	Greece	GRC	251	France	FRA								23	CRUDE RUBBER	1	No Quantity							441731			0
S3	2009	2009	2009	2	0	2	Export	300	Greece	GRC	268	Georgia	GEO								23	CRUDE RUBBER	1	No Quantity							34255			0
S3	2009	2009	2009	2	0	2	Export	300	Greece	GRC	276	Germany	DEU								23	CRUDE RUBBER	1	No Quantity							80920			0
S3	2009	2009	2009	2	0	2	Export	300	Greece	GRC	376	Israel	ISR								23	CRUDE RUBBER	1	No Quantity							264564			0
S3	2009	2009	2009	2	0	2	Export	300	Greece	GRC	381	Italy	ITA								23	CRUDE RUBBER	1	No Quantity							89817			0
S3	2009	2009	2009	2	0	2	Export	300	Greece	GRC	392	Japan	JPN								23	CRUDE RUBBER	1	No Quantity							94715			0
S3	2009	2009	2009	2	0	2	Export	300	Greece	GRC	400	Jordan	JOR								23	CRUDE RUBBER	1	No Quantity							66027			0
S3	2009	2009	2009	2	0	2	Export	300	Greece	GRC	410	Rep. of Korea	KOR								23	CRUDE RUBBER	1	No Quantity							13413			0
S3	2009	2009	2009	2	0	2	Export	300	Greece	GRC	414	Kuwait	KWT								23	CRUDE RUBBER	1	No Quantity							1337			0
S3	2009	2009	2009	2	0	2	Export	300	Greece	GRC	634	Qatar	QAT								23	CRUDE RUBBER	1	No Quantity							1722			0
S3	2009	2009	2009	2	0	2	Export	300	Greece	GRC	642	Romania	ROU								23	CRUDE RUBBER	1	No Quantity							198578			0
S3	2009	2009	2009	2	0	2	Export	300	Greece	GRC	682	Saudi Arabia	SAU								23	CRUDE RUBBER	1	No Quantity							19221			0
S3	2009	2009	2009	2	0	2	Export	300	Greece	GRC	688	Serbia	SRB								23	CRUDE RUBBER	1	No Quantity							75206			0
S3	2009	2009	2009	2	0	2	Export	300	Greece	GRC	784	United Arab Emirates	ARE								23	CRUDE RUBBER	1	No Quantity							9371			0
S3	2009	2009	2009	2	0	2	Export	300	Greece	GRC	792	Turkey	TUR								23	CRUDE RUBBER	1	No Quantity							12198			0
S3	2009	2009	2009	2	0	2	Export	300	Greece	GRC	807	North Macedonia	MKD								23	CRUDE RUBBER	1	No Quantity							48183			0
S3	2009	2009	2009	2	0	2	Export	300	Greece	GRC	837	Bunkers									23	CRUDE RUBBER	1	No Quantity							16560			0
S3	2009	2009	2009	2	0	2	Export	288	Ghana	GHA	0	World	WLD								24	CORK AND WOOD	1	No Quantity							90103867			0
S3	2009	2009	2009	2	0	2	Export	288	Ghana	GHA	12	Algeria	DZA								24	CORK AND WOOD	1	No Quantity							16716			0
S3	2009	2009	2009	2	0	2	Export	288	Ghana	GHA	36	Australia	AUS								24	CORK AND WOOD	1	No Quantity							187598			0
S3	2009	2009	2009	2	0	2	Export	288	Ghana	GHA	40	Austria	AUT								24	CORK AND WOOD	1	No Quantity							10991			0
S3	2009	2009	2009	2	0	2	Export	288	Ghana	GHA	50	Bangladesh	BGD								24	CORK AND WOOD	1	No Quantity							68624			0
S3	2009	2009	2009	2	0	2	Export	288	Ghana	GHA	56	Belgium	BEL								24	CORK AND WOOD	1	No Quantity							3722846			0
S3	2009	2009	2009	2	0	2	Export	288	Ghana	GHA	100	Bulgaria	BGR								24	CORK AND WOOD	1	No Quantity							19691			0
S3	2009	2009	2009	2	0	2	Export	288	Ghana	GHA	124	Canada	CAN								24	CORK AND WOOD	1	No Quantity							3724694			0
S3	2009	2009	2009	2	0	2	Export	288	Ghana	GHA	132	Cabo Verde	CPV								24	CORK AND WOOD	1	No Quantity							1546452			0
S3	2009	2009	2009	2	0	2	Export	288	Ghana	GHA	156	China	CHN								24	CORK AND WOOD	1	No Quantity							1867740			0
S3	2009	2009	2009	2	0	2	Export	288	Ghana	GHA	184	Cook Isds	COK								24	CORK AND WOOD	1	No Quantity							53661			0
S3	2009	2009	2009	2	0	2	Export	288	Ghana	GHA	191	Croatia	HRV								24	CORK AND WOOD	1	No Quantity							65035			0
S3	2009	2009	2009	2	0	2	Export	288	Ghana	GHA	196	Cyprus	CYP								24	CORK AND WOOD	1	No Quantity							144549			0
S3	2009	2009	2009	2	0	2	Export	288	Ghana	GHA	203	Czechia	CZE								24	CORK AND WOOD	1	No Quantity							3297			0
S3	2009	2009	2009	2	0	2	Export	288	Ghana	GHA	208	Denmark	DNK								24	CORK AND WOOD	1	No Quantity							244381			0
S3	2009	2009	2009	2	0	2	Export	288	Ghana	GHA	214	Dominican Rep.	DOM								24	CORK AND WOOD	1	No Quantity							25995			0
S3	2009	2009	2009	2	0	2	Export	288	Ghana	GHA	231	Ethiopia	ETH								24	CORK AND WOOD	1	No Quantity							31742			0
S3	2009	2009	2009	2	0	2	Export	288	Ghana	GHA	233	Estonia	EST								24	CORK AND WOOD	1	No Quantity							19741			0
S3	2009	2009	2009	2	0	2	Export	288	Ghana	GHA	246	Finland	FIN								24	CORK AND WOOD	1	No Quantity							194085			0
S3	2009	2009	2009	2	0	2	Export	288	Ghana	GHA	251	France	FRA								24	CORK AND WOOD	1	No Quantity							4333158			0
S3	2009	2009	2009	2	0	2	Export	288	Ghana	GHA	268	Georgia	GEO								24	CORK AND WOOD	1	No Quantity							86865			0
S3	2009	2009	2009	2	0	2	Export	288	Ghana	GHA	270	Gambia	GMB								24	CORK AND WOOD	1	No Quantity							19440			0
S3	2009	2009	2009	2	0	2	Export	288	Ghana	GHA	276	Germany	DEU								24	CORK AND WOOD	1	No Quantity							8902105			0
S3	2009	2009	2009	2	0	2	Export	288	Ghana	GHA	300	Greece	GRC								24	CORK AND WOOD	1	No Quantity							206623			0
S3	2009	2009	2009	2	0	2	Export	288	Ghana	GHA	344	China, Hong Kong SAR	HKG								24	CORK AND WOOD	1	No Quantity							116299			0
S3	2009	2009	2009	2	0	2	Export	288	Ghana	GHA	372	Ireland	IRL								24	CORK AND WOOD	1	No Quantity							351777			0
S3	2009	2009	2009	2	0	2	Export	288	Ghana	GHA	376	Israel	ISR								24	CORK AND WOOD	1	No Quantity							789070			0
S3	2009	2009	2009	2	0	2	Export	288	Ghana	GHA	381	Italy	ITA								24	CORK AND WOOD	1	No Quantity							4178139			0
S3	2009	2009	2009	2	0	2	Export	288	Ghana	GHA	400	Jordan	JOR								24	CORK AND WOOD	1	No Quantity							153573			0
S3	2009	2009	2009	2	0	2	Export	288	Ghana	GHA	410	Rep. of Korea	KOR								24	CORK AND WOOD	1	No Quantity							43705			0
S3	2009	2009	2009	2	0	2	Export	288	Ghana	GHA	414	Kuwait	KWT								24	CORK AND WOOD	1	No Quantity							17527			0
S3	2009	2009	2009	2	0	2	Export	288	Ghana	GHA	422	Lebanon	LBN								24	CORK AND WOOD	1	No Quantity							2117321			0
S3	2009	2009	2009	2	0	2	Export	288	Ghana	GHA	430	Liberia	LBR								24	CORK AND WOOD	1	No Quantity							47441			0
S3	2009	2009	2009	2	0	2	Export	288	Ghana	GHA	434	Libya	LBY								24	CORK AND WOOD	1	No Quantity							29487			0
S3	2009	2009	2009	2	0	2	Export	288	Ghana	GHA	440	Lithuania	LTU								24	CORK AND WOOD	1	No Quantity							21272			0
S3	2009	2009	2009	2	0	2	Export	288	Ghana	GHA	458	Malaysia	MYS								24	CORK AND WOOD	1	No Quantity							296333			0
S3	2009	2009	2009	2	0	2	Export	288	Ghana	GHA	466	Mali	MLI								24	CORK AND WOOD	1	No Quantity							27871			0
S3	2009	2009	2009	2	0	2	Export	288	Ghana	GHA	470	Malta	MLT								24	CORK AND WOOD	1	No Quantity							57867			0
S3	2009	2009	2009	2	0	2	Export	288	Ghana	GHA	480	Mauritius	MUS								24	CORK AND WOOD	1	No Quantity							23241			0
S3	2009	2009	2009	2	0	2	Export	288	Ghana	GHA	490	Other Asia, nes									24	CORK AND WOOD	1	No Quantity							138859			0
S3	2009	2009	2009	2	0	2	Export	288	Ghana	GHA	504	Morocco	MAR								24	CORK AND WOOD	1	No Quantity							126138			0
S3	2009	2009	2009	2	0	2	Export	288	Ghana	GHA	528	Netherlands	NLD								24	CORK AND WOOD	1	No Quantity							1985179			0
S3	2009	2009	2009	2	0	2	Export	288	Ghana	GHA	554	New Zealand	NZL								24	CORK AND WOOD	1	No Quantity							52659			0
S3	2009	2009	2009	2	0	2	Export	288	Ghana	GHA	562	Niger	NER								24	CORK AND WOOD	1	No Quantity							1501424			0
S3	2009	2009	2009	2	0	2	Export	288	Ghana	GHA	566	Nigeria	NGA								24	CORK AND WOOD	1	No Quantity							549623			0
S3	2009	2009	2009	2	0	2	Export	288	Ghana	GHA	586	Pakistan	PAK								24	CORK AND WOOD	1	No Quantity							8588			0
S3	2009	2009	2009	2	0	2	Export	288	Ghana	GHA	608	Philippines	PHL								24	CORK AND WOOD	1	No Quantity							35279			0
S3	2009	2009	2009	2	0	2	Export	288	Ghana	GHA	616	Poland	POL								24	CORK AND WOOD	1	No Quantity							436030			0
S3	2009	2009	2009	2	0	2	Export	288	Ghana	GHA	634	Qatar	QAT								24	CORK AND WOOD	1	No Quantity							362518			0
S3	2009	2009	2009	2	0	2	Export	288	Ghana	GHA	643	Russian Federation	RUS								24	CORK AND WOOD	1	No Quantity							184920			0
S3	2009	2009	2009	2	0	2	Export	288	Ghana	GHA	682	Saudi Arabia	SAU								24	CORK AND WOOD	1	No Quantity							2709909			0
S3	2009	2009	2009	2	0	2	Export	288	Ghana	GHA	686	Senegal	SEN								24	CORK AND WOOD	1	No Quantity							3970782			0
S3	2009	2009	2009	2	0	2	Export	288	Ghana	GHA	699	India	IND								24	CORK AND WOOD	1	No Quantity							22695913			0
S3	2009	2009	2009	2	0	2	Export	288	Ghana	GHA	702	Singapore	SGP								24	CORK AND WOOD	1	No Quantity							2845177			0
S3	2009	2009	2009	2	0	2	Export	288	Ghana	GHA	704	Viet Nam	VNM								24	CORK AND WOOD	1	No Quantity							103824			0
S3	2009	2009	2009	2	0	2	Export	288	Ghana	GHA	710	South Africa	ZAF								24	CORK AND WOOD	1	No Quantity							1505414			0
S3	2009	2009	2009	2	0	2	Export	288	Ghana	GHA	724	Spain	ESP								24	CORK AND WOOD	1	No Quantity							280842			0
S3	2009	2009	2009	2	0	2	Export	288	Ghana	GHA	752	Sweden	SWE								24	CORK AND WOOD	1	No Quantity							27074			0
S3	2009	2009	2009	2	0	2	Export	288	Ghana	GHA	757	Switzerland	CHE								24	CORK AND WOOD	1	No Quantity							227683			0
S3	2009	2009	2009	2	0	2	Export	288	Ghana	GHA	760	Syria	SYR								24	CORK AND WOOD	1	No Quantity							278591			0
S3	2009	2009	2009	2	0	2	Export	288	Ghana	GHA	764	Thailand	THA								24	CORK AND WOOD	1	No Quantity							11779			0
S3	2009	2009	2009	2	0	2	Export	288	Ghana	GHA	768	Togo	TGO								24	CORK AND WOOD	1	No Quantity							84158			0
S3	2009	2009	2009	2	0	2	Export	288	Ghana	GHA	784	United Arab Emirates	ARE								24	CORK AND WOOD	1	No Quantity							3407997			0
S3	2009	2009	2009	2	0	2	Export	288	Ghana	GHA	792	Turkey	TUR								24	CORK AND WOOD	1	No Quantity							75500			0
S3	2009	2009	2009	2	0	2	Export	288	Ghana	GHA	818	Egypt	EGY								24	CORK AND WOOD	1	No Quantity							1735651			0
S3	2009	2009	2009	2	0	2	Export	288	Ghana	GHA	826	United Kingdom	GBR								24	CORK AND WOOD	1	No Quantity							4177468			0
S3	2009	2009	2009	2	0	2	Export	288	Ghana	GHA	842	USA	USA								24	CORK AND WOOD	1	No Quantity							5765054			0
S3	2009	2009	2009	2	0	2	Export	288	Ghana	GHA	854	Burkina Faso	BFA								24	CORK AND WOOD	1	No Quantity							1052885			0
S3	2009	2009	2009	2	0	2	Export	300	Greece	GRC	0	World	WLD								24	CORK AND WOOD	1	No Quantity							11681641			0
S3	2009	2009	2009	2	0	2	Export	300	Greece	GRC	8	Albania	ALB								24	CORK AND WOOD	1	No Quantity							4228446			0
S3	2009	2009	2009	2	0	2	Export	300	Greece	GRC	40	Austria	AUT								24	CORK AND WOOD	1	No Quantity							17496			0
S3	2009	2009	2009	2	0	2	Export	300	Greece	GRC	56	Belgium	BEL								24	CORK AND WOOD	1	No Quantity							11191			0
S3	2009	2009	2009	2	0	2	Export	300	Greece	GRC	100	Bulgaria	BGR								24	CORK AND WOOD	1	No Quantity							227221			0
S3	2009	2009	2009	2	0	2	Export	300	Greece	GRC	112	Belarus	BLR								24	CORK AND WOOD	1	No Quantity							1804			0
S3	2009	2009	2009	2	0	2	Export	300	Greece	GRC	196	Cyprus	CYP								24	CORK AND WOOD	1	No Quantity							1877141			0
S3	2009	2009	2009	2	0	2	Export	300	Greece	GRC	208	Denmark	DNK								24	CORK AND WOOD	1	No Quantity							20294			0
S3	2009	2009	2009	2	0	2	Export	300	Greece	GRC	233	Estonia	EST								24	CORK AND WOOD	1	No Quantity							22689			0
S3	2009	2009	2009	2	0	2	Export	300	Greece	GRC	276	Germany	DEU								24	CORK AND WOOD	1	No Quantity							18086			0
S3	2009	2009	2009	2	0	2	Export	300	Greece	GRC	364	Iran	IRN								24	CORK AND WOOD	1	No Quantity							16996			0
S3	2009	2009	2009	2	0	2	Export	300	Greece	GRC	381	Italy	ITA								24	CORK AND WOOD	1	No Quantity							3494531			0
S3	2009	2009	2009	2	0	2	Export	300	Greece	GRC	422	Lebanon	LBN								24	CORK AND WOOD	1	No Quantity							217562			0
S3	2009	2009	2009	2	0	2	Export	300	Greece	GRC	528	Netherlands	NLD								24	CORK AND WOOD	1	No Quantity							85471			0
S3	2009	2009	2009	2	0	2	Export	300	Greece	GRC	642	Romania	ROU								24	CORK AND WOOD	1	No Quantity							385652			0
S3	2009	2009	2009	2	0	2	Export	300	Greece	GRC	682	Saudi Arabia	SAU								24	CORK AND WOOD	1	No Quantity							36670			0
S3	2009	2009	2009	2	0	2	Export	300	Greece	GRC	688	Serbia	SRB								24	CORK AND WOOD	1	No Quantity							77860			0
S3	2009	2009	2009	2	0	2	Export	300	Greece	GRC	703	Slovakia	SVK								24	CORK AND WOOD	1	No Quantity							27530			0
S3	2009	2009	2009	2	0	2	Export	300	Greece	GRC	724	Spain	ESP								24	CORK AND WOOD	1	No Quantity							13502			0
S3	2009	2009	2009	2	0	2	Export	300	Greece	GRC	752	Sweden	SWE								24	CORK AND WOOD	1	No Quantity							1159			0
S3	2009	2009	2009	2	0	2	Export	300	Greece	GRC	792	Turkey	TUR								24	CORK AND WOOD	1	No Quantity							109446			0
S3	2009	2009	2009	2	0	2	Export	300	Greece	GRC	807	North Macedonia	MKD								24	CORK AND WOOD	1	No Quantity							723742			0
S3	2009	2009	2009	2	0	2	Export	300	Greece	GRC	818	Egypt	EGY								24	CORK AND WOOD	1	No Quantity							12826			0
S3	2009	2009	2009	2	0	2	Export	300	Greece	GRC	837	Bunkers									24	CORK AND WOOD	1	No Quantity							15101			0
S3	2009	2009	2009	2	0	2	Export	300	Greece	GRC	842	USA	USA								24	CORK AND WOOD	1	No Quantity							27316			0
S3	2009	2009	2009	2	0	2	Export	300	Greece	GRC	860	Uzbekistan	UZB								24	CORK AND WOOD	1	No Quantity							139			0
S3	2009	2009	2009	2	0	2	Export	300	Greece	GRC	887	Yemen	YEM								24	CORK AND WOOD	1	No Quantity							11769			0
S3	2009	2009	2009	2	0	2	Export	288	Ghana	GHA	0	World	WLD								25	PULP AND WASTE PAPER	1	No Quantity							78237			0
S3	2009	2009	2009	2	0	2	Export	288	Ghana	GHA	566	Nigeria	NGA								25	PULP AND WASTE PAPER	1	No Quantity							60954			0
S3	2009	2009	2009	2	0	2	Export	288	Ghana	GHA	699	India	IND								25	PULP AND WASTE PAPER	1	No Quantity							5392			0
S3	2009	2009	2009	2	0	2	Export	288	Ghana	GHA	710	South Africa	ZAF								25	PULP AND WASTE PAPER	1	No Quantity							10350			0
S3	2009	2009	2009	2	0	2	Export	288	Ghana	GHA	854	Burkina Faso	BFA								25	PULP AND WASTE PAPER	1	No Quantity							1540			0
S3	2009	2009	2009	2	0	2	Export	300	Greece	GRC	0	World	WLD								25	PULP AND WASTE PAPER	1	No Quantity							32755838			0
S3	2009	2009	2009	2	0	2	Export	300	Greece	GRC	8	Albania	ALB								25	PULP AND WASTE PAPER	1	No Quantity							25384			0
S3	2009	2009	2009	2	0	2	Export	300	Greece	GRC	36	Australia	AUS								25	PULP AND WASTE PAPER	1	No Quantity							10389			0
S3	2009	2009	2009	2	0	2	Export	300	Greece	GRC	40	Austria	AUT								25	PULP AND WASTE PAPER	1	No Quantity							251101			0
S3	2009	2009	2009	2	0	2	Export	300	Greece	GRC	50	Bangladesh	BGD								25	PULP AND WASTE PAPER	1	No Quantity							277215			0
S3	2009	2009	2009	2	0	2	Export	300	Greece	GRC	56	Belgium	BEL								25	PULP AND WASTE PAPER	1	No Quantity							7091			0
S3	2009	2009	2009	2	0	2	Export	300	Greece	GRC	100	Bulgaria	BGR								25	PULP AND WASTE PAPER	1	No Quantity							189046			0
S3	2009	2009	2009	2	0	2	Export	300	Greece	GRC	156	China	CHN								25	PULP AND WASTE PAPER	1	No Quantity							11780922			0
S3	2009	2009	2009	2	0	2	Export	300	Greece	GRC	196	Cyprus	CYP								25	PULP AND WASTE PAPER	1	No Quantity							101747			0
S3	2009	2009	2009	2	0	2	Export	300	Greece	GRC	251	France	FRA								25	PULP AND WASTE PAPER	1	No Quantity							1832969			0
S3	2009	2009	2009	2	0	2	Export	300	Greece	GRC	276	Germany	DEU								25	PULP AND WASTE PAPER	1	No Quantity							38057			0
S3	2009	2009	2009	2	0	2	Export	300	Greece	GRC	344	China, Hong Kong SAR	HKG								25	PULP AND WASTE PAPER	1	No Quantity							173890			0
S3	2009	2009	2009	2	0	2	Export	300	Greece	GRC	360	Indonesia	IDN								25	PULP AND WASTE PAPER	1	No Quantity							3011544			0
S3	2009	2009	2009	2	0	2	Export	300	Greece	GRC	381	Italy	ITA								25	PULP AND WASTE PAPER	1	No Quantity							7147208			0
S3	2009	2009	2009	2	0	2	Export	300	Greece	GRC	410	Rep. of Korea	KOR								25	PULP AND WASTE PAPER	1	No Quantity							1263657			0
S3	2009	2009	2009	2	0	2	Export	300	Greece	GRC	458	Malaysia	MYS								25	PULP AND WASTE PAPER	1	No Quantity							78046			0
S3	2009	2009	2009	2	0	2	Export	300	Greece	GRC	470	Malta	MLT								25	PULP AND WASTE PAPER	1	No Quantity							15076			0
S3	2009	2009	2009	2	0	2	Export	300	Greece	GRC	528	Netherlands	NLD								25	PULP AND WASTE PAPER	1	No Quantity							130039			0
S3	2009	2009	2009	2	0	2	Export	300	Greece	GRC	586	Pakistan	PAK								25	PULP AND WASTE PAPER	1	No Quantity							176037			0
S3	2009	2009	2009	2	0	2	Export	300	Greece	GRC	608	Philippines	PHL								25	PULP AND WASTE PAPER	1	No Quantity							476193			0
S3	2009	2009	2009	2	0	2	Export	300	Greece	GRC	616	Poland	POL								25	PULP AND WASTE PAPER	1	No Quantity							1915			0
S3	2009	2009	2009	2	0	2	Export	300	Greece	GRC	642	Romania	ROU								25	PULP AND WASTE PAPER	1	No Quantity							4234			0
S3	2009	2009	2009	2	0	2	Export	300	Greece	GRC	688	Serbia	SRB								25	PULP AND WASTE PAPER	1	No Quantity							30052			0
S3	2009	2009	2009	2	0	2	Export	300	Greece	GRC	699	India	IND								25	PULP AND WASTE PAPER	1	No Quantity							2783125			0
S3	2009	2009	2009	2	0	2	Export	300	Greece	GRC	704	Viet Nam	VNM								25	PULP AND WASTE PAPER	1	No Quantity							17201			0
S3	2009	2009	2009	2	0	2	Export	300	Greece	GRC	705	Slovenia	SVN								25	PULP AND WASTE PAPER	1	No Quantity							345129			0
S3	2009	2009	2009	2	0	2	Export	300	Greece	GRC	752	Sweden	SWE								25	PULP AND WASTE PAPER	1	No Quantity							22059			0
S3	2009	2009	2009	2	0	2	Export	300	Greece	GRC	784	United Arab Emirates	ARE								25	PULP AND WASTE PAPER	1	No Quantity							60136			0
S3	2009	2009	2009	2	0	2	Export	300	Greece	GRC	792	Turkey	TUR								25	PULP AND WASTE PAPER	1	No Quantity							2468303			0
S3	2009	2009	2009	2	0	2	Export	300	Greece	GRC	807	North Macedonia	MKD								25	PULP AND WASTE PAPER	1	No Quantity							19733			0
S3	2009	2009	2009	2	0	2	Export	300	Greece	GRC	826	United Kingdom	GBR								25	PULP AND WASTE PAPER	1	No Quantity							17651			0
S3	2009	2009	2009	2	0	2	Export	300	Greece	GRC	842	USA	USA								25	PULP AND WASTE PAPER	1	No Quantity							691			0
S3	2009	2009	2009	2	0	2	Export	288	Ghana	GHA	0	World	WLD								26	TEXTILE FIBRES	1	No Quantity							4829402			0
S3	2009	2009	2009	2	0	2	Export	288	Ghana	GHA	24	Angola	AGO								26	TEXTILE FIBRES	1	No Quantity							9362			0
S3	2009	2009	2009	2	0	2	Export	288	Ghana	GHA	36	Australia	AUS								26	TEXTILE FIBRES	1	No Quantity							2845			0
S3	2009	2009	2009	2	0	2	Export	288	Ghana	GHA	56	Belgium	BEL								26	TEXTILE FIBRES	1	No Quantity							67158			0
S3	2009	2009	2009	2	0	2	Export	288	Ghana	GHA	76	Brazil	BRA								26	TEXTILE FIBRES	1	No Quantity							31			0
S3	2009	2009	2009	2	0	2	Export	288	Ghana	GHA	108	Burundi	BDI								26	TEXTILE FIBRES	1	No Quantity							27335			0
S3	2009	2009	2009	2	0	2	Export	288	Ghana	GHA	120	Cameroon	CMR								26	TEXTILE FIBRES	1	No Quantity							25327			0
S3	2009	2009	2009	2	0	2	Export	288	Ghana	GHA	140	Central African Rep.	CAF								26	TEXTILE FIBRES	1	No Quantity							2103			0
S3	2009	2009	2009	2	0	2	Export	288	Ghana	GHA	204	Benin	BEN								26	TEXTILE FIBRES	1	No Quantity							255194			0
S3	2009	2009	2009	2	0	2	Export	288	Ghana	GHA	208	Denmark	DNK								26	TEXTILE FIBRES	1	No Quantity							485			0
S3	2009	2009	2009	2	0	2	Export	288	Ghana	GHA	226	Equatorial Guinea	GNQ								26	TEXTILE FIBRES	1	No Quantity							4197			0
S3	2009	2009	2009	2	0	2	Export	288	Ghana	GHA	231	Ethiopia	ETH								26	TEXTILE FIBRES	1	No Quantity							12254			0
S3	2009	2009	2009	2	0	2	Export	288	Ghana	GHA	251	France	FRA								26	TEXTILE FIBRES	1	No Quantity							73659			0
S3	2009	2009	2009	2	0	2	Export	288	Ghana	GHA	270	Gambia	GMB								26	TEXTILE FIBRES	1	No Quantity							580			0
S3	2009	2009	2009	2	0	2	Export	288	Ghana	GHA	276	Germany	DEU								26	TEXTILE FIBRES	1	No Quantity							19033			0
S3	2009	2009	2009	2	0	2	Export	288	Ghana	GHA	332	Haiti	HTI								26	TEXTILE FIBRES	1	No Quantity							3048			0
S3	2009	2009	2009	2	0	2	Export	288	Ghana	GHA	348	Hungary	HUN								26	TEXTILE FIBRES	1	No Quantity							6038			0
S3	2009	2009	2009	2	0	2	Export	288	Ghana	GHA	360	Indonesia	IDN								26	TEXTILE FIBRES	1	No Quantity							417059			0
S3	2009	2009	2009	2	0	2	Export	288	Ghana	GHA	376	Israel	ISR								26	TEXTILE FIBRES	1	No Quantity							2082			0
S3	2009	2009	2009	2	0	2	Export	288	Ghana	GHA	381	Italy	ITA								26	TEXTILE FIBRES	1	No Quantity							9453			0
S3	2009	2009	2009	2	0	2	Export	288	Ghana	GHA	384	Côte d'Ivoire	CIV								26	TEXTILE FIBRES	1	No Quantity							123045			0
S3	2009	2009	2009	2	0	2	Export	288	Ghana	GHA	400	Jordan	JOR								26	TEXTILE FIBRES	1	No Quantity							2089			0
S3	2009	2009	2009	2	0	2	Export	288	Ghana	GHA	404	Kenya	KEN								26	TEXTILE FIBRES	1	No Quantity							9835			0
S3	2009	2009	2009	2	0	2	Export	288	Ghana	GHA	410	Rep. of Korea	KOR								26	TEXTILE FIBRES	1	No Quantity							1590			0
S3	2009	2009	2009	2	0	2	Export	288	Ghana	GHA	422	Lebanon	LBN								26	TEXTILE FIBRES	1	No Quantity							870			0
S3	2009	2009	2009	2	0	2	Export	288	Ghana	GHA	430	Liberia	LBR								26	TEXTILE FIBRES	1	No Quantity							1236			0
S3	2009	2009	2009	2	0	2	Export	288	Ghana	GHA	466	Mali	MLI								26	TEXTILE FIBRES	1	No Quantity							25407			0
S3	2009	2009	2009	2	0	2	Export	288	Ghana	GHA	504	Morocco	MAR								26	TEXTILE FIBRES	1	No Quantity							4763			0
S3	2009	2009	2009	2	0	2	Export	288	Ghana	GHA	508	Mozambique	MOZ								26	TEXTILE FIBRES	1	No Quantity							2140			0
S3	2009	2009	2009	2	0	2	Export	288	Ghana	GHA	524	Nepal	NPL								26	TEXTILE FIBRES	1	No Quantity							2619			0
S3	2009	2009	2009	2	0	2	Export	288	Ghana	GHA	528	Netherlands	NLD								26	TEXTILE FIBRES	1	No Quantity							1231252			0
S3	2009	2009	2009	2	0	2	Export	288	Ghana	GHA	566	Nigeria	NGA								26	TEXTILE FIBRES	1	No Quantity							2095			0
S3	2009	2009	2009	2	0	2	Export	288	Ghana	GHA	591	Panama	PAN								26	TEXTILE FIBRES	1	No Quantity							2065			0
S3	2009	2009	2009	2	0	2	Export	288	Ghana	GHA	600	Paraguay	PRY								26	TEXTILE FIBRES	1	No Quantity							2104			0
S3	2009	2009	2009	2	0	2	Export	288	Ghana	GHA	604	Peru	PER								26	TEXTILE FIBRES	1	No Quantity							2628			0
S3	2009	2009	2009	2	0	2	Export	288	Ghana	GHA	608	Philippines	PHL								26	TEXTILE FIBRES	1	No Quantity							2611			0
S3	2009	2009	2009	2	0	2	Export	288	Ghana	GHA	616	Poland	POL								26	TEXTILE FIBRES	1	No Quantity							11166			0
S3	2009	2009	2009	2	0	2	Export	288	Ghana	GHA	620	Portugal	PRT								26	TEXTILE FIBRES	1	No Quantity							117192			0
S3	2009	2009	2009	2	0	2	Export	288	Ghana	GHA	646	Rwanda	RWA								26	TEXTILE FIBRES	1	No Quantity							2628			0
S3	2009	2009	2009	2	0	2	Export	288	Ghana	GHA	686	Senegal	SEN								26	TEXTILE FIBRES	1	No Quantity							2641			0
S3	2009	2009	2009	2	0	2	Export	288	Ghana	GHA	694	Sierra Leone	SLE								26	TEXTILE FIBRES	1	No Quantity							185			0
S3	2009	2009	2009	2	0	2	Export	288	Ghana	GHA	699	India	IND								26	TEXTILE FIBRES	1	No Quantity							380858			0
S3	2009	2009	2009	2	0	2	Export	288	Ghana	GHA	704	Viet Nam	VNM								26	TEXTILE FIBRES	1	No Quantity							1660418			0
S3	2009	2009	2009	2	0	2	Export	288	Ghana	GHA	710	South Africa	ZAF								26	TEXTILE FIBRES	1	No Quantity							20737			0
S3	2009	2009	2009	2	0	2	Export	288	Ghana	GHA	724	Spain	ESP								26	TEXTILE FIBRES	1	No Quantity							2663			0
S3	2009	2009	2009	2	0	2	Export	288	Ghana	GHA	752	Sweden	SWE								26	TEXTILE FIBRES	1	No Quantity							5258			0
S3	2009	2009	2009	2	0	2	Export	288	Ghana	GHA	757	Switzerland	CHE								26	TEXTILE FIBRES	1	No Quantity							1020			0
S3	2009	2009	2009	2	0	2	Export	288	Ghana	GHA	768	Togo	TGO								26	TEXTILE FIBRES	1	No Quantity							39753			0
S3	2009	2009	2009	2	0	2	Export	288	Ghana	GHA	784	United Arab Emirates	ARE								26	TEXTILE FIBRES	1	No Quantity							1054			0
S3	2009	2009	2009	2	0	2	Export	288	Ghana	GHA	792	Turkey	TUR								26	TEXTILE FIBRES	1	No Quantity							1540			0
S3	2009	2009	2009	2	0	2	Export	288	Ghana	GHA	800	Uganda	UGA								26	TEXTILE FIBRES	1	No Quantity							2103			0
S3	2009	2009	2009	2	0	2	Export	288	Ghana	GHA	818	Egypt	EGY								26	TEXTILE FIBRES	1	No Quantity							14825			0
S3	2009	2009	2009	2	0	2	Export	288	Ghana	GHA	826	United Kingdom	GBR								26	TEXTILE FIBRES	1	No Quantity							159284			0
S3	2009	2009	2009	2	0	2	Export	288	Ghana	GHA	842	USA	USA								26	TEXTILE FIBRES	1	No Quantity							43809			0
S3	2009	2009	2009	2	0	2	Export	288	Ghana	GHA	854	Burkina Faso	BFA								26	TEXTILE FIBRES	1	No Quantity							8673			0
S3	2009	2009	2009	2	0	2	Export	300	Greece	GRC	0	World	WLD								26	TEXTILE FIBRES	1	No Quantity							436022536			0
S3	2009	2009	2009	2	0	2	Export	300	Greece	GRC	4	Afghanistan	AFG								26	TEXTILE FIBRES	1	No Quantity							1393			0
S3	2009	2009	2009	2	0	2	Export	300	Greece	GRC	8	Albania	ALB								26	TEXTILE FIBRES	1	No Quantity							218913			0
S3	2009	2009	2009	2	0	2	Export	300	Greece	GRC	12	Algeria	DZA								26	TEXTILE FIBRES	1	No Quantity							1567979			0
S3	2009	2009	2009	2	0	2	Export	300	Greece	GRC	32	Argentina	ARG								26	TEXTILE FIBRES	1	No Quantity							4			0
S3	2009	2009	2009	2	0	2	Export	300	Greece	GRC	36	Australia	AUS								26	TEXTILE FIBRES	1	No Quantity							3975			0
S3	2009	2009	2009	2	0	2	Export	300	Greece	GRC	40	Austria	AUT								26	TEXTILE FIBRES	1	No Quantity							538544			0
S3	2009	2009	2009	2	0	2	Export	300	Greece	GRC	56	Belgium	BEL								26	TEXTILE FIBRES	1	No Quantity							991681			0
S3	2009	2009	2009	2	0	2	Export	300	Greece	GRC	70	Bosnia Herzegovina	BIH								26	TEXTILE FIBRES	1	No Quantity							706101			0
S3	2009	2009	2009	2	0	2	Export	300	Greece	GRC	76	Brazil	BRA								26	TEXTILE FIBRES	1	No Quantity							1			0
S3	2009	2009	2009	2	0	2	Export	300	Greece	GRC	100	Bulgaria	BGR								26	TEXTILE FIBRES	1	No Quantity							8596855			0
S3	2009	2009	2009	2	0	2	Export	300	Greece	GRC	124	Canada	CAN								26	TEXTILE FIBRES	1	No Quantity							4192			0
S3	2009	2009	2009	2	0	2	Export	300	Greece	GRC	152	Chile	CHL								26	TEXTILE FIBRES	1	No Quantity							1			0
S3	2009	2009	2009	2	0	2	Export	300	Greece	GRC	156	China	CHN								26	TEXTILE FIBRES	1	No Quantity							3091418			0
S3	2009	2009	2009	2	0	2	Export	300	Greece	GRC	196	Cyprus	CYP								26	TEXTILE FIBRES	1	No Quantity							135114			0
S3	2009	2009	2009	2	0	2	Export	300	Greece	GRC	203	Czechia	CZE								26	TEXTILE FIBRES	1	No Quantity							1483916			0
S3	2009	2009	2009	2	0	2	Export	300	Greece	GRC	208	Denmark	DNK								26	TEXTILE FIBRES	1	No Quantity							46691			0
S3	2009	2009	2009	2	0	2	Export	300	Greece	GRC	214	Dominican Rep.	DOM								26	TEXTILE FIBRES	1	No Quantity							5921			0
S3	2009	2009	2009	2	0	2	Export	300	Greece	GRC	246	Finland	FIN								26	TEXTILE FIBRES	1	No Quantity							7417			0
S3	2009	2009	2009	2	0	2	Export	300	Greece	GRC	251	France	FRA								26	TEXTILE FIBRES	1	No Quantity							6267142			0
S3	2009	2009	2009	2	0	2	Export	300	Greece	GRC	276	Germany	DEU								26	TEXTILE FIBRES	1	No Quantity							10431412			0
S3	2009	2009	2009	2	0	2	Export	300	Greece	GRC	344	China, Hong Kong SAR	HKG								26	TEXTILE FIBRES	1	No Quantity							1829333			0
S3	2009	2009	2009	2	0	2	Export	300	Greece	GRC	348	Hungary	HUN								26	TEXTILE FIBRES	1	No Quantity							7126			0
S3	2009	2009	2009	2	0	2	Export	300	Greece	GRC	360	Indonesia	IDN								26	TEXTILE FIBRES	1	No Quantity							19098049			0
S3	2009	2009	2009	2	0	2	Export	300	Greece	GRC	381	Italy	ITA								26	TEXTILE FIBRES	1	No Quantity							22446127			0
S3	2009	2009	2009	2	0	2	Export	300	Greece	GRC	392	Japan	JPN								26	TEXTILE FIBRES	1	No Quantity							1800899			0
S3	2009	2009	2009	2	0	2	Export	300	Greece	GRC	410	Rep. of Korea	KOR								26	TEXTILE FIBRES	1	No Quantity							175879			0
S3	2009	2009	2009	2	0	2	Export	300	Greece	GRC	450	Madagascar	MDG								26	TEXTILE FIBRES	1	No Quantity							4002			0
S3	2009	2009	2009	2	0	2	Export	300	Greece	GRC	458	Malaysia	MYS								26	TEXTILE FIBRES	1	No Quantity							917384			0
S3	2009	2009	2009	2	0	2	Export	300	Greece	GRC	490	Other Asia, nes									26	TEXTILE FIBRES	1	No Quantity							131533			0
S3	2009	2009	2009	2	0	2	Export	300	Greece	GRC	498	Rep. of Moldova	MDA								26	TEXTILE FIBRES	1	No Quantity							3463669			0
S3	2009	2009	2009	2	0	2	Export	300	Greece	GRC	499	Montenegro	MNE								26	TEXTILE FIBRES	1	No Quantity							25442			0
S3	2009	2009	2009	2	0	2	Export	300	Greece	GRC	504	Morocco	MAR								26	TEXTILE FIBRES	1	No Quantity							3866858			0
S3	2009	2009	2009	2	0	2	Export	300	Greece	GRC	528	Netherlands	NLD								26	TEXTILE FIBRES	1	No Quantity							14676			0
S3	2009	2009	2009	2	0	2	Export	300	Greece	GRC	568	Other Europe, nes									26	TEXTILE FIBRES	1	No Quantity							440235			0
S3	2009	2009	2009	2	0	2	Export	300	Greece	GRC	579	Norway	NOR								26	TEXTILE FIBRES	1	No Quantity							28			0
S3	2009	2009	2009	2	0	2	Export	300	Greece	GRC	586	Pakistan	PAK								26	TEXTILE FIBRES	1	No Quantity							13479354			0
S3	2009	2009	2009	2	0	2	Export	300	Greece	GRC	591	Panama	PAN								26	TEXTILE FIBRES	1	No Quantity							232556			0
S3	2009	2009	2009	2	0	2	Export	300	Greece	GRC	616	Poland	POL								26	TEXTILE FIBRES	1	No Quantity							659477			0
S3	2009	2009	2009	2	0	2	Export	300	Greece	GRC	620	Portugal	PRT								26	TEXTILE FIBRES	1	No Quantity							69828			0
S3	2009	2009	2009	2	0	2	Export	300	Greece	GRC	642	Romania	ROU								26	TEXTILE FIBRES	1	No Quantity							1046101			0
S3	2009	2009	2009	2	0	2	Export	300	Greece	GRC	643	Russian Federation	RUS								26	TEXTILE FIBRES	1	No Quantity							780052			0
S3	2009	2009	2009	2	0	2	Export	300	Greece	GRC	688	Serbia	SRB								26	TEXTILE FIBRES	1	No Quantity							1549881			0
S3	2009	2009	2009	2	0	2	Export	300	Greece	GRC	699	India	IND								26	TEXTILE FIBRES	1	No Quantity							4309727			0
S3	2009	2009	2009	2	0	2	Export	300	Greece	GRC	704	Viet Nam	VNM								26	TEXTILE FIBRES	1	No Quantity							380775			0
S3	2009	2009	2009	2	0	2	Export	300	Greece	GRC	724	Spain	ESP								26	TEXTILE FIBRES	1	No Quantity							1814408			0
S3	2009	2009	2009	2	0	2	Export	300	Greece	GRC	757	Switzerland	CHE								26	TEXTILE FIBRES	1	No Quantity							5731			0
S3	2009	2009	2009	2	0	2	Export	300	Greece	GRC	788	Tunisia	TUN								26	TEXTILE FIBRES	1	No Quantity							3208935			0
S3	2009	2009	2009	2	0	2	Export	300	Greece	GRC	792	Turkey	TUR								26	TEXTILE FIBRES	1	No Quantity							240788076			0
S3	2009	2009	2009	2	0	2	Export	300	Greece	GRC	800	Uganda	UGA								26	TEXTILE FIBRES	1	No Quantity							1			0
S3	2009	2009	2009	2	0	2	Export	300	Greece	GRC	804	Ukraine	UKR								26	TEXTILE FIBRES	1	No Quantity							224475			0
S3	2009	2009	2009	2	0	2	Export	300	Greece	GRC	807	North Macedonia	MKD								26	TEXTILE FIBRES	1	No Quantity							2390305			0
S3	2009	2009	2009	2	0	2	Export	300	Greece	GRC	818	Egypt	EGY								26	TEXTILE FIBRES	1	No Quantity							73551080			0
S3	2009	2009	2009	2	0	2	Export	300	Greece	GRC	826	United Kingdom	GBR								26	TEXTILE FIBRES	1	No Quantity							3087202			0
S3	2009	2009	2009	2	0	2	Export	300	Greece	GRC	837	Bunkers									26	TEXTILE FIBRES	1	No Quantity							53102			0
S3	2009	2009	2009	2	0	2	Export	300	Greece	GRC	839	Special Categories									26	TEXTILE FIBRES	1	No Quantity							4747			0
S3	2009	2009	2009	2	0	2	Export	300	Greece	GRC	842	USA	USA								26	TEXTILE FIBRES	1	No Quantity							66814			0
S3	2009	2009	2009	2	0	2	Export	288	Ghana	GHA	0	World	WLD								27	CRUDE FERTILIZER,MINERAL	1	No Quantity							1274103			0
S3	2009	2009	2009	2	0	2	Export	288	Ghana	GHA	32	Argentina	ARG								27	CRUDE FERTILIZER,MINERAL	1	No Quantity							206			0
S3	2009	2009	2009	2	0	2	Export	288	Ghana	GHA	36	Australia	AUS								27	CRUDE FERTILIZER,MINERAL	1	No Quantity							60			0
S3	2009	2009	2009	2	0	2	Export	288	Ghana	GHA	56	Belgium	BEL								27	CRUDE FERTILIZER,MINERAL	1	No Quantity							45611			0
S3	2009	2009	2009	2	0	2	Export	288	Ghana	GHA	124	Canada	CAN								27	CRUDE FERTILIZER,MINERAL	1	No Quantity							203			0
S3	2009	2009	2009	2	0	2	Export	288	Ghana	GHA	156	China	CHN								27	CRUDE FERTILIZER,MINERAL	1	No Quantity							85			0
S3	2009	2009	2009	2	0	2	Export	288	Ghana	GHA	276	Germany	DEU								27	CRUDE FERTILIZER,MINERAL	1	No Quantity							9549			0
S3	2009	2009	2009	2	0	2	Export	288	Ghana	GHA	324	Guinea	GIN								27	CRUDE FERTILIZER,MINERAL	1	No Quantity							417			0
S3	2009	2009	2009	2	0	2	Export	288	Ghana	GHA	376	Israel	ISR								27	CRUDE FERTILIZER,MINERAL	1	No Quantity							135790			0
S3	2009	2009	2009	2	0	2	Export	288	Ghana	GHA	384	Côte d'Ivoire	CIV								27	CRUDE FERTILIZER,MINERAL	1	No Quantity							13092			0
S3	2009	2009	2009	2	0	2	Export	288	Ghana	GHA	392	Japan	JPN								27	CRUDE FERTILIZER,MINERAL	1	No Quantity							46			0
S3	2009	2009	2009	2	0	2	Export	288	Ghana	GHA	430	Liberia	LBR								27	CRUDE FERTILIZER,MINERAL	1	No Quantity							3954			0
S3	2009	2009	2009	2	0	2	Export	288	Ghana	GHA	466	Mali	MLI								27	CRUDE FERTILIZER,MINERAL	1	No Quantity							23265			0
S3	2009	2009	2009	2	0	2	Export	288	Ghana	GHA	528	Netherlands	NLD								27	CRUDE FERTILIZER,MINERAL	1	No Quantity							210675			0
S3	2009	2009	2009	2	0	2	Export	288	Ghana	GHA	562	Niger	NER								27	CRUDE FERTILIZER,MINERAL	1	No Quantity							1547			0
S3	2009	2009	2009	2	0	2	Export	288	Ghana	GHA	566	Nigeria	NGA								27	CRUDE FERTILIZER,MINERAL	1	No Quantity							32			0
S3	2009	2009	2009	2	0	2	Export	288	Ghana	GHA	579	Norway	NOR								27	CRUDE FERTILIZER,MINERAL	1	No Quantity							3933			0
S3	2009	2009	2009	2	0	2	Export	288	Ghana	GHA	616	Poland	POL								27	CRUDE FERTILIZER,MINERAL	1	No Quantity							292			0
S3	2009	2009	2009	2	0	2	Export	288	Ghana	GHA	686	Senegal	SEN								27	CRUDE FERTILIZER,MINERAL	1	No Quantity							2682			0
S3	2009	2009	2009	2	0	2	Export	288	Ghana	GHA	694	Sierra Leone	SLE								27	CRUDE FERTILIZER,MINERAL	1	No Quantity							1777			0
S3	2009	2009	2009	2	0	2	Export	288	Ghana	GHA	757	Switzerland	CHE								27	CRUDE FERTILIZER,MINERAL	1	No Quantity							40			0
S3	2009	2009	2009	2	0	2	Export	288	Ghana	GHA	768	Togo	TGO								27	CRUDE FERTILIZER,MINERAL	1	No Quantity							3820			0
S3	2009	2009	2009	2	0	2	Export	288	Ghana	GHA	784	United Arab Emirates	ARE								27	CRUDE FERTILIZER,MINERAL	1	No Quantity							91			0
S3	2009	2009	2009	2	0	2	Export	288	Ghana	GHA	826	United Kingdom	GBR								27	CRUDE FERTILIZER,MINERAL	1	No Quantity							77			0
S3	2009	2009	2009	2	0	2	Export	288	Ghana	GHA	842	USA	USA								27	CRUDE FERTILIZER,MINERAL	1	No Quantity							8751			0
S3	2009	2009	2009	2	0	2	Export	288	Ghana	GHA	854	Burkina Faso	BFA								27	CRUDE FERTILIZER,MINERAL	1	No Quantity							808108			0
S3	2009	2009	2009	2	0	2	Export	300	Greece	GRC	0	World	WLD								27	CRUDE FERTILIZER,MINERAL	1	No Quantity							184232156			0
S3	2009	2009	2009	2	0	2	Export	300	Greece	GRC	8	Albania	ALB								27	CRUDE FERTILIZER,MINERAL	1	No Quantity							3329273			0
S3	2009	2009	2009	2	0	2	Export	300	Greece	GRC	12	Algeria	DZA								27	CRUDE FERTILIZER,MINERAL	1	No Quantity							2291710			0
S3	2009	2009	2009	2	0	2	Export	300	Greece	GRC	31	Azerbaijan	AZE								27	CRUDE FERTILIZER,MINERAL	1	No Quantity							11700			0
S3	2009	2009	2009	2	0	2	Export	300	Greece	GRC	32	Argentina	ARG								27	CRUDE FERTILIZER,MINERAL	1	No Quantity							145042			0
S3	2009	2009	2009	2	0	2	Export	300	Greece	GRC	36	Australia	AUS								27	CRUDE FERTILIZER,MINERAL	1	No Quantity							325279			0
S3	2009	2009	2009	2	0	2	Export	300	Greece	GRC	40	Austria	AUT								27	CRUDE FERTILIZER,MINERAL	1	No Quantity							950954			0
S3	2009	2009	2009	2	0	2	Export	300	Greece	GRC	48	Bahrain	BHR								27	CRUDE FERTILIZER,MINERAL	1	No Quantity							55307			0
S3	2009	2009	2009	2	0	2	Export	300	Greece	GRC	50	Bangladesh	BGD								27	CRUDE FERTILIZER,MINERAL	1	No Quantity							15299			0
S3	2009	2009	2009	2	0	2	Export	300	Greece	GRC	51	Armenia	ARM								27	CRUDE FERTILIZER,MINERAL	1	No Quantity							5861			0
S3	2009	2009	2009	2	0	2	Export	300	Greece	GRC	56	Belgium	BEL								27	CRUDE FERTILIZER,MINERAL	1	No Quantity							4080632			0
S3	2009	2009	2009	2	0	2	Export	300	Greece	GRC	64	Bhutan	BTN								27	CRUDE FERTILIZER,MINERAL	1	No Quantity							18803			0
S3	2009	2009	2009	2	0	2	Export	300	Greece	GRC	70	Bosnia Herzegovina	BIH								27	CRUDE FERTILIZER,MINERAL	1	No Quantity							63488			0
S3	2009	2009	2009	2	0	2	Export	300	Greece	GRC	76	Brazil	BRA								27	CRUDE FERTILIZER,MINERAL	1	No Quantity							1037123			0
S3	2009	2009	2009	2	0	2	Export	300	Greece	GRC	100	Bulgaria	BGR								27	CRUDE FERTILIZER,MINERAL	1	No Quantity							5824535			0
S3	2009	2009	2009	2	0	2	Export	300	Greece	GRC	124	Canada	CAN								27	CRUDE FERTILIZER,MINERAL	1	No Quantity							3770801			0
S3	2009	2009	2009	2	0	2	Export	300	Greece	GRC	144	Sri Lanka	LKA								27	CRUDE FERTILIZER,MINERAL	1	No Quantity							8155			0
S3	2009	2009	2009	2	0	2	Export	300	Greece	GRC	156	China	CHN								27	CRUDE FERTILIZER,MINERAL	1	No Quantity							58834362			0
S3	2009	2009	2009	2	0	2	Export	300	Greece	GRC	170	Colombia	COL								27	CRUDE FERTILIZER,MINERAL	1	No Quantity							24264			0
S3	2009	2009	2009	2	0	2	Export	300	Greece	GRC	191	Croatia	HRV								27	CRUDE FERTILIZER,MINERAL	1	No Quantity							33605			0
S3	2009	2009	2009	2	0	2	Export	300	Greece	GRC	196	Cyprus	CYP								27	CRUDE FERTILIZER,MINERAL	1	No Quantity							4842475			0
S3	2009	2009	2009	2	0	2	Export	300	Greece	GRC	203	Czechia	CZE								27	CRUDE FERTILIZER,MINERAL	1	No Quantity							259884			0
S3	2009	2009	2009	2	0	2	Export	300	Greece	GRC	208	Denmark	DNK								27	CRUDE FERTILIZER,MINERAL	1	No Quantity							1404			0
S3	2009	2009	2009	2	0	2	Export	300	Greece	GRC	218	Ecuador	ECU								27	CRUDE FERTILIZER,MINERAL	1	No Quantity							15847			0
S3	2009	2009	2009	2	0	2	Export	300	Greece	GRC	231	Ethiopia	ETH								27	CRUDE FERTILIZER,MINERAL	1	No Quantity							55194			0
S3	2009	2009	2009	2	0	2	Export	300	Greece	GRC	233	Estonia	EST								27	CRUDE FERTILIZER,MINERAL	1	No Quantity							8165			0
S3	2009	2009	2009	2	0	2	Export	300	Greece	GRC	246	Finland	FIN								27	CRUDE FERTILIZER,MINERAL	1	No Quantity							985139			0
S3	2009	2009	2009	2	0	2	Export	300	Greece	GRC	251	France	FRA								27	CRUDE FERTILIZER,MINERAL	1	No Quantity							2650685			0
S3	2009	2009	2009	2	0	2	Export	300	Greece	GRC	268	Georgia	GEO								27	CRUDE FERTILIZER,MINERAL	1	No Quantity							376039			0
S3	2009	2009	2009	2	0	2	Export	300	Greece	GRC	276	Germany	DEU								27	CRUDE FERTILIZER,MINERAL	1	No Quantity							8122712			0
S3	2009	2009	2009	2	0	2	Export	300	Greece	GRC	344	China, Hong Kong SAR	HKG								27	CRUDE FERTILIZER,MINERAL	1	No Quantity							2072084			0
S3	2009	2009	2009	2	0	2	Export	300	Greece	GRC	348	Hungary	HUN								27	CRUDE FERTILIZER,MINERAL	1	No Quantity							595097			0
S3	2009	2009	2009	2	0	2	Export	300	Greece	GRC	360	Indonesia	IDN								27	CRUDE FERTILIZER,MINERAL	1	No Quantity							484126			0
S3	2009	2009	2009	2	0	2	Export	300	Greece	GRC	364	Iran	IRN								27	CRUDE FERTILIZER,MINERAL	1	No Quantity							183798			0
S3	2009	2009	2009	2	0	2	Export	300	Greece	GRC	372	Ireland	IRL								27	CRUDE FERTILIZER,MINERAL	1	No Quantity							56459			0
S3	2009	2009	2009	2	0	2	Export	300	Greece	GRC	376	Israel	ISR								27	CRUDE FERTILIZER,MINERAL	1	No Quantity							4992638			0
S3	2009	2009	2009	2	0	2	Export	300	Greece	GRC	381	Italy	ITA								27	CRUDE FERTILIZER,MINERAL	1	No Quantity							16359118			0
S3	2009	2009	2009	2	0	2	Export	300	Greece	GRC	392	Japan	JPN								27	CRUDE FERTILIZER,MINERAL	1	No Quantity							208498			0
S3	2009	2009	2009	2	0	2	Export	300	Greece	GRC	398	Kazakhstan	KAZ								27	CRUDE FERTILIZER,MINERAL	1	No Quantity							3196970			0
S3	2009	2009	2009	2	0	2	Export	300	Greece	GRC	400	Jordan	JOR								27	CRUDE FERTILIZER,MINERAL	1	No Quantity							270790			0
S3	2009	2009	2009	2	0	2	Export	300	Greece	GRC	408	Dem. People's Rep. of Korea	PRK								27	CRUDE FERTILIZER,MINERAL	1	No Quantity							12431			0
S3	2009	2009	2009	2	0	2	Export	300	Greece	GRC	410	Rep. of Korea	KOR								27	CRUDE FERTILIZER,MINERAL	1	No Quantity							704528			0
S3	2009	2009	2009	2	0	2	Export	300	Greece	GRC	414	Kuwait	KWT								27	CRUDE FERTILIZER,MINERAL	1	No Quantity							125323			0
S3	2009	2009	2009	2	0	2	Export	300	Greece	GRC	422	Lebanon	LBN								27	CRUDE FERTILIZER,MINERAL	1	No Quantity							553376			0
S3	2009	2009	2009	2	0	2	Export	300	Greece	GRC	428	Latvia	LVA								27	CRUDE FERTILIZER,MINERAL	1	No Quantity							6825			0
S3	2009	2009	2009	2	0	2	Export	300	Greece	GRC	434	Libya	LBY								27	CRUDE FERTILIZER,MINERAL	1	No Quantity							907801			0
S3	2009	2009	2009	2	0	2	Export	300	Greece	GRC	440	Lithuania	LTU								27	CRUDE FERTILIZER,MINERAL	1	No Quantity							43804			0
S3	2009	2009	2009	2	0	2	Export	300	Greece	GRC	442	Luxembourg	LUX								27	CRUDE FERTILIZER,MINERAL	1	No Quantity							5917			0
S3	2009	2009	2009	2	0	2	Export	300	Greece	GRC	458	Malaysia	MYS								27	CRUDE FERTILIZER,MINERAL	1	No Quantity							338168			0
S3	2009	2009	2009	2	0	2	Export	300	Greece	GRC	470	Malta	MLT								27	CRUDE FERTILIZER,MINERAL	1	No Quantity							13275			0
S3	2009	2009	2009	2	0	2	Export	300	Greece	GRC	478	Mauritania	MRT								27	CRUDE FERTILIZER,MINERAL	1	No Quantity							6634			0
S3	2009	2009	2009	2	0	2	Export	300	Greece	GRC	484	Mexico	MEX								27	CRUDE FERTILIZER,MINERAL	1	No Quantity							19754			0
S3	2009	2009	2009	2	0	2	Export	300	Greece	GRC	490	Other Asia, nes									27	CRUDE FERTILIZER,MINERAL	1	No Quantity							1490304			0
S3	2009	2009	2009	2	0	2	Export	300	Greece	GRC	498	Rep. of Moldova	MDA								27	CRUDE FERTILIZER,MINERAL	1	No Quantity							82181			0
S3	2009	2009	2009	2	0	2	Export	300	Greece	GRC	499	Montenegro	MNE								27	CRUDE FERTILIZER,MINERAL	1	No Quantity							162484			0
S3	2009	2009	2009	2	0	2	Export	300	Greece	GRC	504	Morocco	MAR								27	CRUDE FERTILIZER,MINERAL	1	No Quantity							156111			0
S3	2009	2009	2009	2	0	2	Export	300	Greece	GRC	512	Oman	OMN								27	CRUDE FERTILIZER,MINERAL	1	No Quantity							34209			0
S3	2009	2009	2009	2	0	2	Export	300	Greece	GRC	516	Namibia	NAM								27	CRUDE FERTILIZER,MINERAL	1	No Quantity							1702333			0
S3	2009	2009	2009	2	0	2	Export	300	Greece	GRC	528	Netherlands	NLD								27	CRUDE FERTILIZER,MINERAL	1	No Quantity							4698836			0
S3	2009	2009	2009	2	0	2	Export	300	Greece	GRC	586	Pakistan	PAK								27	CRUDE FERTILIZER,MINERAL	1	No Quantity							26370			0
S3	2009	2009	2009	2	0	2	Export	300	Greece	GRC	600	Paraguay	PRY								27	CRUDE FERTILIZER,MINERAL	1	No Quantity							54698			0
S3	2009	2009	2009	2	0	2	Export	300	Greece	GRC	616	Poland	POL								27	CRUDE FERTILIZER,MINERAL	1	No Quantity							1091909			0
S3	2009	2009	2009	2	0	2	Export	300	Greece	GRC	620	Portugal	PRT								27	CRUDE FERTILIZER,MINERAL	1	No Quantity							445314			0
S3	2009	2009	2009	2	0	2	Export	300	Greece	GRC	634	Qatar	QAT								27	CRUDE FERTILIZER,MINERAL	1	No Quantity							70			0
S3	2009	2009	2009	2	0	2	Export	300	Greece	GRC	642	Romania	ROU								27	CRUDE FERTILIZER,MINERAL	1	No Quantity							3708939			0
S3	2009	2009	2009	2	0	2	Export	300	Greece	GRC	643	Russian Federation	RUS								27	CRUDE FERTILIZER,MINERAL	1	No Quantity							1448519			0
S3	2009	2009	2009	2	0	2	Export	300	Greece	GRC	682	Saudi Arabia	SAU								27	CRUDE FERTILIZER,MINERAL	1	No Quantity							1068363			0
S3	2009	2009	2009	2	0	2	Export	300	Greece	GRC	688	Serbia	SRB								27	CRUDE FERTILIZER,MINERAL	1	No Quantity							991863			0
S3	2009	2009	2009	2	0	2	Export	300	Greece	GRC	699	India	IND								27	CRUDE FERTILIZER,MINERAL	1	No Quantity							1798672			0
S3	2009	2009	2009	2	0	2	Export	300	Greece	GRC	702	Singapore	SGP								27	CRUDE FERTILIZER,MINERAL	1	No Quantity							550238			0
S3	2009	2009	2009	2	0	2	Export	300	Greece	GRC	703	Slovakia	SVK								27	CRUDE FERTILIZER,MINERAL	1	No Quantity							274401			0
S3	2009	2009	2009	2	0	2	Export	300	Greece	GRC	704	Viet Nam	VNM								27	CRUDE FERTILIZER,MINERAL	1	No Quantity							150570			0
S3	2009	2009	2009	2	0	2	Export	300	Greece	GRC	705	Slovenia	SVN								27	CRUDE FERTILIZER,MINERAL	1	No Quantity							43028			0
S3	2009	2009	2009	2	0	2	Export	300	Greece	GRC	710	South Africa	ZAF								27	CRUDE FERTILIZER,MINERAL	1	No Quantity							126590			0
S3	2009	2009	2009	2	0	2	Export	300	Greece	GRC	724	Spain	ESP								27	CRUDE FERTILIZER,MINERAL	1	No Quantity							2707695			0
S3	2009	2009	2009	2	0	2	Export	300	Greece	GRC	752	Sweden	SWE								27	CRUDE FERTILIZER,MINERAL	1	No Quantity							2957016			0
S3	2009	2009	2009	2	0	2	Export	300	Greece	GRC	757	Switzerland	CHE								27	CRUDE FERTILIZER,MINERAL	1	No Quantity							426612			0
S3	2009	2009	2009	2	0	2	Export	300	Greece	GRC	760	Syria	SYR								27	CRUDE FERTILIZER,MINERAL	1	No Quantity							114509			0
S3	2009	2009	2009	2	0	2	Export	300	Greece	GRC	762	Tajikistan	TJK								27	CRUDE FERTILIZER,MINERAL	1	No Quantity							10968			0
S3	2009	2009	2009	2	0	2	Export	300	Greece	GRC	764	Thailand	THA								27	CRUDE FERTILIZER,MINERAL	1	No Quantity							398941			0
S3	2009	2009	2009	2	0	2	Export	300	Greece	GRC	784	United Arab Emirates	ARE								27	CRUDE FERTILIZER,MINERAL	1	No Quantity							1260302			0
S3	2009	2009	2009	2	0	2	Export	300	Greece	GRC	788	Tunisia	TUN								27	CRUDE FERTILIZER,MINERAL	1	No Quantity							1600652			0
S3	2009	2009	2009	2	0	2	Export	300	Greece	GRC	792	Turkey	TUR								27	CRUDE FERTILIZER,MINERAL	1	No Quantity							896673			0
S3	2009	2009	2009	2	0	2	Export	300	Greece	GRC	804	Ukraine	UKR								27	CRUDE FERTILIZER,MINERAL	1	No Quantity							230071			0
S3	2009	2009	2009	2	0	2	Export	300	Greece	GRC	807	North Macedonia	MKD								27	CRUDE FERTILIZER,MINERAL	1	No Quantity							3207663			0
S3	2009	2009	2009	2	0	2	Export	300	Greece	GRC	818	Egypt	EGY								27	CRUDE FERTILIZER,MINERAL	1	No Quantity							1016723			0
S3	2009	2009	2009	2	0	2	Export	300	Greece	GRC	826	United Kingdom	GBR								27	CRUDE FERTILIZER,MINERAL	1	No Quantity							3670084			0
S3	2009	2009	2009	2	0	2	Export	300	Greece	GRC	837	Bunkers									27	CRUDE FERTILIZER,MINERAL	1	No Quantity							11847			0
S3	2009	2009	2009	2	0	2	Export	300	Greece	GRC	842	USA	USA								27	CRUDE FERTILIZER,MINERAL	1	No Quantity							16245607			0
S3	2009	2009	2009	2	0	2	Export	300	Greece	GRC	858	Uruguay	URY								27	CRUDE FERTILIZER,MINERAL	1	No Quantity							20896			0
S3	2009	2009	2009	2	0	2	Export	300	Greece	GRC	860	Uzbekistan	UZB								27	CRUDE FERTILIZER,MINERAL	1	No Quantity							48748			0
S3	2009	2009	2009	2	0	2	Export	288	Ghana	GHA	0	World	WLD								28	METALLIFEROUS ORE,SCRAP	1	No Quantity							62473578			0
S3	2009	2009	2009	2	0	2	Export	288	Ghana	GHA	156	China	CHN								28	METALLIFEROUS ORE,SCRAP	1	No Quantity							14611619			0
S3	2009	2009	2009	2	0	2	Export	288	Ghana	GHA	276	Germany	DEU								28	METALLIFEROUS ORE,SCRAP	1	No Quantity							6384742			0
S3	2009	2009	2009	2	0	2	Export	288	Ghana	GHA	300	Greece	GRC								28	METALLIFEROUS ORE,SCRAP	1	No Quantity							4139530			0
S3	2009	2009	2009	2	0	2	Export	288	Ghana	GHA	344	China, Hong Kong SAR	HKG								28	METALLIFEROUS ORE,SCRAP	1	No Quantity							29083			0
S3	2009	2009	2009	2	0	2	Export	288	Ghana	GHA	360	Indonesia	IDN								28	METALLIFEROUS ORE,SCRAP	1	No Quantity							148772			0
S3	2009	2009	2009	2	0	2	Export	288	Ghana	GHA	404	Kenya	KEN								28	METALLIFEROUS ORE,SCRAP	1	No Quantity							48805			0
S3	2009	2009	2009	2	0	2	Export	288	Ghana	GHA	410	Rep. of Korea	KOR								28	METALLIFEROUS ORE,SCRAP	1	No Quantity							44318			0
S3	2009	2009	2009	2	0	2	Export	288	Ghana	GHA	458	Malaysia	MYS								28	METALLIFEROUS ORE,SCRAP	1	No Quantity							6003			0
S3	2009	2009	2009	2	0	2	Export	288	Ghana	GHA	490	Other Asia, nes									28	METALLIFEROUS ORE,SCRAP	1	No Quantity							730434			0
S3	2009	2009	2009	2	0	2	Export	288	Ghana	GHA	528	Netherlands	NLD								28	METALLIFEROUS ORE,SCRAP	1	No Quantity							2073			0
S3	2009	2009	2009	2	0	2	Export	288	Ghana	GHA	579	Norway	NOR								28	METALLIFEROUS ORE,SCRAP	1	No Quantity							2037784			0
S3	2009	2009	2009	2	0	2	Export	288	Ghana	GHA	586	Pakistan	PAK								28	METALLIFEROUS ORE,SCRAP	1	No Quantity							17482			0
S3	2009	2009	2009	2	0	2	Export	288	Ghana	GHA	699	India	IND								28	METALLIFEROUS ORE,SCRAP	1	No Quantity							2697473			0
S3	2009	2009	2009	2	0	2	Export	288	Ghana	GHA	702	Singapore	SGP								28	METALLIFEROUS ORE,SCRAP	1	No Quantity							44183			0
S3	2009	2009	2009	2	0	2	Export	288	Ghana	GHA	710	South Africa	ZAF								28	METALLIFEROUS ORE,SCRAP	1	No Quantity							111774			0
S3	2009	2009	2009	2	0	2	Export	288	Ghana	GHA	716	Zimbabwe	ZWE								28	METALLIFEROUS ORE,SCRAP	1	No Quantity							137			0
S3	2009	2009	2009	2	0	2	Export	288	Ghana	GHA	724	Spain	ESP								28	METALLIFEROUS ORE,SCRAP	1	No Quantity							1784			0
S3	2009	2009	2009	2	0	2	Export	288	Ghana	GHA	764	Thailand	THA								28	METALLIFEROUS ORE,SCRAP	1	No Quantity							78043			0
S3	2009	2009	2009	2	0	2	Export	288	Ghana	GHA	768	Togo	TGO								28	METALLIFEROUS ORE,SCRAP	1	No Quantity							1605			0
S3	2009	2009	2009	2	0	2	Export	288	Ghana	GHA	784	United Arab Emirates	ARE								28	METALLIFEROUS ORE,SCRAP	1	No Quantity							762965			0
S3	2009	2009	2009	2	0	2	Export	288	Ghana	GHA	804	Ukraine	UKR								28	METALLIFEROUS ORE,SCRAP	1	No Quantity							25287566			0
S3	2009	2009	2009	2	0	2	Export	288	Ghana	GHA	826	United Kingdom	GBR								28	METALLIFEROUS ORE,SCRAP	1	No Quantity							89974			0
S3	2009	2009	2009	2	0	2	Export	288	Ghana	GHA	842	USA	USA								28	METALLIFEROUS ORE,SCRAP	1	No Quantity							5197429			0
S3	2009	2009	2009	2	0	2	Export	300	Greece	GRC	0	World	WLD								28	METALLIFEROUS ORE,SCRAP	1	No Quantity							267943130			0
S3	2009	2009	2009	2	0	2	Export	300	Greece	GRC	8	Albania	ALB								28	METALLIFEROUS ORE,SCRAP	1	No Quantity							155388			0
S3	2009	2009	2009	2	0	2	Export	300	Greece	GRC	32	Argentina	ARG								28	METALLIFEROUS ORE,SCRAP	1	No Quantity							4931			0
S3	2009	2009	2009	2	0	2	Export	300	Greece	GRC	40	Austria	AUT								28	METALLIFEROUS ORE,SCRAP	1	No Quantity							105042			0
S3	2009	2009	2009	2	0	2	Export	300	Greece	GRC	56	Belgium	BEL								28	METALLIFEROUS ORE,SCRAP	1	No Quantity							363312			0
S3	2009	2009	2009	2	0	2	Export	300	Greece	GRC	70	Bosnia Herzegovina	BIH								28	METALLIFEROUS ORE,SCRAP	1	No Quantity							38637549			0
S3	2009	2009	2009	2	0	2	Export	300	Greece	GRC	100	Bulgaria	BGR								28	METALLIFEROUS ORE,SCRAP	1	No Quantity							14076843			0
S3	2009	2009	2009	2	0	2	Export	300	Greece	GRC	124	Canada	CAN								28	METALLIFEROUS ORE,SCRAP	1	No Quantity							5353927			0
S3	2009	2009	2009	2	0	2	Export	300	Greece	GRC	156	China	CHN								28	METALLIFEROUS ORE,SCRAP	1	No Quantity							50441689			0
S3	2009	2009	2009	2	0	2	Export	300	Greece	GRC	191	Croatia	HRV								28	METALLIFEROUS ORE,SCRAP	1	No Quantity							1633249			0
S3	2009	2009	2009	2	0	2	Export	300	Greece	GRC	196	Cyprus	CYP								28	METALLIFEROUS ORE,SCRAP	1	No Quantity							678451			0
S3	2009	2009	2009	2	0	2	Export	300	Greece	GRC	203	Czechia	CZE								28	METALLIFEROUS ORE,SCRAP	1	No Quantity							418502			0
S3	2009	2009	2009	2	0	2	Export	300	Greece	GRC	251	France	FRA								28	METALLIFEROUS ORE,SCRAP	1	No Quantity							15153307			0
S3	2009	2009	2009	2	0	2	Export	300	Greece	GRC	268	Georgia	GEO								28	METALLIFEROUS ORE,SCRAP	1	No Quantity							3338309			0
S3	2009	2009	2009	2	0	2	Export	300	Greece	GRC	276	Germany	DEU								28	METALLIFEROUS ORE,SCRAP	1	No Quantity							4513906			0
S3	2009	2009	2009	2	0	2	Export	300	Greece	GRC	344	China, Hong Kong SAR	HKG								28	METALLIFEROUS ORE,SCRAP	1	No Quantity							2654571			0
S3	2009	2009	2009	2	0	2	Export	300	Greece	GRC	360	Indonesia	IDN								28	METALLIFEROUS ORE,SCRAP	1	No Quantity							130419			0
S3	2009	2009	2009	2	0	2	Export	300	Greece	GRC	381	Italy	ITA								28	METALLIFEROUS ORE,SCRAP	1	No Quantity							24815424			0
S3	2009	2009	2009	2	0	2	Export	300	Greece	GRC	410	Rep. of Korea	KOR								28	METALLIFEROUS ORE,SCRAP	1	No Quantity							2126977			0
S3	2009	2009	2009	2	0	2	Export	300	Greece	GRC	422	Lebanon	LBN								28	METALLIFEROUS ORE,SCRAP	1	No Quantity							196918			0
S3	2009	2009	2009	2	0	2	Export	300	Greece	GRC	428	Latvia	LVA								28	METALLIFEROUS ORE,SCRAP	1	No Quantity							8461			0
S3	2009	2009	2009	2	0	2	Export	300	Greece	GRC	442	Luxembourg	LUX								28	METALLIFEROUS ORE,SCRAP	1	No Quantity							19638			0
S3	2009	2009	2009	2	0	2	Export	300	Greece	GRC	480	Mauritius	MUS								28	METALLIFEROUS ORE,SCRAP	1	No Quantity							3242			0
S3	2009	2009	2009	2	0	2	Export	300	Greece	GRC	490	Other Asia, nes									28	METALLIFEROUS ORE,SCRAP	1	No Quantity							84225			0
S3	2009	2009	2009	2	0	2	Export	300	Greece	GRC	499	Montenegro	MNE								28	METALLIFEROUS ORE,SCRAP	1	No Quantity							164350			0
S3	2009	2009	2009	2	0	2	Export	300	Greece	GRC	504	Morocco	MAR								28	METALLIFEROUS ORE,SCRAP	1	No Quantity							160898			0
S3	2009	2009	2009	2	0	2	Export	300	Greece	GRC	528	Netherlands	NLD								28	METALLIFEROUS ORE,SCRAP	1	No Quantity							1286566			0
S3	2009	2009	2009	2	0	2	Export	300	Greece	GRC	579	Norway	NOR								28	METALLIFEROUS ORE,SCRAP	1	No Quantity							406386			0
S3	2009	2009	2009	2	0	2	Export	300	Greece	GRC	586	Pakistan	PAK								28	METALLIFEROUS ORE,SCRAP	1	No Quantity							1370206			0
S3	2009	2009	2009	2	0	2	Export	300	Greece	GRC	616	Poland	POL								28	METALLIFEROUS ORE,SCRAP	1	No Quantity							2261468			0
S3	2009	2009	2009	2	0	2	Export	300	Greece	GRC	642	Romania	ROU								28	METALLIFEROUS ORE,SCRAP	1	No Quantity							1655036			0
S3	2009	2009	2009	2	0	2	Export	300	Greece	GRC	688	Serbia	SRB								28	METALLIFEROUS ORE,SCRAP	1	No Quantity							829			0
S3	2009	2009	2009	2	0	2	Export	300	Greece	GRC	699	India	IND								28	METALLIFEROUS ORE,SCRAP	1	No Quantity							7607706			0
S3	2009	2009	2009	2	0	2	Export	300	Greece	GRC	705	Slovenia	SVN								28	METALLIFEROUS ORE,SCRAP	1	No Quantity							52840310			0
S3	2009	2009	2009	2	0	2	Export	300	Greece	GRC	710	South Africa	ZAF								28	METALLIFEROUS ORE,SCRAP	1	No Quantity							3399052			0
S3	2009	2009	2009	2	0	2	Export	300	Greece	GRC	724	Spain	ESP								28	METALLIFEROUS ORE,SCRAP	1	No Quantity							6083409			0
S3	2009	2009	2009	2	0	2	Export	300	Greece	GRC	752	Sweden	SWE								28	METALLIFEROUS ORE,SCRAP	1	No Quantity							82642			0
S3	2009	2009	2009	2	0	2	Export	300	Greece	GRC	757	Switzerland	CHE								28	METALLIFEROUS ORE,SCRAP	1	No Quantity							30430			0
S3	2009	2009	2009	2	0	2	Export	300	Greece	GRC	764	Thailand	THA								28	METALLIFEROUS ORE,SCRAP	1	No Quantity							182376			0
S3	2009	2009	2009	2	0	2	Export	300	Greece	GRC	780	Trinidad and Tobago	TTO								28	METALLIFEROUS ORE,SCRAP	1	No Quantity							2150622			0
S3	2009	2009	2009	2	0	2	Export	300	Greece	GRC	788	Tunisia	TUN								28	METALLIFEROUS ORE,SCRAP	1	No Quantity							133319			0
S3	2009	2009	2009	2	0	2	Export	300	Greece	GRC	792	Turkey	TUR								28	METALLIFEROUS ORE,SCRAP	1	No Quantity							3373596			0
S3	2009	2009	2009	2	0	2	Export	300	Greece	GRC	804	Ukraine	UKR								28	METALLIFEROUS ORE,SCRAP	1	No Quantity							9270443			0
S3	2009	2009	2009	2	0	2	Export	300	Greece	GRC	807	North Macedonia	MKD								28	METALLIFEROUS ORE,SCRAP	1	No Quantity							4415762			0
S3	2009	2009	2009	2	0	2	Export	300	Greece	GRC	826	United Kingdom	GBR								28	METALLIFEROUS ORE,SCRAP	1	No Quantity							6153442			0
S3	2009	2009	2009	2	0	2	Export	288	Ghana	GHA	0	World	WLD								29	CRUDE ANIMAL,VEG.MATERL.	1	No Quantity							5759316			0
S3	2009	2009	2009	2	0	2	Export	288	Ghana	GHA	56	Belgium	BEL								29	CRUDE ANIMAL,VEG.MATERL.	1	No Quantity							31212			0
S3	2009	2009	2009	2	0	2	Export	288	Ghana	GHA	156	China	CHN								29	CRUDE ANIMAL,VEG.MATERL.	1	No Quantity							908469			0
S3	2009	2009	2009	2	0	2	Export	288	Ghana	GHA	208	Denmark	DNK								29	CRUDE ANIMAL,VEG.MATERL.	1	No Quantity							1236			0
S3	2009	2009	2009	2	0	2	Export	288	Ghana	GHA	226	Equatorial Guinea	GNQ								29	CRUDE ANIMAL,VEG.MATERL.	1	No Quantity							47			0
S3	2009	2009	2009	2	0	2	Export	288	Ghana	GHA	251	France	FRA								29	CRUDE ANIMAL,VEG.MATERL.	1	No Quantity							150961			0
S3	2009	2009	2009	2	0	2	Export	288	Ghana	GHA	276	Germany	DEU								29	CRUDE ANIMAL,VEG.MATERL.	1	No Quantity							15894			0
S3	2009	2009	2009	2	0	2	Export	288	Ghana	GHA	381	Italy	ITA								29	CRUDE ANIMAL,VEG.MATERL.	1	No Quantity							1421317			0
S3	2009	2009	2009	2	0	2	Export	288	Ghana	GHA	384	Côte d'Ivoire	CIV								29	CRUDE ANIMAL,VEG.MATERL.	1	No Quantity							255			0
S3	2009	2009	2009	2	0	2	Export	288	Ghana	GHA	392	Japan	JPN								29	CRUDE ANIMAL,VEG.MATERL.	1	No Quantity							31			0
S3	2009	2009	2009	2	0	2	Export	288	Ghana	GHA	466	Mali	MLI								29	CRUDE ANIMAL,VEG.MATERL.	1	No Quantity							94			0
S3	2009	2009	2009	2	0	2	Export	288	Ghana	GHA	528	Netherlands	NLD								29	CRUDE ANIMAL,VEG.MATERL.	1	No Quantity							28494			0
S3	2009	2009	2009	2	0	2	Export	288	Ghana	GHA	604	Peru	PER								29	CRUDE ANIMAL,VEG.MATERL.	1	No Quantity							76999			0
S3	2009	2009	2009	2	0	2	Export	288	Ghana	GHA	686	Senegal	SEN								29	CRUDE ANIMAL,VEG.MATERL.	1	No Quantity							81434			0
S3	2009	2009	2009	2	0	2	Export	288	Ghana	GHA	699	India	IND								29	CRUDE ANIMAL,VEG.MATERL.	1	No Quantity							235298			0
S3	2009	2009	2009	2	0	2	Export	288	Ghana	GHA	724	Spain	ESP								29	CRUDE ANIMAL,VEG.MATERL.	1	No Quantity							2239574			0
S3	2009	2009	2009	2	0	2	Export	288	Ghana	GHA	757	Switzerland	CHE								29	CRUDE ANIMAL,VEG.MATERL.	1	No Quantity							326297			0
S3	2009	2009	2009	2	0	2	Export	288	Ghana	GHA	826	United Kingdom	GBR								29	CRUDE ANIMAL,VEG.MATERL.	1	No Quantity							62482			0
S3	2009	2009	2009	2	0	2	Export	288	Ghana	GHA	842	USA	USA								29	CRUDE ANIMAL,VEG.MATERL.	1	No Quantity							176241			0
S3	2009	2009	2009	2	0	2	Export	288	Ghana	GHA	854	Burkina Faso	BFA								29	CRUDE ANIMAL,VEG.MATERL.	1	No Quantity							2982			0
S3	2009	2009	2009	2	0	2	Export	300	Greece	GRC	0	World	WLD								29	CRUDE ANIMAL,VEG.MATERL.	1	No Quantity							25744851			0
S3	2009	2009	2009	2	0	2	Export	300	Greece	GRC	8	Albania	ALB								29	CRUDE ANIMAL,VEG.MATERL.	1	No Quantity							347395			0
S3	2009	2009	2009	2	0	2	Export	300	Greece	GRC	12	Algeria	DZA								29	CRUDE ANIMAL,VEG.MATERL.	1	No Quantity							4680			0
S3	2009	2009	2009	2	0	2	Export	300	Greece	GRC	31	Azerbaijan	AZE								29	CRUDE ANIMAL,VEG.MATERL.	1	No Quantity							1			0
S3	2009	2009	2009	2	0	2	Export	300	Greece	GRC	32	Argentina	ARG								29	CRUDE ANIMAL,VEG.MATERL.	1	No Quantity							252836			0
S3	2009	2009	2009	2	0	2	Export	300	Greece	GRC	36	Australia	AUS								29	CRUDE ANIMAL,VEG.MATERL.	1	No Quantity							374049			0
S3	2009	2009	2009	2	0	2	Export	300	Greece	GRC	40	Austria	AUT								29	CRUDE ANIMAL,VEG.MATERL.	1	No Quantity							8871			0
S3	2009	2009	2009	2	0	2	Export	300	Greece	GRC	56	Belgium	BEL								29	CRUDE ANIMAL,VEG.MATERL.	1	No Quantity							969808			0
S3	2009	2009	2009	2	0	2	Export	300	Greece	GRC	100	Bulgaria	BGR								29	CRUDE ANIMAL,VEG.MATERL.	1	No Quantity							1912402			0
S3	2009	2009	2009	2	0	2	Export	300	Greece	GRC	112	Belarus	BLR								29	CRUDE ANIMAL,VEG.MATERL.	1	No Quantity							18672			0
S3	2009	2009	2009	2	0	2	Export	300	Greece	GRC	124	Canada	CAN								29	CRUDE ANIMAL,VEG.MATERL.	1	No Quantity							200845			0
S3	2009	2009	2009	2	0	2	Export	300	Greece	GRC	156	China	CHN								29	CRUDE ANIMAL,VEG.MATERL.	1	No Quantity							51282			0
S3	2009	2009	2009	2	0	2	Export	300	Greece	GRC	191	Croatia	HRV								29	CRUDE ANIMAL,VEG.MATERL.	1	No Quantity							7020			0
S3	2009	2009	2009	2	0	2	Export	300	Greece	GRC	196	Cyprus	CYP								29	CRUDE ANIMAL,VEG.MATERL.	1	No Quantity							1680792			0
S3	2009	2009	2009	2	0	2	Export	300	Greece	GRC	203	Czechia	CZE								29	CRUDE ANIMAL,VEG.MATERL.	1	No Quantity							18233			0
S3	2009	2009	2009	2	0	2	Export	300	Greece	GRC	208	Denmark	DNK								29	CRUDE ANIMAL,VEG.MATERL.	1	No Quantity							120786			0
S3	2009	2009	2009	2	0	2	Export	300	Greece	GRC	246	Finland	FIN								29	CRUDE ANIMAL,VEG.MATERL.	1	No Quantity							2228			0
S3	2009	2009	2009	2	0	2	Export	300	Greece	GRC	251	France	FRA								29	CRUDE ANIMAL,VEG.MATERL.	1	No Quantity							2345321			0
S3	2009	2009	2009	2	0	2	Export	300	Greece	GRC	276	Germany	DEU								29	CRUDE ANIMAL,VEG.MATERL.	1	No Quantity							898956			0
S3	2009	2009	2009	2	0	2	Export	300	Greece	GRC	344	China, Hong Kong SAR	HKG								29	CRUDE ANIMAL,VEG.MATERL.	1	No Quantity							7014			0
S3	2009	2009	2009	2	0	2	Export	300	Greece	GRC	348	Hungary	HUN								29	CRUDE ANIMAL,VEG.MATERL.	1	No Quantity							164892			0
S3	2009	2009	2009	2	0	2	Export	300	Greece	GRC	376	Israel	ISR								29	CRUDE ANIMAL,VEG.MATERL.	1	No Quantity							55601			0
S3	2009	2009	2009	2	0	2	Export	300	Greece	GRC	381	Italy	ITA								29	CRUDE ANIMAL,VEG.MATERL.	1	No Quantity							2308286			0
S3	2009	2009	2009	2	0	2	Export	300	Greece	GRC	392	Japan	JPN								29	CRUDE ANIMAL,VEG.MATERL.	1	No Quantity							324472			0
S3	2009	2009	2009	2	0	2	Export	300	Greece	GRC	400	Jordan	JOR								29	CRUDE ANIMAL,VEG.MATERL.	1	No Quantity							73873			0
S3	2009	2009	2009	2	0	2	Export	300	Greece	GRC	410	Rep. of Korea	KOR								29	CRUDE ANIMAL,VEG.MATERL.	1	No Quantity							210758			0
S3	2009	2009	2009	2	0	2	Export	300	Greece	GRC	422	Lebanon	LBN								29	CRUDE ANIMAL,VEG.MATERL.	1	No Quantity							14729			0
S3	2009	2009	2009	2	0	2	Export	300	Greece	GRC	428	Latvia	LVA								29	CRUDE ANIMAL,VEG.MATERL.	1	No Quantity							9686			0
S3	2009	2009	2009	2	0	2	Export	300	Greece	GRC	434	Libya	LBY								29	CRUDE ANIMAL,VEG.MATERL.	1	No Quantity							3238			0
S3	2009	2009	2009	2	0	2	Export	300	Greece	GRC	440	Lithuania	LTU								29	CRUDE ANIMAL,VEG.MATERL.	1	No Quantity							487			0
S3	2009	2009	2009	2	0	2	Export	300	Greece	GRC	442	Luxembourg	LUX								29	CRUDE ANIMAL,VEG.MATERL.	1	No Quantity							883			0
S3	2009	2009	2009	2	0	2	Export	300	Greece	GRC	458	Malaysia	MYS								29	CRUDE ANIMAL,VEG.MATERL.	1	No Quantity							13287			0
S3	2009	2009	2009	2	0	2	Export	300	Greece	GRC	478	Mauritania	MRT								29	CRUDE ANIMAL,VEG.MATERL.	1	No Quantity							148446			0
S3	2009	2009	2009	2	0	2	Export	300	Greece	GRC	498	Rep. of Moldova	MDA								29	CRUDE ANIMAL,VEG.MATERL.	1	No Quantity							207719			0
S3	2009	2009	2009	2	0	2	Export	300	Greece	GRC	504	Morocco	MAR								29	CRUDE ANIMAL,VEG.MATERL.	1	No Quantity							42110			0
S3	2009	2009	2009	2	0	2	Export	300	Greece	GRC	528	Netherlands	NLD								29	CRUDE ANIMAL,VEG.MATERL.	1	No Quantity							1610344			0
S3	2009	2009	2009	2	0	2	Export	300	Greece	GRC	616	Poland	POL								29	CRUDE ANIMAL,VEG.MATERL.	1	No Quantity							190282			0
S3	2009	2009	2009	2	0	2	Export	300	Greece	GRC	642	Romania	ROU								29	CRUDE ANIMAL,VEG.MATERL.	1	No Quantity							284321			0
S3	2009	2009	2009	2	0	2	Export	300	Greece	GRC	643	Russian Federation	RUS								29	CRUDE ANIMAL,VEG.MATERL.	1	No Quantity							98478			0
S3	2009	2009	2009	2	0	2	Export	300	Greece	GRC	682	Saudi Arabia	SAU								29	CRUDE ANIMAL,VEG.MATERL.	1	No Quantity							1033948			0
S3	2009	2009	2009	2	0	2	Export	300	Greece	GRC	688	Serbia	SRB								29	CRUDE ANIMAL,VEG.MATERL.	1	No Quantity							117355			0
S3	2009	2009	2009	2	0	2	Export	300	Greece	GRC	702	Singapore	SGP								29	CRUDE ANIMAL,VEG.MATERL.	1	No Quantity							2912			0
S3	2009	2009	2009	2	0	2	Export	300	Greece	GRC	704	Viet Nam	VNM								29	CRUDE ANIMAL,VEG.MATERL.	1	No Quantity							169			0
S3	2009	2009	2009	2	0	2	Export	300	Greece	GRC	705	Slovenia	SVN								29	CRUDE ANIMAL,VEG.MATERL.	1	No Quantity							4854			0
S3	2009	2009	2009	2	0	2	Export	300	Greece	GRC	710	South Africa	ZAF								29	CRUDE ANIMAL,VEG.MATERL.	1	No Quantity							3398			0
S3	2009	2009	2009	2	0	2	Export	300	Greece	GRC	724	Spain	ESP								29	CRUDE ANIMAL,VEG.MATERL.	1	No Quantity							369348			0
S3	2009	2009	2009	2	0	2	Export	300	Greece	GRC	752	Sweden	SWE								29	CRUDE ANIMAL,VEG.MATERL.	1	No Quantity							1866			0
S3	2009	2009	2009	2	0	2	Export	300	Greece	GRC	757	Switzerland	CHE								29	CRUDE ANIMAL,VEG.MATERL.	1	No Quantity							246960			0
S3	2009	2009	2009	2	0	2	Export	300	Greece	GRC	760	Syria	SYR								29	CRUDE ANIMAL,VEG.MATERL.	1	No Quantity							299277			0
S3	2009	2009	2009	2	0	2	Export	300	Greece	GRC	764	Thailand	THA								29	CRUDE ANIMAL,VEG.MATERL.	1	No Quantity							41841			0
S3	2009	2009	2009	2	0	2	Export	300	Greece	GRC	784	United Arab Emirates	ARE								29	CRUDE ANIMAL,VEG.MATERL.	1	No Quantity							4055604			0
S3	2009	2009	2009	2	0	2	Export	300	Greece	GRC	792	Turkey	TUR								29	CRUDE ANIMAL,VEG.MATERL.	1	No Quantity							2475382			0
S3	2009	2009	2009	2	0	2	Export	300	Greece	GRC	807	North Macedonia	MKD								29	CRUDE ANIMAL,VEG.MATERL.	1	No Quantity							581983			0
S3	2009	2009	2009	2	0	2	Export	300	Greece	GRC	818	Egypt	EGY								29	CRUDE ANIMAL,VEG.MATERL.	1	No Quantity							25037			0
S3	2009	2009	2009	2	0	2	Export	300	Greece	GRC	826	United Kingdom	GBR								29	CRUDE ANIMAL,VEG.MATERL.	1	No Quantity							247853			0
S3	2009	2009	2009	2	0	2	Export	300	Greece	GRC	837	Bunkers									29	CRUDE ANIMAL,VEG.MATERL.	1	No Quantity							7541			0
S3	2009	2009	2009	2	0	2	Export	300	Greece	GRC	842	USA	USA								29	CRUDE ANIMAL,VEG.MATERL.	1	No Quantity							1190450			0
S3	2009	2009	2009	2	0	2	Export	300	Greece	GRC	887	Yemen	YEM								29	CRUDE ANIMAL,VEG.MATERL.	1	No Quantity							55991			0
S3	2009	2009	2009	2	0	2	Export	288	Ghana	GHA	0	World	WLD								32	COAL, COKE, BRIQUETTES	1	No Quantity							26275			0
S3	2009	2009	2009	2	0	2	Export	288	Ghana	GHA	276	Germany	DEU								32	COAL, COKE, BRIQUETTES	1	No Quantity							457			0
S3	2009	2009	2009	2	0	2	Export	288	Ghana	GHA	430	Liberia	LBR								32	COAL, COKE, BRIQUETTES	1	No Quantity							24604			0
S3	2009	2009	2009	2	0	2	Export	288	Ghana	GHA	854	Burkina Faso	BFA								32	COAL, COKE, BRIQUETTES	1	No Quantity							1213			0
S3	2009	2009	2009	2	0	2	Export	300	Greece	GRC	0	World	WLD								32	COAL, COKE, BRIQUETTES	1	No Quantity							1156851			0
S3	2009	2009	2009	2	0	2	Export	300	Greece	GRC	8	Albania	ALB								32	COAL, COKE, BRIQUETTES	1	No Quantity							100043			0
S3	2009	2009	2009	2	0	2	Export	300	Greece	GRC	100	Bulgaria	BGR								32	COAL, COKE, BRIQUETTES	1	No Quantity							13615			0
S3	2009	2009	2009	2	0	2	Export	300	Greece	GRC	196	Cyprus	CYP								32	COAL, COKE, BRIQUETTES	1	No Quantity							17315			0
S3	2009	2009	2009	2	0	2	Export	300	Greece	GRC	376	Israel	ISR								32	COAL, COKE, BRIQUETTES	1	No Quantity							16275			0
S3	2009	2009	2009	2	0	2	Export	300	Greece	GRC	381	Italy	ITA								32	COAL, COKE, BRIQUETTES	1	No Quantity							5348			0
S3	2009	2009	2009	2	0	2	Export	300	Greece	GRC	642	Romania	ROU								32	COAL, COKE, BRIQUETTES	1	No Quantity							660			0
S3	2009	2009	2009	2	0	2	Export	300	Greece	GRC	688	Serbia	SRB								32	COAL, COKE, BRIQUETTES	1	No Quantity							12904			0
S3	2009	2009	2009	2	0	2	Export	300	Greece	GRC	807	North Macedonia	MKD								32	COAL, COKE, BRIQUETTES	1	No Quantity							990690			0
S3	2009	2009	2009	2	0	2	Export	288	Ghana	GHA	0	World	WLD								33	PETROLEUM,PETROL.PRODUCT	1	No Quantity							623222			0
S3	2009	2009	2009	2	0	2	Export	288	Ghana	GHA	270	Gambia	GMB								33	PETROLEUM,PETROL.PRODUCT	1	No Quantity							38412			0
S3	2009	2009	2009	2	0	2	Export	288	Ghana	GHA	276	Germany	DEU								33	PETROLEUM,PETROL.PRODUCT	1	No Quantity							188			0
S3	2009	2009	2009	2	0	2	Export	288	Ghana	GHA	324	Guinea	GIN								33	PETROLEUM,PETROL.PRODUCT	1	No Quantity							72			0
S3	2009	2009	2009	2	0	2	Export	288	Ghana	GHA	384	Côte d'Ivoire	CIV								33	PETROLEUM,PETROL.PRODUCT	1	No Quantity							64608			0
S3	2009	2009	2009	2	0	2	Export	288	Ghana	GHA	430	Liberia	LBR								33	PETROLEUM,PETROL.PRODUCT	1	No Quantity							7325			0
S3	2009	2009	2009	2	0	2	Export	288	Ghana	GHA	466	Mali	MLI								33	PETROLEUM,PETROL.PRODUCT	1	No Quantity							21607			0
S3	2009	2009	2009	2	0	2	Export	288	Ghana	GHA	566	Nigeria	NGA								33	PETROLEUM,PETROL.PRODUCT	1	No Quantity							269024			0
S3	2009	2009	2009	2	0	2	Export	288	Ghana	GHA	694	Sierra Leone	SLE								33	PETROLEUM,PETROL.PRODUCT	1	No Quantity							1584			0
S3	2009	2009	2009	2	0	2	Export	288	Ghana	GHA	768	Togo	TGO								33	PETROLEUM,PETROL.PRODUCT	1	No Quantity							187955			0
S3	2009	2009	2009	2	0	2	Export	288	Ghana	GHA	826	United Kingdom	GBR								33	PETROLEUM,PETROL.PRODUCT	1	No Quantity							1453			0
S3	2009	2009	2009	2	0	2	Export	288	Ghana	GHA	854	Burkina Faso	BFA								33	PETROLEUM,PETROL.PRODUCT	1	No Quantity							30995			0
S3	2009	2009	2009	2	0	2	Export	300	Greece	GRC	0	World	WLD								33	PETROLEUM,PETROL.PRODUCT	1	No Quantity							4690424392			0
S3	2009	2009	2009	2	0	2	Export	300	Greece	GRC	4	Afghanistan	AFG								33	PETROLEUM,PETROL.PRODUCT	1	No Quantity							37341			0
S3	2009	2009	2009	2	0	2	Export	300	Greece	GRC	8	Albania	ALB								33	PETROLEUM,PETROL.PRODUCT	1	No Quantity							211113514			0
S3	2009	2009	2009	2	0	2	Export	300	Greece	GRC	12	Algeria	DZA								33	PETROLEUM,PETROL.PRODUCT	1	No Quantity							31107759			0
S3	2009	2009	2009	2	0	2	Export	300	Greece	GRC	24	Angola	AGO								33	PETROLEUM,PETROL.PRODUCT	1	No Quantity							11393			0
S3	2009	2009	2009	2	0	2	Export	300	Greece	GRC	28	Antigua and Barbuda	ATG								33	PETROLEUM,PETROL.PRODUCT	1	No Quantity							14293047			0
S3	2009	2009	2009	2	0	2	Export	300	Greece	GRC	31	Azerbaijan	AZE								33	PETROLEUM,PETROL.PRODUCT	1	No Quantity							129016			0
S3	2009	2009	2009	2	0	2	Export	300	Greece	GRC	32	Argentina	ARG								33	PETROLEUM,PETROL.PRODUCT	1	No Quantity							94534			0
S3	2009	2009	2009	2	0	2	Export	300	Greece	GRC	36	Australia	AUS								33	PETROLEUM,PETROL.PRODUCT	1	No Quantity							32261			0
S3	2009	2009	2009	2	0	2	Export	300	Greece	GRC	40	Austria	AUT								33	PETROLEUM,PETROL.PRODUCT	1	No Quantity							4047999			0
S3	2009	2009	2009	2	0	2	Export	300	Greece	GRC	44	Bahamas	BHS								33	PETROLEUM,PETROL.PRODUCT	1	No Quantity							51398978			0
S3	2009	2009	2009	2	0	2	Export	300	Greece	GRC	48	Bahrain	BHR								33	PETROLEUM,PETROL.PRODUCT	1	No Quantity							1380			0
S3	2009	2009	2009	2	0	2	Export	300	Greece	GRC	50	Bangladesh	BGD								33	PETROLEUM,PETROL.PRODUCT	1	No Quantity							1577242			0
S3	2009	2009	2009	2	0	2	Export	300	Greece	GRC	52	Barbados	BRB								33	PETROLEUM,PETROL.PRODUCT	1	No Quantity							1633416			0
S3	2009	2009	2009	2	0	2	Export	300	Greece	GRC	56	Belgium	BEL								33	PETROLEUM,PETROL.PRODUCT	1	No Quantity							11438494			0
S3	2009	2009	2009	2	0	2	Export	300	Greece	GRC	60	Bermuda	BMU								33	PETROLEUM,PETROL.PRODUCT	1	No Quantity							15327558			0
S3	2009	2009	2009	2	0	2	Export	300	Greece	GRC	68	Bolivia (Plurinational State of)	BOL								33	PETROLEUM,PETROL.PRODUCT	1	No Quantity							147170			0
S3	2009	2009	2009	2	0	2	Export	300	Greece	GRC	70	Bosnia Herzegovina	BIH								33	PETROLEUM,PETROL.PRODUCT	1	No Quantity							39788154			0
S3	2009	2009	2009	2	0	2	Export	300	Greece	GRC	76	Brazil	BRA								33	PETROLEUM,PETROL.PRODUCT	1	No Quantity							109964			0
S3	2009	2009	2009	2	0	2	Export	300	Greece	GRC	84	Belize	BLZ								33	PETROLEUM,PETROL.PRODUCT	1	No Quantity							626355			0
S3	2009	2009	2009	2	0	2	Export	300	Greece	GRC	86	Br. Indian Ocean Terr.	IOT								33	PETROLEUM,PETROL.PRODUCT	1	No Quantity							63221			0
S3	2009	2009	2009	2	0	2	Export	300	Greece	GRC	100	Bulgaria	BGR								33	PETROLEUM,PETROL.PRODUCT	1	No Quantity							215936743			0
S3	2009	2009	2009	2	0	2	Export	300	Greece	GRC	112	Belarus	BLR								33	PETROLEUM,PETROL.PRODUCT	1	No Quantity							14868			0
S3	2009	2009	2009	2	0	2	Export	300	Greece	GRC	116	Cambodia	KHM								33	PETROLEUM,PETROL.PRODUCT	1	No Quantity							3081922			0
S3	2009	2009	2009	2	0	2	Export	300	Greece	GRC	120	Cameroon	CMR								33	PETROLEUM,PETROL.PRODUCT	1	No Quantity							79131			0
S3	2009	2009	2009	2	0	2	Export	300	Greece	GRC	124	Canada	CAN								33	PETROLEUM,PETROL.PRODUCT	1	No Quantity							470992			0
S3	2009	2009	2009	2	0	2	Export	300	Greece	GRC	136	Cayman Isds	CYM								33	PETROLEUM,PETROL.PRODUCT	1	No Quantity							2493879			0
S3	2009	2009	2009	2	0	2	Export	300	Greece	GRC	156	China	CHN								33	PETROLEUM,PETROL.PRODUCT	1	No Quantity							26122568			0
S3	2009	2009	2009	2	0	2	Export	300	Greece	GRC	170	Colombia	COL								33	PETROLEUM,PETROL.PRODUCT	1	No Quantity							3208			0
S3	2009	2009	2009	2	0	2	Export	300	Greece	GRC	174	Comoros	COM								33	PETROLEUM,PETROL.PRODUCT	1	No Quantity							775649			0
S3	2009	2009	2009	2	0	2	Export	300	Greece	GRC	184	Cook Isds	COK								33	PETROLEUM,PETROL.PRODUCT	1	No Quantity							84274			0
S3	2009	2009	2009	2	0	2	Export	300	Greece	GRC	191	Croatia	HRV								33	PETROLEUM,PETROL.PRODUCT	1	No Quantity							20890617			0
S3	2009	2009	2009	2	0	2	Export	300	Greece	GRC	196	Cyprus	CYP								33	PETROLEUM,PETROL.PRODUCT	1	No Quantity							247242771			0
S3	2009	2009	2009	2	0	2	Export	300	Greece	GRC	203	Czechia	CZE								33	PETROLEUM,PETROL.PRODUCT	1	No Quantity							5658651			0
S3	2009	2009	2009	2	0	2	Export	300	Greece	GRC	208	Denmark	DNK								33	PETROLEUM,PETROL.PRODUCT	1	No Quantity							7545203			0
S3	2009	2009	2009	2	0	2	Export	300	Greece	GRC	212	Dominica	DMA								33	PETROLEUM,PETROL.PRODUCT	1	No Quantity							258346			0
S3	2009	2009	2009	2	0	2	Export	300	Greece	GRC	214	Dominican Rep.	DOM								33	PETROLEUM,PETROL.PRODUCT	1	No Quantity							421619			0
S3	2009	2009	2009	2	0	2	Export	300	Greece	GRC	233	Estonia	EST								33	PETROLEUM,PETROL.PRODUCT	1	No Quantity							358964			0
S3	2009	2009	2009	2	0	2	Export	300	Greece	GRC	238	Falkland Isds (Malvinas)	FLK								33	PETROLEUM,PETROL.PRODUCT	1	No Quantity							6303887			0
S3	2009	2009	2009	2	0	2	Export	300	Greece	GRC	246	Finland	FIN								33	PETROLEUM,PETROL.PRODUCT	1	No Quantity							2061198			0
S3	2009	2009	2009	2	0	2	Export	300	Greece	GRC	251	France	FRA								33	PETROLEUM,PETROL.PRODUCT	1	No Quantity							21207891			0
S3	2009	2009	2009	2	0	2	Export	300	Greece	GRC	266	Gabon	GAB								33	PETROLEUM,PETROL.PRODUCT	1	No Quantity							17969			0
S3	2009	2009	2009	2	0	2	Export	300	Greece	GRC	268	Georgia	GEO								33	PETROLEUM,PETROL.PRODUCT	1	No Quantity							85451432			0
S3	2009	2009	2009	2	0	2	Export	300	Greece	GRC	276	Germany	DEU								33	PETROLEUM,PETROL.PRODUCT	1	No Quantity							56909546			0
S3	2009	2009	2009	2	0	2	Export	300	Greece	GRC	292	Gibraltar	GIB								33	PETROLEUM,PETROL.PRODUCT	1	No Quantity							395824556			0
S3	2009	2009	2009	2	0	2	Export	300	Greece	GRC	296	Kiribati	KIR								33	PETROLEUM,PETROL.PRODUCT	1	No Quantity							12509			0
S3	2009	2009	2009	2	0	2	Export	300	Greece	GRC	340	Honduras	HND								33	PETROLEUM,PETROL.PRODUCT	1	No Quantity							108592			0
S3	2009	2009	2009	2	0	2	Export	300	Greece	GRC	344	China, Hong Kong SAR	HKG								33	PETROLEUM,PETROL.PRODUCT	1	No Quantity							12023765			0
S3	2009	2009	2009	2	0	2	Export	300	Greece	GRC	348	Hungary	HUN								33	PETROLEUM,PETROL.PRODUCT	1	No Quantity							2855232			0
S3	2009	2009	2009	2	0	2	Export	300	Greece	GRC	352	Iceland	ISL								33	PETROLEUM,PETROL.PRODUCT	1	No Quantity							28777			0
S3	2009	2009	2009	2	0	2	Export	300	Greece	GRC	360	Indonesia	IDN								33	PETROLEUM,PETROL.PRODUCT	1	No Quantity							67496			0
S3	2009	2009	2009	2	0	2	Export	300	Greece	GRC	372	Ireland	IRL								33	PETROLEUM,PETROL.PRODUCT	1	No Quantity							847327			0
S3	2009	2009	2009	2	0	2	Export	300	Greece	GRC	376	Israel	ISR								33	PETROLEUM,PETROL.PRODUCT	1	No Quantity							76636118			0
S3	2009	2009	2009	2	0	2	Export	300	Greece	GRC	381	Italy	ITA								33	PETROLEUM,PETROL.PRODUCT	1	No Quantity							318203782			0
S3	2009	2009	2009	2	0	2	Export	300	Greece	GRC	388	Jamaica	JAM								33	PETROLEUM,PETROL.PRODUCT	1	No Quantity							1104781			0
S3	2009	2009	2009	2	0	2	Export	300	Greece	GRC	392	Japan	JPN								33	PETROLEUM,PETROL.PRODUCT	1	No Quantity							8858502			0
S3	2009	2009	2009	2	0	2	Export	300	Greece	GRC	398	Kazakhstan	KAZ								33	PETROLEUM,PETROL.PRODUCT	1	No Quantity							28421			0
S3	2009	2009	2009	2	0	2	Export	300	Greece	GRC	400	Jordan	JOR								33	PETROLEUM,PETROL.PRODUCT	1	No Quantity							108521			0
S3	2009	2009	2009	2	0	2	Export	300	Greece	GRC	404	Kenya	KEN								33	PETROLEUM,PETROL.PRODUCT	1	No Quantity							27363			0
S3	2009	2009	2009	2	0	2	Export	300	Greece	GRC	408	Dem. People's Rep. of Korea	PRK								33	PETROLEUM,PETROL.PRODUCT	1	No Quantity							188451			0
S3	2009	2009	2009	2	0	2	Export	300	Greece	GRC	410	Rep. of Korea	KOR								33	PETROLEUM,PETROL.PRODUCT	1	No Quantity							11749024			0
S3	2009	2009	2009	2	0	2	Export	300	Greece	GRC	414	Kuwait	KWT								33	PETROLEUM,PETROL.PRODUCT	1	No Quantity							501057			0
S3	2009	2009	2009	2	0	2	Export	300	Greece	GRC	422	Lebanon	LBN								33	PETROLEUM,PETROL.PRODUCT	1	No Quantity							36570070			0
S3	2009	2009	2009	2	0	2	Export	300	Greece	GRC	428	Latvia	LVA								33	PETROLEUM,PETROL.PRODUCT	1	No Quantity							1402466			0
S3	2009	2009	2009	2	0	2	Export	300	Greece	GRC	430	Liberia	LBR								33	PETROLEUM,PETROL.PRODUCT	1	No Quantity							76354194			0
S3	2009	2009	2009	2	0	2	Export	300	Greece	GRC	434	Libya	LBY								33	PETROLEUM,PETROL.PRODUCT	1	No Quantity							231556217			0
S3	2009	2009	2009	2	0	2	Export	300	Greece	GRC	440	Lithuania	LTU								33	PETROLEUM,PETROL.PRODUCT	1	No Quantity							2598707			0
S3	2009	2009	2009	2	0	2	Export	300	Greece	GRC	442	Luxembourg	LUX								33	PETROLEUM,PETROL.PRODUCT	1	No Quantity							939725			0
S3	2009	2009	2009	2	0	2	Export	300	Greece	GRC	466	Mali	MLI								33	PETROLEUM,PETROL.PRODUCT	1	No Quantity							6259			0
S3	2009	2009	2009	2	0	2	Export	300	Greece	GRC	470	Malta	MLT								33	PETROLEUM,PETROL.PRODUCT	1	No Quantity							188912954			0
S3	2009	2009	2009	2	0	2	Export	300	Greece	GRC	484	Mexico	MEX								33	PETROLEUM,PETROL.PRODUCT	1	No Quantity							1130793			0
S3	2009	2009	2009	2	0	2	Export	300	Greece	GRC	490	Other Asia, nes									33	PETROLEUM,PETROL.PRODUCT	1	No Quantity							151340			0
S3	2009	2009	2009	2	0	2	Export	300	Greece	GRC	496	Mongolia	MNG								33	PETROLEUM,PETROL.PRODUCT	1	No Quantity							657957			0
S3	2009	2009	2009	2	0	2	Export	300	Greece	GRC	498	Rep. of Moldova	MDA								33	PETROLEUM,PETROL.PRODUCT	1	No Quantity							24676555			0
S3	2009	2009	2009	2	0	2	Export	300	Greece	GRC	499	Montenegro	MNE								33	PETROLEUM,PETROL.PRODUCT	1	No Quantity							73143102			0
S3	2009	2009	2009	2	0	2	Export	300	Greece	GRC	504	Morocco	MAR								33	PETROLEUM,PETROL.PRODUCT	1	No Quantity							140763027			0
S3	2009	2009	2009	2	0	2	Export	300	Greece	GRC	512	Oman	OMN								33	PETROLEUM,PETROL.PRODUCT	1	No Quantity							80784			0
S3	2009	2009	2009	2	0	2	Export	300	Greece	GRC	516	Namibia	NAM								33	PETROLEUM,PETROL.PRODUCT	1	No Quantity							31897801			0
S3	2009	2009	2009	2	0	2	Export	300	Greece	GRC	528	Netherlands	NLD								33	PETROLEUM,PETROL.PRODUCT	1	No Quantity							47573885			0
S3	2009	2009	2009	2	0	2	Export	300	Greece	GRC	530	Neth. Antilles	ANT								33	PETROLEUM,PETROL.PRODUCT	1	No Quantity							1833174			0
S3	2009	2009	2009	2	0	2	Export	300	Greece	GRC	533	Aruba	ABW								33	PETROLEUM,PETROL.PRODUCT	1	No Quantity							12105			0
S3	2009	2009	2009	2	0	2	Export	300	Greece	GRC	548	Vanuatu	VUT								33	PETROLEUM,PETROL.PRODUCT	1	No Quantity							1262073			0
S3	2009	2009	2009	2	0	2	Export	300	Greece	GRC	554	New Zealand	NZL								33	PETROLEUM,PETROL.PRODUCT	1	No Quantity							71448			0
S3	2009	2009	2009	2	0	2	Export	300	Greece	GRC	562	Niger	NER								33	PETROLEUM,PETROL.PRODUCT	1	No Quantity							18131			0
S3	2009	2009	2009	2	0	2	Export	300	Greece	GRC	566	Nigeria	NGA								33	PETROLEUM,PETROL.PRODUCT	1	No Quantity							19353980			0
S3	2009	2009	2009	2	0	2	Export	300	Greece	GRC	579	Norway	NOR								33	PETROLEUM,PETROL.PRODUCT	1	No Quantity							9067613			0
S3	2009	2009	2009	2	0	2	Export	300	Greece	GRC	584	Marshall Isds	MHL								33	PETROLEUM,PETROL.PRODUCT	1	No Quantity							39844603			0
S3	2009	2009	2009	2	0	2	Export	300	Greece	GRC	586	Pakistan	PAK								33	PETROLEUM,PETROL.PRODUCT	1	No Quantity							44018			0
S3	2009	2009	2009	2	0	2	Export	300	Greece	GRC	591	Panama	PAN								33	PETROLEUM,PETROL.PRODUCT	1	No Quantity							130229148			0
S3	2009	2009	2009	2	0	2	Export	300	Greece	GRC	604	Peru	PER								33	PETROLEUM,PETROL.PRODUCT	1	No Quantity							267192			0
S3	2009	2009	2009	2	0	2	Export	300	Greece	GRC	608	Philippines	PHL								33	PETROLEUM,PETROL.PRODUCT	1	No Quantity							1650432			0
S3	2009	2009	2009	2	0	2	Export	300	Greece	GRC	616	Poland	POL								33	PETROLEUM,PETROL.PRODUCT	1	No Quantity							4105765			0
S3	2009	2009	2009	2	0	2	Export	300	Greece	GRC	620	Portugal	PRT								33	PETROLEUM,PETROL.PRODUCT	1	No Quantity							5111632			0
S3	2009	2009	2009	2	0	2	Export	300	Greece	GRC	634	Qatar	QAT								33	PETROLEUM,PETROL.PRODUCT	1	No Quantity							498341			0
S3	2009	2009	2009	2	0	2	Export	300	Greece	GRC	642	Romania	ROU								33	PETROLEUM,PETROL.PRODUCT	1	No Quantity							55090366			0
S3	2009	2009	2009	2	0	2	Export	300	Greece	GRC	643	Russian Federation	RUS								33	PETROLEUM,PETROL.PRODUCT	1	No Quantity							6893772			0
S3	2009	2009	2009	2	0	2	Export	300	Greece	GRC	654	Saint Helena	SHN								33	PETROLEUM,PETROL.PRODUCT	1	No Quantity							7139982			0
S3	2009	2009	2009	2	0	2	Export	300	Greece	GRC	659	Saint Kitts and Nevis	KNA								33	PETROLEUM,PETROL.PRODUCT	1	No Quantity							744996			0
S3	2009	2009	2009	2	0	2	Export	300	Greece	GRC	660	Anguilla	AIA								33	PETROLEUM,PETROL.PRODUCT	1	No Quantity							743695			0
S3	2009	2009	2009	2	0	2	Export	300	Greece	GRC	670	Saint Vincent and the Grenadines	VCT								33	PETROLEUM,PETROL.PRODUCT	1	No Quantity							17891437			0
S3	2009	2009	2009	2	0	2	Export	300	Greece	GRC	674	San Marino	SMR								33	PETROLEUM,PETROL.PRODUCT	1	No Quantity							540			0
S3	2009	2009	2009	2	0	2	Export	300	Greece	GRC	682	Saudi Arabia	SAU								33	PETROLEUM,PETROL.PRODUCT	1	No Quantity							1325788			0
S3	2009	2009	2009	2	0	2	Export	300	Greece	GRC	686	Senegal	SEN								33	PETROLEUM,PETROL.PRODUCT	1	No Quantity							59893			0
S3	2009	2009	2009	2	0	2	Export	300	Greece	GRC	688	Serbia	SRB								33	PETROLEUM,PETROL.PRODUCT	1	No Quantity							87714900			0
S3	2009	2009	2009	2	0	2	Export	300	Greece	GRC	690	Seychelles	SYC								33	PETROLEUM,PETROL.PRODUCT	1	No Quantity							785733			0
S3	2009	2009	2009	2	0	2	Export	300	Greece	GRC	694	Sierra Leone	SLE								33	PETROLEUM,PETROL.PRODUCT	1	No Quantity							2523396			0
S3	2009	2009	2009	2	0	2	Export	300	Greece	GRC	699	India	IND								33	PETROLEUM,PETROL.PRODUCT	1	No Quantity							1594732			0
S3	2009	2009	2009	2	0	2	Export	300	Greece	GRC	702	Singapore	SGP								33	PETROLEUM,PETROL.PRODUCT	1	No Quantity							86832049			0
S3	2009	2009	2009	2	0	2	Export	300	Greece	GRC	703	Slovakia	SVK								33	PETROLEUM,PETROL.PRODUCT	1	No Quantity							2639486			0
S3	2009	2009	2009	2	0	2	Export	300	Greece	GRC	704	Viet Nam	VNM								33	PETROLEUM,PETROL.PRODUCT	1	No Quantity							1208831			0
S3	2009	2009	2009	2	0	2	Export	300	Greece	GRC	705	Slovenia	SVN								33	PETROLEUM,PETROL.PRODUCT	1	No Quantity							49167656			0
S3	2009	2009	2009	2	0	2	Export	300	Greece	GRC	710	South Africa	ZAF								33	PETROLEUM,PETROL.PRODUCT	1	No Quantity							61779			0
S3	2009	2009	2009	2	0	2	Export	300	Greece	GRC	724	Spain	ESP								33	PETROLEUM,PETROL.PRODUCT	1	No Quantity							42833060			0
S3	2009	2009	2009	2	0	2	Export	300	Greece	GRC	752	Sweden	SWE								33	PETROLEUM,PETROL.PRODUCT	1	No Quantity							14157844			0
S3	2009	2009	2009	2	0	2	Export	300	Greece	GRC	757	Switzerland	CHE								33	PETROLEUM,PETROL.PRODUCT	1	No Quantity							5947954			0
S3	2009	2009	2009	2	0	2	Export	300	Greece	GRC	760	Syria	SYR								33	PETROLEUM,PETROL.PRODUCT	1	No Quantity							33802511			0
S3	2009	2009	2009	2	0	2	Export	300	Greece	GRC	764	Thailand	THA								33	PETROLEUM,PETROL.PRODUCT	1	No Quantity							935647			0
S3	2009	2009	2009	2	0	2	Export	300	Greece	GRC	768	Togo	TGO								33	PETROLEUM,PETROL.PRODUCT	1	No Quantity							26686130			0
S3	2009	2009	2009	2	0	2	Export	300	Greece	GRC	776	Tonga	TON								33	PETROLEUM,PETROL.PRODUCT	1	No Quantity							45351			0
S3	2009	2009	2009	2	0	2	Export	300	Greece	GRC	784	United Arab Emirates	ARE								33	PETROLEUM,PETROL.PRODUCT	1	No Quantity							58740142			0
S3	2009	2009	2009	2	0	2	Export	300	Greece	GRC	788	Tunisia	TUN								33	PETROLEUM,PETROL.PRODUCT	1	No Quantity							17924076			0
S3	2009	2009	2009	2	0	2	Export	300	Greece	GRC	792	Turkey	TUR								33	PETROLEUM,PETROL.PRODUCT	1	No Quantity							418737625			0
S3	2009	2009	2009	2	0	2	Export	300	Greece	GRC	795	Turkmenistan	TKM								33	PETROLEUM,PETROL.PRODUCT	1	No Quantity							369277			0
S3	2009	2009	2009	2	0	2	Export	300	Greece	GRC	798	Tuvalu	TUV								33	PETROLEUM,PETROL.PRODUCT	1	No Quantity							88110			0
S3	2009	2009	2009	2	0	2	Export	300	Greece	GRC	800	Uganda	UGA								33	PETROLEUM,PETROL.PRODUCT	1	No Quantity							2540			0
S3	2009	2009	2009	2	0	2	Export	300	Greece	GRC	804	Ukraine	UKR								33	PETROLEUM,PETROL.PRODUCT	1	No Quantity							4039063			0
S3	2009	2009	2009	2	0	2	Export	300	Greece	GRC	807	North Macedonia	MKD								33	PETROLEUM,PETROL.PRODUCT	1	No Quantity							155886828			0
S3	2009	2009	2009	2	0	2	Export	300	Greece	GRC	818	Egypt	EGY								33	PETROLEUM,PETROL.PRODUCT	1	No Quantity							44587541			0
S3	2009	2009	2009	2	0	2	Export	300	Greece	GRC	826	United Kingdom	GBR								33	PETROLEUM,PETROL.PRODUCT	1	No Quantity							94791171			0
S3	2009	2009	2009	2	0	2	Export	300	Greece	GRC	834	United Rep. of Tanzania	TZA								33	PETROLEUM,PETROL.PRODUCT	1	No Quantity							115719			0
S3	2009	2009	2009	2	0	2	Export	300	Greece	GRC	837	Bunkers									33	PETROLEUM,PETROL.PRODUCT	1	No Quantity							59703431			0
S3	2009	2009	2009	2	0	2	Export	300	Greece	GRC	839	Special Categories									33	PETROLEUM,PETROL.PRODUCT	1	No Quantity							2271111			0
S3	2009	2009	2009	2	0	2	Export	300	Greece	GRC	842	USA	USA								33	PETROLEUM,PETROL.PRODUCT	1	No Quantity							397975910			0
S3	2009	2009	2009	2	0	2	Export	300	Greece	GRC	860	Uzbekistan	UZB								33	PETROLEUM,PETROL.PRODUCT	1	No Quantity							266340			0
S3	2009	2009	2009	2	0	2	Export	300	Greece	GRC	862	Venezuela	VEN								33	PETROLEUM,PETROL.PRODUCT	1	No Quantity							717			0
S3	2009	2009	2009	2	0	2	Export	300	Greece	GRC	899	Areas, nes									33	PETROLEUM,PETROL.PRODUCT	1	No Quantity							767373			0
S3	2009	2009	2009	2	0	2	Export	288	Ghana	GHA	0	World	WLD								34	GAS,NATURAL,MANUFACTURED	1	No Quantity							1012762			0
S3	2009	2009	2009	2	0	2	Export	288	Ghana	GHA	204	Benin	BEN								34	GAS,NATURAL,MANUFACTURED	1	No Quantity							66620			0
S3	2009	2009	2009	2	0	2	Export	288	Ghana	GHA	768	Togo	TGO								34	GAS,NATURAL,MANUFACTURED	1	No Quantity							944080			0
S3	2009	2009	2009	2	0	2	Export	288	Ghana	GHA	854	Burkina Faso	BFA								34	GAS,NATURAL,MANUFACTURED	1	No Quantity							2061			0
S3	2009	2009	2009	2	0	2	Export	300	Greece	GRC	0	World	WLD								34	GAS,NATURAL,MANUFACTURED	1	No Quantity							126451362			0
S3	2009	2009	2009	2	0	2	Export	300	Greece	GRC	8	Albania	ALB								34	GAS,NATURAL,MANUFACTURED	1	No Quantity							5105572			0
S3	2009	2009	2009	2	0	2	Export	300	Greece	GRC	32	Argentina	ARG								34	GAS,NATURAL,MANUFACTURED	1	No Quantity							69424			0
S3	2009	2009	2009	2	0	2	Export	300	Greece	GRC	40	Austria	AUT								34	GAS,NATURAL,MANUFACTURED	1	No Quantity							72384			0
S3	2009	2009	2009	2	0	2	Export	300	Greece	GRC	70	Bosnia Herzegovina	BIH								34	GAS,NATURAL,MANUFACTURED	1	No Quantity							197666			0
S3	2009	2009	2009	2	0	2	Export	300	Greece	GRC	76	Brazil	BRA								34	GAS,NATURAL,MANUFACTURED	1	No Quantity							42075			0
S3	2009	2009	2009	2	0	2	Export	300	Greece	GRC	100	Bulgaria	BGR								34	GAS,NATURAL,MANUFACTURED	1	No Quantity							9495017			0
S3	2009	2009	2009	2	0	2	Export	300	Greece	GRC	120	Cameroon	CMR								34	GAS,NATURAL,MANUFACTURED	1	No Quantity							104775			0
S3	2009	2009	2009	2	0	2	Export	300	Greece	GRC	152	Chile	CHL								34	GAS,NATURAL,MANUFACTURED	1	No Quantity							331855			0
S3	2009	2009	2009	2	0	2	Export	300	Greece	GRC	156	China	CHN								34	GAS,NATURAL,MANUFACTURED	1	No Quantity							162			0
S3	2009	2009	2009	2	0	2	Export	300	Greece	GRC	178	Congo	COG								34	GAS,NATURAL,MANUFACTURED	1	No Quantity							25534			0
S3	2009	2009	2009	2	0	2	Export	300	Greece	GRC	191	Croatia	HRV								34	GAS,NATURAL,MANUFACTURED	1	No Quantity							20764			0
S3	2009	2009	2009	2	0	2	Export	300	Greece	GRC	196	Cyprus	CYP								34	GAS,NATURAL,MANUFACTURED	1	No Quantity							10338105			0
S3	2009	2009	2009	2	0	2	Export	300	Greece	GRC	246	Finland	FIN								34	GAS,NATURAL,MANUFACTURED	1	No Quantity							22113			0
S3	2009	2009	2009	2	0	2	Export	300	Greece	GRC	251	France	FRA								34	GAS,NATURAL,MANUFACTURED	1	No Quantity							241330			0
S3	2009	2009	2009	2	0	2	Export	300	Greece	GRC	266	Gabon	GAB								34	GAS,NATURAL,MANUFACTURED	1	No Quantity							99830			0
S3	2009	2009	2009	2	0	2	Export	300	Greece	GRC	276	Germany	DEU								34	GAS,NATURAL,MANUFACTURED	1	No Quantity							775894			0
S3	2009	2009	2009	2	0	2	Export	300	Greece	GRC	348	Hungary	HUN								34	GAS,NATURAL,MANUFACTURED	1	No Quantity							109950			0
S3	2009	2009	2009	2	0	2	Export	300	Greece	GRC	364	Iran	IRN								34	GAS,NATURAL,MANUFACTURED	1	No Quantity							32462			0
S3	2009	2009	2009	2	0	2	Export	300	Greece	GRC	376	Israel	ISR								34	GAS,NATURAL,MANUFACTURED	1	No Quantity							89450			0
S3	2009	2009	2009	2	0	2	Export	300	Greece	GRC	381	Italy	ITA								34	GAS,NATURAL,MANUFACTURED	1	No Quantity							1302001			0
S3	2009	2009	2009	2	0	2	Export	300	Greece	GRC	384	Côte d'Ivoire	CIV								34	GAS,NATURAL,MANUFACTURED	1	No Quantity							762481			0
S3	2009	2009	2009	2	0	2	Export	300	Greece	GRC	400	Jordan	JOR								34	GAS,NATURAL,MANUFACTURED	1	No Quantity							10697			0
S3	2009	2009	2009	2	0	2	Export	300	Greece	GRC	422	Lebanon	LBN								34	GAS,NATURAL,MANUFACTURED	1	No Quantity							15607915			0
S3	2009	2009	2009	2	0	2	Export	300	Greece	GRC	428	Latvia	LVA								34	GAS,NATURAL,MANUFACTURED	1	No Quantity							32175			0
S3	2009	2009	2009	2	0	2	Export	300	Greece	GRC	466	Mali	MLI								34	GAS,NATURAL,MANUFACTURED	1	No Quantity							137262			0
S3	2009	2009	2009	2	0	2	Export	300	Greece	GRC	470	Malta	MLT								34	GAS,NATURAL,MANUFACTURED	1	No Quantity							2479443			0
S3	2009	2009	2009	2	0	2	Export	300	Greece	GRC	478	Mauritania	MRT								34	GAS,NATURAL,MANUFACTURED	1	No Quantity							371632			0
S3	2009	2009	2009	2	0	2	Export	300	Greece	GRC	504	Morocco	MAR								34	GAS,NATURAL,MANUFACTURED	1	No Quantity							1818211			0
S3	2009	2009	2009	2	0	2	Export	300	Greece	GRC	528	Netherlands	NLD								34	GAS,NATURAL,MANUFACTURED	1	No Quantity							186421			0
S3	2009	2009	2009	2	0	2	Export	300	Greece	GRC	566	Nigeria	NGA								34	GAS,NATURAL,MANUFACTURED	1	No Quantity							23711			0
S3	2009	2009	2009	2	0	2	Export	300	Greece	GRC	616	Poland	POL								34	GAS,NATURAL,MANUFACTURED	1	No Quantity							41556			0
S3	2009	2009	2009	2	0	2	Export	300	Greece	GRC	620	Portugal	PRT								34	GAS,NATURAL,MANUFACTURED	1	No Quantity							140999			0
S3	2009	2009	2009	2	0	2	Export	300	Greece	GRC	624	Guinea-Bissau	GNB								34	GAS,NATURAL,MANUFACTURED	1	No Quantity							82972			0
S3	2009	2009	2009	2	0	2	Export	300	Greece	GRC	642	Romania	ROU								34	GAS,NATURAL,MANUFACTURED	1	No Quantity							317012			0
S3	2009	2009	2009	2	0	2	Export	300	Greece	GRC	682	Saudi Arabia	SAU								34	GAS,NATURAL,MANUFACTURED	1	No Quantity							305395			0
S3	2009	2009	2009	2	0	2	Export	300	Greece	GRC	686	Senegal	SEN								34	GAS,NATURAL,MANUFACTURED	1	No Quantity							73421			0
S3	2009	2009	2009	2	0	2	Export	300	Greece	GRC	688	Serbia	SRB								34	GAS,NATURAL,MANUFACTURED	1	No Quantity							658353			0
S3	2009	2009	2009	2	0	2	Export	300	Greece	GRC	702	Singapore	SGP								34	GAS,NATURAL,MANUFACTURED	1	No Quantity							23375			0
S3	2009	2009	2009	2	0	2	Export	300	Greece	GRC	705	Slovenia	SVN								34	GAS,NATURAL,MANUFACTURED	1	No Quantity							26814			0
S3	2009	2009	2009	2	0	2	Export	300	Greece	GRC	710	South Africa	ZAF								34	GAS,NATURAL,MANUFACTURED	1	No Quantity							190372			0
S3	2009	2009	2009	2	0	2	Export	300	Greece	GRC	724	Spain	ESP								34	GAS,NATURAL,MANUFACTURED	1	No Quantity							137315			0
S3	2009	2009	2009	2	0	2	Export	300	Greece	GRC	752	Sweden	SWE								34	GAS,NATURAL,MANUFACTURED	1	No Quantity							22694			0
S3	2009	2009	2009	2	0	2	Export	300	Greece	GRC	760	Syria	SYR								34	GAS,NATURAL,MANUFACTURED	1	No Quantity							50973210			0
S3	2009	2009	2009	2	0	2	Export	300	Greece	GRC	784	United Arab Emirates	ARE								34	GAS,NATURAL,MANUFACTURED	1	No Quantity							168905			0
S3	2009	2009	2009	2	0	2	Export	300	Greece	GRC	792	Turkey	TUR								34	GAS,NATURAL,MANUFACTURED	1	No Quantity							1043831			0
S3	2009	2009	2009	2	0	2	Export	300	Greece	GRC	807	North Macedonia	MKD								34	GAS,NATURAL,MANUFACTURED	1	No Quantity							11245951			0
S3	2009	2009	2009	2	0	2	Export	300	Greece	GRC	818	Egypt	EGY								34	GAS,NATURAL,MANUFACTURED	1	No Quantity							10615488			0
S3	2009	2009	2009	2	0	2	Export	300	Greece	GRC	826	United Kingdom	GBR								34	GAS,NATURAL,MANUFACTURED	1	No Quantity							453479			0
S3	2009	2009	2009	2	0	2	Export	300	Greece	GRC	839	Special Categories									34	GAS,NATURAL,MANUFACTURED	1	No Quantity							468			0
S3	2009	2009	2009	2	0	2	Export	300	Greece	GRC	854	Burkina Faso	BFA								34	GAS,NATURAL,MANUFACTURED	1	No Quantity							23439			0
S3	2009	2009	2009	2	0	2	Export	288	Ghana	GHA	0	World	WLD								35	ELECTRIC CURRENT	1	No Quantity							87238937			0
S3	2009	2009	2009	2	0	2	Export	288	Ghana	GHA	204	Benin	BEN								35	ELECTRIC CURRENT	1	No Quantity							86708516			0
S3	2009	2009	2009	2	0	2	Export	288	Ghana	GHA	854	Burkina Faso	BFA								35	ELECTRIC CURRENT	1	No Quantity							530421			0
S3	2009	2009	2009	2	0	2	Export	300	Greece	GRC	0	World	WLD								35	ELECTRIC CURRENT	1	No Quantity							105905244			0
S3	2009	2009	2009	2	0	2	Export	300	Greece	GRC	8	Albania	ALB								35	ELECTRIC CURRENT	1	No Quantity							42982			0
S3	2009	2009	2009	2	0	2	Export	300	Greece	GRC	56	Belgium	BEL								35	ELECTRIC CURRENT	1	No Quantity							4029246			0
S3	2009	2009	2009	2	0	2	Export	300	Greece	GRC	100	Bulgaria	BGR								35	ELECTRIC CURRENT	1	No Quantity							10362			0
S3	2009	2009	2009	2	0	2	Export	300	Greece	GRC	381	Italy	ITA								35	ELECTRIC CURRENT	1	No Quantity							87958905			0
S3	2009	2009	2009	2	0	2	Export	300	Greece	GRC	688	Serbia	SRB								35	ELECTRIC CURRENT	1	No Quantity							1268637			0
S3	2009	2009	2009	2	0	2	Export	300	Greece	GRC	705	Slovenia	SVN								35	ELECTRIC CURRENT	1	No Quantity							1809895			0
S3	2009	2009	2009	2	0	2	Export	300	Greece	GRC	757	Switzerland	CHE								35	ELECTRIC CURRENT	1	No Quantity							10566564			0
S3	2009	2009	2009	2	0	2	Export	300	Greece	GRC	807	North Macedonia	MKD								35	ELECTRIC CURRENT	1	No Quantity							104332			0
S3	2009	2009	2009	2	0	2	Export	300	Greece	GRC	826	United Kingdom	GBR								35	ELECTRIC CURRENT	1	No Quantity							114321			0
S3	2009	2009	2009	2	0	2	Export	288	Ghana	GHA	0	World	WLD								41	ANIMAL OILS AND FATS	1	No Quantity							169223			0
S3	2009	2009	2009	2	0	2	Export	288	Ghana	GHA	566	Nigeria	NGA								41	ANIMAL OILS AND FATS	1	No Quantity							99486			0
S3	2009	2009	2009	2	0	2	Export	288	Ghana	GHA	620	Portugal	PRT								41	ANIMAL OILS AND FATS	1	No Quantity							69737			0
S3	2009	2009	2009	2	0	2	Export	300	Greece	GRC	0	World	WLD								41	ANIMAL OILS AND FATS	1	No Quantity							657854			0
S3	2009	2009	2009	2	0	2	Export	300	Greece	GRC	8	Albania	ALB								41	ANIMAL OILS AND FATS	1	No Quantity							26180			0
S3	2009	2009	2009	2	0	2	Export	300	Greece	GRC	100	Bulgaria	BGR								41	ANIMAL OILS AND FATS	1	No Quantity							512899			0
S3	2009	2009	2009	2	0	2	Export	300	Greece	GRC	196	Cyprus	CYP								41	ANIMAL OILS AND FATS	1	No Quantity							2279			0
S3	2009	2009	2009	2	0	2	Export	300	Greece	GRC	233	Estonia	EST								41	ANIMAL OILS AND FATS	1	No Quantity							272			0
S3	2009	2009	2009	2	0	2	Export	300	Greece	GRC	276	Germany	DEU								41	ANIMAL OILS AND FATS	1	No Quantity							3896			0
S3	2009	2009	2009	2	0	2	Export	300	Greece	GRC	381	Italy	ITA								41	ANIMAL OILS AND FATS	1	No Quantity							8404			0
S3	2009	2009	2009	2	0	2	Export	300	Greece	GRC	528	Netherlands	NLD								41	ANIMAL OILS AND FATS	1	No Quantity							86993			0
S3	2009	2009	2009	2	0	2	Export	300	Greece	GRC	642	Romania	ROU								41	ANIMAL OILS AND FATS	1	No Quantity							2141			0
S3	2009	2009	2009	2	0	2	Export	300	Greece	GRC	807	North Macedonia	MKD								41	ANIMAL OILS AND FATS	1	No Quantity							13303			0
[truncated: 4,375 more rows]
